# Supplementary material for: High Throughput Sequencing of T Cell Antigen Receptors Reveals a Conserved TCR Repertoire
Source: Medicine (Baltimore). 2016 Mar 11;95(10):e2839. doi: 10.1097/MD.0000000000002839 (PMC4998859; doi:10.1097/MD.0000000000002839)
Supplement: Supplemental Digital Content [file medi-95-e02839-s001.xlsx]

## Sheet: MD_2016_03_01_DIAO_MD-D-15-0362
MiTCRFullExportV1.1	HomoSapiens	TRB
Read count	Percentage	CDR3 nucleotide sequence	CDR3 amino acid sequence	V alleles	V segments	J alleles	J segments	D alleles	D segments	Last V nucleotide position	First D nucleotide position	Last D nucleotide position	First J nucleotide position	VD insertions	DJ insertions	Total insertions
1108372	0.108417	TGCAGCGCCCTACGACTAGCGGGGTACAATGAGCAGTTCTTC	CSALRLAGYNEQFF	TRBV29-1*01, TRBV29-1*03	TRBV29-1	TRBJ2-1*01	TRBJ2-1	TRBD2*01	TRBD2	7	13	23	24	5	0	5
216517	0.0211789	TGCAGCGTTCGGACAGGGGGCGAGAGCTACACCTTC	CSVRTGGESYTF	TRBV29-1*01, TRBV29-1*03	TRBV29-1	TRBJ1-2*01	TRBJ1-2	TRBD1*01	TRBD1	8	10	20	25	1	4	5
178863	0.0174957	TGTGCCAGCAGTCTCCCCGGGACATACGACTACGAGCAGTACTTC	CASSLPGTYDYEQYF	TRBV28*01	TRBV28	TRBJ2-7*01	TRBJ2-7	TRBD1*01	TRBD1	11	18	23	29	6	5	11
170119	0.0166404	TGTGCCACCAGTGGTATGTCAAATGAGCAGTTCTTC	CATSGMSNEQFF	TRBV24-1*01	TRBV24-1	TRBJ2-1*01	TRBJ2-1	TRBD1*01	TRBD1	12	16	19	21	3	1	4
170013	0.0166301	TGCGCCAGCAGCCAAGAGGCGGTTAGCGAGCAATGAGCAGTTCTTC	CASSQEAV~ASNEQFF	TRBV4-3*01	TRBV4-3	TRBJ2-1*01	TRBJ2-1	TRBD2*02, TRBD2*01	TRBD2	16	23	27	30	6	2	8
151248	0.0147945	TGTGCCAGCAGAAGGACAGGGTCGCCCAATCAGCCCCAGCATTTT	CASRRTGSPNQPQHF	TRBV6-1*01	TRBV6-1	TRBJ1-5*01	TRBJ1-5	TRBD1*01	TRBD1	10	13	20	26	2	5	7
142498	0.0139386	TGTGCCATCAGTGAGAAGAACAATCAGCCCCAGCATTTT	CAISEKNNQPQHF	TRBV10-3*01, TRBV10-3*02	TRBV10-3	TRBJ1-5*01	TRBJ1-5	TRBD2*02	TRBD2	14	-1	-1	20	-1	-1	5
92710	0.00906856	TGTGCCAGCAGCTTATCTGAACCGGGACCTGGGCTCCTACGAGCAGTACTTC	CASSLSEPG~LGSYEQYF	TRBV7-3*01	TRBV7-3	TRBJ2-7*01	TRBJ2-7	TRBD1*01, TRBD2*02, TRBD2*01	TRBD1, TRBD2	14	23	27	33	8	5	13
85557	0.00836888	TGTGCCACCAGCAGAGAGATTTGGGACAACTACGAGCAGTACTTC	CATSREIWDNYEQYF	TRBV15*02	TRBV15	TRBJ2-7*01	TRBJ2-7	TRBD1*01	TRBD1	11	22	27	29	10	1	11
83650	0.00818234	TGTGCTACGAGGGACCCACCCACAGATACGCAGTATTTT	CATRDPPTDTQYF	TRBV7-9*03, TRBV7-9*01, TRBV7-9*04, TRBV7-9*02	TRBV7-9	TRBJ2-3*01	TRBJ2-3	TRBD1*01, TRBD2*02, TRBD2*01	TRBD1, TRBD2	4	10	14	20	5	5	10
79166	0.00774373	TGTGCCAGCAGCTCTCCGGTCGGGTTTATGAACACTGAAGCTTTCTTT	CASSSPVGFMNTEAFF	TRBV7-9*01, TRBV7-9*04, TRBV7-9*02	TRBV7-9	TRBJ1-1*01	TRBJ1-1	TRBD2*02, TRBD2*01	TRBD2	14	20	23	28	5	4	9
78422	0.00767096	TGTGCCAGCAGCCAGGACAGGTTAGCTAACTATGGCTACACCTTC	CASSQDRLANYGYTF	TRBV2*01, TRBV2*02, TRBV2*03	TRBV2	TRBJ1-2*01	TRBJ1-2	TRBD1*01	TRBD1	10	14	20	25	3	4	7
65259	0.0063834	TGCGCCAGCAGCCGGTCACTAGCGGCACTCCTACGAGCAGTACTTC	CASSRSLA~HSYEQYF	TRBV4-3*03, TRBV4-3*01, TRBV4-3*04	TRBV4-3	TRBJ2-7*01	TRBJ2-7	TRBD2*02, TRBD2*01	TRBD2	12	17	24	27	4	2	6
50141	0.00490461	TGTGCCACCAGTGGATACGGGAATGAGCAGTTCTTC	CATSGYGNEQFF	TRBV24-1*01	TRBV24-1	TRBJ2-1*01	TRBJ2-1	TRBD2*02, TRBD2*01	TRBD2	12	17	20	21	4	0	4
43935	0.00429756	TGCAGTGCTATGGGGTACTACTACTAGCGGGAGTCGGAACGAGCAGTACTTC	CSAMGYYY*~GSRNEQYF	TRBV20-1*06, TRBV20-1*03, TRBV20-1*01, TRBV20-1*04, TRBV20-1*05, TRBV20-1*02, TRBV20-1*07	TRBV20-1	TRBJ2-7*01	TRBJ2-7	TRBD2*02	TRBD2	9	22	32	38	12	5	17
42139	0.00412189	TGTGCCATCAGTGAGGACGGATGGAACGAGCAGTACTTC	CAISEDGWNEQYF	TRBV10-3*01, TRBV10-3*02	TRBV10-3	TRBJ2-7*01	TRBJ2-7	TRBD1*01, TRBD2*02, TRBD2*01	TRBD1, TRBD2	14	22	24	25	7	0	7
38745	0.0037899	TGCAGTGCTGGAAGGACTAGCGGGATTCGAGAGACCCAGTACTTC	CSAGRTSGIRETQYF	TRBV20-1*06, TRBV20-1*03, TRBV20-1*01, TRBV20-1*04, TRBV20-1*05, TRBV20-1*02, TRBV20-1*07	TRBV20-1	TRBJ2-5*01	TRBJ2-5	TRBD2*02	TRBD2	8	13	24	29	4	4	8
36095	0.00353068	TGTGCCATCAGTGAGGAAGTTCCAGATACGCAGTATTTT	CAISEEVPDTQYF	TRBV10-3*01, TRBV10-3*02	TRBV10-3	TRBJ2-3*01	TRBJ2-3	TRBD2*02, TRBD2*01	TRBD2	14	17	19	22	2	2	4
26621	0.00260397	TGTGCCAGCAGCTACGCAGTGAACACTGAAGCTTTCTTT	CASSYAVNTEAFF	TRBV7-8*01, TRBV7-8*03	TRBV7-8	TRBJ1-1*01	TRBJ1-1	TRBD1*01, TRBD2*02, TRBD2*01	TRBD1, TRBD2	12	16	18	19	3	0	3
26326	0.00257512	TGTGCCAGCAGTGTCGAGTACGGGGAGCTGTTTTTT	CASSVEYGELFF	TRBV2*01, TRBV2*02, TRBV2*03	TRBV2	TRBJ2-2*01	TRBJ2-2	TRBD2*02, TRBD2*01	TRBD2	12	15	17	20	2	2	4
23901	0.00233791	TGTGCCAGCAGTCAGGGCGCCAATCAGCCCCAGCATTTT	CASSQGANQPQHF	TRBV6-4*02, TRBV6-4*01	TRBV6-4	TRBJ1-5*01	TRBJ1-5	TRBD1*01	TRBD1	11	12	16	20	0	3	3
23465	0.00229526	TGTGCCAGTAGCCACGGACAGTTCTACGAGCAGTACTTC	CASSHGQFYEQYF	TRBV19*01, TRBV19*03, TRBV19*02	TRBV19	TRBJ2-7*01	TRBJ2-7	TRBD1*01	TRBD1	11	15	20	23	3	2	5
21770	0.00212946	TGCAGTGCTAGAGGATCGTCTAGCGACTACGAGCAGTACTTC	CSARGSSSDYEQYF	TRBV20-1*01, TRBV20-1*04, TRBV20-1*05, TRBV20-1*07	TRBV20-1	TRBJ2-7*01	TRBJ2-7	TRBD2*02, TRBD2*01	TRBD2	12	19	24	26	6	1	7
20878	0.00204221	TGCAGCGTTGAGCGGCACTGAAGCTTTCTTT	CSVER~TEAFF	TRBV29-1*01	TRBV29-1	TRBJ1-1*01	TRBJ1-1	TRBD2*02, TRBD2*01	TRBD2	10	11	14	15	0	0	0
20377	0.00199321	TGTGCCACCACTGGCGGGAGCGGGCAATGAGCAGTTCTTC	CATTGGS~GNEQFF	TRBV24-1*01	TRBV24-1	TRBJ2-1*01	TRBJ2-1	TRBD2*02	TRBD2	9	13	19	24	3	4	7
19828	0.0019395	TGCAGCGCCCAGGGAAACTCAGAACGGGATACAATGAGCAGTTCTTC	CSAQGNSE~GYNEQFF	TRBV29-1*01, TRBV29-1*03	TRBV29-1	TRBJ2-1*01	TRBJ2-1	TRBD1*01, TRBD2*02	TRBD1, TRBD2	7	9	13	29	1	15	16
18982	0.00185675	TGCGCCAGCAGCCAAGATCCGTCAGGCTCTGGCTACACCTTC	CASSQDPSGSGYTF	TRBV4-1*02, TRBV4-1*01	TRBV4-1	TRBJ1-2*01	TRBJ1-2	TRBD1*01	TRBD1	16	22	25	29	5	3	8
18933	0.00185196	TGTGCCACCAGTGGCCTGGCCAATGAGCAGTTCTTC	CATSGLANEQFF	TRBV24-1*01	TRBV24-1	TRBJ2-1*01	TRBJ2-1	TRBD1*01	TRBD1	12	14	17	20	1	2	3
18277	0.00178779	TGTGCCACCAGCAGAGTGTCAGACCAAGAGACCCAGTACTTC	CATSRVSDQETQYF	TRBV15*02	TRBV15	TRBJ2-5*01	TRBJ2-5	TRBD1*01	TRBD1	11	16	19	22	4	2	6
18107	0.00177116	TGTGCCAGTCGACAGGGGGGATACAATGAGCAGTTCTTC	CASRQGGYNEQFF	TRBV13*02, TRBV13*01	TRBV13	TRBJ2-1*01	TRBJ2-1	TRBD1*01	TRBD1	7	10	18	21	2	2	4
17078	0.00167051	TGTGCCAGCAGCTTCCGACTAACAGATACGCAGTATTTT	CASSFRLTDTQYF	TRBV14*01, TRBV14*02	TRBV14	TRBJ2-3*01	TRBJ2-3	TRBD2*02, TRBD2*01	TRBD2	11	16	20	21	4	0	4
15857	0.00155108	TGTGCCACCAGCAGAGGGCTAGTAGTTGGACGAGCAGTACTTC	CATSRGL~*LDEQYF	TRBV15*02	TRBV15	TRBJ2-7*01	TRBJ2-7	TRBD2*02, TRBD2*01	TRBD2	11	17	22	29	5	6	11
15716	0.00153728	TGTGCCACCAGTGGCTACAGCAGTGAGCAGTTCTTC	CATSGYSSEQFF	TRBV24-1*01	TRBV24-1	TRBJ2-1*01	TRBJ2-1	TRBD1*01, TRBD2*02, TRBD2*01	TRBD1, TRBD2	12	16	19	23	3	3	6
15205	0.0014873	TGCAGTGCTAGAGAGGCAGTCATGGAGTACGGGGAGCTGTTTTTT	CSAREAVMEYGELFF	TRBV20-1*01, TRBV20-1*05, TRBV20-1*07	TRBV20-1	TRBJ2-2*01	TRBJ2-2	TRBD2*02, TRBD2*01	TRBD2	13	23	26	29	9	2	11
14517	0.00142	TGTGCTTCGAGTGGAGGGGCATGGCAGCCCCAGCATTTT	CASSGGAWQPQHF	TRBV19*01, TRBV19*03, TRBV19*02	TRBV19	TRBJ1-5*01	TRBJ1-5	TRBD2*02	TRBD2	4	12	17	24	7	6	13
14404	0.00140895	TGTGCCAGCATGAGTAGCGGGGACACCGGGGAGCTGTTTTTT	CASMSSGDTGELFF	TRBV6-1*01	TRBV6-1	TRBJ2-2*01	TRBJ2-2	TRBD2*01	TRBD2	9	14	21	22	4	0	4
13901	0.00135975	TGCAGTGCTAGTCCGACCTGGGACTGAAGCTTTCTTT	CSASPT~GTEAFF	TRBV20-1*01, TRBV20-1*04, TRBV20-1*05, TRBV20-1*07	TRBV20-1	TRBJ1-1*01	TRBJ1-1	TRBD1*01	TRBD1	11	16	19	22	4	2	6
13772	0.00134713	TGTGCCTCCACCGACAGCTCCTATAATTCACCCCTCCACTTT	CASTDSSYNSPLHF	TRBV10-3*01, TRBV10-3*02	TRBV10-3	TRBJ1-6*01	TRBJ1-6	TRBD1*01	TRBD1	5	12	16	17	6	0	6
13752	0.00134517	TGTGCCAGCAGCCTACGGGACTCCCTAGCGGAACATAGCACAGATACGCAGTATTTT	CASSLRDSLAEHSTDTQYF	TRBV9*02, TRBV9*01, TRBV9*03	TRBV9	TRBJ2-3*01	TRBJ2-3	TRBD2*02, TRBD2*01	TRBD2	12	24	30	36	11	5	16
13556	0.001326	TGTGCCAGCAGTTCTAGCGGGAGGGCGGCAATGAGCAGTTCTTC	CASSSSG~GGNEQFF	TRBV7-2*04, TRBV7-2*01	TRBV7-2	TRBJ2-1*01	TRBJ2-1	TRBD2*02	TRBD2	11	13	24	28	1	3	4
13228	0.00129392	TGTGCCAGCAGAGGACTAGCGGGAGCAGTTCTTC	CASRGL~REQFF	TRBV2*01, TRBV2*03	TRBV2	TRBJ2-1*01	TRBJ2-1	TRBD2*02, TRBD2*01	TRBD2	10	12	21	22	1	0	1
13068	0.00127827	TGCGCCAGCAGTGACTAGCGGGAGCAATGAGCAGTTCTTC	CASSD*R~SNEQFF	TRBV10-1*01	TRBV10-1	TRBJ2-1*01	TRBJ2-1	TRBD2*02	TRBD2	13	14	23	24	0	0	0
13027	0.00127425	TGCAGCGCTCAGAGGGTAGACAGAACCCCGGACACTGAAGCTTTCTTT	CSAQRVDRTPDTEAFF	TRBV20-1*06, TRBV20-1*03, TRBV20-1*01, TRBV20-1*04, TRBV20-1*05, TRBV20-1*02, TRBV20-1*07	TRBV20-1	TRBJ1-1*01	TRBJ1-1	TRBD1*01, TRBD2*02, TRBD2*01	TRBD1, TRBD2	8	18	22	31	9	8	17
12881	0.00125997	TGTGCTAGCAGCTTAGCGTCCCCCAGACTAGCTAAGGGTTTACGAGCAGTACTTC	CASSLASPR~*LRVYEQYF	TRBV7-7*01	TRBV7-7	TRBJ2-7*01	TRBJ2-7	TRBD2*02, TRBD2*01	TRBD2	16	25	31	40	8	8	16
12824	0.0012544	TGTGCCAGCAGCTTAAGGGCTAGCGGGATTTGGGATACGCAGTATTTT	CASSLRASGIWDTQYF	TRBV7-6*01	TRBV7-6	TRBJ2-3*01	TRBJ2-3	TRBD2*02	TRBD2	14	19	27	33	4	5	9
12577	0.00123024	TGTGCCAGCAGTCCAGGGGGAGTGAACTATGGCTACACCTTC	CASSPGGVNYGYTF	TRBV14*01	TRBV14	TRBJ1-2*01	TRBJ1-2	TRBD1*01	TRBD1	11	13	19	24	1	4	5
12256	0.00119884	TGTGCCACCAGTGGGGGGAGCAATGAGCAGTTCTTC	CATSGGSNEQFF	TRBV24-1*01	TRBV24-1	TRBJ2-1*01	TRBJ2-1	TRBD1*01, TRBD2*02, TRBD2*01	TRBD1, TRBD2	12	13	17	20	0	2	2
11766	0.00115091	TGTGCCAGTGAGGTCGACTAGCGGGGTTACACAGATACGCAGTATTTT	CASEVD*RGYTDTQYF	TRBV9*02, TRBV9*01, TRBV9*03	TRBV9	TRBJ2-3*01	TRBJ2-3	TRBD2*01	TRBD2	7	15	25	29	7	3	10
11719	0.00114631	TGTGCCACCAGCCCTATGACTAGCGGGAGCGAGACCCAGTACTTC	CATSPMTSGSETQYF	TRBV15*02	TRBV15	TRBJ2-5*01	TRBJ2-5	TRBD2*02	TRBD2	11	17	28	30	5	1	6
11531	0.00112792	TGTGCCAGCAGCGGACAGACAGGGGCGAGTTCACCCCTCCACTTT	CASSGQTGASSPLHF	TRBV9*02, TRBV9*01	TRBV9	TRBJ1-6*01	TRBJ1-6	TRBD1*01	TRBD1	12	17	24	29	4	4	8
10898	0.001066	TGTGCCAGCAAGGTCTCTGGGACCGCCGGGGAGCTGTTTTTT	CASKVSGTAGELFF	TRBV28*01	TRBV28	TRBJ2-2*01	TRBJ2-2	TRBD1*01, TRBD2*02, TRBD2*01	TRBD1, TRBD2	9	18	22	25	8	2	10
10477	0.00102482	TGTGCCACCAGCACTAAGTCAGCGGGAGCAACCGAGGACAGCACAGATACGCAGTATTTT	CATSTKSAGATEDSTDTQYF	TRBV15*02	TRBV15	TRBJ2-3*01	TRBJ2-3	TRBD2*02	TRBD2	11	20	27	39	8	11	19
10368	0.00101416	TGTGCCAGTAAAGTTGACGGGATGGATGGGGAGCTGTTTTTT	CASKVDGMDGELFF	TRBV19*01, TRBV19*03, TRBV19*02	TRBV19	TRBJ2-2*01	TRBJ2-2	TRBD2*02	TRBD2	9	17	21	27	7	5	12
9972	0.000975	TGCAGTGCGGCGGGACAGGGTATCGACGAGCAGTACTTC	CSAAGQGIDEQYF	TRBV20-1*06, TRBV20-1*03, TRBV20-1*01, TRBV20-1*04, TRBV20-1*05, TRBV20-1*02, TRBV20-1*07	TRBV20-1	TRBJ2-7*01	TRBJ2-7	TRBD1*01	TRBD1	7	11	19	25	3	5	8
9323	0.000912	TGTGCCACCAGTGGACAGTCTAATGAGCAGTTCTTC	CATSGQSNEQFF	TRBV24-1*01	TRBV24-1	TRBJ2-1*01	TRBJ2-1	TRBD1*01	TRBD1	12	13	17	21	0	3	3
9223	0.000902	TGCAGCGTTGTAATCCGCCCCGACACTGAAGCTTTCTTT	CSVVIRPDTEAFF	TRBV29-1*01	TRBV29-1	TRBJ1-1*01	TRBJ1-1	TRBD1*01, TRBD2*01	TRBD1, TRBD2	9	16	20	22	6	1	7
8654	0.000847	TGCAGCGCTGACTAGCGGGAGTTCCTACGAGCAGTACTTC	CSAD*RE~SYEQYF	TRBV29-1*03	TRBV29-1	TRBJ2-7*01	TRBJ2-7	TRBD2*02	TRBD2	7	9	20	22	1	1	2
8543	0.000836	TGCGCCAGTGGGTGGGACACCATATATTTT	CASGWDTIYF	TRBV4-1*02, TRBV4-1*01	TRBV4-1	TRBJ1-3*01	TRBJ1-3	TRBD1*01, TRBD2*02, TRBD2*01	TRBD1, TRBD2	7	13	15	16	5	0	5
8389	0.000821	TGTGCCAGCCAGCACGAGCGGGAAACAGATACGCAGTATTTT	CASQHERETDTQYF	TRBV6-3*01, TRBV6-2*01	TRBV6-3, TRBV6-2	TRBJ2-3*01	TRBJ2-3	TRBD2*02	TRBD2	8	16	22	24	7	1	8
8311	0.000813	TGTGCCAGCAGCTTAGGGACAGGGAATAACTATGGCTACACCTTC	CASSLGTGNNYGYTF	TRBV7-2*04, TRBV7-2*01	TRBV7-2	TRBJ1-2*01	TRBJ1-2	TRBD1*01	TRBD1	15	16	23	26	0	2	2
8040	0.000786	TGTGCCAGCAGTAGCGGGAGCACCGGGGAGCTGTTTTTT	CASSSGSTGELFF	TRBV6-4*02, TRBV6-4*01	TRBV6-4	TRBJ2-2*01	TRBJ2-2	TRBD2*02	TRBD2	11	12	19	20	0	0	0
7819	0.000765	TGTGCCAGCAGTTTATCCGGCATGTTCTGGAATAGCAATCAGCCCCAGCATTTT	CASSLSGMFWNSNQPQHF	TRBV28*01	TRBV28	TRBJ1-5*01	TRBJ1-5	TRBD1*01, TRBD2*02, TRBD2*01	TRBD1, TRBD2	16	28	30	32	11	1	12
7800	0.000763	TGTGCCACCAGTGATTTTTCCAGCAATCAGCCCCAGCATTTT	CATSDFSSNQPQHF	TRBV24-1*01	TRBV24-1	TRBJ1-5*01	TRBJ1-5	TRBD1*01, TRBD2*02, TRBD2*01	TRBD1, TRBD2	16	18	20	21	1	0	1
7503	0.000734	TGCGCCAGCAGCCAAGATGTCGGGGAGGGAGGGGACCTACGAGCAGTACTTC	CASSQDVGE~EGTYEQYF	TRBV4-1*02, TRBV4-1*01	TRBV4-1	TRBJ2-7*01	TRBJ2-7	TRBD2*02	TRBD2	16	26	32	35	9	2	11
7377	0.000722	TGTGCCACCAGCAGAGTGTCAGAGCAAGAGACCCAGTACTTC	CATSRVSEQETQYF	TRBV15*02	TRBV15	TRBJ2-5*01	TRBJ2-5	TRBD1*01	TRBD1	11	16	19	24	4	4	8
7348	0.000719	TGTGCCAGCAGCCAAGACTAGCGGGAGGGCCAGATACGCAGTATTTT	CASSQD*R~GPDTQYF	TRBV3-1*01	TRBV3-1	TRBJ2-3*01	TRBJ2-3	TRBD2*02	TRBD2	16	17	28	30	0	1	1
7123	0.000697	TGTGCCACCAGCAGATCGACAGACTACAATGAGCAGTTCTTC	CATSRSTDYNEQFF	TRBV15*02	TRBV15	TRBJ2-1*01	TRBJ2-1	TRBD1*01	TRBD1	11	17	21	23	5	1	6
6686	0.000654	TGCAGTGTCTCGCAGGACTCCTACAATGAGCAGTTCTTC	CSVSQDSYNEQFF	TRBV20-1*06, TRBV20-1*03, TRBV20-1*01, TRBV20-1*04, TRBV20-1*05, TRBV20-1*02, TRBV20-1*07	TRBV20-1	TRBJ2-1*01	TRBJ2-1	TRBD1*01	TRBD1	6	12	15	17	5	1	6
6640	0.00065	TGTGCCAGCAGCTTCAACAGCTACTACAATGAGCAGTTCTTC	CASSFNSYYNEQFF	TRBV11-2*01	TRBV11-2	TRBJ2-1*01	TRBJ2-1	TRBD1*01, TRBD2*02, TRBD2*01	TRBD1, TRBD2	13	16	19	23	2	3	5
6567	0.000642	TGTGCCAGCAGTGACGGGGGGAGCGGTTCACCCCTCCACTTT	CASSDGGSGSPLHF	TRBV6-4*02, TRBV6-4*01	TRBV6-4	TRBJ1-6*01	TRBJ1-6	TRBD2*01	TRBD2	14	15	20	26	0	5	5
6479	0.000634	TGCGCCAGCAGCTTGGCCCCTAGCTCTGGAAACACCATATATTTT	CASSLAPSSGNTIYF	TRBV5-1*01	TRBV5-1	TRBJ1-3*01	TRBJ1-3	TRBD1*01	TRBD1	15	16	20	23	0	2	2
6445	0.00063	TGCAGTGCTAGAGACAGGGACTATGGCTACACCTTC	CSARDRDYGYTF	TRBV20-1*01, TRBV20-1*05, TRBV20-1*07	TRBV20-1	TRBJ1-2*01	TRBJ1-2	TRBD1*01	TRBD1	13	14	18	19	0	0	0
6314	0.000618	TGTGCCACCAGCAGAGAACCCTCTGGGGCCAACGTCCTGACTTTC	CATSREPSGANVLTF	TRBV15*02	TRBV15	TRBJ2-6*01	TRBJ2-6	TRBD2*02	TRBD2	11	13	15	20	1	4	5
6312	0.000617	TGTGCCAGCAGCATGACACCGAGCTCCTATAATTCACCCCTCCACTTT	CASSMTPSSYNSPLHF	TRBV2*01, TRBV2*02, TRBV2*03	TRBV2	TRBJ1-6*01	TRBJ1-6	TRBD1*01	TRBD1	10	14	17	23	3	5	8
6211	0.000608	TGTGCCAGCAGCGGACAGCGTAATTCACCCCTCCACTTT	CASSGQRNSPLHF	TRBV2*01, TRBV2*03	TRBV2	TRBJ1-6*01	TRBJ1-6	TRBD1*01	TRBD1	10	12	17	20	1	2	3
6123	0.000599	TGTGCCAGCGGGGGTATCGGGGCACCGGGGAGCTGTTTTTT	CASGGIG~TGELFF	TRBV5-4*01, TRBV5-4*03, TRBV5-4*04	TRBV5-4	TRBJ2-2*01	TRBJ2-2	TRBD1*01, TRBD2*01	TRBD1, TRBD2	8	9	13	22	0	8	8
6014	0.000588	TGTGCCAGCAGTGCCTCGTCACAGGGGGTTACCCTCCACTTT	CASSASSQGVTLHF	TRBV25-1*01	TRBV25-1	TRBJ1-6*01	TRBJ1-6	TRBD1*01	TRBD1	12	20	27	31	7	3	10
5966	0.000584	TGCAGCGTGTTGGGGGGCTACGAGCAGTACTTC	CSVLGGYEQYF	TRBV29-1*01, TRBV29-1*03	TRBV29-1	TRBJ2-7*01	TRBJ2-7	TRBD2*01	TRBD2	7	11	16	17	3	0	3
5701	0.000558	TGCGCCAGCAGCCGCACCCCAGGAGGGAACACTGAAGCTTTCTTT	CASSRTPGGNTEAFF	TRBV4-1*02, TRBV4-1*01	TRBV4-1	TRBJ1-1*01	TRBJ1-1	TRBD2*02	TRBD2	12	21	25	26	8	0	8
5601	0.000548	TGTGCCAGCAGCCAGCCCCAAGGGAGTAGTGGCTACACCTTC	CASSQPQGSSGYTF	TRBV11-1*01	TRBV11-1	TRBJ1-2*01	TRBJ1-2	TRBD1*01, TRBD2*02	TRBD1, TRBD2	11	14	18	29	2	10	12
5487	0.000537	TGTGCCAGCAGCTTAGAAGCGACCTACAATGAGCAGTTCTTC	CASSLEATYNEQFF	TRBV7-2*04, TRBV7-2*01	TRBV7-2	TRBJ2-1*01	TRBJ2-1	TRBD2*02, TRBD2*01	TRBD2	15	17	20	22	1	1	2
5067	0.000496	TGTGCCAGTAGTATAAGTGGGGCAGGTCTAATTCACCCCTCCACTTT	CASSISGA~SNSPLHF	TRBV19*01, TRBV19*02	TRBV19	TRBJ1-6*01	TRBJ1-6	TRBD1*01	TRBD1	14	18	22	28	3	5	8
5010	0.00049	TGTGCCACCAGCAGAGATGGAACTGACACTGAAGCTTTCTTT	CATSRDGTDTEAFF	TRBV15*02	TRBV15	TRBJ1-1*01	TRBJ1-1	TRBD1*01, TRBD2*02, TRBD2*01	TRBD1, TRBD2	11	18	20	25	6	4	10
4947	0.000484	TGCAGTGTCGCGACCGGGGAGGATAGTTCACCCCTCCACTTT	CSVATGEDSSPLHF	TRBV20-1*06, TRBV20-1*03, TRBV20-1*01, TRBV20-1*04, TRBV20-1*05, TRBV20-1*02, TRBV20-1*07	TRBV20-1	TRBJ1-6*01	TRBJ1-6	TRBD2*02	TRBD2	6	16	21	22	9	0	9
4943	0.000484	TGTGCCAGCAGTCAGATCGGGATGAACACTGAAGCTTTCTTT	CASSQIGMNTEAFF	TRBV5-4*01, TRBV5-4*03, TRBV5-4*04	TRBV5-4	TRBJ1-1*01	TRBJ1-1	TRBD2*02	TRBD2	11	17	21	22	5	0	5
4797	0.000469	TGTGCCAGCAGCCTTAGCGGGGGTTTAATGAAAAACTGTTTTTT	CASSLSG~FNEKLFF	TRBV14*01, TRBV14*02	TRBV14	TRBJ1-4*01	TRBJ1-4	TRBD2*01	TRBD2	12	14	22	25	1	2	3
4777	0.000467	TGTGCCAGCATGGAGGCGGGTTTGTACACCGGGGAGCTGTTTTTT	CASMEAGLYTGELFF	TRBV2*01, TRBV2*02, TRBV2*03	TRBV2	TRBJ2-2*01	TRBJ2-2	TRBD2*02, TRBD2*01	TRBD2	9	15	19	25	5	5	10
4766	0.000466	TGTGCCAGCAGCGAACTGGGCCCTGAAAAACTGTTTTTT	CASSELGPEKLFF	TRBV16*03, TRBV16*01, TRBV16*02	TRBV16	TRBJ1-4*01	TRBJ1-4	TRBD1*01	TRBD1	11	17	20	23	5	2	7
4644	0.000454	TGTGCCAGCAGTGGAGCGGGAGAAACAGATACGCAGTATTTT	CASSGAGETDTQYF	TRBV6-4*02, TRBV6-4*01	TRBV6-4	TRBJ2-3*01	TRBJ2-3	TRBD2*02	TRBD2	12	14	21	24	1	2	3
4570	0.000447	TGTGCCAGTAGTATAGAAAACAGGGTTCGCTATGGCTACACCTTC	CASSIENRVRYGYTF	TRBV19*01, TRBV19*02	TRBV19	TRBJ1-2*01	TRBJ1-2	TRBD1*01	TRBD1	16	19	24	29	2	4	6
4532	0.000443	TGTGCCAGCAGTGGACAGAATAATTCACCCCTCCACTTT	CASSGQNNSPLHF	TRBV2*01, TRBV2*03	TRBV2	TRBJ1-6*01	TRBJ1-6	TRBD1*01	TRBD1	12	13	17	19	0	1	1
4503	0.00044	TGCAGTGCTAAAGTCGGGGACAGCGACAACAATGAGCAGTTCTTC	CSAKVGDSDNNEQFF	TRBV20-1*01, TRBV20-1*04, TRBV20-1*05, TRBV20-1*07	TRBV20-1	TRBJ2-1*01	TRBJ2-1	TRBD1*01	TRBD1	9	16	22	28	6	5	11
4458	0.000436	TGTGCCAGCAGCGTAGCGAACACTGAAGCTTTCTTT	CASSVANTEAFF	TRBV7-9*01, TRBV7-9*02	TRBV7-9	TRBJ1-1*01	TRBJ1-1	TRBD2*02, TRBD2*01	TRBD2	16	-1	-1	17	-1	-1	0
4361	0.000427	TGTGCCAGCAGTGAGGGAGAATGAACACTGAAGCTTTCTTT	CASSEGE~NTEAFF	TRBV2*01, TRBV2*03	TRBV2	TRBJ1-1*01	TRBJ1-1	TRBD2*02	TRBD2	13	14	18	21	0	2	2
4321	0.000423	TGTGCCAGCAGCTACGGGTTGCACGGATACGAGTGGTACTTC	CASSYGLHGYEWYF	TRBV7-2*04, TRBV7-2*01	TRBV7-2	TRBJ2-7*01	TRBJ2-7	TRBD2*02, TRBD2*01	TRBD2	12	14	17	35	1	17	18
4319	0.000422	TGTGCCAGCAGTTTAGGGATCGGCAATCAGCCCCAGCATTTT	CASSLGIGNQPQHF	TRBV28*01	TRBV28	TRBJ1-5*01	TRBJ1-5	TRBD1*01, TRBD2*02, TRBD2*01	TRBD1, TRBD2	14	15	18	22	0	3	3
4237	0.000414	TGTGCCACCAGTGTTCACGGCCTTCATCAGCCCCAGCATTTT	CATSVHGLHQPQHF	TRBV24-1*01	TRBV24-1	TRBJ1-5*01	TRBJ1-5	TRBD1*01, TRBD2*02, TRBD2*01	TRBD1, TRBD2	12	18	20	25	5	4	9
4227	0.000413	TGCAGTGCTAGAGACGGGACAGGAGGCCACGAGCAGTACTTC	CSARDGTGGHEQYF	TRBV20-1*01, TRBV20-1*05, TRBV20-1*07	TRBV20-1	TRBJ2-7*01	TRBJ2-7	TRBD1*01	TRBD1	13	15	22	28	1	5	6
4216	0.000412	TGCAGTGCTAGAGGGTTAGGACCAGGAGAGACCCAGTACTTC	CSARGLGPGETQYF	TRBV20-1*01, TRBV20-1*04, TRBV20-1*05, TRBV20-1*07	TRBV20-1	TRBJ2-5*01	TRBJ2-5	TRBD1*01, TRBD2*02, TRBD2*01	TRBD1, TRBD2	12	22	25	26	9	0	9
4186	0.000409	TGTGCCAGCAGGGCCGGGACAGGGTCCCGCAATGAGCAGTTCTTC	CASRAGTGSRNEQFF	TRBV13*02, TRBV13*01	TRBV13	TRBJ2-1*01	TRBJ2-1	TRBD1*01	TRBD1	10	15	23	29	4	5	9
4148	0.000406	TGTGCCAGCAGTGAGAACGGGAATCAGCCCCAGCATTTT	CASSENGNQPQHF	TRBV6-1*01	TRBV6-1	TRBJ1-5*01	TRBJ1-5	TRBD2*02, TRBD2*01	TRBD2	13	17	20	21	3	0	3
4113	0.000402	TGTGCCAGCATGATGACTAGCGGGAGCTCCTACAATGAGCAGTTCTTC	CASMMTSGSSYNEQFF	TRBV2*01, TRBV2*02, TRBV2*03	TRBV2	TRBJ2-1*01	TRBJ2-1	TRBD2*02	TRBD2	9	14	25	26	4	0	4
4074	0.000399	TGCAGCGTTCGGGGGGTGGAGGAGACCCAGTACTTC	CSVRGVEETQYF	TRBV29-1*01, TRBV29-1*03	TRBV29-1	TRBJ2-5*01	TRBJ2-5	TRBD2*01	TRBD2	8	9	15	21	0	5	5
4013	0.000393	TGTGCCAGCAATTCTGACGGGTTAACCTACGAGCAGTACTTC	CASNSDGLTYEQYF	TRBV12-4*01, TRBV12-3*01	TRBV12-4, TRBV12-3	TRBJ2-7*01	TRBJ2-7	TRBD2*02, TRBD2*01	TRBD2	9	17	20	25	7	4	11
3991	0.00039	TGTGCCAGCAGCTCTAGCGGGGTCCCCTCCCAGCAGTACTTC	CASSSSGVPSQQYF	TRBV2*01, TRBV2*02, TRBV2*03	TRBV2	TRBJ2-7*01	TRBJ2-7	TRBD2*01	TRBD2	10	13	21	31	2	9	11
3951	0.000386	TGTGCCAGCAGTGACAGGGGCACCGGGGAGCTGTTTTTT	CASSDRGTGELFF	TRBV6-4*02, TRBV6-4*01	TRBV6-4	TRBJ2-2*01	TRBJ2-2	TRBD1*01	TRBD1	11	12	19	20	0	0	0
3938	0.000385	TGTGCCAGCAGTGAAAGCTATAGCAATCAGCCCCAGCATTTT	CASSESYSNQPQHF	TRBV2*01, TRBV2*03	TRBV2	TRBJ1-5*01	TRBJ1-5	TRBD2*02, TRBD2*01	TRBD2	14	16	19	20	1	0	1
3899	0.000381	TGTGCCAGCCAATAAACGGGGTACGGGATGGGAATCACCCCTCCACTTT	CASQ*TGY~GWESPLHF	TRBV12-4*01, TRBV12-3*01	TRBV12-4, TRBV12-3	TRBJ1-6*01	TRBJ1-6	TRBD2*02, TRBD2*01	TRBD2	8	23	27	34	14	6	20
3864	0.000378	TGTGCCAGCAGTTTAGTGATTATGGGGACAGGCTATGGCTACACCTTC	CASSLVIMGTGYGYTF	TRBV12-4*01, TRBV12-3*01	TRBV12-4, TRBV12-3	TRBJ1-2*01	TRBJ1-2	TRBD1*01	TRBD1	15	24	31	32	8	0	8
3849	0.000376	TGTGCCAGTAGTGCGGGACAAAACTATGGCTACACCTTC	CASSAGQNYGYTF	TRBV19*01, TRBV19*03, TRBV19*02	TRBV19	TRBJ1-2*01	TRBJ1-2	TRBD1*01, TRBD2*02	TRBD1, TRBD2	11	14	19	21	2	1	3
3833	0.000375	TGCAGTGCTAGACTAGCGGACAATGAGCAGTTCTTC	CSARLADNEQFF	TRBV20-1*01, TRBV20-1*04, TRBV20-1*05, TRBV20-1*07	TRBV20-1	TRBJ2-1*01	TRBJ2-1	TRBD2*02, TRBD2*01	TRBD2	11	12	18	19	0	0	0
3827	0.000374	TGTGCCAGCAGTGAAGAGAAGGGCGCTAACTATGGCTACACCTTC	CASSEEKGANYGYTF	TRBV6-1*01	TRBV6-1	TRBJ1-2*01	TRBJ1-2	TRBD1*01, TRBD2*02	TRBD1, TRBD2	15	19	22	25	3	2	5
3799	0.000372	TGCAGTGCGTCAACAGGTGAGGCCTACAATGAGCAGTTCTTC	CSASTGEAYNEQFF	TRBV20-1*06, TRBV20-1*03, TRBV20-1*01, TRBV20-1*04, TRBV20-1*05, TRBV20-1*02, TRBV20-1*07	TRBV20-1	TRBJ2-1*01	TRBJ2-1	TRBD1*01	TRBD1	7	12	16	22	4	5	9
3791	0.000371	TGTGCCACCAGTTCCTTTGGGAATGAGCAGTTCTTC	CATSSFGNEQFF	TRBV24-1*01	TRBV24-1	TRBJ2-1*01	TRBJ2-1	TRBD1*01, TRBD2*02, TRBD2*01	TRBD1, TRBD2	11	18	20	21	6	0	6
3646	0.000357	TGTGCCAGCAGTTTTCCACAGGGGTCTAACACTGAAGCTTTCTTT	CASSFPQGSNTEAFF	TRBV2*01, TRBV2*02, TRBV2*03	TRBV2	TRBJ1-1*01	TRBJ1-1	TRBD1*01	TRBD1	11	17	23	27	5	3	8
3643	0.000356	TGTGCCATGAGGCTACCACGCGGGACAGGGTAATTCACCCCTCCACTTT	CAMRLPRG~QGNSPLHF	TRBV10-3*01, TRBV10-3*02	TRBV10-3	TRBJ1-6*01	TRBJ1-6	TRBD1*01	TRBD1	7	21	29	30	13	0	13
3542	0.000346	TGCAGCGTTGAAGGACAGGGAGTAACTATGGCTACACCTTC	CSVEGQG~NYGYTF	TRBV29-1*01	TRBV29-1	TRBJ1-2*01	TRBJ1-2	TRBD1*01	TRBD1	12	13	19	22	0	2	2
3488	0.000341	TGTGCCAGCAGCCCAGCCAGCGGCTCAGGGGGCCAGTACTTC	CASSPASGSGGQYF	TRBV7-2*04, TRBV7-2*01	TRBV7-2	TRBJ2-5*01	TRBJ2-5	TRBD1*01	TRBD1	10	25	31	32	14	0	14
3339	0.000327	TGTGCCAGTTTTGGGCGAAGAATCGGCTCCTATAATTCACCCCTCCACTTT	CASFGRRIGSYNSPLHF	TRBV19*01, TRBV19*03, TRBV19*02	TRBV19	TRBJ1-6*01	TRBJ1-6	TRBD1*01	TRBD1	8	12	15	26	3	10	13
3334	0.000326	TGTGCCACGTCGGGACTAGCGAATGAGCAGTTCTTC	CATSGLANEQFF	TRBV24-1*01	TRBV24-1	TRBJ2-1*01	TRBJ2-1	TRBD2*02, TRBD2*01	TRBD2	7	11	20	21	3	0	3
3328	0.000326	TGTGCCAGCAGCTTTATGTTGAACACTAAGGCTTTCTTT	CASSFMLNTKAFF	TRBV7-2*04, TRBV7-2*01	TRBV7-2	TRBJ1-1*01	TRBJ1-1	TRBD2*02, TRBD2*01	TRBD2	13	24	27	30	10	2	12
3322	0.000325	TGTGCCAGCAGCTTTACTCGAGGCGTTTATGGCCTCGGTGAGCAGTTCTTC	CASSFTRGVYGLGEQFF	TRBV5-8*01, TRBV5-8*02	TRBV5-8	TRBJ2-1*01	TRBJ2-1	TRBD2*02	TRBD2	13	19	22	38	5	15	20
3228	0.000316	TGTGCCAGTAGTATAGAGGACTCTGGGGCCAACGTCCTGACTTTC	CASSIEDSGANVLTF	TRBV19*01, TRBV19*02	TRBV19	TRBJ2-6*01	TRBJ2-6	TRBD1*01, TRBD2*02, TRBD2*01	TRBD1, TRBD2	16	17	19	20	0	0	0
3206	0.000314	TGTGCCAGCAGCAACGGTCAAGGCTACACCTTC	CASSNGQGYTF	TRBV7-6*01, TRBV7-6*02	TRBV7-6	TRBJ1-2*01	TRBJ1-2	TRBD1*01, TRBD2*02, TRBD2*01	TRBD1, TRBD2	11	16	18	21	4	2	6
3184	0.000311	TGCAGTGCTAAAACGGGGCAAATTGAACACGAGCAGTACTTC	CSAKTGQIEHEQYF	TRBV20-1*01, TRBV20-1*04, TRBV20-1*05, TRBV20-1*07	TRBV20-1	TRBJ2-7*01	TRBJ2-7	TRBD1*01, TRBD2*01	TRBD1, TRBD2	9	14	18	28	4	9	13
3093	0.000303	TGTGCCACCAGTGATTTACTAGCGGGAGCACAGATACGCAGTATTTT	CATSDLLA~STDTQYF	TRBV24-1*01	TRBV24-1	TRBJ2-3*01	TRBJ2-3	TRBD2*02, TRBD2*01	TRBD2	16	17	25	26	0	0	0
3087	0.000302	TGTGCCAGCAGCCCTAAGGGGGACGACTAATGAAAAACTGTTTTTT	CASSPKGD~TNEKLFF	TRBV7-6*01, TRBV7-6*02	TRBV7-6	TRBJ1-4*01	TRBJ1-4	TRBD1*01	TRBD1	11	16	21	25	4	3	7
3039	0.000297	TGTGCCAGCAGCTTTTTAGGAGGGAGCACTGAAGCTTTCTTT	CASSFLGGSTEAFF	TRBV7-9*03, TRBV7-9*01, TRBV7-9*04, TRBV7-9*02	TRBV7-9	TRBJ1-1*01	TRBJ1-1	TRBD2*02	TRBD2	13	18	23	26	4	2	6
3032	0.000297	TGTGCCACCAGCAGAGATCTGGCCGGTTATAGCAATCAGCCCCAGCATTTT	CATSRDLAGYSNQPQHF	TRBV15*02	TRBV15	TRBJ1-5*01	TRBJ1-5	TRBD1*01, TRBD2*02, TRBD2*01	TRBD1, TRBD2	11	20	22	29	8	6	14
2991	0.000293	TGTGCCAGCAGTTCGTACCTAGCCAAAAACATTCAGTACTTC	CASSSYLAKNIQYF	TRBV12-4*01, TRBV12-3*01	TRBV12-4, TRBV12-3	TRBJ2-4*01	TRBJ2-4	TRBD1*01, TRBD2*02	TRBD1, TRBD2	12	17	19	20	4	0	4
2980	0.000291	TGTGCCAGCAGTGAAGAGAGTAGCGGTACACCTACGAGCAGTACTTC	CASSEESS~YTYEQYF	TRBV25-1*01	TRBV25-1	TRBJ2-7*01	TRBJ2-7	TRBD2*02, TRBD2*01	TRBD2	14	20	25	30	5	4	9
2953	0.000289	TGCAGTGCTAGAGAGGCGGGAGAACGATACGAGCAGTACTTC	CSAREAGERYEQYF	TRBV20-1*01, TRBV20-1*05, TRBV20-1*07	TRBV20-1	TRBJ2-7*01	TRBJ2-7	TRBD2*02	TRBD2	13	15	21	27	1	5	6
2947	0.000288	TGTGCCAGCAGTGACCGGGACAACAATGAGCAGTTCTTC	CASSDRDNNEQFF	TRBV6-4*02, TRBV6-4*01	TRBV6-4	TRBJ2-1*01	TRBJ2-1	TRBD1*01	TRBD1	14	16	21	22	1	0	1
2945	0.000288	TGTGCCAGCGGAGGGACCTCCTACAATGAGCAGTTCTTC	CASGGTSYNEQFF	TRBV2*01, TRBV2*02, TRBV2*03	TRBV2	TRBJ2-1*01	TRBJ2-1	TRBD2*02	TRBD2	8	9	14	17	0	2	2
2938	0.000287	TGCGCCACCTGGGGGGTGAAAGTCTGGAAACACCATATATTTT	CATWGVK~SGNTIYF	TRBV10-1*01	TRBV10-1	TRBJ1-3*01	TRBJ1-3	TRBD2*01	TRBD2	6	10	15	22	3	6	9
2936	0.000287	TGCGCCAGCAGCCAAGATGGCATGTTCTCTAACTATGGCTACACCTTC	CASSQDGMFSNYGYTF	TRBV4-3*01	TRBV4-3	TRBJ1-2*01	TRBJ1-2	TRBD1*01	TRBD1	16	18	20	28	1	7	8
2934	0.000287	TGTGCCACCCAGACAGGGAATAATAAGCCCCAGCATTTT	CATQTGNNKPQHF	TRBV6-1*01	TRBV6-1	TRBJ1-5*01	TRBJ1-5	TRBD1*01	TRBD1	6	11	17	21	4	3	7
2922	0.000286	TGCAGCGTACGGACGGTGGATGAGCAGTTCTTC	CSVRTVDEQFF	TRBV29-1*01, TRBV29-1*03	TRBV29-1	TRBJ2-1*01	TRBJ2-1	TRBD1*01, TRBD2*02, TRBD2*01	TRBD1, TRBD2	7	10	13	19	2	5	7
2899	0.000284	TGTGCCAGTAGTCGGGGTCACACAGATACGCAGTATTTT	CASSRGHTDTQYF	TRBV19*01, TRBV19*03, TRBV19*02	TRBV19	TRBJ2-3*01	TRBJ2-3	TRBD2*01	TRBD2	11	12	16	20	0	3	3
2892	0.000283	TGCAGTGCTGGAACACCGGGACAGGGTTGTCACCCCTCCACTTT	CSAGTPG~GLSPLHF	TRBV20-1*06, TRBV20-1*03, TRBV20-1*01, TRBV20-1*04, TRBV20-1*05, TRBV20-1*02, TRBV20-1*07	TRBV20-1	TRBJ1-6*01	TRBJ1-6	TRBD1*01	TRBD1	8	17	25	29	8	3	11
2826	0.000276	TGTGCCAGCAGTGACTCTAGCGGGAGCACAGATACGCAGTATTTT	CASSDSSGSTDTQYF	TRBV6-4*02, TRBV6-4*01	TRBV6-4	TRBJ2-3*01	TRBJ2-3	TRBD2*02, TRBD2*01	TRBD2	16	17	23	24	0	0	0
2817	0.000276	TGTGCCAGCAGCGTAGCGGGAGGGTCTAATGAGCAGTTCTTC	CASSVAGGSNEQFF	TRBV9*02, TRBV9*01	TRBV9	TRBJ2-1*01	TRBJ2-1	TRBD2*02	TRBD2	16	17	23	27	0	3	3
2775	0.000271	TGTGCCAGTAGCGGGGACTATCCCCGGTACGAGCAGTACTTC	CASSGDYPRYEQYF	TRBV19*01, TRBV19*03, TRBV19*02	TRBV19	TRBJ2-7*01	TRBJ2-7	TRBD2*02, TRBD2*01	TRBD2	11	13	19	27	1	7	8
2729	0.000267	TGTGCCAGCAGTGACGGTAGCGACTACAATGAGCAGTTCTTC	CASSDGSDYNEQFF	TRBV6-4*02, TRBV6-4*01	TRBV6-4	TRBJ2-1*01	TRBJ2-1	TRBD2*02, TRBD2*01	TRBD2	14	17	21	23	2	1	3
2723	0.000266	TGTGCCAGCAGTTTACTGACAGGATTGGGGGAGACCCAGTACTTC	CASSLLTGLGETQYF	TRBV28*01	TRBV28	TRBJ2-5*01	TRBJ2-5	TRBD1*01	TRBD1	11	17	22	30	5	7	12
2721	0.000266	TGTGCCAGCAGTGAATGGACAGGGTTGGGGGAAGGCTACACCTTC	CASSEWTGLGEGYTF	TRBV2*01, TRBV2*03	TRBV2	TRBJ1-2*01	TRBJ1-2	TRBD1*01	TRBD1	14	16	23	33	1	9	10
2716	0.000266	TGCGCCAGCAGCTTGGCTTACAATGAGCAGTTCTTC	CASSLAYNEQFF	TRBV5-1*01	TRBV5-1	TRBJ2-1*01	TRBJ2-1	TRBD1*01, TRBD2*02, TRBD2*01	TRBD1, TRBD2	15	-1	-1	18	-1	-1	2
2700	0.000264	TGCAGTGCCGCCGCTAGCATGGAGACCCAGTACTTC	CSAAASMETQYF	TRBV20-1*06, TRBV20-1*03, TRBV20-1*01, TRBV20-1*04, TRBV20-1*05, TRBV20-1*02, TRBV20-1*07	TRBV20-1	TRBJ2-5*01	TRBJ2-5	TRBD2*02, TRBD2*01	TRBD2	7	10	16	21	2	4	6
2677	0.000262	TGCAGCGTTGGTGGTGGGGAAGTGAGTGTATACGAGCAGTACTTC	CSVGGGEVSVYEQYF	TRBV29-1*01	TRBV29-1	TRBJ2-7*01	TRBJ2-7	TRBD1*01, TRBD2*02, TRBD2*01	TRBD1, TRBD2	9	16	19	30	6	10	16
2661	0.00026	TGCAGTGCTAGGGACAGGGGGCAGGTGAAAAACTGTTTTTT	CSARDRG~GEKLFF	TRBV20-1*01, TRBV20-1*04, TRBV20-1*05, TRBV20-1*07	TRBV20-1	TRBJ1-4*01	TRBJ1-4	TRBD1*01	TRBD1	10	11	21	25	0	3	3
2648	0.000259	TGTGCCATCAGTGAGTCGATGGGACACCCTTATGGCTACACCTTC	CAISESMGHPYGYTF	TRBV10-3*01, TRBV10-3*02	TRBV10-3	TRBJ1-2*01	TRBJ1-2	TRBD1*01	TRBD1	16	20	25	30	3	4	7
2645	0.000259	TGTGCCAGCAGTTACTCAGGGGACGTCCAGCCCCAGCATTTT	CASSYSGDVQPQHF	TRBV6-5*01	TRBV6-5	TRBJ1-5*01	TRBJ1-5	TRBD1*01, TRBD2*02, TRBD2*01	TRBD1, TRBD2	16	19	23	27	2	3	5
2607	0.000255	TGTGCCAGCAGCCTAAAGACGGGACAGGGTGAGGAGAATGGCTACACCTTC	CASSLKTGQGEENGYTF	TRBV7-9*03, TRBV7-9*01, TRBV7-9*04, TRBV7-9*02	TRBV7-9	TRBJ1-2*01	TRBJ1-2	TRBD1*01	TRBD1	12	20	28	37	7	8	15
2600	0.000254	TGTGCCAGCGGTTTGACAGCCACGGTCGGGGAGCTGTTTTTT	CASGLTATVGELFF	TRBV6-4*02, TRBV6-4*01	TRBV6-4	TRBJ2-2*01	TRBJ2-2	TRBD1*01	TRBD1	6	14	18	26	7	7	14
2583	0.000253	TGTGCCAGCAGCTTAGCGCCAGGGAACACTGAAGCTTTCTTT	CASSLAPGNTEAFF	TRBV7-6*01	TRBV7-6	TRBJ1-1*01	TRBJ1-1	TRBD1*01	TRBD1	16	19	22	23	2	0	2
2556	0.00025	TGCAGTGCTAGAGATACAGGCAATCAGCCCCAGCATTTT	CSARDTGNQPQHF	TRBV20-1*01, TRBV20-1*05, TRBV20-1*07	TRBV20-1	TRBJ1-5*01	TRBJ1-5	TRBD1*01	TRBD1	13	15	18	19	1	0	1
2541	0.000249	TGCGCCAGCAGCCAAGGAAACAATCAGCCCCAGCATTTT	CASSQGNNQPQHF	TRBV4-1*02, TRBV4-1*01	TRBV4-1	TRBJ1-5*01	TRBJ1-5	TRBD1*01, TRBD2*02, TRBD2*01	TRBD1, TRBD2	15	-1	-1	20	-1	-1	4
2539	0.000248	TGCAGTGTCGGCAATCAGCCCCAGCATTTT	CSVGNQPQHF	TRBV20-1*06, TRBV20-1*03, TRBV20-1*01, TRBV20-1*04, TRBV20-1*05, TRBV20-1*02, TRBV20-1*07	TRBV20-1	TRBJ1-5*01	TRBJ1-5	TRBD1*01	TRBD1	6	-1	-1	10	-1	-1	3
2530	0.000247	TGTGCCAGCAGCTTAGATGAGACAGGCTACTTGGCACCCCTCCACTTT	CASSLDETGYLAPLHF	TRBV7-8*01	TRBV7-8	TRBJ1-6*01	TRBJ1-6	TRBD1*01	TRBD1	15	20	25	34	4	8	12
2510	0.000246	TGTGCCAGCAGCCAAGATATGGAGGGGTCTGAAGCTTTCTTT	CASSQDMEGSEAFF	TRBV4-2*01	TRBV4-2	TRBJ1-1*01	TRBJ1-1	TRBD2*02	TRBD2	16	20	25	28	3	2	5
2508	0.000245	TGTGCCAGCAGCTTACACAGTGGACCTACAATGAGCAGTTCTTC	CASSLHS~TYNEQFF	TRBV7-2*04, TRBV7-2*01	TRBV7-2	TRBJ2-1*01	TRBJ2-1	TRBD1*01	TRBD1	14	16	19	24	1	4	5
2500	0.000245	TGTGCCAGTAGTACGGGACAGGGGGCAGATACGCAGTATTTT	CASSTGQGADTQYF	TRBV19*01, TRBV19*03, TRBV19*02	TRBV19	TRBJ2-3*01	TRBJ2-3	TRBD1*01	TRBD1	12	14	24	25	1	0	1
2489	0.000243	TGCAGTGCGTGGATCGCAGGGGGCAACACTGAAGCTTTCTTT	CSAWIAGGNTEAFF	TRBV20-1*06, TRBV20-1*03, TRBV20-1*01, TRBV20-1*04, TRBV20-1*05, TRBV20-1*02, TRBV20-1*07	TRBV20-1	TRBJ1-1*01	TRBJ1-1	TRBD1*01	TRBD1	7	16	23	24	8	0	8
2481	0.000243	TGTGCCAGCAGCTTTCGGACAGGGCTTAGGACAGATACGCAGTATTTT	CASSFRTGLRTDTQYF	TRBV7-9*03, TRBV7-9*01, TRBV7-9*04, TRBV7-9*02	TRBV7-9	TRBJ2-3*01	TRBJ2-3	TRBD1*01	TRBD1	13	16	23	30	2	6	8
2481	0.000243	TGTGCCAGCAGCCTTACCCTACAGGGGGAAGGCTACACCTTC	CASSLTLQGEGYTF	TRBV7-3*01	TRBV7-3	TRBJ1-2*01	TRBJ1-2	TRBD1*01	TRBD1	11	20	27	30	8	2	10
2480	0.000243	TGCAGTGCTAGAGTTGACCCCTGAGTGATGGACTAGCGGGAGGGCCCTACGAGCAGTACTTC	CSARVDP*VM~LAGGPYEQYF	TRBV20-1*01, TRBV20-1*04, TRBV20-1*05, TRBV20-1*07	TRBV20-1	TRBJ2-7*01	TRBJ2-7	TRBD2*02	TRBD2	12	29	43	45	16	1	17
2477	0.000242	TGTGCCACCTCCCCAGGGCGAAATTCACCCCTCCACTTT	CATSPGRNSPLHF	TRBV2*01, TRBV2*02, TRBV2*03	TRBV2	TRBJ1-6*01	TRBJ1-6	TRBD2*02	TRBD2	6	7	12	21	0	8	8
2465	0.000241	TGTGCTAGCAGCTTAGCCCAGGGCACCGGGGAGCTGTTTTTT	CASSLAQGTGELFF	TRBV7-7*01	TRBV7-7	TRBJ2-2*01	TRBJ2-2	TRBD1*01	TRBD1	16	18	22	23	1	0	1
2463	0.000241	TGTGCCAGTAGGGAATTAAAATCGGCCTACAATGAGCAGTTCTTC	CASRELKSAYNEQFF	TRBV19*01, TRBV19*03, TRBV19*02	TRBV19	TRBJ2-1*01	TRBJ2-1	TRBD1*01, TRBD2*02, TRBD2*01	TRBD1, TRBD2	10	11	13	25	0	11	11
2454	0.00024	TGCGCCAGCAGGCAAGGTATTGGACAGGCGTTGTATGGCTACACCTTC	CASRQGIGQALYGYTF	TRBV5-1*01, TRBV5-1*02	TRBV5-1	TRBJ1-2*01	TRBJ1-2	TRBD1*01	TRBD1	10	21	27	33	10	5	15
2450	0.00024	TGTGCCAGCAGCTTTTGGGATCAGCCCCAGCATTTT	CASSFWDQPQHF	TRBV7-8*01, TRBV7-8*03	TRBV7-8	TRBJ1-5*01	TRBJ1-5	TRBD1*01, TRBD2*02, TRBD2*01	TRBD1, TRBD2	13	16	18	19	2	0	2
2443	0.000239	TGTGCCAGCAGCTTAGGGGTCGGCTACTCCTACGAGCAGTACTTC	CASSLGVGYSYEQYF	TRBV7-8*01	TRBV7-8	TRBJ2-7*01	TRBJ2-7	TRBD2*02, TRBD2*01	TRBD2	15	22	25	26	6	0	6
2431	0.000238	TGTGCCAGCAGGTCTAGCGTCCACCAATCCTACAATGAGCAGTTCTTC	CASRSSVHQSYNEQFF	TRBV12-4*01, TRBV12-3*01	TRBV12-4, TRBV12-3	TRBJ2-1*01	TRBJ2-1	TRBD2*02, TRBD2*01	TRBD2	10	13	18	27	2	8	10
2429	0.000238	TGTGCCAGCAGTAGGACGGAGAACACTGAAGCTTTCTTT	CASSRTENTEAFF	TRBV6-4*02, TRBV6-4*01	TRBV6-4	TRBJ1-1*01	TRBJ1-1	TRBD1*01, TRBD2*02, TRBD2*01	TRBD1, TRBD2	11	13	16	20	1	3	4
2414	0.000236	TGCAGTGCTAGCGACCTGGGGCAGGGTGATCATCAGCCCCAGCATTTT	CSASDLGQGDHQPQHF	TRBV20-1*01, TRBV20-1*04, TRBV20-1*05, TRBV20-1*07	TRBV20-1	TRBJ1-5*01	TRBJ1-5	TRBD1*01	TRBD1	10	21	25	31	10	5	15
2410	0.000236	TGCAGTGCTAGACCATTAGCGGGAGAGGTCGAGCAGTACTTC	CSARPLAGEVEQYF	TRBV20-1*01, TRBV20-1*04, TRBV20-1*05, TRBV20-1*07	TRBV20-1	TRBJ2-7*01	TRBJ2-7	TRBD2*02	TRBD2	11	16	24	29	4	4	8
2379	0.000233	TGTGCCAGCAGCCCGAAAGGGACGGCTGGAAACACCATATATTTT	CASSPKGTAGNTIYF	TRBV6-6*04	TRBV6-6	TRBJ1-3*01	TRBJ1-3	TRBD1*01, TRBD2*02, TRBD2*01	TRBD1, TRBD2	11	18	22	25	6	2	8
2343	0.000229	TGTGCCAGCAGCCTCAGCTCCTATAATTCACCCCTCCACTTT	CASSLSSYNSPLHF	TRBV7-6*01, TRBV7-6*02	TRBV7-6	TRBJ1-6*01	TRBJ1-6	TRBD1*01, TRBD2*02	TRBD1, TRBD2	11	14	16	17	2	0	2
2341	0.000229	TGTGCCAGCAGTGGACTAGCGGGCACAGATACGCAGTATTTT	CASSGLAGTDTQYF	TRBV2*01, TRBV2*03	TRBV2	TRBJ2-3*01	TRBJ2-3	TRBD2*02, TRBD2*01	TRBD2	12	13	21	22	0	0	0
2340	0.000229	TGTGCCAGCAGTTACTCGAACACCGGGGAGCTGTTTTTT	CASSYSNTGELFF	TRBV6-3*01, TRBV6-2*01	TRBV6-3, TRBV6-2	TRBJ2-2*01	TRBJ2-2	TRBD2*02, TRBD2*01	TRBD2	11	13	15	16	1	0	1
2331	0.000228	TGCGCCAGCAGAGCAACTAATGAAAAACTGTTTTTT	CASRATNEKLFF	TRBV10-1*02, TRBV10-1*01	TRBV10-1	TRBJ1-4*01	TRBJ1-4	TRBD2*02, TRBD2*01	TRBD2	10	-1	-1	13	-1	-1	2
2320	0.000227	TGCAGTGCTCACAGGGACGATGGCTACACCTTC	CSAHRDDGYTF	TRBV20-1*06, TRBV20-1*03, TRBV20-1*01, TRBV20-1*04, TRBV20-1*05, TRBV20-1*02, TRBV20-1*07	TRBV20-1	TRBJ1-2*01	TRBJ1-2	TRBD1*01	TRBD1	8	10	15	19	1	3	4
2319	0.000227	TGTGCCAGCAGTCAGGGGCAGGCTCACCCCTCCACTTT	CASSQG~GSPLHF	TRBV7-3*05, TRBV7-3*01	TRBV7-3	TRBJ1-6*01	TRBJ1-6	TRBD1*01	TRBD1	10	12	17	23	1	5	6
2317	0.000227	TGTGCCAGCAGTCAAAGGACTAGCGGGAGTTCAGATACGCAGTATTTT	CASSQRTSGSSDTQYF	TRBV7-6*01, TRBV7-6*02	TRBV7-6	TRBJ2-3*01	TRBJ2-3	TRBD2*02	TRBD2	10	16	28	31	5	2	7
2295	0.000224	TGCAGTGCTAGGCCCGACAGGGTGGCCACGAGCAGTACTTC	CSARPDR~GHEQYF	TRBV20-1*06, TRBV20-1*03, TRBV20-1*01, TRBV20-1*04, TRBV20-1*05, TRBV20-1*02, TRBV20-1*07	TRBV20-1	TRBJ2-7*01	TRBJ2-7	TRBD1*01	TRBD1	10	15	21	27	4	5	9
2287	0.000224	TGTGCCAGCAGTGACGGAGGGACTTACTACAATGAGCAGTTCTTC	CASSDGGTYYNEQFF	TRBV25-1*01	TRBV25-1	TRBJ2-1*01	TRBJ2-1	TRBD2*02, TRBD2*01	TRBD2	13	18	23	26	4	2	6
2282	0.000223	TGTGCCAGCAGCTTAGGGCGGGTAGACTACGAGCAGTACTTC	CASSLGRVDYEQYF	TRBV7-2*04, TRBV7-2*01	TRBV7-2	TRBJ2-7*01	TRBJ2-7	TRBD2*02, TRBD2*01	TRBD2	15	17	21	26	1	4	5
2265	0.000222	TGTGCCAGCAGCTTCGACAGGGACAATGGCTACACCTTC	CASSFDRDNGYTF	TRBV7-9*01, TRBV7-9*02	TRBV7-9	TRBJ1-2*01	TRBJ1-2	TRBD1*01	TRBD1	13	15	21	25	1	3	4
2264	0.000221	TGTGCCAGCAGCCCCAGACAGGGGGCGCGAGTTGTGTGGCTACACCTTC	CASSPRQG~RELCGYTF	TRBV7-2*04, TRBV7-2*01	TRBV7-2	TRBJ1-2*01	TRBJ1-2	TRBD1*01	TRBD1	11	16	25	36	4	10	14
2237	0.000219	TGTGCTAGCAGCCCTAGTCAGCAGTACTTC	CASSPSQQYF	TRBV7-7*01, TRBV7-7*02	TRBV7-7	TRBJ2-7*01	TRBJ2-7	TRBD2*02, TRBD2*01	TRBD2	11	13	18	19	1	0	1
2219	0.000217	TGTGCCTGGACCACGGGGGGGAATTCACCCCTCCACTTT	CAWTTGGNSPLHF	TRBV30*05, TRBV30*01	TRBV30	TRBJ1-6*01	TRBJ1-6	TRBD2*01	TRBD2	9	13	20	21	3	0	3
2212	0.000216	TGCAGTGCTAGACTAGCGGGAGAATCGTCTGAGCAGTTCTTC	CSARLAGESSEQFF	TRBV20-1*01, TRBV20-1*04, TRBV20-1*05, TRBV20-1*07	TRBV20-1	TRBJ2-1*01	TRBJ2-1	TRBD2*02	TRBD2	11	12	21	29	0	7	7
2203	0.000215	TGCGCCAGCAGCCAAGATCGTACAGGGACCTACGAGCAGTACTTC	CASSQDRTGTYEQYF	TRBV4-3*01	TRBV4-3	TRBJ2-7*01	TRBJ2-7	TRBD1*01	TRBD1	16	21	26	28	4	1	5
2181	0.000213	TGTGCCAGTAATAAAGCTCTGGAAACACCATATATTTT	CASNKA~GNTIYF	TRBV19*01, TRBV19*02	TRBV19	TRBJ1-3*01	TRBJ1-3	TRBD2*02, TRBD2*01	TRBD2	9	-1	-1	16	-1	-1	6
2169	0.000212	TGTGCCAGCAGCGAGGGACTTAACAATGAGCAGTTCTTC	CASSEGLNNEQFF	TRBV7-2*04, TRBV7-2*01	TRBV7-2	TRBJ2-1*01	TRBJ2-1	TRBD2*02, TRBD2*01	TRBD2	11	14	19	22	2	2	4
2166	0.000212	TGCAGCGCCGAGCGGGATGGATCCGAGCAGTACTTC	CSAERDGSEQYF	TRBV29-1*03	TRBV29-1	TRBJ2-7*01	TRBJ2-7	TRBD2*02	TRBD2	7	10	16	23	2	6	8
2155	0.000211	TGCAGTGCTAGAGTAGACCTTGAAGCTTTCTTT	CSARVDLEAFF	TRBV20-1*01, TRBV20-1*04, TRBV20-1*05, TRBV20-1*07	TRBV20-1	TRBJ1-1*01	TRBJ1-1	TRBD1*01, TRBD2*02, TRBD2*01	TRBD1, TRBD2	12	15	17	20	2	2	4
2145	0.00021	TGTGCCACCAGTGATCGCTGACAGGAATGGACCCAGTACTTC	CATSDR*QEWTQYF	TRBV24-1*01	TRBV24-1	TRBJ2-5*01	TRBJ2-5	TRBD1*01	TRBD1	14	19	24	29	4	4	8
2141	0.000209	TGTGCCAGCAGTGACAACTCTGGAAACACCATATATTTT	CASSDNSGNTIYF	TRBV2*01, TRBV2*02, TRBV2*03	TRBV2	TRBJ1-3*01	TRBJ1-3	TRBD1*01	TRBD1	13	-1	-1	17	-1	-1	3
2126	0.000208	TGTGCCAGTAGTAAAACGGGAGAATTCCCCGAGCAGTACTTC	CASSKTGEFPEQYF	TRBV19*01, TRBV19*02	TRBV19	TRBJ2-7*01	TRBJ2-7	TRBD2*02	TRBD2	12	16	21	29	3	7	10
2122	0.000208	TGTGCCAGCAGTGACTCAGCAGGGGGCGGTGGCACAGATACGCAGTATTTT	CASSDSAGGGGTDTQYF	TRBV6-4*02, TRBV6-4*01	TRBV6-4	TRBJ2-3*01	TRBJ2-3	TRBD1*01	TRBD1	16	19	26	31	2	4	6
2120	0.000207	TGTGCCAGCAGCTTAGGGGTTACGAAATCACCCCTCCACTTT	CASSLGVTKSPLHF	TRBV7-8*01	TRBV7-8	TRBJ1-6*01	TRBJ1-6	TRBD1*01, TRBD2*02, TRBD2*01	TRBD1, TRBD2	15	16	18	27	0	8	8
2117	0.000207	TGTGCCAGCAGCCAAGATTCAAGCGGGAGAGGCGGGCAGTACTTC	CASSQDSSGRGGQYF	TRBV3-1*01	TRBV3-1	TRBJ2-7*01	TRBJ2-7	TRBD2*02	TRBD2	16	21	28	35	4	6	10
2114	0.000207	TGTGCCAGTAGGGACTCGGGGCTCTATGGCTACACCTTC	CASRDSGLYGYTF	TRBV19*01, TRBV19*03, TRBV19*02	TRBV19	TRBJ1-2*01	TRBJ1-2	TRBD1*01, TRBD2*02, TRBD2*01	TRBD1, TRBD2	10	17	21	23	6	1	7
2111	0.000206	TGTGCTAGCAGCTTAGACAGGGACTATGGCTACACCTTC	CASSLDRDYGYTF	TRBV7-7*01	TRBV7-7	TRBJ1-2*01	TRBJ1-2	TRBD1*01	TRBD1	15	16	21	22	0	0	0
2109	0.000206	TGTGCCAGCAGTGACTCGAACACCGGGGAGCTGTTTTTT	CASSDSNTGELFF	TRBV6-4*02, TRBV6-4*01	TRBV6-4	TRBJ2-2*01	TRBJ2-2	TRBD2*02, TRBD2*01	TRBD2	16	-1	-1	17	-1	-1	0
2106	0.000206	TGCAGTGCTAGCTCAGGGGGCGACTACAATGAGCAGTTCTTC	CSASSGGDYNEQFF	TRBV20-1*06, TRBV20-1*03, TRBV20-1*01, TRBV20-1*04, TRBV20-1*05, TRBV20-1*02, TRBV20-1*07	TRBV20-1	TRBJ2-1*01	TRBJ2-1	TRBD1*01	TRBD1	10	13	20	23	2	2	4
2095	0.000205	TGTGCCACCAGCAAAAACAGGGATGACGAGCAGTACTTC	CATSKNRDDEQYF	TRBV15*02	TRBV15	TRBJ2-7*01	TRBJ2-7	TRBD1*01	TRBD1	11	16	21	25	4	3	7
2093	0.000205	TGCAGTTACCGCGGGAGTCTGAGATCCGACGAGCAGTACTTC	CSYRGSLRSDEQYF	TRBV29-1*01, TRBV29-1*03	TRBV29-1	TRBJ2-7*01	TRBJ2-7	TRBD2*02	TRBD2	4	10	16	24	5	7	12
2085	0.000204	TGCAGTGCTAGAGATCCCGGGGTGAACACTGAAGCTTTCTTT	CSARDPGVNTEAFF	TRBV20-1*01, TRBV20-1*05, TRBV20-1*07	TRBV20-1	TRBJ1-1*01	TRBJ1-1	TRBD2*02, TRBD2*01	TRBD2	13	14	18	22	0	3	3
2084	0.000204	TGTGCCACCAGCAGAGATCGGGGCGGGGAGCCCCAGCATTTT	CATSRDRGGEPQHF	TRBV15*02	TRBV15	TRBJ1-5*01	TRBJ1-5	TRBD2*01	TRBD2	11	22	27	28	10	0	10
2081	0.000204	TGTGCCAGCAGCAACGACAGGGGGCGAGCAGCCCCAGCATTTT	CASSNDR~GEQPQHF	TRBV7-3*05, TRBV7-3*01	TRBV7-3	TRBJ1-5*01	TRBJ1-5	TRBD1*01	TRBD1	11	15	24	28	3	3	6
2076	0.000203	TGTGCCAGCAGTTTCTTGATGAACACTGAAGCTTTCTTT	CASSFLMNTEAFF	TRBV28*01	TRBV28	TRBJ1-1*01	TRBJ1-1	TRBD1*01, TRBD2*02, TRBD2*01	TRBD1, TRBD2	13	-1	-1	19	-1	-1	5
2074	0.000203	TGCAGTGCTAGAGGACTAGCGGGCACCGGGGAGCTGTTTTTT	CSARGLAGTGELFF	TRBV20-1*01, TRBV20-1*04, TRBV20-1*05, TRBV20-1*07	TRBV20-1	TRBJ2-2*01	TRBJ2-2	TRBD2*02, TRBD2*01	TRBD2	12	13	22	23	0	0	0
2063	0.000202	TGCAGTGCTAAAACTAGCGGGAGGGACACCGGGGAGCTGTTTTTT	CSAKTSGRDTGELFF	TRBV20-1*01, TRBV20-1*04, TRBV20-1*05, TRBV20-1*07	TRBV20-1	TRBJ2-2*01	TRBJ2-2	TRBD2*02	TRBD2	9	12	24	25	2	0	2
2055	0.000201	TGTGCCAGCAGCTTAGACGGTGGCGGGAGTGGGGATACGCAGTATTTT	CASSLDGGGSGDTQYF	TRBV7-8*01	TRBV7-8	TRBJ2-3*01	TRBJ2-3	TRBD2*02	TRBD2	16	22	28	33	5	4	9
2033	0.000199	TGTGCCAGCAGTTCCCAGACAGGGCTTGAAGCTTTCTTT	CASSSQTGLEAFF	TRBV7-2*04, TRBV7-2*01	TRBV7-2	TRBJ1-1*01	TRBJ1-1	TRBD1*01	TRBD1	10	17	23	26	6	2	8
2024	0.000198	TGTGCCAGCAGCGTAGCGGAGCGGGAGACCGGGGAGCTGTTTTTT	CASSVAERETGELFF	TRBV9*02, TRBV9*01	TRBV9	TRBJ2-2*01	TRBJ2-2	TRBD2*02	TRBD2	15	19	26	27	3	0	3
2023	0.000198	TGTGCCAGTAGTATACAAACAGGGGCGGCCCAAGAGACCCAGTACTTC	CASSIQTGAAQETQYF	TRBV19*01, TRBV19*02	TRBV19	TRBJ2-5*01	TRBJ2-5	TRBD1*01	TRBD1	14	18	24	29	3	4	7
2005	0.000196	TGCAGTGCTCAAGGAGGGGGCGGTTACGAGCAGTACTTC	CSAQGGGGYEQYF	TRBV20-1*06, TRBV20-1*03, TRBV20-1*01, TRBV20-1*04, TRBV20-1*05, TRBV20-1*02, TRBV20-1*07	TRBV20-1	TRBJ2-7*01	TRBJ2-7	TRBD1*01	TRBD1	8	14	20	24	5	3	8
2003	0.000196	TGTGCCAGCAGCTTAGAACGGACGGCCGAAGCTTTCTTT	CASSLERTAEAFF	TRBV7-9*01, TRBV7-9*02	TRBV7-9	TRBJ1-1*01	TRBJ1-1	TRBD1*01, TRBD2*02, TRBD2*01	TRBD1, TRBD2	15	19	22	27	3	4	7
1992	0.000195	TGTGCCAGCAGCCCAGGCTCCAAGACCCAGTACTTC	CASSPGSKTQYF	TRBV7-2*04, TRBV7-2*01	TRBV7-2	TRBJ2-5*01	TRBJ2-5	TRBD1*01, TRBD2*02	TRBD1, TRBD2	11	13	16	22	1	5	6
1978	0.000193	TGCAGTGCCCTTCCTCCGTAGGAGAGAACCTATGGCTACACCTTC	CSALPP*ERTYGYTF	TRBV20-1*06, TRBV20-1*03, TRBV20-1*01, TRBV20-1*04, TRBV20-1*05, TRBV20-1*02, TRBV20-1*07	TRBV20-1	TRBJ1-2*01	TRBJ1-2	TRBD2*02	TRBD2	7	12	16	29	4	12	16
1975	0.000193	TGTGCCAGCAGCCAAGAATCTAGCGAGGCCAACGTCCTGACTTTC	CASSQESSEANVLTF	TRBV4-2*01	TRBV4-2	TRBJ2-6*01	TRBJ2-6	TRBD2*02, TRBD2*01	TRBD2	16	19	24	26	2	1	3
1973	0.000193	TGTGCCAGCAGTGACTCGGAGAACACTGAAGCTTTCTTT	CASSDSENTEAFF	TRBV6-4*02, TRBV6-4*01	TRBV6-4	TRBJ1-1*01	TRBJ1-1	TRBD1*01, TRBD2*02, TRBD2*01	TRBD1, TRBD2	13	17	19	20	3	0	3
1967	0.000192	TGCAGTGCTAGTTTTCGAGGAGGCTCAGCCCCAGCATTTT	CSASFRG~AQPQHF	TRBV20-1*01, TRBV20-1*04, TRBV20-1*05, TRBV20-1*07	TRBV20-1	TRBJ1-5*01	TRBJ1-5	TRBD2*02	TRBD2	11	18	22	24	6	1	7
1966	0.000192	TGTGCCAGCAGTGGGACTAGCGGGAGCACAGATACGCAGTATTTT	CASSGTSGSTDTQYF	TRBV6-4*02, TRBV6-4*01	TRBV6-4	TRBJ2-3*01	TRBJ2-3	TRBD2*02, TRBD2*01	TRBD2	12	13	23	24	0	0	0
1966	0.000192	TGCGCCAGCAGTGACAGGCGGGGAAACACCATATATTTT	CASSDRRGNTIYF	TRBV10-2*01	TRBV10-2	TRBJ1-3*01	TRBJ1-3	TRBD1*01, TRBD2*02, TRBD2*01	TRBD1, TRBD2	13	14	17	21	0	3	3
1951	0.000191	TGTGCCAGCAGCTCGGATCCTTCTACACCTTC	CASSS~SFYTF	TRBV7-3*05, TRBV7-3*01	TRBV7-3	TRBJ1-2*01	TRBJ1-2	TRBD1*01, TRBD2*02, TRBD2*01	TRBD1, TRBD2	12	14	16	22	1	5	6
1934	0.000189	TGTGCCAGCAGCTTAGTTGGACTAGTTGGCGAGCAGTACTTC	CASSLVGLVGEQYF	TRBV7-2*04, TRBV7-2*01	TRBV7-2	TRBJ2-7*01	TRBJ2-7	TRBD2*02, TRBD2*01	TRBD2	15	18	24	29	2	4	6
1932	0.000189	TGCAGTGCTCCGGGAGGACTAGCGGGAGGCGAGCAGTACTTC	CSAPGGLAGGEQYF	TRBV20-1*06, TRBV20-1*03, TRBV20-1*01, TRBV20-1*04, TRBV20-1*05, TRBV20-1*02, TRBV20-1*07	TRBV20-1	TRBJ2-7*01	TRBJ2-7	TRBD2*02	TRBD2	8	15	28	29	6	0	6
1926	0.000188	TGCAGTGCTAACGAAGCGGGAGAGTTTTTCAATGAGCAGTTCTTC	CSANEAGEFFNEQFF	TRBV20-1*06, TRBV20-1*03, TRBV20-1*01, TRBV20-1*04, TRBV20-1*05, TRBV20-1*02, TRBV20-1*07	TRBV20-1	TRBJ2-1*01	TRBJ2-1	TRBD2*02	TRBD2	9	14	21	29	4	7	11
1916	0.000187	TGCGCCAGCAGCACCCAACTAGGGAGGGCCTACGAGCAGTACTTC	CASSTQLGRAYEQYF	TRBV4-1*02, TRBV4-1*01	TRBV4-1	TRBJ2-7*01	TRBJ2-7	TRBD2*02	TRBD2	11	21	27	28	9	0	9
1915	0.000187	TGTGCCAGCAGTGGCCCCCTAATGAGCAGTTCTTC	CASSGP~NEQFF	TRBV25-1*01	TRBV25-1	TRBJ2-1*01	TRBJ2-1	TRBD1*01	TRBD1	12	13	19	20	0	0	0
1908	0.000187	TGCAGTGCTATCCCGTTGGACAATGAGCAGTTCTTC	CSAIPLDNEQFF	TRBV20-1*06, TRBV20-1*03, TRBV20-1*01, TRBV20-1*04, TRBV20-1*05, TRBV20-1*02, TRBV20-1*07	TRBV20-1	TRBJ2-1*01	TRBJ2-1	TRBD2*02	TRBD2	9	10	14	19	0	4	4
1887	0.000185	TGCGCCAGCAGTTGGATGCACTAGCGGTTAGAGACCCAGTACTTC	CASSWMH*RLETQYF	TRBV5-1*01	TRBV5-1	TRBJ2-5*01	TRBJ2-5	TRBD2*02, TRBD2*01	TRBD2	10	19	26	29	8	2	10
1885	0.000184	TGTGCCAGCAGTGTTGGACTGGGGGGGAACACTGAAGCTTTCTTT	CASSVGLGGNTEAFF	TRBV2*01, TRBV2*02, TRBV2*03	TRBV2	TRBJ1-1*01	TRBJ1-1	TRBD2*01	TRBD2	12	20	25	26	7	0	7
1884	0.000184	TGTGCCAGCAGCTTAGCCAAGAGGGACAGTTACTACAATGAGCAGTTCTTC	CASSLAKRDSYYNEQFF	TRBV7-6*01	TRBV7-6	TRBJ2-1*01	TRBJ2-1	TRBD1*01	TRBD1	16	22	28	32	5	3	8
1880	0.000184	TGTGCCACCAGTGATGAGGAGGGGGTCCTCCTACGAGCAGTACTTC	CATSDEEG~SSYEQYF	TRBV24-1*01	TRBV24-1	TRBJ2-7*01	TRBJ2-7	TRBD1*01, TRBD2*02	TRBD1, TRBD2	14	19	24	27	4	2	6
1879	0.000184	TGTGCCAGCAGTTTGGGGCGGGAGGGCCGGGCACCGGGGAGCTGTTTTTT	CASSLGRE~PGTGELFF	TRBV12-4*01, TRBV12-3*01	TRBV12-4, TRBV12-3	TRBJ2-2*01	TRBJ2-2	TRBD2*02	TRBD2	13	17	25	31	3	5	8
1879	0.000184	TGTGCCAGCAGTCCCCCCTGGGGTGACTATGGCTACACCTTC	CASSPPWGDYGYTF	TRBV7-9*03, TRBV7-9*01, TRBV7-9*04, TRBV7-9*02	TRBV7-9	TRBJ1-2*01	TRBJ1-2	TRBD1*01	TRBD1	10	13	19	25	2	5	7
1875	0.000183	TGTGCCACCAGTGATTTTACAGATTACAATGAGCAGTTCTTC	CATSDFTDYNEQFF	TRBV24-1*01	TRBV24-1	TRBJ2-1*01	TRBJ2-1	TRBD1*01	TRBD1	16	18	21	24	1	2	3
1875	0.000183	TGTGCCAGTAGTATAGGGACAGGGGAAGAGACCCAGTACTTC	CASSIGTGEETQYF	TRBV19*01, TRBV19*02	TRBV19	TRBJ2-5*01	TRBJ2-5	TRBD1*01	TRBD1	15	16	24	25	0	0	0
1875	0.000183	TGTGCCAGTAATCGGGGACCTTTCGATGAGCAGTTCTTC	CASNRGPFDEQFF	TRBV19*01, TRBV19*03, TRBV19*02	TRBV19	TRBJ2-1*01	TRBJ2-1	TRBD1*01, TRBD2*02, TRBD2*01	TRBD1, TRBD2	9	14	18	25	4	6	10
1870	0.000183	TGTGCCACCAGTACCTTTTCGAATGAGCAGTTCTTC	CATSTFSNEQFF	TRBV24-1*01	TRBV24-1	TRBJ2-1*01	TRBJ2-1	TRBD1*01, TRBD2*02	TRBD1, TRBD2	11	13	15	21	1	5	6
1851	0.000181	TGTGCCAGCAGCCTAAGTACTTCAGGGAATTCACCCCTCCACTTT	CASSLSTSGNSPLHF	TRBV11-1*01	TRBV11-1	TRBJ1-6*01	TRBJ1-6	TRBD1*01	TRBD1	11	22	26	27	10	0	10
1850	0.000181	TGTGCCAGCTCACGGATCGGACATGACAATGAGCAGTTCTTC	CASSRIGHDNEQFF	TRBV18*01	TRBV18	TRBJ2-1*01	TRBJ2-1	TRBD1*01	TRBD1	12	18	22	25	5	2	7
1833	0.000179	TGCAGTGCTTCGACTAGCGACGAGCAGTACTTC	CSASTSDEQYF	TRBV20-1*06, TRBV20-1*03, TRBV20-1*01, TRBV20-1*04, TRBV20-1*05, TRBV20-1*02, TRBV20-1*07	TRBV20-1	TRBJ2-7*01	TRBJ2-7	TRBD2*02, TRBD2*01	TRBD2	8	11	18	19	2	0	2
1822	0.000178	TGTGCCAGCAGCTTAGTCAGCAGTCTCACAGATACGCAGTATTTT	CASSLVSSLTDTQYF	TRBV7-2*04, TRBV7-2*01	TRBV7-2	TRBJ2-3*01	TRBJ2-3	TRBD2*02, TRBD2*01	TRBD2	15	21	24	26	5	1	6
1819	0.000178	TGTGCCAGCAGCGACGGAGAGACCCAGTACTTC	CASSDGETQYF	TRBV7-8*01, TRBV7-8*03	TRBV7-8	TRBJ2-5*01	TRBJ2-5	TRBD1*01, TRBD2*02, TRBD2*01	TRBD1, TRBD2	11	12	14	17	0	2	2
1816	0.000178	TGCAGTGCTTCGACAGGTACGAAGCAGTACTTC	CSASTGTKQYF	TRBV20-1*06, TRBV20-1*03, TRBV20-1*01, TRBV20-1*04, TRBV20-1*05, TRBV20-1*02, TRBV20-1*07	TRBV20-1	TRBJ2-7*01	TRBJ2-7	TRBD1*01	TRBD1	8	11	16	22	2	5	7
1811	0.000177	TGTGCCAGCAGTGCCGGGGGAGGCACCTACAATGAGCAGTTCTTC	CASSAGGGTYNEQFF	TRBV6-1*01	TRBV6-1	TRBJ2-1*01	TRBJ2-1	TRBD2*02, TRBD2*01	TRBD2	12	17	22	25	4	2	6
1811	0.000177	TGTGCCATCAGGAATCGGACTCTCTCCTACGAGCAGTACTTC	CAIRNRTLSYEQYF	TRBV10-3*01, TRBV10-3*02	TRBV10-3	TRBJ2-7*01	TRBJ2-7	TRBD2*02, TRBD2*01	TRBD2	10	16	20	33	5	12	17
1807	0.000177	TGTGCCAGCAGCTCCTACTACGAGCAGTACTTC	CASSSYYEQYF	TRBV7-2*04, TRBV7-2*01	TRBV7-2	TRBJ2-7*01	TRBJ2-7	TRBD2*02, TRBD2*01	TRBD2	13	14	16	17	0	0	0
1799	0.000176	TGTGCCAGCAGCTATAGCTGGAGGACAGGGGGACGCAATCAGCCCCAGCATTTT	CASSYSWRTGGRNQPQHF	TRBV7-2*04, TRBV7-2*01	TRBV7-2	TRBJ1-5*01	TRBJ1-5	TRBD1*01	TRBD1	12	22	31	34	9	2	11
1795	0.000176	TGCAGTGCCGAGGGACTCCCAAATTCACCCCTCCACTTT	CSAEGLPNSPLHF	TRBV20-1*06, TRBV20-1*03, TRBV20-1*01, TRBV20-1*04, TRBV20-1*05, TRBV20-1*02, TRBV20-1*07	TRBV20-1	TRBJ1-6*01	TRBJ1-6	TRBD2*02, TRBD2*01	TRBD2	7	11	16	21	3	4	7
1791	0.000175	TGCAGTGCTAGACTAGCGGGAGACACCGGGGAGCTGTTTTTT	CSARLAGDTGELFF	TRBV20-1*01, TRBV20-1*04, TRBV20-1*05, TRBV20-1*07	TRBV20-1	TRBJ2-2*01	TRBJ2-2	TRBD2*02	TRBD2	11	12	21	22	0	0	0
1781	0.000174	TGTGCCAGTGCGGACTACGGGGGACTAGCGGCTCCTACGAGCAGTACTTC	CASADYGG~SGSYEQYF	TRBV19*01, TRBV19*03, TRBV19*02	TRBV19	TRBJ2-7*01	TRBJ2-7	TRBD2*02, TRBD2*01	TRBD2	8	20	30	31	11	0	11
1775	0.000174	TGTGCCGCCTGTAGGGGCAGGGGCGGCTATGGCTACACCTTC	CAACRGRGGYGYTF	TRBV6-5*01	TRBV6-5	TRBJ1-2*01	TRBJ1-2	TRBD1*01	TRBD1	5	17	22	26	11	3	14
1774	0.000174	TGCAGTGCTATTCATGGTAACACCGGGGAGCTGTTTTTT	CSAIHGNTGELFF	TRBV20-1*01, TRBV20-1*04, TRBV20-1*05, TRBV20-1*07	TRBV20-1	TRBJ2-2*01	TRBJ2-2	TRBD2*02, TRBD2*01	TRBD2	9	-1	-1	18	-1	-1	8
1768	0.000173	TGCAGCTACAGGGGGCAAGGACGGTTATGGCTACACCTTC	CSYRGQG~GYGYTF	TRBV29-1*01, TRBV29-1*03	TRBV29-1	TRBJ1-2*01	TRBJ1-2	TRBD1*01	TRBD1	5	7	15	25	1	9	10
1767	0.000173	TGCAGTGCCCTAGGGGGGACTAGCGGCAATGAGCAGTTCTTC	CSALGGTSGNEQFF	TRBV20-1*06, TRBV20-1*03, TRBV20-1*01, TRBV20-1*04, TRBV20-1*05, TRBV20-1*02, TRBV20-1*07	TRBV20-1	TRBJ2-1*01	TRBJ2-1	TRBD2*02, TRBD2*01	TRBD2	7	15	25	26	7	0	7
1764	0.000173	TGTGCCAGCAGCTCTGAGGAAAAACTGTTTTTT	CASSSEEKLFF	TRBV7-6*01, TRBV7-6*02	TRBV7-6	TRBJ1-4*01	TRBJ1-4	TRBD1*01, TRBD2*02	TRBD1, TRBD2	12	13	15	18	0	2	2
1762	0.000172	TGTGCCAGCAGTGACGGGAGCACAGATACGCAGTATTTT	CASSDGSTDTQYF	TRBV6-4*02, TRBV6-4*01	TRBV6-4	TRBJ2-3*01	TRBJ2-3	TRBD1*01, TRBD2*02, TRBD2*01	TRBD1, TRBD2	10	14	17	18	3	0	3
1758	0.000172	TGTGCCACCAGCGAACAGGGGCCCAATGAGCAGTTCTTC	CATSEQGPNEQFF	TRBV24-1*01	TRBV24-1	TRBJ2-1*01	TRBJ2-1	TRBD1*01	TRBD1	10	14	20	23	3	2	5
1739	0.00017	TGTGCCAGCAGCCCATGGACTGACTATGGGACGAGGGAATCTTAACCCTCCACTTT	CASSPWTDY~DEGILTLHF	TRBV7-3*05, TRBV7-3*01	TRBV7-3	TRBJ1-6*01	TRBJ1-6	TRBD1*01, TRBD2*02, TRBD2*01	TRBD1, TRBD2	11	27	31	45	15	13	28
1737	0.00017	TGTGCCAGCAGCCAAGAAAGACTAGCGGGAGTTAGCACGAGCAGTACTTC	CASSQERL~GS*HEQYF	TRBV14*01	TRBV14	TRBJ2-7*01	TRBJ2-7	TRBD2*02	TRBD2	16	19	30	36	2	5	7
1718	0.000168	TGTGCCAGCAGTACAGGGCGGGAGGGCAATGAGCAGTTCTTC	CASSTGREGNEQFF	TRBV6-4*02, TRBV6-4*01	TRBV6-4	TRBJ2-1*01	TRBJ2-1	TRBD2*02	TRBD2	11	17	25	26	5	0	5
1710	0.000167	TGTGCCAGCATGACTAGCGGGAGTGGTGAGCAGTTCTTC	CASMTSGSGEQFF	TRBV2*01, TRBV2*02, TRBV2*03	TRBV2	TRBJ2-1*01	TRBJ2-1	TRBD2*02	TRBD2	9	11	22	26	1	3	4
1705	0.000167	TGTGCCAGCAGCTCGACTGGGATGAACACTGAAGCTTTCTTT	CASSSTGMNTEAFF	TRBV5-4*01	TRBV5-4	TRBJ1-1*01	TRBJ1-1	TRBD1*01, TRBD2*02, TRBD2*01	TRBD1, TRBD2	12	18	21	22	5	0	5
1688	0.000165	TGTGCCAGCAGCTCAAATCTACAGGGGCGTGAGCAGTTCTTC	CASSSNLQGREQFF	TRBV5-4*01, TRBV5-4*03, TRBV5-4*04	TRBV5-4	TRBJ2-1*01	TRBJ2-1	TRBD1*01	TRBD1	12	20	26	29	7	2	9
1675	0.000164	TGTGCCAGCAGTGAAGAGAGGGATACGCAGTATTTT	CASSEERDTQYF	TRBV2*01, TRBV2*03	TRBV2	TRBJ2-3*01	TRBJ2-3	TRBD2*02	TRBD2	15	17	20	21	1	0	1
1666	0.000163	TGTGCCAGCAGTGACGGGACTAGCGGCAATGAGCAGTTCTTC	CASSDGTSGNEQFF	TRBV6-4*02, TRBV6-4*01	TRBV6-4	TRBJ2-1*01	TRBJ2-1	TRBD2*02, TRBD2*01	TRBD2	14	15	25	26	0	0	0
1666	0.000163	TGCAGTGCTAGAGGACTACGCAGTATTTT	CSARG~TQYF	TRBV20-1*01, TRBV20-1*04, TRBV20-1*05, TRBV20-1*07	TRBV20-1	TRBJ2-3*01	TRBJ2-3	TRBD1*01, TRBD2*02, TRBD2*01	TRBD1, TRBD2	12	13	15	16	0	0	0
1663	0.000163	TGTGCCAGCAGAGCCTTTAGCGGGAGTCCTACAATGGGGTTGCAAGAGACCCAGTACTTC	CASRAFSGSPTMGLQETQYF	TRBV2*01, TRBV2*02, TRBV2*03	TRBV2	TRBJ2-5*01	TRBJ2-5	TRBD2*02	TRBD2	10	17	25	42	6	16	22
1659	0.000162	TGTGCCAGTAGTATAAAGACTAGCGGTTACAATGAGCAGTTCTTC	CASSIKTSGYNEQFF	TRBV19*01, TRBV19*02	TRBV19	TRBJ2-1*01	TRBJ2-1	TRBD2*02, TRBD2*01	TRBD2	14	17	25	27	2	1	3
1658	0.000162	TGTGCCAGCAGTGACGAAGGCGACACAGATACGCAGTATTTT	CASSDEGDTDTQYF	TRBV6-4*02, TRBV6-4*01	TRBV6-4	TRBJ2-3*01	TRBJ2-3	TRBD1*01, TRBD2*02, TRBD2*01	TRBD1, TRBD2	13	17	19	23	3	3	6
1657	0.000162	TGTGCCAGCAGCTTAAACGTCAGGCTGAACACTGAAGCTTTCTTT	CASSLNVRLNTEAFF	TRBV7-2*04, TRBV7-2*01	TRBV7-2	TRBJ1-1*01	TRBJ1-1	TRBD1*01	TRBD1	14	20	23	25	5	1	6
1641	0.000161	TGCAGTGCTAGAGATCGTGAAGGGTCTTTTTACGAGCAGTACTTC	CSARDREGSFYEQYF	TRBV20-1*01, TRBV20-1*05, TRBV20-1*07	TRBV20-1	TRBJ2-7*01	TRBJ2-7	TRBD1*01, TRBD2*02	TRBD1, TRBD2	13	20	23	30	6	6	12
1640	0.00016	TGCAGCGATGCCAAGCTTTCTTT	CSDA~AFF	TRBV29-1*01, TRBV29-1*03	TRBV29-1	TRBJ1-1*01	TRBJ1-1	TRBD1*01	TRBD1	6	9	11	12	2	0	2
1633	0.00016	TGCAGTGCTAGACCTTCTCCCGGGACTATCTACGAGCAGTACTTC	CSARPSPGTIYEQYF	TRBV20-1*01, TRBV20-1*04, TRBV20-1*05, TRBV20-1*07	TRBV20-1	TRBJ2-7*01	TRBJ2-7	TRBD2*02, TRBD2*01	TRBD2	11	21	27	29	9	1	10
1633	0.00016	TGCAGTGCTAGAGGGACTAGCGGAGACACCGGGGAGCTGTTTTTT	CSARGTSGDTGELFF	TRBV20-1*01, TRBV20-1*04, TRBV20-1*05, TRBV20-1*07	TRBV20-1	TRBJ2-2*01	TRBJ2-2	TRBD2*02, TRBD2*01	TRBD2	12	13	22	25	0	2	2
1622	0.000159	TGTGCCAGCAGCGTCGGGAATTACGAGCAGTACTTC	CASSVGNYEQYF	TRBV7-9*01, TRBV7-9*02	TRBV7-9	TRBJ2-7*01	TRBJ2-7	TRBD2*02	TRBD2	11	14	18	21	2	2	4
1619	0.000158	TGCAGTGCTAGGGTACTAGCGGGAAATGAGCAGTTCTTC	CSARVLAGNEQFF	TRBV20-1*01, TRBV20-1*04, TRBV20-1*05, TRBV20-1*07	TRBV20-1	TRBJ2-1*01	TRBJ2-1	TRBD2*02	TRBD2	10	14	23	24	3	0	3
1618	0.000158	TGTGCCAGCAGCTTATCGGCGGGAGGCCCTTAAGGTGAGCAGTTCTTC	CASSLSAGGP*GEQFF	TRBV7-4*01	TRBV7-4	TRBJ2-1*01	TRBJ2-1	TRBD2*02	TRBD2	14	18	25	35	3	9	12
1610	0.000157	TGTGCCAGCATTTCCAGGTTAGCGGCCTACAATGAGCAGTTCTTC	CASISRLAAYNEQFF	TRBV2*01, TRBV2*02, TRBV2*03	TRBV2	TRBJ2-1*01	TRBJ2-1	TRBD2*02, TRBD2*01	TRBD2	9	19	24	25	9	0	9
1605	0.000157	TGTGCCAGCAGCCCAGAGGGCGGGAGGGAAGAGACCCAGTACTTC	CASSPEGGREETQYF	TRBV7-2*04, TRBV7-2*01	TRBV7-2	TRBJ2-5*01	TRBJ2-5	TRBD2*02	TRBD2	11	19	27	28	7	0	7
1602	0.000157	TGTGCCTCCGCTGCCAGTTGGGACAATCAGCCCCAGCATTTT	CASAASWDNQPQHF	TRBV2*01, TRBV2*02, TRBV2*03	TRBV2	TRBJ1-5*01	TRBJ1-5	TRBD2*02, TRBD2*01	TRBD2	5	7	11	23	1	11	12
1598	0.000156	TGTGCCAGCACCTCTGGGACAGATAATAATTCACCCCTCCACTTT	CASTSGTDNNSPLHF	TRBV6-4*02, TRBV6-4*01	TRBV6-4	TRBJ1-6*01	TRBJ1-6	TRBD1*01	TRBD1	9	15	21	25	5	3	8
1584	0.000155	TGTGCCACCAGTGCCAAGGGTCAGCCCCAGCATTTT	CATSAKGQPQHF	TRBV24-1*01	TRBV24-1	TRBJ1-5*01	TRBJ1-5	TRBD1*01, TRBD2*02	TRBD1, TRBD2	12	16	19	20	3	0	3
1581	0.000155	TGCAGTGCTAGGGAGGTGTTCGATTCACCCCTCCACTTT	CSAREVFDSPLHF	TRBV20-1*01, TRBV20-1*04, TRBV20-1*05, TRBV20-1*07	TRBV20-1	TRBJ1-6*01	TRBJ1-6	TRBD2*02	TRBD2	10	11	15	22	0	6	6
1580	0.000155	TGTGCCAGCAGCTCAGGACTAGCGGGAGTTAATACGCAGTATTTT	CASSSGLAGVNTQYF	TRBV7-2*04, TRBV7-2*01	TRBV7-2	TRBJ2-3*01	TRBJ2-3	TRBD2*02	TRBD2	12	15	27	31	2	3	5
1575	0.000154	TGTGCCACCAGTGCCGGCGGAATTTTACAATGAGCAGTTCTTC	CATSAGG~FYNEQFF	TRBV24-1*01	TRBV24-1	TRBJ2-1*01	TRBJ2-1	TRBD2*02, TRBD2*01	TRBD2	12	16	19	25	3	5	8
1565	0.000153	TGTGCCAGCAGCTTCGGCGGTCGGAGGGGGATGAAAAACTGTTTTTT	CASSFGGR~GDEKLFF	TRBV7-9*01, TRBV7-9*02	TRBV7-9	TRBJ1-4*01	TRBJ1-4	TRBD1*01, TRBD2*02	TRBD1, TRBD2	13	24	29	30	10	0	10
1556	0.000152	TGTGCCAGCAGCTTAGGCTCCTACGAGCAGTACTTC	CASSLGSYEQYF	TRBV7-9*01, TRBV7-9*02	TRBV7-9	TRBJ2-7*01	TRBJ2-7	TRBD2*02	TRBD2	15	-1	-1	17	-1	-1	1
1551	0.000152	TGTGCCAGCAGTGAGGCTCATGGAAACACCATATATTTT	CASSEAHGNTIYF	TRBV2*01, TRBV2*03	TRBV2	TRBJ1-3*01	TRBJ1-3	TRBD1*01, TRBD2*02, TRBD2*01	TRBD1, TRBD2	13	14	16	20	0	3	3
1547	0.000151	TGTGCCATCAGTGACCGTGACGATACGCCCGGGGAGCTGTTTTTT	CAISDRDDTPGELFF	TRBV10-3*01, TRBV10-3*02	TRBV10-3	TRBJ2-2*01	TRBJ2-2	TRBD1*01, TRBD2*02, TRBD2*01	TRBD1, TRBD2	13	18	20	28	4	7	11
1541	0.000151	TGTGCCAGTCACCCGAGTGGATACAATGAGCAGTTCTTC	CASHPSGYNEQFF	TRBV7-8*01, TRBV7-8*03	TRBV7-8	TRBJ2-1*01	TRBJ2-1	TRBD2*02, TRBD2*01	TRBD2	7	11	14	21	3	6	9
1541	0.000151	TGTGCCAGCAGCCTTAGCAACAATGAGCAGTTCTTC	CASSLSNNEQFF	TRBV7-8*01, TRBV7-8*03	TRBV7-8	TRBJ2-1*01	TRBJ2-1	TRBD2*02, TRBD2*01	TRBD2	12	14	17	19	1	1	2
1540	0.000151	TGCAGTGCTAGCCAAAACAGGGGAGGGAGATCACCCCTCCACTTT	CSASQNRGGRSPLHF	TRBV20-1*06, TRBV20-1*03, TRBV20-1*01, TRBV20-1*04, TRBV20-1*05, TRBV20-1*02, TRBV20-1*07	TRBV20-1	TRBJ1-6*01	TRBJ1-6	TRBD1*01, TRBD2*02	TRBD1, TRBD2	10	16	22	30	5	7	12
1538	0.00015	TGTGCCACCAGTGCACCGGGACTAGCGGGAGTAGATACGCAGTATTTT	CATSAPGLAGVDTQYF	TRBV24-1*01	TRBV24-1	TRBJ2-3*01	TRBJ2-3	TRBD2*02	TRBD2	12	17	30	32	4	1	5
1535	0.00015	TGCAGTGCTAGAGGACTAGAGGGCACCGGGGAGCTGTTTTTT	CSARGLEGTGELFF	TRBV20-1*01, TRBV20-1*04, TRBV20-1*05, TRBV20-1*07	TRBV20-1	TRBJ2-2*01	TRBJ2-2	TRBD2*02, TRBD2*01	TRBD2	12	13	18	23	0	4	4
1531	0.00015	TGTGCCAGCAGCGTGGGACTAGCGGGAGTCAATGAGCAGTTCTTC	CASSVGLAGVNEQFF	TRBV7-2*04, TRBV7-2*01	TRBV7-2	TRBJ2-1*01	TRBJ2-1	TRBD2*02	TRBD2	11	14	27	29	2	1	3
1527	0.000149	TGTGCCAGCAGCCTGATGGACAGTAATGAAAAACTGTTTTTT	CASSLMDSNEKLFF	TRBV5-6*01	TRBV5-6	TRBJ1-4*01	TRBJ1-4	TRBD1*01	TRBD1	11	17	22	23	5	0	5
1510	0.000148	TGCGCCAGCAGCCAAGATGGGGGTAGCGGGTCAGATACGCAGTATTTT	CASSQDGGSGSDTQYF	TRBV4-3*01	TRBV4-3	TRBJ2-3*01	TRBJ2-3	TRBD2*02, TRBD2*01	TRBD2	16	23	29	31	6	1	7
1510	0.000148	TGCAGCGTCACAAGCGGACTGAGCTCCTACGAGCAGTACTTC	CSVTSGLSSYEQYF	TRBV29-1*01, TRBV29-1*03	TRBV29-1	TRBJ2-7*01	TRBJ2-7	TRBD2*02, TRBD2*01	TRBD2	7	15	19	23	7	3	10
1502	0.000147	TGTGCCAGCAGTGACTCGCAGGACACAGATACGCAGTATTTT	CASSDSQDTDTQYF	TRBV6-4*02, TRBV6-4*01	TRBV6-4	TRBJ2-3*01	TRBJ2-3	TRBD1*01	TRBD1	16	18	21	23	1	1	2
1500	0.000147	TGTGCCAGTAGTATAGTAGGGGCAGGGCTCGTCGATGGCTACACCTTC	CASSIVGAGLVDGYTF	TRBV19*01, TRBV19*02	TRBV19	TRBJ1-2*01	TRBJ1-2	TRBD1*01	TRBD1	15	22	26	34	6	7	13
1497	0.000146	TGCAGTGCCTCCCTACCACCCCTCCACTTT	CSASLPPLHF	TRBV20-1*06, TRBV20-1*03, TRBV20-1*01, TRBV20-1*04, TRBV20-1*05, TRBV20-1*02, TRBV20-1*07	TRBV20-1	TRBJ1-6*01	TRBJ1-6	TRBD2*02	TRBD2	7	8	12	16	0	3	3
1490	0.000146	TGTGCCAGCAGCTTAGCAGCCAACAACTACGAGCAGTACTTC	CASSLAANNYEQYF	TRBV7-2*04, TRBV7-2*01	TRBV7-2	TRBJ2-7*01	TRBJ2-7	TRBD1*01, TRBD2*02, TRBD2*01	TRBD1, TRBD2	16	22	24	26	5	1	6
1488	0.000146	TGCAGCGTTGATGGGGGGGGATATGAGCAGTTCTTC	CSVDGGGYEQFF	TRBV29-1*01	TRBV29-1	TRBJ2-1*01	TRBJ2-1	TRBD2*01	TRBD2	10	13	19	22	2	2	4
1486	0.000145	TGTGCCAGCAGCTTTTCCGGGGAGGTGAAAAACTGTTTTTT	CASSFSG~GEKLFF	TRBV7-9*03, TRBV7-9*01, TRBV7-9*04, TRBV7-9*02	TRBV7-9	TRBJ1-4*01	TRBJ1-4	TRBD2*02	TRBD2	13	19	24	25	5	0	5
1483	0.000145	TGTGCCAGCGGGGTGAGCGGGAGCGGCCAGACCCAGTACTTC	CASGVSGSGQTQYF	TRBV2*01, TRBV2*02, TRBV2*03	TRBV2	TRBJ2-5*01	TRBJ2-5	TRBD2*02	TRBD2	8	15	22	28	6	5	11
1478	0.000145	TGCAGCGCCCTAGCGGGAGACGTTGAGCAGTTCTTC	CSALAGDVEQFF	TRBV20-1*06, TRBV20-1*03, TRBV20-1*01, TRBV20-1*04, TRBV20-1*05, TRBV20-1*02, TRBV20-1*07	TRBV20-1	TRBJ2-1*01	TRBJ2-1	TRBD2*02	TRBD2	4	9	18	23	4	4	8
1466	0.000143	TGCAGTGCTAGGACGAGGGGGGGTTGGCAGCCCCAGCATTTT	CSARTRGGWQPQHF	TRBV20-1*06, TRBV20-1*03, TRBV20-1*01, TRBV20-1*04, TRBV20-1*05, TRBV20-1*02, TRBV20-1*07	TRBV20-1	TRBJ1-5*01	TRBJ1-5	TRBD2*01	TRBD2	10	16	22	27	5	4	9
1457	0.000143	TGTGCCAGCAGCCTGGGAAGATCCAATTCACCCCTCCACTTT	CASSLGRSNSPLHF	TRBV11-2*01	TRBV11-2	TRBJ1-6*01	TRBJ1-6	TRBD1*01, TRBD2*02, TRBD2*01	TRBD1, TRBD2	11	14	17	24	2	6	8
1454	0.000142	TGTGCCAGCAGTGGACTAGCGGGAGGGACCGGGGAGCTGTTTTTT	CASSGLAGGTGELFF	TRBV6-1*01	TRBV6-1	TRBJ2-2*01	TRBJ2-2	TRBD2*02	TRBD2	10	12	26	27	1	0	1
1452	0.000142	TGTGCCAGCAGCTTAGGAGACGGGGGAACCTACGAGCAGTACTTC	CASSLGDGGTYEQYF	TRBV7-9*01, TRBV7-9*02	TRBV7-9	TRBJ2-7*01	TRBJ2-7	TRBD2*01	TRBD2	15	20	25	28	4	2	6
1445	0.000141	TGTGCCAGCAGCTTAAGGGACACCTCTCCATTGGGGTACAATGAGCAGTTCTTC	CASSLRDTSPLGYNEQFF	TRBV7-8*01	TRBV7-8	TRBJ2-1*01	TRBJ2-1	TRBD1*01	TRBD1	14	16	21	36	1	14	15
1442	0.000141	TGTGCCACCAGCAGAGAAACAAGGAACACTGAAGCTTTCTTT	CATSRETRNTEAFF	TRBV15*02	TRBV15	TRBJ1-1*01	TRBJ1-1	TRBD1*01, TRBD2*02	TRBD1, TRBD2	11	18	20	23	6	2	8
1441	0.000141	TGTGCCAGCAGCTTAGGGATTAGGCGAACACCGGGGAGCTGTTTTTT	CASSLGIR~NTGELFF	TRBV7-2*04, TRBV7-2*01	TRBV7-2	TRBJ2-2*01	TRBJ2-2	TRBD1*01, TRBD2*02, TRBD2*01	TRBD1, TRBD2	15	21	23	24	5	0	5
1432	0.00014	TGTGCCACCAGTGATCCGTAAGATGTACCAAGAGACCCAGTACTTC	CATSDP*D~YQETQYF	TRBV24-1*01	TRBV24-1	TRBJ2-5*01	TRBJ2-5	TRBD1*01, TRBD2*02, TRBD2*01	TRBD1, TRBD2	14	23	25	26	8	0	8
1431	0.00014	TGCAGTGCTACGGAACAGGAGGCAGGGTCACCCCTCCACTTT	CSATEQEAGSPLHF	TRBV20-1*06, TRBV20-1*03, TRBV20-1*01, TRBV20-1*04, TRBV20-1*05, TRBV20-1*02, TRBV20-1*07	TRBV20-1	TRBJ1-6*01	TRBJ1-6	TRBD1*01, TRBD2*02	TRBD1, TRBD2	9	22	26	27	12	0	12
1426	0.000139	TGTGCCAGTAGAGCGGCCCCAGGGATTGACGAGCAGTACTTC	CASRAAPGIDEQYF	TRBV19*01, TRBV19*03, TRBV19*02	TRBV19	TRBJ2-7*01	TRBJ2-7	TRBD1*01, TRBD2*02, TRBD2*01	TRBD1, TRBD2	10	19	23	28	8	4	12
1426	0.000139	TGCAGTGCTCCGGACGCCACAGATACGCAGTATTTT	CSAPDATDTQYF	TRBV20-1*06, TRBV20-1*03, TRBV20-1*01, TRBV20-1*04, TRBV20-1*05, TRBV20-1*02, TRBV20-1*07	TRBV20-1	TRBJ2-3*01	TRBJ2-3	TRBD1*01, TRBD2*02, TRBD2*01	TRBD1, TRBD2	8	11	14	17	2	2	4
1424	0.000139	TGCAGTGCTAGAGGACTAGCGGACAATGAGCAGTTCTTC	CSARGLADNEQFF	TRBV20-1*01, TRBV20-1*04, TRBV20-1*05, TRBV20-1*07	TRBV20-1	TRBJ2-1*01	TRBJ2-1	TRBD2*02, TRBD2*01	TRBD2	12	13	21	22	0	0	0
1416	0.000139	TGTGCCAGCAGCTTAGGGCGGTCACCCCTCCACTTT	CASSLGRSPLHF	TRBV7-8*01	TRBV7-8	TRBJ1-6*01	TRBJ1-6	TRBD2*02, TRBD2*01	TRBD2	15	17	20	21	1	0	1
1415	0.000138	TGTGCCACCAGTGAACCGGGTCGCACAGATACGCAGTATTTT	CATSEPGRTDTQYF	TRBV24-1*01	TRBV24-1	TRBJ2-3*01	TRBJ2-3	TRBD2*02, TRBD2*01	TRBD2	13	16	19	22	2	2	4
1407	0.000138	TGTGCCAGCAGTCTGGGGGAGGATACGCAGTATTTT	CASSLGEDTQYF	TRBV2*01, TRBV2*02, TRBV2*03	TRBV2	TRBJ2-3*01	TRBJ2-3	TRBD1*01, TRBD2*02, TRBD2*01	TRBD1, TRBD2	11	14	18	21	2	2	4
1406	0.000138	TGTGCCAGTAGTATTTCTAGCGGGACTCTAGGCAATGAGCAGTTCTTC	CASSISSGTLGNEQFF	TRBV19*01, TRBV19*02	TRBV19	TRBJ2-1*01	TRBJ2-1	TRBD2*02	TRBD2	13	16	24	32	2	7	9
1406	0.000138	TGTGCCAGCAGCTTAAGGGACAGGGGGCAGGGCTACACCTTC	CASSLRDRGQGYTF	TRBV7-8*01	TRBV7-8	TRBJ1-2*01	TRBJ1-2	TRBD1*01	TRBD1	15	16	27	30	0	2	2
1402	0.000137	TGCAGTGCTCAGGGTTGGGACTATGGCTACACCTTC	CSAQGWDYGYTF	TRBV20-1*06, TRBV20-1*03, TRBV20-1*01, TRBV20-1*04, TRBV20-1*05, TRBV20-1*02, TRBV20-1*07	TRBV20-1	TRBJ1-2*01	TRBJ1-2	TRBD1*01	TRBD1	8	9	13	19	0	5	5
1401	0.000137	TGTGCCAGCAGTGACTCGACAGGGGGCTACAATGAGCAGTTCTTC	CASSDSTGGYNEQFF	TRBV6-4*02, TRBV6-4*01	TRBV6-4	TRBJ2-1*01	TRBJ2-1	TRBD1*01	TRBD1	16	17	25	26	0	0	0
1394	0.000136	TGCAGTCCACTGGTGGTAGCGGGAGCACATGAGCAGTTCTTC	CSPLVVAGAHEQFF	TRBV20-1*06, TRBV20-1*03, TRBV20-1*01, TRBV20-1*04, TRBV20-1*05, TRBV20-1*02, TRBV20-1*07	TRBV20-1	TRBJ2-1*01	TRBJ2-1	TRBD2*02	TRBD2	5	16	24	28	10	3	13
1393	0.000136	TGCAGTGCTAGAGATCCTGGACAGGGCAGTCAGCCCCAGCATTTT	CSARDPGQGSQPQHF	TRBV20-1*01, TRBV20-1*05, TRBV20-1*07	TRBV20-1	TRBJ1-5*01	TRBJ1-5	TRBD1*01	TRBD1	13	18	24	25	4	0	4
1392	0.000136	TGCAGCGTTGGCGACTATGGCTACACCTTC	CSVGDYGYTF	TRBV29-1*01	TRBV29-1	TRBJ1-2*01	TRBJ1-2	TRBD2*02, TRBD2*01	TRBD2	9	10	12	13	0	0	0
1389	0.000136	TGTGCCACCAGTGATTTGCTGGGGAATGAGCAGTTCTTC	CATSDLLGNEQFF	TRBV24-1*01	TRBV24-1	TRBJ2-1*01	TRBJ2-1	TRBD1*01, TRBD2*01	TRBD1, TRBD2	17	20	23	24	2	0	2
1387	0.000136	TGTGCCAGCAGCTTGAGACAGGCCTATGGCTACACCTTC	CASSLRQAYGYTF	TRBV7-2*04, TRBV7-2*01	TRBV7-2	TRBJ1-2*01	TRBJ1-2	TRBD1*01	TRBD1	13	16	21	23	2	1	3
1384	0.000135	TGCAGTGCTAGAGTAACAGAGGGCTTTCAAGAGACCCAGTACTTC	CSARVTEGFQETQYF	TRBV20-1*01, TRBV20-1*04, TRBV20-1*05, TRBV20-1*07	TRBV20-1	TRBJ2-5*01	TRBJ2-5	TRBD2*02	TRBD2	12	18	22	27	5	4	9
1384	0.000135	TGTGCCAGCAGTGCTGCGGGAGCGGCAGATACGCAGTATTTT	CASSAAGAADTQYF	TRBV6-4*02, TRBV6-4*01	TRBV6-4	TRBJ2-3*01	TRBJ2-3	TRBD2*02	TRBD2	12	15	21	25	2	3	5
1379	0.000135	TGTGCCACCCAAGGGGCCCTACGAGCAGTACTTC	CATQGA~YEQYF	TRBV7-6*01, TRBV7-6*02	TRBV7-6	TRBJ2-7*01	TRBJ2-7	TRBD1*01	TRBD1	6	11	15	17	4	1	5
1376	0.000135	TGCAGTGCCTGACGGACGGATGTGGACTCTGGAAACACCATATATTTT	CSA*RTDVDSGNTIYF	TRBV20-1*06, TRBV20-1*03, TRBV20-1*01, TRBV20-1*04, TRBV20-1*05, TRBV20-1*02, TRBV20-1*07	TRBV20-1	TRBJ1-3*01	TRBJ1-3	TRBD1*01, TRBD2*02, TRBD2*01	TRBD1, TRBD2	7	13	16	26	5	9	14
1375	0.000134	TGTGCCAGTAGTACAGGGTAACTATGGCTACACCTTC	CASSTG~NYGYTF	TRBV19*01, TRBV19*02	TRBV19	TRBJ1-2*01	TRBJ1-2	TRBD1*01	TRBD1	7	12	17	18	4	0	4
1370	0.000134	TGTGCCAGCAGTGAAGCTGCCCTATCGCGCTACACCTTC	CASSEAALSRYTF	TRBV2*01, TRBV2*03	TRBV2	TRBJ1-2*01	TRBJ1-2	TRBD1*01, TRBD2*02	TRBD1, TRBD2	16	18	21	28	1	6	7
1369	0.000134	TGCAGTGCTAGTGAACTAGCGGGATTAAATGAGCAGTTCTTC	CSASELAGLNEQFF	TRBV20-1*01, TRBV20-1*04, TRBV20-1*05, TRBV20-1*07	TRBV20-1	TRBJ2-1*01	TRBJ2-1	TRBD2*02	TRBD2	11	14	23	27	2	3	5
1367	0.000134	TGTGCCAGCAGCTTAGGACCCAATCAGCCCCAGCATTTT	CASSLGPNQPQHF	TRBV7-9*01, TRBV7-9*02	TRBV7-9	TRBJ1-5*01	TRBJ1-5	TRBD1*01, TRBD2*02, TRBD2*01	TRBD1, TRBD2	15	16	18	20	0	1	1
1365	0.000134	TGCAGTGCTAGAACCGTCGGACAAGCCTACGAGCAGTACTTC	CSARTVGQAYEQYF	TRBV20-1*01, TRBV20-1*04, TRBV20-1*05, TRBV20-1*07	TRBV20-1	TRBJ2-7*01	TRBJ2-7	TRBD1*01	TRBD1	11	18	22	25	6	2	8
1361	0.000133	TGCAGTGCTAATAGGGGTGAGCAGTTCTTC	CSANRGEQFF	TRBV20-1*01, TRBV20-1*04, TRBV20-1*05, TRBV20-1*07	TRBV20-1	TRBJ2-1*01	TRBJ2-1	TRBD1*01	TRBD1	9	12	16	17	2	0	2
1358	0.000133	TGTGCCAGTAGTATCGCAGAGAACACTGAAGCTTTCTTT	CASSIAENTEAFF	TRBV19*01, TRBV19*02	TRBV19	TRBJ1-1*01	TRBJ1-1	TRBD1*01, TRBD2*02, TRBD2*01	TRBD1, TRBD2	13	16	18	20	2	1	3
1357	0.000133	TGTGCCAGCAGTGCACTAGCGGGGGCCACAGATACGCAGTATTTT	CASSALAGATDTQYF	TRBV6-1*01	TRBV6-1	TRBJ2-3*01	TRBJ2-3	TRBD2*01	TRBD2	12	14	24	26	1	1	2
1357	0.000133	TGTGCCAGTAGTATCAGGGACGGGTCGGATGGCTACACCTTC	CASSIRDGSDGYTF	TRBV19*01, TRBV19*02	TRBV19	TRBJ1-2*01	TRBJ1-2	TRBD1*01, TRBD2*02, TRBD2*01	TRBD1, TRBD2	13	16	20	28	2	7	9
1356	0.000133	TGTGCCAGCAGTTCCTAGCGGGATCAACTTACGAGCAGTACTTC	CASSS*R~STYEQYF	TRBV12-4*01, TRBV12-3*01	TRBV12-4, TRBV12-3	TRBJ2-7*01	TRBJ2-7	TRBD2*02	TRBD2	12	14	22	29	1	6	7
1356	0.000133	TGCGCCAGCAGTGAGGACCAGAACAATGAGCAGTTCTTC	CASSEDQNNEQFF	TRBV10-1*01	TRBV10-1	TRBJ2-1*01	TRBJ2-1	TRBD1*01, TRBD2*02, TRBD2*01	TRBD1, TRBD2	10	14	17	22	3	4	7
1350	0.000132	TGCGCCAGCAGCGAGGCGGACGGGGACGAGCAGTACTTC	CASSEADGDEQYF	TRBV5-1*01	TRBV5-1	TRBJ2-7*01	TRBJ2-7	TRBD2*01	TRBD2	11	22	26	30	10	3	13
1345	0.000132	TGTGCCAGCAGTGGTAAGGGACAGGGGCCCAATCCCTACGAGCAGTACTTC	CASSGKGQGPNPYEQYF	TRBV25-1*01	TRBV25-1	TRBJ2-7*01	TRBJ2-7	TRBD1*01	TRBD1	12	17	26	34	4	7	11
1343	0.000131	TGTGCCAGCAGTGACTCACAGGGGGCAGATACGCAGTATTTT	CASSDSQGADTQYF	TRBV6-4*02, TRBV6-4*01	TRBV6-4	TRBJ2-3*01	TRBJ2-3	TRBD1*01	TRBD1	13	17	24	25	3	0	3
1338	0.000131	TGTGCCACCAGCAGAGATCGAGGGAGCATCAATGAGCAGTTCTTC	CATSRDRGSINEQFF	TRBV15*02	TRBV15	TRBJ2-1*01	TRBJ2-1	TRBD2*02	TRBD2	11	21	25	29	9	3	12
1336	0.000131	TGTGCCAGCAGCAGTCGACAGGGGAAAACCTACGAGCAGTACTTC	CASSSRQGKTYEQYF	TRBV7-9*03, TRBV7-9*01, TRBV7-9*04, TRBV7-9*02	TRBV7-9	TRBJ2-7*01	TRBJ2-7	TRBD1*01	TRBD1	11	16	23	28	4	4	8
1333	0.00013	TGTGCCACTACCCTGTCCATACCCCTCCACTTT	CATTLSIPLHF	TRBV7-9*03, TRBV7-9*01, TRBV7-9*04, TRBV7-9*02	TRBV7-9	TRBJ1-6*01	TRBJ1-6	TRBD1*01	TRBD1	6	10	17	20	3	2	5
1332	0.00013	TGTGCCAGCAGCCCTGGAGGGATACTCACCTTC	CASSPGGILTF	TRBV7-9*03, TRBV7-9*01, TRBV7-9*04, TRBV7-9*02	TRBV7-9	TRBJ1-2*01	TRBJ1-2	TRBD2*02	TRBD2	10	15	20	26	4	5	9
1328	0.00013	TGTGCCACCAGTGATTTGACAGGGGACACCGGGGAGCTGTTTTTT	CATSDLTGDTGELFF	TRBV24-1*01	TRBV24-1	TRBJ2-2*01	TRBJ2-2	TRBD1*01	TRBD1	17	18	24	25	0	0	0
1327	0.00013	TGCAGCGTTGAAGGGGCCACTAATCGACAGGGCGGCTATGGCTACACCTTC	CSVEGATNRQGGYGYTF	TRBV29-1*01	TRBV29-1	TRBJ1-2*01	TRBJ1-2	TRBD1*01	TRBD1	12	25	31	35	12	3	15
1326	0.00013	TGTGCCAGCAGCTCGCCGGGACTAGCGGGAGAGACCCAGTACTTC	CASSSPGLAGETQYF	TRBV7-6*01, TRBV7-6*02	TRBV7-6	TRBJ2-5*01	TRBJ2-5	TRBD2*02, TRBD2*01	TRBD2	12	17	28	29	4	0	4
1325	0.00013	TGTGCCAGTAGGTTCACGGGAGACGGGCCACCGGGGAGCTGTTTTTT	CASRFTGD~ATGELFF	TRBV25-1*01	TRBV25-1	TRBJ2-2*01	TRBJ2-2	TRBD2*02	TRBD2	7	16	21	28	8	6	14
1319	0.000129	TGTGCCAGCGGGATGCTTTTCTGACTCCTACAATGAGCAGTTCTTC	CASGMLF*~SYNEQFF	TRBV7-3*05, TRBV7-3*01	TRBV7-3	TRBJ2-1*01	TRBJ2-1	TRBD1*01, TRBD2*02, TRBD2*01	TRBD1, TRBD2	8	9	12	24	0	11	11
1317	0.000129	TGCGCCAGCAGCCCAGGGGACAGTGGGGCCGAGCAGTACTTC	CASSPGDSGAEQYF	TRBV4-3*01	TRBV4-3	TRBJ2-7*01	TRBJ2-7	TRBD1*01	TRBD1	12	16	22	29	3	6	9
1316	0.000129	TGTGCCACCAGCTCCTTGAGTAATGAGCAGTTCTTC	CATSSLSNEQFF	TRBV24-1*01	TRBV24-1	TRBJ2-1*01	TRBJ2-1	TRBD2*02	TRBD2	10	11	14	21	0	6	6
1315	0.000129	TGTGCCAGCAGTGAAGCCAGGGGGAAATGATACGCTAAACAAAACACTGAAGCTTTCTTT	CASSEARGK*YAKQNTEAFF	TRBV25-1*01	TRBV25-1	TRBJ1-1*01	TRBJ1-1	TRBD1*01	TRBD1	14	17	23	42	2	18	20
1315	0.000129	TGTGCCAGCAGTGAAGCGGGGGGTGGAAACACCATATATTTT	CASSEAGGGNTIYF	TRBV25-1*01	TRBV25-1	TRBJ1-3*01	TRBJ1-3	TRBD2*01	TRBD2	14	15	22	23	0	0	0
1313	0.000128	TGTGCCAGCAGCTCCTCGGGACTCCTATTCAACAATGAGCAGTTCTTC	CASSSSGLLFNNEQFF	TRBV6-5*01	TRBV6-5	TRBJ2-1*01	TRBJ2-1	TRBD2*02, TRBD2*01	TRBD2	10	17	22	31	6	8	14
1313	0.000128	TGTGCTAGCAGCTTACGGTCCAGGGAAGAGACCCAGTACTTC	CASSLRSREETQYF	TRBV7-7*01	TRBV7-7	TRBJ2-5*01	TRBJ2-5	TRBD1*01	TRBD1	14	20	24	25	5	0	5
1312	0.000128	TGTGCCAGCATCGACAGGGTTGAGATACGCAGTATTTT	CASIDR~*DTQYF	TRBV9*02, TRBV9*01, TRBV9*03	TRBV9	TRBJ2-3*01	TRBJ2-3	TRBD1*01	TRBD1	9	12	18	22	2	3	5
1311	0.000128	TGTGCCAGCAGTGGGGACAACACCGGGGAGCTGTTTTTT	CASSGDNTGELFF	TRBV6-4*02, TRBV6-4*01	TRBV6-4	TRBJ2-2*01	TRBJ2-2	TRBD1*01, TRBD2*02, TRBD2*01	TRBD1, TRBD2	12	13	17	18	0	0	0
1309	0.000128	TGTGCCAGCAGCTTACTGCCGGATAGAGACTAGCGGGAAGGCACCGGGGAGCTGTTTTTT	CASSLLPDRD*REGTGELFF	TRBV7-3*01	TRBV7-3	TRBJ2-2*01	TRBJ2-2	TRBD2*02	TRBD2	14	27	37	41	12	3	15
1309	0.000128	TGCGCCAGCAGCCAACAGGGGGCTATGGCTACACCTTC	CASSQQ~GYGYTF	TRBV4-1*02, TRBV4-1*01	TRBV4-1	TRBJ1-2*01	TRBJ1-2	TRBD1*01	TRBD1	14	15	21	22	0	0	0
1307	0.000128	TGTGCCAGTAGTTCCCTGACAGGGGACCACGCGACCCAGTACTTC	CASSSLTGDHATQYF	TRBV19*01, TRBV19*03, TRBV19*02	TRBV19	TRBJ2-5*01	TRBJ2-5	TRBD1*01	TRBD1	11	17	24	32	5	7	12
1307	0.000128	TGTGCCACCAGTGGCCTCGGCAATGAGCAGTTCTTC	CATSGLGNEQFF	TRBV24-1*01	TRBV24-1	TRBJ2-1*01	TRBJ2-1	TRBD2*02	TRBD2	12	14	17	20	1	2	3
1302	0.000127	TGTGCCACCAGTGACGGGCAGGGAGTCATGAAAAATGAGCAGTTCTTC	CATSDGQGVMKNEQFF	TRBV24-1*01	TRBV24-1	TRBJ2-1*01	TRBJ2-1	TRBD1*01, TRBD2*02	TRBD1, TRBD2	13	18	22	33	4	10	14
1296	0.000127	TGTGCCAGCAGCTTAGGGTTCGATTCACCCCTCCACTTT	CASSLGFDSPLHF	TRBV7-9*01, TRBV7-9*02	TRBV7-9	TRBJ1-6*01	TRBJ1-6	TRBD1*01, TRBD2*02	TRBD1, TRBD2	15	-1	-1	22	-1	-1	6
1293	0.000126	TGTGCCAGCGGCGATGACAGGGTGTTGAATGAGCAGTTCTTC	CASGDDRVLNEQFF	TRBV2*01, TRBV2*03	TRBV2	TRBJ2-1*01	TRBJ2-1	TRBD1*01	TRBD1	8	15	21	27	6	5	11
1293	0.000126	TGTGCCAGCGAGGACAGGGGGCACTACGAGCAGTACTTC	CASEDRGHYEQYF	TRBV11-3*01, TRBV11-3*02	TRBV11-3	TRBJ2-7*01	TRBJ2-7	TRBD1*01	TRBD1	8	11	21	23	2	1	3
1291	0.000126	TGTGCCACAAGCCAGGGGGGTGACGGCTACACCTTC	CATSQGGDGYTF	TRBV24-1*01	TRBV24-1	TRBJ1-2*01	TRBJ1-2	TRBD1*01	TRBD1	7	12	18	24	4	5	9
1287	0.000126	TGTGCCAGTACTTCCACGGGGGCAACGGATTCACCCCTCCACTTT	CASTSTGATDSPLHF	TRBV19*01, TRBV19*03, TRBV19*02	TRBV19	TRBJ1-6*01	TRBJ1-6	TRBD1*01, TRBD2*01	TRBD1, TRBD2	9	17	22	28	7	5	12
1286	0.000126	TGTGCCACACCTCGGGACAGAGGCAATCAGCCCCAGCATTTT	CATPRDRGNQPQHF	TRBV24-1*01	TRBV24-1	TRBJ1-5*01	TRBJ1-5	TRBD1*01	TRBD1	7	13	19	22	5	2	7
1284	0.000126	TGCAGTGCTAGAGGGGACAATTCCTACGAGCAGTACTTC	CSARGDNSYEQYF	TRBV20-1*01, TRBV20-1*04, TRBV20-1*05, TRBV20-1*07	TRBV20-1	TRBJ2-7*01	TRBJ2-7	TRBD1*01	TRBD1	12	13	18	21	0	2	2
1279	0.000125	TGTGCCAGCAGCTGGGGCAGTGGGTCGGAGTGGTGAACACTGAAGCTTTCTTT	CASSWGSGS~VVNTEAFF	TRBV11-3*01, TRBV11-3*02	TRBV11-3	TRBJ1-1*01	TRBJ1-1	TRBD1*01	TRBD1	12	13	17	33	0	15	15
1275	0.000125	TGTGCCAGCAGCCCTCCCCGACAGGGCTCCTACGAGCAGTACTTC	CASSPPRQGSYEQYF	TRBV7-9*03, TRBV7-9*01, TRBV7-9*04, TRBV7-9*02	TRBV7-9	TRBJ2-7*01	TRBJ2-7	TRBD1*01	TRBD1	11	19	25	26	7	0	7
1273	0.000125	TGTGCCAGTACCGGGACAGGGGCGCAGCCCCAGCATTTT	CASTGTGAQPQHF	TRBV19*01, TRBV19*03, TRBV19*02	TRBV19	TRBJ1-5*01	TRBJ1-5	TRBD1*01	TRBD1	9	12	21	24	2	2	4
1271	0.000124	TGTGCCAGCAGTGATTCTGTAGCTCCGGCTGTGAGCTCCTACAATGAGCAGTTCTTC	CASSDSVAPAVSSYNEQFF	TRBV25-1*01	TRBV25-1	TRBJ2-1*01	TRBJ2-1	TRBD1*01, TRBD2*02, TRBD2*01	TRBD1, TRBD2	13	28	31	35	14	3	17
1264	0.000124	TGTGCCAGTAGTATCATCGGGGCTGAAGCTTTCTTT	CASSIIGAEAFF	TRBV19*01, TRBV19*02	TRBV19	TRBJ1-1*01	TRBJ1-1	TRBD2*01	TRBD2	13	17	21	22	3	0	3
1262	0.000123	TGTGCCAGCAGCCCCAGGGATCGGACAGGATACAATGAGCAGTTCTTC	CASSPRDRTGYNEQFF	TRBV14*01, TRBV14*02	TRBV14	TRBJ2-1*01	TRBJ2-1	TRBD1*01	TRBD1	12	22	28	30	9	1	10
1258	0.000123	TGTGCCAGCAGCCAGCGGGAGCACAGATACGCAGTATTTT	CASSQRE~TDTQYF	TRBV14*01, TRBV14*02	TRBV14	TRBJ2-3*01	TRBJ2-3	TRBD2*02, TRBD2*01	TRBD2	11	13	18	19	1	0	1
1257	0.000123	TGTGCCAGCAGCTCGGACTGGGGCGGTGAGACCCAGTACTTC	CASSSDWGGETQYF	TRBV7-2*04, TRBV7-2*01	TRBV7-2	TRBJ2-5*01	TRBJ2-5	TRBD1*01, TRBD2*02, TRBD2*01	TRBD1, TRBD2	12	19	23	27	6	3	9
1253	0.000123	TGTGCCACCCGAGGCCCATACAATGAGCAGTTCTTC	CATRGPYNEQFF	TRBV15*02	TRBV15	TRBJ2-1*01	TRBJ2-1	TRBD1*01, TRBD2*02	TRBD1, TRBD2	8	13	16	18	4	1	5
1249	0.000122	TGTGCCAGCAGTGAAAAGGCAGGGGAGGGTCAGCCCCAGCATTTT	CASSEKAGEGQPQHF	TRBV6-1*01	TRBV6-1	TRBJ1-5*01	TRBJ1-5	TRBD2*02	TRBD2	14	22	28	29	7	0	7
1247	0.000122	TGTGCCTCCTACATGGGAGGGTTACGAAACACCATATATTTT	CASYMGGLRNTIYF	TRBV2*01, TRBV2*02, TRBV2*03	TRBV2	TRBJ1-3*01	TRBJ1-3	TRBD2*02	TRBD2	5	14	20	25	8	4	12
1242	0.000121	TGTGCCACCAGTGATTCTATGGAGCCCAACGTCCTGACTTTC	CATSDSMEPNVLTF	TRBV24-1*01	TRBV24-1	TRBJ2-6*01	TRBJ2-6	TRBD2*02	TRBD2	15	20	23	25	4	1	5
1239	0.000121	TGTGCCACCAGTGTCCAGGGGACAGGCGGACACTGAAGCTTTCTTT	CATSVQGT~ADTEAFF	TRBV24-1*01	TRBV24-1	TRBJ1-1*01	TRBJ1-1	TRBD1*01	TRBD1	12	18	25	29	5	3	8
1237	0.000121	TGTGCCACCAGTGGATGGGCGGGGGAAGAGACCCAGTACTTC	CATSGWAGEETQYF	TRBV24-1*01	TRBV24-1	TRBJ2-5*01	TRBJ2-5	TRBD2*01	TRBD2	12	18	24	25	5	0	5
1235	0.000121	TGCAGTGCTAGGCAGGAGGTCGATTCACCCCTCCACTTT	CSARQEVDSPLHF	TRBV20-1*06, TRBV20-1*03, TRBV20-1*01, TRBV20-1*04, TRBV20-1*05, TRBV20-1*02, TRBV20-1*07	TRBV20-1	TRBJ1-6*01	TRBJ1-6	TRBD2*02	TRBD2	10	14	18	22	3	3	6
1234	0.000121	TGTGCCAGTAGTATATTATGGGACGGAGGGGATCAGCCCCAGCATTTT	CASSILWDGGDQPQHF	TRBV19*01, TRBV19*02	TRBV19	TRBJ1-5*01	TRBJ1-5	TRBD2*02	TRBD2	14	24	29	31	9	1	10
1232	0.000121	TGCAGTGCTAGCGGGAGGGTACGAGCAGTACTTC	CSASGR~YEQYF	TRBV20-1*01, TRBV20-1*04, TRBV20-1*05, TRBV20-1*07	TRBV20-1	TRBJ2-7*01	TRBJ2-7	TRBD2*02	TRBD2	10	11	18	19	0	0	0
1231	0.00012	TGTGCCAGCAGCTTAGACGGCAGCTCACCCCTCCACTTT	CASSLDGSSPLHF	TRBV7-8*01	TRBV7-8	TRBJ1-6*01	TRBJ1-6	TRBD1*01, TRBD2*02, TRBD2*01	TRBD1, TRBD2	15	20	22	24	4	1	5
1231	0.00012	TGCAGTGCTAGAGTCCGTGACCACGAGCAGTACTTC	CSARVRDHEQYF	TRBV20-1*01, TRBV20-1*04, TRBV20-1*05, TRBV20-1*07	TRBV20-1	TRBJ2-7*01	TRBJ2-7	TRBD1*01, TRBD2*02, TRBD2*01	TRBD1, TRBD2	12	18	20	22	5	1	6
1227	0.00012	TGTGCCAGCAGCTTAGCTGGGAGGACCACCTACAATGAGCAGTTCTTC	CASSLAGRTTYNEQFF	TRBV7-8*01	TRBV7-8	TRBJ2-1*01	TRBJ2-1	TRBD2*02	TRBD2	16	18	23	28	1	4	5
1226	0.00012	TGTGCCAGCAGCTTAGACGGACCCCTCCACTTT	CASSLDGPLHF	TRBV7-6*01	TRBV7-6	TRBJ1-6*01	TRBJ1-6	TRBD2*02, TRBD2*01	TRBD2	10	15	17	20	4	2	6
1223	0.00012	TGTGCCAGCAGCTCGGACAGGGCCCAAGAGACCCAGTACTTC	CASSSDRAQETQYF	TRBV7-2*04, TRBV7-2*01	TRBV7-2	TRBJ2-5*01	TRBJ2-5	TRBD1*01	TRBD1	12	14	21	23	1	1	2
1223	0.00012	TGCGCCAGCAGCTTGAATGATTTCCACGAGCAGTACTTC	CASSLNDFHEQYF	TRBV5-1*01	TRBV5-1	TRBJ2-7*01	TRBJ2-7	TRBD1*01, TRBD2*02, TRBD2*01	TRBD1, TRBD2	14	22	24	25	7	0	7
1223	0.00012	TGCAGCGTTGGGATAAACTATGGCTACACCTTC	CSVGINYGYTF	TRBV29-1*01	TRBV29-1	TRBJ1-2*01	TRBJ1-2	TRBD1*01, TRBD2*02, TRBD2*01	TRBD1, TRBD2	9	10	12	15	0	2	2
1219	0.000119	TGTGCCAGTAGTGTTGACAGGGGGCAGAACTATGGCTACACCTTC	CASSVDRGQNYGYTF	TRBV19*01, TRBV19*02	TRBV19	TRBJ1-2*01	TRBJ1-2	TRBD1*01	TRBD1	11	15	24	27	3	2	5
1219	0.000119	TGCAGCGTTAGATCAGGGGACACTGAAGCTTTCTTT	CSVRSGDTEAFF	TRBV29-1*01, TRBV29-1*03	TRBV29-1	TRBJ1-1*01	TRBJ1-1	TRBD1*01	TRBD1	8	13	18	19	4	0	4
1217	0.000119	TGTGCCAGCAGCCAACCCTACACTGATTCACCCCTCCACTTT	CASSQPYTDSPLHF	TRBV7-2*04, TRBV7-2*01	TRBV7-2	TRBJ1-6*01	TRBJ1-6	TRBD1*01, TRBD2*02	TRBD1, TRBD2	11	15	18	25	3	6	9
1217	0.000119	TGCAGTGCTAGAGGACTAGCGGGCAATGAGCAGTTCTTC	CSARGLAGNEQFF	TRBV20-1*01, TRBV20-1*04, TRBV20-1*05, TRBV20-1*07	TRBV20-1	TRBJ2-1*01	TRBJ2-1	TRBD2*02, TRBD2*01	TRBD2	12	13	22	23	0	0	0
1215	0.000119	TGCAGCGTTGAAAGGGGCAATGAGCAGTTCTTC	CSVERGNEQFF	TRBV29-1*01	TRBV29-1	TRBJ2-1*01	TRBJ2-1	TRBD1*01	TRBD1	11	12	16	17	0	0	0
1213	0.000119	TGCAGTGCCGAGGGTAGGGGGTTGGGGCGTAGCAATCAGCCCCAGCATTTT	CSAEGRGLGRSNQPQHF	TRBV20-1*06, TRBV20-1*03, TRBV20-1*01, TRBV20-1*04, TRBV20-1*05, TRBV20-1*02, TRBV20-1*07	TRBV20-1	TRBJ1-5*01	TRBJ1-5	TRBD1*01	TRBD1	7	15	20	29	7	8	15
1211	0.000118	TGCGCCAGCAGCCCAAGTTGGGACAGGGTTAATTCACCCCTCCACTTT	CASSPSWDRVNSPLHF	TRBV4-1*02, TRBV4-1*01	TRBV4-1	TRBJ1-6*01	TRBJ1-6	TRBD1*01	TRBD1	12	19	27	29	6	1	7
1210	0.000118	TGCAGTGCTAGAAACCAGGGGGAGTATTCACCCCTCCACTTT	CSARNQGEYSPLHF	TRBV20-1*01, TRBV20-1*05, TRBV20-1*07	TRBV20-1	TRBJ1-6*01	TRBJ1-6	TRBD1*01	TRBD1	11	15	21	25	3	3	6
1207	0.000118	TGTGCCCTTATGAAGAAATCCCTCTCTCTATGGCTACACCTTC	CALMKKS~SLYGYTF	TRBV7-2*04, TRBV7-2*01	TRBV7-2	TRBJ1-2*01	TRBJ1-2	TRBD2*02	TRBD2	5	19	23	27	13	3	16
1207	0.000118	TGTGCCAGCAGCTTACCGCGAACACTGAAGCTTTCTTT	CASSLP~NTEAFF	TRBV11-2*01	TRBV11-2	TRBJ1-1*01	TRBJ1-1	TRBD2*02, TRBD2*01	TRBD2	14	15	18	19	0	0	0
1204	0.000118	TGTGCCAGCAGATAGGATCGGGGGAGGGGAGGGTACTGAAGCTTTCTTT	CASR*DRG~GEGTEAFF	TRBV7-6*01, TRBV7-6*02	TRBV7-6	TRBJ1-1*01	TRBJ1-1	TRBD2*02	TRBD2	10	26	32	34	15	1	16
1204	0.000118	TGTGCCAGCAGCTTAGTCTCGGGACAGGGGCGAAATGGCTACACCTTC	CASSLVSGQGRNGYTF	TRBV7-2*04, TRBV7-2*01	TRBV7-2	TRBJ1-2*01	TRBJ1-2	TRBD1*01	TRBD1	15	20	29	34	4	4	8
1203	0.000118	TGTGCCAGCAGTGACAGGGGTAATGATAACTATGGCTACACCTTC	CASSDRGNDNYGYTF	TRBV6-5*01	TRBV6-5	TRBJ1-2*01	TRBJ1-2	TRBD1*01	TRBD1	13	14	19	26	0	6	6
1203	0.000118	TGTGCCACCGTAGGGGATCGTTGGAACACTGAAGCTTTCTTT	CATVGDRWNTEAFF	TRBV10-3*01, TRBV10-3*02	TRBV10-3	TRBJ1-1*01	TRBJ1-1	TRBD1*01	TRBD1	6	11	15	23	4	7	11
1201	0.000117	TGCAGTGCTGCCCCGCCATTAGGAGGTACGCAGTATTTT	CSAAPPLGGTQYF	TRBV20-1*06, TRBV20-1*03, TRBV20-1*01, TRBV20-1*04, TRBV20-1*05, TRBV20-1*02, TRBV20-1*07	TRBV20-1	TRBJ2-3*01	TRBJ2-3	TRBD2*01	TRBD2	8	10	15	26	1	10	11
1198	0.000117	TGTGCCACCAGTTACGGCGACAATGAGCAGTTCTTC	CATSYGDNEQFF	TRBV24-1*01	TRBV24-1	TRBJ2-1*01	TRBJ2-1	TRBD1*01, TRBD2*02, TRBD2*01	TRBD1, TRBD2	11	15	17	19	3	1	4
1195	0.000117	TGTGCCAGCAGCTTGACCGACTACCTGGAGACCCAGTACTTC	CASSLTDYLETQYF	TRBV7-2*04, TRBV7-2*01	TRBV7-2	TRBJ2-5*01	TRBJ2-5	TRBD2*02, TRBD2*01	TRBD2	13	18	22	27	4	4	8
1191	0.000116	TGCAGCGCGTTTTCGGCGGGAGGTAGCACAGATACGCAGTATTTT	CSAFSAGGSTDTQYF	TRBV29-1*01, TRBV29-1*03	TRBV29-1	TRBJ2-3*01	TRBJ2-3	TRBD2*02	TRBD2	8	15	22	24	6	1	7
1189	0.000116	TGCAGCGTTGAAGGGGGGGGGCAGGGCCTCTACGAGCAGTACTTC	CSVEGGGQGLYEQYF	TRBV29-1*01	TRBV29-1	TRBJ2-7*01	TRBJ2-7	TRBD2*01	TRBD2	12	14	20	29	1	8	9
1188	0.000116	TGCAGTTCGATAGCGACTAAACAATGAGCAGTTCTTC	CSSIAT~NNEQFF	TRBV20-1*01, TRBV20-1*04, TRBV20-1*05, TRBV20-1*07	TRBV20-1	TRBJ2-1*01	TRBJ2-1	TRBD2*02, TRBD2*01	TRBD2	5	14	18	20	8	1	9
1183	0.000116	TGCAGTGTGGCGGGGGAAAGGGATGCAGATACGCAGTATTTT	CSVAGERDADTQYF	TRBV20-1*06, TRBV20-1*03, TRBV20-1*01, TRBV20-1*04, TRBV20-1*05, TRBV20-1*02, TRBV20-1*07	TRBV20-1	TRBJ2-3*01	TRBJ2-3	TRBD2*01	TRBD2	6	9	15	25	2	9	11
1183	0.000116	TGCAGCGTGAGGCCGGGGGACACTGAAGCTTTCTTT	CSVRPGDTEAFF	TRBV29-1*01, TRBV29-1*03	TRBV29-1	TRBJ1-1*01	TRBJ1-1	TRBD2*01	TRBD2	7	13	18	19	5	0	5
1181	0.000116	TGTGCCAGCAGCGAAACGCCTGAAAACACCGGGGAGCTGTTTTTT	CASSETPENTGELFF	TRBV6-4*02, TRBV6-4*01	TRBV6-4	TRBJ2-2*01	TRBJ2-2	TRBD1*01	TRBD1	10	18	21	24	7	2	9
1181	0.000116	TGTGCCACCAGCAGAGATCTCCGGGAGGGAGACCCAGTACTTC	CATSRDL~GRETQYF	TRBV15*02	TRBV15	TRBJ2-5*01	TRBJ2-5	TRBD2*02	TRBD2	11	21	27	28	9	0	9
1180	0.000115	TGCGCCAGCAGCCAAGGTTTTTAGGGTCGGATGGCTACACCTTC	CASSQGF~GSDGYTF	TRBV5-1*01	TRBV5-1	TRBJ1-2*01	TRBJ1-2	TRBD1*01, TRBD2*02	TRBD1, TRBD2	11	22	25	30	10	4	14
1179	0.000115	TGTGCCAGCAGCTTATACTTTTCCCCTAACACAGATACGCAGTATTTT	CASSLYFSPNTDTQYF	TRBV7-3*01	TRBV7-3	TRBJ2-3*01	TRBJ2-3	TRBD1*01	TRBD1	14	22	26	29	7	2	9
1175	0.000115	TGTGCTAGCAGCTAAGATAATTCACCCCTCCACTTT	CASS*DNSPLHF	TRBV7-7*01	TRBV7-7	TRBJ1-6*01	TRBJ1-6			12	-1	-1	16	-1	-1	3
1173	0.000115	TGTGCCAGCAGTCCCACACTAGCGCCGAGCTCCTACGAGCAGTACTTC	CASSPTLAPSSYEQYF	TRBV12-4*01, TRBV12-3*01	TRBV12-4, TRBV12-3	TRBJ2-7*01	TRBJ2-7	TRBD2*02, TRBD2*01	TRBD2	11	17	23	29	5	5	10
1173	0.000115	TGTGCCACCAGCAGAGTCAGAGGACATTCACCCCTCCACTTT	CATSRVRGHSPLHF	TRBV15*02	TRBV15	TRBJ1-6*01	TRBJ1-6	TRBD1*01, TRBD2*02, TRBD2*01	TRBD1, TRBD2	11	21	24	25	9	0	9
1173	0.000115	TGTGCCAGCAAGGTCGGGGAACAGCCCCAGCATTTT	CASKVGEQPQHF	TRBV2*01, TRBV2*02, TRBV2*03	TRBV2	TRBJ1-5*01	TRBJ1-5	TRBD2*01	TRBD2	9	14	18	21	4	2	6
1168	0.000114	TGTGCCATCAGTGACGATAAAGATGCGACAGGGGGCCGTGGCTACACCTTC	CAISDDKDATGGRGYTF	TRBV10-3*01, TRBV10-3*02	TRBV10-3	TRBJ1-2*01	TRBJ1-2	TRBD1*01	TRBD1	13	26	35	38	12	2	14
1168	0.000114	TGTGCCAGCAGCTTAGTAGGGACGGGAAGCTCTGGAAACACCATATATTTT	CASSLVGTGSSGNTIYF	TRBV7-9*01, TRBV7-9*02	TRBV7-9	TRBJ1-3*01	TRBJ1-3	TRBD1*01, TRBD2*02, TRBD2*01	TRBD1, TRBD2	15	18	22	29	2	6	8
1155	0.000113	TGCAGCGGTTGGTGACAGGGGAGGCAATCAGCCCCAGCATTTT	CSGW*QG~GNQPQHF	TRBV29-1*01, TRBV29-1*03	TRBV29-1	TRBJ1-5*01	TRBJ1-5	TRBD1*01	TRBD1	6	13	20	23	6	2	8
1154	0.000113	TGCAGTGCTAGAGTTGACATGAATCAGCCCCAGCATTTT	CSARVDMNQPQHF	TRBV20-1*01, TRBV20-1*04, TRBV20-1*05, TRBV20-1*07	TRBV20-1	TRBJ1-5*01	TRBJ1-5	TRBD1*01	TRBD1	12	15	18	21	2	2	4
1154	0.000113	TGCAGTGCCGGACAGGGGGCATCCTACGAGCAGTACTTC	CSAGQGASYEQYF	TRBV20-1*06, TRBV20-1*03, TRBV20-1*01, TRBV20-1*04, TRBV20-1*05, TRBV20-1*02, TRBV20-1*07	TRBV20-1	TRBJ2-7*01	TRBJ2-7	TRBD1*01	TRBD1	7	9	19	21	1	1	2
1152	0.000113	TGTGCCAGCAGCGACACTGAAGCTTTCTTT	CASSDTEAFF	TRBV7-3*05, TRBV7-3*01	TRBV7-3	TRBJ1-1*01	TRBJ1-1	TRBD2*02, TRBD2*01	TRBD2	11	-1	-1	13	-1	-1	1
1151	0.000113	TGTGCCAGCAGCGTAGATCCCTCCTTTTTATCCCCGCAGTTCTTC	CASSVDPSFLSPQFF	TRBV9*02, TRBV9*01	TRBV9	TRBJ2-1*01	TRBJ2-1	TRBD2*02	TRBD2	15	18	23	35	2	11	13
1145	0.000112	TGTGCCAGCAGCTTATTTCCGGGATTAACCTCTCTATGGCTACACCTTC	CASSLFPG~*PLYGYTF	TRBV7-2*04, TRBV7-2*01	TRBV7-2	TRBJ1-2*01	TRBJ1-2	TRBD2*02	TRBD2	14	19	23	33	4	9	13
1145	0.000112	TGCAGTGCTAGTGGACCGGGGTCAAAGTGGCAGTACTTC	CSASGPGSKWQYF	TRBV20-1*01, TRBV20-1*04, TRBV20-1*05, TRBV20-1*07	TRBV20-1	TRBJ2-7*01	TRBJ2-7	TRBD2*01	TRBD2	11	16	20	29	4	8	12
1144	0.000112	TGTGCCAGCAGTGACTCGACCACCGGGGAGCTGTTTTTT	CASSDSTTGELFF	TRBV6-4*02, TRBV6-4*01	TRBV6-4	TRBJ2-2*01	TRBJ2-2	TRBD2*02, TRBD2*01	TRBD2	13	-1	-1	16	-1	-1	2
1141	0.000112	TGCAGCTATAGCGGGGCTGTTCTTC	CSYS~GLFF	TRBV29-1*01, TRBV29-1*03	TRBV29-1	TRBJ2-1*01	TRBJ2-1	TRBD2*01	TRBD2	5	8	15	18	2	2	4
1139	0.000111	TGTGCCAGCAACGAGGGGGGAACTAATGAAAAACTGTTTTTT	CASNEGGTNEKLFF	TRBV9*02, TRBV9*01, TRBV9*03	TRBV9	TRBJ1-4*01	TRBJ1-4	TRBD1*01, TRBD2*01	TRBD1, TRBD2	9	13	18	20	3	1	4
1139	0.000111	TGTGCCAGCAGCTCCCACCCAAATTCACCCCTCCACTTT	CASSSHPNSPLHF	TRBV7-6*01, TRBV7-6*02	TRBV7-6	TRBJ1-6*01	TRBJ1-6	TRBD1*01, TRBD2*02, TRBD2*01	TRBD1, TRBD2	12	17	19	21	4	1	5
1138	0.000111	TGTGCCATCAGTTTTAGCGGGAGAAGATGACGCGTAGCCCTACGAGCAGTACTTC	CAISFSGRR~DA*PYEQYF	TRBV10-3*01, TRBV10-3*02	TRBV10-3	TRBJ2-7*01	TRBJ2-7	TRBD2*02	TRBD2	11	14	22	38	2	15	17
1137	0.000111	TGTGCCAGCAGCTCTCCGCCTAGAGCGGGGTAATGAGCAGTTCTTC	CASSSPPR~RGNEQFF	TRBV7-2*04, TRBV7-2*01	TRBV7-2	TRBJ2-1*01	TRBJ2-1	TRBD2*01	TRBD2	12	23	29	31	10	1	11
1136	0.000111	TGTGCCAGCAGTGAACTTGCGGGAGGGCACGAGCAGTTCTTC	CASSELAGGHEQFF	TRBV2*01, TRBV2*03	TRBV2	TRBJ2-1*01	TRBJ2-1	TRBD2*02	TRBD2	14	18	26	30	3	3	6
1136	0.000111	TGCAGTGCTAGGACAACTCCTACGAGCAGTACTTC	CSARTT~YEQYF	TRBV20-1*06, TRBV20-1*03, TRBV20-1*01, TRBV20-1*04, TRBV20-1*05, TRBV20-1*02, TRBV20-1*07	TRBV20-1	TRBJ2-7*01	TRBJ2-7	TRBD1*01	TRBD1	10	11	14	16	0	1	1
1130	0.000111	TGTGCCAGTAGTATAGACCCAAAGAGACGAGCAGTACTTC	CASSIDP~RDEQYF	TRBV19*01, TRBV19*02	TRBV19	TRBJ2-7*01	TRBJ2-7	TRBD1*01, TRBD2*02, TRBD2*01	TRBD1, TRBD2	16	17	19	26	0	6	6
1124	0.00011	TGTGCCAGCAGCTTTACAGATACGCAGTATTTT	CASSFTDTQYF	TRBV7-8*01, TRBV7-8*03	TRBV7-8	TRBJ2-3*01	TRBJ2-3			13	-1	-1	15	-1	-1	1
1123	0.00011	TGTGCCAGCAGGGGTAACGGGCAATACAATGAGCAGTTCTTC	CASRGNGQYNEQFF	TRBV9*02, TRBV9*01, TRBV9*03	TRBV9	TRBJ2-1*01	TRBJ2-1	TRBD1*01, TRBD2*02, TRBD2*01	TRBD1, TRBD2	10	18	21	24	7	2	9
1122	0.00011	TGTGCCAGCAGTGACAGGGACACAGATACGCAGTATTTT	CASSDRDTDTQYF	TRBV6-4*02, TRBV6-4*01	TRBV6-4	TRBJ2-3*01	TRBJ2-3	TRBD1*01, TRBD2*02, TRBD2*01	TRBD1, TRBD2	14	16	19	20	1	0	1
1121	0.00011	TGCAGTGCTCCGCTCTACCTAGCGGGAGGCGGGGGTTACTCCTACAATGAGCAGTTCTTC	CSAPLYLAGGGGYSYNEQFF	TRBV20-1*06, TRBV20-1*03, TRBV20-1*01, TRBV20-1*04, TRBV20-1*05, TRBV20-1*02, TRBV20-1*07	TRBV20-1	TRBJ2-1*01	TRBJ2-1	TRBD2*02	TRBD2	8	18	28	38	9	9	18
1119	0.000109	TGCAGTGCTAGTTCAGGGATCTCGAACACTGAAGCTTTCTTT	CSASSGISNTEAFF	TRBV20-1*01, TRBV20-1*04, TRBV20-1*05, TRBV20-1*07	TRBV20-1	TRBJ1-1*01	TRBJ1-1	TRBD1*01	TRBD1	11	13	17	23	1	5	6
1119	0.000109	TGCAGCGTTGTTCGAGACAATCCTTACAATGAGCAGTTCTTC	CSVVRDNPYNEQFF	TRBV29-1*01	TRBV29-1	TRBJ2-1*01	TRBJ2-1	TRBD1*01	TRBD1	9	15	18	24	5	5	10
1113	0.000109	TGTGCCACCAGTGATTCCCGGGACAGCATCAATCAGCCCCAGCATTTT	CATSDSRDSINQPQHF	TRBV24-1*01	TRBV24-1	TRBJ1-5*01	TRBJ1-5	TRBD1*01	TRBD1	15	19	25	29	3	3	6
1112	0.000109	TGTGCTAGCAGCCGGACGCGAACCGGGGAGCTGTTTTTT	CASSRTRTGELFF	TRBV7-7*01, TRBV7-7*02	TRBV7-7	TRBJ2-2*01	TRBJ2-2	TRBD1*01, TRBD2*02, TRBD2*01	TRBD1, TRBD2	11	13	16	21	1	4	5
1111	0.000109	TGTGCCAGCAGGGGGCGGGCCCAGGTGACTACGAGCAGTACTTC	CASRGRA~GDYEQYF	TRBV7-3*05, TRBV7-3*01	TRBV7-3	TRBJ2-7*01	TRBJ2-7	TRBD1*01, TRBD2*02, TRBD2*01	TRBD1, TRBD2	10	11	15	28	0	12	12
1111	0.000109	TGTGCCAGCAGCTCGAGGGGCTACGAGCAGTACTTC	CASSSRGYEQYF	TRBV5-4*01	TRBV5-4	TRBJ2-7*01	TRBJ2-7	TRBD1*01, TRBD2*02	TRBD1, TRBD2	12	15	19	20	2	0	2
1105	0.000108	TGTGCCAGCAGCTTACAGGGAGATCAGCCCCAGCATTTT	CASSLQGDQPQHF	TRBV7-6*01	TRBV7-6	TRBJ1-5*01	TRBJ1-5	TRBD1*01, TRBD2*02	TRBD1, TRBD2	10	14	19	22	3	2	5
1104	0.000108	TGTGCCACCAGTGACTACAGGGACACCGGGGAGCTGTTTTTT	CATSDYRDTGELFF	TRBV24-1*01	TRBV24-1	TRBJ2-2*01	TRBJ2-2	TRBD1*01	TRBD1	13	16	21	22	2	0	2
1103	0.000108	TGTGCCGTCACAGGGTCATCTGGAAACACCATATATTTT	CAVTGSSGNTIYF	TRBV19*01, TRBV19*03, TRBV19*02	TRBV19	TRBJ1-3*01	TRBJ1-3	TRBD1*01	TRBD1	5	9	14	18	3	3	6
1103	0.000108	TGCAGTGCCTACCTAACATTTCAGGAGACCCAGTACTTC	CSAYLTFQETQYF	TRBV20-1*06, TRBV20-1*03, TRBV20-1*01, TRBV20-1*04, TRBV20-1*05, TRBV20-1*02, TRBV20-1*07	TRBV20-1	TRBJ2-5*01	TRBJ2-5	TRBD1*01, TRBD2*02, TRBD2*01	TRBD1, TRBD2	7	21	23	24	13	0	13
1099	0.000108	TGTGCCACCAGTGAGGCAGCAGACTATGGCTACACCTTC	CATSEAADYGYTF	TRBV24-1*01	TRBV24-1	TRBJ1-2*01	TRBJ1-2	TRBD1*01, TRBD2*02, TRBD2*01	TRBD1, TRBD2	13	19	21	22	5	0	5
1098	0.000107	TGTGCCAGCAGCTTGCAAATTTATGGCAGTTCTTC	CASSLQ~LWQFF	TRBV7-3*05, TRBV7-3*01	TRBV7-3	TRBJ2-1*01	TRBJ2-1	TRBD2*02, TRBD2*01	TRBD2	13	-1	-1	25	-1	-1	11
1093	0.000107	TGTGCCAGCAGCTTAGCAGGACTTAGCAATCAGCCCCAGCATTTT	CASSLAGLSNQPQHF	TRBV7-2*04, TRBV7-2*01	TRBV7-2	TRBJ1-5*01	TRBJ1-5	TRBD2*02, TRBD2*01	TRBD2	16	18	22	23	1	0	1
1093	0.000107	TGTGCCAGCAGCTTGGCGTTAACATCCGGGGAGCTGTTTTTT	CASSLALTSGELFF	TRBV11-2*01	TRBV11-2	TRBJ2-2*01	TRBJ2-2	TRBD1*01, TRBD2*02, TRBD2*01	TRBD1, TRBD2	13	21	23	25	7	1	8
1092	0.000107	TGTGCCATCAGTGAACAGGGGCGCGGAGGTCAGCCCCAGCATTTT	CAISEQGRGGQPQHF	TRBV10-3*01, TRBV10-3*02	TRBV10-3	TRBJ1-5*01	TRBJ1-5	TRBD1*01	TRBD1	13	14	20	29	0	8	8
1090	0.000107	TGCAGTGCTCCCGTGAACAGGCATTCCCTCCACTTT	CSAPVNRHSLHF	TRBV20-1*06, TRBV20-1*03, TRBV20-1*01, TRBV20-1*04, TRBV20-1*05, TRBV20-1*02, TRBV20-1*07	TRBV20-1	TRBJ1-6*01	TRBJ1-6	TRBD1*01	TRBD1	8	16	20	25	7	4	11
1089	0.000107	TGCAGTGCTAGGTATCCAAATTCACCCCTCCACTTT	CSARYPNSPLHF	TRBV20-1*06, TRBV20-1*03, TRBV20-1*01, TRBV20-1*04, TRBV20-1*05, TRBV20-1*02, TRBV20-1*07	TRBV20-1	TRBJ1-6*01	TRBJ1-6	TRBD1*01, TRBD2*02, TRBD2*01	TRBD1, TRBD2	10	14	16	18	3	1	4
1088	0.000106	TGCAGTGCGACAACTAGCGGGAGGGTGAATGAGCAGTTCTTC	CSATTSGRVNEQFF	TRBV20-1*01, TRBV20-1*04, TRBV20-1*05, TRBV20-1*07	TRBV20-1	TRBJ2-1*01	TRBJ2-1	TRBD2*02	TRBD2	7	12	24	27	4	2	6
1086	0.000106	TGCGCCAGCAGTGGGACTACCGGTTTAGATGGCTACACCTTC	CASSGTTGLDGYTF	TRBV5-1*01, TRBV5-1*02	TRBV5-1	TRBJ1-2*01	TRBJ1-2	TRBD2*02, TRBD2*01	TRBD2	10	12	18	28	1	9	10
1086	0.000106	TGTGCCAGCAGCTTAGTAGGTGGAGAGACCCAGTACTTC	CASSLVGGETQYF	TRBV7-2*04, TRBV7-2*01	TRBV7-2	TRBJ2-5*01	TRBJ2-5	TRBD1*01, TRBD2*02, TRBD2*01	TRBD1, TRBD2	15	17	19	23	1	3	4
1085	0.000106	TGCAGGCCCGAATTTTGAAGGGAGGTTCAGCCCCAGCATTTT	CRPEF*REVQPQHF	TRBV20-1*06, TRBV20-1*03, TRBV20-1*01, TRBV20-1*04, TRBV20-1*05, TRBV20-1*02, TRBV20-1*07	TRBV20-1	TRBJ1-5*01	TRBJ1-5	TRBD2*02	TRBD2	4	19	24	26	14	1	15
1084	0.000106	TGTGCCAGCAGCTTAAAATGAGAACCCTAGGTACACCTTC	CASSLK*~NPRYTF	TRBV7-3*01	TRBV7-3	TRBJ1-2*01	TRBJ1-2	TRBD1*01, TRBD2*02, TRBD2*01	TRBD1, TRBD2	15	24	27	31	8	3	11
1082	0.000106	TGCAGTGCTAGTTTTGAGTCAGGTGGCAATCAGCCCCAGCATTTT	CSASFESGGNQPQHF	TRBV20-1*01, TRBV20-1*04, TRBV20-1*05, TRBV20-1*07	TRBV20-1	TRBJ1-5*01	TRBJ1-5	TRBD1*01, TRBD2*02, TRBD2*01	TRBD1, TRBD2	11	19	22	25	7	2	9
1082	0.000106	TGCAGCGTTGACCAGCGAAATGGCTACACCTTC	CSVDQRNGYTF	TRBV29-1*01	TRBV29-1	TRBJ1-2*01	TRBJ1-2	TRBD2*02, TRBD2*01	TRBD2	10	13	16	19	2	2	4
1081	0.000106	TGTGCCAGTAGAAGGGACAGGGGGGCGCGCTACACCTTC	CASRRDRGARYTF	TRBV19*01, TRBV19*03, TRBV19*02	TRBV19	TRBJ1-2*01	TRBJ1-2	TRBD1*01	TRBD1	7	13	23	28	5	4	9
1077	0.000105	TGCAGTGCTAGACCCACGGCAGGGACCCTCCACTTT	CSARPTAGTLHF	TRBV20-1*01, TRBV20-1*04, TRBV20-1*05, TRBV20-1*07	TRBV20-1	TRBJ1-6*01	TRBJ1-6	TRBD1*01	TRBD1	11	19	23	25	7	1	8
1076	0.000105	TGTGCCAGCAGACTAGGACAGGGTGGCCCTTCACCCCTCCACTTT	CASRLGQGGPSPLHF	TRBV2*01, TRBV2*02, TRBV2*03	TRBV2	TRBJ1-6*01	TRBJ1-6	TRBD1*01	TRBD1	10	15	22	29	4	6	10
1076	0.000105	TGTGCCAGCGGGACAGCGTCTAATTCACCCCTCCACTTT	CASGTASNSPLHF	TRBV6-1*01	TRBV6-1	TRBJ1-6*01	TRBJ1-6	TRBD1*01	TRBD1	8	9	15	20	0	4	4
1074	0.000105	TGTGCCAGCAGCTCCTGAGAGACAGGGGGAACATGGTATACAATGAGCAGTTCTTC	CASSS*ETG~NMVYNEQFF	TRBV7-2*04, TRBV7-2*01	TRBV7-2	TRBJ2-1*01	TRBJ2-1	TRBD1*01	TRBD1	13	20	28	38	6	9	15
1074	0.000105	TGTGCCAGCAGTGAATATGGGACCAACTCCTACGAGCAGTACTTC	CASSEYGTNSYEQYF	TRBV2*01, TRBV2*03	TRBV2	TRBJ2-7*01	TRBJ2-7	TRBD1*01, TRBD2*02, TRBD2*01	TRBD1, TRBD2	14	18	22	26	3	3	6
1074	0.000105	TGCAGTGCTAGGCCAGGGCTTTCACCCCTCCACTTT	CSARPGLSPLHF	TRBV20-1*06, TRBV20-1*03, TRBV20-1*01, TRBV20-1*04, TRBV20-1*05, TRBV20-1*02, TRBV20-1*07	TRBV20-1	TRBJ1-6*01	TRBJ1-6	TRBD1*01	TRBD1	10	13	17	20	2	2	4
1073	0.000105	TGCAGTGCTAGAAGGGCAAGCAATTCACCCCTCCACTTT	CSARRASNSPLHF	TRBV20-1*01, TRBV20-1*04, TRBV20-1*05, TRBV20-1*07	TRBV20-1	TRBJ1-6*01	TRBJ1-6	TRBD1*01, TRBD2*02	TRBD1, TRBD2	11	12	15	21	0	5	5
1073	0.000105	TGCAGTGCTAGAGATAGTTTTTACGAGCAGTACTTC	CSARDSFYEQYF	TRBV20-1*01, TRBV20-1*05, TRBV20-1*07	TRBV20-1	TRBJ2-7*01	TRBJ2-7	TRBD2*02, TRBD2*01	TRBD2	13	14	17	21	0	3	3
1072	0.000105	TGCAGTGCTAAACAGGGAACGAACACCGGGGAGCTGTTTTTT	CSAKQGTNTGELFF	TRBV20-1*01, TRBV20-1*05, TRBV20-1*07	TRBV20-1	TRBJ2-2*01	TRBJ2-2	TRBD1*01	TRBD1	9	11	16	19	1	2	3
1071	0.000105	TGTGCCAGCAGTTCCACACCGAGCTCCTATAATTCACCCCTCCACTTT	CASSSTPSSYNSPLHF	TRBV2*01, TRBV2*02, TRBV2*03	TRBV2	TRBJ1-6*01	TRBJ1-6	TRBD1*01, TRBD2*02, TRBD2*01	TRBD1, TRBD2	11	15	17	23	3	5	8
1071	0.000105	TGTGCCAGCAGTCGACTAGCAGATACGCAGTATTTT	CASSRLADTQYF	TRBV2*01, TRBV2*02, TRBV2*03	TRBV2	TRBJ2-3*01	TRBJ2-3	TRBD2*02, TRBD2*01	TRBD2	11	13	18	19	1	0	1
1070	0.000105	TGTGCCAGCAGCCCTAGCACCGGGGAGCTGTTTTTT	CASSPSTGELFF	TRBV16*03, TRBV16*01, TRBV16*02	TRBV16	TRBJ2-2*01	TRBJ2-2	TRBD2*02, TRBD2*01	TRBD2	12	13	16	17	0	0	0
1066	0.000104	TGCAGTGCTAGAGATGGAAAGGGGGGGACTGAAGCTTTCTTT	CSARDGKGGTEAFF	TRBV20-1*01, TRBV20-1*05, TRBV20-1*07	TRBV20-1	TRBJ1-1*01	TRBJ1-1	TRBD2*01	TRBD2	13	20	26	27	6	0	6
1064	0.000104	TGTGCCACCAGTGACCCAGGACAGACGTATGGCTACACCTTC	CATSDPGQTYGYTF	TRBV24-1*01	TRBV24-1	TRBJ1-2*01	TRBJ1-2	TRBD1*01	TRBD1	13	18	23	27	4	3	7
1063	0.000104	TGTGCCAGCAGTTACGGGACAGGGGGCGCAAGCTACACCTTC	CASSYGTGGASYTF	TRBV6-5*01	TRBV6-5	TRBJ1-2*01	TRBJ1-2	TRBD1*01	TRBD1	11	15	26	31	3	4	7
1063	0.000104	TGTGCCAGCAGGGCACTAGCGGACACCGGGGAGCTGTTTTTT	CASRALADTGELFF	TRBV6-1*01	TRBV6-1	TRBJ2-2*01	TRBJ2-2	TRBD2*02, TRBD2*01	TRBD2	10	14	21	22	3	0	3
1063	0.000104	TGTGCCAGCAGCTTAGTGGATCGGTACGAGCAGTACTTC	CASSLVDRYEQYF	TRBV7-6*01	TRBV7-6	TRBJ2-7*01	TRBJ2-7	TRBD1*01, TRBD2*02, TRBD2*01	TRBD1, TRBD2	15	17	19	24	1	4	5
1063	0.000104	TGTGCCAGCACGGGCGGGCAGACCCAGTACTTC	CASTGGQTQYF	TRBV2*01, TRBV2*02, TRBV2*03	TRBV2	TRBJ2-5*01	TRBJ2-5	TRBD2*02, TRBD2*01	TRBD2	9	13	17	19	3	1	4
1062	0.000104	TGCAGTGCCGAGGCACAGAGTAATTCACCCCTCCACTTT	CSAEAQSNSPLHF	TRBV20-1*06, TRBV20-1*03, TRBV20-1*01, TRBV20-1*04, TRBV20-1*05, TRBV20-1*02, TRBV20-1*07	TRBV20-1	TRBJ1-6*01	TRBJ1-6	TRBD1*01, TRBD2*02	TRBD1, TRBD2	7	14	17	20	6	2	8
1061	0.000104	TGCAGTGCTAGGGGGGACAGCAATTCACCCCTCCACTTT	CSARGDSNSPLHF	TRBV20-1*01, TRBV20-1*04, TRBV20-1*05, TRBV20-1*07	TRBV20-1	TRBJ1-6*01	TRBJ1-6	TRBD1*01	TRBD1	10	13	19	21	2	1	3
1056	0.000103	TGCGCCAGCAGTGAGTCCCCCAGGGGGGATACGCAGTATTTT	CASSESPRGDTQYF	TRBV10-2*01	TRBV10-2	TRBJ2-3*01	TRBJ2-3	TRBD1*01	TRBD1	16	20	26	27	3	0	3
1055	0.000103	TGCAGTGCTGCCAAAGTCGGGACTAGCGGAACCTACGAGCAGTACTTC	CSAAKVGTSGTYEQYF	TRBV20-1*06, TRBV20-1*03, TRBV20-1*01, TRBV20-1*04, TRBV20-1*05, TRBV20-1*02, TRBV20-1*07	TRBV20-1	TRBJ2-7*01	TRBJ2-7	TRBD2*02, TRBD2*01	TRBD2	8	18	28	31	9	2	11
1055	0.000103	TGTGCCAGCAGTCCCAGGGCCGGGACTACAGAGCAGTTCTTC	CASSPRAGTTEQFF	TRBV6-4*02, TRBV6-4*01	TRBV6-4	TRBJ2-1*01	TRBJ2-1	TRBD2*02, TRBD2*01	TRBD2	12	21	27	30	8	2	10
1055	0.000103	TGCGCCAGCAGGGCGGGAGGAGACACCGGGGAGCTGTTTTTT	CASRAGGDTGELFF	TRBV10-2*01	TRBV10-2	TRBJ2-2*01	TRBJ2-2	TRBD2*02	TRBD2	10	12	19	22	1	2	3
1054	0.000103	TGCAGTGCTAGAGATCCCGGACAGGGGTGGGAAAAACTGTTTTTT	CSARDPGQGWEKLFF	TRBV20-1*01, TRBV20-1*05, TRBV20-1*07	TRBV20-1	TRBJ1-4*01	TRBJ1-4	TRBD1*01	TRBD1	13	18	26	30	4	3	7
1054	0.000103	TGTGCCAGCAGGGAGACAGGCAGTTCACCCCTCCACTTT	CASRETGSSPLHF	TRBV2*01, TRBV2*02, TRBV2*03	TRBV2	TRBJ1-6*01	TRBJ1-6	TRBD1*01	TRBD1	10	14	19	23	3	3	6
1054	0.000103	TGCAGCGTTGTTCTCTAGCTGAGACCCAGTACTTC	CSVVL*~ETQYF	TRBV29-1*01	TRBV29-1	TRBJ2-5*01	TRBJ2-5	TRBD2*02, TRBD2*01	TRBD2	9	14	18	20	4	1	5
1050	0.000103	TGCAGTGCCAGACAGGGGTGGGAACAGCCCCAGCATTTT	CSARQGWEQPQHF	TRBV20-1*01, TRBV20-1*05, TRBV20-1*07	TRBV20-1	TRBJ1-5*01	TRBJ1-5	TRBD1*01	TRBD1	11	12	17	24	0	6	6
1050	0.000103	TGCAGTGCTAGAGATCTGTACTAGCAGTACTTC	CSARDLY*QYF	TRBV20-1*01, TRBV20-1*05, TRBV20-1*07	TRBV20-1	TRBJ2-7*01	TRBJ2-7	TRBD1*01	TRBD1	13	15	17	18	1	0	1
1049	0.000103	TGCAGTGCGAGTGTTAACTATGGCTACACCTTC	CSASVNYGYTF	TRBV20-1*01, TRBV20-1*04, TRBV20-1*05, TRBV20-1*07	TRBV20-1	TRBJ1-2*01	TRBJ1-2	TRBD2*02, TRBD2*01	TRBD2	11	-1	-1	14	-1	-1	2
1047	0.000102	TGTGCCACCAGTGATGTGGAGGGCCATGGCTACACCTTC	CATSDVEGHGYTF	TRBV24-1*01	TRBV24-1	TRBJ1-2*01	TRBJ1-2	TRBD2*02	TRBD2	14	17	22	25	2	2	4
1047	0.000102	TGTGCCAGCAGCTCCACTACTGGAACTGAAGCTTTCTTT	CASSSTTGTEAFF	TRBV7-2*04, TRBV7-2*01	TRBV7-2	TRBJ1-1*01	TRBJ1-1	TRBD2*02, TRBD2*01	TRBD2	12	15	18	24	2	5	7
1045	0.000102	TGTGCCAGTAGCAGGACAGGGGCTAGGGATCAGCCCCAGCATTTT	CASSRTGARDQPQHF	TRBV19*01, TRBV19*03, TRBV19*02	TRBV19	TRBJ1-5*01	TRBJ1-5	TRBD1*01	TRBD1	11	13	21	28	1	6	7
1044	0.000102	TGTGCCAGCAGTGAGCGGGACACCGGGGAGCTGTTTTTT	CASSERDTGELFF	TRBV6-4*02, TRBV6-4*01	TRBV6-4	TRBJ2-2*01	TRBJ2-2	TRBD2*02, TRBD2*01	TRBD2	13	14	18	19	0	0	0
1041	0.000102	TGTGCCAGCAGCCCCAGGGACAGCTACTCCTACGAGCAGTACTTC	CASSPRDSYSYEQYF	TRBV7-9*03, TRBV7-9*01, TRBV7-9*04, TRBV7-9*02	TRBV7-9	TRBJ2-7*01	TRBJ2-7	TRBD1*01	TRBD1	11	16	22	26	4	3	7
1038	0.000102	TGCGCCAGCATCTCCGGTTTGGCGCGTGACAGCACCTGCCTACGAGCAGTACTTC	CASISGLAR~TAPAYEQYF	TRBV4-3*03, TRBV4-3*01, TRBV4-3*04	TRBV4-3	TRBJ2-7*01	TRBJ2-7	TRBD1*01	TRBD1	9	27	31	38	17	6	23
1038	0.000102	TGTGCCAGCAGTGAACTAGCGGGAGCAGATACGCAGTATTTT	CASSELAGADTQYF	TRBV6-4*02, TRBV6-4*01	TRBV6-4	TRBJ2-3*01	TRBJ2-3	TRBD2*02	TRBD2	14	15	24	25	0	0	0
1038	0.000102	TGCAGCGTTAGGACAGGGGATAATTCACCCCTCCACTTT	CSVRTGDNSPLHF	TRBV29-1*01, TRBV29-1*03	TRBV29-1	TRBJ1-6*01	TRBJ1-6	TRBD1*01	TRBD1	8	10	18	19	1	0	1
1037	0.000101	TGTGCCAGCAGCTTAGGCAGGGATTATGGCTACACCTTC	CASSLGRDYGYTF	TRBV7-8*01	TRBV7-8	TRBJ1-2*01	TRBJ1-2	TRBD1*01	TRBD1	15	17	21	24	1	2	3
1034	0.000101	TGCAGTGCTAGCGGACAGGGGGACAATTCACCCCTCCACTTT	CSASGQGDNSPLHF	TRBV20-1*01, TRBV20-1*04, TRBV20-1*05, TRBV20-1*07	TRBV20-1	TRBJ1-6*01	TRBJ1-6	TRBD1*01	TRBD1	10	12	21	24	1	2	3
1034	0.000101	TGTGCCAGCAGGGAGGGCGGCGAGACCCAGTACTTC	CASREGGETQYF	TRBV14*01, TRBV14*02	TRBV14	TRBJ2-5*01	TRBJ2-5	TRBD2*02	TRBD2	10	11	16	21	0	4	4
1032	0.000101	TGTGCCAGCAGCTTCAGGGGGCGCAGCAATCAGCCCCAGCATTTT	CASSFRGRSNQPQHF	TRBV5-4*01, TRBV5-4*03, TRBV5-4*04	TRBV5-4	TRBJ1-5*01	TRBJ1-5	TRBD1*01	TRBD1	13	14	21	24	0	2	2
1029	0.000101	TGTGCCAGCAGCTCACTAGCGGGAGGGCAAGAGACCCAGTACTTC	CASSSLAGGQETQYF	TRBV7-8*01	TRBV7-8	TRBJ2-5*01	TRBJ2-5	TRBD2*02	TRBD2	10	14	26	27	3	0	3
1029	0.000101	TGTGCCAGCAGCTTAGAGGGTTCCGGCTACACCTTC	CASSLEGSGYTF	TRBV7-6*01	TRBV7-6	TRBJ1-2*01	TRBJ1-2	TRBD1*01, TRBD2*02	TRBD1, TRBD2	15	16	19	24	0	4	4
1026	0.0001	TGTGCCAGCAGCTTAGACCCCCGCGTGGAGCAGTACTTC	CASSLDPRVEQYF	TRBV7-2*04, TRBV7-2*01	TRBV7-2	TRBJ2-7*01	TRBJ2-7	TRBD2*01	TRBD2	15	17	23	27	1	3	4
1024	0.0001	TGTGCCAGCAGTGATGGGACTAGCGGGAGGGGTAGATCTGAGCAGTTCTTC	CASSDGTSGRGRSEQFF	TRBV2*01, TRBV2*03	TRBV2	TRBJ2-1*01	TRBJ2-1	TRBD2*02	TRBD2	13	15	30	38	1	7	8
1024	0.0001	TGTGCCAGCAGTACTCGAAGGAGGGGCAATGAGCAGTTCTTC	CASSTRRRGNEQFF	TRBV6-3*01, TRBV6-2*01	TRBV6-3, TRBV6-2	TRBJ2-1*01	TRBJ2-1	TRBD2*02	TRBD2	11	19	24	26	7	1	8
1024	0.0001	TGTGCCATCAGGGACAGAGCTAATTCACCCCTCCACTTT	CAIRDRANSPLHF	TRBV10-3*01, TRBV10-3*02	TRBV10-3	TRBJ1-6*01	TRBJ1-6	TRBD1*01	TRBD1	10	11	16	20	0	3	3
1023	0.0001	TGCAGTGCTGGGCGTCGACAAAGTGTACCAAGAGACCCAGTACTTC	CSAGRRQS~YQETQYF	TRBV20-1*06, TRBV20-1*03, TRBV20-1*01, TRBV20-1*04, TRBV20-1*05, TRBV20-1*02, TRBV20-1*07	TRBV20-1	TRBJ2-5*01	TRBJ2-5	TRBD1*01	TRBD1	8	16	19	26	7	6	13
1022	0.0001	TGCAGTGCTAGAGATGGGGCAGGGGCTGAGGGAAACACCATATATTTT	CSARDGAGAEGNTIYF	TRBV20-1*01, TRBV20-1*05, TRBV20-1*07	TRBV20-1	TRBJ1-3*01	TRBJ1-3	TRBD1*01	TRBD1	13	19	24	30	5	5	10
1022	0.0001	TGCAGCGTTACGGGAACAATCGCTACACCTTC	CSVTG~NRYTF	TRBV29-1*01, TRBV29-1*03	TRBV29-1	TRBJ1-2*01	TRBJ1-2	TRBD2*02	TRBD2	8	10	14	21	1	6	7
1021	9.99e-05	TGTGCCAGGAGGAGGGGGGACGTACTATGGCTACACCTTC	CARRRGD~YYGYTF	TRBV24-1*01	TRBV24-1	TRBJ1-2*01	TRBJ1-2	TRBD1*01, TRBD2*02, TRBD2*01	TRBD1, TRBD2	6	12	17	23	5	5	10
1019	9.97e-05	TGTGCCAGCAGTTACCGCGGCAGGGGAAGGGGCGGAAACACCATATATTTT	CASSYRGRGRGGNTIYF	TRBV6-5*01	TRBV6-5	TRBJ1-3*01	TRBJ1-3	TRBD1*01	TRBD1	14	20	25	33	5	7	12
1019	9.97e-05	TGCAGTGCCGCTGGACTAGCGGGCTACAATGAGCAGTTCTTC	CSAAGLAGYNEQFF	TRBV20-1*06, TRBV20-1*03, TRBV20-1*01, TRBV20-1*04, TRBV20-1*05, TRBV20-1*02, TRBV20-1*07	TRBV20-1	TRBJ2-1*01	TRBJ2-1	TRBD2*02, TRBD2*01	TRBD2	7	12	22	23	4	0	4
1018	9.96e-05	TGTGCCAGCAGCCAAGAGACTAGCGGACAAAGCCCCTACGAGCAGTACTTC	CASSQETSGQSPYEQYF	TRBV3-1*01	TRBV3-1	TRBJ2-7*01	TRBJ2-7	TRBD2*02, TRBD2*01	TRBD2	16	17	25	34	0	8	8
1018	9.96e-05	TGCAGTGCTAGGGTGGAGCGGGAGGGCCGTGAGCAGTACTTC	CSARVEREGREQYF	TRBV20-1*01, TRBV20-1*04, TRBV20-1*05, TRBV20-1*07	TRBV20-1	TRBJ2-7*01	TRBJ2-7	TRBD2*02	TRBD2	10	16	25	30	5	4	9
1018	9.96e-05	TGTGCCAGCAGTTTATTTATTGTGGGGACCTTC	CASSLFIVGTF	TRBV12-4*01, TRBV12-3*01	TRBV12-4, TRBV12-3	TRBJ1-2*01	TRBJ1-2	TRBD1*01, TRBD2*01	TRBD1, TRBD2	14	23	26	27	8	0	8
1017	9.95e-05	TGTGCCACCAGCAATCCTTGGACCAACTATGGCTACACCTTC	CATSNPWTNYGYTF	TRBV15*02	TRBV15	TRBJ1-2*01	TRBJ1-2	TRBD1*01, TRBD2*02, TRBD2*01	TRBD1, TRBD2	11	19	22	24	7	1	8
1013	9.91e-05	TGCAGTGCTATGACTAGCGGGGACTTGAATGAGCAGTTCTTC	CSAMTSGDLNEQFF	TRBV20-1*06, TRBV20-1*03, TRBV20-1*01, TRBV20-1*04, TRBV20-1*05, TRBV20-1*02, TRBV20-1*07	TRBV20-1	TRBJ2-1*01	TRBJ2-1	TRBD2*01	TRBD2	9	11	21	27	1	5	6
1012	9.9e-05	TGTGCCAGCAACACCGTTGGTAGCGGGAGGGGCCTCCTACAATGAGCAGTTCTTC	CASNTVGSG~GASYNEQFF	TRBV12-4*01, TRBV12-3*01	TRBV12-4, TRBV12-3	TRBJ2-1*01	TRBJ2-1	TRBD2*02	TRBD2	9	20	30	33	10	2	12
1012	9.9e-05	TGTGCCAGCAGCTCCTTAGCGGGAGACACCGGGGAGCTGTTTTTT	CASSSLAGDTGELFF	TRBV7-3*05, TRBV7-3*01	TRBV7-3	TRBJ2-2*01	TRBJ2-2	TRBD2*02	TRBD2	12	16	24	25	3	0	3
1012	9.9e-05	TGCAGCGTTGAAGGGGGTCCTTTCTACGAGCAGTACTTC	CSVEGGPFYEQYF	TRBV29-1*01	TRBV29-1	TRBJ2-7*01	TRBJ2-7	TRBD1*01, TRBD2*02, TRBD2*01	TRBD1, TRBD2	12	13	16	23	0	6	6
1008	9.86e-05	TGCAGCGTTGAACAAGCGATACTCTGGAAACACCATATATTTT	CSVEQAI~SGNTIYF	TRBV29-1*01	TRBV29-1	TRBJ1-3*01	TRBJ1-3	TRBD2*02, TRBD2*01	TRBD2	11	14	17	21	2	3	5
1008	9.86e-05	TGTGCCAGCACCAATGGGCGTAATTCACCCCTCCACTTT	CASTNGRNSPLHF	TRBV2*01, TRBV2*02, TRBV2*03	TRBV2	TRBJ1-6*01	TRBJ1-6	TRBD1*01	TRBD1	9	15	18	20	5	1	6
1008	9.86e-05	TGCAGTGCTAGGGACAGGATCGATGGCTACACCTTC	CSARDRIDGYTF	TRBV20-1*01, TRBV20-1*04, TRBV20-1*05, TRBV20-1*07	TRBV20-1	TRBJ1-2*01	TRBJ1-2	TRBD1*01	TRBD1	10	11	17	22	0	4	4
1007	9.85e-05	TGTGCCAGCAGTGAAGCGGTACCCCTCCACTTT	CASSEAVPLHF	TRBV2*01, TRBV2*03	TRBV2	TRBJ1-6*01	TRBJ1-6	TRBD2*02, TRBD2*01	TRBD2	16	-1	-1	20	-1	-1	3
1006	9.84e-05	TGCAGCGTTGAAGACTGGGACGCTAACTATGGCTACACCTTC	CSVEDWDANYGYTF	TRBV29-1*01	TRBV29-1	TRBJ1-2*01	TRBJ1-2	TRBD1*01, TRBD2*02, TRBD2*01	TRBD1, TRBD2	13	16	20	22	2	1	3
1006	9.84e-05	TGTGCCAGCAGCTAAGAGTTCACCCCTCCACTTT	CASS*E~SPLHF	TRBV7-3*01	TRBV7-3	TRBJ1-6*01	TRBJ1-6	TRBD2*02	TRBD2	10	11	13	18	0	4	4
1005	9.83e-05	TGTGCCAGCAGTGTCGGGAGCCCTTGGGGCGAGCAGTACTTC	CASSVGSPWGEQYF	TRBV2*01, TRBV2*02, TRBV2*03	TRBV2	TRBJ2-7*01	TRBJ2-7	TRBD2*02	TRBD2	12	14	19	29	1	9	10
1005	9.83e-05	TGTGCCAGCAGCGAAGGACAGGGTCGATCACCCCTCCACTTT	CASSEGQGRSPLHF	TRBV7-9*03, TRBV7-9*01, TRBV7-9*04, TRBV7-9*02	TRBV7-9	TRBJ1-6*01	TRBJ1-6	TRBD1*01	TRBD1	11	15	22	27	3	4	7
1005	9.83e-05	TGCGCCAGCAGTGAGTCGAACGAAGGCGGGGAGCTGTTTTTT	CASSESNEGGELFF	TRBV10-1*01	TRBV10-1	TRBJ2-2*01	TRBJ2-2	TRBD1*01, TRBD2*02	TRBD1, TRBD2	16	23	25	26	6	0	6
1005	9.83e-05	TGCAGTGCTAAACTAGCGGGAGACGGGGAGCTGTTTTTT	CSAKLAGDGELFF	TRBV20-1*01, TRBV20-1*04, TRBV20-1*05, TRBV20-1*07	TRBV20-1	TRBJ2-2*01	TRBJ2-2	TRBD2*02	TRBD2	9	11	21	23	1	1	2
1005	9.83e-05	TGTGCCACCAGTGGTTTTTCCAATGAGCAGTTCTTC	CATSGFSNEQFF	TRBV24-1*01	TRBV24-1	TRBJ2-1*01	TRBJ2-1	TRBD2*02, TRBD2*01	TRBD2	16	-1	-1	20	-1	-1	3
1002	9.8e-05	TGTGCCAGCAAAGGAATTAGCAATCAGCCCCAGCATTTT	CASKGISNQPQHF	TRBV2*01, TRBV2*02, TRBV2*03	TRBV2	TRBJ1-5*01	TRBJ1-5	TRBD1*01, TRBD2*02, TRBD2*01	TRBD1, TRBD2	9	12	14	17	2	2	4
1000	9.78e-05	TGCAGTGCGACGAGGGAGTCTATGGCTACACCTTC	CSATRE~YGYTF	TRBV20-1*06, TRBV20-1*03, TRBV20-1*01, TRBV20-1*04, TRBV20-1*05, TRBV20-1*02, TRBV20-1*07	TRBV20-1	TRBJ1-2*01	TRBJ1-2	TRBD2*02	TRBD2	7	13	17	19	5	1	6
998	9.76e-05	TGTGCCACCAGTGGCGGGACAACCGATGAAGCTTTCTTT	CATSGGTTDEAFF	TRBV24-1*01	TRBV24-1	TRBJ1-1*01	TRBJ1-1	TRBD1*01, TRBD2*02	TRBD1, TRBD2	12	15	20	26	2	5	7
997	9.75e-05	TGCAGTGTGATAAATCGAGGGTATGGCTACACCTTC	CSVINRGYGYTF	TRBV20-1*06, TRBV20-1*03, TRBV20-1*01, TRBV20-1*04, TRBV20-1*05, TRBV20-1*02, TRBV20-1*07	TRBV20-1	TRBJ1-2*01	TRBJ1-2	TRBD2*02	TRBD2	6	16	20	21	9	0	9
995	9.73e-05	TGTGCCAGCAGTGAAAGAGGAGCTTCGTCGTACAATGAGCAGTTCTTC	CASSERGASSYNEQFF	TRBV2*01, TRBV2*03	TRBV2	TRBJ2-1*01	TRBJ2-1	TRBD2*02	TRBD2	14	18	21	30	3	8	11
992	9.7e-05	TGTGCCAGCAGCTTCCCGAATTCACCCCTCCACTTT	CASSFPNSPLHF	TRBV7-2*04, TRBV7-2*01	TRBV7-2	TRBJ1-6*01	TRBJ1-6	TRBD2*02, TRBD2*01	TRBD2	13	14	17	18	0	0	0
991	9.69e-05	TGTGCCACCATCTGATCCATGGCGCGGGACATGGTTTCACCCCTCCACTTT	CATI*SMARDMVSPLHF	TRBV24-1*01	TRBV24-1	TRBJ1-6*01	TRBJ1-6	TRBD1*01, TRBD2*02	TRBD1, TRBD2	9	25	30	35	15	4	19
991	9.69e-05	TGTGCCAGCAGCACATAGTCAGGACAGTCAGGGCTACACCTTC	CASST*S~DSQGYTF	TRBV7-2*04, TRBV7-2*01	TRBV7-2	TRBJ1-2*01	TRBJ1-2	TRBD1*01	TRBD1	11	21	26	31	9	4	13
991	9.69e-05	TGTGCCAGTACCGACCTAAGGACTGAAGCTTTCTTT	CASTDLRTEAFF	TRBV19*01, TRBV19*03, TRBV19*02	TRBV19	TRBJ1-1*01	TRBJ1-1	TRBD1*01, TRBD2*02, TRBD2*01	TRBD1, TRBD2	9	18	20	21	8	0	8
990	9.68e-05	TGTGCCAGCAGCTTTGGGACAGGGGGTCGGTCACCCCTCCACTTT	CASSFGTGGRSPLHF	TRBV7-8*01	TRBV7-8	TRBJ1-6*01	TRBJ1-6	TRBD1*01	TRBD1	13	15	25	30	1	4	5
990	9.68e-05	TGTGCCAGCAGCAGCGGGACAGGCATGACTTCACCCCTCCACTTT	CASSSGTGMTSPLHF	TRBV7-9*03, TRBV7-9*01, TRBV7-9*04, TRBV7-9*02	TRBV7-9	TRBJ1-6*01	TRBJ1-6	TRBD1*01	TRBD1	14	15	22	29	0	6	6
988	9.66e-05	TGCAGCGTTGCCGGACCTAACTATGGCTACACCTTC	CSVAGPNYGYTF	TRBV29-1*01	TRBV29-1	TRBJ1-2*01	TRBJ1-2	TRBD1*01, TRBD2*02, TRBD2*01	TRBD1, TRBD2	9	12	15	16	2	0	2
985	9.63e-05	TGTGCCAGCAGGGAGCAGCCAGATAATTCACCCCTCCACTTT	CASREQPDNSPLHF	TRBV2*01, TRBV2*02, TRBV2*03	TRBV2	TRBJ1-6*01	TRBJ1-6	TRBD2*02	TRBD2	10	11	14	22	0	7	7
985	9.63e-05	TGTGCCAGCAGCCTAGGGCGGAAGTATGGCTACACCTTC	CASSLGRKYGYTF	TRBV7-8*03	TRBV7-8	TRBJ1-2*01	TRBJ1-2	TRBD1*01, TRBD2*02, TRBD2*01	TRBD1, TRBD2	12	14	17	24	1	6	7
985	9.63e-05	TGTGCCAGCAGCTTAGGGGCGTCACCCCTCCACTTT	CASSLGASPLHF	TRBV7-9*01, TRBV7-9*02	TRBV7-9	TRBJ1-6*01	TRBJ1-6	TRBD1*01	TRBD1	15	16	19	21	0	1	1
984	9.63e-05	TGCGCCAGCAGCCTACTCCGCGACAGGGGAAGGAGTCAAATGGCTACACCTTC	CASSLLRDR~KESNGYTF	TRBV5-1*01	TRBV5-1	TRBJ1-2*01	TRBJ1-2	TRBD1*01	TRBD1	11	21	28	39	9	10	19
983	9.62e-05	TGTGCCAGCAGCTTCGGACCGGACAGGGCGGGAGAGACCCAGTACTTC	CASSFGPDRAGETQYF	TRBV7-8*01	TRBV7-8	TRBJ2-5*01	TRBJ2-5	TRBD1*01	TRBD1	13	20	27	32	6	4	10
983	9.62e-05	TGTGCCACGACACTAGGGTGCGTGGGCTTTCTTT	CATTLG~AWAFF	TRBV10-3*01, TRBV10-3*02	TRBV10-3	TRBJ1-1*01	TRBJ1-1	TRBD2*02, TRBD2*01	TRBD2	6	11	15	25	4	9	13
982	9.61e-05	TGTGCCAGCAGCCTATTAGCGGGAAGGGGGTACAATGAGCAGTTCTTC	CASSLLAGRGYNEQFF	TRBV14*01	TRBV14	TRBJ2-1*01	TRBJ2-1	TRBD2*02	TRBD2	12	16	23	30	3	6	9
982	9.61e-05	TGTGCCAGCAGCCGGGACCAGAATCAGCCCCAGCATTTT	CASSRDQNQPQHF	TRBV7-2*04, TRBV7-2*01	TRBV7-2	TRBJ1-5*01	TRBJ1-5	TRBD1*01, TRBD2*02, TRBD2*01	TRBD1, TRBD2	11	13	17	21	1	3	4
982	9.61e-05	TGCAGTGCTAGACAGGGTGGCACTGAAGCTTTCTTT	CSARQGGTEAFF	TRBV20-1*01, TRBV20-1*05, TRBV20-1*07	TRBV20-1	TRBJ1-1*01	TRBJ1-1	TRBD1*01	TRBD1	11	12	16	20	0	3	3
981	9.6e-05	TGTGCCACCAGTGACCCAGCCCCAGAAGAGACCCAGTACTTC	CATSDPAPEETQYF	TRBV24-1*01	TRBV24-1	TRBJ2-5*01	TRBJ2-5	TRBD1*01	TRBD1	13	18	22	25	4	2	6
979	9.58e-05	TGTGCCAGCAGTGAAGCCTCCTCTGGGGCCAACGTCCTGACTTTC	CASSEASSGANVLTF	TRBV6-1*01	TRBV6-1	TRBJ2-6*01	TRBJ2-6	TRBD2*02	TRBD2	10	16	19	20	5	0	5
979	9.58e-05	TGTGCCAGCAGCTTAGGGAGAGTCAATGAGCAGTTCTTC	CASSLGRVNEQFF	TRBV7-2*04, TRBV7-2*01	TRBV7-2	TRBJ2-1*01	TRBJ2-1	TRBD2*02	TRBD2	15	16	19	23	0	3	3
978	9.57e-05	TGTGCCAGCAGCTCAGCCACAGGGTCGAAAGGCTACACCTTC	CASSSATGSKGYTF	TRBV7-8*01	TRBV7-8	TRBJ1-2*01	TRBJ1-2	TRBD1*01	TRBD1	16	18	23	30	1	6	7
977	9.56e-05	TGTGCCAGCAGCCAAGATAGCGGGAGCTCCTACGAGCAGTACTTC	CASSQDSGSSYEQYF	TRBV4-2*01	TRBV4-2	TRBJ2-7*01	TRBJ2-7	TRBD2*02	TRBD2	11	17	25	26	5	0	5
977	9.56e-05	TGTGCCACCAGTGGGGAGAACTATGGCTACACCTTC	CATSGENYGYTF	TRBV24-1*01	TRBV24-1	TRBJ1-2*01	TRBJ1-2	TRBD2*02	TRBD2	12	13	17	18	0	0	0
975	9.54e-05	TGTGCCACCAGTGGGACTAGCGGGATACACAGATACGCAGTATTTT	CATSGTSG~YTDTQYF	TRBV24-1*01	TRBV24-1	TRBJ2-3*01	TRBJ2-3	TRBD2*02	TRBD2	12	13	24	27	0	2	2
975	9.54e-05	TGTGCCAGCAGTCCGGGACTAGCCTCCCATGAGCAGTTCTTC	CASSPGLASHEQFF	TRBV6-4*02, TRBV6-4*01	TRBV6-4	TRBJ2-1*01	TRBJ2-1	TRBD2*02, TRBD2*01	TRBD2	11	14	22	28	2	5	7
974	9.53e-05	TGTGCCATCAGTGAAGTCCAGGGCGCAAAAGAGACCCAGTACTTC	CAISEVQGAKETQYF	TRBV10-3*01, TRBV10-3*02	TRBV10-3	TRBJ2-5*01	TRBJ2-5	TRBD1*01, TRBD2*02, TRBD2*01	TRBD1, TRBD2	13	18	22	28	4	5	9
973	9.52e-05	TGCAGTGCTAGAGCTACAAGTGGCTACACCTTC	CSARATSGYTF	TRBV20-1*01, TRBV20-1*04, TRBV20-1*05, TRBV20-1*07	TRBV20-1	TRBJ1-2*01	TRBJ1-2	TRBD1*01, TRBD2*02, TRBD2*01	TRBD1, TRBD2	12	15	17	20	2	2	4
972	9.51e-05	TGTGCCACCAGCGTCCGGGACAGGGACACCGGGGAGCTGTTTTTT	CATSVRDRDTGELFF	TRBV24-1*01	TRBV24-1	TRBJ2-2*01	TRBJ2-2	TRBD1*01	TRBD1	10	16	24	25	5	0	5
972	9.51e-05	TGTGCCAGCAGCTTAGCAGACGGGTACGAGCAGTACTTC	CASSLADGYEQYF	TRBV7-6*01	TRBV7-6	TRBJ2-7*01	TRBJ2-7	TRBD2*02, TRBD2*01	TRBD2	16	20	23	24	3	0	3
971	9.5e-05	TGCGCCAGCAGCCAAGATCAGGGACCCTCCAATGAGCAGTTCTTC	CASSQDQGPSNEQFF	TRBV4-1*02, TRBV4-1*01	TRBV4-1	TRBJ2-1*01	TRBJ2-1	TRBD1*01, TRBD2*02, TRBD2*01	TRBD1, TRBD2	16	20	24	25	3	0	3
970	9.49e-05	TGTGCCAGCAGCGTAGGGGGGGGATCTAGCACAGATACGCAGTATTTT	CASSVGGGSSTDTQYF	TRBV9*02, TRBV9*01	TRBV9	TRBJ2-3*01	TRBJ2-3	TRBD2*01	TRBD2	15	16	22	27	0	4	4
970	9.49e-05	TGTGCCACCAGCAGAGATGGACAGTATAATTCACCCCTCCACTTT	CATSRDGQYNSPLHF	TRBV15*02	TRBV15	TRBJ1-6*01	TRBJ1-6	TRBD1*01	TRBD1	11	18	23	24	6	0	6
970	9.49e-05	TGTGCCAGTAGTCGAACAGGGCTCTATGGCTACACCTTC	CASSRTGLYGYTF	TRBV19*01, TRBV19*03, TRBV19*02	TRBV19	TRBJ1-2*01	TRBJ1-2	TRBD1*01	TRBD1	11	15	20	23	3	2	5
967	9.46e-05	TGTGCCAGCACCCCCCACAGGGGTGGAAACACCATATATTTT	CASTPHRGGNTIYF	TRBV6-5*01	TRBV6-5	TRBJ1-3*01	TRBJ1-3	TRBD1*01	TRBD1	9	16	22	23	6	0	6
967	9.46e-05	TGTGCCAGCAGCCCAGGCCCCGGGCCAGATACGCAGTATTTT	CASSPGPGPDTQYF	TRBV7-3*05, TRBV7-3*01	TRBV7-3	TRBJ2-3*01	TRBJ2-3	TRBD1*01, TRBD2*01	TRBD1, TRBD2	11	16	20	25	4	4	8
965	9.44e-05	TGCAGTGATAGCGGGAGGGCCTAATCGGGCTACGAGCAGTACTTC	CSDSGRA*SGYEQYF	TRBV20-1*01, TRBV20-1*04, TRBV20-1*05, TRBV20-1*07	TRBV20-1	TRBJ2-7*01	TRBJ2-7	TRBD2*02	TRBD2	10	11	18	29	0	10	10
965	9.44e-05	TGTGCCAGCAGCTTAGTGGGGTTGGATTCACCCCTCCACTTT	CASSLVGLDSPLHF	TRBV7-8*01	TRBV7-8	TRBJ1-6*01	TRBJ1-6	TRBD1*01, TRBD2*01	TRBD1, TRBD2	15	17	20	25	1	4	5
964	9.43e-05	TGCAGCGTCAGCGGGACGAAGCTCGAGCAGTACTTC	CSVSGTKLEQYF	TRBV20-1*06, TRBV20-1*03, TRBV20-1*01, TRBV20-1*04, TRBV20-1*05, TRBV20-1*02, TRBV20-1*07	TRBV20-1	TRBJ2-7*01	TRBJ2-7	TRBD2*02	TRBD2	4	9	15	23	4	7	11
963	9.42e-05	TGTGCCACCAGTGATTTCGGGCAGAACTATGGCTACACCTTC	CATSDFGQNYGYTF	TRBV24-1*01	TRBV24-1	TRBJ1-2*01	TRBJ1-2	TRBD1*01, TRBD2*02, TRBD2*01	TRBD1, TRBD2	16	18	21	24	1	2	3
963	9.42e-05	TGTGCCAGCAGCGCAACTCAGGGGGGGGATACGCAGTATTTT	CASSATQGGDTQYF	TRBV7-2*04, TRBV7-2*01	TRBV7-2	TRBJ2-3*01	TRBJ2-3	TRBD1*01, TRBD2*01	TRBD1, TRBD2	11	18	24	27	6	2	8
960	9.39e-05	TGCAGTGCTAGCGGCGGAGGGAGCAATTCACCCCTCCACTTT	CSASGGGSNSPLHF	TRBV20-1*01, TRBV20-1*04, TRBV20-1*05, TRBV20-1*07	TRBV20-1	TRBJ1-6*01	TRBJ1-6	TRBD2*02	TRBD2	10	15	20	24	4	3	7
959	9.38e-05	TGCGCCAGCAGCCGCGCGCTAAGCTCCTATAATTCACCCCTCCACTTT	CASSRALSSYNSPLHF	TRBV4-3*03, TRBV4-3*01, TRBV4-3*04	TRBV4-3	TRBJ1-6*01	TRBJ1-6	TRBD2*02, TRBD2*01	TRBD2	12	16	20	23	3	2	5
959	9.38e-05	TGTGCCACCAGTGTCGGGCCCAATTCACCCCTCCACTTT	CATSVGPNSPLHF	TRBV24-1*01	TRBV24-1	TRBJ1-6*01	TRBJ1-6	TRBD1*01, TRBD2*02, TRBD2*01	TRBD1, TRBD2	12	15	18	21	2	2	4
958	9.37e-05	TGTGCCACCAGTGTAGCGGGAGGGAGTGGCTACACCTTC	CATSVAGGSGYTF	TRBV24-1*01	TRBV24-1	TRBJ1-2*01	TRBJ1-2	TRBD2*02	TRBD2	12	13	23	26	0	2	2
957	9.36e-05	TGTGCCAGCTGTCGGCGGGAGCAGGTTCCCGGGGAGCTGTTTTTT	CASCRREQVPGELFF	TRBV2*01, TRBV2*02, TRBV2*03	TRBV2	TRBJ2-2*01	TRBJ2-2	TRBD2*02	TRBD2	8	14	20	28	5	7	12
956	9.35e-05	TGTGCCAGCAGTGAAGCGGGAGGGTACAATGAGCAGTTCTTC	CASSEAGGYNEQFF	TRBV6-4*02, TRBV6-4*01	TRBV6-4	TRBJ2-1*01	TRBJ2-1	TRBD2*02	TRBD2	10	14	23	24	3	0	3
956	9.35e-05	TGCAGCGTTGAAAGTGACAGGGGAGGTACTGAAGCTTTCTTT	CSVESDRGGTEAFF	TRBV29-1*01	TRBV29-1	TRBJ1-1*01	TRBJ1-1	TRBD1*01	TRBD1	11	15	22	27	3	4	7
955	9.34e-05	TGTGCCAGCAGCTTAATCTTTGTGGCTTAGAGGGGATGAGCAGTTCTTC	CASSLIFV~LRGDEQFF	TRBV7-3*01	TRBV7-3	TRBJ2-1*01	TRBJ2-1	TRBD1*01, TRBD2*02	TRBD1, TRBD2	15	30	34	35	14	0	14
954	9.33e-05	TGTGCCAGCAGCTTAGAGGGATGGGAGACCCAGTACTTC	CASSLEGWETQYF	TRBV7-6*01	TRBV7-6	TRBJ2-5*01	TRBJ2-5	TRBD1*01, TRBD2*02, TRBD2*01	TRBD1, TRBD2	14	15	19	24	0	4	4
952	9.31e-05	TGCAGCGACACTACAATGAGCAGTTCTTC	CSDTT~EQFF	TRBV20-1*06, TRBV20-1*03, TRBV20-1*01, TRBV20-1*04, TRBV20-1*05, TRBV20-1*02, TRBV20-1*07	TRBV20-1	TRBJ2-1*01	TRBJ2-1	TRBD1*01	TRBD1	4	6	9	10	1	0	1
951	9.3e-05	TGTGCCACCAGCAGAGACATCAGACAGGGTGGAAATTCACCCCTCCACTTT	CATSRDIRQGGNSPLHF	TRBV15*02	TRBV15	TRBJ1-6*01	TRBJ1-6	TRBD1*01	TRBD1	11	22	28	33	10	4	14
951	9.3e-05	TGTGCCACCAGTGGGTCACTGAATAATTCACCCCTCCACTTT	CATSGSLNNSPLHF	TRBV24-1*01	TRBV24-1	TRBJ1-6*01	TRBJ1-6	TRBD1*01, TRBD2*02, TRBD2*01	TRBD1, TRBD2	12	18	20	22	5	1	6
950	9.29e-05	TGTGCCACCAGTGACCAGACAGGGGGAAAGGGCTACACCTTC	CATSDQTGGKGYTF	TRBV24-1*01	TRBV24-1	TRBJ1-2*01	TRBJ1-2	TRBD1*01	TRBD1	13	17	25	30	3	4	7
950	9.29e-05	TGCAGCTCCGGCAGGGGGGGGAACACTGAAGCTTTCTTT	CSSGRGGNTEAFF	TRBV29-1*03	TRBV29-1	TRBJ1-1*01	TRBJ1-1	TRBD1*01, TRBD2*01	TRBD1, TRBD2	5	11	17	20	5	2	7
948	9.27e-05	TGTGCCACCAGTGAGGAAGGATACAATGAGCAGTTCTTC	CATSEEGYNEQFF	TRBV24-1*01	TRBV24-1	TRBJ2-1*01	TRBJ2-1	TRBD1*01, TRBD2*02, TRBD2*01	TRBD1, TRBD2	13	18	20	21	4	0	4
948	9.27e-05	TGTGCCAGCAGCTTAGCGTTCGAGACCCAGTACTTC	CASSLAFETQYF	TRBV7-2*04, TRBV7-2*01	TRBV7-2	TRBJ2-5*01	TRBJ2-5	TRBD2*02, TRBD2*01	TRBD2	16	-1	-1	21	-1	-1	4
947	9.26e-05	TGTGCCAGCAGCTTAGGACAGGGAGCCGAGCAGTACTTC	CASSLGQGAEQYF	TRBV7-6*01	TRBV7-6	TRBJ2-7*01	TRBJ2-7	TRBD1*01	TRBD1	15	16	22	26	0	3	3
947	9.26e-05	TGCAGCGTTGACGGTGACAGGGGAGGCTACACCTTC	CSVDGDRGGYTF	TRBV29-1*01	TRBV29-1	TRBJ1-2*01	TRBJ1-2	TRBD1*01	TRBD1	10	15	22	24	4	1	5
946	9.25e-05	TGTGCCAGCAGCTTTGGGAAGAATGAAAAACTGTTTTTT	CASSFGKNEKLFF	TRBV7-2*04, TRBV7-2*01	TRBV7-2	TRBJ1-4*01	TRBJ1-4	TRBD1*01, TRBD2*02, TRBD2*01	TRBD1, TRBD2	13	15	18	21	1	2	3
945	9.24e-05	TGTGCCACCAGCAGGGGCACCGGGAGGCTAGAAGAGACCCAGTACTTC	CATSRGTGRLEETQYF	TRBV15*02	TRBV15	TRBJ2-5*01	TRBJ2-5	TRBD2*02	TRBD2	11	20	26	31	8	4	12
945	9.24e-05	TGTGCCAGCACATGGACGGGGTATAGCAATCAGCCCCAGCATTTT	CASTWTGYSNQPQHF	TRBV2*01, TRBV2*02, TRBV2*03	TRBV2	TRBJ1-5*01	TRBJ1-5	TRBD2*01	TRBD2	9	16	20	23	6	2	8
944	9.23e-05	TGTGCCAGTAGTCCCTCAGGGGATGGCGGTGAAAAACTGTTTTTT	CASSPSGDGGEKLFF	TRBV19*01, TRBV19*03, TRBV19*02	TRBV19	TRBJ1-4*01	TRBJ1-4	TRBD1*01	TRBD1	11	16	21	29	4	7	11
944	9.23e-05	TGTGCCAGCAGCCCGGGGACAGGGAATCAGCCCCAGCATTTT	CASSPGTGNQPQHF	TRBV7-8*01, TRBV7-8*03	TRBV7-8	TRBJ1-5*01	TRBJ1-5	TRBD1*01	TRBD1	12	15	23	24	2	0	2
943	9.22e-05	TGTGCCACCTCGGACAGGGGTAAGGCAATGAGCAGTTCTTC	CATSDRG~GNEQFF	TRBV24-1*01	TRBV24-1	TRBJ2-1*01	TRBJ2-1	TRBD1*01	TRBD1	8	11	19	25	2	5	7
943	9.22e-05	TGTGCCAGCAGGGGGGTTAGGTACGAGCAGTACTTC	CASRGVRYEQYF	TRBV11-2*01	TRBV11-2	TRBJ2-7*01	TRBJ2-7	TRBD1*01, TRBD2*01	TRBD1, TRBD2	10	11	15	21	0	5	5
943	9.22e-05	TGCAGTGCTCCTCGGAGGGATGGCTACACCTTC	CSAPRRDGYTF	TRBV20-1*06, TRBV20-1*03, TRBV20-1*01, TRBV20-1*04, TRBV20-1*05, TRBV20-1*02, TRBV20-1*07	TRBV20-1	TRBJ1-2*01	TRBJ1-2	TRBD2*02	TRBD2	8	13	18	19	4	0	4
942	9.21e-05	TGTGCCAGCGCGAAATCCCTGCCCACTCAGGGTACACCCCTCCACTTT	CASAKSLPTQGTPLHF	TRBV2*01, TRBV2*02, TRBV2*03	TRBV2	TRBJ1-6*01	TRBJ1-6	TRBD1*01	TRBD1	8	27	31	34	18	2	20
942	9.21e-05	TGTGCCAGCAGTTTCCATCCACCGGGTTCTACGAGCAGTACTTC	CASSFHP~GFYEQYF	TRBV7-9*03, TRBV7-9*01, TRBV7-9*04, TRBV7-9*02	TRBV7-9	TRBJ2-7*01	TRBJ2-7	TRBD2*02, TRBD2*01	TRBD2	10	22	25	28	11	2	13
941	9.2e-05	TGTGCCACCAGTGATTTGGGACAGGGGGACACCGGGGAGCTGTTTTTT	CATSDLGQGDTGELFF	TRBV24-1*01	TRBV24-1	TRBJ2-2*01	TRBJ2-2	TRBD1*01	TRBD1	17	18	27	28	0	0	0
939	9.18e-05	TGTGCCACCAGTGATGGGACAGACAACTATGGCTACACCTTC	CATSDGTDNYGYTF	TRBV24-1*01	TRBV24-1	TRBJ1-2*01	TRBJ1-2	TRBD1*01	TRBD1	14	15	21	24	0	2	2
939	9.18e-05	TGTGCCAGCAGCTTAGGGACAGGGGTCGTAGGCTACACCTTC	CASSLGTGVVGYTF	TRBV7-8*01	TRBV7-8	TRBJ1-2*01	TRBJ1-2	TRBD1*01	TRBD1	15	16	24	30	0	5	5
938	9.18e-05	TGTGCCACCAGCAATCCTGCTCAGTACTACGAGCAGTACTTC	CATSNPAQYYEQYF	TRBV15*02	TRBV15	TRBJ2-7*01	TRBJ2-7	TRBD1*01	TRBD1	11	15	18	26	3	7	10
938	9.18e-05	TGTGCCAGCAGTGAATGGGCGGGCGGGTCACCCCTCCACTTT	CASSEWAGGSPLHF	TRBV2*01, TRBV2*03	TRBV2	TRBJ1-6*01	TRBJ1-6	TRBD2*02, TRBD2*01	TRBD2	15	22	26	27	6	0	6
938	9.18e-05	TGTGCCAGCAGCTCCGGGACAGGGAACTCACCCCTCCACTTT	CASSSGTGNSPLHF	TRBV6-4*02, TRBV6-4*01	TRBV6-4	TRBJ1-6*01	TRBJ1-6	TRBD1*01	TRBD1	10	15	23	27	4	3	7
937	9.17e-05	TGTGCTAGCAGCTTGGATATAGCCAGAGAGACCCAGTACTTC	CASSLDIARETQYF	TRBV7-7*01	TRBV7-7	TRBJ2-5*01	TRBJ2-5	TRBD2*02, TRBD2*01	TRBD2	13	19	22	26	5	3	8
937	9.17e-05	TGTGCCAGCAGCCTAGACAGGAGCTATGGCTACACCTTC	CASSLDRSYGYTF	TRBV7-2*04, TRBV7-2*01	TRBV7-2	TRBJ1-2*01	TRBJ1-2	TRBD1*01	TRBD1	15	16	20	23	0	2	2
936	9.16e-05	TGTGCCATCAGTGACGGGGGGATCTACTCACCCCTCCACTTT	CAISDGGIYSPLHF	TRBV10-3*01, TRBV10-3*02	TRBV10-3	TRBJ1-6*01	TRBJ1-6	TRBD2*01	TRBD2	13	14	20	27	0	6	6
936	9.16e-05	TGTGCCAGCAAGACAGGGAGGAATCAGCCCCAGCATTTT	CASKTGRNQPQHF	TRBV2*01, TRBV2*02, TRBV2*03	TRBV2	TRBJ1-5*01	TRBJ1-5	TRBD1*01	TRBD1	9	11	17	21	1	3	4
934	9.14e-05	TGCAGCCCTCGGGGGCAGGGGCTATTTTGTAGCCCCAGCATTTT	CSPRGQG~IL*PQHF	TRBV29-1*01, TRBV29-1*03	TRBV29-1	TRBJ1-5*01	TRBJ1-5	TRBD1*01, TRBD2*01	TRBD1, TRBD2	5	15	20	30	9	9	18
934	9.14e-05	TGTGCCAGCTCACCGGAAGGCTCTGGAAACACCATATATTTT	CASSPEGSGNTIYF	TRBV18*01	TRBV18	TRBJ1-3*01	TRBJ1-3	TRBD1*01, TRBD2*02, TRBD2*01	TRBD1, TRBD2	13	14	16	20	0	3	3
933	9.13e-05	TGTGCCAGCAATGGACAGTCGAATGGCTACACCTTC	CASNGQSNGYTF	TRBV2*01, TRBV2*03	TRBV2	TRBJ1-2*01	TRBJ1-2	TRBD1*01	TRBD1	9	12	17	22	2	4	6
931	9.11e-05	TGCAGTGCTAGAGGGACAGGGGACACCGGGGAGCTGTTTTTT	CSARGTGDTGELFF	TRBV20-1*01, TRBV20-1*04, TRBV20-1*05, TRBV20-1*07	TRBV20-1	TRBJ2-2*01	TRBJ2-2	TRBD1*01	TRBD1	12	13	21	22	0	0	0
931	9.11e-05	TGCAGCGTTGAAGGAGCAGGGAATAATGAAAAACTGTTTTTT	CSVEGAGNNEKLFF	TRBV29-1*01	TRBV29-1	TRBJ1-4*01	TRBJ1-4	TRBD1*01	TRBD1	12	16	20	23	3	2	5
930	9.1e-05	TGCAGTGCTGCGGACACGATGACAGGGAGAAGTTCACCCCTCCACTTT	CSAADTMTGRSSPLHF	TRBV20-1*06, TRBV20-1*03, TRBV20-1*01, TRBV20-1*04, TRBV20-1*05, TRBV20-1*02, TRBV20-1*07	TRBV20-1	TRBJ1-6*01	TRBJ1-6	TRBD1*01	TRBD1	8	20	26	32	11	5	16
930	9.1e-05	TGTGCCAGCAGCCCTTGGGCAGGTGGGGCCAACGTCCTGACTTTC	CASSPWAGGANVLTF	TRBV7-9*03, TRBV7-9*01, TRBV7-9*04, TRBV7-9*02	TRBV7-9	TRBJ2-6*01	TRBJ2-6	TRBD1*01	TRBD1	11	19	22	23	7	0	7
930	9.1e-05	TGCAGTGCAACATCGAGGCTGACATCACGCGTGGTGCAGTACTTC	CSATSRLTSRVVQYF	TRBV20-1*01, TRBV20-1*04, TRBV20-1*05, TRBV20-1*07	TRBV20-1	TRBJ2-7*01	TRBJ2-7	TRBD1*01, TRBD2*02	TRBD1, TRBD2	7	20	23	35	12	11	23
930	9.1e-05	TGCAGTGCTAGTAACAGACATAATTCACCCCTCCACTTT	CSASNRHNSPLHF	TRBV20-1*01, TRBV20-1*04, TRBV20-1*05, TRBV20-1*07	TRBV20-1	TRBJ1-6*01	TRBJ1-6	TRBD1*01	TRBD1	11	13	16	19	1	2	3
929	9.09e-05	TGTGCCAGCAGTAAGGGGAACGGGGGAGCAGTTCTTC	CASSKG~TGEQFF	TRBV27*01	TRBV27	TRBJ2-1*01	TRBJ2-1	TRBD1*01, TRBD2*01	TRBD1, TRBD2	11	13	17	25	1	7	8
928	9.08e-05	TGTGCCATCAGTGGACAGGGAAACACTGAAGCTTTCTTT	CAISGQGNTEAFF	TRBV10-3*01, TRBV10-3*02	TRBV10-3	TRBJ1-1*01	TRBJ1-1	TRBD1*01	TRBD1	12	13	19	21	0	1	1
928	9.08e-05	TGTGCCAGCAGCGAAGGGACAGGGACCGCGACGTACTTC	CASSEGTGTATYF	TRBV7-3*05, TRBV7-3*01	TRBV7-3	TRBJ2-7*01	TRBJ2-7	TRBD1*01	TRBD1	11	15	23	32	3	8	11
927	9.07e-05	TGTGCCAGCAGCATAGGGACTAGCGGTTACAATGAGCAGTTCTTC	CASSIGTSGYNEQFF	TRBV7-8*01	TRBV7-8	TRBJ2-1*01	TRBJ2-1	TRBD2*02, TRBD2*01	TRBD2	15	16	25	27	0	1	1
927	9.07e-05	TGTGCCAGCAGTGATAACACATCAGGCTACACCTTC	CASSDNTSGYTF	TRBV2*01, TRBV2*02, TRBV2*03	TRBV2	TRBJ1-2*01	TRBJ1-2	TRBD1*01	TRBD1	13	18	20	24	4	3	7
926	9.06e-05	TGCGCCAGCAGCTTGGAGGGGTCACCGAAGAACACCATATATTTT	CASSLEGSPKNTIYF	TRBV5-1*01	TRBV5-1	TRBJ1-3*01	TRBJ1-3	TRBD1*01	TRBD1	15	16	20	30	0	9	9
925	9.05e-05	TGTGCCAGCAGCTGGGCTAGCGGGAGCTCCTACAATGAGCAGTTCTTC	CASSWASGSSYNEQFF	TRBV7-3*05, TRBV7-3*01	TRBV7-3	TRBJ2-1*01	TRBJ2-1	TRBD2*02	TRBD2	12	16	25	26	3	0	3
925	9.05e-05	TGTGCCAGTAGTAGTACCGGGACTAGCTACGAGCAGTACTTC	CASSSTGTSYEQYF	TRBV19*01, TRBV19*03, TRBV19*02	TRBV19	TRBJ2-7*01	TRBJ2-7	TRBD2*02, TRBD2*01	TRBD2	12	18	25	26	5	0	5
925	9.05e-05	TGCAGTGCTAGAGACGGGGGCTCCCAAGAGACCCAGTACTTC	CSARDGGSQETQYF	TRBV20-1*01, TRBV20-1*05, TRBV20-1*07	TRBV20-1	TRBJ2-5*01	TRBJ2-5	TRBD1*01, TRBD2*01	TRBD1, TRBD2	13	15	20	23	1	2	3
925	9.05e-05	TGCAGTGTGGGGCAAGGCGGATCGGAGCAGTACTTC	CSVGQGGSEQYF	TRBV20-1*06, TRBV20-1*03, TRBV20-1*01, TRBV20-1*04, TRBV20-1*05, TRBV20-1*02, TRBV20-1*07	TRBV20-1	TRBJ2-7*01	TRBJ2-7	TRBD1*01	TRBD1	6	8	12	24	1	11	12
924	9.04e-05	TGCAGTGCGCAGGAGCATTTT	CSAQEHF	TRBV20-1*06, TRBV20-1*03, TRBV20-1*01, TRBV20-1*04, TRBV20-1*05, TRBV20-1*02, TRBV20-1*07	TRBV20-1	TRBJ1-5*01	TRBJ1-5	TRBD1*01	TRBD1	7	9	12	13	1	0	1
923	9.03e-05	TGTGCTGGGTGCTGGGACTAGCGGGGGTGCACAGATACGCAGTATTTT	CAGCWD*RGCTDTQYF	TRBV12-5*01	TRBV12-5	TRBJ2-3*01	TRBJ2-3	TRBD2*01	TRBD2	5	13	26	28	7	1	8
922	9.02e-05	TGTGCCAGCAGCTTGGGACTAGCGGGAGGGACCCAGTACTTC	CASSLGLAGGTQYF	TRBV7-2*04, TRBV7-2*01	TRBV7-2	TRBJ2-5*01	TRBJ2-5	TRBD2*02	TRBD2	13	14	29	33	0	3	3
919	8.99e-05	TGCAGTGCTGACCTAGGCTACGAGCAGTACTTC	CSADLGYEQYF	TRBV20-1*06, TRBV20-1*03, TRBV20-1*01, TRBV20-1*04, TRBV20-1*05, TRBV20-1*02, TRBV20-1*07	TRBV20-1	TRBJ2-7*01	TRBJ2-7	TRBD2*02, TRBD2*01	TRBD2	8	12	15	17	3	1	4
918	8.98e-05	TGTGCCACCTCCCGGGGGCAGGGCGGTGATGGCTACACCTTC	CATSRGQGGDGYTF	TRBV24-1*01	TRBV24-1	TRBJ1-2*01	TRBJ1-2	TRBD1*01, TRBD2*01	TRBD1, TRBD2	8	13	18	28	4	9	13
917	8.97e-05	TGTGCCAGCAGCCCATGGGGGGCCAACGTCCTGACTTTC	CASSPWGANVLTF	TRBV7-9*03, TRBV7-9*01, TRBV7-9*04, TRBV7-9*02	TRBV7-9	TRBJ2-6*01	TRBJ2-6	TRBD1*01, TRBD2*02, TRBD2*01	TRBD1, TRBD2	11	-1	-1	18	-1	-1	6
917	8.97e-05	TGCGCCAGCAGCCAACGCCGGGCTCAGCCCCAGCATTTT	CASSQRRAQPQHF	TRBV4-3*01	TRBV4-3	TRBJ1-5*01	TRBJ1-5	TRBD1*01, TRBD2*02, TRBD2*01	TRBD1, TRBD2	14	19	22	23	4	0	4
917	8.97e-05	TGTGCCAGCAGTGATGGGTTTAAGCCCCTCCACTTT	CASSDGFKPLHF	TRBV2*01, TRBV2*03	TRBV2	TRBJ1-6*01	TRBJ1-6	TRBD1*01, TRBD2*02, TRBD2*01	TRBD1, TRBD2	13	15	17	24	1	6	7
915	8.95e-05	TGCAGTGCTAGCCCTACAGATAGCACAGATACGCAGTATTTT	CSASPTDSTDTQYF	TRBV20-1*06, TRBV20-1*03, TRBV20-1*01, TRBV20-1*04, TRBV20-1*05, TRBV20-1*02, TRBV20-1*07	TRBV20-1	TRBJ2-3*01	TRBJ2-3	TRBD1*01, TRBD2*02	TRBD1, TRBD2	10	15	18	21	4	2	6
914	8.94e-05	TGCAGTGGTACGGACAGGGTTGGCTACGAGCAGTACTTC	CSGTDRVGYEQYF	TRBV20-1*06, TRBV20-1*03, TRBV20-1*01, TRBV20-1*04, TRBV20-1*05, TRBV20-1*02, TRBV20-1*07	TRBV20-1	TRBJ2-7*01	TRBJ2-7	TRBD1*01	TRBD1	6	11	18	23	4	4	8
913	8.93e-05	TGTGCCAGTAGTATTAGTCAGGACTATAGCAATCAGCCCCAGCATTTT	CASSISQDYSNQPQHF	TRBV19*01, TRBV19*02	TRBV19	TRBJ1-5*01	TRBJ1-5	TRBD2*02, TRBD2*01	TRBD2	13	20	25	26	6	0	6
913	8.93e-05	TGTGCCACCGAGAACAGGGGGCGATAATTCACCCCTCCACTTT	CATENRG~DNSPLHF	TRBV24-1*01	TRBV24-1	TRBJ1-6*01	TRBJ1-6	TRBD1*01	TRBD1	8	13	21	23	4	1	5
913	8.93e-05	TGCAGTGCGAGGGACAACCTAGGGTATGGCTACACCTTC	CSARDNLGYGYTF	TRBV20-1*01, TRBV20-1*04, TRBV20-1*05, TRBV20-1*07	TRBV20-1	TRBJ1-2*01	TRBJ1-2	TRBD1*01	TRBD1	7	10	15	24	2	8	10
913	8.93e-05	TGTGCCAGCAGTGAGACAGGTTACGGCTACACCTTC	CASSETGYGYTF	TRBV2*01, TRBV2*02, TRBV2*03	TRBV2	TRBJ1-2*01	TRBJ1-2	TRBD1*01	TRBD1	13	14	19	24	0	4	4
912	8.92e-05	TGTGCCACCAGCAGAGGAGGCGGGAGGGGAGCAGATACGCAGTATTTT	CATSRGGGRGADTQYF	TRBV15*02	TRBV15	TRBJ2-3*01	TRBJ2-3	TRBD2*02	TRBD2	11	19	27	31	7	3	10
911	8.91e-05	TGTGCCACCAGTGTGGGCGGGGATTATGGCTACACCTTC	CATSVGGDYGYTF	TRBV24-1*01	TRBV24-1	TRBJ1-2*01	TRBJ1-2	TRBD2*01	TRBD2	12	16	21	24	3	2	5
911	8.91e-05	TGCAGCGTTGAAGATGCGAATTTCGATGGCTACACCTTC	CSVEDANFDGYTF	TRBV29-1*01	TRBV29-1	TRBJ1-2*01	TRBJ1-2	TRBD2*02, TRBD2*01	TRBD2	13	15	17	25	1	7	8
910	8.9e-05	TGTGCCAGCAGCCCGAGTTAGCGGGAGGGACAGATACGCAGTATTTT	CASSPS*R~GTDTQYF	TRBV9*02, TRBV9*01, TRBV9*03	TRBV9	TRBJ2-3*01	TRBJ2-3	TRBD2*02	TRBD2	12	18	28	29	5	0	5
910	8.9e-05	TGTGCCAGCAGCTTAAATTACGGAAGCAATCAGCCCCAGCATTTT	CASSLNYGSNQPQHF	TRBV7-2*04, TRBV7-2*01	TRBV7-2	TRBJ1-5*01	TRBJ1-5	TRBD1*01, TRBD2*02, TRBD2*01	TRBD1, TRBD2	14	21	23	24	6	0	6
909	8.89e-05	TGTGCCACCAGCAGAGATCTACAACAGGGGTTAGCCCTCCACTTT	CATSRDLQQGLALHF	TRBV15*02	TRBV15	TRBJ1-6*01	TRBJ1-6	TRBD1*01	TRBD1	11	23	29	34	11	4	15
909	8.89e-05	TGCGCCAGCAGCGCGTCTAGCGGGAGGGCCAATACGCAGTATTTT	CASSASSGRANTQYF	TRBV5-1*01	TRBV5-1	TRBJ2-3*01	TRBJ2-3	TRBD2*02	TRBD2	11	16	27	31	4	3	7
909	8.89e-05	TGTGCCAGCAGCCATACGGGGACTACCACCGGGCAGTTCTTC	CASSHTGTTTGQFF	TRBV4-2*01	TRBV4-2	TRBJ2-1*01	TRBJ2-1	TRBD2*02, TRBD2*01	TRBD2	13	18	24	32	4	7	11
906	8.86e-05	TGTGCCAGCAGCTTAGAGGTAGCGGGAGTAAGAGAGACCCAGTACTTC	CASSLEVAGVRETQYF	TRBV7-2*04, TRBV7-2*01	TRBV7-2	TRBJ2-5*01	TRBJ2-5	TRBD2*02	TRBD2	16	19	27	32	2	4	6
906	8.86e-05	TGCAGTGCTAGAGACGTAGGGCCGGGCTCACCCCTCCACTTT	CSARDVGPGSPLHF	TRBV20-1*01, TRBV20-1*05, TRBV20-1*07	TRBV20-1	TRBJ1-6*01	TRBJ1-6	TRBD1*01, TRBD2*02, TRBD2*01	TRBD1, TRBD2	13	23	26	27	9	0	9
906	8.86e-05	TGTGCCAGCAGTTTAGGGTCACCCCTCCACTTT	CASSLGSPLHF	TRBV7-9*01, TRBV7-9*02	TRBV7-9	TRBJ1-6*01	TRBJ1-6	TRBD1*01, TRBD2*02	TRBD1, TRBD2	15	-1	-1	18	-1	-1	2
906	8.86e-05	TGTGCCAGCCGATAACAGTGGCTGCACCTTC	CASR*~SGCTF	TRBV7-3*01	TRBV7-3	TRBJ1-2*01	TRBJ1-2	TRBD1*01	TRBD1	8	14	17	18	5	0	5
903	8.83e-05	TGTGCTAGCAGCTTAGTGGAAGCGGACAGGGAGGTATGGCTACACCTTC	CASSLVEA~TGRYGYTF	TRBV7-7*01	TRBV7-7	TRBJ1-2*01	TRBJ1-2	TRBD1*01	TRBD1	15	23	30	34	7	3	10
903	8.83e-05	TGTGCCAGCAGCGAAGGGACAGGGCGTGAAGAATCACCCCTCCACTTT	CASSEGTGREESPLHF	TRBV7-9*03, TRBV7-9*01, TRBV7-9*04, TRBV7-9*02	TRBV7-9	TRBJ1-6*01	TRBJ1-6	TRBD1*01	TRBD1	11	15	23	33	3	9	12
903	8.83e-05	TGTGCCACCAGCAGAGACTTGGCGTTCCGCGAGCAGTACTTC	CATSRDLAFREQYF	TRBV15*02	TRBV15	TRBJ2-7*01	TRBJ2-7	TRBD2*02, TRBD2*01	TRBD2	11	15	18	29	3	10	13
903	8.83e-05	TGTGCCACCAGTGAAGGGATTAACTATGGCTACACCTTC	CATSEGINYGYTF	TRBV24-1*01	TRBV24-1	TRBJ1-2*01	TRBJ1-2	TRBD1*01, TRBD2*02, TRBD2*01	TRBD1, TRBD2	13	15	18	20	1	1	2
901	8.81e-05	TGTGCCAGCAGCCCGATCTTACAGGGTGACTATGGCTACACCTTC	CASSPILQGDYGYTF	TRBV7-6*01, TRBV7-6*02	TRBV7-6	TRBJ1-2*01	TRBJ1-2	TRBD1*01	TRBD1	11	20	25	28	8	2	10
901	8.81e-05	TGTGCCAGTAGTACTGGGACAGTAGAACAGCCCCAGCATTTT	CASSTGTVEQPQHF	TRBV19*01, TRBV19*03, TRBV19*02	TRBV19	TRBJ1-5*01	TRBJ1-5	TRBD1*01	TRBD1	12	15	21	27	2	5	7
901	8.81e-05	TGCAGCGCAGGACAGAACTCCTATGGCTACACCTTC	CSAGQNSYGYTF	TRBV29-1*03	TRBV29-1	TRBJ1-2*01	TRBJ1-2	TRBD1*01	TRBD1	7	9	14	20	1	5	6
901	8.81e-05	TGCAGCGTGAACGAGGGCTGGGAAGCTTTCTTT	CSVNEGWEAFF	TRBV29-1*01, TRBV29-1*03	TRBV29-1	TRBJ1-1*01	TRBJ1-1	TRBD2*02	TRBD2	7	12	16	21	4	4	8
900	8.8e-05	TGTGCCACCAGTGATTTAAGCCGGACAGACCATCGAACACTGAAGCTTTCTTT	CATSDLSRT~PSNTEAFF	TRBV24-1*01	TRBV24-1	TRBJ1-1*01	TRBJ1-1	TRBD1*01	TRBD1	16	22	27	34	5	6	11
899	8.79e-05	TGTGCCAGCAGCCCAGAAGAGGGGAGCGGCACTGAAGCTTTCTTT	CASSPEEGSGTEAFF	TRBV4-2*01	TRBV4-2	TRBJ1-1*01	TRBJ1-1	TRBD1*01, TRBD2*02, TRBD2*01	TRBD1, TRBD2	16	19	23	29	2	5	7
899	8.79e-05	TGTGCCAGCAGCTTGACTAGCTACTACGAGCAGTACTTC	CASSLTSYYEQYF	TRBV7-6*01, TRBV7-6*02	TRBV7-6	TRBJ2-7*01	TRBJ2-7	TRBD2*02, TRBD2*01	TRBD2	13	14	20	23	0	2	2
898	8.78e-05	TGTGCCACCAGTGCGTTCGTGGCCATCACATCAGCCCCAGCATTTT	CATSAFVA~SHQPQHF	TRBV24-1*01	TRBV24-1	TRBJ1-5*01	TRBJ1-5	TRBD1*01	TRBD1	12	20	22	29	7	6	13
898	8.78e-05	TGTGCCACCAGCGGACTTACGATCTACGAGCAGTACTTC	CATSGLTIYEQYF	TRBV15*02	TRBV15	TRBJ2-7*01	TRBJ2-7	TRBD2*02, TRBD2*01	TRBD2	11	12	16	23	0	6	6
897	8.77e-05	TGCAGCCCCCCCCGTGGGCTAGCAAGCAATGAGCAGTTCTTC	CSPPRGLASNEQFF	TRBV20-1*06, TRBV20-1*03, TRBV20-1*01, TRBV20-1*04, TRBV20-1*05, TRBV20-1*02, TRBV20-1*07	TRBV20-1	TRBJ2-1*01	TRBJ2-1	TRBD2*01	TRBD2	4	6	13	26	1	12	13
897	8.77e-05	TGCAGTGCGGGAGGTGTGCGAGTTGGCTACACCTTC	CSAGGVRVGYTF	TRBV20-1*06, TRBV20-1*03, TRBV20-1*01, TRBV20-1*04, TRBV20-1*05, TRBV20-1*02, TRBV20-1*07	TRBV20-1	TRBJ1-2*01	TRBJ1-2	TRBD2*02	TRBD2	7	8	13	23	0	9	9
896	8.76e-05	TGTGCCAGCAGCTTCCCCGATTCACCCCTCCACTTT	CASSFPDSPLHF	TRBV7-9*03, TRBV7-9*01, TRBV7-9*04, TRBV7-9*02	TRBV7-9	TRBJ1-6*01	TRBJ1-6	TRBD2*01	TRBD2	13	14	18	19	0	0	0
896	8.76e-05	TGCAGTGCTAGGCGACAGGGCTACGAGCAGTACTTC	CSARRQGYEQYF	TRBV20-1*06, TRBV20-1*03, TRBV20-1*01, TRBV20-1*04, TRBV20-1*05, TRBV20-1*02, TRBV20-1*07	TRBV20-1	TRBJ2-7*01	TRBJ2-7	TRBD1*01	TRBD1	10	13	19	20	2	0	2
895	8.75e-05	TGCAGTGCCAAGGGGGAGGTGGAAACTGAAGCTTTCTTT	CSAKGEVETEAFF	TRBV20-1*06, TRBV20-1*03, TRBV20-1*01, TRBV20-1*04, TRBV20-1*05, TRBV20-1*02, TRBV20-1*07	TRBV20-1	TRBJ1-1*01	TRBJ1-1	TRBD1*01, TRBD2*02	TRBD1, TRBD2	7	10	15	24	2	8	10
894	8.74e-05	TGTGCCAGCAGCGTAGGACTAGCGGCTACAATGAGCAGTTCTTC	CASSVGL~GYNEQFF	TRBV9*02, TRBV9*01	TRBV9	TRBJ2-1*01	TRBJ2-1	TRBD2*02, TRBD2*01	TRBD2	15	16	24	25	0	0	0
894	8.74e-05	TGCAGTGCTAACGCGGTAGCGGGAGGCAACGAGCAGTACTTC	CSANAVAGGNEQYF	TRBV20-1*06, TRBV20-1*03, TRBV20-1*01, TRBV20-1*04, TRBV20-1*05, TRBV20-1*02, TRBV20-1*07	TRBV20-1	TRBJ2-7*01	TRBJ2-7	TRBD2*02	TRBD2	9	16	25	28	6	2	8
894	8.74e-05	TGCAGTGCTAGCCGGACAGGGCTTGGCTACACCTTC	CSASRTGLGYTF	TRBV20-1*06, TRBV20-1*03, TRBV20-1*01, TRBV20-1*04, TRBV20-1*05, TRBV20-1*02, TRBV20-1*07	TRBV20-1	TRBJ1-2*01	TRBJ1-2	TRBD1*01	TRBD1	10	13	20	23	2	2	4
893	8.74e-05	TGTGCCAGCAGTCTGGACCGGGATTCACCCCTCCACTTT	CASSLDRDSPLHF	TRBV2*01, TRBV2*02, TRBV2*03	TRBV2	TRBJ1-6*01	TRBJ1-6	TRBD1*01, TRBD2*02, TRBD2*01	TRBD1, TRBD2	11	14	17	22	2	4	6
893	8.74e-05	TGCAGTGCGAGTGGGACAGGAGGCTACGAGCAGTACTTC	CSASGTGGYEQYF	TRBV20-1*01, TRBV20-1*04, TRBV20-1*05, TRBV20-1*07	TRBV20-1	TRBJ2-7*01	TRBJ2-7	TRBD1*01	TRBD1	11	12	19	23	0	3	3
892	8.73e-05	TGCAGTGCCTCGGTCGGCAGGACGAACTATGGCTACACCTTC	CSASVGRTNYGYTF	TRBV20-1*06, TRBV20-1*03, TRBV20-1*01, TRBV20-1*04, TRBV20-1*05, TRBV20-1*02, TRBV20-1*07	TRBV20-1	TRBJ1-2*01	TRBJ1-2	TRBD1*01, TRBD2*02, TRBD2*01	TRBD1, TRBD2	7	19	22	24	11	1	12
892	8.73e-05	TGTGCCACCTTTGGTCTATCTGAATGAGCAGTTCTTC	CATFGL~LNEQFF	TRBV24-1*01	TRBV24-1	TRBJ2-1*01	TRBJ2-1	TRBD1*01, TRBD2*02, TRBD2*01	TRBD1, TRBD2	8	19	21	22	10	0	10
890	8.71e-05	TGTGCCACCAGTGATTCCTCCGCAATGGGCTATGGCTACACCTTC	CATSDSSAMGYGYTF	TRBV24-1*01	TRBV24-1	TRBJ1-2*01	TRBJ1-2	TRBD2*02	TRBD2	15	16	20	29	0	8	8
890	8.71e-05	TGTGCCACCAGCAGAGATCTAGTCTACTATGGCTACACCTTC	CATSRDLVYYGYTF	TRBV15*02	TRBV15	TRBJ1-2*01	TRBJ1-2	TRBD2*02, TRBD2*01	TRBD2	11	18	23	25	6	1	7
889	8.7e-05	TGCAGTGCTAGGGGTAGGGGAAATTCACCCCTCCACTTT	CSARGRGNSPLHF	TRBV20-1*01, TRBV20-1*04, TRBV20-1*05, TRBV20-1*07	TRBV20-1	TRBJ1-6*01	TRBJ1-6	TRBD1*01	TRBD1	10	15	19	21	4	1	5
889	8.7e-05	TGCAGTGCTAGTGCAGATAACTATGGCTACACCTTC	CSASADNYGYTF	TRBV20-1*01, TRBV20-1*04, TRBV20-1*05, TRBV20-1*07	TRBV20-1	TRBJ1-2*01	TRBJ1-2	TRBD1*01	TRBD1	11	13	15	17	1	1	2
885	8.66e-05	TGTGCCAGCAGTCCCGGGACGGCTCTTAACTATGGCTACACCTTC	CASSPGTALNYGYTF	TRBV2*01, TRBV2*02, TRBV2*03	TRBV2	TRBJ1-2*01	TRBJ1-2	TRBD1*01, TRBD2*02, TRBD2*01	TRBD1, TRBD2	11	15	19	26	3	6	9
885	8.66e-05	TGTGCCAGCAGAGGACAGGGGGAAAATTCACCCCTCCACTTT	CASRGQGENSPLHF	TRBV25-1*01	TRBV25-1	TRBJ1-6*01	TRBJ1-6	TRBD1*01	TRBD1	10	12	21	24	1	2	3
885	8.66e-05	TGTGCCACCAGTGACCCGGACGGGATCGGCTACACCTTC	CATSDPDGIGYTF	TRBV24-1*01	TRBV24-1	TRBJ1-2*01	TRBJ1-2	TRBD2*02	TRBD2	13	20	24	27	6	2	8
883	8.64e-05	TGTGCCACCAGCAGAGAACGCCTGGGCAGGGCAGACGAGCAGTACTTC	CATSRERLGRADEQYF	TRBV15*02	TRBV15	TRBJ2-7*01	TRBJ2-7	TRBD1*01	TRBD1	11	26	30	34	14	3	17
883	8.64e-05	TGTGCCAGCAGCCGACAGGGTAGCGGTTCACCCCTCCACTTT	CASSRQGSGSPLHF	TRBV7-9*03, TRBV7-9*01, TRBV7-9*04, TRBV7-9*02	TRBV7-9	TRBJ1-6*01	TRBJ1-6	TRBD1*01	TRBD1	11	13	19	26	1	6	7
882	8.63e-05	TGTGCCAGCAGCGTATGGGACTCATACACAGATACGCAGTATTTT	CASSVWDSYTDTQYF	TRBV9*02, TRBV9*01	TRBV9	TRBJ2-3*01	TRBJ2-3	TRBD2*02, TRBD2*01	TRBD2	14	16	21	26	1	4	5
882	8.63e-05	TGCAGCGTTGTTCAGGGAGGATTGAGCCGTAATGGCTACACCTTC	CSVVQGGLSRNGYTF	TRBV29-1*01	TRBV29-1	TRBJ1-2*01	TRBJ1-2	TRBD2*02	TRBD2	9	14	19	31	4	11	15
882	8.63e-05	TGTGCCAGCAGCTTAGGTTCTAGGGGTGATACGCAGTATTTT	CASSLGSRGDTQYF	TRBV7-3*01	TRBV7-3	TRBJ2-3*01	TRBJ2-3	TRBD1*01	TRBD1	14	21	25	27	6	1	7
882	8.63e-05	TGCAGTGCGACACCTACAGGAGGAAGGAATGGCTACACCTTC	CSATPTGGRNGYTF	TRBV20-1*01, TRBV20-1*04, TRBV20-1*05, TRBV20-1*07	TRBV20-1	TRBJ1-2*01	TRBJ1-2	TRBD1*01, TRBD2*02	TRBD1, TRBD2	7	15	19	28	7	8	15
882	8.63e-05	TGTGCCAGCAGCGGTGGGGAGTTCGGGGAGCTGTTTTTT	CASSGGEFGELFF	TRBV6-4*02, TRBV6-4*01	TRBV6-4	TRBJ2-2*01	TRBJ2-2	TRBD2*02	TRBD2	10	16	20	23	5	2	7
880	8.61e-05	TGTGCCAGCAGCTTAGACCCTAATTCACCCCTCCACTTT	CASSLDPNSPLHF	TRBV7-3*01	TRBV7-3	TRBJ1-6*01	TRBJ1-6	TRBD1*01, TRBD2*02, TRBD2*01	TRBD1, TRBD2	14	15	17	20	0	2	2
879	8.6e-05	TGTGCCACCAGCAGAGACACTAACTATGGCTACACCTTC	CATSRDTNYGYTF	TRBV15*02	TRBV15	TRBJ1-2*01	TRBJ1-2	TRBD1*01	TRBD1	11	15	18	19	3	0	3
879	8.6e-05	TGCGCCAGCAGCCTATTAGTGAAAGAGACCCAGTACTTC	CASSLLVKETQYF	TRBV4-1*02, TRBV4-1*01	TRBV4-1	TRBJ2-5*01	TRBJ2-5	TRBD2*02, TRBD2*01	TRBD2	12	16	19	22	3	2	5
878	8.59e-05	TGTGCCAGCAGCTTCGGACAGTGGGGACACGAGCAGTACTTC	CASSFGQWGHEQYF	TRBV7-2*04, TRBV7-2*01	TRBV7-2	TRBJ2-7*01	TRBJ2-7	TRBD1*01	TRBD1	10	15	20	28	4	7	11
877	8.58e-05	TGTGCCACCAGCAGAGATCTGGGGGATCGCTACACCTTC	CATSRDLGDRYTF	TRBV15*02	TRBV15	TRBJ1-2*01	TRBJ1-2	TRBD1*01, TRBD2*01	TRBD1, TRBD2	11	20	24	28	8	3	11
877	8.58e-05	TGTGCCAGCAGCTTAGACCTCAATCAGCCCCAGCATTTT	CASSLDLNQPQHF	TRBV7-3*01	TRBV7-3	TRBJ1-5*01	TRBJ1-5	TRBD1*01, TRBD2*02, TRBD2*01	TRBD1, TRBD2	15	17	19	20	1	0	1
877	8.58e-05	TGCAGCGTTGAAGATGCGAACTATGGCTACACCTTC	CSVEDANYGYTF	TRBV29-1*01	TRBV29-1	TRBJ1-2*01	TRBJ1-2	TRBD2*02, TRBD2*01	TRBD2	13	15	17	18	1	0	1
876	8.57e-05	TGTGCCAGCAGCTTAGACAGCGGGAGGGCTTCCGGGGAGACCCAGTACTTC	CASSLDSGRASGETQYF	TRBV7-2*04, TRBV7-2*01	TRBV7-2	TRBJ2-5*01	TRBJ2-5	TRBD2*02	TRBD2	16	18	27	36	1	8	9
876	8.57e-05	TGTGCCAGCAGCGTAGCGGGACTAGCGACGAATGAGCAGTTCTTC	CASSVAGLATNEQFF	TRBV9*02, TRBV9*01	TRBV9	TRBJ2-1*01	TRBJ2-1	TRBD2*02, TRBD2*01	TRBD2	15	17	26	30	1	3	4
876	8.57e-05	TGCAGCGTCGGGGCAGGGGGAAATTCACCCCTCCACTTT	CSVGAGGNSPLHF	TRBV29-1*01	TRBV29-1	TRBJ1-6*01	TRBJ1-6	TRBD1*01	TRBD1	7	13	19	21	5	1	6
875	8.56e-05	TGTGCCACCAGTGCCTCACTCGCGGTCCATGAGCAGTTCTTC	CATSASLAVHEQFF	TRBV24-1*01	TRBV24-1	TRBJ2-1*01	TRBJ2-1	TRBD1*01, TRBD2*02, TRBD2*01	TRBD1, TRBD2	12	24	27	28	11	0	11
875	8.56e-05	TGTGCCAGCATCAACAACGAGAATTCACCCCTCCACTTT	CASINNENSPLHF	TRBV7-9*03, TRBV7-9*01, TRBV7-9*04, TRBV7-9*02	TRBV7-9	TRBJ1-6*01	TRBJ1-6	TRBD1*01, TRBD2*02	TRBD1, TRBD2	9	13	15	21	3	5	8
875	8.56e-05	TGTGCCAGCAGTCCGGGTCCCACGTTCGGGCAGTACTTC	CASSPGPTFGQYF	TRBV7-2*04, TRBV7-2*01	TRBV7-2	TRBJ2-7*01	TRBJ2-7	TRBD1*01, TRBD2*02, TRBD2*01	TRBD1, TRBD2	12	16	20	29	3	8	11
874	8.55e-05	TGCAGTGCTAGCGGGGGGACAGGGATTTCACCCCTCCACTTT	CSASGGTGISPLHF	TRBV20-1*01, TRBV20-1*04, TRBV20-1*05, TRBV20-1*07	TRBV20-1	TRBJ1-6*01	TRBJ1-6	TRBD1*01	TRBD1	10	15	23	26	4	2	6
873	8.54e-05	TGCAGTTCCTGATGCAGGGGGGACAGGGGATTCACCCCTCCACTTT	CSS*CRGD~GDSPLHF	TRBV20-1*06, TRBV20-1*03, TRBV20-1*01, TRBV20-1*04, TRBV20-1*05, TRBV20-1*02, TRBV20-1*07	TRBV20-1	TRBJ1-6*01	TRBJ1-6	TRBD1*01	TRBD1	5	19	28	29	13	0	13
873	8.54e-05	TGCAGTGCCAAGGAGACGGAGAACTATGGCTACACCTTC	CSAKETENYGYTF	TRBV20-1*06, TRBV20-1*03, TRBV20-1*01, TRBV20-1*04, TRBV20-1*05, TRBV20-1*02, TRBV20-1*07	TRBV20-1	TRBJ1-2*01	TRBJ1-2	TRBD2*02	TRBD2	7	17	20	21	9	0	9
873	8.54e-05	TGCAGTGCGAGATCCCAGCGATACGAGCAGTACTTC	CSARSQRYEQYF	TRBV20-1*01, TRBV20-1*04, TRBV20-1*05, TRBV20-1*07	TRBV20-1	TRBJ2-7*01	TRBJ2-7	TRBD1*01, TRBD2*02, TRBD2*01	TRBD1, TRBD2	11	12	15	21	0	5	5
873	8.54e-05	TGCAGTGCTAGTTGGGGGAACGAGCAGTACTTC	CSASWGNEQYF	TRBV20-1*01, TRBV20-1*04, TRBV20-1*05, TRBV20-1*07	TRBV20-1	TRBJ2-7*01	TRBJ2-7	TRBD1*01, TRBD2*01	TRBD1, TRBD2	11	13	17	19	1	1	2
872	8.53e-05	TGTGCTAGCAGCTTAGCGCGACAGGGGACGCACAGATACGCAGTATTTT	CASSLARQ~GRTDTQYF	TRBV7-7*01	TRBV7-7	TRBJ2-3*01	TRBJ2-3	TRBD1*01	TRBD1	16	19	26	29	2	2	4
872	8.53e-05	TGTGCCAGCAGCTTAGCAGAGTATAATTCACCCCTCCACTTT	CASSLAEYNSPLHF	TRBV7-8*01	TRBV7-8	TRBJ1-6*01	TRBJ1-6	TRBD2*02	TRBD2	16	18	20	21	1	0	1
871	8.52e-05	TGTGCCAGCAGCTCCGACAGGGGGCGGAATTCACCCCTCCACTTT	CASSSDRGRNSPLHF	TRBV5-4*01, TRBV5-4*03, TRBV5-4*04	TRBV5-4	TRBJ1-6*01	TRBJ1-6	TRBD1*01	TRBD1	12	15	24	27	2	2	4
871	8.52e-05	TGTGCCAGCAGTTACTCGACTAGCACAGATACGCAGTATTTT	CASSYSTSTDTQYF	TRBV6-3*01, TRBV6-2*01	TRBV6-3, TRBV6-2	TRBJ2-3*01	TRBJ2-3	TRBD2*02, TRBD2*01	TRBD2	16	17	20	21	0	0	0
871	8.52e-05	TGTGCCAGCAGCTTCGGCACGAACACTGAAGCTTTCTTT	CASSFGTNTEAFF	TRBV7-8*01	TRBV7-8	TRBJ1-1*01	TRBJ1-1	TRBD1*01, TRBD2*02, TRBD2*01	TRBD1, TRBD2	13	15	17	20	1	2	3
869	8.5e-05	TGCAGCACGTAGTATGTGGCAGCATAGAAGTACTTC	CST*YVAA*KYF	TRBV29-1*01, TRBV29-1*03	TRBV29-1	TRBJ2-7*01	TRBJ2-7	TRBD2*02, TRBD2*01	TRBD2	5	9	12	28	3	15	18
868	8.49e-05	TGTGCCAGCAGCTTTGACAGCGTCGATTATGGCTACACCTTC	CASSFDSVDYGYTF	TRBV7-2*04, TRBV7-2*01	TRBV7-2	TRBJ1-2*01	TRBJ1-2	TRBD1*01	TRBD1	13	15	19	27	1	7	8
868	8.49e-05	TGCAGTGCTAGAGGGCAAACGAGTGGCTACACCTTC	CSARGQTSGYTF	TRBV20-1*01, TRBV20-1*04, TRBV20-1*05, TRBV20-1*07	TRBV20-1	TRBJ1-2*01	TRBJ1-2	TRBD1*01, TRBD2*02	TRBD1, TRBD2	12	13	15	23	0	7	7
867	8.48e-05	TGTGCCAGCAGCTTAGGAGTTTACCGGGCTAACTATGGCTACACCTTC	CASSLGVYRANYGYTF	TRBV7-6*01	TRBV7-6	TRBJ1-2*01	TRBJ1-2	TRBD2*02, TRBD2*01	TRBD2	15	24	27	28	8	0	8
867	8.48e-05	TGTGCCACCAGTGATTCTCGACAGGGTGACTATGGCTACACCTTC	CATSDSRQGDYGYTF	TRBV24-1*01	TRBV24-1	TRBJ1-2*01	TRBJ1-2	TRBD1*01	TRBD1	15	19	25	28	3	2	5
867	8.48e-05	TGTGCCTTTCGAGTGGGGTATGGCTACACCTTC	CAFRVGYGYTF	TRBV2*01, TRBV2*02, TRBV2*03	TRBV2	TRBJ1-2*01	TRBJ1-2	TRBD1*01, TRBD2*01	TRBD1, TRBD2	5	14	17	18	8	0	8
866	8.47e-05	TGTGCCAGCAGTGATTTGACAGGGGGAGGTTCACCCCTCCACTTT	CASSDLTGGGSPLHF	TRBV2*01, TRBV2*02, TRBV2*03	TRBV2	TRBJ1-6*01	TRBJ1-6	TRBD1*01	TRBD1	13	17	25	29	3	3	6
866	8.47e-05	TGCAGTGCTAGTCCCGGGACACTGGATTCACCCCTCCACTTT	CSASPGTLDSPLHF	TRBV20-1*01, TRBV20-1*04, TRBV20-1*05, TRBV20-1*07	TRBV20-1	TRBJ1-6*01	TRBJ1-6	TRBD1*01	TRBD1	11	15	20	25	3	4	7
865	8.46e-05	TGCAGTGCTAGAGCCATACCGAGCGGTGACACCGGGGAGCTGTTTTTT	CSARAIPSGDTGELFF	TRBV20-1*01, TRBV20-1*04, TRBV20-1*05, TRBV20-1*07	TRBV20-1	TRBJ2-2*01	TRBJ2-2	TRBD2*02, TRBD2*01	TRBD2	12	21	25	28	8	2	10
864	8.45e-05	TGTGCCAGCAGCCCCAGCGGGAGGGCCTCCGATACGCAGTATTTT	CASSPSGRASDTQYF	TRBV7-2*04, TRBV7-2*01	TRBV7-2	TRBJ2-3*01	TRBJ2-3	TRBD2*02	TRBD2	11	15	24	30	3	5	8
864	8.45e-05	TGCAGCGTTGAAGGACTCTCCGTAAGGAGCGATGAGCAGTTCTTC	CSVEGLSVRSDEQFF	TRBV29-1*01	TRBV29-1	TRBJ2-1*01	TRBJ2-1	TRBD2*02, TRBD2*01	TRBD2	12	27	30	31	14	0	14
864	8.45e-05	TGCAGTGCTAGAGATGCATTTCCCGAATTCACCCCTCCACTTT	CSARDAF~PNSPLHF	TRBV20-1*01, TRBV20-1*05, TRBV20-1*07	TRBV20-1	TRBJ1-6*01	TRBJ1-6	TRBD2*02	TRBD2	13	20	24	25	6	0	6
863	8.44e-05	TGTGCCAGTAGTATAACGCCCCGAGGAAGCAGTTCACCCCTCCACTTT	CASSITPRGSSSPLHF	TRBV19*01, TRBV19*02	TRBV19	TRBJ1-6*01	TRBJ1-6	TRBD1*01, TRBD2*01	TRBD1, TRBD2	14	17	21	32	2	10	12
863	8.44e-05	TGTGCCAGCAGTGAAACTAGCGGGAGTTCCCACGAGCAGTACTTC	CASSETSGSSHEQYF	TRBV6-1*01	TRBV6-1	TRBJ2-7*01	TRBJ2-7	TRBD2*02	TRBD2	14	15	25	27	0	1	1
863	8.44e-05	TGCAGTGCTAGGGCACAGGGGGTGACGGTGGGCTACACCTTC	CSARAQGVTVGYTF	TRBV20-1*01, TRBV20-1*04, TRBV20-1*05, TRBV20-1*07	TRBV20-1	TRBJ1-2*01	TRBJ1-2	TRBD1*01	TRBD1	10	14	21	30	3	8	11
863	8.44e-05	TGCGCCAGCAGTGCAAGTAGGTACAATGAGCAGTTCTTC	CASSASRYNEQFF	TRBV10-2*01	TRBV10-2	TRBJ2-1*01	TRBJ2-1	TRBD1*01, TRBD2*02, TRBD2*01	TRBD1, TRBD2	12	18	20	21	5	0	5
863	8.44e-05	TGCAGTGGGGACAGGGTATAATCACCCCTCCACTTT	CSGDRV*SPLHF	TRBV20-1*06, TRBV20-1*03, TRBV20-1*01, TRBV20-1*04, TRBV20-1*05, TRBV20-1*02, TRBV20-1*07	TRBV20-1	TRBJ1-6*01	TRBJ1-6	TRBD1*01	TRBD1	6	7	15	21	0	5	5
861	8.42e-05	TGCAGTGCTAGAGGGGGGAGAGGTAATTCACCCCTCCACTTT	CSARGGRGNSPLHF	TRBV20-1*01, TRBV20-1*04, TRBV20-1*05, TRBV20-1*07	TRBV20-1	TRBJ1-6*01	TRBJ1-6	TRBD1*01, TRBD2*02, TRBD2*01	TRBD1, TRBD2	12	13	17	23	0	5	5
860	8.41e-05	TGTGCCACCAGTGACCTCGGGATGAACTATGGCTACACCTTC	CATSDLGMNYGYTF	TRBV24-1*01	TRBV24-1	TRBJ1-2*01	TRBJ1-2	TRBD2*02	TRBD2	13	17	21	24	3	2	5
860	8.41e-05	TGCAGTGCTAGACAGGACAGGGACAACGAGCAGTACTTC	CSARQDRDNEQYF	TRBV20-1*01, TRBV20-1*05, TRBV20-1*07	TRBV20-1	TRBJ2-7*01	TRBJ2-7	TRBD1*01	TRBD1	11	14	21	25	2	3	5
860	8.41e-05	TGTGCCACCAGCAGAGTTGGAGACGAGCAGTACTTC	CATSRVGDEQYF	TRBV15*02	TRBV15	TRBJ2-7*01	TRBJ2-7	TRBD2*02	TRBD2	11	18	21	22	6	0	6
859	8.4e-05	TGTGCCAGCAGTGAAGATGGGGGCGGGGGCTATGGCTACACCTTC	CASSEDGGGGYGYTF	TRBV6-1*01	TRBV6-1	TRBJ1-2*01	TRBJ1-2	TRBD2*01	TRBD2	15	22	28	29	6	0	6
858	8.39e-05	TGTGCCACCAGTGACGCGACAGGGGGCTCGAAGGATGAGCAGTTCTTC	CATSDATGGSKDEQFF	TRBV24-1*01	TRBV24-1	TRBJ2-1*01	TRBJ2-1	TRBD1*01	TRBD1	13	17	26	34	3	7	10
858	8.39e-05	TGTGCCACCAATCCTAGCAGGACCTACGAGCAGTACTTC	CATNPSRTYEQYF	TRBV15*02	TRBV15	TRBJ2-7*01	TRBJ2-7	TRBD2*02, TRBD2*01	TRBD2	9	13	17	22	3	4	7
858	8.39e-05	TGCAGTGCTAAAAATAGCAATCAGCCCCAGCATTTT	CSAKNSNQPQHF	TRBV20-1*01, TRBV20-1*05, TRBV20-1*07	TRBV20-1	TRBJ1-5*01	TRBJ1-5			9	-1	-1	14	-1	-1	4
855	8.36e-05	TGTGCCATCCCTTACTGTTCGGTGGGACTATGGCTACACCTTC	CAIPYCS~WDYGYTF	TRBV10-3*01, TRBV10-3*02	TRBV10-3	TRBJ1-2*01	TRBJ1-2	TRBD1*01	TRBD1	8	14	17	26	5	8	13
855	8.36e-05	TGTGCCACCAGCAGACTCGGTGGGGAGCAGTACTTC	CATSRLGGEQYF	TRBV15*02	TRBV15	TRBJ2-7*01	TRBJ2-7	TRBD2*02, TRBD2*01	TRBD2	11	13	16	24	1	7	8
854	8.35e-05	TGCGCCAGCAGTGATCTGGACAGTCCTCATTCACCCCTCCACTTT	CASSDLDSPHSPLHF	TRBV10-1*02, TRBV10-1*01	TRBV10-1	TRBJ1-6*01	TRBJ1-6	TRBD1*01	TRBD1	13	17	22	28	3	5	8
853	8.34e-05	TGTGCCACCAGTGATTCGGACAGCTACGAGCAGTACTTC	CATSDSDSYEQYF	TRBV24-1*01	TRBV24-1	TRBJ2-7*01	TRBJ2-7	TRBD1*01	TRBD1	15	17	22	23	1	0	1
853	8.34e-05	TGTGCCACCAGTGATGATACAGGGAGTGAGCAGTTCTTC	CATSDDTGSEQFF	TRBV24-1*01	TRBV24-1	TRBJ2-1*01	TRBJ2-1	TRBD1*01	TRBD1	14	18	23	26	3	2	5
853	8.34e-05	TGCAGTGCTAGGCGGGAGGATATTGAGCAGTTCTTC	CSARREDIEQFF	TRBV20-1*06, TRBV20-1*03, TRBV20-1*01, TRBV20-1*04, TRBV20-1*05, TRBV20-1*02, TRBV20-1*07	TRBV20-1	TRBJ2-1*01	TRBJ2-1	TRBD2*02	TRBD2	10	11	18	23	0	4	4
853	8.34e-05	TGCAGCGTAGACGGACCAGAGGGCTACACCTTC	CSVDGPEGYTF	TRBV29-1*01	TRBV29-1	TRBJ1-2*01	TRBJ1-2	TRBD1*01, TRBD2*02, TRBD2*01	TRBD1, TRBD2	7	12	15	21	4	5	9
852	8.33e-05	TGTGCCAGCAGCTTAGGGGAGGCCGGGCAGACCCAGTACTTC	CASSLGEAGQTQYF	TRBV5-6*01	TRBV5-6	TRBJ2-5*01	TRBJ2-5	TRBD2*02	TRBD2	13	16	21	28	2	6	8
852	8.33e-05	TGTGCCAGCAGTGATTACGGTGTGGCTAACACCTTC	CASSDYGVANTF	TRBV2*01, TRBV2*02, TRBV2*03	TRBV2	TRBJ1-2*01	TRBJ1-2	TRBD2*02, TRBD2*01	TRBD2	13	24	27	28	10	0	10
851	8.32e-05	TGTGCCAGCAGCTTAGCTGAGGCAGGGAATAATTCACCCCTCCACTTT	CASSLAEAGNNSPLHF	TRBV7-8*01	TRBV7-8	TRBJ1-6*01	TRBJ1-6	TRBD1*01	TRBD1	16	22	26	28	5	1	6
851	8.32e-05	TGTGCCAGCAGCTTAGATCGCGGGCGTCATGGTGCGCAGTATTTT	CASSLDRGRHGAQYF	TRBV7-6*01	TRBV7-6	TRBJ2-3*01	TRBJ2-3	TRBD2*02, TRBD2*01	TRBD2	15	19	23	34	3	10	13
851	8.32e-05	TGTGCCAGCAGTGAAGGACAGGGGAATGAAAAACTGTTTTTT	CASSEGQGNEKLFF	TRBV6-1*01	TRBV6-1	TRBJ1-4*01	TRBJ1-4	TRBD1*01	TRBD1	14	15	23	24	0	0	0
851	8.32e-05	TGTGCCAGCAGCGTAGCAGGGGATGGCCAGCCCCAGCATTTT	CASSVAGDGQPQHF	TRBV9*02, TRBV9*01	TRBV9	TRBJ1-5*01	TRBJ1-5	TRBD1*01	TRBD1	15	16	21	27	0	5	5
850	8.31e-05	TGTGCCACCAGTGATTTGCTGGGGGAAGAATGGCTACACCTTC	CATSDLL~GKNGYTF	TRBV24-1*01	TRBV24-1	TRBJ1-2*01	TRBJ1-2	TRBD1*01, TRBD2*01	TRBD1, TRBD2	17	20	24	29	2	4	6
850	8.31e-05	TGTGCCAGCAGATCAGGGGGGGTCAGCTCACCCCTCCACTTT	CASRSGGVSSPLHF	TRBV2*01, TRBV2*02, TRBV2*03	TRBV2	TRBJ1-6*01	TRBJ1-6	TRBD1*01, TRBD2*01	TRBD1, TRBD2	10	13	19	27	2	7	9
849	8.3e-05	TGTGCCACCAGTGATTTGCAGGCAGATACGCAGTATTTT	CATSDLQADTQYF	TRBV24-1*01	TRBV24-1	TRBJ2-3*01	TRBJ2-3	TRBD1*01	TRBD1	17	18	21	22	0	0	0
849	8.3e-05	TGTGCCAGCAGTGAAGCTGAGAACACTGAAGCTTTCTTT	CASSEAENTEAFF	TRBV6-1*01	TRBV6-1	TRBJ1-1*01	TRBJ1-1	TRBD1*01, TRBD2*02, TRBD2*01	TRBD1, TRBD2	16	-1	-1	20	-1	-1	3
849	8.3e-05	TGCAGTGCTAGGGACACCTACGAGCAGTACTTC	CSARDTYEQYF	TRBV20-1*01, TRBV20-1*04, TRBV20-1*05, TRBV20-1*07	TRBV20-1	TRBJ2-7*01	TRBJ2-7	TRBD1*01	TRBD1	10	11	15	16	0	0	0
848	8.29e-05	TGTGCCAGCAGTCTAAACGGACGGCTATTGGATGAGCAGTTCTTC	CASSLNGRLLDEQFF	TRBV7-2*04, TRBV7-2*01	TRBV7-2	TRBJ2-1*01	TRBJ2-1	TRBD1*01, TRBD2*02, TRBD2*01	TRBD1, TRBD2	11	18	21	31	6	9	15
848	8.29e-05	TGTGCCACCAGTGTCCTCCGGGACAGGTACGGGAGACCTTC	CATSVLR~QVRETF	TRBV24-1*01	TRBV24-1	TRBJ1-2*01	TRBJ1-2	TRBD1*01	TRBD1	12	19	26	35	6	8	14
848	8.29e-05	TGTGCTAGCAGCTTTACGGTACAAGAGACCCAGTACTTC	CASSFTVQETQYF	TRBV7-7*01, TRBV7-7*02	TRBV7-7	TRBJ2-5*01	TRBJ2-5	TRBD2*02, TRBD2*01	TRBD2	13	16	18	21	2	2	4
848	8.29e-05	TGTGCCACCAGTGACACTAGGGAGAGGAATTTT	CATSDTRERNF	TRBV24-1*01	TRBV24-1	TRBJ2-3*01	TRBJ2-3	TRBD2*02, TRBD2*01	TRBD2	13	15	19	28	1	8	9
848	8.29e-05	TGCAGTGCTAGAACCACCTACGAGCAGTACTTC	CSARTTYEQYF	TRBV20-1*01, TRBV20-1*04, TRBV20-1*05, TRBV20-1*07	TRBV20-1	TRBJ2-7*01	TRBJ2-7	TRBD1*01, TRBD2*02, TRBD2*01	TRBD1, TRBD2	11	-1	-1	16	-1	-1	4
847	8.29e-05	TGTGCCACCAGTGACCGCGGACCGATGAACTATGGCTACACCTTC	CATSDRGPMNYGYTF	TRBV24-1*01	TRBV24-1	TRBJ1-2*01	TRBJ1-2	TRBD1*01, TRBD2*02, TRBD2*01	TRBD1, TRBD2	13	18	21	27	4	5	9
847	8.29e-05	TGTGCCACCAGCAGAGATTCGCTAGGACTGTACTTC	CATSRDSLGLYF	TRBV15*02	TRBV15	TRBJ2-7*01	TRBJ2-7	TRBD2*02, TRBD2*01	TRBD2	11	19	24	29	7	4	11
846	8.28e-05	TGTGCCACCAGCAGAGAGGTAGCGGGAGGCTACGAGCAGTACTTC	CATSREVAGGYEQYF	TRBV15*02	TRBV15	TRBJ2-7*01	TRBJ2-7	TRBD2*02	TRBD2	11	19	28	29	7	0	7
846	8.28e-05	TGTGCCAGCAGTTTTACAGGAGATTCACCCCTCCACTTT	CASSFTGDSPLHF	TRBV7-9*03, TRBV7-9*01, TRBV7-9*04, TRBV7-9*02	TRBV7-9	TRBJ1-6*01	TRBJ1-6	TRBD1*01	TRBD1	10	15	19	22	4	2	6
846	8.28e-05	TGCAGCGTTGTCCAACAGGGGGCGAGTGGCTACACCTTC	CSVVQQGASGYTF	TRBV29-1*01	TRBV29-1	TRBJ1-2*01	TRBJ1-2	TRBD1*01	TRBD1	9	14	22	26	4	3	7
846	8.28e-05	TGCAGCGTTGCATCGGAAGCCTATGGCTACACCTTC	CSVASEAYGYTF	TRBV29-1*01	TRBV29-1	TRBJ1-2*01	TRBJ1-2	TRBD1*01, TRBD2*02, TRBD2*01	TRBD1, TRBD2	9	14	16	20	4	3	7
845	8.27e-05	TGTGCCACCAGCAGGGTGGACAGGGATGAGACCCAGTACTTC	CATSRVDRDETQYF	TRBV15*02	TRBV15	TRBJ2-5*01	TRBJ2-5	TRBD1*01	TRBD1	11	17	24	27	5	2	7
845	8.27e-05	TGTGCCACCAGCAGAGATGGTCAGCCCCAGCATTTT	CATSRDGQPQHF	TRBV15*02	TRBV15	TRBJ1-5*01	TRBJ1-5	TRBD2*02	TRBD2	11	13	15	20	1	4	5
845	8.27e-05	TGCAGTGCCGACAGGCAGAACTACGAGCAGTACTTC	CSADRQNYEQYF	TRBV20-1*06, TRBV20-1*03, TRBV20-1*01, TRBV20-1*04, TRBV20-1*05, TRBV20-1*02, TRBV20-1*07	TRBV20-1	TRBJ2-7*01	TRBJ2-7	TRBD1*01	TRBD1	7	9	14	20	1	5	6
845	8.27e-05	TGCAGCGTTGAGCCACAGGCAAACACCATATATTTT	CSVEPQANTIYF	TRBV29-1*01	TRBV29-1	TRBJ1-3*01	TRBJ1-3	TRBD1*01	TRBD1	10	14	18	20	3	1	4
844	8.26e-05	TGTGCCAGCAGCTTACTGAGCAATCAGCCCCAGCATTTT	CASSLLSNQPQHF	TRBV7-6*01	TRBV7-6	TRBJ1-5*01	TRBJ1-5	TRBD1*01	TRBD1	14	15	17	18	0	0	0
844	8.26e-05	TGTGCCAGCAGGGCAGGGGGCTATGGCTACACCTTC	CASRAGGYGYTF	TRBV2*01, TRBV2*03	TRBV2	TRBJ1-2*01	TRBJ1-2	TRBD1*01	TRBD1	10	13	19	20	2	0	2
843	8.25e-05	TGTGCCACCAGTGATTAGGTTAAGGCGGCACCCCCCTCTAGCACAGATACGCAGTATTTT	CATSD*VKAAPPSSTDTQYF	TRBV24-1*01	TRBV24-1	TRBJ2-3*01	TRBJ2-3	TRBD1*01, TRBD2*01	TRBD1, TRBD2	15	31	36	39	15	2	17
843	8.25e-05	TGTGCCAGCAGCTTAGAGTCCCTAGCGGCCAGCTACAATGAGCAGTTCTTC	CASSLESLAASYNEQFF	TRBV7-2*04, TRBV7-2*01	TRBV7-2	TRBJ2-1*01	TRBJ2-1	TRBD2*02, TRBD2*01	TRBD2	15	21	27	32	5	4	9
843	8.25e-05	TGTGCCAGCAGTGAAGAGGGGATCGGTAATTCACCCCTCCACTTT	CASSEEGIGNSPLHF	TRBV2*01, TRBV2*03	TRBV2	TRBJ1-6*01	TRBJ1-6	TRBD1*01	TRBD1	15	16	20	26	0	5	5
843	8.25e-05	TGTGCCAGCAGCTCCCGCTAGCGACGGCGCTACGAGCAGTACTTC	CASSSR*RRRYEQYF	TRBV7-8*01, TRBV7-8*03	TRBV7-8	TRBJ2-7*01	TRBJ2-7	TRBD2*02, TRBD2*01	TRBD2	12	13	20	29	0	8	8
843	8.25e-05	TGTGCCATCATTCCCAGGGGATCATTCACCCCTCCACTTT	CAIIPRG~HSPLHF	TRBV10-3*01, TRBV10-3*02	TRBV10-3	TRBJ1-6*01	TRBJ1-6	TRBD1*01	TRBD1	9	14	19	23	4	3	7
843	8.25e-05	TGTGCCACCAGTGATCCGGGAATTGGTGGCTACACCTTC	CATSDPGIGGYTF	TRBV24-1*01	TRBV24-1	TRBJ1-2*01	TRBJ1-2	TRBD2*02	TRBD2	14	16	20	26	1	5	6
843	8.25e-05	TGCAGCGTTGGAGACGGGTATAATTCACCCCTCCACTTT	CSVGDGYNSPLHF	TRBV29-1*01	TRBV29-1	TRBJ1-6*01	TRBJ1-6	TRBD2*02, TRBD2*01	TRBD2	13	14	17	18	0	0	0
843	8.25e-05	TGTGCCAGCGGACTAGCGAATGACGAGCAGTACTTC	CASGLANDEQYF	TRBV7-2*04, TRBV7-2*01	TRBV7-2	TRBJ2-7*01	TRBJ2-7	TRBD2*02, TRBD2*01	TRBD2	8	9	17	22	0	4	4
842	8.24e-05	TGTGCCACCAGTAGTACACAAACTAGCACAGATACGCAGTATTTT	CATSSTQTSTDTQYF	TRBV24-1*01	TRBV24-1	TRBJ2-3*01	TRBJ2-3	TRBD1*01, TRBD2*02, TRBD2*01	TRBD1, TRBD2	11	17	19	24	5	4	9
842	8.24e-05	TGTGCCAGCAGCGAGGGACTAGCGGGAGCCTACGAGCAGTACTTC	CASSEGLAGAYEQYF	TRBV9*02, TRBV9*01, TRBV9*03	TRBV9	TRBJ2-7*01	TRBJ2-7	TRBD2*02	TRBD2	12	14	27	28	1	0	1
841	8.23e-05	TGTGCCACCAGCAGAGATCCAGGGAACTATGGCTACACCTTC	CATSRDPGNYGYTF	TRBV15*02	TRBV15	TRBJ1-2*01	TRBJ1-2	TRBD1*01	TRBD1	11	19	23	24	7	0	7
840	8.22e-05	TGCAGTGCCCTGCGCGAGGGGGGCGAGCAGTACTTC	CSALREGGEQYF	TRBV20-1*06, TRBV20-1*03, TRBV20-1*01, TRBV20-1*04, TRBV20-1*05, TRBV20-1*02, TRBV20-1*07	TRBV20-1	TRBJ2-7*01	TRBJ2-7	TRBD1*01, TRBD2*01	TRBD1, TRBD2	7	16	21	23	8	1	9
839	8.21e-05	TGTGCCACCAGCTGGGGACTAGCGGGAGCGAACGAGCAGTACTTC	CATSWGLAGANEQYF	TRBV15*02	TRBV15	TRBJ2-7*01	TRBJ2-7	TRBD2*02	TRBD2	11	14	27	31	2	3	5
839	8.21e-05	TGTGCCAGCAGACCAACCGGGACAGAGGCTTCACCCCTCCACTTT	CASRPTGTEASPLHF	TRBV7-2*04, TRBV7-2*01	TRBV7-2	TRBJ1-6*01	TRBJ1-6	TRBD1*01	TRBD1	10	18	24	29	7	4	11
839	8.21e-05	TGTGCCAGCAACAGCATCGAAGTCAGCGACAATGAGCAGTTCTTC	CASNSIEVSDNEQFF	TRBV12-4*01, TRBV12-3*01	TRBV12-4, TRBV12-3	TRBJ2-1*01	TRBJ2-1	TRBD1*01, TRBD2*02, TRBD2*01	TRBD1, TRBD2	9	10	13	28	0	14	14
839	8.21e-05	TGCGCCAGGTCCGGCACGCACGCTATGGCTACACCTTC	CARSGT~RYGYTF	TRBV10-2*01	TRBV10-2	TRBJ1-2*01	TRBJ1-2	TRBD1*01, TRBD2*02, TRBD2*01	TRBD1, TRBD2	7	8	11	22	0	10	10
838	8.2e-05	TGTGCCAGCAGTTTCCGGGACAGGGGATCACCCCTCCACTTT	CASSFRDRGSPLHF	TRBV7-9*03, TRBV7-9*01, TRBV7-9*04, TRBV7-9*02	TRBV7-9	TRBJ1-6*01	TRBJ1-6	TRBD1*01	TRBD1	10	16	25	27	5	1	6
838	8.2e-05	TGTGCCACCAGCAGAGGACAGACCTACGAGCAGTACTTC	CATSRGQTYEQYF	TRBV15*02	TRBV15	TRBJ2-7*01	TRBJ2-7	TRBD1*01	TRBD1	11	15	20	22	3	1	4
838	8.2e-05	TGTGCCAGCAGCCCCACTAGCTCCGAGCAGTACTTC	CASSPTSSEQYF	TRBV7-2*04, TRBV7-2*01	TRBV7-2	TRBJ2-7*01	TRBJ2-7	TRBD2*02, TRBD2*01	TRBD2	11	15	20	23	3	2	5
837	8.19e-05	TGTGCCAGCAGCGAGACTAGACTTGACGAGCAGTACTTC	CASSETRLDEQYF	TRBV7-2*04, TRBV7-2*01	TRBV7-2	TRBJ2-7*01	TRBJ2-7	TRBD2*02, TRBD2*01	TRBD2	11	14	19	25	2	5	7
836	8.18e-05	TGCAGTGCTAGAGATCTAGGGAGCGGGAGGTCCCCAGATACGCAGTATTTT	CSARDLGSGRSPDTQYF	TRBV20-1*01, TRBV20-1*05, TRBV20-1*07	TRBV20-1	TRBJ2-3*01	TRBJ2-3	TRBD2*02	TRBD2	13	21	29	34	7	4	11
836	8.18e-05	TGCAGTGCTAGAGATCGGAGAGGGAGCAATTCACCCCTCCACTTT	CSARDRRGSNSPLHF	TRBV20-1*01, TRBV20-1*05, TRBV20-1*07	TRBV20-1	TRBJ1-6*01	TRBJ1-6	TRBD2*02	TRBD2	13	21	25	27	7	1	8
836	8.18e-05	TGTGCCAGCAGCTACCAGACCGGACTCGAGCAGTACTTC	CASSYQTGLEQYF	TRBV7-2*04, TRBV7-2*01	TRBV7-2	TRBJ2-7*01	TRBJ2-7	TRBD2*02, TRBD2*01	TRBD2	12	21	25	26	8	0	8
835	8.17e-05	TGTGCCACCAGTGATTTCAACTATGGCTACACCTTC	CATSDFNYGYTF	TRBV24-1*01	TRBV24-1	TRBJ1-2*01	TRBJ1-2	TRBD1*01, TRBD2*02, TRBD2*01	TRBD1, TRBD2	16	-1	-1	18	-1	-1	1
835	8.17e-05	TGTGCCAGCAGTGACACAGGGCGAGGCTACACCTTC	CASSDTGRGYTF	TRBV2*01, TRBV2*02, TRBV2*03	TRBV2	TRBJ1-2*01	TRBJ1-2	TRBD1*01	TRBD1	13	15	20	24	1	3	4
835	8.17e-05	TGTGCCAGCAGCTTAGAAGGGGGCAAGTACTTC	CASSLEGGKYF	TRBV7-8*01	TRBV7-8	TRBJ2-7*01	TRBJ2-7	TRBD1*01	TRBD1	15	17	23	25	1	1	2
834	8.16e-05	TGCAGTGCTAGAGAGGTACGGGAGCAGTACTTC	CSAREVREQYF	TRBV20-1*01, TRBV20-1*05, TRBV20-1*07	TRBV20-1	TRBJ2-7*01	TRBJ2-7	TRBD2*02, TRBD2*01	TRBD2	13	18	20	21	4	0	4
833	8.15e-05	TGTGCCACCAGCATATATCCGTCGGGCGGTTCACCCCTCCACTTT	CATSIYPSGGSPLHF	TRBV15*02	TRBV15	TRBJ1-6*01	TRBJ1-6	TRBD1*01, TRBD2*02, TRBD2*01	TRBD1, TRBD2	11	23	26	29	11	2	13
833	8.15e-05	TGCAGCGTAGGACAGTCAGGAGAGGCAGATACGCAGTATTTT	CSVGQSGEADTQYF	TRBV29-1*01	TRBV29-1	TRBJ2-3*01	TRBJ2-3	TRBD1*01	TRBD1	7	9	14	25	1	10	11
833	8.15e-05	TGTGCCAGCAGCATGACAGCGACCTACGAGCAGTACTTC	CASSMTATYEQYF	TRBV7-2*04, TRBV7-2*01	TRBV7-2	TRBJ2-7*01	TRBJ2-7	TRBD1*01	TRBD1	10	14	18	22	3	3	6
832	8.14e-05	TGTGCCAGCAGTGAGGGGGATAATTCACCCCTCCACTTT	CASSEGDNSPLHF	TRBV6-4*02, TRBV6-4*01	TRBV6-4	TRBJ1-6*01	TRBJ1-6	TRBD1*01, TRBD2*01	TRBD1, TRBD2	11	13	18	19	1	0	1
831	8.13e-05	TGCAGTGCAAAAGGACAGGTGGGAAGCTATGGCTACACCTTC	CSAKGQVGSYGYTF	TRBV20-1*01, TRBV20-1*04, TRBV20-1*05, TRBV20-1*07	TRBV20-1	TRBJ1-2*01	TRBJ1-2	TRBD1*01	TRBD1	7	12	18	26	4	7	11
831	8.13e-05	TGTGCCAGTTATGACTCCTTCACAGATACGCAGTATTTT	CASYDSFTDTQYF	TRBV19*01, TRBV19*03, TRBV19*02	TRBV19	TRBJ2-3*01	TRBJ2-3	TRBD2*02, TRBD2*01	TRBD2	8	12	15	20	3	4	7
831	8.13e-05	TGTGCCAGCAGTTACGCCGGCGAGCAGTACTTC	CASSYAGEQYF	TRBV6-6*04	TRBV6-6	TRBJ2-7*01	TRBJ2-7	TRBD1*01, TRBD2*02, TRBD2*01	TRBD1, TRBD2	14	15	17	20	0	2	2
830	8.12e-05	TGTGCCAGCAGCTCCGGGACAGGGGCCGGTTCACCCCTCCACTTT	CASSSGTGAGSPLHF	TRBV7-8*01, TRBV7-8*03	TRBV7-8	TRBJ1-6*01	TRBJ1-6	TRBD1*01	TRBD1	12	15	24	29	2	4	6
830	8.12e-05	TGCGCCAGCAGCATCCCCAGCGGGCCCACAGATACGCAGTATTTT	CASSIPSGPTDTQYF	TRBV5-1*01	TRBV5-1	TRBJ2-3*01	TRBJ2-3	TRBD2*02, TRBD2*01	TRBD2	11	18	23	26	6	2	8
830	8.12e-05	TGCAGTGCTAAGTATTTGGAGAAAGGCAATCAGCCCCAGCATTTT	CSAKYLEKGNQPQHF	TRBV20-1*06, TRBV20-1*03, TRBV20-1*01, TRBV20-1*04, TRBV20-1*05, TRBV20-1*02, TRBV20-1*07	TRBV20-1	TRBJ1-5*01	TRBJ1-5	TRBD2*02	TRBD2	9	17	20	25	7	4	11
829	8.11e-05	TGTGCCAGCAGTGGAGCGGAAAGCACAGATACGCAGTATTTT	CASSGAESTDTQYF	TRBV2*01, TRBV2*03	TRBV2	TRBJ2-3*01	TRBJ2-3	TRBD1*01, TRBD2*02, TRBD2*01	TRBD1, TRBD2	16	17	19	21	0	1	1
829	8.11e-05	TGCAGTGCTAGACAGGGGGTTAATTCACCCCTCCACTTT	CSARQGVNSPLHF	TRBV20-1*01, TRBV20-1*05, TRBV20-1*07	TRBV20-1	TRBJ1-6*01	TRBJ1-6	TRBD1*01	TRBD1	11	12	18	20	0	1	1
829	8.11e-05	TGCAGTGCGAAGCGGGACAACTACGAGCAGTACTTC	CSAKRDNYEQYF	TRBV20-1*06, TRBV20-1*03, TRBV20-1*01, TRBV20-1*04, TRBV20-1*05, TRBV20-1*02, TRBV20-1*07	TRBV20-1	TRBJ2-7*01	TRBJ2-7	TRBD2*02	TRBD2	7	10	16	20	2	3	5
828	8.1e-05	TGTGCCAGCAGTGAACCAGGGAGGTATGGCTACACCTTC	CASSEPGRYGYTF	TRBV2*01, TRBV2*03	TRBV2	TRBJ1-2*01	TRBJ1-2	TRBD2*02	TRBD2	14	18	23	24	3	0	3
828	8.1e-05	TGTGCCACCAGTGATTTGACTGAGCAGTTCTTC	CATSDLTEQFF	TRBV24-1*01	TRBV24-1	TRBJ2-1*01	TRBJ2-1	TRBD1*01, TRBD2*02, TRBD2*01	TRBD1, TRBD2	17	-1	-1	20	-1	-1	2
827	8.09e-05	TGTGCCAGCAGCCCGCAGACAGGGCGCGACGAGCAGTACTTC	CASSPQTGRDEQYF	TRBV7-2*04, TRBV7-2*01	TRBV7-2	TRBJ2-7*01	TRBJ2-7	TRBD1*01	TRBD1	11	17	23	28	5	4	9
827	8.09e-05	TGTGCCAGCAGCCCCCAATTGGATACGCAGTATTTT	CASSPQLDTQYF	TRBV11-2*01	TRBV11-2	TRBJ2-3*01	TRBJ2-3	TRBD1*01, TRBD2*01	TRBD1, TRBD2	11	12	15	21	0	5	5
827	8.09e-05	TGCAGTGCTAGCCCTCAAGAGACCCAGTACTTC	CSASPQETQYF	TRBV20-1*06, TRBV20-1*03, TRBV20-1*01, TRBV20-1*04, TRBV20-1*05, TRBV20-1*02, TRBV20-1*07	TRBV20-1	TRBJ2-5*01	TRBJ2-5	TRBD1*01, TRBD2*02	TRBD1, TRBD2	10	11	14	15	0	0	0
826	8.08e-05	TGTGCCAGCAGTGAAGGGTGGCAGAGCTATGGCTACACCTTC	CASSEGWQSYGYTF	TRBV2*01, TRBV2*03	TRBV2	TRBJ1-2*01	TRBJ1-2	TRBD1*01, TRBD2*02	TRBD1, TRBD2	14	21	23	26	6	2	8
826	8.08e-05	TGCAGTGCGTAGGTTTGGCTACACCTTC	CSA*V~GYTF	TRBV20-1*06, TRBV20-1*03, TRBV20-1*01, TRBV20-1*04, TRBV20-1*05, TRBV20-1*02, TRBV20-1*07	TRBV20-1	TRBJ1-2*01	TRBJ1-2	TRBD1*01, TRBD2*02, TRBD2*01	TRBD1, TRBD2	7	10	12	15	2	2	4
825	8.07e-05	TGTGCCACCAGTGATTTGAAGGCGGCACAGATACGCAGTATTTT	CATSDLK~GTDTQYF	TRBV24-1*01	TRBV24-1	TRBJ2-3*01	TRBJ2-3	TRBD1*01, TRBD2*02, TRBD2*01	TRBD1, TRBD2	17	19	21	24	1	2	3
825	8.07e-05	TGTGCCAGCAGCGTAGACTGGAACACTGAAGCTTTCTTT	CASSVDWNTEAFF	TRBV9*02, TRBV9*01	TRBV9	TRBJ1-1*01	TRBJ1-1	TRBD1*01, TRBD2*02, TRBD2*01	TRBD1, TRBD2	15	17	19	20	1	0	1
825	8.07e-05	TGCAGTGCTAGAGGACTAGCGGGATACGAGCAGTACTTC	CSARGLAGYEQYF	TRBV20-1*01, TRBV20-1*04, TRBV20-1*05, TRBV20-1*07	TRBV20-1	TRBJ2-7*01	TRBJ2-7	TRBD2*02	TRBD2	12	13	23	24	0	0	0
825	8.07e-05	TGTGCCACCAGTGGTGTCCCCTCCACGAGCAGTACTTC	CATSGV~LHEQYF	TRBV24-1*01	TRBV24-1	TRBJ2-7*01	TRBJ2-7	TRBD1*01, TRBD2*02	TRBD1, TRBD2	12	14	19	24	1	4	5
824	8.06e-05	TGTGCCAGCAGCTATCATACTAGCGGGAGGGCCCGGGAGCAGTACTTC	CASSYHTSGRAREQYF	TRBV11-2*01	TRBV11-2	TRBJ2-7*01	TRBJ2-7	TRBD2*02	TRBD2	12	18	30	36	5	5	10
824	8.06e-05	TGTGCCAGCAGCAGGACAGGTTATAATTCACCCCTCCACTTT	CASSRTGYNSPLHF	TRBV7-2*04, TRBV7-2*01	TRBV7-2	TRBJ1-6*01	TRBJ1-6	TRBD1*01	TRBD1	11	13	19	21	1	1	2
824	8.06e-05	TGTGCCAGCATGACAGCTAACTATGGCTACACCTTC	CASMTANYGYTF	TRBV2*01, TRBV2*02, TRBV2*03	TRBV2	TRBJ1-2*01	TRBJ1-2	TRBD1*01	TRBD1	9	11	15	16	1	0	1
824	8.06e-05	TGTGCCAGCAGCTTAGGAGATCAGCCCCAGCATTTT	CASSLGDQPQHF	TRBV7-6*01	TRBV7-6	TRBJ1-5*01	TRBJ1-5	TRBD2*02	TRBD2	15	16	18	19	0	0	0
823	8.05e-05	TGTGCCAGCAGCCCGTTCGCCGGACAGTCACCCCTCCACTTT	CASSPFAGQSPLHF	TRBV7-9*03, TRBV7-9*01, TRBV7-9*04, TRBV7-9*02	TRBV7-9	TRBJ1-6*01	TRBJ1-6	TRBD1*01	TRBD1	11	21	26	27	9	0	9
823	8.05e-05	TGTGCCACCAGTGAAGGGGTTCACCCCTCCACTTT	CATSEG~SPLHF	TRBV24-1*01	TRBV24-1	TRBJ1-6*01	TRBJ1-6	TRBD1*01	TRBD1	13	14	18	19	0	0	0
822	8.04e-05	TGTGCCACCAGCAGCACTAGCGGGGATTACAATGAGCAGTTCTTC	CATSSTSGDYNEQFF	TRBV15*02	TRBV15	TRBJ2-1*01	TRBJ2-1	TRBD2*01	TRBD2	11	15	24	27	3	2	5
822	8.04e-05	TGTGCCACCAGCAGAGATCGGGATCAGGAAGAGACCCAGTACTTC	CATSRDRDQEETQYF	TRBV15*02	TRBV15	TRBJ2-5*01	TRBJ2-5	TRBD2*02	TRBD2	11	18	22	28	6	5	11
822	8.04e-05	TGTGCCAGCAGCTTGGTGGGTAGCGATTCCTACGAGCAGTACTTC	CASSLVGSDSYEQYF	TRBV5-5*01	TRBV5-5	TRBJ2-7*01	TRBJ2-7	TRBD2*02, TRBD2*01	TRBD2	15	20	24	27	4	2	6
822	8.04e-05	TGTGCCAGCAGTTACGGAGACTCTGGAAACACCATATATTTT	CASSYGDSGNTIYF	TRBV6-5*01	TRBV6-5	TRBJ1-3*01	TRBJ1-3	TRBD2*02	TRBD2	11	15	18	20	3	1	4
822	8.04e-05	TGCAGTGCGTCGGGGTACGGTGGGGCCAACGTCCTGACTTTC	CSASGYGGANVLTF	TRBV20-1*06, TRBV20-1*03, TRBV20-1*01, TRBV20-1*04, TRBV20-1*05, TRBV20-1*02, TRBV20-1*07	TRBV20-1	TRBJ2-6*01	TRBJ2-6	TRBD2*01	TRBD2	7	10	14	20	2	5	7
822	8.04e-05	TGTGCCAGCAGCTTAGCTAGCGGAGCCAAGAGCGACTTC	CASSLASGAKSDF	TRBV7-2*04, TRBV7-2*01	TRBV7-2	TRBJ2-7*01	TRBJ2-7	TRBD2*02, TRBD2*01	TRBD2	10	16	22	34	5	11	16
822	8.04e-05	TGTGCCAGCAGCTTACGACAGGGCGAGCAGTACTTC	CASSLRQGEQYF	TRBV7-2*04, TRBV7-2*01	TRBV7-2	TRBJ2-7*01	TRBJ2-7	TRBD1*01	TRBD1	14	16	22	23	1	0	1
822	8.04e-05	TGTGCCAGCAGTAGCACAGATACGCAGTATTTT	CASSSTDTQYF	TRBV7-6*01, TRBV7-6*02	TRBV7-6	TRBJ2-3*01	TRBJ2-3	TRBD1*01, TRBD2*02, TRBD2*01	TRBD1, TRBD2	10	-1	-1	12	-1	-1	1
821	8.03e-05	TGTGCCACCGCGAAGGGACTAGCGGGAATAGTTCTTC	CATAKG~*RE*FF	TRBV24-1*01	TRBV24-1	TRBJ2-1*01	TRBJ2-1	TRBD2*02	TRBD2	8	14	26	29	5	2	7
821	8.03e-05	TGTGCCAGCCGGAGGGACTATGGCTACACCTTC	CASRRDYGYTF	TRBV2*01, TRBV2*02, TRBV2*03	TRBV2	TRBJ1-2*01	TRBJ1-2	TRBD2*02	TRBD2	8	10	15	16	1	0	1
820	8.02e-05	TGTGCCACCGGGCCGGGTTCTGGAAACACCATATATTTT	CATGPGSGNTIYF	TRBV24-1*01	TRBV24-1	TRBJ1-3*01	TRBJ1-3	TRBD1*01, TRBD2*02, TRBD2*01	TRBD1, TRBD2	8	9	12	18	0	5	5
820	8.02e-05	TGCAGTGCCCCAGCGGAGGGGGATACGCAGTATTTT	CSAPAEGDTQYF	TRBV20-1*06, TRBV20-1*03, TRBV20-1*01, TRBV20-1*04, TRBV20-1*05, TRBV20-1*02, TRBV20-1*07	TRBV20-1	TRBJ2-3*01	TRBJ2-3	TRBD2*02	TRBD2	7	14	19	21	6	1	7
819	8.01e-05	TGTGCCACCAGTGATTCCCACCCGTCCTATGGCTACACCTTC	CATSDSHPSYGYTF	TRBV24-1*01	TRBV24-1	TRBJ1-2*01	TRBJ1-2	TRBD2*02, TRBD2*01	TRBD2	15	20	23	26	4	2	6
819	8.01e-05	TGTGCCAGCGCGGAGGGAGGGAACTACGAGCAGTACTTC	CASAEGGNYEQYF	TRBV7-2*04, TRBV7-2*01	TRBV7-2	TRBJ2-7*01	TRBJ2-7	TRBD2*02	TRBD2	8	14	20	23	5	2	7
818	8e-05	TGTGCCAGCAGGTTAAATAAGTGGACGACGAACACCGGGGAGCTGTTTTTT	CASRLNKWTTNTGELFF	TRBV7-2*04, TRBV7-2*01	TRBV7-2	TRBJ2-2*01	TRBJ2-2	TRBD1*01, TRBD2*02, TRBD2*01	TRBD1, TRBD2	14	22	25	28	7	2	9
818	8e-05	TGTGCCAGCAGCTTTCTGGGCCTCAATGAGCAGTTCTTC	CASSFLGLNEQFF	TRBV7-2*04, TRBV7-2*01	TRBV7-2	TRBJ2-1*01	TRBJ2-1	TRBD1*01	TRBD1	13	17	20	23	3	2	5
817	7.99e-05	TGTGCCACCAGTGAACGAATAGCGGGAGAGCCTCTACAATGAGCAGTTCTTC	CATSERIAG~SLYNEQFF	TRBV24-1*01	TRBV24-1	TRBJ2-1*01	TRBJ2-1	TRBD2*02	TRBD2	13	19	27	33	5	5	10
816	7.98e-05	TGTGCCAGCAGTGACTCACAGAACACTGAAGCTTTCTTT	CASSDSQNTEAFF	TRBV6-4*02, TRBV6-4*01	TRBV6-4	TRBJ1-1*01	TRBJ1-1	TRBD1*01	TRBD1	16	17	19	20	0	0	0
816	7.98e-05	TGTGCCAGCAGCCCCAGCACAGATACGCAGTATTTT	CASSPSTDTQYF	TRBV7-6*01, TRBV7-6*02	TRBV7-6	TRBJ2-3*01	TRBJ2-3	TRBD1*01, TRBD2*02, TRBD2*01	TRBD1, TRBD2	11	12	14	15	0	0	0
816	7.98e-05	TGTGCCAGCAGTATGGTCCTACGAGCAGTACTTC	CASSMV~YEQYF	TRBV7-3*05, TRBV7-3*01	TRBV7-3	TRBJ2-7*01	TRBJ2-7	TRBD1*01, TRBD2*02, TRBD2*01	TRBD1, TRBD2	11	-1	-1	16	-1	-1	4
816	7.98e-05	TGCAGTGCTAGGTCTCGGGAGACCCAGTACTTC	CSARSRETQYF	TRBV20-1*06, TRBV20-1*03, TRBV20-1*01, TRBV20-1*04, TRBV20-1*05, TRBV20-1*02, TRBV20-1*07	TRBV20-1	TRBJ2-5*01	TRBJ2-5	TRBD1*01, TRBD2*02, TRBD2*01	TRBD1, TRBD2	10	11	13	18	0	4	4
815	7.97e-05	TGTGCCAGCAGCCCGCGCCCCCAATCTAATTCACCCCTCCACTTT	CASSPRPQSNSPLHF	TRBV7-6*01, TRBV7-6*02	TRBV7-6	TRBJ1-6*01	TRBJ1-6	TRBD1*01	TRBD1	11	16	21	26	4	4	8
814	7.96e-05	TGTGCCACCAGTGATGGGGGTGACAGGGGAGGAAGAGGCTACACCTTC	CATSDGGDRGGRGYTF	TRBV24-1*01	TRBV24-1	TRBJ1-2*01	TRBJ1-2	TRBD1*01	TRBD1	14	21	28	36	6	7	13
813	7.95e-05	TGTGCCAGCTGGCAGAGGGGCTCCGGGGATGGGACCCAGTACTTC	CASWQRGSGDGTQYF	TRBV2*01, TRBV2*02, TRBV2*03	TRBV2	TRBJ2-5*01	TRBJ2-5	TRBD1*01, TRBD2*02, TRBD2*01	TRBD1, TRBD2	8	15	19	32	6	12	18
813	7.95e-05	TGCAGTGCTAGAGATCTGCAAGGTTACGAGCAGTACTTC	CSARDLQGYEQYF	TRBV20-1*01, TRBV20-1*05, TRBV20-1*07	TRBV20-1	TRBJ2-7*01	TRBJ2-7	TRBD1*01, TRBD2*02	TRBD1, TRBD2	13	20	22	24	6	1	7
813	7.95e-05	TGTGCCAGCAGCTCCACTTACGAGCAGTACTTC	CASSSTYEQYF	TRBV7-8*01, TRBV7-8*03	TRBV7-8	TRBJ2-7*01	TRBJ2-7	TRBD2*02, TRBD2*01	TRBD2	12	15	17	18	2	0	2
813	7.95e-05	TGCAGTGTCCAGGGGTCCAACGAGCAGTACTTC	CSVQGSNEQYF	TRBV20-1*06, TRBV20-1*03, TRBV20-1*01, TRBV20-1*04, TRBV20-1*05, TRBV20-1*02, TRBV20-1*07	TRBV20-1	TRBJ2-7*01	TRBJ2-7	TRBD1*01	TRBD1	6	9	14	15	2	0	2
812	7.94e-05	TGTGCCACCAGTGGTCTTGGAAATGAGCAGTTCTTC	CATSGLGNEQFF	TRBV24-1*01	TRBV24-1	TRBJ2-1*01	TRBJ2-1	TRBD1*01, TRBD2*02, TRBD2*01	TRBD1, TRBD2	12	18	20	21	5	0	5
811	7.93e-05	TGTGCCAGCAGCTTAGCGACAGGGCTGGCCTAGCGGGATTACGAGCAGTACTTC	CASSLATGLA*RDYEQYF	TRBV7-3*01	TRBV7-3	TRBJ2-7*01	TRBJ2-7	TRBD2*02	TRBD2	14	29	37	39	14	1	15
811	7.93e-05	TGTGCCACCAGCAGCGGGAGGGGCTACGAGCAGTACTTC	CATSSGRGYEQYF	TRBV15*02	TRBV15	TRBJ2-7*01	TRBJ2-7	TRBD2*02	TRBD2	11	12	21	23	0	1	1
810	7.92e-05	TGTGCCAGCAGCCCCCCGCTGGCCAATTCACCCCTCCACTTT	CASSPPLANSPLHF	TRBV7-2*04, TRBV7-2*01	TRBV7-2	TRBJ1-6*01	TRBJ1-6	TRBD2*01	TRBD2	11	12	19	24	0	4	4
810	7.92e-05	TGTGCCAGCAGCTCGACGACAGGGCGTACGCAGTATTTT	CASSSTTGRTQYF	TRBV7-6*01, TRBV7-6*02	TRBV7-6	TRBJ2-3*01	TRBJ2-3	TRBD1*01	TRBD1	12	17	23	26	4	2	6
810	7.92e-05	TGCAGTGCTAGGTCAGTGAACGTCTATGGCTACACCTTC	CSARSVNVYGYTF	TRBV20-1*06, TRBV20-1*03, TRBV20-1*01, TRBV20-1*04, TRBV20-1*05, TRBV20-1*02, TRBV20-1*07	TRBV20-1	TRBJ1-2*01	TRBJ1-2	TRBD1*01, TRBD2*02, TRBD2*01	TRBD1, TRBD2	10	13	15	23	2	7	9
809	7.91e-05	TGCAGTGCTAGTGAGGCAGGGTTTGATTTTTCACCCCTCCACTTT	CSASEAGFDFSPLHF	TRBV20-1*01, TRBV20-1*04, TRBV20-1*05, TRBV20-1*07	TRBV20-1	TRBJ1-6*01	TRBJ1-6	TRBD1*01	TRBD1	11	16	20	29	4	8	12
809	7.91e-05	TGCAGTGTTACGCGCCGTTCCCTCTCCTACGAGCAGTACTTC	CSVTRRSLSYEQYF	TRBV20-1*06, TRBV20-1*03, TRBV20-1*01, TRBV20-1*04, TRBV20-1*05, TRBV20-1*02, TRBV20-1*07	TRBV20-1	TRBJ2-7*01	TRBJ2-7	TRBD1*01, TRBD2*02, TRBD2*01	TRBD1, TRBD2	6	19	22	23	12	0	12
809	7.91e-05	TGCAGCGTTCTGCGGGAGGGAGATGGGCAGTACTTC	CSVLREGDGQYF	TRBV29-1*01, TRBV29-1*03	TRBV29-1	TRBJ2-7*01	TRBJ2-7	TRBD2*02	TRBD2	8	11	19	26	2	6	8
808	7.9e-05	TGCAGTGCTAGCCCAACCCCCGACCTCTATCCAATACACAGATACGCAGTATTTT	CSASPTPDL~IQYTDTQYF	TRBV20-1*06, TRBV20-1*03, TRBV20-1*01, TRBV20-1*04, TRBV20-1*05, TRBV20-1*02, TRBV20-1*07	TRBV20-1	TRBJ2-3*01	TRBJ2-3	TRBD2*01	TRBD2	10	16	21	36	5	14	19
808	7.9e-05	TGTGCCAGCAGCTTAAGTGCAGGGGAAACGTACGAGCAGTACTTC	CASSLSAGETYEQYF	TRBV7-6*01	TRBV7-6	TRBJ2-7*01	TRBJ2-7	TRBD1*01	TRBD1	14	19	24	30	4	5	9
808	7.9e-05	TGCAGTGCAAAAGACGGTCTTAATTCACCCCTCCACTTT	CSAKDGLNSPLHF	TRBV20-1*01, TRBV20-1*05, TRBV20-1*07	TRBV20-1	TRBJ1-6*01	TRBJ1-6	TRBD1*01, TRBD2*02, TRBD2*01	TRBD1, TRBD2	7	12	14	20	4	5	9
807	7.89e-05	TGTGCCACCAGTCAAACTAGCCAGAGAATAGATACGCAGTATTTT	CATSQTSQRIDTQYF	TRBV24-1*01	TRBV24-1	TRBJ2-3*01	TRBJ2-3	TRBD2*02, TRBD2*01	TRBD2	11	15	20	29	3	8	11
807	7.89e-05	TGCAGTGCTAGAGATGGGGGGGGATCGGGGCTTGAAGCTTTCTTT	CSARDGGGSGLEAFF	TRBV20-1*01, TRBV20-1*05, TRBV20-1*07	TRBV20-1	TRBJ1-1*01	TRBJ1-1	TRBD2*01	TRBD2	13	16	22	32	2	9	11
807	7.89e-05	TGTGCCACCAGTGACTCAAACAAGTACGAGCAGTACTTC	CATSDSNKYEQYF	TRBV24-1*01	TRBV24-1	TRBJ2-7*01	TRBJ2-7	TRBD1*01, TRBD2*02	TRBD1, TRBD2	13	19	21	24	5	2	7
807	7.89e-05	TGTGCCAGCAGTCCCGACCGTTACGAGCAGTACTTC	CASSPDRYEQYF	TRBV7-6*01, TRBV7-6*02	TRBV7-6	TRBJ2-7*01	TRBJ2-7	TRBD2*02	TRBD2	10	11	15	21	0	5	5
806	7.88e-05	TGCAGCGTGGGAGGAGCGGGAGTGGGTGAGACCCAGTACTTC	CSVGGAGVGETQYF	TRBV29-1*01	TRBV29-1	TRBJ2-5*01	TRBJ2-5	TRBD2*02	TRBD2	7	14	21	27	6	5	11
806	7.88e-05	TGTGCCACCACCGACAGGGACCCCTATGGCTACACCTTC	CATTDRDPYGYTF	TRBV24-1*01	TRBV24-1	TRBJ1-2*01	TRBJ1-2	TRBD1*01	TRBD1	9	12	18	23	2	4	6
806	7.88e-05	TGTGCCACCAGTGATGAGGTCAATGAGCAGTTCTTC	CATSDEVNEQFF	TRBV24-1*01	TRBV24-1	TRBJ2-1*01	TRBJ2-1	TRBD2*02	TRBD2	14	15	18	20	0	1	1
806	7.88e-05	TGTGCCAGCAGTTTCGATGGCTACACCTTC	CASSFDGYTF	TRBV2*01, TRBV2*02, TRBV2*03	TRBV2	TRBJ1-2*01	TRBJ1-2	TRBD2*02	TRBD2	11	-1	-1	16	-1	-1	4
805	7.87e-05	TGTGCCATCATCCCGGACCTACGTCACTCATATGGCTACACCTTC	CAIIPDLRHSYGYTF	TRBV10-3*01, TRBV10-3*02	TRBV10-3	TRBJ1-2*01	TRBJ1-2	TRBD2*02	TRBD2	9	10	14	30	0	15	15
805	7.87e-05	TGCAGCGTTGACCTAGCGGGAGGGCGGGAGCAGTACTTC	CSVDLAGGREQYF	TRBV29-1*01	TRBV29-1	TRBJ2-7*01	TRBJ2-7	TRBD2*02	TRBD2	10	12	23	27	1	3	4
804	7.86e-05	TGTGCCAGCAGTGATTATATAGGGCTTGCCGGCTACACCTTC	CASSDYIGLAGYTF	TRBV25-1*01	TRBV25-1	TRBJ1-2*01	TRBJ1-2	TRBD1*01, TRBD2*02	TRBD1, TRBD2	13	20	23	30	6	6	12
803	7.85e-05	TGTGCCATCAGCGGGGGGACAGGGGGATCACCCCTCCACTTT	CAISGGTGGSPLHF	TRBV10-3*01, TRBV10-3*02	TRBV10-3	TRBJ1-6*01	TRBJ1-6	TRBD1*01	TRBD1	10	15	25	27	4	1	5
803	7.85e-05	TGTGCCAGCAGTGGGACAGGTGACTATGGCTACACCTTC	CASSGTGDYGYTF	TRBV2*01, TRBV2*02, TRBV2*03	TRBV2	TRBJ1-2*01	TRBJ1-2	TRBD1*01	TRBD1	12	13	19	22	0	2	2
803	7.85e-05	TGCAGCGTTGACAGTAGGAGACTATGGCTACACCTTC	CSVDSR~DYGYTF	TRBV29-1*01	TRBV29-1	TRBJ1-2*01	TRBJ1-2	TRBD2*02	TRBD2	10	16	19	20	5	0	5
802	7.84e-05	TGTGCCAGCAGCCGAAGCGGGAGGGACACAGATACGCAGTATTTT	CASSRSGRDTDTQYF	TRBV7-2*04, TRBV7-2*01	TRBV7-2	TRBJ2-3*01	TRBJ2-3	TRBD2*02	TRBD2	11	15	24	26	3	1	4
801	7.84e-05	TGTGCCAGCAGCTTCCTGACTAGCGGGAAGGGCGAGCAGTACTTC	CASSFLTSGKGEQYF	TRBV7-2*04, TRBV7-2*01	TRBV7-2	TRBJ2-7*01	TRBJ2-7	TRBD2*02	TRBD2	13	17	27	32	3	4	7
801	7.84e-05	TGCAGTGCGAGTAAGCGACAGGGGATCGACGAGCAGTACTTC	CSASKRQGIDEQYF	TRBV20-1*01, TRBV20-1*04, TRBV20-1*05, TRBV20-1*07	TRBV20-1	TRBJ2-7*01	TRBJ2-7	TRBD1*01	TRBD1	11	16	23	28	4	4	8
800	7.83e-05	TGTGCCAGCAGCGTACTTGGACAGGGAGTTAACGAGCAGTACTTC	CASSVLGQGVNEQYF	TRBV7-8*01, TRBV7-8*03	TRBV7-8	TRBJ2-7*01	TRBJ2-7	TRBD1*01	TRBD1	11	18	25	31	6	5	11
800	7.83e-05	TGCAGTGCTAGAACTAGCGGGAGGGGTGATGAGCAGTTCTTC	CSARTSGRGDEQFF	TRBV20-1*01, TRBV20-1*04, TRBV20-1*05, TRBV20-1*07	TRBV20-1	TRBJ2-1*01	TRBJ2-1	TRBD2*02	TRBD2	11	12	24	28	0	3	3
800	7.83e-05	TGTGCCAGCAGCGTAAGGAACACCGGGGAGCTGTTTTTT	CASSVRNTGELFF	TRBV9*02, TRBV9*01	TRBV9	TRBJ2-2*01	TRBJ2-2	TRBD1*01, TRBD2*02, TRBD2*01	TRBD1, TRBD2	10	-1	-1	17	-1	-1	6
800	7.83e-05	TGTGCCACCGTGGCACCTACGAGCAGTACTTC	CATVA~YEQYF	TRBV24-1*01	TRBV24-1	TRBJ2-7*01	TRBJ2-7	TRBD1*01	TRBD1	8	11	13	15	2	1	3
799	7.82e-05	TGTGCCAGCAGCGTGGACAGCCATAGCAATCAGCCCCAGCATTTT	CASSVDSHSNQPQHF	TRBV9*02, TRBV9*01	TRBV9	TRBJ1-5*01	TRBJ1-5	TRBD1*01	TRBD1	13	14	19	23	0	3	3
799	7.82e-05	TGTGCCTCACAGGGGACACAACAAGGCCATGGCTACACCTTC	CASQGTQQGHGYTF	TRBV10-3*01, TRBV10-3*02	TRBV10-3	TRBJ1-2*01	TRBJ1-2	TRBD1*01	TRBD1	5	8	14	28	2	13	15
799	7.82e-05	TGTGCCACCAGCTCCGGCCACGGAAGGGGAGGCTACACCTTC	CATSSGHGRGGYTF	TRBV24-1*01	TRBV24-1	TRBJ1-2*01	TRBJ1-2	TRBD1*01	TRBD1	10	24	28	30	13	1	14
799	7.82e-05	TGCAGTGCTTACCAGGCTCTTTTGGCACCCCTCCACTTT	CSAYQALLAPLHF	TRBV20-1*06, TRBV20-1*03, TRBV20-1*01, TRBV20-1*04, TRBV20-1*05, TRBV20-1*02, TRBV20-1*07	TRBV20-1	TRBJ1-6*01	TRBJ1-6	TRBD1*01	TRBD1	8	12	15	25	3	9	12
799	7.82e-05	TGTGCCCCTTACGTCGGATGGGCTCACCCCTCCACTTT	CAPYVG~GSPLHF	TRBV7-7*01, TRBV7-7*02	TRBV7-7	TRBJ1-6*01	TRBJ1-6	TRBD1*01	TRBD1	5	19	22	23	13	0	13
799	7.82e-05	TGCAGTGCTAGAGCGGAAGTTTCTGGCTACACCTTC	CSARAEVSGYTF	TRBV20-1*01, TRBV20-1*04, TRBV20-1*05, TRBV20-1*07	TRBV20-1	TRBJ1-2*01	TRBJ1-2	TRBD1*01, TRBD2*02, TRBD2*01	TRBD1, TRBD2	12	14	16	23	1	6	7
799	7.82e-05	TGCAGCGCCACAGAGAACTATGGCTACACCTTC	CSATENYGYTF	TRBV29-1*01, TRBV29-1*03	TRBV29-1	TRBJ1-2*01	TRBJ1-2	TRBD1*01	TRBD1	7	9	12	15	1	2	3
798	7.81e-05	TGTGCCACCAGTGATTTGCACAGGGGGATGGGGCTAGTGGCTACACCTTC	CATSDLHR~DGASGYTF	TRBV24-1*01	TRBV24-1	TRBJ1-2*01	TRBJ1-2	TRBD1*01	TRBD1	17	19	26	37	1	10	11
798	7.81e-05	TGTGCCAGCAGCCACCCAGGTGTAAGGAAACACCATATATTTT	CASSHPG~*GNTIYF	TRBV6-5*01	TRBV6-5	TRBJ1-3*01	TRBJ1-3	TRBD1*01	TRBD1	11	16	19	25	4	5	9
798	7.81e-05	TGCAGCGTTCTACAGGGGGCGGAATTCACCCCTCCACTTT	CSVLQGA~NSPLHF	TRBV29-1*01, TRBV29-1*03	TRBV29-1	TRBJ1-6*01	TRBJ1-6	TRBD1*01	TRBD1	8	11	19	22	2	2	4
798	7.81e-05	TGTGCCAGCAGAGGGACTAGTTACGGGGAGCTGTTTTTT	CASRGTSYGELFF	TRBV2*01, TRBV2*02, TRBV2*03	TRBV2	TRBJ2-2*01	TRBJ2-2	TRBD2*02, TRBD2*01	TRBD2	10	12	19	23	1	3	4
797	7.8e-05	TGTGCCAGCAGTGAAGGGACAGCCAAAATTTCACCCCTCCACTTT	CASSEGTAKISPLHF	TRBV2*01, TRBV2*03	TRBV2	TRBJ1-6*01	TRBJ1-6	TRBD1*01	TRBD1	15	16	21	29	0	7	7
797	7.8e-05	TGCAGAGTCGCAGGGACCGTTACGAGCAGTACTTC	CRVAGT~YEQYF	TRBV20-1*06, TRBV20-1*03, TRBV20-1*01, TRBV20-1*04, TRBV20-1*05, TRBV20-1*02, TRBV20-1*07	TRBV20-1	TRBJ2-7*01	TRBJ2-7	TRBD1*01, TRBD2*02, TRBD2*01	TRBD1, TRBD2	4	12	16	20	7	3	10
797	7.8e-05	TGCAGTGCTAATGAGGGGGGCGAGCAGTACTTC	CSANEGGEQYF	TRBV20-1*01, TRBV20-1*04, TRBV20-1*05, TRBV20-1*07	TRBV20-1	TRBJ2-7*01	TRBJ2-7	TRBD1*01, TRBD2*01	TRBD1, TRBD2	9	13	18	20	3	1	4
796	7.79e-05	TGCAGTGCTAGGAACAGGCCCAGTATGGCTACACCTTC	CSARNR~QYGYTF	TRBV20-1*06, TRBV20-1*03, TRBV20-1*01, TRBV20-1*04, TRBV20-1*05, TRBV20-1*02, TRBV20-1*07	TRBV20-1	TRBJ1-2*01	TRBJ1-2	TRBD1*01	TRBD1	10	13	17	23	2	5	7
796	7.79e-05	TGTGCCAGCACCCGGCAGAATTCACCCCTCCACTTT	CASTRQNSPLHF	TRBV2*01, TRBV2*02, TRBV2*03	TRBV2	TRBJ1-6*01	TRBJ1-6	TRBD2*02, TRBD2*01	TRBD2	9	10	13	18	0	4	4
795	7.78e-05	TGTGCCAGCAGCGCACGGGACGTTTACCAAGAGACCCAGTACTTC	CASSARDVYQETQYF	TRBV7-2*04, TRBV7-2*01	TRBV7-2	TRBJ2-5*01	TRBJ2-5	TRBD1*01, TRBD2*02, TRBD2*01	TRBD1, TRBD2	11	16	20	25	4	4	8
795	7.78e-05	TGTGCCAGTAGTATATCGGCCGACAATGAAAAACTGTTTTTT	CASSISADNEKLFF	TRBV19*01, TRBV19*02	TRBV19	TRBJ1-4*01	TRBJ1-4	TRBD1*01, TRBD2*02, TRBD2*01	TRBD1, TRBD2	14	21	23	24	6	0	6
794	7.77e-05	TGCGCCAGCAGCCAAGATAAGGGGGGAGGGCCGACAGATACGCAGTATTTT	CASSQDKGGGPTDTQYF	TRBV4-3*01	TRBV4-3	TRBJ2-3*01	TRBJ2-3	TRBD2*02	TRBD2	16	23	29	33	6	3	9
794	7.77e-05	TGTGCCAGCAGCTTATGGGTGTCGAGCGAGCAGTACTTC	CASSLWVSSEQYF	TRBV7-2*04, TRBV7-2*01	TRBV7-2	TRBJ2-7*01	TRBJ2-7	TRBD1*01	TRBD1	14	19	22	26	4	3	7
794	7.77e-05	TGTGCCAGCAGCTTAGAACTAGCATATGAGCAGTTCTTC	CASSLELAYEQFF	TRBV7-8*01	TRBV7-8	TRBJ2-1*01	TRBJ2-1	TRBD2*02, TRBD2*01	TRBD2	15	17	22	25	1	2	3
793	7.76e-05	TGTGCCACCAGTGATCCAGGACTAGCGAGGCCTACGAGCAGTACTTC	CATSDPGL~EAYEQYF	TRBV24-1*01	TRBV24-1	TRBJ2-7*01	TRBJ2-7	TRBD2*02, TRBD2*01	TRBD2	14	18	26	30	3	3	6
793	7.76e-05	TGTGCCACCAGCAGAGTCAGGGACGGCCCCTATGGCTACACCTTC	CATSRVRDGPYGYTF	TRBV15*02	TRBV15	TRBJ1-2*01	TRBJ1-2	TRBD1*01, TRBD2*02, TRBD2*01	TRBD1, TRBD2	11	19	23	29	7	5	12
793	7.76e-05	TGTGCCACCTCTACGGTGCGGGAAAAACTATGGCTACACCTTC	CATSTVR~KNYGYTF	TRBV24-1*01	TRBV24-1	TRBJ1-2*01	TRBJ1-2	TRBD2*02	TRBD2	8	17	22	25	8	2	10
793	7.76e-05	TGTGCCACCAGCAGAGATCCGGGGGAGACCCAGTACTTC	CATSRDPGETQYF	TRBV15*02	TRBV15	TRBJ2-5*01	TRBJ2-5	TRBD2*01	TRBD2	11	19	23	24	7	0	7
793	7.76e-05	TGCAGTGCTTCCTACGTTTCGGACGAGCAGTACTTC	CSASYVSDEQYF	TRBV20-1*06, TRBV20-1*03, TRBV20-1*01, TRBV20-1*04, TRBV20-1*05, TRBV20-1*02, TRBV20-1*07	TRBV20-1	TRBJ2-7*01	TRBJ2-7	TRBD1*01, TRBD2*02, TRBD2*01	TRBD1, TRBD2	8	10	12	22	1	9	10
792	7.75e-05	TGTGCCAGCAGCTTAGCGTCTAGCGGAAAGTACGAGCAGTACTTC	CASSLASSGKYEQYF	TRBV7-8*01	TRBV7-8	TRBJ2-7*01	TRBJ2-7	TRBD2*02, TRBD2*01	TRBD2	16	19	25	30	2	4	6
792	7.75e-05	TGCAGCGCCCTAGGGCAGGATGGCTACACCTTC	CSALGQDGYTF	TRBV29-1*01, TRBV29-1*03	TRBV29-1	TRBJ1-2*01	TRBJ1-2	TRBD1*01, TRBD2*02, TRBD2*01	TRBD1, TRBD2	7	15	18	19	7	0	7
791	7.74e-05	TGTGCCACCAGCAGAACGACAGAAGGAAACACCATATATTTT	CATSRTTEGNTIYF	TRBV15*02	TRBV15	TRBJ1-3*01	TRBJ1-3	TRBD1*01	TRBD1	11	17	21	24	5	2	7
791	7.74e-05	TGTGCCAGCAGCACGGACAGGGGAGTTTGGGAGCAGTACTTC	CASSTDRGVWEQYF	TRBV7-8*01, TRBV7-8*03	TRBV7-8	TRBJ2-7*01	TRBJ2-7	TRBD1*01	TRBD1	11	14	22	30	2	7	9
791	7.74e-05	TGTGCCAGCAGTCCAAGCGATGGGGATGGCTACACCTTC	CASSPSDGDGYTF	TRBV2*01, TRBV2*02, TRBV2*03	TRBV2	TRBJ1-2*01	TRBJ1-2	TRBD1*01, TRBD2*02, TRBD2*01	TRBD1, TRBD2	11	21	24	25	9	0	9
791	7.74e-05	TGTGCCAGCAGTGTGAACAGGGGTGATAGCTACACCTTC	CASSVNRGDSYTF	TRBV2*01, TRBV2*02, TRBV2*03	TRBV2	TRBJ1-2*01	TRBJ1-2	TRBD1*01	TRBD1	12	16	22	28	3	5	8
791	7.74e-05	TGCAGCATAAGACGGCGTGACACTGAAGCTTTCTTT	CSIRRRDTEAFF	TRBV29-1*01, TRBV29-1*03	TRBV29-1	TRBJ1-1*01	TRBJ1-1	TRBD1*01, TRBD2*02, TRBD2*01	TRBD1, TRBD2	5	10	12	19	4	6	10
790	7.73e-05	TGTGCCATCAGTGACCATTGGACAGGGATCGACTATGGCTACACCTTC	CAISDHWTGIDYGYTF	TRBV10-3*01, TRBV10-3*02	TRBV10-3	TRBJ1-2*01	TRBJ1-2	TRBD1*01	TRBD1	13	19	26	31	5	4	9
790	7.73e-05	TGTGCCACCAGTTTTGTGCCCCATTGGGCCTACGAGCAGTACTTC	CATSFVPHWAYEQYF	TRBV24-1*01	TRBV24-1	TRBJ2-7*01	TRBJ2-7	TRBD1*01	TRBD1	11	17	21	28	5	6	11
790	7.73e-05	TGCAGTGCTAGAGACTAGCGGGAGGACAATGAGCAGTTCTTC	CSARD*REDNEQFF	TRBV20-1*01, TRBV20-1*05, TRBV20-1*07	TRBV20-1	TRBJ2-1*01	TRBJ2-1	TRBD2*02	TRBD2	13	14	24	25	0	0	0
790	7.73e-05	TGTGCCAGCAGCGCACAGGGAAAGTACGAGCAGTACTTC	CASSAQGKYEQYF	TRBV2*01, TRBV2*03	TRBV2	TRBJ2-7*01	TRBJ2-7	TRBD1*01	TRBD1	10	14	19	24	3	4	7
790	7.73e-05	TGCGCCACCAAAAGTACCTCTGGAAACACCATATATTTT	CATKSTSGNTIYF	TRBV10-1*02, TRBV10-1*01	TRBV10-1	TRBJ1-3*01	TRBJ1-3	TRBD2*02, TRBD2*01	TRBD2	6	12	14	17	5	2	7
789	7.72e-05	TGTGCCAGCAGCGCGTCCCTAGCGGGGGGATACACCGGGGAGCTGTTTTTT	CASSASLAGGYTGELFF	TRBV7-8*01, TRBV7-8*03	TRBV7-8	TRBJ2-2*01	TRBJ2-2	TRBD2*01	TRBD2	11	18	28	31	6	2	8
789	7.72e-05	TGTGCCACCAGTGCCAACGACAGGGCAAGCACCAATGAGCAGTTCTTC	CATSANDRASTNEQFF	TRBV24-1*01	TRBV24-1	TRBJ2-1*01	TRBJ2-1	TRBD1*01	TRBD1	12	18	24	32	5	7	12
789	7.72e-05	TGTGCCACCAGTTATCCGGGACTAGGGATCAATGAGCAGTTCTTC	CATSYPGLGINEQFF	TRBV24-1*01	TRBV24-1	TRBJ2-1*01	TRBJ2-1	TRBD2*02, TRBD2*01	TRBD2	11	17	24	29	5	4	9
789	7.72e-05	TGTGCCACCAGCAGAGATCTGCGGGAGAACTATGGCTACACCTTC	CATSRDLRENYGYTF	TRBV15*02	TRBV15	TRBJ1-2*01	TRBJ1-2	TRBD2*02	TRBD2	16	20	26	27	3	0	3
789	7.72e-05	TGTGCCAGCAGCTTAGTGGGCGGGAGCATCGACGAGCAGTACTTC	CASSLVGGSIDEQYF	TRBV7-2*04, TRBV7-2*01	TRBV7-2	TRBJ2-7*01	TRBJ2-7	TRBD2*02	TRBD2	15	19	25	31	3	5	8
789	7.72e-05	TGTGCCAGCAGCAAGTCAGATACGCAGTATTTT	CASSKSDTQYF	TRBV7-2*04, TRBV7-2*01	TRBV7-2	TRBJ2-3*01	TRBJ2-3	TRBD2*02, TRBD2*01	TRBD2	11	13	15	16	1	0	1
788	7.71e-05	TGCAGTGCTAGTGTAGATTCGGGAGGGTACAATGAGCAGTTCTTC	CSASVDSGGYNEQFF	TRBV20-1*01, TRBV20-1*04, TRBV20-1*05, TRBV20-1*07	TRBV20-1	TRBJ2-1*01	TRBJ2-1	TRBD2*02	TRBD2	11	19	26	27	7	0	7
788	7.71e-05	TGCAGTGCTAGGGACGTGGGACAGGGAGAACGAGCAGTACTTC	CSARDVG~RENEQYF	TRBV20-1*01, TRBV20-1*04, TRBV20-1*05, TRBV20-1*07	TRBV20-1	TRBJ2-7*01	TRBJ2-7	TRBD1*01	TRBD1	10	17	25	29	6	3	9
788	7.71e-05	TGTGCCACCAGTGACGTGGGCGCGGAGCAGCCCCAGCATTTT	CATSDVGAEQPQHF	TRBV24-1*01	TRBV24-1	TRBJ1-5*01	TRBJ1-5	TRBD1*01, TRBD2*02, TRBD2*01	TRBD1, TRBD2	13	17	20	27	3	6	9
788	7.71e-05	TGTGCCAGCAGCCTGTCGGGGAATAGCTATGGCTACACCTTC	CASSLSGNSYGYTF	TRBV7-8*01, TRBV7-8*03	TRBV7-8	TRBJ1-2*01	TRBJ1-2	TRBD2*01	TRBD2	12	16	20	26	3	5	8
788	7.71e-05	TGCAGCGTTGAGGGGAGGGATGGCTACACCTTC	CSVEGRDGYTF	TRBV29-1*01	TRBV29-1	TRBJ1-2*01	TRBJ1-2	TRBD2*02	TRBD2	10	12	18	19	1	0	1
787	7.7e-05	TGTGCCAGTAGTATAGATATTTCCTAGCGGGAGGCCTCCTCCTACGAGCAGTACTTC	CASSIDIS*REASSYEQYF	TRBV19*01, TRBV19*02	TRBV19	TRBJ2-7*01	TRBJ2-7	TRBD2*02	TRBD2	16	23	33	38	6	4	10
787	7.7e-05	TGTGCCACCAGTGACCCTAGGACAGGCTATGGCTACACCTTC	CATSDPRTGYGYTF	TRBV24-1*01	TRBV24-1	TRBJ1-2*01	TRBJ1-2	TRBD1*01	TRBD1	13	19	25	26	5	0	5
787	7.7e-05	TGTGCCACCAGCAGAGATGCTAGCGGCAATGAGCAGTTCTTC	CATSRDASGNEQFF	TRBV15*02	TRBV15	TRBJ2-1*01	TRBJ2-1	TRBD2*02, TRBD2*01	TRBD2	11	19	25	26	7	0	7
787	7.7e-05	TGTGCCAGCGGTGCAGCGGGAGGTTCGTTCGAGCAGTACTTC	CASGAAGGSFEQYF	TRBV2*01, TRBV2*03	TRBV2	TRBJ2-7*01	TRBJ2-7	TRBD2*02	TRBD2	12	14	22	29	1	6	7
787	7.7e-05	TGCAGCGTCCACGACAGGGAGGGCTACACCTTC	CSVHDREGYTF	TRBV29-1*01, TRBV29-1*03	TRBV29-1	TRBJ1-2*01	TRBJ1-2	TRBD1*01	TRBD1	7	12	18	21	4	2	6
787	7.7e-05	TGCAGGGAGGGGAATGGCTACACCTTC	CREGNGYTF	TRBV29-1*03	TRBV29-1	TRBJ1-2*01	TRBJ1-2	TRBD2*02	TRBD2	4	5	10	13	0	2	2
786	7.69e-05	TGTGCCAGCAGCCTCCGGGACAGGGGGCGGAATTCACCCCTCCACTTT	CASSLRDRGRNSPLHF	TRBV7-8*01, TRBV7-8*03	TRBV7-8	TRBJ1-6*01	TRBJ1-6	TRBD1*01	TRBD1	10	16	27	30	5	2	7
786	7.69e-05	TGCAGTGTCGCTGAACCGGGACCGAACACTGAAGCTTTCTTT	CSVAEPGPNTEAFF	TRBV20-1*06, TRBV20-1*03, TRBV20-1*01, TRBV20-1*04, TRBV20-1*05, TRBV20-1*02, TRBV20-1*07	TRBV20-1	TRBJ1-1*01	TRBJ1-1	TRBD1*01, TRBD2*02, TRBD2*01	TRBD1, TRBD2	6	17	21	23	10	1	11
786	7.69e-05	TGCAGTGCTTATACCTATAATTCACCCCTCCACTTT	CSAYTYNSPLHF	TRBV20-1*06, TRBV20-1*03, TRBV20-1*01, TRBV20-1*04, TRBV20-1*05, TRBV20-1*02, TRBV20-1*07	TRBV20-1	TRBJ1-6*01	TRBJ1-6	TRBD1*01, TRBD2*02, TRBD2*01	TRBD1, TRBD2	8	-1	-1	13	-1	-1	4
785	7.68e-05	TGCAGCGTTGATAACGGACAGGGGGAAGTTGACTATGGCTACACCTTC	CSVDNGQGEVDYGYTF	TRBV29-1*01	TRBV29-1	TRBJ1-2*01	TRBJ1-2	TRBD1*01	TRBD1	10	15	24	31	4	6	10
785	7.68e-05	TGTGCCAGCAGCCGATCGCTGAAGGAGACCCAGTACTTC	CASSRSLKETQYF	TRBV7-6*01, TRBV7-6*02	TRBV7-6	TRBJ2-5*01	TRBJ2-5	TRBD2*02, TRBD2*01	TRBD2	10	16	19	24	5	4	9
785	7.68e-05	TGTGCCAGCAGCATTAGTCACAGAGACGAGCAGTACTTC	CASSISHRDEQYF	TRBV7-2*04, TRBV7-2*01	TRBV7-2	TRBJ2-7*01	TRBJ2-7	TRBD2*02, TRBD2*01	TRBD2	11	14	18	25	2	6	8
785	7.68e-05	TGTGCCACCAGTGACACAGATACGCAGTATTTT	CATSDTDTQYF	TRBV24-1*01	TRBV24-1	TRBJ2-3*01	TRBJ2-3	TRBD1*01	TRBD1	13	-1	-1	14	-1	-1	0
784	7.67e-05	TGTGCCACCAGTGAAGGGGCTGTGCGGGGCTACACCTTC	CATSEGAVRGYTF	TRBV24-1*01	TRBV24-1	TRBJ1-2*01	TRBJ1-2	TRBD1*01	TRBD1	13	14	18	27	0	8	8
784	7.67e-05	TGTGCCAGCAGTGCGGACAACTACTATGGCTACACCTTC	CASSADNYYGYTF	TRBV2*01, TRBV2*02, TRBV2*03	TRBV2	TRBJ1-2*01	TRBJ1-2	TRBD1*01	TRBD1	12	14	18	22	1	3	4
784	7.67e-05	TGTGCCACCAGTGACGAATTACGCGAGCAGTACTTC	CATSDELREQYF	TRBV24-1*01	TRBV24-1	TRBJ2-7*01	TRBJ2-7	TRBD2*02, TRBD2*01	TRBD2	13	-1	-1	23	-1	-1	9
783	7.66e-05	TGTGCCAGCAGCTCCATGACAGGGAGCTCCTACGAGCAGTACTTC	CASSSMTGSSYEQYF	TRBV7-6*01, TRBV7-6*02	TRBV7-6	TRBJ2-7*01	TRBJ2-7	TRBD1*01	TRBD1	12	17	23	26	4	2	6
783	7.66e-05	TGTGCTAGCAGCTTTACGGGGAACACCGGGGAGCTGTTTTTT	CASSFTGNTGELFF	TRBV7-7*01, TRBV7-7*02	TRBV7-7	TRBJ2-2*01	TRBJ2-2	TRBD2*02, TRBD2*01	TRBD2	13	16	19	20	2	0	2
783	7.66e-05	TGTGCCACCAGTTCGGGACAGGGGGGCTATGGCTACACCTTC	CATSSGQGGYGYTF	TRBV24-1*01	TRBV24-1	TRBJ1-2*01	TRBJ1-2	TRBD1*01	TRBD1	11	14	24	26	2	1	3
783	7.66e-05	TGTGCCAGCACCGCTGCGGGACAGGGATACGAGCAGTACTTC	CASTAAGQGYEQYF	TRBV7-2*04, TRBV7-2*01	TRBV7-2	TRBJ2-7*01	TRBJ2-7	TRBD1*01	TRBD1	11	17	25	27	5	1	6
783	7.66e-05	TGTGCCAGCAGTTCAGGGGGCCAAGAGACCCAGTACTTC	CASSSGGQETQYF	TRBV7-6*01	TRBV7-6	TRBJ2-5*01	TRBJ2-5	TRBD1*01	TRBD1	11	13	19	20	1	0	1
783	7.66e-05	TGCAGTGCTAGAGATCAAGTCCATGAGCAGTTCTTC	CSARDQVHEQFF	TRBV20-1*01, TRBV20-1*05, TRBV20-1*07	TRBV20-1	TRBJ2-1*01	TRBJ2-1	TRBD2*02, TRBD2*01	TRBD2	13	17	21	22	3	0	3
782	7.65e-05	TGTGCCAGCAGCTCCTCGGGTACGCGCCACGAGCAGTACTTC	CASSSSGTRHEQYF	TRBV7-2*04, TRBV7-2*01	TRBV7-2	TRBJ2-7*01	TRBJ2-7	TRBD2*02, TRBD2*01	TRBD2	12	16	19	28	3	8	11
782	7.65e-05	TGCAGCGTTGGCGGACTCGGACTCAATGAGCAGTTCTTC	CSVGGLGLNEQFF	TRBV29-1*01	TRBV29-1	TRBJ2-1*01	TRBJ2-1	TRBD2*02, TRBD2*01	TRBD2	9	18	22	23	8	0	8
781	7.64e-05	TGTGCCAGCAGTGAACGCGTTGGACTAGACAAATCCAATGAGCAGTTCTTC	CASSERVGLDKSNEQFF	TRBV2*01, TRBV2*03	TRBV2	TRBJ2-1*01	TRBJ2-1	TRBD2*02, TRBD2*01	TRBD2	14	21	27	35	6	7	13
781	7.64e-05	TGTGCCACCAGCAACGAAGGGGTAGCCTACGAGCAGTACTTC	CATSNEGVAYEQYF	TRBV15*02	TRBV15	TRBJ2-7*01	TRBJ2-7	TRBD1*01	TRBD1	11	17	21	25	5	3	8
781	7.64e-05	TGTGCCAGCAGCTTACAGGGTACCTACGAGCAGTACTTC	CASSLQGTYEQYF	TRBV7-2*04, TRBV7-2*01	TRBV7-2	TRBJ2-7*01	TRBJ2-7	TRBD1*01	TRBD1	14	15	19	22	0	2	2
780	7.63e-05	TGCAGTGCTAGAGAGGCTAGCGTGACCTACGAGCAGTACTTC	CSAREASVTYEQYF	TRBV20-1*01, TRBV20-1*05, TRBV20-1*07	TRBV20-1	TRBJ2-7*01	TRBJ2-7	TRBD2*02, TRBD2*01	TRBD2	13	16	21	25	2	3	5
780	7.63e-05	TGTGCTAGCAGCCGGGACACAATCAGCCCCAGCATTTT	CASSRD~NQPQHF	TRBV7-7*01, TRBV7-7*02	TRBV7-7	TRBJ1-5*01	TRBJ1-5	TRBD1*01	TRBD1	11	13	18	19	1	0	1
780	7.63e-05	TGTGCCGTCGGGACAGGGGGATCACCCCTCCACTTT	CAVGTGGSPLHF	TRBV19*01, TRBV19*03, TRBV19*02	TRBV19	TRBJ1-6*01	TRBJ1-6	TRBD1*01	TRBD1	5	9	19	21	3	1	4
779	7.62e-05	TGTGCCAGCAGCTTGGTGGCGGGAGGAGCCTACGAGCAGTACTTC	CASSLVAGGAYEQYF	TRBV7-6*01	TRBV7-6	TRBJ2-7*01	TRBJ2-7	TRBD2*02	TRBD2	13	18	25	28	4	2	6
779	7.62e-05	TGTGCCAGCAGCGCCTCGAGGGGCCATAATTCACCCCTCCACTTT	CASSASRGHNSPLHF	TRBV7-2*04, TRBV7-2*01	TRBV7-2	TRBJ1-6*01	TRBJ1-6	TRBD1*01, TRBD2*02	TRBD1, TRBD2	11	18	22	25	6	2	8
779	7.62e-05	TGTGCCCAACAACGGGGGGAGAGGACAGATACGCAGTATTTT	CAQQRGERTDTQYF	TRBV2*01, TRBV2*02, TRBV2*03	TRBV2	TRBJ2-3*01	TRBJ2-3	TRBD2*01	TRBD2	5	12	18	24	6	5	11
779	7.62e-05	TGCAGTGCGCGAGGGTCGGATACACACACTGAAGCTTTCTTT	CSARGSDTHTEAFF	TRBV20-1*06, TRBV20-1*03, TRBV20-1*01, TRBV20-1*04, TRBV20-1*05, TRBV20-1*02, TRBV20-1*07	TRBV20-1	TRBJ1-1*01	TRBJ1-1	TRBD2*02	TRBD2	7	10	14	25	2	10	12
779	7.62e-05	TGCAGTGCTACAGGGGGCACACGCAATGAGCAGTTCTTC	CSATGGTRNEQFF	TRBV20-1*01, TRBV20-1*04, TRBV20-1*05, TRBV20-1*07	TRBV20-1	TRBJ2-1*01	TRBJ2-1	TRBD1*01	TRBD1	9	10	17	23	0	5	5
778	7.61e-05	TGTGCCATCAGGGAGGCCCTAACTAGCGTCTTAGCACAGATACGCAGTATTTT	CAIREALTS~LSTDTQYF	TRBV10-3*01, TRBV10-3*02	TRBV10-3	TRBJ2-3*01	TRBJ2-3	TRBD2*02, TRBD2*01	TRBD2	14	21	27	32	6	4	10
778	7.61e-05	TGTGCCAGCAGCTTGGGGGCGGAGGCCGTCAGCCCCAGCATTTT	CASSLGA~GRQPQHF	TRBV7-6*01	TRBV7-6	TRBJ1-5*01	TRBJ1-5	TRBD1*01	TRBD1	13	14	19	28	0	8	8
778	7.61e-05	TGCAGTGCTGATACTAGTGGGACCCAGTACTTC	CSADTSGTQYF	TRBV20-1*06, TRBV20-1*03, TRBV20-1*01, TRBV20-1*04, TRBV20-1*05, TRBV20-1*02, TRBV20-1*07	TRBV20-1	TRBJ2-5*01	TRBJ2-5	TRBD2*02, TRBD2*01	TRBD2	8	12	16	20	3	3	6
777	7.6e-05	TGTGCCAGCAGCTTACGTGCTAGCGGGGGCCCCGAGTACTTC	CASSLRASGGPEYF	TRBV7-8*01	TRBV7-8	TRBJ2-7*01	TRBJ2-7	TRBD2*01	TRBD2	14	19	28	34	4	5	9
777	7.6e-05	TGCAGTGCCTCGGACACTTCTAATTCACCCCTCCACTTT	CSASDTSNSPLHF	TRBV20-1*06, TRBV20-1*03, TRBV20-1*01, TRBV20-1*04, TRBV20-1*05, TRBV20-1*02, TRBV20-1*07	TRBV20-1	TRBJ1-6*01	TRBJ1-6	TRBD1*01	TRBD1	7	11	15	20	3	4	7
777	7.6e-05	TGTGCCACCGGGACTAACTCCTACGAGCAGTACTTC	CATGTNSYEQYF	TRBV24-1*01	TRBV24-1	TRBJ2-7*01	TRBJ2-7	TRBD2*02, TRBD2*01	TRBD2	8	9	15	17	0	1	1
776	7.59e-05	TGTGCCAGTAGTATGGGGCGGGAGTACCAAGAGACCCAGTACTTC	CASSMGREYQETQYF	TRBV19*01, TRBV19*02	TRBV19	TRBJ2-5*01	TRBJ2-5	TRBD2*02	TRBD2	13	17	23	25	3	1	4
776	7.59e-05	TGTGCCAGCAGAAACAGGGAAGGCCATTCACCCCTCCACTTT	CASRNREGHSPLHF	TRBV6-5*01	TRBV6-5	TRBJ1-6*01	TRBJ1-6	TRBD1*01	TRBD1	10	13	18	25	2	6	8
776	7.59e-05	TGCAGTGCTAGAGCGGTGGGAAACTATGGCTACACCTTC	CSARAVGNYGYTF	TRBV20-1*01, TRBV20-1*04, TRBV20-1*05, TRBV20-1*07	TRBV20-1	TRBJ1-2*01	TRBJ1-2	TRBD1*01, TRBD2*02, TRBD2*01	TRBD1, TRBD2	12	17	20	21	4	0	4
776	7.59e-05	TGCAGCGGCGACAGGCGTCAAGAGACCCAGTACTTC	CSGDRRQETQYF	TRBV29-1*01, TRBV29-1*03	TRBV29-1	TRBJ2-5*01	TRBJ2-5	TRBD1*01	TRBD1	6	9	14	18	2	3	5
775	7.58e-05	TGTGCCACCCAACTACGACAGGGCGGTGGCTACACCTTC	CATQLRQGGGYTF	TRBV24-1*01	TRBV24-1	TRBJ1-2*01	TRBJ1-2	TRBD1*01	TRBD1	8	16	22	26	7	3	10
775	7.58e-05	TGCAGCGTCGGACAGGGACCGTACGAGCAGTACTTC	CSVGQGPYEQYF	TRBV29-1*01	TRBV29-1	TRBJ2-7*01	TRBJ2-7	TRBD1*01	TRBD1	7	9	16	21	1	4	5
774	7.57e-05	TGTGCCATCAGTGAGGCCCCTAGCGGGAGGGCCGATGAGCAGTTCTTC	CAISEAPSGRADEQFF	TRBV10-3*01, TRBV10-3*02	TRBV10-3	TRBJ2-1*01	TRBJ2-1	TRBD2*02	TRBD2	14	19	30	34	4	3	7
774	7.57e-05	TGTGCCAGCAGCCAAGACGAGGGACAGGGGGATTCACCCCTCCACTTT	CASSQDEGQGDSPLHF	TRBV4-2*01	TRBV4-2	TRBJ1-6*01	TRBJ1-6	TRBD1*01	TRBD1	16	20	30	31	3	0	3
774	7.57e-05	TGTGCCAGCAGTTACTCTAGCGGGAGCTCCTACGAGCAGTACTTC	CASSYSSGSSYEQYF	TRBV6-5*01	TRBV6-5	TRBJ2-7*01	TRBJ2-7	TRBD2*02	TRBD2	16	17	25	26	0	0	0
774	7.57e-05	TGTGCCAGCAGTGTGGCAGGGGAGGTGGGCGAGCAGTACTTC	CASSVAGEVGEQYF	TRBV2*01, TRBV2*02, TRBV2*03	TRBV2	TRBJ2-7*01	TRBJ2-7	TRBD1*01, TRBD2*02	TRBD1, TRBD2	12	16	21	29	3	7	10
774	7.57e-05	TGCAGTGCTAGACCAGGACAGGGACGATGGCTACACCTTC	CSARPGQ~DDGYTF	TRBV20-1*01, TRBV20-1*04, TRBV20-1*05, TRBV20-1*07	TRBV20-1	TRBJ1-2*01	TRBJ1-2	TRBD1*01	TRBD1	11	15	22	26	3	3	6
774	7.57e-05	TGTGCTAGCAGCTTAGGGACAGGGGATACGCAGTATTTT	CASSLGTGDTQYF	TRBV7-7*01	TRBV7-7	TRBJ2-3*01	TRBJ2-3	TRBD1*01	TRBD1	15	16	23	24	0	0	0
774	7.57e-05	TGCAGCGTGGATCGAACAGGGAGCGAGCAGTACTTC	CSVDRTGSEQYF	TRBV29-1*01	TRBV29-1	TRBJ2-7*01	TRBJ2-7	TRBD1*01	TRBD1	7	15	20	23	7	2	9
773	7.56e-05	TGTGCCAGCAGCGGGAGGACTAGTCATGGGGAGGCCGGAGGGGAACGAGCAGTACTTC	CASSGRTSHG~RPEGNEQYF	TRBV25-1*01	TRBV25-1	TRBJ2-7*01	TRBJ2-7	TRBD2*02, TRBD2*01	TRBD2	10	16	22	44	5	21	26
773	7.56e-05	TGTGCCACCAGTGATCCGGGACAGTCCTACGAGCAGTACTTC	CATSDPGQSYEQYF	TRBV24-1*01	TRBV24-1	TRBJ2-7*01	TRBJ2-7	TRBD1*01	TRBD1	14	17	23	24	2	0	2
773	7.56e-05	TGTGCCAGCAGCTTAGAGTTCGGGGAGACCCAGTACTTC	CASSLEFGETQYF	TRBV7-6*01	TRBV7-6	TRBJ2-5*01	TRBJ2-5	TRBD2*02, TRBD2*01	TRBD2	15	20	23	24	4	0	4
771	7.54e-05	TGTGCCACCGGAACCTCTATAGCAATCAGCCCCAGCATTTT	CATGTSI~NQPQHF	TRBV24-1*01	TRBV24-1	TRBJ1-5*01	TRBJ1-5	TRBD2*02	TRBD2	8	13	16	19	4	2	6
771	7.54e-05	TGTGCCAGCAGCTTAGGGCGGGGCTACGAGCAGTACTTC	CASSLGRGYEQYF	TRBV7-2*04, TRBV7-2*01	TRBV7-2	TRBJ2-7*01	TRBJ2-7	TRBD2*01	TRBD2	14	17	22	23	2	0	2
771	7.54e-05	TGTGCCACCAGCAGCAGGATCGCTACGCAGTATTTT	CATSSRIATQYF	TRBV15*02	TRBV15	TRBJ2-3*01	TRBJ2-3	TRBD1*01	TRBD1	11	14	17	23	2	5	7
770	7.53e-05	TGCAGTGCTAGAGGAGGGACCGTGGCCTATGGCTACACCTTC	CSARGGTVAYGYTF	TRBV20-1*01, TRBV20-1*04, TRBV20-1*05, TRBV20-1*07	TRBV20-1	TRBJ1-2*01	TRBJ1-2	TRBD1*01, TRBD2*02, TRBD2*01	TRBD1, TRBD2	12	15	19	26	2	6	8
770	7.53e-05	TGTGCCACCAGTGATCCCGGTAGGAGCGAGCAGTACTTC	CATSDPGRSEQYF	TRBV24-1*01	TRBV24-1	TRBJ2-7*01	TRBJ2-7	TRBD2*02, TRBD2*01	TRBD2	14	22	25	26	7	0	7
770	7.53e-05	TGTGCCAGCAGTGAAGTCGGGAGTTCACCCCTCCACTTT	CASSEVGSSPLHF	TRBV2*01, TRBV2*03	TRBV2	TRBJ1-6*01	TRBJ1-6	TRBD2*02	TRBD2	15	17	22	23	1	0	1
770	7.53e-05	TGTGCTAGTACCTAGCGGGAGCTGATGAGCAGTTCTTC	CAST*R~ADEQFF	TRBV7-7*01, TRBV7-7*02	TRBV7-7	TRBJ2-1*01	TRBJ2-1	TRBD2*02	TRBD2	4	11	20	24	6	3	9
769	7.52e-05	TGTGCCAGCAGCCACACATTGGGACAATCCTACGAGCAGTACTTC	CASSHTLGQSYEQYF	TRBV7-6*01, TRBV7-6*02	TRBV7-6	TRBJ2-7*01	TRBJ2-7	TRBD1*01	TRBD1	11	20	25	27	8	1	9
769	7.52e-05	TGCGCCAGCAGTTTTCGGGGGCCGGGGATTCAGCCCCAGCATTTT	CASSFRGPGIQPQHF	TRBV10-2*01	TRBV10-2	TRBJ1-5*01	TRBJ1-5	TRBD1*01, TRBD2*01	TRBD1, TRBD2	11	16	21	29	4	7	11
769	7.52e-05	TGTGCCAGCAGCCAGCGGGGAGGCACAGATACGCAGTATTTT	CASSQRGGTDTQYF	TRBV6-4*02, TRBV6-4*01	TRBV6-4	TRBJ2-3*01	TRBJ2-3	TRBD2*01	TRBD2	10	13	19	22	2	2	4
769	7.52e-05	TGTGCCACCAGTGGACAGGGGGATTACGAGCAGTACTTC	CATSGQGDYEQYF	TRBV24-1*01	TRBV24-1	TRBJ2-7*01	TRBJ2-7	TRBD1*01	TRBD1	12	13	21	24	0	2	2
769	7.52e-05	TGTGCCAGCCATACTAGCGGGGACTACGAGCAGTACTTC	CASHTSGDYEQYF	TRBV5-8*01, TRBV5-8*02	TRBV5-8	TRBJ2-7*01	TRBJ2-7	TRBD2*01	TRBD2	8	12	21	23	3	1	4
769	7.52e-05	TGTGCCAGCAGCTCAAGGACAGGTTATGGCTACACCTTC	CASSSRTGYGYTF	TRBV7-2*04, TRBV7-2*01	TRBV7-2	TRBJ1-2*01	TRBJ1-2	TRBD1*01	TRBD1	12	16	22	24	3	1	4
769	7.52e-05	TGCAGCGTTGGGACAGCCTTGACCTACGAGCAGTACTTC	CSVGTALTYEQYF	TRBV29-1*01	TRBV29-1	TRBJ2-7*01	TRBJ2-7	TRBD1*01	TRBD1	9	10	15	22	0	6	6
769	7.52e-05	TGCAGCGTTACTCGGGACAATGAGCAGTTCTTC	CSVTRDNEQFF	TRBV29-1*01, TRBV29-1*03	TRBV29-1	TRBJ2-1*01	TRBJ2-1	TRBD2*02, TRBD2*01	TRBD2	8	12	15	16	3	0	3
768	7.51e-05	TGTGCCAGCAGCTTCACTACGTGGAGGGGGCTATTCACCCCTCCACTTT	CASSFTTW~GGYSPLHF	TRBV7-8*01, TRBV7-8*03	TRBV7-8	TRBJ1-6*01	TRBJ1-6	TRBD1*01	TRBD1	13	24	30	32	10	1	11
768	7.51e-05	TGTGCCAGCAGCTGGACAGGAGAGAATTCACCCCTCCACTTT	CASSWTGENSPLHF	TRBV7-9*03, TRBV7-9*01, TRBV7-9*04, TRBV7-9*02	TRBV7-9	TRBJ1-6*01	TRBJ1-6	TRBD1*01	TRBD1	12	13	19	24	0	4	4
768	7.51e-05	TGTGCCAGCAGCTTAAATTGGGGGTCACCCCTCCACTTT	CASSLNWGSPLHF	TRBV7-3*01	TRBV7-3	TRBJ1-6*01	TRBJ1-6	TRBD1*01, TRBD2*01	TRBD1, TRBD2	15	19	23	24	3	0	3
768	7.51e-05	TGCAGTGCAACACTAGCGGGAGAGAATGAGCAGTTCTTC	CSATLAGENEQFF	TRBV20-1*01, TRBV20-1*04, TRBV20-1*05, TRBV20-1*07	TRBV20-1	TRBJ2-1*01	TRBJ2-1	TRBD2*02	TRBD2	7	11	21	24	3	2	5
768	7.51e-05	TGTGCCAGCAGCTCACCCTACAATGAGCAGTTCTTC	CASSSPYNEQFF	TRBV7-6*01	TRBV7-6	TRBJ2-1*01	TRBJ2-1	TRBD2*02	TRBD2	12	-1	-1	16	-1	-1	3
767	7.5e-05	TGTGCCAGCAGCTTAAGGACTAGCGAGAGACCCAGTACTTC	CASSLRT~RETQYF	TRBV7-3*01	TRBV7-3	TRBJ2-5*01	TRBJ2-5	TRBD2*02, TRBD2*01	TRBD2	15	16	24	25	0	0	0
766	7.49e-05	TGTGCCACCAGTGATACCACGACGTTGGGGGATACGCAGTATTTT	CATSDTTTLGDTQYF	TRBV24-1*01	TRBV24-1	TRBJ2-3*01	TRBJ2-3	TRBD1*01, TRBD2*01	TRBD1, TRBD2	14	26	29	30	11	0	11
766	7.49e-05	TGTGCCAGCAATTTGTGGACTACCCCTTACAATGAGCAGTTCTTC	CASNLWTTPYNEQFF	TRBV5-6*01	TRBV5-6	TRBJ2-1*01	TRBJ2-1	TRBD2*02, TRBD2*01	TRBD2	9	16	21	27	6	5	11
766	7.49e-05	TGTGCCACCAACGCAGGGGCCAATCAGCCCCAGCATTTT	CATNAGANQPQHF	TRBV24-1*01	TRBV24-1	TRBJ1-5*01	TRBJ1-5	TRBD1*01	TRBD1	9	13	18	20	3	1	4
766	7.49e-05	TGCAGTGCTAGAAAGGCTAGCCGAGAGACCCAGTACTTC	CSARKASRETQYF	TRBV20-1*01, TRBV20-1*05, TRBV20-1*07	TRBV20-1	TRBJ2-5*01	TRBJ2-5	TRBD2*02, TRBD2*01	TRBD2	11	16	20	23	4	2	6
765	7.48e-05	TGTGCCACCAGTGAGTTGCAGGGGGCTGGACAATGAGCAGTTCTTC	CATSELQG~LDNEQFF	TRBV24-1*01	TRBV24-1	TRBJ2-1*01	TRBJ2-1	TRBD1*01	TRBD1	17	18	25	29	0	3	3
765	7.48e-05	TGTGCCAGTAGTATAGGGGCGGGAGCTCCGGAGACCCAGTACTTC	CASSIGAGAPETQYF	TRBV19*01, TRBV19*02	TRBV19	TRBJ2-5*01	TRBJ2-5	TRBD2*02	TRBD2	15	18	24	30	2	5	7
765	7.48e-05	TGTGCCAGCAGCTTAGGAGCGCTAGGCGGTGCCGAGCAGTACTTC	CASSLGALGGAEQYF	TRBV7-8*01	TRBV7-8	TRBJ2-7*01	TRBJ2-7	TRBD2*02, TRBD2*01	TRBD2	15	19	24	32	3	7	10
765	7.48e-05	TGCAGTGCTCACTTGACAGGGGGCTACGAGCAGTACTTC	CSAHLTGGYEQYF	TRBV20-1*06, TRBV20-1*03, TRBV20-1*01, TRBV20-1*04, TRBV20-1*05, TRBV20-1*02, TRBV20-1*07	TRBV20-1	TRBJ2-7*01	TRBJ2-7	TRBD1*01	TRBD1	8	14	22	23	5	0	5
765	7.48e-05	TGCAGTGCTAGAGTGCCCGGGTATGACGAGCAGTACTTC	CSARVPGYDEQYF	TRBV20-1*01, TRBV20-1*04, TRBV20-1*05, TRBV20-1*07	TRBV20-1	TRBJ2-7*01	TRBJ2-7	TRBD1*01, TRBD2*02, TRBD2*01	TRBD1, TRBD2	12	14	17	25	1	7	8
764	7.47e-05	TGTGCCAGCAGCTTAAATTGGGGGAGGGAAGAGACCCAGTACTTC	CASSLNWGREETQYF	TRBV7-2*04, TRBV7-2*01	TRBV7-2	TRBJ2-5*01	TRBJ2-5	TRBD2*02	TRBD2	14	21	27	28	6	0	6
764	7.47e-05	TGTGCCACCAGTGGCGGACAGATTGGCTACACCTTC	CATSGGQIGYTF	TRBV24-1*01	TRBV24-1	TRBJ1-2*01	TRBJ1-2	TRBD1*01	TRBD1	12	15	20	23	2	2	4
763	7.46e-05	TGTGCCATCAGTGACCCTGACAGGGCCGTTAATTCACCCCTCCACTTT	CAISDPDRAVNSPLHF	TRBV10-3*01, TRBV10-3*02	TRBV10-3	TRBJ1-6*01	TRBJ1-6	TRBD1*01	TRBD1	13	18	24	29	4	4	8
763	7.46e-05	TGTGCCAGCAATGTAGGGAGGTCCTATAATTCACCCCTCCACTTT	CASNVGRSYNSPLHF	TRBV2*01, TRBV2*03	TRBV2	TRBJ1-6*01	TRBJ1-6	TRBD2*02	TRBD2	9	15	20	21	5	0	5
763	7.46e-05	TGCAGTGCTAGAGCGGGGACTATTATGGCTACACCTTC	CSARAG~YYGYTF	TRBV20-1*01, TRBV20-1*04, TRBV20-1*05, TRBV20-1*07	TRBV20-1	TRBJ1-2*01	TRBJ1-2	TRBD2*02, TRBD2*01	TRBD2	12	15	21	23	2	1	3
762	7.45e-05	TGTGCCAGCAGCTTAGTGGTAGCGGGAACAGATACGCAGTATTTT	CASSLVVAGTDTQYF	TRBV13*01	TRBV13	TRBJ2-3*01	TRBJ2-3	TRBD2*02	TRBD2	15	19	26	27	3	0	3
762	7.45e-05	TGTGCCAGCAGTGTAGGGTTAGGCTATGGCTACACCTTC	CASSVGLGYGYTF	TRBV2*01, TRBV2*03	TRBV2	TRBJ1-2*01	TRBJ1-2	TRBD1*01, TRBD2*02	TRBD1, TRBD2	12	14	17	23	1	5	6
762	7.45e-05	TGTGCCAGCAGCTTGACAGCCTACTATGGCTACACCTTC	CASSLTAYYGYTF	TRBV7-8*01, TRBV7-8*03	TRBV7-8	TRBJ1-2*01	TRBJ1-2	TRBD1*01	TRBD1	10	14	18	22	3	3	6
762	7.45e-05	TGCAGTGCTAGAGCCCGGGGAGCTGTTTTTT	CSARA~GELFF	TRBV20-1*01, TRBV20-1*04, TRBV20-1*05, TRBV20-1*07	TRBV20-1	TRBJ2-2*01	TRBJ2-2	TRBD1*01	TRBD1	12	-1	-1	14	-1	-1	1
761	7.44e-05	TGCAGCGTAGCGCGGCGTAGCACAGATACGCAGTATTTT	CSVARRSTDTQYF	TRBV29-1*01	TRBV29-1	TRBJ2-3*01	TRBJ2-3	TRBD2*02, TRBD2*01	TRBD2	7	11	14	18	3	3	6
761	7.44e-05	TGTGCCACCCCAGGGTTTACGGTCAGCCCCAGCATTTT	CATPGF~GQPQHF	TRBV24-1*01	TRBV24-1	TRBJ1-5*01	TRBJ1-5	TRBD1*01	TRBD1	8	10	14	22	1	7	8
761	7.44e-05	TGTGCCAGCAGTGAGCGGGATTCACCCCCCCACTTT	CASSERDSPPHF	TRBV2*01, TRBV2*02, TRBV2*03	TRBV2	TRBJ1-6*01	TRBJ1-6	TRBD2*02, TRBD2*01	TRBD2	13	14	18	19	0	0	0
761	7.44e-05	TGCAGCGCGACAGAAAACTATGGCTACACCTTC	CSATENYGYTF	TRBV29-1*01, TRBV29-1*03	TRBV29-1	TRBJ1-2*01	TRBJ1-2	TRBD1*01	TRBD1	8	9	12	15	0	2	2
760	7.43e-05	TGTGCCAGCAGCCCCCGGTAGCGCATTCCTTACAATGAGCAGTTCTTC	CASSPR*RIPYNEQFF	TRBV7-9*03, TRBV7-9*01, TRBV7-9*04, TRBV7-9*02	TRBV7-9	TRBJ2-1*01	TRBJ2-1	TRBD2*02, TRBD2*01	TRBD2	11	18	22	30	6	7	13
760	7.43e-05	TGTGCCACCAGTGACGGGAGTAGTTTGGCCTACGAGCAGTACTTC	CATSDGSSLAYEQYF	TRBV24-1*01	TRBV24-1	TRBJ2-7*01	TRBJ2-7	TRBD2*02	TRBD2	13	14	19	28	0	8	8
760	7.43e-05	TGTGCCAGCAGCCCCGGGACAGGGGGAGGGTACGAGCAGTACTTC	CASSPGTGGGYEQYF	TRBV7-6*01, TRBV7-6*02	TRBV7-6	TRBJ2-7*01	TRBJ2-7	TRBD1*01	TRBD1	11	15	25	30	3	4	7
760	7.43e-05	TGCAGTGCTAGAGAGGGACAGACCAAATATGGCTACACCTTC	CSAREGQTKYGYTF	TRBV20-1*01, TRBV20-1*05, TRBV20-1*07	TRBV20-1	TRBJ1-2*01	TRBJ1-2	TRBD1*01	TRBD1	13	14	20	27	0	6	6
760	7.43e-05	TGTGCCAGCAGTGAAGGGGGCACAGATACGCAGTATTTT	CASSEGGTDTQYF	TRBV6-4*02, TRBV6-4*01	TRBV6-4	TRBJ2-3*01	TRBJ2-3	TRBD1*01	TRBD1	11	14	18	19	2	0	2
760	7.43e-05	TGCAGTGCTAGACTCCTAGCTTCCTACGAGCAGTACTTC	CSARLLASYEQYF	TRBV20-1*01, TRBV20-1*04, TRBV20-1*05, TRBV20-1*07	TRBV20-1	TRBJ2-7*01	TRBJ2-7	TRBD2*02, TRBD2*01	TRBD2	11	15	19	21	3	1	4
759	7.42e-05	TGTGCCACCAGTGATACCATGAACAGGTCGGTTAATTCACCCCTCCACTTT	CATSDTMNRSVNSPLHF	TRBV24-1*01	TRBV24-1	TRBJ1-6*01	TRBJ1-6	TRBD1*01	TRBD1	14	22	26	32	7	5	12
759	7.42e-05	TGTGCCACCAGCAGGGACAGGGGTGCCTATAATTCACCCCTCCACTTT	CATSRDRGAYNSPLHF	TRBV15*02	TRBV15	TRBJ1-6*01	TRBJ1-6	TRBD1*01	TRBD1	13	14	22	25	0	2	2
759	7.42e-05	TGTGCCACCAGCAGAGATCTCCTCCAGAACACCGGGGAGCTGTTTTTT	CATSRDLLQNTGELFF	TRBV15*02	TRBV15	TRBJ2-2*01	TRBJ2-2	TRBD2*02	TRBD2	11	20	24	26	8	1	9
759	7.42e-05	TGTGCCAGCACGCAAGGGACTAGCGGGAGGGAGGTCGGGCAGTACTTC	CASTQGTSGREVGQYF	TRBV7-9*03, TRBV7-9*01, TRBV7-9*04, TRBV7-9*02	TRBV7-9	TRBJ2-7*01	TRBJ2-7	TRBD2*02	TRBD2	11	15	30	38	3	7	10
759	7.42e-05	TGTGCCAGCAGCTTATCTCCGGGACAGAGAAATCAGCCCCAGCATTTT	CASSLSPGQRNQPQHF	TRBV7-6*01	TRBV7-6	TRBJ1-5*01	TRBJ1-5	TRBD1*01	TRBD1	14	20	26	30	5	3	8
759	7.42e-05	TGTGCCACCACACGGGACAGGGGCAATGAGCAGTTCTTC	CATTRDRGNEQFF	TRBV24-1*01	TRBV24-1	TRBJ2-1*01	TRBJ2-1	TRBD1*01	TRBD1	9	13	22	23	3	0	3
759	7.42e-05	TGTGCCAGCAGCTTAAGGGTGACCTACGAGCAGTACTTC	CASSLRVTYEQYF	TRBV7-8*01	TRBV7-8	TRBJ2-7*01	TRBJ2-7	TRBD1*01, TRBD2*02	TRBD1, TRBD2	14	15	18	22	0	3	3
759	7.42e-05	TGCAGCGCGGGACTAGCAGTGTACGAGCAGTACTTC	CSAGLAVYEQYF	TRBV29-1*03	TRBV29-1	TRBJ2-7*01	TRBJ2-7	TRBD2*02, TRBD2*01	TRBD2	10	11	16	21	0	4	4
758	7.41e-05	TGTGCCAGCAGCTTAGCCCTAGCGGGAGTGGTGTGGGAGCAGTTCTTC	CASSLALAGVVWEQFF	TRBV7-9*01, TRBV7-9*02	TRBV7-9	TRBJ2-1*01	TRBJ2-1	TRBD2*02	TRBD2	16	18	27	36	1	8	9
758	7.41e-05	TGTGCCAGCAGCATCGACTCGGGTGATACGCAGTATTTT	CASSIDSGDTQYF	TRBV7-2*04, TRBV7-2*01	TRBV7-2	TRBJ2-3*01	TRBJ2-3	TRBD2*02, TRBD2*01	TRBD2	11	15	18	24	3	5	8
757	7.4e-05	TGCAGTGCTCCTCGGGGCGACCGAAACAATTCACCCCTCCACTTT	CSAPRGDRNNSPLHF	TRBV20-1*06, TRBV20-1*03, TRBV20-1*01, TRBV20-1*04, TRBV20-1*05, TRBV20-1*02, TRBV20-1*07	TRBV20-1	TRBJ1-6*01	TRBJ1-6	TRBD1*01, TRBD2*01	TRBD1, TRBD2	8	13	17	27	4	9	13
757	7.4e-05	TGTGCCAGCAGGACAGGGCCGAACACCGGGGAGCTGTTTTTT	CASRTGPNTGELFF	TRBV7-2*04, TRBV7-2*01	TRBV7-2	TRBJ2-2*01	TRBJ2-2	TRBD1*01	TRBD1	10	11	17	19	0	1	1
757	7.4e-05	TGTGCCAGCAGACTACCCACATGTTTATGGCTACACCTTC	CASRLPT~VYGYTF	TRBV7-2*04, TRBV7-2*01	TRBV7-2	TRBJ1-2*01	TRBJ1-2	TRBD2*02, TRBD2*01	TRBD2	10	11	14	25	0	10	10
757	7.4e-05	TGCAGTGCTAGCGGGGGAATAGGGCAGTACTTC	CSASGGIGQYF	TRBV20-1*01, TRBV20-1*04, TRBV20-1*05, TRBV20-1*07	TRBV20-1	TRBJ2-7*01	TRBJ2-7	TRBD2*01	TRBD2	10	11	16	23	0	6	6
756	7.39e-05	TGTGCCAGCAGCTTAGCGACAGGAAGCTCCTACGAGCAGTACTTC	CASSLATGSSYEQYF	TRBV7-2*04, TRBV7-2*01	TRBV7-2	TRBJ2-7*01	TRBJ2-7	TRBD1*01	TRBD1	16	17	22	26	0	3	3
756	7.39e-05	TGCAGTGCTAGTGACTCCTACGAGCAGTACTTC	CSASDSYEQYF	TRBV20-1*01, TRBV20-1*04, TRBV20-1*05, TRBV20-1*07	TRBV20-1	TRBJ2-7*01	TRBJ2-7	TRBD2*02, TRBD2*01	TRBD2	11	-1	-1	14	-1	-1	2
755	7.39e-05	TGTGCCACCAGTGATCCGGACAGGGGAATCTATGGCTACACCTTC	CATSDPDRGIYGYTF	TRBV24-1*01	TRBV24-1	TRBJ1-2*01	TRBJ1-2	TRBD1*01	TRBD1	14	17	25	29	2	3	5
755	7.39e-05	TGTGCCAGCAGCTTAATGGGGGGAGTCGAGACCCAGTACTTC	CASSLMGGVETQYF	TRBV7-2*04, TRBV7-2*01	TRBV7-2	TRBJ2-5*01	TRBJ2-5	TRBD2*01	TRBD2	14	17	22	27	2	4	6
755	7.39e-05	TGTGCCAGCACACTCAGCTCCTACGAGCAGTACTTC	CASTLSSYEQYF	TRBV2*01, TRBV2*02, TRBV2*03	TRBV2	TRBJ2-7*01	TRBJ2-7	TRBD1*01, TRBD2*02, TRBD2*01	TRBD1, TRBD2	9	14	16	17	4	0	4
755	7.39e-05	TGTGCCAGCAGCTTAACTCGGGAGACCCAGTACTTC	CASSLTRETQYF	TRBV7-6*01	TRBV7-6	TRBJ2-5*01	TRBJ2-5	TRBD2*02, TRBD2*01	TRBD2	14	15	17	21	0	3	3
754	7.38e-05	TGTGCCACCTCCATCGATGAGCGGAGGCCTACAATGAGCAGTTCTTC	CATSIDER~AYNEQFF	TRBV24-1*01	TRBV24-1	TRBJ2-1*01	TRBJ2-1	TRBD2*02, TRBD2*01	TRBD2	8	19	23	27	10	3	13
754	7.38e-05	TGTGCCACCAGTGCCCAAGGACAGGGGGACCACGAGCAGTACTTC	CATSAQGQGDHEQYF	TRBV24-1*01	TRBV24-1	TRBJ2-7*01	TRBJ2-7	TRBD1*01	TRBD1	12	18	27	31	5	3	8
754	7.38e-05	TGTGCCAGCAGCTTAGTACCGGAGAAAGACTATGGCTACACCTTC	CASSLVPEKDYGYTF	TRBV7-6*01	TRBV7-6	TRBJ1-2*01	TRBJ1-2	TRBD2*02	TRBD2	15	20	23	28	4	4	8
754	7.38e-05	TGTGCCAGCAGCCATTACAGACTATCCTACGAGCAGTACTTC	CASSHYRLSYEQYF	TRBV16*01, TRBV16*02	TRBV16	TRBJ2-7*01	TRBJ2-7	TRBD2*02, TRBD2*01	TRBD2	10	19	23	24	8	0	8
754	7.38e-05	TGTGCCACCACGACAAACAAGAGACCCAGTACTTC	CATTTN~ETQYF	TRBV24-1*01	TRBV24-1	TRBJ2-5*01	TRBJ2-5	TRBD1*01	TRBD1	9	11	14	17	1	2	3
753	7.37e-05	TGTGCCAGCAGTGGCCACAGGTAAACTATGGCTACACCTTC	CASSGHR~NYGYTF	TRBV2*01, TRBV2*02, TRBV2*03	TRBV2	TRBJ1-2*01	TRBJ1-2	TRBD1*01	TRBD1	12	16	20	23	3	2	5
752	7.36e-05	TGTGCCACCAAGGTAAGCGGGAATTCCTACAATGAGCAGTTCTTC	CATKVSGNSYNEQFF	TRBV15*02	TRBV15	TRBJ2-1*01	TRBJ2-1	TRBD2*02	TRBD2	9	15	21	24	5	2	7
752	7.36e-05	TGTGCCACCAGCAGAGATCGTGGAAACACCATATATTTT	CATSRDRGNTIYF	TRBV15*02	TRBV15	TRBJ1-3*01	TRBJ1-3	TRBD2*02	TRBD2	11	13	15	20	1	4	5
752	7.36e-05	TGTGCCAGCAGCTTAGCCTGGGATTCACCCCTCCACTTT	CASSLAWDSPLHF	TRBV7-2*04, TRBV7-2*01	TRBV7-2	TRBJ1-6*01	TRBJ1-6	TRBD1*01, TRBD2*02, TRBD2*01	TRBD1, TRBD2	16	19	21	22	2	0	2
752	7.36e-05	TGTGCCACCAGTGATGGGTTCTACGAGCAGTACTTC	CATSDGFYEQYF	TRBV24-1*01	TRBV24-1	TRBJ2-7*01	TRBJ2-7	TRBD1*01, TRBD2*02, TRBD2*01	TRBD1, TRBD2	14	15	17	20	0	2	2
752	7.36e-05	TGCAGCGTTGAAGAGGGAAACTATGGCTACACCTTC	CSVEEGNYGYTF	TRBV29-1*01	TRBV29-1	TRBJ1-2*01	TRBJ1-2	TRBD1*01, TRBD2*02, TRBD2*01	TRBD1, TRBD2	13	14	17	18	0	0	0
752	7.36e-05	TGCAGTCCAAATGGTCGGTTCTTC	CSPNGRFF	TRBV20-1*01, TRBV20-1*04, TRBV20-1*05, TRBV20-1*07	TRBV20-1	TRBJ2-1*01	TRBJ2-1	TRBD1*01, TRBD2*02, TRBD2*01	TRBD1, TRBD2	5	13	15	17	7	1	8
751	7.35e-05	TGTGCCAGTAGTTTGACCCACTCGACTAGCGGGAAGGATACGCAGTATTTT	CASSLTHSTSGKDTQYF	TRBV19*01, TRBV19*02	TRBV19	TRBJ2-3*01	TRBJ2-3	TRBD2*02	TRBD2	11	23	33	36	11	2	13
751	7.35e-05	TGTGCCACCAGTGCCCACGCTGGACAGGGTGGCTATGGCTACACCTTC	CATSAHAGQGGYGYTF	TRBV24-1*01	TRBV24-1	TRBJ1-2*01	TRBJ1-2	TRBD1*01	TRBD1	12	21	28	32	8	3	11
751	7.35e-05	TGTGCCAGCAATCACGCAGCGGGAGTGGGCACCGGGGAGCTGTTTTTT	CASNHAAGVGTGELFF	TRBV6-5*01	TRBV6-5	TRBJ2-2*01	TRBJ2-2	TRBD2*02	TRBD2	9	17	24	29	7	4	11
751	7.35e-05	TGTGCCAGTAGTATCGCTTATACTGGTGGCAATGAGCAGTTCTTC	CASSIAYTGGNEQFF	TRBV19*01, TRBV19*02	TRBV19	TRBJ2-1*01	TRBJ2-1	TRBD2*02, TRBD2*01	TRBD2	13	14	17	29	0	11	11
751	7.35e-05	TGCAGCGTTGGACAGAGCAATCAGCCCCAGCATTTT	CSVGQSNQPQHF	TRBV29-1*01	TRBV29-1	TRBJ1-5*01	TRBJ1-5	TRBD1*01	TRBD1	9	10	14	15	0	0	0
751	7.35e-05	TGTGCCAGCAGCTTATACTACGAGCAGTACTTC	CASSLYYEQYF	TRBV7-8*01	TRBV7-8	TRBJ2-7*01	TRBJ2-7	TRBD2*02, TRBD2*01	TRBD2	14	-1	-1	17	-1	-1	2
750	7.34e-05	TGCAGCGTCGCTTAAGGGGACAGAGGCTCACCCCTCCACTTT	CSVA*GDRGSPLHF	TRBV29-1*01	TRBV29-1	TRBJ1-6*01	TRBJ1-6	TRBD1*01	TRBD1	7	16	22	27	8	4	12
750	7.34e-05	TGCAGCGTTGTCCCTAGCGGAGACTACGAGCAGTACTTC	CSVVPSGDYEQYF	TRBV29-1*01	TRBV29-1	TRBJ2-7*01	TRBJ2-7	TRBD2*02, TRBD2*01	TRBD2	9	13	19	23	3	3	6
749	7.33e-05	TGCAGTGCTAGAGATACCGGGTACACAGATACGCAGTATTTT	CSARDTGYTDTQYF	TRBV20-1*01, TRBV20-1*05, TRBV20-1*07	TRBV20-1	TRBJ2-3*01	TRBJ2-3	TRBD2*02, TRBD2*01	TRBD2	13	17	20	23	3	2	5
749	7.33e-05	TGTGCCAGCAGCTCGTACTCAGATACGCAGTATTTT	CASSSYSDTQYF	TRBV7-2*04, TRBV7-2*01	TRBV7-2	TRBJ2-3*01	TRBJ2-3	TRBD2*02, TRBD2*01	TRBD2	12	16	18	19	3	0	3
749	7.33e-05	TGCAGAGGACCACTGAGGATGGCTACACCTTC	CRGPL~DGYTF	TRBV20-1*06, TRBV20-1*03, TRBV20-1*01, TRBV20-1*04, TRBV20-1*05, TRBV20-1*02, TRBV20-1*07	TRBV20-1	TRBJ1-2*01	TRBJ1-2	TRBD1*01, TRBD2*02, TRBD2*01	TRBD1, TRBD2	4	6	9	18	1	8	9
748	7.32e-05	TGTGCCAGCAAGGGAGGACGTGGGGGGACAGGGCCTTCCTATGGCTACACCTTC	CASKGGRGGTGPSYGYTF	TRBV25-1*01	TRBV25-1	TRBJ1-2*01	TRBJ1-2	TRBD1*01	TRBD1	9	24	32	38	14	5	19
748	7.32e-05	TGCAGTGCTACCCAATCCCAAACGGCCACAGATACGCAGTATTTT	CSATQSQTATDTQYF	TRBV20-1*06, TRBV20-1*03, TRBV20-1*01, TRBV20-1*04, TRBV20-1*05, TRBV20-1*02, TRBV20-1*07	TRBV20-1	TRBJ2-3*01	TRBJ2-3	TRBD1*01, TRBD2*02, TRBD2*01	TRBD1, TRBD2	9	15	18	26	5	7	12
748	7.32e-05	TGTGCCAGCAGCCAGGAGGTCAGGGAGGTCAGGCTACACCTTC	CASSQEV~GRSGYTF	TRBV7-4*01	TRBV7-4	TRBJ1-2*01	TRBJ1-2	TRBD2*02	TRBD2	11	22	27	31	10	3	13
748	7.32e-05	TGTGCCAGCACCATAGGGGGGGCGATCCGTGGCTACACCTTC	CASTIGGAIRGYTF	TRBV7-8*01	TRBV7-8	TRBJ1-2*01	TRBJ1-2	TRBD2*01	TRBD2	9	15	21	29	5	7	12
748	7.32e-05	TGCAGTGCTAGCCGGACTAGCGCCTACGAGCAGTACTTC	CSASRTSAYEQYF	TRBV20-1*06, TRBV20-1*03, TRBV20-1*01, TRBV20-1*04, TRBV20-1*05, TRBV20-1*02, TRBV20-1*07	TRBV20-1	TRBJ2-7*01	TRBJ2-7	TRBD2*02, TRBD2*01	TRBD2	10	13	21	22	2	0	2
748	7.32e-05	TGCAGTGCTAGTGGACGGGACACTGAAGCTTTCTTT	CSASGRDTEAFF	TRBV20-1*01, TRBV20-1*04, TRBV20-1*05, TRBV20-1*07	TRBV20-1	TRBJ1-1*01	TRBJ1-1	TRBD1*01, TRBD2*02, TRBD2*01	TRBD1, TRBD2	11	12	15	19	0	3	3
747	7.31e-05	TGCAGTGCTAGAGATCGGGCAGGGGGGTACTCTGGGGCCAACGTCCTGACTTTC	CSARDRAGGYSGANVLTF	TRBV20-1*01, TRBV20-1*05, TRBV20-1*07	TRBV20-1	TRBJ2-6*01	TRBJ2-6	TRBD1*01	TRBD1	13	19	25	29	5	3	8
747	7.31e-05	TGTGCCAGTAGTTCAGACTGGAGCTCAACCTACAATGAGCAGTTCTTC	CASSSDWSSTYNEQFF	TRBV19*01, TRBV19*03, TRBV19*02	TRBV19	TRBJ2-1*01	TRBJ2-1	TRBD2*02, TRBD2*01	TRBD2	11	15	18	28	3	9	12
747	7.31e-05	TGTGCCAGCAGCTTAGAGCGGGGAGCAGGGGCCAACGTCCTGACTTTC	CASSLERGAGANVLTF	TRBV7-8*01	TRBV7-8	TRBJ2-6*01	TRBJ2-6	TRBD2*01	TRBD2	15	16	22	27	0	4	4
747	7.31e-05	TGTGCCAGCAGTGACAACTCTGGGGCCAACGTCCTGACTTTC	CASSDNSGANVLTF	TRBV25-1*01	TRBV25-1	TRBJ2-6*01	TRBJ2-6	TRBD1*01	TRBD1	13	-1	-1	17	-1	-1	3
747	7.31e-05	TGTGCCACCAGTGAATCGGGTTATCTGGGGCAGTACTTC	CATSESGYLGQYF	TRBV24-1*01	TRBV24-1	TRBJ2-7*01	TRBJ2-7	TRBD2*02, TRBD2*01	TRBD2	13	16	19	29	2	9	11
747	7.31e-05	TGTGCCAGCAGCTTAGGTCAATCCTACGAGCAGTACTTC	CASSLGQSYEQYF	TRBV7-8*01	TRBV7-8	TRBJ2-7*01	TRBJ2-7	TRBD1*01, TRBD2*02, TRBD2*01	TRBD1, TRBD2	15	16	18	21	0	2	2
746	7.3e-05	TGCAGTGCTAGAGATCTAGCGGGGTACCAAGAGACCCAGTACTTC	CSARDLAGYQETQYF	TRBV20-1*01, TRBV20-1*05, TRBV20-1*07	TRBV20-1	TRBJ2-5*01	TRBJ2-5	TRBD2*01	TRBD2	13	15	23	25	1	1	2
746	7.3e-05	TGCAGTGCTAGAGATCGCCCGGGAGTGATGGAAACCCAGTACTTC	CSARDRPGVMETQYF	TRBV20-1*01, TRBV20-1*05, TRBV20-1*07	TRBV20-1	TRBJ2-5*01	TRBJ2-5	TRBD2*02	TRBD2	13	19	24	33	5	8	13
745	7.29e-05	TGTGCCACCAGCAGCGACAGGGGAAGGGACTATGGCTACACCTTC	CATSSDRGRDYGYTF	TRBV15*02	TRBV15	TRBJ1-2*01	TRBJ1-2	TRBD1*01	TRBD1	11	15	22	28	3	5	8
745	7.29e-05	TGTGCCACAAATTCAGGGGGAGAAGTATCACCCCTCCACTTT	CATNSGGEVSPLHF	TRBV6-1*01	TRBV6-1	TRBJ1-6*01	TRBJ1-6	TRBD1*01	TRBD1	6	13	19	27	6	7	13
745	7.29e-05	TGTGCCAGCGCTAGATCAGTGAACTATGGCTACACCTTC	CASARSVNYGYTF	TRBV2*01, TRBV2*02, TRBV2*03	TRBV2	TRBJ1-2*01	TRBJ1-2	TRBD2*02, TRBD2*01	TRBD2	8	9	13	21	0	7	7
745	7.29e-05	TGTGCCAGCACCGCATCCTTTAACTATGGCTACACCTTC	CASTASFNYGYTF	TRBV7-2*04, TRBV7-2*01	TRBV7-2	TRBJ1-2*01	TRBJ1-2	TRBD2*02, TRBD2*01	TRBD2	9	10	13	20	0	6	6
745	7.29e-05	TGTGCCAGCAGCTTAGGTCAGGGGGCATGGCAGTACTTC	CASSLGQGAWQYF	TRBV7-2*04, TRBV7-2*01	TRBV7-2	TRBJ2-7*01	TRBJ2-7	TRBD1*01	TRBD1	15	18	25	29	2	3	5
745	7.29e-05	TGCAGTGCTAGAGGGCAGTTAAGAGGTGGCTACACCTTC	CSARGQLRGGYTF	TRBV20-1*01, TRBV20-1*04, TRBV20-1*05, TRBV20-1*07	TRBV20-1	TRBJ1-2*01	TRBJ1-2	TRBD2*02	TRBD2	12	22	25	26	9	0	9
745	7.29e-05	TGCAGCGTGGCTGGACAGGGCTCCTACGAGCAGTACTTC	CSVAGQGSYEQYF	TRBV29-1*01	TRBV29-1	TRBJ2-7*01	TRBJ2-7	TRBD1*01	TRBD1	7	12	19	20	4	0	4
744	7.28e-05	TGTGCCACCAGCAGAGACCCCAATCAGGGAACTAATTCACCCCTCCACTTT	CATSRDPNQGTNSPLHF	TRBV15*02	TRBV15	TRBJ1-6*01	TRBJ1-6	TRBD1*01	TRBD1	11	24	28	32	12	3	15
744	7.28e-05	TGTGCCAGCAGCCTAGGACAGGGAGCACCAAGGGATGGCTACACCTTC	CASSLGQGAPRDGYTF	TRBV2*01, TRBV2*02, TRBV2*03	TRBV2	TRBJ1-2*01	TRBJ1-2	TRBD1*01	TRBD1	10	15	22	34	4	11	15
744	7.28e-05	TGTGCCAGCACCATGCTAGCGGAAAGTGACAATGAGCAGTTCTTC	CASTMLAESDNEQFF	TRBV2*01, TRBV2*02, TRBV2*03	TRBV2	TRBJ2-1*01	TRBJ2-1	TRBD2*02, TRBD2*01	TRBD2	9	15	21	28	5	6	11
744	7.28e-05	TGTGCCACCAGGGGTGGACAGGGAAACGAGCAGTACTTC	CATRGGQGNEQYF	TRBV24-1*01	TRBV24-1	TRBJ2-7*01	TRBJ2-7	TRBD1*01	TRBD1	10	15	22	25	4	2	6
744	7.28e-05	TGCAGTGCTAGAGAGATAGGCTTTTCACCCCTCCACTTT	CSAREIGFSPLHF	TRBV20-1*01, TRBV20-1*05, TRBV20-1*07	TRBV20-1	TRBJ1-6*01	TRBJ1-6	TRBD1*01, TRBD2*02, TRBD2*01	TRBD1, TRBD2	13	17	19	23	3	3	6
743	7.27e-05	TGTGCCAGCAGCGCAACTCAGGGAGTTACACTAATGAAAAACTGTTTTTT	CASSATQG~YTNEKLFF	TRBV7-3*05, TRBV7-3*01	TRBV7-3	TRBJ1-4*01	TRBJ1-4	TRBD1*01, TRBD2*02	TRBD1, TRBD2	11	18	22	29	6	6	12
743	7.27e-05	TGTGCCATCAGATCCGGGGACATCTCCTACAATGAGCAGTTCTTC	CAIRSGDISYNEQFF	TRBV10-3*01, TRBV10-3*02	TRBV10-3	TRBJ2-1*01	TRBJ2-1	TRBD1*01	TRBD1	10	16	21	23	5	1	6
743	7.27e-05	TGTGCCACCAGTGATTTTGCAGGGCTTATGGCTACACCTTC	CATSDFA~AYGYTF	TRBV24-1*01	TRBV24-1	TRBJ1-2*01	TRBJ1-2	TRBD1*01	TRBD1	16	19	23	26	2	2	4
743	7.27e-05	TGTGCCAGCAGCTTCGGTCCCTAGAGGGCGAGCAGTACTTC	CASSFGP~EGEQYF	TRBV7-2*04, TRBV7-2*01	TRBV7-2	TRBJ2-7*01	TRBJ2-7	TRBD1*01, TRBD2*02, TRBD2*01	TRBD1, TRBD2	13	16	20	28	2	7	9
743	7.27e-05	TGTGCCAGCAGTGACTAGCGGGAGGTACGAGCAGTACTTC	CASSD*R~RYEQYF	TRBV6-4*02, TRBV6-4*01	TRBV6-4	TRBJ2-7*01	TRBJ2-7	TRBD2*02	TRBD2	13	14	24	25	0	0	0
743	7.27e-05	TGCAGTGCTAGACATGTAAAGGGCTACACCTTC	CSARHVKGYTF	TRBV20-1*01, TRBV20-1*05, TRBV20-1*07	TRBV20-1	TRBJ1-2*01	TRBJ1-2	TRBD1*01	TRBD1	11	14	16	21	2	4	6
742	7.26e-05	TGTGCCAGCAGTCCTGACAGGGGGGATAATTCACCCCTCCACTTT	CASSPDRGDNSPLHF	TRBV2*01, TRBV2*02, TRBV2*03	TRBV2	TRBJ1-6*01	TRBJ1-6	TRBD1*01	TRBD1	11	15	23	25	3	1	4
742	7.26e-05	TGCAGTGCTAAATCCGGGACAGGAGACGATTCACCCCTCCACTTT	CSAKSGTGDDSPLHF	TRBV20-1*01, TRBV20-1*04, TRBV20-1*05, TRBV20-1*07	TRBV20-1	TRBJ1-6*01	TRBJ1-6	TRBD1*01	TRBD1	9	15	22	28	5	5	10
742	7.26e-05	TGCAGTGCTAGTTTTCAGGTGGCGGATGGCTACACCTTC	CSASFQVADGYTF	TRBV20-1*01, TRBV20-1*04, TRBV20-1*05, TRBV20-1*07	TRBV20-1	TRBJ1-2*01	TRBJ1-2	TRBD1*01, TRBD2*02, TRBD2*01	TRBD1, TRBD2	11	15	18	25	3	6	9
742	7.26e-05	TGCAGCGTTGCTCGAACAGGGGGGGATGGGCAGTACTTC	CSVARTGGDGQYF	TRBV29-1*01	TRBV29-1	TRBJ2-7*01	TRBJ2-7	TRBD1*01	TRBD1	9	15	22	29	5	6	11
742	7.26e-05	TGTGCCAGCAGCACAGGGGAATCACCCCTCCACTTT	CASSTGESPLHF	TRBV9*02, TRBV9*01, TRBV9*03	TRBV9	TRBJ1-6*01	TRBJ1-6	TRBD1*01	TRBD1	10	12	18	21	1	2	3
742	7.26e-05	TGCAGTGCTAGTACGGCGAGCTTAGAGCAGTACTTC	CSASTASLEQYF	TRBV20-1*01, TRBV20-1*04, TRBV20-1*05, TRBV20-1*07	TRBV20-1	TRBJ2-7*01	TRBJ2-7	TRBD1*01, TRBD2*02, TRBD2*01	TRBD1, TRBD2	11	14	16	24	2	7	9
741	7.25e-05	TGTGCCAGCAGTGAAACGGTTTATGGCTACACCTTC	CASSETVYGYTF	TRBV2*01, TRBV2*03	TRBV2	TRBJ1-2*01	TRBJ1-2	TRBD2*02, TRBD2*01	TRBD2	14	16	18	21	1	2	3
741	7.25e-05	TGTGCCAGCAGCTCCGGTGGGACGAGACAGTTCTTC	CASSSGGTRQFF	TRBV7-2*04, TRBV7-2*01	TRBV7-2	TRBJ2-1*01	TRBJ2-1	TRBD1*01, TRBD2*02, TRBD2*01	TRBD1, TRBD2	10	18	22	27	7	4	11
740	7.24e-05	TGTGCCAGCAGCCGAAGGACAGGTGCCGCTAACTATGGCTACACCTTC	CASSRRTGAANYGYTF	TRBV7-2*04, TRBV7-2*01	TRBV7-2	TRBJ1-2*01	TRBJ1-2	TRBD1*01	TRBD1	11	16	22	28	4	5	9
740	7.24e-05	TGTGCCAGCAGCTTAAACAAAGACAATTCACCCCTCCACTTT	CASSLNKDNSPLHF	TRBV7-3*01	TRBV7-3	TRBJ1-6*01	TRBJ1-6	TRBD1*01, TRBD2*02, TRBD2*01	TRBD1, TRBD2	10	21	23	24	10	0	10
740	7.24e-05	TGTGCCACCAGCACCCTAGGTTTTTCACCCCTCCACTTT	CATSTLGFSPLHF	TRBV24-1*01	TRBV24-1	TRBJ1-6*01	TRBJ1-6	TRBD1*01, TRBD2*02, TRBD2*01	TRBD1, TRBD2	10	13	16	23	2	6	8
740	7.24e-05	TGCAGTGCTAGAGGGACAGGGTACGATCCCCAGCATTTT	CSARGTGYDPQHF	TRBV20-1*01, TRBV20-1*04, TRBV20-1*05, TRBV20-1*07	TRBV20-1	TRBJ1-5*01	TRBJ1-5	TRBD1*01	TRBD1	12	13	20	27	0	6	6
740	7.24e-05	TGCAGTGCCTCCGACGGGGAAGTTTCACCCCTCCACTTT	CSASDGEVSPLHF	TRBV20-1*06, TRBV20-1*03, TRBV20-1*01, TRBV20-1*04, TRBV20-1*05, TRBV20-1*02, TRBV20-1*07	TRBV20-1	TRBJ1-6*01	TRBJ1-6	TRBD2*01	TRBD2	7	14	18	23	6	4	10
740	7.24e-05	TGTGCCACCAGCTCCCGGTACAATGAGCAGTTCTTC	CATSSRYNEQFF	TRBV15*02	TRBV15	TRBJ2-1*01	TRBJ2-1	TRBD2*02	TRBD2	11	12	16	18	0	1	1
739	7.23e-05	TGTGCCAGCAGAGAGGACAGGGGCGAGTGGGGCTCACCCCTCCACTTT	CASREDRGEWGSPLHF	TRBV25-1*01	TRBV25-1	TRBJ1-6*01	TRBJ1-6	TRBD1*01	TRBD1	10	14	22	33	3	10	13
739	7.23e-05	TGTGCCAGCAGTCCCCTCAGCGACATGGGAGAGCAGTACTTC	CASSPLSDMGEQYF	TRBV7-8*01, TRBV7-8*03	TRBV7-8	TRBJ2-7*01	TRBJ2-7	TRBD1*01, TRBD2*02	TRBD1, TRBD2	10	12	16	30	1	13	14
739	7.23e-05	TGTGCCAGCAGCTTAGGACTAGCGAACTACGAGCAGTACTTC	CASSLGLANYEQYF	TRBV7-8*01	TRBV7-8	TRBJ2-7*01	TRBJ2-7	TRBD2*02, TRBD2*01	TRBD2	15	16	23	26	0	2	2
739	7.23e-05	TGCAGTGCTAAGGAGACACCCAAGCCATGGCTACACCTTC	CSAKETP~SHGYTF	TRBV20-1*06, TRBV20-1*03, TRBV20-1*01, TRBV20-1*04, TRBV20-1*05, TRBV20-1*02, TRBV20-1*07	TRBV20-1	TRBJ1-2*01	TRBJ1-2	TRBD1*01, TRBD2*02	TRBD1, TRBD2	9	14	17	26	4	8	12
738	7.22e-05	TGTGCCAGCAGCCAGGGCGAGGAGCAGGGGGGGTATGGCTACACCTTC	CASSQGEEQGGYGYTF	TRBV7-2*04, TRBV7-2*01	TRBV7-2	TRBJ1-2*01	TRBJ1-2	TRBD1*01, TRBD2*01	TRBD1, TRBD2	11	24	30	33	12	2	14
738	7.22e-05	TGCGCCAGCAGTCCCCAACTAGCGGGAGTTTACTACGAGCAGTACTTC	CASSPQLAGVYYEQYF	TRBV10-2*01	TRBV10-2	TRBJ2-7*01	TRBJ2-7	TRBD2*02	TRBD2	11	17	27	32	5	4	9
738	7.22e-05	TGTGCCACCAGCACCCGTACGACAGATACGCAGTATTTT	CATSTRTTDTQYF	TRBV15*02	TRBV15	TRBJ2-3*01	TRBJ2-3	TRBD2*02, TRBD2*01	TRBD2	11	13	16	21	1	4	5
738	7.22e-05	TGCAGTGCGTACAGGGAGACCCAGTACTTC	CSAYRETQYF	TRBV20-1*06, TRBV20-1*03, TRBV20-1*01, TRBV20-1*04, TRBV20-1*05, TRBV20-1*02, TRBV20-1*07	TRBV20-1	TRBJ2-5*01	TRBJ2-5	TRBD1*01	TRBD1	7	10	14	15	2	0	2
737	7.21e-05	TGTGCCACCAGCAGAGATGTCGGGGCCACGGTGGGATCGTTCGGCACGAGCAGTACTTC	CATSRDVGAT~GIVRHEQYF	TRBV15*02	TRBV15	TRBJ2-7*01	TRBJ2-7	TRBD1*01, TRBD2*01	TRBD1, TRBD2	11	21	25	45	9	19	28
737	7.21e-05	TGTGCCACCAGCAGAGATACGGGCTCTGGGGCCAACGTCCTGACTTTC	CATSRDTGSGANVLTF	TRBV15*02	TRBV15	TRBJ2-6*01	TRBJ2-6	TRBD2*02, TRBD2*01	TRBD2	11	19	22	23	7	0	7
737	7.21e-05	TGTGCCAGTAGTATAGATAGCCAAACCAACTACGAGCAGTACTTC	CASSIDSQTNYEQYF	TRBV19*01, TRBV19*02	TRBV19	TRBJ2-7*01	TRBJ2-7	TRBD2*02, TRBD2*01	TRBD2	16	17	20	29	0	8	8
737	7.21e-05	TGTGCCAGCAGCTTATCCCAGGGGCCCTACGAGCAGTACTTC	CASSLSQGPYEQYF	TRBV7-6*01	TRBV7-6	TRBJ2-7*01	TRBJ2-7	TRBD1*01	TRBD1	14	18	23	25	3	1	4
737	7.21e-05	TGCAGCGTCATACTAGGGACTACATCCTACGAGCAGTACTTC	CSVILGTTSYEQYF	TRBV29-1*01, TRBV29-1*03	TRBV29-1	TRBJ2-7*01	TRBJ2-7	TRBD2*02, TRBD2*01	TRBD2	7	15	21	24	7	2	9
737	7.21e-05	TGCAGTGCTAGAGATCAGTCCTACGAGCAGTACTTC	CSARDQSYEQYF	TRBV20-1*01, TRBV20-1*05, TRBV20-1*07	TRBV20-1	TRBJ2-7*01	TRBJ2-7	TRBD1*01	TRBD1	13	15	17	18	1	0	1
736	7.2e-05	TGTGCCACCAGTGATGTAGGGGTGGATTACAATGAGCAGTTCTTC	CATSDVGVDYNEQFF	TRBV24-1*01	TRBV24-1	TRBJ2-1*01	TRBJ2-1	TRBD1*01	TRBD1	14	17	21	27	2	5	7
736	7.2e-05	TGTGCCAGCAGTTACGGACAGGGGGCTTCACCCCTCCACTTT	CASSYGQGASPLHF	TRBV6-3*01, TRBV6-2*01	TRBV6-3, TRBV6-2	TRBJ1-6*01	TRBJ1-6	TRBD1*01	TRBD1	12	15	25	26	2	0	2
736	7.2e-05	TGCAGTGCTATCCTCGGGGGGACAGGAAACACCATATATTTT	CSAILGGTGNTIYF	TRBV20-1*06, TRBV20-1*03, TRBV20-1*01, TRBV20-1*04, TRBV20-1*05, TRBV20-1*02, TRBV20-1*07	TRBV20-1	TRBJ1-3*01	TRBJ1-3	TRBD2*01	TRBD2	9	14	20	24	4	3	7
736	7.2e-05	TGCAGCGTTGTTTTAACAGCTTATGGCTACACCTTC	CSVVLTAYGYTF	TRBV29-1*01	TRBV29-1	TRBJ1-2*01	TRBJ1-2	TRBD1*01	TRBD1	9	15	18	21	5	2	7
735	7.19e-05	TGCGCCAGCAGCTTGGCCTGGACAGGGAGCTCCTATAATTCACCCCTCCACTTT	CASSLAWTGSSYNSPLHF	TRBV5-1*01	TRBV5-1	TRBJ1-6*01	TRBJ1-6	TRBD1*01	TRBD1	15	19	26	29	3	2	5
735	7.19e-05	TGCAGTGCGCAACCCGGGACTAGCGGGGAAGAGACCCAGTACTTC	CSAQPGTSGEETQYF	TRBV20-1*06, TRBV20-1*03, TRBV20-1*01, TRBV20-1*04, TRBV20-1*05, TRBV20-1*02, TRBV20-1*07	TRBV20-1	TRBJ2-5*01	TRBJ2-5	TRBD2*01	TRBD2	7	15	27	28	7	0	7
735	7.19e-05	TGTGCCACCAGCTTACGCGGAGGACTAGGCGAGCAGTTCTTC	CATSLRGGLGEQFF	TRBV15*02	TRBV15	TRBJ2-1*01	TRBJ2-1	TRBD2*02, TRBD2*01	TRBD2	11	21	27	30	9	2	11
735	7.19e-05	TGTGCCAGCAGCGCGGGACTAGCGGGAACCGAGCAGTACTTC	CASSAGLAGTEQYF	TRBV7-2*04, TRBV7-2*01	TRBV7-2	TRBJ2-7*01	TRBJ2-7	TRBD2*02	TRBD2	11	14	26	29	2	2	4
735	7.19e-05	TGTGCCAGCAGCTTTTCATCAGACTATGGCTACACCTTC	CASSFSSDYGYTF	TRBV7-9*03, TRBV7-9*01, TRBV7-9*04, TRBV7-9*02	TRBV7-9	TRBJ1-2*01	TRBJ1-2	TRBD1*01	TRBD1	13	19	21	22	5	0	5
735	7.19e-05	TGTGCTAGCAGCTTAGCGGGAGGTTCGCAGTATTTT	CASSLAGGSQYF	TRBV7-7*01	TRBV7-7	TRBJ2-3*01	TRBJ2-3	TRBD2*02	TRBD2	16	17	22	25	0	2	2
734	7.18e-05	TGTGCCAGCAGCTTAGGGACAGCGAGCAATCAGCCCCAGCATTTT	CASSLGTASNQPQHF	TRBV7-6*01	TRBV7-6	TRBJ1-5*01	TRBJ1-5	TRBD1*01	TRBD1	15	16	21	24	0	2	2
734	7.18e-05	TGTGCCAGCAGCCCTGCCCGGGACAGCACAGATACGCAGTATTTT	CASSPARDSTDTQYF	TRBV7-2*04, TRBV7-2*01	TRBV7-2	TRBJ2-3*01	TRBJ2-3	TRBD1*01, TRBD2*02, TRBD2*01	TRBD1, TRBD2	11	19	23	24	7	0	7
734	7.18e-05	TGTGCCAGCAGCCACGTAGGGGACAACGAGCAGTACTTC	CASSHVGDNEQYF	TRBV7-9*03, TRBV7-9*01, TRBV7-9*04, TRBV7-9*02	TRBV7-9	TRBJ2-7*01	TRBJ2-7	TRBD1*01	TRBD1	11	19	24	25	7	0	7
734	7.18e-05	TGCAGCGCCACGACAGGGACTAACTATGGCTACACCTTC	CSATTGTNYGYTF	TRBV29-1*01, TRBV29-1*03	TRBV29-1	TRBJ1-2*01	TRBJ1-2	TRBD1*01	TRBD1	7	11	17	19	3	1	4
734	7.18e-05	TGTGCCAGCAGTTTGAGTGTCGAAACGCAGTATTTT	CASSLSVETQYF	TRBV12-4*01, TRBV12-3*01	TRBV12-4, TRBV12-3	TRBJ2-3*01	TRBJ2-3	TRBD1*01	TRBD1	11	17	20	24	5	3	8
733	7.17e-05	TGTGCCAGCAGTGTGGCAGGGGGCAACACCGGGGAGCTGTTTTTT	CASSVAGGNTGELFF	TRBV6-4*02, TRBV6-4*01	TRBV6-4	TRBJ2-2*01	TRBJ2-2	TRBD1*01	TRBD1	12	16	23	24	3	0	3
733	7.17e-05	TGTGCCAGCAGCCCTCGGACAGCAGCCTACGAGCAGTACTTC	CASSPRTAAYEQYF	TRBV7-8*01, TRBV7-8*03	TRBV7-8	TRBJ2-7*01	TRBJ2-7	TRBD1*01	TRBD1	12	16	21	25	3	3	6
732	7.16e-05	TGCAGTGCTAGGTAACCGGGACTAGCGCCTCTATGAGCAGTTCTTC	CSAR*PGL~RLYEQFF	TRBV20-1*06, TRBV20-1*03, TRBV20-1*01, TRBV20-1*04, TRBV20-1*05, TRBV20-1*02, TRBV20-1*07	TRBV20-1	TRBJ2-1*01	TRBJ2-1	TRBD2*02, TRBD2*01	TRBD2	10	17	26	32	6	5	11
732	7.16e-05	TGCAGTGCTAGAGTGGGTAGCGGGAGCTACAATGAGCAGTTCTTC	CSARVGSGSYNEQFF	TRBV20-1*01, TRBV20-1*04, TRBV20-1*05, TRBV20-1*07	TRBV20-1	TRBJ2-1*01	TRBJ2-1	TRBD2*02	TRBD2	12	17	25	26	4	0	4
732	7.16e-05	TGCAGTGCCACCGGGACAGGGGGGCGAGCAGTACTTC	CSATGT~GGEQYF	TRBV20-1*06, TRBV20-1*03, TRBV20-1*01, TRBV20-1*04, TRBV20-1*05, TRBV20-1*02, TRBV20-1*07	TRBV20-1	TRBJ2-7*01	TRBJ2-7	TRBD1*01	TRBD1	7	12	22	24	4	1	5
732	7.16e-05	TGCAGTGCGAGCTTTTCCTACGAGCAGTACTTC	CSASFSYEQYF	TRBV20-1*06, TRBV20-1*03, TRBV20-1*01, TRBV20-1*04, TRBV20-1*05, TRBV20-1*02, TRBV20-1*07	TRBV20-1	TRBJ2-7*01	TRBJ2-7	TRBD2*02, TRBD2*01	TRBD2	7	9	11	15	1	3	4
731	7.15e-05	TGTGCTAGCAGCCCCGGGACTAGCGGGAGGTCCTACAATGAGCAGTTCTTC	CASSPGTSGRSYNEQFF	TRBV7-7*01, TRBV7-7*02	TRBV7-7	TRBJ2-1*01	TRBJ2-1	TRBD2*02	TRBD2	11	15	29	30	3	0	3
730	7.14e-05	TGTGCCAGCAGCCTGGGACATGGGGAAGAGCAGTACTTC	CASSLGHGEEQYF	TRBV7-8*01, TRBV7-8*03	TRBV7-8	TRBJ2-7*01	TRBJ2-7	TRBD1*01	TRBD1	12	14	19	27	1	7	8
730	7.14e-05	TGTGCCAGCAGCTTGCCCGTCGGGGAGCAGTACTTC	CASSLPVGEQYF	TRBV7-9*03, TRBV7-9*01, TRBV7-9*04, TRBV7-9*02	TRBV7-9	TRBJ2-7*01	TRBJ2-7	TRBD1*01, TRBD2*02, TRBD2*01	TRBD1, TRBD2	13	14	17	24	0	6	6
730	7.14e-05	TGCAGTGCCACGACAGGGGTCCGCTACACCTTC	CSATTGVRYTF	TRBV20-1*06, TRBV20-1*03, TRBV20-1*01, TRBV20-1*04, TRBV20-1*05, TRBV20-1*02, TRBV20-1*07	TRBV20-1	TRBJ1-2*01	TRBJ1-2	TRBD1*01	TRBD1	7	11	18	22	3	3	6
730	7.14e-05	TGTGCCACCAGGCGGACGAGCAGTACTTC	CATRR~EQYF	TRBV24-1*01	TRBV24-1	TRBJ2-7*01	TRBJ2-7	TRBD2*02, TRBD2*01	TRBD2	10	11	14	15	0	0	0
729	7.13e-05	TGTGCCACCAGCAGAGGTGCAGGGGAGGCCTACGAGCAGTACTTC	CATSRGAGEAYEQYF	TRBV15*02	TRBV15	TRBJ2-7*01	TRBJ2-7	TRBD1*01, TRBD2*02	TRBD1, TRBD2	11	19	24	28	7	3	10
729	7.13e-05	TGTGCCAGCAGCGTAACTAGCGGGGAAGCCTACGAGCAGTACTTC	CASSVTSGEAYEQYF	TRBV7-2*04, TRBV7-2*01	TRBV7-2	TRBJ2-7*01	TRBJ2-7	TRBD2*01	TRBD2	11	15	24	28	3	3	6
729	7.13e-05	TGCAGTGCTAGTGGAGCGGGAGGGATAGGCTACGAGCAGTACTTC	CSASGAGGIGYEQYF	TRBV20-1*01, TRBV20-1*04, TRBV20-1*05, TRBV20-1*07	TRBV20-1	TRBJ2-7*01	TRBJ2-7	TRBD2*02	TRBD2	11	14	23	29	2	5	7
729	7.13e-05	TGTGCCAGCAGCTTAATGGGCGCAGGTGATGAGCAGTTCTTC	CASSLMGAGDEQFF	TRBV7-3*01	TRBV7-3	TRBJ2-1*01	TRBJ2-1	TRBD1*01	TRBD1	15	22	25	28	6	2	8
729	7.13e-05	TGCAGTGCTAGAGAGACAGGGGACACCGGGGAGCTGTTTTTT	CSARETGDTGELFF	TRBV20-1*01, TRBV20-1*05, TRBV20-1*07	TRBV20-1	TRBJ2-2*01	TRBJ2-2	TRBD1*01	TRBD1	13	14	21	22	0	0	0
729	7.13e-05	TGTGCCAGCAGCAGGGCTGAATACGAGCAGTACTTC	CASSRAEYEQYF	TRBV7-8*01, TRBV7-8*03	TRBV7-8	TRBJ2-7*01	TRBJ2-7	TRBD1*01, TRBD2*02	TRBD1, TRBD2	11	12	15	21	0	5	5
728	7.12e-05	TGCAGTGCTAGAGATTGGGCAGGGGGCGTGGGAAACACCATATATTTT	CSARDWAGGVGNTIYF	TRBV20-1*01, TRBV20-1*05, TRBV20-1*07	TRBV20-1	TRBJ1-3*01	TRBJ1-3	TRBD1*01	TRBD1	13	19	26	30	5	3	8
728	7.12e-05	TGCAGCGTTGTACTCGGATGGAGGCCTGTGGTCACCCCTCCACTTT	CSVVLGWR~LWSPLHF	TRBV29-1*01	TRBV29-1	TRBJ1-6*01	TRBJ1-6	TRBD1*01, TRBD2*02	TRBD1, TRBD2	9	24	28	31	14	2	16
728	7.12e-05	TGTGCCACCAGTGATGGACAGGGCTCTGGAAACACCATATATTTT	CATSDGQGSGNTIYF	TRBV24-1*01	TRBV24-1	TRBJ1-3*01	TRBJ1-3	TRBD1*01	TRBD1	14	15	22	23	0	0	0
728	7.12e-05	TGCAGTGCTAGAGTTAGCGGGAGGACGTCCTACGAGCAGTACTTC	CSARVSGRTSYEQYF	TRBV20-1*01, TRBV20-1*04, TRBV20-1*05, TRBV20-1*07	TRBV20-1	TRBJ2-7*01	TRBJ2-7	TRBD2*02	TRBD2	12	14	23	27	1	3	4
728	7.12e-05	TGTGCCAGCAGATACAGCCACTATGGCTACACCTTC	CASRYSHYGYTF	TRBV2*01, TRBV2*02, TRBV2*03	TRBV2	TRBJ1-2*01	TRBJ1-2	TRBD1*01	TRBD1	10	13	16	19	2	2	4
728	7.12e-05	TGCAGTGCTTCAGGGGGCACTGCGAGCAGTACTTC	CSASGG~CEQYF	TRBV20-1*06, TRBV20-1*03, TRBV20-1*01, TRBV20-1*04, TRBV20-1*05, TRBV20-1*02, TRBV20-1*07	TRBV20-1	TRBJ2-7*01	TRBJ2-7	TRBD1*01	TRBD1	8	10	17	22	1	4	5
728	7.12e-05	TGTGCCAGCACCCCAGGCGAGACCCAGTACTTC	CASTPGETQYF	TRBV7-8*03	TRBV7-8	TRBJ2-5*01	TRBJ2-5	TRBD1*01, TRBD2*01	TRBD1, TRBD2	9	13	16	18	3	1	4
727	7.11e-05	TGTGCCAGCAGCTTAGGACTAGCGGGAGGGAGCGAGCAGTACTTC	CASSLGLAGGSEQYF	TRBV7-2*04, TRBV7-2*01	TRBV7-2	TRBJ2-7*01	TRBJ2-7	TRBD2*02	TRBD2	15	16	29	32	0	2	2
727	7.11e-05	TGTGCCATCAGTGTCGGGGGGGCCACAGATACGCAGTATTTT	CAISVGGATDTQYF	TRBV10-3*01, TRBV10-3*02	TRBV10-3	TRBJ2-3*01	TRBJ2-3	TRBD2*01	TRBD2	12	14	21	23	1	1	2
727	7.11e-05	TGTGCCAGCAGCTTTGCGACAGGGCCCGGCTACACCTTC	CASSFATGPGYTF	TRBV7-9*01, TRBV7-9*02	TRBV7-9	TRBJ1-2*01	TRBJ1-2	TRBD1*01	TRBD1	13	17	23	27	3	3	6
727	7.11e-05	TGTGCCATCAAACGGGCGGAAAGAGACCCAGTACTTC	CAIKRA~KETQYF	TRBV10-3*01, TRBV10-3*02	TRBV10-3	TRBJ2-5*01	TRBJ2-5	TRBD1*01, TRBD2*02, TRBD2*01	TRBD1, TRBD2	9	13	16	20	3	3	6
727	7.11e-05	TGCAGTGCTAGTGACCAAGTACTTC	CSAS~TKYF	TRBV20-1*01, TRBV20-1*04, TRBV20-1*05, TRBV20-1*07	TRBV20-1	TRBJ2-5*01	TRBJ2-5	TRBD2*02, TRBD2*01	TRBD2	11	-1	-1	12	-1	-1	0
726	7.1e-05	TGTGCCACCAGCAGAGGGGGACAGGGGACACATGGCTACACCTTC	CATSRGGQGTHGYTF	TRBV15*02	TRBV15	TRBJ1-2*01	TRBJ1-2	TRBD1*01	TRBD1	11	17	26	31	5	4	9
726	7.1e-05	TGTGCCAGCAGTAAGGACCGGGAGTCGAATTCACCCCTCCACTTT	CASSKDRESNSPLHF	TRBV2*01, TRBV2*03	TRBV2	TRBJ1-6*01	TRBJ1-6	TRBD2*02	TRBD2	11	18	23	27	6	3	9
726	7.1e-05	TGTGCCGTTGGGGCGGTTGGTGGCAATCAGCCCCAGCATTTT	CAVGAVGGNQPQHF	TRBV24-1*01	TRBV24-1	TRBJ1-5*01	TRBJ1-5	TRBD1*01	TRBD1	5	9	13	22	3	8	11
726	7.1e-05	TGCAGTGCTAGAGATCCAGGGGTGGGCTACACCTTC	CSARDPGVGYTF	TRBV20-1*01, TRBV20-1*05, TRBV20-1*07	TRBV20-1	TRBJ1-2*01	TRBJ1-2	TRBD1*01	TRBD1	13	16	21	24	2	2	4
725	7.09e-05	TGTGCCACCAGTGACTCAGACAGGTCTGACAATGAGCAGTTCTTC	CATSDSDRSDNEQFF	TRBV24-1*01	TRBV24-1	TRBJ2-1*01	TRBJ2-1	TRBD1*01	TRBD1	13	18	23	28	4	4	8
725	7.09e-05	TGTGCCACCAGTCCAGCGGGAGGAGGCAATGAGCAGTTCTTC	CATSPAGGGNEQFF	TRBV24-1*01	TRBV24-1	TRBJ2-1*01	TRBJ2-1	TRBD2*02	TRBD2	11	14	22	26	2	3	5
725	7.09e-05	TGTGCCAGCAGTTTCCTAGCGGGAGGCTACGAGCAGTACTTC	CASSFLAGGYEQYF	TRBV12-4*01, TRBV12-3*01	TRBV12-4, TRBV12-3	TRBJ2-7*01	TRBJ2-7	TRBD2*02	TRBD2	13	15	25	26	1	0	1
725	7.09e-05	TGTGCCAGCAGTACCGGGACTATCAATGAGCAGTTCTTC	CASSTGTINEQFF	TRBV6-5*01	TRBV6-5	TRBJ2-1*01	TRBJ2-1	TRBD2*02, TRBD2*01	TRBD2	11	15	21	23	3	1	4
725	7.09e-05	TGCAGCGTAGGCGGGGGGAACGCCTACGAGCAGTACTTC	CSVGGGNAYEQYF	TRBV29-1*01	TRBV29-1	TRBJ2-7*01	TRBJ2-7	TRBD2*01	TRBD2	7	10	17	22	2	4	6
725	7.09e-05	TGCAGTGCTCAGACAGGGGGCGGACGAGCAGTACTTC	CSAQTG~ADEQYF	TRBV20-1*06, TRBV20-1*03, TRBV20-1*01, TRBV20-1*04, TRBV20-1*05, TRBV20-1*02, TRBV20-1*07	TRBV20-1	TRBJ2-7*01	TRBJ2-7	TRBD1*01	TRBD1	8	11	20	23	2	2	4
724	7.08e-05	TGTGCCACCAGTGGTCTGAGGCTCAGAATCTCCTGGATACGCAGTATTTT	CATSGLRL~NLLDTQYF	TRBV24-1*01	TRBV24-1	TRBJ2-3*01	TRBJ2-3	TRBD1*01, TRBD2*02	TRBD1, TRBD2	12	31	34	35	18	0	18
724	7.08e-05	TGTGCCACCAGCAGACAGGGTAGTGGTCAGCCCCAGCATTTT	CATSRQGSGQPQHF	TRBV15*02	TRBV15	TRBJ1-5*01	TRBJ1-5	TRBD1*01	TRBD1	11	13	19	26	1	6	7
724	7.08e-05	TGTGCCACCAGCAGAGAGGGGGCAGATCAGCCCCAGCATTTT	CATSREGADQPQHF	TRBV15*02	TRBV15	TRBJ1-5*01	TRBJ1-5	TRBD1*01	TRBD1	11	16	22	25	4	2	6
723	7.07e-05	TGTGCCACCAGCAGAGAATATACCTATAATTCACCCCTCCACTTT	CATSREYTYNSPLHF	TRBV15*02	TRBV15	TRBJ1-6*01	TRBJ1-6	TRBD2*02	TRBD2	11	13	15	22	1	6	7
723	7.07e-05	TGTGCCAGCAGCTTAGCGGGCAGGCTGGATGGCTACACCTTC	CASSLAGRLDGYTF	TRBV7-9*01, TRBV7-9*02	TRBV7-9	TRBJ1-2*01	TRBJ1-2	TRBD1*01	TRBD1	16	20	23	28	3	4	7
723	7.07e-05	TGCAGCGCCGCATTTTGGACTCGGCAAGAGACCCAGTACTTC	CSAAFWTRQETQYF	TRBV29-1*03	TRBV29-1	TRBJ2-5*01	TRBJ2-5	TRBD2*02, TRBD2*01	TRBD2	7	16	20	24	8	3	11
723	7.07e-05	TGTGCCAGCAGCCCTAACTGGCAGCCCCAGCATTTT	CASSPNWQPQHF	TRBV7-6*01, TRBV7-6*02	TRBV7-6	TRBJ1-5*01	TRBJ1-5	TRBD1*01, TRBD2*02, TRBD2*01	TRBD1, TRBD2	11	17	19	21	5	1	6
722	7.06e-05	TGTGCCAGTAGTATAGGGGACAGGAGTCAAGAGACCCAGTACTTC	CASSIGDRSQETQYF	TRBV19*01, TRBV19*02	TRBV19	TRBJ2-5*01	TRBJ2-5	TRBD1*01	TRBD1	15	16	23	27	0	3	3
722	7.06e-05	TGTGCCAGCAGTTCCTCAAGGGGGGGCAATTCACCCCTCCACTTT	CASSSSRGGNSPLHF	TRBV27*01	TRBV27	TRBJ1-6*01	TRBJ1-6	TRBD2*01	TRBD2	12	19	25	27	6	1	7
722	7.06e-05	TGTGCCAGCAGTGAAGAGTACGCAGGGAGGTACGAGCAGTACTTC	CASSEEYAGRYEQYF	TRBV2*01, TRBV2*03	TRBV2	TRBJ2-7*01	TRBJ2-7	TRBD2*02	TRBD2	15	24	29	30	8	0	8
722	7.06e-05	TGTGCCAGCAGCTTAGGGTCGGACCTAATACTCCCCTCCACTTT	CASSLGS~PNTPLHF	TRBV7-9*01, TRBV7-9*02	TRBV7-9	TRBJ1-6*01	TRBJ1-6	TRBD1*01, TRBD2*02, TRBD2*01	TRBD1, TRBD2	15	20	23	32	4	8	12
722	7.06e-05	TGTGCCAGCAGTGGGACAGGGGAGGTTCAGCCCCAGCATTTT	CASSGTGEVQPQHF	TRBV2*01, TRBV2*02, TRBV2*03	TRBV2	TRBJ1-5*01	TRBJ1-5	TRBD1*01	TRBD1	12	13	21	26	0	4	4
722	7.06e-05	TGTGCCAGCAGTGACAGGGCCACCTCCTACGAGCAGTACTTC	CASSDRATSYEQYF	TRBV2*01, TRBV2*02, TRBV2*03	TRBV2	TRBJ2-7*01	TRBJ2-7	TRBD1*01	TRBD1	11	12	18	23	0	4	4
722	7.06e-05	TGTGCCACCAGCTTTGACAGGGATCAGCCCCAGCATTTT	CATSFDRDQPQHF	TRBV15*02	TRBV15	TRBJ1-5*01	TRBJ1-5	TRBD1*01	TRBD1	11	15	21	22	3	0	3
721	7.05e-05	TGCAGTGCTAGCGGGTCAGGTTATGCCTACGAGCAGTACTTC	CSASGSGYAYEQYF	TRBV20-1*01, TRBV20-1*04, TRBV20-1*05, TRBV20-1*07	TRBV20-1	TRBJ2-7*01	TRBJ2-7	TRBD1*01, TRBD2*02, TRBD2*01	TRBD1, TRBD2	10	16	19	25	5	5	10
721	7.05e-05	TGCAGTGCTCGGGACAGGGGGTATGGCTACACCTTC	CSARDRGYGYTF	TRBV20-1*01, TRBV20-1*04, TRBV20-1*05, TRBV20-1*07	TRBV20-1	TRBJ1-2*01	TRBJ1-2	TRBD1*01	TRBD1	8	10	20	21	1	0	1
721	7.05e-05	TGCAGTGCTAGAGATAAGGGGTACGAGCAGTACTTC	CSARDKGYEQYF	TRBV20-1*01, TRBV20-1*05, TRBV20-1*07	TRBV20-1	TRBJ2-7*01	TRBJ2-7	TRBD1*01	TRBD1	13	16	20	21	2	0	2
720	7.04e-05	TGTGCCAGCAGCGAGGGACTAGCGGGAGGCATAAGCACAGATACGCAGTATTTT	CASSEGLAGGISTDTQYF	TRBV7-2*04, TRBV7-2*01	TRBV7-2	TRBJ2-3*01	TRBJ2-3	TRBD2*02	TRBD2	11	14	28	33	2	4	6
720	7.04e-05	TGTGCTAGCAGCTTAGGGACGGGATCGGTAGATACGCAGTATTTT	CASSLGTGSVDTQYF	TRBV7-7*01	TRBV7-7	TRBJ2-3*01	TRBJ2-3	TRBD2*02	TRBD2	15	19	23	29	3	5	8
720	7.04e-05	TGTGCCAGCAGACCCGGGACAGGGGGCGAAGAGACCCAGTACTTC	CASRPGTGGEETQYF	TRBV7-2*04, TRBV7-2*01	TRBV7-2	TRBJ2-5*01	TRBJ2-5	TRBD1*01	TRBD1	10	15	26	28	4	1	5
720	7.04e-05	TGTGCCAGTAGTATGGGACAGAAGAATTCACCCCTCCACTTT	CASSMGQKNSPLHF	TRBV19*01, TRBV19*02	TRBV19	TRBJ1-6*01	TRBJ1-6	TRBD1*01	TRBD1	13	14	20	24	0	3	3
720	7.04e-05	TGTGCCAGCAGCTTATATGGTAGCGACTACGAGCAGTACTTC	CASSLYGSDYEQYF	TRBV7-2*04, TRBV7-2*01	TRBV7-2	TRBJ2-7*01	TRBJ2-7	TRBD2*02, TRBD2*01	TRBD2	14	20	24	26	5	1	6
720	7.04e-05	TGTGCCAGCAGCTTAAGTAGGACCGTTAGGGGCTACACCTTC	CASSLSRTVRGYTF	TRBV7-2*04, TRBV7-2*01	TRBV7-2	TRBJ1-2*01	TRBJ1-2	TRBD1*01, TRBD2*02, TRBD2*01	TRBD1, TRBD2	14	19	22	30	4	7	11
720	7.04e-05	TGTGCCAGCATCACTCAGGACCACTACGAGCAGTACTTC	CASITQDHYEQYF	TRBV2*01, TRBV2*02, TRBV2*03	TRBV2	TRBJ2-7*01	TRBJ2-7	TRBD1*01, TRBD2*02, TRBD2*01	TRBD1, TRBD2	9	17	20	23	7	2	9
719	7.03e-05	TGCAGTGCCCGACCGACGGATAGCGGGAGATCCAAAGGGGGTGAGCAGTTCTTC	CSARPTDSGRSKGGEQFF	TRBV20-1*06, TRBV20-1*03, TRBV20-1*01, TRBV20-1*04, TRBV20-1*05, TRBV20-1*02, TRBV20-1*07	TRBV20-1	TRBJ2-1*01	TRBJ2-1	TRBD2*02	TRBD2	7	20	28	41	12	12	24
719	7.03e-05	TGTGCCACCAGCAGATCGCGGGGACTCTACTATGGCTACACCTTC	CATSRSRGLYYGYTF	TRBV15*02	TRBV15	TRBJ1-2*01	TRBJ1-2	TRBD2*02, TRBD2*01	TRBD2	11	20	25	28	8	2	10
719	7.03e-05	TGCAGTGTTACGACTAGCGGGAGCTCCTACGAGCAGTACTTC	CSVTTSGSSYEQYF	TRBV20-1*06, TRBV20-1*03, TRBV20-1*01, TRBV20-1*04, TRBV20-1*05, TRBV20-1*02, TRBV20-1*07	TRBV20-1	TRBJ2-7*01	TRBJ2-7	TRBD2*02	TRBD2	6	11	22	23	4	0	4
719	7.03e-05	TGTGCCAGCAGCCCTGGGGACAGGCGCACCTACACCTTC	CASSPGDRRTYTF	TRBV7-9*03, TRBV7-9*01, TRBV7-9*04, TRBV7-9*02	TRBV7-9	TRBJ1-2*01	TRBJ1-2	TRBD1*01	TRBD1	11	16	23	29	4	5	9
718	7.02e-05	TGTGCCACCAGTGATCTCGGACAGGGGGGATGGCTACACCTTC	CATSDLG~RGDGYTF	TRBV24-1*01	TRBV24-1	TRBJ1-2*01	TRBJ1-2	TRBD1*01	TRBD1	14	18	27	29	3	1	4
718	7.02e-05	TGCAGTGCTAGAGCGGAGTTCGGGCGGGCCGAGCAGTACTTC	CSARAEFGRAEQYF	TRBV20-1*01, TRBV20-1*04, TRBV20-1*05, TRBV20-1*07	TRBV20-1	TRBJ2-7*01	TRBJ2-7	TRBD2*02, TRBD2*01	TRBD2	12	23	27	29	10	1	11
718	7.02e-05	TGCAGCGTTGGAGCCAGGGGTGATTTCTATGGCTACACCTTC	CSVGARGDFYGYTF	TRBV29-1*01	TRBV29-1	TRBJ1-2*01	TRBJ1-2	TRBD1*01	TRBD1	9	14	19	26	4	6	10
718	7.02e-05	TGTGCCACCAGCAGGGGACAGGCCTATGGCTACACCTTC	CATSRGQAYGYTF	TRBV15*02	TRBV15	TRBJ1-2*01	TRBJ1-2	TRBD1*01	TRBD1	11	14	21	23	2	1	3
718	7.02e-05	TGTGCCCAAAGGGCGGAGGCACACTGAAGCTTTCTTT	CAQRAE~HTEAFF	TRBV24-1*01	TRBV24-1	TRBJ1-1*01	TRBJ1-1	TRBD2*02	TRBD2	5	14	18	20	8	1	9
717	7.01e-05	TGTGCCACCAGTGACCCGAACGTAGGTGGGGAGCTGTTTTTT	CATSDPNVGGELFF	TRBV24-1*01	TRBV24-1	TRBJ2-2*01	TRBJ2-2	TRBD2*02, TRBD2*01	TRBD2	13	14	17	27	0	9	9
717	7.01e-05	TGTGCCAGCAGCTCAATGCCGGGACCCTACGAGCAGTACTTC	CASSSMPGPYEQYF	TRBV7-2*04, TRBV7-2*01	TRBV7-2	TRBJ2-7*01	TRBJ2-7	TRBD1*01, TRBD2*02, TRBD2*01	TRBD1, TRBD2	10	20	24	25	9	0	9
717	7.01e-05	TGCAGTGCTCCCGGTGAACAGAACTATGGCTACACCTTC	CSAPGEQNYGYTF	TRBV20-1*06, TRBV20-1*03, TRBV20-1*01, TRBV20-1*04, TRBV20-1*05, TRBV20-1*02, TRBV20-1*07	TRBV20-1	TRBJ1-2*01	TRBJ1-2	TRBD1*01, TRBD2*02, TRBD2*01	TRBD1, TRBD2	8	17	20	21	8	0	8
717	7.01e-05	TGTGCCAGCAGCTTAGACCAGCCCCAGCATTTT	CASSLDQPQHF	TRBV7-2*04, TRBV7-2*01	TRBV7-2	TRBJ1-5*01	TRBJ1-5	TRBD1*01, TRBD2*02, TRBD2*01	TRBD1, TRBD2	15	-1	-1	18	-1	-1	2
717	7.01e-05	TGTGCCAGCAGCACCGCCGCCGAGCAGTACTTC	CASSTAAEQYF	TRBV7-9*03, TRBV7-9*01, TRBV7-9*04, TRBV7-9*02	TRBV7-9	TRBJ2-7*01	TRBJ2-7	TRBD2*02, TRBD2*01	TRBD2	10	16	19	20	5	0	5
716	7e-05	TGTGCCAGCAGCTCGTCGCGCCAGGGAAGCGGCAACGAGCAGTACTTC	CASSSSRQGSGNEQYF	TRBV7-6*01, TRBV7-6*02	TRBV7-6	TRBJ2-7*01	TRBJ2-7	TRBD1*01, TRBD2*02, TRBD2*01	TRBD1, TRBD2	12	21	25	34	8	8	16
716	7e-05	TGTGCCACCAGCAGACCGGGACACCACAATGAGCAGTTCTTC	CATSRPGHHNEQFF	TRBV15*02	TRBV15	TRBJ2-1*01	TRBJ2-1	TRBD1*01	TRBD1	11	17	22	25	5	2	7
716	7e-05	TGTGCCAGCAGTGGGGGGGACAGATATTCACCCCTCCACTTT	CASSGGDRYSPLHF	TRBV12-4*01, TRBV12-3*01	TRBV12-4, TRBV12-3	TRBJ1-6*01	TRBJ1-6	TRBD1*01, TRBD2*01	TRBD1, TRBD2	12	16	22	25	3	2	5
716	7e-05	TGTGCCACCAGTGATTGGGGGCGGAACGAGCAGTACTTC	CATSDWGRNEQYF	TRBV24-1*01	TRBV24-1	TRBJ2-7*01	TRBJ2-7	TRBD1*01	TRBD1	15	16	21	25	0	3	3
716	7e-05	TGCAGTGCTAGAGATCTAGCGGGAGTCGAGCAGTACTTC	CSARDLAGVEQYF	TRBV20-1*01, TRBV20-1*05, TRBV20-1*07	TRBV20-1	TRBJ2-7*01	TRBJ2-7	TRBD2*02	TRBD2	13	15	24	26	1	1	2
716	7e-05	TGCAGCGTTAGGACAGGGAGCTCCTACGAGCAGTACTTC	CSVRTGSSYEQYF	TRBV29-1*01, TRBV29-1*03	TRBV29-1	TRBJ2-7*01	TRBJ2-7	TRBD1*01	TRBD1	8	10	17	20	1	2	3
716	7e-05	TGCAGCGTAAGGGAATCCTATAATTCACCCCTCCACTTT	CSVRESYNSPLHF	TRBV29-1*01, TRBV29-1*03	TRBV29-1	TRBJ1-6*01	TRBJ1-6	TRBD1*01, TRBD2*02, TRBD2*01	TRBD1, TRBD2	7	10	13	15	2	1	3
716	7e-05	TGTGCCAGCAGCTTAGGGCTAGCGGGGCACAACTTC	CASSLGLAGHNF	TRBV7-2*04, TRBV7-2*01	TRBV7-2	TRBJ2-5*01	TRBJ2-5	TRBD2*01	TRBD2	15	18	26	31	2	4	6
715	6.99e-05	TGTGCCACCGAAAAGGTAGCGGGCCTCCTCCTATAATTCACCCCTCCACTTT	CATEKVAGL~SYNSPLHF	TRBV15*02	TRBV15	TRBJ1-6*01	TRBJ1-6	TRBD2*02, TRBD2*01	TRBD2	8	16	22	27	7	4	11
715	6.99e-05	TGTGCCACCAGTGAAGACTAGCGGGGATCTACGAGCAGTACTTC	CATSED*~GIYEQYF	TRBV24-1*01	TRBV24-1	TRBJ2-7*01	TRBJ2-7	TRBD2*01	TRBD2	13	15	25	28	1	2	3
715	6.99e-05	TGTGCTAGCAGCGTCGGGACATTAGATACGCAGTATTTT	CASSVGTLDTQYF	TRBV7-7*01	TRBV7-7	TRBJ2-3*01	TRBJ2-3	TRBD1*01	TRBD1	11	15	20	23	3	2	5
715	6.99e-05	TGTGCCAGCATTGGGACAGCTGGCTACGAGCAGTACTTC	CASIGTAGYEQYF	TRBV2*01, TRBV2*02, TRBV2*03	TRBV2	TRBJ2-7*01	TRBJ2-7	TRBD1*01	TRBD1	9	12	18	23	2	4	6
715	6.99e-05	TGCAGCGTTGGTATTGGGGCCAACGTCCTGACTTTC	CSVGIGANVLTF	TRBV29-1*01	TRBV29-1	TRBJ2-6*01	TRBJ2-6	TRBD1*01	TRBD1	9	-1	-1	14	-1	-1	4
714	6.98e-05	TGTGCCACCAGCAGGGCTAGCGGTAGCACAGATACGCAGTATTTT	CATSRASGSTDTQYF	TRBV15*02	TRBV15	TRBJ2-3*01	TRBJ2-3	TRBD2*02, TRBD2*01	TRBD2	11	16	22	24	4	1	5
714	6.98e-05	TGCAGTGCTAGGGGAGGAAACTAACTATGGCTACACCTTC	CSARGGN~NYGYTF	TRBV20-1*01, TRBV20-1*04, TRBV20-1*05, TRBV20-1*07	TRBV20-1	TRBJ1-2*01	TRBJ1-2	TRBD2*02	TRBD2	10	11	16	20	0	3	3
714	6.98e-05	TGCAGTGCTAGTGAGTTGAGCTCCTACGAGCAGTACTTC	CSASELSSYEQYF	TRBV20-1*01, TRBV20-1*04, TRBV20-1*05, TRBV20-1*07	TRBV20-1	TRBJ2-7*01	TRBJ2-7	TRBD2*02, TRBD2*01	TRBD2	11	17	19	20	5	0	5
714	6.98e-05	TGTGCTAGCCTCGGGACCAGGGGAGCAGTTCTTC	CASLGT~GEQFF	TRBV7-7*01, TRBV7-7*02	TRBV7-7	TRBJ2-1*01	TRBJ2-1	TRBD1*01, TRBD2*02, TRBD2*01	TRBD1, TRBD2	8	17	21	22	8	0	8
714	6.98e-05	TGTGCCACCAGTGATGAGGAAAAACTGTTTTTT	CATSDEEKLFF	TRBV24-1*01	TRBV24-1	TRBJ1-4*01	TRBJ1-4	TRBD2*02	TRBD2	14	15	17	18	0	0	0
713	6.97e-05	TGTGCCAGCAGCTCAACAATACAGAATTCACCCCTCCACTTT	CASSSTIQNSPLHF	TRBV7-9*03, TRBV7-9*01, TRBV7-9*04, TRBV7-9*02	TRBV7-9	TRBJ1-6*01	TRBJ1-6	TRBD1*01	TRBD1	13	20	23	24	6	0	6
713	6.97e-05	TGCAGTGCTAGGTTTCCAGCATCCTACGAGCAGTACTTC	CSARFPASYEQYF	TRBV20-1*06, TRBV20-1*03, TRBV20-1*01, TRBV20-1*04, TRBV20-1*05, TRBV20-1*02, TRBV20-1*07	TRBV20-1	TRBJ2-7*01	TRBJ2-7	TRBD1*01, TRBD2*02, TRBD2*01	TRBD1, TRBD2	10	16	18	21	5	2	7
713	6.97e-05	TGTGCCACCAGTGATTTGGAGGATGAGCAGTTCTTC	CATSDLEDEQFF	TRBV24-1*01	TRBV24-1	TRBJ2-1*01	TRBJ2-1	TRBD2*02	TRBD2	17	18	21	22	0	0	0
712	6.96e-05	TGTGCCAGCAGCTTGGGACAGGGGGCATTGTACGAGCAGTACTTC	CASSLGQGALYEQYF	TRBV7-2*04, TRBV7-2*01	TRBV7-2	TRBJ2-7*01	TRBJ2-7	TRBD1*01	TRBD1	13	14	25	30	0	4	4
712	6.96e-05	TGTGCCAGCAGCTCCGCCCCCGGGGAATTCACCCCTCCACTTT	CASSSAP~GNSPLHF	TRBV7-2*04, TRBV7-2*01	TRBV7-2	TRBJ1-6*01	TRBJ1-6	TRBD1*01, TRBD2*01	TRBD1, TRBD2	12	15	20	25	2	4	6
712	6.96e-05	TGTGCCACCAGCAGAGAGACGGGCCCCTACGAGCAGTACTTC	CATSRETGPYEQYF	TRBV15*02	TRBV15	TRBJ2-7*01	TRBJ2-7	TRBD1*01, TRBD2*02, TRBD2*01	TRBD1, TRBD2	11	20	23	25	8	1	9
712	6.96e-05	TGCAGTGCTAGAGATCCCAACGAGCAGTACTTC	CSARDPNEQYF	TRBV20-1*01, TRBV20-1*05, TRBV20-1*07	TRBV20-1	TRBJ2-7*01	TRBJ2-7	TRBD1*01, TRBD2*02, TRBD2*01	TRBD1, TRBD2	13	14	17	19	0	1	1
711	6.95e-05	TGTGCCAGCAGTGAATGGGGTAGGCTAGCGCACTACGAGCAGTACTTC	CASSEWGRLAHYEQYF	TRBV2*01, TRBV2*03	TRBV2	TRBJ2-7*01	TRBJ2-7	TRBD2*02, TRBD2*01	TRBD2	14	24	29	32	9	2	11
711	6.95e-05	TGTGCCATCAGTGCGGGACAGCGCAACACTGGCTACACCTTC	CAISAGQRNTGYTF	TRBV10-3*01, TRBV10-3*02	TRBV10-3	TRBJ1-2*01	TRBJ1-2	TRBD1*01	TRBD1	12	14	20	29	1	8	9
711	6.95e-05	TGTGCCAGCAGCTTAGGGGGACAGGGCCGCGAGCAGTACTTC	CASSLGGQGREQYF	TRBV7-2*04, TRBV7-2*01	TRBV7-2	TRBJ2-7*01	TRBJ2-7	TRBD1*01	TRBD1	15	17	25	29	1	3	4
711	6.95e-05	TGCAGTGCGGACAATAGCGGGAGTAGGGCGAGCAGTACTTC	CSADNSG~*GEQYF	TRBV20-1*06, TRBV20-1*03, TRBV20-1*01, TRBV20-1*04, TRBV20-1*05, TRBV20-1*02, TRBV20-1*07	TRBV20-1	TRBJ2-7*01	TRBJ2-7	TRBD2*02	TRBD2	7	14	22	28	6	5	11
711	6.95e-05	TGTGCCACCAGTGATCCGGTCCGAAACACCATATATTTT	CATSDPVRNTIYF	TRBV24-1*01	TRBV24-1	TRBJ1-3*01	TRBJ1-3	TRBD1*01, TRBD2*02, TRBD2*01	TRBD1, TRBD2	14	18	21	22	3	0	3
711	6.95e-05	TGTGCCAGCAGCCCTAGCGGGTACGAGCAGTACTTC	CASSPSGYEQYF	TRBV7-2*04, TRBV7-2*01	TRBV7-2	TRBJ2-7*01	TRBJ2-7	TRBD2*02, TRBD2*01	TRBD2	11	13	20	21	1	0	1
710	6.94e-05	TGTGCCAGCAGCTCCTTGGGACTTTGTGGGACCACCGGGGGCAATCAGCCCCAGCATTTT	CASSSLGLCGTTGGNQPQHF	TRBV7-2*04, TRBV7-2*01	TRBV7-2	TRBJ1-5*01	TRBJ1-5	TRBD2*02, TRBD2*01	TRBD2	13	17	22	40	3	17	20
710	6.94e-05	TGTGCCACCAGTGATGCGGGAGGGCCCTACAATGAGCAGTTCTTC	CATSDAGGPYNEQFF	TRBV24-1*01	TRBV24-1	TRBJ2-1*01	TRBJ2-1	TRBD2*02	TRBD2	14	15	23	25	0	1	1
710	6.94e-05	TGTGCCACCAGCAGAGATCTGGGGTCCATCGACGAGCAGTACTTC	CATSRDLGSIDEQYF	TRBV15*02	TRBV15	TRBJ2-7*01	TRBJ2-7	TRBD1*01, TRBD2*02, TRBD2*01	TRBD1, TRBD2	11	20	23	31	8	7	15
710	6.94e-05	TGTGCCACCAGTGACCCAGGGGTGTACGAGCAGTACTTC	CATSDPGVYEQYF	TRBV24-1*01	TRBV24-1	TRBJ2-7*01	TRBJ2-7	TRBD1*01	TRBD1	13	16	21	24	2	2	4
709	6.94e-05	TGCAGCGTCGTTACCATAGCGGGAACTACCTACGAGCAGTACTTC	CSVVTIAGTTYEQYF	TRBV29-1*01	TRBV29-1	TRBJ2-7*01	TRBJ2-7	TRBD2*02	TRBD2	7	16	23	28	8	4	12
709	6.94e-05	TGTGCCAGCAGCTTAAAAGGTCAGGAGGGGCCCCCCAGTTCTTC	CASSLKG~GGAPQFF	TRBV7-3*01	TRBV7-3	TRBJ2-1*01	TRBJ2-1	TRBD1*01, TRBD2*02	TRBD1, TRBD2	15	29	34	35	13	0	13
709	6.94e-05	TGCAGCGTTGGAGGACCTCCGAAGGACGAGCAGTACTTC	CSVGGPPKDEQYF	TRBV29-1*01	TRBV29-1	TRBJ2-7*01	TRBJ2-7	TRBD2*02	TRBD2	9	15	19	25	5	5	10
709	6.94e-05	TGTGCCACCAGCGCAGGGTACAATGAGCAGTTCTTC	CATSAGYNEQFF	TRBV24-1*01	TRBV24-1	TRBJ2-1*01	TRBJ2-1	TRBD1*01	TRBD1	10	13	17	18	2	0	2
708	6.93e-05	TGTGCCAGCAGTGAGTCCCCCACGGGATTACGAGCAGTACTTC	CASSESP~RDYEQYF	TRBV6-4*02, TRBV6-4*01	TRBV6-4	TRBJ2-7*01	TRBJ2-7	TRBD1*01, TRBD2*02, TRBD2*01	TRBD1, TRBD2	13	16	20	28	2	7	9
708	6.93e-05	TGCAGTGCCGAGACGGGGCAGGCGGGCTATGGCTACACCTTC	CSAETGQAGYGYTF	TRBV20-1*06, TRBV20-1*03, TRBV20-1*01, TRBV20-1*04, TRBV20-1*05, TRBV20-1*02, TRBV20-1*07	TRBV20-1	TRBJ1-2*01	TRBJ1-2	TRBD1*01, TRBD2*02, TRBD2*01	TRBD1, TRBD2	7	14	18	26	6	7	13
708	6.93e-05	TGTGCCAGCAGTAGGGGACAGATCAATGAGCAGTTCTTC	CASSRGQINEQFF	TRBV6-1*01	TRBV6-1	TRBJ2-1*01	TRBJ2-1	TRBD1*01	TRBD1	11	14	20	23	2	2	4
708	6.93e-05	TGCAGTGCTAGGAGTCAGGGGGACTACGAGCAGTACTTC	CSARSQGDYEQYF	TRBV20-1*06, TRBV20-1*03, TRBV20-1*01, TRBV20-1*04, TRBV20-1*05, TRBV20-1*02, TRBV20-1*07	TRBV20-1	TRBJ2-7*01	TRBJ2-7	TRBD1*01	TRBD1	10	15	21	23	4	1	5
707	6.92e-05	TGTGCCACCAGTGATAGGACTGCACTTTACAATGAGCAGTTCTTC	CATSDRTALYNEQFF	TRBV24-1*01	TRBV24-1	TRBJ2-1*01	TRBJ2-1	TRBD2*02, TRBD2*01	TRBD2	14	16	20	27	1	6	7
707	6.92e-05	TGCGCCAGCAGCTTGGTTCAGGGCTTTGACAATGGCTACACCTTC	CASSLVQGFDNGYTF	TRBV5-1*01	TRBV5-1	TRBJ1-2*01	TRBJ1-2	TRBD1*01	TRBD1	15	18	22	31	2	8	10
707	6.92e-05	TGTGCCAGCAGCCTACCTAGCGGGGAATACGAGCAGTACTTC	CASSLPSGEYEQYF	TRBV7-2*04, TRBV7-2*01	TRBV7-2	TRBJ2-7*01	TRBJ2-7	TRBD2*01	TRBD2	10	16	24	27	5	2	7
707	6.92e-05	TGCAGCGCTGGGCTGGGACAGGGGTACAACGAGCAGTACTTC	CSAGLGQGYNEQYF	TRBV29-1*03	TRBV29-1	TRBJ2-7*01	TRBJ2-7	TRBD1*01	TRBD1	7	14	23	28	6	4	10
707	6.92e-05	TGTGCCAGCAACTTAAGGGCAGGGGGGGAGCAGTACTTC	CASNLRAGGEQYF	TRBV7-2*04, TRBV7-2*01	TRBV7-2	TRBJ2-7*01	TRBJ2-7	TRBD1*01	TRBD1	14	19	25	27	4	1	5
707	6.92e-05	TGTGCCAGCAGCTTAAGAGAAGATACGCAGTATTTT	CASSLREDTQYF	TRBV7-2*04, TRBV7-2*01	TRBV7-2	TRBJ2-3*01	TRBJ2-3	TRBD2*02	TRBD2	14	16	18	20	1	1	2
707	6.92e-05	TGCAGTGCTAGGGAGGGTGATCAGCCCCAGCATTTT	CSAREGDQPQHF	TRBV20-1*01, TRBV20-1*04, TRBV20-1*05, TRBV20-1*07	TRBV20-1	TRBJ1-5*01	TRBJ1-5	TRBD2*02	TRBD2	10	11	16	19	0	2	2
707	6.92e-05	TGCAGTCTATCGAATTATGGCTACACCTTC	CSLSNYGYTF	TRBV20-1*06, TRBV20-1*03, TRBV20-1*01, TRBV20-1*04, TRBV20-1*05, TRBV20-1*02, TRBV20-1*07	TRBV20-1	TRBJ1-2*01	TRBJ1-2	TRBD2*02, TRBD2*01	TRBD2	5	6	8	15	0	6	6
707	6.92e-05	TGCAGTGTTGGGAACACTGAAGCTTTCTTT	CSVGNTEAFF	TRBV20-1*06, TRBV20-1*03, TRBV20-1*01, TRBV20-1*04, TRBV20-1*05, TRBV20-1*02, TRBV20-1*07	TRBV20-1	TRBJ1-1*01	TRBJ1-1	TRBD1*01, TRBD2*02, TRBD2*01	TRBD1, TRBD2	6	-1	-1	11	-1	-1	4
706	6.91e-05	TGTGCCACCAGTGATTTCACCGCTCGGGGAAACGGCTACACCTTC	CATSDFTARGNGYTF	TRBV24-1*01	TRBV24-1	TRBJ1-2*01	TRBJ1-2	TRBD2*02, TRBD2*01	TRBD2	16	19	23	33	2	9	11
706	6.91e-05	TGTGCCAGCAGCTCAGGGACTAGCGGGATTGAGACCCAGTACTTC	CASSSGTSGIETQYF	TRBV7-2*04, TRBV7-2*01	TRBV7-2	TRBJ2-5*01	TRBJ2-5	TRBD2*02	TRBD2	12	15	27	30	2	2	4
706	6.91e-05	TGCAGTGCTAGAGATGGGCAGGGGGCGGAAGACGAGCAGTACTTC	CSARDGQGAEDEQYF	TRBV20-1*01, TRBV20-1*05, TRBV20-1*07	TRBV20-1	TRBJ2-7*01	TRBJ2-7	TRBD1*01	TRBD1	13	18	25	31	4	5	9
706	6.91e-05	TGTGCCACCGGGGAGGGAATCAAGCACAGATACGCAGTATTTT	CATGEGI~STDTQYF	TRBV24-1*01	TRBV24-1	TRBJ2-3*01	TRBJ2-3	TRBD2*02	TRBD2	8	10	16	22	1	5	6
706	6.91e-05	TGTGCCACCAGCAGAGAGAGGGAACAGCTTGAGCAGTTCTTC	CATSREREQLEQFF	TRBV15*02	TRBV15	TRBJ2-1*01	TRBJ2-1	TRBD2*02	TRBD2	11	17	21	29	5	7	12
706	6.91e-05	TGTGCCAGCAGCTTGTGGACTAGCGTCGGCGAGCAGTACTTC	CASSLWTSVGEQYF	TRBV7-2*04, TRBV7-2*01	TRBV7-2	TRBJ2-7*01	TRBJ2-7	TRBD2*02, TRBD2*01	TRBD2	13	16	24	29	2	4	6
706	6.91e-05	TGTGCCAGCAGCCGTAGCGGCCTAACCGGGGAGCTGTTTTTT	CASSRSGLTGELFF	TRBV7-9*03, TRBV7-9*01, TRBV7-9*04, TRBV7-9*02	TRBV7-9	TRBJ2-2*01	TRBJ2-2	TRBD2*02, TRBD2*01	TRBD2	11	14	19	24	2	4	6
706	6.91e-05	TGTGCCAGCAGCAAGACTGGCGGTCAGCCCCAGCATTTT	CASSKTGGQPQHF	TRBV7-2*04, TRBV7-2*01	TRBV7-2	TRBJ1-5*01	TRBJ1-5	TRBD2*02, TRBD2*01	TRBD2	11	14	17	23	2	5	7
706	6.91e-05	TGTGCCAACTTACACGCTACTGGTGGCTACACCTTC	CANLHATGGYTF	TRBV2*01, TRBV2*02, TRBV2*03	TRBV2	TRBJ1-2*01	TRBJ1-2	TRBD2*02, TRBD2*01	TRBD2	6	14	18	23	7	4	11
705	6.9e-05	TGCAGTGCTAGTGTCGGGGGAAGGGTCTATGGCTACACCTTC	CSASVGGRVYGYTF	TRBV20-1*01, TRBV20-1*04, TRBV20-1*05, TRBV20-1*07	TRBV20-1	TRBJ1-2*01	TRBJ1-2	TRBD2*01	TRBD2	11	14	19	26	2	6	8
705	6.9e-05	TGTGCCAGTAGTCCTATGGTTCGATCACCCCTCCACTTT	CASSPMVRSPLHF	TRBV19*01, TRBV19*03, TRBV19*02	TRBV19	TRBJ1-6*01	TRBJ1-6	TRBD1*01, TRBD2*02, TRBD2*01	TRBD1, TRBD2	11	12	14	24	0	9	9
705	6.9e-05	TGTGCCAGCAGCTTAGCTGTTAACTATGGCTACACCTTC	CASSLAVNYGYTF	TRBV7-2*04, TRBV7-2*01	TRBV7-2	TRBJ1-2*01	TRBJ1-2	TRBD1*01	TRBD1	16	17	19	20	0	0	0
705	6.9e-05	TGTGCCAGCAGCCTGGACAGGGGAAACACCATATATTTT	CASSLDRGNTIYF	TRBV7-6*01	TRBV7-6	TRBJ1-3*01	TRBJ1-3	TRBD1*01	TRBD1	11	14	20	21	2	0	2
704	6.89e-05	TGTGCCAGCAGCTACGCAAACCGGACAGCGGTCAGAATTCACCCCTCCACTTT	CASSYANRT~GQNSPLHF	TRBV7-9*03, TRBV7-9*01, TRBV7-9*04, TRBV7-9*02	TRBV7-9	TRBJ1-6*01	TRBJ1-6	TRBD1*01	TRBD1	12	22	27	35	9	7	16
704	6.89e-05	TGTGCCAGCAGCTGGGACAGGGGAGGAAACACCATATATTTT	CASSWDRGGNTIYF	TRBV9*02, TRBV9*01, TRBV9*03	TRBV9	TRBJ1-3*01	TRBJ1-3	TRBD1*01	TRBD1	11	13	22	24	1	1	2
704	6.89e-05	TGTGCCAGCAGCCTGGGACTAGGCTCCTACGAGCAGTACTTC	CASSLGLGSYEQYF	TRBV7-2*04, TRBV7-2*01	TRBV7-2	TRBJ2-7*01	TRBJ2-7	TRBD2*02, TRBD2*01	TRBD2	11	14	21	23	2	1	3
704	6.89e-05	TGTGCCAGCAGCCGGCCGGGGTCACCCCTCCACTTT	CASSRPGSPLHF	TRBV7-2*04, TRBV7-2*01	TRBV7-2	TRBJ1-6*01	TRBJ1-6	TRBD2*01	TRBD2	11	16	20	21	4	0	4
704	6.89e-05	TGTGCCAGCAGCTTCGGTGGTGAGCAGTTCTTC	CASSFGGEQFF	TRBV7-6*01	TRBV7-6	TRBJ2-1*01	TRBJ2-1	TRBD2*02, TRBD2*01	TRBD2	13	14	16	20	0	3	3
704	6.89e-05	TGTGCCAGCGCGGGGCTTGGCTACACCTTC	CASAGLGYTF	TRBV2*01, TRBV2*02, TRBV2*03	TRBV2	TRBJ1-2*01	TRBJ1-2	TRBD2*01	TRBD2	8	9	14	17	0	2	2
703	6.88e-05	TGTGCCACCAGCAGAGACAGGGGTCCTCAAGAGACCCAGTACTTC	CATSRDRGPQETQYF	TRBV15*02	TRBV15	TRBJ2-5*01	TRBJ2-5	TRBD1*01	TRBD1	11	15	22	27	3	4	7
703	6.88e-05	TGTGCCAGCACCGAGGGAGGGGCCTCCTACGAGCAGTACTTC	CASTEGGASYEQYF	TRBV7-8*01, TRBV7-8*03	TRBV7-8	TRBJ2-7*01	TRBJ2-7	TRBD2*02	TRBD2	9	14	20	23	4	2	6
703	6.88e-05	TGTGCCAGCAGTTAGACAGGGAACACCGGGGAGCTGTTTTTT	CASS*TGNTGELFF	TRBV6-1*01	TRBV6-1	TRBJ2-2*01	TRBJ2-2	TRBD1*01	TRBD1	13	14	19	20	0	0	0
703	6.88e-05	TGTGCCAGCAGCTTAGCGGTCGGGGTTTACGAGCAGTACTTC	CASSLAVGVYEQYF	TRBV7-2*04, TRBV7-2*01	TRBV7-2	TRBJ2-7*01	TRBJ2-7	TRBD2*01	TRBD2	14	20	24	27	5	2	7
703	6.88e-05	TGTGCCAGCAGCCCTGGGACAGGGGCTCGGGGCTACACCTTC	CASSPGTGARGYTF	TRBV3-1*01	TRBV3-1	TRBJ1-2*01	TRBJ1-2	TRBD1*01	TRBD1	10	15	24	30	4	5	9
703	6.88e-05	TGTGCCAGCAGCAGACAGGGGGCAAACACTGAAGCTTTCTTT	CASSRQGANTEAFF	TRBV5-4*01, TRBV5-4*03, TRBV5-4*04	TRBV5-4	TRBJ1-1*01	TRBJ1-1	TRBD1*01	TRBD1	11	13	22	24	1	1	2
703	6.88e-05	TGCAGTGGAAGACAGGGACTGTAGCTACGAGCAGTACTTC	CSGRQGL~SYEQYF	TRBV20-1*06, TRBV20-1*03, TRBV20-1*01, TRBV20-1*04, TRBV20-1*05, TRBV20-1*02, TRBV20-1*07	TRBV20-1	TRBJ2-7*01	TRBJ2-7	TRBD1*01	TRBD1	6	10	16	24	3	7	10
703	6.88e-05	TGTGCCACCAGCGAATGAGCAGTTCTTC	CATSE~EQFF	TRBV24-1*01	TRBV24-1	TRBJ2-1*01	TRBJ2-1	TRBD2*02, TRBD2*01	TRBD2	10	-1	-1	13	-1	-1	2
702	6.87e-05	TGTGCCATCAGTGAGTCGACTCCGTGGGGGACAGGCAATGAGCAGTTCTTC	CAISESTPWGTGNEQFF	TRBV10-3*01, TRBV10-3*02	TRBV10-3	TRBJ2-1*01	TRBJ2-1	TRBD1*01	TRBD1	16	27	34	35	10	0	10
702	6.87e-05	TGCGCCAGCAGCTTGGCCGATGGTGGCTCAAACACAGATACGCAGTATTTT	CASSLADGGSNTDTQYF	TRBV5-1*01	TRBV5-1	TRBJ2-3*01	TRBJ2-3	TRBD1*01, TRBD2*02, TRBD2*01	TRBD1, TRBD2	15	24	26	32	8	5	13
702	6.87e-05	TGTGCCACCAGTGATTTGCACGGGAACTACAATGAGCAGTTCTTC	CATSDLHGNYNEQFF	TRBV24-1*01	TRBV24-1	TRBJ2-1*01	TRBJ2-1	TRBD2*02	TRBD2	17	20	24	26	2	1	3
702	6.87e-05	TGTGCCAGCAGTCCCGGGGCGAACTATGGCTACACCTTC	CASSPGANYGYTF	TRBV7-9*03, TRBV7-9*01, TRBV7-9*04, TRBV7-9*02	TRBV7-9	TRBJ1-2*01	TRBJ1-2	TRBD1*01, TRBD2*02, TRBD2*01	TRBD1, TRBD2	10	15	19	21	4	1	5
701	6.86e-05	TGTGCCACCAGTGCCTCACTAGCGGGAGGGCCTGAGCAGTTCTTC	CATSASLAGGPEQFF	TRBV24-1*01	TRBV24-1	TRBJ2-1*01	TRBJ2-1	TRBD2*02	TRBD2	12	17	29	32	4	2	6
701	6.86e-05	TGTGCCACAGGTTCGACCTACAATGAGCAGTTCTTC	CATGSTYNEQFF	TRBV24-1*01	TRBV24-1	TRBJ2-1*01	TRBJ2-1	TRBD1*01, TRBD2*02	TRBD1, TRBD2	7	8	10	16	0	5	5
701	6.86e-05	TGCAGTGGGAGACAGGACGACGAGCAGTACTTC	CSGRQDDEQYF	TRBV20-1*06, TRBV20-1*03, TRBV20-1*01, TRBV20-1*04, TRBV20-1*05, TRBV20-1*02, TRBV20-1*07	TRBV20-1	TRBJ2-7*01	TRBJ2-7	TRBD1*01	TRBD1	6	10	15	19	3	3	6
701	6.86e-05	TGTGCCACCAGTGATCGTAGGAGTTCTTC	CATSD~*EFF	TRBV24-1*01	TRBV24-1	TRBJ2-1*01	TRBJ2-1	TRBD1*01, TRBD2*02, TRBD2*01	TRBD1, TRBD2	14	18	20	21	3	0	3
700	6.85e-05	TGTGCCACCAGCAGAGATACGGCAGGCTAGAGAGACACCATATATTTT	CATSRDTAG*RDTIYF	TRBV15*02	TRBV15	TRBJ1-3*01	TRBJ1-3	TRBD2*02, TRBD2*01	TRBD2	11	25	29	34	13	4	17
700	6.85e-05	TGCGCCAGCAGTGACTAGCGAGGATACGCAGTATTTT	CASSD*~EDTQYF	TRBV10-2*01	TRBV10-2	TRBJ2-3*01	TRBJ2-3	TRBD2*02, TRBD2*01	TRBD2	13	14	19	22	0	2	2
700	6.85e-05	TGTGCCATCGCGACAGGGAATTACGAGCAGTACTTC	CAIATGNYEQYF	TRBV10-3*01, TRBV10-3*02	TRBV10-3	TRBJ2-7*01	TRBJ2-7	TRBD1*01	TRBD1	8	11	17	21	2	3	5
700	6.85e-05	TGTGCCAGCAGCCCCGTTGGCTACGAGCAGTACTTC	CASSPVGYEQYF	TRBV7-9*03, TRBV7-9*01, TRBV7-9*04, TRBV7-9*02	TRBV7-9	TRBJ2-7*01	TRBJ2-7	TRBD2*02, TRBD2*01	TRBD2	11	12	15	20	0	4	4
700	6.85e-05	TGCAGTGCTCAGCGGGATAACTACGAGCAGTACTTC	CSAQRDNYEQYF	TRBV20-1*06, TRBV20-1*03, TRBV20-1*01, TRBV20-1*04, TRBV20-1*05, TRBV20-1*02, TRBV20-1*07	TRBV20-1	TRBJ2-7*01	TRBJ2-7	TRBD2*02	TRBD2	8	10	16	20	1	3	4
700	6.85e-05	TGTGCCAGCATCTCGCAGACATGGCTACACCTTC	CASISQ~HGYTF	TRBV7-9*03, TRBV7-9*01, TRBV7-9*04, TRBV7-9*02	TRBV7-9	TRBJ1-2*01	TRBJ1-2	TRBD1*01, TRBD2*02, TRBD2*01	TRBD1, TRBD2	13	17	19	20	3	0	3
700	6.85e-05	TGTGCCACCAGCAATGAGGATGAGCAGTTCTTC	CATSNEDEQFF	TRBV15*02	TRBV15	TRBJ2-1*01	TRBJ2-1	TRBD2*02	TRBD2	11	15	18	19	3	0	3
700	6.85e-05	TGCAGCGTCAACCTCTCCTACGAGCAGTACTTC	CSVNLSYEQYF	TRBV29-1*01, TRBV29-1*03	TRBV29-1	TRBJ2-7*01	TRBJ2-7	TRBD1*01, TRBD2*02	TRBD1, TRBD2	7	11	13	14	3	0	3
700	6.85e-05	TGCAGTTTAGGAGGACTTTCAGCATTTT	CSLGG~FQHF	TRBV20-1*06, TRBV20-1*03, TRBV20-1*01, TRBV20-1*04, TRBV20-1*05, TRBV20-1*02, TRBV20-1*07	TRBV20-1	TRBJ1-5*01	TRBJ1-5	TRBD2*02, TRBD2*01	TRBD2	5	12	16	19	6	2	8
699	6.84e-05	TGCAGTGCTCACCCCCCTAGCGGCGGGAAAGGCACAGATACGCAGTATTTT	CSAHPPSGGKGTDTQYF	TRBV20-1*06, TRBV20-1*03, TRBV20-1*01, TRBV20-1*04, TRBV20-1*05, TRBV20-1*02, TRBV20-1*07	TRBV20-1	TRBJ2-3*01	TRBJ2-3	TRBD2*02, TRBD2*01	TRBD2	8	16	22	31	7	8	15
699	6.84e-05	TGCAGTGCTAGAGCTACACAGTGGATACGCAGTATTTT	CSARAT~VDTQYF	TRBV20-1*01, TRBV20-1*04, TRBV20-1*05, TRBV20-1*07	TRBV20-1	TRBJ2-3*01	TRBJ2-3	TRBD1*01	TRBD1	12	17	20	23	4	2	6
699	6.84e-05	TGCAGTGCTAGTCACGCCTACAATGAGCAGTTCTTC	CSASHAYNEQFF	TRBV20-1*01, TRBV20-1*04, TRBV20-1*05, TRBV20-1*07	TRBV20-1	TRBJ2-1*01	TRBJ2-1	TRBD2*02	TRBD2	11	-1	-1	16	-1	-1	4
699	6.84e-05	TGCAGCGTTGGGACAGGGCGGGAGGGCTACACCTTC	CSVGTGREGYTF	TRBV29-1*01	TRBV29-1	TRBJ1-2*01	TRBJ1-2	TRBD1*01	TRBD1	9	10	17	24	0	6	6
699	6.84e-05	TGCAGGGCTTCTAGCGGCTACGAGCAGTACTTC	CRASSGYEQYF	TRBV20-1*06, TRBV20-1*03, TRBV20-1*01, TRBV20-1*04, TRBV20-1*05, TRBV20-1*02, TRBV20-1*07	TRBV20-1	TRBJ2-7*01	TRBJ2-7	TRBD2*02, TRBD2*01	TRBD2	8	10	16	17	1	0	1
698	6.83e-05	TGTGCCAGCAGCTTAGTAGTCCCGGGACAGGCTAATGAAAAACTGTTTTTT	CASSLVVPGQANEKLFF	TRBV7-8*01	TRBV7-8	TRBJ1-4*01	TRBJ1-4	TRBD1*01	TRBD1	15	23	30	31	7	0	7
698	6.83e-05	TGTGCCAGCAGCTTAACAACAGGGAAGACCTACGAGCAGTACTTC	CASSLTTGKTYEQYF	TRBV7-8*01	TRBV7-8	TRBJ2-7*01	TRBJ2-7	TRBD1*01	TRBD1	14	18	23	28	3	4	7
698	6.83e-05	TGTGCCACCAGTGAACAGGGCCGCACAGATACGCAGTATTTT	CATSEQGRTDTQYF	TRBV24-1*01	TRBV24-1	TRBJ2-3*01	TRBJ2-3	TRBD1*01	TRBD1	13	14	19	22	0	2	2
698	6.83e-05	TGCAGTGCTAGAGGGCTTTTGGGGACAGATACGCAGTATTTT	CSARGLLGTDTQYF	TRBV20-1*01, TRBV20-1*04, TRBV20-1*05, TRBV20-1*07	TRBV20-1	TRBJ2-3*01	TRBJ2-3	TRBD1*01, TRBD2*01	TRBD1, TRBD2	12	20	23	24	7	0	7
698	6.83e-05	TGCAGGGGGACAGGAACGGCGGAAAATTCACCCCTCCACTTT	CRGTGTAENSPLHF	TRBV20-1*06, TRBV20-1*03, TRBV20-1*01, TRBV20-1*04, TRBV20-1*05, TRBV20-1*02, TRBV20-1*07	TRBV20-1	TRBJ1-6*01	TRBJ1-6	TRBD1*01	TRBD1	4	6	13	24	1	10	11
698	6.83e-05	TGTGCCATCTCACCAGGGCCTGGAAACACCATATATTTT	CAISPGPGNTIYF	TRBV24-1*01	TRBV24-1	TRBJ1-3*01	TRBJ1-3	TRBD1*01	TRBD1	6	13	17	19	6	1	7
698	6.83e-05	TGTGCCATCGGAGACAGAGCTAACTATGGCTACACCTTC	CAIGDRANYGYTF	TRBV7-9*03, TRBV7-9*01, TRBV7-9*04, TRBV7-9*02	TRBV7-9	TRBJ1-2*01	TRBJ1-2	TRBD1*01	TRBD1	6	12	16	19	5	2	7
698	6.83e-05	TGTGCCACCAGTGCTTTGGGCACAGATACGCAGTATTTT	CATSALGTDTQYF	TRBV24-1*01	TRBV24-1	TRBJ2-3*01	TRBJ2-3	TRBD2*02	TRBD2	17	-1	-1	19	-1	-1	1
697	6.82e-05	TGTGCCAGCAGTGCCCAAACAGGGGGCGAGGATAGCAATCAGCCCCAGCATTTT	CASSAQTGGEDSNQPQHF	TRBV25-1*01	TRBV25-1	TRBJ1-5*01	TRBJ1-5	TRBD1*01	TRBD1	12	18	26	32	5	5	10
697	6.82e-05	TGTGCCAGCACCCTAAGCCCAAGGACAGGGATCAACTATGGCTACACCTTC	CASTLSPRTGINYGYTF	TRBV12-4*01, TRBV12-3*01	TRBV12-4, TRBV12-3	TRBJ1-2*01	TRBJ1-2	TRBD1*01	TRBD1	9	22	29	33	12	3	15
697	6.82e-05	TGTGCCAGCAGCTTAGGGAGGACAGACTATGGCTACACCTTC	CASSLGRTDYGYTF	TRBV7-6*01	TRBV7-6	TRBJ1-2*01	TRBJ1-2	TRBD1*01	TRBD1	15	19	24	25	3	0	3
697	6.82e-05	TGCAGTGCTATTTCCTCCTATAATTCACCCCTCCACTTT	CSAISSYNSPLHF	TRBV20-1*01, TRBV20-1*04, TRBV20-1*05, TRBV20-1*07	TRBV20-1	TRBJ1-6*01	TRBJ1-6	TRBD1*01	TRBD1	9	-1	-1	14	-1	-1	4
697	6.82e-05	TGTGCCAGCAGCCAAGGGGTAGCGCAGTATTTT	CASSQGVAQYF	TRBV7-2*04, TRBV7-2*01	TRBV7-2	TRBJ2-3*01	TRBJ2-3	TRBD1*01	TRBD1	11	14	18	22	2	3	5
696	6.81e-05	TGTGCCACCAGTGAAAGGGACAGGATGTTTAATGAGCAGTTCTTC	CATSERDRMFNEQFF	TRBV24-1*01	TRBV24-1	TRBJ2-1*01	TRBJ2-1	TRBD1*01	TRBD1	13	16	23	30	2	6	8
696	6.81e-05	TGTGCCAGCAGCCCGAAGAGGGGGGATGGCTACACCTTC	CASSPKRGDGYTF	TRBV7-2*04, TRBV7-2*01	TRBV7-2	TRBJ1-2*01	TRBJ1-2	TRBD1*01, TRBD2*01	TRBD1, TRBD2	11	18	23	25	6	1	7
696	6.81e-05	TGTGCCAGCAGAGCGAGTATGAACTATGGCTACACCTTC	CASRASMNYGYTF	TRBV2*01, TRBV2*02, TRBV2*03	TRBV2	TRBJ1-2*01	TRBJ1-2	TRBD2*02, TRBD2*01	TRBD2	10	11	14	21	0	6	6
696	6.81e-05	TGCAGTGCTAGGATTCGTTACAACTATGGCTACACCTTC	CSARIRYNYGYTF	TRBV20-1*06, TRBV20-1*03, TRBV20-1*01, TRBV20-1*04, TRBV20-1*05, TRBV20-1*02, TRBV20-1*07	TRBV20-1	TRBJ1-2*01	TRBJ1-2	TRBD2*02, TRBD2*01	TRBD2	10	-1	-1	21	-1	-1	10
695	6.8e-05	TGTGCCACCAGCCAGGGCAGGGGCGATGAGAACACCATATATTTT	CATSQGRGDENTIYF	TRBV15*02	TRBV15	TRBJ1-3*01	TRBJ1-3	TRBD1*01	TRBD1	11	17	22	30	5	7	12
695	6.8e-05	TGTGCCAGCAGCTCGAGCACTAGCGGGAGGGCAGCGCAGTATTTT	CASSSSTSGRAAQYF	TRBV7-6*01, TRBV7-6*02	TRBV7-6	TRBJ2-3*01	TRBJ2-3	TRBD2*02	TRBD2	12	18	30	34	5	3	8
695	6.8e-05	TGTGCCACCAGCAGCCCGGGACGGATAATTCACCCCTCCACTTT	CATSSPG~DNSPLHF	TRBV24-1*01	TRBV24-1	TRBJ1-6*01	TRBJ1-6	TRBD1*01, TRBD2*02, TRBD2*01	TRBD1, TRBD2	10	17	21	24	6	2	8
695	6.8e-05	TGTGCCATCAGTGATTCCGGGACTGGAGATGGCTACACCTTC	CAISDSGTGDGYTF	TRBV10-3*01, TRBV10-3*02	TRBV10-3	TRBJ1-2*01	TRBJ1-2	TRBD2*02, TRBD2*01	TRBD2	13	18	23	28	4	4	8
695	6.8e-05	TGTGCCAGCAGTGACAGGGATAATTCACCCCTCCACTTT	CASSDRDNSPLHF	TRBV6-4*02, TRBV6-4*01	TRBV6-4	TRBJ1-6*01	TRBJ1-6	TRBD1*01, TRBD2*02	TRBD1, TRBD2	13	14	18	19	0	0	0
695	6.8e-05	TGTGCCAGCAGTGAAGCCTTGGACATGGTAAACACCTTC	CASSEALDMVNTF	TRBV2*01, TRBV2*03	TRBV2	TRBJ1-2*01	TRBJ1-2	TRBD1*01	TRBD1	16	20	24	31	3	6	9
694	6.79e-05	TGTGCCACCAGTGAAGGGGGGGCGAACGTTCAGCCCCAGCATTTT	CATSEGGANVQPQHF	TRBV24-1*01	TRBV24-1	TRBJ1-5*01	TRBJ1-5	TRBD2*01	TRBD2	13	15	21	29	1	7	8
694	6.79e-05	TGTGCCAGCAGCCAAGAATGTGGGGCTTTCACCCCTCCACTTT	CASSQEC~GLSPLHF	TRBV14*01	TRBV14	TRBJ1-6*01	TRBJ1-6	TRBD1*01	TRBD1	16	21	25	27	4	1	5
694	6.79e-05	TGTGCCACCAGTGATAAGACAGGGGAGAATGAGCAGTTCTTC	CATSDKTGENEQFF	TRBV24-1*01	TRBV24-1	TRBJ2-1*01	TRBJ2-1	TRBD1*01	TRBD1	14	17	24	27	2	2	4
694	6.79e-05	TGTGCCAGCAGCCCTGTGGGACAGGGGAATGGCTACACCTTC	CASSPVGQGNGYTF	TRBV7-9*03, TRBV7-9*01, TRBV7-9*04, TRBV7-9*02	TRBV7-9	TRBJ1-2*01	TRBJ1-2	TRBD1*01	TRBD1	11	17	26	28	5	1	6
694	6.79e-05	TGCAGTGCTCAGACTAGTATTGGGTCCAGTGAGCAGTTCTTC	CSAQTSIGSSEQFF	TRBV20-1*06, TRBV20-1*03, TRBV20-1*01, TRBV20-1*04, TRBV20-1*05, TRBV20-1*02, TRBV20-1*07	TRBV20-1	TRBJ2-1*01	TRBJ2-1	TRBD2*02, TRBD2*01	TRBD2	8	11	16	29	2	12	14
694	6.79e-05	TGTGCCACCAGCCCGGCGCGAAATGAGCAGTTCTTC	CATSPARNEQFF	TRBV24-1*01	TRBV24-1	TRBJ2-1*01	TRBJ2-1	TRBD2*02, TRBD2*01	TRBD2	10	11	14	21	0	6	6
693	6.78e-05	TGTGCCAGCAGTGAAACGGCGGGCCACTACAATGAGCAGTTCTTC	CASSETAGHYNEQFF	TRBV2*01, TRBV2*03	TRBV2	TRBJ2-1*01	TRBJ2-1	TRBD2*02, TRBD2*01	TRBD2	14	18	22	26	3	3	6
693	6.78e-05	TGTGCCAGTAGGCTGACAGGGACTGGAAACACCATATATTTT	CASRLTGTGNTIYF	TRBV19*01, TRBV19*03, TRBV19*02	TRBV19	TRBJ1-3*01	TRBJ1-3	TRBD1*01	TRBD1	10	14	20	22	3	1	4
693	6.78e-05	TGTGCCAGCAGCTTGACAGGGTCGGACTATGGCTACACCTTC	CASSLTGSDYGYTF	TRBV7-9*03, TRBV7-9*01, TRBV7-9*04, TRBV7-9*02	TRBV7-9	TRBJ1-2*01	TRBJ1-2	TRBD1*01	TRBD1	13	14	20	25	0	4	4
693	6.78e-05	TGCAGTGCTAGAGATATCGACAGGGACTATGGCTACACCTTC	CSARDIDRDYGYTF	TRBV20-1*01, TRBV20-1*05, TRBV20-1*07	TRBV20-1	TRBJ1-2*01	TRBJ1-2	TRBD1*01	TRBD1	13	18	24	25	4	0	4
693	6.78e-05	TGTGCCAGCAGCTTAGGTCCCACAGATACGCAGTATTTT	CASSLGPTDTQYF	TRBV7-2*04, TRBV7-2*01	TRBV7-2	TRBJ2-3*01	TRBJ2-3	TRBD1*01, TRBD2*02, TRBD2*01	TRBD1, TRBD2	15	16	19	20	0	0	0
693	6.78e-05	TGCGCCAGCAGTCTCAGGGATGCCTATGGCTACACCTTC	CASSLRDAYGYTF	TRBV10-2*01	TRBV10-2	TRBJ1-2*01	TRBJ1-2	TRBD1*01	TRBD1	11	14	18	23	2	4	6
693	6.78e-05	TGTGCCACCAGCGACGAGACAGATACGCAGTATTTT	CATSDETDTQYF	TRBV15*02	TRBV15	TRBJ2-3*01	TRBJ2-3	TRBD1*01, TRBD2*02, TRBD2*01	TRBD1, TRBD2	11	12	14	18	0	3	3
692	6.77e-05	TGTGCCATCAGTGAGTTGAGTGTCGGGAACTACACCTTC	CAISELSVGNYTF	TRBV10-3*01, TRBV10-3*02	TRBV10-3	TRBJ1-2*01	TRBJ1-2	TRBD2*02	TRBD2	15	23	27	29	7	1	8
692	6.77e-05	TGTGCCAGCAGCTTAGTATTACAAGAGACCCAGTACTTC	CASSLVLQETQYF	TRBV7-2*04, TRBV7-2*01	TRBV7-2	TRBJ2-5*01	TRBJ2-5	TRBD2*02, TRBD2*01	TRBD2	15	-1	-1	21	-1	-1	5
692	6.77e-05	TGTGCCAGCAGCCAAAGACAGGGGGAGGGCTACACCTTC	CASSQRQGEGYTF	TRBV7-6*01, TRBV7-6*02	TRBV7-6	TRBJ1-2*01	TRBJ1-2	TRBD1*01	TRBD1	11	16	24	27	4	2	6
691	6.76e-05	TGTGCCATCAGTGACAATTACTCACGGGACAGGAATTCACCCCTCCACTTT	CAISDNYSRDRNSPLHF	TRBV10-3*01, TRBV10-3*02	TRBV10-3	TRBJ1-6*01	TRBJ1-6	TRBD1*01	TRBD1	13	25	32	33	11	0	11
691	6.76e-05	TGTGCCAGCAGCTTGGGAGAATATCGGACAGGGTTGTCACCCCTCCACTTT	CASSLGEYRTGLSPLHF	TRBV7-9*01, TRBV7-9*02	TRBV7-9	TRBJ1-6*01	TRBJ1-6	TRBD1*01	TRBD1	13	25	32	36	11	3	14
691	6.76e-05	TGTGCCACCAGCAGAGGGGGCCAGGGCGTTCAGCCCCAGCATTTT	CATSRGGQGVQPQHF	TRBV15*02	TRBV15	TRBJ1-5*01	TRBJ1-5	TRBD1*01	TRBD1	11	14	20	29	2	8	10
691	6.76e-05	TGTGCCAGCAGCCTGTCGTCCGAGAACACTGAAGCTTTCTTT	CASSLSSENTEAFF	TRBV7-9*03, TRBV7-9*01, TRBV7-9*04, TRBV7-9*02	TRBV7-9	TRBJ1-1*01	TRBJ1-1	TRBD1*01	TRBD1	11	12	16	23	0	6	6
691	6.76e-05	TGCAGCGTTGATAAGTCGGTGATTCGTACGAGCAGTACTTC	CSVDKSV~SYEQYF	TRBV29-1*01	TRBV29-1	TRBJ2-7*01	TRBJ2-7	TRBD2*02, TRBD2*01	TRBD2	10	13	16	26	2	9	11
691	6.76e-05	TGTGCCACCAGCAGAGGTAGCAATCAGCCCCAGCATTTT	CATSRGSNQPQHF	TRBV15*02	TRBV15	TRBJ1-5*01	TRBJ1-5	TRBD2*02	TRBD2	11	13	16	17	1	0	1
691	6.76e-05	TGTGCCAGCAGTAGGGGGGGTTACTCTCCCCTCCACTTT	CASSRGGYSPLHF	TRBV7-3*05, TRBV7-3*01	TRBV7-3	TRBJ1-6*01	TRBJ1-6	TRBD2*01	TRBD2	10	13	19	27	2	7	9
691	6.76e-05	TGCAGCGTTGTCAGGGGGAGATGGCTACACCTTC	CSVVRG~DGYTF	TRBV29-1*01	TRBV29-1	TRBJ1-2*01	TRBJ1-2	TRBD1*01	TRBD1	9	11	17	20	1	2	3
691	6.76e-05	TGCAGTGCTAGACTATTCTACGAGCAGTACTTC	CSARLFYEQYF	TRBV20-1*01, TRBV20-1*04, TRBV20-1*05, TRBV20-1*07	TRBV20-1	TRBJ2-7*01	TRBJ2-7	TRBD2*02, TRBD2*01	TRBD2	11	12	14	17	0	2	2
691	6.76e-05	TGTGCCAGCAGTGAGGAGACCCAGTACTTC	CASSEETQYF	TRBV2*01, TRBV2*03	TRBV2	TRBJ2-5*01	TRBJ2-5	TRBD2*02	TRBD2	13	-1	-1	15	-1	-1	1
690	6.75e-05	TGCAGCGTTGCGATTGGGACAGACAATCAGCCCCAGCATTTT	CSVAIGTDNQPQHF	TRBV29-1*01	TRBV29-1	TRBJ1-5*01	TRBJ1-5	TRBD1*01	TRBD1	9	15	21	23	5	1	6
690	6.75e-05	TGTGCCACCAGCGGAGGACACGGGGGTGGCTACACCTTC	CATSGGHGGGYTF	TRBV15*02	TRBV15	TRBJ1-2*01	TRBJ1-2	TRBD2*01	TRBD2	11	20	25	26	8	0	8
690	6.75e-05	TGTGCCAGCAGCTTAATGCCGGACGACGAGCAGTACTTC	CASSLMPDDEQYF	TRBV7-3*01	TRBV7-3	TRBJ2-7*01	TRBJ2-7	TRBD1*01, TRBD2*02, TRBD2*01	TRBD1, TRBD2	15	20	23	25	4	1	5
690	6.75e-05	TGCAGTGCTAGTTTTGGGGTTCACGAGCAGTACTTC	CSASFGVHEQYF	TRBV20-1*01, TRBV20-1*04, TRBV20-1*05, TRBV20-1*07	TRBV20-1	TRBJ2-7*01	TRBJ2-7	TRBD1*01, TRBD2*01	TRBD1, TRBD2	11	15	18	22	3	3	6
690	6.75e-05	TGTGCCAAGGGGGATGCGAGCAGTACTTC	CAKGD~EQYF	TRBV24-1*01	TRBV24-1	TRBJ2-7*01	TRBJ2-7	TRBD1*01	TRBD1	6	7	12	16	0	3	3
689	6.74e-05	TGTGCCACCAGCAGAGGGGACCTACCATCAGCCCCAGCATTTT	CATSRGD~YHQPQHF	TRBV15*02	TRBV15	TRBJ1-5*01	TRBJ1-5	TRBD1*01, TRBD2*02, TRBD2*01	TRBD1, TRBD2	11	16	20	26	4	5	9
689	6.74e-05	TGTGCCACCAGTGATTTGCCGCAGGTGGAGACCCAGTACTTC	CATSDLPQVETQYF	TRBV24-1*01	TRBV24-1	TRBJ2-5*01	TRBJ2-5	TRBD1*01, TRBD2*02, TRBD2*01	TRBD1, TRBD2	17	21	24	27	3	2	5
689	6.74e-05	TGTGCCAGCAGTTTAGGGGGAAGGGGATCCGAGCAGTACTTC	CASSLGGRGSEQYF	TRBV7-8*01	TRBV7-8	TRBJ2-7*01	TRBJ2-7	TRBD1*01	TRBD1	11	14	19	29	2	9	11
689	6.74e-05	TGTGCCAGCAGCTTAGGTCTAGGCGCCTACGAGCAGTACTTC	CASSLGLGAYEQYF	TRBV7-2*04, TRBV7-2*01	TRBV7-2	TRBJ2-7*01	TRBJ2-7	TRBD2*02, TRBD2*01	TRBD2	15	18	21	25	2	3	5
689	6.74e-05	TGTGCCACCAGTGAGACATGAAAAACTGTTTTTT	CATSET~EKLFF	TRBV24-1*01	TRBV24-1	TRBJ1-4*01	TRBJ1-4	TRBD1*01, TRBD2*02, TRBD2*01	TRBD1, TRBD2	13	14	16	17	0	0	0
688	6.73e-05	TGTGCCAGCAGTGCCTCGGACGGCTCCTATAATTCACCCCTCCACTTT	CASSASDGSYNSPLHF	TRBV25-1*01	TRBV25-1	TRBJ1-6*01	TRBJ1-6	TRBD1*01, TRBD2*02, TRBD2*01	TRBD1, TRBD2	12	17	20	23	4	2	6
688	6.73e-05	TGCAGTGCCACCCCATCGTACCACTAGCAACTACGAGCAGTACTTC	CSATPSYH~SNYEQYF	TRBV20-1*06, TRBV20-1*03, TRBV20-1*01, TRBV20-1*04, TRBV20-1*05, TRBV20-1*02, TRBV20-1*07	TRBV20-1	TRBJ2-7*01	TRBJ2-7	TRBD2*02, TRBD2*01	TRBD2	7	22	27	30	14	2	16
688	6.73e-05	TGTGCCATCACCGACGGTTCCTACGAGCAGTACTTC	CAITDGSYEQYF	TRBV10-3*01, TRBV10-3*02	TRBV10-3	TRBJ2-7*01	TRBJ2-7	TRBD1*01, TRBD2*02, TRBD2*01	TRBD1, TRBD2	9	12	14	18	2	3	5
688	6.73e-05	TGCAGTGCTAGTAATAGGGCCTATGGCTACACCTTC	CSASNRAYGYTF	TRBV20-1*01, TRBV20-1*04, TRBV20-1*05, TRBV20-1*07	TRBV20-1	TRBJ1-2*01	TRBJ1-2	TRBD1*01, TRBD2*02	TRBD1, TRBD2	11	15	18	20	3	1	4
688	6.73e-05	TGCAGTGCCGCCAGAGGTAACTATGGCTACACCTTC	CSAARGNYGYTF	TRBV20-1*06, TRBV20-1*03, TRBV20-1*01, TRBV20-1*04, TRBV20-1*05, TRBV20-1*02, TRBV20-1*07	TRBV20-1	TRBJ1-2*01	TRBJ1-2	TRBD2*02	TRBD2	7	13	16	17	5	0	5
687	6.72e-05	TGTGCCAGTAGCACCCTCACAGGGGGCGCGATCTATGGCTACACCTTC	CASSTLTGGAIYGYTF	TRBV19*01, TRBV19*03, TRBV19*02	TRBV19	TRBJ1-2*01	TRBJ1-2	TRBD1*01	TRBD1	11	18	26	32	6	5	11
687	6.72e-05	TGTGCCAGCAGCTTAGCCCCCCCTCCTACAATGAGCAGTTCTTC	CASSLAP~SYNEQFF	TRBV7-3*01	TRBV7-3	TRBJ2-1*01	TRBJ2-1	TRBD1*01, TRBD2*01	TRBD1, TRBD2	14	15	20	22	0	1	1
687	6.72e-05	TGTGCCACCAGTGATCGCTCTTACACAGATACGCAGTATTTT	CATSDRSYTDTQYF	TRBV24-1*01	TRBV24-1	TRBJ2-3*01	TRBJ2-3	TRBD2*02, TRBD2*01	TRBD2	14	15	18	23	0	4	4
687	6.72e-05	TGTGCTTGCACCTCAGGAGCTTCCTACGAGCAGTACTTC	CACTSGASYEQYF	TRBV7-8*01, TRBV7-8*03	TRBV7-8	TRBJ2-7*01	TRBJ2-7	TRBD1*01, TRBD2*02	TRBD1, TRBD2	4	13	16	21	8	4	12
687	6.72e-05	TGCAGCCTTCCGAACGGGGGGGACTATGGCTACACCTTC	CSLPNGGDYGYTF	TRBV20-1*06, TRBV20-1*03, TRBV20-1*01, TRBV20-1*04, TRBV20-1*05, TRBV20-1*02, TRBV20-1*07	TRBV20-1	TRBJ1-2*01	TRBJ1-2	TRBD2*01	TRBD2	4	14	21	22	9	0	9
686	6.71e-05	TGTGCCACCAGTGACATGGGACAGGGCGGCTATGGCTACACCTTC	CATSDMGQGGYGYTF	TRBV24-1*01	TRBV24-1	TRBJ1-2*01	TRBJ1-2	TRBD1*01	TRBD1	13	17	25	29	3	3	6
686	6.71e-05	TGTGCCACCAGCAGAGTGGACTCCTACGAGCAGTACTTC	CATSRVDSYEQYF	TRBV15*02	TRBV15	TRBJ2-7*01	TRBJ2-7	TRBD1*01, TRBD2*02, TRBD2*01	TRBD1, TRBD2	11	17	19	20	5	0	5
686	6.71e-05	TGTGCCAGCAGCGTAGTGGAGCGCTCACCCCTCCACTTT	CASSVVERSPLHF	TRBV9*02, TRBV9*01	TRBV9	TRBJ1-6*01	TRBJ1-6	TRBD2*02, TRBD2*01	TRBD2	15	19	22	24	3	1	4
686	6.71e-05	TGTGCCAGCAGGACAGAAAGCTCCTACGAGCAGTACTTC	CASRTESSYEQYF	TRBV7-8*01, TRBV7-8*03	TRBV7-8	TRBJ2-7*01	TRBJ2-7	TRBD1*01	TRBD1	10	11	15	20	0	4	4
685	6.7e-05	TGTGCCACCTCGGCAGGCCAACTTAACTATGGCTACACCTTC	CATSAGQLNYGYTF	TRBV24-1*01	TRBV24-1	TRBJ1-2*01	TRBJ1-2	TRBD1*01	TRBD1	8	13	16	23	4	6	10
685	6.7e-05	TGTGCCAGCAGTGTAGGACCGACCGGCGAGCAGTACTTC	CASSVGPTGEQYF	TRBV2*01, TRBV2*03	TRBV2	TRBJ2-7*01	TRBJ2-7	TRBD1*01, TRBD2*02, TRBD2*01	TRBD1, TRBD2	12	15	18	26	2	7	9
685	6.7e-05	TGTGCCAGCAGCTTCACGGATTGGGCACCCCTCCACTTT	CASSFTDWAPLHF	TRBV11-2*01	TRBV11-2	TRBJ1-6*01	TRBJ1-6	TRBD1*01, TRBD2*02, TRBD2*01	TRBD1, TRBD2	13	22	24	25	8	0	8
685	6.7e-05	TGTGCCAGCAGCCAGGACCCTAATTCACCCCTCCACTTT	CASSQDPNSPLHF	TRBV7-3*05, TRBV7-3*01	TRBV7-3	TRBJ1-6*01	TRBJ1-6	TRBD1*01, TRBD2*02, TRBD2*01	TRBD1, TRBD2	11	14	17	20	2	2	4
685	6.7e-05	TGCAGTGCCAGACAGCGGGACACCTACGAGCAGTACTTC	CSARQRDTYEQYF	TRBV20-1*01, TRBV20-1*05, TRBV20-1*07	TRBV20-1	TRBJ2-7*01	TRBJ2-7	TRBD2*02	TRBD2	11	13	19	22	1	2	3
685	6.7e-05	TGTGCCACCAGTGATCCAATTTCGGGCCGCAGTATTTT	CATSDP~FGPQYF	TRBV24-1*01	TRBV24-1	TRBJ2-3*01	TRBJ2-3	TRBD1*01, TRBD2*02, TRBD2*01	TRBD1, TRBD2	14	23	26	27	8	0	8
685	6.7e-05	TGCAGCGTTGCCAGGGGTTACGATGAGCAGTTCTTC	CSVARGYDEQFF	TRBV29-1*01	TRBV29-1	TRBJ2-1*01	TRBJ2-1	TRBD1*01	TRBD1	9	11	16	18	1	1	2
685	6.7e-05	TGTGCCAGCAGTGAGGGAAACACCATATATTTT	CASSEGNTIYF	TRBV2*01, TRBV2*03	TRBV2	TRBJ1-3*01	TRBJ1-3	TRBD2*02	TRBD2	13	-1	-1	15	-1	-1	1
684	6.69e-05	TGTGCCACCAGCAGAGATGAGGCAGTTACACGCAATCAGCCCCAGCATTTT	CATSRDEAVTRNQPQHF	TRBV15*02	TRBV15	TRBJ1-5*01	TRBJ1-5	TRBD2*02	TRBD2	11	18	21	31	6	9	15
684	6.69e-05	TGTGCTAGCCAACTCTGTCGCGGGCCACCCTCCTACGAGCAGTACTTC	CASQLCRGPPSYEQYF	TRBV7-7*01, TRBV7-7*02	TRBV7-7	TRBJ2-7*01	TRBJ2-7	TRBD1*01, TRBD2*02, TRBD2*01	TRBD1, TRBD2	8	14	18	29	5	10	15
684	6.69e-05	TGTGCCACCAGTGACCCCCGGGACAGAAGAAATGAAAAACTGTTTTTT	CATSDPRDRRNEKLFF	TRBV24-1*01	TRBV24-1	TRBJ1-4*01	TRBJ1-4	TRBD1*01	TRBD1	13	19	25	30	5	4	9
684	6.69e-05	TGCAGTGCGGGGCGGGAATCTGTGGACTACGAGCAGTACTTC	CSAGRESVDYEQYF	TRBV20-1*06, TRBV20-1*03, TRBV20-1*01, TRBV20-1*04, TRBV20-1*05, TRBV20-1*02, TRBV20-1*07	TRBV20-1	TRBJ2-7*01	TRBJ2-7	TRBD2*02	TRBD2	7	11	16	26	3	9	12
684	6.69e-05	TGTGCCAGCAGGCGGGACACCTATGGCTACACCTTC	CASRRDTYGYTF	TRBV2*01, TRBV2*02, TRBV2*03	TRBV2	TRBJ1-2*01	TRBJ1-2	TRBD1*01, TRBD2*02	TRBD1, TRBD2	10	13	18	20	2	1	3
683	6.68e-05	TGTGCCAGCAGCGCGATATTAGCGGGAGGGCCTGGGGAGCAGTACTTC	CASSAILAGGPGEQYF	TRBV7-6*01, TRBV7-6*02	TRBV7-6	TRBJ2-7*01	TRBJ2-7	TRBD2*02	TRBD2	11	19	29	36	7	6	13
683	6.68e-05	TGCGCCAGCAGTCCTACCTCCTTTTGGACCGGGGAGCTGTTTTTT	CASSPTSFWTGELFF	TRBV10-2*01	TRBV10-2	TRBJ2-2*01	TRBJ2-2	TRBD2*02	TRBD2	11	16	20	27	4	6	10
683	6.68e-05	TGTGCCACCAGTGATGGGACAGCTAACTATGGCTACACCTTC	CATSDGTANYGYTF	TRBV24-1*01	TRBV24-1	TRBJ1-2*01	TRBJ1-2	TRBD1*01	TRBD1	14	15	21	22	0	0	0
683	6.68e-05	TGTGCCAGCAGCGTAGGGGCAGGGAATTCACCCCTCCACTTT	CASSVGAGNSPLHF	TRBV9*02, TRBV9*01	TRBV9	TRBJ1-6*01	TRBJ1-6	TRBD1*01	TRBD1	15	19	23	24	3	0	3
683	6.68e-05	TGTGCCACCAGTGATTTGCTACTTGAGCAGTTCTTC	CATSDLLLEQFF	TRBV24-1*01	TRBV24-1	TRBJ2-1*01	TRBJ2-1	TRBD2*02, TRBD2*01	TRBD2	17	20	22	23	2	0	2
683	6.68e-05	TGTGCCAGCTCCTGGGGGCAGGTCGAGCAGTACTTC	CASSWGQVEQYF	TRBV12-4*01, TRBV12-3*01	TRBV12-4, TRBV12-3	TRBJ2-7*01	TRBJ2-7	TRBD1*01	TRBD1	8	13	18	23	4	4	8
682	6.67e-05	TGTGCCAGTAGTATAGTGGAACAGGGCAATCAGCCCCAGCATTTT	CASSIVEQGNQPQHF	TRBV19*01, TRBV19*02	TRBV19	TRBJ1-5*01	TRBJ1-5	TRBD1*01	TRBD1	15	20	24	25	4	0	4
682	6.67e-05	TGTGCCAGCAGCTTAGCCCAGCAGGGCGAGCATGGCTACACCTTC	CASSLAQQGEHGYTF	TRBV7-9*01, TRBV7-9*02	TRBV7-9	TRBJ1-2*01	TRBJ1-2	TRBD1*01	TRBD1	16	21	25	31	4	5	9
682	6.67e-05	TGTGCCAGCAGCTTCTAGCGGGAGGGCCTACGAGCAGTACTTC	CASSF*R~RAYEQYF	TRBV7-4*01	TRBV7-4	TRBJ2-7*01	TRBJ2-7	TRBD2*02	TRBD2	13	14	25	26	0	0	0
682	6.67e-05	TGTGCCAGCAGCCAGAGTCGGGACGGAACTGAAGCTTTCTTT	CASSQSRDGTEAFF	TRBV2*01, TRBV2*02, TRBV2*03	TRBV2	TRBJ1-1*01	TRBJ1-1	TRBD1*01, TRBD2*02, TRBD2*01	TRBD1, TRBD2	10	19	23	27	8	3	11
682	6.67e-05	TGTGCCATCAGTGAGTCAGGGGACTATGGCTACACCTTC	CAISESGDYGYTF	TRBV10-3*01, TRBV10-3*02	TRBV10-3	TRBJ1-2*01	TRBJ1-2	TRBD1*01	TRBD1	16	17	21	22	0	0	0
682	6.67e-05	TGTGCCAGTAGTATCAGGGCGGGGAACTGTTTTTT	CASSIR~GELFF	TRBV19*01, TRBV19*02	TRBV19	TRBJ1-4*01	TRBJ1-4	TRBD2*01	TRBD2	13	18	23	24	4	0	4
681	6.66e-05	TGTGCCAGCAGCCCAGACGGCGTGCCTGGAACCTACGAGCAGTACTTC	CASSPDGVPGTYEQYF	TRBV7-3*05, TRBV7-3*01	TRBV7-3	TRBJ2-7*01	TRBJ2-7	TRBD1*01	TRBD1	11	24	27	31	12	3	15
681	6.66e-05	TGTGCCACCAGTGGGGACAGCTCCTACAATGAGCAGTTCTTC	CATSGDSSYNEQFF	TRBV24-1*01	TRBV24-1	TRBJ2-1*01	TRBJ2-1	TRBD1*01	TRBD1	12	13	19	20	0	0	0
681	6.66e-05	TGTGCCAGCAGCTTAGATCGGGACCCCGAGCAGTACTTC	CASSLDRDPEQYF	TRBV7-2*04, TRBV7-2*01	TRBV7-2	TRBJ2-7*01	TRBJ2-7	TRBD1*01, TRBD2*02, TRBD2*01	TRBD1, TRBD2	15	19	23	26	3	2	5
681	6.66e-05	TGTGCCAGCAGCTTTGGGTCGTACGAGCAGTACTTC	CASSFGSYEQYF	TRBV7-9*01, TRBV7-9*02	TRBV7-9	TRBJ2-7*01	TRBJ2-7	TRBD1*01, TRBD2*02, TRBD2*01	TRBD1, TRBD2	13	15	17	21	1	3	4
681	6.66e-05	TGCAGTGCGACTAGGGAGAGTAGGCAGTTCTTC	CSATRESRQFF	TRBV20-1*01, TRBV20-1*04, TRBV20-1*05, TRBV20-1*07	TRBV20-1	TRBJ2-1*01	TRBJ2-1	TRBD2*02, TRBD2*01	TRBD2	7	8	13	23	0	9	9
680	6.65e-05	TGTGCCACCAGCAGAGGCCTAGTAACCTTCTCGAGTTACGAGCAGTACTTC	CATSRGLVTFSSYEQYF	TRBV15*02	TRBV15	TRBJ2-7*01	TRBJ2-7	TRBD2*02, TRBD2*01	TRBD2	11	18	22	36	6	13	19
680	6.65e-05	TGTGCCAGCAGCCCAAGGACAGGGGGCTTCGGCTACACCTTC	CASSPRTGGFGYTF	TRBV7-2*04, TRBV7-2*01	TRBV7-2	TRBJ1-2*01	TRBJ1-2	TRBD1*01	TRBD1	11	16	26	30	4	3	7
680	6.65e-05	TGTGCCAGCAGGGGAACAGCGAGCTCCTACGAGCAGTACTTC	CASRGTASSYEQYF	TRBV2*01, TRBV2*03	TRBV2	TRBJ2-7*01	TRBJ2-7	TRBD1*01, TRBD2*02, TRBD2*01	TRBD1, TRBD2	10	15	18	23	4	4	8
679	6.64e-05	TGTGCCAGCAGCCAAGATGGGAGTGTCTAAACTCCTACAATGAGCAGTTCTTC	CASSQDGSV~NSYNEQFF	TRBV14*01	TRBV14	TRBJ2-1*01	TRBJ2-1	TRBD2*02	TRBD2	16	18	22	31	1	8	9
679	6.64e-05	TGTGCCACCAGTGACACCGGACAGGGTTTAGCGGGAGGGACCCAGTACTTC	CATSDTGQGLAGGTQYF	TRBV24-1*01	TRBV24-1	TRBJ2-5*01	TRBJ2-5	TRBD2*02	TRBD2	13	28	37	38	14	0	14
679	6.64e-05	TGTGCCAGCAGCTTAGAACTAGCGGGAGGCTACGAGCAGTACTTC	CASSLELAGGYEQYF	TRBV7-8*01	TRBV7-8	TRBJ2-7*01	TRBJ2-7	TRBD2*02	TRBD2	15	17	28	29	1	0	1
679	6.64e-05	TGTGCCAGCAGCTTAAGACCGGGACGGCCCTACGAGCAGTACTTC	CASSLRPGRPYEQYF	TRBV7-2*04, TRBV7-2*01	TRBV7-2	TRBJ2-7*01	TRBJ2-7	TRBD1*01, TRBD2*02, TRBD2*01	TRBD1, TRBD2	14	20	24	28	5	3	8
679	6.64e-05	TGCAGTGCCAAACAGGACTCCTATAATTCACCCCTCCACTTT	CSAKQDSYNSPLHF	TRBV20-1*01, TRBV20-1*05, TRBV20-1*07	TRBV20-1	TRBJ1-6*01	TRBJ1-6	TRBD1*01	TRBD1	7	11	15	17	3	1	4
679	6.64e-05	TGTGCCAGCAGTCAGGGGGTCACAGATACGCAGTATTTT	CASSQGVTDTQYF	TRBV9*02, TRBV9*01, TRBV9*03	TRBV9	TRBJ2-3*01	TRBJ2-3	TRBD1*01	TRBD1	10	12	18	20	1	1	2
679	6.64e-05	TGCAGCGTTACAACGGGGTACAATGAGCAGTTCTTC	CSVTTGYNEQFF	TRBV29-1*01, TRBV29-1*03	TRBV29-1	TRBJ2-1*01	TRBJ2-1	TRBD2*01	TRBD2	8	13	17	18	4	0	4
678	6.63e-05	TGTGCCAGCAGCCGCCGCAGGGGGTTTGAAGAGACCCAGTACTTC	CASSRRRGFEETQYF	TRBV7-2*04, TRBV7-2*01	TRBV7-2	TRBJ2-5*01	TRBJ2-5	TRBD1*01	TRBD1	11	17	23	28	5	4	9
678	6.63e-05	TGCGCCAGCAGCCGATGGGTGGGTTCTTTGAACGAGCAGTACTTC	CASSRWVGSLNEQYF	TRBV4-3*01	TRBV4-3	TRBJ2-7*01	TRBJ2-7	TRBD1*01, TRBD2*02, TRBD2*01	TRBD1, TRBD2	12	20	22	31	7	8	15
678	6.63e-05	TGTGCCACCAGTGATTTTTCCGGAAGGGATGAGCAGTTCTTC	CATSDFSGRDEQFF	TRBV24-1*01	TRBV24-1	TRBJ2-1*01	TRBJ2-1	TRBD1*01, TRBD2*02	TRBD1, TRBD2	16	24	27	28	7	0	7
678	6.63e-05	TGTGCCACCAGTGATTTGCTCTGGGGCAATGAGCAGTTCTTC	CATSDLLWGNEQFF	TRBV24-1*01	TRBV24-1	TRBJ2-1*01	TRBJ2-1	TRBD1*01, TRBD2*01	TRBD1, TRBD2	17	22	25	26	4	0	4
678	6.63e-05	TGTGCCAGCAGCCGAGGACAGGGACGGGATGAAGCTTTCTTT	CASSRGQGRDEAFF	TRBV9*02, TRBV9*01, TRBV9*03	TRBV9	TRBJ1-1*01	TRBJ1-1	TRBD1*01	TRBD1	11	15	22	29	3	6	9
678	6.63e-05	TGCAGTGCTAGGAAAGGGACAGTACGAAACACCATATATTTT	CSARKGTVRNTIYF	TRBV20-1*06, TRBV20-1*03, TRBV20-1*01, TRBV20-1*04, TRBV20-1*05, TRBV20-1*02, TRBV20-1*07	TRBV20-1	TRBJ1-3*01	TRBJ1-3	TRBD1*01	TRBD1	10	15	21	25	4	3	7
678	6.63e-05	TGCAGTGCTAGAGATTACCTGGATAATTCACCCCTCCACTTT	CSARDYLDNSPLHF	TRBV20-1*01, TRBV20-1*05, TRBV20-1*07	TRBV20-1	TRBJ1-6*01	TRBJ1-6	TRBD1*01	TRBD1	13	17	20	22	3	1	4
678	6.63e-05	TGTGCCAGCAGCTTACGCGGTATTGAGCAGTTCTTC	CASSLRGIEQFF	TRBV7-2*04, TRBV7-2*01	TRBV7-2	TRBJ2-1*01	TRBJ2-1	TRBD2*02, TRBD2*01	TRBD2	14	16	19	23	1	3	4
678	6.63e-05	TGTGCCAGCAGCCCTTTCCTATGGCTACACCTTC	CASSPF~YGYTF	TRBV7-3*05, TRBV7-3*01	TRBV7-3	TRBJ1-2*01	TRBJ1-2	TRBD1*01, TRBD2*02	TRBD1, TRBD2	11	12	14	18	0	3	3
677	6.62e-05	TGTGCCAGCAGCTTAGATCGTCCAGTAGCGGGAGAGGGTGAGCAGTTCTTC	CASSLDRPVAGEGEQFF	TRBV7-2*04, TRBV7-2*01	TRBV7-2	TRBJ2-1*01	TRBJ2-1	TRBD2*02	TRBD2	16	25	33	38	8	4	12
677	6.62e-05	TGTGCCAGCAGCTTATCCGGATTTAATTCACCCCTCCACTTT	CASSLSGFNSPLHF	TRBV7-2*04, TRBV7-2*01	TRBV7-2	TRBJ1-6*01	TRBJ1-6	TRBD1*01, TRBD2*02, TRBD2*01	TRBD1, TRBD2	14	18	20	23	3	2	5
677	6.62e-05	TGTGCCAGCAACCCCGGGACACCGACCTCCGAGCAGTACTTC	CASNPGTPTSEQYF	TRBV7-2*04, TRBV7-2*01	TRBV7-2	TRBJ2-7*01	TRBJ2-7	TRBD1*01	TRBD1	9	15	20	25	5	4	9
677	6.62e-05	TGCAGTGCCCCCGGGACTAGCGACTACAATGAGCAGTTCTTC	CSAPGTSDYNEQFF	TRBV20-1*06, TRBV20-1*03, TRBV20-1*01, TRBV20-1*04, TRBV20-1*05, TRBV20-1*02, TRBV20-1*07	TRBV20-1	TRBJ2-1*01	TRBJ2-1	TRBD2*02, TRBD2*01	TRBD2	7	12	21	23	4	1	5
677	6.62e-05	TGTGCCAGCAGCGACAGTAAATGTGTATGGCTACACCTTC	CASSDSK~VYGYTF	TRBV7-9*03, TRBV7-9*01, TRBV7-9*04, TRBV7-9*02	TRBV7-9	TRBJ1-2*01	TRBJ1-2	TRBD1*01	TRBD1	11	12	16	25	0	8	8
677	6.62e-05	TGTGCCAGCAGCTCCGGACAGGATCGGGTCCAGTACTTC	CASSSGQDRVQYF	TRBV7-2*04, TRBV7-2*01	TRBV7-2	TRBJ2-5*01	TRBJ2-5	TRBD1*01	TRBD1	10	15	21	29	4	7	11
676	6.61e-05	TGTGCCAGCAGTGAAGCGCTACGTACTTTGGCGAGATTTGGCTACACCTTC	CASSEALRTLARFGYTF	TRBV2*01, TRBV2*03	TRBV2	TRBJ1-2*01	TRBJ1-2	TRBD2*02, TRBD2*01	TRBD2	16	17	20	38	0	17	17
676	6.61e-05	TGTGCCACCCGATAGGGGACAGGGGATTTAATTCACCCCTCCACTTT	CATR*GTG~FNSPLHF	TRBV10-3*01, TRBV10-3*02	TRBV10-3	TRBJ1-6*01	TRBJ1-6	TRBD1*01	TRBD1	6	15	24	28	8	3	11
676	6.61e-05	TGTGCCAGCAGCTTAATACCAGTCTCCTACGAGCAGTACTTC	CASSLIPVSYEQYF	TRBV7-8*01	TRBV7-8	TRBJ2-7*01	TRBJ2-7	TRBD1*01, TRBD2*02, TRBD2*01	TRBD1, TRBD2	14	19	21	23	4	1	5
676	6.61e-05	TGCAGTACCCGTGGACTAGCGGACCCTACGAGCAGTACTTC	CSTRGLA~PYEQYF	TRBV20-1*06, TRBV20-1*03, TRBV20-1*01, TRBV20-1*04, TRBV20-1*05, TRBV20-1*02, TRBV20-1*07	TRBV20-1	TRBJ2-7*01	TRBJ2-7	TRBD2*02, TRBD2*01	TRBD2	5	12	21	24	6	2	8
676	6.61e-05	TGTGCCAGCAATACTGGAGCTAACTATGGCTACACCTTC	CASNTGANYGYTF	TRBV7-2*04, TRBV7-2*01	TRBV7-2	TRBJ1-2*01	TRBJ1-2	TRBD2*02	TRBD2	9	15	18	19	5	0	5
675	6.6e-05	TGTGCCAGCAGCTTCCCAGGGGCGTACGAGCAGTACTTC	CASSFPGAYEQYF	TRBV7-9*03, TRBV7-9*01, TRBV7-9*04, TRBV7-9*02	TRBV7-9	TRBJ2-7*01	TRBJ2-7	TRBD1*01	TRBD1	13	16	21	24	2	2	4
675	6.6e-05	TGTGCCAGCAGCTTAGACAGCGCATATGGCTACACCTTC	CASSLDSAYGYTF	TRBV7-9*01, TRBV7-9*02	TRBV7-9	TRBJ1-2*01	TRBJ1-2	TRBD1*01, TRBD2*02, TRBD2*01	TRBD1, TRBD2	15	16	19	24	0	4	4
675	6.6e-05	TGTGCCAGCAGCTTAGCGACAATGAGCAGTTCTTC	CASSLA~NEQFF	TRBV11-2*01	TRBV11-2	TRBJ2-1*01	TRBJ2-1	TRBD2*02, TRBD2*01	TRBD2	16	-1	-1	18	-1	-1	1
675	6.6e-05	TGCAGTGCTAGATTTGGTCAGCCCCAGCATTTT	CSARFGQPQHF	TRBV20-1*01, TRBV20-1*04, TRBV20-1*05, TRBV20-1*07	TRBV20-1	TRBJ1-5*01	TRBJ1-5	TRBD1*01, TRBD2*02, TRBD2*01	TRBD1, TRBD2	11	-1	-1	17	-1	-1	5
674	6.59e-05	TGTGCCATCAATGAGGCATCATGGGGGCTAGCGGTACCTACGAGCAGTACTTC	CAINEASWG~SGTYEQYF	TRBV10-3*01, TRBV10-3*02	TRBV10-3	TRBJ2-7*01	TRBJ2-7	TRBD2*02, TRBD2*01	TRBD2	14	27	33	36	12	2	14
674	6.59e-05	TGTGCCACCAGCAGAGATCTAAAGGGAGCGTGGACCCAGTACTTC	CATSRDLKGAWTQYF	TRBV15*02	TRBV15	TRBJ2-5*01	TRBJ2-5	TRBD2*02	TRBD2	11	23	27	32	11	4	15
674	6.59e-05	TGTGCCAGCAGCTTCGGGTTAGCGGGAGTTAACGAGCAGTTCTTC	CASSFGLAGVNEQFF	TRBV7-6*01	TRBV7-6	TRBJ2-1*01	TRBJ2-1	TRBD2*02	TRBD2	13	19	27	33	5	5	10
674	6.59e-05	TGTGCCACCAGTGATTGGGACTTCACAGATACGCAGTATTTT	CATSDWDFTDTQYF	TRBV24-1*01	TRBV24-1	TRBJ2-3*01	TRBJ2-3	TRBD2*02, TRBD2*01	TRBD2	15	16	21	23	0	1	1
674	6.59e-05	TGTGCCAGCAGCTTGTTGGGAACCCTCTACGAGCAGTACTTC	CASSLLGTLYEQYF	TRBV7-8*01, TRBV7-8*03	TRBV7-8	TRBJ2-7*01	TRBJ2-7	TRBD1*01, TRBD2*02, TRBD2*01	TRBD1, TRBD2	13	17	20	26	3	5	8
674	6.59e-05	TGCAGCGTCCTGGGGGGACAGGGGGCTGAGGGCTACACCTTC	CSVLGGQGAEGYTF	TRBV29-1*01, TRBV29-1*03	TRBV29-1	TRBJ1-2*01	TRBJ1-2	TRBD1*01	TRBD1	7	14	25	30	6	4	10
674	6.59e-05	TGTGCCATCAGTAGCTCCTATAATTCACCCCTCCACTTT	CAISSSYNSPLHF	TRBV10-3*01, TRBV10-3*02	TRBV10-3	TRBJ1-6*01	TRBJ1-6	TRBD2*02	TRBD2	11	-1	-1	14	-1	-1	2
674	6.59e-05	TGTGCCAGCAGCTTGGCCCCTAATCAGCCCCAGCATTTT	CASSLAPNQPQHF	TRBV5-4*01	TRBV5-4	TRBJ1-5*01	TRBJ1-5	TRBD1*01	TRBD1	13	15	19	21	1	1	2
674	6.59e-05	TGCAGTGCTAGAAGCGCAGGGGCCGATGGCTACACCTTC	CSARSAGADGYTF	TRBV20-1*01, TRBV20-1*04, TRBV20-1*05, TRBV20-1*07	TRBV20-1	TRBJ1-2*01	TRBJ1-2	TRBD1*01	TRBD1	11	16	21	25	4	3	7
674	6.59e-05	TGCAGCGTTGAAGATACGAACAGCGGGACAGATTCCTTC	CSVEDTNSGTDSF	TRBV29-1*01	TRBV29-1	TRBJ1-2*01	TRBJ1-2	TRBD1*01, TRBD2*02	TRBD1, TRBD2	13	24	30	34	10	3	13
674	6.59e-05	TGTGCCAGCAGCGGGGACAGGGCCACGAGCAGTACTTC	CASSGD~GHEQYF	TRBV25-1*01	TRBV25-1	TRBJ2-7*01	TRBJ2-7	TRBD1*01	TRBD1	10	13	21	24	2	2	4
674	6.59e-05	TGCAGTGCGGGGGAGGTGGGGGCCGAGCAGTACTTC	CSAGEVGAEQYF	TRBV20-1*06, TRBV20-1*03, TRBV20-1*01, TRBV20-1*04, TRBV20-1*05, TRBV20-1*02, TRBV20-1*07	TRBV20-1	TRBJ2-7*01	TRBJ2-7	TRBD1*01, TRBD2*02	TRBD1, TRBD2	7	17	22	23	9	0	9
673	6.58e-05	TGTGCCACCAGTGAGCCCCAGCATTTT	CATSEPQHF	TRBV24-1*01	TRBV24-1	TRBJ1-5*01	TRBJ1-5			13	-1	-1	14	-1	-1	0
672	6.57e-05	TGTGCCAGCAGTGAATGGGGTAGCGGGAGTGGCATGACAGATACGCAGTATTTT	CASSEWGSGSGMTDTQYF	TRBV25-1*01	TRBV25-1	TRBJ2-3*01	TRBJ2-3	TRBD2*02	TRBD2	15	20	28	36	4	7	11
672	6.57e-05	TGCAGTGCTAGCCTGGATTCTACAGGGAATCTCTCACCCCTCCACTTT	CSASLDSTGNLSPLHF	TRBV20-1*06, TRBV20-1*03, TRBV20-1*01, TRBV20-1*04, TRBV20-1*05, TRBV20-1*02, TRBV20-1*07	TRBV20-1	TRBJ1-6*01	TRBJ1-6	TRBD1*01	TRBD1	10	21	26	33	10	6	16
672	6.57e-05	TGTGCCACCAGAGAAATCACAGGGTTGGAATTCACCCCTCCACTTT	CATREITG~WNSPLHF	TRBV24-1*01	TRBV24-1	TRBJ1-6*01	TRBJ1-6	TRBD1*01	TRBD1	10	18	23	28	7	4	11
672	6.57e-05	TGTGCCAGCAGCTTGGTGGGACTAGGGGCCTACGAGCAGTACTTC	CASSLVGLGAYEQYF	TRBV7-2*04, TRBV7-2*01	TRBV7-2	TRBJ2-7*01	TRBJ2-7	TRBD2*02, TRBD2*01	TRBD2	13	17	24	28	3	3	6
672	6.57e-05	TGTGCCAGCAGATCTGGGTTGGTAGCGGGAGAAGAGCAGTACTTC	CASRSGLVAGEEQYF	TRBV7-9*01, TRBV7-9*04, TRBV7-9*02	TRBV7-9	TRBJ2-7*01	TRBJ2-7	TRBD2*02	TRBD2	14	22	30	33	7	2	9
672	6.57e-05	TGCAGTGCTAGAGATTTCAAGGCCGTAGGTTCACCCCTCCACTTT	CSARDFKAVGSPLHF	TRBV20-1*01, TRBV20-1*05, TRBV20-1*07	TRBV20-1	TRBJ1-6*01	TRBJ1-6	TRBD1*01, TRBD2*02, TRBD2*01	TRBD1, TRBD2	13	26	28	29	12	0	12
672	6.57e-05	TGCAGTGCTAAATTGAATGAGACATTTAACTATGGCTACACCTTC	CSAKLNETFNYGYTF	TRBV20-1*01, TRBV20-1*04, TRBV20-1*05, TRBV20-1*07	TRBV20-1	TRBJ1-2*01	TRBJ1-2	TRBD1*01	TRBD1	9	20	23	26	10	2	12
672	6.57e-05	TGTGCCACCAGTGACCCGGACAGGGGCCACGAGCAGTACTTC	CATSDPDRGHEQYF	TRBV24-1*01	TRBV24-1	TRBJ2-7*01	TRBJ2-7	TRBD1*01	TRBD1	13	17	25	28	3	2	5
672	6.57e-05	TGTGCCAGCAGCTTAGGCGTCAGGGACTATGGCTACACCTTC	CASSLGVRDYGYTF	TRBV7-2*04, TRBV7-2*01	TRBV7-2	TRBJ1-2*01	TRBJ1-2	TRBD1*01	TRBD1	15	20	24	25	4	0	4
672	6.57e-05	TGTGCCAGCAGCGGCGGGACGCTATTCGAGCAGTACTTC	CASSGGTLFEQYF	TRBV7-9*03, TRBV7-9*01, TRBV7-9*04, TRBV7-9*02	TRBV7-9	TRBJ2-7*01	TRBJ2-7	TRBD2*02	TRBD2	11	13	18	26	1	7	8
671	6.56e-05	TGTGCCAGCAGCTTTGGGTGTCTGGACAGATTACAATGAGCAGTTCTTC	CASSFGCL~TDYNEQFF	TRBV7-3*05, TRBV7-3*01	TRBV7-3	TRBJ2-1*01	TRBJ2-1	TRBD1*01	TRBD1	13	23	28	31	9	2	11
671	6.56e-05	TGTGCCAGCAGCTCGGGACTAGCGGGAGTCAATGAGCAGTTCTTC	CASSSGLAGVNEQFF	TRBV7-2*04, TRBV7-2*01	TRBV7-2	TRBJ2-1*01	TRBJ2-1	TRBD2*02	TRBD2	12	14	27	29	1	1	2
671	6.56e-05	TGTGCCACCAGCAGTAGCGGGAGTAGGGTGGATCTGTTTTTT	CATSSSGSRVDLFF	TRBV15*02	TRBV15	TRBJ2-2*01	TRBJ2-2	TRBD2*02	TRBD2	11	14	22	29	2	6	8
671	6.56e-05	TGTGCCAGCAGCTTAGATGGGGTGGGCACTGAAGCTTTCTTT	CASSLDGVGTEAFF	TRBV7-2*04, TRBV7-2*01	TRBV7-2	TRBJ1-1*01	TRBJ1-1	TRBD1*01, TRBD2*01	TRBD1, TRBD2	10	18	21	26	7	4	11
671	6.56e-05	TGTGCCAGCAGCAAGGGACAGGCGAATCAGCCCCAGCATTTT	CASSKGQANQPQHF	TRBV12-4*01, TRBV12-3*01	TRBV12-4, TRBV12-3	TRBJ1-5*01	TRBJ1-5	TRBD1*01	TRBD1	10	14	21	24	3	2	5
671	6.56e-05	TGCAGTGCTAGAGATGGGTGGTATGGATACGAGCAGTACTTC	CSARDGWYGYEQYF	TRBV20-1*01, TRBV20-1*05, TRBV20-1*07	TRBV20-1	TRBJ2-7*01	TRBJ2-7	TRBD1*01, TRBD2*02, TRBD2*01	TRBD1, TRBD2	13	24	26	27	10	0	10
671	6.56e-05	TGCAGTGCTAGAGAGGGAGGATCCACCTACGAGCAGTACTTC	CSAREGGSTYEQYF	TRBV20-1*01, TRBV20-1*05, TRBV20-1*07	TRBV20-1	TRBJ2-7*01	TRBJ2-7	TRBD2*02	TRBD2	13	14	19	25	0	5	5
671	6.56e-05	TGTGCCACCAGTGAAGTTCCTAGGTTAATGAGCAGTTCTTC	CATSEVP~VNEQFF	TRBV24-1*01	TRBV24-1	TRBJ2-1*01	TRBJ2-1	TRBD2*02, TRBD2*01	TRBD2	13	19	22	26	5	3	8
671	6.56e-05	TGTGCCAGCAGCCAACTAGCTATCAATGAGCAGTTCTTC	CASSQLAINEQFF	TRBV7-2*04, TRBV7-2*01	TRBV7-2	TRBJ2-1*01	TRBJ2-1	TRBD2*02, TRBD2*01	TRBD2	11	14	19	23	2	3	5
671	6.56e-05	TGTGCCAGCAGCTTAGCTGGGGGACGAGCAGTACTTC	CASSLA~GDEQYF	TRBV7-9*01, TRBV7-9*02	TRBV7-9	TRBJ2-7*01	TRBJ2-7	TRBD1*01, TRBD2*01	TRBD1, TRBD2	16	18	22	23	1	0	1
671	6.56e-05	TGTGCCAGCAGCTTAGAGACTCGTGAGCAGTACTTC	CASSLETREQYF	TRBV7-2*04, TRBV7-2*01	TRBV7-2	TRBJ2-7*01	TRBJ2-7	TRBD2*02, TRBD2*01	TRBD2	15	17	20	24	1	3	4
671	6.56e-05	TGCAGCGTTGTCGAGGGGAGATACGCAGTATTTT	CSVVEG~DTQYF	TRBV29-1*01	TRBV29-1	TRBJ2-3*01	TRBJ2-3	TRBD1*01, TRBD2*02	TRBD1, TRBD2	9	13	17	18	3	0	3
671	6.56e-05	TGTGCCAGCAAGCTGACGAGCAGTACTTC	CASKL~EQYF	TRBV7-3*05, TRBV7-3*01	TRBV7-3	TRBJ2-7*01	TRBJ2-7	TRBD1*01, TRBD2*02, TRBD2*01	TRBD1, TRBD2	9	12	14	15	2	0	2
670	6.55e-05	TGCAGTGCAAGAGGCACGAGCTCCTATAATTCACCCCTCCACTTT	CSARGTSSYNSPLHF	TRBV20-1*01, TRBV20-1*04, TRBV20-1*05, TRBV20-1*07	TRBV20-1	TRBJ1-6*01	TRBJ1-6	TRBD2*02	TRBD2	12	17	19	20	4	0	4
670	6.55e-05	TGCAGTGCTTGGGGAGGACGGAGCAATCAGCCCCAGCATTTT	CSAWGGRSNQPQHF	TRBV20-1*01, TRBV20-1*04, TRBV20-1*05, TRBV20-1*07	TRBV20-1	TRBJ1-5*01	TRBJ1-5	TRBD2*02	TRBD2	8	11	16	21	2	4	6
670	6.55e-05	TGTGCCCCTAAAACAGGGGAAGAGGCTACGAGCAGTACTTC	CAPKTGE~GYEQYF	TRBV24-1*01	TRBV24-1	TRBJ2-7*01	TRBJ2-7	TRBD1*01	TRBD1	5	12	18	25	6	6	12
670	6.55e-05	TGTGCCAGCATTGCGGGACTGAGCTACGAGCAGTACTTC	CASIAGLSYEQYF	TRBV2*01, TRBV2*02, TRBV2*03	TRBV2	TRBJ2-7*01	TRBJ2-7	TRBD2*02, TRBD2*01	TRBD2	9	14	19	23	4	3	7
670	6.55e-05	TGTGCCAGCAGACGGACAGGGGTCGGGGCCCTCCACTTT	CASRRTGVGALHF	TRBV2*01, TRBV2*02, TRBV2*03	TRBV2	TRBJ1-6*01	TRBJ1-6	TRBD1*01	TRBD1	10	13	21	28	2	6	8
670	6.55e-05	TGTGCCAGCAGCTTTGTTGGGTTACACACCTTC	CASSFVGLHTF	TRBV7-9*01, TRBV7-9*02	TRBV7-9	TRBJ1-2*01	TRBJ1-2	TRBD1*01, TRBD2*02, TRBD2*01	TRBD1, TRBD2	13	18	20	25	4	4	8
670	6.55e-05	TGTGCCAGTTTAGATGGGGAGCTGTTTTTT	CASLDGELFF	TRBV7-8*01, TRBV7-8*03	TRBV7-8	TRBJ2-2*01	TRBJ2-2	TRBD2*02, TRBD2*01	TRBD2	7	10	12	15	2	2	4
669	6.54e-05	TGCAGTGCTAGGACACTGAGAGAACTAGCGGGATCTCGAGAGACCCAGTACTTC	CSARTLRELAGSRETQYF	TRBV20-1*06, TRBV20-1*03, TRBV20-1*01, TRBV20-1*04, TRBV20-1*05, TRBV20-1*02, TRBV20-1*07	TRBV20-1	TRBJ2-5*01	TRBJ2-5	TRBD2*02	TRBD2	10	23	32	38	12	5	17
669	6.54e-05	TGTGCCAGTACCGAATCACAGGATTATAGCAATCAGCCCCAGCATTTT	CASTESQDYSNQPQHF	TRBV19*01, TRBV19*03, TRBV19*02	TRBV19	TRBJ1-5*01	TRBJ1-5	TRBD1*01	TRBD1	9	17	21	26	7	4	11
669	6.54e-05	TGCAGTGCTAGAGTACAGGTCGGGTCCTATAATTCACCCCTCCACTTT	CSARVQVGSYNSPLHF	TRBV20-1*01, TRBV20-1*04, TRBV20-1*05, TRBV20-1*07	TRBV20-1	TRBJ1-6*01	TRBJ1-6	TRBD1*01	TRBD1	12	14	18	24	1	5	6
669	6.54e-05	TGTGCCACCAGCAGAGAGCAGGGATGGGCAGATACGCAGTATTTT	CATSREQGWADTQYF	TRBV15*02	TRBV15	TRBJ2-3*01	TRBJ2-3	TRBD1*01	TRBD1	11	18	22	28	6	5	11
669	6.54e-05	TGTGCCAGCCGGAAGACAGGTCTCGATAATTCACCCCTCCACTTT	CASRKTGLDNSPLHF	TRBV2*01, TRBV2*02, TRBV2*03	TRBV2	TRBJ1-6*01	TRBJ1-6	TRBD1*01	TRBD1	8	14	19	25	5	5	10
669	6.54e-05	TGTGCCAGCAGCTTAAGGGACAGCTCCTACAATGAGCAGTTCTTC	CASSLRDSSYNEQFF	TRBV7-9*01, TRBV7-9*04, TRBV7-9*02	TRBV7-9	TRBJ2-1*01	TRBJ2-1	TRBD1*01	TRBD1	15	16	22	23	0	0	0
669	6.54e-05	TGCAGTGCTGACAATGGCCGGCAGTCGGTTGGCTACACCTTC	CSADNGRQSVGYTF	TRBV20-1*06, TRBV20-1*03, TRBV20-1*01, TRBV20-1*04, TRBV20-1*05, TRBV20-1*02, TRBV20-1*07	TRBV20-1	TRBJ1-2*01	TRBJ1-2	TRBD1*01, TRBD2*02, TRBD2*01	TRBD1, TRBD2	8	9	12	29	0	16	16
669	6.54e-05	TGCAGCGTTGGCCGACAGGGAGTGGATGGCTACACCTTC	CSVGRQGVDGYTF	TRBV29-1*01	TRBV29-1	TRBJ1-2*01	TRBJ1-2	TRBD1*01	TRBD1	9	13	19	25	3	5	8
669	6.54e-05	TGCAGCGTTGGGACTAGCGGGAGTTACGAGCAGTACTTC	CSVGTSGSYEQYF	TRBV29-1*01	TRBV29-1	TRBJ2-7*01	TRBJ2-7	TRBD2*02	TRBD2	9	10	22	24	0	1	1
669	6.54e-05	TGTGCCAGCAGTGCCACGACAGATACGCAGTATTTT	CASSATTDTQYF	TRBV2*01, TRBV2*02, TRBV2*03	TRBV2	TRBJ2-3*01	TRBJ2-3	TRBD1*01	TRBD1	12	-1	-1	18	-1	-1	5
669	6.54e-05	TGCAGTGCCATCCCCCTCGAAAATGAGCAGTTCTTC	CSAIPLENEQFF	TRBV20-1*06, TRBV20-1*03, TRBV20-1*01, TRBV20-1*04, TRBV20-1*05, TRBV20-1*02, TRBV20-1*07	TRBV20-1	TRBJ2-1*01	TRBJ2-1	TRBD1*01	TRBD1	7	11	16	21	3	4	7
668	6.53e-05	TGTGCCATCAGTGACGGGGTGGGGGAGGAGAACGAGCAGTACTTC	CAISDGVGEENEQYF	TRBV10-3*01, TRBV10-3*02	TRBV10-3	TRBJ2-7*01	TRBJ2-7	TRBD2*02	TRBD2	13	22	27	31	8	3	11
668	6.53e-05	TGTGCCACCAGTGGGTGGGGGAGCAATCAGCCCCAGCATTTT	CATSGWGSNQPQHF	TRBV24-1*01	TRBV24-1	TRBJ1-5*01	TRBJ1-5	TRBD1*01, TRBD2*01	TRBD1, TRBD2	12	16	20	21	3	0	3
668	6.53e-05	TGTGCCAGCAGCACCGGACAGGGTTCGTTTGGCAACACCTTC	CASSTGQGSFGNTF	TRBV7-9*03, TRBV7-9*01, TRBV7-9*04, TRBV7-9*02	TRBV7-9	TRBJ1-2*01	TRBJ1-2	TRBD1*01	TRBD1	11	15	22	29	3	6	9
668	6.53e-05	TGTGCCAGCAGCTCCTCCATCAACTACGAGCAGTACTTC	CASSSSINYEQYF	TRBV7-9*03, TRBV7-9*01, TRBV7-9*04, TRBV7-9*02	TRBV7-9	TRBJ2-7*01	TRBJ2-7	TRBD2*02	TRBD2	13	22	25	30	8	4	12
668	6.53e-05	TGCAGTGCTAGAGACCAGGGATTCCATGGCTACACCTTC	CSARDQGFHGYTF	TRBV20-1*01, TRBV20-1*05, TRBV20-1*07	TRBV20-1	TRBJ1-2*01	TRBJ1-2	TRBD1*01	TRBD1	13	15	19	25	1	5	6
667	6.52e-05	TGTGCCACCAGCAGAGCTAGGCCCTTCATTCGACAGGGGGCATCGGCTACGAGCAGTACTTC	CATSRARPFI~TGGIGYEQYF	TRBV15*02	TRBV15	TRBJ2-7*01	TRBJ2-7	TRBD1*01	TRBD1	11	31	40	46	19	5	24
667	6.52e-05	TGTGCCAGCAGCTGCTAGCCTTCGACAGGGAACTCCACAGATACGCAGTATTTT	CASSC*PSTGNSTDTQYF	TRBV7-3*05, TRBV7-3*01	TRBV7-3	TRBJ2-3*01	TRBJ2-3	TRBD1*01	TRBD1	12	23	29	35	10	5	15
667	6.52e-05	TGTGCCAGTAGTACAACCGGGACTAGCGGATACAATGAGCAGTTCTTC	CASSTTGTSGYNEQFF	TRBV19*01, TRBV19*02	TRBV19	TRBJ2-1*01	TRBJ2-1	TRBD2*02, TRBD2*01	TRBD2	12	18	28	30	5	1	6
667	6.52e-05	TGTGCCACCAGTGAGGCCGGGACAGGGCCGTGGGGAGCAGTACTTC	CATSEAGT~GRGEQYF	TRBV24-1*01	TRBV24-1	TRBJ2-7*01	TRBJ2-7	TRBD1*01	TRBD1	13	18	26	34	4	7	11
667	6.52e-05	TGCAGTGCTCGAATTAGCAATCAGCCCCAGCATTTT	CSARISNQPQHF	TRBV20-1*06, TRBV20-1*03, TRBV20-1*01, TRBV20-1*04, TRBV20-1*05, TRBV20-1*02, TRBV20-1*07	TRBV20-1	TRBJ1-5*01	TRBJ1-5	TRBD1*01, TRBD2*02, TRBD2*01	TRBD1, TRBD2	8	-1	-1	14	-1	-1	5
667	6.52e-05	TGCAGCGTTGAGGGCCGGGGAGATGGCTACACCTTC	CSVEGRGDGYTF	TRBV29-1*01	TRBV29-1	TRBJ1-2*01	TRBJ1-2	TRBD2*02, TRBD2*01	TRBD2	10	17	21	22	6	0	6
666	6.51e-05	TGCAGCGTTGACGCACTAGCGGGAGGGCCGTAGGATCCCTACGAGCAGTACTTC	CSVDALAGGP*DPYEQYF	TRBV29-1*01	TRBV29-1	TRBJ2-7*01	TRBJ2-7	TRBD2*02	TRBD2	10	14	26	37	3	10	13
666	6.51e-05	TGTGCCATCAGTGAGTCCATCGTGGGTACTCAGCCCCAGCATTTT	CAISESIVGTQPQHF	TRBV10-3*01, TRBV10-3*02	TRBV10-3	TRBJ1-5*01	TRBJ1-5	TRBD1*01, TRBD2*02, TRBD2*01	TRBD1, TRBD2	16	23	25	29	6	3	9
666	6.51e-05	TGCAGTGCTAGGGACAGCATTATCCAAGAGACCCAGTACTTC	CSARDSIIQETQYF	TRBV20-1*01, TRBV20-1*04, TRBV20-1*05, TRBV20-1*07	TRBV20-1	TRBJ2-5*01	TRBJ2-5	TRBD1*01	TRBD1	10	11	16	23	0	6	6
666	6.51e-05	TGCAGCGTTGCGTACAGGGGAGTGGAGGAAAAACTGTTTTTT	CSVAYRGVEEKLFF	TRBV29-1*01	TRBV29-1	TRBJ1-4*01	TRBJ1-4	TRBD1*01	TRBD1	9	13	19	27	3	7	10
666	6.51e-05	TGTGCTAGCAGCCGGGACAGGGAAGAGACCCAGTACTTC	CASSRDREETQYF	TRBV7-7*01, TRBV7-7*02	TRBV7-7	TRBJ2-5*01	TRBJ2-5	TRBD1*01	TRBD1	11	13	21	22	1	0	1
666	6.51e-05	TGTGCCAGCAGTGATAGGGTGTCGCAGCCCCAGCATTTT	CASSDRVSQPQHF	TRBV2*01, TRBV2*02, TRBV2*03	TRBV2	TRBJ1-5*01	TRBJ1-5	TRBD1*01, TRBD2*02	TRBD1, TRBD2	13	15	18	24	1	5	6
666	6.51e-05	TGCAGTGCTAGAAGGCCCTGGCTGAATGGCTACACCTTC	CSARRPWLNGYTF	TRBV20-1*01, TRBV20-1*04, TRBV20-1*05, TRBV20-1*07	TRBV20-1	TRBJ1-2*01	TRBJ1-2	TRBD1*01	TRBD1	11	15	19	25	3	5	8
666	6.51e-05	TGTGCCAGCAGCTTTTCGCGATATGAGCAGTTCTTC	CASSFSRYEQFF	TRBV7-2*04, TRBV7-2*01	TRBV7-2	TRBJ2-1*01	TRBJ2-1	TRBD2*02, TRBD2*01	TRBD2	13	17	19	22	3	2	5
665	6.5e-05	TGTGCCAGCAGCTTCTCTAGGGACCGAGACTCACCCCTCCACTTT	CASSFSRDRDSPLHF	TRBV7-9*03, TRBV7-9*01, TRBV7-9*04, TRBV7-9*02	TRBV7-9	TRBJ1-6*01	TRBJ1-6	TRBD1*01, TRBD2*02, TRBD2*01	TRBD1, TRBD2	13	19	23	30	5	6	11
665	6.5e-05	TGTGCCACCGCTACCCGGGACCGCCTCCACGAGCAGTACTTC	CATATRDRLHEQYF	TRBV24-1*01	TRBV24-1	TRBJ2-7*01	TRBJ2-7	TRBD1*01, TRBD2*02, TRBD2*01	TRBD1, TRBD2	8	16	20	28	7	7	14
665	6.5e-05	TGCAGTGCCCCTCGGGGTACTAACTATGGCTACACCTTC	CSAPRGTNYGYTF	TRBV20-1*06, TRBV20-1*03, TRBV20-1*01, TRBV20-1*04, TRBV20-1*05, TRBV20-1*02, TRBV20-1*07	TRBV20-1	TRBJ1-2*01	TRBJ1-2	TRBD2*02, TRBD2*01	TRBD2	7	8	12	19	0	6	6
665	6.5e-05	TGCAGTGCTCCACAGGGTTCGTATGGCTACACCTTC	CSAPQGSYGYTF	TRBV20-1*06, TRBV20-1*03, TRBV20-1*01, TRBV20-1*04, TRBV20-1*05, TRBV20-1*02, TRBV20-1*07	TRBV20-1	TRBJ1-2*01	TRBJ1-2	TRBD1*01	TRBD1	8	11	16	21	2	4	6
664	6.5e-05	TGTGCCAGCAGCCGGACCGGACAGGCGAAGAACACTGAAGCTTTCTTT	CASSRTGQAKNTEAFF	TRBV7-6*01, TRBV7-6*02	TRBV7-6	TRBJ1-1*01	TRBJ1-1	TRBD1*01	TRBD1	11	18	24	29	6	4	10
664	6.5e-05	TGCAGTGCTAGAGATTTCGACGCGAGGAATTCACCCCTCCACTTT	CSARDFDARNSPLHF	TRBV20-1*01, TRBV20-1*05, TRBV20-1*07	TRBV20-1	TRBJ1-6*01	TRBJ1-6	TRBD2*02	TRBD2	13	23	26	27	9	0	9
664	6.5e-05	TGTGCCAGTAGTCCCACAGGGGGTCAGCCCCAGCATTTT	CASSPTGGQPQHF	TRBV19*01, TRBV19*03, TRBV19*02	TRBV19	TRBJ1-5*01	TRBJ1-5	TRBD1*01	TRBD1	11	15	22	23	3	0	3
664	6.5e-05	TGTGCCAGCAGTGAGGTGGGGAACTATGGCTACACCTTC	CASSEVGNYGYTF	TRBV2*01, TRBV2*03	TRBV2	TRBJ1-2*01	TRBJ1-2	TRBD1*01, TRBD2*01	TRBD1, TRBD2	13	17	20	21	3	0	3
664	6.5e-05	TGTGCCAGCAGCTATACAGGGGTGTACGAGCAGTACTTC	CASSYTGVYEQYF	TRBV7-2*04, TRBV7-2*01	TRBV7-2	TRBJ2-7*01	TRBJ2-7	TRBD1*01	TRBD1	12	15	21	24	2	2	4
664	6.5e-05	TGCAGTGCTCCCCGGGGCGAAAACAATGAGCAGTTCTTC	CSAPRGENNEQFF	TRBV20-1*06, TRBV20-1*03, TRBV20-1*01, TRBV20-1*04, TRBV20-1*05, TRBV20-1*02, TRBV20-1*07	TRBV20-1	TRBJ2-1*01	TRBJ2-1	TRBD1*01, TRBD2*01	TRBD1, TRBD2	8	13	17	22	4	4	8
664	6.5e-05	TGCAGTGCGAGTAGCGGGGCCGGGTACGAGCAGTACTTC	CSASSGAGYEQYF	TRBV20-1*01, TRBV20-1*04, TRBV20-1*05, TRBV20-1*07	TRBV20-1	TRBJ2-7*01	TRBJ2-7	TRBD2*01	TRBD2	11	12	18	24	0	5	5
664	6.5e-05	TGCAGCGTTGCCCTGACAGGGGTTGAGCAGTTCTTC	CSVALTGVEQFF	TRBV29-1*01	TRBV29-1	TRBJ2-1*01	TRBJ2-1	TRBD1*01	TRBD1	9	14	21	23	4	1	5
664	6.5e-05	TGCAGCGTGGCTAGCAGAAACTACGAGCAGTACTTC	CSVASRNYEQYF	TRBV29-1*01	TRBV29-1	TRBJ2-7*01	TRBJ2-7	TRBD2*02, TRBD2*01	TRBD2	7	10	14	20	2	5	7
663	6.49e-05	TGTGCCAGCAGCTTAGCGCTAGGAGGGCTGGACGAGCAGTACTTC	CASSLALGGLDEQYF	TRBV7-6*01	TRBV7-6	TRBJ2-7*01	TRBJ2-7	TRBD2*02	TRBD2	16	21	26	31	4	4	8
663	6.49e-05	TGTGCCAGCAGCGAACAGGGGAGGAATCAGCCCCAGCATTTT	CASSEQGRNQPQHF	TRBV7-2*04, TRBV7-2*01	TRBV7-2	TRBJ1-5*01	TRBJ1-5	TRBD1*01	TRBD1	11	14	20	24	2	3	5
663	6.49e-05	TGCAGTGCTAGAGATGGGCACAACCGATGGCTACACCTTC	CSARDGH~TDGYTF	TRBV20-1*01, TRBV20-1*05, TRBV20-1*07	TRBV20-1	TRBJ1-2*01	TRBJ1-2	TRBD1*01	TRBD1	13	15	18	26	1	7	8
663	6.49e-05	TGTGCCAGCACGGACAGGGCAGGTGAAAAACTGTTTTTT	CASTDRAGEKLFF	TRBV2*01, TRBV2*02, TRBV2*03	TRBV2	TRBJ1-4*01	TRBJ1-4	TRBD1*01	TRBD1	9	11	18	23	1	4	5
663	6.49e-05	TGCAGTGCTAAGGCCCAGCGCCGGGGCGAGCAGTACTTC	CSAKAQRRGEQYF	TRBV20-1*06, TRBV20-1*03, TRBV20-1*01, TRBV20-1*04, TRBV20-1*05, TRBV20-1*02, TRBV20-1*07	TRBV20-1	TRBJ2-7*01	TRBJ2-7	TRBD2*01	TRBD2	9	21	25	26	11	0	11
663	6.49e-05	TGTGCCACCAGGGGACAAGCAATCAGCCCCAGCATTTT	CATRGQ~NQPQHF	TRBV24-1*01	TRBV24-1	TRBJ1-5*01	TRBJ1-5	TRBD1*01	TRBD1	10	11	16	17	0	0	0
663	6.49e-05	TGTGCCAGCGAAAGCTCCTACGAGCAGTACTTC	CASESSYEQYF	TRBV2*01, TRBV2*02, TRBV2*03	TRBV2	TRBJ2-7*01	TRBJ2-7	TRBD2*02	TRBD2	8	-1	-1	14	-1	-1	5
662	6.48e-05	TGTGCCAGCAGCTTATCGCGGGGAGACGAAAAACTGTTTTTT	CASSLSRGDEKLFF	TRBV7-8*01	TRBV7-8	TRBJ1-4*01	TRBJ1-4	TRBD2*01	TRBD2	14	17	22	27	2	4	6
662	6.48e-05	TGCGCCAGCAGCACGGGACTTCGCACAGATACGCAGTATTTT	CASSTGLRTDTQYF	TRBV5-1*01	TRBV5-1	TRBJ2-3*01	TRBJ2-3	TRBD2*02, TRBD2*01	TRBD2	11	14	19	22	2	2	4
662	6.48e-05	TGTGCCAGCAGCTTACAGGGGACCTACGAGCAGTACTTC	CASSLQGTYEQYF	TRBV7-2*04, TRBV7-2*01	TRBV7-2	TRBJ2-7*01	TRBJ2-7	TRBD1*01	TRBD1	14	15	20	22	0	1	1
662	6.48e-05	TGTGCCACCAGCAGGGGGCAAGATACGCAGTATTTT	CATSRGQDTQYF	TRBV24-1*01	TRBV24-1	TRBJ2-3*01	TRBJ2-3	TRBD1*01	TRBD1	10	11	18	20	0	1	1
661	6.47e-05	TGTGCCAGCAGCTACGGAGATGCTCCGGCCTATGGCTACACCTTC	CASSYGDAPAYGYTF	TRBV7-8*01, TRBV7-8*03	TRBV7-8	TRBJ1-2*01	TRBJ1-2	TRBD2*02	TRBD2	12	15	18	29	2	10	12
661	6.47e-05	TGTGCCAGCAGCTGGCGGGAGGTAGATACGCAGTATTTT	CASSWREVDTQYF	TRBV7-8*01, TRBV7-8*03	TRBV7-8	TRBJ2-3*01	TRBJ2-3	TRBD2*02	TRBD2	12	14	21	23	1	1	2
661	6.47e-05	TGCAGTCCCGAGTCACGACCTCCTACGAGCAGTACTTC	CSPESR~SYEQYF	TRBV20-1*06, TRBV20-1*03, TRBV20-1*01, TRBV20-1*04, TRBV20-1*05, TRBV20-1*02, TRBV20-1*07	TRBV20-1	TRBJ2-7*01	TRBJ2-7	TRBD2*02, TRBD2*01	TRBD2	5	6	9	19	0	9	9
661	6.47e-05	TGTGCCATCAGTGACAATAACTATGGCTACACCTTC	CAISDNNYGYTF	TRBV10-3*01, TRBV10-3*02	TRBV10-3	TRBJ1-2*01	TRBJ1-2	TRBD1*01	TRBD1	13	-1	-1	17	-1	-1	3
660	6.46e-05	TGCAGCGTTGATGCCAGGGGCCCTGACTATGGCTACACCTTC	CSVDARGPDYGYTF	TRBV29-1*01	TRBV29-1	TRBJ1-2*01	TRBJ1-2	TRBD1*01	TRBD1	10	14	19	25	3	5	8
660	6.46e-05	TGCAGCGTGTTAACCGGGACTAGTGTCTACGAGCAGTACTTC	CSVLTGTSVYEQYF	TRBV29-1*01, TRBV29-1*03	TRBV29-1	TRBJ2-7*01	TRBJ2-7	TRBD2*02, TRBD2*01	TRBD2	7	15	22	26	7	3	10
660	6.46e-05	TGTGCCAACCTGCGACAGGGCGGCGAAAAACTGTTTTTT	CANLRQGGEKLFF	TRBV2*01, TRBV2*02, TRBV2*03	TRBV2	TRBJ1-4*01	TRBJ1-4	TRBD1*01	TRBD1	6	13	19	24	6	4	10
660	6.46e-05	TGCGCCAGCAGTGCGAGAGGCTACTATGGCTACACCTTC	CASSARGYYGYTF	TRBV10-2*01	TRBV10-2	TRBJ1-2*01	TRBJ1-2	TRBD2*02	TRBD2	12	16	19	22	3	2	5
660	6.46e-05	TGTGCCAGCAGCTTAATCGATACGAGCAGTACTTC	CASSLI~YEQYF	TRBV7-9*01, TRBV7-9*04, TRBV7-9*02	TRBV7-9	TRBJ2-7*01	TRBJ2-7	TRBD2*02	TRBD2	10	-1	-1	20	-1	-1	9
659	6.45e-05	TGTGCCAGTAGTCGACAGGGACTAGGGGGTCAGCTCCTACGAGCAGTACTTC	CASSRQGLG~VSSYEQYF	TRBV19*01, TRBV19*03, TRBV19*02	TRBV19	TRBJ2-7*01	TRBJ2-7	TRBD2*02, TRBD2*01	TRBD2	11	17	24	33	5	8	13
659	6.45e-05	TGTGCCACCAGCACAAAGCGGGAGGGCCCAGATACGCAGTATTTT	CATSTKREGPDTQYF	TRBV15*02	TRBV15	TRBJ2-3*01	TRBJ2-3	TRBD2*02	TRBD2	12	16	25	28	3	2	5
659	6.45e-05	TGTGCCAGCAGCGTAAGAGGACTAGCGGGAGATGAGCAGTTCTTC	CASSVRGLAGDEQFF	TRBV9*02, TRBV9*01	TRBV9	TRBJ2-1*01	TRBJ2-1	TRBD2*02	TRBD2	11	18	30	31	6	0	6
659	6.45e-05	TGTGCCAGCAGCAGGGGACTAGCGGGCATCAATGAGCAGTTCTTC	CASSRGLAGINEQFF	TRBV7-9*03, TRBV7-9*01, TRBV7-9*04, TRBV7-9*02	TRBV7-9	TRBJ2-1*01	TRBJ2-1	TRBD2*02, TRBD2*01	TRBD2	13	14	25	29	0	3	3
659	6.45e-05	TGCAGCGTTGAAATGGCTAGCGGGGCCTAGAAGACCCAGTACTTC	CSVEMASGA*KTQYF	TRBV29-1*01	TRBV29-1	TRBJ2-5*01	TRBJ2-5	TRBD2*01	TRBD2	11	16	24	31	4	6	10
659	6.45e-05	TGTGCCACCAGTGATCCCAAACTATACAATGAGCAGTTCTTC	CATSDPKLYNEQFF	TRBV24-1*01	TRBV24-1	TRBJ2-1*01	TRBJ2-1	TRBD2*02, TRBD2*01	TRBD2	14	20	23	24	5	0	5
659	6.45e-05	TGTGCCACCAGCAGAGTGGGGCAGAACTATGGCTACACCTTC	CATSRVGQNYGYTF	TRBV15*02	TRBV15	TRBJ1-2*01	TRBJ1-2	TRBD1*01	TRBD1	11	17	21	24	5	2	7
659	6.45e-05	TGTGCCAGCAGCTTAAGAGACGACTCCTACGAGCAGTACTTC	CASSLRDDSYEQYF	TRBV7-8*01	TRBV7-8	TRBJ2-7*01	TRBJ2-7	TRBD1*01, TRBD2*02, TRBD2*01	TRBD1, TRBD2	14	18	20	23	3	2	5
659	6.45e-05	TGTGCTAGCAGTCTTGACAGGAACACTGAAGCTTTCTTT	CASSLDRNTEAFF	TRBV7-7*01, TRBV7-7*02	TRBV7-7	TRBJ1-1*01	TRBJ1-1	TRBD1*01	TRBD1	10	15	19	20	4	0	4
659	6.45e-05	TGTGCCAGCAGCCTAGCCCATGGGGAGACCCAGTACTTC	CASSLAHGETQYF	TRBV7-3*01	TRBV7-3	TRBJ2-5*01	TRBJ2-5	TRBD2*02, TRBD2*01	TRBD2	11	12	16	24	0	7	7
659	6.45e-05	TGCAGTGCTAGAAGTCCCAGCTCCTACGAGCAGTACTTC	CSARSPSSYEQYF	TRBV20-1*01, TRBV20-1*04, TRBV20-1*05, TRBV20-1*07	TRBV20-1	TRBJ2-7*01	TRBJ2-7	TRBD2*02, TRBD2*01	TRBD2	11	12	17	20	0	2	2
658	6.44e-05	TGTGCCAGCAGCAGCCGGGGCTGCGGGGAAGGACCTTGTAGACCCAGTACTTC	CASSSRGCG~RTL*TQYF	TRBV7-2*04, TRBV7-2*01	TRBV7-2	TRBJ2-5*01	TRBJ2-5	TRBD2*01	TRBD2	14	22	27	39	7	11	18
658	6.44e-05	TGTGCCAGCAGCTTAGCGGGGACAGGTCTCTATGGCTACACCTTC	CASSLAGTGLYGYTF	TRBV7-2*04, TRBV7-2*01	TRBV7-2	TRBJ1-2*01	TRBJ1-2	TRBD1*01	TRBD1	16	18	25	29	1	3	4
658	6.44e-05	TGCAGTGCTAGCCTCACGGTGGCAGGGGACTACGAGCAGTACTTC	CSASLTVAGDYEQYF	TRBV20-1*06, TRBV20-1*03, TRBV20-1*01, TRBV20-1*04, TRBV20-1*05, TRBV20-1*02, TRBV20-1*07	TRBV20-1	TRBJ2-7*01	TRBJ2-7	TRBD1*01	TRBD1	10	22	27	29	11	1	12
658	6.44e-05	TGTGCCAGCAGCGTAGACAGGGTGAATTCACCCCTCCACTTT	CASSVDRVNSPLHF	TRBV9*02, TRBV9*01	TRBV9	TRBJ1-6*01	TRBJ1-6	TRBD1*01	TRBD1	15	16	21	24	0	2	2
658	6.44e-05	TGCAGTGCCCAGAGAAGGGGGCGACCTTACGAGCAGTACTTC	CSAQRRGRPYEQYF	TRBV20-1*06, TRBV20-1*03, TRBV20-1*01, TRBV20-1*04, TRBV20-1*05, TRBV20-1*02, TRBV20-1*07	TRBV20-1	TRBJ2-7*01	TRBJ2-7	TRBD1*01	TRBD1	7	15	21	27	7	5	12
658	6.44e-05	TGCAGTGCAGGGCCGGATGGCACCGGGGAGCTGTTTTTT	CSAGPDGTGELFF	TRBV20-1*06, TRBV20-1*03, TRBV20-1*01, TRBV20-1*04, TRBV20-1*05, TRBV20-1*02, TRBV20-1*07	TRBV20-1	TRBJ2-2*01	TRBJ2-2	TRBD1*01, TRBD2*02	TRBD1, TRBD2	7	8	11	20	0	8	8
658	6.44e-05	TGCAGCGTTGCGGACAGGGTGAGTCAGCCCCAGCATTTT	CSVADRVSQPQHF	TRBV29-1*01	TRBV29-1	TRBJ1-5*01	TRBJ1-5	TRBD1*01	TRBD1	9	11	18	23	1	4	5
657	6.43e-05	TGTGCCACCAGTGACCGCTCGACAGGGCGCAATGAGCAGTTCTTC	CATSDRSTGRNEQFF	TRBV24-1*01	TRBV24-1	TRBJ2-1*01	TRBJ2-1	TRBD1*01	TRBD1	13	20	26	29	6	2	8
657	6.43e-05	TGTGCCATCAGTGACAGCCTTAGCAATCAGCCCCAGCATTTT	CAISDSLSNQPQHF	TRBV10-3*01, TRBV10-3*02	TRBV10-3	TRBJ1-5*01	TRBJ1-5	TRBD1*01, TRBD2*02, TRBD2*01	TRBD1, TRBD2	13	14	16	20	0	3	3
657	6.43e-05	TGTGCCAGCAGTGAGGGTACAGGGGCAGAGACCCAGTACTTC	CASSEGTGAETQYF	TRBV6-1*01	TRBV6-1	TRBJ2-5*01	TRBJ2-5	TRBD1*01	TRBD1	11	18	24	26	6	1	7
657	6.43e-05	TGTGCCAGCAGCCAAGAGCTTGAGGGGACCGAGCAGTACTTC	CASSQELEGTEQYF	TRBV7-2*04, TRBV7-2*01	TRBV7-2	TRBJ2-7*01	TRBJ2-7	TRBD1*01, TRBD2*02, TRBD2*01	TRBD1, TRBD2	11	24	28	29	12	0	12
657	6.43e-05	TGCAGCGGGACTAGCGGGAGTCACAGATACGCAGTATTTT	CSGTSGS~TDTQYF	TRBV29-1*01, TRBV29-1*03	TRBV29-1	TRBJ2-3*01	TRBJ2-3	TRBD2*02	TRBD2	6	7	19	21	0	1	1
657	6.43e-05	TGTGCCAGCAGCCTGGGACAGACCTACGAGCAGTACTTC	CASSLGQTYEQYF	TRBV7-9*01, TRBV7-9*02	TRBV7-9	TRBJ2-7*01	TRBJ2-7	TRBD1*01	TRBD1	11	14	20	22	2	1	3
657	6.43e-05	TGTGCCAGCAGCCCCGACAGATACACTGAAGCTTTCTTT	CASSPDRYTEAFF	TRBV2*01, TRBV2*02, TRBV2*03	TRBV2	TRBJ1-1*01	TRBJ1-1	TRBD1*01, TRBD2*01	TRBD1, TRBD2	10	15	19	22	4	2	6
657	6.43e-05	TGCAGTGCTTGGACAACCTCTAACTATGGCTACACCTTC	CSAWTTSNYGYTF	TRBV20-1*06, TRBV20-1*03, TRBV20-1*01, TRBV20-1*04, TRBV20-1*05, TRBV20-1*02, TRBV20-1*07	TRBV20-1	TRBJ1-2*01	TRBJ1-2	TRBD1*01	TRBD1	8	10	14	19	1	4	5
657	6.43e-05	TGTGCCATCAGGGCGGAGTATCAGCCCCAGCATTTT	CAIRAEYQPQHF	TRBV10-3*01, TRBV10-3*02	TRBV10-3	TRBJ1-5*01	TRBJ1-5	TRBD2*02, TRBD2*01	TRBD2	10	12	15	19	1	3	4
657	6.43e-05	TGTGCCAGCACATCTTCCGGTTATGGCTACACCTTC	CASTSSGYGYTF	TRBV7-9*03, TRBV7-9*01, TRBV7-9*04, TRBV7-9*02	TRBV7-9	TRBJ1-2*01	TRBJ1-2	TRBD1*01, TRBD2*02, TRBD2*01	TRBD1, TRBD2	10	15	17	21	4	3	7
656	6.42e-05	TGTGCCAGCAGCTTAACCCCGGACACAGGCGGCAATCAGCCCCAGCATTTT	CASSLTPDTGGNQPQHF	TRBV7-9*01, TRBV7-9*02	TRBV7-9	TRBJ1-5*01	TRBJ1-5	TRBD1*01, TRBD2*01	TRBD1, TRBD2	14	24	28	31	9	2	11
656	6.42e-05	TGTGCCAGCAGTGTCGGACTAGCGGGAGGAAGCAGATACGCAGTATTTT	CASSVGLA~EEADTQYF	TRBV25-1*01	TRBV25-1	TRBJ2-3*01	TRBJ2-3	TRBD2*02	TRBD2	12	15	28	32	2	3	5
656	6.42e-05	TGTGCCACCAGCAGAGATCTGGCTAGCGGGAGCCATGAGCAGTTCTTC	CATSRDLASGSHEQFF	TRBV15*02	TRBV15	TRBJ2-1*01	TRBJ2-1	TRBD2*02	TRBD2	16	22	31	34	5	2	7
656	6.42e-05	TGTGCCACCAGTGATCCCACGGGCGGGCAGCCCCAGCATTTT	CATSDPTGGQPQHF	TRBV24-1*01	TRBV24-1	TRBJ1-5*01	TRBJ1-5	TRBD2*02, TRBD2*01	TRBD2	14	22	26	27	7	0	7
656	6.42e-05	TGTGCCAGCAGCTTCGGGCCCGAGAACTATGGCTACACCTTC	CASSFGPENYGYTF	TRBV7-2*04, TRBV7-2*01	TRBV7-2	TRBJ1-2*01	TRBJ1-2	TRBD1*01, TRBD2*02, TRBD2*01	TRBD1, TRBD2	13	15	18	24	1	5	6
656	6.42e-05	TGCAGCGTTGAAGAGGGGACAGGCACAGATACGCAGTATTTT	CSVEEGTGTDTQYF	TRBV29-1*01	TRBV29-1	TRBJ2-3*01	TRBJ2-3	TRBD1*01	TRBD1	13	15	21	22	1	0	1
656	6.42e-05	TGTGCCATCACCCAGGGACAGGGTTACGAGCAGTACTTC	CAITQGQGYEQYF	TRBV10-3*01, TRBV10-3*02	TRBV10-3	TRBJ2-7*01	TRBJ2-7	TRBD1*01	TRBD1	9	14	22	24	4	1	5
656	6.42e-05	TGTGCCAGCAGTGACTCGGACAATTCACCCCTCCACTTT	CASSDSDNSPLHF	TRBV6-4*02, TRBV6-4*01	TRBV6-4	TRBJ1-6*01	TRBJ1-6	TRBD1*01, TRBD2*02, TRBD2*01	TRBD1, TRBD2	16	17	20	21	0	0	0
656	6.42e-05	TGTGCCAGCAGCCTCGGGACTAGCGGGACCCAGTACTTC	CASSLGTSGTQYF	TRBV7-2*04, TRBV7-2*01	TRBV7-2	TRBJ2-5*01	TRBJ2-5	TRBD2*02, TRBD2*01	TRBD2	11	15	25	26	3	0	3
655	6.41e-05	TGTGCCAGCAGTGAATCTGAGGACAGCCCCTACGAGCAGTACTTC	CASSESEDSPYEQYF	TRBV6-1*01	TRBV6-1	TRBJ2-7*01	TRBJ2-7	TRBD1*01	TRBD1	14	20	25	28	5	2	7
655	6.41e-05	TGTGCCAGCAGCTTAACTCGGAGCGGGAGGGCCGAGCAGTACTTC	CASSLTRSGRAEQYF	TRBV7-2*04, TRBV7-2*01	TRBV7-2	TRBJ2-7*01	TRBJ2-7	TRBD2*02	TRBD2	14	21	30	32	6	1	7
655	6.41e-05	TGTGCCAGCAGCTTAGGAGGACAGATGTATGGCTACACCTTC	CASSLGGQMYGYTF	TRBV7-9*01, TRBV7-9*02	TRBV7-9	TRBJ1-2*01	TRBJ1-2	TRBD1*01	TRBD1	15	18	23	27	2	3	5
655	6.41e-05	TGCGCCAGCAGTTCCAGGGGGGATACGCAGTATTTT	CASSSRGDTQYF	TRBV10-1*02, TRBV10-1*01	TRBV10-1	TRBJ2-3*01	TRBJ2-3	TRBD1*01	TRBD1	11	14	20	21	2	0	2
655	6.41e-05	TGTGCCAGCAGCCAAGGGAAGAGACCCAGTACTTC	CASSQG~ETQYF	TRBV14*01	TRBV14	TRBJ2-5*01	TRBJ2-5	TRBD1*01, TRBD2*02	TRBD1, TRBD2	15	-1	-1	18	-1	-1	2
654	6.4e-05	TGTGCCAGCAGCCCAGATCGACCTTTAGTTTTCGGGGAGCTGTTTTTT	CASSPDRPLVFGELFF	TRBV7-2*04, TRBV7-2*01	TRBV7-2	TRBJ2-2*01	TRBJ2-2	TRBD2*02, TRBD2*01	TRBD2	11	25	28	32	13	3	16
654	6.4e-05	TGTGCCAGCAGTGTATTCAGTCGCCATCCTACAATGAGCAGTTCTTC	CASSVFSR~SYNEQFF	TRBV25-1*01	TRBV25-1	TRBJ2-1*01	TRBJ2-1	TRBD2*02, TRBD2*01	TRBD2	12	18	21	26	5	4	9
654	6.4e-05	TGTGCCACCAGCAGAGCTCAGCGGAGCTCCTACGAGCAGTACTTC	CATSRAQRSSYEQYF	TRBV15*02	TRBV15	TRBJ2-7*01	TRBJ2-7	TRBD2*02, TRBD2*01	TRBD2	11	19	23	26	7	2	9
654	6.4e-05	TGCAGTGCTAGAGCACTAGCGGGAGTATCGGATACGCAGTATTTT	CSARALAGVSDTQYF	TRBV20-1*01, TRBV20-1*04, TRBV20-1*05, TRBV20-1*07	TRBV20-1	TRBJ2-3*01	TRBJ2-3	TRBD2*02	TRBD2	12	14	24	30	1	5	6
654	6.4e-05	TGTGCCAGCAGTTTTGGCCTTGCTGACTATGGCTACACCTTC	CASSFGLADYGYTF	TRBV12-4*01, TRBV12-3*01	TRBV12-4, TRBV12-3	TRBJ1-2*01	TRBJ1-2	TRBD1*01, TRBD2*02, TRBD2*01	TRBD1, TRBD2	11	15	17	25	3	7	10
654	6.4e-05	TGTGCCAGCAGCATTGGAGCTGGGGCCAACGTCCTGACTTTC	CASSIGAGANVLTF	TRBV2*01, TRBV2*02, TRBV2*03	TRBV2	TRBJ2-6*01	TRBJ2-6	TRBD2*02	TRBD2	10	15	18	19	4	0	4
654	6.4e-05	TGCAGTGCTAGCCGGGACAGGGGACCTACGAGCAGTACTTC	CSASRDR~TYEQYF	TRBV20-1*06, TRBV20-1*03, TRBV20-1*01, TRBV20-1*04, TRBV20-1*05, TRBV20-1*02, TRBV20-1*07	TRBV20-1	TRBJ2-7*01	TRBJ2-7	TRBD1*01	TRBD1	10	13	22	24	2	1	3
654	6.4e-05	TGTGCCACCCAGCGGGGAGGAACACAATGAGCAGTTCTTC	CATQRGG~HNEQFF	TRBV24-1*01	TRBV24-1	TRBJ2-1*01	TRBJ2-1	TRBD2*01	TRBD2	8	10	16	23	1	6	7
654	6.4e-05	TGTGCCAGCAGCTTAATTTACGAGCAGTACTTC	CASSLIYEQYF	TRBV7-2*04, TRBV7-2*01	TRBV7-2	TRBJ2-7*01	TRBJ2-7	TRBD2*02	TRBD2	14	-1	-1	18	-1	-1	3
653	6.39e-05	TGTGCCACCAGCAGAGATCGAGGACAGGGGTCAGATACGCAGTATTTT	CATSRDRGQGSDTQYF	TRBV15*02	TRBV15	TRBJ2-3*01	TRBJ2-3	TRBD1*01	TRBD1	11	21	29	31	9	1	10
653	6.39e-05	TGCGCCAGCAGCCAAGAAGGGGCGTCGGAAACCTACGAGCAGTACTTC	CASSQEGASETYEQYF	TRBV4-1*02, TRBV4-1*01	TRBV4-1	TRBJ2-7*01	TRBJ2-7	TRBD1*01	TRBD1	16	17	21	31	0	9	9
653	6.39e-05	TGTGCCAGCAGTGCCGGGACAGGGGCTTACGAGCAGTACTTC	CASSAGTGAYEQYF	TRBV2*01, TRBV2*02, TRBV2*03	TRBV2	TRBJ2-7*01	TRBJ2-7	TRBD1*01	TRBD1	12	15	24	27	2	2	4
653	6.39e-05	TGCAGTGCAAACGACGGGACTTCTTACAATGAGCAGTTCTTC	CSANDGTSYNEQFF	TRBV20-1*06, TRBV20-1*03, TRBV20-1*01, TRBV20-1*04, TRBV20-1*05, TRBV20-1*02, TRBV20-1*07	TRBV20-1	TRBJ2-1*01	TRBJ2-1	TRBD2*02, TRBD2*01	TRBD2	7	15	20	24	7	3	10
653	6.39e-05	TGTGCCAGCGGTTCCCCCTACCGCCTATGGCTACACCTTC	CASGSPY~AYGYTF	TRBV7-6*01, TRBV7-6*02	TRBV7-6	TRBJ1-2*01	TRBJ1-2	TRBD1*01	TRBD1	8	13	18	24	4	5	9
653	6.39e-05	TGCAGCGTTGACTTCGGGTTTTCCTACGAGCAGTACTTC	CSVDFGFSYEQYF	TRBV29-1*01	TRBV29-1	TRBJ2-7*01	TRBJ2-7	TRBD2*02, TRBD2*01	TRBD2	10	14	17	21	3	3	6
653	6.39e-05	TGTGCCAGCAGTGTCCGAGCGGGAGGGTATTTT	CASSVRAGGYF	TRBV2*01, TRBV2*02, TRBV2*03	TRBV2	TRBJ2-3*01	TRBJ2-3	TRBD2*02	TRBD2	12	17	25	26	4	0	4
653	6.39e-05	TGCAGTGCTAGAGATGGGGATGAGCAGTTCTTC	CSARDGDEQFF	TRBV20-1*01, TRBV20-1*05, TRBV20-1*07	TRBV20-1	TRBJ2-1*01	TRBJ2-1	TRBD1*01, TRBD2*01	TRBD1, TRBD2	13	15	18	19	1	0	1
652	6.38e-05	TGTGCCAGCAGTGGCGCGGGGAGCTCCTATAATTCACCCCTCCACTTT	CASSGAGSSYNSPLHF	TRBV25-1*01	TRBV25-1	TRBJ1-6*01	TRBJ1-6	TRBD2*01	TRBD2	12	15	20	23	2	2	4
652	6.38e-05	TGTGCCACCAGCAGCGCCGTAGGACTACATGGCTACACCTTC	CATSSAVGLHGYTF	TRBV15*02	TRBV15	TRBJ1-2*01	TRBJ1-2	TRBD2*02, TRBD2*01	TRBD2	11	21	26	28	9	1	10
652	6.38e-05	TGTGCCAGCAGCTTCCAATCGATGGACTATGGCTACACCTTC	CASSFQSMDYGYTF	TRBV7-9*03, TRBV7-9*01, TRBV7-9*04, TRBV7-9*02	TRBV7-9	TRBJ1-2*01	TRBJ1-2	TRBD1*01, TRBD2*02, TRBD2*01	TRBD1, TRBD2	13	-1	-1	25	-1	-1	11
652	6.38e-05	TGTGCCAGCAGCTCACCCACCAACGACAATGAGCAGTTCTTC	CASSSPTNDNEQFF	TRBV7-6*01	TRBV7-6	TRBJ2-1*01	TRBJ2-1	TRBD1*01, TRBD2*02, TRBD2*01	TRBD1, TRBD2	13	15	17	25	1	7	8
652	6.38e-05	TGTGCCAGCAGCTTAGCGCGTCTCGCGGGCTACACCTTC	CASSLARLAGYTF	TRBV7-9*01, TRBV7-9*02	TRBV7-9	TRBJ1-2*01	TRBJ1-2	TRBD1*01, TRBD2*02, TRBD2*01	TRBD1, TRBD2	16	19	21	27	2	5	7
652	6.38e-05	TGCAGCGTTGATGATGGGACCCGTGGCTACACCTTC	CSVDDGTRGYTF	TRBV29-1*01	TRBV29-1	TRBJ1-2*01	TRBJ1-2	TRBD1*01, TRBD2*02, TRBD2*01	TRBD1, TRBD2	10	15	19	23	4	3	7
651	6.37e-05	TGTGCCAGCAGCTTAGTTGGGGGCGTAGGGCTATGGCTACACCTTC	CASSLVGG~*GYGYTF	TRBV7-9*01, TRBV7-9*02	TRBV7-9	TRBJ1-2*01	TRBJ1-2	TRBD1*01	TRBD1	15	18	23	30	2	6	8
651	6.37e-05	TGTGCCATCAGTGGGAACCGTCAAGGTGCCTACGAGCAGTACTTC	CAISGNRQGAYEQYF	TRBV10-3*01, TRBV10-3*02	TRBV10-3	TRBJ2-7*01	TRBJ2-7	TRBD1*01, TRBD2*02, TRBD2*01	TRBD1, TRBD2	12	23	25	28	10	2	12
651	6.37e-05	TGCAGTGCTAGAGATCTAGGGGGCGGGGAGCTGTTTTTT	CSARDLGGGELFF	TRBV20-1*01, TRBV20-1*05, TRBV20-1*07	TRBV20-1	TRBJ2-2*01	TRBJ2-2	TRBD1*01	TRBD1	13	17	22	23	3	0	3
651	6.37e-05	TGTGCCAGTAAGGGGAATTCACCCCTCCACTTT	CASKGNSPLHF	TRBV19*01, TRBV19*03, TRBV19*02	TRBV19	TRBJ1-6*01	TRBJ1-6	TRBD1*01	TRBD1	9	10	14	15	0	0	0
650	6.36e-05	TGTGCCAGTAAAGCATGTCTAGCGGGATCAATTAACCTACAATGAGCAGTTCTTC	CASKACLAG~QLTYNEQFF	TRBV19*01, TRBV19*03, TRBV19*02	TRBV19	TRBJ2-1*01	TRBJ2-1	TRBD2*02	TRBD2	9	18	26	35	8	8	16
650	6.36e-05	TGTGCCAGCAGTGCCAGCCTCGGGACCGCGTACGGCTACACCTTC	CASSASLGTAYGYTF	TRBV25-1*01	TRBV25-1	TRBJ1-2*01	TRBJ1-2	TRBD1*01, TRBD2*02, TRBD2*01	TRBD1, TRBD2	12	21	25	33	8	7	15
650	6.36e-05	TGTGCCAGCAGCTTTAGGACAGGGGGAAGCTACGAGCAGTACTTC	CASSFRTGGSYEQYF	TRBV7-2*04, TRBV7-2*01	TRBV7-2	TRBJ2-7*01	TRBJ2-7	TRBD1*01	TRBD1	13	16	25	29	2	3	5
650	6.36e-05	TGTGCCAGCAGCTTAGATCCGGTTCCCTCCTACGAGCAGTACTTC	CASSLDPVPSYEQYF	TRBV7-2*04, TRBV7-2*01	TRBV7-2	TRBJ2-7*01	TRBJ2-7	TRBD1*01, TRBD2*02, TRBD2*01	TRBD1, TRBD2	16	23	25	26	6	0	6
650	6.36e-05	TGTGCCAGCAGCTTAAACGGGAGGGCTACCTACGAGCAGTACTTC	CASSLNGRATYEQYF	TRBV7-2*04, TRBV7-2*01	TRBV7-2	TRBJ2-7*01	TRBJ2-7	TRBD2*02	TRBD2	14	17	24	28	2	3	5
650	6.36e-05	TGCAGTGCTAGAGATAGGACGCGGGCTGGTTACGAGCAGTACTTC	CSARDRTRAGYEQYF	TRBV20-1*01, TRBV20-1*05, TRBV20-1*07	TRBV20-1	TRBJ2-7*01	TRBJ2-7	TRBD2*02, TRBD2*01	TRBD2	13	20	24	30	6	5	11
650	6.36e-05	TGTGCCAGCAGCTCTGAGCAGCGGCGCAGATACGCAGTATTTT	CASSSEQ~GADTQYF	TRBV7-6*01, TRBV7-6*02	TRBV7-6	TRBJ2-3*01	TRBJ2-3	TRBD2*02, TRBD2*01	TRBD2	12	19	23	26	6	2	8
650	6.36e-05	TGTGCCAGCAGTGATTGGCAGGGCAATCAGCCCCAGCATTTT	CASSDWQGNQPQHF	TRBV2*01, TRBV2*02, TRBV2*03	TRBV2	TRBJ1-5*01	TRBJ1-5	TRBD1*01	TRBD1	10	18	21	22	7	0	7
650	6.36e-05	TGTGCCAGCAGTGATAGCGGAGACACCGGGGAGCTGTTTTTT	CASSDSGDTGELFF	TRBV6-4*02, TRBV6-4*01	TRBV6-4	TRBJ2-2*01	TRBJ2-2	TRBD2*02, TRBD2*01	TRBD2	13	14	19	22	0	2	2
649	6.35e-05	TGTGCCAGCAGCTTGGGGACAGGGGCTGACGAGCAGTACTTC	CASSLGTGADEQYF	TRBV7-9*01, TRBV7-9*02	TRBV7-9	TRBJ2-7*01	TRBJ2-7	TRBD1*01	TRBD1	13	15	24	28	1	3	4
649	6.35e-05	TGCAGCGTTTACGAAGGTAGCAATCAGCCCCAGCATTTT	CSVYEGSNQPQHF	TRBV29-1*01	TRBV29-1	TRBJ1-5*01	TRBJ1-5	TRBD1*01, TRBD2*02	TRBD1, TRBD2	8	14	16	17	5	0	5
649	6.35e-05	TGCAGCGTCAACAGGGGTGGTGGAAACACCATATATTTT	CSVNRGGGNTIYF	TRBV29-1*01, TRBV29-1*03	TRBV29-1	TRBJ1-3*01	TRBJ1-3	TRBD1*01	TRBD1	7	10	16	20	2	3	5
649	6.35e-05	TGTGCCAGCAGCTTTGGCGGGCCCGAGCAGTACTTC	CASSFGGPEQYF	TRBV7-9*01, TRBV7-9*02	TRBV7-9	TRBJ2-7*01	TRBJ2-7	TRBD2*02, TRBD2*01	TRBD2	13	16	20	23	2	2	4
649	6.35e-05	TGTGCCACCACACTGAGCAGTACTTC	CATT~EQYF	TRBV24-1*01	TRBV24-1	TRBJ2-7*01	TRBJ2-7	TRBD2*02, TRBD2*01	TRBD2	9	11	13	14	1	0	1
648	6.34e-05	TGTGCCACCAGCAGAGATGCCGGGACAGTCGATGAGCAGTTCTTC	CATSRDAGTVDEQFF	TRBV15*02	TRBV15	TRBJ2-1*01	TRBJ2-1	TRBD1*01	TRBD1	11	21	27	31	9	3	12
648	6.34e-05	TGTGCCAGCAGCTTGGATTCAGGGAATACTTCACCCCTCCACTTT	CASSLDSGNTSPLHF	TRBV5-4*01	TRBV5-4	TRBJ1-6*01	TRBJ1-6	TRBD1*01	TRBD1	15	19	23	25	3	1	4
648	6.34e-05	TGTGCCATCAGTGGGCCGACAGTAAATTATGGCTACACCTTC	CAISGPTVNYGYTF	TRBV10-3*01, TRBV10-3*02	TRBV10-3	TRBJ1-2*01	TRBJ1-2	TRBD1*01	TRBD1	12	17	21	27	4	5	9
648	6.34e-05	TGTGCCATCAGTGAGGGGGGGAGCACAGATACGCAGTATTTT	CAISEGGSTDTQYF	TRBV10-3*01, TRBV10-3*02	TRBV10-3	TRBJ2-3*01	TRBJ2-3	TRBD2*01	TRBD2	14	15	20	21	0	0	0
648	6.34e-05	TGCAGTGCTTACACCGGGACTTCCTCAGGGAAGCAGTACTTC	CSAYTGTSSGKQYF	TRBV20-1*06, TRBV20-1*03, TRBV20-1*01, TRBV20-1*04, TRBV20-1*05, TRBV20-1*02, TRBV20-1*07	TRBV20-1	TRBJ2-7*01	TRBJ2-7	TRBD2*02, TRBD2*01	TRBD2	8	15	20	31	6	10	16
648	6.34e-05	TGCAGCGAGCCGGTTAGGGGGGAGTTATGGCTACACCTTC	CSEPVRG~SYGYTF	TRBV29-1*01, TRBV29-1*03	TRBV29-1	TRBJ1-2*01	TRBJ1-2	TRBD1*01, TRBD2*01	TRBD1, TRBD2	6	15	20	25	8	4	12
648	6.34e-05	TGCAGTGCTAGCGGGAGGGTCTCCTACGAGCAGTACTTC	CSASGRVSYEQYF	TRBV20-1*01, TRBV20-1*04, TRBV20-1*05, TRBV20-1*07	TRBV20-1	TRBJ2-7*01	TRBJ2-7	TRBD2*02	TRBD2	10	11	18	20	0	1	1
647	6.33e-05	TGTGCCACCAGTGACTATGGACTAGCGGGAGGGCATGAGCAGTTCTTC	CATSDYGLAGGHEQFF	TRBV24-1*01	TRBV24-1	TRBJ2-1*01	TRBJ2-1	TRBD2*02	TRBD2	13	18	32	34	4	1	5
647	6.33e-05	TGTGCCAGCAGTCAGACCGGGACAGGGAATTCACCCCTCCACTTT	CASSQTGTGNSPLHF	TRBV25-1*01	TRBV25-1	TRBJ1-6*01	TRBJ1-6	TRBD1*01	TRBD1	11	18	26	27	6	0	6
647	6.33e-05	TGTGCCACCAGTGACACAAACGCTAACTATGGCTACACCTTC	CATSDTNANYGYTF	TRBV24-1*01	TRBV24-1	TRBJ1-2*01	TRBJ1-2	TRBD1*01	TRBD1	13	15	17	22	1	4	5
647	6.33e-05	TGCAGCGTCGGAGGGGGACTAGCTTCTGAGCAGTACTTC	CSVGGGLASEQYF	TRBV29-1*01	TRBV29-1	TRBJ2-7*01	TRBJ2-7	TRBD2*02, TRBD2*01	TRBD2	7	14	22	27	6	4	10
646	6.32e-05	TGTGCCAGCAGTGAGTGGACGGTGAGGACGGGGGAGCTGTTTTTT	CASSEWTVRTGELFF	TRBV2*01, TRBV2*02, TRBV2*03	TRBV2	TRBJ2-2*01	TRBJ2-2	TRBD1*01, TRBD2*02, TRBD2*01	TRBD1, TRBD2	13	25	28	30	11	1	12
646	6.32e-05	TGTGCCAGCAGCTTATCGCGGGGGGCGATCACTGAAGCTTTCTTT	CASSLSRGAITEAFF	TRBV7-2*04, TRBV7-2*01	TRBV7-2	TRBJ1-1*01	TRBJ1-1	TRBD2*01	TRBD2	14	17	24	29	2	4	6
646	6.32e-05	TGCAGTGCTAGATCCCGACAGAACTATAATTCACCCCTCCACTTT	CSARSRQNYNSPLHF	TRBV20-1*01, TRBV20-1*04, TRBV20-1*05, TRBV20-1*07	TRBV20-1	TRBJ1-6*01	TRBJ1-6	TRBD1*01, TRBD2*02	TRBD1, TRBD2	11	16	20	23	4	2	6
646	6.32e-05	TGTGCCAGCAGTTACGGGGGCAATCAGCCCCAGCATTTT	CASSYGGNQPQHF	TRBV2*01, TRBV2*03	TRBV2	TRBJ1-5*01	TRBJ1-5	TRBD2*01	TRBD2	11	14	18	19	2	0	2
646	6.32e-05	TGTGCCAGCAGCCTAGCACCGTACAATGAGCAGTTCTTC	CASSLAPYNEQFF	TRBV7-6*01	TRBV7-6	TRBJ2-1*01	TRBJ2-1	TRBD2*02, TRBD2*01	TRBD2	16	18	20	21	1	0	1
646	6.32e-05	TGCAGTGCTAGAGCGTCGGGGGCCAACGTCCTGACTTTC	CSARASGANVLTF	TRBV20-1*01, TRBV20-1*04, TRBV20-1*05, TRBV20-1*07	TRBV20-1	TRBJ2-6*01	TRBJ2-6	TRBD1*01, TRBD2*02, TRBD2*01	TRBD1, TRBD2	12	14	16	18	1	1	2
646	6.32e-05	TGCAGCGTTGAGGGCCTAGCCGACACCATATATTTT	CSVEGLADTIYF	TRBV29-1*01	TRBV29-1	TRBJ1-3*01	TRBJ1-3	TRBD2*02, TRBD2*01	TRBD2	10	15	19	22	4	2	6
646	6.32e-05	TGTGCCAGCGGGGGGAGGGGCGAGCAGTACTTC	CASGGRGEQYF	TRBV2*01, TRBV2*02, TRBV2*03	TRBV2	TRBJ2-7*01	TRBJ2-7	TRBD2*02	TRBD2	8	12	18	20	3	1	4
645	6.31e-05	TGTGCCAGCACCCTACGGGACAGGGGGCGGGGGGTCGACGAGCAGTACTTC	CASTLRDRGRGVDEQYF	TRBV7-8*03	TRBV7-8	TRBJ2-7*01	TRBJ2-7	TRBD1*01	TRBD1	9	16	27	37	6	9	15
645	6.31e-05	TGTGCCAGCAGCTTAGCCGGACAGGGCCAATACTACGAGCAGTACTTC	CASSLAGQGQYYEQYF	TRBV7-2*04, TRBV7-2*01	TRBV7-2	TRBJ2-7*01	TRBJ2-7	TRBD1*01	TRBD1	16	18	25	32	1	6	7
645	6.31e-05	TGTGCCAGCAGTTTGGGGAGGAGAACCACAGATACGCAGTATTTT	CASSLGRRTTDTQYF	TRBV12-4*01, TRBV12-3*01	TRBV12-4, TRBV12-3	TRBJ2-3*01	TRBJ2-3	TRBD2*02	TRBD2	13	15	20	26	1	5	6
645	6.31e-05	TGTGCCAGCAGCAAAAGGACAGGGGACGGAAACACCATATATTTT	CASSKRTGDGNTIYF	TRBV7-2*04, TRBV7-2*01	TRBV7-2	TRBJ1-3*01	TRBJ1-3	TRBD1*01	TRBD1	11	16	24	27	4	2	6
645	6.31e-05	TGCAGCCCGAACCAGGGACAGCGCTACAATGAGCAGTTCTTC	CSPNQGQRYNEQFF	TRBV29-1*01, TRBV29-1*03	TRBV29-1	TRBJ2-1*01	TRBJ2-1	TRBD1*01	TRBD1	5	14	20	23	8	2	10
645	6.31e-05	TGTGCCACCAAAGACGGATACACAGATACGCAGTATTTT	CATKDGYTDTQYF	TRBV24-1*01	TRBV24-1	TRBJ2-3*01	TRBJ2-3	TRBD1*01, TRBD2*02, TRBD2*01	TRBD1, TRBD2	9	15	17	20	5	2	7
645	6.31e-05	TGTGCCAGCAGCCCGCGGGTGAGCGAGCAGTACTTC	CASSPRVSEQYF	TRBV7-9*03, TRBV7-9*01, TRBV7-9*04, TRBV7-9*02	TRBV7-9	TRBJ2-7*01	TRBJ2-7	TRBD2*02, TRBD2*01	TRBD2	11	14	18	23	2	4	6
644	6.3e-05	TGTGCCACCAGCAGAGATCTAGAGAGGTCCTACGAGCAGTACTTC	CATSRDLERSYEQYF	TRBV15*02	TRBV15	TRBJ2-7*01	TRBJ2-7	TRBD2*02, TRBD2*01	TRBD2	11	18	21	27	6	5	11
644	6.3e-05	TGTGCCAGCAGTTACCACGGGAGCGCATTGGGGGAGCAGTACTTC	CASSYHGSALGEQYF	TRBV6-5*01	TRBV6-5	TRBJ2-7*01	TRBJ2-7	TRBD2*02	TRBD2	14	17	22	33	2	10	12
644	6.3e-05	TGTGCCAGCAGCCCTACTGGCGGATCTAACTATGGCTACACCTTC	CASSPTGGSNYGYTF	TRBV7-8*01, TRBV7-8*03	TRBV7-8	TRBJ1-2*01	TRBJ1-2	TRBD2*02, TRBD2*01	TRBD2	12	19	22	25	6	2	8
644	6.3e-05	TGTGCCAGCAGTGCTCTTAACACCATATATTTT	CASSALNTIYF	TRBV2*01, TRBV2*02, TRBV2*03	TRBV2	TRBJ1-3*01	TRBJ1-3	TRBD2*02	TRBD2	12	13	15	18	0	2	2
643	6.29e-05	TGCAGCGTTGTCAAGGACCCAGCTGTTCCTACGAGCAGTACTTC	CSVVKDP~CSYEQYF	TRBV29-1*01	TRBV29-1	TRBJ2-7*01	TRBJ2-7	TRBD1*01, TRBD2*02, TRBD2*01	TRBD1, TRBD2	9	14	17	26	4	8	12
643	6.29e-05	TGTGCCAGCAGCCCAGAACTACGCGAGCAGTACTTC	CASSPELREQYF	TRBV7-9*03, TRBV7-9*01, TRBV7-9*04, TRBV7-9*02	TRBV7-9	TRBJ2-7*01	TRBJ2-7	TRBD2*02, TRBD2*01	TRBD2	11	17	20	23	5	2	7
643	6.29e-05	TGCAGCGTTGAAGAGGGACAGGGCCGGTATTTT	CSVEEGQGRYF	TRBV29-1*01	TRBV29-1	TRBJ2-3*01	TRBJ2-3	TRBD1*01	TRBD1	13	14	22	26	0	3	3
643	6.29e-05	TGTGCCAGCAGCCTCCAAGGGGGCAGTACTTC	CASSL~RGQYF	TRBV7-3*05, TRBV7-3*01	TRBV7-3	TRBJ2-7*01	TRBJ2-7	TRBD1*01	TRBD1	11	17	21	22	5	0	5
642	6.28e-05	TGTGCTAGCAGCTTAGACAACGCGGGAACCGGGGAGCTGTTTTTT	CASSLDNAGTGELFF	TRBV7-7*01	TRBV7-7	TRBJ2-2*01	TRBJ2-2	TRBD2*02	TRBD2	15	21	26	27	5	0	5
642	6.28e-05	TGTGCCACCAGTGATAGAAACCAGGGAGTGGAGACCCAGTACTTC	CATSDRNQGVETQYF	TRBV24-1*01	TRBV24-1	TRBJ2-5*01	TRBJ2-5	TRBD1*01, TRBD2*02	TRBD1, TRBD2	14	21	25	30	6	4	10
642	6.28e-05	TGTGCCACCAGCAGCACTTACGGGACCGGGGAGCTGTTTTTT	CATSSTYGTGELFF	TRBV15*02	TRBV15	TRBJ2-2*01	TRBJ2-2	TRBD2*02, TRBD2*01	TRBD2	11	20	23	24	8	0	8
642	6.28e-05	TGTGCCAGCAGCCCCGAAGCGGTCACAGATACGCAGTATTTT	CASSPEAVTDTQYF	TRBV7-2*04, TRBV7-2*01	TRBV7-2	TRBJ2-3*01	TRBJ2-3	TRBD2*02, TRBD2*01	TRBD2	11	17	21	23	5	1	6
641	6.27e-05	TGTGCCATCAATCAGCGGGAGGCTACCTCCGAGCAGTACTTC	CAINQREATSEQYF	TRBV10-3*01, TRBV10-3*02	TRBV10-3	TRBJ2-7*01	TRBJ2-7	TRBD2*02	TRBD2	9	13	21	25	3	3	6
641	6.27e-05	TGTGCCAGCTGTGGTGAGGGGAGCTCCTACGAGCAGTACTTC	CASCGEGSSYEQYF	TRBV2*01, TRBV2*02, TRBV2*03	TRBV2	TRBJ2-7*01	TRBJ2-7	TRBD1*01, TRBD2*02	TRBD1, TRBD2	12	16	20	23	3	2	5
641	6.27e-05	TGTGCCAGCAGCTGGACACTAATGAACACTGAAGCTTTCTTT	CASSWTLMNTEAFF	TRBV12-4*01, TRBV12-3*01	TRBV12-4, TRBV12-3	TRBJ1-1*01	TRBJ1-1	TRBD1*01	TRBD1	11	13	17	22	1	4	5
641	6.27e-05	TGCAGTGCTAGAGATCGACGACACTTTACGAGCAGTACTTC	CSARDRR~LYEQYF	TRBV20-1*01, TRBV20-1*05, TRBV20-1*07	TRBV20-1	TRBJ2-7*01	TRBJ2-7	TRBD1*01	TRBD1	13	19	22	26	5	3	8
641	6.27e-05	TGTGCCAGCAGGGCGACAGGGTGGTGATGAGCAGTTCTTC	CASRATG~GDEQFF	TRBV2*01, TRBV2*02, TRBV2*03	TRBV2	TRBJ2-1*01	TRBJ2-1	TRBD1*01	TRBD1	10	14	20	26	3	5	8
641	6.27e-05	TGTGCCACCAGACAGGGGGAGGAACAGCCCCAGCATTTT	CATRQGEEQPQHF	TRBV24-1*01	TRBV24-1	TRBJ1-5*01	TRBJ1-5	TRBD1*01	TRBD1	10	11	18	24	0	5	5
641	6.27e-05	TGTGCCACCAGTGGGGGCTACAATGAGCAGTTCTTC	CATSGGYNEQFF	TRBV24-1*01	TRBV24-1	TRBJ2-1*01	TRBJ2-1	TRBD1*01, TRBD2*01	TRBD1, TRBD2	12	13	16	17	0	0	0
641	6.27e-05	TGCAGTGCTAGAGATCAGGGCACCGAACAGTTCTTC	CSARDQGTEQFF	TRBV20-1*01, TRBV20-1*05, TRBV20-1*07	TRBV20-1	TRBJ2-1*01	TRBJ2-1	TRBD1*01	TRBD1	13	15	19	27	1	7	8
641	6.27e-05	TGTGCCAGCAGCATTCGGGATACGCAGTATTTT	CASSIRDTQYF	TRBV7-6*01, TRBV7-6*02	TRBV7-6	TRBJ2-3*01	TRBJ2-3	TRBD2*02, TRBD2*01	TRBD2	11	15	17	18	3	0	3
640	6.26e-05	TGTGCCAGCAGCAACCGACAGAGCAATCAGCCCCAGCATTTT	CASSNRQSNQPQHF	TRBV7-2*04, TRBV7-2*01	TRBV7-2	TRBJ1-5*01	TRBJ1-5	TRBD1*01	TRBD1	11	16	20	21	4	0	4
640	6.26e-05	TGTGCCAGCAGTGACTAGCGGGAGAAGAGACCCAGTACTTC	CASSD*R~EETQYF	TRBV6-4*02, TRBV6-4*01	TRBV6-4	TRBJ2-5*01	TRBJ2-5	TRBD2*02	TRBD2	13	14	23	24	0	0	0
640	6.26e-05	TGTGCCACCAGTGAGGGGACAGAGGAGACCCAGTACTTC	CATSEGTEETQYF	TRBV24-1*01	TRBV24-1	TRBJ2-5*01	TRBJ2-5	TRBD1*01	TRBD1	13	15	21	24	1	2	3
640	6.26e-05	TGCAGCGTTGAAGGTGGGCTGTACAATGAGCAGTTCTTC	CSVEGGLYNEQFF	TRBV29-1*01	TRBV29-1	TRBJ2-1*01	TRBJ2-1	TRBD1*01	TRBD1	12	15	18	21	2	2	4
640	6.26e-05	TGTGCCAGCAGTGAAGCGCGAGATACGCAGTATTTT	CASSEARDTQYF	TRBV2*01, TRBV2*03	TRBV2	TRBJ2-3*01	TRBJ2-3	TRBD2*02, TRBD2*01	TRBD2	16	17	19	20	0	0	0
640	6.26e-05	TGCAGTCAGTCCCAAGGTGGAGAGACCCAGTACTTC	CSQSQGGETQYF	TRBV20-1*06, TRBV20-1*03, TRBV20-1*01, TRBV20-1*04, TRBV20-1*05, TRBV20-1*02, TRBV20-1*07	TRBV20-1	TRBJ2-5*01	TRBJ2-5	TRBD2*02, TRBD2*01	TRBD2	5	7	12	20	1	7	8
639	6.25e-05	TGTGCCACCAGCAGAGAAGTGGAGGGGTCCTACGAGCAGTACTTC	CATSREVEGSYEQYF	TRBV15*02	TRBV15	TRBJ2-7*01	TRBJ2-7	TRBD2*02	TRBD2	11	20	25	27	8	1	9
639	6.25e-05	TGTGCCAGCAGAGTCGGGACAGCTTCTAACTATGGCTACACCTTC	CASRVGTASNYGYTF	TRBV2*01, TRBV2*02, TRBV2*03	TRBV2	TRBJ1-2*01	TRBJ1-2	TRBD1*01	TRBD1	10	15	21	25	4	3	7
639	6.25e-05	TGTGCCAGCAGTGCGGACTAGCGGACCCTACGAGCAGTACTTC	CASSAD*~GPYEQYF	TRBV2*01, TRBV2*02, TRBV2*03	TRBV2	TRBJ2-7*01	TRBJ2-7	TRBD2*02, TRBD2*01	TRBD2	12	14	23	26	1	2	3
639	6.25e-05	TGTGCCATTCACGGCGGGAGATCGGGGGACGAGCAGTACTTC	CAIHGGRSGDEQYF	TRBV10-3*01, TRBV10-3*02	TRBV10-3	TRBJ2-7*01	TRBJ2-7	TRBD2*02	TRBD2	7	13	19	28	5	8	13
639	6.25e-05	TGTGCCAGCAGCTTGGGACAGCAAGAGACCCAGTACTTC	CASSLGQQETQYF	TRBV7-2*04, TRBV7-2*01	TRBV7-2	TRBJ2-5*01	TRBJ2-5	TRBD1*01	TRBD1	13	14	20	21	0	0	0
639	6.25e-05	TGTGCCAGCAGCATCAGGGTGGGGGAAAAACTGTTTTTT	CASSIRVGEKLFF	TRBV7-8*01, TRBV7-8*03	TRBV7-8	TRBJ1-4*01	TRBJ1-4	TRBD1*01	TRBD1	11	14	18	24	2	5	7
639	6.25e-05	TGCAGCGTTCTTAGCGGAGATAGTTACGAGCAGTACTTC	CSVLSGDSYEQYF	TRBV29-1*01, TRBV29-1*03	TRBV29-1	TRBJ2-7*01	TRBJ2-7	TRBD2*02, TRBD2*01	TRBD2	8	11	16	24	2	7	9
639	6.25e-05	TGCAGTGCTGGGCTAGCGCCAGATACGCAGTATTTT	CSAGLAPDTQYF	TRBV20-1*06, TRBV20-1*03, TRBV20-1*01, TRBV20-1*04, TRBV20-1*05, TRBV20-1*02, TRBV20-1*07	TRBV20-1	TRBJ2-3*01	TRBJ2-3	TRBD2*02, TRBD2*01	TRBD2	8	12	17	19	3	1	4
639	6.25e-05	TGCAGCGGTAATGGAGGAGAGCAGTTCTTC	CSGNGGEQFF	TRBV29-1*01	TRBV29-1	TRBJ2-1*01	TRBJ2-1	TRBD2*02	TRBD2	6	12	16	18	5	1	6
638	6.24e-05	TGTGCCACCAGCAGAGTAATAGGGTTAGTAAAAGAGACCCAGTACTTC	CATSRVIGLVKETQYF	TRBV15*02	TRBV15	TRBJ2-5*01	TRBJ2-5	TRBD1*01, TRBD2*02, TRBD2*01	TRBD1, TRBD2	11	20	23	31	8	7	15
638	6.24e-05	TGTGCCAGCAGCTTGCGGGACTAGGGTTTGCAATGAGCAGTTCTTC	CASSLRD*~VCNEQFF	TRBV9*02, TRBV9*01, TRBV9*03	TRBV9	TRBJ2-1*01	TRBJ2-1	TRBD2*02, TRBD2*01	TRBD2	11	16	23	30	4	6	10
638	6.24e-05	TGTGCCACCAGGTCTAGCGGAACCACAGATACGCAGTATTTT	CATRSSGTTDTQYF	TRBV24-1*01	TRBV24-1	TRBJ2-3*01	TRBJ2-3	TRBD2*02, TRBD2*01	TRBD2	10	13	19	23	2	3	5
638	6.24e-05	TGTGCCACCAGAGGGGTACGGAACAATGAGCAGTTCTTC	CATRGVRNNEQFF	TRBV24-1*01	TRBV24-1	TRBJ2-1*01	TRBJ2-1	TRBD1*01	TRBD1	10	11	15	22	0	6	6
638	6.24e-05	TGTGCCAGCCGTGGACAGGGAAATTCACCCCTCCACTTT	CASRGQGNSPLHF	TRBV25-1*01	TRBV25-1	TRBJ1-6*01	TRBJ1-6	TRBD1*01	TRBD1	12	13	19	21	0	1	1
638	6.24e-05	TGCAGTGCTAGATCGACAGGGAATCAGCCCCAGCATTTT	CSARSTGNQPQHF	TRBV20-1*01, TRBV20-1*04, TRBV20-1*05, TRBV20-1*07	TRBV20-1	TRBJ1-5*01	TRBJ1-5	TRBD1*01	TRBD1	11	14	20	21	2	0	2
638	6.24e-05	TGCAGTGCTAGAGCGGACGCCAACAATGAGCAGTTCTTC	CSARADANNEQFF	TRBV20-1*01, TRBV20-1*04, TRBV20-1*05, TRBV20-1*07	TRBV20-1	TRBJ2-1*01	TRBJ2-1	TRBD1*01, TRBD2*02, TRBD2*01	TRBD1, TRBD2	12	14	17	22	1	4	5
638	6.24e-05	TGTGCCAGCAGCTTGTTTGGCGAGCAGTACTTC	CASSLFGEQYF	TRBV5-6*01	TRBV5-6	TRBJ2-7*01	TRBJ2-7	TRBD1*01	TRBD1	14	-1	-1	20	-1	-1	5
637	6.23e-05	TGTGCCAGCAGCTTGGGGGACAGCTCCTATAATTCACCCCTCCACTTT	CASSLGDSSYNSPLHF	TRBV7-8*01	TRBV7-8	TRBJ1-6*01	TRBJ1-6	TRBD1*01	TRBD1	13	16	22	23	2	0	2
637	6.23e-05	TGTGCCAGCAGTGAACAAGGACAGGCCTACGAGCAGTACTTC	CASSEQGQAYEQYF	TRBV2*01, TRBV2*03	TRBV2	TRBJ2-7*01	TRBJ2-7	TRBD1*01	TRBD1	14	18	24	25	3	0	3
637	6.23e-05	TGTGCCAGCAGCTTAGGGGTATCGGCAGATACGCAGTATTTT	CASSLGVSADTQYF	TRBV7-9*01, TRBV7-9*02	TRBV7-9	TRBJ2-3*01	TRBJ2-3	TRBD1*01, TRBD2*02, TRBD2*01	TRBD1, TRBD2	15	16	18	25	0	6	6
637	6.23e-05	TGCAGTGCTTGGACCGACCATAGCAATCAGCCCCAGCATTTT	CSAWTDHSNQPQHF	TRBV20-1*06, TRBV20-1*03, TRBV20-1*01, TRBV20-1*04, TRBV20-1*05, TRBV20-1*02, TRBV20-1*07	TRBV20-1	TRBJ1-5*01	TRBJ1-5	TRBD1*01, TRBD2*02, TRBD2*01	TRBD1, TRBD2	8	10	13	20	1	6	7
637	6.23e-05	TGCAGTGCGCCCCGACTAGTTAATCGGGAGACCCAGTACTTC	CSAPRLVNRETQYF	TRBV20-1*06, TRBV20-1*03, TRBV20-1*01, TRBV20-1*04, TRBV20-1*05, TRBV20-1*02, TRBV20-1*07	TRBV20-1	TRBJ2-5*01	TRBJ2-5	TRBD2*02, TRBD2*01	TRBD2	7	13	18	27	5	8	13
637	6.23e-05	TGTGCCAGCAGCCCCGGATTAAACTACGAGCAGTACTTC	CASSPGLNYEQYF	TRBV7-6*01, TRBV7-6*02	TRBV7-6	TRBJ2-7*01	TRBJ2-7	TRBD2*02, TRBD2*01	TRBD2	11	12	15	23	0	7	7
637	6.23e-05	TGCAGCGTTGGTATCGGATACAATGAGCAGTTCTTC	CSVGIGYNEQFF	TRBV29-1*01	TRBV29-1	TRBJ2-1*01	TRBJ2-1	TRBD1*01, TRBD2*02, TRBD2*01	TRBD1, TRBD2	9	15	17	18	5	0	5
636	6.22e-05	TGTGCCAGCAGCTTAGTAGGGACTGATACCTACGAGCAGTACTTC	CASSLVGTDTYEQYF	TRBV7-8*01	TRBV7-8	TRBJ2-7*01	TRBJ2-7	TRBD2*02, TRBD2*01	TRBD2	15	18	23	28	2	4	6
636	6.22e-05	TGTGCCAGCAGCCTTAACCCGGGACTAGCCTACGAGCAGTACTTC	CASSLNPGLAYEQYF	TRBV7-8*01, TRBV7-8*03	TRBV7-8	TRBJ2-7*01	TRBJ2-7	TRBD2*02, TRBD2*01	TRBD2	12	20	27	28	7	0	7
636	6.22e-05	TGCAGTGCTAGGGAGGGGACAGGAGCTCCTACGAGCAGTACTTC	CSAREGT~SSYEQYF	TRBV20-1*01, TRBV20-1*04, TRBV20-1*05, TRBV20-1*07	TRBV20-1	TRBJ2-7*01	TRBJ2-7	TRBD1*01	TRBD1	10	15	22	25	4	2	6
636	6.22e-05	TGTGCCATCGGTTGGGCCAGGAACAATCAGCCCCAGCATTTT	CAIGWARNNQPQHF	TRBV10-3*01, TRBV10-3*02	TRBV10-3	TRBJ1-5*01	TRBJ1-5	TRBD1*01	TRBD1	8	17	20	23	8	2	10
636	6.22e-05	TGTGCCACCGGAGGCAGGGCTAGCAATCAGCCCCAGCATTTT	CATGGRASNQPQHF	TRBV24-1*01	TRBV24-1	TRBJ1-5*01	TRBJ1-5	TRBD1*01, TRBD2*02	TRBD1, TRBD2	8	14	18	20	5	1	6
636	6.22e-05	TGTGCCAGCTCGGGGACCGTTACCTACGAGCAGTACTTC	CASSGTVTYEQYF	TRBV7-9*03, TRBV7-9*01, TRBV7-9*04, TRBV7-9*02	TRBV7-9	TRBJ2-7*01	TRBJ2-7	TRBD1*01, TRBD2*02, TRBD2*01	TRBD1, TRBD2	8	12	16	22	3	5	8
636	6.22e-05	TGTGCCAGCAGTGAGGCGAAGGGACAGCCCCAGCATTTT	CASSEAKGQPQHF	TRBV2*01, TRBV2*03	TRBV2	TRBJ1-5*01	TRBJ1-5	TRBD1*01, TRBD2*02, TRBD2*01	TRBD1, TRBD2	13	20	23	24	6	0	6
636	6.22e-05	TGTGCCAGCAAGAGGGACACAGGAAACACCATATATTTT	CASKRDTGNTIYF	TRBV2*01, TRBV2*02, TRBV2*03	TRBV2	TRBJ1-3*01	TRBJ1-3	TRBD1*01	TRBD1	9	13	18	21	3	2	5
636	6.22e-05	TGTGCCACCAGTGAGACGACAGATACGCAGTATTTT	CATSETTDTQYF	TRBV24-1*01	TRBV24-1	TRBJ2-3*01	TRBJ2-3	TRBD1*01, TRBD2*02, TRBD2*01	TRBD1, TRBD2	13	14	16	18	0	1	1
636	6.22e-05	TGCAGCCAAGAGGAAGGCTACAATGAGCAGTTCTTC	CSQEEGYNEQFF	TRBV20-1*06, TRBV20-1*03, TRBV20-1*01, TRBV20-1*04, TRBV20-1*05, TRBV20-1*02, TRBV20-1*07	TRBV20-1	TRBJ2-1*01	TRBJ2-1	TRBD2*02	TRBD2	4	9	12	17	4	4	8
636	6.22e-05	TGTGCCAGCAGCTTAGGACTAGAGGTGTTCTTC	CASSLGLEVFF	TRBV7-9*01, TRBV7-9*02	TRBV7-9	TRBJ2-1*01	TRBJ2-1	TRBD2*02, TRBD2*01	TRBD2	15	16	21	26	0	4	4
635	6.21e-05	TGTGCCAGCAGCTCAAGACTAGCGGGAAGTATTAGCTACAATGAGCAGTTCTTC	CASSSRLAGSISYNEQFF	TRBV7-6*01	TRBV7-6	TRBJ2-1*01	TRBJ2-1	TRBD2*02	TRBD2	12	16	26	35	3	8	11
635	6.21e-05	TGCGCCAGCAGTGAAGACAGGGGGTTTTGGGTGGAGACCCAGTACTTC	CASSEDRGFWVETQYF	TRBV10-2*01	TRBV10-2	TRBJ2-5*01	TRBJ2-5	TRBD1*01	TRBD1	13	15	23	33	1	9	10
635	6.21e-05	TGCAGCGTTGAATCGAACGAAACTCATCCACGTAAGCCCCGCATTTT	CSVESNET~ST*APHF	TRBV29-1*01	TRBV29-1	TRBJ1-5*01	TRBJ1-5	TRBD1*01, TRBD2*02, TRBD2*01	TRBD1, TRBD2	11	26	28	36	14	7	21
635	6.21e-05	TGTGCCAGCAGGGACTAGCGGGACTCCTACGAGCAGTACTTC	CASRD*RDSYEQYF	TRBV7-3*05, TRBV7-3*01	TRBV7-3	TRBJ2-7*01	TRBJ2-7	TRBD2*02	TRBD2	10	11	22	23	0	0	0
635	6.21e-05	TGCAGTGCTAGAGTAGGCACGGGCTCCTACGAGCAGTACTTC	CSARVGTGSYEQYF	TRBV20-1*01, TRBV20-1*04, TRBV20-1*05, TRBV20-1*07	TRBV20-1	TRBJ2-7*01	TRBJ2-7	TRBD2*02, TRBD2*01	TRBD2	12	19	22	23	6	0	6
634	6.2e-05	TGTGCCAGCAGCTTTCAAGGTGCAGGTTCCAATTCACCCCTCCACTTT	CASSFQGAGSNSPLHF	TRBV7-9*03, TRBV7-9*01, TRBV7-9*04, TRBV7-9*02	TRBV7-9	TRBJ1-6*01	TRBJ1-6	TRBD1*01	TRBD1	13	22	25	30	8	4	12
634	6.2e-05	TGTGCCACCAGCAGGGACTTTGCGGGAGAGTACGAGCAGTACTTC	CATSRDFAGEYEQYF	TRBV15*02	TRBV15	TRBJ2-7*01	TRBJ2-7	TRBD2*02	TRBD2	11	21	27	30	9	2	11
634	6.2e-05	TGTGCCAGCAGCCTCCTAGCGGGAGACACCTACGAGCAGTACTTC	CASSLLAGDTYEQYF	TRBV7-8*01, TRBV7-8*03	TRBV7-8	TRBJ2-7*01	TRBJ2-7	TRBD2*02	TRBD2	12	15	24	28	2	3	5
634	6.2e-05	TGTGCCAGCAGCTTAAGGACAGGGGGCGCGTGGCTACACCTTC	CASSLRT~GARGYTF	TRBV7-9*01, TRBV7-9*04, TRBV7-9*02	TRBV7-9	TRBJ1-2*01	TRBJ1-2	TRBD1*01	TRBD1	10	16	26	30	5	3	8
634	6.2e-05	TGCAGTGCTAGAGCGGAAGGGTACAATGAGCAGTTCTTC	CSARAEGYNEQFF	TRBV20-1*01, TRBV20-1*04, TRBV20-1*05, TRBV20-1*07	TRBV20-1	TRBJ2-1*01	TRBJ2-1	TRBD1*01, TRBD2*02	TRBD1, TRBD2	12	17	20	21	4	0	4
634	6.2e-05	TGCAGTGCCGTTGGACAGAGCTCCTACGAGCAGTACTTC	CSAVGQSSYEQYF	TRBV20-1*06, TRBV20-1*03, TRBV20-1*01, TRBV20-1*04, TRBV20-1*05, TRBV20-1*02, TRBV20-1*07	TRBV20-1	TRBJ2-7*01	TRBJ2-7	TRBD1*01	TRBD1	7	12	17	20	4	2	6
634	6.2e-05	TGTGCCAGTAGGGGCGATCGTGAGCAGTTCTTC	CASRGDREQFF	TRBV19*01, TRBV19*03, TRBV19*02	TRBV19	TRBJ2-1*01	TRBJ2-1	TRBD1*01	TRBD1	10	11	14	20	0	5	5
634	6.2e-05	TGTGCCAGCAGCGGGAAGGTAAAACTGTTTTTT	CASSGKVKLFF	TRBV2*01, TRBV2*02, TRBV2*03	TRBV2	TRBJ1-4*01	TRBJ1-4	TRBD2*02	TRBD2	10	11	15	20	0	4	4
633	6.19e-05	TGCAGTGCTAGAGATCTGGCGGGAGGGAAGCACGTCGCAGATACGCAGTATTTT	CSARDLAGGKHVADTQYF	TRBV20-1*01, TRBV20-1*05, TRBV20-1*07	TRBV20-1	TRBJ2-3*01	TRBJ2-3	TRBD2*02	TRBD2	13	18	26	37	4	10	14
633	6.19e-05	TGTGCCAGCAGCCCTCCGGGAACGAGCACAGATACGCAGTATTTT	CASSPPGTSTDTQYF	TRBV4-2*01	TRBV4-2	TRBJ2-3*01	TRBJ2-3	TRBD2*02	TRBD2	11	16	20	24	4	3	7
633	6.19e-05	TGTGCCAGCAGTGAGGGGACAGGGAATCAGCCCCAGCATTTT	CASSEGTGNQPQHF	TRBV2*01, TRBV2*03	TRBV2	TRBJ1-5*01	TRBJ1-5	TRBD1*01	TRBD1	13	15	23	24	1	0	1
633	6.19e-05	TGTGCCAGCAGCCTGGACAGGGGGCGGGAAGAGCAGTACTTC	CASSLDRGREEQYF	TRBV7-2*04, TRBV7-2*01	TRBV7-2	TRBJ2-7*01	TRBJ2-7	TRBD1*01	TRBD1	11	14	24	30	2	5	7
633	6.19e-05	TGTGCCACCAGCAGAGATTCGGCAGATACGCAGTATTTT	CATSRDSADTQYF	TRBV15*02	TRBV15	TRBJ2-3*01	TRBJ2-3	TRBD2*02, TRBD2*01	TRBD2	11	19	21	22	7	0	7
633	6.19e-05	TGTGCCAGCAGCTTACAGGAATTCCATGGCTACACCTTC	CASSLQEFHGYTF	TRBV7-9*01, TRBV7-9*04, TRBV7-9*02	TRBV7-9	TRBJ1-2*01	TRBJ1-2	TRBD1*01	TRBD1	14	15	18	25	0	6	6
633	6.19e-05	TGCAGTGCTCGCCAGACTCTAGCACGCGGTACTTC	CSARQT~STRYF	TRBV20-1*06, TRBV20-1*03, TRBV20-1*01, TRBV20-1*04, TRBV20-1*05, TRBV20-1*02, TRBV20-1*07	TRBV20-1	TRBJ2-7*01	TRBJ2-7	TRBD2*02, TRBD2*01	TRBD2	8	18	22	28	9	5	14
632	6.18e-05	TGTGCCACCAGTGACCCCGTCCATCCGACTTAGCGGGAGCTACGAGCAGTACTTC	CATSDPVHP~LSGSYEQYF	TRBV24-1*01	TRBV24-1	TRBJ2-7*01	TRBJ2-7	TRBD2*02	TRBD2	13	30	38	39	16	0	16
632	6.18e-05	TGTGCCAGCAGCGCTAGGACTAGCGGGAGCACAGATACGCAGTATTTT	CASSARTSGSTDTQYF	TRBV7-6*01, TRBV7-6*02	TRBV7-6	TRBJ2-3*01	TRBJ2-3	TRBD2*02, TRBD2*01	TRBD2	11	16	26	27	4	0	4
632	6.18e-05	TGTGCCAGCAGCCTCGGGACAGCCGGAACCTACGAGCAGTACTTC	CASSLGTAGTYEQYF	TRBV7-8*01, TRBV7-8*03	TRBV7-8	TRBJ2-7*01	TRBJ2-7	TRBD1*01	TRBD1	12	15	21	28	2	6	8
632	6.18e-05	TGTGCCAGCAGCCAAGTCGAGGGGGATTTCTATGGCTACACCTTC	CASSQVEGDFYGYTF	TRBV14*01	TRBV14	TRBJ1-2*01	TRBJ1-2	TRBD1*01	TRBD1	15	19	24	29	3	4	7
632	6.18e-05	TGCAGTGCTCATACACGAAATAACAGGGGAACGGCTACACCTTC	CSAHTRN~QGNGYTF	TRBV20-1*06, TRBV20-1*03, TRBV20-1*01, TRBV20-1*04, TRBV20-1*05, TRBV20-1*02, TRBV20-1*07	TRBV20-1	TRBJ1-2*01	TRBJ1-2	TRBD1*01	TRBD1	8	22	28	32	13	3	16
632	6.18e-05	TGTGCCAGCAGCTACAGGGTTGCCTACGAGCAGTACTTC	CASSYRVAYEQYF	TRBV7-9*03, TRBV7-9*01, TRBV7-9*04, TRBV7-9*02	TRBV7-9	TRBJ2-7*01	TRBJ2-7	TRBD1*01	TRBD1	10	13	18	22	2	3	5
632	6.18e-05	TGTGCCAGCAGCTCCTGGGGAAACACCATATATTTT	CASSSWGNTIYF	TRBV7-2*04, TRBV7-2*01	TRBV7-2	TRBJ1-3*01	TRBJ1-3	TRBD1*01	TRBD1	12	13	16	18	0	1	1
631	6.17e-05	TGCAGTGCTAGACAGCATAGCTCCTATAATTCACCCCTCCACTTT	CSARQHSSYNSPLHF	TRBV20-1*01, TRBV20-1*05, TRBV20-1*07	TRBV20-1	TRBJ1-6*01	TRBJ1-6	TRBD1*01, TRBD2*02, TRBD2*01	TRBD1, TRBD2	11	12	14	20	0	5	5
631	6.17e-05	TGTGCCAGCAGCTTAGGTGGGGAGGGCTATGGCTACACCTTC	CASSLGGEGYGYTF	TRBV7-3*01	TRBV7-3	TRBJ1-2*01	TRBJ1-2	TRBD2*02	TRBD2	14	19	25	26	4	0	4
631	6.17e-05	TGTGCCAGCAGCTTAGGGACAGGGACCTACGAGCAGTACTTC	CASSLGTGTYEQYF	TRBV7-2*04, TRBV7-2*01	TRBV7-2	TRBJ2-7*01	TRBJ2-7	TRBD1*01	TRBD1	15	16	23	33	0	9	9
631	6.17e-05	TGTGCCAGCAGCTTAGATGTTAGCGGGATCGAGCAGTACTTC	CASSLDVSGIEQYF	TRBV7-2*04, TRBV7-2*01	TRBV7-2	TRBJ2-7*01	TRBJ2-7	TRBD2*02	TRBD2	16	20	27	29	3	1	4
631	6.17e-05	TGTGCCAGCAGCCGACAGGGTATGGGCAACGAGCAGTACTTC	CASSRQGMGNEQYF	TRBV7-9*03, TRBV7-9*01, TRBV7-9*04, TRBV7-9*02	TRBV7-9	TRBJ2-7*01	TRBJ2-7	TRBD1*01	TRBD1	10	13	19	28	2	8	10
631	6.17e-05	TGCAGCGTTTATGCGGGAGGGCCTGGGAATGAGCAGTTCTTC	CSVYAGGPGNEQFF	TRBV29-1*01	TRBV29-1	TRBJ2-1*01	TRBJ2-1	TRBD2*02	TRBD2	8	12	20	27	3	6	9
631	6.17e-05	TGTGCCAGCAGCCAACAACCCTGGGAGCAGTACTTC	CASSQQPWEQYF	TRBV7-2*04, TRBV7-2*01	TRBV7-2	TRBJ2-7*01	TRBJ2-7	TRBD1*01	TRBD1	11	18	22	24	6	1	7
631	6.17e-05	TGCAGTGCTCGGAGGGTATACGAGCAGTACTTC	CSARRVYEQYF	TRBV20-1*06, TRBV20-1*03, TRBV20-1*01, TRBV20-1*04, TRBV20-1*05, TRBV20-1*02, TRBV20-1*07	TRBV20-1	TRBJ2-7*01	TRBJ2-7	TRBD2*02	TRBD2	8	10	15	18	1	2	3
630	6.16e-05	TGTGCCAGCAGCATAGGACAGGGTAAATTCGATGGCTACACCTTC	CASSIGQGKFDGYTF	TRBV7-9*01, TRBV7-9*02	TRBV7-9	TRBJ1-2*01	TRBJ1-2	TRBD1*01	TRBD1	15	16	22	31	0	8	8
630	6.16e-05	TGCAGTGCTAGAGAAGGTCCAGGCTACAATGAGCAGTTCTTC	CSAREGPGYNEQFF	TRBV20-1*01, TRBV20-1*05, TRBV20-1*07	TRBV20-1	TRBJ2-1*01	TRBJ2-1	TRBD1*01, TRBD2*02, TRBD2*01	TRBD1, TRBD2	13	19	22	23	5	0	5
630	6.16e-05	TGCAGCGCCGCAACAGGGGGCGGCAATCAGCCCCAGCATTTT	CSAATGGGNQPQHF	TRBV29-1*03	TRBV29-1	TRBJ1-5*01	TRBJ1-5	TRBD1*01	TRBD1	7	12	20	22	4	1	5
630	6.16e-05	TGTGCCAGCAGCTTCTTCGAGGTTCTACGAGCAGTACTTC	CASSFFE~FYEQYF	TRBV7-2*04, TRBV7-2*01	TRBV7-2	TRBJ2-7*01	TRBJ2-7	TRBD2*02	TRBD2	13	18	21	24	4	2	6
630	6.16e-05	TGTGCCAGCAGCTTAGGGGGAGCAGATACGCAGTATTTT	CASSLGGADTQYF	TRBV7-6*01	TRBV7-6	TRBJ2-3*01	TRBJ2-3	TRBD2*02	TRBD2	15	17	21	22	1	0	1
629	6.15e-05	TGCAGTGCTAGAGAGATTAGAGGGAGCTCCTACAATGAGCAGTTCTTC	CSAREIRGSSYNEQFF	TRBV20-1*01, TRBV20-1*05, TRBV20-1*07	TRBV20-1	TRBJ2-1*01	TRBJ2-1	TRBD2*02	TRBD2	13	21	25	26	7	0	7
629	6.15e-05	TGTGCCACCAGTGGAGAGCGGACCTACAATGAGCAGTTCTTC	CATSGERTYNEQFF	TRBV24-1*01	TRBV24-1	TRBJ2-1*01	TRBJ2-1	TRBD2*02, TRBD2*01	TRBD2	12	16	20	22	3	1	4
629	6.15e-05	TGTGCCAGCAGCTTCCGGACAGCCTCCTACGAGCAGTACTTC	CASSFRTASYEQYF	TRBV7-2*04, TRBV7-2*01	TRBV7-2	TRBJ2-7*01	TRBJ2-7	TRBD1*01	TRBD1	13	16	21	23	2	1	3
629	6.15e-05	TGCAGCGTGATCCTAGCGGAGGCGCTCTACGAGCAGTACTTC	CSVILAEALYEQYF	TRBV29-1*01, TRBV29-1*03	TRBV29-1	TRBJ2-7*01	TRBJ2-7	TRBD2*02, TRBD2*01	TRBD2	7	12	18	26	4	7	11
629	6.15e-05	TGTGCCATCAGTGAGGGGCGCAATCAGCCCCAGCATTTT	CAISEGRNQPQHF	TRBV10-3*01, TRBV10-3*02	TRBV10-3	TRBJ1-5*01	TRBJ1-5	TRBD1*01	TRBD1	14	15	18	19	0	0	0
629	6.15e-05	TGTGCCATCAGTGAGGGGGAGGGCGACGAGCAGTACTTC	CAISEGEGDEQYF	TRBV10-3*01, TRBV10-3*02	TRBV10-3	TRBJ2-7*01	TRBJ2-7	TRBD2*02	TRBD2	14	16	22	25	1	2	3
629	6.15e-05	TGTGCCAGCAGGAGGACAGGGGGTGGCTACACCTTC	CASRRTGGGYTF	TRBV2*01, TRBV2*02, TRBV2*03	TRBV2	TRBJ1-2*01	TRBJ1-2	TRBD1*01	TRBD1	10	13	22	23	2	0	2
628	6.14e-05	TGTGCCAGCAGTTTAGGGCAGGGACACCCCTCTGGGGCCAACGTCCTGACTTTC	CASSLGQGHPSGANVLTF	TRBV25-1*01	TRBV25-1	TRBJ2-6*01	TRBJ2-6	TRBD1*01	TRBD1	11	20	25	29	8	3	11
628	6.14e-05	TGTGCCATCAGTGCCAGCGGGAGCTTCCACGAGCAGTACTTC	CAISASGSFHEQYF	TRBV10-3*01, TRBV10-3*02	TRBV10-3	TRBJ2-7*01	TRBJ2-7	TRBD2*02	TRBD2	12	15	22	28	2	5	7
628	6.14e-05	TGTGCCACCAGTGATGGGCAGCACAATCAGCCCCAGCATTTT	CATSDGQHNQPQHF	TRBV24-1*01	TRBV24-1	TRBJ1-5*01	TRBJ1-5	TRBD1*01	TRBD1	14	15	18	23	0	4	4
628	6.14e-05	TGTGCCAGCAGGCCTAGGTGGGATAATTCACCCCTCCACTTT	CASRPRWDNSPLHF	TRBV25-1*01	TRBV25-1	TRBJ1-6*01	TRBJ1-6	TRBD2*02, TRBD2*01	TRBD2	10	13	16	22	2	5	7
628	6.14e-05	TGCAGTGCGCCCGGGGAGAGCGGAACCTACGAGCAGTACTTC	CSAPGESGTYEQYF	TRBV20-1*06, TRBV20-1*03, TRBV20-1*01, TRBV20-1*04, TRBV20-1*05, TRBV20-1*02, TRBV20-1*07	TRBV20-1	TRBJ2-7*01	TRBJ2-7	TRBD2*02, TRBD2*01	TRBD2	7	18	22	25	10	2	12
628	6.14e-05	TGTGCCGGGGGAAGGACAGGGGATTCTGAAGCTTTCTTT	CAGGRTGDSEAFF	TRBV24-1*01	TRBV24-1	TRBJ1-1*01	TRBJ1-1	TRBD1*01	TRBD1	5	13	21	25	7	3	10
628	6.14e-05	TGTGCCAGCAGCTTGGGTCGCAATCAGCCCCAGCATTTT	CASSLGRNQPQHF	TRBV7-2*04, TRBV7-2*01	TRBV7-2	TRBJ1-5*01	TRBJ1-5	TRBD1*01, TRBD2*02, TRBD2*01	TRBD1, TRBD2	13	14	16	19	0	2	2
628	6.14e-05	TGCAGTGCTCCGGACCAACTGACGGGGGGCTACACCTTC	CSAPDQLTGGYTF	TRBV20-1*06, TRBV20-1*03, TRBV20-1*01, TRBV20-1*04, TRBV20-1*05, TRBV20-1*02, TRBV20-1*07	TRBV20-1	TRBJ1-2*01	TRBJ1-2	TRBD2*01	TRBD2	8	22	26	27	13	0	13
628	6.14e-05	TGTGCCAGCAGTGACTCTCGACTATGGCTACACCTTC	CASSDS~DYGYTF	TRBV6-4*02, TRBV6-4*01	TRBV6-4	TRBJ1-2*01	TRBJ1-2	TRBD2*02	TRBD2	11	12	15	20	0	4	4
628	6.14e-05	TGCGCCAGCAGCCTCCGGGACAGGGGGTAGTACTTC	CASSLRDRG*YF	TRBV4-1*02, TRBV4-1*01	TRBV4-1	TRBJ2-7*01	TRBJ2-7	TRBD1*01	TRBD1	12	16	26	28	3	1	4
627	6.13e-05	TGTGCCACCAGCAGAGCCAGAGACAGGGCTCTTAATTCACCCCTCCACTTT	CATSRARDRALNSPLHF	TRBV15*02	TRBV15	TRBJ1-6*01	TRBJ1-6	TRBD1*01	TRBD1	15	21	27	32	5	4	9
627	6.13e-05	TGTGCCAGCAGCTTAGCCTCGTTAGCGGGAAACACCGGGGAGCTGTTTTTT	CASSLASLAGNTGELFF	TRBV7-2*04, TRBV7-2*01	TRBV7-2	TRBJ2-2*01	TRBJ2-2	TRBD2*02	TRBD2	16	22	29	30	5	0	5
627	6.13e-05	TGTGCCACCAGTATCGGGCAGGGTACTAACTATGGCTACACCTTC	CATSIGQGTNYGYTF	TRBV24-1*01	TRBV24-1	TRBJ1-2*01	TRBJ1-2	TRBD1*01	TRBD1	11	18	22	25	6	2	8
627	6.13e-05	TGTGCCACCAGCAGAGACCGTAGCGGCACAGATACGCAGTATTTT	CATSRDRSGTDTQYF	TRBV15*02	TRBV15	TRBJ2-3*01	TRBJ2-3	TRBD2*02, TRBD2*01	TRBD2	11	20	24	25	8	0	8
627	6.13e-05	TGTGCCAGCAGTGAAGCGGGCAGGGAAGCTCGGGGCTACACCTTC	CASSEAGREARGYTF	TRBV2*01, TRBV2*03	TRBV2	TRBJ1-2*01	TRBJ1-2	TRBD1*01	TRBD1	16	20	24	33	3	8	11
627	6.13e-05	TGCGCCAGCCACCGGTAGACCCCTCTGGAAACACCATATATTTT	CASHR*T~SGNTIYF	TRBV10-1*02, TRBV10-1*01	TRBV10-1	TRBJ1-3*01	TRBJ1-3	TRBD1*01, TRBD2*02, TRBD2*01	TRBD1, TRBD2	8	17	19	22	8	2	10
627	6.13e-05	TGTGCCACCGAGACTAGCGGGAGAGCTGATGAGCAGTTCTTC	CATETSGRADEQFF	TRBV24-1*01	TRBV24-1	TRBJ2-1*01	TRBJ2-1	TRBD2*02	TRBD2	8	11	22	28	2	5	7
627	6.13e-05	TGTGCCAGCAGTACTGACAGGATGAGGTATGGCTACACCTTC	CASSTDRMRYGYTF	TRBV2*01, TRBV2*02, TRBV2*03	TRBV2	TRBJ1-2*01	TRBJ1-2	TRBD1*01	TRBD1	11	15	20	27	3	6	9
627	6.13e-05	TGTGCCAGCAGCTTAGTTAGGAGCCAAGAGACCCAGTACTTC	CASSLVRSQETQYF	TRBV7-8*01	TRBV7-8	TRBJ2-5*01	TRBJ2-5	TRBD2*02	TRBD2	15	19	22	23	3	0	3
627	6.13e-05	TGCAGTGCCGTTGCGGAGGTTCATCTATCACCCCAGCATTTT	CSAVAEVHLSPQHF	TRBV20-1*06, TRBV20-1*03, TRBV20-1*01, TRBV20-1*04, TRBV20-1*05, TRBV20-1*02, TRBV20-1*07	TRBV20-1	TRBJ1-5*01	TRBJ1-5	TRBD2*02	TRBD2	7	14	18	30	6	11	17
627	6.13e-05	TGCAGCGTTGAGAGGACAGGGATGGGCACTGAAGCTTTCTTT	CSVERTGMGTEAFF	TRBV29-1*01	TRBV29-1	TRBJ1-1*01	TRBJ1-1	TRBD1*01	TRBD1	10	13	20	26	2	5	7
627	6.13e-05	TGTGCCAGCAGCCCGGACAGGCGGTACGAGCAGTACTTC	CASSPDRRYEQYF	TRBV7-9*03, TRBV7-9*01, TRBV7-9*04, TRBV7-9*02	TRBV7-9	TRBJ2-7*01	TRBJ2-7	TRBD1*01	TRBD1	11	14	20	24	2	3	5
627	6.13e-05	TGCAGTGCTAGAGATACTGGCGGGGAGACCCAGTACTTC	CSARDTGGETQYF	TRBV20-1*01, TRBV20-1*05, TRBV20-1*07	TRBV20-1	TRBJ2-5*01	TRBJ2-5	TRBD2*02, TRBD2*01	TRBD2	13	19	23	24	5	0	5
627	6.13e-05	TGCGCCGCAGGTAGGGTAGGGCTACACCTTC	CAAGR~*GYTF	TRBV10-1*02, TRBV10-1*01	TRBV10-1	TRBJ1-2*01	TRBJ1-2	TRBD1*01, TRBD2*02	TRBD1, TRBD2	5	12	15	19	6	3	9
626	6.12e-05	TGTGCCAGCAGTGAAGGTATCGGGGGACAGAAGAACTACGAGCAGTACTTC	CASSEGIGGQKNYEQYF	TRBV25-1*01	TRBV25-1	TRBJ2-7*01	TRBJ2-7	TRBD1*01	TRBD1	14	23	29	35	8	5	13
626	6.12e-05	TGCAGCGTTGAAGAAGTCGACAGGGGTGACGATGGCTACACCTTC	CSVEEVDRGDDGYTF	TRBV29-1*01	TRBV29-1	TRBJ1-2*01	TRBJ1-2	TRBD1*01	TRBD1	13	18	25	31	4	5	9
626	6.12e-05	TGTGCCAGCAGCTATAGCGGGACAGATACGCAGTATTTT	CASSYSGTDTQYF	TRBV7-2*04, TRBV7-2*01	TRBV7-2	TRBJ2-3*01	TRBJ2-3	TRBD2*02, TRBD2*01	TRBD2	10	14	20	21	3	0	3
626	6.12e-05	TGTGCCACCAGGGACACCACAGATACGCAGTATTTT	CATRDTTDTQYF	TRBV10-3*01, TRBV10-3*02	TRBV10-3	TRBJ2-3*01	TRBJ2-3	TRBD1*01	TRBD1	10	11	15	17	0	1	1
625	6.11e-05	TGTGCCACCAGTGACCATACCGGGACAAGACCTTACAATGAGCAGTTCTTC	CATSDHTGTRPYNEQFF	TRBV24-1*01	TRBV24-1	TRBJ2-1*01	TRBJ2-1	TRBD1*01	TRBD1	13	21	26	33	7	6	13
625	6.11e-05	TGTGCCACCAGTGCCCCGAGACAGGGGAACTATGGCTACACCTTC	CATSAPRQGNYGYTF	TRBV24-1*01	TRBV24-1	TRBJ1-2*01	TRBJ1-2	TRBD1*01	TRBD1	12	19	26	27	6	0	6
625	6.11e-05	TGTGCCAGCAGCTTAGGGTATCGGGGCAATCAGCCCCAGCATTTT	CASSLGYRGNQPQHF	TRBV7-2*04, TRBV7-2*01	TRBV7-2	TRBJ1-5*01	TRBJ1-5	TRBD2*02, TRBD2*01	TRBD2	15	21	24	25	5	0	5
625	6.11e-05	TGTGCCAGCAGCTTCCGACTAGCGTCAGATACGCAGTATTTT	CASSFRLASDTQYF	TRBV7-6*01, TRBV7-6*02	TRBV7-6	TRBJ2-3*01	TRBJ2-3	TRBD2*02, TRBD2*01	TRBD2	13	16	23	25	2	1	3
625	6.11e-05	TGCAGTGCTAGAATTCAGGGGACCGATTCACCCCTCCACTTT	CSARIQGTDSPLHF	TRBV20-1*01, TRBV20-1*04, TRBV20-1*05, TRBV20-1*07	TRBV20-1	TRBJ1-6*01	TRBJ1-6	TRBD1*01	TRBD1	11	15	20	25	3	4	7
625	6.11e-05	TGTGCCAGCAGGACGACTTATTCCTACGAGCAGTACTTC	CASRTTYSYEQYF	TRBV2*01, TRBV2*02, TRBV2*03	TRBV2	TRBJ2-7*01	TRBJ2-7	TRBD2*02, TRBD2*01	TRBD2	10	14	17	21	3	3	6
624	6.1e-05	TGTGCCAGCAGCTTAGACCCTCAGGGACTAGCGGGAGGGTTGGACGAGCAGTACTTC	CASSLDPQGLAGGLDEQYF	TRBV7-6*01	TRBV7-6	TRBJ2-7*01	TRBJ2-7	TRBD2*02	TRBD2	15	23	38	43	7	4	11
624	6.1e-05	TGTGCCACCAGTGCCTGGACAGAAGACTCCTACAATGAGCAGTTCTTC	CATSAWTEDSYNEQFF	TRBV24-1*01	TRBV24-1	TRBJ2-1*01	TRBJ2-1	TRBD1*01	TRBD1	12	16	21	26	3	4	7
624	6.1e-05	TGCAGTGCTACCTTACAAGGTTCCAGCAATCAGCCCCAGCATTTT	CSATLQGSSNQPQHF	TRBV20-1*06, TRBV20-1*03, TRBV20-1*01, TRBV20-1*04, TRBV20-1*05, TRBV20-1*02, TRBV20-1*07	TRBV20-1	TRBJ1-5*01	TRBJ1-5	TRBD1*01, TRBD2*02, TRBD2*01	TRBD1, TRBD2	9	17	19	24	7	4	11
624	6.1e-05	TGCAGTGCCCGACTGGCGGGGGTGCACAGATACGCAGTATTTT	CSARLAG~CTDTQYF	TRBV20-1*06, TRBV20-1*03, TRBV20-1*01, TRBV20-1*04, TRBV20-1*05, TRBV20-1*02, TRBV20-1*07	TRBV20-1	TRBJ2-3*01	TRBJ2-3	TRBD2*01	TRBD2	7	15	21	23	7	1	8
624	6.1e-05	TGTGCCAGCAGCTTACCGGGGCGCGACGAAAAACTGTTTTTT	CASSLPGRDEKLFF	TRBV7-2*04, TRBV7-2*01	TRBV7-2	TRBJ1-4*01	TRBJ1-4	TRBD1*01, TRBD2*01	TRBD1, TRBD2	14	17	21	27	2	5	7
624	6.1e-05	TGTGCCAGCAGCAGGGAGTATGGGGCCAACGTCCTGACTTTC	CASSREYGANVLTF	TRBV7-9*03, TRBV7-9*01, TRBV7-9*04, TRBV7-9*02	TRBV7-9	TRBJ2-6*01	TRBJ2-6	TRBD2*02	TRBD2	11	13	17	20	1	2	3
624	6.1e-05	TGCAGTGCGCTTCGGCCAGTTGGGGTTTCCGAGCAGTACTTC	CSALRPVGVSEQYF	TRBV20-1*06, TRBV20-1*03, TRBV20-1*01, TRBV20-1*04, TRBV20-1*05, TRBV20-1*02, TRBV20-1*07	TRBV20-1	TRBJ2-7*01	TRBJ2-7	TRBD1*01, TRBD2*01	TRBD1, TRBD2	8	21	24	29	12	4	16
624	6.1e-05	TGTGCCAGCAGCGTAGTTAGGAAACACCATATATTTT	CASSVV~GNTIYF	TRBV9*02, TRBV9*01	TRBV9	TRBJ1-3*01	TRBJ1-3	TRBD2*02, TRBD2*01	TRBD2	15	-1	-1	19	-1	-1	3
624	6.1e-05	TGTGCCAGCAGTTTTTTTGGAAACACCATATATTTT	CASSFFGNTIYF	TRBV12-4*01, TRBV12-3*01	TRBV12-4, TRBV12-3	TRBJ1-3*01	TRBJ1-3	TRBD1*01, TRBD2*02, TRBD2*01	TRBD1, TRBD2	11	-1	-1	17	-1	-1	5
624	6.1e-05	TGTGCCAGCAAGGAGTTCATATCCGAGCAGTTCTTC	CASKEFISEQFF	TRBV2*01, TRBV2*02, TRBV2*03	TRBV2	TRBJ2-1*01	TRBJ2-1	TRBD2*02	TRBD2	9	11	14	24	1	9	10
623	6.09e-05	TGCAGTGCTAGAGTTAGGACTAGAGACTACGAGCAGTACTTC	CSARVRTRDYEQYF	TRBV20-1*01, TRBV20-1*04, TRBV20-1*05, TRBV20-1*07	TRBV20-1	TRBJ2-7*01	TRBJ2-7	TRBD2*02, TRBD2*01	TRBD2	12	16	22	26	3	3	6
623	6.09e-05	TGCAGTGCCAGCGGGAGTGAGACCCAGTACTTC	CSASGSETQYF	TRBV20-1*01, TRBV20-1*04, TRBV20-1*05, TRBV20-1*07	TRBV20-1	TRBJ2-5*01	TRBJ2-5	TRBD2*02	TRBD2	7	9	16	18	1	1	2
622	6.08e-05	TGCAGCGTTGTGTTCCTAGCGGGAGGGGATGAGCAGTTCTTC	CSVVFLAGGDEQFF	TRBV29-1*01	TRBV29-1	TRBJ2-1*01	TRBJ2-1	TRBD2*02	TRBD2	9	15	26	28	5	1	6
622	6.08e-05	TGCAGTGCTATGACCGATTAGCAATCAGCCCCAGCATTTT	CSAMTD*~NQPQHF	TRBV20-1*06, TRBV20-1*03, TRBV20-1*01, TRBV20-1*04, TRBV20-1*05, TRBV20-1*02, TRBV20-1*07	TRBV20-1	TRBJ1-5*01	TRBJ1-5	TRBD1*01, TRBD2*02, TRBD2*01	TRBD1, TRBD2	9	11	13	18	1	4	5
622	6.08e-05	TGTGCCAGCAGCTTGTGGGCTAACTACGAGCAGTACTTC	CASSLWANYEQYF	TRBV7-3*05, TRBV7-3*01	TRBV7-3	TRBJ2-7*01	TRBJ2-7	TRBD1*01, TRBD2*02, TRBD2*01	TRBD1, TRBD2	13	16	19	23	2	3	5
622	6.08e-05	TGCGCCAGCAGCTTGGTCGAACTCTACGAGCAGTACTTC	CASSLVELYEQYF	TRBV5-1*01	TRBV5-1	TRBJ2-7*01	TRBJ2-7	TRBD2*02, TRBD2*01	TRBD2	15	20	22	23	4	0	4
622	6.08e-05	TGTGCCAGCAGCTTTACGGACAGGGTTCACACCTTC	CASSFTDRVHTF	TRBV7-9*03, TRBV7-9*01, TRBV7-9*04, TRBV7-9*02	TRBV7-9	TRBJ1-2*01	TRBJ1-2	TRBD1*01	TRBD1	13	17	24	28	3	3	6
621	6.07e-05	TGTGCCAGCAGCTCCTCTCGACAGGGCTTAGCTAACTATGGCTACACCTTC	CASSSSRQGLANYGYTF	TRBV7-2*04, TRBV7-2*01	TRBV7-2	TRBJ1-2*01	TRBJ1-2	TRBD1*01	TRBD1	12	19	25	31	6	5	11
621	6.07e-05	TGTGCCACCAGTGATTTTACCGGGACTAGCCAAGAGACCCAGTACTTC	CATSDFTGTSQETQYF	TRBV24-1*01	TRBV24-1	TRBJ2-5*01	TRBJ2-5	TRBD2*02, TRBD2*01	TRBD2	16	21	28	29	4	0	4
621	6.07e-05	TGTGCCAGTACCCCGTTAGGGGGAAGCTAGAGCTATGGCTACACCTTC	CASTPLGGS*SYGYTF	TRBV19*01, TRBV19*03, TRBV19*02	TRBV19	TRBJ1-2*01	TRBJ1-2	TRBD1*01	TRBD1	9	17	22	32	7	9	16
621	6.07e-05	TGTGCCACCAGTGATTTGTGGGCACGCAACCCAACGAGCAGTACTTC	CATSDLWA~QPNEQYF	TRBV24-1*01	TRBV24-1	TRBJ2-7*01	TRBJ2-7	TRBD1*01	TRBD1	17	19	22	33	1	10	11
621	6.07e-05	TGTGCCACCAGCAAGGGACAGGGGTCCACAGATACGCAGTATTTT	CATSKGQGSTDTQYF	TRBV15*02	TRBV15	TRBJ2-3*01	TRBJ2-3	TRBD1*01	TRBD1	12	14	23	26	1	2	3
621	6.07e-05	TGTGCCAGCAGCTTTATCCTCGGTTCCTACAATGAGCAGTTCTTC	CASSFILGSYNEQFF	TRBV7-8*01, TRBV7-8*03	TRBV7-8	TRBJ2-1*01	TRBJ2-1	TRBD2*02	TRBD2	13	17	20	24	3	3	6
621	6.07e-05	TGTGCCATCAGTGAGTCGGGGAAAAACTATGGCTACACCTTC	CAISESGKNYGYTF	TRBV10-3*01, TRBV10-3*02	TRBV10-3	TRBJ1-2*01	TRBJ1-2	TRBD1*01, TRBD2*02, TRBD2*01	TRBD1, TRBD2	16	18	21	24	1	2	3
621	6.07e-05	TGTGCCACCAGCCAAAGGACAGGGAGTGAAAAACTGTTTTTT	CATSQRTGSEKLFF	TRBV15*02	TRBV15	TRBJ1-4*01	TRBJ1-4	TRBD1*01	TRBD1	11	16	23	26	4	2	6
621	6.07e-05	TGTGCCATCGCCGACAGGGCCGACTACGAGCAGTACTTC	CAIADRADYEQYF	TRBV10-3*01, TRBV10-3*02	TRBV10-3	TRBJ2-7*01	TRBJ2-7	TRBD1*01	TRBD1	8	12	18	23	3	4	7
621	6.07e-05	TGCAGCGTTGAAGGGCGACCGGAGCGGACCCAGTACTTC	CSVEGRPERTQYF	TRBV29-1*01	TRBV29-1	TRBJ2-5*01	TRBJ2-5	TRBD2*02, TRBD2*01	TRBD2	12	22	25	26	9	0	9
621	6.07e-05	TGCAGCGTTGAAGAGCGACAGGGGAATGAGCAGTTCTTC	CSVEERQGNEQFF	TRBV29-1*01	TRBV29-1	TRBJ2-1*01	TRBJ2-1	TRBD1*01	TRBD1	13	16	23	24	2	0	2
621	6.07e-05	TGTGCCAGCAGCACCTCGGGACAATCCCAGCATTTT	CASSTSGQSQHF	TRBV7-9*03, TRBV7-9*01, TRBV7-9*04, TRBV7-9*02	TRBV7-9	TRBJ1-5*01	TRBJ1-5	TRBD1*01	TRBD1	11	17	22	25	5	2	7
621	6.07e-05	TGCAGTGCCCAGGACAGCAATCAGCCCCAGCATTTT	CSAQDSNQPQHF	TRBV20-1*06, TRBV20-1*03, TRBV20-1*01, TRBV20-1*04, TRBV20-1*05, TRBV20-1*02, TRBV20-1*07	TRBV20-1	TRBJ1-5*01	TRBJ1-5	TRBD1*01, TRBD2*02, TRBD2*01	TRBD1, TRBD2	7	11	14	15	3	0	3
621	6.07e-05	TGCAGCGTGGGCACAGCCACAGATACGCAGTATTTT	CSVGTATDTQYF	TRBV29-1*01	TRBV29-1	TRBJ2-3*01	TRBJ2-3	TRBD1*01	TRBD1	7	12	15	17	4	1	5
620	6.06e-05	TGTGCCACCAGTGATTCGTACAGCCTGCGATTTGATGAGCAGTTCTTC	CATSDSYSLRFDEQFF	TRBV24-1*01	TRBV24-1	TRBJ2-1*01	TRBJ2-1	TRBD1*01	TRBD1	15	19	22	34	3	11	14
620	6.06e-05	TGTGCCAGCAGCTTAGCGACGGGGGCAGACATCTATGGCTACACCTTC	CASSLATGADIYGYTF	TRBV7-2*04, TRBV7-2*01	TRBV7-2	TRBJ1-2*01	TRBJ1-2	TRBD1*01, TRBD2*01	TRBD1, TRBD2	16	20	25	32	3	6	9
620	6.06e-05	TGTGCCAGCAGACCGTCGGCCCTAGCAGATACGCAGTATTTT	CASRPSALADTQYF	TRBV6-3*01, TRBV6-2*01	TRBV6-3, TRBV6-2	TRBJ2-3*01	TRBJ2-3	TRBD1*01, TRBD2*02, TRBD2*01	TRBD1, TRBD2	10	18	21	25	7	3	10
620	6.06e-05	TGTGCCAGCAGCGTAGGCACAAATCAGCCCCAGCATTTT	CASSVGTNQPQHF	TRBV9*02, TRBV9*01	TRBV9	TRBJ1-5*01	TRBJ1-5	TRBD1*01	TRBD1	15	18	20	21	2	0	2
620	6.06e-05	TGTGCCAGCAGCACAGGGGCCTACGAGCAGTACTTC	CASSTGAYEQYF	TRBV7-2*04, TRBV7-2*01	TRBV7-2	TRBJ2-7*01	TRBJ2-7	TRBD1*01	TRBD1	11	12	18	19	0	0	0
619	6.05e-05	TGTGCCACCAGTGACCCTCGGGCAGAGCATGGGAATCAGCCCCAGCATTTT	CATSDPRAEHGNQPQHF	TRBV24-1*01	TRBV24-1	TRBJ1-5*01	TRBJ1-5	TRBD2*02	TRBD2	13	14	18	33	0	14	14
619	6.05e-05	TGTGCCAGCAGCAAGATGGGGGCGTGGGGGAATCAGCATTTT	CASSKMGAWGNQHF	TRBV7-6*01, TRBV7-6*02	TRBV7-6	TRBJ1-5*01	TRBJ1-5	TRBD1*01	TRBD1	11	17	22	33	5	10	15
619	6.05e-05	TGTGCTAGCAGCTTATCTCTAGCGGGAGTGCAGTTCTTC	CASSLSLAGVQFF	TRBV7-7*01	TRBV7-7	TRBJ2-1*01	TRBJ2-1	TRBD2*02	TRBD2	14	18	27	29	3	1	4
619	6.05e-05	TGTGCCATCAGTGAGTGGGGAGATGGCTACACCTTC	CAISEWGDGYTF	TRBV10-3*01, TRBV10-3*02	TRBV10-3	TRBJ1-2*01	TRBJ1-2	TRBD2*02	TRBD2	15	17	21	22	1	0	1
618	6.05e-05	TGTGCTAGCAGCTCGGGACTAGACAATGAGCAGTTCTTC	CASSSGLDNEQFF	TRBV7-7*01, TRBV7-7*02	TRBV7-7	TRBJ2-1*01	TRBJ2-1	TRBD2*02, TRBD2*01	TRBD2	12	14	21	22	1	0	1
618	6.05e-05	TGTGCCAGCAGTGAATTTGACAGGTCACCCCTCCACTTT	CASSEFDRSPLHF	TRBV25-1*01	TRBV25-1	TRBJ1-6*01	TRBJ1-6	TRBD1*01	TRBD1	15	18	23	24	2	0	2
618	6.05e-05	TGTGCCAGCAGGGTAGCTGATCAGCCCCAGCATTTT	CASRVADQPQHF	TRBV2*01, TRBV2*03	TRBV2	TRBJ1-5*01	TRBJ1-5	TRBD2*02, TRBD2*01	TRBD2	10	13	16	19	2	2	4
618	6.05e-05	TGCAGTGCTACCAGAGGGGTGGGGACCCAGTACTTC	CSATRGVGTQYF	TRBV20-1*06, TRBV20-1*03, TRBV20-1*01, TRBV20-1*04, TRBV20-1*05, TRBV20-1*02, TRBV20-1*07	TRBV20-1	TRBJ2-5*01	TRBJ2-5	TRBD1*01, TRBD2*02	TRBD1, TRBD2	9	14	18	23	4	4	8
618	6.05e-05	TGTGCCAGCAGACGCAATGAGCAGTTCTTC	CASRRNEQFF	TRBV6-4*02, TRBV6-4*01	TRBV6-4	TRBJ2-1*01	TRBJ2-1	TRBD2*02, TRBD2*01	TRBD2	10	-1	-1	14	-1	-1	3
617	6.04e-05	TGTGCCATCAGTGAGTCGGAGGGGAGGGCCGATTACGAGCAGTACTTC	CAISESEGRADYEQYF	TRBV10-3*01, TRBV10-3*02	TRBV10-3	TRBJ2-7*01	TRBJ2-7	TRBD2*02	TRBD2	16	21	27	33	4	5	9
617	6.04e-05	TGTGCCAGCAGCTTAGGGACAGGCGAGGGCAATCAGCCCCAGCATTTT	CASSLGTGEGNQPQHF	TRBV7-2*04, TRBV7-2*01	TRBV7-2	TRBJ1-5*01	TRBJ1-5	TRBD1*01	TRBD1	15	16	22	28	0	5	5
617	6.04e-05	TGTGCCACCAGTGATACGGGACAGGGTAATGAAAAACTGTTTTTT	CATSDTGQGNEKLFF	TRBV24-1*01	TRBV24-1	TRBJ1-4*01	TRBJ1-4	TRBD1*01	TRBD1	14	17	25	26	2	0	2
617	6.04e-05	TGTGCCAGCGCCCCCATCCTGGACAGTGACTACGAGCAGTACTTC	CASAPILDSDYEQYF	TRBV2*01, TRBV2*02, TRBV2*03	TRBV2	TRBJ2-7*01	TRBJ2-7	TRBD1*01	TRBD1	8	20	25	29	11	3	14
617	6.04e-05	TGTGCCAGCAGTTTGAAAAGAGGTAGCGGGAGCGAGCAGTACTTC	CASSLKRGSGSEQYF	TRBV12-4*01, TRBV12-3*01	TRBV12-4, TRBV12-3	TRBJ2-7*01	TRBJ2-7	TRBD2*02	TRBD2	13	23	31	32	9	0	9
617	6.04e-05	TGCAGTGCTAGAGTGACAGGGGAACCCAACTATGGCTACACCTTC	CSARVTGEPNYGYTF	TRBV20-1*01, TRBV20-1*04, TRBV20-1*05, TRBV20-1*07	TRBV20-1	TRBJ1-2*01	TRBJ1-2	TRBD1*01	TRBD1	12	14	21	27	1	5	6
617	6.04e-05	TGTGCCACCAGTCCGCTGGGGGTTGGGCAGCCCCAGCATTTT	CATSPLGVGQPQHF	TRBV24-1*01	TRBV24-1	TRBJ1-5*01	TRBJ1-5	TRBD1*01, TRBD2*02, TRBD2*01	TRBD1, TRBD2	11	17	21	27	5	5	10
617	6.04e-05	TGTGCCAGCAGCTCCGGGCCATCCTCCTACGAGCAGTACTTC	CASSSGPSSYEQYF	TRBV7-3*05, TRBV7-3*01	TRBV7-3	TRBJ2-7*01	TRBJ2-7	TRBD1*01, TRBD2*02, TRBD2*01	TRBD1, TRBD2	11	15	18	23	3	4	7
617	6.04e-05	TGTGCTAGCAGCTCGGACAGGGGTAGAAAAACTGTTTTTT	CASSSDR~VEKLFF	TRBV7-7*01, TRBV7-7*02	TRBV7-7	TRBJ1-4*01	TRBJ1-4	TRBD1*01	TRBD1	12	14	22	25	1	2	3
617	6.04e-05	TGTGCCAGCAGCCCACAGGGGCGAGAGACCCAGTACTTC	CASSPQGRETQYF	TRBV7-2*04, TRBV7-2*01	TRBV7-2	TRBJ2-5*01	TRBJ2-5	TRBD1*01	TRBD1	11	14	20	23	2	2	4
617	6.04e-05	TGTGCCAGCAAACACTTTCTCGAGCAGTACTTC	CASKHFLEQYF	TRBV2*01, TRBV2*02, TRBV2*03	TRBV2	TRBJ2-7*01	TRBJ2-7	TRBD1*01, TRBD2*02, TRBD2*01	TRBD1, TRBD2	9	11	13	20	1	6	7
616	6.03e-05	TGTGCCAGCAGCGTAGCTCTCACAGCTTATCGAACACCGGGGAGCTGTTTTTT	CASSVALTA~SNTGELFF	TRBV9*02, TRBV9*01	TRBV9	TRBJ2-2*01	TRBJ2-2	TRBD1*01	TRBD1	15	21	24	30	5	5	10
616	6.03e-05	TGCAGCGCACTTGGCTATGGGGATAGCGGGAGTGAGACCCAGTACTTC	CSALGYGDSGSETQYF	TRBV29-1*01, TRBV29-1*03	TRBV29-1	TRBJ2-5*01	TRBJ2-5	TRBD2*02	TRBD2	7	23	31	33	15	1	16
616	6.03e-05	TGTGCCATCAGTGATTCGGCGGGAGTCAAGGATACGCAGTATTTT	CAISDSAGVKDTQYF	TRBV10-3*01, TRBV10-3*02	TRBV10-3	TRBJ2-3*01	TRBJ2-3	TRBD2*02	TRBD2	13	18	24	30	4	5	9
616	6.03e-05	TGTGCCACCAAGATCGACAGGGGTCGGGACTATGGCTACACCTTC	CATKIDRGRDYGYTF	TRBV25-1*01	TRBV25-1	TRBJ1-2*01	TRBJ1-2	TRBD1*01	TRBD1	6	15	22	28	8	5	13
615	6.02e-05	TGTGCCAGCAGCGTCGGACTAGCGGGAGGGGGGTTCAACGAGCAGTACTTC	CASSVGLAGGGFNEQYF	TRBV9*02, TRBV9*01	TRBV9	TRBJ2-7*01	TRBJ2-7	TRBD2*02	TRBD2	13	15	29	37	1	7	8
615	6.02e-05	TGTGCCACCAGCAGAGATTTAGGGGGTTCCTACGAGCAGTACTTC	CATSRDLGGSYEQYF	TRBV15*02	TRBV15	TRBJ2-7*01	TRBJ2-7	TRBD1*01	TRBD1	11	20	25	27	8	1	9
615	6.02e-05	TGTGCCAGCAGCTTTTTGTGGGCGCGGTTCACCCCTCCACTTT	CASSFLW~RGSPLHF	TRBV7-3*05, TRBV7-3*01	TRBV7-3	TRBJ1-6*01	TRBJ1-6	TRBD1*01, TRBD2*02, TRBD2*01	TRBD1, TRBD2	13	19	22	27	5	4	9
615	6.02e-05	TGTGCCAGCAGTGACCAAGACCTGAACCGGGAGCAGTACTTC	CASSDQDLNREQYF	TRBV2*01, TRBV2*02, TRBV2*03	TRBV2	TRBJ2-7*01	TRBJ2-7	TRBD1*01	TRBD1	13	20	23	30	6	6	12
615	6.02e-05	TGTGCCAGCAGCTTAGACCGGGGAAATGAGCAGTTCTTC	CASSLDRGNEQFF	TRBV7-6*01	TRBV7-6	TRBJ2-1*01	TRBJ2-1	TRBD2*01	TRBD2	15	18	22	24	2	1	3
615	6.02e-05	TGTGCCAGCAGCTTAAAGACGGACTATGGCTACACCTTC	CASSLKTDYGYTF	TRBV7-2*04, TRBV7-2*01	TRBV7-2	TRBJ1-2*01	TRBJ1-2	TRBD1*01, TRBD2*02, TRBD2*01	TRBD1, TRBD2	14	17	19	22	2	2	4
615	6.02e-05	TGCAGTGCTAGTCCTAGCGGGAACGAGCAGTACTTC	CSASPSGNEQYF	TRBV20-1*01, TRBV20-1*04, TRBV20-1*05, TRBV20-1*07	TRBV20-1	TRBJ2-7*01	TRBJ2-7	TRBD2*02	TRBD2	11	13	21	22	1	0	1
615	6.02e-05	TGCAGTGCTAGTCGCAGCTCTCGGCAGTTCTTC	CSASRSSRQFF	TRBV20-1*01, TRBV20-1*04, TRBV20-1*05, TRBV20-1*07	TRBV20-1	TRBJ2-1*01	TRBJ2-1	TRBD1*01, TRBD2*02, TRBD2*01	TRBD1, TRBD2	11	14	16	23	2	6	8
614	6.01e-05	TGTGCCACCCCCGAATACTAGCGGGAGGGTCACACAATGAGCAGTTCTTC	CATPEY*R~GSHNEQFF	TRBV6-4*02, TRBV6-4*01	TRBV6-4	TRBJ2-1*01	TRBJ2-1	TRBD2*02	TRBD2	8	16	28	33	7	4	11
614	6.01e-05	TGTGCCAGCAGCCCAGGACATTATAATTCACCCCTCCACTTT	CASSPGHYNSPLHF	TRBV7-9*03, TRBV7-9*01, TRBV7-9*04, TRBV7-9*02	TRBV7-9	TRBJ1-6*01	TRBJ1-6	TRBD1*01	TRBD1	11	15	19	21	3	1	4
614	6.01e-05	TGTGCCAGCAGCGGGACCTCCGGTGACTATGGCTACACCTTC	CASSGTSGDYGYTF	TRBV2*01, TRBV2*02, TRBV2*03	TRBV2	TRBJ1-2*01	TRBJ1-2	TRBD1*01, TRBD2*02, TRBD2*01	TRBD1, TRBD2	10	12	16	25	1	8	9
614	6.01e-05	TGCAGTGCCAAGGAGGGAGAGGACACCGGGGAGCTGTTTTTT	CSAKEGEDTGELFF	TRBV20-1*06, TRBV20-1*03, TRBV20-1*01, TRBV20-1*04, TRBV20-1*05, TRBV20-1*02, TRBV20-1*07	TRBV20-1	TRBJ2-2*01	TRBJ2-2	TRBD2*02	TRBD2	7	11	16	22	3	5	8
614	6.01e-05	TGCAGCGTTGGGCCTGGGAGCTCCTACAATGAGCAGTTCTTC	CSVGPGSSYNEQFF	TRBV29-1*01	TRBV29-1	TRBJ2-1*01	TRBJ2-1	TRBD2*02	TRBD2	9	15	19	20	5	0	5
614	6.01e-05	TGTGCCATCAAGACAGGGGAAAGCTACGAGCAGTACTTC	CAIKTGESYEQYF	TRBV10-3*01, TRBV10-3*02	TRBV10-3	TRBJ2-7*01	TRBJ2-7	TRBD1*01	TRBD1	9	11	18	23	1	4	5
614	6.01e-05	TGCAGCGTTGAGGGGGCCAGCACAGATACGCAGTATTTT	CSVEGASTDTQYF	TRBV29-1*01	TRBV29-1	TRBJ2-3*01	TRBJ2-3	TRBD1*01	TRBD1	10	11	16	18	0	1	1
614	6.01e-05	TGCAGGGCAGGGTTTGACCCATCAGCCCCAGCATTTT	CRAGFD~HQPQHF	TRBV20-1*06, TRBV20-1*03, TRBV20-1*01, TRBV20-1*04, TRBV20-1*05, TRBV20-1*02, TRBV20-1*07	TRBV20-1	TRBJ1-5*01	TRBJ1-5	TRBD1*01	TRBD1	4	7	11	20	2	8	10
613	6e-05	TGTGCCAGCACATCACGGGTCGGGCAGACCAATTCACCCCTCCACTTT	CASTSRVGQTNSPLHF	TRBV7-6*01, TRBV7-6*02	TRBV7-6	TRBJ1-6*01	TRBJ1-6	TRBD1*01, TRBD2*02, TRBD2*01	TRBD1, TRBD2	9	21	24	30	11	5	16
613	6e-05	TGTGCCACCAGTGAGGACGGGACTAGCGGGTATACGCAGTATTTT	CATSEDGTSGYTQYF	TRBV24-1*01	TRBV24-1	TRBJ2-3*01	TRBJ2-3	TRBD2*02, TRBD2*01	TRBD2	13	18	29	31	4	1	5
613	6e-05	TGCAGTGCTAGAGATGGTCAAGAGGGAGAGACCCAGTACTTC	CSARDGQEGETQYF	TRBV20-1*01, TRBV20-1*05, TRBV20-1*07	TRBV20-1	TRBJ2-5*01	TRBJ2-5	TRBD2*02	TRBD2	13	21	25	26	7	0	7
613	6e-05	TGTGCCAGCACGAGGGGTCAAAACTACGAGCAGTACTTC	CASTRGQNYEQYF	TRBV2*01, TRBV2*02, TRBV2*03	TRBV2	TRBJ2-7*01	TRBJ2-7	TRBD1*01, TRBD2*02	TRBD1, TRBD2	9	12	16	23	2	6	8
613	6e-05	TGTGCCAGCAGCTTAAGCGGGAAAGAGACCCAGTACTTC	CASSLSGKETQYF	TRBV7-9*01, TRBV7-9*04, TRBV7-9*02	TRBV7-9	TRBJ2-5*01	TRBJ2-5	TRBD2*02	TRBD2	14	15	21	22	0	0	0
613	6e-05	TGTGCCAGTAACGGCGGGAGGGACGAGCAGTACTTC	CASNGGRDEQYF	TRBV19*01, TRBV19*03, TRBV19*02	TRBV19	TRBJ2-7*01	TRBJ2-7	TRBD2*02	TRBD2	9	13	21	22	3	0	3
613	6e-05	TGTGCCAGCAGCTCCCTAGCTCCCGGCACGTACTTC	CASSSLAPGTYF	TRBV7-2*04, TRBV7-2*01	TRBV7-2	TRBJ2-5*01	TRBJ2-5	TRBD2*02	TRBD2	12	19	24	29	6	4	10
613	6e-05	TGCAGCGTTGAAGAAGGGGGCGGCTACACCTTC	CSVEEGGGYTF	TRBV29-1*01	TRBV29-1	TRBJ1-2*01	TRBJ1-2	TRBD1*01	TRBD1	13	14	20	21	0	0	0
612	5.99e-05	TGTGCCACCAGTGACAAGTCGCGGGCGGAGAAAGACCTACGAGCAGTACTTC	CATSDKSRA~RKTYEQYF	TRBV24-1*01	TRBV24-1	TRBJ2-7*01	TRBJ2-7	TRBD2*02, TRBD2*01	TRBD2	13	20	24	35	6	10	16
612	5.99e-05	TGTGCCACCAGTGACTGGACAGGTGGGCGAGAGACCCAGTACTTC	CATSDWTGGRETQYF	TRBV24-1*01	TRBV24-1	TRBJ2-5*01	TRBJ2-5	TRBD1*01	TRBD1	13	16	22	29	2	6	8
612	5.99e-05	TGTGCCACCAGGACCAAGGACACTAGGGGAAACACCATATATTTT	CATRTKDTRGNTIYF	TRBV24-1*01	TRBV24-1	TRBJ1-3*01	TRBJ1-3	TRBD1*01, TRBD2*02, TRBD2*01	TRBD1, TRBD2	10	17	21	27	6	5	11
612	5.99e-05	TGTGCCAGCAGTGATGCAAGGACTGGGGGTCATGAGCAGTTCTTC	CASSDARTGGHEQFF	TRBV25-1*01	TRBV25-1	TRBJ2-1*01	TRBJ2-1	TRBD1*01, TRBD2*02, TRBD2*01	TRBD1, TRBD2	13	24	28	31	10	2	12
612	5.99e-05	TGTGCCAGTGGAGAAGGCCAGGGGGGCTACGAGCAGTACTTC	CASGEGQGGYEQYF	TRBV2*01, TRBV2*02, TRBV2*03	TRBV2	TRBJ2-7*01	TRBJ2-7	TRBD1*01	TRBD1	7	18	24	26	10	1	11
612	5.99e-05	TGCAGCGTTGCTGCTAGCGGGAGTAGGGAGACCCAGTACTTC	CSVAASGSRETQYF	TRBV29-1*01	TRBV29-1	TRBJ2-5*01	TRBJ2-5	TRBD2*02	TRBD2	9	13	22	27	3	4	7
612	5.99e-05	TGTGCCAGCAGCTTAGCCGGGGCCGAGCAGTACTTC	CASSLAGAEQYF	TRBV7-9*01, TRBV7-9*02	TRBV7-9	TRBJ2-7*01	TRBJ2-7	TRBD1*01, TRBD2*01	TRBD1, TRBD2	16	18	22	23	1	0	1
611	5.98e-05	TGTGCCACCAGTGACCCAAACCGACAGGGTAAAGGCTACACCTTC	CATSDPNRQGKGYTF	TRBV24-1*01	TRBV24-1	TRBJ1-2*01	TRBJ1-2	TRBD1*01	TRBD1	13	22	28	33	8	4	12
611	5.98e-05	TGTGCCACCAGCCCGAACCAGGGTCGAAATCAGCCCCAGCATTTT	CATSPNQGRNQPQHF	TRBV15*02	TRBV15	TRBJ1-5*01	TRBJ1-5	TRBD1*01	TRBD1	11	18	22	27	6	4	10
611	5.98e-05	TGTGCCAGCAGCTTAGCGAATCGAGGCGGTGAGCAGTTCTTC	CASSLANRGGEQFF	TRBV7-6*01	TRBV7-6	TRBJ2-1*01	TRBJ2-1	TRBD2*02, TRBD2*01	TRBD2	16	25	28	29	8	0	8
611	5.98e-05	TGTGCCAGCAGCCAGACAGCGGGCAATGAAAAACTGTTTTTT	CASSQTAGNEKLFF	TRBV7-6*01, TRBV7-6*02	TRBV7-6	TRBJ1-4*01	TRBJ1-4	TRBD2*02, TRBD2*01	TRBD2	11	17	22	24	5	1	6
611	5.98e-05	TGTGCTAGCAGCTTATACGGTACAGATACGCAGTATTTT	CASSLYGTDTQYF	TRBV7-7*01	TRBV7-7	TRBJ2-3*01	TRBJ2-3	TRBD2*02, TRBD2*01	TRBD2	14	17	19	21	2	1	3
611	5.98e-05	TGCGCCAGCTAAGCGTCACTACAATGAGCAGTTCTTC	CAS*AS~YNEQFF	TRBV10-1*02, TRBV10-1*01	TRBV10-1	TRBJ2-1*01	TRBJ2-1	TRBD2*02, TRBD2*01	TRBD2	8	11	14	18	2	3	5
611	5.98e-05	TGTGCCAGCAGCCCTTTCAATCAGCCCCAGCATTTT	CASSPFNQPQHF	TRBV7-2*04, TRBV7-2*01	TRBV7-2	TRBJ1-5*01	TRBJ1-5	TRBD1*01, TRBD2*02	TRBD1, TRBD2	11	12	14	17	0	2	2
611	5.98e-05	TGTGCCAGCAGGACAGGGCAATATGGCTACACCTTC	CASRTGQYGYTF	TRBV2*01, TRBV2*02, TRBV2*03	TRBV2	TRBJ1-2*01	TRBJ1-2	TRBD1*01	TRBD1	10	11	17	21	0	3	3
611	5.98e-05	TGCAGCGCCTGGACAGGGAACTATGGCTACACCTTC	CSAWTGNYGYTF	TRBV29-1*01, TRBV29-1*03	TRBV29-1	TRBJ1-2*01	TRBJ1-2	TRBD1*01	TRBD1	7	10	17	18	2	0	2
610	5.97e-05	TGTGCCAGCAGTGAATATGTGGACAGAGGGCAACTTAGCAATCAGCCCCAGCATTTT	CASSEYVDRGQLSNQPQHF	TRBV25-1*01	TRBV25-1	TRBJ1-5*01	TRBJ1-5	TRBD1*01	TRBD1	16	20	25	35	3	9	12
610	5.97e-05	TGTGCCACCAGTGATTCACCGGGACAGAGTCAAGATGAGCAGTTCTTC	CATSDSPGQSQDEQFF	TRBV24-1*01	TRBV24-1	TRBJ2-1*01	TRBJ2-1	TRBD1*01	TRBD1	15	20	26	34	4	7	11
610	5.97e-05	TGTGCCACCAGCAGATCGGGGGGGCGACAGCAAGAGACCCAGTACTTC	CATSRSGGRQQETQYF	TRBV15*02	TRBV15	TRBJ2-5*01	TRBJ2-5	TRBD2*01	TRBD2	11	16	23	30	4	6	10
610	5.97e-05	TGTGCCAGCAGTAAGTCCCGGGACAGGTAACTATGGCTACACCTTC	CASSKSRD~GNYGYTF	TRBV25-1*01	TRBV25-1	TRBJ1-2*01	TRBJ1-2	TRBD1*01	TRBD1	11	19	26	27	7	0	7
610	5.97e-05	TGTGCCAGCAGTCCCTACACCACTGGAGCAGATACGCAGTATTTT	CASSPYTTGADTQYF	TRBV2*01, TRBV2*02, TRBV2*03	TRBV2	TRBJ2-3*01	TRBJ2-3	TRBD1*01, TRBD2*02	TRBD1, TRBD2	11	12	15	28	0	12	12
610	5.97e-05	TGTGCCAGCAGCTTGGGGATGGACCACTCCTACGAGCAGTACTTC	CASSLGMDHSYEQYF	TRBV7-9*01, TRBV7-9*02	TRBV7-9	TRBJ2-7*01	TRBJ2-7	TRBD1*01, TRBD2*02, TRBD2*01	TRBD1, TRBD2	13	20	23	26	6	2	8
610	5.97e-05	TGTGCCAGCAGCACGGACAACAAAGCCGATCAGCCCCAGCATTTT	CASSTDNKADQPQHF	TRBV7-8*01, TRBV7-8*03	TRBV7-8	TRBJ1-5*01	TRBJ1-5	TRBD1*01	TRBD1	11	14	18	28	2	9	11
610	5.97e-05	TGTGCCAGCAGCCCCCACTAGCGGGAGTTTACGAGCAGTACTTC	CASSPH*~GVYEQYF	TRBV9*02, TRBV9*01, TRBV9*03	TRBV9	TRBJ2-7*01	TRBJ2-7	TRBD2*02	TRBD2	11	16	26	29	4	2	6
610	5.97e-05	TGTGCCACCAGTGACCGGAGGACGTACAATGAGCAGTTCTTC	CATSDRRTYNEQFF	TRBV24-1*01	TRBV24-1	TRBJ2-1*01	TRBJ2-1	TRBD2*02	TRBD2	11	16	20	24	4	3	7
610	5.97e-05	TGTGCCACCTCCCAAGGTAGCTCCTACGAGCAGTACTTC	CATSQGSSYEQYF	TRBV24-1*01	TRBV24-1	TRBJ2-7*01	TRBJ2-7	TRBD1*01, TRBD2*02, TRBD2*01	TRBD1, TRBD2	8	9	12	20	0	7	7
610	5.97e-05	TGTGCCAGCAGCTTACTCTCCTACAATGAGCAGTTCTTC	CASSLLSYNEQFF	TRBV7-2*04, TRBV7-2*01	TRBV7-2	TRBJ2-1*01	TRBJ2-1	TRBD2*02, TRBD2*01	TRBD2	14	-1	-1	17	-1	-1	2
610	5.97e-05	TGTGCCAGCAGCTTAGAATCACAAGAGACCCAGTACTTC	CASSLESQETQYF	TRBV7-2*04, TRBV7-2*01	TRBV7-2	TRBJ2-5*01	TRBJ2-5	TRBD2*02, TRBD2*01	TRBD2	14	-1	-1	21	-1	-1	6
610	5.97e-05	TGTGCCAGCAGCTCTACAGGGGCCTATGGCTACACCTTC	CASSSTGAYGYTF	TRBV7-8*01, TRBV7-8*03	TRBV7-8	TRBJ1-2*01	TRBJ1-2	TRBD1*01	TRBD1	12	15	21	23	2	1	3
610	5.97e-05	TGTGCCAGCAGGAGGACAGCTCAAGAGACCCAGTACTTC	CASRRTAQETQYF	TRBV2*01, TRBV2*02, TRBV2*03	TRBV2	TRBJ2-5*01	TRBJ2-5	TRBD1*01	TRBD1	10	13	18	21	2	2	4
610	5.97e-05	TGTGCCACCAGTTCAATTTACCGACAGGTCGGCATTTT	CATSSI~PTGRHF	TRBV24-1*01	TRBV24-1	TRBJ1-5*01	TRBJ1-5	TRBD1*01	TRBD1	11	22	27	31	10	3	13
609	5.96e-05	TGTGCCACCAGTGATGTTGGTTACCCCCTCGAGACGGAGCTGTTTTTT	CATSDVGYPLETELFF	TRBV24-1*01	TRBV24-1	TRBJ2-2*01	TRBJ2-2	TRBD1*01	TRBD1	14	23	28	35	8	6	14
609	5.96e-05	TGTGCCATCAGTGAACGACTAGCATACTCCTACGAGCAGTACTTC	CAISERLAYSYEQYF	TRBV10-3*01, TRBV10-3*02	TRBV10-3	TRBJ2-7*01	TRBJ2-7	TRBD2*02, TRBD2*01	TRBD2	13	16	22	26	2	3	5
609	5.96e-05	TGCAGTGCTAGAGTAGCGGATATGAACACTGAAGCTTTCTTT	CSARVADMNTEAFF	TRBV20-1*01, TRBV20-1*04, TRBV20-1*05, TRBV20-1*07	TRBV20-1	TRBJ1-1*01	TRBJ1-1	TRBD2*02, TRBD2*01	TRBD2	12	13	18	22	0	3	3
609	5.96e-05	TGTGCCAGCAGTGGAGACAGTAATCAGCCCCAGCATTTT	CASSGDSNQPQHF	TRBV2*01, TRBV2*03	TRBV2	TRBJ1-5*01	TRBJ1-5	TRBD1*01	TRBD1	12	15	19	21	2	1	3
609	5.96e-05	TGTGCCAGCAGCCGGACAGTCAATCAGCCCCAGCATTTT	CASSRTVNQPQHF	TRBV7-2*04, TRBV7-2*01	TRBV7-2	TRBJ1-5*01	TRBJ1-5	TRBD1*01	TRBD1	11	13	18	20	1	1	2
609	5.96e-05	TGCAGCACCCATAGCGGCCACGACAATGAGCAGTTCTTC	CSTHSGHDNEQFF	TRBV29-1*01, TRBV29-1*03	TRBV29-1	TRBJ2-1*01	TRBJ2-1	TRBD2*02, TRBD2*01	TRBD2	5	11	16	22	5	5	10
609	5.96e-05	TGCGCCAGCAGCTCCGGTAATTCACCCCTCCACTTT	CASSSGNSPLHF	TRBV10-1*02, TRBV10-1*01	TRBV10-1	TRBJ1-6*01	TRBJ1-6	TRBD2*02	TRBD2	10	11	14	17	0	2	2
609	5.96e-05	TGCAGTGCTAGTCTGGGGGCCAACGTCCTGACTTTC	CSASLGANVLTF	TRBV20-1*01, TRBV20-1*04, TRBV20-1*05, TRBV20-1*07	TRBV20-1	TRBJ2-6*01	TRBJ2-6	TRBD1*01	TRBD1	11	12	14	15	0	0	0
608	5.95e-05	TGTGCCATCAGTGCAGGGCAGGATAGCAATCAGCCCCAGCATTTT	CAISAGQDSNQPQHF	TRBV10-3*01, TRBV10-3*02	TRBV10-3	TRBJ1-5*01	TRBJ1-5	TRBD1*01	TRBD1	12	13	17	23	0	5	5
608	5.95e-05	TGTGCCAGCAGTGGGGAAGGGGCTTTCTCTCAGCCCCAGCATTTT	CASSGEGAFSQPQHF	TRBV2*01, TRBV2*02, TRBV2*03	TRBV2	TRBJ1-5*01	TRBJ1-5	TRBD1*01	TRBD1	12	17	21	29	4	7	11
608	5.95e-05	TGCAGTGCTAGCGTCGGACAGGATAGCAATCAGCCCCAGCATTTT	CSASVGQDSNQPQHF	TRBV20-1*01, TRBV20-1*04, TRBV20-1*05, TRBV20-1*07	TRBV20-1	TRBJ1-5*01	TRBJ1-5	TRBD1*01	TRBD1	10	15	21	23	4	1	5
608	5.95e-05	TGCAGTGCTAGAATGAAACTAGCGGTCCCTACGAGCAGTACTTC	CSARMKL~GPYEQYF	TRBV20-1*01, TRBV20-1*04, TRBV20-1*05, TRBV20-1*07	TRBV20-1	TRBJ2-7*01	TRBJ2-7	TRBD2*02, TRBD2*01	TRBD2	11	17	24	27	5	2	7
[truncated: 36,030 more rows]
