# Supplementary material for: High Throughput Sequencing of T Cell Antigen Receptors Reveals a Conserved TCR Repertoire
Source: Medicine (Baltimore). 2016 Mar 11;95(10):e2839. doi: 10.1097/MD.0000000000002839 (PMC4998859; doi:10.1097/MD.0000000000002839)
Supplement: Supplemental Digital Content [file medi-95-e02839-s002.xls]

MiTCRFullExportV1.1	HomoSapiens	TRB
Read count	Percentage	CDR3 nucleotide sequence	CDR3 amino acid sequence	V alleles	V segments	J alleles	J segments	D alleles	D segments	Last V nucleotide position	First D nucleotide position	Last D nucleotide position	First J nucleotide position	VD insertions	DJ insertions	Total insertions
1	9.78E-08	TGTGCCAGCAGCGATGGCCTGCGGGAGTAAACACCGGGGAGCTGTTTTTT	CASSDGLR~VNTGELFF	TRBV9*02, TRBV9*01, TRBV9*03	TRBV9	TRBJ2-2*01	TRBJ2-2	TRBD2*02	TRBD2	12	20	26	29	7	2	9
1	9.78E-08	TGTGCCAGCAGCGACAACCCCCGGACTAGCGCCTTAAGGGAGCTGTTTTT	CASSDNPR~*RLKGAVF	TRBV9*02, TRBV9*01, TRBV9*03	TRBV9	TRBJ2-2*01	TRBJ2-2	TRBD2*02, TRBD2*01	TRBD2	12	22	30	45	9	14	23
1	9.78E-08	TGTGCCAGCAGCGAGCACTTACCGGGACAGGGGTCTATGGCTACACCTTC	CASSEHLP~TGVYGYTF	TRBV2*01, TRBV2*02, TRBV2*03	TRBV2	TRBJ1-2*01	TRBJ1-2	TRBD1*01	TRBD1	10	23	32	34	12	1	13
1	9.78E-08	TGTGCCAGCAGCGAGGGACTAGCGGGAGGAGGGCAGATACGCAGTATTTT	CASSEGLA~RRADTQYF	TRBV7-2*04, TRBV7-2*01	TRBV7-2	TRBJ2-3*01	TRBJ2-3	TRBD2*02	TRBD2	11	14	28	33	2	4	6
1	9.78E-08	TGTGCCAGCAGCGAATACGGACAGGGGGTTCTCATGAAAAACTGTTTTTT	CASSEYGQ~GSHEKLFF	TRBV11-2*01	TRBV11-2	TRBJ1-4*01	TRBJ1-4	TRBD1*01	TRBD1	11	18	27	33	6	5	11
1	9.78E-08	TGTGCCAGCAGCGAAAGGGAAGGGAACATAGCACAGATACGCAGTATTTT	CASSEREG~HSTDTQYF	TRBV9*02, TRBV9*01	TRBV9	TRBJ2-3*01	TRBJ2-3	TRBD1*01, TRBD2*02, TRBD2*01	TRBD1, TRBD2	12	21	24	29	8	4	12
1	9.78E-08	TGTGCCAGCAGCATTTGACAGGGCAGGATAGCAATCAGCCCCAGCATTTT	CASSI*QG~DSNQPQHF	TRBV21-1*01	TRBV21-1	TRBJ1-5*01	TRBJ1-5	TRBD1*01	TRBD1	12	16	22	28	3	5	8
1	9.78E-08	TGTGCCAGCAGCATTTGACAGGGGGCGAAATGAGTGGGGAGCTGTTTTTT	CASSI*QG~EMSGELFF	TRBV21-1*01	TRBV21-1	TRBJ2-2*01	TRBJ2-2	TRBD1*01	TRBD1	12	16	25	35	3	9	12
1	9.78E-08	TGTGCCAGCAGCATCCGTACGCCTGACAGGAGGAATTCACCCCTCACTTT	CASSIRTP~QEEFTPHF	TRBV5-6*01	TRBV5-6	TRBJ1-6*01	TRBJ1-6	TRBD1*01	TRBD1	11	24	29	44	12	14	26
1	9.78E-08	TGTGCCAGCAGCATAGGGACTAGCGGTCGTACACAGATACGCAGTATTTT	CASSIGTS~SYTDTQYF	TRBV7-8*01	TRBV7-8	TRBJ2-3*01	TRBJ2-3	TRBD2*02, TRBD2*01	TRBD2	15	16	25	31	0	5	5
1	9.78E-08	TGTGCCAGCAGCACCTGGGGGAGGGAGGGGAAAAAGAGACCCAGTACTTC	CASSTWGR~GEKETQYF	TRBV5-4*01, TRBV5-4*03, TRBV5-4*04	TRBV5-4	TRBJ2-5*01	TRBJ2-5	TRBD2*02	TRBD2	11	22	28	33	10	4	14
1	9.78E-08	TGTGCCAGCAGCACCCGGACTAGCGGGAGTCTGGAGAGACCCAGTACTTC	CASSTRTS~ESGETQYF	TRBV7-8*01, TRBV7-8*03	TRBV7-8	TRBJ2-5*01	TRBJ2-5	TRBD2*02	TRBD2	11	16	28	34	4	5	9
1	9.78E-08	TGTGCCAGCAGCACGGGACTCGGATTACTGGGGCCAACGTCCTGACTTTC	CASSTGLG~TGANVLTF	TRBV7-2*04, TRBV7-2*01	TRBV7-2	TRBJ2-6*01	TRBJ2-6	TRBD2*02, TRBD2*01	TRBD2	11	14	19	27	2	7	9
1	9.78E-08	TGTGCCAGCAGCAGCCGGGACTAGCGGGAGGGCCAGATACGCAGTATTTT	CASSSRD*~GGPDTQYF	TRBV12-4*01, TRBV12-3*01	TRBV12-4, TRBV12-3	TRBJ2-3*01	TRBJ2-3	TRBD2*02	TRBD2	10	16	31	33	5	1	6
1	9.78E-08	TGTGCCAGCAGCAAGAGACTAGCGGGAGCTCCTACAATGAGCAGTTCTTC	CASSKRLA~SSYNEQFF	TRBV13*02, TRBV13*01	TRBV13	TRBJ2-1*01	TRBJ2-1	TRBD2*02	TRBD2	11	16	27	28	4	0	4
1	9.78E-08	TGTGCCAGCAGCAAAGACGGGGTACGGGATGGGAATCACCCCTCCACTTT	CASSKDGV~GWESPLHF	TRBV2*01, TRBV2*02, TRBV2*03	TRBV2	TRBJ1-6*01	TRBJ1-6	TRBD2*02, TRBD2*01	TRBD2	10	24	28	35	13	6	19
1	9.78E-08	TGTGCCAGCAGGTTCCCGGGCTAGCGGGAGTGGCGGAGACCCAGTACTTC	CASRFPG*~GVAETQYF	TRBV2*01, TRBV2*02, TRBV2*03	TRBV2	TRBJ2-5*01	TRBJ2-5	TRBD2*02	TRBD2	10	20	29	35	9	5	14
1	9.78E-08	TGTGCCAGCAGGTTAAATAAGTGGACGACGAACACTGGGGAGCTGTTTTT	CASRLNKW~DEHWGAVF	TRBV7-2*04, TRBV7-2*01	TRBV7-2	TRBJ2-2*01	TRBJ2-2	TRBD2*02	TRBD2	14	37	41	45	22	3	25
1	9.78E-08	TGTGCCAGCAGGCTTAAATTATACGAACACTCAATCAGCCCCAGCATTTT	CASRLKLY~TLNQPQHF	TRBV7-7*01, TRBV7-7*02	TRBV7-7	TRBJ1-5*01	TRBJ1-5	TRBD1*01, TRBD2*02, TRBD2*01	TRBD1, TRBD2	10	26	28	31	15	2	17
1	9.78E-08	TGTGCCAGCAGGCCGGGACTAGCGGGAGCGGGGCCAACGTCCTGACTTTC	CASRPGLA~SGANVLTF	TRBV11-2*01	TRBV11-2	TRBJ2-6*01	TRBJ2-6	TRBD2*02	TRBD2	10	14	27	29	3	1	4
1	9.78E-08	TGTGCCAGCAGGGCCGGGACAGGACGCAAACTGGGAATGAGCAGTTCTTC	CASRAGTG~QTGNEQFF	TRBV12-4*01, TRBV12-3*01	TRBV12-4, TRBV12-3	TRBJ2-1*01	TRBJ2-1	TRBD1*01	TRBD1	10	15	22	35	4	12	16
1	9.78E-08	TGTGCCAGCAGGGAGGGGACAGGGGCTCTCCGCTTGATGGCTACACCTTC	CASREGTG~SPLDGYTF	TRBV7-9*03, TRBV7-9*07, TRBV11-2*01, TRBV5-4*01, TRBV5-5*01, TRBV5-6*01, TRBV5-8*01, TRBV7-4*01, TRBV7-6*01, TRBV7-7*01, TRBV7-9*01, TRBV7-8*01, TRBV7-3*05, TRBV7-9*04, TRBV7-9*02, TRBV7-8*03, TRBV7-9*05, TRBV7-2*04, TRBV11-1*01, TRBV11-2*02, TRBV11-3*03, TRBV5-4*03, TRBV11-3*01, TRBV4-2*01, TRBV7-7*02, TRBV5-5*02, TRBV5-4*02, TRBV11-2*03, TRBV11-3*02, TRBV5-5*03, TRBV5-8*02, TRBV5-4*04, TRBV7-6*…	TRBV7-9, TRBV11-2, TRBV5-4, TRBV5-5, TRBV5-6, TRBV5-8, TRBV7-4, TRBV7-6, TRBV7-7, TRBV7-8, TRBV7-3, TRBV7-2, TRBV11-1, TRBV11-3, TRBV4-2, TRBV7-1	TRBJ1-2*01	TRBJ1-2	TRBD1*01	TRBD1	10	15	24	36	4	11	15
1	9.78E-08	TGTGCCAGCAGGATCTTTTTAGCGGCGGCTTTACAGATACGCAGTATTTT	CASRIFLA~GFTDTQYF	TRBV28*01	TRBV28	TRBJ2-3*01	TRBJ2-3	TRBD2*02, TRBD2*01	TRBD2	10	19	24	32	8	7	15
1	9.78E-08	TGTGCCAGCAGGACCAGTGGGACTAGCGGGAGGTCTACGAGCAGTACTTC	CASRTSGT~REVYEQYF	TRBV4-2*01	TRBV4-2	TRBJ2-7*01	TRBJ2-7	TRBD2*02	TRBD2	10	18	32	34	7	1	8
1	9.78E-08	TGTGCCAGCAGGAGACCAGAGGCAGGTTAGCTAACTATGGCTACGCCTTC	CASRRPEA~LANYGYAF	TRBV6-3*01, TRBV6-2*01	TRBV6-3, TRBV6-2	TRBJ1-2*01	TRBJ1-2	TRBD1*01, TRBD2*02	TRBD1, TRBD2	10	22	25	30	11	4	15
1	9.78E-08	TGTGCCAGCAGATCCCCGGGACAGGGGGACCCACAGATACGCAGTATTTT	CASRSPGQ~GPTDTQYF	TRBV7-9*03, TRBV7-9*01, TRBV7-9*04, TRBV7-9*02	TRBV7-9	TRBJ2-3*01	TRBJ2-3	TRBD1*01	TRBD1	10	17	27	31	6	3	9
1	9.78E-08	TGTGCCAGCAGATCAGGCCAGGGTAGGGGGACTAATGAAAACTGTTTTTT	CASRSGQG~GD**KLFF	TRBV2*01, TRBV2*02, TRBV2*03	TRBV2	TRBJ1-4*01	TRBJ1-4	TRBD2*02, TRBD2*01	TRBD2	10	27	33	37	16	3	19
1	9.78E-08	TGTGCCAGCAGATCAGGCCAGGGTAGGGGGACTAATGAAAAACTGTTTTT	CASRSGQG~GD**KTVF	TRBV2*01, TRBV2*02, TRBV2*03	TRBV2	TRBJ1-4*01	TRBJ1-4	TRBD2*02, TRBD2*01	TRBD2	10	27	33	45	16	11	27
1	9.78E-08	TGTGCCAGCAGATCAGGCCAGGGCAGGGGGACTAATGAAAAACTGTTTTT	CASRSGQG~GD**KTVF	TRBV2*01, TRBV2*02, TRBV2*03	TRBV2	TRBJ1-4*01	TRBJ1-4	TRBD1*01, TRBD2*02, TRBD2*01	TRBD1, TRBD2	10	23	29	45	12	15	27
1	9.78E-08	TGTGCCAGCAGATAGGATCGGGGGAGGGGAGCGGCACTGAAGCTTTCTTT	CASR*DRG~GSGTEAFF	TRBV7-6*01, TRBV7-6*02	TRBV7-6	TRBJ1-1*01	TRBJ1-1	TRBD2*02	TRBD2	10	21	27	34	10	6	16
1	9.78E-08	TGTGCCAGCAGACTCTTGGGGCGGGGAGAGCTAACTATGGCTACACCTTC	CASRLLGR~RANYGYTF	TRBV28*01	TRBV28	TRBJ1-2*01	TRBJ1-2	TRBD2*01	TRBD2	10	20	25	30	9	4	13
1	9.78E-08	TGTGCCAGCAGACTACGTGAACAGTTAGGACTAATGAAAAACTGTTTTTT	CASRLREQ~RTNEKLFF	TRBV7-2*04, TRBV7-2*01, TRBV7-2*02	TRBV7-2	TRBJ1-4*01	TRBJ1-4	TRBD1*01, TRBD2*02, TRBD2*01	TRBD1, TRBD2	10	20	23	29	9	5	14
1	9.78E-08	TGTGCCAGCAGACCTACTAGCGGGAGGGCCAATACTACGAGCAGTACTTC	CASRPTSG~GQYYEQYF	TRBV7-8*01, TRBV7-8*03	TRBV7-8	TRBJ2-7*01	TRBJ2-7	TRBD2*02	TRBD2	10	15	27	34	4	6	10
1	9.78E-08	TGTGCCAGCAGACCCCCCCGGGACTAGCGGGAGCCTACGAGCAGTACTTC	CASRPPRD~AGAYEQYF	TRBV7-3*05, TRBV7-3*01	TRBV7-3	TRBJ2-7*01	TRBJ2-7	TRBD2*02	TRBD2	10	19	32	33	8	0	8
1	9.78E-08	TGTGCCAGCAGACCCGGGGCGCAGAGGAGCGGTACAATGAGCAGTTCTTC	CASRPGAQ~ERYNEQFF	TRBV5-5*01, TRBV5-5*02, TRBV5-5*03	TRBV5-5	TRBJ2-1*01	TRBJ2-1	TRBD1*01, TRBD2*02, TRBD2*01	TRBD1, TRBD2	10	15	19	32	4	12	16
1	9.78E-08	TGTGCCAGCAGACAACTAGCGGGAGTTCAGTAAGCGATACGCAGTATTTT	CASRQLAG~SVSDTQYF	TRBV7-2*04, TRBV7-2*01	TRBV7-2	TRBJ2-3*01	TRBJ2-3	TRBD2*02	TRBD2	10	14	24	35	3	10	13
1	9.78E-08	TGTGCCAGCAGACAACTAGCGGGAGCGTCAGCACCGGGGAGCTGTTTTTT	CASRQLAG~VSTGELFF	TRBV7-2*04, TRBV7-2*01	TRBV7-2	TRBJ2-2*01	TRBJ2-2	TRBD2*02	TRBD2	10	14	24	31	3	6	9
1	9.78E-08	TGTGCCAGCAGAGTTAGCGGGGGTATCGGGGCACCGGGGAGCTGTTTTTT	CASRVSGG~RGTGELFF	TRBV7-3*05, TRBV7-3*01	TRBV7-3	TRBJ2-2*01	TRBJ2-2	TRBD2*01	TRBD2	10	14	22	31	3	8	11
1	9.78E-08	TGTGCCAGCAGAGCCTTTAGCGGGAGTCCTACAATGGGGAGCTGTTTTTT	CASRAFSG~SYNGELFF	TRBV2*01, TRBV2*02, TRBV2*03	TRBV2	TRBJ2-2*01	TRBJ2-2	TRBD2*02	TRBD2	10	17	25	35	6	9	15
1	9.78E-08	TGTGCCAGCAGAGGACTAGCGGGAGGGCCTGGAAAGAGACCCAGTACTTC	CASRGLAG~AWKETQYF	TRBV2*01, TRBV2*03	TRBV2	TRBJ2-5*01	TRBJ2-5	TRBD2*02	TRBD2	10	12	26	33	1	6	7
1	9.78E-08	TGTGCCAGCAGAGGACCGGGACTAGCGGGAGCACAGATACGCAGTATTTT	CASRGPGL~GSTDTQYF	TRBV6-6*02, TRBV6-6*01, TRBV6-6*03	TRBV6-6	TRBJ2-3*01	TRBJ2-3	TRBD2*02, TRBD2*01	TRBD2	10	17	28	29	6	0	6
1	9.78E-08	TGTGCCAGCAGAAGGACAGGGTTATACGAGGACAAGAGACCCAGTACTTC	CASRRTGL~RGQETQYF	TRBV6-1*01	TRBV6-1	TRBJ2-5*01	TRBJ2-5	TRBD1*01	TRBD1	10	13	20	32	2	11	13
1	9.78E-08	TGTGCCAGCAGAAAAACCGGGACAGGTTAGCTAACTATGGCTACACCTTC	CASRKTGT~LANYGYTF	TRBV2*01, TRBV2*02, TRBV2*03	TRBV2	TRBJ1-2*01	TRBJ1-2	TRBD1*01	TRBD1	10	18	25	30	7	4	11
1	9.78E-08	TGTGCCAGCAATAGGGACAGGGGGCGCTTGGGGCCAACGTCCTGACTTTC	CASNRDRG~LGANVLTF	TRBV2*01, TRBV2*02, TRBV2*03	TRBV2	TRBJ2-6*01	TRBJ2-6	TRBD1*01	TRBD1	9	13	24	28	3	3	6
1	9.78E-08	TGTGCCAGCAACCGAGCGGCCCCGTAGACTGCACAGATACGCAGTATTTT	CASNRAAP~DCTDTQYF	TRBV6-4*02, TRBV6-4*01	TRBV6-4	TRBJ2-3*01	TRBJ2-3	TRBD1*01, TRBD2*02, TRBD2*01	TRBD1, TRBD2	9	18	22	30	8	7	15
1	9.78E-08	TGTGCCAGCAACCGAGGGGGGGGACCACGGGTTACAATGAGCAGTTCTTC	CASNRGGG~TGYNEQFF	TRBV7-9*03, TRBV7-9*07, TRBV7-9*01, TRBV7-9*04, TRBV7-9*02, TRBV7-9*05, TRBV11-1*01, TRBV11-3*03	TRBV7-9, TRBV11-1, TRBV11-3	TRBJ2-1*01	TRBJ2-1	TRBD2*01	TRBD2	9	16	22	32	6	9	15
1	9.78E-08	TGTGCCAGCAACCACGGGGGCAGGGGCCGACGTCCTACGAGCAGTACTTC	CASNHGGR~PTSYEQYF	TRBV7-9*03, TRBV7-9*01, TRBV7-9*04, TRBV7-9*02	TRBV7-9	TRBJ2-7*01	TRBJ2-7	TRBD1*01, TRBD2*01	TRBD1, TRBD2	9	20	25	32	10	6	16
1	9.78E-08	TGTGCCAGCAACGTAGAGGCAGCGGGGGGACCACAGATACGCAGTATTTT	CASNVEAA~GTTDTQYF	TRBV9*02, TRBV9*01	TRBV9	TRBJ2-3*01	TRBJ2-3	TRBD2*01	TRBD2	15	20	28	31	4	2	6
1	9.78E-08	TGTGCCAGCAAGGTCTCTGGGACCGCCGGGGAGTAGAGACCCAGTACTTC	CASKVSGT~RGVETQYF	TRBV25-1*01	TRBV25-1	TRBJ2-5*01	TRBJ2-5	TRBD1*01, TRBD2*02, TRBD2*01	TRBD1, TRBD2	9	18	22	34	8	11	19
1	9.78E-08	TGTGCCAGCAAGGGGGCGGGACAGGGCTTTCGGGAAGCACCATATATTTT	CASKGAGQ~LSGSTIYF	TRBV3-1*02, TRBV3-1*01	TRBV3-1	TRBJ1-3*01	TRBJ1-3	TRBD1*01	TRBD1	9	17	25	32	7	6	13
1	9.78E-08	TGTGCCAGCAAGGAATCTCCCGGGACTAGCGGCAAGAGACCCAGTACTTC	CASKESPG~*RQETQYF	TRBV12-4*01, TRBV12-3*01	TRBV12-4, TRBV12-3	TRBJ2-5*01	TRBJ2-5	TRBD2*02, TRBD2*01	TRBD2	9	21	31	32	11	0	11
1	9.78E-08	TGTGCCAGCAAACTACCGGGACAGGGGGACGCAATCAGCCCCAGCATTTT	CASKLPGQ~GRNQPQHF	TRBV12-4*01, TRBV12-3*01	TRBV12-4, TRBV12-3	TRBJ1-5*01	TRBJ1-5	TRBD1*01	TRBD1	9	17	27	30	7	2	9
1	9.78E-08	TGTGCCAGCAAAGCGGGAGGGGACTACCGAGCACAGATACGCAGTATTTT	CASKAGGD~PSTDTQYF	TRBV9*02, TRBV9*01, TRBV9*03	TRBV9	TRBJ2-3*01	TRBJ2-3	TRBD2*02	TRBD2	9	11	20	29	1	8	9
1	9.78E-08	TGTGCCAGAAGCTTAGTGAAGCAGGGGGGAGGCAAGAGACCCAGTACTTC	CARSLVKQ~GRQETQYF	TRBV7-1*01	TRBV7-1	TRBJ2-5*01	TRBJ2-5	TRBD1*01	TRBD1	12	21	27	32	8	4	12
1	9.78E-08	TGTGCCAAGGAAGTACCCGGGACAGAAGCGTTGGCTATGGCTACACCTTC	CAKEVPGT~SVGYGYTF	TRBV19*01, TRBV19*03, TRBV19*02	TRBV19	TRBJ1-2*01	TRBJ1-2	TRBD1*01	TRBD1	6	18	24	34	11	9	20
1	9.78E-08	TGTGCATCAGTGCCGGGACTAGCGGGAGGGATTCAGATACGCAGTATTTT	CASVPGLA~RDSDTQYF	TRBV10-3*01, TRBV10-3*02	TRBV10-3	TRBJ2-3*01	TRBJ2-3	TRBD2*02	TRBD2	4	14	29	33	9	3	12
1	9.78E-08	TGTGCACCAGGGGGGGACTAGCGGGTGACTCCTACAATGAGCAGTTCTTC	CAPGGD*R~DSYNEQFF	TRBV24-1*01	TRBV24-1	TRBJ2-1*01	TRBJ2-1	TRBD2*02, TRBD2*01	TRBD2	4	13	24	28	8	3	11
1	9.78E-08	TGTGCAGTAGTATAGTAGGGGGCCAGTTCTCCTACAATGAGCAGTTCTTC	CAVV**GA~FSYNEQFF	TRBV19*01, TRBV19*03, TRBV19*02	TRBV19	TRBJ2-1*01	TRBJ2-1	TRBD1*01	TRBD1	4	16	22	28	11	5	16
1	9.78E-08	TGTGCAGCAGTGGTAAGGGACAGGGGCCCAATCCCTACGAGCAGTACTTC	CAAVVRDR~PNPYEQYF	TRBV25-1*01	TRBV25-1	TRBJ2-7*01	TRBJ2-7	TRBD1*01	TRBD1	4	16	25	33	11	7	18
1	9.78E-08	TGTGCAGCAGTGAAGCTAGGCGACAGGGGAGTTTCTACGAGCAGTACTTC	CAAVKLGD~GSFYEQYF	TRBV10-3*01, TRBV10-3*02	TRBV10-3	TRBJ2-7*01	TRBJ2-7	TRBD1*01	TRBD1	4	21	28	34	16	5	21
1	9.78E-08	TGTGCAGCAGTGAAAGACTAGCGGGAGGGCCCCACAATGAGCAGTTCTTC	CAAVKD*R~GPHNEQFF	TRBV25-1*01	TRBV25-1	TRBJ2-1*01	TRBJ2-1	TRBD2*02	TRBD2	4	15	28	33	10	4	14
1	9.78E-08	TGTGCAGCAGTAGACGGACTAGCGGGTCTTGGTCCTACGAGCAGTACTTC	CAAVDGLA~SWSYEQYF	TRBV6-1*01	TRBV6-1	TRBJ2-7*01	TRBJ2-7	TRBD2*02, TRBD2*01	TRBD2	4	15	25	32	10	6	16
1	9.78E-08	TGTGCAGCAGCTTGGGAGAATATCGGACAGGGTTGTCACCCCTCCACTTT	CAAAWENI~TGLSPLHF	TRBV7-9*03, TRBV7-9*01, TRBV7-9*04, TRBV7-9*02	TRBV7-9	TRBJ1-6*01	TRBJ1-6	TRBD1*01	TRBD1	4	24	31	35	19	3	22
1	9.78E-08	TGTGCAGCAGCTTAGTAGGGACGGGAAGCTCTGGAAACACCATATATTTT	CAAA**GR~SSGNTIYF	TRBV7-9*03, TRBV7-9*01, TRBV7-9*04, TRBV7-9*02	TRBV7-9	TRBJ1-3*01	TRBJ1-3	TRBD1*01, TRBD2*02, TRBD2*01	TRBD1, TRBD2	4	17	21	28	12	6	18
1	9.78E-08	TGTGCAGCAGCTTAGACAGCGGGAGGGCCTCCGGGGAGACCCAGTACTTC	CAAA*TAG~ASGETQYF	TRBV7-2*04, TRBV7-2*01	TRBV7-2	TRBJ2-5*01	TRBJ2-5	TRBD2*02	TRBD2	4	17	26	35	12	8	20
1	9.78E-08	TGTGCAGCAGCCTGGCCATTGGGCTAGCGGGAGACAGTGAGCAGTTCTTC	CAAAWPLG~AGDSEQFF	TRBV7-9*03, TRBV7-9*01, TRBV7-9*04, TRBV7-9*02	TRBV7-9	TRBJ2-1*01	TRBJ2-1	TRBD2*02	TRBD2	4	23	32	33	18	0	18
1	9.78E-08	TGTGCAGCAGCCCGATCTTTACCGATACTTTATACAATGAGCAGTTCTTC	CAAARSLP~TLYNEQFF	TRBV5-5*01, TRBV5-5*02, TRBV5-5*03	TRBV5-5	TRBJ2-1*01	TRBJ2-1	TRBD1*01, TRBD2*02, TRBD2*01	TRBD1, TRBD2	4	9	12	32	4	19	23
1	9.78E-08	TGTGCAGCAGCCAAGAGACTAGCGGACAAAGCCCCTACGAGCAGTACTTC	CAAAKRLA~QSPYEQYF	TRBV3-1*01	TRBV3-1	TRBJ2-7*01	TRBJ2-7	TRBD2*02, TRBD2*01	TRBD2	4	16	24	33	11	8	19
1	9.78E-08	TGTGCAGCAGCACCCAAACCGGGACAGGGAATGGAAACACCATATATTTT	CAAAPKPG~GNGNTIYF	TRBV7-2*04, TRBV7-2*01, TRBV7-2*02	TRBV7-2	TRBJ1-3*01	TRBJ1-3	TRBD1*01	TRBD1	4	20	28	31	15	2	17
1	9.78E-08	TGTGCAAGTCGCTTACGCCACGGGCGGGAGTTGCAGATACGCAGTATTTT	CASRLRHG~GVADTQYF	TRBV11-3*01, TRBV11-3*02	TRBV11-3	TRBJ2-3*01	TRBJ2-3	TRBD2*02	TRBD2	4	23	29	33	18	3	21
1	9.78E-08	TGTGCAAGTCGCTTACAGCCTGACTAGTTAACCGGAATGAGCAGTTCTTC	CASRLQPD~VNRNEQFF	TRBV11-3*01, TRBV11-3*02	TRBV11-3	TRBJ2-1*01	TRBJ2-1	TRBD2*02, TRBD2*01	TRBD2	4	21	26	35	16	8	24
1	9.78E-08	TGTACCAGCAGTGACTCGAAAGGCTTCCAGCTGGTTAGGAGCAGTACTTC	CTSSDSKG~PAG*EQYF	TRBV7-2*03	TRBV7-2	TRBJ2-7*01	TRBJ2-7	TRBD2*02, TRBD2*01	TRBD2	10	12	15	38	1	22	23
1	9.78E-08	TGCGCCACCAGTGATTTTCTGCTAACATCGACACAGATACGTAGTATTTT	CATSDFLL~IDTDT*YF	TRBV10-1*01, TRBV10-2*01	TRBV10-1, TRBV10-2	TRBJ2-3*01	TRBJ2-3	TRBD2*02, TRBD2*01	TRBD2	13	20	23	31	6	7	13
1	9.78E-08	TGCGCCACCAGTGACCCGAACAGGAGGCTGGGGCCAACGCCCTGACTTTC	CATSDPNR~AGANALTF	TRBV10-1*02, TRBV10-1*01	TRBV10-1	TRBJ2-6*01	TRBJ2-6	TRBD1*01, TRBD2*02	TRBD1, TRBD2	13	19	23	27	5	3	8
1	9.78E-08	TGCGCCAGCTGGACTAAAAAAACTTTCGGTGGAGCAATGAGCAGTATTTT	CASWTKKT~RWSNEQYF	TRBV10-1*02, TRBV10-1*01	TRBV10-1	TRBJ2-3*01	TRBJ2-3	TRBD2*02, TRBD2*01	TRBD2	8	10	15	40	1	24	25
1	9.78E-08	TGCGCCAGCCGGAGAAGTGTTCAGGCCTGGGCTATTCACCCCTCCACTTT	CASRRSVQ~LGYSPLHF	TRBV4-1*02, TRBV4-1*01	TRBV4-1	TRBJ1-6*01	TRBJ1-6	TRBD1*01, TRBD2*02	TRBD1, TRBD2	8	28	31	33	19	1	20
1	9.78E-08	TGCGCCAGCACCGCAGGGAGGGGACAGGTGGAACAGATACGCAGTATTTT	CASTAGRG~GGTDTQYF	TRBV10-1*02, TRBV10-1*01	TRBV10-1	TRBJ2-3*01	TRBJ2-3	TRBD1*01	TRBD1	9	20	27	32	10	4	14
1	9.78E-08	TGCGCCAGCAGTTCCCACACGGACAAGCCAGCAATTAGCCCCAGCATTTT	CASSSHTD~ASN*PQHF	TRBV10-1*02, TRBV10-1*01	TRBV10-1	TRBJ1-5*01	TRBJ1-5	TRBD1*01	TRBD1	11	20	24	29	8	4	12
1	9.78E-08	TGCGCCAGCAGTGATTTGGGACAGGGTCGCCCAATCAGCCCCAGCATTTT	CASSDLGQ~SPNQPQHF	TRBV10-2*01	TRBV10-2	TRBJ1-5*01	TRBJ1-5	TRBD1*01	TRBD1	13	17	25	31	3	5	8
1	9.78E-08	TGCGCCAGCAGTGACTAGCGGGGAAGGGCAACTACTATGAGCAGTTCTTC	CASSD*RG~GNYYEQFF	TRBV10-1*01	TRBV10-1	TRBJ2-1*01	TRBJ2-1	TRBD2*01	TRBD2	13	14	22	31	0	8	8
1	9.78E-08	TGCGCCAGCAGTGACTAGCGGGACCCCTGGGGTTTCCTGAGCAGTTCTTC	CASSD*RD~LGFPEQFF	TRBV10-1*01	TRBV10-1	TRBJ2-1*01	TRBJ2-1	TRBD2*02	TRBD2	13	14	22	37	0	14	14
1	9.78E-08	TGCGCCAGCAGTGACTAGCGGGAGGCTCTGGGGCCAACGTCCTGACTTTC	CASSD*RE~SGANVLTF	TRBV10-2*01	TRBV10-2	TRBJ2-6*01	TRBJ2-6	TRBD2*02	TRBD2	13	14	24	25	0	0	0
1	9.78E-08	TGCGCCAGCAGTGAGTCTGACAACCCGGGACAGGGGACGAGCAGTACTTC	CASSESDN~GTGDEQYF	TRBV10-1*01	TRBV10-1	TRBJ2-7*01	TRBJ2-7	TRBD1*01	TRBD1	16	26	35	36	9	0	9
1	9.78E-08	TGCGCCAGCAGTGAGTCGTGGGAGACAGGGCCTACAATGAGCAGTTCTTC	CASSESWE~RAYNEQFF	TRBV10-2*01	TRBV10-2	TRBJ2-1*01	TRBJ2-1	TRBD1*01	TRBD1	16	23	29	30	6	0	6
1	9.78E-08	TGCGCCAGCAGTGAGTCGGGACAGGGTCGCCCAATCAGCCCCAGCATTTT	CASSESGQ~SPNQPQHF	TRBV10-1*01	TRBV10-1	TRBJ1-5*01	TRBJ1-5	TRBD1*01	TRBD1	16	17	25	31	0	5	5
1	9.78E-08	TGCGCCAGCAGTGAGTCGGGACAGGGAGTGGGAACACTGAAGCTTTCTTT	CASSESGQ~SGNTEAFF	TRBV10-1*01	TRBV10-1	TRBJ1-1*01	TRBJ1-1	TRBD1*01	TRBD1	16	17	25	31	0	5	5
1	9.78E-08	TGCGCCAGCAGTGAGGGAAACCGGGACAACCAATCAATGAGCAGTTCTTC	CASSEGNR~QPINEQFF	TRBV10-1*01	TRBV10-1	TRBJ2-1*01	TRBJ2-1	TRBD1*01	TRBD1	14	22	27	34	7	6	13
1	9.78E-08	TGCGCCAGCAGTGAAGCTTGGGCCCGAGGAGGTCCAACGTCCCGACTTTC	CASSEAWA~RRSNVPTF	TRBV10-2*01	TRBV10-2	TRBJ2-6*01	TRBJ2-6	TRBD2*02	TRBD2	13	27	31	33	13	1	14
1	9.78E-08	TGCGCCAGCAGCTTCTTTGTGGGACTAGCGGCACCGGGGAGCTGTTTTTT	CASSFFVG~SGTGELFF	TRBV5-1*01	TRBV5-1	TRBJ2-2*01	TRBJ2-2	TRBD2*02, TRBD2*01	TRBD2	13	20	30	31	6	0	6
1	9.78E-08	TGCGCCAGCAGCTTGTCTCGCACCGGGGGGGATACAATGAGCAGTTCTTC	CASSLSRT~GGYNEQFF	TRBV5-1*01	TRBV5-1	TRBJ2-1*01	TRBJ2-1	TRBD2*01	TRBD2	14	23	30	32	8	1	9
1	9.78E-08	TGCGCCAGCAGCTTGGTTCGGGACAGGGGCAACGGGAGACCCAGTACTTC	CASSLVRD~GQRETQYF	TRBV5-1*01	TRBV5-1	TRBJ2-5*01	TRBJ2-5	TRBD1*01	TRBD1	15	19	28	35	3	6	9
1	9.78E-08	TGCGCCAGCAGCTTGGTTGGGACAGGGGGCGCAAAGAGACCCAGTACTTC	CASSLVGT~GRKETQYF	TRBV5-1*01	TRBV5-1	TRBJ2-5*01	TRBJ2-5	TRBD1*01	TRBD1	15	18	29	33	2	3	5
1	9.78E-08	TGCGCCAGCAGCTTGGCCGGGGGGCCCTACAATGAGAGACCCAGTACTTC	CASSLAGG~LQ*ETQYF	TRBV5-1*01	TRBV5-1	TRBJ2-5*01	TRBJ2-5	TRBD2*01	TRBD2	15	17	23	34	1	10	11
1	9.78E-08	TGCGCCAGCAGCTTGGCCAGACTAGCGGGAGGGCCAATGAGCAGTTCTTC	CASSLARL~GRANEQFF	TRBV5-1*01	TRBV5-1	TRBJ2-1*01	TRBJ2-1	TRBD2*02	TRBD2	15	19	32	34	3	1	4
1	9.78E-08	TGCGCCAGCAGCTTGGCGGGACAGGGGGAAGGGTCTATGGCTACACCTTC	CASSLAGQ~GRVYGYTF	TRBV5-1*01	TRBV5-1	TRBJ1-2*01	TRBJ1-2	TRBD1*01	TRBD1	15	17	27	34	1	6	7
1	9.78E-08	TGCGCCAGCAGCTTGGGTGGACTAGCGGGAGTTCAGATACGCAGTATTTT	CASSLGGL~GSSDTQYF	TRBV5-1*01	TRBV5-1	TRBJ2-3*01	TRBJ2-3	TRBD2*02	TRBD2	15	18	30	33	2	2	4
1	9.78E-08	TGCGCCAGCAGCTTGGGTGGACTAGCGGGAGTGCAGATACGCAGTATTTT	CASSLGGL~GSADTQYF	TRBV5-1*01	TRBV5-1	TRBJ2-3*01	TRBJ2-3	TRBD2*02	TRBD2	15	18	30	33	2	2	4
1	9.78E-08	TGCGCCAGCAGCTTGGGGGCTGGAAGGGAGCGGGAGAGACCCAGTACTTC	CASSLGAG~GAGETQYF	TRBV5-1*01	TRBV5-1	TRBJ2-5*01	TRBJ2-5	TRBD2*02, TRBD2*01	TRBD2	15	28	33	34	12	0	12
1	9.78E-08	TGCGCCAGCAGCTTGGACGTAGAAACCGGAGTGAGTGGTCCCTCCACTTT	CASSLDVE~RSEWSLHF	TRBV4-3*03, TRBV4-3*01, TRBV4-3*04	TRBV4-3	TRBJ1-6*01	TRBJ1-6	TRBD1*01, TRBD2*02, TRBD2*01	TRBD1, TRBD2	11	14	17	39	2	21	23
1	9.78E-08	TGCGCCAGCAGCTTAGGGACAGGAGCTCCTATAATTCACCCCTCCACTTT	CASSLGTG~SYNSPLHF	TRBV5-1*01	TRBV5-1	TRBJ1-6*01	TRBJ1-6	TRBD1*01	TRBD1	13	15	22	25	1	2	3
1	9.78E-08	TGCGCCAGCAGCTTAACCGGGACTAGCGGCTCACAGATACGCAGTATTTT	CASSLTGT~RLTDTQYF	TRBV5-1*01	TRBV5-1	TRBJ2-3*01	TRBJ2-3	TRBD2*02, TRBD2*01	TRBD2	13	18	28	31	4	2	6
1	9.78E-08	TGCGCCAGCAGCTCTTAAGTAGTCGCAAAGACACAGATACGCAGTATTTT	CASSS*VV~KDTDTQYF	TRBV5-1*01	TRBV5-1	TRBJ2-3*01	TRBJ2-3	TRBD2*02, TRBD2*01	TRBD2	12	19	23	31	6	7	13
1	9.78E-08	TGCGCCAGCAGCTCTGAGACTAGCGGGAGGCCGGGGATGAGCAGTTCTTC	CASSSETS~EAGDEQFF	TRBV5-1*01	TRBV5-1	TRBJ2-1*01	TRBJ2-1	TRBD2*02	TRBD2	12	17	29	36	4	6	10
1	9.78E-08	TGCGCCAGCAGCTCCCCTGTGATAGCGGGGTTCCTTACGAGCAGTACTTC	CASSSPVI~GVPYEQYF	TRBV5-1*01	TRBV5-1	TRBJ2-7*01	TRBJ2-7	TRBD2*01	TRBD2	12	22	29	35	9	5	14
1	9.78E-08	TGCGCCAGCAGCCTGGGGACTGCGCACTCTGGGCCAACGTCCTGACTTTC	CASSLGTA~LWANVLTF	TRBV4-3*03, TRBV4-3*01, TRBV4-3*04	TRBV4-3	TRBJ2-6*01	TRBJ2-6	TRBD2*02, TRBD2*01	TRBD2	12	15	20	30	2	9	11
1	9.78E-08	TGCGCCAGCAGCCCTTCTGGGCAGGGCGGGCAGAAGAGACCCAGTACTTC	CASSPSGQ~RAEETQYF	TRBV5-1*01	TRBV5-1	TRBJ2-5*01	TRBJ2-5	TRBD1*01, TRBD2*02, TRBD2*01	TRBD1, TRBD2	11	21	25	33	9	7	16
1	9.78E-08	TGCGCCAGCAGCCCTGGACTAGCGGGAGCCGGGCAGATACGCAGTATTTT	CASSPGLA~SRADTQYF	TRBV5-1*01	TRBV5-1	TRBJ2-3*01	TRBJ2-3	TRBD2*02	TRBD2	11	15	27	33	3	5	8
1	9.78E-08	TGCGCCAGCAGCCCCGGGACAGGCGGAGAGCCACAGATACGCAGTATTTT	CASSPGTG~RATDTQYF	TRBV5-1*01	TRBV5-1	TRBJ2-3*01	TRBJ2-3	TRBD1*01	TRBD1	11	15	22	31	3	8	11
1	9.78E-08	TGCGCCAGCAGCCCAGCCTGGACAGGGGGTGGACAGATACGCAGTATTTT	CASSPAWT~GWTDTQYF	TRBV4-3*01	TRBV4-3	TRBJ2-3*01	TRBJ2-3	TRBD1*01	TRBD1	12	19	28	32	6	3	9
1	9.78E-08	TGCGCCAGCAGCCGGTCACTAGCGGCAGAAGCACAGATACGCAGTATTTT	CASSRSLA~RSTDTQYF	TRBV4-3*03, TRBV4-3*01, TRBV4-3*04	TRBV4-3	TRBJ2-3*01	TRBJ2-3	TRBD2*02, TRBD2*01	TRBD2	12	17	24	29	4	4	8
1	9.78E-08	TGCGCCAGCAGCCGGTCACTAGCGGGAGAGAGGAAGATACGCAGTATTTT	CASSRSLA~REEDTQYF	TRBV4-3*03, TRBV4-3*01, TRBV4-3*04	TRBV4-3	TRBJ2-3*01	TRBJ2-3	TRBD2*02	TRBD2	12	17	27	34	4	6	10
1	9.78E-08	TGCGCCAGCAGCCGGTCACTAGCGGAGGCCCCCTGGGGGAGCAGTACTTC	CASSRSLA~GPLGEQYF	TRBV4-3*03, TRBV4-3*01, TRBV4-3*04	TRBV4-3	TRBJ2-7*01	TRBJ2-7	TRBD1*01, TRBD2*02, TRBD2*01	TRBD1, TRBD2	12	27	34	38	14	3	17
1	9.78E-08	TGCGCCAGCAGCCGGGCGGGGGGGGACAGCTTCTCAGGGAGCTGTTTTTT	CASSRAGG~QLLRELFF	TRBV4-3*03, TRBV4-3*01, TRBV4-3*04	TRBV4-3	TRBJ2-2*01	TRBJ2-2	TRBD2*01	TRBD2	12	15	23	36	2	12	14
1	9.78E-08	TGCGCCAGCAGCCATCTTGGACTAGCGGGGACACCGGGGAGCTGTTTTTT	CASSHLGL~GDTGELFF	TRBV4-1*02, TRBV4-1*01	TRBV4-1	TRBJ2-2*01	TRBJ2-2	TRBD2*01	TRBD2	13	18	29	30	4	0	4
1	9.78E-08	TGCGCCAGCAGCCATCCCGGACTAGCGGGAGACTCTACGAGCAGTACTTC	CASSHPGL~GRLYEQYF	TRBV4-3*03, TRBV4-3*01, TRBV4-3*04	TRBV4-3	TRBJ2-7*01	TRBJ2-7	TRBD2*02	TRBD2	13	18	30	34	4	3	7
1	9.78E-08	TGCGCCAGCAGCCATGTCTCCGGGACTCCATAACCTACGAGCAGTACTTC	CASSHVSG~SITYEQYF	TRBV4-3*01	TRBV4-3	TRBJ2-7*01	TRBJ2-7	TRBD2*02, TRBD2*01	TRBD2	13	21	26	33	7	6	13
1	9.78E-08	TGCGCCAGCAGCCAGGACTTAGCGGGGAGAGCACAGATACGCAGTATTTT	CASSQDLA~ESTDTQYF	TRBV5-1*01	TRBV5-1	TRBJ2-3*01	TRBJ2-3	TRBD2*01	TRBD2	11	19	26	29	7	2	9
1	9.78E-08	TGCGCCAGCAGCCAGGAAAGACTAGCGGGAGTTAGCACGAGCAGTACTTC	CASSQERL~GS*HEQYF	TRBV4-1*02, TRBV4-1*01	TRBV4-1	TRBJ2-7*01	TRBJ2-7	TRBD2*02	TRBD2	13	19	30	36	5	5	10
1	9.78E-08	TGCGCCAGCAGCCAATCCGCGGGGGACAGGGTAACTATGGCTACACCTTC	CASSQSAG~QGNYGYTF	TRBV4-1*02, TRBV4-1*01	TRBV4-1	TRBJ1-2*01	TRBJ1-2	TRBD1*01	TRBD1	14	22	30	31	7	0	7
1	9.78E-08	TGCGCCAGCAGCCAATGGCTAGCGGGAGGGCCAGGAATGAGCAGTTCTTC	CASSQWLA~RARNEQFF	TRBV4-3*01	TRBV4-3	TRBJ2-1*01	TRBJ2-1	TRBD2*02	TRBD2	14	18	29	35	3	5	8
1	9.78E-08	TGCGCCAGCAGCCAACGAGCGGGACAGGGGACACAGATACGCAGTATTTT	CASSQRAG~GDTDTQYF	TRBV4-3*01	TRBV4-3	TRBJ2-3*01	TRBJ2-3	TRBD1*01	TRBD1	14	20	29	31	5	1	6
1	9.78E-08	TGCGCCAGCAGCCAAGCTTTGGGCCAACCAGCACAGATACGCAGTATTTT	CASSQALG~TSTDTQYF	TRBV4-3*01	TRBV4-3	TRBJ2-3*01	TRBJ2-3	TRBD1*01	TRBD1	15	20	23	29	4	5	9
1	9.78E-08	TGCGCCAGCAGCCAAGGTCCAGGGTCGAGAACTAATGAAAAACTGTTTTT	CASSQGPG~EN**KTVF	TRBV4-3*01	TRBV4-3	TRBJ1-4*01	TRBJ1-4	TRBD1*01	TRBD1	15	19	23	45	3	21	24
1	9.78E-08	TGCGCCAGCAGCCAAGGTGATGAGGCTCCCCCCCCTACGAGCAGTACTTC	CASSQGDE~SPPYEQYF	TRBV10-2*01	TRBV10-2	TRBJ2-7*01	TRBJ2-7	TRBD2*01	TRBD2	10	27	32	33	16	0	16
1	9.78E-08	TGCGCCAGCAGCCAAGGGCGGGGACGGGGGACGGAGATACGCAGTATTTT	CASSQGRG~GDGDTQYF	TRBV4-3*01	TRBV4-3	TRBJ2-3*01	TRBJ2-3	TRBD2*01	TRBD2	15	24	29	34	8	4	12
1	9.78E-08	TGCGCCAGCAGCCAAGGACTAGCGGGAGGGGGCGAGGGACCCAGTACTTC	CASSQGLA~RGRGTQYF	TRBV4-3*01	TRBV4-3	TRBJ2-5*01	TRBJ2-5	TRBD2*02	TRBD2	15	16	29	37	0	7	7
1	9.78E-08	TGCGCCAGCAGCCAAGATTCCCGGGGGGGGAAGGGGAGACCCAGTACTTC	CASSQDSR~GEGETQYF	TRBV4-3*01	TRBV4-3	TRBJ2-5*01	TRBJ2-5	TRBD2*01	TRBD2	16	21	28	35	4	6	10
1	9.78E-08	TGCGCCAGCAGCCAAGATTAGGGGGGGGCCCCACCGGGGAGCTGTTTTTT	CASSQD*G~GPTGELFF	TRBV4-3*01	TRBV4-3	TRBJ2-2*01	TRBJ2-2	TRBD2*01	TRBD2	16	21	27	31	4	3	7
1	9.78E-08	TGCGCCAGCAGCCAAGATCTCGCGGCCAGCGGAACCGGGGAGCTGTTTTT	CASSQDLA~QRNRGAVF	TRBV4-3*01	TRBV4-3	TRBJ2-2*01	TRBJ2-2	TRBD2*02, TRBD2*01	TRBD2	16	37	41	45	20	3	23
1	9.78E-08	TGCGCCAGCAGCCAAGATCGGGGGGGGAGGGGACCTACGAGCAGTACTTC	CASSQDRG~EGTYEQYF	TRBV4-3*01	TRBV4-3	TRBJ2-7*01	TRBJ2-7	TRBD2*01	TRBD2	16	18	25	33	1	7	8
1	9.78E-08	TGCGCCAGCAGCCAAGATCACCTGCGGGAGGGTCTAATGAGCAGTTCTTC	CASSQDHL~GGSNEQFF	TRBV4-3*01	TRBV4-3	TRBJ2-1*01	TRBJ2-1	TRBD2*02	TRBD2	16	23	31	35	6	3	9
1	9.78E-08	TGCGCCAGCAGCCAAGATCACCGACAACCAGCACAGATACGCAGTATTTT	CASSQDHR~TSTDTQYF	TRBV4-1*02, TRBV4-1*01	TRBV4-1	TRBJ2-3*01	TRBJ2-3	TRBD1*01	TRBD1	16	22	25	29	5	3	8
1	9.78E-08	TGCGCCAGCAGCCAAGATGGGGGTAGCGGCACTCCTACGAGCAGTACTTC	CASSQDGG~RHSYEQYF	TRBV4-3*01	TRBV4-3	TRBJ2-7*01	TRBJ2-7	TRBD2*02, TRBD2*01	TRBD2	16	23	28	31	6	2	8
1	9.78E-08	TGCGCCAGCAGCCAAGATAGCGGGGACAGGGGAATTCACCCCTCCACTTT	CASSQDSG~QGNSPLHF	TRBV4-3*01	TRBV4-3	TRBJ1-6*01	TRBJ1-6	TRBD1*01	TRBD1	16	22	31	32	5	0	5
1	9.78E-08	TGCGCCAGCAGCCAAGATAGGGGGGAGGGCCGACAGATACGCAGTATTTT	CASSQDRG~GPTDTQYF	TRBV4-3*01	TRBV4-3	TRBJ2-3*01	TRBJ2-3	TRBD2*02	TRBD2	16	22	28	32	5	3	8
1	9.78E-08	TGCGCCAGCAGCCAAGACCAGACTAGCGGGAGAGTGGGGAGCTGTTTTTT	CASSQDQT~RESGELFF	TRBV4-1*02, TRBV4-1*01	TRBV4-1	TRBJ2-2*01	TRBJ2-2	TRBD2*02	TRBD2	16	20	31	35	3	3	6
1	9.78E-08	TGCGCCAGCAGCCAAGACGGGACAGGGTGTACGAAAACATTCAGTACTTC	CASSQDGT~VYENIQYF	TRBV5-1*01	TRBV5-1	TRBJ2-4*01	TRBJ2-4	TRBD1*01	TRBD1	11	18	26	33	6	6	12
1	9.78E-08	TGCGCCAGCAGCCAAGAGCTAGCGGGAGGGTCTACAATGAGCAGTTCTTC	CASSQELA~RVYNEQFF	TRBV4-1*02, TRBV4-1*01	TRBV4-1	TRBJ2-1*01	TRBJ2-1	TRBD2*02	TRBD2	16	18	29	31	1	1	2
1	9.78E-08	TGCGCCAGCAGCCAAGAGGCGGGAGGGCTTCCGGGGAGACCTAGTACTTC	CASSQEAG~ASGET*YF	TRBV4-3*01	TRBV4-3	TRBJ2-5*01	TRBJ2-5	TRBD2*02	TRBD2	16	18	26	35	1	8	9
1	9.78E-08	TGCGCCAGCAGCCAAGAGGACAGAAGCGGCACTCCTACGAGCAGTACTTC	CASSQEDR~RHSYEQYF	TRBV4-3*01	TRBV4-3	TRBJ2-7*01	TRBJ2-7	TRBD1*01	TRBD1	16	17	22	31	0	8	8
1	9.78E-08	TGCGCCAGCAGCCAAGAATGGACAGGTTAGCTAATTATGGCTACACCTTC	CASSQEWT~LANYGYTF	TRBV4-3*01	TRBV4-3	TRBJ1-2*01	TRBJ1-2	TRBD1*01	TRBD1	16	19	25	30	2	4	6
1	9.78E-08	TGCGCCAGCAGCCAAGAACGGCATAACGGGGAGCTTACGAGCAGTACTTC	CASSQERH~RGAYEQYF	TRBV4-3*01	TRBV4-3	TRBJ2-7*01	TRBJ2-7	TRBD2*02, TRBD2*01	TRBD2	16	28	32	35	11	2	13
1	9.78E-08	TGCGCCAGCAGCGTCGGGATAGCGGGAGGGCCGCAGATACGCAGTATTTT	CASSVGIA~RAADTQYF	TRBV5-1*01	TRBV5-1	TRBJ2-3*01	TRBJ2-3	TRBD2*02	TRBD2	11	19	29	33	7	3	10
1	9.78E-08	TGCGCCAGCAGCGCCCTGGGAGGCTGTGCTCTGGAAACACCATATATTTT	CASSALGG~CSGNTIYF	TRBV5-1*01	TRBV5-1	TRBJ1-3*01	TRBJ1-3	TRBD2*02	TRBD2	11	17	22	28	5	5	10
1	9.78E-08	TGCGCCAGCAGCGGTGGGGGGACAGGTCGATTTCCCACGAGCAGTACTTC	CASSGGGT~SISHEQYF	TRBV4-3*03, TRBV4-3*01, TRBV4-3*04, TRBV4-3*02	TRBV4-3	TRBJ2-7*01	TRBJ2-7	TRBD1*01	TRBD1	11	18	25	32	6	6	12
1	9.78E-08	TGCGCCAGCAGCGGGTCGACGGGGAACATAGCACAGATACGCAGTATTTT	CASSGSTG~HSTDTQYF	TRBV10-2*01	TRBV10-2	TRBJ2-3*01	TRBJ2-3	TRBD2*01	TRBD2	10	19	23	29	8	5	13
1	9.78E-08	TGCGCCAGCAGCGGGGGACAGGGGAATATCGGAACACTGAAGCTTTCTTT	CASSGGQG~YRNTEAFF	TRBV5-1*01	TRBV5-1	TRBJ1-1*01	TRBJ1-1	TRBD1*01	TRBD1	11	14	23	31	2	7	9
1	9.78E-08	TGCGCCAGCAGCAGGGACTAGCGGGGGCTAACACCGGGGAGCTGTTTTTT	CASSRD*R~ANTGELFF	TRBV5-1*01	TRBV5-1	TRBJ2-2*01	TRBJ2-2	TRBD2*01	TRBD2	11	13	26	29	1	2	3
1	9.78E-08	TGCGCCAGCAGCAGGAAAGGACTAGCGGGAGTTAGCACGAGCAGTACTTC	CASSRKGL~GS*HEQYF	TRBV4-1*02, TRBV4-1*01	TRBV4-1	TRBJ2-7*01	TRBJ2-7	TRBD2*02	TRBD2	11	18	30	36	6	5	11
1	9.78E-08	TGCGCCAGCAGACTAGGACAGGGGAGAGCTCCTACAATGAGCAGTTCTTC	CASRLGQG~SSYNEQFF	TRBV5-1*01, TRBV5-1*02	TRBV5-1	TRBJ2-1*01	TRBJ2-1	TRBD1*01	TRBD1	10	15	23	28	4	4	8
1	9.78E-08	TGCGCCAGCAGACCCCCGGGACTAGCGGGAGCACCGGGGAGCTGTTTTTT	CASRPPGL~GSTGELFF	TRBV4-1*02, TRBV4-1*01	TRBV4-1	TRBJ2-2*01	TRBJ2-2	TRBD2*02	TRBD2	10	17	30	31	6	0	6
1	9.78E-08	TGCGCCAGCAGACCGGGACAGATCCTTTTAGCAATCAGCCCCAGCATTTT	CASRPGQI~FSNQPQHF	TRBV10-1*02, TRBV10-1*01	TRBV10-1	TRBJ1-5*01	TRBJ1-5	TRBD1*01	TRBD1	10	14	20	28	3	7	10
1	9.78E-08	TGCGCCAGCAGACCACTAGCGGGAATATGGGGGCCAACGTCCTGACTTTC	CASRPLAG~MGANVLTF	TRBV4-3*01	TRBV4-3	TRBJ2-6*01	TRBJ2-6	TRBD2*02	TRBD2	10	14	23	29	3	5	8
1	9.78E-08	TGCGCCAGCAGAGCCCTGGGAGGCTGTGCTCTGGAAACACCATATATTTT	CASRALGG~CSGNTIYF	TRBV10-1*02, TRBV10-1*01	TRBV10-1	TRBJ1-3*01	TRBJ1-3	TRBD2*02	TRBD2	10	17	22	28	6	5	11
1	9.78E-08	TGCGCCAGCAGAGGGGACTAGCGGGAGCCCCCTCCTACGAGCAGTACTTC	CASRGD*R~APSYEQYF	TRBV5-1*01, TRBV5-1*02	TRBV5-1	TRBJ2-7*01	TRBJ2-7	TRBD2*02	TRBD2	10	13	26	31	2	4	6
1	9.78E-08	TGCGCAGCAGCCAAGGGACCGGGACCCGCAGATCAGATACGCAGTATTTT	CAAAKGPG~RRSDTQYF	TRBV4-1*02, TRBV4-1*01	TRBV4-1	TRBJ2-3*01	TRBJ2-3	TRBD1*01, TRBD2*02, TRBD2*01	TRBD1, TRBD2	4	20	24	33	15	8	23
1	9.78E-08	TGCAGTTCGATAGCGACCTGGGGCAGGGTGATCATCAGCCCCAGCATTTT	CSSIATWG~GDHQPQHF	TRBV20-1*01, TRBV20-1*04, TRBV20-1*05, TRBV20-1*07	TRBV20-1	TRBJ1-5*01	TRBJ1-5	TRBD1*01, TRBD2*02, TRBD2*01	TRBD1, TRBD2	5	23	27	33	17	5	22
1	9.78E-08	TGCAGTGTGCGGGGCAGGGGCTAGCGGGAGGCTACAATGAGCAGTTCTTC	CSVRGRG*~GGYNEQFF	TRBV20-1*06, TRBV20-1*03, TRBV20-1*01, TRBV20-1*04, TRBV20-1*05, TRBV20-1*02, TRBV20-1*07	TRBV20-1	TRBJ2-1*01	TRBJ2-1	TRBD2*02	TRBD2	6	20	30	31	13	0	13
1	9.78E-08	TGCAGTGTAAGAACAGGTTGGGAAGCCCCTATAATTCACCCCTCCACTTT	CSVRTGWE~PYNSPLHF	TRBV20-1*06, TRBV20-1*03, TRBV20-1*01, TRBV20-1*04, TRBV20-1*05, TRBV20-1*02, TRBV20-1*07	TRBV20-1	TRBJ1-6*01	TRBJ1-6	TRBD1*01	TRBD1	6	12	16	27	5	10	15
1	9.78E-08	TGCAGTGCTCCTCGCCGGGGGGGGATCGGAGGGCAGATACGCAGTATTTT	CSAPRRGG~RRADTQYF	TRBV20-1*06, TRBV20-1*03, TRBV20-1*01, TRBV20-1*04, TRBV20-1*05, TRBV20-1*02, TRBV20-1*07	TRBV20-1	TRBJ2-3*01	TRBJ2-3	TRBD2*01	TRBD2	8	15	22	33	6	10	16
1	9.78E-08	TGCAGTGCTCCTAGCCGGGGACAGGGGGTCCAAATTCACCCCTCCACTTT	CSAPSRGQ~GPNSPLHF	TRBV20-1*06, TRBV20-1*03, TRBV20-1*01, TRBV20-1*04, TRBV20-1*05, TRBV20-1*02, TRBV20-1*07	TRBV20-1	TRBJ1-6*01	TRBJ1-6	TRBD1*01	TRBD1	8	17	27	32	8	4	12
1	9.78E-08	TGCAGTGCTCCGCTCTACCTAGCGGGAGAAACACCGGGGAGCTGTTTTTT	CSAPLYLA~RNTGELFF	TRBV20-1*06, TRBV20-1*03, TRBV20-1*01, TRBV20-1*04, TRBV20-1*05, TRBV20-1*02, TRBV20-1*07	TRBV20-1	TRBJ2-2*01	TRBJ2-2	TRBD2*02	TRBD2	8	18	27	29	9	1	10
1	9.78E-08	TGCAGTGCTCCGGGAGGACTAGCGGGAGGCCGGGGGATGAGCAGTTCTTC	CSAPGGLA~RPGDEQFF	TRBV20-1*06, TRBV20-1*03, TRBV20-1*01, TRBV20-1*04, TRBV20-1*05, TRBV20-1*02, TRBV20-1*07	TRBV20-1	TRBJ2-1*01	TRBJ2-1	TRBD2*02	TRBD2	8	15	28	36	6	7	13
1	9.78E-08	TGCAGTGCTCCGAGGACTAGCGGGATGGTCGGCAAGAGACCCAGTACTTC	CSAPRTSG~GRQETQYF	TRBV20-1*06, TRBV20-1*03, TRBV20-1*01, TRBV20-1*04, TRBV20-1*05, TRBV20-1*02, TRBV20-1*07	TRBV20-1	TRBJ2-5*01	TRBJ2-5	TRBD2*02	TRBD2	8	13	24	32	4	7	11
1	9.78E-08	TGCAGTGCTCGCTCCCCCGGGACAGAGGGGGAGTCTCACCCCTCCACTTT	CSARSPGT~GGVSPLHF	TRBV20-1*06, TRBV20-1*03, TRBV20-1*01, TRBV20-1*04, TRBV20-1*05, TRBV20-1*02, TRBV20-1*07	TRBV20-1	TRBJ1-6*01	TRBJ1-6	TRBD1*01	TRBD1	8	18	24	35	9	10	19
1	9.78E-08	TGCAGTGCTCGCCCCCTAGCGGCGGGAAAGGCACAGATACGCAGTATTTT	CSARPLAA~KGTDTQYF	TRBV20-1*06, TRBV20-1*03, TRBV20-1*01, TRBV20-1*04, TRBV20-1*05, TRBV20-1*02, TRBV20-1*07	TRBV20-1	TRBJ2-3*01	TRBJ2-3	TRBD1*01, TRBD2*02, TRBD2*01	TRBD1, TRBD2	8	10	16	30	1	13	14
1	9.78E-08	TGCAGTGCTCGGACTTCGGGACTAGCGGGATTCGAGAGACCCAGTACTTC	CSARTSGL~GIRETQYF	TRBV20-1*06, TRBV20-1*03, TRBV20-1*01, TRBV20-1*04, TRBV20-1*05, TRBV20-1*02, TRBV20-1*07	TRBV20-1	TRBJ2-5*01	TRBJ2-5	TRBD2*02	TRBD2	8	17	29	34	8	4	12
1	9.78E-08	TGCAGTGCTCGGACTTCGGGACTAGCGGGACCACAGATACGCAGTATTTT	CSARTSGL~GTTDTQYF	TRBV20-1*06, TRBV20-1*03, TRBV20-1*01, TRBV20-1*04, TRBV20-1*05, TRBV20-1*02, TRBV20-1*07	TRBV20-1	TRBJ2-3*01	TRBJ2-3	TRBD2*02	TRBD2	8	17	29	31	8	1	9
1	9.78E-08	TGCAGTGCTCGGACTTCGGGACTAGCGGGAGTAGGAATGAGCAGTTCTTC	CSARTSGL~GSRNEQFF	TRBV20-1*06, TRBV20-1*03, TRBV20-1*01, TRBV20-1*04, TRBV20-1*05, TRBV20-1*02, TRBV20-1*07	TRBV20-1	TRBJ2-1*01	TRBJ2-1	TRBD2*02	TRBD2	8	17	30	35	8	4	12
1	9.78E-08	TGCAGTGCTCGGACAGGGGACTTAATTGGGGGGGTGAAAAACTGTTTTTT	CSARTGDL~WGGEKLFF	TRBV20-1*06, TRBV20-1*03, TRBV20-1*01, TRBV20-1*04, TRBV20-1*05, TRBV20-1*02, TRBV20-1*07	TRBV20-1	TRBJ1-4*01	TRBJ1-4	TRBD1*01	TRBD1	8	10	18	34	1	15	16
1	9.78E-08	TGCAGTGCTGGGACCGAGGGGAAGTCACTGGGGCCAACGTCCTGACTTTC	CSAGTEGK~TGANVLTF	TRBV20-1*06, TRBV20-1*03, TRBV20-1*01, TRBV20-1*04, TRBV20-1*05, TRBV20-1*02, TRBV20-1*07	TRBV20-1	TRBJ2-6*01	TRBJ2-6	TRBD1*01, TRBD2*02, TRBD2*01	TRBD1, TRBD2	8	16	20	27	7	6	13
1	9.78E-08	TGCAGTGCTGGAAGGACACGATGACAGGGAGAAGTTCACCCCTCCACTTT	CSAGRTR*~GRSSPLHF	TRBV20-1*06, TRBV20-1*03, TRBV20-1*01, TRBV20-1*04, TRBV20-1*05, TRBV20-1*02, TRBV20-1*07	TRBV20-1	TRBJ1-6*01	TRBJ1-6	TRBD1*01	TRBD1	8	22	28	34	13	5	18
1	9.78E-08	TGCAGTGCTATGGGGTACTACTACTAGCGGGGGACTACGAGCAGTACTTC	CSAMGYYY~AGDYEQYF	TRBV20-1*06, TRBV20-1*03, TRBV20-1*01, TRBV20-1*04, TRBV20-1*05, TRBV20-1*02, TRBV20-1*07	TRBV20-1	TRBJ2-7*01	TRBJ2-7	TRBD2*01	TRBD2	9	22	32	34	12	1	13
1	9.78E-08	TGCAGTGCTATGGGGTACTACTACTAGCGGGATTCTACGGACAGTACTTC	CSAMGYYY~AGFYGQYF	TRBV20-1*06, TRBV20-1*03, TRBV20-1*01, TRBV20-1*04, TRBV20-1*05, TRBV20-1*02, TRBV20-1*07	TRBV20-1	TRBJ2-7*01	TRBJ2-7	TRBD2*02	TRBD2	9	22	31	41	12	9	21
1	9.78E-08	TGCAGTGCTATGGGGTACTACTACTAGCGGGATTAAATGAGCAGTTCTTC	CSAMGYYY~AGLNEQFF	TRBV20-1*06, TRBV20-1*03, TRBV20-1*01, TRBV20-1*04, TRBV20-1*05, TRBV20-1*02, TRBV20-1*07	TRBV20-1	TRBJ2-1*01	TRBJ2-1	TRBD2*02	TRBD2	9	22	31	35	12	3	15
1	9.78E-08	TGCAGTGCTATGGGGTACTACTACTAGCGGGAGTTTGGGAGCAGTTCTTC	CSAMGYYY~AGVWEQFF	TRBV20-1*06, TRBV20-1*03, TRBV20-1*01, TRBV20-1*04, TRBV20-1*05, TRBV20-1*02, TRBV20-1*07	TRBV20-1	TRBJ2-1*01	TRBJ2-1	TRBD2*02	TRBD2	9	22	32	38	12	5	17
1	9.78E-08	TGCAGTGCTATGGGGTACTACTACTAGCGGGAGTTTACGAGCAGTACTTC	CSAMGYYY~AGVYEQYF	TRBV20-1*06, TRBV20-1*03, TRBV20-1*01, TRBV20-1*04, TRBV20-1*05, TRBV20-1*02, TRBV20-1*07	TRBV20-1	TRBJ2-7*01	TRBJ2-7	TRBD2*02	TRBD2	9	22	32	35	12	2	14
1	9.78E-08	TGCAGTGCTATGGGGTACTACTACTAGCGGGAGTCAATGAGCAGTTCTTC	CSAMGYYY~AGVNEQFF	TRBV20-1*06, TRBV20-1*03, TRBV20-1*01, TRBV20-1*04, TRBV20-1*05, TRBV20-1*02, TRBV20-1*07	TRBV20-1	TRBJ2-1*01	TRBJ2-1	TRBD2*02	TRBD2	9	22	32	34	12	1	13
1	9.78E-08	TGCAGTGCTATGGGGTACTACTACTAGCGGGAGTAGAGACCCAGTACTTC	CSAMGYYY~AGVETQYF	TRBV20-1*06, TRBV20-1*03, TRBV20-1*01, TRBV20-1*04, TRBV20-1*05, TRBV20-1*02, TRBV20-1*07	TRBV20-1	TRBJ2-5*01	TRBJ2-5	TRBD2*02	TRBD2	9	22	32	34	12	1	13
1	9.78E-08	TGCAGTGCTATGGGGTACTACTACTAGCGGGAGCTGGAGAGCAGTACTTC	CSAMGYYY~AGAGEQYF	TRBV20-1*06, TRBV20-1*03, TRBV20-1*01, TRBV20-1*04, TRBV20-1*05, TRBV20-1*02, TRBV20-1*07	TRBV20-1	TRBJ2-7*01	TRBJ2-7	TRBD2*02	TRBD2	9	22	32	38	12	5	17
1	9.78E-08	TGCAGTGCTATGGGGTACTACTACTAGCGGGAGCCTACGAGCAGTACTTC	CSAMGYYY~AGAYEQYF	TRBV20-1*06, TRBV20-1*03, TRBV20-1*01, TRBV20-1*04, TRBV20-1*05, TRBV20-1*02, TRBV20-1*07	TRBV20-1	TRBJ2-7*01	TRBJ2-7	TRBD2*02	TRBD2	9	22	32	33	12	0	12
1	9.78E-08	TGCAGTGCTATGGGGTACTACTACTAGCGGGAGCGGGGGAGCAGTACTTC	CSAMGYYY~AGAGEQYF	TRBV20-1*06, TRBV20-1*03, TRBV20-1*01, TRBV20-1*04, TRBV20-1*05, TRBV20-1*02, TRBV20-1*07	TRBV20-1	TRBJ2-7*01	TRBJ2-7	TRBD2*02	TRBD2	9	22	32	38	12	5	17
1	9.78E-08	TGCAGTGCTATGGGGTACTACTACTAGCGGGAGGGCCGGCGCAGTATTTT	CSAMGYYY~AGGPAQYF	TRBV20-1*06, TRBV20-1*03, TRBV20-1*01, TRBV20-1*04, TRBV20-1*05, TRBV20-1*02, TRBV20-1*07	TRBV20-1	TRBJ2-3*01	TRBJ2-3	TRBD2*02	TRBD2	9	22	34	39	12	4	16
1	9.78E-08	TGCAGTGCTATGGGGTACTACTACTAGCGGGAGGGAGCGAGCAGTACTTC	CSAMGYYY~AGGSEQYF	TRBV20-1*06, TRBV20-1*03, TRBV20-1*01, TRBV20-1*04, TRBV20-1*05, TRBV20-1*02, TRBV20-1*07	TRBV20-1	TRBJ2-7*01	TRBJ2-7	TRBD2*02	TRBD2	9	22	34	37	12	2	14
1	9.78E-08	TGCAGTGCTATGGGGTACTACTACTAGCGGGAGAGGTCGAGCAGTACTTC	CSAMGYYY~AGEVEQYF	TRBV20-1*06, TRBV20-1*03, TRBV20-1*01, TRBV20-1*04, TRBV20-1*05, TRBV20-1*02, TRBV20-1*07	TRBV20-1	TRBJ2-7*01	TRBJ2-7	TRBD2*02	TRBD2	9	22	32	37	12	4	16
1	9.78E-08	TGCAGTGCTATGGGGTACTACTACTAGCGGGAGAGAATGAGCAGTTCTTC	CSAMGYYY~AGENEQFF	TRBV20-1*06, TRBV20-1*03, TRBV20-1*01, TRBV20-1*04, TRBV20-1*05, TRBV20-1*02, TRBV20-1*07	TRBV20-1	TRBJ2-1*01	TRBJ2-1	TRBD2*02	TRBD2	9	22	32	35	12	2	14
1	9.78E-08	TGCAGTGCTATGGGGTACTACTACTAGCGGGAAACACTGAAGCTTTCTTT	CSAMGYYY~AGNTEAFF	TRBV20-1*06, TRBV20-1*03, TRBV20-1*01, TRBV20-1*04, TRBV20-1*05, TRBV20-1*02, TRBV20-1*07	TRBV20-1	TRBJ1-1*01	TRBJ1-1	TRBD2*02	TRBD2	9	22	31	32	12	0	12
1	9.78E-08	TGCAGTGCTATGGGGTACCGGGACTAGCGGGATCCGGGGAGCTGCTTTTT	CSAMGYRD~AGSGELLF	TRBV20-1*06, TRBV20-1*03, TRBV20-1*01, TRBV20-1*04, TRBV20-1*05, TRBV20-1*02, TRBV20-1*07	TRBV20-1	TRBJ2-2*01	TRBJ2-2	TRBD2*02	TRBD2	9	19	31	33	9	1	10
1	9.78E-08	TGCAGTGCTACAGCGGGAGGCACAGAACCCCGGACACTGAAGCTTTCTTT	CSATAGGT~TPDTEAFF	TRBV20-1*01, TRBV20-1*04, TRBV20-1*05, TRBV20-1*07	TRBV20-1	TRBJ1-1*01	TRBJ1-1	TRBD2*02	TRBD2	9	11	19	33	1	13	14
1	9.78E-08	TGCAGTGCTAGTCCGACCTGGGACTAGCGGTCTCCTACGAGCAGTACTTC	CSASPTWD~AVSYEQYF	TRBV20-1*01, TRBV20-1*04, TRBV20-1*05, TRBV20-1*07	TRBV20-1	TRBJ2-7*01	TRBJ2-7	TRBD2*02, TRBD2*01	TRBD2	11	19	29	31	7	1	8
1	9.78E-08	TGCAGTGCTAGTGTAGATTCGGGAGGTATAGCAATCAGCCCCAGCATTTT	CSASVDSG~YSNQPQHF	TRBV20-1*01, TRBV20-1*04, TRBV20-1*05, TRBV20-1*07	TRBV20-1	TRBJ1-5*01	TRBJ1-5	TRBD2*02	TRBD2	11	19	25	28	7	2	9
1	9.78E-08	TGCAGTGCTAGTGGACTAGCGGGAGGCCTACTAATGAAAAACTGTTTTTT	CSASGLAG~PTNEKLFF	TRBV20-1*01, TRBV20-1*04, TRBV20-1*05, TRBV20-1*07	TRBV20-1	TRBJ1-4*01	TRBJ1-4	TRBD2*02	TRBD2	11	12	25	29	0	3	3
1	9.78E-08	TGCAGTGCTAGTAACCCCCTAATTGCGGGATTCGAGAGACCCAGTACTTC	CSASNPLI~GIRETQYF	TRBV20-1*01, TRBV20-1*04, TRBV20-1*05, TRBV20-1*07	TRBV20-1	TRBJ2-5*01	TRBJ2-5	TRBD1*01, TRBD2*02	TRBD1, TRBD2	11	14	19	34	2	14	16
1	9.78E-08	TGCAGTGCTAGCCTCACGGTGGCAGGGGGGTTAGGTACGAGCAGTACTTC	CSASLTVA~GVRYEQYF	TRBV20-1*06, TRBV20-1*03, TRBV20-1*01, TRBV20-1*04, TRBV20-1*05, TRBV20-1*02, TRBV20-1*07	TRBV20-1	TRBJ2-7*01	TRBJ2-7	TRBD1*01	TRBD1	10	22	28	35	11	6	17
1	9.78E-08	TGCAGTGCTAGCCCACCGCCGGGACAGGGATCCAAGAGACCCAGTACTTC	CSASPPPG~GIQETQYF	TRBV20-1*06, TRBV20-1*03, TRBV20-1*01, TRBV20-1*04, TRBV20-1*05, TRBV20-1*02, TRBV20-1*07	TRBV20-1	TRBJ2-5*01	TRBJ2-5	TRBD1*01	TRBD1	10	20	28	31	9	2	11
1	9.78E-08	TGCAGTGCTAGCCAGTCCGGGACAGAGGGGGAGTCTCACCCCTCCACTTT	CSASQSGT~GGVSPLHF	TRBV20-1*06, TRBV20-1*03, TRBV20-1*01, TRBV20-1*04, TRBV20-1*05, TRBV20-1*02, TRBV20-1*07	TRBV20-1	TRBJ1-6*01	TRBJ1-6	TRBD1*01	TRBD1	10	18	24	35	7	10	17
1	9.78E-08	TGCAGTGCTAGCGACCTGGGGCAGGGGGCCGCAATCAGCCCCAGCATTTT	CSASDLGQ~GRNQPQHF	TRBV20-1*01, TRBV20-1*04, TRBV20-1*05, TRBV20-1*07	TRBV20-1	TRBJ1-5*01	TRBJ1-5	TRBD1*01	TRBD1	10	21	28	30	10	1	11
1	9.78E-08	TGCAGTGCTAGCAGTTAGGGACTAGCGGGATTCGAGAGACCCAGTACTTC	CSASS*GL~GIRETQYF	TRBV20-1*06, TRBV20-1*03, TRBV20-1*01, TRBV20-1*04, TRBV20-1*05, TRBV20-1*02, TRBV20-1*07	TRBV20-1	TRBJ2-5*01	TRBJ2-5	TRBD2*02	TRBD2	10	17	29	34	6	4	10
1	9.78E-08	TGCAGTGCTAGGTAACCGGGACTAGCGGGATTCGAGAGACCCAGTACTTC	CSAR*PGL~GIRETQYF	TRBV20-1*06, TRBV20-1*03, TRBV20-1*01, TRBV20-1*04, TRBV20-1*05, TRBV20-1*02, TRBV20-1*07	TRBV20-1	TRBJ2-5*01	TRBJ2-5	TRBD2*02	TRBD2	10	17	29	34	6	4	10
1	9.78E-08	TGCAGTGCTAGGGTACTACTACTAGCGGGAGTCGGAACGAGCAGTACTTC	CSARVLLL~GSRNEQYF	TRBV20-1*01, TRBV20-1*04, TRBV20-1*05, TRBV20-1*07	TRBV20-1	TRBJ2-7*01	TRBJ2-7	TRBD2*02	TRBD2	10	20	30	36	9	5	14
1	9.78E-08	TGCAGTGCTAGGGTAGATCTGACAGCGGGATTCGAGAGACCCAGTACTTC	CSARVDLT~GIRETQYF	TRBV20-1*01, TRBV20-1*04, TRBV20-1*05, TRBV20-1*07	TRBV20-1	TRBJ2-5*01	TRBJ2-5	TRBD2*02	TRBD2	10	23	29	34	12	4	16
1	9.78E-08	TGCAGTGCTAGATTTACGGGACTAGCGGGGGCCTCAATGAGCAGTTCTTC	CSARFTGL~GGLNEQFF	TRBV20-1*01, TRBV20-1*04, TRBV20-1*05, TRBV20-1*07	TRBV20-1	TRBJ2-1*01	TRBJ2-1	TRBD2*01	TRBD2	11	17	30	34	5	3	8
1	9.78E-08	TGCAGTGCTAGATCTTACGGGGGTTAAGCTCCTACAATGAGCAGTTCTTC	CSARSYGG~SSYNEQFF	TRBV20-1*01, TRBV20-1*04, TRBV20-1*05, TRBV20-1*07	TRBV20-1	TRBJ2-1*01	TRBJ2-1	TRBD2*01	TRBD2	11	17	22	28	5	5	10
1	9.78E-08	TGCAGTGCTAGACTCTAGCGGGAGGGTGGTCCTACAATGAGCAGTTCTTC	CSARL*RE~WSYNEQFF	TRBV20-1*01, TRBV20-1*04, TRBV20-1*05, TRBV20-1*07	TRBV20-1	TRBJ2-1*01	TRBJ2-1	TRBD2*02	TRBD2	11	14	25	29	2	3	5
1	9.78E-08	TGCAGTGCTAGACTAGCGGGAGGGCCCAAGCCTACAATGAGCAGTTCTTC	CSARLAGG~QAYNEQFF	TRBV20-1*01, TRBV20-1*04, TRBV20-1*05, TRBV20-1*07	TRBV20-1	TRBJ2-1*01	TRBJ2-1	TRBD2*02	TRBD2	11	12	23	30	0	6	6
1	9.78E-08	TGCAGTGCTAGACTAGCGGGAGACACCGGGGTACCTACGAGCAGTACTTC	CSARLAGD~RGTYEQYF	TRBV20-1*01, TRBV20-1*04, TRBV20-1*05, TRBV20-1*07	TRBV20-1	TRBJ2-7*01	TRBJ2-7	TRBD2*02	TRBD2	11	12	21	33	0	11	11
1	9.78E-08	TGCAGTGCTAGACCTTCTCCCGGGACCTGGGCTCCTACGAGCAGTACTTC	CSARPSPG~LGSYEQYF	TRBV20-1*01, TRBV20-1*04, TRBV20-1*05, TRBV20-1*07	TRBV20-1	TRBJ2-7*01	TRBJ2-7	TRBD2*02	TRBD2	11	16	21	31	4	9	13
1	9.78E-08	TGCAGTGCTAGACCGTTGGGACTAGCAGGATTCGAGAGACCCAGTACTTC	CSARPLGL~RIRETQYF	TRBV20-1*01, TRBV20-1*04, TRBV20-1*05, TRBV20-1*07	TRBV20-1	TRBJ2-5*01	TRBJ2-5	TRBD2*02, TRBD2*01	TRBD2	11	17	25	34	5	8	13
1	9.78E-08	TGCAGTGCTAGACGGACGTTTATCCAGGAAGTGGTGAAAAACTGTTTTTT	CSARRTFI~GSGEKLFF	TRBV20-1*01, TRBV20-1*04, TRBV20-1*05, TRBV20-1*07	TRBV20-1	TRBJ1-4*01	TRBJ1-4	TRBD1*01, TRBD2*02, TRBD2*01	TRBD1, TRBD2	11	24	27	34	12	6	18
1	9.78E-08	TGCAGTGCTAGAGTAGGGGGGGGCGCAAAAGGGGCGGGGAGCTGTACTTC	CSARVGGG~KRGGELYF	TRBV20-1*01, TRBV20-1*04, TRBV20-1*05, TRBV20-1*07	TRBV20-1	TRBJ2-7*01	TRBJ2-7	TRBD2*01	TRBD2	12	16	22	38	3	15	18
1	9.78E-08	TGCAGTGCTAGAGTAGAGGGGGGCACAAAAGGGGCGGGGAGCTGGTTTTT	CSARVEGG~KRGGELVF	TRBV20-1*01, TRBV20-1*04, TRBV20-1*05, TRBV20-1*07	TRBV20-1	TRBJ2-2*01	TRBJ2-2	TRBD1*01, TRBD2*01	TRBD1, TRBD2	12	18	23	34	5	10	15
1	9.78E-08	TGCAGTGCTAGAGTAACCCGGGACAGGGGTCTAACACTGAAGCTTTCTTT	CSARVTRD~GSNTEAFF	TRBV20-1*01, TRBV20-1*04, TRBV20-1*05, TRBV20-1*07	TRBV20-1	TRBJ1-1*01	TRBJ1-1	TRBD1*01	TRBD1	12	19	28	32	6	3	9
1	9.78E-08	TGCAGTGCTAGAGCTCCCCCTGGACTAGGAGGTCCTACGAGCAGTACTTC	CSARAPPG~RRSYEQYF	TRBV20-1*01, TRBV20-1*04, TRBV20-1*05, TRBV20-1*07	TRBV20-1	TRBJ2-7*01	TRBJ2-7	TRBD1*01, TRBD2*02, TRBD2*01	TRBD1, TRBD2	12	15	21	32	2	10	12
1	9.78E-08	TGCAGTGCTAGAGGAACTAGCGGGAGGGGGCGGCAGATACGCAGTATTTT	CSARGTSG~GAADTQYF	TRBV20-1*01, TRBV20-1*04, TRBV20-1*05, TRBV20-1*07	TRBV20-1	TRBJ2-3*01	TRBJ2-3	TRBD2*02	TRBD2	12	15	27	33	2	5	7
1	9.78E-08	TGCAGTGCTAGAGGAAATAACCGGGACAGAGCACAGATACGCAGTATTTT	CSARGNNR~QSTDTQYF	TRBV20-1*01, TRBV20-1*04, TRBV20-1*05, TRBV20-1*07	TRBV20-1	TRBJ2-3*01	TRBJ2-3	TRBD1*01	TRBD1	12	22	28	29	9	0	9
1	9.78E-08	TGCAGTGCTAGAGATTTGGGGAGGGGAGGGAAAATTCACCCCTCCACTTT	CSARDLGR~RENSPLHF	TRBV20-1*01, TRBV20-1*05, TRBV20-1*07	TRBV20-1	TRBJ1-6*01	TRBJ1-6	TRBD2*02	TRBD2	13	23	29	32	9	2	11
1	9.78E-08	TGCAGTGCTAGAGATTCGGGACTAGCGGGGTCACAGATACGCAGTACTTC	CSARDSGL~GVTDTQYF	TRBV20-1*01, TRBV20-1*05, TRBV20-1*07	TRBV20-1	TRBJ2-5*01	TRBJ2-5	TRBD2*01	TRBD2	13	17	29	41	3	11	14
1	9.78E-08	TGCAGTGCTAGAGATCTAGCGGGGTACCAAGAGACACTGAAGCTTTCTTT	CSARDLAG~PRDTEAFF	TRBV20-1*01, TRBV20-1*05, TRBV20-1*07	TRBV20-1	TRBJ1-1*01	TRBJ1-1	TRBD2*01	TRBD2	13	15	23	33	1	9	10
1	9.78E-08	TGCAGTGCTAGAGATCTAGCGGGAGGCCCTACATCTACGAGCAGTACTTC	CSARDLAG~PYIYEQYF	TRBV20-1*01, TRBV20-1*05, TRBV20-1*07	TRBV20-1	TRBJ2-7*01	TRBJ2-7	TRBD2*02	TRBD2	13	15	25	34	1	8	9
1	9.78E-08	TGCAGTGCTAGAGATCTAGGGGGCGGGGTGATCATCAGCCCCAGCATTTT	CSARDLGG~GDHQPQHF	TRBV20-1*01, TRBV20-1*05, TRBV20-1*07	TRBV20-1	TRBJ1-5*01	TRBJ1-5	TRBD1*01	TRBD1	13	17	23	33	3	9	12
1	9.78E-08	TGCAGTGCTAGAGATCCCTTGGCGGGAGGGCCGGGGAGACCCAGTACTTC	CSARDPLA~RAGETQYF	TRBV20-1*01, TRBV20-1*05, TRBV20-1*07	TRBV20-1	TRBJ2-5*01	TRBJ2-5	TRBD2*02	TRBD2	13	21	29	35	7	5	12
1	9.78E-08	TGCAGTGCTAGAGATCCCGGACAGGGGGCGATGGGAACGAGCAGTACTTC	CSARDPGQ~GDGNEQYF	TRBV20-1*01, TRBV20-1*05, TRBV20-1*07	TRBV20-1	TRBJ2-7*01	TRBJ2-7	TRBD1*01	TRBD1	13	18	28	36	4	7	11
1	9.78E-08	TGCAGTGCTAGAGATCCACTAGCGGGAGTCCCACCTACGAGCAGTACTTC	CSARDPLA~SPTYEQYF	TRBV20-1*01, TRBV20-1*05, TRBV20-1*07	TRBV20-1	TRBJ2-7*01	TRBJ2-7	TRBD2*02	TRBD2	13	17	27	33	3	5	8
1	9.78E-08	TGCAGTGCTAGAGATCGGACTAGCGGGAGTCCACCTACGAGCAGTACTTC	CSARDRTS~ESTYEQYF	TRBV20-1*01, TRBV20-1*05, TRBV20-1*07	TRBV20-1	TRBJ2-7*01	TRBJ2-7	TRBD2*02	TRBD2	13	16	28	33	2	4	6
1	9.78E-08	TGCAGTGCTAGAGATCGGAGAGGGAGCAATTCACCGGGGAGCTGTTTTTT	CSARDRRG~QFTGELFF	TRBV20-1*01, TRBV20-1*05, TRBV20-1*07	TRBV20-1	TRBJ2-2*01	TRBJ2-2	TRBD2*02	TRBD2	13	21	25	31	7	5	12
1	9.78E-08	TGCAGTGCTAGAGATGGTGGGACAGGGTCACCTACAATGAGCAGTTCTTC	CSARDGGT~VTYNEQFF	TRBV20-1*01, TRBV20-1*05, TRBV20-1*07	TRBV20-1	TRBJ2-1*01	TRBJ2-1	TRBD1*01	TRBD1	13	18	26	30	4	3	7
1	9.78E-08	TGCAGTGCTAGAGATGGACGAGGGGGTTAACTAATGAAAAACTGTTTTTT	CSARDGRG~LTNEKLFF	TRBV20-1*01, TRBV20-1*05, TRBV20-1*07	TRBV20-1	TRBJ1-4*01	TRBJ1-4	TRBD1*01	TRBD1	13	20	25	28	6	2	8
1	9.78E-08	TGCAGTGCTAGAGATAGTTCGGGAAGGGATGTTGGTATGAGCAGTTCTTC	CSARDSSG~GCWYEQFF	TRBV20-1*01, TRBV20-1*05, TRBV20-1*07	TRBV20-1	TRBJ2-1*01	TRBJ2-1	TRBD2*02	TRBD2	13	19	23	36	5	12	17
1	9.78E-08	TGCAGTGCTAGAGACTCAGGACTAGCGGGAGCACAGATACGCAGTATTTT	CSARDSGL~GSTDTQYF	TRBV20-1*01, TRBV20-1*05, TRBV20-1*07	TRBV20-1	TRBJ2-3*01	TRBJ2-3	TRBD2*02, TRBD2*01	TRBD2	13	18	28	29	4	0	4
1	9.78E-08	TGCAGTGCTAGAGACCCCTTCGAGGGGGGAGCAATTCACCCCTCCACTTT	CSARDPFE~GSNSPLHF	TRBV20-1*01, TRBV20-1*05, TRBV20-1*07	TRBV20-1	TRBJ1-6*01	TRBJ1-6	TRBD1*01, TRBD2*01	TRBD1, TRBD2	13	22	27	32	8	4	12
1	9.78E-08	TGCAGTGCTAGAGACGTAGCGGGGGGAGCTCCTACAATGAGCAGTTCTTC	CSARDVAG~SSYNEQFF	TRBV20-1*01, TRBV20-1*05, TRBV20-1*07	TRBV20-1	TRBJ2-1*01	TRBJ2-1	TRBD2*01	TRBD2	13	16	25	28	2	2	4
1	9.78E-08	TGCAGTGCTAGAGACGTAGCGGGGAGAGCTCCTACAATGAGCAGTTCTTC	CSARDVAG~SSYNEQFF	TRBV20-1*01, TRBV20-1*05, TRBV20-1*07	TRBV20-1	TRBJ2-1*01	TRBJ2-1	TRBD2*01	TRBD2	13	16	23	28	2	4	6
1	9.78E-08	TGCAGTGCTAGAGAGGCGGGACTAGCGTACCCTCAGATACGCAGTATTTT	CSAREAGL~VPSDTQYF	TRBV20-1*01, TRBV20-1*05, TRBV20-1*07	TRBV20-1	TRBJ2-3*01	TRBJ2-3	TRBD2*02, TRBD2*01	TRBD2	13	17	26	33	3	6	9
1	9.78E-08	TGCAGTGCTAGAGAGGACCCACTAGCGGGAGGGGAGAGACCCAGTACTTC	CSAREDPL~GRGETQYF	TRBV20-1*01, TRBV20-1*05, TRBV20-1*07	TRBV20-1	TRBJ2-5*01	TRBJ2-5	TRBD2*02	TRBD2	13	20	32	34	6	1	7
1	9.78E-08	TGCAGTGCTAGAGAGACAGCGGTGCAGGCTCCTACAATGAGCAGTTCTTC	CSARETAV~GSYNEQFF	TRBV20-1*01, TRBV20-1*05, TRBV20-1*07	TRBV20-1	TRBJ2-1*01	TRBJ2-1	TRBD1*01, TRBD2*02, TRBD2*01	TRBD1, TRBD2	13	14	18	28	0	9	9
1	9.78E-08	TGCAGTGCTAGAGAAGGGGGGGCGCAGGGGCCGCCTACGAGCAGTACTTC	CSAREGGA~GAAYEQYF	TRBV20-1*01, TRBV20-1*05, TRBV20-1*07	TRBV20-1	TRBJ2-7*01	TRBJ2-7	TRBD2*01	TRBD2	13	15	21	33	1	11	12
1	9.78E-08	TGCAGTGCTAGAGAAATCCGACAGCTATACATCAAGAGACCCAGTACTTC	CSAREIRQ~IHQETQYF	TRBV20-1*01, TRBV20-1*05, TRBV20-1*07	TRBV20-1	TRBJ2-5*01	TRBJ2-5	TRBD1*01	TRBD1	13	19	23	32	5	8	13
1	9.78E-08	TGCAGTGCTAGAAAGGGACTAGCGGGAGGGCCTTGGAGACCCAGTACTTC	CSARKGLA~RALETQYF	TRBV20-1*01, TRBV20-1*05, TRBV20-1*07	TRBV20-1	TRBJ2-5*01	TRBJ2-5	TRBD2*02	TRBD2	11	14	29	35	2	5	7
1	9.78E-08	TGCAGTGCTAAGGGCTTTGGGCTAGCGGGGACTTGAATGAGCAGTTCTTC	CSAKGFGL~GDLNEQFF	TRBV20-1*06, TRBV20-1*03, TRBV20-1*01, TRBV20-1*04, TRBV20-1*05, TRBV20-1*02, TRBV20-1*07	TRBV20-1	TRBJ2-1*01	TRBJ2-1	TRBD2*01	TRBD2	9	21	29	35	11	5	16
1	9.78E-08	TGCAGTGCTAAGGGCTTTGGGCTAGCGGGATTTGGGAGACCCAGTACTTC	CSAKGFGL~GIWETQYF	TRBV20-1*06, TRBV20-1*03, TRBV20-1*01, TRBV20-1*04, TRBV20-1*05, TRBV20-1*02, TRBV20-1*07	TRBV20-1	TRBJ2-5*01	TRBJ2-5	TRBD2*02	TRBD2	9	21	29	35	11	5	16
1	9.78E-08	TGCAGTGCTAAGGGCTTTGGGCTAGCGGGAGTTCCTACGAGCAGTACTTC	CSAKGFGL~GSSYEQYF	TRBV20-1*06, TRBV20-1*03, TRBV20-1*01, TRBV20-1*04, TRBV20-1*05, TRBV20-1*02, TRBV20-1*07	TRBV20-1	TRBJ2-7*01	TRBJ2-7	TRBD2*02	TRBD2	9	21	30	32	11	1	12
1	9.78E-08	TGCAGTGCTAAGGATCCTCAGCGGGAGGGAGCACAGATACGCAGTATTTT	CSAKDPQR~GSTDTQYF	TRBV20-1*06, TRBV20-1*03, TRBV20-1*01, TRBV20-1*04, TRBV20-1*05, TRBV20-1*02, TRBV20-1*07	TRBV20-1	TRBJ2-3*01	TRBJ2-3	TRBD2*02	TRBD2	9	19	28	29	9	0	9
1	9.78E-08	TGCAGTGCTAAATCCGGGACAGGGGCGGTAGCAATCAGCCCCAGCATTTT	CSAKSGTG~GSNQPQHF	TRBV20-1*01, TRBV20-1*04, TRBV20-1*05, TRBV20-1*07	TRBV20-1	TRBJ1-5*01	TRBJ1-5	TRBD1*01	TRBD1	9	15	24	28	5	3	8
1	9.78E-08	TGCAGTGCTAAAACTAGCGGGAGGGCCTAGACACAGATACGCAGTATTTT	CSAKTSGR~LDTDTQYF	TRBV20-1*01, TRBV20-1*04, TRBV20-1*05, TRBV20-1*07	TRBV20-1	TRBJ2-3*01	TRBJ2-3	TRBD2*02	TRBD2	9	12	24	31	2	6	8
1	9.78E-08	TGCAGTGCCCCAGTGCCGGAAGTTACTCTGGGGCCAACGTCCTGACTTTC	CSAPVPEV~SGANVLTF	TRBV20-1*06, TRBV20-1*03, TRBV20-1*01, TRBV20-1*04, TRBV20-1*05, TRBV20-1*02, TRBV20-1*07	TRBV20-1	TRBJ2-6*01	TRBJ2-6	TRBD1*01, TRBD2*02, TRBD2*01	TRBD1, TRBD2	7	17	19	25	9	5	14
1	9.78E-08	TGCAGTGCCCCAACCTCTAGCGGGGGCGGGGCACAGATACGCAGTATTTT	CSAPTSSG~RGTDTQYF	TRBV20-1*06, TRBV20-1*03, TRBV20-1*01, TRBV20-1*04, TRBV20-1*05, TRBV20-1*02, TRBV20-1*07	TRBV20-1	TRBJ2-3*01	TRBJ2-3	TRBD2*01	TRBD2	7	16	25	30	8	4	12
1	9.78E-08	TGCAGTGCCCCAACCTCTAGCGGGGGGCGGGGCCCTATGGCTACACCTTC	CSAPTSSG~AGPYGYTF	TRBV20-1*06, TRBV20-1*03, TRBV20-1*01, TRBV20-1*04, TRBV20-1*05, TRBV20-1*02, TRBV20-1*07	TRBV20-1	TRBJ1-2*01	TRBJ1-2	TRBD2*01	TRBD2	7	16	26	34	8	7	15
1	9.78E-08	TGCAGTGCCGCCAGAGGGTAGACAGAACCCCGGACACTGAAGCTTTCTTT	CSAARG*T~TPDTEAFF	TRBV20-1*06, TRBV20-1*03, TRBV20-1*01, TRBV20-1*04, TRBV20-1*05, TRBV20-1*02, TRBV20-1*07	TRBV20-1	TRBJ1-1*01	TRBJ1-1	TRBD1*01, TRBD2*02, TRBD2*01	TRBD1, TRBD2	7	20	24	33	12	8	20
1	9.78E-08	TGCAGTGCCGAGGGTAGGGGGTTGGGCGTAGCAATCAGCCCCAGCATTTT	CSAEGRGL~RSNQPQHF	TRBV20-1*06, TRBV20-1*03, TRBV20-1*01, TRBV20-1*04, TRBV20-1*05, TRBV20-1*02, TRBV20-1*07	TRBV20-1	TRBJ1-5*01	TRBJ1-5	TRBD1*01	TRBD1	7	15	20	28	7	7	14
1	9.78E-08	TGCAGTGCCGAGGGTAGGGGGTTGGGGCGTAGCAATCAGCCCAGCATTTT	CSAEGRGL~A*QSAQHF	TRBV20-1*06, TRBV20-1*03, TRBV20-1*01, TRBV20-1*04, TRBV20-1*05, TRBV20-1*02, TRBV20-1*07	TRBV20-1	TRBJ1-5*01	TRBJ1-5	TRBD1*01	TRBD1	7	15	20	39	7	18	25
1	9.78E-08	TGCAGTGCCGAGGGGGGCGGGCGGGGGCTAGCACAGATACGCAGTATTTT	CSAEGGGR~ASTDTQYF	TRBV20-1*06, TRBV20-1*03, TRBV20-1*01, TRBV20-1*04, TRBV20-1*05, TRBV20-1*02, TRBV20-1*07	TRBV20-1	TRBJ2-3*01	TRBJ2-3	TRBD2*01	TRBD2	7	20	26	29	12	2	14
1	9.78E-08	TGCAGTGCCACAGACGTGGGACTAGCGGGAGGGCCGGTGAGCAGTTCTTC	CSATDVGL~GRAGEQFF	TRBV20-1*01, TRBV20-1*05, TRBV20-1*07	TRBV20-1	TRBJ2-1*01	TRBJ2-1	TRBD2*02	TRBD2	7	17	32	37	9	4	13
1	9.78E-08	TGCAGTGCCAGCAGTTACGGCAGGCGAGCTCCTACAATGAGCAGTTCTTC	CSASSYGR~SSYNEQFF	TRBV20-1*06, TRBV20-1*03, TRBV20-1*01, TRBV20-1*04, TRBV20-1*05, TRBV20-1*02, TRBV20-1*07	TRBV20-1	TRBJ2-1*01	TRBJ2-1	TRBD1*01	TRBD1	7	20	23	28	12	4	16
1	9.78E-08	TGCAGTGCGGTGACCCACCGGGACAGGGAGTGGGCTATGGCTACACCTTC	CSAVTHRD~GVGYGYTF	TRBV20-1*06, TRBV20-1*03, TRBV20-1*01, TRBV20-1*04, TRBV20-1*05, TRBV20-1*02, TRBV20-1*07	TRBV20-1	TRBJ1-2*01	TRBJ1-2	TRBD1*01	TRBD1	7	19	27	34	11	6	17
1	9.78E-08	TGCAGTGCAACACCCTGGGACTAGCGGGAGACCCAGATACGCAGTATTTT	CSATPWD*~GDPDTQYF	TRBV20-1*01, TRBV20-1*04, TRBV20-1*05, TRBV20-1*07	TRBV20-1	TRBJ2-3*01	TRBJ2-3	TRBD2*02	TRBD2	7	16	29	33	8	3	11
1	9.78E-08	TGCAGTACTAGAGATCTCTGGCTGCCACCGGTGGTGATGAGCAGTTCTTC	CSTRDLWL~TGGDEQFF	TRBV20-1*01, TRBV20-1*05, TRBV20-1*07	TRBV20-1	TRBJ2-1*01	TRBJ2-1	TRBD1*01, TRBD2*02, TRBD2*01	TRBD1, TRBD2	13	19	21	36	5	14	19
1	9.78E-08	TGCAGCGTTGTAATCCGCCCCTGGGCAGGGAGAACACTGAAGCTTTCTTT	CSVVIRPW~RENTEAFF	TRBV29-1*01	TRBV29-1	TRBJ1-1*01	TRBJ1-1	TRBD1*01	TRBD1	9	17	22	31	7	8	15
1	9.78E-08	TGCAGCGTTGGGACTAGCGGGATTCTCATTTCTCCTACGAGCAGTACTTC	CSVGTSGI~HFSYEQYF	TRBV29-1*01	TRBV29-1	TRBJ2-7*01	TRBJ2-7	TRBD2*02	TRBD2	9	10	21	31	0	9	9
1	9.78E-08	TGCAGCGTTGATACCAGGCTAGCGGGAGTTGGAGATACGAGCAGTACTTC	CSVDTRLA~SWRYEQYF	TRBV29-1*01	TRBV29-1	TRBJ2-7*01	TRBJ2-7	TRBD2*02	TRBD2	10	18	27	35	7	7	14
1	9.78E-08	TGCAGCGTTGACCTAGCGGGAGGGCGCTCCGTAATTCACCCCTCCACTTT	CSVDLAGG~LRNSPLHF	TRBV29-1*01	TRBV29-1	TRBJ1-6*01	TRBJ1-6	TRBD2*02	TRBD2	10	12	23	31	1	7	8
1	9.78E-08	TGCAGCGTTGAAGGGGCCACTAATCGACAGGGCCGCTCGGCTACACCTTC	CSVEGATN~TGPLGYTF	TRBV29-1*01	TRBV29-1	TRBJ1-2*01	TRBJ1-2	TRBD1*01	TRBD1	12	25	31	38	12	6	18
1	9.78E-08	TGCAGCGTTGAAGGGGCCACTAATCGACAGGGGGCGAGAGCTACACCTTC	CSVEGATN~TGGESYTF	TRBV29-1*01	TRBV29-1	TRBJ1-2*01	TRBJ1-2	TRBD1*01	TRBD1	12	25	34	39	12	4	16
1	9.78E-08	TGCAGCGTTGAAATGGCTAGCGGGACAGGGGGCGGTCACCCCTCCACTTT	CSVEMASG~RGRSPLHF	TRBV29-1*01	TRBV29-1	TRBJ1-6*01	TRBJ1-6	TRBD1*01	TRBD1	11	21	32	35	9	2	11
1	9.78E-08	TGCAGCGTTAGATCAGGGGAGGATTTGTTGGTACAGATACGCAGTATTTT	CSVRSGED~VGTDTQYF	TRBV29-1*01, TRBV29-1*03	TRBV29-1	TRBJ2-3*01	TRBJ2-3	TRBD1*01, TRBD2*02	TRBD1, TRBD2	8	13	18	32	4	13	17
1	9.78E-08	TGCAGCGTCGCTCCGGGACTAGCGGGAGGTAACAATGCAAGCAGTTCTTC	CSVAPGLA~R*QCKQFF	TRBV29-1*01	TRBV29-1	TRBJ2-1*01	TRBJ2-1	TRBD2*02	TRBD2	7	14	28	39	6	10	16
1	9.78E-08	TGCAGCGCTAGAGATCTCGCCGTTAGCACGTCGCAGATACGCAGTATTTT	CSARDLAV~HVADTQYF	TRBV20-1*01, TRBV20-1*05, TRBV20-1*07	TRBV20-1	TRBJ2-3*01	TRBJ2-3	TRBD2*02, TRBD2*01	TRBD2	13	23	26	33	9	6	15
1	9.78E-08	TGCAGCGCTAAGGGACTACTACTAGCGGGAGTCGGAACGAGCAGTACTTC	CSAKGLLL~GSRNEQYF	TRBV20-1*06, TRBV20-1*03, TRBV20-1*01, TRBV20-1*04, TRBV20-1*05, TRBV20-1*02, TRBV20-1*07	TRBV20-1	TRBJ2-7*01	TRBJ2-7	TRBD2*02	TRBD2	9	20	30	36	10	5	15
1	9.78E-08	TGCAGCGCCCTGCGACTAGCGGGGGCAGCTCCTACAATGAGCAGTTCTTC	CSALRLAG~SSYNEQFF	TRBV29-1*01, TRBV29-1*03	TRBV29-1	TRBJ2-1*01	TRBJ2-1	TRBD2*01	TRBD2	7	13	24	28	5	3	8
1	9.78E-08	TGCAGCGCCCTACGACTAGCGTCCACCAATCCTACAATGAGCAGTTCTTC	CSALRLAS~QSYNEQFF	TRBV29-1*01, TRBV29-1*03	TRBV29-1	TRBJ2-1*01	TRBJ2-1	TRBD2*02, TRBD2*01	TRBD2	7	13	20	29	5	8	13
1	9.78E-08	TGCAGCGCCCTACGACTAGCGGGCTTTTGGGGACAGATACGCAGTATTTT	CSALRLAG~LGTDTQYF	TRBV29-1*01, TRBV29-1*03	TRBV29-1	TRBJ2-3*01	TRBJ2-3	TRBD2*02, TRBD2*01	TRBD2	7	13	22	32	5	9	14
1	9.78E-08	TGCAGCGCCCTACGACTAGCGGGGTAGCGGCCCGCTACGAGCAGTACTTC	CSALRLAG~AARYEQYF	TRBV29-1*01, TRBV29-1*03	TRBV29-1	TRBJ2-7*01	TRBJ2-7	TRBD2*01	TRBD2	7	13	23	34	5	10	15
1	9.78E-08	TGCAGCGCCCTACGACTAGCGGGGGGCGGGGCACAGATACGCAGTATTTT	CSALRLAG~RGTDTQYF	TRBV29-1*01, TRBV29-1*02, TRBV29-1*03	TRBV29-1	TRBJ2-3*01	TRBJ2-3	TRBD2*01	TRBD2	7	13	25	30	5	4	9
1	9.78E-08	TGCAGCGCCCTACGACTAGCGGGGGACTAGTCTTCAATGAGCAGTTCTTC	CSALRLAG~LVFNEQFF	TRBV29-1*01, TRBV29-1*03	TRBV29-1	TRBJ2-1*01	TRBJ2-1	TRBD2*01	TRBD2	7	13	24	34	5	9	14
1	9.78E-08	TGCAGCGCCCTACGACTAGCGGGGACTATCCCCGGTACGAGCAGTACTTC	CSALRLAG~YPRYEQYF	TRBV29-1*01, TRBV29-1*03	TRBV29-1	TRBJ2-7*01	TRBJ2-7	TRBD2*01	TRBD2	7	13	23	35	5	11	16
1	9.78E-08	TGCAGCGCCCTACGACTAGCGGGAGTCTGAGATCCGACGAGCAGTACTTC	CSALRLAG~LRSDEQYF	TRBV29-1*01, TRBV29-1*03	TRBV29-1	TRBJ2-7*01	TRBJ2-7	TRBD2*02	TRBD2	7	13	24	32	5	7	12
1	9.78E-08	TGCAGCGCCCTACGACTAGCGGGAGGCCCTCATACAATGAGCAGTTCTTC	CSALRLAG~PSYNEQFF	TRBV29-1*01, TRBV29-1*03	TRBV29-1	TRBJ2-1*01	TRBJ2-1	TRBD2*02	TRBD2	7	13	25	28	5	2	7
1	9.78E-08	TGCAGCGCCCTACGACTAGCGGGAGGGCCGTATACAATGAGCAGTTCTTC	CSALRLAG~AVYNEQFF	TRBV29-1*01, TRBV29-1*03	TRBV29-1	TRBJ2-1*01	TRBJ2-1	TRBD2*02	TRBD2	7	13	26	32	5	5	10
1	9.78E-08	TGCAGCGCCCTACGACTAGCGGGAGGGAGACCTACAATGAGCAGTTCTTC	CSALRLAG~ETYNEQFF	TRBV29-1*01, TRBV29-1*02, TRBV29-1*03	TRBV29-1	TRBJ2-1*01	TRBJ2-1	TRBD2*02	TRBD2	7	13	26	30	5	3	8
1	9.78E-08	TGCAGCGCCCTACGACTAGCGGAGGTAGAGGGAACAATGAGCAGTTCTTC	CSALRLAE~RGNNEQFF	TRBV29-1*01, TRBV29-1*02, TRBV29-1*03	TRBV29-1	TRBJ2-1*01	TRBJ2-1	TRBD2*02, TRBD2*01	TRBD2	7	13	21	33	5	11	16
1	9.78E-08	TGCAGCGCCCCACTAGCGGGAGCCCCGGACCCACAGATACGCAGTATTTT	CSAPLAGA~GPTDTQYF	TRBV29-1*01, TRBV29-1*03	TRBV29-1	TRBJ2-3*01	TRBJ2-3	TRBD2*02	TRBD2	7	11	21	31	3	9	12
1	9.78E-08	TGCAGCGCCGATGAATTTTGGGACTAGCGGGGTACAATGAGCAGTTCTTC	CSADEFWD~AGYNEQFF	TRBV29-1*03	TRBV29-1	TRBJ2-1*01	TRBJ2-1	TRBD2*01	TRBD2	7	19	31	32	11	0	11
1	9.78E-08	TGTGCTAGTGTAAGCGAACAGGGGTCGAACCTACAATGAGCAGTTCTTC	CASVSEQG~RTYNEQFF	TRBV12-5*01	TRBV12-5	TRBJ2-1*01	TRBJ2-1	TRBD1*01	TRBD1	9	17	23	29	7	5	12
1	9.78E-08	TGTGCTAGCAGTTTACGGGACTAGCGGGATTTGGGATACGCAGTATTTT	CASSLRD*~GIWDTQYF	TRBV7-7*01	TRBV7-7	TRBJ2-3*01	TRBJ2-3	TRBD2*02	TRBD2	10	16	28	34	5	5	10
1	9.78E-08	TGTGCTAGCAGCTTCTTTTCCGGGACAGATAAATTCACCCCTCCACTTT	CASSFFSG~QINSPLHF	TRBV7-7*01, TRBV7-7*02	TRBV7-7	TRBJ1-6*01	TRBJ1-6	TRBD1*01	TRBD1	13	21	27	31	7	3	10
1	9.78E-08	TGTGCTAGCAGCTTATTTCCGGGATTAACCTCTTTATGGCTACACCTTC	CASSLFPG~*PLYGYTF	TRBV7-2*04, TRBV7-2*01	TRBV7-2	TRBJ1-2*01	TRBJ1-2	TRBD2*02	TRBD2	14	19	23	34	4	10	14
1	9.78E-08	TGTGCTAGCAGCTTAGTGGAAGCGGACAGGGAGTAGTGGCTACACCTTC	CASSLVEA~TGSSGYTF	TRBV7-7*01	TRBV7-7	TRBJ1-2*01	TRBJ1-2	TRBD1*01	TRBD1	15	23	30	36	7	5	12
1	9.78E-08	TGTGCTAGCAGCTTAGCGCGACTGGGGACGCACGGATACGCAGTATTTT	CASSLARL~GRTDTQYF	TRBV7-7*01	TRBV7-7	TRBJ2-3*01	TRBJ2-3	TRBD1*01, TRBD2*02, TRBD2*01	TRBD1, TRBD2	16	24	28	29	7	0	7
1	9.78E-08	TGTGCTAGCAGCTTAGCGCGACAGGGGACGCACAGATACGCAGTTCTTC	CASSLARQ~GRTDTQFF	TRBV7-7*01	TRBV7-7	TRBJ2-1*01	TRBJ2-1	TRBD1*01	TRBD1	16	19	26	39	2	12	14
1	9.78E-08	TGTGCTAGCAGCTCGGGACTAGACAGGGGCGAGTTCACCCCTCCACTTT	CASSSGLD~GASSPLHF	TRBV7-7*01, TRBV7-7*02	TRBV7-7	TRBJ1-6*01	TRBJ1-6	TRBD1*01, TRBD2*02, TRBD2*01	TRBD1, TRBD2	12	21	28	33	8	4	12
1	9.78E-08	TGTGCTAGCAGCCCCGGGACTAGCGGGAGGGCCAGATACGCAGTATTTT	CASSPGTS~GGPDTQYF	TRBV7-7*01, TRBV7-7*02	TRBV7-7	TRBJ2-3*01	TRBJ2-3	TRBD2*02	TRBD2	11	15	30	32	3	1	4
1	9.78E-08	TGTGCTAGCAGCGCCTCCGGGGCAGGGGGCAGGGGATACGCAGTATTTT	CASSASGA~GAGDTQYF	TRBV7-7*01, TRBV7-7*02	TRBV7-7	TRBJ2-3*01	TRBJ2-3	TRBD1*01	TRBD1	11	22	29	34	10	4	14
1	9.78E-08	TGTGCCTGCAGGGACTAGCGCTCGACCGCGGACCTACGAGCAGTACTTC	CACRD*RS~PRTYEQYF	TRBV5-5*01, TRBV5-5*02, TRBV5-5*03	TRBV5-5	TRBJ2-7*01	TRBJ2-7	TRBD2*02, TRBD2*01	TRBD2	10	11	19	32	0	12	12
1	9.78E-08	TGTGCCTGGAGTGACACAGGGGGTCTCCTATAATTCACCCCTCCACTTT	CAWSDTGG~SYNSPLHF	TRBV30*01	TRBV30	TRBJ1-6*01	TRBJ1-6	TRBD1*01	TRBD1	12	15	22	24	2	1	3
1	9.78E-08	TGTGCCCGCAGTTTATTCGTGCAGGGTTAGCAATCAGCCCTAGCATTTT	CARSLFVQ~VSNQP*HF	TRBV12-4*01, TRBV12-3*01	TRBV12-4, TRBV12-3	TRBJ1-5*01	TRBJ1-5	TRBD1*01	TRBD1	14	21	25	27	6	1	7
1	9.78E-08	TGTGCCGTCAGCGAGCTCAGGGGGAGCGGCCGTTAGTACGCAGTATTTT	CAVSELRG~AAVSTQYF	TRBV6-6*04	TRBV6-6	TRBJ2-3*01	TRBJ2-3	TRBD1*01	TRBD1	5	17	23	36	11	12	23
1	9.78E-08	TGTGCCGGTAGTATATTCCTGACAGGGCTCTGGAAACACCATATATTTT	CAGSIFLT~GSGNTIYF	TRBV19*01, TRBV19*02	TRBV19	TRBJ1-3*01	TRBJ1-3	TRBD1*01	TRBD1	14	20	26	27	5	0	5
1	9.78E-08	TGTGCCGGCAGTGTCGGACTAGCGGGAGGAAGCAGACACGCAGTATTTT	CAGSVGLA~EEADTQYF	TRBV25-1*01	TRBV25-1	TRBJ2-3*01	TRBJ2-3	TRBD2*02	TRBD2	12	15	28	32	2	3	5
1	9.78E-08	TGTGCCGGCAGCTTATCGGTGGGAGAAGCCCTACAATGAGCAGTTCTTC	CAGSLSVG~KPYNEQFF	TRBV7-8*01	TRBV7-8	TRBJ2-1*01	TRBJ2-1	TRBD2*02	TRBD2	14	20	24	29	5	4	9
1	9.78E-08	TGTGCCATTAGCCCGAATGGGACTAGCGGGAAGGTACGAGCAGTACTTC	CAISPNGT~AGRYEQYF	TRBV10-3*01, TRBV10-3*02	TRBV10-3	TRBJ2-7*01	TRBJ2-7	TRBD2*02	TRBD2	7	18	30	34	10	3	13
1	9.78E-08	TGTGCCATCGAGGGGACTAGCGGGAGCCCCCTCCTACGAGCAGTACTTC	CAIEGTSG~APSYEQYF	TRBV10-3*01, TRBV10-3*02	TRBV10-3	TRBJ2-7*01	TRBJ2-7	TRBD2*02	TRBD2	8	12	25	30	3	4	7
1	9.78E-08	TGTGCCATCAGTTTTAGCGGGAGAAGATGACGCGTAGCCCCAGCATTTT	CAISFSGR~DDA*PQHF	TRBV10-3*01, TRBV10-3*02	TRBV10-3	TRBJ1-5*01	TRBJ1-5	TRBD2*02	TRBD2	11	14	22	35	2	12	14
1	9.78E-08	TGTGCCATCAGTCCACTTCGCGGGTTGGGACTCCTACGAGCAGTATTTT	CAISPLRG~WDSYEQYF	TRBV10-3*01, TRBV10-3*02	TRBV10-3	TRBJ2-3*01	TRBJ2-3	TRBD2*02, TRBD2*01	TRBD2	11	26	31	39	14	7	21
1	9.78E-08	TGTGCCATCAGTGTCGGGGGGGCTAGCGCGCACAGATACGCAGTATTTT	CAISVGGA~ARTDTQYF	TRBV10-3*01, TRBV10-3*02	TRBV10-3	TRBJ2-3*01	TRBJ2-3	TRBD2*01	TRBD2	12	14	21	29	1	7	8
1	9.78E-08	TGTGCCATCAGTGCCGGGACTAGCGGGAGTCTCAGATACGCAGTATTTT	CAISAGTS~GVSDTQYF	TRBV10-3*01, TRBV10-3*02	TRBV10-3	TRBJ2-3*01	TRBJ2-3	TRBD2*02	TRBD2	12	15	28	32	2	3	5
1	9.78E-08	TGTGCCATCAGTGCGAGTCATAGGGCCTGATGGTGATACGCAGTATTTT	CAISASHR~PDGDTQYF	TRBV10-3*01, TRBV10-3*02	TRBV10-3	TRBJ2-3*01	TRBJ2-3	TRBD1*01, TRBD2*02, TRBD2*01	TRBD1, TRBD2	12	21	24	34	8	9	17
1	9.78E-08	TGTGCCATCAGTGGTAATAGCGGGAGGGGGCGGCAATGAGCAGTTCTTC	CAISGNSG~GGGNEQFF	TRBV10-3*01, TRBV10-3*02	TRBV10-3	TRBJ2-1*01	TRBJ2-1	TRBD2*02	TRBD2	12	17	27	33	4	5	9
1	9.78E-08	TGTGCCATCAGTGGGACTAGCGGGAGTAGCCTACAATGAGCAGTTCTTC	CAISGTSG~VAYNEQFF	TRBV10-3*01, TRBV10-3*02	TRBV10-3	TRBJ2-1*01	TRBJ2-1	TRBD2*02	TRBD2	12	13	25	29	0	3	3
1	9.78E-08	TGTGCCATCAGTGATTTAAGGACTAGCGGGGTACAATGAGCAGTTCTTC	CAISDLRT~AGYNEQFF	TRBV10-3*01, TRBV10-3*02	TRBV10-3	TRBJ2-1*01	TRBJ2-1	TRBD2*01	TRBD2	13	19	30	31	5	0	5
1	9.78E-08	TGTGCCATCAGTGATTCGGCGGGAGATTAGCACAGATACGCAGTATTTT	CAISDSAG~ISTDTQYF	TRBV10-3*01, TRBV10-3*02	TRBV10-3	TRBJ2-3*01	TRBJ2-3	TRBD2*02	TRBD2	13	18	24	28	4	3	7
1	9.78E-08	TGTGCCATCAGTGACCCTGACAGGGCCGTTAATTCACCCCTTCCACTTT	CAISDPDR~PLIHPFHF	TRBV10-3*01, TRBV10-3*02	TRBV10-3	TRBJ1-6*01	TRBJ1-6	TRBD1*01	TRBD1	13	18	24	37	4	12	16
1	9.78E-08	TGTGCCATCAGTGACCCTGACAGGGACGGCTGGAAACACCATATATTTT	CAISDPDR~TAGNTIYF	TRBV10-3*01, TRBV10-3*02	TRBV10-3	TRBJ1-3*01	TRBJ1-3	TRBD1*01	TRBD1	13	18	24	29	4	4	8
1	9.78E-08	TGTGCCATCAGTGAGTCTCCCCGGGACATACGACTACGAGCAGTACTTC	CAISESPR~TYDYEQYF	TRBV10-3*01, TRBV10-3*02	TRBV10-3	TRBJ2-7*01	TRBJ2-7	TRBD1*01	TRBD1	16	22	27	33	5	5	10
1	9.78E-08	TGTGCCATCAGTGAGTCCGGCCAGCGGAAGTACAGATACGCAGTATTTT	CAISESGQ~GSTDTQYF	TRBV28*01	TRBV28	TRBJ2-3*01	TRBJ2-3	TRBD2*02, TRBD2*01	TRBD2	11	22	26	31	10	4	14
1	9.78E-08	TGTGCCATCAGTGAGTCGGGTCGGGTCGAACACCGGGGAGCTGTTTTTT	CAISESGR~SNTGELFF	TRBV10-3*01, TRBV10-3*02	TRBV10-3	TRBJ2-2*01	TRBJ2-2	TRBD2*02, TRBD2*01	TRBD2	16	21	24	26	4	1	5
1	9.78E-08	TGTGCCATCAGTGAGTCGGGGGGGTAGCTCCTACAATGAGCAGTTCTTC	CAISESGG~SSYNEQFF	TRBV10-3*01, TRBV10-3*02	TRBV10-3	TRBJ2-1*01	TRBJ2-1	TRBD2*01	TRBD2	16	17	23	27	0	3	3
1	9.78E-08	TGTGCCATCAGTGAGGGCACAGGGCTAGGGGGGTGAAAAACTGTTTTTT	CAISEGTG~*GGEKLFF	TRBV10-3*01, TRBV10-3*02	TRBV10-3	TRBJ1-4*01	TRBJ1-4	TRBD1*01, TRBD2*01	TRBD1, TRBD2	14	26	31	33	11	1	12
1	9.78E-08	TGTGCCATCAGTGAGGGGCGCAATCAGCCCCTACAATGAGCAGTTCTTC	CAISEGRN~SPYNEQFF	TRBV10-3*01, TRBV10-3*02	TRBV10-3	TRBJ2-1*01	TRBJ2-1	TRBD1*01	TRBD1	14	15	18	29	0	10	10
1	9.78E-08	TGTGCCATCAGTGAGGGGCAGACTGTAATACAATGAGCCCCAGCATTTT	CAISEGQT~*YNEPQHF	TRBV10-3*01, TRBV10-3*02	TRBV10-3	TRBJ1-5*01	TRBJ1-5	TRBD1*01, TRBD2*02, TRBD2*01	TRBD1, TRBD2	14	15	18	30	0	11	11
1	9.78E-08	TGTGCCATCAGTGAGAAGGACAGGGTCGCCCAATCAGCCCCAGCATTTT	CAISEKDR~SPNQPQHF	TRBV10-3*01, TRBV10-3*02	TRBV10-3	TRBJ1-5*01	TRBJ1-5	TRBD1*01	TRBD1	14	17	24	30	2	5	7
1	9.78E-08	TGTGCCATCAGTGAGAAGAACAGGGTCGCCCAATCAGCCCCAGCATTTT	CAISEKNR~SPNQPQHF	TRBV10-3*01, TRBV10-3*02	TRBV10-3	TRBJ1-5*01	TRBJ1-5	TRBD1*01	TRBD1	14	19	24	30	4	5	9
1	9.78E-08	TGTGCCATCAGTGAAAGGACGGCAGGGGGGGTGGAACACCATATATTTT	CAISERTA~GGWNTIYF	TRBV10-3*01, TRBV10-3*02	TRBV10-3	TRBJ1-3*01	TRBJ1-3	TRBD1*01, TRBD2*01	TRBD1, TRBD2	13	22	28	34	8	5	13
1	9.78E-08	TGTGCCATCAGCCGGGACTAGCGGACAAAGCCCCTACGAGCAGTACTTC	CAISRD*R~QSPYEQYF	TRBV10-3*01, TRBV10-3*02	TRBV10-3	TRBJ2-7*01	TRBJ2-7	TRBD2*02, TRBD2*01	TRBD2	10	13	23	32	2	8	10
1	9.78E-08	TGTGCCATCAGCGCAGGATCCGGGACAGGGTATGAAAAACTGTTTTTTT	CAISAGSG~QGMKNCFF	TRBV10-3*01, TRBV10-3*02	TRBV10-3	TRBJ1-4*01	TRBJ1-4	TRBD1*01	TRBD1	10	21	29	43	10	13	23
1	9.78E-08	TGTGCCATCAGCGGGGGTAGCGGGAGACGTCACAGATACGCAGTATTTT	CAISGGSG~DVTDTQYF	TRBV10-3*01, TRBV10-3*02	TRBV10-3	TRBJ2-3*01	TRBJ2-3	TRBD2*02	TRBD2	10	17	25	30	6	4	10
1	9.78E-08	TGTGCCATCAGGCTACCACGCGGGGCAGGGTAATTCACCCCTCCACTTT	CAIRLPRG~QGNSPLHF	TRBV10-3*01, TRBV10-3*02	TRBV10-3	TRBJ1-6*01	TRBJ1-6	TRBD2*01	TRBD2	10	19	24	30	8	5	13
1	9.78E-08	TGTGCCATCAATAGGGCAGGGGGCAAGCTCTGGAAACACCATATATTTT	CAINRAGG~SSGNTIYF	TRBV10-3*01, TRBV10-3*02	TRBV10-3	TRBJ1-3*01	TRBJ1-3	TRBD1*01	TRBD1	9	16	23	27	6	3	9
1	9.78E-08	TGTGCCATCAAACGGGCGATTGAGTGCAACTAATGAAAAACTGTTTTTT	CAIKRAIE~ATNEKLFF	TRBV10-3*01, TRBV10-3*02	TRBV10-3	TRBJ1-4*01	TRBJ1-4	TRBD1*01, TRBD2*02, TRBD2*01	TRBD1, TRBD2	9	13	16	26	3	9	12
1	9.78E-08	TGTGCCACCCTAACCATCGGAAACGTACAATCAAGTGGCCTAGTACTTC	CATLTIGN~YNQVA*YF	TRBV7-9*03, TRBV7-9*01, TRBV7-9*04, TRBV7-9*02	TRBV7-9	TRBJ2-5*01	TRBJ2-5	TRBD1*01, TRBD2*02	TRBD1, TRBD2	6	7	10	41	0	30	30
1	9.78E-08	TGTGCCACCCAGACAGGGACTAGCGGAACCCACAGATACGCAGTATTTT	CATQTGTS~EPTDTQYF	TRBV6-1*01	TRBV6-1	TRBJ2-3*01	TRBJ2-3	TRBD2*02, TRBD2*01	TRBD2	6	15	25	30	8	4	12
1	9.78E-08	TGTGCCACCGGTGATCTCGGGACTAGCGGGGTACAATGAGCAGTTCTTC	CATGDLGT~AGYNEQFF	TRBV24-1*01	TRBV24-1	TRBJ2-1*01	TRBJ2-1	TRBD2*01	TRBD2	14	18	30	31	3	0	3
1	9.78E-08	TGTGCCACCGAGGATTCGGACAGGGTCGCCCAATCAGCCCCAGCATTTT	CATEDSDR~SPNQPQHF	TRBV28*01	TRBV28	TRBJ1-5*01	TRBJ1-5	TRBD1*01	TRBD1	6	17	24	30	10	5	15
1	9.78E-08	TGTGCCACCACTGGCGGGCTACCGGGCCCCCGACAATGAGCAGTTCTTC	CATTGGLP~APDNEQFF	TRBV24-1*01	TRBV24-1	TRBJ2-1*01	TRBJ2-1	TRBD1*01, TRBD2*01	TRBD1, TRBD2	9	25	30	32	15	1	16
1	9.78E-08	TGTGCCACCAGTCGCCCTACGACTAGCGGGGTACAATGAGCAGTTCTTC	CATSRPTT~AGYNEQFF	TRBV24-1*01	TRBV24-1	TRBJ2-1*01	TRBJ2-1	TRBD2*01	TRBD2	11	20	30	31	8	0	8
1	9.78E-08	TGTGCCACCAGTCGGGGCAGGGGGTCTCACCTACAATGAGCAGTTCTTC	CATSRGRG~LTYNEQFF	TRBV24-1*01	TRBV24-1	TRBJ2-1*01	TRBJ2-1	TRBD1*01	TRBD1	11	17	23	29	5	5	10
1	9.78E-08	TGTGCCACCAGTGTCCTAGGGGATATGGTCCTACAATGAGCAGTTCTTC	CATSVLGD~WSYNEQFF	TRBV24-1*01	TRBV24-1	TRBJ2-1*01	TRBJ2-1	TRBD1*01	TRBD1	12	17	21	28	4	6	10
1	9.78E-08	TGTGCCACCAGTGCCCAAGGACAGACCATCGAACACTGAAGCTTTCTTT	CATSAQGQ~PSNTEAFF	TRBV24-1*01	TRBV24-1	TRBJ1-1*01	TRBJ1-1	TRBD1*01	TRBD1	12	18	23	30	5	6	11
1	9.78E-08	TGTGCCACCAGTGCCACCCAAACAGAGATTTAACACTGAAGCTTTCTTT	CATSATQT~RFNTEAFF	TRBV24-1*01	TRBV24-1	TRBJ1-1*01	TRBJ1-1	TRBD1*01	TRBD1	12	21	24	31	8	6	14
1	9.78E-08	TGTGCCACCAGTGGTCGAGGCTCAGAATCTCCTGGATACGCAGTATTTT	CATSGRGS~NLLDTQYF	TRBV24-1*01	TRBV24-1	TRBJ2-3*01	TRBJ2-3	TRBD1*01, TRBD2*02	TRBD1, TRBD2	12	30	33	34	17	0	17
1	9.78E-08	TGTGCCACCAGTGGTATGTCAAATGAGCAGTTCTACTGAAGCTTTCTTT	CATSGMSN~SSSTEAFF	TRBV24-1*01	TRBV24-1	TRBJ1-1*01	TRBJ1-1	TRBD1*01	TRBD1	12	16	19	34	3	14	17
1	9.78E-08	TGTGCCACCAGTGATTTTCTGCTACATCGACACAGATACGCAGTATTTT	CATSDFLL~IDTDTQYF	TRBV24-1*01	TRBV24-1	TRBJ2-3*01	TRBJ2-3	TRBD2*02, TRBD2*01	TRBD2	16	20	23	30	3	6	9
1	9.78E-08	TGTGCCACCAGTGATTTCCCGACAGGGTTAATGCACTGAAGCTCTCTTT	CATSDFPT~G*CTEALF	TRBV24-1*01	TRBV24-1	TRBJ1-1*01	TRBJ1-1	TRBD1*01	TRBD1	16	20	26	33	3	6	9
1	9.78E-08	TGTGCCACCAGTGATTTCACTAGCGGGAGTCTCCAATGAGCAGTTCTTC	CATSDFTS~GVSNEQFF	TRBV24-1*01	TRBV24-1	TRBJ2-1*01	TRBJ2-1	TRBD2*02	TRBD2	16	18	28	33	1	4	5
1	9.78E-08	TGTGCCACCAGTGATTTCACTAGCGGGAGTCAAGGAGACCCAGTACTTC	CATSDFTS~GVKETQYF	TRBV24-1*01	TRBV24-1	TRBJ2-5*01	TRBJ2-5	TRBD2*02	TRBD2	16	18	28	34	1	5	6
1	9.78E-08	TGTGCCACCAGTGATTTCACTAGCGGGAGGTCCCCATGAGCAGTTCTTC	CATSDFTS~GGPHEQFF	TRBV24-1*01	TRBV24-1	TRBJ2-1*01	TRBJ2-1	TRBD2*02	TRBD2	16	18	29	35	1	5	6
1	9.78E-08	TGTGCCACCAGTGATTTGCTTTTTATGACTTTGCGATGAGCAGTTCTTC	CATSDLLF~*LCDEQFF	TRBV24-1*01	TRBV24-1	TRBJ2-1*01	TRBJ2-1	TRBD2*02, TRBD2*01	TRBD2	17	26	29	35	8	5	13
1	9.78E-08	TGTGCCACCAGTGATTTGCCCCGGGACATACGACTACGAGCAGTACTTC	CATSDLPR~TYDYEQYF	TRBV24-1*01	TRBV24-1	TRBJ2-7*01	TRBJ2-7	TRBD1*01	TRBD1	17	22	27	33	4	5	9
1	9.78E-08	TGTGCCACCAGTGATTTGCGGACTCAATGGCCACGTTACGCAGTATTTT	CATSDLRT~NGHVTQYF	TRBV24-1*01	TRBV24-1	TRBJ2-3*01	TRBJ2-3	TRBD2*02, TRBD2*01	TRBD2	17	19	23	36	1	12	13
1	9.78E-08	TGTGCCACCAGTGATTTGCACAGGGGGATGGGCTAGTGGCTACACCTTC	CATSDLHR~GWASGYTF	TRBV24-1*01	TRBV24-1	TRBJ1-2*01	TRBJ1-2	TRBD1*01	TRBD1	17	19	26	36	1	9	10
1	9.78E-08	TGTGCCACCAGTGATTTGCACAGGGGATGGGGCTAGTGGCTACACCTTC	CATSDLHR~DGASGYTF	TRBV24-1*01	TRBV24-1	TRBJ1-2*01	TRBJ1-2	TRBD1*01	TRBD1	17	19	25	36	1	10	11
1	9.78E-08	TGTGCCACCAGTGATTTACTAGCGGGGTTACACAGATACGCAGTATTTT	CATSDLLA~GYTDTQYF	TRBV24-1*01	TRBV24-1	TRBJ2-3*01	TRBJ2-3	TRBD2*01	TRBD2	16	17	26	30	0	3	3
1	9.78E-08	TGTGCCACCAGTGATTTAGGTGGACAACTCTGGAAACACCATATATTTT	CATSDLGG~NSGNTIYF	TRBV24-1*01	TRBV24-1	TRBJ1-3*01	TRBJ1-3	TRBD1*01	TRBD1	16	21	25	27	4	1	5
1	9.78E-08	TGTGCCACCAGTGATTTAGGGGACAGCCTCTGGAAACACCATATATTTT	CATSDLGD~ASGNTIYF	TRBV24-1*01	TRBV24-1	TRBJ1-3*01	TRBJ1-3	TRBD1*01	TRBD1	16	19	25	27	2	1	3
1	9.78E-08	TGTGCCACCAGTGATTCCTCCGGGACAGGGTATCGACGAGCAGTACTTC	CATSDSSG~QGIDEQYF	TRBV24-1*01	TRBV24-1	TRBJ2-7*01	TRBJ2-7	TRBD1*01	TRBD1	15	21	29	35	5	5	10
1	9.78E-08	TGTGCCACCAGTGATTCCCCTGGGGACAGGGTTCTACGAGCAGTACTTC	CATSDSPG~TGFYEQYF	TRBV24-1*01	TRBV24-1	TRBJ2-7*01	TRBJ2-7	TRBD1*01	TRBD1	15	22	30	33	6	2	8
1	9.78E-08	TGTGCCACCAGTGATTCCCGGGACAGGGGATTATCAGCCCCAGCATTTT	CATSDSRD~GDYQPQHF	TRBV24-1*01	TRBV24-1	TRBJ1-5*01	TRBJ1-5	TRBD1*01	TRBD1	15	19	28	32	3	3	6
1	9.78E-08	TGTGCCACCAGTGATTGGGGGACTAGCGGGGATCTACGAGCAGTACTTC	CATSDWGT~AGIYEQYF	TRBV24-1*01	TRBV24-1	TRBJ2-7*01	TRBJ2-7	TRBD2*01	TRBD2	15	18	30	33	2	2	4
1	9.78E-08	TGTGCCACCAGTGATCTCGGGACTAGCGGGAGAGGTCGAGCAGTACTTC	CATSDLGT~AGEVEQYF	TRBV24-1*01	TRBV24-1	TRBJ2-7*01	TRBJ2-7	TRBD2*02	TRBD2	14	18	31	36	3	4	7
1	9.78E-08	TGTGCCACCAGTGATCTGCACAGGGGATGGGGCTAGTGGCTACACCTTC	CATSDLHR~DGASGYTF	TRBV24-1*01	TRBV24-1	TRBJ1-2*01	TRBJ1-2	TRBD1*01	TRBD1	14	19	25	36	4	10	14
1	9.78E-08	TGTGCCACCAGTGATCCCCAAGGATGGAGGCGCCGGGGAGCTGTTTTTT	CATSDPQG~GGAGELFF	TRBV24-1*01	TRBV24-1	TRBJ2-2*01	TRBJ2-2	TRBD2*02	TRBD2	14	25	29	32	10	2	12
1	9.78E-08	TGTGCCACCAGTGATCCACTAGCGGGAGGTCCCCAATGAGCAGTTCTTC	CATSDPLA~EVPNEQFF	TRBV24-1*01	TRBV24-1	TRBJ2-1*01	TRBJ2-1	TRBD2*02	TRBD2	14	17	28	33	2	4	6
1	9.78E-08	TGTGCCACCAGTGATCCAATAACTAGCGGGAGGGAGTGGCTACACCTTC	CATSDPIT~AGGSGYTF	TRBV24-1*01	TRBV24-1	TRBJ1-2*01	TRBJ1-2	TRBD2*02	TRBD2	14	21	33	36	6	2	8
1	9.78E-08	TGTGCCACCAGTGATGGTAGACTAGCGGGTAGACAATGAGCAGTTCTTC	CATSDGRL~RVDNEQFF	TRBV24-1*01	TRBV24-1	TRBJ2-1*01	TRBJ2-1	TRBD2*02, TRBD2*01	TRBD2	14	19	28	32	4	3	7
1	9.78E-08	TGTGCCACCAGTGATGGGGGACTCCGCGAACACCGGGGAGCTGTTTTTT	CATSDGGL~ANTGELFF	TRBV24-1*01	TRBV24-1	TRBJ2-2*01	TRBJ2-2	TRBD2*02, TRBD2*01	TRBD2	14	17	22	26	2	3	5
1	9.78E-08	TGTGCCACCAGTGATGAGGAGGGGGTCCTCCTACAATGAGCAGTTCTTC	CATSDEEG~SSYNEQFF	TRBV24-1*01	TRBV24-1	TRBJ2-1*01	TRBJ2-1	TRBD1*01, TRBD2*02	TRBD1, TRBD2	14	19	24	27	4	2	6
1	9.78E-08	TGTGCCACCAGTGATGAAGGGACTAGCGGGAGTCAATGAGCAGTTCTTC	CATSDEGT~AGVNEQFF	TRBV24-1*01	TRBV24-1	TRBJ2-1*01	TRBJ2-1	TRBD2*02	TRBD2	14	18	31	33	3	1	4
1	9.78E-08	TGTGCCACCAGTGATGAAGGGACTAGCGGGAGGAAATGAGCAGTTCTTC	CATSDEGT~AGGNEQFF	TRBV24-1*01	TRBV24-1	TRBJ2-1*01	TRBJ2-1	TRBD2*02	TRBD2	14	18	32	34	3	1	4
1	9.78E-08	TGTGCCACCAGTGATATCGCGGGCGGGCGACAGCAATGAGCAGTTCTTC	CATSDIAG~GDSNEQFF	TRBV24-1*01	TRBV24-1	TRBJ2-1*01	TRBJ2-1	TRBD1*01, TRBD2*02, TRBD2*01	TRBD1, TRBD2	14	28	32	33	13	0	13
1	9.78E-08	TGTGCCACCAGTGATAGGACAGCGGGAGGGCGGCAATGAGCAGTTCTTC	CATSDRTA~EGGNEQFF	TRBV24-1*01	TRBV24-1	TRBJ2-1*01	TRBJ2-1	TRBD2*02	TRBD2	14	20	29	33	5	3	8
1	9.78E-08	TGTGCCACCAGTGATAGAGGGGGACAGGGGGGACGAGACCCAGTACTTC	CATSDRGG~RGDETQYF	TRBV24-1*01	TRBV24-1	TRBJ2-5*01	TRBJ2-5	TRBD1*01	TRBD1	14	20	30	34	5	3	8
1	9.78E-08	TGTGCCACCAGTGACTATGGACTAGCGGGATGAAGAGACCCAGTACTTC	CATSDYGL~RDEETQYF	TRBV24-1*01	TRBV24-1	TRBJ2-5*01	TRBJ2-5	TRBD2*02	TRBD2	13	18	29	32	4	2	6
1	9.78E-08	TGTGCCACCAGTGACCTACTAGCGGCCAGGGAGATATGGCTACACCTTC	CATSDLLA~PGRYGYTF	TRBV24-1*01	TRBV24-1	TRBJ1-2*01	TRBJ1-2	TRBD2*02, TRBD2*01	TRBD2	13	17	24	34	3	9	12
1	9.78E-08	TGTGCCACCAGTGACCCCCCCGGGACAGGGCCAAAATGAGCAGTTCTTC	CATSDPPG~QGQNEQFF	TRBV24-1*01	TRBV24-1	TRBJ2-1*01	TRBJ2-1	TRBD1*01	TRBD1	13	21	29	34	7	4	11
1	9.78E-08	TGTGCCACCAGTGACCCCGACGGGACGGGTAATGAAAAACTGTTTTTTT	CATSDPDG~RVMKNCFF	TRBV24-1*01	TRBV24-1	TRBJ1-4*01	TRBJ1-4	TRBD1*01, TRBD2*02, TRBD2*01	TRBD1, TRBD2	13	21	25	43	7	17	24
1	9.78E-08	TGTGCCACCAGTGACCCCGACGGGACAGGGAGTGGAGACCCAGTACTTC	CATSDPDG~QGVETQYF	TRBV24-1*01	TRBV24-1	TRBJ2-5*01	TRBJ2-5	TRBD1*01	TRBD1	13	21	29	34	7	4	11
1	9.78E-08	TGTGCCACCAGTGACCCGGAGGGCCCCCACCTACAATGAGCAGTTCTTC	CATSDPEG~PTYNEQFF	TRBV24-1*01	TRBV24-1	TRBJ2-1*01	TRBJ2-1	TRBD1*01, TRBD2*02	TRBD1, TRBD2	13	22	27	29	8	1	9
1	9.78E-08	TGTGCCACCAGTGACCCAAACCCGACAGGAATGAAACACCATATATTTT	CATSDPNP~QE*NTIYF	TRBV24-1*01	TRBV24-1	TRBJ1-3*01	TRBJ1-3	TRBD1*01	TRBD1	13	23	28	32	9	3	12
1	9.78E-08	TGTGCCACCAGTGACCGAACAGGAGGCTGGGGCCAACGTCCTGACTTTC	CATSDRTG~AGANVLTF	TRBV24-1*01	TRBV24-1	TRBJ2-6*01	TRBJ2-6	TRBD1*01, TRBD2*02	TRBD1, TRBD2	13	18	22	26	4	3	7
1	9.78E-08	TGTGCCACCAGTGAAGCCGGGACAGGGGATGAACTATGGCTACACCTTC	CATSEAGT~GMNYGYTF	TRBV24-1*01	TRBV24-1	TRBJ1-2*01	TRBJ1-2	TRBD1*01	TRBD1	13	18	27	31	4	3	7
1	9.78E-08	TGTGCCACCAGTGAAACTGGAAACTGGATAGCAATCAGCCCAGCATTTT	CATSETGN~G*QSAQHF	TRBV24-1*01	TRBV24-1	TRBJ1-5*01	TRBJ1-5	TRBD2*02, TRBD2*01	TRBD2	13	28	31	38	14	6	20
1	9.78E-08	TGTGCCACCAGTGAAACTGAAACTGGATAGCAATCAGCCCCAGCATTTT	CATSETET~DSNQPQHF	TRBV24-1*01	TRBV24-1	TRBJ1-5*01	TRBJ1-5	TRBD1*01, TRBD2*02, TRBD2*01	TRBD1, TRBD2	13	24	26	27	10	0	10
1	9.78E-08	TGTGCCACCAGCTATCCGAGCGGGCGCGAACACCGGGGAGCTGTTTTTT	CATSYPSG~ANTGELFF	TRBV24-1*01	TRBV24-1	TRBJ2-2*01	TRBJ2-2	TRBD2*02, TRBD2*01	TRBD2	10	18	23	26	7	2	9
1	9.78E-08	TGTGCCACCAGCCCTATGACTAGCGGGAGTAGGGGAGACCCAGTACTTC	CATSPMTS~GVGETQYF	TRBV15*02	TRBV15	TRBJ2-5*01	TRBJ2-5	TRBD2*02	TRBD2	11	17	28	34	5	5	10
1	9.78E-08	TGTGCCACCAGCCCTATGACTAGCGGGAGGACACGAGACCCAGTACTTC	CATSPMTS~GGHETQYF	TRBV15*02	TRBV15	TRBJ2-5*01	TRBJ2-5	TRBD2*02	TRBD2	11	17	29	34	5	4	9
1	9.78E-08	TGTGCCACCAGCCCTATGACTAGCGGGAGAACCAGAGACCCAGTACTTC	CATSPMTS~GEPETQYF	TRBV15*02	TRBV15	TRBJ2-5*01	TRBJ2-5	TRBD2*02	TRBD2	11	17	28	33	5	4	9
1	9.78E-08	TGTGCCACCAGCATCCAGGACAGGGTCGCCCAATCAGCCCCAGCATTTT	CATSIQDR~SPNQPQHF	TRBV15*02	TRBV15	TRBJ1-5*01	TRBJ1-5	TRBD1*01	TRBD1	11	17	24	30	5	5	10
1	9.78E-08	TGTGCCACCAGCACTAAGTCAGCGGGAGGGCCCAGATACGCAGTATTTT	CATSTKSA~EGPDTQYF	TRBV15*02	TRBV15	TRBJ2-3*01	TRBJ2-3	TRBD2*02	TRBD2	11	20	29	32	8	2	10
1	9.78E-08	TGTGCCACCAGCAGTCCTTACAGGCATCCAATACAATGAGCAGTTCTTC	CATSSPYR~IQYNEQFF	TRBV15*02	TRBV15	TRBJ2-1*01	TRBJ2-1	TRBD1*01, TRBD2*02, TRBD2*01	TRBD1, TRBD2	11	19	23	31	7	7	14
1	9.78E-08	TGTGCCACCAGCAGCCCAACTAGCGGGAGGTCGGGACGAGCAGTACTTC	CATSSPTS~GGRDEQYF	TRBV15*02	TRBV15	TRBJ2-7*01	TRBJ2-7	TRBD2*02	TRBD2	11	18	29	35	6	5	11
1	9.78E-08	TGTGCCACCAGCAGAGTTCCTAGCGGGAGGCACAGATACGCAGTATTTT	CATSRVPS~GGTDTQYF	TRBV15*02	TRBV15	TRBJ2-3*01	TRBJ2-3	TRBD2*02	TRBD2	11	19	28	29	7	0	7
1	9.78E-08	TGTGCCACCAGCAGAGGAGGCGGGAGGGGGCGGCAATGAGCAGTTCTTC	CATSRGGG~GGGNEQFF	TRBV15*02	TRBV15	TRBJ2-1*01	TRBJ2-1	TRBD2*02	TRBD2	11	19	27	33	7	5	12
1	9.78E-08	TGTGCCACCAGCAGAGATCTGGCTAGCGGGGTACAATGAGCAGTTCTTC	CATSRDLA~AGYNEQFF	TRBV15*02	TRBV15	TRBJ2-1*01	TRBJ2-1	TRBD2*01	TRBD2	11	22	30	31	10	0	10
1	9.78E-08	TGTGCCACCAGCAGAGATCTGGCTAGCGGGGGCCTACGAGCAGTACTTC	CATSRDLA~AGAYEQYF	TRBV15*02	TRBV15	TRBJ2-7*01	TRBJ2-7	TRBD2*01	TRBD2	11	22	31	32	10	0	10
1	9.78E-08	TGTGCCACCAGCAGAGATCTGGCTAGCGGGAGTAGATGAGCAGTTCTTC	CATSRDLA~AGVDEQFF	TRBV15*02	TRBV15	TRBJ2-1*01	TRBJ2-1	TRBD2*02	TRBD2	11	22	31	35	10	3	13
1	9.78E-08	TGTGCCACCAGCAGAGATCTGACTAGCGGGAAACAATGAGCAGCTCTTC	CATSRDLT~AGNNEQLF	TRBV15*02	TRBV15	TRBJ2-1*01	TRBJ2-1	TRBD2*02	TRBD2	11	20	30	32	8	1	9
1	9.78E-08	TGTGCCACCAGCAGAGATCGGCTAGCGGGAAACAGATACGCAGTATTTT	CATSRDRL~RETDTQYF	TRBV15*02	TRBV15	TRBJ2-3*01	TRBJ2-3	TRBD2*02	TRBD2	11	21	29	31	9	1	10
1	9.78E-08	TGTGCCACCAGCAGAGATCGGGGGTGCCTATAATTCACCCCTCCACTTT	CATSRDRG~AYNSPLHF	TRBV15*02	TRBV15	TRBJ1-6*01	TRBJ1-6	TRBD2*01	TRBD2	11	18	23	26	6	2	8
1	9.78E-08	TGTGCCACCAGCAGAGATCGGGGACAGGGGTGCAGATACGCAGTATTTT	CATSRDRG~RGADTQYF	TRBV15*02	TRBV15	TRBJ2-3*01	TRBJ2-3	TRBD1*01	TRBD1	11	20	29	32	8	2	10
1	9.78E-08	TGTGCCACCAGCAGAGATGAGAGGCAGGGCCGGCCAGCCCCAGCATTTT	CATSRDER~RAGQPQHF	TRBV15*02	TRBV15	TRBJ1-5*01	TRBJ1-5	TRBD1*01	TRBD1	11	24	28	34	12	5	17
1	9.78E-08	TGTGCCACCAGCAGAGATAAAAGGGGGGGCAGGGTCGGAGCAGTACTTC	CATSRDKR~GAGSEQYF	TRBV15*02	TRBV15	TRBJ2-7*01	TRBJ2-7	TRBD2*01	TRBD2	11	22	28	37	10	8	18
1	9.78E-08	TGTGCCACCAGCAGAGAGATTTACGGAGCGACCCTATGGCTACACCTTC	CATSREIY~ERPYGYTF	TRBV15*02	TRBV15	TRBJ1-2*01	TRBJ1-2	TRBD2*02, TRBD2*01	TRBD2	11	26	29	33	14	3	17
1	9.78E-08	TGTGCCACCAGCAGAACAACCGGGACAGGGTCGGGACGAGCAGTACTTC	CATSRTTG~QGRDEQYF	TRBV15*02	TRBV15	TRBJ2-7*01	TRBJ2-7	TRBD1*01	TRBD1	11	21	29	35	9	5	14
1	9.78E-08	TGTGCCACCAGCAGAAGGTCTAGCGGCCCCCTACAATGAGCAGTTCTTC	CATSRRSS~APYNEQFF	TRBV15*02	TRBV15	TRBJ2-1*01	TRBJ2-1	TRBD2*02, TRBD2*01	TRBD2	11	19	25	29	7	3	10
1	9.78E-08	TGTGCCACAGCTCCGTTGTCAGTGGAGGGATCGGGAGACCCAGTACTTC	CATAPLSV~RDRETQYF	TRBV11-3*01, TRBV11-3*02	TRBV11-3	TRBJ2-5*01	TRBJ2-5	TRBD2*02	TRBD2	6	23	28	34	16	5	21
1	9.78E-08	TGTGCCAGTCGACAGGGGGCGCGTTATGACTAATGAAAAACTGTTTTTT	CASRQGAR~MTNEKLFF	TRBV13*02, TRBV13*01	TRBV13	TRBJ1-4*01	TRBJ1-4	TRBD1*01	TRBD1	7	10	19	28	2	8	10
1	9.78E-08	TGTGCCAGTCGACAGGGGGGATACAATGAGCAATCAGCCCCAGCATTTT	CASRQGGY~MSNQPQHF	TRBV13*02, TRBV13*01	TRBV13	TRBJ1-5*01	TRBJ1-5	TRBD1*01	TRBD1	7	10	18	28	2	9	11
1	9.78E-08	TGTGCCAGTCAGGGGGGGGACTCCTTATAGCAATCAGCCCCAGCATTTT	CASQGGDS~YSNQPQHF	TRBV19*01, TRBV19*03, TRBV19*02	TRBV19	TRBJ1-5*01	TRBJ1-5	TRBD1*01, TRBD2*01	TRBD1, TRBD2	8	9	15	27	0	11	11
1	9.78E-08	TGTGCCAGTGCCTCGATACAGGGGGAATAGCAATCAGCCCCAGCATTTT	CASASIQG~NSNQPQHF	TRBV19*01, TRBV19*03, TRBV19*02	TRBV19	TRBJ1-5*01	TRBJ1-5	TRBD1*01	TRBD1	8	17	24	27	8	2	10
1	9.78E-08	TGTGCCAGTGCGGACTACGGGGGACTATCCCCGGTACGAGCAGTACTTC	CASADYGG~YPRYEQYF	TRBV19*01, TRBV19*03, TRBV19*02	TRBV19	TRBJ2-7*01	TRBJ2-7	TRBD2*02, TRBD2*01	TRBD2	8	20	26	34	11	7	18
1	9.78E-08	TGTGCCAGTGCGGACTACGGGGGACCTGGGCTCCTACGAGCAGTACTTC	CASADYGG~LGSYEQYF	TRBV19*01, TRBV19*03, TRBV19*02	TRBV19	TRBJ2-7*01	TRBJ2-7	TRBD2*02, TRBD2*01	TRBD2	8	11	16	30	2	13	15
1	9.78E-08	TGTGCCAGTGCGGACTACGGGGATCTCCTATAATTCACCCCTCCACTTT	CASADYGD~SYNSPLHF	TRBV19*01, TRBV19*03, TRBV19*02	TRBV19	TRBJ1-6*01	TRBJ1-6	TRBD2*02, TRBD2*01	TRBD2	8	11	16	24	2	7	9
1	9.78E-08	TGTGCCAGTGAGGTCGACTAGCGGGGTTGGGAATTCACCCCTCCACTTT	CASEVD*R~VGNSPLHF	TRBV9*02, TRBV9*01, TRBV9*03	TRBV9	TRBJ1-6*01	TRBJ1-6	TRBD2*01	TRBD2	7	15	25	31	7	5	12
1	9.78E-08	TGTGCCAGTGAGGTCGACTAGCGGGGCGATCACAGATACGCAGTATTTT	CASEVD*R~AITDTQYF	TRBV9*02, TRBV9*01, TRBV9*03	TRBV9	TRBJ2-3*01	TRBJ2-3	TRBD2*01	TRBD2	7	15	25	30	7	4	11
1	9.78E-08	TGTGCCAGTGAGGTCGACTAGCGGGAGTTACACAGATACGCAGTATTTT	CASEVD*R~SYTDTQYF	TRBV9*02, TRBV9*01, TRBV9*03	TRBV9	TRBJ2-3*01	TRBJ2-3	TRBD2*02	TRBD2	7	15	26	30	7	3	10
1	9.78E-08	TGTGCCAGTGAGGTCGACTAGCGGGAGGGGCACAGATACGCAGTATTTT	CASEVD*R~RGTDTQYF	TRBV9*02, TRBV9*01, TRBV9*03	TRBV9	TRBJ2-3*01	TRBJ2-3	TRBD2*02	TRBD2	7	15	28	29	7	0	7
1	9.78E-08	TGTGCCAGTGAGGTCGACTAGCGGGAGAGGGGCCTACGAGCAGTACTTC	CASEVD*R~RGAYEQYF	TRBV9*02, TRBV9*01, TRBV9*03	TRBV9	TRBJ2-7*01	TRBJ2-7	TRBD2*02	TRBD2	7	15	26	32	7	5	12
1	9.78E-08	TGTGCCAGTACCCCCCCCAGGTTCCTCTCTTAATCAGCCCCAGCATTTT	CASTPPRF~SLNQPQHF	TRBV19*01, TRBV19*03, TRBV19*02	TRBV19	TRBJ1-5*01	TRBJ1-5	TRBD2*01	TRBD2	9	11	17	31	1	13	14
1	9.78E-08	TGTGCCAGTACCACACCGGGACAGGGGGCGCTTGAATGAGCAGTTCTTC	CASTTPGQ~GRLNEQFF	TRBV19*01, TRBV19*03, TRBV19*02	TRBV19	TRBJ2-1*01	TRBJ2-1	TRBD1*01	TRBD1	9	17	28	34	7	5	12
1	9.78E-08	TGTGCCAGTAGTCCCCATATCCGACAGGCTCTCCTACGAGCAGTACTTC	CASSPHIR~RLSYEQYF	TRBV19*01, TRBV19*03, TRBV19*02	TRBV19	TRBJ2-7*01	TRBJ2-7	TRBD1*01	TRBD1	11	22	27	30	10	2	12
1	9.78E-08	TGTGCCAGTAGTCCCGAGGGGACGGCGAAGAGTGGAGACCCAGTACTTC	CASSPEGT~RRVETQYF	TRBV19*01, TRBV19*03, TRBV19*02	TRBV19	TRBJ2-5*01	TRBJ2-5	TRBD1*01, TRBD2*02, TRBD2*01	TRBD1, TRBD2	11	18	22	34	6	11	17
1	9.78E-08	TGTGCCAGTAGTCCACTAGCGGGAGGGCCACACAGATACGCAGTATTTT	CASSPLAG~GHTDTQYF	TRBV19*01, TRBV19*03, TRBV19*02	TRBV19	TRBJ2-3*01	TRBJ2-3	TRBD2*02	TRBD2	11	14	26	30	2	3	5
1	9.78E-08	TGTGCCAGTAGTCCAAGAGGGGTGAACACTGAATGAAAAACTGTTTTTT	CASSPRGV~TLNEKLFF	TRBV19*01, TRBV19*03, TRBV19*02	TRBV19	TRBJ1-4*01	TRBJ1-4	TRBD1*01, TRBD2*02	TRBD1, TRBD2	11	17	21	31	5	9	14
1	9.78E-08	TGTGCCAGTAGTGAAGCCCAGACAGGGAGGCCCCTACGAGCAGTACTTC	CASSEAQT~GGPYEQYF	TRBV6-1*01	TRBV6-1	TRBJ2-7*01	TRBJ2-7	TRBD1*01	TRBD1	16	20	26	32	3	5	8
1	9.78E-08	TGTGCCAGTAGTATTTTAACCCCTACTAGCGGGGGATGAGCAGTTCTTC	CASSILTP~LAGDEQFF	TRBV19*01, TRBV19*02	TRBV19	TRBJ2-1*01	TRBJ2-1	TRBD2*01	TRBD2	13	24	34	35	10	0	10
1	9.78E-08	TGTGCCAGTAGTATTGGGGGTCGGCTAGCGGGAGACTGAAGCTTTCTTT	CASSIGGR~*RETEAFF	TRBV19*01, TRBV19*02	TRBV19	TRBJ1-1*01	TRBJ1-1	TRBD2*02	TRBD2	13	24	33	34	10	0	10
1	9.78E-08	TGTGCCAGTAGTATCCGGGCCTCGGGGAAGCAGTTCACCCCTCCACTTT	CASSIRAS~GSSSPLHF	TRBV19*01, TRBV19*02	TRBV19	TRBJ1-6*01	TRBJ1-6	TRBD2*01	TRBD2	13	22	26	33	8	6	14
1	9.78E-08	TGTGCCAGTAGTATACCTGCGGGGGGACCAAATGAATGAGCAGTTCTTC	CASSIPAG~DQMNEQFF	TRBV19*01, TRBV19*02	TRBV19	TRBJ2-1*01	TRBJ2-1	TRBD2*01	TRBD2	14	18	25	34	3	8	11
1	9.78E-08	TGTGCCAGTAGTACTCCCTCTAGCGGGAGGGTACAATGAGCAGTTCTTC	CASSTPSS~GGYNEQFF	TRBV19*01, TRBV19*03, TRBV19*02	TRBV19	TRBJ2-1*01	TRBJ2-1	TRBD2*02	TRBD2	12	19	30	31	6	0	6
1	9.78E-08	TGTGCCAGTAGTAACGGACTAGCGGGAGTCTGGAGAGACCCAGTACTTC	CASSNGLA~ESGETQYF	TRBV30*01, TRBV30*04, TRBV30*02	TRBV30	TRBJ2-5*01	TRBJ2-5	TRBD2*02	TRBD2	5	15	27	33	9	5	14
1	9.78E-08	TGTGCCAGTAGCCCGGAAGGGACTAGCGGGAGGCTATGAGCAGTTCTTC	CASSPEGT~AGGYEQFF	TRBV19*01, TRBV19*03, TRBV19*02	TRBV19	TRBJ2-1*01	TRBJ2-1	TRBD2*02	TRBD2	11	18	32	35	6	2	8
1	9.78E-08	TGTGCCAGTAGCGCGACTAGCGGGAGGGGACACCGGGGAGCTGTTTTTT	CASSATSG~GDTGELFF	TRBV19*01, TRBV19*03, TRBV19*02	TRBV19	TRBJ2-2*01	TRBJ2-2	TRBD2*02	TRBD2	11	14	27	29	2	1	3
1	9.78E-08	TGTGCCAGTAGGTTCACGGGAGACGGGCAACACCGGGGAGCTGTTTTTT	CASRFTGD~GNTGELFF	TRBV25-1*01	TRBV25-1	TRBJ2-2*01	TRBJ2-2	TRBD2*02	TRBD2	7	16	21	28	8	6	14
1	9.78E-08	TGTGCCAGTAGGCCGGGACAGGGGCATAGTTGATGAAAAACTGTTTTTT	CASRPGQG~IVDEKLFF	TRBV19*01, TRBV19*03, TRBV19*02	TRBV19	TRBJ1-4*01	TRBJ1-4	TRBD1*01	TRBD1	10	14	23	32	3	8	11
1	9.78E-08	TGTGCCAGTAGGGGGCTTAGCGAAAACTAGCACAGATACGCAGTATTTT	CASRGLSE~TSTDTQYF	TRBV19*01, TRBV19*03, TRBV19*02	TRBV19	TRBJ2-3*01	TRBJ2-3	TRBD1*01, TRBD2*02, TRBD2*01	TRBD1, TRBD2	10	11	15	28	0	12	12
1	9.78E-08	TGTGCCAGTAGATAGACAGGGAGGAGGATGGAACTATGGCTACACCTTC	CASR*TGR~GWNYGYTF	TRBV19*01, TRBV19*03, TRBV19*02	TRBV19	TRBJ1-2*01	TRBJ1-2	TRBD1*01	TRBD1	10	14	20	31	3	10	13
1	9.78E-08	TGTGCCAGTAGAAAGACAGGGCTGTGCGAACACCGGGGAGCTGTTTTTT	CASRKTGL~ANTGELFF	TRBV19*01, TRBV19*03, TRBV19*02	TRBV19	TRBJ2-2*01	TRBJ2-2	TRBD1*01	TRBD1	10	14	20	26	3	5	8
1	9.78E-08	TGTGCCAGTAAACTTACAACGAACACCGGGGAGCTATGGCTACACCTTC	CASKLTTN~PGSYGYTF	TRBV11-2*01	TRBV11-2	TRBJ1-2*01	TRBJ1-2	TRBD2*02, TRBD2*01	TRBD2	7	28	32	33	20	0	20
1	9.78E-08	TGTGCCAGTAAAGTTGACGGGATGGATGGGGATCTACGAGCAGTACTTC	CASKVDGM~MGIYEQYF	TRBV19*01, TRBV19*03, TRBV19*02	TRBV19	TRBJ2-7*01	TRBJ2-7	TRBD2*02	TRBD2	9	17	21	33	7	11	18
1	9.78E-08	TGTGCCAGTAAAACCGGGACAGGGGGCTGGCAATCAGCCCCAGCATTTT	CASKTGTG~AGNQPQHF	TRBV2*01, TRBV2*02, TRBV2*03	TRBV2	TRBJ1-5*01	TRBJ1-5	TRBD1*01	TRBD1	7	15	26	29	7	2	9
1	9.78E-08	TGTGCCAGCTCCCACGATCCGAGGGACAGGGGGCGAGAGCTACACCTTC	CASSHDPR~TGGESYTF	TRBV6-5*01	TRBV6-5	TRBJ1-2*01	TRBJ1-2	TRBD1*01	TRBD1	8	22	33	38	13	4	17
1	9.78E-08	TGTGCCAGCTCCGAGAGGTTCGCGGGGGCGATCCTACGAGCAGTACTTC	CASSERFA~GRSYEQYF	TRBV12-4*01, TRBV12-3*01	TRBV12-4, TRBV12-3	TRBJ2-7*01	TRBJ2-7	TRBD2*01	TRBD2	8	21	27	31	12	3	15
1	9.78E-08	TGTGCCAGCTCACCACCAGGACTAGCGGGAAACAGATACGCAGTATTTT	CASSPPGL~RETDTQYF	TRBV18*01	TRBV18	TRBJ2-3*01	TRBJ2-3	TRBD2*02	TRBD2	16	18	29	31	1	1	2
1	9.78E-08	TGTGCCAGCTCACCACGGTGACTCCTTGCCCTACAATGAGCAGTTCTTC	CASSPR*L~LPYNEQFF	TRBV9*02, TRBV9*01, TRBV9*03	TRBV9	TRBJ2-1*01	TRBJ2-1	TRBD2*02, TRBD2*01	TRBD2	8	19	22	29	10	6	16
1	9.78E-08	TGTGCCAGCTCACCACAGGTAGCGGGAGCGGCAAGAGACCCAGTACTTC	CASSPQVA~ERQETQYF	TRBV18*01	TRBV18	TRBJ2-5*01	TRBJ2-5	TRBD2*02	TRBD2	15	19	27	31	3	3	6
1	9.78E-08	TGTGCCAGCTCAGCCCGCGGAGGAACGCTCTGGAAACACCATATATTTT	CASSARGG~RSGNTIYF	TRBV18*01	TRBV18	TRBJ1-3*01	TRBJ1-3	TRBD2*02, TRBD2*01	TRBD2	11	18	22	27	6	4	10
1	9.78E-08	TGTGCCAGCTGTTTTCCCGGGAGTCTCCGAGATGAAAAACTGTTTTTTT	CASCFPGS~SEMKNCFF	TRBV2*01, TRBV2*02, TRBV2*03	TRBV2	TRBJ1-4*01	TRBJ1-4	TRBD2*02	TRBD2	8	17	22	43	8	20	28
1	9.78E-08	TGTGCCAGCTATAAGCAGCCCCGGGACAGGGTCGGGTGAGCAGTTCTTC	CASYKQPR~TGSGEQFF	TRBV2*01, TRBV2*02, TRBV2*03	TRBV2	TRBJ2-1*01	TRBJ2-1	TRBD1*01	TRBD1	8	22	30	36	13	5	18
1	9.78E-08	TGTGCCAGCCCCTCCTCTAGCAAGCAGGAAATTGAGGACGCAGTATTTT	CASPSSSK~RKLRTQYF	TRBV19*01, TRBV19*03, TRBV19*02	TRBV19	TRBJ2-3*01	TRBJ2-3	TRBD2*02	TRBD2	7	9	14	37	1	22	23
1	9.78E-08	TGTGCCAGCCGCCCCGGTTATACTAGCGGGGTACAATGAGCAGTTCTTC	CASRPGYT~AGYNEQFF	TRBV6-3*01, TRBV6-2*01	TRBV6-3, TRBV6-2	TRBJ2-1*01	TRBJ2-1	TRBD2*01	TRBD2	8	21	30	31	12	0	12
1	9.78E-08	TGTGCCAGCCATACTAGCGGGAGGCGACCTTGCCTACGAGCAGTACTTC	CASHTSGR~DLAYEQYF	TRBV5-8*01, TRBV5-8*02	TRBV5-8	TRBJ2-7*01	TRBJ2-7	TRBD2*02	TRBD2	8	12	23	32	3	8	11
1	9.78E-08	TGTGCCAGCCAGCACGAGCGGGGCTAGGAACACCGGGGAGCTGTTTTTT	CASQHERG~RNTGELFF	TRBV6-3*01, TRBV6-2*01	TRBV6-3, TRBV6-2	TRBJ2-2*01	TRBJ2-2	TRBD2*01	TRBD2	8	16	22	27	7	4	11
1	9.78E-08	TGTGCCAGCCAATAAACGGGGTACGGGGTGGGAATCGCCCCTCCACTTT	CASQ*TGY~GWESPLHF	TRBV12-4*01, TRBV12-3*01	TRBV12-4, TRBV12-3	TRBJ1-6*01	TRBJ1-6	TRBD2*01	TRBD2	8	23	27	37	14	9	23
1	9.78E-08	TGTGCCAGCCAATAAACGGGGTACGGGATGGGGACCACCCCTCCACTTT	CASQ*TGY~GWGPPLHF	TRBV12-4*01, TRBV12-3*01	TRBV12-4, TRBV12-3	TRBJ1-6*01	TRBJ1-6	TRBD1*01, TRBD2*02, TRBD2*01	TRBD1, TRBD2	8	30	34	35	21	0	21
1	9.78E-08	TGTGCCAGCCAATAAACGGGGTACGGGATGGGACCCACCCCTCCACTTT	CASQ*TGY~GWDPPLHF	TRBV12-4*01, TRBV12-3*01	TRBV12-4, TRBV12-3	TRBJ1-6*01	TRBJ1-6	TRBD1*01, TRBD2*02, TRBD2*01	TRBD1, TRBD2	8	29	33	35	20	1	21
1	9.78E-08	TGTGCCAGCCAATAAACGGGGTACGGGATGGGAACCGCCCCTCCACTTT	CASQ*TGY~GWEPPLHF	TRBV12-4*01, TRBV12-3*01	TRBV12-4, TRBV12-3	TRBJ1-6*01	TRBJ1-6	TRBD2*02, TRBD2*01	TRBD2	8	23	27	37	14	9	23
1	9.78E-08	TGTGCCAGCCAATAAAGGGGGTACGGGATGGGAACCACCCCTCCACTTT	CASQ*RGY~GWEPPLHF	TRBV12-4*01, TRBV12-3*01	TRBV12-4, TRBV12-3	TRBJ1-6*01	TRBJ1-6	TRBD1*01	TRBD1	8	15	20	35	6	14	20
1	9.78E-08	TGTGCCAGCGTTGCTGGCACCGGGGGGATCGGAAGAGACCCAGTACTTC	CASVAGTG~GSEETQYF	TRBV11-3*01, TRBV11-3*02	TRBV11-3	TRBJ2-5*01	TRBJ2-5	TRBD2*01	TRBD2	8	20	26	32	11	5	16
1	9.78E-08	TGTGCCAGCGTAGGGGCTAGCGGGAGCTGGGGCCAACGTCCTGACTTTC	CASVGASG~AGANVLTF	TRBV28*01	TRBV28	TRBJ2-6*01	TRBJ2-6	TRBD2*02	TRBD2	8	16	25	26	7	0	7
1	9.78E-08	TGTGCCAGCGGTTGGGAGACTAGCGGGAGGGCCAGATACGCAGTATTTT	CASGWETS~GGPDTQYF	TRBV2*01, TRBV2*02, TRBV2*03	TRBV2	TRBJ2-3*01	TRBJ2-3	TRBD2*02	TRBD2	8	17	30	32	8	1	9
1	9.78E-08	TGTGCCAGCGGTGAAGCCGCGGGGGGCGTTTGGGGGAAAACTGTTTTTT	CASGEAAG~AFGGKLFF	TRBV6-1*01	TRBV6-1	TRBJ1-4*01	TRBJ1-4	TRBD2*01	TRBD2	16	18	25	36	1	10	11
1	9.78E-08	TGTGCCAGCGGGCAGGGGGACTAGCGAAAGCACAGATACGCAGTATTTT	CASGQGD*~ESTDTQYF	TRBV2*01, TRBV2*02, TRBV2*03	TRBV2	TRBJ2-3*01	TRBJ2-3	TRBD2*02, TRBD2*01	TRBD2	8	16	25	28	7	2	9
1	9.78E-08	TGTGCCAGCGGAGAGGGCGGTCGGGTTTATGAACACTGAAGCTTTCTTT	CASGEGGR~FMNTEAFF	TRBV7-9*03, TRBV7-9*01, TRBV7-9*04, TRBV7-9*02	TRBV7-9	TRBJ1-1*01	TRBJ1-1	TRBD2*02	TRBD2	8	12	16	29	3	12	15
1	9.78E-08	TGTGCCAGCATTTTTAGGGGGGACTAGCGGGGAGTACGAGCAGTACTTC	CASIFRGD~SGEYEQYF	TRBV7-3*05, TRBV7-3*01	TRBV7-3	TRBJ2-7*01	TRBJ2-7	TRBD2*01	TRBD2	9	19	31	34	9	2	11
1	9.78E-08	TGTGCCAGCATTCGGGGGGACAGGGGAAGGTGGAAACACCATATATTTT	CASIRGDR~EGGNTIYF	TRBV5-4*01, TRBV5-4*03, TRBV5-4*04	TRBV5-4	TRBJ1-3*01	TRBJ1-3	TRBD1*01	TRBD1	9	16	25	30	6	4	10
1	9.78E-08	TGTGCCAGCATTACTACGGGGACTAGCGGGGTGCAATGAGCAGTTCTTC	CASITTGT~AGCNEQFF	TRBV2*01, TRBV2*02, TRBV2*03	TRBV2	TRBJ2-1*01	TRBJ2-1	TRBD2*01	TRBD2	9	18	30	33	8	2	10
1	9.78E-08	TGTGCCAGCATTAGGGCCTTTAGCGGGAGTATCGGGGAGCTGTTTTTTT	CASIRAFS~GVSGSCFF	TRBV6-1*01	TRBV6-1	TRBJ2-2*01	TRBJ2-2	TRBD2*02	TRBD2	9	20	28	43	10	14	24
1	9.78E-08	TGTGCCAGCATCCTTCTCAGGCGGTCTCTCCTACAATGAGCAGTTCTTC	CASILLRR~LSYNEQFF	TRBV5-6*01	TRBV5-6	TRBJ2-1*01	TRBJ2-1	TRBD1*01, TRBD2*02, TRBD2*01	TRBD1, TRBD2	9	17	20	27	7	6	13
1	9.78E-08	TGTGCCAGCATGAGTAGCGGGGGGTCTATTGAACACTGAAGCTTTCTTT	CASMSSGG~LLNTEAFF	TRBV6-1*01	TRBV6-1	TRBJ1-1*01	TRBJ1-1	TRBD2*01	TRBD2	9	14	23	29	4	5	9
1	9.78E-08	TGTGCCAGCATGAGTAGCGGGGACCGGGCGCCACGGTCCGCAGTTCTTC	CASMSSGD~GRHGPQFF	TRBV9*02, TRBV9*01, TRBV9*03	TRBV9	TRBJ2-1*01	TRBJ2-1	TRBD2*01	TRBD2	9	14	21	39	4	17	21
1	9.78E-08	TGTGCCAGCATGAGTAGCGGGGACACCGGGGAGCTACGAGCAGTACTTC	CASMSSGD~PGSYEQYF	TRBV6-1*01	TRBV6-1	TRBJ2-7*01	TRBJ2-7	TRBD2*01	TRBD2	9	14	21	33	4	11	15
1	9.78E-08	TGTGCCAGCATGAGTAGCGGGGACACCGGGGAGCGACGAGCAGTACTTC	CASMSSGD~PGSDEQYF	TRBV6-1*01	TRBV6-1	TRBJ2-7*01	TRBJ2-7	TRBD2*01	TRBD2	9	14	21	35	4	13	17
1	9.78E-08	TGTGCCAGCATGAGTAGCGGGACTAGTGGGCCAAGAGACCCAGTACTTC	CASMSSGT~VGQETQYF	TRBV6-1*01	TRBV6-1	TRBJ2-5*01	TRBJ2-5	TRBD2*02, TRBD2*01	TRBD2	9	18	25	30	8	4	12
1	9.78E-08	TGTGCCAGCATATTTGCCCAAACGGACGGACGGCTATGGCTACACCTTC	CASIFAQT~TDGYGYTF	TRBV9*02, TRBV9*01, TRBV9*03	TRBV9	TRBJ1-2*01	TRBJ1-2	TRBD1*01, TRBD2*02, TRBD2*01	TRBD1, TRBD2	9	27	30	33	17	2	19
1	9.78E-08	TGTGCCAGCACCTCGGAGACAGGGGCTAGGGGACACTGAAGCTTTCTTT	CASTSETG~LGDTEAFF	TRBV11-3*01, TRBV11-3*02	TRBV11-3	TRBJ1-1*01	TRBJ1-1	TRBD1*01	TRBD1	9	17	24	32	7	7	14
1	9.78E-08	TGTGCCAGCACCTGGGGCGGGAGGGCCGGGCACCGGGGAGCTGTTTTTT	CASTWGGR~PGTGELFF	TRBV12-4*01, TRBV12-3*01	TRBV12-4, TRBV12-3	TRBJ2-2*01	TRBJ2-2	TRBD2*02	TRBD2	9	16	24	30	6	5	11
1	9.78E-08	TGTGCCAGCACCCTAAGCCCAAGGACAGGGGGCCTATGGCTACACCTTC	CASTLSPR~QGAYGYTF	TRBV12-4*01, TRBV12-3*01	TRBV12-4, TRBV12-3	TRBJ1-2*01	TRBJ1-2	TRBD1*01	TRBD1	9	22	32	33	12	0	12
1	9.78E-08	TGTGCCAGCACCCAAGGGACTAGCGGGAGGGCCCAATGAGCAGTTCTTC	CASTQGTS~GGPNEQFF	TRBV2*01, TRBV2*02, TRBV2*03	TRBV2	TRBJ2-1*01	TRBJ2-1	TRBD2*02	TRBD2	9	15	30	33	5	2	7
1	9.78E-08	TGTGCCAGCACCGTGGGGACTAGCGGGGGCCACAGATACGCAGTATTTT	CASTVGTS~GATDTQYF	TRBV2*01, TRBV2*02, TRBV2*03	TRBV2	TRBJ2-3*01	TRBJ2-3	TRBD2*01	TRBD2	9	15	28	30	5	1	6
1	9.78E-08	TGTGCCAGCACCGGCGCGTCGGAAAAACTGTTTAAACGAGCAGTACTTC	CASTGASE~NCLNEQYF	TRBV9*02, TRBV9*01, TRBV9*03	TRBV9	TRBJ2-7*01	TRBJ2-7	TRBD1*01	TRBD1	9	27	30	35	17	4	21
1	9.78E-08	TGTGCCAGCACGTCCGGGGGGGCAGGGGCTACAGAAGAAGCAGTATTTT	CASTSGGA~GLQKKQYF	TRBV2*01, TRBV2*02, TRBV2*03	TRBV2	TRBJ2-3*01	TRBJ2-3	TRBD2*01	TRBD2	9	14	21	39	4	17	21
1	9.78E-08	TGTGCCAGCACGCCCCCCGGGACTAGCGGGGTACAATGAGCAGTTCTTC	CASTPPGT~AGYNEQFF	TRBV11-2*01	TRBV11-2	TRBJ2-1*01	TRBJ2-1	TRBD2*01	TRBD2	9	18	30	31	8	0	8
1	9.78E-08	TGTGCCAGCACGCAAGGTCCTAGCGGGAGCGAGGTTTGAGCAGTTCTTC	CASTQGPS~GARFEQFF	TRBV7-3*05, TRBV7-3*01	TRBV7-3	TRBJ2-1*01	TRBJ2-1	TRBD2*02	TRBD2	9	19	28	36	9	7	16
1	9.78E-08	TGTGCCAGCACGCAAGGGACTAGCGGGAGGGTCTAATGAGCAGTTCTTC	CASTQGTS~GGSNEQFF	TRBV7-9*03, TRBV7-9*01, TRBV7-9*04, TRBV7-9*02	TRBV7-9	TRBJ2-1*01	TRBJ2-1	TRBD2*02	TRBD2	9	15	30	34	5	3	8
1	9.78E-08	TGTGCCAGCAGTTTTTGGACTAGCGGGAGGAACAGATACGCAGTATTTT	CASSFWTS~GGTDTQYF	TRBV7-3*05, TRBV7-3*01	TRBV7-3	TRBJ2-3*01	TRBJ2-3	TRBD2*02	TRBD2	10	16	29	31	5	1	6
1	9.78E-08	TGTGCCAGCAGTTTTCCACAGGGGAGCAGCTAACTATGGCTACACCTTC	CASSFPQG~AANYGYTF	TRBV2*01, TRBV2*02, TRBV2*03	TRBV2	TRBJ1-2*01	TRBJ1-2	TRBD1*01	TRBD1	11	17	23	29	5	5	10
1	9.78E-08	TGTGCCAGCAGTTTTGGGGACTAGCGGTCTCTACAATGAGCAGTTCTTC	CASSFGD*~GLYNEQFF	TRBV12-4*01, TRBV12-3*01	TRBV12-4, TRBV12-3	TRBJ2-1*01	TRBJ2-1	TRBD2*02, TRBD2*01	TRBD2	13	16	26	30	2	3	5
1	9.78E-08	TGTGCCAGCAGTTTCGTTGGGGGGTGGGTCCTACAATGAGCAGTTCTTC	CASSFVGG~GSYNEQFF	TRBV28*01	TRBV28	TRBJ2-1*01	TRBJ2-1	TRBD2*01	TRBD2	13	18	23	28	4	4	8
1	9.78E-08	TGTGCCAGCAGTTTCGGTCTAGCGGGAGTGCACCGGGGAGCTGTTTTTT	CASSFGLA~ECTGELFF	TRBV12-4*01, TRBV12-4*02, TRBV12-3*01	TRBV12-4, TRBV12-3	TRBJ2-2*01	TRBJ2-2	TRBD2*02	TRBD2	13	18	27	30	4	2	6
1	9.78E-08	TGTGCCAGCAGTTTCACTAGCGGCCAGCTCCTACAATGAGCAGTTCTTC	CASSFTSG~SSYNEQFF	TRBV12-4*01, TRBV12-3*01	TRBV12-4, TRBV12-3	TRBJ2-1*01	TRBJ2-1	TRBD2*02, TRBD2*01	TRBD2	13	15	22	27	1	4	5
1	9.78E-08	TGTGCCAGCAGTTTGGCGACTAGCGGAAAGCTCCTACGAGCAGTACTTC	CASSLATS~ESSYEQYF	TRBV28*01	TRBV28	TRBJ2-7*01	TRBJ2-7	TRBD2*02, TRBD2*01	TRBD2	13	17	25	30	3	4	7
1	9.78E-08	TGTGCCAGCAGTTTGGGGCGGGAGGGCTTCCGGGGAGACCCAGTACTTC	CASSLGRE~ASGETQYF	TRBV12-4*01, TRBV12-3*01	TRBV12-4, TRBV12-3	TRBJ2-5*01	TRBJ2-5	TRBD2*02	TRBD2	13	17	25	34	3	8	11
1	9.78E-08	TGTGCCAGCAGTTTGGGGCGGGAGGGCGTTTGGGGGAAAACTGTTTTTT	CASSLGRE~AFGGKLFF	TRBV12-4*01, TRBV12-3*01	TRBV12-4, TRBV12-3	TRBJ1-4*01	TRBJ1-4	TRBD2*02	TRBD2	13	17	25	36	3	10	13
1	9.78E-08	TGTGCCAGCAGTTTGAGGACAGGGGGCGGATGAAGAGACCCAGTACTTC	CASSLRTG~ADEETQYF	TRBV2*01, TRBV2*02, TRBV2*03	TRBV2	TRBJ2-5*01	TRBJ2-5	TRBD1*01	TRBD1	11	16	26	32	4	5	9
1	9.78E-08	TGTGCCAGCAGTTTGAGAGCTAGCGGGAGGGGGAGAGACCCAGTACTTC	CASSLRAS~GGGETQYF	TRBV5-6*01	TRBV5-6	TRBJ2-5*01	TRBJ2-5	TRBD2*02	TRBD2	14	19	30	33	4	2	6
1	9.78E-08	TGTGCCAGCAGTTTATTAGGACAGGGAAAGCAATCAGCCCCAGCATTTT	CASSLLGQ~ESNQPQHF	TRBV28*01	TRBV28	TRBJ1-5*01	TRBJ1-5	TRBD1*01	TRBD1	15	18	25	28	2	2	4
1	9.78E-08	TGTGCCAGCAGTTTATTAAGGACAGGGGGCTACCGGGGAGCTGTTTTTT	CASSLLRT~GATGELFF	TRBV12-4*01, TRBV12-3*01	TRBV12-4, TRBV12-3	TRBJ2-2*01	TRBJ2-2	TRBD1*01	TRBD1	14	19	29	31	4	1	5
1	9.78E-08	TGTGCCAGCAGTTTATCTTTTCAGGACATACGACTACGAGCAGTACTTC	CASSLSFQ~TYDYEQYF	TRBV27*01	TRBV27	TRBJ2-7*01	TRBJ2-7	TRBD1*01	TRBD1	16	23	27	33	6	5	11
1	9.78E-08	TGTGCCAGCAGTTTATCCGGTCGGGTTTATGAACACTGAAGCTTTCTTT	CASSLSGR~FMNTEAFF	TRBV28*01	TRBV28	TRBJ1-1*01	TRBJ1-1	TRBD2*02, TRBD2*01	TRBD2	15	21	24	29	5	4	9
1	9.78E-08	TGTGCCAGCAGTTTATCCGGCATGTTCTGGGGCCAACGTCCTGACTTTC	CASSLSGM~SGANVLTF	TRBV28*01	TRBV28	TRBJ2-6*01	TRBJ2-6	TRBD1*01, TRBD2*02, TRBD2*01	TRBD1, TRBD2	15	18	20	25	2	4	6
1	9.78E-08	TGTGCCAGCAGTTTATCCGGGAGATGGTCTCACCGGGGAGCTGTTTTTT	CASSLSGR~GLTGELFF	TRBV28*01	TRBV28	TRBJ2-2*01	TRBJ2-2	TRBD2*02	TRBD2	15	17	22	30	1	7	8
1	9.78E-08	TGTGCCAGCAGTTTATCAGGGGGAGACCAGACAAGAGACCCAGTACTTC	CASSLSGG~TRQETQYF	TRBV12-4*01, TRBV12-3*01	TRBV12-4, TRBV12-3	TRBJ2-5*01	TRBJ2-5	TRBD1*01	TRBD1	14	16	22	31	1	8	9
1	9.78E-08	TGTGCCAGCAGTTTATATAGGGCTAGCGGGGTACAATGAGCAGTTCTTC	CASSLYRA~AGYNEQFF	TRBV12-4*01, TRBV12-3*01	TRBV12-4, TRBV12-3	TRBJ2-1*01	TRBJ2-1	TRBD2*01	TRBD2	14	22	30	31	7	0	7
1	9.78E-08	TGTGCCAGCAGTTTATAGAACAGGGTCGCCCAATCAGCCCCAGCATTTT	CASSL*NR~SPNQPQHF	TRBV12-4*01, TRBV12-3*01	TRBV12-4, TRBV12-3	TRBJ1-5*01	TRBJ1-5	TRBD1*01	TRBD1	14	19	24	30	4	5	9
1	9.78E-08	TGTGCCAGCAGTTTACTGCCGGATAGAGACTAGCGGGGAGCTGTTTTTT	CASSLLPD~ETSGELFF	TRBV7-3*01	TRBV7-3	TRBJ2-2*01	TRBJ2-2	TRBD2*02, TRBD2*01	TRBD2	14	27	32	33	12	0	12
1	9.78E-08	TGTGCCAGCAGTTTAGGCGACAGGGGGGCTCGGGCAGCCCCAGCATTTT	CASSLGDR~GLGQPQHF	TRBV28*01	TRBV28	TRBJ1-5*01	TRBJ1-5	TRBD1*01	TRBD1	14	18	26	34	3	7	10
1	9.78E-08	TGTGCCAGCAGTTTAGGGCCAGCGGGGGACAGGCTATGGCTACACCTTC	CASSLGPA~GTGYGYTF	TRBV12-4*01, TRBV12-3*01	TRBV12-4, TRBV12-3	TRBJ1-2*01	TRBJ1-2	TRBD1*01, TRBD2*01	TRBD1, TRBD2	15	25	32	33	9	0	9
1	9.78E-08	TGTGCCAGCAGTTTAAGCTGGACAGGGGAGTCGGAACGGGCAGTACTTC	CASSLSWT~GSRNGQYF	TRBV12-4*01, TRBV27*01, TRBV12-4*02, TRBV28*01, TRBV12-3*01	TRBV12-4, TRBV27, TRBV28, TRBV12-3	TRBJ2-7*01	TRBJ2-7	TRBD1*01	TRBD1	14	19	27	35	4	7	11
1	9.78E-08	TGTGCCAGCAGTTCTAGCGGGAGCCAACGGGAGGAATGAGCAGTTCTTC	CASSSSGS~NGRNEQFF	TRBV7-2*04, TRBV7-2*01	TRBV7-2	TRBJ2-1*01	TRBJ2-1	TRBD2*02	TRBD2	10	13	22	34	2	11	13
1	9.78E-08	TGTGCCAGCAGTTCTAGCGGAGGGTAGCGGGGATAATGAGCAGTTCTTC	CASSSSGG~SGDNEQFF	TRBV7-2*04, TRBV7-2*01	TRBV7-2	TRBJ2-1*01	TRBJ2-1	TRBD2*01	TRBD2	10	24	31	34	13	2	15
1	9.78E-08	TGTGCCAGCAGTTCCTTCGGGGGGGGGAGGGATGACTGAAGCTTTCTTT	CASSSFGG~GGMTEAFF	TRBV5-5*01, TRBV5-5*02, TRBV5-5*03	TRBV5-5	TRBJ1-1*01	TRBJ1-1	TRBD2*01	TRBD2	10	17	24	34	6	9	15
1	9.78E-08	TGTGCCAGCAGTTCCTTCGGGGGGGGGAAGGATGACTGAGGCTTTCTTT	CASSSFGG~GRMTEAFF	TRBV5-4*01, TRBV5-4*03, TRBV5-4*04	TRBV5-4	TRBJ1-1*01	TRBJ1-1	TRBD2*01	TRBD2	10	17	24	34	6	9	15
1	9.78E-08	TGTGCCAGCAGTTCCCAGACAGGGCTTAGCTAACTATGGCTACACCTTC	CASSSQTG~LANYGYTF	TRBV7-2*04, TRBV7-2*01	TRBV7-2	TRBJ1-2*01	TRBJ1-2	TRBD1*01	TRBD1	10	17	23	29	6	5	11
1	9.78E-08	TGTGCCAGCAGTTCCGGACAGGTTGGGCTTGGGCCCCAGCATATATTTT	CASSSGQV~GLGPSIYF	TRBV6-5*01	TRBV6-5	TRBJ1-3*01	TRBJ1-3	TRBD1*01	TRBD1	12	15	21	39	2	17	19
1	9.78E-08	TGTGCCAGCAGTTCCACCCCGACAGCTCGTACAAGAGACCCAGTACTTC	CASSSTPT~LVQETQYF	TRBV27*01	TRBV27	TRBJ2-5*01	TRBJ2-5	TRBD1*01, TRBD2*01	TRBD1, TRBD2	12	20	24	31	7	6	13
1	9.78E-08	TGTGCCAGCAGTTCGGACTAGCCAACGCTCCTACGATGGGCAGTTCTTC	CASSSD*P~RSYDGQFF	TRBV6-6*04	TRBV6-6	TRBJ2-1*01	TRBJ2-1	TRBD2*02, TRBD2*01	TRBD2	11	14	21	35	2	13	15
1	9.78E-08	TGTGCCAGCAGTTGGGACTAGCGGAACGTACCAAGAGACCCAGTACTTC	CASSWD*R~TYQETQYF	TRBV28*01	TRBV28	TRBJ2-5*01	TRBJ2-5	TRBD2*02, TRBD2*01	TRBD2	12	13	23	29	0	5	5
1	9.78E-08	TGTGCCAGCAGTTGGACTAGCGGGAGATCGCGGCGACGAGCAGTACTTC	CASSWTSG~DRGDEQYF	TRBV2*01, TRBV2*02, TRBV2*03	TRBV2	TRBJ2-7*01	TRBJ2-7	TRBD2*02	TRBD2	11	13	25	35	1	9	10
1	9.78E-08	TGTGCCAGCAGTTATGCGGTTCGGGAGATCGGGCGAGACCCAGTACTTC	CASSYAVR~RSGETQYF	TRBV6-1*01	TRBV6-1	TRBJ2-5*01	TRBJ2-5	TRBD2*02	TRBD2	11	21	26	34	9	7	16
1	9.78E-08	TGTGCCAGCAGTTACTCCCAGGACTAGCGGGAGTTACGAGCAGTACTTC	CASSYSQD~SGSYEQYF	TRBV12-4*01, TRBV12-3*01	TRBV12-4, TRBV12-3	TRBJ2-7*01	TRBJ2-7	TRBD2*02	TRBD2	12	20	32	34	7	1	8
1	9.78E-08	TGTGCCAGCAGTTACTCGATACCGGGACAGGGCCAACGAGCAGTACTTC	CASSYSIP~DRANEQYF	TRBV6-7*01	TRBV6-7	TRBJ2-7*01	TRBJ2-7	TRBD1*01	TRBD1	16	23	31	35	6	3	9
1	9.78E-08	TGTGCCAGCAGTTACTCGAGGGCGGAGGGCCGGAAACACCATATATTTT	CASSYSRA~RAGNTIYF	TRBV6-5*01	TRBV6-5	TRBJ1-3*01	TRBJ1-3	TRBD2*02	TRBD2	16	23	28	31	6	2	8
1	9.78E-08	TGTGCCAGCAGTTACTCGAGAAGGACCGGGGAATCAGCCCCAGCATTTT	CASSYSRR~PGNQPQHF	TRBV6-5*01	TRBV6-5	TRBJ1-5*01	TRBJ1-5	TRBD2*01	TRBD2	16	26	30	31	9	0	9
1	9.78E-08	TGTGCCAGCAGTTACTGGGCTAGCGGGAGTAGTAGATACGCAGTATTTT	CASSYWAS~GVVDTQYF	TRBV6-1*01	TRBV6-1	TRBJ2-3*01	TRBJ2-3	TRBD2*02	TRBD2	11	19	28	33	7	4	11
1	9.78E-08	TGTGCCAGCAGTTACTGGAGGCGGGTCGCCTTACAATGAGCAGTTCTTC	CASSYWRR~SPYNEQFF	TRBV6-5*01	TRBV6-5	TRBJ2-1*01	TRBJ2-1	TRBD2*02, TRBD2*01	TRBD2	15	20	24	31	4	6	10
1	9.78E-08	TGTGCCAGCAGTTACCCCGACTAGCGGGAGAGGCGGGGAGCTGTTTTTT	CASSYPD*~GRGGELFF	TRBV6-5*01	TRBV6-5	TRBJ2-2*01	TRBJ2-2	TRBD2*02	TRBD2	14	18	29	33	3	3	6
1	9.78E-08	TGTGCCAGCAGTTACCGCGGCAGGGTCGCCCAATCAGCCCCAGCATTTT	CASSYRGR~SPNQPQHF	TRBV6-1*01	TRBV6-1	TRBJ1-5*01	TRBJ1-5	TRBD1*01	TRBD1	11	20	24	30	8	5	13
1	9.78E-08	TGTGCCAGCAGTTACCACACTTAGGCATGGGAAGGAAAAACTGTTTTTT	CASSYHT*~HGKEKLFF	TRBV12-4*01, TRBV12-4*02, TRBV12-3*01	TRBV12-4, TRBV12-3	TRBJ1-4*01	TRBJ1-4	TRBD1*01, TRBD2*02, TRBD2*01	TRBD1, TRBD2	12	28	31	34	15	2	17
1	9.78E-08	TGTGCCAGCAGTTACGTGGGCCAGCGGGAGGGCAGATACGCAGTATTTT	CASSYVGQ~GRADTQYF	TRBV6-4*02, TRBV6-4*01	TRBV6-4	TRBJ2-3*01	TRBJ2-3	TRBD2*02	TRBD2	11	22	31	32	10	0	10
1	9.78E-08	TGTGCCAGCAGTTACGGCAGCGAACCGCGCCTACAATGAGCAGTTCTTC	CASSYGSE~RAYNEQFF	TRBV6-5*01	TRBV6-5	TRBJ2-1*01	TRBJ2-1	TRBD2*02, TRBD2*01	TRBD2	14	18	21	29	3	7	10
1	9.78E-08	TGTGCCAGCAGTTACGGGCGGACTAGTGGACTCCTACGAGCAGTTCTTC	CASSYGRT~VDSYEQFF	TRBV2*01, TRBV2*03	TRBV2	TRBJ2-1*01	TRBJ2-1	TRBD2*02, TRBD2*01	TRBD2	11	19	25	37	7	11	18
1	9.78E-08	TGTGCCAGCAGTTACGGGGCGGGAGAACCAAACAGATACGCAGTATTTT	CASSYGAG~NQTDTQYF	TRBV6-5*01	TRBV6-5	TRBJ2-3*01	TRBJ2-3	TRBD2*02	TRBD2	14	18	24	31	3	6	9
1	9.78E-08	TGTGCCAGCAGTTACGACAGGGGAGGGGAACAATCAGCCCCAGCATTTT	CASSYDRG~GNNQPQHF	TRBV6-5*01	TRBV6-5	TRBJ1-5*01	TRBJ1-5	TRBD1*01	TRBD1	14	15	22	30	0	7	7
1	9.78E-08	TGTGCCAGCAGTTACATGGACAGGGTCGCCCAATCAGCCCCAGCATTTT	CASSYMDR~SPNQPQHF	TRBV6-1*01	TRBV6-1	TRBJ1-5*01	TRBJ1-5	TRBD1*01	TRBD1	11	17	24	30	5	5	10
1	9.78E-08	TGTGCCAGCAGTTACATGGACAGGGGGGGGCTCCGGGGAGCTGTTTTTT	CASSYMDR~GGSGELFF	TRBV6-5*01	TRBV6-5	TRBJ2-2*01	TRBJ2-2	TRBD1*01	TRBD1	14	17	26	32	2	5	7
1	9.78E-08	TGTGCCAGCAGTTACACTAGCGGGAGGGCCCACAGATACGCAGTATTTT	CASSYTSG~GPTDTQYF	TRBV7-9*03, TRBV7-9*01, TRBV7-9*04, TRBV7-9*02	TRBV7-9	TRBJ2-3*01	TRBJ2-3	TRBD2*02	TRBD2	10	15	27	30	4	2	6
1	9.78E-08	TGTGCCAGCAGTTACACCTGGACTAGCGGGAACCTACGAGCAGTACTTC	CASSYTWT~AGTYEQYF	TRBV2*01, TRBV2*02, TRBV2*03	TRBV2	TRBJ2-7*01	TRBJ2-7	TRBD2*02	TRBD2	11	19	30	32	7	1	8
1	9.78E-08	TGTGCCAGCAGTTACAAAGATAGCGGGAGACACAGATACACAGTATTTT	CASSYKDS~GDTDTQYF	TRBV6-5*01	TRBV6-5	TRBJ2-3*01	TRBJ2-3	TRBD2*02	TRBD2	14	20	28	30	5	1	6
1	9.78E-08	TGTGCCAGCAGTTAGCTCCGGGACAGGGCCACATTCACCCCTCCACTTT	CASS*LRD~GPHSPLHF	TRBV2*01, TRBV2*02, TRBV2*03	TRBV2	TRBJ1-6*01	TRBJ1-6	TRBD1*01	TRBD1	11	19	27	32	7	4	11
1	9.78E-08	TGTGCCAGCAGTTAGGAGGGGGACTAGCGGCTACAATGAGCAGTTCTTC	CASS*EGD~SGYNEQFF	TRBV6-5*01	TRBV6-5	TRBJ2-1*01	TRBJ2-1	TRBD2*02, TRBD2*01	TRBD2	13	19	29	30	5	0	5
1	9.78E-08	TGTGCCAGCAGTTAAACCCGGGACAGGGGGCGGGGAGACCCAGTACTTC	CASS*TRD~GGGETQYF	TRBV12-4*01, TRBV12-3*01	TRBV12-4, TRBV12-3	TRBJ2-5*01	TRBJ2-5	TRBD1*01	TRBD1	12	19	30	34	6	3	9
1	9.78E-08	TGTGCCAGCAGTCTCCCCGGTCGGGTTTATGAACACTGAAGCTTTCTTT	CASSLPGR~FMNTEAFF	TRBV28*01	TRBV28	TRBJ1-1*01	TRBJ1-1	TRBD2*02, TRBD2*01	TRBD2	11	12	16	29	0	12	12
1	9.78E-08	TGTGCCAGCAGTCTCCCCGGGACTCCTATTCAACAATGAGCAGTTCTTC	CASSLPGT~LFNNEQFF	TRBV6-1*01	TRBV6-1	TRBJ2-1*01	TRBJ2-1	TRBD2*02, TRBD2*01	TRBD2	11	18	23	32	6	8	14
1	9.78E-08	TGTGCCAGCAGTCTCCCCGGGACCTTATTCTTACACTGAAGCTTTCTTT	CASSLPGT~YSYTEAFF	TRBV28*01	TRBV28	TRBJ1-1*01	TRBJ1-1	TRBD1*01, TRBD2*02, TRBD2*01	TRBD1, TRBD2	11	18	22	32	6	9	15
1	9.78E-08	TGTGCCAGCAGTCTCCCCGGGACCTACATTAGGTTACGAGCAGTACTTC	CASSLPGT~TLGYEQYF	TRBV28*01	TRBV28	TRBJ2-7*01	TRBJ2-7	TRBD1*01, TRBD2*02, TRBD2*01	TRBD1, TRBD2	11	18	22	34	6	11	17
1	9.78E-08	TGTGCCAGCAGTCTCCCCGGGACATACGACTAACTATGGCTACACCTTC	CASSLPGT~TTNYGYTF	TRBV28*01	TRBV28	TRBJ1-2*01	TRBJ1-2	TRBD1*01	TRBD1	11	18	23	29	6	5	11
1	9.78E-08	TGTGCCAGCAGTCTCCCCGGGACAGGGTTACACCGGGGAGCTGTTTTTT	CASSLPGT~GYTGELFF	TRBV28*01	TRBV28	TRBJ2-2*01	TRBJ2-2	TRBD1*01	TRBD1	11	18	26	29	6	2	8
1	9.78E-08	TGTGCCAGCAGTCTCCCCGGGACAGGGGTACACCGGGGAGCTGTTTTTT	CASSLPGT~GYTGELFF	TRBV28*01	TRBV28	TRBJ2-2*01	TRBJ2-2	TRBD1*01	TRBD1	11	18	27	29	6	1	7
1	9.78E-08	TGTGCCAGCAGTCTCCCCGGGACAGACAAACACCGGGGAGCTGTTTTTT	CASSLPGT~TNTGELFF	TRBV28*01	TRBV28	TRBJ2-2*01	TRBJ2-2	TRBD1*01	TRBD1	11	18	24	28	6	3	9
1	9.78E-08	TGTGCCAGCAGTCTCCCCGGGAAGCTCTGGGGCCAACGTCCTGACTTTC	CASSLPGK~SGANVLTF	TRBV28*01	TRBV28	TRBJ2-6*01	TRBJ2-6	TRBD2*02, TRBD2*01	TRBD2	11	17	21	24	5	2	7
1	9.78E-08	TGTGCCAGCAGTCTCCCCGGACACAGGCGGCAATCAGCCCCAGCATTTT	CASSLPGH~GGNQPQHF	TRBV28*01	TRBV28	TRBJ1-5*01	TRBJ1-5	TRBD1*01, TRBD2*02, TRBD2*01	TRBD1, TRBD2	11	22	26	29	10	2	12
1	9.78E-08	TGTGCCAGCAGTCTCCCCGACAGGGACAATCCAAGAGACCCAGTACTTC	CASSLPDR~TIQETQYF	TRBV28*01	TRBV28	TRBJ2-7*01	TRBJ2-7	TRBD1*01	TRBD1	11	18	24	40	6	15	21
1	9.78E-08	TGTGCCAGCAGTCTCAAGTGCGGGGGTTGGGGGTCAGCCCCAGCATTTT	CASSLKCG~VGGQPQHF	TRBV27*01	TRBV27	TRBJ1-5*01	TRBJ1-5	TRBD2*01	TRBD2	11	19	25	33	7	7	14
1	9.78E-08	TGTGCCAGCAGTCTGGGACTAGCGGGAGGGCGGCAATGAGCAGTTCTTC	CASSLGLA~EGGNEQFF	TRBV25-1*01	TRBV25-1	TRBJ2-1*01	TRBJ2-1	TRBD2*02	TRBD2	11	14	29	33	2	3	5
1	9.78E-08	TGTGCCAGCAGTCTGGGAACAGGGGGGGGAACCGGGTGAGCAGTTCTTC	CASSLGTG~GEPGEQFF	TRBV6-5*01	TRBV6-5	TRBJ2-1*01	TRBJ2-1	TRBD1*01	TRBD1	11	18	25	36	6	10	16
1	9.78E-08	TGTGCCAGCAGTCTAATGACCCAGCGGGGGGTACAATGAGCAGTTCTTC	CASSLMTQ~GGYNEQFF	TRBV6-3*01, TRBV6-2*01	TRBV6-3, TRBV6-2	TRBJ2-1*01	TRBJ2-1	TRBD2*01	TRBD2	11	22	30	31	10	0	10
1	9.78E-08	TGTGCCAGCAGTCTAACGCCCCGGGACTAGCAGGTACGAGCAGTACTTC	CASSLTPR~TSRYEQYF	TRBV7-4*01	TRBV7-4	TRBJ2-7*01	TRBJ2-7	TRBD2*02, TRBD2*01	TRBD2	10	22	30	34	11	3	14
1	9.78E-08	TGTGCCAGCAGTCTAAGGGTCGACAGGGGGTAACTCACCCCTCCACTTT	CASSLRVD~GGNSPLHF	TRBV6-3*01, TRBV6-2*01	TRBV6-3, TRBV6-2	TRBJ1-6*01	TRBJ1-6	TRBD1*01	TRBD1	11	21	29	30	9	0	9
1	9.78E-08	TGTGCCAGCAGTCCTTGGGACTAGCGGGAGTCGGAACGAGCAGTACTTC	CASSPWD*~GSRNEQYF	TRBV2*01, TRBV2*02, TRBV2*03	TRBV2	TRBJ2-7*01	TRBJ2-7	TRBD2*02	TRBD2	11	16	29	35	4	5	9
1	9.78E-08	TGTGCCAGCAGTCCCCTGAAACAACCCTGGAAGCTACGAGCAGTACTTC	CASSPLKQ~PGSYEQYF	TRBV28*01	TRBV28	TRBJ2-7*01	TRBJ2-7	TRBD1*01	TRBD1	11	12	17	33	0	15	15
1	9.78E-08	TGTGCCAGCAGTCCCCTAGCGGGAGGCCTCCTCCTACGAGCAGTACTTC	CASSPLAG~ASSYEQYF	TRBV12-4*01, TRBV12-3*01	TRBV12-4, TRBV12-3	TRBJ2-5*01	TRBJ2-5	TRBD2*02	TRBD2	11	15	25	40	3	14	17
1	9.78E-08	TGTGCCAGCAGTCCCCGGGCTGTGCTCTGGGGCCAACGTCCTGACTTTC	CASSPRAV~SGANVLTF	TRBV12-4*01, TRBV12-4*02, TRBV12-3*01	TRBV12-4, TRBV12-3	TRBJ2-6*01	TRBJ2-6	TRBD2*01	TRBD2	11	12	16	24	0	7	7
1	9.78E-08	TGTGCCAGCAGTCCCGGGACTAGCGGGAGTCTCGGATACGCAGTATTTT	CASSPGTS~GVSDTQYF	TRBV11-1*01	TRBV11-1	TRBJ2-3*01	TRBJ2-3	TRBD2*02	TRBD2	10	15	28	34	4	5	9
1	9.78E-08	TGTGCCAGCAGTCCCGGGACTAGCGGGAGGGTTGGACGAGCAGTACTTC	CASSPGTS~GGLDEQYF	TRBV7-8*01, TRBV7-8*03	TRBV7-8	TRBJ2-7*01	TRBJ2-7	TRBD2*02	TRBD2	10	15	30	35	4	4	8
1	9.78E-08	TGTGCCAGCAGTCCGATGCGAGGGGGAAAGCACAGATACGCAGTATTTT	CASSPMRG~ESTDTQYF	TRBV12-4*01, TRBV12-3*01	TRBV12-4, TRBV12-3	TRBJ2-3*01	TRBJ2-3	TRBD1*01	TRBD1	11	20	25	28	8	2	10
1	9.78E-08	TGTGCCAGCAGTCGCAGGGGGGTACTCTGGGGCCAACGTCCTGACTTTC	CASSRRGV~SGANVLTF	TRBV7-9*03, TRBV7-9*01, TRBV7-9*04, TRBV7-9*02	TRBV7-9	TRBJ2-6*01	TRBJ2-6	TRBD1*01	TRBD1	10	14	20	24	3	3	6
1	9.78E-08	TGTGCCAGCAGTCGGGGGTGCACCTCCGTGCTCCTACGAGCAGTACTTC	CASSRGCT~PCSYEQYF	TRBV25-1*01	TRBV25-1	TRBJ2-7*01	TRBJ2-7	TRBD2*01	TRBD2	11	12	17	30	0	12	12
1	9.78E-08	TGTGCCAGCAGTCGGACTAGCGGGAGGGCCGCCCTACGAGCAGTACTTC	CASSRTSG~GPPYEQYF	TRBV2*01, TRBV2*02, TRBV2*03	TRBV2	TRBJ2-7*01	TRBJ2-7	TRBD2*02	TRBD2	11	13	27	32	1	4	5
1	9.78E-08	TGTGCCAGCAGTCGGACTAGCGGGAGGAGGGTCCTACGAGCAGTACTTC	CASSRTSG~GGSYEQYF	TRBV2*01, TRBV2*02, TRBV2*03	TRBV2	TRBJ2-7*01	TRBJ2-7	TRBD2*02	TRBD2	11	13	26	31	1	4	5
1	9.78E-08	TGTGCCAGCAGTCGGAGCGGGGGACAGGGGGCGAGAGACCCAGTACTTC	CASSRSGG~RGRETQYF	TRBV6-5*01	TRBV6-5	TRBJ2-5*01	TRBJ2-5	TRBD1*01	TRBD1	11	20	31	33	8	1	9
1	9.78E-08	TGTGCCAGCAGTCGATTGGGACAACTCTGGGGCCAACGTCCTGACTTTC	CASSRLGQ~SGANVLTF	TRBV6-1*01	TRBV6-1	TRBJ2-6*01	TRBJ2-6	TRBD1*01	TRBD1	11	17	22	24	5	1	6
1	9.78E-08	TGTGCCAGCAGTCAGGGAACTAGGGGGCAGCCAAGAGACCCAGTACTTC	CASSQGTR~GSQETQYF	TRBV6-1*01	TRBV6-1	TRBJ2-5*01	TRBJ2-5	TRBD1*01	TRBD1	11	21	27	30	9	2	11
1	9.78E-08	TGTGCCAGCAGTCAGATCGGGAGGCAGCTCCTACAATGAGCAGTTCTTC	CASSQIGR~SSYNEQFF	TRBV5-4*01, TRBV5-4*03, TRBV5-4*04	TRBV5-4	TRBJ2-1*01	TRBJ2-1	TRBD2*02	TRBD2	10	17	23	27	6	3	9
1	9.78E-08	TGTGCCAGCAGTCAACCCTGCCCGGACAGGGGTGAATGGCTACACCTTC	CASSQPCP~TGVNGYTF	TRBV12-4*01, TRBV12-3*01	TRBV12-4, TRBV12-3	TRBJ1-2*01	TRBJ1-2	TRBD1*01	TRBD1	11	23	31	35	11	3	14
1	9.78E-08	TGTGCCAGCAGTCAAAGGACTAGCGGGGTACACAGACACGCAGTATTTT	CASSQRTS~GYTDTQYF	TRBV7-6*01, TRBV7-6*02	TRBV7-6	TRBJ2-3*01	TRBJ2-3	TRBD2*01	TRBD2	10	16	27	30	5	2	7
1	9.78E-08	TGTGCCAGCAGTCAAAGGACTAGCGGGAGTCTACAATGAGCAGTTCTTC	CASSQRTS~GVYNEQFF	TRBV7-6*01, TRBV7-6*02	TRBV7-6	TRBJ2-1*01	TRBJ2-1	TRBD2*02	TRBD2	10	16	28	30	5	1	6
1	9.78E-08	TGTGCCAGCAGTCAAAGGACTAGCGGGAGGCACAGATACGCAGTATTTT	CASSQRTS~GGTDTQYF	TRBV7-6*01, TRBV7-6*02	TRBV7-6	TRBJ2-3*01	TRBJ2-3	TRBD2*02	TRBD2	10	16	28	29	5	0	5
1	9.78E-08	TGTGCCAGCAGTGTCGTCAGGGGGCGCGGGAGCCGGGGAGCTGTTTTTT	CASSVVRG~AGAGELFF	TRBV2*01, TRBV2*02, TRBV2*03	TRBV2	TRBJ2-2*01	TRBJ2-2	TRBD1*01	TRBD1	12	17	24	32	4	7	11
1	9.78E-08	TGTGCCAGCAGTGTCGTCAGGGGGCGCGAACACCGGGGAGCTGTTTTTT	CASSVVRG~ANTGELFF	TRBV2*01, TRBV2*02, TRBV2*03	TRBV2	TRBJ2-2*01	TRBJ2-2	TRBD1*01	TRBD1	12	17	24	26	4	1	5
1	9.78E-08	TGTGCCAGCAGTGTCGAGTACGGGGAGCTCCTACAATGAGCAGTTCTTC	CASSVEYG~SSYNEQFF	TRBV2*01, TRBV2*02, TRBV2*03	TRBV2	TRBJ2-1*01	TRBJ2-1	TRBD2*02, TRBD2*01	TRBD2	12	22	26	27	9	0	9
1	9.78E-08	TGTGCCAGCAGTGTCGAGTACGGGGAGCTGGACCGGGGAGCTGTTTTTT	CASSVEYG~SWTGELFF	TRBV2*01, TRBV2*02, TRBV2*03	TRBV2	TRBJ2-2*01	TRBJ2-2	TRBD2*02, TRBD2*01	TRBD2	12	22	26	31	9	4	13
1	9.78E-08	TGTGCCAGCAGTGCTCAGGGGAGGCGATGTCAATCAGCCCCAGCATTTT	CASSAQGR~DVNQPQHF	TRBV25-1*01	TRBV25-1	TRBJ1-5*01	TRBJ1-5	TRBD1*01, TRBD2*02	TRBD1, TRBD2	12	15	20	30	2	9	11
1	9.78E-08	TGTGCCAGCAGTGCGGCAGGGGGGCGCGGGAGCTGGTGGCTACACCTTC	CASSAAGG~AGAGGYTF	TRBV6-1*01	TRBV6-1	TRBJ1-2*01	TRBJ1-2	TRBD1*01, TRBD2*02	TRBD1, TRBD2	12	16	22	36	3	13	16
1	9.78E-08	TGTGCCAGCAGTGCGACTCCAGGCGCGGGGGGCCAACGTCCTGACTTTC	CASSATPG~RGANVLTF	TRBV25-1*01	TRBV25-1	TRBJ2-6*01	TRBJ2-6	TRBD1*01, TRBD2*02, TRBD2*01	TRBD1, TRBD2	12	19	22	28	6	5	11
1	9.78E-08	TGTGCCAGCAGTGCACTAGCGGACAGGACCGACCGGGGAGCTGTTTTTT	CASSALAD~GPTGELFF	TRBV6-1*01	TRBV6-1	TRBJ2-2*01	TRBJ2-2	TRBD2*02, TRBD2*01	TRBD2	12	14	21	31	1	9	10
1	9.78E-08	TGTGCCAGCAGTGCACAGGGACAGGGGGCGCGAGAAAAACTGTTTTTTT	CASSAQGQ~GREKNCFF	TRBV2*01, TRBV2*03	TRBV2	TRBJ1-4*01	TRBJ1-4	TRBD1*01	TRBD1	12	17	28	43	4	14	18
1	9.78E-08	TGTGCCAGCAGTGGCTACCGGGACAGGGTCCCGCAATGAGCAGTTCTTC	CASSGYRD~GSRNEQFF	TRBV2*01, TRBV2*02, TRBV2*03	TRBV2	TRBJ2-1*01	TRBJ2-1	TRBD1*01	TRBD1	12	19	27	33	6	5	11
1	9.78E-08	TGTGCCAGCAGTGGCCCGGGACAGGGATGACAATCAGCCCCAGCATTTT	CASSGPGQ~DDNQPQHF	TRBV25-1*01	TRBV25-1	TRBJ1-5*01	TRBJ1-5	TRBD1*01	TRBD1	12	17	25	30	4	4	8
1	9.78E-08	TGTGCCAGCAGTGGGACTAGCGGGAGGGGACACCGGGGAGCTGTTTTTT	CASSGTSG~GDTGELFF	TRBV6-4*02, TRBV6-4*01	TRBV6-4	TRBJ2-2*01	TRBJ2-2	TRBD2*02	TRBD2	12	13	27	29	0	1	1
1	9.78E-08	TGTGCCAGCAGTGGGAGCGGGGACTAGCGGGAGCAATGAGCAGTTCTTC	CASSGSGD~SGSNEQFF	TRBV27*01	TRBV27	TRBJ2-1*01	TRBJ2-1	TRBD2*02	TRBD2	11	19	32	33	7	0	7
1	9.78E-08	TGTGCCAGCAGTGGATTAGCGGGAGGGCCTCGCAGATACGCAGTATTTT	CASSGLAG~GLADTQYF	TRBV2*01, TRBV2*03	TRBV2	TRBJ2-3*01	TRBJ2-3	TRBD2*02	TRBD2	12	16	26	32	3	5	8
1	9.78E-08	TGTGCCAGCAGTGGACTAGCGGGAGTCTGGGGCCAACGTCCTGACTTTC	CASSGLAG~SGANVLTF	TRBV6-1*01	TRBV6-1	TRBJ2-6*01	TRBJ2-6	TRBD2*02	TRBD2	12	13	24	25	0	0	0
1	9.78E-08	TGTGCCAGCAGTGGACACGTATCAACGACGGCTGAAAAACTGTTTTTTT	CASSGHVS~RRLKNCFF	TRBV2*01, TRBV2*03	TRBV2	TRBJ1-4*01	TRBJ1-4	TRBD1*01	TRBD1	12	13	16	43	0	26	26
1	9.78E-08	TGTGCCAGCAGTGGACAGGATGGCTCTGGAAACAGATACGCAGTATTTT	CASSGQDG~LETDTQYF	TRBV6-1*01	TRBV6-1	TRBJ2-3*01	TRBJ2-3	TRBD1*01	TRBD1	12	13	18	31	0	12	12
1	9.78E-08	TGTGCCAGCAGTGGAGCGGGGTACGGGATGGGAATCACCCCTCCACTTT	CASSGAGY~GWESPLHF	TRBV6-4*02, TRBV6-4*01	TRBV6-4	TRBJ1-6*01	TRBJ1-6	TRBD2*01	TRBD2	12	14	20	34	1	13	14
1	9.78E-08	TGTGCCAGCAGTGATTCGCGAGGGAGAATCCTACAATGAGCAGTTCTTC	CASSDSRG~ESYNEQFF	TRBV25-1*01	TRBV25-1	TRBJ2-1*01	TRBJ2-1	TRBD2*02	TRBD2	13	21	25	28	7	2	9
1	9.78E-08	TGTGCCAGCAGTGATTGGCAGGGCAATCAGCCCCTCGACCCAGTACTTC	CASSDWQG~ISPSTQYF	TRBV2*01, TRBV2*02, TRBV2*03	TRBV2	TRBJ2-5*01	TRBJ2-5	TRBD1*01, TRBD2*02	TRBD1, TRBD2	13	18	22	36	4	13	17
1	9.78E-08	TGTGCCAGCAGTGATGGGACTAGCGGGAGGAAACAATGAGCAGTTCTTC	CASSDGTS~GGNNEQFF	TRBV2*01, TRBV2*03	TRBV2	TRBJ2-1*01	TRBJ2-1	TRBD2*02	TRBD2	13	15	29	32	1	2	3
1	9.78E-08	TGTGCCAGCAGTGATAGCGGAGACACCGGGGACAGGCGAGCAGTACTTC	CASSDSGD~PGTGEQYF	TRBV6-4*02, TRBV6-4*01	TRBV6-4	TRBJ2-7*01	TRBJ2-7	TRBD1*01	TRBD1	13	28	35	36	14	0	14
1	9.78E-08	TGTGCCAGCAGTGATAGCGGAGACACCGGGGACAGATACGCAGTATTTT	CASSDSGD~PGTDTQYF	TRBV6-4*02, TRBV6-4*01	TRBV6-4	TRBJ2-3*01	TRBJ2-3	TRBD2*02, TRBD2*01	TRBD2	13	14	19	31	0	11	11
1	9.78E-08	TGTGCCAGCAGTGACTCTAGCGGGAGCACAGAGTGAAAAACTGTTTTTT	CASSDSSG~AQSEKLFF	TRBV6-4*02, TRBV6-4*01	TRBV6-4	TRBJ1-4*01	TRBJ1-4	TRBD2*02	TRBD2	16	17	25	33	0	7	7
1	9.78E-08	TGTGCCAGCAGTGACTCGACCACCGGGGAGCACAGATACGCAGTATTTT	CASSDSTT~GSTDTQYF	TRBV6-4*02, TRBV6-4*01	TRBV6-4	TRBJ2-3*01	TRBJ2-3	TRBD2*01	TRBD2	16	23	27	28	6	0	6
1	9.78E-08	TGTGCCAGCAGTGACTCGACCAGGGAGGTTTTGTCAGCCCCAGCATTTT	CASSDSTR~RFCQPQHF	TRBV6-4*02, TRBV6-4*01	TRBV6-4	TRBJ1-5*01	TRBJ1-5	TRBD2*02	TRBD2	16	22	27	33	5	5	10
1	9.78E-08	TGTGCCAGCAGTGACTCGACAGGGGGCCGGCGGTGAAAAACTGTTTTTT	CASSDSTG~AGGEKLFF	TRBV6-4*02, TRBV6-4*01	TRBV6-4	TRBJ1-4*01	TRBJ1-4	TRBD1*01	TRBD1	16	17	26	33	0	6	6
1	9.78E-08	TGTGCCAGCAGTGACTCGAACACCGGGGAGCGGTTCACCCCTCCACTTT	CASSDSNT~GSGSPLHF	TRBV6-4*02, TRBV6-4*01	TRBV6-4	TRBJ1-6*01	TRBJ1-6	TRBD2*02, TRBD2*01	TRBD2	16	28	32	33	11	0	11
1	9.78E-08	TGTGCCAGCAGTGACTCGAAGGCTTCTAGCTGGTTAGGAGCAGTACTTC	CASSDSKA~LAG*EQYF	TRBV6-4*02, TRBV6-4*01	TRBV6-4	TRBJ2-7*01	TRBJ2-7	TRBD2*02, TRBD2*01	TRBD2	16	25	29	37	8	7	15
1	9.78E-08	TGTGCCAGCAGTGACTCAGCAGGCGAGCTCCTACAATGAGCAGTTCTTC	CASSDSAG~SSYNEQFF	TRBV6-4*02, TRBV6-4*01	TRBV6-4	TRBJ2-1*01	TRBJ2-1	TRBD1*01	TRBD1	16	19	22	27	2	4	6
1	9.78E-08	TGTGCCAGCAGTGACTCAGCAGGGGGCGGGCACAGATACGCAGTATTTT	CASSDSAG~AGTDTQYF	TRBV6-4*02, TRBV6-4*01	TRBV6-4	TRBJ2-3*01	TRBJ2-3	TRBD1*01	TRBD1	16	19	26	29	2	2	4
1	9.78E-08	TGTGCCAGCAGTGACTCAGCAGGGGACAGGGGAACCCGTTGCTTTCTTT	CASSDSAG~TGEPVAFF	TRBV6-4*02, TRBV6-4*01	TRBV6-4	TRBJ1-1*01	TRBJ1-1	TRBD1*01	TRBD1	16	22	31	40	5	8	13
1	9.78E-08	TGTGCCAGCAGTGACTCAAGTCGCCGGGAAGAACACTAAAGCTTTCTTT	CASSDSSR~GKNTKAFF	TRBV6-4*02, TRBV6-4*01	TRBV6-4	TRBJ1-1*01	TRBJ1-1	TRBD2*02	TRBD2	16	24	28	30	7	1	8
1	9.78E-08	TGTGCCAGCAGTGACTAGCGGGAGTTATGGGGCCAACGTCCTGACTTTC	CASSD*RE~YGANVLTF	TRBV2*01, TRBV2*02, TRBV2*03	TRBV2	TRBJ2-6*01	TRBJ2-6	TRBD2*02	TRBD2	13	14	23	27	0	3	3
1	9.78E-08	TGTGCCAGCAGTGACCTTCTTCAGGGCCATGAACACTGAAGCTTTCTTT	CASSDLLQ~AMNTEAFF	TRBV25-1*01	TRBV25-1	TRBJ1-1*01	TRBJ1-1	TRBD1*01	TRBD1	13	21	25	29	7	3	10
1	9.78E-08	TGTGCCAGCAGTGACGTCGGACGGCTCCTATAATTCACCCCTCCACTTT	CASSDVGR~SYNSPLHF	TRBV25-1*01	TRBV25-1	TRBJ1-6*01	TRBJ1-6	TRBD1*01, TRBD2*02, TRBD2*01	TRBD1, TRBD2	13	18	21	24	4	2	6
1	9.78E-08	TGTGCCAGCAGTGACGGGACTAGCGGGGGGTGGAGAGACCCAGTACTTC	CASSDGTS~GGGETQYF	TRBV6-4*02, TRBV6-4*01	TRBV6-4	TRBJ2-5*01	TRBJ2-5	TRBD2*01	TRBD2	14	15	29	33	0	3	3
1	9.78E-08	TGTGCCAGCAGTGACGGGACTAGCGGGACCGGCCTACGAGCAGTACTTC	CASSDGTS~GPAYEQYF	TRBV6-4*02, TRBV6-4*01	TRBV6-4	TRBJ2-7*01	TRBJ2-7	TRBD2*02	TRBD2	14	15	27	32	0	4	4
1	9.78E-08	TGTGCCAGCAGTGACGGGACTAGCGGGAGGGCCAGATACGCAGTATTTT	CASSDGTS~GGPDTQYF	TRBV6-4*02, TRBV6-4*01	TRBV6-4	TRBJ2-3*01	TRBJ2-3	TRBD2*02	TRBD2	14	15	30	32	0	1	1
1	9.78E-08	TGTGCCAGCAGTGACGGAGGGACTAGCGGGGCCCAATGAGCAGTTCTTC	CASSDGGT~AGPNEQFF	TRBV25-1*01	TRBV25-1	TRBJ2-1*01	TRBJ2-1	TRBD2*01	TRBD2	13	18	30	33	4	2	6
1	9.78E-08	TGTGCCAGCAGTGACATAGCGGGAGAGAAACTCCTACGAGCAGTACTTC	CASSDIAG~RNSYEQYF	TRBV6-1*01	TRBV6-1	TRBJ2-7*01	TRBJ2-7	TRBD2*02	TRBD2	13	16	24	30	2	5	7
1	9.78E-08	TGTGCCAGCAGTGACAGGGGCAGGGAGGGGCTCCGGGGAGCTGTTTTTT	CASSDRGR~RGSGELFF	TRBV6-4*02, TRBV6-4*01	TRBV6-4	TRBJ2-2*01	TRBJ2-2	TRBD2*02	TRBD2	14	22	28	32	7	3	10
1	9.78E-08	TGTGCCAGCAGTGAGCCACGGGAACGGGATCCGGGATATGCAGTATTTT	CASSEPRE~GIRDMQYF	TRBV6-5*01	TRBV6-5	TRBJ2-3*01	TRBJ2-3	TRBD2*02	TRBD2	11	24	28	34	12	5	17
1	9.78E-08	TGTGCCAGCAGTGAGGTTAGCGGGAGGGCCCACAGATACGCAGTATTTT	CASSEVSG~GPTDTQYF	TRBV6-4*02, TRBV6-4*01	TRBV6-4	TRBJ2-3*01	TRBJ2-3	TRBD2*02	TRBD2	13	17	27	30	3	2	5
1	9.78E-08	TGTGCCAGCAGTGAATCCCCGACAGGTGGAACACCGGGGAGCTGTTTTT	CASSESPT~VEHRGAVF	TRBV25-1*01	TRBV25-1	TRBJ2-2*01	TRBJ2-2	TRBD1*01	TRBD1	15	20	25	44	4	18	22
1	9.78E-08	TGTGCCAGCAGTGAATACTAGCGGGAGGGATTACAATGAGCAGTTCTTC	CASSEY*R~RDYNEQFF	TRBV2*01, TRBV2*03	TRBV2	TRBJ2-1*01	TRBJ2-1	TRBD2*02	TRBD2	14	16	28	31	1	2	3
1	9.78E-08	TGTGCCAGCAGTGAATAACGGGGGCTCCCTTAATTCACCCCTCCACTTT	CASSE*RG~SLNSPLHF	TRBV25-1*01	TRBV25-1	TRBJ1-6*01	TRBJ1-6	TRBD1*01, TRBD2*01	TRBD1, TRBD2	16	19	24	30	2	5	7
1	9.78E-08	TGTGCCAGCAGTGAACTCACGGATCGGACATGACAATGAGCAGTTCTTC	CASSELTD~GHDNEQFF	TRBV12-4*01, TRBV12-3*01	TRBV12-4, TRBV12-3	TRBJ2-1*01	TRBJ2-1	TRBD1*01	TRBD1	11	25	29	32	13	2	15
1	9.78E-08	TGTGCCAGCAGTGAAGTTCACAGGGTCGCCCAATCAGCCCCAGCATTTT	CASSEVHR~SPNQPQHF	TRBV6-1*01	TRBV6-1	TRBJ1-5*01	TRBJ1-5	TRBD1*01	TRBD1	15	19	24	30	3	5	8
1	9.78E-08	TGTGCCAGCAGTGAAGCGGGAGGGTACATCTAGTGGTGAGCAGTTCTTC	CASSEAGG~TSSGEQFF	TRBV6-4*02, TRBV6-4*01	TRBV6-4	TRBJ2-1*01	TRBJ2-1	TRBD2*02	TRBD2	13	14	23	36	0	12	12
1	9.78E-08	TGTGCCAGCAGTGAAGCAGCGGGACCTGGGCTCCTACGAGCAGTACTTC	CASSEAAG~LGSYEQYF	TRBV2*01, TRBV2*03	TRBV2	TRBJ2-7*01	TRBJ2-7	TRBD2*02	TRBD2	16	17	23	30	0	6	6
1	9.78E-08	TGTGCCAGCAGTGAAGCAGGCAGGGTCGCCCAATCAGCCCCAGCATTTT	CASSEAGR~SPNQPQHF	TRBV6-1*01	TRBV6-1	TRBJ1-5*01	TRBJ1-5	TRBD1*01	TRBD1	16	20	24	30	3	5	8
1	9.78E-08	TGTGCCAGCAGTGAAGGGGTTTAGCGGGAGACCGGGAGAGCAGTACTTC	CASSEGV*~GRPGEQYF	TRBV2*01, TRBV2*03	TRBV2	TRBJ2-7*01	TRBJ2-7	TRBD2*02	TRBD2	15	21	29	37	5	7	12
1	9.78E-08	TGTGCCAGCAGTGAAGAGACAGGGTCCGAACACCGGGGAGCTGTTTTTT	CASSEETG~PNTGELFF	TRBV6-1*01	TRBV6-1	TRBJ2-2*01	TRBJ2-2	TRBD1*01	TRBD1	15	17	23	26	1	2	3
1	9.78E-08	TGTGCCAGCAGTGAAAGCGGGATCGACAGGGAACTATGGCTACACCTTC	CASSESGI~TGNYGYTF	TRBV25-1*01	TRBV25-1	TRBJ1-2*01	TRBJ1-2	TRBD1*01, TRBD2*02	TRBD1, TRBD2	14	24	30	31	9	0	9
1	9.78E-08	TGTGCCAGCAGTGAAAGGCGGGGGACAGGGGATCACTGAAGCTTTCTTT	CASSERRG~QGITEAFF	TRBV2*01, TRBV2*03	TRBV2	TRBJ1-1*01	TRBJ1-1	TRBD1*01	TRBD1	14	21	30	33	6	2	8
1	9.78E-08	TGTGCCAGCAGTGAAAAAGGACAGGGGGCAAGGCGGGGAGCTGTTTTTT	CASSEKGQ~GQGGELFF	TRBV25-1*01	TRBV25-1	TRBJ2-2*01	TRBJ2-2	TRBD1*01	TRBD1	14	18	28	33	3	4	7
1	9.78E-08	TGTGCCAGCAGTATTCTAGGACAGGTTAGCTAACTATGGCTACACCTTC	CASSILGQ~LANYGYTF	TRBV2*01, TRBV2*02, TRBV2*03	TRBV2	TRBJ1-2*01	TRBJ1-2	TRBD1*01	TRBD1	11	18	24	29	6	4	10
1	9.78E-08	TGTGCCAGCAGTATCATGACTAGCGGGAGCCTACAATGAGCAATTCTTC	CASSIMTS~GAYNEQFF	TRBV19*01, TRBV19*02	TRBV19	TRBJ2-1*01	TRBJ2-1	TRBD2*02	TRBD2	13	17	28	29	3	0	3
1	9.78E-08	TGTGCCAGCAGTATAGGGACTAGCGGGGGGAGTGGAGACCCAGTACTTC	CASSIGTS~GGVETQYF	TRBV12-4*01, TRBV12-3*01	TRBV12-4, TRBV12-3	TRBJ2-5*01	TRBJ2-5	TRBD2*01	TRBD2	15	16	29	34	0	4	4
1	9.78E-08	TGTGCCAGCAGTAGCAGCGGGCCTAGCGGGGTACAATGAGCAGTTCTTC	CASSSSGP~AGYNEQFF	TRBV4-2*01	TRBV4-2	TRBJ2-1*01	TRBJ2-1	TRBD2*01	TRBD2	10	22	30	31	11	0	11
1	9.78E-08	TGTGCCAGCAGTAGCAGCGGGCCTAGCGGGAGACAGTGAGCAGTTCTTC	CASSSSGP~AGDSEQFF	TRBV5-5*01, TRBV5-5*02, TRBV5-5*03	TRBV5-5	TRBJ2-1*01	TRBJ2-1	TRBD2*02	TRBD2	10	22	31	32	11	0	11
1	9.78E-08	TGTGCCAGCAGTAGAGTGGGTCGCCAGGGGGCCCGGGGAGCTGTTTTTT	CASSRVGR~RGPGELFF	TRBV12-4*01, TRBV12-3*01	TRBV12-4, TRBV12-3	TRBJ2-2*01	TRBJ2-2	TRBD1*01	TRBD1	11	24	31	32	12	0	12
1	9.78E-08	TGTGCCAGCAGCTTTTTAGGAGGGAGGGTGGGCAGATACGCAGTATTTT	CASSFLGG~GWADTQYF	TRBV7-9*03, TRBV7-9*01, TRBV7-9*04, TRBV7-9*02	TRBV7-9	TRBJ2-3*01	TRBJ2-3	TRBD2*02	TRBD2	13	21	27	32	7	4	11
1	9.78E-08	TGTGCCAGCAGCTTTTCCGGGGCGGTTCGGCCACAATGAGCAGTTCTTC	CASSFSGA~FGHNEQFF	TRBV7-9*03, TRBV7-9*01, TRBV7-9*04, TRBV7-9*02	TRBV7-9	TRBJ2-1*01	TRBJ2-1	TRBD1*01, TRBD2*01	TRBD1, TRBD2	13	18	22	32	4	9	13
1	9.78E-08	TGTGCCAGCAGCTTTCTGGGGTAGCGGGAGGTTGGAGACCCAGTACTTC	CASSFLG*~GRLETQYF	TRBV7-2*04, TRBV7-2*01	TRBV7-2	TRBJ2-5*01	TRBJ2-5	TRBD2*02	TRBD2	13	21	30	34	7	3	10
1	9.78E-08	TGTGCCAGCAGCTTTCCCGGGACTAGCGGGAGGGGAGACCCAGTACTTC	CASSFPGT~AGGETQYF	TRBV11-2*01	TRBV11-2	TRBJ2-5*01	TRBJ2-5	TRBD2*02	TRBD2	13	18	33	34	4	0	4
1	9.78E-08	TGTGCCAGCAGCTTTCGGACTAGCGCTCGGCACAGATACGCAGTATTTT	CASSFRTS~LGTDTQYF	TRBV7-6*01, TRBV7-6*02	TRBV7-6	TRBJ2-3*01	TRBJ2-3	TRBD2*02, TRBD2*01	TRBD2	13	16	24	29	2	4	6
1	9.78E-08	TGTGCCAGCAGCTTTGTCCCCCGGGACATACGACTACGAGCAGTACTTC	CASSFVPR~TYDYEQYF	TRBV7-3*05, TRBV7-3*01	TRBV7-3	TRBJ2-7*01	TRBJ2-7	TRBD1*01, TRBD2*01	TRBD1, TRBD2	13	22	27	33	8	5	13
1	9.78E-08	TGTGCCAGCAGCTTTGGGTGTCTGGACAGATTATAATGAGTAGTTCTTC	CASSFGCL~TDYNE*FF	TRBV7-3*05, TRBV7-3*01	TRBV7-3	TRBJ2-1*01	TRBJ2-1	TRBD1*01	TRBD1	13	23	28	34	9	5	14
1	9.78E-08	TGTGCCAGCAGCTTTGGGTGTCTGGACAGATTACAATGAGCAGTATTTT	CASSFGCL~TDYNEQYF	TRBV7-3*05, TRBV7-3*01	TRBV7-3	TRBJ2-3*01	TRBJ2-3	TRBD1*01	TRBD1	13	23	28	39	9	10	19
1	9.78E-08	TGTGCCAGCAGCTTTGGACGGCGGGAGGGCCTTGGAGACCCAGTACTTC	CASSFGRR~RALETQYF	TRBV7-2*04, TRBV7-2*01, TRBV7-2*02	TRBV7-2	TRBJ2-5*01	TRBJ2-5	TRBD2*02	TRBD2	13	20	28	34	6	5	11
1	9.78E-08	TGTGCCAGCAGCTTTGGACGGCGGGAGGGCCGGGGAGACCCAGTACTTC	CASSFGRR~RAGETQYF	TRBV7-2*04, TRBV7-2*01	TRBV7-2	TRBJ2-5*01	TRBJ2-5	TRBD2*02	TRBD2	13	20	28	34	6	5	11
1	9.78E-08	TGTGCCAGCAGCTTTGGACGGCGGGAGGGCCGGAGAGACCCAGTACTTC	CASSFGRR~RAGETQYF	TRBV11-2*01	TRBV11-2	TRBJ2-5*01	TRBJ2-5	TRBD2*02	TRBD2	13	20	28	33	6	4	10
1	9.78E-08	TGTGCCAGCAGCTTTGGACGGCGGGAGGGCCAGAGATACGCAGTATTTT	CASSFGRR~RARDTQYF	TRBV7-2*04, TRBV7-2*01	TRBV7-2	TRBJ2-3*01	TRBJ2-3	TRBD2*02	TRBD2	13	20	28	33	6	4	10
1	9.78E-08	TGTGCCAGCAGCTTTGACGGCGGGAGGGCCCACCTACGAGCAGTACTTC	CASSFDGG~GPTYEQYF	TRBV7-2*04, TRBV7-2*01	TRBV7-2	TRBJ2-7*01	TRBJ2-7	TRBD2*02	TRBD2	13	19	27	32	5	4	9
1	9.78E-08	TGTGCCAGCAGCTTTAGTACAGGGACAGACGAATTCACCCCTCCACTTT	CASSFSTG~QTNSPLHF	TRBV7-9*03, TRBV7-9*01, TRBV7-9*04, TRBV7-9*02	TRBV7-9	TRBJ1-6*01	TRBJ1-6	TRBD1*01	TRBD1	13	21	27	31	7	3	10
1	9.78E-08	TGTGCCAGCAGCTTTAGCGGGGGGTCAATACCAAGAGACCCAGTACTTC	CASSFSGG~QYQETQYF	TRBV7-2*04, TRBV7-2*01	TRBV7-2	TRBJ2-5*01	TRBJ2-5	TRBD2*01	TRBD2	13	14	23	29	0	5	5
1	9.78E-08	TGTGCCAGCAGCTTTAGATCCCGAGCGAACACCGGGGAGCTGTTTTTTT	CASSFRSR~RTPGSCFF	TRBV5-5*01, TRBV5-5*02, TRBV5-5*03	TRBV5-5	TRBJ2-2*01	TRBJ2-2	TRBD2*02, TRBD2*01	TRBD2	13	34	38	43	20	4	24
1	9.78E-08	TGTGCCAGCAGCTTCTGGTGGCGGGAGCTCCTACAATGAGCAGTTCTTC	CASSFWWR~SSYNEQFF	TRBV7-3*05, TRBV7-3*01	TRBV7-3	TRBJ2-1*01	TRBJ2-1	TRBD2*02	TRBD2	13	20	26	27	6	0	6
1	9.78E-08	TGTGCCAGCAGCTTCCAGGGGGCTGATTGTTTTGTGTGGCTACACCTTC	CASSFQGA~IVLCGYTF	TRBV7-8*01, TRBV7-8*03	TRBV7-8	TRBJ1-2*01	TRBJ1-2	TRBD1*01	TRBD1	13	15	22	36	1	13	14
1	9.78E-08	TGTGCCAGCAGCTTCGCAGCCGGACAGGGCTTACAATGAGCAGTTCTTC	CASSFAAG~RAYNEQFF	TRBV7-9*01, TRBV7-9*02	TRBV7-9	TRBJ2-1*01	TRBJ2-1	TRBD1*01	TRBD1	13	21	28	31	7	2	9
1	9.78E-08	TGTGCCAGCAGCTTCGGGCCAAGCCTGGGGAAACACTGAAGCTTTCTTT	CASSFGPS~WGNTEAFF	TRBV7-3*05, TRBV7-3*01	TRBV7-3	TRBJ1-1*01	TRBJ1-1	TRBD1*01, TRBD2*02, TRBD2*01	TRBD1, TRBD2	13	27	30	31	13	0	13
1	9.78E-08	TGTGCCAGCAGCTTCGGGACGAGGTCCCATGAGCACTGAAGCTTTCTTT	CASSFGTR~PMSTEAFF	TRBV13*01	TRBV13	TRBJ1-1*01	TRBJ1-1	TRBD1*01, TRBD2*02, TRBD2*01	TRBD1, TRBD2	13	15	19	29	1	9	10
1	9.78E-08	TGTGCCAGCAGCTTCGAAGCGGGACCTGGGCTCCTACGAGCAGTACTTC	CASSFEAG~LGSYEQYF	TRBV7-9*01, TRBV7-9*02	TRBV7-9	TRBJ2-7*01	TRBJ2-7	TRBD2*02	TRBD2	13	17	23	30	3	6	9
1	9.78E-08	TGTGCCAGCAGCTTCAGGGCGGGAGCTGGGCTCCTACGAGCAGTACTTC	CASSFRAG~LGSYEQYF	TRBV11-2*01	TRBV11-2	TRBJ2-7*01	TRBJ2-7	TRBD2*02	TRBD2	13	18	24	30	4	5	9
1	9.78E-08	TGTGCCAGCAGCTTCAAAAGGGGGGGCGGCAATATATAGCTACACCTTC	CASSFKRG~AAIYSYTF	TRBV7-8*01, TRBV7-8*03	TRBV7-8	TRBJ1-2*01	TRBJ1-2	TRBD2*01	TRBD2	13	19	25	34	5	8	13
1	9.78E-08	TGTGCCAGCAGCTTGTCCCCACTAGCGGCACTCCTACGAGCAGTACTTC	CASSLSPL~RHSYEQYF	TRBV5-4*01	TRBV5-4	TRBJ2-7*01	TRBJ2-7	TRBD2*02, TRBD2*01	TRBD2	14	20	27	30	5	2	7
1	9.78E-08	TGTGCCAGCAGCTTGTCCAGGGGTCGCTAGCACAGATACGCAGTATTTT	CASSLSRG~ASTDTQYF	TRBV5-5*01	TRBV5-5	TRBJ2-3*01	TRBJ2-3	TRBD1*01	TRBD1	14	17	22	28	2	5	7
1	9.78E-08	TGTGCCAGCAGCTTGTGGGGCAGCTACTCCGCAAGAGACCCAGTACTTC	CASSLWGS~TPQETQYF	TRBV5-6*01	TRBV5-6	TRBJ2-5*01	TRBJ2-5	TRBD1*01	TRBD1	14	16	20	31	1	10	11
1	9.78E-08	TGTGCCAGCAGCTTGTGGGGGGGCGGATAGCAATCAGCCCCAGCATTTT	CASSLWGG~DSNQPQHF	TRBV7-9*03, TRBV7-9*01, TRBV7-9*04, TRBV7-9*02	TRBV7-9	TRBJ1-5*01	TRBJ1-5	TRBD2*01	TRBD2	13	16	22	27	2	4	6
1	9.78E-08	TGTGCCAGCAGCTTGCGGGACTAGCAGATACACAGATACGCAGTATTTT	CASSLRD*~RYTDTQYF	TRBV9*02, TRBV9*01, TRBV9*03	TRBV9	TRBJ2-3*01	TRBJ2-3	TRBD2*02, TRBD2*01	TRBD2	11	16	24	30	4	5	9
1	9.78E-08	TGTGCCAGCAGCTTGCGGGACTAGGGTTTGCAATGAAAAACTGTTTTTT	CASSLRD*~VCNEKLFF	TRBV9*02, TRBV9*01, TRBV9*03	TRBV9	TRBJ1-4*01	TRBJ1-4	TRBD2*02, TRBD2*01	TRBD2	11	16	23	31	4	7	11
1	9.78E-08	TGTGCCAGCAGCTTGCACGGGGGGCCGTGACCAAGAGACCCAGTACTTC	CASSLHGG~RDQETQYF	TRBV5-6*01	TRBV5-6	TRBJ2-5*01	TRBJ2-5	TRBD2*01	TRBD2	14	17	23	29	2	5	7
1	9.78E-08	TGTGCCAGCAGCTTGGGTCGACAGGGGTCTGACCGGGGAGCTGTTTTTT	CASSLGRQ~GLTGELFF	TRBV7-9*01, TRBV7-9*02	TRBV7-9	TRBJ2-2*01	TRBJ2-2	TRBD1*01	TRBD1	13	19	26	31	5	4	9
1	9.78E-08	TGTGCCAGCAGCTTGGGCAGGGGCTGAAAAAGGAGAGACCCAGTACTTC	CASSLGRG~EKGETQYF	TRBV5-5*01	TRBV5-5	TRBJ2-5*01	TRBJ2-5	TRBD1*01	TRBD1	15	17	22	33	1	10	11
1	9.78E-08	TGTGCCAGCAGCTTGGGACTAGCGGGAGGGCGGCAATGAGCAGTTCTTC	CASSLGLA~EGGNEQFF	TRBV5-4*01	TRBV5-4	TRBJ2-1*01	TRBJ2-1	TRBD2*02	TRBD2	15	16	29	33	0	3	3
1	9.78E-08	TGTGCCAGCAGCTTGGGAGGCGGGGGGGAGGGCGAGCGAGCAGTACTTC	CASSLGGG~GRASEQYF	TRBV5-5*01	TRBV5-5	TRBJ2-7*01	TRBJ2-7	TRBD2*01	TRBD2	15	19	27	36	3	8	11
1	9.78E-08	TGTGCCAGCAGCTTGGACAGGGGGCGTGGAGATCGGGGAGCTGTTTTTT	CASSLDRG~VEIGELFF	TRBV12-4*01, TRBV12-3*01	TRBV12-4, TRBV12-3	TRBJ2-2*01	TRBJ2-2	TRBD1*01	TRBD1	10	14	24	33	3	8	11
1	9.78E-08	TGTGCCAGCAGCTTGGAGGGGACCTGCCTCTGGAAACACCATATATTTT	CASSLEGT~ASGNTIYF	TRBV5-5*01	TRBV5-5	TRBJ1-3*01	TRBJ1-3	TRBD1*01, TRBD2*02, TRBD2*01	TRBD1, TRBD2	15	18	22	27	2	4	6
1	9.78E-08	TGTGCCAGCAGCTTGACAGGGTCGGGACCCCGGAGATACGCAGTATTTT	CASSLTGS~DPGDTQYF	TRBV7-9*03, TRBV7-9*01, TRBV7-9*04, TRBV7-9*02	TRBV7-9	TRBJ2-3*01	TRBJ2-3	TRBD1*01	TRBD1	13	14	20	33	0	12	12
1	9.78E-08	TGTGCCAGCAGCTTGAGGGCTAGCGGGAGATTCAGAGACCCAGTACTTC	CASSLRAS~GDSETQYF	TRBV5-4*01	TRBV5-4	TRBJ2-5*01	TRBJ2-5	TRBD2*02	TRBD2	14	19	28	33	4	4	8
1	9.78E-08	TGTGCCAGCAGCTTGAACCGGGACAGCCATCACCGGGGAGCTGTTTTTT	CASSLNRD~AITGELFF	TRBV7-2*04, TRBV7-2*01	TRBV7-2	TRBJ2-2*01	TRBJ2-2	TRBD1*01	TRBD1	13	19	25	30	5	4	9
1	9.78E-08	TGTGCCAGCAGCTTATTCGGGGGGCCAGACTAATGAGAAACTGTTTTTT	CASSLFGG~QTNEKLFF	TRBV7-8*01	TRBV7-8	TRBJ1-4*01	TRBJ1-4	TRBD2*01	TRBD2	14	17	23	28	2	4	6
1	9.78E-08	TGTGCCAGCAGCTTATTCGGGGGGCCAGACTAATGAAAAACTGTTTTTT	CASSLFGG~QTNEKLFF	TRBV7-8*01	TRBV7-8	TRBJ1-4*01	TRBJ1-4	TRBD2*01	TRBD2	14	17	23	28	2	4	6
1	9.78E-08	TGTGCCAGCAGCTTATTGTCCGGTGGGGAGGGGTGAAAAACTGTTTTTT	CASSLLSG~GRGEKLFF	TRBV11-2*01	TRBV11-2	TRBJ1-4*01	TRBJ1-4	TRBD2*02	TRBD2	14	25	31	33	10	1	11
1	9.78E-08	TGTGCCAGCAGCTTATTGGGGGAGGGGCAAAAAACAGCCCCAGCATTTT	CASSLLGE~GKKQPQHF	TRBV7-3*01	TRBV7-3	TRBJ1-5*01	TRBJ1-5	TRBD2*02	TRBD2	14	19	25	34	4	8	12
1	9.78E-08	TGTGCCAGCAGCTTATCTTCTAGCGGGAGGCGTAGATACGCAGTATTTT	CASSLSSS~GGVDTQYF	TRBV11-3*01	TRBV11-3	TRBJ2-3*01	TRBJ2-3	TRBD2*02	TRBD2	14	19	29	33	4	3	7
1	9.78E-08	TGTGCCAGCAGCTTATCTGACCCGGGACAGGGGGAGCGAGCAGTACTTC	CASSLSDP~DRGSEQYF	TRBV7-3*01	TRBV7-3	TRBJ2-7*01	TRBJ2-7	TRBD1*01	TRBD1	14	23	33	36	8	2	10
1	9.78E-08	TGTGCCAGCAGCTTATCTGAACCGTCAAGGTGCCTACGAGCAGTACTTC	CASSLSEP~QGAYEQYF	TRBV7-3*01	TRBV7-3	TRBJ2-7*01	TRBJ2-7	TRBD1*01, TRBD2*02, TRBD2*01	TRBD1, TRBD2	14	27	29	32	12	2	14
1	9.78E-08	TGTGCCAGCAGCTTATCTGAACCGGGACCTGGGCTCACCCCTCCACTTT	CASSLSEP~DLGSPLHF	TRBV7-3*01	TRBV7-3	TRBJ1-6*01	TRBJ1-6	TRBD1*01, TRBD2*02, TRBD2*01	TRBD1, TRBD2	14	23	27	34	8	6	14
1	9.78E-08	TGTGCCAGCAGCTTATCTGAACCGGGACCTAGGCTACGAGCAGTACTTC	CASSLSEP~DLGYEQYF	TRBV7-9*01, TRBV7-9*02	TRBV7-9	TRBJ2-7*01	TRBJ2-7	TRBD1*01, TRBD2*02, TRBD2*01	TRBD1, TRBD2	14	23	27	33	8	5	13
1	9.78E-08	TGTGCCAGCAGCTTATCTGAACCGGGACACCAATCAGCCCCAGCATTTT	CASSLSEP~DTNQPQHF	TRBV7-3*01	TRBV7-3	TRBJ1-5*01	TRBJ1-5	TRBD1*01	TRBD1	14	23	28	30	8	1	9
1	9.78E-08	TGTGCCAGCAGCTTATCTGAACCGGGACAGCACAGATACGCAGTATTTT	CASSLSEP~DSTDTQYF	TRBV7-3*01	TRBV7-3	TRBJ2-3*01	TRBJ2-3	TRBD1*01, TRBD2*02, TRBD2*01	TRBD1, TRBD2	14	23	27	28	8	0	8
1	9.78E-08	TGTGCCAGCAGCTTATCTGAACCGGGACAGGGAGGATACGCAGTATTTT	CASSLSEP~DREDTQYF	TRBV7-3*01	TRBV7-3	TRBJ2-3*01	TRBJ2-3	TRBD1*01	TRBD1	14	23	31	34	8	2	10
1	9.78E-08	TGTGCCAGCAGCTTATCTGAACCGGGAGAGAAATTCACCCCTCCACTTT	CASSLSEP~ERNSPLHF	TRBV7-3*01	TRBV7-3	TRBJ1-6*01	TRBJ1-6	TRBD2*02	TRBD2	14	22	27	31	7	3	10
1	9.78E-08	TGTGCCAGCAGCTTATCTGAACCGGGAACGTAATGAAAAACTGTTTTTT	CASSLSEP~ERNEKLFF	TRBV7-3*01	TRBV7-3	TRBJ1-4*01	TRBJ1-4	TRBD2*02	TRBD2	14	22	26	30	7	3	10
1	9.78E-08	TGTGCCAGCAGCTTATCGGTGGGAGGGGGGCTACAATGAGCAGTTCTTC	CASSLSVG~GGYNEQFF	TRBV7-8*01	TRBV7-8	TRBJ2-1*01	TRBJ2-1	TRBD2*02	TRBD2	14	20	26	30	5	3	8
1	9.78E-08	TGTGCCAGCAGCTTATCGGGGAGGTCGGGACACCGGGGAGCTGTTTTTT	CASSLSGR~RDTGELFF	TRBV11-2*01	TRBV11-2	TRBJ2-2*01	TRBJ2-2	TRBD2*02	TRBD2	14	18	23	29	3	5	8
1	9.78E-08	TGTGCCAGCAGCTTATGTCTGGGATTAACCTCCCTATGGCTACACCTTC	CASSLCLG~*PPYGYTF	TRBV7-3*01	TRBV7-3	TRBJ1-2*01	TRBJ1-2	TRBD2*02	TRBD2	14	28	32	33	13	0	13
1	9.78E-08	TGTGCCAGCAGCTTATACTAGCGGGAGGGAATCTTACGAGCAGTACTTC	CASSLY*R~RESYEQYF	TRBV11-2*01	TRBV11-2	TRBJ2-7*01	TRBJ2-7	TRBD2*02	TRBD2	14	16	28	34	1	5	6
1	9.78E-08	TGTGCCAGCAGCTTACCCGCGGTAGGCTAAGTTCTACGAGCAGTACTTC	CASSLPAV~AKFYEQYF	TRBV10-3*01, TRBV10-3*02	TRBV10-3	TRBJ2-7*01	TRBJ2-7	TRBD2*02, TRBD2*01	TRBD2	10	15	19	33	4	13	17
1	9.78E-08	TGTGCCAGCAGCTTACCGGACTAGCGGGAGCTCCTACGAGCAGTACTTC	CASSLPD*~GSSYEQYF	TRBV7-2*04, TRBV7-2*01	TRBV7-2	TRBJ2-7*01	TRBJ2-7	TRBD2*02	TRBD2	14	17	29	30	2	0	2
1	9.78E-08	TGTGCCAGCAGCTTACCGACTAGCGGGAGGGCCAGATACGCAGTATTTT	CASSLPTS~GGPDTQYF	TRBV7-9*01, TRBV7-9*02	TRBV7-9	TRBJ2-3*01	TRBJ2-3	TRBD2*02	TRBD2	14	17	30	32	2	1	3
1	9.78E-08	TGTGCCAGCAGCTTACCGACTAGCGGGAGAATCGTCTGAGCAGTTCTTC	CASSLPTS~GESSEQFF	TRBV7-9*01, TRBV7-9*02	TRBV7-9	TRBJ2-1*01	TRBJ2-1	TRBD2*02	TRBD2	14	17	28	36	2	7	9
1	9.78E-08	TGTGCCAGCAGCTTACGTAGCGGAATCCTCCTACAATGAGCAGTTCTTC	CASSLRSG~SSYNEQFF	TRBV7-8*01	TRBV7-8	TRBJ2-1*01	TRBJ2-1	TRBD2*02, TRBD2*01	TRBD2	14	17	22	27	2	4	6
1	9.78E-08	TGTGCCAGCAGCTTACGTAACTAGCGGGGAAGCCTACGAGCAGTACTTC	CASSLRN*~GEAYEQYF	TRBV7-2*04, TRBV7-2*01	TRBV7-2	TRBJ2-7*01	TRBJ2-7	TRBD2*01	TRBD2	14	19	28	32	4	3	7
1	9.78E-08	TGTGCCAGCAGCTTACGGGGGGCTATAAGCACCGGGGAGCTGTTTTTTT	CASSLRGA~*APGSCFF	TRBV13*01	TRBV13	TRBJ2-2*01	TRBJ2-2	TRBD2*01	TRBD2	14	15	21	43	0	21	21
1	9.78E-08	TGTGCCAGCAGCTTACACAGTGGACAGGCCGCAAGAGACCCAGTACTTC	CASSLHSG~RPQETQYF	TRBV7-2*04, TRBV7-2*01	TRBV7-2	TRBJ2-5*01	TRBJ2-5	TRBD1*01	TRBD1	14	21	27	31	6	3	9
1	9.78E-08	TGTGCCAGCAGCTTACAGCGGGAGGGTTAACACAGATACGCAGTATTTT	CASSLQRE~VNTDTQYF	TRBV12-4*01, TRBV12-3*01	TRBV12-4, TRBV12-3	TRBJ2-3*01	TRBJ2-3	TRBD2*02	TRBD2	14	16	25	30	1	4	5
1	9.78E-08	TGTGCCAGCAGCTTACAACCGGGACAGGGGTGCCTACGAGCAGTACTTC	CASSLQPG~RGAYEQYF	TRBV7-6*01	TRBV7-6	TRBJ2-7*01	TRBJ2-7	TRBD1*01	TRBD1	14	20	29	32	5	2	7
1	9.78E-08	TGTGCCAGCAGCTTAGTTGTCGGGACAGGGTGGAGAGACCCAGTACTTC	CASSLVVG~QGGETQYF	TRBV7-9*01, TRBV7-9*02	TRBV7-9	TRBJ2-5*01	TRBJ2-5	TRBD1*01	TRBD1	15	21	29	33	5	3	8
1	9.78E-08	TGTGCCAGCAGCTTAGTTGGCAGGGGGCTACAATCAGCCCCAGCATTTT	CASSLVGR~GYNQPQHF	TRBV7-6*01	TRBV7-6	TRBJ1-5*01	TRBJ1-5	TRBD1*01	TRBD1	15	20	27	30	4	2	6
1	9.78E-08	TGTGCCAGCAGCTTAGTCCCTAGCGGCCAGCTACAATGAGCAGTTCTTC	CASSLVPS~ASYNEQFF	TRBV7-2*04, TRBV7-2*01	TRBV7-2	TRBJ2-1*01	TRBJ2-1	TRBD2*02, TRBD2*01	TRBD2	15	19	25	30	3	4	7
1	9.78E-08	TGTGCCAGCAGCTTAGTCGGCGGGTCAATACCAAGAGACCCAGTACTTC	CASSLVGG~QYQETQYF	TRBV7-8*01	TRBV7-8	TRBJ2-5*01	TRBJ2-5	TRBD2*02, TRBD2*01	TRBD2	15	19	23	29	3	5	8
1	9.78E-08	TGTGCCAGCAGCTTAGTGTGGGAGACGCGAACACCGGGGAGCTGTTTTT	CASSLVWE~REHRGAVF	TRBV7-6*01	TRBV7-6	TRBJ2-2*01	TRBJ2-2	TRBD2*02, TRBD2*01	TRBD2	15	36	40	44	20	3	23
1	9.78E-08	TGTGCCAGCAGCTTAGTGGGCGGGGAGCTGTTTTGATACGCAGTATTTT	CASSLVGG~SCFDTQYF	TRBV11-3*01	TRBV11-3	TRBJ2-3*01	TRBJ2-3	TRBD2*01	TRBD2	15	19	24	34	3	9	12
1	9.78E-08	TGTGCCAGCAGCTTAGTGGGGACAGGGGGGATACAATGAGCAGTTCTTC	CASSLVGT~GGYNEQFF	TRBV11-2*01	TRBV11-2	TRBJ2-1*01	TRBJ2-1	TRBD1*01	TRBD1	15	18	28	31	2	2	4
1	9.78E-08	TGTGCCAGCAGCTTAGTAACAGGGGGGAGAGAATTCACCCCTCCACTTT	CASSLVTG~GENSPLHF	TRBV7-9*01, TRBV7-9*02	TRBV7-9	TRBJ1-6*01	TRBJ1-6	TRBD1*01	TRBD1	15	18	25	31	2	5	7
1	9.78E-08	TGTGCCAGCAGCTTAGCTGGGGGCTAGGGATTATCTTGGCTACACCTTC	CASSLAGG~RDYLGYTF	TRBV7-8*01	TRBV7-8	TRBJ1-2*01	TRBJ1-2	TRBD1*01	TRBD1	16	18	23	36	1	12	13
1	9.78E-08	TGTGCCAGCAGCTTAGCTAACTAGCGGGAGCACAGATACGCAGTATTTT	CASSLAN*~GSTDTQYF	TRBV7-2*04, TRBV7-2*01	TRBV7-2	TRBJ2-3*01	TRBJ2-3	TRBD2*02, TRBD2*01	TRBD2	16	19	27	28	2	0	2
1	9.78E-08	TGTGCCAGCAGCTTAGCCGCAGATACGCAGTATTTTGGCCCAGCATTTT	CASSLAAD~RSILAQHF	TRBV7-2*04, TRBV7-2*01, TRBV7-2*02	TRBV7-2	TRBJ1-5*01	TRBJ1-5	TRBD1*01, TRBD2*02, TRBD2*01	TRBD1, TRBD2	16	27	29	38	10	8	18
1	9.78E-08	TGTGCCAGCAGCTTAGCCGGGACTAGCGGGCACAGATACGCAGTATTTT	CASSLAGT~AGTDTQYF	TRBV7-2*04, TRBV7-2*01	TRBV7-2	TRBJ2-3*01	TRBJ2-3	TRBD2*02, TRBD2*01	TRBD2	16	18	28	29	1	0	1
1	9.78E-08	TGTGCCAGCAGCTTAGCCGGGACTAGCGGACACAGATACGCAGTATTTT	CASSLAGT~ADTDTQYF	TRBV7-6*01	TRBV7-6	TRBJ2-3*01	TRBJ2-3	TRBD2*02, TRBD2*01	TRBD2	16	18	28	30	1	1	2
1	9.78E-08	TGTGCCAGCAGCTTAGCCGGGACAGGGGGCGCGAGAAAAACTGTTTTTT	CASSLAGT~GAREKLFF	TRBV7-8*01	TRBV7-8	TRBJ1-4*01	TRBJ1-4	TRBD1*01	TRBD1	16	18	29	34	1	4	5
1	9.78E-08	TGTGCCAGCAGCTTAGCCGGACAGACCATCGAACACTGAAGCTTTCTTT	CASSLAGQ~PSNTEAFF	TRBV7-2*04, TRBV7-2*01, TRBV7-2*02	TRBV7-2	TRBJ1-1*01	TRBJ1-1	TRBD1*01	TRBD1	16	18	23	30	1	6	7
1	9.78E-08	TGTGCCAGCAGCTTAGCGTCAGGGACTAGCGGAAGAGACCCAGTACTTC	CASSLASG~LAEETQYF	TRBV7-9*01, TRBV7-9*02	TRBV7-9	TRBJ2-5*01	TRBJ2-5	TRBD2*02, TRBD2*01	TRBD2	16	21	31	32	4	0	4
1	9.78E-08	TGTGCCAGCAGCTTAGCGTGGGGGGGAGAACAATCAGCCCCAGCATTTT	CASSLAWG~ENNQPQHF	TRBV7-9*01, TRBV7-9*02	TRBV7-9	TRBJ1-5*01	TRBJ1-5	TRBD2*01	TRBD2	16	19	25	30	2	4	6
1	9.78E-08	TGTGCCAGCAGCTTAGCGGGACAGCATTATCCAAGAGACCCAGTACTTC	CASSLAGQ~IIQETQYF	TRBV7-3*01	TRBV7-3	TRBJ2-5*01	TRBJ2-5	TRBD1*01	TRBD1	14	17	23	30	2	6	8
1	9.78E-08	TGTGCCAGCAGCTTAGCGGACAGGGCTTAGGACAGATACGCAGTATTTT	CASSLADR~LRTDTQYF	TRBV7-3*01	TRBV7-3	TRBJ2-3*01	TRBJ2-3	TRBD1*01	TRBD1	14	17	24	31	2	6	8
1	9.78E-08	TGTGCCAGCAGCTTAGCAGGGTCCGGGGAGCAATCAGCCCCAGCATTTT	CASSLAGS~GSNQPQHF	TRBV7-9*01, TRBV7-9*02	TRBV7-9	TRBJ1-5*01	TRBJ1-5	TRBD2*01	TRBD2	16	23	27	28	6	0	6
1	9.78E-08	TGTGCCAGCAGCTTAGCAGGACGTAAGTAGCAATCAGCCCCAGCATTTT	CASSLAGR~SSNQPQHF	TRBV7-2*04, TRBV7-2*01	TRBV7-2	TRBJ1-5*01	TRBJ1-5	TRBD1*01, TRBD2*02, TRBD2*01	TRBD1, TRBD2	16	18	21	27	1	5	6
1	9.78E-08	TGTGCCAGCAGCTTAGCAGGACAGGGGGCGCTTGAATGAGCAGTTCTTC	CASSLAGQ~GRLNEQFF	TRBV7-8*01	TRBV7-8	TRBJ2-1*01	TRBJ2-1	TRBD1*01	TRBD1	16	18	28	34	1	5	6
1	9.78E-08	TGTGCCAGCAGCTTAGCAGGACAGGGGGGCGAACACTGAAGCTTTCTTT	CASSLAGQ~GANTEAFF	TRBV7-8*01	TRBV7-8	TRBJ1-1*01	TRBJ1-1	TRBD1*01	TRBD1	16	18	27	30	1	2	3
1	9.78E-08	TGTGCCAGCAGCTTAGCAAGGAAGGACAGGGAATCAGCCCCAGCATTTT	CASSLARK~TGNQPQHF	TRBV7-8*01	TRBV7-8	TRBJ1-5*01	TRBJ1-5	TRBD1*01	TRBD1	16	23	30	31	6	0	6
1	9.78E-08	TGTGCCAGCAGCTTAGGTTGGGAGGGAGGGGACCTACGAGCAGTACTTC	CASSLGWE~EGTYEQYF	TRBV7-9*01, TRBV7-9*02	TRBV7-9	TRBJ2-7*01	TRBJ2-7	TRBD2*02	TRBD2	15	23	29	32	7	2	9
1	9.78E-08	TGTGCCAGCAGCTTAGGCCCCGGGACAGGGGGGGGAGACCCAGTACTTC	CASSLGPG~QGGETQYF	TRBV11-2*01	TRBV11-2	TRBJ2-5*01	TRBJ2-5	TRBD1*01	TRBD1	15	21	31	34	5	2	7
1	9.78E-08	TGTGCCAGCAGCTTAGGGCCAGGGGAGGGGCACAGATACGCAGTATTTT	CASSLGPG~RGTDTQYF	TRBV7-2*04, TRBV7-2*01	TRBV7-2	TRBJ2-3*01	TRBJ2-3	TRBD2*02	TRBD2	15	22	28	29	6	0	6
1	9.78E-08	TGTGCCAGCAGCTTAGGGCAGGCTGGGGCTACAGAAGAAGCAGTATTTT	CASSLGQA~GLQKKQYF	TRBV13*01	TRBV13	TRBJ2-3*01	TRBJ2-3	TRBD1*01	TRBD1	16	24	28	39	7	10	17
1	9.78E-08	TGTGCCAGCAGCTTAGGGGGCAGGACTAGCCAAAAACATTCAGTACTTC	CASSLGGR~LAKNIQYF	TRBV7-2*04, TRBV7-2*01, TRBV7-2*02	TRBV7-2	TRBJ2-4*01	TRBJ2-4	TRBD1*01, TRBD2*02, TRBD2*01	TRBD1, TRBD2	15	16	20	27	0	6	6
1	9.78E-08	TGTGCCAGCAGCTTAGGGGACGGGGTCGCCCAATCAGCCCCAGCATTTT	CASSLGDG~SPNQPQHF	TRBV7-9*01, TRBV7-9*02	TRBV7-9	TRBJ1-5*01	TRBJ1-5	TRBD1*01, TRBD2*02, TRBD2*01	TRBD1, TRBD2	15	16	20	30	0	9	9
1	9.78E-08	TGTGCCAGCAGCTTAGGGATAAATAGGGGGTTTCAAGGGCTACACCTTC	CASSLGIN~GGFKGYTF	TRBV7-2*04, TRBV7-2*01	TRBV7-2	TRBJ1-2*01	TRBJ1-2	TRBD1*01	TRBD1	15	24	29	37	8	7	15
1	9.78E-08	TGTGCCAGCAGCTTAGGGACTAGCGGGAGACACCTACGAGCAGTACTTC	CASSLGTS~GDTYEQYF	TRBV7-3*01	TRBV7-3	TRBJ2-7*01	TRBJ2-7	TRBD2*02	TRBD2	14	15	28	32	0	3	3
1	9.78E-08	TGTGCCAGCAGCTTAGGATCGCGACTAGCGGTGCAATGAGCAGTATTTT	CASSLGSR~*RCNEQYF	TRBV7-9*01, TRBV7-9*02	TRBV7-9	TRBJ2-3*01	TRBJ2-3	TRBD2*02, TRBD2*01	TRBD2	15	22	30	39	6	8	14
1	9.78E-08	TGTGCCAGCAGCTTAGGATCGCAACTAGCGGTGCAATGTGCAGTTCTTC	CASSLGSQ~*RCNVQFF	TRBV7-9*01, TRBV7-9*02	TRBV7-9	TRBJ2-1*01	TRBJ2-1	TRBD2*02, TRBD2*01	TRBD2	15	23	30	33	7	2	9
1	9.78E-08	TGTGCCAGCAGCTTAGGAGGGGTTAAGCTCCTACAATGAGCAGTTCTTC	CASSLGGV~SSYNEQFF	TRBV11-3*01	TRBV11-3	TRBJ2-1*01	TRBJ2-1	TRBD1*01, TRBD2*02	TRBD1, TRBD2	15	17	21	27	1	5	6
1	9.78E-08	TGTGCCAGCAGCTTAGGAAGTTGGACAGGGAATGGCTACACAGTATTTT	CASSLGSW~QGMATQYF	TRBV7-2*04, TRBV7-2*01	TRBV7-2	TRBJ2-3*01	TRBJ2-3	TRBD1*01	TRBD1	15	22	29	36	6	6	12
1	9.78E-08	TGTGCCAGCAGCTTAGATTTAGGGCAAATACTCCTACGAGCAGTACTTC	CASSLDLG~KYSYEQYF	TRBV11-2*01	TRBV11-2	TRBJ2-7*01	TRBJ2-7	TRBD1*01, TRBD2*02	TRBD1, TRBD2	16	20	23	30	3	6	9
1	9.78E-08	TGTGCCAGCAGCTTAGATCCGCTAGCGGGATCTAGATACGCAGTACTTC	CASSLDPL~RDLDTQYF	TRBV7-9*01, TRBV7-9*02	TRBV7-9	TRBJ2-7*01	TRBJ2-7	TRBD2*02	TRBD2	15	21	29	39	5	9	14
1	9.78E-08	TGTGCCAGCAGCTTAGATGGGACTAGCGGGGTACAATGAGCAATTCTTC	CASSLDGT~AGYNEQFF	TRBV11-2*01	TRBV11-2	TRBJ2-1*01	TRBJ2-1	TRBD2*01	TRBD2	16	18	30	31	1	0	1
1	9.78E-08	TGTGCCAGCAGCTTAGACTAGCGGGAGGGCCACAGATACGCAGTATTTT	CASSLD*R~RATDTQYF	TRBV11-2*01	TRBV11-2	TRBJ2-3*01	TRBJ2-3	TRBD2*02	TRBD2	16	17	28	30	0	1	1
1	9.78E-08	TGTGCCAGCAGCTTAGACGGTGGCGGGATGGGGAGATACGCAGTATTTT	CASSLDGG~GWGDTQYF	TRBV7-8*01	TRBV7-8	TRBJ2-3*01	TRBJ2-3	TRBD2*02	TRBD2	15	22	27	33	6	5	11
1	9.78E-08	TGTGCCAGCAGCTTAGAGGTAGCGGGGTTACACAGATACGCAGTATTTT	CASSLEVA~GYTDTQYF	TRBV7-2*04, TRBV7-2*01, TRBV7-2*02	TRBV7-2	TRBJ2-3*01	TRBJ2-3	TRBD2*01	TRBD2	15	19	26	30	3	3	6
1	9.78E-08	TGTGCCAGCAGCTTAGAGGGCCGACAGGGCGGGAGAGACCCAGTACTTC	CASSLEGR~RAGETQYF	TRBV11-2*01, TRBV7-4*01, TRBV7-6*01, TRBV7-7*01, TRBV7-9*01, TRBV7-8*01, TRBV7-9*02, TRBV7-2*04, TRBV11-1*01, TRBV11-3*01, TRBV13*01, TRBV7-3*01, TRBV7-8*02, TRBV7-2*01, TRBV7-2*02	TRBV7-9, TRBV11-2, TRBV7-4, TRBV7-6, TRBV7-7, TRBV7-8, TRBV7-3, TRBV7-2, TRBV11-1, TRBV11-3, TRBV13	TRBJ2-5*01	TRBJ2-5	TRBD1*01	TRBD1	16	22	28	33	5	4	9
1	9.78E-08	TGTGCCAGCAGCTTAGAGGGAGGAGGTGGTAAAAGAGACCCAGCATTTT	CASSLEGG~VVKETQHF	TRBV7-3*01	TRBV7-3	TRBJ1-5*01	TRBJ1-5	TRBD2*02	TRBD2	14	17	22	38	2	15	17
1	9.78E-08	TGTGCCAGCAGCTTAGAACTAGCGGGAGGGCGGCAATGAGCAGTTCTTC	CASSLELA~EGGNEQFF	TRBV11-3*01	TRBV11-3	TRBJ2-1*01	TRBJ2-1	TRBD2*02	TRBD2	16	17	29	33	0	3	3
1	9.78E-08	TGTGCCAGCAGCTTAATTCCCCCAGGGAGGTGGGAATGAGCAGTTCTTC	CASSLIPP~GGGNEQFF	TRBV13*01	TRBV13	TRBJ2-1*01	TRBJ2-1	TRBD2*02	TRBD2	14	24	29	34	9	4	13
1	9.78E-08	TGTGCCAGCAGCTTAATGTCGGAGGGTGAGCACAGATACGCAGTATTTT	CASSLMSE~VSTDTQYF	TRBV7-3*01	TRBV7-3	TRBJ2-3*01	TRBJ2-3	TRBD2*02	TRBD2	15	20	25	28	4	2	6
1	9.78E-08	TGTGCCAGCAGCTTAATGCTAGCGGGAATTTCACAATGAGCAGTTCTTC	CASSLMLA~EFHNEQFF	TRBV7-9*01, TRBV7-9*04, TRBV7-9*02	TRBV7-9	TRBJ2-1*01	TRBJ2-1	TRBD2*02	TRBD2	14	18	26	32	3	5	8
1	9.78E-08	TGTGCCAGCAGCTTAACTCGGAGCGGGAGACACCTACGAGCAGTACTTC	CASSLTRS~GDTYEQYF	TRBV7-2*04, TRBV7-2*01	TRBV7-2	TRBJ2-7*01	TRBJ2-7	TRBD2*02	TRBD2	14	21	28	32	6	3	9
1	9.78E-08	TGTGCCAGCAGCTTAACGGCCCGTAGCGGGGTACAATGAGCAGTTCTTC	CASSLTAR~AGYNEQFF	TRBV7-3*01	TRBV7-3	TRBJ2-1*01	TRBJ2-1	TRBD2*01	TRBD2	16	23	30	31	6	0	6
1	9.78E-08	TGTGCCAGCAGCTTAAGGGCTAGCGGGTAGCACAGATACGCAGTATTTT	CASSLRAS~GSTDTQYF	TRBV7-6*01	TRBV7-6	TRBJ2-3*01	TRBJ2-3	TRBD2*02, TRBD2*01	TRBD2	14	19	26	28	4	1	5
1	9.78E-08	TGTGCCAGCAGCTTAAGGGCTAGCGGGGTACACAGATACGCAGTATTTT	CASSLRAS~GYTDTQYF	TRBV7-6*01	TRBV7-6	TRBJ2-3*01	TRBJ2-3	TRBD2*01	TRBD2	14	19	27	30	4	2	6
1	9.78E-08	TGTGCCAGCAGCTTAAGGGCTAGCGGGATTTGGGAATACGCAGTATTTT	CASSLRAS~GFGNTQYF	TRBV7-6*01	TRBV7-6	TRBJ2-3*01	TRBJ2-3	TRBD2*02	TRBD2	14	19	27	35	4	7	11
1	9.78E-08	TGTGCCAGCAGCTTAAGGGCTAGCGGGATACACAGATACGCAGTATTTT	CASSLRAS~GYTDTQYF	TRBV7-6*01	TRBV7-6	TRBJ2-3*01	TRBJ2-3	TRBD2*02	TRBD2	14	19	27	30	4	2	6
1	9.78E-08	TGTGCCAGCAGCTTAAGGGCTAGCGGGAGAGTCGGATACGCAGTATTTT	CASSLRAS~GESDTQYF	TRBV7-6*01	TRBV7-6	TRBJ2-3*01	TRBJ2-3	TRBD2*02	TRBD2	14	19	28	34	4	5	9
1	9.78E-08	TGTGCCAGCAGCTTAAGAGGACCCAAGCAAAAATTACGAGCAGTACTTC	CASSLRGP~SKNYEQYF	TRBV11-3*01	TRBV11-3	TRBJ2-7*01	TRBJ2-7	TRBD1*01, TRBD2*02, TRBD2*01	TRBD1, TRBD2	14	18	21	34	3	12	15
1	9.78E-08	TGTGCCAGCAGCTTAAAGCGGACTAGCGGGAGGGAACGGGCTGTTCTTC	CASSLKRT~AGGNGLFF	TRBV7-3*01	TRBV7-3	TRBJ2-1*01	TRBJ2-1	TRBD2*02	TRBD2	15	19	33	42	3	8	11
1	9.78E-08	TGTGCCAGCAGCTCTCCCCCTACCATCAACTAATAAAGAACTGTTTTTT	CASSSPPT~STNKELFF	TRBV11-1*01	TRBV11-1	TRBJ1-4*01	TRBJ1-4	TRBD1*01	TRBD1	12	15	20	38	2	17	19
1	9.78E-08	TGTGCCAGCAGCTCTCCGGTCGGCGGGGACGAACACTGAAGCTTTCTTT	CASSSPVG~GTNTEAFF	TRBV7-9*01, TRBV7-9*04, TRBV7-9*02	TRBV7-9	TRBJ1-1*01	TRBJ1-1	TRBD2*01	TRBD2	14	22	27	30	7	2	9
1	9.78E-08	TGTGCCAGCAGCTCTCCGGTCGGGTTTATGAACACTGAAGCTGTTTTTT	CASSSPVG~L*TLKLFF	TRBV7-9*01, TRBV7-9*04, TRBV7-9*02	TRBV7-9	TRBJ2-2*01	TRBJ2-2	TRBD2*02, TRBD2*01	TRBD2	14	20	23	38	5	14	19
1	9.78E-08	TGTGCCAGCAGCTCTCCGGTCGGGTTCCGGGGCCAACGTCCTGACTTTC	CASSSPVG~SGANVLTF	TRBV7-9*01, TRBV7-9*04, TRBV7-9*02	TRBV7-9	TRBJ2-6*01	TRBJ2-6	TRBD2*02, TRBD2*01	TRBD2	14	20	23	28	5	4	9
1	9.78E-08	TGTGCCAGCAGCTCTCCGGTCGGGACCTAGCACAGATACGCAGTATTTT	CASSSPVG~PSTDTQYF	TRBV7-9*01, TRBV7-9*04, TRBV7-9*02	TRBV7-9	TRBJ2-3*01	TRBJ2-3	TRBD1*01, TRBD2*02, TRBD2*01	TRBD1, TRBD2	14	21	25	28	6	2	8
1	9.78E-08	TGTGCCAGCAGCTCTCCGGTCGGGAGAATTGACCGGGGAGCTGTTTTTT	CASSSPVG~ELTGELFF	TRBV7-9*01, TRBV7-9*04, TRBV7-9*02	TRBV7-9	TRBJ2-2*01	TRBJ2-2	TRBD2*02	TRBD2	14	20	25	31	5	5	10
1	9.78E-08	TGTGCCAGCAGCTCTCCGGGACAGGGGGCGGAATTCACCCCTCCACTTT	CASSSPGQ~GRNSPLHF	TRBV7-9*01, TRBV7-9*04, TRBV7-9*02	TRBV7-9	TRBJ1-6*01	TRBJ1-6	TRBD1*01	TRBD1	14	17	28	31	2	2	4
1	9.78E-08	TGTGCCAGCAGCTCTCCAGGGGGGCAAAGGGCAAGAGACCCAGTACTTC	CASSSPGG~KGQETQYF	TRBV7-9*01, TRBV7-9*04, TRBV7-9*02	TRBV7-9	TRBJ2-5*01	TRBJ2-5	TRBD1*01	TRBD1	14	16	22	31	1	8	9
1	9.78E-08	TGTGCCAGCAGCTCTCGGGTCGGGTGCCATTAACTATGGCTACACCTTC	CASSSRVG~AINYGYTF	TRBV7-2*04, TRBV7-2*01	TRBV7-2	TRBJ1-2*01	TRBJ1-2	TRBD2*02, TRBD2*01	TRBD2	12	20	23	30	7	6	13
1	9.78E-08	TGTGCCAGCAGCTCTCGGACTAGCGGGGGTCACCGGGGAGCTGTTTTTT	CASSSRTS~GVTGELFF	TRBV7-9*01, TRBV7-9*04, TRBV7-9*02	TRBV7-9	TRBJ2-2*01	TRBJ2-2	TRBD2*01	TRBD2	14	16	28	30	1	1	2
1	9.78E-08	TGTGCCAGCAGCTCTGACTAGCGGGACGAACACCGGGGAGCTGTTTTTT	CASSSD*R~TNTGELFF	TRBV21-1*01	TRBV21-1	TRBJ2-2*01	TRBJ2-2	TRBD2*02	TRBD2	11	15	25	26	3	0	3
1	9.78E-08	TGTGCCAGCAGCTCTGAGCAGCGCCTTGGGGAACTATGGCTACACCTTC	CASSSEQR~LGNYGYTF	TRBV7-7*01, TRBV7-7*02	TRBV7-7	TRBJ1-2*01	TRBJ1-2	TRBD1*01, TRBD2*02, TRBD2*01	TRBD1, TRBD2	12	27	30	31	14	0	14
1	9.78E-08	TGTGCCAGCAGCTCTACCCTAGCGGGAAGGCACCGGGGAGCTGTTTTTT	CASSSTLA~EGTGELFF	TRBV11-2*01	TRBV11-2	TRBJ2-2*01	TRBJ2-2	TRBD2*02	TRBD2	12	18	26	30	5	3	8
1	9.78E-08	TGTGCCAGCAGCTCTAGCGGGACTAGTGGGACAAGAGACCCAGTACTTC	CASSSSGT~VGQETQYF	TRBV7-9*01, TRBV7-9*04, TRBV7-9*02	TRBV7-9	TRBJ2-5*01	TRBJ2-5	TRBD2*02, TRBD2*01	TRBD2	14	18	25	31	3	5	8
1	9.78E-08	TGTGCCAGCAGCTCCTTAGCGGGACAGGGACGCAGAAAAACTGTTTTTT	CASSSLAG~RDAEKLFF	TRBV7-3*05, TRBV7-3*01	TRBV7-3	TRBJ1-4*01	TRBJ1-4	TRBD1*01	TRBD1	12	20	28	34	7	5	12
1	9.78E-08	TGTGCCAGCAGCTCCTCCCCTAGCGGGAGGGCCTCTCGAGCAGTACTTC	CASSSSPS~GGPLEQYF	TRBV7-2*04, TRBV7-2*01	TRBV7-2	TRBJ2-7*01	TRBJ2-7	TRBD2*02	TRBD2	12	19	30	36	6	5	11
1	9.78E-08	TGTGCCAGCAGCTCCTGCAGGGGCAGTAGAGTAGGATACGCAGTACTTC	CASSSCRG~VE*DTQYF	TRBV7-8*01, TRBV7-8*03	TRBV7-8	TRBJ2-5*01	TRBJ2-5	TRBD1*01	TRBD1	12	17	22	40	4	17	21
1	9.78E-08	TGTGCCAGCAGCTCCTGATATCCGGGGGTAAACAGATACGCAGTATTTT	CASSS*YP~G*TDTQYF	TRBV7-3*05, TRBV7-3*01	TRBV7-3	TRBJ2-3*01	TRBJ2-3	TRBD2*01	TRBD2	12	22	27	31	9	3	12
1	9.78E-08	TGTGCCAGCAGCTCCCTCACTAGCGGGAGGGCCAGATACGCAGTATTTT	CASSSLTS~GGPDTQYF	TRBV11-2*01	TRBV11-2	TRBJ2-3*01	TRBJ2-3	TRBD2*02	TRBD2	12	18	30	32	5	1	6
1	9.78E-08	TGTGCCAGCAGCTCCCTGGGCCGCCCGGTAGATCTACGAGCAGTACTTC	CASSSLGR~R*IYEQYF	TRBV7-2*04, TRBV7-2*01	TRBV7-2	TRBJ2-7*01	TRBJ2-7	TRBD1*01	TRBD1	12	13	17	33	0	15	15
1	9.78E-08	TGTGCCAGCAGCTCCCCCCGGGACAGGGGCAGCGGAGACCCAGTACTTC	CASSSPRD~GAAETQYF	TRBV13*02, TRBV13*01	TRBV13	TRBJ2-5*01	TRBJ2-5	TRBD1*01	TRBD1	12	19	28	34	6	5	11
1	9.78E-08	TGTGCCAGCAGCTCCCCCGGGACTAGCGGGGGGGAGACCCAGTACTTTC	CASSSPGT~AGGRPSTF	TRBV7-2*04, TRBV7-2*01	TRBV7-2	TRBJ2-6*01	TRBJ2-6	TRBD2*01	TRBD2	12	18	33	43	5	9	14
1	9.78E-08	TGTGCCAGCAGCTCCCCCAACCTCAGAGCCAGGCGATGAGCAGTTCTTC	CASSSPNL~EPGDEQFF	TRBV7-9*03, TRBV7-9*01, TRBV7-9*04, TRBV7-9*02	TRBV7-9	TRBJ2-1*01	TRBJ2-1	TRBD1*01, TRBD2*02, TRBD2*01	TRBD1, TRBD2	13	29	32	35	15	2	17
1	9.78E-08	TGTGCCAGCAGCTCCCGGGACAGGGGTTATCACAGATACGCAGTATTTT	CASSSRDR~VITDTQYF	TRBV7-9*03, TRBV7-9*01, TRBV7-9*04, TRBV7-9*02	TRBV7-9	TRBJ2-3*01	TRBJ2-3	TRBD1*01	TRBD1	13	16	25	30	2	4	6
1	9.78E-08	TGTGCCAGCAGCTCCCGGACAGGGGGTTTTGAACACTGAAGCTTTCTTT	CASSSRTG~VLNTEAFF	TRBV5-8*01, TRBV5-8*02	TRBV5-8	TRBJ1-1*01	TRBJ1-1	TRBD1*01	TRBD1	12	16	25	29	3	3	6
1	9.78E-08	TGTGCCAGCAGCTCCCAAATCTGGCGGGAGTGCAGATACGCAGTATTTT	CASSSQIW~GSADTQYF	TRBV5-6*01	TRBV5-6	TRBJ2-3*01	TRBJ2-3	TRBD2*02	TRBD2	12	23	29	32	10	2	12
1	9.78E-08	TGTGCCAGCAGCTCCCAAAGGGGACGAGGGAGGCACTGAAGCTTTCTTT	CASSSQRG~EGGTEAFF	TRBV11-3*01, TRBV11-3*02	TRBV11-3	TRBJ1-1*01	TRBJ1-1	TRBD2*02	TRBD2	12	27	32	33	14	0	14
1	9.78E-08	TGTGCCAGCAGCTCCAATCGGGACTAGCGATCTCTACGAGCAGTACTTC	CASSSNRD~SDLYEQYF	TRBV11-2*03	TRBV11-2	TRBJ2-7*01	TRBJ2-7	TRBD2*02, TRBD2*01	TRBD2	11	19	28	33	7	4	11
1	9.78E-08	TGTGCCAGCAGCTCGCCGGGACTAGCGGCACTCCTACGAGCAGTACTTC	CASSSPGL~RHSYEQYF	TRBV7-6*01, TRBV7-6*02	TRBV7-6	TRBJ2-7*01	TRBJ2-7	TRBD2*02, TRBD2*01	TRBD2	12	17	27	30	4	2	6
1	9.78E-08	TGTGCCAGCAGCTCGGGACTAGCGGGAGACTAGGAATGAGCAGTTCTTC	CASSSGLA~ETRNEQFF	TRBV11-3*01, TRBV11-3*02	TRBV11-3	TRBJ2-1*01	TRBJ2-1	TRBD2*02	TRBD2	12	14	27	34	1	6	7
1	9.78E-08	TGTGCCAGCAGCTCGGAGACTAGCGGGAGTATACAATGAGCAGTTCTTC	CASSSETS~GVYNEQFF	TRBV7-9*03, TRBV7-9*01, TRBV7-9*04, TRBV7-9*02	TRBV7-9	TRBJ2-1*01	TRBJ2-1	TRBD2*02	TRBD2	13	17	28	31	3	2	5
1	9.78E-08	TGTGCCAGCAGCTCACCCCGGGACAGGGCAAGTCTACGAGCAGTACTTC	CASSSPRD~GQVYEQYF	TRBV7-9*03, TRBV7-9*01, TRBV7-9*04, TRBV7-9*02	TRBV7-9	TRBJ2-7*01	TRBJ2-7	TRBD1*01	TRBD1	13	19	27	33	5	5	10
1	9.78E-08	TGTGCCAGCAGCTCACCGGGCCGGGACATACGACTACGAGCAGTACTTC	CASSSPGR~TYDYEQYF	TRBV7-8*01	TRBV7-8	TRBJ2-7*01	TRBJ2-7	TRBD1*01	TRBD1	12	22	27	33	9	5	14
1	9.78E-08	TGTGCCAGCAGCTCACCGGGACAGGTTAGCTAACTATGGCTACACCTTC	CASSSPGQ~LANYGYTF	TRBV11-1*01	TRBV11-1	TRBJ1-2*01	TRBJ1-2	TRBD1*01	TRBD1	12	17	24	29	4	4	8
1	9.78E-08	TGTGCCAGCAGCTCAGGGACAGGGGGCCGATAGGTCACCCCTCCACTTT	CASSSGTG~ADRSPLHF	TRBV9*02, TRBV9*01, TRBV9*03	TRBV9	TRBJ1-6*01	TRBJ1-6	TRBD1*01	TRBD1	11	15	26	34	3	7	10
1	9.78E-08	TGTGCCAGCAGCTCAGGACTAGCGGGGTTACACAGATACGCAGTATTTT	CASSSGLA~GYTDTQYF	TRBV7-2*04, TRBV7-2*01	TRBV7-2	TRBJ2-3*01	TRBJ2-3	TRBD2*01	TRBD2	12	15	26	30	2	3	5
1	9.78E-08	TGTGCCAGCAGCTCAGGACTAGCGGGGCCATAATTCACCCCTCCACTTT	CASSSGLA~GHNSPLHF	TRBV7-2*04, TRBV7-2*01	TRBV7-2	TRBJ1-6*01	TRBJ1-6	TRBD2*01	TRBD2	12	15	26	29	2	2	4
1	9.78E-08	TGTGCCAGCAGCTCAAGCTCAGGGGACCCTCAATCAGCCCCAGCATTTT	CASSSSSG~TLNQPQHF	TRBV11-2*01	TRBV11-2	TRBJ1-5*01	TRBJ1-5	TRBD1*01	TRBD1	12	19	24	30	6	5	11
1	9.78E-08	TGTGCCAGCAGCTCAAGACAGGGGGCGCGAGTTGTGTGGCTACACCTTC	CASSSRQG~RELCGYTF	TRBV7-2*04, TRBV7-2*01	TRBV7-2	TRBJ1-2*01	TRBJ1-2	TRBD1*01	TRBD1	12	16	25	36	3	10	13
1	9.78E-08	TGTGCCAGCAGCTCAAATCCGGGACAGGTGGGGTTCACCCCTCCACTTT	CASSSNPG~RWGSPLHF	TRBV27*01	TRBV27	TRBJ1-6*01	TRBJ1-6	TRBD1*01	TRBD1	10	20	27	33	9	5	14
1	9.78E-08	TGTGCCAGCAGCTCAAATCGGGACTAGCTAAACCTACGAGCAGTACTTC	CASSSNRD~S*TYEQYF	TRBV7-4*01	TRBV7-4	TRBJ2-7*01	TRBJ2-7	TRBD2*02, TRBD2*01	TRBD2	12	19	27	32	6	4	10
1	9.78E-08	TGTGCCAGCAGCTGCTAGAGGGGCCGGGTTCACAGATACGCAGTATTTT	CASSC*RG~GFTDTQYF	TRBV7-3*05, TRBV7-3*01	TRBV7-3	TRBJ2-3*01	TRBJ2-3	TRBD1*01, TRBD2*02, TRBD2*01	TRBD1, TRBD2	12	18	22	30	5	7	12
1	9.78E-08	TGTGCCAGCAGCTGGTAGCGGGAGGGCCATAACCGACGAGCAGTACTTC	CASSW*RE~AITDEQYF	TRBV7-3*05, TRBV7-3*01	TRBV7-3	TRBJ2-7*01	TRBJ2-7	TRBD2*02	TRBD2	12	15	25	35	2	9	11
1	9.78E-08	TGTGCCAGCAGCTGGGGACTAGCGGGAGGGCGGCAATGAGCAGTTCTTC	CASSWGLA~EGGNEQFF	TRBV7-2*04, TRBV7-2*01	TRBV7-2	TRBJ2-1*01	TRBJ2-1	TRBD2*02	TRBD2	12	14	29	33	1	3	4
1	9.78E-08	TGTGCCAGCAGCTATCATACTAGCGGGACGGGGGACTGAAGCTTTCTTT	CASSYHTS~GRGTEAFF	TRBV11-3*01, TRBV11-3*02	TRBV11-3	TRBJ1-1*01	TRBJ1-1	TRBD2*02	TRBD2	12	18	27	34	5	6	11
1	9.78E-08	TGTGCCAGCAGCTATGACTAGCGGGAGATCGGGCGAGACCCAGTACTTC	CASSYD*R~RSGETQYF	TRBV6-3*01, TRBV6-2*01	TRBV6-3, TRBV6-2	TRBJ2-5*01	TRBJ2-5	TRBD2*02	TRBD2	10	15	26	34	4	7	11
1	9.78E-08	TGTGCCAGCAGCTATAGCGGGACAGGCGAAGAACACTGAAGCTTTCTTT	CASSYSGT~AKNTEAFF	TRBV7-2*04, TRBV7-2*01	TRBV7-2	TRBJ1-1*01	TRBJ1-1	TRBD1*01, TRBD2*02	TRBD1, TRBD2	12	18	25	30	5	4	9
1	9.78E-08	TGTGCCAGCAGCTACCGGGACAGGGGGAAGGGTCTATGGCTACACCTTC	CASSYRDR~GRVYGYTF	TRBV7-9*03, TRBV7-9*01, TRBV7-9*04, TRBV7-9*02	TRBV7-9	TRBJ1-2*01	TRBJ1-2	TRBD1*01	TRBD1	12	16	26	33	3	6	9
1	9.78E-08	TGTGCCAGCAGCTAGGAGACAGTGAACCTCTGGAAACACCATATATTTT	CASS*ETV~TSGNTIYF	TRBV11-2*01	TRBV11-2	TRBJ1-3*01	TRBJ1-3	TRBD1*01	TRBD1	12	17	21	27	4	5	9
1	9.78E-08	TGTGCCAGCAGCTAACTCTAGAGGGTTTATGAACACTGAAGCTTTCTTT	CASS*L*R~FMNTEAFF	TRBV7-9*01, TRBV7-9*04, TRBV7-9*02	TRBV7-9	TRBJ1-1*01	TRBJ1-1	TRBD2*02	TRBD2	12	20	24	29	7	4	11
1	9.78E-08	TGTGCCAGCAGCTAACTCTAGAGGGTCGCCCAATCAGCCCCAGCATTTT	CASS*L*R~SPNQPQHF	TRBV7-9*01, TRBV7-9*04, TRBV7-9*02	TRBV7-9	TRBJ1-5*01	TRBJ1-5	TRBD2*02	TRBD2	12	20	24	30	7	5	12
1	9.78E-08	TGTGCCAGCAGCCTTTCTAGCGGAACATAGCACAGATACGCAGTATTTT	CASSLSSG~HSTDTQYF	TRBV7-9*03, TRBV7-9*01, TRBV7-9*04, TRBV7-9*02	TRBV7-9	TRBJ2-3*01	TRBJ2-3	TRBD2*02, TRBD2*01	TRBD2	11	16	22	28	4	5	9
1	9.78E-08	TGTGCCAGCAGCCTTATGGGGTTTTACGGGTTGGCAGCCCCAGTACTTC	CASSLMGF~TGWQPQYF	TRBV7-9*03, TRBV7-9*01, TRBV7-9*04, TRBV7-9*02	TRBV7-9	TRBJ2-5*01	TRBJ2-5	TRBD1*01, TRBD2*02, TRBD2*01	TRBD1, TRBD2	11	17	20	38	5	17	22
1	9.78E-08	TGTGCCAGCAGCCTTACCCTACAGGGGGAGTTCGAACGAGCAGTACTTC	CASSLTLQ~GSSNEQYF	TRBV7-3*01	TRBV7-3	TRBJ2-7*01	TRBJ2-7	TRBD1*01	TRBD1	11	20	27	35	8	7	15
1	9.78E-08	TGTGCCAGCAGCCTTAGCGGGGGTGAGAGTTGGAGAGACCCAGTACTTC	CASSLSGG~RVGETQYF	TRBV14*01, TRBV14*02	TRBV14	TRBJ2-5*01	TRBJ2-5	TRBD2*01	TRBD2	12	14	22	33	1	10	11
1	9.78E-08	TGTGCCAGCAGCCTTAGCGGGGGGCGGTGGCACAGATACGCAGTATTTT	CASSLSGG~GGTDTQYF	TRBV14*01, TRBV14*02	TRBV14	TRBJ2-3*01	TRBJ2-3	TRBD2*01	TRBD2	12	14	23	29	1	5	6
1	9.78E-08	TGTGCCAGCAGCCTTAATCACTAGCGGGAGCACCGGGGAGCTGTTTTTT	CASSLNH*~GSTGELFF	TRBV12-4*01, TRBV12-3*01	TRBV12-4, TRBV12-3	TRBJ2-2*01	TRBJ2-2	TRBD2*02	TRBD2	10	19	29	30	8	0	8
1	9.78E-08	TGTGCCAGCAGCCTCTGGGGACAGGTTAGCTAACTATGGCTACACCTTC	CASSLWGQ~LANYGYTF	TRBV2*01, TRBV2*02, TRBV2*03	TRBV2	TRBJ1-2*01	TRBJ1-2	TRBD1*01	TRBD1	10	17	24	29	6	4	10
1	9.78E-08	TGTGCCAGCAGCCTCCCCCGGGACTAGCGCTTACAATGAGCAGTTCTTC	CASSLPRD~SAYNEQFF	TRBV7-8*01, TRBV7-8*03	TRBV7-8	TRBJ2-1*01	TRBJ2-1	TRBD2*02, TRBD2*01	TRBD2	12	19	28	31	6	2	8
1	9.78E-08	TGTGCCAGCAGCCTCCGAAGGGTTAGCGGGAGACGAAAAACTGTTTTTT	CASSLRRV~AGDEKLFF	TRBV3-1*01	TRBV3-1	TRBJ1-4*01	TRBJ1-4	TRBD2*02	TRBD2	12	23	31	34	10	2	12
1	9.78E-08	TGTGCCAGCAGCCTCAGAGGGGGGCTTTCGATTGGAGACCCAGTACTTC	CASSLRGG~FRLETQYF	TRBV7-9*03, TRBV7-9*01, TRBV7-9*04, TRBV7-9*02	TRBV7-9	TRBJ2-5*01	TRBJ2-5	TRBD1*01, TRBD2*01	TRBD1, TRBD2	11	19	24	34	7	9	16
1	9.78E-08	TGTGCCAGCAGCCTGGCCATTGGGCTAGCGGGAGGGCCAGGAGTTCTTC	CASSLAIG~*REGQEFF	TRBV7-9*01, TRBV7-9*02, TRBV11-1*01	TRBV7-9, TRBV11-1	TRBJ2-1*01	TRBJ2-1	TRBD2*02	TRBD2	11	24	35	41	12	5	17
1	9.78E-08	TGTGCCAGCAGCCTGAATACTAGCGGGAGTCAAGGATACGCAGTATTTT	CASSLNTS~GVKDTQYF	TRBV3-1*01	TRBV3-1	TRBJ2-3*01	TRBJ2-3	TRBD2*02	TRBD2	12	18	28	34	5	5	10
1	9.78E-08	TGTGCCAGCAGCCTATTTCCGGGATCAACCTCTCTATGGCTACACCTTC	CASSLFPG~QPLYGYTF	TRBV7-2*04, TRBV7-2*01	TRBV7-2	TRBJ1-2*01	TRBJ1-2	TRBD2*02	TRBD2	11	19	23	33	7	9	16
1	9.78E-08	TGTGCCAGCAGCCTACCTAGCGGGGAGTCCCACCTACGAGCAGTACTTC	CASSLPSG~SPTYEQYF	TRBV7-8*03	TRBV7-8	TRBJ2-7*01	TRBJ2-7	TRBD2*01	TRBD2	12	16	24	32	3	7	10
1	9.78E-08	TGTGCCAGCAGCCTACGGGACTCCCTAGCGGGATTACGAGCAGTACTTC	CASSLRDS~*RDYEQYF	TRBV9*02, TRBV9*01, TRBV9*03	TRBV9	TRBJ2-7*01	TRBJ2-7	TRBD2*02	TRBD2	11	24	32	34	12	1	13
1	9.78E-08	TGTGCCAGCAGCCTACGGGACTCCCTAGCGGAACACTGAAGCTTTCTTT	CASSLRDS~*RNTEAFF	TRBV9*02, TRBV9*01, TRBV9*03	TRBV9	TRBJ1-1*01	TRBJ1-1	TRBD2*02, TRBD2*01	TRBD2	11	24	29	30	12	0	12
1	9.78E-08	TGTGCCAGCAGCCTACGAACGTCCCGGGACTATCTACGAGCAGTACTTC	CASSLRTS~GTIYEQYF	TRBV7-2*04, TRBV7-2*01, TRBV7-2*02	TRBV7-2	TRBJ2-7*01	TRBJ2-7	TRBD2*02, TRBD2*01	TRBD2	11	25	31	33	13	1	14
1	9.78E-08	TGTGCCAGCAGCCTAGCCGCGGGCGGTGAGCACAGATACGCAGTATTTT	CASSLAAG~VSTDTQYF	TRBV7-3*01	TRBV7-3	TRBJ2-3*01	TRBJ2-3	TRBD2*02, TRBD2*01	TRBD2	11	18	22	28	6	5	11
1	9.78E-08	TGTGCCAGCAGCCTAGAAGGGACTAGCGGGGTACAATGAGCAGTTCTTC	CASSLEGT~AGYNEQFF	TRBV7-3*05, TRBV7-3*01	TRBV7-3	TRBJ2-1*01	TRBJ2-1	TRBD2*01	TRBD2	11	18	30	31	6	0	6
1	9.78E-08	TGTGCCAGCAGCCTAACTTATAGCAATCAGCCCCGGGGAGCTGTTTTTT	CASSLTYS~ISPGELFF	TRBV12-4*01, TRBV12-3*01	TRBV12-4, TRBV12-3	TRBJ2-2*01	TRBJ2-2	TRBD2*02, TRBD2*01	TRBD2	10	20	23	32	9	8	17
1	9.78E-08	TGTGCCAGCAGCCTAAAGACGGGACAGGGGTGACGATGGCTACACCTTC	CASSLKTG~RGDDGYTF	TRBV7-9*03, TRBV7-9*01, TRBV7-9*04, TRBV7-9*02	TRBV7-9	TRBJ1-2*01	TRBJ1-2	TRBD1*01	TRBD1	11	20	29	35	8	5	13
1	9.78E-08	TGTGCCAGCAGCCCTTTATTGAGGGGGGTCTGGAAACACCATATATTTT	CASSPLLR~GSGNTIYF	TRBV6-4*02, TRBV6-4*01	TRBV6-4	TRBJ1-3*01	TRBJ1-3	TRBD1*01, TRBD2*01	TRBD1, TRBD2	10	21	26	28	10	1	11
1	9.78E-08	TGTGCCAGCAGCCCTCCTAGCGGGAGGGGGGTTCAACGAGCAGTACTTC	CASSPPSG~GGFNEQYF	TRBV9*02, TRBV9*01, TRBV9*03	TRBV9	TRBJ2-7*01	TRBJ2-7	TRBD2*02	TRBD2	11	16	27	35	4	7	11
1	9.78E-08	TGTGCCAGCAGCCCTCCTAGCGGAACATAGCACAGATACGCAGTATTTT	CASSPPSG~HSTDTQYF	TRBV9*02, TRBV9*01, TRBV9*03	TRBV9	TRBJ2-3*01	TRBJ2-3	TRBD2*02, TRBD2*01	TRBD2	11	16	22	28	4	5	9
1	9.78E-08	TGTGCCAGCAGCCCTCCGGGGACAGGGGGGGAACACTGAAGCTTTCTTT	CASSPPGT~GGNTEAFF	TRBV5-4*01, TRBV5-4*03, TRBV5-4*04	TRBV5-4	TRBJ1-1*01	TRBJ1-1	TRBD1*01	TRBD1	11	18	28	30	6	1	7
1	9.78E-08	TGTGCCAGCAGCCCTCCGGACTAGCGGTCTCCAGTATGGCTACACCTTC	CASSPPD*~GLQYGYTF	TRBV3-1*01	TRBV3-1	TRBJ1-2*01	TRBJ1-2	TRBD2*02, TRBD2*01	TRBD2	12	17	26	34	4	7	11
1	9.78E-08	TGTGCCAGCAGCCCTCAACCGGGACAACGCTACAGATACGCAGTATTTT	CASSPQPG~NATDTQYF	TRBV5-5*01, TRBV5-5*02, TRBV5-5*03	TRBV5-5	TRBJ2-3*01	TRBJ2-3	TRBD1*01	TRBD1	11	20	25	31	8	5	13
1	9.78E-08	TGTGCCAGCAGCCCTGGGACTAGCGGGATACACAGATACGCAGTATTTT	CASSPGTS~GYTDTQYF	TRBV5-5*01, TRBV5-5*02, TRBV5-5*03	TRBV5-5	TRBJ2-3*01	TRBJ2-3	TRBD2*02	TRBD2	11	15	27	30	3	2	5
1	9.78E-08	TGTGCCAGCAGCCCTACCGATGCGACAGGGGGGCTATGGCTACACCTTC	CASSPTDA~QGGYGYTF	TRBV7-4*01	TRBV7-4	TRBJ1-2*01	TRBJ1-2	TRBD1*01	TRBD1	11	23	31	33	11	1	12
1	9.78E-08	TGTGCCAGCAGCCCTACGCAGGGGAGCAACTAATGAAAAACTGTTTTTT	CASSPTQG~ATNEKLFF	TRBV11-1*01	TRBV11-1	TRBJ1-4*01	TRBJ1-4	TRBD1*01	TRBD1	11	18	23	26	6	2	8
1	9.78E-08	TGTGCCAGCAGCCCTACGGGGGACTTCGTGGGCGGGGAGCTGTTTTTTT	CASSPTGD~SWAGSCFF	TRBV4-2*01	TRBV4-2	TRBJ2-2*01	TRBJ2-2	TRBD2*02, TRBD2*01	TRBD2	12	19	24	43	6	18	24
1	9.78E-08	TGTGCCAGCAGCCCTAGGCAGGTTGCTTGGGGCCAACGTCCTGACTTTC	CASSPRQV~LGANVLTF	TRBV7-2*04, TRBV7-2*01, TRBV7-2*02	TRBV7-2	TRBJ2-6*01	TRBJ2-6	TRBD1*01, TRBD2*02, TRBD2*01	TRBD1, TRBD2	11	18	21	27	6	5	11
1	9.78E-08	TGTGCCAGCAGCCCTAGGACAGGGGGCCTTAAATCAAGAGCAGTTCTTC	CASSPRTG~ALNQEQFF	TRBV7-9*03, TRBV7-9*01, TRBV7-9*04, TRBV7-9*02	TRBV7-9	TRBJ2-1*01	TRBJ2-1	TRBD1*01	TRBD1	11	16	26	37	4	10	14
1	9.78E-08	TGTGCCAGCAGCCCTAAGGGGGGCTGCCGTCGATCAGCCCCAGCATTTT	CASSPKGG~AVDQPQHF	TRBV7-6*01, TRBV7-6*02	TRBV7-6	TRBJ1-5*01	TRBJ1-5	TRBD1*01, TRBD2*01	TRBD1, TRBD2	11	18	23	32	6	8	14
1	9.78E-08	TGTGCCAGCAGCCCCTTGACTAGCGGGGGGTTGCTACGAGCAGTACTTC	CASSPLTS~GGCYEQYF	TRBV7-2*04, TRBV7-2*01	TRBV7-2	TRBJ2-7*01	TRBJ2-7	TRBD2*01	TRBD2	11	17	29	33	5	3	8
1	9.78E-08	TGTGCCAGCAGCCCCTCCGGTCGGGTTTATGAACACTGAAGCTTTCTTT	CASSPSGR~FMNTEAFF	TRBV7-9*03, TRBV7-9*01, TRBV7-9*04, TRBV7-9*02	TRBV7-9	TRBJ1-1*01	TRBJ1-1	TRBD2*02	TRBD2	11	12	17	29	0	11	11
1	9.78E-08	TGTGCCAGCAGCCCCTCGGCAGGTCTATAGCAATCAGCCCCAGCATTTT	CASSPSAG~YSNQPQHF	TRBV12-4*01, TRBV12-3*01	TRBV12-4, TRBV12-3	TRBJ1-5*01	TRBJ1-5	TRBD1*01, TRBD2*02	TRBD1, TRBD2	10	11	15	27	0	11	11
1	9.78E-08	TGTGCCAGCAGCCCCTACCGGGACAGGGTCCCGCAATGAGCAGTTCTTC	CASSPYRD~GSRNEQFF	TRBV9*02, TRBV9*01, TRBV9*03	TRBV9	TRBJ2-1*01	TRBJ2-1	TRBD1*01	TRBD1	11	19	27	33	7	5	12
1	9.78E-08	TGTGCCAGCAGCCCCCTCGTCGGACAGGGGGGGAAATGGGCAGTTCTTC	CASSPLVG~RGGNGQFF	TRBV11-3*01, TRBV11-3*02	TRBV11-3	TRBJ2-1*01	TRBJ2-1	TRBD1*01	TRBD1	11	21	30	34	9	3	12
1	9.78E-08	TGTGCCAGCAGCCCCCCCTCGGGGGGGGCTGAATCAGCCCCAGCATTTT	CASSPPSG~GLNQPQHF	TRBV9*02, TRBV9*01, TRBV9*03	TRBV9	TRBJ1-5*01	TRBJ1-5	TRBD2*01	TRBD2	11	19	26	31	7	4	11
1	9.78E-08	TGTGCCAGCAGCCCCCCCCGCCCCCGGCCTAGGAGGTACGCAGTATTTT	CASSPPRP~GLGGTQYF	TRBV11-3*01, TRBV11-3*02	TRBV11-3	TRBJ2-3*01	TRBJ2-3	TRBD2*01	TRBD2	11	12	20	36	0	15	15
1	9.78E-08	TGTGCCAGCAGCCCCCGGACTAGCGGGAGCAACAGATACGCAGTATTTT	CASSPRTS~GATDTQYF	TRBV7-6*01, TRBV7-6*02	TRBV7-6	TRBJ2-3*01	TRBJ2-3	TRBD2*02	TRBD2	11	16	28	31	4	2	6
1	9.78E-08	TGTGCCAGCAGCCCCCGGACTAGCGGGAGGCACAGATACGCAGTATTTT	CASSPRTS~GGTDTQYF	TRBV7-6*01, TRBV7-6*02	TRBV7-6	TRBJ2-3*01	TRBJ2-3	TRBD2*02	TRBD2	11	16	28	29	4	0	4
1	9.78E-08	TGTGCCAGCAGCCCCCACCCTGACTAGCGGGAAAAACATTCAGTACTTC	CASSPHPD~SGKNIQYF	TRBV9*02, TRBV9*01, TRBV9*03	TRBV9	TRBJ2-4*01	TRBJ2-4	TRBD2*02, TRBD2*01	TRBD2	11	21	30	31	9	0	9
1	9.78E-08	TGTGCCAGCAGCCCCGCGGGGGGCCTATCCGAACACTGAAGCTTTCTTT	CASSPAGG~YPNTEAFF	TRBV7-9*03, TRBV7-9*01, TRBV7-9*04, TRBV7-9*02	TRBV7-9	TRBJ1-1*01	TRBJ1-1	TRBD2*01	TRBD2	11	15	22	30	3	7	10
1	9.78E-08	TGTGCCAGCAGCCCCGGTTGGGGCAGGTCCAACCTACGAGCAGTACTTC	CASSPGWG~GPTYEQYF	TRBV7-9*03, TRBV7-9*01, TRBV7-9*04, TRBV7-9*02	TRBV7-9	TRBJ2-7*01	TRBJ2-7	TRBD1*01	TRBD1	11	19	23	32	7	8	15
1	9.78E-08	TGTGCCAGCAGCCCCGGAGGGGGAGGCGGCACCGGGGAGCTGTTTTTTT	CASSPGGG~AAPGSCFF	TRBV7-3*05, TRBV7-3*01	TRBV7-3	TRBJ2-2*01	TRBJ2-2	TRBD1*01, TRBD2*02	TRBD1, TRBD2	11	17	22	43	5	20	25
1	9.78E-08	TGTGCCAGCAGCCCCGAAAAACAGGGAAGGCACCGGGGAGCTGTTTTTT	CASSPEKQ~EGTGELFF	TRBV7-9*03, TRBV7-9*01, TRBV7-9*04, TRBV7-9*02	TRBV7-9	TRBJ2-2*01	TRBJ2-2	TRBD1*01	TRBD1	11	20	25	30	8	4	12
1	9.78E-08	TGTGCCAGCAGCCCCATAGCGGGAGGCCCTCCAAGAGACCCAGTACTTC	CASSPIAG~ALQETQYF	TRBV3-1*01	TRBV3-1	TRBJ2-5*01	TRBJ2-5	TRBD2*02	TRBD2	12	16	25	30	3	4	7
1	9.78E-08	TGTGCCAGCAGCCCCACTAGCGGGAGGACCCTACAATGAGCAGTTCTTC	CASSPTSG~GPYNEQFF	TRBV7-3*05, TRBV7-3*01	TRBV7-3	TRBJ2-1*01	TRBJ2-1	TRBD2*02	TRBD2	11	15	26	29	3	2	5
1	9.78E-08	TGTGCCAGCAGCCCCAGGCGGGAGGGCCTCGACAGATACGCAGTATTTT	CASSPRRE~ASTDTQYF	TRBV7-2*04, TRBV7-2*01	TRBV7-2	TRBJ2-3*01	TRBJ2-3	TRBD2*02	TRBD2	11	17	25	31	5	5	10
1	9.78E-08	TGTGCCAGCAGCCCCAGGCAGGGGGCGCGAGTTGTGTGGCTGCACCTTC	CASSPRQG~RELCGCTF	TRBV7-2*04, TRBV7-2*01	TRBV7-2	TRBJ1-2*01	TRBJ1-2	TRBD1*01	TRBD1	11	18	25	36	6	10	16
1	9.78E-08	TGTGCCAGCAGCCCCAGGGGCTAGCGGGATCCCCTCCCAGCAGTACTTC	CASSPRG*~GIPSQQYF	TRBV7-8*01, TRBV7-8*03	TRBV7-8	TRBJ2-7*01	TRBJ2-7	TRBD2*02	TRBD2	12	20	28	38	7	9	16
1	9.78E-08	TGTGCCAGCAGCCCCAGGACAGGGGGCGCGAACCGGGGAGCTGTTTTTT	CASSPRTG~ARTGELFF	TRBV5-4*01, TRBV5-4*03, TRBV5-4*04	TRBV5-4	TRBJ2-2*01	TRBJ2-2	TRBD1*01	TRBD1	11	16	26	31	4	4	8
1	9.78E-08	TGTGCCAGCAGCCCGGGGGGCGGAGAAGGTCACAGATACGCAGTATTTT	CASSPGGG~KVTDTQYF	TRBV5-5*01, TRBV5-5*02, TRBV5-5*03	TRBV5-5	TRBJ2-3*01	TRBJ2-3	TRBD2*01	TRBD2	11	13	19	30	1	10	11
1	9.78E-08	TGTGCCAGCAGCCCGGGGGACAGGGTCGCCCAATCGGCCCCAGCATTTT	CASSPGDR~SPNRPQHF	TRBV5-6*01	TRBV5-6	TRBJ1-5*01	TRBJ1-5	TRBD1*01	TRBD1	11	16	24	30	4	5	9
1	9.78E-08	TGTGCCAGCAGCCCGGGGACAGGGACCTAGCACAGATACGCAGTATTTT	CASSPGTG~PSTDTQYF	TRBV7-8*01, TRBV7-8*03	TRBV7-8	TRBJ2-3*01	TRBJ2-3	TRBD1*01	TRBD1	12	15	23	28	2	4	6
1	9.78E-08	TGTGCCAGCAGCCCGGGACTAGCGGGATATGAACACCGAAGCTTTCTTT	CASSPGLA~DMNTEAFF	TRBV12-4*01, TRBV12-3*01	TRBV12-4, TRBV12-3	TRBJ1-1*01	TRBJ1-1	TRBD2*02	TRBD2	10	14	26	29	3	2	5
1	9.78E-08	TGTGCCAGCAGCCCGGGACTAGCGGGAGTCTGGAGAGACCCAGTACTTC	CASSPGLA~ESGETQYF	TRBV3-1*01	TRBV3-1	TRBJ2-5*01	TRBJ2-5	TRBD2*02	TRBD2	12	14	27	33	1	5	6
1	9.78E-08	TGTGCCAGCAGCCCGGGACAGGGGGCGGGGGGTCGACGAGCAGTACTTC	CASSPGQG~RGVDEQYF	TRBV7-6*01, TRBV7-6*02	TRBV7-6	TRBJ2-7*01	TRBJ2-7	TRBD1*01	TRBD1	11	14	25	35	2	9	11
1	9.78E-08	TGTGCCAGCAGCCCGGGACAGGAGGGAGTACACCGGGGAGCTGTTTTTT	CASSPGQE~EYTGELFF	TRBV9*02, TRBV9*01, TRBV9*03	TRBV9	TRBJ2-2*01	TRBJ2-2	TRBD1*01	TRBD1	11	14	21	29	2	7	9
1	9.78E-08	TGTGCCAGCAGCCCGGAGAGGGGACAGGGTTAATTCACCCCTCCACTTT	CASSPERG~RVNSPLHF	TRBV7-6*01, TRBV7-6*02	TRBV7-6	TRBJ1-6*01	TRBJ1-6	TRBD1*01	TRBD1	11	20	28	30	8	1	9
1	9.78E-08	TGTGCCAGCAGCCCGAGTTAGCGGGAGGGCCCCAGATACGCAGTATTTT	CASSPS*R~RAPDTQYF	TRBV9*02, TRBV9*01, TRBV9*03	TRBV9	TRBJ2-3*01	TRBJ2-3	TRBD2*02	TRBD2	11	18	28	32	6	3	9
1	9.78E-08	TGTGCCAGCAGCCCGAGTTAGCGGGAGGGACACCGGGGAGCTGTTTTTT	CASSPS*R~RDTGELFF	TRBV9*02, TRBV9*01, TRBV9*03	TRBV9	TRBJ2-2*01	TRBJ2-2	TRBD2*02	TRBD2	11	18	28	29	6	0	6
1	9.78E-08	TGTGCCAGCAGCCCATCTTCCCGGGACATACGACTACGAGCAGTACTTC	CASSPSSR~TYDYEQYF	TRBV7-9*03, TRBV7-9*01, TRBV7-9*04, TRBV7-9*02	TRBV7-9	TRBJ2-7*01	TRBJ2-7	TRBD1*01	TRBD1	11	22	27	33	10	5	15
1	9.78E-08	TGTGCCAGCAGCCCACCCTGCCCGGACAGGGGTGAATGGCTACACCTTC	CASSPPCP~TGVNGYTF	TRBV11-2*01	TRBV11-2	TRBJ1-2*01	TRBJ1-2	TRBD1*01	TRBD1	11	23	31	35	11	3	14
1	9.78E-08	TGTGCCAGCAGCCCACCGGGACTCGAGCTCCTACAATGAGCAGTTCTTC	CASSPPGL~SSYNEQFF	TRBV7-9*03, TRBV7-9*07, TRBV7-9*01, TRBV7-9*04, TRBV7-9*02, TRBV11-1*01, TRBV11-3*03	TRBV7-9, TRBV11-1, TRBV11-3	TRBJ2-1*01	TRBJ2-1	TRBD2*02, TRBD2*01	TRBD2	11	17	22	27	5	4	9
1	9.78E-08	TGTGCCAGCAGCCCAGGGGGACTAGCGGGAGCTGCATGAGCAGTTCTTC	CASSPGGL~RELHEQFF	TRBV7-2*04, TRBV7-2*01	TRBV7-2	TRBJ2-1*01	TRBJ2-1	TRBD2*02	TRBD2	11	17	30	35	5	4	9
1	9.78E-08	TGTGCCAGCAGCCCAGGACTAGCGGGGTTACACAGATACGCAGTATTTT	CASSPGLA~GYTDTQYF	TRBV2*01, TRBV2*02, TRBV2*03	TRBV2	TRBJ2-3*01	TRBJ2-3	TRBD2*01	TRBD2	10	15	26	30	4	3	7
1	9.78E-08	TGTGCCAGCAGCCGTATACTAGCGGGAGAGTGCAGATACGCAGTATTTT	CASSRILA~ESADTQYF	TRBV6-4*02, TRBV6-4*01	TRBV6-4	TRBJ2-3*01	TRBJ2-3	TRBD2*02	TRBD2	10	17	27	32	6	4	10
1	9.78E-08	TGTGCCAGCAGCCGCCAGGGGGCTAAGGTTACGTCAGCCCCAGCATTTT	CASSRQGA~RLRQPQHF	TRBV11-2*01	TRBV11-2	TRBJ1-5*01	TRBJ1-5	TRBD1*01	TRBD1	11	15	22	33	3	10	13
1	9.78E-08	TGTGCCAGCAGCCGCCAAGGAAAGGGGGTTTAATGAAAAACTGTTTTTT	CASSRQGK~GFNEKLFF	TRBV14*01, TRBV14*02	TRBV14	TRBJ1-4*01	TRBJ1-4	TRBD1*01	TRBD1	12	22	27	30	9	2	11
1	9.78E-08	TGTGCCAGCAGCCGGGCGGGGACAGGGAGAAAATCAGCCCCAGCATTTT	CASSRAGT~GENQPQHF	TRBV7-2*04, TRBV7-2*01	TRBV7-2	TRBJ1-5*01	TRBJ1-5	TRBD1*01	TRBD1	11	18	26	31	6	4	10
1	9.78E-08	TGTGCCAGCAGCCGGGGATCTAGCGGGAGGGGGATATGAGCAGTTCTTC	CASSRGSS~GGGYEQFF	TRBV7-2*04, TRBV7-2*01	TRBV7-2	TRBJ2-1*01	TRBJ2-1	TRBD2*02	TRBD2	11	19	30	35	7	4	11
1	9.78E-08	TGTGCCAGCAGCCGGACTAGCGGGAGTTGGCACAGATACGCAGTATTTT	CASSRTSG~VGTDTQYF	TRBV7-8*01, TRBV7-8*03	TRBV7-8	TRBJ2-3*01	TRBJ2-3	TRBD2*02	TRBD2	13	14	25	29	0	3	3
1	9.78E-08	TGTGCCAGCAGCCGAACCGAGACAGGGTAGGCCCGGGGAGCTGTTTTTT	CASSRTET~GRPGELFF	TRBV5-8*01, TRBV5-8*02	TRBV5-8	TRBJ2-2*01	TRBJ2-2	TRBD1*01	TRBD1	11	20	26	32	8	5	13
1	9.78E-08	TGTGCCAGCAGCCATTCCAGGGGCGGGAGGGGGTTACGAGCAGTACTTC	CASSHSRG~GGGYEQYF	TRBV4-2*01	TRBV4-2	TRBJ2-7*01	TRBJ2-7	TRBD2*02	TRBD2	13	22	30	34	8	3	11
1	9.78E-08	TGTGCCAGCAGCCATGCAGCCCCGGACGGACACCGGGGAGCTGTTTTTT	CASSHAAP~TDTGELFF	TRBV14*01	TRBV14	TRBJ2-2*01	TRBJ2-2	TRBD1*01, TRBD2*01	TRBD1, TRBD2	13	18	22	29	4	6	10
1	9.78E-08	TGTGCCAGCAGCCATGGGACTAGCGGGAGGGCCAGATACGCAGTATTTT	CASSHGTS~GGPDTQYF	TRBV7-9*03, TRBV7-9*01, TRBV7-9*04, TRBV7-9*02	TRBV7-9	TRBJ2-3*01	TRBJ2-3	TRBD2*02	TRBD2	11	15	30	32	3	1	4
1	9.78E-08	TGTGCCAGCAGCCATGATCGGTCGGTAGGGGAACACTGAAGCTTTCTTT	CASSHDRS~*GNTEAFF	TRBV5-5*01, TRBV5-5*02, TRBV5-5*03	TRBV5-5	TRBJ1-1*01	TRBJ1-1	TRBD1*01, TRBD2*02	TRBD1, TRBD2	11	26	29	30	14	0	14
1	9.78E-08	TGTGCCAGCAGCCACGACGGGGGGGCGCGAGTTGTGTGGCTACACCTTC	CASSHDGG~RELCGYTF	TRBV9*02, TRBV9*01, TRBV9*03	TRBV9	TRBJ1-2*01	TRBJ1-2	TRBD2*01	TRBD2	11	17	24	36	5	11	16
1	9.78E-08	TGTGCCAGCAGCCACGACGGGGGGGCGCAGCAATCAGCCCCAGCATTTT	CASSHDGG~RSNQPQHF	TRBV9*02, TRBV9*01, TRBV9*03	TRBV9	TRBJ1-5*01	TRBJ1-5	TRBD2*01	TRBD2	11	17	24	28	5	3	8
1	9.78E-08	TGTGCCAGCAGCCAGCCCCAAGGGATCTGGGGCCAACGTCCTGACTTTC	CASSQPQG~SGANVLTF	TRBV11-1*01	TRBV11-1	TRBJ2-6*01	TRBJ2-6	TRBD1*01	TRBD1	11	14	18	25	2	6	8
1	9.78E-08	TGTGCCAGCAGCCAGCCCCAAGGGAGTAGTGGAAGAGACCCAGTACTTC	CASSQPQG~VVEETQYF	TRBV11-1*01, TRBV11-3*03	TRBV11-1, TRBV11-3	TRBJ2-5*01	TRBJ2-5	TRBD1*01, TRBD2*02	TRBD1, TRBD2	11	14	18	32	2	13	15
1	9.78E-08	TGTGCCAGCAGCCAGCCAACGCCTGACAGGCCGCACTGAAGCTTTCTTT	CASSQPTP~TGRTEAFF	TRBV4-2*01	TRBV4-2	TRBJ1-1*01	TRBJ1-1	TRBD1*01	TRBD1	13	24	29	33	10	3	13
1	9.78E-08	TGTGCCAGCAGCCAGGGCTAGCGTGAAACGCGACAATGAGCAGTTCTTC	CASSQG*R~KRDNEQFF	TRBV7-6*01, TRBV7-6*02	TRBV7-6	TRBJ2-1*01	TRBJ2-1	TRBD2*02, TRBD2*01	TRBD2	11	17	22	32	5	9	14
1	9.78E-08	TGTGCCAGCAGCCAGGGACTAGCGACAGAGCAATCAGCCCCAGCATTTT	CASSQGLA~QSNQPQHF	TRBV7-3*05, TRBV7-3*01	TRBV7-3	TRBJ1-5*01	TRBJ1-5	TRBD2*02, TRBD2*01	TRBD2	11	14	23	28	2	4	6
1	9.78E-08	TGTGCCAGCAGCCAGGACAGGTTAGCTAACTAATGAAAAACTGTTTTTT	CASSQDRL~LTNEKLFF	TRBV2*01, TRBV2*02, TRBV2*03	TRBV2	TRBJ1-4*01	TRBJ1-4	TRBD1*01	TRBD1	10	14	20	27	3	6	9
1	9.78E-08	TGTGCCAGCAGCCAATCACGGGGGCCGTGACCAAGAGACCCAGTACTTC	CASSQSRG~RDQETQYF	TRBV7-8*03	TRBV7-8	TRBJ2-5*01	TRBJ2-5	TRBD1*01, TRBD2*01	TRBD1, TRBD2	12	19	24	29	6	4	10
1	9.78E-08	TGTGCCAGCAGCCAATCAACAGGGGGCAGGGGATCAGCCCCAGCATTTT	CASSQSTG~AGDQPQHF	TRBV7-2*04, TRBV7-2*01	TRBV7-2	TRBJ1-5*01	TRBJ1-5	TRBD1*01	TRBD1	11	18	26	32	6	5	11
1	9.78E-08	TGTGCCAGCAGCCAACGGGCTGTGCTCTGGGGCCAACGTCCTGACTTTC	CASSQRAV~SGANVLTF	TRBV14*01	TRBV14	TRBJ2-6*01	TRBJ2-6	TRBD1*01, TRBD2*02, TRBD2*01	TRBD1, TRBD2	14	16	19	24	1	4	5
1	9.78E-08	TGTGCCAGCAGCCAACGGAGGCGGGAGGGGCACAGATACGCAGTATTTT	CASSQRRR~RGTDTQYF	TRBV3-1*01	TRBV3-1	TRBJ2-3*01	TRBJ2-3	TRBD2*02	TRBD2	14	20	28	29	5	0	5
1	9.78E-08	TGTGCCAGCAGCCAAGCCCTGGGACAGGGGATACAATGAGCAGTTCTTC	CASSQALG~RGYNEQFF	TRBV4-2*01	TRBV4-2	TRBJ2-1*01	TRBJ2-1	TRBD1*01	TRBD1	15	20	29	31	4	1	5
1	9.78E-08	TGTGCCAGCAGCCAAGGGGGGGGCTAGCGGGAGTGAGACCCAGTACTTC	CASSQGGG~SGSETQYF	TRBV4-2*01	TRBV4-2	TRBJ2-5*01	TRBJ2-5	TRBD2*02	TRBD2	15	23	32	34	7	1	8
1	9.78E-08	TGTGCCAGCAGCCAAGGACAGGGGGCGTTCGTAATCAGCCCAGCATTTT	CASSQGQG~RS*SAQHF	TRBV14*01	TRBV14	TRBJ1-5*01	TRBJ1-5	TRBD1*01	TRBD1	15	16	25	38	0	12	12
1	9.78E-08	TGTGCCAGCAGCCAAGATTTGTCTAGCGGGGTACAATGAGCAGTTCTTC	CASSQDLS~AGYNEQFF	TRBV4-2*01	TRBV4-2	TRBJ2-1*01	TRBJ2-1	TRBD2*01	TRBD2	16	22	30	31	5	0	5
1	9.78E-08	TGTGCCAGCAGCCAAGATTCAAGCGGGAGATATCGGGGAGCTGTTTTTT	CASSQDSS~GDIGELFF	TRBV3-1*01	TRBV3-1	TRBJ2-2*01	TRBJ2-2	TRBD2*02	TRBD2	16	21	28	33	4	4	8
1	9.78E-08	TGTGCCAGCAGCCAAGATTGGTCGGGACCTCTACAATGAGCAGTTCTTC	CASSQDWS~DLYNEQFF	TRBV4-2*01	TRBV4-2	TRBJ2-1*01	TRBJ2-1	TRBD1*01, TRBD2*02, TRBD2*01	TRBD1, TRBD2	16	23	27	30	6	2	8
1	9.78E-08	TGTGCCAGCAGCCAAGATGCTAGCGGGAGACACCTACGAGCAGTACTTC	CASSQDAS~GDTYEQYF	TRBV4-2*01	TRBV4-2	TRBJ2-7*01	TRBJ2-7	TRBD2*02	TRBD2	16	19	28	32	2	3	5
1	9.78E-08	TGTGCCAGCAGCCAAGATATGGAGGGATGGGGCCAACGTCCTGACTTTC	CASSQDME~DGANVLTF	TRBV4-2*01	TRBV4-2	TRBJ2-6*01	TRBJ2-6	TRBD2*02	TRBD2	16	20	25	27	3	1	4
1	9.78E-08	TGTGCCAGCAGCCAAGACTGGCGGACAAAGCCCCTACGAGCAGTACTTC	CASSQDWR~QSPYEQYF	TRBV3-1*01	TRBV3-1	TRBJ2-7*01	TRBJ2-7	TRBD1*01	TRBD1	16	22	26	32	5	5	10
1	9.78E-08	TGTGCCAGCAGCCAAGACTAGCGGGGGGAACACCGGGGAGCTGTTCTTT	CASSQD*R~GNTGELFF	TRBV3-1*01	TRBV3-1	TRBJ1-1*01	TRBJ1-1	TRBD2*01	TRBD2	16	17	27	43	0	15	15
1	9.78E-08	TGTGCCAGCAGCCAAGACTAGCGGGACGGCCTACAATGAGCAGTTCTTC	CASSQD*R~TAYNEQFF	TRBV3-1*01	TRBV3-1	TRBJ2-1*01	TRBJ2-1	TRBD2*02	TRBD2	16	17	25	29	0	3	3
1	9.78E-08	TGTGCCAGCAGCCAAGACTAGCGGGAGCAGCACAGATACGCAGTATTTT	CASSQD*R~SSTDTQYF	TRBV2*01, TRBV2*02, TRBV2*03	TRBV2	TRBJ2-3*01	TRBJ2-3	TRBD2*02	TRBD2	10	15	26	28	4	1	5
1	9.78E-08	TGTGCCAGCAGCCAAGACTAGCGGGAGGGCCTCCGATACGCAGTATTTT	CASSQD*R~RASDTQYF	TRBV3-1*01	TRBV3-1	TRBJ2-3*01	TRBJ2-3	TRBD2*02	TRBD2	16	17	28	34	0	5	5
1	9.78E-08	TGTGCCAGCAGCCAAGACTAGCGGGAGGGCCACAGATACGCAGTATTTT	CASSQD*R~RATDTQYF	TRBV3-1*01	TRBV3-1	TRBJ2-3*01	TRBJ2-3	TRBD2*02	TRBD2	16	17	28	30	0	1	1
1	9.78E-08	TGTGCCAGCAGCCAAGACTAGCGGGAGGGGACACCGTGAAGCTTTCTTT	CASSQD*R~RGHREAFF	TRBV3-1*01	TRBV3-1	TRBJ1-1*01	TRBJ1-1	TRBD2*02	TRBD2	16	17	28	36	0	7	7
1	9.78E-08	TGTGCCAGCAGCCAAGACTAGCGGGAGAAGCACAGATACGCAGTATTTT	CASSQD*R~RSTDTQYF	TRBV3-1*01	TRBV3-1	TRBJ2-3*01	TRBJ2-3	TRBD2*02	TRBD2	16	17	26	28	0	1	1
1	9.78E-08	TGTGCCAGCAGCCAAGACCTTAGCGGGAGGGCCAGATACGCAGTATTTT	CASSQDLS~GGPDTQYF	TRBV3-1*01	TRBV3-1	TRBJ2-3*01	TRBJ2-3	TRBD2*02	TRBD2	16	20	30	32	3	1	4
1	9.78E-08	TGTGCCAGCAGCCAAGACGGGAGGTCGGGACACCGGGGAGCTGTTTTTT	CASSQDGR~RDTGELFF	TRBV4-2*01	TRBV4-2	TRBJ2-2*01	TRBJ2-2	TRBD2*02	TRBD2	16	17	23	29	0	5	5
1	9.78E-08	TGTGCCAGCAGCCAAGACGAGGGACAGGGGGATTCACCCCCTCCACTTT	CASSQDEG~RGIHPLHF	TRBV4-2*01	TRBV4-2	TRBJ1-6*01	TRBJ1-6	TRBD1*01	TRBD1	16	20	30	37	3	6	9
1	9.78E-08	TGTGCCAGCAGCCAAGAGGACAGGGGGCAACAATTCACCCCTCCACTTT	CASSQEDR~GNNSPLHF	TRBV4-2*01	TRBV4-2	TRBJ1-6*01	TRBJ1-6	TRBD1*01	TRBD1	16	17	27	31	0	3	3
1	9.78E-08	TGTGCCAGCAGCCAAGAGACTAGCGGGAGGGCCAGATACGCAGTATTTT	CASSQETS~GGPDTQYF	TRBV3-1*01	TRBV3-1	TRBJ2-3*01	TRBJ2-3	TRBD2*02	TRBD2	16	17	30	32	0	1	1
1	9.78E-08	TGTGCCAGCAGCCAAGAAGGACAGGGCGGGCACAGATACGCAGTATTTT	CASSQEGQ~AGTDTQYF	TRBV4-2*01	TRBV4-2	TRBJ2-3*01	TRBJ2-3	TRBD1*01	TRBD1	16	18	25	29	1	3	4
1	9.78E-08	TGTGCCAGCAGCCAAGAAAGACTAGCGGCACTCCTACGAGCAGTACTTC	CASSQERL~RHSYEQYF	TRBV14*01	TRBV14	TRBJ2-7*01	TRBJ2-7	TRBD2*02, TRBD2*01	TRBD2	16	19	27	30	2	2	4
1	9.78E-08	TGTGCCAGCAGCCAAATAGACAGGGAGCAGGGGGCTAGGCTACACCTTC	CASSQIDR~SRGLGYTF	TRBV4-2*01	TRBV4-2	TRBJ1-2*01	TRBJ1-2	TRBD1*01	TRBD1	14	27	34	37	12	2	14
1	9.78E-08	TGTGCCAGCAGCCAAACCGGGACTAGCGGGGTACAATGAGCAGTTCTTC	CASSQTGT~AGYNEQFF	TRBV7-2*04, TRBV7-2*01	TRBV7-2	TRBJ2-1*01	TRBJ2-1	TRBD2*01	TRBD2	11	18	30	31	6	0	6
1	9.78E-08	TGTGCCAGCAGCCAAACCGGGACTAGCGGACTACAATGAGCAGTTCTTC	CASSQTGT~ADYNEQFF	TRBV7-2*04, TRBV7-2*01	TRBV7-2	TRBJ2-1*01	TRBJ2-1	TRBD2*02, TRBD2*01	TRBD2	11	18	28	30	6	1	7
1	9.78E-08	TGTGCCAGCAGCGTTACTTCCTAGCGGGGAAGCCTACGAGCAGTACTTC	CASSVTS*~GEAYEQYF	TRBV9*02, TRBV9*01, TRBV9*03	TRBV9	TRBJ2-7*01	TRBJ2-7	TRBD2*01	TRBD2	13	20	28	32	6	3	9
1	9.78E-08	TGTGCCAGCAGCGTTACTAGCGGGAGATAGGCAAGAGACCCAGTACTTC	CASSVTSG~DRQETQYF	TRBV6-4*02, TRBV6-4*01	TRBV6-4	TRBJ2-5*01	TRBJ2-5	TRBD2*02	TRBD2	10	15	25	31	4	5	9
1	9.78E-08	TGTGCCAGCAGCGTTAGCCCTGGGGGGAAACTCCTACGAGCAGTACTTC	CASSVSPG~GNSYEQYF	TRBV9*02, TRBV9*01, TRBV9*03	TRBV9	TRBJ2-7*01	TRBJ2-7	TRBD2*01	TRBD2	13	21	26	30	7	3	10
1	9.78E-08	TGTGCCAGCAGCGTCGGGATCGACAGGGAACACCTATGGCTACACCTTC	CASSVGID~GNTYGYTF	TRBV5-5*01	TRBV5-5	TRBJ1-2*01	TRBJ1-2	TRBD1*01	TRBD1	11	21	27	33	9	5	14
1	9.78E-08	TGTGCCAGCAGCGTGGGACTAGCGGGAGGGCGGCAATGAGCAGTTCTTC	CASSVGLA~EGGNEQFF	TRBV7-2*04, TRBV7-2*01	TRBV7-2	TRBJ2-1*01	TRBJ2-1	TRBD2*02	TRBD2	11	14	29	33	2	3	5
1	9.78E-08	TGTGCCAGCAGCGTGGGAGGGTGGACCGGGGGTCGAGACCCAGTACTTC	CASSVGGW~PGVETQYF	TRBV9*02, TRBV9*01	TRBV9	TRBJ2-5*01	TRBJ2-5	TRBD2*02	TRBD2	13	14	20	34	0	13	13
1	9.78E-08	TGTGCCAGCAGCGTGACGGGGAGGGAGCTCCTACAATGAGCAGTTCTTC	CASSVTGR~SSYNEQFF	TRBV9*02, TRBV9*01, TRBV9*03	TRBV9	TRBJ2-1*01	TRBJ2-1	TRBD2*02	TRBD2	13	18	24	27	4	2	6
1	9.78E-08	TGTGCCAGCAGCGTAGTCGGGAACAGGGGGTAATTCACCCCTCCACTTT	CASSVVGN~GGNSPLHF	TRBV9*02, TRBV9*01	TRBV9	TRBJ1-6*01	TRBJ1-6	TRBD1*01	TRBD1	15	22	29	30	6	0	6
1	9.78E-08	TGTGCCAGCAGCGTAGTGGAGGGTCCTCTCTGGAAACACCATATATTTT	CASSVVEG~LSGNTIYF	TRBV9*02, TRBV9*01	TRBV9	TRBJ1-3*01	TRBJ1-3	TRBD2*02	TRBD2	15	17	22	27	1	4	5
1	9.78E-08	TGTGCCAGCAGCGTAGCCGGGTTCCGGGGGATTTTCGCCCCAGCATTTT	CASSVAGF~GGFSPQHF	TRBV9*02, TRBV9*01	TRBV9	TRBJ1-5*01	TRBJ1-5	TRBD2*01	TRBD2	15	24	29	36	8	6	14
1	9.78E-08	TGTGCCAGCAGCGTAGCGCCGACTAGCGGGGTACAATGAGCAGTTCTTC	CASSVAPT~AGYNEQFF	TRBV9*02, TRBV9*01	TRBV9	TRBJ2-1*01	TRBJ2-1	TRBD2*01	TRBD2	15	20	30	31	4	0	4
1	9.78E-08	TGTGCCAGCAGCGTAGCGGGGAACACTGAATAATTCACCCCTCCACTTT	CASSVAGN~LNNSPLHF	TRBV9*02, TRBV9*01	TRBV9	TRBJ1-6*01	TRBJ1-6	TRBD2*01	TRBD2	15	16	20	29	0	8	8
1	9.78E-08	TGTGCCAGCAGCGTAGCGGGACAGGTTAGCTAACTATGGCTACACCTTC	CASSVAGQ~LANYGYTF	TRBV9*02, TRBV9*01	TRBV9	TRBJ1-2*01	TRBJ1-2	TRBD1*01	TRBD1	15	17	24	29	1	4	5
1	9.78E-08	TGTGCCAGCAGCGTAGCGGAGCGGGAGGGCCACCGGGGAGCTGTTTTTT	CASSVAER~RATGELFF	TRBV9*02, TRBV9*01	TRBV9	TRBJ2-2*01	TRBJ2-2	TRBD2*02	TRBD2	15	19	28	30	3	1	4
1	9.78E-08	TGTGCCAGCAGCGTAGGTGGACAGGGGGCGAGGCACTGAAGCTTTCTTT	CASSVGGQ~GRGTEAFF	TRBV9*02, TRBV9*01	TRBV9	TRBJ1-1*01	TRBJ1-1	TRBD1*01	TRBD1	15	18	28	33	2	4	6
1	9.78E-08	TGTGCCAGCAGCGTAGGGGCTGTGCTCTGGGGCCAACGTCCTGACTTTC	CASSVGAV~SGANVLTF	TRBV9*02, TRBV9*01	TRBV9	TRBJ2-6*01	TRBJ2-6	TRBD1*01	TRBD1	15	16	19	24	0	4	4
1	9.78E-08	TGTGCCAGCAGCGTAGGGGGGGCGGAACTCCTACAATGAGCAGTTCTTC	CASSVGGA~NSYNEQFF	TRBV7-4*01	TRBV7-4	TRBJ2-1*01	TRBJ2-1	TRBD1*01, TRBD2*01	TRBD1, TRBD2	15	17	22	27	1	4	5
1	9.78E-08	TGTGCCAGCAGCGTAGGGGGGGGCCCCGACAAAGGATGAGCAGTTCTTC	CASSVGGG~PTKDEQFF	TRBV6-3*01, TRBV6-2*01	TRBV6-3, TRBV6-2	TRBJ2-1*01	TRBJ2-1	TRBD2*01	TRBD2	10	16	22	35	5	12	17
1	9.78E-08	TGTGCCAGCAGCGTAGGGACTAGCGGGAGGGCCAGATACGCAGTATTTT	CASSVGTS~GGPDTQYF	TRBV5-5*01	TRBV5-5	TRBJ2-3*01	TRBJ2-3	TRBD2*02	TRBD2	11	15	30	32	3	1	4
1	9.78E-08	TGTGCCAGCAGCGTAGATGGACAAGAGGGAGGGAGATACGCAGTATTTT	CASSVDGQ~REGDTQYF	TRBV9*02, TRBV9*01	TRBV9	TRBJ2-3*01	TRBJ2-3	TRBD2*02	TRBD2	15	26	32	33	10	0	10
1	9.78E-08	TGTGCCAGCAGCGTAACAGGGGGGCCGTCGGACCGGGGAGCTGTTTTTT	CASSVTGG~RRTGELFF	TRBV7-9*01, TRBV7-9*02	TRBV7-9	TRBJ2-2*01	TRBJ2-2	TRBD1*01	TRBD1	11	15	22	31	3	8	11
1	9.78E-08	TGTGCCAGCAGCGTAAGACTAGCGGGAGTGGGGCAATGAGCAGTATTTT	CASSVRLA~EWGNEQYF	TRBV9*02, TRBV9*01	TRBV9	TRBJ2-3*01	TRBJ2-3	TRBD2*02	TRBD2	14	16	27	39	1	11	12
1	9.78E-08	TGTGCCAGCAGCGCTCCCCCCGGGACTAGCGGGAACCGAGCAGTACTTC	CASSAPPG~LAGTEQYF	TRBV11-2*01	TRBV11-2	TRBJ2-7*01	TRBJ2-7	TRBD2*02	TRBD2	11	21	33	36	9	2	11
1	9.78E-08	TGTGCCAGCAGCGCTAGGACTAGCGGGACTTCACGAGACCCAGTACTTC	CASSARTS~GLHETQYF	TRBV7-6*01, TRBV7-6*02	TRBV7-6	TRBJ2-5*01	TRBJ2-5	TRBD2*02	TRBD2	11	16	27	34	4	6	10
1	9.78E-08	TGTGCCAGCAGCGCCCGACACCTTAGCGGGGTACAATGAGCAGTTCTTC	CASSARHL~AGYNEQFF	TRBV9*02, TRBV9*01, TRBV9*03	TRBV9	TRBJ2-1*01	TRBJ2-1	TRBD2*01	TRBD2	12	23	30	31	10	0	10
1	9.78E-08	TGTGCCAGCAGCGCGATCGGCTAGCGGGATTTGGGATACGCAGTATTTT	CASSAIG*~GIWDTQYF	TRBV7-9*03, TRBV7-9*01, TRBV7-9*04, TRBV7-9*02	TRBV7-9	TRBJ2-3*01	TRBJ2-3	TRBD2*02	TRBD2	11	20	28	34	8	5	13
1	9.78E-08	TGTGCCAGCAGCGCAACTCAGGGGGGGGCCCACCGGGGAGCTGTTTTTT	CASSATQG~GPTGELFF	TRBV7-2*04, TRBV7-2*01, TRBV7-2*02	TRBV7-2	TRBJ2-2*01	TRBJ2-2	TRBD1*01, TRBD2*01	TRBD1, TRBD2	11	18	24	30	6	5	11
1	9.78E-08	TGTGCCAGCAGCGCAACTCAGGGACCTGGGCTCCTACGAGCAGTACTTC	CASSATQG~LGSYEQYF	TRBV7-3*05, TRBV7-3*01	TRBV7-3	TRBJ2-7*01	TRBJ2-7	TRBD1*01, TRBD2*02, TRBD2*01	TRBD1, TRBD2	11	20	24	30	8	5	13
1	9.78E-08	TGTGCCAGCAGCGCAACTCAGGGAGTTACACTATGAAAAACTGTTTTTT	CASSATQG~LHYEKLFF	TRBV7-3*05, TRBV7-3*01	TRBV7-3	TRBJ1-4*01	TRBJ1-4	TRBD1*01, TRBD2*02	TRBD1, TRBD2	11	18	22	32	6	9	15
1	9.78E-08	TGTGCCAGCAGCGCAACTCAGGGAGTTACACTAATGAAAAACTGTTTTT	CASSATQG~LH**KTVF	TRBV7-3*05, TRBV7-3*01	TRBV7-3	TRBJ1-4*01	TRBJ1-4	TRBD1*01, TRBD2*02	TRBD1, TRBD2	11	18	22	44	6	21	27
1	9.78E-08	TGTGCCAGCAGCGGTGGCTAGCGGGGGGAGCGCAGATACGCAGTATTTT	CASSGG*R~GSADTQYF	TRBV9*02, TRBV9*01, TRBV9*03	TRBV9	TRBJ2-3*01	TRBJ2-3	TRBD2*01	TRBD2	12	17	27	28	4	0	4
1	9.78E-08	TGTGCCAGCAGCGGCACTGAGTCCAGGGCCAGGAAACACCATATATTTT	CASSGTES~GPGNTIYF	TRBV7-9*03, TRBV7-9*01, TRBV7-9*04, TRBV7-9*02	TRBV7-9	TRBJ1-3*01	TRBJ1-3	TRBD1*01, TRBD2*02, TRBD2*01	TRBD1, TRBD2	11	23	27	31	11	3	14
1	9.78E-08	TGTGCCAGCAGCGGCACTAGCGGGAGCGGGCACAGATACGCAGTATTTT	CASSGTSG~AGTDTQYF	TRBV28*01	TRBV28	TRBJ2-3*01	TRBJ2-3	TRBD2*02	TRBD2	10	15	25	29	4	3	7
1	9.78E-08	TGTGCCAGCAGCGGGGGAGGCGACTAGTTCCTACAATGAGCAGTTCTTC	CASSGGGD~SSYNEQFF	TRBV7-9*03, TRBV7-9*01, TRBV7-9*04, TRBV7-9*02	TRBV7-9	TRBJ2-1*01	TRBJ2-1	TRBD2*02, TRBD2*01	TRBD2	11	21	26	28	9	1	10
1	9.78E-08	TGTGCCAGCAGCGGGGAGACTAGTTAGGGGCACAGATACGCAGTATTTT	CASSGETS~RGTDTQYF	TRBV2*01, TRBV2*02, TRBV2*03	TRBV2	TRBJ2-3*01	TRBJ2-3	TRBD2*02, TRBD2*01	TRBD2	10	17	22	29	6	6	12
1	9.78E-08	TGTGCCAGCAGCGGAGGACTAGCGGTGGGAGATAGAGACCCAGTACTTC	CASSGGLA~WEIETQYF	TRBV9*02, TRBV9*01	TRBV9	TRBJ2-5*01	TRBJ2-5	TRBD2*02, TRBD2*01	TRBD2	12	15	24	33	2	8	10
1	9.78E-08	TGTGCCAGCAGCGACGACTGTGCGGGAGGGCCGATACGAGCAGTACTTC	CASSDDCA~EGRYEQYF	TRBV2*01, TRBV2*03	TRBV2	TRBJ2-7*01	TRBJ2-7	TRBD2*02	TRBD2	10	21	29	34	10	4	14
1	9.78E-08	TGTGCCAGCAGCATTTCTAGCGGGGGCAGGGAATTCACCCCTCCACTTT	CASSISSG~AGNSPLHF	TRBV7-2*04, TRBV7-2*01	TRBV7-2	TRBJ1-6*01	TRBJ1-6	TRBD2*01	TRBD2	11	16	25	31	4	5	9
1	9.78E-08	TGTGCCAGCAGCATCTTTGAGTGATGGGGGCACCGGGGAGCTGTTTTTT	CASSIFE*~GGTGELFF	TRBV5-6*01	TRBV5-6	TRBJ2-2*01	TRBJ2-2	TRBD1*01, TRBD2*01	TRBD1, TRBD2	11	25	29	30	13	0	13
1	9.78E-08	TGTGCCAGCAGCATGAGGACAGGCACGGAGAAATTCACCCCTCCACTTT	CASSMRTG~RRNSPLHF	TRBV5-4*01, TRBV5-5*01, TRBV5-8*01, TRBV5-4*03, TRBV4-2*01, TRBV5-5*02, TRBV5-4*02, TRBV5-5*03, TRBV5-8*02, TRBV5-4*04	TRBV5-4, TRBV5-5, TRBV5-8, TRBV4-2	TRBJ1-6*01	TRBJ1-6	TRBD1*01	TRBD1	11	16	22	31	4	8	12
1	9.78E-08	TGTGCCAGCAGCATAGGGACTAGCGGCGACCTCCTACGAGCAGTACTTC	CASSIGTS~ATSYEQYF	TRBV7-8*01	TRBV7-8	TRBJ2-7*01	TRBJ2-7	TRBD2*02, TRBD2*01	TRBD2	15	16	25	30	0	4	4
1	9.78E-08	TGTGCCAGCAGCACTCGAGGGACTAGCGGGAGGGTACGAGCAGTACTTC	CASSTRGT~AGGYEQYF	TRBV11-3*01, TRBV11-3*02	TRBV11-3	TRBJ2-7*01	TRBJ2-7	TRBD2*02	TRBD2	11	18	33	34	6	0	6
1	9.78E-08	TGTGCCAGCAGCACTAGCGGATAGCGGGGATACAGATACGCAGTATTTT	CASSTSG*~GDTDTQYF	TRBV5-5*01, TRBV5-5*02, TRBV5-5*03	TRBV5-5	TRBJ2-3*01	TRBJ2-3	TRBD2*02, TRBD2*01	TRBD2	11	12	19	31	0	11	11
1	9.78E-08	TGTGCCAGCAGCACCGGGACTAGCGGGTACCCAAGAGACCCAGTACTTC	CASSTGTS~GTQETQYF	TRBV5-4*01, TRBV5-4*03, TRBV5-4*04	TRBV5-4	TRBJ2-5*01	TRBJ2-5	TRBD2*02, TRBD2*01	TRBD2	11	15	26	30	3	3	6
1	9.78E-08	TGTGCCAGCAGCACGACTCTTAATGGAGCCTAGAAACATTCAGTACTTC	CASSTTLN~EPRNIQYF	TRBV11-2*01	TRBV11-2	TRBJ2-4*01	TRBJ2-4	TRBD2*02, TRBD2*01	TRBD2	11	29	32	33	17	0	17
1	9.78E-08	TGTGCCAGCAGCACGACAGGGGCTAGTCTCTGGAAACACCATATATTTT	CASSTTGA~VSGNTIYF	TRBV7-3*04	TRBV7-3	TRBJ1-3*01	TRBJ1-3	TRBD1*01	TRBD1	11	14	21	27	2	5	7
1	9.78E-08	TGTGCCAGCAGCAGGTATTCCGGGACTAGCGAGCAATGAGCAGTTCTTC	CASSRYSG~LASNEQFF	TRBV9*02, TRBV9*01, TRBV9*03	TRBV9	TRBJ2-1*01	TRBJ2-1	TRBD2*02, TRBD2*01	TRBD2	11	21	30	33	9	2	11
1	9.78E-08	TGTGCCAGCAGCAGGGGACTAGCGGGAGGGCGGCAATGAGCAGTTCTTC	CASSRGLA~EGGNEQFF	TRBV7-9*03, TRBV7-9*01, TRBV7-9*04, TRBV7-9*02	TRBV7-9	TRBJ2-1*01	TRBJ2-1	TRBD2*02	TRBD2	11	14	29	33	2	3	5
1	9.78E-08	TGTGCCAGCAGGCGAGCGGGAGAGCTACTTCGGGGAGACCCAGTACTTC	CASRRAGE~YFGETQYF	TRBV6-5*01	TRBV6-5	TRBJ2-5*01	TRBJ2-5	TRBD2*02	TRBD2	10	14	21	34	3	12	15
1	9.78E-08	TGTGCCAGCAGGGGGGGACAGGACTGAATCTGGAAACACCATATATTTT	CASRGGQD~ESGNTIYF	TRBV2*01, TRBV2*02, TRBV2*03	TRBV2	TRBJ1-3*01	TRBJ1-3	TRBD1*01	TRBD1	10	14	21	28	3	6	9
1	9.78E-08	TGTGCCAGCAGGGGAGGCGGGGGCCGTACTCCAAGAGACCCAGTACTTC	CASRGGGG~VLQETQYF	TRBV12-4*01, TRBV12-3*01	TRBV12-4, TRBV12-3	TRBJ2-5*01	TRBJ2-5	TRBD2*01	TRBD2	10	16	22	30	5	7	12
1	9.78E-08	TGTGCCAGCAGGACGGGGGGCCTTCTCTGGGGCCAACGTCCTGACTTTC	CASRTGGL~SGANVLTF	TRBV12-4*01, TRBV12-4*02, TRBV12-3*01	TRBV12-4, TRBV12-3	TRBJ2-6*01	TRBJ2-6	TRBD2*01	TRBD2	10	13	19	24	2	4	6
1	9.78E-08	TGTGCCAGCAGGAGAGCAGGGATGACGCTCTGGAAACACCATATATTTT	CASRRAGM~RSGNTIYF	TRBV11-2*01	TRBV11-2	TRBJ1-3*01	TRBJ1-3	TRBD1*01	TRBD1	10	16	20	27	5	6	11
1	9.78E-08	TGTGCCAGCAGGAACTCCGGGACTAGCGGGGTACAATGAGCAGTTCTTC	CASRNSGT~AGYNEQFF	TRBV28*01	TRBV28	TRBJ2-1*01	TRBJ2-1	TRBD2*01	TRBD2	10	18	30	31	7	0	7
1	9.78E-08	TGTGCCAGCAGGAAGAAACAGGGGGCATGGGGATGAGACCCAGTACTTC	CASRKKQG~HGDETQYF	TRBV6-4*02, TRBV6-4*01	TRBV6-4	TRBJ2-5*01	TRBJ2-5	TRBD1*01	TRBD1	10	17	25	34	6	8	14
1	9.78E-08	TGTGCCAGCAGATAGGACCGGGGGAGGGGAGGGTACTGAAGCTTTCTTC	CASR*DRG~GEGTEAFF	TRBV7-6*01, TRBV7-6*02	TRBV7-6	TRBJ2-1*01	TRBJ2-1	TRBD2*02	TRBD2	10	26	32	43	15	10	25
1	9.78E-08	TGTGCCAGCAGACTTTCGGGGCCAGCGAGGAACAGATACGCAGTATTTT	CASRLSGP~RGTDTQYF	TRBV7-9*03, TRBV7-9*01, TRBV7-9*04, TRBV7-9*02	TRBV7-9	TRBJ2-3*01	TRBJ2-3	TRBD1*01, TRBD2*01	TRBD1, TRBD2	10	17	21	31	6	9	15
1	9.78E-08	TGTGCCAGCAGACTTCTAGCGGGCCTGAACACCGGGGAGCTGTTTTTTT	CASRLLAG~*TPGSCFF	TRBV2*01, TRBV2*02, TRBV2*03	TRBV2	TRBJ2-2*01	TRBJ2-2	TRBD2*02, TRBD2*01	TRBD2	10	15	22	43	4	20	24
1	9.78E-08	TGTGCCAGCAGACCGGGTTGGAGTAGCAACTAATGAAAAACTGTTTTTT	CASRPGWS~ATNEKLFF	TRBV5-4*01, TRBV5-4*03, TRBV5-4*04	TRBV5-4	TRBJ1-4*01	TRBJ1-4	TRBD2*02, TRBD2*01	TRBD2	10	19	22	26	8	3	11
1	9.78E-08	TGTGCCAGCAGACAAGGGGGCAGGGGGCAACACCGGGGAGCTGTTTTTT	CASRQGGR~GNTGELFF	TRBV3-1*01	TRBV3-1	TRBJ2-2*01	TRBJ2-2	TRBD1*01	TRBD1	15	20	27	28	4	0	4
1	9.78E-08	TGTGCCAGCAGAGCGGGGACTAGCGGGAGAAGTCGACGAGCAGTACTTC	CASRAGTS~GEVDEQYF	TRBV6-5*01	TRBV6-5	TRBJ2-7*01	TRBJ2-7	TRBD2*02	TRBD2	10	15	28	35	4	6	10
1	9.78E-08	TGTGCCAGCAGAGGCCTCTCCCGGGACAGGCCAAGAGACCCAGTACTTC	CASRGLSR~TGQETQYF	TRBV2*01, TRBV2*02, TRBV2*03	TRBV2	TRBJ2-5*01	TRBJ2-5	TRBD1*01	TRBD1	10	22	29	30	11	0	11
1	9.78E-08	TGTGCCAGCAGAGGGACTAGTGTCGGGAGGGCCAGAGACCCAGTACTTC	CASRGTSV~GGPETQYF	TRBV6-1*01	TRBV6-1	TRBJ2-5*01	TRBJ2-5	TRBD2*02, TRBD2*01	TRBD2	10	23	30	33	12	2	14
1	9.78E-08	TGTGCCAGCAGAGGACCGGGTTATACGAGGACAAGAGACCCAGTACTTC	CASRGPGY~RGQETQYF	TRBV6-6*04	TRBV6-6	TRBJ2-5*01	TRBJ2-5	TRBD1*01, TRBD2*02, TRBD2*01	TRBD1, TRBD2	10	12	15	31	1	15	16
1	9.78E-08	TGTGCCAGCAGAACAGACCCGGGACAGGGGGCTCTACGAGCAGTACTTC	CASRTDPG~RGLYEQYF	TRBV25-1*01	TRBV25-1	TRBJ2-7*01	TRBJ2-7	TRBD1*01	TRBD1	10	20	31	33	9	1	10
1	9.78E-08	TGTGCCAGCAGAAGGACAGGGTCGCCCAATCAGCCCCAGCATATATTTT	CASRRTGS~PISPSIYF	TRBV28*01	TRBV28	TRBJ1-3*01	TRBJ1-3	TRBD1*01	TRBD1	10	13	20	39	2	18	20
1	9.78E-08	TGTGCCAGCAATTCTGACGGGACAGGGGGCGCGAAATGGCTACACCTTC	CASNSDGT~GARNGYTF	TRBV12-4*01, TRBV12-3*01	TRBV12-4, TRBV12-3	TRBJ1-2*01	TRBJ1-2	TRBD1*01	TRBD1	9	18	29	35	8	5	13
1	9.78E-08	TGTGCCAGCAATGAGCCACGGGGATGGGATCCGGGATACGCAGTATTTT	CASNEPRG~GIRDTQYF	TRBV6-4*02, TRBV6-4*01	TRBV6-4	TRBJ2-3*01	TRBJ2-3	TRBD2*01	TRBD2	13	18	22	34	4	11	15
1	9.78E-08	TGTGCCAGCAATAAAGTCACTAGCGGGGGCCACAGATACGCAGTATTTT	CASNKVTS~GATDTQYF	TRBV6-1*01	TRBV6-1	TRBJ2-3*01	TRBJ2-3	TRBD2*01	TRBD2	9	18	28	30	8	1	9
1	9.78E-08	TGTGCCAGCAACCAGAGGACTAGCGGGAGTGGTGTGGGAGCAGTTCTTC	CASNQRTS~GVVWEQFF	TRBV7-9*03, TRBV7-9*01, TRBV7-9*04, TRBV7-9*02	TRBV7-9	TRBJ2-1*01	TRBJ2-1	TRBD2*02	TRBD2	9	16	28	37	6	8	14
1	9.78E-08	TGTGCCAGCAACGTAGAGGCAGCGGGGGGGCACAGATACGCAGTATTTT	CASNVEAA~GGTDTQYF	TRBV9*02, TRBV9*01	TRBV9	TRBJ2-3*01	TRBJ2-3	TRBD2*01	TRBD2	15	20	28	29	4	0	4
1	9.78E-08	TGTGCCAGCAACGAGCTGCCGACAACAGGGAAATCAGCCCCAGCATTTT	CASNELPT~QGNQPQHF	TRBV2*01, TRBV2*02, TRBV2*03	TRBV2	TRBJ1-5*01	TRBJ1-5	TRBD1*01	TRBD1	9	24	29	31	14	1	15
1	9.78E-08	TGTGCCAGCAAGGTCTCTGGGACCGCCGGGGATCTATGGCTACACCTTC	CASKVSGT~PGIYGYTF	TRBV28*01	TRBV28	TRBJ1-2*01	TRBJ1-2	TRBD1*01, TRBD2*02, TRBD2*01	TRBD1, TRBD2	9	18	22	33	8	10	18
1	9.78E-08	TGTGCCAGGCTCTCTTTCGGGACTTACGAACACCGGGGGGCTGTTTTTT	CARLSFGT~TNTGGLFF	TRBV25-1*01	TRBV25-1	TRBJ2-2*01	TRBJ2-2	TRBD2*02, TRBD2*01	TRBD2	7	18	23	26	10	2	12
1	9.78E-08	TGTGCCAGGAGGACAGGGGGGGGACACCGGGGACAATGAGCAGTTCTTC	CARRTGGG~TGDNEQFF	TRBV6-6*02, TRBV6-6*01, TRBV6-6*03, TRBV6-6*04	TRBV6-6	TRBJ2-1*01	TRBJ2-1	TRBD1*01	TRBD1	7	10	19	32	2	12	14
1	9.78E-08	TGTGCCAGACGCGGGACAGAATTCCCTCTGGGGCCAACGTCCTGACTTC	CARRGTEF~LWGQRPDF	TRBV25-1*01	TRBV25-1	TRBJ2-7*01	TRBJ2-7	TRBD1*01	TRBD1	7	12	18	44	4	25	29
1	9.78E-08	TGTGCCAGAGAAAGAGTCATCAGGGACATACGACTACGAGCAGTACTTC	CARERVIR~TYDYEQYF	TRBV6-6*04	TRBV6-6	TRBJ2-7*01	TRBJ2-7	TRBD1*01	TRBD1	7	22	27	33	14	5	19
1	9.78E-08	TGTGCCAACAGTTTCCCCTGCGCGACTAGCGGACTACGAGCAGTACTTC	CANSFPCA~LADYEQYF	TRBV2*01, TRBV2*02, TRBV2*03	TRBV2	TRBJ2-7*01	TRBJ2-7	TRBD2*02, TRBD2*01	TRBD2	11	23	31	33	11	1	12
1	9.78E-08	TGTGCCAACAACCCGTAGGTATGGCGGGAGCTACAATGGGCAGTTCTTC	CANNP*VW~GSYNGQFF	TRBV7-3*05, TRBV7-3*01	TRBV7-3	TRBJ2-1*01	TRBJ2-1	TRBD2*02	TRBD2	6	23	29	30	16	0	16
1	9.78E-08	TGTGCCAAGGGGTGACTTGGGGTTGAGCTCCTACAATGAGCAGTTCTTC	CAKG*LGV~SSYNEQFF	TRBV10-3*01, TRBV10-3*02	TRBV10-3	TRBJ2-1*01	TRBJ2-1	TRBD1*01	TRBD1	6	7	11	27	0	15	15
1	9.78E-08	TGTGCACCAGTGATTTTCTGCTAACATCGACACAGATACGCAGTATTTT	CAPVIFC*~IDTDTQYF	TRBV24-1*01	TRBV24-1	TRBJ2-3*01	TRBJ2-3	TRBD2*02, TRBD2*01	TRBD2	4	19	22	30	14	7	21
1	9.78E-08	TGTGCAGCAGTTTGGGGCGGGAGGGCCGGGCACCGGGGAGCTGTTTTTT	CAAVWGGR~PGTGELFF	TRBV12-4*01, TRBV12-3*01	TRBV12-4, TRBV12-3	TRBJ2-2*01	TRBJ2-2	TRBD2*02	TRBD2	4	16	24	30	11	5	16
1	9.78E-08	TGTGCAGCAGTGAAGATTGAAAAGGGGGAATTAAGAGACCCAGTACTTC	CAAVKIEK~GN*ETQYF	TRBV2*01, TRBV2*02, TRBV2*03	TRBV2	TRBJ2-5*01	TRBJ2-5	TRBD1*01	TRBD1	4	22	27	32	17	4	21
1	9.78E-08	TGTGCAGCAGCGTAGACGGACAGACCCCTTGGGCTACGAGCAGTACTTC	CAAA*TDR~PLGYEQYF	TRBV9*02, TRBV9*01, TRBV9*03	TRBV9	TRBJ2-7*01	TRBJ2-7	TRBD1*01	TRBD1	4	17	22	33	12	10	22
1	9.78E-08	TGTGCAAGTCGCTTTACAGCGGAATGAGGCCAAAAACATTCAGTACTTC	CASRFTAE~EAKNIQYF	TRBV11-3*01, TRBV11-3*02	TRBV11-3	TRBJ2-4*01	TRBJ2-4	TRBD2*02, TRBD2*01	TRBD2	4	17	21	28	12	6	18
1	9.78E-08	TGTACCAGCCAATAAACGGGGTACGGGATGGGAACCACCCCTCCACTTT	CTSQ*TGY~GWEPPLHF	TRBV7-2*03	TRBV7-2	TRBJ1-6*01	TRBJ1-6	TRBD2*02, TRBD2*01	TRBD2	8	23	27	35	14	7	21
1	9.78E-08	TGCGCCGGCAGCCAAGAAAACCAGCGGGGACTCAGATACGCAGTATTTT	CAGSQENQ~GDSDTQYF	TRBV4-1*02, TRBV4-1*01	TRBV4-1	TRBJ2-3*01	TRBJ2-3	TRBD2*01	TRBD2	16	22	28	32	5	3	8
1	9.78E-08	TGCGCCACCAGTGACGCTAACTTTAGGGGGGGCGGGCGAGCAGTACTTC	CATSDANF~GGAGEQYF	TRBV10-1*02, TRBV10-1*01, TRBV10-2*01	TRBV10-1, TRBV10-2	TRBJ2-7*01	TRBJ2-7	TRBD2*01	TRBD2	13	25	31	36	11	4	15
1	9.78E-08	TGCGCCAGCCAAGGCCCTTTCGCCTATTTCTGGAAACACCATATATTTT	CASQGPFA~ISGNTIYF	TRBV10-1*02, TRBV10-1*01	TRBV10-1	TRBJ1-3*01	TRBJ1-3	TRBD1*01, TRBD2*02	TRBD1, TRBD2	8	13	16	28	4	11	15
1	9.78E-08	TGCGCCAGCGGTGACTAGCGGGAGGGCTTGTACCGGGGAGCTGTTTTTT	CASGD*RE~ACTGELFF	TRBV10-1*01	TRBV10-1	TRBJ2-2*01	TRBJ2-2	TRBD2*02	TRBD2	13	14	25	31	0	5	5
1	9.78E-08	TGCGCCAGCACCCAACAGAGACTAGCGGGGCTCCTACGAGCAGTACTTC	CASTQQRL~RGSYEQYF	TRBV4-1*02, TRBV4-1*01	TRBV4-1	TRBJ2-7*01	TRBJ2-7	TRBD2*01	TRBD2	14	19	29	30	4	0	4
1	9.78E-08	TGCGCCAGCAGTGCCATGCGACAGGGCACGGAACACTGAAGCTTTCTTT	CASSAMRQ~ARNTEAFF	TRBV10-1*02, TRBV10-1*01	TRBV10-1	TRBJ1-1*01	TRBJ1-1	TRBD1*01	TRBD1	12	19	25	30	6	4	10
1	9.78E-08	TGCGCCAGCAGTGATGAGGGACTAGCGGGGGGACTACGAGCAGTACTTC	CASSDEGL~RGDYEQYF	TRBV10-1*02, TRBV10-1*01	TRBV10-1	TRBJ2-7*01	TRBJ2-7	TRBD2*01	TRBD2	13	17	31	33	3	1	4
1	9.78E-08	TGCGCCAGCAGTGATACCTTTGGTACCTAGATGGAACGAGCAGTACTTC	CASSDTFG~PRWNEQYF	TRBV10-1*02, TRBV10-1*01	TRBV10-1	TRBJ2-7*01	TRBJ2-7	TRBD2*02, TRBD2*01	TRBD2	13	26	29	35	12	5	17
1	9.78E-08	TGCGCCAGCAGTGATACCTTGGTACCTTAGATGGAACGAGCAGTACTTC	CASSDTLV~LRWNEQYF	TRBV10-1*02, TRBV10-1*01	TRBV10-1	TRBJ2-7*01	TRBJ2-7	TRBD1*01, TRBD2*02, TRBD2*01	TRBD1, TRBD2	13	32	34	35	18	0	18
1	9.78E-08	TGCGCCAGCAGTGACTAGCGGGACACTTATGAACACTGAAGCTTTCTTT	CASSD*RD~LMNTEAFF	TRBV10-1*01	TRBV10-1	TRBJ1-1*01	TRBJ1-1	TRBD2*02	TRBD2	13	14	22	29	0	6	6
1	9.78E-08	TGCGCCAGCAGTGACTAGCGGGACAGCTAGCACAGATACGCAGTATTTT	CASSD*RD~ASTDTQYF	TRBV10-1*01	TRBV10-1	TRBJ2-3*01	TRBJ2-3	TRBD2*02	TRBD2	13	14	22	28	0	5	5
1	9.78E-08	TGCGCCAGCAGTGACTAGCGGGACAGGGGCAAATCAGCCCCAGCATTTT	CASSD*RD~GANQPQHF	TRBV10-1*01	TRBV10-1	TRBJ1-5*01	TRBJ1-5	TRBD1*01	TRBD1	13	19	28	31	5	2	7
1	9.78E-08	TGCGCCAGCAGTGAGTCCCTCATACGACAGGGCCTACGAGCAGTACTTC	CASSESLI~DRAYEQYF	TRBV10-1*01	TRBV10-1	TRBJ2-7*01	TRBJ2-7	TRBD1*01	TRBD1	16	25	31	32	8	0	8
1	9.78E-08	TGCGCCAGCAGTGAGTCCCTCAGACGACGGGGCCAACGTCCTGACTTTC	CASSESLR~DGANVLTF	TRBV10-1*01	TRBV10-1	TRBJ2-6*01	TRBJ2-6	TRBD2*02	TRBD2	16	17	20	28	0	7	7
1	9.78E-08	TGCGCCAGCAGTGAGTCGATTGGCTAGCGGACCCTACGAGCAGTACTTC	CASSESIG~SGPYEQYF	TRBV10-2*01	TRBV10-2	TRBJ2-7*01	TRBJ2-7	TRBD2*02, TRBD2*01	TRBD2	16	23	29	32	6	2	8
1	9.78E-08	TGCGCCAGCAGCTTTTCCGACAGGGGTGAGGACAGATACGCAGTATTTT	CASSFSDR~VRTDTQYF	TRBV5-1*01	TRBV5-1	TRBJ2-3*01	TRBJ2-3	TRBD1*01	TRBD1	13	18	25	31	4	5	9
1	9.78E-08	TGCGCCAGCAGCTTTTCGGGACAGGGCAACTAATGAAAAACTGTTTTTT	CASSFSGQ~ATNEKLFF	TRBV5-1*01	TRBV5-1	TRBJ1-4*01	TRBJ1-4	TRBD1*01	TRBD1	13	17	25	26	3	0	3
1	9.78E-08	TGCGCCAGCAGCTTTGTTAGCGGGAGCAGCGAACACTGAAGCTTTCTTT	CASSFVSG~AANTEAFF	TRBV5-1*01	TRBV5-1	TRBJ1-1*01	TRBJ1-1	TRBD2*02	TRBD2	13	17	25	30	3	4	7
1	9.78E-08	TGCGCCAGCAGCTTGTCCGGGAGGGGAAATGTCCGGGGAGCTGTTTTTT	CASSLSGR~EMSGELFF	TRBV5-1*01	TRBV5-1	TRBJ2-2*01	TRBJ2-2	TRBD2*02	TRBD2	14	17	24	32	2	7	9
1	9.78E-08	TGCGCCAGCAGCTTGCCGGCCACCGGGACAGGGGCAAAAACTGTTTTTT	CASSLPAT~GQGQKLFF	TRBV5-1*01	TRBV5-1	TRBJ1-4*01	TRBJ1-4	TRBD1*01	TRBD1	14	24	33	35	9	1	10
1	9.78E-08	TGCGCCAGCAGCTTGGTCGGGAGGACTAGCGGGAGATACGCAGTATTTT	CASSLVGR~LAGDTQYF	TRBV5-1*01	TRBV5-1	TRBJ2-3*01	TRBJ2-3	TRBD2*02, TRBD2*01	TRBD2	15	22	32	33	6	0	6
1	9.78E-08	TGCGCCAGCAGCTTGGCGGTAGGGGGGCGGCACAGATACGCAGTATTTT	CASSLAVG~GGTDTQYF	TRBV5-1*01	TRBV5-1	TRBJ2-3*01	TRBJ2-3	TRBD1*01, TRBD2*01	TRBD1, TRBD2	15	22	27	29	6	1	7
1	9.78E-08	TGCGCCAGCAGCTTGGGCACCCCGGGACACCCAAGAGACCCAGTACTTC	CASSLGTP~DTQETQYF	TRBV5-1*01	TRBV5-1	TRBJ2-5*01	TRBJ2-5	TRBD1*01	TRBD1	15	23	28	30	7	1	8
1	9.78E-08	TGCGCCAGCAGCTTGGATGGACGGGAGCAACTAATGAAAAACTGTTTTT	CASSLDGR~SN**KTVF	TRBV5-1*01	TRBV5-1	TRBJ1-4*01	TRBJ1-4	TRBD2*02	TRBD2	15	21	26	44	5	17	22
1	9.78E-08	TGCGCCAGCAGCTTGGAGGGCTAGCGGGATTTGGGATACACAGTATTTT	CASSLEG*~GIWDTQYF	TRBV5-1*01	TRBV5-1	TRBJ2-3*01	TRBJ2-3	TRBD2*02	TRBD2	15	20	28	34	4	5	9
1	9.78E-08	TGCGCCAGCAGCTTAGGCGCGGTGGGGGCAAACCGGGGAGCTGTTTTTT	CASSLGAV~GQTGELFF	TRBV5-1*01	TRBV5-1	TRBJ2-2*01	TRBJ2-2	TRBD1*01	TRBD1	13	23	28	31	9	2	11
1	9.78E-08	TGCGCCAGCAGCTTAGATAGCGGGAGGCTACAATGAAAAACTGTTTTTT	CASSLDSG~GYNEKLFF	TRBV5-1*01	TRBV5-1	TRBJ1-4*01	TRBJ1-4	TRBD2*02	TRBD2	13	17	26	31	3	4	7
1	9.78E-08	TGCGCCAGCAGCTAAGGACACAGGGTATGGAAATCAGCCCCAGCATTTT	CASS*GHR~YGNQPQHF	TRBV5-1*01	TRBV5-1	TRBJ1-5*01	TRBJ1-5	TRBD1*01	TRBD1	12	19	24	31	6	6	12
1	9.78E-08	TGCGCCAGCAGCTAAGGACAGGGGGGGGGTGAACACTGAAGCTTTCTTT	CASS*GQG~GVNTEAFF	TRBV4-3*01	TRBV4-3	TRBJ1-1*01	TRBJ1-1	TRBD1*01	TRBD1	15	16	24	29	0	4	4
1	9.78E-08	TGCGCCAGCAGCCTACTCCGCGACAGGGGTGAGAGAGACCCAGTACTTC	CASSLLRD~GVRETQYF	TRBV5-1*01	TRBV5-1	TRBJ2-5*01	TRBJ2-5	TRBD1*01	TRBD1	11	21	28	33	9	4	13
1	9.78E-08	TGCGCCAGCAGCCCCCTTAGCGGGACAGCGGCTCGGTGGCTACACCTTC	CASSPLSG~QRLGGYTF	TRBV5-1*01	TRBV5-1	TRBJ1-2*01	TRBJ1-2	TRBD2*02	TRBD2	11	17	24	36	5	11	16
1	9.78E-08	TGCGCCAGCAGCCCCCCGGGGGGGAGGGGGTTCCTACGAGCAGTACTTC	CASSPPGG~GGSYEQYF	TRBV5-1*01	TRBV5-1	TRBJ2-7*01	TRBJ2-7	TRBD2*01	TRBD2	11	16	23	31	4	7	11
1	9.78E-08	TGCGCCAGCAGCCCCGAGCCGAGCCCGAGGGGCCAACGTCCTGACTTTC	CASSPEPS~RGANVLTF	TRBV5-1*01	TRBV5-1	TRBJ2-6*01	TRBJ2-6	TRBD1*01, TRBD2*02, TRBD2*01	TRBD1, TRBD2	11	22	25	28	10	2	12
1	9.78E-08	TGCGCCAGCAGCCCGGACTAGCGGGAGGAGCACAGATACGCAGTATTTT	CASSPD*R~RSTDTQYF	TRBV5-1*01	TRBV5-1	TRBJ2-3*01	TRBJ2-3	TRBD2*02	TRBD2	11	14	27	28	2	0	2
1	9.78E-08	TGCGCCAGCAGCCCATCCGGGACAGGGGTGATGGTACGAGCAGTACTTC	CASSPSGT~G*WYEQYF	TRBV5-1*01	TRBV5-1	TRBJ2-7*01	TRBJ2-7	TRBD1*01	TRBD1	11	18	27	34	6	6	12
1	9.78E-08	TGCGCCAGCAGCCCAGGGACTAGCGGGAGGGCCAGATACGCAGTATTTT	CASSPGTS~GGPDTQYF	TRBV4-1*02, TRBV4-1*01	TRBV4-1	TRBJ2-3*01	TRBJ2-3	TRBD2*02	TRBD2	12	15	30	32	2	1	3
1	9.78E-08	TGCGCCAGCAGCCGGTCACTAGCGGTCCCCTCCCTACGAGCAGTACTTC	CASSRSLA~SPPYEQYF	TRBV4-1*02, TRBV4-1*01	TRBV4-1	TRBJ2-7*01	TRBJ2-7	TRBD2*02, TRBD2*01	TRBD2	12	17	24	32	4	7	11
1	9.78E-08	TGCGCCAGCAGCCGGTCACTAGCGGTCGTACACAGATACGCAGTATTTT	CASSRSLA~SYTDTQYF	TRBV4-3*03, TRBV4-3*01, TRBV4-3*04	TRBV4-3	TRBJ2-3*01	TRBJ2-3	TRBD2*02, TRBD2*01	TRBD2	12	17	24	30	4	5	9
1	9.78E-08	TGCGCCAGCAGCCGGGACAGGGGGCGTTCGTAATCAGCCCCAGCATTTT	CASSRDRG~VRNQPQHF	TRBV10-1*02, TRBV10-1*01	TRBV10-1	TRBJ1-5*01	TRBJ1-5	TRBD1*01	TRBD1	10	13	24	31	2	6	8
1	9.78E-08	TGCGCCAGCAGCCGGAACGGACATCAGCTCCTACAATGAGCAGTTCTTC	CASSRNGH~SSYNEQFF	TRBV4-3*03, TRBV4-3*01, TRBV4-3*04	TRBV4-3	TRBJ2-1*01	TRBJ2-1	TRBD1*01	TRBD1	12	18	22	27	5	4	9
1	9.78E-08	TGCGCCAGCAGCCATTTACGCCCGGGGTAGCACAGATACGCAGTATTTT	CASSHLRP~GSTDTQYF	TRBV4-1*02, TRBV4-1*01	TRBV4-1	TRBJ2-3*01	TRBJ2-3	TRBD2*01	TRBD2	13	22	26	28	8	1	9
1	9.78E-08	TGCGCCAGCAGCCATACGGACAGGGTCGCCCAATCAGCCCCAGCATTTT	CASSHTDR~SPNQPQHF	TRBV4-1*02, TRBV4-1*01	TRBV4-1	TRBJ1-5*01	TRBJ1-5	TRBD1*01	TRBD1	13	17	24	30	3	5	8
1	9.78E-08	TGCGCCAGCAGCCAATCTCGTACTAGCGGGGACAGAGACCCAGTACTTC	CASSQSRT~AGTETQYF	TRBV5-1*01	TRBV5-1	TRBJ2-5*01	TRBJ2-5	TRBD2*01	TRBD2	11	21	30	33	9	2	11
1	9.78E-08	TGCGCCAGCAGCCAACGGGGGATGGGCGGGGAGCTACGAGCAGTACTTC	CASSQRGM~AGSYEQYF	TRBV4-1*02, TRBV4-1*01	TRBV4-1	TRBJ2-7*01	TRBJ2-7	TRBD2*01	TRBD2	14	25	30	33	10	2	12
1	9.78E-08	TGCGCCAGCAGCCAAGTATGGCCTAGCGGGGTACAATGAGCAGTTCTTC	CASSQVWP~AGYNEQFF	TRBV4-3*01	TRBV4-3	TRBJ2-1*01	TRBJ2-1	TRBD2*01	TRBD2	15	22	30	31	6	0	6
1	9.78E-08	TGCGCCAGCAGCCAAGTATGGCCTAGCGGGAGGCTACGAGCAGTACTTC	CASSQVWP~AGGYEQYF	TRBV4-3*01	TRBV4-3	TRBJ2-7*01	TRBJ2-7	TRBD2*02	TRBD2	15	22	32	33	6	0	6
1	9.78E-08	TGCGCCAGCAGCCAAGCGGGACTAGCGGCACTCCTACGAGCAGTACTTC	CASSQAGL~RHSYEQYF	TRBV4-1*02, TRBV4-1*01	TRBV4-1	TRBJ2-7*01	TRBJ2-7	TRBD2*02, TRBD2*01	TRBD2	15	17	27	30	1	2	3
1	9.78E-08	TGCGCCAGCAGCCAAGATCAGGGACTCCTATAATTCACCCCTCCACTTT	CASSQDQG~SYNSPLHF	TRBV4-3*01	TRBV4-3	TRBJ1-6*01	TRBJ1-6	TRBD1*01	TRBD1	16	18	22	24	1	1	2
1	9.78E-08	TGCGCCAGCAGCCAAGATGTCCCTAGCGGGGTACAATGAGCAGTTCTTC	CASSQDVP~AGYNEQFF	TRBV4-1*02, TRBV4-1*01	TRBV4-1	TRBJ2-1*01	TRBJ2-1	TRBD2*01	TRBD2	16	22	30	31	5	0	5
1	9.78E-08	TGCGCCAGCAGCCAAGATGCGGGGGGCAGGGAATTCACCCCTCCACTTT	CASSQDAG~AGNSPLHF	TRBV4-1*02, TRBV4-1*01	TRBV4-1	TRBJ1-6*01	TRBJ1-6	TRBD2*01	TRBD2	16	18	25	31	1	5	6
1	9.78E-08	TGCGCCAGCAGCCAAGATAGATGGGACAGGGGGCTATGGCTACACCTTC	CASSQDRW~TGGYGYTF	TRBV4-3*01	TRBV4-3	TRBJ1-2*01	TRBJ1-2	TRBD1*01	TRBD1	16	22	32	33	5	0	5
1	9.78E-08	TGCGCCAGCAGCCAAGACGGGCCGGTCGGACACCGGGGAGCTGTTTTTT	CASSQDGP~SDTGELFF	TRBV4-3*01	TRBV4-3	TRBJ2-2*01	TRBJ2-2	TRBD1*01, TRBD2*02, TRBD2*01	TRBD1, TRBD2	16	18	21	29	1	7	8
1	9.78E-08	TGCGCCAGCAGCCAAGAGGCGGTTAGCGGGGTACAATGAGCAGTTCTTC	CASSQEAV~AGYNEQFF	TRBV4-3*01	TRBV4-3	TRBJ2-1*01	TRBJ2-1	TRBD2*01	TRBD2	16	23	30	31	6	0	6
1	9.78E-08	TGCGCCAGCAGCCAAGAGGCGGTTAGCGAGCTCCTACGAGCAGTACTTC	CASSQEAV~ASSYEQYF	TRBV4-3*01	TRBV4-3	TRBJ2-7*01	TRBJ2-7	TRBD2*02, TRBD2*01	TRBD2	16	23	27	30	6	2	8
1	9.78E-08	TGCGCCAGCAGCCAAGAGGCGGTTAGCGAGCAATCAGCCCCAGCATTTT	CASSQEAV~ASNQPQHF	TRBV4-3*01	TRBV4-3	TRBJ1-5*01	TRBJ1-5	TRBD2*02, TRBD2*01	TRBD2	16	23	27	28	6	0	6
1	9.78E-08	TGCGCCAGCAGCCAAGAGGCGGTTAGCGAGCAATGAAAAACTGTTTTTT	CASSQEAV~ASNEKLFF	TRBV4-3*01	TRBV4-3	TRBJ1-4*01	TRBJ1-4	TRBD2*02, TRBD2*01	TRBD2	16	23	27	31	6	3	9
1	9.78E-08	TGCGCCAGCAGCCAAGAGGCGGTTAGCAGCTAACTATGGCTACACCTTC	CASSQEAV~AANYGYTF	TRBV4-3*01	TRBV4-3	TRBJ1-2*01	TRBJ1-2	TRBD2*02, TRBD2*01	TRBD2	16	23	26	29	6	2	8
1	9.78E-08	TGCGCCAGCAGCCAAGAAGGCCGGGACTAAAGACAGTGAGCAGTTCTTC	CASSQEGR~TKDSEQFF	TRBV4-1*02, TRBV4-1*01	TRBV4-1	TRBJ2-1*01	TRBJ2-1	TRBD2*02, TRBD2*01	TRBD2	16	22	28	32	5	3	8
1	9.78E-08	TGCGCCAGCAGCCAAGAAGGCACTAGCGGGGTACAATGAGCAGTTCTTC	CASSQEGT~AGYNEQFF	TRBV4-1*02, TRBV4-1*01	TRBV4-1	TRBJ2-1*01	TRBJ2-1	TRBD2*01	TRBD2	16	21	30	31	4	0	4
1	9.78E-08	TGCGCCAGCAGCCAAACGGGACTAGCGGGACTCCTACGAGCAGTACTTC	CASSQTGL~RDSYEQYF	TRBV4-1*02, TRBV4-1*01	TRBV4-1	TRBJ2-7*01	TRBJ2-7	TRBD2*02	TRBD2	14	17	29	30	2	0	2
1	9.78E-08	TGCGCCAGCAGCGGACTAGCGGGAGGGATCTGGAAACACCATATATTTT	CASSGLAG~GSGNTIYF	TRBV5-1*01	TRBV5-1	TRBJ1-3*01	TRBJ1-3	TRBD2*02	TRBD2	11	12	26	28	0	1	1
1	9.78E-08	TGCGCCAGCAGCGGAGGCGCGACAGGGGGCTTGTTCACCCCTCCACTTT	CASSGGAT~GACSPLHF	TRBV5-1*01	TRBV5-1	TRBJ1-6*01	TRBJ1-6	TRBD1*01	TRBD1	11	20	29	33	8	3	11
1	9.78E-08	TGCGCCAGCAGCGAAGCGGGAAGACAGGAGGGATGAAAAACTGTTTTTT	CASSEAGR~RRDEKLFF	TRBV5-1*01	TRBV5-1	TRBJ1-4*01	TRBJ1-4	TRBD2*02	TRBD2	11	14	20	32	2	11	13
1	9.78E-08	TGCGCCAGCAGCGAAGGACAGGGAGACCTATAATTCACCCCTCCACTTT	CASSEGQG~TYNSPLHF	TRBV5-1*01	TRBV5-1	TRBJ1-6*01	TRBJ1-6	TRBD1*01	TRBD1	11	15	22	26	3	3	6
1	9.78E-08	TGCGCCAGCAGCAATCTAACAGGCCACCCAACATTCACCCCTCCACTTT	CASSNLTG~TQHSPLHF	TRBV10-1*02, TRBV10-1*01	TRBV10-1	TRBJ1-6*01	TRBJ1-6	TRBD1*01	TRBD1	10	18	22	32	7	9	16
1	9.78E-08	TGCGCCAGCAGCAATCTAACAGGGCACCCAACATTCACCCCTCCACTTT	CASSNLTG~TQHSPLHF	TRBV10-1*02, TRBV10-1*01	TRBV10-1	TRBJ1-6*01	TRBJ1-6	TRBD1*01	TRBD1	10	18	23	32	7	8	15
1	9.78E-08	TGCGCCAGCAGGCTTAGCGTGACAGGGTGGTAATGAAAAACTGTTTTTT	CASRLSVT~GGNEKLFF	TRBV5-1*01, TRBV5-1*02	TRBV5-1	TRBJ1-4*01	TRBJ1-4	TRBD1*01	TRBD1	10	20	26	30	9	3	12
1	9.78E-08	TGCGCCAGCAGGCAAGGTATTGGACAGGGAGTTTGAGACCCAGTACTTC	CASRQGIG~REFETQYF	TRBV5-1*01, TRBV5-1*02	TRBV5-1	TRBJ2-5*01	TRBJ2-5	TRBD1*01	TRBD1	10	21	28	34	10	5	15
1	9.78E-08	TGCGCCAGCAGGGGGGGGAGCGGGACAGTACACAGATACGCAGTATTTT	CASRGGSG~QYTDTQYF	TRBV5-1*01, TRBV5-1*02	TRBV5-1	TRBJ2-3*01	TRBJ2-3	TRBD1*01, TRBD2*02, TRBD2*01	TRBD1, TRBD2	10	21	27	30	10	2	12
1	9.78E-08	TGCGCCAGCAGACCCCCGGGACTAGCGGCACTCCTACGAGCAGTACTTC	CASRPPGL~RHSYEQYF	TRBV4-1*02, TRBV4-1*01	TRBV4-1	TRBJ2-7*01	TRBJ2-7	TRBD2*02, TRBD2*01	TRBD2	10	17	27	30	6	2	8
1	9.78E-08	TGCGCCAGGCCGGCCGGGGGTAGGGTCCTATAATTCACCCCTCCACTTT	CARPAGGR~SYNSPLHF	TRBV10-2*01	TRBV10-2	TRBJ1-6*01	TRBJ1-6	TRBD2*01	TRBD2	7	14	19	25	6	5	11
1	9.78E-08	TGCAGTGTGGGTCGGGAGTGGCCTAGCGGGACAAGAGACCCAGTACTTC	CSVGREWP~AGQETQYF	TRBV20-1*06, TRBV20-1*03, TRBV20-1*01, TRBV20-1*04, TRBV20-1*05, TRBV20-1*02, TRBV20-1*07	TRBV20-1	TRBJ2-5*01	TRBJ2-5	TRBD2*02	TRBD2	6	22	30	31	15	0	15
1	9.78E-08	TGCAGTGCTTTAACCGGGACTAGCGGAACCCACAGATACGCAGTATTTT	CSALTGTS~EPTDTQYF	TRBV20-1*06, TRBV20-1*03, TRBV20-1*01, TRBV20-1*04, TRBV20-1*05, TRBV20-1*02, TRBV20-1*07	TRBV20-1	TRBJ2-3*01	TRBJ2-3	TRBD2*02, TRBD2*01	TRBD2	8	15	25	30	6	4	10
1	9.78E-08	TGCAGTGCTTCGCAGGGGACTAGCGGGAGGTATATACGAGCAGTACTTC	CSASQGTS~GGIYEQYF	TRBV20-1*06, TRBV20-1*03, TRBV20-1*01, TRBV20-1*04, TRBV20-1*05, TRBV20-1*02, TRBV20-1*07	TRBV20-1	TRBJ2-7*01	TRBJ2-7	TRBD2*02	TRBD2	8	15	29	34	6	4	10
1	9.78E-08	TGCAGTGCTCTGAAGACCGGGACAGGGGGCCAATCAGCCCCAGCATTTT	CSALKTGT~GANQPQHF	TRBV20-1*06, TRBV20-1*03, TRBV20-1*01, TRBV20-1*04, TRBV20-1*05, TRBV20-1*02, TRBV20-1*07	TRBV20-1	TRBJ1-5*01	TRBJ1-5	TRBD1*01	TRBD1	8	18	29	30	9	0	9
1	9.78E-08	TGCAGTGCTCCCCACGCCCAACTCCGGGATTCGAGAGACCCAGTACTTC	CSAPHAQL~GIRETQYF	TRBV20-1*06, TRBV20-1*03, TRBV20-1*01, TRBV20-1*04, TRBV20-1*05, TRBV20-1*02, TRBV20-1*07	TRBV20-1	TRBJ2-5*01	TRBJ2-5	TRBD2*02	TRBD2	8	24	28	33	15	4	19
1	9.78E-08	TGCAGTGCTCCGCTCTACCTAGCGGGAGGCGGGGGTGGGCTACACCTTC	CSAPLYLA~EAGVGYTF	TRBV20-1*06, TRBV20-1*03, TRBV20-1*01, TRBV20-1*04, TRBV20-1*05, TRBV20-1*02, TRBV20-1*07	TRBV20-1	TRBJ1-2*01	TRBJ1-2	TRBD2*02	TRBD2	8	18	28	37	9	8	17
1	9.78E-08	TGCAGTGCTCGGTCAGGGGAGGCTAGCGGGAGGGGAGGAGCAGTTCTTC	CSARSGEA~AGGEEQFF	TRBV20-1*06, TRBV20-1*03, TRBV20-1*01, TRBV20-1*04, TRBV20-1*05, TRBV20-1*02, TRBV20-1*07	TRBV20-1	TRBJ2-1*01	TRBJ2-1	TRBD2*02	TRBD2	8	22	33	37	13	3	16
1	9.78E-08	TGCAGTGCTCGGAAGGGGGCTTGGGGGTCCAAATTCACCCCTCCACTTT	CSARKGAW~GPNSPLHF	TRBV20-1*06, TRBV20-1*03, TRBV20-1*01, TRBV20-1*04, TRBV20-1*05, TRBV20-1*02, TRBV20-1*07	TRBV20-1	TRBJ1-6*01	TRBJ1-6	TRBD1*01	TRBD1	8	13	19	31	4	11	15
1	9.78E-08	TGCAGTGCTCACGACTGAGACTAGCGGGATTCGAGAGACCCAGTACTTC	CSAHD*D*~GIRETQYF	TRBV20-1*06, TRBV20-1*03, TRBV20-1*01, TRBV20-1*04, TRBV20-1*05, TRBV20-1*02, TRBV20-1*07	TRBV20-1	TRBJ2-5*01	TRBJ2-5	TRBD2*02	TRBD2	8	18	28	33	9	4	13
1	9.78E-08	TGCAGTGCTCACGACTGAGACTAGCGGGAGTCGGAACGAGCAGTACTTC	CSAHD*D*~GSRNEQYF	TRBV20-1*06, TRBV20-1*03, TRBV20-1*01, TRBV20-1*04, TRBV20-1*05, TRBV20-1*02, TRBV20-1*07	TRBV20-1	TRBJ2-7*01	TRBJ2-7	TRBD2*02	TRBD2	8	18	29	35	9	5	14
1	9.78E-08	TGCAGTGCTGCCCCGCCATTAGGAGGGTTTGGCCGGGGAGCTGTTTTTT	CSAAPPLG~GLAGELFF	TRBV20-1*06, TRBV20-1*03, TRBV20-1*01, TRBV20-1*04, TRBV20-1*05, TRBV20-1*02, TRBV20-1*07	TRBV20-1	TRBJ2-2*01	TRBJ2-2	TRBD2*02, TRBD2*01	TRBD2	8	21	26	32	12	5	17
1	9.78E-08	TGCAGTGCTGGTTCTCTAGGGACTAGCGGGGTACAATGAGCAGTTCTTC	CSAGSLGT~AGYNEQFF	TRBV20-1*06, TRBV20-1*03, TRBV20-1*01, TRBV20-1*04, TRBV20-1*05, TRBV20-1*02, TRBV20-1*07	TRBV20-1	TRBJ2-1*01	TRBJ2-1	TRBD2*01	TRBD2	8	18	30	31	9	0	9
1	9.78E-08	TGCAGTGCTGGCCAAAGTCGGGACTAGCGGAACCTACGAGCAGTACTTC	CSAGQSRD~SGTYEQYF	TRBV20-1*06, TRBV20-1*03, TRBV20-1*01, TRBV20-1*04, TRBV20-1*05, TRBV20-1*02, TRBV20-1*07	TRBV20-1	TRBJ2-7*01	TRBJ2-7	TRBD2*02, TRBD2*01	TRBD2	8	19	29	32	10	2	12
1	9.78E-08	TGCAGTGCTGGAGTCGGGGGGGGGCGCGGCGGGAAACACCATATATTTT	CSAGVGGG~AAGNTIYF	TRBV20-1*01, TRBV20-1*04, TRBV20-1*05, TRBV20-1*07	TRBV20-1	TRBJ1-3*01	TRBJ1-3	TRBD2*01	TRBD2	12	14	21	31	1	9	10
1	9.78E-08	TGCAGTGCTGGAAGGACTAGCGGGGTTAACTAATGAAAAACTGTTTTTT	CSAGRTSG~LTNEKLFF	TRBV20-1*06, TRBV20-1*03, TRBV20-1*01, TRBV20-1*04, TRBV20-1*05, TRBV20-1*02, TRBV20-1*07	TRBV20-1	TRBJ1-4*01	TRBJ1-4	TRBD2*01	TRBD2	8	13	24	27	4	2	6
1	9.78E-08	TGCAGTGCTGGAAGGACTAGCGGGGACCAATCAAGAGACCCAGTACTTC	CSAGRTSG~TNQETQYF	TRBV20-1*06, TRBV20-1*03, TRBV20-1*01, TRBV20-1*04, TRBV20-1*05, TRBV20-1*02, TRBV20-1*07	TRBV20-1	TRBJ2-5*01	TRBJ2-5	TRBD2*01	TRBD2	8	13	24	31	4	6	10
1	9.78E-08	TGCAGTGCTGGAAGGACTAGCGGGATATTATGGGGGTGAGCAGTACTTC	CSAGRTSG~YYGGEQYF	TRBV20-1*06, TRBV20-1*03, TRBV20-1*01, TRBV20-1*04, TRBV20-1*05, TRBV20-1*02, TRBV20-1*07	TRBV20-1	TRBJ2-7*01	TRBJ2-7	TRBD2*02	TRBD2	8	13	24	37	4	12	16
1	9.78E-08	TGCAGTGCTGGAAGGACTAGCGGGAGTTACCACAGTTACGCAGTATTTT	CSAGRTSG~VTTVTQYF	TRBV20-1*06, TRBV20-1*03, TRBV20-1*01, TRBV20-1*04, TRBV20-1*05, TRBV20-1*02, TRBV20-1*07	TRBV20-1	TRBJ2-3*01	TRBJ2-3	TRBD2*02	TRBD2	8	13	25	30	4	4	8
1	9.78E-08	TGCAGTGCTGGAAGGACTAGCGGGAGTAGGGTCCTACGAGCAGTACTTC	CSAGRTSG~VGSYEQYF	TRBV20-1*06, TRBV20-1*03, TRBV20-1*01, TRBV20-1*04, TRBV20-1*05, TRBV20-1*02, TRBV20-1*07	TRBV20-1	TRBJ2-7*01	TRBJ2-7	TRBD2*02	TRBD2	8	13	25	31	4	5	9
1	9.78E-08	TGCAGTGCTGGAAGGACTAGCGGGAGGGCCTGGGGAAACCCAGTACTTC	CSAGRTSG~GPGETQYF	TRBV20-1*06, TRBV20-1*03, TRBV20-1*01, TRBV20-1*04, TRBV20-1*05, TRBV20-1*02, TRBV20-1*07	TRBV20-1	TRBJ2-5*01	TRBJ2-5	TRBD2*02	TRBD2	8	13	27	37	4	9	13
1	9.78E-08	TGCAGTGCTGGAAGGACTAGCGGGAGGGCCAAACAATGAGCAGTTCTTC	CSAGRTSG~GPNNEQFF	TRBV20-1*06, TRBV20-1*03, TRBV20-1*01, TRBV20-1*04, TRBV20-1*05, TRBV20-1*02, TRBV20-1*07	TRBV20-1	TRBJ2-1*01	TRBJ2-1	TRBD2*02	TRBD2	8	13	27	32	4	4	8
1	9.78E-08	TGCAGTGCTGGAAGGACTAGCGGGAGGGACCTACAATGAGCAGTTCTTC	CSAGRTSG~GTYNEQFF	TRBV20-1*06, TRBV20-1*03, TRBV20-1*01, TRBV20-1*04, TRBV20-1*05, TRBV20-1*02, TRBV20-1*07	TRBV20-1	TRBJ2-1*01	TRBJ2-1	TRBD2*02	TRBD2	8	13	27	29	4	1	5
1	9.78E-08	TGCAGTGCTGGAAGGACTAGCGGGAGAGGTAACAGATACGCAGTATTTT	CSAGRTSG~EVTDTQYF	TRBV20-1*06, TRBV20-1*03, TRBV20-1*01, TRBV20-1*04, TRBV20-1*05, TRBV20-1*02, TRBV20-1*07	TRBV20-1	TRBJ2-3*01	TRBJ2-3	TRBD2*02	TRBD2	8	13	25	31	4	5	9
1	9.78E-08	TGCAGTGCTGGAAGGACTAGCGGGAAGCCCCCAAGAGACCCAGTACTTC	CSAGRTSG~SPQETQYF	TRBV20-1*06, TRBV20-1*03, TRBV20-1*01, TRBV20-1*04, TRBV20-1*05, TRBV20-1*02, TRBV20-1*07	TRBV20-1	TRBJ2-5*01	TRBJ2-5	TRBD2*02	TRBD2	8	13	24	30	4	5	9
1	9.78E-08	TGCAGTGCTGGAAGGACATACGAGCACAAGCACAGATACGCAGTATTTT	CSAGRTYE~TSTDTQYF	TRBV20-1*06, TRBV20-1*03, TRBV20-1*01, TRBV20-1*04, TRBV20-1*05, TRBV20-1*02, TRBV20-1*07	TRBV20-1	TRBJ2-3*01	TRBJ2-3	TRBD1*01	TRBD1	8	13	17	28	4	10	14
1	9.78E-08	TGCAGTGCTGATACTAGTGGGAGTCCTCAGCACAGATACGCAGTATTTT	CSADTSGS~LSTDTQYF	TRBV20-1*06, TRBV20-1*03, TRBV20-1*01, TRBV20-1*04, TRBV20-1*05, TRBV20-1*02, TRBV20-1*07	TRBV20-1	TRBJ2-3*01	TRBJ2-3	TRBD2*02, TRBD2*01	TRBD2	8	12	16	28	3	11	14
1	9.78E-08	TGCAGTGCTATTAGCCCTTCCGGGACTAGGGACCGGGGAGCTGTTTTTT	CSAISPSG~LGTGELFF	TRBV20-1*01, TRBV20-1*04, TRBV20-1*05, TRBV20-1*07	TRBV20-1	TRBJ2-2*01	TRBJ2-2	TRBD2*02, TRBD2*01	TRBD2	9	21	28	31	11	2	13
1	9.78E-08	TGCAGTGCTATCCCTCTGGACAGGGGGGGACGACTATGGCTACACCTTC	CSAIPLDR~GDDYGYTF	TRBV20-1*06, TRBV20-1*03, TRBV20-1*01, TRBV20-1*04, TRBV20-1*05, TRBV20-1*02, TRBV20-1*07	TRBV20-1	TRBJ1-2*01	TRBJ1-2	TRBD1*01	TRBD1	9	17	26	32	7	5	12
1	9.78E-08	TGCAGTGCTATGGGGTACTACTACTAGCGGGGAAGAGACCCAGTACTTC	CSAMGYYY~SGEETQYF	TRBV20-1*06, TRBV20-1*03, TRBV20-1*01, TRBV20-1*04, TRBV20-1*05, TRBV20-1*02, TRBV20-1*07	TRBV20-1	TRBJ2-5*01	TRBJ2-5	TRBD2*01	TRBD2	9	22	31	32	12	0	12
1	9.78E-08	TGCAGTGCTATGGGGTACTACTACTAGCGGGAGTCGGAACGAGCATTTT	CSAMGYYY~SGSRNEHF	TRBV20-1*06, TRBV20-1*03, TRBV20-1*01, TRBV20-1*04, TRBV20-1*05, TRBV20-1*02, TRBV20-1*07	TRBV20-1	TRBJ1-5*01	TRBJ1-5	TRBD2*02	TRBD2	9	22	32	41	12	8	20
1	9.78E-08	TGCAGTGCTATGGGGTACTACTACTAGCGGGAGTGGTGAGCAGTTCTTC	CSAMGYYY~SGSGEQFF	TRBV20-1*06, TRBV20-1*03, TRBV20-1*01, TRBV20-1*04, TRBV20-1*05, TRBV20-1*02, TRBV20-1*07	TRBV20-1	TRBJ2-1*01	TRBJ2-1	TRBD2*02	TRBD2	9	22	32	36	12	3	15
1	9.78E-08	TGCAGTGCTATGGGGTACTACTACTAGCGGGAGTAATGAGCAGTTCTTC	CSAMGYYY~SGSNEQFF	TRBV20-1*06, TRBV20-1*03, TRBV20-1*01, TRBV20-1*04, TRBV20-1*05, TRBV20-1*02, TRBV20-1*07	TRBV20-1	TRBJ2-1*01	TRBJ2-1	TRBD2*02	TRBD2	9	22	32	34	12	1	13
1	9.78E-08	TGCAGTGCTATGGGGTACTACTACTAGCGGGAGCAATGAGCAGTTCTTC	CSAMGYYY~SGSNEQFF	TRBV20-1*06, TRBV20-1*03, TRBV20-1*01, TRBV20-1*04, TRBV20-1*05, TRBV20-1*02, TRBV20-1*07	TRBV20-1	TRBJ2-1*01	TRBJ2-1	TRBD2*02	TRBD2	9	22	32	33	12	0	12
1	9.78E-08	TGCAGTGCTATGGGGTACTACTACTAGCGGGAGGGGGGAGCAGTTCTTC	CSAMGYYY~SGRGEQFF	TRBV20-1*06, TRBV20-1*03, TRBV20-1*01, TRBV20-1*04, TRBV20-1*05, TRBV20-1*02, TRBV20-1*07	TRBV20-1	TRBJ2-1*01	TRBJ2-1	TRBD2*02	TRBD2	9	22	34	37	12	2	14
1	9.78E-08	TGCAGTGCTATGGGGTACTACTACTAGCGGGAGGGAGGAGCAGTTCTTC	CSAMGYYY~SGREEQFF	TRBV20-1*06, TRBV20-1*03, TRBV20-1*01, TRBV20-1*04, TRBV20-1*05, TRBV20-1*02, TRBV20-1*07	TRBV20-1	TRBJ2-1*01	TRBJ2-1	TRBD2*02	TRBD2	9	22	34	37	12	2	14
1	9.78E-08	TGCAGTGCTATGGGGTACTACTACTAGCGGGAGGAATGAGCAGTTCTTC	CSAMGYYY~SGRNEQFF	TRBV20-1*06, TRBV20-1*03, TRBV20-1*01, TRBV20-1*04, TRBV20-1*05, TRBV20-1*02, TRBV20-1*07	TRBV20-1	TRBJ2-1*01	TRBJ2-1	TRBD2*02	TRBD2	9	22	33	34	12	0	12
1	9.78E-08	TGCAGTGCTATGGGGTACTACTACTAGCGGGAGAGAGACGCAGTATTTT	CSAMGYYY~SGRETQYF	TRBV20-1*06, TRBV20-1*03, TRBV20-1*01, TRBV20-1*04, TRBV20-1*05, TRBV20-1*02, TRBV20-1*07	TRBV20-1	TRBJ2-3*01	TRBJ2-3	TRBD2*02	TRBD2	9	22	32	33	12	0	12
1	9.78E-08	TGCAGTGCTATGGGGTACTACTACTAGCGGACAAGAGACCCAGTACTTC	CSAMGYYY~SGQETQYF	TRBV20-1*06, TRBV20-1*03, TRBV20-1*01, TRBV20-1*04, TRBV20-1*05, TRBV20-1*02, TRBV20-1*07	TRBV20-1	TRBJ2-5*01	TRBJ2-5	TRBD2*02, TRBD2*01	TRBD2	9	22	29	31	12	1	13
1	9.78E-08	TGCAGTGCTACTCCCTAGGGGCTAGCGGGAGGGGGGGACCCAGTACTTC	CSATP*GL~REGGTQYF	TRBV20-1*01, TRBV20-1*04, TRBV20-1*05, TRBV20-1*07	TRBV20-1	TRBJ2-5*01	TRBJ2-5	TRBD2*02	TRBD2	9	21	32	36	11	3	14
1	9.78E-08	TGCAGTGCTACTACAGGGGGCGGGGGGACTCACAGATACGCAGTATTTT	CSATTGGG~GLTDTQYF	TRBV20-1*01, TRBV20-1*04, TRBV20-1*05, TRBV20-1*07	TRBV20-1	TRBJ2-3*01	TRBJ2-3	TRBD1*01	TRBD1	9	12	20	30	2	9	11
1	9.78E-08	TGCAGTGCTAGTTCGGCTAGCGGGAGGGCCGGGCTCACCCCTCCACTTT	CSASSASG~GPGSPLHF	TRBV20-1*01, TRBV20-1*04, TRBV20-1*05, TRBV20-1*07	TRBV20-1	TRBJ1-6*01	TRBJ1-6	TRBD2*02	TRBD2	11	16	27	34	4	6	10
1	9.78E-08	TGCAGTGCTAGTTAGCGACGGACTAGCGTCAAAGGAAGAGCAGTACTTC	CSAS*RRT~ASKEEQYF	TRBV20-1*01, TRBV20-1*04, TRBV20-1*05, TRBV20-1*07	TRBV20-1	TRBJ2-7*01	TRBJ2-7	TRBD2*02, TRBD2*01	TRBD2	11	19	27	37	7	9	16
1	9.78E-08	TGCAGTGCTAGTCCGACCTGGGACTAGCGGAACCTACGAGCAGTACTTC	CSASPTWD~SGTYEQYF	TRBV20-1*01, TRBV20-1*04, TRBV20-1*05, TRBV20-1*07	TRBV20-1	TRBJ2-7*01	TRBJ2-7	TRBD2*02, TRBD2*01	TRBD2	11	19	29	32	7	2	9
1	9.78E-08	TGCAGTGCTAGTATGGGGGGCGGGCAGCTCCTACAATGAGCAGTTCTTC	CSASMGGG~SSYNEQFF	TRBV20-1*01, TRBV20-1*04, TRBV20-1*05, TRBV20-1*07	TRBV20-1	TRBJ2-1*01	TRBJ2-1	TRBD1*01, TRBD2*01	TRBD1, TRBD2	11	15	20	27	3	6	9
1	9.78E-08	TGCAGTGCTAGTAGCCCGGACAGGGGGGGGGGCCGGGGAGCTGTTTTTT	CSASSPDR~GGAGELFF	TRBV20-1*01, TRBV20-1*04, TRBV20-1*05, TRBV20-1*07	TRBV20-1	TRBJ2-2*01	TRBJ2-2	TRBD1*01	TRBD1	11	17	26	32	5	5	10
1	9.78E-08	TGCAGTGCTAGCTCAGGGGGAGGGAGGGTCGTGGGAGACCCAGTACTTC	CSASSGGG~GSWETQYF	TRBV20-1*06, TRBV20-1*03, TRBV20-1*01, TRBV20-1*04, TRBV20-1*05, TRBV20-1*02, TRBV20-1*07	TRBV20-1	TRBJ2-5*01	TRBJ2-5	TRBD1*01, TRBD2*02	TRBD1, TRBD2	10	13	19	34	2	14	16
1	9.78E-08	TGCAGTGCTAGCTGAACTCGGGAGGGACCCCTACAATGAGCAGTTCTTC	CSAS*TRE~DPYNEQFF	TRBV20-1*06, TRBV20-1*03, TRBV20-1*01, TRBV20-1*04, TRBV20-1*05, TRBV20-1*02, TRBV20-1*07	TRBV20-1	TRBJ2-1*01	TRBJ2-1	TRBD2*02	TRBD2	10	18	25	29	7	3	10
1	9.78E-08	TGCAGTGCTAGCCTACTCGCCGGGACAGGGACCCTACGAGCAGTACTTC	CSASLLAG~QGPYEQYF	TRBV20-1*06, TRBV20-1*03, TRBV20-1*01, TRBV20-1*04, TRBV20-1*05, TRBV20-1*02, TRBV20-1*07	TRBV20-1	TRBJ2-7*01	TRBJ2-7	TRBD1*01	TRBD1	10	21	29	32	10	2	12
1	9.78E-08	TGCAGTGCTAGCCCCACGGACAGGGTCGAGCAATCAGCCCCAGCATTTT	CSASPTDR~SSNQPQHF	TRBV20-1*06, TRBV20-1*03, TRBV20-1*01, TRBV20-1*04, TRBV20-1*05, TRBV20-1*02, TRBV20-1*07	TRBV20-1	TRBJ1-5*01	TRBJ1-5	TRBD1*01	TRBD1	10	17	24	28	6	3	9
1	9.78E-08	TGCAGTGCTAGCCACCGGGCGGGACGGGCGCATGGATGAGCAGTTCTTC	CSASHRAG~GRMDEQFF	TRBV20-1*06, TRBV20-1*03, TRBV20-1*01, TRBV20-1*04, TRBV20-1*05, TRBV20-1*02, TRBV20-1*07	TRBV20-1	TRBJ2-1*01	TRBJ2-1	TRBD2*02	TRBD2	10	18	23	35	7	11	18
1	9.78E-08	TGCAGTGCTAGCCAAAACCGGGACAAGCAACACCGGGGAGCTGTTTTTT	CSASQNRD~SNTGELFF	TRBV20-1*06, TRBV20-1*03, TRBV20-1*01, TRBV20-1*04, TRBV20-1*05, TRBV20-1*02, TRBV20-1*07	TRBV20-1	TRBJ2-2*01	TRBJ2-2	TRBD1*01	TRBD1	10	19	24	28	8	3	11
1	9.78E-08	TGCAGTGCTAGGTTATCTAGGTTGATCCTCCTACAATGAGCAGTTCTTC	CSARLSRL~SSYNEQFF	TRBV20-1*06, TRBV20-1*03, TRBV20-1*01, TRBV20-1*04, TRBV20-1*05, TRBV20-1*02, TRBV20-1*07	TRBV20-1	TRBJ2-1*01	TRBJ2-1	TRBD2*02, TRBD2*01	TRBD2	10	16	19	27	5	7	12
1	9.78E-08	TGCAGTGCTAGGCTCGGAGGGCGGCACTGGGGCCAACGTCCTGACTTTC	CSARLGGR~TGANVLTF	TRBV20-1*06, TRBV20-1*03, TRBV20-1*01, TRBV20-1*04, TRBV20-1*05, TRBV20-1*02, TRBV20-1*07	TRBV20-1	TRBJ2-6*01	TRBJ2-6	TRBD2*02	TRBD2	10	15	20	26	4	5	9
1	9.78E-08	TGCAGTGCTAGGCCGATAGGGGAGAACGTTAGGTCACCCCCTCCACTTT	CSARPIGE~TLGHPLHF	TRBV20-1*06, TRBV20-1*03, TRBV20-1*01, TRBV20-1*04, TRBV20-1*05, TRBV20-1*02, TRBV20-1*07	TRBV20-1	TRBJ1-6*01	TRBJ1-6	TRBD1*01, TRBD2*02	TRBD1, TRBD2	10	17	21	37	6	15	21
1	9.78E-08	TGCAGTGCTAGGGTTTGGGTTGGCGGGGGTATACGATGAGCAGTTCTTC	CSARVWVG~GVYDEQFF	TRBV20-1*01, TRBV20-1*04, TRBV20-1*05, TRBV20-1*07	TRBV20-1	TRBJ2-1*01	TRBJ2-1	TRBD2*01	TRBD2	10	22	28	31	11	2	13
1	9.78E-08	TGCAGTGCTAGGGCCCGAGCGCGATGAGAGCAATCAGCCTCAGCATTTT	CSARARAR~ESNQPQHF	TRBV20-1*01, TRBV20-1*04, TRBV20-1*05, TRBV20-1*07	TRBV20-1	TRBJ1-5*01	TRBJ1-5	TRBD1*01, TRBD2*02, TRBD2*01	TRBD1, TRBD2	10	12	15	28	1	12	13
1	9.78E-08	TGCAGTGCTAGGGGTTCTAGCGGGAGGAAACACCGGGGAGCTGTTTTTT	CSARGSSG~GNTGELFF	TRBV20-1*01, TRBV20-1*04, TRBV20-1*05, TRBV20-1*07	TRBV20-1	TRBJ2-2*01	TRBJ2-2	TRBD2*02	TRBD2	10	16	26	28	5	1	6
1	9.78E-08	TGCAGTGCTAGGGGGGGCGGGGAGGTACAGGGACAATGAGCAGTTCTTC	CSARGGGE~YRDNEQFF	TRBV20-1*01, TRBV20-1*04, TRBV20-1*05, TRBV20-1*07	TRBV20-1	TRBJ2-1*01	TRBJ2-1	TRBD1*01, TRBD2*02, TRBD2*01	TRBD1, TRBD2	10	26	31	32	15	0	15
1	9.78E-08	TGCAGTGCTAGGGGACTAGCGGGAGAGAAACTCCTACGAGCAGTACTTC	CSARGLAG~RNSYEQYF	TRBV20-1*01, TRBV20-1*04, TRBV20-1*05, TRBV20-1*07	TRBV20-1	TRBJ2-7*01	TRBJ2-7	TRBD2*02	TRBD2	10	11	24	30	0	5	5
1	9.78E-08	TGCAGTGCTAGGGAACTAGGCTCGATCGCCGGGGACTGAAGCTTTCTTT	CSARELGS~SPGTEAFF	TRBV20-1*01, TRBV20-1*04, TRBV20-1*05, TRBV20-1*07	TRBV20-1	TRBJ1-1*01	TRBJ1-1	TRBD2*02, TRBD2*01	TRBD2	10	14	18	34	3	15	18
1	9.78E-08	TGCAGTGCTAGGAGGCAGGGGTGGGTGGGACACAGATACGCAGTATTTT	CSARRQGW~WDTDTQYF	TRBV20-1*06, TRBV20-1*03, TRBV20-1*01, TRBV20-1*04, TRBV20-1*05, TRBV20-1*02, TRBV20-1*07	TRBV20-1	TRBJ2-3*01	TRBJ2-3	TRBD1*01	TRBD1	10	15	20	30	4	9	13
1	9.78E-08	TGCAGTGCTAGATCGAGGACTAGCGGGACTCACAGATACGCAGTATTTT	CSARSRTS~GLTDTQYF	TRBV20-1*01, TRBV20-1*04, TRBV20-1*05, TRBV20-1*07	TRBV20-1	TRBJ2-3*01	TRBJ2-3	TRBD2*02	TRBD2	11	16	27	30	4	2	6
1	9.78E-08	TGCAGTGCTAGATCAAGGACTAGCGGGAGGGCCAGATACGCAGTATTTT	CSARSRTS~GGPDTQYF	TRBV20-1*01, TRBV20-1*04, TRBV20-1*05, TRBV20-1*07	TRBV20-1	TRBJ2-3*01	TRBJ2-3	TRBD2*02	TRBD2	11	16	30	32	4	1	5
1	9.78E-08	TGCAGTGCTAGACTAGTTGGACAGGGGGCGGACCGGGGAGCTGTTTTTT	CSARLVGQ~GRTGELFF	TRBV20-1*01, TRBV20-1*04, TRBV20-1*05, TRBV20-1*07	TRBV20-1	TRBJ2-2*01	TRBJ2-2	TRBD1*01	TRBD1	11	18	28	31	6	2	8
1	9.78E-08	TGCAGTGCTAGACCTTCTCCCGGGACAGGGAGAAGAGACCCAGTACTTC	CSARPSPG~QGEETQYF	TRBV20-1*01, TRBV20-1*04, TRBV20-1*05, TRBV20-1*07	TRBV20-1	TRBJ2-5*01	TRBJ2-5	TRBD1*01	TRBD1	11	21	29	32	9	2	11
1	9.78E-08	TGCAGTGCTAGACAGGGTGGGGACTAGCGGAAAAGAGACCCAGTACTTC	CSARQGGD~SGKETQYF	TRBV20-1*01, TRBV20-1*05, TRBV20-1*07	TRBV20-1	TRBJ2-5*01	TRBJ2-5	TRBD2*02, TRBD2*01	TRBD2	11	19	29	32	7	2	9
1	9.78E-08	TGCAGTGCTAGACAGGGTAGACAGAACCCCGGACACTGAAGCTTTCTTT	CSARQGRQ~TPDTEAFF	TRBV20-1*01, TRBV20-1*05, TRBV20-1*07	TRBV20-1	TRBJ1-1*01	TRBJ1-1	TRBD1*01, TRBD2*01	TRBD1, TRBD2	11	19	23	32	7	8	15
1	9.78E-08	TGCAGTGCTAGAGTTGTTCGGTGCGGGACCGGCCTACGAGCAGTACTTC	CSARVVRC~GPAYEQYF	TRBV20-1*01, TRBV20-1*04, TRBV20-1*05, TRBV20-1*07	TRBV20-1	TRBJ2-7*01	TRBJ2-7	TRBD2*02	TRBD2	12	22	27	32	9	4	13
1	9.78E-08	TGCAGTGCTAGAGTTACCTAGCGGGAGGGTCTCCTACGAGCAGTACTTC	CSARVT*R~RVSYEQYF	TRBV20-1*01, TRBV20-1*04, TRBV20-1*05, TRBV20-1*07	TRBV20-1	TRBJ2-7*01	TRBJ2-7	TRBD2*02	TRBD2	12	17	28	30	4	1	5
1	9.78E-08	TGCAGTGCTAGAGTTACCTAGCGGGAGGGACACCGGGGAGCTGTTTTTT	CSARVT*R~RDTGELFF	TRBV20-1*01, TRBV20-1*04, TRBV20-1*05, TRBV20-1*07	TRBV20-1	TRBJ1-4*01	TRBJ1-4	TRBD2*02	TRBD2	12	17	28	40	4	11	15
1	9.78E-08	TGCAGTGCTAGAGTTACCTAGCGGGAGGGAGTCTTACGGGCAGTACTTC	CSARVT*R~RESYGQYF	TRBV20-1*01, TRBV20-1*04, TRBV20-1*05, TRBV20-1*07	TRBV20-1	TRBJ2-7*01	TRBJ2-7	TRBD2*02	TRBD2	12	17	28	34	4	5	9
1	9.78E-08	TGCAGTGCTAGAGTCGGGGGGGGGCGCGGCGGGAAACACCATATATTTT	CSARVGGG~AAGNTIYF	TRBV20-1*01, TRBV20-1*04, TRBV20-1*05, TRBV20-1*07	TRBV20-1	TRBJ1-3*01	TRBJ1-3	TRBD2*01	TRBD2	12	14	21	31	1	9	10
1	9.78E-08	TGCAGTGCTAGAGTGTCTAAACAGGGGGCGGGATGATGAGCAGTTCTTC	CSARVSKQ~GRDDEQFF	TRBV20-1*01, TRBV20-1*04, TRBV20-1*05, TRBV20-1*07	TRBV20-1	TRBJ2-1*01	TRBJ2-1	TRBD1*01	TRBD1	12	20	28	35	7	6	13
1	9.78E-08	TGCAGTGCTAGAGTAGACTATGGGGGTGTCAGGAGATACGCAGTATTTT	CSARVDYG~VSGDTQYF	TRBV20-1*01, TRBV20-1*04, TRBV20-1*05, TRBV20-1*07	TRBV20-1	TRBJ2-3*01	TRBJ2-3	TRBD1*01, TRBD2*02, TRBD2*01	TRBD1, TRBD2	12	21	25	33	8	7	15
1	9.78E-08	TGCAGTGCTAGAGTAGACCTTGGCGGGAGGGCCGGAGACCCAGTACTTC	CSARVDLG~GGPETQYF	TRBV20-1*01, TRBV20-1*04, TRBV20-1*05, TRBV20-1*07	TRBV20-1	TRBJ2-5*01	TRBJ2-5	TRBD2*02	TRBD2	12	22	30	34	9	3	12
1	9.78E-08	TGCAGTGCTAGAGTAGAGGGGGGCGCAAAAGGGGCGGGAGCTGTTTTTT	CSARVEGG~QKGRELFF	TRBV20-1*01, TRBV20-1*04, TRBV20-1*05, TRBV20-1*07	TRBV20-1	TRBJ2-2*01	TRBJ2-2	TRBD1*01, TRBD2*01	TRBD1, TRBD2	12	18	23	35	5	11	16
1	9.78E-08	TGCAGTGCTAGAGTAACCCGGGACTAGCGGAACCTACGAGCAGTACTTC	CSARVTRD~SGTYEQYF	TRBV20-1*01, TRBV20-1*04, TRBV20-1*05, TRBV20-1*07	TRBV20-1	TRBJ2-7*01	TRBJ2-7	TRBD2*02, TRBD2*01	TRBD2	12	19	29	32	6	2	8
1	9.78E-08	TGCAGTGCTAGAGCTGGGTGGACTAGCGGGAGTGGAGACCCAGTACTTC	CSARAGWT~AGVETQYF	TRBV20-1*01, TRBV20-1*04, TRBV20-1*05, TRBV20-1*07	TRBV20-1	TRBJ2-5*01	TRBJ2-5	TRBD2*02	TRBD2	12	19	31	34	6	2	8
1	9.78E-08	TGCAGTGCTAGAGCTGGGTGGACTAGCGGAGTACAATGAGCAGTTCTTC	CSARAGWT~AEYNEQFF	TRBV20-1*01, TRBV20-1*04, TRBV20-1*05, TRBV20-1*07	TRBV20-1	TRBJ2-1*01	TRBJ2-1	TRBD2*02, TRBD2*01	TRBD2	12	19	28	31	6	2	8
1	9.78E-08	TGCAGTGCTAGAGCTGGGGAGCTCAGGGAGCTACAATGAGCAGTTCTTC	CSARAGEL~GSYNEQFF	TRBV20-1*01, TRBV20-1*04, TRBV20-1*05, TRBV20-1*07	TRBV20-1	TRBJ2-1*01	TRBJ2-1	TRBD1*01, TRBD2*02	TRBD1, TRBD2	12	23	27	30	10	2	12
1	9.78E-08	TGCAGTGCTAGAGCCATACCGAGCGGTGACACCGGGGAGCTGTTTTTTT	CSARAIPS~VTPGSCFF	TRBV20-1*01, TRBV20-1*04, TRBV20-1*05, TRBV20-1*07	TRBV20-1	TRBJ2-2*01	TRBJ2-2	TRBD2*02, TRBD2*01	TRBD2	12	34	38	43	21	4	25
1	9.78E-08	TGCAGTGCTAGAGGTCACGGGGGGGCGAAGCTCCTACGAGCAGTACTTC	CSARGHGG~RSSYEQYF	TRBV20-1*01, TRBV20-1*04, TRBV20-1*05, TRBV20-1*07	TRBV20-1	TRBJ2-7*01	TRBJ2-7	TRBD2*01	TRBD2	12	17	24	30	4	5	9
1	9.78E-08	TGCAGTGCTAGAGGGTCGAGCGGGACAGCATAATGAAAAACTGTTTTTT	CSARGSSG~QHNEKLFF	TRBV20-1*01, TRBV20-1*04, TRBV20-1*05, TRBV20-1*07	TRBV20-1	TRBJ1-4*01	TRBJ1-4	TRBD1*01, TRBD2*02	TRBD1, TRBD2	12	21	27	30	8	2	10
1	9.78E-08	TGCAGTGCTAGAGGGACTAGCGGGTGACTCCTACAATGAGCAGTTCTTC	CSARGTSG~DSYNEQFF	TRBV20-1*01, TRBV20-1*04, TRBV20-1*05, TRBV20-1*07	TRBV20-1	TRBJ2-1*01	TRBJ2-1	TRBD2*02, TRBD2*01	TRBD2	12	13	23	27	0	3	3
1	9.78E-08	TGCAGTGCTAGAGGGACTAGCGGGAGGCCCAGCCTACGAGCAGTACTTC	CSARGTSG~GPAYEQYF	TRBV20-1*01, TRBV20-1*04, TRBV20-1*05, TRBV20-1*07	TRBV20-1	TRBJ2-7*01	TRBJ2-7	TRBD2*02	TRBD2	12	13	26	32	0	5	5
1	9.78E-08	TGCAGTGCTAGAGGAACTAGCGGGAGTAGCCTACAATGAGCAGTTCTTC	CSARGTSG~VAYNEQFF	TRBV20-1*01, TRBV20-1*04, TRBV20-1*05, TRBV20-1*07	TRBV20-1	TRBJ2-1*01	TRBJ2-1	TRBD2*02	TRBD2	12	15	25	29	2	3	5
1	9.78E-08	TGCAGTGCTAGAGATTCGGGACTAGCGGGCGGAGAGACCCCAGCATTTT	CSARDSGL~RAERPQHF	TRBV20-1*01, TRBV20-1*05, TRBV20-1*07	TRBV20-1	TRBJ1-5*01	TRBJ1-5	TRBD2*02, TRBD2*01	TRBD2	13	17	28	37	3	8	11
1	9.78E-08	TGCAGTGCTAGAGATTGGGCAGGGGGCGTGGGGAAACACCATATATTTT	CSARDWAG~AWGNTIYF	TRBV20-1*01, TRBV20-1*05, TRBV20-1*07	TRBV20-1	TRBJ1-3*01	TRBJ1-3	TRBD1*01	TRBD1	13	19	26	31	5	4	9
1	9.78E-08	TGCAGTGCTAGAGATTGGACTAGCGGGAGGGTTCCACGAGCAGTACTTC	CSARDWTS~GGFHEQYF	TRBV20-1*01, TRBV20-1*05, TRBV20-1*07	TRBV20-1	TRBJ2-7*01	TRBJ2-7	TRBD2*02	TRBD2	13	16	30	35	2	4	6
1	9.78E-08	TGCAGTGCTAGAGATCTGTACTAGCGGGAGTCGGAACGAGCAGTACTTC	CSARDLY*~GSRNEQYF	TRBV20-1*01, TRBV20-1*05, TRBV20-1*07	TRBV20-1	TRBJ2-7*01	TRBJ2-7	TRBD2*02	TRBD2	13	19	29	35	5	5	10
1	9.78E-08	TGCAGTGCTAGAGATCTGGGTGGCGGGAGGGTCTAATGAGCAGTTCTTC	CSARDLGG~GGSNEQFF	TRBV20-1*01, TRBV20-1*05, TRBV20-1*07	TRBV20-1	TRBJ2-1*01	TRBJ2-1	TRBD2*02	TRBD2	13	22	30	34	8	3	11
1	9.78E-08	TGCAGTGCTAGAGATCCGGACAGGGTCGCCCAATCAGCCCCAGCATTTT	CSARDPDR~SPNQPQHF	TRBV20-1*01, TRBV20-1*05, TRBV20-1*07	TRBV20-1	TRBJ1-5*01	TRBJ1-5	TRBD1*01	TRBD1	13	17	24	30	3	5	8
1	9.78E-08	TGCAGTGCTAGAGATCGGGCTGTGCTCTGGGGCCAACGTCCTGACTTTC	CSARDRAV~SGANVLTF	TRBV20-1*01, TRBV20-1*05, TRBV20-1*07	TRBV20-1	TRBJ2-6*01	TRBJ2-6	TRBD1*01, TRBD2*02, TRBD2*01	TRBD1, TRBD2	13	16	19	24	2	4	6
1	9.78E-08	TGCAGTGCTAGAGATCAGGACCGGGACAGGGGGCGAGAGCTACACCTTC	CSARDQDR~TGGESYTF	TRBV20-1*01, TRBV20-1*05, TRBV20-1*07	TRBV20-1	TRBJ1-2*01	TRBJ1-2	TRBD1*01	TRBD1	13	22	33	38	8	4	12
1	9.78E-08	TGCAGTGCTAGAGATCAAGGGACTAGCTCCCTACAATGAGCAGTTCTTC	CSARDQGT~APYNEQFF	TRBV20-1*01, TRBV20-1*05, TRBV20-1*07	TRBV20-1	TRBJ2-1*01	TRBJ2-1	TRBD2*02, TRBD2*01	TRBD2	13	18	26	29	4	2	6
1	9.78E-08	TGCAGTGCTAGAGATGGGATAGCGGGGAGAAGGTCAGCCCCAGCATTTT	CSARDGIA~GEGQPQHF	TRBV20-1*01, TRBV20-1*05, TRBV20-1*07	TRBV20-1	TRBJ1-5*01	TRBJ1-5	TRBD2*01	TRBD2	13	19	26	33	5	6	11
1	9.78E-08	TGCAGTGCTAGAGATGGGAAGGTCGGGTAGAGGCTACGAGCAGTACTTC	CSARDGKV~GRGYEQYF	TRBV20-1*01, TRBV20-1*05, TRBV20-1*07	TRBV20-1	TRBJ2-7*01	TRBJ2-7	TRBD1*01, TRBD2*02, TRBD2*01	TRBD1, TRBD2	13	15	18	33	1	14	15
1	9.78E-08	TGCAGTGCTAGAGATGGAGCCCGGGGGGGAAGGCGAGACCCAGTACTTC	CSARDGAR~GEGETQYF	TRBV20-1*01, TRBV20-1*05, TRBV20-1*07	TRBV20-1	TRBJ2-5*01	TRBJ2-5	TRBD2*01	TRBD2	13	21	28	34	7	5	12
1	9.78E-08	TGCAGTGCTAGAGATGACACAAGGACTAGCGGGAGGCGAGCAGTACTTC	CSARDDTR~LAGGEQYF	TRBV20-1*01, TRBV20-1*05, TRBV20-1*07	TRBV20-1	TRBJ2-7*01	TRBJ2-7	TRBD2*02	TRBD2	13	22	35	36	8	0	8
1	9.78E-08	TGCAGTGCTAGAGATAGTTCGGGAAGGGATGAACACTGAAGCTTTCTTT	CSARDSSG~GMNTEAFF	TRBV20-1*01, TRBV20-1*05, TRBV20-1*07	TRBV20-1	TRBJ1-1*01	TRBJ1-1	TRBD2*02	TRBD2	13	19	23	29	5	5	10
1	9.78E-08	TGCAGTGCTAGAGATAGAGACTAGCGGAGACACCGGGGAGCTGTTTTTT	CSARDRD*~GDTGELFF	TRBV20-1*01, TRBV20-1*05, TRBV20-1*07	TRBV20-1	TRBJ2-2*01	TRBJ2-2	TRBD2*02, TRBD2*01	TRBD2	13	18	26	29	4	2	6
1	9.78E-08	TGCAGTGCTAGAGATAATCGGGGGACAGTCTAATTCACCCCTCCACTTT	CSARDNRG~QSNSPLHF	TRBV20-1*01, TRBV20-1*05, TRBV20-1*07	TRBV20-1	TRBJ1-6*01	TRBJ1-6	TRBD1*01	TRBD1	13	21	27	30	7	2	9
1	9.78E-08	TGCAGTGCTAGAGACGGGACAGGGGCTGGGTGCAGGTACGCAGTATTTT	CSARDGTG~LGAGTQYF	TRBV20-1*01, TRBV20-1*05, TRBV20-1*07	TRBV20-1	TRBJ2-3*01	TRBJ2-3	TRBD1*01	TRBD1	13	15	24	32	1	7	8
1	9.78E-08	TGCAGTGCTAGAGAGTGGACTAGCGGGAGGGCCAGAGACCCAGTACTTC	CSAREWTS~GGPETQYF	TRBV20-1*01, TRBV20-1*05, TRBV20-1*07	TRBV20-1	TRBJ2-5*01	TRBJ2-5	TRBD2*02	TRBD2	13	16	30	33	2	2	4
1	9.78E-08	TGCAGTGCTAGAGAGGGTAGACAGAACCCCGGACACTGAAGCCTTCTTT	CSAREGRQ~TPDTEAFF	TRBV20-1*01, TRBV20-1*05, TRBV20-1*07	TRBV20-1	TRBJ1-1*01	TRBJ1-1	TRBD1*01, TRBD2*01	TRBD1, TRBD2	13	19	23	32	5	8	13
1	9.78E-08	TGCAGTGCTAGAGAGGGCTAGCGGGAGCGAAGTCGGGGAGCTGTTTTTT	CSAREG*R~SEVGELFF	TRBV20-1*01, TRBV20-1*05, TRBV20-1*07	TRBV20-1	TRBJ2-2*01	TRBJ2-2	TRBD2*02	TRBD2	13	17	26	33	3	6	9
1	9.78E-08	TGCAGTGCTAGAGAGGGAGAGAGGGGTCGGAACCGGGGAGCTGTTTTTT	CSAREGER~VGTGELFF	TRBV20-1*01, TRBV20-1*05, TRBV20-1*07	TRBV20-1	TRBJ2-2*01	TRBJ2-2	TRBD1*01, TRBD2*02	TRBD1, TRBD2	13	21	25	31	7	5	12
1	9.78E-08	TGCAGTGCTAGAGAACGGGCAAGGACTAGCGGACACTGAAGCTTTCTTT	CSARERAR~LADTEAFF	TRBV20-1*01, TRBV20-1*05, TRBV20-1*07	TRBV20-1	TRBJ1-1*01	TRBJ1-1	TRBD2*02, TRBD2*01	TRBD2	13	22	31	32	8	0	8
1	9.78E-08	TGCAGTGCTAGAACTAGCGGGAGGGGCTGAGGGAAGCACCATATATTTT	CSARTSGR~AEGSTIYF	TRBV20-1*01, TRBV20-1*04, TRBV20-1*05, TRBV20-1*07	TRBV20-1	TRBJ1-3*01	TRBJ1-3	TRBD2*02	TRBD2	11	12	24	31	0	6	6
1	9.78E-08	TGCAGTGCTAACTCCGGCCCGGTATGAAGGGGAAACTGAAGCTTTCTTT	CSANSGPV~EGETEAFF	TRBV20-1*06, TRBV20-1*03, TRBV20-1*01, TRBV20-1*04, TRBV20-1*05, TRBV20-1*02, TRBV20-1*07	TRBV20-1	TRBJ1-1*01	TRBJ1-1	TRBD1*01	TRBD1	9	27	31	34	17	2	19
1	9.78E-08	TGCAGTGCTAAGGTTAGCGGGGCGGGTAACATACAATGAGCAGTTCTTC	CSAKVSGA~VTYNEQFF	TRBV20-1*06, TRBV20-1*03, TRBV20-1*01, TRBV20-1*04, TRBV20-1*05, TRBV20-1*02, TRBV20-1*07	TRBV20-1	TRBJ2-1*01	TRBJ2-1	TRBD2*01	TRBD2	9	14	21	31	4	9	13
1	9.78E-08	TGCAGTGCTAAACAGGGAACGAACACCGGGGGGATCGGCCCAGCATTTT	CSAKQGTN~PGGSAQHF	TRBV20-1*01, TRBV20-1*05, TRBV20-1*07	TRBV20-1	TRBJ1-5*01	TRBJ1-5	TRBD2*01	TRBD2	9	26	32	38	16	5	21
1	9.78E-08	TGCAGTGCCCTGCGCGAGGGGGGCGGGACTTGACAATGAGCAGTTCTTC	CSALREGG~GLDNEQFF	TRBV20-1*06, TRBV20-1*03, TRBV20-1*01, TRBV20-1*04, TRBV20-1*05, TRBV20-1*02, TRBV20-1*07	TRBV20-1	TRBJ2-1*01	TRBJ2-1	TRBD1*01, TRBD2*02, TRBD2*01	TRBD1, TRBD2	7	18	23	32	10	8	18
1	9.78E-08	TGCAGTGCCCTACGCTAGCGGGAGATCCACTTACGGTGAGCAGTTCTTC	CSALR*RE~STYGEQFF	TRBV20-1*06, TRBV20-1*03, TRBV20-1*01, TRBV20-1*04, TRBV20-1*05, TRBV20-1*02, TRBV20-1*07	TRBV20-1	TRBJ2-1*01	TRBJ2-1	TRBD2*02	TRBD2	7	14	23	36	6	12	18
1	9.78E-08	TGCAGTGCCCTAGGGGGGACTAGCGGAGAAAAACAATGAGCAGTTCTTC	CSALGGTS~EKNNEQFF	TRBV20-1*06, TRBV20-1*03, TRBV20-1*01, TRBV20-1*04, TRBV20-1*05, TRBV20-1*02, TRBV20-1*07	TRBV20-1	TRBJ2-1*01	TRBJ2-1	TRBD2*02, TRBD2*01	TRBD2	7	15	25	32	7	6	13
1	9.78E-08	TGCAGTGCCCCTGGGACTAGCGGGTGTCAGGAGATACGAGCAGTACTTC	CSAPGTSG~VRRYEQYF	TRBV20-1*06, TRBV20-1*03, TRBV20-1*01, TRBV20-1*04, TRBV20-1*05, TRBV20-1*02, TRBV20-1*07	TRBV20-1	TRBJ2-7*01	TRBJ2-7	TRBD2*02, TRBD2*01	TRBD2	7	12	23	34	4	10	14
1	9.78E-08	TGCAGTGCCCACGGTGGGGCTAGCGGGAGACACCTACGAGCAGTACTTC	CSAHGGAS~GDTYEQYF	TRBV20-1*06, TRBV20-1*03, TRBV20-1*01, TRBV20-1*04, TRBV20-1*05, TRBV20-1*02, TRBV20-1*07	TRBV20-1	TRBJ2-7*01	TRBJ2-7	TRBD2*02	TRBD2	7	19	28	32	11	3	14
1	9.78E-08	TGCAGTGCCGCAGGTTCGTGGCTCCGGGAATGGTTACGAGCAGTACTTC	CSAAGSWL~GNGYEQYF	TRBV20-1*06, TRBV20-1*03, TRBV20-1*01, TRBV20-1*04, TRBV20-1*05, TRBV20-1*02, TRBV20-1*07	TRBV20-1	TRBJ2-7*01	TRBJ2-7	TRBD2*02	TRBD2	7	24	28	34	16	5	21
1	9.78E-08	TGCAGTGCCGGGGGGGACTAGCGGGAGAAGGGAAGATACGCAGTATTTT	CSAGGD*R~RREDTQYF	TRBV20-1*06, TRBV20-1*03, TRBV20-1*01, TRBV20-1*04, TRBV20-1*05, TRBV20-1*02, TRBV20-1*07	TRBV20-1	TRBJ2-3*01	TRBJ2-3	TRBD2*02	TRBD2	7	13	26	33	5	6	11
1	9.78E-08	TGCAGTGCCAGTACCCCCCAAGGGGGCCCAACCCTATGGCTACACCTTC	CSASTPQG~AQPYGYTF	TRBV20-1*01, TRBV20-1*04, TRBV20-1*05, TRBV20-1*07	TRBV20-1	TRBJ1-2*01	TRBJ1-2	TRBD1*01	TRBD1	11	20	26	33	8	6	14
1	9.78E-08	TGCAGTGCCAGGCGCGGGGCTAGCGGGAGGTATAGAGACCCAGTACTTC	CSARRGAS~GGIETQYF	TRBV20-1*06, TRBV20-1*03, TRBV20-1*01, TRBV20-1*04, TRBV20-1*05, TRBV20-1*02, TRBV20-1*07	TRBV20-1	TRBJ2-5*01	TRBJ2-5	TRBD2*02	TRBD2	7	19	29	33	11	3	14
1	9.78E-08	TGCAGTGCCAAGGAGGGAGACTAGCGGGAGCTACTACGAGCAGTACTTC	CSAKEGD*~GSYYEQYF	TRBV20-1*06, TRBV20-1*03, TRBV20-1*01, TRBV20-1*04, TRBV20-1*05, TRBV20-1*02, TRBV20-1*07	TRBV20-1	TRBJ2-7*01	TRBJ2-7	TRBD2*02	TRBD2	7	18	29	33	10	3	13
1	9.78E-08	TGCAGTGCGCAACCCGGGACTAGCGAGTTCCCACAATGAGCAGTTCTTC	CSAQPGTS~SSHNEQFF	TRBV20-1*06, TRBV20-1*03, TRBV20-1*01, TRBV20-1*04, TRBV20-1*05, TRBV20-1*02, TRBV20-1*07	TRBV20-1	TRBJ2-1*01	TRBJ2-1	TRBD2*02, TRBD2*01	TRBD2	7	15	24	28	7	3	10
1	9.78E-08	TGCAGTGCACCCCACTACTCCAGCGGGAGGGCCAGATACGCAGTATTTT	CSAPHYSS~GGPDTQYF	TRBV20-1*06, TRBV20-1*03, TRBV20-1*01, TRBV20-1*04, TRBV20-1*05, TRBV20-1*02, TRBV20-1*07	TRBV20-1	TRBJ2-3*01	TRBJ2-3	TRBD2*02	TRBD2	7	21	30	32	13	1	14
1	9.78E-08	TGCAGTGCACCCACTACTCCAGCGGGAGGGTGTCAATGAGCAGTTCTTC	CSAPTTPA~EGVNEQFF	TRBV20-1*06, TRBV20-1*03, TRBV20-1*01, TRBV20-1*04, TRBV20-1*05, TRBV20-1*02, TRBV20-1*07	TRBV20-1	TRBJ2-1*01	TRBJ2-1	TRBD2*02	TRBD2	7	20	29	33	12	3	15
1	9.78E-08	TGCAGTGATAGAGGATGAGCACAACTCTGGGGCCAACGTCCCGACTTTC	CSDRG*AQ~SGANVPTF	TRBV20-1*01, TRBV20-1*04, TRBV20-1*05, TRBV20-1*07	TRBV20-1	TRBJ2-6*01	TRBJ2-6	TRBD1*01, TRBD2*02, TRBD2*01	TRBD1, TRBD2	12	20	22	24	7	1	8
1	9.78E-08	TGCAGTGACCCCGTACTTTTTTTGGGATTTGATCGGGGAGCTGTTTTTT	CSDPVLFL~DLIGELFF	TRBV20-1*06, TRBV20-1*03, TRBV20-1*01, TRBV20-1*04, TRBV20-1*05, TRBV20-1*02, TRBV20-1*07	TRBV20-1	TRBJ2-2*01	TRBJ2-2	TRBD2*01	TRBD2	6	8	12	33	1	20	21
1	9.78E-08	TGCAGTACTGACACCGGGACTAGCGGGAGGGCCGGTCGAGCAGTACTTC	CSTDTGTS~GGPVEQYF	TRBV20-1*06, TRBV20-1*03, TRBV20-1*01, TRBV20-1*04, TRBV20-1*05, TRBV20-1*02, TRBV20-1*07	TRBV20-1	TRBJ2-7*01	TRBJ2-7	TRBD2*02	TRBD2	5	15	30	36	9	5	14
1	9.78E-08	TGCAGCTCTCGGACTAGCGGGGAGGTAGGTAACCGGGGAGCTGTTTTTT	CSSRTSGE~*VTGELFF	TRBV29-1*01, TRBV29-1*03	TRBV29-1	TRBJ2-2*01	TRBJ2-2	TRBD2*01	TRBD2	5	10	21	31	4	9	13
1	9.78E-08	TGCAGCCCCACTAGGGGCGACCAGTACCTTTTCGAATGAGCAGTTCTTC	CSPTRGDQ~TFSNEQFF	TRBV29-1*01, TRBV29-1*03	TRBV29-1	TRBJ2-1*01	TRBJ2-1	TRBD1*01, TRBD2*02, TRBD2*01	TRBD1, TRBD2	5	12	16	34	6	17	23
1	9.78E-08	TGCAGCGTTCCCAGGGGGGACTAGCGGGAGTTCCTACGAGCAGTACTTC	CSVPRGD*~GSSYEQYF	TRBV29-1*01, TRBV29-1*03	TRBV29-1	TRBJ2-7*01	TRBJ2-7	TRBD2*02	TRBD2	8	16	29	31	7	1	8
1	9.78E-08	TGCAGCGTTGTCAAGCCCGGGACAGGGGGCGAACACTGAAGCTTTCTTT	CSVVKPGT~GANTEAFF	TRBV29-1*01	TRBV29-1	TRBJ1-1*01	TRBJ1-1	TRBD1*01	TRBD1	9	18	29	30	8	0	8
1	9.78E-08	TGCAGCGTTGCCACGATACACGGGCAGGAACACCGGGGAGCTGTTTTTT	CSVATIHG~RNTGELFF	TRBV29-1*01	TRBV29-1	TRBJ2-2*01	TRBJ2-2	TRBD1*01, TRBD2*02, TRBD2*01	TRBD1, TRBD2	9	21	24	27	11	2	13
1	9.78E-08	TGCAGCGTTGCCAGGGAAACCCAGAACGGGATACAATGAGCAGTTCTTC	CSVARETQ~TGYNEQFF	TRBV29-1*01	TRBV29-1	TRBJ2-1*01	TRBJ2-1	TRBD1*01, TRBD2*02	TRBD1, TRBD2	9	11	15	31	1	15	16
1	9.78E-08	TGCAGCGTTGCGCAGGGGAGAGATACGCAGTATTTTGGCCCAGTACTTC	CSVAQGRD~RSILAQYF	TRBV29-1*01	TRBV29-1	TRBJ2-5*01	TRBJ2-5	TRBD1*01	TRBD1	9	12	17	38	2	20	22
1	9.78E-08	TGCAGCGTTGACCTGTGGGACAGGGTTTTTCAACTATGGCTACACCTTC	CSVDLWDR~FFNYGYTF	TRBV29-1*01	TRBV29-1	TRBJ1-2*01	TRBJ1-2	TRBD1*01	TRBD1	10	16	24	31	5	6	11
1	9.78E-08	TGCAGCGTTGACGGGGCCGGGAACCTTGGGGCCAGAGACCCAGTACTTC	CSVDGAGN~LGPETQYF	TRBV29-1*01	TRBV29-1	TRBJ2-5*01	TRBJ2-5	TRBD1*01, TRBD2*02, TRBD2*01	TRBD1, TRBD2	10	27	31	33	16	1	17
1	9.78E-08	TGCAGCGTTGAGTCTGCGAAGCGGGAGGACCCCGGGGAGCTGTTTTTTT	CSVESAKR~RTPGSCFF	TRBV29-1*01	TRBV29-1	TRBJ2-2*01	TRBJ2-2	TRBD2*02	TRBD2	10	19	27	43	8	15	23
1	9.78E-08	TGCAGCGTTGAGCTGGGACTAGCGGAATACACCGGGGGAGCTGTTTTTT	CSVELGLA~NTPGELFF	TRBV29-1*01	TRBV29-1	TRBJ2-2*01	TRBJ2-2	TRBD2*02, TRBD2*01	TRBD2	10	14	24	34	3	9	12
1	9.78E-08	TGCAGCGTTGAGCTGGGACTAGCGGAATACACCGGGGAGCTGTTTTTTT	CSVELGLA~NTPGSCFF	TRBV29-1*01	TRBV29-1	TRBJ2-2*01	TRBJ2-2	TRBD2*02, TRBD2*01	TRBD2	10	14	24	43	3	18	21
1	9.78E-08	TGCAGCGTTGAAGCGTTCGGGGGAATCTGGGGCCAACGTCCTGACTTTC	CSVEAFGG~SGANVLTF	TRBV29-1*01, TRBV29-1*02	TRBV29-1	TRBJ2-6*01	TRBJ2-6	TRBD2*01	TRBD2	12	17	22	25	4	2	6
1	9.78E-08	TGCAGCGTTGAAGCGCGGGCAAAAGGGGGCGCTGGGGGGCTACACCTTC	CSVEARAK~GALGGYTF	TRBV29-1*01	TRBV29-1	TRBJ1-2*01	TRBJ1-2	TRBD1*01	TRBD1	12	23	29	37	10	7	17
1	9.78E-08	TGCAGCGTTGAAGATCGCCGGACTAGCGGGAGCCAGAGACCAGTACTTC	CSVEDRRT~AGARDQYF	TRBV29-1*01	TRBV29-1	TRBJ2-5*01	TRBJ2-5	TRBD2*02	TRBD2	13	19	31	39	5	7	12
1	9.78E-08	TGCAGCGTTGAAGAGCCGCTAGCGGGCGGGGTACAATGAGCAGTTCTTC	CSVEEPLA~AGYNEQFF	TRBV29-1*01, TRBV29-1*02	TRBV29-1	TRBJ2-1*01	TRBJ2-1	TRBD2*02, TRBD2*01	TRBD2	13	18	25	31	4	5	9
1	9.78E-08	TGCAGCGTTGAAATGGCTAGCGGGGCCTAGGAGGGAGACCCAGTACTTC	CSVEMASG~PRRETQYF	TRBV29-1*01	TRBV29-1	TRBJ2-5*01	TRBJ2-5	TRBD2*01	TRBD2	11	16	24	34	4	9	13
1	9.78E-08	TGCAGCGTTGAAAGGCTAGCGGTCGGGGTCCTACAATGAGCAGTTCTTC	CSVERLAV~GSYNEQFF	TRBV29-1*01	TRBV29-1	TRBJ2-1*01	TRBJ2-1	TRBD2*02, TRBD2*01	TRBD2	11	15	21	28	3	6	9
1	9.78E-08	TGCAGCGTTATATAGTCCAAACGTAGAGGCTCCGGATGAGCAGTTCTTC	CSVI*SKR~EAPDEQFF	TRBV29-1*01, TRBV29-1*03	TRBV29-1	TRBJ2-1*01	TRBJ2-1	TRBD2*02, TRBD2*01	TRBD2	8	12	17	35	3	17	20
1	9.78E-08	TGCAGCGTCGGACCGACTAGCGGGAGGGAGGGGAGAGACCCAGTACTTC	CSVGPTSG~GRGETQYF	TRBV29-1*01	TRBV29-1	TRBJ2-5*01	TRBJ2-5	TRBD2*02	TRBD2	7	14	27	33	6	5	11
1	9.78E-08	TGCAGCGTCACTCAACAGGGGGGGGTCTGGGGCCAACGTCCTGACTTTC	CSVTQQGG~SGANVLTF	TRBV29-1*01, TRBV29-1*03	TRBV29-1	TRBJ2-6*01	TRBJ2-6	TRBD1*01	TRBD1	7	14	21	25	6	3	9
1	9.78E-08	TGCAGCGTGGGACTAGCGGGCCGGGACAGCGAACACTGAAGCTTTCTTT	CSVGLAGR~TANTEAFF	TRBV29-1*01	TRBV29-1	TRBJ1-1*01	TRBJ1-1	TRBD2*02, TRBD2*01	TRBD2	7	8	19	30	0	10	10
1	9.78E-08	TGCAGCGTACTTCTGTGCCAGCAGTGTCGAGTACGGGGAGCTGTTTTTT	CSVLLCQQ~VEYGELFF	TRBV29-1*01, TRBV29-1*03	TRBV29-1	TRBJ2-2*01	TRBJ2-2	TRBD1*01	TRBD1	7	24	27	33	16	5	21
1	9.78E-08	TGCAGCGCTCAGAGGTCACGGGGGGCGAAGCTCCTACGAGCAGTACTTC	CSAQRSRG~RSSYEQYF	TRBV20-1*06, TRBV20-1*03, TRBV20-1*01, TRBV20-1*04, TRBV20-1*05, TRBV20-1*02, TRBV20-1*07	TRBV20-1	TRBJ2-7*01	TRBJ2-7	TRBD2*01	TRBD2	8	18	24	30	9	5	14
1	9.78E-08	TGCAGCGCCCTACGACTCCGAAGGTACATCTAGTGGTGAGCAGTTCTTC	CSALRLRR~TSSGEQFF	TRBV29-1*01, TRBV29-1*03	TRBV29-1	TRBJ2-1*01	TRBJ2-1	TRBD2*02, TRBD2*01	TRBD2	7	29	33	36	21	2	23
1	9.78E-08	TGCAGCGCCCTACGACTAGCGGTGAGTCTTATACAATGAGCAGTTCTTC	CSALRLAV~VLYNEQFF	TRBV29-1*01, TRBV29-1*03	TRBV29-1	TRBJ2-1*01	TRBJ2-1	TRBD2*02, TRBD2*01	TRBD2	7	13	21	31	5	9	14
1	9.78E-08	TGCAGCGCCCTACGACTAGCGGGATAGAAACTCCCACGAGCAGTACTTC	CSALRLAG~RNSHEQYF	TRBV29-1*01, TRBV29-1*03	TRBV29-1	TRBJ2-7*01	TRBJ2-7	TRBD2*02	TRBD2	7	13	23	30	5	6	11
1	9.78E-08	TGCAGCGCCCTACGACTAGCGGGAGGTAGGAGGCAATGAGCAGTTCTTC	CSALRLAG~VGGNEQFF	TRBV29-1*01, TRBV29-1*03	TRBV29-1	TRBJ2-1*01	TRBJ2-1	TRBD2*02	TRBD2	7	13	25	33	5	7	12
1	9.78E-08	TGCAGCGCCCTACGACTAGCGGGAGGGCATCGCAGATACGCAGTATTTT	CSALRLAG~GIADTQYF	TRBV29-1*01, TRBV29-1*03	TRBV29-1	TRBJ2-3*01	TRBJ2-3	TRBD2*02	TRBD2	7	13	26	32	5	5	10
1	9.78E-08	TGCAGCGCCCTACGACTAGCGGGAGAACGTTAGGTCACCCCTCCACTTT	CSALRLAG~NVRSPLHF	TRBV29-1*01, TRBV29-1*03	TRBV29-1	TRBJ1-6*01	TRBJ1-6	TRBD2*02	TRBD2	7	13	24	34	5	9	14
1	9.78E-08	TGCAGCGCCCTACGACTAGAAATACTCTGGGGCCAACGTCCTGACTTTC	CSALRLEI~SGANVLTF	TRBV29-1*01, TRBV29-1*03	TRBV29-1	TRBJ2-6*01	TRBJ2-6	TRBD2*02, TRBD2*01	TRBD2	7	13	18	24	5	5	10
1	9.78E-08	TGCAGCGCCCAGGGAAACTCAGAACGGGAGTCGGAACGAGCAGTACTTC	CSAQGNSE~GSRNEQYF	TRBV29-1*01, TRBV29-1*03	TRBV29-1	TRBJ2-7*01	TRBJ2-7	TRBD2*02	TRBD2	7	24	29	35	16	5	21
1	9.78E-08	TGCAGCGCCGAGCGGGAGGGCGATCGGGGACACCGGGGAGCTGTTCTTT	CSAEREGD~GDTGELFF	TRBV20-1*06, TRBV20-1*03, TRBV20-1*01, TRBV20-1*04, TRBV20-1*05, TRBV20-1*02, TRBV20-1*07	TRBV20-1	TRBJ1-1*01	TRBJ1-1	TRBD2*02	TRBD2	4	10	19	43	5	23	28
1	9.78E-08	TGCAGCGCCAGACGGAACTAGCGGGAGGAAAGGCAATGAGCAGTTCTTC	CSARRN*R~RKGNEQFF	TRBV29-1*01, TRBV29-1*03	TRBV29-1	TRBJ2-1*01	TRBJ2-1	TRBD2*02	TRBD2	7	16	27	33	8	5	13
1	9.78E-08	TGCAGCGGGCAAGGGGCCGGGAACCTTGGGGCCAGAGACCCAGTACTTC	CSGQGAGN~LGPETQYF	TRBV29-1*01, TRBV29-1*03	TRBV29-1	TRBJ2-5*01	TRBJ2-5	TRBD1*01, TRBD2*02	TRBD1, TRBD2	6	27	31	33	20	1	21
1	9.78E-08	TGTGCTCCCACCCCGACGACGACAGGGATTAATTCACCCCTCCACTTT	CAPTPTTTGINSPLHF	TRBV15*02	TRBV15	TRBJ1-6*01	TRBJ1-6	TRBD1*01	TRBD1	4	20	26	29	15	2	17
1	9.78E-08	TGTGCTATCAGTGACCTCCGGGACTCACCCAACAATGAGCAGTTCTTC	CAISDLRDSPNNEQFF	TRBV10-3*01, TRBV10-3*02	TRBV10-3	TRBJ2-1*01	TRBJ2-1	TRBD2*02, TRBD2*01	TRBD2	13	19	24	31	5	6	11
1	9.78E-08	TGTGCTACCAGTGATTCACCGAGACAGAGTCAAGATGAGCAGTTCTTC	CATSDSPRQSQDEQFF	TRBV24-1*01	TRBV24-1	TRBJ2-1*01	TRBJ2-1	TRBD1*01	TRBD1	15	22	26	34	6	7	13
1	9.78E-08	TGTGCTACCAGTGATAGGATAGCGGGGGGTTCGGATGAGCAGTTCTTC	CATSDRIAGGSDEQFF	TRBV24-1*01	TRBV24-1	TRBJ2-1*01	TRBJ2-1	TRBD2*01	TRBD2	14	19	28	34	4	5	9
1	9.78E-08	TGTGCTACGAGGGACCCACCGGACTACGCAGCAGATACGCAGTATTTT	CATRDPPDYAADTQYF	TRBV7-9*03, TRBV7-9*01, TRBV7-9*04, TRBV7-9*02	TRBV7-9	TRBJ2-3*01	TRBJ2-3	TRBD2*02, TRBD2*01	TRBD2	4	20	25	31	15	5	20
1	9.78E-08	TGTGCTACACAACGGGGTAGCGGGAGCCCTACCGGGGAGCTGTTTTTT	CATQRGSGSPTGELFF	TRBV12-4*01, TRBV12-3*01	TRBV12-4, TRBV12-3	TRBJ2-2*01	TRBJ2-2	TRBD2*02	TRBD2	4	17	25	30	12	4	16
1	9.78E-08	TGTGCTAGTGGTTTCTTGGGGCCCGGTACTAATGAAAGACAGTTTTTT	CASGFLGPGTNERQFF	TRBV12-5*01	TRBV12-5	TRBJ1-4*01	TRBJ1-4	TRBD1*01	TRBD1	13	17	21	41	3	19	22
1	9.78E-08	TGTGCTAGTGGTTTGGTACTGGGTAGCGGGAGCCCCGAGCGGTACTTC	CASGLVLGSGSPERYF	TRBV12-5*01	TRBV12-5	TRBJ2-7*01	TRBJ2-7	TRBD2*02	TRBD2	16	23	31	35	6	3	9
1	9.78E-08	TGTGCTAGTGGTTTGGGACCGGGACAGGGCTCCTACGAGCAGTACTTC	CASGLGPGQGSYEQYF	TRBV12-5*01	TRBV12-5	TRBJ2-5*01	TRBJ2-5	TRBD1*01	TRBD1	15	20	28	39	4	10	14
1	9.78E-08	TGTGCTAGTGGTTTGGGACCGGGACAGGGGCAAGAAAAACTGTTTTTT	CASGLGPGQGQEKLFF	TRBV12-5*01	TRBV12-5	TRBJ1-4*01	TRBJ1-4	TRBD1*01	TRBD1	15	20	29	33	4	3	7
1	9.78E-08	TGTGCTAGTGGTTTGGGACCGGGACAGGGGGTGGAAAAACTGTTTTTT	CASGLGPGQGVEKLFF	TRBV12-5*01	TRBV12-5	TRBJ1-4*01	TRBJ1-4	TRBD1*01	TRBD1	15	20	30	33	4	2	6
1	9.78E-08	TGTGCTAGTGGTTTGGGACCGGGACAGAATAACTATGGCTACACCTTC	CASGLGPGQNNYGYTF	TRBV12-5*01	TRBV12-5	TRBJ1-2*01	TRBJ1-2	TRBD1*01	TRBD1	15	20	26	29	4	2	6
1	9.78E-08	TGTGCTAGTGGTCTGGGGACTAGCGGGATTCGAGAGACCCAGTACTTC	CASGLGTSGIRETQYF	TRBV12-5*01	TRBV12-5	TRBJ2-5*01	TRBJ2-5	TRBD2*02	TRBD2	15	16	27	32	0	4	4
1	9.78E-08	TGTGCTAGTGGTCCCCAGGGTGAGGGATGGGAATCACCCCTCCACTTT	CASGPQGEGWESPLHF	TRBV12-5*01	TRBV12-5	TRBJ1-6*01	TRBJ1-6	TRBD1*01, TRBD2*02	TRBD1, TRBD2	11	15	19	33	3	13	16
1	9.78E-08	TGTGCTAGTGGCTTGGTACTGGGACAGGGCAGGTACGAACAGTACTTC	CASGLVLGQGRYEQYF	TRBV12-5*01	TRBV12-5	TRBJ2-7*01	TRBJ2-7	TRBD1*01	TRBD1	16	20	28	33	3	4	7
1	9.78E-08	TGTGCTAGTGGCTCCTCGGGGACCCAGAAGGACGAAAGACTGTTTTTT	CASGSSGTQKDERLFF	TRBV12-5*01	TRBV12-5	TRBJ1-4*01	TRBJ1-4	TRBD1*01, TRBD2*02, TRBD2*01	TRBD1, TRBD2	10	18	22	33	7	10	17
1	9.78E-08	TGTGCTAGTAGTTTGAAAACAGGGCCGAGCTCCTACGACCAGTACTTC	CASSLKTGPSSYDQYF	TRBV12-5*01	TRBV12-5	TRBJ2-7*01	TRBJ2-7	TRBD1*01	TRBD1	14	18	23	29	3	5	8
1	9.78E-08	TGTGCTAGTAGTATAGAGGTGCCCCCCGGGACAGGAGGCTACACCTTC	CASSIEVPPGTGGYTF	TRBV19*01, TRBV19*02	TRBV19	TRBJ1-2*01	TRBJ1-2	TRBD1*01	TRBD1	16	27	34	36	10	1	11
1	9.78E-08	TGTGCTAGCCCCGGGACTAGCGGGAGAAGGGCAGATACGCAGTATTTT	CASPGTSGRRADTQYF	TRBV2*01, TRBV2*02, TRBV2*03	TRBV2	TRBJ2-3*01	TRBJ2-3	TRBD2*02	TRBD2	8	12	25	31	3	5	8
1	9.78E-08	TGTGCTAGCAGTTACCCGGACAGGGGCAACACCGGGGAGCTGTTTTTT	CASSYPDRGNTGELFF	TRBV6-6*01	TRBV6-6	TRBJ2-2*01	TRBJ2-2	TRBD1*01	TRBD1	14	17	25	27	2	1	3
1	9.78E-08	TGTGCTAGCAGTGAAAGTCAGGGGCACCGGAGCACTGAAGCTTTCTTT	CASSESQGHRSTEAFF	TRBV2*01, TRBV2*03	TRBV2	TRBJ1-1*01	TRBJ1-1	TRBD1*01	TRBD1	14	18	23	32	3	8	11
1	9.78E-08	TGTGCTAGCAGCTTTCGGACAGGGCTTAGGACAGATACGCAGCATTTT	CASSFRTGLRTDTQHF	TRBV7-9*03, TRBV7-9*01, TRBV7-9*04, TRBV7-9*02	TRBV7-9	TRBJ2-3*01	TRBJ2-3	TRBD1*01	TRBD1	13	16	23	30	2	6	8
1	9.78E-08	TGTGCTAGCAGCTTGGGATCAGGGAATGGGGCCAACGTCCTGGCTTTC	CASSLGSGNGANVLAF	TRBV7-9*01, TRBV7-9*02	TRBV7-9	TRBJ2-6*01	TRBJ2-6	TRBD1*01	TRBD1	13	19	23	26	5	2	7
1	9.78E-08	TGTGCTAGCAGCTTGGGAACGGGAGGACGCACAGACACGCAGTATTTT	CASSLGTGGRTDTQYF	TRBV7-7*01	TRBV7-7	TRBJ2-3*01	TRBJ2-3	TRBD2*02	TRBD2	13	19	25	28	5	2	7
1	9.78E-08	TGTGCTAGCAGCTTATCCGGGACAGGCATGACTTCACCCCTCCACTTT	CASSLSGTGMTSPLHF	TRBV7-7*01	TRBV7-7	TRBJ1-6*01	TRBJ1-6	TRBD1*01	TRBD1	14	18	25	32	3	6	9
1	9.78E-08	TGTGCTAGCAGCTTACCCTTCGGGAGCTCCTACAACGAGCAGTTCTTC	CASSLPFGSSYNEQFF	TRBV7-7*01	TRBV7-7	TRBJ2-1*01	TRBJ2-1	TRBD2*02	TRBD2	14	20	25	26	5	0	5
1	9.78E-08	TGTGCTAGCAGCTTAGCTTCCGGGACAGGGGGCGACGGCTACACCTTC	CASSLASGTGGDGYTF	TRBV7-7*01	TRBV7-7	TRBJ1-2*01	TRBJ1-2	TRBD1*01	TRBD1	16	21	32	36	4	3	7
1	9.78E-08	TGTGCTAGCAGCTTAGGGGGCCCCCAATCTAATTCACCCCTCCACTTT	CASSLGGPQSNSPLHF	TRBV7-7*01	TRBV7-7	TRBJ1-6*01	TRBJ1-6	TRBD1*01	TRBD1	15	19	24	29	3	4	7
1	9.78E-08	TGTGCTAGCAGCTTAGACAGGGACCTGGGCTCCTACGAGCAGTACTTC	CASSLDRDLGSYEQYF	TRBV7-7*01	TRBV7-7	TRBJ2-7*01	TRBJ2-7	TRBD1*01	TRBD1	15	16	21	29	0	7	7
1	9.78E-08	TGTGCTAGCAGCTTAAGGGCTGGCGGGATTTGGGATACGCAGTATTTT	CASSLRAGGIWDTQYF	TRBV7-6*01	TRBV7-6	TRBJ2-3*01	TRBJ2-3	TRBD2*02	TRBD2	14	22	27	33	7	5	12
1	9.78E-08	TGTGCTAGCAGCTCTCCGGTCGGTTTTATGAACACTGAAGCTTTCTTT	CASSSPVGFMNTEAFF	TRBV7-9*01, TRBV7-9*04, TRBV7-9*02	TRBV7-9	TRBJ1-1*01	TRBJ1-1	TRBD1*01, TRBD2*02, TRBD2*01	TRBD1, TRBD2	14	18	20	28	3	7	10
1	9.78E-08	TGTGCTAGCAGCTCTCCGGTCGGGTTTATGAGCACTGAAGCTTTCTTT	CASSSPVGFMSTEAFF	TRBV7-9*01, TRBV7-9*04, TRBV7-9*02	TRBV7-9	TRBJ1-1*01	TRBJ1-1	TRBD2*02, TRBD2*01	TRBD2	14	20	23	28	5	4	9
1	9.78E-08	TGTGCTAGCAGCTCCCCGGTCGGGTTTATGAACACTGAAGCTTTCTTT	CASSSPVGFMNTEAFF	TRBV7-9*03, TRBV7-9*01, TRBV7-9*04, TRBV7-9*02	TRBV7-9	TRBJ1-1*01	TRBJ1-1	TRBD2*02, TRBD2*01	TRBD2	13	20	23	28	6	4	10
1	9.78E-08	TGTGCTAGCAGCTCCGCAGGGGGCGTGAATTCCTGCGAGCAGTACTTC	CASSSAGGVNSCEQYF	TRBV7-2*04, TRBV7-2*01	TRBV7-2	TRBJ2-7*01	TRBJ2-7	TRBD1*01	TRBD1	12	16	23	30	3	6	9
1	9.78E-08	TGTGCTAGCAGCTCAGAACTAGCGGAAAACACCGGGGAGCTGTTTTTT	CASSSELAENTGELFF	TRBV7-9*03, TRBV7-9*01, TRBV7-9*04, TRBV7-9*02	TRBV7-9	TRBJ2-2*01	TRBJ2-2	TRBD2*02, TRBD2*01	TRBD2	13	17	24	27	3	2	5
1	9.78E-08	TGTGCTAGCAGCTAAGACATGCATGGGAGTTAGCACGAGCAGTACTTC	CASS*DMHGS*HEQYF	TRBV7-7*01	TRBV7-7	TRBJ2-7*01	TRBJ2-7	TRBD2*02	TRBD2	12	24	28	34	11	5	16
1	9.78E-08	TGTGCTAGCAGCCTAAGGGCTAGCGGGATTTGGGATACGCAGTATTTT	CASSLRASGIWDTQYF	TRBV7-6*01, TRBV7-6*02	TRBV7-6	TRBJ2-3*01	TRBJ2-3	TRBD2*02	TRBD2	11	19	27	33	7	5	12
1	9.78E-08	TGTGCTAGCAGCCCTCCGGTCGGGTTTATGAACACTGAAGCTTTCTTT	CASSPPVGFMNTEAFF	TRBV7-9*03, TRBV7-9*01, TRBV7-9*04, TRBV7-9*02	TRBV7-9	TRBJ1-1*01	TRBJ1-1	TRBD2*02	TRBD2	11	12	16	28	0	11	11
1	9.78E-08	TGTGCTAGCAGCCCCCTTGGTGGCGGGATTCGAGAGACCCAGTACTTC	CASSPLGGGIRETQYF	TRBV7-7*01, TRBV7-7*02	TRBV7-7	TRBJ2-5*01	TRBJ2-5	TRBD2*02	TRBD2	11	22	27	32	10	4	14
1	9.78E-08	TGTGCTAGCAGCCCCGGGACTAGCAGTCCCTTCCATGAGCAGTTCTTC	CASSPGTSSPFHEQFF	TRBV7-7*01, TRBV7-7*02	TRBV7-7	TRBJ2-1*01	TRBJ2-1	TRBD2*02, TRBD2*01	TRBD2	11	15	23	34	3	10	13
1	9.78E-08	TGTGCTAGCAGCCCAACTAGCAGCCCGGCTGGCAATGAGCAGTTCTTC	CASSPTSSPAGNEQFF	TRBV7-7*01, TRBV7-7*02	TRBV7-7	TRBJ2-1*01	TRBJ2-1	TRBD2*02, TRBD2*01	TRBD2	11	15	20	32	3	11	14
1	9.78E-08	TGTGCTAGCAGCCACTCTTCTTCGGATACCAAAAACATTCAATACTTC	CASSHSSSDTKNIQYF	TRBV4-2*01	TRBV4-2	TRBJ2-4*01	TRBJ2-4	TRBD1*01, TRBD2*02, TRBD2*01	TRBD1, TRBD2	13	23	25	28	9	2	11
1	9.78E-08	TGTGCTAGCAGCCAGGAGTGTTGAACAACTGGAAACACCATATATTTT	CASSQEC*TTGNTIYF	TRBV14*01	TRBV14	TRBJ1-3*01	TRBJ1-3	TRBD2*02	TRBD2	13	14	17	28	0	10	10
1	9.78E-08	TGTGCTAGCAGCCAAGCTAGCGGGGGTAGCACAGATACGCAGTATTTT	CASSQASGGSTDTQYF	TRBV7-7*01, TRBV7-7*02	TRBV7-7	TRBJ2-3*01	TRBJ2-3	TRBD2*01	TRBD2	11	16	25	27	4	1	5
1	9.78E-08	TGTGCTAGCAGCCAAGGGGACAGGGGGTCTTACAATGAGCAGTACTTC	CASSQGDRGSYNEQYF	TRBV7-7*01, TRBV7-7*02	TRBV7-7	TRBJ2-7*01	TRBJ2-7	TRBD1*01	TRBD1	11	16	26	36	4	9	13
1	9.78E-08	TGTGCTAGCAGCGTGATAGCGGGGGCAAGCACAGATACGCAGTATTTT	CASSVIAGASTDTQYF	TRBV5-4*01, TRBV5-4*03, TRBV5-4*04	TRBV5-4	TRBJ2-3*01	TRBJ2-3	TRBD2*01	TRBD2	11	16	24	27	4	2	6
1	9.78E-08	TGTGCTAGAGATCTAGGGAGCGGGAGGTCCCCAGATACGCAGTATTTT	CARDLGSGRSPDTQYF	TRBV7-9*03, TRBV7-9*07, TRBV7-9*01, TRBV7-9*04, TRBV7-9*02, TRBV7-9*05, TRBV11-1*01, TRBV11-3*03, TRBV7-9*06	TRBV7-9, TRBV11-1, TRBV11-3	TRBJ2-3*01	TRBJ2-3	TRBD2*02	TRBD2	4	18	26	31	13	4	17
1	9.78E-08	TGTGCCTGTAGTATTAGTCAGGACTATGGCAATCAGCCCCAGCATTTT	CACSISQDYGNQPQHF	TRBV19*01, TRBV19*02	TRBV19	TRBJ1-5*01	TRBJ1-5	TRBD2*02, TRBD2*01	TRBD2	13	20	25	28	6	2	8
1	9.78E-08	TGTGCCTGTAGTATAGGGCCACCTGTCGGCACAGATACGCAGTATTTT	CACSIGPPVGTDTQYF	TRBV19*01, TRBV19*02	TRBV19	TRBJ2-3*01	TRBJ2-3	TRBD1*01	TRBD1	15	21	26	28	5	1	6
1	9.78E-08	TGTGCCTGTAGACAGACTAGCGCAAGCCCCTACAATGAGCAGTTCTTC	CACRQTSASPYNEQFF	TRBV19*01, TRBV19*03, TRBV19*02	TRBV19	TRBJ2-1*01	TRBJ2-1	TRBD2*02, TRBD2*01	TRBD2	10	14	21	28	3	6	9
1	9.78E-08	TGTGCCTGCATGAAGACTAGCGGGAGCTCCTACAATGAGCAGTTCTTC	CACMKTSGSSYNEQFF	TRBV2*01, TRBV2*02, TRBV2*03	TRBV2	TRBJ2-1*01	TRBJ2-1	TRBD2*02	TRBD2	9	14	25	26	4	0	4
1	9.78E-08	TGTGCCTGCAGTCAAAGAACTAGCGGGAGTTCAGATACGCAGTATTTT	CACSQRTSGSSDTQYF	TRBV7-6*01, TRBV7-6*02	TRBV7-6	TRBJ2-3*01	TRBJ2-3	TRBD2*02	TRBD2	10	18	28	31	7	2	9
1	9.78E-08	TGTGCCTGCAGTGACCGCAGGGGGATTGGGACAGATACGCAGTACTTC	CACSDRRGIGTDTQYF	TRBV6-5*01	TRBV6-5	TRBJ2-5*01	TRBJ2-5	TRBD1*01	TRBD1	11	27	33	39	15	5	20
1	9.78E-08	TGTGCCTGCAGCTCTCCGGTCGGGTTTATGAACACTGAGGCTTTCTTT	CACSSPVGFMNTEAFF	TRBV7-9*01, TRBV7-9*04, TRBV7-9*02	TRBV7-9	TRBJ1-1*01	TRBJ1-1	TRBD2*02, TRBD2*01	TRBD2	14	20	23	28	5	4	9
1	9.78E-08	TGTGCCTGCAGCCTAGACAGGGCCGGGTCTGGGACTGAAGCTTTCTTT	CACSLDRAGSGTEAFF	TRBV7-9*01, TRBV7-9*02	TRBV7-9	TRBJ1-1*01	TRBJ1-1	TRBD1*01	TRBD1	11	15	21	33	3	11	14
1	9.78E-08	TGTGCCTGCAACTCTCCGGTCGGGTTTATGAACACTGAAGCTTTCTTT	CACNSPVGFMNTEAFF	TRBV7-9*01, TRBV7-9*04, TRBV7-9*02	TRBV7-9	TRBJ1-1*01	TRBJ1-1	TRBD2*02, TRBD2*01	TRBD2	9	20	23	28	10	4	14
1	9.78E-08	TGTGCCTGGATAGGGACTAGCGGGAGGGTAATTGGGGAGCTGTTTTTT	CAWIGTSGRVIGELFF	TRBV30*05, TRBV30*01	TRBV30	TRBJ2-2*01	TRBJ2-2	TRBD2*02	TRBD2	9	12	27	33	2	5	7
1	9.78E-08	TGTGCCTGGAGTGTTTTAGGGACTAGCGGGAGCAATGAGCAGTTCTTC	CAWSVLGTSGSNEQFF	TRBV30*01	TRBV30	TRBJ2-1*01	TRBJ2-1	TRBD2*02	TRBD2	13	18	31	32	4	0	4
1	9.78E-08	TGTGCCTGGAGTGTTTTAGGGACCAGCGGGAGCAATGAGCAGTTCTTC	CAWSVLGTSGSNEQFF	TRBV30*01	TRBV30	TRBJ2-1*01	TRBJ2-1	TRBD2*02	TRBD2	13	24	31	32	10	0	10
1	9.78E-08	TGTGCCTGGAGTGTCGGACTAGCGGGAGGCGCCGATACGCAGTATTTT	CAWSVGLAGGADTQYF	TRBV30*01, TRBV30*04, TRBV30*02	TRBV30	TRBJ2-3*01	TRBJ2-3	TRBD2*02	TRBD2	13	15	28	33	1	4	5
1	9.78E-08	TGTGCCTGGAGTGTAAGTCGGACGAGCTCCTACAATGAGCAGTTCTTC	CAWSVSRTSSYNEQFF	TRBV7-9*03, TRBV7-9*07, TRBV7-9*01, TRBV7-9*04, TRBV7-9*02, TRBV7-9*05, TRBV11-1*01, TRBV11-3*03, TRBV7-9*06	TRBV7-9, TRBV11-1, TRBV11-3	TRBJ2-1*01	TRBJ2-1	TRBD1*01, TRBD2*02, TRBD2*01	TRBD1, TRBD2	5	19	22	26	13	3	16
1	9.78E-08	TGTGCCTGGAGTGCGAGGGACCCAGGAGGGAACACTGAAGCTTTCTTT	CAWSARDPGGNTEAFF	TRBV30*01	TRBV30	TRBJ1-1*01	TRBJ1-1	TRBD1*01, TRBD2*02, TRBD2*01	TRBD1, TRBD2	12	16	20	29	3	8	11
1	9.78E-08	TGTGCCTGGAGCACACGGGGTAGCGGGAGGTTGGGGGAGCAGTTCTTC	CAWSTRGSGRLGEQFF	TRBV30*05, TRBV30*01, TRBV30*04, TRBV30*02	TRBV30	TRBJ2-1*01	TRBJ2-1	TRBD2*02	TRBD2	10	20	29	36	9	6	15
1	9.78E-08	TGTGCCTGGAGCACACGGGGTAGCGGGAGGTTGGGGGAGCAGTATTTT	CAWSTRGSGRLGEQYF	TRBV30*05, TRBV30*01	TRBV30	TRBJ2-3*01	TRBJ2-3	TRBD2*02	TRBD2	10	20	29	38	9	8	17
1	9.78E-08	TGTGCCTGAACAGACTAGACAAGGACCGTAAATGAAAAACTGTTTTTT	CA*TD*TRTVNEKLFF	TRBV2*01, TRBV2*02, TRBV2*03	TRBV2	TRBJ1-4*01	TRBJ1-4	TRBD2*02, TRBD2*01	TRBD2	5	12	17	30	6	12	18
1	9.78E-08	TGTGCCCGCATGATGATTAGCGGGAGCTCCTACAATGAGCAGTTCTTC	CARMMISGSSYNEQFF	TRBV2*01, TRBV2*02, TRBV2*03	TRBV2	TRBJ2-1*01	TRBJ2-1	TRBD2*02	TRBD2	9	17	25	26	7	0	7
1	9.78E-08	TGTGCCCGCAGCTTAGTGTCGGGCAGATTTCCTTATGGCTACGCCTTC	CARSLVSGRFPYGYAF	TRBV11-2*01	TRBV11-2	TRBJ1-2*01	TRBJ1-2	TRBD1*01, TRBD2*02, TRBD2*01	TRBD1, TRBD2	15	20	23	33	4	9	13
1	9.78E-08	TGTGCCCGCAGCCAGACTCATCTCCTGTGGGACACTGAAGCTTTCTTT	CARSQTHLLWDTEAFF	TRBV14*01, TRBV14*02	TRBV14	TRBJ1-1*01	TRBJ1-1	TRBD1*01	TRBD1	13	23	27	31	9	3	12
1	9.78E-08	TGTGCCCGGCCCGACGTACTGCTCGTAGGCGGAGACACCATATATTTT	CARPDVLLVGGDTIYF	TRBV7-8*01, TRBV7-8*03	TRBV7-8	TRBJ1-3*01	TRBJ1-3	TRBD1*01, TRBD2*02, TRBD2*01	TRBD1, TRBD2	5	8	11	30	2	18	20
1	9.78E-08	TGTGCCCAGGACTAGCGGGAGGGGAAGATGGGGGAGACCCAGTACTTC	CAQD*REGKMGETQYF	TRBV11-2*01	TRBV11-2	TRBJ2-5*01	TRBJ2-5	TRBD2*02	TRBD2	5	8	22	33	2	10	12
1	9.78E-08	TGTGCCGTGAGGCTACCACGCGGGACAGGGAATTCACCCCTCCACTTT	CAVRLPRGTGNSPLHF	TRBV10-3*01, TRBV10-3*02	TRBV10-3	TRBJ1-6*01	TRBJ1-6	TRBD1*01	TRBD1	5	21	29	30	15	0	15
1	9.78E-08	TGTGCCGCTCGAGGTCAGATCTCACGAACATACAATGAGCAGTTCTTC	CAARGQISRTYNEQFF	TRBV6-1*01	TRBV6-1	TRBJ2-1*01	TRBJ2-1	TRBD2*02	TRBD2	5	10	13	30	4	16	20
1	9.78E-08	TGTGCCGCCGGCCCACCAGGGGACAGCCGTTACAATGAACAGTTCTTC	CAAGPPGDSRYNEQFF	TRBV24-1*01	TRBV24-1	TRBJ2-1*01	TRBJ2-1	TRBD1*01	TRBD1	5	19	25	30	13	4	17
1	9.78E-08	TGTGCCGCCAGCAGAGGGCGTGAGGGGGCCAAAAACGTTCAGTACTTC	CAASRGREGAKNVQYF	TRBV15*02	TRBV15	TRBJ2-4*01	TRBJ2-4	TRBD1*01, TRBD2*02	TRBD1, TRBD2	11	22	26	27	10	0	10
1	9.78E-08	TGTGCCGGTGCGGACTACGGGGGACTCCGGGCTTACGAGCAGTACTTC	CAGADYGGLRAYEQYF	TRBV19*01, TRBV19*03, TRBV19*02	TRBV19	TRBJ2-7*01	TRBJ2-7	TRBD2*02, TRBD2*01	TRBD2	5	20	25	33	14	7	21
1	9.78E-08	TGTGCCGGCGGCTTAAGGGCTAGCGGGATTTGGGATACGCAGTATTTT	CAGGLRASGIWDTQYF	TRBV7-6*01	TRBV7-6	TRBJ2-3*01	TRBJ2-3	TRBD2*02	TRBD2	5	19	27	33	13	5	18
1	9.78E-08	TGTGCCGGCGGCTCTCCGGTCGGGTTTATGAACACTGAAGCTTTCTTT	CAGGSPVGFMNTEAFF	TRBV7-9*01, TRBV7-9*04, TRBV7-9*02	TRBV7-9	TRBJ1-1*01	TRBJ1-1	TRBD2*02, TRBD2*01	TRBD2	5	20	23	28	14	4	18
1	9.78E-08	TGTGCCGGCGACTAGCGGGGAATAGGGCGGTACAATGAGCAGTTCTTC	CAGD*RGIGRYNEQFF	TRBV19*01, TRBV19*03, TRBV19*02	TRBV19	TRBJ2-1*01	TRBJ2-1	TRBD2*01	TRBD2	5	9	19	30	3	10	13
1	9.78E-08	TGTGCCGGCATGATGACTAGCGGGAGCTCCTACAATGTGCAGTTCTTC	CAGMMTSGSSYNVQFF	TRBV2*01, TRBV2*02, TRBV2*03	TRBV2	TRBJ2-1*01	TRBJ2-1	TRBD2*02	TRBD2	9	14	25	26	4	0	4
1	9.78E-08	TGTGCCGGCAGTTACAGGGACGGGGCGGCTAATGAAAAACTGTTTTTT	CAGSYRDGAANEKLFF	TRBV6-1*01	TRBV6-1	TRBJ1-4*01	TRBJ1-4	TRBD1*01	TRBD1	11	13	18	28	1	9	10
1	9.78E-08	TGTGCCGGCAGTCCTCAGGGAGGACAGGGGTTAGATGAGCAGTTCTTC	CAGSPQGGQGLDEQFF	TRBV12-4*01, TRBV12-3*01	TRBV12-4, TRBV12-3	TRBJ2-1*01	TRBJ2-1	TRBD1*01	TRBD1	11	21	29	34	9	4	13
1	9.78E-08	TGTGCCGGCAGTCAAGGGACTAGCGGGAGTTCAGATACGCAGTATTTT	CAGSQGTSGSSDTQYF	TRBV7-6*01, TRBV7-6*02	TRBV7-6	TRBJ2-3*01	TRBJ2-3	TRBD2*02	TRBD2	10	15	28	31	4	2	6
1	9.78E-08	TGTGCCGGCAGTGACTCGACTAGCGGGAACACCGGGAAGCTGTTTTTT	CAGSDSTSGNTGKLFF	TRBV6-4*02, TRBV6-4*01	TRBV6-4	TRBJ2-2*01	TRBJ2-2	TRBD2*02, TRBD2*01	TRBD2	16	17	25	26	0	0	0
1	9.78E-08	TGTGCCGGCAGTGACTCGACAGGGCGTGAAGAATCACCCCTCCACTTT	CAGSDSTGREESPLHF	TRBV6-4*02, TRBV6-4*01	TRBV6-4	TRBJ1-6*01	TRBJ1-6	TRBD1*01	TRBD1	16	17	23	33	0	9	9
1	9.78E-08	TGTGCCGGCAGCTTATCTCCGGGACAGAGAAATCAGCTCCAGCATTTT	CAGSLSPGQRNQLQHF	TRBV7-6*01	TRBV7-6	TRBJ1-5*01	TRBJ1-5	TRBD1*01	TRBD1	14	20	26	30	5	3	8
1	9.78E-08	TGTGCCGGCAGCTTATACTTTCCCCCTAACACAGATACGCAGTATTTT	CAGSLYFPPNTDTQYF	TRBV7-3*01	TRBV7-3	TRBJ2-3*01	TRBJ2-3	TRBD1*01	TRBD1	14	21	26	29	6	2	8
1	9.78E-08	TGTGCCGGCAGCTTACGAGGTGGGAGAGCCACAGATACGCAGTATTTT	CAGSLRGGRATDTQYF	TRBV7-2*04, TRBV7-2*01	TRBV7-2	TRBJ2-3*01	TRBJ2-3	TRBD2*02	TRBD2	14	21	25	29	6	3	9
1	9.78E-08	TGTGCCGGCAGCTTAGTCTCGGGACAGGGGCGAGATGGCTACACCTTC	CAGSLVSGQGRDGYTF	TRBV7-2*04, TRBV7-2*01	TRBV7-2	TRBJ1-2*01	TRBJ1-2	TRBD1*01	TRBD1	15	20	29	34	4	4	8
1	9.78E-08	TGTGCCGGCAGCTTAGTGATTATGGGGACAGGCTATGGCTACACCTTC	CAGSLVIMGTGYGYTF	TRBV12-4*01, TRBV12-3*01	TRBV12-4, TRBV12-3	TRBJ1-2*01	TRBJ1-2	TRBD1*01	TRBD1	10	24	31	32	13	0	13
1	9.78E-08	TGTGCCGGCAGCTTAGGAGTTTACCGGGTTAACTATGGCTACACCTTC	CAGSLGVYRVNYGYTF	TRBV7-6*01	TRBV7-6	TRBJ1-2*01	TRBJ1-2	TRBD2*02, TRBD2*01	TRBD2	15	24	27	29	8	1	9
1	9.78E-08	TGTGCCGGCAGCTTAGATGAGACAGGCTGCTTGGCACCCCTCCACTTT	CAGSLDETGCLAPLHF	TRBV7-8*01	TRBV7-8	TRBJ1-6*01	TRBJ1-6	TRBD1*01	TRBD1	15	20	25	34	4	8	12
1	9.78E-08	TGTGCCGGCAGCTCTCCGGTTGGGTTTATGAACACTGAAGCTTTCTTT	CAGSSPVGFMNTEAFF	TRBV7-9*01, TRBV7-9*04, TRBV7-9*02	TRBV7-9	TRBJ1-1*01	TRBJ1-1	TRBD1*01, TRBD2*02, TRBD2*01	TRBD1, TRBD2	14	21	23	28	6	4	10
1	9.78E-08	TGTGCCGGCAGCTCTCCGGTCGGGTTTATGAACACTGAAGCCTTCTTT	CAGSSPVGFMNTEAFF	TRBV7-9*01, TRBV7-9*04, TRBV7-9*02	TRBV7-9	TRBJ1-1*01	TRBJ1-1	TRBD2*02, TRBD2*01	TRBD2	14	20	23	28	5	4	9
1	9.78E-08	TGTGCCGGCAGCTCGGGGCAGGGTCGCTCCTACAATGAGCAGTTCTTC	CAGSSGQGRSYNEQFF	TRBV5-6*01	TRBV5-6	TRBJ2-1*01	TRBJ2-1	TRBD1*01, TRBD2*01	TRBD1, TRBD2	12	18	22	26	5	3	8
1	9.78E-08	TGTGCCGGCAGCCCTCCGGTCGGGTTTATGAACACTGAAGCGTTCTTT	CAGSPPVGFMNTEAFF	TRBV7-9*03, TRBV7-9*01, TRBV7-9*04, TRBV7-9*02	TRBV7-9	TRBJ1-1*01	TRBJ1-1	TRBD2*02	TRBD2	11	12	16	28	0	11	11
1	9.78E-08	TGTGCCGGCAGCCAGGGACTAGCGGGAGATATCGGGGAGCTGTTTTTT	CAGSQGLAGDIGELFF	TRBV4-2*01	TRBV4-2	TRBJ2-2*01	TRBJ2-2	TRBD2*02	TRBD2	13	14	27	32	0	4	4
1	9.78E-08	TGTGCCGGCAGCCAAGTGTCCGGGGCGGCTTTCGATGAGCAGTTCTTC	CAGSQVSGAAFDEQFF	TRBV3-1*01	TRBV3-1	TRBJ2-1*01	TRBJ2-1	TRBD1*01, TRBD2*01	TRBD1, TRBD2	15	21	25	34	5	8	13
1	9.78E-08	TGTGCCGGCAGCCAAGATGCGTCAGGGGGAGGTCAGCCCCAGCATTTT	CAGSQDASGGGQPQHF	TRBV3-1*01	TRBV3-1	TRBJ1-5*01	TRBJ1-5	TRBD1*01	TRBD1	16	22	28	32	5	3	8
1	9.78E-08	TGTGCCGGCAGCGTAGGGGGGGGATCTGGCACAGATACGCAGTATTTT	CAGSVGGGSGTDTQYF	TRBV9*02, TRBV9*01	TRBV9	TRBJ2-3*01	TRBJ2-3	TRBD2*01	TRBD2	15	16	22	28	0	5	5
1	9.78E-08	TGTGCCGGCAGCGTAGGGGGGGGATCTAGCACAGATACGCAATATTTT	CAGSVGGGSSTDTQYF	TRBV9*02, TRBV9*01	TRBV9	TRBJ2-3*01	TRBJ2-3	TRBD2*01	TRBD2	15	16	22	27	0	4	4
1	9.78E-08	TGTGCCGGCAGGTGGGACAGGACTGAATCTGGAAACACCATATATTTT	CAGRWDRTESGNTIYF	TRBV2*01, TRBV2*02, TRBV2*03	TRBV2	TRBJ1-3*01	TRBJ1-3	TRBD1*01	TRBD1	10	13	20	27	2	6	8
1	9.78E-08	TGTGCCGGCAACTTAGGAGTTTACCGGGCTAACTATGGCTACACCTTC	CAGNLGVYRANYGYTF	TRBV7-6*01	TRBV7-6	TRBJ1-2*01	TRBJ1-2	TRBD2*02, TRBD2*01	TRBD2	9	24	27	28	14	0	14
1	9.78E-08	TGTGCCGGCAACCGGGTTAGCGGGACCCGCACAGATACGCAGTATTTT	CAGNRVSGTRTDTQYF	TRBV14*01, TRBV14*02	TRBV14	TRBJ2-3*01	TRBJ2-3	TRBD2*02	TRBD2	9	17	24	28	7	3	10
1	9.78E-08	TGTGCCGGCAAAAGGAAGACTAGCGTAAGCACAGATACGCAGTATTTT	CAGKRKTSVSTDTQYF	TRBV6-5*01	TRBV6-5	TRBJ2-3*01	TRBJ2-3	TRBD2*02, TRBD2*01	TRBD2	9	17	24	27	7	2	9
1	9.78E-08	TGTGCCGGGAGAAGACTAGGGACAGGGGCTAACTATGGCTACACCTTC	CAGRRLGTGANYGYTF	TRBV30*05, TRBV30*01	TRBV30	TRBJ1-2*01	TRBJ1-2	TRBD1*01	TRBD1	10	18	27	28	7	0	7
1	9.78E-08	TGTGCCATTAGTGACAGGGGGGCGAGGGGTGGAGATACGCAGTATTTT	CAISDRGARGGDTQYF	TRBV10-3*01, TRBV10-3*02	TRBV10-3	TRBJ2-3*01	TRBJ2-3	TRBD1*01	TRBD1	13	14	20	32	0	11	11
1	9.78E-08	TGTGCCATTAGCCCGAATGGGACTAGCGGGACCTACGAGCAGTACTTC	CAISPNGTSGTYEQYF	TRBV10-3*01, TRBV10-3*02	TRBV10-3	TRBJ2-7*01	TRBJ2-7	TRBD2*02	TRBD2	7	18	30	31	10	0	10
1	9.78E-08	TGTGCCATCCGGGGGCGGGCGGAGCTAAACACCGGGGAGCCGTTTTTT	CAIRGRAELNTGEPFF	TRBV12-4*01, TRBV12-3*01	TRBV12-4, TRBV12-3	TRBJ2-2*01	TRBJ2-2	TRBD1*01, TRBD2*01	TRBD1, TRBD2	6	10	15	27	3	11	14
1	9.78E-08	TGTGCCATCGGCGGGCCCCGGACAGTGTCTGGAAACACCATATATTTT	CAIGGPRTVSGNTIYF	TRBV10-3*01, TRBV10-3*02	TRBV10-3	TRBJ1-3*01	TRBJ1-3	TRBD1*01	TRBD1	8	19	24	27	10	2	12
1	9.78E-08	TGTGCCATCGGACAAGGGAGGACGAGCGGTGACGGGGAGCTGTTTTTT	CAIGQGRTSGDGELFF	TRBV10-3*01, TRBV10-3*02	TRBV10-3	TRBJ2-2*01	TRBJ2-2	TRBD2*02	TRBD2	8	15	20	32	6	11	17
1	9.78E-08	TGTGCCATCATGGGGGGGACTAGCGGGAGATCTAATGAGCAGTTCTTC	CAIMGGTSGRSNEQFF	TRBV10-3*01, TRBV10-3*02	TRBV10-3	TRBJ2-1*01	TRBJ2-1	TRBD2*02	TRBD2	9	15	28	33	5	4	9
1	9.78E-08	TGTGCCATCATAATGGGTGGGGGGGTAATGAACACTGAAGCTTTCTTT	CAIIMGGGVMNTEAFF	TRBV2*01, TRBV2*02, TRBV2*03	TRBV2	TRBJ1-1*01	TRBJ1-1	TRBD2*01	TRBD2	6	18	24	28	11	3	14
1	9.78E-08	TGTGCCATCAGTTTTGGTCTCGACATACCGACAGATACGCAGTATTTT	CAISFGLDIPTDTQYF	TRBV6-5*01	TRBV6-5	TRBJ2-3*01	TRBJ2-3	TRBD1*01	TRBD1	12	21	24	30	8	5	13
1	9.78E-08	TGTGCCATCAGTCCTACTCCCGGGACTACCTCCTACGAGCAGTACTTC	CAISPTPGTTSYEQYF	TRBV10-3*01, TRBV10-3*02	TRBV10-3	TRBJ2-7*01	TRBJ2-7	TRBD2*02, TRBD2*01	TRBD2	11	21	27	29	9	1	10
1	9.78E-08	TGTGCCATCAGTCCCGGGACAGGGGGCGTTGGTGAAAAACTGTTTTTT	CAISPGTGGVGEKLFF	TRBV10-3*01, TRBV10-3*02	TRBV10-3	TRBJ1-4*01	TRBJ1-4	TRBD1*01	TRBD1	11	15	26	32	3	5	8
1	9.78E-08	TGTGCCATCAGTGTTCGCAGGGGGGGGGAAGTAAATGGCTACACCTTC	CAISVRRGGEVNGYTF	TRBV10-3*01, TRBV10-3*02	TRBV10-3	TRBJ1-2*01	TRBJ1-2	TRBD1*01, TRBD2*01	TRBD1, TRBD2	12	17	23	34	4	10	14
1	9.78E-08	TGTGCCATCAGTGTTAAAGGGGAACTCTCTAGAAACACCATATATTTT	CAISVKGELSRNTIYF	TRBV10-3*01, TRBV10-3*02	TRBV10-3	TRBJ1-3*01	TRBJ1-3	TRBD1*01	TRBD1	12	17	21	26	4	4	8
1	9.78E-08	TGTGCCATCAGTGTGGCTCAGGGGGGCCTCTACAATGAGCAGTTCTTC	CAISVAQGGLYNEQFF	TRBV10-3*01, TRBV10-3*02	TRBV10-3	TRBJ2-1*01	TRBJ2-1	TRBD1*01	TRBD1	12	18	24	29	5	4	9
1	9.78E-08	TGTGCCATCAGTGCTAGAGGATCGTCTAGCGACTACGAGCAGTACTTC	CAISARGSSSDYEQYF	TRBV10-3*01, TRBV10-3*02	TRBV10-3	TRBJ2-7*01	TRBJ2-7	TRBD2*02, TRBD2*01	TRBD2	12	25	30	32	12	1	13
1	9.78E-08	TGTGCCATCAGTGCCTGGACAGAAGACTCCTACGATGAGCAGTTCTTC	CAISAWTEDSYDEQFF	TRBV24-1*01	TRBV24-1	TRBJ2-1*01	TRBJ2-1	TRBD1*01	TRBD1	12	16	21	26	3	4	7
1	9.78E-08	TGTGCCATCAGTGCCGCCGGGACTAGGAGTTCCTACGAGCAGTACTTC	CAISAAGTRSSYEQYF	TRBV10-3*01, TRBV10-3*02	TRBV10-3	TRBJ2-7*01	TRBJ2-7	TRBD2*02, TRBD2*01	TRBD2	12	18	25	30	5	4	9
1	9.78E-08	TGTGCCATCAGTGCCGGCGGGAGCGGGGCGATATACGAGCAGTACTTC	CAISAGGSGAIYEQYF	TRBV10-3*01, TRBV10-3*02	TRBV10-3	TRBJ2-7*01	TRBJ2-7	TRBD2*02, TRBD2*01	TRBD2	12	16	22	33	3	10	13
1	9.78E-08	TGTGCCATCAGTGCAATACAGGCTGGAGGGGCCAACGTCCTGACTTTC	CAISAIQAGGANVLTF	TRBV10-3*01, TRBV10-3*02	TRBV10-3	TRBJ2-6*01	TRBJ2-6	TRBD1*01	TRBD1	12	17	21	27	4	5	9
1	9.78E-08	TGTGCCATCAGTGGTGGGGCGCTTTGGAACACCGGGGAGCTGTTTTTT	CAISGGALWNTGELFF	TRBV10-3*01, TRBV10-3*02	TRBV10-3	TRBJ2-2*01	TRBJ2-2	TRBD1*01	TRBD1	12	15	19	26	2	6	8
1	9.78E-08	TGTGCCATCAGTGGTGGGAGGGCCGGGTACACCGGGGAGCTGTTTTTT	CAISGGRAGYTGELFF	TRBV10-3*01, TRBV10-3*02	TRBV10-3	TRBJ2-2*01	TRBJ2-2	TRBD2*02	TRBD2	12	15	21	28	2	6	8
1	9.78E-08	TGTGCCATCAGTGGCTCCGGGACAGGGGGTCCCTACGAGCAGTACTTC	CAISGSGTGGPYEQYF	TRBV10-3*01, TRBV10-3*02	TRBV10-3	TRBJ2-7*01	TRBJ2-7	TRBD1*01	TRBD1	12	18	28	31	5	2	7
1	9.78E-08	TGTGCCATCAGTGGGAATACCATCTGGGGCACAGATACGCAGTATTTT	CAISGNTIWGTDTQYF	TRBV10-3*01, TRBV10-3*02	TRBV10-3	TRBJ2-3*01	TRBJ2-3	TRBD1*01, TRBD2*02, TRBD2*01	TRBD1, TRBD2	12	25	27	28	12	0	12
1	9.78E-08	TGTGCCATCAGTGATTTAAGGGCTAGCGGTAACAATGAGCAGTTCTTC	CAISDLRASGNNEQFF	TRBV10-3*01, TRBV10-3*02	TRBV10-3	TRBJ2-1*01	TRBJ2-1	TRBD2*02, TRBD2*01	TRBD2	13	22	28	31	8	2	10
1	9.78E-08	TGTGCCATCAGTGATTTAAGGACTAGCGGCAACAATGAGCAGTATTTT	CAISDLRTSGNNEQYF	TRBV10-3*01, TRBV10-3*02	TRBV10-3	TRBJ2-3*01	TRBJ2-3	TRBD2*02, TRBD2*01	TRBD2	13	19	28	38	5	9	14
1	9.78E-08	TGTGCCATCAGTGATGGTCGAGTCCCTCGGGGGAATGAGCAGTTCTTC	CAISDGRVPRGNEQFF	TRBV10-3*01, TRBV10-3*02	TRBV10-3	TRBJ2-1*01	TRBJ2-1	TRBD2*02, TRBD2*01	TRBD2	13	20	25	33	6	7	13
1	9.78E-08	TGTGCCATCAGTGACCCTGACAGGGTAGACCAAGAGACCCAGTACTTC	CAISDPDRVDQETQYF	TRBV10-3*01, TRBV10-3*02	TRBV10-3	TRBJ2-5*01	TRBJ2-5	TRBD1*01	TRBD1	13	18	24	28	4	3	7
1	9.78E-08	TGTGCCATCAGTGACCATTGGCCAGGGATCGACTACGGCTACACCTTC	CAISDHWPGIDYGYTF	TRBV10-3*01, TRBV10-3*02	TRBV10-3	TRBJ1-2*01	TRBJ1-2	TRBD1*01	TRBD1	13	22	26	31	8	4	12
1	9.78E-08	TGTGCCATCAGTGAGTTTGTTACAGGGATCGACTATGGCTACACCTTC	CAISEFVTGIDYGYTF	TRBV10-3*01, TRBV10-3*02	TRBV10-3	TRBJ1-2*01	TRBJ1-2	TRBD1*01	TRBD1	15	21	26	31	5	4	9
1	9.78E-08	TGTGCCATCAGTGAGTCCCTAGCGGGAAGCACAGATACGCAGTATTTT	CAISESLAGSTDTQYF	TRBV10-3*01, TRBV10-3*02	TRBV10-3	TRBJ2-3*01	TRBJ2-3	TRBD2*02	TRBD2	16	18	26	27	1	0	1
1	9.78E-08	TGTGCCATCAGTGAGTCCCCAGGGCAGGCCCATCAGCCCCAGCATTTT	CAISESPGQAHQPQHF	TRBV10-3*01, TRBV10-3*02	TRBV10-3	TRBJ1-5*01	TRBJ1-5	TRBD1*01	TRBD1	16	19	23	31	2	7	9
1	9.78E-08	TGTGCCATCAGTGAGTCGCTCGTCCGTTCTAACTATGGCTACACCTTC	CAISESLVRSNYGYTF	TRBV10-3*01, TRBV10-3*02	TRBV10-3	TRBJ1-2*01	TRBJ1-2	TRBD1*01, TRBD2*02, TRBD2*01	TRBD1, TRBD2	16	21	24	28	4	3	7
1	9.78E-08	TGTGCCATCAGTGAGTCGGAGGGAAGGGCCGACTACGAGCAGTACTTC	CAISESEGRADYEQYF	TRBV10-3*01, TRBV10-3*02	TRBV10-3	TRBJ2-7*01	TRBJ2-7	TRBD2*02	TRBD2	16	17	22	32	0	9	9
1	9.78E-08	TGTGCCATCAGTGAGTCGGAGGGAAGGACCGATTACGAGCAGTACTTC	CAISESEGRTDYEQYF	TRBV10-3*01, TRBV10-3*02	TRBV10-3	TRBJ2-7*01	TRBJ2-7	TRBD2*02	TRBD2	16	17	22	33	0	10	10
1	9.78E-08	TGTGCCATCAGTGAGTCAAGGGGCGTAACCTACAATGAGCAGTTCTTC	CAISESRGVTYNEQFF	TRBV10-3*01, TRBV10-3*02	TRBV10-3	TRBJ2-1*01	TRBJ2-1	TRBD1*01	TRBD1	16	18	22	28	1	5	6
1	9.78E-08	TGTGCCATCAGTGAGTGGGGTCCCTAGCGGGGTCAGCCCCAGCATTTT	CAISEWGP*RGQPQHF	TRBV10-3*01, TRBV10-3*02	TRBV10-3	TRBJ1-5*01	TRBJ1-5	TRBD2*01	TRBD2	15	23	31	32	7	0	7
1	9.78E-08	TGTGCCATCAGTGAGCCGAAGGGGACTTTGGACGGGACCCAGTACTTC	CAISEPKGTLDGTQYF	TRBV10-3*01, TRBV10-3*02	TRBV10-3	TRBJ2-5*01	TRBJ2-5	TRBD2*02, TRBD2*01	TRBD2	14	21	26	35	6	8	14
1	9.78E-08	TGTGCCATCAGTGAGCCAAGGGGGGGAGGCACCGGGGAGCTGTTTTTT	CAISEPRGGGTGELFF	TRBV10-3*01, TRBV10-3*02	TRBV10-3	TRBJ2-2*01	TRBJ2-2	TRBD2*01	TRBD2	14	19	25	29	4	3	7
1	9.78E-08	TGTGCCATCAGTGAGCGCGGACTAGCGGGAGAAAATGAGCAGTTCTTC	CAISERGLAGENEQFF	TRBV10-3*01, TRBV10-3*02	TRBV10-3	TRBJ2-1*01	TRBJ2-1	TRBD2*02	TRBD2	14	18	30	33	3	2	5
1	9.78E-08	TGTGCCATCAGTGAGGCCCCTAGCGGGAGGGCCAACGTCCTGACTTTC	CAISEAPSGRANVLTF	TRBV10-3*01, TRBV10-3*02	TRBV10-3	TRBJ2-6*01	TRBJ2-6	TRBD2*02	TRBD2	14	19	27	28	4	0	4
1	9.78E-08	TGTGCCATCAGTGAGGGCAGGCGCACCCAACAAGAGACCCAGTACTTC	CAISEGRRTQQETQYF	TRBV10-3*01, TRBV10-3*02	TRBV10-3	TRBJ2-5*01	TRBJ2-5	TRBD1*01	TRBD1	14	17	20	30	2	9	11
1	9.78E-08	TGTGCCATCAGTGAGGGGACTAGCGGGATGGTCGGGGAGCTGTTTTTT	CAISEGTSGMVGELFF	TRBV10-3*01, TRBV10-3*02	TRBV10-3	TRBJ2-2*01	TRBJ2-2	TRBD2*02	TRBD2	14	15	27	32	0	4	4
1	9.78E-08	TGTGCCATCAGTGAGGGACTAGCGGGAGATGCCTACGAGCAGTACTTC	CAISEGLAGDAYEQYF	TRBV10-3*01, TRBV10-3*02	TRBV10-3	TRBJ2-7*01	TRBJ2-7	TRBD2*02	TRBD2	14	15	27	31	0	3	3
1	9.78E-08	TGTGCCATCAGTGAGGGACAGGGTCCGAACACCGGGGAGCTGTTTTTT	CAISEGQGPNTGELFF	TRBV10-3*01, TRBV10-3*02	TRBV10-3	TRBJ2-2*01	TRBJ2-2	TRBD1*01	TRBD1	14	15	22	25	0	2	2
1	9.78E-08	TGTGCCATCAGTGAGACCGGGACAGGGGCAAATCAGCCCCAGCATTTT	CAISETGTGANQPQHF	TRBV10-3*01, TRBV10-3*02	TRBV10-3	TRBJ1-5*01	TRBJ1-5	TRBD1*01	TRBD1	14	18	27	30	3	2	5
1	9.78E-08	TGTGCCATCAGTGAATTGGAGGGGAGGGCCGATTACGAGCAGTACTTC	CAISELEGRADYEQYF	TRBV10-3*01, TRBV10-3*02	TRBV10-3	TRBJ2-7*01	TRBJ2-7	TRBD2*02	TRBD2	13	21	27	33	7	5	12
1	9.78E-08	TGTGCCATCAGTGAAAGCGGGACTAGCGGGTCCTACGAGCAGTACTTC	CAISESGTSGSYEQYF	TRBV10-3*01, TRBV10-3*02	TRBV10-3	TRBJ2-7*01	TRBJ2-7	TRBD2*02, TRBD2*01	TRBD2	13	18	29	30	4	0	4
1	9.78E-08	TGTGCCATCAGTAGTAGCGGGAGGGCCATTGTAGATGAGCAGTTCTTC	CAISSSGRAIVDEQFF	TRBV10-3*01, TRBV10-3*02	TRBV10-3	TRBJ2-1*01	TRBJ2-1	TRBD2*02	TRBD2	11	14	24	34	2	9	11
1	9.78E-08	TGTGCCATCAGTAATGGGCCCGGGACCCAGAACACTGAAGCTTTCTTT	CAISNGPGTQNTEAFF	TRBV10-3*01, TRBV10-3*02	TRBV10-3	TRBJ1-1*01	TRBJ1-1	TRBD1*01, TRBD2*02, TRBD2*01	TRBD1, TRBD2	11	21	25	29	9	3	12
1	9.78E-08	TGTGCCATCAGTAAGTCGGAAGCTGAGGGCAAGGAGACCCAGTACTTC	CAISKSEAEGKETQYF	TRBV10-3*01, TRBV10-3*02	TRBV10-3	TRBJ2-5*01	TRBJ2-5	TRBD2*02	TRBD2	16	24	28	33	7	4	11
1	9.78E-08	TGTGCCATCAGCTCGAACTTGCTACAGGGGGAGAAGGGCTACACCTTC	CAISSNLLQGEKGYTF	TRBV10-3*01, TRBV10-3*02	TRBV10-3	TRBJ1-2*01	TRBJ1-2	TRBD1*01	TRBD1	10	23	30	36	12	5	17
1	9.78E-08	TGTGCCATCAGCCCCGGACTAGCGGGTTCCTCCAATGAGCAGTTCTTC	CAISPGLAGSSNEQFF	TRBV10-3*01, TRBV10-3*02	TRBV10-3	TRBJ2-1*01	TRBJ2-1	TRBD2*02, TRBD2*01	TRBD2	10	15	25	27	4	1	5
1	9.78E-08	TGTGCCATCAGCGTTCTAGCGGGGGGACAGGGTGGCGAGCAGTACTTC	CAISVLAGGQGGEQYF	TRBV10-3*01, TRBV10-3*02	TRBV10-3	TRBJ2-7*01	TRBJ2-7	TRBD2*01	TRBD2	10	15	25	35	4	9	13
1	9.78E-08	TGTGCCATCAGCGTCGATACGGGCCGCAAGTCCTACGAGCAGTACTTC	CAISVDTGRKSYEQYF	TRBV10-3*01, TRBV10-3*02	TRBV10-3	TRBJ2-7*01	TRBJ2-7	TRBD1*01, TRBD2*02, TRBD2*01	TRBD1, TRBD2	10	20	23	30	9	6	15
1	9.78E-08	TGTGCCATCAGCGGCGACTAGCGGGGGGCCTACAATGAGCAGTTCTTC	CAISGD*RGAYNEQFF	TRBV10-3*01, TRBV10-3*02	TRBV10-3	TRBJ2-1*01	TRBJ2-1	TRBD2*01	TRBD2	10	15	27	28	4	0	4
1	9.78E-08	TGTGCCATCAGCGGGGGGACAGGGCTAGGGGGTGAAAAACTGTTTTTT	CAISGGTGLGGEKLFF	TRBV10-3*01, TRBV10-3*02	TRBV10-3	TRBJ1-4*01	TRBJ1-4	TRBD1*01	TRBD1	10	15	23	32	4	8	12
1	9.78E-08	TGTGCCATCAGCGATTCGAACAGGGTATACTCCTACGAGCAGTACTTC	CAISDSNRVYSYEQYF	TRBV10-3*01, TRBV10-3*02	TRBV10-3	TRBJ2-7*01	TRBJ2-7	TRBD1*01	TRBD1	10	19	24	29	8	4	12
1	9.78E-08	TGTGCCATCAGCGATCCGAGGACAGTCTCTGGAAACACCATATATTTT	CAISDPRTVSGNTIYF	TRBV10-3*01, TRBV10-3*02	TRBV10-3	TRBJ1-3*01	TRBJ1-3	TRBD1*01	TRBD1	10	19	24	26	8	1	9
1	9.78E-08	TGTGCCATCAGCGACCATTGGACAGGGATTGGCTATGGCTACACCTTC	CAISDHWTGIGYGYTF	TRBV10-3*01, TRBV10-3*02	TRBV10-3	TRBJ1-2*01	TRBJ1-2	TRBD1*01	TRBD1	10	19	26	32	8	5	13
1	9.78E-08	TGTGCCATCAGGGGACTAGCGGAACATAGCACAGATACGCAGTATTTT	CAIRGLAEHSTDTQYF	TRBV10-3*01, TRBV10-3*02	TRBV10-3	TRBJ2-3*01	TRBJ2-3	TRBD2*02, TRBD2*01	TRBD2	10	11	21	27	0	5	5
1	9.78E-08	TGTGCCATCAGAGGGTGGACTAGCGAAAGCACAGATACGCAGTATTTT	CAIRGWTSESTDTQYF	TRBV10-3*01, TRBV10-3*02	TRBV10-3	TRBJ2-3*01	TRBJ2-3	TRBD2*02, TRBD2*01	TRBD2	10	16	24	27	5	2	7
1	9.78E-08	TGTGCCATCAAGGTCGGACGGGGGACTCTCCAAGATACGCAGTATTTT	CAIKVGRGTLQDTQYF	TRBV10-3*01, TRBV10-3*02	TRBV10-3	TRBJ2-3*01	TRBJ2-3	TRBD2*02, TRBD2*01	TRBD2	9	21	26	32	11	5	16
1	9.78E-08	TGTGCCACTCAGGACAGGGGAAGCTCCTATAATTCACCCCTCCACTTT	CATQDRGSSYNSPLHF	TRBV19*01, TRBV19*03, TRBV19*02	TRBV19	TRBJ1-6*01	TRBJ1-6	TRBD1*01	TRBD1	6	11	19	23	4	3	7
1	9.78E-08	TGTGCCACTACACCTACGGGCAGGGAGGGCACAGATACGAAGTATTTT	CATTPTGREGTDTKYF	TRBV25-1*01	TRBV25-1	TRBJ2-3*01	TRBJ2-3	TRBD2*02	TRBD2	6	22	27	28	15	0	15
1	9.78E-08	TGTGCCACTAGTGATCCCTCCGGGACAGGGGCCTACGAGCAGTACTTC	CATSDPSGTGAYEQYF	TRBV24-1*01	TRBV24-1	TRBJ2-7*01	TRBJ2-7	TRBD1*01	TRBD1	14	21	30	31	6	0	6
1	9.78E-08	TGTGCCACTAACAGAGTAATAGGGTTAGTAAAAGAGACCCAGTACTTC	CATNRVIGLVKETQYF	TRBV15*02	TRBV15	TRBJ2-5*01	TRBJ2-5	TRBD1*01, TRBD2*02, TRBD2*01	TRBD1, TRBD2	7	20	23	31	12	7	19
1	9.78E-08	TGTGCCACCTTACGGGGACTAGCGGACTCCTACAATGAGCAGTTCTTC	CATLRGLADSYNEQFF	TRBV6-3*01, TRBV6-2*01	TRBV6-3, TRBV6-2	TRBJ2-1*01	TRBJ2-1	TRBD2*02, TRBD2*01	TRBD2	6	14	24	26	7	1	8
1	9.78E-08	TGTGCCACCTCCCGTGGCGGGAGTTCCCTCTACAATGAGCAGTTCTTC	CATSRGGSSLYNEQFF	TRBV6-1*01	TRBV6-1	TRBJ2-1*01	TRBJ2-1	TRBD2*02	TRBD2	6	16	22	29	9	6	15
1	9.78E-08	TGTGCCACCTCCGGGGGGGCCTGGGGAAGCTCCTACGAGCAGTACTTC	CATSGGAWGSSYEQYF	TRBV24-1*01	TRBV24-1	TRBJ2-7*01	TRBJ2-7	TRBD2*01	TRBD2	8	11	18	29	2	10	12
1	9.78E-08	TGTGCCACCTCCGGGACGGACATCTCTGGGGCCAACGTCCTGACTTTC	CATSGTDISGANVLTF	TRBV15*02	TRBV15	TRBJ2-6*01	TRBJ2-6	TRBD1*01, TRBD2*02, TRBD2*01	TRBD1, TRBD2	8	17	21	23	8	1	9
1	9.78E-08	TGTGCCACCTCGGCGATGGCTAGCTTCGGCGGGAGACCCCAGCATTTT	CATSAMASFGGRPQHF	TRBV28*01	TRBV28	TRBJ1-5*01	TRBJ1-5	TRBD2*02	TRBD2	6	28	34	36	21	1	22
1	9.78E-08	TGTGCCACCCCCTTAGCCCAGGGGGGAGGACAAGAGACCCAGTACTTC	CATPLAQGGGQETQYF	TRBV24-1*01	TRBV24-1	TRBJ2-5*01	TRBJ2-5	TRBD1*01	TRBD1	8	18	24	30	9	5	14
1	9.78E-08	TGTGCCACCCGTCCGGGACTAGCGGGAGTGATGGAAACCCAGCACTTC	CATRPGLAGVMETQHF	TRBV19*01, TRBV19*03, TRBV19*02	TRBV19	TRBJ2-5*01	TRBJ2-5	TRBD2*02	TRBD2	6	14	27	36	7	8	15
1	9.78E-08	TGTGCCACCCGAGGCCCTATGACTAGCGGGAGCGAGACCCAGTACTTC	CATRGPMTSGSETQYF	TRBV15*02	TRBV15	TRBJ2-5*01	TRBJ2-5	TRBD2*02	TRBD2	8	20	31	33	11	1	12
1	9.78E-08	TGTGCCACCCACATCTTCATGCGGGGAGATGGAAACACCATATATTTT	CATHIFMRGDGNTIYF	TRBV28*01	TRBV28	TRBJ1-3*01	TRBJ1-3	TRBD2*01	TRBD2	6	20	25	29	13	3	16
1	9.78E-08	TGTGCCACCGCCTAGACCAGGGTCTTATCTGGAAACACTATATATTTT	CATA*TRVLSGNTIYF	TRBV7-8*01, TRBV7-8*03	TRBV7-8	TRBJ1-3*01	TRBJ1-3	TRBD1*01	TRBD1	6	17	21	27	10	5	15
1	9.78E-08	TGTGCCACCGCATCTAGCGGGAGGACCATCACCGGGGAGCTGTTCTTT	CATASSGRTITGELFF	TRBV10-3*01, TRBV10-3*02	TRBV10-3	TRBJ1-1*01	TRBJ1-1	TRBD2*02	TRBD2	6	13	23	42	6	18	24
1	9.78E-08	TGTGCCACCGGCGCCCAAAGTTGGGTACGCGGAAACACCATACATTTT	CATGAQSWVRGNTIHF	TRBV15*02	TRBV15	TRBJ1-3*01	TRBJ1-3	TRBD1*01	TRBD1	8	12	15	30	3	14	17
1	9.78E-08	TGTGCCACCGAGAGGGGGAATTACAATGAGCAAGAGACCCAGTACTTC	CATERGNYNEQETQYF	TRBV15*02	TRBV15	TRBJ2-5*01	TRBJ2-5	TRBD1*01	TRBD1	8	12	17	30	3	12	15
1	9.78E-08	TGTGCCACCATTAGCGGGAGGGCCAGGGGGACCAATGAGCAGTTCTTC	CATISGRARGTNEQFF	TRBV2*01, TRBV2*02, TRBV2*03	TRBV2	TRBJ2-1*01	TRBJ2-1	TRBD2*02	TRBD2	6	11	21	32	4	10	14
1	9.78E-08	TGTGCCACCACCTCCCATGGGGGTTATCTCACAGATACGCAGTATTTT	CATTSHGGYLTDTQYF	TRBV24-1*01	TRBV24-1	TRBJ2-3*01	TRBJ2-3	TRBD2*02	TRBD2	9	10	15	29	0	13	13
1	9.78E-08	TGTGCCACCACGTATCGGGGACTAGCGGGCACAGATACGCAGTATTTT	CATTYRGLAGTDTQYF	TRBV24-1*01	TRBV24-1	TRBJ2-3*01	TRBJ2-3	TRBD2*02, TRBD2*01	TRBD2	9	17	27	28	7	0	7
1	9.78E-08	TGTGCCACCAGTGCTAGGGGGACTAGCGGGATCAATGAGCAGTTCTTC	CATSARGTSGINEQFF	TRBV24-1*01	TRBV24-1	TRBJ2-1*01	TRBJ2-1	TRBD2*02	TRBD2	12	18	30	32	5	1	6
1	9.78E-08	TGTGCCACCAGTGCTAGACTAGCGGGAGAATCGTCTGAGCAGTTCTTC	CATSARLAGESSEQFF	TRBV24-1*01	TRBV24-1	TRBJ2-1*01	TRBJ2-1	TRBD2*02	TRBD2	12	16	27	35	3	7	10
1	9.78E-08	TGTGCCACCAGTGCCTCACTAGCGGGAAAATACAATGAGCAGTTCTTC	CATSASLAGKYNEQFF	TRBV24-1*01	TRBV24-1	TRBJ2-1*01	TRBJ2-1	TRBD2*02	TRBD2	12	17	26	30	4	3	7
1	9.78E-08	TGTGCCACCAGTGCCCCGGGGACTACCGGCACAGATACGCAGTACTTC	CATSAPGTTGTDTQYF	TRBV24-1*01	TRBV24-1	TRBJ2-7*01	TRBJ2-7	TRBD2*02, TRBD2*01	TRBD2	12	18	24	38	5	13	18
1	9.78E-08	TGTGCCACCAGTGCCCAAGGACAGGGGGCGCTTTACGAGCAGTACTTC	CATSAQGQGALYEQYF	TRBV24-1*01	TRBV24-1	TRBJ2-7*01	TRBJ2-7	TRBD1*01	TRBD1	12	18	28	33	5	4	9
1	9.78E-08	TGTGCCACCAGTGCCACCGGGACTAGCGACTACAATGAGCAGTTCTTC	CATSATGTSDYNEQFF	TRBV24-1*01	TRBV24-1	TRBJ2-1*01	TRBJ2-1	TRBD2*02, TRBD2*01	TRBD2	12	18	27	29	5	1	6
1	9.78E-08	TGTGCCACCAGTGCCAGCGGTTCCACAGATTACAATGAGCAGTTCTTC	CATSASGSTDYNEQFF	TRBV24-1*01	TRBV24-1	TRBJ2-1*01	TRBJ2-1	TRBD2*02, TRBD2*01	TRBD2	12	15	19	30	2	10	12
1	9.78E-08	TGTGCCACCAGTGCCAACGACAGCTCCTATAATTCACCCCTCCACTTT	CATSANDSSYNSPLHF	TRBV24-1*01	TRBV24-1	TRBJ1-6*01	TRBJ1-6	TRBD1*01	TRBD1	12	18	22	23	5	0	5
1	9.78E-08	TGTGCCACCAGTGCCAACAACAGGGCAAGCACCAATGAGTAGTTCTTC	CATSANNRASTNE*FF	TRBV24-1*01	TRBV24-1	TRBJ2-1*01	TRBJ2-1	TRBD1*01	TRBD1	12	19	24	32	6	7	13
1	9.78E-08	TGTGCCACCAGTGCACCGGGACTAGCGGGAGTTAATACGCAGTATTTT	CATSAPGLAGVNTQYF	TRBV24-1*01	TRBV24-1	TRBJ2-3*01	TRBJ2-3	TRBD2*02	TRBD2	12	17	30	34	4	3	7
1	9.78E-08	TGTGCCACCAGTGCACCGGGACTAGCGGGAGTAGATACGCAGTACTTC	CATSAPGLAGVDTQYF	TRBV24-1*01	TRBV24-1	TRBJ2-5*01	TRBJ2-5	TRBD2*02	TRBD2	12	17	30	39	4	8	12
1	9.78E-08	TGTGCCACCAGTGCACCGAGACTAGCGGGAGTAGATACGCAGCATTTT	CATSAPRLAGVDTQHF	TRBV24-1*01	TRBV24-1	TRBJ2-3*01	TRBJ2-3	TRBD2*02	TRBD2	12	19	30	32	6	1	7
1	9.78E-08	TGTGCCACCAGTGGTATGTTCTGGAATAGCAATCAGCCCCAGCATTTT	CATSGMFWNSNQPQHF	TRBV24-1*01	TRBV24-1	TRBJ1-5*01	TRBJ1-5	TRBD1*01, TRBD2*02, TRBD2*01	TRBD1, TRBD2	12	22	24	26	9	1	10
1	9.78E-08	TGTGCCACCAGTGGTAAAGGACGCCTGGCCACAGATACGCAGTATTTT	CATSGKGRLATDTQYF	TRBV24-1*01	TRBV24-1	TRBJ2-3*01	TRBJ2-3	TRBD1*01, TRBD2*02, TRBD2*01	TRBD1, TRBD2	12	18	21	29	5	7	12
1	9.78E-08	TGTGCCACCAGTGGCTGGGACAGGGAATTCTCCGATACGCAGTACTTC	CATSGWDREFSDTQYF	TRBV24-1*01	TRBV24-1	TRBJ2-5*01	TRBJ2-5	TRBD1*01	TRBD1	12	16	24	39	3	14	17
1	9.78E-08	TGTGCCACCAGTGGGGTCGCCGAGATAAGGACAGATATGCAGTATTTT	CATSGVAEIRTDMQYF	TRBV24-1*01	TRBV24-1	TRBJ2-3*01	TRBJ2-3	TRBD1*01, TRBD2*02, TRBD2*01	TRBD1, TRBD2	12	27	29	30	14	0	14
1	9.78E-08	TGTGCCACCAGTGGGGGTGGGGTTACCGGCAATCAGCCCCAGCATTTT	CATSGGGVTGNQPQHF	TRBV24-1*01	TRBV24-1	TRBJ1-5*01	TRBJ1-5	TRBD1*01, TRBD2*01	TRBD1, TRBD2	12	18	21	28	5	6	11
1	9.78E-08	TGTGCCACCAGTGGGACTAGCGGGGGTAGCACAGATACGCAGTATTTT	CATSGTSGGSTDTQYF	TRBV24-1*01	TRBV24-1	TRBJ2-3*01	TRBJ2-3	TRBD2*01	TRBD2	12	13	25	27	0	1	1
1	9.78E-08	TGTGCCACCAGTGGGACTAGCGGGAGAAACCATGAGACCCAGTACTTC	CATSGTSGRNHETQYF	TRBV24-1*01	TRBV24-1	TRBJ2-5*01	TRBJ2-5	TRBD2*02	TRBD2	12	13	25	28	0	2	2
1	9.78E-08	TGTGCCACCAGTGGATGGGCGGGGGGCTCCTACAATGAGCAGTTCTTC	CATSGWAGGSYNEQFF	TRBV24-1*01	TRBV24-1	TRBJ2-1*01	TRBJ2-1	TRBD2*01	TRBD2	12	18	25	26	5	0	5
1	9.78E-08	TGTGCCACCAGTGGATACGGGACAAGACCTTACAATGAGCAGTTCTTC	CATSGYGTRPYNEQFF	TRBV24-1*01	TRBV24-1	TRBJ2-1*01	TRBJ2-1	TRBD1*01	TRBD1	12	18	23	30	5	6	11
1	9.78E-08	TGTGCCACCAGTGGAGCCGGGACTTCTAGTGCAGATACGCAGTATTTT	CATSGAGTSSADTQYF	TRBV24-1*01	TRBV24-1	TRBJ2-3*01	TRBJ2-3	TRBD2*02, TRBD2*01	TRBD2	12	18	23	31	5	7	12
1	9.78E-08	TGTGCCACCAGTGATTTTTCCCGCAGGGGAATGAGGGAGCTGTTTTTT	CATSDFSRRGMRELFF	TRBV24-1*01	TRBV24-1	TRBJ2-2*01	TRBJ2-2	TRBD1*01, TRBD2*02	TRBD1, TRBD2	16	23	28	34	6	5	11
1	9.78E-08	TGTGCCACCAGTGATTTTAGTCGGGCAGGTTCCTATGAGCAGTACTTC	CATSDFSRAGSYEQYF	TRBV24-1*01	TRBV24-1	TRBJ2-7*01	TRBJ2-7	TRBD2*02, TRBD2*01	TRBD2	16	17	21	30	0	8	8
1	9.78E-08	TGTGCCACCAGTGATTTCGGGTTGTTGGAGAACGGGGAGCTGTTTTTT	CATSDFGLLENGELFF	TRBV24-1*01	TRBV24-1	TRBJ2-2*01	TRBJ2-2	TRBD2*02, TRBD2*01	TRBD2	16	26	29	32	9	2	11
1	9.78E-08	TGTGCCACCAGTGATTTCGGGGGGCTCGGCACAGATACGCAGTATTTT	CATSDFGGLGTDTQYF	TRBV24-1*01	TRBV24-1	TRBJ2-3*01	TRBJ2-3	TRBD2*01	TRBD2	16	17	23	28	0	4	4
1	9.78E-08	TGTGCCACCAGTGATTTCGGGGGACGGGCGGACACTGAAGCTTTCTTT	CATSDFGGRADTEAFF	TRBV24-1*01	TRBV24-1	TRBJ1-1*01	TRBJ1-1	TRBD2*01	TRBD2	16	17	22	31	0	8	8
1	9.78E-08	TGTGCCACCAGTGATTTCGGGACAAGCTCCTACAATGAGCAGTTCTTC	CATSDFGTSSYNEQFF	TRBV24-1*01	TRBV24-1	TRBJ2-1*01	TRBJ2-1	TRBD1*01	TRBD1	16	18	23	26	1	2	3
1	9.78E-08	TGTGCCACCAGTGATTTCACTAGCGGGCCAGGGACTGAAGCTTTCTTT	CATSDFTSGPGTEAFF	TRBV24-1*01	TRBV24-1	TRBJ1-1*01	TRBJ1-1	TRBD2*02, TRBD2*01	TRBD2	16	18	26	33	1	6	7
1	9.78E-08	TGTGCCACCAGTGATTTGCTTTTTATGACTTACAATGAGCAGTTCTTC	CATSDLLFMTYNEQFF	TRBV24-1*01	TRBV24-1	TRBJ2-1*01	TRBJ2-1	TRBD2*02, TRBD2*01	TRBD2	17	26	29	30	8	0	8
1	9.78E-08	TGTGCCACCAGTGATTTGCCTAGCGCTAGCACAGATACGCAGTATTTT	CATSDLPSASTDTQYF	TRBV24-1*01	TRBV24-1	TRBJ2-3*01	TRBJ2-3	TRBD2*02, TRBD2*01	TRBD2	17	19	24	27	1	2	3
1	9.78E-08	TGTGCCACCAGTGATTTGCGGGCGGATAACTACAATGGGCAATTCTTC	CATSDLRADNYNGQFF	TRBV24-1*01	TRBV24-1	TRBJ2-1*01	TRBJ2-1	TRBD1*01, TRBD2*02, TRBD2*01	TRBD1, TRBD2	17	19	22	38	1	15	16
1	9.78E-08	TGTGCCACCAGTGATTTGGGACAGGGGTCCGATCAGCCCCAGCATTTT	CATSDLGQGSDQPQHF	TRBV24-1*01	TRBV24-1	TRBJ1-5*01	TRBJ1-5	TRBD1*01	TRBD1	17	18	26	31	0	4	4
1	9.78E-08	TGTGCCACCAGTGATTTGGGACAGGGGTAAGGCAATGAGCAGTTCTTC	CATSDLGQG*GNEQFF	TRBV24-1*01	TRBV24-1	TRBJ2-1*01	TRBJ2-1	TRBD1*01	TRBD1	17	18	26	32	0	5	5
1	9.78E-08	TGTGCCACCAGTGATTTGGGACAGGGGCGAAGTCAGCCCCAGCATTTT	CATSDLGQGRSQPQHF	TRBV24-1*01	TRBV24-1	TRBJ1-5*01	TRBJ1-5	TRBD1*01	TRBD1	17	18	26	32	0	5	5
1	9.78E-08	TGTGCCACCAGTGATTTGGGAGCGGGAGATACTGGGGAGCCGTTTTTT	CATSDLGAGDTGEPFF	TRBV24-1*01	TRBV24-1	TRBJ2-2*01	TRBJ2-2	TRBD2*02	TRBD2	17	20	27	33	2	5	7
1	9.78E-08	TGTGCCACCAGTGATTTACTAGCGGGAGTTACAGATACGCAGTATTTT	CATSDLLAGVTDTQYF	TRBV24-1*01	TRBV24-1	TRBJ2-3*01	TRBJ2-3	TRBD2*02	TRBD2	16	17	27	30	0	2	2
1	9.78E-08	TGTGCCACCAGTGATTTACTAGCGGGAGCGTGGGATACGCAGTATTTT	CATSDLLAGAWDTQYF	TRBV24-1*01	TRBV24-1	TRBJ2-3*01	TRBJ2-3	TRBD2*02	TRBD2	16	17	27	33	0	5	5
1	9.78E-08	TGTGCCACCAGTGATTTACTAGCGGGAGCAGGAGATACGCAGTATTTT	CATSDLLAGAGDTQYF	TRBV24-1*01	TRBV24-1	TRBJ2-3*01	TRBJ2-3	TRBD2*02	TRBD2	16	17	27	32	0	4	4
1	9.78E-08	TGTGCCACCAGTGATTTACTAGCGGGAGCAACAGATACGCAGTATTTT	CATSDLLAGATDTQYF	TRBV24-1*01	TRBV24-1	TRBJ2-3*01	TRBJ2-3	TRBD2*02	TRBD2	16	17	27	30	0	2	2
1	9.78E-08	TGTGCCACCAGTGATTTACTAGCGGGAGGCACAGATACGCAGTATTTT	CATSDLLAGGTDTQYF	TRBV24-1*01	TRBV24-1	TRBJ2-3*01	TRBJ2-3	TRBD2*02	TRBD2	16	17	27	28	0	0	0
1	9.78E-08	TGTGCCACCAGTGATTTACTAGCGGGAGACACAGATACGCAGTATTTT	CATSDLLAGDTDTQYF	TRBV24-1*01	TRBV24-1	TRBJ2-3*01	TRBJ2-3	TRBD2*02	TRBD2	16	17	27	29	0	1	1
1	9.78E-08	TGTGCCACCAGTGATTTACACGACAGGACCGTATATGACTACACCTTC	CATSDLHDRTVYDYTF	TRBV24-1*01	TRBV24-1	TRBJ1-2*01	TRBJ1-2	TRBD1*01	TRBD1	16	21	26	33	4	6	10
1	9.78E-08	TGTGCCACCAGTGATTTAGGGGGCCCCATTCCAGCTACGCAGCATTTT	CATSDLGGPIPATQHF	TRBV24-1*01	TRBV24-1	TRBJ2-3*01	TRBJ2-3	TRBD1*01	TRBD1	16	17	23	35	0	11	11
1	9.78E-08	TGTGCCACCAGTGATTCCCGGGACGGCGTCAATCAGCCCCAGCATTTT	CATSDSRDGVNQPQHF	TRBV24-1*01	TRBV24-1	TRBJ1-5*01	TRBJ1-5	TRBD1*01, TRBD2*02, TRBD2*01	TRBD1, TRBD2	15	19	23	29	3	5	8
1	9.78E-08	TGTGCCACCAGTGATTCCCGACAGGGTTAATACACTGAAGCTTTCTTT	CATSDSRQG*YTEAFF	TRBV24-1*01	TRBV24-1	TRBJ1-1*01	TRBJ1-1	TRBD1*01	TRBD1	15	19	25	31	3	5	8
1	9.78E-08	TGTGCCACCAGTGATTCAGGCGACAGCTCCTACAATGAGCAGTTCTTC	CATSDSGDSSYNEQFF	TRBV24-1*01	TRBV24-1	TRBJ2-1*01	TRBJ2-1	TRBD1*01	TRBD1	15	21	25	26	5	0	5
1	9.78E-08	TGTGCCACCAGTGATTGGGGGACAGGGGAACCGGAGACCCAGTACTTC	CATSDWGTGEPETQYF	TRBV24-1*01	TRBV24-1	TRBJ2-5*01	TRBJ2-5	TRBD1*01	TRBD1	15	18	27	33	2	5	7
1	9.78E-08	TGTGCCACCAGTGATTGGGGACTAGCGGACACCGGGGAGCTGTTTTTT	CATSDWGLADTGELFF	TRBV28*01	TRBV28	TRBJ2-2*01	TRBJ2-2	TRBD2*02, TRBD2*01	TRBD2	11	17	27	28	5	0	5
1	9.78E-08	TGTGCCACCAGTGATCTAGCGGGACCGGGGTACAATGAGCAGTTCTTC	CATSDLAGPGYNEQFF	TRBV24-1*01	TRBV24-1	TRBJ2-1*01	TRBJ2-1	TRBD2*02	TRBD2	14	15	23	30	0	6	6
1	9.78E-08	TGTGCCACCAGTGATCCTGACGGGACGGGTAATGAAAAACTGTTTTTT	CATSDPDGTGNEKLFF	TRBV24-1*01	TRBV24-1	TRBJ1-4*01	TRBJ1-4	TRBD1*01, TRBD2*02, TRBD2*01	TRBD1, TRBD2	14	21	25	29	6	3	9
1	9.78E-08	TGTGCCACCAGTGATCCCCGGGATGGAGGCGTCGGGGAGCTGTTTTTT	CATSDPRDGGVGELFF	TRBV24-1*01	TRBV24-1	TRBJ2-2*01	TRBJ2-2	TRBD2*02, TRBD2*01	TRBD2	14	24	28	32	9	3	12
1	9.78E-08	TGTGCCACCAGTGATCCCCGGGACAGAAGAAATGAAGAACTGTTTTTT	CATSDPRDRRNEELFF	TRBV24-1*01	TRBV24-1	TRBJ1-4*01	TRBJ1-4	TRBD1*01	TRBD1	14	19	25	30	4	4	8
1	9.78E-08	TGTGCCACCAGTGATCCCGGGACAGGGAGGGTCAATGGGCGGTTCTTC	CATSDPGTGRVNGRFF	TRBV24-1*01	TRBV24-1	TRBJ2-1*01	TRBJ2-1	TRBD1*01	TRBD1	14	18	26	41	3	14	17
1	9.78E-08	TGTGCCACCAGTGATCCCGGGACAGGGAGGGTCAATGAGCAGTATTTT	CATSDPGTGRVNEQYF	TRBV24-1*01	TRBV24-1	TRBJ2-3*01	TRBJ2-3	TRBD1*01	TRBD1	14	18	26	38	3	11	14
1	9.78E-08	TGTGCCACCAGTGATCCGGACAGGGGGTCCTACAATGAGCAGTTCTTC	CATSDPDRGSYNEQFF	TRBV24-1*01	TRBV24-1	TRBJ2-1*01	TRBJ2-1	TRBD1*01	TRBD1	14	17	26	27	2	0	2
1	9.78E-08	TGTGCCACCAGTGATCCGGACAGGGGACGCCCGGGGGAGCTGTTTTTT	CATSDPDRGRPGELFF	TRBV24-1*01	TRBV24-1	TRBJ2-2*01	TRBJ2-2	TRBD1*01	TRBD1	14	17	25	33	2	7	9
1	9.78E-08	TGTGCCACCAGTGATCCAATAACTAGCGGGAGAGACGAGCAGTACTTC	CATSDPITSGRDEQYF	TRBV24-1*01	TRBV24-1	TRBJ2-7*01	TRBJ2-7	TRBD2*02	TRBD2	14	21	31	34	6	2	8
1	9.78E-08	TGTGCCACCAGTGATGTCGGCGGGGCCTCCTACAATGAGCAGTTCTTC	CATSDVGGASYNEQFF	TRBV24-1*01	TRBV24-1	TRBJ2-1*01	TRBJ2-1	TRBD2*01	TRBD2	14	19	24	26	4	1	5
1	9.78E-08	TGTGCCACCAGTGATGCGGGAGGGTTTATGAACACTGAAGCTTTCTTT	CATSDAGGFMNTEAFF	TRBV24-1*01	TRBV24-1	TRBJ1-1*01	TRBJ1-1	TRBD2*02	TRBD2	14	15	23	28	0	4	4
1	9.78E-08	TGTGCCACCAGTGATGCAGGGACTAAACCCTACAATAAGCAGTTCTTC	CATSDAGTKPYNKQFF	TRBV24-1*01	TRBV24-1	TRBJ2-1*01	TRBJ2-1	TRBD2*02, TRBD2*01	TRBD2	14	18	24	28	3	3	6
1	9.78E-08	TGTGCCACCAGTGATACCCCGAGAGGGGGAACCGGGGAGCTGTTTTTT	CATSDTPRGGTGELFF	TRBV24-1*01	TRBV24-1	TRBJ2-2*01	TRBJ2-2	TRBD1*01	TRBD1	14	23	28	30	8	1	9
1	9.78E-08	TGTGCCACCAGTGATACCACGACGTTGGGGGATTACGAGCAGTACTTC	CATSDTTTLGDYEQYF	TRBV24-1*01	TRBV24-1	TRBJ2-7*01	TRBJ2-7	TRBD1*01, TRBD2*01	TRBD1, TRBD2	14	26	30	33	11	2	13
1	9.78E-08	TGTGCCACCAGTGATAGGACTAGCGGGAGCCACAATGAGCAGTTCTTC	CATSDRTSGSHNEQFF	TRBV24-1*01	TRBV24-1	TRBJ2-1*01	TRBJ2-1	TRBD2*02	TRBD2	14	16	28	31	1	2	3
1	9.78E-08	TGTGCCACCAGTGATAGACCGGGACAGTGGTGCAATGAGCAGTTCTTC	CATSDRPGQWCNEQFF	TRBV24-1*01	TRBV24-1	TRBJ2-1*01	TRBJ2-1	TRBD1*01	TRBD1	14	20	26	32	5	5	10
1	9.78E-08	TGTGCCACCAGTGATAACAGCGGCTTGGGGAACAATGAGCAGTTCTTC	CATSDNSGLGNNEQFF	TRBV24-1*01	TRBV24-1	TRBJ2-1*01	TRBJ2-1	TRBD2*02, TRBD2*01	TRBD2	14	18	22	31	3	8	11
1	9.78E-08	TGTGCCACCAGTGATAAGACAGGGTCGCCCAATCAGCCCCAGCATTTT	CATSDKTGSPNQPQHF	TRBV24-1*01	TRBV24-1	TRBJ1-5*01	TRBJ1-5	TRBD1*01	TRBD1	14	17	23	29	2	5	7
1	9.78E-08	TGTGCCACCAGTGATAAGACAGGGGAGGGGGAATGGACCCAGTACTTC	CATSDKTGEGEWTQYF	TRBV24-1*01	TRBV24-1	TRBJ2-5*01	TRBJ2-5	TRBD1*01	TRBD1	14	17	24	35	2	10	12
1	9.78E-08	TGTGCCACCAGTGACTACAGGGACACCGGCACAGATACGCAGTATTTT	CATSDYRDTGTDTQYF	TRBV24-1*01	TRBV24-1	TRBJ2-3*01	TRBJ2-3	TRBD1*01	TRBD1	13	19	24	28	5	3	8
1	9.78E-08	TGTGCCACCAGTGACCTCCGACAGGGCCTAACCTACGAGCAGTACTTC	CATSDLRQGLTYEQYF	TRBV24-1*01	TRBV24-1	TRBJ2-7*01	TRBJ2-7	TRBD1*01	TRBD1	13	19	25	31	5	5	10
1	9.78E-08	TGTGCCACCAGTGACCGCAGGGCTGGCTCCTACAATGAGCAGTTCTTC	CATSDRRAGSYNEQFF	TRBV24-1*01	TRBV24-1	TRBJ2-1*01	TRBJ2-1	TRBD1*01	TRBD1	13	17	21	26	3	4	7
1	9.78E-08	TGTGCCACCAGTGACCGGGACAGGGGATTTAATTCACCCCTCCACTTT	CATSDRDRGFNSPLHF	TRBV12-4*01, TRBV12-3*01	TRBV12-4, TRBV12-3	TRBJ1-6*01	TRBJ1-6	TRBD1*01	TRBD1	11	16	25	29	4	3	7
1	9.78E-08	TGTGCCACCAGTGACCGACAGGGGGCTATTGGCAATGAGCAGTTCTTC	CATSDRQGAIGNEQFF	TRBV24-1*01	TRBV24-1	TRBJ2-1*01	TRBJ2-1	TRBD1*01	TRBD1	13	16	25	32	2	6	8
1	9.78E-08	TGTGCCACCAGTGACCGAGGACAGGGTGCTACAGATACGCAGTATTTT	CATSDRGQGATDTQYF	TRBV24-1*01	TRBV24-1	TRBJ2-3*01	TRBJ2-3	TRBD1*01	TRBD1	13	18	25	30	4	4	8
1	9.78E-08	TGTGCCACCAGTGACCACCAGGTTAGCTCCTACAATGAGCAGTTCTTC	CATSDHQVSSYNEQFF	TRBV24-1*01	TRBV24-1	TRBJ2-1*01	TRBJ2-1	TRBD1*01	TRBD1	13	18	21	26	4	4	8
1	9.78E-08	TGTGCCACCAGTGACCAGGGGCAATATAGCAATCAGCCCCAGCATTTT	CATSDQGQYSNQPQHF	TRBV24-1*01	TRBV24-1	TRBJ1-5*01	TRBJ1-5	TRBD1*01	TRBD1	13	15	20	26	1	5	6
1	9.78E-08	TGTGCCACCAGTGACGCTGGGGGAGGCTCCTACAGTGAGCAGTACTTC	CATSDAGGGSYSEQYF	TRBV24-1*01	TRBV24-1	TRBJ2-4*01	TRBJ2-4	TRBD2*02	TRBD2	13	20	25	39	6	13	19
1	9.78E-08	TGTGCCACCAGTGACGCTACTAGCGGACCTTACAATGAGCAGTTCTTC	CATSDATSGPYNEQFF	TRBV28*01	TRBV28	TRBJ2-1*01	TRBJ2-1	TRBD2*02, TRBD2*01	TRBD2	11	18	25	30	6	4	10
1	9.78E-08	TGTGCCACCAGTGACGCTACCGGGACAGGGTGGAATGAGCAGTTCTTC	CATSDATGTGWNEQFF	TRBV24-1*01	TRBV24-1	TRBJ2-1*01	TRBJ2-1	TRBD1*01	TRBD1	13	21	29	33	7	3	10
1	9.78E-08	TGTGCCACCAGTGACGCGATAGGGGGCTCGAAGGATGCGCAGTTCTTC	CATSDAIGGSKDAQFF	TRBV24-1*01	TRBV24-1	TRBJ2-1*01	TRBJ2-1	TRBD1*01	TRBD1	13	20	26	34	6	7	13
1	9.78E-08	TGTGCCACCAGTGACATCAGCGGGAGCTCCTACAATGAGCAGTTCTTC	CATSDISGSSYNEQFF	TRBV24-1*01	TRBV24-1	TRBJ2-1*01	TRBJ2-1	TRBD2*02	TRBD2	13	18	25	26	4	0	4
1	9.78E-08	TGTGCCACCAGTGACACCCCGGGAGAGGGAACCGGGGAGCTGCTTTTT	CATSDTPGEGTGELLF	TRBV24-1*01	TRBV24-1	TRBJ2-2*01	TRBJ2-2	TRBD2*02	TRBD2	13	19	24	30	5	5	10
1	9.78E-08	TGTGCCACCAGTGACACCGGACAGGGTTTATCGGAGACCCAGTACTTC	CATSDTGQGLSETQYF	TRBV24-1*01	TRBV24-1	TRBJ2-5*01	TRBJ2-5	TRBD1*01	TRBD1	13	18	25	33	4	7	11
1	9.78E-08	TGTGCCACCAGTGAGGACGGGACTAGCGACACAGATACGCAGTATTTT	CATSEDGTSDTDTQYF	TRBV24-1*01	TRBV24-1	TRBJ2-3*01	TRBJ2-3	TRBD2*02, TRBD2*01	TRBD2	13	18	27	29	4	1	5
1	9.78E-08	TGTGCCACCAGTGAGGACGGGACTAGCGAGACAGATACGCAGTATTTT	CATSEDGTSETDTQYF	TRBV24-1*01	TRBV24-1	TRBJ2-3*01	TRBJ2-3	TRBD2*02, TRBD2*01	TRBD2	13	18	27	30	4	2	6
1	9.78E-08	TGTGCCACCAGTGAGGAACAGGTGGTATTGCCCTACGAGCAGTACTTC	CATSEEQVVLPYEQYF	TRBV24-1*01	TRBV24-1	TRBJ2-7*01	TRBJ2-7	TRBD1*01	TRBD1	13	17	21	31	3	9	12
1	9.78E-08	TGTGCCACCAGTGAGAGGGACAGGGTCGGCAATCAGCCCCAGCATTTT	CATSERDRVGNQPQHF	TRBV24-1*01	TRBV24-1	TRBJ1-5*01	TRBJ1-5	TRBD1*01	TRBD1	13	16	24	28	2	3	5
1	9.78E-08	TGTGCCACCAGTGAACCGACAGGGGAGGGAGAAGAGACCCAGTACTTC	CATSEPTGEGEETQYF	TRBV24-1*01	TRBV24-1	TRBJ2-5*01	TRBJ2-5	TRBD1*01	TRBD1	13	17	24	31	3	6	9
1	9.78E-08	TGTGCCACCAGTGAAAGCGGGAGGGCCGGTTGGGAGACCCAGTACTTC	CATSESGRAGWETQYF	TRBV24-1*01	TRBV24-1	TRBJ2-5*01	TRBJ2-5	TRBD2*02	TRBD2	13	15	24	33	1	8	9
1	9.78E-08	TGTGCCACCAGTAGAGGAGTGACAGCGAGAAATCAGCCCCAGCATTTT	CATSRGVTARNQPQHF	TRBV15*02	TRBV15	TRBJ1-5*01	TRBJ1-5	TRBD1*01	TRBD1	10	20	24	30	9	5	14
1	9.78E-08	TGTGCCACCAGCCCTATGGCTAGCGGGGCCTAGAAGACCCAGTACTTC	CATSPMASGA*KTQYF	TRBV15*02	TRBV15	TRBJ2-5*01	TRBJ2-5	TRBD2*01	TRBD2	11	19	27	34	7	6	13
1	9.78E-08	TGTGCCACCAGCCCTATGACTAGCGGGATTCGAGAGGCCCAGTACTTC	CATSPMTSGIREAQYF	TRBV15*02	TRBV15	TRBJ2-5*01	TRBJ2-5	TRBD2*02	TRBD2	11	17	27	32	5	4	9
1	9.78E-08	TGTGCCACCAGCCCTATGACTAGCGGGAGCTCCTACGAGCAGTACTTC	CATSPMTSGSSYEQYF	TRBV15*02	TRBV15	TRBJ2-7*01	TRBJ2-7	TRBD2*02	TRBD2	11	17	28	29	5	0	5
1	9.78E-08	TGTGCCACCAGCCCTATGACTAGCGGGAGCTGGGATACGCAGTATTTT	CATSPMTSGSWDTQYF	TRBV15*02	TRBV15	TRBJ2-3*01	TRBJ2-3	TRBD2*02	TRBD2	11	17	28	33	5	4	9
1	9.78E-08	TGTGCCACCAGCCCTATGACTAGCGGGAGCGGAGAGACCCAGTACTTC	CATSPMTSGSGETQYF	TRBV15*02	TRBV15	TRBJ2-5*01	TRBJ2-5	TRBD2*02	TRBD2	11	17	28	32	5	3	8
1	9.78E-08	TGTGCCACCAGCCCTATGACTAGCGGGAGAGCTGAGACCCAGTACTTC	CATSPMTSGRAETQYF	TRBV15*02	TRBV15	TRBJ2-5*01	TRBJ2-5	TRBD2*02	TRBD2	11	17	28	33	5	4	9
1	9.78E-08	TGTGCCACCAGCCCGGACAGGGCGAGCGGCCAAGAGACCCAGTACTTC	CATSPDRASGQETQYF	TRBV15*02	TRBV15	TRBJ2-5*01	TRBJ2-5	TRBD1*01	TRBD1	11	14	21	29	2	7	9
1	9.78E-08	TGTGCCACCAGCGTCCGGGACAGGGACAGTAATGAAAAACTGTTTTTT	CATSVRDRDSNEKLFF	TRBV24-1*01	TRBV24-1	TRBJ1-4*01	TRBJ1-4	TRBD1*01	TRBD1	10	16	24	29	5	4	9
1	9.78E-08	TGTGCCACCAGCGATTCTGAACAGGGAAGCAATCAGCCCCAGCATTTT	CATSDSEQGSNQPQHF	TRBV24-1*01	TRBV24-1	TRBJ1-5*01	TRBJ1-5	TRBD1*01	TRBD1	15	20	25	27	4	1	5
1	9.78E-08	TGTGCCACCAGCGATTCCCGGGACAGCATCAAACAGCCCCAGCATTTT	CATSDSRDSIKQPQHF	TRBV24-1*01	TRBV24-1	TRBJ1-5*01	TRBJ1-5	TRBD1*01	TRBD1	15	19	25	29	3	3	6
1	9.78E-08	TGTGCCACCAGCGATACCAAGGGGACCCAGCACAGGACCCAGTACTTC	CATSDTKGTQHRTQYF	TRBV24-1*01	TRBV24-1	TRBJ2-5*01	TRBJ2-5	TRBD1*01, TRBD2*02, TRBD2*01	TRBD1, TRBD2	14	21	25	35	6	9	15
1	9.78E-08	TGTGCCACCAGCAGTTGGATGCACTAGCGGTTAGAGACCCAGTACTTC	CATSSWMH*RLETQYF	TRBV15*02	TRBV15	TRBJ2-5*01	TRBJ2-5	TRBD2*02, TRBD2*01	TRBD2	11	22	29	32	10	2	12
1	9.78E-08	TGTGCCACCAGCAGTGAATGGGGCGTAGCGGGCAACGAGCAGTTCTTC	CATSSEWGVAGNEQFF	TRBV15*02	TRBV15	TRBJ2-1*01	TRBJ2-1	TRBD2*02, TRBD2*01	TRBD2	11	25	31	32	13	0	13
1	9.78E-08	TGTGCCACCAGCAGTATGAACTCGGGGGGGGCCAACGTCCTGACTTTC	CATSSMNSGGANVLTF	TRBV15*02	TRBV15	TRBJ2-6*01	TRBJ2-6	TRBD2*01	TRBD2	11	22	26	27	10	0	10
1	9.78E-08	TGTGCCACCAGCAGTAGTACAGGGCTTCGGAATGAAAAACTGTTTTTT	CATSSSTGLRNEKLFF	TRBV15*02	TRBV15	TRBJ1-4*01	TRBJ1-4	TRBD1*01	TRBD1	11	18	23	30	6	6	12
1	9.78E-08	TGTGCCACCAGCAGTAAGGACGGACAGGACATCTACGAGCAGTACTTC	CATSSKDGQDIYEQYF	TRBV15*02	TRBV15	TRBJ2-7*01	TRBJ2-7	TRBD1*01	TRBD1	11	21	27	32	9	4	13
1	9.78E-08	TGTGCCACCAGCAGCTTGGACGCAGGGGGCTTGGATGGCTACACCTTC	CATSSLDAGGLDGYTF	TRBV15*02	TRBV15	TRBJ1-2*01	TRBJ1-2	TRBD1*01	TRBD1	11	22	29	34	10	4	14
1	9.78E-08	TGTGCCACCAGCAGCCCCGGCGGCTACTCCTACAATGAGCAGTTCTTC	CATSSPGGYSYNEQFF	TRBV15*02	TRBV15	TRBJ2-1*01	TRBJ2-1	TRBD1*01, TRBD2*01	TRBD1, TRBD2	11	13	17	26	1	8	9
1	9.78E-08	TGTGCCACCAGCAGCCAAGATTTTCCGGGGGTCTACGAGCAGTACTTC	CATSSQDFPGVYEQYF	TRBV15*02	TRBV15	TRBJ2-7*01	TRBJ2-7	TRBD2*01	TRBD2	11	25	30	32	13	1	14
1	9.78E-08	TGTGCCACCAGCAGCCAAGATCGGGCGGGAGCCTACGAGCAGTACTTC	CATSSQDRAGAYEQYF	TRBV15*02	TRBV15	TRBJ2-7*01	TRBJ2-7	TRBD2*02	TRBD2	11	24	30	31	12	0	12
1	9.78E-08	TGTGCCACCAGCAGCGTTAGCGGGGCTGGGGCCAACGTCCTGACTTTC	CATSSVSGAGANVLTF	TRBV15*02	TRBV15	TRBJ2-6*01	TRBJ2-6	TRBD2*01	TRBD2	11	17	24	25	5	0	5
1	9.78E-08	TGTGCCACCAGCAGCACTCCGGGGGCTTTATCGGAGACCCAGTACTTC	CATSSTPGALSETQYF	TRBV15*02	TRBV15	TRBJ2-5*01	TRBJ2-5	TRBD1*01, TRBD2*01	TRBD1, TRBD2	11	20	25	33	8	7	15
1	9.78E-08	TGTGCCACCAGCAGGAGGGGGAGAGGGGCCAACTACGAGCAGTACTTC	CATSRRGRGANYEQYF	TRBV15*02	TRBV15	TRBJ2-7*01	TRBJ2-7	TRBD1*01, TRBD2*02	TRBD1, TRBD2	11	15	20	32	3	11	14
1	9.78E-08	TGTGCCACCAGCAGATCGGGGGGGCGACGGCAAGAAACCCAGTACTTC	CATSRSGGRRQETQYF	TRBV15*02	TRBV15	TRBJ2-5*01	TRBJ2-5	TRBD2*01	TRBD2	11	16	23	30	4	6	10
1	9.78E-08	TGTGCCACCAGCAGATCGGGGGGGCGACAGCAAGAGACCCAGTATTTT	CATSRSGGRQQETQYF	TRBV15*02	TRBV15	TRBJ2-3*01	TRBJ2-3	TRBD2*01	TRBD2	11	16	23	39	4	15	19
1	9.78E-08	TGTGCCACCAGCAGATCGGGAGTAGGGGGTGCAGATACGCAGTATTTT	CATSRSGVGGADTQYF	TRBV15*02	TRBV15	TRBJ2-3*01	TRBJ2-3	TRBD1*01, TRBD2*02	TRBD1, TRBD2	11	23	28	31	11	2	13
1	9.78E-08	TGTGCCACCAGCAGACTGGGGACGGGCCCCGGGGATAAGCAGTTCTTC	CATSRLGTGPGDKQFF	TRBV15*02	TRBV15	TRBJ2-1*01	TRBJ2-1	TRBD1*01, TRBD2*02, TRBD2*01	TRBD1, TRBD2	11	18	22	37	6	14	20
1	9.78E-08	TGTGCCACCAGCAGAGTTAGTACTAGCGGGGGCTACGAGCAGTACTTC	CATSRVSTSGGYEQYF	TRBV15*02	TRBV15	TRBJ2-7*01	TRBJ2-7	TRBD2*01	TRBD2	11	21	31	32	9	0	9
1	9.78E-08	TGTGCCACCAGCAGAGTCCCTAGCGGAGCCTACAATGAGCAGTTCTTC	CATSRVPSGAYNEQFF	TRBV15*02	TRBV15	TRBJ2-1*01	TRBJ2-1	TRBD2*02, TRBD2*01	TRBD2	11	19	25	28	7	2	9
1	9.78E-08	TGTGCCACCAGCAGAGTGGGGACAGCGAGAAATCAGCCCCAGCATTTT	CATSRVGTARNQPQHF	TRBV15*02	TRBV15	TRBJ1-5*01	TRBJ1-5	TRBD1*01	TRBD1	11	18	24	30	6	5	11
1	9.78E-08	TGTGCCACCAGCAGAGCGCGGGCACCGGGGGGAGAGACCCAGTACTTC	CATSRARAPGGETQYF	TRBV15*02	TRBV15	TRBJ2-5*01	TRBJ2-5	TRBD2*01	TRBD2	11	25	31	32	13	0	13
1	9.78E-08	TGTGCCACCAGCAGAGGTGTCCTCCAGAACACCGGGGAGCTGTTTTTT	CATSRGVLQNTGELFF	TRBV15*02	TRBV15	TRBJ2-2*01	TRBJ2-2	TRBD1*01, TRBD2*02	TRBD1, TRBD2	11	17	21	26	5	4	9
1	9.78E-08	TGTGCCACCAGCAGAGGGGGACAGGGCTCCTACAATGAGCAGTTCTTC	CATSRGGQGSYNEQFF	TRBV15*02	TRBV15	TRBJ2-1*01	TRBJ2-1	TRBD1*01	TRBD1	11	17	25	26	5	0	5
1	9.78E-08	TGTGCCACCAGCAGAGGAGGTTCCGAAAGTGTTGGGGGAGCTTTCTTT	CATSRGGSESVGGAFF	TRBV15*02	TRBV15	TRBJ1-1*01	TRBJ1-1	TRBD1*01, TRBD2*02, TRBD2*01	TRBD1, TRBD2	11	33	37	38	21	0	21
1	9.78E-08	TGTGCCACCAGCAGAGGAGGCAGGAGGGGAGCAAATACGCAGTATTTT	CATSRGGRRGANTQYF	TRBV15*02	TRBV15	TRBJ2-3*01	TRBJ2-3	TRBD2*02	TRBD2	11	22	27	34	10	6	16
1	9.78E-08	TGTGCCACCAGCAGAGATTTCAGGGGGGGTAATCAGCCCCAGCATTTT	CATSRDFRGGNQPQHF	TRBV15*02	TRBV15	TRBJ1-5*01	TRBJ1-5	TRBD1*01, TRBD2*01	TRBD1, TRBD2	11	20	26	30	8	3	11
1	9.78E-08	TGTGCCACCAGCAGAGATTCCGGGACTAGCTACAATGAGCAGTTCTTC	CATSRDSGTSYNEQFF	TRBV15*02	TRBV15	TRBJ2-1*01	TRBJ2-1	TRBD2*02, TRBD2*01	TRBD2	11	21	28	29	9	0	9
1	9.78E-08	TGTGCCACCAGCAGAGATCTCCTCCAGAACACCGGGGAGCTGTACTTC	CATSRDLLQNTGELYF	TRBV15*02	TRBV15	TRBJ2-7*01	TRBJ2-7	TRBD2*02	TRBD2	11	20	24	36	8	11	19
1	9.78E-08	TGTGCCACCAGCAGAGATCTCGACAGGACGCCCTATGGCTACACCTTC	CATSRDLDRTPYGYTF	TRBV15*02	TRBV15	TRBJ1-2*01	TRBJ1-2	TRBD1*01	TRBD1	11	21	26	32	9	5	14
1	9.78E-08	TGTGCCACCAGCAGAGATCGGTCTAGGGGGACCTATGGCTACACCTTC	CATSRDRSRGTYGYTF	TRBV15*02	TRBV15	TRBJ1-2*01	TRBJ1-2	TRBD1*01	TRBD1	11	24	29	32	12	2	14
1	9.78E-08	TGTGCCACCAGCAGAGATCGGGTAGCGGGAGTCTACGAGCAGTACTTC	CATSRDRVAGVYEQYF	TRBV15*02	TRBV15	TRBJ2-7*01	TRBJ2-7	TRBD2*02	TRBD2	11	22	30	32	10	1	11
1	9.78E-08	TGTGCCACCAGCAGAGATCGAAGACAGGGGGCAGATACGCAGTATTTT	CATSRDRRQGADTQYF	TRBV15*02	TRBV15	TRBJ2-3*01	TRBJ2-3	TRBD1*01	TRBD1	11	22	30	31	10	0	10
1	9.78E-08	TGTGCCACCAGCAGAGATCAGGGCTCTGGGGCCAACGTCCTGACTTTC	CATSRDQGSGANVLTF	TRBV15*02	TRBV15	TRBJ2-6*01	TRBJ2-6	TRBD1*01	TRBD1	11	18	22	23	6	0	6
1	9.78E-08	TGTGCCACCAGCAGAGATCAGGGCTCTGGGGCCAACGTCCGGACTTTC	CATSRDQGSGANVRTF	TRBV15*02	TRBV15	TRBJ2-6*01	TRBJ2-6	TRBD1*01	TRBD1	11	18	22	23	6	0	6
1	9.78E-08	TGTGCCACCAGCAGAGATGTTTGAGGGACAGGGTAGGAGCAGTACTTC	CATSRDV*GTG*EQYF	TRBV15*02	TRBV15	TRBJ2-7*01	TRBJ2-7	TRBD1*01	TRBD1	11	24	32	36	12	3	15
1	9.78E-08	TGTGCCACCAGCAGAGATGCTAGCGGGAGTCGGAACGAGCAGTACTTC	CATSRDASGSRNEQYF	TRBV15*02	TRBV15	TRBJ2-7*01	TRBJ2-7	TRBD2*02	TRBD2	11	19	28	34	7	5	12
1	9.78E-08	TGTGCCACCAGCAGAGATGCTAGCGGGAGCTCACACGAGCAGTACTTC	CATSRDASGSSHEQYF	TRBV15*02	TRBV15	TRBJ2-7*01	TRBJ2-7	TRBD2*02	TRBD2	11	19	28	34	7	5	12
1	9.78E-08	TGTGCCACCAGCAGAGATAATACTAGCGGGAGCGAGACCCAGTACTTC	CATSRDNTSGSETQYF	TRBV15*02	TRBV15	TRBJ2-5*01	TRBJ2-5	TRBD2*02	TRBD2	11	21	31	33	9	1	10
1	9.78E-08	TGTGCCACCAGCAGAGACAGGGGCGGGAGGTCTCCCGAGCAGTACTTC	CATSRDRGGRSPEQYF	TRBV15*02	TRBV15	TRBJ2-7*01	TRBJ2-7	TRBD1*01, TRBD2*02	TRBD1, TRBD2	11	15	22	35	3	12	15
1	9.78E-08	TGTGCCACCAGCAGAGAGCAGGGGGCGCCAACAGATACGCAGTATTTT	CATSREQGAPTDTQYF	TRBV15*02	TRBV15	TRBJ2-3*01	TRBJ2-3	TRBD1*01	TRBD1	11	18	25	30	6	4	10
1	9.78E-08	TGTGCCACCAGCAGAGAACCCTCTGGGGCCAACTACGAGCAGTACTTC	CATSREPSGANYEQYF	TRBV15*02	TRBV15	TRBJ2-7*01	TRBJ2-7	TRBD1*01, TRBD2*02	TRBD1, TRBD2	11	24	28	32	12	3	15
1	9.78E-08	TGTGCCACCAGCAGAAGGACAGGGTCGCCCAATCAGCCCCAGCATTTT	CATSRRTGSPNQPQHF	TRBV15*02	TRBV15	TRBJ1-5*01	TRBJ1-5	TRBD1*01	TRBD1	11	16	23	29	4	5	9
1	9.78E-08	TGTGCCACAGTGATTTGATCTTGGGGTTCTGGAAACACCATATATTTT	CATVI*SWGSGNTIYF	TRBV24-1*01	TRBV24-1	TRBJ1-3*01	TRBJ1-3	TRBD1*01, TRBD2*01	TRBD1, TRBD2	7	22	25	27	14	1	15
1	9.78E-08	TGTGCCACAAGGACCGGGACAGGTCTTATGAACATTGAAGCTTTCTTT	CATRTGTGLMNIEAFF	TRBV2*01, TRBV2*02, TRBV2*03	TRBV2	TRBJ1-1*01	TRBJ1-1	TRBD1*01	TRBD1	6	15	22	28	8	5	13
1	9.78E-08	TGTGCCACAAAATCGACGACATTTAAGGCCCACACTGAAGCTTTCTTT	CATKSTTFKAHTEAFF	TRBV7-9*03, TRBV7-9*07, TRBV7-9*01, TRBV7-9*04, TRBV7-9*02, TRBV7-9*05, TRBV11-1*01, TRBV11-3*03, TRBV7-9*06	TRBV7-9, TRBV11-1, TRBV11-3	TRBJ1-1*01	TRBJ1-1	TRBD1*01	TRBD1	6	17	20	31	10	10	20
1	9.78E-08	TGTGCCAGTTTTGGGCGAAGACTAGGGACAGGGGTTGATGCTTTCTTT	CASFGRRLGTGVDAFF	TRBV19*01, TRBV19*03, TRBV19*02	TRBV19	TRBJ1-1*01	TRBJ1-1	TRBD1*01	TRBD1	8	24	33	35	15	1	16
1	9.78E-08	TGTGCCAGTCGACAGGGGGGATACAATGAGCAAGAGACCCAGTACTTC	CASRQGGYNEQETQYF	TRBV13*02, TRBV13*01	TRBV13	TRBJ2-5*01	TRBJ2-5	TRBD1*01	TRBD1	7	10	18	30	2	11	13
1	9.78E-08	TGTGCCAGTCGACAGACTAGCGCAAGCTCCTACAGTGAGCAGTTCTTC	CASRQTSASSYSEQFF	TRBV19*01, TRBV19*03, TRBV19*02	TRBV19	TRBJ2-1*01	TRBJ2-1	TRBD2*02, TRBD2*01	TRBD2	8	14	21	26	5	4	9
1	9.78E-08	TGTGCCAGTCAAGAAGCGGGAGGTCCACACACAGATACGCAGTATTTT	CASQEAGGPHTDTQYF	TRBV2*01, TRBV2*02, TRBV2*03	TRBV2	TRBJ2-3*01	TRBJ2-3	TRBD2*02	TRBD2	7	14	22	29	6	6	12
1	9.78E-08	TGTGCCAGTGCGGACTACGGGGGACTAGCTACCAATGAGCAGTTCTTC	CASADYGGLATNEQFF	TRBV19*01, TRBV19*03, TRBV19*02	TRBV19	TRBJ2-1*01	TRBJ2-1	TRBD2*02, TRBD2*01	TRBD2	8	20	28	32	11	3	14
1	9.78E-08	TGTGCCAGTGCGGACTACGGGGGACTAGCGGCTCGCGAGCAGTACTTC	CASADYGGLAAREQYF	TRBV19*01, TRBV19*03, TRBV19*02	TRBV19	TRBJ2-7*01	TRBJ2-7	TRBD2*02, TRBD2*01	TRBD2	8	20	30	35	11	4	15
1	9.78E-08	TGTGCCAGTGCGGACTACGGGGGACTAGCGGCCTACGAGCAGTACTTC	CASADYGGLAAYEQYF	TRBV19*01, TRBV19*03, TRBV19*02	TRBV19	TRBJ2-7*01	TRBJ2-7	TRBD2*02, TRBD2*01	TRBD2	8	20	30	31	11	0	11
1	9.78E-08	TGTGCCAGTGCGGACTACGGGGGACTAGCGGGATACGAGCAGTACTTC	CASADYGGLAGYEQYF	TRBV19*01, TRBV19*03, TRBV19*02	TRBV19	TRBJ2-7*01	TRBJ2-7	TRBD2*02	TRBD2	8	20	32	33	11	0	11
1	9.78E-08	TGTGCCAGTGCGGACTACGGGGGACTAGCGAACTACGAGCAGTACTTC	CASADYGGLANYEQYF	TRBV19*01, TRBV19*03, TRBV19*02	TRBV19	TRBJ2-7*01	TRBJ2-7	TRBD2*02, TRBD2*01	TRBD2	8	20	29	32	11	2	13
1	9.78E-08	TGTGCCAGTGCGGACTACGGGGGACGAGCTTCCTACGAGCAGTACTTC	CASADYGGRASYEQYF	TRBV19*01, TRBV19*03, TRBV19*02	TRBV19	TRBJ2-7*01	TRBJ2-7	TRBD2*02, TRBD2*01	TRBD2	8	11	16	30	2	13	15
1	9.78E-08	TGTGCCAGTGCGGACTACGGGGAATATGGGGCCAACGTCCTGACTTTC	CASADYGEYGANVLTF	TRBV19*01, TRBV19*03, TRBV19*02	TRBV19	TRBJ2-6*01	TRBJ2-6	TRBD2*02, TRBD2*01	TRBD2	8	11	16	26	2	9	11
1	9.78E-08	TGTGCCAGTGGTTAGGGGGGGACTAGCGGCTCCTACGAGCAGTACTTC	CASG*GGTSGSYEQYF	TRBV2*01, TRBV2*02, TRBV2*03	TRBV2	TRBJ2-7*01	TRBJ2-7	TRBD2*02, TRBD2*01	TRBD2	7	18	28	29	10	0	10
1	9.78E-08	TGTGCCAGTGGTATTTCAGCAGGGGAATACACAGATACGCGGTATTTT	CASGISAGEYTDTRYF	TRBV19*01, TRBV19*02	TRBV19	TRBJ2-3*01	TRBJ2-3	TRBD1*01	TRBD1	13	19	24	29	5	4	9
1	9.78E-08	TGTGCCAGTGGCCCCGGGGGCAGGAGGAACACCGGGGAGCTGTTTTTT	CASGPGGRRNTGELFF	TRBV12-4*01, TRBV12-3*01	TRBV12-4, TRBV12-3	TRBJ2-2*01	TRBJ2-2	TRBD1*01, TRBD2*01	TRBD1, TRBD2	7	15	20	26	7	5	12
1	9.78E-08	TGTGCCAGTGGCCCAACGGGGGGGCAGGGGAACACTGAAGCTTTCTTT	CASGPTGGQGNTEAFF	TRBV19*01, TRBV19*03, TRBV19*02	TRBV19	TRBJ1-1*01	TRBJ1-1	TRBD2*01	TRBD2	8	16	23	29	7	5	12
1	9.78E-08	TGTGCCAGTGGACTAGCGGGAGCAAGCTCCTACAATGAGCAGTTCTTC	CASGLAGASSYNEQFF	TRBV14*01, TRBV14*02	TRBV14	TRBJ2-1*01	TRBJ2-1	TRBD2*02	TRBD2	7	9	21	26	1	4	5
1	9.78E-08	TGTGCCAGTGATATGTTTAAGGGGGCGGATAAGGAAAAACTGTTTTTT	CASDMFKGADKEKLFF	TRBV19*01, TRBV19*03, TRBV19*02	TRBV19	TRBJ1-4*01	TRBJ1-4	TRBD1*01	TRBD1	8	19	25	29	10	3	13
1	9.78E-08	TGTGCCAGTGAGGTCGACTAGCGGGGCTGCACAGATACGCAGTATTTT	CASEVD*RGCTDTQYF	TRBV9*02, TRBV9*01, TRBV9*03	TRBV9	TRBJ2-3*01	TRBJ2-3	TRBD2*01	TRBD2	7	15	25	28	7	2	9
1	9.78E-08	TGTGCCAGTGAGGTCGACTAGCGGGGGGGCACCTACGAGCAGTACTTC	CASEVD*RGGTYEQYF	TRBV9*02, TRBV9*01, TRBV9*03	TRBV9	TRBJ2-7*01	TRBJ2-7	TRBD2*01	TRBD2	7	15	28	31	7	2	9
1	9.78E-08	TGTGCCAGTGAGGTCGACTAGCGAGGTTACAAAGATACGCAGTATTTT	CASEVD*RGYKDTQYF	TRBV9*02, TRBV9*01, TRBV9*03	TRBV9	TRBJ2-3*01	TRBJ2-3	TRBD2*02, TRBD2*01	TRBD2	7	15	22	32	7	9	16
1	9.78E-08	TGTGCCAGTGAGGTCGACCAGCGGGGTTACACAGATACGCGGTATTTT	CASEVDQRGYTDTRYF	TRBV9*02, TRBV9*01, TRBV9*03	TRBV9	TRBJ2-3*01	TRBJ2-3	TRBD2*01	TRBD2	7	19	25	29	11	3	14
1	9.78E-08	TGTGCCAGTGAGATCGACTAGCGGGGTTACACAGGTACGCAGTATTTT	CASEID*RGYTGTQYF	TRBV9*02, TRBV9*01, TRBV9*03	TRBV9	TRBJ2-3*01	TRBJ2-3	TRBD2*01	TRBD2	7	15	25	29	7	3	10
1	9.78E-08	TGTGCCAGTATTGTCCGGGGGTGTAGCGGGAGGAACGAGCAGTACTTC	CASIVRGCSGRNEQYF	TRBV19*01, TRBV19*02	TRBV19	TRBJ2-7*01	TRBJ2-7	TRBD2*02	TRBD2	9	23	32	34	13	1	14
1	9.78E-08	TGTGCCAGTATGTCGTCGCGCCAGGGTGTACGACAGCCCCAGCATTTT	CASMSSRQGVRQPQHF	TRBV19*01, TRBV19*03, TRBV19*02	TRBV19	TRBJ1-5*01	TRBJ1-5	TRBD1*01	TRBD1	9	21	25	33	11	7	18
1	9.78E-08	TGTGCCAGTACCCCCCCCAGGTTCCTCTCTTAATCAGCCCAGCATTTT	CASTPPRFLS*SAQHF	TRBV19*01, TRBV19*03, TRBV19*02	TRBV19	TRBJ1-5*01	TRBJ1-5	TRBD2*01	TRBD2	9	11	17	37	1	19	20
1	9.78E-08	TGTGCCAGTACAGACAGGGTGGGACTAGCGGGAGATGAGCAGTTCTTC	CASTDRVGLAGDEQFF	TRBV19*01, TRBV19*03, TRBV19*02	TRBV19	TRBJ2-1*01	TRBJ2-1	TRBD2*02	TRBD2	9	20	33	34	10	0	10
1	9.78E-08	TGTGCCAGTAGTTCCCAGACAGGGCGAGGTAACTATGGCTACACCTTC	CASSSQTGRGNYGYTF	TRBV19*01, TRBV19*03, TRBV19*02	TRBV19	TRBJ1-2*01	TRBJ1-2	TRBD1*01	TRBD1	11	17	23	29	5	5	10
1	9.78E-08	TGTGCCAGTAGTTCCGCGAGAGGGGACTCCTACAATGAGCAGTTCTTC	CASSSARGDSYNEQFF	TRBV19*01, TRBV19*03, TRBV19*02	TRBV19	TRBJ2-1*01	TRBJ2-1	TRBD1*01, TRBD2*02	TRBD1, TRBD2	11	20	24	26	8	1	9
1	9.78E-08	TGTGCCAGTAGTTCCGGGACAGGGGCTACACCTCGTGGCTACACCTTC	CASSSGTGATPRGYTF	TRBV28*01	TRBV28	TRBJ1-2*01	TRBJ1-2	TRBD1*01	TRBD1	12	15	24	35	2	10	12
1	9.78E-08	TGTGCCAGTAGTTCGTCTAGCGGTTTTCTCACAGATACGCAGTATTTT	CASSSSSGFLTDTQYF	TRBV19*01, TRBV19*03, TRBV19*02	TRBV19	TRBJ2-3*01	TRBJ2-3	TRBD2*02, TRBD2*01	TRBD2	11	16	22	29	4	6	10
1	9.78E-08	TGTGCCAGTAGTTCAGACTGGAGCCCAACCTACAATGAGCAGCTCTTC	CASSSDWSPTYNEQLF	TRBV19*01, TRBV19*03, TRBV19*02	TRBV19	TRBJ2-1*01	TRBJ2-1	TRBD1*01, TRBD2*02, TRBD2*01	TRBD1, TRBD2	11	22	25	28	10	2	12
1	9.78E-08	TGTGCCAGTAGTTATGACAGGGAGTCGTACCAAGAGACCCAGTACTTC	CASSYDRESYQETQYF	TRBV6-5*01	TRBV6-5	TRBJ2-5*01	TRBJ2-5	TRBD1*01	TRBD1	13	15	21	28	1	6	7
1	9.78E-08	TGTGCCAGTAGTCTCCAAAGACTAGCGGGGTACAATGAGCAGTTCTTC	CASSLQRLAGYNEQFF	TRBV19*01, TRBV19*02	TRBV19	TRBJ2-1*01	TRBJ2-1	TRBD2*01	TRBD2	11	19	29	30	7	0	7
1	9.78E-08	TGTGCCAGTAGTCTATCGGGCGCAAACCCGTACAGTGAGCAGTTCTTC	CASSLSGANPYSEQFF	TRBV19*01, TRBV19*02	TRBV19	TRBJ2-1*01	TRBJ2-1	TRBD1*01, TRBD2*02, TRBD2*01	TRBD1, TRBD2	11	17	20	30	5	9	14
1	9.78E-08	TGTGCCAGTAGTCTACAAAGCCGGGACAGGGGGCCCAAGCAGTTCTTC	CASSLQSRDRGPKQFF	TRBV19*01, TRBV19*02	TRBV19	TRBJ2-1*01	TRBJ2-1	TRBD1*01	TRBD1	11	22	33	37	10	3	13
1	9.78E-08	TGTGCCAGTAGTCCTCTTGGAGACAGGGGGGGCTATGGCTACACCTTC	CASSPLGDRGGYGYTF	TRBV19*01, TRBV19*03, TRBV19*02	TRBV19	TRBJ1-2*01	TRBJ1-2	TRBD1*01	TRBD1	11	21	29	32	9	2	11
1	9.78E-08	TGTGCCAGTAGTCCTCCGGTGGGGGGCGGATCCTACGAGCAGTACTTC	CASSPPVGGGSYEQYF	TRBV19*01, TRBV19*03, TRBV19*02	TRBV19	TRBJ2-7*01	TRBJ2-7	TRBD1*01, TRBD2*01	TRBD1, TRBD2	11	21	26	30	9	3	12
1	9.78E-08	TGTGCCAGTAGTCCCGGGACAGGGGCACACCAAGAGACCCAGCATTTT	CASSPGTGAHQETQHF	TRBV19*01, TRBV19*03, TRBV19*02	TRBV19	TRBJ1-5*01	TRBJ1-5	TRBD1*01	TRBD1	11	15	24	37	3	12	15
1	9.78E-08	TGTGCCAGTAGTCACACAAGACTCTATGCCTACAATGAGCAGTTCTTC	CASSHTRLYAYNEQFF	TRBV12-4*01, TRBV12-3*01	TRBV12-4, TRBV12-3	TRBJ2-1*01	TRBJ2-1	TRBD2*02, TRBD2*01	TRBD2	11	19	22	28	7	5	12
1	9.78E-08	TGTGCCAGTAGTCAGCCGGGGGTACGTCCTAACTATGGCTACACCTTC	CASSQPGVRPNYGYTF	TRBV19*01, TRBV19*03, TRBV19*02	TRBV19	TRBJ1-2*01	TRBJ1-2	TRBD2*01	TRBD2	11	16	21	28	4	6	10
1	9.78E-08	TGTGCCAGTAGTCAGACTAGCGGGAGCTCCTACAATGAGCAGTTCTTC	CASSQTSGSSYNEQFF	TRBV19*01, TRBV19*03, TRBV19*02	TRBV19	TRBJ2-1*01	TRBJ2-1	TRBD2*02	TRBD2	11	14	25	26	2	0	2
1	9.78E-08	TGTGCCAGTAGTCAAAGGACTAGCGGGAGTTCAGATGCGCAGTATTTT	CASSQRTSGSSDAQYF	TRBV7-6*01, TRBV7-6*02	TRBV7-6	TRBJ2-3*01	TRBJ2-3	TRBD2*02	TRBD2	7	16	28	31	8	2	10
1	9.78E-08	TGTGCCAGTAGTGTAGATCTTTCCTTGGTTATTTACGAGCAGTTCTTC	CASSVDLSLVIYEQFF	TRBV19*01, TRBV19*02	TRBV19	TRBJ2-1*01	TRBJ2-1	TRBD1*01, TRBD2*02, TRBD2*01	TRBD1, TRBD2	16	22	24	36	5	11	16
1	9.78E-08	TGTGCCAGTAGTGCCCGGGGGACTAGCGGGAGCAATGAGCAGTTCTTC	CASSARGTSGSNEQFF	TRBV19*01, TRBV19*03, TRBV19*02	TRBV19	TRBJ2-1*01	TRBJ2-1	TRBD2*02	TRBD2	11	18	31	32	6	0	6
1	9.78E-08	TGTGCCAGTAGTGGAAGAACAGGGGCGGCCCAAGAGACCCAGTACTTC	CASSGRTGAAQETQYF	TRBV19*01, TRBV19*03, TRBV19*02	TRBV19	TRBJ2-5*01	TRBJ2-5	TRBD1*01	TRBD1	11	18	24	29	6	4	10
1	9.78E-08	TGTGCCAGTAGTGACTTCGGCGAGGTCAGCACAGATACGCAGTATTTT	CASSDFGEVSTDTQYF	TRBV19*01, TRBV19*03, TRBV19*02	TRBV19	TRBJ2-3*01	TRBJ2-3	TRBD2*02, TRBD2*01	TRBD2	11	12	15	27	0	11	11
1	9.78E-08	TGTGCCAGTAGTATTTCTAGCGGGACTCTAGGCAATGAGCAGTATTTT	CASSISSGTLGNEQYF	TRBV19*01, TRBV19*02	TRBV19	TRBJ2-3*01	TRBJ2-3	TRBD2*02	TRBD2	13	16	24	38	2	13	15
1	9.78E-08	TGTGCCAGTAGTATTTCTAGCGGGACCCTAGGCAATGAGCAGATCTTC	CASSISSGTLGNEQIF	TRBV19*01, TRBV19*02	TRBV19	TRBJ2-1*01	TRBJ2-1	TRBD2*02	TRBD2	13	16	24	32	2	7	9
1	9.78E-08	TGTGCCAGTAGTATTTGGGGTCAGACGCGAGACGAAAAACTGTTTTTT	CASSIWGQTRDEKLFF	TRBV19*01, TRBV19*02	TRBV19	TRBJ1-4*01	TRBJ1-4	TRBD1*01, TRBD2*01	TRBD1, TRBD2	13	16	19	33	2	13	15
1	9.78E-08	TGTGCCAGTAGTATTCCTCAGGGGGCGAGACATTCACCCCTCCACTTT	CASSIPQGARHSPLHF	TRBV19*01, TRBV19*02	TRBV19	TRBJ1-6*01	TRBJ1-6	TRBD1*01	TRBD1	13	18	25	31	4	5	9
1	9.78E-08	TGTGCCAGTAGTATTCGTGGGAGGGTAGGCAATCAGCCCCAGCATTTT	CASSIRGRVGNQPQHF	TRBV19*01, TRBV19*02	TRBV19	TRBJ1-5*01	TRBJ1-5	TRBD2*02	TRBD2	13	18	24	28	4	3	7
1	9.78E-08	TGTGCCAGTAGTATTGGGACAGGACTTAGCAATCAGCCCCAGCATTTT	CASSIGTGLSNQPQHF	TRBV19*01, TRBV19*02	TRBV19	TRBJ1-5*01	TRBJ1-5	TRBD1*01	TRBD1	13	15	22	26	1	3	4
1	9.78E-08	TGTGCCAGTAGTATTGATCTACAGGGGGGCTACAGTGAGCAGTTCTTC	CASSIDLQGGYSEQFF	TRBV19*01, TRBV19*02	TRBV19	TRBJ2-1*01	TRBJ2-1	TRBD1*01	TRBD1	13	20	27	29	6	1	7
1	9.78E-08	TGTGCCAGTAGTATCTCGGCAGGGGAATACACAGATACGCAGTATTTT	CASSISAGEYTDTQYF	TRBV19*01, TRBV19*02	TRBV19	TRBJ2-3*01	TRBJ2-3	TRBD1*01	TRBD1	13	19	24	29	5	4	9
1	9.78E-08	TGTGCCAGTAGTATCTCAGGGGCTGTTTCTGGAAACACCATATATTTT	CASSISGAVSGNTIYF	TRBV19*01, TRBV19*02	TRBV19	TRBJ1-3*01	TRBJ1-3	TRBD1*01	TRBD1	13	16	21	27	2	5	7
1	9.78E-08	TGTGCCAGTAGTATCCTGGGTAGCGGGGGTACTCAGCCCCAGCATTTT	CASSILGSGGTQPQHF	TRBV19*01, TRBV19*02	TRBV19	TRBJ1-5*01	TRBJ1-5	TRBD2*01	TRBD2	13	20	28	32	6	3	9
1	9.78E-08	TGTGCCAGTAGTATCCCTAGCGGGACTCTAGGCAATGAGCAGTTCTTC	CASSIPSGTLGNEQFF	TRBV19*01, TRBV19*02	TRBV19	TRBJ2-1*01	TRBJ2-1	TRBD2*02	TRBD2	13	16	24	32	2	7	9
1	9.78E-08	TGTGCCAGTAGTATCCCCGTCTAGCGGGAGGGCTACGAGCAGTACTTC	CASSIPV*REGYEQYF	TRBV19*01, TRBV19*02	TRBV19	TRBJ2-7*01	TRBJ2-7	TRBD2*02	TRBD2	13	20	31	32	6	0	6
1	9.78E-08	TGTGCCAGTAGTATCAGGTCGGACAGGCTGAACACTGAAGCTTTCTTT	CASSIRSDRLNTEAFF	TRBV19*01, TRBV19*02	TRBV19	TRBJ1-1*01	TRBJ1-1	TRBD1*01	TRBD1	13	20	26	28	6	1	7
1	9.78E-08	TGTGCCAGTAGTATGGTAGCGGGAGAGGCTGCAGATACGCAGTATTTT	CASSMVAGEAADTQYF	TRBV19*01, TRBV19*02	TRBV19	TRBJ2-3*01	TRBJ2-3	TRBD2*02	TRBD2	13	16	24	31	2	6	8
1	9.78E-08	TGTGCCAGTAGTATGGGCAGGGGGGGTTCTAACTATGGCTACACCTTC	CASSMGRGGSNYGYTF	TRBV19*01, TRBV19*02	TRBV19	TRBJ1-2*01	TRBJ1-2	TRBD1*01, TRBD2*01	TRBD1, TRBD2	13	17	23	28	3	4	7
1	9.78E-08	TGTGCCAGTAGTATGGGGAGACAGGGGAAGGGAGAAAAACTGTTTTTT	CASSMGRQGKGEKLFF	TRBV19*01, TRBV19*02	TRBV19	TRBJ1-4*01	TRBJ1-4	TRBD1*01	TRBD1	13	19	26	33	5	6	11
1	9.78E-08	TGTGCCAGTAGTATGGGACAGGGGCCCTACAATGAAAAACTGTTTTTT	CASSMGQGPYNEKLFF	TRBV19*01, TRBV19*02	TRBV19	TRBJ1-4*01	TRBJ1-4	TRBD1*01	TRBD1	13	14	23	30	0	6	6
1	9.78E-08	TGTGCCAGTAGTATATCCTCCGGTGAGTTCTACAATGAGCAGTTCTTC	CASSISSGEFYNEQFF	TRBV19*01, TRBV19*02	TRBV19	TRBJ2-1*01	TRBJ2-1	TRBD2*02	TRBD2	14	16	20	29	1	8	9
1	9.78E-08	TGTGCCAGTAGTATATACGAGGACTCTGGGGCCAACGTCCTGACTTTC	CASSIYEDSGANVLTF	TRBV19*01, TRBV19*02	TRBV19	TRBJ2-6*01	TRBJ2-6	TRBD2*02	TRBD2	14	18	21	23	3	1	4
1	9.78E-08	TGTGCCAGTAGTATACCCACAGGGATCGCCTACAATGAGCAGTTCTTC	CASSIPTGIAYNEQFF	TRBV19*01, TRBV19*02	TRBV19	TRBJ2-1*01	TRBJ2-1	TRBD1*01	TRBD1	14	18	23	28	3	4	7
1	9.78E-08	TGTGCCAGTAGTATAGTTGACAGAGGGCCGAGTCAGCCCCAGCATTTT	CASSIVDRGPSQPQHF	TRBV19*01, TRBV19*02	TRBV19	TRBJ1-5*01	TRBJ1-5	TRBD1*01, TRBD2*02	TRBD1, TRBD2	15	18	22	32	2	9	11
1	9.78E-08	TGTGCCAGTAGTATAGTGTCTGCGGGGGGGCAGGAGACCCAGTACTTC	CASSIVSAGGQETQYF	TRBV19*01, TRBV19*02	TRBV19	TRBJ2-5*01	TRBJ2-5	TRBD2*01	TRBD2	15	21	29	33	5	3	8
1	9.78E-08	TGTGCCAGTAGTATAGTGGGCGGTAGCTCCTACAATGAGCAGTTCTTC	CASSIVGGSSYNEQFF	TRBV7-4*01	TRBV7-4	TRBJ2-1*01	TRBJ2-1	TRBD1*01, TRBD2*02, TRBD2*01	TRBD1, TRBD2	7	17	20	26	9	5	14
1	9.78E-08	TGTGCCAGTAGTATAGCTCTAGGACAGGGGGACGAAAAACTGTTTTTT	CASSIALGQGDEKLFF	TRBV19*01, TRBV19*02	TRBV19	TRBJ1-4*01	TRBJ1-4	TRBD1*01	TRBD1	15	21	30	33	5	2	7
1	9.78E-08	TGTGCCAGTAGTATAGCTGGTAGCGGGAGCGTCGGTGAGCAGTTCTTC	CASSIAGSGSVGEQFF	TRBV19*01, TRBV19*02	TRBV19	TRBJ2-1*01	TRBJ2-1	TRBD2*02	TRBD2	15	20	28	35	4	6	10
1	9.78E-08	TGTGCCAGTAGTATAGCGCCGGACAGAGTTGGGCCACCCCTCCACTTT	CASSIAPDRVGPPLHF	TRBV19*01, TRBV19*02	TRBV19	TRBJ1-6*01	TRBJ1-6	TRBD1*01	TRBD1	15	20	25	34	4	8	12
1	9.78E-08	TGTGCCAGTAGTATAGGGATGGCGGGATCTTCAGATACGCAGTATTTT	CASSIGMAGSSDTQYF	TRBV19*01, TRBV19*02	TRBV19	TRBJ2-3*01	TRBJ2-3	TRBD2*02	TRBD2	15	21	26	31	5	4	9
1	9.78E-08	TGTGCCAGTAGTATAGGGACTAGCGGGGACACCGGGGAGCTGTTTTTT	CASSIGTSGDTGELFF	TRBV19*01, TRBV19*02	TRBV19	TRBJ2-2*01	TRBJ2-2	TRBD2*01	TRBD2	15	16	27	28	0	0	0
1	9.78E-08	TGTGCCAGTAGTATAGGAGTAAGGGACGGGAACTACGAGCAGTACTTC	CASSIGVRDGNYEQYF	TRBV19*01, TRBV19*02	TRBV19	TRBJ2-7*01	TRBJ2-7	TRBD1*01, TRBD2*02, TRBD2*01	TRBD1, TRBD2	15	22	26	32	6	5	11
1	9.78E-08	TGTGCCAGTAGTATAGATCCGCGGCTGAACACCGGGGAGCTGTTTTTT	CASSIDPRLNTGELFF	TRBV19*01, TRBV19*02	TRBV19	TRBJ2-2*01	TRBJ2-2	TRBD2*02, TRBD2*01	TRBD2	16	20	23	26	3	2	5
1	9.78E-08	TGTGCCAGTAGTATAGATCAGGCAGGGGGTTTGGCGGAGCTGTTTTTT	CASSIDQAGGLAELFF	TRBV19*01, TRBV19*02	TRBV19	TRBJ2-2*01	TRBJ2-2	TRBD1*01	TRBD1	16	22	28	35	5	6	11
1	9.78E-08	TGTGCCAGTAGTATAGAGAGGGCTCTCGGGGCCAACGTCCTGACTTTC	CASSIERALGANVLTF	TRBV19*01, TRBV19*02	TRBV19	TRBJ2-6*01	TRBJ2-6	TRBD2*02	TRBD2	16	17	21	27	0	5	5
1	9.78E-08	TGTGCCAGTAGTATAATCGAGGGTAGGAGCCCGTATGGCTACACCTTC	CASSIIEGRSPYGYTF	TRBV19*01, TRBV19*02	TRBV19	TRBJ1-2*01	TRBJ1-2	TRBD2*02	TRBD2	14	18	22	33	3	10	13
1	9.78E-08	TGTGCCAGTAGTATAAGGGGCGGGATAGCCCAAGAGACCCAGTACTTC	CASSIRGGIAQETQYF	TRBV19*01, TRBV19*02	TRBV19	TRBJ2-5*01	TRBJ2-5	TRBD2*02	TRBD2	14	19	24	29	4	4	8
1	9.78E-08	TGTGCCAGTAGTATAAAGGGCCTCTCTGGGGCCAACGTCCTGACTTTC	CASSIKGLSGANVLTF	TRBV19*01, TRBV19*02	TRBV19	TRBJ2-6*01	TRBJ2-6	TRBD1*01, TRBD2*02	TRBD1, TRBD2	14	16	19	23	1	3	4
1	9.78E-08	TGTGCCAGTAGTACTTCTAGCGGGACTCTAGGCAATGAGCAGTACTTC	CASSTSSGTLGNEQYF	TRBV19*01, TRBV19*03, TRBV19*02	TRBV19	TRBJ2-5*01	TRBJ2-5	TRBD2*02	TRBD2	12	16	24	39	3	14	17
1	9.78E-08	TGTGCCAGTAGTACCCAGGGACTAGCGGGGTACAATGAGCAGTTCTTC	CASSTQGLAGYNEQFF	TRBV19*01, TRBV19*03, TRBV19*02	TRBV19	TRBJ2-1*01	TRBJ2-1	TRBD2*01	TRBD2	12	17	29	30	4	0	4
1	9.78E-08	TGTGCCAGTAGTACCCAACTAGCCGCCTTGGGAGATACGCAGTATTTT	CASSTQLAALGDTQYF	TRBV19*01, TRBV19*03, TRBV19*02	TRBV19	TRBJ2-3*01	TRBJ2-3	TRBD2*02, TRBD2*01	TRBD2	12	17	22	32	4	9	13
1	9.78E-08	TGTGCCAGTAGTACCGGAGGGTTGGGTCAAAATCAGCCCCAGCATTTT	CASSTGGLGQNQPQHF	TRBV19*01, TRBV19*03, TRBV19*02	TRBV19	TRBJ1-5*01	TRBJ1-5	TRBD2*02	TRBD2	12	15	20	30	2	9	11
1	9.78E-08	TGTGCCAGTAGTACGGGACAGGGGGCGGTTGACACTGAAGCTTTCTTT	CASSTGQGAVDTEAFF	TRBV19*01, TRBV19*03, TRBV19*02	TRBV19	TRBJ1-1*01	TRBJ1-1	TRBD1*01	TRBD1	12	14	25	31	1	5	6
1	9.78E-08	TGTGCCAGTAGTACGGGACAGGGGGCAACGGATTCACCCCTCCACTTT	CASSTGQGATDSPLHF	TRBV19*01, TRBV19*03, TRBV19*02	TRBV19	TRBJ1-6*01	TRBJ1-6	TRBD1*01	TRBD1	12	14	25	31	1	5	6
1	9.78E-08	TGTGCCAGTAGTACGGATAACAGGGGGACTTCGAGTGAGCAGTTCTTC	CASSTDNRGTSSEQFF	TRBV19*01, TRBV19*03, TRBV19*02	TRBV19	TRBJ2-1*01	TRBJ2-1	TRBD1*01	TRBD1	12	19	26	35	6	8	14
1	9.78E-08	TGTGCCAGTAGTACGGACAGGGGCGCGGACCTTGAAAAACTGTTTTTT	CASSTDRGADLEKLFF	TRBV19*01, TRBV19*03, TRBV19*02	TRBV19	TRBJ1-4*01	TRBJ1-4	TRBD1*01	TRBD1	12	14	22	32	1	9	10
1	9.78E-08	TGTGCCAGTAGTACGGACAGGGGGAATGTTAACTATGGCTACACCTTC	CASSTDRGNVNYGYTF	TRBV19*01, TRBV19*03, TRBV19*02	TRBV19	TRBJ1-2*01	TRBJ1-2	TRBD1*01	TRBD1	12	14	23	29	1	5	6
1	9.78E-08	TGTGCCAGTAGTACACAGACTAGCGGGGGATACAATGAGCAGTTCTTC	CASSTQTSGGYNEQFF	TRBV19*01, TRBV19*02	TRBV19	TRBJ2-1*01	TRBJ2-1	TRBD2*01	TRBD2	12	17	28	30	4	1	5
1	9.78E-08	TGTGCCAGTAGTACAGCCGGGACTAGCGCGTACAATGAGCAGTACTTC	CASSTAGTSAYNEQYF	TRBV19*01, TRBV19*02	TRBV19	TRBJ2-5*01	TRBJ2-5	TRBD2*02, TRBD2*01	TRBD2	12	18	27	39	5	11	16
1	9.78E-08	TGTGCCAGTAGTACAACCGGGACTAGCGGGACCAATGAGCAGTTCTTC	CASSTTGTSGTNEQFF	TRBV19*01, TRBV19*02	TRBV19	TRBJ2-1*01	TRBJ2-1	TRBD2*02	TRBD2	12	18	30	32	5	1	6
1	9.78E-08	TGTGCCAGTAGTAGCGGGAGGGGCTCCTACAATGAGCCCCAGCATTTT	CASSSGRGSYNEPQHF	TRBV19*01, TRBV19*03, TRBV19*02	TRBV19	TRBJ1-5*01	TRBJ1-5	TRBD2*02	TRBD2	12	13	21	29	0	7	7
1	9.78E-08	TGTGCCAGTAGTAGCATCGGGACTAGCGGGACTAATGAGCAGTTCTTC	CASSSIGTSGTNEQFF	TRBV19*01, TRBV19*03, TRBV19*02	TRBV19	TRBJ2-1*01	TRBJ2-1	TRBD2*02	TRBD2	12	18	30	33	5	2	7
1	9.78E-08	TGTGCCAGTAGTAGGGGAGGAGGAGCGCCTCAAGAGACCCAGTACTTC	CASSRGGGAPQETQYF	TRBV19*01, TRBV19*03, TRBV19*02	TRBV19	TRBJ2-5*01	TRBJ2-5	TRBD2*02	TRBD2	12	14	19	30	1	10	11
1	9.78E-08	TGTGCCAGTAGTAGACTAGCGGGAGGCCGAGGCAATGAGCAGTTCTTC	CASSRLAGGRGNEQFF	TRBV19*01, TRBV19*02	TRBV19	TRBJ2-1*01	TRBJ2-1	TRBD2*02	TRBD2	12	13	25	32	0	6	6
1	9.78E-08	TGTGCCAGTAGTAGACTAGCGGGAGGCCGAGGCAACGAGTAGCACTTC	CASSRLAGGRGNE*HF	TRBV19*01, TRBV19*02	TRBV19	TRBJ2-7*01	TRBJ2-7	TRBD2*02	TRBD2	12	13	25	43	0	17	17
1	9.78E-08	TGTGCCAGTAGTAGACAGGGTGGTCGTGGCAATCAGCCCCAGCATTTT	CASSRQGGRGNQPQHF	TRBV19*01, TRBV19*02	TRBV19	TRBJ1-5*01	TRBJ1-5	TRBD1*01	TRBD1	12	13	19	28	0	8	8
1	9.78E-08	TGTGCCAGTAGTAACTACAGGGGCAGGTCTAATTCACCCCTCCACTTT	CASSNYRGRSNSPLHF	TRBV19*01, TRBV19*03, TRBV19*02	TRBV19	TRBJ1-6*01	TRBJ1-6	TRBD1*01	TRBD1	12	16	22	29	3	6	9
1	9.78E-08	TGTGCCAGTAGCTCTCCGGTCGGGTTTATGGACACTGAAGCTTTCTTT	CASSSPVGFMDTEAFF	TRBV7-9*01, TRBV7-9*04, TRBV7-9*02	TRBV7-9	TRBJ1-1*01	TRBJ1-1	TRBD2*02, TRBD2*01	TRBD2	14	20	23	31	5	7	12
1	9.78E-08	TGTGCCAGTAGCTCTCCGGTCGGGTTTATGAACACTGAAGCTCTCTTT	CASSSPVGFMNTEALF	TRBV7-9*01, TRBV7-9*04, TRBV7-9*02	TRBV7-9	TRBJ1-1*01	TRBJ1-1	TRBD2*02, TRBD2*01	TRBD2	14	20	23	28	5	4	9
1	9.78E-08	TGTGCCAGTAGCTCAACGGACAGGGGGCTTGTAGATACGCAGTATTTT	CASSSTDRGLVDTQYF	TRBV19*01, TRBV19*03, TRBV19*02	TRBV19	TRBJ2-3*01	TRBJ2-3	TRBD1*01	TRBD1	11	17	27	32	5	4	9
1	9.78E-08	TGTGCCAGTAGCTGGAGGGAAACCCAGAGTGACACTGAAGCTTTCTTT	CASSWRETQSDTEAFF	TRBV7-8*01, TRBV7-8*03	TRBV7-8	TRBJ1-1*01	TRBJ1-1	TRBD2*02	TRBD2	12	13	18	31	0	12	12
1	9.78E-08	TGTGCCAGTAGCCCTCGTGGAGCGGGACGCACAGATACGCAGTATTTT	CASSPRGAGRTDTQYF	TRBV13*02, TRBV13*01	TRBV13	TRBJ2-3*01	TRBJ2-3	TRBD2*02	TRBD2	11	20	26	28	8	1	9
1	9.78E-08	TGTGCCAGTAGCCCTGGACAGGTTGGGGTGACAGATACGCAGTATTTT	CASSPGQVGVTDTQYF	TRBV11-3*01, TRBV11-3*02	TRBV11-3	TRBJ2-3*01	TRBJ2-3	TRBD1*01	TRBD1	11	15	21	30	3	8	11
1	9.78E-08	TGTGCCAGTAGCCCCCTCGGTGAAGGGGGGACCTACGGGCAGTACTTC	CASSPLGEGGTYGQYF	TRBV19*01, TRBV19*03, TRBV19*02	TRBV19	TRBJ2-7*01	TRBJ2-7	TRBD1*01, TRBD2*01	TRBD1, TRBD2	11	23	28	31	11	2	13
1	9.78E-08	TGTGCCAGTAGCCCAGGACAGTATGGGCTCACAGATACGCAGTACTTC	CASSPGQYGLTDTQYF	TRBV19*01, TRBV19*03, TRBV19*02	TRBV19	TRBJ2-5*01	TRBJ2-5	TRBD1*01	TRBD1	11	15	20	39	3	18	21
1	9.78E-08	TGTGCCAGTAGCCACTCTTTTTCGGATACCAAAAACATTCAGTACTTC	CASSHSFSDTKNIQYF	TRBV4-2*01	TRBV4-2	TRBJ2-4*01	TRBJ2-4	TRBD1*01, TRBD2*02, TRBD2*01	TRBD1, TRBD2	13	23	25	28	9	2	11
1	9.78E-08	TGTGCCAGTAGCGTGTGACTGGCGGGGCTTTACAATGAGCAGTTCTTC	CASSV*LAGLYNEQFF	TRBV9*02, TRBV9*01, TRBV9*03	TRBV9	TRBJ2-1*01	TRBJ2-1	TRBD2*01	TRBD2	13	21	26	30	7	3	10
1	9.78E-08	TGTGCCAGTAGCGCCTTGTCCCTAGCGGGAGGGCACGAGCAGTACTTC	CASSALSLAGGHEQYF	TRBV19*01, TRBV19*03, TRBV19*02	TRBV19	TRBJ2-7*01	TRBJ2-7	TRBD2*02	TRBD2	11	21	32	34	9	1	10
1	9.78E-08	TGTGCCAGTAGCATTCAGGGACAGGGAGCTAACCATGGCTACACCTTC	CASSIQGQGANHGYTF	TRBV7-3*05, TRBV7-3*01	TRBV7-3	TRBJ1-2*01	TRBJ1-2	TRBD1*01	TRBD1	11	17	25	28	5	2	7
1	9.78E-08	TGTGCCAGTAGCATGCCAGGGGTGGGGCACCTCTATGGCTACACCTTC	CASSMPGVGHLYGYTF	TRBV19*01, TRBV19*03, TRBV19*02	TRBV19	TRBJ1-2*01	TRBJ1-2	TRBD1*01	TRBD1	11	16	21	32	4	10	14
1	9.78E-08	TGTGCCAGTAGCACCTTTGACAGGGTGATCGGCACTGAAACTTTCTTT	CASSTFDRVIGTETFF	TRBV5-6*01	TRBV5-6	TRBJ1-1*01	TRBJ1-1	TRBD1*01	TRBD1	11	18	24	32	6	7	13
1	9.78E-08	TGTGCCAGTAGCACCCTCACAGGGGGCGCGATCTAGGGCTGCACCTTC	CASSTLTGGAI*GCTF	TRBV19*01, TRBV19*03, TRBV19*02	TRBV19	TRBJ1-2*01	TRBJ1-2	TRBD1*01	TRBD1	11	18	26	36	6	9	15
1	9.78E-08	TGTGCCAGTAGCAATGTCCGGGACTTTCGATACAATGAGCAGTTCTTC	CASSNVRDFRYNEQFF	TRBV19*01, TRBV19*03, TRBV19*02	TRBV19	TRBJ2-1*01	TRBJ2-1	TRBD2*02, TRBD2*01	TRBD2	11	19	24	30	7	5	12
1	9.78E-08	TGTGCCAGTAGGCTAGCGGGGGACCCTACGTACAATGAGCAGTTCTTC	CASRLAGDPTYNEQFF	TRBV19*01, TRBV19*03, TRBV19*02	TRBV19	TRBJ2-1*01	TRBJ2-1	TRBD2*01	TRBD2	10	12	21	30	1	8	9
1	9.78E-08	TGTGCCAGTAGGACCGGGACAGGGTCGCCCAATCAGCCCCAGCATTTT	CASRTGTGSPNQPQHF	TRBV19*01, TRBV19*03, TRBV19*02	TRBV19	TRBJ1-5*01	TRBJ1-5	TRBD1*01	TRBD1	10	15	23	29	4	5	9
1	9.78E-08	TGTGCCAGTAGGACCAACCTCCGGGACAGGGGACGAAAACTGTTTTTT	CASRTNLRDRGRKLFF	TRBV19*01, TRBV19*03, TRBV19*02	TRBV19	TRBJ1-4*01	TRBJ1-4	TRBD1*01	TRBD1	10	22	31	35	11	3	14
1	9.78E-08	TGTGCCAGTAGACTTGGACAGGCCAACCCTAACTATGGCTACACCTTC	CASRLGQANPNYGYTF	TRBV19*01, TRBV19*03, TRBV19*02	TRBV19	TRBJ1-2*01	TRBJ1-2	TRBD1*01	TRBD1	10	15	21	28	4	6	10
1	9.78E-08	TGTGCCAGTAGACCTCTGACAGGGAGGGCAAATGGAAAACTGTTTTTT	CASRPLTGRANGKLFF	TRBV12-4*01, TRBV12-3*01	TRBV12-4, TRBV12-3	TRBJ1-4*01	TRBJ1-4	TRBD1*01, TRBD2*02	TRBD1, TRBD2	7	17	23	30	9	6	15
1	9.78E-08	TGTGCCAGTAGACCCGACAGGACGTATAGCAATCAGTCCCAGCATTTT	CASRPDRTYSNQSQHF	TRBV19*01, TRBV19*03, TRBV19*02	TRBV19	TRBJ1-5*01	TRBJ1-5	TRBD1*01	TRBD1	10	15	20	26	4	5	9
1	9.78E-08	TGTGCCAGTAGACAGGTTCCAGGGGGCCCCTGCAATGAGCAGTTCTTC	CASRQVPGGPCNEQFF	TRBV19*01, TRBV19*03, TRBV19*02	TRBV19	TRBJ2-1*01	TRBJ2-1	TRBD1*01	TRBD1	10	19	26	28	8	1	9
1	9.78E-08	TGTGCCAGTAGAACTTCTAGCGGGACTCTAGGCAATGAGCAGTTCTTC	CASRTSSGTLGNEQFF	TRBV19*01, TRBV19*03, TRBV19*02	TRBV19	TRBJ2-1*01	TRBJ2-1	TRBD2*02	TRBD2	10	16	24	32	5	7	12
1	9.78E-08	TGTGCCAGTAATCATCCGCTGGGGACAGGGAACTGCGAGCAGTACTTC	CASNHPLGTGNCEQYF	TRBV19*01, TRBV19*03, TRBV19*02	TRBV19	TRBJ2-7*01	TRBJ2-7	TRBD1*01	TRBD1	9	21	29	35	11	5	16
1	9.78E-08	TGTGCCAGTAAGATCGACTAGCGGGGTTACACAGATACGCAGTATTTT	CASKID*RGYTDTQYF	TRBV9*02, TRBV9*01, TRBV9*03	TRBV9	TRBJ2-3*01	TRBJ2-3	TRBD2*01	TRBD2	7	15	25	29	7	3	10
1	9.78E-08	TGTGCCAGTAAAGTTGACGGGATGGATGGGGCCAACGTCCTGACTTTC	CASKVDGMDGANVLTF	TRBV19*01, TRBV19*03, TRBV19*02	TRBV19	TRBJ2-6*01	TRBJ2-6	TRBD2*02	TRBD2	9	17	21	26	7	4	11
1	9.78E-08	TGTGCCAGCTTACGACTAGCGGATACCATCAAGGATACGCAGTATTTT	CASLRLADTIKDTQYF	TRBV7-2*04, TRBV7-2*01	TRBV7-2	TRBJ2-3*01	TRBJ2-3	TRBD2*02, TRBD2*01	TRBD2	8	13	21	33	4	11	15
1	9.78E-08	TGTGCCAGCTCTTGGGGGAACACTGAAGCTTTCTTTGGACAGTACTTC	CASSWGNTEAFFGQYF	TRBV7-3*05, TRBV7-3*01	TRBV7-3	TRBJ2-7*01	TRBJ2-7	TRBD1*01, TRBD2*01	TRBD1, TRBD2	8	13	17	39	4	21	25
1	9.78E-08	TGTGCCAGCTCTCTGACTAGCGGTTCAGCGGCAGATACGCAGTATTTT	CASSLTSGSAADTQYF	TRBV9*02, TRBV9*01, TRBV9*03	TRBV9	TRBJ2-3*01	TRBJ2-3	TRBD2*02, TRBD2*01	TRBD2	8	14	22	31	5	8	13
1	9.78E-08	TGTGCCAGCTCGCCCCTTGCGGGAGACAACACAGATACGCAGTATTTT	CASSPLAGDNTDTQYF	TRBV18*01	TRBV18	TRBJ2-3*01	TRBJ2-3	TRBD2*02	TRBD2	10	18	24	29	7	4	11
1	9.78E-08	TGTGCCAGCTCGAAGGACGGGGTCCGGGAAGTAGAGTCCTAGTACTTC	CASSKDGVREVES*YF	TRBV2*01, TRBV2*02, TRBV2*03	TRBV2	TRBJ2-5*01	TRBJ2-5	TRBD2*02, TRBD2*01	TRBD2	8	24	28	40	15	11	26
1	9.78E-08	TGTGCCAGCTCACCCGACATCCTAGCGGGAGGAGAGACCCAGTACTTC	CASSPDILAGGETQYF	TRBV18*01	TRBV18	TRBJ2-5*01	TRBJ2-5	TRBD2*02	TRBD2	13	21	31	32	7	0	7
1	9.78E-08	TGTGCCAGCTCACCACCGTCGGCGGAGGCGTTACGTGGCTACACCTTC	CASSPPSAEALRGYTF	TRBV18*01	TRBV18	TRBJ1-2*01	TRBJ1-2	TRBD2*02	TRBD2	16	23	27	35	6	7	13
1	9.78E-08	TGTGCCAGCTCACCAGAGCAGCCCGACCCTGGAAACACCATATATTTT	CASSPEQPDPGNTIYF	TRBV3-1*02, TRBV3-1*01	TRBV3-1	TRBJ1-3*01	TRBJ1-3	TRBD1*01, TRBD2*02, TRBD2*01	TRBD1, TRBD2	8	20	23	28	11	4	15
1	9.78E-08	TGTGCCAGCTCACAGACGACAGCCCCGGGCACCGGGGAGCTGTTTTTT	CASSQTTAPGTGELFF	TRBV18*01	TRBV18	TRBJ2-2*01	TRBJ2-2	TRBD1*01, TRBD2*01	TRBD1, TRBD2	12	17	21	29	4	7	11
1	9.78E-08	TGTGCCAGCTCACAATCCTATACAGGGAATGGCAATGAGCAGTTCTTC	CASSQSYTGNGNEQFF	TRBV18*01	TRBV18	TRBJ2-1*01	TRBJ2-1	TRBD1*01	TRBD1	12	21	26	32	8	5	13
1	9.78E-08	TGTGCCAGCTCAGGGCTAGCGGGAGCAAAACGGGAGACCCAGTACTTC	CASSGLAGAKRETQYF	TRBV9*02, TRBV9*01, TRBV9*03	TRBV9	TRBJ2-5*01	TRBJ2-5	TRBD2*02	TRBD2	8	15	24	33	6	8	14
1	9.78E-08	TGTGCCAGCTCAGATGAACGGGGACCTCACTCCGGGGAGCTGTTTTTT	CASSDERGPHSGELFF	TRBV18*01	TRBV18	TRBJ2-2*01	TRBJ2-2	TRBD1*01, TRBD2*02, TRBD2*01	TRBD1, TRBD2	11	20	24	31	8	6	14
1	9.78E-08	TGTGCCAGCTGCCTAGCGGCGGGAGGGTTGACAGATACGCAGTATTTT	CASCLAAGGLTDTQYF	TRBV7-7*01	TRBV7-7	TRBJ2-3*01	TRBJ2-3	TRBD2*02	TRBD2	8	18	26	30	9	3	12
1	9.78E-08	TGTGCCAGCTGAACGTGGACACCGGGACGGGGGGAGACCCAGTACTTC	CAS*TWTPGRGETQYF	TRBV12-4*01, TRBV12-3*01	TRBV12-4, TRBV12-3	TRBJ2-5*01	TRBJ2-5	TRBD2*01	TRBD2	8	27	32	33	18	0	18
1	9.78E-08	TGTGCCAGCTACGCGACCCCCGGGACTAGCCCCTACGAGCAGTACTTC	CASYATPGTSPYEQYF	TRBV6-5*01	TRBV6-5	TRBJ2-7*01	TRBJ2-7	TRBD2*02, TRBD2*01	TRBD2	8	21	29	31	12	1	13
1	9.78E-08	TGTGCCAGCCTGTCGTACCCGGGACAGAAATCCTACGAGCAGTACTTC	CASLSYPGQKSYEQYF	TRBV6-4*02, TRBV6-4*01	TRBV6-4	TRBJ2-7*01	TRBJ2-7	TRBD1*01	TRBD1	8	20	26	30	11	3	14
1	9.78E-08	TGTGCCAGCCGGCCGGGACAGGGGAATAGGGATCAGCCCCAGCATTTT	CASRPGQGNRDQPQHF	TRBV2*01, TRBV2*02, TRBV2*03	TRBV2	TRBJ1-5*01	TRBJ1-5	TRBD1*01	TRBD1	8	14	23	31	5	7	12
1	9.78E-08	TGTGCCAGCCAGCACGAGCGGGAAACAGATAACTATGGCTACACCTTC	CASQHERETDNYGYTF	TRBV6-3*01, TRBV6-2*01	TRBV6-3, TRBV6-2	TRBJ1-2*01	TRBJ1-2	TRBD2*02	TRBD2	8	16	22	29	7	6	13
1	9.78E-08	TGTGCCAGCCAATAAACGGGGTACGGGATGGGAATCACCCTCCACTTT	CASQ*TGYGMGITLHF	TRBV12-4*01, TRBV12-3*01	TRBV12-4, TRBV12-3	TRBJ1-6*01	TRBJ1-6	TRBD2*02, TRBD2*01	TRBD2	8	23	27	37	14	9	23
1	9.78E-08	TGTGCCAGCGTGAGATCGGGGCAAGCGAACACCGGGGAGCTGTTTTTT	CASVRSGQANTGELFF	TRBV2*01, TRBV2*02, TRBV2*03	TRBV2	TRBJ2-2*01	TRBJ2-2	TRBD1*01, TRBD2*01	TRBD1, TRBD2	8	17	21	25	8	3	11
1	9.78E-08	TGTGCCAGCGCCTCCGGGAGGCTAGCGGTAGACAATGAGCAGTTCTTC	CASASGRLAVDNEQFF	TRBV11-2*01	TRBV11-2	TRBJ2-1*01	TRBJ2-1	TRBD2*02, TRBD2*01	TRBD2	8	21	27	31	12	3	15
1	9.78E-08	TGTGCCAGCGCCGGGGGGGGAGGGTCCGGGGCCAACGTCCTGACTTTC	CASAGGGGSGANVLTF	TRBV2*01, TRBV2*02, TRBV2*03	TRBV2	TRBJ2-6*01	TRBJ2-6	TRBD2*01	TRBD2	8	11	18	27	2	8	10
1	9.78E-08	TGTGCCAGCGCAGCAGCCCCAGCGGGAGGCGATAATGAGCAGTTCTTC	CASAAAPAGGDNEQFF	TRBV18*01	TRBV18	TRBJ2-1*01	TRBJ2-1	TRBD2*02	TRBD2	8	20	28	33	11	4	15
1	9.78E-08	TGTGCCAGCGCAACTACTAGGGGGGCGGAGGACAATGAGCAGTTCTTC	CASATTRGAEDNEQFF	TRBV7-9*03, TRBV7-9*01, TRBV7-9*04, TRBV7-9*02	TRBV7-9	TRBJ2-1*01	TRBJ2-1	TRBD1*01, TRBD2*01	TRBD1, TRBD2	8	20	25	31	11	5	16
1	9.78E-08	TGTGCCAGCGGTTTGGGCGGGCGGGGCCCCACAGATACGCGGTATTTT	CASGLGGRGPTDTRYF	TRBV4-2*01	TRBV4-2	TRBJ2-3*01	TRBJ2-3	TRBD2*01	TRBD2	8	20	25	29	11	3	14
1	9.78E-08	TGTGCCAGCGGTTTGGGCAGGCGGGGCCCCACAGATACGCAGTATTTT	CASGLGRRGPTDTQYF	TRBV4-2*01	TRBV4-2	TRBJ2-3*01	TRBJ2-3	TRBD2*01	TRBD2	8	20	25	29	11	3	14
1	9.78E-08	TGTGCCAGCGGTTCGTACCTAGCGGGAGGGCGGAATGAGCAGTTCTTC	CASGSYLAGGRNEQFF	TRBV12-4*01, TRBV12-3*01	TRBV12-4, TRBV12-3	TRBJ2-1*01	TRBJ2-1	TRBD2*02	TRBD2	12	18	29	33	5	3	8
1	9.78E-08	TGTGCCAGCGGTTATGGGCCGGGACAGGGCCAAGAGACCCGGTACTTC	CASGYGPGQGQETRYF	TRBV6-5*01	TRBV6-5	TRBJ2-5*01	TRBJ2-5	TRBD1*01	TRBD1	13	20	28	29	6	0	6
1	9.78E-08	TGTGCCAGCGGTGATTCCCATCCCCACTCCACAGATACGCAGTACTTC	CASGDSHPHSTDTQYF	TRBV19*01, TRBV19*03, TRBV19*02	TRBV19	TRBJ2-7*01, TRBJ2-5*01	TRBJ2-7, TRBJ2-5	TRBD1*01, TRBD2*02, TRBD2*01	TRBD1, TRBD2	7	30	33	38	22	4	26
1	9.78E-08	TGTGCCAGCGGTGAAGCGCTTCCGCGGTACCACAATGAGCAGTTCTTC	CASGEALPRYHNEQFF	TRBV6-1*01	TRBV6-1	TRBJ2-1*01	TRBJ2-1	TRBD2*02, TRBD2*01	TRBD2	16	23	26	31	6	4	10
1	9.78E-08	TGTGCCAGCGGCTTGGGACAGCTCTATAGCAATCAGCCCCAGCATTTT	CASGLGQLYSNQPQHF	TRBV7-2*04, TRBV7-2*01	TRBV7-2	TRBJ1-5*01	TRBJ1-5	TRBD1*01	TRBD1	13	14	20	26	0	5	5
1	9.78E-08	TGTGCCAGCGGCTCTCCGGTCGGGTTTATGAACACTGAGGCTTTCTTT	CASGSPVGFMNTEAFF	TRBV7-9*01, TRBV7-9*04, TRBV7-9*02	TRBV7-9	TRBJ1-1*01	TRBJ1-1	TRBD2*02, TRBD2*01	TRBD2	14	20	23	28	5	4	9
1	9.78E-08	TGTGCCAGCGGCTCTGGGGTGGGCGGGAATGGTGATTCGCAGTATTTT	CASGSGVGGNGDSQYF	TRBV11-2*01	TRBV11-2	TRBJ2-3*01	TRBJ2-3	TRBD2*02	TRBD2	12	22	27	33	9	5	14
1	9.78E-08	TGTGCCAGCGGCCTTACCGGGACTAGCGATGCAGATACGCAGTATTTT	CASGLTGTSDADTQYF	TRBV2*01, TRBV2*02, TRBV2*03	TRBV2	TRBJ2-3*01	TRBJ2-3	TRBD2*02, TRBD2*01	TRBD2	8	18	27	31	9	3	12
1	9.78E-08	TGTGCCAGCGGCCGAACCGGACAGGGGGCTAACTATGGCTACACCTTC	CASGRTGQGANYGYTF	TRBV4-2*01	TRBV4-2	TRBJ1-2*01	TRBJ1-2	TRBD1*01	TRBD1	12	18	27	28	5	0	5
1	9.78E-08	TGTGCCAGCGGCCAAGGGACAGGTGGGGAGATTTCACCCCTCCACTTT	CASGQGTGGEISPLHF	TRBV2*01, TRBV2*02, TRBV2*03	TRBV2	TRBJ1-6*01	TRBJ1-6	TRBD1*01	TRBD1	8	15	22	32	6	9	15
1	9.78E-08	TGTGCCAGCGGCCAAGACCTAGGAGGGGGCACAGGTACGCAGTATTTT	CASGQDLGGGTGTQYF	TRBV14*01	TRBV14	TRBJ2-3*01	TRBJ2-3	TRBD2*02	TRBD2	16	21	26	28	4	1	5
1	9.78E-08	TGTGCCAGCGGCGGGGGGGGCGGGAGAAACACCGGGGAGCTGTTTTTT	CASGGGGGRNTGELFF	TRBV6-1*01	TRBV6-1	TRBJ2-2*01	TRBJ2-2	TRBD2*01	TRBD2	8	10	18	27	1	8	9
1	9.78E-08	TGTGCCAGCGGGCCGGGACCAAGGGATACGCAGTATGGCTACACCTTC	CASGPGPRDTQYGYTF	TRBV11-2*01	TRBV11-2	TRBJ1-2*01	TRBJ1-2	TRBD1*01, TRBD2*02, TRBD2*01	TRBD1, TRBD2	8	14	18	33	5	14	19
1	9.78E-08	TGTGCCAGCGGGGGACAGTAACGGGAGTTGACCTACCAGTAGTACTTC	CASGGQ*RELTYQ*YF	TRBV6-4*02, TRBV6-4*01	TRBV6-4	TRBJ2-7*01	TRBJ2-7	TRBD1*01	TRBD1	8	11	17	40	2	22	24
1	9.78E-08	TGTGCCAGCGGACGCTACAGGGACAGGGAGTCGGATACGCAGTATTTT	CASGRYRDRESDTQYF	TRBV7-9*03, TRBV7-9*01, TRBV7-9*04, TRBV7-9*02	TRBV7-9	TRBJ2-3*01	TRBJ2-3	TRBD1*01	TRBD1	8	19	27	33	10	5	15
1	9.78E-08	TGTGCCAGCGGAAGTACGGGAGCGGGTGGCACAGATACGCAGTATTTT	CASGSTGAGGTDTQYF	TRBV6-4*02, TRBV6-4*01	TRBV6-4	TRBJ2-3*01	TRBJ2-3	TRBD2*02, TRBD2*01	TRBD2	8	20	25	28	11	2	13
1	9.78E-08	TGTGCCAGCGATAACTCGATGAGCTCTGGGGCCAACGTCCTGACTTTC	CASDNSMSSGANVLTF	TRBV6-3*01, TRBV6-2*01	TRBV6-3, TRBV6-2	TRBJ2-6*01	TRBJ2-6	TRBD2*02, TRBD2*01	TRBD2	8	13	15	23	4	7	11
1	9.78E-08	TGTGCCAGCGACTTCACCGGGACTAGCGGACCCTACGAGCAGTACTTC	CASDFTGTSGPYEQYF	TRBV2*01, TRBV2*02, TRBV2*03	TRBV2	TRBJ2-7*01	TRBJ2-7	TRBD2*02, TRBD2*01	TRBD2	8	18	28	31	9	2	11
1	9.78E-08	TGTGCCAGCGACTCTCCGGTCGGGTTTATGAACACTGAAGCTTTCTTT	CASDSPVGFMNTEAFF	TRBV7-9*03, TRBV7-9*01, TRBV7-9*04, TRBV7-9*02	TRBV7-9	TRBJ1-1*01	TRBJ1-1	TRBD2*02, TRBD2*01	TRBD2	8	20	23	28	11	4	15
1	9.78E-08	TGTGCCAGCGACTCAGCGGGAGAGGGGTACACAGATACGCAGTATTTT	CASDSAGEGYTDTQYF	TRBV9*02, TRBV9*01, TRBV9*03	TRBV9	TRBJ2-3*01	TRBJ2-3	TRBD2*02	TRBD2	8	14	21	29	5	7	12
1	9.78E-08	TGTGCCAGCATTAGGGCCTTTAGCGGGAGTACAGATACGCAGTATTTT	CASIRAFSGSTDTQYF	TRBV6-5*01	TRBV6-5	TRBJ2-3*01	TRBJ2-3	TRBD2*02	TRBD2	9	20	28	30	10	1	11
1	9.78E-08	TGTGCCAGCATTAGGGCCTTTAACGGGAGTATCGGGGAGCGGTTTTTT	CASIRAFNGSIGERFF	TRBV6-1*01	TRBV6-1	TRBJ2-2*01	TRBJ2-2	TRBD2*02	TRBD2	9	23	28	32	13	3	16
1	9.78E-08	TGTGCCAGCATTAGGACTAGCGGGAGAGCCAAAAACATTCAGTACTTC	CASIRTSGRAKNIQYF	TRBV2*01, TRBV2*02, TRBV2*03	TRBV2	TRBJ2-4*01	TRBJ2-4	TRBD2*02	TRBD2	9	13	25	26	3	0	3
1	9.78E-08	TGTGCCAGCATCCTCTCTGGGCGGGAGGTAGGTTACGAGCAGTACTTC	CASILSGREVGYEQYF	TRBV6-1*01	TRBV6-1	TRBJ2-7*01	TRBJ2-7	TRBD2*02	TRBD2	9	20	27	33	10	5	15
1	9.78E-08	TGTGCCAGCATCAGAAACGGGGGGATACAGTACGATGAGCAGTTCTTC	CASIRNGGIQYDEQFF	TRBV12-4*01, TRBV12-3*01	TRBV12-4, TRBV12-3	TRBJ2-1*01	TRBJ2-1	TRBD2*01	TRBD2	9	17	23	30	7	6	13
1	9.78E-08	TGTGCCAGCATGGGACTTAGCGGAAAGGTGCTCTACGAGCAGTACTTC	CASMGLSGKVLYEQYF	TRBV2*01, TRBV2*02, TRBV2*03	TRBV2	TRBJ2-7*01	TRBJ2-7	TRBD2*02, TRBD2*01	TRBD2	9	17	22	32	7	9	16
1	9.78E-08	TGTGCCAGCATGGAGGCGGGTTTGTGAGCCAAAAACATTCAGTACTTC	CASMEAGL*AKNIQYF	TRBV2*01, TRBV2*02, TRBV2*03	TRBV2	TRBJ2-4*01	TRBJ2-4	TRBD2*02, TRBD2*01	TRBD2	9	15	19	26	5	6	11
1	9.78E-08	TGTGCCAGCATGATGTCTAGCGGGAGCTCCTACAATGAGCAGTACTTC	CASMMSSGSSYNEQYF	TRBV2*01, TRBV2*02, TRBV2*03	TRBV2	TRBJ2-7*01	TRBJ2-7	TRBD2*02	TRBD2	9	16	25	36	6	10	16
1	9.78E-08	TGTGCCAGCATGATGACTAGCGAGAGCTCCTACAATGAGCAGTACTTC	CASMMTSESSYNEQYF	TRBV2*01, TRBV2*02, TRBV2*03	TRBV2	TRBJ2-5*01	TRBJ2-5	TRBD2*02, TRBD2*01	TRBD2	9	14	21	39	4	17	21
1	9.78E-08	TGTGCCAGCATGACGGCTAGCGGGAGCTCCTACAATGAGCAGTTCTTC	CASMTASGSSYNEQFF	TRBV2*01, TRBV2*02, TRBV2*03	TRBV2	TRBJ2-1*01	TRBJ2-1	TRBD2*02	TRBD2	9	16	25	26	6	0	6
1	9.78E-08	TGTGCCAGCATGAGTAGCGGGGACACCGGGGATTCACCCCTCCACTTT	CASMSSGDTGDSPLHF	TRBV6-6*02, TRBV6-5*01, TRBV6-6*01, TRBV6-6*03, TRBV6-1*01, TRBV6-6*04	TRBV6-6, TRBV6-5, TRBV6-1	TRBJ1-6*01	TRBJ1-6	TRBD2*01	TRBD2	9	14	21	31	4	9	13
1	9.78E-08	TGTGCCAGCATAACAGACAGGCTACGGGTGAACACTGAAGCCTTCTTT	CASITDRLRVNTEAFF	TRBV12-4*01, TRBV12-3*01	TRBV12-4, TRBV12-3	TRBJ1-1*01	TRBJ1-1	TRBD1*01	TRBD1	9	15	20	28	5	7	12
1	9.78E-08	TGTGCCAGCACTTCTAAGCGGGAAAGCTCCTACAATGAGCAGTTCTTC	CASTSKRESSYNEQFF	TRBV6-1*01	TRBV6-1	TRBJ2-1*01	TRBJ2-1	TRBD2*02	TRBD2	9	16	22	26	6	3	9
1	9.78E-08	TGTGCCAGCACTCTGAATGTTAGACTAGCGGGATATAAGCAGTTCTTC	CASTLNVRLAGYKQFF	TRBV7-2*04, TRBV7-2*01	TRBV7-2	TRBJ2-1*01	TRBJ2-1	TRBD2*02	TRBD2	9	22	32	37	12	4	16
1	9.78E-08	TGTGCCAGCACTGGACAGGGAGGGCCGGGCACCGGGGAGCTGTTTTTT	CASTGQGGPGTGELFF	TRBV7-8*01, TRBV7-8*03	TRBV7-8	TRBJ2-2*01	TRBJ2-2	TRBD1*01	TRBD1	9	12	19	29	2	9	11
1	9.78E-08	TGTGCCAGCACCTTTGGCGGTAGCGGGAGTCGGAACGAGCAGTACTTC	CASTFGGSGSRNEQYF	TRBV5-5*01	TRBV5-5	TRBJ2-7*01	TRBJ2-7	TRBD2*02	TRBD2	13	20	28	34	6	5	11
1	9.78E-08	TGTGCCAGCACCTTTGGGACTAGCGGGAGACCGGAGACCCAGTACTTC	CASTFGTSGRPETQYF	TRBV6-1*01	TRBV6-1	TRBJ2-5*01	TRBJ2-5	TRBD2*02	TRBD2	9	15	28	33	5	4	9
1	9.78E-08	TGTGCCAGCACCTTATGGGCTAGCGGGAGCACCGGGGAGCTGTTTTTT	CASTLWASGSTGELFF	TRBV11-2*01	TRBV11-2	TRBJ2-2*01	TRBJ2-2	TRBD2*02	TRBD2	14	19	28	29	4	0	4
1	9.78E-08	TGTGCCAGCACCTTACAGGGTGGCTCTGGGGCCAACGTCCTGACTTTC	CASTLQGGSGANVLTF	TRBV2*01, TRBV2*02, TRBV2*03	TRBV2	TRBJ2-6*01	TRBJ2-6	TRBD1*01	TRBD1	9	14	19	23	4	3	7
1	9.78E-08	TGTGCCAGCACCTCTGGGACAGGGTCGCCCAATCAGCCCCAGCATTTT	CASTSGTGSPNQPQHF	TRBV6-4*02, TRBV6-4*01	TRBV6-4	TRBJ1-5*01	TRBJ1-5	TRBD1*01	TRBD1	9	15	23	29	5	5	10
1	9.78E-08	TGTGCCAGCACCTAGCGGGACTAGCGGAGAAGCGGGGAGCTGTTTTTT	CAST*RD*RRSGELFF	TRBV6-4*02, TRBV6-4*01	TRBV6-4	TRBJ2-2*01	TRBJ2-2	TRBD2*02, TRBD2*01	TRBD2	9	16	26	32	6	5	11
1	9.78E-08	TGTGCCAGCACCCTTGGGACTAGCGGGAGGGCCAATGAGCAGTTCTTC	CASTLGTSGRANEQFF	TRBV5-5*01	TRBV5-5	TRBJ2-1*01	TRBJ2-1	TRBD2*02	TRBD2	9	15	30	32	5	1	6
1	9.78E-08	TGTGCCAGCACCCTCTATGGGGGGACGACTAATGAAAAACTGTTTTTT	CASTLYGGTTNEKLFF	TRBV12-4*01, TRBV12-3*01	TRBV12-4, TRBV12-3	TRBJ1-4*01	TRBJ1-4	TRBD2*01	TRBD2	9	18	23	27	8	3	11
1	9.78E-08	TGTGCCAGCACCCTCGGCAGAGGGGAGGAGACCGGGGAGCTGTTTTTT	CASTLGRGEETGELFF	TRBV12-4*01, TRBV12-3*01	TRBV12-4, TRBV12-3	TRBJ2-2*01	TRBJ2-2	TRBD2*02	TRBD2	9	22	27	30	12	2	14
1	9.78E-08	TGTGCCAGCACCCTGTGGAGGGCTAGGGGCCGAGAGACCCAGTACTTC	CASTLWRARGRETQYF	TRBV5-6*01	TRBV5-6	TRBJ2-5*01	TRBJ2-5	TRBD1*01, TRBD2*02	TRBD1, TRBD2	9	10	15	32	0	16	16
1	9.78E-08	TGTGCCAGCACCCTGAATGTTAGACTAGCGGGATATGAGCAGTATTTT	CASTLNVRLAGYEQYF	TRBV7-3*01	TRBV7-3	TRBJ2-3*01	TRBJ2-3	TRBD2*02	TRBD2	9	22	32	38	12	5	17
1	9.78E-08	TGTGCCAGCACCCCTGGAGGGCGGGAGGGCCGGGAAACCCAGTACTTC	CASTPGGREGRETQYF	TRBV28*01	TRBV28	TRBJ2-5*01	TRBJ2-5	TRBD2*02	TRBD2	9	20	28	36	10	7	17
1	9.78E-08	TGTGCCAGCACCCCCCTGAGATAGGGGGGGGGCGAGAAACTGTTTTTT	CASTPLR*GGGEKLFF	TRBV25-1*01	TRBV25-1	TRBJ1-4*01	TRBJ1-4	TRBD1*01, TRBD2*01	TRBD1, TRBD2	9	11	17	36	1	18	19
1	9.78E-08	TGTGCCAGCACCCCGTCAGTGGACTACCAATCCTACGAGCAGTACTTC	CASTPSVDYQSYEQYF	TRBV7-6*01, TRBV7-6*02	TRBV7-6	TRBJ2-7*01	TRBJ2-7	TRBD2*02, TRBD2*01	TRBD2	9	20	25	30	10	4	14
1	9.78E-08	TGTGCCAGCACCCCGGGGGGCCAGATCCGCACAGATACGCAGTATTTT	CASTPGGQIRTDTQYF	TRBV12-4*01, TRBV12-3*01	TRBV12-4, TRBV12-3	TRBJ2-3*01	TRBJ2-3	TRBD2*01	TRBD2	9	13	19	28	3	8	11
1	9.78E-08	TGTGCCAGCACCCGGGGCAGGGCGGAGTTTAATGAAAAACTGTTTTTT	CASTRGRAEFNEKLFF	TRBV2*01, TRBV2*02, TRBV2*03	TRBV2	TRBJ1-4*01	TRBJ1-4	TRBD1*01, TRBD2*01	TRBD1, TRBD2	9	17	21	29	7	7	14
1	9.78E-08	TGTGCCAGCACCCGGGACAGGGGGCCCACGGCGAATGAGCAGTTCTTC	CASTRDRGPTANEQFF	TRBV6-5*01	TRBV6-5	TRBJ2-1*01	TRBJ2-1	TRBD1*01	TRBD1	9	13	24	33	3	8	11
1	9.78E-08	TGTGCCAGCACCGTTCGGGCAGGATCGAACACCGGGGAGCTGTTTTTT	CASTVRAGSNTGELFF	TRBV2*01, TRBV2*02, TRBV2*03	TRBV2	TRBJ2-2*01	TRBJ2-2	TRBD1*01, TRBD2*02, TRBD2*01	TRBD1, TRBD2	9	19	22	25	9	2	11
1	9.78E-08	TGTGCCAGCACCGTTGAGGAGGGACTAGCGCGGTATGAGCAGTTCTTC	CASTVEEGLARYEQFF	TRBV12-4*01, TRBV12-3*01	TRBV12-4, TRBV12-3	TRBJ2-1*01	TRBJ2-1	TRBD2*02, TRBD2*01	TRBD2	9	20	29	34	10	4	14
1	9.78E-08	TGTGCCAGCACCGTGGGGACTAGCGGGAGGACAGATACGCAGTATTTT	CASTVGTSGRTDTQYF	TRBV2*01, TRBV2*02, TRBV2*03	TRBV2	TRBJ2-3*01	TRBJ2-3	TRBD2*02	TRBD2	9	15	29	30	5	0	5
1	9.78E-08	TGTGCCAGCACCGCTGCGGGACAGGGTGAGGAGAATGGCTACACCTTC	CASTAAGQGEENGYTF	TRBV7-2*04, TRBV7-2*01	TRBV7-2	TRBJ1-2*01	TRBJ1-2	TRBD1*01	TRBD1	9	17	25	34	7	8	15
1	9.78E-08	TGTGCCAGCACCGGACTTTCCTCGGGGGGCGGGGAGACCCAGTACTTC	CASTGLSSGGGETQYF	TRBV7-2*04, TRBV7-2*01, TRBV7-2*02	TRBV7-2	TRBJ2-5*01	TRBJ2-5	TRBD2*01	TRBD2	9	22	28	33	12	4	16
1	9.78E-08	TGTGCCAGCACCAGTGGAGGGCAGGCTGGCAATCAGCCCCAGCATTTT	CASTSGGQAGNQPQHF	TRBV2*01, TRBV2*02, TRBV2*03	TRBV2	TRBJ1-5*01	TRBJ1-5	TRBD2*02	TRBD2	9	15	20	28	5	7	12
1	9.78E-08	TGTGCCAGCACGTATTATCCCGGGACTGTTAGTGAAAAACTGTTTTTT	CASTYYPGTVSEKLFF	TRBV2*01, TRBV2*02, TRBV2*03	TRBV2	TRBJ1-4*01	TRBJ1-4	TRBD2*02, TRBD2*01	TRBD2	9	21	26	32	11	5	16
1	9.78E-08	TGTGCCAGCACGTATTATCCCGGGACAGCAAATGAAAAACTGTTTTTT	CASTYYPGTANEKLFF	TRBV2*01, TRBV2*02, TRBV2*03	TRBV2	TRBJ1-4*01	TRBJ1-4	TRBD1*01	TRBD1	9	21	27	30	11	2	13
1	9.78E-08	TGTGCCAGCACGCAAGGTCCTAGCGGGATTTGGGATACGCAGTATTTT	CASTQGPSGIWDTQYF	TRBV7-3*05, TRBV7-3*01	TRBV7-3	TRBJ2-3*01	TRBJ2-3	TRBD2*02	TRBD2	9	19	27	33	9	5	14
1	9.78E-08	TGTGCCAGCACACTGACAGGAAGCTCTGGGGCCAACGTCCTGACTTTC	CASTLTGSSGANVLTF	TRBV6-1*01	TRBV6-1	TRBJ2-6*01	TRBJ2-6	TRBD1*01	TRBD1	9	14	19	23	4	3	7
1	9.78E-08	TGTGCCAGCACACCGCAGGGGGTAGGCGGCAATCAGCCCCAGCATTTT	CASTPQGVGGNQPQHF	TRBV7-8*01, TRBV7-8*03	TRBV7-8	TRBJ1-5*01	TRBJ1-5	TRBD1*01	TRBD1	9	15	21	28	5	6	11
1	9.78E-08	TGTGCCAGCAGTTTTTCCCTAGCGGGCCTGACCTACGAGCAGTACTTC	CASSFSLAGLTYEQYF	TRBV28*01	TRBV28	TRBJ2-7*01	TRBJ2-7	TRBD2*02, TRBD2*01	TRBD2	13	18	25	31	4	5	9
1	9.78E-08	TGTGCCAGCAGTTTTTCCGGGACCGTCAACACCGGGGAGCTGTTTTTT	CASSFSGTVNTGELFF	TRBV12-4*01, TRBV12-3*01	TRBV12-4, TRBV12-3	TRBJ2-2*01	TRBJ2-2	TRBD1*01, TRBD2*02, TRBD2*01	TRBD1, TRBD2	13	18	22	27	4	4	8
1	9.78E-08	TGTGCCAGCAGTTTTTGGACTAGCAGTGCCTACAATGAGCAGTTCTTC	CASSFWTSSAYNEQFF	TRBV12-4*01, TRBV12-3*01	TRBV12-4, TRBV12-3	TRBJ2-1*01	TRBJ2-1	TRBD2*02, TRBD2*01	TRBD2	13	16	23	28	2	4	6
1	9.78E-08	TGTGCCAGCAGTTTTCCTAGCGGGAGAGGGGAGGAGACCCAGTACTTC	CASSFPSGRGEETQYF	TRBV12-4*01, TRBV12-3*01	TRBV12-4, TRBV12-3	TRBJ2-5*01	TRBJ2-5	TRBD2*02	TRBD2	13	16	25	33	2	7	9
1	9.78E-08	TGTGCCAGCAGTTTTCCGCCTAGGCTAGCAGAAGAGACCCAGTACTTC	CASSFPPRLAEETQYF	TRBV11-3*01, TRBV11-3*02	TRBV11-3	TRBJ2-5*01	TRBJ2-5	TRBD2*02, TRBD2*01	TRBD2	10	24	28	31	13	2	15
1	9.78E-08	TGTGCCAGCAGTTTTCCGACAGGGTCGCCCAATCAGCCCCAGCATTTT	CASSFPTGSPNQPQHF	TRBV28*01	TRBV28	TRBJ1-5*01	TRBJ1-5	TRBD1*01	TRBD1	13	17	23	29	3	5	8
1	9.78E-08	TGTGCCAGCAGTTTTCCACAGGGCGGGAGGGAAGAGACCCAGTACTTC	CASSFPQGGREETQYF	TRBV2*01, TRBV2*02, TRBV2*03	TRBV2	TRBJ2-5*01	TRBJ2-5	TRBD2*02	TRBD2	11	22	30	31	10	0	10
1	9.78E-08	TGTGCCAGCAGTTTTCGCGGGAGGGCCCTTGTCGATGAGCAGTTCTTC	CASSFRGRALVDEQFF	TRBV12-4*01, TRBV12-3*01	TRBV12-4, TRBV12-3	TRBJ2-1*01	TRBJ2-1	TRBD2*02	TRBD2	13	16	24	34	2	9	11
1	9.78E-08	TGTGCCAGCAGTTTTGGGGTTCCCTCTGGGGCCAACGTCCTGACTTTC	CASSFGVPSGANVLTF	TRBV12-4*01, TRBV12-3*01	TRBV12-4, TRBV12-3	TRBJ2-6*01	TRBJ2-6	TRBD1*01, TRBD2*01	TRBD1, TRBD2	13	15	18	23	1	4	5
1	9.78E-08	TGTGCCAGCAGTTTTGGGACAGGGTCGCCCAATCAGCCCCAGCATTTT	CASSFGTGSPNQPQHF	TRBV12-4*01, TRBV12-3*01	TRBV12-4, TRBV12-3	TRBJ1-5*01	TRBJ1-5	TRBD1*01	TRBD1	13	15	23	29	1	5	6
1	9.78E-08	TGTGCCAGCAGTTTCTCAAGCGGGACATACGACTACGAGCAGTACTTC	CASSFSSGTYDYEQYF	TRBV28*01	TRBV28	TRBJ2-7*01	TRBJ2-7	TRBD2*02	TRBD2	13	18	24	32	4	7	11
1	9.78E-08	TGTGCCAGCAGTTTCCAGGGGGGGACTGACGGCAATGAGCAGTTCTTC	CASSFQGGTDGNEQFF	TRBV7-2*04, TRBV7-2*01	TRBV7-2	TRBJ2-1*01	TRBJ2-1	TRBD1*01, TRBD2*01	TRBD1, TRBD2	10	15	21	32	4	10	14
1	9.78E-08	TGTGCCAGCAGTTTCGGGCTAGCGGGAAGATACAATGAGCAGTTCTTC	CASSFGLAGRYNEQFF	TRBV12-4*01, TRBV12-3*01	TRBV12-4, TRBV12-3	TRBJ2-1*01	TRBJ2-1	TRBD2*02	TRBD2	13	18	26	30	4	3	7
1	9.78E-08	TGTGCCAGCAGTTTGTTCGCCGGGAGCTCCTACACTGAAGCTTTCTTT	CASSLFAGSSYTEAFF	TRBV27*01	TRBV27	TRBJ1-1*01	TRBJ1-1	TRBD2*02	TRBD2	13	20	25	31	6	5	11
1	9.78E-08	TGTGCCAGCAGTTTGTCACTAGCGGGAGGGCCAGATACGCAGTATTTT	CASSLSLAGGPDTQYF	TRBV12-4*01, TRBV12-3*01	TRBV12-4, TRBV12-3	TRBJ2-3*01	TRBJ2-3	TRBD2*02	TRBD2	13	17	29	31	3	1	4
1	9.78E-08	TGTGCCAGCAGTTTGCGGGGGACAGGGGACACAGATACGCAGTATTTT	CASSLRGTGDTDTQYF	TRBV12-4*01, TRBV12-3*01	TRBV12-4, TRBV12-3	TRBJ2-3*01	TRBJ2-3	TRBD1*01	TRBD1	13	18	27	29	4	1	5
1	9.78E-08	TGTGCCAGCAGTTTGGCGGGAGCCAAAGATAATTCACCCCTCCACTTT	CASSLAGAKDNSPLHF	TRBV12-4*01, TRBV12-3*01	TRBV12-4, TRBV12-3	TRBJ1-6*01	TRBJ1-6	TRBD2*02	TRBD2	13	15	21	28	1	6	7
1	9.78E-08	TGTGCCAGCAGTTTGGCAGGGGGCTTAGTCAACGCTGAAGCTTTCTTT	CASSLAGGLVNAEAFF	TRBV6-5*01	TRBV6-5	TRBJ1-1*01	TRBJ1-1	TRBD1*01	TRBD1	12	16	23	30	3	6	9
1	9.78E-08	TGTGCCAGCAGTTTGGGGGACAGCTCCTATAATCCACCCCTCCACTTT	CASSLGDSSYNPPLHF	TRBV12-4*01, TRBV12-3*01	TRBV12-4, TRBV12-3	TRBJ1-6*01	TRBJ1-6	TRBD1*01	TRBD1	13	16	22	23	2	0	2
1	9.78E-08	TGTGCCAGCAGTTTGGGGATGGGGGCATACAGTCAGCCCCAACATTTT	CASSLGMGAYSQPQHF	TRBV12-4*01, TRBV12-3*01	TRBV12-4, TRBV12-3	TRBJ1-5*01	TRBJ1-5	TRBD1*01	TRBD1	13	20	25	32	6	6	12
1	9.78E-08	TGTGCCAGCAGTTTATTCCCAGGGACATACGACTACGAGCAGTACTTC	CASSLFPGTYDYEQYF	TRBV28*01	TRBV28	TRBJ2-7*01	TRBJ2-7	TRBD1*01	TRBD1	15	21	26	32	5	5	10
1	9.78E-08	TGTGCCAGCAGTTTATCCCTACAGGGGGGCGGTGAAAAACTGTTTTTT	CASSLSLQGGGEKLFF	TRBV12-4*01, TRBV12-3*01	TRBV12-4, TRBV12-3	TRBJ1-4*01	TRBJ1-4	TRBD1*01	TRBD1	14	20	27	32	5	4	9
1	9.78E-08	TGTGCCAGCAGTTTATCCGGACTAGCGGGAGGCTCTGAGCAGTTCTTC	CASSLSGLAGGSEQFF	TRBV28*01	TRBV28	TRBJ2-1*01	TRBJ2-1	TRBD2*02	TRBD2	15	18	31	35	2	3	5
1	9.78E-08	TGTGCCAGCAGTTTATCACCTGGGACTCACTACAATGAGCAGTTCTTC	CASSLSPGTHYNEQFF	TRBV28*01	TRBV28	TRBJ2-1*01	TRBJ2-1	TRBD2*02, TRBD2*01	TRBD2	15	21	26	29	5	2	7
1	9.78E-08	TGTGCCAGCAGTTTATGACGGGAGGGTGGAGCCGGGGAGCTGTTTTTT	CASSL*REGGAGELFF	TRBV27*01	TRBV27	TRBJ2-2*01	TRBJ2-2	TRBD2*02	TRBD2	15	18	25	31	2	5	7
1	9.78E-08	TGTGCCAGCAGTTTATACTCCTATACAGGGGTCGATGGCTACACCTTC	CASSLYSYTGVDGYTF	TRBV28*01	TRBV28	TRBJ1-2*01	TRBJ1-2	TRBD1*01	TRBD1	15	24	30	34	8	3	11
1	9.78E-08	TGTGCCAGCAGTTTACTGACAGGGAGAGTCGACACTGAAGCTTTCTTT	CASSLLTGRVDTEAFF	TRBV28*01	TRBV28	TRBJ1-1*01	TRBJ1-1	TRBD1*01	TRBD1	14	17	23	31	2	7	9
1	9.78E-08	TGTGCCAGCAGTTTACTACCGGGACAGGGTACAGATACGCAGTATTTT	CASSLLPGQGTDTQYF	TRBV12-4*01, TRBV12-3*01	TRBV12-4, TRBV12-3	TRBJ2-3*01	TRBJ2-3	TRBD1*01	TRBD1	14	20	28	30	5	1	6
1	9.78E-08	TGTGCCAGCAGTTTACTAGCGGCCAGCTCCTACAATGAGCAGTATTTT	CASSLLAASSYNEQYF	TRBV2*01, TRBV2*02, TRBV2*03	TRBV2	TRBJ2-3*01	TRBJ2-3	TRBD2*02, TRBD2*01	TRBD2	11	14	21	38	2	16	18
1	9.78E-08	TGTGCCAGCAGTTTACCCCCTGGCAGAGTGAACACTGAAGCTTTCTTT	CASSLPPGRVNTEAFF	TRBV12-4*01, TRBV12-3*01	TRBV12-4, TRBV12-3	TRBJ1-1*01	TRBJ1-1	TRBD1*01	TRBD1	14	15	21	28	0	6	6
1	9.78E-08	TGTGCCAGCAGTTTACGTACCGGGACATACGACTACGAGCAGTACTTC	CASSLRTGTYDYEQYF	TRBV28*01	TRBV28	TRBJ2-7*01	TRBJ2-7	TRBD1*01	TRBD1	14	21	26	32	6	5	11
1	9.78E-08	TGTGCCAGCAGTTTACGACTAGCGGGGGGCACAGATACGCAGTATTTT	CASSLRLAGGTDTQYF	TRBV7-2*04, TRBV7-2*01	TRBV7-2	TRBJ2-3*01	TRBJ2-3	TRBD2*01	TRBD2	14	16	27	28	1	0	1
1	9.78E-08	TGTGCCAGCAGTTTAGTTAACTGGGGGAGCGCCTACGAGCAGTACTTC	CASSLVNWGSAYEQYF	TRBV12-4*01, TRBV12-3*01	TRBV12-4, TRBV12-3	TRBJ2-7*01	TRBJ2-7	TRBD1*01, TRBD2*02, TRBD2*01	TRBD1, TRBD2	15	22	26	31	6	4	10
1	9.78E-08	TGTGCCAGCAGTTTAGTGGGCAGGGGAATGGACCAGCCCCAGCATTTT	CASSLVGRGMDQPQHF	TRBV7-8*01	TRBV7-8	TRBJ1-5*01	TRBJ1-5	TRBD1*01	TRBD1	15	20	25	33	4	7	11
1	9.78E-08	TGTGCCAGCAGTTTAGTGATTATGGGGGCAGGTTATGGCTACACCTTC	CASSLVIMGAGYGYTF	TRBV12-4*01, TRBV12-3*01	TRBV12-4, TRBV12-3	TRBJ1-2*01	TRBJ1-2	TRBD1*01	TRBD1	15	23	28	33	7	4	11
1	9.78E-08	TGTGCCAGCAGTTTAGTGATTATGGGGAGTTATTCACCCCTCCACTTT	CASSLVIMGSYSPLHF	TRBV12-4*01, TRBV12-3*01	TRBV12-4, TRBV12-3	TRBJ1-6*01	TRBJ1-6	TRBD2*02	TRBD2	15	24	28	31	8	2	10
1	9.78E-08	TGTGCCAGCAGTTTAGCTCAGGGACTAGCGACGAATGAGCAGTTCTTC	CASSLAQGLATNEQFF	TRBV12-4*01, TRBV12-3*01	TRBV12-4, TRBV12-3	TRBJ2-1*01	TRBJ2-1	TRBD2*02, TRBD2*01	TRBD2	16	20	29	33	3	3	6
1	9.78E-08	TGTGCCAGCAGTTTAGCGCCCTACAGGGGGCGCTATGGCTACACCTTC	CASSLAPYRGRYGYTF	TRBV12-4*01, TRBV12-3*01	TRBV12-4, TRBV12-3	TRBJ1-2*01	TRBJ1-2	TRBD1*01	TRBD1	16	22	30	32	5	1	6
1	9.78E-08	TGTGCCAGCAGTTTAGCGGGACAGGGGAGCAATCAGCCCCAGCATTTT	CASSLAGQGSNQPQHF	TRBV12-4*01, TRBV12-3*01	TRBV12-4, TRBV12-3	TRBJ1-5*01	TRBJ1-5	TRBD1*01	TRBD1	16	17	26	27	0	0	0
1	9.78E-08	TGTGCCAGCAGTTTAGGCGGGCTCCGGAGGAATCAGCCCCAGCATTTT	CASSLGGLRRNQPQHF	TRBV28*01	TRBV28	TRBJ1-5*01	TRBJ1-5	TRBD2*02, TRBD2*01	TRBD2	14	25	29	30	10	0	10
1	9.78E-08	TGTGCCAGCAGTTTAGGGCTAGCGGAAAGCACAGATACGCAGTATTTT	CASSLGLAESTDTQYF	TRBV12-4*01, TRBV12-3*01	TRBV12-4, TRBV12-3	TRBJ2-3*01	TRBJ2-3	TRBD2*02, TRBD2*01	TRBD2	15	18	24	27	2	2	4
1	9.78E-08	TGTGCCAGCAGTTTAGGGGCAGTGGCAGGTAGCAATGAGCAGTTCTTC	CASSLGAVAGSNEQFF	TRBV12-4*01, TRBV12-3*01	TRBV12-4, TRBV12-3	TRBJ2-1*01	TRBJ2-1	TRBD1*01	TRBD1	15	25	28	32	9	3	12
1	9.78E-08	TGTGCCAGCAGTTTAGGGGGATGGCAGCGCCAAGAGACCCAGTACTTC	CASSLGGWQRQETQYF	TRBV28*01	TRBV28	TRBJ2-5*01	TRBJ2-5	TRBD1*01, TRBD2*01	TRBD1, TRBD2	14	15	19	29	0	9	9
1	9.78E-08	TGTGCCAGCAGTTTAGGACTAGCGGGAGGGCAGCATGAGCAGTTTTTT	CASSLGLAGGQHEQFF	TRBV28*01	TRBV28	TRBJ2-2*01	TRBJ2-2	TRBD2*02	TRBD2	14	15	29	36	0	6	6
1	9.78E-08	TGTGCCAGCAGTTTAGGACAGGGAGCACCAAGGGATGGCTACACCTTC	CASSLGQGAPRDGYTF	TRBV2*01, TRBV2*02, TRBV2*03	TRBV2	TRBJ1-2*01	TRBJ1-2	TRBD1*01	TRBD1	11	15	22	34	3	11	14
1	9.78E-08	TGTGCCAGCAGTTTAGATCTGGCGTCTGGGGCCAACGTCCTGACTTTC	CASSLDLASGANVLTF	TRBV12-4*01, TRBV12-3*01	TRBV12-4, TRBV12-3	TRBJ2-6*01	TRBJ2-6	TRBD1*01, TRBD2*02, TRBD2*01	TRBD1, TRBD2	15	20	22	24	4	1	5
1	9.78E-08	TGTGCCAGCAGTTTAGACGGGACAGGGGGCGCAGATACGCAGTATTTT	CASSLDGTGGADTQYF	TRBV6-1*01	TRBV6-1	TRBJ2-3*01	TRBJ2-3	TRBD1*01	TRBD1	11	18	29	31	6	1	7
1	9.78E-08	TGTGCCAGCAGTTTAGAGCCGGCAGCAACTAATGAAAAACTGTTTTTT	CASSLEPAATNEKLFF	TRBV28*01	TRBV28	TRBJ1-4*01	TRBJ1-4	TRBD1*01, TRBD2*02, TRBD2*01	TRBD1, TRBD2	14	22	24	25	7	0	7
1	9.78E-08	TGTGCCAGCAGTTTAATTAGGGGGGAGGGCCAGAGTGAGCAGTTCTTC	CASSLIRGEGQSEQFF	TRBV28*01	TRBV28	TRBJ2-1*01	TRBJ2-1	TRBD2*02	TRBD2	14	22	28	35	7	6	13
1	9.78E-08	TGTGCCAGCAGTTTAATGATTATGGGGGCAGGCTATGGCTACACCTTC	CASSLMIMGAGYGYTF	TRBV12-4*01, TRBV12-3*01	TRBV12-4, TRBV12-3	TRBJ1-2*01	TRBJ1-2	TRBD1*01	TRBD1	14	23	28	32	8	3	11
1	9.78E-08	TGTGCCAGCAGTTTAACCCGGACTGGAGGCACAGATACGCAGTATTTT	CASSLTRTGGTDTQYF	TRBV12-4*02	TRBV12-4	TRBJ2-3*01	TRBJ2-3	TRBD2*02, TRBD2*01	TRBD2	14	19	23	28	4	4	8
1	9.78E-08	TGTGCCAGCAGTTTAAACGGACTAGCGGGGTACAATGAGCAGTTCTTC	CASSLNGLAGYNEQFF	TRBV12-4*01, TRBV12-3*01	TRBV12-4, TRBV12-3	TRBJ2-1*01	TRBJ2-1	TRBD2*01	TRBD2	14	18	29	30	3	0	3
1	9.78E-08	TGTGCCAGCAGTTCTCCGGTCGGGTTTATGAACACTGAAGCTCTCTTT	CASSSPVGFMNTEALF	TRBV7-9*01, TRBV7-9*04, TRBV7-9*02	TRBV7-9	TRBJ1-1*01	TRBJ1-1	TRBD2*02, TRBD2*01	TRBD2	14	20	23	28	5	4	9
1	9.78E-08	TGTGCCAGCAGTTCTCGGGGACAGGGGGCGCGAGAAAAACTGTTTTTT	CASSSRGQGAREKLFF	TRBV2*01, TRBV2*02, TRBV2*03	TRBV2	TRBJ1-4*01	TRBJ1-4	TRBD1*01	TRBD1	11	17	28	33	5	4	9
1	9.78E-08	TGTGCCAGCAGTTCTACCTGGGCTGGCGGGGGGGAGACCCAGTACTTC	CASSSTWAGGGETQYF	TRBV3-1*01	TRBV3-1	TRBJ2-5*01	TRBJ2-5	TRBD2*01	TRBD2	10	25	32	33	14	0	14
1	9.78E-08	TGTGCCAGCAGTTCTAGCGGTAAAGATTGGGCCAATGAGCAGTTCTTC	CASSSSGKDWANEQFF	TRBV7-2*04, TRBV7-2*01	TRBV7-2	TRBJ2-1*01	TRBJ2-1	TRBD2*02, TRBD2*01	TRBD2	10	13	19	32	2	12	14
1	9.78E-08	TGTGCCAGCAGTTCTAGCGGGGGGGCCAGGGCAGATACGCAGTATTTT	CASSSSGGARADTQYF	TRBV11-3*01, TRBV11-3*02	TRBV11-3	TRBJ2-3*01	TRBJ2-3	TRBD2*01	TRBD2	10	13	24	31	2	6	8
1	9.78E-08	TGTGCCAGCAGTTCTAGCGGGACAGGGGTTAACTATGGCTACACCTTC	CASSSSGTGVNYGYTF	TRBV7-2*04, TRBV7-2*01	TRBV7-2	TRBJ1-2*01	TRBJ1-2	TRBD1*01	TRBD1	10	18	27	29	7	1	8
1	9.78E-08	TGTGCCAGCAGTTCTAGCGGGAGCGGGAGTAACAATGAGCAGTTCTTC	CASSSSGSGSNNEQFF	TRBV11-3*01, TRBV11-3*02	TRBV11-3	TRBJ2-1*01	TRBJ2-1	TRBD2*02	TRBD2	10	13	22	31	2	8	10
1	9.78E-08	TGTGCCAGCAGTTCTAGCGGGAGGGCCCCGTACAATGAGCAGTTCTTC	CASSSSGRAPYNEQFF	TRBV7-2*04, TRBV7-2*01	TRBV7-2	TRBJ2-1*01	TRBJ2-1	TRBD2*02	TRBD2	10	13	24	30	2	5	7
1	9.78E-08	TGTGCCAGCAGTTCTAGCGGGAGGGCGCGAGGAGAGACCCAGTACTTC	CASSSSGRARGETQYF	TRBV7-2*04, TRBV7-2*01	TRBV7-2	TRBJ2-5*01	TRBJ2-5	TRBD2*02	TRBD2	10	13	24	32	2	7	9
1	9.78E-08	TGTGCCAGCAGTTCCTCTTCAGGGGTTTCATACAATGAGCAGTTCTTC	CASSSSSGVSYNEQFF	TRBV28*01	TRBV28	TRBJ2-1*01	TRBJ2-1	TRBD1*01	TRBD1	12	19	24	30	6	5	11
1	9.78E-08	TGTGCCAGCAGTTCCTCCCCCACTAGCGGGTACACTGAAGCTTTCTTT	CASSSSPTSGYTEAFF	TRBV6-5*01	TRBV6-5	TRBJ1-1*01	TRBJ1-1	TRBD2*02, TRBD2*01	TRBD2	16	21	29	31	4	1	5
1	9.78E-08	TGTGCCAGCAGTTCCCTTCTAGCGGGGGCCACAGATACGCAGTATTTT	CASSSLLAGATDTQYF	TRBV6-6*04	TRBV6-6	TRBJ2-3*01	TRBJ2-3	TRBD2*01	TRBD2	11	18	27	29	6	1	7
1	9.78E-08	TGTGCCAGCAGTTCCCCTCAGGGACAGAACACCGGGGAGCTGTTTTTT	CASSSPQGQNTGELFF	TRBV6-6*04	TRBV6-6	TRBJ2-2*01	TRBJ2-2	TRBD1*01	TRBD1	11	20	25	26	8	0	8
1	9.78E-08	TGTGCCAGCAGTTCCCCCAGGACAGGACTCTCCTACGAGCAGTACTTC	CASSSPRTGLSYEQYF	TRBV12-4*01, TRBV12-3*01	TRBV12-4, TRBV12-3	TRBJ2-7*01	TRBJ2-7	TRBD1*01	TRBD1	12	19	25	29	6	3	9
1	9.78E-08	TGTGCCAGCAGTTCCCCGGGACTAGCGGATAATGAAAAACTGTTTTTT	CASSSPGLADNEKLFF	TRBV7-2*04, TRBV7-2*01	TRBV7-2	TRBJ1-4*01	TRBJ1-4	TRBD2*02, TRBD2*01	TRBD2	10	17	27	29	6	1	7
1	9.78E-08	TGTGCCAGCAGTTCCGTTGGGGGACCCTCCTACAATGAGCAGTTCTTC	CASSSVGGPSYNEQFF	TRBV12-4*01, TRBV12-3*01	TRBV12-4, TRBV12-3	TRBJ2-1*01	TRBJ2-1	TRBD1*01, TRBD2*02, TRBD2*01	TRBD1, TRBD2	12	20	24	26	7	1	8
1	9.78E-08	TGTGCCAGCAGTTCCGGAACTAGCGGGAGTCTATACGAGCAGTACTTC	CASSSGTSGSLYEQYF	TRBV28*01	TRBV28	TRBJ2-7*01	TRBJ2-7	TRBD2*02	TRBD2	12	18	28	33	5	4	9
1	9.78E-08	TGTGCCAGCAGTTCCGAAGCGGGAGGGGGGTCCTACGAGCAGTACTTC	CASSSEAGGGSYEQYF	TRBV6-5*01	TRBV6-5	TRBJ2-7*01	TRBJ2-7	TRBD2*02	TRBD2	12	17	26	30	4	3	7
1	9.78E-08	TGTGCCAGCAGTTCGCCGGGACTAGCGGGAGTTTACGAGCAGTACTTC	CASSSPGLAGVYEQYF	TRBV6-7*01	TRBV6-7	TRBJ2-7*01	TRBJ2-7	TRBD2*02	TRBD2	12	17	30	33	4	2	6
1	9.78E-08	TGTGCCAGCAGTTCGGGCGGGACTTTTAGCTCCTACGAGCAGTACTTC	CASSSGGTFSSYEQYF	TRBV28*01	TRBV28	TRBJ2-7*01	TRBJ2-7	TRBD2*02, TRBD2*01	TRBD2	12	18	23	29	5	5	10
1	9.78E-08	TGTGCCAGCAGTTCGGGACAGGGTAGCCGTACCTATGGCTACACCTTC	CASSSGQGSRTYGYTF	TRBV12-4*01, TRBV12-3*01	TRBV12-4, TRBV12-3	TRBJ1-2*01	TRBJ1-2	TRBD1*01	TRBD1	12	14	22	32	1	9	10
1	9.78E-08	TGTGCCAGCAGTTCGACTAGCGGTGGGTACCAAGAGACCCAGTACTTC	CASSSTSGGYQETQYF	TRBV6-5*01	TRBV6-5	TRBJ2-5*01	TRBJ2-5	TRBD2*02, TRBD2*01	TRBD2	12	14	22	28	1	5	6
1	9.78E-08	TGTGCCAGCAGTTGCTCCCTAAGGGGAGGCACAGATACGCAGTATTTT	CASSCSLRGGTDTQYF	TRBV2*01, TRBV2*02, TRBV2*03	TRBV2	TRBJ2-3*01	TRBJ2-3	TRBD1*01, TRBD2*02	TRBD1, TRBD2	11	21	25	28	9	2	11
1	9.78E-08	TGTGCCAGCAGTTGCTCGATTGGAGAGGATTACAGTGAGCAGTTCTTC	CASSCSIGEDYSEQFF	TRBV6-5*01	TRBV6-5	TRBJ2-1*01	TRBJ2-1	TRBD2*02	TRBD2	16	24	27	30	7	2	9
1	9.78E-08	TGTGCCAGCAGTTGGGTAGCGGGAGGGTCAGGAGAGACCCAGTACTTC	CASSWVAGGSGETQYF	TRBV12-4*01, TRBV12-3*01	TRBV12-4, TRBV12-3	TRBJ2-5*01	TRBJ2-5	TRBD2*02	TRBD2	12	16	26	32	3	5	8
1	9.78E-08	TGTGCCAGCAGTTGGGGGACGCTTTGGAACACCGGGGAGCTGTTTTTT	CASSWGTLWNTGELFF	TRBV9*02, TRBV9*01, TRBV9*03	TRBV9	TRBJ2-2*01	TRBJ2-2	TRBD1*01, TRBD2*02, TRBD2*01	TRBD1, TRBD2	10	15	19	26	4	6	10
1	9.78E-08	TGTGCCAGCAGTTATGCCGGGACAACGATTAACTATGGCTACACCTTC	CASSYAGTTINYGYTF	TRBV6-5*01	TRBV6-5	TRBJ1-2*01	TRBJ1-2	TRBD1*01	TRBD1	13	18	23	29	4	5	9
1	9.78E-08	TGTGCCAGCAGTTATACTACAGGGGGTGGCAATCAGCCCCAGCATTTT	CASSYTTGGGNQPQHF	TRBV12-4*01, TRBV12-3*01	TRBV12-4, TRBV12-3	TRBJ1-5*01	TRBJ1-5	TRBD1*01	TRBD1	12	18	25	28	5	2	7
1	9.78E-08	TGTGCCAGCAGTTATAGCGGGCGGAGGAGCTCCTACGAGCAGTACTTC	CASSYSGRRSSYEQYF	TRBV12-4*01, TRBV12-3*01	TRBV12-4, TRBV12-3	TRBJ2-7*01	TRBJ2-7	TRBD2*02, TRBD2*01	TRBD2	12	14	20	29	1	8	9
1	9.78E-08	TGTGCCAGCAGTTACTTCGGGACAGGGTGGTTTGAGACCCAGTACTTC	CASSYFGTGWFETQYF	TRBV6-3*01, TRBV6-2*01	TRBV6-3, TRBV6-2	TRBJ2-5*01	TRBJ2-5	TRBD1*01	TRBD1	15	18	26	33	2	6	8
1	9.78E-08	TGTGCCAGCAGTTACTTGCCGGGGAGCAAGTGAGAAAAACTGTTTTTT	CASSYLPGSK*EKLFF	TRBV28*01	TRBV28	TRBJ1-4*01	TRBJ1-4	TRBD2*02, TRBD2*01	TRBD2	12	21	25	33	8	7	15
1	9.78E-08	TGTGCCAGCAGTTACTCTGGCGGGAGATCTGGAAACACCATATATTTT	CASSYSGGRSGNTIYF	TRBV6-5*01	TRBV6-5	TRBJ1-3*01	TRBJ1-3	TRBD2*02	TRBD2	16	19	25	27	2	1	3
1	9.78E-08	TGTGCCAGCAGTTACTCCTCTAGCGGGAGCACAGATACGCAGTATTTT	CASSYSSSGSTDTQYF	TRBV6-6*04	TRBV6-6	TRBJ2-3*01	TRBJ2-3	TRBD2*02, TRBD2*01	TRBD2	11	19	26	27	7	0	7
1	9.78E-08	TGTGCCAGCAGTTACTCCCTAGGGGGAGGCACAGATACGCAGTTCTTC	CASSYSLGGGTDTQFF	TRBV2*01, TRBV2*02, TRBV2*03	TRBV2	TRBJ2-1*01	TRBJ2-1	TRBD1*01, TRBD2*02	TRBD1, TRBD2	11	20	25	38	8	12	20
1	9.78E-08	TGTGCCAGCAGTTACTCCCATGGGGACACCTTCTATGGCTACACCTTC	CASSYSHGDTFYGYTF	TRBV6-5*01	TRBV6-5	TRBJ1-2*01	TRBJ1-2	TRBD1*01	TRBD1	16	22	27	32	5	4	9
1	9.78E-08	TGTGCCAGCAGTTACTCCGGTAGCGGGGCCTACAATGAGCAGTTCTTC	CASSYSGSGAYNEQFF	TRBV6-5*01	TRBV6-5	TRBJ2-1*01	TRBJ2-1	TRBD2*01	TRBD2	16	20	27	28	3	0	3
1	9.78E-08	TGTGCCAGCAGTTACTCGTCGGCCAGGGAAGGAATTGGCTACACCTTC	CASSYSSAREGIGYTF	TRBV6-5*01	TRBV6-5	TRBJ1-2*01	TRBJ1-2	TRBD1*01	TRBD1	16	23	27	35	6	7	13
1	9.78E-08	TGTGCCAGCAGTTACTCGGCTAGCGGGAGACCGGAGACCCAGTATTTT	CASSYSASGRPETQYF	TRBV6-5*01	TRBV6-5	TRBJ2-3*01	TRBJ2-3	TRBD2*02	TRBD2	16	19	28	39	2	10	12
1	9.78E-08	TGTGCCAGCAGTTACTCGGGGGAGGGCCTAGACTATGGGTAGTTCTTC	CASSYSGEGLDYG*FF	TRBV10-3*01, TRBV10-3*02	TRBV10-3	TRBJ2-1*01	TRBJ2-1	TRBD2*02	TRBD2	11	19	25	40	7	14	21
1	9.78E-08	TGTGCCAGCAGTTACTCGGACGGGACCTCTGGGGACACCATATATTTT	CASSYSDGTSGDTIYF	TRBV6-5*01	TRBV6-5	TRBJ1-3*01	TRBJ1-3	TRBD1*01, TRBD2*02, TRBD2*01	TRBD1, TRBD2	16	21	25	34	4	8	12
1	9.78E-08	TGTGCCAGCAGTTACTCGATTTCGGACACTAACACTGAAGCTTTCTTT	CASSYSISDTNTEAFF	TRBV6-3*01, TRBV6-2*01	TRBV6-3, TRBV6-2	TRBJ1-1*01	TRBJ1-1	TRBD1*01	TRBD1	16	23	27	30	6	2	8
1	9.78E-08	TGTGCCAGCAGTTACTCGATTGGAGAGGATTACAATGGCTACACCTTC	CASSYSIGEDYNGYTF	TRBV6-5*01	TRBV6-5	TRBJ1-2*01	TRBJ1-2	TRBD2*02	TRBD2	16	24	27	34	7	6	13
1	9.78E-08	TGTGCCAGCAGTTACTCGATTATTGGGGGCGCAGAGACCCAGTACTTC	CASSYSIIGGAETQYF	TRBV6-5*01	TRBV6-5	TRBJ2-5*01	TRBJ2-5	TRBD1*01	TRBD1	16	24	29	32	7	2	9
1	9.78E-08	TGTGCCAGCAGTTACTCGACTCCAGGCCTAGCCTACGAGCAGTACTTC	CASSYSTPGLAYEQYF	TRBV6-6*04	TRBV6-6	TRBJ2-7*01	TRBJ2-7	TRBD1*01, TRBD2*02, TRBD2*01	TRBD1, TRBD2	11	22	25	31	10	5	15
1	9.78E-08	TGTGCCAGCAGTTACTCGACTAGCGGGGGGCCAGACACGCAGTATTTT	CASSYSTSGGPDTQYF	TRBV6-6*01	TRBV6-6	TRBJ2-3*01	TRBJ2-3	TRBD2*01	TRBD2	16	17	29	31	0	1	1
1	9.78E-08	TGTGCCAGCAGTTACTCGACGGGGACAGGGGAAGAGACCCAGTACTTC	CASSYSTGTGEETQYF	TRBV6-1*01	TRBV6-1	TRBJ2-5*01	TRBJ2-5	TRBD1*01	TRBD1	11	21	30	31	9	0	9
1	9.78E-08	TGTGCCAGCAGTTACTCGACAGGGACGGCTGGAAACACCATATATTTT	CASSYSTGTAGNTIYF	TRBV6-3*01, TRBV6-2*01	TRBV6-3, TRBV6-2	TRBJ1-3*01	TRBJ1-3	TRBD1*01	TRBD1	16	17	23	28	0	4	4
1	9.78E-08	TGTGCCAGCAGTTACTCGAGACGGGATAGCAATCAGCCCCAGCATTTT	CASSYSRRDSNQPQHF	TRBV6-3*01, TRBV6-2*01	TRBV6-3, TRBV6-2	TRBJ1-5*01	TRBJ1-5	TRBD2*02	TRBD2	16	21	25	26	4	0	4
1	9.78E-08	TGTGCCAGCAGTTACTCACTAGCGGGGGCCACAGATACGCAGTATTTT	CASSYSLAGATDTQYF	TRBV6-6*01	TRBV6-6	TRBJ2-3*01	TRBJ2-3	TRBD2*01	TRBD2	16	17	27	29	0	1	1
1	9.78E-08	TGTGCCAGCAGTTACTACCCACTCGACAGGGTCTACGAGCAGTACTTC	CASSYYPLDRVYEQYF	TRBV6-3*01, TRBV6-2*01	TRBV6-3, TRBV6-2	TRBJ2-7*01	TRBJ2-7	TRBD1*01	TRBD1	15	24	30	32	8	1	9
1	9.78E-08	TGTGCCAGCAGTTACCTTGGATCAGGAATACGGTACGAGCAGTACTTC	CASSYLGSGIRYEQYF	TRBV6-6*04	TRBV6-6	TRBJ2-7*01	TRBJ2-7	TRBD1*01	TRBD1	11	22	25	33	10	7	17
1	9.78E-08	TGTGCCAGCAGTTACCTCGGACAGGGTCTCTCCTACGAGCAGTACTTC	CASSYLGQGLSYEQYF	TRBV6-3*01, TRBV6-2*01	TRBV6-3, TRBV6-2	TRBJ2-7*01	TRBJ2-7	TRBD1*01	TRBD1	14	18	25	29	3	3	6
1	9.78E-08	TGTGCCAGCAGTTACCCCTATTCCCCCTAATCCTACGAGCAGTACTTC	CASSYPYSP*SYEQYF	TRBV6-5*01	TRBV6-5	TRBJ2-7*01	TRBJ2-7	TRBD1*01	TRBD1	14	22	27	30	7	2	9
1	9.78E-08	TGTGCCAGCAGTTACCCGCGGGGACGGGGGGCTGACGAGCAGTACTTC	CASSYPRGRGADEQYF	TRBV6-5*01	TRBV6-5	TRBJ2-7*01	TRBJ2-7	TRBD2*01	TRBD2	14	24	30	34	9	3	12
1	9.78E-08	TGTGCCAGCAGTTACCCGGACAGGGGCAACATCGGGGAGCTGTTTTTT	CASSYPDRGNIGELFF	TRBV6-6*01	TRBV6-6	TRBJ2-2*01	TRBJ2-2	TRBD1*01	TRBD1	14	17	25	27	2	1	3
1	9.78E-08	TGTGCCAGCAGTTACCGCGGCAGGGGAAGGGGAGAGACCCAGTACTTC	CASSYRGRGRGETQYF	TRBV12-4*01, TRBV27*01, TRBV6-5*01, TRBV6-6*01, TRBV12-4*02, TRBV6-3*01, TRBV12-3*01, TRBV6-2*01	TRBV6-6, TRBV12-4, TRBV27, TRBV6-5, TRBV6-3, TRBV12-3, TRBV6-2	TRBJ2-5*01	TRBJ2-5	TRBD1*01	TRBD1	14	20	25	32	5	6	11
1	9.78E-08	TGTGCCAGCAGTTACCGGGCGGCGGGAGGGTACAATGAGCAGTTCTTC	CASSYRAAGGYNEQFF	TRBV6-6*01	TRBV6-6	TRBJ2-1*01	TRBJ2-1	TRBD2*02	TRBD2	14	21	29	30	6	0	6
1	9.78E-08	TGTGCCAGCAGTTACCGGACTAGCGGGAGTTCCTACGAGCAGTACTTC	CASSYRTSGSSYEQYF	TRBV6-5*01	TRBV6-5	TRBJ2-7*01	TRBJ2-7	TRBD2*02	TRBD2	14	16	28	30	1	1	2
1	9.78E-08	TGTGCCAGCAGTTACCAGGACAGGGGCTCTGGAAACACCATATATTTT	CASSYQDRGSGNTIYF	TRBV6-6*04	TRBV6-6	TRBJ1-3*01	TRBJ1-3	TRBD1*01	TRBD1	11	17	25	26	5	0	5
1	9.78E-08	TGTGCCAGCAGTTACGCTCTTTCTGGGTTGGGAGAGACCAAGTACTTC	CASSYALSGLGETKYF	TRBV6-5*01	TRBV6-5	TRBJ2-5*01	TRBJ2-5	TRBD1*01, TRBD2*02, TRBD2*01	TRBD1, TRBD2	14	29	31	32	14	0	14
1	9.78E-08	TGTGCCAGCAGTTACGCCGGGACAGGGGGCAAAAACATTCAGTACTTC	CASSYAGTGGKNIQYF	TRBV6-6*01	TRBV6-6	TRBJ2-4*01	TRBJ2-4	TRBD1*01	TRBD1	14	18	28	29	3	0	3
1	9.78E-08	TGTGCCAGCAGTTACGCCGGGACAGGGGAAAATGAAAAACTGTTTTTT	CASSYAGTGENEKLFF	TRBV6-6*04	TRBV6-6	TRBJ1-4*01	TRBJ1-4	TRBD1*01	TRBD1	11	18	27	30	6	2	8
1	9.78E-08	TGTGCCAGCAGTTACGCCGGGACAGGGACCTACAATGAGCAGTTCTTC	CASSYAGTGTYNEQFF	TRBV6-6*04	TRBV6-6	TRBJ2-1*01	TRBJ2-1	TRBD1*01	TRBD1	11	18	26	28	6	1	7
1	9.78E-08	TGTGCCAGCAGTTACGCCGGACAGGGGGCATCCTACGAGCAGTACTTC	CASSYAGQGASYEQYF	TRBV6-5*01	TRBV6-5	TRBJ2-7*01	TRBJ2-7	TRBD1*01	TRBD1	14	18	28	30	3	1	4
1	9.78E-08	TGTGCCAGCAGTTACGCAGCGGGAGTGGGCACCGGGGAGCTGTTTTTT	CASSYAAGVGTGELFF	TRBV6-6*01	TRBV6-6	TRBJ2-2*01	TRBJ2-2	TRBD2*02	TRBD2	14	17	24	29	2	4	6
1	9.78E-08	TGTGCCAGCAGTTACGGGGGGCTATAAGCACCGGGGAGCTGTTTTTTT	CASSYGGL*APGSCFF	TRBV6-3*01, TRBV6-2*01	TRBV6-3, TRBV6-2	TRBJ2-2*01	TRBJ2-2	TRBD1*01, TRBD2*01	TRBD1, TRBD2	14	16	21	42	1	20	21
1	9.78E-08	TGTGCCAGCAGTTACGGAGACTCTGGGACCGCCGGGGAGCTGTTTTTT	CASSYGDSGTAGELFF	TRBV6-5*01	TRBV6-5	TRBJ2-2*01	TRBJ2-2	TRBD1*01, TRBD2*02, TRBD2*01	TRBD1, TRBD2	14	24	28	31	9	2	11
1	9.78E-08	TGTGCCAGCAGTTACGGAGACTCTGGAAACACCGGGGAGCTGTTTTTT	CASSYGDSGNTGELFF	TRBV7-3*05, TRBV7-3*01	TRBV7-3	TRBJ2-2*01	TRBJ2-2	TRBD2*02, TRBD2*01	TRBD2	10	18	21	27	7	5	12
1	9.78E-08	TGTGCCAGCAGTTACGACTCTGGACTAGCGGGCCATGAGCAGTTCTTC	CASSYDSGLAGHEQFF	TRBV6-1*01	TRBV6-1	TRBJ2-1*01	TRBJ2-1	TRBD2*02, TRBD2*01	TRBD2	11	21	31	34	9	2	11
1	9.78E-08	TGTGCCAGCAGTTACGAGGGACTAGCGGACACCGGGGAGCTGTTTTTT	CASSYEGLADTGELFF	TRBV6-7*01	TRBV6-7	TRBJ2-2*01	TRBJ2-2	TRBD2*02, TRBD2*01	TRBD2	14	17	27	28	2	0	2
1	9.78E-08	TGTGCCAGCAGTTACACTAGCGGGAGTTACAATGAGCCCCAGCATTTT	CASSYTSGSYNEPQHF	TRBV6-5*01	TRBV6-5	TRBJ1-5*01	TRBJ1-5	TRBD2*02	TRBD2	14	15	25	29	0	3	3
1	9.78E-08	TGTGCCAGCAGTTAATCACTCGAGCGGGAAACAGATACGCAGTATTTT	CASS*SLERETDTQYF	TRBV6-3*01, TRBV6-2*01	TRBV6-3, TRBV6-2	TRBJ2-3*01	TRBJ2-3	TRBD2*02	TRBD2	13	22	28	30	8	1	9
1	9.78E-08	TGTGCCAGCAGTCTCCCCGGGGAGGGGGTTCTCGGAAAACTGTTTTTT	CASSLPGEGVLGKLFF	TRBV28*01	TRBV28	TRBJ1-4*01	TRBJ1-4	TRBD2*02	TRBD2	11	19	25	35	7	9	16
1	9.78E-08	TGTGCCAGCAGTCTCCCCGGGACTAGCGGGGGGGAGACCCAGTACTTC	CASSLPGTSGGETQYF	TRBV7-9*03, TRBV7-9*01, TRBV7-9*04, TRBV7-9*02	TRBV7-9	TRBJ2-5*01	TRBJ2-5	TRBD2*01	TRBD2	10	18	32	33	7	0	7
1	9.78E-08	TGTGCCAGCAGTCTCCCCGGGACTAGCAGCGACAATGAGCAGTTCTTC	CASSLPGTSSDNEQFF	TRBV28*01	TRBV28	TRBJ2-1*01	TRBJ2-1	TRBD2*02, TRBD2*01	TRBD2	11	18	26	31	6	4	10
1	9.78E-08	TGTGCCAGCAGTCTCCCCGGGACTAGGGGGTACAATGAGCAGTTCTTC	CASSLPGTRGYNEQFF	TRBV28*01	TRBV28	TRBJ2-1*01	TRBJ2-1	TRBD2*02, TRBD2*01	TRBD2	11	18	25	30	6	4	10
1	9.78E-08	TGTGCCAGCAGTCTCCCCGGGACCTGGGCCCCCTACGAGCAGTACTTC	CASSLPGTWAPYEQYF	TRBV28*01	TRBV28	TRBJ2-7*01	TRBJ2-7	TRBD1*01, TRBD2*02, TRBD2*01	TRBD1, TRBD2	11	18	22	31	6	8	14
1	9.78E-08	TGTGCCAGCAGTCTCCCCGGGACATCCGGTAATGAAAAACTGTTTTTT	CASSLPGTSGNEKLFF	TRBV28*01	TRBV28	TRBJ1-4*01	TRBJ1-4	TRBD1*01	TRBD1	11	18	23	29	6	5	11
1	9.78E-08	TGTGCCAGCAGTCTCCCCGGGACATACGACTACAATGAGCAGTTCTTC	CASSLPGTYDYNEQFF	TRBV28*01	TRBV28	TRBJ2-1*01	TRBJ2-1	TRBD1*01	TRBD1	11	18	23	29	6	5	11
1	9.78E-08	TGTGCCAGCAGTCTCCCCGGGACAGCAAACACAGATACGCAGTATTTT	CASSLPGTANTDTQYF	TRBV28*01	TRBV28	TRBJ2-3*01	TRBJ2-3	TRBD1*01	TRBD1	11	18	24	29	6	4	10
1	9.78E-08	TGTGCCAGCAGTCTCCCCGGGACAGGGGGCAATCAGCCCCAGCATTTT	CASSLPGTGGNQPQHF	TRBV28*01	TRBV28	TRBJ1-5*01	TRBJ1-5	TRBD1*01	TRBD1	11	18	27	28	6	0	6
1	9.78E-08	TGTGCCAGCAGTCTCCCCGGGACAGATGATTTTCGAGGCTACACCTTC	CASSLPGTDDFRGYTF	TRBV28*01	TRBV28	TRBJ1-2*01	TRBJ1-2	TRBD1*01	TRBD1	11	18	24	36	6	11	17
1	9.78E-08	TGTGCCAGCAGTCTCCAGGCCGGGACATACGACTACGAGCAGTACTTC	CASSLQAGTYDYEQYF	TRBV2*01, TRBV2*02, TRBV2*03	TRBV2	TRBJ2-7*01	TRBJ2-7	TRBD1*01	TRBD1	11	21	26	32	9	5	14
1	9.78E-08	TGTGCCAGCAGTCTCGGCGAGGGGAGACCCCCGTACGAGCAGTTCTTC	CASSLGEGRPPYEQFF	TRBV9*02, TRBV9*01, TRBV9*03	TRBV9	TRBJ2-1*01	TRBJ2-1	TRBD2*01	TRBD2	10	27	32	36	16	3	19
1	9.78E-08	TGTGCCAGCAGTCTCACAGGAGCCCGCTCCTACAATGAGCAGTTTTTT	CASSLTGARSYNEQFF	TRBV13*02, TRBV13*01	TRBV13	TRBJ2-2*01	TRBJ2-2	TRBD2*02, TRBD2*01	TRBD2	10	22	27	36	11	8	19
1	9.78E-08	TGTGCCAGCAGTCTGAACCCTAGCGGAACCGTAGATACGCGATATTTT	CASSLNPSGTVDTRYF	TRBV6-1*01	TRBV6-1	TRBJ2-3*01	TRBJ2-3	TRBD2*02, TRBD2*01	TRBD2	11	19	25	42	7	16	23
1	9.78E-08	TGTGCCAGCAGTCTAAGGTCGACAGGGGGTAATTCACCCCTCCACTTT	CASSLRSTGGNSPLHF	TRBV6-1*01	TRBV6-1	TRBJ1-6*01	TRBJ1-6	TRBD1*01	TRBD1	11	20	28	29	8	0	8
1	9.78E-08	TGTGCCAGCAGTCTAAAGGTCGACAGGGGTAATTCACCCCTCCACTTT	CASSLKVDRGNSPLHF	TRBV6-3*01, TRBV6-2*01	TRBV6-3, TRBV6-2	TRBJ1-6*01	TRBJ1-6	TRBD1*01	TRBD1	11	21	28	29	9	0	9
1	9.78E-08	TGTGCCAGCAGTCCTCTACAATGAGCAACTAATGAAAAACTGTTTTTT	CASSPLQ*ATNEKLFF	TRBV12-4*01, TRBV12-3*01	TRBV12-4, TRBV12-3	TRBJ1-4*01	TRBJ1-4	TRBD2*02	TRBD2	11	12	15	25	0	9	9
1	9.78E-08	TGTGCCAGCAGTCCTCGGACAGGGTCGCCCAATCAGCCCCAGCATTTT	CASSPRTGSPNQPQHF	TRBV6-1*01	TRBV6-1	TRBJ1-5*01	TRBJ1-5	TRBD1*01	TRBD1	11	16	23	29	4	5	9
1	9.78E-08	TGTGCCAGCAGTCCTCGACCTGGGGCTAGCGGACACGAGCAGTACTTC	CASSPRPGASGHEQYF	TRBV6-4*02, TRBV6-4*01	TRBV6-4	TRBJ2-7*01	TRBJ2-7	TRBD2*02, TRBD2*01	TRBD2	11	25	31	34	13	2	15
1	9.78E-08	TGTGCCAGCAGTCCTCAGGGGGGACAGGGGTACAATGAGCAGTTCTTC	CASSPQGGQGYNEQFF	TRBV6-4*02, TRBV6-6*02, TRBV12-4*01, TRBV6-6*05, TRBV6-5*01, TRBV6-6*01, TRBV12-4*02, TRBV6-3*01, TRBV12-3*01, TRBV6-6*03, TRBV6-2*01, TRBV6-1*01, TRBV6-4*01, TRBV6-6*04	TRBV6-4, TRBV6-6, TRBV12-4, TRBV6-5, TRBV6-3, TRBV12-3, TRBV6-2, TRBV6-1	TRBJ2-1*01	TRBJ2-1	TRBD1*01	TRBD1	12	20	29	30	7	0	7
1	9.78E-08	TGTGCCAGCAGTCCTGTCACAGGGACGGCTGGAAACACCATATATTTT	CASSPVTGTAGNTIYF	TRBV6-5*01	TRBV6-5	TRBJ1-3*01	TRBJ1-3	TRBD1*01	TRBD1	11	18	23	28	6	4	10
1	9.78E-08	TGTGCCAGCAGTCCTAGGGTGGCTAGCGGGTTTAATGAGCAGTTCTTC	CASSPRVASGFNEQFF	TRBV28*01	TRBV28	TRBJ2-1*01	TRBJ2-1	TRBD2*02, TRBD2*01	TRBD2	11	22	29	33	10	3	13
1	9.78E-08	TGTGCCAGCAGTCCCTCCCATAGCGATCTCGCTAATGAGCAGTTCTTC	CASSPSHSDLANEQFF	TRBV6-5*01	TRBV6-5	TRBJ2-1*01	TRBJ2-1	TRBD2*02	TRBD2	11	12	18	33	0	14	14
1	9.78E-08	TGTGCCAGCAGTCCCTCGGGACTCCTATTCAACAATGAGCAGTTCTTC	CASSPSGLLFNNEQFF	TRBV6-5*01	TRBV6-5	TRBJ2-1*01	TRBJ2-1	TRBD2*02, TRBD2*01	TRBD2	11	17	22	31	5	8	13
1	9.78E-08	TGTGCCAGCAGTCCCCTGACAGGGAAAAGATTGGATGAGCAGTTCTTC	CASSPLTGKRLDEQFF	TRBV2*01, TRBV2*02, TRBV2*03	TRBV2	TRBJ2-1*01	TRBJ2-1	TRBD1*01	TRBD1	11	17	23	34	5	10	15
1	9.78E-08	TGTGCCAGCAGTCCCCGGACAGCCCAAGCTAACTATGGCTACACCTTC	CASSPRTAQANYGYTF	TRBV28*01	TRBV28	TRBJ1-2*01	TRBJ1-2	TRBD1*01	TRBD1	11	16	21	28	4	6	10
1	9.78E-08	TGTGCCAGCAGTCCCGGGACTAGCGGGATTCGAGAGACCCAGTACTTC	CASSPGTSGIRETQYF	TRBV7-8*01, TRBV7-8*03	TRBV7-8	TRBJ2-5*01	TRBJ2-5	TRBD2*02	TRBD2	10	15	27	32	4	4	8
1	9.78E-08	TGTGCCAGCAGTCCCATAAAGTACAGGCGCAATCAGCCCCAGCATTTT	CASSPIKYRRNQPQHF	TRBV11-2*01	TRBV11-2	TRBJ1-5*01	TRBJ1-5	TRBD1*01	TRBD1	10	22	26	28	11	1	12
1	9.78E-08	TGTGCCAGCAGTCCCACACAAGCGCCGAGCTCTTACGAGCAGTACTTC	CASSPTQAPSSYEQYF	TRBV12-4*01, TRBV12-3*01	TRBV12-4, TRBV12-3	TRBJ2-7*01	TRBJ2-7	TRBD2*02, TRBD2*01	TRBD2	11	20	23	29	8	5	13
1	9.78E-08	TGTGCCAGCAGTCCCAAGAGGGGTGGGGGGGCAAATGGCTACACCTTC	CASSPKRGGGANGYTF	TRBV12-4*01, TRBV12-3*01	TRBV12-4, TRBV12-3	TRBJ1-2*01	TRBJ1-2	TRBD2*01	TRBD2	11	24	30	34	12	3	15
1	9.78E-08	TGTGCCAGCAGTCCGTGGACAGGGAGTGGCAATCAGCCCCAGCATTTT	CASSPWTGSGNQPQHF	TRBV27*01	TRBV27	TRBJ1-5*01	TRBJ1-5	TRBD1*01	TRBD1	11	16	23	28	4	4	8
1	9.78E-08	TGTGCCAGCAGTCCGGGACTAGCGGGAAACACAGATACGCAGTATTTT	CASSPGLAGNTDTQYF	TRBV24-1*01	TRBV24-1	TRBJ2-3*01	TRBJ2-3	TRBD2*02	TRBD2	11	14	26	29	2	2	4
1	9.78E-08	TGTGCCAGCAGTCCGATGCGGGGGGAAAGCACAGATAGGCAGTATTTT	CASSPMRGESTDRQYF	TRBV12-4*01, TRBV12-3*01	TRBV12-4, TRBV12-3	TRBJ2-3*01	TRBJ2-3	TRBD2*01	TRBD2	11	17	24	27	5	2	7
1	9.78E-08	TGTGCCAGCAGTCCGACGCGAGGGGAAAGCACGGATACGCAGTATTTT	CASSPTRGESTDTQYF	TRBV12-4*01, TRBV12-3*01	TRBV12-4, TRBV12-3	TRBJ2-3*01	TRBJ2-3	TRBD1*01, TRBD2*02	TRBD1, TRBD2	11	20	24	27	8	2	10
1	9.78E-08	TGTGCCAGCAGTCCGAGGGCTAGCGGGAACTGGGGTACGCAGTATTTT	CASSPRASGNWGTQYF	TRBV5-4*01, TRBV5-4*03, TRBV5-4*04	TRBV5-4	TRBJ2-3*01	TRBJ2-3	TRBD2*02	TRBD2	10	19	27	35	8	7	15
1	9.78E-08	TGTGCCAGCAGTCCGAGGGCGGGAGGGCCCCAAGAGACCCAGTACTTC	CASSPRAGGPQETQYF	TRBV28*01	TRBV28	TRBJ2-5*01	TRBJ2-5	TRBD2*02	TRBD2	11	18	26	29	6	2	8
1	9.78E-08	TGTGCCAGCAGTCCACGACAGGGCTCGAACACCGGGGAGCTGTTTTTT	CASSPRQGSNTGELFF	TRBV27*01	TRBV27	TRBJ2-2*01	TRBJ2-2	TRBD1*01	TRBD1	11	16	22	25	4	2	6
1	9.78E-08	TGTGCCAGCAGTCCAGGGGGACTAAGGGTCATCGGGGAGCTGTTTTTT	CASSPGGLRVIGELFF	TRBV14*01	TRBV14	TRBJ2-2*01	TRBJ2-2	TRBD1*01, TRBD2*02, TRBD2*01	TRBD1, TRBD2	10	13	19	32	2	12	14
1	9.78E-08	TGTGCCAGCAGTCCAAGGACTGGGTCGCCCAATCAGCCCCAGCATTTT	CASSPRTGSPNQPQHF	TRBV28*01	TRBV28	TRBJ1-5*01	TRBJ1-5	TRBD2*02, TRBD2*01	TRBD2	11	16	20	29	4	8	12
1	9.78E-08	TGTGCCAGCAGTCCAAGACTAGCGGGAGGGCCAGATACGCAGTATTTT	CASSPRLAGGPDTQYF	TRBV27*01	TRBV27	TRBJ2-3*01	TRBJ2-3	TRBD2*02	TRBD2	11	16	29	31	4	1	5
1	9.78E-08	TGTGCCAGCAGTCGCACGGGCACTAGTGGGGCCGGGGAGCTGTTTTTT	CASSRTGTSGAGELFF	TRBV6-5*01	TRBV6-5	TRBJ2-2*01	TRBJ2-2	TRBD2*02, TRBD2*01	TRBD2	11	21	25	31	9	5	14
1	9.78E-08	TGTGCCAGCAGTCGGAGGAGAAGCGGGAGGGGTAATGAGCAGTTCTTC	CASSRRRSGRGNEQFF	TRBV3-1*01	TRBV3-1	TRBJ2-1*01	TRBJ2-1	TRBD2*02	TRBD2	10	21	30	33	10	2	12
1	9.78E-08	TGTGCCAGCAGTCGATCAGGTAGCTCCTATAATTCACCCCTCCACTTT	CASSRSGSSYNSPLHF	TRBV6-5*01	TRBV6-5	TRBJ1-6*02	TRBJ1-6	TRBD1*01	TRBD1	11	16	19	23	4	3	7
1	9.78E-08	TGTGCCAGCAGTCGAGGACTAGCGGGACTAGGCGGGGAGCTGTTCTTC	CASSRGLAGLGGELFF	TRBV12-4*01, TRBV12-3*01	TRBV12-4, TRBV12-3	TRBJ2-1*01	TRBJ2-1	TRBD2*02	TRBD2	11	15	26	36	3	9	12
1	9.78E-08	TGTGCCAGCAGTCATGATAGAAGCGGGAGGGCCGATGAGCAGTTCTTC	CASSHDRSGRADEQFF	TRBV7-4*01	TRBV7-4	TRBJ2-1*01	TRBJ2-1	TRBD2*02	TRBD2	10	21	30	34	10	3	13
1	9.78E-08	TGTGCCAGCAGTCACTCAGCGGGAGGGAAGACAGATACGCAGTATTTT	CASSHSAGGKTDTQYF	TRBV7-9*03, TRBV7-9*01, TRBV7-9*04, TRBV7-9*02	TRBV7-9	TRBJ2-3*01	TRBJ2-3	TRBD2*02	TRBD2	10	17	26	30	6	3	9
1	9.78E-08	TGTGCCAGCAGTCACGGACTAGCGGGAGGGACCGGGGAGCTGTTTTTT	CASSHGLAGGTGELFF	TRBV28*01	TRBV28	TRBJ2-2*01	TRBJ2-2	TRBD2*02	TRBD2	11	15	29	30	3	0	3
1	9.78E-08	TGTGCCAGCAGTCACGACAGGGGGCGGATGAACACTGAAGCTTTCTTT	CASSHDRGRMNTEAFF	TRBV6-3*01, TRBV6-2*01	TRBV6-3, TRBV6-2	TRBJ1-1*01	TRBJ1-1	TRBD1*01	TRBD1	11	15	24	28	3	3	6
1	9.78E-08	TGTGCCAGCAGTCACACAAGACTCTATGCCTACAATGAGCAGTTCTTC	CASSHTRLYAYNEQFF	TRBV12-4*01, TRBV12-3*01	TRBV12-4, TRBV12-3	TRBJ2-1*01	TRBJ2-1	TRBD2*02, TRBD2*01	TRBD2	11	19	22	28	7	5	12
1	9.78E-08	TGTGCCAGCAGTCAGAACTGGGGGGCTAAGGCCACTGAAGCTTTCTTT	CASSQNWGAKATEAFF	TRBV28*01	TRBV28	TRBJ1-1*01	TRBJ1-1	TRBD1*01, TRBD2*01	TRBD1, TRBD2	11	20	25	32	8	6	14
1	9.78E-08	TGTGCCAGCAGTCAACCCACAGGGGGCGCCGATGAAAAACTGTTTTTT	CASSQPTGGADEKLFF	TRBV6-3*01, TRBV6-2*01	TRBV6-3, TRBV6-2	TRBJ1-4*01	TRBJ1-4	TRBD1*01	TRBD1	11	18	26	31	6	4	10
1	9.78E-08	TGTGCCAGCAGTCAAGCGACAGGGGCGGACAATCAGCCCCAGCATTTT	CASSQATGADNQPQHF	TRBV6-1*01	TRBV6-1	TRBJ1-5*01	TRBJ1-5	TRBD1*01	TRBD1	16	17	24	29	0	4	4
1	9.78E-08	TGTGCCAGCAGTCAAGGCAGTAGCGCACTATACAATGAGCAGTTCTTC	CASSQGSSALYNEQFF	TRBV4-2*01	TRBV4-2	TRBJ2-1*01	TRBJ2-1	TRBD2*02, TRBD2*01	TRBD2	15	20	24	30	4	5	9
1	9.78E-08	TGTGCCAGCAGTCAAGATGGGGGTAGCGGGTCAGATACGCAGTATTTT	CASSQDGGSGSDTQYF	TRBV28*01	TRBV28	TRBJ2-3*01	TRBJ2-3	TRBD2*02, TRBD2*01	TRBD2	11	23	29	31	11	1	12
1	9.78E-08	TGTGCCAGCAGTCAAAGTCGGGGGGGGATATACAATGAGCAGTTCTTC	CASSQSRGGIYNEQFF	TRBV7-2*04, TRBV7-2*01	TRBV7-2	TRBJ2-1*01	TRBJ2-1	TRBD2*01	TRBD2	10	18	25	30	7	4	11
1	9.78E-08	TGTGCCAGCAGTCAAAGGACTAGCGGGAGTTCAGATACGCAGTACTTC	CASSQRTSGSSDTQYF	TRBV7-6*01, TRBV7-6*02	TRBV7-6	TRBJ2-7*01	TRBJ2-7	TRBD2*02	TRBD2	10	16	28	38	5	9	14
1	9.78E-08	TGTGCCAGCAGTCAAAGGACTAGCGGGAGGGCAGATACGCAGTATTTT	CASSQRTSGRADTQYF	TRBV7-6*01, TRBV7-6*02	TRBV7-6	TRBJ2-3*01	TRBJ2-3	TRBD2*02	TRBD2	10	16	30	31	5	0	5
1	9.78E-08	TGTGCCAGCAGTGTTTTATCACTAGCGGGAAGGTACGAGCAGTACTTC	CASSVLSLAGRYEQYF	TRBV6-1*01	TRBV6-1	TRBJ2-7*01	TRBJ2-7	TRBD2*02	TRBD2	12	20	29	33	7	3	10
1	9.78E-08	TGTGCCAGCAGTGTTCTGCCGGGAGGGCGGCGAAATGAGCAGTTCTTC	CASSVLPGGRRNEQFF	TRBV6-4*02, TRBV6-4*01	TRBV6-4	TRBJ2-1*01	TRBJ2-1	TRBD2*02	TRBD2	12	19	26	33	6	6	12
1	9.78E-08	TGTGCCAGCAGTGTTGGACTGGGGGGACCCTACAATGAGCAGTTCTTC	CASSVGLGGPYNEQFF	TRBV2*01, TRBV2*02, TRBV2*03	TRBV2	TRBJ2-1*01	TRBJ2-1	TRBD2*01	TRBD2	12	20	25	28	7	2	9
1	9.78E-08	TGTGCCAGCAGTGTTGAAGGGGAACTCTCCGGAAACACCATATATTTT	CASSVEGELSGNTIYF	TRBV6-1*01	TRBV6-1	TRBJ1-3*01	TRBJ1-3	TRBD1*01	TRBD1	12	17	21	26	4	4	8
1	9.78E-08	TGTGCCAGCAGTGTCGGACTAGCGGGATCCTACAATGAGCAGTTCTTC	CASSVGLAGSYNEQFF	TRBV25-1*01	TRBV25-1	TRBJ2-1*01	TRBJ2-1	TRBD2*02	TRBD2	12	15	26	27	2	0	2
1	9.78E-08	TGTGCCAGCAGTGTCGAGTACGGGGAGGACTATCAGCCCCAGCATTTT	CASSVEYGEDYQPQHF	TRBV2*01, TRBV2*02, TRBV2*03	TRBV2	TRBJ1-5*01	TRBJ1-5	TRBD2*02	TRBD2	12	22	27	31	9	3	12
1	9.78E-08	TGTGCCAGCAGTGTCAAACTAGCGGGAGCGTCCGATGAGCAGTTCTTC	CASSVKLAGASDEQFF	TRBV5-6*01	TRBV5-6	TRBJ2-1*01	TRBJ2-1	TRBD2*02	TRBD2	10	17	27	34	6	6	12
1	9.78E-08	TGTGCCAGCAGTGTGGAATCGGGACACCGGACGGAAAAACTGTTTTTT	CASSVESGHRTEKLFF	TRBV2*01, TRBV2*02, TRBV2*03	TRBV2	TRBJ1-4*01	TRBJ1-4	TRBD1*01	TRBD1	12	20	25	33	7	7	14
1	9.78E-08	TGTGCCAGCAGTGTGAATGGCGGGAGGGTTACAGATACGCAGTATTTT	CASSVNGGRVTDTQYF	TRBV7-2*04, TRBV7-2*01	TRBV7-2	TRBJ2-3*01	TRBJ2-3	TRBD2*02	TRBD2	10	19	27	30	8	2	10
1	9.78E-08	TGTGCCAGCAGTGCTTCTGGACTAGCAGGCACAGATACGCAGTATTTT	CASSASGLAGTDTQYF	TRBV25-1*01	TRBV25-1	TRBJ2-3*01	TRBJ2-3	TRBD2*02, TRBD2*01	TRBD2	12	18	25	28	5	2	7
1	9.78E-08	TGTGCCAGCAGTGCTCCGAGGACTAGCGGGAAGCATGAGCAGTTCTTC	CASSAPRTSGKHEQFF	TRBV6-4*02, TRBV6-6*02, TRBV12-4*01, TRBV6-6*05, TRBV2*01, TRBV27*01, TRBV6-5*01, TRBV6-6*01, TRBV6-7*01, TRBV12-4*02, TRBV13*02, TRBV2*02, TRBV2*03, TRBV13*01, TRBV6-3*01, TRBV12-3*01, TRBV6-6*03, TRBV6-2*01, TRBV6-1*01, TRBV6-4*01, TRBV6-6*04	TRBV6-4, TRBV6-6, TRBV12-4, TRBV2, TRBV27, TRBV6-5, TRBV6-7, TRBV13, TRBV6-3, TRBV12-3, TRBV6-2, TRBV6-1	TRBJ2-1*01	TRBJ2-1	TRBD2*02	TRBD2	12	19	30	34	6	3	9
1	9.78E-08	TGTGCCAGCAGTGCTCGTCTAGCGGTGAGGCCAGATACGCAGTATTTT	CASSARLAVRPDTQYF	TRBV2*01, TRBV2*02, TRBV2*03	TRBV2	TRBJ2-3*01	TRBJ2-3	TRBD2*02, TRBD2*01	TRBD2	12	18	24	31	5	6	11
1	9.78E-08	TGTGCCAGCAGTGCTATCCTCGGGGGGACAGGAAACACCATATATTTT	CASSAILGGTGNTIYF	TRBV25-1*01	TRBV25-1	TRBJ1-3*01	TRBJ1-3	TRBD2*01	TRBD2	12	20	26	30	7	3	10
1	9.78E-08	TGTGCCAGCAGTGCTACCGACGACAGACGAATCACTGAAGCTTTCTTT	CASSATDDRRITEAFF	TRBV25-1*01	TRBV25-1	TRBJ1-1*01	TRBJ1-1	TRBD1*01	TRBD1	12	21	25	32	8	6	14
1	9.78E-08	TGTGCCAGCAGTGCTAGTTCAGGGATCTCGAACACTGAAGCTTTCTTT	CASSASSGISNTEAFF	TRBV9*02, TRBV9*01, TRBV9*03	TRBV9	TRBJ1-1*01	TRBJ1-1	TRBD2*02, TRBD2*01	TRBD2	10	12	17	29	1	11	12
1	9.78E-08	TGTGCCAGCAGTGCTAGGGTGGAGCGGGAGGGCCGTGAGCAGTACTTC	CASSARVEREGREQYF	TRBV2*01, TRBV2*02, TRBV2*03	TRBV2	TRBJ2-7*01	TRBJ2-7	TRBD2*02	TRBD2	12	22	31	36	9	4	13
1	9.78E-08	TGTGCCAGCAGTGCTAGGACTAGCGGGACATACAATGAGCAGTTCTTC	CASSARTSGTYNEQFF	TRBV25-1*01	TRBV25-1	TRBJ2-1*01	TRBJ2-1	TRBD2*02	TRBD2	12	16	27	30	3	2	5
1	9.78E-08	TGTGCCAGCAGTGCTAGGAGGACAGGGAGGCTTGATGAGCAGTTCTTC	CASSARRTGRLDEQFF	TRBV7-2*04, TRBV7-2*01	TRBV7-2	TRBJ2-1*01	TRBJ2-1	TRBD1*01	TRBD1	10	19	26	34	8	7	15
[truncated: 32,393 more rows]
