# Supplementary material for: High Throughput Sequencing of T Cell Antigen Receptors Reveals a Conserved TCR Repertoire
Source: Medicine (Baltimore). 2016 Mar 11;95(10):e2839. doi: 10.1097/MD.0000000000002839 (PMC4998859; doi:10.1097/MD.0000000000002839)
Supplement: Supplemental Digital Content [file medi-95-e02839-s003.xls]

MiTCRFullExportV1.1	HomoSapiens	TRB
Read count	Percentage	CDR3 nucleotide sequence	CDR3 amino acid sequence	V alleles	V segments	J alleles	J segments	D alleles	D segments	Last V nucleotide position	First D nucleotide position	Last D nucleotide position	First J nucleotide position	VD insertions	DJ insertions	Total insertions
907501	0.130111886	TGTGCCAGTACTAAGGGGGTTGGATTAGAGACCCAGTACTTC	CASTKGVGLETQYF	TRBV7-6*01, TRBV7-6*02	TRBV7-6	TRBJ2-5*01	TRBJ2-5	TRBD1*01	TRBD1	7	13	18	26	5	7	12
264192	0.037878217	TGTGCCAGTAGTATCTCCCAAGACACTGAAGCTTTCTTT	CASSISQDTEAFF	TRBV19*01, TRBV19*02	TRBV19	TRBJ1-1*01	TRBJ1-1	TRBD2*02	TRBD2	13	14	18	22	0	3	3
240883	0.034536316	TGTGCCAGTAGTATATCTCAGGACACTGAAGCTTTCTTT	CASSISQDTEAFF	TRBV19*01, TRBV19*02	TRBV19	TRBJ1-1*01	TRBJ1-1	TRBD1*01	TRBD1	14	18	21	22	3	0	3
208347	0.029871506	TGTGCCAGTAGTATAAGTCAAGACACTGAAGCTTTCTTT	CASSISQDTEAFF	TRBV19*01, TRBV19*02	TRBV19	TRBJ1-1*01	TRBJ1-1	TRBD2*02, TRBD2*01	TRBD2	14	15	18	22	0	3	3
168234	0.024120351	TGCAGTGCCATAAAACCGGGACTAGGGCTACGAGCAGTACTTC	CSAIKPG~*GYEQYF	TRBV20-1*01, TRBV20-1*05, TRBV20-1*07	TRBV20-1	TRBJ2-7*01	TRBJ2-7	TRBD2*02, TRBD2*01	TRBD2	7	17	24	27	9	2	11
119166	0.017085285	TGTGCCAGCAGCCACAACAGGGGGATACAAACTGAAGCTTTCTTT	CASSHNRGIQTEAFF	TRBV7-9*03, TRBV7-9*01, TRBV7-9*04, TRBV7-9*02	TRBV7-9	TRBJ1-1*01	TRBJ1-1	TRBD1*01	TRBD1	11	16	23	30	4	6	10
107049	0.015348024	TGTGCCAGCAGTCCAGGGACAGGGCCCTACGAGCAGTACTTC	CASSPGTGPYEQYF	TRBV28*01	TRBV28	TRBJ2-7*01	TRBJ2-7	TRBD1*01	TRBD1	11	15	23	25	3	1	4
95833	0.013739943	TGTGCCAGCAGCCCAACAGGGGGCACTGAAGCTTTCTTT	CASSPTGGTEAFF	TRBV7-2*04, TRBV7-2*01	TRBV7-2	TRBJ1-1*01	TRBJ1-1	TRBD1*01	TRBD1	11	15	22	23	3	0	3
93786	0.013446457	TGTGCCAGCAGCTCGACAGGGGTGGATTCGGATACGCAGTATTTT	CASSSTGVDSDTQYF	TRBV7-9*03, TRBV7-9*01, TRBV7-9*04, TRBV7-9*02	TRBV7-9	TRBJ2-3*01	TRBJ2-3	TRBD1*01	TRBD1	13	14	21	30	0	8	8
90553	0.01298293	TGCAGCGTGAGGGCTGGCCAAGAGACCCAGTACTTC	CSVRAGQETQYF	TRBV29-1*01, TRBV29-1*03	TRBV29-1	TRBJ2-5*01	TRBJ2-5	TRBD2*02	TRBD2	7	8	12	17	0	4	4
88056	0.012624925	TGTGCCAGCAGCTCCTCAGAGGGGGACAGAGCTAACGTTTATGGCTACACCTTC	CASSSSEGDRANVYGYTF	TRBV5-6*01	TRBV5-6	TRBJ1-2*01	TRBJ1-2	TRBD1*01	TRBD1	12	22	28	39	9	10	19
86542	0.012407857	TGCAGTGCTTATTACCGCCCCAGCTTCAACTACGAGCAGTACTTC	CSAYYRPSFNYEQYF	TRBV20-1*06, TRBV20-1*03, TRBV20-1*01, TRBV20-1*04, TRBV20-1*05, TRBV20-1*02, TRBV20-1*07	TRBV20-1	TRBJ2-7*01	TRBJ2-7	TRBD1*01	TRBD1	8	16	20	29	7	8	15
61615	0.008833978	TGTGCCAGCAGCTTGGTGTTGTCGGGGGAGCAGTTCTTC	CASSLVLSGEQFF	TRBV7-9*01, TRBV7-9*02	TRBV7-9	TRBJ2-1*01	TRBJ2-1	TRBD2*01	TRBD2	13	22	26	27	8	0	8
44011	0.006310025	TGTGCCAGCAGCCCCACGAGCAGTTCGAACTATGGCTACACCTTC	CASSPTSSSNYGYTF	TRBV9*02, TRBV9*01, TRBV9*03	TRBV9	TRBJ1-2*01	TRBJ1-2	TRBD1*01, TRBD2*02, TRBD2*01	TRBD1, TRBD2	11	20	22	27	8	4	12
32941	0.004722877	TGCAGTGCTATTTCCGTCGACGCCCCCTACGAGCAGTACTTC	CSAISVDAPYEQYF	TRBV20-1*01, TRBV20-1*04, TRBV20-1*05, TRBV20-1*07	TRBV20-1	TRBJ2-7*01	TRBJ2-7	TRBD1*01	TRBD1	9	21	24	25	11	0	11
30115	0.004317703	TGTGCCAGCAGCTTGGGGTTAGCGGGAGACAATGAGCAGTTCTTC	CASSLGLAGDNEQFF	TRBV5-4*01	TRBV5-4	TRBJ2-1*01	TRBJ2-1	TRBD2*02	TRBD2	15	19	27	28	3	0	3
28641	0.00410637	TGTGCCAGCAGCTTAGTACAGGTGGGGAGTGTTAGCAGTTCTTC	CASSLVQ~GEC*QFF	TRBV7-9*01, TRBV7-9*02	TRBV7-9	TRBJ2-1*01	TRBJ2-1	TRBD1*01, TRBD2*02	TRBD1, TRBD2	15	17	21	33	1	11	12
28477	0.004082856	TGTGCCACCAGCGGCCTCGGGGATACGCAGTATTTT	CATSGLGDTQYF	TRBV15*02	TRBV15	TRBJ2-3*01	TRBJ2-3	TRBD2*02, TRBD2*01	TRBD2	11	17	20	21	5	0	5
25106	0.003599543	TGTGCCAGCAGTGAGGCTCCGTCTGGGGACACTGAAGCTTTCTTT	CASSEAPSGDTEAFF	TRBV25-1*01	TRBV25-1	TRBJ1-1*01	TRBJ1-1	TRBD1*01, TRBD2*02, TRBD2*01	TRBD1, TRBD2	13	24	27	28	10	0	10
24875	0.003566424	TGTGCCAGCAGCTGGGACTTCTACAATGAGCAGTTCTTC	CASSWDFYNEQFF	TRBV6-5*01	TRBV6-5	TRBJ2-1*01	TRBJ2-1	TRBD2*02, TRBD2*01	TRBD2	11	13	18	20	1	1	2
23415	0.003357098	TGTGCCAGCAGCTTCTAACAAGAACCGGGACCGCGAACACTGAAGCTTTCTTT	CASSF*QEP~TANTEAFF	TRBV7-3*05, TRBV7-3*01	TRBV7-3	TRBJ1-1*01	TRBJ1-1	TRBD1*01, TRBD2*02, TRBD2*01	TRBD1, TRBD2	13	26	30	34	12	3	15
19133	0.002743171	TGTGCCAGCAGTTACCCCACGGCGGAGGGGGAGGAGACCCAGTACTTC	CASSYPTAEGEETQYF	TRBV6-5*01	TRBV6-5	TRBJ2-5*01	TRBJ2-5	TRBD1*01, TRBD2*02	TRBD1, TRBD2	14	25	30	33	10	2	12
18711	0.002682668	TGTGCCACCACGGGAGGGGAATACAATGAGCAGTTCTTC	CATTGGEYNEQFF	TRBV24-1*01	TRBV24-1	TRBJ2-1*01	TRBJ2-1	TRBD2*02	TRBD2	9	10	17	21	0	3	3
17590	0.002521946	TGTGCCAGCAGCCTCCTAAGGGGGGAGAACACTGAAGCTTTCTTT	CASSLLRGENTEAFF	TRBV11-1*01	TRBV11-1	TRBJ1-1*01	TRBJ1-1	TRBD1*01, TRBD2*01	TRBD1, TRBD2	11	18	23	26	6	2	8
17318	0.002482948	TGTGCCATGTCGTACGGAAAAACTGTTTTTT	CAMSY~EKLFF	TRBV10-3*01, TRBV10-3*02	TRBV10-3	TRBJ1-4*01	TRBJ1-4	TRBD1*01, TRBD2*02, TRBD2*01	TRBD1, TRBD2	7	8	10	16	0	5	5
16463	0.002360363	TGTGCCAGCAGTTACGGTCGACAGGATCCTCACCCGATTGGATATGGCTACACCTTC	CASSYGRQDPHPIGYGYTF	TRBV6-5*01	TRBV6-5	TRBJ1-2*01	TRBJ1-2	TRBD1*01	TRBD1	14	19	24	42	4	17	21
15855	0.002273192	TGCAGCGGTGAAAAGGGGACAGGGGTCAATGAGCAGTTCTTC	CSGEKGTGVNEQFF	TRBV29-1*01	TRBV29-1	TRBJ2-1*01	TRBJ2-1	TRBD1*01	TRBD1	11	15	24	26	3	1	4
15819	0.00226803	TGCAGTGCTAGAGATTATAGGGGGCGTACAGATACGCAGTATTTT	CSARDYRGRTDTQYF	TRBV20-1*01, TRBV20-1*05, TRBV20-1*07	TRBV20-1	TRBJ2-3*01	TRBJ2-3	TRBD1*01	TRBD1	13	18	24	27	4	2	6
13098	0.00187791	TGTGCCAGCAGTCACTCGGCTGAGCAGTACTTC	CASSHSAEQYF	TRBV28*01	TRBV28	TRBJ2-7*01	TRBJ2-7	TRBD1*01, TRBD2*02, TRBD2*01	TRBD1, TRBD2	11	17	19	21	5	1	6
11898	0.001705862	TGTGCCAGCAGCTTGCCCCCGATTACCTACGAGCAGTACTTC	CASSLPPITYEQYF	TRBV7-9*03, TRBV7-9*01, TRBV7-9*04, TRBV7-9*02	TRBV7-9	TRBJ2-7*01	TRBJ2-7	TRBD1*01, TRBD2*01	TRBD1, TRBD2	13	14	19	25	0	5	5
11798	0.001691524	TGTGCCAGCAGTGAAGATTTCAGGGGGGACTATGGCTACACCTTC	CASSEDFRGDYGYTF	TRBV2*01, TRBV2*03	TRBV2	TRBJ1-2*01	TRBJ1-2	TRBD1*01	TRBD1	15	20	26	28	4	1	5
11483	0.001646362	TGCAGTGCTAGGAGGACGGATAATCAGCCCCAGCATTTT	CSARRTDNQPQHF	TRBV20-1*06, TRBV20-1*03, TRBV20-1*01, TRBV20-1*04, TRBV20-1*05, TRBV20-1*02, TRBV20-1*07	TRBV20-1	TRBJ1-5*01	TRBJ1-5	TRBD1*01, TRBD2*02, TRBD2*01	TRBD1, TRBD2	10	13	16	21	2	4	6
10678	0.001530946	TGTGCCATCAGTGAGACAGGAACTAATGAAAAACTGTTTTTT	CAISETGTNEKLFF	TRBV10-3*01, TRBV10-3*02	TRBV10-3	TRBJ1-4*01	TRBJ1-4	TRBD1*01	TRBD1	14	15	19	20	0	0	0
10325	0.001480335	TGTGCCAGCAGCCCAGACCTGGGGGGCAATCAGCCCCAGCATTTT	CASSPDLGGNQPQHF	TRBV7-6*01, TRBV7-6*02	TRBV7-6	TRBJ1-5*01	TRBJ1-5	TRBD1*01, TRBD2*01	TRBD1, TRBD2	11	20	24	25	8	0	8
9074	0.001300974	TGTGCCAGCAGCCCGGGCCGCCAGCCCCAGCATTTT	CASSPGRQPQHF	TRBV7-9*03, TRBV7-9*01, TRBV7-9*04, TRBV7-9*02	TRBV7-9	TRBJ1-5*01	TRBJ1-5	TRBD1*01, TRBD2*02, TRBD2*01	TRBD1, TRBD2	11	14	17	21	2	3	5
8836	0.001266851	TGTGCCAGCAGCCAAGGTGTCGGCTCCTACGAGCAGTACTTC	CASSQGVGSYEQYF	TRBV3-1*01	TRBV3-1	TRBJ2-7*01	TRBJ2-7	TRBD1*01	TRBD1	10	17	20	23	6	2	8
8721	0.001250363	TGTGCCACCAGTGATTCGCAAGGACCACTGTCGGCAGACTACGAGCAGTACTTC	CATSDSQGPLSADYEQYF	TRBV24-1*01	TRBV24-1	TRBJ2-7*01	TRBJ2-7	TRBD1*01	TRBD1	15	27	31	38	11	6	17
8335	0.001195021	TGCAGTGCTTGGACGGGCGCTCAGGGTGAGCAGTTCTTC	CSAWTGAQGEQFF	TRBV20-1*06, TRBV20-1*03, TRBV20-1*01, TRBV20-1*04, TRBV20-1*05, TRBV20-1*02, TRBV20-1*07	TRBV20-1	TRBJ2-1*01	TRBJ2-1	TRBD1*01	TRBD1	8	21	25	26	12	0	12
8145	0.00116778	TGTGCCAGCAGTTACAAGACTAGGCGCAATGAGCAGTTCTTC	CASSYKTRRNEQFF	TRBV6-3*01, TRBV6-2*01	TRBV6-3, TRBV6-2	TRBJ2-1*01	TRBJ2-1	TRBD2*02, TRBD2*01	TRBD2	14	17	22	26	2	3	5
7966	0.001142116	TGCAGCGTCTACGACAAGGGGATAGCGGCAGATACGCAGTATTTT	CSVYDKGIAADTQYF	TRBV29-1*01, TRBV29-1*03	TRBV29-1	TRBJ2-3*01	TRBJ2-3	TRBD2*02, TRBD2*01	TRBD2	7	22	27	28	14	0	14
7595	0.001088924	TGTGCCAGCAGTCTGGTGTACAATGAGCAGTTCTTC	CASSLVYNEQFF	TRBV6-6*04	TRBV6-6	TRBJ2-1*01	TRBJ2-1	TRBD1*01	TRBD1	12	-1	-1	18	-1	-1	5
7192	0.001031145	TGTGCCAGTAGTTCGACTAGCGGGCCCTACGAGCAGTACTTC	CASSSTSGPYEQYF	TRBV19*01, TRBV19*03, TRBV19*02	TRBV19	TRBJ2-7*01	TRBJ2-7	TRBD2*02, TRBD2*01	TRBD2	11	14	23	25	2	1	3
7067	0.001013223	TGTGCCAGCAGCGTAGGGGGGAGGGGGACCGAAGCTTTCTTT	CASSVGGRGTEAFF	TRBV9*02, TRBV9*01	TRBV9	TRBJ1-1*01	TRBJ1-1	TRBD2*02	TRBD2	15	18	24	30	2	5	7
6569	9.42E-04	TGTGCCATCAGTTTCCGGACAGGCAATGAGCAGTTCTTC	CAISFRTGNEQFF	TRBV10-3*01, TRBV10-3*02	TRBV10-3	TRBJ2-1*01	TRBJ2-1	TRBD1*01	TRBD1	11	16	22	23	4	0	4
6182	8.86E-04	TGTGCCAGCAGCGTACTAGCGGGACCCACAGATACGCAGTATTTT	CASSVLAGPTDTQYF	TRBV9*02, TRBV9*01	TRBV9	TRBJ2-3*01	TRBJ2-3	TRBD2*02	TRBD2	14	15	23	26	0	2	2
6016	8.63E-04	TGTGCCAGCAGCTTGAGGAACGGTGCTAAGGGCTACACCTTC	CASSLRNGAKGYTF	TRBV5-4*01	TRBV5-4	TRBJ1-2*01	TRBJ1-2	TRBD2*02, TRBD2*01	TRBD2	10	14	17	30	3	12	15
5884	8.44E-04	TGTGCCAGCAGCGACAGGGGGCCTGCGGCTACACCTTC	CASSDR~ACGYTF	TRBV7-6*01, TRBV7-6*02	TRBV7-6	TRBJ1-2*01	TRBJ1-2	TRBD1*01	TRBD1	10	12	21	26	1	4	5
5707	8.18E-04	TGTGCCAGCAGCATAACGAACACCGGGGAGCTGTTTTTT	CASSITNTGELFF	TRBV12-4*01, TRBV12-3*01	TRBV12-4, TRBV12-3	TRBJ2-2*01	TRBJ2-2	TRBD2*02, TRBD2*01	TRBD2	10	-1	-1	16	-1	-1	5
5616	8.05E-04	TGTGCCAGTAGGATTACAGGGGGCTTTCAGCCCCAGCATTTT	CASRITGGFQPQHF	TRBV19*01, TRBV19*03, TRBV19*02	TRBV19	TRBJ1-5*01	TRBJ1-5	TRBD1*01	TRBD1	10	15	23	26	4	2	6
5573	7.99E-04	TGCGCCAGCAGCCAAAGCGGGCTTTCCTACAATGAGCAGTTCTTC	CASSQSGLSYNEQFF	TRBV4-1*02, TRBV4-1*01	TRBV4-1	TRBJ2-1*01	TRBJ2-1	TRBD2*02, TRBD2*01	TRBD2	14	15	20	24	0	3	3
5337	7.65E-04	TGTGCCAGCAGCTCGACTAGCGGGAGGGCAGATACGCAGTATTTT	CASSSTSGRADTQYF	TRBV7-2*04, TRBV7-2*01	TRBV7-2	TRBJ2-3*01	TRBJ2-3	TRBD2*02	TRBD2	12	14	27	28	1	0	1
5271	7.56E-04	TGTGCCACCAGTGAAGGTCAATGGGCCCAGCATTTT	CATSEGQWAQHF	TRBV24-1*01	TRBV24-1	TRBJ1-5*01	TRBJ1-5	TRBD1*01, TRBD2*02, TRBD2*01	TRBD1, TRBD2	13	22	24	25	8	0	8
5231	7.50E-04	TGTGCCACCAGCCCCTTAGGGTACGAGCAGTACTTC	CATSPLGYEQYF	TRBV15*02	TRBV15	TRBJ2-7*01	TRBJ2-7	TRBD1*01, TRBD2*02	TRBD1, TRBD2	11	17	20	21	5	0	5
4803	6.89E-04	TGTGCCAGCAGTAAACAGGGGGGGGGCTACACCTTC	CASSKQGGGYTF	TRBV25-1*01	TRBV25-1	TRBJ1-2*01	TRBJ1-2	TRBD1*01	TRBD1	11	14	21	24	2	2	4
4602	6.60E-04	TGTGCCAGCAGCTCCCTATTCTCTGACGGGAGTGGACTGAAGCTTTCTTT	CASSSLFS~REWTEAFF	TRBV7-3*05, TRBV7-3*01	TRBV7-3	TRBJ1-1*01	TRBJ1-1	TRBD2*02	TRBD2	12	26	31	35	13	3	16
4341	6.22E-04	TGCGCCAGCAGTGAAGACTCACAAGGCGAGCTGTTTTTT	CASSEDSQGELFF	TRBV10-2*01	TRBV10-2	TRBJ2-2*01	TRBJ2-2	TRBD2*02, TRBD2*01	TRBD2	13	15	18	27	1	8	9
4269	6.12E-04	TGTGCCAGCTCGAGCGGCACAGATACGCAGTATTTT	CASSSGTDTQYF	TRBV2*01, TRBV2*02, TRBV2*03	TRBV2	TRBJ2-3*01	TRBJ2-3	TRBD2*02, TRBD2*01	TRBD2	8	12	15	16	3	0	3
4241	6.08E-04	TGTGCCAGTAGCATCTCCCTCGACACTGAAGCTTTCTTT	CASSISLDTEAFF	TRBV19*01, TRBV19*03, TRBV19*02	TRBV19	TRBJ1-1*01	TRBJ1-1	TRBD2*02	TRBD2	11	16	20	22	4	1	5
4226	6.06E-04	TGTGCCAGCAGCCCCCCCGGCGGGAGGGATACGCAGTATTTT	CASSPPGGRDTQYF	TRBV5-4*01, TRBV5-4*03, TRBV5-4*04	TRBV5-4	TRBJ2-3*01	TRBJ2-3	TRBD2*02	TRBD2	11	19	26	27	7	0	7
4074	5.84E-04	TGTGCCAGCAGGAGACAGGGGGGGATAGATACGCAGTATTTT	CASRRQGGIDTQYF	TRBV2*01, TRBV2*02, TRBV2*03	TRBV2	TRBJ2-3*01	TRBJ2-3	TRBD1*01	TRBD1	10	13	21	26	2	4	6
3609	5.17E-04	TGTGCCACCAGTGACGAAGACCAGCCCCAGCATTTT	CATSDEDQPQHF	TRBV24-1*01	TRBV24-1	TRBJ1-5*01	TRBJ1-5	TRBD1*01, TRBD2*02, TRBD2*01	TRBD1, TRBD2	13	18	20	21	4	0	4
3599	5.16E-04	TGCAGTGCTAGCCCCCTAGCGGGAGGTATACGAGCAGTACTTC	CSASPLA~EVYEQYF	TRBV20-1*06, TRBV20-1*03, TRBV20-1*01, TRBV20-1*04, TRBV20-1*05, TRBV20-1*02, TRBV20-1*07	TRBV20-1	TRBJ2-7*01	TRBJ2-7	TRBD2*02	TRBD2	10	15	25	28	4	2	6
3344	4.79E-04	TGTGCCAGCGTCTTGACGCCAAGAGACCCAGTACTTC	CASVLT~QETQYF	TRBV25-1*01	TRBV25-1	TRBJ2-5*01	TRBJ2-5	TRBD1*01, TRBD2*02, TRBD2*01	TRBD1, TRBD2	8	14	16	18	5	1	6
3227	4.63E-04	TGCAGCGTTGAAGAGGACGGTAACTATGGCTACACCTTC	CSVEEDGNYGYTF	TRBV29-1*01	TRBV29-1	TRBJ1-2*01	TRBJ1-2	TRBD1*01, TRBD2*02, TRBD2*01	TRBD1, TRBD2	13	14	17	20	0	2	2
3208	4.60E-04	TGTGCCAGCAGCCAGACAGGGGGCCGGAGAGACCCAGTACTTC	CASSQTG~AGETQYF	TRBV14*01, TRBV14*02	TRBV14	TRBJ2-5*01	TRBJ2-5	TRBD1*01	TRBD1	10	14	23	27	3	3	6
2971	4.26E-04	TGTGCCAGCACTCCTAGCGGGAGCCTAAACAATGAGCAGTTCTTC	CASTPSGSLNNEQFF	TRBV2*01, TRBV2*02, TRBV2*03	TRBV2	TRBJ2-1*01	TRBJ2-1	TRBD2*02	TRBD2	9	13	22	28	3	5	8
2912	4.18E-04	TGCAGCGTTAAGTGGGAGCAGGAGCCCTACGAGCAGTACTTC	CSVKWEQEPYEQYF	TRBV29-1*01	TRBV29-1	TRBJ2-7*01	TRBJ2-7	TRBD2*02	TRBD2	8	13	17	25	4	7	11
2775	3.98E-04	TGTGCCACCAGCAGAGGACGGGAGACAGATACGCAGTATTTT	CATSRGRETDTQYF	TRBV15*02	TRBV15	TRBJ2-3*01	TRBJ2-3	TRBD2*02	TRBD2	11	18	23	24	6	0	6
2663	3.82E-04	TGCGCCAGCAGCCAACCGTCGACGTCCGATGAGCAGTTCTTC	CASSQPSTSDEQFF	TRBV4-1*02, TRBV4-1*01	TRBV4-1	TRBJ2-1*01	TRBJ2-1	TRBD1*01, TRBD2*02, TRBD2*01	TRBD1, TRBD2	14	23	26	28	8	1	9
2589	3.71E-04	TGTGCCAGCAGTGATGAGTCGGTAGGAATTCTCGAGCAGTACTTC	CASSDESVGILEQYF	TRBV2*01, TRBV2*03	TRBV2	TRBJ2-7*01	TRBJ2-7	TRBD2*02, TRBD2*01	TRBD2	13	16	19	32	2	12	14
2442	3.50E-04	TGCAGTGCTAACGGACTTATGAACACTGAAGCTTTCTTT	CSANGLMNTEAFF	TRBV20-1*06, TRBV20-1*03, TRBV20-1*01, TRBV20-1*04, TRBV20-1*05, TRBV20-1*02, TRBV20-1*07	TRBV20-1	TRBJ1-1*01	TRBJ1-1	TRBD2*02, TRBD2*01	TRBD2	9	12	16	19	2	2	4
2400	3.44E-04	TGCGCCAGCAGCCGTTGGGTAGGGGGGTACGAGCAGTACTTC	CASSRWVGGYEQYF	TRBV4-1*02, TRBV4-1*01	TRBV4-1	TRBJ2-7*01	TRBJ2-7	TRBD1*01, TRBD2*01	TRBD1, TRBD2	12	20	25	27	7	1	8
2394	3.43E-04	TGCAGTGCTAGAGGGACAGGGGACACTGAAGCTTTCTTT	CSARGTGDTEAFF	TRBV20-1*01, TRBV20-1*04, TRBV20-1*05, TRBV20-1*07	TRBV20-1	TRBJ1-1*01	TRBJ1-1	TRBD1*01	TRBD1	12	13	21	22	0	0	0
2389	3.43E-04	TGTGCCAGCACTCGGGGGAGAAATATAGGGGTTCACCCCTCCACTTT	CASTRGRN~RGSPLHF	TRBV5-6*01	TRBV5-6	TRBJ1-6*01	TRBJ1-6	TRBD2*01	TRBD2	9	12	17	31	2	13	15
2294	3.29E-04	TGTGCCAGCAGTGGACATATCGGGGAGGGTTCCTACAATGAGCAGTTCTTC	CASSGHIGEGSYNEQFF	TRBV25-1*01	TRBV25-1	TRBJ2-1*01	TRBJ2-1	TRBD2*02	TRBD2	12	22	28	30	9	1	10
2281	3.27E-04	TGTGCCAGCAGTGAAGACAGCCAAGAGACCCAGTACTTC	CASSEDSQETQYF	TRBV2*01, TRBV2*03	TRBV2	TRBJ2-5*01	TRBJ2-5	TRBD1*01	TRBD1	15	16	19	20	0	0	0
2238	3.21E-04	TGCGCCAGCAGCCAAGATCAATCGACGGCAGTAGACTATGGCTACACCTTC	CASSQDQSTAVDYGYTF	TRBV4-1*02, TRBV4-1*01	TRBV4-1	TRBJ1-2*01	TRBJ1-2	TRBD1*01, TRBD2*02, TRBD2*01	TRBD1, TRBD2	16	28	30	34	11	3	14
2175	3.12E-04	TGTGCCAGCAGTCCAGCGGGGCAGGATACGCAGTATTTT	CASSPAGQDTQYF	TRBV25-1*01	TRBV25-1	TRBJ2-3*01	TRBJ2-3	TRBD2*01	TRBD2	11	14	20	24	2	3	5
2133	3.06E-04	TGTGCCAGCAGTGAAGCGGAGACATCCCATTTCGTCTATGGCTACACCTTC	CASSEAETSHFVYGYTF	TRBV2*01, TRBV2*03	TRBV2	TRBJ1-2*01	TRBJ1-2	TRBD1*01, TRBD2*02, TRBD2*01	TRBD1, TRBD2	16	20	23	35	3	11	14
2119	3.04E-04	TGCAGCGTTTTCGGGATCGGCTATGGCTACACCTTC	CSVFGIGYGYTF	TRBV29-1*01, TRBV29-1*03	TRBV29-1	TRBJ1-2*01	TRBJ1-2	TRBD2*02	TRBD2	8	11	15	20	2	4	6
2107	3.02E-04	TGTGCCAGCAGTGAAGACTATGGCTACACCTTC	CASSEDYGYTF	TRBV2*01, TRBV2*03	TRBV2	TRBJ1-2*01	TRBJ1-2	TRBD2*02, TRBD2*01	TRBD2	15	-1	-1	16	-1	-1	0
2083	2.99E-04	TGCAGCGTTGATCTGCGGGAGGCAGATACGCAGTATTTT	CSVDLREADTQYF	TRBV29-1*01	TRBV29-1	TRBJ2-3*01	TRBJ2-3	TRBD2*02	TRBD2	10	14	21	22	3	0	3
2080	2.98E-04	TGTGCCAGCACCCGGGACCTTAACACCGGGGAGCTGTTTTTT	CASTRDLNTGELFF	TRBV6-4*02, TRBV6-4*01	TRBV6-4	TRBJ2-2*01	TRBJ2-2	TRBD1*01, TRBD2*02, TRBD2*01	TRBD1, TRBD2	9	13	17	21	3	3	6
2008	2.88E-04	TGTGCCAGCAGTTTGGCCGGGACACTTAACAATGAGCAGTTCTTC	CASSLAGTLNNEQFF	TRBV7-3*05, TRBV7-3*01	TRBV7-3	TRBJ2-1*01	TRBJ2-1	TRBD1*01	TRBD1	11	18	23	28	6	4	10
1972	2.83E-04	TGCGCCAGCAGCCAGGATGGGGATAACGAGCAGTACTTC	CASSQDGDNEQYF	TRBV4-3*01	TRBV4-3	TRBJ2-7*01	TRBJ2-7	TRBD1*01, TRBD2*02, TRBD2*01	TRBD1, TRBD2	13	19	22	25	5	2	7
1911	2.74E-04	TGTGCTAGCAGTCTGGACAGGTTCGACGAGCAGTACTTC	CASSLDRFDEQYF	TRBV7-7*01, TRBV7-7*02	TRBV7-7	TRBJ2-7*01	TRBJ2-7	TRBD1*01	TRBD1	10	14	20	25	3	4	7
1890	2.71E-04	TGTGCCAGCAGCTTGGCCAATCTAGTAGAGAACACTGAAGCTTTCTTT	CASSLANLVENTEAFF	TRBV5-4*01	TRBV5-4	TRBJ1-1*01	TRBJ1-1	TRBD2*02, TRBD2*01	TRBD2	15	21	25	29	5	3	8
1864	2.67E-04	TGCAGTGCTAGCAAGGGCACAGATACGCAGTATTTT	CSASKGTDTQYF	TRBV20-1*06, TRBV20-1*03, TRBV20-1*01, TRBV20-1*04, TRBV20-1*05, TRBV20-1*02, TRBV20-1*07	TRBV20-1	TRBJ2-3*01	TRBJ2-3	TRBD1*01, TRBD2*02	TRBD1, TRBD2	10	13	15	16	2	0	2
1859	2.67E-04	TGTGCCGGGACGTACAGGGAGGGTAAGTTCCACGAGCAGTACTTC	CAGTYREGKFHEQYF	TRBV25-1*01	TRBV25-1	TRBJ2-7*01	TRBJ2-7	TRBD2*02	TRBD2	5	16	22	31	10	8	18
1858	2.66E-04	TGCAGTGCTCACACGGGGTAACCTACGAGCAGTACTTC	CSAHTG~TYEQYF	TRBV20-1*06, TRBV20-1*03, TRBV20-1*01, TRBV20-1*04, TRBV20-1*05, TRBV20-1*02, TRBV20-1*07	TRBV20-1	TRBJ2-7*01	TRBJ2-7	TRBD2*01	TRBD2	8	13	17	21	4	3	7
1852	2.66E-04	TGTGCCAGCAGTGCTGGGGGGACCACAGATACGCAGTATTTT	CASSAGGTTDTQYF	TRBV25-1*01	TRBV25-1	TRBJ2-3*01	TRBJ2-3	TRBD2*01	TRBD2	12	15	20	23	2	2	4
1845	2.65E-04	TGTGCCACCAGCAGAGAAGGATCTGGGGCCAACGTCCTGACTTTC	CATSREGSGANVLTF	TRBV15*02	TRBV15	TRBJ2-6*01	TRBJ2-6	TRBD1*01, TRBD2*02, TRBD2*01	TRBD1, TRBD2	11	18	20	21	6	0	6
1816	2.60E-04	TGCAGTGCCAAGGTACAGGGGGCTGGACACTGAAGCTTTCTTT	CSAKVQG~LDTEAFF	TRBV20-1*06, TRBV20-1*03, TRBV20-1*01, TRBV20-1*04, TRBV20-1*05, TRBV20-1*02, TRBV20-1*07	TRBV20-1	TRBJ1-1*01	TRBJ1-1	TRBD1*01	TRBD1	7	14	22	26	6	3	9
1807	2.59E-04	TGTGCCATCAGTGTCGACCGGGACGGTCAGCCCCAGCATTTT	CAISVDRDGQPQHF	TRBV10-3*01, TRBV10-3*02	TRBV10-3	TRBJ1-5*01	TRBJ1-5	TRBD1*01, TRBD2*02, TRBD2*01	TRBD1, TRBD2	12	19	23	26	6	2	8
1791	2.57E-04	TGTGCCAGTAGTATGGGACAGGGCTTTCGTTCACCCCTCCACTTT	CASSMGQGFRSPLHF	TRBV19*01, TRBV19*02	TRBV19	TRBJ1-6*01	TRBJ1-6	TRBD1*01	TRBD1	13	14	22	29	0	6	6
1769	2.54E-04	TGCAGCGTCCGAGACGGGGGCAGTAGCGGTAATCAGCCCCAGCATTTT	CSVRDGGSSGNQPQHF	TRBV29-1*01, TRBV29-1*03	TRBV29-1	TRBJ1-5*01	TRBJ1-5	TRBD1*01, TRBD2*02, TRBD2*01	TRBD1, TRBD2	7	15	20	30	7	9	16
1765	2.53E-04	TGTGCCACCAGTACGGGAGGTCAGCCCCAGCATTTT	CATSTGGQPQHF	TRBV24-1*01	TRBV24-1	TRBJ1-5*01	TRBJ1-5	TRBD2*02	TRBD2	11	13	19	20	1	0	1
1704	2.44E-04	TGCAGCGTGGGGGACAGGGGAGACTCACCCCTCCACTTT	CSVGDRGDSPLHF	TRBV29-1*01	TRBV29-1	TRBJ1-6*01	TRBJ1-6	TRBD1*01	TRBD1	7	10	19	24	2	4	6
1694	2.43E-04	TGCAGCGTGGGGGGCGGGAGGGCCAAGAGACCCAGTACTTC	CSVGGGR~QETQYF	TRBV29-1*01	TRBV29-1	TRBJ2-5*01	TRBJ2-5	TRBD2*02	TRBD2	7	13	21	22	5	0	5
1643	2.36E-04	TGCAGTGCTACAGGGGGCGATTCACCCCTCCACTTT	CSATGGDSPLHF	TRBV20-1*01, TRBV20-1*04, TRBV20-1*05, TRBV20-1*07	TRBV20-1	TRBJ1-6*01	TRBJ1-6	TRBD1*01	TRBD1	9	10	17	19	0	1	1
1641	2.35E-04	TGTGCCCCGAGCACAGCCCCAGCATTTT	CAPST~PQHF	TRBV7-8*01, TRBV7-8*03	TRBV7-8	TRBJ1-5*01	TRBJ1-5	TRBD2*02, TRBD2*01	TRBD2	5	9	11	13	3	1	4
1621	2.32E-04	TGTGCCAGCAGCTTGGACAGGGATCAGCCCCAGCATTTT	CASSLDRDQPQHF	TRBV7-2*04, TRBV7-2*01	TRBV7-2	TRBJ1-5*01	TRBJ1-5	TRBD1*01	TRBD1	13	14	21	22	0	0	0
1598	2.29E-04	TGCAGTGCCTTACTAGCGTACGAGCAGTACTTC	CSALLAYEQYF	TRBV20-1*06, TRBV20-1*03, TRBV20-1*01, TRBV20-1*04, TRBV20-1*05, TRBV20-1*02, TRBV20-1*07	TRBV20-1	TRBJ2-7*01	TRBJ2-7	TRBD2*02, TRBD2*01	TRBD2	7	11	17	18	3	0	3
1591	2.28E-04	TGTGCCTAAACGACTACCCGAACACTGAAGCTTTCTTT	CA*TTT~NTEAFF	TRBV24-1*01	TRBV24-1	TRBJ1-1*01	TRBJ1-1	TRBD2*02, TRBD2*01	TRBD2	5	11	15	19	5	3	8
1568	2.25E-04	TGTGCCAGCAGTGAAGCGGTCGCCGAGCAGTACTTC	CASSEAVAEQYF	TRBV6-1*01	TRBV6-1	TRBJ2-7*01	TRBJ2-7	TRBD1*01, TRBD2*02, TRBD2*01	TRBD1, TRBD2	14	15	18	23	0	4	4
1566	2.25E-04	TGTGCCATCAGTGAGTCTTTTAGCTATGAGTCCGCCCAGCATTTT	CAISESFSYESAQHF	TRBV10-3*01, TRBV10-3*02	TRBV10-3	TRBJ1-5*01	TRBJ1-5	TRBD2*02, TRBD2*01	TRBD2	16	28	32	34	11	1	12
1540	2.21E-04	TGTGCCAGCAGTGAAGCGGAAGCCGACGAGCAGTACTTC	CASSEAEADEQYF	TRBV2*01, TRBV2*03	TRBV2	TRBJ2-7*01	TRBJ2-7	TRBD1*01, TRBD2*02, TRBD2*01	TRBD1, TRBD2	16	17	19	25	0	5	5
1540	2.21E-04	TGTGCCAGCAGTGAGGGGAATCAGCCCCAGCATTTT	CASSEGNQPQHF	TRBV2*01, TRBV2*03	TRBV2	TRBJ1-5*01	TRBJ1-5	TRBD1*01, TRBD2*01	TRBD1, TRBD2	13	14	17	18	0	0	0
1538	2.21E-04	TGTGCCAGCAGCTTAACGGCAGGCTACGAGCAGTACTTC	CASSLTAGYEQYF	TRBV7-2*04, TRBV7-2*01	TRBV7-2	TRBJ2-7*01	TRBJ2-7	TRBD1*01	TRBD1	14	19	22	23	4	0	4
1537	2.20E-04	TGTGCCAGCAGTGAATAGGGGGACAGGGTCTCAGAAAGGATCAGGGGCCAACGTCCTGACTTTC	CASSE*GDRVS~KGSGANVLTF	TRBV25-1*01	TRBV25-1	TRBJ2-6*01	TRBJ2-6	TRBD1*01	TRBD1	16	19	27	43	2	15	17
1507	2.16E-04	TGTGCCAGCAGCTTAAACGGTGTTAGCGGGATCCAAGAGACCCAGTACTTC	CASSLNGVSGIQETQYF	TRBV11-1*01	TRBV11-1	TRBJ2-5*01	TRBJ2-5	TRBD2*02	TRBD2	14	23	30	32	8	1	9
1500	2.15E-04	TGCAGCGTTCGGGCAGGGCAGGAGACCCAGTACTTC	CSVRAGQETQYF	TRBV29-1*01, TRBV29-1*03	TRBV29-1	TRBJ2-5*01	TRBJ2-5	TRBD1*01	TRBD1	8	13	17	21	4	3	7
1486	2.13E-04	TGCGCCAGCAGTGAAACCACCGACAGGGCGCAAGGAAAAATCAGCCCCAGCATTTT	CASSETTDR~ARKNQPQHF	TRBV10-1*02, TRBV10-1*01	TRBV10-1	TRBJ1-5*01	TRBJ1-5	TRBD1*01	TRBD1	10	21	27	38	10	10	20
1471	2.11E-04	TGTGCCAGCAGCTCGCAGGGTCAGAACACTGAAGCTTTCTTT	CASSSQGQNTEAFF	TRBV7-2*04, TRBV7-2*01	TRBV7-2	TRBJ1-1*01	TRBJ1-1	TRBD1*01	TRBD1	10	15	19	23	4	3	7
1451	2.08E-04	TGTGCCAGTAGTGGGACAGACAATCAGCCCCAGCATTTT	CASSGTDNQPQHF	TRBV19*01, TRBV19*03, TRBV19*02	TRBV19	TRBJ1-5*01	TRBJ1-5	TRBD1*01	TRBD1	11	12	18	20	0	1	1
1425	2.04E-04	TGTGCCAGCAGTGAATACGGGGGTTACAATGAGCAGTTCTTC	CASSEYGGYNEQFF	TRBV25-1*01	TRBV25-1	TRBJ2-1*01	TRBJ2-1	TRBD2*01	TRBD2	16	17	22	24	0	1	1
1412	2.02E-04	TGTGCCAGCAGTCCCTCAGGGGACAATCAGCCCCAGCATTTT	CASSPSGDNQPQHF	TRBV12-4*01, TRBV12-3*01	TRBV12-4, TRBV12-3	TRBJ1-5*01	TRBJ1-5	TRBD1*01	TRBD1	11	16	21	23	4	1	5
1392	2.00E-04	TGTGCCAGCAGTCGTTCGGTAGGTGCTAGCGGGAGAGTATGATACGCAGTATTTT	CASSRSVGA~AGEYDTQYF	TRBV28*01	TRBV28	TRBJ2-3*01	TRBJ2-3	TRBD2*02	TRBD2	11	25	34	40	13	5	18
1386	1.99E-04	TGTGCCAGCAGCGCTCAAGTCAATCAGCCCCAGCATTTT	CASSAQVNQPQHF	TRBV12-4*01, TRBV12-3*01	TRBV12-4, TRBV12-3	TRBJ1-5*01	TRBJ1-5	TRBD2*02, TRBD2*01	TRBD2	10	11	14	20	0	5	5
1379	1.98E-04	TGCAGTGCTCGTTCAGGGGGCGCTGAAGCTTTCTTT	CSARSGGAEAFF	TRBV20-1*06, TRBV20-1*03, TRBV20-1*01, TRBV20-1*04, TRBV20-1*05, TRBV20-1*02, TRBV20-1*07	TRBV20-1	TRBJ1-1*01	TRBJ1-1	TRBD1*01	TRBD1	8	13	20	22	4	1	5
1362	1.95E-04	TGTGCCACCAGCAGAGATCTGAACACTGAAGCTTTCTTT	CATSRDLNTEAFF	TRBV15*02	TRBV15	TRBJ1-1*01	TRBJ1-1	TRBD2*02	TRBD2	11	13	15	19	1	3	4
1358	1.95E-04	TGCAGTATTATGCCCGATGCGGCTCGGGACACTGAAGCTTTCTTT	CSIMPDAARDTEAFF	TRBV20-1*06, TRBV20-1*03, TRBV20-1*01, TRBV20-1*04, TRBV20-1*05, TRBV20-1*02, TRBV20-1*07	TRBV20-1	TRBJ1-1*01	TRBJ1-1	TRBD1*01, TRBD2*02, TRBD2*01	TRBD1, TRBD2	5	11	14	28	5	13	18
1346	1.93E-04	TGTGCCAGCAGTCACGGTGGATTGTATGGCTACACCTTC	CASSHGGLYGYTF	TRBV25-1*01	TRBV25-1	TRBJ1-2*01	TRBJ1-2	TRBD1*01, TRBD2*02, TRBD2*01	TRBD1, TRBD2	11	18	20	24	6	3	9
1343	1.93E-04	TGTGCCAGCAGCTTGGCTTGAGGACAGATCAATCAGCCCCAGCATTTT	CASSLA*GQINQPQHF	TRBV5-6*01	TRBV5-6	TRBJ1-5*01	TRBJ1-5	TRBD1*01	TRBD1	10	21	26	29	10	2	12
1318	1.89E-04	TGCAGTGCTAGGACTAGCGGGAGGGAAGCAGATACGCAGTATTTT	CSARTSGREADTQYF	TRBV20-1*06, TRBV20-1*03, TRBV20-1*01, TRBV20-1*04, TRBV20-1*05, TRBV20-1*02, TRBV20-1*07	TRBV20-1	TRBJ2-3*01	TRBJ2-3	TRBD2*02	TRBD2	10	11	24	28	0	3	3
1314	1.88E-04	TGCGCCAGCAGCTTGGGTACCGCGGCCTCACCCCTCCACTTT	CASSLGTAASPLHF	TRBV5-1*01	TRBV5-1	TRBJ1-6*01	TRBJ1-6	TRBD2*02, TRBD2*01	TRBD2	15	21	24	27	5	2	7
1312	1.88E-04	TGTGCCACCAGCAGTGGGTTAGCGGATGAGCAGTTCTTC	CATSSGLADEQFF	TRBV15*02	TRBV15	TRBJ2-1*01	TRBJ2-1	TRBD2*02, TRBD2*01	TRBD2	13	19	24	25	5	0	5
1309	1.88E-04	TGTGCCAGCAGCGAGACTAGCGTAGGGGAGCAGTACTTC	CASSETSVGEQYF	TRBV7-8*01, TRBV7-8*03	TRBV7-8	TRBJ2-7*01	TRBJ2-7	TRBD2*02, TRBD2*01	TRBD2	11	14	21	27	2	5	7
1305	1.87E-04	TGTGCCAGCAGTGAAGAGCTGGATACAGCCAATCAAGAGACCCAGTACTTC	CASSEELDTANQETQYF	TRBV2*01, TRBV2*03	TRBV2	TRBJ2-5*01	TRBJ2-5	TRBD1*01	TRBD1	15	24	27	33	8	5	13
1303	1.87E-04	TGCGCCAGCAGGGGGCAGGACGGTTCACCCCTCCACTTT	CASRGQDGSPLHF	TRBV5-1*01, TRBV5-1*02	TRBV5-1	TRBJ1-6*01	TRBJ1-6	TRBD1*01	TRBD1	10	11	15	23	0	7	7
1300	1.86E-04	TGTGCCAGCAGTGAGACCCCGACAGGGGACACTGAAGCTTTCTTT	CASSETPTGDTEAFF	TRBV25-1*01	TRBV25-1	TRBJ1-1*01	TRBJ1-1	TRBD1*01	TRBD1	13	20	27	28	6	0	6
1288	1.85E-04	TGTGCCAGCAGCTTACGGACCTATGGCTACACCTTC	CASSLRTYGYTF	TRBV7-2*04, TRBV7-2*01	TRBV7-2	TRBJ1-2*01	TRBJ1-2	TRBD1*01, TRBD2*02, TRBD2*01	TRBD1, TRBD2	14	16	19	20	1	0	1
1274	1.83E-04	TGTGCCAGCAGCTGGACAGGGACAGATACGCAGTATTTT	CASSWTGTDTQYF	TRBV7-2*04, TRBV7-2*01	TRBV7-2	TRBJ2-3*01	TRBJ2-3	TRBD1*01	TRBD1	12	13	20	21	0	0	0
1266	1.82E-04	TGTGCCATCAGTGAGTTGGTCGGCACAGATACGCAGTATTTT	CAISELVGTDTQYF	TRBV10-3*01, TRBV10-3*02	TRBV10-3	TRBJ2-3*01	TRBJ2-3	TRBD1*01, TRBD2*02, TRBD2*01	TRBD1, TRBD2	15	18	20	22	2	1	3
1249	1.79E-04	TGTGCCACCGCCAGGGAGGGCTATGGCTACACCTTC	CATAREGYGYTF	TRBV24-1*01	TRBV24-1	TRBJ1-2*01	TRBJ1-2	TRBD2*02	TRBD2	8	13	19	20	4	0	4
1241	1.78E-04	TGTGCCACCAGTGATTTCGGGAGCAATCAGCCCCAGCATTTT	CATSDFGSNQPQHF	TRBV24-1*01	TRBV24-1	TRBJ1-5*01	TRBJ1-5	TRBD2*02, TRBD2*01	TRBD2	16	17	20	21	0	0	0
1227	1.76E-04	TGCGCCAGCAGCGGCTAGCGGAAACTACGAGCAGTACTTC	CASSG*R~NYEQYF	TRBV5-1*01	TRBV5-1	TRBJ2-7*01	TRBJ2-7	TRBD2*02, TRBD2*01	TRBD2	11	14	20	24	2	3	5
1222	1.75E-04	TGCAGCGCCACGACTAGCGGGGCAGTCCTTGAGCAGTTCTTC	CSATTSGAVLEQFF	TRBV29-1*01, TRBV29-1*03	TRBV29-1	TRBJ2-1*01	TRBJ2-1	TRBD2*01	TRBD2	7	11	21	29	3	7	10
1199	1.72E-04	TGTGCCAGCAGTGAATCATGGCTACACCTTC	CASSE~HGYTF	TRBV2*01, TRBV2*03	TRBV2	TRBJ1-2*01	TRBJ1-2			14	-1	-1	17	-1	-1	2
1180	1.69E-04	TGCAGTGCTAGAGGTAGGTTTGTTCAGCCCCAGCATTTT	CSARGRFVQPQHF	TRBV20-1*01, TRBV20-1*04, TRBV20-1*05, TRBV20-1*07	TRBV20-1	TRBJ1-5*01	TRBJ1-5	TRBD1*01, TRBD2*02, TRBD2*01	TRBD1, TRBD2	12	15	17	23	2	5	7
1176	1.69E-04	TGCAGTGCTAGAGATGGTACTAGCGGGAGGGCCCTCAAGCTACACCGGGGAGCTGTTTTTT	CSARDGTSGR~PSSYTGELFF	TRBV20-1*01, TRBV20-1*05, TRBV20-1*07	TRBV20-1	TRBJ2-2*01	TRBJ2-2	TRBD2*02	TRBD2	13	18	30	41	4	10	14
1162	1.67E-04	TGTGCCAGCAGTGGCGGGACAGGGGGCGAGGTCGCCTACAATGAGCAGTTCTTC	CASSGGTGGEVAYNEQFF	TRBV25-1*01	TRBV25-1	TRBJ2-1*01	TRBJ2-1	TRBD1*01	TRBD1	12	15	26	34	2	7	9
1155	1.66E-04	TGTGCTACGCCCGCTTCTCCTGGGAAAAACTGTTTTTT	CATPAS~WEKLFF	TRBV25-1*01	TRBV25-1	TRBJ1-4*01	TRBJ1-4	TRBD2*02, TRBD2*01	TRBD2	4	9	14	23	4	8	12
1154	1.65E-04	TGCGCCAGCAGCCTAGGGACTAGCGGAGCCTACGAGCAGTACTTC	CASSLGTSGAYEQYF	TRBV4-1*02, TRBV4-1*01	TRBV4-1	TRBJ2-7*01	TRBJ2-7	TRBD2*02, TRBD2*01	TRBD2	12	15	25	28	2	2	4
1154	1.65E-04	TGTGCCAGCCACACGGGGGTAGACAATCAGCCCCAGCATTTT	CASHTGVDNQPQHF	TRBV2*01, TRBV2*02, TRBV2*03	TRBV2	TRBJ1-5*01	TRBJ1-5	TRBD2*01	TRBD2	8	13	18	23	4	4	8
1154	1.65E-04	TGTGCCAGCAGTGAAGGGACATGGGATTCACCCCTCCACTTT	CASSEGTWDSPLHF	TRBV25-1*01	TRBV25-1	TRBJ1-6*01	TRBJ1-6	TRBD1*01	TRBD1	14	15	20	25	0	4	4
1147	1.64E-04	TGTGCCAGCAGTGCAAGGTATAGCAATCAGCCCCAGCATTTT	CASSARYSNQPQHF	TRBV2*01, TRBV2*03	TRBV2	TRBJ1-5*01	TRBJ1-5	TRBD1*01, TRBD2*02	TRBD1, TRBD2	12	15	17	20	2	2	4
1147	1.64E-04	TGTGCCAGCAGTGCCTTTAATTCACCCCTCCACTTT	CASSAFNSPLHF	TRBV2*01, TRBV2*02, TRBV2*03	TRBV2	TRBJ1-6*01	TRBJ1-6	TRBD1*01, TRBD2*02	TRBD1, TRBD2	12	-1	-1	13	-1	-1	0
1140	1.63E-04	TGTGCCACCAGCAGGAAGGACAGTCACGAGCAGTACTTC	CATSRKDSHEQYF	TRBV15*02	TRBV15	TRBJ2-7*01	TRBJ2-7	TRBD1*01	TRBD1	11	17	22	25	5	2	7
1117	1.60E-04	TGTGCCAGTAGTGCCGTACACAGGGGGATAATTCACCCCTCCACTTT	CASSAVHR~DNSPLHF	TRBV19*01, TRBV19*03, TRBV19*02	TRBV19	TRBJ1-6*01	TRBJ1-6	TRBD1*01	TRBD1	11	19	26	27	7	0	7
1117	1.60E-04	TGCAGTGCTAGTGAGGGGGCCGTAGAGACCCAGTACTTC	CSASEGAVETQYF	TRBV20-1*01, TRBV20-1*04, TRBV20-1*05, TRBV20-1*07	TRBV20-1	TRBJ2-5*01	TRBJ2-5	TRBD1*01	TRBD1	11	13	19	23	1	3	4
1108	1.59E-04	TGTGCCAGCAGCTTAGGGGAGGGGGAGCAGTACTTC	CASSLGEGEQYF	TRBV7-2*04, TRBV7-2*01	TRBV7-2	TRBJ2-7*01	TRBJ2-7	TRBD2*02	TRBD2	15	16	22	24	0	1	1
1102	1.58E-04	TGTGCCAGCAGCTTAGCGGGAAACACCATATATTTT	CASSLAGNTIYF	TRBV7-2*04, TRBV7-2*01	TRBV7-2	TRBJ1-3*01	TRBJ1-3	TRBD2*02, TRBD2*01	TRBD2	16	-1	-1	18	-1	-1	1
1095	1.57E-04	TGTGCCATCAGTGATAGGCGGGGAGGGACCTACAATGAGCAGTTCTTC	CAISDRRGGTYNEQFF	TRBV10-3*01, TRBV10-3*02	TRBV10-3	TRBJ2-1*01	TRBJ2-1	TRBD2*02	TRBD2	13	20	26	28	6	1	7
1093	1.57E-04	TGTGCCAGCAGCCACACGCGGGACAGGGTATCATCATGGCAATCAGCCCCAGCATTTT	CASSHTRDRV~HHGNQPQHF	TRBV9*02, TRBV9*01, TRBV9*03	TRBV9	TRBJ1-5*01	TRBJ1-5	TRBD1*01	TRBD1	13	19	27	38	5	10	15
1093	1.57E-04	TGTGCCACCAGTTTAGCGGGAGGGAACCCAGATACGCAGTATTTT	CATSLAGGNPDTQYF	TRBV24-1*01	TRBV24-1	TRBJ2-3*01	TRBJ2-3	TRBD2*02	TRBD2	11	13	23	28	1	4	5
1092	1.57E-04	TGCAGCGTTACGACCCTCCACTTT	CSVTTLHF	TRBV29-1*01, TRBV29-1*03	TRBV29-1	TRBJ1-6*01	TRBJ1-6			8	-1	-1	13	-1	-1	4
1075	1.54E-04	TGTGCCAGCAGTGACACAAGGGACAACTCTCCTACGAGCAGTACTTC	CASSDTRD~LSYEQYF	TRBV25-1*01	TRBV25-1	TRBJ2-7*01	TRBJ2-7	TRBD1*01	TRBD1	13	19	24	28	5	3	8
1073	1.54E-04	TGTGCCAGCAGTTTCGCCTCGAAGACCTACGAGCAGTACTTC	CASSFASKTYEQYF	TRBV12-4*01, TRBV12-3*01	TRBV12-4, TRBV12-3	TRBJ2-7*01	TRBJ2-7	TRBD2*02	TRBD2	13	16	19	25	2	5	7
1070	1.53E-04	TGTGCCATCAGATTATCGGACAGGGCGCCTGAAGCTTTCTTT	CAIRLSDRAPEAFF	TRBV10-3*01, TRBV10-3*02	TRBV10-3	TRBJ1-1*01	TRBJ1-1	TRBD1*01	TRBD1	10	17	24	28	6	3	9
1063	1.52E-04	TGTGCCAGCAGTGCCCGGGACGGAGCTAATGAAAAACTGTTTTTT	CASSARDGANEKLFF	TRBV2*01, TRBV2*02, TRBV2*03	TRBV2	TRBJ1-4*01	TRBJ1-4	TRBD1*01, TRBD2*02, TRBD2*01	TRBD1, TRBD2	12	16	20	25	3	4	7
1061	1.52E-04	TGCGCCAGCAGCCAAGACCTTGGACAGGGTGGAAATGGCTACACCTTC	CASSQDLGQGGNGYTF	TRBV4-3*01	TRBV4-3	TRBJ1-2*01	TRBJ1-2	TRBD1*01	TRBD1	16	21	28	34	4	5	9
1061	1.52E-04	TGTGCCACCAGCAGAGGGGCAGGGCGGAAGGGGGGCAGTACTTC	CATSRGA~AEGGQYF	TRBV15*02	TRBV15	TRBJ2-7*01	TRBJ2-7	TRBD1*01	TRBD1	11	28	33	35	16	1	17
1058	1.52E-04	TGTGCCAGCAGCCCCCAGTCTGTTTCTGGGCAGTACTTC	CASSPQSVSGQYF	TRBV7-9*03, TRBV7-9*01, TRBV7-9*04, TRBV7-9*02	TRBV7-9	TRBJ2-7*01	TRBJ2-7	TRBD1*01, TRBD2*02, TRBD2*01	TRBD1, TRBD2	11	19	22	29	7	6	13
1055	1.51E-04	TGCGCCAGCAGGGAGACTAGCGGGAGTACCGGGGAGCTGTTTTTT	CASRETSGSTGELFF	TRBV10-2*01	TRBV10-2	TRBJ2-2*01	TRBJ2-2	TRBD2*02	TRBD2	14	15	25	27	0	1	1
1054	1.51E-04	TGCAGTGACGATCTGGAAACACCATATATTTT	CSDDL~NTIYF	TRBV20-1*06, TRBV20-1*03, TRBV20-1*01, TRBV20-1*04, TRBV20-1*05, TRBV20-1*02, TRBV20-1*07	TRBV20-1	TRBJ1-3*01	TRBJ1-3			6	-1	-1	11	-1	-1	4
1051	1.51E-04	TGCGCCAGCCGAAACGGGACAGGGGGCAATCAGCCCCAGCATTTT	CASRNGTGGNQPQHF	TRBV10-2*01	TRBV10-2	TRBJ1-5*01	TRBJ1-5	TRBD1*01	TRBD1	8	15	24	25	6	0	6
1043	1.50E-04	TGTGCCAGCAGTGTCAGGGACTATTCACCCCTCCACTTT	CASSVRDYSPLHF	TRBV25-1*01	TRBV25-1	TRBJ1-6*01	TRBJ1-6	TRBD2*02, TRBD2*01	TRBD2	12	16	21	22	3	0	3
1040	1.49E-04	TGTGCCAGTAGTATAGATCTCACTAGCGGGAGTTCCCGGGAGCAGTTCTTC	CASSIDLTSGSSREQFF	TRBV19*01, TRBV19*02	TRBV19	TRBJ2-1*01	TRBJ2-1	TRBD2*02	TRBD2	16	21	31	39	4	7	11
1039	1.49E-04	TGCGCCAGCAGTGTTGTGGGGCGGACAGATACGCAGTATTTT	CASSVVGRTDTQYF	TRBV10-2*01	TRBV10-2	TRBJ2-3*01	TRBJ2-3	TRBD1*01	TRBD1	12	17	21	24	4	2	6
1037	1.49E-04	TGTGCCAGCAGTGAACAGGTGAACACTGAAGCTTTCTTT	CASSEQVNTEAFF	TRBV28*01	TRBV28	TRBJ1-1*01	TRBJ1-1	TRBD1*01	TRBD1	14	15	18	19	0	0	0
1034	1.48E-04	TGCGCCAGCAGCGCCCCTGGGGCCGTAAGCGAGCAGTACTTC	CASSAPGAVSEQYF	TRBV10-1*02, TRBV10-1*01	TRBV10-1	TRBJ2-7*01	TRBJ2-7	TRBD1*01	TRBD1	10	13	18	29	2	10	12
1030	1.48E-04	TGTGCCAGTCAGAGCTACACTTCTAATTCACCCCTCCACTTT	CASQSYTSNSPLHF	TRBV25-1*01	TRBV25-1	TRBJ1-6*01	TRBJ1-6	TRBD2*02, TRBD2*01	TRBD2	7	13	16	23	5	6	11
1026	1.47E-04	TGCAGTGTAAATCCCACCATTAGAGGCTCCTACGAGCAGTACTTC	CSVNPTIRGSYEQYF	TRBV20-1*06, TRBV20-1*03, TRBV20-1*01, TRBV20-1*04, TRBV20-1*05, TRBV20-1*02, TRBV20-1*07	TRBV20-1	TRBJ2-7*01	TRBJ2-7	TRBD1*01, TRBD2*02, TRBD2*01	TRBD1, TRBD2	6	11	14	26	4	11	15
1021	1.46E-04	TGCGCCAGCAGGGGGGACAGGGCTACGAGCAGTACTTC	CASRGD~GYEQYF	TRBV10-1*01	TRBV10-1	TRBJ2-7*01	TRBJ2-7	TRBD1*01	TRBD1	10	13	21	22	2	0	2
1009	1.45E-04	TGCAGTGCTAGAGATGGAGGGACTAGCGGGGGCGAGCAGTACTTC	CSARDGGTSGGEQYF	TRBV20-1*01, TRBV20-1*05, TRBV20-1*07	TRBV20-1	TRBJ2-7*01	TRBJ2-7	TRBD2*01	TRBD2	13	18	31	32	4	0	4
1007	1.44E-04	TGTGCCATCAGTGGAACGGGGGAAAACGAGCAGTACTTC	CAISGTGENEQYF	TRBV10-3*01, TRBV10-3*02	TRBV10-3	TRBJ2-7*01	TRBJ2-7	TRBD2*01	TRBD2	12	16	21	25	3	3	6
990	1.42E-04	TGTGCCAGCGGCGAGCGGGGGTCTAGCACAGATACGCAGTATTTT	CASGERGSSTDTQYF	TRBV7-2*04, TRBV7-2*01	TRBV7-2	TRBJ2-3*01	TRBJ2-3	TRBD2*01	TRBD2	8	13	20	24	4	3	7
984	1.41E-04	TGTGCCACAGGGACAGACTACGAGCAGTACTTC	CATGTDYEQYF	TRBV2*01, TRBV2*02, TRBV2*03	TRBV2	TRBJ2-7*01	TRBJ2-7	TRBD1*01	TRBD1	6	9	15	17	2	1	3
978	1.40E-04	TGTGCCAGCAGCTTCGGACAGGGTCCTGAAGCTTTCTTT	CASSFGQGPEAFF	TRBV5-6*01	TRBV5-6	TRBJ1-1*01	TRBJ1-1	TRBD1*01	TRBD1	13	15	22	25	1	2	3
978	1.40E-04	TGTGCCAGCAGTAGCGGGACAGACGAGCAGTACTTC	CASSSGTDEQYF	TRBV2*01, TRBV2*02, TRBV2*03	TRBV2	TRBJ2-7*01	TRBJ2-7	TRBD1*01, TRBD2*02	TRBD1, TRBD2	11	15	21	22	3	0	3
977	1.40E-04	TGCAGCGTTGAAAGGGGGACAGGGGGCTCGAATGGCTACACCTTC	CSVERGTGGSNGYTF	TRBV29-1*01	TRBV29-1	TRBJ1-2*01	TRBJ1-2	TRBD1*01	TRBD1	11	15	26	31	3	4	7
969	1.39E-04	TGTGCCAGCAGCCAGACAGACAATGAGCAGTTCTTC	CASSQTDNEQFF	TRBV7-2*04, TRBV7-2*01	TRBV7-2	TRBJ2-1*01	TRBJ2-1	TRBD1*01	TRBD1	11	14	18	19	2	0	2
964	1.38E-04	TGTGCCAGCTACGGACTACCCAATCAGCCCCAGCATTTT	CASYGLPNQPQHF	TRBV2*01, TRBV2*02, TRBV2*03	TRBV2	TRBJ1-5*01	TRBJ1-5	TRBD2*02, TRBD2*01	TRBD2	8	12	17	20	3	2	5
960	1.38E-04	TGTGCCAGCAGCACCGACAGGGAAGCTAACTATGGCTACACCTTC	CASSTDREANYGYTF	TRBV7-9*03, TRBV7-9*01, TRBV7-9*04, TRBV7-9*02	TRBV7-9	TRBJ1-2*01	TRBJ1-2	TRBD1*01	TRBD1	12	15	21	25	2	3	5
956	1.37E-04	TGTGCCATCAGCCGGCGTCAGACGAAACACCATATATTTT	CAISRRQ~RNTIYF	TRBV10-3*01, TRBV10-3*02	TRBV10-3	TRBJ1-3*01	TRBJ1-3	TRBD1*01, TRBD2*02, TRBD2*01	TRBD1, TRBD2	10	20	22	23	9	0	9
953	1.37E-04	TGCAGCGTTGAGCGCGGGACAGGGGTCAATGAGCAGTTCTTC	CSVERGTGVNEQFF	TRBV29-1*01	TRBV29-1	TRBJ2-1*01	TRBJ2-1	TRBD1*01	TRBD1	10	15	24	26	4	1	5
952	1.36E-04	TGCGCCAGCAGCTTGGAGGGGCATTCACCCCTCCACTTT	CASSLEGHSPLHF	TRBV5-1*01	TRBV5-1	TRBJ1-6*01	TRBJ1-6	TRBD1*01	TRBD1	15	16	20	22	0	1	1
949	1.36E-04	TGTGCCACCAGCAGCACGGGGGCGGATTCACCCCTCCACTTT	CATSSTGADSPLHF	TRBV15*02	TRBV15	TRBJ1-6*01	TRBJ1-6	TRBD1*01, TRBD2*01	TRBD1, TRBD2	11	17	22	25	5	2	7
949	1.36E-04	TGTGCCACCGACTGAGGGGCAATCAGCCCCAGCATTTT	CATD*G~NQPQHF	TRBV19*01, TRBV19*03, TRBV19*02	TRBV19	TRBJ1-5*01	TRBJ1-5	TRBD2*02	TRBD2	6	13	17	18	6	0	6
946	1.36E-04	TGTGCCAGCCAGGGTAACAGGGCAGGGGAGTTCTATGGCTACACCTTC	CASQGNRAGEFYGYTF	TRBV25-1*01	TRBV25-1	TRBJ1-2*01	TRBJ1-2	TRBD1*01	TRBD1	8	22	27	32	13	4	17
946	1.36E-04	TGTGCCAGCCGTAGCGATTCCGCCTACGAGCAGTACTTC	CASRSDSAYEQYF	TRBV2*01, TRBV2*02, TRBV2*03	TRBV2	TRBJ2-7*01	TRBJ2-7	TRBD2*02, TRBD2*01	TRBD2	8	11	15	22	2	6	8
946	1.36E-04	TGTGCCCCACGGCACTACACCGGTTCTTC	CAPRH~HRFF	TRBV7-3*05, TRBV7-3*01	TRBV7-3	TRBJ2-1*01	TRBJ2-1	TRBD2*02, TRBD2*01	TRBD2	5	13	16	22	7	5	12
938	1.34E-04	TGTGCCAGCAGTGAATATTTTGACTCACCCCTCCACTTT	CASSEYFDSPLHF	TRBV25-1*01	TRBV25-1	TRBJ1-6*01	TRBJ1-6	TRBD1*01, TRBD2*02, TRBD2*01	TRBD1, TRBD2	16	21	23	24	4	0	4
935	1.34E-04	TGTGCCAGCAGGGGGGCGGCGCGAAATCAGCCCCAGCATTTT	CASRGAARNQPQHF	TRBV25-1*01	TRBV25-1	TRBJ1-5*01	TRBJ1-5	TRBD1*01	TRBD1	10	11	16	24	0	7	7
933	1.34E-04	TGTGCCAGCAGTTTGTCAGGGGACAATCAGCCCCAGCATTTT	CASSLSGDNQPQHF	TRBV12-4*01, TRBV12-3*01	TRBV12-4, TRBV12-3	TRBJ1-5*01	TRBJ1-5	TRBD1*01	TRBD1	11	16	21	23	4	1	5
933	1.34E-04	TGCAGCGTTGAACCCATGGCTGCAGATACGCAGTATTTT	CSVEPMAADTQYF	TRBV29-1*01	TRBV29-1	TRBJ2-3*01	TRBJ2-3	TRBD1*01, TRBD2*02, TRBD2*01	TRBD1, TRBD2	11	17	19	22	5	2	7
933	1.34E-04	TGCGCCAGCAGCTTGGCCTCTACGAGCAGTACTTC	CASSLA~YEQYF	TRBV5-1*01	TRBV5-1	TRBJ2-7*01	TRBJ2-7	TRBD1*01, TRBD2*02	TRBD1, TRBD2	15	16	18	19	0	0	0
929	1.33E-04	TGCAGTGCTAGCAGAACGGATCAGCCCCAGCATTTT	CSASRTDQPQHF	TRBV20-1*06, TRBV20-1*03, TRBV20-1*01, TRBV20-1*04, TRBV20-1*05, TRBV20-1*02, TRBV20-1*07	TRBV20-1	TRBJ1-5*01	TRBJ1-5	TRBD1*01, TRBD2*02, TRBD2*01	TRBD1, TRBD2	10	11	13	19	0	5	5
928	1.33E-04	TGCAGCACTCGGGACAACTCCTACGAGCAGTACTTC	CSTRDNSYEQYF	TRBV29-1*01, TRBV29-1*03	TRBV29-1	TRBJ2-7*01	TRBJ2-7	TRBD1*01	TRBD1	5	10	15	17	4	1	5
922	1.32E-04	TGTGCCAGCAGTGGGCGGACAGGAAATTCACCCCTCCACTTT	CASSGRTGNSPLHF	TRBV25-1*01	TRBV25-1	TRBJ1-6*01	TRBJ1-6	TRBD1*01	TRBD1	12	16	22	24	3	1	4
920	1.32E-04	TGCGCCAGCAGCTTGGGGCACTCTGGGGGCAATCAGCCCCAGCATTTT	CASSLGHSGGNQPQHF	TRBV5-1*01	TRBV5-1	TRBJ1-5*01	TRBJ1-5	TRBD1*01, TRBD2*01	TRBD1, TRBD2	15	24	27	28	8	0	8
917	1.31E-04	TGCAGTGCTAGAGACGGAGTCGGTGAAAAACTGTTTTTT	CSARDGVGEKLFF	TRBV20-1*01, TRBV20-1*05, TRBV20-1*07	TRBV20-1	TRBJ1-4*01	TRBJ1-4	TRBD2*02, TRBD2*01	TRBD2	13	15	18	23	1	4	5
915	1.31E-04	TGCAGTACGCAGGGTTCTGGGGCCAACGTCCTGACTTTC	CSTQGSGANVLTF	TRBV20-1*06, TRBV20-1*03, TRBV20-1*01, TRBV20-1*04, TRBV20-1*05, TRBV20-1*02, TRBV20-1*07	TRBV20-1	TRBJ2-6*01	TRBJ2-6	TRBD1*01	TRBD1	5	9	13	15	3	1	4
913	1.31E-04	TGCGCCAGCAGTGAGCTACTGGAAACCGGGGAGCTGTTTTTT	CASSELLETGELFF	TRBV10-1*01	TRBV10-1	TRBJ2-2*01	TRBJ2-2	TRBD1*01, TRBD2*02, TRBD2*01	TRBD1, TRBD2	14	20	22	24	5	1	6
912	1.31E-04	TGTGCCATCAGCGAGTCGCGCAGAAGGACAGCAACCTCGAACACTGAAGCTTTCTTT	CAISESRRRTATSNTEAFF	TRBV10-3*01, TRBV10-3*02	TRBV10-3	TRBJ1-1*01	TRBJ1-1	TRBD1*01	TRBD1	16	25	30	38	8	7	15
911	1.31E-04	TGTGCCAGCAGTGTAACACGAATTTTACCCAACGATGAGCAGTTCTTC	CASSVTRILPNDEQFF	TRBV25-1*01	TRBV25-1	TRBJ2-1*01	TRBJ2-1	TRBD1*01, TRBD2*02, TRBD2*01	TRBD1, TRBD2	12	15	17	34	2	16	18
904	1.30E-04	TGTGCCAGCATTCGGGGGGATGGCACTGAAGCTTTCTTT	CASIRGDGTEAFF	TRBV25-1*01	TRBV25-1	TRBJ1-1*01	TRBJ1-1	TRBD2*01	TRBD2	9	12	18	23	2	4	6
904	1.30E-04	TGTGCCAGTAGTTTCCGGGACTATGGCTACACCTTC	CASSFRDYGYTF	TRBV19*01, TRBV19*02	TRBV19	TRBJ1-2*01	TRBJ1-2	TRBD2*02, TRBD2*01	TRBD2	11	15	18	19	3	0	3
903	1.29E-04	TGTGCCACCAGCAGAGCCGTCTCACCCCTCCACTTT	CATSRAVSPLHF	TRBV15*02	TRBV15	TRBJ1-6*01	TRBJ1-6	TRBD1*01, TRBD2*02, TRBD2*01	TRBD1, TRBD2	11	15	17	21	3	3	6
901	1.29E-04	TGTGCCAGCAGCGTAGCCGGGACAGGGAGAAACGAGCAGTACTTC	CASSVAGTGRNEQYF	TRBV7-9*01, TRBV7-9*02	TRBV7-9	TRBJ2-7*01	TRBJ2-7	TRBD1*01	TRBD1	16	18	26	31	1	4	5
901	1.29E-04	TGCAGCGTTGAACCTTCCCCGGGACAGCCCCAGCATTTT	CSVEPSPGQPQHF	TRBV29-1*01	TRBV29-1	TRBJ1-5*01	TRBJ1-5	TRBD2*02, TRBD2*01	TRBD2	11	19	23	24	7	0	7
898	1.29E-04	TGTGCCAGCAGCGTCGACGGCTTCTATGGCTACACCTTC	CASSVDGFYGYTF	TRBV2*01, TRBV2*02, TRBV2*03	TRBV2	TRBJ1-2*01	TRBJ1-2	TRBD1*01, TRBD2*02, TRBD2*01	TRBD1, TRBD2	10	15	17	23	4	5	9
892	1.28E-04	TGTGCCACCAGCAGAGAAAGCAGACCGAGCTACGAGCAGTACTTC	CATSRESRPSYEQYF	TRBV15*02	TRBV15	TRBJ2-7*01	TRBJ2-7	TRBD1*01, TRBD2*02, TRBD2*01	TRBD1, TRBD2	11	22	24	29	10	4	14
889	1.27E-04	TGCAGTGCTACCCCAGGACTAGCGGGAGCCAACGAGCAGTACTTC	CSATPGLAGANEQYF	TRBV20-1*06, TRBV20-1*03, TRBV20-1*01, TRBV20-1*04, TRBV20-1*05, TRBV20-1*02, TRBV20-1*07	TRBV20-1	TRBJ2-7*01	TRBJ2-7	TRBD2*02	TRBD2	9	15	27	31	5	3	8
889	1.27E-04	TGTGCCAGCACCCAGGGTTCAACTAATGAAAAACTGTTTTTT	CASTQGSTNEKLFF	TRBV7-2*04, TRBV7-2*01	TRBV7-2	TRBJ1-4*01	TRBJ1-4	TRBD1*01	TRBD1	9	12	16	19	2	2	4
887	1.27E-04	TGTGCCACCAGCAGATTGGGAGATACGCAGTATTTT	CATSRLGDTQYF	TRBV15*02	TRBV15	TRBJ2-3*01	TRBJ2-3	TRBD1*01, TRBD2*02, TRBD2*01	TRBD1, TRBD2	14	17	19	20	2	0	2
870	1.25E-04	TGTGCCAGCGGGTGGACCGAGAATTCACCCCTCCACTTT	CASGWTENSPLHF	TRBV25-1*01	TRBV25-1	TRBJ1-6*01	TRBJ1-6	TRBD1*01, TRBD2*02, TRBD2*01	TRBD1, TRBD2	8	13	16	21	4	4	8
867	1.24E-04	TGTGCCAGCAGGCTCGAACAGGGGCCTCTCTACGAGCAGTACTTC	CASRLEQGPLYEQYF	TRBV7-2*04, TRBV7-2*01	TRBV7-2	TRBJ2-7*01	TRBJ2-7	TRBD1*01	TRBD1	10	17	23	29	6	5	11
848	1.22E-04	TGTGCCAGCAGTGAATACCGGTTGAACTATGGCTACACCTTC	CASSEYRLNYGYTF	TRBV25-1*01	TRBV25-1	TRBJ1-2*01	TRBJ1-2	TRBD2*02, TRBD2*01	TRBD2	16	18	20	24	1	3	4
845	1.21E-04	TGTGCCAGCAAAGGACAGGGAGAAGGTATCTATGGCTACACCTTC	CASKGQGEGIYGYTF	TRBV25-1*01	TRBV25-1	TRBJ1-2*01	TRBJ1-2	TRBD1*01	TRBD1	9	12	19	29	2	9	11
845	1.21E-04	TGTGCCAGCGGCCTAGACCAGGGAAACGAGCAGTACTTC	CASGLDQGNEQYF	TRBV2*01, TRBV2*02, TRBV2*03	TRBV2	TRBJ2-7*01	TRBJ2-7	TRBD1*01	TRBD1	8	18	22	25	9	2	11
843	1.21E-04	TGTGCCAGCATGTTCCAGGGCTATGGCTACACCTTC	CASMFQGYGYTF	TRBV25-1*01	TRBV25-1	TRBJ1-2*01	TRBJ1-2	TRBD1*01	TRBD1	9	15	19	20	5	0	5
841	1.21E-04	TGTGCCAGCAGGGGGCGCATCCACGAGCAGTACTTC	CASRGRIHEQYF	TRBV2*01, TRBV2*02, TRBV2*03	TRBV2	TRBJ2-7*01	TRBJ2-7	TRBD1*01	TRBD1	10	11	15	22	0	6	6
836	1.20E-04	TGTGCCAGCAGTGAATAAGAGAGTTATGGCTACACCTTC	CASSE*ESYGYTF	TRBV25-1*01	TRBV25-1	TRBJ1-2*01	TRBJ1-2	TRBD2*02, TRBD2*01	TRBD2	16	20	22	24	3	1	4
831	1.19E-04	TGTGCCAGCAGTGAATCACGCGGGCAGAGTAATTCACCCCTCCACTTT	CASSESRGQSNSPLHF	TRBV25-1*01	TRBV25-1	TRBJ1-6*01	TRBJ1-6	TRBD2*02, TRBD2*01	TRBD2	15	19	23	29	3	5	8
829	1.19E-04	TGCAGCGTTGTGAGTCCATAGGGCCCTACGAGCAGTACTTC	CSVVSP*~PYEQYF	TRBV29-1*01	TRBV29-1	TRBJ2-7*01	TRBJ2-7	TRBD2*02, TRBD2*01	TRBD2	9	12	16	24	2	7	9
827	1.19E-04	TGCAGCCCGGGACAGGGGGCCTGTTGGCTACACCTTC	CSPGQG~PVGYTF	TRBV29-1*03	TRBV29-1	TRBJ1-2*01	TRBJ1-2	TRBD1*01	TRBD1	10	11	19	24	0	4	4
824	1.18E-04	TGTGCCAGCAGCAGCAAATTCCGGGGTTGAGGTTGGAGCAGTTCTTC	CASSSKFR~LRLEQFF	TRBV25-1*01	TRBV25-1	TRBJ2-1*01	TRBJ2-1	TRBD2*01	TRBD2	10	21	25	35	10	9	19
822	1.18E-04	TGTGCCAGCAGTGAAGAAAGACAGATTTATGGCTACACCTTC	CASSEERQIYGYTF	TRBV2*01, TRBV2*03	TRBV2	TRBJ1-2*01	TRBJ1-2	TRBD1*01	TRBD1	14	19	23	27	4	3	7
822	1.18E-04	TGTGCCAGCAGTGACACAGGGTAACTATGGCTACACCTTC	CASSDTG~NYGYTF	TRBV25-1*01	TRBV25-1	TRBJ1-2*01	TRBJ1-2	TRBD1*01	TRBD1	13	15	20	21	1	0	1
820	1.18E-04	TGTGCCAGCACAAGGTCGACAGGTTCTAACTATGGCTACACCTTC	CASTRSTGSNYGYTF	TRBV25-1*01	TRBV25-1	TRBJ1-2*01	TRBJ1-2	TRBD1*01	TRBD1	9	17	22	25	7	2	9
819	1.17E-04	TGTGCCAGCAGCGTAACCAGGAACTATGGCTACACCTTC	CASSVTRNYGYTF	TRBV5-4*01, TRBV5-4*03, TRBV5-4*04	TRBV5-4	TRBJ1-2*01	TRBJ1-2	TRBD1*01	TRBD1	11	17	20	21	5	0	5
817	1.17E-04	TGTGCCAGCAGTAGCGGGAGCACAGATACGCAGTATTTT	CASSSGSTDTQYF	TRBV6-4*02, TRBV6-4*01	TRBV6-4	TRBJ2-3*01	TRBJ2-3	TRBD2*02, TRBD2*01	TRBD2	11	12	17	18	0	0	0
815	1.17E-04	TGCAGCGCCTCCGGGACAGGGCCTGGCTACACCTTC	CSASGTGPGYTF	TRBV29-1*01, TRBV29-1*03	TRBV29-1	TRBJ1-2*01	TRBJ1-2	TRBD1*01	TRBD1	7	12	20	23	4	2	6
814	1.17E-04	TGTGCCACCATCCGGCGGGAGGACCTAGCTCCTACAATGAGCAGTTCTTC	CATIRRED~SSYNEQFF	TRBV15*02	TRBV15	TRBJ2-1*01	TRBJ2-1	TRBD2*02	TRBD2	9	14	21	28	4	6	10
810	1.16E-04	TGTGCCAGCAGTGTCTCTGCGACAGGGGACTATGGCTACACCTTC	CASSVSATGDYGYTF	TRBV25-1*01	TRBV25-1	TRBJ1-2*01	TRBJ1-2	TRBD1*01	TRBD1	12	20	27	28	7	0	7
807	1.16E-04	TGTGCCACCAGGGGACAGGGTGGGAACGAGCAGTACTTC	CATRGQGGNEQYF	TRBV2*01, TRBV2*03	TRBV2	TRBJ2-7*01	TRBJ2-7	TRBD1*01	TRBD1	10	11	19	25	0	5	5
804	1.15E-04	TGTGCCATCAGTTCTTTGACAGGGATCGGAGGGAACACTGAAGCTTTCTTT	CAISSLTGIGGNTEAFF	TRBV10-3*01, TRBV10-3*02	TRBV10-3	TRBJ1-1*01	TRBJ1-1	TRBD1*01	TRBD1	11	17	23	32	5	8	13
804	1.15E-04	TGTGCCAGCAGTTTAAAAGCCTACAATGAGCAGTTCTTC	CASSLKAYNEQFF	TRBV6-5*01	TRBV6-5	TRBJ2-1*01	TRBJ2-1	TRBD2*02, TRBD2*01	TRBD2	12	-1	-1	19	-1	-1	6
804	1.15E-04	TGCAGCGTTGAGTGTCAGGGGGCCACCCCTCCACTTT	CSVECQ~GPPLHF	TRBV29-1*01	TRBV29-1	TRBJ1-6*01	TRBJ1-6	TRBD1*01	TRBD1	10	15	22	23	4	0	4
803	1.15E-04	TGTGCCAGCACTAACCGAATCGGAGGACGTGATAATTCACCCCTCCACTTT	CASTNRIGGRDNSPLHF	TRBV7-6*01, TRBV7-6*02	TRBV7-6	TRBJ1-6*01	TRBJ1-6	TRBD2*02	TRBD2	9	21	25	31	11	5	16
803	1.15E-04	TGTGCCAGCAGCCAAGAACCCAGGACTACTGAAGCTTTCTTT	CASSQEPRTTEAFF	TRBV16*01, TRBV16*02	TRBV16	TRBJ1-1*01	TRBJ1-1	TRBD2*02, TRBD2*01	TRBD2	14	22	26	27	7	0	7
802	1.15E-04	TGTGCTAGCAGCTGGGTAGGGGAGACTACAATGAGCAGTTCTTC	CASSWVG~DYNEQFF	TRBV7-7*01, TRBV7-7*02	TRBV7-7	TRBJ2-1*01	TRBJ2-1	TRBD1*01, TRBD2*02	TRBD1, TRBD2	12	17	21	25	4	3	7
801	1.15E-04	TGCAGTGCTTCCGGGGCCAACGTCCTGACTTTC	CSASGANVLTF	TRBV20-1*06, TRBV20-1*03, TRBV20-1*01, TRBV20-1*04, TRBV20-1*05, TRBV20-1*02, TRBV20-1*07	TRBV20-1	TRBJ2-6*01	TRBJ2-6	TRBD1*01, TRBD2*02, TRBD2*01	TRBD1, TRBD2	8	9	11	12	0	0	0
796	1.14E-04	TGCAGTGCTAGCCCATTCTCCTACGAGCAGTACTTC	CSASPFSYEQYF	TRBV20-1*06, TRBV20-1*03, TRBV20-1*01, TRBV20-1*04, TRBV20-1*05, TRBV20-1*02, TRBV20-1*07	TRBV20-1	TRBJ2-7*01	TRBJ2-7	TRBD1*01, TRBD2*02, TRBD2*01	TRBD1, TRBD2	10	11	13	17	0	3	3
794	1.14E-04	TGTGCCACCAGCAGAGATGAAGGTTCACCCCTCCACTTT	CATSRDEGSPLHF	TRBV15*02	TRBV15	TRBJ1-6*01	TRBJ1-6	TRBD1*01, TRBD2*02	TRBD1, TRBD2	11	20	22	23	8	0	8
791	1.13E-04	TGTGCCAGCAGTGCTGGGGAATATGGCTACACCTTC	CASSAGEYGYTF	TRBV25-1*01	TRBV25-1	TRBJ1-2*01	TRBJ1-2	TRBD1*01, TRBD2*02, TRBD2*01	TRBD1, TRBD2	12	16	19	21	3	1	4
790	1.13E-04	TGCGCCAGCAGCTTCCTCGGGACTGTGTACTACGAGCAGTACTTC	CASSFLGTVYYEQYF	TRBV5-1*01	TRBV5-1	TRBJ2-7*01	TRBJ2-7	TRBD2*02, TRBD2*01	TRBD2	13	18	23	29	4	5	9
788	1.13E-04	TGCGCCAGCAGCCAGGACAGGGTGACAAATCAGCCCCAGCATTTT	CASSQDRVTNQPQHF	TRBV4-3*01	TRBV4-3	TRBJ1-5*01	TRBJ1-5	TRBD1*01	TRBD1	13	14	21	27	0	5	5
786	1.13E-04	TGTGCCAGCAGTGGGGGAGGGAGAAGCGCTGAAGCTTTCTTT	CASSGGGRSAEAFF	TRBV7-2*04, TRBV7-2*01	TRBV7-2	TRBJ1-1*01	TRBJ1-1	TRBD2*02	TRBD2	10	14	20	28	3	7	10
784	1.12E-04	TGTGCCAGCAGGGTGACAGGGGGCAACTATGGCTACACCTTC	CASRVTGGNYGYTF	TRBV2*01, TRBV2*02, TRBV2*03	TRBV2	TRBJ1-2*01	TRBJ1-2	TRBD1*01	TRBD1	10	14	23	24	3	0	3
781	1.12E-04	TGCAGTGCTAGAGATCGGTCCCCTCATGGCTACACCTTC	CSARDRSPHGYTF	TRBV20-1*01, TRBV20-1*05, TRBV20-1*07	TRBV20-1	TRBJ1-2*01	TRBJ1-2	TRBD1*01, TRBD2*02, TRBD2*01	TRBD1, TRBD2	13	19	23	25	5	1	6
780	1.12E-04	TGTGCCAGCAGTGAATAGCCAGGAGAGTTGGTGAGCTACACCTTC	CASSE*PGELVSYTF	TRBV25-1*01	TRBV25-1	TRBJ1-2*01	TRBJ1-2	TRBD1*01, TRBD2*02	TRBD1, TRBD2	16	19	22	34	2	11	13
774	1.11E-04	TGTGCCAGCGGTCACAGGAGCAATCAGCCCCAGCATTTT	CASGHRSNQPQHF	TRBV25-1*01	TRBV25-1	TRBJ1-5*01	TRBJ1-5	TRBD1*01	TRBD1	8	13	17	18	4	0	4
773	1.11E-04	TGTGCCACCAGTGCCAACGACCTTGGCTACACCTTC	CATSANDLGYTF	TRBV24-1*01	TRBV24-1	TRBJ1-2*01	TRBJ1-2	TRBD1*01, TRBD2*02, TRBD2*01	TRBD1, TRBD2	12	18	20	23	5	2	7
771	1.11E-04	TGTGCCAGCAGTGTAGGGACAGGGGGTCCCTACGAGCAGTACTTC	CASSVGTGGPYEQYF	TRBV25-1*01	TRBV25-1	TRBJ2-7*01	TRBJ2-7	TRBD1*01	TRBD1	12	15	25	28	2	2	4
768	1.10E-04	TGTGCCAGCAGCTTGACAACGGCGCGGGATGGCTACACCTTC	CASSLTTARDGYTF	TRBV2*01, TRBV2*02, TRBV2*03	TRBV2	TRBJ1-2*01	TRBJ1-2	TRBD2*02, TRBD2*01	TRBD2	10	23	27	28	12	0	12
767	1.10E-04	TGCGCCAGCAGCGGAAGTACAGCTGGCGAGCAGTACTTC	CASSGSTAGEQYF	TRBV10-1*02, TRBV10-1*01	TRBV10-1	TRBJ2-7*01	TRBJ2-7	TRBD1*01	TRBD1	10	18	21	26	7	4	11
763	1.09E-04	TGTGCCAGCAGTGAGGCAGGAGCGGGAGTGCGGGAGCAGTACTTC	CASSEAGAGVREQYF	TRBV25-1*01	TRBV25-1	TRBJ2-7*01	TRBJ2-7	TRBD2*02	TRBD2	13	20	27	33	6	5	11
763	1.09E-04	TGCAGTGCAAGTGACAGGGCCCCCTACGAGCAGTACTTC	CSASDRAPYEQYF	TRBV20-1*01, TRBV20-1*04, TRBV20-1*05, TRBV20-1*07	TRBV20-1	TRBJ2-7*01	TRBJ2-7	TRBD1*01	TRBD1	11	12	18	22	0	3	3
763	1.09E-04	TGCAGCGCAACAGGGAAGAGGACTACACCTTC	CSATG~EDYTF	TRBV29-1*01, TRBV29-1*03	TRBV29-1	TRBJ1-2*01	TRBJ1-2	TRBD1*01	TRBD1	7	9	14	22	1	7	8
762	1.09E-04	TGTGCCACCAGCACAAGCCCTATATCGCAAGGTTCCGAGCAGTACTTC	CATSTSPISQGSEQYF	TRBV15*02	TRBV15	TRBJ2-7*01	TRBJ2-7	TRBD1*01, TRBD2*02	TRBD1, TRBD2	11	16	19	35	4	15	19
760	1.09E-04	TGTGCCAGCAGTGAAGTCACGACAGCGACCGGGCAGTACTTC	CASSEVTTATGQYF	TRBV25-1*01	TRBV25-1	TRBJ2-7*01	TRBJ2-7	TRBD1*01	TRBD1	14	20	24	32	5	7	12
758	1.09E-04	TGCAGCGTTGTCGACGTCAACTATGGCTACACCTTC	CSVVDVNYGYTF	TRBV29-1*01	TRBV29-1	TRBJ1-2*01	TRBJ1-2	TRBD1*01, TRBD2*02, TRBD2*01	TRBD1, TRBD2	9	12	14	18	2	3	5
756	1.08E-04	TGTGCCAGCAGTGATCGACAGGGGAGTAGTGAAAAACTGTTTTTT	CASSDRQGSSEKLFF	TRBV2*01, TRBV2*02, TRBV2*03	TRBV2	TRBJ1-4*01	TRBJ1-4	TRBD1*01	TRBD1	13	16	23	29	2	5	7
753	1.08E-04	TGTGCCAGCAGTGAATCTCCAGGGGTGGATTCACCCCTCCACTTT	CASSESPGVDSPLHF	TRBV25-1*01	TRBV25-1	TRBJ1-6*01	TRBJ1-6	TRBD1*01	TRBD1	15	19	24	28	3	3	6
747	1.07E-04	TGTGCCAGCAGCTTTGGGGGGGCCGGGGAGCTGTTTTTT	CASSFGGAGELFF	TRBV7-2*04, TRBV7-2*01	TRBV7-2	TRBJ2-2*01	TRBJ2-2	TRBD2*01	TRBD2	13	15	21	22	1	0	1
746	1.07E-04	TGTGCCAGCAGCCAAGAAATTGAGGGAAGGGGCACTGAAGCTTTCTTT	CASSQEIEGRGTEAFF	TRBV3-1*01	TRBV3-1	TRBJ1-1*01	TRBJ1-1	TRBD1*01, TRBD2*02	TRBD1, TRBD2	16	27	31	32	10	0	10
746	1.07E-04	TGTGCCAGCAGTGGACATCGGGGGAACTATGGCTACACCTTC	CASSGHRGNYGYTF	TRBV25-1*01	TRBV25-1	TRBJ1-2*01	TRBJ1-2	TRBD2*01	TRBD2	12	18	23	24	5	0	5
745	1.07E-04	TGCAGTGCTAGCCGAGCCCAATACGAGCAGTACTTC	CSASRAQYEQYF	TRBV20-1*06, TRBV20-1*03, TRBV20-1*01, TRBV20-1*04, TRBV20-1*05, TRBV20-1*02, TRBV20-1*07	TRBV20-1	TRBJ2-7*01	TRBJ2-7	TRBD1*01	TRBD1	10	15	18	21	4	2	6
744	1.07E-04	TGCAGCGTTGTGATAGGGGTGGATGACTACACCTTC	CSVVIGVDDYTF	TRBV29-1*01	TRBV29-1	TRBJ1-2*01	TRBJ1-2	TRBD1*01	TRBD1	9	14	18	22	4	3	7
743	1.07E-04	TGTGCCAGCGGGGACGGTAATAGCAATCAGCCCCAGCATTTT	CASGDGNSNQPQHF	TRBV25-1*01	TRBV25-1	TRBJ1-5*01	TRBJ1-5	TRBD1*01, TRBD2*02, TRBD2*01	TRBD1, TRBD2	8	10	14	20	1	5	6
743	1.07E-04	TGTGCCAGCAGTACAGGGAATCAGCCCCAGCATTTT	CASSTGNQPQHF	TRBV25-1*01	TRBV25-1	TRBJ1-5*01	TRBJ1-5	TRBD1*01	TRBD1	11	12	17	18	0	0	0
742	1.06E-04	TGCAGCGTCCTAGGGGACAGGGTCTATGGCTACACCTTC	CSVLGDRVYGYTF	TRBV29-1*01, TRBV29-1*03	TRBV29-1	TRBJ1-2*01	TRBJ1-2	TRBD1*01	TRBD1	7	13	21	23	5	1	6
742	1.06E-04	TGCGCCAGCAGCTTCGGTGGGGAAACACCATATATTTT	CASSFG~GNTIYF	TRBV5-1*01	TRBV5-1	TRBJ1-3*01	TRBJ1-3	TRBD2*02, TRBD2*01	TRBD2	13	14	16	20	0	3	3
741	1.06E-04	TGCAGTGCTGAGGGCGGTGGGGCTGGGGAGCAGTACTTC	CSAEGGGAGEQYF	TRBV20-1*06, TRBV20-1*03, TRBV20-1*01, TRBV20-1*04, TRBV20-1*05, TRBV20-1*02, TRBV20-1*07	TRBV20-1	TRBJ2-7*01	TRBJ2-7	TRBD1*01, TRBD2*02	TRBD1, TRBD2	8	18	22	27	9	4	13
739	1.06E-04	TGTGCCATCAGTGAGGACGGAGAGCAGTACTTC	CAISEDGEQYF	TRBV10-3*01, TRBV10-3*02	TRBV10-3	TRBJ2-7*01	TRBJ2-7	TRBD1*01, TRBD2*02, TRBD2*01	TRBD1, TRBD2	14	18	20	21	3	0	3
739	1.06E-04	TGCGCCAGCAGCTTGGGAGGGAAACTGTTTTTT	CASSLGGKLFF	TRBV5-1*01	TRBV5-1	TRBJ1-4*01	TRBJ1-4	TRBD2*02	TRBD2	15	16	20	21	0	0	0
739	1.06E-04	TGCAGCGTTGGCGAAGACTATGGCTACACCTTC	CSVGEDYGYTF	TRBV29-1*01	TRBV29-1	TRBJ1-2*01	TRBJ1-2	TRBD2*02, TRBD2*01	TRBD2	9	10	12	16	0	3	3
738	1.06E-04	TGTGCCAGCAGCTTAACGTATGGGGGGGATGCTTTCTTT	CASSLTYGGDAFF	TRBV7-3*01	TRBV7-3	TRBJ1-1*01	TRBJ1-1	TRBD2*01	TRBD2	16	21	27	30	4	2	6
733	1.05E-04	TGTGCCAGCAGTGAGGTAGGACTAGCGGAGAGCACAGATACGCAGTATTTT	CASSEVGLAESTDTQYF	TRBV2*01, TRBV2*03	TRBV2	TRBJ2-3*01	TRBJ2-3	TRBD2*02, TRBD2*01	TRBD2	13	18	27	30	4	2	6
733	1.05E-04	TGTGCCACCAGTGATACGGGGTATGGCTACACCTTC	CATSDTGYGYTF	TRBV24-1*01	TRBV24-1	TRBJ1-2*01	TRBJ1-2	TRBD2*01	TRBD2	14	16	20	21	1	0	1
730	1.05E-04	TGTGCCATCAGTGAGTACCGGATCGGGGCCGAGAACACCGGGGAGCTGTTTTTT	CAISEYRIGAENTGELFF	TRBV10-3*01, TRBV10-3*02	TRBV10-3	TRBJ2-2*01	TRBJ2-2	TRBD1*01, TRBD2*01	TRBD1, TRBD2	15	24	28	32	8	3	11
730	1.05E-04	TGTGCCAGCTCGGAGGGAAACTATGGCTACACCTTC	CASSEGNYGYTF	TRBV25-1*01	TRBV25-1	TRBJ1-2*01	TRBJ1-2	TRBD2*02	TRBD2	8	11	16	18	2	1	3
729	1.05E-04	TGTGCCAAGTTTTGTGGGGGGACAGCCTGATTATGGCTACACCTTC	CAKFCGGT~PDYGYTF	TRBV25-1*01	TRBV25-1	TRBJ1-2*01	TRBJ1-2	TRBD1*01	TRBD1	6	18	24	31	11	6	17
729	1.05E-04	TGTGCCACCCACGGGGTTTCTAATTCACCCCTCCACTTT	CATHGVSNSPLHF	TRBV5-4*01, TRBV5-4*03, TRBV5-4*04	TRBV5-4	TRBJ1-6*01	TRBJ1-6	TRBD2*01	TRBD2	6	11	15	20	4	4	8
728	1.04E-04	TGTGCCAGCAGCTTATCTCTCACCCTACGAGCAGTACTTC	CASSLSL~PYEQYF	TRBV7-3*01	TRBV7-3	TRBJ2-7*01	TRBJ2-7	TRBD2*02	TRBD2	14	18	20	23	3	2	5
728	1.04E-04	TGTGCCATCAGTGAGCCAGGGGAGGGCTACACCTTC	CAISEPGEGYTF	TRBV10-3*01, TRBV10-3*02	TRBV10-3	TRBJ1-2*01	TRBJ1-2	TRBD1*01	TRBD1	11	16	21	24	4	2	6
726	1.04E-04	TGTGCCAGCAGTGACGATCAGGGAGGGAAAAACTGTTTTTT	CASSDDQ~REKLFF	TRBV25-1*01	TRBV25-1	TRBJ1-4*01	TRBJ1-4	TRBD2*02	TRBD2	13	20	25	26	6	0	6
726	1.04E-04	TGTGCCACCAGCAGAGATCGAATTGAAGCTTTCTTT	CATSRDRIEAFF	TRBV15*02	TRBV15	TRBJ1-1*01	TRBJ1-1	TRBD2*02	TRBD2	11	13	15	23	1	7	8
725	1.04E-04	TGTGCCAGCAGTGGTCCGATTGACAGGGATAATTCACCCCTCCACTTT	CASSGPIDRDNSPLHF	TRBV25-1*01	TRBV25-1	TRBJ1-6*01	TRBJ1-6	TRBD1*01	TRBD1	12	21	27	28	8	0	8
725	1.04E-04	TGTGCCAGCGCCCGGGAGGGCCATGAGCAGTTCTTC	CASAREGHEQFF	TRBV7-3*05, TRBV7-3*01	TRBV7-3	TRBJ2-1*01	TRBJ2-1	TRBD2*02	TRBD2	8	12	19	22	3	2	5
722	1.04E-04	TGTGCCACCGCAACTAGCGGGAGTTACAATGAGCAGTTCTTC	CATATSGSYNEQFF	TRBV24-1*01	TRBV24-1	TRBJ2-1*01	TRBJ2-1	TRBD2*02	TRBD2	8	12	22	24	3	1	4
722	1.04E-04	TGTGCCAGCAGTGCGACAGGGTCGAACACTGAAGCTTTCTTT	CASSATGSNTEAFF	TRBV2*01, TRBV2*02, TRBV2*03	TRBV2	TRBJ1-1*01	TRBJ1-1	TRBD1*01	TRBD1	12	14	20	23	1	2	3
721	1.03E-04	TGCAGTGCTAGTAGGGCAGACCTCTATGGCTACACCTTC	CSASRADLYGYTF	TRBV20-1*01, TRBV20-1*04, TRBV20-1*05, TRBV20-1*07	TRBV20-1	TRBJ1-2*01	TRBJ1-2	TRBD1*01, TRBD2*02	TRBD1, TRBD2	11	12	15	23	0	7	7
720	1.03E-04	TGTGCCAGCAGTGAAGGACGGAGTTCACCCCTCCACTTT	CASSEGRSSPLHF	TRBV2*01, TRBV2*03	TRBV2	TRBJ1-6*01	TRBJ1-6	TRBD2*02	TRBD2	15	19	22	23	3	0	3
720	1.03E-04	TGTGCCAGCAGTTTACAGGTTGGAGCTTTCTTT	CASSLQVGAFF	TRBV7-9*01, TRBV7-9*04, TRBV7-9*02	TRBV7-9	TRBJ1-1*01	TRBJ1-1	TRBD1*01	TRBD1	14	15	18	23	0	4	4
718	1.03E-04	TGTGCCAGCAGTGAGTCCGTTTGGAAGTTCAGCCCCAGCATTTT	CASSESV~EVQPQHF	TRBV25-1*01	TRBV25-1	TRBJ1-5*01	TRBJ1-5	TRBD1*01, TRBD2*02, TRBD2*01	TRBD1, TRBD2	13	14	17	28	0	10	10
715	1.03E-04	TGCAGCGTTGTACAGGGATACGGCTACACCTTC	CSVVQGYGYTF	TRBV29-1*01	TRBV29-1	TRBJ1-2*01	TRBJ1-2	TRBD1*01	TRBD1	9	11	16	21	1	4	5
714	1.02E-04	TGTGCCATCACCGCGGCAGCGGGGAAAGGGGTCGAGCAGTACTTC	CAITAAAGKGVEQYF	TRBV10-3*01, TRBV10-3*02	TRBV10-3	TRBJ2-7*01	TRBJ2-7	TRBD2*01	TRBD2	9	17	23	32	7	8	15
714	1.02E-04	TGTGCCAGCAGTGGTTGACAGAGAGCAATCAGCCCCAGCATTTT	CASSG*Q~SNQPQHF	TRBV25-1*01	TRBV25-1	TRBJ1-5*01	TRBJ1-5	TRBD1*01	TRBD1	12	16	20	23	3	2	5
713	1.02E-04	TGCAGTGCCTCACCGTGGGACTCCCAGGGGACTGAAGCTTTCTTT	CSASPWDSQGTEAFF	TRBV20-1*06, TRBV20-1*03, TRBV20-1*01, TRBV20-1*04, TRBV20-1*05, TRBV20-1*02, TRBV20-1*07	TRBV20-1	TRBJ1-1*01	TRBJ1-1	TRBD1*01, TRBD2*02, TRBD2*01	TRBD1, TRBD2	7	24	29	30	16	0	16
713	1.02E-04	TGTGCCACCAGCAGGGACTTTTCGGGATACGAGCAGTACTTC	CATSRDFSGYEQYF	TRBV15*02	TRBV15	TRBJ2-7*01	TRBJ2-7	TRBD2*02, TRBD2*01	TRBD2	11	13	18	27	1	8	9
712	1.02E-04	TGTGCCAGCAGTGAATAATGGATCCCTGGGGCCAACGTCCTGACTTTC	CASSE*WIPGANVLTF	TRBV25-1*01	TRBV25-1	TRBJ2-6*01	TRBJ2-6	TRBD1*01, TRBD2*02, TRBD2*01	TRBD1, TRBD2	16	19	21	25	2	3	5
712	1.02E-04	TGTGCCAGCACGACGAGCGGAGATACGCAGTATTTT	CASTTSGDTQYF	TRBV2*01, TRBV2*02, TRBV2*03	TRBV2	TRBJ2-3*01	TRBJ2-3	TRBD2*02, TRBD2*01	TRBD2	9	15	19	20	5	0	5
711	1.02E-04	TGTGCCAGCACGGGCGGGAGCGGGGAGACCCAGTACTTC	CASTGGSGETQYF	TRBV25-1*01	TRBV25-1	TRBJ2-5*01	TRBJ2-5	TRBD2*02	TRBD2	9	13	19	24	3	4	7
711	1.02E-04	TGTGCCAGCAGCCTACCAGGGGACTACGAGCAGTACTTC	CASSLPGDYEQYF	TRBV7-2*04, TRBV7-2*01	TRBV7-2	TRBJ2-7*01	TRBJ2-7	TRBD1*01	TRBD1	10	16	21	23	5	1	6
709	1.02E-04	TGTGCCAGCAGTGAAGGAGTTGGGTCACCCCTCCACTTT	CASSEGVGSPLHF	TRBV2*01, TRBV2*03	TRBV2	TRBJ1-6*02	TRBJ1-6	TRBD1*01, TRBD2*02, TRBD2*01	TRBD1, TRBD2	15	21	23	24	5	0	5
709	1.02E-04	TGTGCCAGCAGCCCTACTCGGGGAGAGCAGTACTTC	CASSPTRGEQYF	TRBV2*01, TRBV2*02, TRBV2*03	TRBV2	TRBJ2-7*01	TRBJ2-7	TRBD2*01	TRBD2	10	18	22	24	7	1	8
708	1.02E-04	TGTGCCAGCAGGAAACCGGGGGGGGTTTCGACAATGAGCAGTTCTTC	CASRKPGG~FDNEQFF	TRBV6-1*01	TRBV6-1	TRBJ2-1*01	TRBJ2-1	TRBD2*01	TRBD2	10	16	23	30	5	6	11
707	1.01E-04	TGCAGTGCTAGAAAAGGACAGGGGTACAAAGAGCAGTACTTC	CSARKGQGYKEQYF	TRBV20-1*01, TRBV20-1*05, TRBV20-1*07	TRBV20-1	TRBJ2-7*01	TRBJ2-7	TRBD1*01	TRBD1	11	15	23	30	3	6	9
707	1.01E-04	TGTGCCACCAGGATGGACAGGAATTCACCCCTCCACTTT	CATRMDRNSPLHF	TRBV24-1*01	TRBV24-1	TRBJ1-6*01	TRBJ1-6	TRBD1*01	TRBD1	10	14	20	21	3	0	3
701	1.01E-04	TGCGCCAGCAGTGAGTCATAGGGGGTGGGGGATCAGCCCCAGCATTTT	CASSES*GVGDQPQHF	TRBV10-1*01	TRBV10-1	TRBJ1-5*01	TRBJ1-5	TRBD1*01	TRBD1	16	19	24	31	2	6	8
701	1.01E-04	TGCAGTGCTAGAGCCTGGCAGGGTACTCAAGACGAGCAGTACTTC	CSARAWQGTQDEQYF	TRBV20-1*01, TRBV20-1*04, TRBV20-1*05, TRBV20-1*07	TRBV20-1	TRBJ2-7*01	TRBJ2-7	TRBD1*01	TRBD1	12	18	22	31	5	8	13
701	1.01E-04	TGCAGCGCCGAGACAGGGGCTAACTATGGCTACACCTTC	CSAETGANYGYTF	TRBV29-1*03	TRBV29-1	TRBJ1-2*01	TRBJ1-2	TRBD1*01	TRBD1	7	11	18	19	3	0	3
700	1.00E-04	TGTGCCAGCAGCCACAACAGGGGGCACTGAAGCTTTCTTT	CASSHNR~GTEAFF	TRBV7-9*03, TRBV7-9*01, TRBV7-9*04, TRBV7-9*02	TRBV7-9	TRBJ1-1*01	TRBJ1-1	TRBD1*01	TRBD1	11	16	23	24	4	0	4
700	1.00E-04	TGTGCCACCAAGTGGGGAGAGGCTATGGCTACACCTTC	CATKWG~GYGYTF	TRBV24-1*01	TRBV24-1	TRBJ1-2*01	TRBJ1-2	TRBD2*02	TRBD2	9	14	18	22	4	3	7
699	1.00E-04	TGTGCCAGTAGTATAGATCCAGAGGGGCCATACACAGATACGCAGTATTTT	CASSIDPEGPYTDTQYF	TRBV19*01, TRBV19*02	TRBV19	TRBJ2-3*01	TRBJ2-3	TRBD1*01, TRBD2*02	TRBD1, TRBD2	16	22	26	32	5	5	10
699	1.00E-04	TGTGCCAGCAGTGCGTCAGGTACAGCCTATCCTACGAGCAGTACTTC	CASSASGT~LSYEQYF	TRBV25-1*01	TRBV25-1	TRBJ2-7*01	TRBJ2-7	TRBD1*01	TRBD1	12	21	24	29	8	4	12
698	1.00E-04	TGCAGCGTTATAGCACGAACCGGCTACACCTTC	CSVIARTGYTF	TRBV29-1*01, TRBV29-1*03	TRBV29-1	TRBJ1-2*01	TRBJ1-2	TRBD2*02, TRBD2*01	TRBD2	8	10	13	21	1	7	8
695	9.96E-05	TGTGCCAGCAGTGAAGCGGAGGGGAATGAAGCTTTCTTT	CASSEAEGNEAFF	TRBV2*01, TRBV2*03	TRBV2	TRBJ1-1*01	TRBJ1-1	TRBD2*02	TRBD2	16	17	22	26	0	3	3
694	9.95E-05	TGTGCCAGCACCCCCGGGGGTAGCCTGAGCTCCTACAATGAGCAGTTCTTC	CASTPGGSLSSYNEQFF	TRBV7-2*04, TRBV7-2*01	TRBV7-2	TRBJ2-1*01	TRBJ2-1	TRBD2*01	TRBD2	9	14	19	29	4	9	13
693	9.94E-05	TGTGCCAGCAGCTTAGCGGGAGGGCCTATAGAGACCCAGTACTTC	CASSLAGGPIETQYF	TRBV7-3*01	TRBV7-3	TRBJ2-5*01	TRBJ2-5	TRBD2*02	TRBD2	14	15	23	29	0	5	5
693	9.94E-05	TGTGCCACCAGTGATCCGACACCAGGTCGATGGCTACACCTTC	CATSDPT~QVDGYTF	TRBV24-1*01	TRBV24-1	TRBJ1-2*01	TRBJ1-2	TRBD1*01	TRBD1	14	22	25	29	7	3	10
691	9.91E-05	TGTGCCACCAGTGATTACGGACTAGCGGGATTGGATGAGCAGTTCTTC	CATSDYGLAGLDEQFF	TRBV24-1*01	TRBV24-1	TRBJ2-1*01	TRBJ2-1	TRBD2*02	TRBD2	15	18	29	34	2	4	6
691	9.91E-05	TGTGCCAGCAGCTTAATAGACAGGGGGAGATCAGCCCCAGCATTTT	CASSLIDR~GDQPQHF	TRBV7-3*01	TRBV7-3	TRBJ1-5*01	TRBJ1-5	TRBD1*01	TRBD1	15	18	26	29	2	2	4
691	9.91E-05	TGCAGCGCAGTTCGGGGAGATGGCTACACCTTC	CSAVRGDGYTF	TRBV29-1*03	TRBV29-1	TRBJ1-2*01	TRBJ1-2	TRBD2*02, TRBD2*01	TRBD2	7	14	18	19	6	0	6
690	9.89E-05	TGTGCCAGCAGCCCAGCGGGTCGTAACTATGGCTACACCTTC	CASSPAGRNYGYTF	TRBV11-2*01	TRBV11-2	TRBJ1-2*01	TRBJ1-2	TRBD2*02, TRBD2*01	TRBD2	11	14	19	23	2	3	5
690	9.89E-05	TGTGCCAGTAGTATACTTGACACTGGCTACACCTTC	CASSILDTGYTF	TRBV19*01, TRBV19*02	TRBV19	TRBJ1-2*01	TRBJ1-2	TRBD1*01	TRBD1	14	18	21	23	3	1	4
689	9.88E-05	TGTGCCAGCAGTGCATCCTGGGGAGTGGAGAATGGCTACACCTTC	CASSASWGVENGYTF	TRBV25-1*01	TRBV25-1	TRBJ1-2*01	TRBJ1-2	TRBD2*02	TRBD2	12	20	24	31	7	6	13
688	9.86E-05	TGTGCCAGTAGGGACGGAATCTCTGGAAACACCATATATTTT	CASRDGISGNTIYF	TRBV25-1*01	TRBV25-1	TRBJ1-3*01	TRBJ1-3	TRBD1*01, TRBD2*02, TRBD2*01	TRBD1, TRBD2	7	10	14	20	2	5	7
687	9.85E-05	TGTGCCAGCAGCTCCTCAGAGGGGGACAGAGCTAACGGTTATGGCGACACCTTC	CASSSSEGDRANGYGDTF	TRBV5-6*01	TRBV5-6	TRBJ1-2*01	TRBJ1-2	TRBD1*01	TRBD1	12	22	28	39	9	10	19
687	9.85E-05	TGCGCCAGTAATGGGCAACACGGTGAAAAACTGTTTTTT	CASNGQHGEKLFF	TRBV10-2*01	TRBV10-2	TRBJ1-4*01	TRBJ1-4	TRBD1*01	TRBD1	7	12	15	23	4	7	11
685	9.82E-05	TGTGCCACCAGCAGAGTGGGAGGCGAGCAGTACTTC	CATSRVGGEQYF	TRBV15*02	TRBV15	TRBJ2-7*01	TRBJ2-7	TRBD2*02	TRBD2	11	17	22	23	5	0	5
682	9.78E-05	TGTGCCAGCAGTGATCGCGACCGAGGGCTAGGAGACCCAGTACTTC	CASSDRDR~G*ETQYF	TRBV2*01, TRBV2*02, TRBV2*03	TRBV2	TRBJ2-5*01	TRBJ2-5	TRBD2*02, TRBD2*01	TRBD2	13	22	26	31	8	4	12
682	9.78E-05	TGTGCCAGCAGTGAAGGGGTTAACTATGGCTACACCTTC	CASSEGVNYGYTF	TRBV25-1*01	TRBV25-1	TRBJ1-2*01	TRBJ1-2	TRBD1*01, TRBD2*01	TRBD1, TRBD2	14	15	18	20	0	1	1
681	9.76E-05	TGTGCCAGCAGTCTCGACACCGTAGGTTATGGCTACACCTTC	CASSLDTVGYGYTF	TRBV7-2*04, TRBV7-2*01	TRBV7-2	TRBJ1-2*01	TRBJ1-2	TRBD1*01	TRBD1	10	15	18	27	4	8	12
681	9.76E-05	TGCAGTGCTAGAGATCACGGGCGGACCAGCCCCAGCATTTT	CSARDHG~DQPQHF	TRBV20-1*01, TRBV20-1*05, TRBV20-1*07	TRBV20-1	TRBJ1-5*01	TRBJ1-5	TRBD1*01, TRBD2*02, TRBD2*01	TRBD1, TRBD2	13	22	25	26	8	0	8
679	9.74E-05	TGCAGTGCTAGAGGGCGGGCTAGACCCATTTCCTACGAGCAGTACTTC	CSARGRARPISYEQYF	TRBV20-1*01, TRBV20-1*04, TRBV20-1*05, TRBV20-1*07	TRBV20-1	TRBJ2-7*01	TRBJ2-7	TRBD2*02, TRBD2*01	TRBD2	12	14	18	30	1	11	12
679	9.74E-05	TGTGCCAGCAGCCTAAGGGTTGGGGCTTTCTTT	CASSLRVGAFF	TRBV7-2*04, TRBV7-2*01	TRBV7-2	TRBJ1-1*01	TRBJ1-1	TRBD1*01, TRBD2*02	TRBD1, TRBD2	11	15	18	24	3	5	8
678	9.72E-05	TGTGCCACCAGTGATGAGGGACAGAACTATGGCTACACCTTC	CATSDEGQNYGYTF	TRBV24-1*01	TRBV24-1	TRBJ1-2*01	TRBJ1-2	TRBD1*01	TRBD1	14	17	23	24	2	0	2
678	9.72E-05	TGTGCCACCAGTGCGACGCACAGGGATGGCTACACCTTC	CATSATHRDGYTF	TRBV24-1*01	TRBV24-1	TRBJ1-2*01	TRBJ1-2	TRBD1*01	TRBD1	12	19	24	25	6	0	6
676	9.69E-05	TGCAGTGCTAGAGGCTTTGGGAGGCTACGAGCAGTACTTC	CSARGFG~GYEQYF	TRBV20-1*01, TRBV20-1*04, TRBV20-1*05, TRBV20-1*07	TRBV20-1	TRBJ2-7*01	TRBJ2-7	TRBD2*02	TRBD2	12	18	23	24	5	0	5
676	9.69E-05	TGTGCCACCAGCATTCATCCACGAGCAGTACTTC	CATSIH~HEQYF	TRBV15*02	TRBV15	TRBJ2-7*01	TRBJ2-7	TRBD1*01, TRBD2*02, TRBD2*01	TRBD1, TRBD2	11	17	19	20	5	0	5
674	9.66E-05	TGTGCCAGCAGTGAATTTATGGTCCAGCCCCAGCATTTT	CASSEFMVQPQHF	TRBV25-1*01	TRBV25-1	TRBJ1-5*01	TRBJ1-5	TRBD1*01, TRBD2*02, TRBD2*01	TRBD1, TRBD2	15	21	23	24	5	0	5
674	9.66E-05	TGCAGCGCCAGGGACAGCGCCGGCTACACCTTC	CSARDSAGYTF	TRBV29-1*01, TRBV29-1*03	TRBV29-1	TRBJ1-2*01	TRBJ1-2	TRBD1*01	TRBD1	7	10	16	21	2	4	6
673	9.65E-05	TGTGCCAGCAGTGAAGTCGTGGGTGATGGCTACACCTTC	CASSEVVGDGYTF	TRBV25-1*01	TRBV25-1	TRBJ1-2*01	TRBJ1-2	TRBD1*01, TRBD2*02, TRBD2*01	TRBD1, TRBD2	14	20	22	25	5	2	7
672	9.63E-05	TGTGCCAGCGGTGGAGGGGTTTATGGCTACACCTTC	CASGGGVYGYTF	TRBV25-1*01	TRBV25-1	TRBJ1-2*01	TRBJ1-2	TRBD1*01, TRBD2*02	TRBD1, TRBD2	12	14	18	21	1	2	3
672	9.63E-05	TGTGCCGCCGGGTCTATGGCTACACCTTC	CAAGS~GYTF	TRBV24-1*01	TRBV24-1	TRBJ1-2*01	TRBJ1-2	TRBD2*02, TRBD2*01	TRBD2	5	8	11	13	2	1	3
671	9.62E-05	TGTGCCAGCAGTGAATGGGTGACTAGCGATCCTACGAGCAGTACTTC	CASSEWVT~RSYEQYF	TRBV25-1*01	TRBV25-1	TRBJ2-7*01	TRBJ2-7	TRBD2*02, TRBD2*01	TRBD2	15	20	27	29	4	1	5
670	9.61E-05	TGCAGCGTTGAACTAGCGGGAGGCAATGAGCAGTTCTTC	CSVELAGGNEQFF	TRBV29-1*01	TRBV29-1	TRBJ2-1*01	TRBJ2-1	TRBD2*02	TRBD2	11	12	22	23	0	0	0
668	9.58E-05	TGTGCCAGTTCGACAGGGGAATTTGGGGACTATGGCTACACCTTC	CASSTGEFGDYGYTF	TRBV25-1*01	TRBV25-1	TRBJ1-2*01	TRBJ1-2	TRBD1*01	TRBD1	7	11	18	28	3	9	12
666	9.55E-05	TGCGCCAGCAGCTACCAAGCAGGGCAATTCACTGAAGCTTTCTTT	CASSYQAGQFTEAFF	TRBV5-1*01	TRBV5-1	TRBJ1-1*01	TRBJ1-1	TRBD1*01	TRBD1	12	19	23	29	6	5	11
666	9.55E-05	TGTGCCAGCAGTGAATACGGAGACAATCAGCCCCAGCATTTT	CASSEYGDNQPQHF	TRBV25-1*01	TRBV25-1	TRBJ1-5*01	TRBJ1-5	TRBD2*02	TRBD2	16	18	21	23	1	1	2
666	9.55E-05	TGTGCCACCAGTGGGACCAACTATGGCTACACCTTC	CATSGTNYGYTF	TRBV24-1*01	TRBV24-1	TRBJ1-2*01	TRBJ1-2	TRBD1*01, TRBD2*02, TRBD2*01	TRBD1, TRBD2	12	13	16	18	0	1	1
665	9.53E-05	TGTGCCACCAGTGATCCGACGTATCCATCCTACAATGAGCAGTTCTTC	CATSDPTYPSYNEQFF	TRBV24-1*01	TRBV24-1	TRBJ2-1*01	TRBJ2-1	TRBD1*01, TRBD2*02, TRBD2*01	TRBD1, TRBD2	14	17	19	27	2	7	9
664	9.52E-05	TGCGCCAGCTCCCACTTGCAATGGCTACACCTTC	CASSHL~NGYTF	TRBV10-1*02, TRBV10-1*01	TRBV10-1	TRBJ1-2*01	TRBJ1-2	TRBD1*01, TRBD2*02, TRBD2*01	TRBD1, TRBD2	8	9	12	20	0	7	7
661	9.48E-05	TGTGCCAGCAGTTATCAAACCGGACAGGGGCCTCAGCCCCAGCATTTT	CASSYQTGQGPQPQHF	TRBV12-4*01, TRBV12-3*01	TRBV12-4, TRBV12-3	TRBJ1-5*01	TRBJ1-5	TRBD1*01	TRBD1	12	21	29	32	8	2	10
661	9.48E-05	TGTGCCAGCAGTGAATCGCAGGTCACAGATACGCAGTATTTT	CASSESQVTDTQYF	TRBV25-1*01	TRBV25-1	TRBJ2-3*01	TRBJ2-3	TRBD1*01	TRBD1	15	18	21	23	2	1	3
660	9.46E-05	TGTGCCAGCAGTGGAGGAACTACGCCCTACAATGAGCAGTTCTTC	CASSGGTTPYNEQFF	TRBV25-1*01	TRBV25-1	TRBJ2-1*01	TRBJ2-1	TRBD2*02, TRBD2*01	TRBD2	12	18	21	25	5	3	8
660	9.46E-05	TGTGCCATCAGTGAGTCGGGACAGGGCCGACCCCTCCACTTT	CAISESGQGRPLHF	TRBV10-3*01, TRBV10-3*02	TRBV10-3	TRBJ1-6*01	TRBJ1-6	TRBD1*01	TRBD1	16	17	25	29	0	3	3
660	9.46E-05	TGTGCCACCAGCAGAGGACAGGCATGGGATGGCTACACCTTC	CATSRGQAWDGYTF	TRBV15*02	TRBV15	TRBJ1-2*01	TRBJ1-2	TRBD1*01	TRBD1	11	15	21	28	3	6	9
660	9.46E-05	TGTGCCAGCAGTGACACTTCCGGGACGTGGGAGCAGTACTTC	CASSDTSGTWEQYF	TRBV25-1*01	TRBV25-1	TRBJ2-7*01	TRBJ2-7	TRBD1*01, TRBD2*02, TRBD2*01	TRBD1, TRBD2	13	21	25	30	7	4	11
656	9.41E-05	TGTGCCACCAGCAGAGTTACTAGCGGGGTTAACAATGAGCAGTTCTTC	CATSRVTSGVNNEQFF	TRBV15*02	TRBV15	TRBJ2-1*01	TRBJ2-1	TRBD2*01	TRBD2	11	18	27	31	6	3	9
656	9.41E-05	TGTGCCAGCAGTGAGGGAGGACTAGACATTTCAGATACGCAGTATTTT	CASSEGGLDISDTQYF	TRBV25-1*01	TRBV25-1	TRBJ2-3*01	TRBJ2-3	TRBD2*02, TRBD2*01	TRBD2	13	18	24	31	4	6	10
656	9.41E-05	TGCAGCGTCCACGGACAGGAAGAGGCTACACCTTC	CSVHGQ~RGYTF	TRBV29-1*01, TRBV29-1*03	TRBV29-1	TRBJ1-2*01	TRBJ1-2	TRBD1*01	TRBD1	7	12	18	23	4	4	8
656	9.41E-05	TGCAGCGTTTTGCGTGGCGAGCAGTACTTC	CSVLRGEQYF	TRBV29-1*01, TRBV29-1*03	TRBV29-1	TRBJ2-7*01	TRBJ2-7	TRBD2*02, TRBD2*01	TRBD2	8	11	13	17	2	3	5
652	9.35E-05	TGTGCCAGCAGTGAATTTGCGATCGGGCAGCCCCAGCATTTT	CASSEFAIGQPQHF	TRBV25-1*01	TRBV25-1	TRBJ1-5*01	TRBJ1-5	TRBD2*02, TRBD2*01	TRBD2	15	23	26	27	7	0	7
648	9.29E-05	TGTGCCATCATGCGTGGGAGCTCCTACAATGAGCAGTTCTTC	CAIMRGSSYNEQFF	TRBV10-3*01, TRBV10-3*02	TRBV10-3	TRBJ2-1*01	TRBJ2-1	TRBD2*02	TRBD2	9	15	19	20	5	0	5
648	9.29E-05	TGTGCCAGCAGGGATAGCGGGTACAATGAGCAGTTCTTC	CASRDSGYNEQFF	TRBV25-1*01	TRBV25-1	TRBJ2-1*01	TRBJ2-1	TRBD2*02, TRBD2*01	TRBD2	10	14	20	21	3	0	3
648	9.29E-05	TGTGCCATCAGTCAGGGGTACTATGGCTACACCTTC	CAISQGYYGYTF	TRBV10-3*01, TRBV10-3*02	TRBV10-3	TRBJ1-2*01	TRBJ1-2	TRBD1*01	TRBD1	11	12	17	19	0	1	1
647	9.28E-05	TGTGCCACCAGTGATGGCCGACAGGGTCATAGCAATCAGCCCCAGCATTTT	CATSDGRQGHSNQPQHF	TRBV24-1*01	TRBV24-1	TRBJ1-5*01	TRBJ1-5	TRBD1*01	TRBD1	14	19	25	29	4	3	7
647	9.28E-05	TGCGCCCAGATCTCGGTAGGACGGAATTTAAGCAGTTCTTC	CAQISVG~EFKQFF	TRBV10-2*01	TRBV10-2	TRBJ2-1*01	TRBJ2-1	TRBD1*01, TRBD2*02, TRBD2*01	TRBD1, TRBD2	5	18	21	30	12	8	20
646	9.26E-05	TGTGCCACCTCGACAGGGGATAGCAATCAGCCCCAGCATTTT	CATSTGDSNQPQHF	TRBV10-3*01, TRBV10-3*02	TRBV10-3	TRBJ1-5*01	TRBJ1-5	TRBD1*01	TRBD1	6	11	18	20	4	1	5
645	9.25E-05	TGTGCCAGCACGACAGGCGGGAAGGGCTACAATGAGCAGTTCTTC	CASTTGGKGYNEQFF	TRBV25-1*01	TRBV25-1	TRBJ2-1*01	TRBJ2-1	TRBD1*01, TRBD2*02	TRBD1, TRBD2	9	11	16	26	1	9	10
645	9.25E-05	TGCAGCGTGACAGGGTTCGCCTACGAGCAGTACTTC	CSVTGFAYEQYF	TRBV29-1*01, TRBV29-1*03	TRBV29-1	TRBJ2-7*01	TRBJ2-7	TRBD1*01	TRBD1	7	8	14	19	0	4	4
645	9.25E-05	TGTGCCAGCACTCTAAATTCACCCCTCCACTTT	CASTLNSPLHF	TRBV2*01, TRBV2*02, TRBV2*03	TRBV2	TRBJ1-6*01	TRBJ1-6	TRBD2*02, TRBD2*01	TRBD2	9	12	14	15	2	0	2
644	9.23E-05	TGTGCCAGCAGTGACAGCGTGACCAGCTCCTACAATGAGCAGTTCTTC	CASSDSVTSSYNEQFF	TRBV2*01, TRBV2*02, TRBV2*03	TRBV2	TRBJ2-1*01	TRBJ2-1	TRBD2*02, TRBD2*01	TRBD2	13	15	18	26	1	7	8
643	9.22E-05	TGTGCCAGCAGCGTAGCTGGGGCGGATTCACCCCTCCACTTT	CASSVAGADSPLHF	TRBV9*02, TRBV9*01	TRBV9	TRBJ1-6*01	TRBJ1-6	TRBD1*01	TRBD1	15	18	22	25	2	2	4
643	9.22E-05	TGTGCCACCAGCAGCACAGCTAACTATGGCTACACCTTC	CATSSTANYGYTF	TRBV15*02	TRBV15	TRBJ1-2*01	TRBJ1-2	TRBD1*01	TRBD1	11	15	18	19	3	0	3
642	9.20E-05	TGTGCCAGCAGTGATAACGGGGGCGCATACGAGCAGTACTTC	CASSDNGGAYEQYF	TRBV25-1*01	TRBV25-1	TRBJ2-7*01	TRBJ2-7	TRBD1*01, TRBD2*01	TRBD1, TRBD2	13	18	23	27	4	3	7
641	9.19E-05	TGTGCCAGCTCGGTCAGGGAGGCGTAATCACCCCTCCACTTT	CASSVREA*SPLHF	TRBV7-2*04, TRBV7-2*01	TRBV7-2	TRBJ1-6*01	TRBJ1-6	TRBD2*02	TRBD2	8	16	21	27	7	5	12
641	9.19E-05	TGTGCCACCAGTGATACCGGGACAGATGGCTACACCTTC	CATSDTGTDGYTF	TRBV24-1*01	TRBV24-1	TRBJ1-2*01	TRBJ1-2	TRBD1*01	TRBD1	14	18	24	25	3	0	3
638	9.15E-05	TGTGCCAGCAGAGCTAACAGGGTTGGCAATCAGCCCCAGCATTTT	CASRANRVGNQPQHF	TRBV2*01, TRBV2*02, TRBV2*03	TRBV2	TRBJ1-5*01	TRBJ1-5	TRBD1*01	TRBD1	10	16	21	25	5	3	8
638	9.15E-05	TGTGCCAGCAGTGCTCCATCGAAGGGGAGAACGCAGTATTTT	CASSAPSKGRTQYF	TRBV25-1*01	TRBV25-1	TRBJ2-3*01	TRBJ2-3	TRBD1*01, TRBD2*02	TRBD1, TRBD2	12	22	26	30	9	3	12
638	9.15E-05	TGCGCCAGCAGACTAGCGGGAGCACAGATACGCAGTATTTT	CASRLAG~TDTQYF	TRBV5-1*01, TRBV5-1*02	TRBV5-1	TRBJ2-3*01	TRBJ2-3	TRBD2*02, TRBD2*01	TRBD2	10	11	19	20	0	0	0
637	9.13E-05	TGTGCCAGCAGTGACAGGGTTGATGAAAAACTGTTTTTT	CASSDRVDEKLFF	TRBV25-1*01	TRBV25-1	TRBJ1-4*01	TRBJ1-4	TRBD1*01	TRBD1	13	14	18	22	0	3	3
635	9.10E-05	TGTGCCAGCAGCCGACCTAGGACAGGAGCAACACCATATATTTT	CASSRPR~RSNTIYF	TRBV25-1*01	TRBV25-1	TRBJ1-3*01	TRBJ1-3	TRBD1*01	TRBD1	10	19	25	29	8	3	11
635	9.10E-05	TGCAGTGCTAGAGATGCGAGCGGCCAAGAGACCCAGTACTTC	CSARDASGQETQYF	TRBV20-1*01, TRBV20-1*05, TRBV20-1*07	TRBV20-1	TRBJ2-5*01	TRBJ2-5	TRBD2*02, TRBD2*01	TRBD2	13	18	22	23	4	0	4
634	9.09E-05	TGTGCCAGCAGTGCCTATACGGGAGGGGGGTCAGCTACGAGCAGTACTTC	CASSAYTG~GVSYEQYF	TRBV25-1*01	TRBV25-1	TRBJ2-7*01	TRBJ2-7	TRBD2*02	TRBD2	12	19	26	34	6	7	13
634	9.09E-05	TGTGCCAGTAAGATTCGACCCGAAGGCACCTACGAGCAGTACTTC	CASKIRPEGTYEQYF	TRBV19*01, TRBV19*03, TRBV19*02	TRBV19	TRBJ2-7*01	TRBJ2-7	TRBD2*02, TRBD2*01	TRBD2	9	18	21	28	8	6	14
634	9.09E-05	TGTGCCAGCAGTGAACAGACCACTCCCTATGGCTACACCTTC	CASSEQTTPYGYTF	TRBV25-1*01	TRBV25-1	TRBJ1-2*01	TRBJ1-2	TRBD2*02	TRBD2	14	22	25	26	7	0	7
633	9.08E-05	TGCAGCGACGGACGAGCGGATGGCTACACCTTC	CSDGRADGYTF	TRBV29-1*01, TRBV29-1*03	TRBV29-1	TRBJ1-2*01	TRBJ1-2	TRBD2*02, TRBD2*01	TRBD2	6	14	18	19	7	0	7
632	9.06E-05	TGTGCCATCAGTACAGGGGAATGGGGCTACACCTTC	CAISTGEWGYTF	TRBV10-3*01, TRBV10-3*02	TRBV10-3	TRBJ1-2*01	TRBJ1-2	TRBD1*01	TRBD1	11	12	18	24	0	5	5
632	9.06E-05	TGCAGTGCTCTTACTAGGAGACGAGCAGTACTTC	CSALTR~DEQYF	TRBV20-1*06, TRBV20-1*03, TRBV20-1*01, TRBV20-1*04, TRBV20-1*05, TRBV20-1*02, TRBV20-1*07	TRBV20-1	TRBJ2-7*01	TRBJ2-7	TRBD2*02, TRBD2*01	TRBD2	8	12	16	20	3	3	6
631	9.05E-05	TGTGCCAGCAGCTTAAAAAAAGCGGGAGGGCTACGAGCAGTACTTC	CASSLKKA~EGYEQYF	TRBV7-3*01	TRBV7-3	TRBJ2-7*01	TRBJ2-7	TRBD2*02	TRBD2	15	20	29	30	4	0	4
631	9.05E-05	TGTGCCATCAATAGGGACAGGAGCTCCTACGAGCAGTACTTC	CAINRDRSSYEQYF	TRBV10-3*01, TRBV10-3*02	TRBV10-3	TRBJ2-7*01	TRBJ2-7	TRBD1*01	TRBD1	9	13	20	23	3	2	5
631	9.05E-05	TGCAGTGCTAGAGATGGACAGGGCGGTGAGACCCAGTACTTC	CSARDGQGGETQYF	TRBV20-1*01, TRBV20-1*05, TRBV20-1*07	TRBV20-1	TRBJ2-5*01	TRBJ2-5	TRBD1*01	TRBD1	13	15	22	27	1	4	5
631	9.05E-05	TGCAGTGCTACGCAAACTAGCGGGAGGCAGTACTTC	CSATQTSGRQYF	TRBV20-1*06, TRBV20-1*03, TRBV20-1*01, TRBV20-1*04, TRBV20-1*05, TRBV20-1*02, TRBV20-1*07	TRBV20-1	TRBJ2-7*01	TRBJ2-7	TRBD2*02	TRBD2	9	15	25	26	5	0	5
631	9.05E-05	TGTGCCACCAGTGATTTGCGTCGACAGTACTTC	CATSDLRRQYF	TRBV24-1*01	TRBV24-1	TRBJ2-7*01	TRBJ2-7	TRBD1*01, TRBD2*02, TRBD2*01	TRBD1, TRBD2	17	19	21	24	1	2	3
630	9.03E-05	TGCAGCGCGCCGGGACTCGACACGCGCGGAAATTACAATGAGCAGTTCTTC	CSAPGLDTRGNYNEQFF	TRBV29-1*01, TRBV29-1*03	TRBV29-1	TRBJ2-1*01	TRBJ2-1	TRBD2*02, TRBD2*01	TRBD2	8	11	16	33	2	16	18
630	9.03E-05	TGCAGTGCTAGGGAGCTAGCGGGAGGGCGGTACGAGCAGTACTTC	CSARELAGGRYEQYF	TRBV20-1*01, TRBV20-1*04, TRBV20-1*05, TRBV20-1*07	TRBV20-1	TRBJ2-7*01	TRBJ2-7	TRBD2*02	TRBD2	10	15	26	30	4	3	7
630	9.03E-05	TGTGCCAGCAGTCCGGGACCGAGGTCACCCCTCCACTTT	CASSPGPRSPLHF	TRBV12-4*01, TRBV12-3*01	TRBV12-4, TRBV12-3	TRBJ1-6*01	TRBJ1-6	TRBD1*01, TRBD2*02, TRBD2*01	TRBD1, TRBD2	10	14	18	24	3	5	8
630	9.03E-05	TGTGCCAGCAGTGGCCCTCGAGGGAGCAGTACTTC	CASSGP~REQYF	TRBV25-1*01	TRBV25-1	TRBJ2-7*01	TRBJ2-7	TRBD2*02	TRBD2	12	14	18	23	1	4	5
628	9.00E-05	TGTGCCAGCAAACGGGAAGGGTCCTACGAGCAGTACTTC	CASKREGSYEQYF	TRBV25-1*01	TRBV25-1	TRBJ2-7*01	TRBJ2-7	TRBD2*02	TRBD2	9	12	16	21	2	4	6
628	9.00E-05	TGTGCCACCACGGGCTACACCTTC	CATTGYTF	TRBV10-3*01, TRBV10-3*02	TRBV10-3	TRBJ1-2*01	TRBJ1-2	TRBD1*01	TRBD1	6	-1	-1	12	-1	-1	5
627	8.99E-05	TGTGCCAGCAGCTCAACCGGGACAGGGCACGAGCAGTACTTC	CASSSTGTGHEQYF	TRBV7-6*01	TRBV7-6	TRBJ2-7*01	TRBJ2-7	TRBD1*01	TRBD1	12	18	26	28	5	1	6
627	8.99E-05	TGTGCCATCAGGAACAGGGGAGATTCACCCCTCCACTTT	CAIRNRGDSPLHF	TRBV10-3*01, TRBV10-3*02	TRBV10-3	TRBJ1-6*01	TRBJ1-6	TRBD1*01	TRBD1	10	13	19	22	2	2	4
627	8.99E-05	TGTGCCACCAACGGACAGTTACGAGCAGTACTTC	CATNGQ~YEQYF	TRBV24-1*01	TRBV24-1	TRBJ2-7*01	TRBJ2-7	TRBD1*01	TRBD1	9	12	17	19	2	1	3
626	8.98E-05	TGTGCCAGCAATGGCAATAACTATGGCTACACCTTC	CASNGNNYGYTF	TRBV2*01, TRBV2*02, TRBV2*03	TRBV2	TRBJ1-2*01	TRBJ1-2	TRBD1*01	TRBD1	9	12	14	17	2	2	4
625	8.96E-05	TGCGCCAGCAGGGGAATAACCCAGTACTTC	CASRGITQYF	TRBV10-1*02, TRBV10-1*01	TRBV10-1	TRBJ2-5*01	TRBJ2-5	TRBD1*01, TRBD2*02, TRBD2*01	TRBD1, TRBD2	10	11	14	18	0	3	3
624	8.95E-05	TGTGCCAGTAGCGAAGGGGGCACTGAAGCTTTCTTT	CASSEGGTEAFF	TRBV19*01, TRBV19*03, TRBV19*02	TRBV19	TRBJ1-1*01	TRBJ1-1	TRBD1*01	TRBD1	11	14	19	20	2	0	2
622	8.92E-05	TGTGCCATCAGTGAGTGAACAGGGTCTAGGACTGAAGCTTTCTTT	CAISE*TGSRTEAFF	TRBV10-3*01, TRBV10-3*02	TRBV10-3	TRBJ1-1*01	TRBJ1-1	TRBD1*01	TRBD1	15	18	23	30	2	6	8
621	8.90E-05	TGCAGTGCTAGAGTGGCAGACCAGAACTACAATGAGCAGTTCTTC	CSARVADQNYNEQFF	TRBV20-1*01, TRBV20-1*04, TRBV20-1*05, TRBV20-1*07	TRBV20-1	TRBJ2-1*01	TRBJ2-1	TRBD1*01, TRBD2*02, TRBD2*01	TRBD1, TRBD2	12	21	23	26	8	2	10
621	8.90E-05	TGCGCCAGCAGCAAAGCTAGGTACAATGAGCAGTTCTTC	CASSKARYNEQFF	TRBV4-3*01	TRBV4-3	TRBJ2-1*01	TRBJ2-1	TRBD2*02, TRBD2*01	TRBD2	15	16	19	21	0	1	1
620	8.89E-05	TGTGCCAGCAGTGAATGGGGTCCTAAGGCAGTTACGCAGTATTTT	CASSEWGPKAVTQYF	TRBV25-1*01	TRBV25-1	TRBJ2-3*01	TRBJ2-3	TRBD1*01, TRBD2*02, TRBD2*01	TRBD1, TRBD2	15	16	19	28	0	8	8
620	8.89E-05	TGTGCCAGCAGTGGGGATGGGAGCAATCAGCCCCAGCATTTT	CASSGDGSNQPQHF	TRBV25-1*01	TRBV25-1	TRBJ1-5*01	TRBJ1-5	TRBD1*01, TRBD2*02, TRBD2*01	TRBD1, TRBD2	12	13	16	21	0	4	4
619	8.87E-05	TGCAGCGTTGTATCGGGCAGCTATGGCTACACCTTC	CSVVSGSYGYTF	TRBV29-1*01	TRBV29-1	TRBJ1-2*01	TRBJ1-2	TRBD1*01, TRBD2*02, TRBD2*01	TRBD1, TRBD2	9	14	17	20	4	2	6
618	8.86E-05	TGTGCCAGCTCAAACCGGGACAGGGGTCTACGAGCAGTACTTC	CASSNRD~GVYEQYF	TRBV18*01	TRBV18	TRBJ2-7*01	TRBJ2-7	TRBD1*01	TRBD1	11	16	25	27	4	1	5
617	8.85E-05	TGTGCCAGCAGTTGGGACAGGGAGGGCGAGCAGTACTTC	CASSWDREGEQYF	TRBV7-9*03, TRBV7-9*01, TRBV7-9*04, TRBV7-9*02	TRBV7-9	TRBJ2-7*01	TRBJ2-7	TRBD1*01	TRBD1	10	13	21	26	2	4	6
617	8.85E-05	TGTGCCAGCAGTGAAGCGCGTTCTCAGCCCCAGCATTTT	CASSEARSQPQHF	TRBV2*01, TRBV2*03	TRBV2	TRBJ1-5*01	TRBJ1-5	TRBD2*02, TRBD2*01	TRBD2	16	17	19	23	0	3	3
617	8.85E-05	TGTGCCAGCAGGTTCGACAGTACCTACGAGCAGTACTTC	CASRFDSTYEQYF	TRBV7-9*01, TRBV7-9*02	TRBV7-9	TRBJ2-7*01	TRBJ2-7	TRBD1*01	TRBD1	10	15	19	22	4	2	6
615	8.82E-05	TGCAGTGCTAGTTTGGGGCCGCTCGAGGAGCCCCAGCATTTT	CSASLGPLEEPQHF	TRBV20-1*01, TRBV20-1*04, TRBV20-1*05, TRBV20-1*07	TRBV20-1	TRBJ1-5*01	TRBJ1-5	TRBD1*01, TRBD2*02, TRBD2*01	TRBD1, TRBD2	11	14	18	28	2	9	11
613	8.79E-05	TGTGCCACCAGTGATTCAGGGACTAGCGTCTACAATGAGCAGTTCTTC	CATSDSGTSVYNEQFF	TRBV24-1*01	TRBV24-1	TRBJ2-1*01	TRBJ2-1	TRBD2*02, TRBD2*01	TRBD2	15	18	27	29	2	1	3
613	8.79E-05	TGCGCCAGCAGCAACCAGGGGTCATGGCAATCAGCCCCAGCATTTT	CASSNQGS~GNQPQHF	TRBV10-1*02, TRBV10-1*01	TRBV10-1	TRBJ1-5*01	TRBJ1-5	TRBD1*01	TRBD1	10	15	20	26	4	5	9
613	8.79E-05	TGTGCCACCAGTTCTTCGGACGGGTATGGCTACACCTTC	CATSSSDGYGYTF	TRBV24-1*01	TRBV24-1	TRBJ1-2*01	TRBJ1-2	TRBD1*01, TRBD2*02, TRBD2*01	TRBD1, TRBD2	11	17	20	24	5	3	8
613	8.79E-05	TGCAGCGTTGAAGAGGAGGGGGGTGGCTACACCTTC	CSVEEEGGGYTF	TRBV29-1*01	TRBV29-1	TRBJ1-2*01	TRBJ1-2	TRBD1*01, TRBD2*02, TRBD2*01	TRBD1, TRBD2	13	16	21	23	2	1	3
612	8.77E-05	TGTGCCAGCAGTGGGGACAGGGCTCGTTCACCCCTCCACTTT	CASSGDRARSPLHF	TRBV2*01, TRBV2*02, TRBV2*03	TRBV2	TRBJ1-6*01	TRBJ1-6	TRBD1*01	TRBD1	12	13	21	26	0	4	4
612	8.77E-05	TGTGCCAGCAGTGGGACAGGGAGGAATTCACCCCTCCACTTT	CASSGTGRNSPLHF	TRBV2*01, TRBV2*02, TRBV2*03	TRBV2	TRBJ1-6*01	TRBJ1-6	TRBD1*01	TRBD1	12	13	20	24	0	3	3
612	8.77E-05	TGTGCCACCAGCAGGGGGTCGCGGTACGAGCAGTACTTC	CATSRGSRYEQYF	TRBV15*02	TRBV15	TRBJ2-7*01	TRBJ2-7	TRBD1*01	TRBD1	11	12	17	24	0	6	6
612	8.77E-05	TGTGCCATCAGGTCAATAGATTCACCCCTCCACTTT	CAIRSIDSPLHF	TRBV10-3*01, TRBV10-3*02	TRBV10-3	TRBJ1-6*01	TRBJ1-6	TRBD1*01, TRBD2*02, TRBD2*01	TRBD1, TRBD2	10	11	13	19	0	5	5
612	8.77E-05	TGCAGCGTTGGGACGGTCAATGAGCAGTTCTTC	CSVGTVNEQFF	TRBV29-1*01	TRBV29-1	TRBJ2-1*01	TRBJ2-1	TRBD1*01, TRBD2*02, TRBD2*01	TRBD1, TRBD2	9	10	13	17	0	3	3
611	8.76E-05	TGTGCCAGCAGTGACATGCGACTACCCGGTAACAATGAGCAGTTCTTC	CASSDMRLPGNNEQFF	TRBV25-1*01	TRBV25-1	TRBJ2-1*01	TRBJ2-1	TRBD2*02, TRBD2*01	TRBD2	13	19	23	31	5	7	12
611	8.76E-05	TGTGCCACCAGCAGAGATCGCGAGGGGGACGAGCAGTACTTC	CATSRDREGDEQYF	TRBV15*02	TRBV15	TRBJ2-7*01	TRBJ2-7	TRBD1*01	TRBD1	11	22	27	28	10	0	10
611	8.76E-05	TGTGCCAGCAGCTTCGGGACTAGCGGCTACGAGCAGTACTTC	CASSFGTSGYEQYF	TRBV7-2*04, TRBV7-2*01	TRBV7-2	TRBJ2-7*01	TRBJ2-7	TRBD2*02, TRBD2*01	TRBD2	10	15	25	26	4	0	4
610	8.75E-05	TGTGCCACCAGTGACGCCCGACACCCCTATGGCTACACCTTC	CATSDARHPYGYTF	TRBV24-1*01	TRBV24-1	TRBJ1-2*01	TRBJ1-2	TRBD1*01, TRBD2*02, TRBD2*01	TRBD1, TRBD2	13	19	22	26	5	3	8
609	8.73E-05	TGTGCCAGCAGTGAGACCGTGTTCTAGGACTAGAGGTGACACCGGGGAGCTGTTTTTT	CASSETVF*D~RGDTGELFF	TRBV6-1*01	TRBV6-1	TRBJ2-2*01	TRBJ2-2	TRBD2*02, TRBD2*01	TRBD2	13	26	32	38	12	5	17
609	8.73E-05	TGTGCCAGCCTTAAGACCGATCGACAGCTGGCAGCAATCAGCCCCAGCATTTT	CASLKTDRQ~GSNQPQHF	TRBV25-1*01	TRBV25-1	TRBJ1-5*01	TRBJ1-5	TRBD1*01	TRBD1	8	22	26	32	13	5	18
609	8.73E-05	TGTGCCAGCAGCTACGGACAGGGAGAATCACCCCTCCACTTT	CASSYGQGESPLHF	TRBV7-8*01, TRBV7-8*03	TRBV7-8	TRBJ1-6*01	TRBJ1-6	TRBD1*01	TRBD1	12	15	22	27	2	4	6
609	8.73E-05	TGCAGCGTTGCCCGAGCGAGGGGCTACACCTTC	CSVARARGYTF	TRBV29-1*01	TRBV29-1	TRBJ1-2*01	TRBJ1-2	TRBD2*02, TRBD2*01	TRBD2	9	14	17	21	4	3	7
608	8.72E-05	TGTGCCAGCAGGACAGGGGGCGGTTCACCCCTCCACTTT	CASRTGGGSPLHF	TRBV2*01, TRBV2*02, TRBV2*03	TRBV2	TRBJ1-6*01	TRBJ1-6	TRBD1*01	TRBD1	10	11	20	23	0	2	2
607	8.70E-05	TGTGCCACCAGTCAGGGGATCTATGGCTACACCTTC	CATSQGIYGYTF	TRBV24-1*01	TRBV24-1	TRBJ1-2*01	TRBJ1-2	TRBD1*01	TRBD1	11	12	17	20	0	2	2
607	8.70E-05	TGTGCCAGCAGTAGGGCGGATGGCTACACCTTC	CASSRADGYTF	TRBV25-1*01	TRBV25-1	TRBJ1-2*01	TRBJ1-2	TRBD1*01, TRBD2*02, TRBD2*01	TRBD1, TRBD2	11	12	15	19	0	3	3
606	8.69E-05	TGTGCCACCAGCCTCAGGAGTAGGGATACGCAGTATTTT	CATSLRSRDTQYF	TRBV15*02	TRBV15	TRBJ2-3*01	TRBJ2-3	TRBD1*01, TRBD2*02	TRBD1, TRBD2	11	14	17	24	2	6	8
606	8.69E-05	TGTGCCACCAGCGACAGGTTTGATTCACCCCTCCACTTT	CATSDRFDSPLHF	TRBV15*02	TRBV15	TRBJ1-6*01	TRBJ1-6	TRBD1*01	TRBD1	11	12	17	22	0	4	4
606	8.69E-05	TGTGCCAGCAGAATGGACGGAAAGCTACACCTTC	CASRMD~ESYTF	TRBV25-1*01	TRBV25-1	TRBJ1-2*01	TRBJ1-2	TRBD1*01, TRBD2*02, TRBD2*01	TRBD1, TRBD2	10	14	17	23	3	5	8
606	8.69E-05	TGCAGCGTTGTTGACAGTATCGAGCAGTACTTC	CSVVDSIEQYF	TRBV29-1*01	TRBV29-1	TRBJ2-7*01	TRBJ2-7	TRBD1*01	TRBD1	9	12	16	20	2	3	5
605	8.67E-05	TGTGCCAGCAGCTTAGCGTGGGGACTAGAGCTACGAGCAGTACTTC	CASSLAWG~*SYEQYF	TRBV7-8*01	TRBV7-8	TRBJ2-7*01	TRBJ2-7	TRBD2*02, TRBD2*01	TRBD2	16	20	27	30	3	2	5
605	8.67E-05	TGTGCCAGCAGCTTAGTGCGGGAGGATGGCTACACCTTC	CASSLVREDGYTF	TRBV7-3*01	TRBV7-3	TRBJ1-2*01	TRBJ1-2	TRBD2*02	TRBD2	14	17	24	25	2	0	2
605	8.67E-05	TGTGCCAGCAGATTAACACGGGGTTCACCCCTCCACTTT	CASRLTRGSPLHF	TRBV7-2*04, TRBV7-2*01	TRBV7-2	TRBJ1-6*01	TRBJ1-6	TRBD2*01	TRBD2	14	18	22	23	3	0	3
604	8.66E-05	TGTGCCAGCAGTGAACCCGGGACTAGCACTACGACGAGCAGTACTTC	CASSEPGT~HYDEQYF	TRBV25-1*01	TRBV25-1	TRBJ2-7*01	TRBJ2-7	TRBD2*02, TRBD2*01	TRBD2	14	18	26	33	3	6	9
604	8.66E-05	TGTGCCACCAGCAGCACATTGAACACTGAAGCTTTCTTT	CATSSTLNTEAFF	TRBV15*02	TRBV15	TRBJ1-1*01	TRBJ1-1	TRBD1*01, TRBD2*02, TRBD2*01	TRBD1, TRBD2	11	15	17	19	3	1	4
603	8.65E-05	TGCAGCGTTGAAGCCGGGACAGGGGGCGCAGGTGGCTACACCTTC	CSVEAGTGGAGGYTF	TRBV29-1*01	TRBV29-1	TRBJ1-2*01	TRBJ1-2	TRBD1*01	TRBD1	12	15	26	32	2	5	7
603	8.65E-05	TGTGCCAGCACCGTAGGCGGATCACCCCTCCACTTT	CASTVGGSPLHF	TRBV7-9*01, TRBV7-9*02	TRBV7-9	TRBJ1-6*01	TRBJ1-6	TRBD2*02, TRBD2*01	TRBD2	11	16	19	21	4	1	5
603	8.65E-05	TGCAGTGCGGATGACAGGGATTCACCCCTCCACTTT	CSADDRDSPLHF	TRBV20-1*06, TRBV20-1*03, TRBV20-1*01, TRBV20-1*04, TRBV20-1*05, TRBV20-1*02, TRBV20-1*07	TRBV20-1	TRBJ1-6*01	TRBJ1-6	TRBD1*01	TRBD1	7	12	18	19	4	0	4
602	8.63E-05	TGTGCCACCAGCAGAGTAGGATATAATTCACCCCTCCACTTT	CATSRVGYNSPLHF	TRBV15*02	TRBV15	TRBJ1-6*01	TRBJ1-6	TRBD1*01, TRBD2*02, TRBD2*01	TRBD1, TRBD2	11	18	20	21	6	0	6
601	8.62E-05	TGTGCCAGCAGCTTGCAAGGACAGGGTAAGGACGAGCAGTACTTC	CASSLQGQGKDEQYF	TRBV5-4*01	TRBV5-4	TRBJ2-7*01	TRBJ2-7	TRBD1*01	TRBD1	14	18	25	31	3	5	8
601	8.62E-05	TGTGCCAGCAGCTTGGTTATGTCGCAAGATACGCAGTATTTT	CASSLVMSQDTQYF	TRBV5-4*01	TRBV5-4	TRBJ2-3*01	TRBJ2-3	TRBD1*01	TRBD1	15	19	22	26	3	3	6
601	8.62E-05	TGTGCCAGCAGACAGGGGAGATTCACCCCTCCACTTT	CASRQG~DSPLHF	TRBV7-8*01, TRBV7-8*03	TRBV7-8	TRBJ1-6*01	TRBJ1-6	TRBD1*01	TRBD1	10	11	17	20	0	2	2
600	8.60E-05	TGTGCCAGCAGTGGCAGACTTCGCTTCACCATATATTTT	CASSGRLRFTIYF	TRBV25-1*01	TRBV25-1	TRBJ1-3*01	TRBJ1-3	TRBD2*02, TRBD2*01	TRBD2	12	16	19	26	3	6	9
600	8.60E-05	TGCGCCACCACCGGAGTTCTTC	CATT~EFF	TRBV5-1*01	TRBV5-1	TRBJ2-1*01	TRBJ2-1	TRBD2*02, TRBD2*01	TRBD2	6	11	13	14	4	0	4
599	8.59E-05	TGCAGTGCTAGAGATGCAGCGGATCTCCTACGAGCAGTACTTC	CSARDAA~ISYEQYF	TRBV20-1*01, TRBV20-1*05, TRBV20-1*07	TRBV20-1	TRBJ2-7*01	TRBJ2-7	TRBD2*02, TRBD2*01	TRBD2	13	17	21	24	3	2	5
598	8.57E-05	TGTGCCACCAGTGAGATAGCAATCAGCCCCAGCATTTT	CATSEI~NQPQHF	TRBV24-1*01	TRBV24-1	TRBJ1-5*01	TRBJ1-5	TRBD2*02	TRBD2	13	-1	-1	16	-1	-1	2
596	8.55E-05	TGTGCCAGCAGTGTCACAGTCCTCTCCTACAATGAGCAGTTCTTC	CASSVTVLSYNEQFF	TRBV25-1*01	TRBV25-1	TRBJ2-1*01	TRBJ2-1	TRBD2*02, TRBD2*01	TRBD2	12	17	21	23	4	1	5
596	8.55E-05	TGCAGCGTTGATGGTCTGGACAGGGACTATGGCTACACCTTC	CSVDGLDRDYGYTF	TRBV29-1*01	TRBV29-1	TRBJ1-2*01	TRBJ1-2	TRBD1*01	TRBD1	10	17	24	25	6	0	6
596	8.55E-05	TGCAGCGTTGAGACGGCAGATTATGGCTACACCTTC	CSVETADYGYTF	TRBV29-1*01	TRBV29-1	TRBJ1-2*01	TRBJ1-2	TRBD1*01, TRBD2*02, TRBD2*01	TRBD1, TRBD2	10	16	18	21	5	2	7
595	8.53E-05	TGTGCCACCTATGGGGACAGAGCCAGTGGCTACACCTTC	CATYGDRASGYTF	TRBV24-1*01	TRBV24-1	TRBJ1-2*01	TRBJ1-2	TRBD1*01	TRBD1	8	13	19	26	4	6	10
593	8.50E-05	TGTGCCACCAGTGATCAACGGACAGGGGATTTGGGCTACACCTTC	CATSDQRTGDLGYTF	TRBV24-1*01	TRBV24-1	TRBJ1-2*01	TRBJ1-2	TRBD1*01	TRBD1	14	19	27	33	4	5	9
593	8.50E-05	TGTGCCAGTACTAGGGGGTTGGATTAGAGACCCAGTACTTC	CASTRGL~LETQYF	TRBV7-6*01, TRBV7-6*02	TRBV7-6	TRBJ2-5*01	TRBJ2-5	TRBD1*01	TRBD1	7	12	17	25	4	7	11
592	8.49E-05	TGCGCCAGCAGCCAAAAGCCCGAAGGGACAGGGGGTTGGGAGCAGTACTTC	CASSQKPEGTGGWEQYF	TRBV4-1*02, TRBV4-1*01	TRBV4-1	TRBJ2-7*01	TRBJ2-7	TRBD1*01	TRBD1	14	24	34	39	9	4	13
591	8.47E-05	TGTGCCAGCAGTCTGACGGGACAGGAGTTCCTACGAGCAGTACTTC	CASSLTGQ~SSYEQYF	TRBV25-1*01	TRBV25-1	TRBJ2-7*01	TRBJ2-7	TRBD1*01	TRBD1	11	17	24	28	5	3	8
591	8.47E-05	TGTGCCAGCAGCTCCGGTACCCTAATAGCCTACGAGCAGTACTTC	CASSSGTLIAYEQYF	TRBV7-9*03, TRBV7-9*01, TRBV7-9*04, TRBV7-9*02	TRBV7-9	TRBJ2-7*01	TRBJ2-7	TRBD1*01, TRBD2*02	TRBD1, TRBD2	13	19	22	28	5	5	10
591	8.47E-05	TGTGCCAGCAGCGTGGAAAAGGGGGCTCCCCTCCACTTT	CASSVEKGAPLHF	TRBV7-2*04, TRBV7-2*01	TRBV7-2	TRBJ1-6*01	TRBJ1-6	TRBD1*01	TRBD1	11	19	25	27	7	1	8
590	8.46E-05	TGCAGCGTGGGGACAGGGGGATCACCCCTCCACTTT	CSVGTGGSPLHF	TRBV29-1*01	TRBV29-1	TRBJ1-6*01	TRBJ1-6	TRBD1*01	TRBD1	7	9	19	21	1	1	2
588	8.43E-05	TGTGCCAGCAGCTTAGGGGGGGAAAATAATTCACCCCTCCACTTT	CASSLGGENNSPLHF	TRBV7-8*01	TRBV7-8	TRBJ1-6*01	TRBJ1-6	TRBD2*01	TRBD2	15	16	21	25	0	3	3
588	8.43E-05	TGTGCCAGTCCTTGACAGCCAGCTCCTACAATGAGCAGTTCTTC	CASP*QP~SYNEQFF	TRBV25-1*01	TRBV25-1	TRBJ2-1*01	TRBJ2-1	TRBD1*01	TRBD1	7	13	17	22	5	4	9
588	8.43E-05	TGTGCCAGCAGCCGAGCGGAGAATTATGGCTACACCTTC	CASSRAENYGYTF	TRBV7-8*03	TRBV7-8	TRBJ1-2*01	TRBJ1-2	TRBD2*02, TRBD2*01	TRBD2	11	14	18	24	2	5	7
588	8.43E-05	TGCAGCGTTGGGACAGACTACGAGCAGTACTTC	CSVGTDYEQYF	TRBV29-1*01	TRBV29-1	TRBJ2-7*01	TRBJ2-7	TRBD1*01	TRBD1	9	10	15	17	0	1	1
587	8.42E-05	TGTGCCAGCAGTGAAGGGTAAACAGAGAGATCTACGAGCAGTACTTC	CASSEG*T~EIYEQYF	TRBV25-1*01	TRBV25-1	TRBJ2-7*01	TRBJ2-7	TRBD1*01	TRBD1	14	21	24	31	6	6	12
587	8.42E-05	TGCAGTGCAAACACAGGGGTCAATCAGCCCCAGCATTTT	CSANTGVNQPQHF	TRBV20-1*06, TRBV20-1*03, TRBV20-1*01, TRBV20-1*04, TRBV20-1*05, TRBV20-1*02, TRBV20-1*07	TRBV20-1	TRBJ1-5*01	TRBJ1-5	TRBD1*01	TRBD1	7	12	18	20	4	1	5
586	8.40E-05	TGCAGTGCTAGAGATGAAGTTTCGAATGGCGGACCCGAGCAGTACTTC	CSARDEVSNGGPEQYF	TRBV20-1*01, TRBV20-1*05, TRBV20-1*07	TRBV20-1	TRBJ2-7*01	TRBJ2-7	TRBD1*01, TRBD2*02, TRBD2*01	TRBD1, TRBD2	13	30	33	35	16	1	17
586	8.40E-05	TGTGCCATCGGTGACAGGTCCGCGAACACCGGGGAGCTGTTTTTT	CAIGDRSANTGELFF	TRBV25-1*01	TRBV25-1	TRBJ2-2*01	TRBJ2-2	TRBD1*01	TRBD1	6	12	17	22	5	4	9
586	8.40E-05	TGTGCCAGCACCGACTTCGTCACCGGGGAGCTGTTTTTT	CASTDFVTGELFF	TRBV25-1*01	TRBV25-1	TRBJ2-2*01	TRBJ2-2	TRBD2*02, TRBD2*01	TRBD2	9	12	15	20	2	4	6
585	8.39E-05	TGTGCCATCAGTGAGATCGTCAGGGGGTCTTCACCCCTCCACTTT	CAISEIVRGSSPLHF	TRBV10-3*01, TRBV10-3*02	TRBV10-3	TRBJ1-6*01	TRBJ1-6	TRBD1*01	TRBD1	14	20	26	29	5	2	7
585	8.39E-05	TGCGCCAGCAGCTTGGACGGGTAAGGTCACCCCTCCACTTT	CASSLDG~RSPLHF	TRBV10-1*02, TRBV10-1*01	TRBV10-1	TRBJ1-6*01	TRBJ1-6	TRBD1*01, TRBD2*02, TRBD2*01	TRBD1, TRBD2	10	14	17	26	3	8	11
585	8.39E-05	TGCAGCGTCGCCGGCCGAGGGGACGAGCAGTACTTC	CSVAGRGDEQYF	TRBV29-1*01	TRBV29-1	TRBJ2-7*01	TRBJ2-7	TRBD1*01, TRBD2*02	TRBD1, TRBD2	7	17	21	22	9	0	9
584	8.37E-05	TGTGCCAGCAGTGACCCCATCCATTACGGGGGGGAGCAGTACTTC	CASSDPIHYGGEQYF	TRBV25-1*01	TRBV25-1	TRBJ2-7*01	TRBJ2-7	TRBD2*01	TRBD2	13	26	32	33	12	0	12
584	8.37E-05	TGCAGCGTTGAAGACAGAGGATCTGGCTACACCTTC	CSVEDRGSGYTF	TRBV29-1*01	TRBV29-1	TRBJ1-2*01	TRBJ1-2	TRBD2*02	TRBD2	13	16	19	23	2	3	5
584	8.37E-05	TGCAGCGTTGAAGATCCATCGAGCAGTACTTC	CSVED~IEQYF	TRBV29-1*01	TRBV29-1	TRBJ2-7*01	TRBJ2-7	TRBD1*01, TRBD2*02, TRBD2*01	TRBD1, TRBD2	13	14	16	19	0	2	2
582	8.34E-05	TGTGCCAGCAGTGAATCTCGACTAACCAGGGGGAACCAGCCCCAGCATTTT	CASSESRLTRGNQPQHF	TRBV2*01, TRBV2*03	TRBV2	TRBJ1-5*01	TRBJ1-5	TRBD1*01	TRBD1	14	26	32	36	11	3	14
582	8.34E-05	TGTGCCACCAGTAGGCAGGGAAGGGCAGATACGCAGTATTTT	CATSRQGRADTQYF	TRBV15*02	TRBV15	TRBJ2-3*01	TRBJ2-3	TRBD1*01	TRBD1	10	15	19	25	4	5	9
582	8.34E-05	TGTGCCAGCAGCGTCACAGGACGGGATGAGCAGTTCTTC	CASSVTGRDEQFF	TRBV9*02, TRBV9*01, TRBV9*03	TRBV9	TRBJ2-1*01	TRBJ2-1	TRBD1*01	TRBD1	13	15	19	25	1	5	6
581	8.33E-05	TGTGCCAGCACCAGGGGCGCCCTGAAACTCTCCTACGAGCAGTACTTC	CASTRGALKLSYEQYF	TRBV2*01, TRBV2*02, TRBV2*03	TRBV2	TRBJ2-7*01	TRBJ2-7	TRBD1*01	TRBD1	9	11	16	29	1	12	13
581	8.33E-05	TGTGCCACCAGCAGAAGGACAGGCACCTACGAGCAGTACTTC	CATSRRTGTYEQYF	TRBV15*02	TRBV15	TRBJ2-7*01	TRBJ2-7	TRBD1*01	TRBD1	11	16	22	25	4	2	6
581	8.33E-05	TGTGCCACCTTCTAGACTAGACGTACGAGCAGTACTTC	CATF*T~TYEQYF	TRBV24-1*01	TRBV24-1	TRBJ2-7*01	TRBJ2-7	TRBD2*02, TRBD2*01	TRBD2	8	14	19	23	5	3	8
581	8.33E-05	TGTGCCATCAGTGAGAACTATGGCTACACCTTC	CAISENYGYTF	TRBV10-3*01, TRBV10-3*02	TRBV10-3	TRBJ1-2*01	TRBJ1-2	TRBD2*02	TRBD2	14	-1	-1	15	-1	-1	0
580	8.32E-05	TGTGCCAGCAGCGTAGGAACTGCGGCGATAGCAGATACGCAGTATTTT	CASSVGTAAIADTQYF	TRBV9*02, TRBV9*01	TRBV9	TRBJ2-3*01	TRBJ2-3	TRBD2*02, TRBD2*01	TRBD2	15	21	24	31	5	6	11
580	8.32E-05	TGTGCCACCAGCGCGTCCGGGACGAAGGCCAATGGCTACACCTTC	CATSASGTKANGYTF	TRBV24-1*01	TRBV24-1	TRBJ1-2*01	TRBJ1-2	TRBD1*01, TRBD2*02, TRBD2*01	TRBD1, TRBD2	10	18	22	31	7	8	15
580	8.32E-05	TGTGCCACCGTCTGACACAGGACAGGAGGAGGACCGACACCTTC	CATV*HR~RRRTDTF	TRBV15*02	TRBV15	TRBJ1-2*01	TRBJ1-2	TRBD1*01	TRBD1	8	19	25	36	10	10	20
580	8.32E-05	TGTGCCACCAGCAGAGGACAGGGGTATGACGAGCAGTACTTC	CATSRGQGYDEQYF	TRBV15*02	TRBV15	TRBJ2-7*01	TRBJ2-7	TRBD1*01	TRBD1	11	15	23	28	3	4	7
580	8.32E-05	TGTGCCACCAGTGAAGTTGGCTACAATGAGCAGTTCTTC	CATSEVGYNEQFF	TRBV24-1*01	TRBV24-1	TRBJ2-1*01	TRBJ2-1	TRBD2*02, TRBD2*01	TRBD2	13	14	16	20	0	3	3
580	8.32E-05	TGCAGCGAGCCAGGGACAGGGACCGAGCAGTACTTC	CSEPGTGTEQYF	TRBV29-1*01, TRBV29-1*03	TRBV29-1	TRBJ2-7*01	TRBJ2-7	TRBD1*01	TRBD1	6	12	20	23	5	2	7
580	8.32E-05	TGTGCCAGCAGCTTGGGCACTGAAGCTTTCTTT	CASSLGTEAFF	TRBV11-3*01	TRBV11-3	TRBJ1-1*01	TRBJ1-1	TRBD1*01, TRBD2*02, TRBD2*01	TRBD1, TRBD2	13	14	16	17	0	0	0
578	8.29E-05	TGTGCCAGCAGAAGGGAAAGCTCCTATAATTCACCCCTCCACTTT	CASRRESSYNSPLHF	TRBV25-1*01	TRBV25-1	TRBJ1-6*01	TRBJ1-6	TRBD1*01, TRBD2*02, TRBD2*01	TRBD1, TRBD2	10	13	16	20	2	3	5
578	8.29E-05	TGTGCCAGCAGCTTAACGGCAGGAGGCGAAGGCTACACCTTC	CASSLTAGGEGYTF	TRBV7-9*01, TRBV7-9*02	TRBV7-9	TRBJ1-2*01	TRBJ1-2	TRBD2*02	TRBD2	14	21	25	30	6	4	10
578	8.29E-05	TGTGCCAGCAGCTTGCGGGACACATTTACGAGCAGTACTTC	CASSLRD~IYEQYF	TRBV7-4*01	TRBV7-4	TRBJ2-7*01	TRBJ2-7	TRBD1*01, TRBD2*02	TRBD1, TRBD2	10	16	21	26	5	4	9
577	8.27E-05	TGTGCCAGCAGTGAATGGGGACAGTCCCCCGAGCAGTACTTC	CASSEWGQSPEQYF	TRBV25-1*01	TRBV25-1	TRBJ2-7*01	TRBJ2-7	TRBD1*01	TRBD1	15	17	23	29	1	5	6
577	8.27E-05	TGTGCCAGCAGCTTTGACACGAACACTGAAGCTTTCTTT	CASSFDTNTEAFF	TRBV7-2*04, TRBV7-2*01	TRBV7-2	TRBJ1-1*01	TRBJ1-1	TRBD1*01	TRBD1	10	15	18	20	4	1	5
576	8.26E-05	TGTGCCATCAGTGATCGGGATGGCTACACCTTC	CAISDRDGYTF	TRBV10-3*01, TRBV10-3*02	TRBV10-3	TRBJ1-2*01	TRBJ1-2	TRBD2*02, TRBD2*01	TRBD2	13	15	18	19	1	0	1
575	8.24E-05	TGTGCCACCAGCAGAGGAGATGCTGGCAAAAGGTCACCCCTCCACTTT	CATSRGDAGKRSPLHF	TRBV15*02	TRBV15	TRBJ1-6*01	TRBJ1-6	TRBD2*02	TRBD2	11	15	18	33	3	14	17
575	8.24E-05	TGTGCCAGCAGATACACAGGGGTACGATTCACCCCTCCACTTT	CASRYTG~YDSPLHF	TRBV7-2*04, TRBV7-2*01	TRBV7-2	TRBJ1-6*01	TRBJ1-6	TRBD1*01	TRBD1	10	15	21	26	4	4	8
574	8.23E-05	TGTGCCAGCAGCGCGGGACTAGTTTCCTACGAGCAGTACTTC	CASSAGLVSYEQYF	TRBV9*02, TRBV9*01, TRBV9*03	TRBV9	TRBJ2-7*01	TRBJ2-7	TRBD2*02, TRBD2*01	TRBD2	12	14	21	24	1	2	3
574	8.23E-05	TGTGCCAGCAGCACCGTTGGGGAGGCCCAAGTGTCTCTCTTC	CASSTVGEAQVSLF	TRBV7-9*03, TRBV7-9*01, TRBV7-9*04, TRBV7-9*02	TRBV7-9	TRBJ2-1*01	TRBJ2-1	TRBD2*02	TRBD2	11	19	24	37	7	12	19
574	8.23E-05	TGTGCCACCAGCAGAGGTGGAGGGGATGGCTACACCTTC	CATSRGGGDGYTF	TRBV15*02	TRBV15	TRBJ1-2*01	TRBJ1-2	TRBD2*02	TRBD2	11	18	23	25	6	1	7
573	8.22E-05	TGCAGTGCCCCTAAACCAGGCGGAAGTGTCTACGAGCAGTACTTC	CSAPKPGGSVYEQYF	TRBV20-1*06, TRBV20-1*03, TRBV20-1*01, TRBV20-1*04, TRBV20-1*05, TRBV20-1*02, TRBV20-1*07	TRBV20-1	TRBJ2-7*01	TRBJ2-7	TRBD1*01, TRBD2*02, TRBD2*01	TRBD1, TRBD2	7	16	19	29	8	9	17
573	8.22E-05	TGTGCCAGCAGGAGAGGACGAACCCAGTACTTC	CASRRGRTQYF	TRBV6-5*01	TRBV6-5	TRBJ2-5*01	TRBJ2-5	TRBD1*01, TRBD2*02, TRBD2*01	TRBD1, TRBD2	10	15	18	21	4	2	6
573	8.22E-05	TGCAGCGCTAGGAATCAGCCCCAGCATTTT	CSARNQPQHF	TRBV29-1*01, TRBV29-1*03	TRBV29-1	TRBJ1-5*01	TRBJ1-5	TRBD1*01, TRBD2*02, TRBD2*01	TRBD1, TRBD2	7	-1	-1	8	-1	-1	0
572	8.20E-05	TGTGCCAGCAGGGGGGGGACACTCGTGGGATCAGCCCCAGCATTTT	CASRGGTL~WDQPQHF	TRBV25-1*01	TRBV25-1	TRBJ1-5*01	TRBJ1-5	TRBD2*01	TRBD2	10	11	17	29	0	11	11
572	8.20E-05	TGTGCCACATCATCACAGCAGAGGAACTATGGCTACACCTTC	CATSSQQRNYGYTF	TRBV10-3*01, TRBV10-3*02	TRBV10-3	TRBJ1-2*01	TRBJ1-2	TRBD1*01, TRBD2*02	TRBD1, TRBD2	6	14	17	24	7	6	13
572	8.20E-05	TGTGCCAGCAGTGACGGTGGGGCCAACGTCCTGACTTTC	CASSDGGANVLTF	TRBV25-1*01	TRBV25-1	TRBJ2-6*01	TRBJ2-6	TRBD2*02, TRBD2*01	TRBD2	13	14	16	17	0	0	0
572	8.20E-05	TGTGCCAGCAGCTTAGCAGCTTTGGCCGAGCAGTACTTC	CASSLAALAEQYF	TRBV7-8*01	TRBV7-8	TRBJ2-7*01	TRBJ2-7	TRBD1*01, TRBD2*02, TRBD2*01	TRBD1, TRBD2	16	23	25	26	6	0	6
570	8.17E-05	TGTGCCAGCAGTACAAGACTAGCGGGAGACTACGAGCAGTACTTC	CASSTRLAGDYEQYF	TRBV25-1*01	TRBV25-1	TRBJ2-7*01	TRBJ2-7	TRBD2*02	TRBD2	11	16	27	29	4	1	5
570	8.17E-05	TGTGCCAGCAGTGATTACAGCGCCAATTCACCCCTCCACTTT	CASSDYSANSPLHF	TRBV2*01, TRBV2*02, TRBV2*03	TRBV2	TRBJ1-6*01	TRBJ1-6	TRBD1*01, TRBD2*02, TRBD2*01	TRBD1, TRBD2	13	16	19	24	2	4	6
569	8.16E-05	TGTGCCAGCATCCGGGACAGGGATTCACCCCTCCACTTT	CASIRDRDSPLHF	TRBV2*01, TRBV2*02, TRBV2*03	TRBV2	TRBJ1-6*01	TRBJ1-6	TRBD1*01	TRBD1	9	13	21	22	3	0	3
569	8.16E-05	TGTGCCAGCAGCCCCTCTAGCTCCTACGAGCAGTACTTC	CASSPSSSYEQYF	TRBV7-2*04, TRBV7-2*01	TRBV7-2	TRBJ2-7*01	TRBJ2-7	TRBD2*02	TRBD2	11	12	16	20	0	3	3
569	8.16E-05	TGCAGTGCTAGTGGCTACACCTTC	CSASGYTF	TRBV20-1*01, TRBV20-1*04, TRBV20-1*05, TRBV20-1*07	TRBV20-1	TRBJ1-2*01	TRBJ1-2	TRBD2*02, TRBD2*01	TRBD2	11	-1	-1	12	-1	-1	0
568	8.14E-05	TGTGCCAGTAGTTTAACCGGGACAGACGACGATAGGACACCGGGGAGCTGTTTTTT	CASSLTGTD~R*DTGELFF	TRBV19*01, TRBV19*02	TRBV19	TRBJ2-2*01	TRBJ2-2	TRBD1*01	TRBD1	11	18	24	36	6	11	17
568	8.14E-05	TGCAGTGCTAGTCTTTTCGGGGATTCACCCCTCCACTTT	CSASLFGDSPLHF	TRBV20-1*01, TRBV20-1*04, TRBV20-1*05, TRBV20-1*07	TRBV20-1	TRBJ1-6*01	TRBJ1-6	TRBD2*01	TRBD2	11	17	21	22	5	0	5
568	8.14E-05	TGCAGTGCGCTTGGGACAGGGCTTTCACCCCTCCACTTT	CSALGTGLSPLHF	TRBV20-1*06, TRBV20-1*03, TRBV20-1*01, TRBV20-1*04, TRBV20-1*05, TRBV20-1*02, TRBV20-1*07	TRBV20-1	TRBJ1-6*01	TRBJ1-6	TRBD1*01	TRBD1	7	12	20	23	4	2	6
568	8.14E-05	TGCAGCGTGCGGTCCTTCAATGAGCAGTTCTTC	CSVRSFNEQFF	TRBV29-1*01, TRBV29-1*03	TRBV29-1	TRBJ2-1*01	TRBJ2-1	TRBD2*02, TRBD2*01	TRBD2	7	8	11	12	0	0	0
567	8.13E-05	TGTGCCGTTGGAAACACCATATATTTT	CAVGNTIYF	TRBV10-3*01, TRBV10-3*02	TRBV10-3	TRBJ1-3*01	TRBJ1-3	TRBD1*01, TRBD2*02, TRBD2*01	TRBD1, TRBD2	5	-1	-1	8	-1	-1	2
566	8.11E-05	TGTGCCAGCAGTGAAAGTCGAGAGACCCAGTACTTC	CASSESRETQYF	TRBV2*01, TRBV2*03	TRBV2	TRBJ2-5*01	TRBJ2-5	TRBD2*02, TRBD2*01	TRBD2	14	15	18	20	0	1	1
565	8.10E-05	TGTGCCACCAGCAGAGAGATACGGGATGGCTACACCTTC	CATSREIRDGYTF	TRBV15*02	TRBV15	TRBJ1-2*01	TRBJ1-2	TRBD2*02, TRBD2*01	TRBD2	11	21	24	25	9	0	9
565	8.10E-05	TGTGCCAGCAGTGCCCAGGGGTCTGGGACCCAGCATTTT	CASSAQGSGTQHF	TRBV25-1*01	TRBV25-1	TRBJ1-5*01	TRBJ1-5	TRBD1*01	TRBD1	12	15	20	28	2	7	9
564	8.09E-05	TGTGCCAGCCTACATTGACCTACGAGCAGTACTTC	CASLH*~YEQYF	TRBV24-1*01	TRBV24-1	TRBJ2-7*01	TRBJ2-7	TRBD1*01, TRBD2*02, TRBD2*01	TRBD1, TRBD2	6	11	13	18	4	4	8
562	8.06E-05	TGTGCCAGCAGTGAATCAACACTACTAGCGGGATCCTACGAGCAGTACTTC	CASSESTLLAGSYEQYF	TRBV25-1*01	TRBV25-1	TRBJ2-7*01	TRBJ2-7	TRBD2*02	TRBD2	15	23	32	33	7	0	7
562	8.06E-05	TGTGCCACCAGCATGGGGCAGGGGCAATGGGAGGATGGCTACACCTTC	CATSMGQGQWEDGYTF	TRBV15*02	TRBV15	TRBJ1-2*01	TRBJ1-2	TRBD1*01, TRBD2*02	TRBD1, TRBD2	12	18	23	34	5	10	15
562	8.06E-05	TGTGCCAGCACAAAAACCCCAGGGCTATGGCTACACCTTC	CASTKTP~GYGYTF	TRBV25-1*01	TRBV25-1	TRBJ1-2*01	TRBJ1-2	TRBD1*01	TRBD1	9	19	23	24	9	0	9
561	8.04E-05	TGCAGTGCCAACTGCGAGCGGGAGGTCTCGAGCAGTACTTC	CSANCER~GLEQYF	TRBV20-1*06, TRBV20-1*03, TRBV20-1*01, TRBV20-1*04, TRBV20-1*05, TRBV20-1*02, TRBV20-1*07	TRBV20-1	TRBJ2-7*01	TRBJ2-7	TRBD2*02	TRBD2	7	16	24	28	8	3	11
561	8.04E-05	TGTGCCAGCAGTGTGGAGGGATACGAGCAGTACTTC	CASSVEGYEQYF	TRBV2*01, TRBV2*02, TRBV2*03	TRBV2	TRBJ2-7*01	TRBJ2-7	TRBD2*02	TRBD2	12	14	19	21	1	1	2
560	8.03E-05	TGCAGTGATAGGGGAAGGGCTCAAAGAGCTTTCTTT	CSDRGRAQRAFF	TRBV20-1*01, TRBV20-1*04, TRBV20-1*05, TRBV20-1*07	TRBV20-1	TRBJ1-1*01	TRBJ1-1	TRBD1*01, TRBD2*02, TRBD2*01	TRBD1, TRBD2	10	11	14	26	0	11	11
559	8.01E-05	TGCGCCAGCAGTGAGTCGACGACGGCGAGCGTTCACCCCTCCACTTT	CASSESTT~ERSPLHF	TRBV10-2*01	TRBV10-2	TRBJ1-6*01	TRBJ1-6	TRBD2*02, TRBD2*01	TRBD2	16	27	30	31	10	0	10
559	8.01E-05	TGTGCCAGCCCTTCTCGCAGCGGAGTGCCAGATACGCAGTATTTT	CASPSRSGVPDTQYF	TRBV6-1*01	TRBV6-1	TRBJ2-3*01	TRBJ2-3	TRBD2*02, TRBD2*01	TRBD2	8	18	22	28	9	5	14
559	8.01E-05	TGTGCCACCAGTGACGGGGACAGGGACTATGGCTACACCTTC	CATSDGDRDYGYTF	TRBV24-1*01	TRBV24-1	TRBJ1-2*01	TRBJ1-2	TRBD1*01	TRBD1	13	16	24	25	2	0	2
559	8.01E-05	TGTGCCAGCAGTGAATTCGGGGAGAATCAGCCCCAGCATTTT	CASSEFGENQPQHF	TRBV25-1*01	TRBV25-1	TRBJ1-5*01	TRBJ1-5	TRBD2*02, TRBD2*01	TRBD2	15	19	23	24	3	0	3
558	8.00E-05	TGTGCCAGCAGTGAAGCGGAACGATATGGCTACACCTTC	CASSEAERYGYTF	TRBV2*01, TRBV2*03	TRBV2	TRBJ1-2*01	TRBJ1-2	TRBD1*01, TRBD2*02, TRBD2*01	TRBD1, TRBD2	16	17	19	24	0	4	4
557	7.99E-05	TGCGCCAGCAGCAGCACCTATAGCGGCCCGAGCACAGATACGCAGTATTTT	CASSSTYSGPSTDTQYF	TRBV5-1*01	TRBV5-1	TRBJ2-3*01	TRBJ2-3	TRBD2*02, TRBD2*01	TRBD2	11	20	25	30	8	4	12
557	7.99E-05	TGCAGCGTGAGGGAGACAGGGACCTACGAGCAGTACTTC	CSVRETGTYEQYF	TRBV29-1*01, TRBV29-1*03	TRBV29-1	TRBJ2-7*01	TRBJ2-7	TRBD1*01	TRBD1	7	14	20	22	6	1	7
557	7.99E-05	TGTGCCACCAGCAGAGACAGGTACGAGCAGTACTTC	CATSRDRYEQYF	TRBV15*02	TRBV15	TRBJ2-7*01	TRBJ2-7	TRBD1*01	TRBD1	11	15	20	21	3	0	3
557	7.99E-05	TGTGCCAGTAGACGTCACCCCTCCACTTT	CASRR~PLHF	TRBV19*01, TRBV19*03, TRBV19*02	TRBV19	TRBJ1-6*01	TRBJ1-6	TRBD1*01, TRBD2*02, TRBD2*01	TRBD1, TRBD2	10	-1	-1	14	-1	-1	3
557	7.99E-05	TGCAGCGTTGAGAGAACCTTC	CSVERTF	TRBV29-1*01	TRBV29-1	TRBJ1-2*01	TRBJ1-2	TRBD2*02	TRBD2	10	11	13	15	0	1	1
556	7.97E-05	TGTGCCACCAGTTCGTTAAGCAATCAGCCCCAGCATTTT	CATSSLSNQPQHF	TRBV24-1*01	TRBV24-1	TRBJ1-5*01	TRBJ1-5	TRBD1*01, TRBD2*02, TRBD2*01	TRBD1, TRBD2	11	-1	-1	18	-1	-1	6
555	7.96E-05	TGTGCCGTCGGGCGGTGAGCAGTACTTC	CAVGR~EQYF	TRBV10-3*01, TRBV10-3*02	TRBV10-3	TRBJ2-7*01	TRBJ2-7	TRBD1*01, TRBD2*02, TRBD2*01	TRBD1, TRBD2	5	9	12	16	3	3	6
555	7.96E-05	TGCAGCGTTGACCATGAGCAGTTCTTC	CSVDHEQFF	TRBV29-1*01	TRBV29-1	TRBJ2-1*01	TRBJ2-1	TRBD1*01, TRBD2*02, TRBD2*01	TRBD1, TRBD2	10	-1	-1	13	-1	-1	2
554	7.94E-05	TGTGCCACCAGCAGAGATCATTCGGGTTACGAGCAGTACTTC	CATSRDHSGYEQYF	TRBV15*02	TRBV15	TRBJ2-7*01	TRBJ2-7	TRBD2*02, TRBD2*01	TRBD2	16	22	25	27	5	1	6
554	7.94E-05	TGTGCCACCAGCGAAGATAGCAATCAGCCCCAGCATTTT	CATSEDSNQPQHF	TRBV15*02	TRBV15	TRBJ1-5*01	TRBJ1-5			11	-1	-1	17	-1	-1	5
554	7.94E-05	TGTGCCACCAGCAGAGATACGCAGCAGCCCCAGCATTTT	CATSRDTQQPQHF	TRBV15*02	TRBV15	TRBJ1-5*01	TRBJ1-5	TRBD1*01, TRBD2*02, TRBD2*01	TRBD1, TRBD2	11	21	23	24	9	0	9
553	7.93E-05	TGTGCCAGCACTTGACAGGTAGGGTCACTGAAGCTTTCTTT	CAST*QV~VTEAFF	TRBV25-1*01	TRBV25-1	TRBJ1-1*01	TRBJ1-1	TRBD1*01	TRBD1	9	13	18	25	3	6	9
553	7.93E-05	TGCAGCGGCCGGGCACGGGGGAATGAGCAGTTCTTC	CSGRARGNEQFF	TRBV29-1*01, TRBV29-1*03	TRBV29-1	TRBJ2-1*01	TRBJ2-1	TRBD2*01	TRBD2	6	15	20	21	8	0	8
553	7.93E-05	TGTGCCACCTCTACAGGTTACGAGCAGTACTTC	CATSTGYEQYF	TRBV24-1*01	TRBV24-1	TRBJ2-7*01	TRBJ2-7	TRBD1*01	TRBD1	8	12	16	18	3	1	4
552	7.91E-05	TGTGCCACCAGCAGAGATGGGGGGGACTTCTATGGCTACACCTTC	CATSRDGGDFYGYTF	TRBV15*02	TRBV15	TRBJ1-2*01	TRBJ1-2	TRBD2*01	TRBD2	11	18	24	29	6	4	10
552	7.91E-05	TGTGCCACCATAGATAGCCGATCCCTCGAGCAGTACTTC	CATIDSRSLEQYF	TRBV15*02	TRBV15	TRBJ2-7*01	TRBJ2-7	TRBD1*01, TRBD2*02, TRBD2*01	TRBD1, TRBD2	9	22	25	26	12	0	12
552	7.91E-05	TGTGCCAGCAGTGAAGGCGCACGACTTGAAGCTTTCTTT	CASSEGARLEAFF	TRBV25-1*01	TRBV25-1	TRBJ1-1*01	TRBJ1-1	TRBD2*02, TRBD2*01	TRBD2	14	22	25	26	7	0	7
552	7.91E-05	TGTGCCACCAGTGCTTAGGGCGAACTGTTTTTT	CATSA*GELFF	TRBV24-1*01	TRBV24-1	TRBJ1-4*01	TRBJ1-4	TRBD1*01, TRBD2*02	TRBD1, TRBD2	12	16	19	22	3	2	5
551	7.90E-05	TGTGCCAGCAGCTTAGTCAAGGGGAGCTCCTACGAGCAGTACTTC	CASSLVKGSSYEQYF	TRBV7-8*01	TRBV7-8	TRBJ2-7*01	TRBJ2-7	TRBD1*01, TRBD2*02	TRBD1, TRBD2	15	19	23	26	3	2	5
551	7.90E-05	TGTGCCAGCAGTGAGGGATGGGGTAACTATGGCTACACCTTC	CASSEGWGNYGYTF	TRBV25-1*01	TRBV25-1	TRBJ1-2*01	TRBJ1-2	TRBD1*01, TRBD2*02, TRBD2*01	TRBD1, TRBD2	13	14	17	23	0	5	5
550	7.89E-05	TGTGCCACCAGTGATAACGGTGTGTACGGTCAGCCCCAGCATTTT	CATSDNGVYGQPQHF	TRBV24-1*01	TRBV24-1	TRBJ1-5*01	TRBJ1-5	TRBD1*01, TRBD2*02, TRBD2*01	TRBD1, TRBD2	14	22	24	29	7	4	11
550	7.89E-05	TGTGCCAGCAGCTTAGTCTCGTATAACGAGGGCTACACCTTC	CASSLVSYNEGYTF	TRBV7-9*01, TRBV7-9*02	TRBV7-9	TRBJ1-2*01	TRBJ1-2	TRBD2*02	TRBD2	15	27	29	30	11	0	11
550	7.89E-05	TGTGCCATGAAACAGGGCAACTATGGCTACACCTTC	CAMKQGNYGYTF	TRBV10-3*01, TRBV10-3*02	TRBV10-3	TRBJ1-2*01	TRBJ1-2	TRBD1*01	TRBD1	7	11	16	18	3	1	4
550	7.89E-05	TGTGCCAGCAGTGAGGGCTACGAGCAGTACTTC	CASSEGYEQYF	TRBV2*01, TRBV2*03	TRBV2	TRBJ2-7*01	TRBJ2-7	TRBD1*01, TRBD2*02, TRBD2*01	TRBD1, TRBD2	13	14	16	17	0	0	0
549	7.87E-05	TGTGCCACCAGCATTCGATCAGCGGGAGTAGGCGAGCAGTACTTC	CATSIRSAGVGEQYF	TRBV15*02	TRBV15	TRBJ2-7*01	TRBJ2-7	TRBD2*02	TRBD2	11	20	27	32	8	4	12
548	7.86E-05	TGTGCCAGCAGTGGCCGGGCCCCGAAAAGAGAGGTATGGCTACACCTTC	CASSGRAP~KERYGYTF	TRBV25-1*01	TRBV25-1	TRBJ1-2*01	TRBJ1-2	TRBD1*01, TRBD2*01	TRBD1, TRBD2	12	18	22	34	5	11	16
548	7.86E-05	TGTGCCAGCAGCCCGGGGACAGTGGGATCACCCCTCCACTTT	CASSPGTVGSPLHF	TRBV7-6*01, TRBV7-6*02	TRBV7-6	TRBJ1-6*01	TRBJ1-6	TRBD1*01	TRBD1	11	15	21	27	3	5	8
548	7.86E-05	TGTGCCAGCAGCGAAGACAGAGCGGATTCACCCCTCCACTTT	CASSEDRADSPLHF	TRBV2*01, TRBV2*03	TRBV2	TRBJ1-6*01	TRBJ1-6	TRBD2*02, TRBD2*01	TRBD2	15	20	24	25	4	0	4
548	7.86E-05	TGTGCCATCAGTAACGGACGGGGAGCTGAAGCTTTCTTT	CAISNGRGAEAFF	TRBV10-3*01, TRBV10-3*02	TRBV10-3	TRBJ1-1*01	TRBJ1-1	TRBD2*02, TRBD2*01	TRBD2	11	20	24	25	8	0	8
548	7.86E-05	TGTGCCACCAGCAGACTAGATCAGCCCCAGCATTTT	CATSRLDQPQHF	TRBV15*02	TRBV15	TRBJ1-5*01	TRBJ1-5	TRBD2*02, TRBD2*01	TRBD2	11	13	18	19	1	0	1
548	7.86E-05	TGTGCCAGCAGCGTAGGAGTACGAGCAGTACTTC	CASSVG~YEQYF	TRBV9*02, TRBV9*01	TRBV9	TRBJ2-7*01	TRBJ2-7	TRBD2*02	TRBD2	15	16	18	19	0	0	0
548	7.86E-05	TGCAGTGCTTACCCGAATTCACCCCTCCACTTT	CSAYPNSPLHF	TRBV20-1*06, TRBV20-1*03, TRBV20-1*01, TRBV20-1*04, TRBV20-1*05, TRBV20-1*02, TRBV20-1*07	TRBV20-1	TRBJ1-6*01	TRBJ1-6	TRBD2*02, TRBD2*01	TRBD2	8	11	14	15	2	0	2
547	7.84E-05	TGTGCTAGCAGCCCCGAATCTTCAGATACGCAGTATTTT	CASSPESSDTQYF	TRBV7-7*01, TRBV7-7*02	TRBV7-7	TRBJ2-3*01	TRBJ2-3	TRBD2*02, TRBD2*01	TRBD2	11	12	15	22	0	6	6
547	7.84E-05	TGCAGCGTTGAACAGGGGTACGAGCAGTACTTC	CSVEQGYEQYF	TRBV29-1*01	TRBV29-1	TRBJ2-7*01	TRBJ2-7	TRBD1*01	TRBD1	11	12	17	18	0	0	0
546	7.83E-05	TGTGCCAGCAGTGGCCTAGCGGGAGAGTGGAATGAGCAGTTCTTC	CASSGLAGEWNEQFF	TRBV25-1*01	TRBV25-1	TRBJ2-1*01	TRBJ2-1	TRBD2*02	TRBD2	12	15	24	30	2	5	7
546	7.83E-05	TGCAGCGCCGTTCGGGACAGGGACGAGCAGTACTTC	CSAVRDRDEQYF	TRBV29-1*03	TRBV29-1	TRBJ2-7*01	TRBJ2-7	TRBD1*01	TRBD1	7	13	21	22	5	0	5
546	7.83E-05	TGCAGCACTGGGACAGGGTCCTACGAGCAGTACTTC	CSTGTGSYEQYF	TRBV29-1*03	TRBV29-1	TRBJ2-7*01	TRBJ2-7	TRBD1*01	TRBD1	5	9	17	18	3	0	3
545	7.81E-05	TGTGCCAGCAGTCCTAGGCAGGGTACTGGCTACACCTTC	CASSPRQGTGYTF	TRBV25-1*01	TRBV25-1	TRBJ1-2*01	TRBJ1-2	TRBD1*01	TRBD1	11	18	22	26	6	3	9
544	7.80E-05	TGCAGCGTTGTGTCGGGACAGGGGATAAGCTCCTACAATGAGCAGTTCTTC	CSVVSGQGISSYNEQFF	TRBV29-1*01	TRBV29-1	TRBJ2-1*01	TRBJ2-1	TRBD1*01	TRBD1	9	14	23	29	4	5	9
544	7.80E-05	TGCAGTGCGCGGACGAGTGGTAATTCACCCCTCCACTTT	CSARTSGNSPLHF	TRBV20-1*06, TRBV20-1*03, TRBV20-1*01, TRBV20-1*04, TRBV20-1*05, TRBV20-1*02, TRBV20-1*07	TRBV20-1	TRBJ1-6*01	TRBJ1-6	TRBD1*01, TRBD2*02, TRBD2*01	TRBD1, TRBD2	7	10	13	20	2	6	8
544	7.80E-05	TGTGCCACCAGTGATTTGGGGCAGCCCCAGCATTTT	CATSDLGQPQHF	TRBV24-1*01	TRBV24-1	TRBJ1-5*01	TRBJ1-5	TRBD1*01, TRBD2*02, TRBD2*01	TRBD1, TRBD2	17	18	20	21	0	0	0
543	7.79E-05	TGTGCCACCAGCAGGGGACAGGGGGCGTACGAGCAGTACTTC	CATSRGQGAYEQYF	TRBV15*02	TRBV15	TRBJ2-7*01	TRBJ2-7	TRBD1*01	TRBD1	11	14	25	27	2	1	3
543	7.79E-05	TGTGCCAGCAGCAAACTAGTCCCGGGCGAGCAGTACTTC	CASSKLVPGEQYF	TRBV7-3*05, TRBV7-3*01	TRBV7-3	TRBJ2-7*01	TRBJ2-7	TRBD2*02, TRBD2*01	TRBD2	11	15	22	26	3	3	6
543	7.79E-05	TGTGCCAGCAGTGGACAACTCAAGCAGTACTTC	CASSGQLKQYF	TRBV25-1*01	TRBV25-1	TRBJ2-7*01	TRBJ2-7	TRBD1*01	TRBD1	12	13	16	22	0	5	5
542	7.77E-05	TGTGCCAGCAGCTATTCGGGACAGCCTAACTATGGCTACACCTTC	CASSYSGQPNYGYTF	TRBV7-9*01, TRBV7-9*04, TRBV7-9*02	TRBV7-9	TRBJ1-2*01	TRBJ1-2	TRBD1*01	TRBD1	12	17	23	25	4	1	5
542	7.77E-05	TGTGCCAGCCGTGGTGTGACAGGTGATGGCTACACCTTC	CASRGVTGDGYTF	TRBV2*01, TRBV2*02, TRBV2*03	TRBV2	TRBJ1-2*01	TRBJ1-2	TRBD1*01	TRBD1	12	17	22	25	4	2	6
542	7.77E-05	TGCAGCGTTGAAGAGGGACAGGGTAGAGGCTACACCTTC	CSVEEGQGRGYTF	TRBV29-1*01	TRBV29-1	TRBJ1-2*01	TRBJ1-2	TRBD1*01	TRBD1	13	14	22	27	0	4	4
541	7.76E-05	TGTGCCAGCAGTTTGAGGCCCTACGAGCAGTACTTC	CASSLRPYEQYF	TRBV6-3*01, TRBV6-2*01	TRBV6-3, TRBV6-2	TRBJ2-7*01	TRBJ2-7	TRBD2*02	TRBD2	13	14	17	19	0	1	1
541	7.76E-05	TGTGCCACCAGTGATTTGCTACGAGCAGTACTTC	CATSDL~YEQYF	TRBV24-1*01	TRBV24-1	TRBJ2-7*01	TRBJ2-7	TRBD2*02, TRBD2*01	TRBD2	17	-1	-1	18	-1	-1	0
540	7.74E-05	TGTGCCAGCAGTGAAAAAACAGGTAGCAATCAGCCCCAGCATTTT	CASSEKTGSNQPQHF	TRBV2*01, TRBV2*03	TRBV2	TRBJ1-5*01	TRBJ1-5	TRBD1*01	TRBD1	14	18	22	23	3	0	3
540	7.74E-05	TGTGCCAGCAGACAGGGGCGTGGAGATACGCAGTATTTT	CASRQGRGDTQYF	TRBV25-1*01	TRBV25-1	TRBJ2-3*01	TRBJ2-3	TRBD1*01	TRBD1	10	11	17	23	0	5	5
540	7.74E-05	TGTGCCAGCAGTGAATCGGCAAATGAGCAGTTCTTC	CASSESANEQFF	TRBV25-1*01	TRBV25-1	TRBJ2-1*01	TRBJ2-1	TRBD1*01, TRBD2*02, TRBD2*01	TRBD1, TRBD2	15	17	19	21	1	1	2
539	7.73E-05	TGCAGTGCTAAACTACAGACAGGGAAAGAATCAGCCCCAGCATTTT	CSAKLQTG~KNQPQHF	TRBV20-1*01, TRBV20-1*04, TRBV20-1*05, TRBV20-1*07	TRBV20-1	TRBJ1-5*01	TRBJ1-5	TRBD1*01	TRBD1	9	17	23	28	7	4	11
538	7.71E-05	TGTGCCACCAGCACAGGGGACGTACTACTCAGCTATGGCTACACCTTC	CATSTGDVLLSYGYTF	TRBV15*02	TRBV15	TRBJ1-2*01	TRBJ1-2	TRBD1*01	TRBD1	11	12	18	32	0	13	13
538	7.71E-05	TGTGCCACCAGTGATGTGACTAGCGCGGAGCAGTACTTC	CATSDVTSAEQYF	TRBV24-1*01	TRBV24-1	TRBJ2-7*01	TRBJ2-7	TRBD2*02, TRBD2*01	TRBD2	14	17	24	27	2	2	4
538	7.71E-05	TGTGCCAGCAGGACTCGGGAAAAACTGTTTTTT	CASRTREKLFF	TRBV25-1*01	TRBV25-1	TRBJ1-4*01	TRBJ1-4	TRBD2*02, TRBD2*01	TRBD2	10	11	14	18	0	3	3
537	7.70E-05	TGTGCCAGCAGTGAACATTCGGGACAGGTGACGATCATGGGAAAACTGTTTTTT	CASSEHSGQVTIMGKLFF	TRBV25-1*01	TRBV25-1	TRBJ1-4*01	TRBJ1-4	TRBD1*01	TRBD1	14	20	27	41	5	13	18
537	7.70E-05	TGTGCCAGCAGTGGCTACCGGGACAGGCCCTTCCTACGAGCAGTACTTC	CASSGYRD~GPSYEQYF	TRBV25-1*01	TRBV25-1	TRBJ2-7*01	TRBJ2-7	TRBD1*01	TRBD1	12	19	26	31	6	4	10
537	7.70E-05	TGTGCCAGCAGTACAGGGCATGGAGGTTACAATGAGCAGTTCTTC	CASSTGHGGYNEQFF	TRBV2*01, TRBV2*02, TRBV2*03	TRBV2	TRBJ2-1*01	TRBJ2-1	TRBD1*01	TRBD1	11	12	17	27	0	9	9
537	7.70E-05	TGTGCCAGCAGCCCGGGACAGACCAGGTCACCCCTCCACTTT	CASSPGQTRSPLHF	TRBV7-2*04, TRBV7-2*01	TRBV7-2	TRBJ1-6*01	TRBJ1-6	TRBD1*01	TRBD1	11	14	20	27	2	6	8
537	7.70E-05	TGTGCCATCAGCGCCGGGACAGACTATGGCTACACCTTC	CAISAGTDYGYTF	TRBV10-3*01, TRBV10-3*02	TRBV10-3	TRBJ1-2*01	TRBJ1-2	TRBD1*01	TRBD1	10	15	21	22	4	0	4
537	7.70E-05	TGCAGCGTTGGTGGCAGATTCTACGAGCAGTACTTC	CSVGGRFYEQYF	TRBV29-1*01	TRBV29-1	TRBJ2-7*01	TRBJ2-7	TRBD1*01	TRBD1	9	14	16	20	4	3	7
537	7.70E-05	TGTGCCAGCACTGATAACTATGGCTACACCTTC	CASTDNYGYTF	TRBV2*01, TRBV2*02, TRBV2*03	TRBV2	TRBJ1-2*01	TRBJ1-2	TRBD1*01	TRBD1	13	-1	-1	14	-1	-1	0
537	7.70E-05	TGTGCCAGCAGGCAGAAGAATGAGCAGTTCTTC	CASRQKNEQFF	TRBV25-1*01	TRBV25-1	TRBJ2-1*01	TRBJ2-1	TRBD1*01	TRBD1	10	12	14	18	1	3	4
537	7.70E-05	TGCAGCGTTGAGAAGTGGAACACCATATATTTT	CSVEKWNTIYF	TRBV29-1*01	TRBV29-1	TRBJ1-3*01	TRBJ1-3	TRBD2*02, TRBD2*01	TRBD2	10	13	15	18	2	2	4
537	7.70E-05	TGTGCCAGCCCCCTCCACTTT	CASPLHF	TRBV6-1*01	TRBV6-1	TRBJ1-6*01	TRBJ1-6			6	-1	-1	9	-1	-1	2
536	7.68E-05	TGTGCCAGTAGTGCGACAGGGTGGGATGGCTACACCTTC	CASSATGWDGYTF	TRBV19*01, TRBV19*03, TRBV19*02	TRBV19	TRBJ1-2*01	TRBJ1-2	TRBD1*01	TRBD1	11	14	20	25	2	4	6
536	7.68E-05	TGCAGTGCTAGGAAGGGGGAAAAACTGTTTTTT	CSARKGEKLFF	TRBV20-1*06, TRBV20-1*03, TRBV20-1*01, TRBV20-1*04, TRBV20-1*05, TRBV20-1*02, TRBV20-1*07	TRBV20-1	TRBJ1-4*01	TRBJ1-4	TRBD1*01	TRBD1	10	13	17	18	2	0	2
535	7.67E-05	TGTGCCAGCAGCACAACAGGAAAAGGGGTAATTCACCCCTCCACTTT	CASSTTGK~GNSPLHF	TRBV5-6*01	TRBV5-6	TRBJ1-6*01	TRBJ1-6	TRBD1*01	TRBD1	11	23	27	28	11	0	11
533	7.64E-05	TGTGCCAGCAGTGAAGCGGAGGGAGGGCCCGCAGATACGCAGTATTTT	CASSEAEGGPADTQYF	TRBV2*01, TRBV2*03	TRBV2	TRBJ2-3*01	TRBJ2-3	TRBD2*02	TRBD2	16	20	26	31	3	4	7
531	7.61E-05	TGTGCCACCAGCAGACCGGACTAGAGGAAAGTACGAGCAGTACTTC	CATSRPD*~GKYEQYF	TRBV15*02	TRBV15	TRBJ2-7*01	TRBJ2-7	TRBD2*02, TRBD2*01	TRBD2	14	17	23	31	2	7	9
531	7.61E-05	TGTGCCAGCAGTGAGGAGGGGATAGGGACCTTC	CASSEEGIGTF	TRBV2*01, TRBV2*03	TRBV2	TRBJ1-2*01	TRBJ1-2	TRBD2*02	TRBD2	13	14	19	27	0	7	7
531	7.61E-05	TGCAGCGTTGATGTTGGGGATACGCAGTATTTT	CSVDVGDTQYF	TRBV29-1*01	TRBV29-1	TRBJ2-3*01	TRBJ2-3	TRBD1*01, TRBD2*02, TRBD2*01	TRBD1, TRBD2	10	15	17	18	4	0	4
530	7.60E-05	TGTGCCACCAGCAGAGATCGTGAGGTCTACGAGCAGTACTTC	CATSRDREVYEQYF	TRBV15*02	TRBV15	TRBJ2-7*01	TRBJ2-7	TRBD2*02	TRBD2	11	21	24	26	9	1	10
530	7.60E-05	TGTGCCACCAGCAGAGATAGCAACGTCTATGGCTACACCTTC	CATSRDSNVYGYTF	TRBV15*02	TRBV15	TRBJ1-2*01	TRBJ1-2	TRBD2*02, TRBD2*01	TRBD2	11	17	20	26	5	5	10
530	7.60E-05	TGTGCCACCAGTGAGGCGGACAATGAGCAGTTCTTC	CATSEADNEQFF	TRBV24-1*01	TRBV24-1	TRBJ2-1*01	TRBJ2-1	TRBD2*02, TRBD2*01	TRBD2	13	15	18	19	1	0	1
529	7.58E-05	TGTGCCTCTGCATCCGGGGCCGTAAATTCACCCCTCCACTTT	CASASGAVNSPLHF	TRBV2*01, TRBV2*02, TRBV2*03	TRBV2	TRBJ1-6*01	TRBJ1-6	TRBD1*01, TRBD2*01	TRBD1, TRBD2	5	15	19	24	9	4	13
529	7.58E-05	TGCAGTGCCAACGGCGCCCTCATACCACCCCTCCACTTT	CSANGALIPPLHF	TRBV20-1*06, TRBV20-1*03, TRBV20-1*01, TRBV20-1*04, TRBV20-1*05, TRBV20-1*02, TRBV20-1*07	TRBV20-1	TRBJ1-6*01	TRBJ1-6	TRBD2*02	TRBD2	7	16	20	25	8	4	12
528	7.57E-05	TGTGCCAGCAGGTACACACACCCGAGCTCTGGAAACACCATATATTTT	CASRYTHPSSGNTIYF	TRBV25-1*01	TRBV25-1	TRBJ1-3*01	TRBJ1-3	TRBD2*02, TRBD2*01	TRBD2	10	20	23	26	9	2	11
528	7.57E-05	TGTGCCAGCAGCCCCTCCTCGGTAGGAGCCTACGAGCAGTACTTC	CASSPSSVGAYEQYF	TRBV7-2*04, TRBV7-2*01	TRBV7-2	TRBJ2-7*01	TRBJ2-7	TRBD2*02	TRBD2	11	12	17	28	0	10	10
528	7.57E-05	TGCGCCAGCAGTGTCCACTAGCATTAAACTACGAGCAGTACTTC	CASSVH*~LNYEQYF	TRBV10-1*02, TRBV10-1*01	TRBV10-1	TRBJ2-7*01	TRBJ2-7	TRBD2*02, TRBD2*01	TRBD2	12	16	21	28	3	6	9
528	7.57E-05	TGTGCCACCAGTAAGGGTGGCTCCTATGGCTACACCTTC	CATSKGGSYGYTF	TRBV24-1*01	TRBV24-1	TRBJ1-2*01	TRBJ1-2	TRBD1*01, TRBD2*02	TRBD1, TRBD2	11	13	16	23	1	6	7
528	7.57E-05	TGTGCCACGATAGGGGATACTGTTTTTT	CATIG~ILFF	TRBV7-8*01, TRBV7-8*03	TRBV7-8	TRBJ1-4*01	TRBJ1-4	TRBD1*01	TRBD1	6	11	15	18	4	2	6
527	7.56E-05	TGTGCCAGCAGTGCGGACAGGCCACATAATTCACCCCTCCACTTT	CASSADRPHNSPLHF	TRBV2*01, TRBV2*02, TRBV2*03	TRBV2	TRBJ1-6*01	TRBJ1-6	TRBD1*01	TRBD1	12	14	20	25	1	4	5
527	7.56E-05	TGTGCCAGCAGTGAAGCTTTGGGGGCTGAAGCTTTCTTT	CASSEALGAEAFF	TRBV25-1*01	TRBV25-1	TRBJ1-1*01	TRBJ1-1	TRBD1*01, TRBD2*01	TRBD1, TRBD2	14	20	24	25	5	0	5
527	7.56E-05	TGCAGCGTTGATTCTGCCCAGGATCGGGGCTACACCTTC	CSVDSAQDRGYTF	TRBV29-1*01	TRBV29-1	TRBJ1-2*01	TRBJ1-2	TRBD1*01	TRBD1	10	18	21	27	7	5	12
527	7.56E-05	TGTGCCACCAGTGGCCTAGGGGGCGGCCAGCATTTT	CATSGLGGGQHF	TRBV24-1*01	TRBV24-1	TRBJ1-5*01	TRBJ1-5	TRBD1*01	TRBD1	12	17	23	26	4	2	6
526	7.54E-05	TGCAGTGCTCTAGATAACAGGGAATCCTACGAGCAGTACTTC	CSALDNRESYEQYF	TRBV20-1*06, TRBV20-1*03, TRBV20-1*01, TRBV20-1*04, TRBV20-1*05, TRBV20-1*02, TRBV20-1*07	TRBV20-1	TRBJ2-7*01	TRBJ2-7	TRBD1*01	TRBD1	8	16	21	24	7	2	9
525	7.53E-05	TGTGCCACCAGTGAACGGACAGGGTCTTACGAGCAGTACTTC	CATSERTGSYEQYF	TRBV24-1*01	TRBV24-1	TRBJ2-7*01	TRBJ2-7	TRBD1*01	TRBD1	13	16	23	27	2	3	5
525	7.53E-05	TGTGCCACGATAGTGTACGCAGGGCCTACGAGCAGTACTTC	CATIVYA~AYEQYF	TRBV24-1*01	TRBV24-1	TRBJ2-7*01	TRBJ2-7	TRBD1*01	TRBD1	7	19	23	24	11	0	11
525	7.53E-05	TGTGCCACCGGGACTAGCGGGACGTACGAGCAGTACTTC	CATGTSGTYEQYF	TRBV24-1*01	TRBV24-1	TRBJ2-7*01	TRBJ2-7	TRBD2*02	TRBD2	8	9	21	24	0	2	2
525	7.53E-05	TGTGCCACCAGCACGGGCAGGGACCACGAGCAGTACTTC	CATSTGRDHEQYF	TRBV24-1*01	TRBV24-1	TRBJ2-7*01	TRBJ2-7	TRBD1*01, TRBD2*02, TRBD2*01	TRBD1, TRBD2	10	19	23	25	8	1	9
525	7.53E-05	TGCAGTGCTAACAGGGCAGGAGATCAGCCCCAGCATTTT	CSANRAGDQPQHF	TRBV20-1*06, TRBV20-1*03, TRBV20-1*01, TRBV20-1*04, TRBV20-1*05, TRBV20-1*02, TRBV20-1*07	TRBV20-1	TRBJ1-5*01	TRBJ1-5	TRBD1*01	TRBD1	9	10	15	22	0	6	6
525	7.53E-05	TGCGCCACCTCCCGGGGAGGCTACACCTTC	CATSRGGYTF	TRBV10-1*02, TRBV10-1*01	TRBV10-1	TRBJ1-2*01	TRBJ1-2	TRBD2*02	TRBD2	6	7	13	18	0	4	4
524	7.51E-05	TGCAGTGCTAGAGCGACAGGAAGCGTTAACTATGGCTACACCTTC	CSARATGSVNYGYTF	TRBV20-1*01, TRBV20-1*04, TRBV20-1*05, TRBV20-1*07	TRBV20-1	TRBJ1-2*01	TRBJ1-2	TRBD1*01	TRBD1	12	14	19	26	1	6	7
524	7.51E-05	TGTGCCACCAGCAGAGATCAGGGAGGCTACGAGCAGTACTTC	CATSRDQGGYEQYF	TRBV15*02	TRBV15	TRBJ2-7*01	TRBJ2-7	TRBD2*02	TRBD2	11	20	25	26	8	0	8
524	7.51E-05	TGTGCCAGCCGTTGGACAGATAATTCACCCCTCCACTTT	CASRWTDNSPLHF	TRBV2*01, TRBV2*02, TRBV2*03	TRBV2	TRBJ1-6*01	TRBJ1-6	TRBD1*01	TRBD1	8	13	18	19	4	0	4
523	7.50E-05	TGTGCCACCAGCAGAGAGGCAGTTAGCAATCAGCCCCAGCATTTT	CATSREAVSNQPQHF	TRBV15*02	TRBV15	TRBJ1-5*01	TRBJ1-5	TRBD2*02	TRBD2	11	15	18	23	3	4	7
523	7.50E-05	TGTGCCAGTAGTATTTCGGGCAGTAACACTGAAGCTTTCTTT	CASSISGSNTEAFF	TRBV19*01, TRBV19*02	TRBV19	TRBJ1-1*01	TRBJ1-1	TRBD1*01, TRBD2*02, TRBD2*01	TRBD1, TRBD2	13	17	20	24	3	3	6
523	7.50E-05	TGTGCCACCGCCGGCGTCAGCTCCTACGAGCAGTACTTC	CATAGVSSYEQYF	TRBV25-1*01	TRBV25-1	TRBJ2-7*01	TRBJ2-7	TRBD2*02, TRBD2*01	TRBD2	6	7	10	20	0	9	9
523	7.50E-05	TGCAGCGTCGAGGGACATATTGGCTATGGCTACACCTTC	CSVEGHIGYGYTF	TRBV29-1*01	TRBV29-1	TRBJ1-2*01	TRBJ1-2	TRBD1*01	TRBD1	7	11	16	23	3	6	9
522	7.48E-05	TGTGCCACCAGCAGATTCTATTCGACGGAGACCCAGTACTTC	CATSRFYSTETQYF	TRBV15*02	TRBV15	TRBJ2-5*01	TRBJ2-5	TRBD1*01, TRBD2*02, TRBD2*01	TRBD1, TRBD2	11	23	25	27	11	1	12
522	7.48E-05	TGTGCCAGCATATCGGAGTATAATTCACCCCTCCACTTT	CASISEYNSPLHF	TRBV2*01, TRBV2*02, TRBV2*03	TRBV2	TRBJ1-6*01	TRBJ1-6	TRBD2*02	TRBD2	9	14	17	18	4	0	4
522	7.48E-05	TGCAGTGCAGCACTAGGGAGGAATTCACCCCTCCACTTT	CSAALGRNSPLHF	TRBV20-1*06, TRBV20-1*03, TRBV20-1*01, TRBV20-1*04, TRBV20-1*05, TRBV20-1*02, TRBV20-1*07	TRBV20-1	TRBJ1-6*01	TRBJ1-6	TRBD2*02	TRBD2	7	15	20	21	7	0	7
522	7.48E-05	TGTGCCATCAGTGGTGAATACGAGCAGTACTTC	CAISGEYEQYF	TRBV10-3*01, TRBV10-3*02	TRBV10-3	TRBJ2-7*01	TRBJ2-7	TRBD2*02	TRBD2	12	-1	-1	18	-1	-1	5
521	7.47E-05	TGTGCCAGCAGTGAAGCCTTCGGCACCTACAATGAGCAGTTCTTC	CASSEAFGTYNEQFF	TRBV25-1*01	TRBV25-1	TRBJ2-1*01	TRBJ2-1	TRBD1*01, TRBD2*02, TRBD2*01	TRBD1, TRBD2	14	21	23	25	6	1	7
520	7.46E-05	TGTGCCACCAGCAGAGATAGGTGGGATACGCAGTATTTT	CATSRDRWDTQYF	TRBV15*02	TRBV15	TRBJ2-3*01	TRBJ2-3	TRBD1*01, TRBD2*02, TRBD2*01	TRBD1, TRBD2	11	18	20	24	6	3	9
519	7.44E-05	TGTGCCACCAGTGACCGGACAGGGTCCCTCGGCTACACCTTC	CATSDRTGSLGYTF	TRBV24-1*01	TRBV24-1	TRBJ1-2*01	TRBJ1-2	TRBD1*01	TRBD1	13	16	23	30	2	6	8
519	7.44E-05	TGCAGCGCCCGACAGTCAGAGGGTGGCTACACCTTC	CSARQSEGGYTF	TRBV29-1*01, TRBV29-1*03	TRBV29-1	TRBJ1-2*01	TRBJ1-2	TRBD1*01, TRBD2*02	TRBD1, TRBD2	7	10	14	23	2	8	10
518	7.43E-05	TGTGCCAGCAGCAGACAGGCCGCTTGATAATCAGCCCCAGCATTTT	CASSRQAA~DNQPQHF	TRBV7-4*01	TRBV7-4	TRBJ1-5*01	TRBJ1-5	TRBD1*01	TRBD1	11	13	18	28	1	9	10
518	7.43E-05	TGTGCCACCAGCCGGACAGGGCCCTCTGGAAACACCATATATTTT	CATSRTGPSGNTIYF	TRBV15*02	TRBV15	TRBJ1-3*01	TRBJ1-3	TRBD1*01	TRBD1	11	13	20	23	1	2	3
518	7.43E-05	TGTGCCACCCGCTAGTAGGTAGCAGGGAAATCACCCTCCACTTT	CATR**V~REITLHF	TRBV24-1*01	TRBV24-1	TRBJ1-6*01	TRBJ1-6	TRBD2*02, TRBD2*01	TRBD2	8	9	15	33	0	17	17
516	7.40E-05	TGTGCCAGCAGCCCCTTATTCTCGTCCTACGAGCAGTACTTC	CASSPLFSSYEQYF	TRBV7-6*01, TRBV7-6*02	TRBV7-6	TRBJ2-7*01	TRBJ2-7	TRBD1*01, TRBD2*02	TRBD1, TRBD2	11	12	15	24	0	8	8
516	7.40E-05	TGCAGCGTCGTTACAGGGAATCGGGAGCAGTACTTC	CSVVTGNREQYF	TRBV29-1*01	TRBV29-1	TRBJ2-7*01	TRBJ2-7	TRBD1*01	TRBD1	7	12	17	24	4	6	10
515	7.38E-05	TGTGCCAGCCTGAAACAGGGACGGGATAGCACAGATACGCAGTATTTT	CASLKQGRDSTDTQYF	TRBV25-1*01	TRBV25-1	TRBJ2-3*01	TRBJ2-3	TRBD1*01	TRBD1	8	14	19	27	5	7	12
515	7.38E-05	TGCAGCGTTGCGTTATCTGGGGCCAACGTCCTGACTTTC	CSVALSGANVLTF	TRBV29-1*01	TRBV29-1	TRBJ2-6*01	TRBJ2-6			9	-1	-1	15	-1	-1	5
514	7.37E-05	TGTGCCAGTAAGCTGCGGGGCGGTGGAACAATCAGCCCCAGCATTTT	CASKLRGG~NNQPQHF	TRBV19*01, TRBV19*03, TRBV19*02	TRBV19	TRBJ1-5*01	TRBJ1-5	TRBD2*01	TRBD2	9	14	19	28	4	8	12
514	7.37E-05	TGTGCCACAGAGGAAGGATCGGACACTGAAGCTTTCTTT	CATEEGSDTEAFF	TRBV15*02	TRBV15	TRBJ1-1*01	TRBJ1-1	TRBD2*02	TRBD2	7	9	12	22	1	9	10
514	7.37E-05	TGTGCCAGCATTATCGACTGGGACGCGACGCAGTACTTC	CASIIDWDATQYF	TRBV2*01, TRBV2*02, TRBV2*03	TRBV2	TRBJ2-7*01	TRBJ2-7	TRBD1*01, TRBD2*02, TRBD2*01	TRBD1, TRBD2	9	19	23	29	9	5	14
514	7.37E-05	TGCAGTGGGGTGAGGGACACAAATTCACCCCTCCACTTT	CSGVRDTNSPLHF	TRBV20-1*06, TRBV20-1*03, TRBV20-1*01, TRBV20-1*04, TRBV20-1*05, TRBV20-1*02, TRBV20-1*07	TRBV20-1	TRBJ1-6*01	TRBJ1-6	TRBD1*01	TRBD1	6	13	18	21	6	2	8
514	7.37E-05	TGCAGCGTTGCCGTAACTAATGAAAAACTGTTTTTT	CSVAVTNEKLFF	TRBV29-1*01	TRBV29-1	TRBJ1-4*01	TRBJ1-4	TRBD2*02, TRBD2*01	TRBD2	9	10	12	14	0	1	1
514	7.37E-05	TGTGCCAGCACCTTGCTTCCCGAGCAGTACTTC	CASTLLPEQYF	TRBV2*01, TRBV2*02, TRBV2*03	TRBV2	TRBJ2-7*01	TRBJ2-7	TRBD1*01, TRBD2*02, TRBD2*01	TRBD1, TRBD2	9	17	19	20	7	0	7
513	7.36E-05	TGTGCCAGCAGTGAGCGAAGTGGGGGGGACAGGGGACTACTATGGCTACACCTTC	CASSERSGG~TGDYYGYTF	TRBV25-1*01	TRBV25-1	TRBJ1-2*01	TRBJ1-2	TRBD1*01	TRBD1	13	25	34	38	11	3	14
513	7.36E-05	TGTGCCACCAGTGACACACCCTCCCCGTACAATGAGCAGTTCTTC	CATSDTPSPYNEQFF	TRBV24-1*01	TRBV24-1	TRBJ2-1*01	TRBJ2-1	TRBD2*02	TRBD2	13	18	24	27	4	2	6
513	7.36E-05	TGCGCCAGCAGTGAGTCCTCCGAATCAGCCCCAGCATTTT	CASSESS~NQPQHF	TRBV10-2*01	TRBV10-2	TRBJ1-5*01	TRBJ1-5	TRBD2*02	TRBD2	16	17	20	22	0	1	1
512	7.34E-05	TGTGCCATCAGTGAGTCAGGGGGCGAAAATTCACCCCTCCACTTT	CAISESGGENSPLHF	TRBV10-3*01, TRBV10-3*02	TRBV10-3	TRBJ1-6*01	TRBJ1-6	TRBD1*01	TRBD1	16	17	23	27	0	3	3
512	7.34E-05	TGTGCCACCGCAGGGACACGGTCGGAGGACCCCAGCATTTT	CATAGTR~GGPQHF	TRBV24-1*01	TRBV24-1	TRBJ1-5*01	TRBJ1-5	TRBD1*01	TRBD1	8	12	17	29	3	11	14
512	7.34E-05	TGTGCCAGCAGCACAGGGGTAGGGACTGAAGCTTTCTTT	CASSTGVGTEAFF	TRBV9*02, TRBV9*01, TRBV9*03	TRBV9	TRBJ1-1*01	TRBJ1-1	TRBD1*01	TRBD1	11	12	18	24	0	5	5
512	7.34E-05	TGCAGCGTTGGAAGTCGCCACGAGCAGTACTTC	CSVGSRHEQYF	TRBV29-1*01	TRBV29-1	TRBJ2-7*01	TRBJ2-7	TRBD2*02, TRBD2*01	TRBD2	9	12	15	19	2	3	5
511	7.33E-05	TGCAGTGCACCTTACCCAGGGGAGGCAATCAGCCCCAGCATTTT	CSAPYPG~GNQPQHF	TRBV20-1*06, TRBV20-1*03, TRBV20-1*01, TRBV20-1*04, TRBV20-1*05, TRBV20-1*02, TRBV20-1*07	TRBV20-1	TRBJ1-5*01	TRBJ1-5	TRBD1*01	TRBD1	7	16	21	24	8	2	10
511	7.33E-05	TGCAGTGCTAGGGACAGCGAACTATGGCTACACCTTC	CSARDS~NYGYTF	TRBV20-1*01, TRBV20-1*04, TRBV20-1*05, TRBV20-1*07	TRBV20-1	TRBJ1-2*01	TRBJ1-2	TRBD1*01	TRBD1	10	11	16	19	0	2	2
511	7.33E-05	TGCAGTGCTAGAGACAGCGGCGCCGGCTACACCTTC	CSARDSGAGYTF	TRBV20-1*01, TRBV20-1*05, TRBV20-1*07	TRBV20-1	TRBJ1-2*01	TRBJ1-2	TRBD2*02, TRBD2*01	TRBD2	13	15	19	24	1	4	5
511	7.33E-05	TGCAGCGTTGAAGACGGGCCAGGGTGCACCTTC	CSVEDGPGCTF	TRBV29-1*01	TRBV29-1	TRBJ1-2*01	TRBJ1-2	TRBD1*01	TRBD1	13	19	23	26	5	2	7
510	7.31E-05	TGCAGCGTTGTTCCAAGCAGGGGTGGCTACGAGCAGTACTTC	CSVVPSRGGYEQYF	TRBV29-1*01	TRBV29-1	TRBJ2-7*01	TRBJ2-7	TRBD1*01	TRBD1	9	17	22	26	7	3	10
509	7.30E-05	TGTGCCAGCAGTGAATATGGGACATCCAACACTGAAGCTTTCTTT	CASSEYGTSNTEAFF	TRBV25-1*01	TRBV25-1	TRBJ1-1*01	TRBJ1-1	TRBD1*01	TRBD1	16	18	23	27	1	3	4
509	7.30E-05	TGTGCCATCAGTGATGGACAGACCTATGGCTACACCTTC	CAISDGQTYGYTF	TRBV10-3*01, TRBV10-3*02	TRBV10-3	TRBJ1-2*01	TRBJ1-2	TRBD1*01	TRBD1	13	15	20	23	1	2	3
509	7.30E-05	TGCAGTGCAGAACAGGGCAGGATTCACCCCTCCACTTT	CSAEQG~DSPLHF	TRBV20-1*06, TRBV20-1*03, TRBV20-1*01, TRBV20-1*04, TRBV20-1*05, TRBV20-1*02, TRBV20-1*07	TRBV20-1	TRBJ1-6*01	TRBJ1-6	TRBD1*01	TRBD1	7	11	16	21	3	4	7
509	7.30E-05	TGCAGCGCCAGGACAGGGACCTACGAGCAGTACTTC	CSARTGTYEQYF	TRBV29-1*01, TRBV29-1*03	TRBV29-1	TRBJ2-7*01	TRBJ2-7	TRBD1*01	TRBD1	7	10	17	19	2	1	3
509	7.30E-05	TGTGCCATCAGCCCAGGTGGCGAGCAGTACTTC	CAISPGGEQYF	TRBV10-3*01, TRBV10-3*02	TRBV10-3	TRBJ2-7*01	TRBJ2-7	TRBD1*01	TRBD1	10	13	16	20	2	3	5
508	7.28E-05	TGTGCCGCCCATGGGGCGTTGGGAAGTTCACCCCTCCACTTT	CAAHGALGSSPLHF	TRBV10-3*01, TRBV10-3*02	TRBV10-3	TRBJ1-6*01	TRBJ1-6	TRBD1*01	TRBD1	5	12	16	26	6	9	15
508	7.28E-05	TGTGCCACCAGCAGAGATGTGGGGGACTATGGCTACACCTTC	CATSRDVGDYGYTF	TRBV15*02	TRBV15	TRBJ1-2*01	TRBJ1-2	TRBD1*01, TRBD2*01	TRBD1, TRBD2	11	20	24	25	8	0	8
508	7.28E-05	TGCAGCGTTGAGGGGGAGGGCTCCTACGAGCAGTACTTC	CSVEGEGSYEQYF	TRBV29-1*01	TRBV29-1	TRBJ2-7*01	TRBJ2-7	TRBD2*02	TRBD2	10	13	19	20	2	0	2
508	7.28E-05	TGTGCCAGCAGAAAGGAGGGAATCGGGCAGTACTTC	CASRKEGIGQYF	TRBV12-4*01, TRBV12-3*01	TRBV12-4, TRBV12-3	TRBJ2-7*01	TRBJ2-7	TRBD2*02	TRBD2	10	14	19	26	3	6	9
508	7.28E-05	TGTGCCAGCAGCTTAGGAGGAGAACTCCACTTT	CASSLGGELHF	TRBV11-2*01	TRBV11-2	TRBJ1-6*01	TRBJ1-6	TRBD2*02	TRBD2	15	18	21	24	2	2	4
507	7.27E-05	TGTGCCATCAGTGAGTTGTGGGGAAAAGGGTCACCCCTCCACTTT	CAISELWGKGSPLHF	TRBV10-3*01, TRBV10-3*02	TRBV10-3	TRBJ1-6*01	TRBJ1-6	TRBD1*01, TRBD2*02, TRBD2*01	TRBD1, TRBD2	15	26	29	30	10	0	10
507	7.27E-05	TGTGCCACCAAGGGTCCGGGACAGGGAATATATGGCTACACCTTC	CATKGPGQGIYGYTF	TRBV2*01, TRBV2*02, TRBV2*03	TRBV2	TRBJ1-2*01	TRBJ1-2	TRBD1*01	TRBD1	6	17	25	30	10	4	14
507	7.27E-05	TGTGCCAGCAGTGAAGCGGTGTTCAGCTATGGCTACACCTTC	CASSEAVFSYGYTF	TRBV2*01, TRBV2*03	TRBV2	TRBJ1-2*01	TRBJ1-2	TRBD1*01	TRBD1	16	23	25	26	6	0	6
507	7.27E-05	TGTGCCAGCAGCTTAGCAGGGAGTTCACCCCTCCACTTT	CASSLAGSSPLHF	TRBV7-2*04, TRBV7-2*01	TRBV7-2	TRBJ1-6*01	TRBJ1-6	TRBD2*02	TRBD2	16	18	22	23	1	0	1
507	7.27E-05	TGTGCCAGCAGCGATATTCTGGGGACTGAAGCTTTCTTT	CASSDILGTEAFF	TRBV25-1*01	TRBV25-1	TRBJ1-1*01	TRBJ1-1	TRBD1*01, TRBD2*01	TRBD1, TRBD2	10	20	23	24	9	0	9
506	7.25E-05	TGTGCCACCAGTGATTGGAGACGGGAGGGTGGCTACACCTTC	CATSDWRREGGYTF	TRBV24-1*01	TRBV24-1	TRBJ1-2*01	TRBJ1-2	TRBD2*02	TRBD2	15	21	28	29	5	0	5
506	7.25E-05	TGTGCCACCAGCAGAGAGGGCGGAGGCTACGAGCAGTACTTC	CATSREGGGYEQYF	TRBV15*02	TRBV15	TRBJ2-7*01	TRBJ2-7	TRBD2*02	TRBD2	11	21	25	26	9	0	9
505	7.24E-05	TGTGCCAGCCTTTGGTCCGAGGGTACCCATTCACCCCTCCACTTT	CASLWSEGTHSPLHF	TRBV2*01, TRBV2*02, TRBV2*03	TRBV2	TRBJ1-6*01	TRBJ1-6	TRBD2*02	TRBD2	8	18	22	28	9	5	14
505	7.24E-05	TGTGCCAGCAGTAGGGATGGCTACACCTTC	CASSRDGYTF	TRBV2*01, TRBV2*02, TRBV2*03	TRBV2	TRBJ1-2*01	TRBJ1-2	TRBD1*01, TRBD2*02	TRBD1, TRBD2	11	12	15	16	0	0	0
504	7.23E-05	TGTGCCAGGATCCCCTAAACTCTTAGCGGTCTATGCTACGAGCAGTACTTC	CARIP*TLSGLCYEQYF	TRBV25-1*01	TRBV25-1	TRBJ2-7*01	TRBJ2-7	TRBD2*02, TRBD2*01	TRBD2	7	23	28	35	15	6	21
504	7.23E-05	TGTGCCAGTAGCGACTAGATCACAGATACGCAGTATTTT	CASSD*ITDTQYF	TRBV19*01, TRBV19*03, TRBV19*02	TRBV19	TRBJ2-3*01	TRBJ2-3	TRBD2*02, TRBD2*01	TRBD2	11	12	17	20	0	2	2
503	7.21E-05	TGTGCCACCAGCAGGCAGACAGGGGGCGCGGGGCTACACCTTC	CATSRQT~GARGYTF	TRBV15*02	TRBV15	TRBJ1-2*01	TRBJ1-2	TRBD1*01	TRBD1	11	17	26	31	5	4	9
503	7.21E-05	TGTGCCACCAGTGATGTGGGGAATCAGCCCCAGCATTTT	CATSDVGNQPQHF	TRBV24-1*01	TRBV24-1	TRBJ1-5*01	TRBJ1-5	TRBD1*01, TRBD2*01	TRBD1, TRBD2	14	17	20	21	2	0	2
503	7.21E-05	TGTGCCAGCAAGAAGGACAGCCTCTATGGCTACACCTTC	CASKKDSLYGYTF	TRBV2*01, TRBV2*02, TRBV2*03	TRBV2	TRBJ1-2*01	TRBJ1-2	TRBD1*01	TRBD1	9	14	19	23	4	3	7
503	7.21E-05	TGTGCCACCAGTGTGGGAGTAAATGGCTACACCTTC	CATSVGVNGYTF	TRBV24-1*01	TRBV24-1	TRBJ1-2*01	TRBJ1-2	TRBD2*02	TRBD2	12	14	18	22	1	3	4
503	7.21E-05	TGTGCCAGCAGCTTAGGGCAGGACGAGCAGTACTTC	CASSLGQDEQYF	TRBV7-8*01	TRBV7-8	TRBJ2-7*01	TRBJ2-7	TRBD1*01	TRBD1	15	18	21	22	2	0	2
503	7.21E-05	TGCGCCAGCAGTACATCTTACAATGAGCAGTTCTTC	CASSTSYNEQFF	TRBV10-1*02, TRBV10-1*01	TRBV10-1	TRBJ2-1*01	TRBJ2-1	TRBD1*01	TRBD1	11	12	14	18	0	3	3
503	7.21E-05	TGCAGCGTTGAAGCAGGAATAAACACCATATATTTT	CSVEAGINTIYF	TRBV29-1*01	TRBV29-1	TRBJ1-3*01	TRBJ1-3	TRBD1*01	TRBD1	12	13	16	20	0	3	3
503	7.21E-05	TGCAGCGTTCTCGAGGGGGAGCTGTTTTTT	CSVLEGELFF	TRBV29-1*01, TRBV29-1*03	TRBV29-1	TRBJ2-2*01	TRBJ2-2	TRBD2*02	TRBD2	8	12	14	15	3	0	3
502	7.20E-05	TGTGCCACCAGCAGAGTGACTAGCGGAAGGTACGAGCAGTACTTC	CATSRVTSGRYEQYF	TRBV15*02	TRBV15	TRBJ2-7*01	TRBJ2-7	TRBD2*02, TRBD2*01	TRBD2	11	17	25	30	5	4	9
502	7.20E-05	TGCAGTGCGGAACCTCGGGACAGAAGCACAGATACGCAGTATTTT	CSAEPRDRSTDTQYF	TRBV20-1*06, TRBV20-1*03, TRBV20-1*01, TRBV20-1*04, TRBV20-1*05, TRBV20-1*02, TRBV20-1*07	TRBV20-1	TRBJ2-3*01	TRBJ2-3	TRBD1*01	TRBD1	7	16	22	24	8	1	9
502	7.20E-05	TGTGCCATCAGCCGGGACAGAAATTCACCCCTCCACTTT	CAISRDRNSPLHF	TRBV10-3*01, TRBV10-3*02	TRBV10-3	TRBJ1-6*01	TRBJ1-6	TRBD1*01	TRBD1	10	13	19	21	2	1	3
502	7.20E-05	TGCAGTGGGACAGGGGGCGATTTCTATGGCTACACCTTC	CSGTGGDFYGYTF	TRBV29-1*01, TRBV29-1*03	TRBV29-1	TRBJ1-2*01	TRBJ1-2	TRBD1*01	TRBD1	4	6	17	23	1	5	6
502	7.20E-05	TGCAGTGCTAGTCCGGACACTGAAGCTTTCTTT	CSASPDTEAFF	TRBV20-1*01, TRBV20-1*04, TRBV20-1*05, TRBV20-1*07	TRBV20-1	TRBJ1-1*01	TRBJ1-1	TRBD2*02, TRBD2*01	TRBD2	11	13	15	16	1	0	1
501	7.18E-05	TGTGCCATCAGTAGTCCCGGGACAGGGGCGAGGTCCTACGAGCAGTACTTC	CAISSPGTGARSYEQYF	TRBV10-3*01, TRBV10-3*02	TRBV10-3	TRBJ2-7*01	TRBJ2-7	TRBD1*01	TRBD1	11	18	27	33	6	5	11
501	7.18E-05	TGTGCCAGCCTTCCTCGGCCCCTCTCCTACAATGAGCAGTTCTTC	CASLPRPLSYNEQFF	TRBV2*01, TRBV2*02, TRBV2*03	TRBV2	TRBJ2-1*01	TRBJ2-1	TRBD1*01	TRBD1	8	17	21	23	8	1	9
501	7.18E-05	TGCAGCGTTGTACATCGCTTACTGGACTATGGCTACACCTTC	CSVVHRLLDYGYTF	TRBV29-1*01	TRBV29-1	TRBJ1-2*01	TRBJ1-2	TRBD2*02, TRBD2*01	TRBD2	9	15	18	25	5	6	11
501	7.18E-05	TGCAGCTCAACGGGGACCTAGCACAGATACGCAGTATTTT	CSSTGT*~TDTQYF	TRBV29-1*01, TRBV29-1*03	TRBV29-1	TRBJ2-3*01	TRBJ2-3	TRBD1*01, TRBD2*02, TRBD2*01	TRBD1, TRBD2	5	12	16	19	6	2	8
501	7.18E-05	TGCAGTGCTAGAAGGACAGTGAATTCACCCCTCCACTTT	CSARRTVNSPLHF	TRBV20-1*01, TRBV20-1*04, TRBV20-1*05, TRBV20-1*07	TRBV20-1	TRBJ1-6*01	TRBJ1-6	TRBD1*01	TRBD1	11	13	18	21	1	2	3
501	7.18E-05	TGTGCCAGCATCCGGCAGAATTCACCCCTCCACTTT	CASIRQNSPLHF	TRBV2*01, TRBV2*02, TRBV2*03	TRBV2	TRBJ1-6*01	TRBJ1-6	TRBD1*01, TRBD2*02, TRBD2*01	TRBD1, TRBD2	9	15	17	18	5	0	5
501	7.18E-05	TGCAGCGTTGCTTGGCAGACCTACGAGCAGTACTTC	CSVAWQTYEQYF	TRBV29-1*01	TRBV29-1	TRBJ2-7*01	TRBJ2-7	TRBD1*01	TRBD1	9	15	17	19	5	1	6
501	7.18E-05	TGTGCCATCACTAGGGTGAAAAACTGTTTTTT	CAITR~EKLFF	TRBV10-3*01, TRBV10-3*02	TRBV10-3	TRBJ1-4*01	TRBJ1-4	TRBD1*01, TRBD2*02, TRBD2*01	TRBD1, TRBD2	9	12	15	16	2	0	2
500	7.17E-05	TGTGCCAGCAGTTACAGGGGGGTTGGGGACGAGCAGTACTTC	CASSYRGVGDEQYF	TRBV2*01, TRBV2*02, TRBV2*03	TRBV2	TRBJ2-7*01	TRBJ2-7	TRBD1*01	TRBD1	11	13	20	28	1	7	8
500	7.17E-05	TGTGCCACCAGAAGGGACTACCTCCTTCGAGCAGTACTTC	CATRRDY~SFEQYF	TRBV24-1*01	TRBV24-1	TRBJ2-7*01	TRBJ2-7	TRBD2*02, TRBD2*01	TRBD2	10	13	19	21	2	1	3
499	7.15E-05	TGTGCCAGCAGTGAATGGGGTTCCGGGACAAATACCTACGAGCAGTACTTC	CASSEWGSGTNTYEQYF	TRBV25-1*01	TRBV25-1	TRBJ2-7*01	TRBJ2-7	TRBD1*01	TRBD1	15	24	29	34	8	4	12
499	7.15E-05	TGTGCCACCAGCAGACTAGCGGGAGGGCAGCGAGAGCAGTACTTC	CATSRLAGGQREQYF	TRBV15*02	TRBV15	TRBJ2-7*01	TRBJ2-7	TRBD2*02	TRBD2	11	13	26	33	1	6	7
499	7.15E-05	TGTGCCAGTCGGACTAGCGGGAGTAATTCAGATACGCAGTATTTT	CASRTSGSNSDTQYF	TRBV25-1*01	TRBV25-1	TRBJ2-3*01	TRBJ2-3	TRBD2*02	TRBD2	7	10	22	28	2	5	7
499	7.15E-05	TGTGCCACCAGTGGCACTAGCAATCAGCCCCAGCATTTT	CATSGTSNQPQHF	TRBV24-1*01	TRBV24-1	TRBJ1-5*01	TRBJ1-5			12	-1	-1	17	-1	-1	4
499	7.15E-05	TGCAGCGTTGGGACACGAGGAAACACCATATATTTT	CSVGTRGNTIYF	TRBV29-1*01	TRBV29-1	TRBJ1-3*01	TRBJ1-3	TRBD1*01	TRBD1	9	10	14	18	0	3	3
499	7.15E-05	TGCAGCGCAGCGGGATCAGGGTACGAGCAGTACTTC	CSAAGSGYEQYF	TRBV29-1*03	TRBV29-1	TRBJ2-7*01	TRBJ2-7	TRBD2*02	TRBD2	7	8	14	21	0	6	6
498	7.14E-05	TGCAGTGCCCCGGACAGGACGGACTACGAGCAGTACTTC	CSAPDRTDYEQYF	TRBV20-1*06, TRBV20-1*03, TRBV20-1*01, TRBV20-1*04, TRBV20-1*05, TRBV20-1*02, TRBV20-1*07	TRBV20-1	TRBJ2-7*01	TRBJ2-7	TRBD1*01	TRBD1	7	11	17	23	3	5	8
498	7.14E-05	TGTGCCAGCAGTCAGGGACACTACGAGCAGTACTTC	CASSQGHYEQYF	TRBV2*01, TRBV2*03	TRBV2	TRBJ2-7*01	TRBJ2-7	TRBD1*01	TRBD1	11	14	19	20	2	0	2
497	7.13E-05	TGTGCCAGCAGCTTCGGCGGGAGTTTAGCCGATACGCAGTATTTT	CASSFGGSLADTQYF	TRBV7-3*05, TRBV7-3*01	TRBV7-3	TRBJ2-3*01	TRBJ2-3	TRBD2*02	TRBD2	13	16	22	30	2	7	9
497	7.13E-05	TGTGCCAGCAGTGCTGCGGAGGCCCCCTACGAGCAGTACTTC	CASSAAEAPYEQYF	TRBV25-1*01	TRBV25-1	TRBJ2-7*01	TRBJ2-7	TRBD2*02	TRBD2	12	17	21	25	4	3	7
497	7.13E-05	TGTGCTAGCAGCTTAGACAGGACGGACGAGCAGTACTTC	CASSLDRTDEQYF	TRBV7-7*01	TRBV7-7	TRBJ2-7*01	TRBJ2-7	TRBD1*01	TRBD1	15	16	20	25	0	4	4
497	7.13E-05	TGTGCCAGGGCGGCGGATGGCTACACCTTC	CARAADGYTF	TRBV2*01, TRBV2*02, TRBV2*03	TRBV2	TRBJ1-2*01	TRBJ1-2	TRBD2*02, TRBD2*01	TRBD2	7	12	15	16	4	0	4
496	7.11E-05	TGCAGCGTTGGACAGCTTTTCCCACGAGCAGTACTTC	CSVGQL~SHEQYF	TRBV29-1*01	TRBV29-1	TRBJ2-7*01	TRBJ2-7	TRBD1*01	TRBD1	9	10	14	19	0	4	4
495	7.10E-05	TGTGCCACCAGCAGAGATCGGGCTAGCAGAGGCGAGCAGTACTTC	CATSRDRASRGEQYF	TRBV15*02	TRBV15	TRBJ2-7*01	TRBJ2-7	TRBD2*02, TRBD2*01	TRBD2	11	22	26	32	10	5	15
495	7.10E-05	TGCAGTGCTGCTCACCCACAGGGCGGCAATCAGCCCCAGCATTTT	CSAAHPQGGNQPQHF	TRBV20-1*06, TRBV20-1*03, TRBV20-1*01, TRBV20-1*04, TRBV20-1*05, TRBV20-1*02, TRBV20-1*07	TRBV20-1	TRBJ1-5*01	TRBJ1-5	TRBD1*01	TRBD1	8	17	22	25	8	2	10
495	7.10E-05	TGTGCCACCAGTGTAGTGACAGATACGCAGTATTTT	CATSVVTDTQYF	TRBV24-1*01	TRBV24-1	TRBJ2-3*01	TRBJ2-3	TRBD2*02, TRBD2*01	TRBD2	12	13	16	18	0	1	1
495	7.10E-05	TGCAGCGTTGAAGAAGGCGGGGAGCTGTTTTTT	CSVEEGGELFF	TRBV29-1*01	TRBV29-1	TRBJ2-2*01	TRBJ2-2	TRBD1*01, TRBD2*02	TRBD1, TRBD2	13	14	16	17	0	0	0
495	7.10E-05	TGCAGCGTAGGGGTGGATGGCTACACCTTC	CSVGVDGYTF	TRBV29-1*01	TRBV29-1	TRBJ1-2*01	TRBJ1-2	TRBD1*01	TRBD1	7	8	12	16	0	3	3
494	7.08E-05	TGTGCCAGCAGTCACCCATCGGGAGCCTCTACGAGCAGTACTTC	CASSHPS~SLYEQYF	TRBV25-1*01	TRBV25-1	TRBJ2-7*01	TRBJ2-7	TRBD2*02	TRBD2	11	19	24	28	7	3	10
494	7.08E-05	TGTGCCAGCAGCTTTACTTCGAGTTCACCCCTCCACTTT	CASSFTSSSPLHF	TRBV7-9*03, TRBV7-9*01, TRBV7-9*04, TRBV7-9*02	TRBV7-9	TRBJ1-6*01	TRBJ1-6	TRBD2*02, TRBD2*01	TRBD2	13	15	17	23	1	5	6
493	7.07E-05	TGTGCCAGCAGCTTGGACGGAGATTCACCCCTCCACTTT	CASSLDGDSPLHF	TRBV7-9*01, TRBV7-9*02	TRBV7-9	TRBJ1-6*01	TRBJ1-6	TRBD1*01, TRBD2*02, TRBD2*01	TRBD1, TRBD2	13	14	17	22	0	4	4
492	7.05E-05	TGTGCCAGCAGTCCCCCGGGACTGATATACGAGCAGTACTTC	CASSPPGLIYEQYF	TRBV25-1*01	TRBV25-1	TRBJ2-7*01	TRBJ2-7	TRBD2*02, TRBD2*01	TRBD2	11	17	22	27	5	4	9
492	7.05E-05	TGTGCCAGCAGCCAACAGGGGCGAGGTTCACCCCTCCACTTT	CASSQQGRGSPLHF	TRBV7-8*03	TRBV7-8	TRBJ1-6*01	TRBJ1-6	TRBD1*01	TRBD1	12	14	20	26	1	5	6
492	7.05E-05	TGTGCCATCAGTTACGGACAGGGCTTTGGCTACACCTTC	CAISYGQGFGYTF	TRBV10-3*01, TRBV10-3*02	TRBV10-3	TRBJ1-2*01	TRBJ1-2	TRBD1*01	TRBD1	11	15	22	26	3	3	6
492	7.05E-05	TGTGCCAGCAGCTTACAATTGGCCTACGAGCAGTACTTC	CASSLQLAYEQYF	TRBV7-9*01, TRBV7-9*04, TRBV7-9*02	TRBV7-9	TRBJ2-7*01	TRBJ2-7	TRBD1*01	TRBD1	14	-1	-1	22	-1	-1	7
491	7.04E-05	TGTGCCAGCTCTAGATGGGAGCGGGGGGCGCCACAATGAGCAGTTCTTC	CASSRWER~GRHNEQFF	TRBV25-1*01	TRBV25-1	TRBJ2-1*01	TRBJ2-1	TRBD2*01	TRBD2	8	19	27	32	10	4	14
491	7.04E-05	TGCGCCAGTCACCGGGACGAGATGGGATTCACCCCTCCACTTT	CASHRDE~WDSPLHF	TRBV10-1*02, TRBV10-1*01	TRBV10-1	TRBJ1-6*01	TRBJ1-6	TRBD1*01, TRBD2*02, TRBD2*01	TRBD1, TRBD2	7	13	17	26	5	8	13
491	7.04E-05	TGTGCCAGCAGTCCGATGGGAGGAGGTTACGAGCAGTACTTC	CASSPMGGGYEQYF	TRBV25-1*01	TRBV25-1	TRBJ2-7*01	TRBJ2-7	TRBD2*02	TRBD2	11	17	22	27	5	4	9
491	7.04E-05	TGTGCCATCACAGGATGATCCACGAGCAGTACTTC	CAITG*~HEQYF	TRBV10-3*01, TRBV10-3*02	TRBV10-3	TRBJ2-7*01	TRBJ2-7	TRBD1*01	TRBD1	9	10	13	21	0	7	7
490	7.03E-05	TGCAGCGTTCACCCAGGAGCAGGAAGGGAATTCACCCCTCCACTTT	CSVHPGAG~GNSPLHF	TRBV29-1*01	TRBV29-1	TRBJ1-6*01	TRBJ1-6	TRBD1*01, TRBD2*02	TRBD1, TRBD2	8	24	27	28	15	0	15
490	7.03E-05	TGCAGCGTTGAAGGGACAGGGCTCTACGAGCAGTACTTC	CSVEGTGLYEQYF	TRBV29-1*01	TRBV29-1	TRBJ2-7*01	TRBJ2-7	TRBD1*01	TRBD1	12	13	20	30	0	9	9
490	7.03E-05	TGTGCCAGCAGCCACCGCTACGAGCAGTACTTC	CASSHRYEQYF	TRBV7-6*01, TRBV7-6*02	TRBV7-6	TRBJ2-7*01	TRBJ2-7	TRBD2*02, TRBD2*01	TRBD2	11	14	16	17	2	0	2
489	7.01E-05	TGCAGTGCTAGAGACGAACAGGGTACACCCCTCCACTTT	CSARDEQGTPLHF	TRBV20-1*01, TRBV20-1*05, TRBV20-1*07	TRBV20-1	TRBJ1-6*01	TRBJ1-6	TRBD1*01	TRBD1	13	17	22	25	3	2	5
489	7.01E-05	TGTGCCAGCAGTGAGAATTCACCCCTCCACTTT	CASSENSPLHF	TRBV25-1*01	TRBV25-1	TRBJ1-6*01	TRBJ1-6	TRBD2*02	TRBD2	13	-1	-1	15	-1	-1	1
489	7.01E-05	TGTGCCAGCAGCGGGGCCGCGGGGCAGTACTTC	CASSGAAGQYF	TRBV2*01, TRBV2*02, TRBV2*03	TRBV2	TRBJ2-7*01	TRBJ2-7	TRBD1*01, TRBD2*02, TRBD2*01	TRBD1, TRBD2	10	12	16	23	1	6	7
488	7.00E-05	TGTGCCACCAGTGATTTAGACCCGGGCCCTAGGCCTACGAGCAGTACTTC	CATSDLDP~P*AYEQYF	TRBV24-1*01	TRBV24-1	TRBJ2-7*01	TRBJ2-7	TRBD1*01, TRBD2*02, TRBD2*01	TRBD1, TRBD2	16	23	26	33	6	6	12
488	7.00E-05	TGTGCCACCAGTGATCCCCCTCGACGAGGCTACACCTTC	CATSDPPRRGYTF	TRBV24-1*01	TRBV24-1	TRBJ1-2*01	TRBJ1-2	TRBD1*01	TRBD1	14	15	20	27	0	6	6
488	7.00E-05	TGCAGTGCTAGGGATCCAAATTCACCCCTCCACTTT	CSARDPNSPLHF	TRBV20-1*01, TRBV20-1*04, TRBV20-1*05, TRBV20-1*07	TRBV20-1	TRBJ1-6*01	TRBJ1-6	TRBD1*01, TRBD2*02, TRBD2*01	TRBD1, TRBD2	10	11	13	18	0	4	4
487	6.98E-05	TGTGCCAGCAGTGGAAAGTGGAGGGGTTGAACACTGAAGCTTTCTTT	CASSGKWR~LNTEAFF	TRBV6-4*02, TRBV6-4*01	TRBV6-4	TRBJ1-1*01	TRBJ1-1	TRBD2*02	TRBD2	12	19	24	27	6	2	8
487	6.98E-05	TGTGCCAGCAGTGAAAGAGTGACAGGGGACAGTGAGCAGTTCTTC	CASSERVTGDSEQFF	TRBV25-1*01	TRBV25-1	TRBJ2-1*01	TRBJ2-1	TRBD1*01	TRBD1	14	20	27	28	5	0	5
487	6.98E-05	TGTGCCACCAGCTATCCCCACAGCCCCTATGGCTACACCTTC	CATSYPHSPYGYTF	TRBV15*02	TRBV15	TRBJ1-2*01	TRBJ1-2	TRBD1*01, TRBD2*02, TRBD2*01	TRBD1, TRBD2	11	19	22	26	7	3	10
487	6.98E-05	TGTGCCAGCAGCCCAAGGGACGCGGGCCATGGCTACACCTTC	CASSPRDAGHGYTF	TRBV7-6*01, TRBV7-6*02	TRBV7-6	TRBJ1-2*01	TRBJ1-2	TRBD1*01, TRBD2*02, TRBD2*01	TRBD1, TRBD2	11	16	20	28	4	7	11
487	6.98E-05	TGCAGCGCCTTACCTAGCGGGAGAAGAGAGACCCAGTACTTC	CSALPSGRRETQYF	TRBV29-1*01, TRBV29-1*03	TRBV29-1	TRBJ2-5*01	TRBJ2-5	TRBD2*02	TRBD2	7	13	22	26	5	3	8
487	6.98E-05	TGTGCTAGCAGCTTAGCGGGAGGCTACGAGCAGTACTTC	CASSLAGGYEQYF	TRBV7-7*01	TRBV7-7	TRBJ2-7*01	TRBJ2-7	TRBD2*02	TRBD2	16	17	22	23	0	0	0
486	6.97E-05	TGCAGCGTTGTAGGGCAGGCGTAATCAGCCCCAGCATTTT	CSVVGQA~NQPQHF	TRBV29-1*01	TRBV29-1	TRBJ1-5*01	TRBJ1-5	TRBD1*01, TRBD2*02	TRBD1, TRBD2	9	15	18	22	5	3	8
486	6.97E-05	TGTGCCAGCCATCGGACAGGGCAAAGTGGCTACACCTTC	CASHRTGQSGYTF	TRBV2*01, TRBV2*02, TRBV2*03	TRBV2	TRBJ1-2*01	TRBJ1-2	TRBD1*01	TRBD1	8	13	20	26	4	5	9
486	6.97E-05	TGTGCCAGCAGCCTACCAGCGAATTCACCCCTCCACTTT	CASSLPANSPLHF	TRBV7-9*01, TRBV7-9*02	TRBV7-9	TRBJ1-6*01	TRBJ1-6	TRBD2*02, TRBD2*01	TRBD2	11	17	20	21	5	0	5
486	6.97E-05	TGTGCCACCGTGGGGGGGCCGTACGAGCAGTACTTC	CATVGGPYEQYF	TRBV15*02	TRBV15	TRBJ2-7*01	TRBJ2-7	TRBD2*01	TRBD2	8	11	17	27	2	9	11
485	6.95E-05	TGTGCCAGCAGCCAGGGGAGCGGGAGGGGTTTTAGCACAGATACGCAGTATTTT	CASSQGSGRGFSTDTQYF	TRBV3-1*01	TRBV3-1	TRBJ2-3*01	TRBJ2-3	TRBD2*02	TRBD2	11	18	27	33	6	5	11
485	6.95E-05	TGTGCCAGCAGTGAATTAGGTTGCTGGGTCCAACGCCACGAGCAGTACTTC	CASSELGCWVQRHEQYF	TRBV25-1*01	TRBV25-1	TRBJ2-7*01	TRBJ2-7	TRBD1*01, TRBD2*02, TRBD2*01	TRBD1, TRBD2	15	27	30	37	11	6	17
485	6.95E-05	TGTGCCAGCAGCTCGGAGGGACAGGGGGACTCACCCCTCCACTTT	CASSSEGQGDSPLHF	TRBV7-2*04, TRBV7-2*01	TRBV7-2	TRBJ1-6*01	TRBJ1-6	TRBD1*01	TRBD1	12	17	27	30	4	2	6
485	6.95E-05	TGTGCCAGCAGCTTCCGGTCGAGAAACAATGAGCAGTTCTTC	CASSFRSRNNEQFF	TRBV7-2*04, TRBV7-2*01	TRBV7-2	TRBJ2-1*01	TRBJ2-1	TRBD1*01, TRBD2*02, TRBD2*01	TRBD1, TRBD2	13	17	19	25	3	5	8
485	6.95E-05	TGCAGCGCAGCCGACGGGTACACTGAAGCTTTCTTT	CSAADGYTEAFF	TRBV29-1*03	TRBV29-1	TRBJ1-1*01	TRBJ1-1	TRBD2*02, TRBD2*01	TRBD2	7	14	17	19	6	1	7
484	6.94E-05	TGTGCCGTCAGTGTAATAACCGGGACTAAGACCAACGTTACGCAGTATTTT	CAVSVITGTKTNVTQYF	TRBV10-3*01, TRBV10-3*02	TRBV10-3	TRBJ2-3*01	TRBJ2-3	TRBD2*02, TRBD2*01	TRBD2	12	21	27	38	8	10	18
484	6.94E-05	TGTGCCAGCAGCATCGGGCGGGCAAATTCACCCCTCCACTTT	CASSIGRANSPLHF	TRBV7-6*01	TRBV7-6	TRBJ1-6*01	TRBJ1-6	TRBD2*02, TRBD2*01	TRBD2	11	17	21	24	5	2	7
484	6.94E-05	TGCAGCGTCTGCCGGGACGCATCCTACGAGCAGTACTTC	CSVCRDASYEQYF	TRBV29-1*01, TRBV29-1*03	TRBV29-1	TRBJ2-7*01	TRBJ2-7	TRBD1*01, TRBD2*02, TRBD2*01	TRBD1, TRBD2	7	13	17	21	5	3	8
484	6.94E-05	TGTGCCAGCTACGAGGGCAACTACGAGCAGTACTTC	CASYEGNYEQYF	TRBV2*01, TRBV2*02, TRBV2*03	TRBV2	TRBJ2-7*01	TRBJ2-7	TRBD2*02	TRBD2	8	12	16	20	3	3	6
484	6.94E-05	TGTGCCAGCAGAACGGGGCTCACTGAAGCTTTCTTT	CASRTGLTEAFF	TRBV25-1*01	TRBV25-1	TRBJ1-1*01	TRBJ1-1	TRBD1*01, TRBD2*01	TRBD1, TRBD2	10	14	18	20	3	1	4
483	6.92E-05	TGTGCCAGCAGTGACTAAAGGACAGCCCGAGGATAGTATGGCTACACCTTC	CASSD*RTARG*YGYTF	TRBV25-1*01	TRBV25-1	TRBJ1-2*01	TRBJ1-2	TRBD1*01	TRBD1	13	19	24	36	5	11	16
483	6.92E-05	TGTGCCAGCAGCTTAGCGGCAGGGACGAACACTGAAGCTTTCTTT	CASSLAAGTNTEAFF	TRBV7-2*04, TRBV7-2*01	TRBV7-2	TRBJ1-1*01	TRBJ1-1	TRBD1*01, TRBD2*02, TRBD2*01	TRBD1, TRBD2	16	21	25	26	4	0	4
483	6.92E-05	TGCAGTGCTCATGGGGTTGGGGTCACAAGAGACCCAGTACTTC	CSAHGVG~SQETQYF	TRBV20-1*06, TRBV20-1*03, TRBV20-1*01, TRBV20-1*04, TRBV20-1*05, TRBV20-1*02, TRBV20-1*07	TRBV20-1	TRBJ2-5*01	TRBJ2-5	TRBD1*01, TRBD2*01	TRBD1, TRBD2	8	18	21	25	9	3	12
483	6.92E-05	TGTGCCATCAGTGAGTCCGACAGGGATGGCTACACCTTC	CAISESDRDGYTF	TRBV10-3*01, TRBV10-3*02	TRBV10-3	TRBJ1-2*01	TRBJ1-2	TRBD1*01	TRBD1	16	18	24	25	1	0	1
483	6.92E-05	TGTGCCACCTCCGGACAGGCAGCCTATGGCTACACCTTC	CATSGQAAYGYTF	TRBV2*01, TRBV2*02, TRBV2*03	TRBV2	TRBJ1-2*01	TRBJ1-2	TRBD1*01	TRBD1	6	12	18	23	5	4	9
483	6.92E-05	TGCAGCGTTGAGTTGGGTTCCGAGCAGTACTTC	CSVELGSEQYF	TRBV29-1*01	TRBV29-1	TRBJ2-7*01	TRBJ2-7	TRBD1*01, TRBD2*02, TRBD2*01	TRBD1, TRBD2	10	14	16	20	3	3	6
482	6.91E-05	TGTGCCAGCAGTGAATAGCATACCGACAGGGTATAGCACAGATACGCAGTATTTT	CASSE*HTD~GYSTDTQYF	TRBV25-1*01	TRBV25-1	TRBJ2-3*01	TRBJ2-3	TRBD1*01	TRBD1	16	24	30	34	7	3	10
482	6.91E-05	TGTGCCAGCAGCCCCCTAGCGGGAGGGCCCTACGAGCAGTACTTC	CASSPLAGGPYEQYF	TRBV7-2*04, TRBV7-2*01	TRBV7-2	TRBJ2-7*01	TRBJ2-7	TRBD2*02	TRBD2	11	15	26	28	3	1	4
482	6.91E-05	TGCAGTGCCTTAGTCGGACAGGGGGAAGGTTCACCCCTCCACTTT	CSALVGQGEGSPLHF	TRBV20-1*06, TRBV20-1*03, TRBV20-1*01, TRBV20-1*04, TRBV20-1*05, TRBV20-1*02, TRBV20-1*07	TRBV20-1	TRBJ1-6*01	TRBJ1-6	TRBD1*01	TRBD1	7	15	24	29	7	4	11
482	6.91E-05	TGCAGTGCTAGGACGAGGGGGGGTTGGCAGCCCCAGCATTTT	CSARTRGGWQPQHF	TRBV20-1*06, TRBV20-1*03, TRBV20-1*01, TRBV20-1*04, TRBV20-1*05, TRBV20-1*02, TRBV20-1*07	TRBV20-1	TRBJ1-5*01	TRBJ1-5	TRBD2*01	TRBD2	10	16	22	27	5	4	9
482	6.91E-05	TGCAGCGTTGAGACTAGTATAAGCGAGCAGTACTTC	CSVETSISEQYF	TRBV29-1*01	TRBV29-1	TRBJ2-7*01	TRBJ2-7	TRBD2*02, TRBD2*01	TRBD2	10	11	16	23	0	6	6
481	6.90E-05	TGCAGTGCTAGAGATCGCCCTAGCGACCTCTCCTACGAGCAGTACTTC	CSARDRPSDLSYEQYF	TRBV20-1*01, TRBV20-1*05, TRBV20-1*07	TRBV20-1	TRBJ2-7*01	TRBJ2-7	TRBD2*02, TRBD2*01	TRBD2	13	19	24	29	5	4	9
481	6.90E-05	TGTGCCATCGCTCAGTTAGGCGACTATAATTCACCCCTCCACTTT	CAIAQLGDYNSPLHF	TRBV10-3*01, TRBV10-3*02	TRBV10-3	TRBJ1-6*01	TRBJ1-6	TRBD1*01, TRBD2*02, TRBD2*01	TRBD1, TRBD2	8	17	19	23	8	3	11
481	6.90E-05	TGTGCCAGCAGCGTAGGCAGGGGAGAGGATTCACCCCTCCACTTT	CASSVGRGEDSPLHF	TRBV9*02, TRBV9*01	TRBV9	TRBJ1-6*01	TRBJ1-6	TRBD1*01	TRBD1	15	17	22	28	1	5	6
480	6.88E-05	TGTGCCATCAGTGAGACAGGAAGATACGAGCAGTACTTC	CAISETGRYEQYF	TRBV10-3*01, TRBV10-3*02	TRBV10-3	TRBJ2-7*01	TRBJ2-7	TRBD1*01	TRBD1	14	15	19	24	0	4	4
480	6.88E-05	TGTGCCACCCAAGGACAGGGGAATCAGCCCCAGCATTTT	CATQGQGNQPQHF	TRBV24-1*01	TRBV24-1	TRBJ1-5*01	TRBJ1-5	TRBD1*01	TRBD1	8	12	20	21	3	0	3
480	6.88E-05	TGTGCCAGCAGTGGAAGTGGGTACGAGCAGTACTTC	CASSGSGYEQYF	TRBV2*01, TRBV2*03	TRBV2	TRBJ2-7*01	TRBJ2-7	TRBD1*01, TRBD2*02, TRBD2*01	TRBD1, TRBD2	12	18	20	21	5	0	5
480	6.88E-05	TGCAGCGTTGGAGGCGGCTCCTACGAGCAGTACTTC	CSVGGGSYEQYF	TRBV29-1*01	TRBV29-1	TRBJ2-7*01	TRBJ2-7	TRBD2*02, TRBD2*01	TRBD2	9	13	16	17	3	0	3
480	6.88E-05	TGTGCCAGCAGCTTCGGGGATACGCAGTATTTT	CASSFGDTQYF	TRBV7-6*01	TRBV7-6	TRBJ2-3*01	TRBJ2-3	TRBD2*02, TRBD2*01	TRBD2	13	14	17	18	0	0	0
480	6.88E-05	TGCAGCGCTGGGGGGGTGGACGAGCAGTACTTC	CSAGGVDEQYF	TRBV29-1*03	TRBV29-1	TRBJ2-7*01	TRBJ2-7	TRBD2*01	TRBD2	7	9	15	19	1	3	4
479	6.87E-05	TGTGCCAGCAGTGATCAGGGTCCCCCTAAAGCTTTCTTT	CASSDQGPPKAFF	TRBV2*01, TRBV2*02, TRBV2*03	TRBV2	TRBJ1-1*01	TRBJ1-1	TRBD1*01	TRBD1	13	21	26	28	7	1	8
479	6.87E-05	TGCAGCGTTGTTTCCTCCCTTACGAGCAGTACTTC	CSVVSS~YEQYF	TRBV29-1*01	TRBV29-1	TRBJ2-7*01	TRBJ2-7	TRBD2*02	TRBD2	9	13	18	20	3	1	4
478	6.85E-05	TGTGCTAGCAGCTTGGATCAGTCCTACGAGCAGTACTTC	CASSLDQSYEQYF	TRBV7-7*01	TRBV7-7	TRBJ2-7*01	TRBJ2-7	TRBD1*01, TRBD2*02, TRBD2*01	TRBD1, TRBD2	13	18	20	21	4	0	4
478	6.85E-05	TGTGCCAGCAGTGTAGCGGGAGTCCAGGAGCAGTTCTTC	CASSVAGVQEQFF	TRBV25-1*01	TRBV25-1	TRBJ2-1*01	TRBJ2-1	TRBD2*02	TRBD2	12	13	21	27	0	5	5
478	6.85E-05	TGTGCCAGCAGCCGGGGACAGTATCAGCCCCAGCATTTT	CASSRGQYQPQHF	TRBV25-1*01	TRBV25-1	TRBJ1-5*01	TRBJ1-5	TRBD1*01	TRBD1	10	14	20	22	3	1	4
477	6.84E-05	TGTGCCAGCAGTGTACTCGGGACAGCTGAGACAGCTTGTCCCAGTACTTC	CASSVLGT~*DSLSQYF	TRBV25-1*01	TRBV25-1	TRBJ2-5*01	TRBJ2-5	TRBD1*01	TRBD1	12	18	24	39	5	14	19
477	6.84E-05	TGTGCCACCAGTGATTCCGGGACGGCAGGCTACGAGCAGTACTTC	CATSDSGTAGYEQYF	TRBV24-1*01	TRBV24-1	TRBJ2-7*01	TRBJ2-7	TRBD1*01, TRBD2*02, TRBD2*01	TRBD1, TRBD2	15	18	22	29	2	6	8
477	6.84E-05	TGTGCCACCACGGCAGGGCTTACCGATGAGCAGTTCTTC	CATTAGLTDEQFF	TRBV24-1*01	TRBV24-1	TRBJ2-1*01	TRBJ2-1	TRBD1*01	TRBD1	9	13	17	25	3	7	10
477	6.84E-05	TGTGCGTGAGGGGACAGAAGCTTAAAGGAGCAGTACTTC	CA*GDRSLKEQYF	TRBV24-1*01	TRBV24-1	TRBJ2-7*01	TRBJ2-7	TRBD1*01	TRBD1	4	10	16	27	5	10	15
476	6.82E-05	TGTGCCAGCAGCAGGGGGACAGGGATGAGTTCACCCCTCCACTTT	CASSRGTGMSSPLHF	TRBV7-6*01, TRBV7-6*02	TRBV7-6	TRBJ1-6*01	TRBJ1-6	TRBD1*01	TRBD1	11	15	23	29	3	5	8
476	6.82E-05	TGTGCCAGCAGGACAATGGGACAGGGCACGAATGAGCAGTTCTTC	CASRTMGQGTNEQFF	TRBV25-1*01	TRBV25-1	TRBJ2-1*01	TRBJ2-1	TRBD1*01	TRBD1	10	17	25	30	6	4	10
476	6.82E-05	TGCAGTGCTCAACCGGGACAGGGTGTGGGGAATGGCTACACCTTC	CSAQPGQGVGNGYTF	TRBV20-1*06, TRBV20-1*03, TRBV20-1*01, TRBV20-1*04, TRBV20-1*05, TRBV20-1*02, TRBV20-1*07	TRBV20-1	TRBJ1-2*01	TRBJ1-2	TRBD1*01	TRBD1	8	14	22	31	5	8	13
476	6.82E-05	TGTGCCATCAAGGGGGTTAGAAATGGCTACACCTTC	CAIKGVRNGYTF	TRBV10-3*01, TRBV10-3*02	TRBV10-3	TRBJ1-2*01	TRBJ1-2	TRBD1*01	TRBD1	9	10	15	22	0	6	6
476	6.82E-05	TGTGCCAGCAGCTTAGAGAATTCACCCCTCCACTTT	CASSLENSPLHF	TRBV7-2*04, TRBV7-2*01	TRBV7-2	TRBJ1-6*01	TRBJ1-6	TRBD2*02	TRBD2	15	-1	-1	18	-1	-1	2
476	6.82E-05	TGTGCCAGCATCGGACAGAGTGAAGCTTTCTTT	CASIGQSEAFF	TRBV25-1*01	TRBV25-1	TRBJ1-1*01	TRBJ1-1	TRBD1*01	TRBD1	9	12	17	20	2	2	4
476	6.82E-05	TGTGCCAGCAGCTTAGACCACGAGCAGTACTTC	CASSLDHEQYF	TRBV7-6*01	TRBV7-6	TRBJ2-7*01	TRBJ2-7	TRBD2*02	TRBD2	15	-1	-1	19	-1	-1	3
476	6.82E-05	TGCAGTGCTGTGACAGGGGTTGGCTACACCTTC	CSAVTGVGYTF	TRBV20-1*06, TRBV20-1*03, TRBV20-1*01, TRBV20-1*04, TRBV20-1*05, TRBV20-1*02, TRBV20-1*07	TRBV20-1	TRBJ1-2*01	TRBJ1-2	TRBD1*01	TRBD1	8	11	18	20	2	1	3
475	6.81E-05	TGTGCCAGCAGCTTAGTCCGGGACTAGCACACCAAGAGACCCAGTACTTC	CASSLVRD~AHQETQYF	TRBV7-2*04, TRBV7-2*01	TRBV7-2	TRBJ2-5*01	TRBJ2-5	TRBD2*02, TRBD2*01	TRBD2	15	19	27	30	3	2	5
475	6.81E-05	TGTGCCAGCAGCTCCCACAGCAGGGTCGACGATTCACCCCTCCACTTT	CASSSHSRVDDSPLHF	TRBV7-2*04, TRBV7-2*01	TRBV7-2	TRBJ1-6*01	TRBJ1-6	TRBD1*01	TRBD1	12	20	24	31	7	6	13
475	6.81E-05	TGCAGTGCCAGGGGTAGCGGGAGTGGATCTTCCTACGAGCAGTACTTC	CSARGSGSGSSYEQYF	TRBV20-1*01, TRBV20-1*04, TRBV20-1*05, TRBV20-1*07	TRBV20-1	TRBJ2-7*01	TRBJ2-7	TRBD2*02	TRBD2	7	14	22	30	6	7	13
475	6.81E-05	TGTGCCACCAGTGATCGGGTTACCTACGAGCAGTACTTC	CATSDRVTYEQYF	TRBV24-1*01	TRBV24-1	TRBJ2-7*01	TRBJ2-7	TRBD2*02, TRBD2*01	TRBD2	14	15	18	22	0	3	3
475	6.81E-05	TGTGCCAGCAGTGTCCTCTCTGGAAACACCATATATTTT	CASSVLSGNTIYF	TRBV25-1*01	TRBV25-1	TRBJ1-3*01	TRBJ1-3	TRBD1*01, TRBD2*02, TRBD2*01	TRBD1, TRBD2	12	14	16	17	1	0	1
475	6.81E-05	TGTGCCACTAGTCAGGGTGTTAACGAGCAGTACTTC	CATSQGVNEQYF	TRBV10-3*01, TRBV10-3*02	TRBV10-3	TRBJ2-7*01	TRBJ2-7	TRBD2*02, TRBD2*01	TRBD2	6	7	12	22	0	9	9
474	6.80E-05	TGTGCCATCAGTGAGTCCGCGAAGAAGGAGGGCTACACCTTC	CAISESAKKEGYTF	TRBV10-3*01, TRBV10-3*02	TRBV10-3	TRBJ1-2*01	TRBJ1-2	TRBD2*02	TRBD2	11	13	17	30	1	12	13
474	6.80E-05	TGTGCCAGCAGCTACCGCATAGATTCACCCCTCCACTTT	CASSYRIDSPLHF	TRBV7-9*03, TRBV7-9*01, TRBV7-9*04, TRBV7-9*02	TRBV7-9	TRBJ1-6*01	TRBJ1-6	TRBD2*02, TRBD2*01	TRBD2	12	14	17	22	1	4	5
474	6.80E-05	TGTGCCAGCTCGTTAGGGATGCATGGCTACACCTTC	CASSLGMHGYTF	TRBV2*01, TRBV2*02, TRBV2*03	TRBV2	TRBJ1-2*01	TRBJ1-2	TRBD1*01, TRBD2*02, TRBD2*01	TRBD1, TRBD2	8	15	18	22	6	3	9
473	6.78E-05	TGTGCCATCAGTGATACGGACAGGGGATGGCAGCCCCAGCATTTT	CAISDTDRGWQPQHF	TRBV10-3*01, TRBV10-3*02	TRBV10-3	TRBJ1-5*01	TRBJ1-5	TRBD1*01	TRBD1	13	17	25	30	3	4	7
473	6.78E-05	TGTGCCACCAGTGAGTCAGGGGGCATGTATCAGCCCCAGCATTTT	CATSESGGMYQPQHF	TRBV24-1*01	TRBV24-1	TRBJ1-5*01	TRBJ1-5	TRBD1*01	TRBD1	13	16	23	28	2	4	6
473	6.78E-05	TGTGCCAGCAGTCCCACAAGGGGGCCTACCTACGAGCAGTACTTC	CASSPTRGPTYEQYF	TRBV2*01, TRBV2*02, TRBV2*03	TRBV2	TRBJ2-7*01	TRBJ2-7	TRBD1*01	TRBD1	11	18	24	28	6	3	9
473	6.78E-05	TGTGCCACCAGCAGAGTGGATCTGGAGGGGGAAGCTTTCTTT	CATSRVDLEGEAFF	TRBV15*02	TRBV15	TRBJ1-1*01	TRBJ1-1	TRBD2*02	TRBD2	11	23	28	30	11	1	12
473	6.78E-05	TGTGCCAGCAGTGTGGAGGCGCGCTACGAGCAGTACTTC	CASSVEARYEQYF	TRBV2*01, TRBV2*02, TRBV2*03	TRBV2	TRBJ2-7*01	TRBJ2-7	TRBD2*02	TRBD2	12	14	18	23	1	4	5
473	6.78E-05	TGTGCCAGCAGAGCCTTGGACAGGACACAGCATTTT	CASRALDRTQHF	TRBV2*01, TRBV2*02, TRBV2*03	TRBV2	TRBJ1-5*01	TRBJ1-5	TRBD1*01	TRBD1	10	17	23	27	6	3	9
472	6.77E-05	TGTGCCAGCAGTGTAAAAACCTCGACAGAGCCGAACTATCCCAGCATTTT	CASSVKTS~RAELSQHF	TRBV25-1*01	TRBV25-1	TRBJ1-5*01	TRBJ1-5	TRBD1*01	TRBD1	12	23	27	39	10	11	21
472	6.77E-05	TGTGCCATCAGTGAGTCGGCAGGGATCAATAATTCACCCCTCCACTTT	CAISESAGINNSPLHF	TRBV10-3*01, TRBV10-3*02	TRBV10-3	TRBJ1-6*01	TRBJ1-6	TRBD1*01	TRBD1	16	19	23	28	2	4	6
472	6.77E-05	TGCGCCAGGAACCGGGACTAGCGGTTTTCGCCTACGAGCAGTACTTC	CARNRD*R~FAYEQYF	TRBV10-2*01	TRBV10-2	TRBJ2-7*01	TRBJ2-7	TRBD2*02, TRBD2*01	TRBD2	7	13	23	30	5	6	11
472	6.77E-05	TGTGCCAGCAGCTTATTGGGGGGGCTGAACGAGCAGTACTTC	CASSLLGGLNEQYF	TRBV7-2*04, TRBV7-2*01	TRBV7-2	TRBJ2-7*01	TRBJ2-7	TRBD2*01	TRBD2	14	17	23	28	2	4	6
472	6.77E-05	TGTGCCATCAGAGACAGGTTATGCACAGCCCCAGCATTTT	CAIRDRL~AQPQHF	TRBV10-3*01, TRBV10-3*02	TRBV10-3	TRBJ1-5*01	TRBJ1-5	TRBD1*01	TRBD1	10	12	17	25	1	7	8
472	6.77E-05	TGTGCCAGCAGCTGGTCAGGGGGCGATGGCTACACCTTC	CASSWSGGDGYTF	TRBV7-9*03, TRBV7-9*01, TRBV7-9*04, TRBV7-9*02	TRBV7-9	TRBJ1-2*01	TRBJ1-2	TRBD1*01	TRBD1	12	16	23	25	3	1	4
471	6.75E-05	TGTGCCACCAGCAGAGACTTTGGACAGCGGATAGACTATGGCTACACCTTC	CATSRDFGQRIDYGYTF	TRBV15*02	TRBV15	TRBJ1-2*01	TRBJ1-2	TRBD1*01	TRBD1	11	21	26	34	9	7	16
471	6.75E-05	TGCAGCGTTGCATTGGGGACAGGGGGAGATCAGCCCCAGCATTTT	CSVALGTGGDQPQHF	TRBV29-1*01	TRBV29-1	TRBJ1-5*01	TRBJ1-5	TRBD1*01	TRBD1	9	15	25	28	5	2	7
471	6.75E-05	TGTGCCACCACGGCAGGGGCGGGACAGCCTACGAGCAGTACTTC	CATTAGA~TAYEQYF	TRBV24-1*01	TRBV24-1	TRBJ2-7*01	TRBJ2-7	TRBD1*01	TRBD1	9	20	26	27	10	0	10
471	6.75E-05	TGTGCCACCAGTGATAAACAGGGCTACTATGGCTACACCTTC	CATSDKQGYYGYTF	TRBV24-1*01	TRBV24-1	TRBJ1-2*01	TRBJ1-2	TRBD1*01	TRBD1	14	17	22	25	2	2	4
471	6.75E-05	TGCGCCAGCAGTGAGTCTGGGAATTCACCCCTCCACTTT	CASSESGNSPLHF	TRBV10-1*01	TRBV10-1	TRBJ1-6*01	TRBJ1-6	TRBD1*01, TRBD2*02, TRBD2*01	TRBD1, TRBD2	16	18	20	21	1	0	1
471	6.75E-05	TGCAGCGTTGAAGGGCAGGGGGCCTACGAGCAGTACTTC	CSVEGQGAYEQYF	TRBV29-1*01	TRBV29-1	TRBJ2-7*01	TRBJ2-7	TRBD1*01	TRBD1	12	15	21	22	2	0	2
470	6.74E-05	TGTGCCAGCAGCTTACGAAGGACAGGGGGCTTCACCCCTCCACTTT	CASSLRRT~GASPLHF	TRBV7-8*01	TRBV7-8	TRBJ1-6*01	TRBJ1-6	TRBD1*01	TRBD1	14	19	29	30	4	0	4
470	6.74E-05	TGCAGTGCTAAAACAGGGTGGGGCTATGGCTACACCTTC	CSAKTGWGYGYTF	TRBV20-1*01, TRBV20-1*04, TRBV20-1*05, TRBV20-1*07	TRBV20-1	TRBJ1-2*01	TRBJ1-2	TRBD1*01	TRBD1	9	12	17	23	2	5	7
470	6.74E-05	TGTGCCACCACGGACACAGCCACTGAAGCTTTCTTT	CATTDTATEAFF	TRBV10-3*01, TRBV10-3*02	TRBV10-3	TRBJ1-1*01	TRBJ1-1	TRBD1*01	TRBD1	6	11	15	20	4	4	8
470	6.74E-05	TGCAGCGTTGGGGGGACCGATCAGCCCCAGCATTTT	CSVGGTDQPQHF	TRBV29-1*01	TRBV29-1	TRBJ1-5*01	TRBJ1-5	TRBD1*01, TRBD2*02, TRBD2*01	TRBD1, TRBD2	9	12	16	19	2	2	4
470	6.74E-05	TGCAGCGTCGGGGCGAATCAGCCCCAGCATTTT	CSVGANQPQHF	TRBV29-1*01	TRBV29-1	TRBJ1-5*01	TRBJ1-5	TRBD1*01, TRBD2*01	TRBD1, TRBD2	7	9	13	15	1	1	2
470	6.74E-05	TGTGCCAGCAGCTACAAGAGACCCAGTACTTC	CASSY~ETQYF	TRBV11-2*01	TRBV11-2	TRBJ2-5*01	TRBJ2-5	TRBD2*02, TRBD2*01	TRBD2	12	-1	-1	14	-1	-1	1
469	6.72E-05	TGTGCCACCAGCAGAGTGGGGATGTCCTACAATGAGCAGTTCTTC	CATSRVGMSYNEQFF	TRBV15*02	TRBV15	TRBJ2-1*01	TRBJ2-1	TRBD1*01, TRBD2*02, TRBD2*01	TRBD1, TRBD2	11	18	21	24	6	2	8
469	6.72E-05	TGTGCCAGCCCCGGGACGTTTAGAGAACTATGGCTACACCTTC	CASPGTF~ENYGYTF	TRBV25-1*01	TRBV25-1	TRBJ1-2*01	TRBJ1-2	TRBD1*01, TRBD2*02, TRBD2*01	TRBD1, TRBD2	8	12	16	25	3	8	11
469	6.72E-05	TGCAGCGTGGTAGACAGCAATAGCAATCAGCCCCAGCATTTT	CSVVDSNSNQPQHF	TRBV29-1*01	TRBV29-1	TRBJ1-5*01	TRBJ1-5	TRBD1*01	TRBD1	7	12	16	20	4	3	7
469	6.72E-05	TGTGCCAGCAGTGAGGGACAGATCGAGCAGTACTTC	CASSEGQIEQYF	TRBV2*01, TRBV2*03	TRBV2	TRBJ2-7*01	TRBJ2-7	TRBD1*01	TRBD1	13	14	20	23	0	2	2
468	6.71E-05	TGTGCCACCAGCAGAGCGGTACGTGACAGGTCGGCCGAGCAGTACTTC	CATSRAVRDRSAEQYF	TRBV15*02	TRBV15	TRBJ2-7*01	TRBJ2-7	TRBD1*01	TRBD1	11	24	29	35	12	5	17
468	6.71E-05	TGTGCCAGCAGCGCCGTAGGGGGGGGTGATATTGATGGCTACACCTTC	CASSAVGGGDIDGYTF	TRBV25-1*01	TRBV25-1	TRBJ1-2*01	TRBJ1-2	TRBD2*01	TRBD2	10	19	25	34	8	8	16
468	6.71E-05	TGCGCCAGCAGCCAGTGAGGACTAGCGGGAGGGTTGAGCAGTTCTTC	CASSQ*GL~GRVEQFF	TRBV4-1*02, TRBV4-1*01	TRBV4-1	TRBJ2-1*01	TRBJ2-1	TRBD2*02	TRBD2	13	18	32	34	4	1	5
468	6.71E-05	TGTGCCACCAGTGAGTCAGGGGGTATCGATGGCTACACCTTC	CATSESGGIDGYTF	TRBV24-1*01	TRBV24-1	TRBJ1-2*01	TRBJ1-2	TRBD1*01	TRBD1	13	16	22	28	2	5	7
468	6.71E-05	TGTGCCACCAGCCAGGACAGCCTCAACTATGGCTACACCTTC	CATSQDSLNYGYTF	TRBV24-1*01	TRBV24-1	TRBJ1-2*01	TRBJ1-2	TRBD1*01	TRBD1	10	14	19	24	3	4	7
468	6.71E-05	TGTGCCACCAGCAGAGCGGACGGCAAATGAGCAGTTCTTC	CATSRAD~ANEQFF	TRBV15*02	TRBV15	TRBJ2-1*01	TRBJ2-1	TRBD2*02, TRBD2*01	TRBD2	15	17	20	25	1	4	5
468	6.71E-05	TGCGCCAGCACCTTCCTCCCGAGGGCGTTCTACACCTTC	CASTFLPRAFYTF	TRBV10-1*02, TRBV10-1*01	TRBV10-1	TRBJ1-2*01	TRBJ1-2	TRBD2*02	TRBD2	9	14	20	29	4	8	12
468	6.71E-05	TGTGCCAGCAGTGAAGTCGGCAGAGAAGCTTTCTTT	CASSEVGREAFF	TRBV25-1*01	TRBV25-1	TRBJ1-1*01	TRBJ1-1	TRBD1*01, TRBD2*02, TRBD2*01	TRBD1, TRBD2	14	20	22	24	5	1	6
467	6.70E-05	TGTGCCACCAGTGAGGGTGGGACACTCTAACTATGGCTACACCTTC	CATSEGGT~SNYGYTF	TRBV24-1*01	TRBV24-1	TRBJ1-2*01	TRBJ1-2	TRBD1*01	TRBD1	13	18	23	26	4	2	6
467	6.70E-05	TGTGCCAGCAGCCCTCAAGACTATGACCCTACGAGCAGTACTTC	CASSPQD~*PYEQYF	TRBV7-8*01, TRBV7-8*03	TRBV7-8	TRBJ2-7*01	TRBJ2-7	TRBD2*02, TRBD2*01	TRBD2	12	18	22	27	5	4	9
467	6.70E-05	TGTGCCAGCAGTGCAGGGTAGTCGTGCGAGCAGTACTTC	CASSAG*SCEQYF	TRBV2*01, TRBV2*03	TRBV2	TRBJ2-7*01	TRBJ2-7	TRBD1*01, TRBD2*02, TRBD2*01	TRBD1, TRBD2	12	13	17	26	0	8	8
466	6.68E-05	TGTGCCACCAGCAGAGATGGGACAGGTGGCTATGGCTACACCTTC	CATSRDGTGGYGYTF	TRBV15*02	TRBV15	TRBJ1-2*01	TRBJ1-2	TRBD1*01	TRBD1	11	18	25	29	6	3	9
466	6.68E-05	TGTGCCACCAGTCCGGGACTGCATAACTATGGCTACACCTTC	CATSPGLHNYGYTF	TRBV24-1*01	TRBV24-1	TRBJ1-2*01	TRBJ1-2	TRBD2*02, TRBD2*01	TRBD2	11	14	19	23	2	3	5
466	6.68E-05	TGCAGCGTCCAAGCGACAGGGACTAACTATGGCTACACCTTC	CSVQATGTNYGYTF	TRBV29-1*01, TRBV29-1*03	TRBV29-1	TRBJ1-2*01	TRBJ1-2	TRBD1*01	TRBD1	7	14	20	22	6	1	7
466	6.68E-05	TGTGCCATCAGTGAGAACCTGAACTATGGCTACACCTTC	CAISENLNYGYTF	TRBV10-3*01, TRBV10-3*02	TRBV10-3	TRBJ1-2*01	TRBJ1-2	TRBD1*01	TRBD1	13	17	20	21	3	0	3
466	6.68E-05	TGTGCCAGCAGTTTACAGGCGAATTCACCCCTCCACTTT	CASSLQANSPLHF	TRBV2*01, TRBV2*02, TRBV2*03	TRBV2	TRBJ1-6*01	TRBJ1-6	TRBD1*01	TRBD1	11	14	18	21	2	2	4
466	6.68E-05	TGTGCCATCAGTGCGACAGGTGAAGCTTTCTTT	CAISATGEAFF	TRBV10-3*01, TRBV10-3*02	TRBV10-3	TRBJ1-1*01	TRBJ1-1	TRBD1*01	TRBD1	12	14	19	20	1	0	1
465	6.67E-05	TGTGCCACCAGCAGAGATCAGCAGGGCGTCCATGGCTACACCTTC	CATSRDQQGVHGYTF	TRBV15*02	TRBV15	TRBJ1-2*01	TRBJ1-2	TRBD1*01	TRBD1	11	21	25	31	9	5	14
465	6.67E-05	TGCAGCGTTGAAGGGACTAGCGCAGGGCCTGACGAGCAGTACTTC	CSVEGTSAGPDEQYF	TRBV29-1*01	TRBV29-1	TRBJ2-7*01	TRBJ2-7	TRBD2*02, TRBD2*01	TRBD2	12	13	21	31	0	9	9
465	6.67E-05	TGTGCCAGCAGTGAGTTAACTAGCGCACAGATACGCAGTATTTT	CASSELT~RTDTQYF	TRBV25-1*01	TRBV25-1	TRBJ2-3*01	TRBJ2-3	TRBD2*02, TRBD2*01	TRBD2	13	18	23	24	4	0	4
465	6.67E-05	TGTGCCACCAGTGCCAATGCGGGTCAGCCCCAGCATTTT	CATSANAGQPQHF	TRBV24-1*01	TRBV24-1	TRBJ1-5*01	TRBJ1-5	TRBD2*02, TRBD2*01	TRBD2	12	18	22	23	5	0	5
465	6.67E-05	TGCAGCGTTGACACAGGGCTCAATCAGCCCCAGCATTTT	CSVDTGLNQPQHF	TRBV29-1*01	TRBV29-1	TRBJ1-5*01	TRBJ1-5	TRBD1*01	TRBD1	10	12	17	20	1	2	3
465	6.67E-05	TGTGCCAGCAGTCACCGGGACGAGCAGTACTTC	CASSHRDEQYF	TRBV2*01, TRBV2*02, TRBV2*03	TRBV2	TRBJ2-7*01	TRBJ2-7	TRBD2*02, TRBD2*01	TRBD2	11	16	20	24	4	3	7
465	6.67E-05	TGTGCCAGCAGTGTCCTATGAGCAGTACTTC	CASSV~YEQYF	TRBV2*01, TRBV2*02, TRBV2*03	TRBV2	TRBJ2-7*01	TRBJ2-7	TRBD1*01, TRBD2*02, TRBD2*01	TRBD1, TRBD2	12	-1	-1	13	-1	-1	0
464	6.65E-05	TGTGCCAGCAGCTTAGGACAGTCCTATGGCTACACCTTC	CASSLGQSYGYTF	TRBV7-2*04, TRBV7-2*01	TRBV7-2	TRBJ1-2*01	TRBJ1-2	TRBD1*01	TRBD1	15	16	20	23	0	2	2
464	6.65E-05	TGTGCCAGCAGCTTAGAGGTGGACACTGAAGCTTTCTTT	CASSLEVDTEAFF	TRBV11-2*01	TRBV11-2	TRBJ1-1*01	TRBJ1-1	TRBD2*02	TRBD2	15	16	18	22	0	3	3
464	6.65E-05	TGCAGCGCAGACAGGGCAGGCTATGGCTACACCTTC	CSADRAGYGYTF	TRBV29-1*03	TRBV29-1	TRBJ1-2*01	TRBJ1-2	TRBD1*01	TRBD1	7	9	15	20	1	4	5
463	6.64E-05	TGTGCCACCAGCAGAAACCGTGGTAGATTACGAGCAGTACTTC	CATSRNR~VDYEQYF	TRBV15*02	TRBV15	TRBJ2-7*01	TRBJ2-7	TRBD2*02, TRBD2*01	TRBD2	11	23	25	28	11	2	13
463	6.64E-05	TGTGCCAGCAGCTTAGACTTGTCCGTCTATGGCTACACCTTC	CASSLDLSVYGYTF	TRBV7-8*01	TRBV7-8	TRBJ1-2*01	TRBJ1-2	TRBD1*01	TRBD1	15	19	23	26	3	2	5
463	6.64E-05	TGCAGCGTTGGACACCCGGGACAGGGAAGTGGCTACACCTTC	CSVGHPGQGSGYTF	TRBV29-1*01	TRBV29-1	TRBJ1-2*01	TRBJ1-2	TRBD1*01	TRBD1	9	17	25	29	7	3	10
463	6.64E-05	TGTGCCACCAGCGGGGACAGCCCCTACGAGCAGTACTTC	CATSGDSPYEQYF	TRBV15*02	TRBV15	TRBJ2-7*01	TRBJ2-7	TRBD1*01	TRBD1	11	13	19	22	1	2	3
463	6.64E-05	TGCAGCGTTGTGGCCCAAAGATCCTACGAGCAGTACTTC	CSVVAQRSYEQYF	TRBV29-1*01	TRBV29-1	TRBJ2-7*01	TRBJ2-7	TRBD1*01	TRBD1	9	12	15	21	2	5	7
463	6.64E-05	TGCAGCGTTGCGGAAGGTAGCGCATCAAAGCAGTACTTC	CSVAEGSASKQYF	TRBV29-1*01	TRBV29-1	TRBJ2-7*01	TRBJ2-7	TRBD2*02, TRBD2*01	TRBD2	9	17	21	28	7	6	13
463	6.64E-05	TGTGCCAGCAGCTCCCCCTTTATGACCCCAGCATTTT	CASSSP~L*PQHF	TRBV7-9*03, TRBV7-9*01, TRBV7-9*04, TRBV7-9*02	TRBV7-9	TRBJ1-5*01	TRBJ1-5	TRBD1*01	TRBD1	10	13	18	25	2	6	8
463	6.64E-05	TGTGCCAGCAGTGCCGTTACCTACGAGCAGTACTTC	CASSAVTYEQYF	TRBV2*01, TRBV2*02, TRBV2*03	TRBV2	TRBJ2-7*01	TRBJ2-7	TRBD2*02, TRBD2*01	TRBD2	12	13	15	19	0	3	3
463	6.64E-05	TGCAGTGCTAGGGACCTTAATTCACCCCTCCACTTT	CSARDLNSPLHF	TRBV20-1*01, TRBV20-1*04, TRBV20-1*05, TRBV20-1*07	TRBV20-1	TRBJ1-6*01	TRBJ1-6	TRBD1*01, TRBD2*02, TRBD2*01	TRBD1, TRBD2	10	11	14	17	0	2	2
463	6.64E-05	TGCAGTGCCCAAAACTCCCATTCACCCCTCCACTTT	CSAQNSHSPLHF	TRBV20-1*06, TRBV20-1*03, TRBV20-1*01, TRBV20-1*04, TRBV20-1*05, TRBV20-1*02, TRBV20-1*07	TRBV20-1	TRBJ1-6*01	TRBJ1-6	TRBD2*02	TRBD2	7	14	18	19	6	0	6
462	6.62E-05	TGTGCCAGCAGCTTAGCCGGGAACAGAGGGTCACCCCTCCACTTT	CASSLAGNRGSPLHF	TRBV7-2*04, TRBV7-2*01	TRBV7-2	TRBJ1-6*01	TRBJ1-6	TRBD2*02	TRBD2	16	25	29	30	8	0	8
462	6.62E-05	TGTGCCAGCAACTAGGGGGTCCGGGGGAACTACGAGCAGTACTTC	CASN*GVRGNYEQYF	TRBV25-1*01	TRBV25-1	TRBJ2-7*01	TRBJ2-7	TRBD1*01, TRBD2*01	TRBD1, TRBD2	9	13	18	29	3	10	13
462	6.62E-05	TGTGCCAGCATGTCGTTAGCGGGACTAGAGACCCAGTACTTC	CASMSLAGLETQYF	TRBV6-3*01, TRBV6-2*01	TRBV6-3, TRBV6-2	TRBJ2-5*01	TRBJ2-5	TRBD2*02	TRBD2	9	16	23	26	6	2	8
462	6.62E-05	TGTGCCAGCAGCCCCGGGACAGGTCGTCGGTCCCTCCACTTT	CASSPGTGRRSLHF	TRBV7-6*01, TRBV7-6*02	TRBV7-6	TRBJ1-6*01	TRBJ1-6	TRBD1*01	TRBD1	11	15	22	31	3	8	11
462	6.62E-05	TGTGCCACCAGTGTCGACAGGACCGGTGGCTACACCTTC	CATSVDRTGGYTF	TRBV24-1*01	TRBV24-1	TRBJ1-2*01	TRBJ1-2	TRBD1*01	TRBD1	12	15	20	26	2	5	7
462	6.62E-05	TGTGCCAGCAGCTTAGAACGCTATCAGCCCCAGCATTTT	CASSLERYQPQHF	TRBV7-8*01	TRBV7-8	TRBJ1-5*01	TRBJ1-5	TRBD2*02, TRBD2*01	TRBD2	15	18	21	22	2	0	2
462	6.62E-05	TGCAGCGCACGAACTAGCAGCACAGATACGCAGTATTTT	CSARTSSTDTQYF	TRBV29-1*01, TRBV29-1*03	TRBV29-1	TRBJ2-3*01	TRBJ2-3	TRBD2*02, TRBD2*01	TRBD2	7	12	17	18	4	0	4
462	6.62E-05	TGTGCTAGCTGGACTAGCGGGAGGTTAGCAGTACTTC	CASWTS~GG*QYF	TRBV7-7*01, TRBV7-7*02	TRBV7-7	TRBJ2-7*01	TRBJ2-7	TRBD2*02	TRBD2	8	10	23	26	1	2	3
462	6.62E-05	TGTGCCATCGCCTTAAGCGGAAACACCATATATTTT	CAIALSGNTIYF	TRBV10-3*01, TRBV10-3*02	TRBV10-3	TRBJ1-3*01	TRBJ1-3	TRBD1*01, TRBD2*02, TRBD2*01	TRBD1, TRBD2	8	9	11	18	0	6	6
462	6.62E-05	TGTGCCAGCAGCGCCGCGTGGGGCGAGCAGTACTTC	CASSAAWGEQYF	TRBV7-8*01, TRBV7-8*03	TRBV7-8	TRBJ2-7*01	TRBJ2-7	TRBD1*01, TRBD2*02, TRBD2*01	TRBD1, TRBD2	11	19	22	23	7	0	7
462	6.62E-05	TGCAGCGTTGGGGACACCTACTACGAGCAGTACTTC	CSVGDTYYEQYF	TRBV29-1*01	TRBV29-1	TRBJ2-7*01	TRBJ2-7	TRBD1*01	TRBD1	9	10	15	20	0	4	4
462	6.62E-05	TGCAGCGGACAGGGGGCGGGCGAGCAGTACTTC	CSGQGAGEQYF	TRBV29-1*01, TRBV29-1*03	TRBV29-1	TRBJ2-7*01	TRBJ2-7	TRBD1*01	TRBD1	6	7	16	20	0	3	3
461	6.61E-05	TGTGCCAGCAGTCCCGGGACAGGCAGGTACAATGAGCAGTTCTTC	CASSPGTGRYNEQFF	TRBV25-1*01	TRBV25-1	TRBJ2-1*01	TRBJ2-1	TRBD1*01	TRBD1	11	15	22	27	3	4	7
461	6.61E-05	TGTGCCAGCAGCGATTTGACAACAACTAATGAAAAACTGTTTTTT	CASSDLTTTNEKLFF	TRBV25-1*01	TRBV25-1	TRBJ1-4*01	TRBJ1-4	TRBD1*01	TRBD1	10	17	20	22	6	1	7
461	6.61E-05	TGTGCCAGCAGCCTCGGGACAGGGAATTCACCCCTCCACTTT	CASSLGTGNSPLHF	TRBV7-6*01	TRBV7-6	TRBJ1-6*01	TRBJ1-6	TRBD1*01	TRBD1	11	15	23	24	3	0	3
461	6.61E-05	TGTGCCACCAGTACCTGTACCCCTACGAGCAGTACTTC	CATSTC~PYEQYF	TRBV24-1*01	TRBV24-1	TRBJ2-7*01	TRBJ2-7	TRBD1*01	TRBD1	11	13	17	21	1	3	4
461	6.61E-05	TGTGCCAGCAGTGATAACCGGGAAAGAGCAGTTCTTC	CASSDN~GKEQFF	TRBV25-1*01	TRBV25-1	TRBJ2-1*01	TRBJ2-1	TRBD2*02	TRBD2	13	18	22	25	4	2	6
461	6.61E-05	TGCAGCGTCGGGGCATACGACTACGAGCAGTACTTC	CSVGAYDYEQYF	TRBV29-1*01	TRBV29-1	TRBJ2-7*01	TRBJ2-7	TRBD1*01, TRBD2*01	TRBD1, TRBD2	7	9	13	20	1	6	7
461	6.61E-05	TGCAGTGTACGAGAGGGGCTTGGCTACACCTTC	CSVREGLGYTF	TRBV20-1*06, TRBV20-1*03, TRBV20-1*01, TRBV20-1*04, TRBV20-1*05, TRBV20-1*02, TRBV20-1*07	TRBV20-1	TRBJ1-2*01	TRBJ1-2	TRBD1*01, TRBD2*02	TRBD1, TRBD2	6	13	17	20	6	2	8
460	6.60E-05	TGCAGTGCTAGAGATAGGAGGCAGGGCTCTTCACCCCTCCACTTT	CSARDRRQGSSPLHF	TRBV20-1*01, TRBV20-1*05, TRBV20-1*07	TRBV20-1	TRBJ1-6*01	TRBJ1-6	TRBD1*01, TRBD2*02	TRBD1, TRBD2	13	21	25	29	7	3	10
460	6.60E-05	TGTGCCATCAGTGAGTCGCCAGGCCACGAGCAGTACTTC	CAISESPGHEQYF	TRBV10-3*01, TRBV10-3*02	TRBV10-3	TRBJ2-7*01	TRBJ2-7	TRBD1*01	TRBD1	16	19	22	25	2	2	4
460	6.60E-05	TGTGCCACCACGGAAGGGGATAATTCACCCCTCCACTTT	CATTEGDNSPLHF	TRBV7-9*03, TRBV7-9*01, TRBV7-9*04, TRBV7-9*02	TRBV7-9	TRBJ1-6*01	TRBJ1-6	TRBD1*01	TRBD1	11	14	18	19	2	0	2
460	6.60E-05	TGTGCCACCAGTGATTTTCCCAGTGGCGAGCAGTACTTC	CATSDFPSGEQYF	TRBV24-1*01	TRBV24-1	TRBJ2-7*01	TRBJ2-7	TRBD1*01, TRBD2*02, TRBD2*01	TRBD1, TRBD2	16	17	20	26	0	5	5
460	6.60E-05	TGTGCCAGCAGTCCCTACTCCTACGAGCAGTACTTC	CASSPYSYEQYF	TRBV2*01, TRBV2*02, TRBV2*03	TRBV2	TRBJ2-7*01	TRBJ2-7	TRBD1*01, TRBD2*02	TRBD1, TRBD2	11	12	15	17	0	1	1
460	6.60E-05	TGCAGTGCTAGCCCGACAGGGGACGAGCAGTACTTC	CSASPTGDEQYF	TRBV20-1*06, TRBV20-1*03, TRBV20-1*01, TRBV20-1*04, TRBV20-1*05, TRBV20-1*02, TRBV20-1*07	TRBV20-1	TRBJ2-7*01	TRBJ2-7	TRBD1*01	TRBD1	10	14	21	22	3	0	3
460	6.60E-05	TGTGCCAGTAGTAACACAGATACGCAGTATTTT	CASSNTDTQYF	TRBV19*01, TRBV19*03, TRBV19*02	TRBV19	TRBJ2-3*01	TRBJ2-3	TRBD2*02, TRBD2*01	TRBD2	12	-1	-1	14	-1	-1	1
459	6.58E-05	TGTGCCAGCAGTGAAGGTAGCGGGGGACTAGCGGAGAGAAGAGACCCAGTACTTC	CASSEGSGG~*RREETQYF	TRBV25-1*01	TRBV25-1	TRBJ2-5*01	TRBJ2-5	TRBD2*02, TRBD2*01	TRBD2	14	23	33	38	8	4	12
459	6.58E-05	TGTGCCAGCGAATGGGAAGGGATTATCTGGAAACACCATATATTTT	CASEWEGI~SGNTIYF	TRBV2*01, TRBV2*02, TRBV2*03	TRBV2	TRBJ1-3*01	TRBJ1-3	TRBD1*01, TRBD2*02, TRBD2*01	TRBD1, TRBD2	8	18	21	25	9	3	12
459	6.58E-05	TGTGCCACCAGCAGAGACGGAGCTAGCAATCAGCCCCAGCATTTT	CATSRDGASNQPQHF	TRBV15*02	TRBV15	TRBJ1-5*01	TRBJ1-5	TRBD2*02	TRBD2	11	18	21	23	6	1	7
459	6.58E-05	TGTGCCAGCAGCCCCGGGACGATAGGGAATCAGCCCCAGCATTTT	CASSPGTIGNQPQHF	TRBV7-8*01, TRBV7-8*03	TRBV7-8	TRBJ1-5*01	TRBJ1-5	TRBD1*01, TRBD2*02, TRBD2*01	TRBD1, TRBD2	11	15	19	27	3	7	10
459	6.58E-05	TGTGCTAGCAGCTTTAGCTTAACCGACGAGCAGTACTTC	CASSFSLTDEQYF	TRBV7-7*01, TRBV7-7*02	TRBV7-7	TRBJ2-7*01	TRBJ2-7	TRBD2*02, TRBD2*01	TRBD2	13	14	17	25	0	7	7
459	6.58E-05	TGTGCCACCAGCAGAGGATCAAATCAGCCCCAGCATTTT	CATSRGSNQPQHF	TRBV15*02	TRBV15	TRBJ1-5*01	TRBJ1-5	TRBD2*02	TRBD2	11	13	16	21	1	4	5
459	6.58E-05	TGTGCCAGCAGCGTACTTTGGGCAGATACGCAGTATTTT	CASSVLWADTQYF	TRBV25-1*01	TRBV25-1	TRBJ2-3*01	TRBJ2-3	TRBD1*01, TRBD2*02, TRBD2*01	TRBD1, TRBD2	10	19	21	22	8	0	8
459	6.58E-05	TGCAGCGTTGTGGGGGGCTCCTACGAGCAGTACTTC	CSVVGGSYEQYF	TRBV29-1*01	TRBV29-1	TRBJ2-7*01	TRBJ2-7	TRBD2*01	TRBD2	9	11	16	17	1	0	1
459	6.58E-05	TGTGCCAGCAGCTCAGTTCGAGAGCAGTACTTC	CASSSVREQYF	TRBV7-8*01	TRBV7-8	TRBJ2-7*01	TRBJ2-7	TRBD1*01, TRBD2*02, TRBD2*01	TRBD1, TRBD2	12	13	15	21	0	5	5
458	6.57E-05	TGTGCCAGCAGTTACGGGACAGGGTCAACTAATGAAAAACTGTTTTTT	CASSYGTGSTNEKLFF	TRBV25-1*01	TRBV25-1	TRBJ1-4*01	TRBJ1-4	TRBD1*01	TRBD1	11	15	23	25	3	1	4
458	6.57E-05	TGTGCCAGCAGTGAATCAAGCGGCTCTGGGGCCAACGTCCTGACTTTC	CASSESSGSGANVLTF	TRBV25-1*01	TRBV25-1	TRBJ2-6*01	TRBJ2-6	TRBD2*02, TRBD2*01	TRBD2	15	18	22	23	2	0	2
458	6.57E-05	TGTGCCACCAGTTTGGGACAGGGAAACCTACGAGCAGTACTTC	CATSLGQ~ETYEQYF	TRBV15*02	TRBV15	TRBJ2-7*01	TRBJ2-7	TRBD1*01	TRBD1	10	14	22	26	3	3	6
458	6.57E-05	TGTGCCACCAGTGACCCGCACGGCAGGGGGGAACTGTTTTTT	CATSDPHGRGELFF	TRBV24-1*01	TRBV24-1	TRBJ1-4*01	TRBJ1-4	TRBD1*01	TRBD1	13	23	29	31	9	1	10
458	6.57E-05	TGTGCCAGCAGACGGACAGGGGTAGACACTGGCTACACCTTC	CASRRTGVDTGYTF	TRBV2*01, TRBV2*02, TRBV2*03	TRBV2	TRBJ1-2*01	TRBJ1-2	TRBD1*01	TRBD1	10	13	21	29	2	7	9
458	6.57E-05	TGTGCCAGCAGTGAATATCTGAACACTGAAGCTTTCTTT	CASSEYLNTEAFF	TRBV25-1*01	TRBV25-1	TRBJ1-1*01	TRBJ1-1	TRBD2*02	TRBD2	16	-1	-1	19	-1	-1	2
458	6.57E-05	TGCAGTGCGGGGAAGGGGCGGAACTATGGCTACACCTTC	CSAGKGRNYGYTF	TRBV20-1*06, TRBV20-1*03, TRBV20-1*01, TRBV20-1*04, TRBV20-1*05, TRBV20-1*02, TRBV20-1*07	TRBV20-1	TRBJ1-2*01	TRBJ1-2	TRBD1*01	TRBD1	7	13	17	21	5	3	8
457	6.55E-05	TGTGCCAGCAGTGAACTCGGGACAGATAATTCACCCCTCCACTTT	CASSELGTDNSPLHF	TRBV2*01, TRBV2*03	TRBV2	TRBJ1-6*01	TRBJ1-6	TRBD1*01	TRBD1	14	18	24	25	3	0	3
457	6.55E-05	TGTGCCAGCAGCTTAGCTGACGTGAATAATTCACCCCTCCACTTT	CASSLADVNNSPLHF	TRBV7-8*01	TRBV7-8	TRBJ1-6*01	TRBJ1-6	TRBD1*01, TRBD2*02, TRBD2*01	TRBD1, TRBD2	16	18	20	25	1	4	5
457	6.55E-05	TGTGCCAGCAGTGAATTGGGCCTTAATTCACCCCTCCACTTT	CASSELGLNSPLHF	TRBV2*01, TRBV2*03	TRBV2	TRBJ1-6*01	TRBJ1-6	TRBD1*01	TRBD1	15	17	20	23	1	2	3
457	6.55E-05	TGCAGCGTCGCGAACCAGGGGGCTAGCTACGAGCAGTACTTC	CSVANQGASYEQYF	TRBV29-1*01	TRBV29-1	TRBJ2-7*01	TRBJ2-7	TRBD1*01	TRBD1	7	15	22	26	7	3	10
456	6.54E-05	TGTGCCACCAGTGTAGGGAGAGGGGACACCCACGAGCAGTACTTC	CATSVGRGDTHEQYF	TRBV24-1*01	TRBV24-1	TRBJ2-7*01	TRBJ2-7	TRBD1*01	TRBD1	12	22	27	31	9	3	12
456	6.54E-05	TGCAGTGCTAGAATTCGGTGGTTCGAGTCACCCCTCCACTTT	CSARIRWFESPLHF	TRBV20-1*01, TRBV20-1*04, TRBV20-1*05, TRBV20-1*07	TRBV20-1	TRBJ1-6*01	TRBJ1-6	TRBD2*02, TRBD2*01	TRBD2	11	24	26	27	12	0	12
456	6.54E-05	TGTGCCAGCAGCTTAGGCTTGAGGAAACACCATATATTTT	CASSLGL~GNTIYF	TRBV7-9*01, TRBV7-9*02	TRBV7-9	TRBJ1-3*01	TRBJ1-3	TRBD2*02, TRBD2*01	TRBD2	15	16	18	22	0	3	3
456	6.54E-05	TGTGCCACCAGTGATTTAGCGGGTGGCGAGCAGTACTTC	CATSDLAGGEQYF	TRBV24-1*01	TRBV24-1	TRBJ2-7*01	TRBJ2-7	TRBD2*02, TRBD2*01	TRBD2	16	17	22	26	0	3	3
456	6.54E-05	TGCAGCGTCGCTCTGGAGGCCCCGAGCAGTACTTC	CSVALE~PEQYF	TRBV29-1*01	TRBV29-1	TRBJ2-7*01	TRBJ2-7	TRBD2*02	TRBD2	7	14	18	22	6	3	9
455	6.52E-05	TGTGCCACCAGTGGAGGGACAGGGGGAAATATTCACCCCTCCACTTT	CATSGGTG~KYSPLHF	TRBV24-1*01	TRBV24-1	TRBJ1-6*01	TRBJ1-6	TRBD1*01	TRBD1	12	15	25	30	2	4	6
455	6.52E-05	TGTGCCACCAGCAGAGTGACGGGAGAAGGAGATACGCAGTATTTT	CATSRVTGEGDTQYF	TRBV15*02	TRBV15	TRBJ2-3*01	TRBJ2-3	TRBD2*02	TRBD2	11	19	24	29	7	4	11
455	6.52E-05	TGTGCCAGCAGCCCAACAGGGGGATACAAACTGAAGCTTTCTTT	CASSPTG~IQTEAFF	TRBV7-2*04, TRBV7-2*01	TRBV7-2	TRBJ1-1*01	TRBJ1-1	TRBD1*01	TRBD1	11	15	22	29	3	6	9
455	6.52E-05	TGTGCCACCAGCAGAGGGACAATCAATCAGCCCCAGCATTTT	CATSRGTINQPQHF	TRBV15*02	TRBV15	TRBJ1-5*01	TRBJ1-5	TRBD1*01	TRBD1	11	15	20	23	3	2	5
455	6.52E-05	TGCAGCGTTGAAGATGGAACCTACGAGCAGTACTTC	CSVEDGTYEQYF	TRBV29-1*01	TRBV29-1	TRBJ2-7*01	TRBJ2-7	TRBD1*01, TRBD2*02, TRBD2*01	TRBD1, TRBD2	13	15	17	19	1	1	2
455	6.52E-05	TGCAGCGGTGAGACCCTCAATGAGCAGTTCTTC	CSGETLNEQFF	TRBV29-1*01	TRBV29-1	TRBJ2-1*01	TRBJ2-1	TRBD1*01, TRBD2*02	TRBD1, TRBD2	10	13	16	17	2	0	2
454	6.51E-05	TGTGCCACCAGTGATTATCATCCCGGGACTCAAGAGACCCAGTACTTC	CATSDYHPGTQETQYF	TRBV24-1*01	TRBV24-1	TRBJ2-5*01	TRBJ2-5	TRBD2*02, TRBD2*01	TRBD2	15	24	29	30	8	0	8
454	6.51E-05	TGTGCCAGCAGGGCCTGGGCAGGCTTGAACACTGAAGCTTTCTTT	CASRAWAGLNTEAFF	TRBV25-1*01	TRBV25-1	TRBJ1-1*01	TRBJ1-1	TRBD1*01	TRBD1	10	19	22	25	8	2	10
454	6.51E-05	TGTGCCAGTAGTAGCCGTTCAAGCTCCTACGAGCAGTACTTC	CASSSRSSSYEQYF	TRBV19*01, TRBV19*03, TRBV19*02	TRBV19	TRBJ2-7*01	TRBJ2-7	TRBD1*01, TRBD2*02, TRBD2*01	TRBD1, TRBD2	12	13	15	23	0	7	7
454	6.51E-05	TGTGCCACCGTCGGACTAGCGTCCTACGAGCAGTACTTC	CATVGLASYEQYF	TRBV2*01, TRBV2*02, TRBV2*03	TRBV2	TRBJ2-7*01	TRBJ2-7	TRBD2*02, TRBD2*01	TRBD2	6	12	20	21	5	0	5
454	6.51E-05	TGTGCCAGTAGTATGGGCCTAGCCTCACCGCTCCACTTT	CASSMGLASPLHF	TRBV19*01, TRBV19*02	TRBV19	TRBJ1-6*01	TRBJ1-6	TRBD2*02, TRBD2*01	TRBD2	13	18	22	24	4	1	5
454	6.51E-05	TGTGCCAGCAGTCCCCTTGAAGGCCACGAGCAGTACTTC	CASSPLEGHEQYF	TRBV2*01, TRBV2*02, TRBV2*03	TRBV2	TRBJ2-7*01	TRBJ2-7	TRBD1*01	TRBD1	11	12	16	25	0	8	8
454	6.51E-05	TGTGCCACCAGTGACGGTACCTACGAGCAGTACTTC	CATSDGTYEQYF	TRBV24-1*01	TRBV24-1	TRBJ2-7*01	TRBJ2-7	TRBD2*02, TRBD2*01	TRBD2	13	14	16	19	0	2	2
454	6.51E-05	TGTGCCAGCAGTAACTACGAGCAGTACTTC	CASSNYEQYF	TRBV2*01, TRBV2*02, TRBV2*03	TRBV2	TRBJ2-7*01	TRBJ2-7	TRBD2*02, TRBD2*01	TRBD2	11	-1	-1	14	-1	-1	2
453	6.49E-05	TGTGCCACCAGCAGAGATCTGGGTGGACAGGGCTACGAGCAGTACTTC	CATSRDLGGQGYEQYF	TRBV15*02	TRBV15	TRBJ2-7*01	TRBJ2-7	TRBD1*01	TRBD1	11	24	31	32	12	0	12
453	6.49E-05	TGTGCCAGCAGCTTAGGGGACAGGGGCGCAAGGGGCTACACCTTC	CASSLGDRGARGYTF	TRBV7-8*01	TRBV7-8	TRBJ1-2*01	TRBJ1-2	TRBD1*01	TRBD1	15	16	25	33	0	7	7
453	6.49E-05	TGTGCCACCAGTGATTTCGAGGCCTACAATGAGCAGTTCTTC	CATSDFEAYNEQFF	TRBV24-1*01	TRBV24-1	TRBJ2-1*01	TRBJ2-1	TRBD2*02	TRBD2	16	18	21	22	1	0	1
453	6.49E-05	TGCAGCGTTGGCGGGGGGTAACTACGAGCAGTACTTC	CSVGGG~NYEQYF	TRBV29-1*01	TRBV29-1	TRBJ2-7*01	TRBJ2-7	TRBD2*01	TRBD2	9	10	17	21	0	3	3
453	6.49E-05	TGTGCCATCGGGACTAGCGGGTACGAGCAGTACTTC	CAIGTSGYEQYF	TRBV10-3*01, TRBV10-3*02	TRBV10-3	TRBJ2-7*01	TRBJ2-7	TRBD2*02, TRBD2*01	TRBD2	8	9	20	21	0	0	0
452	6.48E-05	TGTGCCATCAGTGAGTCGGACAGGGAGGGCACTGAAGCTTTCTTT	CAISESDREGTEAFF	TRBV10-3*01, TRBV10-3*02	TRBV10-3	TRBJ1-1*01	TRBJ1-1	TRBD1*01	TRBD1	16	17	24	29	0	4	4
452	6.48E-05	TGTGCCAGCAGTGCCCCTAGCGGGAGGGACAATGAGCAGTTCTTC	CASSAPSGRDNEQFF	TRBV25-1*01	TRBV25-1	TRBJ2-1*01	TRBJ2-1	TRBD2*02	TRBD2	12	16	27	28	3	0	3
452	6.48E-05	TGTGCCACCAGTGAATTCGGTGATAGACTACGAGCAGTACTTC	CATSEFG~IDYEQYF	TRBV24-1*01	TRBV24-1	TRBJ2-7*01	TRBJ2-7	TRBD2*02, TRBD2*01	TRBD2	13	23	25	27	9	1	10
452	6.48E-05	TGTGCCATCAGTGATACTGGACAGAGCTATGGCTACACCTTC	CAISDTGQSYGYTF	TRBV10-3*01, TRBV10-3*02	TRBV10-3	TRBJ1-2*01	TRBJ1-2	TRBD1*01	TRBD1	13	18	23	26	4	2	6
452	6.48E-05	TGTGCCATCAGTGACCATCTAGCTTCCGAGCAGTACTTC	CAISDHLASEQYF	TRBV10-3*01, TRBV10-3*02	TRBV10-3	TRBJ2-7*01	TRBJ2-7	TRBD2*02, TRBD2*01	TRBD2	13	18	22	26	4	3	7
452	6.48E-05	TGTGCCAGCAGCCGGCAGGCCTACGAGCAGTACTTC	CASSRQAYEQYF	TRBV7-6*01, TRBV7-6*02	TRBV7-6	TRBJ2-7*01	TRBJ2-7	TRBD1*01	TRBD1	11	15	18	19	3	0	3
452	6.48E-05	TGCAGCGTTGCTCCTAGCACCTACGAGCAGTACTTC	CSVAPSTYEQYF	TRBV29-1*01	TRBV29-1	TRBJ2-7*01	TRBJ2-7	TRBD2*02, TRBD2*01	TRBD2	9	13	17	19	3	1	4
452	6.48E-05	TGTGCCAGCACTTGGGACTACGAGCAGTACTTC	CASTWDYEQYF	TRBV2*01, TRBV2*02, TRBV2*03	TRBV2	TRBJ2-7*01	TRBJ2-7	TRBD1*01, TRBD2*02, TRBD2*01	TRBD1, TRBD2	9	13	19	24	3	4	7
451	6.47E-05	TGTGCCATCAGTGCTTCTGGTGGGGTGGGGGGGCTCGAGCAGTACTTC	CAISASGGVGGLEQYF	TRBV10-3*01, TRBV10-3*02	TRBV10-3	TRBJ2-7*01	TRBJ2-7	TRBD2*01	TRBD2	12	26	32	35	13	2	15
451	6.47E-05	TGTGCCAGCAGTGAATGATTCAGCCCCGAACACTGAAGCTTTCTTT	CASSE*FS~PNTEAFF	TRBV25-1*01	TRBV25-1	TRBJ1-1*01	TRBJ1-1	TRBD1*01	TRBD1	15	22	26	27	6	0	6
451	6.47E-05	TGTGCCACCAGTGAACTTAGCAGGTTCCTACGAGCAGTACTTC	CATSELS~GSYEQYF	TRBV24-1*01	TRBV24-1	TRBJ2-7*01	TRBJ2-7	TRBD1*01, TRBD2*02, TRBD2*01	TRBD1, TRBD2	13	20	23	25	6	1	7
451	6.47E-05	TGCAGTGCTAGTTTAGCCAGCGGGAACAATGAGCAGTTCTTC	CSASLASGNNEQFF	TRBV20-1*01, TRBV20-1*04, TRBV20-1*05, TRBV20-1*07	TRBV20-1	TRBJ2-1*01	TRBJ2-1	TRBD2*02	TRBD2	11	18	24	25	6	0	6
451	6.47E-05	TGCAGCGTACTAGACAGGAGCAATCAGCCCCAGCATTTT	CSVLDRSNQPQHF	TRBV29-1*01, TRBV29-1*03	TRBV29-1	TRBJ1-5*01	TRBJ1-5	TRBD1*01	TRBD1	7	12	17	18	4	0	4
451	6.47E-05	TGTGCCACCTTCGGGAGGGCTCTACGAGCAGTACTTC	CATFGR~LYEQYF	TRBV24-1*01	TRBV24-1	TRBJ2-7*01	TRBJ2-7	TRBD2*02	TRBD2	8	11	18	21	2	2	4
451	6.47E-05	TGTGCCAGCAGTACCCTAGGGACAGAGCAGTACTTC	CASSTLGTEQYF	TRBV2*01, TRBV2*02, TRBV2*03	TRBV2	TRBJ2-7*01	TRBJ2-7	TRBD1*01	TRBD1	11	18	23	24	6	0	6
451	6.47E-05	TGCAGCGTTGGGGATGTTTACGAGCAGTACTTC	CSVGDVYEQYF	TRBV29-1*01	TRBV29-1	TRBJ2-7*01	TRBJ2-7	TRBD1*01, TRBD2*02, TRBD2*01	TRBD1, TRBD2	9	10	13	18	0	4	4
451	6.47E-05	TGCAGCTCGGAGGGACTAGTTGGACTTC	CSSEG~*LDF	TRBV29-1*03	TRBV29-1	TRBJ2-5*01	TRBJ2-5	TRBD2*02, TRBD2*01	TRBD2	9	11	18	23	1	4	5
450	6.45E-05	TGTGCCAGCAGTGCACAAAGGCAGACTAGCGGGGTCATCAATGAGCAGTTCTTC	CASSAQRQTSGVINEQFF	TRBV25-1*01	TRBV25-1	TRBJ2-1*01	TRBJ2-1	TRBD2*01	TRBD2	12	23	33	38	10	4	14
449	6.44E-05	TGTGCCAGCAGTGAAAATAGGGCGCAGGGGAATGAAAAACTGTTTTTT	CASSENRAQGNEKLFF	TRBV25-1*01	TRBV25-1	TRBJ1-4*01	TRBJ1-4	TRBD1*01	TRBD1	14	24	29	30	9	0	9
449	6.44E-05	TGTGCCATCAGTCCGGGACAGGGATACACCGGGGAGCTGTTTTTT	CAISPGQGYTGELFF	TRBV10-3*01, TRBV10-3*02	TRBV10-3	TRBJ2-2*01	TRBJ2-2	TRBD1*01	TRBD1	11	14	22	25	2	2	4
449	6.44E-05	TGCGCCAGCAGCGAACCCCAGGGACCACACTGAAGCTTTCTTT	CASSEPQ~DHTEAFF	TRBV5-1*01	TRBV5-1	TRBJ1-1*01	TRBJ1-1	TRBD1*01, TRBD2*02, TRBD2*01	TRBD1, TRBD2	11	20	24	26	8	1	9
449	6.44E-05	TGTGCCACCAGTGCGGTAGGGAGTCAGCCCCAGCATTTT	CATSAVGSQPQHF	TRBV24-1*01	TRBV24-1	TRBJ1-5*01	TRBJ1-5	TRBD2*02	TRBD2	12	18	22	23	5	0	5
449	6.44E-05	TGTGCCACCAGTGCGACAGAACGAGAGACCCAGTACTTC	CATSATERETQYF	TRBV24-1*01	TRBV24-1	TRBJ2-5*01	TRBJ2-5	TRBD1*01	TRBD1	12	14	18	23	1	4	5
449	6.44E-05	TGTGCCAGCAGCTTAGAGCGACTTTCACCCCTCCACTTT	CASSLERLSPLHF	TRBV7-9*01, TRBV7-9*02	TRBV7-9	TRBJ1-6*01	TRBJ1-6	TRBD2*02, TRBD2*01	TRBD2	15	19	22	23	3	0	3
448	6.42E-05	TGTGCCACCAGCAGAGATGCTCGGGCAGGGGGAGAGGAGCAGTACTTC	CATSRDARAGGEEQYF	TRBV15*02	TRBV15	TRBJ2-7*01	TRBJ2-7	TRBD1*01	TRBD1	11	25	31	36	13	4	17
448	6.42E-05	TGTGCTAGCAGCTTAGGGGCTGATGCGTACGAGCAGTACTTC	CASSLGADAYEQYF	TRBV7-7*01	TRBV7-7	TRBJ2-7*01	TRBJ2-7	TRBD1*01	TRBD1	15	16	19	27	0	7	7
448	6.42E-05	TGCAGTGCTCCCTGGGACAGGGTTGGTTCACCCCTCCACTTT	CSAPWDRVGSPLHF	TRBV20-1*06, TRBV20-1*03, TRBV20-1*01, TRBV20-1*04, TRBV20-1*05, TRBV20-1*02, TRBV20-1*07	TRBV20-1	TRBJ1-6*01	TRBJ1-6	TRBD1*01	TRBD1	8	13	21	26	4	4	8
448	6.42E-05	TGCAGCGCGAAAGACCGGACTAGCGGATACGAGCAGTACTTC	CSAKDRTSGYEQYF	TRBV29-1*01, TRBV29-1*03	TRBV29-1	TRBJ2-7*01	TRBJ2-7	TRBD2*02, TRBD2*01	TRBD2	8	16	25	27	7	1	8
448	6.42E-05	TGTGCCATCAGTGAGTCTGTTGATCAGCCCCAGCATTTT	CAISESVDQPQHF	TRBV10-3*01, TRBV10-3*02	TRBV10-3	TRBJ1-5*01	TRBJ1-5	TRBD1*01	TRBD1	16	17	19	22	0	2	2
448	6.42E-05	TGTGCCACCAGTGACCCCACAGGGTCACCCCTCCACTTT	CATSDPTGSPLHF	TRBV24-1*01	TRBV24-1	TRBJ1-6*01	TRBJ1-6	TRBD1*01	TRBD1	13	18	23	24	4	0	4
448	6.42E-05	TGTGCCAGCAGCAAGGGACTGGCAAACGAGCAGTACTTC	CASSKGLANEQYF	TRBV7-8*01, TRBV7-8*03	TRBV7-8	TRBJ2-7*01	TRBJ2-7	TRBD2*02, TRBD2*01	TRBD2	11	14	19	25	2	5	7
448	6.42E-05	TGTGCCACCAGTGACAGATACAATGAGCAGTTCTTC	CATSDRYNEQFF	TRBV24-1*01	TRBV24-1	TRBJ2-1*01	TRBJ2-1	TRBD1*01	TRBD1	13	14	16	18	0	1	1
448	6.42E-05	TGCAGCGTCGGACAGGGATCCTACGAGCAGTACTTC	CSVGQGSYEQYF	TRBV29-1*01	TRBV29-1	TRBJ2-7*01	TRBJ2-7	TRBD1*01	TRBD1	7	9	16	18	1	1	2
448	6.42E-05	TGCAGCGTAGAGATAGGGTTAGGCGGCTACACCTTC	CSVEIGLGGYTF	TRBV29-1*01	TRBV29-1	TRBJ1-2*01	TRBJ1-2	TRBD1*01, TRBD2*02	TRBD1, TRBD2	7	14	17	24	6	6	12
448	6.42E-05	TGTGCCAGCAGCCTGAAGAACACCATATATTTT	CASSLKNTIYF	TRBV2*01, TRBV2*02, TRBV2*03	TRBV2	TRBJ1-3*01	TRBJ1-3	TRBD1*01	TRBD1	10	11	14	18	0	3	3
448	6.42E-05	TGCAGCGTTCGGGGGGTGGGCGAGCAGTACTTC	CSVRGVGEQYF	TRBV29-1*01, TRBV29-1*03	TRBV29-1	TRBJ2-7*01	TRBJ2-7	TRBD2*01	TRBD2	8	9	15	20	0	4	4
448	6.42E-05	TGCAGCGTTGGGGAATTTGGGGAGCAGTACTTC	CSVGEFGEQYF	TRBV29-1*01	TRBV29-1	TRBJ2-7*01	TRBJ2-7	TRBD1*01, TRBD2*02, TRBD2*01	TRBD1, TRBD2	9	10	13	21	0	7	7
447	6.41E-05	TGCAGTGCTAGAGAGGGGGGACAGGGTTATAATTCACCCCTCCACTTT	CSAREGGQGYNSPLHF	TRBV20-1*01, TRBV20-1*05, TRBV20-1*07	TRBV20-1	TRBJ1-6*01	TRBJ1-6	TRBD1*01	TRBD1	13	17	25	27	3	1	4
447	6.41E-05	TGTGCCACCAGCCCTAGTCAGGGTTCCTACGAGCAGTACTTC	CATSPSQGSYEQYF	TRBV15*02	TRBV15	TRBJ2-7*01	TRBJ2-7	TRBD2*02, TRBD2*01	TRBD2	11	13	18	24	1	5	6
447	6.41E-05	TGTGCCAGCAGAAACAGGGCGGCAGGATCACCCCTCCACTTT	CASRNRAAGSPLHF	TRBV2*01, TRBV2*02, TRBV2*03	TRBV2	TRBJ1-6*01	TRBJ1-6	TRBD1*01	TRBD1	10	13	18	27	2	8	10
447	6.41E-05	TGTGCCAGCAGTGAAGCCCAGGGAGATGGCTACACCTTC	CASSEAQGDGYTF	TRBV2*01, TRBV2*03	TRBV2	TRBJ1-2*01	TRBJ1-2	TRBD1*01, TRBD2*02	TRBD1, TRBD2	16	18	22	25	1	2	3
447	6.41E-05	TGTGCCAGCGACGACTCCTACGAGCAGTACTTC	CASDDSYEQYF	TRBV2*01, TRBV2*02, TRBV2*03	TRBV2	TRBJ2-7*01	TRBJ2-7	TRBD1*01, TRBD2*02, TRBD2*01	TRBD1, TRBD2	8	9	11	14	0	2	2
446	6.39E-05	TGTGCCAGCAGCTTAGTACAGGGGAATTCACCCCTCCACTTT	CASSLVQGNSPLHF	TRBV7-8*01	TRBV7-8	TRBJ1-6*01	TRBJ1-6	TRBD1*01	TRBD1	15	17	23	24	1	0	1
446	6.39E-05	TGCAGCGTTGCAGCGGGTGGCCAAGAGACCCAGTACTTC	CSVAAGGQETQYF	TRBV29-1*01	TRBV29-1	TRBJ2-5*01	TRBJ2-5	TRBD2*02, TRBD2*01	TRBD2	9	11	16	20	1	3	4
446	6.39E-05	TGTGCCAGCCAAAGGGGGCGCGATGGCTACACCTTC	CASQRGRDGYTF	TRBV2*01, TRBV2*02, TRBV2*03	TRBV2	TRBJ1-2*01	TRBJ1-2	TRBD1*01	TRBD1	8	12	18	22	3	3	6
446	6.39E-05	TGTGCCAGCAGTGAATATGCTTCACCCCTCCACTTT	CASSEYASPLHF	TRBV25-1*01	TRBV25-1	TRBJ1-6*01	TRBJ1-6			16	-1	-1	20	-1	-1	3
446	6.39E-05	TGTGCCAGCAGTAAACAGGGGGGGGCTACACCTTC	CASSKQ~GGYTF	TRBV25-1*01	TRBV25-1	TRBJ1-2*01	TRBJ1-2	TRBD1*01	TRBD1	11	14	21	23	2	1	3
445	6.38E-05	TGTGCCATCAGTGAGTCTAGCGGGAGGGACGAGCAGTACTTC	CAISESSGRDEQYF	TRBV10-3*01, TRBV10-3*02	TRBV10-3	TRBJ2-7*01	TRBJ2-7	TRBD2*02	TRBD2	16	17	27	28	0	0	0
445	6.38E-05	TGTGCCACCAGTGAGATGGAGACAGATACGCAGTATTTT	CATSEMETDTQYF	TRBV24-1*01	TRBV24-1	TRBJ2-3*01	TRBJ2-3	TRBD2*02	TRBD2	13	17	20	21	3	0	3
445	6.38E-05	TGTGCCACTGGACAGAAGTACAATGAGCAGTTCTTC	CATGQKYNEQFF	TRBV24-1*01	TRBV24-1	TRBJ2-1*01	TRBJ2-1	TRBD1*01	TRBD1	7	9	14	18	1	3	4
445	6.38E-05	TGCAGCGGAAAGGACGGGGACAATGAGCAGTTCTTC	CSGKDGDNEQFF	TRBV29-1*01, TRBV29-1*03	TRBV29-1	TRBJ2-1*01	TRBJ2-1	TRBD2*01	TRBD2	6	14	18	19	7	0	7
444	6.37E-05	TGTGCTAGCAGCTTAGTACCAGGAGCCGTTACTATGGCTACACCTTC	CASSLVPG~RYYGYTF	TRBV7-7*01	TRBV7-7	TRBJ1-2*01	TRBJ1-2	TRBD1*01, TRBD2*02	TRBD1, TRBD2	15	19	22	30	3	7	10
444	6.37E-05	TGCGCCAGCAGCAATGGGCGGGAGGATTCACTACGAGCAGTACTTC	CASSNGRE~IHYEQYF	TRBV5-1*01	TRBV5-1	TRBJ2-7*01	TRBJ2-7	TRBD2*02	TRBD2	11	17	24	30	5	5	10
444	6.37E-05	TGTGCCAGCAGATCGACAGGGAACTATAATTCACCCCTCCACTTT	CASRSTGNYNSPLHF	TRBV2*01, TRBV2*02, TRBV2*03	TRBV2	TRBJ1-6*01	TRBJ1-6	TRBD1*01	TRBD1	10	14	20	23	3	2	5
444	6.37E-05	TGTGCCACGGGCTGGGCTGATAATCAGCCCCAGCATTTT	CATGWADNQPQHF	TRBV24-1*01	TRBV24-1	TRBJ1-5*01	TRBJ1-5	TRBD1*01	TRBD1	7	13	16	21	5	4	9
444	6.37E-05	TGTGCCAGCCGGGGGGGGGTCTCCTACGAGCAGTACTTC	CASRGGVSYEQYF	TRBV2*01, TRBV2*02, TRBV2*03	TRBV2	TRBJ2-7*01	TRBJ2-7	TRBD2*01	TRBD2	8	9	16	20	0	3	3
444	6.37E-05	TGCAGCGTTGGGCAGGGCTATAATCAGCCCCAGCATTTT	CSVGQGYNQPQHF	TRBV29-1*01	TRBV29-1	TRBJ1-5*01	TRBJ1-5	TRBD1*01	TRBD1	9	12	16	21	2	4	6
444	6.37E-05	TGCAGTGCTAGACTGAACTACGAGCAGTACTTC	CSARLNYEQYF	TRBV20-1*01, TRBV20-1*04, TRBV20-1*05, TRBV20-1*07	TRBV20-1	TRBJ2-7*01	TRBJ2-7	TRBD1*01	TRBD1	11	12	14	17	0	2	2
443	6.35E-05	TGTGCCAGCAGCCCCCGGAATTCACCCCTCCACTTT	CASSPRNSPLHF	TRBV7-8*01, TRBV7-8*03	TRBV7-8	TRBJ1-6*01	TRBJ1-6	TRBD2*02, TRBD2*01	TRBD2	12	13	16	18	0	1	1
443	6.35E-05	TGTGCCAGCAGCAGGAACCACTACGAGCAGTACTTC	CASSRNHYEQYF	TRBV7-6*01, TRBV7-6*02	TRBV7-6	TRBJ2-7*01	TRBJ2-7	TRBD1*01, TRBD2*02, TRBD2*01	TRBD1, TRBD2	11	13	15	20	1	4	5
443	6.35E-05	TGCAGTGCTCCAACAGGGCCCTCACCCCTCCACTTT	CSAPTGPSPLHF	TRBV20-1*06, TRBV20-1*03, TRBV20-1*01, TRBV20-1*04, TRBV20-1*05, TRBV20-1*02, TRBV20-1*07	TRBV20-1	TRBJ1-6*01	TRBJ1-6	TRBD1*01	TRBD1	8	12	17	21	3	3	6
443	6.35E-05	TGCAGCGTTGCGGGGGGCAATCAGCCCCAGCATTTT	CSVAGGNQPQHF	TRBV29-1*01	TRBV29-1	TRBJ1-5*01	TRBJ1-5	TRBD2*01	TRBD2	9	10	15	16	0	0	0
443	6.35E-05	TGTGCCAGCAGTGAATCCCACGAGCAGTACTTC	CASSESHEQYF	TRBV2*01, TRBV2*03	TRBV2	TRBJ2-7*01	TRBJ2-7	TRBD1*01, TRBD2*02, TRBD2*01	TRBD1, TRBD2	14	-1	-1	15	-1	-1	0
443	6.35E-05	TGCAGTGCTAGTGTGGCTTACGAGCAGTACTTC	CSASVAYEQYF	TRBV20-1*01, TRBV20-1*04, TRBV20-1*05, TRBV20-1*07	TRBV20-1	TRBJ2-7*01	TRBJ2-7	TRBD1*01, TRBD2*02, TRBD2*01	TRBD1, TRBD2	11	14	16	18	2	1	3
443	6.35E-05	TGCAGCGCCGTCGGTTACGAGCAGTACTTC	CSAVGYEQYF	TRBV20-1*06, TRBV20-1*03, TRBV20-1*01, TRBV20-1*04, TRBV20-1*05, TRBV20-1*02, TRBV20-1*07	TRBV20-1	TRBJ2-7*01	TRBJ2-7	TRBD1*01, TRBD2*02, TRBD2*01	TRBD1, TRBD2	4	6	8	15	1	6	7
442	6.34E-05	TGTGCCAGTACTAAGGGGGTTGGATTAGAGACCAGTACTTC	CASTKGV~IRDQYF	TRBV7-6*01, TRBV7-6*02	TRBV7-6	TRBJ2-5*01	TRBJ2-5	TRBD1*01	TRBD1	7	13	18	31	5	12	17
442	6.34E-05	TGTGCCAGCAGCTTAGGGGAGAATTCACCCCTCCACTTT	CASSLGENSPLHF	TRBV7-8*01	TRBV7-8	TRBJ1-6*01	TRBJ1-6	TRBD2*02	TRBD2	15	16	20	21	0	0	0
442	6.34E-05	TGCAGTGCTATGCTTTTTCAGGATTCACCCCTCCACTTT	CSAMLFQDSPLHF	TRBV20-1*06, TRBV20-1*03, TRBV20-1*01, TRBV20-1*04, TRBV20-1*05, TRBV20-1*02, TRBV20-1*07	TRBV20-1	TRBJ1-6*01	TRBJ1-6	TRBD1*01	TRBD1	9	18	21	22	8	0	8
442	6.34E-05	TGCAGTGCCGGACAGGGCATTAATTCACCCCTCCACTTT	CSAGQGINSPLHF	TRBV20-1*06, TRBV20-1*03, TRBV20-1*01, TRBV20-1*04, TRBV20-1*05, TRBV20-1*02, TRBV20-1*07	TRBV20-1	TRBJ1-6*01	TRBJ1-6	TRBD1*01	TRBD1	7	9	16	20	1	3	4
442	6.34E-05	TGCAGTGCGCCCGGCAATTTGGGTTCACCCCTCCACTTT	CSAPGNLGSPLHF	TRBV20-1*06, TRBV20-1*03, TRBV20-1*01, TRBV20-1*04, TRBV20-1*05, TRBV20-1*02, TRBV20-1*07	TRBV20-1	TRBJ1-6*01	TRBJ1-6	TRBD1*01, TRBD2*02, TRBD2*01	TRBD1, TRBD2	7	8	11	23	0	11	11
442	6.34E-05	TGCAGTGCTAGAGCCTACGAGCAGTACTTC	CSARAYEQYF	TRBV20-1*01, TRBV20-1*04, TRBV20-1*05, TRBV20-1*07	TRBV20-1	TRBJ2-7*01	TRBJ2-7	TRBD1*01, TRBD2*02, TRBD2*01	TRBD1, TRBD2	12	-1	-1	13	-1	-1	0
441	6.32E-05	TGTGCCATCAGTGAGTCGATAAGGGGTGAAGGTATGGCTACACCTTC	CAISESIR~*RYGYTF	TRBV10-3*01, TRBV10-3*02	TRBV10-3	TRBJ1-2*01	TRBJ1-2	TRBD1*01	TRBD1	16	21	25	32	4	6	10
441	6.32E-05	TGTGCCACCAGTGGCAGTTAAGCTCCTATAATTCACCCCTCCACTTT	CATSGS*A~YNSPLHF	TRBV24-1*01	TRBV24-1	TRBJ1-6*01	TRBJ1-6	TRBD1*01, TRBD2*02, TRBD2*01	TRBD1, TRBD2	12	14	16	22	1	5	6
441	6.32E-05	TGTGCCAGCAGTGAGACAGGGTATCAGCCCCAGCATTTT	CASSETGYQPQHF	TRBV2*01, TRBV2*02, TRBV2*03	TRBV2	TRBJ1-5*01	TRBJ1-5	TRBD1*01	TRBD1	13	14	20	22	0	1	1
440	6.31E-05	TGTGCCAGCAGTGACCCGCAAACAGGGGCCAACGTCCTGACTTTC	CASSDPQTGANVLTF	TRBV25-1*01	TRBV25-1	TRBJ2-6*01	TRBJ2-6	TRBD2*02, TRBD2*01	TRBD2	13	14	18	24	0	5	5
440	6.31E-05	TGTGCCACCAGCAGAGAATTGGAGCGGGCCACGAGCAGTACTTC	CATSREL~AGHEQYF	TRBV15*02	TRBV15	TRBJ2-7*01	TRBJ2-7	TRBD2*02, TRBD2*01	TRBD2	11	22	27	30	10	2	12
440	6.31E-05	TGTGCCAACCCCCACTCTAGCCGGATTTCTACGAGCAGTACTTC	CANPHSS~DFYEQYF	TRBV25-1*01	TRBV25-1	TRBJ2-7*01	TRBJ2-7	TRBD1*01, TRBD2*02, TRBD2*01	TRBD1, TRBD2	6	8	12	28	1	15	16
440	6.31E-05	TGTGCCACCAGTGACGTACAGGGTCCCGGCGAGCAGTACTTC	CATSDVQGPGEQYF	TRBV24-1*01	TRBV24-1	TRBJ2-7*01	TRBJ2-7	TRBD1*01	TRBD1	13	17	22	29	3	6	9
440	6.31E-05	TGCAGCGTTGAACTAGCGGGAGGGCCTTACGAGCAGTACTTC	CSVELAGGPYEQYF	TRBV29-1*01	TRBV29-1	TRBJ2-7*01	TRBJ2-7	TRBD2*02	TRBD2	11	12	23	27	0	3	3
440	6.31E-05	TGTGCCAGCAGCCTCGGATCTAATTCACCCCTCCACTTT	CASSLGSNSPLHF	TRBV7-9*01, TRBV7-9*02	TRBV7-9	TRBJ1-6*01	TRBJ1-6	TRBD1*01, TRBD2*02, TRBD2*01	TRBD1, TRBD2	11	15	17	20	3	2	5
440	6.31E-05	TGCGCCAGCAGTGATGACGTATCGGGGGAGCAGTACTTC	CASSDDVSGEQYF	TRBV10-1*02, TRBV10-1*01	TRBV10-1	TRBJ2-7*01	TRBJ2-7	TRBD2*01	TRBD2	13	22	26	27	8	0	8
440	6.31E-05	TGTGCCAGCAGCCATGGGGCCTACGAGCAGTACTTC	CASSHGAYEQYF	TRBV7-2*04, TRBV7-2*01	TRBV7-2	TRBJ2-7*01	TRBJ2-7	TRBD1*01, TRBD2*01	TRBD1, TRBD2	11	15	18	19	3	0	3
439	6.29E-05	TGTGCCACCAGCTTCGTCTCCCGGAAGAGTCAGGGGCGGTTCACCCCTCCACTTT	CATSFVSRK~VRGGSPLHF	TRBV15*02	TRBV15	TRBJ1-6*01	TRBJ1-6	TRBD1*01, TRBD2*02	TRBD1, TRBD2	11	30	35	39	18	3	21
439	6.29E-05	TGCAGTGCTAGAATTGACAAGGGGGTCCTACGAGCAGTACTTC	CSARIDK~GSYEQYF	TRBV20-1*01, TRBV20-1*04, TRBV20-1*05, TRBV20-1*07	TRBV20-1	TRBJ2-7*01	TRBJ2-7	TRBD1*01	TRBD1	11	19	24	25	7	0	7
439	6.29E-05	TGTGCCAGCAGCCGCGAGAGGATGAATTCACCCCTCCACTTT	CASSRERMNSPLHF	TRBV7-8*01, TRBV7-8*03	TRBV7-8	TRBJ1-6*01	TRBJ1-6	TRBD2*02	TRBD2	12	17	20	24	4	3	7
439	6.29E-05	TGCAGTGCTAGTTATTTAGGGGAATCTGACGAGCAGTACTTC	CSASYLGESDEQYF	TRBV20-1*01, TRBV20-1*04, TRBV20-1*05, TRBV20-1*07	TRBV20-1	TRBJ2-7*01	TRBJ2-7	TRBD1*01	TRBD1	11	17	21	28	5	6	11
439	6.29E-05	TGTGCCAGCACCAATCCCATGCATTACGAGCAGTACTTC	CASTNPMHYEQYF	TRBV7-2*04, TRBV7-2*01	TRBV7-2	TRBJ2-7*01	TRBJ2-7	TRBD1*01, TRBD2*02, TRBD2*01	TRBD1, TRBD2	9	14	17	24	4	6	10
439	6.29E-05	TGCAGCGTCCGGCGGCAAAACTACGAGCAGTACTTC	CSVRRQNYEQYF	TRBV29-1*01, TRBV29-1*03	TRBV29-1	TRBJ2-7*01	TRBJ2-7	TRBD2*02, TRBD2*01	TRBD2	7	11	14	20	3	5	8
439	6.29E-05	TGCAGTGCCCTGATGCTCGACGAGCAGTACTTC	CSALMLDEQYF	TRBV20-1*06, TRBV20-1*03, TRBV20-1*01, TRBV20-1*04, TRBV20-1*05, TRBV20-1*02, TRBV20-1*07	TRBV20-1	TRBJ2-7*01	TRBJ2-7	TRBD1*01	TRBD1	7	8	11	19	0	7	7
439	6.29E-05	TGCAGTGCTCCGAATCACGAGCAGTACTTC	CSAPNHEQYF	TRBV20-1*06, TRBV20-1*03, TRBV20-1*01, TRBV20-1*04, TRBV20-1*05, TRBV20-1*02, TRBV20-1*07	TRBV20-1	TRBJ2-7*01	TRBJ2-7	TRBD2*02, TRBD2*01	TRBD2	8	9	11	16	0	4	4
438	6.28E-05	TGTGCCACCAGGAGATCGGTGTGCTCTAGGAATCAGCCCCAGCATTTT	CATRRSVCSRNQPQHF	TRBV24-1*01	TRBV24-1	TRBJ1-5*01	TRBJ1-5	TRBD1*01, TRBD2*02, TRBD2*01	TRBD1, TRBD2	10	19	21	26	8	4	12
438	6.28E-05	TGTGCCAGCAGCTCTGGATGGCGCCAGGGCGTGGGCTACACCTTC	CASSSGWRQGVGYTF	TRBV7-2*04, TRBV7-2*01	TRBV7-2	TRBJ1-2*01	TRBJ1-2	TRBD1*01	TRBD1	12	24	28	33	11	4	15
438	6.28E-05	TGCAGTGCTAGTCAGGGGGCCCTCAATGAGCAGTTCTTC	CSASQGALNEQFF	TRBV20-1*01, TRBV20-1*04, TRBV20-1*05, TRBV20-1*07	TRBV20-1	TRBJ2-1*01	TRBJ2-1	TRBD1*01	TRBD1	11	12	19	23	0	3	3
438	6.28E-05	TGTGCCACCAGCAGAGTACCCACGAGCAGTACTTC	CATSRV~HEQYF	TRBV15*02	TRBV15	TRBJ2-7*01	TRBJ2-7	TRBD1*01, TRBD2*02, TRBD2*01	TRBD1, TRBD2	11	18	20	21	6	0	6
438	6.28E-05	TGTGCCAGCAGCATCAGCAATGAGCAGTTCTTC	CASSISNEQFF	TRBV25-1*01	TRBV25-1	TRBJ2-1*01	TRBJ2-1	TRBD1*01	TRBD1	10	14	16	17	3	0	3
437	6.27E-05	TGTGCCAGCAGCTTAGCGAGCGGAGGACGGGAGCAGTACTTC	CASSLASGGREQYF	TRBV7-6*01	TRBV7-6	TRBJ2-7*01	TRBJ2-7	TRBD2*02, TRBD2*01	TRBD2	16	18	22	30	1	7	8
437	6.27E-05	TGTGCCAGCAGCTTAACTGCTGGGGCCAACGTCCTGACTTTC	CASSLTAGANVLTF	TRBV7-6*01	TRBV7-6	TRBJ2-6*01	TRBJ2-6	TRBD1*01, TRBD2*02, TRBD2*01	TRBD1, TRBD2	14	16	18	19	1	0	1
437	6.27E-05	TGCAGTGCTAGAGATTTCAGGGGGCTGGACGAGCAGTACTTC	CSARDFRGLDEQYF	TRBV20-1*01, TRBV20-1*05, TRBV20-1*07	TRBV20-1	TRBJ2-7*01	TRBJ2-7	TRBD1*01	TRBD1	13	17	24	28	3	3	6
437	6.27E-05	TGTGCCAGCAGCGCGGACTTCTCGGAGACCCAGTACTTC	CASSADFSETQYF	TRBV7-9*03, TRBV7-9*01, TRBV7-9*04, TRBV7-9*02	TRBV7-9	TRBJ2-5*01	TRBJ2-5	TRBD2*02, TRBD2*01	TRBD2	11	14	18	24	2	5	7
437	6.27E-05	TGCAGTGCGCGACTAGCGGGAGGGTACGAGCAGTACTTC	CSARLAGGYEQYF	TRBV20-1*06, TRBV20-1*03, TRBV20-1*01, TRBV20-1*04, TRBV20-1*05, TRBV20-1*02, TRBV20-1*07	TRBV20-1	TRBJ2-7*01	TRBJ2-7	TRBD2*02	TRBD2	7	10	23	24	2	0	2
437	6.27E-05	TGCAGCGTGGAGGGGACTAGGCAGTTCGAGCAGTACTTC	CSVEGTRQFEQYF	TRBV29-1*01	TRBV29-1	TRBJ2-7*01	TRBJ2-7	TRBD2*02, TRBD2*01	TRBD2	7	12	19	26	4	6	10
437	6.27E-05	TGTGCCAGCAGTCGTGAGTGGTATGGCTACACCTTC	CASSREWYGYTF	TRBV7-9*03, TRBV7-9*01, TRBV7-9*04, TRBV7-9*02	TRBV7-9	TRBJ1-2*01	TRBJ1-2	TRBD2*02, TRBD2*01	TRBD2	10	15	17	21	4	3	7
437	6.27E-05	TGCAGTGCGCTCGACAGGGGCGAGCAGTACTTC	CSALDRGEQYF	TRBV20-1*06, TRBV20-1*03, TRBV20-1*01, TRBV20-1*04, TRBV20-1*05, TRBV20-1*02, TRBV20-1*07	TRBV20-1	TRBJ2-7*01	TRBJ2-7	TRBD1*01	TRBD1	7	12	19	20	4	0	4
437	6.27E-05	TGCAGTGACCCAAGAGACCCAGTACTTC	CSDPR~TQYF	TRBV20-1*06, TRBV20-1*03, TRBV20-1*01, TRBV20-1*04, TRBV20-1*05, TRBV20-1*02, TRBV20-1*07	TRBV20-1	TRBJ2-5*01	TRBJ2-5	TRBD1*01, TRBD2*02, TRBD2*01	TRBD1, TRBD2	6	-1	-1	9	-1	-1	2
436	6.25E-05	TGTGCCACCAGCAGAGGAGGACTTGACAATGAGCAGTTCTTC	CATSRGGLDNEQFF	TRBV15*02	TRBV15	TRBJ2-1*01	TRBJ2-1	TRBD2*02, TRBD2*01	TRBD2	11	18	22	25	6	2	8
436	6.25E-05	TGTGCCAGTAACCGGGAGGTCGACTATGGCTACACCTTC	CASNREVDYGYTF	TRBV10-3*01, TRBV10-3*02	TRBV10-3	TRBJ1-2*01	TRBJ1-2	TRBD2*02	TRBD2	7	12	18	22	4	3	7
436	6.25E-05	TGTGCCAGCAGTGAAGAGGTGGGCGATGGCTACACCTTC	CASSEEVGDGYTF	TRBV2*01, TRBV2*03	TRBV2	TRBJ1-2*01	TRBJ1-2	TRBD1*01	TRBD1	15	20	23	25	4	1	5
436	6.25E-05	TGTGCCACCAGCAGAAACAATCAGCCCCAGCATTTT	CATSRNNQPQHF	TRBV15*02	TRBV15	TRBJ1-5*01	TRBJ1-5	TRBD1*01	TRBD1	11	-1	-1	17	-1	-1	5
436	6.25E-05	TGCAGCGTTGCTGAACACGGAGGGGAGCAGTTCTTC	CSVAEHGGEQFF	TRBV29-1*01	TRBV29-1	TRBJ2-1*01	TRBJ2-1	TRBD2*02	TRBD2	9	18	23	24	8	0	8
436	6.25E-05	TGTGCCAGGACCAGGGGGCGGTAAGCTTTCTTT	CARTRGR*AFF	TRBV25-1*01	TRBV25-1	TRBJ1-1*01	TRBJ1-1	TRBD1*01	TRBD1	7	11	18	22	3	3	6
436	6.25E-05	TGTGCTACCTAGCGGGCCGAGCAGTTCTTC	CAT*RAEQFF	TRBV7-2*04, TRBV7-2*01	TRBV7-2	TRBJ2-1*01	TRBJ2-1	TRBD2*02, TRBD2*01	TRBD2	4	8	15	18	3	2	5
435	6.24E-05	TGTGCCAGCAGGATGATCCGACCTGTTGGGGGCTGGGCACTGAAGCTTTCTTT	CASRMIRPV~GLGTEAFF	TRBV25-1*01	TRBV25-1	TRBJ1-1*01	TRBJ1-1	TRBD1*01	TRBD1	10	27	32	37	16	4	20
435	6.24E-05	TGTGCCACCAGCGGTCTATCGGGACAGGGGATTCCCTACACCTTC	CATSGLSGQGIPYTF	TRBV15*02	TRBV15	TRBJ1-2*01	TRBJ1-2	TRBD1*01	TRBD1	11	20	29	35	8	5	13
435	6.24E-05	TGCAGTGCTCCTTACACTCTACAGGGTGCTTCACCCCTCCACTTT	CSAPYTLQGASPLHF	TRBV20-1*06, TRBV20-1*03, TRBV20-1*01, TRBV20-1*04, TRBV20-1*05, TRBV20-1*02, TRBV20-1*07	TRBV20-1	TRBJ1-6*01	TRBJ1-6	TRBD1*01	TRBD1	8	20	25	29	11	3	14
435	6.24E-05	TGTGCTAGCAGCTTCCGGACCAAAGAGACCCAGTACTTC	CASSFRTKETQYF	TRBV7-7*01, TRBV7-7*02	TRBV7-7	TRBJ2-5*01	TRBJ2-5	TRBD1*01, TRBD2*02, TRBD2*01	TRBD1, TRBD2	13	16	19	22	2	2	4
435	6.24E-05	TGTGCCAGCCGAGGACAGGAGATCGGCGAGCAGTACTTC	CASRGQEIGEQYF	TRBV2*01, TRBV2*03	TRBV2	TRBJ2-7*01	TRBJ2-7	TRBD1*01	TRBD1	8	12	18	26	3	7	10
435	6.24E-05	TGTGCCAGCATGACACCACTAGACTACGAGCAGTACTTC	CASMTPLDYEQYF	TRBV7-6*01, TRBV7-6*02	TRBV7-6	TRBJ2-7*01	TRBJ2-7	TRBD2*02, TRBD2*01	TRBD2	9	17	21	23	7	1	8
435	6.24E-05	TGCAGTGCCCAGGGGCCCAATCAGCCCCAGCATTTT	CSAQGPNQPQHF	TRBV20-1*06, TRBV20-1*03, TRBV20-1*01, TRBV20-1*04, TRBV20-1*05, TRBV20-1*02, TRBV20-1*07	TRBV20-1	TRBJ1-5*01	TRBJ1-5	TRBD1*01	TRBD1	7	9	14	17	1	2	3
434	6.22E-05	TGTGCCACCAGTCGGTCTGGCAATCAGCCCCAGCATTTT	CATSRSGNQPQHF	TRBV24-1*01	TRBV24-1	TRBJ1-5*01	TRBJ1-5	TRBD1*01, TRBD2*02, TRBD2*01	TRBD1, TRBD2	11	16	18	19	4	0	4
434	6.22E-05	TGTGCCAGCAGCCGAGGGCAGACCGACGAGCAGTACTTC	CASSRGQTDEQYF	TRBV7-2*04, TRBV7-2*01	TRBV7-2	TRBJ2-7*01	TRBJ2-7	TRBD2*02	TRBD2	11	13	17	25	1	7	8
434	6.22E-05	TGTGCCAGCAGCGCGGGGACAGACTATGGCTACACCTTC	CASSAGTDYGYTF	TRBV7-6*01, TRBV7-6*02	TRBV7-6	TRBJ1-2*01	TRBJ1-2	TRBD1*01	TRBD1	11	15	21	22	3	0	3
434	6.22E-05	TGCGCCAGCAGTGACCGGAGGGAAAAACTGTTTTTT	CASSDRREKLFF	TRBV10-2*01	TRBV10-2	TRBJ1-4*01	TRBJ1-4	TRBD2*02	TRBD2	13	16	20	21	2	0	2
434	6.22E-05	TGCAGTGCTCTGGGACAGGGCCGTGGCTACACCTTC	CSALGQGRGYTF	TRBV20-1*06, TRBV20-1*03, TRBV20-1*01, TRBV20-1*04, TRBV20-1*05, TRBV20-1*02, TRBV20-1*07	TRBV20-1	TRBJ1-2*01	TRBJ1-2	TRBD1*01	TRBD1	8	11	19	23	2	3	5
433	6.21E-05	TGTGCCAGCAGTGACCCGGGACTAGCGTTTAATGAGCAGTTCTTC	CASSDPGLAFNEQFF	TRBV25-1*01	TRBV25-1	TRBJ2-1*01	TRBJ2-1	TRBD2*02, TRBD2*01	TRBD2	13	17	26	30	3	3	6
433	6.21E-05	TGTGCCACCAGCAGAGGGACGGGGGAAAACGAGCAGTACTTC	CATSRGTGENEQYF	TRBV15*02	TRBV15	TRBJ2-7*01	TRBJ2-7	TRBD2*01	TRBD2	11	19	24	28	7	3	10
433	6.21E-05	TGTGCCAGCAGTCGAGGGACAGGGACGGATGGCTACACCTTC	CASSRGTGTDGYTF	TRBV2*01, TRBV2*02, TRBV2*03	TRBV2	TRBJ1-2*01	TRBJ1-2	TRBD1*01	TRBD1	11	15	23	28	3	4	7
433	6.21E-05	TGTGCCAGCAGCTTAACGGGAGCAGACTCACCCCTCCACTTT	CASSLTGADSPLHF	TRBV7-3*01	TRBV7-3	TRBJ1-6*01	TRBJ1-6	TRBD2*02	TRBD2	16	17	21	27	0	5	5
433	6.21E-05	TGCAGCAGGGGGCGCCTTAACGTTTCACCCCTCCACTTT	CSRGRLNVSPLHF	TRBV20-1*06, TRBV20-1*03, TRBV20-1*01, TRBV20-1*04, TRBV20-1*05, TRBV20-1*02, TRBV20-1*07	TRBV20-1	TRBJ1-6*01	TRBJ1-6	TRBD1*01	TRBD1	4	5	12	23	0	10	10
433	6.21E-05	TGTGCCAGCAGTCCATACTCCTACGAGCAGTACTTC	CASSPYSYEQYF	TRBV2*01, TRBV2*02, TRBV2*03	TRBV2	TRBJ2-7*01	TRBJ2-7	TRBD2*02	TRBD2	11	-1	-1	17	-1	-1	5
433	6.21E-05	TGTGCCAGCAGTGAAGCAGTATACGAGCAGTACTTC	CASSEAVYEQYF	TRBV2*01, TRBV2*03	TRBV2	TRBJ2-7*01	TRBJ2-7	TRBD2*02, TRBD2*01	TRBD2	16	17	19	21	0	1	1
433	6.21E-05	TGCAGCGTTGAAGGACAGGTGGTTGGCTACACCTTC	CSVEGQVVGYTF	TRBV29-1*01	TRBV29-1	TRBJ1-2*01	TRBJ1-2	TRBD1*01	TRBD1	12	13	18	23	0	4	4
433	6.21E-05	TGCAGTGCTGGGACTGGGTACGAGCAGTACTTC	CSAGTGYEQYF	TRBV20-1*06, TRBV20-1*03, TRBV20-1*01, TRBV20-1*04, TRBV20-1*05, TRBV20-1*02, TRBV20-1*07	TRBV20-1	TRBJ2-7*01	TRBJ2-7	TRBD2*02, TRBD2*01	TRBD2	8	9	14	18	0	3	3
433	6.21E-05	TGCAGTGCGCCCCGGGACTACGAGCAGTACTTC	CSAPRDYEQYF	TRBV20-1*06, TRBV20-1*03, TRBV20-1*01, TRBV20-1*04, TRBV20-1*05, TRBV20-1*02, TRBV20-1*07	TRBV20-1	TRBJ2-7*01	TRBJ2-7	TRBD1*01, TRBD2*02, TRBD2*01	TRBD1, TRBD2	7	8	12	17	0	4	4
432	6.19E-05	TGTGCCATCAGCGATGACAGGCCAGATCAGCCCCAGCATTTT	CAISDDRPDQPQHF	TRBV10-3*01, TRBV10-3*02	TRBV10-3	TRBJ1-5*01	TRBJ1-5	TRBD1*01	TRBD1	10	15	20	25	4	4	8
432	6.19E-05	TGTGCCACCAGCAGAGGGACGTCGGGGCAGCCCCAGCATTTT	CATSRGTSGQPQHF	TRBV15*02	TRBV15	TRBJ1-5*01	TRBJ1-5	TRBD1*01, TRBD2*02, TRBD2*01	TRBD1, TRBD2	11	15	19	27	3	7	10
432	6.19E-05	TGTGCCAGCAGTGATAACAGGGGAAGCACTGAAGCTTTCTTT	CASSDNRGSTEAFF	TRBV25-1*01	TRBV25-1	TRBJ1-1*01	TRBJ1-1	TRBD1*01	TRBD1	13	16	22	26	2	3	5
432	6.19E-05	TGCAGCGTTGAAAAGAGGACAGGGTCGGAGGGCTACACCTTC	CSVEKRTGSEGYTF	TRBV29-1*01	TRBV29-1	TRBJ1-2*01	TRBJ1-2	TRBD1*01	TRBD1	11	16	23	30	4	6	10
432	6.19E-05	TGTGCCACCAGTGATGGGTGGGGCGGTGAGCAGTTCTTC	CATSDGWGGEQFF	TRBV24-1*01	TRBV24-1	TRBJ2-1*01	TRBJ2-1	TRBD1*01	TRBD1	14	19	23	26	4	2	6
432	6.19E-05	TGTGCCAGCAGCGTTGGACAGTCTGACACCATATATTTT	CASSVGQSDTIYF	TRBV2*01, TRBV2*02, TRBV2*03	TRBV2	TRBJ1-3*01	TRBJ1-3	TRBD1*01	TRBD1	10	15	20	25	4	4	8
432	6.19E-05	TGTGCCATCAGCCGGGACAGCTATGGCTACACCTTC	CAISRDSYGYTF	TRBV10-3*01, TRBV10-3*02	TRBV10-3	TRBJ1-2*01	TRBJ1-2	TRBD1*01	TRBD1	10	13	19	20	2	0	2
432	6.19E-05	TGCAGTGCTGAGGACAGGGTGGGCGAGCAGTACTTC	CSAEDRVGEQYF	TRBV20-1*06, TRBV20-1*03, TRBV20-1*01, TRBV20-1*04, TRBV20-1*05, TRBV20-1*02, TRBV20-1*07	TRBV20-1	TRBJ2-7*01	TRBJ2-7	TRBD1*01	TRBD1	8	11	18	23	2	4	6
432	6.19E-05	TGCAGTGCTAGTGACGGTACCTACGAGCAGTACTTC	CSASDGTYEQYF	TRBV20-1*01, TRBV20-1*04, TRBV20-1*05, TRBV20-1*07	TRBV20-1	TRBJ2-7*01	TRBJ2-7	TRBD1*01, TRBD2*02, TRBD2*01	TRBD1, TRBD2	11	12	14	19	0	4	4
432	6.19E-05	TGTGCCAGCAGGCCACTTACTACGAGCAGTACTTC	CASRPL~YEQYF	TRBV2*01, TRBV2*02, TRBV2*03	TRBV2	TRBJ2-7*01	TRBJ2-7	TRBD1*01, TRBD2*02, TRBD2*01	TRBD1, TRBD2	10	11	13	19	0	5	5
431	6.18E-05	TGTGCCACCAGCAGAACAAGACAGGGGCGGTACGGTCAGCCCCAGCATTTT	CATSRTRQGRYGQPQHF	TRBV15*02	TRBV15	TRBJ1-5*01	TRBJ1-5	TRBD1*01	TRBD1	11	19	26	35	7	8	15
431	6.18E-05	TGTGCCAGCAGTGAATCCCGTTCGGCAGAGACTAATGAAAAACTGTTTTTT	CASSESRSAETNEKLFF	TRBV25-1*01	TRBV25-1	TRBJ1-4*01	TRBJ1-4	TRBD2*02, TRBD2*01	TRBD2	15	16	19	30	0	10	10
431	6.18E-05	TGCGCCAGCAGCTCGGACAGGGAGTCTAATGAAAAACTGTTTTTT	CASSSDRESNEKLFF	TRBV5-1*01	TRBV5-1	TRBJ1-4*01	TRBJ1-4	TRBD1*01	TRBD1	12	14	21	25	1	3	4
431	6.18E-05	TGTGCCACCAGCAGACAATGGGGGGATCAGCCCCAGCATTTT	CATSRQWGDQPQHF	TRBV15*02	TRBV15	TRBJ1-5*01	TRBJ1-5	TRBD2*01	TRBD2	11	19	24	25	7	0	7
431	6.18E-05	TGTGCCAGCAGCCGGGACAGTAATTCACCCCTCCACTTT	CASSRDSNSPLHF	TRBV7-3*05, TRBV7-3*01	TRBV7-3	TRBJ1-6*01	TRBJ1-6	TRBD1*01	TRBD1	11	13	19	20	1	0	1
431	6.18E-05	TGTGCCAGCAGAGGACAGGGGTATGGCTACACCTTC	CASRGQGYGYTF	TRBV2*01, TRBV2*03	TRBV2	TRBJ1-2*01	TRBJ1-2	TRBD1*01	TRBD1	10	12	20	21	1	0	1
430	6.17E-05	TGTGCCAGCAGTGAAGAGGACCGGTTTTCACCCCTCCACTTT	CASSEEDRFSPLHF	TRBV2*01, TRBV2*03	TRBV2	TRBJ1-6*01	TRBJ1-6	TRBD1*01, TRBD2*02, TRBD2*01	TRBD1, TRBD2	15	17	20	26	1	5	6
430	6.17E-05	TGTGCCAGCAGCCCCGGACAGCTAAATTCACCCCTCCACTTT	CASSPGQLNSPLHF	TRBV7-2*04, TRBV7-2*01	TRBV7-2	TRBJ1-6*01	TRBJ1-6	TRBD1*01	TRBD1	11	15	20	24	3	3	6
430	6.17E-05	TGTGCCATCAGTGCGGACGGGGCCTACGAGCAGTACTTC	CAISADGAYEQYF	TRBV10-3*01, TRBV10-3*02	TRBV10-3	TRBJ2-7*01	TRBJ2-7	TRBD2*01	TRBD2	12	17	21	22	4	0	4
430	6.17E-05	TGTGCCAGCACCGATATTGGCAATCAGCCCCAGCATTTT	CASTDIGNQPQHF	TRBV2*01, TRBV2*02, TRBV2*03	TRBV2	TRBJ1-5*01	TRBJ1-5	TRBD2*02, TRBD2*01	TRBD2	9	10	12	19	0	6	6
430	6.17E-05	TGTGCCAGCAGCCGACTAGGCTACGAGCAGTACTTC	CASSRLGYEQYF	TRBV7-6*01, TRBV7-6*02	TRBV7-6	TRBJ2-7*01	TRBJ2-7	TRBD2*02, TRBD2*01	TRBD2	11	13	18	20	1	1	2
430	6.17E-05	TGTGCCAGCAGCACCCGGGACGAACAGTACTTC	CASSTRDEQYF	TRBV7-8*01, TRBV7-8*03	TRBV7-8	TRBJ2-7*01	TRBJ2-7	TRBD2*02, TRBD2*01	TRBD2	10	15	18	19	4	0	4
429	6.15E-05	TGTGCCAGCAGTGATCCTAGCGGGGAACTAGGGACCCAGTACTTC	CASSDPSGELGTQYF	TRBV25-1*01	TRBV25-1	TRBJ2-5*01	TRBJ2-5	TRBD2*01	TRBD2	13	16	24	32	2	7	9
429	6.15E-05	TGTGCCAGCAGTGAAGGTCGGCATATCGATCAGCCCCAGCATTTT	CASSEGRHIDQPQHF	TRBV2*01, TRBV2*03	TRBV2	TRBJ1-5*01	TRBJ1-5	TRBD1*01, TRBD2*02, TRBD2*01	TRBD1, TRBD2	15	19	21	28	3	6	9
429	6.15E-05	TGCAGCGCTGGGGAAGTGGAGACGGTAGCCTACGAGCAGTACTTC	CSAGEVETVAYEQYF	TRBV29-1*03	TRBV29-1	TRBJ2-7*01	TRBJ2-7	TRBD1*01, TRBD2*02, TRBD2*01	TRBD1, TRBD2	7	10	13	28	2	14	16
429	6.15E-05	TGCAGTGCTAGGGACGCGGGGACTGATGGCTACACCTTC	CSARDAGTDGYTF	TRBV20-1*01, TRBV20-1*04, TRBV20-1*05, TRBV20-1*07	TRBV20-1	TRBJ1-2*01	TRBJ1-2	TRBD2*02, TRBD2*01	TRBD2	10	18	23	25	7	1	8
429	6.15E-05	TGCAGCGCAACCGGGACTAACTCCTACGAGCAGTACTTC	CSATGTNSYEQYF	TRBV29-1*01, TRBV29-1*03	TRBV29-1	TRBJ2-7*01	TRBJ2-7	TRBD2*02, TRBD2*01	TRBD2	7	12	18	20	4	1	5
429	6.15E-05	TGTGCCTTCAACAGCGGGGCTCCTACGAGCAGTACTTC	CAFNSG~SYEQYF	TRBV2*01, TRBV2*02, TRBV2*03	TRBV2	TRBJ2-7*01	TRBJ2-7	TRBD2*01	TRBD2	5	12	18	29	6	10	16
429	6.15E-05	TGTGCCACCAGTGTTGGGGTCAATGAGCAGTTCTTC	CATSVGVNEQFF	TRBV24-1*01	TRBV24-1	TRBJ2-1*01	TRBJ2-1	TRBD1*01, TRBD2*01	TRBD1, TRBD2	12	15	18	20	2	1	3
429	6.15E-05	TGCAGTGCTAAAGGGACAGGGCACGAGCAGTACTTC	CSAKGTGHEQYF	TRBV20-1*01, TRBV20-1*04, TRBV20-1*05, TRBV20-1*07	TRBV20-1	TRBJ2-7*01	TRBJ2-7	TRBD1*01	TRBD1	9	12	20	22	2	1	3
429	6.15E-05	TGTGCCAGCAGTGTACTAGCGGAGCAGTACTTC	CASSVLAEQYF	TRBV2*01, TRBV2*03	TRBV2	TRBJ2-7*01	TRBJ2-7	TRBD2*02, TRBD2*01	TRBD2	12	14	20	21	1	0	1
429	6.15E-05	TGTGCCAGCAGCCTCATTAGCGAGCAGTACTTC	CASSLISEQYF	TRBV7-2*04, TRBV7-2*01	TRBV7-2	TRBJ2-7*01	TRBJ2-7	TRBD2*02, TRBD2*01	TRBD2	11	17	19	20	5	0	5
428	6.14E-05	TGTGCCAGCAGTGGGATTACATCGGGTGGGTCCTACAATGAGCAGTTCTTC	CASSGITSGGSYNEQFF	TRBV25-1*01	TRBV25-1	TRBJ2-1*01	TRBJ2-1	TRBD2*02, TRBD2*01	TRBD2	12	22	25	30	9	4	13
428	6.14E-05	TGTGCCACCAGTGATGGCGGGACAGCGAACTATGGCTACACCTTC	CATSDGGTANYGYTF	TRBV24-1*01	TRBV24-1	TRBJ1-2*01	TRBJ1-2	TRBD1*01	TRBD1	14	18	24	27	3	2	5
428	6.14E-05	TGTGCCAGCAGTGGGAGGGAGATCTCGAACACTGAAGCTTTCTTT	CASSGREISNTEAFF	TRBV25-1*01	TRBV25-1	TRBJ1-1*01	TRBJ1-1	TRBD2*02	TRBD2	12	13	18	26	0	7	7
428	6.14E-05	TGCAGCGTTGTGGGGGACAGGGACATTCTTTATGGCTACACCTTC	CSVVGDRDILYGYTF	TRBV29-1*01	TRBV29-1	TRBJ1-2*01	TRBJ1-2	TRBD1*01	TRBD1	9	13	21	30	3	8	11
428	6.14E-05	TGCAGTGCTAGTTCGGCAGGGACTAATTCACCCCTCCACTTT	CSASSAGTNSPLHF	TRBV20-1*01, TRBV20-1*04, TRBV20-1*05, TRBV20-1*07	TRBV20-1	TRBJ1-6*01	TRBJ1-6	TRBD1*01, TRBD2*02, TRBD2*01	TRBD1, TRBD2	11	18	22	23	6	0	6
428	6.14E-05	TGTGCCACCGGTCCGAGTATTAATCAGCCCCAGCATTTT	CATGPSINQPQHF	TRBV15*02	TRBV15	TRBJ1-5*01	TRBJ1-5	TRBD1*01, TRBD2*02, TRBD2*01	TRBD1, TRBD2	8	10	13	21	1	7	8
428	6.14E-05	TGTGCCACCAGTGAACTAGCGGACAATGAGCAGTTCTTC	CATSELADNEQFF	TRBV24-1*01	TRBV24-1	TRBJ2-1*01	TRBJ2-1	TRBD2*02, TRBD2*01	TRBD2	13	14	21	22	0	0	0
428	6.14E-05	TGCAGTGCCCCTCCCTCGGGGTTGTCACCCCTCCACTTT	CSAPPSGLSPLHF	TRBV20-1*06, TRBV20-1*03, TRBV20-1*01, TRBV20-1*04, TRBV20-1*05, TRBV20-1*02, TRBV20-1*07	TRBV20-1	TRBJ1-6*01	TRBJ1-6	TRBD2*02	TRBD2	7	8	14	24	0	9	9
428	6.14E-05	TGTGCCAGCACCGTAGGGTACAATGAGCAGTTCTTC	CASTVGYNEQFF	TRBV7-8*01	TRBV7-8	TRBJ2-1*01	TRBJ2-1	TRBD1*01, TRBD2*02	TRBD1, TRBD2	9	14	17	18	4	0	4
428	6.14E-05	TGTGCCAGCACCACCGGGGCCTACGAGCAGTACTTC	CASTTGAYEQYF	TRBV2*01, TRBV2*02, TRBV2*03	TRBV2	TRBJ2-7*01	TRBJ2-7	TRBD2*01	TRBD2	9	14	18	19	4	0	4
427	6.12E-05	TGTGCCAGTAGCCCCCCGTGGGAGGACATTACAGCCCCAGCATTTT	CASSPPWE~TLQPQHF	TRBV19*01, TRBV19*03, TRBV19*02	TRBV19	TRBJ1-5*01	TRBJ1-5	TRBD2*02, TRBD2*01	TRBD2	11	19	24	31	7	6	13
427	6.12E-05	TGTGCCAGCAGTGCATATACAGGGTCTGACACTGAAGCTTTCTTT	CASSAYTGSDTEAFF	TRBV25-1*01	TRBV25-1	TRBJ1-1*01	TRBJ1-1	TRBD1*01	TRBD1	16	18	23	28	1	4	5
427	6.12E-05	TGTGCCAGCAGCTTCCTGGCAGGGGGCTTCTACGAGCAGTACTTC	CASSFLAGGFYEQYF	TRBV7-2*04, TRBV7-2*01	TRBV7-2	TRBJ2-7*01	TRBJ2-7	TRBD1*01	TRBD1	13	19	26	29	5	2	7
427	6.12E-05	TGTGCCACCAGCCAGGACTACTCCTACGAGCAGTACTTC	CATSQDYSYEQYF	TRBV24-1*01	TRBV24-1	TRBJ2-7*01	TRBJ2-7	TRBD2*02, TRBD2*01	TRBD2	10	14	19	20	3	0	3
427	6.12E-05	TGTGCCACCAGCAGGGGAAGTGGAAACACCATATATTTT	CATSRGSGNTIYF	TRBV15*02	TRBV15	TRBJ1-3*01	TRBJ1-3	TRBD1*01	TRBD1	11	12	16	20	0	3	3
427	6.12E-05	TGTGCCAGCAGTGATCGGCGGTCCTACGAGCAGTACTTC	CASSDRRSYEQYF	TRBV2*01, TRBV2*02, TRBV2*03	TRBV2	TRBJ2-7*01	TRBJ2-7	TRBD2*02, TRBD2*01	TRBD2	13	17	20	21	3	0	3
427	6.12E-05	TGTGCCAGCAGCGAGCAGACTACGGGCGAGCAGTACTTC	CASSEQTTGEQYF	TRBV2*01, TRBV2*02, TRBV2*03	TRBV2	TRBJ2-7*01	TRBJ2-7	TRBD2*02, TRBD2*01	TRBD2	10	17	21	26	6	4	10
427	6.12E-05	TGTGCCAGCAGAGACCAGGGGAACTATGGCTACACCTTC	CASRDQGNYGYTF	TRBV2*01, TRBV2*02, TRBV2*03	TRBV2	TRBJ1-2*01	TRBJ1-2	TRBD1*01	TRBD1	10	15	20	21	4	0	4
427	6.12E-05	TGCAGCGTTGACCCCTCTAGATATGAGCAGTTCTTC	CSVDPSRYEQFF	TRBV29-1*01	TRBV29-1	TRBJ2-1*01	TRBJ2-1	TRBD1*01, TRBD2*02	TRBD1, TRBD2	10	11	15	22	0	6	6
427	6.12E-05	TGTGCCAGCAGATTCGCCTACGAGCAGTACTTC	CASRFAYEQYF	TRBV25-1*01	TRBV25-1	TRBJ2-7*01	TRBJ2-7	TRBD1*01, TRBD2*02, TRBD2*01	TRBD1, TRBD2	10	-1	-1	16	-1	-1	5
427	6.12E-05	TGCAGTGCCCTTCTCGGGTACGAGCAGTACTTC	CSALLGYEQYF	TRBV20-1*06, TRBV20-1*03, TRBV20-1*01, TRBV20-1*04, TRBV20-1*05, TRBV20-1*02, TRBV20-1*07	TRBV20-1	TRBJ2-7*01	TRBJ2-7	TRBD2*02, TRBD2*01	TRBD2	7	14	17	18	6	0	6
426	6.11E-05	TGCAGTGCTAGAGACCGACAGGGTGGTCGCTCACCCCTCCACTTT	CSARDRQGGRSPLHF	TRBV20-1*01, TRBV20-1*05, TRBV20-1*07	TRBV20-1	TRBJ1-6*01	TRBJ1-6	TRBD1*01	TRBD1	13	16	22	30	2	7	9
426	6.11E-05	TGTGCCACCAGTGATCCGCCTAGCGGTCAGCCCCAGCATTTT	CATSDPPSGQPQHF	TRBV24-1*01	TRBV24-1	TRBJ1-5*01	TRBJ1-5	TRBD2*02, TRBD2*01	TRBD2	14	19	25	26	4	0	4
426	6.11E-05	TGTGCCACCAGCAGAGAGACGGGGGGCTACGAGCAGTACTTC	CATSRETGGYEQYF	TRBV15*02	TRBV15	TRBJ2-7*01	TRBJ2-7	TRBD2*01	TRBD2	11	19	25	26	7	0	7
426	6.11E-05	TGCAGCGTTGAAGGAACAGTGATCAATGAGCAGTTCTTC	CSVEGTVINEQFF	TRBV29-1*01	TRBV29-1	TRBJ2-1*01	TRBJ2-1	TRBD1*01	TRBD1	12	15	18	23	2	4	6
426	6.11E-05	TGTGCCAGCAGCTTAGGTTTGGATGGCTACACCTTC	CASSLGLDGYTF	TRBV7-8*01	TRBV7-8	TRBJ1-2*01	TRBJ1-2	TRBD1*01, TRBD2*02	TRBD1, TRBD2	15	-1	-1	22	-1	-1	6
426	6.11E-05	TGCAGCGTTGAAAAGCAGGGGCGGGAGCAGTACTTC	CSVEKQGREQYF	TRBV29-1*01	TRBV29-1	TRBJ2-7*01	TRBJ2-7	TRBD1*01	TRBD1	11	15	20	24	3	3	6
426	6.11E-05	TGCAGTGCCCCAGGGTCGACCGAGCAGTACTTC	CSAPGSTEQYF	TRBV20-1*06, TRBV20-1*03, TRBV20-1*01, TRBV20-1*04, TRBV20-1*05, TRBV20-1*02, TRBV20-1*07	TRBV20-1	TRBJ2-7*01	TRBJ2-7	TRBD1*01	TRBD1	7	10	14	20	2	5	7
425	6.09E-05	TGTGCCACCAGCACGTCCCGGCGGAACAATCAGCCCCAGCATTTT	CATSTSRRNNQPQHF	TRBV15*02	TRBV15	TRBJ1-5*01	TRBJ1-5	TRBD1*01, TRBD2*02, TRBD2*01	TRBD1, TRBD2	11	14	18	26	2	7	9
425	6.09E-05	TGCGCCAGCAGCCAAGATGGGGGAACTAATGAAAAACTGTTTTTT	CASSQDGGTNEKLFF	TRBV4-3*01	TRBV4-3	TRBJ1-4*01	TRBJ1-4	TRBD1*01, TRBD2*01	TRBD1, TRBD2	16	18	22	23	1	0	1
425	6.09E-05	TGCAGCGTTGTGTTATGCGACTGACTATGGCTACACCTTC	CSVVLCD~DYGYTF	TRBV29-1*01	TRBV29-1	TRBJ1-2*01	TRBJ1-2	TRBD2*02, TRBD2*01	TRBD2	9	18	21	23	8	1	9
425	6.09E-05	TGTGCCACCCATACAGTTAGGAACACTGAAGCTTTCTTT	CATHTVRNTEAFF	TRBV2*01, TRBV2*02, TRBV2*03	TRBV2	TRBJ1-1*01	TRBJ1-1	TRBD1*01	TRBD1	6	12	15	20	5	4	9
425	6.09E-05	TGCAGCGTTCGTACAGGGGGCGCCCATGGCTACACCTTC	CSVRTGGAHGYTF	TRBV29-1*01, TRBV29-1*03	TRBV29-1	TRBJ1-2*01	TRBJ1-2	TRBD1*01	TRBD1	8	12	20	25	3	4	7
425	6.09E-05	TGCAGTGCTAGTGTCTCCCTCGACGAGCAGTACTTC	CSASVSLDEQYF	TRBV20-1*01, TRBV20-1*04, TRBV20-1*05, TRBV20-1*07	TRBV20-1	TRBJ2-7*01	TRBJ2-7	TRBD2*02	TRBD2	11	16	20	22	4	1	5
424	6.08E-05	TGTGCCAGCAGTCAGGGACAGGTTAGGAATTCACCCCTCCACTTT	CASSQGQVRNSPLHF	TRBV7-2*04, TRBV7-2*01	TRBV7-2	TRBJ1-6*01	TRBJ1-6	TRBD1*01	TRBD1	11	14	21	27	2	5	7
424	6.08E-05	TGTGCCAGCAGTGAAAGTGCGGGGGGCAATGAAAAACTGTTTTTT	CASSESAGGNEKLFF	TRBV25-1*01	TRBV25-1	TRBJ1-4*01	TRBJ1-4	TRBD2*01	TRBD2	14	18	25	27	3	1	4
424	6.08E-05	TGTGCCAGCAGTGAATCGGAGGCGGTCACTGAAGCTTTCTTT	CASSESEAVTEAFF	TRBV25-1*01	TRBV25-1	TRBJ1-1*01	TRBJ1-1	TRBD2*02	TRBD2	15	17	21	26	1	4	5
424	6.08E-05	TGTGCCAGCAGGGAGGGGAGCGGGGGCCATGGCTACACCTTC	CASREGSGGHGYTF	TRBV2*01, TRBV2*03	TRBV2	TRBJ1-2*01	TRBJ1-2	TRBD2*01	TRBD2	10	18	25	28	7	2	9
424	6.08E-05	TGTGCCAGCAGGACAGGGGCCGTTAACTATGGCTACACCTTC	CASRTGAVNYGYTF	TRBV2*01, TRBV2*02, TRBV2*03	TRBV2	TRBJ1-2*01	TRBJ1-2	TRBD1*01	TRBD1	10	11	18	23	0	4	4
424	6.08E-05	TGTGCCACCAGAAACAACAGGGATGGAAAACTGTTTTTT	CATRNNRDGKLFF	TRBV15*02	TRBV15	TRBJ1-4*01	TRBJ1-4	TRBD1*01	TRBD1	10	16	21	22	5	0	5
424	6.08E-05	TGTGCCAGCGTGGCGGGAACCGGGAATGAGCAGTTCTTC	CASVAGTGNEQFF	TRBV2*01, TRBV2*02, TRBV2*03	TRBV2	TRBJ2-1*01	TRBJ2-1	TRBD2*02	TRBD2	8	12	17	24	3	6	9
424	6.08E-05	TGCAGTGCTAGATGCAGTTGGCTACTGAAGCTTTCTTT	CSARCS~ATEAFF	TRBV20-1*01, TRBV20-1*04, TRBV20-1*05, TRBV20-1*07	TRBV20-1	TRBJ1-1*01	TRBJ1-1	TRBD1*01, TRBD2*02, TRBD2*01	TRBD1, TRBD2	11	14	16	23	2	6	8
424	6.08E-05	TGCAGCGTTGAAGAGACAGGGGCTTCGCAGTACTTC	CSVEETGASQYF	TRBV29-1*01	TRBV29-1	TRBJ2-7*01	TRBJ2-7	TRBD1*01	TRBD1	13	14	21	26	0	4	4
424	6.08E-05	TGCAGCGTCGGCGGACAGGGGAATGGCTACACCTTC	CSVGGQGNGYTF	TRBV29-1*01	TRBV29-1	TRBJ1-2*01	TRBJ1-2	TRBD1*01	TRBD1	7	12	20	22	4	1	5
424	6.08E-05	TGTGCCGGCAGGGAAAGGTTCGAACTGTTTTTT	CAGRERFELFF	TRBV2*01, TRBV2*03	TRBV2	TRBJ1-4*01	TRBJ1-4	TRBD1*01, TRBD2*02, TRBD2*01	TRBD1, TRBD2	10	11	13	22	0	8	8
423	6.06E-05	TGCAGTGCTAGAGATCTGGGCAGGGGCTATGGCTACACCTTC	CSARDLGRGYGYTF	TRBV20-1*01, TRBV20-1*05, TRBV20-1*07	TRBV20-1	TRBJ1-2*01	TRBJ1-2	TRBD1*01	TRBD1	13	20	25	26	6	0	6
423	6.06E-05	TGCAGCGTCGTGACAGGGAACACTGAAGCTTTCTTT	CSVVTGNTEAFF	TRBV29-1*01	TRBV29-1	TRBJ1-1*01	TRBJ1-1	TRBD1*01	TRBD1	7	11	16	17	3	0	3
423	6.06E-05	TGTGCCACCAGCATGGGTGGCGAGCAGTACTTC	CATSMGGEQYF	TRBV15*02	TRBV15	TRBJ2-7*01	TRBJ2-7	TRBD1*01, TRBD2*02, TRBD2*01	TRBD1, TRBD2	11	14	16	20	2	3	5
423	6.06E-05	TGCAGCGCTGACTCTGGAAACACCATATATTTT	CSADSGNTIYF	TRBV29-1*03	TRBV29-1	TRBJ1-3*01	TRBJ1-3			7	-1	-1	11	-1	-1	3
422	6.05E-05	TGTGCCACCAGTGATCCACACCGCGGACGTAACCCCTATGGCTACACCTTC	CATSDPHRGRNPYGYTF	TRBV24-1*01	TRBV24-1	TRBJ1-2*01	TRBJ1-2	TRBD1*01, TRBD2*02, TRBD2*01	TRBD1, TRBD2	14	24	27	35	9	7	16
422	6.05E-05	TGTGCCAGCAGCTTAGGGAGGACTGAAGTTTGGCCCCTCCACTTT	CASSLGRTEVWPLHF	TRBV7-2*04, TRBV7-2*01	TRBV7-2	TRBJ1-6*01	TRBJ1-6	TRBD2*02, TRBD2*01	TRBD2	15	19	23	33	3	9	12
422	6.05E-05	TGTGCCAGCGGAGGCGGGGTGCATTCCCACGAGCAGTACTTC	CASGGGVHSHEQYF	TRBV2*01, TRBV2*02, TRBV2*03	TRBV2	TRBJ2-7*01	TRBJ2-7	TRBD2*01	TRBD2	8	13	18	24	4	5	9
422	6.05E-05	TGCGCCAGCAGCCCAGAGCTAACAGGGGGCGAGCAGTACTTC	CASSPELTGGEQYF	TRBV5-1*01	TRBV5-1	TRBJ2-7*01	TRBJ2-7	TRBD1*01	TRBD1	11	21	28	29	9	0	9
422	6.05E-05	TGTGCCATCAAGTCGGTACAGGTCGACGAGCAGTACTTC	CAIKSVQVDEQYF	TRBV10-3*01, TRBV10-3*02	TRBV10-3	TRBJ2-7*01	TRBJ2-7	TRBD1*01	TRBD1	9	17	21	25	7	3	10
422	6.05E-05	TGTGCCAGCAGCTTGAGGACCGACAGCGAGCAGTACTTC	CASSLRTDSEQYF	TRBV7-6*01, TRBV7-6*02	TRBV7-6	TRBJ2-7*01	TRBJ2-7	TRBD1*01	TRBD1	13	21	25	26	7	0	7
422	6.05E-05	TGTGCCAGCAGGGGAGAAGGAGGAAACACCATATATTTT	CASRGEGGNTIYF	TRBV2*01, TRBV2*03	TRBV2	TRBJ1-3*01	TRBJ1-3	TRBD2*02	TRBD2	10	11	15	21	0	5	5
421	6.04E-05	TGTGCCACCAGCAGACACCGCGGGACTCTGGACGAGCAGTACTTC	CATSRHRGTLDEQYF	TRBV15*02	TRBV15	TRBJ2-7*01	TRBJ2-7	TRBD2*02, TRBD2*01	TRBD2	11	21	26	31	9	4	13
421	6.04E-05	TGCAGTGCCGTAACCGGGACAGCTATAATTCACCCCTCCACTTT	CSAVTGT~YNSPLHF	TRBV20-1*06, TRBV20-1*03, TRBV20-1*01, TRBV20-1*04, TRBV20-1*05, TRBV20-1*02, TRBV20-1*07	TRBV20-1	TRBJ1-6*01	TRBJ1-6	TRBD1*01	TRBD1	7	15	21	22	7	0	7
421	6.04E-05	TGCAGTGCTAGAGGGAGACAGGTTGGTGGACCCCTCCACTTT	CSARGRQVGGPLHF	TRBV20-1*01, TRBV20-1*04, TRBV20-1*05, TRBV20-1*07	TRBV20-1	TRBJ1-6*01	TRBJ1-6	TRBD1*01	TRBD1	12	16	21	29	3	7	10
421	6.04E-05	TGTGCCATCACCGACTAGCGGGAGTAGCCGAGCAGTACTTC	CAITD*R~VAEQYF	TRBV10-3*01, TRBV10-3*02	TRBV10-3	TRBJ2-7*01	TRBJ2-7	TRBD2*02	TRBD2	9	12	23	28	2	4	6
421	6.04E-05	TGTGCCAGCAGGGACAGAATGGACGAGCAGTACTTC	CASRDRMDEQYF	TRBV2*01, TRBV2*02, TRBV2*03	TRBV2	TRBJ2-7*01	TRBJ2-7	TRBD1*01	TRBD1	10	11	16	22	0	5	5
421	6.04E-05	TGTGCCAGCAGCGGGAACACTGAAGCTTTCTTT	CASSGNTEAFF	TRBV25-1*01	TRBV25-1	TRBJ1-1*01	TRBJ1-1	TRBD2*02, TRBD2*01	TRBD2	10	11	13	14	0	0	0
420	6.02E-05	TGTGCCACCAGCAGAGATCGTCCGGCGAACTATGGCTACACCTTC	CATSRDRPANYGYTF	TRBV15*02	TRBV15	TRBJ1-2*01	TRBJ1-2	TRBD1*01, TRBD2*02, TRBD2*01	TRBD1, TRBD2	11	19	22	27	7	4	11
420	6.02E-05	TGTGCCAGCAGTACCCCCGGGACTGACTCCTACGAGCAGTACTTC	CASSTPGTDSYEQYF	TRBV25-1*01	TRBV25-1	TRBJ2-7*01	TRBJ2-7	TRBD2*02, TRBD2*01	TRBD2	11	18	23	26	6	2	8
420	6.02E-05	TGTGCCATCAGTGACGCGGGAGGAACGTACGAGCAGTACTTC	CAISDAGGTYEQYF	TRBV10-3*01, TRBV10-3*02	TRBV10-3	TRBJ2-7*01	TRBJ2-7	TRBD2*02	TRBD2	13	15	22	27	1	4	5
420	6.02E-05	TGTGCCACCAGTTTATCGGGACATCCCTACGAGCAGTACTTC	CATSLSGHPYEQYF	TRBV24-1*01	TRBV24-1	TRBJ2-7*01	TRBJ2-7	TRBD1*01	TRBD1	11	17	22	25	5	2	7
420	6.02E-05	TGTGCCACCAGTACCCGGGACAACTATCAGCCCCAGCATTTT	CATSTRDNYQPQHF	TRBV24-1*01	TRBV24-1	TRBJ1-5*01	TRBJ1-5	TRBD1*01	TRBD1	11	16	21	25	4	3	7
420	6.02E-05	TGTGCCACCAGCAGAGAACTGTCTGGAAACACCATATATTTT	CATSRELSGNTIYF	TRBV15*02	TRBV15	TRBJ1-3*01	TRBJ1-3	TRBD1*01, TRBD2*02, TRBD2*01	TRBD1, TRBD2	11	18	20	21	6	0	6
420	6.02E-05	TGTGCCAGCAGCTTAGGAGGCGGGGATTCACCCCTCCACTTT	CASSLGGGDSPLHF	TRBV7-8*01	TRBV7-8	TRBJ1-6*01	TRBJ1-6	TRBD2*01	TRBD2	15	19	24	25	3	0	3
420	6.02E-05	TGTGCCAGCCTAACGGAGACGTTCTACGAGCAGTACTTC	CASLTETFYEQYF	TRBV2*01, TRBV2*02, TRBV2*03	TRBV2	TRBJ2-7*01	TRBJ2-7	TRBD2*02	TRBD2	8	14	17	23	5	5	10
420	6.02E-05	TGCAGTGCTCCCGACAGCTATGGCTACACCTTC	CSAPDSYGYTF	TRBV20-1*06, TRBV20-1*03, TRBV20-1*01, TRBV20-1*04, TRBV20-1*05, TRBV20-1*02, TRBV20-1*07	TRBV20-1	TRBJ1-2*01	TRBJ1-2	TRBD1*01	TRBD1	8	12	16	17	3	0	3
419	6.01E-05	TGCAGTGCTAGCTCATACAGGGGCAACAAAAAGACCCAGTACTTC	CSASSYRGNKKTQYF	TRBV20-1*06, TRBV20-1*03, TRBV20-1*01, TRBV20-1*04, TRBV20-1*05, TRBV20-1*02, TRBV20-1*07	TRBV20-1	TRBJ2-5*01	TRBJ2-5	TRBD1*01	TRBD1	10	16	22	31	5	8	13
419	6.01E-05	TGTGCCACCAGCAGAGGGCTAGCAGACAATGAGCAGTTCTTC	CATSRGLADNEQFF	TRBV15*02	TRBV15	TRBJ2-1*01	TRBJ2-1	TRBD2*02, TRBD2*01	TRBD2	11	18	22	25	6	2	8
419	6.01E-05	TGTGCCACCAGCAGAGGGGGTAGCAATCAGCCCCAGCATTTT	CATSRGGSNQPQHF	TRBV15*02	TRBV15	TRBJ1-5*01	TRBJ1-5	TRBD1*01	TRBD1	11	14	19	20	2	0	2
419	6.01E-05	TGTGCCACCAGCAGAGATTTGTACGGTTCACCCCTCCACTTT	CATSRDLYGSPLHF	TRBV15*02	TRBV15	TRBJ1-6*01	TRBJ1-6	TRBD1*01, TRBD2*02, TRBD2*01	TRBD1, TRBD2	11	19	21	26	7	4	11
419	6.01E-05	TGTGCCAGCTCGCGCTCCTATAATTCACCCCTCCACTTT	CASSRSYNSPLHF	TRBV7-2*04, TRBV7-2*01	TRBV7-2	TRBJ1-6*01	TRBJ1-6	TRBD2*02, TRBD2*01	TRBD2	8	11	13	14	2	0	2
419	6.01E-05	TGTGCCAGCAGCCCTCGGGGGGATTCACCCCTCCACTTT	CASSPRGDSPLHF	TRBV7-8*01, TRBV7-8*03	TRBV7-8	TRBJ1-6*01	TRBJ1-6	TRBD2*01	TRBD2	12	15	21	22	2	0	2
419	6.01E-05	TGCAGCGTCGACGTCCGCGGACAGGGGATCGAGTTCTTC	CSVDVRGQGIEFF	TRBV29-1*01	TRBV29-1	TRBJ2-1*01	TRBJ2-1	TRBD1*01	TRBD1	7	18	26	31	10	4	14
419	6.01E-05	TGTGCCAGCAGTGAACCCTCCGACGAGCAGTACTTC	CASSEPSDEQYF	TRBV25-1*01	TRBV25-1	TRBJ2-7*01	TRBJ2-7	TRBD2*02	TRBD2	14	-1	-1	17	-1	-1	2
418	5.99E-05	TGTGCCAGCAGCGAAGACAGGGTCCCCTACAATGAGCAGTTCTTC	CASSEDRVPYNEQFF	TRBV25-1*01	TRBV25-1	TRBJ2-1*01	TRBJ2-1	TRBD1*01	TRBD1	14	15	21	25	0	3	3
418	5.99E-05	TGCAGTGCTAGAGATGGACAGGGATACTTCACCCCTCCACTTT	CSARDGQ~DTSPLHF	TRBV20-1*01, TRBV20-1*05, TRBV20-1*07	TRBV20-1	TRBJ1-6*01	TRBJ1-6	TRBD1*01	TRBD1	13	15	22	23	1	0	1
418	5.99E-05	TGTGCCACCAGTAAGACACATCCCTACAATGAGCAGTTCTTC	CATSKTHPYNEQFF	TRBV24-1*01	TRBV24-1	TRBJ2-1*01	TRBJ2-1	TRBD1*01	TRBD1	11	14	17	22	2	4	6
418	5.99E-05	TGCAGCGTCTTAACAGGGACCTCCTACGAGCAGTACTTC	CSVLTGTSYEQYF	TRBV29-1*01, TRBV29-1*03	TRBV29-1	TRBJ2-7*01	TRBJ2-7	TRBD1*01	TRBD1	7	12	17	20	4	2	6
418	5.99E-05	TGTGCCAGCAGCTTCATTAATTCACCCCTCCACTTT	CASSFINSPLHF	TRBV7-9*03, TRBV7-9*01, TRBV7-9*04, TRBV7-9*02	TRBV7-9	TRBJ1-6*01	TRBJ1-6	TRBD2*02, TRBD2*01	TRBD2	13	-1	-1	17	-1	-1	3
418	5.99E-05	TGCAGTGCTAGAGTCACCTACGAGCAGTACTTC	CSARVTYEQYF	TRBV20-1*01, TRBV20-1*04, TRBV20-1*05, TRBV20-1*07	TRBV20-1	TRBJ2-7*01	TRBJ2-7	TRBD1*01, TRBD2*02, TRBD2*01	TRBD1, TRBD2	12	-1	-1	16	-1	-1	3
417	5.98E-05	TGCGCCAGCAGCTTAGGAACAGGGGATGCAGGAAACACCATATATTTT	CASSLGTGDAGNTIYF	TRBV5-1*01	TRBV5-1	TRBJ1-3*01	TRBJ1-3	TRBD1*01	TRBD1	13	18	24	30	4	5	9
417	5.98E-05	TGTGCCACCAGTGAGTAGCGGGACCCTTCCTACGAGCAGTACTTC	CATSE*RDPSYEQYF	TRBV24-1*01	TRBV24-1	TRBJ2-7*01	TRBJ2-7	TRBD2*02	TRBD2	13	15	22	27	1	4	5
417	5.98E-05	TGTGCCATCAGTGCAGGGGACATCTCCTACGAGCAGTACTTC	CAISAGDISYEQYF	TRBV10-3*01, TRBV10-3*02	TRBV10-3	TRBJ2-7*01	TRBJ2-7	TRBD1*01	TRBD1	12	16	21	23	3	1	4
417	5.98E-05	TGTGCCAGCCGGAACCAACCGAATAATTCACCCCTCCACTTT	CASRNQPNNSPLHF	TRBV7-2*04, TRBV7-2*01	TRBV7-2	TRBJ1-6*01	TRBJ1-6	TRBD1*01, TRBD2*02, TRBD2*01	TRBD1, TRBD2	8	10	12	22	1	9	10
417	5.98E-05	TGTGCCAGCATCCCTATGGATAATTCACCCCTCCACTTT	CASIPMDNSPLHF	TRBV7-2*04, TRBV7-2*01	TRBV7-2	TRBJ1-6*01	TRBJ1-6	TRBD1*01, TRBD2*02, TRBD2*01	TRBD1, TRBD2	9	11	14	19	1	4	5
417	5.98E-05	TGTGCCAGCAGCTTAACAGGGGAGTACGGCTACACCTTC	CASSLTGEYGYTF	TRBV7-2*04, TRBV7-2*01	TRBV7-2	TRBJ1-2*01	TRBJ1-2	TRBD1*01	TRBD1	14	15	21	27	0	5	5
417	5.98E-05	TGTGCCATCAGTCCGACCACAGATACGCAGTATTTT	CAISPTTDTQYF	TRBV10-3*01, TRBV10-3*02	TRBV10-3	TRBJ2-3*01	TRBJ2-3	TRBD1*01, TRBD2*02, TRBD2*01	TRBD1, TRBD2	11	14	16	17	2	0	2
417	5.98E-05	TGCAGCGCGAGCACAGGGGGCTATGGCTACACCTTC	CSASTGGYGYTF	TRBV29-1*03	TRBV29-1	TRBJ1-2*01	TRBJ1-2	TRBD1*01	TRBD1	8	12	19	20	3	0	3
417	5.98E-05	TGTGCCAGCAGTGAATCCTATGAGCAGTTCTTC	CASSESYEQFF	TRBV25-1*01	TRBV25-1	TRBJ2-1*01	TRBJ2-1	TRBD1*01, TRBD2*02	TRBD1, TRBD2	15	16	18	19	0	0	0
417	5.98E-05	TGCAGTGCTGGACTAGCGGGCGAGCAGTACTTC	CSAGLAGEQYF	TRBV20-1*06, TRBV20-1*03, TRBV20-1*01, TRBV20-1*04, TRBV20-1*05, TRBV20-1*02, TRBV20-1*07	TRBV20-1	TRBJ2-7*01	TRBJ2-7	TRBD2*02, TRBD2*01	TRBD2	8	9	19	20	0	0	0
417	5.98E-05	TGTGCCAGCAGTGAATAGATACGCAGTATTTT	CASSE~DTQYF	TRBV25-1*01	TRBV25-1	TRBJ2-3*01	TRBJ2-3			16	-1	-1	17	-1	-1	0
416	5.96E-05	TGTGCCACCAGCACCGGGGTCCGTTACAATGAGCAGTTCTTC	CATSTGVRYNEQFF	TRBV15*02	TRBV15	TRBJ2-1*01	TRBJ2-1	TRBD2*01	TRBD2	11	14	18	24	2	5	7
416	5.96E-05	TGTGCCAGCAGTGCCGGACGGCTGAACACTGAAGCTTTCTTT	CASSAGRLNTEAFF	TRBV2*01, TRBV2*02, TRBV2*03	TRBV2	TRBJ1-1*01	TRBJ1-1	TRBD1*01, TRBD2*02, TRBD2*01	TRBD1, TRBD2	12	15	18	22	2	3	5
416	5.96E-05	TGTGCCAGCAGTGATGGCGGCAGGTCCTACGAGCAGTACTTC	CASSDGGRSYEQYF	TRBV2*01, TRBV2*03	TRBV2	TRBJ2-7*01	TRBJ2-7	TRBD1*01, TRBD2*02, TRBD2*01	TRBD1, TRBD2	13	20	23	24	6	0	6
416	5.96E-05	TGCGCCAGCGGCCACGCGGTTCGGCGGAATGAGCAGTTCTTC	CASGHAVRRNEQFF	TRBV10-1*02, TRBV10-1*01	TRBV10-1	TRBJ2-1*01	TRBJ2-1	TRBD2*02, TRBD2*01	TRBD2	8	23	26	27	14	0	14
416	5.96E-05	TGCAGTGCTAGAGACGTACAGGGATGGCAGCCCCAGCATTTT	CSARDVQGWQPQHF	TRBV20-1*01, TRBV20-1*05, TRBV20-1*07	TRBV20-1	TRBJ1-5*01	TRBJ1-5	TRBD1*01	TRBD1	13	17	22	27	3	4	7
416	5.96E-05	TGCAGCGTTGAAGGGCAGGGGGCGGGCTACGAGCAGTACTTC	CSVEGQGAGYEQYF	TRBV29-1*01	TRBV29-1	TRBJ2-7*01	TRBJ2-7	TRBD1*01	TRBD1	12	15	22	26	2	3	5
415	5.95E-05	TGTGCCAGCAGTGACTCGACGCAGGGGGGGCAAGAGACCCAGTACTTC	CASSDSTQGGQETQYF	TRBV6-4*02, TRBV6-4*01	TRBV6-4	TRBJ2-5*01	TRBJ2-5	TRBD1*01, TRBD2*01	TRBD1, TRBD2	16	21	27	30	4	2	6
415	5.95E-05	TGCAGCGTTGAAGATCCGTTTTTTGGGGACGAGCAGTACTTC	CSVEDPFFGDEQYF	TRBV29-1*01	TRBV29-1	TRBJ2-7*01	TRBJ2-7	TRBD1*01, TRBD2*01	TRBD1, TRBD2	13	24	27	28	10	0	10
415	5.95E-05	TGCAGCGTTGAATTCCGGGACAGGCATACGAGCAGTACTTC	CSVEFRD~AYEQYF	TRBV29-1*01	TRBV29-1	TRBJ2-7*01	TRBJ2-7	TRBD1*01	TRBD1	11	16	23	26	4	2	6
415	5.95E-05	TGTGCCAGCAGCTTATCCCTTGCCGATGGCTACACCTTC	CASSLSLADGYTF	TRBV7-2*04, TRBV7-2*01	TRBV7-2	TRBJ1-2*01	TRBJ1-2	TRBD1*01, TRBD2*02, TRBD2*01	TRBD1, TRBD2	14	16	19	25	1	5	6
415	5.95E-05	TGCAGCGTTTCTGGACAGGGCACCGGGGAGCTGTTTTTT	CSVSGQGTGELFF	TRBV29-1*01, TRBV29-1*03	TRBV29-1	TRBJ2-2*01	TRBJ2-2	TRBD1*01	TRBD1	8	12	19	20	3	0	3
415	5.95E-05	TGCAGCGTTGATAGCGTCTCTGGAAACACCATATATTTT	CSVDSVSGNTIYF	TRBV29-1*01	TRBV29-1	TRBJ1-3*01	TRBJ1-3	TRBD2*02, TRBD2*01	TRBD2	10	11	15	17	0	1	1
415	5.95E-05	TGTGCCAGCAGCCCCCAGGGCTACGAGCAGTACTTC	CASSPQGYEQYF	TRBV7-8*01, TRBV7-8*03	TRBV7-8	TRBJ2-7*01	TRBJ2-7	TRBD1*01	TRBD1	12	15	19	20	2	0	2
414	5.94E-05	TGTGCCAGCAGTGAATCTAGGACAGGGGGTATAGCAATCAGCCCCAGCATTTT	CASSESRTG~YSNQPQHF	TRBV25-1*01	TRBV25-1	TRBJ1-5*01	TRBJ1-5	TRBD1*01	TRBD1	15	19	28	31	3	2	5
414	5.94E-05	TGTGCCACCAGCAGATCGACAGGGATTGGGGATACGCAGTATTTT	CATSRSTGIGDTQYF	TRBV15*02	TRBV15	TRBJ2-3*01	TRBJ2-3	TRBD1*01	TRBD1	11	17	23	30	5	6	11
414	5.94E-05	TGCAGCGCAAGCGACGGACTAGCGGGCTACTACGAGCAGTACTTC	CSASDGLAGYYEQYF	TRBV29-1*01, TRBV29-1*03	TRBV29-1	TRBJ2-7*01	TRBJ2-7	TRBD2*02, TRBD2*01	TRBD2	7	15	25	29	7	3	10
414	5.94E-05	TGTGCCACCAGCAGAAATTTGATGGGCTACGAGCAGTACTTC	CATSRNLMGYEQYF	TRBV15*02	TRBV15	TRBJ2-7*01	TRBJ2-7	TRBD1*01, TRBD2*02, TRBD2*01	TRBD1, TRBD2	11	23	25	26	11	0	11
414	5.94E-05	TGTGCCAGCAGTTCGTTAGGGAGGCAGCCCCAGCATTTT	CASSSLGRQPQHF	TRBV2*01, TRBV2*02, TRBV2*03	TRBV2	TRBJ1-5*01	TRBJ1-5	TRBD2*02	TRBD2	11	18	23	24	6	0	6
414	5.94E-05	TGCAGTGCTAGCCAAGAGGGCGAGCAGTACTTC	CSASQEGEQYF	TRBV20-1*06, TRBV20-1*03, TRBV20-1*01, TRBV20-1*04, TRBV20-1*05, TRBV20-1*02, TRBV20-1*07	TRBV20-1	TRBJ2-7*01	TRBJ2-7	TRBD2*02	TRBD2	10	15	19	20	4	0	4
413	5.92E-05	TGTGCCAGCACCCCCGCAGGGGTAACCGAGGGGGGGACCCAGTACTTC	CASTPAGVTEGGTQYF	TRBV5-4*01, TRBV5-4*03, TRBV5-4*04	TRBV5-4	TRBJ2-5*01	TRBJ2-5	TRBD2*01	TRBD2	9	10	16	35	0	18	18
413	5.92E-05	TGTGCCAGCAGTCGAGTGATGGACGTGAGGGATTCACCCCTCCACTTT	CASSRVMDVRDSPLHF	TRBV7-9*03, TRBV7-9*01, TRBV7-9*04, TRBV7-9*02	TRBV7-9	TRBJ1-6*01	TRBJ1-6	TRBD2*02	TRBD2	10	26	30	31	15	0	15
413	5.92E-05	TGTGCCAGCAGCTCGGGACAGGGAGGAGAGCAGTACTTC	CASSSGQGGEQYF	TRBV7-6*01, TRBV7-6*02	TRBV7-6	TRBJ2-7*01	TRBJ2-7	TRBD1*01	TRBD1	12	14	22	27	1	4	5
413	5.92E-05	TGTGCCAGCAGTGAACAGGGACGTGGCTACACCTTC	CASSEQGRGYTF	TRBV2*01, TRBV2*03	TRBV2	TRBJ1-2*01	TRBJ1-2	TRBD1*01, TRBD2*02, TRBD2*01	TRBD1, TRBD2	14	17	21	23	2	1	3
412	5.91E-05	TGTGCCAGCAGTGTTCCCCGGGGACTAGCGGGCTCCACAGATACGCAGTATTTT	CASSVPRGLAGSTDTQYF	TRBV25-1*01	TRBV25-1	TRBJ2-3*01	TRBJ2-3	TRBD2*02, TRBD2*01	TRBD2	12	20	31	35	7	3	10
412	5.91E-05	TGTGCTTCCCTGATAGCGGGAGGGCGCGTGGAGCAGTACTTC	CASLIAGGRVEQYF	TRBV7-8*01, TRBV7-8*03	TRBV7-8	TRBJ2-7*01	TRBJ2-7	TRBD2*02	TRBD2	4	13	23	30	8	6	14
412	5.91E-05	TGTGCCATCAGTGAGGCGGACAGCTCCTACGAGCAGTACTTC	CAISEADSSYEQYF	TRBV10-3*01, TRBV10-3*02	TRBV10-3	TRBJ2-7*01	TRBJ2-7	TRBD1*01	TRBD1	14	17	22	23	2	0	2
412	5.91E-05	TGTGCCAGCAAGATCGACGTGAGCTCCTACGAGCAGTACTTC	CASKIDVSSYEQYF	TRBV2*01, TRBV2*02, TRBV2*03	TRBV2	TRBJ2-7*01	TRBJ2-7	TRBD1*01, TRBD2*02, TRBD2*01	TRBD1, TRBD2	9	15	17	23	5	5	10
412	5.91E-05	TGCAGTTCGACTCAGGCACGTTCTTCCTATGGCTACACCTTC	CSSTQARSSYGYTF	TRBV20-1*01, TRBV20-1*04, TRBV20-1*05, TRBV20-1*07	TRBV20-1	TRBJ1-2*01	TRBJ1-2	TRBD1*01, TRBD2*02, TRBD2*01	TRBD1, TRBD2	5	12	15	26	6	10	16
412	5.91E-05	TGCAGCGTTGATACCGGGACAGGGGGCTACGAGCAGTACTTC	CSVDTGTGGYEQYF	TRBV29-1*01	TRBV29-1	TRBJ2-7*01	TRBJ2-7	TRBD1*01	TRBD1	10	15	25	26	4	0	4
412	5.91E-05	TGCAGCGTAGCCGCGGACCTTACACCGCATGGCTACACCTTC	CSVAADLTPHGYTF	TRBV29-1*01	TRBV29-1	TRBJ1-2*01	TRBJ1-2	TRBD1*01, TRBD2*02, TRBD2*01	TRBD1, TRBD2	7	14	17	28	6	10	16
412	5.91E-05	TGCAGTGCGTTGGGACTAGCGATCATACGAGCAGTACTTC	CSALGLA~SYEQYF	TRBV20-1*06, TRBV20-1*03, TRBV20-1*01, TRBV20-1*04, TRBV20-1*05, TRBV20-1*02, TRBV20-1*07	TRBV20-1	TRBJ2-7*01	TRBJ2-7	TRBD2*02, TRBD2*01	TRBD2	7	11	20	25	3	4	7
412	5.91E-05	TGTGCCAGCAGCTTAGAGGGGGCAAGCGAGCAGTACTTC	CASSLEGASEQYF	TRBV7-8*01	TRBV7-8	TRBJ2-7*01	TRBJ2-7	TRBD1*01	TRBD1	15	16	22	26	0	3	3
412	5.91E-05	TGTGCCAGCAGCGGACAGGAGAACTATGGCTACACCTTC	CASSGQENYGYTF	TRBV7-8*01, TRBV7-8*03	TRBV7-8	TRBJ1-2*01	TRBJ1-2	TRBD1*01	TRBD1	11	12	18	21	0	2	2
412	5.91E-05	TGCAGTGCTAGCCTAACAGGGGGCCATGGCTACACCTTC	CSASLTGGHGYTF	TRBV20-1*06, TRBV20-1*03, TRBV20-1*01, TRBV20-1*04, TRBV20-1*05, TRBV20-1*02, TRBV20-1*07	TRBV20-1	TRBJ1-2*01	TRBJ1-2	TRBD1*01	TRBD1	10	15	23	25	4	1	5
412	5.91E-05	TGCAGTGCTAGATGGGACAGGGACCACGAGCAGTACTTC	CSARWDRDHEQYF	TRBV20-1*01, TRBV20-1*04, TRBV20-1*05, TRBV20-1*07	TRBV20-1	TRBJ2-7*01	TRBJ2-7	TRBD1*01	TRBD1	11	13	21	25	1	3	4
412	5.91E-05	TGCAGTGCTAGAGTCGGCAGGGGAGAAAAACTGTTTTTT	CSARVGRGEKLFF	TRBV20-1*01, TRBV20-1*04, TRBV20-1*05, TRBV20-1*07	TRBV20-1	TRBJ1-4*01	TRBJ1-4	TRBD1*01	TRBD1	12	17	22	24	4	1	5
412	5.91E-05	TGTGCCAGCAGTGAAGGGAAATCCGAGCAGTACTTC	CASSEGKSEQYF	TRBV2*01, TRBV2*03	TRBV2	TRBJ2-7*01	TRBJ2-7	TRBD1*01, TRBD2*02, TRBD2*01	TRBD1, TRBD2	15	16	18	23	0	4	4
412	5.91E-05	TGCAGCGGGAGGGATGCTGGAAACACCATATATTTT	CSGRDAGNTIYF	TRBV29-1*03	TRBV29-1	TRBJ1-3*01	TRBJ1-3	TRBD2*02	TRBD2	6	7	12	16	0	3	3
412	5.91E-05	TGCAGTGCTAGAGTGGCCTACGAGCAGTACTTC	CSARVAYEQYF	TRBV20-1*01, TRBV20-1*04, TRBV20-1*05, TRBV20-1*07	TRBV20-1	TRBJ2-7*01	TRBJ2-7	TRBD1*01, TRBD2*02, TRBD2*01	TRBD1, TRBD2	12	-1	-1	16	-1	-1	3
411	5.89E-05	TGTGCCAGCAGTGGAACTAGCGGGAGAAACTACGAGCAGTACTTC	CASSGTSGRNYEQYF	TRBV25-1*01	TRBV25-1	TRBJ2-7*01	TRBJ2-7	TRBD2*02	TRBD2	12	15	25	36	2	10	12
411	5.89E-05	TGTGCCAGCAGCCCGTCAGACGGTGGTTACGAGCAGTACTTC	CASSPSDGGYEQYF	TRBV7-6*01, TRBV7-6*02	TRBV7-6	TRBJ2-7*01	TRBJ2-7	TRBD1*01, TRBD2*02, TRBD2*01	TRBD1, TRBD2	11	18	20	27	6	6	12
410	5.88E-05	TGTGCCACCAGTACAGGGAACAGGGGGCTTGGTGAGCAGTTCTTC	CATSTGNRGLGEQFF	TRBV24-1*01	TRBV24-1	TRBJ2-1*01	TRBJ2-1	TRBD1*01	TRBD1	11	19	27	32	7	4	11
410	5.88E-05	TGTGCCAGCAGTGAAAGGAGAAGTATGAACACTGAAGCTTTCTTT	CASSERRSMNTEAFF	TRBV25-1*01	TRBV25-1	TRBJ1-1*01	TRBJ1-1	TRBD2*02	TRBD2	14	16	19	25	1	5	6
410	5.88E-05	TGCAGTTCTACCGGCGACCTGTACGAGCAGTACTTC	CSSTGDLYEQYF	TRBV20-1*06, TRBV20-1*03, TRBV20-1*01, TRBV20-1*04, TRBV20-1*05, TRBV20-1*02, TRBV20-1*07	TRBV20-1	TRBJ2-7*01	TRBJ2-7	TRBD1*01	TRBD1	9	17	20	21	7	0	7
410	5.88E-05	TGCAGTGCTAGAGTTGGGTACGAGCAGTACTTC	CSARVGYEQYF	TRBV20-1*01, TRBV20-1*04, TRBV20-1*05, TRBV20-1*07	TRBV20-1	TRBJ2-7*01	TRBJ2-7	TRBD1*01, TRBD2*02, TRBD2*01	TRBD1, TRBD2	12	15	17	18	2	0	2
409	5.86E-05	TGTGCCACCAGTGATCTGGGGACAGGCCCACCGATCAGCCCCAGCATTTT	CATSDLGT~PTDQPQHF	TRBV24-1*01	TRBV24-1	TRBJ1-5*01	TRBJ1-5	TRBD1*01	TRBD1	11	18	25	33	6	7	13
409	5.86E-05	TGTGCCACCAGCAGAGAATTGAACAAGGGGAATTCACCCCTCCACTTT	CATSRELNKGNSPLHF	TRBV15*02	TRBV15	TRBJ1-6*01	TRBJ1-6	TRBD1*01	TRBD1	11	25	29	30	13	0	13
409	5.86E-05	TGTGCCATCAGCCCCGGGACAGGGAACATCGAAAAACTGTTTTTT	CAISPGTGNIEKLFF	TRBV10-3*01, TRBV10-3*02	TRBV10-3	TRBJ1-4*01	TRBJ1-4	TRBD1*01	TRBD1	11	15	23	30	3	6	9
409	5.86E-05	TGTGCCAGCAGCTTAGTCTCGGGGGTGTTAGAACCCCTCCACTTT	CASSLVSGVLEPLHF	TRBV7-6*01	TRBV7-6	TRBJ1-6*01	TRBJ1-6	TRBD2*01	TRBD2	15	19	24	32	3	7	10
409	5.86E-05	TGTGCCAGCAGCCCCCTAGCGGGGAGCTCCTACGAGCAGTACTTC	CASSPLAGSSYEQYF	TRBV7-2*04, TRBV7-2*01	TRBV7-2	TRBJ2-7*01	TRBJ2-7	TRBD2*01	TRBD2	11	15	23	26	3	2	5
409	5.86E-05	TGTGCCATCAGTGAGGGGGGAACGGGCCTACGAGCAGTACTTC	CAISEGG~RAYEQYF	TRBV10-3*01, TRBV10-3*02	TRBV10-3	TRBJ2-7*01	TRBJ2-7	TRBD1*01, TRBD2*01	TRBD1, TRBD2	14	15	19	26	0	6	6
409	5.86E-05	TGTGCCATCAGTGCAGGGGGCAATCAGCCCCAGCATTTT	CAISAGGNQPQHF	TRBV10-3*01, TRBV10-3*02	TRBV10-3	TRBJ1-5*01	TRBJ1-5	TRBD1*01	TRBD1	12	13	18	19	0	0	0
409	5.86E-05	TGTGCCACCAGCAGAGCTACGACCAATGAGCAGTTCTTC	CATSRATTNEQFF	TRBV15*02	TRBV15	TRBJ2-1*01	TRBJ2-1	TRBD2*02, TRBD2*01	TRBD2	11	15	18	23	3	4	7
409	5.86E-05	TGTGCCAGCAGCTTAAGCCAGGGAGAATGGTCCTTC	CASSLSQGEWSF	TRBV7-2*04, TRBV7-2*01	TRBV7-2	TRBJ1-2*01	TRBJ1-2	TRBD1*01, TRBD2*02	TRBD1, TRBD2	14	18	22	31	3	8	11
409	5.86E-05	TGCAGTGCTACTTTGTACGAGCAGTACTTC	CSATLYEQYF	TRBV20-1*01, TRBV20-1*04, TRBV20-1*05, TRBV20-1*07	TRBV20-1	TRBJ2-7*01	TRBJ2-7	TRBD1*01, TRBD2*02	TRBD1, TRBD2	9	-1	-1	15	-1	-1	5
409	5.86E-05	TGCAGCGTTGAAGATGAGCAGTTCTTC	CSVEDEQFF	TRBV29-1*01	TRBV29-1	TRBJ2-1*01	TRBJ2-1			13	-1	-1	14	-1	-1	0
408	5.85E-05	TGCAGTGCTAGAGGTCCAGGGGACTAGCGCCTCTTCTACGAGCAGTACTTC	CSARGPGD*RLFYEQYF	TRBV20-1*01, TRBV20-1*04, TRBV20-1*05, TRBV20-1*07	TRBV20-1	TRBJ2-7*01	TRBJ2-7	TRBD2*02, TRBD2*01	TRBD2	12	19	28	35	6	6	12
408	5.85E-05	TGTGCCAGCAGCTCCGGACAGGGGTACGATTCACCCCTCCACTTT	CASSSGQGYDSPLHF	TRBV7-3*05, TRBV7-3*01	TRBV7-3	TRBJ1-6*01	TRBJ1-6	TRBD1*01	TRBD1	12	15	23	28	2	4	6
408	5.85E-05	TGCAGCGTAGACGGACAGGGTACTGGGGCCAACGTCCTGACTTTC	CSVDGQGTGANVLTF	TRBV29-1*01	TRBV29-1	TRBJ2-6*01	TRBJ2-6	TRBD1*01	TRBD1	7	12	19	22	4	2	6
408	5.85E-05	TGCAGTGCTAGTCTTTTCCAGGACTCCTACGAGCAGTACTTC	CSASLFQDSYEQYF	TRBV20-1*01, TRBV20-1*04, TRBV20-1*05, TRBV20-1*07	TRBV20-1	TRBJ2-7*01	TRBJ2-7	TRBD1*01	TRBD1	11	18	21	23	6	1	7
408	5.85E-05	TGTGCCAGCAGTGGTACAGGGAACACTGAAGCTTTCTTT	CASSGTGNTEAFF	TRBV2*01, TRBV2*02, TRBV2*03	TRBV2	TRBJ1-1*01	TRBJ1-1	TRBD1*01	TRBD1	12	15	19	20	2	0	2
408	5.85E-05	TGTGCCAGCAGCACCGGTCCGCGGTACGAGCAGTACTTC	CASSTGPRYEQYF	TRBV7-2*04, TRBV7-2*01	TRBV7-2	TRBJ2-7*01	TRBJ2-7	TRBD1*01, TRBD2*02, TRBD2*01	TRBD1, TRBD2	11	16	19	24	4	4	8
408	5.85E-05	TGTGCCAGCAGAACCATCTGGGGCAATGAGCAGTTCTTC	CASRTIWGNEQFF	TRBV25-1*01	TRBV25-1	TRBJ2-1*01	TRBJ2-1	TRBD1*01, TRBD2*01	TRBD1, TRBD2	10	19	22	23	8	0	8
408	5.85E-05	TGTGCCATCAGCTACAACAATGAGCAGTTCTTC	CAISYNNEQFF	TRBV10-3*01, TRBV10-3*02	TRBV10-3	TRBJ2-1*01	TRBJ2-1	TRBD1*01, TRBD2*02, TRBD2*01	TRBD1, TRBD2	10	13	15	16	2	0	2
408	5.85E-05	TGTGCCAGCAGTGAAACCTATGGCTACACCTTC	CASSETYGYTF	TRBV2*01, TRBV2*03	TRBV2	TRBJ1-2*01	TRBJ1-2			10	-1	-1	17	-1	-1	6
407	5.84E-05	TGTGCCAGCAGCCCTTTCGACAGGGGGCGGTCACCCCTCCACTTT	CASSPFDRGRSPLHF	TRBV7-2*04, TRBV7-2*01	TRBV7-2	TRBJ1-6*01	TRBJ1-6	TRBD1*01	TRBD1	11	18	27	30	6	2	8
407	5.84E-05	TGTGCCAGCATGTGGCCATGGCGCGTGCCTACGAGCAGTACTTC	CASMWPW~RAYEQYF	TRBV2*01, TRBV2*02, TRBV2*03	TRBV2	TRBJ2-7*01	TRBJ2-7	TRBD1*01, TRBD2*02, TRBD2*01	TRBD1, TRBD2	9	19	21	27	9	5	14
407	5.84E-05	TGCAGTGCTGACCCCGGACAGGGGATGAATCACCCCTCCACTTT	CSADPGQ~DESPLHF	TRBV20-1*06, TRBV20-1*03, TRBV20-1*01, TRBV20-1*04, TRBV20-1*05, TRBV20-1*02, TRBV20-1*07	TRBV20-1	TRBJ1-6*01	TRBJ1-6	TRBD1*01	TRBD1	8	15	23	29	6	5	11
407	5.84E-05	TGTGCCAGTAGTGCTCGGGACCGCGGGGAGCTGTTTTTT	CASSARDRGELFF	TRBV19*01, TRBV19*03, TRBV19*02	TRBV19	TRBJ2-2*01	TRBJ2-2	TRBD1*01, TRBD2*02, TRBD2*01	TRBD1, TRBD2	8	16	20	23	7	2	9
407	5.84E-05	TGTGCCAGCAGCTTAAGTCAGTCCTACGAGCAGTACTTC	CASSLSQSYEQYF	TRBV7-8*01	TRBV7-8	TRBJ2-7*01	TRBJ2-7	TRBD2*02, TRBD2*01	TRBD2	10	15	18	21	4	2	6
407	5.84E-05	TGTGCCAGCAGCGGAGGGGTTGATCAGCCCCAGCATTTT	CASSGGVDQPQHF	TRBV7-6*01, TRBV7-6*02	TRBV7-6	TRBJ1-5*01	TRBJ1-5	TRBD2*02	TRBD2	11	12	17	22	0	4	4
407	5.84E-05	TGTGCCAGCAGGTGGGACCGAGAGAGGGAGCAGTACTTC	CASRWDREREQYF	TRBV2*01, TRBV2*02, TRBV2*03	TRBV2	TRBJ2-7*01	TRBJ2-7	TRBD1*01, TRBD2*02, TRBD2*01	TRBD1, TRBD2	10	13	17	27	2	9	11
407	5.84E-05	TGTGCCAGCGGGGACACTGGCCCGGACGCTTTCTTT	CASGDTGPDAFF	TRBV25-1*01	TRBV25-1	TRBJ1-1*01	TRBJ1-1	TRBD1*01	TRBD1	8	10	15	27	1	11	12
407	5.84E-05	TGCAGTGCTCGGGACGAGGGCTACGAGCAGTACTTC	CSARDEGYEQYF	TRBV20-1*01, TRBV20-1*04, TRBV20-1*05, TRBV20-1*07	TRBV20-1	TRBJ2-7*01	TRBJ2-7	TRBD1*01, TRBD2*02, TRBD2*01	TRBD1, TRBD2	8	10	14	20	1	5	6
407	5.84E-05	TGCAGCGTTGAAGGGTCAGCGCGTGAGCAGTTCTTC	CSVEGSAREQFF	TRBV29-1*01	TRBV29-1	TRBJ2-1*01	TRBJ2-1	TRBD2*02, TRBD2*01	TRBD2	12	17	20	23	4	2	6
407	5.84E-05	TGCAGTGCTAGTACGGGAGGAGAGCAGTACTTC	CSASTGGEQYF	TRBV20-1*01, TRBV20-1*04, TRBV20-1*05, TRBV20-1*07	TRBV20-1	TRBJ2-7*01	TRBJ2-7	TRBD2*02	TRBD2	11	13	19	21	1	1	2
406	5.82E-05	TGTGCCAGCAGTCCGGTGGACGGCACCGGGGAGCTGTTTTTT	CASSPVDGTGELFF	TRBV12-4*01, TRBV12-3*01	TRBV12-4, TRBV12-3	TRBJ2-2*01	TRBJ2-2	TRBD1*01, TRBD2*02, TRBD2*01	TRBD1, TRBD2	11	17	20	23	5	2	7
406	5.82E-05	TGTGCCAGCAGTGGGACAGACCTAAACTATGGCTACACCTTC	CASSGTDLNYGYTF	TRBV2*01, TRBV2*02, TRBV2*03	TRBV2	TRBJ1-2*01	TRBJ1-2	TRBD1*01	TRBD1	12	13	18	24	0	5	5
406	5.82E-05	TGTGCCAGCAGCCCCGGGACAGGGAGGAAGGAGCAGTACTTC	CASSPGTGRKEQYF	TRBV7-2*04, TRBV7-2*01	TRBV7-2	TRBJ2-7*01	TRBJ2-7	TRBD1*01	TRBD1	11	15	23	30	3	6	9
406	5.82E-05	TGCAGCGTTGAAGATGACGCCCCCTACGAGCAGTACTTC	CSVEDDAPYEQYF	TRBV29-1*01	TRBV29-1	TRBJ2-7*01	TRBJ2-7	TRBD1*01	TRBD1	13	18	21	22	4	0	4
406	5.82E-05	TGTGCCAGCAGCTTAGGACCTGAGCAGTACTTC	CASSLGPEQYF	TRBV7-6*01	TRBV7-6	TRBJ2-7*01	TRBJ2-7	TRBD1*01, TRBD2*02, TRBD2*01	TRBD1, TRBD2	15	16	18	21	0	2	2
406	5.82E-05	TGTGCCAGCAAGGGTCGCCGCGAGCAGTACTTC	CASKGRREQYF	TRBV2*01, TRBV2*02, TRBV2*03	TRBV2	TRBJ2-7*01	TRBJ2-7	TRBD1*01, TRBD2*02	TRBD1, TRBD2	9	10	13	20	0	6	6
405	5.81E-05	TGTGCCAGCAGTGACGGGACATTGGTGGGCTCTGGGGCCAACGTCCTGACTTTC	CASSDGTLVGSGANVLTF	TRBV25-1*01	TRBV25-1	TRBJ2-6*01	TRBJ2-6	TRBD1*01	TRBD1	13	15	20	29	1	8	9
405	5.81E-05	TGTGCCAGCAGTGAAAACTAGCGGGAGGTGACCTACGAGCAGTACTTC	CASSEN*REVTYEQYF	TRBV25-1*01	TRBV25-1	TRBJ2-7*01	TRBJ2-7	TRBD2*02	TRBD2	14	16	27	31	1	3	4
405	5.81E-05	TGTGCCATCAGTGAGTCAGGGACAGCGGGTTACGAGCAGTACTTC	CAISESGTAGYEQYF	TRBV10-3*01, TRBV10-3*02	TRBV10-3	TRBJ2-7*01	TRBJ2-7	TRBD1*01	TRBD1	16	18	24	30	1	5	6
405	5.81E-05	TGTGCCACTCCACCCCTTAGTGTTGGGTCCTACGAGCAGTACTTC	CATPPLSVGSYEQYF	TRBV24-1*01	TRBV24-1	TRBJ2-7*01	TRBJ2-7	TRBD1*01	TRBD1	7	12	16	27	4	10	14
405	5.81E-05	TGTGCCAGCAGCGCAGGGACCGTGAACACCGGGGAGCTGTTTTTT	CASSAGTVNTGELFF	TRBV7-9*03, TRBV7-9*01, TRBV7-9*04, TRBV7-9*02	TRBV7-9	TRBJ2-2*01	TRBJ2-2	TRBD1*01, TRBD2*02, TRBD2*01	TRBD1, TRBD2	11	15	19	23	3	3	6
405	5.81E-05	TGTGCTAGCAGCTTTGGACAGGGGGCTTACGAGCAGTACTTC	CASSFGQGAYEQYF	TRBV7-7*01	TRBV7-7	TRBJ2-7*01	TRBJ2-7	TRBD1*01	TRBD1	13	15	25	27	1	1	2
405	5.81E-05	TGTGCCAGCAGTGCGGACAGGGTAGATCAGCCCCAGCATTTT	CASSADRVDQPQHF	TRBV2*01, TRBV2*02, TRBV2*03	TRBV2	TRBJ1-5*01	TRBJ1-5	TRBD1*01	TRBD1	12	14	21	25	1	3	4
405	5.81E-05	TGTGCTAGCAGCACGACCAGGGCGATCAGCCCCAGCATTTT	CASSTTR~DQPQHF	TRBV7-7*01, TRBV7-7*02	TRBV7-7	TRBJ1-5*01	TRBJ1-5	TRBD1*01	TRBD1	11	17	21	24	5	2	7
405	5.81E-05	TGCGCCAGCAGTGAATGGGAGGGATCGCCGAGCAGTACTTC	CASSEWE~IAEQYF	TRBV10-1*01	TRBV10-1	TRBJ2-7*01	TRBJ2-7	TRBD2*02	TRBD2	13	16	22	28	2	5	7
405	5.81E-05	TGCGCCAGCAGTGAACAGGGGGGATTCACCCCTCCACTTT	CASSEQG~DSPLHF	TRBV10-1*02, TRBV10-1*01	TRBV10-1	TRBJ1-6*01	TRBJ1-6	TRBD1*01	TRBD1	13	14	21	23	0	1	1
405	5.81E-05	TGTGCCAGCAGTGGACCTTCCTACGAGCAGTACTTC	CASSGPSYEQYF	TRBV2*01, TRBV2*03	TRBV2	TRBJ2-7*01	TRBJ2-7	TRBD1*01, TRBD2*02, TRBD2*01	TRBD1, TRBD2	12	13	15	18	0	2	2
405	5.81E-05	TGTGCCAGCAGCATACAGGGGTACGAGCAGTACTTC	CASSIQGYEQYF	TRBV12-4*01, TRBV12-3*01	TRBV12-4, TRBV12-3	TRBJ2-7*01	TRBJ2-7	TRBD1*01	TRBD1	10	14	20	21	3	0	3
404	5.79E-05	TGTGCCAGCAGCTTAGGAGGGGTTGGTGCGGGCTATGGCTACACCTTC	CASSLGGVGAGYGYTF	TRBV7-2*04, TRBV7-2*01	TRBV7-2	TRBJ1-2*01	TRBJ1-2	TRBD1*01, TRBD2*02, TRBD2*01	TRBD1, TRBD2	15	17	21	32	1	10	11
404	5.79E-05	TGTGCCACTTCAGGGTTATAGCAATCAGCCCCAGCATTTT	CATSGL*~NQPQHF	TRBV24-1*01	TRBV24-1	TRBJ1-5*01	TRBJ1-5	TRBD1*01	TRBD1	7	10	14	18	2	3	5
404	5.79E-05	TGTGCCATCAGTGGGGACAGCTACCAGCCCCAGCATTTT	CAISGDSYQPQHF	TRBV10-3*01, TRBV10-3*02	TRBV10-3	TRBJ1-5*01	TRBJ1-5	TRBD1*01	TRBD1	12	13	19	24	0	4	4
404	5.79E-05	TGCAGCGTTGAGCGGGACTCCCCAGATACGCAGTATTTT	CSVERDSPDTQYF	TRBV29-1*01	TRBV29-1	TRBJ2-3*01	TRBJ2-3	TRBD2*02, TRBD2*01	TRBD2	10	13	18	22	2	3	5
404	5.79E-05	TGTGCCAGCAGAGGTGGCAACTACGAGCAGTACTTC	CASRGGNYEQYF	TRBV2*01, TRBV2*02, TRBV2*03	TRBV2	TRBJ2-7*01	TRBJ2-7	TRBD1*01, TRBD2*02	TRBD1, TRBD2	10	11	13	20	0	6	6
404	5.79E-05	TGTGCCAGCAAGCGGGAGGATTACGAGCAGTACTTC	CASKREDYEQYF	TRBV2*01, TRBV2*02, TRBV2*03	TRBV2	TRBJ2-7*01	TRBJ2-7	TRBD2*02	TRBD2	9	10	18	21	0	2	2
404	5.79E-05	TGCAGTGCCCCTACGAGCAGTACTTC	CSAP~EQYF	TRBV20-1*06, TRBV20-1*03, TRBV20-1*01, TRBV20-1*04, TRBV20-1*05, TRBV20-1*02, TRBV20-1*07	TRBV20-1	TRBJ2-7*01	TRBJ2-7	TRBD1*01, TRBD2*02	TRBD1, TRBD2	7	-1	-1	9	-1	-1	1
403	5.78E-05	TGTGCTAGCAGCTTAGGAGAGGACAGGGTCTTCAATGAGCAGTTCTTC	CASSLGEDRVFNEQFF	TRBV7-7*01	TRBV7-7	TRBJ2-1*01	TRBJ2-1	TRBD1*01	TRBD1	15	20	27	32	4	4	8
403	5.78E-05	TGTGCTAGCAGCTTAGCTCTTGGCAGTACCTACGAGCAGTACTTC	CASSLALGSTYEQYF	TRBV7-7*01	TRBV7-7	TRBJ2-7*01	TRBJ2-7	TRBD1*01, TRBD2*02, TRBD2*01	TRBD1, TRBD2	16	23	25	28	6	2	8
403	5.78E-05	TGTGCCACCAGTGAGGGACTAGCGGGAAACAATGAGCAGTTCTTC	CATSEGLAGNNEQFF	TRBV24-1*01	TRBV24-1	TRBJ2-1*01	TRBJ2-1	TRBD2*02	TRBD2	13	14	26	28	0	1	1
403	5.78E-05	TGCAGCGTTGACCACGGGGGGACAGGTGTAGGCGAGCAGTACTTC	CSVDHGGTGVGEQYF	TRBV29-1*01	TRBV29-1	TRBJ2-7*01	TRBJ2-7	TRBD1*01	TRBD1	10	18	25	32	7	6	13
403	5.78E-05	TGTGCCAGCAAGGGAGGACAGGGCAACTATGGCTACACCTTC	CASKGGQGNYGYTF	TRBV2*01, TRBV2*02, TRBV2*03	TRBV2	TRBJ1-2*01	TRBJ1-2	TRBD1*01	TRBD1	9	15	22	24	5	1	6
403	5.78E-05	TGCGCCAGCAGTGAGTCGAAGGATTATGGCTACACCTTC	CASSESKDYGYTF	TRBV10-1*01	TRBV10-1	TRBJ1-2*01	TRBJ1-2	TRBD1*01, TRBD2*02, TRBD2*01	TRBD1, TRBD2	16	20	22	24	3	1	4
403	5.78E-05	TGCAGCGTTGGTTCAGGGGGAAGCTATGGCTACACCTTC	CSVGSGGSYGYTF	TRBV29-1*01	TRBV29-1	TRBJ1-2*01	TRBJ1-2	TRBD1*01	TRBD1	9	13	19	23	3	3	6
403	5.78E-05	TGTGCCAGCAGGGGGAGCACCGGGGAGCTGTTTTTT	CASRGSTGELFF	TRBV25-1*01	TRBV25-1	TRBJ2-2*01	TRBJ2-2	TRBD2*02	TRBD2	10	12	16	17	1	0	1
402	5.76E-05	TGTGCCACCAGTGATCCCCAGGGGTCCTATGGCTACACCTTC	CATSDPQGSYGYTF	TRBV24-1*01	TRBV24-1	TRBJ1-2*01	TRBJ1-2	TRBD1*01	TRBD1	14	18	23	26	3	2	5
402	5.76E-05	TGTGCCAGCAGTGCTGGGGACAGGATCTATGGCTACACCTTC	CASSAGDRIYGYTF	TRBV2*01, TRBV2*02, TRBV2*03	TRBV2	TRBJ1-2*01	TRBJ1-2	TRBD1*01	TRBD1	12	16	23	26	3	2	5
402	5.76E-05	TGTGCCAGCAGCTTAACGGGCAGTAATTCACCCCTCCACTTT	CASSLTGSNSPLHF	TRBV7-3*01	TRBV7-3	TRBJ1-6*01	TRBJ1-6	TRBD1*01	TRBD1	14	17	20	23	2	2	4
402	5.76E-05	TGTGCCATCAGTGAGGAAGGAGCAATCAGCCCCAGCATTTT	CAISEEG~NQPQHF	TRBV10-3*01, TRBV10-3*02	TRBV10-3	TRBJ1-5*01	TRBJ1-5	TRBD1*01, TRBD2*02	TRBD1, TRBD2	14	17	19	20	2	0	2
402	5.76E-05	TGTGCCACCAGCGTGTTCGAGGGAACGCTGTTCTTC	CATSVFEGTLFF	TRBV15*02	TRBV15	TRBJ2-1*01	TRBJ2-1	TRBD2*02	TRBD2	11	18	22	29	6	6	12
402	5.76E-05	TGTGCCAGTAGGTCTCCCGGGTCCGATCTCCACTTT	CASRSPGSDLHF	TRBV19*01, TRBV19*03, TRBV19*02	TRBV19	TRBJ1-6*01	TRBJ1-6	TRBD2*02	TRBD2	10	13	18	27	2	8	10
402	5.76E-05	TGCAGCGTTCGGATAGCTCCTACGAGCAGTACTTC	CSVRIA~YEQYF	TRBV29-1*01, TRBV29-1*03	TRBV29-1	TRBJ2-7*01	TRBJ2-7	TRBD1*01, TRBD2*02, TRBD2*01	TRBD1, TRBD2	8	10	12	16	1	3	4
402	5.76E-05	TGTGCCACCACCTTCGGGGCTGAAGCTTTCTTT	CATTFGAEAFF	TRBV24-1*01	TRBV24-1	TRBJ1-1*01	TRBJ1-1	TRBD2*01	TRBD2	9	14	18	19	4	0	4
401	5.75E-05	TGTGCCACCAGTGACCGGACAGCCTACTAGCAATCAGCCCCAGCATTTT	CATSDRTA~TSNQPQHF	TRBV24-1*01	TRBV24-1	TRBJ1-5*01	TRBJ1-5	TRBD1*01	TRBD1	13	16	21	27	2	5	7
401	5.75E-05	TGTGCCACCAGTCCTAAACGGACAGGGTATCAGCCCCAGCATTTT	CATSPKRTGYQPQHF	TRBV24-1*01	TRBV24-1	TRBJ1-5*01	TRBJ1-5	TRBD1*01	TRBD1	11	19	26	28	7	1	8
401	5.75E-05	TGTGCCACCAGCAGAGATTGGGGGAGCACAGATACGCAGTATTTT	CATSRDWGSTDTQYF	TRBV15*02	TRBV15	TRBJ2-3*01	TRBJ2-3	TRBD1*01, TRBD2*01	TRBD1, TRBD2	11	19	23	24	7	0	7
401	5.75E-05	TGTGCCAGCAGCTCCCAATTGGGGCTAGCAGCAGAGCAGTTCTTC	CASSSQLGLAAEQFF	TRBV2*01, TRBV2*02, TRBV2*03	TRBV2	TRBJ2-1*01	TRBJ2-1	TRBD1*01, TRBD2*02, TRBD2*01	TRBD1, TRBD2	10	20	24	33	9	8	17
401	5.75E-05	TGCAGCGTGGGGCTTCAAGGGTTCAAACCCGACGAGCAGTACTTC	CSVGLQGFKPDEQYF	TRBV29-1*01	TRBV29-1	TRBJ2-7*01	TRBJ2-7	TRBD1*01	TRBD1	7	8	12	31	0	18	18
401	5.75E-05	TGTGCCGGTACAGGGGGCCCGAACACCGGGGAGCTGTTTTTT	CAGTGGPNTGELFF	TRBV2*01, TRBV2*02, TRBV2*03	TRBV2	TRBJ2-2*01	TRBJ2-2	TRBD1*01	TRBD1	5	9	17	19	3	1	4
401	5.75E-05	TGCAGCGTTCTGACAGGGGAATCTAACTATGGCTACACCTTC	CSVLTGESNYGYTF	TRBV29-1*01, TRBV29-1*03	TRBV29-1	TRBJ1-2*01	TRBJ1-2	TRBD1*01	TRBD1	8	11	18	22	2	3	5
401	5.75E-05	TGTGCCATCAGTACAGGATCGGAACAGCCCCAGCATTTT	CAISTGSEQPQHF	TRBV10-3*01, TRBV10-3*02	TRBV10-3	TRBJ1-5*01	TRBJ1-5	TRBD1*01	TRBD1	11	12	16	30	0	13	13
401	5.75E-05	TGCAGTGCGAGCGGACAGGGGGACGAGCAGTACTTC	CSASGQGDEQYF	TRBV20-1*01, TRBV20-1*04, TRBV20-1*05, TRBV20-1*07	TRBV20-1	TRBJ2-7*01	TRBJ2-7	TRBD1*01	TRBD1	7	12	21	22	4	0	4
400	5.73E-05	TGTGCCAGCAGTGCAGGGAAAACCTCTGGGGCCAACGTCCTGACTTTC	CASSAGKTSGANVLTF	TRBV25-1*01	TRBV25-1	TRBJ2-6*01	TRBJ2-6	TRBD1*01	TRBD1	12	13	17	23	0	5	5
400	5.73E-05	TGTGCCAGCAGCTTAGTAGGCAGGGATGGGAATTCACCCCTCCACTTT	CASSLVGRDGNSPLHF	TRBV7-9*01, TRBV7-9*02	TRBV7-9	TRBJ1-6*01	TRBJ1-6	TRBD1*01	TRBD1	15	20	24	30	4	5	9
400	5.73E-05	TGTGCCACTAGCTCGAACCAGCCCGCAAATTCACCCCTCCACTTT	CATSSNQPANSPLHF	TRBV2*01, TRBV2*02, TRBV2*03	TRBV2	TRBJ1-6*01	TRBJ1-6	TRBD2*02, TRBD2*01	TRBD2	6	7	11	27	0	15	15
400	5.73E-05	TGTGCCAGCAGTTACAGGGGCGGCGGGGATTCACCCCTCCACTTT	CASSYRGGGDSPLHF	TRBV2*01, TRBV2*02, TRBV2*03	TRBV2	TRBJ1-6*01	TRBJ1-6	TRBD1*01	TRBD1	11	13	19	28	1	8	9
400	5.73E-05	TGCAGCGTTGGGAACCGGGACAGCTCCTACGAGCAGTACTTC	CSVGNRDSSYEQYF	TRBV29-1*01	TRBV29-1	TRBJ2-7*01	TRBJ2-7	TRBD1*01	TRBD1	9	16	22	23	6	0	6
400	5.73E-05	TGTGCCAGCAGCTTAGGACAGTCCTACGAGCAGTACTTC	CASSLGQSYEQYF	TRBV7-8*01	TRBV7-8	TRBJ2-7*01	TRBJ2-7	TRBD1*01	TRBD1	15	16	20	21	0	0	0
400	5.73E-05	TGTGCCAGCAGCCCGGACAGTAACTATGGCTACACCTTC	CASSPDSNYGYTF	TRBV7-2*04, TRBV7-2*01	TRBV7-2	TRBJ1-2*01	TRBJ1-2	TRBD1*01	TRBD1	11	14	19	20	2	0	2
400	5.73E-05	TGTGCCAGCAGCTTAATCCCCTACGAGCAGTACTTC	CASSLIPYEQYF	TRBV7-8*01	TRBV7-8	TRBJ2-7*01	TRBJ2-7	TRBD1*01, TRBD2*02, TRBD2*01	TRBD1, TRBD2	14	16	18	19	1	0	1
400	5.73E-05	TGCAGCGTTGGGCCGGGCTCCTACGAGCAGTACTTC	CSVGPGSYEQYF	TRBV29-1*01	TRBV29-1	TRBJ2-7*01	TRBJ2-7	TRBD2*02, TRBD2*01	TRBD2	9	13	16	17	3	0	3
400	5.73E-05	TGTGCCAGCAGCAATCATCTCGAGCAGTACTTC	CASSNHLEQYF	TRBV2*01, TRBV2*02, TRBV2*03	TRBV2	TRBJ2-7*01	TRBJ2-7	TRBD2*02	TRBD2	10	-1	-1	20	-1	-1	9
399	5.72E-05	TGTGCCAGTAGTATTCCACTAGCGGGAGTCTCCTCCTACAATGAGCAGTTCTTC	CASSIPLAGVSSYNEQFF	TRBV19*01, TRBV19*02	TRBV19	TRBJ2-1*01	TRBJ2-1	TRBD2*02	TRBD2	13	17	27	32	3	4	7
399	5.72E-05	TGTGCCAGCAGTGTGAACAGGGATGCCTACGAGCAGTACTTC	CASSVNRDAYEQYF	TRBV2*01, TRBV2*02, TRBV2*03	TRBV2	TRBJ2-7*01	TRBJ2-7	TRBD1*01	TRBD1	12	16	21	25	3	3	6
399	5.72E-05	TGTGCCACCAGCACGTACAGGGGTAATGAGCAGTTCTTC	CATSTYRGNEQFF	TRBV15*02	TRBV15	TRBJ2-1*01	TRBJ2-1	TRBD1*01	TRBD1	11	16	22	24	4	1	5
399	5.72E-05	TGTGCCAGCAAGGATGCTGGGGCCAACGTCCTGACTTTC	CASKDAGANVLTF	TRBV10-3*01, TRBV10-3*02	TRBV10-3	TRBJ2-6*01	TRBJ2-6	TRBD1*01, TRBD2*02, TRBD2*01	TRBD1, TRBD2	6	11	13	16	4	2	6
399	5.72E-05	TGTGCCATCAGTACCGACACTGAAGCTTTCTTT	CAISTDTEAFF	TRBV10-3*01, TRBV10-3*02	TRBV10-3	TRBJ1-1*01	TRBJ1-1	TRBD2*02, TRBD2*01	TRBD2	11	13	15	16	1	0	1
398	5.71E-05	TGTGCCACTTCTTCCGGGGGACTAGCGGGAACTGAGCAGTTCTTC	CATSSGGLAGTEQFF	TRBV24-1*01	TRBV24-1	TRBJ2-1*01	TRBJ2-1	TRBD2*02	TRBD2	7	17	29	32	9	2	11
398	5.71E-05	TGTGCCAGCAGTGCGACAGGGGGAAGGCAGCCCCAGCATTTT	CASSATGGRQPQHF	TRBV2*01, TRBV2*02, TRBV2*03	TRBV2	TRBJ1-5*01	TRBJ1-5	TRBD1*01	TRBD1	12	14	22	27	1	4	5
398	5.71E-05	TGCGCCAGCCGGTCTGGCGGGACAGCCTACGAGCAGTACTTC	CASRSGGTAYEQYF	TRBV10-2*01	TRBV10-2	TRBJ2-7*01	TRBJ2-7	TRBD1*01	TRBD1	8	18	24	25	9	0	9
398	5.71E-05	TGTGCCAGCGGGACGTTAACCTACTACGAGCAGTACTTC	CASGTLTYYEQYF	TRBV7-8*01, TRBV7-8*03	TRBV7-8	TRBJ2-7*01	TRBJ2-7	TRBD1*01, TRBD2*02, TRBD2*01	TRBD1, TRBD2	8	9	13	23	0	9	9
398	5.71E-05	TGTGCCACCAGTGATTTTGGGGTAACCCAGTACTTC	CATSDFGVTQYF	TRBV24-1*01	TRBV24-1	TRBJ2-5*01	TRBJ2-5	TRBD1*01, TRBD2*01	TRBD1, TRBD2	16	18	21	24	1	2	3
398	5.71E-05	TGTGCCAGCACGAAGTTGGTCACTGAAGCTTTCTTT	CASTKLVTEAFF	TRBV7-9*03, TRBV7-9*01, TRBV7-9*04, TRBV7-9*02	TRBV7-9	TRBJ1-1*01	TRBJ1-1	TRBD2*02, TRBD2*01	TRBD2	9	13	15	20	3	4	7
398	5.71E-05	TGTGCCATCAGTGAAAGCTACGAGCAGTACTTC	CAISESYEQYF	TRBV10-3*01, TRBV10-3*02	TRBV10-3	TRBJ2-7*01	TRBJ2-7	TRBD2*02, TRBD2*01	TRBD2	13	-1	-1	17	-1	-1	3
397	5.69E-05	TGTGCCACCAGCATCGACAGGGTTACTGGAAACACCATATATTTT	CATSIDRVTGNTIYF	TRBV15*02	TRBV15	TRBJ1-3*01	TRBJ1-3	TRBD1*01	TRBD1	11	15	21	25	3	3	6
397	5.69E-05	TGTGCCAGCAGTGAATCTAGCGGGAGTTACGACGAGCAGTACTTC	CASSESSGSYDEQYF	TRBV2*01, TRBV2*03	TRBV2	TRBJ2-7*01	TRBJ2-7	TRBD2*02	TRBD2	14	16	25	31	1	5	6
397	5.69E-05	TGTGCCAGCAGCTTAGAGTAGAGGGTTGGGTCACCCCTCCACTTT	CASSLE*RVGSPLHF	TRBV7-2*04, TRBV7-2*01	TRBV7-2	TRBJ1-6*01	TRBJ1-6	TRBD2*02	TRBD2	16	20	24	30	3	5	8
397	5.69E-05	TGTGCTAGCAGCCGGACAGTACAAGAGACCCAGTACTTC	CASSRTVQETQYF	TRBV7-7*01, TRBV7-7*02	TRBV7-7	TRBJ2-5*01	TRBJ2-5	TRBD1*01	TRBD1	11	13	18	21	1	2	3
397	5.69E-05	TGTGCCAGCAAGATGGACAGCTCCTACGAGCAGTACTTC	CASKMDSSYEQYF	TRBV2*01, TRBV2*02, TRBV2*03	TRBV2	TRBJ2-7*01	TRBJ2-7	TRBD1*01	TRBD1	9	14	19	20	4	0	4
397	5.69E-05	TGCAGTGCTACCGAACAGGGATCCTACGAGCAGTACTTC	CSATEQGSYEQYF	TRBV20-1*06, TRBV20-1*03, TRBV20-1*01, TRBV20-1*04, TRBV20-1*05, TRBV20-1*02, TRBV20-1*07	TRBV20-1	TRBJ2-7*01	TRBJ2-7	TRBD1*01	TRBD1	9	14	19	21	4	1	5
397	5.69E-05	TGCAGTGCTAAGACAGGATGGGGCTATGGCTACACCTTC	CSAKTGWGYGYTF	TRBV20-1*06, TRBV20-1*03, TRBV20-1*01, TRBV20-1*04, TRBV20-1*05, TRBV20-1*02, TRBV20-1*07	TRBV20-1	TRBJ1-2*01	TRBJ1-2	TRBD1*01	TRBD1	9	11	16	23	1	6	7
397	5.69E-05	TGCAGCGGATACTAGCGGGAGATCCCGAGCAGTACTTC	CSGY*R~DPEQYF	TRBV29-1*01, TRBV29-1*03	TRBV29-1	TRBJ2-7*01	TRBJ2-7	TRBD2*02	TRBD2	6	10	20	25	3	4	7
397	5.69E-05	TGTGCCAGCAGTGTTGAGAATCAGCCCCAGCATTTT	CASSVENQPQHF	TRBV2*01, TRBV2*02, TRBV2*03	TRBV2	TRBJ1-5*01	TRBJ1-5	TRBD2*02	TRBD2	12	15	17	18	2	0	2
396	5.68E-05	TGTGCCACCAGTGAGCCCCATTTACGAGAAGCTACGAGCAGTACTTC	CATSEPHL~RSYEQYF	TRBV24-1*01	TRBV24-1	TRBJ2-7*01	TRBJ2-7	TRBD1*01	TRBD1	13	14	18	31	0	12	12
396	5.68E-05	TGTGCCAGCAGTGAACATCAGGGAGGGGGCAATGAGCAGTTCTTC	CASSEHQGGGNEQFF	TRBV25-1*01	TRBV25-1	TRBJ2-1*01	TRBJ2-1	TRBD2*02	TRBD2	14	20	26	29	5	2	7
396	5.68E-05	TGTGCCACCAGTGATTACAGGTGTGCTTTTATGGCTACACCTTC	CATSDYR~CFYGYTF	TRBV24-1*01	TRBV24-1	TRBJ1-2*01	TRBJ1-2	TRBD1*01	TRBD1	15	16	20	29	0	8	8
396	5.68E-05	TGTGCCACCAGTGAAGGTGACAACTAATGAAAAACTGTTTTTT	CATSEGD~TNEKLFF	TRBV24-1*01	TRBV24-1	TRBJ1-4*01	TRBJ1-4	TRBD1*01, TRBD2*02	TRBD1, TRBD2	13	14	16	20	0	3	3
396	5.68E-05	TGTGCCACCAGCAGAGAACAAGGGGCCCACGAGCAGTACTTC	CATSREQGAHEQYF	TRBV15*02	TRBV15	TRBJ2-7*01	TRBJ2-7	TRBD1*01	TRBD1	11	20	24	28	8	3	11
396	5.68E-05	TGCAGTGCTAGAGGGCTAGCGGCCTACGAGCAGTACTTC	CSARGLAAYEQYF	TRBV20-1*01, TRBV20-1*04, TRBV20-1*05, TRBV20-1*07	TRBV20-1	TRBJ2-7*01	TRBJ2-7	TRBD2*02, TRBD2*01	TRBD2	12	15	21	22	2	0	2
396	5.68E-05	TGCAGTGCTAGTCGGCAGGGTAGTGGCTACACCTTC	CSASRQGSGYTF	TRBV20-1*01, TRBV20-1*04, TRBV20-1*05, TRBV20-1*07	TRBV20-1	TRBJ1-2*01	TRBJ1-2	TRBD1*01	TRBD1	11	15	19	23	3	3	6
396	5.68E-05	TGCAGTGCCACCGGGACAGGGTACGAGCAGTACTTC	CSATGTGYEQYF	TRBV20-1*06, TRBV20-1*03, TRBV20-1*01, TRBV20-1*04, TRBV20-1*05, TRBV20-1*02, TRBV20-1*07	TRBV20-1	TRBJ2-7*01	TRBJ2-7	TRBD1*01	TRBD1	7	12	20	21	4	0	4
395	5.66E-05	TGTGCCAGCAGCTTAGGCAGCAGGGGGAATTCACCCCTCCACTTT	CASSLGSRGNSPLHF	TRBV7-9*01, TRBV7-9*02	TRBV7-9	TRBJ1-6*01	TRBJ1-6	TRBD1*01	TRBD1	15	20	26	27	4	0	4
395	5.66E-05	TGTGCCAGTAGTCCCAGCGGAGAGGTATCCGAGCAGTACTTC	CASSPSGEVSEQYF	TRBV19*01, TRBV19*03, TRBV19*02	TRBV19	TRBJ2-7*01	TRBJ2-7	TRBD2*02, TRBD2*01	TRBD2	11	15	19	29	3	9	12
395	5.66E-05	TGTGCCAGCGCTTACGCGGGATCCGGCGAGCAGTACTTC	CASAYAGSGEQYF	TRBV2*01, TRBV2*02, TRBV2*03	TRBV2	TRBJ2-7*01	TRBJ2-7	TRBD2*02	TRBD2	8	15	20	26	6	5	11
395	5.66E-05	TGCAGTGCTCCAGGGACAGGGTACGAGCAGTACTTC	CSAPGTGYEQYF	TRBV20-1*06, TRBV20-1*03, TRBV20-1*01, TRBV20-1*04, TRBV20-1*05, TRBV20-1*02, TRBV20-1*07	TRBV20-1	TRBJ2-7*01	TRBJ2-7	TRBD1*01	TRBD1	8	12	20	21	3	0	3
395	5.66E-05	TGCAGCGTTGAGGGGGGGTTCTACGAGCAGTACTTC	CSVEGGFYEQYF	TRBV29-1*01	TRBV29-1	TRBJ2-7*01	TRBJ2-7	TRBD2*01	TRBD2	10	11	17	20	0	2	2
394	5.65E-05	TGTGCCATCAGATATGGGACAGACGCGGCCTACGAGCAGTACTTC	CAIRYGTDAAYEQYF	TRBV10-3*01, TRBV10-3*02	TRBV10-3	TRBJ2-7*01	TRBJ2-7	TRBD1*01	TRBD1	10	15	21	28	4	6	10
394	5.65E-05	TGTGCCACCAGCAGACTGCCCTCGGACCCCTACGAGCAGTACTTC	CATSRLPSDPYEQYF	TRBV15*02	TRBV15	TRBJ2-7*01	TRBJ2-7	TRBD2*02	TRBD2	11	18	22	28	6	5	11
394	5.65E-05	TGTGCCAGTAGTAGTTGGCAGCGAACTAACTATGGCTACACCTTC	CASSSWQRTNYGYTF	TRBV19*01, TRBV19*03, TRBV19*02	TRBV19	TRBJ1-2*01	TRBJ1-2	TRBD2*02, TRBD2*01	TRBD2	12	19	22	25	6	2	8
394	5.65E-05	TGTGCCAGTAACAACAAAGCAGGACAGTACTATGGCTACACCTTC	CASNNKAGQYYGYTF	TRBV7-2*04, TRBV7-2*01	TRBV7-2	TRBJ1-2*01	TRBJ1-2	TRBD1*01	TRBD1	7	21	26	28	13	1	14
394	5.65E-05	TGTGCCAGCAGTGTGGGACCACATAGCACAGATACGCAGTATTTT	CASSVGPHSTDTQYF	TRBV25-1*01	TRBV25-1	TRBJ2-3*01	TRBJ2-3	TRBD1*01, TRBD2*02, TRBD2*01	TRBD1, TRBD2	12	14	18	24	1	5	6
394	5.65E-05	TGTGCCAGCATTACTCAGCCAGAGGGAGGCGAGCAGTACTTC	CASITQPEGGEQYF	TRBV2*01, TRBV2*02, TRBV2*03	TRBV2	TRBJ2-7*01	TRBJ2-7	TRBD2*02	TRBD2	9	23	28	29	13	0	13
394	5.65E-05	TGCAGCGTTGGGGCGGGACTATTCACAGATACGCAGTATTTT	CSVGAGLFTDTQYF	TRBV29-1*01	TRBV29-1	TRBJ2-3*01	TRBJ2-3	TRBD2*02, TRBD2*01	TRBD2	9	14	20	23	4	2	6
394	5.65E-05	TGCAGTACCACCGCCGGGTACGAGCAGTACTTC	CSTTAGYEQYF	TRBV20-1*06, TRBV20-1*03, TRBV20-1*01, TRBV20-1*04, TRBV20-1*05, TRBV20-1*02, TRBV20-1*07	TRBV20-1	TRBJ2-7*01	TRBJ2-7	TRBD2*02, TRBD2*01	TRBD2	5	14	17	18	8	0	8
393	5.63E-05	TGTGCCATCAGTGACCACCCGGGACTGAACTATGGCTACACCTTC	CAISDHPGLNYGYTF	TRBV10-3*01, TRBV10-3*02	TRBV10-3	TRBJ1-2*01	TRBJ1-2	TRBD2*02, TRBD2*01	TRBD2	13	20	25	27	6	1	7
393	5.63E-05	TGTGCCAGCAGCTTAGACCGTGGGTCGGGAGAGACCCAGTACTTC	CASSLDRGSGETQYF	TRBV7-6*01	TRBV7-6	TRBJ2-5*01	TRBJ2-5	TRBD2*02, TRBD2*01	TRBD2	15	25	28	29	9	0	9
393	5.63E-05	TGTGCCAGCAGCTACCCGGGAAACAGCAATCAGCCCCAGCATTTT	CASSYPGNSNQPQHF	TRBV7-9*03, TRBV7-9*01, TRBV7-9*04, TRBV7-9*02	TRBV7-9	TRBJ1-5*01	TRBJ1-5	TRBD2*02	TRBD2	12	16	20	24	3	3	6
393	5.63E-05	TGTGCCATCAGTGAGAGGGACTAGAGGCAATGAGCAGTTCTTC	CAISERD~RGNEQFF	TRBV10-3*01, TRBV10-3*02	TRBV10-3	TRBJ2-1*01	TRBJ2-1	TRBD2*02, TRBD2*01	TRBD2	14	16	23	27	1	3	4
393	5.63E-05	TGTGCCAGCAGTGTTTCGGGTGGCAATCAGCCCCAGCATTTT	CASSVSGGNQPQHF	TRBV2*01, TRBV2*02, TRBV2*03	TRBV2	TRBJ1-5*01	TRBJ1-5	TRBD2*02, TRBD2*01	TRBD2	12	16	19	22	3	2	5
393	5.63E-05	TGTGCCAGCAGCTTACGGACAGTTAATTCACCCCTCCACTTT	CASSLRTVNSPLHF	TRBV7-2*04, TRBV7-2*01	TRBV7-2	TRBJ1-6*01	TRBJ1-6	TRBD1*01	TRBD1	14	16	21	23	1	1	2
393	5.63E-05	TGCAGCGTTGCAACTAGCGCCGCCTACAATGAGCAGTTCTTC	CSVATSAAYNEQFF	TRBV29-1*01	TRBV29-1	TRBJ2-1*01	TRBJ2-1	TRBD2*02, TRBD2*01	TRBD2	9	12	18	22	2	3	5
393	5.63E-05	TGTGCCATCAGCCTAAATGGAGAACAGCCCCAGCATTTT	CAISLNGEQPQHF	TRBV10-3*01, TRBV10-3*02	TRBV10-3	TRBJ1-5*01	TRBJ1-5	TRBD2*02	TRBD2	10	18	21	24	7	2	9
393	5.63E-05	TGTGCCATCAGCGGACAGGGAAACTATGGCTACACCTTC	CAISGQGNYGYTF	TRBV10-3*01, TRBV10-3*02	TRBV10-3	TRBJ1-2*01	TRBJ1-2	TRBD1*01	TRBD1	10	12	19	21	1	1	2
393	5.63E-05	TGTGCCAGCCAACAGGGGGCAGATTATGGCTACACCTTC	CASQQGADYGYTF	TRBV2*01, TRBV2*02, TRBV2*03	TRBV2	TRBJ1-2*01	TRBJ1-2	TRBD1*01	TRBD1	8	11	19	24	2	4	6
393	5.63E-05	TGTGCCAGCAGCTTAGGGGCGGACTACGAGCAGTACTTC	CASSLGADYEQYF	TRBV7-2*04, TRBV7-2*01	TRBV7-2	TRBJ2-7*01	TRBJ2-7	TRBD1*01, TRBD2*02, TRBD2*01	TRBD1, TRBD2	15	16	19	23	0	3	3
393	5.63E-05	TGTGCCAGCAAATTTGGGGCCCACGGGGAGCTGTTTTTT	CASKFGAHGELFF	TRBV24-1*01	TRBV24-1	TRBJ2-2*01	TRBJ2-2	TRBD1*01	TRBD1	6	15	19	23	8	3	11
393	5.63E-05	TGCAGTGCTAGTAGTCAGTATAATTCACCCCTCCACTTT	CSASSQYNSPLHF	TRBV20-1*01, TRBV20-1*04, TRBV20-1*05, TRBV20-1*07	TRBV20-1	TRBJ1-6*01	TRBJ1-6	TRBD2*02, TRBD2*01	TRBD2	11	12	15	18	0	2	2
393	5.63E-05	TGCAGCGTTGGCCGCATGAACACTGAAGCTTTCTTT	CSVGRMNTEAFF	TRBV29-1*01	TRBV29-1	TRBJ1-1*01	TRBJ1-1	TRBD2*02, TRBD2*01	TRBD2	9	11	14	16	1	1	2
392	5.62E-05	TGTGCCACCAGTGAAGTCAACTATAGCTATGGCTACACCTTC	CATSEVNYSYGYTF	TRBV24-1*01	TRBV24-1	TRBJ1-2*01	TRBJ1-2	TRBD2*02, TRBD2*01	TRBD2	13	19	22	26	5	3	8
392	5.62E-05	TGTGCCACCAGCAGAGATAGCCCTGGAAACACCATATATTTT	CATSRDSPGNTIYF	TRBV15*02	TRBV15	TRBJ1-3*01	TRBJ1-3	TRBD2*02, TRBD2*01	TRBD2	11	17	20	22	5	1	6
392	5.62E-05	TGTGCCAGCAGTTATAAGACTAGAAGGAATGAGCAGTTCTTC	CASSYKTRRNEQFF	TRBV6-3*01, TRBV6-2*01	TRBV6-3, TRBV6-2	TRBJ2-1*01	TRBJ2-1	TRBD2*02, TRBD2*01	TRBD2	13	17	22	27	3	4	7
392	5.62E-05	TGTGCCAGCCTCGGAAGGGATAATCAGCCCCAGCATTTT	CASLGRDNQPQHF	TRBV6-1*01	TRBV6-1	TRBJ1-5*01	TRBJ1-5	TRBD1*01, TRBD2*02, TRBD2*01	TRBD1, TRBD2	8	16	19	21	7	1	8
392	5.62E-05	TGTGCCAGCGGGGGGGGCGAGGATGGCTACACCTTC	CASGGGEDGYTF	TRBV2*01, TRBV2*02, TRBV2*03	TRBV2	TRBJ1-2*01	TRBJ1-2	TRBD2*01	TRBD2	8	10	16	22	1	5	6
392	5.62E-05	TGTGCCAGCAAAGAACAGGGGTACGAGCAGTACTTC	CASKEQGYEQYF	TRBV2*01, TRBV2*02, TRBV2*03	TRBV2	TRBJ2-7*01	TRBJ2-7	TRBD1*01	TRBD1	9	14	20	21	4	0	4
392	5.62E-05	TGTGCCAGCAGTTCGCGGGAGACCCAGTACTTC	CASSSRETQYF	TRBV2*01, TRBV2*02, TRBV2*03	TRBV2	TRBJ2-5*01	TRBJ2-5	TRBD2*02, TRBD2*01	TRBD2	11	14	17	18	2	0	2
391	5.61E-05	TGTGCCACCAGCAGAGATCCCGCGACAGGGCTTAATTCACCCCTCCACTTT	CATSRDPATGLNSPLHF	TRBV15*02	TRBV15	TRBJ1-6*01	TRBJ1-6	TRBD1*01	TRBD1	11	23	29	32	11	2	13
391	5.61E-05	TGTGCTAGCAGCTTAAACAGGGCATCCTACGAGCAGTACTTC	CASSLNRASYEQYF	TRBV7-7*01	TRBV7-7	TRBJ2-7*01	TRBJ2-7	TRBD1*01	TRBD1	14	16	21	24	1	2	3
391	5.61E-05	TGTGCCAGCAGCTTATCCACAGGGATCAACGAGCAGTACTTC	CASSLSTGINEQYF	TRBV7-6*01	TRBV7-6	TRBJ2-7*01	TRBJ2-7	TRBD1*01	TRBD1	14	18	23	28	3	4	7
391	5.61E-05	TGTGCCAGCAGGGGGAGGGACGCATCCTACGAGCAGTACTTC	CASRGRDASYEQYF	TRBV2*01, TRBV2*02, TRBV2*03	TRBV2	TRBJ2-7*01	TRBJ2-7	TRBD2*02	TRBD2	10	12	18	24	1	5	6
391	5.61E-05	TGTGCCAGCAGCCTGCGCGGGGGGCGCGGCTACACCTTC	CASSLRGGRGYTF	TRBV7-8*01, TRBV7-8*03	TRBV7-8	TRBJ1-2*01	TRBJ1-2	TRBD2*01	TRBD2	12	16	23	27	3	3	6
391	5.61E-05	TGTGCCAGCAATCCGGACAGGCGGTACGAGCAGTACTTC	CASNPDRRYEQYF	TRBV2*01, TRBV2*02, TRBV2*03	TRBV2	TRBJ2-7*01	TRBJ2-7	TRBD1*01	TRBD1	9	14	20	24	4	3	7
391	5.61E-05	TGTGCCATTGGGGACAATTCCTACGAGCAGTACTTC	CAIGDNSYEQYF	TRBV10-3*01, TRBV10-3*02	TRBV10-3	TRBJ2-7*01	TRBJ2-7	TRBD1*01	TRBD1	7	10	15	18	2	2	4
391	5.61E-05	TGTGCCACCAGTGATTCGAACACTGAAGCTTTCTTT	CATSDSNTEAFF	TRBV24-1*01	TRBV24-1	TRBJ1-1*01	TRBJ1-1			15	-1	-1	17	-1	-1	1
391	5.61E-05	TGTGCCAGCAGGGCGGACTCCTACGAGCAGTACTTC	CASRADSYEQYF	TRBV2*01, TRBV2*02, TRBV2*03	TRBV2	TRBJ2-7*01	TRBJ2-7	TRBD2*02, TRBD2*01	TRBD2	10	12	15	17	1	1	2
390	5.59E-05	TGTGCCACCAGCGGGGACAGGGGTAGGGCTGGGGCCAACGTCCTGACTTTC	CATSGDRGRAGANVLTF	TRBV15*02	TRBV15	TRBJ2-6*01	TRBJ2-6	TRBD1*01	TRBD1	11	13	22	28	1	5	6
390	5.59E-05	TGTGCCACCAGCAGAGAGACAGGGGAACCCTACGAGCAGTACTTC	CATSRETGEPYEQYF	TRBV15*02	TRBV15	TRBJ2-7*01	TRBJ2-7	TRBD1*01	TRBD1	11	17	24	28	5	3	8
390	5.59E-05	TGTGCCAGCGGAGAAATGGACGGTTATAATTCACCCCTCCACTTT	CASGEMDGYNSPLHF	TRBV7-6*01, TRBV7-6*02	TRBV7-6	TRBJ1-6*01	TRBJ1-6	TRBD1*01, TRBD2*02, TRBD2*01	TRBD1, TRBD2	8	17	20	24	8	3	11
390	5.59E-05	TGTGCCAGCAAATCGACAGGGGATAACTATGGCTACACCTTC	CASKSTGDNYGYTF	TRBV2*01, TRBV2*02, TRBV2*03	TRBV2	TRBJ1-2*01	TRBJ1-2	TRBD1*01	TRBD1	9	14	21	23	4	1	5
390	5.59E-05	TGTGCCAGCAGCGATGAGCGGGAGAGTACGAGCAGTACTTC	CASSDER~EYEQYF	TRBV7-2*04, TRBV7-2*01	TRBV7-2	TRBJ2-7*01	TRBJ2-7	TRBD2*02	TRBD2	11	16	23	26	4	2	6
390	5.59E-05	TGTGCCACCGTCGACAGGGGGGATCAGCCCCAGCATTTT	CATVDRGDQPQHF	TRBV7-8*01, TRBV7-8*03	TRBV7-8	TRBJ1-5*01	TRBJ1-5	TRBD1*01	TRBD1	6	12	20	22	5	1	6
390	5.59E-05	TGTGCCAGCAGTCTGACAGACCACTACGAGCAGTACTTC	CASSLTDHYEQYF	TRBV2*01, TRBV2*02, TRBV2*03	TRBV2	TRBJ2-7*01	TRBJ2-7	TRBD1*01	TRBD1	11	14	18	23	2	4	6
390	5.59E-05	TGTGCCAGCAGCTTAGCCGTGGGGGAGCTGTTTTTT	CASSLAVGELFF	TRBV7-6*01	TRBV7-6	TRBJ2-2*01	TRBJ2-2	TRBD2*02, TRBD2*01	TRBD2	16	-1	-1	21	-1	-1	4
390	5.59E-05	TGCAGTGTTCCACGAGGAACATCGGCTTTCTTT	CSVPRGTSAFF	TRBV20-1*06, TRBV20-1*03, TRBV20-1*01, TRBV20-1*04, TRBV20-1*05, TRBV20-1*02, TRBV20-1*07	TRBV20-1	TRBJ1-1*01	TRBJ1-1	TRBD2*02	TRBD2	6	13	16	24	6	7	13
389	5.58E-05	TGTGCCACCAGTGATCTGACGGACAGGGATTGGTATGAGCAGTTCTTC	CATSDLTDRDWYEQFF	TRBV24-1*01	TRBV24-1	TRBJ2-1*01	TRBJ2-1	TRBD1*01	TRBD1	14	20	27	34	5	6	11
389	5.58E-05	TGTGCCAGCAGTGGCCGGACTAGCGGGAGTTACAATGAGCAGTTCTTC	CASSGRTSGSYNEQFF	TRBV25-1*01	TRBV25-1	TRBJ2-1*01	TRBJ2-1	TRBD2*02	TRBD2	12	16	28	30	3	1	4
389	5.58E-05	TGTGCCAGCAGTTTGTCTAGGGACGTGAACACTGAAGCTTTCTTT	CASSLSRDVNTEAFF	TRBV25-1*01	TRBV25-1	TRBJ1-1*01	TRBJ1-1	TRBD1*01, TRBD2*02, TRBD2*01	TRBD1, TRBD2	11	19	23	25	7	1	8
389	5.58E-05	TGTGCCAGCAGCACTGGGCACGGAGCTAACTATGGCTACACCTTC	CASSTGHGANYGYTF	TRBV7-2*04, TRBV7-2*01	TRBV7-2	TRBJ1-2*01	TRBJ1-2	TRBD1*01, TRBD2*02	TRBD1, TRBD2	11	15	18	25	3	6	9
389	5.58E-05	TGCAGCCACTCAGTAGATCTCACCTACAATGAGCAGTTCTTC	CSHSVDLTYNEQFF	TRBV29-1*01, TRBV29-1*03	TRBV29-1	TRBJ2-1*01	TRBJ2-1	TRBD1*01, TRBD2*02, TRBD2*01	TRBD1, TRBD2	5	10	12	22	4	9	13
389	5.58E-05	TGCAGCGTTGAGCGGTCAGTTGGTCGAGAGACCCAGTACTTC	CSVERSVGRETQYF	TRBV29-1*01	TRBV29-1	TRBJ2-5*01	TRBJ2-5	TRBD2*02, TRBD2*01	TRBD2	10	11	14	26	0	11	11
389	5.58E-05	TGTGCCAGCAGCCACAGGGCTACTAACCTGAAGCTTTCTTT	CASSHRA~*PEAFF	TRBV25-1*01	TRBV25-1	TRBJ1-1*01	TRBJ1-1	TRBD1*01	TRBD1	10	13	18	27	2	8	10
389	5.58E-05	TGCAGCGTTGGACCCCCATGGCGATGAAAAACTGTTTTTT	CSVGPPW~DEKLFF	TRBV29-1*01	TRBV29-1	TRBJ1-4*01	TRBJ1-4	TRBD1*01, TRBD2*01	TRBD1, TRBD2	9	12	16	23	2	6	8
389	5.58E-05	TGCAGCGTTGTCTCTTCATTTCCCGAGCAGTACTTC	CSVVSSFPEQYF	TRBV29-1*01	TRBV29-1	TRBJ2-7*01	TRBJ2-7	TRBD1*01, TRBD2*02, TRBD2*01	TRBD1, TRBD2	9	20	24	27	10	2	12
388	5.56E-05	TGCAGCGTTGATATCCCCGAAGCAACTCTTAAGCTCCTACGAGCAGTACTTC	CSVDIPEAT~LSSYEQYF	TRBV29-1*01	TRBV29-1	TRBJ2-7*01	TRBJ2-7	TRBD2*01	TRBD2	10	14	18	33	3	14	17
388	5.56E-05	TGTGCCAGCGTGCTGGACAGGGAAGTGGTAAGCGCCGAGCAGTACTTC	CASVLDREVVSAEQYF	TRBV2*01, TRBV2*02, TRBV2*03	TRBV2	TRBJ2-7*01	TRBJ2-7	TRBD1*01	TRBD1	8	14	21	35	5	13	18
388	5.56E-05	TGTGCCACCGGGGATGACTATAGCAATCAGCCCCAGCATTTT	CATGDDYSNQPQHF	TRBV24-1*01	TRBV24-1	TRBJ1-5*01	TRBJ1-5	TRBD2*02, TRBD2*01	TRBD2	8	15	19	20	6	0	6
388	5.56E-05	TGCAGTGCTAAACGACTAGCGGGACGTTACGAGCAGTACTTC	CSAKRLAGRYEQYF	TRBV20-1*01, TRBV20-1*04, TRBV20-1*05, TRBV20-1*07	TRBV20-1	TRBJ2-7*01	TRBJ2-7	TRBD2*02	TRBD2	9	13	23	27	3	3	6
388	5.56E-05	TGTGCCAGCAGTTTAGGTCCCGGACTCACCCACTTT	CASSLGPGLTHF	TRBV5-6*01	TRBV5-6	TRBJ1-6*01	TRBJ1-6	TRBD1*01, TRBD2*02, TRBD2*01	TRBD1, TRBD2	11	16	20	29	4	8	12
388	5.56E-05	TGTGCCAGCAGCTTGAGCTCCTACGAGCAGTACTTC	CASSLSSYEQYF	TRBV7-2*04, TRBV7-2*01	TRBV7-2	TRBJ2-7*01	TRBJ2-7	TRBD2*02	TRBD2	13	14	16	17	0	0	0
388	5.56E-05	TGCAGTGCTACCTCCTCAGTCTACGAGCAGTACTTC	CSATSSVYEQYF	TRBV20-1*06, TRBV20-1*03, TRBV20-1*01, TRBV20-1*04, TRBV20-1*05, TRBV20-1*02, TRBV20-1*07	TRBV20-1	TRBJ2-7*01	TRBJ2-7	TRBD2*02	TRBD2	9	10	14	20	0	5	5
388	5.56E-05	TGCAGTGCACAACGACAGAACTATGGCTACACCTTC	CSAQRQNYGYTF	TRBV20-1*06, TRBV20-1*03, TRBV20-1*01, TRBV20-1*04, TRBV20-1*05, TRBV20-1*02, TRBV20-1*07	TRBV20-1	TRBJ1-2*01	TRBJ1-2	TRBD1*01	TRBD1	7	13	17	18	5	0	5
388	5.56E-05	TGCAGCGCGGGACAGGTTTCCTACGAGCAGTACTTC	CSAGQVSYEQYF	TRBV29-1*03	TRBV29-1	TRBJ2-7*01	TRBJ2-7	TRBD1*01	TRBD1	10	11	15	18	0	2	2
387	5.55E-05	TGCAGTGCTAGAAGGTCCAGGGGGCCGAAAGAATATGGCTACACCTTC	CSARRSRGPKEYGYTF	TRBV20-1*01, TRBV20-1*04, TRBV20-1*05, TRBV20-1*07	TRBV20-1	TRBJ1-2*01	TRBJ1-2	TRBD1*01	TRBD1	11	17	24	33	5	8	13
387	5.55E-05	TGTGCCAGCAGTCCCAATAGATCTAACTATGGCTACACCTTC	CASSPNRSNYGYTF	TRBV2*01, TRBV2*02, TRBV2*03	TRBV2	TRBJ1-2*01	TRBJ1-2	TRBD1*01, TRBD2*02, TRBD2*01	TRBD1, TRBD2	11	12	14	22	0	7	7
387	5.55E-05	TGTGCCAGCAGAGACCTTGGTGTTACCTACGAGCAGTACTTC	CASRDLGVTYEQYF	TRBV2*01, TRBV2*02, TRBV2*03	TRBV2	TRBJ2-7*01	TRBJ2-7	TRBD1*01, TRBD2*02, TRBD2*01	TRBD1, TRBD2	10	12	14	25	1	10	11
387	5.55E-05	TGTGCCAGCAGTGAATGAGTCGGCACTGAAGCTTTCTTT	CASSE*VGTEAFF	TRBV25-1*01	TRBV25-1	TRBJ1-1*01	TRBJ1-1	TRBD2*02, TRBD2*01	TRBD2	15	17	20	23	1	2	3
387	5.55E-05	TGCGCCAGCAGATGAAAAACTGTTTTTT	CASR*~KLFF	TRBV10-1*02, TRBV10-1*01	TRBV10-1	TRBJ1-4*01	TRBJ1-4			10	-1	-1	11	-1	-1	0
386	5.53E-05	TGTGCCATCAGTGAGTCAAATACAGGGGGCAGTGGCTACACCTTC	CAISESNTGGSGYTF	TRBV10-3*01, TRBV10-3*02	TRBV10-3	TRBJ1-2*01	TRBJ1-2	TRBD1*01	TRBD1	16	21	29	32	4	2	6
386	5.53E-05	TGTGCCATCAGTGAGGAGCGGGAGGGCAACGAGCAGTACTTC	CAISEEREGNEQYF	TRBV10-3*01, TRBV10-3*02	TRBV10-3	TRBJ2-7*01	TRBJ2-7	TRBD2*02	TRBD2	14	16	25	28	1	2	3
386	5.53E-05	TGTGCCACCTTTGAATCGGTGAACACTGAAGCTTTCTTT	CATFESVNTEAFF	TRBV24-1*01	TRBV24-1	TRBJ1-1*01	TRBJ1-1	TRBD2*02, TRBD2*01	TRBD2	8	16	18	19	7	0	7
386	5.53E-05	TGCAGCGTTGGTTACCTAGCGATGAACGAGCAGTACTTC	CSVGYLAMNEQYF	TRBV29-1*01	TRBV29-1	TRBJ2-7*01	TRBJ2-7	TRBD2*02, TRBD2*01	TRBD2	9	15	20	25	5	4	9
386	5.53E-05	TGTGCCAGCAGTCGGATGGGGGTCGAGCAGTACTTC	CASSRMGVEQYF	TRBV2*01, TRBV2*02, TRBV2*03	TRBV2	TRBJ2-7*01	TRBJ2-7	TRBD1*01, TRBD2*01	TRBD1, TRBD2	11	17	21	23	5	1	6
386	5.53E-05	TGTGCCAGCAGTATGTTAGTTCGCGAGCAGTACTTC	CASSMLVREQYF	TRBV2*01, TRBV2*02, TRBV2*03	TRBV2	TRBJ2-7*01	TRBJ2-7	TRBD2*02, TRBD2*01	TRBD2	11	16	19	23	4	3	7
385	5.52E-05	TGTGCCACCAGTGATACAGGGGGTCACAGATACGCAGTATTTT	CATSDTG~VTDTQYF	TRBV24-1*01	TRBV24-1	TRBJ2-3*01	TRBJ2-3	TRBD1*01	TRBD1	14	15	22	24	0	1	1
385	5.52E-05	TGTGCCAGCAGCCTCGGGCGGATGGTCTACGAGCAGTACTTC	CASSLGRMVYEQYF	TRBV7-2*04, TRBV7-2*01	TRBV7-2	TRBJ2-7*01	TRBJ2-7	TRBD1*01, TRBD2*02, TRBD2*01	TRBD1, TRBD2	11	15	18	26	3	7	10
385	5.52E-05	TGTGCCAGCAGAGACAGGGTGTTCGAGGAGACCCAGTACTTC	CASRDRVFEETQYF	TRBV2*01, TRBV2*02, TRBV2*03	TRBV2	TRBJ2-5*01	TRBJ2-5	TRBD1*01	TRBD1	10	12	18	27	1	8	9
385	5.52E-05	TGTGCCAGCAGACAGGGTATCGCGTACGAGCAGTACTTC	CASRQGIAYEQYF	TRBV2*01, TRBV2*02, TRBV2*03	TRBV2	TRBJ2-7*01	TRBJ2-7	TRBD1*01	TRBD1	10	11	16	24	0	7	7
385	5.52E-05	TGTGCCAGCAGCTTCGTTGCTCAGCCCCAGCATTTT	CASSFVAQPQHF	TRBV7-2*04, TRBV7-2*01	TRBV7-2	TRBJ1-5*01	TRBJ1-5	TRBD1*01	TRBD1	13	-1	-1	20	-1	-1	6
385	5.52E-05	TGCAGTGCCGAGGGACTAGTCTACGAGCAGTACTTC	CSAEGLVYEQYF	TRBV20-1*06, TRBV20-1*03, TRBV20-1*01, TRBV20-1*04, TRBV20-1*05, TRBV20-1*02, TRBV20-1*07	TRBV20-1	TRBJ2-7*01	TRBJ2-7	TRBD2*02, TRBD2*01	TRBD2	7	11	18	20	3	1	4
384	5.51E-05	TGTGCCATCAGGGATACCCCCCCGCTCCGGCCGAAATTCACCCCTCCACTTT	CAIRDTPPL~GRNSPLHF	TRBV10-3*01, TRBV10-3*02	TRBV10-3	TRBJ1-6*01	TRBJ1-6	TRBD2*01	TRBD2	10	16	25	34	5	8	13
384	5.51E-05	TGTGCCACCAGTGATCTCGACAGGGTGATTGGAAACACCATATATTTT	CATSDLDRVIGNTIYF	TRBV24-1*01	TRBV24-1	TRBJ1-3*01	TRBJ1-3	TRBD1*01	TRBD1	14	18	24	29	3	4	7
384	5.51E-05	TGTGCCAGCAAGAGGGGGGACAGCTCTGGGGCCAACGTCCTGACTTTC	CASKRGDSSGANVLTF	TRBV19*01, TRBV19*03, TRBV19*02	TRBV19	TRBJ2-6*01	TRBJ2-6	TRBD1*01	TRBD1	7	16	22	23	8	0	8
384	5.51E-05	TGTGCCACCAACCCATTTCGACGGAAGCAATCAGCCCCAGCATTTT	CATNPFRR~SNQPQHF	TRBV24-1*01	TRBV24-1	TRBJ1-5*01	TRBJ1-5	TRBD1*01, TRBD2*02, TRBD2*01	TRBD1, TRBD2	9	22	24	25	12	0	12
384	5.51E-05	TGTGCCAGCAGCTTAGGGGCAGGGGCGAACTATGGCTACACCTTC	CASSLGAGANYGYTF	TRBV7-9*01, TRBV7-9*02	TRBV7-9	TRBJ1-2*01	TRBJ1-2	TRBD1*01	TRBD1	15	19	24	27	3	2	5
384	5.51E-05	TGTGCCAGCAGCTCGACAGGGGAGGAATCAGCCCCAGCATTTT	CASSSTG~RNQPQHF	TRBV7-3*05, TRBV7-3*01	TRBV7-3	TRBJ1-5*01	TRBJ1-5	TRBD1*01	TRBD1	12	14	21	25	1	3	4
384	5.51E-05	TGTGCCAGCAGTGTCCCGGCGAACACCGGGGAGCTGTTTTTT	CASSVPANTGELFF	TRBV25-1*01	TRBV25-1	TRBJ2-2*01	TRBJ2-2	TRBD2*02	TRBD2	12	13	17	19	0	1	1
384	5.51E-05	TGTGCCAGCAGGACAGAAGGCACCGGGGAGCTGTTTTTT	CASRTEGTGELFF	TRBV25-1*01	TRBV25-1	TRBJ2-2*01	TRBJ2-2	TRBD1*01	TRBD1	10	11	15	20	0	4	4
384	5.51E-05	TGTGCCAGCAGCTTTCAAGTAATTCACCCCTCCACTTT	CASSFQ~NSPLHF	TRBV7-8*01, TRBV7-8*03	TRBV7-8	TRBJ1-6*01	TRBJ1-6			13	-1	-1	19	-1	-1	5
384	5.51E-05	TGCAGTGCTACGGTGGGGGACACTGAAGCTTTCTTT	CSATVGDTEAFF	TRBV20-1*06, TRBV20-1*03, TRBV20-1*01, TRBV20-1*04, TRBV20-1*05, TRBV20-1*02, TRBV20-1*07	TRBV20-1	TRBJ1-1*01	TRBJ1-1	TRBD1*01, TRBD2*01	TRBD1, TRBD2	9	14	18	19	4	0	4
384	5.51E-05	TGCAGCGCCCAAGGGTACGAGGAAAAACTGTTTTTT	CSAQGYEEKLFF	TRBV29-1*01, TRBV29-1*03	TRBV29-1	TRBJ1-4*01	TRBJ1-4	TRBD1*01, TRBD2*02	TRBD1, TRBD2	7	11	14	21	3	6	9
384	5.51E-05	TGTGCCACCAGCGAGAACACTGAAGCTTTCTTT	CATSENTEAFF	TRBV24-1*01	TRBV24-1	TRBJ1-1*01	TRBJ1-1	TRBD2*02	TRBD2	10	-1	-1	14	-1	-1	3
383	5.49E-05	TGTGCCACCAGTGATGGACAGTATGAAGGTCGGCGAGCTCTGGAAACACCATATATTTT	CATSDGQYEG~ASSGNTIYF	TRBV24-1*01	TRBV24-1	TRBJ1-3*01	TRBJ1-3	TRBD1*01	TRBD1	14	15	20	37	0	16	16
383	5.49E-05	TGTGCCACCAGTGAGTCCGGGACAATGTATGTTCCAGCCCCAGCATTTT	CATSESGT~CMFQPQHF	TRBV24-1*01	TRBV24-1	TRBJ1-5*01	TRBJ1-5	TRBD1*01	TRBD1	13	18	23	34	4	10	14
383	5.49E-05	TGTGCCATCATAGGACAGGCCGTACGTAGCAATCAGCCCCAGCATTTT	CAIIGQAVRSNQPQHF	TRBV10-3*01, TRBV10-3*02	TRBV10-3	TRBJ1-5*01	TRBJ1-5	TRBD1*01	TRBD1	9	12	18	26	2	7	9
383	5.49E-05	TGCAGCGTAGACCGGGACATGAAAGGTCCGCACTATGGCTACACCTTC	CSVDRDMKGPHYGYTF	TRBV29-1*01	TRBV29-1	TRBJ1-2*01	TRBJ1-2	TRBD1*01	TRBD1	7	13	18	31	5	12	17
383	5.49E-05	TGTGCCATCTCTCGGGGCAGGACCCTTAACTATGGCTACACCTTC	CAISRGRTLNYGYTF	TRBV10-3*01, TRBV10-3*02	TRBV10-3	TRBJ1-2*01	TRBJ1-2	TRBD1*01, TRBD2*01	TRBD1, TRBD2	8	13	17	26	4	8	12
383	5.49E-05	TGTGCCACCAGCGAGGGGCCAACTGAGGTGTATGGCTACACCTTC	CATSEGPTEVYGYTF	TRBV15*02	TRBV15	TRBJ1-2*01	TRBJ1-2	TRBD1*01, TRBD2*02	TRBD1, TRBD2	11	13	17	30	1	12	13
383	5.49E-05	TGTGCCAGCAAAGGTGTGGGACACCAACCCTACGAGCAGTACTTC	CASKGVGHQPYEQYF	TRBV2*01, TRBV2*02, TRBV2*03	TRBV2	TRBJ2-7*01	TRBJ2-7	TRBD1*01	TRBD1	9	17	22	28	7	5	12
383	5.49E-05	TGTGCCACCAGCGACAGGAAGGGTCCTACAATGAGCAGTTCTTC	CATSDRK~SYNEQFF	TRBV15*02	TRBV15	TRBJ2-1*01	TRBJ2-1	TRBD1*01	TRBD1	11	12	17	23	0	5	5
383	5.49E-05	TGTGCCACCAGCAGGAGGGAGGGCGATGAATGAGCAGTTCTTC	CATSRRE~AMNEQFF	TRBV15*02	TRBV15	TRBJ2-1*01	TRBJ2-1	TRBD2*02	TRBD2	11	16	22	28	4	5	9
383	5.49E-05	TGTGCCACCAGCCTACGGGACAGTGGTGAAAAACTGTTTTTT	CATSLRDSGEKLFF	TRBV15*02	TRBV15	TRBJ1-4*01	TRBJ1-4	TRBD1*01	TRBD1	11	16	22	26	4	3	7
383	5.49E-05	TGTGCCAGTAGTATAGATACCGTAACGGAGCCCCAGCATTTT	CASSIDTVTEPQHF	TRBV19*01, TRBV19*02	TRBV19	TRBJ1-5*01	TRBJ1-5	TRBD2*02, TRBD2*01	TRBD2	16	25	27	28	8	0	8
383	5.49E-05	TGTGCCAGCAGCCCAAGTAGCGGGAGTTACGAGCAGTACTTC	CASSPSSGSYEQYF	TRBV7-8*03	TRBV7-8	TRBJ2-7*01	TRBJ2-7	TRBD2*02	TRBD2	12	17	25	27	4	1	5
383	5.49E-05	TGTGCCAGCAGTGAAGCAGCAATCTATGGCTACACCTTC	CASSEAAIYGYTF	TRBV2*01, TRBV2*03	TRBV2	TRBJ1-2*01	TRBJ1-2	TRBD2*02, TRBD2*01	TRBD2	16	17	19	23	0	3	3
383	5.49E-05	TGCAGTGCTAGGATACGGAGAACCTCTGGCTACACCTTC	CSARIRRTSGYTF	TRBV20-1*06, TRBV20-1*03, TRBV20-1*01, TRBV20-1*04, TRBV20-1*05, TRBV20-1*02, TRBV20-1*07	TRBV20-1	TRBJ1-2*01	TRBJ1-2	TRBD2*02	TRBD2	10	16	19	26	5	6	11
383	5.49E-05	TGTGCCAGCGGGCCTATCAATCAGCCCCAGCATTTT	CASGPINQPQHF	TRBV7-2*04, TRBV7-2*01	TRBV7-2	TRBJ1-5*01	TRBJ1-5	TRBD1*01	TRBD1	8	9	12	17	0	4	4
383	5.49E-05	TGCAGTGCCGCCAGAGGGAGGGAGCAGTACTTC	CSAARGREQYF	TRBV20-1*06, TRBV20-1*03, TRBV20-1*01, TRBV20-1*04, TRBV20-1*05, TRBV20-1*02, TRBV20-1*07	TRBV20-1	TRBJ2-7*01	TRBJ2-7	TRBD2*02	TRBD2	7	15	20	21	7	0	7
382	5.48E-05	TGTGCCAGCAGCTTATTGGGGGCAGAGAATCCCCTATTACACTGAAGCTTTCTTT	CASSLLGAE~IPYYTEAFF	TRBV7-9*01, TRBV7-9*04, TRBV7-9*02	TRBV7-9	TRBJ1-1*01	TRBJ1-1	TRBD1*01	TRBD1	14	17	22	38	2	15	17
382	5.48E-05	TGTGCCACCAGCAGAGCACCGGGACATTATGTGAGTGAGCAGTTCTTC	CATSRAPGHYVSEQFF	TRBV15*02	TRBV15	TRBJ2-1*01	TRBJ2-1	TRBD1*01	TRBD1	11	20	25	35	8	9	17
382	5.48E-05	TGTGCCAGCAGCTTATTGCAGGGTCGGAATTCACCCCTCCACTTT	CASSLLQGRNSPLHF	TRBV7-8*01	TRBV7-8	TRBJ1-6*01	TRBJ1-6	TRBD1*01	TRBD1	14	18	22	27	3	4	7
382	5.48E-05	TGTGCCACCAGTGATTTGGAGGGGAATCAGCCCCAGCATTTT	CATSDLEGNQPQHF	TRBV24-1*01	TRBV24-1	TRBJ1-5*01	TRBJ1-5	TRBD1*01, TRBD2*02	TRBD1, TRBD2	17	19	23	24	1	0	1
382	5.48E-05	TGTGCCAGCAGTGAACAGAGGGGGGATAATGGCTACACCTTC	CASSEQRGDNGYTF	TRBV2*01, TRBV2*03	TRBV2	TRBJ1-2*01	TRBJ1-2	TRBD1*01, TRBD2*01	TRBD1, TRBD2	14	18	23	28	3	4	7
382	5.48E-05	TGTGCCAGCAGTGAAAGGAGGGACACCGGGGAGCTGTTTTTT	CASSERRDTGELFF	TRBV2*01, TRBV2*03	TRBV2	TRBJ2-2*01	TRBJ2-2	TRBD2*02	TRBD2	14	16	21	22	1	0	1
382	5.48E-05	TGTGCCACCAGCGGAACAGGTTTAGATACGCAGTATTTT	CATSGTGLDTQYF	TRBV15*02	TRBV15	TRBJ2-3*01	TRBJ2-3	TRBD1*01	TRBD1	11	15	19	23	3	3	6
382	5.48E-05	TGTGCCAGCAGTGAGGGACAGGGCTACGAGCAGTACTTC	CASSEGQGYEQYF	TRBV2*01, TRBV2*03	TRBV2	TRBJ2-7*01	TRBJ2-7	TRBD1*01	TRBD1	13	14	22	30	0	7	7
382	5.48E-05	TGTGCCAGCAGAACAGGGTTAACTGAAGCTTTCTTT	CASRTGLTEAFF	TRBV25-1*01	TRBV25-1	TRBJ1-1*01	TRBJ1-1	TRBD1*01	TRBD1	10	12	17	21	1	3	4
382	5.48E-05	TGCGCCAGCAGTGAGTCAGGGGAGACCCAGTACTTC	CASSESGETQYF	TRBV10-2*01	TRBV10-2	TRBJ2-5*01	TRBJ2-5	TRBD1*01, TRBD2*02	TRBD1, TRBD2	16	17	20	21	0	0	0
382	5.48E-05	TGCAGTGCTTCTCTCCTTAAGGACGAGCAGTACTTC	CSASLLKDEQYF	TRBV20-1*06, TRBV20-1*03, TRBV20-1*01, TRBV20-1*04, TRBV20-1*05, TRBV20-1*02, TRBV20-1*07	TRBV20-1	TRBJ2-7*01	TRBJ2-7	TRBD2*02	TRBD2	8	12	15	22	3	6	9
382	5.48E-05	TGTGCCAGCAGCCAAGACACTATGGCTACACCTTC	CASSQD~YGYTF	TRBV7-9*03, TRBV7-9*01, TRBV7-9*04, TRBV7-9*02	TRBV7-9	TRBJ1-2*01	TRBJ1-2	TRBD1*01, TRBD2*02, TRBD2*01	TRBD1, TRBD2	11	15	17	18	3	0	3
382	5.48E-05	TGCAGTGTGCCCGCTGCCTACGAGCAGTACTTC	CSVPAAYEQYF	TRBV20-1*06, TRBV20-1*03, TRBV20-1*01, TRBV20-1*04, TRBV20-1*05, TRBV20-1*02, TRBV20-1*07	TRBV20-1	TRBJ2-7*01	TRBJ2-7	TRBD2*02, TRBD2*01	TRBD2	6	9	14	16	2	1	3
382	5.48E-05	TGCAGTGCTAGGGGGAGTTACGAGCAGTACTTC	CSARGSYEQYF	TRBV20-1*01, TRBV20-1*04, TRBV20-1*05, TRBV20-1*07	TRBV20-1	TRBJ2-7*01	TRBJ2-7	TRBD2*02	TRBD2	10	12	16	18	1	1	2
381	5.46E-05	TGTGCCAGCTGAGGACACACCGATCTGGGCATCAGCCCCAGCATTTT	CAS*GHTD~GHQPQHF	TRBV7-6*01, TRBV7-6*02	TRBV7-6	TRBJ1-5*01	TRBJ1-5	TRBD1*01	TRBD1	8	12	16	30	3	13	16
381	5.46E-05	TGTGCCAGCAGACCGGCGGCCACGGGGAATTCACCCCTCCACTTT	CASRPAATGNSPLHF	TRBV7-8*01, TRBV7-8*03	TRBV7-8	TRBJ1-6*01	TRBJ1-6	TRBD2*01	TRBD2	10	22	26	27	11	0	11
381	5.46E-05	TGTGCCACCTAATGACAGGGGAGGTACAATGAGCAGTTCTTC	CAT**QGRYNEQFF	TRBV15*02	TRBV15	TRBJ2-1*01	TRBJ2-1	TRBD1*01	TRBD1	8	13	20	24	4	3	7
381	5.46E-05	TGTGCCAGCTCGAAGGGGGGAGGCACAGATACGCAGTATTTT	CASSKGGGTDTQYF	TRBV7-3*05, TRBV7-3*01	TRBV7-3	TRBJ2-3*01	TRBJ2-3	TRBD1*01, TRBD2*01	TRBD1, TRBD2	8	13	18	22	4	3	7
381	5.46E-05	TGTGCCAGCAGCTCGTCAACAGGGAACGAAAAACTGTTTTTT	CASSSSTGNEKLFF	TRBV7-8*01, TRBV7-8*03	TRBV7-8	TRBJ1-4*01	TRBJ1-4	TRBD1*01	TRBD1	12	18	23	27	5	3	8
381	5.46E-05	TGTGCCACCAGTGATTGGGTAGGGCCCCAGCATTTT	CATSDWVGPQHF	TRBV24-1*01	TRBV24-1	TRBJ1-5*01	TRBJ1-5	TRBD1*01, TRBD2*02, TRBD2*01	TRBD1, TRBD2	15	16	18	23	0	4	4
381	5.46E-05	TGTGCCAGCAGCTCGACTAGCCCAACTCCGCACTTC	CASSSTSPTPHF	TRBV7-3*05, TRBV7-3*01	TRBV7-3	TRBJ2-7*01	TRBJ2-7	TRBD2*02, TRBD2*01	TRBD2	12	14	20	31	1	10	11
380	5.45E-05	TGTGCCACCAGCAGAGATGCCTCTGGGGCCAACGTCCTGACTTTC	CATSRDASGANVLTF	TRBV15*02	TRBV15	TRBJ2-6*01	TRBJ2-6	TRBD2*02	TRBD2	11	13	15	20	1	4	5
380	5.45E-05	TGTGCCAGCAGCGTAGGGCCAGGGAACCGGTACGAGCAGTACTTC	CASSVGPGNRYEQYF	TRBV9*02, TRBV9*01	TRBV9	TRBJ2-7*01	TRBJ2-7	TRBD1*01	TRBD1	15	19	23	30	3	6	9
380	5.45E-05	TGTGCCAGCAGGGAAGGGACAGGGGGACGTCAGCCCCAGCATTTT	CASREGTGGRQPQHF	TRBV7-2*04, TRBV7-2*01	TRBV7-2	TRBJ1-5*01	TRBJ1-5	TRBD1*01	TRBD1	10	15	25	29	4	3	7
380	5.45E-05	TGTGCCATCAGTGAGACCTCGAGCAATCAGCCCCAGCATTTT	CAISETSSNQPQHF	TRBV10-3*01, TRBV10-3*02	TRBV10-3	TRBJ1-5*01	TRBJ1-5	TRBD2*02	TRBD2	14	16	19	21	1	1	2
380	5.45E-05	TGTGCCAGCAGTGGGGACAGCCTGAATCAGCCCCAGCATTTT	CASSGDSLNQPQHF	TRBV2*01, TRBV2*02, TRBV2*03	TRBV2	TRBJ1-5*01	TRBJ1-5	TRBD1*01	TRBD1	12	13	19	24	0	4	4
380	5.45E-05	TGTGCCAGCAGTGACGATTGGGGGAACACTGAAGCTTTCTTT	CASSDDWGNTEAFF	TRBV25-1*01	TRBV25-1	TRBJ1-1*01	TRBJ1-1	TRBD1*01, TRBD2*01	TRBD1, TRBD2	13	19	22	23	5	0	5
380	5.45E-05	TGTGCCAGCAGGGCCGGGACAGGGAACTACGAGCAGTACTTC	CASRAGTGNYEQYF	TRBV2*01, TRBV2*02, TRBV2*03	TRBV2	TRBJ2-7*01	TRBJ2-7	TRBD1*01	TRBD1	10	15	23	26	4	2	6
380	5.45E-05	TGTGCCAGTAGTATAACGGAAAATCAGCCCCAGCATTTT	CASSITENQPQHF	TRBV19*01, TRBV19*02	TRBV19	TRBJ1-5*01	TRBJ1-5	TRBD1*01, TRBD2*02, TRBD2*01	TRBD1, TRBD2	14	17	19	21	2	1	3
380	5.45E-05	TGTGCCAGCAGTCAGACAGGAACCTTTGGCTACACCTTC	CASSQTGTFGYTF	TRBV2*01, TRBV2*02, TRBV2*03	TRBV2	TRBJ1-2*01	TRBJ1-2	TRBD1*01	TRBD1	11	14	19	26	2	6	8
380	5.45E-05	TGTGCGAGTGACGGGGGGGGGAACTATGGCTACACCTTC	CASDGGGNYGYTF	TRBV2*01, TRBV2*02, TRBV2*03	TRBV2	TRBJ1-2*01	TRBJ1-2	TRBD2*01	TRBD2	4	11	18	21	6	2	8
380	5.45E-05	TGTGCCAGCAGCTTAGCGGGGGGCGGCTACACCTTC	CASSLAGGGYTF	TRBV7-2*04, TRBV7-2*01	TRBV7-2	TRBJ1-2*01	TRBJ1-2	TRBD1*01, TRBD2*01	TRBD1, TRBD2	10	13	22	24	2	1	3
380	5.45E-05	TGTGCCAGCAGCGTAGACGGGTACGAGCAGTACTTC	CASSVDGYEQYF	TRBV7-3*05, TRBV7-3*01	TRBV7-3	TRBJ2-7*01	TRBJ2-7	TRBD2*02, TRBD2*01	TRBD2	11	17	20	21	5	0	5
380	5.45E-05	TGCAGTGCTGGACGATGGGAGAATGGCTACACCTTC	CSAGRWENGYTF	TRBV20-1*06, TRBV20-1*03, TRBV20-1*01, TRBV20-1*04, TRBV20-1*05, TRBV20-1*02, TRBV20-1*07	TRBV20-1	TRBJ1-2*01	TRBJ1-2	TRBD2*02	TRBD2	8	16	20	22	7	1	8
380	5.45E-05	TGCAGTGCTAGGCAGGGGGCCTATGGCTACACCTTC	CSARQGAYGYTF	TRBV20-1*06, TRBV20-1*03, TRBV20-1*01, TRBV20-1*04, TRBV20-1*05, TRBV20-1*02, TRBV20-1*07	TRBV20-1	TRBJ1-2*01	TRBJ1-2	TRBD1*01	TRBD1	10	12	19	20	1	0	1
379	5.43E-05	TGTGCCAGCAGTCACGACGGACTAGCGGGAACCTACAATGAGCAGTTCTTC	CASSHDGLAGTYNEQFF	TRBV2*01, TRBV2*03	TRBV2	TRBJ2-1*01	TRBJ2-1	TRBD2*02	TRBD2	11	18	29	31	6	1	7
379	5.43E-05	TGTGCCACCAGCAGAGATCGGCCAGGGATTTCCTACGAGCAGTACTTC	CATSRDRPGISYEQYF	TRBV15*02	TRBV15	TRBJ2-7*01	TRBJ2-7	TRBD1*01	TRBD1	11	22	26	30	10	3	13
379	5.43E-05	TGTGCCACCAGCAGAGATCAGGGCATTCTGGGGAAACTGTTTTTT	CATSRDQGILGKLFF	TRBV15*02	TRBV15	TRBJ1-4*01	TRBJ1-4	TRBD1*01	TRBD1	11	18	22	33	6	10	16
379	5.43E-05	TGCAGCGTTGAAGATCCTCAGGCGGGAGGCTATGGCTACACCTTC	CSVEDPQAGGYGYTF	TRBV29-1*01	TRBV29-1	TRBJ1-2*01	TRBJ1-2	TRBD2*02	TRBD2	13	21	28	29	7	0	7
379	5.43E-05	TGTGCCACCAGTTCCGGGACAGGGGATCAGCCCCAGCATTTT	CATSSGTGDQPQHF	TRBV24-1*01	TRBV24-1	TRBJ1-5*01	TRBJ1-5	TRBD1*01	TRBD1	11	15	24	25	3	0	3
379	5.43E-05	TGCAGTGCTTCAGGGGCACAGTCTAACTATGGCTACACCTTC	CSASGAQSNYGYTF	TRBV20-1*06, TRBV20-1*03, TRBV20-1*01, TRBV20-1*04, TRBV20-1*05, TRBV20-1*02, TRBV20-1*07	TRBV20-1	TRBJ1-2*01	TRBJ1-2	TRBD1*01	TRBD1	8	10	15	22	1	6	7
379	5.43E-05	TGCAGTGCTGACGATAGCGCGCCTATCTACGAGCAGTACTTC	CSADDSAPIYEQYF	TRBV20-1*06, TRBV20-1*03, TRBV20-1*01, TRBV20-1*04, TRBV20-1*05, TRBV20-1*02, TRBV20-1*07	TRBV20-1	TRBJ2-7*01	TRBJ2-7	TRBD2*02, TRBD2*01	TRBD2	8	14	18	26	5	7	12
379	5.43E-05	TGTGCCAGCTTCGCTCGTCGAGTCTCTACGAGCAGTACTTC	CASFARR~LYEQYF	TRBV7-8*01, TRBV7-8*03	TRBV7-8	TRBJ2-7*01	TRBJ2-7	TRBD2*02, TRBD2*01	TRBD2	8	20	23	25	11	1	12
379	5.43E-05	TGTGCCACCAGTGATTTGAACAATCAGCCCCAGCATTTT	CATSDLNNQPQHF	TRBV24-1*01	TRBV24-1	TRBJ1-5*01	TRBJ1-5			17	-1	-1	20	-1	-1	2
379	5.43E-05	TGTGCCACCAGCAGGGACCGGGGGGAAGGCCTCCACTTT	CATSRDRGEGLHF	TRBV15*02	TRBV15	TRBJ1-6*01	TRBJ1-6	TRBD2*01	TRBD2	11	18	24	29	6	4	10
379	5.43E-05	TGTGCCAGCAGTGAATTCTGGGGGGAAAAACTGTTTTTT	CASSEFWGEKLFF	TRBV25-1*01	TRBV25-1	TRBJ1-4*01	TRBJ1-4	TRBD1*01, TRBD2*01	TRBD1, TRBD2	15	19	23	24	3	0	3
379	5.43E-05	TGCAGTGCTAGCGGGACAGGGTTTTCACCCCTCCACTTT	CSASGTGFSPLHF	TRBV20-1*01, TRBV20-1*04, TRBV20-1*05, TRBV20-1*07	TRBV20-1	TRBJ1-6*01	TRBJ1-6	TRBD1*01	TRBD1	10	12	20	23	1	2	3
378	5.42E-05	TGTGCCACCGAGGAGGGGGCAGCCTCCTACAATGAGCAGTTCTTC	CATEEGAASYNEQFF	TRBV15*02	TRBV15	TRBJ2-1*01	TRBJ2-1	TRBD1*01	TRBD1	8	13	19	23	4	3	7
378	5.42E-05	TGTGCCAGCAGCCAAAGACAGTCAGTAGGACTGTTTTTT	CASSQRQSVGLFF	TRBV7-8*03	TRBV7-8	TRBJ1-4*01	TRBJ1-4	TRBD1*01	TRBD1	12	16	20	29	3	8	11
378	5.42E-05	TGCAGCGTTGAGTTGGCAGGGGGCGGTGGCTACACCTTC	CSVELAGGGGYTF	TRBV29-1*01	TRBV29-1	TRBJ1-2*01	TRBJ1-2	TRBD1*01	TRBD1	10	16	23	26	5	2	7
378	5.42E-05	TGTGCCAGCAGTCCATCAACCTACGAGCAGTACTTC	CASSPSTYEQYF	TRBV7-2*04, TRBV7-2*01	TRBV7-2	TRBJ2-7*01	TRBJ2-7	TRBD1*01, TRBD2*02, TRBD2*01	TRBD1, TRBD2	11	-1	-1	19	-1	-1	7
377	5.41E-05	TGTGCCAGCAGCGTTCGCCGTACAGAGGCAGGCAACGAGCAGTACTTC	CASSVRRTEAGNEQYF	TRBV7-2*04, TRBV7-2*01	TRBV7-2	TRBJ2-7*01	TRBJ2-7	TRBD1*01, TRBD2*02	TRBD1, TRBD2	11	28	31	34	16	2	18
377	5.41E-05	TGTGCCACCAGTGATCCCGCCGTTAACTATGGCTACACCTTC	CATSDPAVNYGYTF	TRBV24-1*01	TRBV24-1	TRBJ1-2*01	TRBJ1-2	TRBD2*02, TRBD2*01	TRBD2	14	15	19	23	0	3	3
377	5.41E-05	TGTGCCACCAGCAGGGGGTTAAGCAATCAGCCCCAGCATTTT	CATSRGLSNQPQHF	TRBV24-1*01	TRBV24-1	TRBJ1-5*01	TRBJ1-5	TRBD1*01	TRBD1	10	11	17	21	0	3	3
377	5.41E-05	TGTGCCACCAGTGAAAGGGGAGGGACTGAAGCTTTCTTT	CATSERGGTEAFF	TRBV24-1*01	TRBV24-1	TRBJ1-1*01	TRBJ1-1	TRBD2*02	TRBD2	13	17	23	24	3	0	3
377	5.41E-05	TGTGCCAGCAGGAAACTAATGAACACTGAAGCTTTCTTT	CASRKLMNTEAFF	TRBV25-1*01	TRBV25-1	TRBJ1-1*01	TRBJ1-1	TRBD2*02, TRBD2*01	TRBD2	10	14	17	19	3	1	4
377	5.41E-05	TGCGCCAGCAGTGACGGACAGGGTCAGCCCCAGCATTTT	CASSDGQGQPQHF	TRBV10-1*02, TRBV10-1*01	TRBV10-1	TRBJ1-5*01	TRBJ1-5	TRBD1*01	TRBD1	13	15	22	23	1	0	1
377	5.41E-05	TGCAGCGTCTCGGACAGGCCCGACCAGCCCCAGCATTTT	CSVSDRPDQPQHF	TRBV29-1*01, TRBV29-1*03	TRBV29-1	TRBJ1-5*01	TRBJ1-5	TRBD1*01	TRBD1	7	11	17	24	3	6	9
377	5.41E-05	TGCGCCAGCAGTGATTAGAGAACTATGGCTACACCTTC	CASSD*~NYGYTF	TRBV10-1*01	TRBV10-1	TRBJ1-2*01	TRBJ1-2	TRBD2*02, TRBD2*01	TRBD2	13	15	17	20	1	2	3
377	5.41E-05	TGCAGTGGCAAGCGGGAACTTCACGAGCAGTACTTC	CSGKRELHEQYF	TRBV20-1*06, TRBV20-1*03, TRBV20-1*01, TRBV20-1*04, TRBV20-1*05, TRBV20-1*02, TRBV20-1*07	TRBV20-1	TRBJ2-7*01	TRBJ2-7	TRBD2*02	TRBD2	6	10	16	22	3	5	8
376	5.39E-05	TGTGCCAGCAGTGAATGATTAGCCCTATAGCTCCTACAATGAGCAGTTCTTC	CASSE*LAL~SSYNEQFF	TRBV25-1*01	TRBV25-1	TRBJ2-1*01	TRBJ2-1	TRBD1*01, TRBD2*02, TRBD2*01	TRBD1, TRBD2	15	21	24	30	5	5	10
376	5.39E-05	TGTGCCAGCAGCTTGGGACAGGGACCGTACTACGAGCAGTACTTC	CASSLGQGPYYEQYF	TRBV7-6*01	TRBV7-6	TRBJ2-7*01	TRBJ2-7	TRBD1*01	TRBD1	13	14	22	29	0	6	6
376	5.39E-05	TGTGCCATCGGATGGAAAGGACAGTAAACAATGAGCAGTTCTTC	CAIGWKG~VNNEQFF	TRBV10-3*01, TRBV10-3*02	TRBV10-3	TRBJ2-1*01	TRBJ2-1	TRBD1*01	TRBD1	8	18	23	27	9	3	12
376	5.39E-05	TGTGCCACCAGTCGGTGCGAGAGGAGGGGAACACCATATATTTT	CATSRCE~EGNTIYF	TRBV24-1*01	TRBV24-1	TRBJ1-3*01	TRBJ1-3	TRBD2*02	TRBD2	11	22	27	29	10	1	11
376	5.39E-05	TGTGCCATCAGCACCGGGAGGTCGGTTGGCGAGCAGTACTTC	CAISTGRSVGEQYF	TRBV10-3*01, TRBV10-3*02	TRBV10-3	TRBJ2-7*01	TRBJ2-7	TRBD2*02	TRBD2	10	14	20	29	3	8	11
376	5.39E-05	TGTGCCAGCAGCTTGACTGTTACTTCGGAGACCCAGTACTTC	CASSLTVTSETQYF	TRBV7-8*01, TRBV7-8*03	TRBV7-8	TRBJ2-5*01	TRBJ2-5	TRBD1*01, TRBD2*02, TRBD2*01	TRBD1, TRBD2	13	16	19	27	2	7	9
376	5.39E-05	TGTGCCAGCAGCCTCGGACTAGCCGCCTACGAGCAGTACTTC	CASSLGLAAYEQYF	TRBV2*01, TRBV2*02, TRBV2*03	TRBV2	TRBJ2-7*01	TRBJ2-7	TRBD2*02, TRBD2*01	TRBD2	10	15	22	25	4	2	6
376	5.39E-05	TGTGCCAGCAGGCTGGGGGACGTTAATTCACCCCTCCACTTT	CASRLGDVNSPLHF	TRBV7-2*04, TRBV7-2*01	TRBV7-2	TRBJ1-6*01	TRBJ1-6	TRBD1*01, TRBD2*02, TRBD2*01	TRBD1, TRBD2	10	16	20	23	5	2	7
376	5.39E-05	TGTGCCACCGAAGACAGGGGGCATAGTGAGCAGTTCTTC	CATEDRGHSEQFF	TRBV24-1*01	TRBV24-1	TRBJ2-1*01	TRBJ2-1	TRBD1*01	TRBD1	8	12	21	26	3	4	7
376	5.39E-05	TGTGCCAGTAAAGGGGCAGGGCAGGAGACCACTCACTTT	CASKGAGQETTHF	TRBV19*01, TRBV19*03, TRBV19*02	TRBV19	TRBJ1-6*01	TRBJ1-6	TRBD1*01	TRBD1	9	16	20	33	6	12	18
376	5.39E-05	TGTGCCAGCAGCTTAGCAGGGGCGGACGAGCAGTACTTC	CASSLAGADEQYF	TRBV7-2*04, TRBV7-2*01	TRBV7-2	TRBJ2-7*01	TRBJ2-7	TRBD1*01	TRBD1	14	16	21	25	1	3	4
376	5.39E-05	TGCAGCGTCCGGCCTGAAGCGGCCTACGAGCAGTACTTC	CSVRPEAAYEQYF	TRBV29-1*01, TRBV29-1*03	TRBV29-1	TRBJ2-7*01	TRBJ2-7	TRBD2*02, TRBD2*01	TRBD2	7	17	21	22	9	0	9
376	5.39E-05	TGCAGTGCTTTACAGGGAGGTCAGCCCCAGCATTTT	CSALQGGQPQHF	TRBV20-1*06, TRBV20-1*03, TRBV20-1*01, TRBV20-1*04, TRBV20-1*05, TRBV20-1*02, TRBV20-1*07	TRBV20-1	TRBJ1-5*01	TRBJ1-5	TRBD1*01, TRBD2*02	TRBD1, TRBD2	8	11	16	20	2	3	5
376	5.39E-05	TGCAGCGTTGGGTATGGACGGACTGAAGCTTTCTTT	CSVGYGRTEAFF	TRBV29-1*01	TRBV29-1	TRBJ1-1*01	TRBJ1-1	TRBD1*01, TRBD2*02, TRBD2*01	TRBD1, TRBD2	9	15	18	21	5	2	7
376	5.39E-05	TGCAGCGTTGACGGGGGGGGAGAGACCCAGTACTTC	CSVDGGGETQYF	TRBV29-1*01	TRBV29-1	TRBJ2-5*01	TRBJ2-5	TRBD2*01	TRBD2	10	11	18	20	0	1	1
376	5.39E-05	TGCAGTGCAACAGGGAATCAGCCCCAGCATTTT	CSATGNQPQHF	TRBV20-1*01, TRBV20-1*04, TRBV20-1*05, TRBV20-1*07	TRBV20-1	TRBJ1-5*01	TRBJ1-5	TRBD1*01	TRBD1	7	9	14	15	1	0	1
375	5.38E-05	TGCGCCAGCAGCTCAGACTCCGGGACCGGAACGCGTTCACCCCTCCACTTT	CASSSDSGTGTRSPLHF	TRBV5-1*01	TRBV5-1	TRBJ1-6*01	TRBJ1-6	TRBD1*01, TRBD2*02, TRBD2*01	TRBD1, TRBD2	12	21	25	35	8	9	17
375	5.38E-05	TGTGCCACCGAAGGACTAGCGGGAGAAGGCAATGAGCAGTTCTTC	CATEGLAGEGNEQFF	TRBV10-3*01, TRBV10-3*02	TRBV10-3	TRBJ2-1*01	TRBJ2-1	TRBD2*02	TRBD2	6	12	24	29	5	4	9
375	5.38E-05	TGTGCCACCAGCGACCCGGGACAGGGGGACTACGAGCAGTACTTC	CATSDPGQGDYEQYF	TRBV15*02	TRBV15	TRBJ2-7*01	TRBJ2-7	TRBD1*01	TRBD1	11	17	27	29	5	1	6
375	5.38E-05	TGTGCCATCAAAGGGACTAGCGGGAGTTCTGAGCAGTACTTC	CAIKGTSGSSEQYF	TRBV10-3*01, TRBV10-3*02	TRBV10-3	TRBJ2-7*01	TRBJ2-7	TRBD2*02	TRBD2	9	12	25	30	2	4	6
375	5.38E-05	TGCAGCGTTGACGGGGCAGGGGGCATACAAGAGCAGTTCTTC	CSVDGAGGIQEQFF	TRBV29-1*01	TRBV29-1	TRBJ2-1*01	TRBJ2-1	TRBD1*01	TRBD1	10	16	23	30	5	6	11
375	5.38E-05	TGTGCCAGCAGTGGTCAGGGAGCCTATGGCTACACCTTC	CASSGQGAYGYTF	TRBV2*01, TRBV2*02, TRBV2*03	TRBV2	TRBJ1-2*01	TRBJ1-2	TRBD1*01, TRBD2*02	TRBD1, TRBD2	12	15	19	23	2	3	5
375	5.38E-05	TGCAGCGTTGAAGGGGACCGGCCTTACGAGCAGTACTTC	CSVEGDRPYEQYF	TRBV29-1*01	TRBV29-1	TRBJ2-7*01	TRBJ2-7	TRBD1*01, TRBD2*02, TRBD2*01	TRBD1, TRBD2	12	13	17	24	0	6	6
375	5.38E-05	TGTGCCAGCAGACTTCAGGGTGGGTGGCTACACCTTC	CASRLQ~VGGYTF	TRBV2*01, TRBV2*02, TRBV2*03	TRBV2	TRBJ1-2*01	TRBJ1-2	TRBD1*01	TRBD1	10	15	19	24	4	4	8
375	5.38E-05	TGCAGCGTTGCCCGGGATGGCCAGCCCCAGCATTTT	CSVARDGQPQHF	TRBV29-1*01	TRBV29-1	TRBJ1-5*01	TRBJ1-5	TRBD2*02	TRBD2	9	12	16	21	2	4	6
374	5.36E-05	TGTGCCAGCAGTGCCAACCGGGAGGTAGGCTACGAGCAGTACTTC	CASSANREVGYEQYF	TRBV2*01, TRBV2*02, TRBV2*03	TRBV2	TRBJ2-7*01	TRBJ2-7	TRBD2*02	TRBD2	12	18	24	29	5	4	9
374	5.36E-05	TGTGCCAGCAGGCACCCGGGACAGGGAAATGAAAAACTGTTTTTT	CASRHPGQGNEKLFF	TRBV25-1*01	TRBV25-1	TRBJ1-4*01	TRBJ1-4	TRBD1*01	TRBD1	10	17	25	27	6	1	7
374	5.36E-05	TGTGCCACCAGCGTCCGGGACAGGGGGCGCGGGCAGTACTTC	CATSVRDRGRGQYF	TRBV24-1*01	TRBV24-1	TRBJ2-7*01	TRBJ2-7	TRBD1*01	TRBD1	10	16	27	32	5	4	9
374	5.36E-05	TGTGCCAGCAGTCAGGCTGGCCTAAATCAGCCCCAGCATTTT	CASSQAGLNQPQHF	TRBV2*01, TRBV2*03	TRBV2	TRBJ1-5*01	TRBJ1-5	TRBD1*01	TRBD1	11	12	15	24	0	8	8
374	5.36E-05	TGTGCCAGCACGATTTTACCGGTTATGCAGCAGTACTTC	CASTILPVMQQYF	TRBV2*01, TRBV2*02, TRBV2*03	TRBV2	TRBJ2-7*01	TRBJ2-7	TRBD2*02, TRBD2*01	TRBD2	9	19	21	28	9	6	15
374	5.36E-05	TGCAGTGCTACGGGCGGGAGGGCTTACGAGCAGTACTTC	CSATGGRAYEQYF	TRBV20-1*06, TRBV20-1*03, TRBV20-1*01, TRBV20-1*04, TRBV20-1*05, TRBV20-1*02, TRBV20-1*07	TRBV20-1	TRBJ2-7*01	TRBJ2-7	TRBD2*02	TRBD2	9	13	21	24	3	2	5
374	5.36E-05	TGTGCCACCAGTGAGGCTGGAAACACCATATATTTT	CATSEAGNTIYF	TRBV24-1*01	TRBV24-1	TRBJ1-3*01	TRBJ1-3	TRBD2*02	TRBD2	13	-1	-1	16	-1	-1	2
374	5.36E-05	TGCAGTGCTAGCGGGGATGTCTACGAGCAGTACTTC	CSASGDVYEQYF	TRBV20-1*01, TRBV20-1*04, TRBV20-1*05, TRBV20-1*07	TRBV20-1	TRBJ2-7*01	TRBJ2-7	TRBD2*01	TRBD2	10	11	15	20	0	4	4
374	5.36E-05	TGCAGTGCACTCACAGGGATTGGCGAGCAGTACTTC	CSALTGIGEQYF	TRBV20-1*06, TRBV20-1*03, TRBV20-1*01, TRBV20-1*04, TRBV20-1*05, TRBV20-1*02, TRBV20-1*07	TRBV20-1	TRBJ2-7*01	TRBJ2-7	TRBD1*01	TRBD1	7	12	17	23	4	5	9
374	5.36E-05	TGCAGCGGCGGCAGGGTTAGCACTGAAGCTTTCTTT	CSGGRVSTEAFF	TRBV29-1*01, TRBV29-1*03	TRBV29-1	TRBJ1-1*01	TRBJ1-1	TRBD1*01	TRBD1	6	11	15	20	4	4	8
374	5.36E-05	TGTGCCAGCAGCCCTAAGGAGCCCCAGCATTTT	CASSPKEPQHF	TRBV7-8*01, TRBV7-8*03	TRBV7-8	TRBJ1-5*01	TRBJ1-5	TRBD1*01, TRBD2*02, TRBD2*01	TRBD1, TRBD2	11	16	18	19	4	0	4
373	5.35E-05	TGTGCCATCAGTGAGAATACAGGGTCGGGTAATTCACCCCTCCACTTT	CAISENTGSGNSPLHF	TRBV10-3*01, TRBV10-3*02	TRBV10-3	TRBJ1-6*01	TRBJ1-6	TRBD1*01	TRBD1	14	18	23	29	3	5	8
373	5.35E-05	TGTGCCATCAGTGAGTCGTGGGGGGATCGGCACGAGCAGTACTTC	CAISESWGDRHEQYF	TRBV10-3*01, TRBV10-3*02	TRBV10-3	TRBJ2-7*01	TRBJ2-7	TRBD2*01	TRBD2	16	19	24	31	2	6	8
373	5.35E-05	TGTGCCAGCAGCCTCAGTGGCTATAATTCACCCCTCCACTTT	CASSLSGYNSPLHF	TRBV7-3*01	TRBV7-3	TRBJ1-6*01	TRBJ1-6	TRBD1*01, TRBD2*02, TRBD2*01	TRBD1, TRBD2	11	14	16	20	2	3	5
373	5.35E-05	TGCAGTGCTAGAGGCAGGGGATTCTCCTACGAGCAGTACTTC	CSARGRGFSYEQYF	TRBV20-1*01, TRBV20-1*04, TRBV20-1*05, TRBV20-1*07	TRBV20-1	TRBJ2-7*01	TRBJ2-7	TRBD1*01	TRBD1	12	14	19	23	1	3	4
373	5.35E-05	TGCAGCGTTGTCCCCCCGACAGGGTCTAACGAGCAGTACTTC	CSVVPPTGSNEQYF	TRBV29-1*01	TRBV29-1	TRBJ2-7*01	TRBJ2-7	TRBD1*01, TRBD2*01	TRBD1, TRBD2	9	17	23	28	7	4	11
373	5.35E-05	TGTGCCATCCGGACTAGCGGCACAGATACGCAGTATTTT	CAIRTSGTDTQYF	TRBV10-3*01, TRBV10-3*02	TRBV10-3	TRBJ2-3*01	TRBJ2-3	TRBD2*02, TRBD2*01	TRBD2	8	10	18	19	1	0	1
373	5.35E-05	TGTGCCAGCAGTGAAGGGTTCAATCAGCCCCAGCATTTT	CASSEGFNQPQHF	TRBV2*01, TRBV2*03	TRBV2	TRBJ1-5*01	TRBJ1-5	TRBD1*01, TRBD2*02	TRBD1, TRBD2	14	15	17	20	0	2	2
373	5.35E-05	TGTGCCAGCAGCTTTAGCAGCAATCAGCCCCAGCATTTT	CASSFSSNQPQHF	TRBV7-8*01, TRBV7-8*03	TRBV7-8	TRBJ1-5*01	TRBJ1-5	TRBD2*02, TRBD2*01	TRBD2	13	14	17	18	0	0	0
373	5.35E-05	TGTGCCAGCAGCTCTCACAGGGGCGGTGGCTACACCTTC	CASSSHRGGGYTF	TRBV7-2*04, TRBV7-2*01	TRBV7-2	TRBJ1-2*01	TRBJ1-2	TRBD1*01	TRBD1	12	16	22	26	3	3	6
373	5.35E-05	TGTGCCAGCAGCTCCTCATCAAATTCACCCCTCCACTTT	CASSSSSNSPLHF	TRBV7-3*05, TRBV7-3*01	TRBV7-3	TRBJ1-6*01	TRBJ1-6	TRBD2*02	TRBD2	12	13	16	21	0	4	4
373	5.35E-05	TGTGCCAGCAGCGCCGTGGGGGTAGGTGGCTACACCTTC	CASSAVGVGGYTF	TRBV7-9*03, TRBV7-9*01, TRBV7-9*04, TRBV7-9*02	TRBV7-9	TRBJ1-2*01	TRBJ1-2	TRBD1*01, TRBD2*01	TRBD1, TRBD2	11	17	21	26	5	4	9
373	5.35E-05	TGCGCCAGCATCAGAGGGGGAATTCACCCCTCCACTTT	CASIRG~NSPLHF	TRBV10-1*02, TRBV10-1*01	TRBV10-1	TRBJ1-6*01	TRBJ1-6	TRBD1*01	TRBD1	9	14	19	20	4	0	4
373	5.35E-05	TGTGCCATCGGAGGGGGCCGGAACGAGCAGTACTTC	CAIGGGRNEQYF	TRBV10-3*01, TRBV10-3*02	TRBV10-3	TRBJ2-7*01	TRBJ2-7	TRBD1*01	TRBD1	6	11	17	22	4	4	8
373	5.35E-05	TGTGCCAGCAGCTTATGGATAAACGAGCAGTACTTC	CASSLWINEQYF	TRBV7-2*04, TRBV7-2*01	TRBV7-2	TRBJ2-7*01	TRBJ2-7	TRBD1*01, TRBD2*02, TRBD2*01	TRBD1, TRBD2	14	16	18	22	1	3	4
373	5.35E-05	TGCGCCAGCAGTTCTAGCAATCAGCCCCAGCATTTT	CASSSSNQPQHF	TRBV10-2*01	TRBV10-2	TRBJ1-5*01	TRBJ1-5	TRBD2*02, TRBD2*01	TRBD2	11	-1	-1	14	-1	-1	2
373	5.35E-05	TGCGCCAGCAGGGGGAGTAGTCAGCCCCAGCATTTT	CASRGSSQPQHF	TRBV10-1*01	TRBV10-1	TRBJ1-5*01	TRBJ1-5	TRBD2*02	TRBD2	10	12	16	20	1	3	4
373	5.35E-05	TGCAGTGCTGCGGGGGCCAAGGGTGAGCAGTACTTC	CSAAGAKGEQYF	TRBV20-1*06, TRBV20-1*03, TRBV20-1*01, TRBV20-1*04, TRBV20-1*05, TRBV20-1*02, TRBV20-1*07	TRBV20-1	TRBJ2-7*01	TRBJ2-7	TRBD2*01	TRBD2	8	9	15	24	0	8	8
373	5.35E-05	TGTGCCATCAGCTCAGCGAGGGAAGCTTTCTTT	CAISSAREAFF	TRBV10-3*01, TRBV10-3*02	TRBV10-3	TRBJ1-1*01	TRBJ1-1	TRBD2*02, TRBD2*01	TRBD2	10	14	17	21	3	3	6
372	5.33E-05	TGTGCCAGCAGTGTTTGCAACTCCTCTCCTACGAGCAGTACTTC	CASSVCN~LSYEQYF	TRBV2*01, TRBV2*02, TRBV2*03	TRBV2	TRBJ2-7*01	TRBJ2-7	TRBD2*02	TRBD2	12	20	23	25	7	1	8
372	5.33E-05	TGTGCTAGCAGCGCGGGTAAGACCTGAGATGGCTACACCTTC	CASSAGKT*DGYTF	TRBV7-7*01, TRBV7-7*02	TRBV7-7	TRBJ1-2*01	TRBJ1-2	TRBD2*02, TRBD2*01	TRBD2	11	12	16	28	0	11	11
372	5.33E-05	TGTGCCAGCAAGGTGCAGGGGATCTCCTACGAGCAGTACTTC	CASKVQGISYEQYF	TRBV2*01, TRBV2*02, TRBV2*03	TRBV2	TRBJ2-7*01	TRBJ2-7	TRBD1*01	TRBD1	9	15	20	23	5	2	7
372	5.33E-05	TGTGCCAGCGGCTATAGCGCCAATCAGCCCCAGCATTTT	CASGYSANQPQHF	TRBV2*01, TRBV2*02, TRBV2*03	TRBV2	TRBJ1-5*01	TRBJ1-5	TRBD2*02, TRBD2*01	TRBD2	8	14	18	20	5	1	6
372	5.33E-05	TGTGCCAGCAGTGGGGGAGGGTACTACGAGCAGTACTTC	CASSGGGYYEQYF	TRBV2*01, TRBV2*02, TRBV2*03	TRBV2	TRBJ2-7*01	TRBJ2-7	TRBD2*02	TRBD2	12	14	20	23	1	2	3
372	5.33E-05	TGTGCCAGCAGCGATCAGACAGGGGGTGGCTACACCTTC	CASSDQTGGGYTF	TRBV7-2*04, TRBV7-2*01	TRBV7-2	TRBJ1-2*01	TRBJ1-2	TRBD1*01	TRBD1	11	17	25	26	5	0	5
372	5.33E-05	TGTGCCAGCAATTCAGGGTGGGATCAGCCCCAGCATTTT	CASNSGWDQPQHF	TRBV2*01, TRBV2*02, TRBV2*03	TRBV2	TRBJ1-5*01	TRBJ1-5	TRBD1*01	TRBD1	9	13	17	22	3	4	7
372	5.33E-05	TGCGCCAGCAGTGCCGGGACAGACTACGAGCAGTACTTC	CASSAGTDYEQYF	TRBV10-1*02, TRBV10-1*01	TRBV10-1	TRBJ2-7*01	TRBJ2-7	TRBD1*01	TRBD1	12	15	21	23	2	1	3
372	5.33E-05	TGTGCAAGCAGGTTTAGCAATCAGCCCCAGCATTTT	CASRFSNQPQHF	TRBV2*01, TRBV2*02, TRBV2*03	TRBV2	TRBJ1-5*01	TRBJ1-5			10	-1	-1	14	-1	-1	3
372	5.33E-05	TGCAGTGCTAAGGGCGATACGCAGTATTTT	CSAKGDTQYF	TRBV20-1*06, TRBV20-1*03, TRBV20-1*01, TRBV20-1*04, TRBV20-1*05, TRBV20-1*02, TRBV20-1*07	TRBV20-1	TRBJ2-3*01	TRBJ2-3	TRBD1*01, TRBD2*02	TRBD1, TRBD2	9	10	13	15	0	1	1
371	5.32E-05	TGTGCCACCAGTGATTCCGACAGGGTCACTTCATCGGGAGGCTACACCTTC	CATSDSDRVTSSGGYTF	TRBV24-1*01	TRBV24-1	TRBJ1-2*01	TRBJ1-2	TRBD1*01	TRBD1	15	18	24	39	2	14	16
371	5.32E-05	TGTGCCACCAGTGAGGGGACGGCCCCTCCTACAAGTGAGCAGTTCTTC	CATSEGTAPPTSEQFF	TRBV24-1*01	TRBV24-1	TRBJ2-1*01	TRBJ2-1	TRBD2*02	TRBD2	13	23	28	35	9	6	15
371	5.32E-05	TGTGCCAGCAGCTTAGCGGCGGGAGGGTACGAGCAGTACTTC	CASSLAAGGYEQYF	TRBV7-2*04, TRBV7-2*01	TRBV7-2	TRBJ2-7*01	TRBJ2-7	TRBD2*02	TRBD2	16	18	26	27	1	0	1
371	5.32E-05	TGCAGTGCTAGAGATAATGACGAGCAGTACTTC	CSARDNDEQYF	TRBV20-1*01, TRBV20-1*05, TRBV20-1*07	TRBV20-1	TRBJ2-7*01	TRBJ2-7	TRBD1*01, TRBD2*02, TRBD2*01	TRBD1, TRBD2	13	-1	-1	19	-1	-1	5
370	5.30E-05	TGTGCCAGGAGAAGAACAACGGGGCAGGGAGAATAAAGCAATCAGCCCCAGCATTTT	CARRRTTGQGE*SNQPQHF	TRBV25-1*01	TRBV25-1	TRBJ1-5*01	TRBJ1-5	TRBD1*01, TRBD2*02, TRBD2*01	TRBD1, TRBD2	7	24	28	36	16	7	23
370	5.30E-05	TGTGCCAGCAGCCGTGACCGGGACGCACGTTCCTACGAGCAGTACTTC	CASSRDRDARSYEQYF	TRBV7-8*01, TRBV7-8*03	TRBV7-8	TRBJ2-7*01	TRBJ2-7	TRBD1*01, TRBD2*02, TRBD2*01	TRBD1, TRBD2	13	19	23	30	5	6	11
370	5.30E-05	TGTGCCACCAGTGACGCCGGGACAACAATCAGCCCCAGCATTTT	CATSDAG~NNQPQHF	TRBV24-1*01	TRBV24-1	TRBJ1-5*01	TRBJ1-5	TRBD1*01	TRBD1	13	18	23	25	4	1	5
370	5.30E-05	TGTGCCACCTCGGTAGGGGGCGGGTACACTGAAGCTTTCTTT	CATSVGGGYTEAFF	TRBV25-1*01	TRBV25-1	TRBJ1-1*01	TRBJ1-1	TRBD1*01	TRBD1	6	14	20	25	7	4	11
370	5.30E-05	TGTGCCACCAGGGTAGCGGGAGCGACAGATACGCAGTATTTT	CATRVAGATDTQYF	TRBV2*01, TRBV2*03	TRBV2	TRBJ2-3*01	TRBJ2-3	TRBD2*02	TRBD2	10	13	21	24	2	2	4
370	5.30E-05	TGTGCCAGCAGCTTAGCGCCAGCGACCTACGAGCAGTACTTC	CASSLAPATYEQYF	TRBV7-2*04, TRBV7-2*01	TRBV7-2	TRBJ2-7*01	TRBJ2-7	TRBD2*02, TRBD2*01	TRBD2	16	20	23	25	3	1	4
370	5.30E-05	TGTGCCAGCAGGGAAAAGCGGACCACCTACGAGCAGTACTTC	CASREKRTTYEQYF	TRBV2*01, TRBV2*03	TRBV2	TRBJ2-7*01	TRBJ2-7	TRBD2*02, TRBD2*01	TRBD2	14	16	20	25	1	4	5
370	5.30E-05	TGTGCCAGCAGCCCACGCGTGGAGGGGGAGCAGTACTTC	CASSPRVEGEQYF	TRBV7-3*05, TRBV7-3*01	TRBV7-3	TRBJ2-7*01	TRBJ2-7	TRBD2*02	TRBD2	11	20	25	27	8	1	9
370	5.30E-05	TGCAGCGTTGAAGGGACACGGAACACTGAAGCTTTCTTT	CSVEGTRNTEAFF	TRBV29-1*01	TRBV29-1	TRBJ1-1*01	TRBJ1-1	TRBD1*01	TRBD1	12	13	17	20	0	2	2
370	5.30E-05	TGTGCCAGCTGGGATTGGAACTATGGCTACACCTTC	CASWDWNYGYTF	TRBV2*01, TRBV2*02, TRBV2*03	TRBV2	TRBJ1-2*01	TRBJ1-2	TRBD1*01, TRBD2*02, TRBD2*01	TRBD1, TRBD2	8	10	13	18	1	4	5
370	5.30E-05	TGCAGCGTTGAGTGGGACACCGGGGAGCTGTTTTTT	CSVEWDTGELFF	TRBV29-1*01	TRBV29-1	TRBJ2-2*01	TRBJ2-2	TRBD1*01, TRBD2*02, TRBD2*01	TRBD1, TRBD2	10	13	15	16	2	0	2
370	5.30E-05	TGCAGCGTTGGACAGAACACTGAAGCTTTCTTT	CSVGQNTEAFF	TRBV29-1*01	TRBV29-1	TRBJ1-1*01	TRBJ1-1	TRBD1*01	TRBD1	9	10	13	14	0	0	0
369	5.29E-05	TGTGCCACCAGTGATTTGTGGGACTAGCGGCGATCTACGAGCAGTACTTC	CATSDLWD~AAIYEQYF	TRBV24-1*01	TRBV24-1	TRBJ2-7*01	TRBJ2-7	TRBD2*02, TRBD2*01	TRBD2	17	19	29	34	1	4	5
369	5.29E-05	TGTGCCATCAGTGCCACGGAGGGCGCGGGGGGTTATGGCTACACCTTC	CAISATEGAGGYGYTF	TRBV10-3*01, TRBV10-3*02	TRBV10-3	TRBJ1-2*01	TRBJ1-2	TRBD2*01	TRBD2	12	24	31	33	11	1	12
369	5.29E-05	TGTGCCAGTAGTACCTACCGGGGAGAGTGACGCTCACCCCTCCACTTT	CASSTYRGE*RSPLHF	TRBV19*01, TRBV19*03, TRBV19*02	TRBV19	TRBJ1-6*01	TRBJ1-6	TRBD2*02, TRBD2*01	TRBD2	12	20	24	33	7	8	15
369	5.29E-05	TGTGCCAGCAGCTCACCCGACAGGGCCCTACTTTACGAGCAGTACTTC	CASSSPDRALLYEQYF	TRBV7-3*01	TRBV7-3	TRBJ2-7*01	TRBJ2-7	TRBD1*01	TRBD1	12	18	24	33	5	8	13
369	5.29E-05	TGTGCCATCAGTGTAGGTAATAGCGGGAGGTAACGAGCAGTACTTC	CAISVGNS~GGNEQYF	TRBV10-3*01, TRBV10-3*02	TRBV10-3	TRBJ2-7*01	TRBJ2-7	TRBD2*02	TRBD2	12	20	29	32	7	2	9
369	5.29E-05	TGTGCCAGCAGCTTAGGGGCAGACATTCGCGAGCAGTACTTC	CASSLGADIREQYF	TRBV7-6*01	TRBV7-6	TRBJ2-7*01	TRBJ2-7	TRBD1*01	TRBD1	15	21	24	29	5	4	9
369	5.29E-05	TGTGCCAGCAGGGCCGGACAGGGGCTGACTGAAGCTTTCTTT	CASRAGQGLTEAFF	TRBV2*01, TRBV2*02, TRBV2*03	TRBV2	TRBJ1-1*01	TRBJ1-1	TRBD1*01	TRBD1	10	15	23	27	4	3	7
369	5.29E-05	TGCGCCAGCAGTAGGGACCTATGAACACTGAAGCTTTCTTT	CASSRDL~NTEAFF	TRBV10-1*02, TRBV10-1*01	TRBV10-1	TRBJ1-1*01	TRBJ1-1	TRBD1*01, TRBD2*02, TRBD2*01	TRBD1, TRBD2	11	13	17	21	1	3	4
369	5.29E-05	TGTGCCACCAGCAGAGCACGGGAGGATACGCAGTATTTT	CATSRAREDTQYF	TRBV15*02	TRBV15	TRBJ2-3*01	TRBJ2-3	TRBD2*02	TRBD2	11	18	23	24	6	0	6
369	5.29E-05	TGTGCCAGCAGCTTACATCCTAACTATGGCTACACCTTC	CASSLHPNYGYTF	TRBV7-3*01	TRBV7-3	TRBJ1-2*01	TRBJ1-2	TRBD1*01	TRBD1	14	-1	-1	19	-1	-1	4
369	5.29E-05	TGCAGCGTTGATGGAGCTTGGACTTATGAGCAGTTCTTC	CSVDGAWTYEQFF	TRBV29-1*01	TRBV29-1	TRBJ2-1*01	TRBJ2-1	TRBD2*02, TRBD2*01	TRBD2	10	19	23	25	8	1	9
369	5.29E-05	TGCAGCGCTCGGGGTGGAGGGGAGGTCGAGCAGTACTTC	CSARGGGEVEQYF	TRBV29-1*01, TRBV29-1*03	TRBV29-1	TRBJ2-7*01	TRBJ2-7	TRBD2*02	TRBD2	7	19	24	26	11	1	12
369	5.29E-05	TGTGCCAGCAGCTTAGAAACCTATGGCTACACCTTC	CASSLETYGYTF	TRBV7-9*01, TRBV7-9*02	TRBV7-9	TRBJ1-2*01	TRBJ1-2	TRBD2*02, TRBD2*01	TRBD2	15	-1	-1	20	-1	-1	4
368	5.28E-05	TGTGCCACCAGCAGAGGCATTCCGGGACAGGGGGTCTACGAGCAGTACTTC	CATSRGIPGQGVYEQYF	TRBV15*02	TRBV15	TRBJ2-7*01	TRBJ2-7	TRBD1*01	TRBD1	11	23	33	35	11	1	12
368	5.28E-05	TGTGCCACCAGTGATACCCGGGACAGTGGATTCTATGGCTACACCTTC	CATSDTRDSGFYGYTF	TRBV24-1*01	TRBV24-1	TRBJ1-2*01	TRBJ1-2	TRBD1*01	TRBD1	14	19	25	32	4	6	10
368	5.28E-05	TGTGCCACCAGCAGAGGACAGGGGGGACGAGGAAACACCATATATTTT	CATSRGQGGRGNTIYF	TRBV15*02	TRBV15	TRBJ1-3*01	TRBJ1-3	TRBD1*01	TRBD1	15	16	24	30	0	5	5
368	5.28E-05	TGTGCCAGCAGTGAATTAGGTGGACTGGCGGGTGAAAAACTGTTTTTT	CASSELGGLAGEKLFF	TRBV25-1*01	TRBV25-1	TRBJ1-4*01	TRBJ1-4	TRBD2*02, TRBD2*01	TRBD2	15	21	25	32	5	6	11
368	5.28E-05	TGTGCCATCAGTGAACCGGGACTAGCGACGTACGAGCAGTACTTC	CAISEPGLATYEQYF	TRBV10-3*01, TRBV10-3*02	TRBV10-3	TRBJ2-7*01	TRBJ2-7	TRBD2*02, TRBD2*01	TRBD2	13	17	26	30	3	3	6
368	5.28E-05	TGTGCCAGCACCTCGAGGGGGGAAGGAAACACTGAAGCTTTCTTT	CASTSRGEGNTEAFF	TRBV25-1*01	TRBV25-1	TRBJ1-1*01	TRBJ1-1	TRBD1*01, TRBD2*01	TRBD1, TRBD2	9	15	20	27	5	6	11
368	5.28E-05	TGTGCCAGCAGTGCATACCTCCAGAACACCGGGGAGCTGTTTTTT	CASSAYLQNTGELFF	TRBV25-1*01	TRBV25-1	TRBJ2-2*01	TRBJ2-2	TRBD2*02	TRBD2	16	17	21	23	0	1	1
368	5.28E-05	TGTGCCAGCAGCCTCGGACAGGGAAGGAGCTATGGCTACACCTTC	CASSLGQGRSYGYTF	TRBV7-6*01	TRBV7-6	TRBJ1-2*01	TRBJ1-2	TRBD1*01	TRBD1	11	15	22	29	3	6	9
368	5.28E-05	TGTGCCATCAGTTCGGGGACAACGAGCTACGAGCAGTACTTC	CAISSGTTSYEQYF	TRBV10-3*01, TRBV10-3*02	TRBV10-3	TRBJ2-7*01	TRBJ2-7	TRBD1*01	TRBD1	11	15	20	26	3	5	8
368	5.28E-05	TGCGCCAGCAGTGAGAATAGCGCGATCTACGAGCAGTACTTC	CASSENSAIYEQYF	TRBV10-2*01	TRBV10-2	TRBJ2-7*01	TRBJ2-7	TRBD2*02, TRBD2*01	TRBD2	14	17	21	26	2	4	6
368	5.28E-05	TGCAGTGCTAGAGGACGCGGACTTACCTACGAGCAGTACTTC	CSARGRGLTYEQYF	TRBV20-1*01, TRBV20-1*04, TRBV20-1*05, TRBV20-1*07	TRBV20-1	TRBJ2-7*01	TRBJ2-7	TRBD2*02, TRBD2*01	TRBD2	12	18	22	25	5	2	7
368	5.28E-05	TGTGCCAGTAGTATCGGAACCGTAAGGCCCCAGCATTTT	CASSIGTVRPQHF	TRBV19*01, TRBV19*02	TRBV19	TRBJ1-5*01	TRBJ1-5	TRBD1*01, TRBD2*02, TRBD2*01	TRBD1, TRBD2	13	15	17	26	1	8	9
368	5.28E-05	TGTGCCAGCGAAACAGGCTTGAACACTGAAGCTTTCTTT	CASETGLNTEAFF	TRBV25-1*01	TRBV25-1	TRBJ1-1*01	TRBJ1-1	TRBD1*01	TRBD1	8	12	16	19	3	2	5
368	5.28E-05	TGCAGTGCCACATTCGACACCCTTGGAGCAGTACTTC	CSATFD~PLEQYF	TRBV20-1*01, TRBV20-1*04, TRBV20-1*05, TRBV20-1*07	TRBV20-1	TRBJ2-7*01	TRBJ2-7	TRBD1*01, TRBD2*02	TRBD1, TRBD2	7	15	18	25	7	6	13
368	5.28E-05	TGTGCCATCGGTGACATGCGGGGTGAGCAGTTCTTC	CAIGDMRGEQFF	TRBV10-3*01, TRBV10-3*02	TRBV10-3	TRBJ2-1*01	TRBJ2-1	TRBD2*01	TRBD2	13	17	22	23	3	0	3
368	5.28E-05	TGCAGTGCTAGTGACAGCAATCAGCCCCAGCATTTT	CSASDSNQPQHF	TRBV20-1*01, TRBV20-1*04, TRBV20-1*05, TRBV20-1*07	TRBV20-1	TRBJ1-5*01	TRBJ1-5	TRBD1*01, TRBD2*02, TRBD2*01	TRBD1, TRBD2	11	12	14	15	0	0	0
368	5.28E-05	TGCAGCGTTGGGGACTAGAAACCCGAGCAGTACTTC	CSVGD*KPEQYF	TRBV29-1*01	TRBV29-1	TRBJ2-7*01	TRBJ2-7	TRBD2*02, TRBD2*01	TRBD2	9	10	17	23	0	5	5
368	5.28E-05	TGTGCCACCCAGGGAGGTAACACCATATATTTT	CATQGGNTIYF	TRBV7-9*03, TRBV7-9*01, TRBV7-9*04, TRBV7-9*02	TRBV7-9	TRBJ1-3*01	TRBJ1-3	TRBD2*02	TRBD2	6	11	16	18	4	1	5
367	5.26E-05	TGTGCCAGCTCTACTAGGACTAGCGGGAGGTTGGTACCGGGGAGCTGTTTTTT	CASSTRTSG~VGTGELFF	TRBV25-1*01	TRBV25-1	TRBJ2-2*01	TRBJ2-2	TRBD2*02	TRBD2	8	16	29	35	7	5	12
367	5.26E-05	TGTGCCAGCAGCTTACATTTCCGTCAGGGTAATTCACCCCTCCACTTT	CASSLHFRQGNSPLHF	TRBV7-2*04, TRBV7-2*01	TRBV7-2	TRBJ1-6*01	TRBJ1-6	TRBD1*01	TRBD1	14	24	28	29	9	0	9
367	5.26E-05	TGTGCCACCAGTGGTGAGGGCTCTGGGGCCAACGTCCTGACTTTC	CATSGEGSGANVLTF	TRBV24-1*01	TRBV24-1	TRBJ2-6*01	TRBJ2-6	TRBD2*02	TRBD2	12	15	19	20	2	0	2
367	5.26E-05	TGTGCCAGCAAAGCGGCAGGGAAAGGGTACGAGCAGTACTTC	CASKAAGKGYEQYF	TRBV7-9*03, TRBV7-9*01, TRBV7-9*04, TRBV7-9*02	TRBV7-9	TRBJ2-7*01	TRBJ2-7	TRBD1*01, TRBD2*02, TRBD2*01	TRBD1, TRBD2	9	16	20	27	6	6	12
367	5.26E-05	TGCAGTGCTGAAGCGAGACTAGCGGGAGACGAGCAGTACTTC	CSAEARLAGDEQYF	TRBV20-1*06, TRBV20-1*03, TRBV20-1*01, TRBV20-1*04, TRBV20-1*05, TRBV20-1*02, TRBV20-1*07	TRBV20-1	TRBJ2-7*01	TRBJ2-7	TRBD2*02	TRBD2	8	16	27	28	7	0	7
367	5.26E-05	TGTGCCAGCAGTGCTTGGGGTACCTACGAGCAGTACTTC	CASSAWGTYEQYF	TRBV2*01, TRBV2*02, TRBV2*03	TRBV2	TRBJ2-7*01	TRBJ2-7	TRBD1*01, TRBD2*01	TRBD1, TRBD2	12	16	19	22	3	2	5
367	5.26E-05	TGTGCCAGCAGTGAAGCGGACAGTTATGGCTACACCTTC	CASSEADSYGYTF	TRBV2*01, TRBV2*03	TRBV2	TRBJ1-2*01	TRBJ1-2	TRBD1*01	TRBD1	16	17	22	24	0	1	1
367	5.26E-05	TGCAGCGTCTCACAGGGGGCAGGCTATGGCTACACCTTC	CSVSQGAGYGYTF	TRBV29-1*01, TRBV29-1*03	TRBV29-1	TRBJ1-2*01	TRBJ1-2	TRBD1*01	TRBD1	7	11	19	23	3	3	6
367	5.26E-05	TGCAGCGTTGAAGGGTTCCCTATCAGCCCCAGCATTTT	CSVEGF~YQPQHF	TRBV29-1*01	TRBV29-1	TRBJ1-5*01	TRBJ1-5	TRBD1*01, TRBD2*02, TRBD2*01	TRBD1, TRBD2	12	17	20	21	4	0	4
367	5.26E-05	TGCAGCGTCTGGAGGGGGACTGAAGCTTTCTTT	CSVWRGTEAFF	TRBV29-1*01, TRBV29-1*03	TRBV29-1	TRBJ1-1*01	TRBJ1-1	TRBD1*01, TRBD2*02	TRBD1, TRBD2	7	12	17	18	4	0	4
366	5.25E-05	TGTGCCAGCAGTGAATGGGCCCCCGGGCGGGCGGGCGAGCAGTACTTC	CASSEWAPGRAGEQYF	TRBV25-1*01	TRBV25-1	TRBJ2-7*01	TRBJ2-7	TRBD1*01, TRBD2*01	TRBD1, TRBD2	15	18	23	35	2	11	13
366	5.25E-05	TGTGCCAGCAGCTTAGAGGGACAGCCCCATGAGACCCAGTACTTC	CASSLEGQPHETQYF	TRBV7-2*04, TRBV7-2*01	TRBV7-2	TRBJ2-5*01	TRBJ2-5	TRBD1*01	TRBD1	15	17	23	26	1	2	3
366	5.25E-05	TGCAGTGCTAGAGGAGGACTAGCGGGATCGTACGAGCAGTACTTC	CSARGGLAGSYEQYF	TRBV20-1*01, TRBV20-1*04, TRBV20-1*05, TRBV20-1*07	TRBV20-1	TRBJ2-7*01	TRBJ2-7	TRBD2*02	TRBD2	12	15	26	30	2	3	5
366	5.25E-05	TGTGCCACCAGCAGAGGGGACAGTGGTAATGAGCAGTTCTTC	CATSRGDSGNEQFF	TRBV15*02	TRBV15	TRBJ2-1*01	TRBJ2-1	TRBD1*01	TRBD1	11	16	22	27	4	4	8
366	5.25E-05	TGTGCCAGCAGCTCCTCAGGACAGGGGATCGAGCAGTACTTC	CASSSSGQGIEQYF	TRBV7-6*01, TRBV7-6*02	TRBV7-6	TRBJ2-7*01	TRBJ2-7	TRBD1*01	TRBD1	12	18	26	29	5	2	7
366	5.25E-05	TGTGCCAGCAGGTCGGGACTAGGCATCTACGAGCAGTACTTC	CASRSGLGIYEQYF	TRBV2*01, TRBV2*02, TRBV2*03	TRBV2	TRBJ2-7*01	TRBJ2-7	TRBD2*02, TRBD2*01	TRBD2	10	14	21	26	3	4	7
366	5.25E-05	TGCAGCGTTTCGAGGACAGGGGACACCTACGAGCAGTACTTC	CSVSRTGDTYEQYF	TRBV29-1*01, TRBV29-1*03	TRBV29-1	TRBJ2-7*01	TRBJ2-7	TRBD1*01	TRBD1	8	13	21	25	4	3	7
366	5.25E-05	TGTGCCAGCACTCGTTCAGGCAATCAGCCCCAGCATTTT	CASTRSGNQPQHF	TRBV2*01, TRBV2*02, TRBV2*03	TRBV2	TRBJ1-5*01	TRBJ1-5	TRBD1*01, TRBD2*02	TRBD1, TRBD2	9	16	18	19	6	0	6
366	5.25E-05	TGCAGTGGAAGGGAGAATCCGTACGAGCAGTACTTC	CSGRENPYEQYF	TRBV20-1*06, TRBV20-1*03, TRBV20-1*01, TRBV20-1*04, TRBV20-1*05, TRBV20-1*02, TRBV20-1*07	TRBV20-1	TRBJ2-7*01	TRBJ2-7	TRBD2*02	TRBD2	6	10	14	21	3	6	9
366	5.25E-05	TGCGCCAGCAGTGAGGGCTACGAGCAGTACTTC	CASSEGYEQYF	TRBV10-1*01	TRBV10-1	TRBJ2-7*01	TRBJ2-7	TRBD2*02	TRBD2	14	-1	-1	17	-1	-1	2
365	5.23E-05	TGTGCCACCAGCAGAGTCCCTCCTTAGGCGGGGCTCCTACGAGCAGTACTTC	CATSRVPP*~RGSYEQYF	TRBV15*02	TRBV15	TRBJ2-7*01	TRBJ2-7	TRBD2*02, TRBD2*01	TRBD2	11	17	22	33	5	10	15
365	5.23E-05	TGTGCCAGCAGCCCATTACGGGGTGTAACTTCACCCCTCCACTTT	CASSPLRGVTSPLHF	TRBV7-2*04, TRBV7-2*01	TRBV7-2	TRBJ1-6*01	TRBJ1-6	TRBD2*01	TRBD2	11	18	22	29	6	6	12
365	5.23E-05	TGTGCCATAAGTGGCAGTAATAGCAATCAGCCCCAGCATTTT	CAISGSNSNQPQHF	TRBV10-3*01, TRBV10-3*02	TRBV10-3	TRBJ1-5*01	TRBJ1-5	TRBD1*01, TRBD2*02, TRBD2*01	TRBD1, TRBD2	12	14	16	20	1	3	4
365	5.23E-05	TGTGCCACCAGCCCCGGGGGCCGGTCCTACGAGCAGTACTTC	CATSPGGRSYEQYF	TRBV15*02	TRBV15	TRBJ2-7*01	TRBJ2-7	TRBD1*01, TRBD2*01	TRBD1, TRBD2	11	15	20	24	3	3	6
365	5.23E-05	TGCAGTGCTAGAGAAGGAGCGGGAGGCTACGAGCAGTACTTC	CSAREGAGGYEQYF	TRBV20-1*01, TRBV20-1*05, TRBV20-1*07	TRBV20-1	TRBJ2-7*01	TRBJ2-7	TRBD2*02	TRBD2	13	17	25	26	3	0	3
365	5.23E-05	TGCAGCGTTGCGACAGGAGCGTACCAAGAGACCCAGTACTTC	CSVATGAYQETQYF	TRBV29-1*01	TRBV29-1	TRBJ2-5*01	TRBJ2-5	TRBD1*01	TRBD1	9	11	16	22	1	5	6
365	5.23E-05	TGTGCCACAAACAGGGAGACGGATCAGCCCCAGCATTTT	CATNRETDQPQHF	TRBV2*01, TRBV2*02, TRBV2*03	TRBV2	TRBJ1-5*01	TRBJ1-5	TRBD1*01	TRBD1	6	10	15	22	3	6	9
365	5.23E-05	TGTGCCAGCAGCCCCGACCAGCAAGAGACCCAGTACTTC	CASSPDQQETQYF	TRBV7-2*04, TRBV7-2*01	TRBV7-2	TRBJ2-5*01	TRBJ2-5	TRBD2*02, TRBD2*01	TRBD2	11	12	15	21	0	5	5
365	5.23E-05	TGCAGTGCCGGACTAGCACGGACCTACGAGCAGTACTTC	CSAGLARTYEQYF	TRBV20-1*06, TRBV20-1*03, TRBV20-1*01, TRBV20-1*04, TRBV20-1*05, TRBV20-1*02, TRBV20-1*07	TRBV20-1	TRBJ2-7*01	TRBJ2-7	TRBD2*02, TRBD2*01	TRBD2	7	9	16	22	1	5	6
365	5.23E-05	TGCAGCGTTGTCAGTTATGGCGGTGAAAAACTGTTTTTT	CSVVSYGGEKLFF	TRBV29-1*01	TRBV29-1	TRBJ1-4*01	TRBJ1-4	TRBD2*02, TRBD2*01	TRBD2	9	19	22	23	9	0	9
365	5.23E-05	TGTGCCAGCAGCTTGGACATTAGCGGCTACACCTTC	CASSLDISGYTF	TRBV7-2*04, TRBV7-2*01	TRBV7-2	TRBJ1-2*01	TRBJ1-2	TRBD1*01	TRBD1	10	14	18	24	3	5	8
365	5.23E-05	TGTGCCAGCAGGGACAGGGTTGGAGTTGATTTCTTT	CASRDRVGVDFF	TRBV25-1*01	TRBV25-1	TRBJ1-1*01	TRBJ1-1	TRBD1*01	TRBD1	10	11	18	29	0	10	10
365	5.23E-05	TGCAGCGTCAGGTTAGAGAATGAAAAACTGTTTTTT	CSVRLENEKLFF	TRBV29-1*01, TRBV29-1*03	TRBV29-1	TRBJ1-4*01	TRBJ1-4	TRBD1*01	TRBD1	7	8	11	18	0	6	6
364	5.22E-05	TGTGCCACCAGCAGAGTGGGCCGGAGGCAGGATAACTATGGCTACACCTTC	CATSRVGRRQDNYGYTF	TRBV15*02	TRBV15	TRBJ1-2*01	TRBJ1-2	TRBD2*02	TRBD2	11	22	26	32	10	5	15
364	5.22E-05	TGTGCCAGCAGTGAAAACCCTTTGCGGGAGGAGGGTGAGCAGTTCTTC	CASSENPLREEGEQFF	TRBV25-1*01	TRBV25-1	TRBJ2-1*01	TRBJ2-1	TRBD2*02	TRBD2	14	23	30	35	8	4	12
364	5.22E-05	TGCAGCGTTCGTACGGAGGGGGGAGATAGCGACGAGCAGTACTTC	CSVRTEGGDSDEQYF	TRBV29-1*01, TRBV29-1*03	TRBV29-1	TRBJ2-7*01	TRBJ2-7	TRBD1*01, TRBD2*02, TRBD2*01	TRBD1, TRBD2	8	16	21	31	7	9	16
364	5.22E-05	TGTGCCAGCAGTCTGGGACAGGGCGAACAATCCGAGCATTTT	CASSLGQGEQSEHF	TRBV2*01, TRBV2*02, TRBV2*03	TRBV2	TRBJ1-5*01	TRBJ1-5	TRBD1*01	TRBD1	11	14	22	34	2	11	13
364	5.22E-05	TGTGCCAGCAGCTTAGGACTAAGCTCCTACGAGCAGTACTTC	CASSLGLSSYEQYF	TRBV7-6*01	TRBV7-6	TRBJ2-7*01	TRBJ2-7	TRBD2*02, TRBD2*01	TRBD2	15	16	20	23	0	2	2
364	5.22E-05	TGTGCCAGCAGCCGTGGAGCAGCGTCCTACGAGCAGTACTTC	CASSRGAASYEQYF	TRBV7-2*04, TRBV7-2*01	TRBV7-2	TRBJ2-7*01	TRBJ2-7	TRBD2*02, TRBD2*01	TRBD2	11	20	23	24	8	0	8
364	5.22E-05	TGTGCCAGCAGCCACCGGGCCATCGACTACGAGCAGTACTTC	CASSHRAIDYEQYF	TRBV7-8*01, TRBV7-8*03	TRBV7-8	TRBJ2-7*01	TRBJ2-7	TRBD1*01, TRBD2*02, TRBD2*01	TRBD1, TRBD2	10	16	19	26	5	6	11
364	5.22E-05	TGTGCCAGCAGCCAAGGTGGTGCAATTCTGGGCTACACCTTC	CASSQGGAILGYTF	TRBV7-2*04, TRBV7-2*01	TRBV7-2	TRBJ1-2*01	TRBJ1-2	TRBD1*01, TRBD2*02	TRBD1, TRBD2	11	14	16	30	2	13	15
364	5.22E-05	TGTGCCAGCATGGGAGAGGGGCCCAACGAGCAGTACTTC	CASMGEGPNEQYF	TRBV2*01, TRBV2*02, TRBV2*03	TRBV2	TRBJ2-7*01	TRBJ2-7	TRBD1*01, TRBD2*02	TRBD1, TRBD2	9	16	20	25	6	4	10
364	5.22E-05	TGTGCCAGCAGCTTCAGGGTCACCGGGGAGCTGTTTTTT	CASSFRVTGELFF	TRBV7-9*03, TRBV7-9*01, TRBV7-9*04, TRBV7-9*02	TRBV7-9	TRBJ2-2*01	TRBJ2-2	TRBD1*01	TRBD1	13	14	18	20	0	1	1
364	5.22E-05	TGTGCCAGCAGCTTAGGGACATATGACGAGCAGTACTTC	CASSLGTYDEQYF	TRBV7-8*01	TRBV7-8	TRBJ2-7*01	TRBJ2-7	TRBD1*01	TRBD1	15	16	20	25	0	4	4
364	5.22E-05	TGCGCCAGCAGTCGGGACAGGGGATATGGCTACACCTTC	CASSRDRGYGYTF	TRBV10-1*02, TRBV10-1*01	TRBV10-1	TRBJ1-2*01	TRBJ1-2	TRBD1*01	TRBD1	11	13	22	24	1	1	2
364	5.22E-05	TGCAGTGCGAATCGGGGACAGACCTACGAGCAGTACTTC	CSANRGQTYEQYF	TRBV20-1*01, TRBV20-1*04, TRBV20-1*05, TRBV20-1*07	TRBV20-1	TRBJ2-7*01	TRBJ2-7	TRBD1*01	TRBD1	7	14	20	22	6	1	7
364	5.22E-05	TGTGCCATCAGTGGAGAGGGGGAGACCCAGTACTTC	CAISGEGETQYF	TRBV10-3*01, TRBV10-3*02	TRBV10-3	TRBJ2-5*01	TRBJ2-5	TRBD1*01, TRBD2*02	TRBD1, TRBD2	12	16	20	21	3	0	3
363	5.20E-05	TGTGCCAGCAGTGAAGGAAGACAGGCTAAATGAGGGAATTCACCCCTCCACTTT	CASSEGRQAK*GNSPLHF	TRBV2*01, TRBV2*03	TRBV2	TRBJ1-6*01	TRBJ1-6	TRBD1*01	TRBD1	15	19	24	36	3	11	14
363	5.20E-05	TGTGCCACCAGCAGGTCAACAGGGGGCGAGGACACTGAAGCTTTCTTT	CATSRSTGGEDTEAFF	TRBV15*02	TRBV15	TRBJ1-1*01	TRBJ1-1	TRBD1*01	TRBD1	11	18	26	31	6	4	10
363	5.20E-05	TGTGCCACCAGCAGAGATTTTGGTTCGGATCAGCCCCAGCATTTT	CATSRDFGSDQPQHF	TRBV15*02	TRBV15	TRBJ1-5*01	TRBJ1-5	TRBD2*02, TRBD2*01	TRBD2	11	25	27	28	13	0	13
363	5.20E-05	TGTGCCAGCAGTGAATCGAGAGGGGACAGGGGAAGGCAGTTCTTC	CASSESRGDRGRQFF	TRBV25-1*01	TRBV25-1	TRBJ2-1*01	TRBJ2-1	TRBD1*01	TRBD1	15	22	31	35	6	3	9
363	5.20E-05	TGCGCCAGCAGACTAGACAGGGGGGAATGGAATGAGCAGTTCTTC	CASRLDRGEWNEQFF	TRBV10-2*01	TRBV10-2	TRBJ2-1*01	TRBJ2-1	TRBD1*01	TRBD1	10	15	23	30	4	6	10
363	5.20E-05	TGCAGTGCTAGGTGGCAGGGTCGATCCTACGAGCAGTACTTC	CSARWQGRSYEQYF	TRBV20-1*06, TRBV20-1*03, TRBV20-1*01, TRBV20-1*04, TRBV20-1*05, TRBV20-1*02, TRBV20-1*07	TRBV20-1	TRBJ2-7*01	TRBJ2-7	TRBD1*01	TRBD1	10	15	19	24	4	4	8
363	5.20E-05	TGTGCCAGCCAGGTTTACGGCACTGAAGCTTTCTTT	CASQVYGTEAFF	TRBV2*01, TRBV2*02, TRBV2*03	TRBV2	TRBJ1-1*01	TRBJ1-1	TRBD1*01	TRBD1	8	9	12	20	0	7	7
363	5.20E-05	TGTGCCAGCCAACTACGTTACGAGCAGTACTTC	CASQLRYEQYF	TRBV25-1*01	TRBV25-1	TRBJ2-7*01	TRBJ2-7	TRBD2*02, TRBD2*01	TRBD2	8	11	14	18	2	3	5
362	5.19E-05	TGCAGCGTTGAAATTCTCGGGGGACAGGCGGTTCGCTTCACCCCTCCACTTT	CSVEILGGQ~RFASPLHF	TRBV29-1*01	TRBV29-1	TRBJ1-6*01	TRBJ1-6	TRBD1*01	TRBD1	11	20	27	36	8	8	16
362	5.19E-05	TGTGCCAGCGCCTCAATCTTTCCGGCGTATAATTCACCCCTCCACTTT	CASASIFPAYNSPLHF	TRBV5-5*01, TRBV5-5*02, TRBV5-5*03	TRBV5-5	TRBJ1-6*01	TRBJ1-6	TRBD2*02	TRBD2	8	10	13	27	1	13	14
362	5.19E-05	TGTGCTAGTGGGGGAACAGGGTAGGGACACCTACGAGCAGTACTTC	CASGGTG*~DTYEQYF	TRBV12-5*01	TRBV12-5	TRBJ2-7*01	TRBJ2-7	TRBD1*01	TRBD1	10	23	28	29	12	0	12
362	5.19E-05	TGTGCCATCAGTGAGTCGACAGCGGGAGTTAACGAGCAGTACTTC	CAISESTAGVNEQYF	TRBV10-3*01, TRBV10-3*02	TRBV10-3	TRBJ2-7*01	TRBJ2-7	TRBD2*02	TRBD2	16	20	27	31	3	3	6
362	5.19E-05	TGTGCCACCAGCCCTCAACGGGACAGTAACTATGGCTACACCTTC	CATSPQRDSNYGYTF	TRBV15*02	TRBV15	TRBJ1-2*01	TRBJ1-2	TRBD1*01	TRBD1	11	19	25	26	7	0	7
362	5.19E-05	TGTGCCACCAGTGCGGCCAGTCCCTACAATGAGCAGTTCTTC	CATSAASPYNEQFF	TRBV24-1*01	TRBV24-1	TRBJ2-1*01	TRBJ2-1	TRBD2*02, TRBD2*01	TRBD2	12	18	21	22	5	0	5
362	5.19E-05	TGTGCCAGCAGCTTAGGCCGGAGCACAGATACGCAGTATTTT	CASSLGRSTDTQYF	TRBV7-2*04, TRBV7-2*01	TRBV7-2	TRBJ2-3*01	TRBJ2-3	TRBD1*01, TRBD2*02, TRBD2*01	TRBD1, TRBD2	15	16	18	21	0	2	2
362	5.19E-05	TGTGCCAGCAGCATATACATGGTAGACTATGGCTACACCTTC	CASSIYMVDYGYTF	TRBV7-2*04, TRBV7-2*01	TRBV7-2	TRBJ1-2*01	TRBJ1-2	TRBD1*01, TRBD2*02, TRBD2*01	TRBD1, TRBD2	11	16	18	25	4	6	10
362	5.19E-05	TGCAGCGTTTCCACAGGGGGCATAGGCGACGAGCAGTACTTC	CSVSTGGIGDEQYF	TRBV29-1*01, TRBV29-1*03	TRBV29-1	TRBJ2-7*01	TRBJ2-7	TRBD1*01	TRBD1	8	12	20	28	3	7	10
362	5.19E-05	TGTGCCAGCCAACTAGCGGGAGTCAACGAGCAGTACTTC	CASQLAGVNEQYF	TRBV7-2*04, TRBV7-2*01	TRBV7-2	TRBJ2-7*01	TRBJ2-7	TRBD2*02	TRBD2	8	11	21	25	2	3	5
362	5.19E-05	TGTGCCAGCAGTGAAGACTACTCCTACGAGCAGTACTTC	CASSEDYSYEQYF	TRBV2*01, TRBV2*03	TRBV2	TRBJ2-7*01	TRBJ2-7	TRBD2*02, TRBD2*01	TRBD2	15	16	19	20	0	0	0
362	5.19E-05	TGCAGTGCTACCGGGCCAGCGGGTGACGAGCAGTACTTC	CSATGPAGDEQYF	TRBV20-1*06, TRBV20-1*03, TRBV20-1*01, TRBV20-1*04, TRBV20-1*05, TRBV20-1*02, TRBV20-1*07	TRBV20-1	TRBJ2-7*01	TRBJ2-7	TRBD2*02, TRBD2*01	TRBD2	9	17	22	25	7	2	9
362	5.19E-05	TGCAGTACTTTTGATGGTCAGGGCTATGGCTACACCTTC	CSTFDGQGYGYTF	TRBV20-1*06, TRBV20-1*03, TRBV20-1*01, TRBV20-1*04, TRBV20-1*05, TRBV20-1*02, TRBV20-1*07	TRBV20-1	TRBJ1-2*01	TRBJ1-2	TRBD1*01	TRBD1	5	18	22	23	12	0	12
362	5.19E-05	TGCAGCGTCTGGACAGGGGCGCTCGACGAGCAGTACTTC	CSVWTGALDEQYF	TRBV29-1*01, TRBV29-1*03	TRBV29-1	TRBJ2-7*01	TRBJ2-7	TRBD1*01	TRBD1	7	10	18	25	2	6	8
362	5.19E-05	TGTGCCAGCAGCCAGGGCTCCTACGAGCAGTACTTC	CASSQGSYEQYF	TRBV7-2*04, TRBV7-2*01	TRBV7-2	TRBJ2-7*01	TRBJ2-7	TRBD1*01	TRBD1	11	12	16	17	0	0	0
362	5.19E-05	TGCAGTGCTAGAGGAGAGGGGTACGAGCAGTACTTC	CSARGEGYEQYF	TRBV20-1*01, TRBV20-1*04, TRBV20-1*05, TRBV20-1*07	TRBV20-1	TRBJ2-7*01	TRBJ2-7	TRBD1*01, TRBD2*02	TRBD1, TRBD2	12	16	20	21	3	0	3
362	5.19E-05	TGCAGCGTTGCTGGTATACAAGAGACCCAGTACTTC	CSVAGIQETQYF	TRBV29-1*01	TRBV29-1	TRBJ2-5*01	TRBJ2-5	TRBD1*01	TRBD1	9	10	12	18	0	5	5
361	5.18E-05	TGTGCCATCAGTGAAAAGGGGATAGGGACCTACGAGCAGTACTTC	CAISEKGIGTYEQYF	TRBV10-3*01, TRBV10-3*02	TRBV10-3	TRBJ2-7*01	TRBJ2-7	TRBD1*01	TRBD1	10	16	20	28	5	7	12
361	5.18E-05	TGTGCCAGCAGCTTAGATCGGAGTAATAATTCACCCCTCCACTTT	CASSLDRSNNSPLHF	TRBV7-2*04, TRBV7-2*01	TRBV7-2	TRBJ1-6*01	TRBJ1-6	TRBD2*02	TRBD2	16	19	22	25	2	2	4
361	5.18E-05	TGTGCCAGCAGCCAAGCGGGGAGTGGGGCCAACGTCCTGACTTTC	CASSQAGSGANVLTF	TRBV7-9*03, TRBV7-9*01, TRBV7-9*04, TRBV7-9*02	TRBV7-9	TRBJ2-6*01	TRBJ2-6	TRBD2*01	TRBD2	11	14	20	23	2	2	4
361	5.18E-05	TGCAGTGCTAGAGAGCTGTTCACCTCTGGAAACACCATATATTTT	CSARELFTSGNTIYF	TRBV20-1*01, TRBV20-1*05, TRBV20-1*07	TRBV20-1	TRBJ1-3*01	TRBJ1-3	TRBD1*01	TRBD1	13	15	18	23	1	4	5
361	5.18E-05	TGCAGTGCATGCGGGACACCACCCCTGCAATACGAGCAGTACTTC	CSACGTPPLQYEQYF	TRBV20-1*06, TRBV20-1*03, TRBV20-1*01, TRBV20-1*04, TRBV20-1*05, TRBV20-1*02, TRBV20-1*07	TRBV20-1	TRBJ2-7*01	TRBJ2-7	TRBD1*01, TRBD2*02	TRBD1, TRBD2	7	12	17	30	4	12	16
361	5.18E-05	TGTGCCAGCAGTGAATCAGGAGGAAAACTATGGCTACACCTTC	CASSESG~ENYGYTF	TRBV2*01, TRBV2*03	TRBV2	TRBJ1-2*01	TRBJ1-2	TRBD2*02	TRBD2	14	18	22	25	3	2	5
361	5.18E-05	TGTGCCATCAGTGAGTCGATAGGGGTCTCCGGCTACACCTTC	CAISESIGVSGYTF	TRBV10-3*01, TRBV10-3*02	TRBV10-3	TRBJ1-2*01	TRBJ1-2	TRBD1*01	TRBD1	16	20	24	30	3	5	8
361	5.18E-05	TGTGCCACCGGTCCCGGGACAGGGACCTACGAGCAGTACTTC	CATGPGTGTYEQYF	TRBV10-3*01, TRBV10-3*02	TRBV10-3	TRBJ2-7*01	TRBJ2-7	TRBD1*01	TRBD1	6	15	23	25	8	1	9
361	5.18E-05	TGTGCCACCAGCAGAGAAGGGACAGTTGAAAAACTGTTTTTT	CATSREGTVEKLFF	TRBV15*02	TRBV15	TRBJ1-4*01	TRBJ1-4	TRBD1*01	TRBD1	16	18	24	26	1	1	2
361	5.18E-05	TGTGCCAGCACCGAAGACAGGGCGGGCTACGAGCAGTACTTC	CASTEDRAGYEQYF	TRBV7-2*04, TRBV7-2*01	TRBV7-2	TRBJ2-7*01	TRBJ2-7	TRBD1*01	TRBD1	9	15	21	26	5	4	9
361	5.18E-05	TGTGCCAGCAGTCCCTCGGGGGGCCGTCAGCCCCAGCATTTT	CASSPSGGRQPQHF	TRBV25-1*01	TRBV25-1	TRBJ1-5*01	TRBJ1-5	TRBD2*01	TRBD2	11	16	22	26	4	3	7
361	5.18E-05	TGTGCCAGCAGTCCGGGCGCAGTGACTGAAGCTTTCTTT	CASSPGAVTEAFF	TRBV25-1*01	TRBV25-1	TRBJ1-1*01	TRBJ1-1	TRBD1*01, TRBD2*02, TRBD2*01	TRBD1, TRBD2	11	14	17	24	2	6	8
361	5.18E-05	TGCAGCGTTAAACAGGAAAGCACAGATACGCAGTATTTT	CSVKQESTDTQYF	TRBV29-1*01	TRBV29-1	TRBJ2-3*01	TRBJ2-3	TRBD1*01	TRBD1	8	11	15	18	2	2	4
361	5.18E-05	TGTGCCACCAGTGACACTAACAATGAGCAGTTCTTC	CATSDTNNEQFF	TRBV24-1*01	TRBV24-1	TRBJ2-1*01	TRBJ2-1	TRBD2*02, TRBD2*01	TRBD2	13	15	18	19	1	0	1
361	5.18E-05	TGTGCCAGCAGTTTCGGAAATCAGCCCCAGCATTTT	CASSFGNQPQHF	TRBV2*01, TRBV2*02, TRBV2*03	TRBV2	TRBJ1-5*01	TRBJ1-5	TRBD1*01, TRBD2*02, TRBD2*01	TRBD1, TRBD2	11	15	17	18	3	0	3
361	5.18E-05	TGTGCCATCAGGGGTTCTGTAGAGCAGTACTTC	CAIRGSVEQYF	TRBV10-3*01, TRBV10-3*02	TRBV10-3	TRBJ2-7*01	TRBJ2-7	TRBD1*01	TRBD1	10	16	19	21	5	1	6
360	5.16E-05	TGTGCCACCAGCAGAGACCTGGGGGGATCCTACGAGCAGTACTTC	CATSRDLGGSYEQYF	TRBV15*02	TRBV15	TRBJ2-7*01	TRBJ2-7	TRBD2*01	TRBD2	11	20	25	27	8	1	9
360	5.16E-05	TGTGCCAGCATATGAGGCCGCTACGTATCGGAGCAGTACTTC	CASI*GRYVSEQYF	TRBV7-2*04, TRBV7-2*01	TRBV7-2	TRBJ2-7*01	TRBJ2-7	TRBD2*02, TRBD2*01	TRBD2	9	17	22	30	7	7	14
360	5.16E-05	TGTGCCATCTGTGACGGGACGGTAACTGAAGCTTTCTTT	CAICDGTVTEAFF	TRBV10-3*01, TRBV10-3*02	TRBV10-3	TRBJ1-1*01	TRBJ1-1	TRBD1*01, TRBD2*02, TRBD2*01	TRBD1, TRBD2	13	15	19	24	1	4	5
360	5.16E-05	TGTGCCACCACGACAGTCTTCAACTACGAGCAGTACTTC	CATTTVFNYEQYF	TRBV2*01, TRBV2*02, TRBV2*03	TRBV2	TRBJ2-7*01	TRBJ2-7	TRBD1*01	TRBD1	6	11	15	23	4	7	11
360	5.16E-05	TGTGCCAGCAGCTTAGGGGGAAAAGGAGGCTACACCTTC	CASSLGGKGGYTF	TRBV7-2*04, TRBV7-2*01	TRBV7-2	TRBJ1-2*01	TRBJ1-2	TRBD1*01, TRBD2*02, TRBD2*01	TRBD1, TRBD2	15	17	20	27	1	6	7
360	5.16E-05	TGCAGTGCTACGGGACAGGGTCTCTACGAGCAGTACTTC	CSATGQGLYEQYF	TRBV20-1*06, TRBV20-1*03, TRBV20-1*01, TRBV20-1*04, TRBV20-1*05, TRBV20-1*02, TRBV20-1*07	TRBV20-1	TRBJ2-7*01	TRBJ2-7	TRBD1*01	TRBD1	9	11	19	23	1	3	4
360	5.16E-05	TGTGCCAGCAGCTTAGAGGTTAACACCATATATTTT	CASSLEVNTIYF	TRBV7-8*01	TRBV7-8	TRBJ1-3*01	TRBJ1-3	TRBD1*01, TRBD2*02	TRBD1, TRBD2	15	16	18	21	0	2	2
360	5.16E-05	TGCAGTGCCAGACTAGCTGCTTTGACCCAGTACTTC	CSARLAALTQYF	TRBV20-1*01, TRBV20-1*04, TRBV20-1*05, TRBV20-1*07	TRBV20-1	TRBJ2-5*01	TRBJ2-5	TRBD2*02, TRBD2*01	TRBD2	11	12	16	23	0	6	6
360	5.16E-05	TGCGCCAGCAGTAGCCTACGAGCAGTACTTC	CASSS~YEQYF	TRBV10-1*02, TRBV10-1*01	TRBV10-1	TRBJ2-7*01	TRBJ2-7	TRBD2*02, TRBD2*01	TRBD2	11	-1	-1	14	-1	-1	2
360	5.16E-05	TGTGCCAGTCGACGGCTACACCTTC	CASR~GYTF	TRBV19*01, TRBV19*03, TRBV19*02	TRBV19	TRBJ1-2*01	TRBJ1-2	TRBD1*01, TRBD2*02, TRBD2*01	TRBD1, TRBD2	8	10	12	13	1	0	1
359	5.15E-05	TGTGCCAGTAGTATAGATCTTGTCGGACTCTGGAAACACCATATATTTT	CASSIDLV~DSGNTIYF	TRBV19*01, TRBV19*02	TRBV19	TRBJ1-3*01	TRBJ1-3	TRBD1*01	TRBD1	16	20	23	27	3	3	6
359	5.15E-05	TGTGCCAGCAGTGAAATAGGACTAGCGGGAGTAAAGACCCAGTACTTC	CASSEIGLAGVKTQYF	TRBV25-1*01	TRBV25-1	TRBJ2-5*01	TRBJ2-5	TRBD2*02	TRBD2	14	18	30	34	3	3	6
359	5.15E-05	TGTGCCACCAGTGATAATTACAGGGTCCGATCAGCCCCAGCATTTT	CATSDNYR~SDQPQHF	TRBV24-1*01	TRBV24-1	TRBJ1-5*01	TRBJ1-5	TRBD1*01	TRBD1	14	19	24	29	4	4	8
359	5.15E-05	TGTGCCACCAGCTTCAGGACTCAAACCTACAATGAGCAGTTCTTC	CATSFRTQTYNEQFF	TRBV15*02	TRBV15	TRBJ2-1*01	TRBJ2-1	TRBD2*02, TRBD2*01	TRBD2	11	16	20	25	4	4	8
359	5.15E-05	TGTGCCAGCAGTGGAACAGGGGGAGCTAACTATGGCTACACCTTC	CASSGTGGANYGYTF	TRBV25-1*01	TRBV25-1	TRBJ1-2*01	TRBJ1-2	TRBD1*01	TRBD1	12	15	22	25	2	2	4
359	5.15E-05	TGTGCCATCAGTGGACGCTCGGACCACAATGAGCAGTTCTTC	CAISGRSDHNEQFF	TRBV10-3*01, TRBV10-3*02	TRBV10-3	TRBJ2-1*01	TRBJ2-1	TRBD1*01, TRBD2*02, TRBD2*01	TRBD1, TRBD2	12	20	23	25	7	1	8
359	5.15E-05	TGTGCCAGCAGCCCACGACAGGTAGCCTACGAGCAGTACTTC	CASSPRQVAYEQYF	TRBV7-2*04, TRBV7-2*01	TRBV7-2	TRBJ2-7*01	TRBJ2-7	TRBD1*01	TRBD1	11	16	21	25	4	3	7
359	5.15E-05	TGTGCCAGCAGCGGACTAGCGGGAAACTACGAGCAGTACTTC	CASSGLAGNYEQYF	TRBV2*01, TRBV2*03	TRBV2	TRBJ2-7*01	TRBJ2-7	TRBD2*02	TRBD2	10	12	23	26	1	2	3
359	5.15E-05	TGCAGCGTAGGGCCGGACGACCAACTGGCCGGCTACACCTTC	CSVGPDDQLAGYTF	TRBV29-1*01	TRBV29-1	TRBJ1-2*01	TRBJ1-2	TRBD1*01, TRBD2*02, TRBD2*01	TRBD1, TRBD2	7	14	17	30	6	12	18
359	5.15E-05	TGTGCCATCAGTGAACCTGCTAGCTATGGCTACACCTTC	CAISEPASYGYTF	TRBV10-3*01, TRBV10-3*02	TRBV10-3	TRBJ1-2*01	TRBJ1-2	TRBD1*01	TRBD1	13	15	18	19	1	0	1
359	5.15E-05	TGTGCCACCAGTCAGCAGGGCTCCTATGGCTACACCTTC	CATSQQGSYGYTF	TRBV24-1*01	TRBV24-1	TRBJ1-2*01	TRBJ1-2	TRBD1*01	TRBD1	11	15	19	23	3	3	6
359	5.15E-05	TGTGCCAGCAGCTCTCCTTGGACCTATGGCTACACCTTC	CASSSPWTYGYTF	TRBV7-2*04, TRBV7-2*01	TRBV7-2	TRBJ1-2*01	TRBJ1-2	TRBD1*01, TRBD2*02, TRBD2*01	TRBD1, TRBD2	12	19	22	23	6	0	6
359	5.15E-05	TGCGCCAGCAGTGAGTCGAGCTCCTACGAGCAGTACTTC	CASSESSSYEQYF	TRBV10-1*01	TRBV10-1	TRBJ2-7*01	TRBJ2-7	TRBD2*02	TRBD2	16	17	19	20	0	0	0
359	5.15E-05	TGTGCCAGCAGCTCCGACAGGACCGGACAGTACTTC	CASSSDRTGQYF	TRBV7-9*03, TRBV7-9*01, TRBV7-9*04, TRBV7-9*02	TRBV7-9	TRBJ2-7*01	TRBJ2-7	TRBD1*01	TRBD1	13	15	20	27	1	6	7
359	5.15E-05	TGTGCCAGCAGCCAAAGCTCCTACGAGCAGTACTTC	CASSQSSYEQYF	TRBV7-2*04, TRBV7-2*01	TRBV7-2	TRBJ2-7*01	TRBJ2-7	TRBD2*02	TRBD2	11	-1	-1	17	-1	-1	5
359	5.15E-05	TGCAGTGCTAGATCAGCGGGAGCGAGCAGTACTTC	CSARSA~SEQYF	TRBV20-1*01, TRBV20-1*04, TRBV20-1*05, TRBV20-1*07	TRBV20-1	TRBJ2-7*01	TRBJ2-7	TRBD2*02	TRBD2	11	14	21	22	2	0	2
358	5.13E-05	TGTGCCAGCAGCTTAGCGTTGGGACTAGCGACGTACGAGCAGTACTTC	CASSLALGLATYEQYF	TRBV7-8*01	TRBV7-8	TRBJ2-7*01	TRBJ2-7	TRBD2*02, TRBD2*01	TRBD2	16	20	29	33	3	3	6
358	5.13E-05	TGTGCCATCAGTGAGTCGGCAGGAGATCCCTACGAGCAGTACTTC	CAISESAGDPYEQYF	TRBV10-3*01, TRBV10-3*02	TRBV10-3	TRBJ2-7*01	TRBJ2-7	TRBD1*01, TRBD2*02	TRBD1, TRBD2	16	19	22	28	2	5	7
358	5.13E-05	TGTGCCACCAGTGACCTCGACTCGAGGAGGGAGACCCAGTACTTC	CATSDLDSRRETQYF	TRBV24-1*01	TRBV24-1	TRBJ2-5*01	TRBJ2-5	TRBD2*02	TRBD2	13	25	29	30	11	0	11
358	5.13E-05	TGTGCCACCAGCAGGCTGGCCTCATCTAATGAAAAACTGTTTTTT	CATSRLASSNEKLFF	TRBV15*02	TRBV15	TRBJ1-4*01	TRBJ1-4	TRBD2*02	TRBD2	11	19	22	25	7	2	9
358	5.13E-05	TGCAGCGTTGAGTGGGGAGGGGATAGCAATCAGCCCCAGCATTTT	CSVEWGGDSNQPQHF	TRBV29-1*01	TRBV29-1	TRBJ1-5*01	TRBJ1-5	TRBD2*02	TRBD2	10	14	20	23	3	2	5
358	5.13E-05	TGCAGCGTTCGCCCGGGACGAGGGCGCGGATACGCAGTATTTT	CSVRPGR~GADTQYF	TRBV29-1*01, TRBV29-1*03	TRBV29-1	TRBJ2-3*01	TRBJ2-3	TRBD1*01, TRBD2*02, TRBD2*01	TRBD1, TRBD2	8	14	18	28	5	9	14
358	5.13E-05	TGTGCCAGCAGTGATGGGTATAGCAATCAGCCCCAGCATTTT	CASSDGYSNQPQHF	TRBV2*01, TRBV2*03	TRBV2	TRBJ1-5*01	TRBJ1-5	TRBD1*01, TRBD2*02, TRBD2*01	TRBD1, TRBD2	13	15	17	20	1	2	3
358	5.13E-05	TGTGCCAGCAGCCGACAGGGGGCTGACTATGGCTACACCTTC	CASSRQGADYGYTF	TRBV2*01, TRBV2*02, TRBV2*03	TRBV2	TRBJ1-2*01	TRBJ1-2	TRBD1*01	TRBD1	14	15	22	25	0	2	2
358	5.13E-05	TGTGCCAGCAGCGAGGACAGGCCTGGAAACACCATATATTTT	CASSEDRPGNTIYF	TRBV2*01, TRBV2*03	TRBV2	TRBJ1-3*01	TRBJ1-3	TRBD1*01	TRBD1	10	14	20	22	3	1	4
358	5.13E-05	TGTGCCACCAGTGAGCGGGGGGGGTACGAGCAGTACTTC	CATSERGGYEQYF	TRBV24-1*01	TRBV24-1	TRBJ2-7*01	TRBJ2-7	TRBD2*01	TRBD2	13	14	22	24	0	1	1
358	5.13E-05	TGTGCCAGCACCCCGACAGGGGGATCACCCCTCCACTTT	CASTPTGGSPLHF	TRBV7-9*03, TRBV7-9*01, TRBV7-9*04, TRBV7-9*02	TRBV7-9	TRBJ1-6*01	TRBJ1-6	TRBD1*01	TRBD1	9	14	22	24	4	1	5
358	5.13E-05	TGCAGCGTTTCGGGGGCTAACTATGGCTACACCTTC	CSVSGANYGYTF	TRBV29-1*01, TRBV29-1*03	TRBV29-1	TRBJ1-2*01	TRBJ1-2	TRBD2*01	TRBD2	8	10	15	16	1	0	1
358	5.13E-05	TGTGCCACCAGCGGGAGTGGGGCCCAGTACTTC	CATSGSGAQYF	TRBV15*02	TRBV15	TRBJ2-5*01	TRBJ2-5	TRBD2*02	TRBD2	11	12	16	22	0	5	5
358	5.13E-05	TGTGCCAGCACTTCCAGCAATGAGCAGTTCTTC	CASTSSNEQFF	TRBV7-8*01, TRBV7-8*03	TRBV7-8	TRBJ2-1*01	TRBJ2-1	TRBD1*01, TRBD2*02, TRBD2*01	TRBD1, TRBD2	9	14	16	17	4	0	4
357	5.12E-05	TGTGCCACCAGTGTTTTAGCGGGAGGAGGGGAGACCCAGTACTTC	CATSVLAGGGETQYF	TRBV24-1*01	TRBV24-1	TRBJ2-5*01	TRBJ2-5	TRBD2*02	TRBD2	16	17	25	30	0	4	4
357	5.12E-05	TGCAGTGCAACCACTAGCGACGGCTCCTACAATGAGCAGTTCTTC	CSATTSDGSYNEQFF	TRBV20-1*06, TRBV20-1*03, TRBV20-1*01, TRBV20-1*04, TRBV20-1*05, TRBV20-1*02, TRBV20-1*07	TRBV20-1	TRBJ2-1*01	TRBJ2-1	TRBD2*02, TRBD2*01	TRBD2	7	12	18	23	4	4	8
357	5.12E-05	TGTGCCATCCAGGGAGAAGGCTACTCCTACGAGCAGTACTTC	CAIQGEGYSYEQYF	TRBV10-3*01, TRBV10-3*02	TRBV10-3	TRBJ2-7*01	TRBJ2-7	TRBD1*01, TRBD2*02	TRBD1, TRBD2	8	9	13	23	0	9	9
357	5.12E-05	TGTGCCAGTAGCCCCTGGGGGAGCTCCTACGAGCAGTACTTC	CASSPWGSSYEQYF	TRBV25-1*01	TRBV25-1	TRBJ2-7*01	TRBJ2-7	TRBD1*01	TRBD1	7	11	16	23	3	6	9
357	5.12E-05	TGTGCCAGCAGCTTAGCGGGGTCCAGGGCCGAGCAGTACTTC	CASSLAGSRAEQYF	TRBV7-9*01, TRBV7-9*02	TRBV7-9	TRBJ2-7*01	TRBJ2-7	TRBD1*01	TRBD1	16	23	27	29	6	1	7
357	5.12E-05	TGCAGTGCTAGTGCACTAGCGGACTCCTACGAGCAGTACTTC	CSASALADSYEQYF	TRBV20-1*01, TRBV20-1*04, TRBV20-1*05, TRBV20-1*07	TRBV20-1	TRBJ2-7*01	TRBJ2-7	TRBD2*02, TRBD2*01	TRBD2	11	14	21	23	2	1	3
357	5.12E-05	TGTGCCACCAGTGAACTAGCGGAGTCAATGAGCAGTTCTTC	CATSELA~VNEQFF	TRBV24-1*01	TRBV24-1	TRBJ2-1*01	TRBJ2-1	TRBD2*02, TRBD2*01	TRBD2	13	14	21	25	0	3	3
357	5.12E-05	TGTGCCAGCAGGCGCAGTGGCAACAATGAGCAGTTCTTC	CASRRSGNNEQFF	TRBV2*01, TRBV2*02, TRBV2*03	TRBV2	TRBJ2-1*01	TRBJ2-1	TRBD1*01, TRBD2*02, TRBD2*01	TRBD1, TRBD2	10	14	16	22	3	5	8
357	5.12E-05	TGCAGTGCTAGGGATGGATATCAGCCCCAGCATTTT	CSARDGYQPQHF	TRBV20-1*01, TRBV20-1*04, TRBV20-1*05, TRBV20-1*07	TRBV20-1	TRBJ1-5*01	TRBJ1-5	TRBD1*01, TRBD2*02, TRBD2*01	TRBD1, TRBD2	10	15	17	19	4	1	5
357	5.12E-05	TGTGCCAGCAGCCAGGGAGGACCCCAGCATTTT	CASSQGGPQHF	TRBV7-9*03, TRBV7-9*01, TRBV7-9*04, TRBV7-9*02	TRBV7-9	TRBJ1-5*01	TRBJ1-5	TRBD2*02	TRBD2	11	14	19	21	2	1	3
356	5.10E-05	TGTGCCAGCAGTGTTAGCGGGAGGGCCTGGGGTACAATGAGCAGTTCTTC	CASSVSGR~LGYNEQFF	TRBV25-1*01	TRBV25-1	TRBJ2-1*01	TRBJ2-1	TRBD2*02	TRBD2	12	14	24	32	1	7	8
356	5.10E-05	TGTGCCACCAGTGATTTGCTCGGCAGGGGGCTATGGCTACACCTTC	CATSDLLG~GGYGYTF	TRBV24-1*01	TRBV24-1	TRBJ1-2*01	TRBJ1-2	TRBD1*01	TRBD1	17	23	29	30	5	0	5
356	5.10E-05	TGTGCCACCAGTGATTTAGATAGGGAAGACTGCCGAGCAGTACTTC	CATSDLDR~KTAEQYF	TRBV24-1*01	TRBV24-1	TRBJ2-7*01	TRBJ2-7	TRBD1*01, TRBD2*02, TRBD2*01	TRBD1, TRBD2	16	22	25	33	5	7	12
356	5.10E-05	TGTGCCACCAGCCCACCCAGACAGCGTGGAAACACCATATATTTT	CATSPPRQRGNTIYF	TRBV15*02	TRBV15	TRBJ1-3*01	TRBJ1-3	TRBD1*01	TRBD1	11	19	23	26	7	2	9
356	5.10E-05	TGTGCCACCAGCAGAGATAGGGGGCTTGGAAACACCATATATTTT	CATSRDRGLGNTIYF	TRBV15*02	TRBV15	TRBJ1-3*01	TRBJ1-3	TRBD1*01	TRBD1	11	18	24	26	6	1	7
356	5.10E-05	TGTGCCAGCAGTCCCCAGGCAGGGATTACAGATACGCAGTATTTT	CASSPQAGITDTQYF	TRBV25-1*01	TRBV25-1	TRBJ2-3*01	TRBJ2-3	TRBD1*01	TRBD1	11	19	23	27	7	3	10
356	5.10E-05	TGCAGTGCTAGTTTTGAGGGGGATCATAATTCACCCCTCCACTTT	CSASFEGDHNSPLHF	TRBV20-1*01, TRBV20-1*04, TRBV20-1*05, TRBV20-1*07	TRBV20-1	TRBJ1-6*01	TRBJ1-6	TRBD1*01	TRBD1	11	16	21	25	4	3	7
356	5.10E-05	TGTGCCACCAGTGACCCCGGACAGGGCGAAAAACTGTTTTTT	CATSDPGQGEKLFF	TRBV24-1*01	TRBV24-1	TRBJ1-4*01	TRBJ1-4	TRBD1*01	TRBD1	13	18	25	27	4	1	5
356	5.10E-05	TGTGCCAGCAGCTTAGGACAGGAAAATTCACCCCTCCACTTT	CASSLGQENSPLHF	TRBV7-9*01, TRBV7-9*02	TRBV7-9	TRBJ1-6*01	TRBJ1-6	TRBD1*01	TRBD1	15	16	21	24	0	2	2
356	5.10E-05	TGTGCCAGCAGCAGAGACAGGGGGCGGTATGGCTACACCTTC	CASSRDRGRYGYTF	TRBV7-2*04, TRBV7-2*01	TRBV7-2	TRBJ1-2*01	TRBJ1-2	TRBD1*01	TRBD1	11	15	24	27	3	2	5
356	5.10E-05	TGTGCCATCGCCAGGGTAAGGGACACTGAAGCTTTCTTT	CAIARVRDTEAFF	TRBV10-3*01, TRBV10-3*02	TRBV10-3	TRBJ1-1*01	TRBJ1-1	TRBD1*01	TRBD1	8	11	15	22	2	6	8
356	5.10E-05	TGTGCCAGCAGTTCGACAGCAACCTACGAGCAGTACTTC	CASSSTATYEQYF	TRBV6-6*04	TRBV6-6	TRBJ2-7*01	TRBJ2-7	TRBD1*01	TRBD1	12	14	18	22	1	3	4
356	5.10E-05	TGTGCCAGCAGCTTAGATAGGTCCCACGAGCAGTACTTC	CASSLDRSHEQYF	TRBV7-8*01	TRBV7-8	TRBJ2-7*01	TRBJ2-7	TRBD1*01, TRBD2*02, TRBD2*01	TRBD1, TRBD2	15	18	20	21	2	0	2
356	5.10E-05	TGTGCCAGCAGCTCCGGGACAGGGTCGCCCCTCCACTTT	CASSSGTGSPLHF	TRBV7-3*05, TRBV7-3*01	TRBV7-3	TRBJ1-6*01	TRBJ1-6	TRBD1*01	TRBD1	12	15	23	27	2	3	5
356	5.10E-05	TGTGCCAGCAGCGTAAGCGGATCCTACGAGCAGTACTTC	CASSVSGSYEQYF	TRBV7-2*04, TRBV7-2*01	TRBV7-2	TRBJ2-7*01	TRBJ2-7	TRBD2*02, TRBD2*01	TRBD2	11	15	19	21	3	1	4
356	5.10E-05	TGCAGTGCTAGGCCGAATGCTTTCTACGAGCAGTACTTC	CSARPNAFYEQYF	TRBV20-1*06, TRBV20-1*03, TRBV20-1*01, TRBV20-1*04, TRBV20-1*05, TRBV20-1*02, TRBV20-1*07	TRBV20-1	TRBJ2-7*01	TRBJ2-7	TRBD1*01, TRBD2*02, TRBD2*01	TRBD1, TRBD2	10	11	13	23	0	9	9
356	5.10E-05	TGCAGCGTTGTATCGAACACCGGGGAGCTGTTTTTT	CSVVSNTGELFF	TRBV29-1*01	TRBV29-1	TRBJ2-2*01	TRBJ2-2	TRBD1*01	TRBD1	9	-1	-1	13	-1	-1	3
356	5.10E-05	TGTGCCACCCAGAAGAACACTGAAGCTTTCTTT	CATQKNTEAFF	TRBV24-1*01	TRBV24-1	TRBJ1-1*01	TRBJ1-1	TRBD1*01	TRBD1	8	9	11	14	0	2	2
355	5.09E-05	TGCGCCAGCAGCTTGGGCCTAGTGTTATATTTGAGCTCCTACAATGAGCAGTTCTTC	CASSLGLVLYLSSYNEQFF	TRBV5-1*01	TRBV5-1	TRBJ2-1*01	TRBJ2-1	TRBD2*02, TRBD2*01	TRBD2	15	18	22	35	2	12	14
355	5.09E-05	TGTGCTAGCAGCCTCCGGGAGGGCCTCGTTTACGAGCAGTACTTC	CASSLREGLVYEQYF	TRBV7-7*01, TRBV7-7*02	TRBV7-7	TRBJ2-7*01	TRBJ2-7	TRBD2*02	TRBD2	11	15	22	30	3	7	10
355	5.09E-05	TGTGCCAGCAGTGAAGTTCCCCAGGCAGTAGGCGAGCAGTACTTC	CASSEVPQAVGEQYF	TRBV2*01, TRBV2*03	TRBV2	TRBJ2-7*01	TRBJ2-7	TRBD1*01, TRBD2*02, TRBD2*01	TRBD1, TRBD2	15	21	24	32	5	7	12
355	5.09E-05	TGTGCCAGCAGCTTAACGGCAGGGGGGTATTCACCCCTCCACTTT	CASSLTAGGYSPLHF	TRBV7-3*01	TRBV7-3	TRBJ1-6*01	TRBJ1-6	TRBD1*01	TRBD1	16	19	25	28	2	2	4
355	5.09E-05	TGTGCCATAACGCAACAGGGGGCTGGGGATGGCTACACCTTC	CAITQQGAGDGYTF	TRBV10-3*01, TRBV10-3*02	TRBV10-3	TRBJ1-2*01	TRBJ1-2	TRBD1*01	TRBD1	7	14	22	28	6	5	11
355	5.09E-05	TGTGCCACCAGCTGGGGGACAGCAAACAATGAGCAGTTCTTC	CATSWGTANNEQFF	TRBV15*02	TRBV15	TRBJ2-1*01	TRBJ2-1	TRBD1*01	TRBD1	11	15	21	25	3	3	6
355	5.09E-05	TGTGCCAGCAGTGATCGGCTAGCACTATCCGAGCAGTACTTC	CASSDRLALSEQYF	TRBV2*01, TRBV2*02, TRBV2*03	TRBV2	TRBJ2-7*01	TRBJ2-7	TRBD2*02, TRBD2*01	TRBD2	13	18	22	29	4	6	10
355	5.09E-05	TGTGCCAGCAGCTTCGGGACACTTAACTATGGCTACACCTTC	CASSFGTLNYGYTF	TRBV2*01, TRBV2*02, TRBV2*03	TRBV2	TRBJ1-2*01	TRBJ1-2	TRBD1*01	TRBD1	10	15	20	23	4	2	6
355	5.09E-05	TGCAGTGCTAGAGCCTTAGTACAATGGTACGAGCAGTACTTC	CSARALVQWYEQYF	TRBV20-1*01, TRBV20-1*04, TRBV20-1*05, TRBV20-1*07	TRBV20-1	TRBJ2-7*01	TRBJ2-7	TRBD2*02, TRBD2*01	TRBD2	12	16	19	27	3	7	10
355	5.09E-05	TGCAGCGTTCACGGGACAAGGGGCACCTACGAGCAGTACTTC	CSVHGTRGTYEQYF	TRBV29-1*01	TRBV29-1	TRBJ2-7*01	TRBJ2-7	TRBD1*01	TRBD1	8	12	17	25	3	7	10
355	5.09E-05	TGCAGTGCTACATTAACGGGGCTTTACGAGCAGTACTTC	CSATLTGLYEQYF	TRBV20-1*01, TRBV20-1*04, TRBV20-1*05, TRBV20-1*07	TRBV20-1	TRBJ2-7*01	TRBJ2-7	TRBD1*01, TRBD2*01	TRBD1, TRBD2	9	17	21	24	7	2	9
355	5.09E-05	TGCAGCGTTGGGGGACAGGGGCTCAATGAGCAGTTCTTC	CSVGGQGLNEQFF	TRBV29-1*01	TRBV29-1	TRBJ2-1*01	TRBJ2-1	TRBD1*01	TRBD1	9	11	20	23	1	2	3
355	5.09E-05	TGCAGCGTTGACACTAGCGGGAGCGATGAGCAGTTCTTC	CSVDTSGSDEQFF	TRBV29-1*01	TRBV29-1	TRBJ2-1*01	TRBJ2-1	TRBD2*02	TRBD2	10	12	22	25	1	2	3
355	5.09E-05	TGCAGCGTTGAACCGGACTCCTACAATGAGCAGTTCTTC	CSVEPDSYNEQFF	TRBV29-1*01	TRBV29-1	TRBJ2-1*01	TRBJ2-1	TRBD1*01, TRBD2*02, TRBD2*01	TRBD1, TRBD2	11	14	16	17	2	0	2
355	5.09E-05	TGCGCCAGCAGTGAAGACCGTCCTACGAGCAGTACTTC	CASSED~SYEQYF	TRBV10-1*02, TRBV10-1*01	TRBV10-1	TRBJ2-7*01	TRBJ2-7	TRBD1*01, TRBD2*02, TRBD2*01	TRBD1, TRBD2	13	19	22	29	5	6	11
355	5.09E-05	TGTGCCAGTAGTATAAGAGGTTCACCCCTCCACTTT	CASSIRGSPLHF	TRBV19*01, TRBV19*02	TRBV19	TRBJ1-6*01	TRBJ1-6	TRBD2*02	TRBD2	14	16	19	20	1	0	1
355	5.09E-05	TGTGCCAGCAGCTTAGCGCCCTACGAGCAGTACTTC	CASSLAPYEQYF	TRBV7-9*01, TRBV7-9*02	TRBV7-9	TRBJ2-7*01	TRBJ2-7	TRBD2*02	TRBD2	16	-1	-1	19	-1	-1	2
355	5.09E-05	TGTGCCAGCAGCGTACAGGGAACTGAAGCTTTCTTT	CASSVQGTEAFF	TRBV2*01, TRBV2*03	TRBV2	TRBJ1-1*01	TRBJ1-1	TRBD1*01	TRBD1	10	14	19	21	3	1	4
355	5.09E-05	TGCAGTGCGCTAGTCGGGACTGCTTCTCCTTACTTC	CSALVGTASPYF	TRBV20-1*06, TRBV20-1*03, TRBV20-1*01, TRBV20-1*04, TRBV20-1*05, TRBV20-1*02, TRBV20-1*07	TRBV20-1	TRBJ2-7*01	TRBJ2-7	TRBD2*02, TRBD2*01	TRBD2	7	8	14	30	0	15	15
355	5.09E-05	TGCAGCGTTGAAGGGATATCCTACGAGCAGTACTTC	CSVEGISYEQYF	TRBV29-1*01	TRBV29-1	TRBJ2-7*01	TRBJ2-7	TRBD1*01, TRBD2*02, TRBD2*01	TRBD1, TRBD2	12	13	15	18	0	2	2
355	5.09E-05	TGCAGTGCTAGAGATATCTACGAGCAGTACTTC	CSARDIYEQYF	TRBV20-1*01, TRBV20-1*05, TRBV20-1*07	TRBV20-1	TRBJ2-7*01	TRBJ2-7	TRBD2*02, TRBD2*01	TRBD2	13	-1	-1	17	-1	-1	3
354	5.08E-05	TGTGCCAGCAGCGCCTCGGGACAGCGCCAAGAGACCCAGTACTTC	CASSASGQRQETQYF	TRBV7-2*04, TRBV7-2*01	TRBV7-2	TRBJ2-5*01	TRBJ2-5	TRBD1*01	TRBD1	10	17	23	26	6	2	8
354	5.08E-05	TGTGCCAGCAGACCGCGGGAGGATAACACCGGGGAGCTGTTTTTT	CASRPREDNTGELFF	TRBV25-1*01	TRBV25-1	TRBJ2-2*01	TRBJ2-2	TRBD2*02	TRBD2	10	14	21	24	3	2	5
354	5.08E-05	TGCAGCGTTGAATCTGTGCAGGGCACATACAATGAGCAGTTCTTC	CSVESVQGTYNEQFF	TRBV29-1*01	TRBV29-1	TRBJ2-1*01	TRBJ2-1	TRBD1*01	TRBD1	11	18	22	27	6	4	10
354	5.08E-05	TGTGCCACCAGTGATCCCGGGACCGAAATCAGCCCCAGCATTTT	CATSDPG~RNQPQHF	TRBV24-1*01	TRBV24-1	TRBJ1-5*01	TRBJ1-5	TRBD1*01, TRBD2*02, TRBD2*01	TRBD1, TRBD2	13	18	22	26	4	3	7
354	5.08E-05	TGTGCCATCAGTGAGTCCTCTCGTCAATCACCCCTCCACTTT	CAISESSRQSPLHF	TRBV10-3*01, TRBV10-3*02	TRBV10-3	TRBJ1-6*01	TRBJ1-6	TRBD1*01, TRBD2*02, TRBD2*01	TRBD1, TRBD2	16	22	24	27	5	2	7
354	5.08E-05	TGCAGTGCGAGCGAAGGGGGACTTAACTATGGCTACACCTTC	CSASEGGLNYGYTF	TRBV20-1*01, TRBV20-1*04, TRBV20-1*05, TRBV20-1*07	TRBV20-1	TRBJ1-2*01	TRBJ1-2	TRBD1*01, TRBD2*02, TRBD2*01	TRBD1, TRBD2	7	14	19	23	6	3	9
354	5.08E-05	TGTGCCAGCAGCTTGTTCGGGGCCTATGGCTACACCTTC	CASSLFGAYGYTF	TRBV5-4*01	TRBV5-4	TRBJ1-2*01	TRBJ1-2	TRBD1*01, TRBD2*01	TRBD1, TRBD2	14	18	22	23	3	0	3
354	5.08E-05	TGTGCCAGCAGCTTAGACGGAGGTGGGGGCTACACCTTC	CASSLDGGGGYTF	TRBV7-2*04, TRBV7-2*01	TRBV7-2	TRBJ1-2*01	TRBJ1-2	TRBD2*02	TRBD2	15	18	22	27	2	4	6
354	5.08E-05	TGCAGCGGTGGACAGGGAGGGAACACTGAAGCTTTCTTT	CSGGQGGNTEAFF	TRBV29-1*01	TRBV29-1	TRBJ1-1*01	TRBJ1-1	TRBD1*01	TRBD1	6	9	16	20	2	3	5
354	5.08E-05	TGCAGCGTGGGGGACAGGGTGTCTACGAGCAGTACTTC	CSVGDR~VYEQYF	TRBV29-1*01	TRBV29-1	TRBJ2-7*01	TRBJ2-7	TRBD1*01	TRBD1	7	10	18	22	2	3	5
354	5.08E-05	TGTGCCAGCAGCCCCGGAGGGACGAGCAGTACTTC	CASSPG~DEQYF	TRBV9*02, TRBV9*01, TRBV9*03	TRBV9	TRBJ2-7*01	TRBJ2-7	TRBD2*02	TRBD2	11	15	20	21	3	0	3
353	5.06E-05	TGTGCCATCAACGCGCTAGCGGGAGGATTGGAAGATACGCAGTATTTT	CAINALAGGLEDTQYF	TRBV10-3*01, TRBV10-3*02	TRBV10-3	TRBJ2-3*01	TRBJ2-3	TRBD2*02	TRBD2	9	15	25	32	5	6	11
353	5.06E-05	TGTGCCACCAGTGATCGGGGCGCGAGCTCCTACAATGAGCAGTTCTTC	CATSDRGASSYNEQFF	TRBV24-1*01	TRBV24-1	TRBJ2-1*01	TRBJ2-1	TRBD1*01, TRBD2*01	TRBD1, TRBD2	14	16	20	26	1	5	6
353	5.06E-05	TGTGCCACCAGTGACCTAGCGGGAGGGCCTTATTATGAGCAGTTCTTC	CATSDLAGGPYYEQFF	TRBV24-1*01	TRBV24-1	TRBJ2-1*01	TRBJ2-1	TRBD2*02	TRBD2	13	15	26	34	1	7	8
353	5.06E-05	TGTGCCAGCAGTGATAGCGGATCTAGCTCCTACGAGCAGTACTTC	CASSDSGSSSYEQYF	TRBV2*01, TRBV2*02, TRBV2*03	TRBV2	TRBJ2-7*01	TRBJ2-7	TRBD2*02, TRBD2*01	TRBD2	13	14	19	26	0	6	6
353	5.06E-05	TGTGCCAGCAGTGAAGCGAGAAGGGACAGGGGCGAGCAGTACTTC	CASSEARRDRGEQYF	TRBV2*01, TRBV2*03	TRBV2	TRBJ2-7*01	TRBJ2-7	TRBD1*01	TRBD1	16	22	31	32	5	0	5
353	5.06E-05	TGCAGTGCTAGGTCACAGCCCCTCTCTGGAAACACCATATATTTT	CSARSQPLSGNTIYF	TRBV20-1*06, TRBV20-1*03, TRBV20-1*01, TRBV20-1*04, TRBV20-1*05, TRBV20-1*02, TRBV20-1*07	TRBV20-1	TRBJ1-3*01	TRBJ1-3	TRBD1*01	TRBD1	10	17	21	23	6	1	7
353	5.06E-05	TGTGCCAGCAGTGAATTTTGAGGTAGAATGAAAAACTGTTTTTT	CASSEF*~*NEKLFF	TRBV25-1*01	TRBV25-1	TRBJ1-4*01	TRBJ1-4	TRBD2*02	TRBD2	15	19	22	26	3	3	6
353	5.06E-05	TGTGCCAGCAGGCTAGCGGGAGGAATTCCACGAGCAGTACTTC	CASRLAG~EFHEQYF	TRBV2*01, TRBV2*02, TRBV2*03	TRBV2	TRBJ2-7*01	TRBJ2-7	TRBD2*02	TRBD2	10	12	22	29	1	6	7
353	5.06E-05	TGTGCTAGCAGCTTGGGGGACGGCTCCTACGAGCAGTACTTC	CASSLGDGSYEQYF	TRBV7-7*01	TRBV7-7	TRBJ2-7*01	TRBJ2-7	TRBD1*01, TRBD2*02, TRBD2*01	TRBD1, TRBD2	13	16	20	23	2	2	4
353	5.06E-05	TGTGCCACCAGTGATCCCGGGACGCGAGATGAAGCTTTCTTT	CATSDPGTRDEAFF	TRBV24-1*01	TRBV24-1	TRBJ1-1*01	TRBJ1-1	TRBD1*01, TRBD2*02, TRBD2*01	TRBD1, TRBD2	14	18	22	29	3	6	9
353	5.06E-05	TGTGCCAGCACCCTGGGACAGGCCCAAGAGACCCAGTACTTC	CASTLGQAQETQYF	TRBV7-9*01, TRBV7-9*02	TRBV7-9	TRBJ2-5*01	TRBJ2-5	TRBD1*01	TRBD1	11	14	21	23	2	1	3
353	5.06E-05	TGTGCCAGCAGTGAACCAGGCCGGGGCTCACCCCTCCACTTT	CASSEPGRGSPLHF	TRBV25-1*01	TRBV25-1	TRBJ1-6*01	TRBJ1-6	TRBD1*01, TRBD2*01	TRBD1, TRBD2	14	22	26	27	7	0	7
353	5.06E-05	TGTGCCAGCAGCTTGACAGGGACTTACAACGAGCAGTACTTC	CASSLTGTYNEQYF	TRBV7-8*01, TRBV7-8*03	TRBV7-8	TRBJ2-7*01	TRBJ2-7	TRBD1*01	TRBD1	13	14	20	28	0	7	7
353	5.06E-05	TGTGCCAGCAGCTGGGGAATTGCTAACTATGGCTACACCTTC	CASSWGIANYGYTF	TRBV7-2*04, TRBV7-2*01	TRBV7-2	TRBJ1-2*01	TRBJ1-2	TRBD1*01, TRBD2*02, TRBD2*01	TRBD1, TRBD2	12	14	17	22	1	4	5
353	5.06E-05	TGCAGTGCGGTTCGGACTAGCGGGATTCGCGAGCAGTACTTC	CSAVRTSGIREQYF	TRBV20-1*06, TRBV20-1*03, TRBV20-1*01, TRBV20-1*04, TRBV20-1*05, TRBV20-1*02, TRBV20-1*07	TRBV20-1	TRBJ2-7*01	TRBJ2-7	TRBD2*02	TRBD2	7	13	24	29	5	4	9
353	5.06E-05	TGTGCCAGCAGCAAGACAGGGAGCCAGCCCCAGCATTTT	CASSKTGSQPQHF	TRBV7-2*04, TRBV7-2*01	TRBV7-2	TRBJ1-5*01	TRBJ1-5	TRBD1*01	TRBD1	11	14	20	24	2	3	5
353	5.06E-05	TGCAGTGCTAGGACAGGAATTCCACTCGAGCAGTACTTC	CSARTGIPLEQYF	TRBV20-1*06, TRBV20-1*03, TRBV20-1*01, TRBV20-1*04, TRBV20-1*05, TRBV20-1*02, TRBV20-1*07	TRBV20-1	TRBJ2-7*01	TRBJ2-7	TRBD1*01	TRBD1	10	11	16	26	0	9	9
353	5.06E-05	TGCAGCGGGGGACAGGGAGTTAGCTATGGCTACACCTTC	CSGGQGVSYGYTF	TRBV29-1*03	TRBV29-1	TRBJ1-2*01	TRBJ1-2	TRBD1*01	TRBD1	10	11	16	23	0	6	6
353	5.06E-05	TGTGCCATCCCTAGGAGGGTCAGAGACCCAGTACTTC	CAIPRR~SETQYF	TRBV10-3*01, TRBV10-3*02	TRBV10-3	TRBJ2-5*01	TRBJ2-5	TRBD2*02	TRBD2	8	13	18	21	4	2	6
353	5.06E-05	TGTGCCAGCAGCTTAGCGCTCACTGAAGCTTTCTTT	CASSLALTEAFF	TRBV7-9*01, TRBV7-9*02	TRBV7-9	TRBJ1-1*01	TRBJ1-1	TRBD2*02, TRBD2*01	TRBD2	10	13	17	20	2	2	4
353	5.06E-05	TGTGCCAGCAGGAGGGGAATTTACGAGCAGTACTTC	CASRRGIYEQYF	TRBV2*01, TRBV2*02, TRBV2*03	TRBV2	TRBJ2-7*01	TRBJ2-7	TRBD1*01, TRBD2*02	TRBD1, TRBD2	10	12	16	21	1	4	5
353	5.06E-05	TGCAGCGTTGCGCCTAGCGCAAATGAGCAGTTCTTC	CSVAPSANEQFF	TRBV29-1*01	TRBV29-1	TRBJ2-1*01	TRBJ2-1	TRBD2*02, TRBD2*01	TRBD2	9	13	18	21	3	2	5
353	5.06E-05	TGTGCCAGCAGCCGTAAAAGGGGAGCAGTACTTC	CASSRK~GEQYF	TRBV7-2*04, TRBV7-2*01	TRBV7-2	TRBJ2-7*01	TRBJ2-7	TRBD1*01, TRBD2*02	TRBD1, TRBD2	11	18	21	22	6	0	6
353	5.06E-05	TGCAGTGCTAGTGGTGGTTATGGCTACACCTTC	CSASGGYGYTF	TRBV20-1*01, TRBV20-1*04, TRBV20-1*05, TRBV20-1*07	TRBV20-1	TRBJ1-2*01	TRBJ1-2	TRBD1*01, TRBD2*02, TRBD2*01	TRBD1, TRBD2	11	-1	-1	18	-1	-1	6
352	5.05E-05	TGTGCCACCAGTGATGGAATGAGGGGAAATGACCAGCCCCAGCATTTT	CATSDGMRGNDQPQHF	TRBV24-1*01	TRBV24-1	TRBJ1-5*01	TRBJ1-5	TRBD1*01, TRBD2*02	TRBD1, TRBD2	14	21	25	33	6	7	13
352	5.05E-05	TGTGCCAGCAGTGCCAACTAGCGGGAGTCACCGGGGAGCTGTTTTTT	CASSAN*R~VTGELFF	TRBV25-1*01	TRBV25-1	TRBJ2-2*01	TRBJ2-2	TRBD2*02	TRBD2	12	16	26	28	3	1	4
352	5.05E-05	TGCAGTGCTAGAGATCCGGGCAGGGGAGGTGAAAAACTGTTTTTT	CSARDPGRGGEKLFF	TRBV20-1*01, TRBV20-1*05, TRBV20-1*07	TRBV20-1	TRBJ1-4*01	TRBJ1-4	TRBD1*01, TRBD2*02	TRBD1, TRBD2	13	20	25	29	6	3	9
352	5.05E-05	TGCAGTGCTAGAAGGCTGGCAGGGAAGCATTCACCCCTCCACTTT	CSARRLAGKHSPLHF	TRBV20-1*01, TRBV20-1*04, TRBV20-1*05, TRBV20-1*07	TRBV20-1	TRBJ1-6*01	TRBJ1-6	TRBD1*01	TRBD1	11	19	23	28	7	4	11
352	5.05E-05	TGTGCCAGCAGTGAAATGGGGGGCGGCGGAAAACTGTTTTTT	CASSEMGGGGKLFF	TRBV25-1*01	TRBV25-1	TRBJ1-4*01	TRBJ1-4	TRBD1*01, TRBD2*01	TRBD1, TRBD2	14	18	23	29	3	5	8
352	5.05E-05	TGTGCCAGCAGCTTAGCGCGGGGTTGGTACGAGCAGTACTTC	CASSLARGWYEQYF	TRBV7-2*04, TRBV7-2*01	TRBV7-2	TRBJ2-7*01	TRBJ2-7	TRBD2*01	TRBD2	16	17	22	27	0	4	4
352	5.05E-05	TGTGCCAGCAGCCCCGGGCAGGGCGGCCACGAGCAGTACTTC	CASSPGQGGHEQYF	TRBV7-8*01, TRBV7-8*03	TRBV7-8	TRBJ2-7*01	TRBJ2-7	TRBD1*01	TRBD1	12	18	22	28	5	5	10
352	5.05E-05	TGTGCCAGCAGCCGAAACGCGGCAGGACGCGAGCAGTACTTC	CASSRNAAGREQYF	TRBV7-2*04, TRBV7-2*01	TRBV7-2	TRBJ2-7*01	TRBJ2-7	TRBD1*01, TRBD2*02, TRBD2*01	TRBD1, TRBD2	11	24	27	29	12	1	13
352	5.05E-05	TGCAGTGCATTGGACAGCAGGCCTAAGAACGAGCAGTACTTC	CSALDSRPKNEQYF	TRBV20-1*06, TRBV20-1*03, TRBV20-1*01, TRBV20-1*04, TRBV20-1*05, TRBV20-1*02, TRBV20-1*07	TRBV20-1	TRBJ2-7*01	TRBJ2-7	TRBD1*01	TRBD1	7	11	16	28	3	11	14
352	5.05E-05	TGCAGCGTCGATGACAACCTCGGAAGAGAGCCCCAGCATTTT	CSVDDNLGREPQHF	TRBV29-1*01	TRBV29-1	TRBJ1-5*01	TRBJ1-5	TRBD1*01, TRBD2*02	TRBD1, TRBD2	7	12	15	28	4	12	16
352	5.05E-05	TGTGCCACCAGCAGGCGATCGGGGGGATGGGCTTTCTTT	CATSRRSGGWAFF	TRBV15*02	TRBV15	TRBJ1-1*01	TRBJ1-1	TRBD2*01	TRBD2	11	19	25	30	7	4	11
352	5.05E-05	TGTGCCAGTAGTGGACAGGGCGACTCACCCCTCCACTTT	CASSGQGDSPLHF	TRBV19*01, TRBV19*03, TRBV19*02	TRBV19	TRBJ1-6*01	TRBJ1-6	TRBD1*01	TRBD1	11	12	19	24	0	4	4
352	5.05E-05	TGCAGTGCCTCGGGACCGGCTAATTCACCCCTCCACTTT	CSASGPANSPLHF	TRBV20-1*06, TRBV20-1*03, TRBV20-1*01, TRBV20-1*04, TRBV20-1*05, TRBV20-1*02, TRBV20-1*07	TRBV20-1	TRBJ1-6*01	TRBJ1-6	TRBD1*01, TRBD2*02, TRBD2*01	TRBD1, TRBD2	7	11	15	20	3	4	7
352	5.05E-05	TGCAGTGCTAGGGACGTTGCTCCTACGAGCAGTACTTC	CSARDV~SYEQYF	TRBV20-1*01, TRBV20-1*04, TRBV20-1*05, TRBV20-1*07	TRBV20-1	TRBJ2-7*01	TRBJ2-7	TRBD1*01, TRBD2*02, TRBD2*01	TRBD1, TRBD2	10	11	14	19	0	4	4
352	5.05E-05	TGTGCCAGCAGTTTTCGGGACAATGAGCAGTTCTTC	CASSFRDNEQFF	TRBV2*01, TRBV2*02, TRBV2*03	TRBV2	TRBJ2-1*01	TRBJ2-1	TRBD2*02, TRBD2*01	TRBD2	11	15	18	19	3	0	3
352	5.05E-05	TGCAGCGTCGGGACAGGGGCCTACGAGCAGTACTTC	CSVGTGAYEQYF	TRBV29-1*01	TRBV29-1	TRBJ2-7*01	TRBJ2-7	TRBD1*01	TRBD1	7	9	18	19	1	0	1
352	5.05E-05	TGCAGTGCTAGCGGGAGATACGAGCAGTACTTC	CSASGRYEQYF	TRBV20-1*01, TRBV20-1*04, TRBV20-1*05, TRBV20-1*07	TRBV20-1	TRBJ2-7*01	TRBJ2-7	TRBD2*02	TRBD2	10	11	16	18	0	1	1
351	5.03E-05	TGTGCCAGCAGTGAATCTAAAGGCAATACAGGACGTAAGAGACCCAGTACTTC	CASSESKGN~RT*ETQYF	TRBV25-1*01	TRBV25-1	TRBJ2-5*01	TRBJ2-5	TRBD1*01	TRBD1	15	27	31	36	11	4	15
351	5.03E-05	TGTGCCACCAGCAGAGATCTCGTAGGGAGAGGGGGAAACACCATATATTTT	CATSRDLVGRGGNTIYF	TRBV15*02	TRBV15	TRBJ1-3*01	TRBJ1-3	TRBD2*02	TRBD2	11	28	32	33	16	0	16
351	5.03E-05	TGTGCCACCAGCACCGACAGGGGCTCAGGAAACACCATATATTTT	CATSTDRGSGNTIYF	TRBV15*02	TRBV15	TRBJ1-3*01	TRBJ1-3	TRBD1*01	TRBD1	11	15	22	23	3	0	3
351	5.03E-05	TGTGCCAGCAGTGTCTGGGGGGGACCAGAGACCCAGTACTTC	CASSVWGGPETQYF	TRBV25-1*01	TRBV25-1	TRBJ2-5*01	TRBJ2-5	TRBD2*01	TRBD2	12	16	22	26	3	3	6
351	5.03E-05	TGTGCCAGCAGCTTAGAGGGCATCCCGGTCGAGCAGTACTTC	CASSLEGIPVEQYF	TRBV7-8*01	TRBV7-8	TRBJ2-7*01	TRBJ2-7	TRBD2*02	TRBD2	15	22	26	29	6	2	8
351	5.03E-05	TGTGCCAGCAGCTACGGGCAAGCCGTGGAAGAGCAGTACTTC	CASSYGQAVEEQYF	TRBV7-8*01, TRBV7-8*03	TRBV7-8	TRBJ2-7*01	TRBJ2-7	TRBD1*01, TRBD2*02, TRBD2*01	TRBD1, TRBD2	12	15	18	30	2	11	13
351	5.03E-05	TGCGCCAGCAGGGGGACAGGTGGACCCGATGGCTACACCTTC	CASRGTGGPDGYTF	TRBV10-2*01	TRBV10-2	TRBJ1-2*01	TRBJ1-2	TRBD1*01	TRBD1	10	12	19	28	1	8	9
351	5.03E-05	TGTGCCAGCAGCAGGACTAGGCAGGACGAGCAGTACTTC	CASSRTRQDEQYF	TRBV7-3*05, TRBV7-3*01	TRBV7-3	TRBJ2-7*01	TRBJ2-7	TRBD2*02, TRBD2*01	TRBD2	11	13	19	25	1	5	6
351	5.03E-05	TGCAGTGCTATGAGCTCCTATAATTCACCCCTCCACTTT	CSAMSSYNSPLHF	TRBV20-1*06, TRBV20-1*03, TRBV20-1*01, TRBV20-1*04, TRBV20-1*05, TRBV20-1*02, TRBV20-1*07	TRBV20-1	TRBJ1-6*01	TRBJ1-6	TRBD2*02	TRBD2	9	11	13	14	1	0	1
351	5.03E-05	TGCAGTGCTAGGGACAGGACAACCTACGAGCAGTACTTC	CSARDRTTYEQYF	TRBV20-1*01, TRBV20-1*04, TRBV20-1*05, TRBV20-1*07	TRBV20-1	TRBJ2-7*01	TRBJ2-7	TRBD1*01	TRBD1	10	11	17	22	0	4	4
351	5.03E-05	TGCAGTGCTAGACTAGCGGGTAGCGACGAGCAGTACTTC	CSARLAGSDEQYF	TRBV20-1*01, TRBV20-1*04, TRBV20-1*05, TRBV20-1*07	TRBV20-1	TRBJ2-7*01	TRBJ2-7	TRBD2*02, TRBD2*01	TRBD2	11	12	19	25	0	5	5
351	5.03E-05	TGCAGTGCTAGAGTGGGGGCAATCTACGAGCAGTACTTC	CSARVGAIYEQYF	TRBV20-1*01, TRBV20-1*04, TRBV20-1*05, TRBV20-1*07	TRBV20-1	TRBJ2-7*01	TRBJ2-7	TRBD1*01	TRBD1	12	14	19	23	1	3	4
350	5.02E-05	TGTGCCAGCAGTGAATATTTCGGGCAGTAGGGGATAGTATGAACACTGAAGCTTTCTTT	CASSEYFGQ*~DSMNTEAFF	TRBV25-1*01	TRBV25-1	TRBJ1-1*01	TRBJ1-1	TRBD1*01	TRBD1	16	28	32	39	11	6	17
350	5.02E-05	TGTGCCAGCAGTGAATACCCAATCGGTCTTCGGCAGAAGATACCTACGAGCAGTACTTC	CASSEYPIGL~AEDTYEQYF	TRBV25-1*01	TRBV25-1	TRBJ2-7*01	TRBJ2-7	TRBD1*01, TRBD2*02, TRBD2*01	TRBD1, TRBD2	16	33	35	42	16	6	22
350	5.02E-05	TGTGCCATCAGGCGAGGAACGGGGATTCCCTACGAGCAGTACTTC	CAIRRGTGIPYEQYF	TRBV10-3*01, TRBV10-3*02	TRBV10-3	TRBJ2-7*01	TRBJ2-7	TRBD2*01	TRBD2	10	19	23	28	8	4	12
350	5.02E-05	TGTGCCAGCAGCTCTGGGTACTCCTATAATTCACCCCTCCACTTT	CASSSGYSYNSPLHF	TRBV7-2*04, TRBV7-2*01	TRBV7-2	TRBJ1-6*01	TRBJ1-6	TRBD1*01, TRBD2*02, TRBD2*01	TRBD1, TRBD2	12	15	17	20	2	2	4
350	5.02E-05	TGTGCCAGCAGCCCCGGGACAGGGGAAGTTCAGCCCCAGCATTTT	CASSPGTGEVQPQHF	TRBV6-5*01	TRBV6-5	TRBJ1-5*01	TRBJ1-5	TRBD1*01	TRBD1	11	15	24	29	3	4	7
350	5.02E-05	TGTGCCATCAGGCACCTCTGAAACTTACTATGGCTACACCTTC	CAIRHL*~TYYGYTF	TRBV10-3*01, TRBV10-3*02	TRBV10-3	TRBJ1-2*01	TRBJ1-2	TRBD2*02	TRBD2	10	14	17	26	3	8	11
350	5.02E-05	TGCAGTGCTAGAGATACGGCAGACCTTCATGGCTACACCTTC	CSARDTADLHGYTF	TRBV20-1*01, TRBV20-1*05, TRBV20-1*07	TRBV20-1	TRBJ1-2*01	TRBJ1-2	TRBD1*01, TRBD2*02, TRBD2*01	TRBD1, TRBD2	13	21	23	28	7	4	11
350	5.02E-05	TGCAGTGCACGACCTCCGGGAGATAATTCACCCCTCCACTTT	CSARPPGDNSPLHF	TRBV20-1*06, TRBV20-1*03, TRBV20-1*01, TRBV20-1*04, TRBV20-1*05, TRBV20-1*02, TRBV20-1*07	TRBV20-1	TRBJ1-6*01	TRBJ1-6	TRBD2*02	TRBD2	7	16	21	22	8	0	8
350	5.02E-05	TGTGCCAGCAGCTTAGATAGCAATCAGCCCCAGCATTTT	CASSLDSNQPQHF	TRBV7-6*01	TRBV7-6	TRBJ1-5*01	TRBJ1-5			15	-1	-1	17	-1	-1	1
350	5.02E-05	TGCAGCACACACGAGGGAGGGGACGGGGAGCTGTTTTTT	CSTHEGGDGELFF	TRBV29-1*01, TRBV29-1*03	TRBV29-1	TRBJ2-2*01	TRBJ2-2	TRBD2*02	TRBD2	5	14	20	23	8	2	10
350	5.02E-05	TGTGCCAGCAATAATAACTACGAGCAGTACTTC	CASNNNYEQYF	TRBV7-2*04, TRBV7-2*01	TRBV7-2	TRBJ2-7*01	TRBJ2-7	TRBD2*02, TRBD2*01	TRBD2	9	-1	-1	17	-1	-1	7
349	5.00E-05	TGTGCCATCAGTCCGACTTAACTAGCGGGAGCGTGGGAGCAGTACTTC	CAISPT*LAGAWEQYF	TRBV10-3*01, TRBV10-3*02	TRBV10-3	TRBJ2-7*01	TRBJ2-7	TRBD2*02	TRBD2	11	20	30	36	8	5	13
349	5.00E-05	TGTGCCAGCAGCGAGGCGGGACTAGCAAACTACGAGCAGTACTTC	CASSEAGLANYEQYF	TRBV2*01, TRBV2*03	TRBV2	TRBJ2-7*01	TRBJ2-7	TRBD2*02, TRBD2*01	TRBD2	10	17	25	29	6	3	9
349	5.00E-05	TGTGCCAGCAGTGAGGGGGGTTATAATTCACCCCTCCACTTT	CASSEGGYNSPLHF	TRBV2*01, TRBV2*03	TRBV2	TRBJ1-6*01	TRBJ1-6	TRBD2*01	TRBD2	13	14	19	21	0	1	1
349	5.00E-05	TGTGCCAGCAATTCGGTACGTCTTGGTGAAAAACTGTTTTTT	CASNSVRLGEKLFF	TRBV2*01, TRBV2*02, TRBV2*03	TRBV2	TRBJ1-4*01	TRBJ1-4	TRBD1*01, TRBD2*02, TRBD2*01	TRBD1, TRBD2	9	19	21	26	9	4	13
349	5.00E-05	TGTGCCAGCAAACAGGGGTTCGGCAATCAGCCCCAGCATTTT	CASKQGFGNQPQHF	TRBV2*01, TRBV2*02, TRBV2*03	TRBV2	TRBJ1-5*01	TRBJ1-5	TRBD1*01	TRBD1	9	11	17	22	1	4	5
349	5.00E-05	TGCAGTGCTAGAGGGGAGGCGTACTACAATGAGCAGTTCTTC	CSARGEAYYNEQFF	TRBV20-1*01, TRBV20-1*04, TRBV20-1*05, TRBV20-1*07	TRBV20-1	TRBJ2-1*01	TRBJ2-1	TRBD2*02	TRBD2	12	13	18	23	0	4	4
349	5.00E-05	TGCAGTGCTAGAGATTGGGCTAGCTCCTACGAGCAGTACTTC	CSARDWASSYEQYF	TRBV20-1*01, TRBV20-1*05, TRBV20-1*07	TRBV20-1	TRBJ2-7*01	TRBJ2-7	TRBD2*02, TRBD2*01	TRBD2	13	18	22	23	4	0	4
349	5.00E-05	TGTGCCAGCAGCCTCCGGGACAGGAAACACCATATATTTT	CASSLRD~GNTIYF	TRBV7-6*01, TRBV7-6*02	TRBV7-6	TRBJ1-3*01	TRBJ1-3	TRBD1*01	TRBD1	11	16	21	22	4	0	4
349	5.00E-05	TGTGCCAGCAGCTTAGCGGGAGGGAACGAGCAGTACTTC	CASSLAGGNEQYF	TRBV7-9*01, TRBV7-9*02	TRBV7-9	TRBJ2-7*01	TRBJ2-7	TRBD2*02	TRBD2	16	17	23	25	0	1	1
349	5.00E-05	TGTGCCAGCAGGGGGGACGGGGGTCAGCCCCAGCATTTT	CASRGDGGQPQHF	TRBV2*01, TRBV2*02, TRBV2*03	TRBV2	TRBJ1-5*01	TRBJ1-5	TRBD2*01	TRBD2	10	17	22	23	6	0	6
349	5.00E-05	TGCAGTGCTAGTTTTCTGGCTAACTATGGCTACACCTTC	CSASFLANYGYTF	TRBV20-1*01, TRBV20-1*04, TRBV20-1*05, TRBV20-1*07	TRBV20-1	TRBJ1-2*01	TRBJ1-2	TRBD1*01	TRBD1	11	15	17	19	3	1	4
349	5.00E-05	TGCAGTGCTAGGGGCGAGGGCACCTACGAGCAGTACTTC	CSARGEGTYEQYF	TRBV20-1*01, TRBV20-1*04, TRBV20-1*05, TRBV20-1*07	TRBV20-1	TRBJ2-7*01	TRBJ2-7	TRBD2*02	TRBD2	10	15	19	22	4	2	6
349	5.00E-05	TGTGCCAGCAGCTTAGGGGGGAACGAGCAGTACTTC	CASSLGGNEQYF	TRBV7-2*04, TRBV7-2*01	TRBV7-2	TRBJ2-7*01	TRBJ2-7	TRBD1*01, TRBD2*01	TRBD1, TRBD2	15	16	20	27	0	6	6
349	5.00E-05	TGCAGTGCCGAGAAGACTACCTACGAGCAGTACTTC	CSAEKTTYEQYF	TRBV20-1*06, TRBV20-1*03, TRBV20-1*01, TRBV20-1*04, TRBV20-1*05, TRBV20-1*02, TRBV20-1*07	TRBV20-1	TRBJ2-7*01	TRBJ2-7	TRBD2*02, TRBD2*01	TRBD2	7	14	18	19	6	0	6
349	5.00E-05	TGTGCCAGCAGACTTGGAAAACTGTTTTTT	CASRLGKLFF	TRBV2*01, TRBV2*02, TRBV2*03	TRBV2	TRBJ1-4*01	TRBJ1-4	TRBD2*02, TRBD2*01	TRBD2	10	11	13	17	0	3	3
348	4.99E-05	TGTGCCAGTAGGGACAGGGAGTAGGGCTCTGGGGCCAACGTCCTGACTTTC	CASRDRE*GSGANVLTF	TRBV19*01, TRBV19*03, TRBV19*02	TRBV19	TRBJ2-6*01	TRBJ2-6	TRBD1*01	TRBD1	10	11	18	26	0	7	7
348	4.99E-05	TGTGCCACCAGCAGAAATCCAGGGTTCGGTCAGCCCCAGCATTTT	CATSRNPGFGQPQHF	TRBV15*02	TRBV15	TRBJ1-5*01	TRBJ1-5	TRBD1*01	TRBD1	11	19	23	29	7	5	12
348	4.99E-05	TGTGCCAGCAGTGGAGAGGGAGTACGGACCGGGGAGCTGTTTTTT	CASSGEGVRTGELFF	TRBV25-1*01	TRBV25-1	TRBJ2-2*01	TRBJ2-2	TRBD2*02	TRBD2	12	17	21	27	4	5	9
348	4.99E-05	TGCAGTGCTGTAGACAGGGCGGGTGCTGACGAGCAGTACTTC	CSAVDRAGADEQYF	TRBV20-1*06, TRBV20-1*03, TRBV20-1*01, TRBV20-1*04, TRBV20-1*05, TRBV20-1*02, TRBV20-1*07	TRBV20-1	TRBJ2-7*01	TRBJ2-7	TRBD1*01	TRBD1	8	12	18	28	3	9	12
348	4.99E-05	TGCAGCGTTGAAGTTGGACAGGGGGTTAGTGAGCAGTTCTTC	CSVEVGQGVSEQFF	TRBV29-1*01	TRBV29-1	TRBJ2-1*01	TRBJ2-1	TRBD1*01	TRBD1	12	15	24	29	2	4	6
348	4.99E-05	TGTGCCAGCAGCCCCGTGGCGAGGGACGAGCAGTACTTC	CASSPVARDEQYF	TRBV7-9*03, TRBV7-9*01, TRBV7-9*04, TRBV7-9*02	TRBV7-9	TRBJ2-7*01	TRBJ2-7	TRBD2*02	TRBD2	11	20	24	25	8	0	8
348	4.99E-05	TGTGCCAGCAGTACCTGAGCTACGGTGAGCAGTACTTC	CASST*~YGEQYF	TRBV6-1*01	TRBV6-1	TRBJ2-7*01	TRBJ2-7	TRBD1*01, TRBD2*02, TRBD2*01	TRBD1, TRBD2	11	13	16	26	1	9	10
348	4.99E-05	TGTGCCAGCAGTCGGGATGGGGGACAGCTGTTTTTT	CASSRDGGQLFF	TRBV2*01, TRBV2*02, TRBV2*03	TRBV2	TRBJ1-4*01	TRBJ1-4	TRBD1*01	TRBD1	11	20	26	27	8	0	8
348	4.99E-05	TGCAGCGTTGACCAGGGCGGGGAAAAACTGTTTTTT	CSVDQGGEKLFF	TRBV29-1*01	TRBV29-1	TRBJ1-4*01	TRBJ1-4	TRBD1*01, TRBD2*02, TRBD2*01	TRBD1, TRBD2	10	12	16	21	1	4	5
347	4.98E-05	TGTGCCACCAGCAGAAGGGGGTCAAGCGGGAACTCCTACGAGCAGTACTTC	CATSRRGSSGNSYEQYF	TRBV15*02	TRBV15	TRBJ2-7*01	TRBJ2-7	TRBD2*02	TRBD2	14	24	30	32	9	1	10
347	4.98E-05	TGTGCCACCAGTGATAGCTCTACAGTCACAGATACGCAGTATTTT	CATSDSSTVTDTQYF	TRBV24-1*01	TRBV24-1	TRBJ2-3*01	TRBJ2-3	TRBD1*01	TRBD1	10	21	24	26	10	1	11
347	4.98E-05	TGTGCCACCAGCAGAGCATATGGGATCGGAGATACGCAGTATTTT	CATSRAYGIGDTQYF	TRBV15*02	TRBV15	TRBJ2-3*01	TRBJ2-3	TRBD1*01, TRBD2*02, TRBD2*01	TRBD1, TRBD2	11	21	24	29	9	4	13
347	4.98E-05	TGTGCCAGCATCACAGGATACTCTGGAAACACCATATATTTT	CASITGYSGNTIYF	TRBV2*01, TRBV2*02, TRBV2*03	TRBV2	TRBJ1-3*01	TRBJ1-3	TRBD1*01	TRBD1	9	12	16	20	2	3	5
347	4.98E-05	TGTGCCAGCAGTGAGTTGGGACAGAACTATGGCTACACCTTC	CASSELGQNYGYTF	TRBV2*01, TRBV2*02, TRBV2*03	TRBV2	TRBJ1-2*01	TRBJ1-2	TRBD1*01	TRBD1	13	17	23	24	3	0	3
347	4.98E-05	TGTGCCAGCAGCTTAGCCCCAGCTAACTATGGCTACACCTTC	CASSLAPANYGYTF	TRBV7-2*04, TRBV7-2*01	TRBV7-2	TRBJ1-2*01	TRBJ1-2	TRBD1*01, TRBD2*02, TRBD2*01	TRBD1, TRBD2	16	19	21	22	2	0	2
347	4.98E-05	TGCGCCAGCAGCCAAAGGACAGGGGGCGACGAGCAGTACTTC	CASSQRTGGDEQYF	TRBV4-3*01	TRBV4-3	TRBJ2-7*01	TRBJ2-7	TRBD1*01	TRBD1	14	16	26	28	1	1	2
347	4.98E-05	TGTGCCAGCAGCTTAACTGGTGGAGAGGGCTACACCTTC	CASSLTGGEGYTF	TRBV7-8*01	TRBV7-8	TRBJ1-2*01	TRBJ1-2	TRBD2*02	TRBD2	14	21	24	27	6	2	8
347	4.98E-05	TGCAGCGTTGGACGGAGACTCAACACTGAAGCTTTCTTT	CSVGRRLNTEAFF	TRBV29-1*01	TRBV29-1	TRBJ1-1*01	TRBJ1-1	TRBD2*02, TRBD2*01	TRBD2	9	16	19	21	6	1	7
347	4.98E-05	TGCAGCTGCACTTCAAACCACTACGAGCAGTACTTC	CSCTSNHYEQYF	TRBV20-1*06, TRBV20-1*03, TRBV20-1*01, TRBV20-1*04, TRBV20-1*05, TRBV20-1*02, TRBV20-1*07	TRBV20-1	TRBJ2-7*01	TRBJ2-7	TRBD1*01, TRBD2*02, TRBD2*01	TRBD1, TRBD2	4	5	7	20	0	12	12
347	4.98E-05	TGCAGTGCTGACAAGAGACCCAGTACTTC	CSADK~TQYF	TRBV20-1*06, TRBV20-1*03, TRBV20-1*01, TRBV20-1*04, TRBV20-1*05, TRBV20-1*02, TRBV20-1*07	TRBV20-1	TRBJ2-5*01	TRBJ2-5	TRBD1*01	TRBD1	8	-1	-1	11	-1	-1	2
347	4.98E-05	TGCAGCTCCCACAAAGGAGCTTTCTTT	CSSHKGAFF	TRBV29-1*01, TRBV29-1*03	TRBV29-1	TRBJ1-1*01	TRBJ1-1	TRBD1*01, TRBD2*02, TRBD2*01	TRBD1, TRBD2	5	6	9	17	0	7	7
346	4.96E-05	TGTGCCAGCAGTGCCCGGGACAGTGGAAGATATGGCTACACCTTC	CASSARDSGRYGYTF	TRBV2*01, TRBV2*02, TRBV2*03	TRBV2	TRBJ1-2*01	TRBJ1-2	TRBD1*01	TRBD1	12	16	22	30	3	7	10
346	4.96E-05	TGTGCCAGCAGCTTAGACCACCGGGCCAATGGAGAGCAGTACTTC	CASSLDHRANGEQYF	TRBV7-6*01	TRBV7-6	TRBJ2-7*01	TRBJ2-7	TRBD1*01, TRBD2*02, TRBD2*01	TRBD1, TRBD2	15	22	25	33	6	7	13
346	4.96E-05	TGCGCCAGCAGCTTTGGGGTGCAGGGGGACACTGAAGCTTTCTTT	CASSFGVQGDTEAFF	TRBV5-1*01	TRBV5-1	TRBJ1-1*01	TRBJ1-1	TRBD1*01	TRBD1	13	21	27	28	7	0	7
346	4.96E-05	TGTGCCAGCAGTGGACAGGGGGCTAACTATGGCTACACCTTC	CASSGQGANYGYTF	TRBV2*01, TRBV2*03	TRBV2	TRBJ1-2*01	TRBJ1-2	TRBD1*01	TRBD1	12	13	21	22	0	0	0
346	4.96E-05	TGCGCCAGCAGTGAGTGGGCCATGAACTACGAGCAGTACTTC	CASSEWAMNYEQYF	TRBV10-2*01	TRBV10-2	TRBJ2-7*01	TRBJ2-7	TRBD1*01	TRBD1	15	16	19	26	0	6	6
346	4.96E-05	TGCAGTGCTAGAGTACCACAGGGGGAAGGGCTACACCTTC	CSARVPQ~GKGYTF	TRBV20-1*01, TRBV20-1*04, TRBV20-1*05, TRBV20-1*07	TRBV20-1	TRBJ1-2*01	TRBJ1-2	TRBD1*01	TRBD1	12	17	24	28	4	3	7
346	4.96E-05	TGTGCCTCCCCCCCGGGGTGGGCGGACGCAGTATTTT	CASPPG~GRTQYF	TRBV24-1*01	TRBV24-1	TRBJ2-3*01	TRBJ2-3	TRBD2*01	TRBD2	5	7	14	25	1	10	11
346	4.96E-05	TGCAGTGCTTTAGCGGGAGAGGCACGAGCAGTACTTC	CSALAG~RHEQYF	TRBV20-1*06, TRBV20-1*03, TRBV20-1*01, TRBV20-1*04, TRBV20-1*05, TRBV20-1*02, TRBV20-1*07	TRBV20-1	TRBJ2-7*01	TRBJ2-7	TRBD2*02	TRBD2	8	10	18	23	1	4	5
345	4.95E-05	TGCGCCAGCATTGTGGACGGAAGGTAGGGCAACCTACGAGCAGTACTTC	CASIVDGR~RATYEQYF	TRBV10-1*01	TRBV10-1	TRBJ2-7*01	TRBJ2-7	TRBD1*01, TRBD2*02, TRBD2*01	TRBD1, TRBD2	9	25	28	32	15	3	18
345	4.95E-05	TGTGCCACCAGCATAGCTAGCGGGGCCCTTCTGCGGGAGCAGTACTTC	CATSIASGALLREQYF	TRBV15*02	TRBV15	TRBJ2-7*01	TRBJ2-7	TRBD2*01	TRBD2	11	16	24	36	4	11	15
345	4.95E-05	TGTGCCACCAGCAAAGACGGAGGACCTGGAGATGGCTACACCTTC	CATSKDGGPGDGYTF	TRBV15*02	TRBV15	TRBJ1-2*01	TRBJ1-2	TRBD2*02	TRBD2	11	18	22	31	6	8	14
345	4.95E-05	TGTGCCAGCAGCCCTTCGGACAGGGGGAATTCACCCCTCCACTTT	CASSPSDRGNSPLHF	TRBV7-9*03, TRBV7-9*01, TRBV7-9*04, TRBV7-9*02	TRBV7-9	TRBJ1-6*01	TRBJ1-6	TRBD1*01	TRBD1	11	17	26	27	5	0	5
345	4.95E-05	TGCAGTGCAATTCCCGGGACAGGGAGGGCTTCACCCCTCCACTTT	CSAIPGTGRASPLHF	TRBV20-1*01, TRBV20-1*04, TRBV20-1*05, TRBV20-1*07	TRBV20-1	TRBJ1-6*01	TRBJ1-6	TRBD1*01	TRBD1	7	15	23	29	7	5	12
345	4.95E-05	TGTGCCAGCAGCTCTCGACAGGGGGCAATTCACCCCTCCACTTT	CASSSRQ~GNSPLHF	TRBV7-9*01, TRBV7-3*05, TRBV7-9*04, TRBV7-9*02, TRBV7-3*01	TRBV7-9, TRBV7-3	TRBJ1-6*01	TRBJ1-6	TRBD1*01	TRBD1	12	16	25	26	3	0	3
345	4.95E-05	TGTGCCACCAGTGATGGGGGGGGTAAACAGCCCCAGCATTTT	CATSDGGGKQPQHF	TRBV24-1*01	TRBV24-1	TRBJ1-5*01	TRBJ1-5	TRBD2*01	TRBD2	14	16	22	27	1	4	5
345	4.95E-05	TGTGCCAGCACCGATACAGCCAGGGATCAGCCCCAGCATTTT	CASTDTARDQPQHF	TRBV7-2*04, TRBV7-2*01	TRBV7-2	TRBJ1-5*01	TRBJ1-5	TRBD1*01	TRBD1	9	20	24	25	10	0	10
345	4.95E-05	TGTGCCAGCAGTGACGCAGGACCCGGCAGCGAGCAGTACTTC	CASSDAGPGSEQYF	TRBV2*01, TRBV2*03	TRBV2	TRBJ2-7*01	TRBJ2-7	TRBD1*01, TRBD2*02, TRBD2*01	TRBD1, TRBD2	13	18	21	29	4	7	11
345	4.95E-05	TGTGCCAGCAGTGACAGGGGGGTTGGTCAGCCCCAGCATTTT	CASSDRGVGQPQHF	TRBV2*01, TRBV2*02, TRBV2*03	TRBV2	TRBJ1-5*01	TRBJ1-5	TRBD1*01	TRBD1	13	14	20	26	0	5	5
345	4.95E-05	TGTGCCAGCAGTGAAGGGAGGGCTGGAAACACCATATATTTT	CASSEGRAGNTIYF	TRBV2*01, TRBV2*03	TRBV2	TRBJ1-3*01	TRBJ1-3	TRBD2*02	TRBD2	15	16	21	22	0	0	0
345	4.95E-05	TGTGCCAGTAGTCGTCCGACAGTTCCTACGAGCAGTACTTC	CASSRPT~SYEQYF	TRBV19*01, TRBV19*03, TRBV19*02	TRBV19	TRBJ2-7*01	TRBJ2-7	TRBD1*01	TRBD1	11	17	21	23	5	1	6
345	4.95E-05	TGTGCCAGCGAGGGAGACTTCTCAGGGGAGCAGTACTTC	CASEGDFSGEQYF	TRBV10-3*01, TRBV10-3*02	TRBV10-3	TRBJ2-7*01	TRBJ2-7	TRBD1*01, TRBD2*02	TRBD1, TRBD2	6	22	26	27	15	0	15
345	4.95E-05	TGTGCCAGCAGTGGGGGACAGAATCAGCCCCAGCATTTT	CASSGGQNQPQHF	TRBV2*01, TRBV2*02, TRBV2*03	TRBV2	TRBJ1-5*01	TRBJ1-5	TRBD1*01	TRBD1	12	14	20	21	1	0	1
345	4.95E-05	TGTGCCAGCAGCTGGTCTGATACCTACGAGCAGTACTTC	CASSWSDTYEQYF	TRBV7-2*04, TRBV7-2*01	TRBV7-2	TRBJ2-7*01	TRBJ2-7	TRBD1*01, TRBD2*02, TRBD2*01	TRBD1, TRBD2	12	16	18	22	3	3	6
345	4.95E-05	TGCGCCAGCAGTGAGTCCGGGACTAGCTTGCAGTACTTC	CASSESGTSLQYF	TRBV10-1*01	TRBV10-1	TRBJ2-7*01	TRBJ2-7	TRBD2*02, TRBD2*01	TRBD2	16	18	26	29	1	2	3
345	4.95E-05	TGCAGTGCCAAGACTAGCGTGGCAGATACGCAGTATTTT	CSAKTSVADTQYF	TRBV20-1*06, TRBV20-1*03, TRBV20-1*01, TRBV20-1*04, TRBV20-1*05, TRBV20-1*02, TRBV20-1*07	TRBV20-1	TRBJ2-3*01	TRBJ2-3	TRBD2*02, TRBD2*01	TRBD2	7	11	18	22	3	3	6
345	4.95E-05	TGCAGTGCCAAGACAGGGTCTCTAGAGACCCAGTACTTC	CSAKTGSLETQYF	TRBV20-1*06, TRBV20-1*03, TRBV20-1*01, TRBV20-1*04, TRBV20-1*05, TRBV20-1*02, TRBV20-1*07	TRBV20-1	TRBJ2-5*01	TRBJ2-5	TRBD1*01	TRBD1	7	11	17	23	3	5	8
345	4.95E-05	TGCGCCAGCGGCCGGACAGGCTGGGAGCAGTACTTC	CASGRTGWEQYF	TRBV10-1*02, TRBV10-1*01	TRBV10-1	TRBJ2-7*01	TRBJ2-7	TRBD1*01	TRBD1	8	13	19	24	4	4	8
345	4.95E-05	TGCAGCGTTGCACAGATGATTAATGAGCAGTTCTTC	CSVAQMINEQFF	TRBV29-1*01	TRBV29-1	TRBJ2-1*01	TRBJ2-1	TRBD1*01	TRBD1	9	11	14	21	1	6	7
344	4.93E-05	TGTGCCAGCAGTGTGAAACGGGCGGGCTACGAGCAGTACTTC	CASSVKRAGYEQYF	TRBV2*01, TRBV2*02, TRBV2*03	TRBV2	TRBJ2-7*01	TRBJ2-7	TRBD2*02, TRBD2*01	TRBD2	12	21	25	26	8	0	8
344	4.93E-05	TGCAGTGCTAGGCCCGGGACTAGCGACTACGAGCAGTACTTC	CSARPGTSDYEQYF	TRBV20-1*06, TRBV20-1*03, TRBV20-1*01, TRBV20-1*04, TRBV20-1*05, TRBV20-1*02, TRBV20-1*07	TRBV20-1	TRBJ2-7*01	TRBJ2-7	TRBD2*02, TRBD2*01	TRBD2	10	15	24	26	4	1	5
344	4.93E-05	TGCGCCAGCGACTGCTAGCCGCAACCTACGAGCAGTACTTC	CASDC*P~TYEQYF	TRBV10-1*02, TRBV10-1*01	TRBV10-1	TRBJ2-7*01	TRBJ2-7	TRBD2*02, TRBD2*01	TRBD2	8	14	18	24	5	5	10
344	4.93E-05	TGTGCTAGCAGCTTGGGTACCGGCTACGAGCAGTACTTC	CASSLGTGYEQYF	TRBV7-7*01	TRBV7-7	TRBJ2-7*01	TRBJ2-7	TRBD1*01, TRBD2*02, TRBD2*01	TRBD1, TRBD2	13	14	16	23	0	6	6
344	4.93E-05	TGTGCCAGCAGTGAGGACAAGACCACTGAAGCTTTCTTT	CASSEDKTTEAFF	TRBV2*01, TRBV2*03	TRBV2	TRBJ1-1*01	TRBJ1-1	TRBD1*01	TRBD1	13	14	18	23	0	4	4
344	4.93E-05	TGTGCCAGCACCCCGAGTGGGTACGGCTACACCTTC	CASTPSGYGYTF	TRBV7-9*03, TRBV7-9*01, TRBV7-9*04, TRBV7-9*02	TRBV7-9	TRBJ1-2*01	TRBJ1-2	TRBD2*01	TRBD2	11	18	20	24	6	3	9
[truncated: 30,230 more rows]
