# Supplementary material for: High Throughput Sequencing of T Cell Antigen Receptors Reveals a Conserved TCR Repertoire
Source: Medicine (Baltimore). 2016 Mar 11;95(10):e2839. doi: 10.1097/MD.0000000000002839 (PMC4998859; doi:10.1097/MD.0000000000002839)
Supplement: Supplemental Digital Content [file medi-95-e02839-s004.xls]

MiTCRFullExportV1.1	HomoSapiens	TRB
Read count	Percentage	CDR3 nucleotide sequence	CDR3 amino acid sequence	V alleles	V segments	J alleles	J segments	D alleles	D segments	Last V nucleotide position	First D nucleotide position	Last D nucleotide position	First J nucleotide position	VD insertions	DJ insertions	Total insertions
4	5.73E-07	TGTGCCAGCAGGCTGGGGACAGCCACGGAACAGTATTTT	CASRLGTATEQYF	TRBV5-6*01	TRBV5-6	TRBJ2-3*01	TRBJ2-3	TRBD1*01	TRBD1	10	15	21	30	4	8	12
4	5.73E-07	TGTGCCAGCAGGATAAGTCAAGACACTGAAGCTTTCTTT	CASRISQDTEAFF	TRBV19*01, TRBV19*02	TRBV19	TRBJ1-1*01	TRBJ1-1	TRBD1*01, TRBD2*02, TRBD2*01	TRBD1, TRBD2	7	8	11	22	0	10	10
4	5.73E-07	TGTGCCAGCAAAGCTCCTAGCGGTGGTGAGCAGTTCTTC	CASKAPSGGEQFF	TRBV27*01	TRBV27	TRBJ2-1*01	TRBJ2-1	TRBD2*02, TRBD2*01	TRBD2	9	16	22	26	6	3	9
4	5.73E-07	TGTGCCAGCAAAACCCCTCAAGCAGATACGCAGTATTTT	CASKTPQADTQYF	TRBV28*01	TRBV28	TRBJ2-3*01	TRBJ2-3	TRBD1*01, TRBD2*02	TRBD1, TRBD2	9	13	17	22	3	4	7
4	5.73E-07	TGCGCCAGCAGCCCAACAGGGGGCACTGAAGCTCTCTTT	CASSPTGGTEALF	TRBV4-3*01	TRBV4-3	TRBJ1-1*01	TRBJ1-1	TRBD1*01	TRBD1	12	15	22	23	2	0	2
4	5.73E-07	TGCGCCAGCAGCCAAGATACAGAAGAGACCCAGTACTTC	CASSQDTEETQYF	TRBV4-3*01	TRBV4-3	TRBJ2-5*01	TRBJ2-5	TRBD1*01	TRBD1	16	18	21	22	1	0	1
4	5.73E-07	TGCAGTGCTAGGAGGACGGAGAATCAGCCACAGCATTTT	CSARRTENQPQHF	TRBV20-1*06, TRBV20-1*03, TRBV20-1*01, TRBV20-1*04, TRBV20-1*05, TRBV20-1*02, TRBV20-1*07	TRBV20-1	TRBJ1-5*01	TRBJ1-5	TRBD1*01, TRBD2*02, TRBD2*01	TRBD1, TRBD2	10	13	16	21	2	4	6
4	5.73E-07	TGCAGTGCTAGAGGGACAGGGCCCTACGAGCAGTACTTC	CSARGTGPYEQYF	TRBV20-1*01, TRBV20-1*04, TRBV20-1*05, TRBV20-1*07	TRBV20-1	TRBJ2-7*01	TRBJ2-7	TRBD1*01	TRBD1	12	13	20	22	0	1	1
4	5.73E-07	TGCAGCTTGGGGTTAGCGGGAGACAATGAGCAGTTCTTC	CSLGLAGDNEQFF	TRBV29-1*01	TRBV29-1	TRBJ2-1*01	TRBJ2-1	TRBD2*02	TRBD2	5	13	21	22	7	0	7
4	5.73E-07	TGCAGCGTTGCCCCTTCCCCGGGACAGCCCCAGCATTTT	CSVAPSPGQPQHF	TRBV29-1*01	TRBV29-1	TRBJ1-5*01	TRBJ1-5	TRBD1*01, TRBD2*02, TRBD2*01	TRBD1, TRBD2	9	10	14	24	0	9	9
4	5.73E-07	TGCAGCGTTGAGCGGGACTCCCCAGATACGCAGTACTTC	CSVERDSPDTQYF	TRBV29-1*01	TRBV29-1	TRBJ2-5*01	TRBJ2-5	TRBD2*02, TRBD2*01	TRBD2	10	13	18	30	2	11	13
4	5.73E-07	TGCAGCGTTGAGCGGGAGGGCCAAGAGACCCAGTACTTC	CSVEREGQETQYF	TRBV29-1*01	TRBV29-1	TRBJ2-5*01	TRBJ2-5	TRBD2*02	TRBD2	10	11	19	20	0	0	0
4	5.73E-07	TGTGCCACCCGGGAGGGGAATACAATGAGCAGTTCTTC	CATREG~YNEQFF	TRBV24-1*01	TRBV24-1	TRBJ2-1*01	TRBJ2-1	TRBD2*02	TRBD2	8	9	16	20	0	3	3
4	5.73E-07	TGTGCCAGTAGTATCTCCCAAGACACTAAGCTTTCTTT	CASSIS~RH*AFF	TRBV19*01, TRBV19*02	TRBV19	TRBJ1-1*01	TRBJ1-1	TRBD2*02	TRBD2	13	14	18	27	0	8	8
4	5.73E-07	TGTGCCAGTAGTATATCTCAGGACACTGAAGCTTTTTT	CASSIS~GH*SFF	TRBV19*01, TRBV19*02	TRBV19	TRBJ2-2*01	TRBJ2-2	TRBD1*01	TRBD1	14	20	24	32	5	7	12
4	5.73E-07	TGTGCCAGTAGTATAAGTCAAGACACTGAAGTTTCTTT	CASSIS~RH*SFF	TRBV19*01, TRBV19*02	TRBV19	TRBJ1-1*01	TRBJ1-1	TRBD1*01, TRBD2*02, TRBD2*01	TRBD1, TRBD2	14	21	24	31	6	6	12
4	5.73E-07	TGTGCCAGTAGTATAAGTCAAGACACTAAGCTTTCTTT	CASSIS~RH*AFF	TRBV19*01, TRBV19*02	TRBV19	TRBJ1-1*01	TRBJ1-1	TRBD1*01, TRBD2*02, TRBD2*01	TRBD1, TRBD2	14	21	24	27	6	2	8
4	5.73E-07	TGTGCCAGTAGTATAAGTAAGACACTGAAGCTTTCTTT	CASSIS~DTEAFF	TRBV19*01, TRBV19*02	TRBV19	TRBJ1-1*01	TRBJ1-1	TRBD2*02, TRBD2*01	TRBD2	14	15	17	21	0	3	3
4	5.73E-07	TGTGCCAGCACCCTAGCGCTAACCGGGGAGCTGTTTTT	CASTLA~NRGAVF	TRBV7-6*01	TRBV7-6	TRBJ2-2*01	TRBJ2-2	TRBD2*02, TRBD2*01	TRBD2	9	12	17	33	2	15	17
4	5.73E-07	TGTGCCAGCAGCTTAGCGGGGGGGATGAGCAGTTCTTC	CASSLA~GDEQFF	TRBV11-3*01	TRBV11-3	TRBJ2-1*01	TRBJ2-1	TRBD2*01	TRBD2	15	16	23	24	0	0	0
4	5.73E-07	TGTGCCAGCAGCTTAGAGCGCGCCGGGGAGCTGTTTTT	CASSLE~RRGAVF	TRBV7-2*04, TRBV7-2*01	TRBV7-2	TRBJ2-2*01	TRBJ2-2	TRBD2*02, TRBD2*01	TRBD2	15	25	29	33	9	3	12
4	5.73E-07	TGTGCCAGCAGCTGGGACTTCTACATGAGCAGTTCTTC	CASSWD~LHEQFF	TRBV6-5*01	TRBV6-5	TRBJ2-1*01	TRBJ2-1	TRBD2*02, TRBD2*01	TRBD2	10	13	18	24	2	5	7
4	5.73E-07	TGTGCCAGCAGCCCCTTGGGGGGGGCATTCAGTACTTC	CASSPL~GGIQYF	TRBV7-3*05, TRBV7-3*01	TRBV7-3	TRBJ2-4*01	TRBJ2-4	TRBD2*01	TRBD2	11	18	24	25	6	0	6
4	5.73E-07	TGTGCCAGCAAAGGGGGGAGACAGATACGCAGTATTTT	CASKGG~TDTQYF	TRBV2*01, TRBV2*02, TRBV2*03	TRBV2	TRBJ2-3*01	TRBJ2-3	TRBD1*01, TRBD2*01	TRBD1, TRBD2	9	11	16	20	1	3	4
4	5.73E-07	TGCGCCAGCAGCCCCGGGGGGGATACGGCTACACCTTC	CASSPG~GYGYTF	TRBV5-1*01	TRBV5-1	TRBJ1-2*01	TRBJ1-2	TRBD2*01	TRBD2	11	14	21	26	2	4	6
4	5.73E-07	TGCAGTGCTAGTAGAGCTACTCTGAGGAGCAGTACTTC	CSASRA~SEEQYF	TRBV20-1*01, TRBV20-1*04, TRBV20-1*05, TRBV20-1*07	TRBV20-1	TRBJ2-7*01	TRBJ2-7	TRBD2*02, TRBD2*01	TRBD2	11	15	18	26	3	7	10
4	5.73E-07	TGCAGTGCGAGATGCAGTTGGCTACTGAAGCGTTCTTT	CSARCS~ATEAFF	TRBV20-1*01, TRBV20-1*04, TRBV20-1*05, TRBV20-1*07	TRBV20-1	TRBJ1-1*01	TRBJ1-1	TRBD2*02, TRBD2*01	TRBD2	11	14	16	23	2	6	8
4	5.73E-07	TGTGCCACCAGGGACAGGGCCCTACGAGCAGTACTTC	CATRDR~PYEQYF	TRBV24-1*01	TRBV24-1	TRBJ2-7*01	TRBJ2-7	TRBD1*01	TRBD1	10	11	18	20	0	1	1
4	5.73E-07	TGTGCCACCAGATAATTATAGCGGTGAGCAGTTCTTC	CATR*L~SGEQFF	TRBV27*01	TRBV27	TRBJ2-1*01	TRBJ2-1	TRBD2*02, TRBD2*01	TRBD2	10	18	23	24	7	0	7
4	5.73E-07	TGTGCCAGTACTAAGGGGGGATGAAAAACTGTTTTTT	CASTKG~DEKLFF	TRBV7-6*01, TRBV7-6*02	TRBV7-6	TRBJ1-4*01	TRBJ1-4	TRBD1*01	TRBD1	7	13	18	20	5	1	6
4	5.73E-07	TGTGCCAGCAGCTTAGGGGGGGAACGAGCAGTACTTC	CASSLG~GNEQYF	TRBV7-2*04, TRBV7-2*01	TRBV7-2	TRBJ2-7*01	TRBJ2-7	TRBD2*01	TRBD2	15	16	21	23	0	1	1
4	5.73E-07	TGTGCCAGCAGCTCGACTAGCGGGAGGGCAGTACTTC	CASSST~AGGQYF	TRBV7-2*04, TRBV7-2*01	TRBV7-2	TRBJ2-7*01	TRBJ2-7	TRBD2*02	TRBD2	12	14	26	27	1	0	1
4	5.73E-07	TGTGCCAGCAGATACAGGGGGCACTGAAGCTTTCTTT	CASRYR~GTEAFF	TRBV7-8*01, TRBV7-8*03	TRBV7-8	TRBJ1-1*01	TRBJ1-1	TRBD1*01	TRBD1	10	13	20	21	2	0	2
4	5.73E-07	TGCAGTGCTTATTACCGCCCCCTACGAGCAGTACTTC	CSAYYR~PYEQYF	TRBV20-1*06, TRBV20-1*03, TRBV20-1*01, TRBV20-1*04, TRBV20-1*05, TRBV20-1*02, TRBV20-1*07	TRBV20-1	TRBJ2-7*01	TRBJ2-7	TRBD1*01, TRBD2*02, TRBD2*01	TRBD1, TRBD2	8	16	19	20	7	0	7
4	5.73E-07	TGCAGCGTTGAGGGGGGGGTTCTACGAGCAGTACTTC	CSVEGG~FYEQYF	TRBV29-1*01	TRBV29-1	TRBJ2-7*01	TRBJ2-7	TRBD2*01	TRBD2	10	12	18	21	1	2	3
4	5.73E-07	TGTGCTTGGACGGGCGCTCAGGGTGAGCAGTTCTTC	CAWTGAQGEQFF	TRBV11-2*01	TRBV11-2	TRBJ2-1*01	TRBJ2-1	TRBD1*01	TRBD1	4	18	22	23	13	0	13
4	5.73E-07	TGTGCCTGGGGACAGGGGAATCAGCCCCAGCATTTT	CAWGQGNQPQHF	TRBV30*05	TRBV30	TRBJ1-5*01	TRBJ1-5	TRBD1*01	TRBD1	11	12	17	18	0	0	0
4	5.73E-07	TGTGCCTGGAGTGTACTCCGGGAGACCCAGTACTTC	CAWSVLRETQYF	TRBV30*01	TRBV30	TRBJ2-5*01	TRBJ2-5	TRBD2*02	TRBD2	13	15	18	21	1	2	3
4	5.73E-07	TGTGCCTGGAGTGGGAAGAGATATACGCAGTATTTT	CAWSGKRYTQYF	TRBV30*01	TRBV30	TRBJ2-3*01	TRBJ2-3	TRBD1*01, TRBD2*02, TRBD2*01	TRBD1, TRBD2	12	13	15	22	0	6	6
4	5.73E-07	TGTGCCTGGAGCGGATCCTACAATGAGCAGTTCTTC	CAWSGSYNEQFF	TRBV30*01	TRBV30	TRBJ2-1*01	TRBJ2-1	TRBD1*01, TRBD2*02, TRBD2*01	TRBD1, TRBD2	10	12	14	15	1	0	1
4	5.73E-07	TGTGCCCCAAAGGGGGGGGCTAGAGGCTACACCTTC	CAPKGGARGYTF	TRBV18*01	TRBV18	TRBJ1-2*01	TRBJ1-2	TRBD2*01	TRBD2	5	12	18	24	6	5	11
4	5.73E-07	TGTGCCCGCCGTTTTCGGGACAATGAGCAGTTCTTC	CARRFRDNEQFF	TRBV2*01, TRBV2*02, TRBV2*03	TRBV2	TRBJ2-1*01	TRBJ2-1	TRBD2*02, TRBD2*01	TRBD2	5	15	18	19	9	0	9
4	5.73E-07	TGTGCCCGCCGTCCCTACTCCTACGAGCAGTACTTC	CARRPYSYEQYF	TRBV2*01, TRBV2*02, TRBV2*03	TRBV2	TRBJ2-7*01	TRBJ2-7	TRBD1*01, TRBD2*02, TRBD2*01	TRBD1, TRBD2	5	10	14	17	4	2	6
4	5.73E-07	TGTGCCCGCCGTGACAGGGGGGAAAAACTGTTTTTT	CARRDRGEKLFF	TRBV2*01, TRBV2*02, TRBV2*03	TRBV2	TRBJ1-4*01	TRBJ1-4	TRBD1*01	TRBD1	5	12	20	21	6	0	6
4	5.73E-07	TGTGCCCGCCGTGAACAGGGACGTGGCTACACCTTC	CARREQGRGYTF	TRBV2*01, TRBV2*03	TRBV2	TRBJ1-2*01	TRBJ1-2	TRBD1*01	TRBD1	5	14	19	23	8	3	11
4	5.73E-07	TGTGCCCGCCGTGAAGCAGTATACGAGCAGTACTTC	CARREAVYEQYF	TRBV2*01, TRBV2*03	TRBV2	TRBJ2-7*01	TRBJ2-7	TRBD1*01, TRBD2*02, TRBD2*01	TRBD1, TRBD2	5	16	18	21	10	2	12
4	5.73E-07	TGTGCCCGCCATGGCAATAACTATGGCTACACCTTC	CARHGNNYGYTF	TRBV2*01, TRBV2*02, TRBV2*03	TRBV2	TRBJ1-2*01	TRBJ1-2	TRBD1*01, TRBD2*02, TRBD2*01	TRBD1, TRBD2	5	12	14	17	6	2	8
4	5.73E-07	TGTGCCCGCCAGCGGGAGGATTACGAGCAGTACTTC	CARQREDYEQYF	TRBV2*01, TRBV2*02, TRBV2*03	TRBV2	TRBJ2-7*01	TRBJ2-7	TRBD2*02	TRBD2	5	10	18	21	4	2	6
4	5.73E-07	TGTGCCACCAGTGTGGGAGGAAATGGCGACACCTTC	CATSVGGNGDTF	TRBV24-1*01	TRBV24-1	TRBJ1-2*01	TRBJ1-2	TRBD2*02	TRBD2	12	14	19	22	1	2	3
4	5.73E-07	TGTGCCACATCTTTGAACACAGATACGCAGTATTTT	CATSLNTDTQYF	TRBV28*01	TRBV28	TRBJ2-3*01	TRBJ2-3			6	-1	-1	17	-1	-1	10
4	5.73E-07	TGTGCCAGTAGTATCGGCGACAATGAGCAGTTCTTC	CASSIGDNEQFF	TRBV19*01, TRBV19*02	TRBV19	TRBJ2-1*01	TRBJ2-1	TRBD1*01, TRBD2*02, TRBD2*01	TRBD1, TRBD2	13	15	17	19	1	1	2
4	5.73E-07	TGTGCCAGCTTAGGTATCACCGGGGAGCTGTTTTTT	CASLGITGELFF	TRBV27*01, TRBV28*01	TRBV27, TRBV28	TRBJ2-2*01	TRBJ2-2	TRBD1*01, TRBD2*02, TRBD2*01	TRBD1, TRBD2	8	11	13	17	2	3	5
4	5.73E-07	TGTGCCAGCTCACCTAGGAGGGATGAAGCTTTCTTT	CASSPRRDEAFF	TRBV18*01	TRBV18	TRBJ1-1*01	TRBJ1-1	TRBD2*02	TRBD2	13	16	21	23	2	1	3
4	5.73E-07	TGTGCCAGCTCACCGCGACAGTACGAGCAGTTCTTC	CASSPRQYEQFF	TRBV18*01	TRBV18	TRBJ2-1*01	TRBJ2-1	TRBD1*01	TRBD1	13	16	20	24	2	3	5
4	5.73E-07	TGTGCCAGCTCACCAGGGACAAACCCCAAGTTCTTC	CASSPGTNPKFF	TRBV18*01	TRBV18	TRBJ2-1*01	TRBJ2-1	TRBD1*01	TRBD1	14	15	20	28	0	7	7
4	5.73E-07	TGTGCCAGCACCGCGGCAAAGGATACGCAGTATTTT	CASTAAKDTQYF	TRBV28*01	TRBV28	TRBJ2-3*01	TRBJ2-3	TRBD2*02, TRBD2*01	TRBD2	9	12	15	21	2	5	7
4	5.73E-07	TGTGCCAGCAGTCGTCAGGGTGCGGGCTACACCTTC	CASSRQGAGYTF	TRBV6-5*01	TRBV6-5	TRBJ1-2*01	TRBJ1-2	TRBD1*01	TRBD1	11	15	19	24	3	4	7
4	5.73E-07	TGTGCCAGCAGTCGGTTGGGCGCTGAAGCTTTCTTT	CASSRLGAEAFF	TRBV28*01	TRBV28	TRBJ1-1*01	TRBJ1-1	TRBD1*01	TRBD1	11	17	20	22	5	1	6
4	5.73E-07	TGTGCCAGCAGTACTTTCACAGATACGCAGTATTTT	CASSTFTDTQYF	TRBV28*01	TRBV28	TRBJ2-3*01	TRBJ2-3	TRBD2*02, TRBD2*01	TRBD2	10	12	14	17	1	2	3
4	5.73E-07	TGTGCCAGCAGCTACTTCGGAGGAATTCAGTACTTC	CASSYFGGIQYF	TRBV6-1*01	TRBV6-1	TRBJ2-4*01	TRBJ2-4	TRBD2*02	TRBD2	10	18	22	24	7	1	8
4	5.73E-07	TGTGCCAGCAGCCTTTTAGCGGGTGAGCAGTTCTTC	CASSLLAGEQFF	TRBV3-1*01	TRBV3-1	TRBJ2-1*01	TRBJ2-1	TRBD2*02, TRBD2*01	TRBD2	12	16	22	23	3	0	3
4	5.73E-07	TGTGCCAGCAGCGGGTTGGAAGATACGCAGTATTTT	CASSGLEDTQYF	TRBV9*02, TRBV9*01, TRBV9*03	TRBV9	TRBJ2-3*01	TRBJ2-3	TRBD1*01, TRBD2*02, TRBD2*01	TRBD1, TRBD2	12	17	19	20	4	0	4
4	5.73E-07	TGTGCCAGCAGAGAGTCAGGTAGGGCCCAGCATTTT	CASRESGRAQHF	TRBV28*01	TRBV28	TRBJ1-5*01	TRBJ1-5	TRBD1*01, TRBD2*02, TRBD2*01	TRBD1, TRBD2	10	21	24	25	10	0	10
4	5.73E-07	TGCAGTGCGCGTTCAGGGGGCGCTGAAGCGTTCTTT	CSARSGGAEAFF	TRBV20-1*06, TRBV20-1*03, TRBV20-1*01, TRBV20-1*04, TRBV20-1*05, TRBV20-1*02, TRBV20-1*07	TRBV20-1	TRBJ1-1*01	TRBJ1-1	TRBD1*01	TRBD1	7	13	20	22	5	1	6
4	5.73E-07	TGCAGTGCGAGGCAGGGGGCCTATGGCGACACCTTC	CSARQGAYGDTF	TRBV20-1*01, TRBV20-1*04, TRBV20-1*05, TRBV20-1*07	TRBV20-1	TRBJ1-2*01	TRBJ1-2	TRBD1*01	TRBD1	7	12	19	20	4	0	4
4	5.73E-07	TGCAGTGAGAGGGGAAGGGCTCAAAGAGCGTTCTTT	CSERGRAQRAFF	TRBV20-1*01, TRBV20-1*04, TRBV20-1*05, TRBV20-1*07	TRBV20-1	TRBJ1-1*01	TRBJ1-1	TRBD1*01, TRBD2*02	TRBD1, TRBD2	6	9	13	26	2	12	14
4	5.73E-07	TGCAGCCAAGGTGTCGGCTCCTACGAGCAGTACTTC	CSQGVGSYEQYF	TRBV29-1*01, TRBV29-1*03	TRBV29-1	TRBJ2-7*01	TRBJ2-7	TRBD1*01	TRBD1	5	11	14	17	5	2	7
4	5.73E-07	TGCAGCGTTCCCCAGGACAGTCGTAAAGCTTTCTTT	CSVPQDSRKAFF	TRBV29-1*01, TRBV29-1*03	TRBV29-1	TRBJ1-1*01	TRBJ1-1	TRBD1*01	TRBD1	8	14	19	25	5	5	10
4	5.73E-07	TGCAGCGTTGTCGACGCCAACTATGGCGACACCTTC	CSVVDANYGDTF	TRBV29-1*01	TRBV29-1	TRBJ1-2*01	TRBJ1-2	TRBD1*01, TRBD2*02, TRBD2*01	TRBD1, TRBD2	9	12	14	18	2	3	5
4	5.73E-07	TGTGCCATCAGTGAGTCGGGGAGACCCAGTACTTC	CAISES~ETQYF	TRBV10-3*01, TRBV10-3*02	TRBV10-3	TRBJ2-5*01	TRBJ2-5	TRBD1*01, TRBD2*02, TRBD2*01	TRBD1, TRBD2	16	17	19	20	0	0	0
4	5.73E-07	TGTGCCACAGCGGCCTCGGGGATACGCAGTATTTT	CATAAS~DTQYF	TRBV15*02	TRBV15	TRBJ2-3*01	TRBJ2-3	TRBD2*02, TRBD2*01	TRBD2	7	8	12	20	0	7	7
4	5.73E-07	TGTGCCAGTACTAAGGGGGTTCACCCCTCCACTTT	CASTKG~SPLHF	TRBV7-6*01, TRBV7-6*02	TRBV7-6	TRBJ1-6*01	TRBJ1-6	TRBD1*01	TRBD1	7	13	18	19	5	0	5
4	5.73E-07	TGTGCCAGTACTAAGGGGGTTGGGAGCAGTACTTC	CASTKG~WEQYF	TRBV7-6*01, TRBV7-6*02	TRBV7-6	TRBJ2-7*01	TRBJ2-7	TRBD1*01	TRBD1	7	13	18	23	5	4	9
4	5.73E-07	TGTGCCAGCAGCCAAGGGGGGGTACGCAGTATTTT	CASSQG~GTQYF	TRBV4-2*01	TRBV4-2	TRBJ2-3*01	TRBJ2-3	TRBD2*01	TRBD2	15	16	21	22	0	0	0
4	5.73E-07	TGCAGTGCCAAGACGGGGGTAGGGAAGCTTTCTTT	CSAKTG~REAFF	TRBV20-1*06, TRBV20-1*03, TRBV20-1*01, TRBV20-1*04, TRBV20-1*05, TRBV20-1*02, TRBV20-1*07	TRBV20-1	TRBJ1-1*01	TRBJ1-1	TRBD2*01	TRBD2	7	13	18	23	5	4	9
4	5.73E-07	TGCAGCGTTTCGGGATCGGCTATGGCTACACCTTC	CSVSGS~YGYTF	TRBV29-1*01, TRBV29-1*03	TRBV29-1	TRBJ1-2*01	TRBJ1-2	TRBD2*02	TRBD2	8	10	14	19	1	4	5
4	5.73E-07	TGCAGCGTCCCCCTAGCACAGATACGCAGTATTTT	CSVPLA~DTQYF	TRBV29-1*01, TRBV29-1*03	TRBV29-1	TRBJ2-3*01	TRBJ2-3	TRBD1*01	TRBD1	7	8	13	14	0	0	0
4	5.73E-07	TGCAGCGTGAGGGCTGGCCAGAGACCCAGTACTTC	CSVRAG~ETQYF	TRBV29-1*01, TRBV29-1*03	TRBV29-1	TRBJ2-5*01	TRBJ2-5	TRBD2*02	TRBD2	7	8	12	19	0	6	6
4	5.73E-07	TGTGCTAGCGGGAGAGTATGATACGCAGTATTTT	CASGRV~DTQYF	TRBV12-4*01, TRBV12-3*01	TRBV12-4, TRBV12-3	TRBJ2-3*01	TRBJ2-3	TRBD2*02	TRBD2	8	9	13	19	0	5	5
4	5.73E-07	TGCAGCGTTGGGGGGGGCAGATACGCAGTATTTT	CSVGGG~DTQYF	TRBV29-1*01	TRBV29-1	TRBJ2-3*01	TRBJ2-3	TRBD2*01	TRBD2	9	10	16	17	0	0	0
4	5.73E-07	TGCAGCGCTGGGGGGGGTGGACGAGCAGTACTTC	CSAGGG~DEQYF	TRBV29-1*03	TRBV29-1	TRBJ2-7*01	TRBJ2-7	TRBD2*01	TRBD2	7	10	16	20	2	3	5
4	5.73E-07	TGTGCCTGCATCCCGGGCACTGAAGCTTTCTTT	CACIPGTEAFF	TRBV30*05, TRBV30*01	TRBV30	TRBJ1-1*01	TRBJ1-1	TRBD2*02	TRBD2	7	10	14	17	2	2	4
4	5.73E-07	TGTGCCCGCCGTCACCGGGACGAGCAGTACTTC	CARRHRDEQYF	TRBV2*01, TRBV2*02, TRBV2*03	TRBV2	TRBJ2-7*01	TRBJ2-7	TRBD2*02, TRBD2*01	TRBD2	5	15	18	19	9	0	9
4	5.73E-07	TGTGCCCGCCAGGGTCGCCGCGAGCAGTACTTC	CARQGRREQYF	TRBV2*01, TRBV2*02, TRBV2*03	TRBV2	TRBJ2-7*01	TRBJ2-7	TRBD1*01	TRBD1	5	9	13	20	3	6	9
4	5.73E-07	TGTGCCAGCTCCCGGGATGAAAAACTGTTTTTT	CASSRDEKLFF	TRBV18*01	TRBV18	TRBJ1-4*01	TRBJ1-4	TRBD2*02	TRBD2	8	9	13	16	0	2	2
4	5.73E-07	TGTGCCAGCTCAGGGGACAACGAGCAGTACTTC	CASSGDNEQYF	TRBV18*01	TRBV18	TRBJ2-7*01	TRBJ2-7	TRBD1*01	TRBD1	8	13	18	19	4	0	4
4	5.73E-07	TGTGCCAGCAAACAACGGGACCATCAGTACTTC	CASKQRDHQYF	TRBV6-5*01	TRBV6-5	TRBJ2-4*01	TRBJ2-4	TRBD1*01, TRBD2*02, TRBD2*01	TRBD1, TRBD2	9	16	20	23	6	2	8
4	5.73E-07	TGTGCCACCAGTGCTTAGGGCGAACTGTTTTT	CATSA~GRTVF	TRBV24-1*01	TRBV24-1	TRBJ1-4*01	TRBJ1-4	TRBD1*01, TRBD2*02	TRBD1, TRBD2	12	16	19	27	3	7	10
4	5.73E-07	TGTGCAGCAGTCACTCGGCTGAGCAGTACTTC	CAAVT~AEQYF	TRBV28*01	TRBV28	TRBJ2-7*01	TRBJ2-7	TRBD2*02, TRBD2*01	TRBD2	4	8	11	20	3	8	11
4	5.73E-07	TGTGCCAGTCGTACGGAAAAACTGTTTTTT	CASRTEKLFF	TRBV10-3*01, TRBV10-3*02	TRBV10-3	TRBJ1-4*01	TRBJ1-4	TRBD1*01	TRBD1	6	7	9	15	0	5	5
4	5.73E-07	TGTGCCACCAAACAATGAGCAGTTCTTC	CATKQ~EQFF	TRBV10-3*01, TRBV10-3*02	TRBV10-3	TRBJ2-1*01	TRBJ2-1			6	-1	-1	11	-1	-1	4
4	5.73E-07	TGCAGTGCTAACTATGGCTACACCTTC	CSANYGYTF	TRBV20-1*06, TRBV20-1*03, TRBV20-1*01, TRBV20-1*04, TRBV20-1*05, TRBV20-1*02, TRBV20-1*07	TRBV20-1	TRBJ1-2*01	TRBJ1-2			8	-1	-1	9	-1	-1	0
3	4.30E-07	TGTGCCAGCACCTTAGCGCCTAATGTCCGACCGGAGTTGTTGGGACACTAAAGAAACTAAATCAGCCCCAGCATTTT	CASTLAPNVRPEL~GTLKKLNQPQHF	TRBV5-8*01	TRBV5-8	TRBJ1-5*01	TRBJ1-5	TRBD1*01	TRBD1	13	41	46	59	27	12	39
3	4.30E-07	TGCGCCAGCAGCTTATAACATGGAAAACACCGGGACAGGGTTAAACCGACTAGCACAGATACGCAGTATTTT	CASSL*HGKHRDRVKPTSTDTQYF	TRBV5-1*01	TRBV5-1	TRBJ2-3*01	TRBJ2-3	TRBD1*01	TRBD1	13	31	39	51	17	11	28
3	4.30E-07	TGTGCCAGCAGCCTGAGTGGTTTTTGCGGGGAGTCCCCGGGCTGTGCTCTGGGGCCAACGTCCTGACTTTC	CASSLSGFCGES~GLCSGANVLTF	TRBV12-4*01, TRBV12-3*01	TRBV12-4, TRBV12-3	TRBJ2-6*01	TRBJ2-6	TRBD2*02, TRBD2*01	TRBD2	11	31	36	46	19	9	28
3	4.30E-07	TGTGCCAGCAGCCAGGACTAGCGGGAGTCCGGACCGATCGACGGAGCTCCTACAATGAGCAGTTCTTC	CASSQD*RESG~DRRSSYNEQFF	TRBV5-4*01, TRBV5-4*03, TRBV5-4*04	TRBV5-4	TRBJ2-1*01	TRBJ2-1	TRBD2*02	TRBD2	11	14	26	46	2	19	21
3	4.30E-07	TGCAGCGGGACTCGGCCATGTATCGCTGTGCCAGTACTAAGGGGGTTGGATTAGAGACCCAGTACTTC	CSGTRPCIAVP~TKGVGLETQYF	TRBV29-1*01, TRBV29-1*03	TRBV29-1	TRBJ2-5*01	TRBJ2-5	TRBD1*01	TRBD1	6	39	44	52	32	7	39
3	4.30E-07	TGTGCCATTACACATACCCCTCAACGGACTAGCGGGCAGTTTGGTACCTACAATGAGCAGTTCTTC	CAITHTPQRTSGQFGTYNEQFF	TRBV5-5*01, TRBV5-5*02, TRBV5-5*03	TRBV5-5	TRBJ2-1*01	TRBJ2-1	TRBD2*02, TRBD2*01	TRBD2	6	25	35	46	18	10	28
3	4.30E-07	TGTGCTAGTGGTTGCGGACCTTTTCGCAGGTTTTCTAGCGGGAGTGTTACAATGAGCAGTTCTTC	CASGCGPFRRF~*RECYNEQFF	TRBV12-5*01	TRBV12-5	TRBJ2-1*01	TRBJ2-1	TRBD2*02	TRBD2	12	34	43	47	21	3	24
3	4.30E-07	TGTGCCAGCAGTGAATAGGGGGACAGGGTCTCAGCCAGGATCAGGGGCCAACGTCCTGACTTTC	CASSE*GDRVS~PGSGANVLTF	TRBV25-1*01	TRBV25-1	TRBJ2-6*01	TRBJ2-6	TRBD1*01	TRBD1	16	19	27	43	2	15	17
3	4.30E-07	TGTGCCAGCAGCTTCTACATCTGCAGTGCCATAAAACCGGGACTAGGGCTACGAGCAGTACTTC	CASSFYICSAI~NRD*GYEQYF	TRBV11-2*01, TRBV5-6*01, TRBV7-3*05, TRBV7-3*01	TRBV11-2, TRBV5-6, TRBV7-3	TRBJ2-7*01	TRBJ2-7	TRBD2*02, TRBD2*01	TRBD2	13	38	45	48	24	2	26
3	4.30E-07	TGCGCCAGCAGCCAACCCCTCAACTCCGGGACAGAGGCGGGCAACTAATGAAAAACTGTTTTTT	CASSQPLNSGT~RRATNEKLFF	TRBV4-1*02, TRBV4-1*01	TRBV4-1	TRBJ1-4*01	TRBJ1-4	TRBD1*01	TRBD1	14	27	33	41	12	7	19
3	4.30E-07	TGTGCCAGTAGTATAACTTTTTGGAGGTCGACTAGCGGGAGTAGGGCAGATACGCAGTATTTT	CASSITFWRSTSGSRADTQYF	TRBV19*01, TRBV19*02	TRBV19	TRBJ2-3*01	TRBJ2-3	TRBD2*02	TRBD2	14	29	40	46	14	5	19
3	4.30E-07	TGTGCCAGCAGTTCGTACTAGCGGGAGCCGTCCGCACCTAGTTTTCCTACGAGCAGTACTTC	CASSSY*REP~RT*FSYEQYF	TRBV9*02, TRBV6-5*01, TRBV9*01, TRBV9*03, TRBV28*01	TRBV9, TRBV6-5, TRBV28	TRBJ2-7*01	TRBJ2-7	TRBD2*02	TRBD2	10	16	26	44	5	17	22
3	4.30E-07	TGTGCTAGTGGTTTGGTATCCCCTGGGTGAGTGTTTCGGTAATCGGGATGAGCAGTTCTTC	CASGLVSPG*~CFGNRDEQFF	TRBV12-5*01	TRBV12-5	TRBJ2-1*01	TRBJ2-1	TRBD1*01	TRBD1	16	19	24	47	2	22	24
3	4.30E-07	TGTGCCAGCAGCCTCCTAAGGGGGGAGAACACTGAAGCTTTCTGGAAACACCATATATTTT	CASSLLRGEN~LKLSGNTIYF	TRBV11-1*01	TRBV11-1	TRBJ1-3*01	TRBJ1-3	TRBD1*01, TRBD2*01	TRBD1, TRBD2	11	18	23	40	6	16	22
3	4.30E-07	TGTGCCAGCAGTTTATCACGTTGGGACTAGCGGGGTCGCAACACAGATACGCAGTATTTT	CASSLSRWD*RGRNTDTQYF	TRBV2*01, TRBV27*01, TRBV7-9*01, TRBV7-9*02, TRBV2*02, TRBV2*03	TRBV7-9, TRBV2, TRBV27	TRBJ2-3*01	TRBJ2-3	TRBD2*01	TRBD2	14	22	34	41	7	6	13
3	4.30E-07	TGTGCCAGCAGTTATCCGGGACAGGTTGAAACCTCTTACTCTGGAAACACCATATATTTT	CASSYPGQVETSYSGNTIYF	TRBV5-6*01, TRBV24-1*01, TRBV6-3*01, TRBV6-2*01	TRBV5-6, TRBV24-1, TRBV6-3, TRBV6-2	TRBJ1-3*01	TRBJ1-3	TRBD1*01	TRBD1	11	17	24	38	5	13	18
3	4.30E-07	TGTGCCAGCAGTCCTGCCGGACAGGGTTATGAGAACTCCTATAATTCACCCCTCCACTTT	CASSPAGQGYENSYNSPLHF	TRBV28*01	TRBV28	TRBJ1-6*01	TRBJ1-6	TRBD1*01	TRBD1	11	18	25	35	6	9	15
3	4.30E-07	TGTGCCAGCAGTCGCATGGGACTAGCGGGGCGAACAAAGGACACAGATACGCAGTATTTT	CASSRMGLAGRTKDTDTQYF	TRBV28*01	TRBV28	TRBJ2-3*01	TRBJ2-3	TRBD2*01	TRBD2	11	17	29	41	5	11	16
3	4.30E-07	TGTGCCAGCAGCCAAGCCCCCGGGACTAGCGGGAGCCTCGGTTACAATGAGCAGTTCTTC	CASSQAPGTSGSLGYNEQFF	TRBV2*01, TRBV5-4*01, TRBV7-2*04, TRBV2*02, TRBV2*03, TRBV5-4*03, TRBV5-4*04, TRBV7-2*01	TRBV2, TRBV5-4, TRBV7-2	TRBJ2-1*01	TRBJ2-1	TRBD2*02	TRBD2	11	21	34	42	9	7	16
3	4.30E-07	TGTGCCAGCAGCCAAGATCCTCGGTACGTGACTAGCGGAGACTACAATGAGCAGTTCTTC	CASSQDPRYVTSGDYNEQFF	TRBV6-7*01, TRBV7-4*01, TRBV7-2*04, TRBV7-2*01	TRBV6-7, TRBV7-4, TRBV7-2	TRBJ2-1*01	TRBJ2-1	TRBD2*02, TRBD2*01	TRBD2	11	29	37	41	17	3	20
3	4.30E-07	TGCGCCAGCAGCTTGATAAAAGCCGGGACAGGGAATAGGTGGCCAAAGCCCCAGCATTTT	CASSLIKAGTGNRWPKPQHF	TRBV5-1*01	TRBV5-1	TRBJ1-5*01	TRBJ1-5	TRBD1*01	TRBD1	14	24	32	46	9	13	22
3	4.30E-07	TGTGCCAGTAGTATCTCCCAAGACACTGAAGCTTTCTTTGGACAAGGCACCAGCATTTT	CASSISQDTE~FLWTRHQHF	TRBV19*01, TRBV19*02	TRBV19	TRBJ1-5*01	TRBJ1-5	TRBD1*01, TRBD2*02	TRBD1, TRBD2	13	39	43	49	25	5	30
3	4.30E-07	TGTGCCAGCAGTTACTCCCCGGGCCTCGGGAGAGATCTCCTAATGAAAAACTGTTTTTT	CASSYSPGLG~RSPNEKLFF	TRBV9*02, TRBV12-4*01, TRBV9*01, TRBV12-4*02, TRBV9*03, TRBV6-3*01, TRBV12-3*01, TRBV6-2*01	TRBV9, TRBV12-4, TRBV6-3, TRBV12-3, TRBV6-2	TRBJ1-4*01	TRBJ1-4	TRBD2*02	TRBD2	16	26	31	39	9	7	16
3	4.30E-07	TGTGCCAGCAGCTCCTCAGAGTGGCTATATTCTTATGTGCTAACTATGGCTACACCTTC	CASSSSEWLY~LCANYGYTF	TRBV5-6*01	TRBV5-6	TRBJ1-2*01	TRBJ1-2	TRBD2*02, TRBD2*01	TRBD2	12	23	26	39	10	12	22
3	4.30E-07	TGTGCCAGCAGCCAAGAGGTACTAGCGGGAGGGCCCTTTCGAAAAAGACCCAGTACTTC	CASSQEVLAG~ALSKKTQYF	TRBV14*01	TRBV14	TRBJ2-5*01	TRBJ2-5	TRBD2*02	TRBD2	16	20	32	45	3	12	15
3	4.30E-07	TGTGCCAGCAGCCACACGCGGGACAGGGGAGCATCATGGCAATCAGCCCCAGCATTTT	CASSHTRDRG~HHGNQPQHF	TRBV9*02, TRBV9*01, TRBV9*03	TRBV9	TRBJ1-5*01	TRBJ1-5	TRBD1*01	TRBD1	11	19	28	38	7	9	16
3	4.30E-07	TGTGCCAGCAGCCAGTAGTCTTCAGCAACTTCGACATATTACCTACGAGCAGTACTTC	CASSQ*SSAT~RHITYEQYF	TRBV5-6*01	TRBV5-6	TRBJ2-7*01	TRBJ2-7	TRBD2*02, TRBD2*01	TRBD2	11	15	19	41	3	21	24
3	4.30E-07	TGTGCCAGCCACACATAACAACAGGGCCCCATGGAGGGGGCCAACGTCCTGACTTTC	CASHT*QQGPMEGANVLTF	TRBV2*01, TRBV2*02, TRBV2*03	TRBV2	TRBJ2-6*01	TRBJ2-6	TRBD1*01	TRBD1	8	20	25	36	11	10	21
3	4.30E-07	TGTGCCAGCAGTTCGCCACCACTCCTCAGGGGACTCTTCGGCGGGGAGCTGTTTTTT	CASSSPPLLRGLFGGELFF	TRBV28*01	TRBV28	TRBJ2-2*01	TRBJ2-2	TRBD1*01, TRBD2*02, TRBD2*01	TRBD1, TRBD2	11	26	31	41	14	9	23
3	4.30E-07	TGTGCCAGCAGTTACGGTCGACAGAATCCTCACCCGATTGGGTATGGCTACACCTTC	CASSYGRQNPHPIGYGYTF	TRBV6-5*01	TRBV6-5	TRBJ1-2*01	TRBJ1-2	TRBD1*01	TRBD1	14	19	23	42	4	18	22
3	4.30E-07	TGTGCCAGCAGTCCCGGACAGCTTCTATCTAGCTCTGGGGCCAACGTCCTGACTTTC	CASSPGQLLSSSGANVLTF	TRBV27*01	TRBV27	TRBJ2-6*01	TRBJ2-6	TRBD1*01	TRBD1	11	15	20	32	3	11	14
3	4.30E-07	TGTGCCAGCAGTCACGGTCGACAGGGTCCTCACCCGATTGGATATGGCTACACCTTC	CASSHGRQGPHPIGYGYTF	TRBV6-5*01	TRBV6-5	TRBJ1-2*01	TRBJ1-2	TRBD1*01	TRBD1	11	19	25	42	7	16	23
3	4.30E-07	TGTGCCAGCAGTGATCGGGACAGGTTCCTAGCGGGAGGAGTAAATACGCAGTATTTT	CASSDRDRFLAGGVNTQYF	TRBV6-1*01	TRBV6-1	TRBJ2-3*01	TRBJ2-3	TRBD2*02	TRBD2	13	27	37	43	13	5	18
3	4.30E-07	TGTGCCAGCAGTGAAGCACGTCCACAGGACTAGCGGGATCCCTACGAGCAGTACTTC	CASSEARPQD*RDPYEQYF	TRBV2*01, TRBV2*03	TRBV2	TRBJ2-7*01	TRBJ2-7	TRBD2*02	TRBD2	16	26	37	40	9	2	11
3	4.30E-07	TGTGCCAGCAGCCAGGGGGCGGGGGGCGCTTCGACTGGGGCCAACGTCCTGACTTTC	CASSQGAGGASTGANVLTF	TRBV3-1*01	TRBV3-1	TRBJ2-6*01	TRBJ2-6	TRBD2*01	TRBD2	13	18	25	34	4	8	12
3	4.30E-07	TGTGCCAGCAGCCAAGATCCAACAGGGACAGTCTCTGGGGCCAACGTCCTGACTTTC	CASSQDPTGTVSGANVLTF	TRBV3-1*01	TRBV3-1	TRBJ2-6*01	TRBJ2-6	TRBD1*01	TRBD1	16	24	30	32	7	1	8
3	4.30E-07	TGTGCCAGCAGCCAAACAAGGGGCGGGCTAGCGGGAGTAGCCGGGGAGCTGTTTTTT	CASSQTRGGLAGVAGELFF	TRBV3-1*01	TRBV3-1	TRBJ2-2*01	TRBJ2-2	TRBD2*02	TRBD2	14	27	36	40	12	3	15
3	4.30E-07	TGTGCCAGCAGCGTAGGGGGGAGGGGGACCGAAGCTAACGTTTATGGCTACACCTTC	CASSVGGRGTEANVYGYTF	TRBV9*02, TRBV9*01	TRBV9	TRBJ1-2*01	TRBJ1-2	TRBD2*02	TRBD2	15	18	24	42	2	17	19
3	4.30E-07	TGTGCCAGCAGCGACTCGGGACTGACCCTAAGTTCGTCCAAAAACATTCAGTACTTC	CASSDSGLTLSSSKNIQYF	TRBV7-2*04, TRBV7-2*01	TRBV7-2	TRBJ2-4*01	TRBJ2-4	TRBD2*02, TRBD2*01	TRBD2	11	17	22	37	5	14	19
3	4.30E-07	TGTGCCAGCAGCATAACGAACACCGGGGACAGAGCTAACGTTTATGGCTACACCTTC	CASSITNTGDRANVYGYTF	TRBV12-4*01, TRBV12-3*01	TRBV12-4, TRBV12-3	TRBJ1-2*01	TRBJ1-2	TRBD1*01	TRBD1	10	25	31	42	14	10	24
3	4.30E-07	TGTGCCAGCAGGTACTTGGGAGTAGCGGGACTCTTAGACACAGATACGCAGTATTTT	CASRYLGVAGLLDTDTQYF	TRBV6-1*01	TRBV6-1	TRBJ2-3*01	TRBJ2-3	TRBD2*02	TRBD2	10	22	29	38	11	8	19
3	4.30E-07	TGCGCCAGCAGCTTTGGGGTGCAGGGGGACAGAGCTAACGTTTATGGCTACACCTTC	CASSFGVQGDRANVYGYTF	TRBV5-1*01	TRBV5-1	TRBJ1-2*01	TRBJ1-2	TRBD1*01	TRBD1	13	25	31	42	11	10	21
3	4.30E-07	TGCGCCAGCAGCCACCCCTCTGAAATCACTAGCGGACCTTACAATGAGCAGTTCTTC	CASSHPSEITSGPYNEQFF	TRBV4-1*02, TRBV4-1*01	TRBV4-1	TRBJ2-1*01	TRBJ2-1	TRBD2*02, TRBD2*01	TRBD2	13	27	34	39	13	4	17
3	4.30E-07	TGCGCCAGCAGCCAAGCCTTGGGGCCTCCATGGGGGCGAAACACTGAAGCTTTCTTT	CASSQALGPPWGRNTEAFF	TRBV4-3*01	TRBV4-3	TRBJ1-1*01	TRBJ1-1	TRBD1*01	TRBD1	15	31	36	39	15	2	17
3	4.30E-07	TGCGCCAGCAGCCAAGATTGGGCTAGCGGGAGAGGGGACACCGGGGAGCTGTTTTTT	CASSQDWASGRGDTGELFF	TRBV4-1*02, TRBV4-1*01	TRBV4-1	TRBJ2-2*01	TRBJ2-2	TRBD2*02	TRBD2	16	22	31	37	5	5	10
3	4.30E-07	TGCGCCAGCAGCCAAAAACCGTCCGGACTAGCAGCTAGCACAGATACGCAGTATTTT	CASSQKPSGLAASTDTQYF	TRBV4-1*02, TRBV4-1*01	TRBV4-1	TRBJ2-3*01	TRBJ2-3	TRBD2*02, TRBD2*01	TRBD2	14	24	31	36	9	4	13
3	4.30E-07	TGCAGTGCTAGAGGGGGACTAGCGGGAGAGAACCCGTACCAAGAGACCCAGTACTTC	CSARGGLAGENPYQETQYF	TRBV20-1*01, TRBV20-1*04, TRBV20-1*05, TRBV20-1*07	TRBV20-1	TRBJ2-5*01	TRBJ2-5	TRBD2*02	TRBD2	12	14	27	37	1	9	10
3	4.30E-07	TGTGCCAGCAGTTTATCCCCACAAATGGTCAGGGAACCCCCTTAGGCTACACCTTC	CASSLSPQM~QGTPLGYTF	TRBV27*01	TRBV27	TRBJ1-2*01	TRBJ1-2	TRBD1*01	TRBD1	16	36	41	44	19	2	21
3	4.30E-07	TGTGCCAGCAGTTTAATTAATCCAGCGGGAGGGCCTTCTACAATGAGCAGTTCTTC	CASSLINPA~RAFYNEQFF	TRBV12-4*01, TRBV12-3*01	TRBV12-4, TRBV12-3	TRBJ2-1*01	TRBJ2-1	TRBD2*02	TRBD2	14	23	32	37	8	4	12
3	4.30E-07	TGTGCCAGCAGTTGCCACCCACAGCCTCGGGACTAGCGGAAGAAGAGCAGTACTTC	CASSCHPQP~GLAEEEQYF	TRBV2*01, TRBV27*01, TRBV2*02, TRBV2*03, TRBV10-3*01, TRBV10-3*02	TRBV2, TRBV27, TRBV10-3	TRBJ2-7*01	TRBJ2-7	TRBD2*02, TRBD2*01	TRBD2	11	28	38	44	16	5	21
3	4.30E-07	TGTGCCAGCAGCCGCCAAGTAAACGGACTAGCGGGACCCACAATGAGCAGTTCTTC	CASSRQVNG~SGTHNEQFF	TRBV6-5*01, TRBV7-8*01, TRBV7-8*03, TRBV7-2*04, TRBV7-2*01	TRBV6-5, TRBV7-8, TRBV7-2	TRBJ2-1*01	TRBJ2-1	TRBD2*02	TRBD2	10	24	35	39	13	3	16
3	4.30E-07	TGTGCCAGCAATTGGGACAACCCGGGACTAGCGAGCTATGGGATGAGCAGTTCTTC	CASNWDNPG~SELWDEQFF	TRBV28*01	TRBV28	TRBJ2-1*01	TRBJ2-1	TRBD2*02, TRBD2*01	TRBD2	9	23	32	42	13	9	22
3	4.30E-07	TGTGCCAGCTCACCTTAGCACGGCCGGGACAGGTATCTTCGATGAGCAGTTCTTC	CASSP*HGR~TGIFDEQFF	TRBV3-1*02, TRBV18*01, TRBV7-6*01, TRBV3-1*01, TRBV7-6*02	TRBV3-1, TRBV18, TRBV7-6	TRBJ2-1*01	TRBJ2-1	TRBD1*01	TRBD1	8	25	32	41	16	8	24
3	4.30E-07	TGTGCCAGCAGTTTAGCGCGCCATGGGACTAGCGATCTACAATGAGCAGTTCTTC	CASSLARHG~LAIYNEQFF	TRBV12-4*01, TRBV12-3*01	TRBV12-4, TRBV12-3	TRBJ2-1*01	TRBJ2-1	TRBD2*02, TRBD2*01	TRBD2	16	24	33	36	7	2	9
3	4.30E-07	TGTGCCAGCAGCTTCAGGACAGGGGACGCAGTTAAGGGGGGGGGAGCAGTACTTC	CASSFRTGD~QLRGGEQYF	TRBV7-8*01, TRBV7-8*03	TRBV7-8	TRBJ2-7*01	TRBJ2-7	TRBD1*01	TRBD1	13	16	24	43	2	18	20
3	4.30E-07	TGTGCCAGCAGCTAACAGGGAGGTCAATTAGGATCTAGATCAGCCCCAGCATTTT	CASS*QGGQ~*DLDQPQHF	TRBV28*01	TRBV28	TRBJ1-5*01	TRBJ1-5	TRBD1*01, TRBD2*02	TRBD1, TRBD2	10	14	19	38	3	18	21
3	4.30E-07	TGTGCCAGCAGCCTCCTCAGAGGGGGACAGAGCTAACGTTTATGGCTACACCTTC	CASSLLRGG~RANVYGYTF	TRBV7-9*03, TRBV7-9*01, TRBV7-3*05, TRBV7-9*04, TRBV7-9*02, TRBV11-1*01, TRBV7-3*01	TRBV7-9, TRBV7-3, TRBV11-1	TRBJ1-2*01	TRBJ1-2	TRBD1*01	TRBD1	11	23	29	40	11	10	21
3	4.30E-07	TGTGCCAGCAGCCAGAGGGCCCTATCTCCCGGACGCAGATTCAATTCAGTACTTC	CASSQRALS~PDADSIQYF	TRBV4-2*01	TRBV4-2	TRBJ2-4*01	TRBJ2-4	TRBD2*02	TRBD2	13	25	30	43	11	12	23
3	4.30E-07	TGTGCAAGTCGCTTAAGGGGGACAGGCCTTTCGAATAGGCAATGAGCAGTTCTTC	CASRLRGTG~FRIGNEQFF	TRBV11-3*01, TRBV11-3*02	TRBV11-3	TRBJ2-1*01	TRBJ2-1	TRBD1*01	TRBD1	4	18	25	39	13	13	26
3	4.30E-07	TGCGCCAGCAGTGAAACCACCGACAGGGCGCAAGGAAAAATCAGCCCAGCATTTT	CASSETTDR~RKEKSAQHF	TRBV10-1*02, TRBV10-1*01	TRBV10-1	TRBJ1-5*01	TRBJ1-5	TRBD1*01	TRBD1	13	21	27	44	7	16	23
3	4.30E-07	TGTGCTAGTGGTCCAAACTAGCGGGAGGTTCTAGCCAAAAACATTCAGTACTTC	CASGPN*REVLAKNIQYF	TRBV12-5*01	TRBV12-5	TRBJ2-4*01	TRBJ2-4	TRBD2*02	TRBD2	11	16	27	32	4	4	8
3	4.30E-07	TGTGCTAGCAGCTCTTCAGAGGGGGACAGAGCTAACGTTTATGGCTACACCTTC	CASSSSEGDRANVYGYTF	TRBV5-6*01	TRBV5-6	TRBJ1-2*01	TRBJ1-2	TRBD1*01	TRBD1	12	22	28	39	9	10	19
3	4.30E-07	TGTGCCTGGAGTGTACGTATTGGTAGGCAGGGGGCTGTCAATGAGCAGTTCTTC	CAWSVRIGRQGAVNEQFF	TRBV30*01	TRBV30	TRBJ2-1*01	TRBJ2-1	TRBD1*01	TRBD1	13	27	34	38	13	3	16
3	4.30E-07	TGTGCCATCAGAACCTCTCTAGCGGGAGGGCCCTCGTCCGGGGAGCTGTTTTTT	CAIRTSLAGGPSSGELFF	TRBV10-3*01, TRBV10-3*02	TRBV10-3	TRBJ2-2*01	TRBJ2-2	TRBD2*02	TRBD2	10	18	29	37	7	7	14
3	4.30E-07	TGTGCCACCAGCAGAGAGAATCGGGTGGGGGGAGAGGAAAACACCATATATTTT	CATSRENRVGGEENTIYF	TRBV15*02	TRBV15	TRBJ1-3*01	TRBJ1-3	TRBD2*01	TRBD2	11	26	31	38	14	6	20
3	4.30E-07	TGTGCCAGTAGTATCTCAGAGGGGGACAGAGCTAACGTTTATGGCTACACCTTC	CASSISEGDRANVYGYTF	TRBV19*01, TRBV19*02	TRBV19	TRBJ1-2*01	TRBJ1-2	TRBD1*01	TRBD1	13	22	28	39	8	10	18
3	4.30E-07	TGTGCCAGCTCACCCTTTGGGACATCGAGCTCTGGGGCCAACGTCCTGACTTTC	CASSPFGTSSSGANVLTF	TRBV18*01	TRBV18	TRBJ2-6*01	TRBJ2-6	TRBD1*01	TRBD1	13	18	23	29	4	5	9
3	4.30E-07	TGTGCCAGCAGTTTCTCCCAGCGGGGGTACGCGAACACCGGGGAGCTGTTTTTT	CASSFSQRGYANTGELFF	TRBV27*01	TRBV27	TRBJ2-2*01	TRBJ2-2	TRBD2*01	TRBD2	13	19	26	31	5	4	9
3	4.30E-07	TGTGCCAGCAGTTTGTTCGGTCTAGCGGGAGGTGGGGACAATGAGCAGTTCTTC	CASSLFGLAGGGDNEQFF	TRBV28*01	TRBV28	TRBJ2-1*01	TRBJ2-1	TRBD2*02	TRBD2	13	21	31	37	7	5	12
3	4.30E-07	TGTGCCAGCAGTTTGTCGGCAACGGGGGAGTTTTTTGGCAATGAGCAGTTCTTC	CASSLSATGEFFGNEQFF	TRBV28*01	TRBV28	TRBJ2-1*01	TRBJ2-1	TRBD2*01	TRBD2	13	22	27	38	8	10	18
3	4.30E-07	TGTGCCAGCAGTTTATGGAGGGAGCAGTTCAAGTCTAACTATGGCTACACCTTC	CASSLWREQFKSNYGYTF	TRBV28*01	TRBV28	TRBJ1-2*01	TRBJ1-2	TRBD2*02	TRBD2	16	19	23	34	2	10	12
3	4.30E-07	TGTGCCAGCAGTTTAGGTCGGGACAGTAAATCGTGGGGTGAAAAACTGTTTTTT	CASSLGRDSKSWGEKLFF	TRBV27*01	TRBV27	TRBJ1-4*01	TRBJ1-4	TRBD1*01	TRBD1	14	19	25	38	4	12	16
3	4.30E-07	TGTGCCAGCAGTTTAAATCCCGGGACAGTTTCACCCCACACCGAGCAGTTCTTC	CASSLNPGTVSPHTEQFF	TRBV6-3*01, TRBV6-2*01	TRBV6-3, TRBV6-2	TRBJ2-1*01	TRBJ2-1	TRBD1*01	TRBD1	12	21	27	42	8	14	22
3	4.30E-07	TGTGCCAGCAGTTCTTCCGCGGTCTGGACCGTCGGTAGAGAGACCCAGTACTTC	CASSSSAVWTVGRETQYF	TRBV27*01	TRBV27	TRBJ2-5*01	TRBJ2-5	TRBD1*01, TRBD2*02, TRBD2*01	TRBD1, TRBD2	12	25	28	38	12	9	21
3	4.30E-07	TGTGCCAGCAGTTCGCTAGCGGGCGTGTCACATAGCACAGATACGCAGTATTTT	CASSSLAGVSHSTDTQYF	TRBV6-3*01, TRBV6-2*01	TRBV6-3, TRBV6-2	TRBJ2-3*01	TRBJ2-3	TRBD2*02, TRBD2*01	TRBD2	12	15	22	33	2	10	12
3	4.30E-07	TGTGCCAGCAGTTACAAGTAGGCCAGGGGGCAAGTCGAAAACACCATATATTTT	CASSYK*ARGQVENTIYF	TRBV6-3*01, TRBV6-2*01	TRBV6-3, TRBV6-2	TRBJ1-3*01	TRBJ1-3	TRBD1*01	TRBD1	14	23	30	38	8	7	15
3	4.30E-07	TGTGCCAGCAGTCCGAACGCACTCTCAGGGGCCTTGTACAATGAGCAGTTCTTC	CASSPNALSGALYNEQFF	TRBV12-4*01, TRBV12-3*01	TRBV12-4, TRBV12-3	TRBJ2-1*01	TRBJ2-1	TRBD1*01	TRBD1	11	25	30	36	13	5	18
3	4.30E-07	TGTGCCAGCAGTCATTCCGGGACAGGGTGGGTTGATGGAAACACCATATATTTT	CASSHSGTGWVDGNTIYF	TRBV28*01	TRBV28	TRBJ1-3*01	TRBJ1-3	TRBD1*01	TRBD1	11	18	26	35	6	8	14
3	4.30E-07	TGTGCCAGCAGTGTCCGGGACAGGGGGCGAGATAGCAATCAGCCCCAGCATTTT	CASSVRDRGRDSNQPQHF	TRBV6-1*01	TRBV6-1	TRBJ1-5*01	TRBJ1-5	TRBD1*01	TRBD1	12	16	27	32	3	4	7
3	4.30E-07	TGTGCCAGCAGCTTAGAACCCCTGAGAGCGGGAGGCCGGGGGACCCAGTACTTC	CASSLEPLRAGGRGTQYF	TRBV11-2*01	TRBV11-2	TRBJ2-5*01	TRBJ2-5	TRBD2*02	TRBD2	16	26	34	41	9	6	15
3	4.30E-07	TGTGCCAGCAGCTTAAGACTAGCGGGGGGGACGGGCACAGATACGCAGTATTTT	CASSLRLAGGTGTDTQYF	TRBV7-8*01	TRBV7-8	TRBJ2-3*01	TRBJ2-3	TRBD2*01	TRBD2	14	16	29	34	1	4	5
3	4.30E-07	TGTGCCAGCAGCTCCTCAGAGGGGGATAGGGCTAACGTTTATGGCTACACCTTC	CASSSSEGDRANVYGYTF	TRBV5-6*01	TRBV5-6	TRBJ1-2*01	TRBJ1-2	TRBD1*01	TRBD1	12	19	24	39	6	14	20
3	4.30E-07	TGTGCCAGCAGCTCCTCAGAGGGGGACAGGGCTAACGCTTATGGCTACACCTTC	CASSSSEGDRANAYGYTF	TRBV5-6*01	TRBV5-6	TRBJ1-2*01	TRBJ1-2	TRBD1*01	TRBD1	12	22	30	39	9	8	17
3	4.30E-07	TGTGCCAGCAGCTCCTCAGAGGGGGACAGAGCTAACGTTTATGTCTACGCCTTC	CASSSSEGDRANVYVYAF	TRBV5-6*01	TRBV5-6	TRBJ1-2*01	TRBJ1-2	TRBD1*01	TRBD1	12	22	28	44	9	15	24
3	4.30E-07	TGTGCCAGCAGCTCCTCAGAGGGGGACAGAGCTAACATTTATGACTACACCTTC	CASSSSEGDRANIYDYTF	TRBV5-6*01	TRBV5-6	TRBJ1-2*01	TRBJ1-2	TRBD1*01	TRBD1	12	22	28	39	9	10	19
3	4.30E-07	TGTGCCAGCAGCTCGATAAGGGACGGCGGTTCCCTATCCAACATTCAGTACTTC	CASSSIRDGGSLSNIQYF	TRBV5-6*01	TRBV5-6	TRBJ2-4*01	TRBJ2-4	TRBD1*01, TRBD2*02, TRBD2*01	TRBD1, TRBD2	12	19	23	39	6	15	21
3	4.30E-07	TGTGCCAGCAGCTCGACAGGGTGGTTAGGGGTCTGAGATCAGCCCCAGCATTTT	CASSSTGWLGV*DQPQHF	TRBV3-1*01	TRBV3-1	TRBJ1-5*01	TRBJ1-5	TRBD1*01	TRBD1	11	14	20	37	2	16	18
3	4.30E-07	TGTGCCAGCAGCTCGACAGAGGGGGACAGAGCTAACGTTTATGGCTACACCTTC	CASSSTEGDRANVYGYTF	TRBV7-9*03, TRBV7-9*01, TRBV7-9*04, TRBV7-9*02	TRBV7-9	TRBJ1-2*01	TRBJ1-2	TRBD1*01	TRBD1	13	22	28	39	8	10	18
3	4.30E-07	TGTGCCAGCAGCCGTTCGGGACCCAATTCTCCAAGGAACTACGAGCAGTACTTC	CASSRSGPNSPRNYEQYF	TRBV3-1*01	TRBV3-1	TRBJ2-7*01	TRBJ2-7	TRBD1*01, TRBD2*02, TRBD2*01	TRBD1, TRBD2	12	17	21	38	4	16	20
3	4.30E-07	TGTGCCAGCAGCCAAGTGTTCGAGGGACAGGAGGTCACAGATACGCAGTATTTT	CASSQVFEGQEVTDTQYF	TRBV3-1*01	TRBV3-1	TRBJ2-3*01	TRBJ2-3	TRBD1*01	TRBD1	15	23	30	35	7	4	11
3	4.30E-07	TGTGCCAGCAGCCAAGATTTTAGCAGGTTTCCAAGCAATCAGCCCCAGCATTTT	CASSQDFSRFPSNQPQHF	TRBV3-1*01	TRBV3-1	TRBJ1-5*01	TRBJ1-5	TRBD1*01, TRBD2*02, TRBD2*01	TRBD1, TRBD2	16	23	26	33	6	6	12
3	4.30E-07	TGTGCCAGCAGAACCCCCAGCGGGAGGGCTTACGGGGTCTACGAGCAGTACTTC	CASRTPSGRAYGVYEQYF	TRBV6-3*01, TRBV6-2*01	TRBV6-3, TRBV6-2	TRBJ2-7*01	TRBJ2-7	TRBD2*02	TRBD2	10	18	27	45	7	17	24
3	4.30E-07	TGCGCCAGCAGCTTGACAACCGGGACTAGCGGGAGTCGGGGGACCCAGTACTTC	CASSLTTGTSGSRGTQYF	TRBV5-1*01	TRBV5-1	TRBJ2-5*01	TRBJ2-5	TRBD2*02	TRBD2	14	21	34	41	6	6	12
3	4.30E-07	TGCGCCAGCAGCCAGGGCCCGACAGGCGACCTAGCCAAAAACATTCAGTACTTC	CASSQGPTGDLAKNIQYF	TRBV4-1*02, TRBV4-1*01	TRBV4-1	TRBJ2-4*01	TRBJ2-4	TRBD1*01	TRBD1	13	20	25	32	6	6	12
3	4.30E-07	TGCGCCAGCAGCCAAACCCGGACAGGGGGCGTTGTGGACACTGAAGCTTTCTTT	CASSQTRTGGVVDTEAFF	TRBV4-1*02, TRBV4-1*01	TRBV4-1	TRBJ1-1*01	TRBJ1-1	TRBD1*01	TRBD1	14	19	29	37	4	7	11
3	4.30E-07	TGTGCCAGCACCTTGGGCAGGGGGCTTCCCGGGGGGCCAACGTCCTGACTTTC	CASTLGRGL~RGANVLTF	TRBV28*01	TRBV28	TRBJ2-6*01	TRBJ2-6	TRBD1*01	TRBD1	9	17	24	32	7	7	14
3	4.30E-07	TGTGCCAGCAGTTTATTTTATTCGGCACAATAGACACAGATACGCAGTATTTT	CASSLFYSA~IDTDTQYF	TRBV27*01	TRBV27	TRBJ2-3*01	TRBJ2-3	TRBD1*01, TRBD2*02, TRBD2*01	TRBD1, TRBD2	11	26	28	34	14	5	19
3	4.30E-07	TGTGCCAGCAGTTCCATGAGGATATAAGGGGTTTGGGCACTGAAGCTTTCTTT	CASSSMRI*~GLGTEAFF	TRBV28*01	TRBV28	TRBJ1-1*01	TRBJ1-1	TRBD1*01	TRBD1	12	26	30	37	13	6	19
3	4.30E-07	TGTGCCAGCAGTGGACATATCGGGGAGGAACCCAATACAATGAGCAGTTCTTC	CASSGHIGE~TQYNEQFF	TRBV25-1*01	TRBV25-1	TRBJ2-1*01	TRBJ2-1	TRBD2*02	TRBD2	12	22	27	35	9	7	16
3	4.30E-07	TGTGCCAGCAGCTTCAGGACAGGGGACGCAGTTAAGGGGGGGAGCAGTACTTC	CASSFRTGD~S*GGEQYF	TRBV7-8*01, TRBV7-8*03	TRBV7-8	TRBJ2-7*01	TRBJ2-7	TRBD1*01	TRBD1	13	16	24	44	2	19	21
3	4.30E-07	TGTGCCAGCAGCTTGGGGAGGGGGACAGAGCTAACGTTTATGGCTACACCTTC	CASSLGRGT~ANVYGYTF	TRBV11-1*01	TRBV11-1	TRBJ1-2*01	TRBJ1-2	TRBD1*01, TRBD2*02	TRBD1, TRBD2	13	21	27	38	7	10	17
3	4.30E-07	TGTGCCAGCAGCTTAAATCGGGGGGGACCTATAGGTACAATGAGCAGTTCTTC	CASSLNRGG~YRYNEQFF	TRBV7-8*01	TRBV7-8	TRBJ2-1*01	TRBJ2-1	TRBD2*01	TRBD2	14	18	25	35	3	9	12
3	4.30E-07	TGTGCCAGCAGCTATAACCCCGGGACTAGCGCCTCTCGGATGAGCAGTTCTTC	CASSYNPGT~RLSDEQFF	TRBV28*01	TRBV28	TRBJ2-1*01	TRBJ2-1	TRBD2*02, TRBD2*01	TRBD2	11	21	30	39	9	8	17
3	4.30E-07	TGTGCCAGCAGGACTAGGACAGGAAAGACTCAACTAATGAAAAACTGTTTTTT	CASRTRTGK~STNEKLFF	TRBV28*01	TRBV28	TRBJ1-4*01	TRBJ1-4	TRBD1*01	TRBD1	10	16	22	30	5	7	12
3	4.30E-07	TGTGCCAGCAGTTTACGTCCTAACTAGCGGGAGGCACAATGAGCAGTTCTTC	CASSLRPN*~GRHNEQFF	TRBV28*01	TRBV28	TRBJ2-1*01	TRBJ2-1	TRBD2*02	TRBD2	14	22	33	35	7	1	8
3	4.30E-07	TGTGCCAGCAGTTGTAAGGACTAGCGGGAGAATAACAGATACGCAGTATTTT	CASSCKD*R~RITDTQYF	TRBV2*01, TRBV25-1*01, TRBV2*02, TRBV2*03, TRBV28*01	TRBV2, TRBV25-1, TRBV28	TRBJ2-3*01	TRBJ2-3	TRBD2*02	TRBD2	12	17	29	34	4	4	8
3	4.30E-07	TGTGCCAGCAGTCGATCTAACCGGGACTAGCGGCCTAGATACGCAGTATTTT	CASSRSNRD~SGLDTQYF	TRBV28*01	TRBV28	TRBJ2-3*01	TRBJ2-3	TRBD2*02, TRBD2*01	TRBD2	10	22	32	36	11	3	14
3	4.30E-07	TGTGCCAGCAGTCACCGGGACACATCTCTCTGGGGCCAACGTCCTGACTTTC	CASSHRDTS~SGANVLTF	TRBV28*01	TRBV28	TRBJ2-6*01	TRBJ2-6	TRBD1*01	TRBD1	10	16	21	27	5	5	10
3	4.30E-07	TGTGCCAGCAGCTTCTACAAGAACCGGGACCGCGAACACTGAAGCTTTCTTT	CASSFYKNR~TANTEAFF	TRBV7-3*05, TRBV7-3*01	TRBV7-3	TRBJ1-1*01	TRBJ1-1	TRBD1*01, TRBD2*02, TRBD2*01	TRBD1, TRBD2	13	25	29	33	11	3	14
3	4.30E-07	TGTGCCAGCAGCCACAACAGGGACAGTCTCTGGGGCCAACGTCCTGACTTTC	CASSHNRDS~SGANVLTF	TRBV7-9*03, TRBV7-9*01, TRBV7-9*04, TRBV7-9*02	TRBV7-9	TRBJ2-6*01	TRBJ2-6	TRBD1*01	TRBD1	11	19	25	27	7	1	8
3	4.30E-07	TGTGCCAGCAGCCAAGCCGGGACTAGCGGGAGGGCTCGGGGAGCTGTTTTTT	CASSQAGTS~GGLGELFF	TRBV3-1*01	TRBV3-1	TRBJ2-2*01	TRBJ2-2	TRBD2*02	TRBD2	15	18	33	36	2	2	4
3	4.30E-07	TGTGCCAGCAGCGTACTAGCGGGACAGAGCTAACGTTTATGGCTACACCTTC	CASSVLAGQ~ANVYGYTF	TRBV9*02, TRBV9*01	TRBV9	TRBJ1-2*01	TRBJ1-2	TRBD2*02	TRBD2	14	15	23	37	0	13	13
3	4.30E-07	TGTGCCAGCAGGAACGGGCCCCAAAGGACTCGCCAAAAACATTCAGTACTTC	CASRNGPQR~LAKNIQYF	TRBV6-6*04	TRBV6-6	TRBJ2-4*01	TRBJ2-4	TRBD1*01, TRBD2*02, TRBD2*01	TRBD1, TRBD2	10	17	21	31	6	9	15
3	4.30E-07	TGCGCCAGCAGTGGGGGGGACACTAGTTTAGGTTGGAAACACCATATATTTT	CASSGGDTS~*VGNTIYF	TRBV10-1*01	TRBV10-1	TRBJ1-3*01	TRBJ1-3	TRBD1*01, TRBD2*01	TRBD1, TRBD2	12	16	21	33	3	11	14
3	4.30E-07	TGCAGTGCCCCCCCCAGGACGGATAACCTTCTATAACTATGGCTACACCTTC	CSAPPRTDN~FYNYGYTF	TRBV20-1*06, TRBV20-1*03, TRBV20-1*01, TRBV20-1*04, TRBV20-1*05, TRBV20-1*02, TRBV20-1*07	TRBV20-1	TRBJ1-2*01	TRBJ1-2	TRBD2*01	TRBD2	7	8	14	33	0	18	18
3	4.30E-07	TGTGCCTGGAGACAAAGGGCCTAGCGGGACTCCCGGGAGACCCAGTACTTC	CAWRQRA*RDSRETQYF	TRBV30*05, TRBV30*01	TRBV30	TRBJ2-5*01	TRBJ2-5	TRBD2*02	TRBD2	10	20	28	36	9	7	16
3	4.30E-07	TGTGCCCGCCGTGAGGTAGGACTAGCGGAGAGCACAGATACGCAGTATTTT	CARREVGLAESTDTQYF	TRBV2*01, TRBV2*03	TRBV2	TRBJ2-3*01	TRBJ2-3	TRBD2*02, TRBD2*01	TRBD2	5	18	27	30	12	2	14
3	4.30E-07	TGTGCCATTAGTGCACTACGACAGGGGTTCTCGAACACTGAAGCTTTCTTT	CAISALRQGFSNTEAFF	TRBV19*01, TRBV19*03, TRBV19*02	TRBV19	TRBJ1-1*01	TRBJ1-1	TRBD1*01	TRBD1	11	19	26	32	7	5	12
3	4.30E-07	TGTGCCATCAGTGCGTCGCCTGAGGCAGGGGGGTTCTATGGCTACCCCTTC	CAISASPEAGGFYGYPF	TRBV10-3*01, TRBV10-3*02	TRBV10-3	TRBJ1-2*01	TRBJ1-2	TRBD1*01	TRBD1	16	25	31	35	8	3	11
3	4.30E-07	TGTGCCATCAGCCTACACCCGGGACAGGGGGCGTCAGAGACCCAGTACTTC	CAISLHPGQGASETQYF	TRBV10-3*01, TRBV10-3*02	TRBV10-3	TRBJ2-5*01	TRBJ2-5	TRBD1*01	TRBD1	10	20	31	35	9	3	12
3	4.30E-07	TGTGCCACCGAGGGGGCCACCCTCCGTTATAGCAATCAGCCCCAGCATTTT	CATEGATLRYSNQPQHF	TRBV28*01	TRBV28	TRBJ1-5*01	TRBJ1-5	TRBD1*01	TRBD1	6	10	16	29	3	12	15
3	4.30E-07	TGTGCCACAGCAGAGTCCCTCCTTAGGCGGGGCTCCTACGAGCAGTACTTC	CATAESLLRRGSYEQYF	TRBV15*02	TRBV15	TRBJ2-7*01	TRBJ2-7	TRBD2*02, TRBD2*01	TRBD2	7	16	21	32	8	10	18
3	4.30E-07	TGTGCCAGCTCACCATGAAGGGCAGGACATAACAGGGAGACCCAGTACTTC	CASSP*RAGHNRETQYF	TRBV18*01	TRBV18	TRBJ2-5*01	TRBJ2-5	TRBD1*01	TRBD1	14	31	35	36	16	0	16
3	4.30E-07	TGTGCCAGCCAGGGAACCTCAGGGGATAGGCCTGGAAACACCATATATTTT	CASQGTSGDRPGNTIYF	TRBV28*01	TRBV28	TRBJ1-3*01	TRBJ1-3	TRBD1*01	TRBD1	8	19	24	31	10	6	16
3	4.30E-07	TGTGCCAGCATTCCACCCGGAACCGGGACAGTCTCCTACGAGCAGTACTTC	CASIPPGTGTVSYEQYF	TRBV28*01	TRBV28	TRBJ2-7*01	TRBJ2-7	TRBD1*01	TRBD1	9	24	30	32	14	1	15
3	4.30E-07	TGTGCCAGCAGTTTTGCGGGTTCGGGACTAGGCTACAATGAGCAGTTCTTC	CASSFAGSGLGYNEQFF	TRBV7-7*01, TRBV7-2*04, TRBV28*01, TRBV7-2*01	TRBV7-7, TRBV7-2, TRBV28	TRBJ2-1*01	TRBJ2-1	TRBD2*02, TRBD2*01	TRBD2	13	23	30	32	9	1	10
3	4.30E-07	TGTGCCAGCAGTTTGGGACGGACCCTCTCTGGGGCCAACGTCCTGACTTTC	CASSLGRTLSGANVLTF	TRBV28*01	TRBV28	TRBJ2-6*01	TRBJ2-6	TRBD1*01, TRBD2*02, TRBD2*01	TRBD1, TRBD2	13	14	18	26	0	7	7
3	4.30E-07	TGTGCCAGCAGTTTATTCAAAGCGGGAGGGCTGCCCGGGGAGCTGTTTTTT	CASSLFKAGGLPGELFF	TRBV28*01	TRBV28	TRBJ2-2*01	TRBJ2-2	TRBD2*02	TRBD2	15	20	29	34	4	4	8
3	4.30E-07	TGTGCCAGCAGTTTATCGATGACTAGCGGGAGGGTATACGAGCAGTACTTC	CASSLSMTSGRVYEQYF	TRBV27*01	TRBV27	TRBJ2-7*01	TRBJ2-7	TRBD2*02	TRBD2	16	20	33	36	3	2	5
3	4.30E-07	TGTGCCAGCAGTTTATGGGGCTGGGGCGAGGGGTACACTGAAGCTTTCTTT	CASSLWGWGEGYTEAFF	TRBV28*01	TRBV28	TRBJ1-1*01	TRBJ1-1	TRBD1*01, TRBD2*02	TRBD1, TRBD2	16	28	32	34	11	1	12
3	4.30E-07	TGTGCCAGCAGTTTACTACTTAGCGGGGGCGGCACAGATACGCAGTATTTT	CASSLLLSGGGTDTQYF	TRBV28*01	TRBV28	TRBJ2-3*01	TRBJ2-3	TRBD2*01	TRBD2	14	20	28	31	5	2	7
3	4.30E-07	TGTGCCAGCAGTTTACAACGGTCCGGGACAGCCTCCTACGAGCAGTACTTC	CASSLQRSGTASYEQYF	TRBV27*01	TRBV27	TRBJ2-7*01	TRBJ2-7	TRBD1*01	TRBD1	14	24	30	32	9	1	10
3	4.30E-07	TGTGCCAGCAGTTTAGTCCCGTGGGGGGTGGGCAATCAGCCCCAGCATTTT	CASSLVPWGVGNQPQHF	TRBV28*01	TRBV28	TRBJ1-5*01	TRBJ1-5	TRBD2*01	TRBD2	14	22	27	31	7	3	10
3	4.30E-07	TGTGCCAGCAGTTACTCGAAGAGCCAGGGGGTTCGCACTGAAGCTTTCTTT	CASSYSKSQGVRTEAFF	TRBV6-5*01	TRBV6-5	TRBJ1-1*01	TRBJ1-1	TRBD1*01	TRBD1	16	24	30	35	7	4	11
3	4.30E-07	TGTGCCAGCAGTCTCGAATCGGCGACAGGGGCGGCCTACGAGCAGTACTTC	CASSLESATGAAYEQYF	TRBV27*01	TRBV27	TRBJ2-7*01	TRBJ2-7	TRBD1*01	TRBD1	11	23	30	34	11	3	14
3	4.30E-07	TGTGCCAGCAGTCCCGGGACAGGGGCCTCTGGGGCCAACGTCCTGACTTTC	CASSPGTGASGANVLTF	TRBV6-5*01	TRBV6-5	TRBJ2-6*01	TRBJ2-6	TRBD1*01	TRBD1	11	15	24	26	3	1	4
3	4.30E-07	TGTGCCAGCAGTCCGGACCTGGGGGACTACAATCCAGATACGCAGTATTTT	CASSPDLGDYNPDTQYF	TRBV27*01	TRBV27	TRBJ2-3*01	TRBJ2-3	TRBD2*02, TRBD2*01	TRBD2	11	22	28	34	10	5	15
3	4.30E-07	TGTGCCAGCAGTCCATGGACAGGGGGCGAGAGATACGGGGAGCTGTTTTTT	CASSPWTGGERYGELFF	TRBV28*01	TRBV28	TRBJ2-2*01	TRBJ2-2	TRBD1*01	TRBD1	11	16	26	35	4	8	12
3	4.30E-07	TGTGCCAGCAGTCCAATGGGGCTTGGACTAGCCAAAAACATTCAGTACTTC	CASSPMGLGLAKNIQYF	TRBV27*01	TRBV27	TRBJ2-4*01	TRBJ2-4	TRBD1*01, TRBD2*02, TRBD2*01	TRBD1, TRBD2	10	17	21	29	6	7	13
3	4.30E-07	TGTGCCAGCAGTGCGGGGGGGCAGGGGGCGCTCAACTATGGCTACACCTTC	CASSAGGQGALNYGYTF	TRBV27*01	TRBV27	TRBJ1-2*01	TRBJ1-2	TRBD2*01	TRBD2	11	12	20	33	0	12	12
3	4.30E-07	TGTGCCAGCAGTGAAGCGGAGACATCCCATTTCGGCTATGGCGACACCTTC	CASSEAETSHFGYGDTF	TRBV2*01, TRBV2*03	TRBV2	TRBJ1-2*01	TRBJ1-2	TRBD1*01, TRBD2*02, TRBD2*01	TRBD1, TRBD2	16	20	23	35	3	11	14
3	4.30E-07	TGTGCCAGCAGTGAAGCGGAGACAGCCCATTTCGTCTATGGCGACACCTTC	CASSEAETAHFVYGDTF	TRBV2*01, TRBV2*03	TRBV2	TRBJ1-2*01	TRBJ1-2	TRBD1*01	TRBD1	16	20	24	35	3	10	13
3	4.30E-07	TGTGCCAGCAGCTTACCCGGTGTTAGCGGGATCCAAGAGACCCAGTACTTC	CASSLPGVSGIQETQYF	TRBV11-1*01	TRBV11-1	TRBJ2-5*01	TRBJ2-5	TRBD2*02	TRBD2	14	23	30	32	8	1	9
3	4.30E-07	TGTGCCAGCAGCTTAAACGGTGTTAGCGGGATCCAAGAGACCCAGTATTTT	CASSLNGVSGIQETQYF	TRBV11-1*01	TRBV11-1	TRBJ2-3*01	TRBJ2-3	TRBD2*02	TRBD2	14	23	30	42	8	11	19
3	4.30E-07	TGTGCCAGCAGCTCCTCAGAGGGGGACAGAGCTAATGAAAAACTGTTTTTT	CASSSSEGDRANEKLFF	TRBV5-6*01	TRBV5-6	TRBJ1-4*01	TRBJ1-4	TRBD1*01	TRBD1	12	22	28	31	9	2	11
3	4.30E-07	TGTGCCAGCAGCCTTCAGACAGGGCCGGGGAACACCGGGGAGCTGTTTTTT	CASSLQTGPGNTGELFF	TRBV3-1*01	TRBV3-1	TRBJ2-2*01	TRBJ2-2	TRBD1*01	TRBD1	12	17	23	29	4	5	9
3	4.30E-07	TGTGCCAGCAGCCCTACAGTACTAGCGCCAACCACAGATACGCAGTATTTT	CASSPTVLAPTTDTQYF	TRBV3-1*01	TRBV3-1	TRBJ2-3*01	TRBJ2-3	TRBD2*02, TRBD2*01	TRBD2	12	20	26	32	7	5	12
3	4.30E-07	TGTGCCAGCAGCCCAATCCCTTTGGGGACTGGGGCCAACGTCCTGACTTTC	CASSPIPLGTGANVLTF	TRBV28*01	TRBV28	TRBJ2-6*01	TRBJ2-6	TRBD1*01, TRBD2*02, TRBD2*01	TRBD1, TRBD2	10	24	27	28	13	0	13
3	4.30E-07	TGTGCCAGCAGCCGACTAGCGGGAGGGCCGGGCACAGATACGCAGTATTTT	CASSRLAGGPGTDTQYF	TRBV3-1*01	TRBV3-1	TRBJ2-3*01	TRBJ2-3	TRBD2*02	TRBD2	12	13	26	31	0	4	4
3	4.30E-07	TGTGCCAGCAGCCATGAAGGACTAGCGGGGAACATCGGGGAGCTGTTTTTT	CASSHEGLAGNIGELFF	TRBV3-1*01	TRBV3-1	TRBJ2-2*01	TRBJ2-2	TRBD2*02, TRBD2*01	TRBD2	13	18	28	29	4	0	4
3	4.30E-07	TGTGCCAGCAGCCAGGGCGGGAGCAGGGGGGTCCAAGAGACCCAGTACTTC	CASSQGGSRGVQETQYF	TRBV4-2*01	TRBV4-2	TRBJ2-5*01	TRBJ2-5	TRBD1*01, TRBD2*02	TRBD1, TRBD2	13	23	29	32	9	2	11
3	4.30E-07	TGTGCCAGCAGCCAAGTACAGGGGGCTATCTTCTCGTACGAGCAGTACTTC	CASSQVQGAIFSYEQYF	TRBV12-4*01, TRBV7-2*04, TRBV4-2*01, TRBV3-1*01, TRBV14*01, TRBV12-3*01, TRBV7-2*01, TRBV7-2*02	TRBV12-4, TRBV3-1, TRBV7-2, TRBV4-2, TRBV14, TRBV12-3	TRBJ2-7*01	TRBJ2-7	TRBD1*01	TRBD1	10	17	25	32	6	6	12
3	4.30E-07	TGTGCCAGCAGCCAAGATCTAACGGGAGAGGGGACAGATACGCAGTATTTT	CASSQDLTGEGTDTQYF	TRBV3-1*01	TRBV3-1	TRBJ2-3*01	TRBJ2-3	TRBD2*02	TRBD2	16	22	27	33	5	5	10
3	4.30E-07	TGTGCCAGCAGCCAAGATGGGGACTAGCGGGAGATCGATGAGCAGTTCTTC	CASSQDGD*REIDEQFF	TRBV3-1*01	TRBV3-1	TRBJ2-1*01	TRBJ2-1	TRBD2*02	TRBD2	16	19	32	37	2	4	6
3	4.30E-07	TGTGCCAGCAGCCAAGATAGGGCCGGTTTCTCTGGAAACACCATATATTTT	CASSQDRAGFSGNTIYF	TRBV3-1*01	TRBV3-1	TRBJ1-3*01	TRBJ1-3	TRBD1*01, TRBD2*02	TRBD1, TRBD2	16	18	21	29	1	7	8
3	4.30E-07	TGTGCCAGCAGCGTTGGACCGACATCTGCAACTAATGAAAAACTGTTTTTT	CASSVGPTSATNEKLFF	TRBV9*02, TRBV9*01	TRBV9	TRBJ1-4*01	TRBJ1-4	TRBD1*01, TRBD2*02, TRBD2*01	TRBD1, TRBD2	10	20	23	28	9	4	13
3	4.30E-07	TGTGCCAGCAGCGTAGAAATGGCGGGAGGGGGCCCAGATACGCAGTATTTT	CASSVEMAGGGPDTQYF	TRBV9*02, TRBV9*01	TRBV9	TRBJ2-3*01	TRBJ2-3	TRBD2*02	TRBD2	15	21	29	34	5	4	9
3	4.30E-07	TGTGCCAGCAGGTCTTCGGTAGGGGGCTACATGAACACTGAAGCTTTCTTT	CASRSSVGGYMNTEAFF	TRBV28*01	TRBV28	TRBJ1-1*01	TRBJ1-1	TRBD1*01	TRBD1	10	20	26	31	9	4	13
3	4.30E-07	TGTGCCAGCAGACTCAGAGAGACCGCATTCTCTGGAAACACCATATATTTT	CASRLRETAFSGNTIYF	TRBV28*01	TRBV28	TRBJ1-3*01	TRBJ1-3	TRBD2*02, TRBD2*01	TRBD2	10	22	25	29	11	3	14
3	4.30E-07	TGTGCCAGCAGACCCCCCGGACTAGCGGGACGGCTGGATACGCAGTATTTT	CASRPPGLAGRLDTQYF	TRBV27*01	TRBV27	TRBJ2-3*01	TRBJ2-3	TRBD2*02	TRBD2	10	18	29	36	7	6	13
3	4.30E-07	TGTGCCAGCAGAAAGGGGGGCTGGGGAGCGCCCAGGTTTGAGCAGTACTTC	CASRKGGWGAPRFEQYF	TRBV28*01	TRBV28	TRBJ2-7*01	TRBJ2-7	TRBD1*01, TRBD2*01	TRBD1, TRBD2	10	15	20	39	4	18	22
3	4.30E-07	TGTGCCAGCAACCACCGGGACTAGCGGAGCTCCTACAATGAGCAGTTCTTC	CASNHRD*RSSYNEQFF	TRBV19*01, TRBV2*01, TRBV2*02, TRBV2*03, TRBV19*03, TRBV10-3*01, TRBV10-3*02, TRBV19*02	TRBV19, TRBV2, TRBV10-3	TRBJ2-1*01	TRBJ2-1	TRBD2*02, TRBD2*01	TRBD2	7	16	26	29	8	2	10
3	4.30E-07	TGCGCCAGCAGCCAGGAATCGATTTTCGGGGGGAATGGAAAACTGTTTTTT	CASSQESIFGGNGKLFF	TRBV4-1*02, TRBV4-1*01	TRBV4-1	TRBJ1-4*01	TRBJ1-4	TRBD2*01	TRBD2	13	26	32	33	12	0	12
3	4.30E-07	TGCGCCAGCAGCCAAGGGTTGAGGACTAGCGGTTTAAATACGCAGTATTTT	CASSQGLRTSGLNTQYF	TRBV4-1*02, TRBV4-1*01	TRBV4-1	TRBJ2-3*01	TRBJ2-3	TRBD2*02, TRBD2*01	TRBD2	15	22	31	37	6	5	11
3	4.30E-07	TGCGCCAGCAGCCAAGGATCGGGGCGGGAGATTTTAGATACGCAGTATTTT	CASSQGSGREILDTQYF	TRBV4-1*02, TRBV4-1*01	TRBV4-1	TRBJ2-3*01	TRBJ2-3	TRBD2*02	TRBD2	15	23	29	35	7	5	12
3	4.30E-07	TGCGCCAGCAGCCAAGATGGGGTAGCGGGAGGGGCAGATACGCAGTATTTT	CASSQDGVAGGADTQYF	TRBV4-1*02, TRBV4-1*01	TRBV4-1	TRBJ2-3*01	TRBJ2-3	TRBD2*02	TRBD2	16	22	32	34	5	1	6
3	4.30E-07	TGCGCCAGCAGCCAAGAAAGTGGGAGGGATGATTGGAACATTCAGTACTTC	CASSQESGRDDWNIQYF	TRBV4-3*01	TRBV4-3	TRBJ2-4*01	TRBJ2-4	TRBD2*02	TRBD2	16	21	27	36	4	8	12
3	4.30E-07	TGCAGCGTTGAGGGCGGTGGTGCGGGACAGGCCCCCTACGAGCAGTACTTC	CSVEGGGAGQAPYEQYF	TRBV29-1*01	TRBV29-1	TRBJ2-7*01	TRBJ2-7	TRBD1*01	TRBD1	10	23	30	34	12	3	15
3	4.30E-07	TGTGCCCGTACCCTATAAACACCTTCCCCTATAATTCCCCCCTCCACTTT	CARTL*TP~PYNSPLHF	TRBV19*01, TRBV19*03, TRBV19*02	TRBV19	TRBJ1-6*01	TRBJ1-6	TRBD1*01, TRBD2*02	TRBD1, TRBD2	9	10	13	27	0	13	13
3	4.30E-07	TGTGCCACCAGTGACTCAAGCTGGGACGTAATGGAAACACCATATATTTT	CATSDSSW~RNGNTIYF	TRBV24-1*01	TRBV24-1	TRBJ1-3*01	TRBJ1-3	TRBD1*01, TRBD2*02, TRBD2*01	TRBD1, TRBD2	13	22	26	31	8	4	12
3	4.30E-07	TGTGCCAGTAGGACCCGGTTCGGGGGGCAGGATAATGAAAAACTGTTTTT	CASRTRFG~AG**KTVF	TRBV19*01, TRBV19*03, TRBV19*02	TRBV19	TRBJ1-4*01	TRBJ1-4	TRBD2*01	TRBD2	10	20	26	45	9	18	27
3	4.30E-07	TGTGCCAGCTTCGCAACTAGCAGGGGGCGTCCCAAGAGACCCAGTACTTC	CASFATSR~ASQETQYF	TRBV18*01	TRBV18	TRBJ2-5*01	TRBJ2-5	TRBD1*01	TRBD1	9	20	27	31	10	3	13
3	4.30E-07	TGTGCCAGCTCACCCGGCTTAGGGGGACGGACGACACTGAAGCTTTCTTT	CASSPGLG~TDDTEAFF	TRBV18*01	TRBV18	TRBJ1-1*01	TRBJ1-1	TRBD1*01	TRBD1	13	20	25	33	6	7	13
3	4.30E-07	TGTGCCAGCACCCCGGGGGTAGCCTGAGCTCCTACAATGAGCAGTTCTTC	CASTPGVA~SSYNEQFF	TRBV7-2*04, TRBV7-2*01	TRBV7-2	TRBJ2-1*01	TRBJ2-1	TRBD2*01	TRBD2	9	13	18	28	3	9	12
3	4.30E-07	TGTGCCAGCACCCAGGGCCCCAGCTTAGCAACTAATGAAAAACTGTTTTT	CASTQGPS~SN**KTVF	TRBV5-6*01	TRBV5-6	TRBJ1-4*01	TRBJ1-4	TRBD1*01	TRBD1	9	12	16	45	2	28	30
3	4.30E-07	TGTGCCAGCAGTCTATGATATGGGGGAGTGGAACCGGGGAGCTGTTTTTT	CASSL*YG~SGTGELFF	TRBV2*01, TRBV27*01, TRBV2*02, TRBV2*03, TRBV14*01	TRBV2, TRBV27, TRBV14	TRBJ2-2*01	TRBJ2-2	TRBD1*01, TRBD2*02, TRBD2*01	TRBD1, TRBD2	10	21	25	32	10	6	16
3	4.30E-07	TGTGCCAGCAGTGAATGGGGTTCCGGGACTAGGGCTACGAGCAGTACTTC	CASSEWGS~D*GYEQYF	TRBV25-1*01	TRBV25-1	TRBJ2-7*01	TRBJ2-7	TRBD2*02, TRBD2*01	TRBD2	15	24	31	34	8	2	10
3	4.30E-07	TGTGCCAGCAGCTTGCTAGCAGGGTTTTTTTTTTTTTTGGCTACACCTTC	CASSLLAG~FFFFGYTF	TRBV5-6*01	TRBV5-6	TRBJ1-2*01	TRBJ1-2	TRBD1*01, TRBD2*02, TRBD2*01	TRBD1, TRBD2	14	19	23	37	4	13	17
3	4.30E-07	TGTGCCAGCAGCTTGGGGGGGGACTAGCGATCACCGGGGAGCTGTTTTTT	CASSLGGD~AITGELFF	TRBV5-4*01	TRBV5-4	TRBJ2-2*01	TRBJ2-2	TRBD2*02, TRBD2*01	TRBD2	15	19	26	27	3	0	3
3	4.30E-07	TGTGCCAGCAGCTTAGTACAGGTGGGGTTGGATTAGAGACCCAGTACTTC	CASSLVQV~VGLETQYF	TRBV7-9*01, TRBV7-9*02	TRBV7-9	TRBJ2-5*01	TRBJ2-5	TRBD1*01	TRBD1	15	17	21	34	1	12	13
3	4.30E-07	TGTGCCAGCAGCTTAGCTATCACGACAGGGGGACTTCACCCCTCCACTTT	CASSLAIT~RGTSPLHF	TRBV7-9*01, TRBV7-9*02	TRBV7-9	TRBJ1-6*01	TRBJ1-6	TRBD1*01	TRBD1	16	23	31	34	6	2	8
3	4.30E-07	TGTGCCAGCAGCTTAGATCGTCAGGGGCGCTGGGCTATGGCTACACCTTC	CASSLDRQ~ALGYGYTF	TRBV7-2*04, TRBV7-2*01	TRBV7-2	TRBJ1-2*01	TRBJ1-2	TRBD1*01	TRBD1	15	21	26	34	5	7	12
3	4.30E-07	TGTGCCAGCAGCTCGACAGGGGTGGATTCGGGGCCAACGTCCTGACTTTC	CASSSTGV~FGANVLTF	TRBV7-9*03, TRBV7-9*01, TRBV7-9*04, TRBV7-9*02	TRBV7-9	TRBJ2-6*01	TRBJ2-6	TRBD1*01	TRBD1	13	14	21	29	0	7	7
3	4.30E-07	TGTGCCAGCAGCGGGGAACCAGGGGGCTTTTTGATCAGCCCCAGCATTTT	CASSGEPG~LFDQPQHF	TRBV3-1*01	TRBV3-1	TRBJ1-5*01	TRBJ1-5	TRBD1*01	TRBD1	11	19	26	33	7	6	13
3	4.30E-07	TGCGCCAGCAGCTTGGGCGGGGAGCGGGAGGGCCCTACGAGCAGTACTTC	CASSLGGE~GGPYEQYF	TRBV5-1*01	TRBV5-1	TRBJ2-7*01	TRBJ2-7	TRBD2*02	TRBD2	15	22	31	33	6	1	7
3	4.30E-07	TGCGCCAGCAGCTTGGGGGGGGGACCTCTGGGGCCAACGTCCTGACTTTC	CASSLGGG~SGANVLTF	TRBV5-1*01	TRBV5-1	TRBJ2-6*01	TRBJ2-6	TRBD2*01	TRBD2	15	16	22	25	0	2	2
3	4.30E-07	TGCAGTGCTAGAGATCTGGGACAGGGTCTCGGCACCGGGGAGCTGTTTTT	CSARDLGQ~SRHRGAVF	TRBV20-1*01, TRBV20-1*05, TRBV20-1*07	TRBV20-1	TRBJ2-2*01	TRBJ2-2	TRBD1*01	TRBD1	13	17	25	45	3	19	22
3	4.30E-07	TGCAGTGCTAGAGAACCGACTAGCGGGAGGGCCAGGAGACCCAGTACTTC	CSAREPTS~EGQETQYF	TRBV20-1*01, TRBV20-1*05, TRBV20-1*07	TRBV20-1	TRBJ2-5*01	TRBJ2-5	TRBD2*02	TRBD2	13	17	30	31	3	0	3
3	4.30E-07	TGTGCCTGGAGAGGTGGGGAGCGGGGCGCCCTACAATGAGCAGTTCTTC	CAWRGGER~APYNEQFF	TRBV7-9*03, TRBV7-9*07, TRBV6-5*01, TRBV7-9*01, TRBV7-3*05, TRBV7-9*04, TRBV7-9*02, TRBV7-9*05, TRBV11-1*01, TRBV11-3*03, TRBV7-3*01, TRBV7-9*06	TRBV7-9, TRBV6-5, TRBV7-3, TRBV11-1, TRBV11-3	TRBJ2-1*01	TRBJ2-1	TRBD2*01	TRBD2	5	19	25	29	13	3	16
3	4.30E-07	TGTGCCACCAAGGGACTAGCGGGAGTTGGGCTCCTACGAGCAGTACTTC	CATKGLAG~LGSYEQYF	TRBV28*01	TRBV28	TRBJ2-7*01	TRBJ2-7	TRBD2*02	TRBD2	6	11	24	30	4	5	9
3	4.30E-07	TGTGCCAGTAGTATAGATCGTGTCGGACTCGGGAAACACCATATATTTT	CASSIDRV~DSGNTIYF	TRBV19*01, TRBV19*02	TRBV19	TRBJ1-3*01	TRBJ1-3	TRBD1*01	TRBD1	16	20	23	27	3	3	6
3	4.30E-07	TGTGCCAGCTCACCATCGGGACGGACCTTATAATTCACCCCTCCACTTT	CASSPSGR~PYNSPLHF	TRBV18*01	TRBV18	TRBJ1-6*01	TRBJ1-6	TRBD1*01, TRBD2*02, TRBD2*01	TRBD1, TRBD2	14	17	21	28	2	6	8
3	4.30E-07	TGTGCCAGCACCTCCTATGGGACCATTTAGCAATCAGCCCCAGCATTTT	CASTSYGT~FSNQPQHF	TRBV27*01	TRBV27	TRBJ1-5*01	TRBJ1-5	TRBD1*01, TRBD2*02, TRBD2*01	TRBD1, TRBD2	9	18	22	27	8	4	12
3	4.30E-07	TGTGCCAGCAGTTTTTCTGGAGGGCGGGGGGTTCTATGAGCAGTTCTTC	CASSFSGG~GGFYEQFF	TRBV27*01	TRBV27	TRBJ2-1*01	TRBJ2-1	TRBD2*01	TRBD2	13	23	30	35	9	4	13
3	4.30E-07	TGTGCCAGCAGTTTTACAGACCCTAGAGGGATCCTACGAGCAGTACTTC	CASSFTDP~EGSYEQYF	TRBV28*01	TRBV28	TRBJ2-7*01	TRBJ2-7	TRBD2*02	TRBD2	13	25	29	31	11	1	12
3	4.30E-07	TGTGCCAGCAGTTTATCCCTCAGGACAGGGGGATGAAAAACTGTTTTTT	CASSLSLR~QGDEKLFF	TRBV27*01	TRBV27	TRBJ1-4*01	TRBJ1-4	TRBD1*01	TRBD1	16	22	31	32	5	0	5
3	4.30E-07	TGTGCCAGCAGTCCCAGCCTCCGGGACAGGGTCCTACGAGCAGTACTTC	CASSPSLR~TGSYEQYF	TRBV27*01	TRBV27	TRBJ2-7*01	TRBJ2-7	TRBD1*01	TRBD1	11	22	30	31	10	0	10
3	4.30E-07	TGTGCCAGCAGTGGCTATATTCTTATGTGCTAACTATGGCTACACCTTC	CASSGYIL~CANYGYTF	TRBV2*01, TRBV2*02, TRBV2*03	TRBV2	TRBJ1-2*01	TRBJ1-2	TRBD2*02, TRBD2*01	TRBD2	12	13	16	29	0	12	12
3	4.30E-07	TGTGCCAGCAGTGACTCGACGCAGGGGGGGGCAAGAGACCCAGTACTTC	CASSDSTQ~GGQETQYF	TRBV6-4*02, TRBV6-4*01	TRBV6-4	TRBJ2-5*01	TRBJ2-5	TRBD1*01, TRBD2*01	TRBD1, TRBD2	16	21	27	31	4	3	7
3	4.30E-07	TGTGCCAGCAGTGAATTCAGGGCAGCCTATTTACAATGAGCAGTTCTTC	CASSEFRA~PIYNEQFF	TRBV25-1*01	TRBV25-1	TRBJ2-1*01	TRBJ2-1	TRBD1*01	TRBD1	15	17	21	31	1	9	10
3	4.30E-07	TGTGCCAGCAGTACCTGACTAGCGGGAACCCCTATACGAGCAGTACTTC	CASST*LA~EPLYEQYF	TRBV28*01	TRBV28	TRBJ2-7*01	TRBJ2-7	TRBD2*02	TRBD2	11	16	26	34	4	7	11
3	4.30E-07	TGTGCCAGCAGCTTAAACGGTGTTAGCGGGAGACAATGAGCAGTTCTTC	CASSLNGV~AGDNEQFF	TRBV11-1*01	TRBV11-1	TRBJ2-1*01	TRBJ2-1	TRBD2*02	TRBD2	14	23	31	32	8	0	8
3	4.30E-07	TGTGCCAGCAGCTCCTCAGGACAGGGGGATACAAACTGAAGCTTTCTTT	CASSSSGQ~GIQTEAFF	TRBV7-6*01, TRBV7-6*02	TRBV7-6	TRBJ1-1*01	TRBJ1-1	TRBD1*01	TRBD1	12	18	27	34	5	6	11
3	4.30E-07	TGTGCCAGCAGCTCGTGACTAGGCAAGGTCCAAAAACATTCAGTACTTC	CASSS*LG~RSKNIQYF	TRBV5-6*01	TRBV5-6	TRBJ2-4*01	TRBJ2-4	TRBD2*02, TRBD2*01	TRBD2	12	16	21	29	3	7	10
3	4.30E-07	TGTGCCAGCAGCTGGGCCCCAGGGCCTCTCCTACAATGGGCAGTTCTTC	CASSWAPG~LSYNGQFF	TRBV7-3*05, TRBV7-3*01	TRBV7-3	TRBJ2-1*01	TRBJ2-1	TRBD1*01	TRBD1	12	19	23	27	6	3	9
3	4.30E-07	TGTGCCAGCAGCCATGACGACAGAAAACCACACCGGGGAGCTGTTTTTT	CASSHDDR~NHTGELFF	TRBV3-1*01	TRBV3-1	TRBJ2-2*01	TRBJ2-2	TRBD1*01	TRBD1	13	18	22	29	4	6	10
3	4.30E-07	TGTGCCAGCAGCGTAGGGGGACAGAGCTAACGTTTATGGCTACACCTTC	CASSVGGQ~ANVYGYTF	TRBV9*02, TRBV9*01	TRBV9	TRBJ1-2*01	TRBJ1-2	TRBD1*01	TRBD1	15	17	23	34	1	10	11
3	4.30E-07	TGTGCCAGCAGCGTAGGATACGAGCAGTTCGAACTATGGCTACACCTTC	CASSVGYE~SSNYGYTF	TRBV9*02, TRBV9*01	TRBV9	TRBJ1-2*01	TRBJ1-2	TRBD1*01, TRBD2*02, TRBD2*01	TRBD1, TRBD2	15	24	26	31	8	4	12
3	4.30E-07	TGTGCCAGCAGCGCCGTAGGGGGGGGGTGATATTGATGGCTACACCTTC	CASSAVGG~GDIDGYTF	TRBV25-1*01	TRBV25-1	TRBJ1-2*01	TRBJ1-2	TRBD2*01	TRBD2	10	20	26	35	9	8	17
3	4.30E-07	TGTGCAAGTCGCTTAGGTTCCGGGAGAAGGGTACAATGAGCAGTTCTTC	CASRLGSG~EGYNEQFF	TRBV11-3*01, TRBV11-3*02	TRBV11-3	TRBJ2-1*01	TRBJ2-1	TRBD2*02	TRBD2	4	20	25	31	15	5	20
3	4.30E-07	TGCGCCAGCAGCTTGGGGGGGGCCAGCCTCTGGAAACACCATATATTTT	CASSLGGA~ASGNTIYF	TRBV5-1*01	TRBV5-1	TRBJ1-3*01	TRBJ1-3	TRBD1*01, TRBD2*01	TRBD1, TRBD2	15	17	22	27	1	4	5
3	4.30E-07	TGCGCCAGCAGCCAAGAGTGGGGGGGGCTTCTACAATGAGCAGTTCTTC	CASSQEWG~GFYNEQFF	TRBV4-1*02, TRBV4-1*01	TRBV4-1	TRBJ2-1*01	TRBJ2-1	TRBD2*01	TRBD2	16	20	26	30	3	3	6
3	4.30E-07	TGCAGTGCTAGTTACCGACGTACTGGAGCTAATGAAAAACTGTTTTTTT	CSASYRRT~ELMKNCFF	TRBV20-1*01, TRBV20-1*04, TRBV20-1*05, TRBV20-1*07	TRBV20-1	TRBJ1-4*01	TRBJ1-4	TRBD1*01, TRBD2*02, TRBD2*01	TRBD1, TRBD2	11	39	42	43	27	0	27
3	4.30E-07	TGCAGTGCTAGAACGTCTTTAGGGGAAGAGTTCGTGCGAGCAGTACTTC	CSARTSLG~KSSCEQYF	TRBV20-1*01, TRBV20-1*04, TRBV20-1*05, TRBV20-1*07	TRBV20-1	TRBJ2-7*01	TRBJ2-7	TRBD1*01	TRBD1	11	20	24	36	8	11	19
3	4.30E-07	TGTGCCTGGAGTCCAGAAAGGGTCCTCTTTAATCAGCCCCAGCATTTT	CAWSPERVLFNQPQHF	TRBV30*01	TRBV30	TRBJ1-5*01	TRBJ1-5	TRBD1*01, TRBD2*02, TRBD2*01	TRBD1, TRBD2	11	18	21	30	6	8	14
3	4.30E-07	TGTGCCTGGAGTGTAAAGGTAGCGGGGGTACGAGAGACCCAGTACTTC	CAWSVKVAGVRETQYF	TRBV30*01	TRBV30	TRBJ2-5*01	TRBJ2-5	TRBD2*01	TRBD2	13	19	27	32	5	4	9
3	4.30E-07	TGTGCCTGGAGTAGAACCGGGACAGGGCTTTCTATCAGCTACACCTTC	CAWSRTGTGLSISYTF	TRBV30*01	TRBV30	TRBJ1-2*01	TRBJ1-2	TRBD1*01	TRBD1	11	18	26	37	6	10	16
3	4.30E-07	TGTGCCTGGAGCCAAGGGGTGCCCTATAGCAATCAGCCCCAGCATTTT	CAWSQGVPYSNQPQHF	TRBV30*05, TRBV30*01	TRBV30	TRBJ1-5*01	TRBJ1-5	TRBD1*01	TRBD1	10	14	18	26	3	7	10
3	4.30E-07	TGTGCCTGGAGGATCCGGCACAGGGGTTAAAACTATGGCTACACCTTC	CAWRIRHRG*NYGYTF	TRBV30*05, TRBV30*01	TRBV30	TRBJ1-2*01	TRBJ1-2	TRBD1*01	TRBD1	10	19	25	30	8	4	12
3	4.30E-07	TGTGCCTGGAGGAACCTGAAGCGGGAGGGCCCCGATACGCAGTATTTT	CAWRNLKREGPDTQYF	TRBV30*05, TRBV30*01	TRBV30	TRBJ2-3*01	TRBJ2-3	TRBD2*02	TRBD2	10	19	28	33	8	4	12
3	4.30E-07	TGTGCCTGGAGAGGTGGTACTACCGGGTCTAATGAAAAACTGTTTTTT	CAWRGGTTGSNEKLFF	TRBV30*01	TRBV30	TRBJ1-4*01	TRBJ1-4	TRBD2*02, TRBD2*01	TRBD2	10	18	21	28	7	6	13
3	4.30E-07	TGTGCCCGTGACACGGATTTGATGGGTACGAACACTGAAGCTTTCTTT	CARDTDLMGTNTEAFF	TRBV30*05, TRBV30*01	TRBV30	TRBJ1-1*01	TRBJ1-1	TRBD1*01	TRBD1	5	9	12	29	3	16	19
3	4.30E-07	TGTGCCCGCCGTGGGGATTCGGCCGCAGGAGGGCGCGAGCAGTACTTC	CARRGDSAAGGREQYF	TRBV2*01, TRBV2*02, TRBV2*03	TRBV2	TRBJ2-7*01	TRBJ2-7	TRBD2*02	TRBD2	5	27	32	35	21	2	23
3	4.30E-07	TGTGCCCGCCGTGAACCCCCTACAGGGGAGGATTACGAGCAGTACTTC	CARREPPTGEDYEQYF	TRBV2*01, TRBV2*03	TRBV2	TRBJ2-7*01	TRBJ2-7	TRBD1*01	TRBD1	5	21	27	33	15	5	20
3	4.30E-07	TGTGCCCGCCGTGAAAGGAGACGCTTCTTGAACTATGGCTACACCTTC	CARRERRRFLNYGYTF	TRBV2*01, TRBV2*03	TRBV2	TRBJ1-2*01	TRBJ1-2	TRBD2*02, TRBD2*01	TRBD2	5	16	19	30	10	10	20
3	4.30E-07	TGTGCCCGCCGTATAGGGGGGAGAGTGGGCCAAGAGACCCAGTACTTC	CARRIGGRVGQETQYF	TRBV2*01, TRBV2*02, TRBV2*03	TRBV2	TRBJ2-5*01	TRBJ2-5	TRBD1*01, TRBD2*01	TRBD1, TRBD2	5	14	19	29	8	9	17
3	4.30E-07	TGTGCCCGCCGTATAGAACGGGACTGGAGGGGGACACCCCTCCACTTT	CARRIERDWRGTPLHF	TRBV2*01, TRBV2*02, TRBV2*03	TRBV2	TRBJ1-6*01	TRBJ1-6	TRBD1*01, TRBD2*02, TRBD2*01	TRBD1, TRBD2	5	27	32	34	21	1	22
3	4.30E-07	TGTGCCGCCAGTGCTCTGACGGACAGGGATTGGTATGAGCAGTTCTTC	CAASALTDRDWYEQFF	TRBV24-1*01	TRBV24-1	TRBJ2-1*01	TRBJ2-1	TRBD1*01	TRBD1	12	20	27	34	7	6	13
3	4.30E-07	TGTGCCACCAGTGATTTGAGTAGCCCTGCCTACAAGGAGCAGGTCTTC	CATSDLSSPAYKEQVF	TRBV24-1*01	TRBV24-1	TRBJ2-1*01	TRBJ2-1	TRBD1*01	TRBD1	17	23	27	36	5	8	13
3	4.30E-07	TGTGCCAGTCGCCAGCGGGAGACCTCTAGCACAGATACGCAGTATTTT	CASRQRETSSTDTQYF	TRBV28*01	TRBV28	TRBJ2-3*01	TRBJ2-3	TRBD2*02	TRBD2	7	13	20	27	5	6	11
3	4.30E-07	TGTGCCAGTAGTATAGTATGGTTGGGGGGCGATCAGCCCCAGCATTTT	CASSIVWLGGDQPQHF	TRBV19*01, TRBV19*02	TRBV19	TRBJ1-5*01	TRBJ1-5	TRBD1*01, TRBD2*01	TRBD1, TRBD2	15	24	29	31	8	1	9
3	4.30E-07	TGTGCCAGCTCTCCCCGGACAGTTTCAGTCCGAGAGACCCAGTACTTC	CASSPRTVSVRETQYF	TRBV18*01	TRBV18	TRBJ2-5*01	TRBJ2-5	TRBD1*01	TRBD1	10	16	21	32	5	10	15
3	4.30E-07	TGTGCCAGCTCCTATGACAGGGGGCGGTCCTACAATGAGCAGTTCTTC	CASSYDRGRSYNEQFF	TRBV18*01	TRBV18	TRBJ2-1*01	TRBJ2-1	TRBD1*01	TRBD1	10	15	24	27	4	2	6
3	4.30E-07	TGTGCCAGCTCGCTACAAGGGGGATACATTGGTTCACCCCTCCACTTT	CASSLQGGYIGSPLHF	TRBV18*01	TRBV18	TRBJ1-6*01	TRBJ1-6	TRBD1*01	TRBD1	10	17	22	32	6	9	15
3	4.30E-07	TGTGCCAGCTCATCCGCGACTAGCGGGAGTGGGAATGAGCAGTTCTTC	CASSSATSGSGNEQFF	TRBV18*01, TRBV25-1*01, TRBV7-3*05, TRBV7-3*01	TRBV18, TRBV25-1, TRBV7-3	TRBJ2-1*01	TRBJ2-1	TRBD2*02	TRBD2	8	17	28	33	8	4	12
3	4.30E-07	TGTGCCAGCTCATACAGGGAGGGCTCTGGGGCCAACGTCCTGACTTTC	CASSYREGSGANVLTF	TRBV27*01	TRBV27	TRBJ2-6*01	TRBJ2-6	TRBD2*02	TRBD2	8	16	22	23	7	0	7
3	4.30E-07	TGTGCCAGCTCACCTGCCCAGACAGGGGGTAATTCACCCCTCCACTTT	CASSPAQTGGNSPLHF	TRBV9*02, TRBV9*01, TRBV9*03	TRBV9	TRBJ1-6*01	TRBJ1-6	TRBD1*01	TRBD1	13	20	28	29	6	0	6
3	4.30E-07	TGTGCCAGCTCACCTACGGGAAATCTCAAATACTACGAGCAGTACTTC	CASSPTGNLKYYEQYF	TRBV18*01	TRBV18	TRBJ2-7*01	TRBJ2-7	TRBD2*02	TRBD2	13	16	20	32	2	11	13
3	4.30E-07	TGTGCCAGCTCACCTAATGGGGTCGTGGGCAATCAGCCCCAGCATTTT	CASSPNGVVGNQPQHF	TRBV18*01, TRBV14*01, TRBV14*02, TRBV6-1*01	TRBV18, TRBV14, TRBV6-1	TRBJ1-5*01	TRBJ1-5	TRBD1*01, TRBD2*01	TRBD1, TRBD2	8	18	21	28	9	6	15
3	4.30E-07	TGTGCCAGCTCACCCAAGACTAGCGGGAGGGCAGATGAGCAGTTCTTC	CASSPKTSGRADEQFF	TRBV18*01	TRBV18	TRBJ2-1*01	TRBJ2-1	TRBD2*02	TRBD2	13	17	30	34	3	3	6
3	4.30E-07	TGTGCCAGCTCACCGGTCCGTCTCAAGCTTAATGAAAAACTGTTTTTT	CASSPVRLKLNEKLFF	TRBV18*01, TRBV2*01, TRBV7-3*05, TRBV2*02, TRBV2*03, TRBV7-3*01	TRBV18, TRBV2, TRBV7-3	TRBJ1-4*01	TRBJ1-4	TRBD1*01, TRBD2*02, TRBD2*01	TRBD1, TRBD2	13	15	18	29	1	10	11
3	4.30E-07	TGTGCCAGCTCACCACCCCTAGGCTCTGGGGCCAACGTCCTGACTTTC	CASSPPLGSGANVLTF	TRBV18*01	TRBV18	TRBJ2-6*01	TRBJ2-6	TRBD2*02, TRBD2*01	TRBD2	8	15	19	23	6	3	9
3	4.30E-07	TGTGCCAGCTCACCACGACAGGGACCAAATAATTCACCCCTCCACTTT	CASSPRQGPNNSPLHF	TRBV18*01	TRBV18	TRBJ1-6*01	TRBJ1-6	TRBD1*01	TRBD1	15	16	22	28	0	5	5
3	4.30E-07	TGTGCCAGCTCACCAGCGGGAGGTGCAACTAATGAAAAACTGTTTTTT	CASSPAGGATNEKLFF	TRBV18*01	TRBV18	TRBJ1-4*01	TRBJ1-4	TRBD2*02	TRBD2	14	15	22	25	0	2	2
3	4.30E-07	TGTGCCAGCTCACCAATTAGTCGGACGGGAAACTACGAGCAGTACTTC	CASSPISRTGNYEQYF	TRBV18*01	TRBV18	TRBJ2-7*01	TRBJ2-7	TRBD2*02, TRBD2*01	TRBD2	8	25	29	32	16	2	18
3	4.30E-07	TGTGCCAGCTCACCAAAGGACAGGGGACTAAAGAATGAGCAGTTCTTC	CASSPKDRGLKNEQFF	TRBV18*01	TRBV18	TRBJ2-1*01	TRBJ2-1	TRBD1*01	TRBD1	14	17	25	33	2	7	9
3	4.30E-07	TGTGCCAGCCATCCCCACAGGACTAGCGGGACCGACATTCAGTACTTC	CASHPHRTSGTDIQYF	TRBV28*01	TRBV28	TRBJ2-4*01	TRBJ2-4	TRBD2*02	TRBD2	8	19	30	39	10	8	18
3	4.30E-07	TGTGCCAGCCAGAATAGACCGGGACAGGGAGGCTATGGCTACACCTTC	CASQNRPGQGGYGYTF	TRBV28*01	TRBV28	TRBJ1-2*01	TRBJ1-2	TRBD1*01	TRBD1	8	20	28	32	11	3	14
3	4.30E-07	TGTGCCAGCCAACTTGAAACTAGCGGGAGTGGGTACGAGCAGTACTTC	CASQLETSGSGYEQYF	TRBV18*01	TRBV18	TRBJ2-7*01	TRBJ2-7	TRBD2*02	TRBD2	8	18	28	33	9	4	13
3	4.30E-07	TGTGCCAGCACTCGGGGGGAGAAATATAGGGGTTCACCCCTCCACTTT	CASTRGEKYRGSPLHF	TRBV5-6*01	TRBV5-6	TRBJ1-6*01	TRBJ1-6	TRBD2*01	TRBD2	9	12	18	32	2	13	15
3	4.30E-07	TGTGCCAGCACCTATTCCGGGACTAGCGCCGTGGATGAGCAGTTCTTC	CASTYSGTSAVDEQFF	TRBV28*01	TRBV28	TRBJ2-1*01	TRBJ2-1	TRBD2*02, TRBD2*01	TRBD2	9	18	27	34	8	6	14
3	4.30E-07	TGTGCCAGCACCGAACTCGGGACAGGGCAGACCGGGGAGCTGTTTTTT	CASTELGTGQTGELFF	TRBV28*01	TRBV28	TRBJ2-2*01	TRBJ2-2	TRBD1*01	TRBD1	9	18	26	30	8	3	11
3	4.30E-07	TGTGCCAGCACGGTCGGAGGGCAGCTAAGCTCCTACGAGCAGTACTTC	CASTVGGQLSSYEQYF	TRBV28*01	TRBV28	TRBJ2-7*01	TRBJ2-7	TRBD2*02	TRBD2	9	15	20	29	5	8	13
3	4.30E-07	TGTGCCAGCACGGTAGCGGGAGTGCACTCCTACAATGAGCAGTTCTTC	CASTVAGVHSYNEQFF	TRBV27*01	TRBV27	TRBJ2-1*01	TRBJ2-1	TRBD2*02	TRBD2	9	13	21	26	3	4	7
3	4.30E-07	TGTGCCAGCAGTTTTTTGGCAGGTGTGTCCTACAATGAGCAGTTCTTC	CASSFLAGVSYNEQFF	TRBV28*01	TRBV28	TRBJ2-1*01	TRBJ2-1	TRBD1*01	TRBD1	13	19	22	27	5	4	9
3	4.30E-07	TGTGCCAGCAGTTTCCCCAGGAACCTCTCTGGAAACACCATATATTTT	CASSFPRNLSGNTIYF	TRBV27*01	TRBV27	TRBJ1-3*01	TRBJ1-3	TRBD1*01, TRBD2*01	TRBD1, TRBD2	13	17	20	26	3	5	8
3	4.30E-07	TGTGCCAGCAGTTTCGGGACAGGGGGACAAGGAGAGACCCAGTACTTC	CASSFGTGGQGETQYF	TRBV27*01	TRBV27	TRBJ2-5*01	TRBJ2-5	TRBD1*01	TRBD1	13	15	25	32	1	6	7
3	4.30E-07	TGTGCCAGCAGTTTGGGACAGCCTTATAGCAATCAGCCCCAGCATTTT	CASSLGQPYSNQPQHF	TRBV27*01	TRBV27	TRBJ1-5*01	TRBJ1-5	TRBD1*01	TRBD1	13	14	20	26	0	5	5
3	4.30E-07	TGTGCCAGCAGTTTATTTTCGAAGGGAGGCTGGGAGACCCAGTACTTC	CASSLFSKGGWETQYF	TRBV27*01	TRBV27	TRBJ2-5*01	TRBJ2-5	TRBD2*02	TRBD2	15	23	28	33	7	4	11
3	4.30E-07	TGTGCCAGCAGTTTATTGGGCGGCAGGGGCACAGATACGCAGTATTTT	CASSLLGGRGTDTQYF	TRBV2*01, TRBV2*02, TRBV2*03, TRBV28*01, TRBV6-1*01	TRBV2, TRBV28, TRBV6-1	TRBJ2-3*01	TRBJ2-3	TRBD1*01	TRBD1	11	23	27	28	11	0	11
3	4.30E-07	TGTGCCAGCAGTTTATGGAGCCGGGGACCTCTCTACGAGCAGTACTTC	CASSLWSRGPLYEQYF	TRBV28*01	TRBV28	TRBJ2-7*01	TRBJ2-7	TRBD1*01, TRBD2*02, TRBD2*01	TRBD1, TRBD2	16	23	27	32	6	4	10
3	4.30E-07	TGTGCCAGCAGTTTACTGCAGGGGGTGTCAAACACTGAAGCTTTCTTT	CASSLLQGVSNTEAFF	TRBV27*01	TRBV27	TRBJ1-1*01	TRBJ1-1	TRBD1*01	TRBD1	14	18	24	30	3	5	8
3	4.30E-07	TGTGCCAGCAGTTTAGCCGAAGCCCTAGCAGGAGATACGCAGTATTTT	CASSLAEALAGDTQYF	TRBV27*01	TRBV27	TRBJ2-3*01	TRBJ2-3	TRBD2*02, TRBD2*01	TRBD2	14	24	28	32	9	3	12
3	4.30E-07	TGTGCCAGCAGTTTAAGGGCAGGGTTGGGCACCGGGGAGCTGTTTTTT	CASSLRAGLGTGELFF	TRBV28*01	TRBV28	TRBJ2-2*01	TRBJ2-2	TRBD1*01	TRBD1	14	19	23	29	4	5	9
3	4.30E-07	TGTGCCAGCAGTTTAAGGAGCGGGTACGGCACAGATACGCAGTATTTT	CASSLRSGYGTDTQYF	TRBV25-1*01, TRBV27*01, TRBV28*01	TRBV25-1, TRBV27, TRBV28	TRBJ2-3*01	TRBJ2-3	TRBD2*02, TRBD2*01	TRBD2	11	18	23	28	6	4	10
3	4.30E-07	TGTGCCAGCAGTTCCCCCGGAGGACAGACTACCTACGAGCAGTACTTC	CASSSPGGQTTYEQYF	TRBV28*01	TRBV28	TRBJ2-7*01	TRBJ2-7	TRBD1*01, TRBD2*01	TRBD1, TRBD2	12	21	26	31	8	4	12
3	4.30E-07	TGTGCCAGCAGTTCCCCGGGACAGGTGACGTGGACTGAAGCTTTCTTT	CASSSPGQVTWTEAFF	TRBV28*01	TRBV28	TRBJ1-1*01	TRBJ1-1	TRBD1*01	TRBD1	12	17	24	33	4	8	12
3	4.30E-07	TGTGCCAGCAGTTCCGGGACTAGCGGGACCTACAATGAGCAGTTCTTC	CASSSGTSGTYNEQFF	TRBV27*01	TRBV27	TRBJ2-1*01	TRBJ2-1	TRBD2*02	TRBD2	12	15	27	28	2	0	2
3	4.30E-07	TGTGCCAGCAGTTCCATGGGGGGCCCACGGGGCACTGAAGCTTTCTTT	CASSSMGGPRGTEAFF	TRBV27*01	TRBV27	TRBJ1-1*01	TRBJ1-1	TRBD1*01, TRBD2*01	TRBD1, TRBD2	12	18	23	32	5	8	13
3	4.30E-07	TGTGCCAGCAGTTCGATCTACCGGGACAGGGTCCACGAGCAGTACTTC	CASSSIYRDRVHEQYF	TRBV27*01, TRBV7-2*04, TRBV28*01, TRBV7-2*01	TRBV27, TRBV7-2, TRBV28	TRBJ2-7*01	TRBJ2-7	TRBD1*01	TRBD1	12	22	30	34	9	3	12
3	4.30E-07	TGTGCCAGCAGTTCAAGATGGGGACAGGGGGATGAAAAACTGTTTTTT	CASSSRWGQGDEKLFF	TRBV28*01	TRBV28	TRBJ1-4*01	TRBJ1-4	TRBD1*01	TRBD1	12	20	30	31	7	0	7
3	4.30E-07	TGTGCCAGCAGTTATACAGGGGTGGTAGGAACAGATACGCAGTATTTT	CASSYTGVVGTDTQYF	TRBV28*01	TRBV28	TRBJ2-3*01	TRBJ2-3	TRBD1*01	TRBD1	11	15	21	30	3	8	11
3	4.30E-07	TGTGCCAGCAGTTACTCGTTCGGGACTAGCGGGAACATTCAGTACTTC	CASSYSFGTSGNIQYF	TRBV6-5*01	TRBV6-5	TRBJ2-4*01	TRBJ2-4	TRBD2*02, TRBD2*01	TRBD2	16	21	32	33	4	0	4
3	4.30E-07	TGTGCCAGCAGTTACCACACGGCGGAGGGGGAGGAGACCCAGGACTTC	CASSYHTAEGEETQDF	TRBV6-5*01	TRBV6-5	TRBJ2-5*01	TRBJ2-5	TRBD1*01, TRBD2*02	TRBD1, TRBD2	14	25	30	33	10	2	12
3	4.30E-07	TGTGCCAGCAGTCTTCTGGCGGGAGTCGTGCCCCATGAGCAGTTCTTC	CASSLLAGVVPHEQFF	TRBV7-6*01, TRBV7-6*02	TRBV7-6	TRBJ2-1*01	TRBJ2-1	TRBD2*02	TRBD2	10	18	24	34	7	9	16
3	4.30E-07	TGTGCCAGCAGTCCCCCGACGGTAGTCTCTGGAAACACCATATATTTT	CASSPPTVVSGNTIYF	TRBV28*01	TRBV28	TRBJ1-3*01	TRBJ1-3	TRBD2*01	TRBD2	11	12	17	26	0	8	8
3	4.30E-07	TGTGCCAGCAGTCCCCGGGTACTGGTTGCCAAAAACATTCAGTACTTC	CASSPRVLVAKNIQYF	TRBV28*01	TRBV28	TRBJ2-4*01	TRBJ2-4	TRBD2*01	TRBD2	10	12	16	27	1	10	11
3	4.30E-07	TGTGCCAGCAGTCCGCGGACAGGGAGGCTGGTCGGGGAGCTGTTTTTT	CASSPRTGRLVGELFF	TRBV27*01	TRBV27	TRBJ2-2*01	TRBJ2-2	TRBD1*01	TRBD1	11	16	23	32	4	8	12
3	4.30E-07	TGTGCCAGCAGTCCGGGACTAGCGGGATCAGCCTACGAGCAGTACTTC	CASSPGLAGSAYEQYF	TRBV27*01	TRBV27	TRBJ2-7*01	TRBJ2-7	TRBD2*02	TRBD2	11	14	26	31	2	4	6
3	4.30E-07	TGTGCCAGCAGTCCAGGGACAGGGCAGAGGGTCTATGGCTACACCTTC	CASSPGTGQRVYGYTF	TRBV28*01	TRBV28	TRBJ1-2*01	TRBJ1-2	TRBD1*01	TRBD1	11	15	23	32	3	8	11
3	4.30E-07	TGTGCCAGCAGTGCCCCCGAGGGGGGGCTTAACACTGAAGCTTTCTTT	CASSAPEGGLNTEAFF	TRBV6-1*01	TRBV6-1	TRBJ1-1*01	TRBJ1-1	TRBD2*01	TRBD2	12	20	26	30	7	3	10
3	4.30E-07	TGTGCCAGCAGTGCCGGGTGGGGCAGGGCGCCAGATACGCAGTATTTT	CASSAGWGRAPDTQYF	TRBV28*01	TRBV28	TRBJ2-3*01	TRBJ2-3	TRBD1*01	TRBD1	11	23	27	31	11	3	14
3	4.30E-07	TGTGCCAGCAGTGGCATGGGGGCGGAAGCTAATGAAAAACTGTTTTTT	CASSGMGAEANEKLFF	TRBV28*01	TRBV28	TRBJ1-4*01	TRBJ1-4	TRBD1*01	TRBD1	11	17	22	28	5	5	10
3	4.30E-07	TGTGCCAGCAGTGACAGCGTGACCAGCTCCTACAAGGAGCAGGTCTTC	CASSDSVTSSYKEQVF	TRBV2*01, TRBV2*02, TRBV2*03	TRBV2	TRBJ2-1*01	TRBJ2-1	TRBD2*02, TRBD2*01	TRBD2	13	15	18	36	1	17	18
3	4.30E-07	TGTGCCAGCAGTGAATTTAGGCGCTCTGGGGCCAACGTCCTGACTTTC	CASSEFRRSGANVLTF	TRBV6-1*01	TRBV6-1	TRBJ2-6*01	TRBJ2-6	TRBD1*01, TRBD2*02, TRBD2*01	TRBD1, TRBD2	14	18	20	23	3	2	5
3	4.30E-07	TGTGCCAGCAGCTTTAGGGAGTCGGGGACCAAAAACATTCAGTACTTC	CASSFRESGTKNIQYF	TRBV5-6*01	TRBV5-6	TRBJ2-4*01	TRBJ2-4	TRBD2*02, TRBD2*01	TRBD2	13	16	20	28	2	7	9
3	4.30E-07	TGTGCCAGCAGCTTCTAACAAGAACCGGGACCGCGAACACTGTTTTTT	CASSF*QEPGPRTLFF	TRBV7-3*05, TRBV7-3*01	TRBV7-3	TRBJ1-4*01	TRBJ1-4	TRBD1*01, TRBD2*02, TRBD2*01	TRBD1, TRBD2	13	26	30	38	12	7	19
3	4.30E-07	TGTGCCAGCAGCTTGGTTAGGACAGGGGGTTCCTATGGCTACACCTTC	CASSLVRTGGSYGYTF	TRBV5-6*01	TRBV5-6	TRBJ1-2*01	TRBJ1-2	TRBD1*01	TRBD1	15	19	28	32	3	3	6
3	4.30E-07	TGTGCCAGCAGCTTGGGGTTAGCGGGAGAGTATGATACGCAGTATTTT	CASSLGLAGEYDTQYF	TRBV5-4*01	TRBV5-4	TRBJ2-3*01	TRBJ2-3	TRBD2*02	TRBD2	15	19	27	33	3	5	8
3	4.30E-07	TGTGCCAGCAGCTTAGTTCACAGGGCCATCACAGATACGCAGTATTTT	CASSLVHRAITDTQYF	TRBV7-2*04, TRBV7-2*01	TRBV7-2	TRBJ2-3*01	TRBJ2-3	TRBD1*01	TRBD1	15	19	24	29	3	4	7
3	4.30E-07	TGTGCCAGCAGCTTAGTGGGGACCCGATCCTACAAGGAGCAGGTCTTC	CASSLVGTRSYKEQVF	TRBV7-2*04, TRBV7-2*01	TRBV7-2	TRBJ2-1*01	TRBJ2-1	TRBD1*01, TRBD2*02, TRBD2*01	TRBD1, TRBD2	15	18	22	36	2	13	15
3	4.30E-07	TGTGCCAGCAGCCTCCTGAAGGGGGTCTCGTACAATGAGCAGTTCTTC	CASSLLKGVSYNEQFF	TRBV28*01	TRBV28	TRBJ2-1*01	TRBJ2-1	TRBD1*01	TRBD1	10	19	24	26	8	1	9
3	4.30E-07	TGTGCCAGCAGCCTGAGCCCCCGGGATATGAACACTGAAGCTTTCTTT	CASSLSPRDMNTEAFF	TRBV3-1*01	TRBV3-1	TRBJ1-1*01	TRBJ1-1	TRBD1*01, TRBD2*01	TRBD1, TRBD2	12	16	21	28	3	6	9
3	4.30E-07	TGTGCCAGCAGCCCTCGACAGGGGGCTAGGCAAGAGACCCAGTACTTC	CASSPRQGARQETQYF	TRBV27*01	TRBV27	TRBJ2-5*01	TRBJ2-5	TRBD1*01	TRBD1	10	16	25	30	5	4	9
3	4.30E-07	TGTGCCAGCAGCCCTGACTTAGCGGGACTCTACAATGAGCAGTTCTTC	CASSPDLAGLYNEQFF	TRBV6-3*01, TRBV6-2*01	TRBV6-3, TRBV6-2	TRBJ2-1*01	TRBJ2-1	TRBD2*02	TRBD2	10	19	26	29	8	2	10
3	4.30E-07	TGTGCCAGCAGCCCTAGCGGGAGGGGTGGCACCGGGGAGCTGTTTTTT	CASSPSGRGGTGELFF	TRBV7-9*03, TRBV7-9*01, TRBV7-9*04, TRBV7-9*02	TRBV7-9	TRBJ2-2*01	TRBJ2-2	TRBD2*02	TRBD2	11	13	24	29	1	4	5
3	4.30E-07	TGTGCCAGCAGCCCCCGACTCGTAGGGTTGGATTCACACCTCCACTTT	CASSPRLVGLDSHLHF	TRBV9*02, TRBV9*01, TRBV9*03	TRBV9	TRBJ1-6*01	TRBJ1-6	TRBD2*01	TRBD2	11	12	16	31	0	14	14
3	4.30E-07	TGTGCCAGCAGCCCCAGGGAGCCGCTGCCGGACTACGAGCAGTACTTC	CASSPREPLPDYEQYF	TRBV28*01	TRBV28	TRBJ2-7*01	TRBJ2-7	TRBD1*01	TRBD1	10	14	18	32	3	13	16
3	4.30E-07	TGTGCCAGCAGCCCGGGACTAGCGGGAGGCGGTAGGACCCAGTACTTC	CASSPGLAGGGRTQYF	TRBV27*01	TRBV27	TRBJ2-5*01	TRBJ2-5	TRBD2*02	TRBD2	10	14	28	35	3	6	9
3	4.30E-07	TGTGCCAGCAGCCGTACCGGGGTCTCCTATAATTCCCCCCTCCACTTT	CASSRTGVSYNSPLHF	TRBV25-1*01	TRBV25-1	TRBJ1-6*01	TRBJ1-6	TRBD2*01	TRBD2	10	17	21	23	6	1	7
3	4.30E-07	TGTGCCAGCAGCCGCAAAAACAGGGGTTTCACAGATACGCAGTATTTT	CASSRKNRGFTDTQYF	TRBV3-1*01	TRBV3-1	TRBJ2-3*01	TRBJ2-3	TRBD1*01	TRBD1	12	19	25	29	6	3	9
3	4.30E-07	TGTGCCAGCAGCCACGCTTAGGACTCGGCCTACAATGAGCAGTTCTTC	CASSHA*DSAYNEQFF	TRBV3-1*01	TRBV3-1	TRBJ2-1*01	TRBJ2-1	TRBD2*02, TRBD2*01	TRBD2	13	20	24	28	6	3	9
3	4.30E-07	TGTGCCAGCAGCCAAGTTAGCGGGAGGGCCTGGGATGAGCAGTTCTTC	CASSQVSGRAWDEQFF	TRBV28*01	TRBV28	TRBJ2-1*01	TRBJ2-1	TRBD2*02	TRBD2	10	17	27	34	6	6	12
3	4.30E-07	TGTGCCAGCAGCCAAGCGGGACTAGCGGTCCAAGAGACCCAGTACTTC	CASSQAGLAVQETQYF	TRBV4-2*01	TRBV4-2	TRBJ2-5*01	TRBJ2-5	TRBD2*02, TRBD2*01	TRBD2	15	17	27	29	1	1	2
3	4.30E-07	TGTGCCAGCAGCCAAGGTCTAGGGATCATGAACACTGAAGCTTTCTTT	CASSQGLGIMNTEAFF	TRBV3-1*01	TRBV3-1	TRBJ1-1*01	TRBJ1-1	TRBD1*01, TRBD2*02, TRBD2*01	TRBD1, TRBD2	15	21	24	28	5	3	8
3	4.30E-07	TGTGCCAGCAGCCAAGGGTTCCAGGGGGTTGGAGAAAAACTGTTTTTT	CASSQGFQGVGEKLFF	TRBV3-1*01	TRBV3-1	TRBJ1-4*01	TRBJ1-4	TRBD1*01	TRBD1	15	21	27	33	5	5	10
3	4.30E-07	TGTGCCAGCAGCCAAGACCCGGGAGCTACTGGAAACACCATATATTTT	CASSQDPGATGNTIYF	TRBV3-1*01	TRBV3-1	TRBJ1-3*01	TRBJ1-3	TRBD2*02	TRBD2	16	19	24	28	2	3	5
3	4.30E-07	TGTGCCAGCAGCGTGTCGTCGACAGAGAGCTCCTACGAGCAGTACTTC	CASSVSSTESSYEQYF	TRBV2*01, TRBV2*02, TRBV2*03	TRBV2	TRBJ2-7*01	TRBJ2-7	TRBD1*01	TRBD1	10	20	24	29	9	4	13
3	4.30E-07	TGTGCCAGCAGCGGGATTTTGGGGGCAACTAATGAAAAACTGTTTTTT	CASSGILGATNEKLFF	TRBV28*01	TRBV28	TRBJ1-4*01	TRBJ1-4	TRBD1*01, TRBD2*02, TRBD2*01	TRBD1, TRBD2	10	20	24	25	9	0	9
3	4.30E-07	TGTGCCAGCAGCACTGGGACAGCTCCTAGCACAGATACGCAGTATTTT	CASSTGTAPSTDTQYF	TRBV7-3*05, TRBV7-3*01	TRBV7-3	TRBJ2-3*01	TRBJ2-3	TRBD1*01	TRBD1	11	15	21	27	3	5	8
3	4.30E-07	TGTGCCAGCAGGGTAGGACTAGCGGGAGACACCGGGGAGCTGTTTTTT	CASRVGLAGDTGELFF	TRBV28*01	TRBV28	TRBJ2-2*01	TRBJ2-2	TRBD2*02	TRBD2	10	15	27	28	4	0	4
3	4.30E-07	TGTGCCAGCAGGGGAACAGGGCCGGGGGCTAATGAAAAACTGTTTTTT	CASRGTGPGANEKLFF	TRBV28*01	TRBV28	TRBJ1-4*01	TRBJ1-4	TRBD1*01, TRBD2*01	TRBD1, TRBD2	10	15	20	28	4	7	11
3	4.30E-07	TGTGCCAGCAGGATTAGCGGGAGGGCCCGGACCGGGGAGCTGTTTTTT	CASRISGRARTGELFF	TRBV28*01	TRBV28	TRBJ2-2*01	TRBJ2-2	TRBD2*02	TRBD2	10	14	24	30	3	5	8
3	4.30E-07	TGTGCCAGCAGAAAAAGCCGGCAGGCGGATCACAATGAGCAGTTCTTC	CASRKSRQADHNEQFF	TRBV3-1*01	TRBV3-1	TRBJ2-1*01	TRBJ2-1	TRBD1*01, TRBD2*02, TRBD2*01	TRBD1, TRBD2	10	21	24	31	10	6	16
3	4.30E-07	TGCGCCAGCCGCAAGGGACTAGGGGTGAACACCGGGGAGCTGTTTTTT	CASRKGLGVNTGELFF	TRBV4-1*02, TRBV4-1*01	TRBV4-1	TRBJ2-2*01	TRBJ2-2	TRBD2*02, TRBD2*01	TRBD2	8	14	21	26	5	4	9
3	4.30E-07	TGCGCCAGCAGTGAGTCGTGGACAGGGAACTCCTACGAGCAGTACTTC	CASSESWTGNSYEQYF	TRBV10-2*01	TRBV10-2	TRBJ2-7*01	TRBJ2-7	TRBD1*01	TRBD1	16	19	26	29	2	2	4
3	4.30E-07	TGCGCCAGCAGCCAAAATCCTGGACAGGGGGCACGTGAGCAGTACTTC	CASSQNPGQGAREQYF	TRBV4-1*02, TRBV4-1*01	TRBV4-1	TRBJ2-7*01	TRBJ2-7	TRBD1*01	TRBD1	14	21	31	36	6	4	10
3	4.30E-07	TGCGCCAGCAGCGAAAAGGACAGGTTTTCCACAGATACGCAGTATTTT	CASSEKDRFSTDTQYF	TRBV4-1*02, TRBV4-1*01	TRBV4-1	TRBJ2-3*01	TRBJ2-3	TRBD1*01	TRBD1	11	17	23	29	5	5	10
3	4.30E-07	TGCGCCAGCAGCACCTATAGCGGCCCGAGCACAGATACGCAGTATTTT	CASSTYSGPSTDTQYF	TRBV5-1*01	TRBV5-1	TRBJ2-3*01	TRBJ2-3	TRBD2*02, TRBD2*01	TRBD2	11	17	22	27	5	4	9
3	4.30E-07	TGCGCCAGCAGATCATTAGACCCGTTGGGAACCGGGGAGCTGTTTTTT	CASRSLDPLGTGELFF	TRBV10-2*01	TRBV10-2	TRBJ2-2*01	TRBJ2-2	TRBD1*01, TRBD2*02, TRBD2*01	TRBD1, TRBD2	10	26	29	30	15	0	15
3	4.30E-07	TGCAGTGCTCGCGATCTAGCGGGCACCGAGGGCTACGAGCAGTACTTC	CSARDLAGTEGYEQYF	TRBV20-1*01, TRBV20-1*04, TRBV20-1*05, TRBV20-1*07	TRBV20-1	TRBJ2-7*01	TRBJ2-7	TRBD2*02, TRBD2*01	TRBD2	8	15	22	32	6	9	15
3	4.30E-07	TGCAGTGCTGATGTCTTTGGGAGGATTAGGGCATACGAGCAGTACTTC	CSADVFGRIRAYEQYF	TRBV20-1*06, TRBV20-1*03, TRBV20-1*01, TRBV20-1*04, TRBV20-1*05, TRBV20-1*02, TRBV20-1*07	TRBV20-1	TRBJ2-7*01	TRBJ2-7	TRBD2*02	TRBD2	8	18	23	33	9	9	18
3	4.30E-07	TGCAGTGCTAGTGACAGGGTCGTCTCTAGCAATCAGACCCAGCATTTT	CSASDRVVSSNQTQHF	TRBV20-1*01, TRBV20-1*04, TRBV20-1*05, TRBV20-1*07	TRBV20-1	TRBJ1-5*01	TRBJ1-5	TRBD1*01	TRBD1	11	12	18	26	0	7	7
3	4.30E-07	TGCAGTGCTAGTAGGGTGACTAGCGGGAGTGGAGGCATTCAGTACTTC	CSASRVTSGSGGIQYF	TRBV20-1*01, TRBV20-1*04, TRBV20-1*05, TRBV20-1*07	TRBV20-1	TRBJ2-4*01	TRBJ2-4	TRBD2*02	TRBD2	11	17	28	35	5	6	11
3	4.30E-07	TGCAGTGCTAGAGTATGTCAGCGGGAGGACTCCTACGAGCAGTACTTC	CSARVCQREDSYEQYF	TRBV20-1*01, TRBV20-1*04, TRBV20-1*05, TRBV20-1*07	TRBV20-1	TRBJ2-7*01	TRBJ2-7	TRBD2*02	TRBD2	12	19	27	29	6	1	7
3	4.30E-07	TGCAGTGCTAGAGGATCCCGGGAGGGCGGGGGCACTGAAGCTTTCTTT	CSARGSREGGGTEAFF	TRBV20-1*01, TRBV20-1*04, TRBV20-1*05, TRBV20-1*07	TRBV20-1	TRBJ1-1*01	TRBJ1-1	TRBD2*02	TRBD2	12	18	25	32	5	6	11
3	4.30E-07	TGCAGTGCTAGAGATGGGGGGTTAACACCAAATTCACCCCTCCACTTT	CSARDGGLTPNSPLHF	TRBV20-1*01, TRBV20-1*05, TRBV20-1*07	TRBV20-1	TRBJ1-6*01	TRBJ1-6	TRBD2*01	TRBD2	13	15	20	30	1	9	10
3	4.30E-07	TGCAGTGCTAGAGATATGGTAGCCCTCTCCTACAATGAGCAGTTCTTC	CSARDMVALSYNEQFF	TRBV20-1*01, TRBV20-1*05, TRBV20-1*07	TRBV20-1	TRBJ2-1*01	TRBJ2-1	TRBD1*01, TRBD2*02, TRBD2*01	TRBD1, TRBD2	13	21	24	26	7	1	8
3	4.30E-07	TGCAGTGCCCACCGAACCTCGGGACTAGCGAAAGAGACCCAGTACTTC	CSAHRTSGLAKETQYF	TRBV20-1*06, TRBV20-1*03, TRBV20-1*01, TRBV20-1*04, TRBV20-1*05, TRBV20-1*02, TRBV20-1*07	TRBV20-1	TRBJ2-5*01	TRBJ2-5	TRBD2*02, TRBD2*01	TRBD2	7	20	29	31	12	1	13
3	4.30E-07	TGCAGCTCCTCAGAGGGGGACAGAGCTAACGTTTATGGCTACACCTTC	CSSSEGDRANVYGYTF	TRBV29-1*01, TRBV29-1*03	TRBV29-1	TRBJ1-2*01	TRBJ1-2	TRBD1*01	TRBD1	5	16	22	33	10	10	20
3	4.30E-07	TGCAGCGTTGAAGGCACAGTAGATGGATCCTACAATGAGCAGTTCTTC	CSVEGTVDGSYNEQFF	TRBV29-1*01	TRBV29-1	TRBJ2-1*01	TRBJ2-1	TRBD1*01	TRBD1	12	15	18	27	2	8	10
3	4.30E-07	TGTGCCTGGGCCCCGACAGGGACTTGAACTATCAGCCCCAGCATTTT	CAWAPTGT~NYQPQHF	TRBV30*05, TRBV30*01	TRBV30	TRBJ1-5*01	TRBJ1-5	TRBD1*01	TRBD1	9	14	20	30	4	9	13
3	4.30E-07	TGTGCCATCAGTGCTTCTGGTGGGGTGGGGGGCTCGAGCAGTACTTC	CAISASGG~GGLEQYF	TRBV10-3*01, TRBV10-3*02	TRBV10-3	TRBJ2-7*01	TRBJ2-7	TRBD1*01, TRBD2*01	TRBD1, TRBD2	12	27	32	34	14	1	15
3	4.30E-07	TGTGCCAGTAGTTCCCATCGGGGGGTAGCAATCAGCCCCAGCATTTT	CASSSHRG~SNQPQHF	TRBV19*01, TRBV19*03, TRBV19*02	TRBV19	TRBJ1-5*01	TRBJ1-5	TRBD2*01	TRBD2	11	18	24	25	6	0	6
3	4.30E-07	TGTGCCAGCTCACCGGGGATCTACTAACGGGTTCACCCCTCCACTTT	CASSPGIY~TGSPLHF	TRBV18*01	TRBV18	TRBJ1-6*01	TRBJ1-6	TRBD2*01	TRBD2	13	15	18	31	1	12	13
3	4.30E-07	TGTGCCAGCACTCCGAGGGGGGGGACGGGGCCTATGGCTACACCTTC	CASTPRGG~GAYGYTF	TRBV6-1*01	TRBV6-1	TRBJ1-2*01	TRBJ1-2	TRBD2*01	TRBD2	9	17	23	31	7	7	14
3	4.30E-07	TGTGCCAGCACTCGGGGGACAGAGCTAACGTTTATGGCTACACCTTC	CASTRGTE~NVYGYTF	TRBV5-6*01	TRBV5-6	TRBJ1-2*01	TRBJ1-2	TRBD1*01	TRBD1	9	15	21	32	5	10	15
3	4.30E-07	TGTGCCAGCAGTGAATTAGGTGGACTGGCGGGTGAAAAACTGTTTTT	CASSELGG~GG*KTVF	TRBV25-1*01	TRBV25-1	TRBJ1-4*01	TRBJ1-4	TRBD2*02, TRBD2*01	TRBD2	15	21	25	42	5	16	21
3	4.30E-07	TGTGCCAGCAGCTTTTGGAGGGGGGGCAGAACACTGAAGCTTTCTTT	CASSFWRG~QNTEAFF	TRBV19*01, TRBV21-1*01, TRBV25-1*01, TRBV19*03, TRBV19*02	TRBV19, TRBV21-1, TRBV25-1	TRBJ1-1*01	TRBJ1-1	TRBD2*01	TRBD2	11	19	25	28	7	2	9
3	4.30E-07	TGTGCCAGCAGCTTTTGGAGGGGGGGCAGAACACTGAAGCCTTCTTT	CASSFWRG~QNTEAFF	TRBV21-1*01	TRBV21-1	TRBJ1-1*01	TRBJ1-1	TRBD2*01	TRBD2	11	19	25	28	7	2	9
3	4.30E-07	TGTGCCAGCAGCTTAGTACAGGTGGGATACAAACTGAAGCTTTCTTT	CASSLVQV~IQTEAFF	TRBV7-9*01, TRBV7-9*02	TRBV7-9	TRBJ1-1*01	TRBJ1-1	TRBD1*01	TRBD1	15	17	21	32	1	10	11
3	4.30E-07	TGTGCCAGCAGCTTAGGGGCAGGGGGATACAAACTGAAGCTTTCTTT	CASSLGAG~IQTEAFF	TRBV7-9*01, TRBV7-9*02	TRBV7-9	TRBJ1-1*01	TRBJ1-1	TRBD1*01	TRBD1	15	19	25	32	3	6	9
3	4.30E-07	TGTGCCAGCAGCCTCGTGGGGACAGGGCGTCAAGAGACCAGTACTTC	CASSLVGT~ASRDQYF	TRBV27*01	TRBV27	TRBJ2-5*01	TRBJ2-5	TRBD1*01	TRBD1	10	18	26	37	7	10	17
3	4.30E-07	TGTGCCAGCAGCCTCAGGTACAGACAGGGGTTAAGACCCAGTACTTC	CASSLRYR~GVKTQYF	TRBV27*01	TRBV27	TRBJ2-5*01	TRBJ2-5	TRBD1*01	TRBD1	10	22	29	33	11	3	14
3	4.30E-07	TGTGCCAGCAGCCCTGGGACAGAGCTAACGTTTATGGCTACACCTTC	CASSPGTE~NVYGYTF	TRBV5-5*01, TRBV5-5*02, TRBV5-5*03	TRBV5-5	TRBJ1-2*01	TRBJ1-2	TRBD1*01	TRBD1	11	15	21	32	3	10	13
3	4.30E-07	TGTGCCAGCAGCCCCCTCTATTAGCGAGGGACAATGAGCAGTTCTTC	CASSPLY*~RDNEQFF	TRBV3-1*01	TRBV3-1	TRBJ2-1*01	TRBJ2-1	TRBD2*02, TRBD2*01	TRBD2	12	21	25	30	8	4	12
3	4.30E-07	TGTGCCAGCAGCCCGCCCCCCGACAGGTTGGAAACACCATATATTTT	CASSPPPD~VGNTIYF	TRBV7-9*03, TRBV11-2*01, TRBV7-9*01, TRBV7-9*04, TRBV7-9*02, TRBV7-2*04, TRBV7-2*01	TRBV7-9, TRBV11-2, TRBV7-2	TRBJ1-3*01	TRBJ1-3	TRBD2*01	TRBD2	11	15	21	28	3	6	9
3	4.30E-07	TGTGCCAGCAGCCCGACTAGTTCGCTAAGCACCGGGGAGCTGTTTTT	CASSPTSS~KHRGAVF	TRBV7-9*03, TRBV7-9*01, TRBV7-9*04, TRBV7-9*02	TRBV7-9	TRBJ2-2*01	TRBJ2-2	TRBD2*02, TRBD2*01	TRBD2	11	14	19	42	2	22	24
3	4.30E-07	TGTGCCAGCAGCCAGAGATGGACGTAATCGGCGAAAAGCTGTTTTTT	CASSQRWT~IGEKLFF	TRBV3-1*01	TRBV3-1	TRBJ1-4*01	TRBJ1-4	TRBD1*01, TRBD2*02, TRBD2*01	TRBD1, TRBD2	13	19	22	32	5	9	14
3	4.30E-07	TGTGCCAGCAGCGTTGGGGTAGCGCGAGCTCCTACGAGCAGTACTTC	CASSVGVA~SSYEQYF	TRBV9*02, TRBV9*01	TRBV9	TRBJ2-7*01	TRBJ2-7	TRBD2*02, TRBD2*01	TRBD2	13	19	23	28	5	4	9
3	4.30E-07	TGTGCCAGCAGCGTAGCCGGGGGGATAGCAATCAGCCCCAGTACTTC	CASSVAGG~SNQPQYF	TRBV9*02, TRBV9*01	TRBV9	TRBJ2-5*01	TRBJ2-5	TRBD2*01	TRBD2	15	17	23	36	1	12	13
3	4.30E-07	TGTGCAGCAGTTACCCCACGGCGGAGGGGGAGGAGACCCAGTACTTC	CAAVTPRR~GEETQYF	TRBV6-5*01	TRBV6-5	TRBJ2-5*01	TRBJ2-5	TRBD1*01, TRBD2*02	TRBD1, TRBD2	4	24	29	32	19	2	21
3	4.30E-07	TGCGCCAGCAGCACCGGGACAGGGGGGGCAATCAGCCCCAGCATTTT	CASSTGTG~GNQPQHF	TRBV5-1*01	TRBV5-1	TRBJ1-5*01	TRBJ1-5	TRBD1*01	TRBD1	11	15	25	27	3	1	4
3	4.30E-07	TGCAGTGCTAGGCCGTCGGGGGGGAGAGCACAGATACGCAGTATTTT	CSARPSGG~STDTQYF	TRBV20-1*06, TRBV20-1*03, TRBV20-1*01, TRBV20-1*04, TRBV20-1*05, TRBV20-1*02, TRBV20-1*07	TRBV20-1	TRBJ2-3*01	TRBJ2-3	TRBD2*01	TRBD2	10	16	23	26	5	2	7
3	4.30E-07	TGCAGTGCTAGAGGGGGGGACAGGGTTATAATTCACCCCTCCACTTT	CSARGGDR~YNSPLHF	TRBV20-1*01, TRBV20-1*04, TRBV20-1*05, TRBV20-1*07	TRBV20-1	TRBJ1-6*01	TRBJ1-6	TRBD1*01	TRBD1	12	16	24	26	3	1	4
3	4.30E-07	TGCAGTGCTAGAGATGGGGGGGCTCGGGATCCTACGAGCAGTACTTC	CSARDGGA~GSYEQYF	TRBV20-1*01	TRBV20-1	TRBJ2-7*01	TRBJ2-7	TRBD2*01	TRBD2	13	15	21	29	1	7	8
3	4.30E-07	TGCAGTGCCATAAAACCGGGACAGGGACATACCACGAGCAGTACTTC	CSAIKPGQ~TYHEQYF	TRBV20-1*01, TRBV20-1*05, TRBV20-1*07	TRBV20-1	TRBJ2-7*01	TRBJ2-7	TRBD1*01	TRBD1	7	17	25	33	9	7	16
3	4.30E-07	TGCAGTGCCAGGACGGACAGGGGGTTGGATTAGAGACCCAGTACTTC	CSARTDRG~GLETQYF	TRBV20-1*06, TRBV20-1*03, TRBV20-1*01, TRBV20-1*04, TRBV20-1*05, TRBV20-1*02, TRBV20-1*07	TRBV20-1	TRBJ2-5*01	TRBJ2-5	TRBD1*01	TRBD1	7	14	23	31	6	7	13
3	4.30E-07	TGTGCCTGGAGTTGCTTCAGACAGTCCCCAAGAGACCCAGTACTTC	CAWSCFRQ~PQETQYF	TRBV30*01	TRBV30	TRBJ2-5*01	TRBJ2-5	TRBD1*01, TRBD2*02, TRBD2*01	TRBD1, TRBD2	11	19	23	27	7	3	10
3	4.30E-07	TGTGCCAGCTCACCACGGAATGGGACCGAACACTGAAGCTTTCTTT	CASSPRNG~PNTEAFF	TRBV18*01	TRBV18	TRBJ1-1*01	TRBJ1-1	TRBD1*01, TRBD2*02, TRBD2*01	TRBD1, TRBD2	15	21	25	27	5	1	6
3	4.30E-07	TGTGCCAGCCCGTATCGGGGGGGGCTTCAAAAACATTCAGTACTTC	CASPYRGG~FKNIQYF	TRBV19*01, TRBV19*03, TRBV19*02	TRBV19	TRBJ2-4*01	TRBJ2-4	TRBD2*01	TRBD2	7	15	22	27	7	4	11
3	4.30E-07	TGTGCCAGCAGTTTTTCGGGACTAGCGGTACAATGAGCAGTTCTTC	CASSFSGL~RYNEQFF	TRBV28*01	TRBV28	TRBJ2-1*01	TRBJ2-1	TRBD2*02, TRBD2*01	TRBD2	13	17	27	28	3	0	3
3	4.30E-07	TGTGCCAGCAGTTTTAAGTGAGAATAGCAATCAGCCCCAGCATTTT	CASSFK*E~SNQPQHF	TRBV28*01	TRBV28	TRBJ1-5*01	TRBJ1-5	TRBD2*02, TRBD2*01	TRBD2	13	19	21	24	5	2	7
3	4.30E-07	TGTGCCAGCAGTTTATCGTGGGACAGCTGGAAACACCATATATTTT	CASSLSWD~AGNTIYF	TRBV27*01	TRBV27	TRBJ1-3*01	TRBJ1-3	TRBD1*01	TRBD1	16	19	25	26	2	0	2
3	4.30E-07	TGTGCCAGCAGTTTAGATGTACAGGGGGAATCAGCCCCAGCATTTT	CASSLDVQ~GNQPQHF	TRBV27*01	TRBV27	TRBJ1-5*01	TRBJ1-5	TRBD1*01	TRBD1	14	20	27	28	5	0	5
3	4.30E-07	TGTGCCAGCAGTTTAAGAGAGCGGGAGAGCAGATACGCAGTATTTT	CASSLRER~RADTQYF	TRBV27*01	TRBV27	TRBJ2-3*01	TRBJ2-3	TRBD2*02	TRBD2	14	19	26	29	4	2	6
3	4.30E-07	TGTGCCAGCAGTTCTTGACAGGGGGCGGTTGAATGAGCAGTTCTTC	CASSS*QG~RLNEQFF	TRBV28*01	TRBV28	TRBJ2-1*01	TRBJ2-1	TRBD1*01	TRBD1	12	16	25	31	3	5	8
3	4.30E-07	TGTGCCAGCAGTCTCGACAGGGGTGGATTCGGATACGCAGTATTTT	CASSLDRG~DSDTQYF	TRBV11-2*01, TRBV7-2*04, TRBV3-1*01, TRBV7-2*01	TRBV3-1, TRBV11-2, TRBV7-2	TRBJ2-3*01	TRBJ2-3	TRBD1*01	TRBD1	10	15	22	31	4	8	12
3	4.30E-07	TGTGCCAGCAGTGAAGGGGGGGTATCCTTCCTATGGCTACACCTTC	CASSEGGV~PSYGYTF	TRBV6-4*02, TRBV6-4*01	TRBV6-4	TRBJ1-2*01	TRBJ1-2	TRBD2*01	TRBD2	13	15	21	30	1	8	9
3	4.30E-07	TGTGCCAGCAGTAAACTGGGAGGGGGTAAGCTATGGCTACACCTTC	CASSKLGG~VSYGYTF	TRBV25-1*01	TRBV25-1	TRBJ1-2*01	TRBJ1-2	TRBD2*02	TRBD2	11	17	23	30	5	6	11
3	4.30E-07	TGTGCCAGCAGCCCAACAGGGGAGCACCTACAATGAGCAGTTCTTC	CASSPTGE~TYNEQFF	TRBV7-2*04, TRBV7-2*01	TRBV7-2	TRBJ2-1*01	TRBJ2-1	TRBD1*01	TRBD1	11	15	21	26	3	4	7
3	4.30E-07	TGTGCAGCAGCTCGATAATCGTCCTCATAACTATGGCTACACCTTC	CAAAR*SS~HNYGYTF	TRBV7-3*05, TRBV7-3*01	TRBV7-3	TRBJ1-2*01	TRBJ1-2	TRBD1*01, TRBD2*02, TRBD2*01	TRBD1, TRBD2	4	20	23	27	15	3	18
3	4.30E-07	TGCGCCAGCAGCTTGGGACAGAGCTAACGTTTATGGCTACACCTTC	CASSLGQS~NVYGYTF	TRBV5-1*01	TRBV5-1	TRBJ1-2*01	TRBJ1-2	TRBD1*01	TRBD1	15	16	20	31	0	10	10
3	4.30E-07	TGCAGTGCTAGCCCTAGCGGGGGGGGGGACAGATACGCAGTATTTT	CSASPSGG~GTDTQYF	TRBV20-1*06, TRBV20-1*03, TRBV20-1*01, TRBV20-1*04, TRBV20-1*05, TRBV20-1*02, TRBV20-1*07	TRBV20-1	TRBJ2-3*01	TRBJ2-3	TRBD2*01	TRBD2	10	13	24	28	2	3	5
3	4.30E-07	TGTGCTAGCAGCTCGACAGGGGTGGATTCGGATGCGCAGTATTTT	CASSSTGVDSDAQYF	TRBV7-9*03, TRBV7-9*01, TRBV7-9*04, TRBV7-9*02	TRBV7-9	TRBJ2-3*01	TRBJ2-3	TRBD1*01	TRBD1	13	14	21	30	0	8	8
3	4.30E-07	TGTGCCTTACGCTTCTAGCGGGAGTGGTACAATGAGCAGTTCTTC	CALRF*REWYNEQFF	TRBV3-1*01	TRBV3-1	TRBJ2-1*01	TRBJ2-1	TRBD2*02	TRBD2	5	14	23	27	8	3	11
3	4.30E-07	TGTGCCTCTACCCGCGACAGCCCTATGAACACTGAAGCTTTCTTT	CASTRDSPMNTEAFF	TRBV27*01	TRBV27	TRBJ1-1*01	TRBJ1-1	TRBD1*01, TRBD2*02, TRBD2*01	TRBD1, TRBD2	5	15	19	25	9	5	14
3	4.30E-07	TGTGCCTGGTCAAAAAGAGGGATCTCCTACAATGAGCAGTTCTTC	CAWSKRGISYNEQFF	TRBV30*05, TRBV30*01	TRBV30	TRBJ2-1*01	TRBJ2-1	TRBD2*02	TRBD2	8	16	20	23	7	2	9
3	4.30E-07	TGTGCCTGGAGTCTTTTTACAGGGGGTAATGAAAAACTGTTTTTT	CAWSLFTGGNEKLFF	TRBV30*01	TRBV30	TRBJ1-4*01	TRBJ1-4	TRBD1*01	TRBD1	11	18	25	26	6	0	6
3	4.30E-07	TGTGCCTGGAGTCCCCCCGGGACAGGGAGTTCACCCCTCCACTTT	CAWSPPGTGSSPLHF	TRBV30*01	TRBV30	TRBJ1-6*01	TRBJ1-6	TRBD1*01	TRBD1	5	18	26	29	12	2	14
3	4.30E-07	TGTGCCTGGAGTCGAGACTTAGGGATAGGCAATGAGCAGTTCTTC	CAWSRDLGIGNEQFF	TRBV30*01	TRBV30	TRBJ2-1*01	TRBJ2-1	TRBD1*01, TRBD2*02, TRBD2*01	TRBD1, TRBD2	11	21	24	29	9	4	13
3	4.30E-07	TGTGCCTGGAGTGTCGGGACAGGGCGCACAGATACGCAGTATTTT	CAWSVGTGRTDTQYF	TRBV30*01	TRBV30	TRBJ2-3*01	TRBJ2-3	TRBD1*01	TRBD1	13	15	23	25	1	1	2
3	4.30E-07	TGTGCCTGGAGTGTGGAGGGGTTGAAGGATCAGCCCCAGCATTTT	CAWSVEGLKDQPQHF	TRBV30*01	TRBV30	TRBJ1-5*01	TRBJ1-5	TRBD2*02	TRBD2	13	14	19	28	0	8	8
3	4.30E-07	TGTGCCTGGAGTGTAGGTCAGGGGAGCACAGATACGCAGTATTTT	CAWSVGQGSTDTQYF	TRBV30*01	TRBV30	TRBJ2-3*01	TRBJ2-3	TRBD1*01	TRBD1	13	18	23	24	4	0	4
3	4.30E-07	TGTGCCTGGAGTGCGCCTAGCGGGGCTCAAGAGACCCAGTACTTC	CAWSAPSGAQETQYF	TRBV30*01	TRBV30	TRBJ2-5*01	TRBJ2-5	TRBD2*01	TRBD2	12	16	24	27	3	2	5
3	4.30E-07	TGTGCCTGGAGTATTAGCGGGAGGGGCACCGGGGAGCTGTTTTTT	CAWSISGRGTGELFF	TRBV30*01	TRBV30	TRBJ2-2*01	TRBJ2-2	TRBD2*02	TRBD2	11	14	24	26	2	1	3
3	4.30E-07	TGTGCCTGGAGTATTAGGAGCTCCTATAATTCACCCCTCCACTTT	CAWSIRSSYNSPLHF	TRBV30*01	TRBV30	TRBJ1-6*01	TRBJ1-6	TRBD2*02	TRBD2	11	16	19	20	4	0	4
3	4.30E-07	TGTGCCTGGAGTAGGGGGGGACTTAGCACAGATACGCAGTATTTT	CAWSRGGLSTDTQYF	TRBV30*01	TRBV30	TRBJ2-3*01	TRBJ2-3	TRBD2*01	TRBD2	11	13	19	24	1	4	5
3	4.30E-07	TGTGCCTGGAGCGCCCATTCGACAGGGAGTACTGAAGCTTTCTTT	CAWSAHSTGSTEAFF	TRBV30*01	TRBV30	TRBJ1-1*01	TRBJ1-1	TRBD1*01	TRBD1	10	20	26	30	9	3	12
3	4.30E-07	TGTGCCTGGAGCAACATAGGGCCCGAGGCAGATACGCAGTATTTT	CAWSNIGPEADTQYF	TRBV30*05, TRBV30*01	TRBV30	TRBJ2-3*01	TRBJ2-3	TRBD1*01, TRBD2*02, TRBD2*01	TRBD1, TRBD2	10	17	20	28	6	7	13
3	4.30E-07	TGTGCCTGGAGACCCGGGACAGGGGATTTTTCACCCCTCCACTTT	CAWRPGTGDFSPLHF	TRBV30*05, TRBV30*01	TRBV30	TRBJ1-6*01	TRBJ1-6	TRBD1*01	TRBD1	10	15	24	29	4	4	8
3	4.30E-07	TGTGCCTGGAACCGGGATTATCCGAACACCGGGGAGCTGTTTTTT	CAWNRDYPNTGELFF	TRBV30*05, TRBV30*01	TRBV30	TRBJ2-2*01	TRBJ2-2	TRBD2*02	TRBD2	9	12	16	22	2	5	7
3	4.30E-07	TGTGCCTGGAAGGATATTGGGACTTGGGGGAATGAGCAGTTCTTC	CAWKDIGTWGNEQFF	TRBV30*05, TRBV30*01	TRBV30	TRBJ2-1*01	TRBJ2-1	TRBD2*02, TRBD2*01	TRBD2	9	18	23	30	8	6	14
3	4.30E-07	TGTGCCCGTACGATTCGACCCGAAGGCACCTACGAGCAGTACTTC	CARTIRPEGTYEQYF	TRBV19*01, TRBV19*03, TRBV19*02	TRBV19	TRBJ2-7*01	TRBJ2-7	TRBD2*02, TRBD2*01	TRBD2	9	18	21	28	8	6	14
3	4.30E-07	TGTGCCCGCCTAGCCCCGGGACGGGAGAGGGATGAGCAGTTCTTC	CARLAPGRERDEQFF	TRBV2*01, TRBV2*02, TRBV2*03	TRBV2	TRBJ2-1*01	TRBJ2-1	TRBD2*02	TRBD2	5	21	26	31	15	4	19
3	4.30E-07	TGTGCCCGCCCCCCCAGTTGGACAGTTGGAAACACCATATATTTT	CARPPSWTVGNTIYF	TRBV2*01, TRBV2*02, TRBV2*03	TRBV2	TRBJ1-3*01	TRBJ1-3	TRBD2*01	TRBD2	5	8	14	26	2	11	13
3	4.30E-07	TGTGCCCGCCCCGCTCGGGGGGGGCGCATCTCTGAAGCTTTCTTT	CARPARGGRISEAFF	TRBV2*01, TRBV2*02, TRBV2*03	TRBV2	TRBJ1-1*01	TRBJ1-1	TRBD2*01	TRBD2	5	15	22	31	9	8	17
3	4.30E-07	TGTGCCCGCCGTCCTGGGACCAGTAGCACAGATACGCAGTATTTT	CARRPGTSSTDTQYF	TRBV2*01, TRBV2*02, TRBV2*03	TRBV2	TRBJ2-3*01	TRBJ2-3	TRBD1*01, TRBD2*02, TRBD2*01	TRBD1, TRBD2	5	15	19	24	9	4	13
3	4.30E-07	TGTGCCCGCCGTGCCAACCGGGAGGTAGGCTACGAGCAGTACTTC	CARRANREVGYEQYF	TRBV2*01, TRBV2*02, TRBV2*03	TRBV2	TRBJ2-7*01	TRBJ2-7	TRBD2*02	TRBD2	5	18	24	29	12	4	16
3	4.30E-07	TGTGCCCGCCGTGAACTCGGGACAGATAATTCACCCCTCCACTTT	CARRELGTDNSPLHF	TRBV2*01, TRBV2*03	TRBV2	TRBJ1-6*01	TRBJ1-6	TRBD1*01	TRBD1	5	18	24	25	12	0	12
3	4.30E-07	TGTGCCCGCCGTGAAAGGGCCGGGAGCGATGAAAAACTGTTTTTT	CARRERAGSDEKLFF	TRBV2*01, TRBV2*03	TRBV2	TRBJ1-4*01	TRBJ1-4	TRBD2*02	TRBD2	5	20	25	36	14	10	24
3	4.30E-07	TGTGCCCGCCGCTCCCAATTGGGGCTAGCAGCAGAGCAGTTCTTC	CARRSQLGLAAEQFF	TRBV2*01, TRBV2*02, TRBV2*03	TRBV2	TRBJ2-1*01	TRBJ2-1	TRBD1*01, TRBD2*02, TRBD2*01	TRBD1, TRBD2	5	20	24	33	14	8	22
3	4.30E-07	TGTGCCCGCCGCCCTACTAGCGGACAAACAGATACGCAGTATTTT	CARRPTSGQTDTQYF	TRBV2*01, TRBV2*02, TRBV2*03	TRBV2	TRBJ2-3*01	TRBJ2-3	TRBD2*02, TRBD2*01	TRBD2	5	15	22	27	9	4	13
3	4.30E-07	TGTGCCCGCAGTAAAGATTTCAGGGGGGACTATGGCTACACCTTC	CARSKDFRGDYGYTF	TRBV2*01, TRBV2*03	TRBV2	TRBJ1-2*01	TRBJ1-2	TRBD1*01	TRBD1	11	20	26	28	8	1	9
3	4.30E-07	TGTGCCATCAGTGCGTCCCGAGAGAACACCGGGGAGCTGTTTTTT	CAISASRENTGELFF	TRBV10-3*01, TRBV10-3*02	TRBV10-3	TRBJ2-2*01	TRBJ2-2	TRBD2*02, TRBD2*01	TRBD2	16	19	21	23	2	1	3
3	4.30E-07	TGTGCCATCAGTGCAACTGTAGCGTCGACCTACGAGCAGTACTTC	CAISATVASTYEQYF	TRBV10-3*01, TRBV10-3*02	TRBV10-3	TRBJ2-7*01	TRBJ2-7	TRBD2*02, TRBD2*01	TRBD2	12	19	23	28	6	4	10
3	4.30E-07	TGTGCCATCAGTGGGGGACTAGGTCCCTAGAGTGAGCAGTTCTTC	CAISGGLGP*SEQFF	TRBV10-3*01, TRBV10-3*02	TRBV10-3	TRBJ2-1*01	TRBJ2-1	TRBD2*02, TRBD2*01	TRBD2	12	14	21	32	1	10	11
3	4.30E-07	TGTGCCATCAGTGAGTCAGGGGGGGGATATCGGGAGCAGTTCTTC	CAISESGGGYREQFF	TRBV10-3*01, TRBV10-3*02	TRBV10-3	TRBJ2-1*01	TRBJ2-1	TRBD2*01	TRBD2	16	19	25	33	2	7	9
3	4.30E-07	TGTGCCATCAGGCGCGGACCGGGGATTCCCTACGAGCAGTACTTC	CAIRRGPGIPYEQYF	TRBV10-3*01, TRBV10-3*02	TRBV10-3	TRBJ2-7*01	TRBJ2-7	TRBD2*01	TRBD2	10	19	23	28	8	4	12
3	4.30E-07	TGTGCCATCAGATCTGGGCCAGACGCGGCCTACGAGCAGTACTTC	CAIRSGPDAAYEQYF	TRBV10-3*01, TRBV10-3*02	TRBV10-3	TRBJ2-7*01	TRBJ2-7	TRBD1*01, TRBD2*02, TRBD2*01	TRBD1, TRBD2	10	15	18	28	4	9	13
3	4.30E-07	TGTGCCACCAGTGCCCCACCCTCCCCGTACAATGAGCAGTTCTTC	CATSAPPSPYNEQFF	TRBV24-1*01	TRBV24-1	TRBJ2-1*01	TRBJ2-1	TRBD2*02	TRBD2	12	18	24	27	5	2	7
3	4.30E-07	TGTGCCACCAGTGACGGTGGGAGGGGGTACAATGAGCAGTTCTTC	CATSDGGRGYNEQFF	TRBV24-1*01	TRBV24-1	TRBJ2-1*01	TRBJ2-1	TRBD2*02	TRBD2	13	18	24	27	4	2	6
3	4.30E-07	TGTGCCACCAGCGGGGGAAAGGACAGAACCGGGGAGCTGTTTTTT	CATSGGKDRTGELFF	TRBV15*02	TRBV15	TRBJ2-2*01	TRBJ2-2	TRBD1*01	TRBD1	11	20	25	27	8	1	9
3	4.30E-07	TGTGCCACCAAGGTCGGGGGGCGCCTGAGAGAGACCCAGTACTTC	CATKVGGRLRETQYF	TRBV6-3*01, TRBV6-2*01	TRBV6-3, TRBV6-2	TRBJ2-5*01	TRBJ2-5	TRBD2*01	TRBD2	6	14	20	29	7	8	15
3	4.30E-07	TGTGCCAGTACCCCCATGGAGGGAACTGGAAACATTCAGTACTTC	CASTPMEGTGNIQYF	TRBV5-6*01	TRBV5-6	TRBJ2-4*01	TRBJ2-4	TRBD2*02	TRBD2	7	17	22	29	9	6	15
3	4.30E-07	TGTGCCAGTACCCAGGGGGCGCGGATGAACACTGAAGCTTTCTTT	CASTQGARMNTEAFF	TRBV30*05, TRBV30*01	TRBV30	TRBJ1-1*01	TRBJ1-1	TRBD1*01	TRBD1	5	12	19	25	6	5	11
3	4.30E-07	TGTGCCAGTAGTATAATGGGACAGGGTGGCTACGAGCAGTACTTC	CASSIMGQGGYEQYF	TRBV19*01, TRBV19*02	TRBV19	TRBJ2-7*01	TRBJ2-7	TRBD1*01	TRBD1	14	17	25	29	2	3	5
3	4.30E-07	TGTGCCAGTAGTACTAGCGGGAAGTGGACCTACGAGCAGTACTTC	CASSTSGKWTYEQYF	TRBV19*01, TRBV19*03, TRBV19*02	TRBV19	TRBJ2-7*01	TRBJ2-7	TRBD2*02	TRBD2	12	13	21	28	0	6	6
3	4.30E-07	TGTGCCAGTAGTACGGGGGCGCTGGGGAACTATGGCTACACCTTC	CASSTGALGNYGYTF	TRBV19*01, TRBV19*03, TRBV19*02	TRBV19	TRBJ1-2*01	TRBJ1-2	TRBD1*01, TRBD2*01	TRBD1, TRBD2	12	14	19	27	1	7	8
3	4.30E-07	TGTGCCAGTAAGGGACTAGCGGGTAGCACAGATACGCAGTATTTT	CASKGLAGSTDTQYF	TRBV19*01, TRBV19*03, TRBV19*02	TRBV19	TRBJ2-3*01	TRBJ2-3	TRBD2*02, TRBD2*01	TRBD2	9	11	22	24	1	1	2
3	4.30E-07	TGTGCCAGCTCTCCTGGAACCGTTTCGAACACTGAAGCTTTCTTT	CASSPGTVSNTEAFF	TRBV2*01, TRBV2*02, TRBV2*03	TRBV2	TRBJ1-1*01	TRBJ1-1	TRBD1*01	TRBD1	8	12	15	26	3	10	13
3	4.30E-07	TGTGCCAGCTCCCCCGGTGCAGGGATGAACACTGAAGCTTTCTTT	CASSPGAGMNTEAFF	TRBV18*01	TRBV18	TRBJ1-1*01	TRBJ1-1	TRBD1*01, TRBD2*01	TRBD1, TRBD2	10	19	23	25	8	1	9
3	4.30E-07	TGTGCCAGCTCCGTGACAGGGGGATTTAACAATGAGCAGTTCTTC	CASSVTGGFNNEQFF	TRBV18*01	TRBV18	TRBJ2-1*01	TRBJ2-1	TRBD1*01	TRBD1	10	14	22	28	3	5	8
3	4.30E-07	TGTGCCAGCTCGGCGGGGACAGGGGCACCAGATACGCAGTATTTT	CASSAGTGAPDTQYF	TRBV18*01	TRBV18	TRBJ2-3*01	TRBJ2-3	TRBD1*01	TRBD1	10	15	24	28	4	3	7
3	4.30E-07	TGTGCCAGCTCGACGACAGGGCAAATCGACAATGAGCAGTTCTTC	CASSTTGQIDNEQFF	TRBV18*01	TRBV18	TRBJ2-1*01	TRBJ2-1	TRBD1*01	TRBD1	8	14	20	28	5	7	12
3	4.30E-07	TGTGCCAGCTCGAGAAGAGGGGGGAACGAGCAGCCCCAGCATTTT	CASSRRGGNEQPQHF	TRBV18*01, TRBV2*01, TRBV21-1*01, TRBV2*02, TRBV2*03	TRBV18, TRBV2, TRBV21-1	TRBJ1-5*01	TRBJ1-5	TRBD1*01, TRBD2*01	TRBD1, TRBD2	8	17	22	30	8	7	15
3	4.30E-07	TGTGCCAGCTCATTAACGGGACAGACTAACTATGGCTACACCTTC	CASSLTGQTNYGYTF	TRBV18*01	TRBV18	TRBJ1-2*01	TRBJ1-2	TRBD1*01	TRBD1	11	17	23	25	5	1	6
3	4.30E-07	TGTGCCAGCTCACTCGACAGGGTAGTGAACACTGAAGCTTTCTTT	CASSLDRVVNTEAFF	TRBV18*01, TRBV6-5*01, TRBV7-6*01, TRBV7-6*02	TRBV18, TRBV6-5, TRBV7-6	TRBJ1-1*01	TRBJ1-1	TRBD1*01	TRBD1	12	15	21	25	2	3	5
3	4.30E-07	TGTGCCAGCTCACTAGGACAGGGCCAGAACACTGAAGCTTTCTTT	CASSLGQGQNTEAFF	TRBV18*01	TRBV18	TRBJ1-1*01	TRBJ1-1	TRBD1*01	TRBD1	12	15	22	26	2	3	5
3	4.30E-07	TGTGCCAGCTCACCCGGGACAGGGGGCGTCGAGACCCAGTACTTC	CASSPGTGGVETQYF	TRBV18*01	TRBV18	TRBJ2-5*01	TRBJ2-5	TRBD1*01	TRBD1	13	15	26	30	1	3	4
3	4.30E-07	TGTGCCAGCTCACCCGGACTAGCGGTTCAAGAGACCCAGTACTTC	CASSPGLAVQETQYF	TRBV18*01	TRBV18	TRBJ2-5*01	TRBJ2-5	TRBD2*02, TRBD2*01	TRBD2	13	15	24	27	1	2	3
3	4.30E-07	TGTGCCAGCTCACCGTTGACAGGGTCTGGAAACACCATATATTTT	CASSPLTGSGNTIYF	TRBV18*01	TRBV18	TRBJ1-3*01	TRBJ1-3	TRBD1*01	TRBD1	13	17	23	24	3	0	3
3	4.30E-07	TGTGCCAGCTCACCGTCGACTAGCGGACAAGAGACCCAGTACTTC	CASSPSTSGQETQYF	TRBV18*01	TRBV18	TRBJ2-5*01	TRBJ2-5	TRBD2*02, TRBD2*01	TRBD2	13	17	25	36	3	10	13
3	4.30E-07	TGTGCCAGCTCACCGTACAGTGGGGGTCTGAACGAGCAGTACTTC	CASSPYSGGLNEQYF	TRBV18*01	TRBV18	TRBJ2-7*01	TRBJ2-7	TRBD1*01, TRBD2*01	TRBD1, TRBD2	13	21	25	31	7	5	12
3	4.30E-07	TGTGCCAGCTCACCGACGTGGGGGGAGGGCACTGAAGCTTTCTTT	CASSPTWGEGTEAFF	TRBV18*01	TRBV18	TRBJ1-1*01	TRBJ1-1	TRBD2*02	TRBD2	13	22	28	29	8	0	8
3	4.30E-07	TGTGCCAGCTCACCATCGGGACAGGGGAACACTGAAGCTTTCTTT	CASSPSGQGNTEAFF	TRBV18*01	TRBV18	TRBJ1-1*01	TRBJ1-1	TRBD1*01	TRBD1	8	17	25	26	8	0	8
3	4.30E-07	TGTGCCAGCTCACCACTATTAACGGCTACCGGGGAGCTGTTTTTT	CASSPLLTATGELFF	TRBV3-1*02, TRBV18*01, TRBV3-1*01, TRBV28*01	TRBV3-1, TRBV18, TRBV28	TRBJ2-2*01	TRBJ2-2	TRBD2*02, TRBD2*01	TRBD2	8	14	17	27	5	9	14
3	4.30E-07	TGTGCCAGCTCACCACGGGCAGACGGGGCAGATATGCAGTATTTT	CASSPRADGADMQYF	TRBV7-9*03, TRBV7-9*01, TRBV7-9*04, TRBV7-9*02, TRBV7-2*04, TRBV3-1*01, TRBV7-2*01	TRBV7-9, TRBV3-1, TRBV7-2	TRBJ2-3*01	TRBJ2-3	TRBD2*01	TRBD2	8	23	27	28	14	0	14
3	4.30E-07	TGTGCCAGCTCACCACGGGGAGGGGCCTCCTACGAGCAGTACTTC	CASSPRGGASYEQYF	TRBV18*01, TRBV2*01, TRBV2*02, TRBV2*03, TRBV14*01, TRBV14*02	TRBV18, TRBV2, TRBV14	TRBJ2-7*01	TRBJ2-7	TRBD2*02	TRBD2	15	17	23	26	1	2	3
3	4.30E-07	TGTGCCAGCTCACCACGGGAACAGGGAGATTCACCCCTCCACTTT	CASSPREQGDSPLHF	TRBV18*01	TRBV18	TRBJ1-6*01	TRBJ1-6	TRBD1*01	TRBD1	15	20	25	28	4	2	6
3	4.30E-07	TGTGCCAGCTCACCAGGGGGACAGGGGGAGTCACCCCTCCACTTT	CASSPGGQGESPLHF	TRBV18*01	TRBV18	TRBJ1-6*01	TRBJ1-6	TRBD1*01	TRBD1	14	17	27	30	2	2	4
3	4.30E-07	TGTGCCAGCTCACCAAGGGACAGGGGGTCCTACGAGCAGTACTTC	CASSPRDRGSYEQYF	TRBV18*01	TRBV18	TRBJ2-7*01	TRBJ2-7	TRBD1*01	TRBD1	14	16	26	27	1	0	1
3	4.30E-07	TGTGCCAGCTCACAAACTAGCGGTATGTCCTACGAGCAGTACTTC	CASSQTSGMSYEQYF	TRBV18*01	TRBV18	TRBJ2-7*01	TRBJ2-7	TRBD2*02, TRBD2*01	TRBD2	8	15	22	27	6	4	10
3	4.30E-07	TGTGCCAGCTCAGAGGACAGGGTTGGCGGAAACACCATATATTTT	CASSEDRVGGNTIYF	TRBV18*01	TRBV18	TRBJ1-3*01	TRBJ1-3	TRBD1*01	TRBD1	8	14	21	27	5	5	10
3	4.30E-07	TGTGCCAGCTCAACCTCAAGGCAGGGGGTTACTGAAGCTTTCTTT	CASSTSRQGVTEAFF	TRBV18*01	TRBV18	TRBJ1-1*01	TRBJ1-1	TRBD1*01	TRBD1	11	21	27	30	9	2	11
3	4.30E-07	TGTGCCAGCTCAACGTCAAGCGACTCCTACAATGAGCAGTTCTTC	CASSTSSDSYNEQFF	TRBV3-1*02, TRBV18*01, TRBV21-1*01, TRBV3-1*01	TRBV3-1, TRBV18, TRBV21-1	TRBJ2-1*01	TRBJ2-1	TRBD2*02, TRBD2*01	TRBD2	8	18	21	23	9	1	10
3	4.30E-07	TGTGCCAGCCGGATACGGGACTAGCGGGTCTACGAGCAGTACTTC	CASRIRD*RVYEQYF	TRBV2*01, TRBV2*02, TRBV2*03	TRBV2	TRBJ2-7*01	TRBJ2-7	TRBD2*02, TRBD2*01	TRBD2	8	16	27	29	7	1	8
3	4.30E-07	TGTGCCAGCGGGGGGGGACACTCGTGGGATCAGCCCCAGCATTTT	CASGGGHSWDQPQHF	TRBV25-1*01	TRBV25-1	TRBJ1-5*01	TRBJ1-5	TRBD2*01	TRBD2	8	10	16	28	1	11	12
3	4.30E-07	TGTGCCAGCATCCCAGAGGGCTCCTCTGGAAACACCATATATTTT	CASIPEGSSGNTIYF	TRBV28*01	TRBV28	TRBJ1-3*01	TRBJ1-3	TRBD2*02	TRBD2	9	15	19	23	5	3	8
3	4.30E-07	TGTGCCAGCACTCCTAGCGGGAGCCTAAACAAGGAGCAGGTCTTC	CASTPSGSLNKEQVF	TRBV2*01, TRBV2*02, TRBV2*03	TRBV2	TRBJ2-1*01	TRBJ2-1	TRBD2*02	TRBD2	9	13	22	33	3	10	13
3	4.30E-07	TGTGCCAGCACCCTATCCGCGGGTAGAGCAGATACGCAGTATTTT	CASTLSAGRADTQYF	TRBV3-1*01	TRBV3-1	TRBJ2-3*01	TRBJ2-3	TRBD2*02, TRBD2*01	TRBD2	9	18	22	28	8	5	13
3	4.30E-07	TGTGCCAGCACCCCAGGCGGGGGGGCCAAAAACATTCAGTACTTC	CASTPGGGAKNIQYF	TRBV27*01	TRBV27	TRBJ2-4*01	TRBJ2-4	TRBD2*01	TRBD2	9	16	23	24	6	0	6
3	4.30E-07	TGTGCCAGCAGTTTTTTCGACAGGATGAACACTGAAGCTTTCTTT	CASSFFDRMNTEAFF	TRBV2*01, TRBV2*02, TRBV2*03	TRBV2	TRBJ1-1*01	TRBJ1-1	TRBD1*01	TRBD1	11	18	23	25	6	1	7
3	4.30E-07	TGTGCCAGCAGTTTTTCATTAGGGTACTACAATGAGCAGTTCTTC	CASSFSLGYYNEQFF	TRBV28*01	TRBV28	TRBJ2-1*01	TRBJ2-1	TRBD1*01, TRBD2*02	TRBD1, TRBD2	13	20	23	26	6	2	8
3	4.30E-07	TGTGCCAGCAGTTTTTAAGGAGAAAGCACAGATACGCAGTATTTT	CASSF*GESTDTQYF	TRBV28*01	TRBV28	TRBJ2-3*01	TRBJ2-3	TRBD2*02	TRBD2	13	18	21	24	4	2	6
3	4.30E-07	TGTGCCAGCAGTTTCCCCGGGAGAAGCACAGATACGCAGTATTTT	CASSFPGRSTDTQYF	TRBV28*01	TRBV28	TRBJ2-3*01	TRBJ2-3	TRBD2*02	TRBD2	13	17	22	24	3	1	4
3	4.30E-07	TGTGCCAGCAGTTTCGTAGCGGAGAGCACAGATACGCAGTATTTT	CASSFVAESTDTQYF	TRBV27*01	TRBV27	TRBJ2-3*01	TRBJ2-3	TRBD2*02, TRBD2*01	TRBD2	13	16	21	24	2	2	4
3	4.30E-07	TGTGCCAGCAGTTTCGGTAGCGGGGGCACAGATACGCAGTATTTT	CASSFGSGGTDTQYF	TRBV28*01	TRBV28	TRBJ2-3*01	TRBJ2-3	TRBD2*01	TRBD2	12	17	24	25	4	0	4
3	4.30E-07	TGTGCCAGCAGTTTGCTGGGACAGAGGAACACTGAAGCTTTCTTT	CASSLLGQRNTEAFF	TRBV28*01	TRBV28	TRBJ1-1*01	TRBJ1-1	TRBD1*01	TRBD1	13	17	23	26	3	2	5
3	4.30E-07	TGTGCCAGCAGTTTGGCCAGCGGGAATTCGGATACGCAGTATTTT	CASSLASGNSDTQYF	TRBV28*01	TRBV28	TRBJ2-3*01	TRBJ2-3	TRBD2*02	TRBD2	13	18	24	30	4	5	9
3	4.30E-07	TGTGCCAGCAGTTTGGGTCCCGGCTCTGGAAACACCATATATTTT	CASSLGPGSGNTIYF	TRBV28*01	TRBV28	TRBJ1-3*01	TRBJ1-3	TRBD1*01, TRBD2*02, TRBD2*01	TRBD1, TRBD2	13	16	20	23	2	2	4
3	4.30E-07	TGTGCCAGCAGTTTGACCGGGAGCTACACCGGGGAGCTGTTTTTT	CASSLTGSYTGELFF	TRBV28*01	TRBV28	TRBJ2-2*01	TRBJ2-2	TRBD2*02	TRBD2	13	17	22	25	3	2	5
3	4.30E-07	TGTGCCAGCAGTTTGAGATTTCTCTACACCGGGGAGCTGTTTTTT	CASSLRFLYTGELFF	TRBV28*01	TRBV28	TRBJ2-2*01	TRBJ2-2	TRBD2*02	TRBD2	13	14	16	25	0	8	8
3	4.30E-07	TGTGCCAGCAGTTTATTCTGGGGGGTAAATGAAAAACTGTTTTTT	CASSLFWGVNEKLFF	TRBV27*01, TRBV7-9*01, TRBV7-9*04, TRBV7-9*02, TRBV11-1*01, TRBV7-3*01	TRBV7-9, TRBV27, TRBV7-3, TRBV11-1	TRBJ1-4*01	TRBJ1-4	TRBD2*01	TRBD2	14	19	24	27	4	2	6
3	4.30E-07	TGTGCCAGCAGTTTATGGGGGCGAGGGACCGGGGAGCTGTTTTTT	CASSLWGRGTGELFF	TRBV28*01	TRBV28	TRBJ2-2*01	TRBJ2-2	TRBD1*01	TRBD1	14	16	21	27	1	5	6
3	4.30E-07	TGTGCCAGCAGTTTACGGGACAGGGGCCTTCGGGAGCAGTACTTC	CASSLRDRGLREQYF	TRBV28*01	TRBV28	TRBJ2-7*01	TRBJ2-7	TRBD1*01	TRBD1	14	16	25	33	1	7	8
3	4.30E-07	TGTGCCAGCAGTTTAGGTAGGGACAGCACAGATACGCAGTATTTT	CASSLGRDSTDTQYF	TRBV27*01	TRBV27	TRBJ2-3*01	TRBJ2-3	TRBD1*01, TRBD2*02, TRBD2*01	TRBD1, TRBD2	14	19	23	24	4	0	4
3	4.30E-07	TGTGCCAGCAGTTTAGGGCAGGGACCCAATTCACCCCTCCACTTT	CASSLGQGPNSPLHF	TRBV28*01	TRBV28	TRBJ1-6*01	TRBJ1-6	TRBD1*01, TRBD2*02, TRBD2*01	TRBD1, TRBD2	14	20	24	27	5	2	7
3	4.30E-07	TGTGCCAGCAGTTTAGGGGGGCACCTAGGGGATACGCAGTATTTT	CASSLGGHLGDTQYF	TRBV28*01	TRBV28	TRBJ2-3*01	TRBJ2-3	TRBD1*01, TRBD2*01	TRBD1, TRBD2	14	16	21	30	1	8	9
3	4.30E-07	TGTGCCAGCAGTTTAGGGGGGGTATTGGACACTGAAGCTTTCTTT	CASSLGGVLDTEAFF	TRBV28*01	TRBV28	TRBJ1-1*01	TRBJ1-1	TRBD2*01	TRBD2	14	15	21	28	0	6	6
3	4.30E-07	TGTGCCAGCAGTTTAGGGGACAGGGCCGGAGAGACCCAGTACTTC	CASSLGDRAGETQYF	TRBV12-4*01, TRBV12-3*01	TRBV12-4, TRBV12-3	TRBJ2-5*01	TRBJ2-5	TRBD1*01	TRBD1	15	16	24	29	0	4	4
3	4.30E-07	TGTGCCAGCAGTTTAGGACAGGGGGCGGGAGAGACCCAGTACTTC	CASSLGQGAGETQYF	TRBV27*01	TRBV27	TRBJ2-5*01	TRBJ2-5	TRBD1*01	TRBD1	11	15	25	29	3	3	6
3	4.30E-07	TGTGCCAGCAGTTTAGACCCTAAGGGCAGCTATGGCTACACCTTC	CASSLDPKGSYGYTF	TRBV27*01	TRBV27	TRBJ1-2*01	TRBJ1-2	TRBD1*01, TRBD2*02	TRBD1, TRBD2	14	22	25	29	7	3	10
3	4.30E-07	TGTGCCAGCAGTTTAAGAGCGGGAGGGGGGAGCGAGCAGTACTTC	CASSLRAGGGSEQYF	TRBV28*01	TRBV28	TRBJ2-7*01	TRBJ2-7	TRBD2*02	TRBD2	14	17	26	32	2	5	7
3	4.30E-07	TGTGCCAGCAGTTCCCCAGCGGGAGGTATAGATACGCAGTATTTT	CASSSPAGGIDTQYF	TRBV28*01	TRBV28	TRBJ2-3*01	TRBJ2-3	TRBD2*02	TRBD2	12	17	25	29	4	3	7
3	4.30E-07	TGTGCCAGCAGTTCCCGGGACAGGTTCTACAATGAGCAGTTCTTC	CASSSRDRFYNEQFF	TRBV28*01	TRBV28	TRBJ2-1*01	TRBJ2-1	TRBD1*01	TRBD1	12	16	23	26	3	2	5
3	4.30E-07	TGTGCCAGCAGTTCCGGACTAGCGGGGAGCTACGAGCAGTACTTC	CASSSGLAGSYEQYF	TRBV27*01	TRBV27	TRBJ2-7*01	TRBJ2-7	TRBD2*01	TRBD2	12	15	26	29	2	2	4
3	4.30E-07	TGTGCCAGCAGTTCCACAGAATTCATGAACACTGAAGCTTTCTTT	CASSSTEFMNTEAFF	TRBV27*01	TRBV27	TRBJ1-1*01	TRBJ1-1	TRBD1*01	TRBD1	12	15	18	25	2	6	8
3	4.30E-07	TGTGCCAGCAGTTCAGACAGGGGGCACACCGGGGAGCTGTTTTTT	CASSSDRGHTGELFF	TRBV28*01	TRBV28	TRBJ2-2*01	TRBJ2-2	TRBD1*01	TRBD1	12	15	24	25	2	0	2
3	4.30E-07	TGTGCCAGCAGTTCAATCCGGACAGATAACTATGGCTACACCTTC	CASSSIRTDNYGYTF	TRBV2*01, TRBV2*02, TRBV2*03	TRBV2	TRBJ1-2*01	TRBJ1-2	TRBD1*01	TRBD1	11	19	24	26	7	1	8
3	4.30E-07	TGTGCCAGCAGTTCAACAGGGGGCCCTAATGAAAAACTGTTTTTT	CASSSTGGPNEKLFF	TRBV28*01	TRBV28	TRBJ1-4*01	TRBJ1-4	TRBD1*01	TRBD1	12	15	23	25	2	1	3
3	4.30E-07	TGTGCCAGCAGTTATGGGACTAGTTTTGTCAATGAGCAGTTCTTC	CASSYGTSFVNEQFF	TRBV6-3*01, TRBV6-2*01	TRBV6-3, TRBV6-2	TRBJ2-1*01	TRBJ2-1	TRBD2*02, TRBD2*01	TRBD2	13	15	22	29	1	6	7
3	4.30E-07	TGTGCCAGCAGTTATAAGCGGGACAGGGGATACGAGCAGTACTTC	CASSYKRDRGYEQYF	TRBV6-5*01	TRBV6-5	TRBJ2-7*01	TRBJ2-7	TRBD1*01	TRBD1	13	19	28	30	5	1	6
3	4.30E-07	TGTGCCAGCAGTTACTCCCCGAGAAGGGACAATGAGCAGTTCTTC	CASSYSPRRDNEQFF	TRBV11-3*01, TRBV11-3*02	TRBV11-3	TRBJ2-1*01	TRBJ2-1	TRBD2*02, TRBD2*01	TRBD2	10	14	18	28	3	9	12
3	4.30E-07	TGTGCCAGCAGTTACTCGGGGAGAGCCAAAAACATTCAGTACTTC	CASSYSGRAKNIQYF	TRBV6-5*01	TRBV6-5	TRBJ2-4*01	TRBJ2-4	TRBD2*02	TRBD2	16	18	22	23	1	0	1
3	4.30E-07	TGTGCCAGCAGTTACCTTGGCAGTTTCGGGGAGACCCAGTACTTC	CASSYLGSFGETQYF	TRBV6-5*01	TRBV6-5	TRBJ2-5*01	TRBJ2-5	TRBD2*02, TRBD2*01	TRBD2	14	26	29	30	11	0	11
3	4.30E-07	TGTGCCAGCAGTTACCTCGGGAGCCCCTACAATGAGCAGTTCTTC	CASSYLGSPYNEQFF	TRBV6-3*01, TRBV6-2*01	TRBV6-3, TRBV6-2	TRBJ2-1*01	TRBJ2-1	TRBD2*02	TRBD2	11	17	22	25	5	2	7
3	4.30E-07	TGTGCCAGCAGTTACCCCGACAGGGCCCACACTGAAGCTTTCTTT	CASSYPDRAHTEAFF	TRBV28*01	TRBV28	TRBJ1-1*01	TRBJ1-1	TRBD1*01	TRBD1	12	18	24	28	5	3	8
3	4.30E-07	TGTGCCAGCAGTTACCGGGACAGGGGGACAGATACGCAGTATTTT	CASSYRDRGTDTQYF	TRBV27*01	TRBV27	TRBJ2-3*01	TRBJ2-3	TRBD1*01	TRBD1	12	16	26	27	3	0	3
3	4.30E-07	TGTGCCAGCAGTTACGGGGGATTGGCCAAAAACATTCAGTACTTC	CASSYGGLAKNIQYF	TRBV12-4*01, TRBV10-3*01, TRBV6-3*01, TRBV10-3*02, TRBV12-3*01, TRBV6-2*01	TRBV12-4, TRBV10-3, TRBV6-3, TRBV12-3, TRBV6-2	TRBJ2-4*01	TRBJ2-4	TRBD2*01	TRBD2	12	14	19	24	1	4	5
3	4.30E-07	TGTGCCAGCAGTTACGGACTAGTGGGTACAGATACGCAGTATTTT	CASSYGLVGTDTQYF	TRBV2*01, TRBV2*03	TRBV2	TRBJ2-3*01	TRBJ2-3	TRBD2*02, TRBD2*01	TRBD2	11	15	21	27	3	5	8
3	4.30E-07	TGTGCCAGCAGTCCTTCTGGACAGGCGGAACACGAGCAGTACTTC	CASSPSGQAEHEQYF	TRBV12-4*01, TRBV12-3*01	TRBV12-4, TRBV12-3	TRBJ2-7*01	TRBJ2-7	TRBD1*01	TRBD1	11	18	24	31	6	6	12
3	4.30E-07	TGTGCCAGCAGTCAATGGGGTAGCTGGACCGGGGAGCTGTTTTTT	CASSQWGSWTGELFF	TRBV27*01, TRBV14*01, TRBV6-6*04	TRBV6-6, TRBV27, TRBV14	TRBJ2-2*01	TRBJ2-2	TRBD1*01, TRBD2*02, TRBD2*01	TRBD1, TRBD2	12	16	19	27	3	7	10
3	4.30E-07	TGTGCCAGCAGTGTTACAGGAATAGGGGGAAACACCATATATTTT	CASSVTGIGGNTIYF	TRBV28*01	TRBV28	TRBJ1-3*01	TRBJ1-3	TRBD1*01	TRBD1	11	15	19	27	3	7	10
3	4.30E-07	TGTGCCAGCAGTGTCTCTGCGACAGGGGACTATGGCTCCCCCTTC	CASSVSATGDYGSPF	TRBV25-1*01	TRBV25-1	TRBJ1-2*01	TRBJ1-2	TRBD1*01	TRBD1	12	20	27	40	7	12	19
3	4.30E-07	TGTGCCAGCAGTGCCGTACAGGGGCTTAACTATGGCTACACCTTC	CASSAVQGLNYGYTF	TRBV28*01	TRBV28	TRBJ1-2*01	TRBJ1-2	TRBD1*01	TRBD1	11	17	23	26	5	2	7
3	4.30E-07	TGTGCCAGCAGTGGGGGGACTAGCGGGAGGGGAGGGCAGTTCTTC	CASSGGTSGRGGQFF	TRBV6-1*01	TRBV6-1	TRBJ2-1*01	TRBJ2-1	TRBD2*02	TRBD2	12	15	30	35	2	4	6
3	4.30E-07	TGTGCCAGCAGTGACTCTAGCGGGAGCACAGATACGCAGTATTTT	CASSDSSGSTDTQYF	TRBV6-4*02, TRBV6-4*01	TRBV6-4	TRBJ2-3*01	TRBJ2-3	TRBD2*02, TRBD2*01	TRBD2	16	17	23	24	0	0	0
3	4.30E-07	TGTGCCAGCAGTGACTCAGCGGGAGGTATAGATGAGCAGTTCTTC	CASSDSAGGIDEQFF	TRBV6-1*01	TRBV6-1	TRBJ2-1*01	TRBJ2-1	TRBD2*02	TRBD2	13	17	25	31	3	5	8
3	4.30E-07	TGTGCCAGCAGTGAGGGCAGGTCTAGCACAGATACGCAGTATTTT	CASSEGRSSTDTQYF	TRBV6-4*02, TRBV5-4*01, TRBV5-4*03, TRBV5-4*04, TRBV6-1*01, TRBV6-4*01	TRBV6-4, TRBV5-4, TRBV6-1	TRBJ2-3*01	TRBJ2-3	TRBD1*01	TRBD1	13	17	20	24	3	3	6
3	4.30E-07	TGTGCCAGCAGTGAAGAGTTCAGGGGGGACTATGGCGACACCTTC	CASSEEFRGDYGDTF	TRBV2*01, TRBV2*03	TRBV2	TRBJ1-2*01	TRBJ1-2	TRBD1*01	TRBD1	15	20	26	28	4	1	5
3	4.30E-07	TGTGCCAGCAGTATTGCAGGGGACAGCGAAAACATTCAGTACTTC	CASSIAGDSENIQYF	TRBV28*01	TRBV28	TRBJ2-4*01	TRBJ2-4	TRBD1*01	TRBD1	11	19	25	28	7	2	9
3	4.30E-07	TGTGCCAGCAGTAACCAGGACAGTTTGAACACTGAAGCTTTCTTT	CASSNQDSLNTEAFF	TRBV28*01	TRBV28	TRBJ1-1*01	TRBJ1-1	TRBD1*01	TRBD1	11	17	22	25	5	2	7
3	4.30E-07	TGTGCCAGCAGCTTTTCCGGGACAAACTCCTACGAGCAGTACTTC	CASSFSGTNSYEQYF	TRBV7-9*03, TRBV7-9*01, TRBV7-9*04, TRBV7-9*02	TRBV7-9	TRBJ2-7*01	TRBJ2-7	TRBD1*01	TRBD1	13	18	23	26	4	2	6
3	4.30E-07	TGTGCCAGCAGCTTTAGGGCCGGCGGGGCACTTGAAGCTTTCTTT	CASSFRAGGALEAFF	TRBV13*02, TRBV13*01	TRBV13	TRBJ1-1*01	TRBJ1-1	TRBD2*01	TRBD2	13	22	27	32	8	4	12
3	4.30E-07	TGTGCCAGCAGCTTGGTGTTGTCGGGAGACAATGAGCAGTTCTTC	CASSLVLSGDNEQFF	TRBV7-9*01, TRBV7-9*02	TRBV7-9	TRBJ2-1*01	TRBJ2-1	TRBD2*02	TRBD2	13	22	27	28	8	0	8
3	4.30E-07	TGTGCCAGCAGCTTGGGGTTAGCGGGAGACAATGAAGCTTTCTTT	CASSLGLAGDNEAFF	TRBV5-4*01	TRBV5-4	TRBJ1-1*01	TRBJ1-1	TRBD2*02	TRBD2	15	19	27	28	3	0	3
3	4.30E-07	TGTGCCAGCAGCTTGGGGTTAGCGGGAGAAAAGGAGCAGTTCTTC	CASSLGLAGEKEQFF	TRBV5-4*01, TRBV5-6*01, TRBV14*01, TRBV14*02	TRBV5-4, TRBV5-6, TRBV14	TRBJ2-1*01	TRBJ2-1	TRBD2*02	TRBD2	15	19	27	33	3	5	8
3	4.30E-07	TGTGCCAGCAGCTTGGATAGCGGGAGGGCAGATACGCAGTATTTT	CASSLDSGRADTQYF	TRBV5-4*01, TRBV7-6*01, TRBV7-2*04, TRBV7-2*01, TRBV7-2*02	TRBV5-4, TRBV7-6, TRBV7-2	TRBJ2-3*01	TRBJ2-3	TRBD2*02	TRBD2	15	17	27	28	1	0	1
3	4.30E-07	TGTGCCAGCAGCTTATTGGGGGTTGGATTAGAGACCCAGTACTTC	CASSLLGVGLETQYF	TRBV7-9*01, TRBV7-9*04, TRBV7-9*02	TRBV7-9	TRBJ2-5*01	TRBJ2-5	TRBD1*01, TRBD2*01	TRBD1, TRBD2	14	17	21	29	2	7	9
3	4.30E-07	TGTGCCAGCAGCTTATACGAAGATTCCTCCTACGAGCAGTACTTC	CASSLYEDSSYEQYF	TRBV7-8*01	TRBV7-8	TRBJ2-7*01	TRBJ2-7			14	-1	-1	26	-1	-1	11
3	4.30E-07	TGTGCCAGCAGCTTAGTAAGAGGGACTAGTGAAAAACTGCTTTTT	CASSLVRGTSEKLLF	TRBV7-2*04, TRBV7-2*01	TRBV7-2	TRBJ1-4*01	TRBJ1-4	TRBD2*02, TRBD2*01	TRBD2	15	21	28	29	5	0	5
3	4.30E-07	TGTGCCAGCAGCTTAGGACAGGGGAGGACCTACGAGCAGTACTTC	CASSLGQGRTYEQYF	TRBV7-2*04, TRBV7-2*01	TRBV7-2	TRBJ2-7*01	TRBJ2-7	TRBD1*01	TRBD1	15	16	23	28	0	4	4
3	4.30E-07	TGTGCCAGCAGCTTAGGAGCGGGGGGCACAGATACGCAGTATTTT	CASSLGAGGTDTQYF	TRBV7-8*01	TRBV7-8	TRBJ2-3*01	TRBJ2-3	TRBD2*01	TRBD2	15	17	24	25	1	0	1
3	4.30E-07	TGTGCCAGCAGCTTAGGAGGGGTTGGATTAGAGACCCAGTACTTC	CASSLGGVGLETQYF	TRBV7-2*04, TRBV7-2*01	TRBV7-2	TRBJ2-5*01	TRBJ2-5	TRBD1*01, TRBD2*02	TRBD1, TRBD2	15	17	21	36	1	14	15
3	4.30E-07	TGTGCCAGCAGCTCTGGACAGTTAGCCAAAAACATTCAGTACTTC	CASSSGQLAKNIQYF	TRBV11-2*01	TRBV11-2	TRBJ2-4*01	TRBJ2-4	TRBD1*01	TRBD1	12	15	20	23	2	2	4
3	4.30E-07	TGTGCCAGCAGCTCCGACAGGGGGATACAAACTGAAGCTTTCTTT	CASSSDRGIQTEAFF	TRBV7-9*03, TRBV7-9*01, TRBV7-9*04, TRBV7-9*02	TRBV7-9	TRBJ1-1*01	TRBJ1-1	TRBD1*01	TRBD1	13	15	23	30	1	6	7
3	4.30E-07	TGTGCCAGCAGCTCCATTGCCCGGAGCTTTAGTGAGCAGTTCTTC	CASSSIARSFSEQFF	TRBV5-6*01	TRBV5-6	TRBJ2-1*01	TRBJ2-1	TRBD1*01, TRBD2*02, TRBD2*01	TRBD1, TRBD2	12	18	21	32	5	10	15
3	4.30E-07	TGTGCCAGCAGCTCAACCGGGACAGGGCCCTACGAGCAGTACTTC	CASSSTGTGPYEQYF	TRBV7-6*01	TRBV7-6	TRBJ2-7*01	TRBJ2-7	TRBD1*01	TRBD1	12	18	26	28	5	1	6
3	4.30E-07	TGTGCCAGCAGCTCAACAGGGGTGGATTCGGATACGCAGCATTTT	CASSSTGVDSDTQHF	TRBV7-9*03, TRBV7-9*01, TRBV7-9*04, TRBV7-9*02	TRBV7-9	TRBJ2-3*01	TRBJ2-3	TRBD1*01	TRBD1	13	15	21	30	1	8	9
3	4.30E-07	TGTGCCAGCAGCTACCTGCCCCTTGGGGCCAACGTCCTGACTTTC	CASSYLPLGANVLTF	TRBV28*01	TRBV28	TRBJ2-6*01	TRBJ2-6	TRBD1*01	TRBD1	12	17	21	23	4	1	5
3	4.30E-07	TGTGCCAGCAGCCTCCTAAGGGGGGAGAACACTGAGCAGTTCTTC	CASSLLRGENTEQFF	TRBV11-1*01	TRBV11-1	TRBJ2-1*01	TRBJ2-1	TRBD1*01, TRBD2*01	TRBD1, TRBD2	11	18	23	28	6	4	10
3	4.30E-07	TGTGCCAGCAGCCTAGCGGGGGGGGCTACCTACGAGCAGTACTTC	CASSLAGGATYEQYF	TRBV7-9*01, TRBV7-9*02	TRBV7-9	TRBJ2-7*01	TRBJ2-7	TRBD2*01	TRBD2	16	18	24	28	1	3	4
3	4.30E-07	TGTGCCAGCAGCCCTTCCGGGACGGATGACTATGGCTACACCTTC	CASSPSGTDDYGYTF	TRBV9*02, TRBV9*01, TRBV9*03	TRBV9	TRBJ1-2*01	TRBJ1-2	TRBD1*01, TRBD2*02, TRBD2*01	TRBD1, TRBD2	11	18	22	28	6	5	11
3	4.30E-07	TGTGCCAGCAGCCCTCCGGTAGCAGGGAGTGAAAAACTGTTTTTT	CASSPPVAGSEKLFF	TRBV28*01	TRBV28	TRBJ1-4*01	TRBJ1-4	TRBD2*02	TRBD2	10	11	16	29	0	12	12
3	4.30E-07	TGTGCCAGCAGCCCCGTCCGTATAGTGAACACTGAAGCTTTCTTT	CASSPVRIVNTEAFF	TRBV28*01	TRBV28	TRBJ1-1*01	TRBJ1-1	TRBD2*01	TRBD2	10	11	15	25	0	9	9
3	4.30E-07	TGTGCCAGCAGCCCCGGACTAGCGGAGCGGTCGCAAGCTTTCTTT	CASSPGLAERSQAFF	TRBV3-1*01	TRBV3-1	TRBJ1-1*01	TRBJ1-1	TRBD2*02, TRBD2*01	TRBD2	12	15	24	34	2	9	11
3	4.30E-07	TGTGCCAGCAGCCCCACGGCGGAGGGGGAGGAGACCCAGTACTTC	CASSPTAEGEETQYF	TRBV9*02, TRBV7-9*03, TRBV12-4*01, TRBV7-9*01, TRBV9*01, TRBV7-9*04, TRBV7-9*02, TRBV9*03, TRBV12-3*01	TRBV9, TRBV7-9, TRBV12-4, TRBV12-3	TRBJ2-5*01	TRBJ2-5	TRBD1*01, TRBD2*02	TRBD1, TRBD2	11	22	27	30	10	2	12
3	4.30E-07	TGTGCCAGCAGCCCGGGACACCTATCTGGAAACACCATATATTTT	CASSPGHLSGNTIYF	TRBV3-1*01	TRBV3-1	TRBJ1-3*01	TRBJ1-3	TRBD1*01	TRBD1	12	14	19	24	1	4	5
3	4.30E-07	TGTGCCAGCAGCCCGAAGCGGGGCCCCACCGGGGAGCTGTTTTTT	CASSPKRGPTGELFF	TRBV3-1*01	TRBV3-1	TRBJ2-2*01	TRBJ2-2	TRBD2*01	TRBD2	12	16	22	26	3	3	6
3	4.30E-07	TGTGCCAGCAGCCCAACAGGGGGCACTGGAAACACCATATATTTT	CASSPTGGTGNTIYF	TRBV7-2*04, TRBV7-2*01	TRBV7-2	TRBJ1-3*01	TRBJ1-3	TRBD1*01	TRBD1	11	15	23	25	3	1	4
3	4.30E-07	TGTGCCAGCAGCCCAAGCGGGCTTTCCTACAATGAGCAGTTCTTC	CASSPSGLSYNEQFF	TRBV9*02, TRBV5-8*01, TRBV9*01, TRBV9*03, TRBV7-2*04, TRBV5-8*02, TRBV7-2*01	TRBV9, TRBV5-8, TRBV7-2	TRBJ2-1*01	TRBJ2-1	TRBD2*02, TRBD2*01	TRBD2	11	15	20	24	3	3	6
3	4.30E-07	TGTGCCAGCAGCCGGGGACTAGCGGGTACAGATACGCAGTATTTT	CASSRGLAGTDTQYF	TRBV27*01	TRBV27	TRBJ2-3*01	TRBJ2-3	TRBD2*02, TRBD2*01	TRBD2	10	14	25	27	3	1	4
3	4.30E-07	TGTGCCAGCAGCCGAACTCGTCTTAGCCTCTATACGCAGTATTTT	CASSRTRLSLYTQYF	TRBV28*01	TRBV28	TRBJ2-3*01	TRBJ2-3	TRBD2*02, TRBD2*01	TRBD2	10	23	26	31	12	4	16
3	4.30E-07	TGTGCCAGCAGCCACCGGACTACAGGGGTCGGGGAGCTGTTTTTT	CASSHRTTGVGELFF	TRBV3-1*01	TRBV3-1	TRBJ2-2*01	TRBJ2-2	TRBD1*01	TRBD1	13	21	27	29	7	1	8
3	4.30E-07	TGTGCCAGCAGCCACAACAGGGGGATACAAACTGAGGATTTCTTT	CASSHNRGIQTEDFF	TRBV7-9*03, TRBV7-9*01, TRBV7-9*04, TRBV7-9*02	TRBV7-9	TRBJ1-1*01	TRBJ1-1	TRBD1*01	TRBD1	11	16	23	38	4	14	18
3	4.30E-07	TGTGCCAGCAGCCACAACAGGGGGAGACAAACTGAAGCGTTCTTT	CASSHNRGRQTEAFF	TRBV7-9*03, TRBV7-9*01, TRBV7-9*04, TRBV7-9*02	TRBV7-9	TRBJ1-1*01	TRBJ1-1	TRBD1*01	TRBD1	11	16	23	30	4	6	10
3	4.30E-07	TGTGCCAGCAGCCACAACAGGGAGGTGGATCAGCCCCAGCATTTT	CASSHNREVDQPQHF	TRBV7-9*03, TRBV7-9*01, TRBV7-9*04, TRBV7-9*02	TRBV7-9	TRBJ1-5*01	TRBJ1-5	TRBD1*01, TRBD2*02	TRBD1, TRBD2	11	16	21	28	4	6	10
3	4.30E-07	TGTGCCAGCAGCCAGGGACTAGCGGGAGGGCTTACGCAGTATTTT	CASSQGLAGGLTQYF	TRBV3-1*01	TRBV3-1	TRBJ2-3*01	TRBJ2-3	TRBD2*02	TRBD2	13	14	29	32	0	2	2
3	4.30E-07	TGTGCCAGCAGCCAAGCCGAAGTAGCGGGAGTTACGCAGTATTTT	CASSQAEVAGVTQYF	TRBV3-1*01	TRBV3-1	TRBJ2-3*01	TRBJ2-3	TRBD2*02	TRBD2	15	22	30	32	6	1	7
3	4.30E-07	TGTGCCAGCAGCCAAGGGTTTGGGTCGGGGGATACGCAGTATTTT	CASSQGFGSGDTQYF	TRBV3-1*01	TRBV3-1	TRBJ2-3*01	TRBJ2-3	TRBD2*01	TRBD2	15	25	29	30	9	0	9
3	4.30E-07	TGTGCCAGCAGCCAAGGACTAGCGGGGGGCTATGAGCAGTTCTTC	CASSQGLAGGYEQFF	TRBV3-1*01	TRBV3-1	TRBJ2-1*01	TRBJ2-1	TRBD2*01	TRBD2	15	16	28	31	0	2	2
3	4.30E-07	TGTGCCAGCAGCCAAATGGGCTCCGAGATCTATGGCTACACCTTC	CASSQMGSEIYGYTF	TRBV3-1*01	TRBV3-1	TRBJ1-2*01	TRBJ1-2	TRBD1*01, TRBD2*02	TRBD1, TRBD2	14	17	20	29	2	8	10
3	4.30E-07	TGTGCCAGCAGCGAAGAACTCCTAGTTACCGGGGAGCTGTTTTTT	CASSEELLVTGELFF	TRBV2*01, TRBV2*03	TRBV2	TRBJ2-2*01	TRBJ2-2	TRBD2*02, TRBD2*01	TRBD2	15	21	25	27	5	1	6
3	4.30E-07	TGTGCCAGCAGCAAAGGACAGGGGGGTTATAATGAGCAGTTCTTC	CASSKGQGGYNEQFF	TRBV28*01	TRBV28	TRBJ2-1*01	TRBJ2-1	TRBD1*01	TRBD1	10	15	24	30	4	5	9
3	4.30E-07	TGTGCCAGCAGGCCCCACCGGGGGCCCAACACTGAAGCTTTCTTT	CASRPHRGPNTEAFF	TRBV28*01	TRBV28	TRBJ1-1*01	TRBJ1-1	TRBD1*01, TRBD2*01	TRBD1, TRBD2	10	19	24	27	8	2	10
3	4.30E-07	TGTGCCAGCAGGGGACCGGGACAGGGGTTCGCTGAAGCTTTCTTT	CASRGPGQGFAEAFF	TRBV28*01	TRBV28	TRBJ1-1*01	TRBJ1-1	TRBD1*01	TRBD1	10	17	26	31	6	4	10
3	4.30E-07	TGTGCCAGCAGATCTAACAACGGGGTGAACAATGAGCAGTTCTTC	CASRSNNGVNNEQFF	TRBV28*01	TRBV28	TRBJ2-1*01	TRBJ2-1	TRBD2*01	TRBD2	10	20	24	28	9	3	12
3	4.30E-07	TGTGCCAGCAATGGGGGACAGGCCAGCACAGATACGCAGTATTTT	CASNGGQASTDTQYF	TRBV28*01	TRBV28	TRBJ2-3*01	TRBJ2-3	TRBD1*01	TRBD1	9	14	21	24	4	2	6
3	4.30E-07	TGTGCCAGCAAAAGTGGGGGGAGAAGTGCCGGGGAGCTGTTTTTT	CASKSGGRSAGELFF	TRBV28*01	TRBV28	TRBJ2-2*01	TRBJ2-2	TRBD2*01	TRBD2	9	15	20	28	5	7	12
3	4.30E-07	TGCGCCACCAGTGCGGCAGCGGGAGGTAGGAACGAGCAGTTCTTC	CATSAAAGGRNEQFF	TRBV10-1*01, TRBV10-2*01	TRBV10-1, TRBV10-2	TRBJ2-1*01	TRBJ2-1	TRBD2*02	TRBD2	12	17	25	33	4	7	11
3	4.30E-07	TGCGCCAGCTCAGTAGAGGTAACGGAGAACACTGAAGCTTTCTTT	CASSVEVTENTEAFF	TRBV4-1*02, TRBV4-1*01	TRBV4-1	TRBJ1-1*01	TRBJ1-1	TRBD2*02	TRBD2	8	15	18	26	6	7	13
3	4.30E-07	TGCGCCAGCAGCCCCGGGGGTAGCTCCTACAATGAGCAGTTCTTC	CASSPGGSSYNEQFF	TRBV10-1*02, TRBV10-1*01	TRBV10-1	TRBJ2-1*01	TRBJ2-1	TRBD2*01	TRBD2	10	14	19	23	3	3	6
3	4.30E-07	TGCGCCAGCAGCCACAACAGGGGGATACAAGCTGAAGCTTTCTTT	CASSHNRGIQAEAFF	TRBV4-3*03, TRBV4-3*01, TRBV4-3*04, TRBV4-3*02	TRBV4-3	TRBJ1-1*01	TRBJ1-1	TRBD1*01	TRBD1	13	16	23	31	2	7	9
3	4.30E-07	TGCAGTTACTCTTCCGGGGCTAGCGGACACAATGAGCAGTTCTTC	CSYSSGASGHNEQFF	TRBV29-1*01, TRBV29-1*03	TRBV29-1	TRBJ2-1*01	TRBJ2-1	TRBD2*02, TRBD2*01	TRBD2	4	19	25	28	14	2	16
3	4.30E-07	TGCAGTGCTTTCGCCACGGCGCCGAGGTCAGATACGCAGTATTTT	CSAFATAPRSDTQYF	TRBV20-1*06, TRBV20-1*03, TRBV20-1*01, TRBV20-1*04, TRBV20-1*05, TRBV20-1*02, TRBV20-1*07	TRBV20-1	TRBJ2-3*01	TRBJ2-3	TRBD2*02	TRBD2	8	23	26	28	14	1	15
3	4.30E-07	TGCAGTGCTTATTACCGCCCCAGTTTCAACTACGCGCAGTACTTC	CSAYYRPSFNYAQYF	TRBV20-1*06, TRBV20-1*03, TRBV20-1*01, TRBV20-1*04, TRBV20-1*05, TRBV20-1*02, TRBV20-1*07	TRBV20-1	TRBJ2-7*01	TRBJ2-7	TRBD1*01	TRBD1	8	16	20	29	7	8	15
3	4.30E-07	TGCAGTGCTCCAGGGGGGACAGGGCTGTGAAACGAGCAGTACTTC	CSAPGGTGL*NEQYF	TRBV20-1*06, TRBV20-1*03, TRBV20-1*01, TRBV20-1*04, TRBV20-1*05, TRBV20-1*02, TRBV20-1*07	TRBV20-1	TRBJ2-7*01	TRBJ2-7	TRBD1*01	TRBD1	8	15	23	31	6	7	13
3	4.30E-07	TGCAGTGCTGAAGGACTAGCGGGCATCCTTTACGAGCAGTACTTC	CSAEGLAGILYEQYF	TRBV20-1*06, TRBV20-1*03, TRBV20-1*01, TRBV20-1*04, TRBV20-1*05, TRBV20-1*02, TRBV20-1*07	TRBV20-1	TRBJ2-7*01	TRBJ2-7	TRBD2*02, TRBD2*01	TRBD2	8	12	22	30	3	7	10
3	4.30E-07	TGCAGTGCTACTAGCGGGAGTGTGCCGGGAAACATTCAGTACTTC	CSATSGSVPGNIQYF	TRBV20-1*01, TRBV20-1*04, TRBV20-1*05, TRBV20-1*07	TRBV20-1	TRBJ2-4*01	TRBJ2-4	TRBD2*02	TRBD2	9	10	19	29	0	9	9
3	4.30E-07	TGCAGTGCTAGTCGGGACCAAATGAGCTCCTACGAGCAGTACTTC	CSASRDQMSSYEQYF	TRBV20-1*01, TRBV20-1*04, TRBV20-1*05, TRBV20-1*07	TRBV20-1	TRBJ2-7*01	TRBJ2-7	TRBD1*01, TRBD2*02, TRBD2*01	TRBD1, TRBD2	11	13	17	26	1	8	9
3	4.30E-07	TGCAGTGCTAGTGGGCTTAGGGGGGATAATTCGCCCCCCCACTTT	CSASGLRGDNSPPHF	TRBV20-1*01, TRBV20-1*04, TRBV20-1*05, TRBV20-1*07	TRBV20-1	TRBJ1-6*01	TRBJ1-6	TRBD1*01, TRBD2*01	TRBD1, TRBD2	11	18	23	33	6	9	15
3	4.30E-07	TGCAGTGCTAGCACCGGGACTAGCGGAACCTACGAGCAGTACTTC	CSASTGTSGTYEQYF	TRBV20-1*06, TRBV20-1*03, TRBV20-1*01, TRBV20-1*04, TRBV20-1*05, TRBV20-1*02, TRBV20-1*07	TRBV20-1	TRBJ2-7*01	TRBJ2-7	TRBD2*02, TRBD2*01	TRBD2	10	15	25	28	4	2	6
3	4.30E-07	TGCAGTGCTAGACATATAGCGGGGAACACAGATACGCAGTATTTT	CSARHIAGNTDTQYF	TRBV20-1*01, TRBV20-1*05, TRBV20-1*07	TRBV20-1	TRBJ2-3*01	TRBJ2-3	TRBD2*01	TRBD2	11	16	23	26	4	2	6
3	4.30E-07	TGCAGTGCTAGAGTTCCAGGCACATCTTGCTATGGCGACACCTTC	CSARVPGTSCYGDTF	TRBV20-1*01, TRBV20-1*04, TRBV20-1*05, TRBV20-1*07	TRBV20-1	TRBJ1-2*01	TRBJ1-2	TRBD1*01	TRBD1	12	16	19	29	3	9	12
3	4.30E-07	TGCAGTGCCTATTACCGCCCCAGCTTCAACTACGAGCAGCACTTC	CSAYYRPSFNYEQHF	TRBV20-1*06, TRBV20-1*03, TRBV20-1*01, TRBV20-1*04, TRBV20-1*05, TRBV20-1*02, TRBV20-1*07	TRBV20-1	TRBJ2-7*01	TRBJ2-7	TRBD1*01	TRBD1	7	16	20	29	8	8	16
3	4.30E-07	TGCAGCCCGACTAGCGGGAGAACAGGCGCCTACGAGCAGTACTTC	CSPTSGRTGAYEQYF	TRBV20-1*06, TRBV20-1*03, TRBV20-1*01, TRBV20-1*04, TRBV20-1*05, TRBV20-1*02, TRBV20-1*07	TRBV20-1	TRBJ2-7*01	TRBJ2-7	TRBD2*02	TRBD2	4	8	19	28	3	8	11
3	4.30E-07	TGCAGCGTTGCCATTTAGGACTAGCGGCGCTACGAGCAGTACTTC	CSVAI*D*RRYEQYF	TRBV29-1*01	TRBV29-1	TRBJ2-7*01	TRBJ2-7	TRBD2*02, TRBD2*01	TRBD2	9	17	26	29	7	2	9
3	4.30E-07	TGCAGCGTTGCCAGGGGGACAGGGGGCTCGAATGGCTACACCTTC	CSVARGTGGSNGYTF	TRBV29-1*01	TRBV29-1	TRBJ1-2*01	TRBJ1-2	TRBD1*01	TRBD1	9	15	26	31	5	4	9
3	4.30E-07	TGCAGCGTCTCAGCGGCAGGGGGTAAAGACACTGAAGCGTTCTTT	CSVSAAGGKDTEAFF	TRBV29-1*01, TRBV29-1*02, TRBV29-1*03	TRBV29-1	TRBJ1-1*01	TRBJ1-1	TRBD1*01	TRBD1	7	16	22	28	8	5	13
3	4.30E-07	TGCAGCGTCTACGACAAGGGGATAGCGGCAGATACGCAGTACTTC	CSVYDKGIAADTQYF	TRBV29-1*01	TRBV29-1	TRBJ2-5*01	TRBJ2-5	TRBD2*02, TRBD2*01	TRBD2	7	22	27	36	14	8	22
3	4.30E-07	TGTGCCTGGTAGGCCCGGGGATCTCTGGAAACACCATATATTTT	CAW*ARG~SGNTIYF	TRBV30*05, TRBV30*01	TRBV30	TRBJ1-3*01	TRBJ1-3	TRBD2*01	TRBD2	8	15	19	22	6	2	8
3	4.30E-07	TGTGCCTGGAGTGTTGGGGAGTGAGGAAAAATGAGCAGTTCTTC	CAWSVGE~RKNEQFF	TRBV30*01	TRBV30	TRBJ2-1*01	TRBJ2-1	TRBD2*02	TRBD2	13	16	20	29	2	8	10
3	4.30E-07	TGTGCCCGCCGTGTTTGCAACTCCTCTCCTACGAGCAGTACTTC	CARRVCN~LSYEQYF	TRBV2*01, TRBV2*02, TRBV2*03	TRBV2	TRBJ2-7*01	TRBJ2-7	TRBD2*02	TRBD2	5	20	23	25	14	1	15
3	4.30E-07	TGTGCCATCAGTGGGGGGATCCAACTAATGAAAAACTGTTTTTT	CAISGGI~TNEKLFF	TRBV10-3*01, TRBV10-3*02	TRBV10-3	TRBJ1-4*01	TRBJ1-4	TRBD1*01, TRBD2*01	TRBD1, TRBD2	12	13	17	21	0	3	3
3	4.30E-07	TGTGCCATCAGTGAGCCATACATCCCTCCTACGAGCAGTACTTC	CAISEPY~PSYEQYF	TRBV10-3*01, TRBV10-3*02	TRBV10-3	TRBJ2-7*01	TRBJ2-7	TRBD1*01, TRBD2*02, TRBD2*01	TRBD1, TRBD2	14	19	21	25	4	3	7
3	4.30E-07	TGTGCCACCAGTGTTTAGCGGGAGGAGGGGAGACCCAGTACTTC	CATSV*R~GGETQYF	TRBV24-1*01	TRBV24-1	TRBJ2-5*01	TRBJ2-5	TRBD2*02	TRBD2	12	15	24	29	2	4	6
3	4.30E-07	TGTGCCACCAGCAGGCCACCCGACGACTGGGGCCCCAGTACTTC	CATSRPP~RLGPQYF	TRBV15*02	TRBV15	TRBJ2-5*01	TRBJ2-5	TRBD1*01	TRBD1	11	28	32	33	16	0	16
3	4.30E-07	TGTGCCACCAGCAGAGAAGGATCTGGGCCAACGTCCTGACTTTC	CATSREG~WANVLTF	TRBV15*02	TRBV15	TRBJ2-6*01	TRBJ2-6	TRBD1*01, TRBD2*02, TRBD2*01	TRBD1, TRBD2	11	18	20	24	6	3	9
3	4.30E-07	TGTGCCAGTAGTACAGGGATGGGTATAATTCACCCCTCCACTTT	CASSTGM~YNSPLHF	TRBV19*01, TRBV19*02	TRBV19	TRBJ1-6*01	TRBJ1-6	TRBD1*01	TRBD1	12	13	17	23	0	5	5
3	4.30E-07	TGTGCCAGTAGCCCCTCGGGGGGTTCACCTACGAGCAGTACTTC	CASSPSG~FTYEQYF	TRBV2*01, TRBV2*02, TRBV2*03	TRBV2	TRBJ2-7*01	TRBJ2-7	TRBD2*01	TRBD2	7	16	22	27	8	4	12
3	4.30E-07	TGTGCCAGCTCGTCCCGGGACGTCAAAAGTACGAGCAGTACTTC	CASSSRD~QKYEQYF	TRBV18*01	TRBV18	TRBJ2-7*01	TRBJ2-7	TRBD1*01, TRBD2*02, TRBD2*01	TRBD1, TRBD2	10	16	20	29	5	8	13
3	4.30E-07	TGTGCCAGCTCACGGAACAGCGGGCCAATCAGCCCCAGCATTTT	CASSRNS~ANQPQHF	TRBV18*01	TRBV18	TRBJ1-5*01	TRBJ1-5	TRBD2*02, TRBD2*01	TRBD2	12	18	23	25	5	1	6
3	4.30E-07	TGTGCCAGCACCCCCCCCGGGGGCCCGGAAACACCATATATTTT	CASTPPG~PGNTIYF	TRBV11-2*01	TRBV11-2	TRBJ1-3*01	TRBJ1-3	TRBD2*01	TRBD2	9	11	18	26	1	7	8
3	4.30E-07	TGTGCCAGCAGTTTCCAGACGTCAGCAATCAGCCCCAGCATTTT	CASSFQT~SNQPQHF	TRBV28*01	TRBV28	TRBJ1-5*01	TRBJ1-5	TRBD1*01, TRBD2*02, TRBD2*01	TRBD1, TRBD2	13	17	19	23	3	3	6
3	4.30E-07	TGTGCCAGCAGTTTAGATGTCCTAGGGGGGGCGAGCAGTACTTC	CASSLDV~RGGEQYF	TRBV12-4*01, TRBV12-3*01	TRBV12-4, TRBV12-3	TRBJ2-7*01	TRBJ2-7	TRBD2*01	TRBD2	15	24	30	31	8	0	8
3	4.30E-07	TGTGCCAGCAGTTACGGTCGACAGGGCCCTACGAGCAGTACTTC	CASSYGR~GPYEQYF	TRBV6-5*01	TRBV6-5	TRBJ2-7*01	TRBJ2-7	TRBD1*01	TRBD1	14	19	25	27	4	1	5
3	4.30E-07	TGTGCCAGCAGTCCAGGGACAGGGCCACAGATACGCAGTATTTT	CASSPGT~ATDTQYF	TRBV28*01	TRBV28	TRBJ2-3*01	TRBJ2-3	TRBD1*01	TRBD1	11	15	23	25	3	1	4
3	4.30E-07	TGTGCCAGCAGTCAGAATCAGGACACTCCTACGAGCAGTACTTC	CASSQNQ~HSYEQYF	TRBV25-1*01	TRBV25-1	TRBJ2-7*01	TRBJ2-7	TRBD1*01	TRBD1	11	20	24	25	8	0	8
3	4.30E-07	TGTGCCAGCAGTGAATCGAGAGGGACAGGGGAAGGCAGTTCTTC	CASSESR~DRGRQFF	TRBV25-1*01	TRBV25-1	TRBJ2-1*01	TRBJ2-1	TRBD1*01	TRBD1	15	21	30	34	5	3	8
3	4.30E-07	TGTGCCAGCAGCTTCAGGGACAGGGGGCGCAAGAGCAGTACTTC	CASSFRD~GAQEQYF	TRBV5-4*01, TRBV5-4*03, TRBV5-4*04	TRBV5-4	TRBJ2-7*01	TRBJ2-7	TRBD1*01	TRBD1	13	16	27	32	2	4	6
3	4.30E-07	TGTGCCAGCAGCTTGGGGTTAGCGGGCCCTACGAGCAGTACTTC	CASSLGL~GPYEQYF	TRBV5-4*01	TRBV5-4	TRBJ2-7*01	TRBJ2-7	TRBD2*02, TRBD2*01	TRBD2	15	19	25	27	3	1	4
3	4.30E-07	TGTGCCAGCAGCTTGGGGTTAGCGGAGACAATGAGCAGTTCTTC	CASSLGL~GDNEQFF	TRBV5-4*01	TRBV5-4	TRBJ2-1*01	TRBJ2-1	TRBD2*02	TRBD2	15	19	24	27	3	2	5
3	4.30E-07	TGTGCCAGCAGCTTATTGGGCAGGGGGGTACTGAAGCTTTCTTT	CASSLLG~GGTEAFF	TRBV7-9*01, TRBV7-9*04, TRBV7-9*02	TRBV7-9	TRBJ1-1*01	TRBJ1-1	TRBD1*01	TRBD1	14	20	26	29	5	2	7
3	4.30E-07	TGTGCCAGCAGCTTAGTACAGGTGGGGCCAACGTCCTGACTTTC	CASSLVQ~GANVLTF	TRBV7-9*01, TRBV7-9*02	TRBV7-9	TRBJ2-6*01	TRBJ2-6	TRBD1*01	TRBD1	15	17	21	22	1	0	1
3	4.30E-07	TGTGCCAGCAGCTTAGCCACAGCGTGGCACAGTCGCCTCCTTTC	CASSLAT~VAQSPPF	TRBV7-4*01	TRBV7-4	TRBJ2-6*01	TRBJ2-6	TRBD1*01, TRBD2*02, TRBD2*01	TRBD1, TRBD2	16	28	31	39	11	7	18
3	4.30E-07	TGTGCCAGCAGCTTAGGGGGGGCGCGAACCGGGGAGCTGTTTTT	CASSLGG~ANRGAVF	TRBV7-2*04, TRBV7-2*01	TRBV7-2	TRBJ2-2*01	TRBJ2-2	TRBD1*01, TRBD2*01	TRBD1, TRBD2	15	17	22	39	1	16	17
3	4.30E-07	TGTGCCAGCAGCTTAGGACAGGTGGGGAGGGTTAGCAGTTCTTC	CASSLGQ~GEG*QFF	TRBV7-9*01, TRBV7-9*02	TRBV7-9	TRBJ2-1*01	TRBJ2-1	TRBD2*02	TRBD2	15	24	30	33	8	2	10
3	4.30E-07	TGTGCCAGCAGCTCTCAGGGACAGCCGACTACGAGCAGTACTTC	CASSSQG~ADYEQYF	TRBV7-6*01, TRBV7-6*02	TRBV7-6	TRBJ2-7*01	TRBJ2-7	TRBD1*01	TRBD1	12	17	23	28	4	4	8
3	4.30E-07	TGTGCCAGCAGCTCCTACAGGGGGAAACCTACGAGCAGTACTTC	CASSSYR~ETYEQYF	TRBV7-2*04, TRBV7-2*01	TRBV7-2	TRBJ2-7*01	TRBJ2-7	TRBD1*01	TRBD1	12	16	23	27	3	3	6
3	4.30E-07	TGTGCCAGCAGCTCGACTAGCGGGAGGCAGATACGCAGTATTTT	CASSSTS~EADTQYF	TRBV7-2*04, TRBV7-2*01	TRBV7-2	TRBJ2-3*01	TRBJ2-3	TRBD2*02	TRBD2	12	14	26	27	1	0	1
3	4.30E-07	TGTGCCAGCAGCTCGACAGGGGGGAGAACACTGAAGCTTTCTTT	CASSSTG~ENTEAFF	TRBV7-9*03, TRBV7-9*01, TRBV7-9*04, TRBV7-9*02	TRBV7-9	TRBJ1-1*01	TRBJ1-1	TRBD1*01	TRBD1	13	14	22	25	0	2	2
3	4.30E-07	TGTGCCAGCAGCTCGACAGGGGAAAGAGCAGTGGCTACACCTTC	CASSSTG~KSSGYTF	TRBV7-9*03, TRBV7-9*01, TRBV7-9*04, TRBV7-9*02	TRBV7-9	TRBJ1-2*01	TRBJ1-2	TRBD1*01	TRBD1	13	14	21	31	0	9	9
3	4.30E-07	TGTGCCAGCAGCTATTCGGGACAGCCAACTATGGCTACACCTTC	CASSYSG~ANYGYTF	TRBV7-9*01, TRBV7-9*04, TRBV7-9*02	TRBV7-9	TRBJ1-2*01	TRBJ1-2	TRBD1*01	TRBD1	12	17	23	26	4	2	6
3	4.30E-07	TGTGCCAGCAGCCACAGGGAACCTCTGGAAACACCATATATTTT	CASSHRE~SGNTIYF	TRBV7-3*05, TRBV7-3*01	TRBV7-3	TRBJ1-3*01	TRBJ1-3	TRBD1*01	TRBD1	11	13	18	22	1	3	4
3	4.30E-07	TGTGCCAGCAGCCACAACAGGGGGCCTTGTCACCCCTCCACTTT	CASSHNR~ALSPLHF	TRBV7-9*03, TRBV7-9*01, TRBV7-9*04, TRBV7-9*02	TRBV7-9	TRBJ1-6*01	TRBJ1-6	TRBD1*01	TRBD1	11	16	24	29	4	4	8
3	4.30E-07	TGTGCCAGCAGCCAGCCTCTGGGGGGGGGAACACCATATATTTT	CASSQPL~GGNTIYF	TRBV4-2*01	TRBV4-2	TRBJ1-3*01	TRBJ1-3	TRBD2*01	TRBD2	13	22	28	29	8	0	8
3	4.30E-07	TGTGCCAGCAGCCAGAGGGGGTTGGATTAGAGACCCAGTACTTC	CASSQRG~GLETQYF	TRBV7-6*01, TRBV7-6*02	TRBV7-6	TRBJ2-5*01	TRBJ2-5	TRBD1*01	TRBD1	11	15	20	28	3	7	10
3	4.30E-07	TGTGCCAGCAGCGTACTAGCGGGACCACAGATACGCAGTATTTT	CASSVLA~TTDTQYF	TRBV9*02, TRBV9*01	TRBV9	TRBJ2-3*01	TRBJ2-3	TRBD2*02	TRBD2	14	15	23	25	0	1	1
3	4.30E-07	TGTGCCAGCAGCGTAGGGGGAGCTCCTACAATGAGCAGTTCTTC	CASSVGG~SYNEQFF	TRBV9*02, TRBV9*01	TRBV9	TRBJ2-1*01	TRBJ2-1	TRBD2*02	TRBD2	15	17	21	22	1	0	1
3	4.30E-07	TGTGCCAGCAGCAAATTCCGGGGTTGAGGTTGGAGCAGTTCTTC	CASSKFR~LRLEQFF	TRBV25-1*01	TRBV25-1	TRBJ2-1*01	TRBJ2-1	TRBD2*01	TRBD2	10	18	22	32	7	9	16
3	4.30E-07	TGTGCCAGCAGCAAACAGGGACCGCGAACACTGAAGCTTTCTTT	CASSKQG~ANTEAFF	TRBV9*02, TRBV9*01, TRBV9*03	TRBV9	TRBJ1-1*01	TRBJ1-1	TRBD1*01	TRBD1	11	14	19	25	2	5	7
3	4.30E-07	TGTGCCAGCAGACCCGGGACGGCGAACACCGGGGAGCTGTTTTT	CASRPGT~EHRGAVF	TRBV7-9*03, TRBV7-9*01, TRBV7-9*04, TRBV7-9*02	TRBV7-9	TRBJ2-2*01	TRBJ2-2	TRBD1*01, TRBD2*02, TRBD2*01	TRBD1, TRBD2	10	15	19	39	4	19	23
3	4.30E-07	TGTGCCAGCAGAGCCGGCCAACCTGGGGGGGAAAACTGTTTTTT	CASRAGQ~WGGKLFF	TRBV7-8*01, TRBV7-8*03	TRBV7-8	TRBJ1-4*01	TRBJ1-4	TRBD2*01	TRBD2	10	24	30	31	13	0	13
3	4.30E-07	TGTGCCAGCAGAGGGAAAGCTCCTATAATTCACCCCTCCACTTT	CASRGKA~YNSPLHF	TRBV25-1*01	TRBV25-1	TRBJ1-6*01	TRBJ1-6	TRBD1*01, TRBD2*02, TRBD2*01	TRBD1, TRBD2	10	12	15	19	1	3	4
3	4.30E-07	TGTGCAGCAGCTTAACGGCAGGGGGGTATTCACCCCTCCACTTT	CAAA*RQ~GYSPLHF	TRBV7-3*05, TRBV7-3*01	TRBV7-3	TRBJ1-6*01	TRBJ1-6	TRBD1*01	TRBD1	4	18	24	27	13	2	15
3	4.30E-07	TGCGCCAGCAGCTTGGGCTAGCGGGCTACAATGAGCAGTTCTTC	CASSLG*~GYNEQFF	TRBV5-1*01	TRBV5-1	TRBJ2-1*01	TRBJ2-1	TRBD2*02, TRBD2*01	TRBD2	15	17	24	25	1	0	1
3	4.30E-07	TGCGCCAGCAGGGAGACTAGCGGGAGTACCGGGGAGCTGTTTTT	CASRETS~EYRGAVF	TRBV10-2*01	TRBV10-2	TRBJ2-2*01	TRBJ2-2	TRBD2*02	TRBD2	14	15	25	39	0	13	13
3	4.30E-07	TGCAGTGCTTTCGGGGGGTGGGTCGCACAGATACGCAGTATTTT	CSAFGGW~RTDTQYF	TRBV20-1*06, TRBV20-1*03, TRBV20-1*01, TRBV20-1*04, TRBV20-1*05, TRBV20-1*02, TRBV20-1*07	TRBV20-1	TRBJ2-3*01	TRBJ2-3	TRBD2*01	TRBD2	8	11	17	24	2	6	8
3	4.30E-07	TGCAGTGCTAGAGATGCTAGCGGGAGGGGGGTGAGCAGTTCTTC	CSARDAS~EGGEQFF	TRBV20-1*01, TRBV20-1*05, TRBV20-1*07	TRBV20-1	TRBJ2-1*01	TRBJ2-1	TRBD2*02	TRBD2	13	16	27	31	2	3	5
3	4.30E-07	TGCAGTGCCAAGGTACAGGGGGGCTGGACACTGAAGCTTTCTTT	CSAKVQG~LDTEAFF	TRBV20-1*06, TRBV20-1*03, TRBV20-1*01, TRBV20-1*04, TRBV20-1*05, TRBV20-1*02, TRBV20-1*07	TRBV20-1	TRBJ1-1*01	TRBJ1-1	TRBD1*01	TRBD1	7	14	21	27	6	5	11
3	4.30E-07	TGCAGCGTTGAGGGGGGGTGTGGTCGCAGTTGACCCAGTACTTC	CSVEGGC~SQLTQYF	TRBV29-1*01	TRBV29-1	TRBJ2-5*01	TRBJ2-5	TRBD2*01	TRBD2	10	11	17	31	0	13	13
3	4.30E-07	TGTGCCATCAGTGAGACAGGAACTAATGAAAAACTGTTTTTTT	CAISETG~LMKNCFF	TRBV10-3*01, TRBV10-3*02	TRBV10-3	TRBJ1-4*01	TRBJ1-4	TRBD1*01	TRBD1	14	15	19	37	0	17	17
3	4.30E-07	TGTGCCATCAGGGGCTTCGGGACAACACCGGGGAGCTGTTTTT	CAIRGFG~QHRGAVF	TRBV10-3*01, TRBV10-3*02	TRBV10-3	TRBJ2-2*01	TRBJ2-2	TRBD1*01	TRBD1	10	18	23	38	7	14	21
3	4.30E-07	TGTGCCACCAGCGGCCTCGGGGGCGGATTCACCCCTCCACTTT	CATSGLG~ADSPLHF	TRBV15*01	TRBV15	TRBJ1-6*01	TRBJ1-6	TRBD1*01, TRBD2*01	TRBD1, TRBD2	11	18	23	26	6	2	8
3	4.30E-07	TGTGCCACCAGCAGAGGCCTACTAGGAGGGGAGCTGTTTTTTT	CATSRGL~*EGSCFF	TRBV15*02	TRBV15	TRBJ2-2*01	TRBJ2-2	TRBD2*02	TRBD2	11	24	29	37	12	7	19
3	4.30E-07	TGTGCCAGCACCGCCCGGGACAGGGCCCTACGAGCAGTACTTC	CASTARD~GPYEQYF	TRBV2*01, TRBV2*02, TRBV2*03	TRBV2	TRBJ2-7*01	TRBJ2-7	TRBD1*01	TRBD1	6	16	24	26	9	1	10
3	4.30E-07	TGTGCCAGCACCACACAGGGGGATACAAACTGAAGCTTTCTTT	CASTTQG~IQTEAFF	TRBV7-9*05	TRBV7-9	TRBJ1-1*01	TRBJ1-1	TRBD1*01	TRBD1	12	14	21	28	1	6	7
3	4.30E-07	TGTGCCAGCAGTTTATTAGGGAATGAACACTGAAGCTTTCTTT	CASSLLG~MNTEAFF	TRBV27*01	TRBV27	TRBJ1-1*01	TRBJ1-1	TRBD1*01, TRBD2*02, TRBD2*01	TRBD1, TRBD2	15	18	21	23	2	1	3
3	4.30E-07	TGTGCCAGCAGTTTATGGGACAGGGCCCTACGAGCAGTACTTC	CASSLWD~GPYEQYF	TRBV28*01	TRBV28	TRBJ2-7*01	TRBJ2-7	TRBD1*01	TRBD1	16	17	24	26	0	1	1
3	4.30E-07	TGTGCCAGCAGTTCTTGACAGGGGGACCTACGAGCAGTACTTC	CASSS*Q~GTYEQYF	TRBV7-3*05, TRBV7-3*01	TRBV7-3	TRBJ2-7*01	TRBJ2-7	TRBD1*01	TRBD1	10	16	24	26	5	1	6
3	4.30E-07	TGTGCCAGCAGTCTTAGCGGGGGGGTTTAATACGCAGTATTTT	CASSLSG~GFNTQYF	TRBV6-1*01	TRBV6-1	TRBJ2-3*01	TRBJ2-3	TRBD2*01	TRBD2	11	14	24	29	2	4	6
3	4.30E-07	TGTGCCAGCAGTCCGGTCCGGGGGGGGGACACCCCTCCACTTT	CASSPVR~GGTPLHF	TRBV6-5*01	TRBV6-5	TRBJ1-6*01	TRBJ1-6	TRBD2*01	TRBD2	11	18	25	29	6	3	9
3	4.30E-07	TGTGCCAGCAGCTTGCCCCAGCTTCAACTACGAGCAGTACTTC	CASSLPQ~FNYEQYF	TRBV7-9*03, TRBV7-9*01, TRBV7-9*04, TRBV7-9*02	TRBV7-9	TRBJ2-7*01	TRBJ2-7	TRBD1*01	TRBD1	13	14	18	27	0	8	8
3	4.30E-07	TGTGCCAGCAGCTTATTGGGGGGGGCTGAACGAGCAGTACTTC	CASSLLG~GLNEQYF	TRBV7-2*04, TRBV7-2*01	TRBV7-2	TRBJ2-7*01	TRBJ2-7	TRBD2*01	TRBD2	14	18	24	29	3	4	7
3	4.30E-07	TGTGCCAGCAGCTCCTCAGAGGGGGACAGATACGCAGTATTTT	CASSSSE~GTDTQYF	TRBV5-6*01	TRBV5-6	TRBJ2-3*01	TRBJ2-3	TRBD1*01	TRBD1	12	19	24	25	6	0	6
3	4.30E-07	TGTGCCAGCAGCTCGACAGGGGGCAGGGCAGCCCCAGCATTTT	CASSSTG~AGQPQHF	TRBV7-9*03, TRBV7-9*01, TRBV7-9*04, TRBV7-9*02	TRBV7-9	TRBJ1-5*01	TRBJ1-5	TRBD1*01	TRBD1	13	14	23	28	0	4	4
3	4.30E-07	TGTGCCAGCAGCTCACCCGACAGGGCCCTACGAGCAGTACTTC	CASSSPD~GPYEQYF	TRBV7-3*01	TRBV7-3	TRBJ2-7*01	TRBJ2-7	TRBD1*01	TRBD1	12	18	24	26	5	1	6
3	4.30E-07	TGTGCCAGCAGCCTCCTAAGGGGGGAGGGATACGCAGTATTTT	CASSLLR~GRDTQYF	TRBV11-1*01	TRBV11-1	TRBJ2-3*01	TRBJ2-3	TRBD1*01, TRBD2*02, TRBD2*01	TRBD1, TRBD2	11	18	23	28	6	4	10
3	4.30E-07	TGTGCCAGCAGCCCCCCCCCGCAGGGCCTACGAGCAGTACTTC	CASSPPP~RAYEQYF	TRBV14*01, TRBV14*02	TRBV14	TRBJ2-7*01	TRBJ2-7	TRBD2*01	TRBD2	12	13	21	26	0	4	4
3	4.30E-07	TGTGCCAGCAGCCCAACAGGGGGGGAATCAGCCCCAGCATTTT	CASSPTG~GNQPQHF	TRBV7-2*04, TRBV7-2*01	TRBV7-2	TRBJ1-5*01	TRBJ1-5	TRBD1*01	TRBD1	11	15	22	25	3	2	5
3	4.30E-07	TGTGCCAGCAGCCACAACAGGGGGATACACTGAAGCTTTCTTT	CASSHNR~GYTEAFF	TRBV7-9*03, TRBV7-9*01, TRBV7-9*04, TRBV7-9*02	TRBV7-9	TRBJ1-1*01	TRBJ1-1	TRBD1*01	TRBD1	11	16	23	26	4	2	6
3	4.30E-07	TGTGCCAGCAGCCACAACAGGGGGAGATCAGCCCCAGCATTTT	CASSHNR~GDQPQHF	TRBV7-9*03, TRBV7-9*01, TRBV7-9*04, TRBV7-9*02	TRBV7-9	TRBJ1-5*01	TRBJ1-5	TRBD1*01	TRBD1	11	16	23	26	4	2	6
3	4.30E-07	TGTGCCAGCAGCAGGGGCAGCTATCAATCAGCCCCAGCATTTT	CASSRGS~INQPQHF	TRBV13*02, TRBV13*01	TRBV13	TRBJ1-5*01	TRBJ1-5	TRBD1*01	TRBD1	11	12	16	24	0	7	7
3	4.30E-07	TGCGCCAGCAGCTTGGCAGGGGGGGGGTCAGCCCCAGCATTTT	CASSLAG~GGQPQHF	TRBV5-1*01	TRBV5-1	TRBJ1-5*01	TRBJ1-5	TRBD1*01, TRBD2*01	TRBD1, TRBD2	15	16	22	27	0	4	4
3	4.30E-07	TGCAGTTCCATAAAACCGGGACTAGGGCTACGATCAGTACTTC	CSSIKPG~*GYDQYF	TRBV20-1*01, TRBV20-1*05, TRBV20-1*07	TRBV20-1	TRBJ2-7*01	TRBJ2-7	TRBD2*02, TRBD2*01	TRBD2	5	17	24	27	11	2	13
3	4.30E-07	TGCAGTGCTAGAGTTCCTGACAGGGCCCTACGAGCAGTACTTC	CSARVPD~GPYEQYF	TRBV20-1*01, TRBV20-1*04, TRBV20-1*05, TRBV20-1*07	TRBV20-1	TRBJ2-7*01	TRBJ2-7	TRBD1*01	TRBD1	12	18	24	26	5	1	6
3	4.30E-07	TGCAGTGCTAGAGATCCAGGGGGGGGGGAATGAGCAGTTCTTC	CSARDPG~GGNEQFF	TRBV20-1*01, TRBV20-1*05, TRBV20-1*07	TRBV20-1	TRBJ2-1*01	TRBJ2-1	TRBD1*01, TRBD2*01	TRBD1, TRBD2	13	16	22	28	2	5	7
3	4.30E-07	TGCAGTGCCATAAAGTCGGGACTAGGGCTACGAGCAGTACTTC	CSAIKSG~*GYEQYF	TRBV20-1*01, TRBV20-1*05, TRBV20-1*07	TRBV20-1	TRBJ2-7*01	TRBJ2-7	TRBD2*02, TRBD2*01	TRBD2	7	17	24	27	9	2	11
3	4.30E-07	TGCAGTGCCATAAAGCCGGGACTAGGGCTACGAGCAGCACTTC	CSAIKPG~*GYEQHF	TRBV20-1*01, TRBV20-1*05, TRBV20-1*07	TRBV20-1	TRBJ2-7*01	TRBJ2-7	TRBD2*02, TRBD2*01	TRBD2	7	17	24	27	9	2	11
3	4.30E-07	TGCAGTGCCATAAAACCGGGACTATGGCTACGAGCCGTACTTC	CSAIKPG~YGYEPYF	TRBV20-1*01, TRBV20-1*05, TRBV20-1*07	TRBV20-1	TRBJ2-7*01	TRBJ2-7	TRBD2*02, TRBD2*01	TRBD2	7	17	23	27	9	3	12
3	4.30E-07	TGCAGTGCCATAAAACCGGGACAACTCCTACGAGCAGTACTTC	CSAIKPG~NSYEQYF	TRBV20-1*01, TRBV20-1*05, TRBV20-1*07	TRBV20-1	TRBJ2-7*01	TRBJ2-7	TRBD1*01	TRBD1	7	17	22	24	9	1	10
3	4.30E-07	TGCAGTGCCAAGGTACAGGGGGATACAAACTGAAGCTTTCTTT	CSAKVQG~IQTEAFF	TRBV20-1*06, TRBV20-1*03, TRBV20-1*01, TRBV20-1*04, TRBV20-1*05, TRBV20-1*02, TRBV20-1*07	TRBV20-1	TRBJ1-1*01	TRBJ1-1	TRBD1*01	TRBD1	7	14	21	28	6	6	12
3	4.30E-07	TGCAGCGTTGGGGGGGGGGGGCCTAGACACTGAAGCTTTCTTT	CSVGGGG~LDTEAFF	TRBV29-1*01	TRBV29-1	TRBJ1-1*01	TRBJ1-1	TRBD2*01	TRBD2	9	14	20	26	4	5	9
3	4.30E-07	TGCAGCGCCATAAAACTGGGACTAGGGCTACGAGCAGTACTTC	CSAIKLG~*GYEQYF	TRBV20-1*01, TRBV20-1*05, TRBV20-1*07	TRBV20-1	TRBJ2-7*01	TRBJ2-7	TRBD2*02, TRBD2*01	TRBD2	4	17	24	27	12	2	14
3	4.30E-07	TGTGCTAGTACTAGGGGGGTTGGATTAGAGACCCAGTACTTC	CASTRGVGLETQYF	TRBV7-6*01, TRBV7-6*02	TRBV7-6	TRBJ2-5*01	TRBJ2-5	TRBD1*01, TRBD2*01	TRBD1, TRBD2	4	12	17	26	7	8	15
3	4.30E-07	TGTGCTAGTACTAAGGGGGCTGGATTAGAGACCCAGTACTTC	CASTKGAGLETQYF	TRBV7-6*01, TRBV7-6*02	TRBV7-6	TRBJ2-5*01	TRBJ2-5	TRBD1*01	TRBD1	4	13	19	26	8	6	14
3	4.30E-07	TGTGCCTCGTAAATACGGGGGACGGGAAACACCATATATTTT	CAS*IRGTGNTIYF	TRBV30*05, TRBV30*01	TRBV30	TRBJ1-3*01	TRBJ1-3	TRBD2*01	TRBD2	6	15	20	24	8	3	11
3	4.30E-07	TGTGCCTGTACTAAGGGGGTTGGATTAGGGACCCAGTACTTC	CACTKGVGLGTQYF	TRBV7-6*01, TRBV7-6*02	TRBV7-6	TRBJ2-5*01	TRBJ2-5	TRBD1*01	TRBD1	5	13	18	29	7	10	17
3	4.30E-07	TGTGCCTGGCCCGATATTACCTCTGGAAACACCATATATTTT	CAWPDITSGNTIYF	TRBV30*05, TRBV30*01	TRBV30	TRBJ1-3*01	TRBJ1-3	TRBD2*02, TRBD2*01	TRBD2	8	9	12	20	0	7	7
3	4.30E-07	TGTGCCTGGGGGCAGGTCAAAGTTGGCGGGGAGCTGTTTTTT	CAWGQVKVGGELFF	TRBV30*05, TRBV30*01	TRBV30	TRBJ2-2*01	TRBJ2-2	TRBD1*01	TRBD1	10	12	15	26	1	10	11
3	4.30E-07	TGTGCCTGGATAGAATTGGCAGGGAACACTGAAGCTTTCTTT	CAWIELAGNTEAFF	TRBV30*05, TRBV30*01	TRBV30	TRBJ1-1*01	TRBJ1-1	TRBD1*01	TRBD1	9	19	22	23	9	0	9
3	4.30E-07	TGTGCCTGGACCCACGGGGGGCGCACAGATACGCAGTATTTT	CAWTHGGRTDTQYF	TRBV30*05, TRBV30*01	TRBV30	TRBJ2-3*01	TRBJ2-3	TRBD2*01	TRBD2	9	14	20	22	4	1	5
3	4.30E-07	TGTGCCTGGACCACAGGGACTAGCACCAATGAGCAGTTCTTC	CAWTTGTSTNEQFF	TRBV30*05, TRBV30*01	TRBV30	TRBJ2-1*01	TRBJ2-1	TRBD2*02, TRBD2*01	TRBD2	9	15	23	26	5	2	7
3	4.30E-07	TGTGCCTGGAGTCGAGTTGCAGACTACAATGAGCAGTTCTTC	CAWSRVADYNEQFF	TRBV30*01	TRBV30	TRBJ2-1*01	TRBJ2-1	TRBD1*01, TRBD2*02, TRBD2*01	TRBD1, TRBD2	11	19	21	23	7	1	8
3	4.30E-07	TGTGCCTGGAGTGTTAGTCAGGGTGCAGATACGCAGTATTTT	CAWSVSQGADTQYF	TRBV30*01	TRBV30	TRBJ2-3*01	TRBJ2-3	TRBD1*01, TRBD2*02, TRBD2*01	TRBD1, TRBD2	13	18	22	25	4	2	6
3	4.30E-07	TGTGCCTGGAGTGTGCGAGGATCTAGGGAGCCCCAGCATTTT	CAWSVRGSREPQHF	TRBV30*01	TRBV30	TRBJ1-5*01	TRBJ1-5	TRBD1*01, TRBD2*02, TRBD2*01	TRBD1, TRBD2	13	24	27	28	10	0	10
3	4.30E-07	TGTGCCTGGAGTGTACCCGGACAGGGGGAAAAACTGTTTTTT	CAWSVPGQGEKLFF	TRBV30*01	TRBV30	TRBJ1-4*01	TRBJ1-4	TRBD1*01	TRBD1	13	18	26	27	4	0	4
3	4.30E-07	TGTGCCTGGAGTGCGAGGGACAGTGATCAGCCCCAGCATTTT	CAWSARDSDQPQHF	TRBV30*01	TRBV30	TRBJ1-5*01	TRBJ1-5	TRBD1*01	TRBD1	12	16	22	25	3	2	5
3	4.30E-07	TGTGCCTGGAGTGGACGGGGGCCCCAAGAGACCCAGTACTTC	CAWSGRGPQETQYF	TRBV30*01	TRBV30	TRBJ2-5*01	TRBJ2-5	TRBD1*01, TRBD2*01	TRBD1, TRBD2	12	16	21	23	3	1	4
3	4.30E-07	TGTGCCTGGAGTATCCTTGGGGGGAACACTGAAGCTTTCTTT	CAWSILGGNTEAFF	TRBV30*01	TRBV30	TRBJ1-1*01	TRBJ1-1	TRBD1*01, TRBD2*01	TRBD1, TRBD2	11	18	22	23	6	0	6
3	4.30E-07	TGTGCCTGGAGTAGAGACAGGGCGGCGGAGACCCAGTACTTC	CAWSRDRAAETQYF	TRBV30*01	TRBV30	TRBJ2-5*01	TRBJ2-5	TRBD1*01	TRBD1	11	15	21	27	3	5	8
3	4.30E-07	TGTGCCTGGAGCTCAGGGGGCCGAATTCAGCCCCAGCATTTT	CAWSSGGRIQPQHF	TRBV30*05, TRBV30*01	TRBV30	TRBJ1-5*01	TRBJ1-5	TRBD1*01	TRBD1	5	13	20	26	7	5	12
3	4.30E-07	TGTGCCTGGAGCGTTTCCGGCCTTAATGAAAAACTGTTTTTT	CAWSVSGLNEKLFF	TRBV30*01	TRBV30	TRBJ1-4*01	TRBJ1-4	TRBD1*01, TRBD2*02, TRBD2*01	TRBD1, TRBD2	10	18	20	23	7	2	9
3	4.30E-07	TGTGCCTGGAGGCAGACAGGTTGGGATGATACGCAGTATTTT	CAWRQTGWDDTQYF	TRBV30*05, TRBV30*01	TRBV30	TRBJ2-3*01	TRBJ2-3	TRBD1*01	TRBD1	10	14	19	27	3	7	10
3	4.30E-07	TGTGCCTGGAGGAGGGGGACGTACTACAATGAGCAGTTCTTC	CAWRRGTYYNEQFF	TRBV30*05, TRBV30*01	TRBV30	TRBJ2-1*01	TRBJ2-1	TRBD1*01	TRBD1	10	12	17	23	1	5	6
3	4.30E-07	TGTGCCTGGAATCCAGGGGGCATCAATCAGCCCCAGCATTTT	CAWNPGGINQPQHF	TRBV30*01	TRBV30	TRBJ1-5*01	TRBJ1-5	TRBD1*01	TRBD1	9	13	20	23	3	2	5
3	4.30E-07	TGTGCCTATATCCGGGCCGGGGAGAACACTGAAGCTTTCTTT	CAYIRAGENTEAFF	TRBV30*05, TRBV30*01	TRBV30	TRBJ1-1*01	TRBJ1-1	TRBD2*01	TRBD2	6	17	21	23	10	1	11
3	4.30E-07	TGTGCCCGTCGGGGGCGGGGCCCCTCCTACGAGCAGTACTTC	CARRGRGPSYEQYF	TRBV2*01, TRBV2*02, TRBV2*03	TRBV2	TRBJ2-7*01	TRBJ2-7	TRBD1*01, TRBD2*01	TRBD1, TRBD2	5	10	15	23	4	7	11
3	4.30E-07	TGTGCCCGCCCCAGATTAATTTCGAATCAGCCCCAGCATTTT	CARPRLISNQPQHF	TRBV2*01, TRBV2*02, TRBV2*03	TRBV2	TRBJ1-5*01	TRBJ1-5	TRBD1*01	TRBD1	5	7	11	24	1	12	13
3	4.30E-07	TGTGCCCGCCGTGTACAGGATCGAGGCAATGAGCAGTTCTTC	CARRVQDRGNEQFF	TRBV2*01, TRBV2*03	TRBV2	TRBJ2-1*01	TRBJ2-1	TRBD1*01	TRBD1	5	14	18	26	8	7	15
3	4.30E-07	TGTGCCCGCCGTGCTGGGGACAGGATCTATGGCTACACCTTC	CARRAGDRIYGYTF	TRBV2*01, TRBV2*02, TRBV2*03	TRBV2	TRBJ1-2*01	TRBJ1-2	TRBD1*01	TRBD1	5	16	23	26	10	2	12
3	4.30E-07	TGTGCCCGCCGTGGGTGGTCTTCACGCGATACGCAGTATTTT	CARRGWSSRDTQYF	TRBV2*01, TRBV2*02, TRBV2*03	TRBV2	TRBJ2-3*01	TRBJ2-3	TRBD1*01, TRBD2*02, TRBD2*01	TRBD1, TRBD2	5	12	14	27	6	12	18
3	4.30E-07	TGTGCCCGCCGTGACAGGGGGGTTGGTCAGCCCCAGCATTTT	CARRDRGVGQPQHF	TRBV2*01, TRBV2*02, TRBV2*03	TRBV2	TRBJ1-5*01	TRBJ1-5	TRBD1*01	TRBD1	5	12	20	26	6	5	11
3	4.30E-07	TGTGCCCGCCGTGAAGAGGGACCCGGAAACACCATATATTTT	CARREEGPGNTIYF	TRBV2*01, TRBV2*03	TRBV2	TRBJ1-3*01	TRBJ1-3	TRBD1*01, TRBD2*02, TRBD2*01	TRBD1, TRBD2	5	17	21	24	11	2	13
3	4.30E-07	TGTGCCCGCCGTGAAAGGAGGGACACCGGGGAGCTGTTTTTT	CARRERRDTGELFF	TRBV2*01, TRBV2*03	TRBV2	TRBJ2-2*01	TRBJ2-2	TRBD2*02	TRBD2	5	16	21	22	10	0	10
3	4.30E-07	TGTGCCCGCCGGGCCGGGACAGGGAACTACGAGCAGTACTTC	CARRAGTGNYEQYF	TRBV2*01, TRBV2*02, TRBV2*03	TRBV2	TRBJ2-7*01	TRBJ2-7	TRBD1*01	TRBD1	5	15	23	26	9	2	11
3	4.30E-07	TGTGCCCGCCGAAACAGGGCGGCAGGATCACCCCTCCACTTT	CARRNRAAGSPLHF	TRBV2*01, TRBV2*02, TRBV2*03	TRBV2	TRBJ1-6*01	TRBJ1-6	TRBD1*01	TRBD1	5	13	18	27	7	8	15
3	4.30E-07	TGTGCCCGCCAATCGACAGGGGATAACTATGGCTACACCTTC	CARQSTGDNYGYTF	TRBV2*01, TRBV2*02, TRBV2*03	TRBV2	TRBJ1-2*01	TRBJ1-2	TRBD1*01	TRBD1	5	14	21	23	8	1	9
3	4.30E-07	TGTGCCCGCAGGCCAGGGACAGGGCCCTACGAGCAGTACTTC	CARRPGTGPYEQYF	TRBV28*01	TRBV28	TRBJ2-7*01	TRBJ2-7	TRBD1*01	TRBD1	10	15	23	25	4	1	5
3	4.30E-07	TGTGCCGGTACTAGGGGGGTTGGATTAGAGACCCAGTACTTC	CAGTRGVGLETQYF	TRBV7-6*01, TRBV7-6*02	TRBV7-6	TRBJ2-5*01	TRBJ2-5	TRBD1*01, TRBD2*01	TRBD1, TRBD2	5	12	17	26	6	8	14
3	4.30E-07	TGTGCCGGTACTAAGGGGGTTGGGTTAGAGACCCAGTACTTC	CAGTKGVGLETQYF	TRBV7-6*01, TRBV7-6*02	TRBV7-6	TRBJ2-5*01	TRBJ2-5	TRBD1*01	TRBD1	5	13	18	26	7	7	14
3	4.30E-07	TGTGCCGGTACTAAGGGGGTTGGATTGGAGACCCAGTACTTC	CAGTKGVGLETQYF	TRBV7-6*01, TRBV7-6*02	TRBV7-6	TRBJ2-5*01	TRBJ2-5	TRBD1*01	TRBD1	5	13	18	27	7	8	15
3	4.30E-07	TGTGCCGGTACTAAGGGGGTTGGATTAGAGCCCCAGTACTTC	CAGTKGVGLEPQYF	TRBV7-6*01, TRBV7-6*02	TRBV7-6	TRBJ2-5*01	TRBJ2-5	TRBD1*01	TRBD1	5	13	18	26	7	7	14
3	4.30E-07	TGTGCCGGTACTAAGGGGGTTGGATTAGAGGCCCAGTACTTC	CAGTKGVGLEAQYF	TRBV7-6*01, TRBV7-6*02	TRBV7-6	TRBJ2-5*01	TRBJ2-5	TRBD1*01	TRBD1	5	13	18	26	7	7	14
3	4.30E-07	TGTGCCGGTACTAAGGGGGTTGGATTAAAGACCCAGTACTTC	CAGTKGVGLKTQYF	TRBV7-6*01, TRBV7-6*02	TRBV7-6	TRBJ2-5*01	TRBJ2-5	TRBD1*01	TRBD1	5	13	18	28	7	9	16
3	4.30E-07	TGTGCCGGTACTAAGAGGGTTGGATTAGAGACCCAGTACTTC	CAGTKRVGLETQYF	TRBV7-6*01, TRBV7-6*02	TRBV7-6	TRBJ2-5*01	TRBJ2-5	TRBD2*02	TRBD2	5	14	18	26	8	7	15
3	4.30E-07	TGTGCCGGAATGGGTCGTGGTGGGACCGGGGAGCTGTTTTTT	CAGMGRGGTGELFF	TRBV30*05, TRBV30*01	TRBV30	TRBJ2-2*01	TRBJ2-2	TRBD1*01, TRBD2*02, TRBD2*01	TRBD1, TRBD2	5	21	23	24	15	0	15
3	4.30E-07	TGTGCCATTACTAAGGGGGTTGGATTAGAGACCCAGGACTTC	CAITKGVGLETQDF	TRBV7-6*01, TRBV7-6*02	TRBV7-6	TRBJ2-5*01	TRBJ2-5	TRBD1*01	TRBD1	6	13	18	26	6	7	13
3	4.30E-07	TGTGCCATCAGTGTAAGCGCCATGAACACTGAAGCTTTCTTT	CAISVSAMNTEAFF	TRBV10-3*01, TRBV10-3*02	TRBV10-3	TRBJ1-1*01	TRBJ1-1	TRBD2*02, TRBD2*01	TRBD2	12	15	18	22	2	3	5
3	4.30E-07	TGTGCCATCAGTGCGGCGCGGGAGGGCAACGAGCAGTACTTC	CAISAAREGNEQYF	TRBV10-3*01, TRBV10-3*02	TRBV10-3	TRBJ2-7*01	TRBJ2-7	TRBD2*02	TRBD2	12	17	25	28	4	2	6
3	4.30E-07	TGTGCCATCAGTGCGACAGGAACTAATGCAAAACTGTTTTTT	CAISATGTNAKLFF	TRBV10-3*01, TRBV10-3*02	TRBV10-3	TRBJ1-4*01	TRBJ1-4	TRBD1*01	TRBD1	12	14	19	33	1	13	14
3	4.30E-07	TGTGCCATCAGAGACCGGGACACGATTTTCGGCTACACCTTC	CAIRDRDTIFGYTF	TRBV10-3*01, TRBV10-3*02	TRBV10-3	TRBJ1-2*01	TRBJ1-2	TRBD1*01	TRBD1	10	16	21	30	5	8	13
3	4.30E-07	TGTGCCATCAAACGGGACTTTAGCACAGATACGCAGTATTTT	CAIKRDFSTDTQYF	TRBV10-3*01, TRBV10-3*02	TRBV10-3	TRBJ2-3*01	TRBJ2-3	TRBD2*02, TRBD2*01	TRBD2	9	13	18	21	3	2	5
3	4.30E-07	TGTGCCACCTCGACAGGACCCTCTGGAAACACCATATATTTT	CATSTGPSGNTIYF	TRBV2*01, TRBV27*01, TRBV2*02, TRBV2*03, TRBV28*01	TRBV2, TRBV27, TRBV28	TRBJ1-3*01	TRBJ1-3	TRBD1*01	TRBD1	6	11	16	20	4	3	7
3	4.30E-07	TGTGCCACCCAGGACAGGGCCAATAACTATGGCTACACCTTC	CATQDRANNYGYTF	TRBV19*01, TRBV19*03, TRBV19*02	TRBV19	TRBJ1-2*01	TRBJ1-2	TRBD1*01	TRBD1	6	11	18	23	4	4	8
3	4.30E-07	TGTGCCACCAGTGATCAGGGGGCTGGAGAGACCCAGTACTTC	CATSDQGAGETQYF	TRBV24-1*01	TRBV24-1	TRBJ2-5*01	TRBJ2-5	TRBD1*01	TRBD1	14	15	22	26	0	3	3
3	4.30E-07	TGTGCCACAGGGGGAGGACTGAGTGATTACGAGCAGTACTTC	CATGGGLSDYEQYF	TRBV10-3*01, TRBV10-3*02	TRBV10-3	TRBJ2-7*01	TRBJ2-7	TRBD1*01	TRBD1	6	7	13	27	0	13	13
3	4.30E-07	TGTGCCAGTCCTCAGGGGGTTGGATTAGAGACCCAGTACTTC	CASPQGVGLETQYF	TRBV7-6*01, TRBV7-6*02	TRBV7-6	TRBJ2-5*01	TRBJ2-5	TRBD1*01	TRBD1	7	12	18	26	4	7	11
3	4.30E-07	TGTGCCAGTGCTAAGGGGGTTGGACTAGAGACCCAGTACTTC	CASAKGVGLETQYF	TRBV7-6*01, TRBV7-6*02	TRBV7-6	TRBJ2-5*01	TRBJ2-5	TRBD1*01	TRBD1	7	13	18	26	5	7	12
3	4.30E-07	TGTGCCAGTATTAAGGGGCTTGGATTAGAGACCCAGTACTTC	CASIKGLGLETQYF	TRBV7-6*01, TRBV7-6*02	TRBV7-6	TRBJ2-5*01	TRBJ2-5	TRBD1*01	TRBD1	7	13	17	26	5	8	13
3	4.30E-07	TGTGCCAGTATTAAGGGGGTTGGGTTAGAGACCCAGTACTTC	CASIKGVGLETQYF	TRBV7-6*01, TRBV7-6*02	TRBV7-6	TRBJ2-5*01	TRBJ2-5	TRBD1*01	TRBD1	7	13	18	26	5	7	12
3	4.30E-07	TGTGCCAGTATTAAGGGGGTGGGATTAGAGACCCAGTACTTC	CASIKGVGLETQYF	TRBV7-6*01, TRBV7-6*02	TRBV7-6	TRBJ2-5*01	TRBJ2-5	TRBD1*01	TRBD1	7	13	18	26	5	7	12
3	4.30E-07	TGTGCCAGTACTGGGGGGGTTGGATTAGAGACCCAGTACTTC	CASTGGVGLETQYF	TRBV7-6*01, TRBV7-6*02	TRBV7-6	TRBJ2-5*01	TRBJ2-5	TRBD2*01	TRBD2	7	12	18	26	4	7	11
3	4.30E-07	TGTGCCAGTACTGAGGGGGTTGGATTGGAGACCCAGTACTTC	CASTEGVGLETQYF	TRBV7-6*01, TRBV7-6*02	TRBV7-6	TRBJ2-5*01	TRBJ2-5	TRBD1*01	TRBD1	7	13	18	27	5	8	13
3	4.30E-07	TGTGCCAGTACTGAGGGGGTTGGATTAGAGACCTAGTACTTC	CASTEGVGLET*YF	TRBV7-6*01, TRBV7-6*02	TRBV7-6	TRBJ2-5*01	TRBJ2-5	TRBD1*01	TRBD1	7	13	18	26	5	7	12
3	4.30E-07	TGTGCCAGTACTAGGGGGGTTGGATTGGAGACCCAGTACTTC	CASTRGVGLETQYF	TRBV7-6*01, TRBV7-6*02	TRBV7-6	TRBJ2-5*01	TRBJ2-5	TRBD1*01, TRBD2*01	TRBD1, TRBD2	7	12	17	27	4	9	13
3	4.30E-07	TGTGCCAGTACTAGGGGGGTTGGATTAGAGACCTAGTACTTC	CASTRGVGLET*YF	TRBV7-6*01, TRBV7-6*02	TRBV7-6	TRBJ2-5*01	TRBJ2-5	TRBD1*01, TRBD2*01	TRBD1, TRBD2	7	12	17	26	4	8	12
3	4.30E-07	TGTGCCAGTACTAGGGGGGTTGGATTAGAGACCCAGCACTTC	CASTRGVGLETQHF	TRBV7-6*01, TRBV7-6*02	TRBV7-6	TRBJ2-5*01	TRBJ2-5	TRBD1*01, TRBD2*01	TRBD1, TRBD2	7	12	17	26	4	8	12
3	4.30E-07	TGTGCCAGTACTAGGGGGGCTGGATTAGAGACCCAGTACTTC	CASTRGAGLETQYF	TRBV7-6*01, TRBV7-6*02	TRBV7-6	TRBJ2-5*01	TRBJ2-5	TRBD1*01, TRBD2*01	TRBD1, TRBD2	7	14	19	26	6	6	12
3	4.30E-07	TGTGCCAGTACTAGGAGGGTTGGATTAGAGACCCAGTACTTC	CASTRRVGLETQYF	TRBV7-6*01, TRBV7-6*02	TRBV7-6	TRBJ2-5*01	TRBJ2-5	TRBD2*02	TRBD2	7	13	18	26	5	7	12
3	4.30E-07	TGTGCCAGTACTAATGGGGGTGGATTAGAGACCCAGTACTTC	CASTNGGGLETQYF	TRBV7-6*01, TRBV7-6*02	TRBV7-6	TRBJ2-5*01	TRBJ2-5	TRBD1*01, TRBD2*01	TRBD1, TRBD2	7	15	19	26	7	6	13
3	4.30E-07	TGTGCCAGTACTAAGGGCTTTGGATTAGAGACCCAGTACTTC	CASTKGFGLETQYF	TRBV7-6*01, TRBV7-6*02	TRBV7-6	TRBJ2-5*01	TRBJ2-5	TRBD1*01, TRBD2*02, TRBD2*01	TRBD1, TRBD2	7	13	16	26	5	9	14
3	4.30E-07	TGTGCCAGTACTAAGGGGGTTTGATGAGAGACCCAGTACTTC	CASTKGV**ETQYF	TRBV7-6*01, TRBV7-6*02	TRBV7-6	TRBJ2-5*01	TRBJ2-5	TRBD1*01	TRBD1	7	13	18	26	5	7	12
3	4.30E-07	TGTGCCAGTACTAAGGGGGTTGGGTTAGGGACCCAGTACTTC	CASTKGVGLGTQYF	TRBV7-6*01, TRBV7-6*02	TRBV7-6	TRBJ2-5*01	TRBJ2-5	TRBD1*01	TRBD1	7	13	18	29	5	10	15
3	4.30E-07	TGTGCCAGTACTAAGGGGGTTGGGTTAGAGATCCAGTACTTC	CASTKGVGLEIQYF	TRBV7-6*01, TRBV7-6*02	TRBV7-6	TRBJ2-5*01	TRBJ2-5	TRBD1*01	TRBD1	7	13	18	26	5	7	12
3	4.30E-07	TGTGCCAGTACTAAGGGGGTTGGGTTAGAAACCCAGTACTTC	CASTKGVGLETQYF	TRBV7-6*01, TRBV7-6*02	TRBV7-6	TRBJ2-5*01	TRBJ2-5	TRBD1*01	TRBD1	7	13	18	26	5	7	12
3	4.30E-07	TGTGCCAGTACTAAGGGGGTTGGATTGGTGACCCAGTACTTC	CASTKGVGLVTQYF	TRBV7-6*01, TRBV7-6*02	TRBV7-6	TRBJ2-5*01	TRBJ2-5	TRBD1*01	TRBD1	7	13	18	29	5	10	15
3	4.30E-07	TGTGCCAGTACTAAGGGGGTTGGATTGGGGACCCAGTACTTC	CASTKGVGLGTQYF	TRBV7-6*01, TRBV7-6*02	TRBV7-6	TRBJ2-5*01	TRBJ2-5	TRBD1*01	TRBD1	7	13	18	29	5	10	15
3	4.30E-07	TGTGCCAGTACTAAGGGGGTTGGATTAGGGACCTAGTACTTC	CASTKGVGLGT*YF	TRBV7-6*01, TRBV7-6*02	TRBV7-6	TRBJ2-5*01	TRBJ2-5	TRBD1*01	TRBD1	7	13	18	29	5	10	15
3	4.30E-07	TGTGCCAGTACTAAGGGGGTTGGATTAGGAACCCAGTACTTC	CASTKGVGLGTQYF	TRBV7-6*01, TRBV7-6*02	TRBV7-6	TRBJ2-5*01	TRBJ2-5	TRBD1*01	TRBD1	7	13	18	30	5	11	16
3	4.30E-07	TGTGCCAGTACTAAGGGGGTTGGATTAGATACGCAGTATTTT	CASTKGVGLDTQYF	TRBV7-6*01, TRBV7-6*02	TRBV7-6	TRBJ2-3*01	TRBJ2-3	TRBD1*01	TRBD1	7	13	18	26	5	7	12
3	4.30E-07	TGTGCCAGTACTAAGGGGGTTGGATTAGAGACCCGGCACTTC	CASTKGVGLETRHF	TRBV7-6*01, TRBV7-6*02	TRBV7-6	TRBJ2-5*01	TRBJ2-5	TRBD1*01	TRBD1	7	13	18	37	5	18	23
3	4.30E-07	TGTGCCAGTACTAAGGGGGTTGGATTAGAGAAACAGTACTTC	CASTKGVGLEKQYF	TRBV7-6*01, TRBV7-6*02	TRBV7-6	TRBJ2-5*01	TRBJ2-5	TRBD1*01	TRBD1	7	13	18	33	5	14	19
3	4.30E-07	TGTGCCAGTACTAAGGGGGTTGGATCGGAGACCCAGTACTTC	CASTKGVGSETQYF	TRBV7-6*01, TRBV7-6*02	TRBV7-6	TRBJ2-5*01	TRBJ2-5	TRBD1*01	TRBD1	7	13	18	27	5	8	13
3	4.30E-07	TGTGCCAGTACTAAGGGGGTTGGACTAGAGCCCCAGTACTTC	CASTKGVGLEPQYF	TRBV7-6*01, TRBV7-6*02	TRBV7-6	TRBJ2-5*01	TRBJ2-5	TRBD1*01	TRBD1	7	13	18	26	5	7	12
3	4.30E-07	TGTGCCAGTACTAAGGGGGTTGGACCAGAGACCCAGTACTTC	CASTKGVGPETQYF	TRBV7-6*01, TRBV7-6*02	TRBV7-6	TRBJ2-5*01	TRBJ2-5	TRBD1*01	TRBD1	7	13	18	26	5	7	12
3	4.30E-07	TGTGCCAGTACTAAGGGGGTTGGAGTAGAGCCCCAGTACTTC	CASTKGVGVEPQYF	TRBV7-6*01, TRBV7-6*02	TRBV7-6	TRBJ2-5*01	TRBJ2-5	TRBD1*01	TRBD1	7	13	18	26	5	7	12
3	4.30E-07	TGTGCCAGTACTAAGGGGGTTGGAGTAGAGACCAAGTACTTC	CASTKGVGVETKYF	TRBV7-6*01, TRBV7-6*02	TRBV7-6	TRBJ2-5*01	TRBJ2-5	TRBD1*01	TRBD1	7	13	18	26	5	7	12
3	4.30E-07	TGTGCCAGTACTAAGGGGGTCGAATTAGAGACCCAGTACTTC	CASTKGVELETQYF	TRBV7-6*01, TRBV7-6*02	TRBV7-6	TRBJ2-5*01	TRBJ2-5	TRBD1*01	TRBD1	7	13	18	26	5	7	12
3	4.30E-07	TGTGCCAGTACTAAGGGGGTGGGATTAGAAACCCAGTACTTC	CASTKGVGLETQYF	TRBV7-6*01, TRBV7-6*02	TRBV7-6	TRBJ2-5*01	TRBJ2-5	TRBD1*01	TRBD1	7	13	18	26	5	7	12
3	4.30E-07	TGTGCCAGTACTAAGGGGGCTGGATTAGACACCCAGTACTTC	CASTKGAGLDTQYF	TRBV7-6*01, TRBV7-6*02	TRBV7-6	TRBJ2-5*01	TRBJ2-5	TRBD1*01	TRBD1	7	13	19	33	5	13	18
3	4.30E-07	TGTGCCAGTACTAAGGGGGGTGTATTAGAGACCCAGTACTTC	CASTKGGVLETQYF	TRBV7-6*01, TRBV7-6*02	TRBV7-6	TRBJ2-5*01	TRBJ2-5	TRBD1*01, TRBD2*01	TRBD1, TRBD2	7	13	18	26	5	7	12
3	4.30E-07	TGTGCCAGTACTAAGGGGGGTGGGTTAGAGACCCAGTACTTC	CASTKGGGLETQYF	TRBV7-6*01, TRBV7-6*02	TRBV7-6	TRBJ2-5*01	TRBJ2-5	TRBD1*01, TRBD2*01	TRBD1, TRBD2	7	13	18	26	5	7	12
3	4.30E-07	TGTGCCAGTACTAAGAGGGTTGGATTAGAGATCCAGTACTTC	CASTKRVGLEIQYF	TRBV7-6*01, TRBV7-6*02	TRBV7-6	TRBJ2-5*01	TRBJ2-5	TRBD2*02	TRBD2	7	14	18	26	6	7	13
3	4.30E-07	TGTGCCAGTACTAAGAGGGTTGGACTAGAGACCCAGTACTTC	CASTKRVGLETQYF	TRBV7-6*01, TRBV7-6*02	TRBV7-6	TRBJ2-5*01	TRBJ2-5	TRBD2*02, TRBD2*01	TRBD2	7	21	25	26	13	0	13
3	4.30E-07	TGTGCCAGTACTAAAGGGGTTGGGTTAGAGACCCAGTACTTC	CASTKGVGLETQYF	TRBV7-6*01, TRBV7-6*02	TRBV7-6	TRBJ2-5*01	TRBJ2-5	TRBD1*01	TRBD1	7	14	18	26	6	7	13
3	4.30E-07	TGTGCCAGTACTAAAGGGGTTGGACTAGAGACCCAGTACTTC	CASTKGVGLETQYF	TRBV7-6*01, TRBV7-6*02	TRBV7-6	TRBJ2-5*01	TRBJ2-5	TRBD1*01, TRBD2*02, TRBD2*01	TRBD1, TRBD2	7	14	18	26	6	7	13
3	4.30E-07	TGTGCCAGTACTAAAGGGGCTGGATTAGAGACCCAGTACTTC	CASTKGAGLETQYF	TRBV7-6*01, TRBV7-6*02	TRBV7-6	TRBJ2-5*01	TRBJ2-5	TRBD1*01	TRBD1	7	14	18	26	6	7	13
3	4.30E-07	TGTGCCAGTACCAAGGGGGTTGGATTAGGGACCCAGTACTTC	CASTKGVGLGTQYF	TRBV7-6*01, TRBV7-6*02	TRBV7-6	TRBJ2-5*01	TRBJ2-5	TRBD1*01	TRBD1	7	13	18	29	5	10	15
3	4.30E-07	TGTGCCAGTACGAAGGGGGTTGGATTAGAGAACCAGTACTTC	CASTKGVGLENQYF	TRBV7-6*01, TRBV7-6*02	TRBV7-6	TRBJ2-5*01	TRBJ2-5	TRBD1*01	TRBD1	11	13	18	26	1	7	8
3	4.30E-07	TGTGCCAGTAGTTCTAGCGGGATTTACAATGAGCAGTTCTTC	CASSSSGIYNEQFF	TRBV19*01, TRBV19*03, TRBV19*02	TRBV19	TRBJ2-1*01	TRBJ2-1	TRBD2*02	TRBD2	11	13	21	24	1	2	3
3	4.30E-07	TGTGCCAGTAGTGCTAGCGGCGTGGGCAATGAGCAGTTCTTC	CASSASGVGNEQFF	TRBV19*01, TRBV19*03, TRBV19*02	TRBV19	TRBJ2-1*01	TRBJ2-1	TRBD2*02, TRBD2*01	TRBD2	11	13	19	26	1	6	7
3	4.30E-07	TGTGCCAGTAGTATATCTCAGGACACCGGGGAGCTGTTTTTT	CASSISQDTGELFF	TRBV19*01, TRBV19*02	TRBV19	TRBJ2-2*01	TRBJ2-2	TRBD1*01	TRBD1	14	18	21	22	3	0	3
3	4.30E-07	TGTGCCAGTAGTATAGAAGGGGTATACAACACGCAGTATTTT	CASSIEGVYNTQYF	TRBV19*01, TRBV19*02	TRBV19	TRBJ2-3*01	TRBJ2-3	TRBD1*01	TRBD1	16	17	21	30	0	8	8
3	4.30E-07	TGTGCCAGTAAGAGTGCGGGAGAGGAGGGTGAGCAGTTCTTC	CASKSAGEEGEQFF	TRBV28*01	TRBV28	TRBJ2-1*01	TRBJ2-1	TRBD2*02	TRBD2	7	15	21	29	7	7	14
3	4.30E-07	TGTGCCAGCTTAGATTCCAACATGAACACTGAAGCTTTCTTT	CASLDSNMNTEAFF	TRBV18*01	TRBV18	TRBJ1-1*01	TRBJ1-1	TRBD1*01, TRBD2*02, TRBD2*01	TRBD1, TRBD2	8	19	21	22	10	0	10
3	4.30E-07	TGTGCCAGCTCTTCAGGGGGTGACTACAATGAGCAGTTCTTC	CASSSGGDYNEQFF	TRBV2*01, TRBV27*01, TRBV2*02, TRBV2*03, TRBV28*01	TRBV2, TRBV27, TRBV28	TRBJ2-1*01	TRBJ2-1	TRBD1*01	TRBD1	8	13	19	23	4	3	7
3	4.30E-07	TGTGCCAGCTCCCTAGTTTCTAGCAATCAGCCCCAGCATTTT	CASSLVSSNQPQHF	TRBV9*02, TRBV3-1*02, TRBV18*01, TRBV21-1*01, TRBV7-6*01, TRBV9*01, TRBV9*03, TRBV3-1*01, TRBV7-6*02	TRBV9, TRBV3-1, TRBV18, TRBV21-1, TRBV7-6	TRBJ1-5*01	TRBJ1-5	TRBD2*02, TRBD2*01	TRBD2	8	12	16	20	3	3	6
3	4.30E-07	TGTGCCAGCTCCCCTTGGGCTTTGAACACTGAAGCTTTCTTT	CASSPWALNTEAFF	TRBV18*01	TRBV18	TRBJ1-1*01	TRBJ1-1	TRBD1*01, TRBD2*02	TRBD1, TRBD2	10	16	19	22	5	2	7
3	4.30E-07	TGTGCCAGCTCCCCCCGGGATACCGTTGGCGAGCAGTACTTC	CASSPRDTVGEQYF	TRBV18*01	TRBV18	TRBJ2-7*01	TRBJ2-7	TRBD2*01	TRBD2	8	10	16	29	1	12	13
3	4.30E-07	TGTGCCAGCTCCCCGGGACAGGAGAACACTGAAGCTTTCTTT	CASSPGQENTEAFF	TRBV18*01	TRBV18	TRBJ1-1*01	TRBJ1-1	TRBD1*01	TRBD1	10	14	21	23	3	1	4
3	4.30E-07	TGTGCCAGCTCCCAGGGGGAGCCGTGGCACATTCAGTACTTC	CASSQGEPWHIQYF	TRBV9*02, TRBV9*01, TRBV9*03	TRBV9	TRBJ2-4*01	TRBJ2-4	TRBD1*01	TRBD1	8	12	18	28	3	9	12
3	4.30E-07	TGTGCCAGCTCCGGGGGGGGGAGCAATCAGCCCCAGCATTTT	CASSGGGSNQPQHF	TRBV6-1*01	TRBV6-1	TRBJ1-5*01	TRBJ1-5	TRBD2*01	TRBD2	8	11	18	21	2	2	4
3	4.30E-07	TGTGCCAGCTCGCAAACAGGGGACAATCAGCCCCAGCATTTT	CASSQTGDNQPQHF	TRBV18*01, TRBV7-3*05, TRBV28*01, TRBV7-3*01	TRBV18, TRBV7-3, TRBV28	TRBJ1-5*01	TRBJ1-5	TRBD1*01	TRBD1	8	15	21	23	6	1	7
3	4.30E-07	TGTGCCAGCTCGAGACAGGGGGCGGGTTACGAGCAGTACTTC	CASSRQGAGYEQYF	TRBV18*01	TRBV18	TRBJ2-7*01	TRBJ2-7	TRBD1*01	TRBD1	10	13	22	27	2	4	6
3	4.30E-07	TGTGCCAGCTCATTGGGGGTAAGGGATCAGCCCCAGCATTTT	CASSLGVRDQPQHF	TRBV18*01	TRBV18	TRBJ1-5*01	TRBJ1-5	TRBD1*01, TRBD2*01	TRBD1, TRBD2	11	14	18	25	2	6	8
3	4.30E-07	TGTGCCAGCTCACCTTTACCGAACAATCAGCCCCAGCATTTT	CASSPLPNNQPQHF	TRBV18*01	TRBV18	TRBJ1-5*01	TRBJ1-5	TRBD2*02, TRBD2*01	TRBD2	13	18	20	23	4	2	6
3	4.30E-07	TGTGCCAGCTCACCTCAGTTGGAGAACACTGAAGCTTTCTTT	CASSPQLENTEAFF	TRBV18*01	TRBV18	TRBJ1-1*01	TRBJ1-1	TRBD1*01, TRBD2*02, TRBD2*01	TRBD1, TRBD2	13	20	22	23	6	0	6
3	4.30E-07	TGTGCCAGCTCACCTGGACGGGGGAACACTGAAGCTTTCTTT	CASSPGRGNTEAFF	TRBV18*01	TRBV18	TRBJ1-1*01	TRBJ1-1	TRBD2*01	TRBD2	13	18	22	23	4	0	4
3	4.30E-07	TGTGCCAGCTCACCCGAGGGGCAGATCTATGGCTACACCTTC	CASSPEGQIYGYTF	TRBV18*01	TRBV18	TRBJ1-2*01	TRBJ1-2	TRBD1*01, TRBD2*02	TRBD1, TRBD2	8	16	20	26	7	5	12
3	4.30E-07	TGTGCCAGCTCACCGGGGGACTTTGTTCAGCCCCAGCATTTT	CASSPGDFVQPQHF	TRBV18*01	TRBV18	TRBJ1-5*01	TRBJ1-5	TRBD2*02, TRBD2*01	TRBD2	13	16	21	26	2	4	6
3	4.30E-07	TGTGCCAGCTCACCGGGGAGGAGGAATCAGCCCCAGCATTTT	CASSPGRRNQPQHF	TRBV18*01	TRBV18	TRBJ1-5*01	TRBJ1-5	TRBD2*02	TRBD2	13	15	20	24	1	3	4
3	4.30E-07	TGTGCCAGCTCACCGACCGGGACGAACACTGAAGCTTTCTTT	CASSPTGTNTEAFF	TRBV18*01	TRBV18	TRBJ1-1*01	TRBJ1-1	TRBD1*01, TRBD2*02, TRBD2*01	TRBD1, TRBD2	13	18	22	23	4	0	4
3	4.30E-07	TGTGCCAGCTCACCACTTGATAGCGGCACTGAAGCTTTCTTT	CASSPLDSGTEAFF	TRBV18*01	TRBV18	TRBJ1-1*01	TRBJ1-1	TRBD2*02, TRBD2*01	TRBD2	15	20	25	26	4	0	4
3	4.30E-07	TGTGCCAGCTCACCACCGGGTTCGCTGGATACGCAGTATTTT	CASSPPGSLDTQYF	TRBV18*01	TRBV18	TRBJ2-3*01	TRBJ2-3	TRBD2*02, TRBD2*01	TRBD2	16	22	25	27	5	1	6
3	4.30E-07	TGTGCCAGCTCACCACCGAGGTTCTCCGGGGAGCTGTTTTTT	CASSPPRFSGELFF	TRBV18*01	TRBV18	TRBJ2-2*01	TRBJ2-2	TRBD2*02	TRBD2	16	17	20	25	0	4	4
3	4.30E-07	TGTGCCAGCTCACCACCATGGCAGAACTATGGCTACACCTTC	CASSPPWQNYGYTF	TRBV18*01	TRBV18	TRBJ1-2*01	TRBJ1-2	TRBD1*01	TRBD1	8	21	23	24	12	0	12
3	4.30E-07	TGTGCCAGCTCACCACGGAATAGCAATCAGCCCCAGCATTTT	CASSPRNSNQPQHF	TRBV18*01	TRBV18	TRBJ1-5*01	TRBJ1-5	TRBD1*01, TRBD2*02, TRBD2*01	TRBD1, TRBD2	15	16	18	20	0	1	1
3	4.30E-07	TGTGCCAGCTCACCACAGGGGTTTGATGATACGCAGTATTTT	CASSPQGFDDTQYF	TRBV18*01	TRBV18	TRBJ2-3*01	TRBJ2-3	TRBD1*01	TRBD1	15	16	20	27	0	6	6
3	4.30E-07	TGTGCCAGCTCACCAGACAGGACCAACTATGGCTACACCTTC	CASSPDRTNYGYTF	TRBV18*01	TRBV18	TRBJ1-2*01	TRBJ1-2	TRBD1*01	TRBD1	14	15	20	24	0	3	3
3	4.30E-07	TGTGCCAGCTCACCAGAGACCCGCAATCAGCCCCAGCATTTT	CASSPETRNQPQHF	TRBV18*01	TRBV18	TRBJ1-5*01	TRBJ1-5	TRBD1*01, TRBD2*02, TRBD2*01	TRBD1, TRBD2	14	17	19	22	2	2	4
3	4.30E-07	TGTGCCAGCTCACCAACCAGGGGTTCGGGGGAGCAGTACTTC	CASSPTRGSGEQYF	TRBV18*01	TRBV18	TRBJ2-7*01	TRBJ2-7	TRBD1*01	TRBD1	14	17	22	30	2	7	9
3	4.30E-07	TGTGCCAGCTCAGGAACTAGGGCAAACAATGAGCAGTTCTTC	CASSGTRANNEQFF	TRBV18*01	TRBV18	TRBJ2-1*01	TRBJ2-1	TRBD2*02, TRBD2*01	TRBD2	11	15	19	25	3	5	8
3	4.30E-07	TGTGCCAGCTCAACTAGCGGGAGAATCACTGAGCAGTTCTTC	CASSTSGRITEQFF	TRBV18*01	TRBV18	TRBJ2-1*01	TRBJ2-1	TRBD2*02	TRBD2	11	12	22	29	0	6	6
3	4.30E-07	TGTGCCAGCTCAAAGGGACAGGATTTAGAGACCCAGTACTTC	CASSKGQDLETQYF	TRBV18*01	TRBV18	TRBJ2-5*01	TRBJ2-5	TRBD1*01	TRBD1	11	14	21	26	2	4	6
3	4.30E-07	TGTGCCAGCCCAAGACTAGCGGGGTCCGGGGAGCTGTTTTTT	CASPRLAGSGELFF	TRBV7-8*01, TRBV7-8*03	TRBV7-8	TRBJ2-2*01	TRBJ2-2	TRBD2*01	TRBD2	8	13	23	25	4	1	5
3	4.30E-07	TGTGCCAGCCGTCGGGGGGGTGTCGGTCAGCCCCAGCATTTT	CASRRGGVGQPQHF	TRBV27*01	TRBV27	TRBJ1-5*01	TRBJ1-5	TRBD2*01	TRBD2	8	12	19	26	3	6	9
3	4.30E-07	TGTGCCAGCGCAGCGACAGCTTCGTCTTACGAGCAGTACTTC	CASAATASSYEQYF	TRBV7-9*03, TRBV7-9*01, TRBV7-9*04, TRBV7-9*02	TRBV7-9	TRBJ2-7*01	TRBJ2-7	TRBD1*01	TRBD1	8	14	18	27	5	8	13
3	4.30E-07	TGTGCCAGCGCAAGCGAGGGGGGAACAGATACGCAGTATTTT	CASASEGGTDTQYF	TRBV28*01	TRBV28	TRBJ2-3*01	TRBJ2-3	TRBD1*01, TRBD2*01	TRBD1, TRBD2	8	16	21	24	7	2	9
3	4.30E-07	TGTGCCAGCGGTCCAGGGACAGGGCCCTGCGAGCAGTACTTC	CASGPGTGPCEQYF	TRBV28*01	TRBV28	TRBJ2-7*01	TRBJ2-7	TRBD1*01	TRBD1	8	15	23	25	6	1	7
3	4.30E-07	TGTGCCAGCGACAGCCCCTTGCCGAATCAGCCCCAGCATTTT	CASDSPLPNQPQHF	TRBV28*01	TRBV28	TRBJ1-5*01	TRBJ1-5	TRBD1*01	TRBD1	8	9	13	24	0	10	10
3	4.30E-07	TGTGCCAGCATCACCGGAGACAACACCGGGGAGCTGTTTTTT	CASITGDNTGELFF	TRBV6-3*01, TRBV6-2*01	TRBV6-3, TRBV6-2	TRBJ2-2*01	TRBJ2-2	TRBD2*02	TRBD2	9	15	18	21	5	2	7
3	4.30E-07	TGTGCCAGCACTAAGGGGGTTGGATTGGAGACCCAGTACTTC	CASTKGVGLETQYF	TRBV7-6*01, TRBV7-6*02	TRBV7-6	TRBJ2-5*01	TRBJ2-5	TRBD1*01	TRBD1	9	13	18	33	3	14	17
3	4.30E-07	TGTGCCAGCACTAAGGGGGTTGGACTAGAGACCCAGTACTTC	CASTKGVGLETQYF	TRBV7-6*01, TRBV7-6*02	TRBV7-6	TRBJ2-5*01	TRBJ2-5	TRBD1*01	TRBD1	9	13	18	26	3	7	10
3	4.30E-07	TGTGCCAGCACCGTGTCCGGAATGAACACTGAAGCTTTCTTT	CASTVSGMNTEAFF	TRBV25-1*01	TRBV25-1	TRBJ1-1*01	TRBJ1-1	TRBD1*01	TRBD1	9	13	17	22	3	4	7
3	4.30E-07	TGTGCCAGCACCAAGGGGGTTGGATTAGAGACCCAGTACTTC	CASTKGVGLETQYF	TRBV7-9*03, TRBV5-8*01, TRBV7-6*01, TRBV7-9*01, TRBV7-9*04, TRBV7-9*02, TRBV5-8*02, TRBV7-6*02	TRBV7-9, TRBV5-8, TRBV7-6	TRBJ2-5*01	TRBJ2-5	TRBD1*01	TRBD1	9	13	18	26	3	7	10
3	4.30E-07	TGTGCCAGCAGTTTTACTTCCAGACAAGAGACCCAGTACTTC	CASSFTSRQETQYF	TRBV28*01	TRBV28	TRBJ2-5*01	TRBJ2-5	TRBD1*01, TRBD2*02, TRBD2*01	TRBD1, TRBD2	10	20	22	24	9	1	10
3	4.30E-07	TGTGCCAGCAGTTTCGCAAACAGGGGGCCTGAAGCTTTCTTT	CASSFANRGPEAFF	TRBV27*01	TRBV27	TRBJ1-1*01	TRBJ1-1	TRBD1*01	TRBD1	13	19	27	28	5	0	5
3	4.30E-07	TGTGCCAGCAGTTTCGAGGGAGGGGGCACTGAAGCTTTCTTT	CASSFEGGGTEAFF	TRBV27*01	TRBV27	TRBJ1-1*01	TRBJ1-1	TRBD2*02	TRBD2	13	17	23	26	3	2	5
3	4.30E-07	TGTGCCAGCAGTTTCAAGGAATTTAATGAAAAACTGTTTTTT	CASSFKEFNEKLFF	TRBV27*01, TRBV6-5*01, TRBV13*01	TRBV27, TRBV6-5, TRBV13	TRBJ1-4*01	TRBJ1-4	TRBD1*01, TRBD2*02, TRBD2*01	TRBD1, TRBD2	13	17	19	23	3	3	6
3	4.30E-07	TGTGCCAGCAGTTTGTTAAAAAGGTTTCAGCCCCAGCATTTT	CASSLLKRFQPQHF	TRBV28*01	TRBV28	TRBJ1-5*01	TRBJ1-5	TRBD1*01, TRBD2*02	TRBD1, TRBD2	13	21	23	26	7	2	9
3	4.30E-07	TGTGCCAGCAGTTTACAGGGGGCAGGGGAGACCCAGTACTTC	CASSLQGAGETQYF	TRBV28*01	TRBV28	TRBJ2-5*01	TRBJ2-5	TRBD1*01	TRBD1	14	15	22	27	0	4	4
3	4.30E-07	TGTGCCAGCAGTTTAGCCGGGGCGACTTCAGAAGCTTTCTTT	CASSLAGATSEAFF	TRBV28*01	TRBV28	TRBJ1-1*01	TRBJ1-1	TRBD1*01, TRBD2*01	TRBD1, TRBD2	14	18	22	30	3	7	10
3	4.30E-07	TGTGCCAGCAGTTTAGCGGGGCTCACAGATACGCAGTATTTT	CASSLAGLTDTQYF	TRBV28*01	TRBV28	TRBJ2-3*01	TRBJ2-3	TRBD2*01	TRBD2	14	15	20	23	0	2	2
3	4.30E-07	TGTGCCAGCAGTTTAGATAGGGCCCAAGAGACCCAGTACTTC	CASSLDRAQETQYF	TRBV28*01	TRBV28	TRBJ2-5*01	TRBJ2-5	TRBD1*01, TRBD2*02	TRBD1, TRBD2	14	18	21	23	3	1	4
3	4.30E-07	TGTGCCAGCAGTTTAAGTCAGGGAGGTAACATTCAGTACTTC	CASSLSQGGNIQYF	TRBV28*01	TRBV28	TRBJ2-4*01	TRBJ2-4	TRBD2*02	TRBD2	14	20	25	27	5	1	6
3	4.30E-07	TGTGCCAGCAGTTCCCGGGACTAGGGCTACGAGCAGTACTTC	CASSSRD*GYEQYF	TRBV25-1*01	TRBV25-1	TRBJ2-7*01	TRBJ2-7	TRBD2*02, TRBD2*01	TRBD2	11	16	23	26	4	2	6
3	4.30E-07	TGTGCCAGCAGTTCCGGGACAGGGCCCTACGAGCAGTACTTC	CASSSGTGPYEQYF	TRBV28*01	TRBV28	TRBJ2-7*01	TRBJ2-7	TRBD1*01	TRBD1	12	15	23	25	2	1	3
3	4.30E-07	TGTGCCAGCAGTTCCGAGGCTTGGAACACTGAAGCTTTCTTT	CASSSEAWNTEAFF	TRBV28*01	TRBV28	TRBJ1-1*01	TRBJ1-1	TRBD2*02	TRBD2	12	15	18	23	2	4	6
3	4.30E-07	TGTGCCAGCAGTTCGGGGACTAGCACAGATACGCAGTATTTT	CASSSGTSTDTQYF	TRBV28*01	TRBV28	TRBJ2-3*01	TRBJ2-3	TRBD2*02, TRBD2*01	TRBD2	12	15	20	21	2	0	2
3	4.30E-07	TGTGCCAGCAGTTCACAGGTGGGAAACACTGAAGCTTTCTTT	CASSSQVGNTEAFF	TRBV27*01	TRBV27	TRBJ1-1*01	TRBJ1-1	TRBD1*01	TRBD1	12	14	18	24	1	5	6
3	4.30E-07	TGTGCCAGCAGTTATTTGGGAGGCGATACTGAAGCTTTCTTT	CASSYLGGDTEAFF	TRBV27*01, TRBV7-2*04, TRBV7-2*01, TRBV6-6*04	TRBV6-6, TRBV27, TRBV7-2	TRBJ1-1*01	TRBJ1-1	TRBD2*02	TRBD2	11	17	22	27	5	4	9
3	4.30E-07	TGTGCCAGCAGTTACTCGCCCGGGGGGAGCGGCTACACCTTC	CASSYSPGGSGYTF	TRBV6-3*01, TRBV6-2*01	TRBV6-3, TRBV6-2	TRBJ1-2*01	TRBJ1-2	TRBD2*01	TRBD2	16	20	26	30	3	3	6
3	4.30E-07	TGTGCCAGCAGTTACTCAGGACTTTCCTACGAGCAGTACTTC	CASSYSGLSYEQYF	TRBV6-5*01	TRBV6-5	TRBJ2-7*01	TRBJ2-7	TRBD2*02, TRBD2*01	TRBD2	16	18	22	24	1	1	2
3	4.30E-07	TGTGCCAGCAGTTACGTTGAACAGTCCTACGAGCAGTACTTC	CASSYVEQSYEQYF	TRBV6-5*01	TRBV6-5	TRBJ2-7*01	TRBJ2-7	TRBD1*01	TRBD1	14	20	23	24	5	0	5
3	4.30E-07	TGTGCCAGCAGTTACGGGACAGGGCCCTACGAGCAGTACTTC	CASSYGTGPYEQYF	TRBV25-1*01	TRBV25-1	TRBJ2-7*01	TRBJ2-7	TRBD1*01	TRBD1	11	15	23	25	3	1	4
3	4.30E-07	TGTGCCAGCAGTTAATACGGGGGTTACAAGGAGCAGTTCTTC	CASS*YGGYKEQFF	TRBV25-1*01	TRBV25-1	TRBJ2-1*01	TRBJ2-1	TRBD2*01	TRBD2	16	17	22	24	0	1	1
3	4.30E-07	TGTGCCAGCAGTCTCCAGGGGGTTAGCCGGGAGCTGTTTTTT	CASSLQGVSRELFF	TRBV27*01	TRBV27	TRBJ2-2*01	TRBJ2-2	TRBD1*01	TRBD1	11	15	21	28	3	6	9
3	4.30E-07	TGTGCCAGCAGTCCCCGTCAGGGACGAGAAAAACTGTTTTTT	CASSPRQGREKLFF	TRBV28*01	TRBV28	TRBJ1-4*01	TRBJ1-4	TRBD1*01, TRBD2*02, TRBD2*01	TRBD1, TRBD2	11	20	24	27	8	2	10
3	4.30E-07	TGTGCCAGCAGTCCGGGGACAGGGAGGCAGCCCCAGCATTTT	CASSPGTGRQPQHF	TRBV28*01	TRBV28	TRBJ1-5*01	TRBJ1-5	TRBD1*01	TRBD1	11	15	23	27	3	3	6
3	4.30E-07	TGTGCCAGCAGTCCAGGGACAGGGCCCTACGAGCAGTATTTT	CASSPGTGPYEQYF	TRBV28*01	TRBV28	TRBJ2-3*01	TRBJ2-3	TRBD1*01	TRBD1	11	15	23	32	3	8	11
3	4.30E-07	TGTGCCAGCAGTCCAGGGACAGGGATCTACGAGCAGTACTTC	CASSPGTGIYEQYF	TRBV28*01	TRBV28	TRBJ2-7*01	TRBJ2-7	TRBD1*01	TRBD1	11	15	23	26	3	2	5
3	4.30E-07	TGTGCCAGCAGTCCAGGACTAGTCTACAATGAGCAGTTCTTC	CASSPGLVYNEQFF	TRBV27*01	TRBV27	TRBJ2-1*01	TRBJ2-1	TRBD2*02, TRBD2*01	TRBD2	11	15	21	23	3	1	4
3	4.30E-07	TGTGCCAGCAGTCCAGAGACAGGGCCCTACGAGCAATACTTC	CASSPETGPYEQYF	TRBV28*01	TRBV28	TRBJ2-7*01	TRBJ2-7	TRBD1*01	TRBD1	11	17	23	25	5	1	6
3	4.30E-07	TGTGCCAGCAGTCGACAGGTCAACCAAGAGACCCAGTACTTC	CASSRQVNQETQYF	TRBV2*01, TRBV6-5*01, TRBV2*02, TRBV2*03, TRBV6-1*01	TRBV2, TRBV6-5, TRBV6-1	TRBJ2-5*01	TRBJ2-5	TRBD1*01	TRBD1	11	13	18	22	1	3	4
3	4.30E-07	TGTGCCAGCAGTCACGGGAGGGGTTCAGATACGCAGTATTTT	CASSHGRGSDTQYF	TRBV2*01, TRBV2*03	TRBV2	TRBJ2-3*01	TRBJ2-3	TRBD2*02	TRBD2	11	14	21	25	2	3	5
3	4.30E-07	TGTGCCAGCAGTCAGGGGGCTACGTGGGAGACCCAGTACTTC	CASSQGATWETQYF	TRBV5-4*01, TRBV5-4*03, TRBV5-4*04	TRBV5-4	TRBJ2-5*01	TRBJ2-5	TRBD1*01	TRBD1	10	12	19	27	1	7	8
3	4.30E-07	TGTGCCAGCAGTGTAGGGAATTCGAACTATGGCTACACCTTC	CASSVGNSNYGYTF	TRBV12-4*01, TRBV12-3*01	TRBV12-4, TRBV12-3	TRBJ1-2*01	TRBJ1-2	TRBD2*02, TRBD2*01	TRBD2	15	16	18	24	0	5	5
3	4.30E-07	TGTGCCAGCAGTGCCGGGACAGGGTCATCAGCCCAGCATTTT	CASSAGTGSSAQHF	TRBV28*01	TRBV28	TRBJ1-5*01	TRBJ1-5	TRBD1*01	TRBD1	11	15	23	31	3	7	10
3	4.30E-07	TGTGCCAGCAGTGGGTCCTGGACTGGATATGGCTACACCTTC	CASSGSWTGYGYTF	TRBV6-1*01	TRBV6-1	TRBJ1-2*01	TRBJ1-2	TRBD2*02, TRBD2*01	TRBD2	12	19	23	27	6	3	9
3	4.30E-07	TGTGCCAGCAGTGACACTATAGGCCAAGAGACCCAGTACTTC	CASSDTIGQETQYF	TRBV6-5*01, TRBV28*01, TRBV6-1*01	TRBV6-5, TRBV28, TRBV6-1	TRBJ2-5*01	TRBJ2-5	TRBD2*02, TRBD2*01	TRBD2	13	15	18	23	1	4	5
3	4.30E-07	TGTGCCAGCAGTGAATCCCGGTTGCACTATGGCTACACCTTC	CASSESRLHYGYTF	TRBV25-1*01	TRBV25-1	TRBJ1-2*01	TRBJ1-2	TRBD2*02, TRBD2*01	TRBD2	15	16	19	25	0	5	5
3	4.30E-07	TGTGCCAGCAGTAGGCGGTCGGATACCTACGAGCAGTACTTC	CASSRRSDTYEQYF	TRBV27*01	TRBV27	TRBJ2-7*01	TRBJ2-7	TRBD2*02, TRBD2*01	TRBD2	11	14	17	25	2	7	9
3	4.30E-07	TGTGCCAGCAGTAGACAGGGGGCGTATACTGAAGCTTTCTTT	CASSRQGAYTEAFF	TRBV28*01	TRBV28	TRBJ1-1*01	TRBJ1-1	TRBD1*01	TRBD1	11	13	22	27	1	4	5
3	4.30E-07	TGTGCCAGCAGTAAACAGGGTTGGACCGGGGAGCTGTTTTTT	CASSKQGWTGELFF	TRBV28*01	TRBV28	TRBJ2-2*01	TRBJ2-2	TRBD1*01	TRBD1	10	14	19	24	3	4	7
3	4.30E-07	TGTGCCAGCAGTAAAAACAGGGGGCGAACTGAAGCTTTCTTT	CASSKNRGRTEAFF	TRBV27*01	TRBV27	TRBJ1-1*01	TRBJ1-1	TRBD1*01	TRBD1	11	16	24	27	4	2	6
3	4.30E-07	TGTGCCAGCAGCTTCCTGGCAGGGGGCACTGAAGCTTTCTTT	CASSFLAGGTEAFF	TRBV7-2*04, TRBV7-2*01	TRBV7-2	TRBJ1-1*01	TRBJ1-1	TRBD1*01	TRBD1	13	19	25	26	5	0	5
3	4.30E-07	TGTGCCAGCAGCTTGGGGGTTGGATTAGAGACCCAGTACTTC	CASSLGVGLETQYF	TRBV7-6*01, TRBV7-9*01, TRBV7-3*05, TRBV7-9*02, TRBV7-3*01	TRBV7-9, TRBV7-6, TRBV7-3	TRBJ2-5*01	TRBJ2-5	TRBD1*01, TRBD2*01	TRBD1, TRBD2	13	14	18	26	0	7	7
3	4.30E-07	TGTGCCAGCAGCTTAGGGGGGGAGAACACTGAAGCTTTCTTT	CASSLGGENTEAFF	TRBV7-8*01	TRBV7-8	TRBJ1-1*01	TRBJ1-1	TRBD2*01	TRBD2	15	16	21	23	0	1	1
3	4.30E-07	TGTGCCAGCAGCTCGGGACAGCCTAACTATGGCTACACCTTC	CASSSGQPNYGYTF	TRBV7-8*01, TRBV7-8*03	TRBV7-8	TRBJ1-2*01	TRBJ1-2	TRBD1*01	TRBD1	12	14	20	22	1	1	2
3	4.30E-07	TGTGCCAGCAGCTACTTGTCGGCCAAAAACATTCAGTACTTC	CASSYLSAKNIQYF	TRBV5-6*01	TRBV5-6	TRBJ2-4*01	TRBJ2-4	TRBD1*01	TRBD1	12	16	19	21	3	1	4
3	4.30E-07	TGTGCCAGCAGCTACTCTTTATCCTCCTACGAGCAGTACTTC	CASSYSLSSYEQYF	TRBV5-6*01	TRBV5-6	TRBJ2-7*01	TRBJ2-7	TRBD2*02, TRBD2*01	TRBD2	12	13	15	23	0	7	7
3	4.30E-07	TGTGCCAGCAGCCCTACAGGGGGGCAAGATACGCAGTATTTT	CASSPTGGQDTQYF	TRBV7-6*01, TRBV7-6*02	TRBV7-6	TRBJ2-3*01	TRBJ2-3	TRBD1*01	TRBD1	11	15	22	26	3	3	6
3	4.30E-07	TGTGCCAGCAGCCCCCGGACAGGGCGGTATGGCTACACCTTC	CASSPRTGRYGYTF	TRBV27*01	TRBV27	TRBJ1-2*01	TRBJ1-2	TRBD1*01	TRBD1	10	16	23	27	5	3	8
3	4.30E-07	TGTGCCAGCAGCCACAACAGGGGGATACAGCCCCAGCATTTT	CASSHNRGIQPQHF	TRBV7-9*03, TRBV7-9*01, TRBV7-9*04, TRBV7-9*02	TRBV7-9	TRBJ1-5*01	TRBJ1-5	TRBD1*01	TRBD1	11	16	23	27	4	3	7
3	4.30E-07	TGTGCCAGCAGCCAGACAGGGGCCGGAGAGACCCAGTACTTC	CASSQTGAGETQYF	TRBV14*01, TRBV14*02	TRBV14	TRBJ2-5*01	TRBJ2-5	TRBD1*01	TRBD1	10	14	21	26	3	4	7
3	4.30E-07	TGTGCCAGCAGCCAAGTAGTGCACACCGGGGAGCTGTTTTTT	CASSQVVHTGELFF	TRBV3-1*01	TRBV3-1	TRBJ2-2*01	TRBJ2-2	TRBD2*02, TRBD2*01	TRBD2	15	16	19	22	0	2	2
3	4.30E-07	TGTGCCAGCAGCCAAGATCTCGCCGCGGATACGCAGTATTTT	CASSQDLAADTQYF	TRBV3-1*01	TRBV3-1	TRBJ2-3*01	TRBJ2-3	TRBD2*02, TRBD2*01	TRBD2	16	22	25	27	5	1	6
3	4.30E-07	TGTGCCAGCAGCCAAGATCCCGGGAACACTGAAGCTTTCTTT	CASSQDPGNTEAFF	TRBV3-1*01	TRBV3-1	TRBJ1-1*01	TRBJ1-1	TRBD2*02	TRBD2	16	17	21	23	0	1	1
3	4.30E-07	TGTGCCAGCAGCCAAGACGTAGCCAAAAACATTCAGTACTTC	CASSQDVAKNIQYF	TRBV14*01	TRBV14	TRBJ2-4*01	TRBJ2-4			16	-1	-1	20	-1	-1	3
3	4.30E-07	TGTGCCAGCAGCGTGCCCCCGATTACCTACGAGCATTACTTC	CASSVPPITYEHYF	TRBV7-9*01, TRBV7-9*04, TRBV7-9*02	TRBV7-9	TRBJ2-7*01	TRBJ2-7	TRBD1*01, TRBD2*01	TRBD1, TRBD2	11	14	19	25	2	5	7
3	4.30E-07	TGTGCCAGCAGCGTGCCACCGATTACCTACGAGCAGTACTTC	CASSVPPITYEQYF	TRBV7-9*03, TRBV7-9*01, TRBV7-9*04, TRBV7-9*02	TRBV7-9	TRBJ2-7*01	TRBJ2-7	TRBD1*01, TRBD2*02, TRBD2*01	TRBD1, TRBD2	11	14	16	25	2	8	10
3	4.30E-07	TGTGCCAGCAGCGTGAGGGCTGGCCAAGAGACCCAGTACTTC	CASSVRAGQETQYF	TRBV14*01, TRBV14*02	TRBV14	TRBJ2-5*01	TRBJ2-5	TRBD2*02	TRBD2	11	14	18	23	2	4	6
3	4.30E-07	TGTGCCAGCAGCGTAGTGGGGACCGTCACTGAAGCTTTCTTT	CASSVVGTVTEAFF	TRBV7-9*01, TRBV7-9*02	TRBV7-9	TRBJ1-1*01	TRBJ1-1	TRBD1*01, TRBD2*02, TRBD2*01	TRBD1, TRBD2	15	18	22	26	2	3	5
3	4.30E-07	TGTGCCAGCAGCGTAGTAGCGGGAGGATCCGAGCAGTACTTC	CASSVVAGGSEQYF	TRBV7-6*01	TRBV7-6	TRBJ2-7*01	TRBJ2-7	TRBD2*02	TRBD2	15	16	25	29	0	3	3
3	4.30E-07	TGTGCCAGCAGCGTAGCGGGAGTAAGCAACGAGCAGTACTTC	CASSVAGVSNEQYF	TRBV7-9*01, TRBV7-9*02	TRBV7-9	TRBJ2-7*01	TRBJ2-7	TRBD2*02	TRBD2	16	17	21	28	0	6	6
3	4.30E-07	TGTGCCAGCAGCGTAGGGGGGAGGGGCACTGAAGCTTTCTTT	CASSVGGRGTEAFF	TRBV9*02, TRBV9*01	TRBV9	TRBJ1-1*01	TRBJ1-1	TRBD2*02	TRBD2	15	18	24	26	2	1	3
3	4.30E-07	TGTGCCAGCAGCGTAGATGTAGCGGGAGTCGAGCAGTACTTC	CASSVDVAGVEQYF	TRBV9*02, TRBV9*01	TRBV9	TRBJ2-7*01	TRBJ2-7	TRBD2*02	TRBD2	15	19	27	29	3	1	4
3	4.30E-07	TGTGCCAGCAGCGTAATTCCAGGGGGCTCTGGCGACACCTTC	CASSVIPGGSGDTF	TRBV7-3*01	TRBV7-3	TRBJ1-2*01	TRBJ1-2	TRBD1*01	TRBD1	15	19	26	29	3	2	5
3	4.30E-07	TGTGCCAGCAGCGTAACCCAGGGGGACACTGAGGCTTTCTTT	CASSVTQGDTEAFF	TRBV7-9*01, TRBV7-9*02	TRBV7-9	TRBJ1-1*01	TRBJ1-1	TRBD1*01	TRBD1	11	18	24	25	6	0	6
3	4.30E-07	TGTGCCAGCAGCGCTGCAGGGGAGGCGTCTGAAGCTTTCTTT	CASSAAGEASEAFF	TRBV7-2*04, TRBV7-2*01	TRBV7-2	TRBJ1-1*01	TRBJ1-1	TRBD1*01, TRBD2*02	TRBD1, TRBD2	11	16	21	28	4	6	10
3	4.30E-07	TGTGCCAGCAGCGAGGGACTCACCACCGGGGAGCTGTTTTTT	CASSEGLTTGELFF	TRBV9*02, TRBV9*01, TRBV9*03	TRBV9	TRBJ2-2*01	TRBJ2-2	TRBD2*02, TRBD2*01	TRBD2	12	14	19	23	1	3	4
3	4.30E-07	TGTGCCAGCAGCACCCGAACTAGCTGGGAGACCCAGTACTTC	CASSTRTSWETQYF	TRBV3-1*01	TRBV3-1	TRBJ2-5*01	TRBJ2-5	TRBD2*02, TRBD2*01	TRBD2	11	18	23	27	6	3	9
3	4.30E-07	TGTGCCAGCAGCAGCGGGAGGGGATCCTACGAGCAGTACTTC	CASSSGRGSYEQYF	TRBV7-8*01, TRBV7-8*03	TRBV7-8	TRBJ2-7*01	TRBJ2-7	TRBD2*02	TRBD2	11	12	21	24	0	2	2
3	4.30E-07	TGTGCCAGCAGCAGAGGGACAGGGCCCTACGAGCAGTACTTC	CASSRGTGPYEQYF	TRBV7-2*04, TRBV7-2*01	TRBV7-2	TRBJ2-7*01	TRBJ2-7	TRBD1*01	TRBD1	11	15	23	25	3	1	4
3	4.30E-07	TGTGCCAGCAGCAAGGGGGTTGGATTAGAGACCCAGTACTTC	CASSKGVGLETQYF	TRBV7-2*04, TRBV7-2*01	TRBV7-2	TRBJ2-5*01	TRBJ2-5	TRBD1*01	TRBD1	11	13	18	26	1	7	8
3	4.30E-07	TGTGCCAGCAGGGCGGGACTAGGCAGCTACGAGCAGTACTTC	CASRAGLGSYEQYF	TRBV2*01, TRBV2*03	TRBV2	TRBJ2-7*01	TRBJ2-7	TRBD2*02, TRBD2*01	TRBD2	10	14	21	26	3	4	7
3	4.30E-07	TGTGCCAGCAGGGGACTAGCGGGAAGCGAGACCCAGTACTTC	CASRGLAGSETQYF	TRBV27*01	TRBV27	TRBJ2-5*01	TRBJ2-5	TRBD2*02	TRBD2	10	11	23	27	0	3	3
3	4.30E-07	TGTGCCAGCAGGAGACAGGGGGGGATAGATACGCAGTTCTTC	CASRRQGGIDTQFF	TRBV2*01, TRBV2*02, TRBV2*03	TRBV2	TRBJ2-1*01	TRBJ2-1	TRBD1*01	TRBD1	10	13	21	32	2	10	12
3	4.30E-07	TGTGCCAGCAGATCCCTGGGGCAGACCTATGGCTACACCTTC	CASRSLGQTYGYTF	TRBV27*01	TRBV27	TRBJ1-2*01	TRBJ1-2	TRBD1*01	TRBD1	10	17	21	26	6	4	10
3	4.30E-07	TGTGCCAGCAGAGCTCGGGGGAATAATTCACCCCTCCACTTT	CASRARGNNSPLHF	TRBV7-6*01, TRBV7-6*02	TRBV7-6	TRBJ1-6*02	TRBJ1-6	TRBD2*01	TRBD2	10	15	20	22	4	1	5
3	4.30E-07	TGTGCCAGCAGAGCGACAAGTTCGAACACTGAAGCTTTCTTT	CASRATSSNTEAFF	TRBV3-1*01	TRBV3-1	TRBJ1-1*01	TRBJ1-1	TRBD1*01, TRBD2*02, TRBD2*01	TRBD1, TRBD2	10	14	17	23	3	5	8
3	4.30E-07	TGTGCCAGCAATCAGGGGGGGGGGAACACTGAAGCTTTCTTT	CASNQGGGNTEAFF	TRBV28*01	TRBV28	TRBJ1-1*01	TRBJ1-1	TRBD1*01, TRBD2*01	TRBD1, TRBD2	9	12	18	23	2	4	6
3	4.30E-07	TGTGCCAGCAAGTCTGGGTCGGGAGAAAATGAGCAGTTCTTC	CASKSGSGENEQFF	TRBV28*01	TRBV28	TRBJ2-1*01	TRBJ2-1	TRBD2*02	TRBD2	9	19	24	27	9	2	11
3	4.30E-07	TGTGCCAGGTCCGTTCATAGCTCCTACAATGAGCAGTTCTTC	CARSVHSSYNEQFF	TRBV27*01	TRBV27	TRBJ2-1*01	TRBJ2-1	TRBD1*01, TRBD2*02, TRBD2*01	TRBD1, TRBD2	7	8	11	20	0	8	8
3	4.30E-07	TGTGCCAGGACTAAGGGGGTTGGAGTAGAGACCCAGTACTTC	CARTKGVGVETQYF	TRBV7-6*01, TRBV7-6*02	TRBV7-6	TRBJ2-5*01	TRBJ2-5	TRBD1*01	TRBD1	7	13	18	26	5	7	12
3	4.30E-07	TGTGCCAATACTAAGGGGGTTGGATTAGAGGCCCAGTACTTC	CANTKGVGLEAQYF	TRBV7-6*01, TRBV7-6*02	TRBV7-6	TRBJ2-5*01	TRBJ2-5	TRBD1*01	TRBD1	6	13	18	26	6	7	13
3	4.30E-07	TGTGCAAGTACTAAGGGGGTTGGATTAGAGACCAAGTACTTC	CASTKGVGLETKYF	TRBV7-6*01, TRBV7-6*02	TRBV7-6	TRBJ2-5*01	TRBJ2-5	TRBD1*01	TRBD1	4	13	18	26	8	7	15
3	4.30E-07	TGTACCAGTACTACGGGGGTTGGATTAGAGACCCAGTACTTC	CTSTTGVGLETQYF	TRBV7-2*03	TRBV7-2	TRBJ2-5*01	TRBJ2-5	TRBD2*01	TRBD2	7	13	18	26	5	7	12
3	4.30E-07	TGTACCAGTACAAAGGGGGTTGGATTAGAGACCCAGTACTTC	CTSTKGVGLETQYF	TRBV7-2*03	TRBV7-2	TRBJ2-5*01	TRBJ2-5	TRBD1*01	TRBD1	7	13	18	26	5	7	12
3	4.30E-07	TGCGCCAGTACTAGGGGGGTTGGATTAGAGACCCAGTACTTC	CASTRGVGLETQYF	TRBV4-3*03, TRBV4-3*01, TRBV4-3*04, TRBV4-3*02	TRBV4-3	TRBJ2-5*01	TRBJ2-5	TRBD1*01, TRBD2*01	TRBD1, TRBD2	7	12	17	26	4	8	12
3	4.30E-07	TGCGCCAGTACTAAGTGGGTTGGATTAGAGACCCAGTACTTC	CASTKWVGLETQYF	TRBV7-6*01, TRBV7-6*02	TRBV7-6	TRBJ2-5*01	TRBJ2-5	TRBD2*02, TRBD2*01	TRBD2	7	9	12	26	1	13	14
3	4.30E-07	TGCGCCAGTACTAAGGGGGTTGGATTAGAGACCCGGTACTTC	CASTKGVGLETRYF	TRBV4-3*03, TRBV4-3*01, TRBV4-3*04, TRBV4-3*02	TRBV4-3	TRBJ2-5*01	TRBJ2-5	TRBD1*01	TRBD1	7	13	18	26	5	7	12
3	4.30E-07	TGCGCCAGCAGTGAGACAGGAACTAATGAAAAACTGTTTTTT	CASSETGTNEKLFF	TRBV10-1*01	TRBV10-1	TRBJ1-4*01	TRBJ1-4	TRBD1*01	TRBD1	14	15	19	20	0	0	0
3	4.30E-07	TGCGCCAGCAGCTTGGCCAGCCCCGGGGAGACCCAGTACTTC	CASSLASPGETQYF	TRBV5-1*01	TRBV5-1	TRBJ2-5*01	TRBJ2-5	TRBD1*01, TRBD2*01	TRBD1, TRBD2	15	19	23	27	3	3	6
3	4.30E-07	TGCGCCAGCAGCTTACGGACAGATAATTCACCCCTCCACTTT	CASSLRTDNSPLHF	TRBV5-1*01	TRBV5-1	TRBJ1-6*01	TRBJ1-6	TRBD1*01	TRBD1	13	16	21	22	2	0	2
3	4.30E-07	TGCGCCAGCAGCCAAGGAAACGAGAATTCACCCCTCCACTTT	CASSQGNENSPLHF	TRBV4-3*01	TRBV4-3	TRBJ1-6*01	TRBJ1-6	TRBD2*02	TRBD2	15	21	23	24	5	0	5
3	4.30E-07	TGCGCCAGCAGCCAAAGCGGGCTTTCCTACGAGCAGTACTTC	CASSQSGLSYEQYF	TRBV4-1*02, TRBV4-1*01	TRBV4-1	TRBJ2-7*01	TRBJ2-7	TRBD2*02, TRBD2*01	TRBD2	14	15	20	24	0	3	3
3	4.30E-07	TGCGCCAGCAGCACGACAGCTGCGGGGGAGACCCAGTACTTC	CASSTTAAGETQYF	TRBV5-1*01	TRBV5-1	TRBJ2-5*01	TRBJ2-5	TRBD2*01	TRBD2	11	21	26	27	9	0	9
3	4.30E-07	TGCAGTGCTTCTAGCGGGAGGGCCTACAATGAGCAGTTCTTC	CSASSGRAYNEQFF	TRBV20-1*06, TRBV20-1*03, TRBV20-1*01, TRBV20-1*04, TRBV20-1*05, TRBV20-1*02, TRBV20-1*07	TRBV20-1	TRBJ2-1*01	TRBJ2-1	TRBD2*02	TRBD2	8	10	21	22	1	0	1
3	4.30E-07	TGCAGTGCTCAAATAGGGACGGATAATCAGCCCCAGCATTTT	CSAQIGTDNQPQHF	TRBV20-1*06, TRBV20-1*03, TRBV20-1*01, TRBV20-1*04, TRBV20-1*05, TRBV20-1*02, TRBV20-1*07	TRBV20-1	TRBJ1-5*01	TRBJ1-5	TRBD1*01, TRBD2*02, TRBD2*01	TRBD1, TRBD2	8	15	19	24	6	4	10
3	4.30E-07	TGCAGTGCTATTTCCGTCGCCGCCCCCTACGAGCGGTACTTC	CSAISVAAPYERYF	TRBV20-1*01, TRBV20-1*04, TRBV20-1*05, TRBV20-1*07	TRBV20-1	TRBJ2-7*01	TRBJ2-7	TRBD1*01, TRBD2*02, TRBD2*01	TRBD1, TRBD2	9	21	24	25	11	0	11
3	4.30E-07	TGCAGTGCTATTTCCGTCGACGCCCCCTACGAGCAGTATTTT	CSAISVDAPYEQYF	TRBV20-1*01, TRBV20-1*04, TRBV20-1*05, TRBV20-1*07	TRBV20-1	TRBJ2-3*01	TRBJ2-3	TRBD1*01	TRBD1	9	21	27	32	11	4	15
3	4.30E-07	TGCAGTGCTAGTCTACCCACCTAGGACAATGAGCAGTTCTTC	CSASLPT*DNEQFF	TRBV20-1*01, TRBV20-1*04, TRBV20-1*05, TRBV20-1*07	TRBV20-1	TRBJ2-1*01	TRBJ2-1	TRBD2*02, TRBD2*01	TRBD2	11	20	23	25	8	1	9
3	4.30E-07	TGCAGTGCTAGTCCCGGGACAGCGTGTTATGGCGACACCTTC	CSASPGTACYGDTF	TRBV20-1*01, TRBV20-1*04, TRBV20-1*05, TRBV20-1*07	TRBV20-1	TRBJ1-2*01	TRBJ1-2	TRBD1*01	TRBD1	11	15	21	27	3	5	8
3	4.30E-07	TGCAGTGCTAGCTTTCCGGGGGCCGGGAGGGAGCAGGTCTTC	CSASFPGAGREQVF	TRBV20-1*06, TRBV20-1*03, TRBV20-1*01, TRBV20-1*04, TRBV20-1*05, TRBV20-1*02, TRBV20-1*07	TRBV20-1	TRBJ2-1*01	TRBJ2-1	TRBD2*02	TRBD2	10	23	29	30	12	0	12
3	4.30E-07	TGCAGTGCTAGGGGACTAGCAGCAACCTACGAGCAGTACTTC	CSARGLAATYEQYF	TRBV20-1*01, TRBV20-1*04, TRBV20-1*05, TRBV20-1*07	TRBV20-1	TRBJ2-7*01	TRBJ2-7	TRBD2*02, TRBD2*01	TRBD2	10	11	19	25	0	5	5
3	4.30E-07	TGCAGTGCTAGAGTGCGGTGGGGCACAGATACGCAGTATTTT	CSARVRWGTDTQYF	TRBV20-1*01, TRBV20-1*04, TRBV20-1*05, TRBV20-1*07	TRBV20-1	TRBJ2-3*01	TRBJ2-3	TRBD2*02, TRBD2*01	TRBD2	12	14	17	22	1	4	5
3	4.30E-07	TGCAGTGCTAGAGATGGTACTAGCGGGAGGGCCCAGCATTTT	CSARDGTSGRAQHF	TRBV20-1*01, TRBV20-1*05, TRBV20-1*07	TRBV20-1	TRBJ1-5*01	TRBJ1-5	TRBD2*02	TRBD2	13	18	30	31	4	0	4
3	4.30E-07	TGCAGTGCCTCACCGTGGGACTAGGGCTACGAGCAGTACTTC	CSASPWD*GYEQYF	TRBV20-1*06, TRBV20-1*03, TRBV20-1*01, TRBV20-1*04, TRBV20-1*05, TRBV20-1*02, TRBV20-1*07	TRBV20-1	TRBJ2-7*01	TRBJ2-7	TRBD2*02, TRBD2*01	TRBD2	7	16	23	26	8	2	10
3	4.30E-07	TGCAGTGCCATAAAACCGGGACAGGGCTACGAGCAGTACTTC	CSAIKPGQGYEQYF	TRBV20-1*01, TRBV20-1*05, TRBV20-1*07	TRBV20-1	TRBJ2-7*01	TRBJ2-7	TRBD1*01	TRBD1	7	17	25	26	9	0	9
3	4.30E-07	TGCAGTGCCAACCAGGTGACAGGGGGATCCGAGCAGTACTTC	CSANQVTGGSEQYF	TRBV20-1*06, TRBV20-1*03, TRBV20-1*01, TRBV20-1*04, TRBV20-1*05, TRBV20-1*02, TRBV20-1*07	TRBV20-1	TRBJ2-7*01	TRBJ2-7	TRBD1*01	TRBD1	7	17	25	29	9	3	12
3	4.30E-07	TGCAGCGTTGAGAGGGGGACCGGGGTCAAGGAGCAGGTCTTC	CSVERGTGVKEQVF	TRBV29-1*01, TRBV29-1*02	TRBV29-1	TRBJ2-1*01	TRBJ2-1	TRBD1*01	TRBD1	10	12	17	30	1	12	13
3	4.30E-07	TGCAGCGTACTACCACCGACAGGCAACTATGGCTACACCTTC	CSVLPPTGNYGYTF	TRBV29-1*01, TRBV29-1*03	TRBV29-1	TRBJ1-2*01	TRBJ1-2	TRBD1*01	TRBD1	7	17	22	24	9	1	10
3	4.30E-07	TGTGCTAGCAGTAGGGGGGAGACACAGATACGCAGTATTTT	CASSRGE~TDTQYF	TRBV7-7*01, TRBV7-7*02	TRBV7-7	TRBJ2-3*01	TRBJ2-3	TRBD1*01, TRBD2*01	TRBD1, TRBD2	10	12	17	22	1	4	5
3	4.30E-07	TGTGCTAGCAGCTTTGGACAGGGCCCTACGAGCAGTACTTC	CASSFGQ~PYEQYF	TRBV7-7*01	TRBV7-7	TRBJ2-7*01	TRBJ2-7	TRBD1*01	TRBD1	13	15	22	24	1	1	2
3	4.30E-07	TGTGCTAGCAGCTTAGAGGCGAACACCGGGGAGCTGTTTTT	CASSLEA~HRGAVF	TRBV7-7*01	TRBV7-7	TRBJ2-2*01	TRBJ2-2	TRBD2*02, TRBD2*01	TRBD2	15	28	32	36	12	3	15
3	4.30E-07	TGTGCCTGAAGGACAGGGAAAATGGAAACACCATATATTTT	CA*RTGK~GNTIYF	TRBV27*01	TRBV27	TRBJ1-3*01	TRBJ1-3	TRBD1*01	TRBD1	5	10	17	22	4	4	8
3	4.30E-07	TGTGCCATCAGTGAGTCGATTTGGGTCCCGAGCAGTACTTC	CAISESI~GPEQYF	TRBV10-3*01, TRBV10-3*02	TRBV10-3	TRBJ2-7*01	TRBJ2-7	TRBD1*01, TRBD2*02, TRBD2*01	TRBD1, TRBD2	16	24	27	28	7	0	7
3	4.30E-07	TGTGCCATCAGCGTTCAGGGGGGTTGGATGAGCAGTTCTTC	CAISVQG~LDEQFF	TRBV10-3*01, TRBV10-3*02	TRBV10-3	TRBJ2-1*01	TRBJ2-1	TRBD1*01	TRBD1	10	15	21	27	4	5	9
3	4.30E-07	TGTGCCACCAGCCTACGGGACAGTGGTGAAAAACTGTTTTT	CATSLRD~W*KTVF	TRBV15*02	TRBV15	TRBJ1-4*01	TRBJ1-4	TRBD1*01	TRBD1	11	16	22	36	4	13	17
3	4.30E-07	TGTGCCACCAGCAGCACGGGGCGGATTCACCCCTCCACTTT	CATSSTG~DSPLHF	TRBV15*02	TRBV15	TRBJ1-6*01	TRBJ1-6	TRBD1*01, TRBD2*01	TRBD1, TRBD2	11	17	21	24	5	2	7
3	4.30E-07	TGTGCCAGTACTAAGGGGGTTCCTACAATGAGCAGTTCTTC	CASTKGV~YNEQFF	TRBV7-6*01, TRBV7-6*02	TRBV7-6	TRBJ2-1*01	TRBJ2-1	TRBD1*01	TRBD1	7	13	18	20	5	1	6
3	4.30E-07	TGTGCCAGTACTAAGGGGGTTGGATTAGAGACCCAGACTTC	CASTKGV~IRDPDF	TRBV7-6*01, TRBV7-6*02	TRBV7-6	TRBJ2-5*01	TRBJ2-5	TRBD1*01	TRBD1	7	13	18	36	5	17	22
3	4.30E-07	TGTGCCAGTAGGATACAGGGGGCTTTCAGCCCCAGCATTTT	CASRIQG~FQPQHF	TRBV19*01, TRBV19*02	TRBV19	TRBJ1-5*01	TRBJ1-5	TRBD1*01	TRBD1	14	15	22	25	0	2	2
3	4.30E-07	TGTGCCAGCAGTTCACAGGGGGGAACACTGAAGCTTTCTTT	CASSSQG~NTEAFF	TRBV25-1*01	TRBV25-1	TRBJ1-1*01	TRBJ1-1	TRBD1*01	TRBD1	11	14	21	22	2	0	2
3	4.30E-07	TGTGCCAGCAGTGCGGACAGGGTAGATCAGCCCAGCATTTT	CASSADR~RSAQHF	TRBV2*01, TRBV2*02, TRBV2*03	TRBV2	TRBJ1-5*01	TRBJ1-5	TRBD1*01	TRBD1	12	14	21	30	1	8	9
3	4.30E-07	TGTGCCAGCAGTGAAATGGGGGCGGCGGAAAACTGTTTTTT	CASSEMG~GGKLFF	TRBV25-1*01	TRBV25-1	TRBJ1-4*01	TRBJ1-4	TRBD1*01	TRBD1	14	17	22	28	2	5	7
3	4.30E-07	TGTGCCAGCAGCTTCGGGACTAGGGCTACGAGCAGTACTTC	CASSFGT~GYEQYF	TRBV7-2*04, TRBV7-2*01	TRBV7-2	TRBJ2-7*01	TRBJ2-7	TRBD2*02, TRBD2*01	TRBD2	13	15	22	25	1	2	3
3	4.30E-07	TGTGCCAGCAGCTTGGGGGGCAAGGCACTGAAGCTTTCTTT	CASSLGG~GTEAFF	TRBV28*01	TRBV28	TRBJ1-1*01	TRBJ1-1	TRBD1*01, TRBD2*01	TRBD1, TRBD2	10	15	20	25	4	4	8
3	4.30E-07	TGTGCCAGCAGCTTAGTACAGGGGGCACTGAAGCTTTCTTT	CASSLVQ~GTEAFF	TRBV7-2*04, TRBV7-2*01	TRBV7-2	TRBJ1-1*01	TRBJ1-1	TRBD1*01	TRBD1	15	17	24	25	1	0	1
3	4.30E-07	TGTGCCAGCAGCTTAGTAGCCGGGGCAAGGCCCTCCACTTT	CASSLVA~GKALHF	TRBV7-9*01, TRBV7-9*02	TRBV7-9	TRBJ1-6*01	TRBJ1-6	TRBD1*01, TRBD2*01	TRBD1, TRBD2	15	21	25	30	5	4	9
3	4.30E-07	TGTGCCAGCAGCTCGACTAGCGGGGCACTGAAGCTTTCTTT	CASSSTS~GTEAFF	TRBV7-2*04, TRBV7-2*01	TRBV7-2	TRBJ1-1*01	TRBJ1-1	TRBD2*01	TRBD2	12	14	24	25	1	0	1
3	4.30E-07	TGTGCCAGCAGCTCGACAGGGCTAACTATGGCTACACCTTC	CASSSTG~NYGYTF	TRBV7-9*03, TRBV7-9*01, TRBV7-9*04, TRBV7-9*02	TRBV7-9	TRBJ1-2*01	TRBJ1-2	TRBD1*01	TRBD1	13	14	20	21	0	0	0
3	4.30E-07	TGTGCCAGCAGCTGGCGGGACACAGTTACGAGCAGTACTTC	CASSWRD~SYEQYF	TRBV7-4*01	TRBV7-4	TRBJ2-7*01	TRBJ2-7	TRBD1*01, TRBD2*02	TRBD1, TRBD2	12	16	21	26	3	4	7
3	4.30E-07	TGTGCCAGCAGCCCAACAGGGGGCGGTCACCCCTCCACTTT	CASSPTG~RSPLHF	TRBV7-2*04, TRBV7-2*01	TRBV7-2	TRBJ1-6*01	TRBJ1-6	TRBD1*01	TRBD1	11	15	23	26	3	2	5
3	4.30E-07	TGTGCCAGCAGCCCAACAGGGGGCAACGCGAGCAGTACTTC	CASSPTG~QREQYF	TRBV7-2*04, TRBV7-2*01	TRBV7-2	TRBJ2-7*01	TRBJ2-7	TRBD1*01	TRBD1	11	15	23	28	3	4	7
3	4.30E-07	TGTGCCAGCAGCCACAACAGGGTAATTCACCCCTCCACTTT	CASSHNR~NSPLHF	TRBV7-9*03, TRBV7-9*01, TRBV7-9*04, TRBV7-9*02	TRBV7-9	TRBJ1-6*01	TRBJ1-6	TRBD1*01	TRBD1	11	16	21	22	4	0	4
3	4.30E-07	TGTGCCAGCAGCCACAACAGGGGGATTCACCCCTCCACTTT	CASSHNR~DSPLHF	TRBV7-9*03, TRBV7-9*01, TRBV7-9*04, TRBV7-9*02	TRBV7-9	TRBJ1-6*01	TRBJ1-6	TRBD1*01	TRBD1	11	16	23	24	4	0	4
3	4.30E-07	TGTGCCAGCAGCCACAACAGGGGGAGGAGACCCAGTACTTC	CASSHNR~EETQYF	TRBV7-9*03, TRBV7-9*01, TRBV7-9*04, TRBV7-9*02	TRBV7-9	TRBJ2-5*01	TRBJ2-5	TRBD1*01	TRBD1	11	16	23	26	4	2	6
3	4.30E-07	TGTGCCAGCAGCAAGGGACAGGGCCCTACGAGCAGTACTTC	CASSKGQ~PYEQYF	TRBV7-2*04, TRBV7-2*01	TRBV7-2	TRBJ2-7*01	TRBJ2-7	TRBD1*01	TRBD1	11	14	22	24	2	1	3
3	4.30E-07	TGTGCCAGCAGGCTCGAACAGGGGGCACTGAAGCTTTCTTT	CASRLEQ~GTEAFF	TRBV7-2*04, TRBV7-2*01	TRBV7-2	TRBJ1-1*01	TRBJ1-1	TRBD1*01	TRBD1	10	17	24	25	6	0	6
3	4.30E-07	TGTGCCAGCAAGGCTAGCGAGAACACCGGGGAGCTGTTTTT	CASKASE~HRGAVF	TRBV2*01, TRBV2*02, TRBV2*03	TRBV2	TRBJ2-2*01	TRBJ2-2	TRBD2*02, TRBD2*01	TRBD2	9	13	18	36	3	17	20
3	4.30E-07	TGTGCCAGGGGGGGACTAGTTAATCTTGCGAGCAGTACTTC	CARGGLV~SCEQYF	TRBV11-2*01	TRBV11-2	TRBJ2-7*01	TRBJ2-7	TRBD2*02, TRBD2*01	TRBD2	7	11	18	28	3	9	12
3	4.30E-07	TGTGCCAGAGTCCAGGGACAGGGCCCTACGAGCAGTACTTC	CARVQGQ~PYEQYF	TRBV28*01	TRBV28	TRBJ2-7*01	TRBJ2-7	TRBD1*01	TRBD1	7	14	22	24	6	1	7
3	4.30E-07	TGTGCAGCAGCCAAGGTGTCGGCTCCTACGAGCAGTACTTC	CAAAKVS~SYEQYF	TRBV3-1*01	TRBV3-1	TRBJ2-7*01	TRBJ2-7	TRBD1*01	TRBD1	4	16	19	22	11	2	13
3	4.30E-07	TGTGCAGCAGGGGGGCGGCGCGAAATCAGCCCCAGCATTTT	CAAGGRR~NQPQHF	TRBV25-1*01	TRBV25-1	TRBJ1-5*01	TRBJ1-5	TRBD1*01	TRBD1	4	7	13	23	2	9	11
3	4.30E-07	TGCGCCAGCAGCTTGGGGGTCCTCCCTACGAGCAGTACTTC	CASSLGV~PYEQYF	TRBV5-1*01	TRBV5-1	TRBJ2-7*01	TRBJ2-7	TRBD1*01, TRBD2*02, TRBD2*01	TRBD1, TRBD2	15	18	21	24	2	2	4
3	4.30E-07	TGCGCCAGCAGCACGGACAGGGGCAAGGACCCCTCCACTTT	CASSTDR~QGPLHF	TRBV5-1*01	TRBV5-1	TRBJ1-6*01	TRBJ1-6	TRBD1*01	TRBD1	11	14	22	28	2	5	7
3	4.30E-07	TGCAGTGTAACACCTGGCTCCCCTCCTACGAGCAGTACTTC	CSVTPGS~SYEQYF	TRBV20-1*06, TRBV20-1*03, TRBV20-1*01, TRBV20-1*04, TRBV20-1*05, TRBV20-1*02, TRBV20-1*07	TRBV20-1	TRBJ2-7*01	TRBJ2-7	TRBD2*02	TRBD2	6	17	21	22	10	0	10
3	4.30E-07	TGCAGTGCTGACAGTCCCGGGAATCCGACGAGCAGTACTTC	CSADSPG~SDEQYF	TRBV20-1*06, TRBV20-1*03, TRBV20-1*01, TRBV20-1*04, TRBV20-1*05, TRBV20-1*02, TRBV20-1*07	TRBV20-1	TRBJ2-7*01	TRBJ2-7	TRBD2*02, TRBD2*01	TRBD2	8	12	17	23	3	5	8
3	4.30E-07	TGCAGTGCTAGGCCCGGGACTAGGGCTACGAGCAGTACTTC	CSARPGT~GYEQYF	TRBV20-1*06, TRBV20-1*03, TRBV20-1*01, TRBV20-1*04, TRBV20-1*05, TRBV20-1*02, TRBV20-1*07	TRBV20-1	TRBJ2-7*01	TRBJ2-7	TRBD2*02, TRBD2*01	TRBD2	10	15	22	25	4	2	6
3	4.30E-07	TGCAGTGCTAGGACGAGGGGGGTTGGCAGCCCCAGCATTTT	CSARTRG~WQPQHF	TRBV20-1*06, TRBV20-1*03, TRBV20-1*01, TRBV20-1*04, TRBV20-1*05, TRBV20-1*02, TRBV20-1*07	TRBV20-1	TRBJ1-5*01	TRBJ1-5	TRBD1*01, TRBD2*01	TRBD1, TRBD2	10	15	20	26	4	5	9
3	4.30E-07	TGCAGTGCTAGACTAGCGGGACCTACAATGAGCAGTTCTTC	CSARLAG~YNEQFF	TRBV20-1*01, TRBV20-1*04, TRBV20-1*05, TRBV20-1*07	TRBV20-1	TRBJ2-1*01	TRBJ2-1	TRBD2*02	TRBD2	11	12	20	21	0	0	0
3	4.30E-07	TGCAGTGCTAGAGATGGGACTAGGGCTACGAGCAGTACTTC	CSARDGT~GYEQYF	TRBV20-1*01, TRBV20-1*05, TRBV20-1*07	TRBV20-1	TRBJ2-7*01	TRBJ2-7	TRBD2*02, TRBD2*01	TRBD2	13	15	22	25	1	2	3
3	4.30E-07	TGCAGTGCTAGAGAGGGGGGGCTGCTCAGCCCCAGCATTTT	CSAREGG~AQPQHF	TRBV20-1*01, TRBV20-1*05, TRBV20-1*07	TRBV20-1	TRBJ1-5*01	TRBJ1-5	TRBD2*01	TRBD2	13	14	20	25	0	4	4
3	4.30E-07	TGCAGTGCTAGAACCGGGACTAGGGCTACGAGCAGTACTTC	CSARTGT~GYEQYF	TRBV20-1*01, TRBV20-1*04, TRBV20-1*05, TRBV20-1*07	TRBV20-1	TRBJ2-7*01	TRBJ2-7	TRBD2*02, TRBD2*01	TRBD2	11	15	22	25	3	2	5
3	4.30E-07	TGCAGTGCTAGAACGACAGGGACTTTAGAAAAACTGTTTTT	CSARTTG~FRKTVF	TRBV20-1*01, TRBV20-1*04, TRBV20-1*05, TRBV20-1*07	TRBV20-1	TRBJ1-4*01	TRBJ1-4	TRBD1*01	TRBD1	11	14	20	36	2	15	17
3	4.30E-07	TGCAGTGCTAGAAGGGGACAGGGGTCAATGAGCAGTTCTTC	CSARRGQ~VNEQFF	TRBV20-1*01, TRBV20-1*04, TRBV20-1*05, TRBV20-1*07	TRBV20-1	TRBJ2-1*01	TRBJ2-1	TRBD1*01	TRBD1	11	14	23	25	2	1	3
3	4.30E-07	TGCAGTGCCATAAAACCGGGACTAGGGCTACGCAGTATTTT	CSAIKPG~RATQYF	TRBV20-1*01, TRBV20-1*05, TRBV20-1*07	TRBV20-1	TRBJ2-3*01	TRBJ2-3	TRBD2*02, TRBD2*01	TRBD2	7	17	24	28	9	3	12
3	4.30E-07	TGCAGTGCCATAAAACCGGGACAGGGCACGAGCAGTACTTC	CSAIKPG~GHEQYF	TRBV20-1*01, TRBV20-1*05, TRBV20-1*07	TRBV20-1	TRBJ2-7*01	TRBJ2-7	TRBD1*01	TRBD1	7	17	25	27	9	1	10
3	4.30E-07	TGCAGTGCGGGACAGGGGGCGGACACCGGGGAGCTGTTTTT	CSAGQGA~HRGAVF	TRBV20-1*01, TRBV20-1*05, TRBV20-1*07	TRBV20-1	TRBJ2-2*01	TRBJ2-2	TRBD1*01	TRBD1	7	8	19	36	0	16	16
3	4.30E-07	TGCAGTACGAAGGGGGGGATAGCAATCAGCCCCAGCATTTT	CSTKGGI~NQPQHF	TRBV20-1*06, TRBV20-1*03, TRBV20-1*01, TRBV20-1*04, TRBV20-1*05, TRBV20-1*02, TRBV20-1*07	TRBV20-1	TRBJ1-5*01	TRBJ1-5	TRBD2*01	TRBD2	5	11	17	19	5	1	6
3	4.30E-07	TGCAGCGTTACCCCCAGGGCCCAAACTATGGCTACACCTTC	CSVTPRA~NYGYTF	TRBV29-1*01, TRBV29-1*03	TRBV29-1	TRBJ1-2*01	TRBJ1-2	TRBD1*01, TRBD2*01	TRBD1, TRBD2	8	14	18	23	5	4	9
3	4.30E-07	TGCAGCGCCTTCTCGGGACAGGGGCAGATACGCAGTATTTT	CSAFSGQ~ADTQYF	TRBV29-1*01, TRBV29-1*03	TRBV29-1	TRBJ2-3*01	TRBJ2-3	TRBD1*01	TRBD1	7	14	23	24	6	0	6
3	4.30E-07	TGTGCTAGCAGTCTGGACAGGGCCCTACGAGCAGTACTTC	CASSLDR~PYEQYF	TRBV7-7*01, TRBV7-7*02	TRBV7-7	TRBJ2-7*01	TRBJ2-7	TRBD1*01	TRBD1	10	14	21	23	3	1	4
3	4.30E-07	TGTGCCACCAGCAGGGACAGGGCCCTACGAGCAGTACTTC	CATSRDR~PYEQYF	TRBV15*02	TRBV15	TRBJ2-7*01	TRBJ2-7	TRBD1*01	TRBD1	11	13	21	23	1	1	2
3	4.30E-07	TGTGCCAGTAGTATCTCCCAAGACACTGAAGCTGTTTTTT	CASSISQ~TLKLFF	TRBV19*01, TRBV19*02	TRBV19	TRBJ2-2*01	TRBJ2-2	TRBD2*02	TRBD2	13	14	18	29	0	10	10
3	4.30E-07	TGTGCCAGTAGTATAGTCACGGGACACTGAAGCTTTCTTT	CASSIVT~DTEAFF	TRBV19*01, TRBV19*02	TRBV19	TRBJ1-1*01	TRBJ1-1	TRBD2*02, TRBD2*01	TRBD2	15	19	22	23	3	0	3
3	4.30E-07	TGTGCCAGCTGAGGGGGTTGGATTAGAGACCCAGTACTTC	CAS*GGW~LETQYF	TRBV7-6*01, TRBV7-6*02	TRBV7-6	TRBJ2-5*01	TRBJ2-5	TRBD1*01	TRBD1	8	11	16	24	2	7	9
3	4.30E-07	TGTGCCAGCAGTTGGGACAGGGCCCTACGAGCAGTACTTC	CASSWDR~PYEQYF	TRBV7-9*03, TRBV7-9*01, TRBV7-9*04, TRBV7-9*02	TRBV7-9	TRBJ2-7*01	TRBJ2-7	TRBD1*01	TRBD1	10	13	21	23	2	1	3
3	4.30E-07	TGTGCCAGCAGTTACCCCACGGCGCAATGAGCAGTTCTTC	CASSYPT~RNEQFF	TRBV6-5*01	TRBV6-5	TRBJ2-1*01	TRBJ2-1	TRBD1*01, TRBD2*02, TRBD2*01	TRBD1, TRBD2	14	20	22	24	5	1	6
3	4.30E-07	TGTGCCAGCAGTCCGGACAGGGCCCTACGAGCAGTACTTC	CASSPDR~PYEQYF	TRBV2*01, TRBV2*02, TRBV2*03	TRBV2	TRBJ2-7*01	TRBJ2-7	TRBD1*01	TRBD1	11	14	21	23	2	1	3
3	4.30E-07	TGTGCCAGCAGTAAACAGGGGGGACTATGGCTACACCTTC	CASSKQG~DYGYTF	TRBV25-1*01	TRBV25-1	TRBJ1-2*01	TRBJ1-2	TRBD1*01	TRBD1	11	14	21	23	2	1	3
3	4.30E-07	TGTGCCAGCAGCTTGGTGTTGTCGGGGGGAGCAGTTCTTC	CASSLVL~RGEQFF	TRBV7-9*01, TRBV7-9*02	TRBV7-9	TRBJ2-1*01	TRBJ2-1	TRBD2*01	TRBD2	13	22	27	28	8	0	8
3	4.30E-07	TGTGCCAGCAGCTCCTCAGAGGGGGACAGAGCAGTTCTTC	CASSSSE~GTEQFF	TRBV5-6*01	TRBV5-6	TRBJ2-1*01	TRBJ2-1	TRBD1*01	TRBD1	12	22	27	28	9	0	9
3	4.30E-07	TGTGCCAGCAGCCCGAACAGGGGGCACTGAAGCTTTCTTT	CASSPNR~GTEAFF	TRBV7-2*04, TRBV7-2*01	TRBV7-2	TRBJ1-1*01	TRBJ1-1	TRBD1*01	TRBD1	11	16	23	24	4	0	4
3	4.30E-07	TGTGCCAGCAGCCACAACAGGGGGATACACCATATATTTT	CASSHNR~GYTIYF	TRBV7-9*03, TRBV7-9*01, TRBV7-9*04, TRBV7-9*02	TRBV7-9	TRBJ1-3*01	TRBJ1-3	TRBD1*01	TRBD1	11	16	21	22	4	0	4
3	4.30E-07	TGTGCCAGCAGCCACAACAGGGGGATACAAACTGACTTTC	CASSHNR~GYKLTF	TRBV7-9*03, TRBV7-9*01, TRBV7-9*04, TRBV7-9*02	TRBV7-9	TRBJ2-6*01	TRBJ2-6	TRBD1*01	TRBD1	11	16	23	31	4	7	11
3	4.30E-07	TGTGCCAGCAGCCAGGGGGGGGATTCAGCCCCAGCATTTT	CASSQGG~IQPQHF	TRBV2*01, TRBV2*02, TRBV2*03	TRBV2	TRBJ1-5*01	TRBJ1-5	TRBD1*01, TRBD2*01	TRBD1, TRBD2	10	12	18	24	1	5	6
3	4.30E-07	TGTGCCAGCAGCCAGACAGGGGGCCTGCGGCTACACCTTC	CASSQTG~ACGYTF	TRBV7-3*05, TRBV7-2*04, TRBV14*01, TRBV14*02, TRBV7-3*01, TRBV7-2*01	TRBV7-3, TRBV7-2, TRBV14	TRBJ1-2*01	TRBJ1-2	TRBD1*01	TRBD1	13	14	23	28	0	4	4
3	4.30E-07	TGTGCCAACGGCCCAGCTGAACACCGGGGAGCTGTTTTTT	CANGPAE~TGELFF	TRBV11-3*01, TRBV11-3*02	TRBV11-3	TRBJ2-2*01	TRBJ2-2	TRBD1*01	TRBD1	6	10	13	18	3	4	7
3	4.30E-07	TGTGCGAGTGACGGGGGGGGGGAACTATGGCTACACCTTC	CASDGGG~NYGYTF	TRBV2*01, TRBV2*02, TRBV2*03	TRBV2	TRBJ1-2*01	TRBJ1-2	TRBD2*01	TRBD2	4	11	18	22	6	3	9
3	4.30E-07	TGCGCCAGCAGGGGGGACAGGGCCCTACGAGCAGTACTTC	CASRGDR~PYEQYF	TRBV10-1*01	TRBV10-1	TRBJ2-7*01	TRBJ2-7	TRBD1*01	TRBD1	10	13	21	23	2	1	3
3	4.30E-07	TGCAGTGCTTGGACGGGACTAGGGCTACGAGCAGTACTTC	CSAWTGL~GYEQYF	TRBV20-1*06, TRBV20-1*03, TRBV20-1*01, TRBV20-1*04, TRBV20-1*05, TRBV20-1*02, TRBV20-1*07	TRBV20-1	TRBJ2-7*01	TRBJ2-7	TRBD2*02, TRBD2*01	TRBD2	8	14	21	24	5	2	7
3	4.30E-07	TGCAGTGCTCGTCCGGGACTAGGGCTACGAGCAGTACTTC	CSARPGL~GYEQYF	TRBV20-1*01, TRBV20-1*04, TRBV20-1*05, TRBV20-1*07	TRBV20-1	TRBJ2-7*01	TRBJ2-7	TRBD2*02, TRBD2*01	TRBD2	8	14	21	24	5	2	7
3	4.30E-07	TGCAGTGCTGAACCGGGACTAGGGCTACGAGCAGTACTTC	CSAEPGL~GYEQYF	TRBV20-1*06, TRBV20-1*03, TRBV20-1*01, TRBV20-1*04, TRBV20-1*05, TRBV20-1*02, TRBV20-1*07	TRBV20-1	TRBJ2-7*01	TRBJ2-7	TRBD2*02, TRBD2*01	TRBD2	8	14	21	24	5	2	7
3	4.30E-07	TGCAGTGCTAGAAGCGTGGGAGGGCTACGAGCAGTACTTC	CSARSVG~GYEQYF	TRBV20-1*01, TRBV20-1*04, TRBV20-1*05, TRBV20-1*07	TRBV20-1	TRBJ2-7*01	TRBJ2-7	TRBD2*02	TRBD2	11	17	23	24	5	0	5
3	4.30E-07	TGCAGTGCCGGTAGCGTAATGGGTCTACGAGCAGTACTTC	CSAGSVM~VYEQYF	TRBV20-1*06, TRBV20-1*03, TRBV20-1*01, TRBV20-1*04, TRBV20-1*05, TRBV20-1*02, TRBV20-1*07	TRBV20-1	TRBJ2-7*01	TRBJ2-7	TRBD2*02, TRBD2*01	TRBD2	7	11	15	24	3	8	11
3	4.30E-07	TGCAGTGCGCACGGGGGGATCGAGCAATGAGCAGTTCTTC	CSAHGGI~SNEQFF	TRBV20-1*06, TRBV20-1*03, TRBV20-1*01, TRBV20-1*04, TRBV20-1*05, TRBV20-1*02, TRBV20-1*07	TRBV20-1	TRBJ2-1*01	TRBJ2-1	TRBD2*01	TRBD2	7	11	17	24	3	6	9
3	4.30E-07	TGCAGCGTTGGGGGGGGGCCTAGACACTGAAGCTTTCTTT	CSVGGGP~DTEAFF	TRBV29-1*01	TRBV29-1	TRBJ1-1*01	TRBJ1-1	TRBD2*01	TRBD2	9	11	17	23	1	5	6
3	4.30E-07	TGTGCTGCGGTCATGCGGGGGGCGGCTGAAGCTTTCTTT	CAAVMRGAAEAFF	TRBV28*01	TRBV28	TRBJ1-1*01	TRBJ1-1	TRBD2*01	TRBD2	4	14	21	25	9	3	12
3	4.30E-07	TGTGCTATGGGGGGCCATCTGTCCGGGGAGCTGTTTTTT	CAMGGHLSGELFF	TRBV30*05, TRBV30*01	TRBV30	TRBJ2-2*01	TRBJ2-2	TRBD1*01, TRBD2*01	TRBD1, TRBD2	4	9	14	22	4	7	11
3	4.30E-07	TGTGCTAGTGGTTTGGTCTCCCACGGTGCGTGGACTTTC	CASGLVSHGAWTF	TRBV12-5*01	TRBV12-5	TRBJ2-6*01	TRBJ2-6	TRBD2*02	TRBD2	16	17	21	32	0	10	10
3	4.30E-07	TGTGCCTGGCGAAAAGCAGGGGGGACTGAAGCTTTCTTT	CAWRKAGGTEAFF	TRBV30*05, TRBV30*01	TRBV30	TRBJ1-1*01	TRBJ1-1	TRBD1*01	TRBD1	5	16	22	24	10	1	11
3	4.30E-07	TGTGCCTGGGGACAGAGGAACACCGGGGAGCTGTTTTTT	CAWGQRNTGELFF	TRBV30*05	TRBV30	TRBJ2-2*01	TRBJ2-2	TRBD1*01, TRBD2*02	TRBD1, TRBD2	11	12	14	17	0	2	2
3	4.30E-07	TGTGCCTGGATGGCAGGGTCGGCCCGGGGCTACACCTTC	CAWMAGSARGYTF	TRBV30*05, TRBV30*01	TRBV30	TRBJ1-2*01	TRBJ1-2	TRBD1*01	TRBD1	9	13	17	27	3	9	12
3	4.30E-07	TGTGCCTGGAGTTCCGGGTTTACGACTGAAGCTTTCTTT	CAWSSGFTTEAFF	TRBV30*01	TRBV30	TRBJ1-1*01	TRBJ1-1	TRBD2*02, TRBD2*01	TRBD2	11	14	17	24	2	6	8
3	4.30E-07	TGTGCCTGGAGTGTACCCTCGAACACTGAAGCTTTCTTT	CAWSVPSNTEAFF	TRBV30*01	TRBV30	TRBJ1-1*01	TRBJ1-1	TRBD2*02	TRBD2	13	15	19	20	1	0	1
3	4.30E-07	TGTGCCTGGAGTGGGGTAGCGGGCTACGAGCAGTACTTC	CAWSGVAGYEQYF	TRBV30*01	TRBV30	TRBJ2-7*01	TRBJ2-7	TRBD2*02, TRBD2*01	TRBD2	12	16	22	23	3	0	3
3	4.30E-07	TGTGCCTGGAGTATAGACTACGACAATGAGCAGTTCTTC	CAWSIDYDNEQFF	TRBV30*01	TRBV30	TRBJ2-1*01	TRBJ2-1	TRBD2*02, TRBD2*01	TRBD2	11	15	19	22	3	2	5
3	4.30E-07	TGTGCCTGGAGGGACAGGGTGGCCGGGGAGCTGTTTTTT	CAWRDRVAGELFF	TRBV30*01	TRBV30	TRBJ2-2*01	TRBJ2-2	TRBD1*01	TRBD1	10	11	18	22	0	3	3
3	4.30E-07	TGTGCCCCCCCGACAGTCTTCAACTACGAGCAGTACTTC	CAPPTVFNYEQYF	TRBV2*01, TRBV2*02, TRBV2*03	TRBV2	TRBJ2-7*01	TRBJ2-7	TRBD2*01	TRBD2	5	6	11	23	0	11	11
3	4.30E-07	TGTGCCCCCCAGGGAGTCCAGAGCGCTGAAGCTTTCTTT	CAPQGVQSAEAFF	TRBV27*01	TRBV27	TRBJ1-1*01	TRBJ1-1	TRBD1*01, TRBD2*02, TRBD2*01	TRBD1, TRBD2	5	9	13	25	3	11	14
3	4.30E-07	TGTGCCCGTAGTGTATCTCAGGACACTGAAGCTTTCTTT	CARSVSQDTEAFF	TRBV19*01, TRBV19*02	TRBV19	TRBJ1-1*01	TRBJ1-1	TRBD1*01	TRBD1	11	18	21	22	6	0	6
3	4.30E-07	TGTGCCCGTAGTATCTCCCAAGGCACTGAAGCTTTCTTT	CARSISQGTEAFF	TRBV19*01, TRBV19*02	TRBV19	TRBJ1-1*01	TRBJ1-1	TRBD2*02	TRBD2	13	14	18	23	0	4	4
3	4.30E-07	TGTGCCCGTAGTATATCTCAGGACGCTGAAGCTTTCTTT	CARSISQDAEAFF	TRBV19*01, TRBV19*02	TRBV19	TRBJ1-1*01	TRBJ1-1	TRBD1*01, TRBD2*02, TRBD2*01	TRBD1, TRBD2	14	20	23	25	5	1	6
3	4.30E-07	TGTGCCCGTAGTATAAGTCAAGGCACTGAAGCTTTCTTT	CARSISQGTEAFF	TRBV19*01, TRBV19*02	TRBV19	TRBJ1-1*01	TRBJ1-1	TRBD2*02, TRBD2*01	TRBD2	14	15	18	23	0	4	4
3	4.30E-07	TGTGCCCGCCTCCGGGACAGGGATTCACCCCTCCACTTT	CARLRDRDSPLHF	TRBV2*01, TRBV2*02, TRBV2*03	TRBV2	TRBJ1-6*01	TRBJ1-6	TRBD1*01	TRBD1	5	13	21	22	7	0	7
3	4.30E-07	TGTGCCCGCCGTCGGGACAGCAGCTATGGCTACACCTTC	CARRRDSSYGYTF	TRBV2*01, TRBV2*02, TRBV2*03	TRBV2	TRBJ1-2*01	TRBJ1-2	TRBD1*01	TRBD1	5	13	19	23	7	3	10
3	4.30E-07	TGTGCCCGCCGTGTGGCCGGGTACAATGAGCAGTTCTTC	CARRVAGYNEQFF	TRBV2*01, TRBV2*02, TRBV2*03	TRBV2	TRBJ2-1*01	TRBJ2-1	TRBD2*02, TRBD2*01	TRBD2	5	17	20	21	11	0	11
3	4.30E-07	TGTGCCCGCCGTGCAGGGTAGTCGTGCGAGCAGTACTTC	CARRAG*SCEQYF	TRBV2*01, TRBV2*03	TRBV2	TRBJ2-7*01	TRBJ2-7	TRBD1*01, TRBD2*02, TRBD2*01	TRBD1, TRBD2	5	13	17	26	7	8	15
3	4.30E-07	TGTGCCCGCCGTGGGGGGCCGTATCAGCCCCAGCATTTT	CARRGGPYQPQHF	TRBV2*01, TRBV2*02, TRBV2*03	TRBV2	TRBJ1-5*01	TRBJ1-5	TRBD1*01, TRBD2*01	TRBD1, TRBD2	5	13	18	22	7	3	10
3	4.30E-07	TGTGCCCGCCGTGAAGCGCGTTCTCAGCCCCAGCATTTT	CARREARSQPQHF	TRBV2*01, TRBV2*03	TRBV2	TRBJ1-5*01	TRBJ1-5	TRBD2*02, TRBD2*01	TRBD2	5	14	17	23	8	5	13
3	4.30E-07	TGTGCCCGCCGTGAAGCAGCAATCTATGGCTACACCTTC	CARREAAIYGYTF	TRBV2*01, TRBV2*03	TRBV2	TRBJ1-2*01	TRBJ1-2	TRBD1*01, TRBD2*02, TRBD2*01	TRBD1, TRBD2	5	16	18	23	10	4	14
3	4.30E-07	TGTGCCCGCCGCGAGCAGACTACGGGCGAGCAGTACTTC	CARREQTTGEQYF	TRBV2*01, TRBV2*02, TRBV2*03	TRBV2	TRBJ2-7*01	TRBJ2-7	TRBD2*02, TRBD2*01	TRBD2	5	17	21	26	11	4	15
3	4.30E-07	TGTGCCCGCCGGTGGGACAGGGCCGAAAAACTGTTTTTT	CARRWDRAEKLFF	TRBV2*01, TRBV2*02, TRBV2*03	TRBV2	TRBJ1-4*01	TRBJ1-4	TRBD1*01	TRBD1	5	13	21	24	7	2	9
3	4.30E-07	TGTGCCCGCCATCAGGGCGGGGGTGATACGCAGTATTTT	CARHQGGGDTQYF	TRBV2*01, TRBV2*02, TRBV2*03	TRBV2	TRBJ2-3*01	TRBJ2-3	TRBD2*01	TRBD2	5	16	22	24	10	1	11
3	4.30E-07	TGTGCCCGCCAGAAGGACAGCCTCTATGGCTACACCTTC	CARQKDSLYGYTF	TRBV2*01, TRBV2*02, TRBV2*03	TRBV2	TRBJ1-2*01	TRBJ1-2	TRBD1*01	TRBD1	5	14	19	23	8	3	11
3	4.30E-07	TGTGCCGGTAGTATATCTCGGGACACTGAAGCTTTCTTT	CAGSISRDTEAFF	TRBV19*01, TRBV19*02	TRBV19	TRBJ1-1*01	TRBJ1-1	TRBD2*02, TRBD2*01	TRBD2	14	18	21	22	3	0	3
3	4.30E-07	TGTGCCGGTAGTATATCTCAGGACACCGAAGCTTTCTTT	CAGSISQDTEAFF	TRBV19*01, TRBV19*02	TRBV19	TRBJ1-1*01	TRBJ1-1	TRBD1*01	TRBD1	14	18	21	22	3	0	3
3	4.30E-07	TGTGCCGGTAGTATAAGTCAAGACACTAAAGCTTTCTTT	CAGSISQDTKAFF	TRBV19*01, TRBV19*02	TRBV19	TRBJ1-1*01	TRBJ1-1	TRBD2*02, TRBD2*01	TRBD2	14	15	18	22	0	3	3
3	4.30E-07	TGTGCCGGTAGTATAAGCCAAGACACTGAAGCTTTCTTT	CAGSISQDTEAFF	TRBV19*01, TRBV19*02	TRBV19	TRBJ1-1*01	TRBJ1-1	TRBD1*01, TRBD2*02, TRBD2*01	TRBD1, TRBD2	14	16	18	22	1	3	4
3	4.30E-07	TGTGCCGGTAGGATATCTCAGGACACTGAAGCTTTCTTT	CAGRISQDTEAFF	TRBV19*01, TRBV19*02	TRBV19	TRBJ1-1*01	TRBJ1-1	TRBD1*01	TRBD1	10	18	21	22	7	0	7
3	4.30E-07	TGTGCCGGTAGGATAAGTCAAGACACTGAAGCTTTCTTT	CAGRISQDTEAFF	TRBV19*01, TRBV19*02	TRBV19	TRBJ1-1*01	TRBJ1-1	TRBD2*02, TRBD2*01	TRBD2	10	15	18	22	4	3	7
3	4.30E-07	TGTGCCGGCAGCCCAACAGGGGGCACTGAGGCTTTCTTT	CAGSPTGGTEAFF	TRBV7-2*04, TRBV7-2*01	TRBV7-2	TRBJ1-1*01	TRBJ1-1	TRBD1*01	TRBD1	11	15	22	23	3	0	3
3	4.30E-07	TGTGCCATCAGTGCCCCTCTAGCTTCCGAGCAGTACTTC	CAISAPLASEQYF	TRBV10-3*01, TRBV10-3*02	TRBV10-3	TRBJ2-7*01	TRBJ2-7	TRBD1*01, TRBD2*02, TRBD2*01	TRBD1, TRBD2	12	13	17	26	0	8	8
3	4.30E-07	TGTGCCATCAGTGATGTCAGCGGGTACGAGCAGTACTTC	CAISDVSGYEQYF	TRBV10-3*01, TRBV10-3*02	TRBV10-3	TRBJ2-7*01	TRBJ2-7	TRBD2*02, TRBD2*01	TRBD2	13	18	23	24	4	0	4
3	4.30E-07	TGTGCCATCAGCGCCGGGACAGCCTATGGCTACGCCTTC	CAISAGTAYGYAF	TRBV10-3*01, TRBV10-3*02	TRBV10-3	TRBJ1-2*01	TRBJ1-2	TRBD1*01	TRBD1	10	15	21	23	4	1	5
3	4.30E-07	TGTGCCACCACGGGATTGGAATACAATGAGCAGTTCTTC	CATTGLEYNEQFF	TRBV24-1*01	TRBV24-1	TRBJ2-1*01	TRBJ2-1	TRBD2*02	TRBD2	9	10	14	21	0	6	6
3	4.30E-07	TGTGCCACCAGTGCTCCCGGGACAGATGGCTACACCTTC	CATSAPGTDGYTF	TRBV24-1*01	TRBV24-1	TRBJ1-2*01	TRBJ1-2	TRBD1*01	TRBD1	12	18	24	25	5	0	5
3	4.30E-07	TGTGCCACCAGCAGTGTGTTAGCGGATTAGCAGTTCTTC	CATSSVLAD*QFF	TRBV15*02	TRBV15	TRBJ2-1*01	TRBJ2-1	TRBD2*02, TRBD2*01	TRBD2	11	19	24	28	7	3	10
3	4.30E-07	TGTGCCAGTGCAAGGACAGGGCCCTACGAGCAGTACTTC	CASARTGPYEQYF	TRBV19*01, TRBV19*03, TRBV19*02	TRBV19	TRBJ2-7*01	TRBJ2-7	TRBD1*01	TRBD1	8	13	20	22	4	1	5
3	4.30E-07	TGTGCCAGTGGTACCTCCCAAGACACTGAAGCTTTCTTT	CASGTSQDTEAFF	TRBV19*01, TRBV19*03, TRBV19*02	TRBV19	TRBJ1-1*01	TRBJ1-1	TRBD2*02	TRBD2	12	13	18	22	0	3	3
3	4.30E-07	TGTGCCAGTGGGATATCTCAGGACACTGAAGCTTTCTTT	CASGISQDTEAFF	TRBV19*01, TRBV19*02	TRBV19	TRBJ1-1*01	TRBJ1-1	TRBD1*01, TRBD2*02, TRBD2*01	TRBD1, TRBD2	8	18	21	22	9	0	9
3	4.30E-07	TGTGCCAGTACTAAGGGGGTTGGAGAGACCCAGTACTTC	CASTKGVGETQYF	TRBV7-6*01, TRBV7-6*02	TRBV7-6	TRBJ2-5*01	TRBJ2-5	TRBD1*01	TRBD1	7	13	18	23	5	4	9
3	4.30E-07	TGTGCCAGTACTAAGGGGGTCGTGGATGGCTACACCTTC	CASTKGVVDGYTF	TRBV7-6*01, TRBV7-6*02	TRBV7-6	TRBJ1-2*01	TRBJ1-2	TRBD1*01	TRBD1	7	13	18	25	5	6	11
3	4.30E-07	TGTGCCAGTAGTGCAAGTCAAGACACTGAAGCTTTCTTT	CASSASQDTEAFF	TRBV19*01, TRBV19*03, TRBV19*02	TRBV19	TRBJ1-1*01	TRBJ1-1	TRBD2*02, TRBD2*01	TRBD2	11	15	18	22	3	3	6
3	4.30E-07	TGTGCCAGTAGTATCTCCCGAGACACTGAAGCCTTCTTT	CASSISRDTEAFF	TRBV19*01, TRBV19*02	TRBV19	TRBJ1-1*01	TRBJ1-1	TRBD2*02	TRBD2	13	14	19	22	0	2	2
3	4.30E-07	TGTGCCAGTAGTATCTCCCAGGACACTGAGGCTTTCTTT	CASSISQDTEAFF	TRBV19*01, TRBV19*02	TRBV19	TRBJ1-1*01	TRBJ1-1	TRBD2*02	TRBD2	13	14	18	22	0	3	3
3	4.30E-07	TGTGCCAGTAGTATCTCCCAGGACACTGAATCTTTCTTT	CASSISQDTESFF	TRBV19*01, TRBV19*02	TRBV19	TRBJ1-1*01	TRBJ1-1	TRBD1*01	TRBD1	13	14	18	22	0	3	3
3	4.30E-07	TGTGCCAGTAGTATCTCCCAAGGCACTGGAGCTTTCTTT	CASSISQGTGAFF	TRBV19*01, TRBV19*02	TRBV19	TRBJ1-1*01	TRBJ1-1	TRBD2*02	TRBD2	13	14	18	23	0	4	4
3	4.30E-07	TGTGCCAGTAGTATCTCCCAAGGCACTGAAGCTCTCTTT	CASSISQGTEALF	TRBV19*01, TRBV19*02	TRBV19	TRBJ1-1*01	TRBJ1-1	TRBD2*02	TRBD2	13	14	18	23	0	4	4
3	4.30E-07	TGTGCCAGTAGTATCTCCCAAGGCACTGAAGCCTTCTTT	CASSISQGTEAFF	TRBV19*01, TRBV19*02	TRBV19	TRBJ1-1*01	TRBJ1-1	TRBD2*02	TRBD2	13	14	18	23	0	4	4
3	4.30E-07	TGTGCCAGTAGTATCTCCCAAGACGCTGGAGCTTTCTTT	CASSISQDAGAFF	TRBV19*01, TRBV19*02	TRBV19	TRBJ1-1*01	TRBJ1-1	TRBD2*02	TRBD2	13	14	18	25	0	6	6
3	4.30E-07	TGTGCCAGTAGTATCTCCCAAGACACTGGAGCTTTCTTC	CASSISQDTGAFF	TRBV19*01, TRBV19*02	TRBV19	TRBJ2-1*01	TRBJ2-1	TRBD2*02	TRBD2	13	14	18	33	0	14	14
3	4.30E-07	TGTGCCAGTAGTATCTCCCAAGACACTGAAGTTCTCTTT	CASSISQDTEVLF	TRBV19*01, TRBV19*02	TRBV19	TRBJ1-1*01	TRBJ1-1	TRBD2*02	TRBD2	13	14	18	34	0	15	15
3	4.30E-07	TGTGCCAGTAGTATCTCCCAAGACACTGAAGCGGTCTTT	CASSISQDTEAVF	TRBV19*01, TRBV19*02	TRBV19	TRBJ1-1*01	TRBJ1-1	TRBD2*02, TRBD2*01	TRBD2	13	29	33	34	15	0	15
3	4.30E-07	TGTGCCAGTAGTATCTCCCAAGACACTGAAGAGTTCTTT	CASSISQDTEEFF	TRBV19*01, TRBV19*02	TRBV19	TRBJ1-1*01	TRBJ1-1	TRBD2*02	TRBD2	13	14	18	33	0	14	14
3	4.30E-07	TGTGCCAGTAGTATCTCCCAAGAAACTGAATCTTTCTTT	CASSISQETESFF	TRBV19*01, TRBV19*02	TRBV19	TRBJ1-1*01	TRBJ1-1	TRBD2*02	TRBD2	13	14	18	24	0	5	5
3	4.30E-07	TGTGCCAGTAGTATCTCCCAAGAAACTGAAGCCTTCTTT	CASSISQETEAFF	TRBV19*01, TRBV19*02	TRBV19	TRBJ1-1*01	TRBJ1-1	TRBD2*02	TRBD2	13	14	18	24	0	5	5
3	4.30E-07	TGTGCCAGTAGTATCTCCCAAGAAAATGAAGCTTTCTTT	CASSISQENEAFF	TRBV19*01, TRBV19*02	TRBV19	TRBJ1-1*01	TRBJ1-1	TRBD2*02	TRBD2	13	14	18	26	0	7	7
3	4.30E-07	TGTGCCAGTAGTATCCCCCAGGACACTGAAGCTTTCTTT	CASSIPQDTEAFF	TRBV19*01, TRBV19*02	TRBV19	TRBJ1-1*01	TRBJ1-1	TRBD1*01, TRBD2*01	TRBD1, TRBD2	7	14	18	22	6	3	9
3	4.30E-07	TGTGCCAGTAGTATCCCCCAAGACACTGAGGCTTTCTTT	CASSIPQDTEAFF	TRBV19*01, TRBV19*02	TRBV19	TRBJ1-1*01	TRBJ1-1	TRBD1*01, TRBD2*01	TRBD1, TRBD2	13	14	18	22	0	3	3
3	4.30E-07	TGTGCCAGTAGTATCGGCCAAGACACTGAAGCTTTCTTT	CASSIGQDTEAFF	TRBV19*01, TRBV19*02	TRBV19	TRBJ1-1*01	TRBJ1-1	TRBD1*01, TRBD2*02, TRBD2*01	TRBD1, TRBD2	13	15	17	22	1	4	5
3	4.30E-07	TGTGCCAGTAGTATGTCTCAGGACACTGAAGCTTTCTTC	CASSMSQDTEAFF	TRBV19*01, TRBV19*02	TRBV19	TRBJ2-1*01	TRBJ2-1	TRBD1*01	TRBD1	13	20	24	33	6	8	14
3	4.30E-07	TGTGCCAGTAGTATATCTCAGGATACTGAAGCCTTCTTT	CASSISQDTEAFF	TRBV19*01, TRBV19*02	TRBV19	TRBJ1-1*01	TRBJ1-1	TRBD1*01	TRBD1	14	18	21	24	3	2	5
3	4.30E-07	TGTGCCAGTAGTATATCTCAGGACGCTGAGGCTTTCTTT	CASSISQDAEAFF	TRBV19*01, TRBV19*02	TRBV19	TRBJ1-1*01	TRBJ1-1	TRBD1*01, TRBD2*02, TRBD2*01	TRBD1, TRBD2	14	20	23	25	5	1	6
3	4.30E-07	TGTGCCAGTAGTATATCTCAGGACACTGGAGCTTTTTTT	CASSISQDTGAFF	TRBV19*01, TRBV19*02	TRBV19	TRBJ2-2*01	TRBJ2-2	TRBD1*01	TRBD1	14	20	24	33	5	8	13
3	4.30E-07	TGTGCCAGTAGTATATCTCAGGACACTGAGGCCTTCTTT	CASSISQDTEAFF	TRBV19*01, TRBV19*02	TRBV19	TRBJ1-1*01	TRBJ1-1	TRBD1*01	TRBD1	14	20	24	33	5	8	13
3	4.30E-07	TGTGCCAGTAGTATATCTCAGGACACCGAAGCCTTCTTT	CASSISQDTEAFF	TRBV19*01, TRBV19*02	TRBV19	TRBJ1-1*01	TRBJ1-1	TRBD1*01	TRBD1	14	20	24	27	5	2	7
3	4.30E-07	TGTGCCAGTAGTATATCTCAGGACACGGAAGCTGTCTTT	CASSISQDTEAVF	TRBV19*01, TRBV19*02	TRBV19	TRBJ1-1*01	TRBJ1-1	TRBD1*01	TRBD1	14	20	24	27	5	2	7
3	4.30E-07	TGTGCCAGTAGTATATCTCAGGAAACTGAATCTTTCTTT	CASSISQETESFF	TRBV19*01, TRBV19*02	TRBV19	TRBJ1-1*01	TRBJ1-1	TRBD1*01	TRBD1	14	18	21	24	3	2	5
3	4.30E-07	TGTGCCAGTAGTATATCCCAGGACACTGAAGCTTTCTTC	CASSISQDTEAFF	TRBV19*01, TRBV19*02	TRBV19	TRBJ2-1*01	TRBJ2-1	TRBD1*01	TRBD1	14	20	24	33	5	8	13
3	4.30E-07	TGTGCCAGTAGTATACCTCAGGGCACTGAAGCTTTCTTT	CASSIPQGTEAFF	TRBV19*01, TRBV19*02	TRBV19	TRBJ1-1*01	TRBJ1-1	TRBD1*01	TRBD1	14	18	22	23	3	0	3
3	4.30E-07	TGTGCCAGTAGTATACCCCAGGACACTGAAGCTTTCTTT	CASSIPQDTEAFF	TRBV5-6*01	TRBV5-6	TRBJ1-1*01	TRBJ1-1	TRBD1*01, TRBD2*01	TRBD1, TRBD2	7	18	21	22	10	0	10
3	4.30E-07	TGTGCCAGTAGTATAAGTCGAGACACTGAGGCTTTCTTT	CASSISRDTEAFF	TRBV19*01, TRBV19*02	TRBV19	TRBJ1-1*01	TRBJ1-1	TRBD2*02, TRBD2*01	TRBD2	14	15	18	22	0	3	3
3	4.30E-07	TGTGCCAGTAGTATAAGTCACGACCCTGACGCTTTCTTT	CASSISHDPDAFF	TRBV19*01, TRBV19*02	TRBV19	TRBJ1-1*01	TRBJ1-1	TRBD2*02, TRBD2*01	TRBD2	14	15	18	25	0	6	6
3	4.30E-07	TGTGCCAGTAGTATAAGTCAGGGCACTGAAGCTTTCTTT	CASSISQGTEAFF	TRBV19*01, TRBV19*02	TRBV19	TRBJ1-1*01	TRBJ1-1	TRBD1*01	TRBD1	14	18	22	23	3	0	3
3	4.30E-07	TGTGCCAGTAGTATAAGTCAGGACACTGAAGTTTTCTTT	CASSISQDTEVFF	TRBV19*01, TRBV19*02	TRBV19	TRBJ1-1*01	TRBJ1-1	TRBD1*01, TRBD2*02, TRBD2*01	TRBD1, TRBD2	14	18	21	22	3	0	3
3	4.30E-07	TGTGCCAGTAGTATAAGTCAGAACACTGAAGCTTTCTTT	CASSISQNTEAFF	TRBV19*01, TRBV19*02	TRBV19	TRBJ1-1*01	TRBJ1-1	TRBD2*02, TRBD2*01	TRBD2	14	15	18	20	0	1	1
3	4.30E-07	TGTGCCAGTAGTATAAGTCAAGGCACTGAAGCGTTCTTT	CASSISQGTEAFF	TRBV19*01, TRBV19*02	TRBV19	TRBJ1-1*01	TRBJ1-1	TRBD2*02	TRBD2	14	15	18	23	0	4	4
3	4.30E-07	TGTGCCAGTAGTATAAGTCAAGACGCTGAAGCTCTCTTT	CASSISQDAEALF	TRBV19*01, TRBV19*02	TRBV19	TRBJ1-1*01	TRBJ1-1	TRBD2*02, TRBD2*01	TRBD2	14	15	18	25	0	6	6
3	4.30E-07	TGTGCCAGTAGTATAAGTCAAGACACTGAGGCTCTCTTT	CASSISQDTEALF	TRBV19*01, TRBV19*02	TRBV19	TRBJ1-1*01	TRBJ1-1	TRBD1*01, TRBD2*02, TRBD2*01	TRBD1, TRBD2	14	21	24	30	6	5	11
3	4.30E-07	TGTGCCAGTAGTATAAGTCAAGACACTGAAGAGTTCTTT	CASSISQDTEEFF	TRBV19*01, TRBV19*02	TRBV19	TRBJ1-1*01	TRBJ1-1	TRBD1*01, TRBD2*02, TRBD2*01	TRBD1, TRBD2	14	21	24	33	6	8	14
3	4.30E-07	TGTGCCAGTAGTATAAGCCATGACACTGAAGCTTTCTTT	CASSISHDTEAFF	TRBV19*01, TRBV19*02	TRBV19	TRBJ1-1*01	TRBJ1-1	TRBD1*01, TRBD2*02, TRBD2*01	TRBD1, TRBD2	14	16	18	22	1	3	4
3	4.30E-07	TGTGCCAGTAGTATAAGCCAAGGCACTGAAGCTTTCTTT	CASSISQGTEAFF	TRBV19*01, TRBV19*02	TRBV19	TRBJ1-1*01	TRBJ1-1	TRBD1*01, TRBD2*02, TRBD2*01	TRBD1, TRBD2	14	20	22	23	5	0	5
3	4.30E-07	TGTGCCAGTAGTACCTCCCGAGACACTGAAGCTTTCTTT	CASSTSRDTEAFF	TRBV19*01, TRBV19*03, TRBV19*02	TRBV19	TRBJ1-1*01	TRBJ1-1	TRBD2*02	TRBD2	12	13	19	22	0	2	2
3	4.30E-07	TGTGCCAGTAGTACCTCCCAGGACACTGAAGCTTTCTTT	CASSTSQDTEAFF	TRBV19*01, TRBV19*02	TRBV19	TRBJ1-1*01	TRBJ1-1	TRBD2*02	TRBD2	12	13	18	22	0	3	3
3	4.30E-07	TGTGCCAGTAGTACCTCCCAAGACACTGAAGCTCTCTTT	CASSTSQDTEALF	TRBV19*01, TRBV19*03, TRBV19*02	TRBV19	TRBJ1-1*01	TRBJ1-1	TRBD2*02	TRBD2	11	13	18	22	1	3	4
3	4.30E-07	TGTGCCAGTAGTACCTCCCAAGACACCGAAGCTTTCTTT	CASSTSQDTEAFF	TRBV19*01, TRBV19*03, TRBV19*02	TRBV19	TRBJ1-1*01	TRBJ1-1	TRBD2*02	TRBD2	12	13	18	22	0	3	3
3	4.30E-07	TGTGCCAGTAGCACATCTCAGGACACTGAAGCTTTCTTT	CASSTSQDTEAFF	TRBV19*01, TRBV19*03, TRBV19*02	TRBV19	TRBJ1-1*01	TRBJ1-1	TRBD1*01	TRBD1	11	18	21	22	6	0	6
3	4.30E-07	TGTGCCAGTAGGATCTCCCAGGACACTGAAGCTTTCTTT	CASRISQDTEAFF	TRBV19*01, TRBV19*03, TRBV19*02	TRBV19	TRBJ1-1*01	TRBJ1-1	TRBD2*02	TRBD2	10	14	18	22	3	3	6
3	4.30E-07	TGTGCCAGTAGGATCTCCCAAGACACTGAGGCTTTCTTT	CASRISQDTEAFF	TRBV19*01, TRBV19*03, TRBV19*02	TRBV19	TRBJ1-1*01	TRBJ1-1	TRBD2*02	TRBD2	10	14	18	22	3	3	6
3	4.30E-07	TGTGCCAGTAGGATCCCCCAAGACACTGAAGCTTTCTTT	CASRIPQDTEAFF	TRBV19*01, TRBV19*03, TRBV19*02	TRBV19	TRBJ1-1*01	TRBJ1-1	TRBD1*01, TRBD2*01	TRBD1, TRBD2	10	14	18	22	3	3	6
3	4.30E-07	TGTGCCAGTAGGATGAGTCAAGACACTGAAGCTTTCTTT	CASRMSQDTEAFF	TRBV19*01, TRBV19*03, TRBV19*02	TRBV19	TRBJ1-1*01	TRBJ1-1	TRBD2*02, TRBD2*01	TRBD2	10	15	18	22	4	3	7
3	4.30E-07	TGTGCCAGTAGGATATCTCAGGACACTGGAGCTTTCTTT	CASRISQDTGAFF	TRBV19*01, TRBV19*02	TRBV19	TRBJ1-1*01	TRBJ1-1	TRBD1*01	TRBD1	14	18	21	22	3	0	3
3	4.30E-07	TGTGCCAGTAGGATATCTCAGGACACCGAAGCTTTCTTT	CASRISQDTEAFF	TRBV19*01, TRBV19*02	TRBV19	TRBJ1-1*01	TRBJ1-1	TRBD1*01	TRBD1	14	18	21	22	3	0	3
3	4.30E-07	TGTGCCAGTAGGATAGCTCAGGACACTGAAGCTTTCTTT	CASRIAQDTEAFF	TRBV19*01, TRBV19*02	TRBV19	TRBJ1-1*01	TRBJ1-1	TRBD1*01	TRBD1	7	18	21	22	10	0	10
3	4.30E-07	TGTGCCAGTAGGATAAGTCAAGACACTGAGGCTTTCTTT	CASRISQDTEAFF	TRBV19*01, TRBV19*02	TRBV19	TRBJ1-1*01	TRBJ1-1	TRBD2*02, TRBD2*01	TRBD2	14	15	18	22	0	3	3
3	4.30E-07	TGTGCCAGTAGGATAAGTCAAGACACCGAAGCTTTCTTT	CASRISQDTEAFF	TRBV19*01, TRBV19*02	TRBV19	TRBJ1-1*01	TRBJ1-1	TRBD2*02, TRBD2*01	TRBD2	14	15	18	22	0	3	3
3	4.30E-07	TGTGCCAGTAGGACAAGTCAAGACACTGAAGCTTTCTTT	CASRTSQDTEAFF	TRBV19*01, TRBV19*02	TRBV19	TRBJ1-1*01	TRBJ1-1	TRBD1*01, TRBD2*02, TRBD2*01	TRBD1, TRBD2	10	11	14	22	0	7	7
3	4.30E-07	TGTGCCAGTAATATAAGTCAAGACACTGGAGCTTTCTTT	CASNISQDTGAFF	TRBV19*01, TRBV19*02	TRBV19	TRBJ1-1*01	TRBJ1-1	TRBD2*02, TRBD2*01	TRBD2	14	15	18	22	0	3	3
3	4.30E-07	TGTGCCAGCTCTCGGGACGGAAATGAAAAACTGTTTTTT	CASSRDGNEKLFF	TRBV18*01	TRBV18	TRBJ1-4*01	TRBJ1-4	TRBD1*01, TRBD2*02, TRBD2*01	TRBD1, TRBD2	10	13	17	21	2	3	5
3	4.30E-07	TGTGCCAGCTCCGACAGAGACACATATGGCTACACCTTC	CASSDRDTYGYTF	TRBV18*01	TRBV18	TRBJ1-2*01	TRBJ1-2	TRBD1*01	TRBD1	10	12	16	24	1	7	8
3	4.30E-07	TGTGCCAGCTCGATCGGCAGGGACTATGGCTACACCTTC	CASSIGRDYGYTF	TRBV18*01	TRBV18	TRBJ1-2*01	TRBJ1-2	TRBD1*01	TRBD1	10	17	21	22	6	0	6
3	4.30E-07	TGTGCCAGCTCACTACTAGCGAGCTACGAGCAGTACTTC	CASSLLASYEQYF	TRBV18*01	TRBV18	TRBJ2-7*01	TRBJ2-7	TRBD2*02, TRBD2*01	TRBD2	12	14	20	23	1	2	3
3	4.30E-07	TGTGCCAGCTCACCTCCGGGCAATCAGCCCCAGCATTTT	CASSPPGNQPQHF	TRBV18*01	TRBV18	TRBJ1-5*01	TRBJ1-5	TRBD2*02	TRBD2	13	14	16	19	0	2	2
3	4.30E-07	TGTGCCAGCTCACCCGGGACAGGGAGTGAAGCTTTCTTT	CASSPGTGSEAFF	TRBV18*01	TRBV18	TRBJ1-1*01	TRBJ1-1	TRBD1*01	TRBD1	13	15	23	26	1	2	3
3	4.30E-07	TGTGCCAGCTCACCCGGAAGCCAAGAGACCCAGTACTTC	CASSPGSQETQYF	TRBV18*01	TRBV18	TRBJ2-5*01	TRBJ2-5	TRBD2*02, TRBD2*01	TRBD2	13	15	17	20	1	2	3
3	4.30E-07	TGTGCCAGCTCACCCAGGGTGGACAATGAGCAGTTCTTC	CASSPRVDNEQFF	TRBV18*01	TRBV18	TRBJ2-1*01	TRBJ2-1	TRBD1*01	TRBD1	8	14	18	22	5	3	8
3	4.30E-07	TGTGCCAGCTCACCGGACCAAGGAGAAAAACTGTTTTTT	CASSPDQGEKLFF	TRBV18*01	TRBV18	TRBJ1-4*01	TRBJ1-4	TRBD1*01, TRBD2*02, TRBD2*01	TRBD1, TRBD2	8	14	17	24	5	6	11
3	4.30E-07	TGTGCCAGCTCACCGGACAGGGACAATGAGCAGTTCTTC	CASSPDRDNEQFF	TRBV18*01	TRBV18	TRBJ2-1*01	TRBJ2-1	TRBD1*01	TRBD1	13	14	21	22	0	0	0
3	4.30E-07	TGTGCCAGCTCACCACTCGAACATCCCGAAGCTTTCTTT	CASSPLEHPEAFF	TRBV18*01	TRBV18	TRBJ1-1*01	TRBJ1-1	TRBD1*01, TRBD2*02, TRBD2*01	TRBD1, TRBD2	15	23	26	27	7	0	7
3	4.30E-07	TGTGCCAGCTCACCACTGGGGGACAATGAGCAGTTCTTC	CASSPLGDNEQFF	TRBV18*01	TRBV18	TRBJ2-1*01	TRBJ2-1	TRBD1*01, TRBD2*01	TRBD1, TRBD2	15	17	21	22	1	0	1
3	4.30E-07	TGTGCCAGCTCACCACTACGTGAGCAGACCCAGTACTTC	CASSPLREQTQYF	TRBV18*01	TRBV18	TRBJ2-5*01	TRBJ2-5	TRBD2*02, TRBD2*01	TRBD2	15	22	24	25	6	0	6
3	4.30E-07	TGTGCCAGCTCACCACCGGTAGGCGAGACCCAGTACTTC	CASSPPVGETQYF	TRBV18*01	TRBV18	TRBJ2-5*01	TRBJ2-5	TRBD1*01, TRBD2*02, TRBD2*01	TRBD1, TRBD2	16	20	22	24	3	1	4
3	4.30E-07	TGTGCCAGCTCACCAGGACAGGTCACTGAAGCTTTCTTT	CASSPGQVTEAFF	TRBV18*01	TRBV18	TRBJ1-1*01	TRBJ1-1	TRBD1*01	TRBD1	14	15	21	23	0	1	1
3	4.30E-07	TGTGCCAGCTCACCAACAAGGAACACTGAAGCTTTCTTT	CASSPTRNTEAFF	TRBV7-9*03, TRBV12-4*01, TRBV18*01, TRBV7-9*01, TRBV7-9*04, TRBV7-9*02, TRBV12-3*01	TRBV7-9, TRBV12-4, TRBV18, TRBV12-3	TRBJ1-1*01	TRBJ1-1	TRBD1*01	TRBD1	8	15	17	20	6	2	8
3	4.30E-07	TGTGCCAGCTCACGGTCAGGGGACGGGGAGCTGTTTTTT	CASSRSGDGELFF	TRBV18*01	TRBV18	TRBJ2-2*01	TRBJ2-2	TRBD1*01	TRBD1	12	16	21	23	3	1	4
3	4.30E-07	TGTGCCAGCTCACGGGGGGCTCGGGTGACCCAGTACTTC	CASSRGARVTQYF	TRBV18*01	TRBV18	TRBJ2-5*01	TRBJ2-5	TRBD1*01, TRBD2*01	TRBD1, TRBD2	12	14	19	26	1	6	7
3	4.30E-07	TGTGCCAGCTCACAAACAGCGGTGCTTGAAGCTTTCTTT	CASSQTAVLEAFF	TRBV18*01	TRBV18	TRBJ1-1*01	TRBJ1-1	TRBD2*02, TRBD2*01	TRBD2	12	17	21	26	4	4	8
3	4.30E-07	TGTGCCAGCTCAACCACAGGGGGCACTGAAGCTTTCTTT	CASSTTGGTEAFF	TRBV9*02, TRBV18*01, TRBV19*01, TRBV9*01, TRBV9*03, TRBV19*03, TRBV19*02	TRBV9, TRBV18, TRBV19	TRBJ1-1*01	TRBJ1-1	TRBD1*01	TRBD1	11	15	22	23	3	0	3
3	4.30E-07	TGTGCCAGCCTTAGTCGGGGCACCGGGGAGCTGTTTTTT	CASLSRGTGELFF	TRBV28*01	TRBV28	TRBJ2-2*01	TRBJ2-2	TRBD2*02, TRBD2*01	TRBD2	8	11	15	20	2	4	6
3	4.30E-07	TGTGCCAGCCGCCTTGGAATGAACACTGAAGCTTTCTTT	CASRLGMNTEAFF	TRBV18*01	TRBV18	TRBJ1-1*01	TRBJ1-1	TRBD1*01, TRBD2*02, TRBD2*01	TRBD1, TRBD2	8	15	17	19	6	1	7
3	4.30E-07	TGTGCCAGCGCTAAGGCCGACGATTCGGGGCAGTTCTTC	CASAKADDSGQFF	TRBV28*01	TRBV28	TRBJ2-1*01	TRBJ2-1	TRBD2*02, TRBD2*01	TRBD2	8	25	28	29	16	0	16
3	4.30E-07	TGTGCCAGCGCCCATCGGGACACCGGGGAGCTGTTTTTT	CASAHRDTGELFF	TRBV6-1*01	TRBV6-1	TRBJ2-2*01	TRBJ2-2	TRBD1*01, TRBD2*02, TRBD2*01	TRBD1, TRBD2	8	9	12	19	0	6	6
3	4.30E-07	TGTGCCAGCGCCGGGACACAACTAATTGAAGCTTTCTTT	CASAGTQLIEAFF	TRBV7-9*03, TRBV7-9*01, TRBV7-9*04, TRBV7-9*02	TRBV7-9	TRBJ1-1*01	TRBJ1-1	TRBD1*01	TRBD1	8	12	17	26	3	8	11
3	4.30E-07	TGTGCCAGCATGGGACAGGGGGCCCACGAGCAGTACTTC	CASMGQGAHEQYF	TRBV28*01	TRBV28	TRBJ2-7*01	TRBJ2-7	TRBD1*01	TRBD1	9	11	22	25	1	2	3
3	4.30E-07	TGTGCCAGCACTCAGGGCCCGGATGATACGCAGTATTTT	CASTQGPDDTQYF	TRBV6-1*01	TRBV6-1	TRBJ2-3*01	TRBJ2-3	TRBD1*01	TRBD1	9	12	16	24	2	7	9
3	4.30E-07	TGTGCCAGCACCTTGGGGGCCCACGGGGAGCTGTTTTTT	CASTLGAHGELFF	TRBV27*01	TRBV27	TRBJ2-2*01	TRBJ2-2	TRBD1*01	TRBD1	9	14	19	23	4	3	7
3	4.30E-07	TGTGCCAGCAGTTTTACTCACACAGATACGCAGTATTTT	CASSFTHTDTQYF	TRBV27*01	TRBV27	TRBJ2-3*01	TRBJ2-3	TRBD2*02, TRBD2*01	TRBD2	13	15	17	20	1	2	3
3	4.30E-07	TGTGCCAGCAGTTTCTCCGGACAGCGTGAAGCTTTCTTT	CASSFSGQREAFF	TRBV28*01	TRBV28	TRBJ1-1*01	TRBJ1-1	TRBD1*01	TRBD1	13	18	23	26	4	2	6
3	4.30E-07	TGTGCCAGCAGTTTATCGTCGGGAGATACGCAGTATTTT	CASSLSSGDTQYF	TRBV28*01	TRBV28	TRBJ2-3*01	TRBJ2-3	TRBD2*02, TRBD2*01	TRBD2	15	19	22	23	3	0	3
3	4.30E-07	TGTGCCAGCAGTTTACAGGGGACAGATACGCAGTATTTT	CASSLQGTDTQYF	TRBV27*01	TRBV27	TRBJ2-3*01	TRBJ2-3	TRBD1*01	TRBD1	14	15	20	21	0	0	0
3	4.30E-07	TGTGCCAGCAGTTTAGGGGACAATCAGCCCCAGCATTTT	CASSLGDNQPQHF	TRBV12-4*01, TRBV12-3*01	TRBV12-4, TRBV12-3	TRBJ1-5*01	TRBJ1-5	TRBD1*01, TRBD2*02, TRBD2*01	TRBD1, TRBD2	15	16	19	20	0	0	0
3	4.30E-07	TGTGCCAGCAGTTTAAATTCCTACAATGAGCAGTTCTTC	CASSLNSYNEQFF	TRBV27*01, TRBV24-1*01, TRBV7-2*04, TRBV7-2*01	TRBV27, TRBV24-1, TRBV7-2	TRBJ2-1*01	TRBJ2-1			14	-1	-1	18	-1	-1	3
3	4.30E-07	TGTGCCAGCAGTTGGGGACAGGGCTACGAGCAGTACTTC	CASSWGQGYEQYF	TRBV2*01, TRBV2*02, TRBV2*03	TRBV2	TRBJ2-7*01	TRBJ2-7	TRBD1*01	TRBD1	11	14	22	23	2	0	2
3	4.30E-07	TGTGCCAGCAGTTACTCCCAGGACCTCGGCTACACCTTC	CASSYSQDLGYTF	TRBV6-3*01, TRBV6-2*01	TRBV6-3, TRBV6-2	TRBJ1-2*01	TRBJ1-2	TRBD1*01, TRBD2*02, TRBD2*01	TRBD1, TRBD2	16	20	23	27	3	3	6
3	4.30E-07	TGTGCCAGCAGTTACTCGAACACCGGGGAGCTGTTTTTT	CASSYSNTGELFF	TRBV6-5*01	TRBV6-5	TRBJ2-2*01	TRBJ2-2			16	-1	-1	17	-1	-1	0
3	4.30E-07	TGTGCCAGCAGTTACCAAGGGGGTACTGAAGCTTTCTTT	CASSYQGGTEAFF	TRBV6-5*01, TRBV6-6*01, TRBV6-6*04	TRBV6-6, TRBV6-5	TRBJ1-1*01	TRBJ1-1	TRBD1*01	TRBD1	14	17	22	24	2	1	3
3	4.30E-07	TGTGCCAGCAGTGTTACAGAGTACAATGAGCAGTTCTTC	CASSVTEYNEQFF	TRBV6-4*02, TRBV6-4*01	TRBV6-4	TRBJ2-1*01	TRBJ2-1	TRBD1*01	TRBD1	12	15	18	21	2	2	4
3	4.30E-07	TGTGCCAGCAGTGGGGAGGGAGTCGGGGAGCTGTTTTTT	CASSGEGVGELFF	TRBV27*01	TRBV27	TRBJ2-2*01	TRBJ2-2	TRBD2*02	TRBD2	11	13	19	23	1	3	4
3	4.30E-07	TGTGCCAGCAGTGGGACAGGGCCCTACGAGCAGTACTTC	CASSGTGPYEQYF	TRBV5-4*01, TRBV5-4*03, TRBV28*01, TRBV5-4*04, TRBV6-1*01	TRBV5-4, TRBV28, TRBV6-1	TRBJ2-7*01	TRBJ2-7	TRBD1*01	TRBD1	12	13	20	22	0	1	1
3	4.30E-07	TGTGCCAGCAGTATCTCCCAAGACACTGAGGCTTTCTTT	CASSISQDTEAFF	TRBV19*01, TRBV19*02	TRBV19	TRBJ1-1*01	TRBJ1-1	TRBD2*02	TRBD2	13	14	18	22	0	3	3
3	4.30E-07	TGTGCCAGCAGCTTGGTAGCCAACAATGAGCAGTTCTTC	CASSLVANNEQFF	TRBV5-4*01	TRBV5-4	TRBJ2-1*01	TRBJ2-1	TRBD2*02, TRBD2*01	TRBD2	15	16	19	22	0	2	2
3	4.30E-07	TGTGCCAGCAGCTTGGGGTTGTCGGGTGAGCAGTTCTTC	CASSLGLSGEQFF	TRBV7-9*01, TRBV7-9*02	TRBV7-9	TRBJ2-1*01	TRBJ2-1	TRBD1*01, TRBD2*02, TRBD2*01	TRBD1, TRBD2	13	14	17	26	0	8	8
3	4.30E-07	TGTGCCAGCAGCTCCCGGACAAAAGAGACCCAGTACTTC	CASSSRTKETQYF	TRBV5-4*01, TRBV5-4*03, TRBV5-4*04	TRBV5-4	TRBJ2-5*01	TRBJ2-5	TRBD1*01	TRBD1	12	16	20	22	3	1	4
3	4.30E-07	TGTGCCAGCAGCTCGGTGTTGTTGGGGGAGCAGTTCTTC	CASSSVLLGEQFF	TRBV7-9*03, TRBV7-9*01, TRBV7-9*04, TRBV7-9*02	TRBV7-9	TRBJ2-1*01	TRBJ2-1	TRBD1*01, TRBD2*01	TRBD1, TRBD2	12	23	26	27	10	0	10
3	4.30E-07	TGTGCCAGCAGCTCGACAGGGGGGGATGGCTACACCTTC	CASSSTGGDGYTF	TRBV7-9*03, TRBV7-9*01, TRBV7-9*04, TRBV7-9*02	TRBV7-9	TRBJ1-2*01	TRBJ1-2	TRBD1*01	TRBD1	13	14	22	25	0	2	2
3	4.30E-07	TGTGCCAGCAGCTGGGACGGTCAGGAGACCCAGTACTTC	CASSWDGQETQYF	TRBV6-5*01	TRBV6-5	TRBJ2-5*01	TRBJ2-5	TRBD1*01, TRBD2*02, TRBD2*01	TRBD1, TRBD2	12	13	17	24	0	6	6
3	4.30E-07	TGTGCCAGCAGCCCAACAGGGGGCTACGAGCAGTACTTC	CASSPTGGYEQYF	TRBV7-2*04, TRBV7-2*01	TRBV7-2	TRBJ2-7*01	TRBJ2-7	TRBD1*01	TRBD1	11	15	22	23	3	0	3
3	4.30E-07	TGTGCCAGCAGCCCAACAGGGGGCACTGAGCAGTTCTTC	CASSPTGGTEQFF	TRBV7-2*04, TRBV7-2*01	TRBV7-2	TRBJ2-1*01	TRBJ2-1	TRBD1*01	TRBD1	11	15	23	26	3	2	5
3	4.30E-07	TGTGCCAGCAGCCCAACAGGGGGCACGGAAGCGTTCTTT	CASSPTGGTEAFF	TRBV7-2*04, TRBV7-2*01	TRBV7-2	TRBJ1-1*01	TRBJ1-1	TRBD1*01	TRBD1	11	15	23	27	3	3	6
3	4.30E-07	TGTGCCAGCAGCCCAACAGGGACAGATACGCAGTATTTT	CASSPTGTDTQYF	TRBV7-2*04, TRBV7-2*01	TRBV7-2	TRBJ2-3*01	TRBJ2-3	TRBD1*01	TRBD1	11	15	20	21	3	0	3
3	4.30E-07	TGTGCCAGCAGCCCAAACGGGGGCACTGAAGCTTTCTTT	CASSPNGGTEAFF	TRBV7-2*04, TRBV7-2*01	TRBV7-2	TRBJ1-1*01	TRBJ1-1	TRBD2*01	TRBD2	11	17	22	23	5	0	5
3	4.30E-07	TGTGCCAGCAGCCACCAGGAAGTTGACACGCAGTATTTT	CASSHQEVDTQYF	TRBV27*01	TRBV27	TRBJ2-3*01	TRBJ2-3	TRBD1*01	TRBD1	10	15	18	27	4	8	12
3	4.30E-07	TGTGCCAGCAGCCAGGACAGTAAGTACGAGCAGTACTTC	CASSQDSKYEQYF	TRBV7-9*03, TRBV7-9*01, TRBV7-9*04, TRBV7-9*02	TRBV7-9	TRBJ2-7*01	TRBJ2-7	TRBD1*01	TRBD1	11	14	19	24	2	4	6
3	4.30E-07	TGTGCCAGCAGCCAAGAAAAGAACACTGAAGCTTTCTTT	CASSQEKNTEAFF	TRBV3-1*01	TRBV3-1	TRBJ1-1*01	TRBJ1-1			16	-1	-1	20	-1	-1	3
3	4.30E-07	TGTGCCAGCAGCGTGGAGGTTAACTATGGCGACACCTTC	CASSVEVNYGDTF	TRBV7-9*01, TRBV7-9*02	TRBV7-9	TRBJ1-2*01	TRBJ1-2	TRBD2*02	TRBD2	11	14	18	20	2	1	3
3	4.30E-07	TGTGCCAGCAGCGTACAGCTGGACAATGAGCAGTTCTTC	CASSVQLDNEQFF	TRBV7-9*03, TRBV5-5*01, TRBV5-6*01, TRBV7-9*01, TRBV7-9*04, TRBV7-9*02, TRBV5-5*02, TRBV5-5*03	TRBV7-9, TRBV5-5, TRBV5-6	TRBJ2-1*01	TRBJ2-1	TRBD1*01	TRBD1	11	14	17	22	2	4	6
3	4.30E-07	TGTGCCAGCAGCGTACAGGGGCCCACTGAAGCTTTCTTT	CASSVQGPTEAFF	TRBV7-2*04, TRBV7-2*01	TRBV7-2	TRBJ1-1*01	TRBJ1-1	TRBD1*01	TRBD1	11	14	20	23	2	2	4
3	4.30E-07	TGTGCCAGCAGCGTAGTGCGGGAGGATGGCGACACCTTC	CASSVVREDGDTF	TRBV7-3*05, TRBV7-3*01	TRBV7-3	TRBJ1-2*01	TRBJ1-2	TRBD2*02	TRBD2	11	17	24	25	5	0	5
3	4.30E-07	TGTGCCAGCAGCGTAGGCAGGAACACTGAAGCTTTCTTT	CASSVGRNTEAFF	TRBV7-2*04, TRBV7-2*01	TRBV7-2	TRBJ1-1*01	TRBJ1-1	TRBD2*02, TRBD2*01	TRBD2	15	17	19	20	1	0	1
3	4.30E-07	TGTGCCAGCAGCGTAGGGGGGAGGGGGACCCAGTACTTC	CASSVGGRGTQYF	TRBV9*02, TRBV9*01	TRBV9	TRBJ2-5*01	TRBJ2-5	TRBD2*02	TRBD2	15	18	24	26	2	1	3
3	4.30E-07	TGTGCCAGCAGCGCAGAAGGCGGCTATGGCGACACCTTC	CASSAEGGYGDTF	TRBV7-9*03, TRBV7-9*01, TRBV7-9*04, TRBV7-9*02	TRBV7-9	TRBJ1-2*01	TRBJ1-2	TRBD2*02, TRBD2*01	TRBD2	11	19	22	23	7	0	7
3	4.30E-07	TGTGCCAGCAGGGTTGAACCCTGGACTGAAGCTTTCTTT	CASRVEPWTEAFF	TRBV2*01, TRBV2*02, TRBV2*03	TRBV2	TRBJ1-1*01	TRBJ1-1	TRBD1*01	TRBD1	10	18	22	24	7	1	8
3	4.30E-07	TGTGCCAGCAGGGTCGACAGGACCTACGAGCAGTACTTC	CASRVDRTYEQYF	TRBV7-9*03, TRBV7-9*01, TRBV7-9*04, TRBV7-9*02	TRBV7-9	TRBJ2-7*01	TRBJ2-7	TRBD1*01	TRBD1	10	15	20	22	4	1	5
3	4.30E-07	TGTGCCAGCAGGGGAGGGAGCACAGATACGCAGTATTTT	CASRGGSTDTQYF	TRBV27*01	TRBV27	TRBJ2-3*01	TRBJ2-3	TRBD2*02	TRBD2	10	11	17	18	0	0	0
3	4.30E-07	TGTGCCAGCAGAGAGGAGGGCCTCGAGACCCAGTACTTC	CASREEGLETQYF	TRBV27*01	TRBV27	TRBJ2-5*01	TRBJ2-5	TRBD2*02	TRBD2	10	14	19	24	3	4	7
3	4.30E-07	TGTGCCAGCAAACGGGGCATGAACACTGAAGCTTTCTTT	CASKRGMNTEAFF	TRBV6-1*01	TRBV6-1	TRBJ1-1*01	TRBJ1-1	TRBD1*01, TRBD2*01	TRBD1, TRBD2	9	13	17	19	3	1	4
3	4.30E-07	TGTGCCAGGAGTATAGCTCAGGACACTGAAGCTTTCTTT	CARSIAQDTEAFF	TRBV19*01, TRBV19*02	TRBV19	TRBJ1-1*01	TRBJ1-1	TRBD1*01	TRBD1	15	18	21	22	2	0	2
3	4.30E-07	TGTGCCAGGAGTATAGCTCAGGACACTGAAGCGTTCTTT	CARSIAQDTEAFF	TRBV19*01, TRBV19*02	TRBV19	TRBJ1-1*01	TRBJ1-1	TRBD1*01	TRBD1	15	18	21	22	2	0	2
3	4.30E-07	TGTGCCAACAGAATCCCGGGCCCCGAGACCCAGTACTTC	CANRIPGPETQYF	TRBV28*01	TRBV28	TRBJ2-5*01	TRBJ2-5	TRBD1*01, TRBD2*02	TRBD1, TRBD2	10	19	23	24	8	0	8
3	4.30E-07	TGTACCCGTAGTATCTCCCAAGACACTGAAGCTTTCTTT	CTRSISQDTEAFF	TRBV7-2*03	TRBV7-2	TRBJ1-1*01	TRBJ1-1	TRBD2*02	TRBD2	5	14	18	22	8	3	11
3	4.30E-07	TGTACCAGCAGTGAAGCGGAAGCCGACGGGCAGTACTTC	CTSSEAEADGQYF	TRBV7-2*03	TRBV7-2	TRBJ2-7*01	TRBJ2-7	TRBD2*02, TRBD2*01	TRBD2	10	14	18	25	3	6	9
3	4.30E-07	TGCGCTAGCAGCCTAGGCAGGGGAGAGACCCAGTACTTC	CASSLGRGETQYF	TRBV5-1*01	TRBV5-1	TRBJ2-5*01	TRBJ2-5	TRBD1*01	TRBD1	11	17	22	23	5	0	5
3	4.30E-07	TGCGCCAGTAGTATCTCCCAAGACACTGGAGCTTTCTTT	CASSISQDTGAFF	TRBV4-3*03, TRBV23-1*01, TRBV4-1*02, TRBV4-1*01, TRBV4-3*01, TRBV4-3*04, TRBV4-3*02	TRBV4-3, TRBV23-1, TRBV4-1	TRBJ1-1*01	TRBJ1-1	TRBD2*02	TRBD2	11	14	18	22	2	3	5
3	4.30E-07	TGCGCCAGTAGTATAGGTCAAGACACTGAAGCTTTCTTT	CASSIGQDTEAFF	TRBV4-3*03, TRBV23-1*01, TRBV4-1*02, TRBV4-1*01, TRBV4-3*01, TRBV4-3*04, TRBV4-3*02	TRBV4-3, TRBV23-1, TRBV4-1	TRBJ1-1*01	TRBJ1-1	TRBD1*01, TRBD2*02, TRBD2*01	TRBD1, TRBD2	11	14	16	22	2	5	7
3	4.30E-07	TGCGCCAGTAGGATCTCCCAAGACACTGAAGCTTTCTTT	CASRISQDTEAFF	TRBV4-3*03, TRBV23-1*01, TRBV4-1*02, TRBV4-1*01, TRBV4-3*01, TRBV4-3*04, TRBV4-3*02	TRBV4-3, TRBV23-1, TRBV4-1	TRBJ1-1*01	TRBJ1-1	TRBD2*02	TRBD2	7	14	18	22	6	3	9
3	4.30E-07	TGCGCCAGTAGGATATCTCAGGACACTGAAGCTTTCTTT	CASRISQDTEAFF	TRBV4-3*03, TRBV23-1*01, TRBV4-1*02, TRBV4-1*01, TRBV4-3*01, TRBV4-3*04, TRBV4-3*02	TRBV4-3, TRBV23-1, TRBV4-1	TRBJ1-1*01	TRBJ1-1	TRBD1*01	TRBD1	7	18	21	22	10	0	10
3	4.30E-07	TGCGCCAGCAGTGCTGCCGTATCGGGGGAGCAGTACTTC	CASSAAVSGEQYF	TRBV10-1*02, TRBV10-1*01	TRBV10-1	TRBJ2-7*01	TRBJ2-7	TRBD2*01	TRBD2	12	22	26	27	9	0	9
3	4.30E-07	TGCGCCAGCAGTGCCGCCTCACAAGGCGAGCTGTTTTTT	CASSAASQGELFF	TRBV10-2*01	TRBV10-2	TRBJ2-2*01	TRBJ2-2	TRBD2*02, TRBD2*01	TRBD2	12	16	19	27	3	7	10
3	4.30E-07	TGCGCCAGCAGTGCAGCCTCACAAGGCGAGCTGTTTTTT	CASSAASQGELFF	TRBV10-2*01	TRBV10-2	TRBJ2-2*01	TRBJ2-2	TRBD2*02	TRBD2	12	16	19	27	3	7	10
3	4.30E-07	TGCGCCAGCAGTGAGGGCAGGGGCTATGGCTACACCTTC	CASSEGRGYGYTF	TRBV10-1*01	TRBV10-1	TRBJ1-2*01	TRBJ1-2	TRBD1*01	TRBD1	14	17	22	23	2	0	2
3	4.30E-07	TGCGCCAGCAGCCAAGTTGGATACTACGAGCAGTACTTC	CASSQVGYYEQYF	TRBV4-1*02, TRBV4-1*01	TRBV4-1	TRBJ2-7*01	TRBJ2-7	TRBD1*01, TRBD2*02, TRBD2*01	TRBD1, TRBD2	15	18	20	23	2	2	4
3	4.30E-07	TGCGCACTAGGGGCAGGAGCCTACAATGAGCAGTTCTTC	CALGAGAYNEQFF	TRBV4-3*03, TRBV4-3*01, TRBV4-3*04, TRBV4-3*02	TRBV4-3	TRBJ2-1*01	TRBJ2-1	TRBD1*01, TRBD2*02, TRBD2*01	TRBD1, TRBD2	4	8	12	19	3	6	9
3	4.30E-07	TGCAGTGCTTTCCGGACAACGGGTTCACCCCTCCACTTT	CSAFRTTGSPLHF	TRBV20-1*06, TRBV20-1*03, TRBV20-1*01, TRBV20-1*04, TRBV20-1*05, TRBV20-1*02, TRBV20-1*07	TRBV20-1	TRBJ1-6*01	TRBJ1-6	TRBD1*01	TRBD1	8	13	17	23	4	5	9
3	4.30E-07	TGCAGTGCTTGGCAGGCGGGGCCGGGGGCCCAGTACTTC	CSAWQAGPGAQYF	TRBV20-1*06, TRBV20-1*03, TRBV20-1*01, TRBV20-1*04, TRBV20-1*05, TRBV20-1*02, TRBV20-1*07	TRBV20-1	TRBJ2-5*01	TRBJ2-5	TRBD2*01	TRBD2	8	22	27	28	13	0	13
3	4.30E-07	TGCAGTGCTTGGACGGGCGCTCAGGGTGAGCAGTATTTT	CSAWTGAQGEQYF	TRBV20-1*06, TRBV20-1*03, TRBV20-1*01, TRBV20-1*04, TRBV20-1*05, TRBV20-1*02, TRBV20-1*07	TRBV20-1	TRBJ2-3*01	TRBJ2-3	TRBD1*01	TRBD1	8	21	25	29	12	3	15
3	4.30E-07	TGCAGTGCTCGGAAAGGGGAACCCTACGAGCAGTACTTC	CSARKGEPYEQYF	TRBV20-1*06, TRBV20-1*03, TRBV20-1*01, TRBV20-1*04, TRBV20-1*05, TRBV20-1*02, TRBV20-1*07	TRBV20-1	TRBJ2-7*01	TRBJ2-7	TRBD1*01	TRBD1	8	14	18	22	5	3	8
3	4.30E-07	TGCAGTGCTCATGGGGTTGGATTAGAGACCCAGTACTTC	CSAHGVGLETQYF	TRBV20-1*06, TRBV20-1*03, TRBV20-1*01, TRBV20-1*04, TRBV20-1*05, TRBV20-1*02, TRBV20-1*07	TRBV20-1	TRBJ2-5*01	TRBJ2-5	TRBD1*01, TRBD2*01	TRBD1, TRBD2	8	12	15	23	3	7	10
3	4.30E-07	TGCAGTGCTGGGACAGGGCCCACAGATACGCAGTATTTT	CSAGTGPTDTQYF	TRBV20-1*06, TRBV20-1*03, TRBV20-1*01, TRBV20-1*04, TRBV20-1*05, TRBV20-1*02, TRBV20-1*07	TRBV20-1	TRBJ2-3*01	TRBJ2-3	TRBD1*01	TRBD1	8	9	17	20	0	2	2
3	4.30E-07	TGCAGTGCTATGGCAGGGTATAATTCACCCCTCCACTTT	CSAMAGYNSPLHF	TRBV20-1*01, TRBV20-1*04, TRBV20-1*05, TRBV20-1*07	TRBV20-1	TRBJ1-6*01	TRBJ1-6	TRBD1*01	TRBD1	9	13	17	18	3	0	3
3	4.30E-07	TGCAGTGCTAGTAGGGCAGACCGCTATGGCGACACCTTC	CSASRADRYGDTF	TRBV20-1*01, TRBV20-1*04, TRBV20-1*05, TRBV20-1*07	TRBV20-1	TRBJ1-2*01	TRBJ1-2	TRBD1*01, TRBD2*02	TRBD1, TRBD2	11	12	15	23	0	7	7
3	4.30E-07	TGCAGTGCTAGGGAACAGGGTACCTACGAGCAGTACTTC	CSAREQGTYEQYF	TRBV20-1*01, TRBV20-1*04, TRBV20-1*05, TRBV20-1*07	TRBV20-1	TRBJ2-7*01	TRBJ2-7	TRBD1*01	TRBD1	10	14	19	22	3	2	5
3	4.30E-07	TGCAGTGCTAGAGATCCAGGCCGCTACGAGCAGTACTTC	CSARDPGRYEQYF	TRBV20-1*01, TRBV20-1*05, TRBV20-1*07	TRBV20-1	TRBJ2-7*01	TRBJ2-7	TRBD1*01	TRBD1	13	16	19	23	2	3	5
3	4.30E-07	TGCAGTGCCCCCGACAGGTTAACAGATACGCAGTATTTT	CSAPDRLTDTQYF	TRBV20-1*06, TRBV20-1*03, TRBV20-1*01, TRBV20-1*04, TRBV20-1*05, TRBV20-1*02, TRBV20-1*07	TRBV20-1	TRBJ2-3*01	TRBJ2-3	TRBD1*01	TRBD1	7	12	17	21	4	3	7
3	4.30E-07	TGCAGTGCCAAGGTACAGGGGGCCAACGTCCTGACTTTC	CSAKVQGANVLTF	TRBV20-1*06, TRBV20-1*03, TRBV20-1*01, TRBV20-1*04, TRBV20-1*05, TRBV20-1*02, TRBV20-1*07	TRBV20-1	TRBJ2-6*01	TRBJ2-6	TRBD1*01	TRBD1	7	14	17	18	6	0	6
3	4.30E-07	TGCAGTGCGGAAAAAACAGGGCGGGATGGCGACACCTTC	CSAEKTGRDGDTF	TRBV20-1*06, TRBV20-1*03, TRBV20-1*01, TRBV20-1*04, TRBV20-1*05, TRBV20-1*02, TRBV20-1*07	TRBV20-1	TRBJ1-2*01	TRBJ1-2	TRBD1*01	TRBD1	7	15	20	25	7	4	11
3	4.30E-07	TGCAGTGCAGTCTTTAGCGGGAATAAGGAGCAGGTCTTC	CSAVFSGNKEQVF	TRBV20-1*06, TRBV20-1*03, TRBV20-1*01, TRBV20-1*04, TRBV20-1*05, TRBV20-1*02, TRBV20-1*07	TRBV20-1	TRBJ2-1*01	TRBJ2-1	TRBD2*02	TRBD2	7	14	21	27	6	5	11
3	4.30E-07	TGCAGCTCAACGGGACCTAGCACAGATACGCAGTATTTT	CSSTGPSTDTQYF	TRBV29-1*01, TRBV29-1*03	TRBV29-1	TRBJ2-3*01	TRBJ2-3	TRBD1*01, TRBD2*02, TRBD2*01	TRBD1, TRBD2	5	11	15	18	5	2	7
3	4.30E-07	TGCAGCGTTGCCGGGGACCGGCCTTACGAGCAGTACTTC	CSVAGDRPYEQYF	TRBV29-1*01	TRBV29-1	TRBJ2-7*01	TRBJ2-7	TRBD1*01	TRBD1	9	13	17	24	3	6	9
3	4.30E-07	TGCAGCGCCTCATTGGGACAGACCTACGAGCAGTACTTC	CSASLGQTYEQYF	TRBV29-1*01, TRBV29-1*03	TRBV29-1	TRBJ2-7*01	TRBJ2-7	TRBD1*01	TRBD1	7	14	20	22	6	1	7
3	4.30E-07	TGCAGCGGTGAAGAGGACGGGAACTATGGCTACACCTTC	CSGEEDGNYGYTF	TRBV29-1*01	TRBV29-1	TRBJ1-2*01	TRBJ1-2	TRBD1*01, TRBD2*02, TRBD2*01	TRBD1, TRBD2	13	14	17	21	0	3	3
3	4.30E-07	TGCAGCGAGCCAGGGACAGGGCCCTACGAGCAGTACTTC	CSEPGTGPYEQYF	TRBV29-1*01, TRBV29-1*03	TRBV29-1	TRBJ2-7*01	TRBJ2-7	TRBD1*01	TRBD1	6	12	20	22	5	1	6
3	4.30E-07	TGTGCCATCAGCGACTCTAACACCGGGGAGCTGTTTTT	CAISDS~HRGAVF	TRBV10-3*01, TRBV10-3*02	TRBV10-3	TRBJ2-2*01	TRBJ2-2	TRBD2*02, TRBD2*01	TRBD2	10	25	29	33	14	3	17
3	4.30E-07	TGTGCCACCAGCGACCAGGGGGGTACGAGCAGTACTTC	CATSDQ~GYEQYF	TRBV15*02	TRBV15	TRBJ2-7*01	TRBJ2-7	TRBD1*01	TRBD1	11	15	21	23	3	1	4
3	4.30E-07	TGTGCCACCAGCAGAGACTCCGGGGATGAGCGTTCTTT	CATSRD~RG*AFF	TRBV15*02	TRBV15	TRBJ1-1*01	TRBJ1-1	TRBD2*01	TRBD2	16	20	24	28	3	3	6
3	4.30E-07	TGTGCCAGTGTATATCTCAGGACACTGAAGCTTTCTTT	CASVYL~DTEAFF	TRBV19*01, TRBV19*03, TRBV19*02	TRBV19	TRBJ1-1*01	TRBJ1-1	TRBD1*01	TRBD1	8	17	20	21	8	0	8
3	4.30E-07	TGTGCCAGTACTAAGGGGGTTGGTACGAGCAGTACTTC	CASTKG~WYEQYF	TRBV7-6*01, TRBV7-6*02	TRBV7-6	TRBJ2-7*01	TRBJ2-7	TRBD1*01	TRBD1	7	13	18	23	5	4	9
3	4.30E-07	TGTGCCAGTACTAAGGGGGTTGGAATGAGCAGTTCTTC	CASTKG~WNEQFF	TRBV7-6*01, TRBV7-6*02	TRBV7-6	TRBJ2-1*01	TRBJ2-1	TRBD1*01	TRBD1	7	13	18	23	5	4	9
3	4.30E-07	TGTGCCAGTAGTGCTCGGGACCGCGGGGAGCTTTCTTT	CASSAR~PRGAFF	TRBV19*01, TRBV19*03, TRBV19*02	TRBV19	TRBJ1-1*01	TRBJ1-1	TRBD2*01	TRBD2	11	22	27	28	10	0	10
3	4.30E-07	TGTGCCAGTAGTATATCTCAGGACACTGAGCTTTCTTT	CASSIS~GH*AFF	TRBV19*01, TRBV19*02	TRBV19	TRBJ1-1*01	TRBJ1-1	TRBD1*01	TRBD1	14	20	24	28	5	3	8
3	4.30E-07	TGTGCCAGTAGTATATCTCAGGACACTGAAGTTTCTTT	CASSIS~GH*SFF	TRBV19*01, TRBV19*02	TRBV19	TRBJ1-1*01	TRBJ1-1	TRBD1*01	TRBD1	14	20	24	31	5	6	11
3	4.30E-07	TGTGCCAGTAGTATATCTCAGGACACTGAAGCTTCTTT	CASSIS~GH*SFF	TRBV19*01, TRBV19*02	TRBV19	TRBJ1-1*01	TRBJ1-1	TRBD1*01	TRBD1	14	20	24	32	5	7	12
3	4.30E-07	TGTGCCAGTAGTATATCTCAGGACACTAAGCTTTCTTT	CASSIS~GH*AFF	TRBV19*01, TRBV19*02	TRBV19	TRBJ1-1*01	TRBJ1-1	TRBD1*01	TRBD1	14	20	24	27	5	2	7
3	4.30E-07	TGTGCCAGTAGCCCCCCTCGCTCGGGGAGCTGTTTTTT	CASSPP~LGELFF	TRBV19*01, TRBV19*03, TRBV19*02	TRBV19	TRBJ2-2*01	TRBJ2-2	TRBD1*01	TRBD1	11	12	17	22	0	4	4
3	4.30E-07	TGTGCCAGTAGACGGGACCTAACTATGGCTACACCTTC	CASRRD~NYGYTF	TRBV19*01, TRBV19*03, TRBV19*02	TRBV19	TRBJ1-2*01	TRBJ1-2	TRBD1*01	TRBD1	10	13	17	18	2	0	2
3	4.30E-07	TGTGCCAGCTGTGCTCCTATAATTCACCCCTCCACTTT	CASCAP~NSPLHF	TRBV25-1*01	TRBV25-1	TRBJ1-6*01	TRBJ1-6			12	-1	-1	13	-1	-1	0
3	4.30E-07	TGTGCCAGCACCCTGGATGGCACCGGGGAGCTGTTTTT	CASTLD~HRGAVF	TRBV7-9*01, TRBV7-9*02	TRBV7-9	TRBJ2-2*01	TRBJ2-2	TRBD2*02, TRBD2*01	TRBD2	9	10	14	33	0	18	18
3	4.30E-07	TGTGCCAGCACATCATCTCAGGCCGGGGAGCTGTTTTT	CASTSS~GRGAVF	TRBV7-9*03, TRBV7-9*01, TRBV7-9*04, TRBV7-9*02	TRBV7-9	TRBJ2-2*01	TRBJ2-2	TRBD2*02, TRBD2*01	TRBD2	10	25	29	33	14	3	17
3	4.30E-07	TGTGCCAGCAGTCAACCGGGGGCTACGAGCAGTACTTC	CASSQP~GYEQYF	TRBV6-5*01	TRBV6-5	TRBJ2-7*01	TRBJ2-7	TRBD2*01	TRBD2	11	16	21	22	4	0	4
3	4.30E-07	TGTGCCAGCAGTGGTCAGAACACCGGGGAGCTGTTTTT	CASSGQ~HRGAVF	TRBV2*01, TRBV2*02, TRBV2*03	TRBV2	TRBJ2-2*01	TRBJ2-2	TRBD2*02, TRBD2*01	TRBD2	12	25	29	33	12	3	15
3	4.30E-07	TGTGCCAGCAGTGACAGGGTTGATGAAAAACTGTTTTT	CASSDR~**KTVF	TRBV25-1*01	TRBV25-1	TRBJ1-4*01	TRBJ1-4	TRBD1*01	TRBD1	13	14	18	33	0	14	14
3	4.30E-07	TGTGCCAGCAGTAAACAGGGGGGGGGGGCTACACCTTC	CASSKQ~GGGYTF	TRBV25-1*01	TRBV25-1	TRBJ1-2*01	TRBJ1-2	TRBD1*01	TRBD1	11	14	21	26	2	4	6
3	4.30E-07	TGTGCCAGCAGCTTTCAAGGAATCCACCCCTCCACTTT	CASSFQ~NPPLHF	TRBV7-8*01, TRBV7-8*03	TRBV7-8	TRBJ1-6*01	TRBJ1-6	TRBD1*01, TRBD2*02	TRBD1, TRBD2	13	17	19	20	3	0	3
3	4.30E-07	TGTGCCAGCAGCTTGGACAGGGATCAGCCCAGCATTTT	CASSLD~GSAQHF	TRBV7-2*04, TRBV7-2*01	TRBV7-2	TRBJ1-5*01	TRBJ1-5	TRBD1*01	TRBD1	13	14	21	27	0	5	5
3	4.30E-07	TGTGCCAGCAGCTTAGCGTTTGAAGGGGACCTGTTTTT	CASSLA~*RGPVF	TRBV7-2*04, TRBV7-2*01	TRBV7-2	TRBJ1-4*01	TRBJ1-4	TRBD1*01, TRBD2*02, TRBD2*01	TRBD1, TRBD2	16	25	29	33	8	3	11
3	4.30E-07	TGTGCCAGCAGCTCGCAGGGGGCACTGAAGCTTTCTTT	CASSSQ~GTEAFF	TRBV7-2*04, TRBV7-2*01	TRBV7-2	TRBJ1-1*01	TRBJ1-1	TRBD1*01	TRBD1	12	15	21	22	2	0	2
3	4.30E-07	TGTGCCAGCAGCCCAACAGGGCCTACGAGCAGTACTTC	CASSPT~AYEQYF	TRBV7-2*04, TRBV7-2*01, TRBV7-2*02	TRBV7-2	TRBJ2-7*01	TRBJ2-7	TRBD1*01	TRBD1	11	15	20	21	3	0	3
3	4.30E-07	TGTGCCAGCAGCCCAACAGGGGGCACTGAGCTTTCTTT	CASSPT~GH*AFF	TRBV7-2*04, TRBV7-2*01	TRBV7-2	TRBJ1-1*01	TRBJ1-1	TRBD1*01	TRBD1	11	15	23	28	3	4	7
3	4.30E-07	TGTGCCAGCAGCCCAACAGGGGGGAGACCCAGTACTTC	CASSPT~GETQYF	TRBV7-2*04, TRBV7-2*01	TRBV7-2	TRBJ2-5*01	TRBJ2-5	TRBD1*01	TRBD1	11	15	22	23	3	0	3
3	4.30E-07	TGTGCCAGCAGCCCAACAGGGGGACCGAAGCTTTCTTT	CASSPT~GTEAFF	TRBV7-2*04, TRBV7-2*01	TRBV7-2	TRBJ1-1*01	TRBJ1-1	TRBD1*01	TRBD1	11	15	22	26	3	3	6
3	4.30E-07	TGTGCCAGCAGCCAGGGGGGGACGGAGGCTACACCTTC	CASSQG~DGGYTF	TRBV7-9*03, TRBV7-9*01, TRBV7-9*04, TRBV7-9*02	TRBV7-9	TRBJ1-2*01	TRBJ1-2	TRBD2*01	TRBD2	11	12	18	26	0	7	7
3	4.30E-07	TGTGCCAGCAGCGTGGAAAGGGGGCTCCCCTCCACTTT	CASSVE~GAPLHF	TRBV7-2*04, TRBV7-2*01	TRBV7-2	TRBJ1-6*01	TRBJ1-6	TRBD1*01	TRBD1	11	18	24	26	6	1	7
3	4.30E-07	TGTGCCAGCAGCGTAGGGGGGAGGGGGAGCTGTTTTTT	CASSVG~EGELFF	TRBV9*02, TRBV9*01	TRBV9	TRBJ2-2*01	TRBJ2-2	TRBD1*01, TRBD2*02, TRBD2*01	TRBD1, TRBD2	15	16	20	23	0	2	2
3	4.30E-07	TGTGCCAGCAGACAGGGGCGTGAGATACGCAGTATTTT	CASRQG~*DTQYF	TRBV25-1*01	TRBV25-1	TRBJ2-3*01	TRBJ2-3	TRBD1*01	TRBD1	10	11	17	22	0	4	4
3	4.30E-07	TGTGCCAGAGTATAAGTCAAGACACTGAAGCTTTCTTT	CARV*V~DTEAFF	TRBV19*01, TRBV19*03, TRBV19*02	TRBV19	TRBJ1-1*01	TRBJ1-1	TRBD2*02, TRBD2*01	TRBD2	7	14	17	21	6	3	9
3	4.30E-07	TGTGCAGCGAAGTGGACGTGAGAGAGACCCAGTACTTC	CAAKWT~RETQYF	TRBV7-9*03, TRBV7-9*01, TRBV7-9*04, TRBV7-9*02	TRBV7-9	TRBJ2-5*01	TRBJ2-5	TRBD1*01, TRBD2*02, TRBD2*01	TRBD1, TRBD2	4	13	16	22	8	5	13
3	4.30E-07	TGCGCCAGCAGGGGCAGGACGGTTCACCCCTCCACTTT	CASRGR~GSPLHF	TRBV5-1*01, TRBV5-1*02	TRBV5-1	TRBJ1-6*01	TRBJ1-6	TRBD1*01, TRBD2*02, TRBD2*01	TRBD1, TRBD2	10	16	19	22	5	2	7
3	4.30E-07	TGCGCCAACCGTTGCAGGGTCTCTACGAGCAGTACTTC	CANRCR~LYEQYF	TRBV10-1*02, TRBV10-1*01	TRBV10-1	TRBJ2-7*01	TRBJ2-7	TRBD1*01	TRBD1	6	14	18	22	7	3	10
3	4.30E-07	TGCAGTGCTACAAGGGGGGCCCCGGCATTCAGTACTTC	CSATRG~PGIQYF	TRBV20-1*01, TRBV20-1*04, TRBV20-1*05, TRBV20-1*07	TRBV20-1	TRBJ2-4*01	TRBJ2-4	TRBD1*01	TRBD1	9	14	19	25	4	5	9
3	4.30E-07	TGCAGTGCTAGGGGGGACTGGCAAACGAGCAGTACTTC	CSARGD~ANEQYF	TRBV20-1*01, TRBV20-1*04, TRBV20-1*05, TRBV20-1*07	TRBV20-1	TRBJ2-7*01	TRBJ2-7	TRBD2*02, TRBD2*01	TRBD2	10	13	18	24	2	5	7
3	4.30E-07	TGCAGTGCCACGGGGGCTTCGGTGAAAAACTGTTTTTT	CSATGA~GEKLFF	TRBV20-1*06, TRBV20-1*03, TRBV20-1*01, TRBV20-1*04, TRBV20-1*05, TRBV20-1*02, TRBV20-1*07	TRBV20-1	TRBJ1-4*01	TRBJ1-4	TRBD1*01, TRBD2*01	TRBD1, TRBD2	7	11	16	22	3	5	8
3	4.30E-07	TGCAGTGCCAGGACCCCACGGGGTGAAAAACTGTTTTT	CSARTP~G*KTVF	TRBV20-1*01, TRBV20-1*04, TRBV20-1*05, TRBV20-1*07	TRBV20-1	TRBJ1-4*01	TRBJ1-4	TRBD2*01	TRBD2	7	18	22	33	10	10	20
3	4.30E-07	TGCAGTGCGAGCCCTGGGGGAACACTGAAGCTTTCTTT	CSASPG~NTEAFF	TRBV20-1*06, TRBV20-1*03, TRBV20-1*01, TRBV20-1*04, TRBV20-1*05, TRBV20-1*02, TRBV20-1*07	TRBV20-1	TRBJ1-1*01	TRBJ1-1	TRBD1*01	TRBD1	7	11	15	19	3	3	6
3	4.30E-07	TGCAGCTTAGTACAGGTGGGGAGTGTTAGCAGTTCTTC	CSLVQV~EC*QFF	TRBV29-1*01	TRBV29-1	TRBJ2-1*01	TRBJ2-1	TRBD1*01, TRBD2*02	TRBD1, TRBD2	5	11	15	27	5	11	16
3	4.30E-07	TGCAGCGTTGGGAACGGGCGAACACTGAAGCTTTCTTT	CSVGNG~NTEAFF	TRBV29-1*01	TRBV29-1	TRBJ1-1*01	TRBJ1-1	TRBD1*01, TRBD2*02, TRBD2*01	TRBD1, TRBD2	9	15	18	19	5	0	5
3	4.30E-07	TGTGCCACTAGCGGGAGGGCTAGAGACCCAGTACTTC	CATSGR~LETQYF	TRBV18*01	TRBV18	TRBJ2-5*01	TRBJ2-5	TRBD2*02	TRBD2	6	7	18	21	0	2	2
3	4.30E-07	TGTGCCACCACGGGAGGGGAATCAGCCCCAGCATTTT	CATTGG~NQPQHF	TRBV24-1*01	TRBV24-1	TRBJ1-5*01	TRBJ1-5	TRBD2*02	TRBD2	9	10	17	19	0	1	1
3	4.30E-07	TGTGCCACCAGTGATTTCAGGGAATGAGCAGTTCTTC	CATSDF~GNEQFF	TRBV24-1*01	TRBV24-1	TRBJ2-1*01	TRBJ2-1	TRBD1*01	TRBD1	16	17	21	22	0	0	0
3	4.30E-07	TGTGCCACCAGCAGACCCGGAGGAGACCCAGTACTTC	CATSRP~EETQYF	TRBV15*02	TRBV15	TRBJ2-5*01	TRBJ2-5	TRBD2*02, TRBD2*01	TRBD2	11	18	21	22	6	0	6
3	4.30E-07	TGTGCCAGTACTAAGGGGGAACACTGAAGCTTTCTTT	CASTKG~NTEAFF	TRBV7-6*01, TRBV7-6*02	TRBV7-6	TRBJ1-1*01	TRBJ1-1	TRBD1*01	TRBD1	7	13	17	18	5	0	5
3	4.30E-07	TGTGCCAGTAGTATCTAGCAATCAGCCCCAGCATTTT	CASSI*~NQPQHF	TRBV19*01, TRBV19*02	TRBV19	TRBJ1-5*01	TRBJ1-5			13	-1	-1	15	-1	-1	1
3	4.30E-07	TGTGCCAGCAGTCGGGGGGGGGACTGAAGCTTTCTTT	CASSRG~GTEAFF	TRBV7-6*01, TRBV7-6*02	TRBV7-6	TRBJ1-1*01	TRBJ1-1	TRBD2*01	TRBD2	10	12	19	22	1	2	3
3	4.30E-07	TGTGCCAGCAGCCCCCGGGGGCACTGAAGCTTTCTTT	CASSPR~GTEAFF	TRBV5-6*01	TRBV5-6	TRBJ1-1*01	TRBJ1-1	TRBD2*01	TRBD2	11	15	20	21	3	0	3
3	4.30E-07	TGTGCCAGCAGGAGGGGGGAGTCGGGGCTACACCTTC	CASRRG~SRGYTF	TRBV7-3*05, TRBV7-3*01	TRBV7-3	TRBJ1-2*01	TRBJ1-2	TRBD1*01, TRBD2*01	TRBD1, TRBD2	10	12	17	25	1	7	8
3	4.30E-07	TGTGCCAGCAGACTTCAGGGGGGGTGGCGACACCTTC	CASRLQ~GGGDTF	TRBV2*01, TRBV2*02, TRBV2*03	TRBV2	TRBJ1-2*01	TRBJ1-2	TRBD1*01, TRBD2*01	TRBD1, TRBD2	10	15	21	24	4	2	6
3	4.30E-07	TGCGCCAGCAGGGGGACAGGGCTACGAGCAGTACTTC	CASRGT~GYEQYF	TRBV10-1*01	TRBV10-1	TRBJ2-7*01	TRBJ2-7	TRBD1*01	TRBD1	10	12	20	21	1	0	1
3	4.30E-07	TGCAGTGCTAGCCCTCGGGGCCAACGTCCTGACTTTC	CSASPR~ANVLTF	TRBV20-1*06, TRBV20-1*03, TRBV20-1*01, TRBV20-1*04, TRBV20-1*05, TRBV20-1*02, TRBV20-1*07	TRBV20-1	TRBJ2-6*01	TRBJ2-6	TRBD2*02	TRBD2	10	11	15	16	0	0	0
3	4.30E-07	TGCAGTGCTAGGGACAGGGCCCTACGAGCAGTACTTC	CSARDR~PYEQYF	TRBV20-1*01, TRBV20-1*04, TRBV20-1*05, TRBV20-1*07	TRBV20-1	TRBJ2-7*01	TRBJ2-7	TRBD1*01	TRBD1	10	11	18	28	0	9	9
3	4.30E-07	TGCAGTGCAAGTGACAGGGCCCTACGAGCAGTACTTC	CSASDR~PYEQYF	TRBV20-1*01, TRBV20-1*04, TRBV20-1*05, TRBV20-1*07	TRBV20-1	TRBJ2-7*01	TRBJ2-7	TRBD1*01	TRBD1	11	12	18	20	0	1	1
3	4.30E-07	TGCAGCCACCTGGGGGGGGGGCAATGAGCAGTTCTTC	CSHLGG~GNEQFF	TRBV20-1*06, TRBV20-1*03, TRBV20-1*01, TRBV20-1*04, TRBV20-1*05, TRBV20-1*02, TRBV20-1*07	TRBV20-1	TRBJ2-1*01	TRBJ2-1	TRBD2*01	TRBD2	4	14	20	21	9	0	9
3	4.30E-07	TGCAGCGTGGGGGACAGGGCCCTACGAGCAGTACTTC	CSVGDR~PYEQYF	TRBV29-1*01	TRBV29-1	TRBJ2-7*01	TRBJ2-7	TRBD1*01	TRBD1	7	10	18	20	2	1	3
3	4.30E-07	TGTGCCTGGGGGGAACAGAACACTGAAGCTTTCTTT	CAWGEQNTEAFF	TRBV30*05, TRBV30*01	TRBV30	TRBJ1-1*01	TRBJ1-1	TRBD1*01, TRBD2*02, TRBD2*01	TRBD1, TRBD2	10	14	16	17	3	0	3
3	4.30E-07	TGTGCCTGGAGAGAGGGGACCGGGGAGCTGTTTTTT	CAWREGTGELFF	TRBV30*01	TRBV30	TRBJ2-2*01	TRBJ2-2	TRBD1*01, TRBD2*02	TRBD1, TRBD2	10	13	17	18	2	0	2
3	4.30E-07	TGTGCCCGCCGTCCATACTCCTACGAGCAGTACTTC	CARRPYSYEQYF	TRBV2*01, TRBV2*02, TRBV2*03	TRBV2	TRBJ2-7*01	TRBJ2-7	TRBD1*01, TRBD2*02, TRBD2*01	TRBD1, TRBD2	5	10	13	17	4	3	7
3	4.30E-07	TGTGCCCGCCGTCAGGGACACTACGAGCAGTACTTC	CARRQGHYEQYF	TRBV2*01, TRBV2*03	TRBV2	TRBJ2-7*01	TRBJ2-7	TRBD1*01	TRBD1	5	14	19	20	8	0	8
3	4.30E-07	TGTGCCCGCCGTGAAGGGAAATCCGAGCAGTACTTC	CARREGKSEQYF	TRBV2*01, TRBV2*03	TRBV2	TRBJ2-7*01	TRBJ2-7	TRBD1*01, TRBD2*02, TRBD2*01	TRBD1, TRBD2	5	15	18	23	9	4	13
3	4.30E-07	TGTGCCCGCCGCCCTACTCGGGGAGAGCAGTACTTC	CARRPTRGEQYF	TRBV2*01, TRBV2*02, TRBV2*03	TRBV2	TRBJ2-7*01	TRBJ2-7	TRBD2*01	TRBD2	5	18	22	24	12	1	13
3	4.30E-07	TGTGCCCGCCGGGGGCGCATCCACGAGCAGTACTTC	CARRGRIHEQYF	TRBV2*01, TRBV2*02, TRBV2*03	TRBV2	TRBJ2-7*01	TRBJ2-7	TRBD1*01, TRBD2*01	TRBD1, TRBD2	5	10	15	22	4	6	10
3	4.30E-07	TGTGCCCGCCGAAGGACCCTTCCTGAGCAGTTCTTC	CARRRTLPEQFF	TRBV2*01, TRBV2*02, TRBV2*03	TRBV2	TRBJ2-1*01	TRBJ2-1	TRBD1*01, TRBD2*02, TRBD2*01	TRBD1, TRBD2	5	13	16	23	7	6	13
3	4.30E-07	TGTGCCCGGAGTGCCCCCCGGGGGCCCCAGCATTTT	CARSAPRGPQHF	TRBV30*01	TRBV30	TRBJ1-5*01	TRBJ1-5	TRBD2*01	TRBD2	12	13	19	23	0	3	3
3	4.30E-07	TGTGCCATCGGTGACATGCGGGGGGAGCAGGTCTTC	CAIGDMRGEQVF	TRBV10-3*01, TRBV10-3*02	TRBV10-3	TRBJ2-1*01	TRBJ2-1	TRBD2*01	TRBD2	13	17	23	24	3	0	3
3	4.30E-07	TGTGCCACTAGTCAGGGGGGTAACGAGCAGTACTTC	CATSQGGNEQYF	TRBV10-3*01, TRBV10-3*02	TRBV10-3	TRBJ2-7*01	TRBJ2-7	TRBD1*01	TRBD1	6	12	18	22	5	3	8
3	4.30E-07	TGTGCCACCATGTCAGGGGTCGACGAGCAGTACTTC	CATMSGVDEQYF	TRBV19*01, TRBV19*03, TRBV19*02	TRBV19	TRBJ2-7*01	TRBJ2-7	TRBD1*01	TRBD1	6	13	18	22	6	3	9
3	4.30E-07	TGTGCCACCAGCGGCCTCGGTGATACGAAGGATTTT	CATSGLGDTKDF	TRBV15*02	TRBV15	TRBJ2-3*01	TRBJ2-3	TRBD2*02	TRBD2	11	14	17	31	2	13	15
3	4.30E-07	TGTGCCACCAGCGGCCTCACAGATACGCAGTATTTT	CATSGLTDTQYF	TRBV15*02	TRBV15	TRBJ2-3*01	TRBJ2-3	TRBD1*01, TRBD2*02	TRBD1, TRBD2	11	12	14	17	0	2	2
3	4.30E-07	TGTGCCACGGGACCCCCGAGGACTGAAGCTTTCTTT	CATGPPRTEAFF	TRBV30*05, TRBV30*01	TRBV30	TRBJ1-1*01	TRBJ1-1	TRBD2*01	TRBD2	5	12	17	21	6	3	9
3	4.30E-07	TGTGCCAGTACTAAGGGGGTTGGGACCCAGTACTTC	CASTKGVGTQYF	TRBV7-6*01, TRBV7-6*02	TRBV7-6	TRBJ2-5*01	TRBJ2-5	TRBD1*01	TRBD1	7	13	18	23	5	4	9
3	4.30E-07	TGTGCCAGTAGTATCTCCCAAGAGACCCAGTACTTC	CASSISQETQYF	TRBV19*01, TRBV19*02	TRBV19	TRBJ2-5*01	TRBJ2-5	TRBD2*02	TRBD2	13	14	16	17	0	0	0
3	4.30E-07	TGTGCCAGCTCCCGTTCTTCGGATACGCAGTATTTT	CASSRSSDTQYF	TRBV18*01	TRBV18	TRBJ2-3*01	TRBJ2-3	TRBD2*02, TRBD2*01	TRBD2	10	11	13	21	0	7	7
3	4.30E-07	TGTGCCAGCTCATTCGAAGCGGGGCCCCAGCATTTT	CASSFEAGPQHF	TRBV18*01	TRBV18	TRBJ1-5*01	TRBJ1-5	TRBD2*02, TRBD2*01	TRBD2	11	17	22	23	5	0	5
3	4.30E-07	TGTGCCAGCTCACCACCTAGGGGTGACGCTTTCTTT	CASSPPRGDAFF	TRBV18*01	TRBV18	TRBJ1-1*01	TRBJ1-1	TRBD1*01	TRBD1	16	18	22	23	1	0	1
3	4.30E-07	TGTGCCAGCATTAAACAGGGGGGGGGCGACACCTTC	CASIKQGGGDTF	TRBV25-1*01	TRBV25-1	TRBJ1-2*01	TRBJ1-2	TRBD1*01	TRBD1	9	14	21	24	4	2	6
3	4.30E-07	TGTGCCAGCATGGTAGTCTCCTACGAGCAGTACTTC	CASMVVSYEQYF	TRBV2*01, TRBV2*02, TRBV2*03	TRBV2	TRBJ2-7*01	TRBJ2-7	TRBD2*02, TRBD2*01	TRBD2	9	13	16	17	3	0	3
3	4.30E-07	TGTGCCAGCAGTTTTGGGGTCAACGAGCAGTACTTC	CASSFGVNEQYF	TRBV12-4*01, TRBV12-3*01	TRBV12-4, TRBV12-3	TRBJ2-7*01	TRBJ2-7	TRBD1*01, TRBD2*01	TRBD1, TRBD2	13	15	18	22	1	3	4
3	4.30E-07	TGTGCCAGCAGTTCCGTAGGAGGGGAGCAGTTCTTC	CASSSVGGEQFF	TRBV28*01	TRBV28	TRBJ2-1*01	TRBJ2-1	TRBD2*02	TRBD2	12	18	23	24	5	0	5
3	4.30E-07	TGTGCCAGCAGTTACAAGTTTTCACCCCTCCACTTT	CASSYKFSPLHF	TRBV6-5*01	TRBV6-5	TRBJ1-6*01	TRBJ1-6	TRBD2*02, TRBD2*01	TRBD2	14	16	18	20	1	1	2
3	4.30E-07	TGTGCCAGCAGTGACAGGAATGAAAAACTGTTTTTT	CASSDRNEKLFF	TRBV2*01, TRBV2*02, TRBV2*03	TRBV2	TRBJ1-4*01	TRBJ1-4	TRBD1*01	TRBD1	13	14	17	18	0	0	0
3	4.30E-07	TGTGCCAGCAGCTCCTCAGAGGGGGAGCAGTTCTTC	CASSSSEGEQFF	TRBV5-6*01	TRBV5-6	TRBJ2-1*01	TRBJ2-1	TRBD1*01, TRBD2*02	TRBD1, TRBD2	12	19	23	24	6	0	6
3	4.30E-07	TGTGCCAGCAGCTGGGACTTCTACGAGCAGTACTTC	CASSWDFYEQYF	TRBV6-5*01	TRBV6-5	TRBJ2-7*01	TRBJ2-7	TRBD2*02, TRBD2*01	TRBD2	10	13	18	20	2	1	3
3	4.30E-07	TGTGCCAGGGACCAGTCCACAGATACGCAGTATTTT	CARDQSTDTQYF	TRBV27*01	TRBV27	TRBJ2-3*01	TRBJ2-3	TRBD1*01, TRBD2*02, TRBD2*01	TRBD1, TRBD2	7	8	11	17	0	5	5
3	4.30E-07	TGTGCACGCCGGTTTAGCAATCAGCCCCAGCATTTT	CARRFSNQPQHF	TRBV2*01, TRBV2*02, TRBV2*03	TRBV2	TRBJ1-5*01	TRBJ1-5	TRBD1*01, TRBD2*02, TRBD2*01	TRBD1, TRBD2	4	7	9	14	2	4	6
3	4.30E-07	TGCAGTGCTAGTAGATTACGGCGCGAGCAGTACTTC	CSASRLRREQYF	TRBV20-1*01, TRBV20-1*04, TRBV20-1*05, TRBV20-1*07	TRBV20-1	TRBJ2-7*01	TRBJ2-7	TRBD1*01, TRBD2*02, TRBD2*01	TRBD1, TRBD2	11	19	21	23	7	1	8
3	4.30E-07	TGCAGTGCTAGGGGGGAGGGCCTAGAGCAGTACTTC	CSARGEGLEQYF	TRBV20-1*01, TRBV20-1*04, TRBV20-1*05, TRBV20-1*07	TRBV20-1	TRBJ2-7*01	TRBJ2-7	TRBD2*02	TRBD2	10	13	19	24	2	4	6
3	4.30E-07	TGCAGTGCTAGACAGGGGGACACTGAAGCTTTCTTT	CSARQGDTEAFF	TRBV20-1*01, TRBV20-1*05, TRBV20-1*07	TRBV20-1	TRBJ1-1*01	TRBJ1-1	TRBD1*01	TRBD1	11	12	18	19	0	0	0
3	4.30E-07	TGCAGTGCTAGAGGTGGGAGTAATGAGCAGTTCTTC	CSARGGSNEQFF	TRBV20-1*01, TRBV20-1*04, TRBV20-1*05, TRBV20-1*07	TRBV20-1	TRBJ2-1*01	TRBJ2-1	TRBD2*02	TRBD2	12	15	19	21	2	1	3
3	4.30E-07	TGCAGTGCTAGAGATCTTGCCTATGGCTACACCTTC	CSARDLAYGYTF	TRBV20-1*01, TRBV20-1*05, TRBV20-1*07	TRBV20-1	TRBJ1-2*01	TRBJ1-2			13	-1	-1	20	-1	-1	6
3	4.30E-07	TGCAGTGCTAGAGATGGGGGACGGGAGCGGGTTTTT	CSARDGGRERVF	TRBV20-1*01, TRBV20-1*05, TRBV20-1*07	TRBV20-1	TRBJ2-2*01	TRBJ2-2	TRBD2*02, TRBD2*01	TRBD2	13	25	30	31	11	0	11
3	4.30E-07	TGCAGTGCTAGAAGGGACAGCTACGAGCAGTACTTC	CSARRDSYEQYF	TRBV20-1*01, TRBV20-1*04, TRBV20-1*05, TRBV20-1*07	TRBV20-1	TRBJ2-7*01	TRBJ2-7	TRBD1*01	TRBD1	11	13	19	20	1	0	1
3	4.30E-07	TGCAGTGGAACCGGGACTCTGGTCGGCTACACCTTC	CSGTGTLVGYTF	TRBV20-1*06, TRBV20-1*03, TRBV20-1*01, TRBV20-1*04, TRBV20-1*05, TRBV20-1*02, TRBV20-1*07	TRBV20-1	TRBJ1-2*01	TRBJ1-2	TRBD2*02, TRBD2*01	TRBD2	6	12	17	24	5	6	11
3	4.30E-07	TGCAGCCCGGGACAGGGGCCTGTTGGCTACACCTTC	CSPGQGPVGYTF	TRBV29-1*03	TRBV29-1	TRBJ1-2*01	TRBJ1-2	TRBD1*01	TRBD1	10	11	17	23	0	5	5
3	4.30E-07	TGCAGCGTTGTGATAGGGGGGGATGACGACACCTTC	CSVVIGGDDDTF	TRBV29-1*01	TRBV29-1	TRBJ1-2*01	TRBJ1-2	TRBD2*01	TRBD2	9	15	21	28	5	6	11
3	4.30E-07	TGCAGCGTTGCCGGACAGGTGGTTGGCTACACCTTC	CSVAGQVVGYTF	TRBV29-1*01	TRBV29-1	TRBJ1-2*01	TRBJ1-2	TRBD1*01	TRBD1	9	12	18	23	2	4	6
3	4.30E-07	TGCAGCGTTGGCGGGGGTAACTACGAGCAGTACTTC	CSVGGGNYEQYF	TRBV29-1*01	TRBV29-1	TRBJ2-7*01	TRBJ2-7	TRBD2*01	TRBD2	9	10	16	20	0	3	3
3	4.30E-07	TGCAGCGGGGACTCGGGACAGGGTGTCTACACCTTC	CSGDSGQGVYTF	TRBV29-1*03	TRBV29-1	TRBJ1-2*01	TRBJ1-2	TRBD1*01	TRBD1	6	14	22	26	7	3	10
3	4.30E-07	TGTGCCCGCCGGCCACTTACTACGAGCAGTACTTC	CARRPL~YEQYF	TRBV2*01, TRBV2*02, TRBV2*03	TRBV2	TRBJ2-7*01	TRBJ2-7	TRBD1*01, TRBD2*02, TRBD2*01	TRBD1, TRBD2	5	10	12	19	4	6	10
3	4.30E-07	TGTGCCACCGGGACTAGGGCTACGAGCAGTACTTC	CATGTR~YEQYF	TRBV24-1*01	TRBV24-1	TRBJ2-7*01	TRBJ2-7	TRBD2*02, TRBD2*01	TRBD2	8	9	16	19	0	2	2
3	4.30E-07	TGTGCCAGTACTAAGGGGGAAACACCATATATTTT	CASTKG~NTIYF	TRBV7-6*01, TRBV7-6*02	TRBV7-6	TRBJ1-3*01	TRBJ1-3	TRBD1*01, TRBD2*02, TRBD2*01	TRBD1, TRBD2	7	13	16	17	5	0	5
3	4.30E-07	TGTGCCAGCAGCTCCGCGGGGAGACCCAGTACTTC	CASSSA~ETQYF	TRBV7-3*05, TRBV7-3*01	TRBV7-3	TRBJ2-5*01	TRBJ2-5	TRBD2*02, TRBD2*01	TRBD2	12	15	19	20	2	0	2
3	4.30E-07	TGTGCCAGCAGCGTACTAGCGGGACCCAGTACTTC	CASSVL~GTQYF	TRBV9*02, TRBV9*01	TRBV9	TRBJ2-5*01	TRBJ2-5	TRBD2*02, TRBD2*01	TRBD2	14	15	21	22	0	0	0
3	4.30E-07	TGTGCCAGCAGGGGAGCACCGGGGAGCTGTTTTTT	CASRGA~GELFF	TRBV25-1*01	TRBV25-1	TRBJ2-2*01	TRBJ2-2	TRBD2*02	TRBD2	10	11	15	16	0	0	0
3	4.30E-07	TGCAGCCCCTCATCCCCTCCAAGGAGCAGGTCTTC	CSPSSP~KEQVF	TRBV20-1*06, TRBV20-1*03, TRBV20-1*01, TRBV20-1*04, TRBV20-1*05, TRBV20-1*02, TRBV20-1*07	TRBV20-1	TRBJ2-1*01	TRBJ2-1	TRBD2*02	TRBD2	4	14	19	23	9	3	12
3	4.30E-07	TGCAGCCACCTGGGGGGGGCAATGAGCAGTTCTTC	CSHLGG~NEQFF	TRBV20-1*06, TRBV20-1*03, TRBV20-1*01, TRBV20-1*04, TRBV20-1*05, TRBV20-1*02, TRBV20-1*07	TRBV20-1	TRBJ2-1*01	TRBJ2-1	TRBD2*01	TRBD2	4	12	18	19	7	0	7
3	4.30E-07	TGCAGCGTTGCGGGGGCAATCAGCCCCAGCATTTT	CSVAGA~QPQHF	TRBV29-1*01	TRBV29-1	TRBJ1-5*01	TRBJ1-5	TRBD2*01	TRBD2	9	10	14	15	0	0	0
3	4.30E-07	TGCAGCGTTGAGTGGGACACCGGGGAGCTGTTTTT	CSVEWD~RGAVF	TRBV29-1*01	TRBV29-1	TRBJ2-2*01	TRBJ2-2	TRBD1*01	TRBD1	10	13	18	30	2	11	13
3	4.30E-07	TGTGCCATCAGCGAACAGGGACGAGCAGTACTTC	CAISEQ~DEQYF	TRBV10-3*01, TRBV10-3*02	TRBV10-3	TRBJ2-7*01	TRBJ2-7	TRBD1*01	TRBD1	10	14	19	20	3	0	3
3	4.30E-07	TGTGCCACCTCCGTGCTCCTACGAGCAGTACTTC	CATSVL~YEQYF	TRBV19*01, TRBV5-6*01, TRBV24-1*01, TRBV19*03, TRBV19*02	TRBV19, TRBV5-6, TRBV24-1	TRBJ2-7*01	TRBJ2-7	TRBD2*02	TRBD2	6	7	11	25	0	13	13
3	4.30E-07	TGTGCCACCAGTAGGGCCCTACGAGCAGTACTTC	CATSRA~YEQYF	TRBV24-1*01	TRBV24-1	TRBJ2-7*01	TRBJ2-7	TRBD1*01, TRBD2*02	TRBD1, TRBD2	11	12	15	17	0	1	1
3	4.30E-07	TGTGCCAGCAGTTACGGTCGCCGAGCAGTACTTC	CASSYG~AEQYF	TRBV6-5*01	TRBV6-5	TRBJ2-7*01	TRBJ2-7	TRBD1*01, TRBD2*02, TRBD2*01	TRBD1, TRBD2	14	16	18	21	1	2	3
3	4.30E-07	TGTGCCAGCAGTCCGGGACTACGAGCAGTACTTC	CASSPG~YEQYF	TRBV28*01	TRBV28	TRBJ2-7*01	TRBJ2-7	TRBD2*02	TRBD2	11	13	17	18	1	0	1
3	4.30E-07	TGTGCCAGCAGCCCAACAGGGGGAGCTGTTTTTT	CASSPT~GELFF	TRBV7-2*04, TRBV7-2*01, TRBV7-2*02	TRBV7-2	TRBJ2-2*01	TRBJ2-2	TRBD1*01	TRBD1	11	15	18	19	3	0	3
3	4.30E-07	TGCAGTGGGGACCGCGAACACTGAAGCTTTCTTT	CSGDRE~TEAFF	TRBV29-1*03	TRBV29-1	TRBJ1-1*01	TRBJ1-1	TRBD1*01, TRBD2*02, TRBD2*01	TRBD1, TRBD2	4	7	11	15	2	3	5
3	4.30E-07	TGCAGCGTGAGGGCTGGCCAACGTCCTGACTTTC	CSVRAG~NVLTF	TRBV29-1*01, TRBV29-1*03	TRBV29-1	TRBJ2-6*01	TRBJ2-6	TRBD2*02	TRBD2	7	8	12	15	0	2	2
3	4.30E-07	TGCAGCGAGGGCTGGCCAAGAGACCCAGTACTTC	CSEGWP~ETQYF	TRBV29-1*03	TRBV29-1	TRBJ2-5*01	TRBJ2-5			11	-1	-1	15	-1	-1	3
3	4.30E-07	TGTGCCTGGAATCTCCCCGGTCCGGCTTTCTTT	CAWNLPGPAFF	TRBV30*01	TRBV30	TRBJ1-1*01	TRBJ1-1	TRBD2*02, TRBD2*01	TRBD2	9	12	16	24	2	7	9
3	4.30E-07	TGTGCCTGGAAGAGGGAAGGGGAAGCTTTCTTT	CAWKREGEAFF	TRBV30*05, TRBV30*01	TRBV30	TRBJ1-1*01	TRBJ1-1	TRBD2*02	TRBD2	9	11	15	21	1	5	6
3	4.30E-07	TGTGCCCGCCGTGAGGGCTACGAGCAGTACTTC	CARREGYEQYF	TRBV2*01, TRBV2*03	TRBV2	TRBJ2-7*01	TRBJ2-7	TRBD2*02	TRBD2	5	12	16	17	6	0	6
3	4.30E-07	TGTGCCCGCCGTGAATCCCACGAGCAGTACTTC	CARRESHEQYF	TRBV2*01, TRBV2*03	TRBV2	TRBJ2-7*01	TRBJ2-7	TRBD1*01, TRBD2*02, TRBD2*01	TRBD1, TRBD2	5	7	9	15	1	5	6
3	4.30E-07	TGTGCCCGCCGTGAAGACTATGGCTACACCTTC	CARREDYGYTF	TRBV2*01, TRBV2*03	TRBV2	TRBJ1-2*01	TRBJ1-2	TRBD1*01, TRBD2*02, TRBD2*01	TRBD1, TRBD2	5	7	9	16	1	6	7
3	4.30E-07	TGTGCCACCACCAATACCTACGAGCAGTACTTC	CATTNTYEQYF	TRBV24-1*01	TRBV24-1	TRBJ2-7*01	TRBJ2-7			9	-1	-1	16	-1	-1	6
3	4.30E-07	TGTGCCAGCGGCACGGGTTTAGAGCAGTACTTC	CASGTGLEQYF	TRBV12-4*01, TRBV12-3*01	TRBV12-4, TRBV12-3	TRBJ2-7*01	TRBJ2-7	TRBD2*02, TRBD2*01	TRBD2	8	13	16	21	4	4	8
3	4.30E-07	TGTGCCAGCAGTTTTTTGGATGAGCAGTTCTTC	CASSFLDEQFF	TRBV2*01, TRBV2*02, TRBV2*03	TRBV2	TRBJ2-1*01	TRBJ2-1			13	-1	-1	19	-1	-1	5
3	4.30E-07	TGTGCCAGCAGTCACCGAGAGACCCAGTACTTC	CASSHRETQYF	TRBV27*01	TRBV27	TRBJ2-5*01	TRBJ2-5			11	-1	-1	13	-1	-1	1
3	4.30E-07	TGTGCCAGCAGTGAGGACTATGGCTACGCCTTC	CASSEDYGYAF	TRBV2*01, TRBV2*03	TRBV2	TRBJ1-2*01	TRBJ1-2			13	-1	-1	16	-1	-1	2
3	4.30E-07	TGTGCCAGCAGCTTTAGGAAGGAGCAGTTCTTC	CASSFRKEQFF	TRBV7-2*04, TRBV7-2*01	TRBV7-2	TRBJ2-1*01	TRBJ2-1	TRBD1*01, TRBD2*02, TRBD2*01	TRBD1, TRBD2	13	16	18	21	2	2	4
3	4.30E-07	TGTGCCAGCAGCTTCAACTACGAGCAGTACTTC	CASSFNYEQYF	TRBV11-2*01, TRBV28*01, TRBV7-3*01	TRBV11-2, TRBV7-3, TRBV28	TRBJ2-7*01	TRBJ2-7			13	-1	-1	17	-1	-1	3
3	4.30E-07	TGTGCCAGCAGCTCGACAGGGGAGCAGTTCTTC	CASSSTGEQFF	TRBV7-9*03, TRBV7-9*01, TRBV7-9*04, TRBV7-9*02	TRBV7-9	TRBJ2-1*01	TRBJ2-1	TRBD1*01	TRBD1	13	14	20	21	0	0	0
3	4.30E-07	TGTGCCAGCAGCCCCCGGGAGACCCAGTACTTC	CASSPRETQYF	TRBV7-9*03, TRBV7-9*01, TRBV7-9*04, TRBV7-9*02	TRBV7-9	TRBJ2-5*01	TRBJ2-5	TRBD2*01	TRBD2	11	12	16	18	0	1	1
3	4.30E-07	TGTGCCAGCAGCCGAAGCTACGAGCAGTACTTC	CASSRSYEQYF	TRBV7-9*03, TRBV7-9*01, TRBV7-9*04, TRBV7-9*02	TRBV7-9	TRBJ2-7*01	TRBJ2-7	TRBD2*02, TRBD2*01	TRBD2	11	-1	-1	17	-1	-1	5
3	4.30E-07	TGTGCCAGCAGACGAGAAGAGACCCAGTACTTC	CASRREETQYF	TRBV27*01	TRBV27	TRBJ2-5*01	TRBJ2-5	TRBD2*02	TRBD2	10	13	15	16	2	0	2
3	4.30E-07	TGCGCCAGCAGTGAGGACTATGGCTACACCTTC	CASSEDYGYTF	TRBV10-2*01	TRBV10-2	TRBJ1-2*01	TRBJ1-2			14	-1	-1	16	-1	-1	1
3	4.30E-07	TGCAGCGTCTTAGAGGACTATGGCTACACCTTC	CSVLEDYGYTF	TRBV29-1*01, TRBV29-1*03	TRBV29-1	TRBJ1-2*01	TRBJ1-2	TRBD2*02	TRBD2	7	12	15	16	4	0	4
3	4.30E-07	TGTGCCATGTCGTACGGAAAAACTGTTTTTTT	CAMSY~KNCFF	TRBV10-3*01, TRBV10-3*02	TRBV10-3	TRBJ1-4*01	TRBJ1-4	TRBD1*01	TRBD1	7	22	25	26	14	0	14
3	4.30E-07	TGTGCCAGTACTAAGGGGGAAAACTGTTTTTT	CASTK~GKLFF	TRBV7-6*01, TRBV7-6*02	TRBV7-6	TRBJ1-4*01	TRBJ1-4	TRBD1*01	TRBD1	7	13	18	19	5	0	5
3	4.30E-07	TGTGCCAGCAGCCCAACAGGGGGCAGTTCTTC	CASSP~RGQFF	TRBV7-2*04, TRBV7-2*01	TRBV7-2	TRBJ2-1*01	TRBJ2-1	TRBD1*01	TRBD1	11	15	21	22	3	0	3
3	4.30E-07	TGTGCCAGCAGCCCAACAGGGGGCAGTACTTC	CASSP~RGQYF	TRBV7-2*04, TRBV7-2*01	TRBV7-2	TRBJ2-7*01	TRBJ2-7	TRBD1*01	TRBD1	11	15	21	22	3	0	3
3	4.30E-07	TGTGCCAGCAGCCAGGGGGGCCCCAGCATTTT	CASSQ~GPQHF	TRBV5-5*01, TRBV5-5*02, TRBV5-5*03	TRBV5-5	TRBJ1-5*01	TRBJ1-5	TRBD1*01	TRBD1	11	12	18	19	0	0	0
3	4.30E-07	TGCGCCAGCAGCTTGGGAGGGAAACTGTTTTT	CASSL~RETVF	TRBV5-1*01	TRBV5-1	TRBJ1-4*01	TRBJ1-4	TRBD2*02	TRBD2	15	16	20	27	0	6	6
3	4.30E-07	TGTGCCAGTAGGATTACAGGGGGCTTTCTTT	CASRI~QGAFF	TRBV19*01, TRBV19*03, TRBV19*02	TRBV19	TRBJ1-1*01	TRBJ1-1	TRBD1*01	TRBD1	10	15	21	22	4	0	4
3	4.30E-07	TGTGCCCGCCGTAACTACGAGCAGTACTTC	CARRNYEQYF	TRBV2*01, TRBV2*02, TRBV2*03	TRBV2	TRBJ2-7*01	TRBJ2-7	TRBD1*01, TRBD2*02, TRBD2*01	TRBD1, TRBD2	5	7	9	14	1	4	5
3	4.30E-07	TGTGCCAGCGGGGACACTGAAGCTTTCTTT	CASGDTEAFF	TRBV19*01, TRBV19*03, TRBV19*02	TRBV19	TRBJ1-1*01	TRBJ1-1	TRBD2*01	TRBD2	7	8	12	13	0	0	0
3	4.30E-07	TGCAGTGGGGGTGATTATGGCTACACCTTC	CSGGDYGYTF	TRBV20-1*06, TRBV20-1*03, TRBV20-1*01, TRBV20-1*04, TRBV20-1*05, TRBV20-1*02, TRBV20-1*07	TRBV20-1	TRBJ1-2*01	TRBJ1-2	TRBD1*01, TRBD2*01	TRBD1, TRBD2	6	7	10	15	0	4	4
3	4.30E-07	TGCAGCGGGGCCGGGAGGGGAGCTGTTTTT	CSGAGRGAVF	TRBV29-1*03	TRBV29-1	TRBJ2-2*01	TRBJ2-2	TRBD2*02	TRBD2	6	11	18	25	4	6	10
3	4.30E-07	TGTGCCAACGACCTACGAGCAGTACTTC	CANDL~EQYF	TRBV15*01, TRBV15*02	TRBV15	TRBJ2-7*01	TRBJ2-7			6	-1	-1	11	-1	-1	4
3	4.30E-07	TGTGCCAGCAGGGATGGCTACACCTTC	CASRDGYTF	TRBV2*01, TRBV2*03	TRBV2	TRBJ1-2*01	TRBJ1-2			10	-1	-1	13	-1	-1	2
3	4.30E-07	TGCAGTGCTAGAGACCCAGTACTTC	CSAR~TQYF	TRBV20-1*01, TRBV20-1*05, TRBV20-1*07	TRBV20-1	TRBJ2-5*01	TRBJ2-5			11	-1	-1	12	-1	-1	0
3	4.30E-07	TGCAGCGTTGAAGACACAGTACTTC	CSVE~TQYF	TRBV29-1*01	TRBV29-1	TRBJ2-5*01	TRBJ2-5			12	-1	-1	13	-1	-1	0
3	4.30E-07	TGTGCCAGCAGACCCAGTACTTC	CASR~QYF	TRBV7-2*04, TRBV7-2*01	TRBV7-2	TRBJ2-5*01	TRBJ2-5			9	-1	-1	10	-1	-1	0
3	4.30E-07	TGCAGTGCTAGAGATCCCTTC	CSARDPF	TRBV20-1*01, TRBV20-1*05, TRBV20-1*07	TRBV20-1	TRBJ1-2*01	TRBJ1-2			13	-1	-1	16	-1	-1	2
3	4.30E-07	TGCAGCGTTGCGAGACCCTTC	CSVARPF	TRBV29-1*01	TRBV29-1	TRBJ1-2*01	TRBJ1-2	TRBD2*02	TRBD2	9	13	15	16	3	0	3
3	4.30E-07	TGTGCCAGCAGCTTCTTC	CASSFF	TRBV5-6*01	TRBV5-6	TRBJ2-1*01	TRBJ2-1			12	-1	-1	13	-1	-1	0
2	2.87E-07	TGTGCCAGTAGTATCCCAAAAGAACCCGACAGCTTTCTATCTCTGTGCCAGTAGTTTGGGGACAGGGTTGGAAGGCTACACCTTC	CASSIPKEPDSFLS~CASSLGTGLEGYTF	TRBV19*01, TRBV19*02	TRBV19	TRBJ1-2*01	TRBJ1-2	TRBD1*01	TRBD1	13	58	66	73	44	6	50
2	2.87E-07	TGTGCCAGCAGTTACTCAAGGGCGGCGGAGTGGTTTAGGGCAGGTAAGTATCTCCTTATAATTCACCCCTCCACTTT	CASSYSRAAEWFR~R*VSPYNSPLHF	TRBV6-7*01	TRBV6-7	TRBJ1-6*01	TRBJ1-6	TRBD1*01, TRBD2*02, TRBD2*01	TRBD1, TRBD2	16	40	43	56	23	12	35
2	2.87E-07	TGTGCCAGCAGCCAACCCCGCCGTCCTGGACTAGCGGGAGGATAGGGGATGCCCTCGTGGACGTCCTGACTTTC	CASSQPRRPGLA~RIGDALVDVLTF	TRBV14*01	TRBV14	TRBJ2-6*01	TRBJ2-6	TRBD2*02	TRBD2	14	27	40	60	12	19	31
2	2.87E-07	TGTGCCAGCAGCGGGACTCGGCCATGTATCGCTGTGCCAGTACTAAGGGGGTTGGATTAGAGACCCAGTACTTC	CASSGTRPCIAV~STKGVGLETQYF	TRBV2*01, TRBV6-5*01, TRBV2*02, TRBV2*03	TRBV2, TRBV6-5	TRBJ2-5*01	TRBJ2-5	TRBD1*01, TRBD2*02, TRBD2*01	TRBD1, TRBD2	10	45	50	58	34	7	41
2	2.87E-07	TGTGCTCAGCAGAGACTGGGGGGTTTTGAAGTGGCCCTGGGAGGCTGTGCTCTGGAAACACCATATATTTT	CAQQRLGGFEVA~GRLCSGNTIYF	TRBV25-1*01, TRBV11-1*01	TRBV25-1, TRBV11-1	TRBJ1-3*01	TRBJ1-3	TRBD2*02, TRBD2*01	TRBD2	4	38	43	49	33	5	38
2	2.87E-07	TGTGCTCAGCAGAGACTGGGGGGTTCTGAAGTGGCCCTGGGAGGCTGTGCTCTGGAAACACCATATATTTT	CAQQRLGGSEVA~GRLCSGNTIYF	TRBV25-1*01	TRBV25-1	TRBJ1-3*01	TRBJ1-3	TRBD2*02, TRBD2*01	TRBD2	4	38	43	49	33	5	38
2	2.87E-07	TGTGCCAGCAGTTTCATCCGGGAGCGGGAGCGAGTAACGAAGGGTGGAAACACAGATACGCAGTATTTT	CASSFIRERERVTKGGNTDTQYF	TRBV12-4*01, TRBV2*01, TRBV2*02, TRBV2*03, TRBV12-3*01	TRBV12-4, TRBV2, TRBV12-3	TRBJ2-3*01	TRBJ2-3	TRBD2*02	TRBD2	13	22	29	50	8	20	28
2	2.87E-07	TGTGCCAGCAGCTTTGGCCACATAATTTACACAGGGCAGGGCCGTTTGAAGAACACTGAAGCTTTCTTT	CASSFGHIIYTGQGRLKNTEAFF	TRBV11-2*01	TRBV11-2	TRBJ1-1*01	TRBJ1-1	TRBD1*01	TRBD1	13	30	35	50	16	14	30
2	2.87E-07	TGTGCCAGCACCAGTCGAGAGACAGCCCTTCGGATTATACTCGTAGGAGCTCCTACGAGCAGTACTTC	CASTSRETALR~YTRRSSYEQYF	TRBV12-4*01, TRBV12-4*02, TRBV6-3*01, TRBV12-3*01, TRBV6-2*01	TRBV12-4, TRBV6-3, TRBV12-3, TRBV6-2	TRBJ2-7*01	TRBJ2-7	TRBD1*01	TRBD1	9	20	24	49	10	24	34
2	2.87E-07	TGTGCCAGCAGACCTCGGGGGGGGGGCGGAGCGGGAGGCACCTAAACTCCTACAATGAGCAGTTCTTC	CASRPRGGGGA~RHLNSYNEQFF	TRBV2*01, TRBV2*02, TRBV2*03	TRBV2	TRBJ2-1*01	TRBJ2-1	TRBD2*02	TRBD2	10	29	37	46	18	8	26
2	2.87E-07	TGTGCCAGCAGACCTCGGGGGGGGGCGGAGCGGGAGGCACCTAAACTCCTACAATGAGCAGTTCTTC	CASRPRGGAER~RHLNSYNEQFF	TRBV2*01, TRBV2*02, TRBV2*03	TRBV2	TRBJ2-1*01	TRBJ2-1	TRBD2*02	TRBD2	10	28	36	45	17	8	25
2	2.87E-07	TGTGCCAGTAGGGACGGAATCTCTGGAAACACCATGGTACTGGCACAGAGATAGAAAGCTTTCTTT	CASRDGISGNTMVLAQR*KAFF	TRBV25-1*01	TRBV25-1	TRBJ1-1*01	TRBJ1-1	TRBD1*01, TRBD2*02, TRBD2*01	TRBD1, TRBD2	7	10	14	55	2	40	42
2	2.87E-07	TGTGCCAGCAGTGAATAGGGGGACAGGGTCCCCGGGCTGTGCTCTGGGGCCAACGTCCTGACTTTC	CASSE*GDRVPGLCSGANVLTF	TRBV25-1*01	TRBV25-1	TRBJ2-6*01	TRBJ2-6	TRBD1*01	TRBD1	16	19	27	41	2	13	15
2	2.87E-07	TGTGCCAGCAGCTTCTACATCTGCAGTGCTAGAGATAGGATAGCGGGAGTCAATGAGCAGTTCTTC	CASSFYICSARDRIAGVNEQFF	TRBV5-4*01, TRBV5-8*01, TRBV5-4*03, TRBV5-8*02, TRBV5-4*04	TRBV5-4, TRBV5-8	TRBJ2-1*01	TRBJ2-1	TRBD2*02	TRBD2	13	40	48	50	26	1	27
2	2.87E-07	TGTGCCAGCAGCTTAACGTTCACCTATAGCGGGAGGGCCCCCGCGAACACCGGGGAGCTGTTTTTT	CASSLTFTYSGRAPANTGELFF	TRBV7-3*01	TRBV7-3	TRBJ2-2*01	TRBJ2-2	TRBD2*02	TRBD2	16	26	36	43	9	6	15
2	2.87E-07	TGTGCCAGCAGTGAATAGGGGGACCGGGTCTCAGCAAGGATCAGGGGCCAACGTCCTGACTTTC	CASSE*GDRVS~QGSGANVLTF	TRBV25-1*01	TRBV25-1	TRBJ2-6*01	TRBJ2-6	TRBD1*01, TRBD2*02, TRBD2*01	TRBD1, TRBD2	16	19	23	43	2	19	21
2	2.87E-07	TGTGCCAGCAGCCAACCCCTCAACTCCGGGACAGAGGCGGGCAACTAATGAAAAACTGTTTTTT	CASSQPLNSGT~RRATNEKLFF	TRBV7-3*05, TRBV7-2*04, TRBV7-3*01, TRBV7-2*01	TRBV7-3, TRBV7-2	TRBJ1-4*01	TRBJ1-4	TRBD1*01	TRBD1	11	27	33	41	15	7	22
2	2.87E-07	TGTGCCAGCAGGTTACGTCCAGGGGATTAGTGAAAAACTGTTTTTTGGCAGTGGACTGTTTTTT	CASRLRPGD**~KLFFGSGLFF	TRBV12-4*01, TRBV2*01, TRBV2*02, TRBV2*03, TRBV12-3*01	TRBV12-4, TRBV2, TRBV12-3	TRBJ1-4*01	TRBJ1-4	TRBD1*01	TRBD1	14	19	24	54	4	29	33
2	2.87E-07	TGTGCCAGCAGTTCCCCGCCTGGGCACGGGGGCGCTATGGGCTCCTACAATGAGCAGTTCTTC	CASSSPPGHGGAMGSYNEQFF	TRBV25-1*01	TRBV25-1	TRBJ2-1*01	TRBJ2-1	TRBD1*01, TRBD2*01	TRBD1, TRBD2	11	27	32	41	15	8	23
2	2.87E-07	TGTGCCAGCAGTACCCTCTTGACTAGCGGGACACCGCGAAGCTCCTACAATGAGCAGTTCTTC	CASSTLLTSGTPRSSYNEQFF	TRBV12-4*01, TRBV12-3*01	TRBV12-4, TRBV12-3	TRBJ2-1*01	TRBJ2-1	TRBD2*02	TRBD2	11	20	30	41	8	10	18
2	2.87E-07	TGTGCCAGCAGCCAAGAATCATAACGGGACGGGGCCCCAGCCGTTTGCAATGAGCAGTTCTTC	CASSQES*RDGAPAVCNEQFF	TRBV25-1*01	TRBV25-1	TRBJ2-1*01	TRBJ2-1	TRBD1*01, TRBD2*02, TRBD2*01	TRBD1, TRBD2	10	25	29	47	14	17	31
2	2.87E-07	TGTGCCAGCAGCGTGGCTCTGCGAAGGGCTAGCGGGAGGGCCGCGGGCTACGAGCAGTACTTC	CASSVALRRASGRAAGYEQYF	TRBV2*01, TRBV2*02, TRBV2*03	TRBV2	TRBJ2-7*01	TRBJ2-7	TRBD2*02	TRBD2	10	28	39	47	17	7	24
2	2.87E-07	TGTGCCAGCAGGGAATAGGCAGGACTCGCGGGAACCCATGGGACCGAAGATACGCAGTATTTT	CASRE*AGLAGTHGTEDTQYF	TRBV25-1*01	TRBV25-1	TRBJ2-3*01	TRBJ2-3	TRBD2*02	TRBD2	16	27	32	47	10	14	24
2	2.87E-07	TGCGCCAGCAGCCAAGTCTTTTCGACAGGGGCTGATTTGAGCTCCTACAATGAGCAGTTCTTC	CASSQVFSTGADLSSYNEQFF	TRBV4-1*02, TRBV4-1*01, TRBV4-3*01	TRBV4-3, TRBV4-1	TRBJ2-1*01	TRBJ2-1	TRBD1*01	TRBD1	15	23	30	41	7	10	17
2	2.87E-07	TGTGCCAGCAGTTACTAAGAGGGAGGGGTCTATTGATGGGTTTCACAGATACGCAGTATTTT	CASSY*EGGV~LMGFTDTQYF	TRBV6-5*01	TRBV6-5	TRBJ2-3*01	TRBJ2-3	TRBD2*02	TRBD2	15	20	26	43	4	16	20
2	2.87E-07	TGTGCCAGCAGCTTAAACGGTGTTAGCGGGATCCTCACCCGATTGGATATGGCTACACCTTC	CASSLNGVSG~PHPIGYGYTF	TRBV11-1*01	TRBV11-1	TRBJ1-2*01	TRBJ1-2	TRBD2*02	TRBD2	14	23	30	47	8	16	24
2	2.87E-07	TGTGCCACCAGTGATTTATCCGGTTACCAGGGAAGTCCTTGGTTACTATGGCGACACCTTC	CATSDLSGYQ~EVLGYYGDTF	TRBV24-1*01	TRBV24-1	TRBJ1-2*01	TRBJ1-2	TRBD1*01, TRBD2*02, TRBD2*01	TRBD1, TRBD2	16	27	31	44	10	12	22
2	2.87E-07	TGTGCCAGCAGTTCTAAAGGGGCCCTCGGGACTAGCGGGAGGGCCGTAGGAGCAGTACTTC	CASSSKGALG~LAGGP*EQYF	TRBV2*01, TRBV27*01, TRBV2*02, TRBV2*03	TRBV2, TRBV27	TRBJ2-7*01	TRBJ2-7	TRBD2*02	TRBD2	12	27	42	49	14	6	20
2	2.87E-07	TGTGCCAGCAGCTTTAACAATAGCGGGGACTCCCCTCAAGGGCAATCAGCCCCAGCATTTT	CASSFNNSGD~PLKGNQPQHF	TRBV21-1*01	TRBV21-1	TRBJ1-5*01	TRBJ1-5	TRBD2*01	TRBD2	11	20	27	41	8	13	21
2	2.87E-07	TGTGCCAGCAGCGTAAGCAGGGGGTCCTACAATGAGCAGTTCGAACTATGGCTACACCTTC	CASSVSRGSY~MSSSNYGYTF	TRBV9*02, TRBV9*01	TRBV9	TRBJ1-2*01	TRBJ1-2	TRBD1*01	TRBD1	14	17	23	43	2	19	21
2	2.87E-07	TGCGCCAGCAGTGGAAACCGGGACAGGGGACTTGCGCGCAGTAAGAGATACGCAGTATTTT	CASSGNRDRG~LRAVRDTQYF	TRBV10-1*02, TRBV10-1*01	TRBV10-1	TRBJ2-3*01	TRBJ2-3	TRBD1*01	TRBD1	12	19	28	45	6	16	22
2	2.87E-07	TGCGCCAGCAGCCAAGAGGGGAGACTAGCGGGAGGGCCCTCGGCTATGTGAGCAGTTCTTC	CASSQEGRLA~EGPRLCEQFF	TRBV4-1*02, TRBV4-1*01	TRBV4-1	TRBJ2-1*01	TRBJ2-1	TRBD2*02	TRBD2	16	22	35	48	5	12	17
2	2.87E-07	TGCAGTGCTAGAGGGGGCGACCGGGGTTATCAGCCCCAGCTTCAACTACGAGCAGTACTTC	CSARGGDRGY~SPSFNYEQYF	TRBV20-1*01, TRBV20-1*04, TRBV20-1*05, TRBV20-1*07	TRBV20-1	TRBJ2-7*01	TRBJ2-7	TRBD1*01, TRBD2*01	TRBD1, TRBD2	12	13	17	45	0	27	27
2	2.87E-07	TGCAGCGTTATCGCTTAGGGGAGGCTAGCTAGGATAAAGGGGGGCCTACGAGCAGTACTTC	CSVIA*GRLA~G*RGAYEQYF	TRBV29-1*01, TRBV29-1*03	TRBV29-1	TRBJ2-7*01	TRBJ2-7	TRBD1*01, TRBD2*02, TRBD2*01	TRBD1, TRBD2	8	37	42	44	28	1	29
2	2.87E-07	TGTGCCGGCAGCCAAGAACGGTATCTAGCGGGAGGGCCTGGGGAAGAGACCCAGTACTTC	CAGSQERYLAGGPGEETQYF	TRBV3-1*01	TRBV3-1	TRBJ2-5*01	TRBJ2-5	TRBD2*02	TRBD2	16	24	35	43	7	7	14
2	2.87E-07	TGTGCCAGCAGTTTCTCATCATTTACTAGCGAGCTCTCTGGGGCCAACGTCCTGACTTTC	CASSFSSFTSELSGANVLTF	TRBV28*01	TRBV28	TRBJ2-6*01	TRBJ2-6	TRBD2*02, TRBD2*01	TRBD2	13	24	30	35	10	4	14
2	2.87E-07	TGTGCCAGCAGTTTCCTCCCCTACAGGCTGGGGGATTTAGCTAACTATGGCTACACCTTC	CASSFLPYRLGDLANYGYTF	TRBV7-9*03, TRBV7-9*01, TRBV7-9*04, TRBV7-9*02, TRBV28*01	TRBV7-9, TRBV28	TRBJ1-2*01	TRBJ1-2	TRBD2*02	TRBD2	10	14	19	40	3	20	23
2	2.87E-07	TGTGCCAGCAGTTCGTACCATAGCGGGACTAGCGGGAAACACACAGATACGCAGTATTTT	CASSSYHSGTSGKHTDTQYF	TRBV28*01	TRBV28	TRBJ2-3*01	TRBJ2-3	TRBD2*02	TRBD2	12	24	36	41	11	4	15
2	2.87E-07	TGTGCCAGCAGTTATCCGGGACAGGTTGAAACCTCTTACTCTGGAAGCACCATATATTTT	CASSYPGQVETSYSGSTIYF	TRBV6-5*01, TRBV6-3*01, TRBV6-2*01	TRBV6-5, TRBV6-3, TRBV6-2	TRBJ1-3*01	TRBJ1-3	TRBD1*01	TRBD1	13	17	24	38	3	13	16
2	2.87E-07	TGTGCCAGCAGCCTTAACCCTGGACAGGGAACTAGCGGGAGTCTCTACGAGCAGTACTTC	CASSLNPGQGTSGSLYEQYF	TRBV27*01, TRBV11-1*01	TRBV27, TRBV11-1	TRBJ2-7*01	TRBJ2-7	TRBD2*02	TRBD2	11	30	40	44	18	3	21
2	2.87E-07	TGTGCCAGCAGCCTCCTAAGGGGGGAGAACACTGAAGCTAACGTTTATGGCTACACCTTC	CASSLLRGENTEANVYGYTF	TRBV11-1*01	TRBV11-1	TRBJ1-2*01	TRBJ1-2	TRBD1*01, TRBD2*01	TRBD1, TRBD2	11	18	23	45	6	21	27
2	2.87E-07	TGTGCCAGCAGCCACAACAGGGGGATACAAACTGAAGCTAACGTTTATGGCTACACCTTC	CASSHNRGIQTEANVYGYTF	TRBV7-9*03, TRBV7-9*01, TRBV7-9*04, TRBV7-9*02	TRBV7-9	TRBJ1-2*01	TRBJ1-2	TRBD1*01	TRBD1	11	16	23	45	4	21	25
2	2.87E-07	TGTGCCAGCAGCCAGACGAGAGGGACTAGCGGTACTCCTAGCACAGATACGCAGTATTTT	CASSQTRGTSGTPSTDTQYF	TRBV6-3*01, TRBV14*01, TRBV14*02, TRBV6-2*01	TRBV6-3, TRBV14, TRBV6-2	TRBJ2-3*01	TRBJ2-3	TRBD2*02, TRBD2*01	TRBD2	10	21	31	39	10	7	17
2	2.87E-07	TGTGCCAGCAGCCAACCCCCGGCAGGCGGACTAGCGGGAGATGGAGATACGCAGTATTTT	CASSQPPAGGLAGDGDTQYF	TRBV7-9*03, TRBV7-9*01, TRBV7-9*04, TRBV7-9*02, TRBV14*01, TRBV14*02	TRBV7-9, TRBV14	TRBJ2-3*01	TRBJ2-3	TRBD2*02	TRBD2	11	27	39	44	15	4	19
2	2.87E-07	TGCGCCAGCAGCTTGATAAAAGCCGGGACAGGGAATAGGTGGCCGAAGCCCCAGCATTTT	CASSLIKAGTGNRWPKPQHF	TRBV5-1*01	TRBV5-1	TRBJ1-5*01	TRBJ1-5	TRBD1*01	TRBD1	14	24	32	46	9	13	22
2	2.87E-07	TGCAGTGCTAGGGATCGGACTAGCGGGAATTTCCGCAGCTCCTACAATGAGCAGTTCTTC	CSARDRTSGNFRSSYNEQFF	TRBV20-1*01, TRBV20-1*04, TRBV20-1*05, TRBV20-1*07	TRBV20-1	TRBJ2-1*01	TRBJ2-1	TRBD2*02	TRBD2	10	16	27	38	5	10	15
2	2.87E-07	TGCAGTGCTAGAGACCCAATCCCGGAGAGTAGCGGGGGGGCCAGAGAGACCCAGTACTTC	CSARDPIPESSGGARETQYF	TRBV20-1*01	TRBV20-1	TRBJ2-5*01	TRBJ2-5	TRBD2*01	TRBD2	13	29	39	44	15	4	19
2	2.87E-07	TGTGCCATCAGTGAGTAAACAGGGGGAGGCTAGCGGGAGGGGCCTACGAGCAGTACTTC	CAISE*TGGG~AGGAYEQYF	TRBV10-3*01, TRBV10-3*02	TRBV10-3	TRBJ2-7*01	TRBJ2-7	TRBD2*02	TRBD2	15	29	40	42	13	1	14
2	2.87E-07	TGTGCCAGTAGTATATCTCAGGACACTGAAGCTTTCTTTGGACAAGGCACCAGCATTTT	CASSISQDTE~FLWTRHQHF	TRBV19*01, TRBV19*02	TRBV19	TRBJ1-5*01	TRBJ1-5	TRBD1*01	TRBD1	14	39	43	49	24	5	29
2	2.87E-07	TGTGCCAGTAGTATAAGTCAAGACACTGAGCGGGAGGTGTGACAGATACGCAGTATTTT	CASSISQDTE~GGVTDTQYF	TRBV19*01, TRBV19*02	TRBV19	TRBJ2-3*01	TRBJ2-3	TRBD2*02	TRBD2	14	28	36	41	13	4	17
2	2.87E-07	TGTGCCAGTAGATAGTTTTACACTAGCGGGAGGGCCTTAGATACAATGAGCAGTTCTTC	CASR*FYTSG~GLRYNEQFF	TRBV19*01, TRBV19*03, TRBV19*02	TRBV19	TRBJ2-1*01	TRBJ2-1	TRBD2*02	TRBD2	10	21	33	41	10	7	17
2	2.87E-07	TGTGCCAGCACCCGGGACCTTAACACCGGGGACAGGGACAGGGCACTGAAGCTTTCTTT	CASTRDLNTG~QGQGTEAFF	TRBV6-4*02, TRBV6-4*01	TRBV6-4	TRBJ1-1*01	TRBJ1-1	TRBD1*01	TRBD1	9	34	42	43	24	0	24
2	2.87E-07	TGTGCCAGCAGTTTAAAGGGACTAGCGGGAGGGCCCTCAATGAGAACGAGCAGTACTTC	CASSLKGLAG~ALNENEQYF	TRBV27*01	TRBV27	TRBJ2-7*01	TRBJ2-7	TRBD2*02	TRBD2	14	17	32	45	2	12	14
2	2.87E-07	TGTGCCAGCAGTTCACCTACGGACAGGGGTTGGGCTCCTATAATTCACCCCTCCACTTT	CASSSPTDRG~GSYNSPLHF	TRBV5-6*01, TRBV28*01	TRBV5-6, TRBV28	TRBJ1-6*01	TRBJ1-6	TRBD1*01	TRBD1	12	20	28	34	7	5	12
2	2.87E-07	TGTGCCAGCAGTGCTCGACAGGGGGCGTGAGAAATTTAGGCACCGATACGCAGTATTTT	CASSARQGA*~NLGTDTQYF	TRBV6-4*02, TRBV6-4*01	TRBV6-4	TRBJ2-3*01	TRBJ2-3	TRBD1*01	TRBD1	12	16	25	39	3	13	16
2	2.87E-07	TGTGCCAGCAGTGGCTAAAACGGGACAGGGGGCTATTAGGTGGCACTGAAGCTTTCTTT	CASSG*NGTG~LLGGTEAFF	TRBV2*01, TRBV2*02, TRBV2*03, TRBV6-1*01	TRBV2, TRBV6-1	TRBJ1-1*01	TRBJ1-1	TRBD1*01	TRBD1	12	21	32	43	8	10	18
2	2.87E-07	TGTGCCAGCAGCTTGGGGTTAGCGGGAGACAATGAGCTAACGTTTATGGCTACACCTTC	CASSLGLAGD~*ANVYGYTF	TRBV5-4*01	TRBV5-4	TRBJ1-2*01	TRBJ1-2	TRBD2*02	TRBD2	15	19	27	44	3	16	19
2	2.87E-07	TGTGCCAGCAGCCACAACAGGGGGATACAAACTGAAGCTGCAATCAGCCCCAGCATTTT	CASSHNRGIQ~*SCNQPQHF	TRBV7-9*03, TRBV7-9*01, TRBV7-9*04, TRBV7-9*02	TRBV7-9	TRBJ1-5*01	TRBJ1-5	TRBD1*01	TRBD1	11	16	23	39	4	15	19
2	2.87E-07	TGCGCCAGCAGCGGAGGCCGTGTTCTAGGACTAGAGGTGACACCGGGGAGCTGTTTTTT	CASSGGRVLG~RGDTGELFF	TRBV10-2*01	TRBV10-2	TRBJ2-2*01	TRBJ2-2	TRBD2*02, TRBD2*01	TRBD2	10	27	33	39	16	5	21
2	2.87E-07	TGTGCCTGGAGTGTATAAGCCCTGGGACTAGCGGGAGAGTTATGAGACCCAGTACTTC	CAWSV*ALGL~RESYETQYF	TRBV30*01	TRBV30	TRBJ2-5*01	TRBJ2-5	TRBD2*02	TRBD2	13	23	36	43	9	6	15
2	2.87E-07	TGTGCCATCAGACTCAACCCGGGGCGGAATAAACAGACTCTCCTACGAGCAGTACTTC	CAIRLNPGRN~NRLSYEQYF	TRBV10-3*01, TRBV10-3*02	TRBV10-3	TRBJ2-7*01	TRBJ2-7	TRBD1*01, TRBD2*01	TRBD1, TRBD2	10	20	24	39	9	14	23
2	2.87E-07	TGTGCCAGCAGTTTATGACCAGGGGTGACTAGCGGGAATGGCCGGGGAGCTGTTTTTT	CASSL*PGVT~AGMAGELFF	TRBV28*01	TRBV28	TRBJ2-2*01	TRBJ2-2	TRBD2*02	TRBD2	16	26	36	41	9	4	13
2	2.87E-07	TGTGCCAGCAGTTCTGACTAGCGGGAGGGTGCCCCGTTTTGAGAAGACCCAGTACTTC	CASSSD*REG~PRFEKTQYF	TRBV7-9*01, TRBV7-9*04, TRBV7-9*02, TRBV28*01	TRBV7-9, TRBV28	TRBJ2-5*01	TRBJ2-5	TRBD2*02	TRBD2	14	15	28	44	0	15	15
2	2.87E-07	TGTGCCAGCAGTGACCCCCAATTCCCCGGCTCCCTTAGCCAAAAACATTCAGTACTTC	CASSDPQFPG~PLAKNIQYF	TRBV6-4*02, TRBV6-4*01	TRBV6-4	TRBJ2-4*01	TRBJ2-4	TRBD2*01	TRBD2	14	29	33	36	14	2	16
2	2.87E-07	TGTGCCAGCAGTGAAGGGAGTCCCCGGGCTGTGCTCTGGGGCCAACGTCCTGACTTTC	CASSEGSPRA~CSGANVLTF	TRBV2*01, TRBV2*03	TRBV2	TRBJ2-6*01	TRBJ2-6	TRBD2*02, TRBD2*01	TRBD2	15	18	23	33	2	9	11
2	2.87E-07	TGTGCCAGCAGCCAAGGTGTCGGCTCCTACGAGCAGTTCGAACTATGGCTACACCTTC	CASSQGVGSY~SSSNYGYTF	TRBV3-1*01	TRBV3-1	TRBJ1-2*01	TRBJ1-2	TRBD1*01, TRBD2*02	TRBD1, TRBD2	15	17	20	40	1	19	20
2	2.87E-07	TGTGCTAGCAGTTACTCGACCAGATTTTCTGGCGATGGGACAGATACGCAGTATTTT	CASSYSTRFSGDGTDTQYF	TRBV7-9*03, TRBV6-5*01, TRBV7-9*01, TRBV7-9*04, TRBV7-9*02	TRBV7-9, TRBV6-5	TRBJ2-3*01	TRBJ2-3	TRBD1*01, TRBD2*02, TRBD2*01	TRBD1, TRBD2	10	36	38	39	25	0	25
2	2.87E-07	TGTGCCTGGAGTGTGGAGTACACCCTGACTAGGCTTCGAACGAATGAGCAGTTCTTC	CAWSVEYTLTRLRTNEQFF	TRBV7-9*03, TRBV7-9*07, TRBV30*01, TRBV7-9*01, TRBV30*04, TRBV7-9*04, TRBV7-9*02, TRBV7-9*05, TRBV11-1*01, TRBV11-3*03, TRBV7-9*06, TRBV30*02	TRBV7-9, TRBV30, TRBV11-1, TRBV11-3	TRBJ2-1*01	TRBJ2-1	TRBD2*02, TRBD2*01	TRBD2	13	26	31	42	12	10	22
2	2.87E-07	TGTGCCCGCCGTGTGCCGGGATGGACAGGGGGCTTAACTAATGAAAAACTGTTTTTT	CARRVPGWTGGLTNEKLFF	TRBV2*01, TRBV2*02, TRBV2*03	TRBV2	TRBJ1-4*01	TRBJ1-4	TRBD1*01	TRBD1	5	22	32	35	16	2	18
2	2.87E-07	TGTGCCACCGGTGACCCAAGAAGGACTAGCGGGAACTCATACAATGGGCAGTTCTTC	CATGDPRRTSGNSYNGQFF	TRBV24-1*01	TRBV24-1	TRBJ2-1*01	TRBJ2-1	TRBD2*02	TRBD2	13	22	33	39	8	5	13
2	2.87E-07	TGTGCCACCAGTGATTATCATTTTTCAGGACTAGCGGGAACCGGGGAGCTGTTTTTT	CATSDYHFSGLAGTGELFF	TRBV24-1*01	TRBV24-1	TRBJ2-2*01	TRBJ2-2	TRBD2*02	TRBD2	15	27	38	39	11	0	11
2	2.87E-07	TGTGCCAGTCCCCCTCCCGGACACAAGTCAAGCGGGAGGTTAGGGGAGCAGTTCTTC	CASPPPGHKSSGRLGEQFF	TRBV19*01, TRBV19*03, TRBV19*02	TRBV19	TRBJ2-1*01	TRBJ2-1	TRBD2*02	TRBD2	8	30	38	45	21	6	27
2	2.87E-07	TGTGCCAGTAGTATAGATCTGTGGACAGGGGGCTTGAGGGCCTACGAGCAGTACTTC	CASSIDLWTGGLRAYEQYF	TRBV19*01, TRBV19*02	TRBV19	TRBJ2-7*01	TRBJ2-7	TRBD1*01	TRBD1	16	22	32	40	5	7	12
2	2.87E-07	TGTGCCAGCTCACCCACTTCGTCAGGGTCGAGCTCTGGGGCCAACGTCCTGACTTTC	CASSPTSSGSSSGANVLTF	TRBV18*01, TRBV25-1*01	TRBV18, TRBV25-1	TRBJ2-6*01	TRBJ2-6	TRBD1*01	TRBD1	13	22	26	32	8	5	13
2	2.87E-07	TGTGCCAGCACCGACCCTAATGGTGTAGCGGGAATGGTCGCCGGGGAGCTGTTTTTT	CASTDPNGVAGMVAGELFF	TRBV7-6*01, TRBV4-2*01, TRBV7-6*02, TRBV4-2*02	TRBV7-6, TRBV4-2	TRBJ2-2*01	TRBJ2-2	TRBD2*02	TRBD2	9	25	32	40	15	7	22
2	2.87E-07	TGTGCCAGCAGTTTTCGGGACTAGCGGGAATTACTAGCCAAAAACATTCAGTACTTC	CASSFRD*RELLAKNIQYF	TRBV12-4*01, TRBV12-3*01	TRBV12-4, TRBV12-3	TRBJ2-4*01	TRBJ2-4	TRBD2*02	TRBD2	13	16	28	35	2	6	8
2	2.87E-07	TGTGCCAGCAGTTTGGCGTGGACTAGCGGGAGGGCCTTCACCTACGAGCAGTACTTC	CASSLAWTSGRAFTYEQYF	TRBV28*01	TRBV28	TRBJ2-7*01	TRBJ2-7	TRBD2*02	TRBD2	13	19	33	40	5	6	11
2	2.87E-07	TGTGCCAGCAGTTTATCGGCGCCCCACTAGCGGGGAGATACCTACGAGCAGTACTTC	CASSLSAPH*RGDTYEQYF	TRBV27*01, TRBV5-4*01, TRBV5-4*03, TRBV5-4*04	TRBV27, TRBV5-4	TRBJ2-7*01	TRBJ2-7	TRBD2*01	TRBD2	10	25	34	40	14	5	19
2	2.87E-07	TGTGCCAGCAGTTTATGGGGACTAGCGGGAGGGAGAAGCACAGATACGCAGTATTTT	CASSLWGLAGGRSTDTQYF	TRBV6-4*02, TRBV2*01, TRBV2*02, TRBV2*03, TRBV6-4*01	TRBV6-4, TRBV2	TRBJ2-3*01	TRBJ2-3	TRBD2*02	TRBD2	11	17	32	36	5	3	8
2	2.87E-07	TGTGCCAGCAGTTTACCCAATGGACTAGCGGGTCTGTACCAAGAGACCCAGTACTTC	CASSLPNGLAGLYQETQYF	TRBV2*01, TRBV2*02, TRBV2*03, TRBV28*01	TRBV2, TRBV28	TRBJ2-5*01	TRBJ2-5	TRBD2*02, TRBD2*01	TRBD2	11	21	31	37	9	5	14
2	2.87E-07	TGTGCCAGCAGTTTACGTCCTCTGGGCCATCGTGGCCTCAACACTGAAGCTTTCTTT	CASSLRPLGHRGLNTEAFF	TRBV25-1*01, TRBV28*01	TRBV25-1, TRBV28	TRBJ1-1*01	TRBJ1-1	TRBD1*01, TRBD2*02, TRBD2*01	TRBD1, TRBD2	11	23	26	39	11	12	23
2	2.87E-07	TGTGCCAGCAGTTCACCGTCTGATCTGGGACAGGGACCGAGGGAGACCCAGTACTTC	CASSSPSDLGQGPRETQYF	TRBV28*01	TRBV28	TRBJ2-5*01	TRBJ2-5	TRBD1*01	TRBD1	12	26	34	42	13	7	20
2	2.87E-07	TGTGCCAGCAGTTACCCTATCGGGACAGGGGAAAATCCGCATGAAAAACTGTTTTTT	CASSYPIGTGENPHEKLFF	TRBV12-4*01, TRBV6-3*01, TRBV12-3*01, TRBV6-2*01	TRBV12-4, TRBV6-3, TRBV12-3, TRBV6-2	TRBJ1-4*01	TRBJ1-4	TRBD1*01	TRBD1	14	21	30	40	6	9	15
2	2.87E-07	TGTGCCAGCAGTTACCGCTCCAACCAGATTGGCCTCTCTGGAAACACCATATATTTT	CASSYRSNQIGLSGNTIYF	TRBV28*01	TRBV28	TRBJ1-3*01	TRBJ1-3	TRBD2*02, TRBD2*01	TRBD2	12	14	18	35	1	16	17
2	2.87E-07	TGTGCCAGCAGTCCAACGGGACTAGCGGTTAGCTCTGGGGCCAACGTCCTGACTTTC	CASSPTGLAVSSGANVLTF	TRBV28*01	TRBV28	TRBJ2-6*01	TRBJ2-6	TRBD2*02, TRBD2*01	TRBD2	11	17	27	32	5	4	9
2	2.87E-07	TGTGCCAGCAGTGGGCTCAATCCGTGACAGGGGAAACTACACTACGAGCAGTACTTC	CASSGLNP*QGKLHYEQYF	TRBV25-1*01	TRBV25-1	TRBJ2-7*01	TRBJ2-7	TRBD1*01	TRBD1	12	25	32	41	12	8	20
2	2.87E-07	TGTGCCAGCAGTGACGGGCCAGCGGGGAGAAGCGTAGCCAAAAACATTCAGTACTTC	CASSDGPAGRSVAKNIQYF	TRBV6-6*02, TRBV6-6*01, TRBV6-6*03	TRBV6-6	TRBJ2-4*01	TRBJ2-4	TRBD2*01	TRBD2	11	20	26	35	8	8	16
2	2.87E-07	TGTGCCAGCAGTGAGACCGTGTTCTAGGACTAGAGGTGACACCGGGGAGCTGTTTTT	CASSETVF*D*R*HRGAVF	TRBV6-1*01	TRBV6-1	TRBJ2-2*01	TRBJ2-2	TRBD2*02, TRBD2*01	TRBD2	13	26	32	52	12	19	31
2	2.87E-07	TGTGCCAGCAGCTTTCCGGTTGCTAGCGGGGATAAGATCCCCTACGAGCAGTACTTC	CASSFPVASGDKIPYEQYF	TRBV7-9*03, TRBV7-9*01, TRBV7-9*04, TRBV7-9*02	TRBV7-9	TRBJ2-7*01	TRBJ2-7	TRBD2*01	TRBD2	13	22	30	40	8	9	17
2	2.87E-07	TGTGCCAGCAGCTCCTCAGAGGGGGACAGGGGGCTGACTAATGAAAAACTGTTTTTT	CASSSSEGDRGLTNEKLFF	TRBV5-6*01	TRBV5-6	TRBJ1-4*01	TRBJ1-4	TRBD1*01	TRBD1	12	22	33	36	9	2	11
2	2.87E-07	TGTGCCAGCAGCCACACGCGGGACAGGGTATCATCATGGCAATCAGCCCAGCATTTT	CASSHTRDRVSSWQSAQHF	TRBV9*02, TRBV9*01, TRBV9*03	TRBV9	TRBJ1-5*01	TRBJ1-5	TRBD1*01	TRBD1	11	19	27	46	7	18	25
2	2.87E-07	TGTGCCAGCAGCCAGACGTGGGACTAGCGGGGTCGAGGGACCGGGGAGCTGTTTTTT	CASSQTWD*RGRGTGELFF	TRBV7-9*03, TRBV7-9*01, TRBV7-9*04, TRBV7-9*02	TRBV7-9	TRBJ2-2*01	TRBJ2-2	TRBD2*01	TRBD2	11	19	31	39	7	7	14
2	2.87E-07	TGTGCCAGCAGCCAATTAGGACAGGGACCCTTTCCTGACCGAAACACCATATATTTT	CASSQLGQGPFPDRNTIYF	TRBV3-1*01	TRBV3-1	TRBJ1-3*01	TRBJ1-3	TRBD1*01	TRBD1	14	18	25	40	3	14	17
2	2.87E-07	TGTGCCAGCAGCGTACTAGCGGGACCCACGAGCAGTTCGAACTATGGCTACACCTTC	CASSVLAGPTSSSNYGYTF	TRBV9*02, TRBV9*01	TRBV9	TRBJ1-2*01	TRBJ1-2	TRBD2*02	TRBD2	14	15	23	39	0	15	15
2	2.87E-07	TGTGCCAGCAGCGTAGTCGGGGTATCGGGACAGGGGATCAACAATGAGTAATTCTTC	CASSVVGVSGQGINNE*FF	TRBV9*02, TRBV9*01	TRBV9	TRBJ2-1*01	TRBJ2-1	TRBD1*01	TRBD1	15	26	35	51	10	15	25
2	2.87E-07	TGTGCCAGCAGCAAGGGGACCAGCGTCCTATGGGCTGGGGCCAACGTCCTGACTTTC	CASSKGTSVLWAGANVLTF	TRBV28*01	TRBV28	TRBJ2-6*01	TRBJ2-6	TRBD1*01, TRBD2*02, TRBD2*01	TRBD1, TRBD2	10	15	19	34	4	14	18
2	2.87E-07	TGTGCCAGCAGATTGCAGACCGGGACTAGCGGGAGGTTAGGTTACGAGCAGTACTTC	CASRLQTGTSGRLGYEQYF	TRBV28*01	TRBV28	TRBJ2-7*01	TRBJ2-7	TRBD2*02	TRBD2	10	21	35	42	10	6	16
2	2.87E-07	TGTGCCAGGAGCAGAACCACGGGGCAGGGAGAATAAAGCAATCAGCCCCAGCATTTT	CARSRTTGQGE*SNQPQHF	TRBV25-1*01	TRBV25-1	TRBJ1-5*01	TRBJ1-5	TRBD1*01, TRBD2*02, TRBD2*01	TRBD1, TRBD2	7	24	28	36	16	7	23
2	2.87E-07	TGCGCCAGCAGCTTGGTGACTAGCGGGAGGGGTTTTAGCACAGATACGCAGTATTTT	CASSLVTSGRGFSTDTQYF	TRBV5-1*01	TRBV5-1	TRBJ2-3*01	TRBJ2-3	TRBD2*02	TRBD2	15	17	30	36	1	5	6
2	2.87E-07	TGCGCCAGCAGCCTGCCGGGCGGGAGAGTCCAAAAACGCACAGATACGCAGTATTTT	CASSLPGGRVQKRTDTQYF	TRBV4-1*02, TRBV4-1*01	TRBV4-1	TRBJ2-3*01	TRBJ2-3	TRBD2*02	TRBD2	12	19	25	37	6	11	17
2	2.87E-07	TGCGCCAGCAGCCAGCCGCCTAATCTAGCGGGAGACAACACCGGGGAGCTGTTTTTT	CASSQPPNLAGDNTGELFF	TRBV4-1*02, TRBV4-1*01	TRBV4-1	TRBJ2-2*01	TRBJ2-2	TRBD2*02	TRBD2	13	24	33	36	10	2	12
2	2.87E-07	TGCGCCAGCAGGGGCTTTCGCGGGAGGCGACGTATTAGCACAGATACGCAGTATTTT	CASRGFRGRRRISTDTQYF	TRBV10-2*01	TRBV10-2	TRBJ2-3*01	TRBJ2-3	TRBD2*02	TRBD2	10	19	26	36	8	9	17
2	2.87E-07	TGCAGTGCTAGAGACGTCGGCAGGGGAGGCTGGGGTACCAAAACCATTCAGTACTTC	CSARDVGRGGWGTKTIQYF	TRBV20-1*01, TRBV20-1*05, TRBV20-1*07	TRBV20-1	TRBJ2-4*01	TRBJ2-4	TRBD1*01, TRBD2*02	TRBD1, TRBD2	13	20	25	37	6	11	17
2	2.87E-07	TGCAGCGTTGAAGCGTTAGGACTAGCGGGAGAGGTGTCCTACAATGAGCAGTTCTTC	CSVEALGLAGEVSYNEQFF	TRBV29-1*01	TRBV29-1	TRBJ2-1*01	TRBJ2-1	TRBD2*02	TRBD2	12	18	30	36	5	5	10
2	2.87E-07	TGTGCCAGCTCACCACCGGGGGGGTAGCGGGAGGCCCGTACAATGAGCAGTTCTTC	CASSPPGG*~GGPYNEQFF	TRBV3-1*02, TRBV11-2*01, TRBV7-4*01, TRBV7-8*01, TRBV7-3*05, TRBV7-8*03, TRBV7-2*04, TRBV11-2*02, TRBV11-3*01, TRBV3-1*01, TRBV14*01, TRBV14*02, TRBV11-2*03, TRBV11-3*02, TRBV7-3*01, TRBV7-8*02, TRBV7-2*01, TRBV7-2*02, TRBV7-1*01, TRBV7-3*04	TRBV3-1, TRBV11-2, TRBV7-4, TRBV7-8, TRBV7-3, TRBV7-2, TRBV11-3, TRBV14, TRBV7-1	TRBJ2-1*01	TRBJ2-1	TRBD2*02	TRBD2	8	24	33	38	15	4	19
2	2.87E-07	TGTGCCAGCAGTTTCCGGACTAGCGGGATGTTGAAGTGTAGAATGAGCAGTTCTTC	CASSFRTSG~VEV*NEQFF	TRBV28*01	TRBV28	TRBJ2-1*01	TRBJ2-1	TRBD2*02	TRBD2	13	16	27	41	2	13	15
2	2.87E-07	TGTGCCAGCAGTTTATCGGGACAGGGGGCGCAGGGTCCTACAATGAGCAGTTCTTC	CASSLSGQG~AGSYNEQFF	TRBV25-1*01, TRBV28*01	TRBV25-1, TRBV28	TRBJ2-1*01	TRBJ2-1	TRBD1*01	TRBD1	15	17	28	35	1	6	7
2	2.87E-07	TGTGCCAGCAGTCAGAGTTGGGACAGGGTACACTCGGGGCCAACGTCCTGACTTTC	CASSQSWDR~TLGANVLTF	TRBV5-6*01	TRBV5-6	TRBJ2-6*01	TRBJ2-6	TRBD1*01	TRBD1	10	19	27	35	8	7	15
2	2.87E-07	TGTGCCAGCAGTGAAGACTTCCCGTTGCAGGGGGCGCGATCACTGAAGCTTTCTTT	CASSEDFPL~GGAITEAFF	TRBV2*01, TRBV2*03	TRBV2	TRBJ1-1*01	TRBJ1-1	TRBD1*01	TRBD1	15	27	34	40	11	5	16
2	2.87E-07	TGTGCCAGCAGTACAAACTAGCGGGAGGGGGTTGAGGGTACAATGAGCAGTTCTTC	CASSTN*RE~G*GYNEQFF	TRBV6-6*04	TRBV6-6	TRBJ2-1*01	TRBJ2-1	TRBD2*02	TRBD2	11	16	28	38	4	9	13
2	2.87E-07	TGTGCCAGCAGCTTTGCATAGGGACAGGGGGCTCTGGGGCCAACGTCCTGACTTTC	CASSFA*GQ~GSGANVLTF	TRBV21-1*01	TRBV21-1	TRBJ2-6*01	TRBJ2-6	TRBD1*01	TRBD1	11	20	30	31	8	0	8
2	2.87E-07	TGTGCCAGCAGCTTCTAACAAGAACCGGGACCGCGAACACCGGGGAGCTGTTTTTT	CASSF*QEP~TANTGELFF	TRBV7-3*05, TRBV7-3*01	TRBV7-3	TRBJ2-2*01	TRBJ2-2	TRBD1*01, TRBD2*02, TRBD2*01	TRBD1, TRBD2	13	26	30	33	12	2	14
2	2.87E-07	TGTGCCAGCAGCTTCGACATGGGGGGGACAGAGCTAACGTTTATGGCTACACCTTC	CASSFDMGG~RANVYGYTF	TRBV5-4*01	TRBV5-4	TRBJ1-2*01	TRBJ1-2	TRBD1*01, TRBD2*01	TRBD1, TRBD2	13	24	30	41	10	10	20
2	2.87E-07	TGTGCCAGCAGCTTACTTAGCGGGGGGCCGTTTAGGCCAAAAACATTCAGTACTTC	CASSLLSGG~V*AKNIQYF	TRBV7-8*01	TRBV7-8	TRBJ2-4*01	TRBJ2-4	TRBD2*01	TRBD2	14	17	26	35	2	8	10
2	2.87E-07	TGTGCCAGCAGCCCCCCATCGTAGGTAGAGCGGGAAGCACAGATACGCAGTATTTT	CASSPPS*V~AGSTDTQYF	TRBV2*01, TRBV27*01, TRBV2*02, TRBV2*03	TRBV2, TRBV27	TRBJ2-3*01	TRBJ2-3	TRBD2*02	TRBD2	10	28	34	35	17	0	17
2	2.87E-07	TGTGCCAGCAGCAGACAAACAGGGCGCACAGAGCTAACGTTTATGGCTACACCTTC	CASSRQTGR~RANVYGYTF	TRBV9*02, TRBV9*01, TRBV9*03	TRBV9	TRBJ1-2*01	TRBJ1-2	TRBD1*01	TRBD1	11	18	23	41	6	17	23
2	2.87E-07	TGTGCAGCAGTTACGGTCGACAGGATCCTCACCCGATTGGATATGGCTACACCTTC	CAAVTVDRI~HPIGYGYTF	TRBV6-5*01	TRBV6-5	TRBJ1-2*01	TRBJ1-2	TRBD1*01	TRBD1	4	18	23	41	13	17	30
2	2.87E-07	TGTGCAAGTCGCTTATGGTAGCGGGAGGGCAATATAACAAAAACATTCAGTACTTC	CASRLW*RE~QYNKNIQYF	TRBV11-3*01, TRBV11-3*02	TRBV11-3	TRBJ2-4*01	TRBJ2-4	TRBD2*02	TRBD2	4	18	28	37	13	8	21
2	2.87E-07	TGCGCCAGCAGCTTCTGATAAAGGAGGACAGGGGGGGCACAGATACGCAGTATTTT	CASSF**RR~RGGTDTQYF	TRBV5-1*01	TRBV5-1	TRBJ2-3*01	TRBJ2-3	TRBD1*01	TRBD1	13	25	34	36	11	1	12
2	2.87E-07	TGCAGTGCTTATTACCGCCCCTGGACAGCCCTGCTAGCACAGATACGCAGTATTTT	CSAYYRPWT~PASTDTQYF	TRBV20-1*06, TRBV20-1*03, TRBV20-1*01, TRBV20-1*04, TRBV20-1*05, TRBV20-1*02, TRBV20-1*07	TRBV20-1	TRBJ2-3*01	TRBJ2-3	TRBD1*01	TRBD1	8	22	27	35	13	7	20
2	2.87E-07	TGCAGTGCTAGAGCGAATCGGCCGTTGACAAAAATCCGTACAATGAGCAGTTCTTC	CSARANRPL~KNPYNEQFF	TRBV20-1*01, TRBV20-1*04, TRBV20-1*05, TRBV20-1*07	TRBV20-1	TRBJ2-1*01	TRBJ2-1	TRBD1*01	TRBD1	12	26	29	38	13	8	21
2	2.87E-07	TGTGCCTGGAGGGCGGGACTAGCCCACACCACTGAGCTCCTACGAGCAGTACTTC	CAWRAGLAH~PLSSYEQYF	TRBV30*01	TRBV30	TRBJ2-7*01	TRBJ2-7	TRBD2*02, TRBD2*01	TRBD2	10	14	22	36	3	13	16
2	2.87E-07	TGTGCCACCAGTGCACCTGACAGGGCAGACGGTGAAGAATCAGCCCCAGCATTTT	CATSAPDRA~TVKNQPQHF	TRBV24-1*01	TRBV24-1	TRBJ1-5*01	TRBJ1-5	TRBD1*01	TRBD1	12	18	24	37	5	12	17
2	2.87E-07	TGTGCCACCAATGGAGGGGGCCACCCTCCGTTATAGCAATCAGCCCCAGCATTTT	CATNGGGHP~RYSNQPQHF	TRBV24-1*01	TRBV24-1	TRBJ1-5*01	TRBJ1-5	TRBD1*01	TRBD1	9	14	20	33	4	12	16
2	2.87E-07	TGTGCCAGTAGTATAGATGGGGGGATAGCGGGAGAAACACTACGAGCAGTACTTC	CASSIDGGI~REKHYEQYF	TRBV19*01, TRBV19*02	TRBV19	TRBJ2-7*01	TRBJ2-7	TRBD2*02	TRBD2	16	25	33	39	8	5	13
2	2.87E-07	TGTGCCAGCTCACCGACCGGACAGGGACTAGCGGGAGGCCTACGAGCAGTACTTC	CASSPTGQG~*REAYEQYF	TRBV18*01	TRBV18	TRBJ2-7*01	TRBJ2-7	TRBD2*02	TRBD2	13	23	37	38	9	0	9
2	2.87E-07	TGTGCCAGCTCACCACCGCCTACCAGCTTAAAAGAGGACCTACGAGCAGTACTTC	CASSPPPTS~*KRTYEQYF	TRBV9*02, TRBV18*01, TRBV9*01, TRBV9*03	TRBV9, TRBV18	TRBJ2-7*01	TRBJ2-7	TRBD2*02	TRBD2	8	33	36	38	24	1	25
2	2.87E-07	TGTGCCAGCGTTCCCAACCGGGACCCAGCCTACGAGCGGAGATACGCAGTATTTT	CASVPNRDP~PTSGDTQYF	TRBV7-8*01, TRBV7-8*03	TRBV7-8	TRBJ2-3*01	TRBJ2-3	TRBD1*01, TRBD2*02, TRBD2*01	TRBD1, TRBD2	8	19	23	39	10	15	25
2	2.87E-07	TGTGCCAGCAGTTTATGTTCTCAGATCATTAGCGAACACCGGGGAGCTGTTTTTT	CASSLCSQI~LANTGELFF	TRBV27*01, TRBV7-3*01	TRBV27, TRBV7-3	TRBJ2-2*01	TRBJ2-2	TRBD1*01, TRBD2*02, TRBD2*01	TRBD1, TRBD2	14	21	23	32	6	8	14
2	2.87E-07	TGTGCCAGCAGTTAATATACCTCTACCCCGGGACCTCCGCAATGAGCAGTTCTTC	CASS*YTST~RDLRNEQFF	TRBV6-1*01	TRBV6-1	TRBJ2-1*01	TRBJ2-1	TRBD1*01, TRBD2*02, TRBD2*01	TRBD1, TRBD2	11	29	33	39	17	5	22
2	2.87E-07	TGTGCCAGCAGTCCAGGGACAGGATCCTCACCCGATTGGATATGGCTACACCTTC	CASSPGTGS~HPIGYGYTF	TRBV28*01	TRBV28	TRBJ1-2*01	TRBJ1-2	TRBD1*01	TRBD1	11	15	22	40	3	17	20
2	2.87E-07	TGTGCCAGCAGTGTTAAACTCGGGACAGGGATGCGTGGAAACTGAAGCTTTCTTT	CASSVKLGT~GCVETEAFF	TRBV25-1*01, TRBV28*01	TRBV25-1, TRBV28	TRBJ1-1*01	TRBJ1-1	TRBD1*01	TRBD1	11	21	29	40	9	10	19
2	2.87E-07	TGTGCCAGCAGTGCCCGGGACGGAGCTAGCGGGAGAGTATGATACGCAGTATTTT	CASSARDGA~AGEYDTQYF	TRBV7-2*04, TRBV7-2*01	TRBV7-2	TRBJ2-3*01	TRBJ2-3	TRBD2*02	TRBD2	10	25	34	40	14	5	19
2	2.87E-07	TGTGCCAGCAGTGAATAGCATACCGACAAGGTATCGCACAGATACGCAGTATTTT	CASSE*HTD~RYRTDTQYF	TRBV25-1*01	TRBV25-1	TRBJ2-3*01	TRBJ2-3	TRBD1*01	TRBD1	16	24	27	35	7	7	14
2	2.87E-07	TGTGCCAGCAGCTTAGATGTCGCCTTCAGGAATCATGAACACTGAAGCTTTCTTT	CASSLDVAF~GIMNTEAFF	TRBV11-3*01	TRBV11-3	TRBJ1-1*01	TRBJ1-1	TRBD1*01	TRBD1	16	26	29	35	9	5	14
2	2.87E-07	TGTGCCAGCAGCTGGGGACAGGGGGCGGGGGTTCCTTAACTATGGCTACACCTTC	CASSWGQGA~GFLNYGYTF	TRBV6-6*04	TRBV6-6	TRBJ1-2*01	TRBJ1-2	TRBD1*01	TRBD1	10	14	25	36	3	10	13
2	2.87E-07	TGTGCCAGCAGCCTCCTAAGGGGGGAGGGGTTTTAGCACAGATACGCAGTATTTT	CASSLLRGE~GFSTDTQYF	TRBV11-1*01	TRBV11-1	TRBJ2-3*01	TRBJ2-3	TRBD2*02	TRBD2	11	22	28	34	10	5	15
2	2.87E-07	TGTGCCAGCAGCCCTGGGGTCCGGGCTGTGCTCTGGGGCCAACGTCCTGACTTTC	CASSPGVRA~CSGANVLTF	TRBV4-2*01	TRBV4-2	TRBJ2-6*01	TRBJ2-6	TRBD1*01, TRBD2*02, TRBD2*01	TRBD1, TRBD2	12	22	25	30	9	4	13
2	2.87E-07	TGTGCCAGCAGCACTTGGACTTATGAGGGCCCTAGCCAAAAACATTCAGTACTTC	CASSTWTYE~ALAKNIQYF	TRBV28*01	TRBV28	TRBJ2-4*01	TRBJ2-4	TRBD2*02, TRBD2*01	TRBD2	10	16	20	33	5	12	17
2	2.87E-07	TGTGCCAGCAGCAGGGGGACTAGCGGGAACGAGCTCCTACAATGAGCAGTTCTTC	CASSRGTSG~TSSYNEQFF	TRBV13*02, TRBV13*01	TRBV13	TRBJ2-1*01	TRBJ2-1	TRBD2*02	TRBD2	11	15	27	33	3	5	8
2	2.87E-07	TGTGCCAGCAGAAATACGGACAGGGGACAGAGCTAACGTTTATGGCTACACCTTC	CASRNTDRG~RANVYGYTF	TRBV11-1*01	TRBV11-1	TRBJ1-2*01	TRBJ1-2	TRBD1*01	TRBD1	10	17	25	40	6	14	20
2	2.87E-07	TGCGCCAGCACCCCCCGTGGGGACAGCCAGCTCTGGGGCCAACGTCCTGACTTTC	CASTPRGDS~SSGANVLTF	TRBV5-1*01	TRBV5-1	TRBJ2-6*01	TRBJ2-6	TRBD1*01, TRBD2*01	TRBD1, TRBD2	9	19	25	30	9	4	13
2	2.87E-07	TGCGCCAGCAGTGAAACCACCGACAGGGCGCAAGGAAAATCAGCCCCAGCATTTT	CASSETTDR~RKENQPQHF	TRBV10-1*01	TRBV10-1	TRBJ1-5*01	TRBJ1-5	TRBD1*01	TRBD1	13	21	27	37	7	9	16
2	2.87E-07	TGCGCCAGCAGCTTGGGGGGCTACTAGCGGGAGCTCCTACAATGAGCAGTTCTTC	CASSLGGY*~GSSYNEQFF	TRBV5-1*01	TRBV5-1	TRBJ2-1*01	TRBJ2-1	TRBD2*02	TRBD2	15	22	32	33	6	0	6
2	2.87E-07	TGCAGTGCTAGAGCTTAGGGTCCCACTAGCGGGAGAAACCGGGGAGCTGTTTTTT	CSARA*GPT~AGETGELFF	TRBV20-1*01, TRBV20-1*04, TRBV20-1*05, TRBV20-1*07	TRBV20-1	TRBJ2-2*01	TRBJ2-2	TRBD2*02	TRBD2	12	24	34	37	11	2	13
2	2.87E-07	TGCAGTGCTAGAACGTCCGGCAGGGGGGGTCTCTGGGGCCAACGTCCTGACTTTC	CSARTSGRG~VSGANVLTF	TRBV20-1*01, TRBV20-1*04, TRBV20-1*05, TRBV20-1*07	TRBV20-1	TRBJ2-6*01	TRBJ2-6	TRBD1*01, TRBD2*01	TRBD1, TRBD2	11	20	26	30	8	3	11
2	2.87E-07	TGCAGTGCCATAAAACCGGGACTAGGGCAGTAGCGGTAATCAGCCCCAGCATTTT	CSAIKPGLG~SSGNQPQHF	TRBV20-1*01, TRBV20-1*05, TRBV20-1*07	TRBV20-1	TRBJ1-5*01	TRBJ1-5	TRBD2*02, TRBD2*01	TRBD2	7	17	24	37	9	12	21
2	2.87E-07	TGCAGCGTTGAGGGGGTTGTAGGACAGGGGTCTTTTTGTTTGTGGCTACACCTTC	CSVEGVVGQ~GLFVCGYTF	TRBV29-1*01	TRBV29-1	TRBJ1-2*01	TRBJ1-2	TRBD1*01	TRBD1	10	21	29	42	10	12	22
2	2.87E-07	TGTGCTAGTGGTCCCCCTGGAGGCCTAGCGGACCTCACAGATACGCAGTATTTT	CASGPPGGLADLTDTQYF	TRBV12-5*01	TRBV12-5	TRBJ2-3*01	TRBJ2-3	TRBD1*01, TRBD2*02, TRBD2*01	TRBD1, TRBD2	11	12	18	35	0	16	16
2	2.87E-07	TGTGCCTGCAGCTCCTCAGAGGGGGACAGAGCTAACGTCTATGGCTACACCTTC	CACSSSEGDRANVYGYTF	TRBV5-6*01	TRBV5-6	TRBJ1-2*01	TRBJ1-2	TRBD1*01	TRBD1	12	22	28	38	9	9	18
2	2.87E-07	TGTGCCTGGAGTGTACCAGGGTCACTAGCGGTGTCCTACAATGAGCAGTTCTTC	CAWSVPGSLAVSYNEQFF	TRBV30*01	TRBV30	TRBJ2-1*01	TRBJ2-1	TRBD2*02, TRBD2*01	TRBD2	13	23	30	33	9	2	11
2	2.87E-07	TGTGCCTGGAGTGTACGAGGGGAGTACTGGACACCGAACACTGAAGCTTTCTTT	CAWSVRGEYWTPNTEAFF	TRBV30*01	TRBV30	TRBJ1-1*01	TRBJ1-1	TRBD1*01, TRBD2*02	TRBD1, TRBD2	13	28	32	35	14	2	16
2	2.87E-07	TGTGCCGGCAGTCCGAACGCACTCTCAGGGGCCTTGTACAATGAGCAGTTCTTC	CAGSPNALSGALYNEQFF	TRBV12-4*01, TRBV12-3*01	TRBV12-4, TRBV12-3	TRBJ2-1*01	TRBJ2-1	TRBD1*01	TRBD1	11	25	30	36	13	5	18
2	2.87E-07	TGTGCCATTAGAACCTATCTAGCGGGAGGGCCCTCGTCCGGGGAGCTGTTTTTT	CAIRTYLAGGPSSGELFF	TRBV10-3*01, TRBV10-3*02	TRBV10-3	TRBJ2-2*01	TRBJ2-2	TRBD2*02	TRBD2	7	18	29	37	10	7	17
2	2.87E-07	TGTGCCATCAGTGCCATGCGGGACAGCGCATCCTCTGGAAACACCATATATTTT	CAISAMRDSASSGNTIYF	TRBV10-3*01, TRBV10-3*02	TRBV10-3	TRBJ1-3*01	TRBJ1-3	TRBD1*01	TRBD1	12	19	25	32	6	6	12
2	2.87E-07	TGTGCCACCAGTGTCCCTAGGAAAGCCAGGGAGTCTGGAAACACCATATATTTT	CATSVPRKARESGNTIYF	TRBV24-1*01	TRBV24-1	TRBJ1-3*01	TRBJ1-3	TRBD1*01, TRBD2*02	TRBD1, TRBD2	12	26	30	33	13	2	15
2	2.87E-07	TGTGCCACCAGTGATTCGCAGGGACCACTGTCGGCAGGCTACGAGCAGTACTTC	CATSDSQGPLSAGYEQYF	TRBV24-1*01	TRBV24-1	TRBJ2-7*01	TRBJ2-7	TRBD1*01, TRBD2*02, TRBD2*01	TRBD1, TRBD2	15	20	24	38	4	13	17
2	2.87E-07	TGTGCCACCAGCAGATATAACGTGATGCGACAAACTAAAGAGACCCAGTACTTC	CATSRYNVMRQTKETQYF	TRBV15*02	TRBV15	TRBJ2-5*01	TRBJ2-5	TRBD2*02	TRBD2	11	28	31	37	16	5	21
2	2.87E-07	TGTGCCACCAGCAGAGATCTAGCGGGAGAGGGGCCCTACAATGAGCAGTTCTTC	CATSRDLAGEGPYNEQFF	TRBV15*02	TRBV15	TRBJ2-1*01	TRBJ2-1	TRBD2*02	TRBD2	11	18	27	34	6	6	12
2	2.87E-07	TGTGCCAGTAGTATCTCCCAAGACAGGGTGTCGAGCAATCAGCCCCAGCATTTT	CASSISQDRVSSNQPQHF	TRBV19*01, TRBV19*02	TRBV19	TRBJ1-5*01	TRBJ1-5	TRBD1*01	TRBD1	13	21	27	33	7	5	12
2	2.87E-07	TGTGCCAGTAGTATATCTCAGGACACTGAAGCTAACGTTTATGGCTACACCTTC	CASSISQDTEANVYGYTF	TRBV5-6*01	TRBV5-6	TRBJ1-2*01	TRBJ1-2	TRBD1*01	TRBD1	7	20	24	39	12	14	26
2	2.87E-07	TGTGCCAGCCAACCACCCTCCGGGGGGGGGAGGACTACCTACGAGCAGTACTTC	CASQPPSGGGRTTYEQYF	TRBV2*01, TRBV2*02, TRBV2*03	TRBV2	TRBJ2-7*01	TRBJ2-7	TRBD2*01	TRBD2	8	20	27	37	11	9	20
2	2.87E-07	TGTGCCAGCGATCGAGAGACAGGCCCTAACTATAGCAATCAGCCCCAGCATTTT	CASDRETGPNYSNQPQHF	TRBV28*01	TRBV28	TRBJ1-5*01	TRBJ1-5	TRBD1*01	TRBD1	8	17	22	32	8	9	17
2	2.87E-07	TGTGCCAGCATTGCACAAAGGCAGACTAGCGGGGTCATCAAGGAGCAGTTCTTC	CASIAQRQTSGVIKEQFF	TRBV25-1*01	TRBV25-1	TRBJ2-1*01	TRBJ2-1	TRBD2*01	TRBD2	9	23	33	38	13	4	17
2	2.87E-07	TGTGCCAGCACCTCCAAGGGTTTTAGCGGGGCAACTAATGAAAAACTGTTTTTT	CASTSKGFSGATNEKLFF	TRBV28*01	TRBV28	TRBJ1-4*01	TRBJ1-4	TRBD2*01	TRBD2	9	23	30	31	13	0	13
2	2.87E-07	TGTGCCAGCAGTTTCTCCGGGACTAGCGGGAGGGCCCTCCACGAGCAGTACTTC	CASSFSGTSGRALHEQYF	TRBV27*01	TRBV27	TRBJ2-7*01	TRBJ2-7	TRBD2*02	TRBD2	13	18	33	40	4	6	10
2	2.87E-07	TGTGCCAGCAGTTTATGGGACATGGGGAGGTTTGGCAATCAGCCCCAGCATTTT	CASSLWDMGRFGNQPQHF	TRBV28*01	TRBV28	TRBJ1-5*01	TRBJ1-5	TRBD2*02	TRBD2	16	24	29	34	7	4	11
2	2.87E-07	TGTGCCAGCAGTTTACTCCTTCGGCTAGCGGGACCCTCCTACGAGCAGTACTTC	CASSLLLRLAGPSYEQYF	TRBV25-1*01, TRBV28*01	TRBV25-1, TRBV28	TRBJ2-7*01	TRBJ2-7	TRBD2*02	TRBD2	11	24	32	35	12	2	14
2	2.87E-07	TGTGCCAGCAGTTTACCCAGGCAGGACAGGGGGCAAGACAATGAGCAGTTCTTC	CASSLPRQDRGQDNEQFF	TRBV25-1*01, TRBV28*01	TRBV25-1, TRBV28	TRBJ2-1*01	TRBJ2-1	TRBD1*01	TRBD1	14	23	33	37	8	3	11
2	2.87E-07	TGTGCCAGCAGTTTAATTTCCGGGACAGGGGGTATGTCAGATACGCAGTATTTT	CASSLISGTGGMSDTQYF	TRBV28*01	TRBV28	TRBJ2-3*01	TRBJ2-3	TRBD1*01	TRBD1	14	21	31	37	6	5	11
2	2.87E-07	TGTGCCAGCAGTTCCGGAGGGATGGTAGGGTCGAGCCAAGAGACCCAGTACTTC	CASSSGGMVGSSQETQYF	TRBV7-9*03, TRBV7-9*07, TRBV11-2*01, TRBV5-4*01, TRBV5-5*01, TRBV5-8*01, TRBV7-4*01, TRBV7-9*01, TRBV7-8*01, TRBV7-3*05, TRBV7-9*04, TRBV7-9*02, TRBV7-8*03, TRBV7-9*05, TRBV7-2*04, TRBV11-1*01, TRBV11-2*02, TRBV11-3*03, TRBV5-4*03, TRBV11-3*01, TRBV4-2*01, TRBV28*01, TRBV5-5*02, TRBV5-4*02, TRBV11-2*03, TRBV11-3*02, TRBV5-5*03, TRBV5-8*02, TRBV5-4*04, TRBV4-2*02, TRBV7-3*01, TRBV7-8*02, TRBV7-2*0…	TRBV7-9, TRBV11-2, TRBV5-4, TRBV5-5, TRBV5-8, TRBV7-4, TRBV7-8, TRBV7-3, TRBV7-2, TRBV11-1, TRBV11-3, TRBV4-2, TRBV28, TRBV7-1	TRBJ2-5*01	TRBJ2-5	TRBD2*02	TRBD2	12	15	20	35	2	14	16
2	2.87E-07	TGTGCCAGCAGTTCATCTCTAGCGGGGCACTCTGGGGCCAACGTCCTGACTTTC	CASSSSLAGHSGANVLTF	TRBV27*01	TRBV27	TRBJ2-6*01	TRBJ2-6	TRBD2*01	TRBD2	16	18	26	29	1	2	3
2	2.87E-07	TGTGCCAGCAGTTACACCCCGGGACAGGGTTATAAAAACACTGAAGCTTTCTTT	CASSYTPGQGYKNTEAFF	TRBV6-5*01	TRBV6-5	TRBJ1-1*01	TRBJ1-1	TRBD1*01	TRBD1	14	20	28	36	5	7	12
2	2.87E-07	TGTGCCAGCAGTTAAACTCTAGCGGGAGTGTCGAACACCGGGGAGCTGTTTTTT	CASS*TLAGVSNTGELFF	TRBV6-7*01	TRBV6-7	TRBJ2-2*01	TRBJ2-2	TRBD2*02	TRBD2	13	18	27	31	4	3	7
2	2.87E-07	TGTGCCAGCAGTCTCCGAGTAGGGACCCTTCCTGGGGCCAACGTCCTGACTTTC	CASSLRVGTLPGANVLTF	TRBV28*01	TRBV28	TRBJ2-6*01	TRBJ2-6	TRBD1*01, TRBD2*02, TRBD2*01	TRBD1, TRBD2	11	21	25	31	9	5	14
2	2.87E-07	TGTGCCAGCAGTCCAGGGACAGGGTATCATCATGGCAATCAGCCCCAGCATTTT	CASSPGTGYHHGNQPQHF	TRBV25-1*01	TRBV25-1	TRBJ1-5*01	TRBJ1-5	TRBD1*01	TRBD1	11	15	23	34	3	10	13
2	2.87E-07	TGTGCCAGCAGTCGTTCGGTAGGTGCTAGCGGAGAGTATGATACGCAGTATTTT	CASSRSVGASGEYDTQYF	TRBV5-5*01, TRBV28*01, TRBV5-5*02, TRBV5-5*03	TRBV5-5, TRBV28	TRBJ2-3*01	TRBJ2-3	TRBD2*02, TRBD2*01	TRBD2	11	25	31	39	13	7	20
2	2.87E-07	TGTGCCAGCAGTGAAGGAAGACAGGCTAGATGAGGGAATTCACCCCCCCACTTT	CASSEGRQAR*GNSPPHF	TRBV2*01, TRBV2*03	TRBV2	TRBJ1-6*01	TRBJ1-6	TRBD1*01	TRBD1	15	19	24	36	3	11	14
2	2.87E-07	TGTGCCAGCAGTAACCGAGGGACTAGCGGGTGAGTGGGAGATACGCAGTATTTT	CASSNRGTSG*VGDTQYF	TRBV6-5*01	TRBV6-5	TRBJ2-3*01	TRBJ2-3	TRBD2*02, TRBD2*01	TRBD2	11	18	29	38	6	8	14
2	2.87E-07	TGTGCCAGCAGCTTCCGCATTAAAGGGGGCCACTCCTACAAGGAGCAGGTCTTC	CASSFRIKGGHSYKEQVF	TRBV7-2*04, TRBV7-2*01	TRBV7-2	TRBJ2-1*01	TRBJ2-1	TRBD1*01	TRBD1	13	23	29	42	9	12	21
2	2.87E-07	TGTGCCAGCAGCTTAGATCCGGGGGATAGAGCTAACGTTTATGGCTACACCTTC	CASSLDPGDRANVYGYTF	TRBV11-2*01	TRBV11-2	TRBJ1-2*01	TRBJ1-2	TRBD2*01	TRBD2	16	19	24	39	2	14	16
2	2.87E-07	TGTGCCAGCAGCTTAGACCCCTTGTATAGCGGGATCACAGATACGCAGTATTTT	CASSLDPLYSGITDTQYF	TRBV13*01	TRBV13	TRBJ2-3*01	TRBJ2-3	TRBD2*02	TRBD2	15	26	33	35	10	1	11
2	2.87E-07	TGTGCCAGCAGCTCCTCAGGGGGGGACAGAGCTAACGGTTATGGCTACACCTTC	CASSSSGGDRANGYGYTF	TRBV5-6*01	TRBV5-6	TRBJ1-2*01	TRBJ1-2	TRBD1*01, TRBD2*01	TRBD1, TRBD2	12	22	28	39	9	10	19
2	2.87E-07	TGTGCCAGCAGCTCCTCAGAGGGGGACTGAGCTAGCGTTTATGGCTACACCTTC	CASSSSEGD*ASVYGYTF	TRBV5-6*01	TRBV5-6	TRBJ1-2*01	TRBJ1-2	TRBD1*01, TRBD2*02, TRBD2*01	TRBD1, TRBD2	12	19	24	39	6	14	20
2	2.87E-07	TGTGCCAGCAGCTCCTCAGAGGGGGACGGAGCTAACATTTATGGCTACACCTTC	CASSSSEGDGANIYGYTF	TRBV5-6*01	TRBV5-6	TRBJ1-2*01	TRBJ1-2	TRBD1*01	TRBD1	12	19	24	39	6	14	20
2	2.87E-07	TGTGCCAGCAGCTCCTCAGAGGGGGACAGGGCTAACGTTTATGGTTACACCTTC	CASSSSEGDRANVYGYTF	TRBV5-6*01	TRBV5-6	TRBJ1-2*01	TRBJ1-2	TRBD1*01	TRBD1	12	22	30	39	9	8	17
2	2.87E-07	TGTGCCAGCAGCTCCTCAGAGGGGGACAGAGCTAACGTTTGTGGCTACGCCTTC	CASSSSEGDRANVCGYAF	TRBV5-6*01	TRBV5-6	TRBJ1-2*01	TRBJ1-2	TRBD1*01	TRBD1	12	22	28	41	9	12	21
2	2.87E-07	TGTGCCAGCAGCTCCTCAGAGGGGGACAGAGCTAACGTTTATGGTTGCACCTTC	CASSSSEGDRANVYGCTF	TRBV5-6*01	TRBV5-6	TRBJ1-2*01	TRBJ1-2	TRBD1*01	TRBD1	12	22	28	47	9	18	27
2	2.87E-07	TGTGCCAGCAGCTCCTCAGAGGGGGACAGAGCTAACGGTCATGGCTACACCTTC	CASSSSEGDRANGHGYTF	TRBV5-6*01	TRBV5-6	TRBJ1-2*01	TRBJ1-2	TRBD1*01	TRBD1	12	22	28	40	9	11	20
2	2.87E-07	TGTGCCAGCAGCTCCTCAGAGGGGGACAGAGCCGACGTTTATGGCTACACCTTC	CASSSSEGDRADVYGYTF	TRBV5-6*01	TRBV5-6	TRBJ1-2*01	TRBJ1-2	TRBD1*01	TRBD1	12	22	28	39	9	10	19
2	2.87E-07	TGTGCCAGCAGCTCCTCAGAGGGGGACAGAGCCAACGTTTATGGTTACACCTTC	CASSSSEGDRANVYGYTF	TRBV5-6*01	TRBV5-6	TRBJ1-2*01	TRBJ1-2	TRBD1*01	TRBD1	12	22	28	39	9	10	19
2	2.87E-07	TGTGCCAGCAGCTCCTCAGAGGGGGACAAAGCTAACGTTTATGGCTAAACCTTC	CASSSSEGDKANVYG*TF	TRBV5-6*01	TRBV5-6	TRBJ1-2*01	TRBJ1-2	TRBD1*01	TRBD1	12	22	27	39	9	11	20
2	2.87E-07	TGTGCCAGCAGCTCCTCAGAGGGAGACAGAGCTAACGTTTATGGCCACACCTTC	CASSSSEGDRANVYGHTF	TRBV5-6*01	TRBV5-6	TRBJ1-2*01	TRBJ1-2	TRBD1*01, TRBD2*02	TRBD1, TRBD2	12	24	28	39	11	10	21
2	2.87E-07	TGTGCCAGCAGCTCCCCAGAGGGGGACAGAGCTAGCGTTTATGGCTACACCTTC	CASSSPEGDRASVYGYTF	TRBV5-6*01	TRBV5-6	TRBJ1-2*01	TRBJ1-2	TRBD1*01	TRBD1	12	22	28	39	9	10	19
2	2.87E-07	TGTGCCAGCAGCTCCCCAGAGGGGGACAGAGCTAACGTTTATGGCCACACCTTC	CASSSPEGDRANVYGHTF	TRBV5-6*01	TRBV5-6	TRBJ1-2*01	TRBJ1-2	TRBD1*01	TRBD1	12	22	28	39	9	10	19
2	2.87E-07	TGTGCCAGCAGCTCGCGAGCGACTAGCGGAGTTGAGTCAGATACGCAGTATTTT	CASSSRATSGVESDTQYF	TRBV7-8*01, TRBV7-8*03	TRBV7-8	TRBJ2-3*01	TRBJ2-3	TRBD2*02, TRBD2*01	TRBD2	12	20	28	37	7	8	15
2	2.87E-07	TGTGCCAGCAGCTCGACAGGGATGGACAGAGCTAACGTTTATGGCTACACCTTC	CASSSTGMDRANVYGYTF	TRBV7-9*03, TRBV7-9*01, TRBV7-9*04, TRBV7-9*02	TRBV7-9	TRBJ1-2*01	TRBJ1-2	TRBD1*01	TRBD1	13	14	20	39	0	18	18
2	2.87E-07	TGTGCCAGCAGCCCTCCCCCTACAGGGAATGACCCCTACAATGAGCAGTTCTTC	CASSPPPTGNDPYNEQFF	TRBV3-1*01	TRBV3-1	TRBJ2-1*01	TRBJ2-1	TRBD1*01	TRBD1	12	21	26	34	8	7	15
2	2.87E-07	TGTGCCAGCAGCCCCTCAGAGGGGGACAGAGCTAACGGTTATGGCCACACCTTC	CASSPSEGDRANGYGHTF	TRBV5-6*01	TRBV5-6	TRBJ1-2*01	TRBJ1-2	TRBD1*01	TRBD1	11	22	28	39	10	10	20
2	2.87E-07	TGTGCCAGCAGCCCAGACCTGGGGGGCAGAGCTAACGTTTATGGCTACACCTTC	CASSPDLGGRANVYGYTF	TRBV7-6*01, TRBV7-6*02	TRBV7-6	TRBJ1-2*01	TRBJ1-2	TRBD1*01, TRBD2*01	TRBD1, TRBD2	11	21	26	39	9	12	21
2	2.87E-07	TGTGCCAGCAGCCCAACACACAACAGGGGAGATGCGCGGACTGAAGCTTTCTTT	CASSPTHNRGDARTEAFF	TRBV9*02, TRBV19*01, TRBV9*01, TRBV9*03, TRBV19*03, TRBV19*02	TRBV9, TRBV19	TRBJ1-1*01	TRBJ1-1	TRBD1*01	TRBD1	11	22	28	39	10	10	20
2	2.87E-07	TGTGCCAGCAGCCGACCTCTAGCGGGAGGGGTGGGCACCGGGGAGCTGTTTTTT	CASSRPLAGGVGTGELFF	TRBV3-1*01	TRBV3-1	TRBJ2-2*01	TRBJ2-2	TRBD2*02	TRBD2	12	18	29	35	5	5	10
2	2.87E-07	TGTGCCAGCAGCCAGCTGTTTGGACAGGGGGCGCGGGTAACTGAATCTTTCTTT	CASSQLFGQGARVTESFF	TRBV7-9*03, TRBV7-9*01, TRBV7-8*01, TRBV7-9*04, TRBV7-9*02, TRBV7-8*03	TRBV7-9, TRBV7-8	TRBJ1-1*01	TRBJ1-1	TRBD1*01	TRBD1	12	21	31	39	8	7	15
2	2.87E-07	TGTGCCAGCAGCCAGCTGACTAGCGGGATAGGTGGGGCCAACGTCCTGACTTTC	CASSQLTSGIGGANVLTF	TRBV27*01, TRBV24-1*01	TRBV27, TRBV24-1	TRBJ2-6*01	TRBJ2-6	TRBD2*02	TRBD2	10	17	27	32	6	4	10
2	2.87E-07	TGTGCCAGCAGCCAAGTGTGGGACGTGGGAACGATGAACACTGAAGCTTTCTTT	CASSQVWDVGTMNTEAFF	TRBV5-5*01, TRBV4-2*01, TRBV5-5*02, TRBV5-5*03	TRBV5-5, TRBV4-2	TRBJ1-1*01	TRBJ1-1	TRBD1*01, TRBD2*02, TRBD2*01	TRBD1, TRBD2	11	19	23	34	7	10	17
2	2.87E-07	TGTGCCAGCAGCCAAGATGGACTAGCGGGAGTTATTTACAATGAGCAGTTCTTC	CASSQDGLAGVIYNEQFF	TRBV4-2*01	TRBV4-2	TRBJ2-1*01	TRBJ2-1	TRBD2*02	TRBD2	16	18	30	36	1	5	6
2	2.87E-07	TGTGCCAGCAGCCAAGAACCTTTAGGCGCAGACTCTGGAAACACCATATATTTT	CASSQEPLGADSGNTIYF	TRBV3-1*01	TRBV3-1	TRBJ1-3*01	TRBJ1-3	TRBD1*01, TRBD2*02, TRBD2*01	TRBD1, TRBD2	16	28	30	32	11	1	12
2	2.87E-07	TGTGCCAGCAGCCAAAAGGCCGGAATCGGGGTTGGGAATGAAAAACTGTTTTTT	CASSQKAGIGVGNEKLFF	TRBV9*02, TRBV9*01, TRBV9*03	TRBV9	TRBJ1-4*01	TRBJ1-4	TRBD2*01	TRBD2	11	26	30	36	14	5	19
2	2.87E-07	TGTGCCAGCAGCGTAGATACAGGGTTTGGTTCCTTCCGTTCACCCCTCCACTTT	CASSVDTGFGSFRSPLHF	TRBV9*02, TRBV9*01	TRBV9	TRBJ1-6*01	TRBJ1-6	TRBD1*01	TRBD1	15	18	23	38	2	14	16
2	2.87E-07	TGTGCCAGCAGCGTAACGGGGTCCTTAGCGGGAGTGTACAATGAGCAGTTCTTC	CASSVTGSLAGVYNEQFF	TRBV9*02, TRBV9*01	TRBV9	TRBJ2-1*01	TRBJ2-1	TRBD2*02	TRBD2	14	25	33	36	10	2	12
2	2.87E-07	TGTGCCAGCAGATCCGCAGAGGGGGACAGAGCTAACGTTTATGGCTACACCTTC	CASRSAEGDRANVYGYTF	TRBV2*01, TRBV5-6*01, TRBV2*02, TRBV2*03	TRBV2, TRBV5-6	TRBJ1-2*01	TRBJ1-2	TRBD1*01	TRBD1	10	22	28	39	11	10	21
2	2.87E-07	TGTGCCAGCAGATAGAACCAAAGACTAGCGGACTCCTACAATGAGCAGTTCTTC	CASR*NQRLADSYNEQFF	TRBV6-6*02, TRBV6-6*01, TRBV6-6*03, TRBV6-6*04	TRBV6-6	TRBJ2-1*01	TRBJ2-1	TRBD2*02, TRBD2*01	TRBD2	10	22	30	32	11	1	12
2	2.87E-07	TGTACCAGCAGCCAAGTGTGGGACGTGGGAACGATGAACACTGAAGCTTTCTTT	CTSSQVWDVGTMNTEAFF	TRBV7-2*03	TRBV7-2	TRBJ1-1*01	TRBJ1-1	TRBD1*01, TRBD2*02, TRBD2*01	TRBD1, TRBD2	11	19	23	34	7	10	17
2	2.87E-07	TGCGCCAGCAGTGCGGCACCGGGACAGGGGGCCCGTGGAAACACCATATATTTT	CASSAAPGQGARGNTIYF	TRBV10-1*01	TRBV10-1	TRBJ1-3*01	TRBJ1-3	TRBD1*01	TRBD1	12	20	31	35	7	3	10
2	2.87E-07	TGCGCCAGCAGTGAGCCGAGGACTAGCGGGAGGATCTACAATGAGCAGTTCTTC	CASSEPRTSGRIYNEQFF	TRBV10-2*01	TRBV10-2	TRBJ2-1*01	TRBJ2-1	TRBD2*02	TRBD2	14	19	32	35	4	2	6
2	2.87E-07	TGCGCCAGCAGCCAAGTTACCCACGGCGGGCCTGGGGCCAACGTCCTGACTTTC	CASSQVTHGGPGANVLTF	TRBV4-1*02, TRBV4-1*01	TRBV4-1	TRBJ2-6*01	TRBJ2-6	TRBD2*02, TRBD2*01	TRBD2	15	25	29	31	9	1	10
2	2.87E-07	TGCGCCAGCAGCCAAGAGTTGGCTGACAGGGGATCCAAAAACATTCAGTACTTC	CASSQELADRGSKNIQYF	TRBV4-1*02, TRBV4-1*01	TRBV4-1	TRBJ2-4*01	TRBJ2-4	TRBD1*01	TRBD1	16	24	31	34	7	2	9
2	2.87E-07	TGCGCCAGCAGCGAGATCGTTAGGACTAGCGGGAGACAGTACGAGCAGTACTTC	CASSEIVRTSGRQYEQYF	TRBV5-1*01	TRBV5-1	TRBJ2-7*01	TRBJ2-7	TRBD2*02	TRBD2	11	22	34	39	10	4	14
2	2.87E-07	TGCAGTGCTAGCTATTGGAACGGGAGTCGTCGAGTAAGTGATACGCAGTATTTT	CSASYWNGSRRVSDTQYF	TRBV20-1*06, TRBV20-1*03, TRBV20-1*01, TRBV20-1*04, TRBV20-1*05, TRBV20-1*02, TRBV20-1*07	TRBV20-1	TRBJ2-3*01	TRBJ2-3	TRBD2*02	TRBD2	10	20	25	39	9	13	22
2	2.87E-07	TGCAGTGCCCCCCCCCCAGGACGGATAACCTTCTATAACTATGGCTACACCTTC	CSAPPPGRITFYNYGYTF	TRBV20-1*06, TRBV20-1*03, TRBV20-1*01, TRBV20-1*04, TRBV20-1*05, TRBV20-1*02, TRBV20-1*07	TRBV20-1	TRBJ1-2*01	TRBJ1-2	TRBD2*01	TRBD2	7	10	16	35	2	18	20
2	2.87E-07	TGCAGTGCCATAAAGCCGGGACTAGCGGGAGGAGAGTTTTACGAGCAGTACTTC	CSAIKPGLAGGEFYEQYF	TRBV20-1*01, TRBV20-1*05, TRBV20-1*07	TRBV20-1	TRBJ2-7*01	TRBJ2-7	TRBD2*02	TRBD2	7	17	31	39	9	7	16
2	2.87E-07	TGCAGTGCCATAAAACCGGGACTAGCGGGAGGAGAGTTTTACGAGCAGTACTTC	CSAIKPGLAGGEFYEQYF	TRBV20-1*01, TRBV20-1*05, TRBV20-1*07	TRBV20-1	TRBJ2-7*01	TRBJ2-7	TRBD2*02	TRBD2	7	17	31	39	9	7	16
2	2.87E-07	TGTGCTAGCAGCTCCCAGAGGGGGACAGAGCTAACGTTTATGGCTACACCTTC	CASSSQRGT~ANVYGYTF	TRBV7-7*01, TRBV7-7*02	TRBV7-7	TRBJ1-2*01	TRBJ1-2	TRBD1*01	TRBD1	12	21	27	38	8	10	18
2	2.87E-07	TGTGCCGGCAGCAGGGAGGGCAGGCCGACTCCTATAATTCACCCCTCCACTTT	CAGSREGRP~SYNSPLHF	TRBV7-3*05, TRBV7-3*01	TRBV7-3	TRBJ1-6*01	TRBJ1-6	TRBD2*02	TRBD2	11	13	19	28	1	8	9
2	2.87E-07	TGTGCCATCAGGGATACCCCCCCCGCTCCGGCCGAAATTCACCCCTCCACTTT	CAIRDTPPA~GRNSPLHF	TRBV10-3*01, TRBV10-3*02	TRBV10-3	TRBJ1-6*01	TRBJ1-6	TRBD2*01	TRBD2	10	17	26	35	6	8	14
2	2.87E-07	TGTGCCACCAGTGATTCGCAAGGACACTGTCGGCAGACTACGAGCAGTACTTC	CATSDSQGH~SADYEQYF	TRBV24-1*01	TRBV24-1	TRBJ2-7*01	TRBJ2-7	TRBD1*01	TRBD1	15	21	25	37	5	11	16
2	2.87E-07	TGTGCCACCAGTGATTCATTTCCTCCCTTAGCTCCTACAATGAGCAGTTCTTC	CATSDSFPP~SSYNEQFF	TRBV24-1*01	TRBV24-1	TRBJ2-1*01	TRBJ2-1	TRBD2*02	TRBD2	15	21	26	31	5	4	9
2	2.87E-07	TGTGCCACCAGTGATCCCCTCCCGGGACAGGGGCTTAAGAGACCCAGTACTTC	CATSDPLPG~GA*ETQYF	TRBV24-1*01	TRBV24-1	TRBJ2-5*01	TRBJ2-5	TRBD1*01	TRBD1	14	23	32	36	8	3	11
2	2.87E-07	TGTGCCACCAGCAGATCGAGACAGACAACCAGCTCCTACATGAGCAGTTCTTC	CATSRSRQT~QLLHEQFF	TRBV15*02	TRBV15	TRBJ2-1*01	TRBJ2-1	TRBD1*01	TRBD1	11	19	23	39	7	15	22
2	2.87E-07	TGTGCCACCAGCAGACCATCGACAGGGGGGGAGGGAACTATGGCTACACCTTC	CATSRPSTG~GGNYGYTF	TRBV15*02	TRBV15	TRBJ1-2*01	TRBJ1-2	TRBD1*01	TRBD1	11	20	28	35	8	6	14
2	2.87E-07	TGTGCCAGCTTCTAGGTTGGAAAAAGCGGGGTTTCTACAATGAGCAGTTCTTC	CASF*VGKS~GFYNEQFF	TRBV6-3*01, TRBV6-2*01	TRBV6-3, TRBV6-2	TRBJ2-1*01	TRBJ2-1	TRBD2*01	TRBD2	8	24	30	34	15	3	18
2	2.87E-07	TGTGCCAGCTCACCGAATTCCCGGGACTAGCGGGCTCCTACGAGCAGTACTTC	CASSPNSRD~AGSYEQYF	TRBV6-4*02, TRBV18*01, TRBV6-4*01	TRBV6-4, TRBV18	TRBJ2-7*01	TRBJ2-7	TRBD2*02, TRBD2*01	TRBD2	13	22	33	34	8	0	8
2	2.87E-07	TGTGCCAGCGAAAACAGGGGCGCAAAGGGGGAGAAGCAGATACGCAGTATTTT	CASENRGAK~GEADTQYF	TRBV7-9*03, TRBV7-9*01, TRBV7-9*04, TRBV7-9*02	TRBV7-9	TRBJ2-3*01	TRBJ2-3	TRBD1*01	TRBD1	8	13	19	36	4	16	20
2	2.87E-07	TGTGCCAGCACTCTAGACAGGATCCTCACCCGATTGGATATGGCTACACCTTC	CASTLDRIL~PIGYGYTF	TRBV6-5*01	TRBV6-5	TRBJ1-2*01	TRBJ1-2	TRBD1*01	TRBD1	9	15	20	38	5	17	22
2	2.87E-07	TGTGCCAGCACCATGCCGGGACTAGCGGAAAAGGGACCTACGAGCAGTACTTC	CASTMPGLA~KGTYEQYF	TRBV7-3*05, TRBV7-3*01	TRBV7-3	TRBJ2-7*01	TRBJ2-7	TRBD2*02, TRBD2*01	TRBD2	9	17	27	36	7	8	15
2	2.87E-07	TGTGCCAGCAGTCCTCAGAGGGGGACAGAGCTAACGTTTATGGCTACACCTTC	CASSPQRGT~ANVYGYTF	TRBV7-9*03, TRBV7-9*01, TRBV7-9*04, TRBV7-9*02, TRBV28*01	TRBV7-9, TRBV28	TRBJ1-2*01	TRBJ1-2	TRBD1*01	TRBD1	10	21	27	38	10	10	20
2	2.87E-07	TGTGCCAGCAGTGAATCTAAAGGCAATACTGGACGTACGAGACCCAGTACTTC	CASSESKGN~WTYETQYF	TRBV25-1*01	TRBV25-1	TRBJ2-5*01	TRBJ2-5	TRBD1*01	TRBD1	15	30	33	38	14	4	18
2	2.87E-07	TGTGCCAGCAGTGAACCCCCGGGCTGTGCTCTGGGGCCAACGTCCTGACTTTC	CASSEPPGC~SGANVLTF	TRBV2*01, TRBV15*03, TRBV2*03, TRBV15*01, TRBV15*02	TRBV2, TRBV15	TRBJ2-6*01	TRBJ2-6	TRBD2*01	TRBD2	10	15	20	28	4	7	11
2	2.87E-07	TGTGCCAGCAGCTTCTAACAATAACCGGGACCGCTAACACTGAAGCTTTCTTT	CASSF*Q*P~TANTEAFF	TRBV7-3*05, TRBV7-3*01	TRBV7-3	TRBJ1-1*01	TRBJ1-1	TRBD1*01, TRBD2*02, TRBD2*01	TRBD1, TRBD2	13	26	30	35	12	4	16
2	2.87E-07	TGTGCCAGCAGCTTCTAACAAGGACCGGGACCGCGAGCACTGAAGCTTTCTTT	CASSF*QGP~TASTEAFF	TRBV7-3*05, TRBV7-3*01	TRBV7-3	TRBJ1-1*01	TRBJ1-1	TRBD1*01, TRBD2*02, TRBD2*01	TRBD1, TRBD2	13	26	30	37	12	6	18
2	2.87E-07	TGTGCCAGCAGCTTCTAACAAGAACCGGGACCGCGAACTATGGCTACACCTTC	CASSF*QEP~TANYGYTF	TRBV7-3*05, TRBV7-3*01	TRBV7-3	TRBJ1-2*01	TRBJ1-2	TRBD1*01, TRBD2*02, TRBD2*01	TRBD1, TRBD2	13	26	30	35	12	4	16
2	2.87E-07	TGTGCCAGCAGCTTAGTCTTGCGTCGGGAGGGCCTTTCCGGGGAGCTGTTTTT	CASSLVLRR~GPFRGAVF	TRBV7-9*01, TRBV7-9*02	TRBV7-9	TRBJ2-2*01	TRBJ2-2	TRBD2*02	TRBD2	15	24	31	48	8	16	24
2	2.87E-07	TGTGCCAGCAGCTCTCAGAGGGGGACAGAGCTAACGTTTATGGCTACACCTTC	CASSSQRGT~ANVYGYTF	TRBV5-6*01, TRBV7-3*05, TRBV7-3*01	TRBV5-6, TRBV7-3	TRBJ1-2*01	TRBJ1-2	TRBD1*01	TRBD1	12	21	27	38	8	10	18
2	2.87E-07	TGTGCCAGCAGCTCCTCAGAGGGGGACAGAGCTAACGTTTATGCTACACCTTC	CASSSSEGD~S*RLCYTF	TRBV5-6*01, TRBV28*01	TRBV5-6, TRBV28	TRBJ1-2*01	TRBJ1-2	TRBD1*01	TRBD1	10	22	28	42	11	13	24
2	2.87E-07	TGTGCCAGCAGCTGCACCTGGGATGAAGGCGACTAGGGGCACCCCTCCACTTT	CASSCTWDE~RLGAPLHF	TRBV7-8*01, TRBV7-8*03	TRBV7-8	TRBJ1-6*01	TRBJ1-6	TRBD2*02, TRBD2*01	TRBD2	12	30	35	39	17	3	20
2	2.87E-07	TGTGCCAGCAGCTGAGCCCCGAACTAGCGGGAGGGCCCCGGGAGCTGTTTTTT	CASS*APN*~GGPRELFF	TRBV7-9*01, TRBV7-9*02	TRBV7-9	TRBJ2-2*01	TRBJ2-2	TRBD2*02	TRBD2	16	22	34	39	5	4	9
2	2.87E-07	TGTGCCAGCAGCTAGTAGGGAAGGGTAGCGGGCCCTCCTACGAGCAGTACTTC	CASS**GRV~GPSYEQYF	TRBV4-2*01	TRBV4-2	TRBJ2-7*01	TRBJ2-7	TRBD2*02, TRBD2*01	TRBD2	11	25	31	34	13	2	15
2	2.87E-07	TGTGCCAGCAGCCTTAGAAGCGTGGCGTGTGGGGCCCACGGGGCGACACCTTC	CASSLRSVA~WGPRGDTF	TRBV7-9*03, TRBV7-9*01, TRBV7-9*04, TRBV7-9*02	TRBV7-9	TRBJ1-2*01	TRBJ1-2	TRBD1*01	TRBD1	11	30	34	41	18	6	24
2	2.87E-07	TGTGCCAGCAGCCACCTGGGGGGAAAAGAGCTAACGTTTATGGCTACACCTTC	CASSHLGGK~ANVYGYTF	TRBV5-5*01, TRBV5-5*02, TRBV5-5*03	TRBV5-5	TRBJ1-2*01	TRBJ1-2	TRBD2*01	TRBD2	11	17	22	38	5	15	20
2	2.87E-07	TGTGCCAGCAGCCAAGATTCGGGGCAGGGATTATGGGATACGAGCAGTACTTC	CASSQDSGQ~IMGYEQYF	TRBV4-2*01	TRBV4-2	TRBJ2-7*01	TRBJ2-7	TRBD1*01, TRBD2*01	TRBD1, TRBD2	16	24	28	38	7	9	16
2	2.87E-07	TGTGCCAGCAGCCAAACCGCCGGGACAGGGAGAGTTCAGCTGAGCAGTACTTC	CASSQTAGT~ESSAEQYF	TRBV7-3*05, TRBV7-3*01	TRBV7-3	TRBJ2-7*01	TRBJ2-7	TRBD1*01	TRBD1	11	21	29	41	9	11	20
2	2.87E-07	TGTGCCAGCAGCGATCCAGACGCGACAGGGTTGGGCACCGGGGAGCTGTTTTT	CASSDPDAT~VGHRGAVF	TRBV9*02, TRBV9*01, TRBV9*03	TRBV9	TRBJ2-2*01	TRBJ2-2	TRBD1*01	TRBD1	12	23	29	48	10	18	28
2	2.87E-07	TGCAGTGCTAGAGCACTAGCGGGAGGGATGAGGGCTACAATGAGCAGTTCTTC	CSARALAGG~EGYNEQFF	TRBV20-1*01, TRBV20-1*04, TRBV20-1*05, TRBV20-1*07	TRBV20-1	TRBJ2-1*01	TRBJ2-1	TRBD2*02	TRBD2	12	14	26	34	1	7	8
2	2.87E-07	TGCAGTGCCATAAAACCGGGACTAGCGGGCTAAGGAGAGAGACCCAGTACTTC	CSAIKPGLA~LRRETQYF	TRBV20-1*01, TRBV20-1*05, TRBV20-1*07	TRBV20-1	TRBJ2-7*01, TRBJ2-5*01	TRBJ2-7, TRBJ2-5	TRBD2*02, TRBD2*01	TRBD2	7	17	28	37	9	8	17
2	2.87E-07	TGCAGTGCCATAAAACCGGGACTAGCGGGAGAAACCCCTACGAGCAGTACTTC	CSAIKPGLA~RNPYEQYF	TRBV20-1*01, TRBV20-1*05, TRBV20-1*07	TRBV20-1	TRBJ2-7*01	TRBJ2-7	TRBD2*02	TRBD2	7	17	30	36	9	5	14
2	2.87E-07	TGTGCTAGTGGTTTGGTGGGACTAGCGGGGCCGCACAGATACGCAGTATTTT	CASGLVGLA~GRTDTQYF	TRBV12-5*01	TRBV12-5	TRBJ2-3*01	TRBJ2-3	TRBD2*01	TRBD2	16	17	29	32	0	2	2
2	2.87E-07	TGTGCCTGGTTTCTTCTAGCGGGACCTCTTCACATACAATGAGCAGTTCTTC	CAWFLLAGP~FTYNEQFF	TRBV30*05, TRBV30*01, TRBV30*04, TRBV30*02	TRBV30	TRBJ2-1*01	TRBJ2-1	TRBD2*02	TRBD2	8	15	23	34	6	10	16
2	2.87E-07	TGTGCCATCAGTAGACGCTAGCGGGGGACATAGCACAGATACGCCATATTTT	CAISRR*RG~HSTDTPYF	TRBV10-3*01, TRBV10-3*02	TRBV10-3	TRBJ2-3*01	TRBJ2-3	TRBD2*01	TRBD2	11	17	26	46	5	19	24
2	2.87E-07	TGTGCCACCAGTGATTTGCGACTGTCAGTCCTCTGGAAACACCATATATTTT	CATSDLRLS~SSGNTIYF	TRBV24-1*01	TRBV24-1	TRBJ1-3*01	TRBJ1-3	TRBD1*01	TRBD1	17	21	25	30	3	4	7
2	2.87E-07	TGTGCCACCAGTGATCCCGGGGGGGGATGCACTAAATCAGCCCCAGCATTTT	CATSDPGGG~ALNQPQHF	TRBV24-1*01	TRBV24-1	TRBJ1-5*01	TRBJ1-5	TRBD2*01	TRBD2	14	17	24	34	2	9	11
2	2.87E-07	TGTGCCAGTAGTATAACCCAGGGACTAGCGGGATTCGTACGAGCAGTACTTC	CASSITQGL~RDSYEQYF	TRBV19*01, TRBV19*02	TRBV19	TRBJ2-7*01	TRBJ2-7	TRBD2*02	TRBD2	14	20	32	37	5	4	9
2	2.87E-07	TGTGCCAGCGGCTATATTTTCTGGGACAGGGGGCAGGGATACGCAGTATTTT	CASGYIFWD~GGRDTQYF	TRBV7-6*01, TRBV7-6*02	TRBV7-6	TRBJ2-3*01	TRBJ2-3	TRBD1*01	TRBD1	12	22	33	37	9	3	12
2	2.87E-07	TGTGCCAGCATCCTCTATGTGGGGGGGGGCGTCTGGAAACACCATATATTTT	CASILYVGG~ASGNTIYF	TRBV15*01, TRBV15*02	TRBV15	TRBJ1-3*01	TRBJ1-3	TRBD2*01	TRBD2	6	22	28	31	15	2	17
2	2.87E-07	TGTGCCAGCACCCGGGGAGGGGGACAGAGCTAACGTTTATGGCTACACCTTC	CASTRGGGQ~ANVYGYTF	TRBV5-6*01, TRBV7-3*05, TRBV7-3*01	TRBV5-6, TRBV7-3	TRBJ1-2*01	TRBJ1-2	TRBD1*01, TRBD2*02	TRBD1, TRBD2	9	20	26	37	10	10	20
2	2.87E-07	TGTGCCAGCACCCGGGACCTTAACACCGGGGAGCACAGATACGCAGTATTTT	CASTRDLNT~GSTDTQYF	TRBV6-5*01, TRBV7-6*01, TRBV7-6*02	TRBV6-5, TRBV7-6	TRBJ2-3*01	TRBJ2-3	TRBD1*01, TRBD2*02, TRBD2*01	TRBD1, TRBD2	9	13	17	31	3	13	16
2	2.87E-07	TGTGCCAGCAGTTTATCAAGAGAGGGGGGTACGGCACTACGAGCAGTACTTC	CASSLSREG~VRHYEQYF	TRBV27*01, TRBV6-5*01	TRBV27, TRBV6-5	TRBJ2-7*01	TRBJ2-7	TRBD1*01, TRBD2*01	TRBD1, TRBD2	12	22	27	36	9	8	17
2	2.87E-07	TGTGCCAGCAGTTAAACCGGACAGGTTCGAGATTACCGGGGAGCTGTTTTTT	CASS*TGQV~EITGELFF	TRBV27*01	TRBV27	TRBJ2-2*01	TRBJ2-2	TRBD1*01	TRBD1	12	18	24	34	5	9	14
2	2.87E-07	TGTGCCAGCAGTCGATCTAACCGGGACTAGCGGCCCAGATACGCAGTATTTT	CASSRSNRD~SGPDTQYF	TRBV28*01	TRBV28	TRBJ2-3*01	TRBJ2-3	TRBD2*02, TRBD2*01	TRBD2	11	22	32	35	10	2	12
2	2.87E-07	TGTGCCAGCAGTGAATCTAGGACAGGGGTATAGCAATCAGCCCCAGCATTTT	CASSESRTG~YSNQPQHF	TRBV25-1*01	TRBV25-1	TRBJ1-5*01	TRBJ1-5	TRBD1*01	TRBD1	15	19	27	30	3	2	5
2	2.87E-07	TGTGCCAGCAGCTTCCTTCAGGGGGTTGATTCACACAGATACGCAGTATTTT	CASSFLQGV~IHTDTQYF	TRBV11-3*01, TRBV11-3*02	TRBV11-3	TRBJ2-3*01	TRBJ2-3	TRBD1*01	TRBD1	13	18	24	33	4	8	12
2	2.87E-07	TGTGCCAGCAGCTTAGATTCCTTTGGGAGGGACGAACACTGAAGCTTTCTTT	CASSLDSFG~GTNTEAFF	TRBV11-2*01, TRBV7-8*01	TRBV11-2, TRBV7-8	TRBJ1-1*01	TRBJ1-1	TRBD2*02	TRBD2	15	24	30	33	8	2	10
2	2.87E-07	TGTGCCAGCAGCTCCCGTAGAAGACATTGCTTCTAACTATGGCTACACCTTC	CASSSRRRH~ASNYGYTF	TRBV5-8*01, TRBV5-8*02	TRBV5-8	TRBJ1-2*01	TRBJ1-2	TRBD1*01, TRBD2*02, TRBD2*01	TRBD1, TRBD2	12	22	25	32	9	6	15
2	2.87E-07	TGTGCCAGCAGCTCCAAAAGGAGGGGGGGCAGCGGGAGAGACCCAGTACTTC	CASSSKRRG~AAGETQYF	TRBV7-4*01	TRBV7-4	TRBJ2-5*01	TRBJ2-5	TRBD2*01	TRBD2	12	22	28	36	9	7	16
2	2.87E-07	TGTGCCAGCAGCTCGACAGGATCCTCACCCGATTGGATATGGCTACACCTTC	CASSSTGSS~PIGYGYTF	TRBV7-9*03, TRBV7-9*01, TRBV7-9*04, TRBV7-9*02	TRBV7-9	TRBJ1-2*01	TRBJ1-2	TRBD1*01	TRBD1	13	14	19	37	0	17	17
2	2.87E-07	TGTGCCAGCAGCCTCCTAAGGGGGGGGTTTTAGCACAGATACGCAGTATTTT	CASSLLRGG~FSTDTQYF	TRBV11-1*01	TRBV11-1	TRBJ2-3*01	TRBJ2-3	TRBD2*01	TRBD2	11	20	26	31	8	4	12
2	2.87E-07	TGTGCCAGCAGCCATTCTAAGGGTGGCCAGGGGTGGAAACACCATATATTTT	CASSHSKGG~RGGNTIYF	TRBV3-1*01	TRBV3-1	TRBJ1-3*01	TRBJ1-3	TRBD1*01	TRBD1	13	27	32	33	13	0	13
2	2.87E-07	TGTGCCAGCAGCCACAACAGGGGGCCAGGGCAGCCACTCACCCCTCCACTTT	CASSHNRGP~GSHSPLHF	TRBV7-9*03, TRBV19*01, TRBV7-9*01, TRBV7-9*04, TRBV7-9*02, TRBV19*03, TRBV19*02	TRBV7-9, TRBV19	TRBJ1-6*01	TRBJ1-6	TRBD1*01	TRBD1	11	16	24	37	4	12	16
2	2.87E-07	TGTGCCAGCAGCCAAGCCCCCAGCTAGCAGGGGCGGTTATGGCTACACCTTC	CASSQAPS*~RGGYGYTF	TRBV3-1*01	TRBV3-1	TRBJ1-2*01	TRBJ1-2	TRBD1*01	TRBD1	15	27	32	37	11	4	15
2	2.87E-07	TGTGCCAGCAGATAAACAGGAGGCTAAACAGGGGTACGGCGAGCAGTACTTC	CASR*TGG*~QGYGEQYF	TRBV27*01	TRBV27	TRBJ2-7*01	TRBJ2-7	TRBD1*01	TRBD1	10	27	33	39	16	5	21
2	2.87E-07	TGCGCCAGCAGCCAAAGCGGGCAGAGGTCGATCCTACAATGAGCAGTTCTTC	CASSQSGQR~RSYNEQFF	TRBV4-1*02, TRBV4-1*01	TRBV4-1	TRBJ2-1*01	TRBJ2-1	TRBD2*02, TRBD2*01	TRBD2	14	15	20	31	0	10	10
2	2.87E-07	TGCGCCAGCAGCCAAAGCGGAGACATCCCATTTCGTCTATGGCTACACCTTC	CASSQSGDI~HFVYGYTF	TRBV4-1*02, TRBV4-1*01	TRBV4-1	TRBJ1-2*01	TRBJ1-2	TRBD2*02, TRBD2*01	TRBD2	14	15	19	36	0	16	16
2	2.87E-07	TGCAGTGCTCCCAGGCGGGACAGAAGTGTATTCTAACTATGGCTACACCTTC	CSAPRRDRS~YSNYGYTF	TRBV20-1*06, TRBV20-1*03, TRBV20-1*01, TRBV20-1*04, TRBV20-1*05, TRBV20-1*02, TRBV20-1*07	TRBV20-1	TRBJ1-2*01	TRBJ1-2	TRBD1*01	TRBD1	8	16	22	32	7	9	16
2	2.87E-07	TGCAGTGCTCAGGACTAGCGGGAGCATCAGTCTCGCGGAGACCCAGTACTTC	CSAQD*REH~SLAETQYF	TRBV20-1*06, TRBV20-1*03, TRBV20-1*01, TRBV20-1*04, TRBV20-1*05, TRBV20-1*02, TRBV20-1*07	TRBV20-1	TRBJ2-5*01	TRBJ2-5	TRBD2*02	TRBD2	8	11	23	37	2	13	15
2	2.87E-07	TGCAGCGTGAGGGCTGGCCAAGAGACCCAGCTTCAACTACGAGCAGTACTTC	CSVRAGQET~SFNYEQYF	TRBV29-1*01, TRBV29-1*03	TRBV29-1	TRBJ2-7*01	TRBJ2-7	TRBD2*02	TRBD2	7	8	12	36	0	23	23
2	2.87E-07	TGTGCCTGGAGTGTAGGGGGCTGGGGCTCTGGGGCCAACGTCCTGACTTTC	CAWSVGGWGSGANVLTF	TRBV30*01	TRBV30	TRBJ2-6*01	TRBJ2-6	TRBD1*01	TRBD1	13	14	20	26	0	5	5
2	2.87E-07	TGTGCCTGGAGTGGTTTGAACTCAGGCAGGCTACGATATGGCTACACCTTC	CAWSGLNSGRLRYGYTF	TRBV30*01	TRBV30	TRBJ1-2*01	TRBJ1-2	TRBD1*01, TRBD2*02, TRBD2*01	TRBD1, TRBD2	12	26	29	36	13	6	19
2	2.87E-07	TGTGCCCGCCGTTATCCAGGGGGCCTGGGAACTAATGAAAAACTGTTTTTT	CARRYPGGLGTNEKLFF	TRBV2*01, TRBV2*03	TRBV2	TRBJ1-4*01	TRBJ1-4	TRBD1*01	TRBD1	5	16	23	29	10	5	15
2	2.87E-07	TGTGCCCGCCGTGAAAGGCGGGGCGGGAGGGCAACAGATACGCAGTATTTT	CARRERRGGRATDTQYF	TRBV2*01, TRBV2*03	TRBV2	TRBJ2-3*01	TRBJ2-3	TRBD2*02	TRBD2	5	22	30	33	16	2	18
2	2.87E-07	TGTGCCCGCCGTGAAAAGGGACCGGCCCTTCGTACCTATGGCTACACCTTC	CARREKGPALRTYGYTF	TRBV2*01, TRBV2*03	TRBV2	TRBJ1-2*01	TRBJ1-2	TRBD1*01, TRBD2*02, TRBD2*01	TRBD1, TRBD2	5	17	21	35	11	13	24
2	2.87E-07	TGTGCCCGCCGGGTGGGTTATGGTGGGGACCTTAACTCGGAGCAGTACTTC	CARRVGYGGDLNSEQYF	TRBV2*01, TRBV2*02, TRBV2*03	TRBV2	TRBJ2-7*01	TRBJ2-7	TRBD1*01, TRBD2*02, TRBD2*01	TRBD1, TRBD2	5	25	29	39	19	9	28
2	2.87E-07	TGTGCCGTCAGTGTCATACCCGGGACTAAGACCAACGTTACGCAGTATTTT	CAVSVIPGTKTNVTQYF	TRBV10-3*01, TRBV10-3*02	TRBV10-3	TRBJ2-3*01	TRBJ2-3	TRBD2*02, TRBD2*01	TRBD2	12	21	27	38	8	10	18
2	2.87E-07	TGTGCCATCAGTGCCTCTCCGCAGACAGGGAGACCCTACGAGCAGTACTTC	CAISASPQTGRPYEQYF	TRBV10-3*01, TRBV10-3*02	TRBV10-3	TRBJ2-7*01	TRBJ2-7	TRBD1*01	TRBD1	12	23	29	34	10	4	14
2	2.87E-07	TGTGCCATCAGTGAGTTATTTAGCCTAGGGACAGCCTACGAGCAGTACTTC	CAISELFSLGTAYEQYF	TRBV10-3*01, TRBV10-3*02	TRBV10-3	TRBJ2-7*01	TRBJ2-7	TRBD1*01	TRBD1	15	27	33	34	11	0	11
2	2.87E-07	TGTGCCATCAGTGAGTCTTGGCTAGCGGGAAGCACAGATACGCAGTATTTT	CAISESWLAGSTDTQYF	TRBV10-3*01, TRBV10-3*02	TRBV10-3	TRBJ2-3*01	TRBJ2-3	TRBD2*02	TRBD2	16	21	29	30	4	0	4
2	2.87E-07	TGTGCCACCCAAAGGCCCGACAGCGCCTCTGGGGCCAACGTCCTGACTTTC	CATQRPDSASGANVLTF	TRBV28*01	TRBV28	TRBJ2-6*01	TRBJ2-6	TRBD1*01	TRBD1	6	18	22	26	11	3	14
2	2.87E-07	TGTGCCACCAGTGATTCTAACTTCCGGGACTCTCTAGATACGCAGTATTTT	CATSDSNFRDSLDTQYF	TRBV24-1*01	TRBV24-1	TRBJ2-3*01	TRBJ2-3	TRBD2*02, TRBD2*01	TRBD2	15	25	30	35	9	4	13
2	2.87E-07	TGTGCCACCAGTGATGGAGTCACTAGCGGGGCCTACAAGGAGCAGGTCTTC	CATSDGVTSGAYKEQVF	TRBV24-1*01	TRBV24-1	TRBJ2-1*01	TRBJ2-1	TRBD2*01	TRBD2	14	21	30	39	6	8	14
2	2.87E-07	TGTGCCACCAGTGACCCCCAGGGGAGCGGGAGGGCCCTGGAGCAGTTCTTC	CATSDPQGSGRALEQFF	TRBV24-1*01	TRBV24-1	TRBJ2-1*01	TRBJ2-1	TRBD2*02	TRBD2	13	24	33	39	10	5	15
2	2.87E-07	TGTGCCACCAGTGAATTACCGAGGACAGGGAACACAGATACGCAGTATTTT	CATSELPRTGNTDTQYF	TRBV24-1*01	TRBV24-1	TRBJ2-3*01	TRBJ2-3	TRBD1*01	TRBD1	13	22	29	32	8	2	10
2	2.87E-07	TGTGCCACCAGAGACTCCCGGGACAGGGAGGGCAATCAGCCCCAGCATTTT	CATRDSRDREGNQPQHF	TRBV24-1*01	TRBV24-1	TRBJ1-5*01	TRBJ1-5	TRBD1*01	TRBD1	10	19	27	31	8	3	11
2	2.87E-07	TGTGCCAGTAGTATGCAAGGTCCAGGGATCATTAATGAAAAACTGTTTTTT	CASSMQGPGIINEKLFF	TRBV19*01, TRBV19*02	TRBV19	TRBJ1-4*01	TRBJ1-4	TRBD1*01	TRBD1	13	22	26	32	8	5	13
2	2.87E-07	TGTGCCAGTAGTATAGATCTCACTAGCAGTTCGAACTATGGCTACACCTTC	CASSIDLTSSSNYGYTF	TRBV19*01, TRBV19*02	TRBV19	TRBJ1-2*01	TRBJ1-2	TRBD2*02, TRBD2*01	TRBD2	16	21	26	33	4	6	10
2	2.87E-07	TGTGCCAGCTCACGACCGGGCAGCCGGGGCCACTACAATGAGCAGTTCTTC	CASSRPGSRGHYNEQFF	TRBV7-9*03, TRBV7-9*07, TRBV2*01, TRBV7-9*01, TRBV7-9*04, TRBV7-9*02, TRBV7-9*05, TRBV11-1*01, TRBV11-3*03, TRBV2*02, TRBV2*03, TRBV7-9*06	TRBV7-9, TRBV2, TRBV11-1, TRBV11-3	TRBJ2-1*01	TRBJ2-1	TRBD1*01, TRBD2*01	TRBD1, TRBD2	8	25	29	32	16	2	18
2	2.87E-07	TGTGCCAGCCGTCTCCGGGAGAGAGGCTCTGGGGCCAACGTCCTGACTTTC	CASRLRERGSGANVLTF	TRBV28*01	TRBV28	TRBJ2-6*01	TRBJ2-6	TRBD2*02	TRBD2	8	15	20	26	6	5	11
2	2.87E-07	TGTGCCAGCCGGGGGACTAGCGGGAGAGGTCGTAGGGAGACCCAGTACTTC	CASRGTSGRGRRETQYF	TRBV28*01	TRBV28	TRBJ2-5*01	TRBJ2-5	TRBD2*02	TRBD2	8	12	25	36	3	10	13
2	2.87E-07	TGTGCCAGCATCGAGGGAGCGACTAGCGGGAGAGGCTACGAGCAGTACTTC	CASIEGATSGRGYEQYF	TRBV2*01, TRBV2*02, TRBV2*03	TRBV2	TRBJ2-7*01	TRBJ2-7	TRBD2*02	TRBD2	9	20	31	35	10	3	13
2	2.87E-07	TGTGCCAGCAGTTTTTTGTATCAGGGAGAGTCTAACTATGGCTACACCTTC	CASSFLYQGESNYGYTF	TRBV28*01	TRBV28	TRBJ1-2*01	TRBJ1-2	TRBD1*01, TRBD2*02	TRBD1, TRBD2	13	21	25	31	7	5	12
2	2.87E-07	TGTGCCAGCAGTTTTTGGGTGGAGCAGGGAGAGAACACTGAAGCTTTCTTT	CASSFWVEQGENTEAFF	TRBV28*01	TRBV28	TRBJ1-1*01	TRBJ1-1	TRBD1*01, TRBD2*02	TRBD1, TRBD2	13	24	28	32	10	3	13
2	2.87E-07	TGTGCCAGCAGTTTTCGTTTGCGGGGAACCAGCACAGATACGCAGTATTTT	CASSFRLRGTSTDTQYF	TRBV28*01	TRBV28	TRBJ2-3*01	TRBJ2-3	TRBD2*01	TRBD2	13	20	25	30	6	4	10
2	2.87E-07	TGTGCCAGCAGTTTGCTTGCGGGACAGGGTATGAGAGACGAGCAGTACTTC	CASSLLAGQGMRDEQYF	TRBV25-1*01, TRBV28*01	TRBV25-1, TRBV28	TRBJ2-7*01, TRBJ2-5*01	TRBJ2-7, TRBJ2-5	TRBD1*01	TRBD1	13	20	28	37	6	8	14
2	2.87E-07	TGTGCCAGCAGTTTATTCTCGACTTTCTCTGGGGCCAACGTCCTGACTTTC	CASSLFSTFSGANVLTF	TRBV28*01	TRBV28	TRBJ2-6*01	TRBJ2-6	TRBD2*02, TRBD2*01	TRBD2	15	20	23	26	4	2	6
2	2.87E-07	TGTGCCAGCAGTTTATTGTGGTCGGGGGATAGGAACACTGAAGCTTTCTTT	CASSLLWSGDRNTEAFF	TRBV28*01	TRBV28	TRBJ1-1*01	TRBJ1-1	TRBD2*01	TRBD2	15	22	27	32	6	4	10
2	2.87E-07	TGTGCCAGCAGTTTATACTGGGGGAGGCAGGTAAAGGGCGAGCAGTACTTC	CASSLYWGRQVKGEQYF	TRBV27*01	TRBV27	TRBJ2-7*01	TRBJ2-7	TRBD2*02	TRBD2	15	21	26	38	5	11	16
2	2.87E-07	TGTGCCAGCAGTTTATACAGGGAACTAGCGGAGGTCAATGAGCAGTTCTTC	CASSLYRELAEVNEQFF	TRBV27*01	TRBV27	TRBJ2-1*01	TRBJ2-1	TRBD2*02, TRBD2*01	TRBD2	15	23	30	35	7	4	11
2	2.87E-07	TGTGCCAGCAGTTTAGCGGAAGACGTGACTGGCTTAGATACGCGGTATTTT	CASSLAEDVTGLDTRYF	TRBV12-4*01, TRBV12-3*01	TRBV12-4, TRBV12-3	TRBJ2-3*01	TRBJ2-3	TRBD1*01, TRBD2*02, TRBD2*01	TRBD1, TRBD2	16	26	29	35	9	5	14
2	2.87E-07	TGTGCCAGCAGTTTAGGGGAGACTAGCGGGATAGGTAATGAGCAGTTCTTC	CASSLGETSGIGNEQFF	TRBV7-6*01, TRBV28*01	TRBV7-6, TRBV28	TRBJ2-1*01	TRBJ2-1	TRBD2*02	TRBD2	14	20	30	36	5	5	10
2	2.87E-07	TGTGCCAGCAGTTTAACTCGCCGAGCCACGGCGGCGAACACCATATATTTT	CASSLTRRATAANTIYF	TRBV28*01	TRBV28	TRBJ1-3*01	TRBJ1-3	TRBD2*02, TRBD2*01	TRBD2	14	30	33	36	15	2	17
2	2.87E-07	TGTGCCAGCAGTTCTCTTCTCGCTAGCGGGAGAGAGGCGGAGCTGTTTTTT	CASSSLLASGREAELFF	TRBV27*01, TRBV7-3*05, TRBV7-3*01	TRBV27, TRBV7-3	TRBJ2-2*01	TRBJ2-2	TRBD2*02	TRBD2	10	22	31	38	11	6	17
2	2.87E-07	TGTGCCAGCAGTTCTCCAAGACTAGCGGCGAACACCGGGGAGCTGTTTTTT	CASSSPRLAANTGELFF	TRBV27*01	TRBV27	TRBJ2-2*01	TRBJ2-2	TRBD2*02, TRBD2*01	TRBD2	12	19	27	28	6	0	6
2	2.87E-07	TGTGCCAGCAGTTCCCTCCCGGGGGTGGCGAACACCGGGGAGCTGTTTTTT	CASSSLPGVANTGELFF	TRBV11-1*01, TRBV28*01	TRBV11-1, TRBV28	TRBJ2-2*01	TRBJ2-2	TRBD2*02	TRBD2	12	13	20	28	0	7	7
2	2.87E-07	TGTGCCAGCAGTTCCCCGCGAGCGAGCGGGAGAGGGGAGACCCAGTACTTC	CASSSPRASGRGETQYF	TRBV12-4*01, TRBV25-1*01, TRBV12-3*01	TRBV12-4, TRBV25-1, TRBV12-3	TRBJ2-5*01	TRBJ2-5	TRBD2*02	TRBD2	12	24	31	36	11	4	15
2	2.87E-07	TGTGCCAGCAGTTCCATTGGGTTGGTACTCTCTGGAAACACCATATATTTT	CASSSIGLVLSGNTIYF	TRBV27*01	TRBV27	TRBJ1-3*01	TRBJ1-3	TRBD1*01, TRBD2*02, TRBD2*01	TRBD1, TRBD2	12	18	20	29	5	8	13
2	2.87E-07	TGTGCCAGCAGTTGGATTACATCGGGTGGGTCCTACAAGGAGCAGTTCTTC	CASSWITSGGSYKEQFF	TRBV25-1*01	TRBV25-1	TRBJ2-1*01	TRBJ2-1	TRBD2*02, TRBD2*01	TRBD2	11	22	25	30	10	4	14
2	2.87E-07	TGTGCCAGCAGTTGGAGGGACAGGGGGCTAAATACCGGGGAGCTGTTTTTT	CASSWRDRGLNTGELFF	TRBV28*01	TRBV28	TRBJ2-2*01	TRBJ2-2	TRBD1*01	TRBD1	12	16	27	33	3	5	8
2	2.87E-07	TGTGCCAGCAGTTATCTCAAAACGGGGACCGCGAACACTGAAGCTTTCTTT	CASSYLKTGTANTEAFF	TRBV7-2*04, TRBV7-2*01	TRBV7-2	TRBJ1-1*01	TRBJ1-1	TRBD1*01, TRBD2*02, TRBD2*01	TRBD1, TRBD2	10	24	28	32	13	3	16
2	2.87E-07	TGTGCCAGCAGTCTCCGGTCCGGTCTAGCGGTTGTAGAGACCCAGTACTTC	CASSLRSGLAVVETQYF	TRBV27*01	TRBV27	TRBJ2-5*01	TRBJ2-5	TRBD2*02, TRBD2*01	TRBD2	11	24	30	35	12	4	16
2	2.87E-07	TGTGCCAGCAGTCCCCCGGGACAGGGGGCGTTTCATGAAAAACTGTTTTTT	CASSPPGQGAFHEKLFF	TRBV12-4*01, TRBV28*01, TRBV12-3*01	TRBV12-4, TRBV28, TRBV12-3	TRBJ1-4*01	TRBJ1-4	TRBD1*01	TRBD1	11	17	28	34	5	5	10
2	2.87E-07	TGTGCCAGCAGTCCGCAGCCGGGACAGGCTACCACAGATACGCAGTATTTT	CASSPQPGQATTDTQYF	TRBV28*01	TRBV28	TRBJ2-3*01	TRBJ2-3	TRBD1*01	TRBD1	11	20	27	32	8	4	12
2	2.87E-07	TGTGCCAGCAGTCCACTAGCGGGGCTCATCTCCTACAATGAGCAGTTCTTC	CASSPLAGLISYNEQFF	TRBV28*01	TRBV28	TRBJ2-1*01	TRBJ2-1	TRBD2*01	TRBD2	11	14	23	29	2	5	7
2	2.87E-07	TGTGCCAGCAGTCGTGAAATAGAACAGGGGGGATACAATGAGCAGTTCTTC	CASSREIEQGGYNEQFF	TRBV27*01	TRBV27	TRBJ2-1*01	TRBJ2-1	TRBD1*01	TRBD1	11	23	30	33	11	2	13
2	2.87E-07	TGTGCCAGCAGTCACAGACTTCAGGGGTTGGAATCAGATACGCAGTATTTT	CASSHRLQGLESDTQYF	TRBV9*02, TRBV9*01, TRBV9*03	TRBV9	TRBJ2-3*01	TRBJ2-3	TRBD1*01	TRBD1	10	21	26	34	10	7	17
2	2.87E-07	TGTGCCAGCAGTGTGCCCTCGAGGGCTAACTCTGGAAACACCATATATTTT	CASSVPSRANSGNTIYF	TRBV28*01	TRBV28	TRBJ1-3*01	TRBJ1-3	TRBD2*02	TRBD2	11	20	24	29	8	4	12
2	2.87E-07	TGTGCCAGCAGTGCCAACATTCAGGGGGTAGGTAATTCACCCCTCCACTTT	CASSANIQGVGNSPLHF	TRBV6-1*01	TRBV6-1	TRBJ1-6*01	TRBJ1-6	TRBD1*01	TRBD1	12	21	27	32	8	4	12
2	2.87E-07	TGTGCCAGCAGTGGTGAGGGAAGGGCGGCAACTAATGAAAAACTGTTTTTT	CASSGEGRAATNEKLFF	TRBV2*01, TRBV2*03	TRBV2	TRBJ1-4*01, TRBJ2-2*01	TRBJ1-4, TRBJ2-2	TRBD2*02	TRBD2	12	15	19	42	2	22	24
2	2.87E-07	TGTGCCAGCAGTGGGATTACATCGGGTGGGTCCTCCACTGAGCAGTTCTTC	CASSGITSGGSSTEQFF	TRBV25-1*01	TRBV25-1	TRBJ2-1*01	TRBJ2-1	TRBD2*02	TRBD2	12	31	35	38	18	2	20
2	2.87E-07	TGTGCCAGCAGTGAGGTAGGACTAGCGGAGAGCACAGATACGCAGTACTTC	CASSEVGLAESTDTQYF	TRBV2*01, TRBV2*03	TRBV2	TRBJ2-7*01, TRBJ2-5*01	TRBJ2-7, TRBJ2-5	TRBD2*02, TRBD2*01	TRBD2	13	18	27	41	4	13	17
2	2.87E-07	TGTGCCAGCAGTGAATTCGGTTGCTGGGTCCAACGCCCCGAGCAGTACTTC	CASSEFGCWVQRPEQYF	TRBV25-1*01	TRBV25-1	TRBJ2-7*01	TRBJ2-7	TRBD1*01, TRBD2*02, TRBD2*01	TRBD1, TRBD2	15	34	37	38	18	0	18
2	2.87E-07	TGTGCCAGCAGTGAATTAGGTTGCTTGGTCCAACGCCCCGAGCAGTACTTC	CASSELGCLVQRPEQYF	TRBV25-1*01	TRBV25-1	TRBJ2-7*01	TRBJ2-7	TRBD1*01, TRBD2*02, TRBD2*01	TRBD1, TRBD2	15	34	37	38	18	0	18
2	2.87E-07	TGTGCCAGCAGTGAATCCACACTACTCGCGGGATCCTCCGAGCAGTACTTC	CASSESTLLAGSSEQYF	TRBV25-1*01	TRBV25-1	TRBJ2-7*01	TRBJ2-7	TRBD2*02	TRBD2	15	27	32	33	11	0	11
2	2.87E-07	TGTGCCAGCAGTGAAAGAGGACAGGCATTACCTACGGCTGAAGCGTTCTTT	CASSERGQALPTAEAFF	TRBV2*01, TRBV2*03	TRBV2	TRBJ1-1*01	TRBJ1-1	TRBD1*01	TRBD1	14	18	24	37	3	12	15
2	2.87E-07	TGTGCCAGCAGTAGACATATCGGGGAGGGTTCCTACACTGAGCAGTTCTTC	CASSRHIGEGSYTEQFF	TRBV25-1*01	TRBV25-1	TRBJ2-1*01	TRBJ2-1	TRBD2*02	TRBD2	11	22	28	30	10	1	11
2	2.87E-07	TGTGCCAGCAGTAAAGGGACTAGCGGGAGATCTTACGGGGAGCTGTTTTTT	CASSKGTSGRSYGELFF	TRBV27*01	TRBV27	TRBJ2-2*01	TRBJ2-2	TRBD2*02	TRBD2	11	15	28	35	3	6	9
2	2.87E-07	TGTGCCAGCAGCTTTTTAGGACTAGCGGGAGGGCCAGGAGAGCAGTATTTT	CASSFLGLAGGPGEQYF	TRBV7-9*03, TRBV7-9*01, TRBV7-9*04, TRBV7-9*02, TRBV7-2*04, TRBV7-2*01	TRBV7-9, TRBV7-2	TRBJ2-3*01	TRBJ2-3	TRBD2*02	TRBD2	13	18	32	41	4	8	12
2	2.87E-07	TGTGCCAGCAGCTTTGGGGGCGCGACCGATTTCTCCTACGAGCAGTACTTC	CASSFGGATDFSYEQYF	TRBV7-2*04, TRBV7-2*01	TRBV7-2	TRBJ2-7*01	TRBJ2-7	TRBD1*01	TRBD1	13	15	20	32	1	11	12
2	2.87E-07	TGTGCCAGCAGCTTGCCTTCCTTGGCGGGAGTCGTAGAGACCCAGTACTTC	CASSLPSLAGVVETQYF	TRBV5-4*01	TRBV5-4	TRBJ2-5*01	TRBJ2-5	TRBD2*02	TRBD2	14	24	30	35	9	4	13
2	2.87E-07	TGTGCCAGCAGCTTGGGGTTAGCGGGAGCGGGGCAAAATGAGCAGTTCTTC	CASSLGLAGAGQNEQFF	TRBV5-4*01	TRBV5-4	TRBJ2-1*01	TRBJ2-1	TRBD2*02	TRBD2	15	19	27	36	3	8	11
2	2.87E-07	TGTGCCAGCAGCTTAGGCGGACTAGCGGGAGAGTCAGATACGCAGTATTTT	CASSLGGLAGESDTQYF	TRBV7-9*01, TRBV7-9*02	TRBV7-9	TRBJ2-3*01	TRBJ2-3	TRBD2*02	TRBD2	15	18	30	34	2	3	5
2	2.87E-07	TGTGCCAGCAGCTTAATAGTTCAGACAGGTGGGACGGGGGAGCAGTACTTC	CASSLIVQTGGTGEQYF	TRBV7-9*01, TRBV7-9*04, TRBV7-9*02	TRBV7-9	TRBJ2-7*01	TRBJ2-7	TRBD1*01, TRBD2*01	TRBD1, TRBD2	14	23	28	39	8	10	18
2	2.87E-07	TGTGCCAGCAGCTCCTTAACGACAGGGGGCAGGCAAGAGACCCAGTACTTC	CASSSLTTGGRQETQYF	TRBV25-1*01, TRBV28*01	TRBV25-1, TRBV28	TRBJ2-5*01	TRBJ2-5	TRBD1*01	TRBD1	10	20	29	33	9	3	12
2	2.87E-07	TGTGCCAGCAGCTCCGGGACTAGCGGGAGGGGTTTCCACGAGCAGTACTTC	CASSSGTSGRGFHEQYF	TRBV5-6*01	TRBV5-6	TRBJ2-7*01	TRBJ2-7	TRBD2*02	TRBD2	12	15	30	37	2	6	8
2	2.87E-07	TGTGCCAGCAGCCTTACCCGGACTAGCGGTTACACAGATACGCAGTATTTT	CASSLTRTSGYTDTQYF	TRBV28*01	TRBV28	TRBJ2-3*01	TRBJ2-3	TRBD2*02, TRBD2*01	TRBD2	10	19	28	32	8	3	11
2	2.87E-07	TGTGCCAGCAGCCTAGCGCGGGGTGGCGGGGGCTATTGGGGTGCTTTCTTT	CASSLARGGGGYWGAFF	TRBV7-9*01, TRBV7-9*02	TRBV7-9	TRBJ1-1*01	TRBJ1-1	TRBD2*01	TRBD2	16	25	31	42	8	10	18
2	2.87E-07	TGTGCCAGCAGCCGGGTAGCGGGAGAATTTTACACCGGGGAGCTGTTTTTT	CASSRVAGEFYTGELFF	TRBV28*01	TRBV28	TRBJ2-2*01	TRBJ2-2	TRBD2*02	TRBD2	10	16	24	31	5	6	11
2	2.87E-07	TGTGCCAGCAGCCGGGGGACTAGCGCACTAAGCTCCTACGAGCAGTACTTC	CASSRGTSALSSYEQYF	TRBV4-2*01	TRBV4-2	TRBJ2-7*01	TRBJ2-7	TRBD2*02, TRBD2*01	TRBD2	12	15	24	32	2	7	9
2	2.87E-07	TGTGCCAGCAGCCGGGACTAGCGGGAGGCGAACACCGGGGAGCTGTTTTTT	CASSRD*REANTGELFF	TRBV12-4*01, TRBV12-3*01	TRBV12-4, TRBV12-3	TRBJ2-2*01	TRBJ2-2	TRBD2*02	TRBD2	10	13	27	28	2	0	2
2	2.87E-07	TGTGCCAGCAGCCATGAAGGACTAGCGGGGAACACCGGGGAGCTGTTTTTT	CASSHEGLAGNTGELFF	TRBV3-1*01	TRBV3-1	TRBJ2-2*01	TRBJ2-2	TRBD2*02, TRBD2*01	TRBD2	13	18	28	29	4	0	4
2	2.87E-07	TGTGCCAGCAGCCAAGGGGGTTAGCGAGTAAACACCGGGGAGCTGTTTTTT	CASSQGG*RVNTGELFF	TRBV3-1*01	TRBV3-1	TRBJ2-2*01	TRBJ2-2	TRBD2*02, TRBD2*01	TRBD2	15	21	25	30	5	4	9
2	2.87E-07	TGTGCCAGCAGCCAAGGAAGGGGACACTTCCTCCAAGAGACCCAGTACTTC	CASSQGRGHFLQETQYF	TRBV3-1*01	TRBV3-1	TRBJ2-5*01	TRBJ2-5	TRBD1*01	TRBD1	15	20	25	32	4	6	10
2	2.87E-07	TGTGCCAGCAGCCAAGATTTTGATAGGGGAGGACCAGAGACCCAGTACTTC	CASSQDFDRGGPETQYF	TRBV3-1*01	TRBV3-1	TRBJ2-5*01	TRBJ2-5	TRBD2*02	TRBD2	16	26	31	35	9	3	12
2	2.87E-07	TGTGCCAGCAGCCAAGATTTCAGCGGGAGTTACAACAATGAGCAGTTCTTC	CASSQDFSGSYNNEQFF	TRBV3-1*01	TRBV3-1	TRBJ2-1*01	TRBJ2-1	TRBD2*02	TRBD2	16	21	28	34	4	5	9
2	2.87E-07	TGTGCCAGCAGCCAAGATGGACAGGGCAAGCGGACAGATACGCAGTATTTT	CASSQDGQGKRTDTQYF	TRBV3-1*01	TRBV3-1	TRBJ2-3*01	TRBJ2-3	TRBD1*01	TRBD1	16	18	25	33	1	7	8
2	2.87E-07	TGTGCCAGCAGCGTAAGCCCCCTCCTGAGCCGAAACAATGAGCAGTTCTTC	CASSVSPLLSRNNEQFF	TRBV3-1*01	TRBV3-1	TRBJ2-1*01	TRBJ2-1	TRBD1*01	TRBD1	11	16	22	34	4	11	15
2	2.87E-07	TGTGCCAGCAGCGCCCCCGGCAGACCCCCTGGGGCCAACGTCCTGACTTTC	CASSAPGRPPGANVLTF	TRBV7-9*03, TRBV7-9*01, TRBV7-9*04, TRBV7-9*02, TRBV28*01	TRBV7-9, TRBV28	TRBJ2-6*01	TRBJ2-6	TRBD1*01, TRBD2*01	TRBD1, TRBD2	11	12	17	28	0	10	10
2	2.87E-07	TGTGCCAGCAGCGGATTCTTCGGGACAGGGGGCTCCGACGAGCAGTACTTC	CASSGFFGTGGSDEQYF	TRBV7-8*01, TRBV7-8*03	TRBV7-8	TRBJ2-7*01	TRBJ2-7	TRBD1*01	TRBD1	11	21	31	32	9	0	9
2	2.87E-07	TGTGCCAGCAGCGACCCCGGACGGCCTCGCAACTAATGAAAAACTGTTTTT	CASSDPGRPRN**KTVF	TRBV7-6*01, TRBV7-6*02	TRBV7-6	TRBJ1-4*01	TRBJ1-4	TRBD2*01	TRBD2	11	14	18	46	2	27	29
2	2.87E-07	TGTGCCAGCAGCGACGGGCGAGGGATAGCGGGAGGGGAGACCCAGTACTTC	CASSDGRGIAGGETQYF	TRBV4-2*01	TRBV4-2	TRBJ2-5*01	TRBJ2-5	TRBD2*02	TRBD2	11	25	35	36	13	0	13
2	2.87E-07	TGTGCCAGCAGCATTAACAAGGGCGGGACCGCGAACACTGAAGCTTTCTTT	CASSINKGGTANTEAFF	TRBV7-3*01	TRBV7-3	TRBJ1-1*01	TRBJ1-1	TRBD2*02	TRBD2	11	22	27	32	10	4	14
2	2.87E-07	TGTGCCAGCAGGTTGCCCTTGGGAGGAGGAGGTGGAAACACCATATATTTT	CASRLPLGGGGGNTIYF	TRBV28*01	TRBV28	TRBJ1-3*01	TRBJ1-3	TRBD2*02	TRBD2	10	20	25	32	9	6	15
2	2.87E-07	TGTGCCAGCAGGGACAGCCCACAGGGGAAAAAGATCTACGAGCAGTACTTC	CASRDSPQGKKIYEQYF	TRBV25-1*01	TRBV25-1	TRBJ2-7*01	TRBJ2-7	TRBD1*01	TRBD1	10	20	26	35	9	8	17
2	2.87E-07	TGTGCCAGCAGATATCAGGGACTAGCGGGAGTGAAAGAGACCCAGTACTTC	CASRYQGLAGVKETQYF	TRBV28*01	TRBV28	TRBJ2-5*01	TRBJ2-5	TRBD2*02	TRBD2	10	17	30	34	6	3	9
2	2.87E-07	TGTGCCAGCAGACCCCTATCCGGGGACAGCCCTAATGAAAAACTGTTTTTT	CASRPLSGDSPNEKLFF	TRBV27*01, TRBV6-1*01	TRBV27, TRBV6-1	TRBJ1-4*01	TRBJ1-4	TRBD1*01	TRBD1	10	22	28	31	11	2	13
2	2.87E-07	TGTGCCAGCAGAAAGGGGGGCTGGGGGGCGCCCAGGTTTGAGCAGTACTTC	CASRKGGWGAPRFEQYF	TRBV28*01	TRBV28	TRBJ2-7*01	TRBJ2-7	TRBD1*01, TRBD2*01	TRBD1, TRBD2	10	23	28	39	12	10	22
2	2.87E-07	TGTGCCAGCAGAAAACCCCAAGTAGGAGGGAAGGGTTATGGCTACACCTTC	CASRKPQVGGKGYGYTF	TRBV2*01, TRBV6-5*01, TRBV2*02, TRBV2*03	TRBV2, TRBV6-5	TRBJ1-2*01	TRBJ1-2	TRBD2*02	TRBD2	10	24	29	36	13	6	19
2	2.87E-07	TGCGCCAGCATGTCGTTGCTAGCGGGAGTTTTTTACAGTGAGCAGTTCTTC	CASMSLLAGVFYSEQFF	TRBV10-1*02, TRBV10-1*01	TRBV10-1	TRBJ2-1*01	TRBJ2-1	TRBD2*02	TRBD2	9	18	27	33	8	5	13
2	2.87E-07	TGCGCCAGCAGCTTGGCCTGGACTAGCGGGAGAGCAGATACGCAGTATTTT	CASSLAWTSGRADTQYF	TRBV5-1*01	TRBV5-1	TRBJ2-3*01	TRBJ2-3	TRBD2*02	TRBD2	15	19	31	34	3	2	5
2	2.87E-07	TGCGCCAGCAGCTTGGCCTATACCAGGGCGACCACCGGGGAGCTGTTTTTT	CASSLAYTRATTGELFF	TRBV5-1*01	TRBV5-1	TRBJ2-2*01	TRBJ2-2	TRBD1*01	TRBD1	15	23	27	28	7	0	7
2	2.87E-07	TGCGCCAGCAGCTTGGCCTACTCCGGGAGCGGTACCGGGGAGCTGTTTTTT	CASSLAYSGSGTGELFF	TRBV5-1*01	TRBV5-1	TRBJ2-2*01	TRBJ2-2	TRBD2*02	TRBD2	15	23	28	33	7	4	11
2	2.87E-07	TGCGCCAGCAGCCAAGTCCCCAGAGGGGTCGCCAAAAACATTCAGTACTTC	CASSQVPRGVAKNIQYF	TRBV4-1*02, TRBV4-1*01	TRBV4-1	TRBJ2-4*01	TRBJ2-4	TRBD1*01, TRBD2*02	TRBD1, TRBD2	15	23	27	30	7	2	9
2	2.87E-07	TGCGCCAGCAGCCAAGTCGCACTAGCGGGCCGCACAGATACGCAGTATTTT	CASSQVALAGRTDTQYF	TRBV4-1*02, TRBV4-1*01	TRBV4-1	TRBJ2-3*01	TRBJ2-3	TRBD2*02, TRBD2*01	TRBD2	15	20	28	31	4	2	6
2	2.87E-07	TGCAGTGCTGCGCAGGGTGGACTAGCGGGAGTCTCGGAGACCCAGTACTTC	CSAAQGGLAGVSETQYF	TRBV20-1*06, TRBV20-1*03, TRBV20-1*01, TRBV20-1*04, TRBV20-1*05, TRBV20-1*02, TRBV20-1*07	TRBV20-1	TRBJ2-5*01	TRBJ2-5	TRBD2*02	TRBD2	8	18	30	36	9	5	14
2	2.87E-07	TGCAGTGCTAGAGATCTCTCCCGGGCCGGGCATAATTCACCCCTCCACTTT	CSARDLSRAGHNSPLHF	TRBV20-1*01, TRBV20-1*05, TRBV20-1*07	TRBV20-1	TRBJ1-6*01	TRBJ1-6	TRBD2*02	TRBD2	13	17	22	31	3	8	11
2	2.87E-07	TGCAGTGCTAGAAGGCGGACGAGGAGCGGGAGGCCCTACGAGCAGTACTTC	CSARRRTRSGRPYEQYF	TRBV20-1*01, TRBV20-1*04, TRBV20-1*05, TRBV20-1*07	TRBV20-1	TRBJ2-7*01	TRBJ2-7	TRBD2*02	TRBD2	11	24	32	34	12	1	13
2	2.87E-07	TGCAGTGCCTATGATCCCGACCGACAGCAATTCAATTCACCCCTCCACTTT	CSAYDPDRQQFNSPLHF	TRBV20-1*06, TRBV20-1*03, TRBV20-1*01, TRBV20-1*04, TRBV20-1*05, TRBV20-1*02, TRBV20-1*07	TRBV20-1	TRBJ1-6*02	TRBJ1-6	TRBD1*01, TRBD2*02	TRBD1, TRBD2	7	22	26	33	14	6	20
2	2.87E-07	TGCAGTGCAGTCACCGTGGGGGGGATGGGGGTAGTAGAGACCCAGTACTTC	CSAVTVGGMGVVETQYF	TRBV20-1*06, TRBV20-1*03, TRBV20-1*01, TRBV20-1*04, TRBV20-1*05, TRBV20-1*02, TRBV20-1*07	TRBV20-1	TRBJ2-5*01	TRBJ2-5	TRBD2*01	TRBD2	7	17	23	35	9	11	20
2	2.87E-07	TGCAGTGGATTTCCCTCGGCTAGCGGGAGTTTCTCCTACGAGCAGTACTTC	CSGFPSASGSFSYEQYF	TRBV20-1*06, TRBV20-1*03, TRBV20-1*01, TRBV20-1*04, TRBV20-1*05, TRBV20-1*02, TRBV20-1*07	TRBV20-1	TRBJ2-7*01	TRBJ2-7	TRBD2*02	TRBD2	6	19	28	32	12	3	15
2	2.87E-07	TGTGCTAGCAGCTTACAGGGGACAGAGCTAACGTTTATGGCTACGCCTTC	CASSLQGT~ANVYGYAF	TRBV7-7*01	TRBV7-7	TRBJ1-2*01	TRBJ1-2	TRBD1*01	TRBD1	14	18	24	35	3	10	13
2	2.87E-07	TGTGCCATCGGGTCTGACTAGCGGGAGCGGAACGGGAGACCCAGTACTTC	CAIGSD*R~AERETQYF	TRBV10-3*01, TRBV10-3*02	TRBV10-3	TRBJ2-5*01	TRBJ2-5	TRBD2*02	TRBD2	8	15	26	35	6	8	14
2	2.87E-07	TGTGCCATCAGTTTAAGCGGGACTCCGAATTCGAATTTGGCTACACCTTC	CAISLSGT~EFEFGYTF	TRBV10-3*01, TRBV10-3*02	TRBV10-3	TRBJ1-2*01	TRBJ1-2	TRBD2*02	TRBD2	11	15	21	37	3	15	18
2	2.87E-07	TGTGCCATCAGTGACCGCCTCGCTAGCGGGATTACAATGAGCAGTTCTTC	CAISDRLA~RDYNEQFF	TRBV10-3*01, TRBV10-3*02	TRBV10-3	TRBJ2-1*01	TRBJ2-1	TRBD2*02	TRBD2	13	22	30	32	8	1	9
2	2.87E-07	TGTGCCACCATCCGGCGGGAGGACCTAGCTCCTACAATGAGCAGTATTTT	CATIRRED~SSYNEQYF	TRBV15*02	TRBV15	TRBJ2-3*01	TRBJ2-3	TRBD2*02	TRBD2	9	14	21	40	4	18	22
2	2.87E-07	TGTGCCACCAGTGATCCTGCCGGGACCTTGGACACCGGGGAGCTGTTTTT	CATSDPAG~LGHRGAVF	TRBV24-1*01	TRBV24-1	TRBJ2-2*01	TRBJ2-2	TRBD1*01, TRBD2*02, TRBD2*01	TRBD1, TRBD2	14	29	33	45	14	11	25
2	2.87E-07	TGTGCCACCAGTGATAGGGGGGCCAGGGTGTAGCCGGGGAGCTGTTTTTT	CATSDRGA~GVAGELFF	TRBV24-1*01	TRBV24-1	TRBJ2-2*01	TRBJ2-2	TRBD1*01, TRBD2*01	TRBD1, TRBD2	14	17	22	33	2	10	12
2	2.87E-07	TGTGCCACCAGCAGAGATTCGAGACTAGCGGAAGGTACGAGCAGTACTTC	CATSRDSR~SGRYEQYF	TRBV15*02	TRBV15	TRBJ2-7*01	TRBJ2-7	TRBD2*02, TRBD2*01	TRBD2	11	22	30	35	10	4	14
2	2.87E-07	TGTGCCACCAGCAGAACCCGACAGGCCCGAATGCCCGAAAACTGTTTTTT	CATSRTRQ~PNARKLFF	TRBV15*02	TRBV15	TRBJ1-4*01	TRBJ1-4	TRBD1*01	TRBD1	11	19	24	37	7	12	19
2	2.87E-07	TGTGCCAGTGATGACGCCTCACGAGGGGGGTACATCAGCCCCAGCATTTT	CASDDASR~GVHQPQHF	TRBV19*01, TRBV19*03, TRBV19*02	TRBV19	TRBJ1-5*01	TRBJ1-5	TRBD1*01, TRBD2*01	TRBD1, TRBD2	8	23	28	33	14	4	18
2	2.87E-07	TGTGCCAGTACTAAGGGACTAGCGGGAGAAACACAGATACGCAGTATTTT	CASTKGLA~RNTDTQYF	TRBV7-6*01, TRBV7-6*02	TRBV7-6	TRBJ2-3*01	TRBJ2-3	TRBD2*02	TRBD2	7	14	27	31	6	3	9
2	2.87E-07	TGTGCCAGTAGTATAGAGGACTAGCGGGAGCTTACAATGAGCAGTTCTTC	CASSIED*~GAYNEQFF	TRBV19*01, TRBV19*02	TRBV19	TRBJ2-1*01	TRBJ2-1	TRBD2*02	TRBD2	16	17	29	32	0	2	2
2	2.87E-07	TGTGCCAGTAGTACCCCCGGAGGTAGCGGAGCGACTACGAGCAGTACTTC	CASSTPGG~RSDYEQYF	TRBV7-9*03, TRBV19*01, TRBV7-9*01, TRBV7-9*04, TRBV7-9*02, TRBV19*03, TRBV19*02	TRBV7-9, TRBV19	TRBJ2-7*01	TRBJ2-7	TRBD2*02, TRBD2*01	TRBD2	12	23	28	34	10	5	15
2	2.87E-07	TGTGCCAGCAGTTTTTTTCGCGGGAGGTCTTCTACAATGAGCAGTTCTTC	CASSFFRG~VFYNEQFF	TRBV28*01	TRBV28	TRBJ2-1*01	TRBJ2-1	TRBD2*02	TRBD2	13	19	26	31	5	4	9
2	2.87E-07	TGTGCCAGCAGTTTCCCCGACTAGCGGTAGCCAAAAACATTCAGTACTTC	CASSFPD*~VAKNIQYF	TRBV27*01	TRBV27	TRBJ2-4*01	TRBJ2-4	TRBD2*02, TRBD2*01	TRBD2	13	18	26	28	4	1	5
2	2.87E-07	TGTGCCAGCAGTTTATGGGGCAGTCACTTATGAACACTGAAGCTTTCTTT	CASSLWGS~LMNTEAFF	TRBV27*01, TRBV5-4*01, TRBV5-4*03, TRBV5-4*04	TRBV27, TRBV5-4	TRBJ1-1*01	TRBJ1-1	TRBD1*01, TRBD2*02, TRBD2*01	TRBD1, TRBD2	15	16	20	30	0	9	9
2	2.87E-07	TGTGCCAGCAGTTTAAACTAGCGGGAGTGTACGGGAGTGAGCAGTTCTTC	CASSLN*R~VYGSEQFF	TRBV2*01, TRBV2*02, TRBV2*03, TRBV28*01	TRBV2, TRBV28	TRBJ2-1*01	TRBJ2-1	TRBD2*02	TRBD2	14	16	26	37	1	10	11
2	2.87E-07	TGTGCCAGCAGTGTTCCCCGGGGACTAGCGGGACGTACGAGCAGTACTTC	CASSVPRG~SGTYEQYF	TRBV25-1*01	TRBV25-1	TRBJ2-7*01	TRBJ2-7	TRBD2*02	TRBD2	12	20	32	35	7	2	9
2	2.87E-07	TGTGCCAGCAGTGGGCTAAATCCGTGACAGGGCCCTACGAGCAGTACTTC	CASSGLNP~TGPYEQYF	TRBV25-1*01	TRBV25-1	TRBJ2-7*01	TRBJ2-7	TRBD1*01	TRBD1	12	25	31	33	12	1	13
2	2.87E-07	TGTGCCAGCAGTGACATATCGGGGAGGGTTCCTACAATGAGCAGTTCTTC	CASSDISG~GSYNEQFF	TRBV25-1*01	TRBV25-1	TRBJ2-1*01	TRBJ2-1	TRBD2*02	TRBD2	13	21	27	29	7	1	8
2	2.87E-07	TGTGCCAGCAGTGAAGATGTTATCGGGACAGGGCGGTCGAGCAGTACTTC	CASSEDVI~DRAVEQYF	TRBV2*01, TRBV2*03, TRBV6-1*01	TRBV2, TRBV6-1	TRBJ2-7*01	TRBJ2-7	TRBD1*01	TRBD1	15	24	32	37	8	4	12
2	2.87E-07	TGTGCCAGCAGCTTCCCAGGATTCCTAAGAAGTGTCAGCCCCAGCATTTT	CASSFPGF~KKCQPQHF	TRBV13*02, TRBV13*01	TRBV13	TRBJ1-5*01	TRBJ1-5	TRBD1*01	TRBD1	13	16	19	34	2	14	16
2	2.87E-07	TGTGCCAGCAGCTTGGTATACGTCCCCGAGCCAAAAACATTCAGTACTTC	CASSLVYV~RAKNIQYF	TRBV5-5*01, TRBV7-3*05, TRBV7-3*01	TRBV5-5, TRBV7-3	TRBJ2-4*01	TRBJ2-4	TRBD1*01, TRBD2*02, TRBD2*01	TRBD1, TRBD2	15	21	25	28	5	2	7
2	2.87E-07	TGTGCCAGCAGCTTGGCTTGAGGACTAGCGGCTCCTACGAGCAGTACTTC	CASSLA*G~SGSYEQYF	TRBV5-6*01	TRBV5-6	TRBJ2-7*01	TRBJ2-7	TRBD2*02, TRBD2*01	TRBD2	15	21	30	31	5	0	5
2	2.87E-07	TGTGCCAGCAGCTTGGGGTTAGCGGGCTTTCCTACAATGAGCAGTTCTTC	CASSLGLA~LSYNEQFF	TRBV5-4*01	TRBV5-4	TRBJ2-1*01	TRBJ2-1	TRBD2*02, TRBD2*01	TRBD2	15	19	25	29	3	3	6
2	2.87E-07	TGTGCCAGCAGCTTGGGAGGGGGGGGGGCTCCTACAATGAGCAGTTCTTC	CASSLGGG~GSYNEQFF	TRBV5-5*01, TRBV7-6*01	TRBV5-5, TRBV7-6	TRBJ2-1*01	TRBJ2-1	TRBD2*01	TRBD2	13	14	20	28	0	7	7
2	2.87E-07	TGTGCCAGCAGCTTGGAACTAGCGGGTTTGCCACAGATACGCAGTATTTT	CASSLELA~FATDTQYF	TRBV5-4*01	TRBV5-4	TRBJ2-3*01	TRBJ2-3	TRBD2*02, TRBD2*01	TRBD2	15	17	25	31	1	5	6
2	2.87E-07	TGTGCCAGCAGCTTGAGGGGGACAGAGCTAACGTTTATGGCTACACCTTC	CASSLRGT~ANVYGYTF	TRBV11-2*01	TRBV11-2	TRBJ1-2*01, TRBJ2-7*01	TRBJ1-2, TRBJ2-7	TRBD1*01	TRBD1	13	18	24	35	4	10	14
2	2.87E-07	TGTGCCAGCAGCTTATAACGCGGTTGTCTAGCACAGATACGCAGTATTTT	CASSL*RG~SSTDTQYF	TRBV7-9*01, TRBV7-9*04, TRBV7-9*02	TRBV7-9	TRBJ2-3*01	TRBJ2-3	TRBD1*01, TRBD2*02, TRBD2*01	TRBD1, TRBD2	14	24	27	29	9	1	10
2	2.87E-07	TGTGCCAGCAGCTTACCCACACAGGGGGGCACTCCTACGAGCAGTACTTC	CASSLPTQ~GHSYEQYF	TRBV7-9*01, TRBV7-9*02	TRBV7-9	TRBJ2-7*01	TRBJ2-7	TRBD1*01	TRBD1	14	20	27	31	5	3	8
2	2.87E-07	TGTGCCAGCAGCTTACCATTTAGGGGGCGGATTCGGATACGCAGTATTTT	CASSLPFR~ADSDTQYF	TRBV7-9*01, TRBV7-9*02	TRBV7-9	TRBJ2-3*01	TRBJ2-3	TRBD1*01	TRBD1	14	21	27	35	6	7	13
2	2.87E-07	TGTGCCAGCAGCTTAGTAGGGACAGAGCTAACGTTTATGGCTACACCTTC	CASSLVGT~ANVYGYTF	TRBV7-9*01, TRBV7-8*01, TRBV7-9*02	TRBV7-9, TRBV7-8	TRBJ1-2*01	TRBJ1-2	TRBD1*01	TRBD1	15	18	24	35	2	10	12
2	2.87E-07	TGTGCCAGCAGCTTAGCTTCGACAGGGCGATTTTGTGCGAGCAGTACTTC	CASSLAST~AILCEQYF	TRBV7-6*01	TRBV7-6	TRBJ2-7*01	TRBJ2-7	TRBD1*01	TRBD1	16	20	26	37	3	10	13
2	2.87E-07	TGTGCCAGCAGCTCCTCAGAGGGGGACAGGCGTCCTATGGCTACACCTTC	CASSSSEG~QASYGYTF	TRBV5-6*01	TRBV5-6	TRBJ1-2*01	TRBJ1-2	TRBD1*01	TRBD1	12	22	29	34	9	4	13
2	2.87E-07	TGTGCCAGCAGCTCCTCAGAGGGGGAGGCACTAATGAAAAACTGTTTTTT	CASSSSEG~GTNEKLFF	TRBV5-6*01	TRBV5-6	TRBJ1-4*01	TRBJ1-4	TRBD1*01, TRBD2*02	TRBD1, TRBD2	12	19	24	29	6	4	10
2	2.87E-07	TGTGCCAGCAGCTCCCTATTCTCGGACGGGAGTTGACTGAATCTTTCTTT	CASSSLFS~RELTESFF	TRBV7-3*05, TRBV7-3*01	TRBV7-3	TRBJ1-1*01	TRBJ1-1	TRBD2*02	TRBD2	12	26	31	35	13	3	16
2	2.87E-07	TGTGCCAGCAGCTCCCGGGGGACAGAGCTAACGTTTATGGCTACACCTTC	CASSSRGT~ANVYGYTF	TRBV7-2*04, TRBV7-2*01	TRBV7-2	TRBJ1-2*01	TRBJ1-2	TRBD1*01	TRBD1	12	18	24	35	5	10	15
2	2.87E-07	TGTGCCAGCAGCTCAAGGGTGACGGAGCTAACGTTTATGGCTACACCTTC	CASSSRVT~ANVYGYTF	TRBV7-2*04, TRBV7-2*01	TRBV7-2	TRBJ1-2*01	TRBJ1-2	TRBD1*01, TRBD2*02, TRBD2*01	TRBD1, TRBD2	12	15	18	35	2	16	18
2	2.87E-07	TGTGCCAGCAGCCACAACAGGGGGCGCGGGGCACCGGGGAGCTGTTTTTT	CASSHNRG~RGTGELFF	TRBV7-9*03, TRBV7-9*01, TRBV7-9*04, TRBV7-9*02	TRBV7-9	TRBJ2-2*01	TRBJ2-2	TRBD1*01	TRBD1	11	16	24	31	4	6	10
2	2.87E-07	TGTGCCAGCAGCCAGGGGGGGACAGAGCTAACGTTTATGGCTACACCTTC	CASSQGGT~ANVYGYTF	TRBV9*02, TRBV5-5*01, TRBV9*01, TRBV9*03, TRBV5-5*02, TRBV5-5*03	TRBV9, TRBV5-5	TRBJ1-2*01	TRBJ1-2	TRBD1*01, TRBD2*01	TRBD1, TRBD2	11	18	24	35	6	10	16
2	2.87E-07	TGTGCCAGCAGCCAGGGACAGGGGTCAGCGAGAACACTGAAGCTTTCTTT	CASSQGQG~SENTEAFF	TRBV7-2*04, TRBV7-2*01, TRBV7-2*02	TRBV7-2	TRBJ1-1*01	TRBJ1-1	TRBD1*01	TRBD1	11	14	23	31	2	7	9
2	2.87E-07	TGTGCCAGCAGCCAAGAGGAGGGCGGGAGGGCCAAGATACGCAGTATTTT	CASSQEEG~EGQDTQYF	TRBV7-9*03, TRBV7-9*01, TRBV7-9*04, TRBV7-9*02, TRBV3-1*01	TRBV7-9, TRBV3-1	TRBJ2-3*01	TRBJ2-3	TRBD2*02	TRBD2	16	22	30	34	5	3	8
2	2.87E-07	TGTGCCAGCAGCGTGGATCGACGGCCCCGAACACCGGGGAGCTGTTTTTT	CASSVDRR~PNTGELFF	TRBV28*01	TRBV28	TRBJ2-2*01	TRBJ2-2	TRBD1*01	TRBD1	10	23	26	27	12	0	12
2	2.87E-07	TGTGCCAGCAGCGTAGTTTAGGGACTAGCGGGGAGAATGAGCAGTTCTTC	CASSVV*G~SGENEQFF	TRBV9*02, TRBV9*01	TRBV9	TRBJ2-1*01	TRBJ2-1	TRBD2*01	TRBD2	15	20	32	35	4	2	6
2	2.87E-07	TGTGCCAGCAGCGTAGTTCTAGCGGAGTTCTCCCAGATACGCAGTATTTT	CASSVVLA~VLPDTQYF	TRBV9*02, TRBV12-4*01, TRBV9*01, TRBV12-4*02, TRBV12-3*01	TRBV9, TRBV12-4, TRBV12-3	TRBJ2-3*01	TRBJ2-3	TRBD2*02, TRBD2*01	TRBD2	10	18	24	33	7	8	15
2	2.87E-07	TGTGCCAGCAGCGTAAATCGGGGTCTCTCTCTGGAAACACCATATATTTT	CASSVNRG~LSGNTIYF	TRBV9*02, TRBV9*01	TRBV9	TRBJ1-3*01	TRBJ1-3	TRBD2*01	TRBD2	14	18	22	28	3	5	8
2	2.87E-07	TGTGCCAGCAGCGACCTTGGACAGGGGGCCCTAACTATGGCTACACCTTC	CASSDLGQ~GPNYGYTF	TRBV9*02, TRBV9*01, TRBV9*03	TRBV9	TRBJ1-2*01	TRBJ1-2	TRBD1*01	TRBD1	12	18	28	30	5	1	6
2	2.87E-07	TGTGCCAAGTTTTGTGGGGGGACAGAGCTAACGTTTATGGCTACACCTTC	CAKFCGGT~ANVYGYTF	TRBV25-1*01	TRBV25-1	TRBJ1-2*01	TRBJ1-2	TRBD1*01	TRBD1	6	18	24	35	11	10	21
2	2.87E-07	TGTGCATCAGTGAGTCTTCTGTGCGCAACGAGAACACTGAAGCTTTCTTT	CASVSLLC~NENTEAFF	TRBV10-3*01, TRBV10-3*02	TRBV10-3	TRBJ1-1*01	TRBJ1-1	TRBD1*01, TRBD2*02, TRBD2*01	TRBD1, TRBD2	4	18	21	31	13	9	22
2	2.87E-07	TGTGCAGCAGTGGACATATCGGGGAGGGTTCCTACAATGAGCAGTTCTTC	CAAVDISG~GSYNEQFF	TRBV25-1*01	TRBV25-1	TRBJ2-1*01	TRBJ2-1	TRBD2*02	TRBD2	4	21	27	29	16	1	17
2	2.87E-07	TGTGCAAGTCGCTTAGCGCCCCTCCAGAGAACACAGATACGCAGTATTTT	CASRLAPL~ENTDTQYF	TRBV11-3*01, TRBV11-3*02	TRBV11-3	TRBJ2-3*01	TRBJ2-3	TRBD2*02	TRBD2	4	19	24	31	14	6	20
2	2.87E-07	TGCGCCAGCAGTGAGTTCCGGGTATGTTGGTGACTGAAAAACTGTTTTTT	CASSEFRV~LVTEKLFF	TRBV10-2*01	TRBV10-2	TRBJ1-4*01	TRBJ1-4	TRBD2*02, TRBD2*01	TRBD2	15	18	21	34	2	12	14
2	2.87E-07	TGCGCCAGCAGCCAAAGCCCGAAGGGACAGGGGGTTGGGAGCAGTACTTC	CASSQSPK~TGGWEQYF	TRBV4-1*02, TRBV4-1*01	TRBV4-1	TRBJ2-7*01	TRBJ2-7	TRBD1*01	TRBD1	14	23	33	38	8	4	12
2	2.87E-07	TGCGCCAGCAGCCAAAAGCCCGAGGGACAGGGGGTTGGGAGCAGTACTTC	CASSQKPE~TGGWEQYF	TRBV4-1*02, TRBV4-1*01	TRBV4-1	TRBJ2-7*01	TRBJ2-7	TRBD1*01	TRBD1	14	23	33	38	8	4	12
2	2.87E-07	TGCGCCAGCAGCACCGGACTAGCGGGAGCTCCTACAAGGAGCAGGTCTTC	CASSTGLA~SSYKEQVF	TRBV5-1*01	TRBV5-1	TRBJ2-1*01	TRBJ2-1	TRBD2*02	TRBD2	11	15	27	38	3	10	13
2	2.87E-07	TGCAGTGCTCCCCCGGGACTAGCGGGAGGAGAGTTTACGAGCAGTACTTC	CSAPPGLA~RRVYEQYF	TRBV20-1*06, TRBV20-1*03, TRBV20-1*01, TRBV20-1*04, TRBV20-1*05, TRBV20-1*02, TRBV20-1*07	TRBV20-1	TRBJ2-7*01	TRBJ2-7	TRBD2*02	TRBD2	8	14	28	35	5	6	11
2	2.87E-07	TGCAGTGCTAGACCACAACCAGGAGGGCCTAGTCCGGGGAGCTGTTTTTT	CSARPQPG~A*SGELFF	TRBV20-1*01, TRBV20-1*04, TRBV20-1*05, TRBV20-1*07	TRBV20-1	TRBJ2-2*01	TRBJ2-2	TRBD2*02	TRBD2	11	21	26	33	9	6	15
2	2.87E-07	TGCAGTGCTAGAGCCGAACTCGGGACAGAGCTAACTATGGCTACACCTTC	CSARAELG~RANYGYTF	TRBV20-1*01, TRBV20-1*04, TRBV20-1*05, TRBV20-1*07	TRBV20-1	TRBJ1-2*01	TRBJ1-2	TRBD1*01	TRBD1	12	21	27	30	8	2	10
2	2.87E-07	TGCAGTGCTAGAGATCCCTTCGGTGAGGGGACCGGGGGGAGCTGTTTTTT	CSARDPFG~GDRGELFF	TRBV20-1*01, TRBV20-1*05, TRBV20-1*07	TRBV20-1	TRBJ2-2*01	TRBJ2-2	TRBD1*01, TRBD2*02, TRBD2*01	TRBD1, TRBD2	13	27	31	35	13	3	16
2	2.87E-07	TGCAGTGCTAGAGACCCTTCCACTAGCGGGGCTCCTACGAGCAGTACTTC	CSARDPST~RGSYEQYF	TRBV20-1*01, TRBV20-1*05, TRBV20-1*07	TRBV20-1	TRBJ2-7*01	TRBJ2-7	TRBD2*01	TRBD2	13	21	30	31	7	0	7
2	2.87E-07	TGCAGTGCCATAAAACCGGGACTAGGGCTACGAGCAGTAACCGGGACTTC	CSAIKPGL~ATSSNRDF	TRBV20-1*01, TRBV20-1*05, TRBV20-1*07	TRBV20-1	TRBJ2-7*01	TRBJ2-7	TRBD2*02, TRBD2*01	TRBD2	7	17	24	45	9	20	29
2	2.87E-07	TGCAGTGCCATAAAACCGGGACAGATACAACTAATGAAAAACTGTTTTTT	CSAIKPGQ~TTNEKLFF	TRBV20-1*01, TRBV20-1*05, TRBV20-1*07	TRBV20-1	TRBJ1-4*01	TRBJ1-4	TRBD1*01	TRBD1	7	17	23	27	9	3	12
2	2.87E-07	TGTGCTAGCAGCCTAATTCAGAGGGGGCGCGGGCTATGGCTACACCTTC	CASSLIQR~GAGYGYTF	TRBV7-7*01, TRBV7-7*02	TRBV7-7	TRBJ1-2*01	TRBJ1-2	TRBD1*01	TRBD1	11	21	27	33	9	5	14
2	2.87E-07	TGTGCCATCAGTGGGGGGACCGCAAGCGGGGAACTACGAGCAGTACTTC	CAISGGTA~AGNYEQYF	TRBV10-3*01, TRBV10-3*02	TRBV10-3	TRBJ2-7*01	TRBJ2-7	TRBD2*01	TRBD2	12	24	30	33	11	2	13
2	2.87E-07	TGTGCCATCAGGCCAGACTAGCGGGAGAGTCGCAGATACGCAGTACTTC	CAIRPD*R~RVADTQYF	TRBV10-3*01, TRBV10-3*02	TRBV10-3	TRBJ2-7*01, TRBJ2-5*01	TRBJ2-7, TRBJ2-5	TRBD2*02	TRBD2	10	15	26	39	4	12	16
2	2.87E-07	TGTGCCACTTAAATGTAGCGGGAGGCGCCAGTGGAATGAGCAGTTCTTC	CAT*M*RE~RQWNEQFF	TRBV15*02	TRBV15	TRBJ2-1*01	TRBJ2-1	TRBD2*02	TRBD2	7	15	24	34	7	9	16
2	2.87E-07	TGTGCCACCAGTGCTTGGCTCCGTAATTTCTAACTATGGCTAAACCTTC	CATSAWLR~ISNYG*TF	TRBV24-1*01	TRBV24-1	TRBJ1-2*01	TRBJ1-2	TRBD2*02	TRBD2	12	18	21	29	5	7	12
2	2.87E-07	TGTGCCACCAGTGATTTGGATGAGGGAGGGCCCATTTTCTAGGTTCTTC	CATSDLDE~EGPFSRFF	TRBV24-1*01	TRBV24-1	TRBJ2-1*01	TRBJ2-1	TRBD2*02	TRBD2	17	23	29	42	5	12	17
2	2.87E-07	TGTGCCACCAGTGATTAAGTCCCCAGGGAAGCACTACGAGCAGTACTTC	CATSD*VP~GKHYEQYF	TRBV24-1*01	TRBV24-1	TRBJ2-7*01	TRBJ2-7	TRBD2*02, TRBD2*01	TRBD2	15	17	22	33	1	10	11
2	2.87E-07	TGTGCCACCAGTGATCCCGGACAGACCCCTCACCTACGAGCAGTACTTC	CATSDPGQ~PLTYEQYF	TRBV24-1*01	TRBV24-1	TRBJ2-7*01	TRBJ2-7	TRBD1*01	TRBD1	14	18	23	32	3	8	11
2	2.87E-07	TGTGCCACCAGTGAAGACCCTAGCGGGAGGACACCGGGGAGCTGTTTTT	CATSEDPS~GGHRGAVF	TRBV24-1*01	TRBV24-1	TRBJ2-2*01	TRBJ2-2	TRBD2*02	TRBD2	13	19	29	44	5	14	19
2	2.87E-07	TGTGCCACCAGTAAAGGGACTAGCGGGGTTTTCCTACGAGCAGTACTTC	CATSKGTS~GFSYEQYF	TRBV15*02	TRBV15	TRBJ2-7*01	TRBJ2-7	TRBD2*01	TRBD2	10	15	27	31	4	3	7
2	2.87E-07	TGTGCCACCAGACACGGAGAACGGAACGGTCAACACTGGAGCTTTCTTT	CATRHGER~TVNTGAFF	TRBV24-1*01	TRBV24-1	TRBJ1-1*01	TRBJ1-1	TRBD2*02	TRBD2	10	15	18	31	4	12	16
2	2.87E-07	TGTGCCACCAGAGACTAGCGGGAGCAATTTGTACAATGAGCAGTATTTT	CATRD*RE~NLYNEQYF	TRBV24-1*01	TRBV24-1	TRBJ2-3*01	TRBJ2-3	TRBD2*02	TRBD2	10	12	23	39	1	15	16
2	2.87E-07	TGTGCCAGTAGTATATCTCACTAGCGGGAGTTCCCGGGAGCAGTTCTTC	CASSISH*~GSSREQFF	TRBV19*01, TRBV19*02	TRBV19	TRBJ2-1*01	TRBJ2-1	TRBD2*02	TRBD2	14	19	29	37	4	7	11
2	2.87E-07	TGTGCCAGTAGTAGCCTGGGTCCGAGGGAGCAATCAGCCCCAGCATTTT	CASSSLGP~GSNQPQHF	TRBV19*01, TRBV19*03, TRBV19*02	TRBV19	TRBJ1-5*01	TRBJ1-5	TRBD2*02	TRBD2	12	23	27	28	10	0	10
2	2.87E-07	TGTGCCAGCTCACTACTACCCGACAGGGTAGAGCACTGAAGCTTTCTTT	CASSLLPD~G*STEAFF	TRBV18*01	TRBV18	TRBJ1-1*01	TRBJ1-1	TRBD1*01	TRBD1	12	21	27	33	8	5	13
2	2.87E-07	TGTGCCAGCTAACCATAGGTCGGCAGGGCCAGGCTACGAGCAGTACTTC	CAS*P*VG~GPGYEQYF	TRBV7-2*04, TRBV7-2*01	TRBV7-2	TRBJ2-7*01	TRBJ2-7	TRBD1*01	TRBD1	8	23	27	33	14	5	19
2	2.87E-07	TGTGCCAGCCAAAGGCCCCCTAGCGGGTAACTCCTACGAGCAGTACTTC	CASQRPPS~GNSYEQYF	TRBV27*01	TRBV27	TRBJ2-7*01	TRBJ2-7	TRBD2*02, TRBD2*01	TRBD2	8	19	26	30	10	3	13
2	2.87E-07	TGTGCCAGCAGTTTGTCCGAGGCGGAGGGTCAAAAACATTCAGTACTTC	CASSLSEA~RVKNIQYF	TRBV27*01	TRBV27	TRBJ2-4*01	TRBJ2-4	TRBD2*02	TRBD2	13	23	28	30	9	1	10
2	2.87E-07	TGTGCCAGCAGTTTGGGGGCGCGGGACAGGGAACACTGAAGCTTTCTTT	CASSLGAR~TGNTEAFF	TRBV19*01, TRBV27*01, TRBV19*02	TRBV19, TRBV27	TRBJ1-1*01	TRBJ1-1	TRBD1*01	TRBD1	13	22	29	30	8	0	8
2	2.87E-07	TGTGCCAGCAGTTCGGGGGGGGGGCAGTCTGGGAGAGACCCAGTACTTC	CASSSGGG~SLGETQYF	TRBV12-4*01, TRBV12-3*01	TRBV12-4, TRBV12-3	TRBJ2-5*01	TRBJ2-5	TRBD2*01	TRBD2	12	13	20	33	0	12	12
2	2.87E-07	TGTGCCAGCAGTGTCCCCTACAGAAAATAGCAATCAGCCCCAGCATTTT	CASSVPYR~NSNQPQHF	TRBV28*01	TRBV28	TRBJ1-5*01	TRBJ1-5	TRBD1*01, TRBD2*02, TRBD2*01	TRBD1, TRBD2	11	14	18	27	2	8	10
2	2.87E-07	TGTGCCAGCAGTGCCATAAAACCGGGACTAGGGCTACGAGCAGTACTTC	CASSAIKP~D*GYEQYF	TRBV25-1*01	TRBV25-1	TRBJ2-7*01	TRBJ2-7	TRBD2*02, TRBD2*01	TRBD2	12	23	30	33	10	2	12
2	2.87E-07	TGTGCCAGCAGTGGTCAAAGGGGTAGCAGGGGGCTACGAGCAGTACTTC	CASSGQRG~AGGYEQYF	TRBV6-1*01	TRBV6-1	TRBJ2-7*01	TRBJ2-7	TRBD1*01	TRBD1	12	26	32	33	13	0	13
2	2.87E-07	TGTGCCAGCAGTGAGGCTCCGTCTGGGGATACAAACTGAAGCTTTCTTT	CASSEAPS~GIQTEAFF	TRBV25-1*01	TRBV25-1	TRBJ1-1*01	TRBJ1-1	TRBD1*01, TRBD2*02, TRBD2*01	TRBD1, TRBD2	13	25	28	34	11	5	16
2	2.87E-07	TGTGCCAGCAGTGAAGCGAGAAGGGACAGGGCCCTACGAGCAGTACTTC	CASSEARR~TGPYEQYF	TRBV2*01, TRBV2*03	TRBV2	TRBJ2-7*01	TRBJ2-7	TRBD1*01	TRBD1	16	22	30	32	5	1	6
2	2.87E-07	TGTGCCAGCAGCTTTTTGGATGTCTAGATGGTTCAATGAGCAGTTCTTC	CASSFLDV~RWFNEQFF	TRBV7-6*01, TRBV7-6*02	TRBV7-6	TRBJ2-1*01	TRBJ2-1	TRBD1*01, TRBD2*02, TRBD2*01	TRBD1, TRBD2	13	20	23	33	6	9	15
2	2.87E-07	TGTGCCAGCAGCTTCCCGGGACAGAGCTAACGTTTATGGCTACACCTTC	CASSFPGQ~ANVYGYTF	TRBV7-9*03, TRBV5-6*01, TRBV7-9*01, TRBV7-9*04, TRBV7-9*02	TRBV7-9, TRBV5-6	TRBJ1-2*01	TRBJ1-2	TRBD1*01	TRBD1	13	17	23	34	3	10	13
2	2.87E-07	TGTGCCAGCAGCTTATTAATTGACAGAGAGTAACTATGGCTACACCTTC	CASSLLID~ESNYGYTF	TRBV7-3*01	TRBV7-3	TRBJ1-2*01	TRBJ1-2	TRBD1*01	TRBD1	14	21	25	30	6	4	10
2	2.87E-07	TGTGCCAGCAGCTCCCTATTCTCTGACGGGAGTGACTGAAGCTTTCTTT	CASSSLFS~TGVTEAFF	TRBV7-3*05, TRBV7-3*01	TRBV7-3	TRBJ1-1*01	TRBJ1-1	TRBD2*02	TRBD2	12	26	31	34	13	2	15
2	2.87E-07	TGTGCCAGCAGCCCCCCCCCTCGGACGAAGTGACAATGAGCAGTTCTTC	CASSPPPR~RSDNEQFF	TRBV7-9*03, TRBV7-9*01, TRBV7-3*05, TRBV7-9*04, TRBV7-9*02, TRBV7-3*01	TRBV7-9, TRBV7-3	TRBJ2-1*01	TRBJ2-1	TRBD2*01	TRBD2	11	13	19	32	1	12	13
2	2.87E-07	TGTGCCAGCAGCCCCCCCCGGGGGAAGCGACTACAATGAGCAGTTCTTC	CASSPPRG~SDYNEQFF	TRBV9*02, TRBV9*01, TRBV9*03	TRBV9	TRBJ2-1*01	TRBJ2-1	TRBD2*01	TRBD2	11	12	19	30	0	10	10
2	2.87E-07	TGTGCCAGCAGCCCCGGGACTAGCGGGAGAGTATGATACGCGGTATTTT	CASSPGTS~GEYDTRYF	TRBV12-4*01, TRBV12-3*01	TRBV12-4, TRBV12-3	TRBJ2-3*01	TRBJ2-3	TRBD2*02	TRBD2	10	15	28	34	4	5	9
2	2.87E-07	TGTGCCAGCAGCCCAGACCTGGGGGGCGCTGGGCTATGGCTACACCTTC	CASSPDLG~ALGYGYTF	TRBV7-6*01, TRBV7-6*02	TRBV7-6	TRBJ1-2*01	TRBJ1-2	TRBD1*01, TRBD2*01	TRBD1, TRBD2	11	21	26	33	9	6	15
2	2.87E-07	TGTGCCAGCAGCGTCAGAGGGATTAGCGGGGCGTTCACCCCTCCACTTT	CASSVRGI~AGRSPLHF	TRBV9*02, TRBV9*01, TRBV9*03	TRBV9	TRBJ1-6*01	TRBJ1-6	TRBD2*01	TRBD2	13	23	30	33	9	2	11
2	2.87E-07	TGTGCCAGCAGCGTAGGGGGGAGGGGGACCCACAGATACGCAGTATTTT	CASSVGGR~GPTDTQYF	TRBV9*02, TRBV9*01	TRBV9	TRBJ2-3*01	TRBJ2-3	TRBD2*02	TRBD2	15	18	24	30	2	5	7
2	2.87E-07	TGTGCCAGCAGCGTAGAGAGCAAGGGGGGAGAACACTGAAGCTTTCTTT	CASSVESK~GENTEAFF	TRBV9*02, TRBV9*01	TRBV9	TRBJ1-1*01	TRBJ1-1	TRBD1*01, TRBD2*01	TRBD1, TRBD2	15	22	27	30	6	2	8
2	2.87E-07	TGTGCCAGCAGCACGATAGACAGGGGTTGGATTAGAGACCCAGTACTTC	CASSTIDR~VGLETQYF	TRBV7-9*03, TRBV7-9*01, TRBV7-9*04, TRBV7-9*02	TRBV7-9	TRBJ2-5*01	TRBJ2-5	TRBD1*01	TRBD1	12	18	25	33	5	7	12
2	2.87E-07	TGTGCCAGCAGCACGATAGACAGGGGTGGATTCGGATACGCAGTATTTT	CASSTIDR~VDSDTQYF	TRBV7-9*03, TRBV7-9*01, TRBV7-9*04, TRBV7-9*02	TRBV7-9	TRBJ2-3*01	TRBJ2-3	TRBD1*01	TRBD1	11	18	25	34	6	8	14
2	2.87E-07	TGTGCCAGCAGCAGAGGGGGACAGAGCTAACGTTTATGGCTACACCTTC	CASSRGGQ~ANVYGYTF	TRBV9*02, TRBV9*01, TRBV9*03, TRBV7-2*04, TRBV7-2*01	TRBV9, TRBV7-2	TRBJ1-2*01	TRBJ1-2	TRBD1*01	TRBD1	11	17	23	34	5	10	15
2	2.87E-07	TGTGCCAGCAGACAGGCACCCCGCGGAGGAGAACACTGAAGCTTTCTTT	CASRQAPR~EENTEAFF	TRBV14*01	TRBV14	TRBJ1-1*01	TRBJ1-1	TRBD2*01	TRBD2	10	18	23	30	7	6	13
2	2.87E-07	TGTGCCAGCAAGAGGGGGGGACAGCTCTGGGGCCAACGTCCTGACTTTC	CASKRGGQ~SGANVLTF	TRBV19*01, TRBV19*03, TRBV19*02	TRBV19	TRBJ2-6*01	TRBJ2-6	TRBD1*01, TRBD2*01	TRBD1, TRBD2	7	17	23	24	9	0	9
2	2.87E-07	TGTGCAAGTCGCTTAGCCCCCAGGAGCGGGAGTGATCGAGCAGTACTTC	CASRLAPR~AGVIEQYF	TRBV11-3*01, TRBV11-3*02	TRBV11-3	TRBJ2-7*01	TRBJ2-7	TRBD2*02	TRBD2	4	24	31	36	19	4	23
2	2.87E-07	TGTGCAAGTCGCCCAGGGTGCCCCGGGGGCCCGCAATGAGCAGTTCTTC	CASRPGCP~GARNEQFF	TRBV11-3*01, TRBV11-3*02	TRBV11-3	TRBJ2-1*01	TRBJ2-1	TRBD1*01, TRBD2*01	TRBD1, TRBD2	4	24	29	33	19	3	22
2	2.87E-07	TGCGCCAGCATTGTGGACGTAATGTAGGGCAACCTACGAGCAGTACTTC	CASIVDVM~RATYEQYF	TRBV10-1*01	TRBV10-1	TRBJ2-7*01	TRBJ2-7	TRBD1*01, TRBD2*02, TRBD2*01	TRBD1, TRBD2	9	25	28	32	15	3	18
2	2.87E-07	TGCGCCAGCAGTGAGTCATAGGGGGGTGGGGGATCAGCCCCAGCATTTT	CASSES*G~VGDQPQHF	TRBV10-1*01	TRBV10-1	TRBJ1-5*01	TRBJ1-5	TRBD1*01, TRBD2*01	TRBD1, TRBD2	16	19	24	32	2	7	9
2	2.87E-07	TGCGCCAGCAGCTTGGTGGGGACAGCCAGGGGGGGATACGCAGTATTTT	CASSLVGT~PGGDTQYF	TRBV5-1*01	TRBV5-1	TRBJ2-3*01	TRBJ2-3	TRBD1*01	TRBD1	15	26	32	34	10	1	11
2	2.87E-07	TGCGCCAGCAGCTTGATGGGGGGGCGCTCAGAATTCACCCCTCCACTTT	CASSLMGG~AQNSPLHF	TRBV5-1*01	TRBV5-1	TRBJ1-6*01	TRBJ1-6	TRBD2*01	TRBD2	14	17	23	31	2	7	9
2	2.87E-07	TGCGCCAGCAGCCAAGATCTTATTAGAAGCTACCTACGAGCAGTACTTC	CASSQDLI~EATYEQYF	TRBV4-1*02, TRBV4-1*01	TRBV4-1	TRBJ2-7*01	TRBJ2-7	TRBD2*02, TRBD2*01	TRBD2	16	28	31	32	11	0	11
2	2.87E-07	TGCAGTGCTCGTCGACCGGGACAGGGGGCCTACCTACGAGCAGTACTTC	CSARRPGQ~GPTYEQYF	TRBV20-1*06, TRBV20-1*03, TRBV20-1*01, TRBV20-1*04, TRBV20-1*05, TRBV20-1*02, TRBV20-1*07	TRBV20-1	TRBJ2-7*01	TRBJ2-7	TRBD1*01	TRBD1	8	17	28	32	8	3	11
2	2.87E-07	TGCAGTGCTAGTAGCGGGTCACCAGTCGGAATTGACTGAAGCTTTCTTT	CSASSGSP~SELTEAFF	TRBV20-1*01, TRBV20-1*04, TRBV20-1*05, TRBV20-1*07	TRBV20-1	TRBJ1-1*01	TRBJ1-1	TRBD2*02, TRBD2*01	TRBD2	11	12	17	34	0	16	16
2	2.87E-07	TGCAGTGCTAGGCCGTCGGGGGGGGGAGAGCACAGATACGCAGTATTTT	CSARPSGG~ESTDTQYF	TRBV20-1*06, TRBV20-1*03, TRBV20-1*01, TRBV20-1*04, TRBV20-1*05, TRBV20-1*02, TRBV20-1*07	TRBV20-1	TRBJ2-3*01	TRBJ2-3	TRBD2*01	TRBD2	10	16	23	28	5	4	9
2	2.87E-07	TGCAGTGCTAGAGATCCGGCTAGCGGGAGGGCCAGATACGCAGTATTTT	CSARDPAS~GGPDTQYF	TRBV20-1*01, TRBV20-1*05, TRBV20-1*07	TRBV20-1	TRBJ2-3*01	TRBJ2-3	TRBD2*02	TRBD2	13	19	30	32	5	1	6
2	2.87E-07	TGCAGTGCTAGAGATGGTACTAGCGGGAGGGCCCTCAAGCTACACCTTC	CSARDGTS~GGPSSYTF	TRBV20-1*01, TRBV20-1*05, TRBV20-1*07	TRBV20-1	TRBJ1-2*01	TRBJ1-2	TRBD2*02	TRBD2	13	18	30	38	4	7	11
2	2.87E-07	TGCAGTGCTAGAGATGGTACTAGCGGGAGAGTATGATACGCAGTATTTT	CSARDGTS~GEYDTQYF	TRBV20-1*01, TRBV20-1*05, TRBV20-1*07	TRBV20-1	TRBJ2-3*01	TRBJ2-3	TRBD2*02	TRBD2	13	18	28	34	4	5	9
2	2.87E-07	TGCAGTGCGCGGGACAGGGGGGGGTCGAACGGCCTACGAGCAGTACTTC	CSARDRGG~RTAYEQYF	TRBV20-1*06, TRBV20-1*03, TRBV20-1*01, TRBV20-1*04, TRBV20-1*05, TRBV20-1*02, TRBV20-1*07	TRBV20-1	TRBJ2-7*01	TRBJ2-7	TRBD1*01	TRBD1	7	10	20	32	2	11	13
2	2.87E-07	TGTGCTAGTGGTTTGGCCCCGGGTGGGGGCCAAGAGACCCAGTACTTC	CASGLAPGGGQETQYF	TRBV12-5*01	TRBV12-5	TRBJ2-5*01	TRBJ2-5	TRBD1*01, TRBD2*01	TRBD1, TRBD2	15	24	28	29	8	0	8
2	2.87E-07	TGTGCTAGTGGTTTAGACTCCGGGACAGGGCCCTACGAGCAGTACTTC	CASGLDSGTGPYEQYF	TRBV12-5*01	TRBV12-5	TRBJ2-7*01	TRBJ2-7	TRBD1*01	TRBD1	13	21	29	31	7	1	8
2	2.87E-07	TGTGCTAGCAGCTTAATCTCGACACCCAGCAATCAGCCCCAGCATTTT	CASSLISTPSNQPQHF	TRBV7-7*01	TRBV7-7	TRBJ1-5*01	TRBJ1-5	TRBD1*01	TRBD1	14	20	23	27	5	3	8
2	2.87E-07	TGTGCCTGCAGTGACATGCGACTACCCGGCAACAATGAGCAGTTCTTC	CACSDMRLPGNNEQFF	TRBV25-1*01	TRBV25-1	TRBJ2-1*01	TRBJ2-1	TRBD2*02, TRBD2*01	TRBD2	13	19	23	31	5	7	12
2	2.87E-07	TGTGCCTGGACATGGACTAGCGACCAATCCTACAATGAGCAGTTCTTC	CAWTWTSDQSYNEQFF	TRBV30*05, TRBV30*01	TRBV30	TRBJ2-1*01	TRBJ2-1	TRBD2*02, TRBD2*01	TRBD2	9	13	21	27	3	5	8
2	2.87E-07	TGTGCCTGGAGTGTTTATTTCCCGGGGGCCGCCGGGGAGCTGTTTTTT	CAWSVYFPGAAGELFF	TRBV19*01, TRBV30*01, TRBV19*02	TRBV30, TRBV19	TRBJ2-2*01	TRBJ2-2	TRBD1*01, TRBD2*01	TRBD1, TRBD2	5	23	28	31	17	2	19
2	2.87E-07	TGTGCCTGGAGTGCCCGAGGATTATCCTATAATTCACCCCTCCACTTT	CAWSARGLSYNSPLHF	TRBV30*01	TRBV30	TRBJ1-6*01	TRBJ1-6	TRBD2*02, TRBD2*01	TRBD2	12	16	19	24	3	4	7
2	2.87E-07	TGTGCCTGGAGTAGGAGGAGCGGAGTTCGCAATCAGCCCCAGCATTTT	CAWSRRSGVRNQPQHF	TRBV30*01	TRBV30	TRBJ1-5*01	TRBJ1-5	TRBD2*02, TRBD2*01	TRBD2	11	18	22	28	6	5	11
2	2.87E-07	TGTGCCTGGAGTAAAGCCGGGACAGTTAGTAATGAAAAACTGTTTTTT	CAWSKAGTVSNEKLFF	TRBV30*01	TRBV30	TRBJ1-4*01	TRBJ1-4	TRBD1*01	TRBD1	11	18	24	29	6	4	10
2	2.87E-07	TGTGCCCGCCGTCGTCTGGCAAGCGCCTCAACAGATACGCAGTATTTT	CARRRLASASTDTQYF	TRBV2*01, TRBV2*02, TRBV2*03	TRBV2	TRBJ2-3*01	TRBJ2-3	TRBD2*02, TRBD2*01	TRBD2	5	21	24	30	15	5	20
2	2.87E-07	TGTGCCCGCCGTGTTATTAGCGGGAGTGGGACAGATACGCAGTATTTT	CARRVISGSGTDTQYF	TRBV2*01, TRBV2*02, TRBV2*03	TRBV2	TRBJ2-3*01	TRBJ2-3	TRBD2*02	TRBD2	5	17	25	30	11	4	15
2	2.87E-07	TGTGCCCGCCGTGCCCAACAGGGCCCGTCTGGAAACACCATATATTTT	CARRAQQGPSGNTIYF	TRBV2*01, TRBV2*02, TRBV2*03	TRBV2	TRBJ1-3*01	TRBJ1-3	TRBD1*01	TRBD1	5	17	22	27	11	4	15
2	2.87E-07	TGTGCCCGCCGTGCCAAGGGACTAGCGGGAGGGTACGAGCAGTACTTC	CARRAKGLAGGYEQYF	TRBV2*01, TRBV2*02, TRBV2*03	TRBV2	TRBJ2-7*01	TRBJ2-7	TRBD2*02	TRBD2	5	17	32	33	11	0	11
2	2.87E-07	TGTGCCCGCCGTGATGCGGACAGAAGTTGGAATCAGCCCCAGCATTTT	CARRDADRSWNQPQHF	TRBV2*01, TRBV2*03	TRBV2	TRBJ1-5*01	TRBJ1-5	TRBD1*01	TRBD1	5	17	22	30	11	7	18
2	2.87E-07	TGTGCCCGCCGTGACTCTCGCAGGGCCAGAAATGGGCCCCAGCATTTT	CARRDSRRARNGPQHF	TRBV2*01, TRBV2*02, TRBV2*03	TRBV2	TRBJ1-5*01	TRBJ1-5	TRBD1*01	TRBD1	5	20	24	35	14	10	24
2	2.87E-07	TGTGCCCGCCGTGAATTTCATCAGGGCCAGAATCGGAAACTGTTTTTT	CARREFHQGQNRKLFF	TRBV2*01, TRBV2*03	TRBV2	TRBJ1-4*01, TRBJ2-2*01	TRBJ1-4, TRBJ2-2	TRBD1*01	TRBD1	5	21	25	36	15	10	25
2	2.87E-07	TGTGCCCGCCGTGAATTCGCTCGGGGTAGCACCGGGGAGCTGTTTTTT	CARREFARGSTGELFF	TRBV2*01, TRBV2*03	TRBV2	TRBJ2-2*01	TRBJ2-2	TRBD2*01	TRBD2	5	21	25	29	15	3	18
2	2.87E-07	TGTGCCCGCCGTGAAGGGGGGGATTACTCTGGAAACACCATATATTTT	CARREGGDYSGNTIYF	TRBV2*01, TRBV2*03	TRBV2	TRBJ1-3*01	TRBJ1-3	TRBD2*01	TRBD2	5	15	21	26	9	4	13
2	2.87E-07	TGTGCCCGCCGACCCGGGACAGGGAGGTTTGGTGGTGGCTACACCTTC	CARRPGTGRFGGGYTF	TRBV2*01, TRBV2*02, TRBV2*03	TRBV2	TRBJ1-2*01	TRBJ1-2	TRBD1*01	TRBD1	5	15	23	35	9	11	20
2	2.87E-07	TGTGCCGCTGGGGGTACCGACCGCGTGGTCACCGGGGAGCCGTTTTTT	CAAGGTDRVVTGEPFF	TRBV24-1*01	TRBV24-1	TRBJ2-2*01	TRBJ2-2	TRBD1*01, TRBD2*01	TRBD1, TRBD2	5	9	13	29	3	15	18
2	2.87E-07	TGTGCCGCCAGTGAGTTGAGTAGCCCTGCCTACAATGAGCAGTTCTTC	CAASELSSPAYNEQFF	TRBV24-1*01	TRBV24-1	TRBJ2-1*01	TRBJ2-1	TRBD1*01	TRBD1	13	23	27	28	9	0	9
2	2.87E-07	TGTGCCGGCTGGCCGGGACAAATGATCTCTGGAAACACCATGTATTTT	CAGWPGQMISGNTMYF	TRBV6-1*01	TRBV6-1	TRBJ1-3*01	TRBJ1-3	TRBD1*01	TRBD1	5	14	19	26	8	6	14
2	2.87E-07	TGTGCCATCTGTGACCACGGGACAGTGGATAAACTAGAAGCTTTCTTT	CAICDHGTVDKLEAFF	TRBV10-3*01, TRBV10-3*02	TRBV10-3	TRBJ1-1*01	TRBJ1-1	TRBD1*01	TRBD1	13	18	24	36	4	11	15
2	2.87E-07	TGTGCCATCATCGAAAGAGTGCGACAGGGGGTCTACGAGCAGTACTTC	CAIIERVRQGVYEQYF	TRBV10-3*01, TRBV10-3*02	TRBV10-3	TRBJ2-7*01	TRBJ2-7	TRBD1*01	TRBD1	9	22	30	32	12	1	13
2	2.87E-07	TGTGCCATCAGTGCCGGACGGGCTAGCGGGAACTACGAGCAGTACTTC	CAISAGRASGNYEQYF	TRBV10-3*01, TRBV10-3*02	TRBV10-3	TRBJ2-7*01	TRBJ2-7	TRBD2*02	TRBD2	12	22	30	32	9	1	10
2	2.87E-07	TGTGCCATCAGTGCGTCGCACAGGGGGGGCAATCAGCCCCAGCATTTT	CAISASHRGGNQPQHF	TRBV10-3*01, TRBV10-3*02	TRBV10-3	TRBJ1-5*01	TRBJ1-5	TRBD1*01	TRBD1	16	19	26	28	2	1	3
2	2.87E-07	TGTGCCATCAGTGGATCAGTAGCGGGAGGGCTGGGGGAGCAGTTCTTC	CAISGSVAGGLGEQFF	TRBV10-3*01, TRBV10-3*02	TRBV10-3	TRBJ2-1*01	TRBJ2-1	TRBD2*02	TRBD2	12	19	29	36	6	6	12
2	2.87E-07	TGTGCCATCAGTGACCCGACAGGGGAAAACTACAATGAGCAGTTCTTC	CAISDPTGENYNEQFF	TRBV10-3*01, TRBV10-3*02	TRBV10-3	TRBJ2-1*01	TRBJ2-1	TRBD1*01	TRBD1	13	17	24	29	3	4	7
2	2.87E-07	TGTGCCATCAGTGAGTCGGGATAGCGGGAGAGAGATACGCAGTATTTT	CAISESG*RERDTQYF	TRBV10-3*01, TRBV10-3*02	TRBV10-3	TRBJ2-3*01	TRBJ2-3	TRBD2*02	TRBD2	16	21	29	32	4	2	6
2	2.87E-07	TGTGCCATCAGTGAGTCGGGACGGAGTATTCGGGATGAGCAGTTCTTC	CAISESGRSIRDEQFF	TRBV10-3*01, TRBV10-3*02	TRBV10-3	TRBJ2-1*01	TRBJ2-1	TRBD1*01, TRBD2*02, TRBD2*01	TRBD1, TRBD2	16	17	21	34	0	12	12
2	2.87E-07	TGTGCCATCAGTGAGTCGACGGGGAGGGAAGACTATGGCTACACCTTC	CAISESTGREDYGYTF	TRBV10-3*01, TRBV10-3*02	TRBV10-3	TRBJ1-2*01	TRBJ1-2	TRBD2*02	TRBD2	16	21	27	31	4	3	7
2	2.87E-07	TGTGCCATCAGTGAGTCGAAGGCGGCAGGGGAAGAGACCCAGTACTTC	CAISESKAAGEETQYF	TRBV10-3*01, TRBV10-3*02	TRBV10-3	TRBJ2-5*01	TRBJ2-5	TRBD1*01	TRBD1	16	25	30	31	8	0	8
2	2.87E-07	TGTGCCATCAGTGAGTCATAGGGGGTGGGGGATCAGCCCCAGCATTTT	CAISES*GVGDQPQHF	TRBV10-3*01, TRBV10-3*02	TRBV10-3	TRBJ1-5*01	TRBJ1-5	TRBD1*01	TRBD1	16	19	24	31	2	6	8
2	2.87E-07	TGTGCCATCAGTGAGGGAAAAGGACAGGGGGCGGGGGAGCTGTTTTTT	CAISEGKGQGAGELFF	TRBV10-3*01, TRBV10-3*02	TRBV10-3	TRBJ2-2*01	TRBJ2-2	TRBD1*01	TRBD1	14	21	31	33	6	1	7
2	2.87E-07	TGTGCCATCAGCCCGACTAGCGGGAGTCACACAGATACGCAGTATTTT	CAISPTSGSHTDTQYF	TRBV10-3*01, TRBV10-3*02	TRBV10-3	TRBJ2-3*01	TRBJ2-3	TRBD2*02	TRBD2	10	14	25	29	3	3	6
2	2.87E-07	TGTGCCATCAGGGATAGCGGGAGGACTAGCACAGATACGCAGTATTTT	CAIRDSGRTSTDTQYF	TRBV10-3*01, TRBV10-3*02	TRBV10-3	TRBJ2-3*01	TRBJ2-3	TRBD2*02	TRBD2	10	14	23	27	3	3	6
2	2.87E-07	TGTGCCATCAGGGACAGTAGCGGGGTATTCTCCTACGAGCAGTACTTC	CAIRDSSGVFSYEQYF	TRBV10-3*01, TRBV10-3*02	TRBV10-3	TRBJ2-7*01	TRBJ2-7	TRBD2*01	TRBD2	10	17	24	29	6	4	10
2	2.87E-07	TGTGCCATCAGGACGTACCACCGGGACCCCTCCTTCGAGCAGTACTTC	CAIRTYHRDPSFEQYF	TRBV10-3*01, TRBV10-3*02	TRBV10-3	TRBJ2-7*01	TRBJ2-7	TRBD1*01, TRBD2*02, TRBD2*01	TRBD1, TRBD2	10	22	26	29	11	2	13
2	2.87E-07	TGTGCCACCACCCCGCAAACGGGACGGATTAACTATGGCTACACCTTC	CATTPQTGRINYGYTF	TRBV24-1*01	TRBV24-1	TRBJ1-2*01	TRBJ1-2	TRBD2*01	TRBD2	9	10	15	29	0	13	13
2	2.87E-07	TGTGCCACCAGTGCCCTTAGCGGGAGGGTCAACAATGAGCAGTTCTTC	CATSALSGRVNNEQFF	TRBV24-1*01	TRBV24-1	TRBJ2-1*01	TRBJ2-1	TRBD2*02	TRBD2	12	17	27	31	4	3	7
2	2.87E-07	TGTGCCACCAGTGCACCCGGGACAGGAAGCACAGATACGCAGTATTTT	CATSAPGTGSTDTQYF	TRBV24-1*01	TRBV24-1	TRBJ2-3*01	TRBJ2-3	TRBD1*01	TRBD1	12	18	25	27	5	1	6
2	2.87E-07	TGTGCCACCAGTGATCCCGGGACAGGGTTCGACAATGAGCAGTTCTTC	CATSDPGTGFDNEQFF	TRBV24-1*01	TRBV24-1	TRBJ2-1*01	TRBJ2-1	TRBD1*01	TRBD1	14	18	26	31	3	4	7
2	2.87E-07	TGTGCCACCAGTGATCCGAGACTAGCGGGATTGGATGAGCAGTTCTTC	CATSDPRLAGLDEQFF	TRBV24-1*01	TRBV24-1	TRBJ2-1*01	TRBJ2-1	TRBD2*02	TRBD2	14	19	29	34	4	4	8
2	2.87E-07	TGTGCCACCAGTGACCCCGACTAGCGGGAGGCCTACGAGCAGTACTTC	CATSDPD*REAYEQYF	TRBV24-1*01	TRBV24-1	TRBJ2-7*01	TRBJ2-7	TRBD2*02	TRBD2	13	18	30	31	4	0	4
2	2.87E-07	TGTGCCACCAGCCCACGCCCTATATCGCAAGGTTCCGAGCAGTACTTC	CATSPRPISQGSEQYF	TRBV15*02	TRBV15	TRBJ2-7*01	TRBJ2-7	TRBD1*01, TRBD2*02	TRBD1, TRBD2	11	16	19	35	4	15	19
2	2.87E-07	TGTGCCACCAGCACACGCCCTATACCGCAAGGTTCCGAGCAGTACTTC	CATSTRPIPQGSEQYF	TRBV15*02	TRBV15	TRBJ2-7*01	TRBJ2-7	TRBD1*01, TRBD2*02, TRBD2*01	TRBD1, TRBD2	11	16	19	35	4	15	19
2	2.87E-07	TGTGCCACCAGCAGCCCCACGAGCAGTTCGAACTATGGCTACACCTTC	CATSSPTSSSNYGYTF	TRBV15*02	TRBV15	TRBJ1-2*01	TRBJ1-2	TRBD1*01	TRBD1	11	13	17	30	1	12	13
2	2.87E-07	TGTGCCACCAGCAGAGTTACTAGCGGGGTTGACAACGAGCAGTTCTTC	CATSRVTSGVDNEQFF	TRBV15*02	TRBV15	TRBJ2-1*01	TRBJ2-1	TRBD2*01	TRBD2	11	18	27	31	6	3	9
2	2.87E-07	TGTGCCACCAGCAGAGTTACTAGCGGGGTTAACAAGGAGCAGGTCTTC	CATSRVTSGVNKEQVF	TRBV15*02	TRBV15	TRBJ2-1*01	TRBJ2-1	TRBD2*01	TRBD2	11	18	27	36	6	8	14
2	2.87E-07	TGTGCCACCAGCAGAGATTTCGGGACCGCTTCCTACGAGCAGTACTTC	CATSRDFGTASYEQYF	TRBV15*02	TRBV15	TRBJ2-7*01	TRBJ2-7	TRBD1*01, TRBD2*02, TRBD2*01	TRBD1, TRBD2	11	21	25	30	9	4	13
2	2.87E-07	TGTGCCAGTTCGGAACCCTCAGGGTCGTCCTACAATGAGCAGTTCTTC	CASSEPSGSSYNEQFF	TRBV28*01	TRBV28	TRBJ2-1*01	TRBJ2-1	TRBD1*01, TRBD2*02	TRBD1, TRBD2	7	19	23	27	11	3	14
2	2.87E-07	TGTGCCAGTACTAAGGGGGAGAAATATAGGGGTTCACCCCTCCACTTT	CASTKGEKYRGSPLHF	TRBV7-6*01, TRBV7-6*02	TRBV7-6	TRBJ1-6*01	TRBJ1-6	TRBD1*01	TRBD1	7	13	18	32	5	13	18
2	2.87E-07	TGTGCCAGTAGTATGTTAGGGCAGGGAGTTTCCAATGAGCAGTTCTTC	CASSMLGQGVSNEQFF	TRBV19*01, TRBV19*02	TRBV19	TRBJ2-1*01	TRBJ2-1	TRBD1*01, TRBD2*02	TRBD1, TRBD2	13	21	25	32	7	6	13
2	2.87E-07	TGTGCCAGTAGTATATCACAGGGGGGAATGAACACTGAAGCTTTCTTT	CASSISQGGMNTEAFF	TRBV19*01, TRBV19*02	TRBV19	TRBJ1-1*01	TRBJ1-1	TRBD1*01	TRBD1	14	17	24	28	2	3	5
2	2.87E-07	TGTGCCAGTAGTACCCATACGACAGGGGCTAATTCACCCCTCCACTTT	CASSTHTTGANSPLHF	TRBV19*01, TRBV19*03, TRBV19*02	TRBV19	TRBJ1-6*01	TRBJ1-6	TRBD1*01	TRBD1	12	20	27	29	7	1	8
2	2.87E-07	TGTGCCAGTAGGGGGATTACAAGCTCTGGGGCCAACGTCCTGACTTTC	CASRGITSSGANVLTF	TRBV19*01, TRBV30*01, TRBV30*04, TRBV19*03, TRBV19*02, TRBV30*02	TRBV30, TRBV19	TRBJ2-6*01	TRBJ2-6	TRBD1*01	TRBD1	5	9	14	23	3	8	11
2	2.87E-07	TGTGCCAGTAGACCAAGACAGGGGACGATTTACAAGGAGCAGGTCTTC	CASRPRQGTIYKEQVF	TRBV19*01, TRBV19*03, TRBV19*02	TRBV19	TRBJ2-1*01	TRBJ2-1	TRBD1*01	TRBD1	10	16	23	36	5	12	17
2	2.87E-07	TGTGCCAGTAAAGAAAGGGAGCAACAGGTATCCTACGAGCAGTACTTC	CASKEREQQVSYEQYF	TRBV19*01, TRBV19*03, TRBV19*02	TRBV19	TRBJ2-7*01	TRBJ2-7	TRBD1*01, TRBD2*02	TRBD1, TRBD2	9	23	27	30	13	2	15
2	2.87E-07	TGTGCCAGCTCTAGATGGGAGCGGGGGCGCCACAATGAGCAGTTCTTC	CASSRWERGRHNEQFF	TRBV25-1*01	TRBV25-1	TRBJ2-1*01	TRBJ2-1	TRBD2*01	TRBD2	8	19	26	31	10	4	14
[truncated: 31,010 more rows]
