# Supplementary material for: High Throughput Sequencing of T Cell Antigen Receptors Reveals a Conserved TCR Repertoire
Source: Medicine (Baltimore). 2016 Mar 11;95(10):e2839. doi: 10.1097/MD.0000000000002839 (PMC4998859; doi:10.1097/MD.0000000000002839)
Supplement: Supplemental Digital Content [file medi-95-e02839-s005.xlsx]

## Sheet: MD_2016_03_01_DIAO_MD-D-15-0362
MiTCRFullExportV1.1	HomoSapiens	TRB
Read count	Percentage	CDR3 nucleotide sequence	CDR3 amino acid sequence	V alleles	V segments	J alleles	J segments	D alleles	D segments	Last V nucleotide position	First D nucleotide position	Last D nucleotide position	First J nucleotide position	VD insertions	DJ insertions	Total insertions
431019	0.0346358	TGCAGTGCTCCTAGAGCAGGCATAGCTGACAATGAGCAGTTCTTC	CSAPRAGIADNEQFF	TRBV20-1*06, TRBV20-1*03, TRBV20-1*01, TRBV20-1*04, TRBV20-1*05, TRBV20-1*02, TRBV20-1*07	TRBV20-1	TRBJ2-1*01	TRBJ2-1	TRBD1*01, TRBD2*02, TRBD2*01	TRBD1, TRBD2	8	16	19	28	7	8	15
165072	0.0132648	TGTGCCAGCAGACCCCCGGGCGCTGGAAACACCATATATTTT	CASRPPGAGNTIYF	TRBV6-5*01	TRBV6-5	TRBJ1-3*01	TRBJ1-3	TRBD2*01	TRBD2	10	12	17	22	1	4	5
42247	0.00339488	TGTGCCAGCAGTCAGACAGGGCCCTGGGGTGGCTACACCTTC	CASSQTGPWGGYTF	TRBV27*01	TRBV27	TRBJ1-2*01	TRBJ1-2	TRBD1*01	TRBD1	11	14	20	29	2	8	10
37528	0.00301567	TGTGCCAGCAGGGGGACAGGGGGTAATCAGCCCCAGCATTTT	CASRGTGGNQPQHF	TRBV12-4*01, TRBV12-3*01	TRBV12-4, TRBV12-3	TRBJ1-5*01	TRBJ1-5	TRBD1*01	TRBD1	10	12	22	24	1	1	2
30011	0.00241162	TGCGCCAGCAGCTTGAGGACCGGAGTGTATTCTGAAGCTTTCTTT	CASSLRTGVYSEAFF	TRBV5-1*01	TRBV5-1	TRBJ1-1*01	TRBJ1-1	TRBD1*01, TRBD2*02, TRBD2*01	TRBD1, TRBD2	14	16	19	31	1	11	12
22755	0.00182854	TGTGCCAGCACCTGGGAGAGGGGACGAACTGGCTACACCTTC	CASTWERGRTGYTF	TRBV2*01, TRBV2*02, TRBV2*03	TRBV2	TRBJ1-2*01	TRBJ1-2	TRBD1*01, TRBD2*02, TRBD2*01	TRBD1, TRBD2	9	20	24	29	10	4	14
16340	0.00131305	TGTGCCAGTAGTCCATTATGGACAGGCCGAACTATGGCTACACCTTC	CASSPLWT~PNYGYTF	TRBV19*01, TRBV19*03, TRBV19*02	TRBV19	TRBJ1-2*01	TRBJ1-2	TRBD1*01	TRBD1	11	19	25	29	7	3	10
14995	0.00120497	TGTGCCAGCAGTTACTACCACTGGGGGACAGGGGTCAATCAGCCCCAGCATTTT	CASSYYHWGTGVNQPQHF	TRBV6-6*04	TRBV6-6	TRBJ1-5*01	TRBJ1-5	TRBD1*01	TRBD1	15	24	33	35	8	1	9
14595	0.00117282	TGCGCCAGCAGTGATACAGGGAGTATCTACGAGCAGTACTTC	CASSDTGSIYEQYF	TRBV10-2*01	TRBV10-2	TRBJ2-7*01	TRBJ2-7	TRBD1*01	TRBD1	13	15	20	26	1	5	6
14461	0.00116205	TGTGCCAGCAGCTACGTGGGACGGCTGAACACTGAAGCTTTCTTT	CASSYVGRLNTEAFF	TRBV7-2*04, TRBV7-2*01	TRBV7-2	TRBJ1-1*01	TRBJ1-1	TRBD1*01, TRBD2*02, TRBD2*01	TRBD1, TRBD2	12	17	21	25	4	3	7
13152	0.00105687	TGTGCCAGCAGTCCAGCGGATTCGAACACCGGGGAGCTGTTTTTT	CASSPADSNTGELFF	TRBV6-4*02, TRBV6-4*01	TRBV6-4	TRBJ2-2*01	TRBJ2-2	TRBD2*02, TRBD2*01	TRBD2	12	14	18	22	1	3	4
13151	0.00105679	TGTGCCAGCAGCTTCCAAACATGGGAAAGGGCTAATGAAAAACTGTTTTTT	CASSFQTWERANEKLFF	TRBV7-8*01, TRBV7-8*03	TRBV7-8	TRBJ1-4*01	TRBJ1-4	TRBD1*01, TRBD2*02, TRBD2*01	TRBD1, TRBD2	13	22	25	31	8	5	13
12525	0.00100648	TGTGCCAGCAGCTTAACGTCAGGCGGAGGAACACTGAAGCTTTCTTT	CASSLTSG~RNTEAFF	TRBV7-9*01, TRBV7-9*02	TRBV7-9	TRBJ1-1*01	TRBJ1-1	TRBD1*01, TRBD2*02, TRBD2*01	TRBD1, TRBD2	14	19	22	28	4	5	9
12503	0.00100471	TGTGCCAGCAGCTTAGCGGCCGGCAGCTCTGGAAACACCATATATTTT	CASSLAAGSSGNTIYF	TRBV7-9*01, TRBV7-9*02	TRBV7-9	TRBJ1-3*01	TRBJ1-3	TRBD1*01, TRBD2*02, TRBD2*01	TRBD1, TRBD2	16	23	25	26	6	0	6
11713	0.000941	TGCGCCAGCAGCTTTTTCGGGAGGCCCGGGGACGAGCAGTACTTC	CASSFFGRPGDEQYF	TRBV5-1*01	TRBV5-1	TRBJ2-7*01	TRBJ2-7	TRBD2*02	TRBD2	13	17	23	31	3	7	10
11707	0.000941	TGTGCCAGCAGCGTACGCGGCGCGGAGCAGTACTTC	CASSVRGAEQYF	TRBV9*02, TRBV9*01	TRBV9	TRBJ2-7*01	TRBJ2-7	TRBD2*02, TRBD2*01	TRBD2	14	16	19	24	1	4	5
11654	0.000936	TGTGCCAGCAGCCAATCAGGACTAGTGCCCAACTACGAGCAGTACTTC	CASSQSGLVPNYEQYF	TRBV14*01	TRBV14	TRBJ2-7*01	TRBJ2-7	TRBD2*02, TRBD2*01	TRBD2	11	18	24	32	6	7	13
11573	0.00093	TGTGCCAGCAGCTGGGAAGTGAACACTGAAGCTTTCTTT	CASSWEVNTEAFF	TRBV11-2*01	TRBV11-2	TRBJ1-1*01	TRBJ1-1	TRBD1*01, TRBD2*02, TRBD2*01	TRBD1, TRBD2	12	13	16	19	0	2	2
11251	0.000904	TGCAGTGCTAGTGCCGACAGGGAGGCCTCACCCCTCCACTTT	CSASADREASPLHF	TRBV20-1*01, TRBV20-1*04, TRBV20-1*05, TRBV20-1*07	TRBV20-1	TRBJ1-6*02	TRBJ1-6	TRBD1*01	TRBD1	11	15	21	27	3	5	8
10984	0.000883	TGCAGCGACAACTCCCGGGGTTCGGGTGAGCAGTTCTTC	CSDNSRGSGEQFF	TRBV29-1*01, TRBV29-1*03	TRBV29-1	TRBJ2-1*01	TRBJ2-1	TRBD2*02	TRBD2	6	11	16	26	4	9	13
9969	0.000801	TGCGCCAGCACTGCCGGGACAGGGGGCGGGAATGAGCAGTTCTTC	CASTAGTGGGNEQFF	TRBV10-1*02, TRBV10-1*01	TRBV10-1	TRBJ2-1*01	TRBJ2-1	TRBD1*01	TRBD1	9	15	26	30	5	3	8
8450	0.000679	TGTGCCAGCAGCTTAGTCGGGGAAACAGATACGCAGTATTTT	CASSLVGETDTQYF	TRBV7-2*04, TRBV7-2*01	TRBV7-2	TRBJ2-3*01	TRBJ2-3	TRBD2*01	TRBD2	15	17	21	24	1	2	3
8403	0.000675	TGTGCCAGCAGCCACCCTTTGAGCCCAACCTACGAGCAGTACTTC	CASSHPLSPTYEQYF	TRBV7-9*03, TRBV7-9*01, TRBV7-9*04, TRBV7-9*02	TRBV7-9	TRBJ2-7*01	TRBJ2-7	TRBD1*01, TRBD2*02	TRBD1, TRBD2	11	22	25	28	10	2	12
7409	0.000595	TGTGCCAGCAGCCTCGGGGGCGGGAGCTCCTACGAGCAGTACTTC	CASSLGGGSSYEQYF	TRBV4-2*01	TRBV4-2	TRBJ2-7*01	TRBJ2-7	TRBD2*02	TRBD2	11	19	25	26	7	0	7
7247	0.000582	TGCAGCACGACCCCCCCACTAGTTCTTGAGCAGTTCTTC	CSTTPPLVLEQFF	TRBV29-1*03	TRBV29-1	TRBJ2-1*01	TRBJ2-1	TRBD2*01	TRBD2	5	10	16	26	4	9	13
7222	0.00058	TGTGCCAGCAGCCAAGGACAGGGGAGGTCACCCCTCCACTTT	CASSQGQGRSPLHF	TRBV3-1*01	TRBV3-1	TRBJ1-6*02	TRBJ1-6	TRBD1*01	TRBD1	10	15	23	27	4	3	7
6886	0.000553	TGTGCCAGTAGTGTGACTAGTAGCACAGATACGCAGTATTTT	CASSVTSSTDTQYF	TRBV19*01, TRBV19*02	TRBV19	TRBJ2-3*01	TRBJ2-3	TRBD2*02, TRBD2*01	TRBD2	11	14	19	21	2	1	3
6851	0.000551	TGTGCCAGCAGACTCAGAGGGGGACAGGGCCCTACGAGCAGTACTTC	CASRLRGG~GPYEQYF	TRBV2*01, TRBV2*02, TRBV2*03	TRBV2	TRBJ2-7*01	TRBJ2-7	TRBD1*01	TRBD1	10	20	28	30	9	1	10
6748	0.000542	TGCGCCAGCAGACAGGGACAGGGCGTCCGGAAACACCATATATTTT	CASRQGQG~SGNTIYF	TRBV10-1*02, TRBV10-1*01	TRBV10-1	TRBJ1-3*01	TRBJ1-3	TRBD1*01	TRBD1	10	14	22	28	3	5	8
6364	0.000511	TGCAGCCCTGGCCTCGACAGACCAGGACCATAGCAATCAGCCCCAGCATTTT	CSPGLDRPG~HSNQPQHF	TRBV29-1*03	TRBV29-1	TRBJ1-5*01	TRBJ1-5	TRBD1*01	TRBD1	5	15	19	30	9	10	19
6145	0.000494	TGTGCCATCAGTTTAAGCGGGACTCCGAATTCGAATTTGGCTACACCTTC	CAISLSGT~EFEFGYTF	TRBV10-3*01, TRBV10-3*02	TRBV10-3	TRBJ1-2*01	TRBJ1-2	TRBD2*02	TRBD2	11	15	21	37	3	15	18
6030	0.000485	TGCAGTGCTAGCGGGGGGGGGACGGCTAGCGGGCCCTCCTACGAGCAGTACTTC	CSASGGGTASGPSYEQYF	TRBV20-1*01, TRBV20-1*04, TRBV20-1*05, TRBV20-1*07	TRBV20-1	TRBJ2-7*01	TRBJ2-7	TRBD2*02, TRBD2*01	TRBD2	10	25	32	35	14	2	16
5503	0.000442	TGTGCCACCAGTGATTATTAAAGGGAGTTGGCAATCAGCCCCAGCATTTT	CATSDY*R~VGNQPQHF	TRBV24-1*01	TRBV24-1	TRBJ1-5*01	TRBJ1-5	TRBD2*02	TRBD2	15	22	26	30	6	3	9
5370	0.000432	TGCGCCAACCGTTGCAGGGTCTCTACGAGCAGTACTTC	CANRCR~LYEQYF	TRBV10-1*02, TRBV10-1*01	TRBV10-1	TRBJ2-7*01	TRBJ2-7	TRBD1*01	TRBD1	6	14	18	22	7	3	10
5289	0.000425	TGTGCCAGCAGCTTAGGTCCCGGCCCTTACAATGAGCAGTTCTTC	CASSLGPGPYNEQFF	TRBV7-2*04, TRBV7-2*01	TRBV7-2	TRBJ2-1*01	TRBJ2-1	TRBD1*01, TRBD2*02, TRBD2*01	TRBD1, TRBD2	15	16	20	27	0	6	6
5260	0.000423	TGTGCCAGCAGTTTCCGCGATTTCTCCTACGAGCAGTACTTC	CASSFRDFSYEQYF	TRBV28*01	TRBV28	TRBJ2-7*01	TRBJ2-7	TRBD2*02, TRBD2*01	TRBD2	11	14	17	23	2	5	7
5101	0.00041	TGTGCCACCAGCAGAGCCGGCAAGGGAGGCTACACCTTC	CATSRAGKGGYTF	TRBV15*02	TRBV15	TRBJ1-2*01	TRBJ1-2	TRBD1*01, TRBD2*02, TRBD2*01	TRBD1, TRBD2	11	23	26	27	11	0	11
4935	0.000397	TGTGCCAGCAGCTCAGGGGCGAGCAGTACTTC	CASSS~GEQYF	TRBV7-6*01	TRBV7-6	TRBJ2-7*01	TRBJ2-7	TRBD1*01	TRBD1	12	13	18	19	0	0	0
4783	0.000384	TGTGCCAGCAGCTTAGGGACGGTGAACACTGAAGCTTTCTTT	CASSLGTVNTEAFF	TRBV7-2*04, TRBV7-2*01	TRBV7-2	TRBJ1-1*01	TRBJ1-1	TRBD1*01, TRBD2*02, TRBD2*01	TRBD1, TRBD2	15	16	19	22	0	2	2
4767	0.000383	TGTGCCACCAGCAGACAGACAGGCTCAAATGAAAAACTGTTTTTT	CATSRQTGSNEKLFF	TRBV15*02	TRBV15	TRBJ1-4*01	TRBJ1-4	TRBD1*01	TRBD1	11	17	22	27	5	4	9
4707	0.000378	TGTGCCAGCAGTCTACAGGGAGCCCTTGGCTACACCTTC	CASSLQGALGYTF	TRBV6-5*01	TRBV6-5	TRBJ1-2*01	TRBJ1-2	TRBD1*01	TRBD1	12	14	19	26	1	6	7
4664	0.000375	TGTGCCAGCGTACAACCGACAGGTGCATTCGAGCAGTACTTC	CASVQPTGAFEQYF	TRBV7-9*03, TRBV7-9*01, TRBV7-9*04, TRBV7-9*02	TRBV7-9	TRBJ2-7*01	TRBJ2-7	TRBD1*01	TRBD1	8	17	22	29	8	6	14
4499	0.000362	TGTGCCAGCAGAACGATCAGGACTGACGCTGGGGCCAACGTCCTGACTTTC	CASRTIRTDAGANVLTF	TRBV6-3*01, TRBV6-2*01	TRBV6-3, TRBV6-2	TRBJ2-6*01	TRBJ2-6	TRBD2*02, TRBD2*01	TRBD2	10	19	23	28	8	4	12
4412	0.000355	TGTGCCAGCAGTGAGGCAGATGAAGCTTTCTTT	CASSEADEAFF	TRBV2*01, TRBV2*03	TRBV2	TRBJ1-1*01	TRBJ1-1	TRBD1*01	TRBD1	13	16	18	20	2	1	3
4388	0.000353	TGCAGTGCTAGACTCCTGACAGGGCATGCTTCACCCCTCCACTTT	CSARLLTGHASPLHF	TRBV20-1*01, TRBV20-1*04, TRBV20-1*05, TRBV20-1*07	TRBV20-1	TRBJ1-6*02	TRBJ1-6	TRBD1*01	TRBD1	11	17	23	29	5	5	10
4114	0.000331	TGTGCCACCAGTGACATACGGACGGACCGAAACACCGGGGAGCTGTTTTTT	CATSDIRTDRNTGELFF	TRBV24-1*01	TRBV24-1	TRBJ2-2*01	TRBJ2-2	TRBD1*01, TRBD2*02, TRBD2*01	TRBD1, TRBD2	13	23	26	30	9	3	12
4057	0.000326	TGTGCCAGCAGTGATGGGGGTTCGGTTACTTCACCCCTCCACTTT	CASSDGGSVTSPLHF	TRBV6-4*02, TRBV6-4*01	TRBV6-4	TRBJ1-6*02	TRBJ1-6	TRBD1*01, TRBD2*01	TRBD1, TRBD2	13	15	19	29	1	9	10
4024	0.000323	TGTGCCAGTAGTATCGGACTAGCGGGAGGGCACAGATACGCAGTATTTT	CASSIGLA~EGTDTQYF	TRBV19*01, TRBV19*02	TRBV19	TRBJ2-3*01	TRBJ2-3	TRBD2*02	TRBD2	13	15	28	29	1	0	1
3814	0.000306	TGTGCCACCAGTGTCCCTAGGAAAGCCAGGGAGTCTGGAAACACCATATATTTT	CATSVPRKARESGNTIYF	TRBV24-1*01	TRBV24-1	TRBJ1-3*01	TRBJ1-3	TRBD1*01, TRBD2*02	TRBD1, TRBD2	12	26	30	33	13	2	15
3771	0.000303	TGTGCCACCAGCAGAGTGACAGGCTCTGGGGCCAACGTCCTGACTTTC	CATSRVTGSGANVLTF	TRBV15*02	TRBV15	TRBJ2-6*01	TRBJ2-6	TRBD1*01	TRBD1	11	17	22	23	5	0	5
3688	0.000296	TGTGCCAGCAGCCACAGCGGGGGGGCCGACGAGCAGTACTTC	CASSHSGGADEQYF	TRBV7-8*01, TRBV7-8*03	TRBV7-8	TRBJ2-7*01	TRBJ2-7	TRBD2*01	TRBD2	12	15	24	28	2	3	5
3652	0.000293	TGTGCTAGCAGCCAAACGAGACCGCACTGACTCCTATAATTCACCCCTCCACTTT	CASSQTRPH~DSYNSPLHF	TRBV7-7*01, TRBV7-7*02	TRBV7-7	TRBJ1-6*02	TRBJ1-6	TRBD2*02, TRBD2*01	TRBD2	11	21	24	30	9	5	14
3563	0.000286	TGTGCCACCAGCAGAGAGGGCGGGGGGGCCCCCTACAATGAGCAGTTCTTC	CATSREGGGAPYNEQFF	TRBV15*02	TRBV15	TRBJ2-1*01	TRBJ2-1	TRBD2*01	TRBD2	16	19	27	31	2	3	5
3518	0.000283	TGTGCCAGTAGTATCTTTTGGTCCGGGGAGAACACTGAAGCTTTCTTT	CASSIFWSGENTEAFF	TRBV19*01, TRBV19*02	TRBV19	TRBJ1-1*01	TRBJ1-1	TRBD2*01	TRBD2	13	23	27	29	9	1	10
3446	0.000277	TGTGCCACCAGTGATCTGGGACGAGACCTATAATTCACCCCTCCACTTT	CATSDLGR~TYNSPLHF	TRBV24-1*01	TRBV24-1	TRBJ1-6*02	TRBJ1-6	TRBD1*01, TRBD2*02, TRBD2*01	TRBD1, TRBD2	14	17	21	26	2	4	6
3435	0.000276	TGTGCCATCAGTCCAGCGGGAGGCTCCTACGAGCAGTACTTC	CAISPAGGSYEQYF	TRBV10-3*01, TRBV10-3*02	TRBV10-3	TRBJ2-7*01	TRBJ2-7	TRBD2*02	TRBD2	11	14	22	23	2	0	2
3424	0.000275	TGCAGTGCTAGAGCTCTGGACAGGGGGGACACTGAAGCTTTCTTT	CSARALDRGDTEAFF	TRBV20-1*01, TRBV20-1*04, TRBV20-1*05, TRBV20-1*07	TRBV20-1	TRBJ1-1*01	TRBJ1-1	TRBD1*01	TRBD1	12	17	26	28	4	1	5
3420	0.000275	TGTGCCAGCAGTGAAGCGAGCGGGGGCTTTTACAATGAGCAGTTCTTC	CASSEASGGFYNEQFF	TRBV2*01, TRBV2*03	TRBV2	TRBJ2-1*01	TRBJ2-1	TRBD2*01	TRBD2	16	18	25	30	1	4	5
3399	0.000273	TGTGCCACGCAGGGCCAAACCGGACAGCCCTACGAGCAGTACTTC	CATQGQTGQPYEQYF	TRBV24-1*01	TRBV24-1	TRBJ2-7*01	TRBJ2-7	TRBD1*01	TRBD1	7	21	26	28	13	1	14
3371	0.000271	TGCAGCGTCGCCGACAGGGGGCCAGAGACCCAGTACTTC	CSVADRGPETQYF	TRBV29-1*01	TRBV29-1	TRBJ2-5*01	TRBJ2-5	TRBD1*01	TRBD1	7	12	21	23	4	1	5
3331	0.000268	TGTGCCAACCTGGGACAGGGTGGCGGCTACACCTTC	CANLGQGGGYTF	TRBV2*01, TRBV2*02, TRBV2*03	TRBV2	TRBJ1-2*01	TRBJ1-2	TRBD1*01	TRBD1	6	11	19	24	4	4	8
3235	0.00026	TGTGCCAGCAGCGCCGAAGGGCTTGGGTCGCAGTATTTT	CASSAEGLGSQYF	TRBV9*02, TRBV9*01, TRBV9*03	TRBV9	TRBJ2-3*01	TRBJ2-3	TRBD1*01, TRBD2*02	TRBD1, TRBD2	12	17	20	28	4	7	11
3226	0.000259	TGTGCCAGCGCCGGGACACAACTAATTGAAGCTTTCTTT	CASAGTQLIEAFF	TRBV7-9*03, TRBV7-9*01, TRBV7-9*04, TRBV7-9*02	TRBV7-9	TRBJ1-1*01	TRBJ1-1	TRBD1*01	TRBD1	8	12	17	26	3	8	11
3171	0.000255	TGTGCCAGCAGCGAAGGTTTACAGAACTCCTACCATACGCAGTATTTT	CASSEGLQNSYHTQYF	TRBV2*01, TRBV2*03	TRBV2	TRBJ2-3*01	TRBJ2-3	TRBD1*01, TRBD2*02	TRBD1, TRBD2	15	20	23	34	4	10	14
3144	0.000253	TGCAGCGTTGAGACAGGGAACACTGAAGCTTTCTTT	CSVETGNTEAFF	TRBV29-1*01	TRBV29-1	TRBJ1-1*01	TRBJ1-1	TRBD1*01	TRBD1	10	11	16	17	0	0	0
3035	0.000244	TGTGCCACCAGTGAGGCAGCGGGTAGCAATCAGCCCCAGCATTTT	CATSEAAGSNQPQHF	TRBV24-1*01	TRBV24-1	TRBJ1-5*01	TRBJ1-5	TRBD2*02, TRBD2*01	TRBD2	13	17	22	23	3	0	3
3032	0.000244	TGTGCCACCAGTGATTCATTTCCTCCCTTAGCTCCTACAATGAGCAGTTCTTC	CATSDSFPP~SSYNEQFF	TRBV24-1*01	TRBV24-1	TRBJ2-1*01	TRBJ2-1	TRBD2*02	TRBD2	15	21	26	31	5	4	9
2990	0.00024	TGTGCCACCAGCAGGGGGACAGGGCCCACCGGGGAGCTGTTTTTT	CATSRGTGPTGELFF	TRBV15*02	TRBV15	TRBJ2-2*01	TRBJ2-2	TRBD1*01	TRBD1	11	15	23	26	3	2	5
2898	0.000233	TGTGCCACCAGCAGAGAGGGACAGGGTTACGAAAAACTGTTTTTT	CATSREGQGYEKLFF	TRBV15*02	TRBV15	TRBJ1-4*01	TRBJ1-4	TRBD1*01	TRBD1	11	17	25	30	5	4	9
2866	0.00023	TGTGCCAGCAGTTTACCGACTAGCGGGGCCAGTTCCTACGAGCAGTACTTC	CASSLPTSGASSYEQYF	TRBV2*01, TRBV2*02, TRBV2*03	TRBV2	TRBJ2-7*01	TRBJ2-7	TRBD2*01	TRBD2	11	17	27	33	5	5	10
2789	0.000224	TGTGCCAGCAGCATAACCGGAGGGTACGGGCACATAGCAATCAGCCCCAGCATTTT	CASSITGGY~AHSNQPQHF	TRBV7-3*01	TRBV7-3	TRBJ1-5*01	TRBJ1-5	TRBD2*02	TRBD2	16	18	23	34	1	10	11
2784	0.000224	TGTGCCAAATTGAAAGGGGGGTGCTCTGGAAACACCATATATTTT	CAKLKGGCSGNTIYF	TRBV6-5*01	TRBV6-5	TRBJ1-3*01	TRBJ1-3	TRBD1*01, TRBD2*01	TRBD1, TRBD2	6	14	19	23	7	3	10
2755	0.000221	TGTGCCAGCAGCTTAGCATCCGCCTACGAGCAGTACTTC	CASSLASAYEQYF	TRBV7-6*01	TRBV7-6	TRBJ2-7*01	TRBJ2-7	TRBD1*01, TRBD2*02, TRBD2*01	TRBD1, TRBD2	16	18	20	22	1	1	2
2727	0.000219	TGTGCCAGCAGTCATACTAGCGGGAGGGCATTTGAACTACAATGAGCAGTTCTTC	CASSHTSGR~HLNYNEQFF	TRBV7-4*01	TRBV7-4	TRBJ2-1*01	TRBJ2-1	TRBD2*02	TRBD2	11	15	27	36	3	8	11
2699	0.000217	TGTGCCAGCAGTGAACAGACAGGGGAGGGTTCACCCCTCCACTTT	CASSEQTGEGSPLHF	TRBV6-1*01	TRBV6-1	TRBJ1-6*02	TRBJ1-6	TRBD1*01	TRBD1	14	17	24	29	2	4	6
2676	0.000215	TGTGCCAGCAGTGAAGGACGAGATTATCAGCCCCAGCATTTT	CASSEGRDYQPQHF	TRBV6-1*01	TRBV6-1	TRBJ1-5*01	TRBJ1-5	TRBD1*01, TRBD2*02, TRBD2*01	TRBD1, TRBD2	15	16	18	25	0	6	6
2664	0.000214	TGTGCCAGCAGCCCGCTAGGCTACGAGCAGTACTTC	CASSPLGYEQYF	TRBV7-9*03, TRBV7-9*01, TRBV7-9*04, TRBV7-9*02	TRBV7-9	TRBJ2-7*01	TRBJ2-7	TRBD2*02, TRBD2*01	TRBD2	11	12	18	20	0	1	1
2631	0.000211	TGTGCCAGCAGAGACTCCGGGACAGTTAACTATGGCTACACCTTC	CASRDSGTVNYGYTF	TRBV2*01, TRBV2*02, TRBV2*03	TRBV2	TRBJ1-2*01	TRBJ1-2	TRBD1*01	TRBD1	10	18	24	26	7	1	8
2574	0.000207	TGTGCCAGCAGTGAAGCGAGGAGTTCTGGAAACACCATATATTTT	CASSEARSSGNTIYF	TRBV2*01, TRBV2*03	TRBV2	TRBJ1-3*01	TRBJ1-3	TRBD2*02	TRBD2	16	19	22	24	2	1	3
2558	0.000206	TGTGCCAGCAGCCATGGGACAGGGTATGAAAAACTGTTTTTT	CASSHGTGYEKLFF	TRBV7-8*01, TRBV7-8*03	TRBV7-8	TRBJ1-4*01	TRBJ1-4	TRBD1*01	TRBD1	12	15	23	25	2	1	3
2555	0.000205	TGTGCCAGCAGCGGCTCCGGGACAGGGCACGAGCAGTACTTC	CASSGSGTGHEQYF	TRBV7-8*01, TRBV7-8*03	TRBV7-8	TRBJ2-7*01	TRBJ2-7	TRBD1*01	TRBD1	11	18	26	28	6	1	7
2486	0.0002	TGTGCCAGCAGAGGACAGGGGAACACCGGGGAGCTGTTTTTT	CASRGQGNTGELFF	TRBV12-4*01, TRBV12-3*01	TRBV12-4, TRBV12-3	TRBJ2-2*01	TRBJ2-2	TRBD1*01	TRBD1	10	12	19	20	1	0	1
2386	0.000192	TGCGCCAGCAGCCAAGTGGGCAGTCGTAACTATGGCTACACCTTC	CASSQVGSRNYGYTF	TRBV4-1*02, TRBV4-1*01	TRBV4-1	TRBJ1-2*01	TRBJ1-2	TRBD1*01, TRBD2*02, TRBD2*01	TRBD1, TRBD2	15	17	20	26	1	5	6
2361	0.00019	TGTGCCATCAGTTGAACTTTTGGACTAGCGGCACCCGGGGGCCCCTACGAGCAGTACTTC	CAIS*TFGLAAPGGPYEQYF	TRBV10-3*01, TRBV10-3*02	TRBV10-3	TRBJ2-7*01	TRBJ2-7	TRBD2*02, TRBD2*01	TRBD2	11	21	30	43	9	12	21
2343	0.000188	TGCAGTGCTAGAATCGCGTCGGGAGGTGACACCGGGGAGCTGTTTTTT	CSARIASGGDTGELFF	TRBV20-1*01, TRBV20-1*04, TRBV20-1*05, TRBV20-1*07	TRBV20-1	TRBJ2-2*01	TRBJ2-2	TRBD2*02	TRBD2	11	19	25	28	7	2	9
2343	0.000188	TGTGCCAGTAGTATAGGAGCAGGCTACGAGCAGTACTTC	CASSIGAGYEQYF	TRBV19*01, TRBV19*02	TRBV19	TRBJ2-7*01	TRBJ2-7	TRBD1*01	TRBD1	15	19	22	23	3	0	3
2287	0.000184	TGCAGTGCTAGAGACAGGGAGGGAATCTACGAGCAGTACTTC	CSARDREGIYEQYF	TRBV20-1*01, TRBV20-1*05, TRBV20-1*07	TRBV20-1	TRBJ2-7*01	TRBJ2-7	TRBD2*02	TRBD2	13	16	22	26	2	3	5
2285	0.000184	TGTGCCACCAGTGTAGCAGGGAACAGTACTTC	CATSV~REQYF	TRBV24-1*01	TRBV24-1	TRBJ2-5*01	TRBJ2-5	TRBD1*01	TRBD1	12	16	20	23	3	2	5
2275	0.000183	TGTGCCACCAGTGATGGACTCAGGGGTTATGAGCAGTTCTTC	CATSDGLRGYEQFF	TRBV24-1*01	TRBV24-1	TRBJ2-1*01	TRBJ2-1	TRBD1*01	TRBD1	14	20	25	28	5	2	7
2250	0.000181	TGTGCCACCAGGGGACAGGGATTAATTCACCCCTCCACTTT	CATRGQG~NSPLHF	TRBV24-1*01	TRBV24-1	TRBJ1-6*02	TRBJ1-6	TRBD1*01	TRBD1	10	11	19	22	0	2	2
2219	0.000178	TGCAGTGCTAGGGAACCGGGACTAGTCGTCGAGCAGTACTTC	CSAREPGLVVEQYF	TRBV20-1*01, TRBV20-1*04, TRBV20-1*05, TRBV20-1*07	TRBV20-1	TRBJ2-7*01	TRBJ2-7	TRBD2*02, TRBD2*01	TRBD2	10	17	24	29	6	4	10
2218	0.000178	TGCAGTGCTACTACTAGCGGGAGGGCCTACGAGCAGTACTTC	CSATTSGRAYEQYF	TRBV20-1*01, TRBV20-1*04, TRBV20-1*05, TRBV20-1*07	TRBV20-1	TRBJ2-7*01	TRBJ2-7	TRBD2*02	TRBD2	9	12	24	25	2	0	2
2215	0.000178	TGTGCCAACAGTCTGAACAATGAGCAGTTCTTC	CANSLNNEQFF	TRBV7-9*03, TRBV7-9*01, TRBV7-9*04, TRBV7-9*02	TRBV7-9	TRBJ2-1*01	TRBJ2-1	TRBD1*01	TRBD1	10	12	14	16	1	1	2
2204	0.000177	TGCAGTGCTAGACAGGGGGACACTGAAGCTTTCTTT	CSARQGDTEAFF	TRBV20-1*01, TRBV20-1*05, TRBV20-1*07	TRBV20-1	TRBJ1-1*01	TRBJ1-1	TRBD1*01	TRBD1	11	12	18	19	0	0	0
2198	0.000177	TGTGCCAGCGTGGGGGCGCGAGAGACCCAGTACTTC	CASVGARETQYF	TRBV9*02, TRBV9*01, TRBV9*03	TRBV9	TRBJ2-5*01	TRBJ2-5	TRBD1*01	TRBD1	8	11	16	20	2	3	5
2193	0.000176	TGTGCCATGACGGACAGTCTCCTACGAGCAGTACTTC	CAMTDS~SYEQYF	TRBV10-3*01, TRBV10-3*02	TRBV10-3	TRBJ2-7*01	TRBJ2-7	TRBD1*01	TRBD1	7	11	16	18	3	1	4
2185	0.000176	TGTGCCACCAGCAGAGATACCGCTAGCGCAGATACGCAGTATTTT	CATSRDTASADTQYF	TRBV15*02	TRBV15	TRBJ2-3*01	TRBJ2-3	TRBD2*02, TRBD2*01	TRBD2	11	19	23	24	7	0	7
2171	0.000174	TGTGCCACCAGTGATGAACAGGGAAGAGGGGCAGATACGCAGTATTTT	CATSDEQGRGADTQYF	TRBV15*02	TRBV15	TRBJ2-3*01	TRBJ2-3	TRBD1*01	TRBD1	10	17	22	31	6	8	14
2149	0.000173	TGTGCCAGCAGTGAAAAGGACTAGCGGGGGGATGAGCGATTCTTC	CASSEKD*RGDERFF	TRBV25-1*01	TRBV25-1	TRBJ2-1*01	TRBJ2-1	TRBD2*01	TRBD2	14	17	30	39	2	8	10
2146	0.000172	TGTGCCAGCAGTGACAGGGCTGGGTATGGCTACACCTTC	CASSDRAGYGYTF	TRBV2*01, TRBV2*02, TRBV2*03	TRBV2	TRBJ1-2*01	TRBJ1-2	TRBD1*01	TRBD1	13	14	18	24	0	5	5
2145	0.000172	TGTGCCAGCAGCCGAGAGGGAACTAACTATGGCTACACCTTC	CASSREGTNYGYTF	TRBV2*01, TRBV2*02, TRBV2*03	TRBV2	TRBJ1-2*01	TRBJ1-2	TRBD2*02	TRBD2	10	15	19	22	4	2	6
2141	0.000172	TGTGCCAGCAGTGTTACAGAGTACAATGAGCAGTTCTTC	CASSVTEYNEQFF	TRBV6-4*02, TRBV6-4*01	TRBV6-4	TRBJ2-1*01	TRBJ2-1	TRBD1*01	TRBD1	12	15	18	21	2	2	4
2097	0.000169	TGCAGTGCTAGACTAGCGGGGGAGATAAATGAGCAGTTCTTC	CSARLAGEINEQFF	TRBV20-1*01, TRBV20-1*04, TRBV20-1*05, TRBV20-1*07	TRBV20-1	TRBJ2-1*01	TRBJ2-1	TRBD2*01	TRBD2	11	12	21	27	0	5	5
2097	0.000169	TGTGCCAGCAGTGCCGCGGCCTCTGAAAAACTGTTTTTT	CASSAAASEKLFF	TRBV25-1*01	TRBV25-1	TRBJ1-4*01	TRBJ1-4	TRBD2*02, TRBD2*01	TRBD2	12	15	18	23	2	4	6
2070	0.000166	TGTGCCAGCAGTGACGCTCCGGGACTAGCGGGGGGTAATGAGCAGTTCTTC	CASSDAPGLAGGNEQFF	TRBV6-4*02, TRBV6-4*01	TRBV6-4	TRBJ2-1*01	TRBJ2-1	TRBD2*01	TRBD2	14	20	34	36	5	1	6
2066	0.000166	TGTGCCAGCAGAACGGACAGGGTGGATAATTCACCCCTCCACTTT	CASRTDRVDNSPLHF	TRBV2*01, TRBV2*02, TRBV2*03	TRBV2	TRBJ1-6*02	TRBJ1-6	TRBD1*01	TRBD1	10	14	21	25	3	3	6
2054	0.000165	TGTGCCACCAGTGATTTCCCCGCTTGGAGCCCCAGCATTTT	CATSDFP~LEPQHF	TRBV24-1*01	TRBV24-1	TRBJ1-5*01	TRBJ1-5	TRBD2*01	TRBD2	16	17	23	27	0	3	3
2038	0.000164	TGCAGTGCTAGAGGGACAGGGGACAATTCACCCCTCCACTTT	CSARGTGDNSPLHF	TRBV20-1*01, TRBV20-1*04, TRBV20-1*05, TRBV20-1*07	TRBV20-1	TRBJ1-6*01	TRBJ1-6	TRBD1*01	TRBD1	12	13	21	24	0	2	2
2028	0.000163	TGCAGTGCTAGAGGGCTGGGAGACACTGAAGCTTTCTTT	CSARGLGDTEAFF	TRBV20-1*01, TRBV20-1*04, TRBV20-1*05, TRBV20-1*07	TRBV20-1	TRBJ1-1*01	TRBJ1-1	TRBD2*02	TRBD2	12	17	21	22	4	0	4
2005	0.000161	TGTGCCACCAGCAGTGGGTCTTTCTCTGGGGCCAACGTCCTGACTTTC	CATSSGSFSGANVLTF	TRBV15*02	TRBV15	TRBJ2-6*01	TRBJ2-6	TRBD1*01, TRBD2*02, TRBD2*01	TRBD1, TRBD2	11	15	17	23	3	5	8
1999	0.000161	TGTGCCAGCAGCTAAAGGACCGCATCGGGCGAGCAGTACTTC	CASS*RTASGEQYF	TRBV7-6*01	TRBV7-6	TRBJ2-7*01	TRBJ2-7	TRBD1*01, TRBD2*02, TRBD2*01	TRBD1, TRBD2	12	16	19	29	3	9	12
1976	0.000159	TGTGCCAGCACCCTTAGGGACAGCAACAATTCACCCCTCCACTTT	CASTLRDSNNSPLHF	TRBV12-4*01, TRBV12-3*01	TRBV12-4, TRBV12-3	TRBJ1-6*01	TRBJ1-6	TRBD1*01	TRBD1	9	16	22	27	6	4	10
1974	0.000159	TGTGCCACCAGTGAGAACTAGGGAAGATACGCAGTATTTT	CATSEN*~EDTQYF	TRBV24-1*01	TRBV24-1	TRBJ2-3*01	TRBJ2-3	TRBD2*02, TRBD2*01	TRBD2	13	16	20	24	2	3	5
1969	0.000158	TGTGCCAGCAGCCAAGAGAAAGGGGGCTCCTACGAGCAGTACTTC	CASSQEKGGSYEQYF	TRBV4-2*01	TRBV4-2	TRBJ2-7*01	TRBJ2-7	TRBD1*01	TRBD1	16	20	25	26	3	0	3
1934	0.000155	TGTGCCAGCAGCTTGTACGGGACAGGGTTTCAGGAGCAGTACTTC	CASSLYGTGFQEQYF	TRBV7-9*03, TRBV7-9*01, TRBV7-9*04, TRBV7-9*02	TRBV7-9	TRBJ2-7*01	TRBJ2-7	TRBD1*01	TRBD1	13	18	26	33	4	6	10
1910	0.000153	TGTGCCCTCTCGTGGGACACCAATCAGCCCCAGCATTTT	CALSWDTNQPQHF	TRBV6-1*01	TRBV6-1	TRBJ1-5*01	TRBJ1-5	TRBD1*01	TRBD1	5	13	18	20	7	1	8
1895	0.000152	TGCAGTGCTAGCCGGGACAGGGTGGGGGAGCAGTACTTC	CSASRDRVGEQYF	TRBV20-1*06, TRBV20-1*03, TRBV20-1*01, TRBV20-1*04, TRBV20-1*05, TRBV20-1*02, TRBV20-1*07	TRBV20-1	TRBJ2-7*01	TRBJ2-7	TRBD1*01	TRBD1	10	13	21	27	2	5	7
1879	0.000151	TGTGCCAGCAGCCAAGAAGGGACAGGGGTTTCACCCCTCCACTTT	CASSQEGTGVSPLHF	TRBV4-2*01	TRBV4-2	TRBJ1-6*02	TRBJ1-6	TRBD1*01	TRBD1	16	18	27	29	1	1	2
1868	0.00015	TGTGCCAGCAGTGGCGGACTAGACTCCGGGGAGCTGTTTTTT	CASSGGLDSGELFF	TRBV6-4*02, TRBV6-4*01	TRBV6-4	TRBJ2-2*01	TRBJ2-2	TRBD2*02, TRBD2*01	TRBD2	12	15	21	25	2	3	5
1867	0.00015	TGCAGCGTTGTGCCCCCAGACAGACACTATGGCTACACCTTC	CSVVPPDRHYGYTF	TRBV29-1*01	TRBV29-1	TRBJ1-2*01	TRBJ1-2	TRBD1*01	TRBD1	9	11	16	25	1	8	9
1865	0.00015	TGTGCCTCCGCCCATAACTAGCCAAAAACATTCAGTACTTC	CASAHN*~KNIQYF	TRBV24-1*01	TRBV24-1	TRBJ2-4*01	TRBJ2-4	TRBD1*01, TRBD2*02, TRBD2*01	TRBD1, TRBD2	5	9	12	19	3	6	9
1864	0.00015	TGTGCCAGCATCATCGGACAGGAAGCTTTCTTT	CASIIGQEAFF	TRBV7-9*01, TRBV7-9*02	TRBV7-9	TRBJ1-1*01	TRBJ1-1	TRBD1*01	TRBD1	9	15	20	21	5	0	5
1839	0.000148	TGCGCCAGCAGCTTGGGGGACAGCACAGATACGCAGTATTTT	CASSLGDSTDTQYF	TRBV5-1*01	TRBV5-1	TRBJ2-3*01	TRBJ2-3	TRBD1*01, TRBD2*02, TRBD2*01	TRBD1, TRBD2	15	16	20	21	0	0	0
1836	0.000148	TGCAGTGCTACGACAGGGGAGAGTTCACCCCTCCACTTT	CSATTGESSPLHF	TRBV20-1*06, TRBV20-1*03, TRBV20-1*01, TRBV20-1*04, TRBV20-1*05, TRBV20-1*02, TRBV20-1*07	TRBV20-1	TRBJ1-6*02	TRBJ1-6	TRBD1*01	TRBD1	9	11	18	23	1	4	5
1812	0.000146	TGTGCCAGCAGCCCCGGACTAGCGGGTGGGAATGAGCAGTTCTTC	CASSPGLAGGNEQFF	TRBV9*02, TRBV9*01, TRBV9*03	TRBV9	TRBJ2-1*01	TRBJ2-1	TRBD2*02, TRBD2*01	TRBD2	11	15	25	30	3	4	7
1811	0.000146	TGTGCCAGCAGTTCAATCCGGACAGATAACTATGGCTACACCTTC	CASSSIRTDNYGYTF	TRBV2*01, TRBV2*02, TRBV2*03	TRBV2	TRBJ1-2*01	TRBJ1-2	TRBD1*01	TRBD1	11	19	24	26	7	1	8
1796	0.000144	TGTGCTAGCAGCTTAGTCAGGGCCTAGGGGCGAGCAGTACTTC	CASSLVR~PRGEQYF	TRBV7-7*01	TRBV7-7	TRBJ2-7*01	TRBJ2-7	TRBD1*01	TRBD1	15	25	29	30	9	0	9
1790	0.000144	TGTGCCAGCAGCTTGGCCCGGGGGGCTAACTATGGCTACACCTTC	CASSLARGANYGYTF	TRBV5-5*01	TRBV5-5	TRBJ1-2*01	TRBJ1-2	TRBD2*01	TRBD2	15	18	24	25	2	0	2
1783	0.000143	TGTGCCACCAGAGGACTAGCGGAGACCGGGGAGCTGTTTTTT	CATRGLAETGELFF	TRBV6-4*02, TRBV6-4*01	TRBV6-4	TRBJ2-2*01	TRBJ2-2	TRBD2*02, TRBD2*01	TRBD2	10	12	21	24	1	2	3
1776	0.000143	TGTGCCAGCAGCTTAGCAGGGCAATCAGCCCCAGCATTTT	CASSLAG~NQPQHF	TRBV7-6*01	TRBV7-6	TRBJ1-5*01	TRBJ1-5	TRBD1*01, TRBD2*02	TRBD1, TRBD2	16	17	19	20	0	0	0
1745	0.00014	TGTGCCAGCAGTGAAGGCGGCAGGCGATGAATTCACCCCTCCACTTT	CASSEGGR~MNSPLHF	TRBV25-1*01	TRBV25-1	TRBJ1-6*02	TRBJ1-6	TRBD1*01, TRBD2*02, TRBD2*01	TRBD1, TRBD2	14	20	23	29	5	5	10
1745	0.00014	TGTGCCAGCAGTGCCGCTGAGTATCAGCCCCAGCATTTT	CASSAAEYQPQHF	TRBV6-1*01	TRBV6-1	TRBJ1-5*01	TRBJ1-5	TRBD2*02, TRBD2*01	TRBD2	12	13	17	22	0	4	4
1732	0.000139	TGTGCCAGCAGTGGCCCCAGTATCCAATCAGCCCCAGCATTTT	CASSGPS~SNQPQHF	TRBV2*01, TRBV2*02, TRBV2*03	TRBV2	TRBJ1-5*01	TRBJ1-5	TRBD1*01	TRBD1	12	13	17	24	0	6	6
1729	0.000139	TGTGCCAGCAGCTTAGCGGGGGGGGTCACAGATACGCAGTATTTT	CASSLAGGVTDTQYF	TRBV7-6*01	TRBV7-6	TRBJ2-3*01	TRBJ2-3	TRBD2*01	TRBD2	16	18	24	26	1	1	2
1729	0.000139	TGTGCCAGCGCCTCAACGGCCTACAATGAGCAGTTCTTC	CASASTAYNEQFF	TRBV25-1*01	TRBV25-1	TRBJ2-1*01	TRBJ2-1	TRBD2*02	TRBD2	8	10	13	19	1	5	6
1728	0.000139	TGTGCCAGCAGTGACGACAGGGGGCGACGATCACCCCTCCACTTT	CASSDDRGRRSPLHF	TRBV25-1*01	TRBV25-1	TRBJ1-6*02	TRBJ1-6	TRBD1*01	TRBD1	13	15	24	30	1	5	6
1726	0.000139	TGTGCCAGGCAACAGGGTTGACCTATAATTCACCCCTCCACTTT	CARQQG*~YNSPLHF	TRBV25-1*01	TRBV25-1	TRBJ1-6*01	TRBJ1-6	TRBD1*01	TRBD1	7	11	16	21	3	4	7
1712	0.000138	TGTGCCACCAGTGATTTGTGATGGGGCTATGGCTACACCTTC	CATSDL*WGYGYTF	TRBV24-1*01	TRBV24-1	TRBJ1-2*01	TRBJ1-2	TRBD1*01, TRBD2*01	TRBD1, TRBD2	17	22	25	26	4	0	4
1699	0.000137	TGTGCCAGCAGCTTAGCGTCAGACTACGAGCAGTACTTC	CASSLASDYEQYF	TRBV7-6*01	TRBV7-6	TRBJ2-7*01	TRBJ2-7	TRBD1*01, TRBD2*02, TRBD2*01	TRBD1, TRBD2	16	19	21	23	2	1	3
1682	0.000135	TGTGCTAGCAGGACACCTACGAGCAGTACTTC	CASRT~YEQYF	TRBV7-7*01, TRBV7-7*02	TRBV7-7	TRBJ2-7*01	TRBJ2-7	TRBD1*01	TRBD1	10	11	14	15	0	0	0
1671	0.000134	TGTGCCAGCAGCACGCGAGGGGGGAACGAGCAGTACTTC	CASSTRGGNEQYF	TRBV7-2*04, TRBV7-2*01	TRBV7-2	TRBJ2-7*01	TRBJ2-7	TRBD1*01, TRBD2*01	TRBD1, TRBD2	10	17	22	25	6	2	8
1665	0.000134	TGTGCTAGCAGCTTAGTCTTCGGACAGGGTACCTACGAGCAGTACTTC	CASSLVFGQGTYEQYF	TRBV7-7*01	TRBV7-7	TRBJ2-7*01	TRBJ2-7	TRBD1*01	TRBD1	15	21	28	31	5	2	7
1661	0.000133	TGTGCCAGCGAACGAGACAATGAGCAGTTCTTC	CASERDNEQFF	TRBV25-1*01	TRBV25-1	TRBJ2-1*01	TRBJ2-1	TRBD2*02	TRBD2	8	13	15	16	4	0	4
1659	0.000133	TGTGCCAGTAGTATAACAGGAATCTCTGGAAACACCATATATTTT	CASSITGISGNTIYF	TRBV19*01, TRBV19*02	TRBV19	TRBJ1-3*01	TRBJ1-3	TRBD1*01	TRBD1	14	15	19	23	0	3	3
1658	0.000133	TGTGCCAGCAGCTCCACAATGGACATTAGGTACGAGCAGTACTTC	CASSSTMDIRYEQYF	TRBV7-9*03, TRBV7-9*01, TRBV7-9*04, TRBV7-9*02	TRBV7-9	TRBJ2-7*01	TRBJ2-7	TRBD1*01	TRBD1	13	20	24	30	6	5	11
1646	0.000132	TGTGCCACCAGCAGCGGGAACAGGGAGACAGATACGCAGTATTTT	CATSSGNRETDTQYF	TRBV15*02	TRBV15	TRBJ2-3*01	TRBJ2-3	TRBD2*02	TRBD2	11	12	18	27	0	8	8
1641	0.000132	TGCAGCGTTGGGGTCTTAAACTATGGCTACACCTTC	CSVGVLNYGYTF	TRBV29-1*01	TRBV29-1	TRBJ1-2*01	TRBJ1-2	TRBD1*01, TRBD2*02, TRBD2*01	TRBD1, TRBD2	9	10	12	18	0	5	5
1624	0.000131	TGTGCCAGCAGTACTAGCGGGGGAGCAGAGACCCAGTACTTC	CASSTSGGAETQYF	TRBV7-8*01, TRBV7-8*03	TRBV7-8	TRBJ2-5*01	TRBJ2-5	TRBD2*01	TRBD2	10	12	22	26	1	3	4
1618	0.00013	TGTGCCAGCAGTGCGACTAGCGGGGGGTCGGAGACCCAGTACTTC	CASSATSGGSETQYF	TRBV6-4*02, TRBV6-4*01	TRBV6-4	TRBJ2-5*01	TRBJ2-5	TRBD2*01	TRBD2	12	14	26	30	1	3	4
1616	0.00013	TGTGCCAGCAGTTTGACCCGGACAGGGGACGAAAAACTGTTTTTT	CASSLTRTGDEKLFF	TRBV12-4*01, TRBV12-3*01	TRBV12-4, TRBV12-3	TRBJ1-4*01	TRBJ1-4	TRBD1*01	TRBD1	13	19	27	30	5	2	7
1607	0.000129	TGCAGCACGAGGATGAATGAGCAGTTCTTC	CSTRMNEQFF	TRBV29-1*03	TRBV29-1	TRBJ2-1*01	TRBJ2-1	TRBD2*02	TRBD2	5	8	11	15	2	3	5
1602	0.000129	TGTGCCAGCAGTGGCGACAGCTATAATTCACCCCTCCACTTT	CASSGDSYNSPLHF	TRBV25-1*01	TRBV25-1	TRBJ1-6*01	TRBJ1-6	TRBD1*01	TRBD1	12	15	19	20	2	0	2
1601	0.000129	TGCAGCGTTGATAGGTATGGGACTAGGGGCAATGAGCAGTTCTTC	CSVDRYGTRGNEQFF	TRBV29-1*01	TRBV29-1	TRBJ2-1*01	TRBJ2-1	TRBD2*02, TRBD2*01	TRBD2	10	18	25	29	7	3	10
1598	0.000128	TGTGCCACCAGCCGAGACTGTCTACGAGCAGTACTTC	CATSRD~VYEQYF	TRBV15*02	TRBV15	TRBJ2-7*01	TRBJ2-7	TRBD1*01, TRBD2*02, TRBD2*01	TRBD1, TRBD2	11	17	20	21	5	0	5
1596	0.000128	TGTGCCATCAGTGAGGGGGGGGATAATTCACCCCTCCACTTT	CAISEGGDNSPLHF	TRBV10-3*01, TRBV10-3*02	TRBV10-3	TRBJ1-6*02	TRBJ1-6	TRBD2*01	TRBD2	14	15	21	22	0	0	0
1583	0.000127	TGCAGTGCCAAAGGGGGTAGCGACTACGAGCAGTACTTC	CSAKGGSDYEQYF	TRBV20-1*01, TRBV20-1*04, TRBV20-1*05, TRBV20-1*07	TRBV20-1	TRBJ2-7*01	TRBJ2-7	TRBD1*01	TRBD1	7	11	16	23	3	6	9
1572	0.000126	TGTGCCAGTAGTTCCGCGGCTGGCAATCAGCCCCAGCATTTT	CASSSAAGNQPQHF	TRBV19*01, TRBV19*03, TRBV19*02	TRBV19	TRBJ1-5*01	TRBJ1-5	TRBD2*02, TRBD2*01	TRBD2	11	15	18	22	3	3	6
1571	0.000126	TGTGCCAGCAAGCCTGACAGGGCAAATTCACCCCTCCACTTT	CASKPDRANSPLHF	TRBV25-1*01	TRBV25-1	TRBJ1-6*01	TRBJ1-6	TRBD1*01	TRBD1	9	15	21	24	5	2	7
1569	0.000126	TGTGCCACCAGCAGAGAAACCGGGACAGGGAATTCACCCCTCCACTTT	CATSRETGTGNSPLHF	TRBV15*02	TRBV15	TRBJ1-6*02	TRBJ1-6	TRBD1*01	TRBD1	11	21	29	30	9	0	9
1565	0.000126	TGCGCCAGCAGCTCCGGGACAGGGGTAATCGGTAATGGCTACACCTTC	CASSSGTGVIGNGYTF	TRBV5-1*01	TRBV5-1	TRBJ1-2*01	TRBJ1-2	TRBD1*01	TRBD1	12	15	24	34	2	9	11
1563	0.000126	TGTGCCAGCAGTGTGGACGGGACTAGCTATCAGTTCTTC	CASSVDGTSYQFF	TRBV6-4*02, TRBV6-4*01	TRBV6-4	TRBJ2-1*01	TRBJ2-1	TRBD2*02, TRBD2*01	TRBD2	12	18	26	30	5	3	8
1554	0.000125	TGTGCCAGCAGCTTAGATATTCCTCACTAGCGGGCGCTCCTACGAGCAGTACTTC	CASSLDIPH~SGRSYEQYF	TRBV7-4*01	TRBV7-4	TRBJ2-7*01	TRBJ2-7	TRBD2*02, TRBD2*01	TRBD2	15	25	33	36	9	2	11
1554	0.000125	TGTGCCAGCAGCGAGGTATGGGGCACAGATACGCAGTATTTT	CASSEVWGTDTQYF	TRBV7-2*04, TRBV7-2*01	TRBV7-2	TRBJ2-3*01	TRBJ2-3	TRBD2*02	TRBD2	11	12	15	22	0	6	6
1540	0.000124	TGTGCCACCAGCGCCGGGACTAGCGGTTTGTTCTCCTACAATGAGCAGTTCTTC	CATSAGTSGLFSYNEQFF	TRBV24-1*01	TRBV24-1	TRBJ2-1*01	TRBJ2-1	TRBD2*02, TRBD2*01	TRBD2	10	15	25	32	4	6	10
1540	0.000124	TGTGCCAGCAGTCGGGACGGGTTTAATTCACCCCTCCACTTT	CASSRDGFNSPLHF	TRBV28*01	TRBV28	TRBJ1-6*01	TRBJ1-6	TRBD1*01, TRBD2*02, TRBD2*01	TRBD1, TRBD2	11	13	17	23	1	5	6
1539	0.000124	TGTGCCACCAGTGATTTGCAACGGACAGAACACTGAAGCTTTCTTT	CATSDLQR~QNTEAFF	TRBV24-1*01	TRBV24-1	TRBJ1-1*01	TRBJ1-1	TRBD1*01	TRBD1	17	22	26	27	4	0	4
1533	0.000123	TGTGCCAGTAGTCGGGTAGCGGGGGACTACAATGAGCAGTTCTTC	CASSRVAGDYNEQFF	TRBV19*01, TRBV19*03, TRBV19*02	TRBV19	TRBJ2-1*01	TRBJ2-1	TRBD2*01	TRBD2	11	16	24	26	4	1	5
1495	0.00012	TGTGCCAGCAGTGCAGTTATAGGCGATAATTCACCCCTCCACTTT	CASSAVIGDNSPLHF	TRBV25-1*01	TRBV25-1	TRBJ1-6*02	TRBJ1-6	TRBD1*01, TRBD2*02, TRBD2*01	TRBD1, TRBD2	12	20	22	25	7	2	9
1493	0.00012	TGCGCCAGCAGCTTGGGACAGGCACCGGGGAGCTGTTTTTT	CASSLGQ~TGELFF	TRBV5-1*01	TRBV5-1	TRBJ2-2*01	TRBJ2-2	TRBD1*01	TRBD1	15	16	21	22	0	0	0
1486	0.000119	TGTGCCAGCAGCCCCCAAGCTAATTCACCCCTCCACTTT	CASSPQANSPLHF	TRBV25-1*01	TRBV25-1	TRBJ1-6*02	TRBJ1-6	TRBD1*01, TRBD2*01	TRBD1, TRBD2	10	11	15	20	0	4	4
1478	0.000119	TGTGCCAGCAGTGATGGACAGGGGGCAGATACGCAGTATTTT	CASSDGQGADTQYF	TRBV6-4*02, TRBV6-4*01	TRBV6-4	TRBJ2-3*01	TRBJ2-3	TRBD1*01	TRBD1	11	15	24	25	3	0	3
1477	0.000119	TGTGCCACCAGCAGAGTGACAGATACGCAGTATTTT	CATSRVTDTQYF	TRBV15*02	TRBV15	TRBJ2-3*01	TRBJ2-3	TRBD2*02, TRBD2*01	TRBD2	11	13	15	18	1	2	3
1471	0.000118	TGTGCCAGCAGTAGGTCAGCTTCACCCCTCCACTTT	CASSRSASPLHF	TRBV25-1*01	TRBV25-1	TRBJ1-6*02	TRBJ1-6	TRBD1*01, TRBD2*02, TRBD2*01	TRBD1, TRBD2	11	16	18	20	4	1	5
1469	0.000118	TGTGCCACCAGTGGGGATCACCCCTCCACTTT	CATSG~SPLHF	TRBV24-1*01	TRBV24-1	TRBJ1-6*02	TRBJ1-6	TRBD1*01, TRBD2*02, TRBD2*01	TRBD1, TRBD2	12	13	16	17	0	0	0
1467	0.000118	TGTGCCAGCAGTGAACTTCGGCAGGGAGAGTCACCCCTCCACTTT	CASSELRQGESPLHF	TRBV25-1*01	TRBV25-1	TRBJ1-6*01	TRBJ1-6	TRBD1*01, TRBD2*02	TRBD1, TRBD2	14	21	25	30	6	4	10
1462	0.000117	TGTGCCAGCAGTGAATACAGGGGCAATTCACCCCTCCACTTT	CASSEYRGNSPLHF	TRBV25-1*01	TRBV25-1	TRBJ1-6*02	TRBJ1-6	TRBD1*01	TRBD1	16	17	22	24	0	1	1
1461	0.000117	TGTGCCACCAGTGATCGGGACAGAAGGATACCTACGAGCAGTACTTC	CATSDRDR~DTYEQYF	TRBV24-1*01	TRBV24-1	TRBJ2-7*01	TRBJ2-7	TRBD1*01	TRBD1	14	16	22	30	1	7	8
1460	0.000117	TGCGCCAGCGGCGCCGGGACAGGGGGCGAGCAGTACTTC	CASGAGTGGEQYF	TRBV10-2*01	TRBV10-2	TRBJ2-7*01	TRBJ2-7	TRBD1*01	TRBD1	8	15	25	26	6	0	6
1459	0.000117	TGCAGTGCTAGAGAGGGGGTTTAGCGGGAATCGGGGGAGCAGTACTTC	CSAREGV*RESGEQYF	TRBV20-1*01, TRBV20-1*05, TRBV20-1*07	TRBV20-1	TRBJ2-7*01	TRBJ2-7	TRBD2*02	TRBD2	13	21	28	36	7	7	14
1457	0.000117	TGTGCCACCAAGGACAGGGCGACGGTCACCCCTCCACTTT	CATKDRA~RSPLHF	TRBV24-1*01	TRBV24-1	TRBJ1-6*02	TRBJ1-6	TRBD1*01	TRBD1	9	11	18	25	1	6	7
1455	0.000117	TGTGCCAGCAGTTATGGCCAGCTTAACACTGAAGCTTTCTTT	CASSYGQLNTEAFF	TRBV6-5*01	TRBV6-5	TRBJ1-1*01	TRBJ1-1	TRBD1*01, TRBD2*02, TRBD2*01	TRBD1, TRBD2	13	18	20	24	4	3	7
1455	0.000117	TGTGCCACTACGAGCAGTACTTC	CATT~QYF	TRBV24-1*01	TRBV24-1	TRBJ2-7*01	TRBJ2-7	TRBD2*02	TRBD2	7	-1	-1	8	-1	-1	0
1450	0.000117	TGTGCCAGCAGTGAAGGGACAGCCATCTATAATTCACCCCTCCACTTT	CASSEGTAIYNSPLHF	TRBV25-1*01	TRBV25-1	TRBJ1-6*02	TRBJ1-6	TRBD1*01	TRBD1	14	15	21	26	0	4	4
1448	0.000116	TGTGCCAGCAGCCTAAAGGGTCTGGGTCCCTCCACTTT	CASSLK~SGSLHF	TRBV7-9*03, TRBV7-9*01, TRBV7-9*04, TRBV7-9*02	TRBV7-9	TRBJ1-6*01	TRBJ1-6	TRBD1*01, TRBD2*02	TRBD1, TRBD2	11	16	19	27	4	7	11
1440	0.000116	TGTGCCAGCAGCGTTGACAGCTCCTATAATTCACCCCTCCACTTT	CASSVDSSYNSPLHF	TRBV7-9*01, TRBV7-9*02	TRBV7-9	TRBJ1-6*02	TRBJ1-6	TRBD1*01	TRBD1	11	15	19	20	3	0	3
1434	0.000115	TGTGCCAGCAGTCCCAGGACTGGATATAATTCACCCCTCCACTTT	CASSPRTGYNSPLHF	TRBV25-1*01	TRBV25-1	TRBJ1-6*02	TRBJ1-6	TRBD2*02, TRBD2*01	TRBD2	11	16	20	24	4	3	7
1433	0.000115	TGTGCCAGCAAACAGGGACGCAACTATGGCTACACCTTC	CASKQGRNYGYTF	TRBV2*01, TRBV2*02, TRBV2*03	TRBV2	TRBJ1-2*01	TRBJ1-2	TRBD1*01	TRBD1	9	11	16	21	1	4	5
1431	0.000115	TGTGCCAGCAGTGAATGGAGAAAGGATCCATATAATTCACCCCTCCACTTT	CASSEWRKDPYNSPLHF	TRBV25-1*01	TRBV25-1	TRBJ1-6*01	TRBJ1-6	TRBD2*02	TRBD2	15	16	19	30	0	10	10
1426	0.000115	TGTGCCACCAGTGACCAAAATGTGTATCACCCCTCCACTTT	CATSDQN~VSPLHF	TRBV24-1*01	TRBV24-1	TRBJ1-6*02	TRBJ1-6	TRBD1*01	TRBD1	13	22	24	26	8	1	9
1421	0.000114	TGTGCCAGCAGTGCGAGTTTACCGGGAAATTCACCCCTCCACTTT	CASSASLPGNSPLHF	TRBV25-1*01	TRBV25-1	TRBJ1-6*02	TRBJ1-6	TRBD2*02	TRBD2	12	22	26	27	9	0	9
1421	0.000114	TGTGCCAGCAGCTTAGGGGGAGTCAGCGACGAGCAGTACTTC	CASSLGGVSDEQYF	TRBV7-8*01	TRBV7-8	TRBJ2-7*01	TRBJ2-7	TRBD2*02	TRBD2	15	17	21	28	1	6	7
1420	0.000114	TGTGCCAGCAGCTTAGAAGAGACCCAGTACTTC	CASSLEETQYF	TRBV7-6*01	TRBV7-6	TRBJ2-5*01	TRBJ2-5	TRBD1*01, TRBD2*02, TRBD2*01	TRBD1, TRBD2	15	-1	-1	16	-1	-1	0
1416	0.000114	TGTGCCAGCAGGACAGGGGGCAGGACAACTAATGAAAAACTGTTTTTT	CASRTGGRTTNEKLFF	TRBV2*01, TRBV2*02, TRBV2*03	TRBV2	TRBJ1-4*01	TRBJ1-4	TRBD1*01	TRBD1	10	11	20	25	0	4	4
1404	0.000113	TGTGCCAGCAGCTTGGTCCCTAGCGGGGATGCAGATACGCAGTATTTT	CASSLVPSGDADTQYF	TRBV5-4*01	TRBV5-4	TRBJ2-3*01	TRBJ2-3	TRBD2*01	TRBD2	15	19	27	31	3	3	6
1404	0.000113	TGTGCCAGCAAGCAGGAGGTCGGTGGATATTCACCCCTCCACTTT	CASKQEVGGYSPLHF	TRBV2*01, TRBV2*02, TRBV2*03	TRBV2	TRBJ1-6*01	TRBJ1-6	TRBD2*02	TRBD2	9	14	18	28	4	9	13
1400	0.000113	TGTGCCAGCAGCTCCACGACTAGCTACGAGCAGTACTTC	CASSSTTSYEQYF	TRBV7-8*01, TRBV7-8*03	TRBV7-8	TRBJ2-7*01	TRBJ2-7	TRBD2*02, TRBD2*01	TRBD2	12	17	22	23	4	0	4
1399	0.000112	TGTGCCAGCAGTGGACAGATAGATTCACCCCTCCACTTT	CASSGQIDSPLHF	TRBV25-1*01	TRBV25-1	TRBJ1-6*02	TRBJ1-6	TRBD1*01	TRBD1	12	13	17	22	0	4	4
1386	0.000111	TGTGCCAGCAGCTTAGATAACTAAAAGAGACAGGTCCTACGAGCAGTACTTC	CASSLDN*K~DRSYEQYF	TRBV11-2*01	TRBV11-2	TRBJ2-7*01	TRBJ2-7	TRBD1*01	TRBD1	16	28	33	34	11	0	11
1386	0.000111	TGCAGTGCTAGCCCGGGACACAAGCCTACGAGCAGTACTTC	CSASPGH~AYEQYF	TRBV20-1*06, TRBV20-1*03, TRBV20-1*01, TRBV20-1*04, TRBV20-1*05, TRBV20-1*02, TRBV20-1*07	TRBV20-1	TRBJ2-7*01	TRBJ2-7	TRBD1*01	TRBD1	10	14	19	24	3	4	7
1386	0.000111	TGCAGTTCCAAGCGGGGGCCCTACGAGCAGTACTTC	CSSKRGPYEQYF	TRBV20-1*06, TRBV20-1*03, TRBV20-1*01, TRBV20-1*04, TRBV20-1*05, TRBV20-1*02, TRBV20-1*07	TRBV20-1	TRBJ2-7*01	TRBJ2-7	TRBD2*01	TRBD2	5	10	17	19	4	1	5
1383	0.000111	TGCAGTGCTAGATTGTTGTCCAGGGGGCGAGAGACCCAGTACTTC	CSARLLSRGRETQYF	TRBV20-1*01, TRBV20-1*04, TRBV20-1*05, TRBV20-1*07	TRBV20-1	TRBJ2-5*01	TRBJ2-5	TRBD1*01	TRBD1	11	20	27	29	8	1	9
1383	0.000111	TGTGCCAGCAGTGAAGGGGTAACTTCACCCCTCCACTTT	CASSEGVTSPLHF	TRBV25-1*01	TRBV25-1	TRBJ1-6*02	TRBJ1-6	TRBD1*01, TRBD2*01	TRBD1, TRBD2	14	15	18	23	0	4	4
1382	0.000111	TGTGCCACCAGCAGAGGTAATCCACCCCTCCACTTT	CATSRGNPPLHF	TRBV15*02	TRBV15	TRBJ1-6*02	TRBJ1-6	TRBD2*02	TRBD2	11	13	16	17	1	0	1
1374	0.00011	TGTGCCAACGACCGGGACTAGAGCAATGAGCAGTTCTTC	CANDRD*SNEQFF	TRBV2*01, TRBV2*02, TRBV2*03	TRBV2	TRBJ2-1*01	TRBJ2-1	TRBD2*02, TRBD2*01	TRBD2	6	13	20	23	6	2	8
1369	0.00011	TGTGCCAGCAGCCCGGGGACAGGGATCTACGAGCAGTACTTC	CASSPGTGIYEQYF	TRBV7-2*04, TRBV7-2*01	TRBV7-2	TRBJ2-7*01	TRBJ2-7	TRBD1*01	TRBD1	11	15	23	26	3	2	5
1369	0.00011	TGCAGCGTTGCTGGGACAGCTAATTCACCCCTCCACTTT	CSVAGTANSPLHF	TRBV29-1*01	TRBV29-1	TRBJ1-6*02	TRBJ1-6	TRBD1*01	TRBD1	9	12	18	20	2	1	3
1369	0.00011	TGCAGTGCAAGACTTGGGGACTATGGCTACACCTTC	CSARLGDYGYTF	TRBV20-1*01, TRBV20-1*04, TRBV20-1*05, TRBV20-1*07	TRBV20-1	TRBJ1-2*01	TRBJ1-2	TRBD1*01, TRBD2*01	TRBD1, TRBD2	11	15	18	19	3	0	3
1365	0.00011	TGCAGTGCTTGGAATGGGAACACTGAAGCTTTCTTT	CSAWNGNTEAFF	TRBV20-1*06, TRBV20-1*03, TRBV20-1*01, TRBV20-1*04, TRBV20-1*05, TRBV20-1*02, TRBV20-1*07	TRBV20-1	TRBJ1-1*01	TRBJ1-1	TRBD1*01, TRBD2*02, TRBD2*01	TRBD1, TRBD2	8	10	12	17	1	4	5
1365	0.00011	TGCGCCAGCAGCACAGTGTTCACCCCTCCACTTT	CASSTV~SPLHF	TRBV10-1*02, TRBV10-1*01	TRBV10-1	TRBJ1-6*02	TRBJ1-6	TRBD1*01	TRBD1	10	12	15	18	1	2	3
1364	0.00011	TGTGCCACCAGTGACACAGGGGGCACAGATACGCAGTATTTT	CATSDTGGTDTQYF	TRBV24-1*01	TRBV24-1	TRBJ2-3*01	TRBJ2-3	TRBD1*01	TRBD1	13	15	21	22	1	0	1
1362	0.000109	TGTGCCAGCAGTACGTGGGGGCAAGGTGGCTACACCTTC	CASSTWGQGGYTF	TRBV25-1*01	TRBV25-1	TRBJ1-2*01	TRBJ1-2	TRBD1*01	TRBD1	11	16	21	26	4	4	8
1358	0.000109	TGTGCCACCACCTTGGATGTTCACCCCTCCACTTT	CATTLD~SPLHF	TRBV24-1*01	TRBV24-1	TRBJ1-6*01	TRBJ1-6	TRBD1*01, TRBD2*02, TRBD2*01	TRBD1, TRBD2	9	14	16	19	4	2	6
1355	0.000109	TGTGCCACCAGTGGTCACCCGCGGTAGGACTGAAGCTTTCTTT	CATSGHP~GRTEAFF	TRBV24-1*01	TRBV24-1	TRBJ1-1*01	TRBJ1-1	TRBD2*02, TRBD2*01	TRBD2	12	17	21	28	4	6	10
1346	0.000108	TGTGCCAGTAGTCCGACGGATAGGGACACCGGGGAGCTGTTTTTT	CASSPTDRDTGELFF	TRBV19*01, TRBV19*03, TRBV19*02	TRBV19	TRBJ2-2*01	TRBJ2-2	TRBD1*01, TRBD2*02	TRBD1, TRBD2	11	21	24	25	9	0	9
1346	0.000108	TGTGCCATCACGGACCGGGACTAGAGTCTACGAGCAGTACTTC	CAITDRD~RVYEQYF	TRBV10-3*01, TRBV10-3*02	TRBV10-3	TRBJ2-7*01	TRBJ2-7	TRBD2*02, TRBD2*01	TRBD2	9	16	23	27	6	3	9
1346	0.000108	TGCAGCGTGACAGGACAGGGCTTGTCAGATGAGCAGTTCTTC	CSVTGQGLSDEQFF	TRBV29-1*01, TRBV29-1*03	TRBV29-1	TRBJ2-1*01	TRBJ2-1	TRBD1*01	TRBD1	7	12	19	28	4	8	12
1335	0.000107	TGTGCCACCAGTGCTTAGGCTAGCGGACACCGGGGAGCTGTTTTTT	CATSA*AS~DTGELFF	TRBV24-1*01	TRBV24-1	TRBJ2-2*01	TRBJ2-2	TRBD2*02, TRBD2*01	TRBD2	12	19	25	26	6	0	6
1334	0.000107	TGTGCTAGCAGCCACACTACAGGGAACTGAAGCTTTCTTT	CASSHTT~GTEAFF	TRBV7-7*01, TRBV7-7*02	TRBV7-7	TRBJ1-1*01	TRBJ1-1	TRBD1*01	TRBD1	11	18	23	25	6	1	7
1333	0.000107	TGTGCCAGTAGTACGGGACAGGGCGGTGTTCAGCCCCAGCATTTT	CASSTGQGGVQPQHF	TRBV19*01, TRBV19*03, TRBV19*02	TRBV19	TRBJ1-5*01	TRBJ1-5	TRBD1*01	TRBD1	12	14	22	29	1	6	7
1331	0.000107	TGTGCCAGCAGCTTAGCAGGGGGCGATAATTCACCCCTCCACTTT	CASSLAGGDNSPLHF	TRBV5-8*01	TRBV5-8	TRBJ1-6*01	TRBJ1-6	TRBD1*01	TRBD1	13	16	23	25	2	1	3
1329	0.000107	TGTGCCACCAGTGATTGACAGCTCCTACGAGCAGTACTTC	CATSD*Q~SYEQYF	TRBV24-1*01	TRBV24-1	TRBJ2-7*01	TRBJ2-7	TRBD1*01	TRBD1	15	16	20	21	0	0	0
1323	0.000106	TGTGCCAGCAGTGACCCCTACGAGCAGTACTTC	CASSDPYEQYF	TRBV6-6*04	TRBV6-6	TRBJ2-7*01	TRBJ2-7	TRBD1*01, TRBD2*02, TRBD2*01	TRBD1, TRBD2	13	-1	-1	16	-1	-1	2
1314	0.000106	TGCAGCGTTGCGCCGGGTCTAGAAGCTTTCTTT	CSVAPGLEAFF	TRBV29-1*01	TRBV29-1	TRBJ1-1*01	TRBJ1-1	TRBD2*02, TRBD2*01	TRBD2	9	13	16	21	3	4	7
1313	0.000106	TGTGCCACCAGCAGGCCAGGTAGGCAGCCCCAGCATTTT	CATSRPGRQPQHF	TRBV15*02	TRBV15	TRBJ1-5*01	TRBJ1-5	TRBD1*01	TRBD1	11	16	19	24	4	4	8
1312	0.000105	TGTGCCACCAGCAGGGGACAGGCAGTAGCCCAGCCCCAGCATTTT	CATSRGQAVAQPQHF	TRBV15*02	TRBV15	TRBJ1-5*01	TRBJ1-5	TRBD1*01	TRBD1	11	14	21	30	2	8	10
1308	0.000105	TGTGCCAGCAGTGTAAAGGGACCGTTCACCGGGGAGCTGTTTTTT	CASSVKGPFTGELFF	TRBV25-1*01	TRBV25-1	TRBJ2-2*01	TRBJ2-2	TRBD1*01, TRBD2*02, TRBD2*01	TRBD1, TRBD2	12	17	21	26	4	4	8
1308	0.000105	TGTGCCACCAGTGACAACAGCTATGGCTACACCTTC	CATSDNSYGYTF	TRBV24-1*01	TRBV24-1	TRBJ1-2*01	TRBJ1-2	TRBD1*01	TRBD1	13	16	19	20	2	0	2
1307	0.000105	TGTGCCACCAGTCCGTCGGCGCCACTGGCCACCCCTCCACTTT	CATSPSA~HWPPLHF	TRBV24-1*01	TRBV24-1	TRBJ1-6*02	TRBJ1-6	TRBD1*01, TRBD2*02, TRBD2*01	TRBD1, TRBD2	11	26	28	29	14	0	14
1303	0.000105	TGCAGTGCTAAGGGAATCGGGAGCGGGGGGGTCTCCTACAATGAGCAGTTCTTC	CSAKGIGSGGVSYNEQFF	TRBV20-1*06, TRBV20-1*03, TRBV20-1*01, TRBV20-1*04, TRBV20-1*05, TRBV20-1*02, TRBV20-1*07	TRBV20-1	TRBJ2-1*01	TRBJ2-1	TRBD2*01	TRBD2	9	21	30	32	11	1	12
1301	0.000105	TGCGCCAGCAGCCAAGCGGCGGGAGGGATGTACGAGCAGTACTTC	CASSQAAGGMYEQYF	TRBV4-1*02, TRBV4-1*01	TRBV4-1	TRBJ2-7*01	TRBJ2-7	TRBD2*02	TRBD2	15	18	26	30	2	3	5
1300	0.000104	TGTGCTAGCAGCTCTACCATACTCTCTACCCTCCACTTT	CASSSTILSTLHF	TRBV7-7*01, TRBV7-7*02	TRBV7-7	TRBJ1-6*02	TRBJ1-6	TRBD2*02, TRBD2*01	TRBD2	12	25	27	28	12	0	12
1290	0.000104	TGTGCCAGCAGCCAAGATTGGAGCAGGGGTACGTACGAGCAGTACTTC	CASSQDWSRGTYEQYF	TRBV4-2*01	TRBV4-2	TRBJ2-7*01	TRBJ2-7	TRBD1*01	TRBD1	16	23	28	33	6	4	10
1289	0.000104	TGTGCCAGCGTCCTAGCGGGTGAGCAGTACTTC	CASVLAGEQYF	TRBV6-1*01	TRBV6-1	TRBJ2-7*01	TRBJ2-7	TRBD2*02, TRBD2*01	TRBD2	8	12	19	21	3	1	4
1288	0.000104	TGTGCCAGCAGGGGGGTTCGGACAGGTCCATCTAATTCACCCCTCCACTTT	CASRGVRTGPSNSPLHF	TRBV25-1*01	TRBV25-1	TRBJ1-6*02	TRBJ1-6	TRBD1*01	TRBD1	10	19	25	32	8	6	14
1287	0.000103	TGCAGTGCTAGACCCGTACTAGGACCTAGCACAGATACGCAGTATTTT	CSARPVLGPSTDTQYF	TRBV20-1*01, TRBV20-1*04, TRBV20-1*05, TRBV20-1*07	TRBV20-1	TRBJ2-3*01	TRBJ2-3	TRBD2*02, TRBD2*01	TRBD2	11	17	21	27	5	5	10
1287	0.000103	TGTGCCATCAGTGAGATGGATTCACCCCTCCACTTT	CAISEMDSPLHF	TRBV10-3*01, TRBV10-3*02	TRBV10-3	TRBJ1-6*02	TRBJ1-6	TRBD2*02	TRBD2	14	-1	-1	19	-1	-1	4
1279	0.000103	TGTGCCACCATACCTTGGCTACACCTTC	CATIP~GYTF	TRBV24-1*01	TRBV24-1	TRBJ1-2*01	TRBJ1-2	TRBD1*01, TRBD2*02	TRBD1, TRBD2	9	12	14	15	2	0	2
1278	0.000103	TGCGCCAGCACTACGGACTAGTCCTACGAGCAGTACTTC	CASTTD*SYEQYF	TRBV10-1*02, TRBV10-1*01	TRBV10-1	TRBJ2-7*01	TRBJ2-7	TRBD2*02, TRBD2*01	TRBD2	9	14	20	21	4	0	4
1275	0.000102	TGTGCCAGCGGAAGAGACAGGGACACTGAAGCTTTCTTT	CASGRDRDTEAFF	TRBV7-3*05, TRBV7-3*01	TRBV7-3	TRBJ1-1*01	TRBJ1-1	TRBD1*01	TRBD1	8	15	21	22	6	0	6
1273	0.000102	TGCAGTGCTAGAGGCGGGGGGAGCTCCTACGAGCAGTACTTC	CSARGGGSSYEQYF	TRBV20-1*01, TRBV20-1*04, TRBV20-1*05, TRBV20-1*07	TRBV20-1	TRBJ2-7*01	TRBJ2-7	TRBD2*01	TRBD2	12	13	20	23	0	2	2
1272	0.000102	TGCAGTGCTAGTGGTCGTAGTGTTTACGCAGTATTTT	CSASGR~VFTQYF	TRBV20-1*01, TRBV20-1*04, TRBV20-1*05, TRBV20-1*07	TRBV20-1	TRBJ2-3*01	TRBJ2-3	TRBD2*02, TRBD2*01	TRBD2	11	17	20	24	5	3	8
1271	0.000102	TGTGCCAGCAGTGCTCCGGGACAGGGGGTGAATTCACCCCTCCACTTT	CASSAPGQGVNSPLHF	TRBV25-1*01	TRBV25-1	TRBJ1-6*02	TRBJ1-6	TRBD1*01	TRBD1	12	17	27	30	4	2	6
1269	0.000102	TGTGCCACCAACCAAGGGCTTAATAATGAAAAACTGTTTTTT	CATNQGLNNEKLFF	TRBV19*01, TRBV19*03, TRBV19*02	TRBV19	TRBJ1-4*01	TRBJ1-4	TRBD1*01, TRBD2*02	TRBD1, TRBD2	6	14	17	23	7	5	12
1269	0.000102	TGCAGTGCTAGAGTTAGGCAAAGCAATCAGCCCCAGCATTTT	CSARVRQSNQPQHF	TRBV20-1*01, TRBV20-1*04, TRBV20-1*05, TRBV20-1*07	TRBV20-1	TRBJ1-5*01	TRBJ1-5	TRBD1*01, TRBD2*02, TRBD2*01	TRBD1, TRBD2	12	15	17	21	2	3	5
1266	0.000102	TGTGCCAGCAGTGAGACGGGACAGGTTTTGGCTACACCTTC	CASSETG~GFGYTF	TRBV25-1*01	TRBV25-1	TRBJ1-2*01	TRBJ1-2	TRBD1*01	TRBD1	13	17	24	28	3	3	6
1259	0.000101	TGTGCCATCACCCCTGGGACTAGCGATTACAATGAGCAGTTCTTC	CAITPGTSDYNEQFF	TRBV10-3*01, TRBV10-3*02	TRBV10-3	TRBJ2-1*01	TRBJ2-1	TRBD2*02, TRBD2*01	TRBD2	9	15	24	27	5	2	7
1258	0.000101	TGTGCCAGCAGTGAGGGGGGGCATGGGAATTCACCCCTCCACTTT	CASSEGGHGNSPLHF	TRBV25-1*01	TRBV25-1	TRBJ1-6*02	TRBJ1-6	TRBD2*01	TRBD2	13	14	20	27	0	6	6
1254	0.000101	TGTGCCAGCAGCGTAGGTCCAGGTGGGGCTAGCGGGAGGTCAGATACGCAGTATTTT	CASSVGPGGASGRSDTQYF	TRBV9*02, TRBV9*01	TRBV9	TRBJ2-3*01	TRBJ2-3	TRBD2*02	TRBD2	15	28	38	40	12	1	13
1248	0.0001	TGTGCCACCAGTAGGAACACCATAATTCACCCCTCCACTTT	CATSRNT~NSPLHF	TRBV24-1*01	TRBV24-1	TRBJ1-6*02	TRBJ1-6	TRBD1*01, TRBD2*02, TRBD2*01	TRBD1, TRBD2	11	16	18	21	4	2	6
1247	0.0001	TGTGCCAGCAGTGTCACTAGCGACCCGGGTAATGAGCAGTTCTTC	CASSVTSDPGNEQFF	TRBV6-4*02, TRBV6-4*01	TRBV6-4	TRBJ2-1*01	TRBJ2-1	TRBD2*02, TRBD2*01	TRBD2	12	15	21	30	2	8	10
1247	0.0001	TGTGCCACCAGCAGAGTCGAGGGACCCCTCCACTTT	CATSRVEGPLHF	TRBV15*02	TRBV15	TRBJ1-6*02	TRBJ1-6	TRBD2*02	TRBD2	11	18	22	23	6	0	6
1244	0.0001	TGTGCCAGCAGCCGGGGACAGGGGAATTCACCCCTCCACTTT	CASSRGQGNSPLHF	TRBV25-1*01	TRBV25-1	TRBJ1-6*02	TRBJ1-6	TRBD1*01	TRBD1	10	14	23	24	3	0	3
1242	9.98e-05	TGTGCCAGCAGTGAATCCCCAGGGAGTAATTCACCCCTCCACTTT	CASSESPGSNSPLHF	TRBV25-1*01	TRBV25-1	TRBJ1-6*02	TRBJ1-6	TRBD1*01, TRBD2*02	TRBD1, TRBD2	15	19	23	26	3	2	5
1242	9.98e-05	TGCAGTGCTACCAATCACCCCTCCACTTT	CSATN~PLHF	TRBV20-1*06, TRBV20-1*03, TRBV20-1*01, TRBV20-1*04, TRBV20-1*05, TRBV20-1*02, TRBV20-1*07	TRBV20-1	TRBJ1-6*02	TRBJ1-6	TRBD1*01, TRBD2*02, TRBD2*01	TRBD1, TRBD2	9	-1	-1	14	-1	-1	4
1241	9.97e-05	TGTGCCAGCAGCTCCGGGACAGGGTATGAAAAACTGTTTTTT	CASSSGTGYEKLFF	TRBV7-8*01, TRBV7-8*03	TRBV7-8	TRBJ1-4*01	TRBJ1-4	TRBD1*01	TRBD1	12	15	23	25	2	1	3
1240	9.96e-05	TGTGCCAGCAGCTTAGGAGGAAATGAAAAACTGTTTTTT	CASSLGGNEKLFF	TRBV7-2*04, TRBV7-2*01	TRBV7-2	TRBJ1-4*01	TRBJ1-4	TRBD2*02	TRBD2	15	16	19	21	0	1	1
1240	9.96e-05	TGCAGCGGCATCGGAGGTAACTACGAGCAGTACTTC	CSGIGGNYEQYF	TRBV29-1*01, TRBV29-1*03	TRBV29-1	TRBJ2-7*01	TRBJ2-7	TRBD2*02	TRBD2	6	12	16	20	5	3	8
1239	9.96e-05	TGCAGCGTAAGGACAGGGGCTAAATCACCCCTCCACTTT	CSVRTGAKSPLHF	TRBV29-1*01, TRBV29-1*03	TRBV29-1	TRBJ1-6*02	TRBJ1-6	TRBD1*01	TRBD1	7	10	18	20	2	1	3
1237	9.94e-05	TGCAGTGCTAGAGATGGAGGGGAAGGAGAGACCCAGTACTTC	CSARDGGEGETQYF	TRBV20-1*01, TRBV20-1*05, TRBV20-1*07	TRBV20-1	TRBJ2-5*01	TRBJ2-5	TRBD2*02	TRBD2	13	15	20	26	1	5	6
1237	9.94e-05	TGTGCCAGCACCCAGGGGGAAATTTCACCCCTCCACTTT	CASTQGEISPLHF	TRBV25-1*01	TRBV25-1	TRBJ1-6*02	TRBJ1-6	TRBD1*01	TRBD1	9	12	18	23	2	4	6
1235	9.92e-05	TGTGCCAGCAGTGAATGGGACAGGGGAGACGGAAACACCATATATTTT	CASSEWDRGDGNTIYF	TRBV25-1*01	TRBV25-1	TRBJ1-3*01	TRBJ1-3	TRBD1*01	TRBD1	15	16	25	30	0	4	4
1230	9.88e-05	TGCGCCAGCAGTGAGACAGGTTAGCTAACTATGGCTACACCTTC	CASSETG~ANYGYTF	TRBV10-2*01	TRBV10-2	TRBJ1-2*01	TRBJ1-2	TRBD1*01	TRBD1	14	15	19	24	0	4	4
1229	9.88e-05	TGTGCCAGTACCCCTCAGGTGGGGGTAGGGTCAGATACGCAGTATTTT	CASTPQVGVGSDTQYF	TRBV19*01, TRBV19*03, TRBV19*02	TRBV19	TRBJ2-3*01	TRBJ2-3	TRBD1*01, TRBD2*02, TRBD2*01	TRBD1, TRBD2	9	20	24	31	10	6	16
1228	9.87e-05	TGTGCCACTTCCGATTCTTACTTTGGTTCACCCCTCCACTTT	CATSDSYFGSPLHF	TRBV24-1*01	TRBV24-1	TRBJ1-6*01	TRBJ1-6	TRBD1*01, TRBD2*02, TRBD2*01	TRBD1, TRBD2	7	9	11	26	1	14	15
1228	9.87e-05	TGTGCCAGCAGCCACTACCCAGGGGGCTGGGGCTACACCTTC	CASSHYPGGWGYTF	TRBV4-2*01	TRBV4-2	TRBJ1-2*01	TRBJ1-2	TRBD1*01	TRBD1	10	19	26	30	8	3	11
1224	9.84e-05	TGTGCCACCAGTGATTTGGTCCGCGGGGCCTACGAGCAGTACTTC	CATSDLVRGAYEQYF	TRBV24-1*01	TRBV24-1	TRBJ2-7*01	TRBJ2-7	TRBD2*01	TRBD2	17	22	27	28	4	0	4
1224	9.84e-05	TGTGCCAGCATGGTTCTTACCTACGAGCAGTACTTC	CASMVLTYEQYF	TRBV12-4*01, TRBV12-3*01	TRBV12-4, TRBV12-3	TRBJ2-7*01	TRBJ2-7	TRBD1*01, TRBD2*02, TRBD2*01	TRBD1, TRBD2	9	-1	-1	19	-1	-1	9
1223	9.83e-05	TGTGCCAGCAGCTTCCTGGACAGGGGGGCCGACGAGCAGTACTTC	CASSFLDRGADEQYF	TRBV11-2*01	TRBV11-2	TRBJ2-7*01	TRBJ2-7	TRBD1*01	TRBD1	13	17	26	31	3	4	7
1222	9.82e-05	TGTGCCTGTAAGGCGGTCGATGTTTCTCAGCCCCAGCATTTT	CACKAVDVSQPQHF	TRBV19*01, TRBV19*03, TRBV19*02	TRBV19	TRBJ1-5*01	TRBJ1-5	TRBD2*02, TRBD2*01	TRBD2	9	12	15	26	2	10	12
1222	9.82e-05	TGTGCCAGCAGCGGGGGACAGGGGGTAGAGACCCAGTACTTC	CASSGGQGVETQYF	TRBV9*02, TRBV9*01, TRBV9*03	TRBV9	TRBJ2-5*01	TRBJ2-5	TRBD1*01	TRBD1	12	14	24	26	1	1	2
1222	9.82e-05	TGTGCCATCAGGGCAGAGAATTCACCCCTCCACTTT	CAIRAENSPLHF	TRBV10-3*01, TRBV10-3*02	TRBV10-3	TRBJ1-6*02	TRBJ1-6	TRBD1*01, TRBD2*02	TRBD1, TRBD2	10	13	15	18	2	2	4
1221	9.81e-05	TGCAGCGCATTGACAGGGGCCGGTGAATCCCTCCACTTT	CSALTGAGESLHF	TRBV29-1*01, TRBV29-1*03	TRBV29-1	TRBJ1-6*02	TRBJ1-6	TRBD1*01	TRBD1	7	11	18	28	3	9	12
1220	9.8e-05	TGTGCCAGTAGTCCCGCAGGGCTTAACACTGAAGCTTTCTTT	CASSPAGLNTEAFF	TRBV19*01, TRBV19*03, TRBV19*02	TRBV19	TRBJ1-1*01	TRBJ1-1	TRBD1*01, TRBD2*02, TRBD2*01	TRBD1, TRBD2	11	16	20	24	4	3	7
1214	9.76e-05	TGCAGCGTGCGACAGGTGAACTATGGCTACACCTTC	CSVRQVNYGYTF	TRBV29-1*01, TRBV29-1*03	TRBV29-1	TRBJ1-2*01	TRBJ1-2	TRBD1*01	TRBD1	7	10	15	18	2	2	4
1213	9.75e-05	TGTGCCACCAGGCCCGGACAGGGTTCGTTCACCCCTCCACTTT	CATRPGQ~VRSPLHF	TRBV24-1*01	TRBV24-1	TRBJ1-6*01	TRBJ1-6	TRBD1*01	TRBD1	10	15	22	27	4	4	8
1208	9.71e-05	TGTGCCAGCAGTGCGTCGGAGACAGATACGCAGTATTTT	CASSASETDTQYF	TRBV6-4*02, TRBV6-4*01	TRBV6-4	TRBJ2-3*01	TRBJ2-3	TRBD2*02	TRBD2	12	17	20	21	4	0	4
1203	9.67e-05	TGCAGTGACCCGCGCAGGGACCTTACGGCTACACCTTC	CSDPRR~PYGYTF	TRBV20-1*06, TRBV20-1*03, TRBV20-1*01, TRBV20-1*04, TRBV20-1*05, TRBV20-1*02, TRBV20-1*07	TRBV20-1	TRBJ1-2*01	TRBJ1-2	TRBD1*01, TRBD2*02, TRBD2*01	TRBD1, TRBD2	6	16	20	26	9	5	14
1201	9.65e-05	TGTGCCAGCGGAGGGCGGCAGAATTCACCCCTCCACTTT	CASGGRQNSPLHF	TRBV25-1*01	TRBV25-1	TRBJ1-6*02	TRBJ1-6	TRBD2*02	TRBD2	8	9	14	21	0	6	6
1199	9.63e-05	TGTGCCAGCAGTGGGCCCCGCGGCCGGATCATAATTCACCCCTCCACTTT	CASSGPRG~DHNSPLHF	TRBV2*01, TRBV2*02, TRBV2*03	TRBV2	TRBJ1-6*02	TRBJ1-6	TRBD2*01	TRBD2	12	15	20	30	2	9	11
1197	9.62e-05	TGCAGTGCTACAGGGGGCGCAGGGGATGAATTGGAAAAACTGTTTTTT	CSATGGAGDELEKLFF	TRBV20-1*01, TRBV20-1*04, TRBV20-1*05, TRBV20-1*07	TRBV20-1	TRBJ1-4*01	TRBJ1-4	TRBD1*01	TRBD1	9	10	17	33	0	15	15
1197	9.62e-05	TGTGCCAGCAGTGATTGGCAGGACTATGGCTACACCTTC	CASSDWQDYGYTF	TRBV25-1*01	TRBV25-1	TRBJ1-2*01	TRBJ1-2	TRBD1*01	TRBD1	13	18	21	22	4	0	4
1195	9.6e-05	TGCAGTGCTCTCAGCCAGGGGAGGCATAATTCACCCCTCCACTTT	CSALSQGRHNSPLHF	TRBV20-1*06, TRBV20-1*03, TRBV20-1*01, TRBV20-1*04, TRBV20-1*05, TRBV20-1*02, TRBV20-1*07	TRBV20-1	TRBJ1-6*02	TRBJ1-6	TRBD1*01, TRBD2*02	TRBD1, TRBD2	8	15	20	25	6	4	10
1194	9.59e-05	TGTGCCAGCAGCGTAGTTCCGTTGAAGATGGCTACACCTTC	CASSVVP~EDGYTF	TRBV9*02, TRBV9*01	TRBV9	TRBJ1-2*01	TRBJ1-2	TRBD1*01, TRBD2*02, TRBD2*01	TRBD1, TRBD2	15	17	19	27	1	7	8
1193	9.59e-05	TGTGCCAGCAGCTTGGAAATCGGGAGGGGAATCAACGAGCAGTACTTC	CASSLEIGRGINEQYF	TRBV5-4*01	TRBV5-4	TRBJ2-7*01	TRBJ2-7	TRBD2*02	TRBD2	15	20	27	34	4	6	10
1192	9.58e-05	TGTGCCACCAGCAGACAAGACTCTGGGGCCAACGTCCTGACTTTC	CATSRQDSGANVLTF	TRBV15*02	TRBV15	TRBJ2-6*01	TRBJ2-6	TRBD1*01	TRBD1	11	13	16	20	1	3	4
1191	9.57e-05	TGTGCCAGCAGTGAATTAGGACAGGGCCTATGGCTACACCTTC	CASSELG~RAYGYTF	TRBV25-1*01	TRBV25-1	TRBJ1-2*01	TRBJ1-2	TRBD1*01	TRBD1	15	18	25	27	2	1	3
1190	9.56e-05	TGTGCCAGCAGTTAGGCCCCCGGGAGGACCTACGAGCAGTACTTC	CASS*APGRTYEQYF	TRBV7-6*01, TRBV7-6*02	TRBV7-6	TRBJ2-7*01	TRBJ2-7	TRBD2*02	TRBD2	10	20	26	28	9	1	10
1190	9.56e-05	TGTGCCACCAGCAGAGATCCGCAGAGACCCAGTACTTC	CATSRD~AETQYF	TRBV15*02	TRBV15	TRBJ2-5*01	TRBJ2-5	TRBD2*02, TRBD2*01	TRBD2	11	18	21	22	6	0	6
1187	9.54e-05	TGCAGTGCTAGCTATACAGGGATGGATAGCGGGGAGCTGTTTTTT	CSASYTGMDSGELFF	TRBV20-1*06, TRBV20-1*03, TRBV20-1*01, TRBV20-1*04, TRBV20-1*05, TRBV20-1*02, TRBV20-1*07	TRBV20-1	TRBJ2-2*01	TRBJ2-2	TRBD1*01	TRBD1	10	15	20	29	4	8	12
1187	9.54e-05	TGTGCCAGCAAACCACACGGGACAAGCGAAAAACTGTTTTTT	CASKPHGTSEKLFF	TRBV7-2*04, TRBV7-2*01	TRBV7-2	TRBJ1-4*01	TRBJ1-4	TRBD1*01	TRBD1	9	18	23	27	8	3	11
1186	9.53e-05	TGCAGCGTTGATGTAACAGACTATGGCTACACCTTC	CSVDVTDYGYTF	TRBV29-1*01	TRBV29-1	TRBJ1-2*01	TRBJ1-2	TRBD1*01	TRBD1	10	15	18	19	4	0	4
1185	9.52e-05	TGTGCCAGCAGCTTGGACTTCTACGAGCAGTACTTC	CASSLDFYEQYF	TRBV5-4*01	TRBV5-4	TRBJ2-7*01	TRBJ2-7	TRBD2*02, TRBD2*01	TRBD2	11	14	18	20	2	1	3
1185	9.52e-05	TGCAGCGCCGTGACAGGGAGCGGCTACACCTTC	CSAVTGSGYTF	TRBV29-1*03	TRBV29-1	TRBJ1-2*01	TRBJ1-2	TRBD1*01	TRBD1	7	11	17	21	3	3	6
1184	9.51e-05	TGTGCCACCACACAGGGCTTGGGAAATTCACCCCTCCACTTT	CATTQGLGNSPLHF	TRBV24-1*01	TRBV24-1	TRBJ1-6*02	TRBJ1-6	TRBD1*01	TRBD1	9	11	16	24	1	7	8
1184	9.51e-05	TGTGCCACCAGTGAGTCGACAGACAATTCACCCCTCCACTTT	CATSESTDNSPLHF	TRBV24-1*01	TRBV24-1	TRBJ1-6*01	TRBJ1-6	TRBD1*01	TRBD1	13	17	21	24	3	2	5
1181	9.49e-05	TGTGCCAGCAGTGAAATGTGTTCCCGGCTACACCTTC	CASSEM~VPGYTF	TRBV25-1*01	TRBV25-1	TRBJ1-2*01	TRBJ1-2	TRBD1*01, TRBD2*02, TRBD2*01	TRBD1, TRBD2	14	21	24	25	6	0	6
1180	9.48e-05	TGTGCTAGCAGCTTGGTCTAGCGGGAGCTCGCGCGAGCAGTACTTC	CASSLV*R~SSREQYF	TRBV7-7*01	TRBV7-7	TRBJ2-7*01	TRBJ2-7	TRBD2*02	TRBD2	13	17	26	33	3	6	9
1179	9.47e-05	TGTGCCAGCAGCCAAGATCGAGACGGGGGAGAGACCCAGTACTTC	CASSQDRDGGETQYF	TRBV4-2*01	TRBV4-2	TRBJ2-5*01	TRBJ2-5	TRBD2*01	TRBD2	16	23	28	29	6	0	6
1172	9.42e-05	TGTGCCGAGAGACCCCAAAGCTCCTACGAGCAGTACTTC	CAERPQSSYEQYF	TRBV2*01, TRBV2*02, TRBV2*03	TRBV2	TRBJ2-7*01	TRBJ2-7	TRBD1*01, TRBD2*01	TRBD1, TRBD2	5	12	15	20	6	4	10
1168	9.39e-05	TGTGCCAGCAGTGACTCGGACAGCCGTGATTTTCCCGAACTGTTTTTT	CASSDSDSRDFPELFF	TRBV25-1*01	TRBV25-1	TRBJ1-4*01	TRBJ1-4	TRBD1*01	TRBD1	13	17	22	37	3	14	17
1168	9.39e-05	TGTGCCAGCAGTTACACGGCCGAAGCAGATACGCAGTATTTT	CASSYTAEADTQYF	TRBV6-6*04	TRBV6-6	TRBJ2-3*01	TRBJ2-3	TRBD1*01, TRBD2*02, TRBD2*01	TRBD1, TRBD2	14	17	19	25	2	5	7
1168	9.39e-05	TGTGCCAGCAGCGCCCGCTTGAAGCTTTCTTT	CASSA~LEAFF	TRBV9*02, TRBV9*01, TRBV9*03	TRBV9	TRBJ1-1*01	TRBJ1-1	TRBD2*02, TRBD2*01	TRBD2	12	13	18	19	0	0	0
1166	9.37e-05	TGCAGTGCCCAGGCTGGGGGCGAGGGTTCACCCCTCCACTTT	CSAQAGGEGSPLHF	TRBV20-1*06, TRBV20-1*03, TRBV20-1*01, TRBV20-1*04, TRBV20-1*05, TRBV20-1*02, TRBV20-1*07	TRBV20-1	TRBJ1-6*01	TRBJ1-6	TRBD1*01	TRBD1	7	15	20	26	7	5	12
1165	9.36e-05	TGCAGTGCTAGCCGAGGCCCCTACTAGGGCTACACCTTC	CSASRGPY*GYTF	TRBV20-1*06, TRBV20-1*03, TRBV20-1*01, TRBV20-1*04, TRBV20-1*05, TRBV20-1*02, TRBV20-1*07	TRBV20-1	TRBJ1-2*01	TRBJ1-2	TRBD1*01	TRBD1	10	16	20	22	5	1	6
1164	9.35e-05	TGTGCCAGCAGTGATCCGGGACGGGACTTCTATGGCTACACCTTC	CASSDPGRDFYGYTF	TRBV25-1*01	TRBV25-1	TRBJ1-2*01	TRBJ1-2	TRBD2*02, TRBD2*01	TRBD2	13	22	27	29	8	1	9
1163	9.35e-05	TGTGCCACCAGCAGAGAACAGCACAATGAGCAGTTCTTC	CATSREQHNEQFF	TRBV15*02	TRBV15	TRBJ2-1*01	TRBJ2-1	TRBD1*01	TRBD1	11	17	20	22	5	1	6
1157	9.3e-05	TGTGCCAGCAGTCCACGGGAGGGGTTTACCTCCTACGAGCAGTACTTC	CASSPREGFTSYEQYF	TRBV2*01, TRBV2*02, TRBV2*03	TRBV2	TRBJ2-7*01	TRBJ2-7	TRBD2*02	TRBD2	11	15	22	29	3	6	9
1157	9.3e-05	TGTGCCACCAGCAGCAGAGGACAGGGGACGATACCCCTCCACTTT	CATSSRGQGTIPLHF	TRBV15*02	TRBV15	TRBJ1-6*02	TRBJ1-6	TRBD1*01	TRBD1	11	18	26	32	6	5	11
1156	9.29e-05	TGTGCCACCAGTGAGCCCGACAGGACAAGGCTACACCTTC	CATSEPD~GQGYTF	TRBV24-1*01	TRBV24-1	TRBJ1-2*01	TRBJ1-2	TRBD1*01	TRBD1	13	18	23	28	4	4	8
1154	9.27e-05	TGCAGCGTTGGATGGGACAGGGACAATTCACCCCTCCACTTT	CSVGWDRDNSPLHF	TRBV29-1*01	TRBV29-1	TRBJ1-6*02	TRBJ1-6	TRBD1*01	TRBD1	9	13	21	24	3	2	5
1153	9.27e-05	TGTGCCAGTAGTATGAGGCAGGGTTTTACGCTTTCTTT	CASSMR~GFYAFF	TRBV19*01, TRBV19*02	TRBV19	TRBJ1-1*01	TRBJ1-1	TRBD1*01	TRBD1	13	18	22	29	4	6	10
1149	9.23e-05	TGCAGCGTTGACAGGGAGGACTATGGCTACACCTTC	CSVDREDYGYTF	TRBV29-1*01	TRBV29-1	TRBJ1-2*01	TRBJ1-2	TRBD2*02	TRBD2	10	13	18	19	2	0	2
1149	9.23e-05	TGCAGCGTAGATCTGAGCACAGATACGCAGTATTTT	CSVDLSTDTQYF	TRBV29-1*01	TRBV29-1	TRBJ2-3*01	TRBJ2-3	TRBD1*01	TRBD1	7	12	14	15	4	0	4
1148	9.23e-05	TGTGCCACCAGTGACCTCAATAGGAGTGGCTACACCTTC	CATSDLNRSGYTF	TRBV24-1*01	TRBV24-1	TRBJ1-2*01	TRBJ1-2	TRBD2*02	TRBD2	13	22	25	26	8	0	8
1148	9.23e-05	TGCAGCGTGGGGACTGCCGAGGGTTCACCCCTCCACTTT	CSVGTAEGSPLHF	TRBV29-1*01	TRBV29-1	TRBJ1-6*01	TRBJ1-6	TRBD2*02, TRBD2*01	TRBD2	7	9	14	23	1	8	9
1147	9.22e-05	TGTGCCAGCAGTGAATATAACAGAAACAGCTATGGCTACACCTTC	CASSEYNRNSYGYTF	TRBV25-1*01	TRBV25-1	TRBJ1-2*01	TRBJ1-2	TRBD1*01	TRBD1	16	25	28	29	8	0	8
1147	9.22e-05	TGTGCCAGCAGCTTATCAGGGAACAATGAGCAGTTCTTC	CASSLSGNNEQFF	TRBV7-9*01, TRBV7-9*02	TRBV7-9	TRBJ2-1*01	TRBJ2-1	TRBD1*01	TRBD1	14	16	20	22	1	1	2
1146	9.21e-05	TGTGCCACCAGCAGAGAGGATCTACGAAACTCACCCCTCCACTTT	CATSREDLRNSPLHF	TRBV15*02	TRBV15	TRBJ1-6*02	TRBJ1-6	TRBD2*02	TRBD2	11	15	18	30	3	11	14
1146	9.21e-05	TGTGCCAGTAGTATCGGGGGCGCTGAAGCTTTCTTT	CASSIGGAEAFF	TRBV19*01, TRBV19*02	TRBV19	TRBJ1-1*01	TRBJ1-1	TRBD1*01, TRBD2*01	TRBD1, TRBD2	13	15	20	22	1	1	2
1141	9.17e-05	TGCAGTGCTAGAGAGACAGGGGGCTTTTACGAGCAGTACTTC	CSARETGGFYEQYF	TRBV20-1*01, TRBV20-1*05, TRBV20-1*07	TRBV20-1	TRBJ2-7*01	TRBJ2-7	TRBD1*01	TRBD1	13	14	23	27	0	3	3
1140	9.16e-05	TGTGCCACCAGTGATACAGGGACGGACTATGGCTACACCTTC	CATSDTGTDYGYTF	TRBV24-1*01	TRBV24-1	TRBJ1-2*01	TRBJ1-2	TRBD1*01	TRBD1	14	15	20	25	0	4	4
1140	9.16e-05	TGCAGTGCTAGGGGACTAGCGGGCAATGAGCAGTTCTTC	CSARGLAGNEQFF	TRBV20-1*01, TRBV20-1*04, TRBV20-1*05, TRBV20-1*07	TRBV20-1	TRBJ2-1*01	TRBJ2-1	TRBD2*02, TRBD2*01	TRBD2	10	11	22	23	0	0	0
1138	9.14e-05	TGTGCCAGCAGTGCCGGGACAGGGAACTATGGCTACACCTTC	CASSAGTGNYGYTF	TRBV25-1*01	TRBV25-1	TRBJ1-2*01	TRBJ1-2	TRBD1*01	TRBD1	12	15	23	24	2	0	2
1138	9.14e-05	TGTGCCAGCAGCAGAGAGGGACGGAGTGATCCCCTCCACTTT	CASSREGRSDPLHF	TRBV7-8*01, TRBV7-8*03	TRBV7-8	TRBJ1-6*02	TRBJ1-6	TRBD1*01, TRBD2*02, TRBD2*01	TRBD1, TRBD2	11	17	21	30	5	8	13
1138	9.14e-05	TGTGCCAGTAGATATAACACGGACTATGGCTACACCTTC	CASRYNTDYGYTF	TRBV19*01, TRBV19*03, TRBV19*02	TRBV19	TRBJ1-2*01	TRBJ1-2	TRBD1*01, TRBD2*02, TRBD2*01	TRBD1, TRBD2	10	16	18	22	5	3	8
1138	9.14e-05	TGCAGCGTTACGGACAAAGCGGGCTACACCTTC	CSVTDKAGYTF	TRBV29-1*01, TRBV29-1*03	TRBV29-1	TRBJ1-2*01	TRBJ1-2	TRBD1*01	TRBD1	8	11	15	21	2	5	7
1137	9.14e-05	TGTGCCAGTAGTATAGGGGCGGGCTACGAGCAGTACTTC	CASSIGAGYEQYF	TRBV19*01, TRBV19*02	TRBV19	TRBJ2-7*01	TRBJ2-7	TRBD2*02, TRBD2*01	TRBD2	11	14	18	23	2	4	6
1136	9.13e-05	TGTGCCAGCAGTGATTACGACAGCTCTGGAAACACCATATATTTT	CASSDYDSSGNTIYF	TRBV25-1*01	TRBV25-1	TRBJ1-3*01	TRBJ1-3	TRBD1*01	TRBD1	13	18	22	23	4	0	4
1135	9.12e-05	TGTGCCAGCAGCCCCGGCGGGGACGGGGCCGAGCAGTACTTC	CASSPGGDGAEQYF	TRBV7-2*04, TRBV7-2*01	TRBV7-2	TRBJ2-7*01	TRBJ2-7	TRBD2*01	TRBD2	11	16	21	29	4	7	11
1134	9.11e-05	TGCAGTGCTCCTAGAGCAGGCATAGCTGACAAGGAGCAGGTCTTC	CSAPRAGIADKEQVF	TRBV20-1*06, TRBV20-1*03, TRBV20-1*01, TRBV20-1*04, TRBV20-1*05, TRBV20-1*02, TRBV20-1*07	TRBV20-1	TRBJ2-1*01	TRBJ2-1	TRBD1*01, TRBD2*02, TRBD2*01	TRBD1, TRBD2	8	27	30	33	18	2	20
1133	9.1e-05	TGTGCCAGCAGCTTGCGAGCGCAGCCCCTACGAGCAGTACTTC	CASSLRA~SPYEQYF	TRBV7-9*03, TRBV7-9*01, TRBV7-9*04, TRBV7-9*02	TRBV7-9	TRBJ2-7*01	TRBJ2-7	TRBD2*02, TRBD2*01	TRBD2	13	17	20	26	3	5	8
1129	9.07e-05	TGTGCCAGCAGCTTAGGATCCGGATTCTATAATTCACCCCTCCACTTT	CASSLGSGFYNSPLHF	TRBV7-9*01, TRBV7-9*02	TRBV7-9	TRBJ1-6*02	TRBJ1-6	TRBD1*01, TRBD2*02, TRBD2*01	TRBD1, TRBD2	15	21	23	26	5	2	7
1129	9.07e-05	TGTGCCAGCAGTGAATATGGACAGAATAATTCACCCCTCCACTTT	CASSEYGQNNSPLHF	TRBV25-1*01	TRBV25-1	TRBJ1-6*01	TRBJ1-6	TRBD1*01	TRBD1	16	18	23	25	1	1	2
1127	9.06e-05	TGTGCCACCAGCAGAGCCCCCGGGACAGGCCGAGAGACCCAGTACTTC	CATSRAPGTGRETQYF	TRBV15*02	TRBV15	TRBJ2-5*01	TRBJ2-5	TRBD1*01	TRBD1	11	21	28	32	9	3	12
1126	9.05e-05	TGTGCCAGCAGCGCCTGGAGGGGTAACTATGGCTACACCTTC	CASSAWRGNYGYTF	TRBV7-9*03, TRBV7-9*01, TRBV7-9*04, TRBV7-9*02	TRBV7-9	TRBJ1-2*01	TRBJ1-2	TRBD2*02	TRBD2	11	16	21	23	4	1	5
1125	9.04e-05	TGTGCTAGTGTTCGAGTGAGTTGGGCAAAAGGCGGGAAGGCGGGGAGCTGTTTTTT	CASVRVSWA~RREGGELFF	TRBV12-5*01	TRBV12-5	TRBJ2-2*01	TRBJ2-2	TRBD2*02	TRBD2	9	31	36	40	21	3	24
1125	9.04e-05	TGTGCCATCAGTGAGTCAAGGTCACCCCTCCACTTT	CAISESRSPLHF	TRBV10-3*01, TRBV10-3*02	TRBV10-3	TRBJ1-6*01	TRBJ1-6	TRBD1*01, TRBD2*02	TRBD1, TRBD2	16	18	20	21	1	0	1
1124	9.03e-05	TGTGCCAGCAGCTCGACGGCTTTGAGCAATGAGCAGTTCTTC	CASSSTALSNEQFF	TRBV7-8*01, TRBV7-8*03	TRBV7-8	TRBJ2-1*01	TRBJ2-1	TRBD1*01, TRBD2*02, TRBD2*01	TRBD1, TRBD2	12	14	16	26	1	9	10
1124	9.03e-05	TGTGCCATCAGCTCCGGGACACCTTCTCGGCAGTACTTC	CAISSGTPSRQYF	TRBV10-3*01, TRBV10-3*02	TRBV10-3	TRBJ2-7*01	TRBJ2-7	TRBD1*01	TRBD1	10	15	20	29	4	8	12
1121	9.01e-05	TGTGCCACCAGCAGAGTCCGGGAGGGGGCAGATACGCAGTATTTT	CATSRVREGADTQYF	TRBV15*02	TRBV15	TRBJ2-3*01	TRBJ2-3	TRBD2*02	TRBD2	11	18	25	28	6	2	8
1120	9e-05	TGTGCCAGTAGTGTCTAGCGGGGGGAACCCTAGCACAGATACGCAGTATTTT	CASSV*RGE~PSTDTQYF	TRBV19*01, TRBV19*02	TRBV19	TRBJ2-3*01	TRBJ2-3	TRBD2*01	TRBD2	11	14	24	31	2	6	8
1118	8.98e-05	TGTGCCAGCAGCCCCAAGCATGATTCACCCCTCCACTTT	CASSPKHDSPLHF	TRBV7-8*01, TRBV7-8*03	TRBV7-8	TRBJ1-6*02	TRBJ1-6	TRBD2*02, TRBD2*01	TRBD2	12	16	18	22	3	3	6
1118	8.98e-05	TGCAGCGTTCTGCTGGCGAACACTGAAGCTTTCTTT	CSVLLANTEAFF	TRBV29-1*01, TRBV29-1*03	TRBV29-1	TRBJ1-1*01	TRBJ1-1	TRBD1*01, TRBD2*02, TRBD2*01	TRBD1, TRBD2	8	14	16	17	5	0	5
1118	8.98e-05	TGTGCCATCGGGAGGGGGCAAGGCTACACCTTC	CAIGRGQGYTF	TRBV25-1*01	TRBV25-1	TRBJ1-2*01	TRBJ1-2	TRBD2*02	TRBD2	6	8	15	21	1	5	6
1117	8.98e-05	TGTGCCAGCAGTGATGTAGCGGGAGGGAACAATGAGCAGTTCTTC	CASSDVAGGNNEQFF	TRBV25-1*01	TRBV25-1	TRBJ2-1*01	TRBJ2-1	TRBD2*02	TRBD2	13	16	26	28	2	1	3
1116	8.97e-05	TGTGCCACCAGCGAAAACAGGGGGATGGCTTCACCCCTCCACTTT	CATSENRGMASPLHF	TRBV15*02	TRBV15	TRBJ1-6*02	TRBJ1-6	TRBD1*01	TRBD1	11	16	23	29	4	5	9
1115	8.96e-05	TGTGCCAGCAGCCCCCGCTTAGGGGCCCTCTCCTACGAGCAGTACTTC	CASSPRLGALSYEQYF	TRBV7-2*04, TRBV7-2*01	TRBV7-2	TRBJ2-7*01	TRBJ2-7	TRBD2*01	TRBD2	11	12	18	29	0	10	10
1115	8.96e-05	TGTGCCAGCAGCTTAGAGTTTCAGCCCCAGCATTTT	CASSLEFQPQHF	TRBV7-8*01	TRBV7-8	TRBJ1-5*01	TRBJ1-5	TRBD2*02, TRBD2*01	TRBD2	15	16	18	20	0	1	1
1114	8.95e-05	TGTGCCAGCAGCTTAGCGCGACAGGGCGTTTTTTGAGAGACCCAGTACTTC	CASSLARQGVF*ETQYF	TRBV7-6*01	TRBV7-6	TRBJ2-5*01	TRBJ2-5	TRBD1*01	TRBD1	16	19	25	35	2	9	11
1113	8.94e-05	TGCAGTGCTAGTCCGGGACTAGCGGGAGGGTGGAGCGGAAATGAGCAGTTCTTC	CSASPGLAGGWSGNEQFF	TRBV20-1*01, TRBV20-1*04, TRBV20-1*05, TRBV20-1*07	TRBV20-1	TRBJ2-1*01	TRBJ2-1	TRBD2*02	TRBD2	11	14	29	39	2	9	11
1113	8.94e-05	TGTGCCACCAGTGCCGGGAATTCACCCCTCCACTTT	CATSAGNSPLHF	TRBV24-1*01	TRBV24-1	TRBJ1-6*01	TRBJ1-6	TRBD2*02, TRBD2*01	TRBD2	12	14	17	18	1	0	1
1112	8.94e-05	TGTGCCAGCAGTGAATTGTGGGGCGATGGCTACACCTTC	CASSELWGDGYTF	TRBV25-1*01	TRBV25-1	TRBJ1-2*01	TRBJ1-2	TRBD1*01	TRBD1	15	19	23	25	3	1	4
1112	8.94e-05	TGTGCCAGCAGCTACGACAGCAACACTGAAGCTTTCTTT	CASSYDSNTEAFF	TRBV7-8*01, TRBV7-8*03	TRBV7-8	TRBJ1-1*01	TRBJ1-1	TRBD1*01	TRBD1	12	15	19	21	2	1	3
1111	8.93e-05	TGTGCCAGCAGCTTAGATGATAGGATGAACACTGAAGCTTTCTTT	CASSLDDRMNTEAFF	TRBV11-3*01	TRBV11-3	TRBJ1-1*01	TRBJ1-1	TRBD1*01, TRBD2*02, TRBD2*01	TRBD1, TRBD2	16	22	24	25	5	0	5
1110	8.92e-05	TGTGCCACCAGTGATTCAGGCAGGGTAATTCACCCCTCCACTTT	CATSDSG~GNSPLHF	TRBV24-1*01	TRBV24-1	TRBJ1-6*01	TRBJ1-6	TRBD1*01	TRBD1	15	20	24	25	4	0	4
1110	8.92e-05	TGTGCCAGTTTGGCGTTCCTTTCCTACAATGAGCAGTTCTTC	CASLAFLSYNEQFF	TRBV25-1*01	TRBV25-1	TRBJ2-1*01	TRBJ2-1	TRBD1*01, TRBD2*02, TRBD2*01	TRBD1, TRBD2	7	11	13	21	3	7	10
1110	8.92e-05	TGTGCCACCTCTTAGGGGGATGGACTATGGCTACACCTTC	CATS*GD~DYGYTF	TRBV24-1*01	TRBV24-1	TRBJ1-2*01	TRBJ1-2	TRBD1*01	TRBD1	8	13	18	23	4	4	8
1110	8.92e-05	TGTGCCAGCAGCAAGGGACTAGGAAACACCATATATTTT	CASSKGLGNTIYF	TRBV25-1*01	TRBV25-1	TRBJ1-3*01	TRBJ1-3	TRBD2*02, TRBD2*01	TRBD2	10	14	20	21	3	0	3
1109	8.91e-05	TGTGCTAGGGACAGGGGAGCCCTATGGCTACACCTTC	CARDRG~PYGYTF	TRBV25-1*01	TRBV25-1	TRBJ1-2*01	TRBJ1-2	TRBD1*01	TRBD1	4	7	16	21	2	4	6
1108	8.9e-05	TGTGCCAGCAGCCTAGCGGGGGTGCGAGAGACCCAGTACTTC	CASSLAGVRETQYF	TRBV7-9*01, TRBV7-9*02	TRBV7-9	TRBJ2-5*01	TRBJ2-5	TRBD1*01, TRBD2*01	TRBD1, TRBD2	16	17	21	33	0	11	11
1108	8.9e-05	TGCAGCGTTGTGACAGGGACTAACTATGGCTACACCTTC	CSVVTGTNYGYTF	TRBV29-1*01	TRBV29-1	TRBJ1-2*01	TRBJ1-2	TRBD1*01	TRBD1	9	11	17	19	1	1	2
1104	8.87e-05	TGTGCCACCAGTAGGGGTTGGCAGGTAATCTGGGGCCAACGTCCTGACTTTC	CATSRGWQV~SGANVLTF	TRBV24-1*01	TRBV24-1	TRBJ2-6*01	TRBJ2-6	TRBD1*01	TRBD1	11	12	16	28	0	11	11
1104	8.87e-05	TGTGCCAGCAGTAAACTGGGAGGGGGTAAGCTATGGCTACACCTTC	CASSKLGG~VSYGYTF	TRBV25-1*01	TRBV25-1	TRBJ1-2*01	TRBJ1-2	TRBD2*02	TRBD2	11	17	23	30	5	6	11
1104	8.87e-05	TGTGCCACCAGCGCTAGACAGGGGGAGGGGGAAAAACTGTTTTTT	CATSARQGEGEKLFF	TRBV15*02	TRBV15	TRBJ1-4*01	TRBJ1-4	TRBD1*01	TRBD1	11	16	24	30	4	5	9
1103	8.86e-05	TGTGCCACCAGCAGAGAGCAGGGCGCTATGAATTCACCCCTCCACTTT	CATSREQGAMNSPLHF	TRBV15*02	TRBV15	TRBJ1-6*02	TRBJ1-6	TRBD1*01, TRBD2*02, TRBD2*01	TRBD1, TRBD2	11	18	22	30	6	7	13
1101	8.85e-05	TGTGCCAGCGTTGAGGGTGTCCTACAATGAGCAGTTCTTC	CASVEGV~YNEQFF	TRBV25-1*01	TRBV25-1	TRBJ2-1*01	TRBJ2-1	TRBD2*02	TRBD2	8	12	16	19	3	2	5
1100	8.84e-05	TGTGCCAGCAGCCCCGACAGGGGGCCGAATGGCTACACCTTC	CASSPDRGPNGYTF	TRBV28*01	TRBV28	TRBJ1-2*01	TRBJ1-2	TRBD1*01	TRBD1	10	15	24	28	4	3	7
1098	8.82e-05	TGTGCCAGTGGACAGGGTCCGGGCTATGGCTACACCTTC	CASGQGPGYGYTF	TRBV25-1*01	TRBV25-1	TRBJ1-2*01	TRBJ1-2	TRBD1*01	TRBD1	7	9	16	23	1	6	7
1097	8.82e-05	TGTGCCAGCAGTGGGACAGGGATTTATGGCTACACCTTC	CASSGTGIYGYTF	TRBV25-1*01	TRBV25-1	TRBJ1-2*01	TRBJ1-2	TRBD1*01	TRBD1	12	13	20	24	0	3	3
1096	8.81e-05	TGTGCCAGCAGCCGGGACCACAATCAGCCCCAGCATTTT	CASSRDHNQPQHF	TRBV7-2*04, TRBV7-2*01	TRBV7-2	TRBJ1-5*01	TRBJ1-5	TRBD1*01, TRBD2*02, TRBD2*01	TRBD1, TRBD2	11	13	17	20	1	2	3
1093	8.78e-05	TGTGCCACCAGCAGAGATGAACGGGGCTATTCACCCCTCCACTTT	CATSRDERGYSPLHF	TRBV15*02	TRBV15	TRBJ1-6*02	TRBJ1-6	TRBD1*01, TRBD2*01	TRBD1, TRBD2	11	22	26	28	10	1	11
1093	8.78e-05	TGCAGCGTGAGGGACACCCTATGGCTACACCTTC	CSVRDT~YGYTF	TRBV29-1*01, TRBV29-1*03	TRBV29-1	TRBJ1-2*01	TRBJ1-2	TRBD1*01	TRBD1	7	10	15	18	2	2	4
1092	8.78e-05	TGTGCCAGCAGTGGCACGCTAAACTATAATTCACCCCTCCACTTT	CASSGTLNYNSPLHF	TRBV25-1*01	TRBV25-1	TRBJ1-6*02	TRBJ1-6	TRBD2*02, TRBD2*01	TRBD2	12	16	20	23	3	2	5
1092	8.78e-05	TGTGCCAGCAGTGGCAGGGGGGTGGATTCACCCCTCCACTTT	CASSGRGVDSPLHF	TRBV25-1*01	TRBV25-1	TRBJ1-6*01	TRBJ1-6	TRBD1*01	TRBD1	12	14	20	25	1	4	5
1090	8.76e-05	TGTGCCAGCAGGATTAGCGGGAGGGCTGGAAGGGAGACCCAGTACTTC	CASRISGRAGRETQYF	TRBV2*01, TRBV2*02, TRBV2*03	TRBV2	TRBJ2-5*01	TRBJ2-5	TRBD2*02	TRBD2	10	14	24	33	3	8	11
1089	8.75e-05	TGTGCCAGCAGTGAACAGGAGGGCACAGATACGCAGTATTTT	CASSEQEGTDTQYF	TRBV6-4*02, TRBV6-4*01	TRBV6-4	TRBJ2-3*01	TRBJ2-3	TRBD1*01, TRBD2*02	TRBD1, TRBD2	13	14	18	22	0	3	3
1089	8.75e-05	TGCAGCGTTCCTTCCGGCGAGAACTACGAGCAGTACTTC	CSVPSGENYEQYF	TRBV20-1*06, TRBV20-1*03, TRBV20-1*01, TRBV20-1*04, TRBV20-1*05, TRBV20-1*02, TRBV20-1*07	TRBV20-1	TRBJ2-7*01	TRBJ2-7	TRBD1*01, TRBD2*02, TRBD2*01	TRBD1, TRBD2	4	15	17	23	10	5	15
1089	8.75e-05	TGTGCCAGCATCCTATACCAGGGGTGTTTTT	CASIL~TRGVF	TRBV6-1*01	TRBV6-1	TRBJ2-2*01	TRBJ2-2	TRBD1*01	TRBD1	6	18	23	26	11	2	13
1088	8.74e-05	TGTGCCAGCAGTTCGATACGGACAGACAACTATGGCTACACCTTC	CASSSIRTDNYGYTF	TRBV2*01, TRBV2*02, TRBV2*03	TRBV2	TRBJ1-2*01	TRBJ1-2	TRBD1*01	TRBD1	11	19	24	27	7	2	9
1087	8.73e-05	TGTGCCAGCAGCCCCTACAGGGGGACCGGGGAGCTGTTTTTT	CASSPYRGTGELFF	TRBV7-6*01, TRBV7-6*02	TRBV7-6	TRBJ2-2*01	TRBJ2-2	TRBD1*01	TRBD1	11	16	23	24	4	0	4
1085	8.72e-05	TGTGCCAGCTGGGGGTCGGTCGGAACCTCCCTCCTATAATTCACCCCTCCACTTT	CASWGSVGT~PSYNSPLHF	TRBV25-1*01	TRBV25-1	TRBJ1-6*02	TRBJ1-6	TRBD1*01, TRBD2*02, TRBD2*01	TRBD1, TRBD2	8	10	14	30	1	15	16
1085	8.72e-05	TGTGCCAGCAGTGACGCCGGGACTAATGAAAAACTGTTTTTT	CASSDAGTNEKLFF	TRBV25-1*01	TRBV25-1	TRBJ1-4*01	TRBJ1-4	TRBD2*02, TRBD2*01	TRBD2	13	17	20	21	3	0	3
1083	8.7e-05	TGTGCCAGCAGTGTGAAGGTGGGACAATCCTACGAGCAGTACTTC	CASSVKVGQSYEQYF	TRBV25-1*01	TRBV25-1	TRBJ2-7*01	TRBJ2-7	TRBD1*01	TRBD1	12	20	25	27	7	1	8
1083	8.7e-05	TGCAGCGTTGCGGAGACCCTGGGGCTCCTACGAGCAGTACTTC	CSVAETL~GSYEQYF	TRBV29-1*01	TRBV29-1	TRBJ2-7*01	TRBJ2-7	TRBD1*01	TRBD1	9	16	20	24	6	3	9
1083	8.7e-05	TGTGCCAGCAGCTTAGATTCACCCCTCCACTTT	CASSLDSPLHF	TRBV7-9*01, TRBV7-9*02	TRBV7-9	TRBJ1-6*02	TRBJ1-6	TRBD2*02, TRBD2*01	TRBD2	15	-1	-1	16	-1	-1	0
1081	8.69e-05	TGTGCCTCAGGACAGGGGGACAATTCACCCCTCCACTTT	CASGQGDNSPLHF	TRBV10-3*01, TRBV10-3*02	TRBV10-3	TRBJ1-6*01	TRBJ1-6	TRBD1*01	TRBD1	5	9	18	21	3	2	5
1080	8.68e-05	TGTGCCAGCAGCGGCTGGACAGGGGACAACTATGGCTACACCTTC	CASSGWTGDNYGYTF	TRBV7-2*04, TRBV7-2*01	TRBV7-2	TRBJ1-2*01	TRBJ1-2	TRBD1*01	TRBD1	11	16	24	27	4	2	6
1078	8.66e-05	TGTGCCAGCAGTGAACCTGTTACAACGCTCTCTGGAAACACCATATATTTT	CASSEPVTTLSGNTIYF	TRBV25-1*01	TRBV25-1	TRBJ1-3*01	TRBJ1-3	TRBD1*01	TRBD1	14	15	19	29	0	9	9
1078	8.66e-05	TGTGCCACCAGCGATACGTCCCGAGGGGACACCGGGGAGCTGTTTTTT	CATSDTSRGDTGELFF	TRBV24-1*01	TRBV24-1	TRBJ2-2*01	TRBJ2-2	TRBD1*01, TRBD2*02, TRBD2*01	TRBD1, TRBD2	14	23	27	28	8	0	8
1077	8.65e-05	TGTGCCATCAAGGGGACAGGGGGTAATTCACCCCTCCACTTT	CAIKGTGGNSPLHF	TRBV10-3*01, TRBV10-3*02	TRBV10-3	TRBJ1-6*01	TRBJ1-6	TRBD1*01	TRBD1	9	12	22	23	2	0	2
1077	8.65e-05	TGTGCCAGCAACAGGCGCGACGGATTCACCCCTCCACTTT	CASNRRD~DSPLHF	TRBV2*01, TRBV2*02, TRBV2*03	TRBV2	TRBJ1-6*02	TRBJ1-6	TRBD1*01	TRBD1	9	10	14	23	0	8	8
1077	8.65e-05	TGTGCCAGCAGCTTAGTTCGGAATTCACCCCTCCACTTT	CASSLVRNSPLHF	TRBV7-2*04, TRBV7-2*01	TRBV7-2	TRBJ1-6*02	TRBJ1-6	TRBD2*02, TRBD2*01	TRBD2	15	18	20	21	2	0	2
1076	8.65e-05	TGTGCCAGCAGTGTTGGGGGGGACAGATCTAACTATGGCTACACCTTC	CASSVGGDRSNYGYTF	TRBV25-1*01	TRBV25-1	TRBJ1-2*01	TRBJ1-2	TRBD1*01, TRBD2*01	TRBD1, TRBD2	12	19	25	28	6	2	8
1074	8.63e-05	TGTGCCAGCTGGGGAGGGGGTCAGCCCCAGCATTTT	CASWGGGQPQHF	TRBV19*01, TRBV19*03, TRBV19*02	TRBV19	TRBJ1-5*01	TRBJ1-5	TRBD2*02	TRBD2	7	11	17	20	3	2	5
1073	8.62e-05	TGCAGTGTTCCGGGACAGGGTGCCTACGAGCAGTACTTC	CSVPGQGAYEQYF	TRBV20-1*06, TRBV20-1*03, TRBV20-1*01, TRBV20-1*04, TRBV20-1*05, TRBV20-1*02, TRBV20-1*07	TRBV20-1	TRBJ2-7*01	TRBJ2-7	TRBD1*01	TRBD1	6	11	19	22	4	2	6
1072	8.61e-05	TGTGCCAGTAGCAGCGGACTAGCGGGAGGGCTGGGCTACGAGCAGTACTTC	CASSSGLAGGLGYEQYF	TRBV19*01, TRBV19*03, TRBV19*02	TRBV19	TRBJ2-7*01	TRBJ2-7	TRBD2*02	TRBD2	11	15	29	35	3	5	8
1072	8.61e-05	TGCAGCGTCGCGCAGGACACCATATATTTT	CSVAQDTIYF	TRBV29-1*01	TRBV29-1	TRBJ1-3*01	TRBJ1-3	TRBD1*01	TRBD1	7	12	15	16	4	0	4
1070	8.6e-05	TGTGCCACCAGTGATATCGGACGGAACTATGGCTACACCTTC	CATSDIGRNYGYTF	TRBV24-1*01	TRBV24-1	TRBJ1-2*01	TRBJ1-2	TRBD1*01, TRBD2*02, TRBD2*01	TRBD1, TRBD2	14	18	21	24	3	2	5
1069	8.59e-05	TGTGCCAGCAGTGACAGGGGGCTCGGCTACACCTTC	CASSDRGLGYTF	TRBV25-1*01	TRBV25-1	TRBJ1-2*01	TRBJ1-2	TRBD1*01	TRBD1	13	14	21	24	0	2	2
1069	8.59e-05	TGTGCCACCTATCAATCGCGGGGCTACACCTTC	CATYQSRGYTF	TRBV25-1*01	TRBV25-1	TRBJ1-2*01	TRBJ1-2	TRBD2*02, TRBD2*01	TRBD2	6	17	20	21	10	0	10
1067	8.57e-05	TGTGCCAGCAGATCAATGGATCGAATCAGCCCCAGCATTTT	CASRSMD~NQPQHF	TRBV25-1*01	TRBV25-1	TRBJ1-5*01	TRBJ1-5	TRBD1*01, TRBD2*02, TRBD2*01	TRBD1, TRBD2	10	17	19	23	6	3	9
1066	8.57e-05	TGCGCCAGCAGTAGAGCCACCGGGGAGCTGTTTTTT	CASSRATGELFF	TRBV10-1*02, TRBV10-1*01	TRBV10-1	TRBJ2-2*01	TRBJ2-2	TRBD2*02, TRBD2*01	TRBD2	11	14	16	17	2	0	2
1064	8.55e-05	TGTGCCAGCAGCTTAGTTGGGGGTTCCAATCAGCCCCAGCATTTT	CASSLVGGSNQPQHF	TRBV7-8*01	TRBV7-8	TRBJ1-5*01	TRBJ1-5	TRBD1*01, TRBD2*01	TRBD1, TRBD2	15	18	22	26	2	3	5
1064	8.55e-05	TGTGCCACCAGTGATTGGACCCTTAACTATGGCTACACCTTC	CATSDWTLNYGYTF	TRBV24-1*01	TRBV24-1	TRBJ1-2*01	TRBJ1-2	TRBD1*01, TRBD2*02, TRBD2*01	TRBD1, TRBD2	15	16	19	23	0	3	3
1064	8.55e-05	TGTGCCACCAGCAGAGATGGGGTTCGGCCGCACCTCCACTTT	CATSRDGVRPHLHF	TRBV15*02	TRBV15	TRBJ1-6*01	TRBJ1-6	TRBD1*01, TRBD2*02, TRBD2*01	TRBD1, TRBD2	11	18	21	32	6	10	16
1064	8.55e-05	TGTGCCAGCAGCCGCCTCACCGACAATCAGCCCCAGCATTTT	CASSRLTDNQPQHF	TRBV25-1*01	TRBV25-1	TRBJ1-5*01	TRBJ1-5	TRBD2*02, TRBD2*01	TRBD2	10	14	17	23	3	5	8
1063	8.54e-05	TGTGCCACCATGCGGACAGACTATGGCTACACCTTC	CATMRTDYGYTF	TRBV10-3*01, TRBV10-3*02	TRBV10-3	TRBJ1-2*01	TRBJ1-2	TRBD1*01	TRBD1	6	13	18	19	6	0	6
1062	8.53e-05	TGTGCCAGCAGCTACCCGAGGGAGCGGGAGGTTTACAATGAGCAGTTCTTC	CASSYPREREVYNEQFF	TRBV7-9*03, TRBV7-9*01, TRBV7-9*04, TRBV7-9*02	TRBV7-9	TRBJ2-1*01	TRBJ2-1	TRBD2*02	TRBD2	12	22	30	33	9	2	11
1060	8.52e-05	TGTGCCAGCAGCGCAACGGACACTGGCTACACCTTC	CASSATDTGYTF	TRBV7-8*01, TRBV7-8*03	TRBV7-8	TRBJ1-2*01	TRBJ1-2	TRBD1*01	TRBD1	11	17	21	23	5	1	6
1059	8.51e-05	TGTGCCAGCAGTGAATTAGACAGGTGGAATTCACCCCTCCACTTT	CASSELDRWNSPLHF	TRBV25-1*01	TRBV25-1	TRBJ1-6*01	TRBJ1-6	TRBD1*01	TRBD1	15	18	23	27	2	3	5
1058	8.5e-05	TGTGCCATCAGGGAAGAAGAGACCCAGTACTTC	CAIREEETQYF	TRBV10-3*01, TRBV10-3*02	TRBV10-3	TRBJ2-5*01	TRBJ2-5	TRBD1*01, TRBD2*02, TRBD2*01	TRBD1, TRBD2	10	11	13	16	0	2	2
1057	8.49e-05	TGTGCCAGCAGTACCGGGACAAATAATTCACCCCTCCACTTT	CASSTGTNNSPLHF	TRBV25-1*01	TRBV25-1	TRBJ1-6*02	TRBJ1-6	TRBD1*01	TRBD1	11	15	20	22	3	1	4
1055	8.48e-05	TGTGCCAGCAGACGACCGGGACAGGGAACGGAAACACCATATATTTT	CASRRPGQ~NGNTIYF	TRBV25-1*01	TRBV25-1	TRBJ1-3*01	TRBJ1-3	TRBD1*01	TRBD1	10	17	25	29	6	3	9
1050	8.44e-05	TGTGCCAGCAGTGGAGGACCAAACTCTGGAAACACCATATATTTT	CASSGGPNSGNTIYF	TRBV25-1*01	TRBV25-1	TRBJ1-3*01	TRBJ1-3	TRBD1*01, TRBD2*02, TRBD2*01	TRBD1, TRBD2	12	15	18	23	2	4	6
1050	8.44e-05	TGTGCCAGCTCACCCGCCCGACAGATGAGCAGTACTTC	CASSPA~TDEQYF	TRBV18*01	TRBV18	TRBJ2-7*01	TRBJ2-7	TRBD1*01	TRBD1	13	19	23	26	5	2	7
1049	8.43e-05	TGTGCCAGCAGCTACAGGGGGATAGCAATCAGCCCCAGCATTTT	CASSYRG~SNQPQHF	TRBV7-6*01, TRBV7-6*02	TRBV7-6	TRBJ1-5*01	TRBJ1-5	TRBD1*01	TRBD1	12	13	20	22	0	1	1
1049	8.43e-05	TGTGCCAGCCTAGGAGGGGAGCTGTTTTTT	CASLGGELFF	TRBV25-1*01	TRBV25-1	TRBJ2-2*01	TRBJ2-2	TRBD2*02, TRBD2*01	TRBD2	8	9	12	15	0	2	2
1049	8.43e-05	TGTGCCAGCAGGGATGGCTACACCTTC	CASRDGYTF	TRBV2*01, TRBV2*03	TRBV2	TRBJ1-2*01	TRBJ1-2			10	-1	-1	13	-1	-1	2
1046	8.41e-05	TGTGCCAGCAGCCTGCACAGGGGTGGGTCACCCCTCCACTTT	CASSLHRGGSPLHF	TRBV7-6*01, TRBV7-6*02	TRBV7-6	TRBJ1-6*01	TRBJ1-6	TRBD1*01	TRBD1	11	16	22	27	4	4	8
1045	8.4e-05	TGCAGTGCTAGGAGACAGGCGTTCCTCCTACGAGCAGTACTTC	CSARRQA~SSYEQYF	TRBV20-1*06, TRBV20-1*03, TRBV20-1*01, TRBV20-1*04, TRBV20-1*05, TRBV20-1*02, TRBV20-1*07	TRBV20-1	TRBJ2-7*01	TRBJ2-7	TRBD1*01	TRBD1	10	13	18	24	2	5	7
1045	8.4e-05	TGCAGCGTCATCCCGGCGGGATAAGGGCTATGGCTACACCTTC	CSVIPAG~KGYGYTF	TRBV29-1*01, TRBV29-1*03	TRBV29-1	TRBJ1-2*01	TRBJ1-2	TRBD2*02	TRBD2	7	15	20	27	7	6	13
1045	8.4e-05	TGTGCCACCAGTGGACCATCTGGCTACACCTTC	CATSGPSGYTF	TRBV24-1*01	TRBV24-1	TRBJ1-2*01	TRBJ1-2	TRBD1*01, TRBD2*02, TRBD2*01	TRBD1, TRBD2	12	13	15	20	0	4	4
1042	8.37e-05	TGTGCCACCAGATAATAAAGTGAGGCTACACCTTC	CATR**~*GYTF	TRBV24-1*01	TRBV24-1	TRBJ1-2*01	TRBJ1-2	TRBD2*02, TRBD2*01	TRBD2	10	18	20	23	7	2	9
1041	8.37e-05	TGTGCCACCAGCAGATCGGACAGGTACGCTGGGGCCAACGTCCTGACTTTC	CATSRSDRYAGANVLTF	TRBV15*02	TRBV15	TRBJ2-6*01	TRBJ2-6	TRBD1*01	TRBD1	11	17	23	28	5	4	9
1040	8.36e-05	TGCAGCGTTGAAGATCAAGTGGGTGGCTACACCTTC	CSVEDQVGGYTF	TRBV29-1*01	TRBV29-1	TRBJ1-2*01	TRBJ1-2	TRBD1*01, TRBD2*02, TRBD2*01	TRBD1, TRBD2	13	20	22	23	6	0	6
1039	8.35e-05	TGCAGCCAGGGGGACGCGACCGTATAATTCACCCCTCCACTTT	CSQGDAT~YNSPLHF	TRBV29-1*01, TRBV29-1*03	TRBV29-1	TRBJ1-6*02	TRBJ1-6	TRBD1*01	TRBD1	5	6	12	22	0	9	9
1038	8.34e-05	TGTGCCAGCAGTCAATCAGGGATCCCTCAGAAAAACTGTTTTTT	CASSQSG~PSEKLFF	TRBV12-4*01, TRBV12-3*01	TRBV12-4, TRBV12-3	TRBJ1-4*01	TRBJ1-4	TRBD1*01, TRBD2*02	TRBD1, TRBD2	11	16	20	29	4	8	12
1037	8.33e-05	TGTGCCAGCAGCCCGAGGGGGTCCTATAATTCACCCCTCCACTTT	CASSPRGSYNSPLHF	TRBV25-1*01	TRBV25-1	TRBJ1-6*01	TRBJ1-6	TRBD1*01	TRBD1	10	15	20	21	4	0	4
1037	8.33e-05	TGTGCCATCAGTGAATTGGGGGGGGCCAACGTCCTGACTTTC	CAISELGGANVLTF	TRBV10-3*01, TRBV10-3*02	TRBV10-3	TRBJ2-6*01	TRBJ2-6	TRBD1*01, TRBD2*01	TRBD1, TRBD2	13	17	20	21	3	0	3
1033	8.3e-05	TGTGCCAGCAGTGAGTCCTAGATAACAGGGAATGAAAAACTGTTTTTT	CASSES*ITGNEKLFF	TRBV25-1*01	TRBV25-1	TRBJ1-4*01	TRBJ1-4	TRBD1*01	TRBD1	13	24	29	30	10	0	10
1033	8.3e-05	TGTGCCACCAGTGATCTCTACAATGAGCAGTTCTTC	CATSDLYNEQFF	TRBV24-1*01	TRBV24-1	TRBJ2-1*01	TRBJ2-1			14	-1	-1	17	-1	-1	2
1032	8.29e-05	TGTGCCAGCAGTGAATTGGGGGGTGCGTATGGCTACACCTTC	CASSELGGAYGYTF	TRBV25-1*01	TRBV25-1	TRBJ1-2*01	TRBJ1-2	TRBD2*01	TRBD2	15	17	22	27	1	4	5
1032	8.29e-05	TGCAGCGTAAACTGGGTCTATGGCTACACCTTC	CSVNWVYGYTF	TRBV29-1*01, TRBV29-1*03	TRBV29-1	TRBJ1-2*01	TRBJ1-2	TRBD1*01, TRBD2*02, TRBD2*01	TRBD1, TRBD2	7	13	15	17	5	1	6
1031	8.28e-05	TGCGCCAGCAGCTTGACTAGCGGGAGTTTAGGTGAGCAGTTCTTC	CASSLTSGSLGEQFF	TRBV5-1*01	TRBV5-1	TRBJ2-1*01	TRBJ2-1	TRBD2*02	TRBD2	14	15	25	32	0	6	6
1031	8.28e-05	TGTGCCAGCAGTCGACAGGGCGAACGTTCACCCCTCCACTTT	CASSRQGERSPLHF	TRBV7-9*03, TRBV7-9*01, TRBV7-9*04, TRBV7-9*02	TRBV7-9	TRBJ1-6*02	TRBJ1-6	TRBD1*01	TRBD1	14	15	19	26	0	6	6
1031	8.28e-05	TGCAGCGTTGGCCCAGGAGCTAACTATGGCTACACCTTC	CSVGPGANYGYTF	TRBV29-1*01	TRBV29-1	TRBJ1-2*01	TRBJ1-2	TRBD1*01, TRBD2*02	TRBD1, TRBD2	9	13	16	19	3	2	5
1030	8.28e-05	TGCAGCGTTAGGACAGGGGGCTTTGATTCACCCCTCCACTTT	CSVRTGGFDSPLHF	TRBV29-1*01, TRBV29-1*03	TRBV29-1	TRBJ1-6*01	TRBJ1-6	TRBD1*01	TRBD1	8	10	20	25	1	4	5
1029	8.27e-05	TGTGCCACCAGCAGAGATGTATGGGACAGGAATTCACCCCTCCACTTT	CATSRDVWDRNSPLHF	TRBV15*02	TRBV15	TRBJ1-6*01	TRBJ1-6	TRBD1*01	TRBD1	16	22	29	30	5	0	5
1028	8.26e-05	TGTGCCAGCAGCGCCATACAGGGGGCGATCAGCCCCAGCATTTT	CASSAIQ~GDQPQHF	TRBV9*02, TRBV9*01, TRBV9*03	TRBV9	TRBJ1-5*01	TRBJ1-5	TRBD1*01	TRBD1	12	17	25	27	4	1	5
1028	8.26e-05	TGTGCCACCACCGGGACAGCAAATTCACCCCTCCACTTT	CATTGTANSPLHF	TRBV10-3*01, TRBV10-3*02	TRBV10-3	TRBJ1-6*02	TRBJ1-6	TRBD1*01	TRBD1	6	12	18	21	5	2	7
1026	8.24e-05	TGTGCCAGCAGTGAACAGGGAGGTAATGAAAAACTGTTTTTT	CASSEQGGNEKLFF	TRBV25-1*01	TRBV25-1	TRBJ1-4*01	TRBJ1-4	TRBD2*02	TRBD2	14	17	22	23	2	0	2
1025	8.24e-05	TGCAGTGCTAGAATGCCGGGGCGCGTAAACTCCTACGAGCAGTACTTC	CSARMPGRVNSYEQYF	TRBV20-1*01, TRBV20-1*04, TRBV20-1*05, TRBV20-1*07	TRBV20-1	TRBJ2-7*01	TRBJ2-7	TRBD1*01, TRBD2*01	TRBD1, TRBD2	11	17	21	29	5	7	12
1024	8.23e-05	TGTGCCAGCAGTTCGCGGACAGGGTCGGTGGATACGCAGTATTTT	CASSSRTGSVDTQYF	TRBV25-1*01	TRBV25-1	TRBJ2-3*01	TRBJ2-3	TRBD1*01	TRBD1	11	16	23	30	4	6	10
1024	8.23e-05	TGTGCCAGTAGTCCTTGGACAGGAAAAGATGGCTACACCTTC	CASSPWTGKDGYTF	TRBV19*01, TRBV19*03, TRBV19*02	TRBV19	TRBJ1-2*01	TRBJ1-2	TRBD1*01	TRBD1	11	16	22	28	4	5	9
1024	8.23e-05	TGCAGCGTTGAATTGTCAGGCACTCAGCATTTT	CSVELSGTQHF	TRBV29-1*01	TRBV29-1	TRBJ1-5*01	TRBJ1-5	TRBD1*01	TRBD1	11	16	19	24	4	4	8
1022	8.21e-05	TGTGCCAGCAGGTGGGCAGGGGTTTAATCAATGGCTACACCTTC	CASRWAG~LINGYTF	TRBV25-1*01	TRBV25-1	TRBJ1-2*01	TRBJ1-2	TRBD1*01	TRBD1	10	16	21	30	5	8	13
1022	8.21e-05	TGTGCCAGCAGTTCTCCGGGACAGTTCTATGGCTACACCTTC	CASSSPGQFYGYTF	TRBV25-1*01	TRBV25-1	TRBJ1-2*01	TRBJ1-2	TRBD1*01	TRBD1	11	17	23	26	5	2	7
1022	8.21e-05	TGTGCCAGCAGTGAGCGGGCAGGCCGCTACGAGCAGTACTTC	CASSERAGRYEQYF	TRBV25-1*01	TRBV25-1	TRBJ2-7*01	TRBJ2-7	TRBD2*02, TRBD2*01	TRBD2	13	14	18	26	0	7	7
1021	8.2e-05	TGTGCCACCAGCAGAGAAGGGCTGTATAATTCACCCCTCCACTTT	CATSREGLYNSPLHF	TRBV15*02	TRBV15	TRBJ1-6*01	TRBJ1-6	TRBD1*01, TRBD2*02	TRBD1, TRBD2	11	17	20	24	5	3	8
1021	8.2e-05	TGCGCCAGCAGTCCGGACAGGAATTCACCCCTCCACTTT	CASSPDRNSPLHF	TRBV10-1*02, TRBV10-1*01	TRBV10-1	TRBJ1-6*02	TRBJ1-6	TRBD1*01	TRBD1	11	14	20	21	2	0	2
1020	8.2e-05	TGTGCCAGTAGTGGCACAGGGGTTCCTAATTCACCCCTCCACTTT	CASSGTGVPNSPLHF	TRBV19*01, TRBV19*03, TRBV19*02	TRBV19	TRBJ1-6*02	TRBJ1-6	TRBD1*01	TRBD1	11	15	21	26	3	4	7
1019	8.19e-05	TGTGCCAGCAGCGGACAGGGCCTTGGAAATCAGCCCCAGCATTTT	CASSGQGLGNQPQHF	TRBV2*01, TRBV2*03	TRBV2	TRBJ1-5*01	TRBJ1-5	TRBD1*01	TRBD1	10	12	19	27	1	7	8
1019	8.19e-05	TGCAGCGTTGAATCCAGGAACTATGGCTACACCTTC	CSVESRNYGYTF	TRBV29-1*01	TRBV29-1	TRBJ1-2*01	TRBJ1-2	TRBD1*01	TRBD1	11	14	17	18	2	0	2
1018	8.18e-05	TGTGCCATCAGTGATAGGACAGCTAATTCACCCCTCCACTTT	CAISDRTANSPLHF	TRBV10-3*01, TRBV10-3*02	TRBV10-3	TRBJ1-6*02	TRBJ1-6	TRBD1*01	TRBD1	13	16	21	23	2	1	3
1018	8.18e-05	TGCGCCAGCAGCTTCTTTCTATGGCTACACCTTC	CASSFF~YGYTF	TRBV10-1*02, TRBV10-1*01	TRBV10-1	TRBJ1-2*01	TRBJ1-2			10	-1	-1	18	-1	-1	7
1018	8.18e-05	TGTGCCCTGGAGGATCTACGAGCAGTACTTC	CALED~YEQYF	TRBV2*01, TRBV2*02, TRBV2*03	TRBV2	TRBJ2-7*01	TRBJ2-7	TRBD2*02	TRBD2	5	8	12	15	2	2	4
1017	8.17e-05	TGTGCCAGCAGTGATTCAGTGTATAATGAAAAACTGTTTTTT	CASSDSVYNEKLFF	TRBV25-1*01	TRBV25-1	TRBJ1-4*01	TRBJ1-4	TRBD1*01, TRBD2*02, TRBD2*01	TRBD1, TRBD2	13	16	18	23	2	4	6
1016	8.16e-05	TGTGCCAGCAGTGAATGGGGGACTAGCGCCAGCACAGATACGCAGTATTTT	CASSEWGTSASTDTQYF	TRBV25-1*01	TRBV25-1	TRBJ2-3*01	TRBJ2-3	TRBD2*02, TRBD2*01	TRBD2	15	18	27	30	2	2	4
1016	8.16e-05	TGTGCCAGCAGCTTATACCGGGACAGGGTCTCACCCCTCCACTTT	CASSLYRDRVSPLHF	TRBV7-6*01	TRBV7-6	TRBJ1-6*02	TRBJ1-6	TRBD1*01	TRBD1	14	19	27	30	4	2	6
1016	8.16e-05	TGTGCCAGCAGCGTAGTTTGGGACAGGGCTACGAGCAGTACTTC	CASSVVW~QGYEQYF	TRBV9*02, TRBV9*01	TRBV9	TRBJ2-7*01	TRBJ2-7	TRBD1*01	TRBD1	15	19	27	28	3	0	3
1016	8.16e-05	TGTGCCAGCGCGGGGACTAATTCACCCCTCCACTTT	CASAGTNSPLHF	TRBV2*01, TRBV2*02, TRBV2*03	TRBV2	TRBJ1-6*02	TRBJ1-6	TRBD2*01	TRBD2	8	9	14	17	0	2	2
1014	8.15e-05	TGTGCCAGCATGAACGGTGGTTCCTACAATGAGCAGTTCTTC	CASMNGGSYNEQFF	TRBV25-1*01	TRBV25-1	TRBJ2-1*01	TRBJ2-1	TRBD2*02, TRBD2*01	TRBD2	9	14	16	21	4	4	8
1014	8.15e-05	TGTGCCAGCAGTTACGACAGGGGGCTTTCACCCCTCCACTTT	CASSYDRGLSPLHF	TRBV7-9*03, TRBV7-9*01, TRBV7-9*04, TRBV7-9*02	TRBV7-9	TRBJ1-6*01	TRBJ1-6	TRBD1*01	TRBD1	10	15	24	26	4	1	5
1013	8.14e-05	TGTGCCACCCCCGAACGACAGCGGAACCGGCAACTAATGAAAAACTGTTTTTT	CATPERQRN~ATNEKLFF	TRBV24-1*01	TRBV24-1	TRBJ1-4*01	TRBJ1-4	TRBD1*01, TRBD2*02, TRBD2*01	TRBD1, TRBD2	8	16	20	30	7	9	16
1013	8.14e-05	TGTGCCAGCACAATTCCGGGACAGTGACCAATCAGCCCCAGCATTTT	CASTIPGQ~TNQPQHF	TRBV25-1*01	TRBV25-1	TRBJ1-5*01	TRBJ1-5	TRBD1*01	TRBD1	9	17	23	28	7	4	11
1011	8.12e-05	TGCGCCAGCAGCTTGAGGACAGGTCAGACCGGGGAGCTGTTTTTT	CASSLRTGQTGELFF	TRBV5-1*01	TRBV5-1	TRBJ2-2*01	TRBJ2-2	TRBD1*01	TRBD1	14	16	22	27	1	4	5
1011	8.12e-05	TGTGCCAGTAGTATCGCACAGGGGGCGCCGCCCCAGCATTTT	CASSIAQGAPPQHF	TRBV19*01, TRBV19*02	TRBV19	TRBJ1-5*01	TRBJ1-5	TRBD1*01	TRBD1	13	17	25	29	3	3	6
1011	8.12e-05	TGTGCTAGCAGAAGGGGGAAGGACTATGGCTACACCTTC	CASRRGKDYGYTF	TRBV7-7*01, TRBV7-7*02	TRBV7-7	TRBJ1-2*01	TRBJ1-2	TRBD1*01	TRBD1	10	12	17	22	1	4	5
1010	8.12e-05	TGTGCCAGCAGTGATAACAGCGGCTCCCATTCCTACGAGCAGTACTTC	CASSDNSGSHSYEQYF	TRBV25-1*01	TRBV25-1	TRBJ2-7*01	TRBJ2-7	TRBD2*02, TRBD2*01	TRBD2	13	18	22	30	4	7	11
1010	8.12e-05	TGTGCCACCAGCCAGGACAGGGACCATGGCTACACCTTC	CATSQDRDHGYTF	TRBV24-1*01	TRBV24-1	TRBJ1-2*01	TRBJ1-2	TRBD1*01	TRBD1	10	14	21	25	3	3	6
1010	8.12e-05	TGTGCCACCACAGGAGTCTATGGCTACACCTTC	CATTGVYGYTF	TRBV24-1*01	TRBV24-1	TRBJ1-2*01	TRBJ1-2	TRBD1*01, TRBD2*02	TRBD1, TRBD2	9	10	13	17	0	3	3
1009	8.11e-05	TGTGCCAGCAGTGTGTGGGGAAACAATTCACCCCTCCACTTT	CASSVWGNNSPLHF	TRBV2*01, TRBV2*02, TRBV2*03	TRBV2	TRBJ1-6*01	TRBJ1-6	TRBD1*01, TRBD2*02, TRBD2*01	TRBD1, TRBD2	12	17	20	24	4	3	7
1008	8.1e-05	TGTGCCAGCAGTGAATGGGGGGCGGGCTATGGCTACACCTTC	CASSEWGAGYGYTF	TRBV25-1*01	TRBV25-1	TRBJ1-2*01	TRBJ1-2	TRBD1*01, TRBD2*01	TRBD1, TRBD2	15	17	22	26	1	3	4
1008	8.1e-05	TGCAGCGTTGAACCCGGTGATGGCTACACCTTC	CSVEPGDGYTF	TRBV29-1*01	TRBV29-1	TRBJ1-2*01	TRBJ1-2	TRBD2*02, TRBD2*01	TRBD2	11	12	15	19	0	3	3
1007	8.09e-05	TGTGCCAGCAGTGAATTAAGGGAGGCTGGAAACACCATATATTTT	CASSELREAGNTIYF	TRBV25-1*01	TRBV25-1	TRBJ1-3*01	TRBJ1-3	TRBD2*02	TRBD2	15	19	24	25	3	0	3
1007	8.09e-05	TGTGCCAGCAGTCGGGAGGGGGATTCACCCCTCCACTTT	CASSREGDSPLHF	TRBV2*01, TRBV2*02, TRBV2*03	TRBV2	TRBJ1-6*02	TRBJ1-6	TRBD2*02	TRBD2	11	12	19	22	0	2	2
1007	8.09e-05	TGCGCCAGCCGAATAAGCGGGGGTTACGAGCAGTACTTC	CASRISGGYEQYF	TRBV10-2*01	TRBV10-2	TRBJ2-7*01	TRBJ2-7	TRBD2*01	TRBD2	8	15	22	24	6	1	7
1006	8.08e-05	TGTGCCAGCGACCAGGGATGGAATTCACCCCTCCACTTT	CASDQGWNSPLHF	TRBV2*01, TRBV2*02, TRBV2*03	TRBV2	TRBJ1-6*02	TRBJ1-6	TRBD1*01	TRBD1	8	12	16	21	3	4	7
1006	8.08e-05	TGTGCCAGCACCACGGGCAGTGTTTCACCCCTCCACTTT	CASTTGSVSPLHF	TRBV2*01, TRBV2*02, TRBV2*03	TRBV2	TRBJ1-6*02	TRBJ1-6	TRBD1*01, TRBD2*02, TRBD2*01	TRBD1, TRBD2	9	14	17	23	4	5	9
1006	8.08e-05	TGTGCCAGCAGCGACGGACAGGGGCCGGAGCAGTACTTC	CASSDGQGPEQYF	TRBV7-9*03, TRBV7-9*01, TRBV7-9*04, TRBV7-9*02	TRBV7-9	TRBJ2-7*01	TRBJ2-7	TRBD1*01	TRBD1	11	15	23	27	3	3	6
1006	8.08e-05	TGTGCCACCAGTTTAGGCTACGAGCAGTACTTC	CATSLGYEQYF	TRBV24-1*01	TRBV24-1	TRBJ2-7*01	TRBJ2-7	TRBD1*01, TRBD2*02, TRBD2*01	TRBD1, TRBD2	11	14	16	17	2	0	2
1005	8.08e-05	TGTGCCAGCAGCCGGACTAGCGGAGACCGCTACGAGCAGTACTTC	CASSRTSGDRYEQYF	TRBV7-9*03, TRBV7-9*01, TRBV7-9*04, TRBV7-9*02	TRBV7-9	TRBJ2-7*01	TRBJ2-7	TRBD2*02, TRBD2*01	TRBD2	11	13	22	29	1	6	7
1004	8.07e-05	TGTGCCAGCAGCCCGAGGGTTAAGGCAGGTAGTCACCCCTCCACTTT	CASSPRVK~R*SPLHF	TRBV7-6*01, TRBV7-6*02	TRBV7-6	TRBJ1-6*02	TRBJ1-6	TRBD2*02	TRBD2	11	14	18	32	2	13	15
1004	8.07e-05	TGTGCCAGCATGTTCGGTAGCGGGAATTCACCCCTCCACTTT	CASMFGSGNSPLHF	TRBV2*01, TRBV2*02, TRBV2*03	TRBV2	TRBJ1-6*02	TRBJ1-6	TRBD2*02, TRBD2*01	TRBD2	9	17	23	24	7	0	7
1004	8.07e-05	TGTGCCAGCGAATCTGACAGGGAGTACGAGCAGTACTTC	CASESDREYEQYF	TRBV25-1*01	TRBV25-1	TRBJ2-7*01	TRBJ2-7	TRBD1*01	TRBD1	8	15	21	24	6	2	8
1003	8.06e-05	TGTGCCAGTAGTACCGGGACAGGGTGGAAACATGGCTACACCTTC	CASSTGTGWKHGYTF	TRBV19*01, TRBV19*03, TRBV19*02	TRBV19	TRBJ1-2*01	TRBJ1-2	TRBD1*01	TRBD1	12	15	23	31	2	7	9
1002	8.05e-05	TGTGCTAGCAGCTTGTCAGCGGCACAAGAGACCCAGTACTTC	CASSLSAAQETQYF	TRBV7-7*01, TRBV7-7*02	TRBV7-7	TRBJ2-5*01	TRBJ2-5	TRBD2*02, TRBD2*01	TRBD2	13	17	21	24	3	2	5
1002	8.05e-05	TGTGCCAGCAGCTTAGCGCCCTGGGGTTCACCCCTCCACTTT	CASSLAPWGSPLHF	TRBV7-8*01	TRBV7-8	TRBJ1-6*02	TRBJ1-6	TRBD1*01	TRBD1	16	18	22	26	1	3	4
1002	8.05e-05	TGTGCCACCAGTGAGGGCAGCTACGAGCAGTACTTC	CATSEGSYEQYF	TRBV24-1*01	TRBV24-1	TRBJ2-7*01	TRBJ2-7	TRBD1*01	TRBD1	13	14	17	20	0	2	2
1002	8.05e-05	TGTGCCAGCAGTGTTGGTGGCTACACCTTC	CASSVGGYTF	TRBV2*01, TRBV2*02, TRBV2*03	TRBV2	TRBJ1-2*01	TRBJ1-2	TRBD1*01	TRBD1	12	-1	-1	17	-1	-1	4
1001	8.04e-05	TGTGCCACCAGCAGAGATCAGGGGGTAGGGGCCAACGTCCTGACTTTC	CATSRDQGVGANVLTF	TRBV15*02	TRBV15	TRBJ2-6*01	TRBJ2-6	TRBD1*01	TRBD1	11	18	24	27	6	2	8
1001	8.04e-05	TGTGCCAGCACGATCGGACAGACACAGATACGCAGTATTTT	CASTIGQ~TDTQYF	TRBV25-1*01	TRBV25-1	TRBJ2-3*01	TRBJ2-3	TRBD1*01	TRBD1	9	15	20	22	5	1	6
1001	8.04e-05	TGTGCCAGCAGCTTAGAAGGGTCAGGGAAAAACTGTTTTTT	CASSLEG~REKLFF	TRBV7-3*01	TRBV7-3	TRBJ1-4*01	TRBJ1-4	TRBD1*01, TRBD2*02	TRBD1, TRBD2	14	22	25	26	7	0	7
1001	8.04e-05	TGTGCCAGCAGCGGGGACAGACCTTTCGGCTACACCTTC	CASSGDRPFGYTF	TRBV25-1*01	TRBV25-1	TRBJ1-2*01	TRBJ1-2	TRBD1*01	TRBD1	10	13	19	27	2	7	9
1001	8.04e-05	TGTGCCACCAGTGATTCGACAAGGGGCTACACCTTC	CATSDSTRGYTF	TRBV24-1*01	TRBV24-1	TRBJ1-2*01	TRBJ1-2	TRBD1*01	TRBD1	15	17	20	24	1	3	4
999	8.03e-05	TGTGCCAGCAGCTTAGCGTGATCTCGATCCCATAATTCACCCCTCCACTTT	CASSLA*SRSHNSPLHF	TRBV7-6*01	TRBV7-6	TRBJ1-6*02	TRBJ1-6	TRBD2*02	TRBD2	16	22	24	27	5	2	7
999	8.03e-05	TGCAGCGTTGAGGGACAGGGATTGGTGGATGGCTACACCTTC	CSVEGQGLVDGYTF	TRBV29-1*01	TRBV29-1	TRBJ1-2*01	TRBJ1-2	TRBD1*01	TRBD1	10	11	19	28	0	8	8
999	8.03e-05	TGTGCCAGCAGCTGGAAGGACGGGGGAGGCTACACCTTC	CASSWKDGGGYTF	TRBV25-1*01	TRBV25-1	TRBJ1-2*01	TRBJ1-2	TRBD2*01	TRBD2	10	20	25	27	9	1	10
999	8.03e-05	TGCAGTGCTAGACAGGGTGAGGGCTCACCCCTCCACTTT	CSARQGEGSPLHF	TRBV20-1*01, TRBV20-1*05, TRBV20-1*07	TRBV20-1	TRBJ1-6*01	TRBJ1-6	TRBD1*01, TRBD2*02	TRBD1, TRBD2	11	12	16	24	0	7	7
998	8.02e-05	TGCAGTGCTAGACAGGGGAGCGTTGACTACGAGCAGTACTTC	CSARQGSVDYEQYF	TRBV20-1*01, TRBV20-1*05, TRBV20-1*07	TRBV20-1	TRBJ2-7*01	TRBJ2-7	TRBD1*01	TRBD1	11	12	17	26	0	8	8
997	8.01e-05	TGTGCCAGCACCCTAGGGACAGGCCCGCAATCAGCCCCAGCATTTT	CASTLGTG~RNQPQHF	TRBV6-5*01	TRBV6-5	TRBJ1-5*01	TRBJ1-5	TRBD1*01	TRBD1	9	15	22	26	5	3	8
997	8.01e-05	TGTGCCAGCACTCGAACAGGGAATTCACCCCTCCACTTT	CASTRTGNSPLHF	TRBV2*01, TRBV2*02, TRBV2*03	TRBV2	TRBJ1-6*02	TRBJ1-6	TRBD1*01	TRBD1	9	15	20	21	5	0	5
997	8.01e-05	TGTGCCACCAGTGATCCGGGGACAGGTTTTCACTTT	CATSDPGTGFHF	TRBV24-1*01	TRBV24-1	TRBJ1-6*01	TRBJ1-6	TRBD1*01	TRBD1	14	18	25	30	3	4	7
996	8e-05	TGTGCCACCAGTGATTACAGGGGGCTAATTCACCCCTCCACTTT	CATSDYR~ANSPLHF	TRBV24-1*01	TRBV24-1	TRBJ1-6*02	TRBJ1-6	TRBD1*01	TRBD1	15	16	24	25	0	0	0
991	7.96e-05	TGTGCCACCACCAGCGAGTAGCTACACCTTC	CATTS~SSYTF	TRBV25-1*01	TRBV25-1	TRBJ1-2*01	TRBJ1-2	TRBD2*02, TRBD2*01	TRBD2	6	12	15	20	5	4	9
990	7.96e-05	TGTGCCAGCAGCTTAGCCCCACAGGGGAGGACAATCAGCCCCAGCATTTT	CASSLAPQ~EDNQPQHF	TRBV7-8*01	TRBV7-8	TRBJ1-5*01	TRBJ1-5	TRBD1*01	TRBD1	16	20	26	31	3	4	7
990	7.96e-05	TGTGCCAGCAGTGAATAGTACATCTAGAAATGATATGCGCTACACCTTC	CASSE*YI~RNDMRYTF	TRBV25-1*01	TRBV25-1	TRBJ1-2*01	TRBJ1-2	TRBD2*02, TRBD2*01	TRBD2	16	23	26	38	6	11	17
990	7.96e-05	TGTGCCTCGGGACAGGGTAACAATTCACCCCTCCACTTT	CASGQGNNSPLHF	TRBV10-3*01, TRBV10-3*02	TRBV10-3	TRBJ1-6*01	TRBJ1-6	TRBD1*01	TRBD1	5	8	16	21	2	4	6
990	7.96e-05	TGTGCCAGCAGTGAAGGCCACGAGCAGTACTTC	CASSEGHEQYF	TRBV25-1*01	TRBV25-1	TRBJ2-7*01	TRBJ2-7	TRBD1*01	TRBD1	14	15	17	19	0	1	1
989	7.95e-05	TGTGCCATCAGTGTTTCTGGGGACAATCAGCCCCAGCATTTT	CAISVSGDNQPQHF	TRBV10-3*01, TRBV10-3*02	TRBV10-3	TRBJ1-5*01	TRBJ1-5	TRBD1*01, TRBD2*02, TRBD2*01	TRBD1, TRBD2	12	19	22	23	6	0	6
989	7.95e-05	TGTGCCACCGATGGCTACACCTTC	CATDGYTF	TRBV7-9*03, TRBV7-9*01, TRBV7-9*04, TRBV7-9*02	TRBV7-9	TRBJ1-2*01	TRBJ1-2	TRBD2*02, TRBD2*01	TRBD2	6	7	9	10	0	0	0
988	7.94e-05	TGTGCCAGCAGTGAAGATGGTACGGTTGTCCTGTGAGACCCAGTACTTC	CASSEDGT~LSCETQYF	TRBV25-1*01	TRBV25-1	TRBJ2-5*01	TRBJ2-5	TRBD1*01	TRBD1	14	29	33	34	14	0	14
988	7.94e-05	TGTGCCAGCAGCGTAAGACAGGGGGGGATAAGCTACCTCCACTTT	CASSVRQGGISYLHF	TRBV7-2*04, TRBV7-2*01	TRBV7-2	TRBJ1-6*02	TRBJ1-6	TRBD1*01	TRBD1	11	16	24	35	4	10	14
987	7.93e-05	TGTGCCAGCAGCGACGTTCAGTATAATTCACCCCTCCACTTT	CASSDVQYNSPLHF	TRBV7-2*04, TRBV7-2*01	TRBV7-2	TRBJ1-6*02	TRBJ1-6	TRBD1*01, TRBD2*02, TRBD2*01	TRBD1, TRBD2	11	18	20	21	6	0	6
986	7.92e-05	TGTGCCAGCAGCTTAGGCAGGGTACGGCCTATGATTCACCCCTCCACTTT	CASSLGRV~AYDSPLHF	TRBV7-9*01, TRBV7-9*02	TRBV7-9	TRBJ1-6*02	TRBJ1-6	TRBD1*01	TRBD1	15	17	21	27	1	5	6
986	7.92e-05	TGTGCCACCAATGGGGCGACCCAACAATCAGCCCCAGCATTTT	CATNGAT~NNQPQHF	TRBV10-3*01, TRBV10-3*02	TRBV10-3	TRBJ1-5*01	TRBJ1-5	TRBD1*01	TRBD1	6	12	16	24	5	7	12
986	7.92e-05	TGTGCCATCAAGGCACCCCGACCTGGGTCACCCCTCCACTTT	CAIKAPRPGSPLHF	TRBV10-3*01, TRBV10-3*02	TRBV10-3	TRBJ1-6*01	TRBJ1-6	TRBD2*01	TRBD2	9	15	19	27	5	7	12
986	7.92e-05	TGTGCCAGCAGCTTATCCGGTCCTAATTCACCCCTCCACTTT	CASSLSGPNSPLHF	TRBV7-6*01	TRBV7-6	TRBJ1-6*02	TRBJ1-6	TRBD1*01, TRBD2*02, TRBD2*01	TRBD1, TRBD2	14	19	22	23	4	0	4
984	7.91e-05	TGTGCCAGCAGCTCACGGCCACCTTC	CASS~TATF	TRBV12-4*01, TRBV12-3*01	TRBV12-4, TRBV12-3	TRBJ1-2*01	TRBJ1-2	TRBD1*01, TRBD2*02, TRBD2*01	TRBD1, TRBD2	10	16	18	19	5	0	5
983	7.9e-05	TGTGCCAGCAGTGAGGAAAGAACCGGAAACACCATATATTTT	CASSEERTGNTIYF	TRBV25-1*01	TRBV25-1	TRBJ1-3*01	TRBJ1-3	TRBD1*01, TRBD2*02, TRBD2*01	TRBD1, TRBD2	13	14	16	24	0	7	7
981	7.88e-05	TGTGCCAGCAGTGAAGGGGGCAGTGGGAGCTCACCCCTCCACTTT	CASSEGGSGSSPLHF	TRBV2*01, TRBV2*03	TRBV2	TRBJ1-6*01	TRBJ1-6	TRBD1*01, TRBD2*02	TRBD1, TRBD2	15	16	20	30	0	9	9
981	7.88e-05	TGTGCCAGCAGCTTTGACGGTTATAGCAATCAGCCCCAGCATTTT	CASSFDGYSNQPQHF	TRBV7-8*01	TRBV7-8	TRBJ1-5*01	TRBJ1-5	TRBD1*01, TRBD2*02, TRBD2*01	TRBD1, TRBD2	13	15	17	23	1	5	6
979	7.87e-05	TGTGCCAGCAGCTTAGCGAGGGGGACTGGCTCACCCCTCCACTTT	CASSLARGTGSPLHF	TRBV7-2*04, TRBV7-2*01	TRBV7-2	TRBJ1-6*02	TRBJ1-6	TRBD1*01, TRBD2*02, TRBD2*01	TRBD1, TRBD2	16	18	23	30	1	6	7
979	7.87e-05	TGCAGTGCTAGAGAGAGACCAGACAATGAGCAGTTCTTC	CSARERPDNEQFF	TRBV20-1*01, TRBV20-1*05, TRBV20-1*07	TRBV20-1	TRBJ2-1*01	TRBJ2-1	TRBD1*01, TRBD2*02, TRBD2*01	TRBD1, TRBD2	13	19	21	22	5	0	5
979	7.87e-05	TGCAGCGTTGATGGACAGGGATACGGGGGCTACACCTTC	CSVDGQGYGGYTF	TRBV29-1*01	TRBV29-1	TRBJ1-2*01	TRBJ1-2	TRBD1*01	TRBD1	10	12	19	27	1	7	8
977	7.85e-05	TGTGCCAGCAGTGACAGCTCTGGGGCCAACGTCCTGACTTTC	CASSDSSGANVLTF	TRBV6-4*02, TRBV6-4*01	TRBV6-4	TRBJ2-6*01	TRBJ2-6	TRBD1*01	TRBD1	13	14	16	17	0	0	0
977	7.85e-05	TGCAGCGTTGAGGGAGGAGCGTCCTACGAGCAGTACTTC	CSVEGGASYEQYF	TRBV29-1*01	TRBV29-1	TRBJ2-7*01	TRBJ2-7	TRBD2*02	TRBD2	10	11	16	21	0	4	4
977	7.85e-05	TGCAGCGTTGAAGATAAAGTCGGTTCCCTCCACTTT	CSVEDKVGSLHF	TRBV29-1*01	TRBV29-1	TRBJ1-6*01	TRBJ1-6	TRBD2*02, TRBD2*01	TRBD2	13	17	20	25	3	4	7
976	7.84e-05	TGTGCCAGCAGAACGAGGGAGGTTTCACCCCTCCACTTT	CASRTREVSPLHF	TRBV2*01, TRBV2*02, TRBV2*03	TRBV2	TRBJ1-6*01	TRBJ1-6	TRBD2*02	TRBD2	10	16	21	23	5	1	6
976	7.84e-05	TGCAGTGCTAGAGATTCAACATCACCCCTCCACTTT	CSARDSTSPLHF	TRBV20-1*01, TRBV20-1*05, TRBV20-1*07	TRBV20-1	TRBJ1-6*02	TRBJ1-6	TRBD1*01	TRBD1	13	18	20	21	4	0	4
975	7.83e-05	TGTGCCAACCACGGAGGGAAGGGATCAGCCCCAGCATTTT	CANHGGK~DQPQHF	TRBV24-1*01	TRBV24-1	TRBJ1-5*01	TRBJ1-5	TRBD2*02	TRBD2	6	12	17	23	5	5	10
973	7.82e-05	TGTGCCATCAGGCAGGTTAACTATGGCTACACCTTC	CAIRQVNYGYTF	TRBV10-3*01, TRBV10-3*02	TRBV10-3	TRBJ1-2*01	TRBJ1-2	TRBD1*01	TRBD1	10	12	15	17	1	1	2
971	7.8e-05	TGCAGCGTTGGGGCCAGCGACTATGGCTACACCTTC	CSVGASDYGYTF	TRBV29-1*01	TRBV29-1	TRBJ1-2*01	TRBJ1-2	TRBD1*01, TRBD2*02, TRBD2*01	TRBD1, TRBD2	9	10	13	19	0	5	5
970	7.79e-05	TGTGCCACCGCCAGCGTACCAGATACGCAGTATTTT	CATASVPDTQYF	TRBV24-1*01	TRBV24-1	TRBJ2-3*01	TRBJ2-3	TRBD2*02, TRBD2*01	TRBD2	8	12	15	19	3	3	6
969	7.79e-05	TGTGCCAGCAGCCCCTCGACAGCCCTCGGGTCACCCCTCCACTTT	CASSPSTALGSPLHF	TRBV7-6*01, TRBV7-6*02	TRBV7-6	TRBJ1-6*01	TRBJ1-6	TRBD1*01, TRBD2*02	TRBD1, TRBD2	11	17	21	30	5	8	13
969	7.79e-05	TGCAGTGCTAAAGGGGAGGGGGGATACGAGCAGTACTTC	CSAKGEGGYEQYF	TRBV20-1*01, TRBV20-1*04, TRBV20-1*05, TRBV20-1*07	TRBV20-1	TRBJ2-7*01	TRBJ2-7	TRBD2*02	TRBD2	9	13	19	24	3	4	7
969	7.79e-05	TGTGCCACCAGTGATCGGAAGTTCTTC	CATSDRKFF	TRBV24-1*01	TRBV24-1	TRBJ2-1*01	TRBJ2-1	TRBD1*01, TRBD2*02, TRBD2*01	TRBD1, TRBD2	14	16	18	19	1	0	1
968	7.78e-05	TGTGCCATCAGCGCTGACAGGGGTCGGGTCTCACCCCTCCACTTT	CAISADRGRVSPLHF	TRBV10-3*01, TRBV10-3*02	TRBV10-3	TRBJ1-6*02	TRBJ1-6	TRBD1*01	TRBD1	10	15	22	30	4	7	11
967	7.77e-05	TGTGCCAGCAGTAAGACAGAGGTGAATTCACCCCTCCACTTT	CASSKTEVNSPLHF	TRBV2*01, TRBV2*02, TRBV2*03	TRBV2	TRBJ1-6*02	TRBJ1-6	TRBD1*01	TRBD1	11	14	18	24	2	5	7
967	7.77e-05	TGTGCCGGACGCAGTGGCATATATGGCTACACCTTC	CAGRSGIYGYTF	TRBV10-3*01, TRBV10-3*02	TRBV10-3	TRBJ1-2*01	TRBJ1-2	TRBD1*01, TRBD2*02, TRBD2*01	TRBD1, TRBD2	5	6	9	21	0	11	11
966	7.76e-05	TGCAGCGTTGAAGAATTCGGCGGGAGCTCCTACGAGCAGTACTTC	CSVEEFGGSSYEQYF	TRBV29-1*01	TRBV29-1	TRBJ2-7*01	TRBJ2-7	TRBD2*02	TRBD2	13	19	25	26	5	0	5
965	7.75e-05	TGTGCCAGCAGTTGCAGCGGCGGACTCACTCCTACGAGCAGTACTTC	CASSCSGG~HSYEQYF	TRBV25-1*01	TRBV25-1	TRBJ2-7*01	TRBJ2-7	TRBD2*02, TRBD2*01	TRBD2	11	21	25	38	9	12	21
965	7.75e-05	TGTGCCAGCAGTGATACGGACCGCGGCGGAAACACCATATATTTT	CASSDTDRGGNTIYF	TRBV25-1*01	TRBV25-1	TRBJ1-3*01	TRBJ1-3	TRBD1*01, TRBD2*02, TRBD2*01	TRBD1, TRBD2	13	17	20	27	3	6	9
965	7.75e-05	TGCAGCGTTGGGGGTCCGGGACAGGGAATGAACGAGCAGTACTTC	CSVGGPGQGMNEQYF	TRBV29-1*01	TRBV29-1	TRBJ2-7*01	TRBJ2-7	TRBD1*01	TRBD1	9	17	25	31	7	5	12
965	7.75e-05	TGCAGCGTAACCGGGACAGGGTCCATTGGCTACACCTTC	CSVTGTGSIGYTF	TRBV29-1*01, TRBV29-1*03	TRBV29-1	TRBJ1-2*01	TRBJ1-2	TRBD1*01	TRBD1	7	12	20	26	4	5	9
964	7.75e-05	TGCAGTGCTCCTAGAGCAGGCAGAGCTGACAAGGAGCAGGTCTTC	CSAPRAGRADKEQVF	TRBV20-1*06, TRBV20-1*03, TRBV20-1*01, TRBV20-1*04, TRBV20-1*05, TRBV20-1*02, TRBV20-1*07	TRBV20-1	TRBJ2-1*01	TRBJ2-1	TRBD1*01, TRBD2*02, TRBD2*01	TRBD1, TRBD2	8	27	30	33	18	2	20
964	7.75e-05	TGTGCCAGCACCGAGGCCAGGGGAAGGTTCACCCCTCCACTTT	CASTEAR~EGSPLHF	TRBV2*01, TRBV2*02, TRBV2*03	TRBV2	TRBJ1-6*02	TRBJ1-6	TRBD1*01	TRBD1	9	17	22	27	7	4	11
964	7.75e-05	TGTGCTAGTGCGGACACTAATGCGAGGGAGACCCAGTACTTC	CASADTNARETQYF	TRBV12-5*01	TRBV12-5	TRBJ2-5*01	TRBJ2-5	TRBD1*01	TRBD1	9	11	15	27	1	11	12
964	7.75e-05	TGTGCCAGCAGTGACCCTCGGGGGAGCTATGGCTACACCTTC	CASSDPRGSYGYTF	TRBV25-1*01	TRBV25-1	TRBJ1-2*01	TRBJ1-2	TRBD2*01	TRBD2	13	18	23	26	4	2	6
962	7.73e-05	TGCAGTGCTAGAGATGGGCTAGCGGGGAGCTACGAGCAGTACTTC	CSARDGLAGSYEQYF	TRBV20-1*01, TRBV20-1*05, TRBV20-1*07	TRBV20-1	TRBJ2-7*01	TRBJ2-7	TRBD2*01	TRBD2	13	18	26	29	4	2	6
962	7.73e-05	TGTGCCAGCAGTGACAGGAACTCTGGAAACACCATATATTTT	CASSDRNSGNTIYF	TRBV25-1*01	TRBV25-1	TRBJ1-3*01	TRBJ1-3	TRBD1*01	TRBD1	13	14	17	20	0	2	2
961	7.72e-05	TGTGCCAGCACCTCTTCCCCAATCTGGAAACACCATATATTTT	CASTSSP~SGNTIYF	TRBV25-1*01	TRBV25-1	TRBJ1-3*01	TRBJ1-3	TRBD1*01, TRBD2*02, TRBD2*01	TRBD1, TRBD2	9	16	19	22	6	2	8
960	7.71e-05	TGTGCCAGCAGTGAATCGGCGACTGTTAATGAAAAACTGTTTTTT	CASSESATVNEKLFF	TRBV25-1*01	TRBV25-1	TRBJ1-4*01	TRBJ1-4	TRBD1*01, TRBD2*02, TRBD2*01	TRBD1, TRBD2	15	22	25	26	6	0	6
960	7.71e-05	TGTGCCAGCAGCCCTGACACGGGGCGCTACGAGCAGTACTTC	CASSPDTGRYEQYF	TRBV4-2*01	TRBV4-2	TRBJ2-7*01	TRBJ2-7	TRBD1*01, TRBD2*01	TRBD1, TRBD2	10	20	24	26	9	1	10
960	7.71e-05	TGTGCCAGCAGTGTTGGAACCACCAATGAGCAGTTCTTC	CASSVGTTNEQFF	TRBV25-1*01	TRBV25-1	TRBJ2-1*01	TRBJ2-1	TRBD1*01, TRBD2*02, TRBD2*01	TRBD1, TRBD2	12	15	17	23	2	5	7
959	7.71e-05	TGCGCCAGCGGGGATAATTCACCCCTCCACTTT	CASGDNSPLHF	TRBV10-1*02, TRBV10-1*01	TRBV10-1	TRBJ1-6*02	TRBJ1-6	TRBD1*01, TRBD2*01	TRBD1, TRBD2	8	9	12	13	0	0	0
959	7.71e-05	TGCAGCGACGACAGGCCTACGAGCAGTACTTC	CSDDR~YEQYF	TRBV29-1*01, TRBV29-1*03	TRBV29-1	TRBJ2-7*01	TRBJ2-7	TRBD1*01	TRBD1	6	9	14	15	2	0	2
957	7.69e-05	TGTGCCAGCAGTGAGGGACAGGATTCACCCCTCCACTTT	CASSEGQDSPLHF	TRBV2*01, TRBV2*03	TRBV2	TRBJ1-6*02	TRBJ1-6	TRBD1*01	TRBD1	13	14	21	22	0	0	0
957	7.69e-05	TGTGCCAGCAGCGAGGACTTCTTCACGGGCCTCCACTTT	CASSEDFFTGLHF	TRBV7-2*04, TRBV7-2*01	TRBV7-2	TRBJ1-6*02	TRBJ1-6	TRBD2*02, TRBD2*01	TRBD2	11	14	18	29	2	10	12
956	7.68e-05	TGTGCCAGCAGCTTAGCCCGGACAGGGCGTGAGACCCAGTACTTC	CASSLARTGRETQYF	TRBV7-2*04, TRBV7-2*01	TRBV7-2	TRBJ2-5*01	TRBJ2-5	TRBD1*01	TRBD1	16	19	26	30	2	3	5
956	7.68e-05	TGTGCCAGCAGCGGAGTAGCAGTGGCCCAGATACGCAGTATTTT	CASSGVA~GPDTQYF	TRBV25-1*01	TRBV25-1	TRBJ2-3*01	TRBJ2-3	TRBD2*02, TRBD2*01	TRBD2	10	16	19	27	5	7	12
956	7.68e-05	TGCAGCGTTGAGAACGGTCGGTTGAACTATGGCTACACCTTC	CSVENGRLNYGYTF	TRBV29-1*01	TRBV29-1	TRBJ1-2*01	TRBJ1-2	TRBD1*01, TRBD2*02, TRBD2*01	TRBD1, TRBD2	10	16	18	24	5	5	10
956	7.68e-05	TGTGCCAGCAGTGCGGAGACCATAATTCACCCCTCCACTTT	CASSAET~NSPLHF	TRBV2*01, TRBV2*02, TRBV2*03	TRBV2	TRBJ1-6*02	TRBJ1-6	TRBD2*02	TRBD2	12	14	17	21	1	3	4
956	7.68e-05	TGTGCCAGCAGTGTAGGTTTTCTGGGCTACACCTTC	CASSVGFLGYTF	TRBV25-1*01	TRBV25-1	TRBJ1-2*01	TRBJ1-2	TRBD1*01, TRBD2*02, TRBD2*01	TRBD1, TRBD2	12	14	16	24	1	7	8
954	7.67e-05	TGCAGCGTTAGGAGTATGGCTACACCTTC	CSVRS~GYTF	TRBV29-1*01, TRBV29-1*03	TRBV29-1	TRBJ1-2*01	TRBJ1-2	TRBD2*02	TRBD2	8	10	13	14	1	0	1
953	7.66e-05	TGTGCCAGCCTCAGGGTTAGGGCTACACCTTC	CASLR~*GYTF	TRBV25-1*01	TRBV25-1	TRBJ1-2*01	TRBJ1-2	TRBD1*01	TRBD1	8	11	15	20	2	4	6
951	7.64e-05	TGTGCCAGCAGTGAATGGCCAGGGATGGAGCACTGAAGCTTTCTTT	CASSEWPG~WSTEAFF	TRBV25-1*01	TRBV25-1	TRBJ1-1*01	TRBJ1-1	TRBD1*01	TRBD1	15	19	23	30	3	6	9
951	7.64e-05	TGTGCCATCAGTCTAACAGGGGAGCTTAATTCACCCCTCCACTTT	CAISLTGELNSPLHF	TRBV10-3*01, TRBV10-3*02	TRBV10-3	TRBJ1-6*01	TRBJ1-6	TRBD1*01	TRBD1	11	15	21	26	3	4	7
950	7.63e-05	TGTGCCAGCAGCTTAGCGCCCGGACAGGGTAGGTACGAGCAGTACTTC	CASSLAPGQGRYEQYF	TRBV7-2*04, TRBV7-2*01	TRBV7-2	TRBJ2-7*01	TRBJ2-7	TRBD1*01	TRBD1	16	21	28	33	4	4	8
950	7.63e-05	TGCAGTGCTAGTCTCGGGGGTGGTAGGGGGGAGGTCGAGCAGTACTTC	CSASLGGGRGEVEQYF	TRBV20-1*01, TRBV20-1*04, TRBV20-1*05, TRBV20-1*07	TRBV20-1	TRBJ2-7*01	TRBJ2-7	TRBD1*01, TRBD2*02, TRBD2*01	TRBD1, TRBD2	11	24	29	35	12	5	17
950	7.63e-05	TGTGCCAGCAGTCGGGACCGTCTGGGTAGTTCACCCCTCCACTTT	CASSRDRLGSSPLHF	TRBV7-8*01, TRBV7-8*03	TRBV7-8	TRBJ1-6*02	TRBJ1-6	TRBD1*01, TRBD2*02, TRBD2*01	TRBD1, TRBD2	10	13	17	29	2	11	13
950	7.63e-05	TGTGCCAGCAGCGCCGAAAAATGGGACTCACCTGAGCAGTACTTC	CASSAEKWDSPEQYF	TRBV9*02, TRBV9*01, TRBV9*03	TRBV9	TRBJ2-7*01	TRBJ2-7	TRBD2*02, TRBD2*01	TRBD2	12	22	27	33	9	5	14
950	7.63e-05	TGTGCCACCAGCAGCGGGAGACAGGGAGGTGGCTACACCTTC	CATSSGRQGGGYTF	TRBV15*02	TRBV15	TRBJ1-2*01	TRBJ1-2	TRBD2*02	TRBD2	11	12	19	29	0	9	9
950	7.63e-05	TGTGCCAGCACTAACAACCCGGGGTACAATGAGCAGTTCTTC	CASTNNPGYNEQFF	TRBV25-1*01	TRBV25-1	TRBJ2-1*01	TRBJ2-1	TRBD2*01	TRBD2	9	19	23	24	9	0	9
950	7.63e-05	TGTGCCAGCAGCTTAGGAGGGAGCGCCTACGAGCAGTACTTC	CASSLGGSAYEQYF	TRBV7-9*01, TRBV7-9*02	TRBV7-9	TRBJ2-7*01	TRBJ2-7	TRBD2*02	TRBD2	15	18	22	25	2	2	4
950	7.63e-05	TGTGCCAGCAGGGGGTACAACAGGGGATTGGCTACACCTTC	CASRGYN~GIGYTF	TRBV25-1*01	TRBV25-1	TRBJ1-2*01	TRBJ1-2	TRBD1*01	TRBD1	10	19	25	28	8	2	10
950	7.63e-05	TGCAGCGTCTTCGGACTATAATTCACCCCTCCACTTT	CSVFGL~NSPLHF	TRBV29-1*01, TRBV29-1*03	TRBV29-1	TRBJ1-6*02	TRBJ1-6	TRBD1*01, TRBD2*02, TRBD2*01	TRBD1, TRBD2	7	12	14	15	4	0	4
950	7.63e-05	TGTGCCACCCTGATGCGGGAGCAGTACTTC	CATLMREQYF	TRBV24-1*01	TRBV24-1	TRBJ2-7*01	TRBJ2-7	TRBD2*02, TRBD2*01	TRBD2	8	14	17	18	5	0	5
949	7.63e-05	TGCAGCGTTGAAGATCAGGGGATAAGGGACAAGGAGCCCACGAGCAGTACTTC	CSVEDQGIR~QGAHEQYF	TRBV29-1*01	TRBV29-1	TRBJ2-7*01	TRBJ2-7	TRBD1*01	TRBD1	13	25	30	39	11	8	19
949	7.63e-05	TGTGCCAGCAGCTTAGGGGAGTCTGGGGCCAACGTCCTGACTTTC	CASSLGESGANVLTF	TRBV7-9*01, TRBV7-9*02	TRBV7-9	TRBJ2-6*01	TRBJ2-6	TRBD2*02	TRBD2	15	16	20	21	0	0	0
949	7.63e-05	TGTGCCAGCAGCTTAGTCAGGGGTTATTCACCCCTCCACTTT	CASSLVRGYSPLHF	TRBV7-8*01	TRBV7-8	TRBJ1-6*02	TRBJ1-6	TRBD1*01	TRBD1	15	17	22	25	1	2	3
949	7.63e-05	TGCAGCGTTGGTCGGACAGGCCTCTTC	CSVGRTGLF	TRBV29-1*01	TRBV29-1	TRBJ2-1*01	TRBJ2-1	TRBD1*01	TRBD1	9	13	19	22	3	2	5
948	7.62e-05	TGTGCCAGCAGTGAAAGGACAGGGAGCTACGAGCAGTACTTC	CASSERTGSYEQYF	TRBV25-1*01	TRBV25-1	TRBJ2-7*01	TRBJ2-7	TRBD1*01	TRBD1	14	16	23	26	1	2	3
946	7.6e-05	TGTGCCAGCAGCCTCACCGAAGAGTACTCCTACGAGCAGTACTTC	CASSLTEEYSYEQYF	TRBV25-1*01	TRBV25-1	TRBJ2-7*01	TRBJ2-7	TRBD2*02	TRBD2	10	11	14	26	0	11	11
946	7.6e-05	TGTGCCAGCAGCGCGTATCAGGGGACGGATGGCTACACCTTC	CASSAYQGTDGYTF	TRBV9*02, TRBV9*01, TRBV9*03	TRBV9	TRBJ1-2*01	TRBJ1-2	TRBD1*01	TRBD1	12	18	23	28	5	4	9
946	7.6e-05	TGTGCCATCAGTGCACAGCTGTTCTATGGCTACACCTTC	CAISAQLFYGYTF	TRBV10-3*01, TRBV10-3*02	TRBV10-3	TRBJ1-2*01	TRBJ1-2	TRBD1*01	TRBD1	12	14	17	23	1	5	6
946	7.6e-05	TGTGCCAGCAGTTCATACCGGGGTGAGCAGTTCTTC	CASSSYRGEQFF	TRBV25-1*01	TRBV25-1	TRBJ2-1*01	TRBJ2-1	TRBD2*01	TRBD2	11	18	22	23	6	0	6
946	7.6e-05	TGCAGCGTTGGGAGAGTTAACTATGGCTACACCTTC	CSVGRVNYGYTF	TRBV29-1*01	TRBV29-1	TRBJ1-2*01	TRBJ1-2	TRBD2*02	TRBD2	9	10	13	17	0	3	3
946	7.6e-05	TGTGCCAGCCGTCAGGGGTATGGCTACACCTTC	CASRQGYGYTF	TRBV25-1*01	TRBV25-1	TRBJ1-2*01	TRBJ1-2	TRBD1*01	TRBD1	8	12	17	18	3	0	3
945	7.59e-05	TGCAGTGCTCCGGACAGGCTAAGCAATCAGCCCCAGCATTTT	CSAPDRLSNQPQHF	TRBV20-1*06, TRBV20-1*03, TRBV20-1*01, TRBV20-1*04, TRBV20-1*05, TRBV20-1*02, TRBV20-1*07	TRBV20-1	TRBJ1-5*01	TRBJ1-5	TRBD1*01	TRBD1	8	11	17	21	2	3	5
945	7.59e-05	TGCGCCAGCAGTGAGTCGAGGAATTCACCCCTCCACTTT	CASSESRNSPLHF	TRBV10-1*01	TRBV10-1	TRBJ1-6*01	TRBJ1-6	TRBD2*02	TRBD2	16	17	20	21	0	0	0
944	7.59e-05	TGTGCCAGCAGTGAATCCGGGACTAACTATGGCTACACCTTC	CASSESGTNYGYTF	TRBV25-1*01	TRBV25-1	TRBJ1-2*01	TRBJ1-2	TRBD2*02	TRBD2	15	17	21	22	1	0	1
944	7.59e-05	TGTGCCACCAGTGCCTATAAAGGGGGGCTTCTCCACTTT	CATSAYKGGLLHF	TRBV24-1*01	TRBV24-1	TRBJ1-6*01	TRBJ1-6	TRBD1*01, TRBD2*01	TRBD1, TRBD2	12	22	27	30	9	2	11
943	7.58e-05	TGTGCCAGTAGTAAGATTAGGACAGTACACACAGATACGCAGTATTTT	CASSKIRTVHTDTQYF	TRBV19*01, TRBV19*03, TRBV19*02	TRBV19	TRBJ2-3*01	TRBJ2-3	TRBD1*01	TRBD1	12	19	24	29	6	4	10
943	7.58e-05	TGTGCCACCAGCAGAGATTTAACAGACAATTCACCCCTCCACTTT	CATSRDLTDNSPLHF	TRBV15*02	TRBV15	TRBJ1-6*01	TRBJ1-6	TRBD1*01	TRBD1	11	21	24	27	9	2	11
943	7.58e-05	TGTGCCATCAGTGGGGCAGGGGATAATTCACCCCTCCACTTT	CAISGAGDNSPLHF	TRBV10-3*01, TRBV10-3*02	TRBV10-3	TRBJ1-6*01	TRBJ1-6	TRBD1*01	TRBD1	10	16	21	22	5	0	5
943	7.58e-05	TGTGCCAGCAGCACTGGGATCTCTGGAAACACCATATATTTT	CASSTGISGNTIYF	TRBV7-9*03, TRBV7-9*01, TRBV7-9*04, TRBV7-9*02	TRBV7-9	TRBJ1-3*01	TRBJ1-3	TRBD1*01, TRBD2*02, TRBD2*01	TRBD1, TRBD2	10	15	18	20	4	1	5
943	7.58e-05	TGCAGTGCACCCTGGGCAGGGGATCACAATGAGCAGTTCTTC	CSAPWAGDHNEQFF	TRBV20-1*06, TRBV20-1*03, TRBV20-1*01, TRBV20-1*04, TRBV20-1*05, TRBV20-1*02, TRBV20-1*07	TRBV20-1	TRBJ2-1*01	TRBJ2-1	TRBD1*01	TRBD1	7	16	21	25	8	3	11
943	7.58e-05	TGTGCCACCAGCACCGGCTCCTACAATGAGCAGTTCTTC	CATSTGSYNEQFF	TRBV15*02	TRBV15	TRBJ2-1*01	TRBJ2-1	TRBD2*02, TRBD2*01	TRBD2	12	14	16	17	1	0	1
943	7.58e-05	TGTGCCAGCAGCCCCACAGGGGGCGAAGGGCAGTACTTC	CASSPTGGEGQYF	TRBV7-8*01, TRBV7-8*03	TRBV7-8	TRBJ2-7*01	TRBJ2-7	TRBD1*01	TRBD1	12	15	23	29	2	5	7
942	7.57e-05	TGTGCCGCTAGCGGGACAGACCGGTCGGGGTGGCCCCTCCACTTT	CAASGTDRSGWPLHF	TRBV24-1*01	TRBV24-1	TRBJ1-6*02	TRBJ1-6	TRBD2*02	TRBD2	5	7	15	33	1	17	18
942	7.57e-05	TGTGCCAGCAGTGAAACGGAGTTCCACGAGCAGTACTTC	CASSETEFHEQYF	TRBV25-1*01	TRBV25-1	TRBJ2-7*01	TRBJ2-7	TRBD2*02	TRBD2	14	17	20	25	2	4	6
942	7.57e-05	TGTGCCACCACCAATACCTACGAGCAGTACTTC	CATTNTYEQYF	TRBV24-1*01	TRBV24-1	TRBJ2-7*01	TRBJ2-7	TRBD1*01, TRBD2*02, TRBD2*01	TRBD1, TRBD2	9	-1	-1	16	-1	-1	6
941	7.56e-05	TGTGCCAGCAGTGTTTCAGGGTCCTACGAGCAGTACTTC	CASSVSGSYEQYF	TRBV25-1*01	TRBV25-1	TRBJ2-7*01	TRBJ2-7	TRBD1*01	TRBD1	12	16	20	21	3	0	3
940	7.55e-05	TGTGCCACCTCGGGACAGGGGCCAACTAACTATGGCTACACCTTC	CATSGQGPTNYGYTF	TRBV24-1*01	TRBV24-1	TRBJ1-2*01	TRBJ1-2	TRBD1*01	TRBD1	8	11	20	25	2	4	6
940	7.55e-05	TGTGCCAGCAGTGCCTTCGGACTAGATTCCTACGAGCAGTACTTC	CASSAFGLDSYEQYF	TRBV25-1*01	TRBV25-1	TRBJ2-7*01	TRBJ2-7	TRBD2*02, TRBD2*01	TRBD2	12	18	24	27	5	2	7
940	7.55e-05	TGTGCCAGCAGTGATTCGGGGGCGGGAAACACCATATATTTT	CASSDSGAGNTIYF	TRBV25-1*01	TRBV25-1	TRBJ1-3*01	TRBJ1-3	TRBD1*01, TRBD2*01	TRBD1, TRBD2	13	17	22	24	3	1	4
939	7.55e-05	TGTGCCAGCAGCTTAGGACTTAATTCACCCCTCCACTTT	CASSLGLNSPLHF	TRBV7-8*01	TRBV7-8	TRBJ1-6*01	TRBJ1-6	TRBD2*02, TRBD2*01	TRBD2	15	16	19	20	0	0	0
938	7.54e-05	TGTGCCAGCAGTTTGGGACAGCCTTATTCACCCCTCCACTTT	CASSLGQPYSPLHF	TRBV6-3*01, TRBV6-2*01	TRBV6-3, TRBV6-2	TRBJ1-6*02	TRBJ1-6	TRBD1*01	TRBD1	13	14	20	25	0	4	4
938	7.54e-05	TGTGCCACCAGCAGAGACAGGGAGGCTATGGCTACACCTTC	CATSRDR~GYGYTF	TRBV15*02	TRBV15	TRBJ1-2*01	TRBJ1-2	TRBD1*01	TRBD1	11	15	21	25	3	3	6
938	7.54e-05	TGTGCCAGCGGTTCCTACGAGCAGTACTTC	CASGSYEQYF	TRBV2*01, TRBV2*02, TRBV2*03	TRBV2	TRBJ2-7*01	TRBJ2-7	TRBD2*02, TRBD2*01	TRBD2	8	-1	-1	12	-1	-1	3
937	7.53e-05	TGTGCCAGCAGGCAGGGGAACAGCGAAGATTCACCCCTCCACTTT	CASRQGNSEDSPLHF	TRBV7-9*03, TRBV7-9*01, TRBV7-9*04, TRBV7-9*02	TRBV7-9	TRBJ1-6*02	TRBJ1-6	TRBD1*01	TRBD1	10	12	17	28	1	10	11
937	7.53e-05	TGCAGCCTTCCGGGACGGTATAATTCACCCCTCCACTTT	CSLPGRYNSPLHF	TRBV29-1*01, TRBV29-1*03	TRBV29-1	TRBJ1-6*02	TRBJ1-6	TRBD1*01, TRBD2*02, TRBD2*01	TRBD1, TRBD2	5	11	15	18	5	2	7
937	7.53e-05	TGCAGCGTTCGGGAGTGGTAGCCCCAGCATTTT	CSVREW*PQHF	TRBV29-1*01, TRBV29-1*03	TRBV29-1	TRBJ1-5*01	TRBJ1-5	TRBD2*02	TRBD2	8	9	14	19	0	4	4
936	7.52e-05	TGTGCCAGCAGTCCCTGTAGGTACTAGCGGCTTTACTACGAGCAGTACTTC	CASSPCRY*RLYYEQYF	TRBV25-1*01	TRBV25-1	TRBJ2-7*01	TRBJ2-7	TRBD2*02, TRBD2*01	TRBD2	11	22	29	35	10	5	15
936	7.52e-05	TGTGCCAGCAGTGAATGAACTAGTCGGCCTCCGAGCAGTACTTC	CASSE*T~SASEQYF	TRBV25-1*01	TRBV25-1	TRBJ2-7*01	TRBJ2-7	TRBD2*02, TRBD2*01	TRBD2	15	19	24	27	3	2	5
936	7.52e-05	TGTGCCAGCACTCAGGGTTTCCTCCCTTTCGAGCAGTACTTC	CASTQGFLPFEQYF	TRBV25-1*01	TRBV25-1	TRBJ2-7*01	TRBJ2-7	TRBD2*02	TRBD2	9	20	25	29	10	3	13
935	7.51e-05	TGTGCCAGCAGTGACGAGGGGAGGCGGGAGCAGTTCTTC	CASSDEGRREQFF	TRBV25-1*01	TRBV25-1	TRBJ2-1*01	TRBJ2-1	TRBD2*02	TRBD2	13	18	23	27	4	3	7
933	7.5e-05	TGTGCCAGCAGGGCGGACAGGGTGAAATGAGCAGTTCTTC	CASRADR~*NEQFF	TRBV25-1*01	TRBV25-1	TRBJ2-1*01	TRBJ2-1	TRBD1*01	TRBD1	10	14	21	25	3	3	6
933	7.5e-05	TGTGCCACCAGTGATTGGACAGGGCACGGCTACACCTTC	CATSDWTGHGYTF	TRBV24-1*01	TRBV24-1	TRBJ1-2*01	TRBJ1-2	TRBD1*01	TRBD1	15	16	23	27	0	3	3
933	7.5e-05	TGTGCCACCGCCGCTCCTACGAGCAGTACTTC	CATAA~YEQYF	TRBV24-1*01	TRBV24-1	TRBJ2-7*01	TRBJ2-7	TRBD1*01, TRBD2*02, TRBD2*01	TRBD1, TRBD2	8	9	11	13	0	1	1
932	7.49e-05	TGCAGCGTTACAACAGACATGGAAAGTTATGGCTACACCTTC	CSVTTDMESYGYTF	TRBV29-1*01, TRBV29-1*03	TRBV29-1	TRBJ1-2*01	TRBJ1-2	TRBD1*01	TRBD1	8	15	18	27	6	8	14
931	7.48e-05	TGCAGCGTTGGGGTGGGCAGCGGTCAGCCCCAGCATTTT	CSVGVGSGQPQHF	TRBV29-1*01	TRBV29-1	TRBJ1-5*01	TRBJ1-5	TRBD2*02, TRBD2*01	TRBD2	9	18	22	23	8	0	8
930	7.47e-05	TGTGCCAGCAGCGATTCGGGGGGGGTCGGGGCCAACGTCCTGACTTTC	CASSDSGGVGANVLTF	TRBV2*01, TRBV2*03	TRBV2	TRBJ2-6*01	TRBJ2-6	TRBD2*01	TRBD2	10	16	23	27	5	3	8
930	7.47e-05	TGTGCCATCAGTGAGTCTAGCGGGAGAAACAATGAGCAGTTCTTC	CAISESSGRNNEQFF	TRBV10-3*01, TRBV10-3*02	TRBV10-3	TRBJ2-1*01	TRBJ2-1	TRBD2*02	TRBD2	16	17	25	28	0	2	2
930	7.47e-05	TGTGCCACCAGTGATGTGCAGGGGAACGAGCAGTACTTC	CATSDVQGNEQYF	TRBV24-1*01	TRBV24-1	TRBJ2-7*01	TRBJ2-7	TRBD1*01	TRBD1	13	18	23	25	4	1	5
930	7.47e-05	TGCAGTGCCCGGGACAGGGGCTACGAGCAGTACTTC	CSARDRGYEQYF	TRBV20-1*06, TRBV20-1*03, TRBV20-1*01, TRBV20-1*04, TRBV20-1*05, TRBV20-1*02, TRBV20-1*07	TRBV20-1	TRBJ2-7*01	TRBJ2-7	TRBD1*01	TRBD1	7	10	19	20	2	0	2
930	7.47e-05	TGCAGCGTTGATCTGGGCTGGTATGGCTACACCTTC	CSVDLGWYGYTF	TRBV29-1*01	TRBV29-1	TRBJ1-2*01	TRBJ1-2	TRBD1*01	TRBD1	10	14	17	21	3	3	6
929	7.47e-05	TGTGCTAGTGGTTTGGGAAGAGAGTAGGGACAGGGGGTGCGTACGAGCAGTACTTC	CASGLGRE*~TGGAYEQYF	TRBV12-5*01	TRBV12-5	TRBJ2-7*01	TRBJ2-7	TRBD1*01	TRBD1	15	26	36	41	10	4	14
928	7.46e-05	TGTGCCAGCAGTGAAGAGTTAGAGACCTCCTACGAGCAGTACTTC	CASSEELETSYEQYF	TRBV2*01, TRBV2*03	TRBV2	TRBJ2-7*01	TRBJ2-7	TRBD1*01, TRBD2*02, TRBD2*01	TRBD1, TRBD2	15	23	25	26	7	0	7
928	7.46e-05	TGTGCCAGCAGTGATGCGGCAGGGTCCCTACGAGCAGTACTTC	CASSDAA~GPYEQYF	TRBV25-1*01	TRBV25-1	TRBJ2-7*01	TRBJ2-7	TRBD1*01	TRBD1	13	19	23	26	5	2	7
927	7.45e-05	TGTGCCAGCAGACGACAGGGGACAAGCAATTCACCCCTCCACTTT	CASRRQGTSNSPLHF	TRBV2*01, TRBV2*02, TRBV2*03	TRBV2	TRBJ1-6*02	TRBJ1-6	TRBD1*01	TRBD1	10	13	20	27	2	6	8
927	7.45e-05	TGTGCCAGTAGTATGAGCCTGCGGACCTACGAGCAGTACTTC	CASSMSLRTYEQYF	TRBV19*01, TRBV19*02	TRBV19	TRBJ2-7*01	TRBJ2-7	TRBD1*01, TRBD2*02, TRBD2*01	TRBD1, TRBD2	13	17	20	25	3	4	7
927	7.45e-05	TGTGCCAGCAGTGATCTTCAATCAGCCCCAGCATTTT	CASSDL~NQPQHF	TRBV25-1*01	TRBV25-1	TRBJ1-5*01	TRBJ1-5	TRBD1*01, TRBD2*02, TRBD2*01	TRBD1, TRBD2	13	-1	-1	18	-1	-1	4
926	7.44e-05	TGTGCCAGCAGTGACGGGGCGAGTGAGCAGTACTTC	CASSDGASEQYF	TRBV25-1*01	TRBV25-1	TRBJ2-7*01	TRBJ2-7	TRBD1*01, TRBD2*01	TRBD1, TRBD2	13	15	19	24	1	4	5
924	7.43e-05	TGTGCCAGCAGCCCGGTGGGGACAGGGGGCAGATCACCCCTCCACTTT	CASSPVGTGGRSPLHF	TRBV7-8*01, TRBV7-8*03	TRBV7-8	TRBJ1-6*01	TRBJ1-6	TRBD1*01	TRBD1	12	18	29	33	5	3	8
924	7.43e-05	TGTGCCAGCAGCCAAGCAGAGTCTAGCGGGAGCTACGAGCAGTACTTC	CASSQAESSGSYEQYF	TRBV4-2*01	TRBV4-2	TRBJ2-7*01	TRBJ2-7	TRBD2*02	TRBD2	11	22	31	32	10	0	10
924	7.43e-05	TGCAGTGCTAGAGATCTGACTAGCGAGTACAATGAGCAGTTCTTC	CSARDLTSEYNEQFF	TRBV20-1*01, TRBV20-1*05, TRBV20-1*07	TRBV20-1	TRBJ2-1*01	TRBJ2-1	TRBD2*02, TRBD2*01	TRBD2	13	17	24	27	3	2	5
923	7.42e-05	TGTGCCATCAGTGAGTCCGGGCAGGGAAATTCACCCCTCCACTTT	CAISESGQGNSPLHF	TRBV10-3*01, TRBV10-3*02	TRBV10-3	TRBJ1-6*01	TRBJ1-6	TRBD1*01	TRBD1	16	21	25	27	4	1	5
923	7.42e-05	TGTGCCAGCAGCGAAGCGTCAGGGCACGGCTACACCTTC	CASSEASGHGYTF	TRBV7-6*01, TRBV7-6*02	TRBV7-6	TRBJ1-2*01	TRBJ1-2	TRBD1*01	TRBD1	11	19	23	27	7	3	10
922	7.41e-05	TGTGCCATCAGTGCCAGACAGGGCCGGAATTCACCCCTCCACTTT	CAISARQGRNSPLHF	TRBV10-3*01, TRBV10-3*02	TRBV10-3	TRBJ1-6*02	TRBJ1-6	TRBD1*01	TRBD1	12	16	22	27	3	4	7
922	7.41e-05	TGTGCCAGCAGTCCCTTACTAGCGGGATACGAGCAGTACTTC	CASSPLLAGYEQYF	TRBV25-1*01	TRBV25-1	TRBJ2-7*01	TRBJ2-7	TRBD2*02	TRBD2	11	17	26	27	5	0	5
921	7.4e-05	TGTGCCAGCAGTGACGGACAGGGGGCTTATTCACCCCTCCACTTT	CASSDGQGAYSPLHF	TRBV2*01, TRBV2*03	TRBV2	TRBJ1-6*01	TRBJ1-6	TRBD1*01	TRBD1	13	15	25	28	1	2	3
921	7.4e-05	TGTGCCTGGAGTGTACGAGTAGGGGCCTCCAGCCCCAGCATTTT	CAWSVRV~GLQPQHF	TRBV30*01	TRBV30	TRBJ1-5*01	TRBJ1-5	TRBD1*01	TRBD1	5	20	24	29	14	4	18
921	7.4e-05	TGTGCCAGCAGTGCCACCGACAGGGGGGAAAAACTGTTTTTT	CASSATDRGEKLFF	TRBV25-1*01	TRBV25-1	TRBJ1-4*01	TRBJ1-4	TRBD1*01	TRBD1	12	18	26	27	5	0	5
921	7.4e-05	TGTGCCAGCAGTGGAACAGCATGGGGCACTGAAGCTTTCTTT	CASSGTAWGTEAFF	TRBV25-1*01	TRBV25-1	TRBJ1-1*01	TRBJ1-1	TRBD1*01, TRBD2*01	TRBD1, TRBD2	12	22	25	26	9	0	9
921	7.4e-05	TGCAGTGCCCCTCATCCGGGACAGTCACCCCTCCACTTT	CSAPHPGQSPLHF	TRBV20-1*06, TRBV20-1*03, TRBV20-1*01, TRBV20-1*04, TRBV20-1*05, TRBV20-1*02, TRBV20-1*07	TRBV20-1	TRBJ1-6*01	TRBJ1-6	TRBD1*01	TRBD1	7	17	23	24	9	0	9
921	7.4e-05	TGTGCTAGCAGCTGACCGCGCCTATGGCTACACCTTC	CASS*P~AYGYTF	TRBV7-7*01	TRBV7-7	TRBJ1-2*01	TRBJ1-2	TRBD2*02, TRBD2*01	TRBD2	12	15	18	21	2	2	4
921	7.4e-05	TGCAGCGTTATACGAGCAGTACTTC	CSVI~EQYF	TRBV29-1*01, TRBV29-1*03	TRBV29-1	TRBJ2-7*01	TRBJ2-7	TRBD2*02	TRBD2	8	-1	-1	10	-1	-1	1
920	7.39e-05	TGTGCCAGCAGTGACCTCGACAGGGGGAGTCTTCTGCGAGCAGTACTTC	CASSDLDR~GVFCEQYF	TRBV25-1*01	TRBV25-1	TRBJ2-7*01	TRBJ2-7	TRBD1*01	TRBD1	11	18	26	36	6	9	15
920	7.39e-05	TGCAGTGCAAACTACAGGGGGCTCGGCTATGGCTACACCTTC	CSANYRGLGYGYTF	TRBV20-1*06, TRBV20-1*03, TRBV20-1*01, TRBV20-1*04, TRBV20-1*05, TRBV20-1*02, TRBV20-1*07	TRBV20-1	TRBJ1-2*01	TRBJ1-2	TRBD1*01	TRBD1	7	13	21	26	5	4	9
920	7.39e-05	TGTGCCAGCAGTGCCTCTGGAAACACCATATATTTT	CASSASGNTIYF	TRBV25-1*01	TRBV25-1	TRBJ1-3*01	TRBJ1-3	TRBD1*01	TRBD1	12	-1	-1	14	-1	-1	1
919	7.38e-05	TGTGCCAGCAGCGGCAGCGCGGGAGGGCCTCCTGCCTGAGCAGTTCTTC	CASSGSAG~GLLPEQFF	TRBV11-3*01, TRBV11-3*02	TRBV11-3	TRBJ2-1*01	TRBJ2-1	TRBD2*02	TRBD2	11	18	26	36	6	9	15
918	7.38e-05	TGTGCCAGCACCCAAGCGGGAGAGGCCGGGGAGCTGTTTTTT	CASTQAGEAGELFF	TRBV25-1*01	TRBV25-1	TRBJ2-2*01	TRBJ2-2	TRBD2*02	TRBD2	9	14	21	25	4	3	7
918	7.38e-05	TGTGCCACCAGCAGACCGCAGGGTTACGAGCAGTACTTC	CATSRPQGYEQYF	TRBV15*02	TRBV15	TRBJ2-7*01	TRBJ2-7	TRBD1*01	TRBD1	11	18	22	24	6	1	7
918	7.38e-05	TGCAGTGCTAAGAGGGACAGCGATTCCCTCCACTTT	CSAKRDSDSLHF	TRBV20-1*06, TRBV20-1*03, TRBV20-1*01, TRBV20-1*04, TRBV20-1*05, TRBV20-1*02, TRBV20-1*07	TRBV20-1	TRBJ1-6*01	TRBJ1-6	TRBD1*01	TRBD1	9	13	19	25	3	5	8
918	7.38e-05	TGCAGCGTTGTACAGGGGGAGGTTGAGCAGTTCTTC	CSVVQGEVEQFF	TRBV29-1*01	TRBV29-1	TRBJ2-1*01	TRBJ2-1	TRBD1*01	TRBD1	9	11	18	23	1	4	5
916	7.36e-05	TGCGCCAGCAGTCTACTAGCGGGGTCCTCAATGAGCAGTTCTTC	CASSLLA~VLNEQFF	TRBV10-1*02, TRBV10-1*01	TRBV10-1	TRBJ2-1*01	TRBJ2-1	TRBD2*01	TRBD2	11	14	23	28	2	4	6
915	7.35e-05	TGCAGTGCTCCCGCGGGACTAGCGGGGGGCGGCGACCACGAGCAGTACTTC	CSAPAGLAGGGDHEQYF	TRBV20-1*06, TRBV20-1*03, TRBV20-1*01, TRBV20-1*04, TRBV20-1*05, TRBV20-1*02, TRBV20-1*07	TRBV20-1	TRBJ2-7*01	TRBJ2-7	TRBD2*01	TRBD2	8	14	28	37	5	8	13
915	7.35e-05	TGTGCCACCAGCAGAGATCAGGGGCTAACTATGGCTACACCTTC	CATSRDQ~ANYGYTF	TRBV15*02	TRBV15	TRBJ1-2*01	TRBJ1-2	TRBD1*01	TRBD1	11	18	23	24	6	0	6
915	7.35e-05	TGTGCCAGCAGCTTAGTCATTGGGTCACCCCTCCACTTT	CASSLVIGSPLHF	TRBV7-9*01, TRBV7-9*02	TRBV7-9	TRBJ1-6*02	TRBJ1-6	TRBD1*01, TRBD2*02, TRBD2*01	TRBD1, TRBD2	15	21	23	24	5	0	5
915	7.35e-05	TGTGCCAGCAGCTCCAATAATTCACCCCTCCACTTT	CASSSNNSPLHF	TRBV7-9*03, TRBV7-9*01, TRBV7-9*04, TRBV7-9*02	TRBV7-9	TRBJ1-6*02	TRBJ1-6	TRBD2*02	TRBD2	12	-1	-1	13	-1	-1	0
915	7.35e-05	TGCAGTGCTAGAGATAATCGTGAGGGTTCTACCTTC	CSARDNREGSTF	TRBV20-1*01, TRBV20-1*05, TRBV20-1*07	TRBV20-1	TRBJ1-2*01	TRBJ1-2	TRBD2*02	TRBD2	13	21	25	30	7	4	11
915	7.35e-05	TGTGCCACCAGTGACACCCTACGAGCAGTACTTC	CATSDT~YEQYF	TRBV24-1*01	TRBV24-1	TRBJ2-7*01	TRBJ2-7	TRBD1*01	TRBD1	13	-1	-1	17	-1	-1	3
914	7.34e-05	TGTGCTAGCAGCTTAGGGGGAGGGCAGCACAATGAGCAGTTCTTC	CASSLGGGQHNEQFF	TRBV7-7*01	TRBV7-7	TRBJ2-1*01	TRBJ2-1	TRBD2*02	TRBD2	15	17	23	28	1	4	5
914	7.34e-05	TGTGCCAGCAGCTTGCAGGGAGAGCGGTTCACCCCTCCACTTT	CASSLQG~SGSPLHF	TRBV7-3*05, TRBV7-3*01	TRBV7-3	TRBJ1-6*01	TRBJ1-6	TRBD1*01, TRBD2*02, TRBD2*01	TRBD1, TRBD2	13	15	19	27	1	7	8
914	7.34e-05	TGCAGCGTTGAGGGCACAGGCTACGAGCAGTACTTC	CSVEGTGYEQYF	TRBV29-1*01	TRBV29-1	TRBJ2-7*01	TRBJ2-7	TRBD1*01	TRBD1	10	15	19	20	4	0	4
914	7.34e-05	TGTGCCACCCAGCCCGGAACTATGGCTACACCTTC	CATQPG~YGYTF	TRBV15*02	TRBV15	TRBJ1-2*01	TRBJ1-2	TRBD1*01, TRBD2*02, TRBD2*01	TRBD1, TRBD2	8	11	14	17	2	2	4
913	7.34e-05	TGTGCCAGCAGCTTTCCCCGGGACTTTTCCTACAATGAGCAGTTCTTC	CASSFPRDFSYNEQFF	TRBV7-9*03, TRBV7-9*01, TRBV7-9*04, TRBV7-9*02	TRBV7-9	TRBJ2-1*01	TRBJ2-1	TRBD2*02, TRBD2*01	TRBD2	13	19	24	27	5	2	7
912	7.33e-05	TGTGCCAGCAGTGAAGCGCAGGAGGGGTCACCCCTCCACTTT	CASSEAQEGSPLHF	TRBV6-1*01	TRBV6-1	TRBJ1-6*02	TRBJ1-6	TRBD2*02	TRBD2	16	20	25	27	3	1	4
910	7.31e-05	TGTGCCAGCAGTTTCGGGACCTCGAACGAGCAGTACTTC	CASSFGTSNEQYF	TRBV25-1*01	TRBV25-1	TRBJ2-7*01	TRBJ2-7	TRBD1*01, TRBD2*02, TRBD2*01	TRBD1, TRBD2	11	15	19	25	3	5	8
910	7.31e-05	TGTGCCACCCGCAAGACAGGGGAGAGCAGTTCTTC	CATRKT~GEQFF	TRBV24-1*01	TRBV24-1	TRBJ2-1*01	TRBJ2-1	TRBD1*01	TRBD1	8	14	21	23	5	1	6
909	7.3e-05	TGCAGTGCTAGATCCAAGCGAGCGGGGAGCACAGATACGCAGTATTTT	CSARSKRAGSTDTQYF	TRBV20-1*01, TRBV20-1*04, TRBV20-1*05, TRBV20-1*07	TRBV20-1	TRBJ2-3*01	TRBJ2-3	TRBD2*01	TRBD2	11	20	26	27	8	0	8
908	7.3e-05	TGTGCCACCAGGGACAGAGCAACTAATGAAAAACTGTTTTTT	CATRDRATNEKLFF	TRBV25-1*01	TRBV25-1	TRBJ1-4*01	TRBJ1-4	TRBD1*01	TRBD1	10	11	16	19	0	2	2
907	7.29e-05	TGTGCCAGCAGTGAATATGGAGGGGTGAGGAAGCAATCAGCCCCAGCATTTT	CASSEYGGV~GSNQPQHF	TRBV25-1*01	TRBV25-1	TRBJ1-5*01	TRBJ1-5	TRBD2*02	TRBD2	16	18	23	31	1	7	8
907	7.29e-05	TGTGCCAGCAGTGAACAAAGGAGTAATTCACCCCTCCACTTT	CASSEQRSNSPLHF	TRBV2*01, TRBV2*03	TRBV2	TRBJ1-6*01	TRBJ1-6	TRBD2*02	TRBD2	14	19	22	23	4	0	4
907	7.29e-05	TGTGCCAGCAGCTTAATCAAGGGAAATTCACCCCTCCACTTT	CASSLIKGNSPLHF	TRBV7-2*04, TRBV7-2*01	TRBV7-2	TRBJ1-6*02	TRBJ1-6	TRBD1*01, TRBD2*02, TRBD2*01	TRBD1, TRBD2	14	20	23	24	5	0	5
907	7.29e-05	TGCGCCAGCCTCCCTTTGCAGGGAAGTTCACCCCTCCACTTT	CASLPLQGSSPLHF	TRBV10-2*01	TRBV10-2	TRBJ1-6*02	TRBJ1-6	TRBD1*01, TRBD2*02	TRBD1, TRBD2	8	18	22	26	9	3	12
907	7.29e-05	TGCAGCGTTGAAGCCAGGGTAGGCGATGGCTACACCTTC	CSVEARVGDGYTF	TRBV29-1*01	TRBV29-1	TRBJ1-2*01	TRBJ1-2	TRBD1*01	TRBD1	12	14	18	25	1	6	7
907	7.29e-05	TGCAGTGCCCCGACAGGGGGCTACGAGCAGTACTTC	CSAPTGGYEQYF	TRBV20-1*06, TRBV20-1*03, TRBV20-1*01, TRBV20-1*04, TRBV20-1*05, TRBV20-1*02, TRBV20-1*07	TRBV20-1	TRBJ2-7*01	TRBJ2-7	TRBD1*01	TRBD1	4	11	19	20	6	0	6
907	7.29e-05	TGTGCCAGCAGTGACGGGTATGGCTACACCTTC	CASSDGYGYTF	TRBV25-1*01	TRBV25-1	TRBJ1-2*01	TRBJ1-2	TRBD2*02, TRBD2*01	TRBD2	13	14	17	18	0	0	0
906	7.28e-05	TGTGCCAGCAGAACGGGACAGGGAAACACTGAAGCTTTCTTT	CASRTGQGNTEAFF	TRBV2*01, TRBV2*02, TRBV2*03	TRBV2	TRBJ1-1*01	TRBJ1-1	TRBD1*01	TRBD1	10	14	22	24	3	1	4
906	7.28e-05	TGCAGTGCTAGAGAAGTAGGGGAATACTACGAGCAGTACTTC	CSAREVGEYYEQYF	TRBV20-1*01, TRBV20-1*05, TRBV20-1*07	TRBV20-1	TRBJ2-7*01	TRBJ2-7	TRBD1*01	TRBD1	13	17	21	26	3	4	7
905	7.27e-05	TGTGCCATCAGAGACCCGGGACGCCAAGACTCTGGAAACACCATATATTTT	CAIRDPGRQDSGNTIYF	TRBV10-3*01, TRBV10-3*02	TRBV10-3	TRBJ1-3*01	TRBJ1-3	TRBD1*01, TRBD2*02, TRBD2*01	TRBD1, TRBD2	10	17	21	29	6	7	13
905	7.27e-05	TGTGCCAGCGATGAAGCGATAAACTATGGCTACACCTTC	CASDEAINYGYTF	TRBV2*01, TRBV2*02, TRBV2*03	TRBV2	TRBJ1-2*01	TRBJ1-2	TRBD2*02, TRBD2*01	TRBD2	8	14	17	21	5	3	8
905	7.27e-05	TGTGCCACCAGTGATGGCAGTTACGAGCAGTACTTC	CATSDGSYEQYF	TRBV24-1*01	TRBV24-1	TRBJ2-7*01	TRBJ2-7	TRBD1*01, TRBD2*02, TRBD2*01	TRBD1, TRBD2	14	17	19	21	2	1	3
904	7.26e-05	TGTGCCACCAGTGACCCGGGCAGGGCCCATGGCTACACCTTC	CATSDPGRAHGYTF	TRBV24-1*01	TRBV24-1	TRBJ1-2*01	TRBJ1-2	TRBD1*01	TRBD1	13	20	24	28	6	3	9
904	7.26e-05	TGTGCCAGCAGTGAAGTGGCTGAAAACTATGGCTACACCTTC	CASSEVAENYGYTF	TRBV6-1*01	TRBV6-1	TRBJ1-2*01	TRBJ1-2	TRBD1*01, TRBD2*02, TRBD2*01	TRBD1, TRBD2	15	17	19	24	1	4	5
903	7.26e-05	TGCGCCAGCAGCCGGACAGGTGGTAATTCACCCCTCCACTTT	CASSRTGGNSPLHF	TRBV10-1*02, TRBV10-1*01	TRBV10-1	TRBJ1-6*02	TRBJ1-6	TRBD1*01	TRBD1	10	13	19	23	2	3	5
903	7.26e-05	TGTGCCGGGCGGACAGGGGCAGATTCACCCCTCCACTTT	CAGRTGADSPLHF	TRBV7-9*03, TRBV7-9*01, TRBV7-9*04, TRBV7-9*02	TRBV7-9	TRBJ1-6*02	TRBJ1-6	TRBD1*01	TRBD1	5	10	18	22	4	3	7
902	7.25e-05	TGTGCCAGCAGTCGGACAGCGAGTAATTCACCCCTCCACTTT	CASSRTASNSPLHF	TRBV2*01, TRBV2*02, TRBV2*03	TRBV2	TRBJ1-6*02	TRBJ1-6	TRBD1*01	TRBD1	11	13	18	23	1	4	5
902	7.25e-05	TGTGCCACCAGTGATTTCGTACGAGCAGTACTTC	CATSDF~YEQYF	TRBV24-1*01	TRBV24-1	TRBJ2-7*01	TRBJ2-7	TRBD2*02	TRBD2	16	-1	-1	19	-1	-1	2
901	7.24e-05	TGCAGTGCGACAGCCTAGGGAACACTGAAGCTTTCTTT	CSATA*~NTEAFF	TRBV20-1*01, TRBV20-1*04, TRBV20-1*05, TRBV20-1*07	TRBV20-1	TRBJ1-1*01	TRBJ1-1	TRBD1*01	TRBD1	7	8	12	19	0	6	6
901	7.24e-05	TGCAGCCTTCGATCGGAGAGCAGTACTTC	CSLRS~EQYF	TRBV29-1*01, TRBV29-1*03	TRBV29-1	TRBJ2-7*01	TRBJ2-7	TRBD1*01, TRBD2*02, TRBD2*01	TRBD1, TRBD2	5	14	16	17	8	0	8
900	7.23e-05	TGTGCCAGCAGCTTACGGAGGGACGCATTCACCCCTCCACTTT	CASSLRR~THSPLHF	TRBV7-9*01, TRBV7-9*04, TRBV7-9*02	TRBV7-9	TRBJ1-6*02	TRBJ1-6	TRBD2*02	TRBD2	14	16	21	26	1	4	5
900	7.23e-05	TGTGCCAGCATTGGGGGCTACCGTAATTCGCCCCTCCACTTT	CASIGGYRNSPLHF	TRBV2*01, TRBV2*02, TRBV2*03	TRBV2	TRBJ1-6*02	TRBJ1-6	TRBD1*01	TRBD1	9	12	17	23	2	5	7
900	7.23e-05	TGCAGCGTTGGGGTAACGATGCTACGAGCAGTACTTC	CSVGVT~CYEQYF	TRBV29-1*01	TRBV29-1	TRBJ2-7*01	TRBJ2-7	TRBD1*01, TRBD2*02, TRBD2*01	TRBD1, TRBD2	9	10	12	21	0	8	8
899	7.22e-05	TGTGCCAGCGGCGACGGACAGGGGTTCGCTTCACCCCTCCACTTT	CASGDGQGFASPLHF	TRBV7-9*03, TRBV7-9*01, TRBV7-9*04, TRBV7-9*02	TRBV7-9	TRBJ1-6*02	TRBJ1-6	TRBD1*01	TRBD1	8	15	23	29	6	5	11
899	7.22e-05	TGTGCCAGCAGAACTCACCACCGGGCAATCAGCCCCAGCATTTT	CASRTHH~GNQPQHF	TRBV2*01, TRBV2*02, TRBV2*03	TRBV2	TRBJ1-5*01	TRBJ1-5	TRBD2*02, TRBD2*01	TRBD2	10	21	23	24	10	0	10
899	7.22e-05	TGTGCCATCAGGCTGACAGAGCTCTATGGCTACACCTTC	CAIRLTELYGYTF	TRBV10-3*01, TRBV10-3*02	TRBV10-3	TRBJ1-2*01	TRBJ1-2	TRBD1*01	TRBD1	10	14	18	23	3	4	7
899	7.22e-05	TGTGCCACCTCGGGACAGGCCAACTATGGCTACACCTTC	CATSGQANYGYTF	TRBV10-3*01, TRBV10-3*02	TRBV10-3	TRBJ1-2*01	TRBJ1-2	TRBD1*01	TRBD1	6	11	18	21	4	2	6
899	7.22e-05	TGTGCCACCAGTGATTCCAACTCAGATACGCAGTATTTT	CATSDSNSDTQYF	TRBV24-1*01	TRBV24-1	TRBJ2-3*01	TRBJ2-3	TRBD2*02, TRBD2*01	TRBD2	15	19	21	22	3	0	3
898	7.22e-05	TGTGCCAGTAGCACTGGACAGGGGCACGGAGAGACCCAGTACTTC	CASSTGQGHGETQYF	TRBV19*01, TRBV19*03, TRBV19*02	TRBV19	TRBJ2-5*01	TRBJ2-5	TRBD1*01	TRBD1	11	15	23	29	3	5	8
898	7.22e-05	TGTGCCAGCAGTGAATCACAGGGGGCCAACGAGCAGTACTTC	CASSESQGANEQYF	TRBV25-1*01	TRBV25-1	TRBJ2-7*01	TRBJ2-7	TRBD1*01	TRBD1	15	17	25	28	1	2	3
898	7.22e-05	TGTGCCAGCAGCTTAAGACAGGGTAATTCACCCCTCCACTTT	CASSLRQGNSPLHF	TRBV7-8*01	TRBV7-8	TRBJ1-6*01	TRBJ1-6	TRBD1*01	TRBD1	10	16	22	23	5	0	5
897	7.21e-05	TGTGCCAGCAGTGTAGGTGGGGCCTATGAAAAACTGTTTTTT	CASSVGGAYEKLFF	TRBV25-1*01	TRBV25-1	TRBJ1-4*01	TRBJ1-4	TRBD1*01	TRBD1	12	18	22	25	5	2	7
897	7.21e-05	TGTGCCATCAGTGAGGGGGAATCCTATGGCTACACCTTC	CAISEGESYGYTF	TRBV10-3*01, TRBV10-3*02	TRBV10-3	TRBJ1-2*01	TRBJ1-2	TRBD1*01, TRBD2*02, TRBD2*01	TRBD1, TRBD2	14	16	19	23	1	3	4
896	7.2e-05	TGTGCCAGCAGCTTATCCGAATTTGATAGAGCAGGTTCACCCCTCCACTTT	CASSLSEFDRAGSPLHF	TRBV7-6*01	TRBV7-6	TRBJ1-6*02	TRBJ1-6	TRBD1*01	TRBD1	14	31	34	35	16	0	16
896	7.2e-05	TGTGCCAGTAGTCCTACGGCAGGCGTTTCCTACGAGCAGTACTTC	CASSPTAGVSYEQYF	TRBV19*01, TRBV19*03, TRBV19*02	TRBV19	TRBJ2-7*01	TRBJ2-7	TRBD1*01	TRBD1	11	19	22	27	7	4	11
896	7.2e-05	TGTGCCAGCAGTGAGCACTAGCCTGCACAGATACGCAGTATTTT	CASSEH*~CTDTQYF	TRBV2*01, TRBV2*02, TRBV2*03	TRBV2	TRBJ2-3*01	TRBJ2-3	TRBD2*02, TRBD2*01	TRBD2	13	16	21	24	2	2	4
896	7.2e-05	TGTGCCAGCAGCTCTTTACAGGGAGTGGGCTACACCTTC	CASSSLQGVGYTF	TRBV7-6*01, TRBV7-6*02	TRBV7-6	TRBJ1-2*01	TRBJ1-2	TRBD1*01	TRBD1	12	17	22	27	4	4	8
895	7.19e-05	TGTGCCACCAGCAGAGATCGAGAAACAGGGTATAATTCACCCCTCCACTTT	CATSRDRETGYNSPLHF	TRBV15*02	TRBV15	TRBJ1-6*02	TRBJ1-6	TRBD1*01	TRBD1	11	24	29	30	12	0	12
895	7.19e-05	TGTGCCAGCAGTGGACCGGGACAGACTGCAACTAATGAAAAACTGTTTTTT	CASSGPGQTATNEKLFF	TRBV25-1*01	TRBV25-1	TRBJ1-4*01	TRBJ1-4	TRBD1*01	TRBD1	12	17	23	28	4	4	8
895	7.19e-05	TGTGCCAGCAGCCCAGGGACTAGCGTGGAAGAGACCCAGTACTTC	CASSPGTSVEETQYF	TRBV11-3*01, TRBV11-3*02	TRBV11-3	TRBJ2-5*01	TRBJ2-5	TRBD2*02, TRBD2*01	TRBD2	12	15	24	28	2	3	5
895	7.19e-05	TGTGCCAGCAGTGAACGGGAGCGCAATGAGCAGTTCTTC	CASSERERNEQFF	TRBV6-4*02, TRBV6-4*01	TRBV6-4	TRBJ2-1*01	TRBJ2-1	TRBD2*02	TRBD2	14	15	20	23	0	2	2
895	7.19e-05	TGTGCCAGCAGTGAAGAGGGTGGCTACACCTTC	CASSEEGGYTF	TRBV2*01, TRBV2*03	TRBV2	TRBJ1-2*01	TRBJ1-2	TRBD1*01, TRBD2*02	TRBD1, TRBD2	15	16	19	20	0	0	0
894	7.18e-05	TGTGCCAGCAGATATAGCGGGGAGAGCTCCTACGAGCAGTACTTC	CASRYSGESSYEQYF	TRBV7-2*04, TRBV7-2*01	TRBV7-2	TRBJ2-7*01	TRBJ2-7	TRBD2*01	TRBD2	10	14	21	26	3	4	7
894	7.18e-05	TGCAGCGTTGCCAGCGGGAGAGGCGAGCAGTACTTC	CSVASGRGEQYF	TRBV29-1*01	TRBV29-1	TRBJ2-7*01	TRBJ2-7	TRBD2*02	TRBD2	9	12	19	23	2	3	5
893	7.18e-05	TGTGCCACCGGCTATCCCGGGAGTGGGACAGATACGCAGTATTTT	CATGYPGSGTDTQYF	TRBV24-1*01	TRBV24-1	TRBJ2-3*01	TRBJ2-3	TRBD2*02	TRBD2	8	17	22	27	8	4	12
893	7.18e-05	TGTGCCAGCAGCGTAGGTAGGGCGGGGGAGCAGTACTTC	CASSVGRAGEQYF	TRBV9*02, TRBV9*01	TRBV9	TRBJ2-7*01	TRBJ2-7	TRBD2*01	TRBD2	15	21	26	27	5	0	5
892	7.17e-05	TGTGCCACCAGCAGAGAAATCTTGGACTCTACCGTTTACTCTCCCTACGAGCAGTACTTC	CATSREILDSTVYSPYEQYF	TRBV15*02	TRBV15	TRBJ2-7*01	TRBJ2-7	TRBD2*02, TRBD2*01	TRBD2	11	23	27	43	11	15	26
892	7.17e-05	TGTGCCACCAGAGGGACAGGGTCAGTTACAGATACGCAGTATTTT	CATRGTGSVTDTQYF	TRBV25-1*01	TRBV25-1	TRBJ2-3*01	TRBJ2-3	TRBD1*01	TRBD1	10	12	20	27	1	6	7
892	7.17e-05	TGTGCCAGCAGTCCCACTAGCGTTGCCTACGAGCAGTACTTC	CASSPTSVAYEQYF	TRBV25-1*01	TRBV25-1	TRBJ2-7*01	TRBJ2-7	TRBD2*02, TRBD2*01	TRBD2	11	15	21	25	3	3	6
892	7.17e-05	TGTGCCACCAGTGATTCGCACCTGACCAGCCCCAGCATTTT	CATSDSH~DQPQHF	TRBV24-1*01	TRBV24-1	TRBJ1-5*01	TRBJ1-5	TRBD1*01	TRBD1	15	20	23	26	4	2	6
892	7.17e-05	TGTGCTAGCAGCTTAGCGCAGGACTACGAGCAGTACTTC	CASSLAQDYEQYF	TRBV7-7*01	TRBV7-7	TRBJ2-7*01	TRBJ2-7	TRBD1*01	TRBD1	16	18	21	23	1	1	2
892	7.17e-05	TGCAGCGTTGATGGTAGCACAGATACGCAGTATTTT	CSVDGSTDTQYF	TRBV29-1*01	TRBV29-1	TRBJ2-3*01	TRBJ2-3	TRBD1*01	TRBD1	10	-1	-1	15	-1	-1	4
891	7.16e-05	TGTGCCAGCACCGGGCCTCACGGACAGCTCCTACGAGCAGTACTTC	CASTGPHG~SSYEQYF	TRBV25-1*01	TRBV25-1	TRBJ2-7*01	TRBJ2-7	TRBD1*01	TRBD1	9	21	26	27	11	0	11
891	7.16e-05	TGTGCCAGCAGTGGATCAGGCAGGGGGAGCGAGCAGTACTTC	CASSGSGRGSEQYF	TRBV25-1*01	TRBV25-1	TRBJ2-7*01	TRBJ2-7	TRBD1*01	TRBD1	12	20	26	29	7	2	9
890	7.15e-05	TGTGCCAGCAGTGTCATAGGACTGGGAGAGACCCAGTACTTC	CASSVIGLGETQYF	TRBV25-1*01	TRBV25-1	TRBJ2-5*01	TRBJ2-5	TRBD2*02, TRBD2*01	TRBD2	12	18	22	26	5	3	8
890	7.15e-05	TGTGCCACCACCCCGAGGGAGCAGTACTTC	CATTPREQYF	TRBV24-1*01	TRBV24-1	TRBJ2-7*01	TRBJ2-7	TRBD2*01	TRBD2	9	10	14	18	0	3	3
889	7.14e-05	TGTGCTAGCAGCTTAGTTAGGTTACAACAACTCTCCTACGAGCAGTACTTC	CASSLVRLQQLSYEQYF	TRBV7-7*01	TRBV7-7	TRBJ2-7*01	TRBJ2-7	TRBD1*01, TRBD2*02, TRBD2*01	TRBD1, TRBD2	15	26	28	32	10	3	13
889	7.14e-05	TGTGCCACCAGTGATTTTGCGGGACAGCCTATCTATGGCTACACCTTC	CATSDFAGQPIYGYTF	TRBV24-1*01	TRBV24-1	TRBJ1-2*01	TRBJ1-2	TRBD1*01	TRBD1	16	20	26	28	3	1	4
889	7.14e-05	TGTGCCACTACCCCGGGACAGGGAATTCACCCCTCCACTTT	CATTPGQ~NSPLHF	TRBV10-3*01, TRBV10-3*02	TRBV10-3	TRBJ1-6*02	TRBJ1-6	TRBD1*01	TRBD1	6	14	22	23	7	0	7
888	7.14e-05	TGTGCCAGCAGTGACAAAGAGAACACTGAAGCTTTCTTT	CASSDKENTEAFF	TRBV6-1*01	TRBV6-1	TRBJ1-1*01	TRBJ1-1	TRBD1*01	TRBD1	13	-1	-1	20	-1	-1	6
886	7.12e-05	TGTGCCACCAGTGATCATGTCGGGGGTCGAGCAGTACTTC	CATSDHV~GVEQYF	TRBV24-1*01	TRBV24-1	TRBJ2-7*01	TRBJ2-7	TRBD2*01	TRBD2	14	20	25	27	5	1	6
886	7.12e-05	TGTGCCATCAGTGAGCAGGGGGTTACGAGCAGTACTTC	CAISEQ~GYEQYF	TRBV10-3*01, TRBV10-3*02	TRBV10-3	TRBJ2-7*01	TRBJ2-7	TRBD1*01	TRBD1	14	15	21	23	0	1	1
885	7.11e-05	TGTGCCACCAGTGATCATCGGACAGGGGCGGAAAAACTGTTTTTT	CATSDHRTGAEKLFF	TRBV24-1*01	TRBV24-1	TRBJ1-4*01	TRBJ1-4	TRBD1*01	TRBD1	14	19	27	30	4	2	6
885	7.11e-05	TGTGCCAGCGGCGCGGACAGGATCTATTCACCCCTCCACTTT	CASGADRIYSPLHF	TRBV7-9*03, TRBV7-9*01, TRBV7-9*04, TRBV7-9*02	TRBV7-9	TRBJ1-6*02	TRBJ1-6	TRBD1*01	TRBD1	8	14	20	25	5	4	9
885	7.11e-05	TGCAGCGTTGACGGAGGTCGTGGGGGGATGGCTACACCTTC	CSVDGGR~GDGYTF	TRBV29-1*01	TRBV29-1	TRBJ1-2*01	TRBJ1-2	TRBD2*01	TRBD2	10	21	26	27	10	0	10
885	7.11e-05	TGTGCCACCAGTGAACAGGGTCACAGATACGCAGTATTTT	CATSEQG~TDTQYF	TRBV24-1*01	TRBV24-1	TRBJ2-3*01	TRBJ2-3	TRBD1*01	TRBD1	13	14	19	21	0	1	1
885	7.11e-05	TGTGCCACCCGAGGGACATACTATGGCTACACCTTC	CATRGTYYGYTF	TRBV2*01, TRBV2*02, TRBV2*03	TRBV2	TRBJ1-2*01	TRBJ1-2	TRBD1*01	TRBD1	6	12	17	19	5	1	6
885	7.11e-05	TGCAGCGTCTCAGGGGGCGGCTACACCTTC	CSVSGGGYTF	TRBV29-1*01, TRBV29-1*03	TRBV29-1	TRBJ1-2*01	TRBJ1-2	TRBD1*01	TRBD1	7	10	17	18	2	0	2
885	7.11e-05	TGTGCCACCAGGCCTACGAGCAGTACTTC	CATRP~EQYF	TRBV24-1*01	TRBV24-1	TRBJ2-7*01	TRBJ2-7	TRBD1*01, TRBD2*02, TRBD2*01	TRBD1, TRBD2	10	-1	-1	12	-1	-1	1
884	7.1e-05	TGCAGTGGATTTCCCTCGGCTAGCGGGAGTTTCTCCTACGAGCAGTACTTC	CSGFPSASGSFSYEQYF	TRBV20-1*06, TRBV20-1*03, TRBV20-1*01, TRBV20-1*04, TRBV20-1*05, TRBV20-1*02, TRBV20-1*07	TRBV20-1	TRBJ2-7*01	TRBJ2-7	TRBD2*02	TRBD2	6	19	28	32	12	3	15
884	7.1e-05	TGCAGCGTTAGGGACAGGGGATTCGCTAACTATGGCTACACCTTC	CSVRDRGFANYGYTF	TRBV29-1*01, TRBV29-1*03	TRBV29-1	TRBJ1-2*01	TRBJ1-2	TRBD1*01	TRBD1	8	10	19	25	1	5	6
884	7.1e-05	TGTGCCAGCAGCCCACCCGGTAATTCACCCCTCCACTTT	CASSPPGNSPLHF	TRBV7-9*03, TRBV7-9*01, TRBV7-9*04, TRBV7-9*02	TRBV7-9	TRBJ1-6*02	TRBJ1-6	TRBD2*02, TRBD2*01	TRBD2	11	15	18	20	3	1	4
883	7.1e-05	TGTGCCACCAGCAGGGAGACGGACTCCTACAATGAGCAGTTCTTC	CATSRETDSYNEQFF	TRBV15*02	TRBV15	TRBJ2-1*01	TRBJ2-1	TRBD2*02	TRBD2	11	13	17	23	1	5	6
883	7.1e-05	TGCGCCAGCAGCCCAACGACAGGGGCCTTTGGCTACACCTTC	CASSPTTGAFGYTF	TRBV5-1*01	TRBV5-1	TRBJ1-2*01	TRBJ1-2	TRBD1*01	TRBD1	11	17	24	29	5	4	9
883	7.1e-05	TGTGCCAGCAGGTCGGGGGAGGCTTCACCCCTCCACTTT	CASRSGEASPLHF	TRBV2*01, TRBV2*02, TRBV2*03	TRBV2	TRBJ1-6*02	TRBJ1-6	TRBD2*02, TRBD2*01	TRBD2	10	16	21	23	5	1	6
883	7.1e-05	TGCAGTGCTACATGGACTAGCCGTAAAGCAGTACTTC	CSATWT~AVKQYF	TRBV20-1*01, TRBV20-1*04, TRBV20-1*05, TRBV20-1*07	TRBV20-1	TRBJ2-7*01	TRBJ2-7	TRBD2*02, TRBD2*01	TRBD2	9	13	20	26	3	5	8
883	7.1e-05	TGTGCCAGCAGCGTAGGCGTCGGACGCAGTATTTT	CASSVG~RTQYF	TRBV9*02, TRBV9*01	TRBV9	TRBJ2-3*01	TRBJ2-3	TRBD1*01, TRBD2*02, TRBD2*01	TRBD1, TRBD2	15	18	20	23	2	2	4
882	7.09e-05	TGCAGCGTTTGGGCGGGTTACGAGCAGTACTTC	CSVWAGYEQYF	TRBV29-1*01, TRBV29-1*03	TRBV29-1	TRBJ2-7*01	TRBJ2-7	TRBD2*02, TRBD2*01	TRBD2	8	12	16	18	3	1	4
881	7.08e-05	TGCGCCAGCATTTAAAGGCTAGCGGGGTCTCTGCGAGCAGTACTTC	CASI*RLA~GLCEQYF	TRBV5-1*01, TRBV5-1*02	TRBV5-1	TRBJ2-7*01	TRBJ2-7	TRBD2*01	TRBD2	9	18	26	33	8	6	14
881	7.08e-05	TGTGCCAGCAGCCTGTTACAGGGGTCGGGTTCACCCCTCCACTTT	CASSLLQGSGSPLHF	TRBV7-8*01, TRBV7-8*03	TRBV7-8	TRBJ1-6*02	TRBJ1-6	TRBD1*01	TRBD1	12	17	23	29	4	5	9
881	7.08e-05	TGTGCCACAGGGTAAGACGGTGGCCTACGAGCAGTACTTC	CATG*DG~AYEQYF	TRBV24-1*01	TRBV24-1	TRBJ2-7*01	TRBJ2-7	TRBD1*01, TRBD2*02	TRBD1, TRBD2	7	8	11	23	0	11	11
881	7.08e-05	TGTGCCATCTGATAGACAGACGGGACGAGCAGTACTTC	CAI**T~RDEQYF	TRBV24-1*01	TRBV24-1	TRBJ2-7*01	TRBJ2-7	TRBD1*01	TRBD1	6	14	18	24	7	5	12
881	7.08e-05	TGCAGCGCCGATCCGGGGAACTATGGCTACACCTTC	CSADPGNYGYTF	TRBV29-1*03	TRBV29-1	TRBJ1-2*01	TRBJ1-2	TRBD2*01	TRBD2	7	13	17	18	5	0	5
880	7.07e-05	TGTGCCACCAGTTGAGTGGAGGGCAGTTGAATTACAATGAGCAGTTCTTC	CATS*VEG~LNYNEQFF	TRBV24-1*01	TRBV24-1	TRBJ2-1*01	TRBJ2-1	TRBD2*02	TRBD2	11	17	22	32	5	9	14
880	7.07e-05	TGTGCCAGCAGTGCCAGTGCGAGCGCGGGCCGAAAACTGTTTTTT	CASSASASAGRKLFF	TRBV25-1*01	TRBV25-1	TRBJ1-4*01	TRBJ1-4	TRBD2*02, TRBD2*01	TRBD2	12	24	28	32	11	3	14
879	7.06e-05	TGCGCCAGCAGTGATGACAGGAATAATTCACCCCTCCACTTT	CASSDDRNNSPLHF	TRBV10-1*02, TRBV10-1*01	TRBV10-1	TRBJ1-6*01	TRBJ1-6	TRBD1*01	TRBD1	13	15	20	22	1	1	2
878	7.06e-05	TGTGCCAGCAGCTTAGCTTCGACAGGGCGATTTTGTGCGAGCAGTACTTC	CASSLAST~AILCEQYF	TRBV7-6*01	TRBV7-6	TRBJ2-7*01	TRBJ2-7	TRBD1*01	TRBD1	16	20	26	37	3	10	13
878	7.06e-05	TGTGCCACCAGTGATTTGACGGGAAACTTTCTACAATGAGCAGTTCTTC	CATSDLTG~TFYNEQFF	TRBV24-1*01	TRBV24-1	TRBJ2-1*01	TRBJ2-1	TRBD2*02	TRBD2	17	19	23	30	1	6	7
878	7.06e-05	TGTGCCAGCAGCTTAGCCTCTCGGAGGGGTGGATCACCCCTCCACTTT	CASSLASRRGGSPLHF	TRBV7-6*01	TRBV7-6	TRBJ1-6*02	TRBJ1-6	TRBD2*02	TRBD2	16	22	27	33	5	5	10
878	7.06e-05	TGTGCCAGCAGTGAATATTCACCGACGGGCAATGAGCAGTTCTTC	CASSEYSPTGNEQFF	TRBV25-1*01	TRBV25-1	TRBJ2-1*01	TRBJ2-1	TRBD2*02, TRBD2*01	TRBD2	16	25	28	29	8	0	8
877	7.05e-05	TGCAGTGCTAGGCCCATCCGGGGACAGGACTACAATGAGCAGTTCTTC	CSARPIRGQDYNEQFF	TRBV20-1*06, TRBV20-1*03, TRBV20-1*01, TRBV20-1*04, TRBV20-1*05, TRBV20-1*02, TRBV20-1*07	TRBV20-1	TRBJ2-1*01	TRBJ2-1	TRBD1*01	TRBD1	10	20	27	29	9	1	10
877	7.05e-05	TGTGCCACCAGCAGATCTGGGGAACAGGTTGATGGCTACACCTTC	CATSRSGEQVDGYTF	TRBV15*02	TRBV15	TRBJ1-2*01	TRBJ1-2	TRBD1*01	TRBD1	11	23	27	31	11	3	14
877	7.05e-05	TGTGCCAGCAGGCCCTCGGGGGTATGGGGAAACACCATATATTTT	CASRPSGVWGNTIYF	TRBV25-1*01	TRBV25-1	TRBJ1-3*01	TRBJ1-3	TRBD2*01	TRBD2	10	16	21	27	5	5	10
877	7.05e-05	TGTGCCACCAGTGACTCAGACAGGCCCTATGGCTACACCTTC	CATSDSDRPYGYTF	TRBV24-1*01	TRBV24-1	TRBJ1-2*01	TRBJ1-2	TRBD1*01	TRBD1	13	18	23	26	4	2	6
876	7.04e-05	TGTGCCAGCAGTGAGCATAGCGGGACTTTCACAGATACGCAGTATTTT	CASSEHSGTFTDTQYF	TRBV25-1*01	TRBV25-1	TRBJ2-3*01	TRBJ2-3	TRBD2*02	TRBD2	13	17	24	29	3	4	7
876	7.04e-05	TGCAGTGCTCTTTCGGACAGGGACTACAATGAGCAGTTCTTC	CSALSDRDYNEQFF	TRBV20-1*06, TRBV20-1*03, TRBV20-1*01, TRBV20-1*04, TRBV20-1*05, TRBV20-1*02, TRBV20-1*07	TRBV20-1	TRBJ2-1*01	TRBJ2-1	TRBD1*01	TRBD1	8	14	21	23	5	1	6
876	7.04e-05	TGTGCCATCAGTGAGACAATCAACTATGGCTACACCTTC	CAISETINYGYTF	TRBV10-3*01, TRBV10-3*02	TRBV10-3	TRBJ1-2*01	TRBJ1-2	TRBD1*01	TRBD1	14	15	17	21	0	3	3
875	7.03e-05	TGCAGCGTTGAAGCCAAGGACAGGATTCTATGGCTACACCTTC	CSVEAKD~GFYGYTF	TRBV29-1*01	TRBV29-1	TRBJ1-2*01	TRBJ1-2	TRBD1*01	TRBD1	12	17	23	27	4	3	7
875	7.03e-05	TGTGCCAGCAACCCCCTCGGACAGACTTCACCCCTCCACTTT	CASNPLGQTSPLHF	TRBV7-9*03, TRBV7-9*01, TRBV7-9*04, TRBV7-9*02	TRBV7-9	TRBJ1-6*02	TRBJ1-6	TRBD1*01	TRBD1	9	18	23	26	8	2	10
875	7.03e-05	TGTGCCACCAGTGATTAGGTCTGGGGAGACCCAGTACTTC	CATSD*V~GETQYF	TRBV24-1*01	TRBV24-1	TRBJ2-5*01	TRBJ2-5	TRBD1*01, TRBD2*02, TRBD2*01	TRBD1, TRBD2	15	22	24	25	6	0	6
874	7.02e-05	TGTGCCACCAGTGTCGGACAGGGCCTTATAATTCACCCCTCCACTTT	CATSVGQG~YNSPLHF	TRBV24-1*01	TRBV24-1	TRBJ1-6*01	TRBJ1-6	TRBD1*01	TRBD1	12	15	22	26	2	3	5
874	7.02e-05	TGTGCCAGCAGTGAGGGCACCTCCTATGGCTACACCTTC	CASSEGTSYGYTF	TRBV2*01, TRBV2*03	TRBV2	TRBJ1-2*01	TRBJ1-2	TRBD1*01, TRBD2*02	TRBD1, TRBD2	13	14	17	23	0	5	5
874	7.02e-05	TGTGCCAGGACCTCCTACGAGCAGTACTTC	CARTSYEQYF	TRBV7-6*01, TRBV7-6*02	TRBV7-6	TRBJ2-7*01	TRBJ2-7	TRBD1*01, TRBD2*02, TRBD2*01	TRBD1, TRBD2	7	8	10	11	0	0	0
873	7.02e-05	TGTGCCAGCAGCCGTGGTAGCGGGGGGGCGAGGTACAATGAGCAGTTCTTC	CASSRGSGGARYNEQFF	TRBV7-2*04, TRBV7-2*01	TRBV7-2	TRBJ2-1*01	TRBJ2-1	TRBD2*01	TRBD2	13	17	27	33	3	5	8
873	7.02e-05	TGCAGTGCTAGGCCCGGGAGAGGGGTAGATGAGCAGTTCTTC	CSARPGRGVDEQFF	TRBV20-1*06, TRBV20-1*03, TRBV20-1*01, TRBV20-1*04, TRBV20-1*05, TRBV20-1*02, TRBV20-1*07	TRBV20-1	TRBJ2-1*01	TRBJ2-1	TRBD2*02	TRBD2	10	14	19	28	3	8	11
873	7.02e-05	TGTGCCACCAGCTGACAGAAATCAACTATGGCTACACCTTC	CATS*QK~NYGYTF	TRBV15*02	TRBV15	TRBJ1-2*01	TRBJ1-2	TRBD1*01	TRBD1	11	13	17	23	1	5	6
873	7.02e-05	TGTGCCACCAGACAGGGAAGCGATCAGCCCCAGCATTTT	CATRQGSDQPQHF	TRBV24-1*01	TRBV24-1	TRBJ1-5*01	TRBJ1-5	TRBD1*01	TRBD1	10	11	16	18	0	1	1
872	7.01e-05	TGTGCCAGCAGCTTACGGGCCCGGGGGTCACCCCTCCACTTT	CASSLRARGSPLHF	TRBV7-6*01	TRBV7-6	TRBJ1-6*02	TRBJ1-6	TRBD2*01	TRBD2	14	21	26	27	6	0	6
872	7.01e-05	TGTGCCACCAGTTGGGACAGCGAACTATGGCTACACCTTC	CATSWDS~NYGYTF	TRBV24-1*01	TRBV24-1	TRBJ1-2*01	TRBJ1-2	TRBD1*01	TRBD1	11	13	19	22	1	2	3
872	7.01e-05	TGTGCCACCAGCAGAGCCGCAAACAACGAGCAGTACTTC	CATSRAANNEQYF	TRBV15*02	TRBV15	TRBJ2-7*01	TRBJ2-7	TRBD2*02, TRBD2*01	TRBD2	11	16	19	25	4	5	9
871	7e-05	TGTGCCACCAGCGGGATCCTCGCCTCAAGCGAGCAGTACTTC	CATSGILASSEQYF	TRBV15*02	TRBV15	TRBJ2-7*01	TRBJ2-7	TRBD1*01, TRBD2*02, TRBD2*01	TRBD1, TRBD2	11	12	15	29	0	13	13
871	7e-05	TGCAGCGTTGGTAGGGGGCAGAACTATGGCTACACCTTC	CSVGRGQNYGYTF	TRBV29-1*01	TRBV29-1	TRBJ1-2*01	TRBJ1-2	TRBD1*01	TRBD1	9	12	18	21	2	2	4
870	6.99e-05	TGTGCCACCAGTGAACCGAGGACAGGGGGAAACTATGGCTACACCTTC	CATSEPRTGGNYGYTF	TRBV24-1*01	TRBV24-1	TRBJ1-2*01	TRBJ1-2	TRBD1*01	TRBD1	13	19	28	30	5	1	6
870	6.99e-05	TGTGCCAGCAGTGGGCAGGGAGGAGGTCAGCCCCAGCATTTT	CASSGQGGGQPQHF	TRBV25-1*01	TRBV25-1	TRBJ1-5*01	TRBJ1-5	TRBD2*02	TRBD2	12	17	22	26	4	3	7
869	6.98e-05	TGTGCCAGCAGCGCGCAGGGGGCAGAGAATTCACCCCTCCACTTT	CASSAQGAENSPLHF	TRBV7-2*04, TRBV7-2*01	TRBV7-2	TRBJ1-6*02	TRBJ1-6	TRBD1*01	TRBD1	11	15	22	27	3	4	7
869	6.98e-05	TGTGCCAGCAGTGATGGAGGGCTTTCTCAGCCCCAGCATTTT	CASSDGGLSQPQHF	TRBV25-1*01	TRBV25-1	TRBJ1-5*01	TRBJ1-5	TRBD2*02	TRBD2	13	15	20	26	1	5	6
869	6.98e-05	TGCGCCAGCAGCTTGTGGGGCTAGCATGTGAGCAGTTCTTC	CASSLWG~ACEQFF	TRBV5-1*01	TRBV5-1	TRBJ2-1*01	TRBJ2-1	TRBD1*01, TRBD2*02, TRBD2*01	TRBD1, TRBD2	14	16	20	28	1	7	8
869	6.98e-05	TGTGCCAGCAGTTACGAGGGCACAGATACGCAGTATTTT	CASSYEGTDTQYF	TRBV6-5*01	TRBV6-5	TRBJ2-3*01	TRBJ2-3	TRBD2*02	TRBD2	14	15	18	19	0	0	0
869	6.98e-05	TGTGCCACAACAGGTCACCCTTTCCGAGCAGTACTTC	CATTGH~LSEQYF	TRBV24-1*01	TRBV24-1	TRBJ2-7*01	TRBJ2-7	TRBD1*01	TRBD1	7	9	13	24	1	10	11
868	6.98e-05	TGTGCCAGCAGCTTTCGTTTCCAGCGGCACTACGAGCAGTACTTC	CASSFRFQRHYEQYF	TRBV7-2*04, TRBV7-2*01	TRBV7-2	TRBJ2-7*01	TRBJ2-7	TRBD2*02, TRBD2*01	TRBD2	13	22	26	29	8	2	10
868	6.98e-05	TGTGCCAGCAGCTTAGGACAGTATAATTCACCCCTCCACTTT	CASSLGQYNSPLHF	TRBV7-2*04, TRBV7-2*01	TRBV7-2	TRBJ1-6*01	TRBJ1-6	TRBD1*01	TRBD1	15	16	20	21	0	0	0
868	6.98e-05	TGCAGCGGCCTTGGGCACGACGTAAGCGATGGCTACACCTTC	CSGLGHDVSDGYTF	TRBV29-1*01, TRBV29-1*03	TRBV29-1	TRBJ1-2*01	TRBJ1-2	TRBD1*01, TRBD2*02, TRBD2*01	TRBD1, TRBD2	6	12	15	28	5	12	17
868	6.98e-05	TGTGCCATCAGACCCACAGGGATTGTCTGAAGCTTTCTTT	CAIRPTG~LSEAFF	TRBV10-3*01, TRBV10-3*02	TRBV10-3	TRBJ1-1*01	TRBJ1-1	TRBD1*01	TRBD1	10	15	20	26	4	5	9
868	6.98e-05	TGTGCCACCAGTAACGGCAGGGCCTACGAGCAGTACTTC	CATSNGRAYEQYF	TRBV15*02	TRBV15	TRBJ2-7*01	TRBJ2-7	TRBD1*01	TRBD1	10	17	21	22	6	0	6
868	6.98e-05	TGTGCCAGCACGACGGGAGCACATTCACCCCTCCACTTT	CASTTGAHSPLHF	TRBV7-9*03, TRBV7-9*01, TRBV7-9*04, TRBV7-9*02	TRBV7-9	TRBJ1-6*02	TRBJ1-6	TRBD2*02	TRBD2	11	13	18	22	1	3	4
868	6.98e-05	TGCAGCGTAGCACAGGGGAAGAGACCCAGTACTTC	CSVAQG~ETQYF	TRBV29-1*01	TRBV29-1	TRBJ2-5*01	TRBJ2-5	TRBD1*01	TRBD1	7	11	17	18	3	0	3
868	6.98e-05	TGTGCCAGCAGCCTCCAAGGCGAGCAGTACTTC	CASSLQGEQYF	TRBV7-6*01, TRBV7-6*02	TRBV7-6	TRBJ2-7*01	TRBJ2-7	TRBD2*02	TRBD2	11	12	15	20	0	4	4
867	6.97e-05	TGTGCCAGTAGTTTGGGGACAGCGAATAGCAATCAGCCCCAGCATTTT	CASSLGTANSNQPQHF	TRBV19*01, TRBV19*02	TRBV19	TRBJ1-5*01	TRBJ1-5	TRBD1*01	TRBD1	11	15	21	26	3	4	7
867	6.97e-05	TGTGCCACCAGTGATTTCGAACAAGTATAATTCACCCCTCCACTTT	CATSDFEQ~YNSPLHF	TRBV24-1*01	TRBV24-1	TRBJ1-6*02	TRBJ1-6	TRBD1*01	TRBD1	16	20	22	25	3	2	5
867	6.97e-05	TGCAGCGTTGTGGGACAGGGCTGGTCGGTTCACCCCTCCACTTT	CSVVGQG~VGSPLHF	TRBV29-1*01	TRBV29-1	TRBJ1-6*01	TRBJ1-6	TRBD1*01	TRBD1	9	11	19	28	1	8	9
867	6.97e-05	TGTGCCGAAAACCAGGGGGCAATTCACCCCTCCACTTT	CAENQG~NSPLHF	TRBV10-3*01, TRBV10-3*02	TRBV10-3	TRBJ1-6*01	TRBJ1-6	TRBD1*01	TRBD1	5	12	19	20	6	0	6
867	6.97e-05	TGTGCCAGTCGGGACATTAATTCACCCCTCCACTTT	CASRDINSPLHF	TRBV7-9*03, TRBV7-9*01, TRBV7-9*04, TRBV7-9*02	TRBV7-9	TRBJ1-6*01	TRBJ1-6	TRBD1*01	TRBD1	7	10	15	17	2	1	3
865	6.95e-05	TGTGCCACCAGTGACCCGAACGGACAGAACTATGGCTACACCTTC	CATSDPNGQNYGYTF	TRBV24-1*01	TRBV24-1	TRBJ1-2*01	TRBJ1-2	TRBD1*01	TRBD1	13	21	26	27	7	0	7
865	6.95e-05	TGCGCCAGCAGTGAGGAGGGTAAGGGGCTACACCTTC	CASSEE~VRGYTF	TRBV10-1*01	TRBV10-1	TRBJ1-2*01	TRBJ1-2	TRBD2*02	TRBD2	14	15	19	25	0	5	5
865	6.95e-05	TGCAGTGCTAGCGGACCGGGAGATACGCAGTATTTT	CSASGPGDTQYF	TRBV20-1*01, TRBV20-1*04, TRBV20-1*05, TRBV20-1*07	TRBV20-1	TRBJ2-3*01	TRBJ2-3	TRBD1*01, TRBD2*02, TRBD2*01	TRBD1, TRBD2	10	12	15	20	1	4	5
865	6.95e-05	TGTGCCAGCACGAGGGCGTGGGAGCAGTACTTC	CASTRAWEQYF	TRBV2*01, TRBV2*02, TRBV2*03	TRBV2	TRBJ2-7*01	TRBJ2-7	TRBD2*02	TRBD2	9	11	15	21	1	5	6
864	6.94e-05	TGTGCCAGCCTAACTCGACTAGCGACCTACAATGAGCAGTTCTTC	CASLTRLATYNEQFF	TRBV25-1*01	TRBV25-1	TRBJ2-1*01	TRBJ2-1	TRBD2*02, TRBD2*01	TRBD2	8	16	23	25	7	1	8
864	6.94e-05	TGTGCCAGCAGCGAAACTAGCGGGAGTTTGGATACGCAGTATTTT	CASSETSGSLDTQYF	TRBV6-4*02, TRBV6-4*01	TRBV6-4	TRBJ2-3*01	TRBJ2-3	TRBD2*02	TRBD2	10	15	25	30	4	4	8
864	6.94e-05	TGTGCCATCAGTGAGTTTGGGAAAAATTCACCCCTCCACTTT	CAISEFGKNSPLHF	TRBV10-3*01, TRBV10-3*02	TRBV10-3	TRBJ1-6*02	TRBJ1-6	TRBD1*01, TRBD2*02, TRBD2*01	TRBD1, TRBD2	15	18	21	24	2	2	4
864	6.94e-05	TGTGCCACCAGCAGAAAGCACGGAGCCTACGAGCAGTACTTC	CATSRKHGAYEQYF	TRBV15*02	TRBV15	TRBJ2-7*01	TRBJ2-7	TRBD2*02	TRBD2	11	21	24	25	9	0	9
864	6.94e-05	TGTGCCAGTAGTCTACAGACAGAGGACCACGAGCAGTACTTC	CASSLQTEDHEQYF	TRBV19*01, TRBV19*02	TRBV19	TRBJ2-7*01	TRBJ2-7	TRBD1*01	TRBD1	11	17	21	28	5	6	11
864	6.94e-05	TGTGCCACCAAGACAGGGTGGAGAGCAGTACTTC	CATKTG~GEQYF	TRBV24-1*01	TRBV24-1	TRBJ2-7*01	TRBJ2-7	TRBD1*01	TRBD1	9	11	17	22	1	4	5
863	6.93e-05	TGTGCCAGTAAAGAGACAGGGACTAACTATGGCTACACCTTC	CASKETGTNYGYTF	TRBV19*01, TRBV19*03, TRBV19*02	TRBV19	TRBJ1-2*01	TRBJ1-2	TRBD1*01	TRBD1	7	14	20	22	6	1	7
863	6.93e-05	TGCAGCGTTGAAGTTCGGAATACCCATGGCTACACCTTC	CSVEVRNTHGYTF	TRBV29-1*01	TRBV29-1	TRBJ1-2*01	TRBJ1-2	TRBD1*01, TRBD2*02, TRBD2*01	TRBD1, TRBD2	12	16	18	25	3	6	9
863	6.93e-05	TGTGCCACCAGTGGCCGATACAATGAGCAGTTCTTC	CATSGRYNEQFF	TRBV24-1*01	TRBV24-1	TRBJ2-1*01	TRBJ2-1	TRBD1*01, TRBD2*02, TRBD2*01	TRBD1, TRBD2	12	13	15	18	0	2	2
863	6.93e-05	TGTGCCAGCGAAACGAGGGCTGGTGGCTACACCTTC	CASETRAGGYTF	TRBV7-9*03, TRBV7-9*01, TRBV7-9*04, TRBV7-9*02	TRBV7-9	TRBJ1-2*01	TRBJ1-2	TRBD2*02	TRBD2	8	14	18	23	5	4	9
862	6.93e-05	TGTGCCAGCAGTGTACGGGGTTCTGCCTACGAGCAGTACTTC	CASSVRGSAYEQYF	TRBV25-1*01	TRBV25-1	TRBJ2-7*01	TRBJ2-7	TRBD2*01	TRBD2	12	15	19	25	2	5	7
862	6.93e-05	TGTGCCACCAGCAGCATGGGACAGGGGCAGCAGTACTTC	CATSSMGQGQQYF	TRBV15*02	TRBV15	TRBJ2-7*01	TRBJ2-7	TRBD1*01	TRBD1	11	17	26	28	5	1	6
861	6.92e-05	TGTGCCAGCAGTGAAGAGGGGACGGGCTCCTACAATGAGCAGTTCTTC	CASSEEGTGSYNEQFF	TRBV25-1*01	TRBV25-1	TRBJ2-1*01	TRBJ2-1	TRBD1*01, TRBD2*02, TRBD2*01	TRBD1, TRBD2	14	18	22	26	3	3	6
861	6.92e-05	TGTGCCAGCAGTGAACGGCAGGGAGGTAATTCACCCCTCCACTTT	CASSERQGGNSPLHF	TRBV2*01, TRBV2*03	TRBV2	TRBJ1-6*01	TRBJ1-6	TRBD2*02	TRBD2	14	20	25	26	5	0	5
861	6.92e-05	TGTGCCAGCAGTGGAGGGGAGAGCGGCTACGAGCAGTACTTC	CASSGGESGYEQYF	TRBV25-1*01	TRBV25-1	TRBJ2-7*01	TRBJ2-7	TRBD1*01, TRBD2*02, TRBD2*01	TRBD1, TRBD2	12	14	18	26	1	7	8
861	6.92e-05	TGCAGCGTTGTGAGCTAGCGGGGGCGAGCAGTACTTC	CSVVS*~GGEQYF	TRBV29-1*01	TRBV29-1	TRBJ2-7*01	TRBJ2-7	TRBD2*01	TRBD2	9	14	23	24	4	0	4
860	6.91e-05	TGTGCCACCAGTGATACCAGTAGCAATCAGCCCCAGCATTTT	CATSDTSSNQPQHF	TRBV24-1*01	TRBV24-1	TRBJ1-5*01	TRBJ1-5	TRBD1*01	TRBD1	14	17	19	20	2	0	2
860	6.91e-05	TGTGCCAGCAGTGAGCTCCAGGGGAACACTGAAGCTTTCTTT	CASSELQGNTEAFF	TRBV25-1*01	TRBV25-1	TRBJ1-1*01	TRBJ1-1	TRBD1*01	TRBD1	13	18	22	23	4	0	4
860	6.91e-05	TGTGCCACCAAACAAAGGAATGAGCAGTTCTTC	CATKQRNEQFF	TRBV24-1*01	TRBV24-1	TRBJ2-1*01	TRBJ2-1	TRBD1*01, TRBD2*02	TRBD1, TRBD2	9	15	17	18	5	0	5
859	6.9e-05	TGTGCCACCAGCCCTAGAGAGGGGGCGGGGAGCCTAGCAGATACGCAGTATTTT	CATSPREGAGSLADTQYF	TRBV15*02	TRBV15	TRBJ2-3*01	TRBJ2-3	TRBD1*01	TRBD1	11	19	25	37	7	11	18
859	6.9e-05	TGTGCCAGCAGACGGACAGCGTCTAACTATGGCTACACCTTC	CASRRTASNYGYTF	TRBV2*01, TRBV2*02, TRBV2*03	TRBV2	TRBJ1-2*01	TRBJ1-2	TRBD1*01	TRBD1	10	13	18	22	2	3	5
858	6.89e-05	TGTGCCAGTCGGGACAGCGAGAAGCCATCGAACACTGAAGCTTTCTTT	CASRDSEKPSNTEAFF	TRBV25-1*01	TRBV25-1	TRBJ1-1*01	TRBJ1-1	TRBD1*01	TRBD1	7	10	16	29	2	12	14
858	6.89e-05	TGTGCCACCAGTGCGGTGGGAGGGAGTGGAGATACGCAGTATTTT	CATSAVGGSGDTQYF	TRBV24-1*01	TRBV24-1	TRBJ2-3*01	TRBJ2-3	TRBD2*02	TRBD2	12	17	23	29	4	5	9
858	6.89e-05	TGTGCCACCACAGGGCGCCCACCGAACACTGAAGCTTTCTTT	CATTGRPPNTEAFF	TRBV25-1*01	TRBV25-1	TRBJ1-1*01	TRBJ1-1	TRBD1*01	TRBD1	6	9	14	23	2	8	10
858	6.89e-05	TGTGCCAGCAGCCGATGAGGGAGTGCAGATACGCAGTATTTT	CASSR*GSADTQYF	TRBV6-1*01	TRBV6-1	TRBJ2-3*01	TRBJ2-3	TRBD2*02	TRBD2	14	18	22	25	3	2	5
858	6.89e-05	TGTGCCACCAGTTCCGGGGCCAACGTCCTGACTTTC	CATSSGANVLTF	TRBV24-1*01	TRBV24-1	TRBJ2-6*01	TRBJ2-6	TRBD1*01, TRBD2*02, TRBD2*01	TRBD1, TRBD2	11	12	14	15	0	0	0
858	6.89e-05	TGTGCCACCAGTTTCGCGGGCGAGCAGTACTTC	CATSFAGEQYF	TRBV24-1*01	TRBV24-1	TRBJ2-7*01	TRBJ2-7	TRBD2*02, TRBD2*01	TRBD2	11	15	19	20	3	0	3
857	6.89e-05	TGTGCCACCAGTCTAGTGGGACTAGCGATGCATGAGCAGTTCTTC	CATSLVGLAMHEQFF	TRBV24-1*01	TRBV24-1	TRBJ2-1*01	TRBJ2-1	TRBD2*02, TRBD2*01	TRBD2	11	17	26	31	5	4	9
857	6.89e-05	TGTGCCACCAGTGATCCTGGGACAGGGGATGAAAAACTGTTTTTT	CATSDPGTGDEKLFF	TRBV24-1*01	TRBV24-1	TRBJ1-4*01	TRBJ1-4	TRBD1*01	TRBD1	14	18	27	28	3	0	3
857	6.89e-05	TGTGCCACCGCTGGTGGGCTCCTATAATTCACCCCTCCACTTT	CATAGGL~YNSPLHF	TRBV15*02	TRBV15	TRBJ1-6*02	TRBJ1-6	TRBD1*01, TRBD2*02, TRBD2*01	TRBD1, TRBD2	8	15	17	18	6	0	6
857	6.89e-05	TGTGCCACCTTATGGACCGAGTTTAATGGCTACACCTTC	CATLWTEFNGYTF	TRBV2*01, TRBV2*02, TRBV2*03	TRBV2	TRBJ1-2*01	TRBJ1-2	TRBD1*01, TRBD2*02, TRBD2*01	TRBD1, TRBD2	6	13	16	25	6	8	14
856	6.88e-05	TGCAGTGCTAGACTAAGTACTGGACACGACTACGAGCAGTACTTC	CSARLSTGHDYEQYF	TRBV20-1*01, TRBV20-1*04, TRBV20-1*05, TRBV20-1*07	TRBV20-1	TRBJ2-7*01	TRBJ2-7	TRBD1*01	TRBD1	11	21	25	29	9	3	12
856	6.88e-05	TGCAGCGTGGAAGGGACTAGCGGTACCTACGAGCAGTACTTC	CSVEGTSGTYEQYF	TRBV29-1*01	TRBV29-1	TRBJ2-7*01	TRBJ2-7	TRBD2*02, TRBD2*01	TRBD2	12	13	22	25	0	2	2
856	6.88e-05	TGTGCCACCAGGAAGGACATACCTCCTACGAGCAGTACTTC	CATRKDI~SYEQYF	TRBV24-1*01	TRBV24-1	TRBJ2-7*01	TRBJ2-7	TRBD1*01	TRBD1	10	14	18	22	3	3	6
856	6.88e-05	TGCAGCGGACTAGCGTCCACCTACGAGCAGTACTTC	CSGLASTYEQYF	TRBV29-1*01, TRBV29-1*03	TRBV29-1	TRBJ2-7*01	TRBJ2-7	TRBD2*02, TRBD2*01	TRBD2	6	7	14	19	0	4	4
855	6.87e-05	TGTGCCAGCAGCTTAGGGGGTGGGACACTAGGATCACCCCTCCACTTT	CASSLGGGTLGSPLHF	TRBV7-8*01	TRBV7-8	TRBJ1-6*01	TRBJ1-6	TRBD1*01	TRBD1	14	21	26	33	6	6	12
855	6.87e-05	TGCAGTGCTAGACCCCTAGCGGGAGGGGATGCCTACGAGCAGTACTTC	CSARPLAGGDAYEQYF	TRBV20-1*01, TRBV20-1*04, TRBV20-1*05, TRBV20-1*07	TRBV20-1	TRBJ2-7*01	TRBJ2-7	TRBD2*02	TRBD2	4	15	26	31	10	4	14
855	6.87e-05	TGTGCCAGCAGTGAATATAGTTTACGAGCAGTACTTC	CASSEY~VYEQYF	TRBV25-1*01	TRBV25-1	TRBJ2-7*01	TRBJ2-7	TRBD2*02, TRBD2*01	TRBD2	16	17	20	22	0	1	1
855	6.87e-05	TGTGCCACCAGTGGACAGACAGATACGCAGTATTTT	CATSGQTDTQYF	TRBV24-1*01	TRBV24-1	TRBJ2-3*01	TRBJ2-3	TRBD1*01	TRBD1	12	13	17	18	0	0	0
855	6.87e-05	TGTGCCATCAGTGAGTCCGGTGGCTACACCTTC	CAISESGGYTF	TRBV10-3*01, TRBV10-3*02	TRBV10-3	TRBJ1-2*01	TRBJ1-2	TRBD2*02, TRBD2*01	TRBD2	16	17	19	20	0	0	0
855	6.87e-05	TGCAGCGTTGTTAGGGTAGATGGCTACACCTTC	CSVVRVDGYTF	TRBV29-1*01	TRBV29-1	TRBJ1-2*01	TRBJ1-2	TRBD1*01, TRBD2*02	TRBD1, TRBD2	9	12	15	19	2	3	5
854	6.86e-05	TGTGCCAGCAGCTCAGGGACAGGGGGTGATTCACCCCTCCACTTT	CASSSGTGGDSPLHF	TRBV7-9*03, TRBV7-9*01, TRBV7-9*04, TRBV7-9*02	TRBV7-9	TRBJ1-6*02	TRBJ1-6	TRBD1*01	TRBD1	13	15	25	28	1	2	3
854	6.86e-05	TGTGCCAGCAGCATAAGGGGAAGCTACTATGGCTACACCTTC	CASSIRGSYYGYTF	TRBV25-1*01	TRBV25-1	TRBJ1-2*01	TRBJ1-2	TRBD1*01	TRBD1	10	15	19	25	4	5	9
854	6.86e-05	TGCAGCGTTGCGATCGGGACCTACGAGCAGTACTTC	CSVAIGTYEQYF	TRBV29-1*01	TRBV29-1	TRBJ2-7*01	TRBJ2-7	TRBD2*02	TRBD2	9	14	18	19	4	0	4
853	6.85e-05	TGTGCCACCAGTGACCGGACAGGGAAGGGCTACGAGCAGTACTTC	CATSDRTGKGYEQYF	TRBV24-1*01	TRBV24-1	TRBJ2-7*01	TRBJ2-7	TRBD1*01	TRBD1	13	16	23	29	2	5	7
853	6.85e-05	TGTGCCAGCAGCCTAGCGGGAGGGCTGGATACGCAGTATTTT	CASSLAGGLDTQYF	TRBV7-8*03	TRBV7-8	TRBJ2-3*01	TRBJ2-3	TRBD2*02	TRBD2	12	13	23	27	0	3	3
853	6.85e-05	TGTGCCAGCAGTGTACAGGGGTATGGCTACACCTTC	CASSVQGYGYTF	TRBV2*01, TRBV2*03	TRBV2	TRBJ1-2*01	TRBJ1-2	TRBD1*01	TRBD1	12	14	20	21	1	0	1
853	6.85e-05	TGTGCCACGTACGAGCAGTACTTC	CATYEQYF	TRBV10-3*01, TRBV10-3*02	TRBV10-3	TRBJ2-7*01	TRBJ2-7	TRBD2*02	TRBD2	6	-1	-1	9	-1	-1	2
852	6.85e-05	TGTGCCATCAGATCGGACAGTACTAACTATGGCTACACCTTC	CAIRSDSTNYGYTF	TRBV10-3*01, TRBV10-3*02	TRBV10-3	TRBJ1-2*01	TRBJ1-2	TRBD1*01	TRBD1	10	14	19	22	3	2	5
852	6.85e-05	TGTGCCACCAGCGGCGACGGAGGATACGTGCAGTACTTC	CATSGDGGYVQYF	TRBV15*02	TRBV15	TRBJ2-7*01	TRBJ2-7	TRBD2*02	TRBD2	11	18	22	24	6	1	7
852	6.85e-05	TGTGCCACCAGGGGAGTCTAGAATTCACCCCTCCACTTT	CATRGV*NSPLHF	TRBV24-1*01	TRBV24-1	TRBJ1-6*02	TRBJ1-6	TRBD2*02	TRBD2	10	11	15	17	0	1	1
852	6.85e-05	TGTGCCACCAACTTACTGTCGCCCTACGAGCAGTACTTC	CATNLLSPYEQYF	TRBV15*02	TRBV15	TRBJ2-7*01	TRBJ2-7	TRBD1*01	TRBD1	9	15	19	22	5	2	7
852	6.85e-05	TGTGCCAGCAGCTACTCCTACGAGCAGTACTTC	CASSYSYEQYF	TRBV7-8*01, TRBV7-8*03	TRBV7-8	TRBJ2-7*01	TRBJ2-7	TRBD2*02	TRBD2	12	-1	-1	14	-1	-1	1
851	6.84e-05	TGTGCCAGCAGCCCTCAAGGCAGGATGAATTCACCCCTCCACTTT	CASSPQGRMNSPLHF	TRBV7-2*04, TRBV7-2*01	TRBV7-2	TRBJ1-6*01	TRBJ1-6	TRBD1*01, TRBD2*02	TRBD1, TRBD2	11	20	23	27	8	3	11
851	6.84e-05	TGTGCCACCGCCCTAGCGGGAGCGGGAGATACGCAGTATTTT	CATALAGAGDTQYF	TRBV24-1*01	TRBV24-1	TRBJ2-3*01	TRBJ2-3	TRBD2*02	TRBD2	8	12	21	26	3	4	7
851	6.84e-05	TGTGCCACCAGTGTCAACAGGGGAGGCGAGCAGTACTTC	CATSVNRGGEQYF	TRBV24-1*01	TRBV24-1	TRBJ2-7*01	TRBJ2-7	TRBD1*01	TRBD1	12	16	22	26	3	3	6
851	6.84e-05	TGTGCCAGCAGCTTGGCAGGGTTGAAGGGATACACCTTC	CASSLAGLKGYTF	TRBV7-2*04, TRBV7-2*01	TRBV7-2	TRBJ1-2*01	TRBJ1-2	TRBD1*01	TRBD1	13	16	20	30	2	9	11
849	6.82e-05	TGTGCCATCAGTGAGCGTCGGGACTAGCGGGATGGAGACCCAGTACTTC	CAISERRD~SGMETQYF	TRBV10-3*01, TRBV10-3*02	TRBV10-3	TRBJ2-5*01	TRBJ2-5	TRBD2*02	TRBD2	14	19	31	34	4	2	6
849	6.82e-05	TGTGCCAGCAGTGAATAAGGGGGAATCAGCCCCAGCATTTT	CASSE*G~NQPQHF	TRBV25-1*01	TRBV25-1	TRBJ1-5*01	TRBJ1-5	TRBD1*01	TRBD1	16	17	22	23	0	0	0
849	6.82e-05	TGTGCCACCAGTGATTTGTACAATGAGCAGTTCTTC	CATSDLYNEQFF	TRBV24-1*01	TRBV24-1	TRBJ2-1*01	TRBJ2-1			13	-1	-1	18	-1	-1	4
849	6.82e-05	TGCAGTGCTACAGGGAATCACTATGGCTACACCTTC	CSATGNHYGYTF	TRBV20-1*01, TRBV20-1*04, TRBV20-1*05, TRBV20-1*07	TRBV20-1	TRBJ1-2*01	TRBJ1-2	TRBD1*01	TRBD1	9	10	14	19	0	4	4
848	6.81e-05	TGTGCCAGCAGCCGTACTAGCGAAGGGTACAATGAGCAGTTCTTC	CASSRTSEGYNEQFF	TRBV12-4*01, TRBV12-3*01	TRBV12-4, TRBV12-3	TRBJ2-1*01	TRBJ2-1	TRBD2*02, TRBD2*01	TRBD2	11	15	21	27	3	5	8
848	6.81e-05	TGCAGTGCTGCCAGCGCAAGGGGCGGCAATCAGCCCCAGCATTTT	CSAASARGGNQPQHF	TRBV20-1*06, TRBV20-1*03, TRBV20-1*01, TRBV20-1*04, TRBV20-1*05, TRBV20-1*02, TRBV20-1*07	TRBV20-1	TRBJ1-5*01	TRBJ1-5	TRBD1*01	TRBD1	8	18	22	25	9	2	11
847	6.81e-05	TGTGCCAGCAGCTTAACAGGGTGGAGCGGCCCAATAGAGACCCAGTACTTC	CASSLTGWSGPIETQYF	TRBV7-8*01	TRBV7-8	TRBJ2-5*01	TRBJ2-5	TRBD1*01	TRBD1	14	15	20	35	0	14	14
846	6.8e-05	TGTGCCAGCAGCTACGCGGGACCCAATTCACCCCTCCACTTT	CASSYAGPNSPLHF	TRBV7-9*03, TRBV7-9*01, TRBV7-9*04, TRBV7-9*02	TRBV7-9	TRBJ1-6*01	TRBJ1-6	TRBD2*02	TRBD2	10	15	20	24	4	3	7
845	6.79e-05	TGTGCCAGCAGTGATGGGTCCCAGGACTAGCGGGAGGGCCGAGCTACGAGCAGTACTTC	CASSDGSQD*~GGPSYEQYF	TRBV25-1*01	TRBV25-1	TRBJ2-7*01	TRBJ2-7	TRBD2*02	TRBD2	13	23	37	43	9	5	14
845	6.79e-05	TGTGCCAGCAGTGAGGTCGGAGGGGCCAATCAGCCCCAGCATTTT	CASSEVGGANQPQHF	TRBV6-4*02, TRBV6-4*01	TRBV6-4	TRBJ1-5*01	TRBJ1-5	TRBD2*02	TRBD2	14	18	23	26	3	2	5
845	6.79e-05	TGTGCCAGCGGCTCCGGGACTAGCAGTCAATGAGCAGTTCTTC	CASGSGT~AVNEQFF	TRBV25-1*01	TRBV25-1	TRBJ2-1*01	TRBJ2-1	TRBD2*02, TRBD2*01	TRBD2	8	15	23	27	6	3	9
845	6.79e-05	TGTGCCAGCAGCCATGGACAGAGTTTTTCACCCCTCCACTTT	CASSHGQSFSPLHF	TRBV7-2*04, TRBV7-2*01	TRBV7-2	TRBJ1-6*01	TRBJ1-6	TRBD1*01	TRBD1	11	15	20	26	3	5	8
845	6.79e-05	TGCAGTGCTACCTACGAGCAGTACTTC	CSATYEQYF	TRBV29-1*01, TRBV29-1*03	TRBV29-1	TRBJ2-7*01	TRBJ2-7	TRBD2*02, TRBD2*01	TRBD2	4	6	9	10	1	0	1
844	6.78e-05	TGTGCCAGCAGCTTAGGGACTAGCGGGAGTCGCACAGATACGCAGTATTTT	CASSLGTSGSRTDTQYF	TRBV7-9*01, TRBV7-9*02	TRBV7-9	TRBJ2-3*01	TRBJ2-3	TRBD2*02	TRBD2	15	16	28	31	0	2	2
844	6.78e-05	TGTGCCATCTCAGGCGAAGGGGATTACTCACCCCTCCACTTT	CAISGEGDYSPLHF	TRBV2*01, TRBV2*02, TRBV2*03	TRBV2	TRBJ1-6*01	TRBJ1-6	TRBD1*01	TRBD1	6	17	21	27	10	5	15
844	6.78e-05	TGCAGCGTTGACTCGGGGGACGAGCAGTACTTC	CSVDSGDEQYF	TRBV29-1*01	TRBV29-1	TRBJ2-7*01	TRBJ2-7	TRBD2*01	TRBD2	10	13	18	19	2	0	2
843	6.77e-05	TGTGCCACCAGCAGAGGGACAGGGGGTAACTATGGCTACACCTTC	CATSRGTGGNYGYTF	TRBV15*02	TRBV15	TRBJ1-2*01	TRBJ1-2	TRBD1*01	TRBD1	11	15	25	26	3	0	3
843	6.77e-05	TGCAGCGTTGACAGGAACCTCAACTATGGCTACACCTTC	CSVDRNLNYGYTF	TRBV29-1*01	TRBV29-1	TRBJ1-2*01	TRBJ1-2	TRBD1*01, TRBD2*02	TRBD1, TRBD2	10	11	14	21	0	6	6
843	6.77e-05	TGTGCCACCAGTGATTTGTGGAACGAGCAGTACTTC	CATSDLWNEQYF	TRBV24-1*01	TRBV24-1	TRBJ2-7*01	TRBJ2-7	TRBD1*01, TRBD2*02, TRBD2*01	TRBD1, TRBD2	17	19	21	22	1	0	1
843	6.77e-05	TGCAGCGCCATGACAATGACCTACGAGCAGTACTTC	CSAMTMTYEQYF	TRBV29-1*01, TRBV29-1*03	TRBV29-1	TRBJ2-7*01	TRBJ2-7	TRBD1*01	TRBD1	7	11	14	19	3	4	7
842	6.77e-05	TGTGCCAGCATGGGGTCTCGGAGCTCCTACGAGCAGTACTTC	CASMGSRSSYEQYF	TRBV2*01, TRBV2*02, TRBV2*03	TRBV2	TRBJ2-7*01	TRBJ2-7	TRBD1*01, TRBD2*02, TRBD2*01	TRBD1, TRBD2	9	11	14	23	1	8	9
842	6.77e-05	TGTGCCAGCAGTGAAGCCCCCCTGGAAACACCATATATTTT	CASSEAP~GNTIYF	TRBV25-1*01	TRBV25-1	TRBJ1-3*01	TRBJ1-3	TRBD1*01	TRBD1	14	15	20	21	0	0	0
842	6.77e-05	TGTGCCATCAGTGAGAGGGTGGATCAGCCCCAGCATTTT	CAISERVDQPQHF	TRBV10-3*01, TRBV10-3*02	TRBV10-3	TRBJ1-5*01	TRBJ1-5	TRBD1*01, TRBD2*02	TRBD1, TRBD2	14	15	18	22	0	3	3
841	6.76e-05	TGTGCCACCAGTGATGTGACAGGGGAGGGTTGAGAATTCACCCCTCCACTTT	CATSDVTGE~VENSPLHF	TRBV24-1*01	TRBV24-1	TRBJ1-6*01	TRBJ1-6	TRBD1*01	TRBD1	14	17	24	34	2	9	11
841	6.76e-05	TGTGCCACCAGTGACCCCGGACGGAACTATGGCTACACCTTC	CATSDPGRNYGYTF	TRBV24-1*01	TRBV24-1	TRBJ1-2*01	TRBJ1-2	TRBD2*01	TRBD2	13	14	18	24	0	5	5
841	6.76e-05	TGTGCCACCAAAGACAGGAGCACAGATACGCAGTATTTT	CATKDRSTDTQYF	TRBV24-1*01	TRBV24-1	TRBJ2-3*01	TRBJ2-3	TRBD1*01	TRBD1	9	12	17	18	2	0	2
840	6.75e-05	TGCAGCGTTGGAGTGGGCAGGGGGTGGAACTATGGCTACACCTTC	CSVGVGRGWNYGYTF	TRBV29-1*01	TRBV29-1	TRBJ1-2*01	TRBJ1-2	TRBD1*01	TRBD1	9	17	23	27	7	3	10
840	6.75e-05	TGTGCCACCAGTGAGTATGATGAGCAGTTCTTC	CATSEYDEQFF	TRBV24-1*01	TRBV24-1	TRBJ2-1*01	TRBJ2-1	TRBD2*02, TRBD2*01	TRBD2	13	-1	-1	19	-1	-1	5
839	6.74e-05	TGTGCTAGCAGCCCTCGGACGGGTTCTAATTCACCCCTCCACTTT	CASSPRTGSNSPLHF	TRBV7-7*01, TRBV7-7*02	TRBV7-7	TRBJ1-6*02	TRBJ1-6	TRBD1*01, TRBD2*02, TRBD2*01	TRBD1, TRBD2	11	16	19	26	4	6	10
839	6.74e-05	TGTGCCAGCAGAGAACTTCGACAGGGGTTAGAGCAGTACTTC	CASRELRQGLEQYF	TRBV7-9*03, TRBV7-9*01, TRBV7-9*04, TRBV7-9*02	TRBV7-9	TRBJ2-7*01	TRBJ2-7	TRBD1*01	TRBD1	14	19	26	30	4	3	7
839	6.74e-05	TGTGCCACCGCCCCGATAGTCCCAGGGATGGCTACACCTTC	CATAPIV~RDGYTF	TRBV24-1*01	TRBV24-1	TRBJ1-2*01	TRBJ1-2	TRBD2*02, TRBD2*01	TRBD2	8	16	22	27	7	4	11
839	6.74e-05	TGTGCCAGCAGTGCAGGGGGGCTTTCACCCCTCCACTTT	CASSAGGLSPLHF	TRBV2*01, TRBV2*03	TRBV2	TRBJ1-6*01	TRBJ1-6	TRBD1*01	TRBD1	12	13	19	23	0	3	3
839	6.74e-05	TGTGCCAGCAGTGACGGGGACAATCAGCCCCAGCATTTT	CASSDGDNQPQHF	TRBV6-4*02, TRBV6-4*01	TRBV6-4	TRBJ1-5*01	TRBJ1-5	TRBD1*01, TRBD2*02, TRBD2*01	TRBD1, TRBD2	14	16	19	20	1	0	1
839	6.74e-05	TGTGCCAGCAGTGGCAGGAGAACACTGAAGCTTTCTTT	CASSGR~NTEAFF	TRBV25-1*01	TRBV25-1	TRBJ1-1*01	TRBJ1-1	TRBD1*01	TRBD1	12	14	17	19	1	1	2
839	6.74e-05	TGTGCCAGCAGTGAAGGAGTGGGTGGCTACACCTTC	CASSEGVGGYTF	TRBV2*01, TRBV2*03	TRBV2	TRBJ1-2*01	TRBJ1-2	TRBD1*01, TRBD2*02, TRBD2*01	TRBD1, TRBD2	15	20	22	23	4	0	4
838	6.73e-05	TGCGCCAGCAGTGTACAGGGATACATTCCAAGAGACCCAGTACTTC	CASSVQGY~FQETQYF	TRBV10-1*02, TRBV10-1*01	TRBV10-1	TRBJ2-5*01	TRBJ2-5	TRBD1*01	TRBD1	12	14	19	27	1	7	8
838	6.73e-05	TGTGCCAGCAGTTTCGACAGGACGATTTTGAGACCCTCCACTTT	CASSFDR~DFETLHF	TRBV7-9*01, TRBV7-9*02	TRBV7-9	TRBJ1-6*02	TRBJ1-6	TRBD1*01	TRBD1	10	15	20	33	4	12	16
838	6.73e-05	TGTGCCAGCAGTGAATCCAGGACAGCCCCCGAGCAGTACTTC	CASSESRTAPEQYF	TRBV25-1*01	TRBV25-1	TRBJ2-7*01	TRBJ2-7	TRBD1*01	TRBD1	15	19	24	29	3	4	7
838	6.73e-05	TGCAGTGCTAGGGCCGGGGGCGGGCAAGAGACCCAGTACTTC	CSARAGGGQETQYF	TRBV20-1*01, TRBV20-1*04, TRBV20-1*05, TRBV20-1*07	TRBV20-1	TRBJ2-5*01	TRBJ2-5	TRBD1*01, TRBD2*01	TRBD1, TRBD2	10	15	20	24	4	3	7
838	6.73e-05	TGTGCCAGCAGTGATCTAGGGAGAGACGAGCAGTACTTC	CASSDLGRDEQYF	TRBV25-1*01	TRBV25-1	TRBJ2-7*01	TRBJ2-7	TRBD2*02	TRBD2	13	18	22	25	4	2	6
838	6.73e-05	TGCAGTGCTGTGACAGGGGGCCACTCACCCCTCCACTTT	CSAVTGGHSPLHF	TRBV20-1*06, TRBV20-1*03, TRBV20-1*01, TRBV20-1*04, TRBV20-1*05, TRBV20-1*02, TRBV20-1*07	TRBV20-1	TRBJ1-6*02	TRBJ1-6	TRBD1*01	TRBD1	8	11	20	24	2	3	5
838	6.73e-05	TGCAGCGTTGCGGACAGCCGTTCTGACGAGCAGTACTTC	CSVADSRSDEQYF	TRBV29-1*01	TRBV29-1	TRBJ2-7*01	TRBJ2-7	TRBD1*01	TRBD1	9	11	16	25	1	8	9
838	6.73e-05	TGCAGCGTCACAGGGGCGCAATCAGCCCCAGCATTTT	CSVTGA~NQPQHF	TRBV29-1*01, TRBV29-1*03	TRBV29-1	TRBJ1-5*01	TRBJ1-5	TRBD1*01	TRBD1	7	9	15	17	1	1	2
838	6.73e-05	TGTGCCACCAGTGACCCGAACAATGAGCAGTTCTTC	CATSDPNNEQFF	TRBV24-1*01	TRBV24-1	TRBJ2-1*01	TRBJ2-1	TRBD2*02, TRBD2*01	TRBD2	13	14	17	19	0	1	1
838	6.73e-05	TGTGCCACCAGCAGGGCTAGCAGTGAGCAGTTCTTC	CATSRASSEQFF	TRBV15*02	TRBV15	TRBJ2-1*01	TRBJ2-1	TRBD2*02, TRBD2*01	TRBD2	11	16	20	23	4	2	6
838	6.73e-05	TGCAGATCTACCGATGGCAAGCAGTACTTC	CRSTDGKQYF	TRBV29-1*01, TRBV29-1*03	TRBV29-1	TRBJ2-7*01	TRBJ2-7	TRBD1*01, TRBD2*02, TRBD2*01	TRBD1, TRBD2	4	15	17	19	10	1	11
837	6.73e-05	TGTGCCAGCAGTGAATTGTAACGGGGTAGCTCCTACAATGAGCAGTTCTTC	CASSEL*RGSSYNEQFF	TRBV25-1*01	TRBV25-1	TRBJ2-1*01	TRBJ2-1	TRBD2*01	TRBD2	15	21	25	29	5	3	8
837	6.73e-05	TGCAGCGTTGAAGTGTGATCAGGGCTAAGACTATGGCTACACCTTC	CSVEV*SG~*DYGYTF	TRBV29-1*01	TRBV29-1	TRBJ1-2*01	TRBJ1-2	TRBD1*01	TRBD1	12	19	23	29	6	5	11
837	6.73e-05	TGCGCCAGCAGCGAGCTGGGGTTAAGCTCCTACGAGCAGTACTTC	CASSELGLSSYEQYF	TRBV5-1*01	TRBV5-1	TRBJ2-7*01	TRBJ2-7	TRBD1*01, TRBD2*01	TRBD1, TRBD2	11	17	20	26	5	5	10
837	6.73e-05	TGTGCCAGCAGCTTAAACCTAGGCCTCGGCTACACCTTC	CASSLNLGLGYTF	TRBV7-6*01	TRBV7-6	TRBJ1-2*01	TRBJ1-2	TRBD2*02, TRBD2*01	TRBD2	14	18	21	27	3	5	8
837	6.73e-05	TGTGCCAGCAGCTCGTCAGGGAAGTACGAGCAGTACTTC	CASSSSGKYEQYF	TRBV7-6*01, TRBV7-6*02	TRBV7-6	TRBJ2-7*01	TRBJ2-7	TRBD1*01	TRBD1	12	16	20	24	3	3	6
837	6.73e-05	TGCAGTGCTAGAGATGTGCCTGAGCAGTTCTTC	CSARDVPEQFF	TRBV20-1*01, TRBV20-1*05, TRBV20-1*07	TRBV20-1	TRBJ2-1*01	TRBJ2-1	TRBD1*01	TRBD1	13	17	19	20	3	0	3
836	6.72e-05	TGTGCCACCAGTGATTTGGGGAAGGGTACGCAGTATTTT	CATSDLGKGTQYF	TRBV24-1*01	TRBV24-1	TRBJ2-3*01	TRBJ2-3	TRBD1*01, TRBD2*02, TRBD2*01	TRBD1, TRBD2	17	18	21	26	0	4	4
836	6.72e-05	TGTGCCACCAGTGAACCGGGTTACCACGAGCAGTACTTC	CATSEPGYHEQYF	TRBV24-1*01	TRBV24-1	TRBJ2-7*01	TRBJ2-7	TRBD2*02, TRBD2*01	TRBD2	13	16	19	25	2	5	7
836	6.72e-05	TGCAGTGCGCAAACTAGCGGGGGGGTCGAGCAGTACTTC	CSAQTSGGVEQYF	TRBV20-1*06, TRBV20-1*03, TRBV20-1*01, TRBV20-1*04, TRBV20-1*05, TRBV20-1*02, TRBV20-1*07	TRBV20-1	TRBJ2-7*01	TRBJ2-7	TRBD2*01	TRBD2	7	12	24	26	4	1	5
836	6.72e-05	TGCAGTGCTAGGGGGGGACAGGCACCCCTCCACTTT	CSARGGQAPLHF	TRBV20-1*01, TRBV20-1*04, TRBV20-1*05, TRBV20-1*07	TRBV20-1	TRBJ1-6*02	TRBJ1-6	TRBD1*01	TRBD1	10	14	21	22	3	0	3
835	6.71e-05	TGTGCCAGTAGTATAGCTCGAGGGGCGGAGGAGCAGTACTTC	CASSIARGAEEQYF	TRBV19*01, TRBV19*02	TRBV19	TRBJ2-7*01	TRBJ2-7	TRBD1*01, TRBD2*02	TRBD1, TRBD2	15	20	24	30	4	5	9
835	6.71e-05	TGTGCCGTAGAACAGGCAACTAATGAAAAACTGTTTTTT	CAVEQATNEKLFF	TRBV25-1*01	TRBV25-1	TRBJ1-4*01	TRBJ1-4	TRBD1*01	TRBD1	5	11	15	16	5	0	5
835	6.71e-05	TGCAGTGCTAGCAGTGGCTACACCTTC	CSASSGYTF	TRBV20-1*06, TRBV20-1*03, TRBV20-1*01, TRBV20-1*04, TRBV20-1*05, TRBV20-1*02, TRBV20-1*07	TRBV20-1	TRBJ1-2*01	TRBJ1-2	TRBD1*01	TRBD1	10	11	13	14	0	0	0
834	6.7e-05	TGCGCCAGCAGTGAAGGGACGGTGGGAACTTCACCCCTCCACTTT	CASSEGTVGTSPLHF	TRBV10-1*02, TRBV10-1*01	TRBV10-1	TRBJ1-6*02	TRBJ1-6	TRBD1*01, TRBD2*02, TRBD2*01	TRBD1, TRBD2	13	15	19	29	1	9	10
834	6.7e-05	TGTGCCATCAGGGGACAAGACTACACCGGGGAGCTGTTTTTT	CAIRGQDYTGELFF	TRBV10-3*01, TRBV10-3*02	TRBV10-3	TRBJ2-2*01	TRBJ2-2	TRBD1*01	TRBD1	10	11	16	22	0	5	5
834	6.7e-05	TGTGCCACCAGTGATCGGGACGGCCCCTACGAGCAGTACTTC	CATSDRDGPYEQYF	TRBV24-1*01	TRBV24-1	TRBJ2-7*01	TRBJ2-7	TRBD1*01, TRBD2*02, TRBD2*01	TRBD1, TRBD2	14	16	20	25	1	4	5
834	6.7e-05	TGTGCCAGCAGTCGTACAGAGTTGAACACTGAAGCTTTCTTT	CASSRTELNTEAFF	TRBV6-5*01	TRBV6-5	TRBJ1-1*01	TRBJ1-1	TRBD1*01	TRBD1	13	15	18	22	1	3	4
834	6.7e-05	TGTGCCAGCAGTGTCTTGCCGACCAACTATGGCTACACCTTC	CASSVLPTNYGYTF	TRBV2*01, TRBV2*02, TRBV2*03	TRBV2	TRBJ1-2*01	TRBJ1-2	TRBD1*01, TRBD2*02, TRBD2*01	TRBD1, TRBD2	12	20	22	24	7	1	8
834	6.7e-05	TGTGCCAGCAGTGATGGGCGGATTAACTATGGCTACACCTTC	CASSDGRINYGYTF	TRBV2*01, TRBV2*03	TRBV2	TRBJ1-2*01	TRBJ1-2	TRBD1*01, TRBD2*02, TRBD2*01	TRBD1, TRBD2	13	15	18	23	1	4	5
834	6.7e-05	TGTGCCAGCAGTGAATTGAGAGTCGATACGAGCAGTACTTC	CASSELR~RYEQYF	TRBV25-1*01	TRBV25-1	TRBJ2-7*01	TRBJ2-7	TRBD2*02, TRBD2*01	TRBD2	15	20	23	26	4	2	6
834	6.7e-05	TGTGCCACCAGTGACAGGGGGCAATCAGCCCCAGCATTTT	CATSDRG~NQPQHF	TRBV24-1*01	TRBV24-1	TRBJ1-5*01	TRBJ1-5	TRBD1*01	TRBD1	13	14	19	20	0	0	0
834	6.7e-05	TGTGCCACCAGTGAAGGACAGGGTAGGCGAGCAGTACTTC	CATSEGQ~VGEQYF	TRBV24-1*01	TRBV24-1	TRBJ2-7*01	TRBJ2-7	TRBD1*01	TRBD1	13	15	22	27	1	4	5
834	6.7e-05	TGTGCCAGCACCCCCAACTATGGCTACACCTTC	CASTPNYGYTF	TRBV2*01, TRBV2*02, TRBV2*03	TRBV2	TRBJ1-2*01	TRBJ1-2	TRBD1*01, TRBD2*01	TRBD1, TRBD2	9	10	14	15	0	0	0
834	6.7e-05	TGCAGCTTTGAATGCCCCAGCATTTT	CSFE~PQHF	TRBV29-1*01	TRBV29-1	TRBJ1-5*01	TRBJ1-5			11	-1	-1	13	-1	-1	1
833	6.69e-05	TGTGCCACCAGCGGAAGGCTGTCAGATACGCAGTATTTT	CATSGRLSDTQYF	TRBV15*02	TRBV15	TRBJ2-3*01	TRBJ2-3	TRBD1*01	TRBD1	11	18	21	22	6	0	6
833	6.69e-05	TGTGCCAGCAGCTTAGGGGATTCACCCCTCCACTTT	CASSLGDSPLHF	TRBV7-9*01, TRBV7-9*02	TRBV7-9	TRBJ1-6*01	TRBJ1-6	TRBD1*01, TRBD2*02, TRBD2*01	TRBD1, TRBD2	10	14	18	19	3	0	3
833	6.69e-05	TGCAGCGTGGAAACAGGGGGCAACGAGCAGTACTTC	CSVETGGNEQYF	TRBV29-1*01	TRBV29-1	TRBJ2-7*01	TRBJ2-7	TRBD1*01	TRBD1	11	12	20	22	0	1	1
833	6.69e-05	TGCAGCGCCCGAGCCAGTTATGGCTACACCTTC	CSARASYGYTF	TRBV29-1*01, TRBV29-1*03	TRBV29-1	TRBJ1-2*01	TRBJ1-2	TRBD1*01, TRBD2*02, TRBD2*01	TRBD1, TRBD2	7	14	16	18	6	1	7
832	6.69e-05	TGTGCCATCAGTGAGGAACAGGGTCGACTATGGCTACACCTTC	CAISEEQ~VDYGYTF	TRBV10-3*01, TRBV10-3*02	TRBV10-3	TRBJ1-2*01	TRBJ1-2	TRBD1*01	TRBD1	14	17	22	26	2	3	5
832	6.69e-05	TGTGCCAGCAGTGCCAAGACCTACGAGCAGTACTTC	CASSAKTYEQYF	TRBV25-1*01	TRBV25-1	TRBJ2-7*01	TRBJ2-7	TRBD1*01	TRBD1	12	-1	-1	19	-1	-1	6
832	6.69e-05	TGCAGCGTTGGACTACCCCATCGGTACTTC	CSVGLPHRYF	TRBV29-1*01	TRBV29-1	TRBJ2-7*01	TRBJ2-7	TRBD2*02, TRBD2*01	TRBD2	9	10	14	23	0	8	8
831	6.68e-05	TGTGCCACCAGTGATTCGACCTCCTACAATGAGCAGTTCTTC	CATSDSTSYNEQFF	TRBV24-1*01	TRBV24-1	TRBJ2-1*01	TRBJ2-1	TRBD1*01, TRBD2*02, TRBD2*01	TRBD1, TRBD2	15	17	19	20	1	0	1
831	6.68e-05	TGTGCCACCAGTGACGGACAGGCGGCATACGAGCAGTACTTC	CATSDGQAAYEQYF	TRBV24-1*01	TRBV24-1	TRBJ2-7*01	TRBJ2-7	TRBD1*01	TRBD1	13	15	21	27	1	5	6
831	6.68e-05	TGTGCCAGCAGTGGGACAGGGTACGAAGGCTACACCTTC	CASSGTGYEGYTF	TRBV2*01, TRBV2*02, TRBV2*03	TRBV2	TRBJ1-2*01	TRBJ1-2	TRBD1*01	TRBD1	12	13	20	27	0	6	6
831	6.68e-05	TGCAGCGCGAGGGGGAGGACAGACTACGAGCAGTACTTC	CSARGRTDYEQYF	TRBV29-1*03	TRBV29-1	TRBJ2-7*01	TRBJ2-7	TRBD1*01, TRBD2*02	TRBD1, TRBD2	8	16	21	23	7	1	8
831	6.68e-05	TGCGCCAGCAGTGGATTTAATTCACCCCTCCACTTT	CASSGFNSPLHF	TRBV10-1*02, TRBV10-1*01	TRBV10-1	TRBJ1-6*02	TRBJ1-6	TRBD1*01, TRBD2*02, TRBD2*01	TRBD1, TRBD2	12	-1	-1	17	-1	-1	4
831	6.68e-05	TGCAGCGTTGGTCTGTTACGAGCAGTACTTC	CSVGL~YEQYF	TRBV29-1*01	TRBV29-1	TRBJ2-7*01	TRBJ2-7	TRBD1*01	TRBD1	9	12	15	16	2	0	2
830	6.67e-05	TGTGCCAGCAGTGAATTGGTAGGTCAGCCCCAGCATTTT	CASSELVGQPQHF	TRBV6-1*01	TRBV6-1	TRBJ1-5*01	TRBJ1-5	TRBD1*01, TRBD2*02, TRBD2*01	TRBD1, TRBD2	14	20	22	23	5	0	5
830	6.67e-05	TGTGCCAGCAGTGAAGGGCGGCACTATGGCTACACCTTC	CASSEGRHYGYTF	TRBV2*01, TRBV2*03	TRBV2	TRBJ1-2*01	TRBJ1-2	TRBD2*02, TRBD2*01	TRBD2	15	17	20	22	1	1	2
829	6.66e-05	TGTGCCAGCAGTGAATATTTATGGAATGAGCAGTTCTTC	CASSEYLWNEQFF	TRBV25-1*01	TRBV25-1	TRBJ2-1*01	TRBJ2-1			16	-1	-1	24	-1	-1	7
828	6.65e-05	TGCAGCGTTGAGTGGGGGGGCGCTGAAGCTTTCTTT	CSVEWGGAEAFF	TRBV29-1*01	TRBV29-1	TRBJ1-1*01	TRBJ1-1	TRBD2*01	TRBD2	10	13	19	22	2	2	4
828	6.65e-05	TGCAGCTTAAGAGAAGGCTATGGCTACACCTTC	CSLREGYGYTF	TRBV29-1*01, TRBV29-1*03	TRBV29-1	TRBJ1-2*01	TRBJ1-2	TRBD1*01, TRBD2*02	TRBD1, TRBD2	5	14	16	17	8	0	8
827	6.65e-05	TGTGCCAGCAGCTCCCTGCTAGCTTCCCATGAGCAGTTCTTC	CASSSLLASHEQFF	TRBV7-6*01, TRBV7-6*02	TRBV7-6	TRBJ2-1*01	TRBJ2-1	TRBD1*01, TRBD2*02, TRBD2*01	TRBD1, TRBD2	12	13	17	28	0	10	10
827	6.65e-05	TGTGCCACCAGTGATTTCAAGGGTCAGCCCCAGCATTTT	CATSDFKGQPQHF	TRBV24-1*01	TRBV24-1	TRBJ1-5*01	TRBJ1-5	TRBD1*01, TRBD2*02	TRBD1, TRBD2	16	19	22	23	2	0	2
827	6.65e-05	TGTGCCAGCACGGGGACCGGCGGTTCACCCCTCCACTTT	CASTGTGGSPLHF	TRBV19*01, TRBV19*03, TRBV19*02	TRBV19	TRBJ1-6*02	TRBJ1-6	TRBD1*01, TRBD2*02, TRBD2*01	TRBD1, TRBD2	7	12	16	23	4	6	10
827	6.65e-05	TGCAGTGCTACGACAGACTATAATTCACCCCTCCACTTT	CSATTDYNSPLHF	TRBV20-1*06, TRBV20-1*03, TRBV20-1*01, TRBV20-1*04, TRBV20-1*05, TRBV20-1*02, TRBV20-1*07	TRBV20-1	TRBJ1-6*01	TRBJ1-6	TRBD1*01	TRBD1	9	11	15	17	1	1	2
827	6.65e-05	TGTGCCAGCAGCTTAGGAGAGACCCAGTACTTC	CASSLGETQYF	TRBV7-2*04, TRBV7-2*01	TRBV7-2	TRBJ2-5*01	TRBJ2-5	TRBD1*01, TRBD2*02	TRBD1, TRBD2	15	-1	-1	17	-1	-1	1
826	6.64e-05	TGTGCCACCAGTGACTCGCGGACAGGGCGACGACGAGCAGTACTTC	CATSDSRT~GDDEQYF	TRBV24-1*01	TRBV24-1	TRBJ2-7*01	TRBJ2-7	TRBD1*01	TRBD1	13	19	26	32	5	5	10
826	6.64e-05	TGTGCCAGCACCGAATCGGGACAGGGGAATTCACCCCTCCACTTT	CASTESGQGNSPLHF	TRBV7-9*03, TRBV7-9*01, TRBV7-9*04, TRBV7-9*02	TRBV7-9	TRBJ1-6*01	TRBJ1-6	TRBD1*01	TRBD1	11	17	26	27	5	0	5
826	6.64e-05	TGTGCCACCAGGATGACAGGGATGCAATCAGCCCCAGCATTTT	CATRMTG~CNQPQHF	TRBV24-1*01	TRBV24-1	TRBJ1-5*01	TRBJ1-5	TRBD1*01	TRBD1	10	14	20	23	3	2	5
826	6.64e-05	TGTGCCAGTCGACGGGACACCTATAATTCACCCCTCCACTTT	CASRRDTYNSPLHF	TRBV2*01, TRBV2*02, TRBV2*03	TRBV2	TRBJ1-6*01	TRBJ1-6	TRBD1*01	TRBD1	7	13	18	19	5	0	5
826	6.64e-05	TGTGCCAGCACCAGACAGCTACTTCGATATGGCTACACCTTC	CASTRQLLRYGYTF	TRBV2*01, TRBV2*02, TRBV2*03	TRBV2	TRBJ1-2*01	TRBJ1-2	TRBD1*01	TRBD1	9	13	17	27	3	9	12
826	6.64e-05	TGCAGTGCTAACCGGGACCGCGTTGGGTCACCCCTCCACTTT	CSANRDRVGSPLHF	TRBV20-1*06, TRBV20-1*03, TRBV20-1*01, TRBV20-1*04, TRBV20-1*05, TRBV20-1*02, TRBV20-1*07	TRBV20-1	TRBJ1-6*01	TRBJ1-6	TRBD1*01, TRBD2*02, TRBD2*01	TRBD1, TRBD2	9	13	17	27	3	9	12
826	6.64e-05	TGCGCCAGCAGTGATATCAGGGCAGGTGAAGCTTTCTTT	CASSDIRAGEAFF	TRBV10-2*01	TRBV10-2	TRBJ1-1*01	TRBJ1-1	TRBD1*01	TRBD1	13	17	21	26	3	4	7
825	6.63e-05	TGTGCCAGCAGTGTCAAACAGGGATCCTACGAGCAGTACTTC	CASSVKQGSYEQYF	TRBV25-1*01	TRBV25-1	TRBJ2-7*01	TRBJ2-7	TRBD1*01	TRBD1	12	17	22	24	4	1	5
825	6.63e-05	TGCAGTGCTAGACTAGCGGGGGGGCAAGAGACCCAGTACTTC	CSARLAGGQETQYF	TRBV20-1*01, TRBV20-1*04, TRBV20-1*05, TRBV20-1*07	TRBV20-1	TRBJ2-5*01	TRBJ2-5	TRBD2*01	TRBD2	11	12	23	24	0	0	0
825	6.63e-05	TGCAGCGTTGTGATTGACAGGGGCTATGGCTACACCTTC	CSVVIDRGYGYTF	TRBV29-1*01	TRBV29-1	TRBJ1-2*01	TRBJ1-2	TRBD1*01	TRBD1	9	15	22	23	5	0	5
825	6.63e-05	TGCAGCGTTGTCAGCGGGAGGGCAGGGAGCAGTACTTC	CSVVSG~GREQYF	TRBV29-1*01	TRBV29-1	TRBJ2-7*01	TRBJ2-7	TRBD2*02	TRBD2	9	12	21	26	2	4	6
825	6.63e-05	TGTGCCACCAGTCCTTGGTATCTACGAGCAGTACTTC	CATSPW~IYEQYF	TRBV24-1*01	TRBV24-1	TRBJ2-7*01	TRBJ2-7	TRBD1*01, TRBD2*02	TRBD1, TRBD2	11	12	14	21	0	6	6
825	6.63e-05	TGTGCCACCAGCGGGAGTCAGCCCCAGCATTTT	CATSGSQPQHF	TRBV15*02	TRBV15	TRBJ1-5*01	TRBJ1-5	TRBD2*02	TRBD2	11	12	16	17	0	0	0
824	6.62e-05	TGTGCCACCAGTGGAAGACAGGGGATATATCAACTATGGCTACACCTTC	CATSGRQG~YINYGYTF	TRBV24-1*01	TRBV24-1	TRBJ1-2*01	TRBJ1-2	TRBD1*01	TRBD1	12	16	23	31	3	7	10
824	6.62e-05	TGTGCCAGCAGTGGATGGACAGGGTCTAATGAAAAACTGTTTTTT	CASSGWTGSNEKLFF	TRBV25-1*01	TRBV25-1	TRBJ1-4*01	TRBJ1-4	TRBD1*01	TRBD1	12	16	23	25	3	1	4
824	6.62e-05	TGTGCCAGCATTGTCAGGCAGGTGCGAAAAACTGTTTTTT	CASIVRQ~CEKLFF	TRBV2*01, TRBV2*02, TRBV2*03	TRBV2	TRBJ1-4*01	TRBJ1-4	TRBD1*01	TRBD1	9	18	21	25	8	3	11
824	6.62e-05	TGCGCCAGCAGCTCCGGACAGACAAGCGAGCAGTACTTC	CASSSGQTSEQYF	TRBV5-1*01	TRBV5-1	TRBJ2-7*01	TRBJ2-7	TRBD1*01	TRBD1	12	15	20	26	2	5	7
823	6.61e-05	TGTGCCACCGGACACGTTATGACTAGACGTCAATGAGCAGTTCTTC	CATGHVMT~DVNEQFF	TRBV15*02	TRBV15	TRBJ2-1*01	TRBJ2-1	TRBD2*02, TRBD2*01	TRBD2	8	20	25	30	11	4	15
823	6.61e-05	TGTGCCACCAGTGAAAGGACAGACACTGGAAACACCATATATTTT	CATSERTDTGNTIYF	TRBV24-1*01	TRBV24-1	TRBJ1-3*01	TRBJ1-3	TRBD1*01	TRBD1	13	16	21	25	2	3	5
823	6.61e-05	TGTGCCAGCAGCTTAAACCCTGGTAATTCACCCCTCCACTTT	CASSLNPGNSPLHF	TRBV7-2*04, TRBV7-2*01	TRBV7-2	TRBJ1-6*02	TRBJ1-6	TRBD1*01	TRBD1	14	17	21	23	2	1	3
823	6.61e-05	TGTGCCACCAGTGATTTCCCTCCCATGATGAGCAGTTCTTC	CATSDFP~HDEQFF	TRBV24-1*01	TRBV24-1	TRBJ2-1*01	TRBJ2-1	TRBD2*02	TRBD2	16	17	23	27	0	3	3
823	6.61e-05	TGTGCCAGCAGCGACAGGGTCGCTGGCTACACCTTC	CASSDRVAGYTF	TRBV7-6*01, TRBV7-6*02	TRBV7-6	TRBJ1-2*01	TRBJ1-2	TRBD1*01	TRBD1	11	12	18	23	0	4	4
823	6.61e-05	TGCAGCGTTCACCTCTTGAGTAACGAGCAGTACTTC	CSVHLLSNEQYF	TRBV29-1*01	TRBV29-1	TRBJ2-7*01	TRBJ2-7	TRBD2*02	TRBD2	8	11	14	22	2	7	9
822	6.61e-05	TGTGCCACCAGCAGAGTACCGGGACAGGGTCCGGCTACACCTTC	CATSRVP~TGSGYTF	TRBV15*02	TRBV15	TRBJ1-2*01	TRBJ1-2	TRBD1*01	TRBD1	11	20	28	32	8	3	11
821	6.6e-05	TGCAGTGCTAGAGATGGGACCGGGGACTAGCGGGAGTTGACAGATACGCAGTATTTT	CSARDGTGD*RELTDTQYF	TRBV20-1*01, TRBV20-1*05, TRBV20-1*07	TRBV20-1	TRBJ2-3*01	TRBJ2-3	TRBD2*02	TRBD2	13	22	35	39	8	3	11
821	6.6e-05	TGTGCCAGCAGTGAAAGGACAGGAAATTCACCCCTCCACTTT	CASSERTGNSPLHF	TRBV2*01, TRBV2*03	TRBV2	TRBJ1-6*01	TRBJ1-6	TRBD1*01	TRBD1	14	16	22	24	1	1	2
821	6.6e-05	TGTGCCACCCAAGGGGAGGATCACTACGAGCAGTACTTC	CATQGEDHYEQYF	TRBV24-1*01	TRBV24-1	TRBJ2-7*01	TRBJ2-7	TRBD2*02	TRBD2	8	13	18	23	4	4	8
820	6.59e-05	TGCAGTGCTAGAGGGGACATAAACACTGAAGCTTTCTTT	CSARGDINTEAFF	TRBV20-1*01, TRBV20-1*04, TRBV20-1*05, TRBV20-1*07	TRBV20-1	TRBJ1-1*01	TRBJ1-1	TRBD1*01	TRBD1	12	13	18	21	0	2	2
820	6.59e-05	TGTGCCACCTTGACAATGAGCAGTTCTTC	CATLT~EQFF	TRBV25-1*01	TRBV25-1	TRBJ2-1*01	TRBJ2-1	TRBD1*01, TRBD2*02	TRBD1, TRBD2	6	7	9	12	0	2	2
819	6.58e-05	TGTGCCAGCAGCTCTGACTGGACAGGGGCTTCACCCCTCCACTTT	CASSSDWTGASPLHF	TRBV7-9*01, TRBV7-9*04, TRBV7-9*02	TRBV7-9	TRBJ1-6*01	TRBJ1-6	TRBD1*01	TRBD1	14	19	27	29	4	1	5
819	6.58e-05	TGTGCCACCAGTGTGGGACGGCGCTAGTACGAGCAGTACTTC	CATSVGRR*YEQYF	TRBV24-1*01	TRBV24-1	TRBJ2-7*01	TRBJ2-7	TRBD2*02, TRBD2*01	TRBD2	12	21	26	27	8	0	8
818	6.57e-05	TGTGCCAGCAGTGACGTTAAGGGACGGGGATACAATGAGCAGTTCTTC	CASSDVKGRGYNEQFF	TRBV25-1*01	TRBV25-1	TRBJ2-1*01	TRBJ2-1	TRBD1*01, TRBD2*02, TRBD2*01	TRBD1, TRBD2	13	20	24	30	6	5	11
818	6.57e-05	TGTGCCACCACTGTGAGGGCTAACTATGGCTACACCTTC	CATTVRANYGYTF	TRBV2*01, TRBV2*02, TRBV2*03	TRBV2	TRBJ1-2*01	TRBJ1-2	TRBD2*02	TRBD2	6	14	18	19	7	0	7
818	6.57e-05	TGTGCCAGCATGGGGGGTTTGCAATCACCCCTCCACTTT	CASMGGLQSPLHF	TRBV2*01, TRBV2*02, TRBV2*03	TRBV2	TRBJ1-6*01	TRBJ1-6	TRBD2*01	TRBD2	9	11	16	24	1	7	8
818	6.57e-05	TGCAGTGCTCTTCGACAGGGGGCTACTGGCTACACCTTC	CSALRQGATGYTF	TRBV20-1*06, TRBV20-1*03, TRBV20-1*01, TRBV20-1*04, TRBV20-1*05, TRBV20-1*02, TRBV20-1*07	TRBV20-1	TRBJ1-2*01	TRBJ1-2	TRBD1*01	TRBD1	8	13	22	26	4	3	7
817	6.57e-05	TGTGCCAGCAACAGTGGGGGGGCTAAAGTACGATCACCCCTCCACTTT	CASNSGGAKVRSPLHF	TRBV7-8*01, TRBV7-8*03	TRBV7-8	TRBJ1-6*02	TRBJ1-6	TRBD2*01	TRBD2	9	15	21	33	5	11	16
817	6.57e-05	TGTGCCAGCAGTGAGGTCAGGGCCGATAATTCACCCCTCCACTTT	CASSEVRADNSPLHF	TRBV2*01, TRBV2*03	TRBV2	TRBJ1-6*01	TRBJ1-6	TRBD1*01	TRBD1	13	17	21	25	3	3	6
817	6.57e-05	TGTGCCAGCAGCCCCCATAGAAGACAAGACTATGGCTACACCTTC	CASSPHRRQDYGYTF	TRBV14*01, TRBV14*02	TRBV14	TRBJ1-2*01	TRBJ1-2	TRBD1*01	TRBD1	12	22	25	28	9	2	11
817	6.57e-05	TGTGCCACCAGTGATCCGGGGGTGGCAACGCCCCAGTACTTC	CATSDPGVATPQYF	TRBV24-1*01	TRBV24-1	TRBJ2-5*01	TRBJ2-5	TRBD2*01	TRBD2	14	16	21	31	1	9	10
817	6.57e-05	TGTGCCACCAGCAGCGGCAGCTCGAGCCACGAGCAGTACTTC	CATSSGSSSHEQYF	TRBV15*02	TRBV15	TRBJ2-7*01	TRBJ2-7	TRBD2*02, TRBD2*01	TRBD2	11	12	16	28	0	11	11
817	6.57e-05	TGTGCCAGCAGCTCCACGCCGGTGAATTCACCCCTCCACTTT	CASSSTPVNSPLHF	TRBV7-8*01, TRBV7-8*03	TRBV7-8	TRBJ1-6*01	TRBJ1-6	TRBD1*01, TRBD2*02, TRBD2*01	TRBD1, TRBD2	12	17	19	24	4	4	8
817	6.57e-05	TGTGCCCGAGGACAGGGCCCTACTATGGCTACACCTTC	CARGQG~YYGYTF	TRBV24-1*01	TRBV24-1	TRBJ1-2*01	TRBJ1-2	TRBD1*01	TRBD1	5	9	16	21	3	4	7
817	6.57e-05	TGCGCCAACCGACAGGGGAGATAGTGACGTTCTTC	CANRQG~IVTFF	TRBV10-1*02, TRBV10-1*01	TRBV10-1	TRBJ2-1*01	TRBJ2-1	TRBD1*01	TRBD1	6	10	17	28	3	10	13
816	6.56e-05	TGTGCCAGCAGTTTGGACAGCAACTATGGCTACACCTTC	CASSLDSNYGYTF	TRBV2*01, TRBV2*02, TRBV2*03	TRBV2	TRBJ1-2*01	TRBJ1-2	TRBD1*01	TRBD1	11	14	19	21	2	1	3
816	6.56e-05	TGTGCCAGCAGTGAAAGGGACACCGGGGAGCTGTTTTTT	CASSERDTGELFF	TRBV25-1*01	TRBV25-1	TRBJ2-2*01	TRBJ2-2	TRBD1*01, TRBD2*02	TRBD1, TRBD2	14	15	18	19	0	0	0
816	6.56e-05	TGTGCCATCACCCCGACAGGGGATGGCTACACCTTC	CAITPTGDGYTF	TRBV10-3*01, TRBV10-3*02	TRBV10-3	TRBJ1-2*01	TRBJ1-2	TRBD1*01	TRBD1	9	14	21	22	4	0	4
815	6.55e-05	TGTGCCAGCAGGCGGGTGAATTCCGGTCTCGGAGCATGAAAAACTGTTTTTT	CASRRVNSG~SEHEKLFF	TRBV25-1*01	TRBV25-1	TRBJ1-4*01	TRBJ1-4	TRBD2*02, TRBD2*01	TRBD2	10	11	15	35	0	19	19
815	6.55e-05	TGTGCCAGCAGTGAATGGGGAAGCGGCGCGAACACCGGGGAGCTGTTTTTT	CASSEWGSGANTGELFF	TRBV25-1*01	TRBV25-1	TRBJ2-2*01	TRBJ2-2	TRBD2*02, TRBD2*01	TRBD2	15	21	25	28	5	2	7
815	6.55e-05	TGTGCCAGCAGCCTATGCGACAGGGGTTAATTCACCCCTCCACTTT	CASSLCDR~VNSPLHF	TRBV7-4*01	TRBV7-4	TRBJ1-6*02	TRBJ1-6	TRBD1*01	TRBD1	11	18	25	27	6	1	7
815	6.55e-05	TGTGCCAGCAGTGATCCCGGGACAGGACCCTACGAGCAGTACTTC	CASSDPGTGPYEQYF	TRBV25-1*01	TRBV25-1	TRBJ2-7*01	TRBJ2-7	TRBD1*01	TRBD1	13	18	25	28	4	2	6
815	6.55e-05	TGTGCCACCAGTGAAAGCGTAGTTGTGGTGCCCCAGCATTTT	CATSESVVVVPQHF	TRBV24-1*01	TRBV24-1	TRBJ1-5*01	TRBJ1-5	TRBD2*02, TRBD2*01	TRBD2	13	15	18	29	1	10	11
815	6.55e-05	TGTGCCAGCAGCCTTCAGAGGGGCAACGAAAAACTGTTTTTT	CASSLQRGNEKLFF	TRBV7-6*01, TRBV7-6*02	TRBV7-6	TRBJ1-4*01	TRBJ1-4	TRBD1*01, TRBD2*02	TRBD1, TRBD2	11	18	22	27	6	4	10
815	6.55e-05	TGTGCCAGCAGTGAAGAGAGAGGTTGGGGCTACACCTTC	CASSEERGWGYTF	TRBV2*01, TRBV2*03	TRBV2	TRBJ1-2*01	TRBJ1-2	TRBD2*02	TRBD2	15	19	22	27	3	4	7
815	6.55e-05	TGTGCTAGCAGTCCGGGGGGCAGTACTTC	CASSP~GQYF	TRBV7-7*01, TRBV7-7*02	TRBV7-7	TRBJ2-7*01	TRBJ2-7	TRBD2*01	TRBD2	10	13	18	19	2	0	2
814	6.54e-05	TGTGCCATCAGTGTCGCAGGGGAGTCCTATAATTCACCCCTCCACTTT	CAISVAGESYNSPLHF	TRBV10-3*01, TRBV10-3*02	TRBV10-3	TRBJ1-6*02	TRBJ1-6	TRBD1*01	TRBD1	12	16	21	24	3	2	5
814	6.54e-05	TGTGCCACAGCACGGGACAGCCTCACAGATACGCAGTATTTT	CATARDSLTDTQYF	TRBV24-1*01	TRBV24-1	TRBJ2-3*01	TRBJ2-3	TRBD1*01	TRBD1	7	13	19	23	5	3	8
813	6.53e-05	TGTGCCAGCAGCTTAAACAGCCAAAAGGTGTGGGACCTCCACTTT	CASSLNSQKVWDLHF	TRBV7-2*04, TRBV7-2*01	TRBV7-2	TRBJ1-6*02	TRBJ1-6	TRBD1*01, TRBD2*02, TRBD2*01	TRBD1, TRBD2	14	31	34	35	16	0	16
813	6.53e-05	TGTGCCACCAGCATACCTAGCGGGAGGGTGGCGAGCAGTACTTC	CATSIPS~EGGEQYF	TRBV15*02	TRBV15	TRBJ2-7*01	TRBJ2-7	TRBD2*02	TRBD2	11	16	27	31	4	3	7
813	6.53e-05	TGTGCCAGCAGTAACGGGGAGGATTCACCCCTCCACTTT	CASSNGEDSPLHF	TRBV6-4*02, TRBV6-4*01	TRBV6-4	TRBJ1-6*02	TRBJ1-6	TRBD2*02	TRBD2	11	16	21	22	4	0	4
813	6.53e-05	TGCAGTGCGAGTTGGGGGAACACTGAAGCTTTCTTT	CSASWGNTEAFF	TRBV20-1*01, TRBV20-1*04, TRBV20-1*05, TRBV20-1*07	TRBV20-1	TRBJ1-1*01	TRBJ1-1	TRBD1*01, TRBD2*01	TRBD1, TRBD2	11	13	16	17	1	0	1
813	6.53e-05	TGCAGCGTTGTCCACACTGAAGCTTTCTTT	CSVVHTEAFF	TRBV29-1*01	TRBV29-1	TRBJ1-1*01	TRBJ1-1	TRBD1*01, TRBD2*02, TRBD2*01	TRBD1, TRBD2	9	10	12	13	0	0	0
812	6.53e-05	TGTGCCAGCAGTGCTAGGGACAGGGAGGCTGGACTGAAGCTTTCTTT	CASSARDR~GWTEAFF	TRBV25-1*01	TRBV25-1	TRBJ1-1*01	TRBJ1-1	TRBD1*01	TRBD1	12	16	24	32	3	7	10
812	6.53e-05	TGTGCCGAATCAGACGGGTATGGCTACACCTTC	CAESDGYGYTF	TRBV7-9*03, TRBV7-9*01, TRBV7-9*04, TRBV7-9*02	TRBV7-9	TRBJ1-2*01	TRBJ1-2	TRBD2*02, TRBD2*01	TRBD2	5	14	17	18	8	0	8
811	6.52e-05	TGTGCCACCAGCGCTCGACAGTCTGACGAGCAGTACTTC	CATSARQSDEQYF	TRBV15*02	TRBV15	TRBJ2-7*01	TRBJ2-7	TRBD1*01	TRBD1	11	16	20	25	4	4	8
811	6.52e-05	TGTGCCACCCTCTACGAGCAGTACTTC	CATLYEQYF	TRBV24-1*01	TRBV24-1	TRBJ2-7*01	TRBJ2-7	TRBD2*02	TRBD2	8	-1	-1	11	-1	-1	2
810	6.51e-05	TGTGCCACCAGTGGGGGGAACGGTTACGAGCAGTACTTC	CATSGGNGYEQYF	TRBV24-1*01	TRBV24-1	TRBJ2-7*01	TRBJ2-7	TRBD1*01, TRBD2*01	TRBD1, TRBD2	12	13	17	24	0	6	6
810	6.51e-05	TGCAGCGCTAGTGTGACAGGCACCTACGAGCAGTACTTC	CSASVTGTYEQYF	TRBV29-1*01, TRBV29-1*03	TRBV29-1	TRBJ2-7*01	TRBJ2-7	TRBD1*01	TRBD1	7	14	19	22	6	2	8
809	6.5e-05	TGCAGTGCTAGAGATCGGGAATCCTAGCTCCTATAATTCACCCCTCCACTTT	CSARDRES*~SYNSPLHF	TRBV20-1*01, TRBV20-1*05, TRBV20-1*07	TRBV20-1	TRBJ1-6*02	TRBJ1-6	TRBD2*02	TRBD2	13	15	19	27	1	7	8
809	6.5e-05	TGTGCCACCAGCAGAGGTAATAGCGGCAATTACGAGCAGTACTTC	CATSRGNSGNYEQYF	TRBV15*02	TRBV15	TRBJ2-7*01	TRBJ2-7	TRBD2*02, TRBD2*01	TRBD2	11	20	25	30	8	4	12
809	6.5e-05	TGTGCCAGCAGCTTAGCGCTGGGCTATAATTCACCCCTCCACTTT	CASSLALGYNSPLHF	TRBV7-2*04, TRBV7-2*01	TRBV7-2	TRBJ1-6*01	TRBJ1-6	TRBD1*01, TRBD2*02, TRBD2*01	TRBD1, TRBD2	16	20	22	23	3	0	3
809	6.5e-05	TGTGCCAGCAGTGACATCCAAAAACTGTTTTTT	CASSDIQKLFF	TRBV2*01, TRBV2*02, TRBV2*03	TRBV2	TRBJ1-4*01	TRBJ1-4	TRBD1*01, TRBD2*02, TRBD2*01	TRBD1, TRBD2	13	16	18	19	2	0	2
808	6.49e-05	TGTGCCAGCAGTCCTCGCCGGGACAGGGAGTGGAAATGAGCAGTTCTTC	CASSPRRD~GSGNEQFF	TRBV25-1*01	TRBV25-1	TRBJ2-1*01	TRBJ2-1	TRBD1*01	TRBD1	11	19	27	34	7	6	13
808	6.49e-05	TGTGCCAGCAGTGAATGGGGCAGAAACACAGATACGCAGTATTTT	CASSEWGRNTDTQYF	TRBV25-1*01	TRBV25-1	TRBJ2-3*01	TRBJ2-3	TRBD1*01	TRBD1	15	16	20	26	0	5	5
808	6.49e-05	TGTGCCAGCAGCTTTGGATAGGAGAGTCACCCCTCCACTTT	CASSFG*~ESPLHF	TRBV7-4*01	TRBV7-4	TRBJ1-6*01	TRBJ1-6	TRBD2*02	TRBD2	13	20	23	26	6	2	8
808	6.49e-05	TGTGCCAGCAGCTTTAGGCAGGAATACGGCTACACCTTC	CASSFRQEYGYTF	TRBV7-2*04, TRBV7-2*01	TRBV7-2	TRBJ1-2*01	TRBJ1-2	TRBD1*01	TRBD1	13	18	21	27	4	5	9
807	6.48e-05	TGTGCCACCAGCAGAGATCTGGGACGCAACTATGGCTACACCTTC	CATSRDLGRNYGYTF	TRBV15*02	TRBV15	TRBJ1-2*01	TRBJ1-2	TRBD1*01, TRBD2*02, TRBD2*01	TRBD1, TRBD2	11	20	24	27	8	2	10
807	6.48e-05	TGTGCCAGTAGTAGGGACAGGGACGGTTCACCCCTCCACTTT	CASSRDRDGSPLHF	TRBV19*01, TRBV19*03, TRBV19*02	TRBV19	TRBJ1-6*02	TRBJ1-6	TRBD1*01	TRBD1	12	13	21	26	0	4	4
807	6.48e-05	TGTGCCAGCAGCACAGGGCTTTCTTCACCCCTCCACTTT	CASSTGLSSPLHF	TRBV9*02, TRBV9*01, TRBV9*03	TRBV9	TRBJ1-6*02	TRBJ1-6	TRBD1*01	TRBD1	11	12	17	23	0	5	5
807	6.48e-05	TGCAGTGCTAGCAGGAGGGACTATGGCTACACCTTC	CSASRRDYGYTF	TRBV20-1*06, TRBV20-1*03, TRBV20-1*01, TRBV20-1*04, TRBV20-1*05, TRBV20-1*02, TRBV20-1*07	TRBV20-1	TRBJ1-2*01	TRBJ1-2	TRBD2*02	TRBD2	10	13	18	19	2	0	2
806	6.48e-05	TGTGCCACCAGTGAATCCTTGGACTCCGGGGGGGAGCTGTTTTTT	CATSESLDSGGELFF	TRBV24-1*01	TRBV24-1	TRBJ2-2*01	TRBJ2-2	TRBD2*02, TRBD2*01	TRBD2	13	20	24	30	6	5	11
806	6.48e-05	TGTGCCACTAGCTAGCGGGGGGATGAAAAGAGACCCAGTACTTC	CATS*RG~*KETQYF	TRBV24-1*01	TRBV24-1	TRBJ2-5*01	TRBJ2-5	TRBD2*01	TRBD2	7	11	21	27	3	5	8
806	6.48e-05	TGCAGTGCTAGAGACGACTACGAGCAGTACTTC	CSARDDYEQYF	TRBV20-1*01, TRBV20-1*05, TRBV20-1*07	TRBV20-1	TRBJ2-7*01	TRBJ2-7	TRBD2*02, TRBD2*01	TRBD2	13	-1	-1	17	-1	-1	3
806	6.48e-05	TGCAGCGTTGAGGCGGCTCTCGAGCAGTACTTC	CSVEAALEQYF	TRBV29-1*01	TRBV29-1	TRBJ2-7*01	TRBJ2-7	TRBD2*02, TRBD2*01	TRBD2	10	12	15	20	1	4	5
805	6.47e-05	TGTGCCAGCAGTTATGACAGGGTCTATAATTCACCCCTCCACTTT	CASSYDRVYNSPLHF	TRBV2*01, TRBV2*03	TRBV2	TRBJ1-6*01	TRBJ1-6	TRBD1*01	TRBD1	11	15	21	23	3	1	4
805	6.47e-05	TGTGCCACCAGTGATTTGTCCGACAATCAGCCCCAGCATTTT	CATSDLSDNQPQHF	TRBV24-1*01	TRBV24-1	TRBJ1-5*01	TRBJ1-5	TRBD1*01, TRBD2*02, TRBD2*01	TRBD1, TRBD2	17	18	20	23	0	2	2
805	6.47e-05	TGTGCCACCAGCAGAGGGCTTATGTCCGGCTACACCTTC	CATSRGLMSGYTF	TRBV15*02	TRBV15	TRBJ1-2*01	TRBJ1-2	TRBD1*01, TRBD2*02	TRBD1, TRBD2	11	22	26	27	10	0	10
805	6.47e-05	TGTGCCACAAGCAGGGACACCGCCTACGAGCAGTACTTC	CATSRDTAYEQYF	TRBV15*02	TRBV15	TRBJ2-7*01	TRBJ2-7	TRBD1*01	TRBD1	11	13	18	22	1	3	4
805	6.47e-05	TGTGCCAGCAGTGAGGGACAGGGCAAAGAGCAGTACTTC	CASSEGQGKEQYF	TRBV25-1*01	TRBV25-1	TRBJ2-7*01	TRBJ2-7	TRBD1*01	TRBD1	13	14	22	27	0	4	4
805	6.47e-05	TGTGCCAGCAGCTTTTCGGGGAATTCACCCCTCCACTTT	CASSFSGNSPLHF	TRBV7-9*03, TRBV7-9*01, TRBV7-9*04, TRBV7-9*02	TRBV7-9	TRBJ1-6*02	TRBJ1-6	TRBD2*01	TRBD2	13	16	20	21	2	0	2
805	6.47e-05	TGTGCCAGCAGTGAAGAGGGTGTACTTC	CASSE~RVYF	TRBV2*01, TRBV2*03	TRBV2	TRBJ2-7*01	TRBJ2-7	TRBD1*01, TRBD2*02	TRBD1, TRBD2	15	16	19	21	0	1	1
804	6.46e-05	TGTGCCACCAGTGATGCCGGACAGCCCAATCAGCCCCAGCATTTT	CATSDAGQPNQPQHF	TRBV24-1*01	TRBV24-1	TRBJ1-5*01	TRBJ1-5	TRBD1*01	TRBD1	14	18	23	26	3	2	5
804	6.46e-05	TGTGCCACTTTCAAGCGGGAGGACCTACGAGCAGTACTTC	CATFKRE~TYEQYF	TRBV24-1*01	TRBV24-1	TRBJ2-7*01	TRBJ2-7	TRBD2*02	TRBD2	7	13	21	23	5	1	6
804	6.46e-05	TGTGCCACCAGTGACCATACAGGGTCGGGTCAGTTCTTC	CATSDHTGSGQFF	TRBV24-1*01	TRBV24-1	TRBJ2-1*01	TRBJ2-1	TRBD1*01	TRBD1	13	18	23	30	4	6	10
804	6.46e-05	TGCAGTGCCTGGGGGACAGGGAATTCACCCCTCCACTTT	CSAWGTGNSPLHF	TRBV20-1*06, TRBV20-1*03, TRBV20-1*01, TRBV20-1*04, TRBV20-1*05, TRBV20-1*02, TRBV20-1*07	TRBV20-1	TRBJ1-6*02	TRBJ1-6	TRBD1*01	TRBD1	7	12	20	21	4	0	4
803	6.45e-05	TGCAGCGTAGCCCGTGGACAGGGAACTACCGAGCAGTACTTC	CSVARGQGTTEQYF	TRBV29-1*01	TRBV29-1	TRBJ2-7*01	TRBJ2-7	TRBD1*01	TRBD1	7	15	22	29	7	6	13
803	6.45e-05	TGTGCCAGCAGCAGGACCCGGGAAGGCGAGCAGTACTTC	CASSRTREGEQYF	TRBV25-1*01	TRBV25-1	TRBJ2-7*01	TRBJ2-7	TRBD2*02	TRBD2	10	18	22	26	7	3	10
803	6.45e-05	TGTGCCACGAGCCCCCATACGAGCAGTACTTC	CATSP~YEQYF	TRBV24-1*01	TRBV24-1	TRBJ2-7*01	TRBJ2-7	TRBD1*01	TRBD1	7	10	15	17	2	1	3
802	6.44e-05	TGTGCCACCAGCAGGGAAGGACTAGTCTACGAGCAGTACTTC	CATSREGLVYEQYF	TRBV15*02	TRBV15	TRBJ2-7*01	TRBJ2-7	TRBD2*02, TRBD2*01	TRBD2	11	18	24	26	6	1	7
802	6.44e-05	TGTGCCACCAGCAGATAAGACCATTCCCGAGCAGTACTTC	CATSR*D~IPEQYF	TRBV15*02	TRBV15	TRBJ2-7*01	TRBJ2-7	TRBD1*01, TRBD2*02, TRBD2*01	TRBD1, TRBD2	11	18	20	27	6	6	12
802	6.44e-05	TGTGCCACCAGCAGAGGGATCACCTACGAGCAGTACTTC	CATSRGITYEQYF	TRBV15*02	TRBV15	TRBJ2-7*01	TRBJ2-7	TRBD2*02	TRBD2	11	13	17	22	1	4	5
801	6.44e-05	TGTGCCAGCAGGAGGGGACAGGGGGATAATTCACCCCTCCACTTT	CASRRGQGDNSPLHF	TRBV2*01, TRBV2*02, TRBV2*03	TRBV2	TRBJ1-6*01	TRBJ1-6	TRBD1*01	TRBD1	10	14	24	25	3	0	3
801	6.44e-05	TGTGCCAGCAGCCCCAGGGAAATTGGCTTCACCCCTCCACTTT	CASSPRE~LASPLHF	TRBV7-8*01, TRBV7-8*03	TRBV7-8	TRBJ1-6*02	TRBJ1-6	TRBD1*01	TRBD1	12	14	18	27	1	8	9
801	6.44e-05	TGTGCCAGCAGTAGACACGGTGGGGATACGCAGTATTTT	CASSRHGGDTQYF	TRBV25-1*01	TRBV25-1	TRBJ2-3*01	TRBJ2-3	TRBD1*01	TRBD1	11	13	16	24	1	7	8
801	6.44e-05	TGCAGCGTTGAAGAGCAGGGTTCCTACGAGCAGTACTTC	CSVEEQGSYEQYF	TRBV29-1*01	TRBV29-1	TRBJ2-7*01	TRBJ2-7	TRBD1*01	TRBD1	13	15	19	21	1	1	2
801	6.44e-05	TGTGCCACCAGCGGGGGGATTGGCTACACCTTC	CATSGGIGYTF	TRBV24-1*01	TRBV24-1	TRBJ1-2*01	TRBJ1-2	TRBD2*01	TRBD2	10	11	17	20	0	2	2
800	6.43e-05	TGTGCCACCAGTGACCGGACAGGGAAGGATAATGAGCAGTTCTTC	CATSDRTGKDNEQFF	TRBV24-1*01	TRBV24-1	TRBJ2-1*01	TRBJ2-1	TRBD1*01	TRBD1	13	16	23	30	2	6	8
800	6.43e-05	TGTGCCAGCAGCTTAGGGACAAGCTACGAGCAGTACTTC	CASSLGTSYEQYF	TRBV7-8*01	TRBV7-8	TRBJ2-7*01	TRBJ2-7	TRBD1*01	TRBD1	15	16	20	23	0	2	2
800	6.43e-05	TGCAGTGTCTTGAACAGTACGGAGCTGTCGCAGTATTTT	CSVLNSTELSQYF	TRBV20-1*06, TRBV20-1*03, TRBV20-1*01, TRBV20-1*04, TRBV20-1*05, TRBV20-1*02, TRBV20-1*07	TRBV20-1	TRBJ2-3*01	TRBJ2-3	TRBD1*01, TRBD2*02	TRBD1, TRBD2	6	13	16	28	6	11	17
800	6.43e-05	TGCAGCGTTACTAGCGGGAGTTACGAGCAGTACTTC	CSVTSGSYEQYF	TRBV29-1*01, TRBV29-1*03	TRBV29-1	TRBJ2-7*01	TRBJ2-7	TRBD2*02	TRBD2	8	9	19	21	0	1	1
800	6.43e-05	TGCGCCATCGATAGTTCAGCCCCAGCATTTT	CAIDS~QPQHF	TRBV10-1*02, TRBV10-1*01	TRBV10-1	TRBJ1-5*01	TRBJ1-5	TRBD2*02, TRBD2*01	TRBD2	6	11	14	15	4	0	4
799	6.42e-05	TGTGCCAGCAGTGAGCAGGGGCGCTCCTACAATGAGCAGTTCTTC	CASSEQGRSYNEQFF	TRBV25-1*01	TRBV25-1	TRBJ2-1*01	TRBJ2-1	TRBD1*01	TRBD1	13	15	20	23	1	2	3
799	6.42e-05	TGTGCCAGCAGATTGCCTAGGGTGACCGGGGAGCTGTTTTTT	CASRLPRVTGELFF	TRBV7-2*04, TRBV7-2*01	TRBV7-2	TRBJ2-2*01	TRBJ2-2	TRBD1*01, TRBD2*02, TRBD2*01	TRBD1, TRBD2	10	18	21	24	7	2	9
799	6.42e-05	TGTGCCAGCAACCCCGGACAGGGCTACAATGAGCAGTTCTTC	CASNPGQGYNEQFF	TRBV2*01, TRBV2*02, TRBV2*03	TRBV2	TRBJ2-1*01	TRBJ2-1	TRBD1*01	TRBD1	9	15	22	23	5	0	5
799	6.42e-05	TGTGCCACCTCTCCAGGAGCTAACTATGGCTACACCTTC	CATSPGANYGYTF	TRBV24-1*01	TRBV24-1	TRBJ1-2*01	TRBJ1-2	TRBD1*01, TRBD2*02	TRBD1, TRBD2	8	13	16	19	4	2	6
799	6.42e-05	TGTGCCAGCAGTGAATCGACTGGAGATACGCAGTATTTT	CASSESTGDTQYF	TRBV25-1*01	TRBV25-1	TRBJ2-3*01	TRBJ2-3	TRBD2*02, TRBD2*01	TRBD2	15	17	20	23	1	2	3
798	6.41e-05	TGTGCCAGCAGTCCACTTCCAGGGGGTCTTACCTACGAGCAGTACTTC	CASSPLPGGLTYEQYF	TRBV12-4*01, TRBV12-3*01	TRBV12-4, TRBV12-3	TRBJ2-7*01	TRBJ2-7	TRBD1*01	TRBD1	11	19	25	31	7	5	12
798	6.41e-05	TGTGCCAGCAGCTTCGGCGTTCAGCGATGGCTACACCTTC	CASSFGV~SDGYTF	TRBV7-6*01	TRBV7-6	TRBJ1-2*01	TRBJ1-2	TRBD2*02, TRBD2*01	TRBD2	13	22	25	26	8	0	8
798	6.41e-05	TGTGCCACCAGTCAACAGGGATACAATGAGCAGTTCTTC	CATSQQGYNEQFF	TRBV24-1*01	TRBV24-1	TRBJ2-1*01	TRBJ2-1	TRBD1*01	TRBD1	11	14	19	21	2	1	3
798	6.41e-05	TGTGCCACCAGCAGAGTTGGGCCTAATGAGCAGTTCTTC	CATSRVGPNEQFF	TRBV15*02	TRBV15	TRBJ2-1*01	TRBJ2-1	TRBD1*01	TRBD1	11	18	21	24	6	2	8
797	6.4e-05	TGTGCCAGCAGCTCGGGACAACTGGAGGGAAAGGAAGGCTACACCTTC	CASSSGQLEGKEGYTF	TRBV7-9*03, TRBV7-9*01, TRBV7-9*04, TRBV7-9*02	TRBV7-9	TRBJ1-2*01	TRBJ1-2	TRBD1*01, TRBD2*02	TRBD1, TRBD2	13	14	19	36	0	16	16
797	6.4e-05	TGTGCCAGCAGACTCGGCACACATTATAATTCACCCCTCCACTTT	CASRLGTHYNSPLHF	TRBV2*01, TRBV2*02, TRBV2*03	TRBV2	TRBJ1-6*01	TRBJ1-6	TRBD1*01, TRBD2*02, TRBD2*01	TRBD1, TRBD2	10	20	22	24	9	1	10
797	6.4e-05	TGTGCCACCACTAGCGCCCACTCCTACAATGAGCAGTTCTTC	CATTSAHSYNEQFF	TRBV15*02	TRBV15	TRBJ2-1*01	TRBJ2-1	TRBD2*02, TRBD2*01	TRBD2	9	10	15	20	0	4	4
797	6.4e-05	TGCAGCGTTGACCCAATGCGGGAGCGGAATGAGCAGTTCTTC	CSVDPMRERNEQFF	TRBV29-1*01	TRBV29-1	TRBJ2-1*01	TRBJ2-1	TRBD2*02	TRBD2	10	17	23	27	6	3	9
797	6.4e-05	TGTGCCCCACGGGACAGGGCGCGTCACCCCTCCACTTT	CAPRDR~ASPLHF	TRBV6-1*01	TRBV6-1	TRBJ1-6*02	TRBJ1-6	TRBD1*01	TRBD1	5	10	18	23	4	4	8
796	6.4e-05	TGTGCCACCAGTGACCACACAGACACCGGGGAGCTGTTTTTT	CATSDHTDTGELFF	TRBV24-1*01	TRBV24-1	TRBJ2-2*01	TRBJ2-2	TRBD1*01	TRBD1	13	18	21	22	4	0	4
796	6.4e-05	TGTGCCAGCAGCGTCCCCGACTATAATTCACCCCTCCACTTT	CASSVPDYNSPLHF	TRBV7-2*04, TRBV7-2*01	TRBV7-2	TRBJ1-6*02	TRBJ1-6	TRBD1*01, TRBD2*02, TRBD2*01	TRBD1, TRBD2	10	12	16	20	1	3	4
796	6.4e-05	TGCAGCGTTGTTGGCGGAAGCTCCTACGAGCAGTACTTC	CSVVGGSSYEQYF	TRBV29-1*01	TRBV29-1	TRBJ2-7*01	TRBJ2-7	TRBD2*02, TRBD2*01	TRBD2	9	13	16	30	3	13	16
795	6.39e-05	TGTGCCAGCAGCTTAGGCGCTACCTGAACACCGGGGAGCTGTTTTTT	CASSLGAT~NTGELFF	TRBV7-4*01	TRBV7-4	TRBJ2-2*01	TRBJ2-2	TRBD2*02, TRBD2*01	TRBD2	15	17	21	25	1	3	4
795	6.39e-05	TGTGCCACCAGATGGATAGCGGATCACAGATACGCAGTATTTT	CATRWIA~ITDTQYF	TRBV24-1*01	TRBV24-1	TRBJ2-3*01	TRBJ2-3	TRBD2*02, TRBD2*01	TRBD2	10	16	21	24	5	2	7
795	6.39e-05	TGCAGCGTCGCAGGGGACGGCAGCTCCTACGAGCAGTACTTC	CSVAGDGSSYEQYF	TRBV29-1*01	TRBV29-1	TRBJ2-7*01	TRBJ2-7	TRBD1*01	TRBD1	7	10	15	23	2	7	9
795	6.39e-05	TGCAGCGGAGGGACAGGGGGTTACGAGCAGTACTTC	CSGGTGGYEQYF	TRBV29-1*01, TRBV29-1*03	TRBV29-1	TRBJ2-7*01	TRBJ2-7	TRBD1*01	TRBD1	6	9	19	21	2	1	3
795	6.39e-05	TGTGCCATCAGCACCAACTACGAGCAGTACTTC	CAISTNYEQYF	TRBV10-3*01, TRBV10-3*02	TRBV10-3	TRBJ2-7*01	TRBJ2-7	TRBD2*02, TRBD2*01	TRBD2	10	-1	-1	17	-1	-1	6
795	6.39e-05	TGCAGTGCTAGAGTGGACTTGGACTTC	CSARVDLDF	TRBV20-1*01, TRBV20-1*04, TRBV20-1*05, TRBV20-1*07	TRBV20-1	TRBJ2-7*01	TRBJ2-7	TRBD2*02, TRBD2*01	TRBD2	12	14	18	22	1	3	4
794	6.38e-05	TGTGCCAGCAGTGAAACAGGGGGACTCTACGAGCAGTACTTC	CASSETGGLYEQYF	TRBV25-1*01	TRBV25-1	TRBJ2-7*01	TRBJ2-7	TRBD1*01	TRBD1	14	15	22	26	0	3	3
794	6.38e-05	TGTGCCAGCAGCTTATTAGGCCAGCCCGACGAGCAGTACTTC	CASSLLGQPDEQYF	TRBV5-4*01, TRBV5-4*03, TRBV5-4*04	TRBV5-4	TRBJ2-7*01	TRBJ2-7	TRBD1*01, TRBD2*02, TRBD2*01	TRBD1, TRBD2	13	23	26	33	9	6	15
794	6.38e-05	TGCAGCGTTTTAAGTTTAGAGTTCACAGATACGCAGTATTTT	CSVLSLEFTDTQYF	TRBV29-1*01, TRBV29-1*03	TRBV29-1	TRBJ2-3*01	TRBJ2-3	TRBD2*02, TRBD2*01	TRBD2	8	16	18	23	7	4	11
794	6.38e-05	TGTGCCAGTCGAACCGACATTGGAAACACCATATATTTT	CASRTDIGNTIYF	TRBV2*01, TRBV2*02, TRBV2*03	TRBV2	TRBJ1-3*01	TRBJ1-3	TRBD1*01	TRBD1	7	15	18	20	7	1	8
794	6.38e-05	TGTGCCAGCAGCTTAGGGTACGAGCAGTACTTC	CASSLGYEQYF	TRBV7-8*01	TRBV7-8	TRBJ2-7*01	TRBJ2-7	TRBD1*01, TRBD2*02	TRBD1, TRBD2	15	-1	-1	18	-1	-1	2
793	6.37e-05	TGTGCCACCAAACGGGGGATTACCGCGAACACCGGGGAGCTGTTTTTT	CATKRGITANTGELFF	TRBV2*01, TRBV2*02, TRBV2*03	TRBV2	TRBJ2-2*01	TRBJ2-2	TRBD2*01	TRBD2	6	12	17	25	5	7	12
793	6.37e-05	TGCAGCCCACAACTTGTAGGGGGCAGTTCACCCCTCCACTTT	CSPQLVGGSSPLHF	TRBV20-1*06, TRBV20-1*03, TRBV20-1*01, TRBV20-1*04, TRBV20-1*05, TRBV20-1*02, TRBV20-1*07	TRBV20-1	TRBJ1-6*01	TRBJ1-6	TRBD1*01	TRBD1	4	17	23	26	12	2	14
793	6.37e-05	TGTGCCACCCACCAAGGATTGACATACGCGGGAGTATTTT	CATHQGL~HTREYF	TRBV24-1*01	TRBV24-1	TRBJ2-3*01	TRBJ2-3	TRBD2*02, TRBD2*01	TRBD2	8	27	31	32	18	0	18
793	6.37e-05	TGTGCCACCAGTGTTACAGGGGTCTACGAGCAGTACTTC	CATSVTGVYEQYF	TRBV24-1*01	TRBV24-1	TRBJ2-7*01	TRBJ2-7	TRBD1*01	TRBD1	12	15	21	23	2	1	3
793	6.37e-05	TGTGCCACCGCGACAGATACGCAGTATTTT	CATATDTQYF	TRBV25-1*01	TRBV25-1	TRBJ2-3*01	TRBJ2-3	TRBD2*02, TRBD2*01	TRBD2	6	7	10	12	0	1	1
792	6.36e-05	TGCAGCGTTGAGCAACAGGGGGGGGGACTAGCGGGAGTGGGTGAGCAGTTCTTC	CSVEQQGGGLAGVGEQFF	TRBV29-1*01	TRBV29-1	TRBJ2-1*01	TRBJ2-1	TRBD2*02	TRBD2	10	23	36	41	12	4	16
792	6.36e-05	TGTGCCAGCAGTGAATTCAGGGCAGCCTATTTACAATGAGCAGTTCTTC	CASSEFRA~PIYNEQFF	TRBV25-1*01	TRBV25-1	TRBJ2-1*01	TRBJ2-1	TRBD1*01	TRBD1	15	17	21	31	1	9	10
792	6.36e-05	TGTGCCAGCAGCACGGGGGCGGGGGGGAATTCAGATACGCAGTATTTT	CASSTGAGGNSDTQYF	TRBV7-2*04, TRBV7-2*01	TRBV7-2	TRBJ2-3*01	TRBJ2-3	TRBD2*01	TRBD2	11	18	26	31	6	4	10
792	6.36e-05	TGTGCCACCAGTGATTTCCGAAGAAACTATGGCTACACCTTC	CATSDFRRNYGYTF	TRBV24-1*01	TRBV24-1	TRBJ1-2*01	TRBJ1-2	TRBD2*02, TRBD2*01	TRBD2	16	17	19	24	0	4	4
792	6.36e-05	TGTGCCAGCAGTCGAGGGGGAACCTACAATGAGCAGTTCTTC	CASSRGGTYNEQFF	TRBV25-1*01	TRBV25-1	TRBJ2-1*01	TRBJ2-1	TRBD1*01	TRBD1	11	14	19	22	2	2	4
792	6.36e-05	TGTGCCACCGGGTCAGGGTCTGAAGCTTTCTTT	CATGSGSEAFF	TRBV24-1*01	TRBV24-1	TRBJ1-1*01	TRBJ1-1	TRBD1*01	TRBD1	8	13	17	19	4	1	5
791	6.36e-05	TGCGCCAGCAGCTTGGAGACAGGGGGGGATCAGCCCCAGCATTTT	CASSLETGGDQPQHF	TRBV5-1*01	TRBV5-1	TRBJ1-5*01	TRBJ1-5	TRBD1*01	TRBD1	15	17	25	28	1	2	3
791	6.36e-05	TGTGCCACCAGTGACCGACAAGGGGGACAGCCCCAGCATTTT	CATSDRQGGQPQHF	TRBV24-1*01	TRBV24-1	TRBJ1-5*01	TRBJ1-5	TRBD1*01	TRBD1	13	20	25	27	6	1	7
791	6.36e-05	TGCGCCAGCAGGGGGACAGGGCTTCGCTATGGCTACACCTTC	CASRGTGLRYGYTF	TRBV10-2*01	TRBV10-2	TRBJ1-2*01	TRBJ1-2	TRBD1*01	TRBD1	10	12	20	26	1	5	6
791	6.36e-05	TGCAGCGTCCATAGGAGATCCTCTAACTATGGCTACACCTTC	CSVHRRSSNYGYTF	TRBV29-1*01, TRBV29-1*03	TRBV29-1	TRBJ1-2*01	TRBJ1-2	TRBD2*02	TRBD2	7	13	16	22	5	5	10
791	6.36e-05	TGTGCCACCAGTTAGGACAGGACAATCAGCCCCAGCATTTT	CATS*DR~NQPQHF	TRBV24-1*01	TRBV24-1	TRBJ1-5*01	TRBJ1-5	TRBD1*01	TRBD1	11	14	20	22	2	1	3
791	6.36e-05	TGTGCCAGCAGCGCAGGGCCGGGGTCACCCCTCCACTTT	CASSAGPGSPLHF	TRBV7-9*03, TRBV7-9*01, TRBV7-9*04, TRBV7-9*02	TRBV7-9	TRBJ1-6*01	TRBJ1-6	TRBD1*01, TRBD2*01	TRBD1, TRBD2	11	13	17	24	1	6	7
791	6.36e-05	TGCAGCGTTGAGTGGGGGAACTACGAGCAGTACTTC	CSVEWGNYEQYF	TRBV29-1*01	TRBV29-1	TRBJ2-7*01	TRBJ2-7	TRBD1*01, TRBD2*01	TRBD1, TRBD2	10	13	17	20	2	2	4
790	6.35e-05	TGTGCCAGCAGTGAACCGACAGGTAGGGAGCTTCCGTAGACAATGAGCAGTTCTTC	CASSEPTGR~ASVDNEQFF	TRBV25-1*01	TRBV25-1	TRBJ2-1*01	TRBJ2-1	TRBD1*01	TRBD1	14	17	22	39	2	16	18
790	6.35e-05	TGCAGCACTTGAAGGTGCCGGATAATTCACCCCTCCACTTT	CST*RCR~NSPLHF	TRBV29-1*01, TRBV29-1*03	TRBV29-1	TRBJ1-6*01	TRBJ1-6	TRBD1*01, TRBD2*02, TRBD2*01	TRBD1, TRBD2	5	12	14	21	6	6	12
790	6.35e-05	TGTGCCAGCAGCTTATACGGAGACTACGAGCAGTACTTC	CASSLYGDYEQYF	TRBV7-6*01	TRBV7-6	TRBJ2-7*01	TRBJ2-7	TRBD2*02	TRBD2	14	18	21	23	3	1	4
790	6.35e-05	TGTGCCAGCACCGAAGCGGAACTACGAGCAGTACTTC	CASTEA~NYEQYF	TRBV7-3*05, TRBV7-3*01	TRBV7-3	TRBJ2-7*01	TRBJ2-7	TRBD2*02, TRBD2*01	TRBD2	9	14	18	21	4	2	6
790	6.35e-05	TGCAGCGTTGTACGAGATTTGGGCGAGCAGTACTTC	CSVVRDLGEQYF	TRBV29-1*01	TRBV29-1	TRBJ2-7*01	TRBJ2-7	TRBD1*01, TRBD2*02, TRBD2*01	TRBD1, TRBD2	9	20	22	23	10	0	10
789	6.34e-05	TGTGCCACCAGCGATAGGGACTACGATCCTCTACGAGCAGTACTTC	CATSDRDY~ILYEQYF	TRBV24-1*01	TRBV24-1	TRBJ2-7*01	TRBJ2-7	TRBD2*02, TRBD2*01	TRBD2	14	16	22	30	1	7	8
789	6.34e-05	TGTGCCACCAGCAGAGCCACTAGCGGGAGTTACGAGCAGTACTTC	CATSRATSGSYEQYF	TRBV15*02	TRBV15	TRBJ2-7*01	TRBJ2-7	TRBD2*02	TRBD2	11	18	28	30	6	1	7
789	6.34e-05	TGTGCCACCAGCAGAGATCTTAGGTCCTACGAGCAGTACTTC	CATSRDLRSYEQYF	TRBV15*02	TRBV15	TRBJ2-7*01	TRBJ2-7	TRBD1*01, TRBD2*02, TRBD2*01	TRBD1, TRBD2	11	21	23	24	9	0	9
789	6.34e-05	TGTGCCAGCAGCTTATCACGGAGGAACTATGGCTACACCTTC	CASSLSRRNYGYTF	TRBV7-8*01	TRBV7-8	TRBJ1-2*01	TRBJ1-2	TRBD2*02	TRBD2	14	19	23	24	4	0	4
789	6.34e-05	TGTGCCAGCAGCTTAGTCTCCCCCTTACGTATGGCACTTC	CASSLVS~PYVWHF	TRBV7-8*01	TRBV7-8	TRBJ2-7*01	TRBJ2-7	TRBD1*01	TRBD1	10	19	24	35	8	10	18
789	6.34e-05	TGTGCCACCAGTGGGTGCTCTGGAAACACCATATATTTT	CATSGCSGNTIYF	TRBV24-1*01	TRBV24-1	TRBJ1-3*01	TRBJ1-3	TRBD1*01, TRBD2*01	TRBD1, TRBD2	12	-1	-1	17	-1	-1	4
789	6.34e-05	TGTGCCAGCAATCAACAGGGGTCCACTGAAGCTTTCTTT	CASNQQGSTEAFF	TRBV6-5*01	TRBV6-5	TRBJ1-1*01	TRBJ1-1	TRBD1*01	TRBD1	9	14	20	23	4	2	6
789	6.34e-05	TGCGCCAGCAGTGCCGCAGGGATGGGCGAGCAGTACTTC	CASSAAGMGEQYF	TRBV10-2*01	TRBV10-2	TRBJ2-7*01	TRBJ2-7	TRBD1*01	TRBD1	12	16	20	26	3	5	8
788	6.33e-05	TGTGCCACCGGGCATAGCGGTGTAAGCACAGATACGCAGTATTTT	CATGHSGVSTDTQYF	TRBV24-1*01	TRBV24-1	TRBJ2-3*01	TRBJ2-3	TRBD2*02, TRBD2*01	TRBD2	8	14	19	24	5	4	9
788	6.33e-05	TGTGCCACCAGCAGAACCGGGACAGGGCTTCAGCAGTACTTC	CATSRTGTGLQQYF	TRBV15*02	TRBV15	TRBJ2-7*01	TRBJ2-7	TRBD1*01	TRBD1	11	18	26	31	6	4	10
788	6.33e-05	TGCAGCGTTGGTGTCGGGAACTACGAGCAGTACTTC	CSVGVGNYEQYF	TRBV29-1*01	TRBV29-1	TRBJ2-7*01	TRBJ2-7	TRBD2*02	TRBD2	9	14	18	20	4	1	5
787	6.32e-05	TGTGCCAGTAGGAGTCCCTGGGGGGGCGGCAGCTACACCTTC	CASRSPWGGGSYTF	TRBV25-1*01	TRBV25-1	TRBJ1-2*01	TRBJ1-2	TRBD2*01	TRBD2	7	19	25	31	11	5	16
787	6.32e-05	TGTGCCAGCAGCCCGACAGGGTGGAATTCACCCCTCCACTTT	CASSPTGWNSPLHF	TRBV7-3*05, TRBV7-3*01	TRBV7-3	TRBJ1-6*01	TRBJ1-6	TRBD1*01	TRBD1	10	14	20	24	3	3	6
787	6.32e-05	TGCAGCGTTGTTCTAGCGGAAGGCTACGAGCAGTACTTC	CSVVLAEGYEQYF	TRBV29-1*01	TRBV29-1	TRBJ2-7*01	TRBJ2-7	TRBD2*02, TRBD2*01	TRBD2	9	12	18	23	2	4	6
787	6.32e-05	TGCAGCGTCGCTCCAGGGAGGACCTACGAGCAGTACTTC	CSVAPGRTYEQYF	TRBV29-1*01	TRBV29-1	TRBJ2-7*01	TRBJ2-7	TRBD2*02	TRBD2	7	15	20	22	7	1	8
787	6.32e-05	TGTGCCACCAGTCGGGACCATGAGCAGTTCTTC	CATSRDHEQFF	TRBV24-1*01	TRBV24-1	TRBJ2-1*01	TRBJ2-1	TRBD1*01, TRBD2*02, TRBD2*01	TRBD1, TRBD2	11	13	17	19	1	1	2
786	6.32e-05	TGCAGTGCTAGGGCGGAAGGACAGATGAATTCACCCCTCCACTTT	CSARAEGQMNSPLHF	TRBV20-1*01, TRBV20-1*04, TRBV20-1*05, TRBV20-1*07	TRBV20-1	TRBJ1-6*01	TRBJ1-6	TRBD1*01	TRBD1	10	18	23	27	7	3	10
786	6.32e-05	TGTGCCAGCAGTGCGCACAGCCTCACAGATACGCAGTATTTT	CASSAHSLTDTQYF	TRBV25-1*01	TRBV25-1	TRBJ2-3*01	TRBJ2-3	TRBD1*01	TRBD1	12	16	19	23	3	3	6
786	6.32e-05	TGTGCCAGCAGTGATTCCGGGACAGGGGATAAACAGTACTTC	CASSDSGTGDKQYF	TRBV25-1*01	TRBV25-1	TRBJ2-7*01	TRBJ2-7	TRBD1*01	TRBD1	13	18	27	33	4	5	9
786	6.32e-05	TGTGCCAGCAGTGAGACAGGAGACGGCTACACCTTC	CASSETGDGYTF	TRBV25-1*01	TRBV25-1	TRBJ1-2*01	TRBJ1-2	TRBD1*01	TRBD1	13	14	19	24	0	4	4
786	6.32e-05	TGTGCCAGCAGCGCGGTTGACGAGCAGTACTTC	CASSAVDEQYF	TRBV7-2*04, TRBV7-2*01	TRBV7-2	TRBJ2-7*01	TRBJ2-7	TRBD2*02, TRBD2*01	TRBD2	11	12	15	19	0	3	3
785	6.31e-05	TGTGCCACCAGTGACCATGGACAGTACGAATGGCTACACCTTC	CATSDHG~STNGYTF	TRBV24-1*01	TRBV24-1	TRBJ1-2*01	TRBJ1-2	TRBD1*01	TRBD1	13	18	23	29	4	5	9
785	6.31e-05	TGTGCCACAACAGGGGGTAGTGATTCTTCACCCCTCCACTTT	CATTGGSDSSPLHF	TRBV10-3*01, TRBV10-3*02	TRBV10-3	TRBJ1-6*02	TRBJ1-6	TRBD1*01	TRBD1	6	9	16	26	2	9	11
785	6.31e-05	TGTGCCACCAGCAGACAGGGGAACTATGGCTACACCTTC	CATSRQGNYGYTF	TRBV15*02	TRBV15	TRBJ1-2*01	TRBJ1-2	TRBD1*01	TRBD1	11	13	20	21	1	0	1
785	6.31e-05	TGTGCCACCAGTGATTTCCGGGGTGAGCAGTACTTC	CATSDFRGEQYF	TRBV24-1*01	TRBV24-1	TRBJ2-7*01	TRBJ2-7	TRBD2*01	TRBD2	16	18	22	24	1	1	2
785	6.31e-05	TGTGCCAGCAAGTCCCTAGCGGGAGTATCGCACTTC	CASKSLAGVSHF	TRBV2*01, TRBV2*02, TRBV2*03	TRBV2	TRBJ2-7*01	TRBJ2-7	TRBD2*02	TRBD2	9	15	24	31	5	6	11
785	6.31e-05	TGCAGCGTTGTGGGGAACTACGAGCAGTACTTC	CSVVGNYEQYF	TRBV29-1*01	TRBV29-1	TRBJ2-7*01	TRBJ2-7	TRBD1*01, TRBD2*02, TRBD2*01	TRBD1, TRBD2	9	12	15	17	2	1	3
785	6.31e-05	TGTGCCAGCAGCTTAGCCAACCATACACCTTC	CASSL~QPYTF	TRBV7-9*01, TRBV7-9*02	TRBV7-9	TRBJ1-2*01	TRBJ1-2	TRBD1*01	TRBD1	16	-1	-1	23	-1	-1	6
784	6.3e-05	TGCGCCAGCAGTTACTGACGCTATATAGCAATCAGCCCCAGCATTTT	CASSY*RY~SNQPQHF	TRBV10-1*01	TRBV10-1	TRBJ1-5*01	TRBJ1-5	TRBD2*02, TRBD2*01	TRBD2	11	18	22	25	6	2	8
784	6.3e-05	TGTGCCAGTAGTATAGCTAGCGGATACAATGAGCAGTTCTTC	CASSIASGYNEQFF	TRBV19*01, TRBV19*02	TRBV19	TRBJ2-1*01	TRBJ2-1	TRBD2*02, TRBD2*01	TRBD2	15	16	22	24	0	1	1
784	6.3e-05	TGTGCCAGTAGCGTACCAGGGACCTCACCCCTCCACTTT	CASSVPGTSPLHF	TRBV19*01, TRBV19*03, TRBV19*02	TRBV19	TRBJ1-6*01	TRBJ1-6	TRBD1*01, TRBD2*02, TRBD2*01	TRBD1, TRBD2	11	18	22	24	6	1	7
784	6.3e-05	TGCAGCGTTGCGACTCTCGGGAGCTACGAGCAGTACTTC	CSVATLGSYEQYF	TRBV29-1*01	TRBV29-1	TRBJ2-7*01	TRBJ2-7	TRBD2*02	TRBD2	9	17	22	23	7	0	7
784	6.3e-05	TGTGCCACCAGTGATCGGACATCCCGCGAGTACTTC	CATSDRTSREYF	TRBV24-1*01	TRBV24-1	TRBJ2-7*01	TRBJ2-7	TRBD2*02	TRBD2	13	21	26	28	7	1	8
784	6.3e-05	TGCAGCGCAACTACAGGGGAATACGAGCAGTACTTC	CSATTGEYEQYF	TRBV29-1*01, TRBV29-1*03	TRBV29-1	TRBJ2-7*01	TRBJ2-7	TRBD1*01	TRBD1	7	12	18	21	4	2	6
783	6.29e-05	TGTGCCAGCAGTTTAGTCGCTAGCGGGAGGGTGACCGGGGAGCTGTTTTTT	CASSLVASGRVTGELFF	TRBV12-4*01, TRBV12-3*01	TRBV12-4, TRBV12-3	TRBJ2-2*01	TRBJ2-2	TRBD2*02	TRBD2	15	19	30	33	3	2	5
783	6.29e-05	TGTGCCAGCAGACCCGACAGGGGTTTGGGTTCACCCCTCCACTTT	CASRPDRGLGSPLHF	TRBV2*01, TRBV2*02, TRBV2*03	TRBV2	TRBJ1-6*02	TRBJ1-6	TRBD1*01	TRBD1	10	15	22	29	4	6	10
783	6.29e-05	TGCAGTGCTAAGCCTAGGGACAGTCTAATCTCACCCCTCCACTTT	CSAKPRDSLISPLHF	TRBV20-1*06, TRBV20-1*03, TRBV20-1*01, TRBV20-1*04, TRBV20-1*05, TRBV20-1*02, TRBV20-1*07	TRBV20-1	TRBJ1-6*02	TRBJ1-6	TRBD1*01	TRBD1	9	16	22	30	6	7	13
783	6.29e-05	TGTGCCAGCAGCAAATTAGCGGGAGGCTACGAGCAGTACTTC	CASSKLAGGYEQYF	TRBV7-2*04, TRBV7-2*01	TRBV7-2	TRBJ2-7*01	TRBJ2-7	TRBD2*02	TRBD2	11	16	25	26	4	0	4
783	6.29e-05	TGTGCCAGCTGGGACAGCTCAAATTCACCCCTCCACTTT	CASWDSSNSPLHF	TRBV25-1*01	TRBV25-1	TRBJ1-6*02	TRBJ1-6	TRBD1*01	TRBD1	8	10	16	21	1	4	5
783	6.29e-05	TGTGCCAGCAGCGTACAGGGGGATTCACCCCTCCACTTT	CASSVQGDSPLHF	TRBV2*01, TRBV2*03	TRBV2	TRBJ1-6*02	TRBJ1-6	TRBD1*01	TRBD1	10	14	21	22	3	0	3
783	6.29e-05	TGCAGCGCGACGGCGTATTACGGGGGCGAGCAGTACTTC	CSATAYYGGEQYF	TRBV29-1*01, TRBV29-1*03	TRBV29-1	TRBJ2-7*01	TRBJ2-7	TRBD2*01	TRBD2	8	20	25	26	11	0	11
782	6.28e-05	TGTGCCAGCAGCCGGACAGGGGGTTCGTATTCACCCCTCCACTTT	CASSRTGGSYSPLHF	TRBV7-8*01, TRBV7-8*03	TRBV7-8	TRBJ1-6*02	TRBJ1-6	TRBD1*01	TRBD1	13	14	22	28	0	5	5
782	6.28e-05	TGTGCCACCAGTGATCGGGACAGCTCCTACGAGCAGTACTTC	CATSDRDSSYEQYF	TRBV24-1*01	TRBV24-1	TRBJ2-7*01	TRBJ2-7	TRBD1*01	TRBD1	14	16	22	23	1	0	1
782	6.28e-05	TGCAGCGTACGACAGGGAGCGGGATGAAAAACTGTTTTTT	CSVRQGA~DEKLFF	TRBV29-1*01, TRBV29-1*03	TRBV29-1	TRBJ1-4*01	TRBJ1-4	TRBD1*01	TRBD1	7	10	16	23	2	6	8
782	6.28e-05	TGTGCCAGCAGTGGGACAGGGGCGAGCGAGCAGTACTTC	CASSGTGASEQYF	TRBV25-1*01	TRBV25-1	TRBJ2-7*01	TRBJ2-7	TRBD1*01	TRBD1	12	13	21	26	0	4	4
782	6.28e-05	TGTGCTAGCAGCTCAGACAATGAGCAGTTCTTC	CASSSDNEQFF	TRBV7-7*01	TRBV7-7	TRBJ2-1*01	TRBJ2-1	TRBD1*01	TRBD1	12	13	15	16	0	0	0
781	6.28e-05	TGTGCCAGCAGTCCCAGAAGGCTAGCGGGGGGCCACAATGAGCAGTTCTTC	CASSPRRLAGGHNEQFF	TRBV7-9*03, TRBV7-9*01, TRBV7-9*04, TRBV7-9*02	TRBV7-9	TRBJ2-1*01	TRBJ2-1	TRBD2*01	TRBD2	10	21	31	34	10	2	12
781	6.28e-05	TGTGCCAGCAGTGAAATGGGGGCAGGGAAGTACCAAGAGACCCAGTACTTC	CASSEMGAGKYQETQYF	TRBV25-1*01	TRBV25-1	TRBJ2-5*01	TRBJ2-5	TRBD1*01	TRBD1	14	17	22	31	2	8	10
781	6.28e-05	TGTGCCAGCAGTGAAAGTGGTAGCGGGAGCCAAGAGACCCAGTACTTC	CASSESGSGSQETQYF	TRBV6-4*02, TRBV6-4*01	TRBV6-4	TRBJ2-5*01	TRBJ2-5	TRBD2*02	TRBD2	13	20	28	29	6	0	6
781	6.28e-05	TGTGCCAGCAGGACGGGACGTAGCTCCTATAATTCACCCCTCCACTTT	CASRTGRSSYNSPLHF	TRBV2*01, TRBV2*02, TRBV2*03	TRBV2	TRBJ1-6*01	TRBJ1-6	TRBD1*01, TRBD2*02, TRBD2*01	TRBD1, TRBD2	10	14	18	23	3	4	7
781	6.28e-05	TGTGCCACCAGTGTGACAGGGGGGATCAGCCCCAGCATTTT	CATSVTG~DQPQHF	TRBV24-1*01	TRBV24-1	TRBJ1-5*01	TRBJ1-5	TRBD1*01	TRBD1	12	14	22	24	1	1	2
781	6.28e-05	TGTGCCACCAGTGGGGAGGGCTCCTACGAGCAGTACTTC	CATSGEGSYEQYF	TRBV24-1*01	TRBV24-1	TRBJ2-7*01	TRBJ2-7	TRBD2*02	TRBD2	12	13	19	20	0	0	0
781	6.28e-05	TGCAGCCTCCCCGGGCCTAAGAGCGGCCCAGTACTTC	CSLPGP~RAAQYF	TRBV29-1*01, TRBV29-1*03	TRBV29-1	TRBJ2-5*01	TRBJ2-5	TRBD2*02, TRBD2*01	TRBD2	5	21	25	26	15	0	15
780	6.27e-05	TGTGCCATCAGTGAGTACAATCGGGGGGCGGGGAGTGTTCACCCCTCCACTTT	CAISEYNRG~GECSPLHF	TRBV10-3*01, TRBV10-3*02	TRBV10-3	TRBJ1-6*02	TRBJ1-6	TRBD2*01	TRBD2	15	21	27	37	5	9	14
780	6.27e-05	TGTGCCACCAGTGACCGGGACAGCGTCACCTACGAGCAGTACTTC	CATSDRDSVTYEQYF	TRBV24-1*01	TRBV24-1	TRBJ2-7*01	TRBJ2-7	TRBD1*01	TRBD1	13	16	22	28	2	5	7
780	6.27e-05	TGTGCTAGCAGCTTAGCCCTAACTAGCGCCGAGCAGTACTTC	CASSLALTSAEQYF	TRBV7-7*01	TRBV7-7	TRBJ2-7*01	TRBJ2-7	TRBD2*02, TRBD2*01	TRBD2	16	21	27	29	4	1	5
780	6.27e-05	TGCAGCGTGACCCGAGGGACATCGACCTACGAGCAGTACTTC	CSVTRGTSTYEQYF	TRBV29-1*01, TRBV29-1*03	TRBV29-1	TRBJ2-7*01	TRBJ2-7	TRBD1*01	TRBD1	7	15	20	25	7	4	11
780	6.27e-05	TGTGCCAGCAGCTCCAGCTCCTACGAGCAGTACTTC	CASSSSSYEQYF	TRBV7-2*04, TRBV7-2*01	TRBV7-2	TRBJ2-7*01	TRBJ2-7	TRBD1*01	TRBD1	12	14	16	17	1	0	1
779	6.26e-05	TGTGCCAGCACCTAAATGTCAGCGGGGGGCCCTACGAGCAGTACTTC	CAST*MSA~GPYEQYF	TRBV6-5*01	TRBV6-5	TRBJ2-7*01	TRBJ2-7	TRBD2*01	TRBD2	9	20	28	30	10	1	11
779	6.26e-05	TGTGCCACCAGCCCGAAATCCAGGGGTTATGGGCTACACCTTC	CATSPKS~GVMGYTF	TRBV15*02	TRBV15	TRBJ1-2*01	TRBJ1-2	TRBD1*01	TRBD1	11	20	25	31	8	5	13
779	6.26e-05	TGCAGCACGGGGCATGGGACAGGGGGATTACGAGCAGTACTTC	CSTGHGT~GDYEQYF	TRBV29-1*03	TRBV29-1	TRBJ2-7*01	TRBJ2-7	TRBD1*01	TRBD1	10	15	25	28	4	2	6
779	6.26e-05	TGTGCCACCAGTGACCCAGGGGAGCAGCCCCAGCATTTT	CATSDPGEQPQHF	TRBV24-1*01	TRBV24-1	TRBJ1-5*01	TRBJ1-5	TRBD1*01	TRBD1	13	16	21	24	2	2	4
779	6.26e-05	TGTGCCATCGGACAGGTAAACTACGAGCAGTACTTC	CAIGQVNYEQYF	TRBV10-3*01, TRBV10-3*02	TRBV10-3	TRBJ2-7*01	TRBJ2-7	TRBD1*01	TRBD1	8	9	15	20	0	4	4
778	6.25e-05	TGTGCCAGCAGTGAGTTATAACTCCCCCGGGACATGTGGCGACGAGCAGTACTTC	CASSEL*LP~GTCGDEQYF	TRBV25-1*01	TRBV25-1	TRBJ2-7*01	TRBJ2-7	TRBD1*01, TRBD2*01	TRBD1, TRBD2	13	28	33	41	14	7	21
778	6.25e-05	TGTGCCAGCTCGACTAGCGGGAGGGATCCTGTATCCTACAATGAGCAGTTCTTC	CASSTSGRDPVSYNEQFF	TRBV25-1*01	TRBV25-1	TRBJ2-1*01	TRBJ2-1	TRBD2*02	TRBD2	8	11	24	33	2	8	10
778	6.25e-05	TGTGCCACCAGCCCCAGTCGGGACGGACCCTACGAGCAGTACTTC	CATSPSRDGPYEQYF	TRBV15*02	TRBV15	TRBJ2-7*01	TRBJ2-7	TRBD1*01, TRBD2*02, TRBD2*01	TRBD1, TRBD2	11	19	23	28	7	4	11
778	6.25e-05	TGTGCCAGCAGCTTAGTCCGCTCTAACTATGGCTACACCTTC	CASSLVRSNYGYTF	TRBV7-8*01	TRBV7-8	TRBJ1-2*01	TRBJ1-2	TRBD2*02, TRBD2*01	TRBD2	15	17	21	22	1	0	1
778	6.25e-05	TGTGCCAGCAGCGTAGACCAGGGACGATCACCCCTCCACTTT	CASSVDQGRSPLHF	TRBV9*02, TRBV9*01	TRBV9	TRBJ1-6*01	TRBJ1-6	TRBD1*01, TRBD2*02, TRBD2*01	TRBD1, TRBD2	15	20	24	27	4	2	6
778	6.25e-05	TGTGCCAGCAGGGTGGACAGCTCCTACGCCGAATGGTACTTC	CASRVDSSYAEWYF	TRBV5-5*01, TRBV5-5*02, TRBV5-5*03	TRBV5-5	TRBJ2-7*01	TRBJ2-7	TRBD1*01	TRBD1	10	14	19	35	3	15	18
778	6.25e-05	TGTGCTAGTGGTTTCGGGGGGGCCTACGAGCAGTACTTC	CASGFGGAYEQYF	TRBV12-5*01	TRBV12-5	TRBJ2-7*01	TRBJ2-7	TRBD2*01	TRBD2	13	14	21	22	0	0	0
778	6.25e-05	TGCGCCAGCAGCACCGACAGTTACGAGCAGTACTTC	CASSTDSYEQYF	TRBV10-2*01	TRBV10-2	TRBJ2-7*01	TRBJ2-7	TRBD1*01	TRBD1	10	15	19	21	4	1	5
778	6.25e-05	TGCAGTGTGGGCGACTATAATTCACCCCTCCACTTT	CSVGDYNSPLHF	TRBV20-1*06, TRBV20-1*03, TRBV20-1*01, TRBV20-1*04, TRBV20-1*05, TRBV20-1*02, TRBV20-1*07	TRBV20-1	TRBJ1-6*01	TRBJ1-6	TRBD1*01	TRBD1	6	8	11	14	1	2	3
778	6.25e-05	TGCAGCGTTGCACAGATCCCCTACGAGCAGTACTTC	CSVAQIPYEQYF	TRBV29-1*01	TRBV29-1	TRBJ2-7*01	TRBJ2-7	TRBD1*01	TRBD1	9	11	14	19	1	4	5
778	6.25e-05	TGTGCCAGCAGCTTACCGAGCAGTACTTC	CASSL~EQYF	TRBV7-2*04, TRBV7-2*01	TRBV7-2	TRBJ2-7*01	TRBJ2-7	TRBD2*02, TRBD2*01	TRBD2	14	-1	-1	16	-1	-1	1
777	6.24e-05	TGTGCCAGCAGCGTACCGCAGGGACGGCTACAGATACGCAGTATTTT	CASSVPQG~ATDTQYF	TRBV9*02, TRBV9*01	TRBV9	TRBJ2-3*01	TRBJ2-3	TRBD1*01, TRBD2*02, TRBD2*01	TRBD1, TRBD2	14	20	24	29	5	4	9
777	6.24e-05	TGTGCCAGCAGCCAAGAATACGGACCCTACGAGCAGTACTTC	CASSQEYGPYEQYF	TRBV4-2*01	TRBV4-2	TRBJ2-7*01	TRBJ2-7	TRBD1*01, TRBD2*02, TRBD2*01	TRBD1, TRBD2	16	21	24	25	4	0	4
777	6.24e-05	TGTGCCACCAGTGTTCCGGGCTTCGTCGAGCAGTACTTC	CATSVPGFVEQYF	TRBV24-1*01	TRBV24-1	TRBJ2-7*01	TRBJ2-7	TRBD1*01, TRBD2*02, TRBD2*01	TRBD1, TRBD2	12	17	20	26	4	5	9
777	6.24e-05	TGTGCCACCAGTGATTACAGCACAGATACGCAGTATTTT	CATSDYSTDTQYF	TRBV24-1*01	TRBV24-1	TRBJ2-3*01	TRBJ2-3	TRBD1*01, TRBD2*02, TRBD2*01	TRBD1, TRBD2	15	-1	-1	18	-1	-1	2
777	6.24e-05	TGTGCCACCCAGGATCGTAACTATGGCTACACCTTC	CATQDRNYGYTF	TRBV24-1*01	TRBV24-1	TRBJ1-2*01	TRBJ1-2	TRBD1*01	TRBD1	8	9	12	17	0	4	4
776	6.24e-05	TGTGCCACCAGGCGATGAGGGGATCGGCAACTACCTAAGGCAACTATGGCTACACCTTC	CATRR*GDRQ~T*GNYGYTF	TRBV24-1*01	TRBV24-1	TRBJ1-2*01	TRBJ1-2	TRBD1*01, TRBD2*02	TRBD1, TRBD2	10	17	21	41	6	19	25
776	6.24e-05	TGTGCCAGCAGTGAGCGGGGGGAGATAGATACGCAGTATTTT	CASSERGEIDTQYF	TRBV25-1*01	TRBV25-1	TRBJ2-3*01	TRBJ2-3	TRBD2*01	TRBD2	13	14	21	26	0	4	4
776	6.24e-05	TGTGCCAGCAGCTTAACCTACTACGAGCAGTACTTC	CASSLTYYEQYF	TRBV7-8*01	TRBV7-8	TRBJ2-7*01	TRBJ2-7	TRBD1*01, TRBD2*02, TRBD2*01	TRBD1, TRBD2	10	16	18	20	5	1	6
776	6.24e-05	TGCAGCGTTTGGACTAGTCCCTACGAGCAGTACTTC	CSVWTSPYEQYF	TRBV29-1*01, TRBV29-1*03	TRBV29-1	TRBJ2-7*01	TRBJ2-7	TRBD2*02, TRBD2*01	TRBD2	8	10	16	19	1	2	3
776	6.24e-05	TGCAGCGTTGATGGGGGGCAAGGCGAGCAGTACTTC	CSVDGGQGEQYF	TRBV29-1*01	TRBV29-1	TRBJ2-7*01	TRBJ2-7	TRBD1*01, TRBD2*01	TRBD1, TRBD2	10	13	18	23	2	4	6
776	6.24e-05	TGTGCCTGCAGACAGGTCGAGGGACTGTTTTTT	CACRQVEGLFF	TRBV2*01, TRBV2*02, TRBV2*03	TRBV2	TRBJ1-4*01	TRBJ1-4	TRBD1*01, TRBD2*02	TRBD1, TRBD2	10	11	15	23	0	7	7
775	6.23e-05	TGTGCCACCAGCGGGACAGGTTCCGATATATATGGCTACACCTTC	CATSGTGSDIYGYTF	TRBV15*02	TRBV15	TRBJ1-2*01	TRBJ1-2	TRBD1*01	TRBD1	11	12	19	30	0	10	10
775	6.23e-05	TGTGCCACCAGTTCACTAGCGGGAGGACCCACGAGCAGTACTTC	CATSSLA~RTHEQYF	TRBV24-1*01	TRBV24-1	TRBJ2-7*01	TRBJ2-7	TRBD2*02	TRBD2	11	14	25	30	2	4	6
775	6.23e-05	TGTGCCATCAGTGAGGTCTTGATCTACGAGCAGTACTTC	CAISEVLIYEQYF	TRBV10-3*01, TRBV10-3*02	TRBV10-3	TRBJ2-7*01	TRBJ2-7	TRBD1*01, TRBD2*02, TRBD2*01	TRBD1, TRBD2	14	15	17	23	0	5	5
775	6.23e-05	TGTGCCAGCAGTGATACAGGCTCGGCTGGCTACACCTTC	CASSDTGSAGYTF	TRBV25-1*01	TRBV25-1	TRBJ1-2*01	TRBJ1-2	TRBD1*01	TRBD1	13	15	19	26	1	6	7
775	6.23e-05	TGCAGCGTTGTTGCCGGGGACGAGACCCAGTACTTC	CSVVAGDETQYF	TRBV29-1*01	TRBV29-1	TRBJ2-5*01	TRBJ2-5	TRBD1*01, TRBD2*02, TRBD2*01	TRBD1, TRBD2	9	16	20	21	6	0	6
774	6.22e-05	TGTGCCAGCAGCCCAAGACAGGGATGGGATAATTCACCCCTCCACTTT	CASSPRQGWDNSPLHF	TRBV7-2*04, TRBV7-2*01	TRBV7-2	TRBJ1-6*02	TRBJ1-6	TRBD1*01	TRBD1	11	16	22	28	4	5	9
774	6.22e-05	TGTGCCAGCAGTACGCGGACAAATAACTATGGCTACACCTTC	CASSTRTNNYGYTF	TRBV2*01, TRBV2*02, TRBV2*03	TRBV2	TRBJ1-2*01	TRBJ1-2	TRBD1*01	TRBD1	11	16	20	23	4	2	6
774	6.22e-05	TGTGCCAGCAGTGGCGACTGGTACAATGAGCAGTTCTTC	CASSGDWYNEQFF	TRBV25-1*01	TRBV25-1	TRBJ2-1*01	TRBJ2-1	TRBD2*02, TRBD2*01	TRBD2	12	15	18	21	2	2	4
774	6.22e-05	TGTGCCAGCAGCTTAGCGACAGGGCTCGAGCAGTACTTC	CASSLATGLEQYF	TRBV7-6*01	TRBV7-6	TRBJ2-7*01	TRBJ2-7	TRBD1*01	TRBD1	16	17	23	26	0	2	2
774	6.22e-05	TGCAGTGCTAACCGGGACAGGAGTTCACCCCTCCACTTT	CSANRDRSSPLHF	TRBV20-1*06, TRBV20-1*03, TRBV20-1*01, TRBV20-1*04, TRBV20-1*05, TRBV20-1*02, TRBV20-1*07	TRBV20-1	TRBJ1-6*01	TRBJ1-6	TRBD1*01	TRBD1	9	13	20	23	3	2	5
774	6.22e-05	TGCAGCGTTGATTCACGGGCAGGGGAAAAACTGTTTTTT	CSVDSRAGEKLFF	TRBV29-1*01	TRBV29-1	TRBJ1-4*01	TRBJ1-4	TRBD1*01	TRBD1	10	19	23	24	8	0	8
774	6.22e-05	TGCAGCGTCGAGGCCGGGGGCTACGAGCAGTACTTC	CSVEAGGYEQYF	TRBV29-1*01	TRBV29-1	TRBJ2-7*01	TRBJ2-7	TRBD2*01	TRBD2	7	15	20	27	7	6	13
774	6.22e-05	TGTGCCACCTTAGGACAGGAATGAGCAGTTCTTC	CATLGQ~NEQFF	TRBV24-1*01	TRBV24-1	TRBJ2-1*01	TRBJ2-1	TRBD1*01	TRBD1	8	12	18	19	3	0	3
773	6.21e-05	TGTGCCAGCAGTCTAAGGGACAGGGGGCGTATGATCGATTCACCCCTCCACTTT	CASSLRDRGRMIDSPLHF	TRBV2*01, TRBV2*02, TRBV2*03	TRBV2	TRBJ1-6*01	TRBJ1-6	TRBD1*01	TRBD1	11	16	27	37	4	9	13
773	6.21e-05	TGTGCCAGCAGTTCGACTAGCGGGAGGGCTCCAGATACGCAGTATTTT	CASSSTSGRAPDTQYF	TRBV25-1*01	TRBV25-1	TRBJ2-3*01	TRBJ2-3	TRBD2*02	TRBD2	11	14	27	31	2	3	5
773	6.21e-05	TGTGCCACCAGTGATTTGGGTCAGGGATGCAGCCCCAGCATTTT	CATSDLG~GMQPQHF	TRBV24-1*01	TRBV24-1	TRBJ1-5*01	TRBJ1-5	TRBD1*01	TRBD1	17	21	25	29	3	3	6
773	6.21e-05	TGTGCCACCAGTGATATTAACAGGGGTTTCACCCCTCCACTTT	CATSDIN~GVSPLHF	TRBV24-1*01	TRBV24-1	TRBJ1-6*01	TRBJ1-6	TRBD1*01	TRBD1	14	19	25	27	4	1	5
773	6.21e-05	TGTGCCACCAGCAGAGCAGGCACTGGAAACACCATATATTTT	CATSRAGTGNTIYF	TRBV15*02	TRBV15	TRBJ1-3*01	TRBJ1-3	TRBD1*01	TRBD1	11	16	19	22	4	2	6
773	6.21e-05	TGTGCCAGCAGGAGGGACCGCAAAAACTATGGCTACACCTTC	CASRRDRKNYGYTF	TRBV2*01, TRBV2*02, TRBV2*03	TRBV2	TRBJ1-2*01	TRBJ1-2	TRBD1*01, TRBD2*02, TRBD2*01	TRBD1, TRBD2	10	13	17	24	2	6	8
773	6.21e-05	TGCAGTGCTACCCCCGGGGAGCCCTATGGCTACACCTTC	CSATPGEPYGYTF	TRBV20-1*06, TRBV20-1*03, TRBV20-1*01, TRBV20-1*04, TRBV20-1*05, TRBV20-1*02, TRBV20-1*07	TRBV20-1	TRBJ1-2*01	TRBJ1-2	TRBD2*01	TRBD2	9	10	15	23	0	7	7
773	6.21e-05	TGTGCCACCAGCAGAGATTGGAACCGCCAGTACTTC	CATSRDWNRQYF	TRBV15*02	TRBV15	TRBJ2-7*01	TRBJ2-7	TRBD2*02, TRBD2*01	TRBD2	11	23	26	27	11	0	11
773	6.21e-05	TGTGCCACCAGTGATCCCCCAGCAGTTCTTC	CATSD~PQQFF	TRBV24-1*01	TRBV24-1	TRBJ2-1*01	TRBJ2-1	TRBD1*01, TRBD2*01	TRBD1, TRBD2	14	15	19	20	0	0	0
772	6.2e-05	TGTGCCATCAGTGACCAGGCGACTAGCGGTAGAGAGACCCAGTACTTC	CAISDQATSGRETQYF	TRBV10-3*01, TRBV10-3*02	TRBV10-3	TRBJ2-5*01	TRBJ2-5	TRBD2*02, TRBD2*01	TRBD2	13	20	28	32	6	3	9
772	6.2e-05	TGTGCCACCAGTAAGGGGAACGGCTACGAGCAGTACTTC	CATSKGNGYEQYF	TRBV24-1*01	TRBV24-1	TRBJ2-7*01	TRBJ2-7	TRBD1*01	TRBD1	11	13	17	23	1	5	6
772	6.2e-05	TGCAGCGTTGATGTGCGCTACAATGAGCAGTTCTTC	CSVDVRYNEQFF	TRBV29-1*01	TRBV29-1	TRBJ2-1*01	TRBJ2-1	TRBD1*01, TRBD2*02, TRBD2*01	TRBD1, TRBD2	10	11	13	17	0	3	3
772	6.2e-05	TGCAGCGTCGGAGGACAGGGACGAGAGCAGTACTTC	CSVGGQGREQYF	TRBV29-1*01	TRBV29-1	TRBJ2-7*01	TRBJ2-7	TRBD1*01	TRBD1	7	12	19	24	4	4	8
771	6.2e-05	TGTGCCATCAGTGAGTCGACGTTGGTTCAGCCCCAGCATTTT	CAISESTLVQPQHF	TRBV10-3*01, TRBV10-3*02	TRBV10-3	TRBJ1-5*01	TRBJ1-5	TRBD1*01, TRBD2*02, TRBD2*01	TRBD1, TRBD2	16	17	19	26	0	6	6
771	6.2e-05	TGCAGCGTTCCGTGGGCATTCCTACGAGCAGTACTTC	CSVPWA~SYEQYF	TRBV29-1*01, TRBV29-1*03	TRBV29-1	TRBJ2-7*01	TRBJ2-7	TRBD1*01	TRBD1	8	13	16	19	4	2	6
771	6.2e-05	TGTGCCATCAGTGAGAGGTCAGCCGAGCAGTACTTC	CAISERSAEQYF	TRBV10-3*01, TRBV10-3*02	TRBV10-3	TRBJ2-7*01	TRBJ2-7	TRBD1*01, TRBD2*02, TRBD2*01	TRBD1, TRBD2	14	19	21	23	4	1	5
771	6.2e-05	TGTGCCAGCAGTGAACTTCGGCAGCAGTACTTC	CASSELRQQYF	TRBV2*01, TRBV2*03	TRBV2	TRBJ2-7*01	TRBJ2-7	TRBD1*01, TRBD2*02, TRBD2*01	TRBD1, TRBD2	14	19	21	22	4	0	4
771	6.2e-05	TGTGCCAGCAGACGAGGAACTGAAGCTTTCTTT	CASRRGTEAFF	TRBV25-1*01	TRBV25-1	TRBJ1-1*01	TRBJ1-1	TRBD2*02	TRBD2	10	13	16	18	2	1	3
771	6.2e-05	TGCAGTGCCTCCGGCAATCAGCCCCAGCATTTT	CSASGNQPQHF	TRBV20-1*06, TRBV20-1*03, TRBV20-1*01, TRBV20-1*04, TRBV20-1*05, TRBV20-1*02, TRBV20-1*07	TRBV20-1	TRBJ1-5*01	TRBJ1-5	TRBD2*02	TRBD2	7	8	11	13	0	1	1
771	6.2e-05	TGTGCCAGCAGCTTTTGCGGCCGTACTTC	CASSF~RPYF	TRBV7-2*04, TRBV7-2*01	TRBV7-2	TRBJ2-7*01	TRBJ2-7	TRBD2*02, TRBD2*01	TRBD2	13	16	19	22	2	2	4
770	6.19e-05	TGTGCCAGCACCATGCCGGGACTAGCGGAAAAGGGACCTACGAGCAGTACTTC	CASTMPGLA~KGTYEQYF	TRBV7-3*05, TRBV7-3*01	TRBV7-3	TRBJ2-7*01	TRBJ2-7	TRBD2*02, TRBD2*01	TRBD2	9	17	27	36	7	8	15
770	6.19e-05	TGTGCCACCAGCGATCGTCTGGGAGTAGCGGGATCCGACCCCCAGTACTTC	CATSDRLGVAGSDPQYF	TRBV15*02	TRBV15	TRBJ2-5*01	TRBJ2-5	TRBD2*02	TRBD2	11	25	32	40	13	7	20
770	6.19e-05	TGCGCCAGCAGCCAAAGGGTGACAGGGGTGTCCTACGAGCAGTACTTC	CASSQRVTGVSYEQYF	TRBV4-1*02, TRBV4-1*01	TRBV4-1	TRBJ2-7*01	TRBJ2-7	TRBD1*01	TRBD1	14	20	27	30	5	2	7
770	6.19e-05	TGTGCCACCAGTGACCAGACACGCGGCCAATCAGCCCCAGCATTTT	CATSDQTR~ANQPQHF	TRBV24-1*01	TRBV24-1	TRBJ1-5*01	TRBJ1-5	TRBD1*01, TRBD2*02, TRBD2*01	TRBD1, TRBD2	13	17	20	27	3	6	9
770	6.19e-05	TGTGCCAGCAGCGTAGAGAGGGTGAATTCACCCCTCCACTTT	CASSVERVNSPLHF	TRBV9*02, TRBV9*01	TRBV9	TRBJ1-6*02	TRBJ1-6	TRBD2*02	TRBD2	15	17	21	24	1	2	3
770	6.19e-05	TGCAGTGCTAGTCAGGGGTATAATTCACCCCTCCACTTT	CSASQGYNSPLHF	TRBV20-1*01, TRBV20-1*04, TRBV20-1*05, TRBV20-1*07	TRBV20-1	TRBJ1-6*02	TRBJ1-6	TRBD1*01	TRBD1	11	12	17	18	0	0	0
770	6.19e-05	TGTGCCACCAGTGCTTCCGCCAATGAGCAGTTCTTC	CATSASANEQFF	TRBV24-1*01	TRBV24-1	TRBJ2-1*01	TRBJ2-1	TRBD2*02, TRBD2*01	TRBD2	12	16	19	20	3	0	3
769	6.18e-05	TGTGCCACCGGGTTTGAATAGCGGCCTCCTACGAGCAGTACTTC	CATGFE*~ASYEQYF	TRBV15*02	TRBV15	TRBJ2-7*01	TRBJ2-7	TRBD2*02, TRBD2*01	TRBD2	8	18	23	25	9	1	10
769	6.18e-05	TGTGCCACCAGCAGAGAAACGGTGAATGACGAGCAGTACTTC	CATSRETVNDEQYF	TRBV15*02	TRBV15	TRBJ2-7*01	TRBJ2-7	TRBD2*02, TRBD2*01	TRBD2	11	19	21	28	7	6	13
769	6.18e-05	TGCAGTGCTAGGGCTAACAGGGGAAATTCACCCCTCCACTTT	CSARANRGNSPLHF	TRBV20-1*01, TRBV20-1*04, TRBV20-1*05, TRBV20-1*07	TRBV20-1	TRBJ1-6*02	TRBJ1-6	TRBD1*01	TRBD1	10	16	22	24	5	1	6
769	6.18e-05	TGTGCCAGCCTCGGGACATACTTCTCTGGCTACACCTTC	CASLGTYFSGYTF	TRBV2*01, TRBV2*02, TRBV2*03	TRBV2	TRBJ1-2*01	TRBJ1-2	TRBD1*01	TRBD1	8	12	17	26	3	8	11
769	6.18e-05	TGCAGTGCTAACCGGGACTCCCTTTACGAGCAGTACTTC	CSANRDSLYEQYF	TRBV20-1*06, TRBV20-1*03, TRBV20-1*01, TRBV20-1*04, TRBV20-1*05, TRBV20-1*02, TRBV20-1*07	TRBV20-1	TRBJ2-7*01	TRBJ2-7	TRBD2*02, TRBD2*01	TRBD2	9	13	18	24	3	5	8
769	6.18e-05	TGTGCTAGCACCCGAGACGGCCGGGAGCAGTACTTC	CASTRDGREQYF	TRBV7-7*01, TRBV7-7*02	TRBV7-7	TRBJ2-7*01	TRBJ2-7	TRBD2*02, TRBD2*01	TRBD2	9	10	13	24	0	10	10
769	6.18e-05	TGCAGTGCAGCAAATGAGCAGTTCTTC	CSAANEQFF	TRBV20-1*06, TRBV20-1*03, TRBV20-1*01, TRBV20-1*04, TRBV20-1*05, TRBV20-1*02, TRBV20-1*07	TRBV20-1	TRBJ2-1*01	TRBJ2-1	TRBD2*02, TRBD2*01	TRBD2	7	8	10	12	0	1	1
768	6.17e-05	TGTGCCAGCAGTGTGCAAATTGGGAATTCACCCCTCCACTTT	CASSVQIGNSPLHF	TRBV2*01, TRBV2*02, TRBV2*03	TRBV2	TRBJ1-6*01	TRBJ1-6	TRBD1*01, TRBD2*02, TRBD2*01	TRBD1, TRBD2	12	21	23	24	8	0	8
768	6.17e-05	TGCAGCGTTGGTGGACAGAATAGGTACGAGCAGTACTTC	CSVGGQNRYEQYF	TRBV29-1*01	TRBV29-1	TRBJ2-7*01	TRBJ2-7	TRBD1*01	TRBD1	9	12	17	24	2	6	8
768	6.17e-05	TGTGCCAGCAAACAGGGTGATACGCAGTATTTT	CASKQGDTQYF	TRBV2*01, TRBV2*02, TRBV2*03	TRBV2	TRBJ2-3*01	TRBJ2-3	TRBD1*01	TRBD1	9	11	16	18	1	1	2
768	6.17e-05	TGCAGCGTATTGGGGCCATGGGGCTACACCTTC	CSVLGPWGYTF	TRBV29-1*01, TRBV29-1*03	TRBV29-1	TRBJ1-2*01	TRBJ1-2	TRBD1*01	TRBD1	7	11	15	21	3	5	8
767	6.16e-05	TGTGCCACCAGCACCCCGATGTGTTAGCGGGAGGAAAGAGACCCAGTACTTC	CATSTPMC*~GRKETQYF	TRBV15*02	TRBV15	TRBJ2-5*01	TRBJ2-5	TRBD2*02	TRBD2	11	24	33	35	12	1	13
767	6.16e-05	TGTGCCACCAGGGACGGAGGGGGCCTGGAAACACCATATATTTT	CATRDGG~PGNTIYF	TRBV24-1*01	TRBV24-1	TRBJ1-3*01	TRBJ1-3	TRBD1*01	TRBD1	10	17	23	24	6	0	6
767	6.16e-05	TGTGCCAGCAGTGAAGTTCCAGGTGGTGGCTACACCTTC	CASSEVPGGGYTF	TRBV2*01, TRBV2*03	TRBV2	TRBJ1-2*01	TRBJ1-2	TRBD1*01	TRBD1	15	19	22	26	3	3	6
767	6.16e-05	TGTGCCAGCACCCACGGGCCCGAGCAGTACTTC	CASTHGPEQYF	TRBV6-6*04	TRBV6-6	TRBJ2-7*01	TRBJ2-7	TRBD1*01, TRBD2*02, TRBD2*01	TRBD1, TRBD2	9	15	18	20	5	1	6
766	6.16e-05	TGTGCCAGCAGTTCGGACAAAGCGGCCTTCCAAGAGACCCAGTACTTC	CASSSDKAAFQETQYF	TRBV2*01, TRBV2*02, TRBV2*03	TRBV2	TRBJ2-5*01	TRBJ2-5	TRBD1*01, TRBD2*02, TRBD2*01	TRBD1, TRBD2	11	14	18	29	2	10	12
766	6.16e-05	TGTGCCAGCAGTGAAAGGCTCGGGGGGGAGCCTACGAGCAGTACTTC	CASSERLG~GAYEQYF	TRBV25-1*01	TRBV25-1	TRBJ2-7*01	TRBJ2-7	TRBD2*01	TRBD2	14	20	27	30	5	2	7
766	6.16e-05	TGTGCCAGCAGTGCCCAGGAGGGGGGAAATGAAAAACTGTTTTTT	CASSAQEGGNEKLFF	TRBV25-1*01	TRBV25-1	TRBJ1-4*01	TRBJ1-4	TRBD1*01, TRBD2*02, TRBD2*01	TRBD1, TRBD2	12	19	24	27	6	2	8
766	6.16e-05	TGTGCCAGCAGCTTAGTGGCGGACCGGAATTCACCCCTCCACTTT	CASSLVADRNSPLHF	TRBV7-9*01, TRBV7-9*02	TRBV7-9	TRBJ1-6*02	TRBJ1-6	TRBD1*01, TRBD2*02, TRBD2*01	TRBD1, TRBD2	15	20	23	27	4	3	7
766	6.16e-05	TGTGCCACCAGTGGACAAGCTGCTCCTACAATGAGCAGTTCTTC	CATSGQA~SYNEQFF	TRBV24-1*01	TRBV24-1	TRBJ2-1*01	TRBJ2-1	TRBD1*01	TRBD1	12	13	16	22	0	5	5
766	6.16e-05	TGTGCCAGTAGTATAGTTAACGGATCACCCCTCCACTTT	CASSIVNGSPLHF	TRBV19*01, TRBV19*02	TRBV19	TRBJ1-6*02	TRBJ1-6	TRBD1*01, TRBD2*02, TRBD2*01	TRBD1, TRBD2	15	21	23	24	5	0	5
766	6.16e-05	TGTGCCAGCAGCCCACGACAGGGAAATGGCTACACCTTC	CASSPRQGNGYTF	TRBV7-2*04, TRBV7-2*01	TRBV7-2	TRBJ1-2*01	TRBJ1-2	TRBD1*01	TRBD1	11	16	22	25	4	2	6
766	6.16e-05	TGCAGCGTTGGTTACGGGAGCCTACGAGCAGTACTTC	CSVGYG~AYEQYF	TRBV29-1*01	TRBV29-1	TRBJ2-7*01	TRBJ2-7	TRBD2*02	TRBD2	9	14	19	20	4	0	4
766	6.16e-05	TGTGCCAGCAGAGGAGGGTTTGAAAAACTGTTTTTT	CASRGGFEKLFF	TRBV25-1*01	TRBV25-1	TRBJ1-4*01	TRBJ1-4	TRBD2*02	TRBD2	10	12	17	20	1	2	3
766	6.16e-05	TGCAGCGTTGAGGCAGGGCACACTGAAGCTTTCTTT	CSVEAGHTEAFF	TRBV29-1*01	TRBV29-1	TRBJ1-1*01	TRBJ1-1	TRBD1*01	TRBD1	10	13	17	19	2	1	3
766	6.16e-05	TGCAGCGTTGAAGACAGGGTCTACGAGCAGTACTTC	CSVEDRVYEQYF	TRBV29-1*01	TRBV29-1	TRBJ2-7*01	TRBJ2-7	TRBD1*01	TRBD1	13	14	18	20	0	1	1
766	6.16e-05	TGTGCCAGCACGACAGGTTGGGAGCAGTACTTC	CASTTGWEQYF	TRBV2*01, TRBV2*02, TRBV2*03	TRBV2	TRBJ2-7*01	TRBJ2-7	TRBD1*01	TRBD1	9	11	16	21	1	4	5
766	6.16e-05	TGTGCCAGCAGTGGCTACGAGCAGTACTTC	CASSGYEQYF	TRBV2*01, TRBV2*02, TRBV2*03	TRBV2	TRBJ2-7*01	TRBJ2-7	TRBD2*02, TRBD2*01	TRBD2	12	-1	-1	14	-1	-1	1
766	6.16e-05	TGCAGCGTTGTTGGCACTGAAGCTTTCTTT	CSVVGTEAFF	TRBV29-1*01	TRBV29-1	TRBJ1-1*01	TRBJ1-1	TRBD1*01	TRBD1	9	-1	-1	14	-1	-1	4
765	6.15e-05	TGTGCCACCAGCGGGACAGGGAGTCGTCAGCCCCAGCATTTT	CATSGTGSRQPQHF	TRBV15*02	TRBV15	TRBJ1-5*01	TRBJ1-5	TRBD1*01	TRBD1	11	12	20	26	0	5	5
765	6.15e-05	TGTGCCAGCAGCCAGCACAGGGGGTATGGCTACACCTTC	CASSQHRGYGYTF	TRBV7-2*04, TRBV7-2*01	TRBV7-2	TRBJ1-2*01	TRBJ1-2	TRBD1*01	TRBD1	11	16	23	24	4	0	4
765	6.15e-05	TGCAGTGCAAACCCAGGGGGGGACACTGAAGCTTTCTTT	CSANPGGDTEAFF	TRBV20-1*06, TRBV20-1*03, TRBV20-1*01, TRBV20-1*04, TRBV20-1*05, TRBV20-1*02, TRBV20-1*07	TRBV20-1	TRBJ1-1*01	TRBJ1-1	TRBD1*01, TRBD2*01	TRBD1, TRBD2	7	13	19	22	5	2	7
765	6.15e-05	TGCAGCGTTGTGTGCAGGGACCCCAAGGCTACACCTTC	CSVVCR~PQGYTF	TRBV29-1*01	TRBV29-1	TRBJ1-2*01	TRBJ1-2	TRBD1*01, TRBD2*02, TRBD2*01	TRBD1, TRBD2	9	16	20	26	6	5	11
765	6.15e-05	TGTGCCAGCAGCTCCCTCTCCTACGAGCAGTACTTC	CASSSLSYEQYF	TRBV7-6*01, TRBV7-6*02	TRBV7-6	TRBJ2-7*01	TRBJ2-7	TRBD1*01, TRBD2*02	TRBD1, TRBD2	10	11	15	17	0	1	1
765	6.15e-05	TGCAGCGGAGCGGGATCGAGCTACGAGCAGTACTTC	CSGAGSSYEQYF	TRBV29-1*01, TRBV29-1*03	TRBV29-1	TRBJ2-7*01	TRBJ2-7	TRBD2*02	TRBD2	6	8	14	20	1	5	6
764	6.14e-05	TGTGCCATCAGTGAGTCGACTCGGGGACCCTCTCTGCCCCTCCACTTT	CAISESTRGPSLPLHF	TRBV10-3*01, TRBV10-3*02	TRBV10-3	TRBJ1-6*02	TRBJ1-6	TRBD1*01, TRBD2*02, TRBD2*01	TRBD1, TRBD2	16	23	27	36	6	8	14
764	6.14e-05	TGTGCCACCAGCATTAATGGACAGATAGACTATGGCTACACCTTC	CATSINGQIDYGYTF	TRBV15*02	TRBV15	TRBJ1-2*01	TRBJ1-2	TRBD1*01	TRBD1	11	18	23	28	6	4	10
764	6.14e-05	TGTGCCACCAGCAGACATAGCGGGCCTACCTACGAGCAGTACTTC	CATSRHSGPTYEQYF	TRBV15*02	TRBV15	TRBJ2-7*01	TRBJ2-7	TRBD2*02, TRBD2*01	TRBD2	11	17	23	28	5	4	9
764	6.14e-05	TGTGCCAGCAGTGCGACAGGGATCTATAATTCACCCCTCCACTTT	CASSATGIYNSPLHF	TRBV25-1*01	TRBV25-1	TRBJ1-6*01	TRBJ1-6	TRBD1*01	TRBD1	12	14	20	23	1	2	3
764	6.14e-05	TGTGCCAGCAGTGAGACAGGGCTTGAAAGTTCACCCCTCCACTTT	CASSETGLESSPLHF	TRBV2*01, TRBV2*02, TRBV2*03	TRBV2	TRBJ1-6*02	TRBJ1-6	TRBD1*01	TRBD1	13	14	20	29	0	8	8
764	6.14e-05	TGTGCCAGCAGCGTAAGAGGGACAGCAGATTCACCCCTCCACTTT	CASSVRGTADSPLHF	TRBV9*02, TRBV9*01	TRBV9	TRBJ1-6*01	TRBJ1-6	TRBD1*01	TRBD1	14	18	24	28	3	3	6
764	6.14e-05	TGTGCCACCAGTGACCAGGGGGCCTACGAGCAGTACTTC	CATSDQGAYEQYF	TRBV24-1*01	TRBV24-1	TRBJ2-7*01	TRBJ2-7	TRBD1*01	TRBD1	13	15	21	22	1	0	1
764	6.14e-05	TGCAGTGCTACTGGTGGGATAAATTCACCCCTCCACTTT	CSATGGINSPLHF	TRBV20-1*01, TRBV20-1*04, TRBV20-1*05, TRBV20-1*07	TRBV20-1	TRBJ1-6*02	TRBJ1-6	TRBD1*01, TRBD2*02, TRBD2*01	TRBD1, TRBD2	9	15	18	21	5	2	7
764	6.14e-05	TGCAGCGTTGCAGAAGGACAGGTCGCGTTTTTT	CSVAEGQVAFF	TRBV29-1*01	TRBV29-1	TRBJ1-4*01	TRBJ1-4	TRBD1*01	TRBD1	13	15	21	26	1	4	5
764	6.14e-05	TGTGCTCGAAGGGCAGTACTTC	CARR~QYF	TRBV7-3*05, TRBV7-3*01	TRBV7-3	TRBJ2-7*01	TRBJ2-7	TRBD1*01, TRBD2*02	TRBD1, TRBD2	4	9	11	12	4	0	4
763	6.13e-05	TGTGCCACCACGCACAGTAGAGCTCCTATAATTCACCCCTCCACTTT	CATTHSRA~YNSPLHF	TRBV24-1*01	TRBV24-1	TRBJ1-6*02	TRBJ1-6	TRBD1*01	TRBD1	9	13	16	22	3	5	8
763	6.13e-05	TGTGCCAGCAGTGATAAGACAGAGGTTAACTATGGCTACACCTTC	CASSDKTEVNYGYTF	TRBV2*01, TRBV2*02, TRBV2*03	TRBV2	TRBJ1-2*01	TRBJ1-2	TRBD1*01	TRBD1	13	17	21	26	3	4	7
763	6.13e-05	TGTGCCACCAGCAGAAGACAGGGGGTGAATGGCTACACCTTC	CATSRRQGVNGYTF	TRBV15*02	TRBV15	TRBJ1-2*01	TRBJ1-2	TRBD1*01	TRBD1	11	16	24	28	4	3	7
763	6.13e-05	TGTGCCAGCAATCGACGACAGGACTACGAGCAGTACTTC	CASNRRQDYEQYF	TRBV2*01, TRBV2*02, TRBV2*03	TRBV2	TRBJ2-7*01	TRBJ2-7	TRBD1*01	TRBD1	9	16	21	23	6	1	7
763	6.13e-05	TGCAGTGCGTGGGACAGCCCCTACAATGAGCAGTTCTTC	CSAWDSPYNEQFF	TRBV20-1*06, TRBV20-1*03, TRBV20-1*01, TRBV20-1*04, TRBV20-1*05, TRBV20-1*02, TRBV20-1*07	TRBV20-1	TRBJ2-1*01	TRBJ2-1	TRBD1*01	TRBD1	7	10	16	19	2	2	4
763	6.13e-05	TGTGCCAGCAGGATCTCGATTACGAGCAGTACTTC	CASRIS~YEQYF	TRBV25-1*01	TRBV25-1	TRBJ2-7*01	TRBJ2-7	TRBD2*02	TRBD2	10	14	16	20	3	3	6
762	6.12e-05	TGTGCCAGCAGTTACTCGATTTCGACAGGCCGCCAAGAGACCCAGTACTTC	CASSYSISTGRQETQYF	TRBV6-3*01, TRBV6-2*01	TRBV6-3, TRBV6-2	TRBJ2-5*01	TRBJ2-5	TRBD1*01	TRBD1	16	23	28	32	6	3	9
762	6.12e-05	TGTGCCAGCAGTCTGGGGACTGGGTCGTCGTACGAGCAGTACTTC	CASSLGTGSSYEQYF	TRBV6-1*01	TRBV6-1	TRBJ2-7*01	TRBJ2-7	TRBD2*02, TRBD2*01	TRBD2	12	15	20	30	2	9	11
762	6.12e-05	TGTGCCAGCAGCTTAGCAGGGGAAGACGGGGAGCTGTTTTTT	CASSLAGEDGELFF	TRBV7-2*04, TRBV7-2*01	TRBV7-2	TRBJ2-2*01	TRBJ2-2	TRBD1*01	TRBD1	16	17	21	26	0	4	4
762	6.12e-05	TGCAGCGTTGAGGGTAGCGGGAGCTCCTACGAGCAGTACTTC	CSVEGSGSSYEQYF	TRBV29-1*01	TRBV29-1	TRBJ2-7*01	TRBJ2-7	TRBD2*02	TRBD2	10	14	22	23	3	0	3
762	6.12e-05	TGTGCTAGCAGCTCAGGACAGGGTAGCGAGCAGTACTTC	CASSSGQGSEQYF	TRBV7-7*01	TRBV7-7	TRBJ2-7*01	TRBJ2-7	TRBD1*01	TRBD1	10	15	22	26	4	3	7
762	6.12e-05	TGTGCCACCAGCAGTAGGAGCTCCTACGAGCAGTACTTC	CATSSRSSYEQYF	TRBV15*02	TRBV15	TRBJ2-7*01	TRBJ2-7	TRBD2*02	TRBD2	11	16	19	20	4	0	4
762	6.12e-05	TGTGCCAGCAGCCAAGGTATCCTTGCGCAGTATTTT	CASSQGILAQYF	TRBV7-9*03, TRBV7-9*01, TRBV7-9*04, TRBV7-9*02	TRBV7-9	TRBJ2-3*01	TRBJ2-3	TRBD1*01, TRBD2*02, TRBD2*01	TRBD1, TRBD2	11	14	16	25	2	8	10
762	6.12e-05	TGCAGCGTTGAAGACAGCGAATACGAGCAGTACTTC	CSVEDSEYEQYF	TRBV29-1*01	TRBV29-1	TRBJ2-7*01	TRBJ2-7	TRBD2*02, TRBD2*01	TRBD2	13	15	18	21	1	2	3
762	6.12e-05	TGTGCCAGCAGTAGCGGAACAATGAGCAGTTCTTC	CASSSG~NEQFF	TRBV25-1*01	TRBV25-1	TRBJ2-1*01	TRBJ2-1	TRBD2*02, TRBD2*01	TRBD2	11	12	16	18	0	1	1
761	6.12e-05	TGTGCCATCAGAAACTAGCGGGAGGGCCGTCGACACCGGGGAGCTGTTTTTT	CAIRN*REG~VDTGELFF	TRBV10-3*01, TRBV10-3*02	TRBV10-3	TRBJ2-2*01	TRBJ2-2	TRBD2*02	TRBD2	10	13	25	32	2	6	8
761	6.12e-05	TGTGCCACCAGCTTTGACAGGAGCTATAATTCACCCCTCCACTTT	CATSFDRSYNSPLHF	TRBV15*02	TRBV15	TRBJ1-6*02	TRBJ1-6	TRBD1*01	TRBD1	11	15	20	23	3	2	5
761	6.12e-05	TGTGCCAGTCGCGACTCGACAGTCCTAAATTCACCCCTCCACTTT	CASRDSTVLNSPLHF	TRBV19*01, TRBV19*03, TRBV19*02	TRBV19	TRBJ1-6*01	TRBJ1-6	TRBD1*01, TRBD2*02, TRBD2*01	TRBD1, TRBD2	8	17	21	27	8	5	13
761	6.12e-05	TGTGCTAGCAGCAGGGCGTACCAAGAGACCCAGTACTTC	CASSRAYQETQYF	TRBV7-7*01, TRBV7-7*02	TRBV7-7	TRBJ2-5*01	TRBJ2-5	TRBD1*01, TRBD2*02	TRBD1, TRBD2	11	12	15	19	0	3	3
761	6.12e-05	TGTGCCAGCAGCGTAGGAGGGCTTTCACCCCTCCACTTT	CASSVGGLSPLHF	TRBV9*02, TRBV9*01	TRBV9	TRBJ1-6*02	TRBJ1-6	TRBD2*02	TRBD2	15	16	20	23	0	2	2
761	6.12e-05	TGCAGCGTTCGCCCCAACTCCTACGAGCAGTACTTC	CSVRPNSYEQYF	TRBV29-1*01, TRBV29-1*03	TRBV29-1	TRBJ2-7*01	TRBJ2-7	TRBD1*01	TRBD1	8	10	14	17	1	2	3
761	6.12e-05	TGTGCCAGCAGCAACCACTACGAGCAGTACTTC	CASSNHYEQYF	TRBV7-8*01, TRBV7-8*03	TRBV7-8	TRBJ2-7*01	TRBJ2-7	TRBD1*01, TRBD2*02, TRBD2*01	TRBD1, TRBD2	11	-1	-1	17	-1	-1	5
760	6.11e-05	TGCGCCAGCAGTGACGACAGGGGAGGGACGTCAGCCCCAGCATTTT	CASSDDRG~GRQPQHF	TRBV10-1*02, TRBV10-1*01	TRBV10-1	TRBJ1-5*01	TRBJ1-5	TRBD1*01	TRBD1	13	15	22	30	1	7	8
760	6.11e-05	TGTGCCATCAGTGGACAGGGGAGGAACGAGCAGTACTTC	CAISGQGRNEQYF	TRBV10-3*01, TRBV10-3*02	TRBV10-3	TRBJ2-7*01	TRBJ2-7	TRBD1*01	TRBD1	12	13	20	25	0	4	4
760	6.11e-05	TGTGCCACCAGCAGTAAGAATCAGCCCCAGCATTTT	CATSSKNQPQHF	TRBV15*02	TRBV15	TRBJ1-5*01	TRBJ1-5	TRBD2*02, TRBD2*01	TRBD2	11	12	14	18	0	3	3
759	6.1e-05	TGTGCCACCGCAGGAGGGTATAGGACTAATTCACCCCTCCACTTT	CATAGGYRTNSPLHF	TRBV2*01, TRBV2*02, TRBV2*03	TRBV2	TRBJ1-6*02	TRBJ1-6	TRBD2*02	TRBD2	6	12	17	26	5	8	13
759	6.1e-05	TGTGCCACCAGTGTTGGGACAGGGGCGGCTGAAAAACTGTTTTTT	CATSVGTGAAEKLFF	TRBV24-1*01	TRBV24-1	TRBJ1-4*01	TRBJ1-4	TRBD1*01	TRBD1	12	15	24	29	2	4	6
759	6.1e-05	TGCAGTGCTCGGACTCAGGGCTACAATTCACCCCTCCACTTT	CSARTQGYNSPLHF	TRBV20-1*06, TRBV20-1*03, TRBV20-1*01, TRBV20-1*04, TRBV20-1*05, TRBV20-1*02, TRBV20-1*07	TRBV20-1	TRBJ1-6*01	TRBJ1-6	TRBD1*01, TRBD2*02, TRBD2*01	TRBD1, TRBD2	8	15	19	20	6	0	6
759	6.1e-05	TGCAGCGTTGTCGGGGCGATCGGCACAGATACGCAGTATTTT	CSVVGAIGTDTQYF	TRBV29-1*01	TRBV29-1	TRBJ2-3*01	TRBJ2-3	TRBD1*01, TRBD2*01	TRBD1, TRBD2	9	12	16	22	2	5	7
759	6.1e-05	TGTGCCAGTCCCGGGACAGGGGGCACTGGCTACACCTTC	CASPGTGGTGYTF	TRBV2*01, TRBV2*02, TRBV2*03	TRBV2	TRBJ1-2*01	TRBJ1-2	TRBD1*01	TRBD1	7	12	23	26	4	2	6
759	6.1e-05	TGCAGCGTTGGGCTAGCAGACTCCTACGAGCAGTACTTC	CSVGLADSYEQYF	TRBV29-1*01	TRBV29-1	TRBJ2-7*01	TRBJ2-7	TRBD2*02, TRBD2*01	TRBD2	9	12	16	20	2	3	5
759	6.1e-05	TGCGCCAGCAGTGCAGGGTACGAGCAGTACTTC	CASSAGYEQYF	TRBV10-1*02, TRBV10-1*01	TRBV10-1	TRBJ2-7*01	TRBJ2-7	TRBD1*01	TRBD1	12	13	17	18	0	0	0
758	6.09e-05	TGTGCCAGCAGCCGTAACTCCCGGGGAGTGGTTTTACTATGGCTACACCTTC	CASSRNSRG~WFYYGYTF	TRBV7-6*01, TRBV7-6*02	TRBV7-6	TRBJ1-2*01	TRBJ1-2	TRBD2*02	TRBD2	11	17	22	35	5	12	17
758	6.09e-05	TGCAGCGTTACGCCGTGGGACAGGGGAAATGAGCAGTTCTTC	CSVTPWDRGNEQFF	TRBV29-1*01, TRBV29-1*03	TRBV29-1	TRBJ2-1*01	TRBJ2-1	TRBD1*01	TRBD1	8	16	25	27	7	1	8
757	6.08e-05	TGTGCCACCAGCAGGAGGCGGGACAGTGTAAATGATCGGCTGTTTTTT	CATSRRRDSVNDRLFF	TRBV15*02	TRBV15	TRBJ1-4*01	TRBJ1-4	TRBD1*01	TRBD1	11	19	25	39	7	13	20
757	6.08e-05	TGTGCCACCCCAGGGGGAACAGGGGAGAGTTCACCCCTCCACTTT	CATPGGTGESSPLHF	TRBV2*01, TRBV2*02, TRBV2*03	TRBV2	TRBJ1-6*02	TRBJ1-6	TRBD1*01	TRBD1	6	18	24	29	11	4	15
757	6.08e-05	TGCAGTGCTAGATCGAGGGTGGCTGGGGCCAACGTCCTGACTTTC	CSARSRVAGANVLTF	TRBV20-1*01, TRBV20-1*04, TRBV20-1*05, TRBV20-1*07	TRBV20-1	TRBJ2-6*01	TRBJ2-6	TRBD2*02	TRBD2	11	14	18	22	2	3	5
757	6.08e-05	TGTGCCACCAGTGATGAGGCTTGGGACAATGAGCAGTTCTTC	CATSDEAWDNEQFF	TRBV24-1*01	TRBV24-1	TRBJ2-1*01	TRBJ2-1	TRBD2*02	TRBD2	14	15	18	25	0	6	6
757	6.08e-05	TGTGCCACCAGTGATCGCACGGAATCAGCCCCAGCATTTT	CATSDRT~NQPQHF	TRBV24-1*01	TRBV24-1	TRBJ1-5*01	TRBJ1-5	TRBD2*02, TRBD2*01	TRBD2	14	19	21	22	4	0	4
757	6.08e-05	TGTGCCAGCAGTGAATCCGGGCCAGAGACCCAGTACTTC	CASSESGPETQYF	TRBV25-1*01	TRBV25-1	TRBJ2-5*01	TRBJ2-5	TRBD1*01, TRBD2*02, TRBD2*01	TRBD1, TRBD2	15	18	21	23	2	1	3
757	6.08e-05	TGTGCCAGCAGCCCAGTCATAAACTATGGCTACACCTTC	CASSPVINYGYTF	TRBV7-6*01, TRBV7-6*02	TRBV7-6	TRBJ1-2*01	TRBJ1-2	TRBD2*02, TRBD2*01	TRBD2	11	14	17	21	2	3	5
757	6.08e-05	TGTGCCACCGCGGGGGCTCGGTCAGCCCCAGCATTTT	CATAGA~GQPQHF	TRBV24-1*01	TRBV24-1	TRBJ1-5*01	TRBJ1-5	TRBD2*01	TRBD2	8	9	15	21	0	5	5
756	6.08e-05	TGTGCCAGCAGTGAACCTAGCGGGAGTGGGACCGGGGAGCTGTTTTTT	CASSEPSGSGTGELFF	TRBV25-1*01	TRBV25-1	TRBJ2-2*01	TRBJ2-2	TRBD2*02	TRBD2	14	16	25	30	1	4	5
756	6.08e-05	TGTGCCAGCAGCTTAGCGGCAGGGCCATATAATTCACCCCTCCACTTT	CASSLAAGPYNSPLHF	TRBV7-8*01	TRBV7-8	TRBJ1-6*01	TRBJ1-6	TRBD1*01	TRBD1	15	19	23	27	3	3	6
756	6.08e-05	TGTGCCAGCAGCGCGGACTAGGGCTTGGGTCTATGGCTACACCTTC	CASSAD*G~WVYGYTF	TRBV7-2*04, TRBV7-2*01	TRBV7-2	TRBJ1-2*01	TRBJ1-2	TRBD2*02, TRBD2*01	TRBD2	11	14	20	30	2	9	11
756	6.08e-05	TGTGCCACCAGTGCTACAGGGCGTTTTCCAGATACGCAGTATTTT	CATSATGRFPDTQYF	TRBV24-1*01	TRBV24-1	TRBJ2-3*01	TRBJ2-3	TRBD1*01	TRBD1	12	15	20	28	2	7	9
756	6.08e-05	TGTGCCAGCATTGGAGCGGCCAGTCAGCCCCAGCATTTT	CASIGAASQPQHF	TRBV2*01, TRBV2*03	TRBV2	TRBJ1-5*01	TRBJ1-5	TRBD2*02, TRBD2*01	TRBD2	9	14	18	23	4	4	8
756	6.08e-05	TGCAGCGTTGAAGCCAGGGAAGATGAAAAACTGTTTTTT	CSVEAREDEKLFF	TRBV29-1*01	TRBV29-1	TRBJ1-4*01	TRBJ1-4	TRBD1*01	TRBD1	12	14	18	22	1	3	4
756	6.08e-05	TGTGCCAGCAGCTTGGTCAATCAGCCCCAGCATTTT	CASSLVNQPQHF	TRBV7-6*01	TRBV7-6	TRBJ1-5*01	TRBJ1-5	TRBD1*01	TRBD1	13	-1	-1	17	-1	-1	3
756	6.08e-05	TGTGCCAGCAGCCCCAGATATGGCTACACCTTC	CASSPRYGYTF	TRBV2*01, TRBV2*02, TRBV2*03	TRBV2	TRBJ1-2*01	TRBJ1-2	TRBD1*01, TRBD2*01	TRBD1, TRBD2	10	11	14	18	0	3	3
755	6.07e-05	TGTGCCAGCAGCACTAGGACAGGCTTTGCCAATAATTCACCCCTCCACTTT	CASSTRTGFANNSPLHF	TRBV7-2*04, TRBV7-2*01	TRBV7-2	TRBJ1-6*02	TRBJ1-6	TRBD1*01	TRBD1	11	16	22	31	4	8	12
755	6.07e-05	TGCAGTGCATCTTCCGACAGACGCTACAATGAGCAGTTCTTC	CSASSDRRYNEQFF	TRBV20-1*06, TRBV20-1*03, TRBV20-1*01, TRBV20-1*04, TRBV20-1*05, TRBV20-1*02, TRBV20-1*07	TRBV20-1	TRBJ2-1*01	TRBJ2-1	TRBD1*01	TRBD1	7	15	19	23	7	3	10
755	6.07e-05	TGCAGCGTTAGCCACGGGACTTCTTCCTACGAGCAGTACTTC	CSVSHGTSSYEQYF	TRBV29-1*01, TRBV29-1*03	TRBV29-1	TRBJ2-7*01	TRBJ2-7	TRBD2*02, TRBD2*01	TRBD2	8	15	20	24	6	3	9
755	6.07e-05	TGTGCCACCACGGAGACTCCTTCCTACGAGCAGTACTTC	CATTETPSYEQYF	TRBV24-1*01	TRBV24-1	TRBJ2-7*01	TRBJ2-7	TRBD2*02, TRBD2*01	TRBD2	9	14	17	21	4	3	7
755	6.07e-05	TGTGCCACCAGAGGGACAACCCCTACGAGCAGTACTTC	CATRGT~PYEQYF	TRBV24-1*01	TRBV24-1	TRBJ2-7*01	TRBJ2-7	TRBD1*01	TRBD1	10	12	17	21	1	3	4
755	6.07e-05	TGTGCCAGCAGCTCGGACAGGGGCGAGCAGTACTTC	CASSSDRGEQYF	TRBV7-6*01, TRBV7-6*02	TRBV7-6	TRBJ2-7*01	TRBJ2-7	TRBD1*01	TRBD1	12	14	22	23	1	0	1
755	6.07e-05	TGCAGTGCTAGAGGCGGAGACTATGGCTACACCTTC	CSARGGDYGYTF	TRBV20-1*01, TRBV20-1*04, TRBV20-1*05, TRBV20-1*07	TRBV20-1	TRBJ1-2*01	TRBJ1-2	TRBD2*02, TRBD2*01	TRBD2	12	13	16	19	0	2	2
754	6.06e-05	TGTGCCACCAGCAGAGCGACTAGCGGGAGCGACCAGTACTTC	CATSRATSGSDQYF	TRBV15*02	TRBV15	TRBJ2-7*01	TRBJ2-7	TRBD2*02	TRBD2	11	17	28	29	5	0	5
753	6.05e-05	TGTGCCACCAGTGACCCAAGACTAGCGGGGGTTCTTAAGAGACCCAGTACTTC	CATSDPRLA~GS*ETQYF	TRBV24-1*01	TRBV24-1	TRBJ2-5*01	TRBJ2-5	TRBD2*01	TRBD2	13	19	30	36	5	5	10
753	6.05e-05	TGTGCCACCAGTGACTGAGACTAGTTGGAGCGGACGAGCAGTACTTC	CATSD*D*~GADEQYF	TRBV24-1*01	TRBV24-1	TRBJ2-7*01	TRBJ2-7	TRBD2*02, TRBD2*01	TRBD2	13	18	23	33	4	9	13
753	6.05e-05	TGTGCCAGCAGCTTAGTTGGGGGCGAGGCCTATGGCTACACCTTC	CASSLVGGEAYGYTF	TRBV7-2*04, TRBV7-2*01	TRBV7-2	TRBJ1-2*01	TRBJ1-2	TRBD1*01	TRBD1	15	18	23	29	2	5	7
753	6.05e-05	TGTGCCACCAGTGATACAGGGAGCAATCAGCCCCAGCATTTT	CATSDTGSNQPQHF	TRBV24-1*01	TRBV24-1	TRBJ1-5*01	TRBJ1-5	TRBD1*01	TRBD1	14	15	20	21	0	0	0
753	6.05e-05	TGTGCCAGTAGCACGGGAGGGGATGTGGAGACCCAGTACTTC	CASSTGGDVETQYF	TRBV19*01, TRBV19*03, TRBV19*02	TRBV19	TRBJ2-5*01	TRBJ2-5	TRBD2*02	TRBD2	11	13	20	27	1	6	7
753	6.05e-05	TGTGCCAGCAGCGTAGCTACAGGACCCGGAGGCTACACCTTC	CASSVATGPGGYTF	TRBV9*02, TRBV9*01	TRBV9	TRBJ1-2*01	TRBJ1-2	TRBD1*01	TRBD1	15	18	22	30	2	7	9
753	6.05e-05	TGTGCTAGCAGCTTAGTTTTGCCATCAGCCCCAGCATTTT	CASSLVL~HQPQHF	TRBV7-7*01	TRBV7-7	TRBJ1-5*01	TRBJ1-5	TRBD1*01	TRBD1	15	20	22	23	4	0	4
753	6.05e-05	TGTGCCATCCGGGCTAGCGCCTCAGATACGCAGTATTTT	CAIRASASDTQYF	TRBV19*01, TRBV19*03, TRBV19*02	TRBV19	TRBJ2-3*01	TRBJ2-3	TRBD2*02, TRBD2*01	TRBD2	6	13	18	22	6	3	9
753	6.05e-05	TGTGCCAGCAGCTTCGGGTACGAGCAGTACTTC	CASSFGYEQYF	TRBV5-6*01	TRBV5-6	TRBJ2-7*01	TRBJ2-7	TRBD2*02, TRBD2*01	TRBD2	13	14	17	18	0	0	0
752	6.04e-05	TGTGCCAGACAACTAGCGGGAGGCATTACTAGCACAGATACGCAGTATTTT	CARQLAGGITSTDTQYF	TRBV2*01, TRBV2*02, TRBV2*03	TRBV2	TRBJ2-3*01	TRBJ2-3	TRBD2*02	TRBD2	7	11	22	30	3	7	10
752	6.04e-05	TGTGCCAGCAGTGAAGCTAGCGGGGGGGCAGATACGCAGTATTTT	CASSEASGGADTQYF	TRBV6-1*01	TRBV6-1	TRBJ2-3*01	TRBJ2-3	TRBD2*01	TRBD2	16	17	27	28	0	0	0
752	6.04e-05	TGTGCCAGCGTAGGGTTAGGTTTGAATGGCTACACCTTC	CASVGLGLNGYTF	TRBV2*01, TRBV2*02, TRBV2*03	TRBV2	TRBJ1-2*01	TRBJ1-2	TRBD1*01, TRBD2*02	TRBD1, TRBD2	8	11	14	25	2	10	12
752	6.04e-05	TGTGCCAGCAGCTTAGTGTACGAGCAGTACTTC	CASSLVYEQYF	TRBV7-8*01	TRBV7-8	TRBJ2-7*01	TRBJ2-7	TRBD2*02	TRBD2	10	13	16	18	2	1	3
751	6.03e-05	TGTGCCACCAGTGGCATTCTCAGCTCCTACAATGAGCAGTTCTTC	CATSGILSSYNEQFF	TRBV24-1*01	TRBV24-1	TRBJ2-1*01	TRBJ2-1	TRBD1*01, TRBD2*02	TRBD1, TRBD2	12	20	22	23	7	0	7
751	6.03e-05	TGTGCCACCAGTGACTCGACAGGGCGGCTCAGCCCCAGCATTTT	CATSDST~AAQPQHF	TRBV24-1*01	TRBV24-1	TRBJ1-5*01	TRBJ1-5	TRBD1*01	TRBD1	13	17	23	28	3	4	7
751	6.03e-05	TGTGCCACCAGTGATTCCGGACAGGGCTACGAGCAGTACTTC	CATSDSGQGYEQYF	TRBV24-1*01	TRBV24-1	TRBJ2-7*01	TRBJ2-7	TRBD1*01	TRBD1	15	18	25	26	2	0	2
751	6.03e-05	TGTGCCACCAGCAGGACAGGGAATCAGCCCCAGCATTTT	CATSRTGNQPQHF	TRBV15*02	TRBV15	TRBJ1-5*01	TRBJ1-5	TRBD1*01	TRBD1	11	13	20	21	1	0	1
751	6.03e-05	TGTGCCAGCAGCTTAGTTGCTCAAGAGACCCAGTACTTC	CASSLVAQETQYF	TRBV7-9*01, TRBV7-9*02	TRBV7-9	TRBJ2-5*01	TRBJ2-5	TRBD2*02, TRBD2*01	TRBD2	15	18	20	21	2	0	2
750	6.03e-05	TGTGCCAGCAGTGAATCGGTGACAACGAAAGTGAGCTATGGCTACACCTTC	CASSESVTTKVSYGYTF	TRBV25-1*01	TRBV25-1	TRBJ1-2*01	TRBJ1-2	TRBD1*01	TRBD1	15	20	23	35	4	11	15
750	6.03e-05	TGTGCCACCGTTACGACAGGGGTACGATTTATGAAAAACTGTTTTTT	CATVTTGV~IYEKLFF	TRBV24-1*01	TRBV24-1	TRBJ1-4*01	TRBJ1-4	TRBD1*01	TRBD1	8	14	21	30	5	8	13
750	6.03e-05	TGCAGCGTTGGGGACGCGGGACTAGCGGGCAACGAGCAGTACTTC	CSVGDAGLAGNEQYF	TRBV29-1*01	TRBV29-1	TRBJ2-7*01	TRBJ2-7	TRBD2*02, TRBD2*01	TRBD2	9	17	28	31	7	2	9
750	6.03e-05	TGTGCCAGCAGTTTGGGGGTATTGGATCTATTCCACTTT	CASSLGVLDLFHF	TRBV12-4*01, TRBV12-3*01	TRBV12-4, TRBV12-3	TRBJ1-6*01	TRBJ1-6	TRBD1*01, TRBD2*01	TRBD1, TRBD2	13	14	18	31	0	12	12
750	6.03e-05	TGTGCCAGCAGTGAGGGACGGATGTACGAGCAGTACTTC	CASSEGRMYEQYF	TRBV2*01, TRBV2*03	TRBV2	TRBJ2-7*01	TRBJ2-7	TRBD1*01, TRBD2*02, TRBD2*01	TRBD1, TRBD2	13	14	18	24	0	5	5
750	6.03e-05	TGTGCCACAGGAACAACAGATACAATGAGCAGTTCTTC	CATGTT~YNEQFF	TRBV24-1*01	TRBV24-1	TRBJ2-1*01	TRBJ2-1	TRBD1*01	TRBD1	7	15	18	20	7	1	8
749	6.02e-05	TGTGCCACCAGTGATACCACGAAGCCTAATCAGCCCCAGCATTTT	CATSDTTKPNQPQHF	TRBV24-1*01	TRBV24-1	TRBJ1-5*01	TRBJ1-5	TRBD1*01, TRBD2*02, TRBD2*01	TRBD1, TRBD2	14	23	25	27	8	1	9
749	6.02e-05	TGTGCCAGCAGTGGACAGGGTCTTAGGTCACCCCTCCACTTT	CASSGQGLRSPLHF	TRBV2*01, TRBV2*03	TRBV2	TRBJ1-6*01	TRBJ1-6	TRBD1*01	TRBD1	12	13	19	27	0	7	7
749	6.02e-05	TGTGCCAGCAGCTTCCGGGACAGTAATTCACCCCTCCACTTT	CASSFRDSNSPLHF	TRBV7-9*03, TRBV7-9*01, TRBV7-9*04, TRBV7-9*02	TRBV7-9	TRBJ1-6*02	TRBJ1-6	TRBD1*01	TRBD1	13	16	22	23	2	0	2
748	6.01e-05	TGTGCCAGTCGAGCAGGGACTCTGGGTAATTCACCCCTCCACTTT	CASRAGTLGNSPLHF	TRBV2*01, TRBV2*02, TRBV2*03	TRBV2	TRBJ1-6*02	TRBJ1-6	TRBD2*02, TRBD2*01	TRBD2	7	15	20	26	7	5	12
748	6.01e-05	TGCAGTGCAACGGTACCGTCAGGGGGAAATTCACCCCTCCACTTT	CSATVPSGGNSPLHF	TRBV20-1*06, TRBV20-1*03, TRBV20-1*01, TRBV20-1*04, TRBV20-1*05, TRBV20-1*02, TRBV20-1*07	TRBV20-1	TRBJ1-6*02	TRBJ1-6	TRBD1*01	TRBD1	7	19	25	27	11	1	12
748	6.01e-05	TGTGCCACCAGCAACCGGGACAGGCTAGTATGGCTACACCTTC	CATSNRD~G*YGYTF	TRBV15*02	TRBV15	TRBJ1-2*01	TRBJ1-2	TRBD1*01	TRBD1	11	16	23	28	4	4	8
747	6e-05	TGTGCCACCAGTGATCCCTACTCGATCAAGGGAGCAGATACGCAGTATTTT	CATSDPYSIKGADTQYF	TRBV24-1*01	TRBV24-1	TRBJ2-3*01	TRBJ2-3	TRBD2*02	TRBD2	14	29	33	34	14	0	14
747	6e-05	TGTGCCAGCAGTGACAGCGGCCCCGGGTCCTACGAGCAGTACTTC	CASSDSGPGSYEQYF	TRBV25-1*01	TRBV25-1	TRBJ2-7*01	TRBJ2-7	TRBD1*01, TRBD2*02, TRBD2*01	TRBD1, TRBD2	13	19	23	27	5	3	8
747	6e-05	TGCAGTGCTCCTAGAGCAGGCAGAGCTGACAATGAGCAGGTCTTC	CSAPRAGRADNEQVF	TRBV20-1*06, TRBV20-1*03, TRBV20-1*01, TRBV20-1*04, TRBV20-1*05, TRBV20-1*02, TRBV20-1*07	TRBV20-1	TRBJ2-1*01	TRBJ2-1	TRBD1*01, TRBD2*02, TRBD2*01	TRBD1, TRBD2	8	16	19	28	7	8	15
747	6e-05	TGTGCCATCAGCGCCGGGAACGACAATCAGCCCCAGCATTTT	CAISAGNDNQPQHF	TRBV10-3*01, TRBV10-3*02	TRBV10-3	TRBJ1-5*01	TRBJ1-5	TRBD2*02	TRBD2	10	14	18	23	3	4	7
747	6e-05	TGTGCCAGTAGTCCCGAGGGGCGCGGGAAAGCTTTCTTT	CASSPEGRGKAFF	TRBV19*01, TRBV19*03, TRBV19*02	TRBV19	TRBJ1-1*01	TRBJ1-1	TRBD2*02	TRBD2	11	22	27	28	10	0	10
747	6e-05	TGTGCCAGCAGTGACAGGGGTTGGAATGGCTACACCTTC	CASSDRGWNGYTF	TRBV2*01, TRBV2*02, TRBV2*03	TRBV2	TRBJ1-2*01	TRBJ1-2	TRBD1*01	TRBD1	13	14	19	25	0	5	5
747	6e-05	TGTGCCAGCAGCTTAGGCACAGGGGTCGAGCAGTACTTC	CASSLGTGVEQYF	TRBV7-8*01	TRBV7-8	TRBJ2-7*01	TRBJ2-7	TRBD1*01	TRBD1	15	18	24	26	2	1	3
747	6e-05	TGCAGTGCTAGTGGTTTGGTTAATTCACCCCTCCACTTT	CSASGLVNSPLHF	TRBV20-1*01, TRBV20-1*04, TRBV20-1*05, TRBV20-1*07	TRBV20-1	TRBJ1-6*01	TRBJ1-6	TRBD1*01, TRBD2*02, TRBD2*01	TRBD1, TRBD2	11	-1	-1	20	-1	-1	8
747	6e-05	TGTGCCATCGGTGGCGGACCAAGAGACCCAGTACTTC	CAIGGG~QETQYF	TRBV10-3*01, TRBV10-3*02	TRBV10-3	TRBJ2-5*01	TRBJ2-5	TRBD2*02, TRBD2*01	TRBD2	12	13	16	17	0	0	0
747	6e-05	TGTGCCAGCAGCTCTGACAGCTATGGCTACACCTTC	CASSSDSYGYTF	TRBV7-9*01, TRBV7-9*04, TRBV7-9*02	TRBV7-9	TRBJ1-2*01	TRBJ1-2	TRBD1*01	TRBD1	14	15	19	20	0	0	0
746	5.99e-05	TGTGCCAGCAGCCCCGGACGCCTATCCAAGGCAAAATCAGCCCCAGCATTTT	CASSPGRLS~RQNQPQHF	TRBV25-1*01	TRBV25-1	TRBJ1-5*01	TRBJ1-5	TRBD2*01	TRBD2	10	11	15	34	0	18	18
746	5.99e-05	TGTGCCACCAGCAGAGATGGCCAGGGGGGCAACGAGCAGTACTTC	CATSRDGQGGNEQYF	TRBV15*02	TRBV15	TRBJ2-7*01	TRBJ2-7	TRBD1*01	TRBD1	11	21	27	31	9	3	12
746	5.99e-05	TGCAGTGCTAGGGGGACAGGGGTAGCTAATTCACCCCTCCACTTT	CSARGTGVANSPLHF	TRBV20-1*01, TRBV20-1*04, TRBV20-1*05, TRBV20-1*07	TRBV20-1	TRBJ1-6*02	TRBJ1-6	TRBD1*01	TRBD1	10	12	21	26	1	4	5
746	5.99e-05	TGCAGTGCTAGATCGGAAGTCTGGAACTCGGAGACCCAGTACTTC	CSARSEVWNSETQYF	TRBV20-1*01, TRBV20-1*04, TRBV20-1*05, TRBV20-1*07	TRBV20-1	TRBJ2-5*01	TRBJ2-5	TRBD2*02, TRBD2*01	TRBD2	11	17	20	30	5	9	14
746	5.99e-05	TGTGCCACAAACCCGGGACAGGGGAATTCACCCCTCCACTTT	CATNPGQGNSPLHF	TRBV2*01, TRBV2*02, TRBV2*03	TRBV2	TRBJ1-6*02	TRBJ1-6	TRBD1*01	TRBD1	6	14	23	24	7	0	7
746	5.99e-05	TGTGCCACCAGTGAGTAGCAAAGACTACGAGCAGTACTTC	CATSE*Q~DYEQYF	TRBV24-1*01	TRBV24-1	TRBJ2-7*01	TRBJ2-7	TRBD2*02, TRBD2*01	TRBD2	13	15	18	24	1	5	6
746	5.99e-05	TGTGCCAGCAGCTCAGGACAACGATATGGCTACACCTTC	CASSSGQRYGYTF	TRBV7-9*03, TRBV7-9*01, TRBV7-9*04, TRBV7-9*02	TRBV7-9	TRBJ1-2*01	TRBJ1-2	TRBD1*01	TRBD1	13	15	19	24	1	4	5
746	5.99e-05	TGCAGCGTTGAAGATAGGCAGGCCTCTAAGCAGTACTTC	CSVEDRQASKQYF	TRBV29-1*01	TRBV29-1	TRBJ2-7*01	TRBJ2-7	TRBD1*01, TRBD2*02	TRBD1, TRBD2	13	18	21	28	4	6	10
745	5.99e-05	TGTGCTAGCAGCTTAGAAGGGACCGGGATGCCAATAATTCACCCCTCCACTTT	CASSLEGTG~ANNSPLHF	TRBV7-7*01	TRBV7-7	TRBJ1-6*01	TRBJ1-6	TRBD1*01, TRBD2*02, TRBD2*01	TRBD1, TRBD2	15	18	22	33	2	10	12
745	5.99e-05	TGTGCCAGCAGTGATACCCGGGGGGAGCAAGAGACCCAGTACTTC	CASSDTRGEQETQYF	TRBV2*01, TRBV2*03	TRBV2	TRBJ2-5*01	TRBJ2-5	TRBD2*01	TRBD2	13	18	24	27	4	2	6
745	5.99e-05	TGTGCCAGCAGCAGGACTAGCAGCGTGCGGGAGCAGTACTTC	CASSRTSSVREQYF	TRBV7-2*04, TRBV7-2*01	TRBV7-2	TRBJ2-7*01	TRBJ2-7	TRBD2*02, TRBD2*01	TRBD2	11	13	20	30	1	9	10
745	5.99e-05	TGTGCCACCAATCGCGGGAGAGGGAGTGAGCAGTTCTTC	CATNRGRGSEQFF	TRBV24-1*01	TRBV24-1	TRBJ2-1*01	TRBJ2-1	TRBD2*02	TRBD2	9	13	19	26	3	6	9
745	5.99e-05	TGTGCCAGCAGCTTAGCGCAGGGCTATGGCTACACCTTC	CASSLAQGYGYTF	TRBV7-9*01, TRBV7-9*02	TRBV7-9	TRBJ1-2*01	TRBJ1-2	TRBD1*01	TRBD1	16	18	22	23	1	0	1
745	5.99e-05	TGTGCCAGCAGGGACAGCTCCTACGAGCAGTACTTC	CASRDSSYEQYF	TRBV25-1*01	TRBV25-1	TRBJ2-7*01	TRBJ2-7	TRBD1*01	TRBD1	10	11	16	17	0	0	0
745	5.99e-05	TGCAGCGTATATACAGGGGGCGAGCAGTACTTC	CSVYTGGEQYF	TRBV29-1*01, TRBV29-1*03	TRBV29-1	TRBJ2-7*01	TRBJ2-7	TRBD1*01	TRBD1	7	12	19	20	4	0	4
744	5.98e-05	TGTGCCACCAGTGATTTATCGGAAAACGGGGGCATGGCTACACCTTC	CATSDLSE~RGHGYTF	TRBV24-1*01	TRBV24-1	TRBJ1-2*01	TRBJ1-2	TRBD1*01, TRBD2*01	TRBD1, TRBD2	16	27	32	33	10	0	10
744	5.98e-05	TGTGCCAGTAGTCCGACAGGGGGCATTCTCGAGCAGTACTTC	CASSPTGGILEQYF	TRBV19*01, TRBV19*03, TRBV19*02	TRBV19	TRBJ2-7*01	TRBJ2-7	TRBD1*01	TRBD1	11	14	23	29	2	5	7
744	5.98e-05	TGTGCCAGCAGCTTCCGGGACAGAAATTCACCCCTCCACTTT	CASSFRDRNSPLHF	TRBV7-2*04, TRBV7-2*01	TRBV7-2	TRBJ1-6*02	TRBJ1-6	TRBD1*01	TRBD1	13	16	22	24	2	1	3
744	5.98e-05	TGTGCCAGCAGCCACGACAGGGAAGGGAATGGCTACACCTTC	CASSHDREGNGYTF	TRBV2*01, TRBV2*02, TRBV2*03	TRBV2	TRBJ1-2*01	TRBJ1-2	TRBD1*01	TRBD1	10	15	21	28	4	6	10
744	5.98e-05	TGTGCCACCAGGACAGGGTAAGTTTTCGGCTACACCTTC	CATRTG*VFGYTF	TRBV24-1*01	TRBV24-1	TRBJ1-2*01	TRBJ1-2	TRBD1*01	TRBD1	10	11	17	27	0	9	9
744	5.98e-05	TGTGCCAGCAGTGACAGGGTCGGTGAAAAACTGTTTTTT	CASSDRVGEKLFF	TRBV2*01, TRBV2*02, TRBV2*03	TRBV2	TRBJ1-4*01	TRBJ1-4	TRBD1*01	TRBD1	13	14	18	23	0	4	4
744	5.98e-05	TGTGCCAGCAGCTGGGGGGATGGTGGCTACACCTTC	CASSWGDGGYTF	TRBV7-9*03, TRBV7-9*01, TRBV7-9*04, TRBV7-9*02	TRBV7-9	TRBJ1-2*01	TRBJ1-2	TRBD2*01	TRBD2	12	13	18	23	0	4	4
744	5.98e-05	TGCAGCGTCACGGTTGGAAACACCATATATTTT	CSVTVGNTIYF	TRBV29-1*01, TRBV29-1*03	TRBV29-1	TRBJ1-3*01	TRBJ1-3	TRBD2*02, TRBD2*01	TRBD2	7	10	12	14	2	1	3
743	5.97e-05	TGCGCCAACCCGTCCATAGGACAGCCCTACCTACGAGCAGTACTTC	CANPSIGQ~PTYEQYF	TRBV10-1*02, TRBV10-1*01	TRBV10-1	TRBJ2-7*01	TRBJ2-7	TRBD1*01	TRBD1	6	18	23	29	11	5	16
743	5.97e-05	TGTGCCACCAGTGATCCTCGGGACAGGTCCTGCGAGCAGTACTTC	CATSDPRDRSCEQYF	TRBV24-1*01	TRBV24-1	TRBJ2-7*01	TRBJ2-7	TRBD1*01	TRBD1	14	19	26	27	4	0	4
743	5.97e-05	TGTGCCAGCAGCGCAACAGGGGGCGCACGGTCACCCCTCCACTTT	CASSATGGARSPLHF	TRBV7-9*03, TRBV7-9*01, TRBV7-9*04, TRBV7-9*02	TRBV7-9	TRBJ1-6*01	TRBJ1-6	TRBD1*01	TRBD1	11	15	23	30	3	6	9
743	5.97e-05	TGCAGCGCGACGGGCAGAAGGGTGTTAGGCTACGAGCAGTACTTC	CSATGRRVLGYEQYF	TRBV29-1*01, TRBV29-1*03	TRBV29-1	TRBJ2-7*01	TRBJ2-7	TRBD1*01, TRBD2*02, TRBD2*01	TRBD1, TRBD2	8	18	21	29	9	7	16
743	5.97e-05	TGTGCCAGCAGTGAGGAACAGGGGAACTATGGCTACACCTTC	CASSEEQGNYGYTF	TRBV2*01, TRBV2*03	TRBV2	TRBJ1-2*01	TRBJ1-2	TRBD1*01	TRBD1	13	17	23	24	3	0	3
743	5.97e-05	TGTGCCAGCAGTATTAAGACGGGAAATTATGGCTACACCTTC	CASSIKTGNYGYTF	TRBV25-1*01	TRBV25-1	TRBJ1-2*01	TRBJ1-2	TRBD2*02	TRBD2	11	19	23	27	7	3	10
743	5.97e-05	TGCGCCAGCATAGACGTGAACTACGAGCAGTACTTC	CASIDVNYEQYF	TRBV10-2*01	TRBV10-2	TRBJ2-7*01	TRBJ2-7	TRBD1*01, TRBD2*02, TRBD2*01	TRBD1, TRBD2	9	12	14	20	2	5	7
742	5.96e-05	TGCAGTGCTTTCCGGACAACGGGTTCACCCCTCCACTTT	CSAFRTTGSPLHF	TRBV20-1*06, TRBV20-1*03, TRBV20-1*01, TRBV20-1*04, TRBV20-1*05, TRBV20-1*02, TRBV20-1*07	TRBV20-1	TRBJ1-6*01	TRBJ1-6	TRBD1*01	TRBD1	8	13	17	23	4	5	9
742	5.96e-05	TGTGCCAGCAAGCAGGGAGGCTACGAGCAGTACTTC	CASKQGGYEQYF	TRBV25-1*01	TRBV25-1	TRBJ2-7*01	TRBJ2-7	TRBD2*02	TRBD2	9	14	19	20	4	0	4
742	5.96e-05	TGCAGCGTAAGACAGGGATTCAACGAGCAGTACTTC	CSVRQGFNEQYF	TRBV29-1*01, TRBV29-1*03	TRBV29-1	TRBJ2-7*01	TRBJ2-7	TRBD1*01	TRBD1	7	10	16	22	2	5	7
742	5.96e-05	TGTGCCAGCACGGGGTACACCATATATTTT	CASTGYTIYF	TRBV2*01, TRBV2*02, TRBV2*03	TRBV2	TRBJ1-3*01	TRBJ1-3	TRBD2*01	TRBD2	9	10	14	16	0	1	1
742	5.96e-05	TGCGCCAGCAGTGAGATGGGGGCTTTCTTT	CASSEMGAFF	TRBV10-1*01	TRBV10-1	TRBJ1-1*01	TRBJ1-1	TRBD1*01, TRBD2*01	TRBD1, TRBD2	14	17	20	21	2	0	2
741	5.95e-05	TGTGCCACCAGCAGAGATCCTACTGGGGCCAACGTCCTGACTTTC	CATSRDPTGANVLTF	TRBV15*02	TRBV15	TRBJ2-6*01	TRBJ2-6	TRBD1*01, TRBD2*02, TRBD2*01	TRBD1, TRBD2	11	18	20	22	6	1	7
741	5.95e-05	TGTGCCATCAGTGATACCCCACAGACCTACGAGCAGTACTTC	CAISDTPQTYEQYF	TRBV10-3*01, TRBV10-3*02	TRBV10-3	TRBJ2-7*01	TRBJ2-7	TRBD1*01, TRBD2*01	TRBD1, TRBD2	13	20	23	25	6	1	7
741	5.95e-05	TGTGCCAGCAGTGAGCCGGGGGAGGTCTACGAGCAGTACTTC	CASSEPGEVYEQYF	TRBV25-1*01	TRBV25-1	TRBJ2-7*01	TRBJ2-7	TRBD2*02, TRBD2*01	TRBD2	13	19	24	26	5	1	6
741	5.95e-05	TGCAGCGTTGAGGAACGGACAGGGGGCGAAAAACTGTTTTTT	CSVEERTGGEKLFF	TRBV29-1*01	TRBV29-1	TRBJ1-4*01	TRBJ1-4	TRBD1*01	TRBD1	10	16	26	27	5	0	5
741	5.95e-05	TGTGCCACTAAACGGGAGAATGAAGATACGCAGTATTTT	CATKRENEDTQYF	TRBV24-1*01	TRBV24-1	TRBJ2-3*01	TRBJ2-3	TRBD2*02	TRBD2	7	12	17	23	4	5	9
741	5.95e-05	TGTGCCACCAGCAGAGATCTGGGCTACGAGCAGTACTTC	CATSRDLGYEQYF	TRBV15*02	TRBV15	TRBJ2-7*01	TRBJ2-7	TRBD1*01, TRBD2*02, TRBD2*01	TRBD1, TRBD2	11	20	22	23	8	0	8
741	5.95e-05	TGTGCCAGCAGCGTCAGATACGAGCAGTACTTC	CASSVRYEQYF	TRBV2*01, TRBV2*02, TRBV2*03	TRBV2	TRBJ2-7*01	TRBJ2-7	TRBD1*01, TRBD2*02, TRBD2*01	TRBD1, TRBD2	10	14	16	18	3	1	4
740	5.95e-05	TGCGCCAGCAGTGTCCGGGACAAAAGGAATGGAGATTCACCCCTCCACTTT	CASSVRDKRNGDSPLHF	TRBV10-1*02, TRBV10-1*01	TRBV10-1	TRBJ1-6*01	TRBJ1-6	TRBD1*01	TRBD1	12	16	21	34	3	12	15
740	5.95e-05	TGTGCCACCAGTGATTTACAGGGGGCAAGGACTATGGCTACACCTTC	CATSDLQG~KDYGYTF	TRBV24-1*01	TRBV24-1	TRBJ1-2*01	TRBJ1-2	TRBD1*01	TRBD1	16	17	25	30	0	4	4
740	5.95e-05	TGTGCCAGTAGTATGGTGGGGATAGGTTCACCCCTCCACTTT	CASSMVGIGSPLHF	TRBV19*01, TRBV19*02	TRBV19	TRBJ1-6*02	TRBJ1-6	TRBD1*01, TRBD2*02, TRBD2*01	TRBD1, TRBD2	13	18	21	26	4	4	8
740	5.95e-05	TGTGCCAGCCTGATCGGGACGGAAGAAAAACTGTTTTTT	CASLIGTEEKLFF	TRBV2*01, TRBV2*02, TRBV2*03	TRBV2	TRBJ1-4*01	TRBJ1-4	TRBD1*01, TRBD2*02, TRBD2*01	TRBD1, TRBD2	8	15	19	24	6	4	10
740	5.95e-05	TGTGCCATCAGTGAGCTAGGGGATACGCAGTATTTT	CAISELGDTQYF	TRBV10-3*01, TRBV10-3*02	TRBV10-3	TRBJ2-3*01	TRBJ2-3	TRBD1*01, TRBD2*02, TRBD2*01	TRBD1, TRBD2	14	17	20	21	2	0	2
740	5.95e-05	TGTGCCAGCAGTCAGACAGACTATGGCTACACCTTC	CASSQTDYGYTF	TRBV2*01, TRBV2*02, TRBV2*03	TRBV2	TRBJ1-2*01	TRBJ1-2	TRBD1*01	TRBD1	11	14	18	19	2	0	2
740	5.95e-05	TGTGCCACCTCAAAGGCCGGGGAGCTGTTTTTT	CATSKAGELFF	TRBV24-1*01	TRBV24-1	TRBJ2-2*01	TRBJ2-2	TRBD1*01, TRBD2*02	TRBD1, TRBD2	8	13	15	16	4	0	4
739	5.94e-05	TGTGCCACCAGCCCTGGGACTAGCGGGAGAGGTTACGAGCAGTACTTC	CATSPGTSGRGYEQYF	TRBV24-1*01	TRBV24-1	TRBJ2-7*01	TRBJ2-7	TRBD2*02	TRBD2	10	15	28	33	4	4	8
739	5.94e-05	TGTGCCACTATCAGGGGCGAAGCTCCTACAATGAGCAGTTCTTC	CATIRGE~SYNEQFF	TRBV24-1*01	TRBV24-1	TRBJ2-1*01	TRBJ2-1	TRBD1*01	TRBD1	7	11	16	22	3	5	8
739	5.94e-05	TGTGCCAGCAGTCCCGGCGGAGGGATCTATGGCTACACCTTC	CASSPGGGIYGYTF	TRBV2*01, TRBV2*02, TRBV2*03	TRBV2	TRBJ1-2*01	TRBJ1-2	TRBD2*02	TRBD2	11	18	23	26	6	2	8
739	5.94e-05	TGTGCCAGCAGTGTGGGGACCGCGGGTTCACCCCTCCACTTT	CASSVGTAGSPLHF	TRBV2*01, TRBV2*02, TRBV2*03	TRBV2	TRBJ1-6*01	TRBJ1-6	TRBD1*01, TRBD2*02, TRBD2*01	TRBD1, TRBD2	12	15	19	26	2	6	8
739	5.94e-05	TGTGCCAGCAGCTTAGTGGGTTACTACGAGCAGTACTTC	CASSLVGYYEQYF	TRBV7-6*01	TRBV7-6	TRBJ2-7*01	TRBJ2-7	TRBD1*01, TRBD2*02, TRBD2*01	TRBD1, TRBD2	15	17	19	23	1	3	4
738	5.93e-05	TGTGCCAGCAGCCAAGAGGCGGCATGCTTCATCACCGGGCCACTGAAGCTTTCTTT	CASSQEAAC~HHRATEAFF	TRBV14*01	TRBV14	TRBJ1-1*01	TRBJ1-1	TRBD1*01, TRBD2*02, TRBD2*01	TRBD1, TRBD2	16	36	39	40	19	0	19
738	5.93e-05	TGTGCCACCAGCCCGGGGACTGGGGCCAACGTCCTGACTTTC	CATSPGTGANVLTF	TRBV24-1*01	TRBV24-1	TRBJ2-6*01	TRBJ2-6	TRBD2*01	TRBD2	10	13	17	19	2	1	3
738	5.93e-05	TGCGCCAACGGGGCAGGGGATACCCTATGGCTACACCTTC	CANGAGD~PYGYTF	TRBV10-2*01	TRBV10-2	TRBJ1-2*01	TRBJ1-2	TRBD1*01	TRBD1	6	13	18	24	6	5	11
738	5.93e-05	TGTGCCAGCAGCTTGGCGGCACGGGACGAGCAGTACTTC	CASSLAARDEQYF	TRBV7-2*04, TRBV7-2*01	TRBV7-2	TRBJ2-7*01	TRBJ2-7	TRBD2*02, TRBD2*01	TRBD2	13	21	24	25	7	0	7
738	5.93e-05	TGCGCCAGCAGCTCGACAGGGAGTGGCGAGCAGTACTTC	CASSSTGSGEQYF	TRBV5-1*01	TRBV5-1	TRBJ2-7*01	TRBJ2-7	TRBD1*01	TRBD1	12	14	20	26	1	5	6
737	5.92e-05	TGTGCCACCAGCGGTGGACGACTAGTATCCCACGAGCAGTACTTC	CATSGGRLVSHEQYF	TRBV15*02	TRBV15	TRBJ2-7*01	TRBJ2-7	TRBD2*02, TRBD2*01	TRBD2	11	19	24	27	7	2	9
737	5.92e-05	TGTGCCAACTCGGTCATGGGAACGGGGGAGCAGTACTTC	CANSVMGTGEQYF	TRBV2*01, TRBV2*02, TRBV2*03	TRBV2	TRBJ2-7*01	TRBJ2-7	TRBD2*01	TRBD2	6	22	26	27	15	0	15
737	5.92e-05	TGCAGCGTTGAAAGGCGAATACGAGCAGTACTTC	CSVERR~YEQYF	TRBV29-1*01	TRBV29-1	TRBJ2-7*01	TRBJ2-7	TRBD1*01, TRBD2*02, TRBD2*01	TRBD1, TRBD2	11	12	14	19	0	4	4
737	5.92e-05	TGCAGCGTTGAAGGCCCCTACGAGCAGTACTTC	CSVEGPYEQYF	TRBV29-1*01	TRBV29-1	TRBJ2-7*01	TRBJ2-7	TRBD1*01	TRBD1	12	13	15	16	0	0	0
736	5.91e-05	TGTGCCAGCACCAATACCCCAACAGGAATTCACCCCTCCACTTT	CASTNTP~RNSPLHF	TRBV7-9*03, TRBV7-9*01, TRBV7-9*04, TRBV7-9*02	TRBV7-9	TRBJ1-6*02	TRBJ1-6	TRBD1*01	TRBD1	13	21	25	26	7	0	7
736	5.91e-05	TGTGCCTCCACCGATGGGGTCCAGCTCCTACGAGCAGTACTTC	CASTDGV~SSYEQYF	TRBV24-1*01	TRBV24-1	TRBJ2-7*01	TRBJ2-7	TRBD1*01, TRBD2*02, TRBD2*01	TRBD1, TRBD2	9	15	18	24	5	5	10
736	5.91e-05	TGTGCCACCAGCCGCATACAATGCCTACGAGCAGTACTTC	CATSRIQ~AYEQYF	TRBV24-1*01	TRBV24-1	TRBJ2-7*01	TRBJ2-7	TRBD2*02, TRBD2*01	TRBD2	10	11	14	23	0	8	8
736	5.91e-05	TGTGCCAGCAGGAAAACAGGGTTGGATGGCTACACCTTC	CASRKTGLDGYTF	TRBV2*01, TRBV2*02, TRBV2*03	TRBV2	TRBJ1-2*01	TRBJ1-2	TRBD1*01	TRBD1	10	15	20	25	4	4	8
735	5.91e-05	TGTGCCAGCAGTGAAGGTGGACCGGGACAGTCCTACGAGCAGTACTTC	CASSEGGPGQSYEQYF	TRBV6-1*01	TRBV6-1	TRBJ2-7*01	TRBJ2-7	TRBD1*01	TRBD1	15	23	29	30	7	0	7
735	5.91e-05	TGTGCCACCAGTGACCCTTTCTCACCCCACGAGCAGTACTTC	CATSDPFSPHEQYF	TRBV24-1*01	TRBV24-1	TRBJ2-7*01	TRBJ2-7	TRBD1*01, TRBD2*02, TRBD2*01	TRBD1, TRBD2	13	24	27	28	10	0	10
735	5.91e-05	TGTGCCAGCAGCTTAGCCGGGACAGGACACGAGCAGTACTTC	CASSLAGTGHEQYF	TRBV7-6*01	TRBV7-6	TRBJ2-7*01	TRBJ2-7	TRBD1*01	TRBD1	16	18	25	28	1	2	3
735	5.91e-05	TGTGCCATCAGCCAACAGGGGGCGGGTGGCTACACCTTC	CAISQQGAGGYTF	TRBV10-3*01, TRBV10-3*02	TRBV10-3	TRBJ1-2*01	TRBJ1-2	TRBD1*01	TRBD1	10	14	22	26	3	3	6
735	5.91e-05	TGCAGCGTTGAGCTTCGGGGGGCCGAGCAGTACTTC	CSVELRGAEQYF	TRBV29-1*01	TRBV29-1	TRBJ2-7*01	TRBJ2-7	TRBD2*01	TRBD2	10	15	21	23	4	1	5
735	5.91e-05	TGTGCCAGCGACTTGGGGTTTCACCCCTCCACTTT	CASDLG~SPLHF	TRBV7-9*03, TRBV7-9*01, TRBV7-9*04, TRBV7-9*02	TRBV7-9	TRBJ1-6*02	TRBJ1-6	TRBD1*01, TRBD2*02, TRBD2*01	TRBD1, TRBD2	8	14	17	19	5	1	6
734	5.9e-05	TGTGCCACCAGTGATTCGCGGCGGACAGGGCGTTACAATGAGCAGTTCTTC	CATSDSRRTGRYNEQFF	TRBV24-1*01	TRBV24-1	TRBJ2-1*01	TRBJ2-1	TRBD1*01	TRBD1	15	22	29	33	6	3	9
734	5.9e-05	TGTGCCACCAGTGATCCCGGACAGGGGGACGAAAAACTGTTTTTT	CATSDPGQGDEKLFF	TRBV24-1*01	TRBV24-1	TRBJ1-4*01	TRBJ1-4	TRBD1*01	TRBD1	14	18	27	30	3	2	5
734	5.9e-05	TGTGCCACCAGCCGAATTGATATAGCTAACTATGGCTACACCTTC	CATSRIDIANYGYTF	TRBV15*02	TRBV15	TRBJ1-2*01	TRBJ1-2	TRBD2*02, TRBD2*01	TRBD2	11	22	24	25	10	0	10
734	5.9e-05	TGTGCCATGATAGTTGCAGGGAGCTAATGAAAAACTGTTTTTT	CAMIVAG~ANEKLFF	TRBV10-3*01, TRBV10-3*02	TRBV10-3	TRBJ1-4*01	TRBJ1-4	TRBD1*01, TRBD2*02	TRBD1, TRBD2	7	16	20	23	8	2	10
734	5.9e-05	TGTGCCAGCAGTGAAGCGCTAGGGTTCTATGGCTACACCTTC	CASSEALGFYGYTF	TRBV2*01, TRBV2*03	TRBV2	TRBJ1-2*01	TRBJ1-2	TRBD2*02, TRBD2*01	TRBD2	16	17	21	26	0	4	4
734	5.9e-05	TGTGCCAGCAGCTCCGGGATCTCGGGTTCACCCCTCCACTTT	CASSSGISGSPLHF	TRBV7-9*03, TRBV7-9*01, TRBV7-9*04, TRBV7-9*02	TRBV7-9	TRBJ1-6*02	TRBJ1-6	TRBD2*02	TRBD2	13	14	18	26	0	7	7
734	5.9e-05	TGTGCCATCAAAGACAGGCCGGGGTATGGCTACACCTTC	CAIKDRPGYGYTF	TRBV10-3*01, TRBV10-3*02	TRBV10-3	TRBJ1-2*01	TRBJ1-2	TRBD1*01	TRBD1	9	12	17	24	2	6	8
734	5.9e-05	TGTGCCAGCAGCTTAAGGCAGAGCTACGAGCAGTACTTC	CASSLRQSYEQYF	TRBV7-6*01	TRBV7-6	TRBJ2-7*01	TRBJ2-7	TRBD1*01, TRBD2*02	TRBD1, TRBD2	14	18	20	23	3	2	5
733	5.89e-05	TGTGCCAGCAGAGATTTGGACTAGCGGGTGAGAGACCCAGTACTTC	CASRDLD*~G*ETQYF	TRBV25-1*01	TRBV25-1	TRBJ2-5*01	TRBJ2-5	TRBD2*02, TRBD2*01	TRBD2	10	17	27	30	6	2	8
733	5.89e-05	TGCAGCGCGAGGGTGGGTAGTCAGCCCCAGCATTTT	CSARVGSQPQHF	TRBV29-1*03	TRBV29-1	TRBJ1-5*01	TRBJ1-5	TRBD1*01, TRBD2*02	TRBD1, TRBD2	8	9	12	20	0	7	7
733	5.89e-05	TGTGCCACCACAAATCAGCCCCAGCATTTT	CATTNQPQHF	TRBV24-1*01	TRBV24-1	TRBJ1-5*01	TRBJ1-5	TRBD1*01	TRBD1	9	-1	-1	12	-1	-1	2
732	5.88e-05	TGTGCCAGCAGCTCTTGGAACAGGGGGCTTGGAGATACGCAGTATTTT	CASSSWNRGLGDTQYF	TRBV7-9*01, TRBV7-9*04, TRBV7-9*02	TRBV7-9	TRBJ2-3*01	TRBJ2-3	TRBD1*01	TRBD1	14	19	27	32	4	4	8
732	5.88e-05	TGTGCCATCAGGTAGGGGGTTATTCGTTATACGGCTACACCTTC	CAIR*GV~SLYGYTF	TRBV10-3*01, TRBV10-3*02	TRBV10-3	TRBJ1-2*01	TRBJ1-2	TRBD1*01	TRBD1	10	13	18	32	2	13	15
732	5.88e-05	TGTGCCAGCAGTGTGTCAAGGGGGCTAGGGACCCAGTACTTC	CASSVSRGLGTQYF	TRBV25-1*01	TRBV25-1	TRBJ2-5*01	TRBJ2-5	TRBD1*01	TRBD1	12	18	24	29	5	4	9
732	5.88e-05	TGCAGTGCTAGAGTGACAGTAACTATGGCTACACCTTC	CSARVT~NYGYTF	TRBV20-1*01, TRBV20-1*04, TRBV20-1*05, TRBV20-1*07	TRBV20-1	TRBJ1-2*01	TRBJ1-2	TRBD1*01	TRBD1	12	14	18	19	1	0	1
731	5.87e-05	TGTGCCAGCAGCTCGGGGACTAGCGGGTAACCATCTACGAGCAGTACTTC	CASSSGTS~VTIYEQYF	TRBV7-3*05, TRBV7-3*01	TRBV7-3	TRBJ2-7*01	TRBJ2-7	TRBD2*02, TRBD2*01	TRBD2	12	15	26	34	2	7	9
731	5.87e-05	TGTGCCAGCAGTGAAGCATTGGCCGGCAGGGTCGATGGCTACACCTTC	CASSEALAGRVDGYTF	TRBV2*01, TRBV2*03	TRBV2	TRBJ1-2*01	TRBJ1-2	TRBD1*01	TRBD1	16	26	30	34	9	3	12
731	5.87e-05	TGTGCCAGCAGTGACCGGGACAGGGTATTTGAGCAGTACTTC	CASSDRDRVFEQYF	TRBV25-1*01	TRBV25-1	TRBJ2-7*01	TRBJ2-7	TRBD1*01	TRBD1	13	16	24	30	2	5	7
731	5.87e-05	TGCAGTGCTAGCCCCTGGGACAGGGGGCCGAAGCTTTCTTT	CSASPWD~GAEAFF	TRBV20-1*06, TRBV20-1*03, TRBV20-1*01, TRBV20-1*04, TRBV20-1*05, TRBV20-1*02, TRBV20-1*07	TRBV20-1	TRBJ1-1*01	TRBJ1-1	TRBD1*01	TRBD1	10	16	27	29	5	1	6
731	5.87e-05	TGCAGCGTTGAGGAGGGGGCGGATGAAAAACTGTTTTTT	CSVEEGADEKLFF	TRBV29-1*01	TRBV29-1	TRBJ1-4*01	TRBJ1-4	TRBD1*01	TRBD1	10	13	19	22	2	2	4
731	5.87e-05	TGTGCCACCAGCAGAGATCTCGCTACGCAGTATTTT	CATSRDLATQYF	TRBV15*02	TRBV15	TRBJ2-3*01	TRBJ2-3	TRBD2*02, TRBD2*01	TRBD2	11	13	15	23	1	7	8
730	5.87e-05	TGTGCCACCAGCAGAGATAGTAAGGCCTAGCGCTATACGAGCAGTACTTC	CATSRDSK~LALYEQYF	TRBV15*02	TRBV15	TRBJ2-7*01	TRBJ2-7	TRBD2*02, TRBD2*01	TRBD2	11	26	31	35	14	3	17
730	5.87e-05	TGCGCCAGCAGTGAATGGGACAGATACCTCCTACGAGCAGTACTTC	CASSEWDR~TSYEQYF	TRBV10-1*01	TRBV10-1	TRBJ2-7*01	TRBJ2-7	TRBD1*01	TRBD1	13	16	22	27	2	4	6
730	5.87e-05	TGCAGTGCTAGTGGTTTTGCGACGGATTCACCCCTCCACTTT	CSASGFATDSPLHF	TRBV20-1*01, TRBV20-1*04, TRBV20-1*05, TRBV20-1*07	TRBV20-1	TRBJ1-6*02	TRBJ1-6	TRBD1*01, TRBD2*02, TRBD2*01	TRBD1, TRBD2	11	20	22	25	8	2	10
730	5.87e-05	TGCAGCGTTGAGCTGAGAGGGCGCGGGTACGAGCAGTACTTC	CSVELRGRGYEQYF	TRBV29-1*01	TRBV29-1	TRBJ2-7*01	TRBJ2-7	TRBD2*02, TRBD2*01	TRBD2	10	22	26	27	11	0	11
730	5.87e-05	TGTGCCACCGGTACAGGGGACCTCCTACGAGCAGTACTTC	CATGTGD~SYEQYF	TRBV24-1*01	TRBV24-1	TRBJ2-7*01	TRBJ2-7	TRBD1*01	TRBD1	8	12	18	21	3	2	5
730	5.87e-05	TGTGCCATCAGTGGAGGGAGATGGAATGGCTACACCTTC	CAISGGRWNGYTF	TRBV10-3*01, TRBV10-3*02	TRBV10-3	TRBJ1-2*01	TRBJ1-2	TRBD2*02	TRBD2	12	15	19	25	2	5	7
730	5.87e-05	TGTGCCATCAGGACAGGGACAGATGAAAAACTGTTTTTT	CAIRTGTDEKLFF	TRBV10-3*01, TRBV10-3*02	TRBV10-3	TRBJ1-4*01	TRBJ1-4	TRBD1*01	TRBD1	10	15	21	22	4	0	4
730	5.87e-05	TGTGCCACCAGTATAGCCGGGTACAATGAGCAGTTCTTC	CATSIAGYNEQFF	TRBV19*01, TRBV19*03, TRBV19*02	TRBV19	TRBJ2-1*01	TRBJ2-1	TRBD2*02, TRBD2*01	TRBD2	6	17	20	21	10	0	10
730	5.87e-05	TGTGCCAGCAGTGAACCAGGATTCTATGGCTACACCTTC	CASSEPGFYGYTF	TRBV2*01, TRBV2*03	TRBV2	TRBJ1-2*01	TRBJ1-2	TRBD1*01	TRBD1	14	16	19	23	1	3	4
730	5.87e-05	TGCAGCGTTGAAGTAGGCAGCTCCTACGAGCAGTACTTC	CSVEVGSSYEQYF	TRBV29-1*01	TRBV29-1	TRBJ2-7*01	TRBJ2-7	TRBD1*01, TRBD2*02, TRBD2*01	TRBD1, TRBD2	12	17	19	20	4	0	4
730	5.87e-05	TGTGCCAGCAGCTTTGGTCCCGAGCAGTACTTC	CASSFGPEQYF	TRBV7-8*01	TRBV7-8	TRBJ2-7*01	TRBJ2-7	TRBD1*01, TRBD2*02, TRBD2*01	TRBD1, TRBD2	13	16	19	20	2	0	2
729	5.86e-05	TGTGCCACCAGCAGTTCCTCGGACAGGGAGAGAGGGAGACCCAGTACTTC	CATSSSSD~GERETQYF	TRBV15*02	TRBV15	TRBJ2-5*01	TRBJ2-5	TRBD1*01	TRBD1	11	20	27	35	8	7	15
729	5.86e-05	TGTGCCAGCAGCCCAACGTTGGTGCGGGAGGGCTACGAGCAGTACTTC	CASSPTLVREGYEQYF	TRBV7-9*03, TRBV7-9*01, TRBV7-9*04, TRBV7-9*02	TRBV7-9	TRBJ2-7*01	TRBJ2-7	TRBD2*02	TRBD2	11	23	31	32	11	0	11
729	5.86e-05	TGTGCCACCAGCAGAGTTCAAGCGGGACCTACCGGCTACACCTTC	CATSRVQAGPTGYTF	TRBV15*02	TRBV15	TRBJ1-2*01	TRBJ1-2	TRBD2*02	TRBD2	11	20	26	33	8	6	14
729	5.86e-05	TGTGCCAGCAGTCCTCAGGGTCCGGATAATTCACCCCTCCACTTT	CASSPQGPDNSPLHF	TRBV2*01, TRBV2*02, TRBV2*03	TRBV2	TRBJ1-6*02	TRBJ1-6	TRBD1*01	TRBD1	11	15	19	25	3	5	8
729	5.86e-05	TGTGCCACCAGCCCCCGGGACAGGGACGAAAAACTGTTTTTT	CATSPRDRDEKLFF	TRBV15*02	TRBV15	TRBJ1-4*01	TRBJ1-4	TRBD1*01	TRBD1	11	16	24	27	4	2	6
729	5.86e-05	TGTGCCAGTAGTATATCAGGGTTTGAGTCACCCCTCCACTTT	CASSISGFESPLHF	TRBV19*01, TRBV19*02	TRBV19	TRBJ1-6*02	TRBJ1-6	TRBD1*01	TRBD1	14	16	20	27	1	6	7
729	5.86e-05	TGCAGCGTTGCGGGAACTAGCGGGAGGAATGAGCAGTTCTTC	CSVAGTSGRNEQFF	TRBV29-1*01	TRBV29-1	TRBJ2-1*01	TRBJ2-1	TRBD2*02	TRBD2	9	15	26	27	5	0	5
729	5.86e-05	TGTGCCACCGCCGGGACTAGTTCTTC	CATA~D*FF	TRBV24-1*01	TRBV24-1	TRBJ2-1*01	TRBJ2-1	TRBD2*02, TRBD2*01	TRBD2	8	12	17	18	3	0	3
728	5.85e-05	TGTGCCAGCAGTGAACCCACAGGGGGTCATTCACCCCTCCACTTT	CASSEPTGGHSPLHF	TRBV2*01, TRBV2*03	TRBV2	TRBJ1-6*01	TRBJ1-6	TRBD1*01	TRBD1	14	18	25	28	3	2	5
728	5.85e-05	TGCGCCAGCACCGATGGAGGGGGCTGGAACTATGGCTACACCTTC	CASTDGGGWNYGYTF	TRBV10-2*01	TRBV10-2	TRBJ1-2*01	TRBJ1-2	TRBD1*01	TRBD1	9	17	23	27	7	3	10
728	5.85e-05	TGCAGTGCTCGAATTAAGGGGGGGGCGAGCGATGGCTACACCTTC	CSARIKGGASDGYTF	TRBV20-1*06, TRBV20-1*03, TRBV20-1*01, TRBV20-1*04, TRBV20-1*05, TRBV20-1*02, TRBV20-1*07	TRBV20-1	TRBJ1-2*01	TRBJ1-2	TRBD2*01	TRBD2	8	18	24	31	9	6	15
728	5.85e-05	TGTGCCATCAGTGAACTTACGTCGGGCGGCTACACCTTC	CAISELTSGGYTF	TRBV10-3*01, TRBV10-3*02	TRBV10-3	TRBJ1-2*01	TRBJ1-2	TRBD1*01, TRBD2*02, TRBD2*01	TRBD1, TRBD2	13	23	26	27	9	0	9
728	5.85e-05	TGTGCCAGCAGCTTATTGATTACCGAGCAGTTCTTC	CASSLLITEQFF	TRBV7-2*04, TRBV7-2*01	TRBV7-2	TRBJ2-1*01	TRBJ2-1	TRBD2*02, TRBD2*01	TRBD2	14	-1	-1	24	-1	-1	9
728	5.85e-05	TGCGCCACTTGGACAGGGGATGACGAGCAGTACTTC	CATWTGDDEQYF	TRBV10-1*02, TRBV10-1*01	TRBV10-1	TRBJ2-7*01	TRBJ2-7	TRBD1*01	TRBD1	6	10	18	22	3	3	6
728	5.85e-05	TGCAGTGCCTTGACAGGAATGAGGGGCTACACCTTC	CSALTGMRGYTF	TRBV20-1*06, TRBV20-1*03, TRBV20-1*01, TRBV20-1*04, TRBV20-1*05, TRBV20-1*02, TRBV20-1*07	TRBV20-1	TRBJ1-2*01	TRBJ1-2	TRBD1*01	TRBD1	7	11	16	24	3	7	10
727	5.84e-05	TGTGCCAGCGGAACCAGAAAGATCGTACAATGAGCAGTTCTTC	CASGTRK~SYNEQFF	TRBV25-1*01	TRBV25-1	TRBJ2-1*01	TRBJ2-1	TRBD1*01, TRBD2*02, TRBD2*01	TRBD1, TRBD2	8	14	16	25	5	8	13
727	5.84e-05	TGTGCCAGCAGTGACTAGCGGGAGCTACAATGAGCAGTTCTTC	CASSD*R~SYNEQFF	TRBV25-1*01	TRBV25-1	TRBJ2-1*01	TRBJ2-1	TRBD2*02	TRBD2	13	14	23	24	0	0	0
727	5.84e-05	TGCAGCGCGGATCTGACAGGGCGAGGCGTGGAGCAGTACTTC	CSADLTGRGVEQYF	TRBV29-1*03	TRBV29-1	TRBJ2-7*01	TRBJ2-7	TRBD1*01	TRBD1	9	14	20	30	4	9	13
727	5.84e-05	TGTGCCATCAGGAGAGGGATTACTGACGAGCAGTACTTC	CAIRRGITDEQYF	TRBV10-3*01, TRBV10-3*02	TRBV10-3	TRBJ2-7*01	TRBJ2-7	TRBD2*02	TRBD2	10	13	17	25	2	7	9
726	5.83e-05	TGTGCCAGTAGTATACTAGCGGGAGGGGGATACAATGAGCAGTTCTTC	CASSILAGGGYNEQFF	TRBV19*01, TRBV19*02	TRBV19	TRBJ2-1*01	TRBJ2-1	TRBD2*02	TRBD2	14	15	26	30	0	3	3
726	5.83e-05	TGTGCCACCCCTCTGGACAGGGGCAATCCTACGAGCAGTACTTC	CATPLDR~QSYEQYF	TRBV24-1*01	TRBV24-1	TRBJ2-7*01	TRBJ2-7	TRBD1*01	TRBD1	8	14	22	26	5	3	8
726	5.83e-05	TGCAGTGCTAGAAACCCACGACACTACAATGAGCAGTTCTTC	CSARNPRHYNEQFF	TRBV20-1*01, TRBV20-1*05, TRBV20-1*07	TRBV20-1	TRBJ2-1*01	TRBJ2-1	TRBD1*01	TRBD1	11	19	22	23	7	0	7
726	5.83e-05	TGTGCCAGCAATATGACAGGTTGGTGAAAAACTGTTTTTT	CASNMTG~GEKLFF	TRBV2*01, TRBV2*02, TRBV2*03	TRBV2	TRBJ1-4*01	TRBJ1-4	TRBD1*01	TRBD1	9	14	19	24	4	4	8
726	5.83e-05	TGCAGCGAACGGGACAGGGTAATACGAGCAGTACTTC	CSERDR~*YEQYF	TRBV29-1*01, TRBV29-1*03	TRBV29-1	TRBJ2-7*01	TRBJ2-7	TRBD1*01	TRBD1	6	10	18	22	3	3	6
726	5.83e-05	TGCAGCGTTCTAAGCGGGGTTTACGAGCAGTACTTC	CSVLSGVYEQYF	TRBV29-1*01, TRBV29-1*03	TRBV29-1	TRBJ2-7*01	TRBJ2-7	TRBD2*01	TRBD2	8	12	18	21	3	2	5
725	5.83e-05	TGTGCCAGCGCCCGACGGTGAGACAGGGGGCAATGGAGCAATCAGCCCCAGCATTTT	CASARR*DRGQWSNQPQHF	TRBV25-1*01	TRBV25-1	TRBJ1-5*01	TRBJ1-5	TRBD1*01	TRBD1	8	21	30	36	12	5	17
725	5.83e-05	TGTGCCACCAGCAGAGATTGGACCTCTGGGGCCAACGTCCTGACTTTC	CATSRDWTSGANVLTF	TRBV15*02	TRBV15	TRBJ2-6*01	TRBJ2-6	TRBD1*01, TRBD2*02, TRBD2*01	TRBD1, TRBD2	11	19	22	23	7	0	7
725	5.83e-05	TGTGCCACCAGTGATTTCAAGTATCAGCCCCAGCATTTT	CATSDFKYQPQHF	TRBV24-1*01	TRBV24-1	TRBJ1-5*01	TRBJ1-5	TRBD2*02, TRBD2*01	TRBD2	16	19	21	22	2	0	2
725	5.83e-05	TGTGCCACCAGTGATAGACAGAACTACGAGCAGTACTTC	CATSDRQNYEQYF	TRBV24-1*01	TRBV24-1	TRBJ2-7*01	TRBJ2-7	TRBD1*01	TRBD1	14	16	20	23	1	2	3
725	5.83e-05	TGTGCCAGCAGCTCACTTGGACCCTACGAGCAGTACTTC	CASSSLGPYEQYF	TRBV7-6*01	TRBV7-6	TRBJ2-7*01	TRBJ2-7	TRBD1*01, TRBD2*02, TRBD2*01	TRBD1, TRBD2	12	18	21	22	5	0	5
725	5.83e-05	TGCAGCGTTCAACCGACAGGGAGCGCCCCGCTGTACTTC	CSVQPTGSAPLYF	TRBV29-1*01	TRBV29-1	TRBJ2-7*01	TRBJ2-7	TRBD1*01, TRBD2*01	TRBD1, TRBD2	8	14	20	32	5	11	16
725	5.83e-05	TGCAGCGTGGGACTAGCGGGGTCCTACGAGCAGTACTTC	CSVGLAGSYEQYF	TRBV29-1*01	TRBV29-1	TRBJ2-7*01	TRBJ2-7	TRBD2*01	TRBD2	7	8	20	21	0	0	0
725	5.83e-05	TGTGCCAGCAGCTTACAGAGTATGGCTACACCTTC	CASSLQ~YGYTF	TRBV7-6*01	TRBV7-6	TRBJ1-2*01	TRBJ1-2	TRBD1*01, TRBD2*02	TRBD1, TRBD2	14	15	17	20	0	2	2
725	5.83e-05	TGTGCCAGCAGCTCCACCTACGAGCAGTACTTC	CASSSTYEQYF	TRBV11-2*01	TRBV11-2	TRBJ2-7*01	TRBJ2-7	TRBD2*02	TRBD2	12	-1	-1	16	-1	-1	3
725	5.83e-05	TGTGCCAGCAGTGAGGGGTACTTC	CASSEGYF	TRBV6-1*01	TRBV6-1	TRBJ2-7*01	TRBJ2-7	TRBD1*01, TRBD2*02, TRBD2*01	TRBD1, TRBD2	13	14	16	17	0	0	0
724	5.82e-05	TGTGCCACCAGCAGACCATCGACAGGGGGGGAGGGAACTATGGCTACACCTTC	CATSRPSTG~GGNYGYTF	TRBV15*02	TRBV15	TRBJ1-2*01	TRBJ1-2	TRBD1*01	TRBD1	11	20	28	35	8	6	14
724	5.82e-05	TGTGCCACCAGCCTCCTCGGAGGTAAGCTCCTACGAGCAGTACTTC	CATSLLGG~SSYEQYF	TRBV24-1*01	TRBV24-1	TRBJ2-7*01	TRBJ2-7	TRBD2*02	TRBD2	10	18	22	27	7	4	11
724	5.82e-05	TGCAGTGCAACTGATATAGACAGCGATAATTCACCCCTCCACTTT	CSATDIDSDNSPLHF	TRBV20-1*01, TRBV20-1*04, TRBV20-1*05, TRBV20-1*07	TRBV20-1	TRBJ1-6*02	TRBJ1-6	TRBD1*01	TRBD1	7	18	22	25	10	2	12
724	5.82e-05	TGTGCCAGCAGCTGGGGGGAGGGGTCGAACGAGCAGTACTTC	CASSWGEGSNEQYF	TRBV25-1*01	TRBV25-1	TRBJ2-7*01	TRBJ2-7	TRBD2*02	TRBD2	10	16	22	28	5	5	10
724	5.82e-05	TGCAGTGCTGGGGGGACTAGCGGGTCCTACGAGCAGTACTTC	CSAGGTSGSYEQYF	TRBV20-1*01, TRBV20-1*04, TRBV20-1*05, TRBV20-1*07	TRBV20-1	TRBJ2-7*01	TRBJ2-7	TRBD2*02, TRBD2*01	TRBD2	8	12	23	24	3	0	3
724	5.82e-05	TGTGCCACCAGTGATTTCACAGGTAATGAGCAGTTCTTC	CATSDFTGNEQFF	TRBV24-1*01	TRBV24-1	TRBJ2-1*01	TRBJ2-1	TRBD1*01	TRBD1	16	18	22	24	1	1	2
724	5.82e-05	TGTGCCAGTAGTGGAGGACAGGGGCCACCCCTCCACTTT	CASSGGQGPPLHF	TRBV19*01, TRBV19*03, TRBV19*02	TRBV19	TRBJ1-6*02	TRBJ1-6	TRBD1*01	TRBD1	11	15	23	25	3	1	4
724	5.82e-05	TGTGCCAGCCAAGCTAGGGAGGCGGATGGCTACACCTTC	CASQAREADGYTF	TRBV2*01, TRBV2*02, TRBV2*03	TRBV2	TRBJ1-2*01	TRBJ1-2	TRBD2*02	TRBD2	8	16	21	25	7	3	10
724	5.82e-05	TGTGCCAGCAGTGCGGACAGGATCTATGGCTACACCTTC	CASSADRIYGYTF	TRBV12-4*01, TRBV12-3*01	TRBV12-4, TRBV12-3	TRBJ1-2*01	TRBJ1-2	TRBD1*01	TRBD1	12	14	20	23	1	2	3
724	5.82e-05	TGTGCCATCAGGGAGGGCACCTACGAGCAGTACTTC	CAIREGTYEQYF	TRBV10-3*01, TRBV10-3*02	TRBV10-3	TRBJ2-7*01	TRBJ2-7	TRBD1*01	TRBD1	14	15	17	19	0	1	1
724	5.82e-05	TGCAGCGTTGAAGACGAGCGGGAGCAGTACTTC	CSVEDEREQYF	TRBV29-1*01	TRBV29-1	TRBJ2-7*01	TRBJ2-7	TRBD2*02, TRBD2*01	TRBD2	13	16	20	21	2	0	2
723	5.81e-05	TGTGCCACCAGTGATTTGCACTGGACAGGGTGATACGAGCAGTACTTC	CATSDLHWTG*YEQYF	TRBV24-1*01	TRBV24-1	TRBJ2-7*01	TRBJ2-7	TRBD1*01	TRBD1	17	22	29	33	4	3	7
723	5.81e-05	TGTGCCAGCAGTGGGGAGCCGTACTATAATTCACCCCTCCACTTT	CASSGEPYYNSPLHF	TRBV2*01, TRBV2*02, TRBV2*03	TRBV2	TRBJ1-6*02	TRBJ1-6	TRBD2*02	TRBD2	12	13	17	23	0	5	5
723	5.81e-05	TGTGCCACCAGACTAGCGGGAGATTCTGATGAGCAGTTCTTC	CATRLAGDSDEQFF	TRBV24-1*01	TRBV24-1	TRBJ2-1*01	TRBJ2-1	TRBD2*02	TRBD2	10	11	21	28	0	6	6
723	5.81e-05	TGTGCCAGCAGAGGCGGGGGAGAGGGGCAGCCCCAGCATTTT	CASRGGGEGQPQHF	TRBV25-1*01	TRBV25-1	TRBJ1-5*01	TRBJ1-5	TRBD2*01	TRBD2	10	13	19	27	2	7	9
723	5.81e-05	TGTGCCAGCAAGGCGGCACAGAATAATTCACCCCTCCACTTT	CASKAAQNNSPLHF	TRBV2*01, TRBV2*02, TRBV2*03	TRBV2	TRBJ1-6*02	TRBJ1-6	TRBD1*01, TRBD2*02, TRBD2*01	TRBD1, TRBD2	9	17	20	22	7	1	8
723	5.81e-05	TGCAGCGCTACTAGGGACTACTCCTACGAGCAGTACTTC	CSATRDYSYEQYF	TRBV29-1*01, TRBV29-1*03	TRBV29-1	TRBJ2-7*01	TRBJ2-7	TRBD2*02, TRBD2*01	TRBD2	7	13	19	20	5	0	5
723	5.81e-05	TGCAGCGTGCCGGGACAGTGGGGGACGAGCAGTACTTC	CSVPGQ~GDEQYF	TRBV29-1*01, TRBV29-1*03	TRBV29-1	TRBJ2-7*01	TRBJ2-7	TRBD1*01	TRBD1	7	11	17	24	3	6	9
723	5.81e-05	TGTGCCAGCAGCGCACAGGGCTACGAGCAGTACTTC	CASSAQGYEQYF	TRBV7-9*03, TRBV7-9*01, TRBV7-9*04, TRBV7-9*02	TRBV7-9	TRBJ2-7*01	TRBJ2-7	TRBD1*01	TRBD1	11	14	19	20	2	0	2
723	5.81e-05	TGCAGTGCTAGACAGGACGAGCAGTACTTC	CSARQDEQYF	TRBV20-1*01, TRBV20-1*05, TRBV20-1*07	TRBV20-1	TRBJ2-7*01	TRBJ2-7	TRBD1*01	TRBD1	11	12	15	16	0	0	0
722	5.8e-05	TGTGCCAGCAGTGAATATCAATGATAGCGGGAGGCGTAGCACAGATACGCAGTATTTT	CASSEYQ**R~RRSTDTQYF	TRBV25-1*01	TRBV25-1	TRBJ2-3*01	TRBJ2-3	TRBD2*02	TRBD2	16	24	33	37	7	3	10
722	5.8e-05	TGTGCCATCAGTGAGGGGGGACAGGGGAGTTATGGCTACACCTTC	CAISEGGQGSYGYTF	TRBV10-3*01, TRBV10-3*02	TRBV10-3	TRBJ1-2*01	TRBJ1-2	TRBD1*01	TRBD1	14	17	26	30	2	3	5
722	5.8e-05	TGTGCCAGCAGATGACTAGCGGGACTCCTACGAGCAGTACTTC	CASR*LA~DSYEQYF	TRBV25-1*01	TRBV25-1	TRBJ2-7*01	TRBJ2-7	TRBD2*02	TRBD2	10	13	23	24	2	0	2
722	5.8e-05	TGTGCCACCAGGGGACAGCTCTGGAAACACCATATATTTT	CATRGQL~GNTIYF	TRBV24-1*01	TRBV24-1	TRBJ1-3*01	TRBJ1-3	TRBD1*01	TRBD1	10	11	17	18	0	0	0
722	5.8e-05	TGCAGTGCTCTGGGACAGGTCGATTCACCCCTCCACTTT	CSALGQVDSPLHF	TRBV20-1*06, TRBV20-1*03, TRBV20-1*01, TRBV20-1*04, TRBV20-1*05, TRBV20-1*02, TRBV20-1*07	TRBV20-1	TRBJ1-6*02	TRBJ1-6	TRBD1*01	TRBD1	8	11	18	22	2	3	5
722	5.8e-05	TGTGCCAGCAGTTATGGGAATGAAAAACTGTTTTTT	CASSYGNEKLFF	TRBV7-8*01, TRBV7-8*03	TRBV7-8	TRBJ1-4*01	TRBJ1-4	TRBD1*01, TRBD2*02, TRBD2*01	TRBD1, TRBD2	10	15	17	18	4	0	4
722	5.8e-05	TGCAGCGTTCAAGAACAGGAAGAGACCCAGTACTTC	CSVQEQEETQYF	TRBV29-1*01	TRBV29-1	TRBJ2-5*01	TRBJ2-5	TRBD1*01	TRBD1	13	14	18	19	0	0	0
721	5.79e-05	TGCAGTGCTTCCTCCGTGGCTAGCGGGGGGGCTAGTTACGAGCAGTACTTC	CSASSVASGGASYEQYF	TRBV20-1*06, TRBV20-1*03, TRBV20-1*01, TRBV20-1*04, TRBV20-1*05, TRBV20-1*02, TRBV20-1*07	TRBV20-1	TRBJ2-7*01	TRBJ2-7	TRBD2*01	TRBD2	8	19	30	36	10	5	15
721	5.79e-05	TGTGCCTGGAGTCCTACCGGGACAGGGTTCCACGAGCAGTACTTC	CAWSPTGTGFHEQYF	TRBV30*01	TRBV30	TRBJ2-7*01	TRBJ2-7	TRBD1*01	TRBD1	11	18	26	31	6	4	10
721	5.79e-05	TGTGCCACCAGCAGAGATAGCGGGAGCTCCTACGAGCAGTACTTC	CATSRDSGSSYEQYF	TRBV15*02	TRBV15	TRBJ2-7*01	TRBJ2-7	TRBD2*02	TRBD2	11	17	25	26	5	0	5
721	5.79e-05	TGCAGTGCTAGAGAACACGGGCGGGAGCCCTACGAGCAGTACTTC	CSAREHGREPYEQYF	TRBV20-1*01, TRBV20-1*05, TRBV20-1*07	TRBV20-1	TRBJ2-7*01	TRBJ2-7	TRBD2*02	TRBD2	13	20	26	28	6	1	7
721	5.79e-05	TGTGCCAGCAGCGTTGCCGTGGGGCGGGCACCCCTCCACTTT	CASSVAVGRAPLHF	TRBV5-4*01	TRBV5-4	TRBJ1-6*01	TRBJ1-6	TRBD1*01, TRBD2*02, TRBD2*01	TRBD1, TRBD2	11	20	24	28	8	3	11
721	5.79e-05	TGCAGCGTCCAGGGGGGATCAACCTACGAGCAGTACTTC	CSVQGGSTYEQYF	TRBV29-1*01, TRBV29-1*03	TRBV29-1	TRBJ2-7*01	TRBJ2-7	TRBD1*01	TRBD1	7	9	15	22	1	6	7
721	5.79e-05	TGTGCCAGCAGACCGACAGGGGTCGAGCAGTACTTC	CASRPTGVEQYF	TRBV7-2*04, TRBV7-2*01	TRBV7-2	TRBJ2-7*01	TRBJ2-7	TRBD1*01	TRBD1	10	14	21	23	3	1	4
720	5.79e-05	TGCAGCGTTGACCAGACAGGGTATGGAGTCGATGGCTACACCTTC	CSVDQTGYGVDGYTF	TRBV29-1*01	TRBV29-1	TRBJ1-2*01	TRBJ1-2	TRBD1*01	TRBD1	10	14	20	31	3	10	13
720	5.79e-05	TGCGCCAGCAGTGTTGACAGACTCCACAGATACGCAGTATTTT	CASSVDR~STDTQYF	TRBV10-1*02, TRBV10-1*01	TRBV10-1	TRBJ2-3*01	TRBJ2-3	TRBD1*01	TRBD1	12	15	19	24	2	4	6
720	5.79e-05	TGTGCCACCAGCAGAGGAGGGTCGGGGCAGCCCCAGCATTTT	CATSRGGSGQPQHF	TRBV15*02	TRBV15	TRBJ1-5*01	TRBJ1-5	TRBD2*02	TRBD2	11	15	20	27	3	6	9
720	5.79e-05	TGTGCCAGCAGCTTCGATCGCTACGAGCAGTACTTC	CASSFDRYEQYF	TRBV7-2*04, TRBV7-2*01	TRBV7-2	TRBJ2-7*01	TRBJ2-7	TRBD2*02, TRBD2*01	TRBD2	13	-1	-1	20	-1	-1	6
720	5.79e-05	TGCAGCGTTGTAGAACAGACCTACGAGCAGTACTTC	CSVVEQTYEQYF	TRBV29-1*01	TRBV29-1	TRBJ2-7*01	TRBJ2-7	TRBD1*01	TRBD1	13	14	17	19	0	1	1
720	5.79e-05	TGTGCCAGCAGCTTTAGCGTGGAGCAGTACTTC	CASSFSVEQYF	TRBV7-2*04, TRBV7-2*01	TRBV7-2	TRBJ2-7*01	TRBJ2-7	TRBD2*02, TRBD2*01	TRBD2	13	14	18	21	0	2	2
719	5.78e-05	TGTGCCACCTGGGACAGACGGCAATCCAACGCTAACTATGGCTACACCTTC	CATWDRRQSNANYGYTF	TRBV2*01, TRBV2*02, TRBV2*03	TRBV2	TRBJ1-2*01	TRBJ1-2	TRBD1*01	TRBD1	6	10	16	31	3	14	17
719	5.78e-05	TGTGCCACCAGCGGACGCGGGGCGGGCCGTGCCTACGAGCAGTACTTC	CATSGRGAGRAYEQYF	TRBV15*02	TRBV15	TRBJ2-7*01	TRBJ2-7	TRBD2*01	TRBD2	11	16	21	31	4	9	13
719	5.78e-05	TGTGCCACCAGCAGAGAAACAGGGGATAAGCCCACGAGCAGTACTTC	CATSRETG~*AHEQYF	TRBV15*02	TRBV15	TRBJ2-7*01	TRBJ2-7	TRBD1*01	TRBD1	11	18	24	33	6	8	14
719	5.78e-05	TGTGCCACCAGCAGGCGAGTCGACAGGGGAGAGACCCAGTACTTC	CATSRRVDRGETQYF	TRBV15*02	TRBV15	TRBJ2-5*01	TRBJ2-5	TRBD1*01	TRBD1	11	21	28	29	9	0	9
719	5.78e-05	TGCGCCAGCAGCAATTCAGGGCTAGCATTCTACGAGCAGTACTTC	CASSNSGLAFYEQYF	TRBV5-1*01	TRBV5-1	TRBJ2-7*01	TRBJ2-7	TRBD1*01, TRBD2*02, TRBD2*01	TRBD1, TRBD2	11	16	20	29	4	8	12
719	5.78e-05	TGCAGTGCCTCGTCCGGTGGACGGACCAGCCCACCCCTCCACTTT	CSASSGGRTSPPLHF	TRBV20-1*06, TRBV20-1*03, TRBV20-1*01, TRBV20-1*04, TRBV20-1*05, TRBV20-1*02, TRBV20-1*07	TRBV20-1	TRBJ1-6*02	TRBJ1-6	TRBD1*01, TRBD2*02, TRBD2*01	TRBD1, TRBD2	7	22	25	31	14	5	19
719	5.78e-05	TGTGCCAGCAGAACAACAGGGGGCTCCTACGAGCAGTACTTC	CASRTTGGSYEQYF	TRBV25-1*01	TRBV25-1	TRBJ2-7*01	TRBJ2-7	TRBD1*01	TRBD1	10	15	22	23	4	0	4
719	5.78e-05	TGCAGCGTTGCTGGCGGAAACTCTGGAAACACCATATATTTT	CSVAGGNSGNTIYF	TRBV29-1*01	TRBV29-1	TRBJ1-3*01	TRBJ1-3	TRBD2*02, TRBD2*01	TRBD2	9	13	16	20	3	3	6
718	5.77e-05	TGTGCCACCAGTGACCCTGGACAGGGGAGCTACGAGCAGTACTTC	CATSDPGQGSYEQYF	TRBV24-1*01	TRBV24-1	TRBJ2-7*01	TRBJ2-7	TRBD1*01	TRBD1	13	18	26	36	4	9	13
718	5.77e-05	TGTGCCACCCTCGGGACCGAAGAAGGCATCAGCCCCAGCATTTT	CATLGTE~RHQPQHF	TRBV24-1*01	TRBV24-1	TRBJ1-5*01	TRBJ1-5	TRBD1*01, TRBD2*02, TRBD2*01	TRBD1, TRBD2	8	12	16	27	3	10	13
718	5.77e-05	TGTGCCACCAGTGGACGTAATACCCGACTCAGCCCCAGCATTTT	CATSGRN~PTQPQHF	TRBV24-1*01	TRBV24-1	TRBJ1-5*01	TRBJ1-5	TRBD2*02, TRBD2*01	TRBD2	12	22	25	28	9	2	11
718	5.77e-05	TGCGCCAGCAGCCACAGGGCCTCTTAATTCACCCCTCCACTTT	CASSHRA~LNSPLHF	TRBV10-1*02, TRBV10-1*01	TRBV10-1	TRBJ1-6*02	TRBJ1-6	TRBD1*01	TRBD1	10	13	18	24	2	5	7
718	5.77e-05	TGTGCCACCAGTGACCCTAGAGCGGTAGATACGCAGTATTTT	CATSDPRAVDTQYF	TRBV24-1*01	TRBV24-1	TRBJ2-3*01	TRBJ2-3	TRBD2*02, TRBD2*01	TRBD2	13	20	24	26	6	1	7
718	5.77e-05	TGCAGCGTTGAAGGTCAGGAAAACAACTATGGCTACACCTTC	CSVEGQENNYGYTF	TRBV29-1*01	TRBV29-1	TRBJ1-2*01	TRBJ1-2	TRBD1*01	TRBD1	12	15	18	24	2	5	7
718	5.77e-05	TGCAGCGTTGAAGATCCGGACATCGATCAGCCCCAGCATTTT	CSVEDPDIDQPQHF	TRBV29-1*01	TRBV29-1	TRBJ1-5*01	TRBJ1-5	TRBD1*01	TRBD1	13	17	21	25	3	3	6
718	5.77e-05	TGCAGCGTCATATAAACTGCGGTCCTACGAGCAGTACTTC	CSVI*TA~SYEQYF	TRBV29-1*01, TRBV29-1*03	TRBV29-1	TRBJ2-7*01	TRBJ2-7	TRBD2*02, TRBD2*01	TRBD2	7	18	21	22	10	0	10
718	5.77e-05	TGTGCCAGCAGTTTACTCGATAAGGAGACCCAGTACTTC	CASSLLDKETQYF	TRBV12-4*01, TRBV12-3*01	TRBV12-4, TRBV12-3	TRBJ2-5*01	TRBJ2-5	TRBD2*02	TRBD2	14	15	17	24	0	6	6
718	5.77e-05	TGCAGCGTTGTTTAACGTTGAACTATGGCTACACCTTC	CSVV*R~NYGYTF	TRBV29-1*01	TRBV29-1	TRBJ1-2*01	TRBJ1-2	TRBD1*01, TRBD2*02, TRBD2*01	TRBD1, TRBD2	9	-1	-1	20	-1	-1	10
718	5.77e-05	TGCAGCGTTGACGAGGACAGACCTGAAGCTTTCTTT	CSVDEDRPEAFF	TRBV29-1*01	TRBV29-1	TRBJ1-1*01	TRBJ1-1	TRBD1*01	TRBD1	10	14	19	22	3	2	5
718	5.77e-05	TGCAGTGCTGGCATATCCTATGGCTACACCTTC	CSAGISYGYTF	TRBV20-1*06, TRBV20-1*03, TRBV20-1*01, TRBV20-1*04, TRBV20-1*05, TRBV20-1*02, TRBV20-1*07	TRBV20-1	TRBJ1-2*01	TRBJ1-2	TRBD1*01	TRBD1	8	9	11	17	0	5	5
717	5.76e-05	TGCAGCGTGGGACCTCCGGGACTAGCGGGGGGCCGGGGGAGAGACCCAGTACTTC	CSVGPPGLA~GAGGETQYF	TRBV29-1*01	TRBV29-1	TRBJ2-5*01	TRBJ2-5	TRBD2*01	TRBD2	7	17	31	39	9	7	16
717	5.76e-05	TGCGCCAGCAGTGAGTCATTTGGACAGCTTAATTCACCCCTCCACTTT	CASSESFGQLNSPLHF	TRBV10-2*01	TRBV10-2	TRBJ1-6*02	TRBJ1-6	TRBD1*01	TRBD1	16	21	26	29	4	2	6
717	5.76e-05	TGTGCCACCAGTGAGTCCGGACGCTAAGCTCTATGGCTACACCTTC	CATSESGR~KLYGYTF	TRBV24-1*01	TRBV24-1	TRBJ1-2*01	TRBJ1-2	TRBD2*02, TRBD2*01	TRBD2	13	21	25	30	7	4	11
717	5.76e-05	TGTGCCACCAAGGTATAGCGGGAGAGTACCTACGAGCAGTACTTC	CATKV*RESTYEQYF	TRBV24-1*01	TRBV24-1	TRBJ2-7*01	TRBJ2-7	TRBD2*02	TRBD2	9	15	23	28	5	4	9
717	5.76e-05	TGCGCCAGCAGTATTAGAGACAGGGGGCCTTCACCCCTCCACTTT	CASSIRDRGPSPLHF	TRBV10-2*01	TRBV10-2	TRBJ1-6*02	TRBJ1-6	TRBD1*01	TRBD1	11	18	27	29	6	1	7
717	5.76e-05	TGTGCCAGCAGCTTAGGTGGAGGGAACTATGGCTACACCTTC	CASSLGGGNYGYTF	TRBV7-8*01	TRBV7-8	TRBJ1-2*01	TRBJ1-2	TRBD2*02	TRBD2	15	18	23	24	2	0	2
717	5.76e-05	TGTGCCAGCAATTGGGACAGTTCTAACTATGGCTACACCTTC	CASNWDSSNYGYTF	TRBV2*01, TRBV2*02, TRBV2*03	TRBV2	TRBJ1-2*01	TRBJ1-2	TRBD1*01	TRBD1	9	13	19	22	3	2	5
717	5.76e-05	TGCAGTGCTACCCTGGGGTATAATTCACCCCTCCACTTT	CSATLGYNSPLHF	TRBV20-1*06, TRBV20-1*03, TRBV20-1*01, TRBV20-1*04, TRBV20-1*05, TRBV20-1*02, TRBV20-1*07	TRBV20-1	TRBJ1-6*01	TRBJ1-6	TRBD1*01	TRBD1	9	10	14	18	0	3	3
717	5.76e-05	TGCAGCGTTGTCACAGACTCTAACTATGGCTACACCTTC	CSVVTDSNYGYTF	TRBV29-1*01	TRBV29-1	TRBJ1-2*01	TRBJ1-2	TRBD1*01, TRBD2*02, TRBD2*01	TRBD1, TRBD2	9	12	15	19	2	3	5
717	5.76e-05	TGCGCCAGCAGTGAGTCCGTGTGGAGGGCTACACCTTC	CASSES~VEGYTF	TRBV10-2*01	TRBV10-2	TRBJ1-2*01	TRBJ1-2	TRBD2*02	TRBD2	16	22	25	26	5	0	5
717	5.76e-05	TGTGCCAGCAGCTTAGCGGGTTACGAGCAGTACTTC	CASSLAGYEQYF	TRBV7-8*01	TRBV7-8	TRBJ2-7*01	TRBJ2-7	TRBD1*01, TRBD2*02, TRBD2*01	TRBD1, TRBD2	10	13	19	21	2	1	3
717	5.76e-05	TGTGCCAGCAGTGAGAACTACGAGCAGTACTTC	CASSENYEQYF	TRBV25-1*01	TRBV25-1	TRBJ2-7*01	TRBJ2-7	TRBD2*02	TRBD2	13	-1	-1	17	-1	-1	3
717	5.76e-05	TGTGCCAGCAGCTTAACAGATACGCAGTATTTT	CASSLTDTQYF	TRBV7-2*04, TRBV7-2*01	TRBV7-2	TRBJ2-3*01	TRBJ2-3			14	-1	-1	15	-1	-1	0
717	5.76e-05	TGTGCCAGCAGCAGGAGCTATGGCTACACCTTC	CASSRSYGYTF	TRBV7-2*04, TRBV7-2*01	TRBV7-2	TRBJ1-2*01	TRBJ1-2	TRBD2*02	TRBD2	11	13	16	17	1	0	1
716	5.75e-05	TGTGCCACCAGTGAGTGAGGGGTTGGTAAGAGACCCAGTACTTC	CATSE*G~W*ETQYF	TRBV24-1*01	TRBV24-1	TRBJ2-5*01	TRBJ2-5	TRBD1*01, TRBD2*02	TRBD1, TRBD2	13	17	21	27	3	5	8
716	5.75e-05	TGTGCCACCAGTGATTTGACCAGCAATCAGCCCCAGCATTTT	CATSDLTSNQPQHF	TRBV24-1*01	TRBV24-1	TRBJ1-5*01	TRBJ1-5	TRBD1*01, TRBD2*02, TRBD2*01	TRBD1, TRBD2	17	-1	-1	21	-1	-1	3
716	5.75e-05	TGTGCCACCAGCAGAGACAGGGGTGGCTATGGCTACACCTTC	CATSRDRGGYGYTF	TRBV15*02	TRBV15	TRBJ1-2*01	TRBJ1-2	TRBD1*01	TRBD1	11	15	22	26	3	3	6
716	5.75e-05	TGCAGCGTGGAAGCTCTGGGGCCAACGTCCTGACTTTC	CSVEAL~ANVLTF	TRBV29-1*01	TRBV29-1	TRBJ2-6*01	TRBJ2-6	TRBD1*01, TRBD2*02, TRBD2*01	TRBD1, TRBD2	12	-1	-1	13	-1	-1	0
716	5.75e-05	TGTGCCAGCAGTGGGGGTAACTATGGCTACACCTTC	CASSGGNYGYTF	TRBV2*01, TRBV2*02, TRBV2*03	TRBV2	TRBJ1-2*01	TRBJ1-2	TRBD1*01, TRBD2*01	TRBD1, TRBD2	12	13	16	17	0	0	0
716	5.75e-05	TGCAGTGCTACCAGCCTTAACTATGGCTACACCTTC	CSATSLNYGYTF	TRBV20-1*06, TRBV20-1*03, TRBV20-1*01, TRBV20-1*04, TRBV20-1*05, TRBV20-1*02, TRBV20-1*07	TRBV20-1	TRBJ1-2*01	TRBJ1-2	TRBD1*01, TRBD2*02, TRBD2*01	TRBD1, TRBD2	9	11	13	17	1	3	4
716	5.75e-05	TGTGCCACCAGCAGAGTGGCAATGAGCAGTTCTTC	CATSRV~NEQFF	TRBV15*02	TRBV15	TRBJ2-1*01	TRBJ2-1	TRBD2*02, TRBD2*01	TRBD2	11	13	15	19	1	3	4
715	5.75e-05	TGTGCCACCAGTGATTGGAAGGGAATGGGGCAATCAGCCCCAGCATTTT	CATSDWKG~WGNQPQHF	TRBV24-1*01	TRBV24-1	TRBJ1-5*01	TRBJ1-5	TRBD1*01, TRBD2*02, TRBD2*01	TRBD1, TRBD2	15	20	23	29	4	5	9
715	5.75e-05	TGTGCCACACTCCTCGCTGGGCCGTATTACCAGCCCCAGCATTTT	CATLLAGPYYQPQHF	TRBV24-1*01	TRBV24-1	TRBJ1-5*01	TRBJ1-5	TRBD1*01, TRBD2*02, TRBD2*01	TRBD1, TRBD2	7	18	21	30	10	8	18
715	5.75e-05	TGTGCCACCAGTGATTTCGGGGACAGCGTACGAGCAGTACTTC	CATSDFG~TAYEQYF	TRBV24-1*01	TRBV24-1	TRBJ2-7*01	TRBJ2-7	TRBD1*01	TRBD1	16	19	25	28	2	2	4
715	5.75e-05	TGTGCCAGCAGCGCAGCCCGGACTCACTATGGCTACACCTTC	CASSAARTHYGYTF	TRBV7-9*03, TRBV7-9*01, TRBV7-9*04, TRBV7-9*02	TRBV7-9	TRBJ1-2*01	TRBJ1-2	TRBD2*02, TRBD2*01	TRBD2	11	19	23	25	7	1	8
715	5.75e-05	TGTGCCAGCCGACTAGCGGGAAGCAAGAGACCCAGTACTTC	CASRLAG~QETQYF	TRBV24-1*01	TRBV24-1	TRBJ2-5*01	TRBJ2-5	TRBD2*02	TRBD2	6	10	20	23	3	2	5
715	5.75e-05	TGCAGCGTTGGTAAAGGGGTAGTCGAGACCCAGTACTTC	CSVGKGVVETQYF	TRBV29-1*01	TRBV29-1	TRBJ2-5*01	TRBJ2-5	TRBD1*01, TRBD2*02, TRBD2*01	TRBD1, TRBD2	9	14	18	24	4	5	9
715	5.75e-05	TGCAGCGTCTCACAGGGAGGGAATCAGCCCCAGCATTTT	CSVSQGGNQPQHF	TRBV29-1*01, TRBV29-1*03	TRBV29-1	TRBJ1-5*01	TRBJ1-5	TRBD2*02	TRBD2	7	14	20	21	6	0	6
715	5.75e-05	TGTGCCACCAGCGTATGAAAAACTGTTTTTT	CATSV~EKLFF	TRBV24-1*01	TRBV24-1	TRBJ1-4*01	TRBJ1-4	TRBD2*02, TRBD2*01	TRBD2	10	-1	-1	14	-1	-1	3
714	5.74e-05	TGTGCCAGCAGCTTATGGCGGAACGGGAGCGGGAGGCCGAGCAGTACTTC	CASSLWRN~EREAEQYF	TRBV7-6*01	TRBV7-6	TRBJ2-7*01	TRBJ2-7	TRBD2*02	TRBD2	14	27	35	37	12	1	13
714	5.74e-05	TGTGCCAGCAGTAGTACAGGGGATGGGCACAGATACGCAGTATTTT	CASSSTGD~GTDTQYF	TRBV25-1*01	TRBV25-1	TRBJ2-3*01	TRBJ2-3	TRBD1*01	TRBD1	11	15	21	26	3	4	7
714	5.74e-05	TGTGCCACCAGTGATTCAGGGACAGGGTACCACGAGCAGTACTTC	CATSDSGTGYHEQYF	TRBV24-1*01	TRBV24-1	TRBJ2-7*01	TRBJ2-7	TRBD1*01	TRBD1	15	18	26	31	2	4	6
714	5.74e-05	TGTGCCAGCAGTTCTCCGGACAGGCGGTTCACCCCTCCACTTT	CASSSPD~GGSPLHF	TRBV7-3*05, TRBV7-3*01	TRBV7-3	TRBJ1-6*01	TRBJ1-6	TRBD1*01	TRBD1	11	17	23	27	5	3	8
714	5.74e-05	TGTGCCACCAGTCCATCCCTAGGGGGGCCCCAGCATTTT	CATSPSLGGPQHF	TRBV24-1*01	TRBV24-1	TRBJ1-5*01	TRBJ1-5	TRBD1*01	TRBD1	11	20	25	26	8	0	8
714	5.74e-05	TGTGCCAGCAGCTTAGCAGCTGGAAACACCATATATTTT	CASSLAAGNTIYF	TRBV7-6*01	TRBV7-6	TRBJ1-3*01	TRBJ1-3	TRBD1*01, TRBD2*02, TRBD2*01	TRBD1, TRBD2	16	-1	-1	19	-1	-1	2
714	5.74e-05	TGCAGCGTTAAACATCCCATCTCCTACGAGCAGTACTTC	CSVKHPISYEQYF	TRBV29-1*01	TRBV29-1	TRBJ2-7*01	TRBJ2-7	TRBD1*01, TRBD2*02, TRBD2*01	TRBD1, TRBD2	8	14	17	20	5	2	7
714	5.74e-05	TGCAGCGTGATGGGGGAGATGAACACTGAAGCTTTCTTT	CSVMGEMNTEAFF	TRBV29-1*01, TRBV29-1*03	TRBV29-1	TRBJ1-1*01	TRBJ1-1	TRBD1*01, TRBD2*02, TRBD2*01	TRBD1, TRBD2	7	11	15	19	3	3	6
713	5.73e-05	TGTGCCACCAGTGATTCGAGGACGTAGTCCTACGAGCAGTACTTC	CATSDSRT*SYEQYF	TRBV24-1*01	TRBV24-1	TRBJ2-7*01	TRBJ2-7	TRBD1*01, TRBD2*02, TRBD2*01	TRBD1, TRBD2	15	19	22	27	3	4	7
713	5.73e-05	TGTGCCAGCAGTGGACAGGGTAACTACAATGAGCAGTTCTTC	CASSGQGNYNEQFF	TRBV25-1*01	TRBV25-1	TRBJ2-1*01	TRBJ2-1	TRBD1*01	TRBD1	12	13	19	23	0	3	3
713	5.73e-05	TGTGCCATCAGATCGGGATCCTACGAGCAGTACTTC	CAIRSGSYEQYF	TRBV10-3*01, TRBV10-3*02	TRBV10-3	TRBJ2-7*01	TRBJ2-7	TRBD2*02	TRBD2	10	13	17	18	2	0	2
713	5.73e-05	TGTGCCAGCAGCCAGGGGTACGAGCAGTACTTC	CASSQGYEQYF	TRBV7-9*03, TRBV7-9*01, TRBV7-9*04, TRBV7-9*02, TRBV14*01	TRBV7-9, TRBV14	TRBJ2-7*01	TRBJ2-7	TRBD1*01	TRBD1	13	14	17	18	0	0	0
712	5.72e-05	TGTGCCACCAGCAGTGAGGTTGGCAGGGAGTTGGAGGCGGCTACACCTTC	CATSSEVG~GVGGGYTF	TRBV15*02	TRBV15	TRBJ1-2*01	TRBJ1-2	TRBD1*01, TRBD2*02	TRBD1, TRBD2	11	23	27	38	11	10	21
712	5.72e-05	TGTGCCACCAGTGATCACCCTGGACAGGGTTTAGGACGAGCAGTACTTC	CATSDHPG~RV*DEQYF	TRBV24-1*01	TRBV24-1	TRBJ2-7*01	TRBJ2-7	TRBD1*01	TRBD1	14	21	28	35	6	6	12
712	5.72e-05	TGTGCCACCAGTGCCGGCGGAGTGAACTACAATGAGCAGTTCTTC	CATSAGGVNYNEQFF	TRBV24-1*01	TRBV24-1	TRBJ2-1*01	TRBJ2-1	TRBD2*02, TRBD2*01	TRBD2	12	16	19	26	3	6	9
712	5.72e-05	TGTGCCATCAGTGAGTGGACAAGCTCCTACGAGCAGTACTTC	CAISEWTSSYEQYF	TRBV10-3*01, TRBV10-3*02	TRBV10-3	TRBJ2-7*01	TRBJ2-7	TRBD1*01	TRBD1	15	16	20	23	0	2	2
712	5.72e-05	TGTGCCACCAGCAGAGATCGTGGTGGAAACACCATATATTTT	CATSRDRGGNTIYF	TRBV15*02	TRBV15	TRBJ1-3*01	TRBJ1-3	TRBD2*02	TRBD2	11	13	15	23	1	7	8
712	5.72e-05	TGTGCCAGCAGCTTAGTGGCGGACTACCACGAGCAGTACTTC	CASSLVADYHEQYF	TRBV7-6*01	TRBV7-6	TRBJ2-7*01	TRBJ2-7	TRBD2*02, TRBD2*01	TRBD2	15	20	25	28	4	2	6
712	5.72e-05	TGTGCCAGCAGCTTAGGACAGTCCTACGAGCAGTACTTC	CASSLGQSYEQYF	TRBV7-8*01	TRBV7-8	TRBJ2-7*01	TRBJ2-7	TRBD1*01	TRBD1	15	16	20	21	0	0	0
712	5.72e-05	TGTGCCAGCAGCTTAACTACATTACATGGCTACACCTTC	CASSLTTLHGYTF	TRBV7-9*01, TRBV7-9*02	TRBV7-9	TRBJ1-2*01	TRBJ1-2	TRBD2*02, TRBD2*01	TRBD2	14	15	18	25	0	6	6
712	5.72e-05	TGTGCCAGCAGCTATGACAGGGCCAACGAGCAGTACTTC	CASSYDRANEQYF	TRBV7-2*04, TRBV7-2*01	TRBV7-2	TRBJ2-7*01	TRBJ2-7	TRBD1*01	TRBD1	12	15	21	25	2	3	5
712	5.72e-05	TGTGCCAGTAGCGGACGGAACTATGGCTACACCTTC	CASSGRNYGYTF	TRBV19*01, TRBV19*03, TRBV19*02	TRBV19	TRBJ1-2*01	TRBJ1-2	TRBD1*01, TRBD2*02, TRBD2*01	TRBD1, TRBD2	11	12	15	18	0	2	2
712	5.72e-05	TGTGCCAGCAGCTCGGAAGGCTATGGCTACACCTTC	CASSSEGYGYTF	TRBV7-3*05, TRBV7-3*01	TRBV7-3	TRBJ1-2*01	TRBJ1-2	TRBD1*01, TRBD2*02, TRBD2*01	TRBD1, TRBD2	12	14	16	20	1	3	4
712	5.72e-05	TGTGCCACCCCACGCAGGGGGAGACGCAGTATTTT	CATPRR~ETQYF	TRBV24-1*01	TRBV24-1	TRBJ2-3*01	TRBJ2-3	TRBD1*01	TRBD1	8	14	20	23	5	2	7
711	5.71e-05	TGTGCCATCCCCCTCCGGGACACTTCCACCCCTTACAATGAGCAGTTCTTC	CAIPLRDTSTPYNEQFF	TRBV2*01, TRBV2*02, TRBV2*03	TRBV2	TRBJ2-1*01	TRBJ2-1	TRBD1*01, TRBD2*02	TRBD1, TRBD2	8	16	21	33	7	11	18
711	5.71e-05	TGTGCCAGCAGTGGGACAGGGTGGAACGATCAGCCCCAGCATTTT	CASSGTGWNDQPQHF	TRBV2*01, TRBV2*02, TRBV2*03	TRBV2	TRBJ1-5*01	TRBJ1-5	TRBD1*01	TRBD1	12	13	20	28	0	7	7
711	5.71e-05	TGCAGTGCTAGACTAGCGGGGGCCCTCTCCTACGAGCAGTACTTC	CSARLAGALSYEQYF	TRBV20-1*01, TRBV20-1*04, TRBV20-1*05, TRBV20-1*07	TRBV20-1	TRBJ2-7*01	TRBJ2-7	TRBD2*01	TRBD2	11	12	21	26	0	4	4
711	5.71e-05	TGTGCCACCTGGGCGGGAGTCCACGCACAGATACGCAGTATTTT	CATWAGV~RTDTQYF	TRBV24-1*01	TRBV24-1	TRBJ2-3*01	TRBJ2-3	TRBD2*02	TRBD2	8	12	18	24	3	5	8
711	5.71e-05	TGTGCCAGCAGCCCATGACAGCCTACGGAGCAGTACTTC	CASSP*QPTEQYF	TRBV7-8*03	TRBV7-8	TRBJ2-7*01	TRBJ2-7	TRBD1*01	TRBD1	12	16	20	27	3	6	9
711	5.71e-05	TGTGCCACCAGTGATTGACAGCATGAAGCTTTCTTT	CATSD*QHEAFF	TRBV24-1*01	TRBV24-1	TRBJ1-1*01	TRBJ1-1	TRBD1*01	TRBD1	15	16	20	23	0	2	2
710	5.71e-05	TGTGCCATCAGACCAACAGGGACCAGAGACGTTAACTATGGCTACACCTTC	CAIRPTGTRDVNYGYTF	TRBV10-3*01, TRBV10-3*02	TRBV10-3	TRBJ1-2*01	TRBJ1-2	TRBD1*01	TRBD1	10	15	20	32	4	11	15
710	5.71e-05	TGTGCCACCAGTGATTCCGGACAGGGCGGTATTGAGCCCCAGCATTTT	CATSDSGQGGIEPQHF	TRBV24-1*01	TRBV24-1	TRBJ1-5*01	TRBJ1-5	TRBD1*01	TRBD1	15	18	25	34	2	8	10
710	5.71e-05	TGTGCCACCAGTGCTTCTCGAGATAATTCACCCCTCCACTTT	CATSASRDNSPLHF	TRBV24-1*01	TRBV24-1	TRBJ1-6*01	TRBJ1-6	TRBD2*02	TRBD2	12	19	21	22	6	0	6
710	5.71e-05	TGTGCCAGCAGCTTAGCATCGACAGATGAAAAACTGTTTTTT	CASSLASTDEKLFF	TRBV7-6*01	TRBV7-6	TRBJ1-4*01	TRBJ1-4	TRBD1*01	TRBD1	16	20	24	25	3	0	3
710	5.71e-05	TGTGCCAGCAGCTTAGGACAGGGAATGATAGGCTACACCTTC	CASSLGQGMIGYTF	TRBV7-9*01, TRBV7-9*02	TRBV7-9	TRBJ1-2*01	TRBJ1-2	TRBD1*01	TRBD1	15	16	22	30	0	7	7
710	5.71e-05	TGCAGTGCTAGGAGACAGGGGGCTGGTTCACCCCTCCACTTT	CSARRQGAGSPLHF	TRBV20-1*06, TRBV20-1*03, TRBV20-1*01, TRBV20-1*04, TRBV20-1*05, TRBV20-1*02, TRBV20-1*07	TRBV20-1	TRBJ1-6*01	TRBJ1-6	TRBD1*01	TRBD1	10	13	22	26	2	3	5
710	5.71e-05	TGCAGCGTTGAATGGGACAGCACCTACGAGCAGTACTTC	CSVEWDSTYEQYF	TRBV29-1*01	TRBV29-1	TRBJ2-7*01	TRBJ2-7	TRBD1*01	TRBD1	11	13	19	22	1	2	3
710	5.71e-05	TGCAGCGGAATCAGGGGGCAATACGAGCAGTACTTC	CSGIRGQYEQYF	TRBV29-1*01, TRBV29-1*03	TRBV29-1	TRBJ2-7*01	TRBJ2-7	TRBD1*01	TRBD1	6	11	18	21	4	2	6
709	5.7e-05	TGTGCCACCAGTTCACATGGGGACTTAACTCTGGAAACACCATATATTTT	CATSSHGD~NSGNTIYF	TRBV24-1*01	TRBV24-1	TRBJ1-3*01	TRBJ1-3	TRBD2*02, TRBD2*01	TRBD2	11	19	24	28	7	3	10
709	5.7e-05	TGTGCCATCAGTGAAACTAGCGTCGAGGCGTACGAGCAGTACTTC	CAISETSVEAYEQYF	TRBV10-3*01, TRBV10-3*02	TRBV10-3	TRBJ2-7*01	TRBJ2-7	TRBD2*02, TRBD2*01	TRBD2	13	15	21	30	1	8	9
709	5.7e-05	TGTGCCACCAGTACCACTTCACAGGAAATCTACGAGCAGTACTTC	CATSTTSQEIYEQYF	TRBV24-1*01	TRBV24-1	TRBJ2-7*01	TRBJ2-7	TRBD1*01	TRBD1	11	20	24	29	8	4	12
709	5.7e-05	TGCAGCGTTGGAGTCTAGCGGCCTAGCTCCTACGAGCAGTACTTC	CSVGV*RPSSYEQYF	TRBV29-1*01	TRBV29-1	TRBJ2-7*01	TRBJ2-7	TRBD2*02, TRBD2*01	TRBD2	9	14	20	26	4	5	9
709	5.7e-05	TGTGCCACCAGTGATCGGGGACAGGGACCTACGAGCAGTACTTC	CATSDRG~GTYEQYF	TRBV24-1*01	TRBV24-1	TRBJ2-7*01	TRBJ2-7	TRBD1*01	TRBD1	14	17	25	27	2	1	3
709	5.7e-05	TGTGCCACCAGTGATTTCGACAATAAGGAGCAGTACTTC	CATSDFDNKEQYF	TRBV24-1*01	TRBV24-1	TRBJ2-7*01	TRBJ2-7	TRBD1*01	TRBD1	16	18	21	27	1	5	6
709	5.7e-05	TGTGCCAGCACCGGGGACGAGGTCGTCGGCTACACCTTC	CASTGDEVVGYTF	TRBV2*01, TRBV2*02, TRBV2*03	TRBV2	TRBJ1-2*01	TRBJ1-2	TRBD1*01, TRBD2*02, TRBD2*01	TRBD1, TRBD2	9	13	17	27	3	9	12
709	5.7e-05	TGTGCCAGCAGTGAAATGGAAGGGTCTGGCTACACCTTC	CASSEMEGSGYTF	TRBV2*01, TRBV2*03	TRBV2	TRBJ1-2*01	TRBJ1-2	TRBD1*01, TRBD2*02	TRBD1, TRBD2	14	20	23	26	5	2	7
709	5.7e-05	TGCAGCGTTGAACTCAACGGGGGTCAGCCCCAGCATTTT	CSVELNGGQPQHF	TRBV29-1*01	TRBV29-1	TRBJ1-5*01	TRBJ1-5	TRBD2*01	TRBD2	11	17	22	23	5	0	5
709	5.7e-05	TGCAGCGTCACCGCAGGGGCGGCGTACGAGCAGTACTTC	CSVTAGAAYEQYF	TRBV29-1*01, TRBV29-1*03	TRBV29-1	TRBJ2-7*01	TRBJ2-7	TRBD1*01	TRBD1	7	13	18	24	5	5	10
709	5.7e-05	TGTGCCACCAGCGGAAAGGGGGCGAAACTGTTTTTT	CATSGKGAKLFF	TRBV15*02	TRBV15	TRBJ1-4*01	TRBJ1-4	TRBD1*01	TRBD1	11	16	22	24	4	1	5
709	5.7e-05	TGCAGCGTTGAGACAGCTCTACGAGCAGTACTTC	CSVETA~YEQYF	TRBV29-1*01	TRBV29-1	TRBJ2-7*01	TRBJ2-7	TRBD1*01	TRBD1	10	11	15	18	0	2	2
708	5.69e-05	TGTGCCACCAGTGATCCTCCGGGACGGGATGACCTACGAGCAGTACTTC	CATSDPPG~GMTYEQYF	TRBV24-1*01	TRBV24-1	TRBJ2-7*01	TRBJ2-7	TRBD1*01, TRBD2*02, TRBD2*01	TRBD1, TRBD2	14	20	24	32	5	7	12
708	5.69e-05	TGCGCCAGCAGCTCTGGGGTTGGAGCGGGGTCCTACGAGCAGTACTTC	CASSSGVGAGSYEQYF	TRBV5-1*01	TRBV5-1	TRBJ2-7*01	TRBJ2-7	TRBD2*01	TRBD2	12	23	29	30	10	0	10
708	5.69e-05	TGTGCCAGCTCTTCCGACAGGGCCTATAATTCACCCCTCCACTTT	CASSSDRAYNSPLHF	TRBV7-2*04, TRBV7-2*01	TRBV7-2	TRBJ1-6*02	TRBJ1-6	TRBD1*01	TRBD1	8	15	21	22	6	0	6
708	5.69e-05	TGCAGTGCTAGAGGAGCGGGGGGCCTCACCTACGAGCAGTACTTC	CSARGAGGLTYEQYF	TRBV20-1*01, TRBV20-1*04, TRBV20-1*05, TRBV20-1*07	TRBV20-1	TRBJ2-7*01	TRBJ2-7	TRBD2*01	TRBD2	12	14	22	28	1	5	6
708	5.69e-05	TGTGCCAGCAGCCGGACAGGGCGGAATTCACCCCTCCACTTT	CASSRTGRNSPLHF	TRBV7-3*05, TRBV7-3*01	TRBV7-3	TRBJ1-6*01	TRBJ1-6	TRBD1*01	TRBD1	11	13	20	24	1	3	4
708	5.69e-05	TGTGCCACCAGCAGAGCGACGGGCCAGCCCCAGCATTTT	CATSRATGQPQHF	TRBV15*02	TRBV15	TRBJ1-5*01	TRBJ1-5	TRBD1*01, TRBD2*02, TRBD2*01	TRBD1, TRBD2	11	20	23	24	8	0	8
708	5.69e-05	TGTGCCAGCAGCTTAGTTATGAGGGGCTACACCTTC	CASSLVMRGYTF	TRBV7-2*04, TRBV7-2*01	TRBV7-2	TRBJ1-2*01	TRBJ1-2	TRBD2*02	TRBD2	15	20	23	24	4	0	4
707	5.68e-05	TGTGCCAGCAGTCGTACCGGGACGCCGATTGGCGAGCAGTACTTC	CASSRTGTPIGEQYF	TRBV7-8*01, TRBV7-8*03	TRBV7-8	TRBJ2-7*01	TRBJ2-7	TRBD1*01, TRBD2*02, TRBD2*01	TRBD1, TRBD2	10	18	22	32	7	9	16
707	5.68e-05	TGTGCCACCAGCCTTGACAGGGGTTCCTACGAGCAGTACTTC	CATSLDRGSYEQYF	TRBV15*02	TRBV15	TRBJ2-7*01	TRBJ2-7	TRBD1*01	TRBD1	11	15	22	24	3	1	4
707	5.68e-05	TGCAGCGTTGAGACGGGACAGGTTAACTACGAGCAGTACTTC	CSVETGQVNYEQYF	TRBV29-1*01	TRBV29-1	TRBJ2-7*01	TRBJ2-7	TRBD1*01	TRBD1	10	14	21	26	3	4	7
707	5.68e-05	TGTGCCACCAGACGTGGGAGAGGGATCGAGCAGTACTTC	CATRRGRGIEQYF	TRBV10-3*01, TRBV10-3*02	TRBV10-3	TRBJ2-7*01	TRBJ2-7	TRBD2*02	TRBD2	10	19	23	26	8	2	10
707	5.68e-05	TGTGCCAGCAGTGTAAGGGACTACGAGCAGTACTTC	CASSVRDYEQYF	TRBV2*01, TRBV2*03	TRBV2	TRBJ2-7*01	TRBJ2-7	TRBD1*01, TRBD2*02, TRBD2*01	TRBD1, TRBD2	12	16	19	20	3	0	3
706	5.67e-05	TGTGCCAGCAGCCCAACCGGACTAAGCTCCTATAATTCACCCCTCCACTTT	CASSPTGLSSYNSPLHF	TRBV7-8*03	TRBV7-8	TRBJ1-6*02	TRBJ1-6	TRBD2*02, TRBD2*01	TRBD2	12	18	23	26	5	2	7
706	5.67e-05	TGTGCCACCAGTGTGGCAGCGGGAGGGCTCACAGATACGCAGTATTTT	CATSVAAGGLTDTQYF	TRBV24-1*01	TRBV24-1	TRBJ2-3*01	TRBJ2-3	TRBD2*02	TRBD2	12	17	26	29	4	2	6
706	5.67e-05	TGTGCCAGCAGTGAAGGTCCAGTCTCTAACTATGGCTACACCTTC	CASSEGPVSNYGYTF	TRBV2*01, TRBV2*03	TRBV2	TRBJ1-2*01	TRBJ1-2	TRBD1*01, TRBD2*02, TRBD2*01	TRBD1, TRBD2	15	16	19	25	0	5	5
706	5.67e-05	TGTGCCACCAGCGGGACAGGCCGCTCCTACGAGCAGTACTTC	CATSGTGRSYEQYF	TRBV15*02	TRBV15	TRBJ2-7*01	TRBJ2-7	TRBD1*01	TRBD1	11	12	19	23	0	3	3
706	5.67e-05	TGCAGTGCTAGAGAAGGCAGGGGGTCTTCACCCCTCCACTTT	CSAREGRGSSPLHF	TRBV20-1*01, TRBV20-1*05, TRBV20-1*07	TRBV20-1	TRBJ1-6*01	TRBJ1-6	TRBD1*01	TRBD1	13	17	23	26	3	2	5
706	5.67e-05	TGCAGCGTTGGGTTGAGGGAAGGTCAGCCCCAGCATTTT	CSVGLREGQPQHF	TRBV29-1*01	TRBV29-1	TRBJ1-5*01	TRBJ1-5	TRBD2*02	TRBD2	9	14	18	23	4	4	8
706	5.67e-05	TGTGCCAGCAGCACATATGCGTATGGCTACACCTTC	CASSTYAYGYTF	TRBV9*02, TRBV9*01, TRBV9*03	TRBV9	TRBJ1-2*01	TRBJ1-2	TRBD1*01, TRBD2*02, TRBD2*01	TRBD1, TRBD2	11	12	14	21	0	6	6
706	5.67e-05	TGTGCCAGCAGACTACTGGACTATGGCTACACCTTC	CASRLLDYGYTF	TRBV7-9*03, TRBV7-9*01, TRBV7-9*04, TRBV7-9*02	TRBV7-9	TRBJ1-2*01	TRBJ1-2	TRBD2*02, TRBD2*01	TRBD2	10	11	14	19	0	4	4
705	5.67e-05	TGTGCCAGCAGCCCCTAGCGGGAGCTAGAGACCCAGTACTTC	CASSP*RELETQYF	TRBV7-2*04, TRBV7-2*01	TRBV7-2	TRBJ2-5*01	TRBJ2-5	TRBD2*02	TRBD2	11	14	23	26	2	2	4
705	5.67e-05	TGCGCCAGCACTACGATAACAGGGCCTTACGAGCAGTACTTC	CASTTITGPYEQYF	TRBV10-2*01	TRBV10-2	TRBJ2-7*01	TRBJ2-7	TRBD1*01	TRBD1	9	18	23	27	8	3	11
705	5.67e-05	TGCAGTGCTAAGGGACAGGGAACTAACTATGGCTACACCTTC	CSAKGQGTNYGYTF	TRBV20-1*06, TRBV20-1*03, TRBV20-1*01, TRBV20-1*04, TRBV20-1*05, TRBV20-1*02, TRBV20-1*07	TRBV20-1	TRBJ1-2*01	TRBJ1-2	TRBD1*01	TRBD1	9	11	19	22	1	2	3
705	5.67e-05	TGCAGCGTCAAACAGGGGGAGCTCCTACGAGCAGTACTTC	CSVKQGE~SYEQYF	TRBV29-1*01, TRBV29-1*03	TRBV29-1	TRBJ2-7*01	TRBJ2-7	TRBD1*01	TRBD1	7	11	18	21	3	2	5
705	5.67e-05	TGTGCCAGCAGCTCCAGTGGCAATCAGCCCCAGCATTTT	CASSSSGNQPQHF	TRBV7-6*01, TRBV7-6*02	TRBV7-6	TRBJ1-5*01	TRBJ1-5	TRBD1*01, TRBD2*02, TRBD2*01	TRBD1, TRBD2	12	14	16	19	1	2	3
705	5.67e-05	TGCGCCAGCAGTGAGTTGAGGCAGGGCGAGCAGTACTTC	CASSELRQGEQYF	TRBV10-2*01	TRBV10-2	TRBJ2-7*01	TRBJ2-7	TRBD1*01	TRBD1	15	21	25	26	5	0	5
705	5.67e-05	TGTGCCAGCAGTGAGGAGGGGGGTGAAGCTTTCTTT	CASSEEGGEAFF	TRBV25-1*01	TRBV25-1	TRBJ1-1*01	TRBJ1-1	TRBD1*01, TRBD2*02, TRBD2*01	TRBD1, TRBD2	13	16	21	23	2	1	3
704	5.66e-05	TGTGCCACCAGCAGAACCGGACAGGCTAGCTCCTACGAGCAGTACTTC	CATSRTGQASSYEQYF	TRBV15*02	TRBV15	TRBJ2-7*01	TRBJ2-7	TRBD1*01	TRBD1	11	18	24	29	6	4	10
704	5.66e-05	TGTGCCACCAGCAGAGTAGGGGCGGGGGAAAAACTGTTTTTT	CATSRVGAGEKLFF	TRBV15*02	TRBV15	TRBJ1-4*01	TRBJ1-4	TRBD2*01	TRBD2	11	21	26	27	9	0	9
704	5.66e-05	TGTGCCATCAGTGATAACAGTGCCTACGAGCAGTACTTC	CAISDNSAYEQYF	TRBV10-3*01, TRBV10-3*02	TRBV10-3	TRBJ2-7*01	TRBJ2-7	TRBD1*01	TRBD1	13	16	19	22	2	2	4
704	5.66e-05	TGTGCTAGCAGCTTAGCGCCGAGAAGAGCAGTACTTC	CASSLA~REEQYF	TRBV7-7*01	TRBV7-7	TRBJ2-7*01	TRBJ2-7	TRBD1*01, TRBD2*02, TRBD2*01	TRBD1, TRBD2	16	17	19	25	0	5	5
704	5.66e-05	TGCAGCGTTGGAAGGGTAAGGGCAGCCCCAGCATTTT	CSVGRV~GQPQHF	TRBV29-1*01	TRBV29-1	TRBJ1-5*01	TRBJ1-5	TRBD1*01, TRBD2*02	TRBD1, TRBD2	9	18	21	22	8	0	8
704	5.66e-05	TGTGCCAGCCCGGGCAGGCAGGGCGAGCAGTACTTC	CASPGRQGEQYF	TRBV2*01, TRBV2*02, TRBV2*03	TRBV2	TRBJ2-7*01	TRBJ2-7	TRBD1*01	TRBD1	8	18	22	23	9	0	9
704	5.66e-05	TGCAGCGTTGAAATCCGGGGCTACGAGCAGTACTTC	CSVEIRGYEQYF	TRBV29-1*01	TRBV29-1	TRBJ2-7*01	TRBJ2-7	TRBD2*01	TRBD2	11	15	19	20	3	0	3
703	5.65e-05	TGTGCTAGCAGCTTCCGGGACAGGTCCGAAGCTGGGTCACCCCTCCACTTT	CASSFRDRSEAGSPLHF	TRBV7-7*01, TRBV7-7*02	TRBV7-7	TRBJ1-6*02	TRBJ1-6	TRBD1*01	TRBD1	13	16	23	36	2	12	14
703	5.65e-05	TGTGCCACCAGCAGAGGGACTAGCGGCTTCTACGAGCAGTACTTC	CATSRGTSGFYEQYF	TRBV15*02	TRBV15	TRBJ2-7*01	TRBJ2-7	TRBD2*02, TRBD2*01	TRBD2	11	15	25	29	3	3	6
703	5.65e-05	TGCGCCAGCAGTGAGTCGGGACAGGGGGATGGCTACACCTTC	CASSESGQGDGYTF	TRBV10-2*01	TRBV10-2	TRBJ1-2*01	TRBJ1-2	TRBD1*01	TRBD1	16	17	27	28	0	0	0
703	5.65e-05	TGCAGTGCTAGAGATACAGGGTTCAATTCACCCCTCCACTTT	CSARDTGFNSPLHF	TRBV20-1*01, TRBV20-1*05, TRBV20-1*07	TRBV20-1	TRBJ1-6*02	TRBJ1-6	TRBD1*01	TRBD1	13	15	20	24	1	3	4
703	5.65e-05	TGCGCCAGCAGCTTTTCCCTTTCCTACGAGCAGTACTTC	CASSFSLSYEQYF	TRBV5-1*01	TRBV5-1	TRBJ2-7*01	TRBJ2-7	TRBD1*01, TRBD2*02, TRBD2*01	TRBD1, TRBD2	13	16	19	21	2	1	3
703	5.65e-05	TGTGCCAGCCGAGGGACAGGCCCTACGAGCAGTACTTC	CASRGT~PYEQYF	TRBV2*01, TRBV2*02, TRBV2*03	TRBV2	TRBJ2-7*01	TRBJ2-7	TRBD1*01	TRBD1	8	12	19	21	3	1	4
703	5.65e-05	TGCAGTGCTGACAGGGGCTATGGCTACACCTTC	CSADRGYGYTF	TRBV20-1*06, TRBV20-1*03, TRBV20-1*01, TRBV20-1*04, TRBV20-1*05, TRBV20-1*02, TRBV20-1*07	TRBV20-1	TRBJ1-2*01	TRBJ1-2	TRBD1*01	TRBD1	8	9	16	17	0	0	0
702	5.64e-05	TGCGCCAGCAGCCCCATATTGGGTGGGAGAGGGGATGAGCAGTTCTTC	CASSPILGGRGDEQFF	TRBV4-1*02, TRBV4-1*01	TRBV4-1	TRBJ2-1*01	TRBJ2-1	TRBD1*01, TRBD2*02	TRBD1, TRBD2	12	29	33	34	16	0	16
702	5.64e-05	TGTGCCAGCAGAATGGGACAGGGGGAGGGTCAGCCCCAGCATTTT	CASRMGQGEGQPQHF	TRBV2*01, TRBV2*02, TRBV2*03	TRBV2	TRBJ1-5*01	TRBJ1-5	TRBD1*01	TRBD1	10	14	24	29	3	4	7
702	5.64e-05	TGTGCCAGCAGGCCCCAGGGGGTGAACAATGAGCAGTTCTTC	CASRPQGVNNEQFF	TRBV25-1*01	TRBV25-1	TRBJ2-1*01	TRBJ2-1	TRBD1*01	TRBD1	10	15	21	25	4	3	7
702	5.64e-05	TGCAGCGTCATCCCGGACCCCTTTAGCCGAGCAGTACTTC	CSVIPDP~LAEQYF	TRBV29-1*01, TRBV29-1*03	TRBV29-1	TRBJ2-7*01	TRBJ2-7	TRBD1*01, TRBD2*02	TRBD1, TRBD2	7	17	21	27	9	5	14
702	5.64e-05	TGTGCCAGCAGCCTAGGGGTGGGCTACGAGCAGTACTTC	CASSLGVGYEQYF	TRBV7-3*05, TRBV7-3*01	TRBV7-3	TRBJ2-7*01	TRBJ2-7	TRBD1*01	TRBD1	11	14	18	23	2	4	6
702	5.64e-05	TGTGCCAGCAGCCGACAGGGGGCGTAAGAGCAGTACTTC	CASSRQGA*EQYF	TRBV7-6*01, TRBV7-6*02	TRBV7-6	TRBJ2-7*01	TRBJ2-7	TRBD1*01	TRBD1	11	13	22	27	1	4	5
702	5.64e-05	TGCGCCAGCAGTCAAAGGGACGTACAAGGGCAGTACTTC	CASSQRDVQGQYF	TRBV10-2*01	TRBV10-2	TRBJ2-7*01	TRBJ2-7	TRBD1*01, TRBD2*02, TRBD2*01	TRBD1, TRBD2	11	16	20	29	4	8	12
702	5.64e-05	TGCAGTGCTAGGGACGACCTGAACACTGAAGCTTTCTTT	CSARDDLNTEAFF	TRBV20-1*01, TRBV20-1*04, TRBV20-1*05, TRBV20-1*07	TRBV20-1	TRBJ1-1*01	TRBJ1-1	TRBD1*01, TRBD2*02, TRBD2*01	TRBD1, TRBD2	10	11	14	19	0	4	4
702	5.64e-05	TGCAGCGTTGAATTGGGACAGGGATACGAGCAGTACTTC	CSVELGQGYEQYF	TRBV29-1*01	TRBV29-1	TRBJ2-7*01	TRBJ2-7	TRBD1*01	TRBD1	11	14	22	24	2	1	3
702	5.64e-05	TGTGCCACCAGTTCGTGGACCGGGGAGCTGTTTTTT	CATSSWTGELFF	TRBV24-1*01	TRBV24-1	TRBJ2-2*01	TRBJ2-2	TRBD1*01	TRBD1	11	-1	-1	18	-1	-1	6
701	5.63e-05	TGTGCCACCAGCAGAGTCAGGGAAAGCAATCAGCCCCAGCATTTT	CATSRVRESNQPQHF	TRBV15*02	TRBV15	TRBJ1-5*01	TRBJ1-5	TRBD1*01	TRBD1	11	17	21	24	5	2	7
701	5.63e-05	TGTGCCATCGCCCCGGACAGGTCACCTACGAGCAGTACTTC	CAIAPDR~TYEQYF	TRBV10-3*01, TRBV10-3*02	TRBV10-3	TRBJ2-7*01	TRBJ2-7	TRBD1*01	TRBD1	8	14	20	24	5	3	8
701	5.63e-05	TGCAGTGCTGATGACAGGTACAGGTCTGGCTACACCTTC	CSADDRYRSGYTF	TRBV20-1*06, TRBV20-1*03, TRBV20-1*01, TRBV20-1*04, TRBV20-1*05, TRBV20-1*02, TRBV20-1*07	TRBV20-1	TRBJ1-2*01	TRBJ1-2	TRBD1*01	TRBD1	8	12	17	26	3	8	11
701	5.63e-05	TGCGCCACACTGACGGGGGGGTGGCTACACCTTC	CATLTG~GGYTF	TRBV10-1*02, TRBV10-1*01	TRBV10-1	TRBJ1-2*01	TRBJ1-2	TRBD2*01	TRBD2	6	13	20	21	6	0	6
701	5.63e-05	TGCGCCACAGGACTCCTACGAGCAGTACTTC	CATGL~YEQYF	TRBV10-1*02, TRBV10-1*01	TRBV10-1	TRBJ2-7*01	TRBJ2-7	TRBD1*01	TRBD1	6	7	10	12	0	1	1
700	5.63e-05	TGTGCCAGCCAGCCGGGACTAGCAGGGGAGATAGGCACAGATACGCAGTATTTT	CASQPGLAGEIGTDTQYF	TRBV25-1*01	TRBV25-1	TRBJ2-3*01	TRBJ2-3	TRBD2*02, TRBD2*01	TRBD2	8	14	22	34	5	11	16
700	5.63e-05	TGTGCCACCAGTGATACGGTGGGGCGTGGAGGCACAGATACGCAGTATTTT	CATSDTVGRGGTDTQYF	TRBV24-1*01	TRBV24-1	TRBJ2-3*01	TRBJ2-3	TRBD1*01	TRBD1	14	20	24	31	5	6	11
700	5.63e-05	TGTGCCACCAGCAGAGGACGGGGTGCCGACTACGAGCAGTACTTC	CATSRGRGADYEQYF	TRBV15*02	TRBV15	TRBJ2-7*01	TRBJ2-7	TRBD2*01	TRBD2	11	18	22	29	6	6	12
700	5.63e-05	TGTGCCAGCAGTGTATTCTCGGGGAGGAATTCACCCCTCCACTTT	CASSVFSGRNSPLHF	TRBV2*01, TRBV2*03	TRBV2	TRBJ1-6*01	TRBJ1-6	TRBD2*02	TRBD2	12	21	26	27	8	0	8
700	5.63e-05	TGTGCCACCACGCGAGGGGTTAACTATGGCTACACCTTC	CATTRGVNYGYTF	TRBV2*01, TRBV2*02, TRBV2*03	TRBV2	TRBJ1-2*01	TRBJ1-2	TRBD1*01, TRBD2*02	TRBD1, TRBD2	6	14	18	20	7	1	8
700	5.63e-05	TGCAGCGTTGAACCCTTTAGGGAGACCCAGTACTTC	CSVEPFRETQYF	TRBV29-1*01	TRBV29-1	TRBJ2-5*01	TRBJ2-5	TRBD1*01, TRBD2*02	TRBD1, TRBD2	11	12	15	21	0	5	5
700	5.63e-05	TGCAGCACCTCGACAGGGAACTATGGCTACACCTTC	CSTSTGNYGYTF	TRBV29-1*01, TRBV29-1*03	TRBV29-1	TRBJ1-2*01	TRBJ1-2	TRBD1*01	TRBD1	5	11	17	18	5	0	5
699	5.62e-05	TGTGCCAGCAGTCCTCGGACAGGGGGCTTTTTCTATGGCTACACCTTC	CASSPRTGGFFYGYTF	TRBV25-1*01	TRBV25-1	TRBJ1-2*01	TRBJ1-2	TRBD1*01	TRBD1	11	16	26	32	4	5	9
699	5.62e-05	TGTGCCAGCAGCTTAGTAGGGGGGCGGAACACCGGGGAGCTGTTTTTT	CASSLVGGRNTGELFF	TRBV7-9*01, TRBV7-9*02	TRBV7-9	TRBJ2-2*01	TRBJ2-2	TRBD1*01, TRBD2*01	TRBD1, TRBD2	15	19	24	26	3	1	4
699	5.62e-05	TGTGCCAGCAGTGAATAAAGGCAGGGGGTCCCTACGAGCAGTACTTC	CASSE*RQ~GPYEQYF	TRBV25-1*01	TRBV25-1	TRBJ2-7*01	TRBJ2-7	TRBD1*01	TRBD1	16	21	27	30	4	2	6
699	5.62e-05	TGTGCCACCAGTGATTTGGGACAACTCCTACGAGCAGTACTTC	CATSDLG~NSYEQYF	TRBV24-1*01	TRBV24-1	TRBJ2-7*01	TRBJ2-7	TRBD1*01	TRBD1	17	18	22	24	0	1	1
699	5.62e-05	TGCAGTGCTAGAGATCCCAGGATCCGTTCACCCCTCCACTTT	CSARDPRIRSPLHF	TRBV20-1*01, TRBV20-1*05, TRBV20-1*07	TRBV20-1	TRBJ1-6*01	TRBJ1-6	TRBD1*01, TRBD2*02, TRBD2*01	TRBD1, TRBD2	13	17	20	26	3	5	8
699	5.62e-05	TGCAGTGCAAGACAGGGGGGTCGGGACTCACCCCTCCACTTT	CSARQGGRDSPLHF	TRBV20-1*01, TRBV20-1*05, TRBV20-1*07	TRBV20-1	TRBJ1-6*02	TRBJ1-6	TRBD1*01	TRBD1	11	12	18	27	0	8	8
699	5.62e-05	TGTGCCAGCACCTTGAATGGAAACACCATATATTTT	CASTLNGNTIYF	TRBV2*01, TRBV2*02, TRBV2*03	TRBV2	TRBJ1-3*01	TRBJ1-3	TRBD1*01, TRBD2*02	TRBD1, TRBD2	9	10	12	17	0	4	4
699	5.62e-05	TGTGCCAGCAAGACTAGCGGGGACCAGTTCTTC	CASKTSGDQFF	TRBV2*01, TRBV2*02, TRBV2*03	TRBV2	TRBJ2-1*01	TRBJ2-1	TRBD2*01	TRBD2	9	11	21	24	1	2	3
699	5.62e-05	TGCAGCGTTGCCCTGTTTGGGGAGCTGTTTTTT	CSVALFGELFF	TRBV29-1*01	TRBV29-1	TRBJ2-2*01	TRBJ2-2	TRBD1*01	TRBD1	9	10	15	18	0	2	2
698	5.61e-05	TGTGCCACCAGCAGAGACGGTATTACAGGGAAAAATTCACCCCTCCACTTT	CATSRDGITGKNSPLHF	TRBV15*02	TRBV15	TRBJ1-6*01	TRBJ1-6	TRBD1*01	TRBD1	11	24	29	33	12	3	15
698	5.61e-05	TGTGCCAGCAGTGACTCCGGGACTAGCGGGACAGATACGCAGTATTTT	CASSDSGTSGTDTQYF	TRBV6-4*02, TRBV6-4*01	TRBV6-4	TRBJ2-3*01	TRBJ2-3	TRBD2*02, TRBD2*01	TRBD2	16	18	29	30	1	0	1
698	5.61e-05	TGTGCCAGCAGCTTAGACGGGGGAAGGAACTATGGCTACACCTTC	CASSLDGGRNYGYTF	TRBV7-8*01	TRBV7-8	TRBJ1-2*01	TRBJ1-2	TRBD2*01	TRBD2	15	17	22	27	1	4	5
698	5.61e-05	TGTGCCACCAGTGATACACCGAAAAGAAATGAGCAGTTCTTC	CATSDTPKRNEQFF	TRBV24-1*01	TRBV24-1	TRBJ2-1*01	TRBJ2-1	TRBD1*01, TRBD2*02, TRBD2*01	TRBD1, TRBD2	14	15	17	27	0	9	9
698	5.61e-05	TGTGCCACCAGCAGTTTACCTGGCACCTACGAGCAGTACTTC	CATSSLPGTYEQYF	TRBV24-1*01	TRBV24-1	TRBJ2-7*01	TRBJ2-7	TRBD1*01	TRBD1	10	18	21	25	7	3	10
698	5.61e-05	TGTGCCATCAGTGAGGGGACCGAGTATGGCTACACCTTC	CAISEGTEYGYTF	TRBV10-3*01, TRBV10-3*02	TRBV10-3	TRBJ1-2*01	TRBJ1-2	TRBD1*01, TRBD2*02, TRBD2*01	TRBD1, TRBD2	14	15	19	24	0	4	4
697	5.6e-05	TGTGCTAGCAGCTTAGGAGCTAGCGGGGGCCACGAGCAGTACTTC	CASSLGASGGHEQYF	TRBV7-7*01	TRBV7-7	TRBJ2-7*01	TRBJ2-7	TRBD2*01	TRBD2	15	19	28	31	3	2	5
697	5.6e-05	TGTGCCACCAGCAGAGGGACAGAGTACTATGGCTACACCTTC	CATSRGTEYYGYTF	TRBV15*02	TRBV15	TRBJ1-2*01	TRBJ1-2	TRBD1*01	TRBD1	11	15	21	25	3	3	6
697	5.6e-05	TGTGCCAGCAGTGAATTTGGGGGGAACACTGAAGCTTTCTTT	CASSEFGGNTEAFF	TRBV25-1*01	TRBV25-1	TRBJ1-1*01	TRBJ1-1	TRBD1*01, TRBD2*01	TRBD1, TRBD2	15	18	22	23	2	0	2
697	5.6e-05	TGTGCCAGCAGCTTAGTTCAGACCAGCTACGAGCAGTACTTC	CASSLVQTSYEQYF	TRBV7-6*01	TRBV7-6	TRBJ2-7*01	TRBJ2-7	TRBD1*01, TRBD2*02, TRBD2*01	TRBD1, TRBD2	13	23	25	26	9	0	9
697	5.6e-05	TGTGCCAGCAGCTCCTCTGACAGGGACTATGGCTACACCTTC	CASSSSDRDYGYTF	TRBV7-6*01, TRBV7-6*02	TRBV7-6	TRBJ1-2*01	TRBJ1-2	TRBD1*01	TRBD1	12	18	24	25	5	0	5
697	5.6e-05	TGTGCCACCGAAACACAAGAGACCCAGTACTTC	CATETQETQYF	TRBV24-1*01	TRBV24-1	TRBJ2-5*01	TRBJ2-5	TRBD1*01	TRBD1	8	12	14	15	3	0	3
696	5.59e-05	TGCGCCAGCAGCCGCAAGATACCTGGTGGGGGTTCAGAGACCCAGTACTTC	CASSRKIPGGGSETQYF	TRBV4-1*02, TRBV4-1*01	TRBV4-1	TRBJ2-5*01	TRBJ2-5	TRBD1*01, TRBD2*01	TRBD1, TRBD2	12	27	31	35	14	3	17
696	5.59e-05	TGCAGCGTTGAAGTTGGAACTAGCGCACACTACGAGCAGTACTTC	CSVEVGTSAHYEQYF	TRBV29-1*01	TRBV29-1	TRBJ2-7*01	TRBJ2-7	TRBD2*02, TRBD2*01	TRBD2	12	18	24	29	5	4	9
696	5.59e-05	TGTGCCAGCACCCCCTTAGGGTATAATTCACCCCTCCACTTT	CASTPLGYNSPLHF	TRBV7-9*03, TRBV7-9*01, TRBV7-9*04, TRBV7-9*02	TRBV7-9	TRBJ1-6*02	TRBJ1-6	TRBD1*01	TRBD1	11	17	20	21	5	0	5
696	5.59e-05	TGCAGCGTTACTGGGACAGAGAGCTCCTACGAGCAGTACTTC	CSVTGTESSYEQYF	TRBV29-1*01, TRBV29-1*03	TRBV29-1	TRBJ2-7*01	TRBJ2-7	TRBD1*01	TRBD1	8	12	18	23	3	4	7
696	5.59e-05	TGTGCCACCAGTGACCCCAGGGGTCAGAGACCCAGTACTTC	CATSDPR~SETQYF	TRBV24-1*01	TRBV24-1	TRBJ2-5*01	TRBJ2-5	TRBD1*01	TRBD1	13	17	22	25	3	2	5
696	5.59e-05	TGTGCCAGCAGCTTTCAAGATAATTCACCCCTCCACTTT	CASSFQDNSPLHF	TRBV7-9*03, TRBV7-9*01, TRBV7-9*04, TRBV7-9*02	TRBV7-9	TRBJ1-6*02	TRBJ1-6			13	-1	-1	19	-1	-1	5
696	5.59e-05	TGCAGTGCTAGAGATCAGGGGAACTATGGCTACACCTTC	CSARDQGNYGYTF	TRBV20-1*01, TRBV20-1*05, TRBV20-1*07	TRBV20-1	TRBJ1-2*01	TRBJ1-2	TRBD1*01	TRBD1	13	15	20	21	1	0	1
696	5.59e-05	TGTGCCAGCAGTGAAGCGGTAGTCGGCTACACCTTC	CASSEAVVGYTF	TRBV2*01, TRBV2*03	TRBV2	TRBJ1-2*01	TRBJ1-2	TRBD2*02, TRBD2*01	TRBD2	16	19	23	24	2	0	2
696	5.59e-05	TGTGCCAGCAATCCTGGAGGGGCTGGCTACACCTTC	CASNPGGAGYTF	TRBV2*01, TRBV2*02, TRBV2*03	TRBV2	TRBJ1-2*01	TRBJ1-2	TRBD2*02	TRBD2	9	15	20	23	5	2	7
696	5.59e-05	TGTGCCAGCAACTCGCCTGGTCAGCCCCAGCATTTT	CASNSPGQPQHF	TRBV2*01, TRBV2*02, TRBV2*03	TRBV2	TRBJ1-5*01	TRBJ1-5	TRBD1*01	TRBD1	9	15	18	20	5	1	6
696	5.59e-05	TGTGCCCCCGAGGGTTAACCTACGAGCAGTACTTC	CAPEG*~YEQYF	TRBV24-1*01	TRBV24-1	TRBJ2-7*01	TRBJ2-7	TRBD2*02	TRBD2	5	9	13	18	3	4	7
696	5.59e-05	TGCGCCAGCAGTGATAAGTACGAGCAGTACTTC	CASSDKYEQYF	TRBV10-2*01	TRBV10-2	TRBJ2-7*01	TRBJ2-7	TRBD2*02, TRBD2*01	TRBD2	13	-1	-1	18	-1	-1	4
695	5.58e-05	TGTGCCACCAGTGACCCCGGCCGGGACAGGACACCCTATGGCTACACCTTC	CATSDPGRDRTPYGYTF	TRBV24-1*01	TRBV24-1	TRBJ1-2*01	TRBJ1-2	TRBD1*01	TRBD1	13	22	29	35	8	5	13
695	5.58e-05	TGTGCCACCAGTGATAGGTGGGGGTCGACTTAAACTATGGCTACACCTTC	CATSDRWG~DLNYGYTF	TRBV24-1*01	TRBV24-1	TRBJ1-2*01	TRBJ1-2	TRBD1*01, TRBD2*01	TRBD1, TRBD2	14	19	23	32	4	8	12
695	5.58e-05	TGTGCCACCAGTGAATAAACGGACAGGATTTCAATTCACCCCTCCACTTT	CATSE*TD~DFNSPLHF	TRBV24-1*01	TRBV24-1	TRBJ1-6*01	TRBJ1-6	TRBD1*01	TRBD1	13	20	26	32	6	5	11
695	5.58e-05	TGTGCCACCAGCATTGCGGGAGGCGGTACAGATACGCAGTATTTT	CATSIAGGGTDTQYF	TRBV15*02	TRBV15	TRBJ2-3*01	TRBJ2-3	TRBD2*02	TRBD2	11	15	22	27	3	4	7
695	5.58e-05	TGCAGCGTTGAATGGTCGGGACAGGGATCATACGAGCAGTACTTC	CSVEWSGQGSYEQYF	TRBV29-1*01	TRBV29-1	TRBJ2-7*01	TRBJ2-7	TRBD1*01	TRBD1	11	17	25	30	5	4	9
695	5.58e-05	TGTGCCATCAGTGAGCCGGCCAGGGGTTACGAGCAGTACTTC	CAISEPARGYEQYF	TRBV10-3*01, TRBV10-3*02	TRBV10-3	TRBJ2-7*01	TRBJ2-7	TRBD1*01	TRBD1	14	20	25	27	5	1	6
695	5.58e-05	TGTGCCATCAGTGGACAGGGTGGGGTTGCGAGCAGTACTTC	CAISGQG~GCEQYF	TRBV10-3*01, TRBV10-3*02	TRBV10-3	TRBJ2-7*01	TRBJ2-7	TRBD1*01	TRBD1	12	13	19	28	0	8	8
694	5.58e-05	TGTGCCAGCAGCTCCGAGACAGGGAGGTCTGGAAACACCATATATTTT	CASSSETGRSGNTIYF	TRBV7-9*03, TRBV7-9*01, TRBV7-9*04, TRBV7-9*02	TRBV7-9	TRBJ1-3*01	TRBJ1-3	TRBD1*01	TRBD1	13	17	23	27	3	3	6
694	5.58e-05	TGTGCCACCGGGTGTTTCTAACAGGCCCCCTCACCCCTCCACTTT	CATGCF*QAPSPLHF	TRBV24-1*01	TRBV24-1	TRBJ1-6*02	TRBJ1-6	TRBD1*01	TRBD1	8	24	29	30	15	0	15
694	5.58e-05	TGTGCCAGCAGTGACTCGACAGGCACCGGGGAGCTGTTTTTT	CASSDSTGTGELFF	TRBV6-4*02, TRBV6-4*01	TRBV6-4	TRBJ2-2*01	TRBJ2-2	TRBD1*01	TRBD1	16	17	22	23	0	0	0
694	5.58e-05	TGTGCCAGCAGGCCGGGACAGCAGCACTATGGCTACACCTTC	CASRPGQQHYGYTF	TRBV6-5*01	TRBV6-5	TRBJ1-2*01	TRBJ1-2	TRBD1*01	TRBD1	10	14	20	25	3	4	7
694	5.58e-05	TGTGCCAGCAGACTCAGGGGAATGGGAAACACCATATATTTT	CASRLRGMGNTIYF	TRBV2*01, TRBV2*02, TRBV2*03	TRBV2	TRBJ1-3*01	TRBJ1-3	TRBD1*01	TRBD1	10	14	19	24	3	4	7
694	5.58e-05	TGTGCCACCGCGGGGGTCGCGGGTCAGCCCCAGCATTTT	CATAGVAGQPQHF	TRBV24-1*01	TRBV24-1	TRBJ1-5*01	TRBJ1-5	TRBD2*01	TRBD2	8	9	15	23	0	7	7
694	5.58e-05	TGTGCCAGCAGTATAACGGACTCCTACGAGCAGTACTTC	CASSITDSYEQYF	TRBV7-8*01, TRBV7-8*03	TRBV7-8	TRBJ2-7*01	TRBJ2-7	TRBD1*01, TRBD2*02, TRBD2*01	TRBD1, TRBD2	10	17	19	20	6	0	6
694	5.58e-05	TGTGCCAGCAGGGGATTTGACTACGAGCAGTACTTC	CASRGFDYEQYF	TRBV25-1*01	TRBV25-1	TRBJ2-7*01	TRBJ2-7	TRBD1*01, TRBD2*02, TRBD2*01	TRBD1, TRBD2	10	11	14	20	0	5	5
693	5.57e-05	TGTGCCACCAGCAGAGACAGAGCTAGCAATCAGCCCCAGCATTTT	CATSRDRASNQPQHF	TRBV15*02	TRBV15	TRBJ1-5*01	TRBJ1-5	TRBD1*01	TRBD1	11	15	19	23	3	3	6
693	5.57e-05	TGTGCCAGCAGTGAAGCTAGGCAGGGCTACGAGCAGTACTTC	CASSEARQGYEQYF	TRBV2*01, TRBV2*03	TRBV2	TRBJ2-7*01	TRBJ2-7	TRBD1*01	TRBD1	16	21	25	26	4	0	4
693	5.57e-05	TGTGCCAGCAGTGAAGAGACAGGCACTCAGCCCCAGCATTTT	CASSEETGTQPQHF	TRBV2*01, TRBV2*03	TRBV2	TRBJ1-5*01	TRBJ1-5	TRBD1*01	TRBD1	15	17	21	22	1	0	1
693	5.57e-05	TGCAGTGCCACAGGGGGCGCAGATAATTCACCCCTCCACTTT	CSATGGADNSPLHF	TRBV20-1*01, TRBV20-1*04, TRBV20-1*05, TRBV20-1*07	TRBV20-1	TRBJ1-6*01	TRBJ1-6	TRBD1*01	TRBD1	7	9	17	22	1	4	5
693	5.57e-05	TGTGCCAGCAGTGAACGGCAGGGAAGCATGGCTACACCTTC	CASSERQ~KHGYTF	TRBV2*01, TRBV2*03	TRBV2	TRBJ1-2*01	TRBJ1-2	TRBD1*01	TRBD1	14	18	22	27	3	4	7
693	5.57e-05	TGTGCCACCAGTGCGTACAGGGTGACGGCCCCAGCATTTT	CATSAYR~*RPQHF	TRBV24-1*01	TRBV24-1	TRBJ1-5*01	TRBJ1-5	TRBD1*01	TRBD1	12	16	21	27	3	5	8
693	5.57e-05	TGTGCCACCAGCAGAGACTTTCATGAAAAACTGTTTTTT	CATSRDFHEKLFF	TRBV15*02	TRBV15	TRBJ1-4*01	TRBJ1-4	TRBD2*02, TRBD2*01	TRBD2	11	15	18	22	3	3	6
693	5.57e-05	TGTGCCAGCACGGGACGGCCTAATGAAAAACTGTTTTTT	CASTGRPNEKLFF	TRBV2*01, TRBV2*02, TRBV2*03	TRBV2	TRBJ1-4*01	TRBJ1-4	TRBD1*01, TRBD2*02, TRBD2*01	TRBD1, TRBD2	9	11	15	19	1	3	4
693	5.57e-05	TGCAGCGTTGAGGGAGATCTCCTACGAGCAGTACTTC	CSVEGD~SYEQYF	TRBV29-1*01	TRBV29-1	TRBJ2-7*01	TRBJ2-7	TRBD2*02	TRBD2	10	11	15	18	0	2	2
693	5.57e-05	TGTGCCAGCAGTGAGCTCGCCTACGAGCAGTACTTC	CASSELAYEQYF	TRBV2*01, TRBV2*02, TRBV2*03	TRBV2	TRBJ2-7*01	TRBJ2-7	TRBD2*02, TRBD2*01	TRBD2	13	15	17	19	1	1	2
693	5.57e-05	TGCAGCGTTCGGTACAGCTACTACGAGCAGTACTTC	CSVRYSYYEQYF	TRBV29-1*01, TRBV29-1*03	TRBV29-1	TRBJ2-7*01	TRBJ2-7	TRBD1*01, TRBD2*02, TRBD2*01	TRBD1, TRBD2	8	13	16	20	4	3	7
693	5.57e-05	TGCAGCGTTGAAGGGGGGGATGAAAAACTGTTTTTT	CSVEGGDEKLFF	TRBV29-1*01	TRBV29-1	TRBJ1-4*01	TRBJ1-4	TRBD2*01	TRBD2	12	13	18	19	0	0	0
692	5.56e-05	TGCAGCACCACAGGGGCCAGGCACACAGACTCCTACGAGCAGTACTTC	CSTTGARHTDSYEQYF	TRBV29-1*01, TRBV29-1*03	TRBV29-1	TRBJ2-7*01	TRBJ2-7	TRBD1*01	TRBD1	5	9	15	29	3	13	16
692	5.56e-05	TGCAGTGCTAGAGCGGCCAGAGAGGAAAGTTCACCCCTCCACTTT	CSARAAREESSPLHF	TRBV20-1*01, TRBV20-1*04, TRBV20-1*05, TRBV20-1*07	TRBV20-1	TRBJ1-6*02	TRBJ1-6	TRBD2*02	TRBD2	12	21	24	29	8	4	12
692	5.56e-05	TGTGCCAGCAGTCTGGGGTCTGGGGCCAACGTCCTGACTTTC	CASSLGSGANVLTF	TRBV25-1*01	TRBV25-1	TRBJ2-6*01	TRBJ2-6	TRBD1*01, TRBD2*01	TRBD1, TRBD2	11	14	17	18	2	0	2
692	5.56e-05	TGTGCCAGCAGTATACAGGGCAACTATGGCTACACCTTC	CASSIQGNYGYTF	TRBV2*01, TRBV2*02, TRBV2*03	TRBV2	TRBJ1-2*01	TRBJ1-2	TRBD1*01	TRBD1	11	14	19	21	2	1	3
692	5.56e-05	TGTGCCACCAGCCAAATCGCGGGTCAGCAGTTCTTC	CATSQIAGQQFF	TRBV15*02	TRBV15	TRBJ2-1*01	TRBJ2-1	TRBD2*02, TRBD2*01	TRBD2	11	18	22	25	6	2	8
692	5.56e-05	TGTGCCAGCGTAGGACTAGTCCGCGAGCAGTACTTC	CASVGLVREQYF	TRBV2*01, TRBV2*02, TRBV2*03	TRBV2	TRBJ2-7*01	TRBJ2-7	TRBD2*02, TRBD2*01	TRBD2	8	12	18	23	3	4	7
692	5.56e-05	TGTGCCAGCAGAGGGGTAATCGAGCAGTACTTC	CASRGVIEQYF	TRBV25-1*01	TRBV25-1	TRBJ2-7*01	TRBJ2-7	TRBD1*01	TRBD1	10	11	15	20	0	4	4
692	5.56e-05	TGCAGCGTGACGATAGGAGAGACCCAGTACTTC	CSVTIGETQYF	TRBV29-1*01, TRBV29-1*03	TRBV29-1	TRBJ2-5*01	TRBJ2-5	TRBD1*01, TRBD2*02, TRBD2*01	TRBD1, TRBD2	7	14	16	17	6	0	6
691	5.55e-05	TGTGCCACCAGCAGAGCGAGCGGGGGGTTCTCCACCGGGGAGCTGTTTTTT	CATSRASGGFSTGELFF	TRBV15*02	TRBV15	TRBJ2-2*01	TRBJ2-2	TRBD2*01	TRBD2	15	18	26	32	2	5	7
691	5.55e-05	TGCAGCGTTGATACGACAGTCCTCTACAATGAGCAGTTCTTC	CSVDTTVLYNEQFF	TRBV29-1*01	TRBV29-1	TRBJ2-1*01	TRBJ2-1	TRBD1*01, TRBD2*02, TRBD2*01	TRBD1, TRBD2	10	14	18	23	3	4	7
691	5.55e-05	TGCAGTGCTGGATACAGGGATCAATTCACCCCTCCACTTT	CSAGYRD~NSPLHF	TRBV20-1*01, TRBV20-1*05, TRBV20-1*07	TRBV20-1	TRBJ1-6*01	TRBJ1-6	TRBD1*01	TRBD1	8	13	18	22	4	3	7
691	5.55e-05	TGTGCCACCAGTGATTGGGAGGGGGATACGCAGTATTTT	CATSDWEGDTQYF	TRBV24-1*01	TRBV24-1	TRBJ2-3*01	TRBJ2-3	TRBD2*02	TRBD2	15	16	22	24	0	1	1
691	5.55e-05	TGCGCCAGTAGAGGCAGCACAAACTATGGCTACACCTTC	CASRGSTNYGYTF	TRBV10-2*01	TRBV10-2	TRBJ1-2*01	TRBJ1-2	TRBD2*02	TRBD2	7	10	13	21	2	7	9
691	5.55e-05	TGCAGCGTTGGGACTAGCGGGGCCTACGAGCAGTACTTC	CSVGTSGAYEQYF	TRBV29-1*01	TRBV29-1	TRBJ2-7*01	TRBJ2-7	TRBD2*01	TRBD2	9	10	21	22	0	0	0
691	5.55e-05	TGTGCCAGTAGCGAGGGGGAATCACCCCTCCACTTT	CASSEGESPLHF	TRBV19*01, TRBV19*03, TRBV19*02	TRBV19	TRBJ1-6*01	TRBJ1-6	TRBD1*01	TRBD1	11	13	18	21	1	2	3
690	5.54e-05	TGTGCCACCAGCAGAGATCGGGGCGGGAGTGGCAAGAGACCCAGTACTTC	CATSRDRG~EWQETQYF	TRBV15*02	TRBV15	TRBJ2-5*01	TRBJ2-5	TRBD2*02	TRBD2	11	22	28	32	10	3	13
690	5.54e-05	TGTGCCAGCAGCTTAGCCGGGGGGGCAGGTGAAAAACTGTTTTTT	CASSLAGGAGEKLFF	TRBV7-6*01	TRBV7-6	TRBJ1-4*01	TRBJ1-4	TRBD2*01	TRBD2	16	17	24	29	0	4	4
690	5.54e-05	TGCAGCGTTGCGGGAGGTCCGGGACAGGGCTACGAGCAGTACTTC	CSVAGGPGQGYEQYF	TRBV29-1*01	TRBV29-1	TRBJ2-7*01	TRBJ2-7	TRBD1*01	TRBD1	9	20	28	29	10	0	10
690	5.54e-05	TGTGCCAGCAAACGAGGGAGCGACGATTCACCCCTCCACTTT	CASKRGSDDSPLHF	TRBV19*01, TRBV19*03, TRBV19*02	TRBV19	TRBJ1-6*01	TRBJ1-6	TRBD2*02	TRBD2	7	15	19	25	7	5	12
690	5.54e-05	TGTGCCAGCAGTGAATAAAGAACAGGGTTATGGTTTCTTT	CASSE*R~QGYGFF	TRBV25-1*01	TRBV25-1	TRBJ1-1*01	TRBJ1-1	TRBD1*01	TRBD1	16	21	26	33	4	6	10
690	5.54e-05	TGTGCCATCAGGGGACAGACTGAAGAAAAACTGTTTTTT	CAIRGQTEEKLFF	TRBV10-3*01, TRBV10-3*02	TRBV10-3	TRBJ1-4*01	TRBJ1-4	TRBD1*01	TRBD1	10	11	17	24	0	6	6
690	5.54e-05	TGTGCCAGCAGTACAGGGGGCGGTGGCTACACCTTC	CASSTGGGGYTF	TRBV2*01, TRBV2*02, TRBV2*03	TRBV2	TRBJ1-2*01	TRBJ1-2	TRBD1*01	TRBD1	11	12	20	23	0	2	2
690	5.54e-05	TGTGCCAGCAGCGCCTAAAGACGGGCAGTACTTC	CASSA*~DGQYF	TRBV7-2*04, TRBV7-2*01	TRBV7-2	TRBJ2-7*01	TRBJ2-7	TRBD1*01, TRBD2*02, TRBD2*01	TRBD1, TRBD2	10	12	14	20	1	5	6
689	5.54e-05	TGTGCCAGCAGTAACCGGGACAGGGGGCCTATAATTCACCCCTCCACTTT	CASSNRDR~AYNSPLHF	TRBV25-1*01	TRBV25-1	TRBJ1-6*02	TRBJ1-6	TRBD1*01	TRBD1	11	16	26	27	4	0	4
689	5.54e-05	TGTGCCACCAGTGATTTCGGGACGGAGTGATTCAGCCCCAGCATTTT	CATSDFGT~VIQPQHF	TRBV24-1*01	TRBV24-1	TRBJ1-5*01	TRBJ1-5	TRBD1*01, TRBD2*02, TRBD2*01	TRBD1, TRBD2	16	18	22	31	1	8	9
689	5.54e-05	TGTGCCACCAGTGATTGGACCTTCCAGCTACGAGCAGTACTTC	CATSDWT~SSYEQYF	TRBV24-1*01	TRBV24-1	TRBJ2-7*01	TRBJ2-7	TRBD1*01, TRBD2*02, TRBD2*01	TRBD1, TRBD2	15	16	19	34	0	14	14
689	5.54e-05	TGTGCCACCAGTGGAGAAGGGAGCACAGATACGCAGTATTTT	CATSGEGSTDTQYF	TRBV24-1*01	TRBV24-1	TRBJ2-3*01	TRBJ2-3	TRBD1*01, TRBD2*02	TRBD1, TRBD2	12	17	20	21	4	0	4
689	5.54e-05	TGTGCTAGCAGCCTCCTTCCATACAATGAGCAGTTCTTC	CASSLLPYNEQFF	TRBV7-7*01, TRBV7-7*02	TRBV7-7	TRBJ2-1*01	TRBJ2-1	TRBD2*02	TRBD2	11	12	15	21	0	5	5
689	5.54e-05	TGTGCCAGCAGCTTAGTAGGTGGGAGCGAGCAGTACTTC	CASSLVGGSEQYF	TRBV7-6*01	TRBV7-6	TRBJ2-7*01	TRBJ2-7	TRBD2*02	TRBD2	15	21	25	26	5	0	5
689	5.54e-05	TGTGCCAGCAGCACGACTACCTCCTACGAGCAGTACTTC	CASSTTTSYEQYF	TRBV7-8*01, TRBV7-8*03	TRBV7-8	TRBJ2-7*01	TRBJ2-7	TRBD2*02, TRBD2*01	TRBD2	11	14	18	20	2	1	3
689	5.54e-05	TGCAGTGCTAGAGGACAAGAGGTCGTCTACACCTTC	CSARGQEVVYTF	TRBV20-1*01, TRBV20-1*04, TRBV20-1*05, TRBV20-1*07	TRBV20-1	TRBJ1-2*01	TRBJ1-2	TRBD1*01, TRBD2*02	TRBD1, TRBD2	12	13	16	26	0	9	9
689	5.54e-05	TGTGCCAGCAGCTTAACAGATGGCTACACCTTC	CASSLTDGYTF	TRBV7-9*01, TRBV7-9*02	TRBV7-9	TRBJ1-2*01	TRBJ1-2	TRBD1*01	TRBD1	14	15	18	19	0	0	0
689	5.54e-05	TGCAGCGTTGAAAGGCAGGTTGAAGCTTTCTTT	CSVERQVEAFF	TRBV29-1*01	TRBV29-1	TRBJ1-1*01	TRBJ1-1	TRBD1*01	TRBD1	11	15	18	20	3	1	4
689	5.54e-05	TGCAGCGTTGAAAGGCAGGGGCTCCAGTTCTTC	CSVERQGLQFF	TRBV29-1*01	TRBV29-1	TRBJ2-1*01	TRBJ2-1	TRBD1*01	TRBD1	11	15	20	24	3	3	6
688	5.53e-05	TGTGCCACCAGTGATTTAAGGGAGTTCGGAGAGACCCAGTACTTC	CATSDLREFGETQYF	TRBV24-1*01	TRBV24-1	TRBJ2-5*01	TRBJ2-5	TRBD2*02	TRBD2	16	19	23	29	2	5	7
688	5.53e-05	TGCAGCGTTGAAGAGGGACTAGCGGACAACTACGAGCAGTACTTC	CSVEEGLADNYEQYF	TRBV29-1*01	TRBV29-1	TRBJ2-7*01	TRBJ2-7	TRBD2*02, TRBD2*01	TRBD2	13	14	24	29	0	4	4
688	5.53e-05	TGTGCCAGCACCCGTAGTGCAGGGAATGGGGAGCAGTACTTC	CASTRSAGNGEQYF	TRBV7-2*04, TRBV7-2*01	TRBV7-2	TRBJ2-7*01	TRBJ2-7	TRBD1*01	TRBD1	9	19	23	30	9	6	15
688	5.53e-05	TGTGCCATCATGCCCCTACTTTAGCCTACGAGCAGTACTTC	CAIMPLL~AYEQYF	TRBV10-3*01, TRBV10-3*02	TRBV10-3	TRBJ2-7*01	TRBJ2-7	TRBD1*01	TRBD1	9	11	15	24	1	8	9
688	5.53e-05	TGTGCCAGCAGCTTAGCCCTAGGCCATGAGCAGTTCTTC	CASSLALGHEQFF	TRBV7-2*04, TRBV7-2*01	TRBV7-2	TRBJ2-1*01	TRBJ2-1	TRBD2*02, TRBD2*01	TRBD2	16	18	21	25	1	3	4
688	5.53e-05	TGCAGCGTGGCCAGGGGGGTAGGGGAAAAACTGTTTTTT	CSVARGVGEKLFF	TRBV29-1*01	TRBV29-1	TRBJ1-4*01	TRBJ1-4	TRBD1*01	TRBD1	7	11	17	24	3	6	9
688	5.53e-05	TGCAGCGTGGCGGGACGGATGAACACTGAAGCTTTCTTT	CSVAGRMNTEAFF	TRBV29-1*01	TRBV29-1	TRBJ1-1*01	TRBJ1-1	TRBD2*02	TRBD2	7	9	14	19	1	4	5
688	5.53e-05	TGTGCCAGGGACAGGATGGAACACTGAAGCTTTCTTT	CARDRM~NTEAFF	TRBV7-7*01, TRBV7-7*02	TRBV7-7	TRBJ1-1*01	TRBJ1-1	TRBD1*01	TRBD1	7	8	14	18	0	3	3
688	5.53e-05	TGTGCCAGCTCGGTCCAGGTCGAGCAGTACTTC	CASSVQVEQYF	TRBV7-9*03, TRBV7-9*01, TRBV7-9*04, TRBV7-9*02	TRBV7-9	TRBJ2-7*01	TRBJ2-7	TRBD1*01, TRBD2*02, TRBD2*01	TRBD1, TRBD2	8	15	18	24	6	5	11
687	5.52e-05	TGTGCCAGCAAAGGGACAGGGTTCCGGACTAGCGGGTTTTGAGCAGTACTTC	CASKGTGFR~LAGFEQYF	TRBV25-1*01	TRBV25-1	TRBJ2-7*01	TRBJ2-7	TRBD2*02, TRBD2*01	TRBD2	9	25	35	40	15	4	19
687	5.52e-05	TGTGCCACCAGTGATTAAGTCCCCAGGGAAGCACTACGAGCAGTACTTC	CATSD*VP~GKHYEQYF	TRBV24-1*01	TRBV24-1	TRBJ2-7*01	TRBJ2-7	TRBD2*02, TRBD2*01	TRBD2	15	17	22	33	1	10	11
687	5.52e-05	TGTGCCAGCAGCTTCGGACAGGGTGGCTGCCAAAAACATTCAGTACTTC	CASSFGQG~AAKNIQYF	TRBV7-6*01	TRBV7-6	TRBJ2-4*01	TRBJ2-4	TRBD1*01	TRBD1	13	15	22	28	1	5	6
687	5.52e-05	TGTGCCACCAGTGATGCAGGACAGAGCTCCTACAATGAGCAGTTCTTC	CATSDAGQSSYNEQFF	TRBV24-1*01	TRBV24-1	TRBJ2-1*01	TRBJ2-1	TRBD1*01	TRBD1	14	18	23	26	3	2	5
687	5.52e-05	TGTGCCACCAGCGTACGCGGCCCGGGACAGGGCAACGAGCAGTACTTC	CATSVRGPGQGNEQYF	TRBV15*02	TRBV15	TRBJ2-7*01	TRBJ2-7	TRBD1*01	TRBD1	11	23	31	34	11	2	13
687	5.52e-05	TGCAGCGTCACCCGGGACAGTGCTTAGCAATCAGCCCCAGCATTTT	CSVTRDSA~SNQPQHF	TRBV29-1*01, TRBV29-1*03	TRBV29-1	TRBJ1-5*01	TRBJ1-5	TRBD1*01	TRBD1	7	13	19	24	5	4	9
687	5.52e-05	TGTGCCAGCAGTGAAAGAAGAGTCGGTGGATCTGGCTACACCTTC	CASSERRVGGSGYTF	TRBV2*01, TRBV2*03	TRBV2	TRBJ1-2*01	TRBJ1-2	TRBD2*02, TRBD2*01	TRBD2	14	20	23	32	5	8	13
687	5.52e-05	TGCGCCAGCAGTGAGGGCCCCGACAGGGCTACGAGCAGTACTTC	CASSEGP~QGYEQYF	TRBV10-2*01	TRBV10-2	TRBJ2-7*01	TRBJ2-7	TRBD1*01	TRBD1	14	21	27	28	6	0	6
687	5.52e-05	TGTGCCACCAGCGACCGATGGTGGGCAGATACGCAGTATTTT	CATSDRWWADTQYF	TRBV15*02	TRBV15	TRBJ2-3*01	TRBJ2-3	TRBD1*01, TRBD2*02, TRBD2*01	TRBD1, TRBD2	11	22	24	25	10	0	10
687	5.52e-05	TGTGCCAGTAGTCCGGCCCTGACGGGTTCACCCCTCCACTTT	CASSPALTGSPLHF	TRBV19*01, TRBV19*03, TRBV19*02	TRBV19	TRBJ1-6*02	TRBJ1-6	TRBD1*01	TRBD1	11	16	20	26	4	5	9
687	5.52e-05	TGTGCCAGCAGTGATAGTGCAGGGTCCTATGGCTACACCTTC	CASSDSAGSYGYTF	TRBV2*01, TRBV2*02, TRBV2*03	TRBV2	TRBJ1-2*01	TRBJ1-2	TRBD1*01	TRBD1	13	19	23	26	5	2	7
687	5.52e-05	TGTGCCAGCAGCGTAGGTCGGCGGCATGGCTACACCTTC	CASSVGRRHGYTF	TRBV9*02, TRBV9*01	TRBV9	TRBJ1-2*01	TRBJ1-2	TRBD2*02, TRBD2*01	TRBD2	15	20	23	25	4	1	5
687	5.52e-05	TGCGCCAGCAGTGGAGATGGGGCCAACGTCCTGACTTTC	CASSGDGANVLTF	TRBV10-2*01	TRBV10-2	TRBJ2-6*01	TRBJ2-6	TRBD2*02	TRBD2	12	13	15	17	0	1	1
687	5.52e-05	TGCAGCGTCGTCCAGGACAATTTCAACGAGCAGTACTTC	CSVVQDNFNEQYF	TRBV29-1*01	TRBV29-1	TRBJ2-7*01	TRBJ2-7	TRBD1*01	TRBD1	7	14	18	25	6	6	12
686	5.51e-05	TGTGCCAGCAGCTTAGACTCTAGCTCCTATAATTCACCCCTCCACTTT	CASSLDSSSYNSPLHF	TRBV7-6*01	TRBV7-6	TRBJ1-6*02	TRBJ1-6	TRBD2*02, TRBD2*01	TRBD2	15	19	22	23	3	0	3
686	5.51e-05	TGCAGCGTGCCAGCACACACGGGGTCTGGGGCCAACGTCCTGACTTTC	CSVPAHTGSGANVLTF	TRBV29-1*01, TRBV29-1*03	TRBV29-1	TRBJ2-6*01	TRBJ2-6	TRBD2*01	TRBD2	7	19	23	24	11	0	11
686	5.51e-05	TGTGCCACCAGCTCAGGACAGACTGGGGCCAACGTCCTGACTTTC	CATSSGQTGANVLTF	TRBV15*02	TRBV15	TRBJ2-6*01	TRBJ2-6	TRBD1*01	TRBD1	11	15	20	22	3	1	4
686	5.51e-05	TGCAGCGTTACTGGACAGGAGATAAACTATGGCTACACCTTC	CSVTGQEINYGYTF	TRBV29-1*01, TRBV29-1*03	TRBV29-1	TRBJ1-2*01	TRBJ1-2	TRBD1*01	TRBD1	8	12	18	24	3	5	8
686	5.51e-05	TGCAGCGTACCTCGGACAGGGTCATTCTACGAGCAGTACTTC	CSVPRTGSFYEQYF	TRBV29-1*01, TRBV29-1*03	TRBV29-1	TRBJ2-7*01	TRBJ2-7	TRBD1*01	TRBD1	7	13	20	26	5	5	10
686	5.51e-05	TGTGCCAGCACCGACGGACGGTACTACGAGCAGTACTTC	CASTDGRYYEQYF	TRBV2*01, TRBV2*02, TRBV2*03	TRBV2	TRBJ2-7*01	TRBJ2-7	TRBD1*01, TRBD2*02, TRBD2*01	TRBD1, TRBD2	9	15	18	23	5	4	9
686	5.51e-05	TGTGCCAGCAGCTTAGGCAGAGAATACGAGCAGTACTTC	CASSLGREYEQYF	TRBV7-8*01	TRBV7-8	TRBJ2-7*01	TRBJ2-7	TRBD1*01, TRBD2*02	TRBD1, TRBD2	15	17	19	24	1	4	5
686	5.51e-05	TGTGCCAGCCAAGGACAGGGGGCGACGAGCAGTACTTC	CASQGQ~GDEQYF	TRBV25-1*01	TRBV25-1	TRBJ2-7*01	TRBJ2-7	TRBD1*01	TRBD1	8	12	22	24	3	1	4
686	5.51e-05	TGTGCCAGCAGCTTAGCCTGGGGTGAGCTGTACTTC	CASSLAWGELYF	TRBV7-9*01, TRBV7-9*02	TRBV7-9	TRBJ2-7*01	TRBJ2-7	TRBD1*01, TRBD2*01	TRBD1, TRBD2	16	19	22	24	2	1	3
685	5.5e-05	TGTGCCACCAGTGGAGGACAGGCGTACAATGAGCAGTTCTTC	CATSGGQAYNEQFF	TRBV24-1*01	TRBV24-1	TRBJ2-1*01	TRBJ2-1	TRBD1*01	TRBD1	12	15	21	24	2	2	4
685	5.5e-05	TGCAGTGCTCAGACAGGATATGATAATTCACCCCTCCACTTT	CSAQTGYDNSPLHF	TRBV20-1*06, TRBV20-1*03, TRBV20-1*01, TRBV20-1*04, TRBV20-1*05, TRBV20-1*02, TRBV20-1*07	TRBV20-1	TRBJ1-6*02	TRBJ1-6	TRBD1*01	TRBD1	8	11	16	22	2	5	7
685	5.5e-05	TGCAGCGTGGAGACAGGGGCGGATCGGAATGAGCAGTTCTTC	CSVETGADRNEQFF	TRBV29-1*01	TRBV29-1	TRBJ2-1*01	TRBJ2-1	TRBD1*01	TRBD1	7	11	18	27	3	8	11
685	5.5e-05	TGTGCCACTCTAGGTCATTCCTCCTACGAGCAGTACTTC	CATLGHSSYEQYF	TRBV10-3*01, TRBV10-3*02	TRBV10-3	TRBJ2-7*01	TRBJ2-7	TRBD2*02, TRBD2*01	TRBD2	6	9	12	20	2	7	9
685	5.5e-05	TGTGCCAGCAGTGCAGGGGGCCACAATGAGCAGTTCTTC	CASSAGGHNEQFF	TRBV6-4*02, TRBV6-4*01	TRBV6-4	TRBJ2-1*01	TRBJ2-1	TRBD1*01	TRBD1	12	13	20	22	0	1	1
685	5.5e-05	TGTGCCACCAGCAGACAGGTAGTACGAGCAGTACTTC	CATSRQ~*YEQYF	TRBV15*02	TRBV15	TRBJ2-7*01	TRBJ2-7	TRBD1*01	TRBD1	11	13	18	22	1	3	4
685	5.5e-05	TGCAGTGCTCCCGTCGGCCAGTCCGGCTACACCTTC	CSAPVGQSGYTF	TRBV20-1*06, TRBV20-1*03, TRBV20-1*01, TRBV20-1*04, TRBV20-1*05, TRBV20-1*02, TRBV20-1*07	TRBV20-1	TRBJ1-2*01	TRBJ1-2	TRBD2*02, TRBD2*01	TRBD2	8	19	23	24	10	0	10
684	5.5e-05	TGTGCCATACGGGAGGCGGGACAGGTTGAATATAATTCACCCCTCCACTTT	CAIREAGQVEYNSPLHF	TRBV7-2*04, TRBV7-2*01	TRBV7-2	TRBJ1-6*01	TRBJ1-6	TRBD1*01	TRBD1	6	17	24	30	10	5	15
684	5.5e-05	TGTGCCAGCAGCCAAGCCCGGGACATCTTTAATTCACCCCTCCACTTT	CASSQARDIFNSPLHF	TRBV3-1*01	TRBV3-1	TRBJ1-6*02	TRBJ1-6	TRBD1*01	TRBD1	15	19	24	29	3	4	7
684	5.5e-05	TGCAGTGCTAGAGACGACTTCGGCAGGGACTCCTACGAGCAGTACTTC	CSARDDFGRDSYEQYF	TRBV20-1*01, TRBV20-1*05, TRBV20-1*07	TRBV20-1	TRBJ2-7*01	TRBJ2-7	TRBD1*01	TRBD1	13	23	27	29	9	1	10
684	5.5e-05	TGCAGCGTTGGAGGGACACCGCAAGAAGGGAACTATGGCTACACCTTC	CSVGGTPQEGNYGYTF	TRBV29-1*01	TRBV29-1	TRBJ1-2*01	TRBJ1-2	TRBD1*01	TRBD1	9	12	17	30	2	12	14
684	5.5e-05	TGTGCCACCAGTCCGGGACTAGTTTACAATGAGCAGTTCTTC	CATSPGLVYNEQFF	TRBV24-1*01	TRBV24-1	TRBJ2-1*01	TRBJ2-1	TRBD2*02, TRBD2*01	TRBD2	11	14	21	24	2	2	4
684	5.5e-05	TGTGCCATCAGTGCTGGGTGGTGGAAACACCATATATTTT	CAISAGW~GNTIYF	TRBV10-3*01, TRBV10-3*02	TRBV10-3	TRBJ1-3*01	TRBJ1-3	TRBD1*01, TRBD2*02, TRBD2*01	TRBD1, TRBD2	12	15	17	21	2	3	5
684	5.5e-05	TGTGCCATCGGCGCGGGAGTTTCAGATACGCAGTATTTT	CAIGAGVSDTQYF	TRBV24-1*01	TRBV24-1	TRBJ2-3*01	TRBJ2-3	TRBD2*02	TRBD2	6	12	18	22	5	3	8
684	5.5e-05	TGTGCCACCAGCAGAGATTTCTCCTACGAGCAGTACTTC	CATSRDFSYEQYF	TRBV15*02	TRBV15	TRBJ2-7*01	TRBJ2-7	TRBD2*02	TRBD2	11	13	15	20	1	4	5
684	5.5e-05	TGCGCCAGCAGCCTAGTAAGTGATCAGCCCCAGCATTTT	CASSLVSDQPQHF	TRBV10-2*01	TRBV10-2	TRBJ1-5*01	TRBJ1-5	TRBD2*02, TRBD2*01	TRBD2	10	12	16	22	1	5	6
684	5.5e-05	TGCAGGGGCTGGGACCACCTACCGCCCCAGCATTTT	CRGWDHLPPQHF	TRBV29-1*01, TRBV29-1*03	TRBV29-1	TRBJ1-5*01	TRBJ1-5	TRBD1*01, TRBD2*02, TRBD2*01	TRBD1, TRBD2	4	10	14	23	5	8	13
684	5.5e-05	TGTGCTAGCTCGACACGAACACTGAAGCTTTCTTT	CASSTR~TEAFF	TRBV7-7*01, TRBV7-7*02	TRBV7-7	TRBJ1-1*01	TRBJ1-1	TRBD1*01	TRBD1	8	11	14	16	2	1	3
684	5.5e-05	TGCAGTGCTGCGACGGTCCTACGAGCAGTACTTC	CSAATV~YEQYF	TRBV20-1*06, TRBV20-1*03, TRBV20-1*01, TRBV20-1*04, TRBV20-1*05, TRBV20-1*02, TRBV20-1*07	TRBV20-1	TRBJ2-7*01	TRBJ2-7	TRBD1*01, TRBD2*02, TRBD2*01	TRBD1, TRBD2	8	11	13	16	2	2	4
683	5.49e-05	TGTGCCATCAGTGAGCTTGGGACAGGAGGATCTTAACTATGGCTACACCTTC	CAISELGTG~DLNYGYTF	TRBV10-3*01, TRBV10-3*02	TRBV10-3	TRBJ1-2*01	TRBJ1-2	TRBD1*01	TRBD1	14	18	25	33	3	7	10
683	5.49e-05	TGTGCCACCAGCAGAGGATGGACAGGGGGTATAACGTACGAGCAGTACTTC	CATSRGWTGGITYEQYF	TRBV15*02	TRBV15	TRBJ2-7*01	TRBJ2-7	TRBD1*01	TRBD1	11	19	28	36	7	7	14
683	5.49e-05	TGTGCCACCAGCAGAGATATGAGTAGCGTCAACTACGAGCAGTACTTC	CATSRDMSSVNYEQYF	TRBV15*02	TRBV15	TRBJ2-7*01	TRBJ2-7	TRBD2*02, TRBD2*01	TRBD2	11	23	27	32	11	4	15
683	5.49e-05	TGTGCCAGCAGCTCCAACGGACAGGGACGTAATTCACCCCTCCACTTT	CASSSNGQGRNSPLHF	TRBV7-9*03, TRBV7-9*01, TRBV7-9*04, TRBV7-9*02	TRBV7-9	TRBJ1-6*02	TRBJ1-6	TRBD1*01	TRBD1	13	18	25	29	4	3	7
683	5.49e-05	TGTGCCAGCAACCCGTTATATGGGGCGACGAACACTGAAGCTTTCTTT	CASNPLYGATNTEAFF	TRBV7-9*03, TRBV7-9*01, TRBV7-9*04, TRBV7-9*02	TRBV7-9	TRBJ1-1*01	TRBJ1-1	TRBD1*01	TRBD1	9	21	25	29	11	3	14
683	5.49e-05	TGTGCCAGCAGCTGGGGGGGTACCTATAATTCACCCCTCCACTTT	CASSWGGTYNSPLHF	TRBV7-6*01, TRBV7-6*02	TRBV7-6	TRBJ1-6*02	TRBJ1-6	TRBD2*01	TRBD2	12	13	19	22	0	2	2
683	5.49e-05	TGTGCCAGCAGCCTAGGAGAGGGAGCCTACGAGCAGTACTTC	CASSLGEGAYEQYF	TRBV7-6*01	TRBV7-6	TRBJ2-7*01	TRBJ2-7	TRBD2*02	TRBD2	15	20	24	25	4	0	4
683	5.49e-05	TGCAGTGCCCCCGGGACAGGGGTAGGGTCACCCCTCCACTTT	CSAPGTGVGSPLHF	TRBV20-1*06, TRBV20-1*03, TRBV20-1*01, TRBV20-1*04, TRBV20-1*05, TRBV20-1*02, TRBV20-1*07	TRBV20-1	TRBJ1-6*02	TRBJ1-6	TRBD1*01	TRBD1	7	12	21	27	4	5	9
683	5.49e-05	TGCAGCGTTCTCAGGGGTTCCTACGAGCAGTACTTC	CSVLRGSYEQYF	TRBV29-1*01, TRBV29-1*03	TRBV29-1	TRBJ2-7*01	TRBJ2-7	TRBD1*01	TRBD1	8	11	16	18	2	1	3
683	5.49e-05	TGTGCCAGCATACAGGACTACGTCCACTTT	CASIQDYVHF	TRBV6-4*02, TRBV6-4*01	TRBV6-4	TRBJ1-6*01	TRBJ1-6	TRBD2*02, TRBD2*01	TRBD2	9	14	19	22	4	2	6
682	5.48e-05	TGTGCCACCAGCAGAGAGGCGGACTAGCGGCAAGAGACCCAGTACTTC	CATSREAD*RQETQYF	TRBV15*02	TRBV15	TRBJ2-5*01	TRBJ2-5	TRBD2*02, TRBD2*01	TRBD2	16	20	29	30	3	0	3
682	5.48e-05	TGTGCCACCAACCAGGACAGGGCACAGATACGCAGTATTTT	CATNQDR~TDTQYF	TRBV24-1*01	TRBV24-1	TRBJ2-3*01	TRBJ2-3	TRBD1*01	TRBD1	9	14	20	21	4	0	4
682	5.48e-05	TGCAGCGTTGGAAGACTAGCGATCGATGAGCAGTTCTTC	CSVGRLAIDEQFF	TRBV29-1*01	TRBV29-1	TRBJ2-1*01	TRBJ2-1	TRBD2*02, TRBD2*01	TRBD2	9	13	20	25	3	4	7
682	5.48e-05	TGTGCGATGCTTGAGCTCCTACAATGAGCAGTTCTTC	CAMLEL~YNEQFF	TRBV10-3*01, TRBV10-3*02	TRBV10-3	TRBJ2-1*01	TRBJ2-1	TRBD2*02, TRBD2*01	TRBD2	4	12	14	15	7	0	7
682	5.48e-05	TGTGCCACCAGTAACTAGCGGGAGGTAGTTCTTC	CATSN*~GR*FF	TRBV24-1*01	TRBV24-1	TRBJ2-1*01	TRBJ2-1	TRBD2*02	TRBD2	11	13	24	26	1	1	2
681	5.47e-05	TGTGCCAGCAGTGAACGAACCCCCCTGTTCTCGGGGTTCCTACGAGCAGTACTTC	CASSERTPL~SRGSYEQYF	TRBV25-1*01	TRBV25-1	TRBJ2-7*01	TRBJ2-7	TRBD1*01	TRBD1	14	20	27	37	5	9	14
681	5.47e-05	TGTGCCACCAGTGATTCCCCGACAGGGGGTATCGAGACCCAGTACTTC	CATSDSPTGGIETQYF	TRBV24-1*01	TRBV24-1	TRBJ2-5*01	TRBJ2-5	TRBD1*01	TRBD1	15	20	28	33	4	4	8
681	5.47e-05	TGTGCCACCAGTGCGGGACAGGGCCTTTTGGAAACACCATATATTTT	CATSAGQG~FGNTIYF	TRBV24-1*01	TRBV24-1	TRBJ1-3*01	TRBJ1-3	TRBD1*01	TRBD1	12	14	22	28	1	5	6
681	5.47e-05	TGTGCCACCAAGGGAGGGGACAGGGATCACTATGGCTACACCTTC	CATKGGDRDHYGYTF	TRBV2*01, TRBV2*02, TRBV2*03	TRBV2	TRBJ1-2*01	TRBJ1-2	TRBD1*01	TRBD1	6	16	24	28	9	3	12
681	5.47e-05	TGTGCCACCAGTGATTTGGGGGTGCGCATGAAAAACTGTTTTTT	CATSDLG~AHEKLFF	TRBV24-1*01	TRBV24-1	TRBJ1-4*01	TRBJ1-4	TRBD1*01, TRBD2*01	TRBD1, TRBD2	17	18	21	27	0	5	5
681	5.47e-05	TGCAGTGCTAGGTGGGGTTGGGATAATTCACCCCTCCACTTT	CSARWGWDNSPLHF	TRBV20-1*06, TRBV20-1*03, TRBV20-1*01, TRBV20-1*04, TRBV20-1*05, TRBV20-1*02, TRBV20-1*07	TRBV20-1	TRBJ1-6*01	TRBJ1-6	TRBD1*01, TRBD2*01	TRBD1, TRBD2	10	13	16	22	2	5	7
681	5.47e-05	TGTGCCAGCAGCACTAGGGGAGGGTACGAGCAGTACTTC	CASSTRGGYEQYF	TRBV7-2*04, TRBV7-2*01	TRBV7-2	TRBJ2-7*01	TRBJ2-7	TRBD2*02	TRBD2	11	17	23	24	5	0	5
681	5.47e-05	TGTGCCAGTAGTATAGGGGGGGCTATGGCTACACCTTC	CASSIG~GYGYTF	TRBV19*01, TRBV19*02	TRBV19	TRBJ1-2*01	TRBJ1-2	TRBD2*01	TRBD2	15	16	21	22	0	0	0
681	5.47e-05	TGTGCCAGCAGCTTAGAGGGAGAAAAACTGTTTTTT	CASSLEGEKLFF	TRBV7-6*01	TRBV7-6	TRBJ1-4*01	TRBJ1-4	TRBD1*01, TRBD2*02, TRBD2*01	TRBD1, TRBD2	15	17	20	21	1	0	1
681	5.47e-05	TGCAGCGTTAAGGTCTCCCGAAACACCATATATTTT	CSVKVSRNTIYF	TRBV29-1*01	TRBV29-1	TRBJ1-3*01	TRBJ1-3	TRBD2*02	TRBD2	8	14	18	19	5	0	5
681	5.47e-05	TGCAGCGGGGCAGGCCAAGACTTTGAGCAGTACTTC	CSGAGQDFEQYF	TRBV29-1*01, TRBV29-1*03	TRBV29-1	TRBJ2-7*01	TRBJ2-7	TRBD1*01, TRBD2*02, TRBD2*01	TRBD1, TRBD2	6	10	13	24	3	10	13
681	5.47e-05	TGTGCCAGCATTGAAAGGAAGGCCTTC	CASIERKAF	TRBV7-9*03, TRBV7-9*01, TRBV7-9*04, TRBV7-9*02	TRBV7-9	TRBJ1-2*01	TRBJ1-2	TRBD1*01, TRBD2*02, TRBD2*01	TRBD1, TRBD2	9	16	18	22	6	3	9
680	5.46e-05	TGTGCCAGCAGCCCTTAGAGGGCAGCATAATTCACCCCTCCACTTT	CASSP*RA~HNSPLHF	TRBV7-3*05, TRBV7-3*01	TRBV7-3	TRBJ1-6*01	TRBJ1-6	TRBD2*02	TRBD2	11	17	21	26	5	4	9
680	5.46e-05	TGTGCCGGTGGGGACAGGGGTAGGAGTCGTGGAGGCTACACCTTC	CAGGDRGRSRGGYTF	TRBV2*01, TRBV2*02, TRBV2*03	TRBV2	TRBJ1-2*01	TRBJ1-2	TRBD1*01	TRBD1	5	10	19	33	4	13	17
680	5.46e-05	TGTGCCACCAGCACTAGCGGGGGGTCGGGAGATACGCAGTATTTT	CATSTSGGSGDTQYF	TRBV24-1*01	TRBV24-1	TRBJ2-3*01	TRBJ2-3	TRBD2*01	TRBD2	10	12	23	29	1	5	6
680	5.46e-05	TGTGCCAGCAGCTTAAGGACAGGGAGGGGCTACGAGCAGTACTTC	CASSLRTGRGYEQYF	TRBV7-8*01	TRBV7-8	TRBJ2-7*01	TRBJ2-7	TRBD1*01	TRBD1	14	16	23	29	1	5	6
680	5.46e-05	TGCAGTGCTATGGAATGACAGGGCAAATTCACCCCTCCACTTT	CSAME*Q~ANSPLHF	TRBV20-1*06, TRBV20-1*03, TRBV20-1*01, TRBV20-1*04, TRBV20-1*05, TRBV20-1*02, TRBV20-1*07	TRBV20-1	TRBJ1-6*01	TRBJ1-6	TRBD1*01	TRBD1	9	16	22	25	6	2	8
680	5.46e-05	TGTGCCAGCGGTATTAGGACAGCTAACTATGGCTACACCTTC	CASGIRTANYGYTF	TRBV7-8*01, TRBV7-8*03	TRBV7-8	TRBJ1-2*01	TRBJ1-2	TRBD1*01	TRBD1	8	16	21	22	7	0	7
680	5.46e-05	TGTGCCAGCAGCTTCACAAGAAAGGGGAGTGTGCAGTACTTC	CASSFTRKGSVQYF	TRBV7-2*04, TRBV7-2*01	TRBV7-2	TRBJ2-7*01	TRBJ2-7	TRBD1*01, TRBD2*02	TRBD1, TRBD2	13	22	26	32	8	5	13
680	5.46e-05	TGTGCCATCAGCCAGCGGGACGGGGACGAGCAGTACTTC	CAISQRDGDEQYF	TRBV10-3*01, TRBV10-3*02	TRBV10-3	TRBJ2-7*01	TRBJ2-7	TRBD2*02	TRBD2	10	13	19	30	2	10	12
680	5.46e-05	TGTGCCAGCAGCTTGGCAGGGCATCAGCCCCAGCATTTT	CASSLAGHQPQHF	TRBV7-2*04, TRBV7-2*01	TRBV7-2	TRBJ1-5*01	TRBJ1-5	TRBD1*01	TRBD1	13	16	20	22	2	1	3
680	5.46e-05	TGTGCCAGCAGTATCGCCAGGGGCGGCTACACCTTC	CASSIARGGYTF	TRBV25-1*01	TRBV25-1	TRBJ1-2*01	TRBJ1-2	TRBD1*01	TRBD1	11	17	22	24	5	1	6
680	5.46e-05	TGCAGTGCTAGGATCGACACCTATGGCTACACCTTC	CSARIDTYGYTF	TRBV20-1*06, TRBV20-1*03, TRBV20-1*01, TRBV20-1*04, TRBV20-1*05, TRBV20-1*02, TRBV20-1*07	TRBV20-1	TRBJ1-2*01	TRBJ1-2	TRBD1*01	TRBD1	10	15	18	20	4	1	5
680	5.46e-05	TGCAGCGTTGTGGGAGAAATCAGCCCCAGCATTTT	CSVVGE~QPQHF	TRBV29-1*01	TRBV29-1	TRBJ1-5*01	TRBJ1-5	TRBD2*02	TRBD2	9	11	15	17	1	1	2
679	5.46e-05	TGTGCCACCAGTGATTCGGGCGGAGCTTCCTACGAGCAGTACTTC	CATSDSGGASYEQYF	TRBV24-1*01	TRBV24-1	TRBJ2-7*01	TRBJ2-7	TRBD1*01, TRBD2*02, TRBD2*01	TRBD1, TRBD2	15	17	20	27	1	6	7
679	5.46e-05	TGTGCCAGCAGCGGATCCCTCTCAGGGACACCCCTCCACTTT	CASSGSLSGTPLHF	TRBV9*02, TRBV9*01	TRBV9	TRBJ1-6*01	TRBJ1-6	TRBD1*01, TRBD2*02	TRBD1, TRBD2	12	22	26	28	9	1	10
679	5.46e-05	TGCAGCGTAGCCAAAGGGTTGGCTAATGAAAAACTGTTTTTT	CSVAKGLANEKLFF	TRBV29-1*01	TRBV29-1	TRBJ1-4*01	TRBJ1-4	TRBD1*01, TRBD2*02	TRBD1, TRBD2	7	14	17	22	6	4	10
679	5.46e-05	TGTGCCAGCAGTTACCAGGGAGTCTCACCCCTCCACTTT	CASSYQGVSPLHF	TRBV6-5*01	TRBV6-5	TRBJ1-6*01	TRBJ1-6	TRBD1*01, TRBD2*02	TRBD1, TRBD2	14	15	19	24	0	4	4
679	5.46e-05	TGCAGTGGGACAGCAGAATAACTATGGCTACACCTTC	CSGTAE~NYGYTF	TRBV20-1*06, TRBV20-1*03, TRBV20-1*01, TRBV20-1*04, TRBV20-1*05, TRBV20-1*02, TRBV20-1*07	TRBV20-1	TRBJ1-2*01	TRBJ1-2	TRBD1*01	TRBD1	6	7	12	18	0	5	5
679	5.46e-05	TGTGCCACTAGCGGGAGGCCTACGAGCAGTACTTC	CATSGR~YEQYF	TRBV10-3*01, TRBV10-3*02	TRBV10-3	TRBJ2-7*01	TRBJ2-7	TRBD2*02	TRBD2	6	7	17	18	0	0	0
678	5.45e-05	TGTGCCAGCAGTGCCGCCGTTGGGGCTGGGGACTACGAGCAGTACTTC	CASSAAVGAGDYEQYF	TRBV25-1*01	TRBV25-1	TRBJ2-7*01	TRBJ2-7	TRBD1*01	TRBD1	12	21	25	32	8	6	14
678	5.45e-05	TGTGCCAGCAGTGAATTGACCCGGGACAGGGGCAACGAGCAGTACTTC	CASSELTRDRGNEQYF	TRBV25-1*01	TRBV25-1	TRBJ2-7*01	TRBJ2-7	TRBD1*01	TRBD1	15	22	31	34	6	2	8
678	5.45e-05	TGTGCCAGCAGTAGTTTACAGGGGGCGAACGGCTACACCTTC	CASSSLQGANGYTF	TRBV2*01, TRBV2*02, TRBV2*03	TRBV2	TRBJ1-2*01	TRBJ1-2	TRBD1*01	TRBD1	11	17	25	30	5	4	9
678	5.45e-05	TGTGCCAGCAGCAAAGGGACAGGGGGTCATGAGCAGTACTTC	CASSKGTGGHEQYF	TRBV7-8*01, TRBV7-8*03	TRBV7-8	TRBJ2-7*01	TRBJ2-7	TRBD1*01	TRBD1	11	15	25	30	3	4	7
678	5.45e-05	TGTGCCACCAGGCACAGGAACCCAATCAGCCCCAGCATTTT	CATRHRN~NQPQHF	TRBV24-1*01	TRBV24-1	TRBJ1-5*01	TRBJ1-5	TRBD1*01	TRBD1	10	13	17	22	2	4	6
678	5.45e-05	TGTGCACTTTTCACGGACAGGCTAAGGAAAAACTGTTTTTT	CALFTDR~KEKLFF	TRBV15*02	TRBV15	TRBJ1-4*01	TRBJ1-4	TRBD1*01	TRBD1	4	14	20	21	9	0	9
678	5.45e-05	TGTGCCAGCAGAGGTAACTCTAACTATGGCTACACCTTC	CASRGNSNYGYTF	TRBV2*01, TRBV2*02, TRBV2*03	TRBV2	TRBJ1-2*01	TRBJ1-2	TRBD1*01, TRBD2*02, TRBD2*01	TRBD1, TRBD2	10	11	13	19	0	5	5
678	5.45e-05	TGTGCCAGCAGTGTCCCCGACCTACGAGCAGTACTTC	CASSVP~TYEQYF	TRBV7-8*01, TRBV7-8*03	TRBV7-8	TRBJ2-7*01	TRBJ2-7	TRBD1*01	TRBD1	10	11	16	20	0	3	3
678	5.45e-05	TGCAGCGTTGGTGAGGGCCTCGATACGCAGTATTTT	CSVGEGLDTQYF	TRBV29-1*01	TRBV29-1	TRBJ2-3*01	TRBJ2-3	TRBD2*02	TRBD2	9	12	16	21	2	4	6
678	5.45e-05	TGTGCCACCAGTAAAGGTAATGAGCAGTTCTTC	CATSKGNEQFF	TRBV24-1*01	TRBV24-1	TRBJ2-1*01	TRBJ2-1	TRBD1*01, TRBD2*02	TRBD1, TRBD2	11	14	16	18	2	1	3
678	5.45e-05	TGTGCCAGCTCCGGGGGCGAGCAGTACTTC	CASSGGEQYF	TRBV7-8*01, TRBV7-8*03	TRBV7-8	TRBJ2-7*01	TRBJ2-7	TRBD2*01	TRBD2	8	11	16	17	2	0	2
678	5.45e-05	TGTGCCATCACTACCAGCCCCAGCATTTT	CAITT~PQHF	TRBV10-3*01, TRBV10-3*02	TRBV10-3	TRBJ1-5*01	TRBJ1-5	TRBD2*02, TRBD2*01	TRBD2	9	10	12	14	0	1	1
677	5.44e-05	TGTGCCAGCAGCCAGGCCGTTCCGGGACAGGGTTCTGGCTACACCTTC	CASSQAVPGQGSGYTF	TRBV7-6*01, TRBV7-6*02	TRBV7-6	TRBJ1-2*01	TRBJ1-2	TRBD1*01	TRBD1	11	23	31	35	11	3	14
677	5.44e-05	TGCAGCGTTGAAGCAGGGACAGGCGTAAGAACCTACGAGCAGTACTTC	CSVEAGTGVRTYEQYF	TRBV29-1*01	TRBV29-1	TRBJ2-7*01	TRBJ2-7	TRBD1*01	TRBD1	12	15	22	31	2	8	10
677	5.44e-05	TGTGCTAGCAGCTTGGATATCGGGACAGATACGCAGTATTTT	CASSLDIGTDTQYF	TRBV7-7*01	TRBV7-7	TRBJ2-3*01	TRBJ2-3	TRBD2*02, TRBD2*01	TRBD2	13	20	23	24	6	0	6
677	5.44e-05	TGTGCCAGCAGCACCCAGAGACAGGGCCACGAGCAGTACTTC	CASSTQRQGHEQYF	TRBV7-8*01, TRBV7-8*03	TRBV7-8	TRBJ2-7*01	TRBJ2-7	TRBD1*01	TRBD1	10	19	25	28	8	2	10
677	5.44e-05	TGTGCCATTAGGACAGCTAGCTCCTACGAGCAGTACTTC	CAIRTASSYEQYF	TRBV10-3*01, TRBV10-3*02	TRBV10-3	TRBJ2-7*01	TRBJ2-7	TRBD1*01	TRBD1	7	10	15	20	2	4	6
677	5.44e-05	TGTGCCACCAGCGGGACAGGGTTGTGGGGCTACACCTTC	CATSGTGLWGYTF	TRBV15*02	TRBV15	TRBJ1-2*01	TRBJ1-2	TRBD1*01	TRBD1	11	12	20	27	0	6	6
677	5.44e-05	TGCAGTGCTAGAGATCACAGGGGTGATGGCTACACCTTC	CSARDHRGDGYTF	TRBV20-1*01, TRBV20-1*05, TRBV20-1*07	TRBV20-1	TRBJ1-2*01	TRBJ1-2	TRBD1*01	TRBD1	13	16	22	25	2	2	4
677	5.44e-05	TGCAGCGTTGGTCAGGGGGTGGACTATGGCTACACCTTC	CSVGQGVDYGYTF	TRBV29-1*01	TRBV29-1	TRBJ1-2*01	TRBJ1-2	TRBD1*01	TRBD1	9	12	18	22	2	3	5
677	5.44e-05	TGTGCCAGCAGACGGACAGGACGTATGGCTACACCTTC	CASRRT~TYGYTF	TRBV7-6*01, TRBV7-6*02	TRBV7-6	TRBJ1-2*01	TRBJ1-2	TRBD1*01	TRBD1	10	13	19	23	2	3	5
677	5.44e-05	TGCAGCGCTGTACGGGATGGCCTTATGGCTACACCTTC	CSAVRD~PYGYTF	TRBV29-1*03	TRBV29-1	TRBJ1-2*01	TRBJ1-2	TRBD2*02	TRBD2	7	12	16	23	4	6	10
677	5.44e-05	TGTGCCACCGATTGGGAGCTCCTACGAGCAGTACTTC	CATDWE~SYEQYF	TRBV24-1*01	TRBV24-1	TRBJ2-7*01	TRBJ2-7	TRBD2*02	TRBD2	8	13	17	18	4	0	4
677	5.44e-05	TGCAGCGTTGGGACTGATCTCCTACGAGCAGTACTTC	CSVGTD~SYEQYF	TRBV29-1*01	TRBV29-1	TRBJ2-7*01	TRBJ2-7	TRBD2*02, TRBD2*01	TRBD2	9	10	14	18	0	3	3
677	5.44e-05	TGTGCCATAGGGACAGAAAGCTACGAGCAGTACTTC	CAIGTESYEQYF	TRBV10-3*01, TRBV10-3*02	TRBV10-3	TRBJ2-7*01	TRBJ2-7	TRBD1*01	TRBD1	7	9	15	20	1	4	5
677	5.44e-05	TGTGCCAGCAGCCAACTTCCTACGAGCAGTACTTC	CASSQL~YEQYF	TRBV7-8*03	TRBV7-8	TRBJ2-7*01	TRBJ2-7	TRBD2*02, TRBD2*01	TRBD2	12	14	16	17	1	0	1
677	5.44e-05	TGTGCCAGCAGCGCTAATTGGGAGCAGTACTTC	CASSANWEQYF	TRBV2*01, TRBV2*02, TRBV2*03	TRBV2	TRBJ2-7*01	TRBJ2-7	TRBD2*02, TRBD2*01	TRBD2	10	11	15	21	0	5	5
676	5.43e-05	TGTGCCACCAGTGATCTAGCGGGGGGCGGTCAGTTCTTC	CATSDLAGGGQFF	TRBV24-1*01	TRBV24-1	TRBJ2-1*01	TRBJ2-1	TRBD2*01	TRBD2	14	15	25	30	0	4	4
676	5.43e-05	TGTGCCAGCAGCTTAGGGGCCACCTACGAGCAGTACTTC	CASSLGATYEQYF	TRBV7-6*01	TRBV7-6	TRBJ2-7*01	TRBJ2-7	TRBD1*01	TRBD1	15	16	19	22	0	2	2
676	5.43e-05	TGTGCCAGCAGCTGGCAGACCCTCGAGCAGTACTTC	CASSWQTLEQYF	TRBV7-2*04, TRBV7-2*01	TRBV7-2	TRBJ2-7*01	TRBJ2-7	TRBD1*01, TRBD2*02	TRBD1, TRBD2	12	19	22	23	6	0	6
676	5.43e-05	TGCAGCGTTACTGACAGCACAGATACGCAGTATTTT	CSVTDSTDTQYF	TRBV29-1*01, TRBV29-1*03	TRBV29-1	TRBJ2-3*01	TRBJ2-3	TRBD1*01, TRBD2*02, TRBD2*01	TRBD1, TRBD2	8	12	14	15	3	0	3
676	5.43e-05	TGCAGCGGGAAAGACGCTGGAAACACCATATATTTT	CSGKDAGNTIYF	TRBV29-1*01, TRBV29-1*03	TRBV29-1	TRBJ1-3*01	TRBJ1-3	TRBD1*01, TRBD2*02, TRBD2*01	TRBD1, TRBD2	6	12	14	16	5	1	6
676	5.43e-05	TGTGCCAGCACCGATGCCTACGAGCAGTACTTC	CASTDAYEQYF	TRBV7-9*03, TRBV7-9*01, TRBV7-9*04, TRBV7-9*02	TRBV7-9	TRBJ2-7*01	TRBJ2-7	TRBD2*02, TRBD2*01	TRBD2	9	10	12	16	0	3	3
675	5.42e-05	TGTGCCACCAGTGAGGAACGGGACTTTCATCGACCTATAATTCACCCCTCCACTTT	CATSEERDF~STYNSPLHF	TRBV24-1*01	TRBV24-1	TRBJ1-6*02	TRBJ1-6	TRBD2*02, TRBD2*01	TRBD2	13	19	24	33	5	8	13
675	5.42e-05	TGTGCCACCAGTGACCCAGGACTAGTTAGCAATGAGCAGTTCTTC	CATSDPGLVSNEQFF	TRBV24-1*01	TRBV24-1	TRBJ2-1*01	TRBJ2-1	TRBD2*02, TRBD2*01	TRBD2	13	18	24	29	4	4	8
675	5.42e-05	TGTGCCAGCATCCGGGACAGGGGTTATAATTCACCCCTCCACTTT	CASIRDRGYNSPLHF	TRBV2*01, TRBV2*02, TRBV2*03	TRBV2	TRBJ1-6*01	TRBJ1-6	TRBD1*01	TRBD1	9	13	22	24	3	1	4
675	5.42e-05	TGCGCCAGCAGTGAGAGCGCGTTGAGCTCCTACGAGCAGTACTTC	CASSESALSSYEQYF	TRBV10-2*01	TRBV10-2	TRBJ2-7*01	TRBJ2-7	TRBD2*02, TRBD2*01	TRBD2	14	15	18	26	0	7	7
675	5.42e-05	TGTGCCAGCAGCGTAGGTGGGGGGAATTCACCCCTCCACTTT	CASSVGGGNSPLHF	TRBV9*02, TRBV9*01	TRBV9	TRBJ1-6*01	TRBJ1-6	TRBD2*01	TRBD2	15	18	23	24	2	0	2
675	5.42e-05	TGTGCCACGACTGGACAGCCCCAATCAGCCCCAGCATTTT	CATTGQP~NQPQHF	TRBV24-1*01	TRBV24-1	TRBJ1-5*01	TRBJ1-5	TRBD1*01	TRBD1	7	12	17	21	4	3	7
675	5.42e-05	TGCAGCATAGTGCGTAACTCCTACGAGCAGTACTTC	CSIVRNSYEQYF	TRBV20-1*06, TRBV20-1*03, TRBV20-1*01, TRBV20-1*04, TRBV20-1*05, TRBV20-1*02, TRBV20-1*07	TRBV20-1	TRBJ2-7*01	TRBJ2-7	TRBD2*02, TRBD2*01	TRBD2	4	7	10	17	2	6	8
675	5.42e-05	TGTGCCGCGACGTTCTCGGGCAGCCCCAGCATTTT	CAATFS~QPQHF	TRBV7-9*03, TRBV7-9*01, TRBV7-9*04, TRBV7-9*02	TRBV7-9	TRBJ1-5*01	TRBJ1-5	TRBD2*02, TRBD2*01	TRBD2	5	16	19	20	10	0	10
674	5.42e-05	TGTGCCACCAGTGAAGCGACAGGAGTAGCAATCAGCCCCAGCATTTT	CATSEATG~SNQPQHF	TRBV24-1*01	TRBV24-1	TRBJ1-5*01	TRBJ1-5	TRBD1*01	TRBD1	13	17	22	25	3	2	5
674	5.42e-05	TGTGCTAGCAGCTTAGCGGGGCAGGGTTGGCAGCCCCAGCATTTT	CASSLAGQGWQPQHF	TRBV7-7*01	TRBV7-7	TRBJ1-5*01	TRBJ1-5	TRBD1*01	TRBD1	16	21	25	30	4	4	8
674	5.42e-05	TGTGCCACCAGTCAGGGGACAGGGGCCACAGATACGCAGTATTTT	CATSQGTGATDTQYF	TRBV24-1*01	TRBV24-1	TRBJ2-3*01	TRBJ2-3	TRBD1*01	TRBD1	11	15	24	26	3	1	4
674	5.42e-05	TGTGCCACCAGTGGGGGGACTAGCGGACCATACGCAGTATTTT	CATSGGT~ADHTQYF	TRBV24-1*01	TRBV24-1	TRBJ2-3*01	TRBJ2-3	TRBD2*02, TRBD2*01	TRBD2	12	15	25	29	2	3	5
674	5.42e-05	TGTGCCACCAGCAAGGGGGGAGAGCCCTACGAGCAGTACTTC	CATSKGGEPYEQYF	TRBV15*02	TRBV15	TRBJ2-7*01	TRBJ2-7	TRBD1*01, TRBD2*01	TRBD1, TRBD2	11	13	18	25	1	6	7
674	5.42e-05	TGTGCCAGCAGCTTACGGAACAGGGTTAACGAGCAGTACTTC	CASSLRNRVNEQYF	TRBV7-8*01	TRBV7-8	TRBJ2-7*01	TRBJ2-7	TRBD1*01	TRBD1	14	19	24	28	4	3	7
674	5.42e-05	TGTGCCAGCAGCTCCGGGACTGCGAGCCACGAGCAGTACTTC	CASSSGTASHEQYF	TRBV7-6*01, TRBV7-6*02	TRBV7-6	TRBJ2-7*01	TRBJ2-7	TRBD2*02, TRBD2*01	TRBD2	12	15	20	28	2	7	9
674	5.42e-05	TGCAGTGCTAGATCGACAGGGGGCATCACTGAAGCTTTCTTT	CSARSTGGITEAFF	TRBV20-1*01, TRBV20-1*04, TRBV20-1*05, TRBV20-1*07	TRBV20-1	TRBJ1-1*01	TRBJ1-1	TRBD1*01	TRBD1	11	14	23	26	2	2	4
674	5.42e-05	TGCGCCAGCAAAGATGGCCCATCCTACGAGCAGTACTTC	CASKDGPSYEQYF	TRBV10-2*01	TRBV10-2	TRBJ2-7*01	TRBJ2-7	TRBD1*01	TRBD1	9	16	19	21	6	1	7
674	5.42e-05	TGCAGTGCTAGAGATATGACAGGGTTGTCCCTCCACTTT	CSARDMTGLSLHF	TRBV20-1*01, TRBV20-1*05, TRBV20-1*07	TRBV20-1	TRBJ1-6*02	TRBJ1-6	TRBD1*01	TRBD1	13	17	23	28	3	4	7
674	5.42e-05	TGCAGCGTTGAAGGGTGTGAACTTTACGAGCAGTACTTC	CSVEGCELYEQYF	TRBV29-1*01	TRBV29-1	TRBJ2-7*01	TRBJ2-7	TRBD1*01, TRBD2*02, TRBD2*01	TRBD1, TRBD2	12	15	17	24	2	6	8
674	5.42e-05	TGCAGTGCTACGGACAACTACTATGGCTACACCTTC	CSATDNYYGYTF	TRBV20-1*06, TRBV20-1*03, TRBV20-1*01, TRBV20-1*04, TRBV20-1*05, TRBV20-1*02, TRBV20-1*07	TRBV20-1	TRBJ1-2*01	TRBJ1-2	TRBD1*01	TRBD1	9	11	15	19	1	3	4
673	5.41e-05	TGTGCCACCAGTGATTTACAGGATCAACAACTATGGCTACACCTTC	CATSDLQD~NNYGYTF	TRBV24-1*01	TRBV24-1	TRBJ1-2*01	TRBJ1-2	TRBD1*01	TRBD1	16	17	21	28	0	6	6
673	5.41e-05	TGCGCCAGCATTATGGACACGATTCCTACGAGCAGTACTTC	CASIMDT~SYEQYF	TRBV10-2*01	TRBV10-2	TRBJ2-7*01	TRBJ2-7	TRBD1*01	TRBD1	9	14	18	23	4	4	8
673	5.41e-05	TGCGCCAGCAGTTATACAGGGAACAAATGGCTACACCTTC	CASSYTG~TNGYTF	TRBV10-1*02, TRBV10-1*01	TRBV10-1	TRBJ1-2*01	TRBJ1-2	TRBD1*01	TRBD1	11	15	20	26	3	5	8
673	5.41e-05	TGTGCCAGCAGTCCTGAATATAACTATGGCTACACCTTC	CASSPEYNYGYTF	TRBV2*01, TRBV2*02, TRBV2*03	TRBV2	TRBJ1-2*01	TRBJ1-2	TRBD1*01	TRBD1	11	12	15	20	0	4	4
673	5.41e-05	TGTGCCAGCAGTGCATGGAGCTCCTACGAGCAGTACTTC	CASSAWSSYEQYF	TRBV2*01, TRBV2*03	TRBV2	TRBJ2-7*01	TRBJ2-7	TRBD2*02	TRBD2	12	16	19	20	3	0	3
673	5.41e-05	TGTGCCAGCAGCGCTGGATGGGGCTATGGCTACACCTTC	CASSAGWGYGYTF	TRBV7-9*03, TRBV7-9*01, TRBV7-9*04, TRBV7-9*02	TRBV7-9	TRBJ1-2*01	TRBJ1-2	TRBD1*01, TRBD2*01	TRBD1, TRBD2	11	19	22	23	7	0	7
673	5.41e-05	TGTGCCAGCAGCTCAACGGACAGGGGTTTGTTCTTC	CASSSTDRGLFF	TRBV7-6*01	TRBV7-6	TRBJ2-1*01	TRBJ2-1	TRBD1*01	TRBD1	12	17	25	29	4	3	7
673	5.41e-05	TGCAGTGCGACGGCAAATTACTATGGCTACACCTTC	CSATANYYGYTF	TRBV20-1*06, TRBV20-1*03, TRBV20-1*01, TRBV20-1*04, TRBV20-1*05, TRBV20-1*02, TRBV20-1*07	TRBV20-1	TRBJ1-2*01	TRBJ1-2	TRBD1*01, TRBD2*02, TRBD2*01	TRBD1, TRBD2	7	8	10	19	0	8	8
673	5.41e-05	TGTGCCAGCTAACACTGAAGCTTTCTTT	CAS*H~EAFF	TRBV10-3*01, TRBV10-3*02	TRBV10-3	TRBJ1-1*01	TRBJ1-1	TRBD2*02, TRBD2*01	TRBD2	6	7	9	10	0	0	0
672	5.4e-05	TGTGCCAGCAGCTTAGTTCGGGACTATAATTCACCCCTCCACTTT	CASSLVRDYNSPLHF	TRBV7-2*04, TRBV7-2*01	TRBV7-2	TRBJ1-6*01	TRBJ1-6	TRBD2*02	TRBD2	15	18	22	23	2	0	2
672	5.4e-05	TGTGCCAGCAGCCCGCGAGGACAGTCTAATTCACCCCTCCACTTT	CASSPRGQSNSPLHF	TRBV7-9*03, TRBV7-9*01, TRBV7-9*04, TRBV7-9*02	TRBV7-9	TRBJ1-6*01	TRBJ1-6	TRBD1*01	TRBD1	11	18	23	26	6	2	8
672	5.4e-05	TGTGCCACAACCGGGACAGCGTTTAATGAAAAACTGTTTTTT	CATTGTAFNEKLFF	TRBV15*02	TRBV15	TRBJ1-4*01	TRBJ1-4	TRBD1*01	TRBD1	7	12	18	23	4	4	8
672	5.4e-05	TGTGCCAGCAGCTTAATGGGAAAGAACGAGCAGTACTTC	CASSLMGKNEQYF	TRBV7-8*01	TRBV7-8	TRBJ2-7*01	TRBJ2-7	TRBD1*01, TRBD2*02, TRBD2*01	TRBD1, TRBD2	15	17	20	25	1	4	5
671	5.39e-05	TGCAGCGTTGAAGATCGGTAGGGTATGATTCCAAGAGACCCAGTACTTC	CSVEDR*G~*FQETQYF	TRBV29-1*01	TRBV29-1	TRBJ2-5*01	TRBJ2-5	TRBD1*01, TRBD2*02	TRBD1, TRBD2	13	19	22	30	5	7	12
671	5.39e-05	TGTGCCACCAGTGCCACAGGGGGACCTAATGAAAAACTGTTTTTT	CATSATGGPNEKLFF	TRBV24-1*01	TRBV24-1	TRBJ1-4*01	TRBJ1-4	TRBD1*01	TRBD1	12	15	22	25	2	2	4
671	5.39e-05	TGTGCCACCAGCAGAGATGGGGTTCACGGAGATACGCAGTATTTT	CATSRDGVHGDTQYF	TRBV15*02	TRBV15	TRBJ2-3*01	TRBJ2-3	TRBD1*01, TRBD2*01	TRBD1, TRBD2	11	18	21	29	6	7	13
671	5.39e-05	TGTGCCAGCAGCTTAGCGATCGGCGGCTACGAGCAGTACTTC	CASSLAIGGYEQYF	TRBV7-2*04, TRBV7-2*01	TRBV7-2	TRBJ2-7*01	TRBJ2-7	TRBD2*02, TRBD2*01	TRBD2	16	22	25	26	5	0	5
671	5.39e-05	TGTGCCAGCAGCCAGAGGGGGTACCAAGAGACCCAGTACTTC	CASSQRGYQETQYF	TRBV7-2*04, TRBV7-2*01	TRBV7-2	TRBJ2-5*01	TRBJ2-5	TRBD1*01	TRBD1	11	15	20	22	3	1	4
671	5.39e-05	TGTGCTAGCAGCGTCACCAGACAGGATGAGCAGTTCTTC	CASSVTRQDEQFF	TRBV7-7*01, TRBV7-7*02	TRBV7-7	TRBJ2-1*01	TRBJ2-1	TRBD1*01	TRBD1	11	19	24	25	7	0	7
671	5.39e-05	TGTGCCACCCTCCCCGGCAGGGGCTACGAGCAGTACTTC	CATLPGRGYEQYF	TRBV10-3*01, TRBV10-3*02	TRBV10-3	TRBJ2-7*01	TRBJ2-7	TRBD2*02	TRBD2	6	7	13	23	0	9	9
671	5.39e-05	TGTGCCAGCAGCTTATCTTCGAAGCTCGAGCAGTACTTC	CASSLSSKLEQYF	TRBV7-6*01	TRBV7-6	TRBJ2-7*01	TRBJ2-7	TRBD2*02, TRBD2*01	TRBD2	14	22	24	26	7	1	8
671	5.39e-05	TGCGCCAGCATGAGGCGCACCCCTCCACTTT	CASMR~APLHF	TRBV5-1*01, TRBV5-1*02	TRBV5-1	TRBJ1-6*01	TRBJ1-6	TRBD2*02	TRBD2	9	11	14	17	1	2	3
670	5.38e-05	TGTGCCATCAGTTACCGGGACGCCAGCTCCTACGAGCAGTACTTC	CAISYRDASSYEQYF	TRBV10-3*01, TRBV10-3*02	TRBV10-3	TRBJ2-7*01	TRBJ2-7	TRBD1*01, TRBD2*02, TRBD2*01	TRBD1, TRBD2	11	16	20	26	4	5	9
670	5.38e-05	TGTGCCACCAGCAGGGGTCGGGACAGGACCTACGAGCAGTACTTC	CATSRGRDRTYEQYF	TRBV15*02	TRBV15	TRBJ2-7*01	TRBJ2-7	TRBD1*01	TRBD1	11	19	26	28	7	1	8
[truncated: 28,548 more rows]
