# Supplementary material for: High Throughput Sequencing of T Cell Antigen Receptors Reveals a Conserved TCR Repertoire
Source: Medicine (Baltimore). 2016 Mar 11;95(10):e2839. doi: 10.1097/MD.0000000000002839 (PMC4998859; doi:10.1097/MD.0000000000002839)
Supplement: Supplemental Digital Content [file medi-95-e02839-s006.xlsx]

## Sheet: MD_2016_03_01_DIAO_MD-D-15-0362
MiTCRFullExportV1.1	HomoSapiens	TRB
Read count	Percentage	CDR3 nucleotide sequence	CDR3 amino acid sequence	V alleles	V segments	J alleles	J segments	D alleles	D segments	Last V nucleotide position	First D nucleotide position	Last D nucleotide position	First J nucleotide position	VD insertions	DJ insertions	Total insertions
119	9.56e-06	TGTGCCAGCAGCTTAAGTGCCGACTAGCGGGAGTGGAGAGACCCAGTACTTC	CASSLSAD*~GSGETQYF	TRBV11-3*01	TRBV11-3	TRBJ2-5*01	TRBJ2-5	TRBD2*02	TRBD2	14	21	32	36	6	3	9
119	9.56e-06	TGTGCCAGCAGCAAGACTGATGGGTAGGGTCAGCAATCAGCCCCAGCATTTT	CASSKTDG*~VSNQPQHF	TRBV11-3*01, TRBV11-3*02	TRBV11-3	TRBJ1-5*01	TRBJ1-5	TRBD1*01, TRBD2*02, TRBD2*01	TRBD1, TRBD2	11	25	28	31	13	2	15
119	9.56e-06	TGCGCCAGCAGCTCGGCGTGGACAGGGAGGAATGAACACTGAAGCTTTCTTT	CASSSAWTG~GMNTEAFF	TRBV5-1*01	TRBV5-1	TRBJ1-1*01	TRBJ1-1	TRBD1*01	TRBD1	12	19	26	32	6	5	11
119	9.56e-06	TGTGCCAGCAGTGAGGGGCCCGAGAGCTCCTATAATTCACCCCTCCACTTT	CASSEGPESSYNSPLHF	TRBV6-1*01	TRBV6-1	TRBJ1-6*01	TRBJ1-6	TRBD1*01	TRBD1	13	14	18	26	0	7	7
119	9.56e-06	TGTGCCAGCAGCTCGTTAATACAGGAGACTAGCACAGATACGCAGTATTTT	CASSSLIQETSTDTQYF	TRBV5-6*01	TRBV5-6	TRBJ2-3*01	TRBJ2-3	TRBD1*01	TRBD1	10	20	24	30	9	5	14
119	9.56e-06	TGTGCCAGCAGCTCAGAAGACAGGGGGCGTGGGCAAGAGACCCAGTACTTC	CASSSEDRGRGQETQYF	TRBV7-9*03, TRBV7-9*01, TRBV7-9*04, TRBV7-9*02	TRBV7-9	TRBJ2-5*01	TRBJ2-5	TRBD1*01	TRBD1	13	18	27	33	4	5	9
119	9.56e-06	TGTGCCAGCAGCACACAGGGGGGGGGGTATAGCAATCAGCCCCAGCATTTT	CASSTQGGGYSNQPQHF	TRBV7-8*01, TRBV7-8*03	TRBV7-8	TRBJ1-5*01	TRBJ1-5	TRBD1*01	TRBD1	11	14	21	29	2	7	9
119	9.56e-06	TGCGCCACCGATCCCCTCGGGGGGGGCGCGAACACCGGGGAGCTGTTTTTT	CATDPLGGGANTGELFF	TRBV10-2*01	TRBV10-2	TRBJ2-2*01	TRBJ2-2	TRBD2*01	TRBD2	6	17	24	28	10	3	13
119	9.56e-06	TGCGCCAGCAGCCCGAGTTCGGGGGGGTTGGTTGGCAATGAGCAGTTCTTC	CASSPSSGGLVGNEQFF	TRBV5-1*01	TRBV5-1	TRBJ2-1*01	TRBJ2-1	TRBD2*01	TRBD2	11	19	26	35	7	8	15
119	9.56e-06	TGCGCCAGCAGCCCATCGTTTGGGGACAGGGATGCCGGGGAGCTGTTTTTT	CASSPSFGDRDAGELFF	TRBV5-1*01	TRBV5-1	TRBJ2-2*01	TRBJ2-2	TRBD1*01	TRBD1	11	22	30	34	10	3	13
119	9.56e-06	TGCGCCAGCAGCCAAGCATTCATAGCGGGAGTCGGCTACGAGCAGTACTTC	CASSQAFIAGVGYEQYF	TRBV4-1*02, TRBV4-1*01	TRBV4-1	TRBJ2-7*01	TRBJ2-7	TRBD2*02	TRBD2	15	22	30	35	6	4	10
119	9.56e-06	TGCAGCGTTGAAATGAGGACCGGGTACAGCCCCACAGATACGCAGTATTTT	CSVEMRTGYSPTDTQYF	TRBV29-1*01	TRBV29-1	TRBJ2-3*01	TRBJ2-3	TRBD1*01, TRBD2*02, TRBD2*01	TRBD1, TRBD2	11	25	28	32	13	3	16
119	9.56e-06	TGTGCCAGCAGCTTTACACCCTGCCAGGGAACACAGATACGCAGTATTTT	CASSFTPC~GNTDTQYF	TRBV5-8*01, TRBV5-8*02	TRBV5-8	TRBJ2-3*01	TRBJ2-3	TRBD1*01	TRBD1	13	24	28	31	10	2	12
119	9.56e-06	TGTGCTAGTGGTTCACCCCGAGCCTCTGCACTCCTACGAGCAGTACTTC	CASGSPRA~LHSYEQYF	TRBV12-5*01	TRBV12-5	TRBJ2-7*01	TRBJ2-7	TRBD2*01	TRBD2	12	15	19	30	2	10	12
119	9.56e-06	TGTGCCAGTAGTATAGCGGACAGATCGGTTCCACAATGAGCAGTTCTTC	CASSIADR~RFHNEQFF	TRBV19*01, TRBV19*02	TRBV19	TRBJ2-1*01	TRBJ2-1	TRBD1*01	TRBD1	15	17	22	32	1	9	10
119	9.56e-06	TGTGCCAGCGCCTCCAGGAGTGGGCAGGGGGGATACGAGCAGTACTTC	CASASRSGQGGYEQYF	TRBV6-6*04	TRBV6-6	TRBJ2-7*01	TRBJ2-7	TRBD1*01	TRBD1	8	24	30	33	15	2	17
119	9.56e-06	TGTGCCAGCAGTTTAGGAATGACAGGGACGCCAACTGAAGCTTTCTTT	CASSLGMTGTPTEAFF	TRBV12-4*01, TRBV12-3*01	TRBV12-4, TRBV12-3	TRBJ1-1*01	TRBJ1-1	TRBD1*01	TRBD1	15	20	26	33	4	6	10
119	9.56e-06	TGTGCCAGCAGTTACACGACCGGGACAGGCGGTGAAAAACTGTTTTTT	CASSYTTGTGGEKLFF	TRBV6-6*04	TRBV6-6	TRBJ1-4*01	TRBJ1-4	TRBD1*01	TRBD1	11	21	28	32	9	3	12
119	9.56e-06	TGTGCCAGCAGCTTGGAGGTGGGGCTTCCCCCAGATACGCAGTATTTT	CASSLEVGLPPDTQYF	TRBV5-6*01	TRBV5-6	TRBJ2-3*01	TRBJ2-3	TRBD1*01	TRBD1	15	20	24	31	4	6	10
119	9.56e-06	TGTGCCAGCAGCCGGCAGAGACAGTTCTCGGGTGAAAAACTGTTTTTT	CASSRQRQFSGEKLFF	TRBV6-5*01	TRBV6-5	TRBJ1-4*01	TRBJ1-4	TRBD1*01	TRBD1	10	19	23	32	8	8	16
119	9.56e-06	TGTGCCAGCAGCCATAGGGGGGTTATGCGGCGGTCACCCCTCCACTTT	CASSHRGVMRRSPLHF	TRBV5-4*01, TRBV5-4*03, TRBV5-4*04	TRBV5-4	TRBJ1-6*01	TRBJ1-6	TRBD1*01, TRBD2*01	TRBD1, TRBD2	13	15	20	33	1	12	13
119	9.56e-06	TGCGCCAGCAGCTTGGCGGGAGGCCTTCCCCCAGATACGCAGTATTTT	CASSLAGGLPPDTQYF	TRBV5-1*01	TRBV5-1	TRBJ2-3*01	TRBJ2-3	TRBD2*02	TRBD2	15	16	22	31	0	8	8
119	9.56e-06	TGCAGTGCTAGAGACCCCGGGGGGACAGGGTCCTACGAGCAGTACTTC	CSARDPGGTGSYEQYF	TRBV20-1*01, TRBV20-1*05, TRBV20-1*07	TRBV20-1	TRBJ2-7*01	TRBJ2-7	TRBD1*01	TRBD1	13	21	29	30	7	0	7
119	9.56e-06	TGTGCCAGCAGTGAACCCGGGGCAGGGTTCAAACGAGCAGTACTTC	CASSEPGA~GSNEQYF	TRBV6-1*01	TRBV6-1	TRBJ2-7*01	TRBJ2-7	TRBD1*01, TRBD2*01	TRBD1, TRBD2	14	22	26	32	7	5	12
119	9.56e-06	TGCAGTGCTAGAGACACTCCCGCTAGCGGGAGTAGAGCAGTACTTC	CSARDTPA~AGVEQYF	TRBV20-1*01, TRBV20-1*05, TRBV20-1*07	TRBV20-1	TRBJ2-7*01	TRBJ2-7	TRBD2*02	TRBD2	13	22	31	34	8	2	10
119	9.56e-06	TGTGCTAGTGGTCCCAGGGAGCGAGACACCGGGGAGCTGTTTTTT	CASGPRERDTGELFF	TRBV12-5*01	TRBV12-5	TRBJ2-2*01	TRBJ2-2	TRBD1*01, TRBD2*02	TRBD1, TRBD2	11	14	18	25	2	6	8
119	9.56e-06	TGTGCCAGTAGCTCCCGGACAGGGGGCGCAGAGACCCAGTACTTC	CASSSRTGGAETQYF	TRBV19*01, TRBV19*03, TRBV19*02	TRBV19	TRBJ2-5*01	TRBJ2-5	TRBD1*01	TRBD1	11	16	26	29	4	2	6
119	9.56e-06	TGTGCCAGCGCCTGGCTCGGCTCTGGGGCCAACGTCCTGACTTTC	CASAWLGSGANVLTF	TRBV12-4*01, TRBV12-3*01	TRBV12-4, TRBV12-3	TRBJ2-6*01	TRBJ2-6	TRBD1*01	TRBD1	8	10	13	20	1	6	7
119	9.56e-06	TGTGCCAGCAGTCTAGCGGGAGGGCCGTACAATGAGCAGTTCTTC	CASSLAGGPYNEQFF	TRBV7-9*03, TRBV7-9*01, TRBV7-9*04, TRBV7-9*02	TRBV7-9	TRBJ2-1*01	TRBJ2-1	TRBD2*02	TRBD2	10	12	23	27	1	3	4
119	9.56e-06	TGTGCCAGCAGTCCTCAGGGGGCTAGCACAGATACGCAGTATTTT	CASSPQGASTDTQYF	TRBV6-5*01	TRBV6-5	TRBJ2-3*01	TRBJ2-3	TRBD1*01	TRBD1	12	15	22	24	2	1	3
119	9.56e-06	TGTGCCAGCAGTGCGGTTAGCGGGGGCACAGATACGCAGTATTTT	CASSAVSGGTDTQYF	TRBV6-1*01	TRBV6-1	TRBJ2-3*01	TRBJ2-3	TRBD2*01	TRBD2	12	17	24	25	4	0	4
119	9.56e-06	TGTGCCAGCAGTGCACTAGCGGGTGGCACAGATACGCAGTATTTT	CASSALAGGTDTQYF	TRBV6-4*02, TRBV6-4*01	TRBV6-4	TRBJ2-3*01	TRBJ2-3	TRBD2*02, TRBD2*01	TRBD2	12	14	22	25	1	2	3
119	9.56e-06	TGTGCCAGCAGTGATGGGGCGGGAGCAGCAGATACGCAGTATTTT	CASSDGAGAADTQYF	TRBV6-4*02, TRBV6-4*01	TRBV6-4	TRBJ2-3*01	TRBJ2-3	TRBD2*02	TRBD2	13	18	24	28	4	3	7
119	9.56e-06	TGTGCCAGCAGTATCACAGGGATCACCACCGGGGAGCTGTTTTTT	CASSITGITTGELFF	TRBV19*01, TRBV19*02	TRBV19	TRBJ2-2*01	TRBJ2-2	TRBD1*01	TRBD1	13	15	20	26	1	5	6
119	9.56e-06	TGTGCCAGCAGTATAGCGGGAGTTAGGCAAGAGACCCAGTACTTC	CASSIAGVRQETQYF	TRBV6-4*02, TRBV6-4*01	TRBV6-4	TRBJ2-5*01	TRBJ2-5	TRBD2*02	TRBD2	11	13	21	27	1	5	6
119	9.56e-06	TGTGCCAGCAGTAGACGGGACAGTGTTTATGAAAAACTGTTTTTT	CASSRRDSVYEKLFF	TRBV6-1*01	TRBV6-1	TRBJ1-4*01	TRBJ1-4	TRBD1*01	TRBD1	11	16	22	28	4	5	9
119	9.56e-06	TGTGCCAGCAGCTTAAGCCAGGCCCTGCCCTACGAGCAGTACTTC	CASSLSQALPYEQYF	TRBV7-2*04, TRBV7-2*01	TRBV7-2	TRBJ2-7*01	TRBJ2-7	TRBD1*01	TRBD1	14	22	26	28	7	1	8
119	9.56e-06	TGTGCCAGCAGCTCATCCGGACAGGCCTACAATGAGCAGTTCTTC	CASSSSGQAYNEQFF	TRBV7-3*01	TRBV7-3	TRBJ2-1*01	TRBJ2-1	TRBD1*01	TRBD1	12	18	24	25	5	0	5
119	9.56e-06	TGTGCCAGCAGCTACACGGCCCTCGCCGCCTACGAGCAGTACTTC	CASSYTALAAYEQYF	TRBV5-6*01	TRBV5-6	TRBJ2-7*01	TRBJ2-7	TRBD2*02	TRBD2	12	19	23	28	6	4	10
119	9.56e-06	TGTGCCAGCAGCCTGAGGAGGGGGAGGGCAGATACGCAGTATTTT	CASSLRRGRADTQYF	TRBV11-3*01, TRBV11-3*02	TRBV11-3	TRBJ2-3*01	TRBJ2-3	TRBD2*02	TRBD2	11	21	27	28	9	0	9
119	9.56e-06	TGTGCCAGCAGCCCCAGACACTCTGGGGCCAACGTCCTGACTTTC	CASSPRHSGANVLTF	TRBV5-6*01	TRBV5-6	TRBJ2-6*01	TRBJ2-6	TRBD1*01	TRBD1	11	16	19	20	4	0	4
119	9.56e-06	TGTGCCAGCAGCCAAGTGCAGGGAGGCTACAATGAGCAGTTCTTC	CASSQVQGGYNEQFF	TRBV14*01	TRBV14	TRBJ2-1*01	TRBJ2-1	TRBD2*02	TRBD2	15	20	25	26	4	0	4
119	9.56e-06	TGTGCCAGCAGCCAAGATAGGGCTATCCAAGAGACCCAGTACTTC	CASSQDRAIQETQYF	TRBV4-2*01	TRBV4-2	TRBJ2-5*01	TRBJ2-5	TRBD1*01, TRBD2*02, TRBD2*01	TRBD1, TRBD2	11	18	21	26	6	4	10
119	9.56e-06	TGTGCCAGCAGCGTAGACGGGAGGCCCTCCTACGAGCAGTACTTC	CASSVDGRPSYEQYF	TRBV9*02, TRBV9*01	TRBV9	TRBJ2-7*01	TRBJ2-7	TRBD2*02	TRBD2	15	17	23	26	1	2	3
119	9.56e-06	TGTGCCAGCAGCGCAGCCGGGACAAAAAATACTGAGCAGTTCTTC	CASSAAGTKNTEQFF	TRBV9*02, TRBV9*01	TRBV9	TRBJ2-1*01	TRBJ2-1	TRBD1*01	TRBD1	12	18	23	32	5	8	13
119	9.56e-06	TGTGCCAGCAGCGGAACAGTGACTGGGGCCAACGTCCTGACTTTC	CASSGTVTGANVLTF	TRBV5-8*01, TRBV5-8*02	TRBV5-8	TRBJ2-6*01	TRBJ2-6	TRBD1*01	TRBD1	11	15	18	22	3	3	6
119	9.56e-06	TGTGCCAGCAGATTAGCGGGAGGGTCGGGAGAGACCCAGTACTTC	CASRLAGGSGETQYF	TRBV5-4*01	TRBV5-4	TRBJ2-5*01	TRBJ2-5	TRBD2*02	TRBD2	10	13	23	29	2	5	7
119	9.56e-06	TGTGCCAGCAGACGGAATCAATTCTCTGGAAACACCATATATTTT	CASRRNQFSGNTIYF	TRBV12-4*01, TRBV12-3*01	TRBV12-4, TRBV12-3	TRBJ1-3*01	TRBJ1-3	TRBD1*01, TRBD2*02, TRBD2*01	TRBD1, TRBD2	10	13	15	23	2	7	9
119	9.56e-06	TGTGCCAGCAGAACGGCTCCGGACAGGGCCTACGAGCAGTACTTC	CASRTAPDRAYEQYF	TRBV12-4*01, TRBV12-3*01	TRBV12-4, TRBV12-3	TRBJ2-7*01	TRBJ2-7	TRBD1*01	TRBD1	10	20	27	28	9	0	9
119	9.56e-06	TGCGCCAGCAGCCCCCAGGCAGGGGGTACAGATACGCAGTATTTT	CASSPQAGGTDTQYF	TRBV5-1*01	TRBV5-1	TRBJ2-3*01	TRBJ2-3	TRBD1*01	TRBD1	11	19	25	27	7	1	8
119	9.56e-06	TGCGCCAGCAGCCACGGGACTGGGAACACCGGGGAGCTGTTTTTT	CASSHGTGNTGELFF	TRBV4-1*02, TRBV4-1*01	TRBV4-1	TRBJ2-2*01	TRBJ2-2	TRBD2*02, TRBD2*01	TRBD2	13	15	20	23	1	2	3
119	9.56e-06	TGCGCCAGCAGCCAAGGTAGCGGAGGTGTCTACGAGCAGTACTTC	CASSQGSGGVYEQYF	TRBV4-1*02, TRBV4-1*01	TRBV4-1	TRBJ2-7*01	TRBJ2-7	TRBD2*02, TRBD2*01	TRBD2	15	17	22	36	1	13	14
119	9.56e-06	TGTGCCAGCAGCGTAGGAGGGCGAGAACACTGAAGCTTTCTTT	CASSVGG~ENTEAFF	TRBV9*02, TRBV9*01	TRBV9	TRBJ1-1*01	TRBJ1-1	TRBD2*02	TRBD2	15	16	20	24	0	3	3
119	9.56e-06	TGTGCCAGCACCCGGGGGTCATCCTACAATGAGCAGTTCTTC	CASTRGSSYNEQFF	TRBV11-3*01, TRBV11-3*02	TRBV11-3	TRBJ2-1*01	TRBJ2-1	TRBD2*01	TRBD2	9	12	17	21	2	3	5
119	9.56e-06	TGTGCCAGCACCACGGGCAGGGCGACCGAAAAACTGTTTTTT	CASTTGRATEKLFF	TRBV6-6*04	TRBV6-6	TRBJ1-4*01	TRBJ1-4	TRBD1*01	TRBD1	9	17	21	27	7	5	12
119	9.56e-06	TGTGCCAGCAGTTACTCGACCAGTAACTATGGCTACACCTTC	CASSYSTSNYGYTF	TRBV6-5*01	TRBV6-5	TRBJ1-2*01	TRBJ1-2	TRBD1*01, TRBD2*02, TRBD2*01	TRBD1, TRBD2	16	20	22	23	3	0	3
119	9.56e-06	TGTGCCAGCAGTGACCTTCTGGGGGTCGGGGAGCTGTTTTTT	CASSDLLGVGELFF	TRBV6-4*02, TRBV6-4*01	TRBV6-4	TRBJ2-2*01	TRBJ2-2	TRBD1*01, TRBD2*01	TRBD1, TRBD2	14	20	24	26	5	1	6
119	9.56e-06	TGTGCCAGCAGCTTACTAACCGGGGCCTATGGCTACACCTTC	CASSLLTGAYGYTF	TRBV11-2*01	TRBV11-2	TRBJ1-2*01	TRBJ1-2	TRBD1*01, TRBD2*01	TRBD1, TRBD2	14	21	25	26	6	0	6
119	9.56e-06	TGTGCCAGCAGCTTAGATGCCCACCGGGAGACCCAGTACTTC	CASSLDAHRETQYF	TRBV11-2*01	TRBV11-2	TRBJ2-5*01	TRBJ2-5	TRBD1*01	TRBD1	16	18	21	27	1	5	6
119	9.56e-06	TGTGCCAGCAGCTGGTGGGGGAGCAATCAGCCCCAGCATTTT	CASSWWGSNQPQHF	TRBV5-6*01	TRBV5-6	TRBJ1-5*01	TRBJ1-5	TRBD1*01, TRBD2*01	TRBD1, TRBD2	12	16	20	21	3	0	3
119	9.56e-06	TGTGCCAGCAGCCCTATTCGGGGGGCTGAAAAACTGTTTTTT	CASSPIRGAEKLFF	TRBV6-6*04	TRBV6-6	TRBJ1-4*01	TRBJ1-4	TRBD2*01	TRBD2	10	18	24	26	7	1	8
119	9.56e-06	TGTGCCAGCAGCCCAGGTTGGGGGACCGGGGAGCTGTTTTTT	CASSPGWGTGELFF	TRBV4-2*01	TRBV4-2	TRBJ2-2*01	TRBJ2-2	TRBD1*01, TRBD2*01	TRBD1, TRBD2	12	19	23	24	6	0	6
119	9.56e-06	TGTGCCAGCAGACCGGGACAGGGTTATACTGAAGCTTTCTTT	CASRPGQGYTEAFF	TRBV12-4*01, TRBV12-3*01	TRBV12-4, TRBV12-3	TRBJ1-1*01	TRBJ1-1	TRBD1*01	TRBD1	10	14	22	27	3	4	7
119	9.56e-06	TGCGCCAGCAGCTTTCTACTAGCGTCAGATACGCAGTATTTT	CASSFLLASDTQYF	TRBV5-1*01	TRBV5-1	TRBJ2-3*01	TRBJ2-3	TRBD2*02, TRBD2*01	TRBD2	13	17	23	25	3	1	4
119	9.56e-06	TGCGCCAGCAGCTTGGGGGGGGTAGGAGATACGCAGTATTTT	CASSLGGVGDTQYF	TRBV5-1*01	TRBV5-1	TRBJ2-3*01	TRBJ2-3	TRBD2*01	TRBD2	15	16	21	26	0	4	4
119	9.56e-06	TGCGCCAGCAGCTTGAATTCAGCGAACACTGAAGCTTTCTTT	CASSLNSANTEAFF	TRBV5-1*01	TRBV5-1	TRBJ1-1*01	TRBJ1-1	TRBD1*01, TRBD2*02, TRBD2*01	TRBD1, TRBD2	14	19	21	23	4	1	5
119	9.56e-06	TGCGCCAGCAGCCGTCAGGGCAGTCCAGAGACCCAGTACTTC	CASSRQGSPETQYF	TRBV5-1*01	TRBV5-1	TRBJ2-5*01	TRBJ2-5	TRBD1*01, TRBD2*02, TRBD2*01	TRBD1, TRBD2	11	15	19	26	3	6	9
119	9.56e-06	TGCGCCAGCAGCAGGGACAGCCCTCAAGAGACCCAGTACTTC	CASSRDSPQETQYF	TRBV5-1*01	TRBV5-1	TRBJ2-5*01	TRBJ2-5	TRBD1*01	TRBD1	11	13	19	24	1	4	5
119	9.56e-06	TGCAGTGCTAGTGGGACTAGCGGCTACAATGAGCAGTTCTTC	CSASGTSGYNEQFF	TRBV20-1*01, TRBV20-1*04, TRBV20-1*05, TRBV20-1*07	TRBV20-1	TRBJ2-1*01	TRBJ2-1	TRBD2*02, TRBD2*01	TRBD2	11	12	22	23	0	0	0
119	9.56e-06	TGTGCCAGCAACAAACGACAGGGGCGGCTGGCTACACCTTC	CASNKRQ~AAGYTF	TRBV6-4*02, TRBV6-4*01	TRBV6-4	TRBJ1-2*01	TRBJ1-2	TRBD1*01	TRBD1	9	16	23	28	6	4	10
119	9.56e-06	TGTGCCACCACCGACAGGGCCGAAGAGACCCAGTACTTC	CATTDRAEETQYF	TRBV6-1*01	TRBV6-1	TRBJ2-5*01	TRBJ2-5	TRBD1*01	TRBD1	6	12	18	22	5	3	8
119	9.56e-06	TGTGCCAGTAGTATAACAGGGGACACTGAAGCTTTCTTT	CASSITGDTEAFF	TRBV19*01, TRBV19*02	TRBV19	TRBJ1-1*01	TRBJ1-1	TRBD1*01	TRBD1	14	15	21	22	0	0	0
119	9.56e-06	TGTGCCAGCTCGCCTAGGGGTAACTATGGCTACACCTTC	CASSPRGNYGYTF	TRBV11-3*01, TRBV11-3*02	TRBV11-3	TRBJ1-2*01	TRBJ1-2	TRBD1*01	TRBD1	8	15	19	20	6	0	6
119	9.56e-06	TGTGCCAGCATGGAAGGGAGCACAGATACGCAGTATTTT	CASMEGSTDTQYF	TRBV4-2*01	TRBV4-2	TRBJ2-3*01	TRBJ2-3	TRBD1*01, TRBD2*02	TRBD1, TRBD2	9	14	17	18	4	0	4
119	9.56e-06	TGTGCCAGCAGTTCCGGACAGACCGGGGAGCTGTTTTTT	CASSSGQTGELFF	TRBV6-5*01	TRBV6-5	TRBJ2-2*01	TRBJ2-2	TRBD1*01	TRBD1	12	15	20	21	2	0	2
119	9.56e-06	TGTGCCAGCAGTTCCGACACCGTCGGGGCCCAGTACTTC	CASSSDTVGAQYF	TRBV12-4*01, TRBV12-3*01	TRBV12-4, TRBV12-3	TRBJ2-5*01	TRBJ2-5	TRBD2*01	TRBD2	11	23	27	28	11	0	11
119	9.56e-06	TGTGCCAGCAGTTACTCGCTAGGGAATGAGCAGTTCTTC	CASSYSLGNEQFF	TRBV6-6*04	TRBV6-6	TRBJ2-1*01	TRBJ2-1	TRBD2*02, TRBD2*01	TRBD2	11	16	21	24	4	2	6
119	9.56e-06	TGTGCCAGCAGTGCCCCGGTCACAGATACGCAGTATTTT	CASSAPVTDTQYF	TRBV6-5*01	TRBV6-5	TRBJ2-3*01	TRBJ2-3	TRBD1*01, TRBD2*01	TRBD1, TRBD2	11	12	16	20	0	3	3
119	9.56e-06	TGTGCCAGCAGTGAAACAGGAGGGAATGGCTACACCTTC	CASSETGGNGYTF	TRBV6-1*01	TRBV6-1	TRBJ1-2*01	TRBJ1-2	TRBD2*02	TRBD2	14	18	23	25	3	1	4
119	9.56e-06	TGTGCCAGCAGCTTAACAGGGTTCAACACCATATATTTT	CASSLTGFNTIYF	TRBV11-2*01	TRBV11-2	TRBJ1-3*01	TRBJ1-3	TRBD1*01	TRBD1	14	15	20	24	0	3	3
119	9.56e-06	TGTGCCAGCAGCTCCCCTGGACTCCTGGGGCAGTTCTTC	CASSSPGLLGQFF	TRBV11-2*01	TRBV11-2	TRBJ2-1*01	TRBJ2-1	TRBD1*01	TRBD1	12	13	18	29	0	10	10
119	9.56e-06	TGTGCCAGCAGCTACAGGGGAGATCAGCCCCAGCATTTT	CASSYRGDQPQHF	TRBV6-1*01	TRBV6-1	TRBJ1-5*01	TRBJ1-5	TRBD1*01	TRBD1	14	15	19	22	0	2	2
119	9.56e-06	TGTGCCAGCAGCCTCCGTGGGGGTCGTGAAGCTTTCTTT	CASSLRGGREAFF	TRBV13*02, TRBV13*01	TRBV13	TRBJ1-1*01	TRBJ1-1	TRBD1*01, TRBD2*01	TRBD1, TRBD2	11	18	22	26	6	3	9
119	9.56e-06	TGTGCCAGCAGCCTACAGGGGGCACACGAGCAGTACTTC	CASSLQGAHEQYF	TRBV6-5*01	TRBV6-5	TRBJ2-7*01	TRBJ2-7	TRBD1*01	TRBD1	10	14	22	25	3	2	5
119	9.56e-06	TGTGCCAGCAGCCCTTATGGGCGTGAACCCCTCCACTTT	CASSPYGREPLHF	TRBV3-1*01	TRBV3-1	TRBJ1-6*02	TRBJ1-6	TRBD1*01	TRBD1	12	18	21	26	5	4	9
119	9.56e-06	TGTGCCAGCAGCGTAAAAGGTGGAAACACCATATATTTT	CASSVKGGNTIYF	TRBV9*02, TRBV9*01	TRBV9	TRBJ1-3*01	TRBJ1-3	TRBD1*01, TRBD2*02	TRBD1, TRBD2	14	17	19	20	2	0	2
119	9.56e-06	TGTGCCAGCAGACGGGGGGCGGGGCCTGAGCAGTTCTTC	CASRRGAGPEQFF	TRBV6-5*01	TRBV6-5	TRBJ2-1*01	TRBJ2-1	TRBD2*01	TRBD2	10	12	18	26	1	7	8
119	9.56e-06	TGTGCCAGCAGAAGGAACAGCGGCTACGAGCAGTACTTC	CASRRNSGYEQYF	TRBV12-4*01, TRBV12-3*01	TRBV12-4, TRBV12-3	TRBJ2-7*01	TRBJ2-7	TRBD2*02, TRBD2*01	TRBD2	10	18	22	23	7	0	7
119	9.56e-06	TGTGCCGGGGGGCTGTTCCACAATGAGCAGTTCTTC	CAGGLFHNEQFF	TRBV5-8*01, TRBV5-8*02	TRBV5-8	TRBJ2-1*01	TRBJ2-1	TRBD1*01, TRBD2*01	TRBD1, TRBD2	5	7	12	19	1	6	7
119	9.56e-06	TGTGCCAGCACCAGACGGGGACTGAAGCTTTCTTT	CASTRR~TEAFF	TRBV14*01, TRBV14*02	TRBV14	TRBJ1-1*01	TRBJ1-1	TRBD2*01	TRBD2	9	15	19	20	5	0	5
119	9.56e-06	TGTGCCTGGAGTGTAAGGGAGACCCAGTACTTC	CAWSVRETQYF	TRBV30*01	TRBV30	TRBJ2-5*01	TRBJ2-5	TRBD1*01, TRBD2*02	TRBD1, TRBD2	13	15	17	18	1	0	1
119	9.56e-06	TGTGCCAGCAGTGTCGTAAATGAGCAGTTCTTC	CASSVVNEQFF	TRBV6-1*01	TRBV6-1	TRBJ2-1*01	TRBJ2-1	TRBD1*01, TRBD2*02, TRBD2*01	TRBD1, TRBD2	11	12	14	18	0	3	3
119	9.56e-06	TGTGCCAGCAGCCGGGACCGAGAAGCTTTCTTT	CASSRDREAFF	TRBV6-5*01	TRBV6-5	TRBJ1-1*01	TRBJ1-1	TRBD1*01, TRBD2*02, TRBD2*01	TRBD1, TRBD2	10	13	17	21	2	3	5
119	9.56e-06	TGTGCCAGGAGACCCACGTACGAGCAGTACTTC	CARRPTYEQYF	TRBV28*01	TRBV28	TRBJ2-7*01	TRBJ2-7	TRBD1*01, TRBD2*02, TRBD2*01	TRBD1, TRBD2	7	10	12	18	2	5	7
118	9.48e-06	TGTGCCAGCAGCCAAGAAATAGGGGACTAGCGGGGGAGAGCTCCTACGAGCAGTACTTC	CASSQEIGD*~GESSYEQYF	TRBV14*01	TRBV14	TRBJ2-7*01	TRBJ2-7	TRBD2*01	TRBD2	16	22	35	40	5	4	9
118	9.48e-06	TGTGCCAGTAGTATAGTCGGCTAGGGGCCCGGGGGCGAGAAATCAGCCCCAGCATTTT	CASSIVG*GP~GARNQPQHF	TRBV19*01, TRBV19*02	TRBV19	TRBJ1-5*01	TRBJ1-5	TRBD1*01, TRBD2*01	TRBD1, TRBD2	15	30	35	40	14	4	18
118	9.48e-06	TGTGCCAGTAGGGAGGGAAAATCCGGGACAAGGATGGTAAGCTACGAGCAGTACTTC	CASREGKSGTRMVSYEQYF	TRBV12-4*01, TRBV12-3*01	TRBV12-4, TRBV12-3	TRBJ2-7*01	TRBJ2-7	TRBD2*02	TRBD2	7	10	16	41	2	24	26
118	9.48e-06	TGCGCCAGCAGCCATATCAGGACAGGGCGTAACACTGGGGCCAACGTCCTGACTTTC	CASSHIRTGRNTGANVLTF	TRBV4-1*02, TRBV4-1*01	TRBV4-1	TRBJ2-6*01	TRBJ2-6	TRBD1*01	TRBD1	13	19	26	34	5	7	12
118	9.48e-06	TGTGCCAGTAGTATATGGGCTGTGAAGCGGGGGTGAATTACAATGAGCAGTTCTTC	CASSIWAVK~GVNYNEQFF	TRBV19*01, TRBV19*02	TRBV19	TRBJ2-1*01	TRBJ2-1	TRBD2*01	TRBD2	14	25	32	38	10	5	15
118	9.48e-06	TGCAGTGCTAGAGAAATCTAGCGGGAGAGGAGAAGGGCACAGATACGCAGTATTTT	CSAREI*RE~EKGTDTQYF	TRBV20-1*01, TRBV20-1*05, TRBV20-1*07	TRBV20-1	TRBJ2-3*01	TRBJ2-3	TRBD2*02	TRBD2	13	17	26	36	3	9	12
118	9.48e-06	TGTGCCAGCCGCAAAACCTCTAGCGGGAGGGAGAACACCGGGGAGCTGTTTTTT	CASRKTSSGRENTGELFF	TRBV5-4*01, TRBV5-4*03, TRBV5-4*04	TRBV5-4	TRBJ2-2*01	TRBJ2-2	TRBD2*02	TRBD2	8	19	30	32	10	1	11
118	9.48e-06	TGTGCCAGCAGCTTGTAACAGGGGTAGAATCTTAGCAATCAGCCCCAGCATTTT	CASSL*QG*NLSNQPQHF	TRBV5-4*01	TRBV5-4	TRBJ1-5*01	TRBJ1-5	TRBD1*01	TRBD1	14	17	23	32	2	8	10
118	9.48e-06	TGTGCCAGCAGCCCCAGAACAATCTAGCGGGGGCCATCAGATACGCAGTATTTT	CASSPRTI*RGPSDTQYF	TRBV9*02, TRBV9*01, TRBV9*03	TRBV9	TRBJ2-3*01	TRBJ2-3	TRBD2*01	TRBD2	11	23	32	37	11	4	15
118	9.48e-06	TGTGCCAGCAGCCAAGCATTTGCTAGCGGGGGGGGAGTAGAGACCCAGTACTTC	CASSQAFASGGGVETQYF	TRBV4-2*01	TRBV4-2	TRBJ2-5*01	TRBJ2-5	TRBD2*01	TRBD2	15	22	33	38	6	4	10
118	9.48e-06	TGTGCCAGCAGCGCCCGGAACCGGGACAGTAATAGCAATCAGCCCCAGCATTTT	CASSARNRDSNSNQPQHF	TRBV5-5*01, TRBV5-5*02, TRBV5-5*03	TRBV5-5	TRBJ1-5*01	TRBJ1-5	TRBD1*01	TRBD1	11	22	28	32	10	3	13
118	9.48e-06	TGCGCCAGCAGCTTGAGTAGTGTCCCCTCGCAGGCCAACTATGGCTACACCTTC	CASSLSSVPSQANYGYTF	TRBV5-1*01	TRBV5-1	TRBJ1-2*01	TRBJ1-2	TRBD1*01	TRBD1	14	20	25	36	5	10	15
118	9.48e-06	TGCGCCAGCAGCTCGGACTAGCGGGGGCTCGAGTACCAAGAGACCCAGTACTTC	CASSSD*RGLEYQETQYF	TRBV5-1*01	TRBV5-1	TRBJ2-5*01	TRBJ2-5	TRBD2*01	TRBD2	12	14	26	34	1	7	8
118	9.48e-06	TGTGCCAGTAGTATTTCGGCTAGCGGGAGGGAAAACCGGGGAGCTGTTTTTT	CASSISASG~GKTGELFF	TRBV19*01, TRBV19*02	TRBV19	TRBJ2-2*01	TRBJ2-2	TRBD2*02	TRBD2	13	19	29	30	5	0	5
118	9.48e-06	TGTGCCAGCAGTTACTAGACTCGTAAACAGGGGGTTCGGTGGCTACACCTTC	CASSY*TRK~RGFGGYTF	TRBV6-5*01	TRBV6-5	TRBJ1-2*01	TRBJ1-2	TRBD1*01	TRBD1	15	26	33	39	10	5	15
118	9.48e-06	TGTGCCACCAGTGATTTTTCGGCAGGGGGTAGTGGCGGGGAGCTGTTTTTT	CATSDFSAGGSGGELFF	TRBV24-1*01	TRBV24-1	TRBJ2-2*01	TRBJ2-2	TRBD1*01	TRBD1	16	22	28	35	5	6	11
118	9.48e-06	TGTGCCAGTAGTATACTGGGGCAGGGGGTGGCTAATGAAAAACTGTTTTTT	CASSILGQGVANEKLFF	TRBV19*01, TRBV19*02	TRBV19	TRBJ1-4*01	TRBJ1-4	TRBD1*01	TRBD1	14	21	27	31	6	3	9
118	9.48e-06	TGTGCCAGCAGCTTGGATGGGGGGACAGGGGGCGATCAGCCCCAGCATTTT	CASSLDGGTGGDQPQHF	TRBV5-5*01	TRBV5-5	TRBJ1-5*01	TRBJ1-5	TRBD1*01	TRBD1	15	21	32	34	5	1	6
118	9.48e-06	TGTGCCAGCAGCCTATCCCGATCGGGCCTCGATGGCGGGGAGCTGTTTTTT	CASSLSRSGLDGGELFF	TRBV9*02, TRBV9*01, TRBV9*03	TRBV9	TRBJ2-2*01	TRBJ2-2	TRBD2*02	TRBD2	11	15	19	35	3	15	18
118	9.48e-06	TGTGCCAGCAGCGAGGGACAGGGGGCGCTTATGAACACTGAAGCTTTCTTT	CASSEGQGALMNTEAFF	TRBV9*02, TRBV9*01, TRBV9*03	TRBV9	TRBJ1-1*01	TRBJ1-1	TRBD1*01	TRBD1	12	14	25	31	1	5	6
118	9.48e-06	TGCGCCAGCAGCTTCGGGACTAGCGGGCCGATCCAAGAGACCCAGTACTTC	CASSFGTSGPIQETQYF	TRBV5-1*01	TRBV5-1	TRBJ2-5*01	TRBJ2-5	TRBD2*02, TRBD2*01	TRBD2	13	15	26	32	1	5	6
118	9.48e-06	TGTGCCAGCAGCCTTCTAGGACAGGGAAAAGAATCAGCCCCAGCATTTT	CASSLLGQ~EKNQPQHF	TRBV11-2*01	TRBV11-2	TRBJ1-5*01	TRBJ1-5	TRBD1*01	TRBD1	11	18	25	31	6	5	11
118	9.48e-06	TGTGCCAGCATTAAAGACAGACCCTATGGCACAGATACGCAGTATTTT	CASIKDRPYGTDTQYF	TRBV6-1*01	TRBV6-1	TRBJ2-3*01	TRBJ2-3	TRBD1*01	TRBD1	9	15	19	28	5	8	13
118	9.48e-06	TGTGCCAGCAGTTTCCGGTGGCGGGAGAACACAGATACGCAGTATTTT	CASSFRWRENTDTQYF	TRBV6-5*01	TRBV6-5	TRBJ2-3*01	TRBJ2-3	TRBD2*02	TRBD2	13	20	26	29	6	2	8
118	9.48e-06	TGTGCCAGCAGTTTCCAGCAGACTAGCGGGTTCTACGAGCAGTACTTC	CASSFQQTSGFYEQYF	TRBV6-1*01	TRBV6-1	TRBJ2-7*01	TRBJ2-7	TRBD2*02, TRBD2*01	TRBD2	13	20	29	32	6	2	8
118	9.48e-06	TGTGCCAGCAGTGACCCTAGCGGGATCCTCAAGAGGACCCAGTACTTC	CASSDPSGILKRTQYF	TRBV6-1*01	TRBV6-1	TRBJ2-5*01	TRBJ2-5	TRBD2*02	TRBD2	13	16	24	35	2	10	12
118	9.48e-06	TGTGCCAGCAGTGAGGTTCCAGGCAGCGGCAATCAGCCCCAGCATTTT	CASSEVPGSGNQPQHF	TRBV6-1*01	TRBV6-1	TRBJ1-5*01	TRBJ1-5	TRBD1*01, TRBD2*02, TRBD2*01	TRBD1, TRBD2	13	19	22	28	5	5	10
118	9.48e-06	TGTGCCAGCAGCTTGGCCCTAGCGGCTAACACCGGGGAGCTGTTTTTT	CASSLALAANTGELFF	TRBV5-4*01	TRBV5-4	TRBJ2-2*01	TRBJ2-2	TRBD2*02, TRBD2*01	TRBD2	15	18	24	27	2	2	4
118	9.48e-06	TGTGCCAGCAGCTTGGGAACTAGCGGGGGGAAAGAGACCCAGTACTTC	CASSLGTSGGKETQYF	TRBV5-8*01	TRBV5-8	TRBJ2-5*01	TRBJ2-5	TRBD2*01	TRBD2	15	18	29	31	2	1	3
118	9.48e-06	TGTGCCAGCAGCTGGTGGACAGGGCGGTTGAACACTGAAGCTTTCTTT	CASSWWTGRLNTEAFF	TRBV5-6*01	TRBV5-6	TRBJ1-1*01	TRBJ1-1	TRBD1*01	TRBD1	12	16	23	28	3	4	7
118	9.48e-06	TGTGCCAGCAGCCAAGCGGGACAGGATAGCAATCAGCCCCAGCATTTT	CASSQAGQDSNQPQHF	TRBV4-2*01	TRBV4-2	TRBJ1-5*01	TRBJ1-5	TRBD1*01	TRBD1	15	17	24	26	1	1	2
118	9.48e-06	TGTGCCAGCAGCGTTGGCGGGGGGATCCTCTCCTACGAGCAGTACTTC	CASSVGGGILSYEQYF	TRBV9*02, TRBV9*01	TRBV9	TRBJ2-7*01	TRBJ2-7	TRBD2*01	TRBD2	13	16	23	29	2	5	7
118	9.48e-06	TGTGCCAGCAGCACACCCGGGACAGGGGGCGAAGAGACCCAGTACTTC	CASSTPGTGGEETQYF	TRBV13*02, TRBV13*01	TRBV13	TRBJ2-5*01	TRBJ2-5	TRBD1*01	TRBD1	11	18	29	31	6	1	7
118	9.48e-06	TGCGCCAGCAGCCGTCAGACAGGAATCTTCACAGATACGCAGTATTTT	CASSRQTGIFTDTQYF	TRBV5-1*01	TRBV5-1	TRBJ2-3*01	TRBJ2-3	TRBD1*01	TRBD1	11	17	22	29	5	6	11
118	9.48e-06	TGCAGTGCTAGGCCCCTGGAGGGGGGGGACTCCTACGAGCAGTACTTC	CSARPLEGGDSYEQYF	TRBV20-1*06, TRBV20-1*03, TRBV20-1*01, TRBV20-1*04, TRBV20-1*05, TRBV20-1*02, TRBV20-1*07	TRBV20-1	TRBJ2-7*01	TRBJ2-7	TRBD2*01	TRBD2	10	21	27	29	10	1	11
118	9.48e-06	TGTGCCAGCAGTTAGACAGGGGGCGCAGCACCGGGGAGCTGTTTTTT	CASS*TGG~STGELFF	TRBV6-6*04	TRBV6-6	TRBJ2-2*01	TRBJ2-2	TRBD1*01	TRBD1	13	14	23	28	0	4	4
118	9.48e-06	TGCGCCAGCAGCCAAGATAGGGACTGCTGAACACTGAAGCTTTCTTT	CASSQDRD~LNTEAFF	TRBV4-1*02, TRBV4-1*01	TRBV4-1	TRBJ1-1*01	TRBJ1-1	TRBD2*02, TRBD2*01	TRBD2	16	19	24	27	2	2	4
118	9.48e-06	TGTGCTAGTGGTCCCTACAGGGGGCCGAACTATGGCTACACCTTC	CASGPYRGPNYGYTF	TRBV12-5*01	TRBV12-5	TRBJ1-2*01	TRBJ1-2	TRBD1*01	TRBD1	11	16	24	27	4	2	6
118	9.48e-06	TGTGCCAGTAGGGGACCAGGGGGCGAATCCGGGGAGCTGTTTTTT	CASRGPGGESGELFF	TRBV19*01, TRBV19*03, TRBV19*02	TRBV19	TRBJ2-2*01	TRBJ2-2	TRBD1*01	TRBD1	10	16	23	28	5	4	9
118	9.48e-06	TGTGCCAGTAGATCGGACAGGCGACCCACAGATACGCAGTATTTT	CASRSDRRPTDTQYF	TRBV19*01, TRBV19*03, TRBV19*02	TRBV19	TRBJ2-3*01	TRBJ2-3	TRBD1*01	TRBD1	10	14	20	26	3	5	8
118	9.48e-06	TGTGCCAGTAAAAGACAGGGGCCGGCCACAGATACGCAGTATTTT	CASKRQGPATDTQYF	TRBV19*01, TRBV19*03, TRBV19*02	TRBV19	TRBJ2-3*01	TRBJ2-3	TRBD1*01	TRBD1	9	13	20	26	3	5	8
118	9.48e-06	TGTGCCAGCAGTTCTGCGGGACAGGGCAATCAGCCCCAGCATTTT	CASSSAGQGNQPQHF	TRBV12-4*01, TRBV12-3*01	TRBV12-4, TRBV12-3	TRBJ1-5*01	TRBJ1-5	TRBD1*01	TRBD1	12	17	24	25	4	0	4
118	9.48e-06	TGTGCCAGCAGTTCCCGGGTATCCGGCAATCAGCCCCAGCATTTT	CASSSRVSGNQPQHF	TRBV6-6*04	TRBV6-6	TRBJ1-5*01	TRBJ1-5	TRBD2*02	TRBD2	12	15	18	25	2	6	8
118	9.48e-06	TGTGCCAGCAGTTACTCGGCCCCCACGGGAAACACCATATATTTT	CASSYSAPTGNTIYF	TRBV6-6*01, TRBV6-6*04	TRBV6-6	TRBJ1-3*01	TRBJ1-3	TRBD1*01	TRBD1	16	18	23	27	1	3	4
118	9.48e-06	TGTGCCAGCAGTGGACTAGCGGGAGGGCCAGATACGCAGTATTTT	CASSGLAGGPDTQYF	TRBV6-1*01	TRBV6-1	TRBJ2-3*01	TRBJ2-3	TRBD2*02	TRBD2	12	13	26	28	0	1	1
118	9.48e-06	TGTGCCAGCAGTGATGGAGGGACAGACACAGATACGCAGTATTTT	CASSDGGTDTDTQYF	TRBV6-4*02, TRBV6-4*01	TRBV6-4	TRBJ2-3*01	TRBJ2-3	TRBD1*01	TRBD1	10	18	24	26	7	1	8
118	9.48e-06	TGTGCCAGCAGTGACGATGCGGGGAGCACAGATACGCAGTATTTT	CASSDDAGSTDTQYF	TRBV6-4*02, TRBV6-4*01	TRBV6-4	TRBJ2-3*01	TRBJ2-3	TRBD2*01	TRBD2	14	18	23	24	3	0	3
118	9.48e-06	TGTGCCAGCAGTGACATCTCTGGGGGGAACACTGAAGCTTTCTTT	CASSDISGGNTEAFF	TRBV6-4*02, TRBV6-4*01	TRBV6-4	TRBJ1-1*01	TRBJ1-1	TRBD1*01, TRBD2*01	TRBD1, TRBD2	14	21	25	26	6	0	6
118	9.48e-06	TGTGCCAGCAGTGAAGCTCACAGCACCCAAGAGACCCAGTACTTC	CASSEAHSTQETQYF	TRBV6-1*01	TRBV6-1	TRBJ2-5*01	TRBJ2-5	TRBD1*01	TRBD1	11	19	22	26	7	3	10
118	9.48e-06	TGTGCCAGCAGTACCGGGACAGGGGGCAGCTATGGCTACACCTTC	CASSTGTGGSYGYTF	TRBV6-4*02, TRBV6-4*01	TRBV6-4	TRBJ1-2*01	TRBJ1-2	TRBD1*01	TRBD1	11	15	26	29	3	2	5
118	9.48e-06	TGTGCCAGCAGCTTGGGTGGAGCTGGGGCCAACGTCCTGACTTTC	CASSLGGAGANVLTF	TRBV5-4*01	TRBV5-4	TRBJ2-6*01	TRBJ2-6	TRBD2*02	TRBD2	15	18	21	22	2	0	2
118	9.48e-06	TGTGCCAGCAGCTTGGACGGGAGGGCCCTCGGTGAGCAGTTCTTC	CASSLDGRALGEQFF	TRBV5-6*01	TRBV5-6	TRBJ2-1*01	TRBJ2-1	TRBD2*02	TRBD2	15	17	24	32	1	7	8
118	9.48e-06	TGTGCCAGCAGCTTAGGGGACTCCCCCACCGGGGAGCTGTTTTTT	CASSLGDSPTGELFF	TRBV7-6*01	TRBV7-6	TRBJ2-2*01	TRBJ2-2	TRBD2*02, TRBD2*01	TRBD2	15	16	21	26	0	4	4
118	9.48e-06	TGTGCCAGCAGCTTAATCAGGGGGTCAGGAGAGACCCAGTACTTC	CASSLIRGSGETQYF	TRBV11-2*01	TRBV11-2	TRBJ2-5*01	TRBJ2-5	TRBD1*01	TRBD1	11	17	23	29	5	5	10
118	9.48e-06	TGTGCCAGCAGCTTAACAGGGGGCTGGAGTCAGCCCCAGCATTTT	CASSLTGGWSQPQHF	TRBV5-5*01, TRBV5-5*02, TRBV5-5*03	TRBV5-5	TRBJ1-5*01	TRBJ1-5	TRBD1*01	TRBD1	13	15	23	29	1	5	6
118	9.48e-06	TGTGCCAGCAGCCTTGGGACAGGGGGCGCGAATGGCTACACCTTC	CASSLGTGGANGYTF	TRBV14*01, TRBV14*02	TRBV14	TRBJ1-2*01	TRBJ1-2	TRBD1*01	TRBD1	12	15	26	31	2	4	6
118	9.48e-06	TGTGCCAGCAGCCCCCGACAGGGGGGGAGAGAGACCCAGTACTTC	CASSPRQGGRETQYF	TRBV11-3*01, TRBV11-3*02	TRBV11-3	TRBJ2-5*01	TRBJ2-5	TRBD1*01	TRBD1	11	16	24	29	4	4	8
118	9.48e-06	TGTGCCAGCAGCGTAGGAGGGGCCCTCACAGATACGCAGTATTTT	CASSVGGALTDTQYF	TRBV9*02, TRBV9*01	TRBV9	TRBJ2-3*01	TRBJ2-3	TRBD1*01, TRBD2*02	TRBD1, TRBD2	15	17	21	26	1	4	5
118	9.48e-06	TGTGCCAGCAGCGGACAGGGACTAGTATCCGGGGAGCTGTTTTTT	CASSGQGLVSGELFF	TRBV11-2*01	TRBV11-2	TRBJ2-2*01	TRBJ2-2	TRBD1*01, TRBD2*02, TRBD2*01	TRBD1, TRBD2	11	12	19	28	0	8	8
118	9.48e-06	TGTGCCAGCAGCGAGGGGGGGGGGCCGCTCAATGAGCAGTTCTTC	CASSEGGGPLNEQFF	TRBV7-9*03, TRBV7-9*01, TRBV7-9*04, TRBV7-9*02	TRBV7-9	TRBJ2-1*01	TRBJ2-1	TRBD2*01	TRBD2	11	17	23	29	5	5	10
118	9.48e-06	TGTGCCAGCAAAAGGTCGGCACAGGGGGACTATGGCTACACCTTC	CASKRSAQGDYGYTF	TRBV6-1*01	TRBV6-1	TRBJ1-2*01	TRBJ1-2	TRBD1*01	TRBD1	9	20	27	28	10	0	10
118	9.48e-06	TGCGCCAGCAGTTTTCCGGGACAGGGGTCCGGGGGCTACACCTTC	CASSFPGQGSGGYTF	TRBV5-1*01	TRBV5-1	TRBJ1-2*01	TRBJ1-2	TRBD1*01	TRBD1	10	17	26	33	6	6	12
118	9.48e-06	TGCGCCAGCAGCTTGGGGGGGGAACGCTACAATGAGCAGTTCTTC	CASSLGGERYNEQFF	TRBV5-1*01	TRBV5-1	TRBJ2-1*01	TRBJ2-1	TRBD2*01	TRBD2	15	16	21	26	0	4	4
118	9.48e-06	TGCGCCAGCAGCTTACTTAGACAGTCAACCGGGGAGCTGTTTTTT	CASSLLRQSTGELFF	TRBV5-1*01	TRBV5-1	TRBJ2-2*01	TRBJ2-2	TRBD1*01	TRBD1	13	19	23	27	5	3	8
118	9.48e-06	TGCGCCAGCAGCTCCGGGACTAGTTACTACAATGAGCAGTTCTTC	CASSSGTSYYNEQFF	TRBV5-1*01	TRBV5-1	TRBJ2-1*01	TRBJ2-1	TRBD2*02, TRBD2*01	TRBD2	12	15	22	26	2	3	5
118	9.48e-06	TGCGCCAGCAGCCAGAGGGACAGCCCAAATCAGCCCCAGCATTTT	CASSQRDSPNQPQHF	TRBV4-1*02, TRBV4-1*01	TRBV4-1	TRBJ1-5*01	TRBJ1-5	TRBD1*01	TRBD1	13	16	22	27	2	4	6
118	9.48e-06	TGCGCCAGCAGGGGGACAGGGTTGGACACCGGGGAGCTGTTTTTT	CASRGTGLDTGELFF	TRBV10-2*01	TRBV10-2	TRBJ2-2*01	TRBJ2-2	TRBD1*01	TRBD1	10	12	20	25	1	4	5
118	9.48e-06	TGCAGTGCTAGGGCTTGGGGGGGCCGTTTAGATACGCAGTATTTT	CSARAWGGRLDTQYF	TRBV20-1*01, TRBV20-1*04, TRBV20-1*05, TRBV20-1*07	TRBV20-1	TRBJ2-3*01	TRBJ2-3	TRBD2*01	TRBD2	10	16	22	29	5	6	11
118	9.48e-06	TGCAGTGCAACCCCCCGGGCCTCTGGGGCCAACGTCCTGACTTTC	CSATPRASGANVLTF	TRBV20-1*06, TRBV20-1*03, TRBV20-1*01, TRBV20-1*04, TRBV20-1*05, TRBV20-1*02, TRBV20-1*07	TRBV20-1	TRBJ2-6*01	TRBJ2-6	TRBD2*01	TRBD2	7	10	16	20	2	3	5
118	9.48e-06	TGTGCCAGCAGTTATTGCTCTAGCGGGCCTACGAGCAGTACTTC	CASSYCS~RAYEQYF	TRBV6-1*01	TRBV6-1	TRBJ2-7*01	TRBJ2-7	TRBD2*02, TRBD2*01	TRBD2	11	19	26	27	7	0	7
118	9.48e-06	TGTGCCAGCAGCCAAGACAGGGCTCCTACAATGAGCAGTTCTTC	CASSQDR~SYNEQFF	TRBV14*01	TRBV14	TRBJ2-1*01	TRBJ2-1	TRBD1*01	TRBD1	16	17	21	22	0	0	0
118	9.48e-06	TGTGCCAGCAGGTGCGCGGGGGGAGCAATCAGCCCCAGCATTTT	CASRCAG~SNQPQHF	TRBV6-1*01	TRBV6-1	TRBJ1-5*01	TRBJ1-5	TRBD2*01	TRBD2	10	15	22	23	4	0	4
118	9.48e-06	TGTGCCAGCATTCAGGACCCTGGGCAATCAGCCCCAGCATTTT	CASIQDP~GNQPQHF	TRBV11-3*01, TRBV11-3*02	TRBV11-3	TRBJ1-5*01	TRBJ1-5	TRBD1*01	TRBD1	9	17	21	23	7	1	8
118	9.48e-06	TGTGCCAGCACCCTGGGTGCGAATAATTCACCCCTCCACTTT	CASTLGANNSPLHF	TRBV28*01	TRBV28	TRBJ1-6*01	TRBJ1-6	TRBD1*01	TRBD1	9	10	14	22	0	7	7
118	9.48e-06	TGTGCCAGCACCCCGGGGTCCGGGTACAATGAGCAGTTCTTC	CASTPGSGYNEQFF	TRBV13*02, TRBV13*01	TRBV13	TRBJ2-1*01	TRBJ2-1	TRBD2*01	TRBD2	9	13	17	24	3	6	9
118	9.48e-06	TGTGCCAGCAGTTTTCAAGGCTCAATCGGCTCCCCTTTCTTT	CASSFQGSIGSPFF	TRBV12-4*01, TRBV12-3*01	TRBV12-4, TRBV12-3	TRBJ1-1*01	TRBJ1-1	TRBD2*02	TRBD2	13	29	33	34	15	0	15
118	9.48e-06	TGTGCCAGCAGTTACTCGGTATCCAACACTGAAGCTTTCTTT	CASSYSVSNTEAFF	TRBV6-5*01	TRBV6-5	TRBJ1-1*01	TRBJ1-1	TRBD1*01, TRBD2*02, TRBD2*01	TRBD1, TRBD2	11	21	23	24	9	0	9
118	9.48e-06	TGTGCCAGCAGTTACGGCGGGAGGTCCGGGGAGCTGTTTTTT	CASSYGGRSGELFF	TRBV6-6*04	TRBV6-6	TRBJ2-2*01	TRBJ2-2	TRBD2*02	TRBD2	14	16	23	25	1	1	2
118	9.48e-06	TGTGCCAGCAGTCCGGGACAGTATAATTCACCCCTCCACTTT	CASSPGQYNSPLHF	TRBV6-1*01	TRBV6-1	TRBJ1-6*01	TRBJ1-6	TRBD1*01	TRBD1	12	14	20	21	1	0	1
118	9.48e-06	TGTGCCAGCAGTGAAGTGGGGGGCCAAGAGACCCAGTACTTC	CASSEVGGQETQYF	TRBV2*01, TRBV2*03	TRBV2	TRBJ2-5*01	TRBJ2-5	TRBD2*01	TRBD2	15	17	22	23	1	0	1
118	9.48e-06	TGTGCCAGCAGCTTTGGGACAGGGGGGTACGAGCAGTACTTC	CASSFGTGGYEQYF	TRBV5-6*01	TRBV5-6	TRBJ2-7*01	TRBJ2-7	TRBD1*01	TRBD1	13	15	25	27	1	1	2
118	9.48e-06	TGTGCCAGCAGCTTGCGACAGGGGCTCCACGAGCAGTACTTC	CASSLRQGLHEQYF	TRBV11-3*01, TRBV11-3*02	TRBV11-3	TRBJ2-7*01	TRBJ2-7	TRBD1*01	TRBD1	13	16	23	28	2	4	6
118	9.48e-06	TGTGCCAGCAGCTTACAGGGGGCCGGTGAAAAACTGTTTTTT	CASSLQGAGEKLFF	TRBV7-9*01, TRBV7-9*04, TRBV7-9*02	TRBV7-9	TRBJ1-4*01	TRBJ1-4	TRBD1*01	TRBD1	14	15	22	26	0	3	3
118	9.48e-06	TGTGCCAGCAGCTCCAGACCGACGAACACTGAAGCTTTCTTT	CASSSRPTNTEAFF	TRBV11-2*01	TRBV11-2	TRBJ1-1*01	TRBJ1-1	TRBD1*01, TRBD2*02, TRBD2*01	TRBD1, TRBD2	12	20	22	23	7	0	7
118	9.48e-06	TGTGCCAGCAGGACCCAACAGGGCAGTTCACCCCTCCACTTT	CASRTQQGSSPLHF	TRBV28*01	TRBV28	TRBJ1-6*01	TRBJ1-6	TRBD1*01	TRBD1	10	17	22	26	6	3	9
118	9.48e-06	TGTGCCAGCAGGAGGACAGGGCAGGATTCACCCCTCCACTTT	CASRRTGQDSPLHF	TRBV27*01	TRBV27	TRBJ1-6*02	TRBJ1-6	TRBD1*01	TRBD1	10	13	20	25	2	4	6
118	9.48e-06	TGCGCCAGCAGTGCCAGACCCGGGGGAGAGACCCAGTACTTC	CASSARPGGETQYF	TRBV10-1*02, TRBV10-1*01	TRBV10-1	TRBJ2-5*01	TRBJ2-5	TRBD2*01	TRBD2	12	20	25	26	7	0	7
118	9.48e-06	TGCGCCAGCAGCTTAAGGGGGCCCGGCTATGGCTACACCTTC	CASSLRGPGYGYTF	TRBV5-1*01	TRBV5-1	TRBJ1-2*01	TRBJ1-2	TRBD1*01	TRBD1	13	15	21	26	1	4	5
118	9.48e-06	TGCAGTGCTGCTCAAGGGACAGGGGGAGATACGCAGTATTTT	CSAAQGTGGDTQYF	TRBV20-1*06, TRBV20-1*03, TRBV20-1*01, TRBV20-1*04, TRBV20-1*05, TRBV20-1*02, TRBV20-1*07	TRBV20-1	TRBJ2-3*01	TRBJ2-3	TRBD1*01	TRBD1	8	15	25	26	6	0	6
118	9.48e-06	TGTGCTAGTGGTCGGGGGGGCACAGATACGCAGTATTTT	CASGRGGTDTQYF	TRBV12-5*01	TRBV12-5	TRBJ2-3*01	TRBJ2-3	TRBD2*01	TRBD2	11	12	18	19	0	0	0
118	9.48e-06	TGTGCCAGTAGTGTCGGGACCCAAGAGACCCAGTACTTC	CASSVGTQETQYF	TRBV19*01, TRBV19*02	TRBV19	TRBJ2-5*01	TRBJ2-5	TRBD1*01, TRBD2*02, TRBD2*01	TRBD1, TRBD2	11	15	19	20	3	0	3
118	9.48e-06	TGTGCCAGCAGTGATTCAGGGGGCTATGGCTACACCTTC	CASSDSGGYGYTF	TRBV6-1*01	TRBV6-1	TRBJ1-2*01	TRBJ1-2	TRBD1*01	TRBD1	13	16	22	23	2	0	2
118	9.48e-06	TGTGCCAGCAGTGATGGGACAATCTACGAGCAGTACTTC	CASSDGTIYEQYF	TRBV6-3*01, TRBV6-2*01	TRBV6-3, TRBV6-2	TRBJ2-7*01	TRBJ2-7	TRBD1*01	TRBD1	11	15	20	23	3	2	5
118	9.48e-06	TGTGCCAGCAGTGAAGGACTAGTAGTTGAGCAGTTCTTC	CASSEGLVVEQFF	TRBV6-1*01	TRBV6-1	TRBJ2-1*01	TRBJ2-1	TRBD2*02, TRBD2*01	TRBD2	15	16	21	26	0	4	4
118	9.48e-06	TGTGCCAGCAGTACGGACAGGAGCAATGAGCAGTTCTTC	CASSTDRSNEQFF	TRBV6-5*01	TRBV6-5	TRBJ2-1*01	TRBJ2-1	TRBD1*01	TRBD1	11	14	20	23	2	2	4
118	9.48e-06	TGTGCCAGCAGCTTGGGGATCCAAGAGACCCAGTACTTC	CASSLGIQETQYF	TRBV13*01	TRBV13	TRBJ2-5*01	TRBJ2-5	TRBD1*01, TRBD2*02, TRBD2*01	TRBD1, TRBD2	13	15	18	20	1	1	2
118	9.48e-06	TGTGCCAGCAGCTTAGATACTTGGGGGGAAGCTTTCTTT	CASSLDTWGEAFF	TRBV11-3*01	TRBV11-3	TRBJ1-1*01	TRBJ1-1	TRBD1*01, TRBD2*01	TRBD1, TRBD2	16	22	26	27	5	0	5
118	9.48e-06	TGTGCCAGCAGCTTAGATAGGGGGGATGAGCAGTTCTTC	CASSLDRGDEQFF	TRBV11-2*01	TRBV11-2	TRBJ2-1*01	TRBJ2-1	TRBD1*01, TRBD2*01	TRBD1, TRBD2	16	18	23	25	1	1	2
118	9.48e-06	TGTGCCAGCAGCCGACAGGATTTCTACGAGCAGTACTTC	CASSRQDFYEQYF	TRBV7-9*03, TRBV7-9*01, TRBV7-9*04, TRBV7-9*02	TRBV7-9	TRBJ2-7*01	TRBJ2-7	TRBD1*01	TRBD1	11	13	18	23	1	4	5
118	9.48e-06	TGTGCCAGCAGCGCCGACAGGGGCACTGAAGCTTTCTTT	CASSADRGTEAFF	TRBV5-4*01, TRBV5-4*03, TRBV5-4*04	TRBV5-4	TRBJ1-1*01	TRBJ1-1	TRBD1*01	TRBD1	11	15	22	23	3	0	3
118	9.48e-06	TGTGCCAGCAGCAGGGGACTAGCGGGGGAGCTGTTTTTT	CASSRGLAGELFF	TRBV11-3*01, TRBV11-3*02	TRBV11-3	TRBJ2-2*01	TRBJ2-2	TRBD2*02, TRBD2*01	TRBD2	11	14	23	24	2	0	2
118	9.48e-06	TGTGCCAGCAGGCGGACAAAAAATCAGCCCCAGCATTTT	CASRRTKNQPQHF	TRBV6-5*01	TRBV6-5	TRBJ1-5*01	TRBJ1-5	TRBD1*01	TRBD1	10	13	17	21	2	3	5
118	9.48e-06	TGCAGTGCCGGACGGGGACCCACCGGGGAGCTGTTTTTT	CSAGRGPTGELFF	TRBV20-1*06, TRBV20-1*03, TRBV20-1*01, TRBV20-1*04, TRBV20-1*05, TRBV20-1*02, TRBV20-1*07	TRBV20-1	TRBJ2-2*01	TRBJ2-2	TRBD1*01, TRBD2*02, TRBD2*01	TRBD1, TRBD2	7	14	18	20	6	1	7
118	9.48e-06	TGTGCTAGTGGTTTGGTTGTCGGGACCCAGTACTTC	CASGLVVGTQYF	TRBV12-5*01	TRBV12-5	TRBJ2-5*01	TRBJ2-5	TRBD1*01	TRBD1	16	17	20	23	0	2	2
118	9.48e-06	TGTGCCTGGAGTGTACAGGGGCACGAGCAGTACTTC	CAWSVQGHEQYF	TRBV30*01	TRBV30	TRBJ2-7*01	TRBJ2-7	TRBD1*01	TRBD1	13	14	20	22	0	1	1
118	9.48e-06	TGTGCCAGCTGGGGCGGTGAGGAGACCCAGTACTTC	CASWGGEETQYF	TRBV5-6*01	TRBV5-6	TRBJ2-5*01	TRBJ2-5	TRBD1*01	TRBD1	8	10	14	21	1	6	7
118	9.48e-06	TGTGCCAGCAGTTACAGGGTCGATGAGCAGTACTTC	CASSYRVDEQYF	TRBV28*01	TRBV28	TRBJ2-7*01	TRBJ2-7	TRBD1*01	TRBD1	11	13	18	24	1	5	6
118	9.48e-06	TGTGCCAGCAGCCAAGGGACCTACGAGCAGTACTTC	CASSQGTYEQYF	TRBV3-1*01	TRBV3-1	TRBJ2-7*01	TRBJ2-7	TRBD1*01, TRBD2*02, TRBD2*01	TRBD1, TRBD2	15	16	18	19	0	0	0
118	9.48e-06	TGCGCCAGCGGGGGTCCCAAGAGACCCAGTACTTC	CASGGP~ETQYF	TRBV5-1*01, TRBV5-1*02	TRBV5-1	TRBJ2-5*01	TRBJ2-5	TRBD1*01, TRBD2*01	TRBD1, TRBD2	9	10	13	16	0	2	2
118	9.48e-06	TGCAGCGCCGGAGGGGGGGTCATGACTACACCTTC	CSAGGG~HDYTF	TRBV29-1*03	TRBV29-1	TRBJ1-2*01	TRBJ1-2	TRBD2*01	TRBD2	7	12	18	21	4	2	6
118	9.48e-06	TGCAGTGCTAGTGGGACGACGGGGACTTTCTTT	CSASGTTGTFF	TRBV20-1*01, TRBV20-1*04, TRBV20-1*05, TRBV20-1*07	TRBV20-1	TRBJ1-1*01	TRBJ1-1	TRBD1*01, TRBD2*02, TRBD2*01	TRBD1, TRBD2	11	12	16	25	0	8	8
117	9.4e-06	TGTGCCAGCAGCTTAGCGAATGTGAGGGTGGGACATCTCCTCTTGAGGAGGGAGTGTGTCCTATAATTCACCCCTCCACTTT	CASSLANVRVGHLL~*GGSVSYNSPLHF	TRBV7-9*01, TRBV7-9*02	TRBV7-9	TRBJ1-6*01	TRBJ1-6	TRBD1*01, TRBD2*02	TRBD1, TRBD2	16	29	34	58	12	23	35
117	9.4e-06	TGTGCCAGCAGCTCACTAGACAAGGACAGGGGACGGTTCGCTTTGCTCCGGGGAGCTGTTTTTT	CASSSLDKDRG~GSLCSGELFF	TRBV7-2*04, TRBV7-2*01	TRBV7-2	TRBJ2-2*01	TRBJ2-2	TRBD1*01	TRBD1	12	23	31	47	10	15	25
117	9.4e-06	TGTGCCACCACAAAACCTAAATAGGACAGGGGCCGCAGATTTTCAAGAGACCCAGTACTTC	CATTKPK*DR~AADFQETQYF	TRBV24-1*01	TRBV24-1	TRBJ2-5*01	TRBJ2-5	TRBD1*01	TRBD1	9	23	31	43	13	11	24
117	9.4e-06	TGTGCCAGCAGTTTTTCCCCGCCCGGGGCCACCCTCAATTGGTCACCCCTCCACTTT	CASSFSPPGATLNWSPLHF	TRBV12-4*01, TRBV12-3*01	TRBV12-4, TRBV12-3	TRBJ1-6*02	TRBJ1-6	TRBD2*01	TRBD2	13	16	21	42	2	20	22
117	9.4e-06	TGTGCCAGCAGCTTTCGACTAGCGGGAGACTTGTTTGTCCGGGAGACCCAGTACTTC	CASSFRLAGDLFVRETQYF	TRBV11-1*01	TRBV11-1	TRBJ2-5*01	TRBJ2-5	TRBD2*02	TRBD2	13	16	27	42	2	14	16
117	9.4e-06	TGTGCCAGCAGCGTATTTCATAGGACGAGATCTCTGGGGCCAACGTCCTGACTTTC	CASSVFHRT~ISGANVLTF	TRBV9*02, TRBV9*01	TRBV9	TRBJ2-6*01	TRBJ2-6	TRBD1*01, TRBD2*02, TRBD2*01	TRBD1, TRBD2	14	22	25	31	7	5	12
117	9.4e-06	TGTGCCAGCAGTGACTCGATGGTTAGTCGAGGGGGCGCCTTACGAGCAGTACTTC	CASSDSMVS~EGAPYEQYF	TRBV6-4*02, TRBV6-4*01	TRBV6-4	TRBJ2-7*01	TRBJ2-7	TRBD1*01	TRBD1	16	29	35	40	12	4	16
117	9.4e-06	TGTGCCAGCAGTTACGTCGGGACCTCCAGCTCTGGGGCCAACGTCCTGACTTTC	CASSYVGTSSSGANVLTF	TRBV6-5*01	TRBV6-5	TRBJ2-6*01	TRBJ2-6	TRBD1*01, TRBD2*02, TRBD2*01	TRBD1, TRBD2	14	18	22	29	3	6	9
117	9.4e-06	TGTGCCAGCAGCTTGCCCCCAACTAGCGGGAGAATGCCTACGAGCAGTACTTC	CASSLPPTS~ENAYEQYF	TRBV5-4*01	TRBV5-4	TRBJ2-7*01	TRBJ2-7	TRBD2*02	TRBD2	14	21	31	36	6	4	10
117	9.4e-06	TGCGCCAGCAGCTTGTTTGGGACAGGGAGAACCTAACTATGGCTACACCTTC	CASSLFGTG~EPNYGYTF	TRBV5-1*01	TRBV5-1	TRBJ1-2*01	TRBJ1-2	TRBD1*01	TRBD1	14	18	26	32	3	5	8
117	9.4e-06	TGCAGTGCTAGGCGCACTAGCGGGAAGGGCCTACTACAATGAGCAGTTCTTC	CSARRTSGK~AYYNEQFF	TRBV20-1*06, TRBV20-1*03, TRBV20-1*01, TRBV20-1*04, TRBV20-1*05, TRBV20-1*02, TRBV20-1*07	TRBV20-1	TRBJ2-1*01	TRBJ2-1	TRBD2*02	TRBD2	10	15	24	33	4	8	12
117	9.4e-06	TGTGCCAGTAGTATAGATATAAGACGGGAGAGAACCGGGGAGCTGTTTTTT	CASSIDIRRERTGELFF	TRBV19*01, TRBV19*02	TRBV19	TRBJ2-2*01	TRBJ2-2	TRBD2*02	TRBD2	16	24	29	33	7	3	10
117	9.4e-06	TGTGCCAGCACTTCACCCAGGAGGGGGCACCGCCAAGAGACCCAGTACTTC	CASTSPRRGHRQETQYF	TRBV6-5*01	TRBV6-5	TRBJ2-5*01	TRBJ2-5	TRBD1*01	TRBD1	9	21	27	32	11	4	15
117	9.4e-06	TGTGCCAGCAGCTTAGGCTCCCCCCTAGCGGACTCCTACGAGCAGTACTTC	CASSLGSPLADSYEQYF	TRBV11-2*01	TRBV11-2	TRBJ2-7*01	TRBJ2-7	TRBD2*02, TRBD2*01	TRBD2	15	24	30	32	8	1	9
117	9.4e-06	TGTGCCAGCAGCTTAGGCCAAATAGGGAGAGTCTACAATGAGCAGTTCTTC	CASSLGQIGRVYNEQFF	TRBV13*01	TRBV13	TRBJ2-1*01	TRBJ2-1	TRBD2*02	TRBD2	16	24	28	32	7	3	10
117	9.4e-06	TGTGCCAGCAGCTCTCCCGACGGAACCTCTGGGGCCAACGTCCTGACTTTC	CASSSPDGTSGANVLTF	TRBV5-4*01, TRBV5-4*03, TRBV5-4*04	TRBV5-4	TRBJ2-6*01	TRBJ2-6	TRBD2*02	TRBD2	12	13	18	26	0	7	7
117	9.4e-06	TGTGCCAGCAGCCCTCAGGGACTTGGGCAATTTAGCTATGGCTACACCTTC	CASSPQGLGQFSYGYTF	TRBV13*02, TRBV13*01	TRBV13	TRBJ1-2*01	TRBJ1-2	TRBD2*02, TRBD2*01	TRBD2	11	17	22	35	5	12	17
117	9.4e-06	TGTGCCAGCAGCGGCCGGGACACGATTGAAAACACCGGGGAGCTGTTTTTT	CASSGRDTIENTGELFF	TRBV9*02, TRBV9*01, TRBV9*03	TRBV9	TRBJ2-2*01	TRBJ2-2	TRBD1*01	TRBD1	12	16	21	30	3	8	11
117	9.4e-06	TGCGCCAGCAGCCAAGAGGGCGTGCAGGGGGCATGGCGGGGCTACACCTTC	CASSQEGVQGAWRGYTF	TRBV4-1*02, TRBV4-1*01	TRBV4-1	TRBJ1-2*01	TRBJ1-2	TRBD1*01	TRBD1	16	24	31	39	7	7	14
117	9.4e-06	TGTGCCAGTATGGGACAGGGGGCCCCAGAAGCTCCTACGAGCAGTACTTC	CASMGQGA~RSSYEQYF	TRBV19*01, TRBV19*03, TRBV19*02	TRBV19	TRBJ2-7*01	TRBJ2-7	TRBD1*01	TRBD1	9	11	22	31	1	8	9
117	9.4e-06	TGTGCCAGCAGCTTAGCTGGAAGGGGGCAAGTAACACTGAAGCTTTCTTT	CASSLAGR~ASNTEAFF	TRBV11-3*01	TRBV11-3	TRBJ1-1*01	TRBJ1-1	TRBD1*01	TRBD1	15	21	27	32	5	4	9
117	9.4e-06	TGTGCCAGCAGCTCGCCCAGGACTAGCGGAGCACAGATACGCAGTATTTT	CASSSPRT~RSTDTQYF	TRBV5-6*01	TRBV5-6	TRBJ2-3*01	TRBJ2-3	TRBD2*02, TRBD2*01	TRBD2	12	19	28	29	6	0	6
117	9.4e-06	TGTGCCAGCAGACTTAGGCTGACAGTCGGTAGACCGGGGAGCTGTTTTTT	CASRLRLT~R*TGELFF	TRBV12-4*01, TRBV12-3*01	TRBV12-4, TRBV12-3	TRBJ2-2*01	TRBJ2-2	TRBD1*01	TRBD1	10	20	24	32	9	7	16
117	9.4e-06	TGCGCCACCGCAGGTTGATTACCCTTATGAACACCGGGGAGCTGTTTTTT	CATAG*LP~MNTGELFF	TRBV5-1*01, TRBV5-1*02	TRBV5-1	TRBJ2-2*01	TRBJ2-2	TRBD1*01, TRBD2*02	TRBD1, TRBD2	10	21	24	28	10	3	13
117	9.4e-06	TGTGCCAGCAGTTCGCCGACTAGCGGGGAGCTCCTACGAGCAGTACTTC	CASSSPTS~GSSYEQYF	TRBV6-5*01	TRBV6-5	TRBJ2-7*01	TRBJ2-7	TRBD2*01	TRBD2	12	17	27	30	4	2	6
117	9.4e-06	TGTGCCAGCAGTGTCCTATTTCTTGGTTGTATACACTGAAGCTTTCTTT	CASSVLFL~VVYTEAFF	TRBV6-5*01	TRBV6-5	TRBJ1-1*01	TRBJ1-1	TRBD1*01, TRBD2*02, TRBD2*01	TRBD1, TRBD2	12	27	29	32	14	2	16
117	9.4e-06	TGTGCCAGCATAGTCCCGACAACACTTATGAACACTGAAGCTTTCTTT	CASIVPTTLMNTEAFF	TRBV6-1*01	TRBV6-1	TRBJ1-1*01	TRBJ1-1	TRBD2*02, TRBD2*01	TRBD2	9	10	16	28	0	11	11
117	9.4e-06	TGTGCCAGCAGCTTGGGGTTTCGCTCTGGGGCCAACGTCCTGACTTTC	CASSLGFRSGANVLTF	TRBV5-5*01	TRBV5-5	TRBJ2-6*01	TRBJ2-6	TRBD1*01, TRBD2*01	TRBD1, TRBD2	15	-1	-1	23	-1	-1	7
117	9.4e-06	TGTGCCAGCAGCTTATGCCCTACTAGATTGTAAGAGACCCAGTACTTC	CASSLCPTRL*ETQYF	TRBV11-2*01	TRBV11-2	TRBJ2-5*01	TRBJ2-5	TRBD2*02, TRBD2*01	TRBD2	14	21	25	31	6	5	11
117	9.4e-06	TGTGCCAGCAGCTTAATTCCGGGACAGGGAGCGGATGAGCAGTTCTTC	CASSLIPGQGADEQFF	TRBV7-9*01, TRBV7-9*04, TRBV7-9*02	TRBV7-9	TRBJ2-1*01	TRBJ2-1	TRBD1*01	TRBD1	14	20	28	34	5	5	10
117	9.4e-06	TGTGCCAGCAGCTCCGGGACAGGGGTGATGGCCACTGAAGCTTTCTTT	CASSSGTGVMATEAFF	TRBV7-3*05, TRBV7-3*01	TRBV7-3	TRBJ1-1*01	TRBJ1-1	TRBD1*01	TRBD1	12	15	24	32	2	7	9
117	9.4e-06	TGTGCCAGCAGCTGGTATTTGGCGGGAGGGGACAATGAGCAGTTCTTC	CASSWYLAGGDNEQFF	TRBV5-4*01	TRBV5-4	TRBJ2-1*01	TRBJ2-1	TRBD2*02	TRBD2	12	21	29	31	8	1	9
117	9.4e-06	TGTGCCAGCAGCTGGACTAGCGGGAGGGTCACAGATACGCAGTATTTT	CASSWTSGRVTDTQYF	TRBV12-4*01, TRBV12-3*01	TRBV12-4, TRBV12-3	TRBJ2-3*01	TRBJ2-3	TRBD2*02	TRBD2	10	13	27	29	2	1	3
117	9.4e-06	TGTGCCAGCAGCCTAGGTCCCCTAGCGGTCACAGATACGCAGTATTTT	CASSLGPLAVTDTQYF	TRBV5-6*01	TRBV5-6	TRBJ2-3*01	TRBJ2-3	TRBD2*02, TRBD2*01	TRBD2	11	21	27	29	9	1	10
117	9.4e-06	TGTGCCAGCAGCCAAGCGGATGGGACTGGGGCCAACGTCCTGACTTTC	CASSQADGTGANVLTF	TRBV3-1*01	TRBV3-1	TRBJ2-6*01	TRBJ2-6	TRBD1*01, TRBD2*02, TRBD2*01	TRBD1, TRBD2	10	14	18	25	3	6	9
117	9.4e-06	TGTGCCAGCAGCGTAGGCTCGTCGGCAGAGGTTAATGAGCAGTTCTTC	CASSVGSSAEVNEQFF	TRBV9*02, TRBV9*01	TRBV9	TRBJ2-1*01	TRBJ2-1	TRBD2*02	TRBD2	15	27	30	33	11	2	13
117	9.4e-06	TGTGCCAGCAGCGCGGGACTAGCGGCCTCCTACAATGAGCAGTTCTTC	CASSAGLAASYNEQFF	TRBV5-6*01	TRBV5-6	TRBJ2-1*01	TRBJ2-1	TRBD2*02, TRBD2*01	TRBD2	11	14	24	26	2	1	3
117	9.4e-06	TGTGCCAGCAGACTCACAGGGCTTCTCTCTGGAAACACCATATATTTT	CASRLTGLLSGNTIYF	TRBV6-5*01	TRBV6-5	TRBJ1-3*01	TRBJ1-3	TRBD1*01	TRBD1	10	15	20	26	4	5	9
117	9.4e-06	TGTGCCAGCAGACTGGCTAGCGAGGTGGTCACCGGGGAGCTGTTTTTT	CASRLASEVVTGELFF	TRBV6-5*01	TRBV6-5	TRBJ2-2*01	TRBJ2-2	TRBD2*02, TRBD2*01	TRBD2	10	16	21	29	5	7	12
117	9.4e-06	TGTGCCAGCAGACCTCCGGGCCCACCTTTCACCGGGGAGCTGTTTTTT	CASRPPGPPFTGELFF	TRBV6-5*01	TRBV6-5	TRBJ2-2*01	TRBJ2-2	TRBD2*02	TRBD2	10	12	16	29	1	12	13
117	9.4e-06	TGCGCCAGCAGCTTGGCCGGGACTAGAACCTACAATGAGCAGTTCTTC	CASSLAGTRTYNEQFF	TRBV5-1*01	TRBV5-1	TRBJ2-1*01	TRBJ2-1	TRBD2*02, TRBD2*01	TRBD2	15	18	25	28	2	2	4
117	9.4e-06	TGCGCCAGCAGCCCCACACCGGGACTAGGCGGGGAGACCCAGTACTTC	CASSPTPGLGGETQYF	TRBV5-1*01	TRBV5-1	TRBJ2-5*01	TRBJ2-5	TRBD2*02, TRBD2*01	TRBD2	11	20	27	39	8	11	19
117	9.4e-06	TGCGCCAGCAGCCAAGATGGGGGCCGAGTCCAAGAGACCCAGTACTTC	CASSQDGGRVQETQYF	TRBV4-1*02, TRBV4-1*01	TRBV4-1	TRBJ2-5*01	TRBJ2-5	TRBD1*01	TRBD1	16	18	23	29	1	5	6
117	9.4e-06	TGCGCCAGCAGATCCGAGACAGGGGCTTCGTTCTATGGCTACACCTTC	CASRSETGASFYGYTF	TRBV5-1*01	TRBV5-1	TRBJ1-2*01	TRBJ1-2	TRBD1*01	TRBD1	10	17	24	32	6	7	13
117	9.4e-06	TGTGCTCAACACAGGGGGCCCGAATTCCCTACAATGAGCAGTTCTTC	CAQHRGPE~PYNEQFF	TRBV5-6*01	TRBV5-6	TRBJ2-1*01	TRBJ2-1	TRBD1*01	TRBD1	4	10	18	27	5	8	13
117	9.4e-06	TGTGCCAGCAGCCCCAACCGGCCCCGCGTTTTGACGAGCAGTACTTC	CASSPNRP~RFDEQYF	TRBV11-2*01	TRBV11-2	TRBJ2-7*01	TRBJ2-7	TRBD2*01	TRBD2	11	21	26	33	9	6	15
117	9.4e-06	TGTGCCAGCAGCACTCCGACTAGCGGCCTTACAATGAGCAGTTCTTC	CASSTPTS~PYNEQFF	TRBV13*02, TRBV13*01	TRBV13	TRBJ2-1*01	TRBJ2-1	TRBD2*02, TRBD2*01	TRBD2	11	17	25	29	5	3	8
117	9.4e-06	TGTGCTAGTGGTTTGGTATCCGACGGGGGCCAACGTCCTGACTTTC	CASGLVSD~GANVLTF	TRBV12-5*01	TRBV12-5	TRBJ2-6*01	TRBJ2-6	TRBD1*01, TRBD2*02, TRBD2*01	TRBD1, TRBD2	16	21	23	25	4	1	5
117	9.4e-06	TGTGCCAGCAGTTGATGGAGGGTATAGCAATCAGCCCCAGCATTTT	CASS*WRV~SNQPQHF	TRBV6-4*02, TRBV6-4*01	TRBV6-4	TRBJ1-5*01	TRBJ1-5	TRBD2*02	TRBD2	11	16	21	24	4	2	6
117	9.4e-06	TGTGCCAGCAGTCGCAGGGGTGTGGGATCACAATGAGCAGTTCTTC	CASSRRGV~DHNEQFF	TRBV6-5*01	TRBV6-5	TRBJ2-1*01	TRBJ2-1	TRBD1*01	TRBD1	11	14	19	29	2	9	11
117	9.4e-06	TGTGCCAGCAGTTTGAATAGCGGGAGCACAGATACGCAGTATTTT	CASSLNSGSTDTQYF	TRBV12-4*01, TRBV12-3*01	TRBV12-4, TRBV12-3	TRBJ2-3*01	TRBJ2-3	TRBD2*02, TRBD2*01	TRBD2	13	17	23	24	3	0	3
117	9.4e-06	TGTGCCAGCAGTCGCACACGGACTAGCGGCAATGAGCAGTTCTTC	CASSRTRTSGNEQFF	TRBV6-1*01	TRBV6-1	TRBJ2-1*01	TRBJ2-1	TRBD2*02, TRBD2*01	TRBD2	13	19	28	29	5	0	5
117	9.4e-06	TGTGCCAGCAGTCATGGACCGAGGATGAACACTGAAGCTTTCTTT	CASSHGPRMNTEAFF	TRBV6-5*01	TRBV6-5	TRBJ1-1*01	TRBJ1-1	TRBD1*01, TRBD2*02, TRBD2*01	TRBD1, TRBD2	11	15	18	25	3	6	9
117	9.4e-06	TGTGCCAGCAGTAACCCCACGTCGGGGAGAGAGACCCAGTACTTC	CASSNPTSGRETQYF	TRBV12-4*01, TRBV12-3*01	TRBV12-4, TRBV12-3	TRBJ2-5*01	TRBJ2-5	TRBD2*02, TRBD2*01	TRBD2	11	24	28	29	12	0	12
117	9.4e-06	TGTGCCAGCAGCTTGCTAGCGGGGGTCACAGATACGCAGTATTTT	CASSLLAGVTDTQYF	TRBV5-6*01	TRBV5-6	TRBJ2-3*01	TRBJ2-3	TRBD2*01	TRBD2	14	15	24	26	0	1	1
117	9.4e-06	TGTGCCAGCAGCTTGGTCGGGCAAAGCTCCTACGAGCAGTACTTC	CASSLVGQSSYEQYF	TRBV5-6*01	TRBV5-6	TRBJ2-7*01	TRBJ2-7	TRBD1*01, TRBD2*02, TRBD2*01	TRBD1, TRBD2	15	18	21	26	2	4	6
117	9.4e-06	TGTGCCAGCAGCTTGGTGTTAGGGGTGGGAAATGAGCAGTTCTTC	CASSLVLGVGNEQFF	TRBV5-5*01	TRBV5-5	TRBJ2-1*01	TRBJ2-1	TRBD1*01	TRBD1	15	20	24	30	4	5	9
117	9.4e-06	TGTGCCAGCAGCTTAGGCGGTGGAGGGCCAGATACGCAGTATTTT	CASSLGGGGPDTQYF	TRBV11-1*01	TRBV11-1	TRBJ2-3*01	TRBJ2-3	TRBD2*02	TRBD2	15	21	26	28	5	1	6
117	9.4e-06	TGTGCCAGCAGCTTAGATTCAGGAACCACCGGGGAGCTGTTTTTT	CASSLDSGTTGELFF	TRBV11-3*01	TRBV11-3	TRBJ2-2*01	TRBJ2-2	TRBD1*01	TRBD1	16	19	22	26	2	3	5
117	9.4e-06	TGTGCCAGCAGCTCCGGACAGGGAGAACAAGAGACCCAGTACTTC	CASSSGQGEQETQYF	TRBV11-3*01, TRBV11-3*02	TRBV11-3	TRBJ2-5*01	TRBJ2-5	TRBD1*01	TRBD1	12	15	22	27	2	4	6
117	9.4e-06	TGTGCCAGCAGCCCGGGGGGCGGAAACCAAGAGACCCAGTACTTC	CASSPGGGNQETQYF	TRBV9*02, TRBV9*01, TRBV9*03	TRBV9	TRBJ2-5*01	TRBJ2-5	TRBD2*01	TRBD2	11	13	19	25	1	5	6
117	9.4e-06	TGTGCCAGCAGCCAAGTCCGTGCAACTAATGAAAAACTGTTTTTT	CASSQVRATNEKLFF	TRBV4-2*01	TRBV4-2	TRBJ1-4*01	TRBJ1-4	TRBD1*01, TRBD2*02, TRBD2*01	TRBD1, TRBD2	11	14	18	22	2	3	5
117	9.4e-06	TGTGCCAGCAGCGTACCCGGGACAGCCTACAATGAGCAGTTCTTC	CASSVPGTAYNEQFF	TRBV11-3*01, TRBV11-3*02	TRBV11-3	TRBJ2-1*01	TRBJ2-1	TRBD1*01	TRBD1	11	18	24	25	6	0	6
117	9.4e-06	TGTGCCAGCAACCTAGGGACAGTCTCCTACAATGAGCAGTTCTTC	CASNLGTVSYNEQFF	TRBV11-2*01	TRBV11-2	TRBJ2-1*01	TRBJ2-1	TRBD1*01	TRBD1	9	15	21	23	5	1	6
117	9.4e-06	TGCGCCAGCAGTCAAGTGGGACTAGCGGGAAACGAGCAGTACTTC	CASSQVGLAGNEQYF	TRBV4-1*02, TRBV4-1*01	TRBV4-1	TRBJ2-7*01	TRBJ2-7	TRBD2*02	TRBD2	15	17	29	31	1	1	2
117	9.4e-06	TGCGCCAGCAGCCCAACTAGCGGGAGGGCTTTTGAGCAGTTCTTC	CASSPTSGRAFEQFF	TRBV5-1*01	TRBV5-1	TRBJ2-1*01	TRBJ2-1	TRBD2*02	TRBD2	11	15	27	32	3	4	7
117	9.4e-06	TGCGCCAGCAGCGCCGGGGGTTCGGGCACCGGGGAGCTGTTTTTT	CASSAGGSGTGELFF	TRBV4-1*02, TRBV4-1*01	TRBV4-1	TRBJ2-2*01	TRBJ2-2	TRBD2*01	TRBD2	11	14	19	26	2	6	8
117	9.4e-06	TGCAGTGCTAGTGAATGGGGGAGGAGGCAAGAGACCCAGTACTTC	CSASEWGRRQETQYF	TRBV20-1*01, TRBV20-1*04, TRBV20-1*05, TRBV20-1*07	TRBV20-1	TRBJ2-5*01	TRBJ2-5	TRBD2*02	TRBD2	11	18	23	27	6	3	9
117	9.4e-06	TGTGCCAGCAGCCTGCGGGAGTGAATCCTACGAGCAGTACTTC	CASSLRE~ESYEQYF	TRBV6-5*01	TRBV6-5	TRBJ2-7*01	TRBJ2-7	TRBD2*02	TRBD2	11	14	20	25	2	4	6
117	9.4e-06	TGTGCCAGCATTTCTAGCGGGGGCGGGTATGAGCAGTTCTTC	CASISSGGGYEQFF	TRBV12-4*01, TRBV12-3*01	TRBV12-4, TRBV12-3	TRBJ2-1*01	TRBJ2-1	TRBD2*01	TRBD2	9	13	22	28	3	5	8
117	9.4e-06	TGTGCCAGCAGTTTCTTAGGGGCAACCTATGGCTACACCTTC	CASSFLGATYGYTF	TRBV12-4*01, TRBV12-3*01	TRBV12-4, TRBV12-3	TRBJ1-2*01	TRBJ1-2	TRBD1*01	TRBD1	13	17	21	26	3	4	7
117	9.4e-06	TGTGCCAGCAGTTTAAGCGGACTGGGTGATACGCAGTATTTT	CASSLSGLGDTQYF	TRBV12-4*01, TRBV12-3*01	TRBV12-4, TRBV12-3	TRBJ2-3*01	TRBJ2-3	TRBD2*02, TRBD2*01	TRBD2	14	18	22	27	3	4	7
117	9.4e-06	TGTGCCAGCAGTTCAAAGGACAGCTCCTACGAGCAGTACTTC	CASSSKDSSYEQYF	TRBV6-5*01	TRBV6-5	TRBJ2-7*01	TRBJ2-7	TRBD1*01	TRBD1	12	17	22	23	4	0	4
117	9.4e-06	TGTGCCAGCAGTTACTCGAATTCCGGGGTAACAGCTTTCTTT	CASSYSNSGVTAFF	TRBV6-5*01	TRBV6-5	TRBJ1-1*01	TRBJ1-1	TRBD2*01	TRBD2	16	23	27	32	6	4	10
117	9.4e-06	TGTGCCAGCAGTCCCCGACAGGGTAGTCAGCCCCAGCATTTT	CASSPRQGSQPQHF	TRBV27*01	TRBV27	TRBJ1-5*01	TRBJ1-5	TRBD1*01	TRBD1	11	16	22	26	4	3	7
117	9.4e-06	TGTGCCAGCAGTCAGGTCGGGACGGGGGGCGAGCAGTACTTC	CASSQVGTGGEQYF	TRBV5-4*01, TRBV5-4*03, TRBV5-4*04	TRBV5-4	TRBJ2-7*01	TRBJ2-7	TRBD2*01	TRBD2	10	22	28	29	11	0	11
117	9.4e-06	TGTGCCAGCAGTGTCCCAGGGGGCACAGATACGCAGTATTTT	CASSVPGGTDTQYF	TRBV6-4*02, TRBV6-4*01	TRBV6-4	TRBJ2-3*01	TRBJ2-3	TRBD1*01	TRBD1	12	16	21	22	3	0	3
117	9.4e-06	TGTGCCAGCAGTGCCGGGACAGACTACAATGAGCAGTTCTTC	CASSAGTDYNEQFF	TRBV6-4*02, TRBV6-4*01	TRBV6-4	TRBJ2-1*01	TRBJ2-1	TRBD1*01	TRBD1	12	15	21	23	2	1	3
117	9.4e-06	TGTGCCAGCAGTGACTCCTCGAACACCGGGGAGCTGTTTTTT	CASSDSSNTGELFF	TRBV6-4*02, TRBV6-4*01	TRBV6-4	TRBJ2-2*01	TRBJ2-2	TRBD2*02	TRBD2	16	-1	-1	19	-1	-1	2
117	9.4e-06	TGTGCCAGCAGTGACCTAGCGGGCTACAATGAGCAGTTCTTC	CASSDLAGYNEQFF	TRBV6-1*01	TRBV6-1	TRBJ2-1*01	TRBJ2-1	TRBD2*02, TRBD2*01	TRBD2	13	15	22	23	1	0	1
117	9.4e-06	TGTGCCAGCAGTAAGACAGGGTTGGGCTATGGCTACACCTTC	CASSKTGLGYGYTF	TRBV6-5*01	TRBV6-5	TRBJ1-2*01	TRBJ1-2	TRBD1*01	TRBD1	11	14	20	26	2	5	7
117	9.4e-06	TGTGCCAGCAGCTTCCGGACTGGATACAATGAGCAGTTCTTC	CASSFRTGYNEQFF	TRBV5-6*01	TRBV5-6	TRBJ2-1*01	TRBJ2-1	TRBD2*02, TRBD2*01	TRBD2	13	16	20	24	2	3	5
117	9.4e-06	TGTGCCAGCAGCTTCAGGGTCCCTAATGAAAAACTGTTTTTT	CASSFRVPNEKLFF	TRBV5-6*01	TRBV5-6	TRBJ1-4*01	TRBJ1-4	TRBD1*01	TRBD1	13	14	18	22	0	3	3
117	9.4e-06	TGTGCCAGCAGCTTGGGGCCACTAGATCAGCCCCAGCATTTT	CASSLGPLDQPQHF	TRBV5-4*01	TRBV5-4	TRBJ1-5*01	TRBJ1-5	TRBD2*02, TRBD2*01	TRBD2	13	14	18	25	0	6	6
117	9.4e-06	TGTGCCAGCAGCTCCCGGGACAGGGTCTACGAGCAGTACTTC	CASSSRDRVYEQYF	TRBV5-5*01, TRBV5-5*02, TRBV5-5*03	TRBV5-5	TRBJ2-7*01	TRBJ2-7	TRBD1*01	TRBD1	10	16	24	26	5	1	6
117	9.4e-06	TGTGCCAGCAGCTACCGGGACAGGGACAATGAGCAGTTCTTC	CASSYRDRDNEQFF	TRBV11-2*01	TRBV11-2	TRBJ2-1*01	TRBJ2-1	TRBD1*01	TRBD1	12	16	24	25	3	0	3
117	9.4e-06	TGTGCCAGCAGCTACGGGGGTGGCACAGATACGCAGTATTTT	CASSYGGGTDTQYF	TRBV5-5*01, TRBV5-5*02, TRBV5-5*03	TRBV5-5	TRBJ2-3*01	TRBJ2-3	TRBD2*01	TRBD2	12	14	19	22	1	2	3
117	9.4e-06	TGTGCCAGCAGCCTGACTAGGGCGGAAGATACGCAGTATTTT	CASSLTRAEDTQYF	TRBV11-1*01	TRBV11-1	TRBJ2-3*01	TRBJ2-3	TRBD2*02, TRBD2*01	TRBD2	11	14	19	26	2	6	8
117	9.4e-06	TGTGCCAGCAGCCCACTGTCACAAACGGAGGGCTACACCTTC	CASSPLSQTEGYTF	TRBV11-3*01, TRBV11-3*02	TRBV11-3	TRBJ1-2*01	TRBJ1-2	TRBD1*01	TRBD1	11	15	19	30	3	10	13
117	9.4e-06	TGTGCCAGCAGCCCACCTAGAGGAAACTATGGCTACACCTTC	CASSPPRGNYGYTF	TRBV5-4*01, TRBV5-4*03, TRBV5-4*04	TRBV5-4	TRBJ1-2*01	TRBJ1-2	TRBD2*02, TRBD2*01	TRBD2	11	16	19	24	4	4	8
117	9.4e-06	TGTGCCAGCAGCCCAAAGGGCTGGGGGGGTACGCAGTATTTT	CASSPKGWGGTQYF	TRBV7-3*05, TRBV7-3*01	TRBV7-3	TRBJ2-3*01	TRBJ2-3	TRBD2*01	TRBD2	11	22	28	29	10	0	10
117	9.4e-06	TGTGCCAGCAGCCAGGGACTCAGGAATTCACCCCTCCACTTT	CASSQGLRNSPLHF	TRBV3-1*01	TRBV3-1	TRBJ1-6*02	TRBJ1-6	TRBD2*02, TRBD2*01	TRBD2	10	14	19	24	3	4	7
117	9.4e-06	TGTGCCAGCAGCCAAGATGGGACCATCGAAAAACTGTTTTTT	CASSQDGTIEKLFF	TRBV4-2*01	TRBV4-2	TRBJ1-4*01	TRBJ1-4	TRBD1*01, TRBD2*02, TRBD2*01	TRBD1, TRBD2	16	18	22	27	1	4	5
117	9.4e-06	TGTGCCAGCAGCGCCGGGACAGGGGATTATACGCAGTATTTT	CASSAGTGDYTQYF	TRBV7-9*03, TRBV7-9*01, TRBV7-9*04, TRBV7-9*02	TRBV7-9	TRBJ2-3*01	TRBJ2-3	TRBD1*01	TRBD1	11	15	24	28	3	3	6
117	9.4e-06	TGTGCCAGCAGCGCCGGGACAGGAGTCTACGAGCAGTACTTC	CASSAGTGVYEQYF	TRBV6-1*01	TRBV6-1	TRBJ2-7*01	TRBJ2-7	TRBD1*01	TRBD1	11	15	22	26	3	3	6
117	9.4e-06	TGTGCCAGCAGCATCGGGGCAGCCGGAGGTGGCTACACCTTC	CASSIGAAGGGYTF	TRBV5-4*01	TRBV5-4	TRBJ1-2*01	TRBJ1-2	TRBD1*01, TRBD2*02, TRBD2*01	TRBD1, TRBD2	11	15	19	29	3	9	12
117	9.4e-06	TGTGCCAGCAGGCCCCCGGACAGCTCCTACGAGCAGTACTTC	CASRPPDSSYEQYF	TRBV6-1*01	TRBV6-1	TRBJ2-7*01	TRBJ2-7	TRBD1*01, TRBD2*01	TRBD1, TRBD2	10	17	22	23	6	0	6
117	9.4e-06	TGTGCCAGCAGACAGGGGAATTTGAACACTGAAGCTTTCTTT	CASRQGNLNTEAFF	TRBV7-9*03, TRBV7-9*01, TRBV7-9*04, TRBV7-9*02	TRBV7-9	TRBJ1-1*01	TRBJ1-1	TRBD1*01	TRBD1	10	11	17	22	0	4	4
117	9.4e-06	TGCGCCAGCAGCCCGGGTGGGCGGATAGTTGAGCAGTTCTTC	CASSPGGRIVEQFF	TRBV5-1*01	TRBV5-1	TRBJ2-1*01	TRBJ2-1	TRBD1*01, TRBD2*02, TRBD2*01	TRBD1, TRBD2	11	18	21	29	6	7	13
117	9.4e-06	TGCGCCAGCAGGCGACAGCCCCTCGTAAATGAGCAGTTCTTC	CASRRQPLVNEQFF	TRBV5-1*01, TRBV5-1*02	TRBV5-1	TRBJ2-1*01	TRBJ2-1	TRBD1*01, TRBD2*02	TRBD1, TRBD2	10	13	17	27	2	9	11
117	9.4e-06	TGTGCCTGGAGGAGGGACAGTGATTCACCCCTCCACTTT	CAWRRDSDSPLHF	TRBV30*05, TRBV30*01	TRBV30	TRBJ1-6*01	TRBJ1-6	TRBD1*01	TRBD1	10	13	19	22	2	2	4
117	9.4e-06	TGTGCCAGTAGTATTGGCGGCAACACTGAAGCTTTCTTT	CASSIGGNTEAFF	TRBV19*01, TRBV19*02	TRBV19	TRBJ1-1*01	TRBJ1-1	TRBD2*02, TRBD2*01	TRBD2	13	16	19	21	2	1	3
117	9.4e-06	TGTGCCAGCATGTTCGGGGGTGGGAACGAGCAGTACTTC	CASMFGGGNEQYF	TRBV3-1*01	TRBV3-1	TRBJ2-7*01	TRBJ2-7	TRBD2*01	TRBD2	9	14	19	25	4	5	9
117	9.4e-06	TGTGCCAGCACCATGGACGGAGGAAACACCATATATTTT	CASTMDGGNTIYF	TRBV6-1*01	TRBV6-1	TRBJ1-3*01	TRBJ1-3	TRBD1*01, TRBD2*02, TRBD2*01	TRBD1, TRBD2	9	14	17	21	4	3	7
117	9.4e-06	TGTGCCAGCAGTTTGTCCAGCAACACTGAAGCTTTCTTT	CASSLSSNTEAFF	TRBV12-4*01, TRBV12-3*01	TRBV12-4, TRBV12-3	TRBJ1-1*01	TRBJ1-1	TRBD1*01, TRBD2*02, TRBD2*01	TRBD1, TRBD2	11	13	17	21	1	3	4
117	9.4e-06	TGTGCCAGCAGTTTAGGAACCGGAAACACCATATATTTT	CASSLGTGNTIYF	TRBV12-4*01, TRBV12-3*01	TRBV12-4, TRBV12-3	TRBJ1-3*01	TRBJ1-3	TRBD1*01, TRBD2*02, TRBD2*01	TRBD1, TRBD2	14	15	17	21	0	3	3
117	9.4e-06	TGTGCCAGCAGTGATTCGGAAGGGGGGACCCAGTACTTC	CASSDSEGGTQYF	TRBV6-1*01	TRBV6-1	TRBJ2-5*01	TRBJ2-5	TRBD1*01	TRBD1	13	20	25	26	6	0	6
117	9.4e-06	TGTGCCAGCAGTGACGGGACTAAATCCCTCTCCATTTTT	CASSDGTKSLSIF	TRBV5-5*01, TRBV5-5*02, TRBV5-5*03	TRBV5-5	TRBJ1-4*01	TRBJ1-4	TRBD2*02, TRBD2*01	TRBD2	10	15	21	34	4	12	16
117	9.4e-06	TGTGCCAGCAGTGAAGGGGAATACAATGAGCAGTTCTTC	CASSEGEYNEQFF	TRBV6-4*02, TRBV6-4*01	TRBV6-4	TRBJ2-1*01	TRBJ2-1	TRBD1*01	TRBD1	13	14	18	21	0	2	2
117	9.4e-06	TGTGCCAGCAGCTTCGAGGGCACCGGGGAGCTGTTTTTT	CASSFEGTGELFF	TRBV11-3*01	TRBV11-3	TRBJ2-2*01	TRBJ2-2	TRBD2*02	TRBD2	13	15	19	20	1	0	1
117	9.4e-06	TGTGCCAGCAGCTTGGTACCCACAGATACGCAGTATTTT	CASSLVPTDTQYF	TRBV5-8*01	TRBV5-8	TRBJ2-3*01	TRBJ2-3	TRBD1*01	TRBD1	15	-1	-1	20	-1	-1	4
117	9.4e-06	TGTGCCAGCAGCTTAGAGAGCAATCAGCCCCAGCATTTT	CASSLESNQPQHF	TRBV11-3*01	TRBV11-3	TRBJ1-5*01	TRBJ1-5	TRBD2*02	TRBD2	16	-1	-1	18	-1	-1	1
117	9.4e-06	TGTGCCAGCAGCCCCAACCCCTACACTGAAGCTTTCTTT	CASSPNPYTEAFF	TRBV11-3*01, TRBV11-3*02	TRBV11-3	TRBJ1-1*01	TRBJ1-1	TRBD1*01	TRBD1	11	17	21	22	5	0	5
117	9.4e-06	TGTGCCAGCAGACAGCGGGACTCCTACATTCAGTACTTC	CASRQRDSYIQYF	TRBV6-5*01	TRBV6-5	TRBJ2-4*01	TRBJ2-4	TRBD2*02	TRBD2	10	13	19	25	2	5	7
117	9.4e-06	TGCGCCAGCAGCTTGGGACCCCAAGAGACCCAGTACTTC	CASSLGPQETQYF	TRBV5-1*01	TRBV5-1	TRBJ2-5*01	TRBJ2-5	TRBD1*01, TRBD2*02, TRBD2*01	TRBD1, TRBD2	15	16	18	20	0	1	1
117	9.4e-06	TGCGCCAGCAGCTTGGATCTAGCAGATACGCAGTATTTT	CASSLDLADTQYF	TRBV5-1*01	TRBV5-1	TRBJ2-3*01	TRBJ2-3	TRBD2*02, TRBD2*01	TRBD2	15	18	21	22	2	0	2
117	9.4e-06	TGCAGTGCTAGTATGGGGGGTCTCTCTGAAGCTTTCTTT	CSASMGGLSEAFF	TRBV20-1*01, TRBV20-1*04, TRBV20-1*05, TRBV20-1*07	TRBV20-1	TRBJ1-1*01	TRBJ1-1	TRBD2*01	TRBD2	11	14	19	25	2	5	7
117	9.4e-06	TGCAGTGCACCCGCCGGGGGGGCAGATACGCAGTATTTT	CSAPAGGADTQYF	TRBV20-1*06, TRBV20-1*03, TRBV20-1*01, TRBV20-1*04, TRBV20-1*05, TRBV20-1*02, TRBV20-1*07	TRBV20-1	TRBJ2-3*01	TRBJ2-3	TRBD2*01	TRBD2	7	14	21	22	6	0	6
117	9.4e-06	TGTGCCAGTAGTATTGGGTCGTTTTTTTTTTTCTTT	CASSIGSFFFFF	TRBV19*01, TRBV19*02	TRBV19	TRBJ1-1*01	TRBJ1-1	TRBD1*01, TRBD2*02, TRBD2*01	TRBD1, TRBD2	13	15	17	29	1	11	12
117	9.4e-06	TGTGCCAGCAGCTTGTGGGACAGCCGACAGTACTTC	CASSLWDSRQYF	TRBV5-5*01	TRBV5-5	TRBJ2-7*01	TRBJ2-7	TRBD1*01	TRBD1	14	16	22	27	1	4	5
117	9.4e-06	TGTGCCAGCAGCCAACAGAACACTGAAGCTTTCTTT	CASSQQNTEAFF	TRBV6-5*01	TRBV6-5	TRBJ1-1*01	TRBJ1-1	TRBD1*01	TRBD1	10	14	16	17	3	0	3
117	9.4e-06	TGTGCCAGCAGCCAAGCTGGACAGCCCCAGCATTTT	CASSQAGQPQHF	TRBV3-1*01	TRBV3-1	TRBJ1-5*01	TRBJ1-5	TRBD1*01, TRBD2*02, TRBD2*01	TRBD1, TRBD2	15	18	20	21	2	0	2
117	9.4e-06	TGTGCCAGCAGCCAAGATACGCAGACCCAGTACTTC	CASSQDTQTQYF	TRBV3-1*01	TRBV3-1	TRBJ2-5*01	TRBJ2-5	TRBD2*02, TRBD2*01	TRBD2	16	19	21	22	2	0	2
117	9.4e-06	TGCAGTGCTCCCAGAGGAGACACTGAAGCTTTCTTT	CSAPRGDTEAFF	TRBV20-1*06, TRBV20-1*03, TRBV20-1*01, TRBV20-1*04, TRBV20-1*05, TRBV20-1*02, TRBV20-1*07	TRBV20-1	TRBJ1-1*01	TRBJ1-1	TRBD2*02	TRBD2	8	15	18	19	6	0	6
117	9.4e-06	TGCAGCGTTGGCGTAGCCAAAAACATTCAGTACTTC	CSVGVAKNIQYF	TRBV29-1*01	TRBV29-1	TRBJ2-4*01	TRBJ2-4	TRBD2*02, TRBD2*01	TRBD2	9	10	12	14	0	1	1
117	9.4e-06	TGTGCCACCTCGGGTGGGTACGAGCAGTACTTC	CATSGGYEQYF	TRBV28*01	TRBV28	TRBJ2-7*01	TRBJ2-7	TRBD2*02, TRBD2*01	TRBD2	6	10	13	18	3	4	7
117	9.4e-06	TGTGCCAGCAGCCTAAACTACGAGCAGTACTTC	CASSLNYEQYF	TRBV11-3*01	TRBV11-3	TRBJ2-7*01	TRBJ2-7	TRBD2*02, TRBD2*01	TRBD2	11	12	14	17	0	2	2
117	9.4e-06	TGTGCCAGCAGGAGGAACAATGAGCAGTTCTTC	CASRRNNEQFF	TRBV6-6*04	TRBV6-6	TRBJ2-1*01	TRBJ2-1	TRBD2*02	TRBD2	10	11	14	16	0	1	1
116	9.32e-06	TGTGCCAGTAGTATATGGTCTAGCGGGGTATTAGCTCCTACAATGAGCAGTTCTTC	CASSIWSSG~ISSYNEQFF	TRBV19*01, TRBV19*02	TRBV19	TRBJ2-1*01	TRBJ2-1	TRBD2*01	TRBD2	14	19	27	34	4	6	10
116	9.32e-06	TGCAGTGCTAGAGATTTGCAGGGGATTTGTCCGAAAAGGCCGGGGAGCTGTTTTTT	CSARDLQGI~SEKAGELFF	TRBV20-1*01, TRBV20-1*05, TRBV20-1*07	TRBV20-1	TRBJ2-2*01	TRBJ2-2	TRBD1*01	TRBD1	13	18	23	39	4	15	19
116	9.32e-06	TGTGCCAGCAGTTTGTTTCTAGCGGGGGACCCACGAGGGAGAGACCCAGTACTTC	CASSLFLAG~THEGETQYF	TRBV12-4*01, TRBV12-3*01	TRBV12-4, TRBV12-3	TRBJ2-5*01	TRBJ2-5	TRBD2*01	TRBD2	13	18	27	39	4	11	15
116	9.32e-06	TGTGCCAGTAGTATAGTAGGACTAGAATTCGGATCCTACAATGAGCAGTTCTTC	CASSIVGLEFGSYNEQFF	TRBV19*01, TRBV19*02	TRBV19	TRBJ2-1*01	TRBJ2-1	TRBD2*02, TRBD2*01	TRBD2	15	18	24	33	2	8	10
116	9.32e-06	TGTGCCAGCAGCTTAGCTCACTTCTGGGCGACGGTCTACAATGAGCAGTTCTTC	CASSLAHFWATVYNEQFF	TRBV7-9*01, TRBV7-9*02	TRBV7-9	TRBJ2-1*01	TRBJ2-1	TRBD1*01	TRBD1	16	25	28	35	8	6	14
116	9.32e-06	TGCAGTGCCCAGATGGGACTAGCGGGAGCATGGACACCGGGGAGCTGTTTTTT	CSAQMGLAG~MDTGELFF	TRBV20-1*06, TRBV20-1*03, TRBV20-1*01, TRBV20-1*04, TRBV20-1*05, TRBV20-1*02, TRBV20-1*07	TRBV20-1	TRBJ2-2*01	TRBJ2-2	TRBD2*02	TRBD2	7	14	27	33	6	5	11
116	9.32e-06	TGTGCCAGCAGCTTAGCTTTGGGGCAGGGGGTTTGAGTATGGCTACACCTTC	CASSLALGQ~GFEYGYTF	TRBV11-1*01	TRBV11-1	TRBJ1-2*01	TRBJ1-2	TRBD1*01	TRBD1	16	24	30	37	7	6	13
116	9.32e-06	TGCGCCAGCAGCTTGGCTTCCCGGACTGGGTCCCCACTACGAGCAGTACTTC	CASSLASRT~GPHYEQYF	TRBV5-1*01	TRBV5-1	TRBJ2-7*01	TRBJ2-7	TRBD1*01, TRBD2*02, TRBD2*01	TRBD1, TRBD2	15	29	33	36	13	2	15
116	9.32e-06	TGCAGTGCAACCGACTAGCGTGGAAGCGCGGGGTAACAATGAGCAGTTCTTC	CSATD*RGS~RGNNEQFF	TRBV20-1*06, TRBV20-1*03, TRBV20-1*01, TRBV20-1*04, TRBV20-1*05, TRBV20-1*02, TRBV20-1*07	TRBV20-1	TRBJ2-1*01	TRBJ2-1	TRBD2*02, TRBD2*01	TRBD2	7	12	19	35	4	15	19
116	9.32e-06	TGTGCCAGCAGTTACATAGGCTCTCTCGGTAGCAATCAGCCCCAGCATTTT	CASSYIGSLGSNQPQHF	TRBV6-5*01	TRBV6-5	TRBJ1-5*01	TRBJ1-5	TRBD1*01, TRBD2*02, TRBD2*01	TRBD1, TRBD2	11	17	19	29	5	9	14
116	9.32e-06	TGTGCCAGCAGTGAACTAGCGGGAGAGGTGAACACCGGGGAGCTGTTTTTT	CASSELAGEVNTGELFF	TRBV6-1*01	TRBV6-1	TRBJ2-2*01	TRBJ2-2	TRBD2*02	TRBD2	14	15	24	29	0	4	4
116	9.32e-06	TGTGCCAGCAGCCAACACGGACCTTTGTTTGGGGCCAACGTCCTGACTTTC	CASSQHGPLFGANVLTF	TRBV14*01	TRBV14	TRBJ2-6*01	TRBJ2-6	TRBD1*01, TRBD2*02, TRBD2*01	TRBD1, TRBD2	14	18	21	29	3	7	10
116	9.32e-06	TGTGCCAGCAGCCAAGATTATAGGACAGGGAGCCTCGGTGGCTACACCTTC	CASSQDYRTGSLGGYTF	TRBV4-2*01	TRBV4-2	TRBJ1-2*01	TRBJ1-2	TRBD1*01	TRBD1	16	22	29	38	5	8	13
116	9.32e-06	TGTGCCAGCAGCGCGACTTTGGGGGGGAAAGGCACAGATACGCAGTATTTT	CASSATLGGKGTDTQYF	TRBV5-6*01	TRBV5-6	TRBJ2-3*01	TRBJ2-3	TRBD2*01	TRBD2	11	20	26	31	8	4	12
116	9.32e-06	TGTGCCAGGACCGGGACAGGGGGCTTAAGCTGAGATCAGCCCCAGCATTTT	CARTGTGGLS*DQPQHF	TRBV6-4*02, TRBV6-4*01	TRBV6-4	TRBJ1-5*01	TRBJ1-5	TRBD1*01	TRBD1	7	12	23	34	4	10	14
116	9.32e-06	TGCGCCAGCAGGAGGAGGGGTGGGACTTCCAACACAGATACGCAGTATTTT	CASRRRGGTSNTDTQYF	TRBV5-1*01, TRBV5-1*02	TRBV5-1	TRBJ2-3*01	TRBJ2-3	TRBD2*02, TRBD2*01	TRBD2	10	21	26	32	10	5	15
116	9.32e-06	TGCAGTGCAGATTCCGGGACTAGCGGGGGGTTTTCCTACGAGCAGTACTTC	CSADSGTSGGFSYEQYF	TRBV20-1*06, TRBV20-1*03, TRBV20-1*01, TRBV20-1*04, TRBV20-1*05, TRBV20-1*02, TRBV20-1*07	TRBV20-1	TRBJ2-7*01	TRBJ2-7	TRBD2*01	TRBD2	7	15	29	33	7	3	10
116	9.32e-06	TGTGCCAGCAGTGACGGGAGGGGGATCAGGACACCGGGGAGCTGTTTTTT	CASSDGRG~QDTGELFF	TRBV6-4*02, TRBV6-4*01	TRBV6-4	TRBJ2-2*01	TRBJ2-2	TRBD2*02	TRBD2	14	15	21	30	0	8	8
116	9.32e-06	TGCGCCAGCAGCTTGGTTGACTAGCGGGAAGCACAGATACGCAGTATTTT	CASSLVD*~GSTDTQYF	TRBV5-1*01	TRBV5-1	TRBJ2-3*01	TRBJ2-3	TRBD2*02	TRBD2	15	18	28	29	2	0	2
116	9.32e-06	TGTGCCAGCAGCTTAGCGGTGGGAGGGACCCTACAATGAGCAGTTCTTC	CASSLAVG~GPYNEQFF	TRBV11-2*01	TRBV11-2	TRBJ2-1*01	TRBJ2-1	TRBD2*02	TRBD2	15	20	26	29	4	2	6
116	9.32e-06	TGCGCCAGCAGTGACCCACTAGCGGGAGAACACCGGGGAGCTGTTTTTT	CASSDPLA~ENTGELFF	TRBV10-2*01	TRBV10-2	TRBJ2-2*01	TRBJ2-2	TRBD2*02	TRBD2	13	17	26	27	3	0	3
116	9.32e-06	TGTGCCAGTAGTATGGGTGCCCCGAGGGGCAGCGCTGAAGCTTTCTTT	CASSMGAPRGSAEAFF	TRBV19*01, TRBV19*02	TRBV19	TRBJ1-1*01	TRBJ1-1	TRBD1*01, TRBD2*02, TRBD2*01	TRBD1, TRBD2	13	24	28	34	10	5	15
116	9.32e-06	TGTGCCAGCCGCCCCTCCGACAGGGGAAGAAATCAGCCCCAGCATTTT	CASRPSDRGRNQPQHF	TRBV12-4*01, TRBV12-3*01	TRBV12-4, TRBV12-3	TRBJ1-5*01	TRBJ1-5	TRBD1*01	TRBD1	8	18	25	30	9	4	13
116	9.32e-06	TGTGCCAGCACCTTCTATGGGGGATATGACACCGGGGAGCTGTTTTTT	CASTFYGGYDTGELFF	TRBV6-5*01	TRBV6-5	TRBJ2-2*01	TRBJ2-2	TRBD1*01, TRBD2*01	TRBD1, TRBD2	9	18	22	28	8	5	13
116	9.32e-06	TGTGCCAGCAGTTTAGGTTCTCTAGCCGGTACAGATACGCAGTATTTT	CASSLGSLAGTDTQYF	TRBV12-4*01, TRBV12-3*01	TRBV12-4, TRBV12-3	TRBJ2-3*01	TRBJ2-3	TRBD2*02, TRBD2*01	TRBD2	15	21	25	30	5	4	9
116	9.32e-06	TGTGCCAGCAGTTCCCGGGGAAGTAGACTTAACTATGGCTACACCTTC	CASSSRGSRLNYGYTF	TRBV6-5*01	TRBV6-5	TRBJ1-2*01	TRBJ1-2	TRBD2*01	TRBD2	12	15	19	29	2	9	11
116	9.32e-06	TGTGCCAGCAGTGAAAGTAGCGGGGCTCCGGGGGAGACCCAGTACTTC	CASSESSGAPGETQYF	TRBV2*01, TRBV2*03	TRBV2	TRBJ2-5*01	TRBJ2-5	TRBD2*01	TRBD2	14	17	24	33	2	8	10
116	9.32e-06	TGTGCCAGCAGCTTCCAGACAGGGGGTATCACCGGGGAGCTGTTTTTT	CASSFQTGGITGELFF	TRBV11-3*01, TRBV11-3*02	TRBV11-3	TRBJ2-2*01	TRBJ2-2	TRBD1*01	TRBD1	13	17	25	29	3	3	6
116	9.32e-06	TGTGCCAGCAGCTTGTCTAGCGGGGGGCGAAACAATGAGCAGTTCTTC	CASSLSSGGRNNEQFF	TRBV11-3*01, TRBV11-3*02	TRBV11-3	TRBJ2-1*01	TRBJ2-1	TRBD2*01	TRBD2	13	16	26	31	2	4	6
116	9.32e-06	TGTGCCAGCAGCTTGGCAAGGACAGAGGTCAACAATGAGCAGTTCTTC	CASSLARTEVNNEQFF	TRBV5-4*01	TRBV5-4	TRBJ2-1*01	TRBJ2-1	TRBD1*01	TRBD1	15	19	24	31	3	6	9
116	9.32e-06	TGTGCCAGCAGCTTAGGGCACAGGGGGGCTAATGAAAAACTGTTTTTT	CASSLGHRGANEKLFF	TRBV11-2*01	TRBV11-2	TRBJ1-4*01	TRBJ1-4	TRBD1*01	TRBD1	15	19	26	28	3	1	4
116	9.32e-06	TGTGCCAGCAGCTTAAGGGCGGACAGGGGTTTTCATGAGCAGTTCTTC	CASSLRADRGFHEQFF	TRBV11-1*01	TRBV11-1	TRBJ2-1*01	TRBJ2-1	TRBD1*01	TRBD1	14	20	28	34	5	5	10
116	9.32e-06	TGTGCCAGCAGCCTATCCGGGGACATCTACTACAATGAGCAGTTCTTC	CASSLSGDIYYNEQFF	TRBV11-3*01, TRBV11-3*02	TRBV11-3	TRBJ2-1*01	TRBJ2-1	TRBD1*01	TRBD1	11	19	24	29	7	4	11
116	9.32e-06	TGTGCCAGCAGCCGATCTGGCGGGGGGGCCGCAGATACGCAGTATTTT	CASSRSGGGAADTQYF	TRBV6-5*01	TRBV6-5	TRBJ2-3*01	TRBJ2-3	TRBD2*01	TRBD2	10	19	27	31	8	3	11
116	9.32e-06	TGTGCCAGCAGCCAACTTACTAGCGGGGTAGGTGAGACCCAGTACTTC	CASSQLTSGVGETQYF	TRBV4-2*01	TRBV4-2	TRBJ2-5*01	TRBJ2-5	TRBD2*01	TRBD2	14	18	27	33	3	5	8
116	9.32e-06	TGTGCCAGCAGCCAACCCGGTGACAGGGCGGAGGAGACCCAGTACTTC	CASSQPGDRAEETQYF	TRBV11-2*01	TRBV11-2	TRBJ2-5*01	TRBJ2-5	TRBD1*01	TRBD1	11	21	27	33	9	5	14
116	9.32e-06	TGTGCCAGCAGCCAAGACATATCAGGGACAACCGGGGAGCTGTTTTTT	CASSQDISGTTGELFF	TRBV4-2*01	TRBV4-2	TRBJ2-2*01	TRBJ2-2	TRBD1*01	TRBD1	16	24	29	30	7	0	7
116	9.32e-06	TGTGCCAGCAGCGAAATACCGGGACTAGAGAAAGAGACCCAGTACTTC	CASSEIPGLEKETQYF	TRBV7-8*01, TRBV7-8*03	TRBV7-8	TRBJ2-5*01	TRBJ2-5	TRBD2*02, TRBD2*01	TRBD2	11	20	27	31	8	3	11
116	9.32e-06	TGCGCCAGCAGCCGAGTACCACGGGACGGCTACAATGAGCAGTTCTTC	CASSRVPRDGYNEQFF	TRBV5-1*01	TRBV5-1	TRBJ2-1*01	TRBJ2-1	TRBD1*01, TRBD2*02, TRBD2*01	TRBD1, TRBD2	11	22	26	29	10	2	12
116	9.32e-06	TGTGCCAGCAGTTGTTCCCTGAGGGGTTTGAAGAGACCCAGTACTTC	CASSCSLR~FEETQYF	TRBV6-5*01	TRBV6-5	TRBJ2-5*01	TRBJ2-5	TRBD1*01, TRBD2*02	TRBD1, TRBD2	12	21	25	30	8	4	12
116	9.32e-06	TGTGCCAGCAGAAGGGACAGGGGGCGCGGGACACTGAAGCTTTCTTT	CASRRDRG~RDTEAFF	TRBV6-1*01	TRBV6-1	TRBJ1-1*01	TRBJ1-1	TRBD1*01	TRBD1	10	13	24	30	2	5	7
116	9.32e-06	TGTGCCAGCAGTTACTACGCGGGAGGGCACCGGGGAGCTGTTTTTT	CASSYYAG~GTGELFF	TRBV6-5*01	TRBV6-5	TRBJ2-2*01	TRBJ2-2	TRBD2*02	TRBD2	15	18	26	27	2	0	2
116	9.32e-06	TGTGCCAGCAGCTTGGTACAGTTTGGGGTCCTACGAGCAGTACTTC	CASSLVQF~GSYEQYF	TRBV5-6*01	TRBV5-6	TRBJ2-7*01	TRBJ2-7	TRBD1*01, TRBD2*01	TRBD1, TRBD2	15	24	27	28	8	0	8
116	9.32e-06	TGTGCCAGCAGCTTGGGCAGGGGGCATTCTTTATGGCTACACCTTC	CASSLGRG~ILYGYTF	TRBV5-6*01	TRBV5-6	TRBJ1-2*01	TRBJ1-2	TRBD1*01	TRBD1	15	17	24	31	1	6	7
116	9.32e-06	TGCGCCAGCAGCTTACACTAGCGGGAGGGCAGGTACGCAGTATTTT	CASSLH*R~RAGTQYF	TRBV5-1*01	TRBV5-1	TRBJ2-3*01	TRBJ2-3	TRBD2*02	TRBD2	13	16	28	29	2	0	2
116	9.32e-06	TGTGCCAGTAGTACGGGGGGAGGGCCGGGAGAGACCCAGTACTTC	CASSTGGGPGETQYF	TRBV19*01, TRBV19*03, TRBV19*02	TRBV19	TRBJ2-5*01	TRBJ2-5	TRBD2*02, TRBD2*01	TRBD2	12	17	23	29	4	5	9
116	9.32e-06	TGTGCCAGCACTAAGACAGGGGGCCTGCGCACTGAAGCTTTCTTT	CASTKTGGLRTEAFF	TRBV12-4*01, TRBV12-3*01	TRBV12-4, TRBV12-3	TRBJ1-1*01	TRBJ1-1	TRBD1*01	TRBD1	9	14	23	29	4	5	9
116	9.32e-06	TGTGCCAGCAGTTTATTGGCCAGGGCAGTCAATGAGCAGTTCTTC	CASSLLARAVNEQFF	TRBV12-4*01, TRBV12-3*01	TRBV12-4, TRBV12-3	TRBJ2-1*01	TRBJ2-1	TRBD1*01	TRBD1	14	20	24	29	5	4	9
116	9.32e-06	TGTGCCAGCAGTTCTCTCGGGACAGACACAGATACGCAGTATTTT	CASSSLGTDTDTQYF	TRBV6-5*01	TRBV6-5	TRBJ2-3*01	TRBJ2-3	TRBD1*01	TRBD1	12	18	24	26	5	1	6
116	9.32e-06	TGTGCCAGCAGTTACGTAAGCGGGATGGACTACGAGCAGTACTTC	CASSYVSGMDYEQYF	TRBV6-6*01, TRBV6-6*04	TRBV6-6	TRBJ2-7*01	TRBJ2-7	TRBD2*02	TRBD2	11	18	24	29	6	4	10
116	9.32e-06	TGTGCCAGCAGTCGACAGGCGTTACCAACAGATACGCAGTATTTT	CASSRQALPTDTQYF	TRBV6-4*02, TRBV6-4*01	TRBV6-4	TRBJ2-3*01	TRBJ2-3	TRBD1*01	TRBD1	11	13	18	27	1	8	9
116	9.32e-06	TGTGCCAGCAGTGAGAAGTTGTGGGGTTACTACGAGCAGTACTTC	CASSEKLWGYYEQYF	TRBV6-1*01	TRBV6-1	TRBJ2-7*01	TRBJ2-7	TRBD1*01, TRBD2*01	TRBD1, TRBD2	13	22	25	29	8	3	11
116	9.32e-06	TGTGCCAGCAGTGAAGGGACAGGGGGCGCAGATACGCAGTATTTT	CASSEGTGGADTQYF	TRBV6-1*01	TRBV6-1	TRBJ2-3*01	TRBJ2-3	TRBD1*01	TRBD1	13	15	26	28	1	1	2
116	9.32e-06	TGTGCCAGCAGTAACACCCCGGCGAGCAATCAGCCCCAGCATTTT	CASSNTPASNQPQHF	TRBV27*01	TRBV27	TRBJ1-5*01	TRBJ1-5	TRBD2*01	TRBD2	11	16	20	24	4	3	7
116	9.32e-06	TGTGCCAGCAGCTTGTTTGGTAGCGCAACCTACGAGCAGTACTTC	CASSLFGSATYEQYF	TRBV5-4*01	TRBV5-4	TRBJ2-7*01	TRBJ2-7	TRBD2*02, TRBD2*01	TRBD2	14	20	24	28	5	3	8
116	9.32e-06	TGTGCCAGCAGCTTGTGGGACAGGGATAGTCAGCCCCAGCATTTT	CASSLWDRDSQPQHF	TRBV5-6*01	TRBV5-6	TRBJ1-5*01	TRBJ1-5	TRBD1*01	TRBD1	14	16	24	29	1	4	5
116	9.32e-06	TGTGCCAGCAGCCCGGCGGGGTCGGGGTTCGATGGCTACACCTTC	CASSPAGSGFDGYTF	TRBV5-4*01, TRBV5-4*03, TRBV5-4*04	TRBV5-4	TRBJ1-2*01	TRBJ1-2	TRBD2*01	TRBD2	11	15	20	31	3	10	13
116	9.32e-06	TGTGCCAGCAGCCCACTAGCGGGAGGGCCATACGAGCAGTACTTC	CASSPLAGGPYEQYF	TRBV14*01	TRBV14	TRBJ2-7*01	TRBJ2-7	TRBD2*02	TRBD2	12	14	26	30	1	3	4
116	9.32e-06	TGTGCCAGCAGCCATCCGGGACTTACCGGAAACACCATATATTTT	CASSHPGLTGNTIYF	TRBV11-3*01, TRBV11-3*02	TRBV11-3	TRBJ1-3*01	TRBJ1-3	TRBD2*02, TRBD2*01	TRBD2	11	17	22	27	5	4	9
116	9.32e-06	TGTGCCAGCAGCCAGGACGGGAGTGGCAATCAGCCCCAGCATTTT	CASSQDGSGNQPQHF	TRBV6-1*01	TRBV6-1	TRBJ1-5*01	TRBJ1-5	TRBD2*02	TRBD2	10	17	22	25	6	2	8
116	9.32e-06	TGTGCCAGCAGCCAAGGGGGCGAAGGCCAAGAGACCCAGTACTTC	CASSQGGEGQETQYF	TRBV14*01	TRBV14	TRBJ2-5*01	TRBJ2-5	TRBD1*01	TRBD1	15	16	20	26	0	5	5
116	9.32e-06	TGTGCCAGCAGCCAAGACGGGACTAGCGGGGTTGAGCAGTTCTTC	CASSQDGTSGVEQFF	TRBV4-2*01	TRBV4-2	TRBJ2-1*01	TRBJ2-1	TRBD2*01	TRBD2	11	18	30	32	6	1	7
116	9.32e-06	TGTGCCAGCAGCCAAGAGTCTAGTTGGCCCGGGGAGCTGTTTTTT	CASSQESSWPGELFF	TRBV4-2*01	TRBV4-2	TRBJ2-2*01	TRBJ2-2	TRBD2*02, TRBD2*01	TRBD2	16	19	23	28	2	4	6
116	9.32e-06	TGTGCCAGCAGCCAAGAAGCTAGGGTTGGCCAGCCCCAGCATTTT	CASSQEARVGQPQHF	TRBV4-2*01	TRBV4-2	TRBJ1-5*01	TRBJ1-5	TRBD2*02, TRBD2*01	TRBD2	16	18	22	30	1	7	8
116	9.32e-06	TGTGCCAGCAGCCAAACGACAAGGTCGAACACTGAAGCTTTCTTT	CASSQTTRSNTEAFF	TRBV13*02, TRBV13*01	TRBV13	TRBJ1-1*01	TRBJ1-1	TRBD1*01	TRBD1	10	17	20	26	6	5	11
116	9.32e-06	TGTGCCAGCAGCATAAGCGGGAGGAGGACCGGGGAGCTGTTTTTT	CASSISGRRTGELFF	TRBV9*02, TRBV9*01, TRBV9*03	TRBV9	TRBJ2-2*01	TRBJ2-2	TRBD2*02	TRBD2	11	15	23	27	3	3	6
116	9.32e-06	TGTGCCAGCAGCACTGGGACTAGCGGGGGCAATGAGCAGTTCTTC	CASSTGTSGGNEQFF	TRBV5-4*01, TRBV5-4*03, TRBV5-4*04	TRBV5-4	TRBJ2-1*01	TRBJ2-1	TRBD2*01	TRBD2	11	15	28	29	3	0	3
116	9.32e-06	TGTGCCAGCAGCACGCCCGGAGGGAGGCAAGAGACCCAGTACTTC	CASSTPGGRQETQYF	TRBV11-2*01	TRBV11-2	TRBJ2-5*01	TRBJ2-5	TRBD2*02	TRBD2	11	21	26	27	9	0	9
116	9.32e-06	TGTGCCAGCAGCAGACTAGCGGGAGCGGCAGATACGCAGTATTTT	CASSRLAGAADTQYF	TRBV11-3*01, TRBV11-3*02	TRBV11-3	TRBJ2-3*01	TRBJ2-3	TRBD2*02	TRBD2	11	13	24	28	1	3	4
116	9.32e-06	TGTGCCAGCAGGCAGGGGGCGACCTATAATTCACCCCTCCACTTT	CASRQGATYNSPLHF	TRBV6-5*01	TRBV6-5	TRBJ1-6*02	TRBJ1-6	TRBD1*01	TRBD1	10	12	19	22	1	2	3
116	9.32e-06	TGCGCCAGCAGCTTTGGGGCTAGCGATCCAGATACGCAGTATTTT	CASSFGASDPDTQYF	TRBV5-1*01	TRBV5-1	TRBJ2-3*01	TRBJ2-3	TRBD2*02, TRBD2*01	TRBD2	13	19	24	28	5	3	8
116	9.32e-06	TGCGCCAGCAGCTTGGCGGTCCCCGCCCAAGAGACCCAGTACTTC	CASSLAVPAQETQYF	TRBV5-1*01	TRBV5-1	TRBJ2-5*01	TRBJ2-5	TRBD2*01	TRBD2	15	20	25	26	4	0	4
116	9.32e-06	TGCGCCAGCAGCTTGGGAGCCACTAGCACAGATACGCAGTATTTT	CASSLGATSTDTQYF	TRBV5-1*01	TRBV5-1	TRBJ2-3*01	TRBJ2-3	TRBD1*01, TRBD2*02, TRBD2*01	TRBD1, TRBD2	15	18	20	24	2	3	5
116	9.32e-06	TGCGCCAGCAGCTTAGCGTCGGGGGGCACAGATACGCAGTATTTT	CASSLASGGTDTQYF	TRBV5-1*01	TRBV5-1	TRBJ2-3*01	TRBJ2-3	TRBD2*01	TRBD2	13	19	24	25	5	0	5
116	9.32e-06	TGCGCCAGCAGCCTCGCCCAGAGCACACGAGAGACCCAGTACTTC	CASSLAQSTRETQYF	TRBV5-1*01	TRBV5-1	TRBJ2-5*01	TRBJ2-5	TRBD1*01	TRBD1	11	15	18	29	3	10	13
116	9.32e-06	TGCGCCAGCAGCCTCACCGGGACAGGGGGCACTGAAGCTTTCTTT	CASSLTGTGGTEAFF	TRBV4-1*02, TRBV4-1*01	TRBV4-1	TRBJ1-1*01	TRBJ1-1	TRBD1*01	TRBD1	12	18	28	29	5	0	5
116	9.32e-06	TGCGCCAGCAGCCAGTCGGGACAGGGTTCCTACGAGCAGTACTTC	CASSQSGQGSYEQYF	TRBV4-1*02, TRBV4-1*01	TRBV4-1	TRBJ2-7*01	TRBJ2-7	TRBD1*01	TRBD1	13	17	25	27	3	1	4
116	9.32e-06	TGCGCCAGCAGCCAAGGGAGACTAGCGGGACCCGAGCAGTACTTC	CASSQGRLAGPEQYF	TRBV4-1*02, TRBV4-1*01	TRBV4-1	TRBJ2-7*01	TRBJ2-7	TRBD2*02	TRBD2	15	19	29	32	3	2	5
116	9.32e-06	TGTGCCAGCGCTACCACCACCGAACACCGGGGAGCTGTTTTTT	CASATTT~NTGELFF	TRBV6-1*01	TRBV6-1	TRBJ2-2*01	TRBJ2-2	TRBD2*02, TRBD2*01	TRBD2	8	9	12	20	0	7	7
116	9.32e-06	TGTGCCAGCAGCCTGGACTAGCGGGAACTACGAGCAGTACTTC	CASSLD*~GNYEQYF	TRBV5-6*01	TRBV5-6	TRBJ2-7*01	TRBJ2-7	TRBD2*02	TRBD2	15	16	25	27	0	1	1
116	9.32e-06	TGCGCCAGCAGAATTGAGGGGTTTATACAATGAGCAGTTCTTC	CASRIEG~LYNEQFF	TRBV5-1*01, TRBV5-1*02	TRBV5-1	TRBJ2-1*01	TRBJ2-1	TRBD1*01, TRBD2*02	TRBD1, TRBD2	10	16	20	25	5	4	9
116	9.32e-06	TGCAGTGCTACCTAGGGTTTCTACCTACAATGAGCAGTTCTTC	CSAT*GF~TYNEQFF	TRBV20-1*06, TRBV20-1*03, TRBV20-1*01, TRBV20-1*04, TRBV20-1*05, TRBV20-1*02, TRBV20-1*07	TRBV20-1	TRBJ2-1*01	TRBJ2-1	TRBD1*01, TRBD2*02, TRBD2*01	TRBD1, TRBD2	9	13	16	23	3	6	9
116	9.32e-06	TGTGCCACAGAAGGAGCGGGAGATAGTGATACGCAGTATTTT	CATEGAGDSDTQYF	TRBV19*01, TRBV19*03, TRBV19*02	TRBV19	TRBJ2-3*01	TRBJ2-3	TRBD2*02	TRBD2	6	14	21	27	7	5	12
116	9.32e-06	TGTGCCAGTAGTAGGAGCGGGAGTGGGGCTGAGCAGTTCTTC	CASSRSGSGAEQFF	TRBV19*01, TRBV19*03, TRBV19*02	TRBV19	TRBJ2-1*01	TRBJ2-1	TRBD2*02	TRBD2	12	15	22	29	2	6	8
116	9.32e-06	TGTGCCAGCACCTCAGGGGGGGACTACAATGAGCAGTTCTTC	CASTSGGDYNEQFF	TRBV11-3*01	TRBV11-3	TRBJ2-1*01	TRBJ2-1	TRBD1*01, TRBD2*01	TRBD1, TRBD2	9	13	19	23	3	3	6
116	9.32e-06	TGTGCCAGCAGTTTACTGTTGGGGAGCAATGAGCAGTTCTTC	CASSLLLGSNEQFF	TRBV12-4*01, TRBV12-3*01	TRBV12-4, TRBV12-3	TRBJ2-1*01	TRBJ2-1	TRBD2*02	TRBD2	14	21	25	26	6	0	6
116	9.32e-06	TGTGCCAGCAGTTTAGCCTCGAAAAAGGAAAAACTGTTTTTT	CASSLASKKEKLFF	TRBV12-4*01, TRBV12-3*01	TRBV12-4, TRBV12-3	TRBJ1-4*01	TRBJ1-4	TRBD2*02	TRBD2	16	17	19	27	0	7	7
116	9.32e-06	TGTGCCAGCAGTTATCGCGGGAGACACAATGAGCAGTTCTTC	CASSYRGRHNEQFF	TRBV6-6*04	TRBV6-6	TRBJ2-1*01	TRBJ2-1	TRBD2*02	TRBD2	11	16	22	25	4	2	6
116	9.32e-06	TGTGCCAGCAGTCGGGACTCTAATATCTATGGCTACACCTTC	CASSRDSNIYGYTF	TRBV6-5*01	TRBV6-5	TRBJ1-2*01	TRBJ1-2	TRBD2*02, TRBD2*01	TRBD2	11	13	18	26	1	7	8
116	9.32e-06	TGTGCCAGCAGTGTAGGGGGGACGGGGAATGAGCAGTTCTTC	CASSVGGTGNEQFF	TRBV6-4*02, TRBV6-4*01	TRBV6-4	TRBJ2-1*01	TRBJ2-1	TRBD1*01, TRBD2*01	TRBD1, TRBD2	12	14	19	27	1	7	8
116	9.32e-06	TGTGCCAGCAGTGCACACAGGGGTAATGAAAAACTGTTTTTT	CASSAHRGNEKLFF	TRBV6-1*01	TRBV6-1	TRBJ1-4*01	TRBJ1-4	TRBD1*01	TRBD1	12	16	22	23	3	0	3
116	9.32e-06	TGTGCCAGCAGTGGCGGGACACTCAATTCACCCCTCCACTTT	CASSGGTLNSPLHF	TRBV12-4*01, TRBV12-3*01	TRBV12-4, TRBV12-3	TRBJ1-6*01	TRBJ1-6	TRBD1*01, TRBD2*02	TRBD1, TRBD2	11	15	20	24	3	3	6
116	9.32e-06	TGTGCCAGCAGTGAATTAGGGACTAGCGGTGAGCAGTTCTTC	CASSELGTSGEQFF	TRBV25-1*01	TRBV25-1	TRBJ2-1*01	TRBJ2-1	TRBD2*02, TRBD2*01	TRBD2	15	18	28	29	2	0	2
116	9.32e-06	TGTGCCAGCAGTGAAGGACAGGCAGAAGAGACCCAGTACTTC	CASSEGQAEETQYF	TRBV6-1*01	TRBV6-1	TRBJ2-5*01	TRBJ2-5	TRBD1*01	TRBD1	11	15	21	25	3	3	6
116	9.32e-06	TGTGCCAGCAGCTTGGATCCGGCCTACACTGAAGCTTTCTTT	CASSLDPAYTEAFF	TRBV5-5*01	TRBV5-5	TRBJ1-1*01	TRBJ1-1	TRBD1*01, TRBD2*02, TRBD2*01	TRBD1, TRBD2	15	20	22	25	4	2	6
116	9.32e-06	TGTGCCAGCAGCTTAGGACGGGGGGGTAATGAGCAGTTCTTC	CASSLGRGGNEQFF	TRBV11-2*01	TRBV11-2	TRBJ2-1*01	TRBJ2-1	TRBD2*01	TRBD2	15	18	25	27	2	1	3
116	9.32e-06	TGTGCCAGCAGCTTAAGGGGTAGCACAGATACGCAGTATTTT	CASSLRGSTDTQYF	TRBV13*01	TRBV13	TRBJ2-3*01	TRBJ2-3	TRBD1*01	TRBD1	14	15	19	21	0	1	1
116	9.32e-06	TGTGCCAGCAGCTGGGGACAGGAGCAAGAGACCCAGTACTTC	CASSWGQEQETQYF	TRBV6-1*01	TRBV6-1	TRBJ2-5*01	TRBJ2-5	TRBD1*01	TRBD1	10	14	21	24	3	2	5
116	9.32e-06	TGTGCCAGCAGCCTGGGACAGGCATCCTACGAGCAGTACTTC	CASSLGQASYEQYF	TRBV5-4*01	TRBV5-4	TRBJ2-7*01	TRBJ2-7	TRBD1*01	TRBD1	15	16	21	24	0	2	2
116	9.32e-06	TGTGCCAGCAGCCCACAGGGTTACACCGGGGAGCTGTTTTTT	CASSPQGYTGELFF	TRBV5-4*01, TRBV5-4*03, TRBV5-4*04	TRBV5-4	TRBJ2-2*01	TRBJ2-2	TRBD1*01	TRBD1	11	14	19	22	2	2	4
116	9.32e-06	TGTGCCAGCAGCCGCGCGGCCTTCACCGGGGAGCTGTTTTTT	CASSRAAFTGELFF	TRBV6-5*01	TRBV6-5	TRBJ2-2*01	TRBJ2-2	TRBD2*02, TRBD2*01	TRBD2	10	15	18	23	4	4	8
116	9.32e-06	TGTGCCAGCAGCCATTCAGACCGCTACAATGAGCAGTTCTTC	CASSHSDRYNEQFF	TRBV5-4*01, TRBV5-4*03, TRBV5-4*04	TRBV5-4	TRBJ2-1*01	TRBJ2-1	TRBD1*01, TRBD2*02, TRBD2*01	TRBD1, TRBD2	11	18	20	23	6	2	8
116	9.32e-06	TGTGCCAGCAGCCAAGATCTCTGGGGGGCTGAAGCTTTCTTT	CASSQDLWGAEAFF	TRBV14*01	TRBV14	TRBJ1-1*01	TRBJ1-1	TRBD2*01	TRBD2	12	22	27	28	9	0	9
116	9.32e-06	TGTGCCAGCAGCACAAGGGGGGGTGGGGAGACCCAGTACTTC	CASSTRGGGETQYF	TRBV12-4*01, TRBV12-3*01	TRBV12-4, TRBV12-3	TRBJ2-5*01	TRBJ2-5	TRBD2*01	TRBD2	10	16	22	27	5	4	9
116	9.32e-06	TGTGCCAGCAGCAACGACAGGGGTAACTATGGCTACACCTTC	CASSNDRGNYGYTF	TRBV5-6*01	TRBV5-6	TRBJ1-2*01	TRBJ1-2	TRBD1*01	TRBD1	11	15	22	23	3	0	3
116	9.32e-06	TGTGCCAGCAGGCAACAGGGTTTGAACACTGAAGCTTTCTTT	CASRQQGLNTEAFF	TRBV6-6*04	TRBV6-6	TRBJ1-1*01	TRBJ1-1	TRBD1*01	TRBD1	10	14	19	22	3	2	5
116	9.32e-06	TGTGCCAGCAGAGTAGCGGGAGAAACAGATACGCAGTATTTT	CASRVAGETDTQYF	TRBV5-4*01, TRBV5-4*03, TRBV5-4*04	TRBV5-4	TRBJ2-3*01	TRBJ2-3	TRBD2*02	TRBD2	10	13	21	24	2	2	4
116	9.32e-06	TGCGCCAGCAGCCAAGATCTGACTAGCGGTACGCAGTATTTT	CASSQDLTSGTQYF	TRBV4-1*02, TRBV4-1*01	TRBV4-1	TRBJ2-3*01	TRBJ2-3	TRBD2*02, TRBD2*01	TRBD2	16	20	28	29	3	0	3
116	9.32e-06	TGCGCCAGCAGCGAAGCGACAGGGCCAGGGGGCTACACCTTC	CASSEATGPGGYTF	TRBV5-1*01	TRBV5-1	TRBJ1-2*01	TRBJ1-2	TRBD1*01	TRBD1	11	17	23	30	5	6	11
116	9.32e-06	TGCGCCAACAGCCATCGGGGGGCGCTGCCTGAAGCTTTCTTT	CANSHRGALPEAFF	TRBV4-1*02, TRBV4-1*01	TRBV4-1	TRBJ1-1*01	TRBJ1-1	TRBD2*01	TRBD2	13	15	21	28	1	6	7
116	9.32e-06	TGTGCTAGTGGTAGGGGACAGGGAGTAGCGGCTACACCTTC	CASGRGQ~SSGYTF	TRBV12-5*01	TRBV12-5	TRBJ1-2*01	TRBJ1-2	TRBD1*01	TRBD1	11	14	22	29	2	6	8
116	9.32e-06	TGTGCCAGTAGCATCTGGGGGGGGTAGATACGCAGTATTTT	CASSIWG~VDTQYF	TRBV19*01, TRBV19*03, TRBV19*02	TRBV19	TRBJ2-3*01	TRBJ2-3	TRBD2*01	TRBD2	11	17	23	25	5	1	6
116	9.32e-06	TGTGCCAGCAGCGACTCGAGGTTTCCCTACCCCAGTACTTC	CASSDSR~SLPQYF	TRBV6-4*02, TRBV6-4*01	TRBV6-4	TRBJ2-7*01	TRBJ2-7	TRBD1*01, TRBD2*02, TRBD2*01	TRBD1, TRBD2	16	24	27	32	7	4	11
116	9.32e-06	TGTGCTACCCTCGGGGGGGACCCCCGATACGCAGTATTTT	CATLGGD~PDTQYF	TRBV12-5*01	TRBV12-5	TRBJ2-3*01	TRBJ2-3	TRBD2*01	TRBD2	6	11	18	25	4	6	10
116	9.32e-06	TGTGCCAGCAGTTTTGAGGGGGCCTATGGCTACACCTTC	CASSFEGAYGYTF	TRBV6-6*04	TRBV6-6	TRBJ1-2*01	TRBJ1-2	TRBD1*01	TRBD1	11	16	22	23	4	0	4
116	9.32e-06	TGTGCCAGCAGTTATAAAGGTTCCACTGAAGCTTTCTTT	CASSYKGSTEAFF	TRBV6-6*04	TRBV6-6	TRBJ1-1*01	TRBJ1-1	TRBD1*01, TRBD2*02	TRBD1, TRBD2	11	17	19	23	5	3	8
116	9.32e-06	TGTGCCAGCAGTTACGGACATTACTACGAGCAGTACTTC	CASSYGHYYEQYF	TRBV6-6*04	TRBV6-6	TRBJ2-7*01	TRBJ2-7	TRBD1*01	TRBD1	11	15	19	23	3	3	6
116	9.32e-06	TGTGCCAGCAGTGCCTCTATCTACAATGAGCAGTTCTTC	CASSASIYNEQFF	TRBV6-1*01	TRBV6-1	TRBJ2-1*01	TRBJ2-1	TRBD2*02	TRBD2	12	13	16	20	0	3	3
116	9.32e-06	TGTGCCAGCAGTGCCGGGGACACAGATACGCAGTATTTT	CASSAGDTDTQYF	TRBV6-4*02, TRBV6-4*01	TRBV6-4	TRBJ2-3*01	TRBJ2-3	TRBD2*01	TRBD2	12	14	18	20	1	1	2
116	9.32e-06	TGTGCCAGCAGCTTGGTGACGGCCTACGAGCAGTACTTC	CASSLVTAYEQYF	TRBV5-6*01	TRBV5-6	TRBJ2-7*01	TRBJ2-7	TRBD1*01, TRBD2*02, TRBD2*01	TRBD1, TRBD2	15	17	19	22	1	2	3
116	9.32e-06	TGTGCCAGCAGCTTACCGGGTCCGGGGGAGCTGTTTTTT	CASSLPGPGELFF	TRBV13*01	TRBV13	TRBJ2-2*01	TRBJ2-2	TRBD1*01, TRBD2*02, TRBD2*01	TRBD1, TRBD2	14	19	22	24	4	1	5
116	9.32e-06	TGTGCCAGCAGCTGGAGGGCCGGCAATGAGCAGTTCTTC	CASSWRAGNEQFF	TRBV11-3*01, TRBV11-3*02	TRBV11-3	TRBJ2-1*01	TRBJ2-1	TRBD2*02	TRBD2	12	13	18	23	0	4	4
116	9.32e-06	TGTGCCAGCAGCCCCGGGGGGTCCCACGAGCAGTACTTC	CASSPGGSHEQYF	TRBV11-2*01	TRBV11-2	TRBJ2-7*01	TRBJ2-7	TRBD2*01	TRBD2	10	14	20	21	3	0	3
116	9.32e-06	TGTGCCAGCAGCCAGTGGCCCAGGCTTGAAGCTTTCTTT	CASSQWPRLEAFF	TRBV3-1*01	TRBV3-1	TRBJ1-1*01	TRBJ1-1	TRBD1*01	TRBD1	13	20	23	26	6	2	8
116	9.32e-06	TGTGCCAGCAGCGCGAACAGGAACTACGAGCAGTACTTC	CASSANRNYEQYF	TRBV11-2*01	TRBV11-2	TRBJ2-7*01	TRBJ2-7	TRBD1*01	TRBD1	11	16	20	23	4	2	6
116	9.32e-06	TGTGCCAGCAGCGGGACTCTGGGAGTTGAAGCTTTCTTT	CASSGTLGVEAFF	TRBV5-4*01, TRBV5-4*03, TRBV5-4*04	TRBV5-4	TRBJ1-1*01	TRBJ1-1	TRBD2*02, TRBD2*01	TRBD2	11	12	17	26	0	8	8
116	9.32e-06	TGTGCCAGCAATAGCGGGAGGAGAAATGAGCAGTTCTTC	CASNSGRRNEQFF	TRBV6-5*01	TRBV6-5	TRBJ2-1*01	TRBJ2-1	TRBD2*02	TRBD2	9	11	20	24	1	3	4
116	9.32e-06	TGCGCCAGTTCTAGCGGGAGGGCAAATACGCAGTATTTT	CASSSGRANTQYF	TRBV5-1*01, TRBV5-1*02	TRBV5-1	TRBJ2-3*01	TRBJ2-3	TRBD2*02	TRBD2	7	10	21	25	2	3	5
116	9.32e-06	TGCGCCAGCGGTGGGGGTTCTTTGGGGGAGCAGTACTTC	CASGGGSLGEQYF	TRBV5-1*02	TRBV5-1	TRBJ2-7*01	TRBJ2-7	TRBD1*01, TRBD2*01	TRBD1, TRBD2	9	12	16	27	2	10	12
116	9.32e-06	TGCGCCAGCAGCTTGTCGGGGACCCATGAGCAGTTCTTC	CASSLSGTHEQFF	TRBV5-1*01	TRBV5-1	TRBJ2-1*01	TRBJ2-1	TRBD1*01, TRBD2*02, TRBD2*01	TRBD1, TRBD2	14	18	22	25	3	2	5
116	9.32e-06	TGCGCCAGCAGCAAAGACAGGGGTGGGACCCAGTACTTC	CASSKDRGGTQYF	TRBV5-1*01	TRBV5-1	TRBJ2-5*01	TRBJ2-5	TRBD1*01	TRBD1	11	15	22	26	3	3	6
116	9.32e-06	TGTGCCTGGAGCGACAGGGGCTACGAGCAGTACTTC	CAWSDRGYEQYF	TRBV30*01	TRBV30	TRBJ2-7*01	TRBJ2-7	TRBD1*01	TRBD1	10	12	19	20	1	0	1
116	9.32e-06	TGTGCCAGCTTTGGGGGAGCGGGGACCCAGTACTTC	CASFGGAGTQYF	TRBV2*01, TRBV2*02, TRBV2*03	TRBV2	TRBJ2-5*01	TRBJ2-5	TRBD2*02, TRBD2*01	TRBD2	8	17	22	23	8	0	8
116	9.32e-06	TGTGCCAGCAGTGGGCAATTTTACGAGCAGTACTTC	CASSGQFYEQYF	TRBV28*01	TRBV28	TRBJ2-7*01	TRBJ2-7	TRBD1*01	TRBD1	11	12	15	21	0	5	5
116	9.32e-06	TGTGCCAGCAGCTCTGTGGGAAACACCATATATTTT	CASSSVGNTIYF	TRBV3-1*01	TRBV3-1	TRBJ1-3*01	TRBJ1-3	TRBD1*01	TRBD1	11	13	16	18	1	1	2
116	9.32e-06	TGTGCCAGCAGCATCAGTAACAATGAGCAGTTCTTC	CASSISNNEQFF	TRBV5-4*01, TRBV5-4*03, TRBV5-4*04	TRBV5-4	TRBJ2-1*01	TRBJ2-1	TRBD1*01, TRBD2*02, TRBD2*01	TRBD1, TRBD2	11	14	16	19	2	2	4
116	9.32e-06	TGTGCCAGCAGCAGACTAGCCCCTGAGCAGTTCTTC	CASSRLAPEQFF	TRBV12-4*01, TRBV12-3*01	TRBV12-4, TRBV12-3	TRBJ2-1*01	TRBJ2-1	TRBD2*02, TRBD2*01	TRBD2	10	13	19	23	2	3	5
116	9.32e-06	TGTGCCACCAGACTAAACAATGAGCAGTTCTTC	CATRLNNEQFF	TRBV6-5*01	TRBV6-5	TRBJ2-1*01	TRBJ2-1	TRBD2*02, TRBD2*01	TRBD2	10	11	14	16	0	1	1
116	9.32e-06	TGTGCCAGCAGTCTGCGTCTTGAGCAGTACTTC	CASSLRLEQYF	TRBV6-1*01	TRBV6-1	TRBJ2-7*01	TRBJ2-7	TRBD1*01, TRBD2*02, TRBD2*01	TRBD1, TRBD2	11	16	18	21	4	2	6
115	9.24e-06	TGCAGTGCAAACGCCGCCCGAGGGCCTAGCGGGAGGGAATAGCACAGATACGCAGTATTTT	CSANAARGPS~GGNSTDTQYF	TRBV20-1*06, TRBV20-1*03, TRBV20-1*01, TRBV20-1*04, TRBV20-1*05, TRBV20-1*02, TRBV20-1*07	TRBV20-1	TRBJ2-3*01	TRBJ2-3	TRBD2*02	TRBD2	7	25	36	40	17	3	20
115	9.24e-06	TGTGCCAGCAGCCTTACATTGTGGACTAGCGGGGCGACAGATACGCAGTATTTT	CASSLTLWTSGATDTQYF	TRBV4-2*01	TRBV4-2	TRBJ2-3*01	TRBJ2-3	TRBD2*01	TRBD2	12	22	33	36	9	2	11
115	9.24e-06	TGCGCCAGCAGCCAAGATCTGTTTAGCGGGGGGTACCAAGAGACCCAGTACTTC	CASSQDLFSGGYQETQYF	TRBV4-1*02, TRBV4-1*01	TRBV4-1	TRBJ2-5*01	TRBJ2-5	TRBD2*01	TRBD2	16	23	32	34	6	1	7
115	9.24e-06	TGCAGTGCTAGAGTAGGAGGGGCTAAGCGGGGACCCACAGATACGCAGTATTTT	CSARVGGAKRGPTDTQYF	TRBV20-1*01, TRBV20-1*04, TRBV20-1*05, TRBV20-1*07	TRBV20-1	TRBJ2-3*01	TRBJ2-3	TRBD2*01	TRBD2	12	25	31	35	12	3	15
115	9.24e-06	TGCAGTGCTAGAATCAGCCGGACTTTAAGCGGAGCACAGATACGCAGTATTTT	CSARISRTL~RSTDTQYF	TRBV20-1*01, TRBV20-1*04, TRBV20-1*05, TRBV20-1*07	TRBV20-1	TRBJ2-3*01	TRBJ2-3	TRBD2*02, TRBD2*01	TRBD2	11	27	31	32	15	0	15
115	9.24e-06	TGCGCCAGCAGCTTGTGTAAGATAAGCGGGAGGATATCAAGAGCAGTACTTC	CASSLCKIS~GGYQEQYF	TRBV5-1*01	TRBV5-1	TRBJ2-7*01	TRBJ2-7	TRBD2*02	TRBD2	14	24	32	40	9	7	16
115	9.24e-06	TGTGCCAGTAGTTCGGGCAGGGGGCGAGGTAATAATCAGCCCCAGCATTTT	CASSSGRGRGNNQPQHF	TRBV19*01, TRBV19*03, TRBV19*02	TRBV19	TRBJ1-5*01	TRBJ1-5	TRBD1*01	TRBD1	11	17	24	33	5	8	13
115	9.24e-06	TGTGCCAGCAGTTCAGCGTCTTCTATCTCTGGGGCCAACGTCCTGACTTTC	CASSSASSISGANVLTF	TRBV6-5*01	TRBV6-5	TRBJ2-6*01	TRBJ2-6	TRBD2*02, TRBD2*01	TRBD2	16	17	19	26	0	6	6
115	9.24e-06	TGTGCCAGCAGTCCCGGAGCGGGCTTGCGCGGCGCCTACGAGCAGTACTTC	CASSPGAGLRGAYEQYF	TRBV11-2*01	TRBV11-2	TRBJ2-7*01	TRBJ2-7	TRBD2*02, TRBD2*01	TRBD2	10	17	22	34	6	11	17
115	9.24e-06	TGTGCCAGCAGTGAAAAGACAGGGGGCGCTGATAATTCACCCCTCCACTTT	CASSEKTGGADNSPLHF	TRBV6-1*01	TRBV6-1	TRBJ1-6*01	TRBJ1-6	TRBD1*01	TRBD1	14	17	26	31	2	4	6
115	9.24e-06	TGTGCCAGCAGCTTCCACATTACTAGCGGGTCTTACAATGAGCAGTTCTTC	CASSFHITSGSYNEQFF	TRBV5-8*01, TRBV5-8*02	TRBV5-8	TRBJ2-1*01	TRBJ2-1	TRBD2*02, TRBD2*01	TRBD2	13	21	29	33	7	3	10
115	9.24e-06	TGTGCCAGCAGCCTGGGGACTAGCGGGGTCGCGGGAAAGACCCAGTACTTC	CASSLGTSGVAGKTQYF	TRBV11-1*01	TRBV11-1	TRBJ2-5*01	TRBJ2-5	TRBD2*01	TRBD2	11	15	27	37	3	9	12
115	9.24e-06	TGTGCCAGCAGCGGCCTAGCGGGGGGCACGAACACCGGGGAGCTGTTTTTT	CASSGLAGGTNTGELFF	TRBV5-4*01, TRBV5-4*03, TRBV5-4*04	TRBV5-4	TRBJ2-2*01	TRBJ2-2	TRBD2*01	TRBD2	11	15	25	28	3	2	5
115	9.24e-06	TGTGCCAGCAGACTCTCGAGTGGGAGGGCCGACACCGGGGAGCTGTTTTTT	CASRLSSGRADTGELFF	TRBV5-4*01, TRBV5-4*03, TRBV5-4*04	TRBV5-4	TRBJ2-2*01	TRBJ2-2	TRBD2*02	TRBD2	10	21	27	31	10	3	13
115	9.24e-06	TGTGCCAGCAGAACCTTCCCCCAGCGGGAGCGCATATACGAGCAGTACTTC	CASRTFPQRERIYEQYF	TRBV6-6*04	TRBV6-6	TRBJ2-7*01	TRBJ2-7	TRBD2*02	TRBD2	10	22	29	36	11	6	17
115	9.24e-06	TGCGCCAGCAGCTTTGGTGCCCTGACTAGCGGGCCCCACGAGCAGTACTTC	CASSFGALTSGPHEQYF	TRBV5-1*01	TRBV5-1	TRBJ2-7*01	TRBJ2-7	TRBD2*02, TRBD2*01	TRBD2	13	23	32	37	9	4	13
115	9.24e-06	TGCGCCAGCAGCCCCTGGACTAGCGGGAGTAATGCCGGGGAGCTGTTTTTT	CASSPWTSGSNAGELFF	TRBV4-1*02, TRBV4-1*01	TRBV4-1	TRBJ2-2*01	TRBJ2-2	TRBD2*02	TRBD2	12	16	28	34	3	5	8
115	9.24e-06	TGCGCCAGCAGCCAAATCAACGGAGGACAGAGGACACTGAAGCTTTCTTT	CASSQING~TEDTEAFF	TRBV4-1*02, TRBV4-1*01	TRBV4-1	TRBJ1-1*01	TRBJ1-1	TRBD1*01	TRBD1	10	24	29	33	13	3	16
115	9.24e-06	TGTGCTAGTGGTTTGAGCTAGCGGGAGCTCCTACAATGAGCAGTTCTTC	CASGLS*R~SSYNEQFF	TRBV12-5*01	TRBV12-5	TRBJ2-1*01	TRBJ2-1	TRBD2*02	TRBD2	14	17	26	27	2	0	2
115	9.24e-06	TGTGCCAGCAGTGAATACTAGCGGGGGATCGGCAAAGACCCAGTACTTC	CASSEY*R~GSAKTQYF	TRBV6-4*02, TRBV6-4*01	TRBV6-4	TRBJ2-5*01	TRBJ2-5	TRBD2*01	TRBD2	13	16	26	35	2	8	10
115	9.24e-06	TGTGCCAGCAGCACACGGGACAGGGTCTGGGGCCAACGTCCTGACTTTC	CASSTRDR~SGANVLTF	TRBV11-3*01, TRBV11-3*02	TRBV11-3	TRBJ2-6*01	TRBJ2-6	TRBD1*01	TRBD1	11	16	24	25	4	0	4
115	9.24e-06	TGTGCCAGTAGTATTCTTAGCGGGGCCCCTGGGGAGGACCAGTACTTC	CASSILSGAPGEDQYF	TRBV19*01, TRBV19*02	TRBV19	TRBJ2-5*01	TRBJ2-5	TRBD2*01	TRBD2	13	17	24	38	3	13	16
115	9.24e-06	TGTGCCAGCACCCCCCTGACGGGGTCAGGGGTGGAGACCCAGTACTTC	CASTPLTGSGVETQYF	TRBV5-5*01, TRBV5-5*02, TRBV5-5*03	TRBV5-5	TRBJ2-5*01	TRBJ2-5	TRBD1*01	TRBD1	9	11	17	33	1	15	16
115	9.24e-06	TGTGCCAGCAGTCAAGTCGGGACATTGAGCAATCAGCCCCAGCATTTT	CASSQVGTLSNQPQHF	TRBV12-4*01, TRBV12-3*01	TRBV12-4, TRBV12-3	TRBJ1-5*01	TRBJ1-5	TRBD1*01	TRBD1	11	18	23	27	6	3	9
115	9.24e-06	TGTGCCAGCAGTGGGGGTAGGGCGGGGGGCTACAATGAGCAGTTCTTC	CASSGGRAGGYNEQFF	TRBV2*01, TRBV2*02, TRBV2*03	TRBV2	TRBJ2-1*01	TRBJ2-1	TRBD2*01	TRBD2	12	21	28	29	8	0	8
115	9.24e-06	TGTGCCAGCAGTAGTAGACAGAAAATAGTGAACACTGAAGCTTTCTTT	CASSSRQKIVNTEAFF	TRBV6-5*01	TRBV6-5	TRBJ1-1*01	TRBJ1-1	TRBD1*01	TRBD1	11	16	20	28	4	7	11
115	9.24e-06	TGTGCCAGCAGCTTAACTTCTAGCGGGAGTTGAGGCGAGCAGTTCTTC	CASSLTSSGS*GEQFF	TRBV7-3*01	TRBV7-3	TRBJ2-1*01	TRBJ2-1	TRBD2*02	TRBD2	16	19	28	36	2	7	9
115	9.24e-06	TGTGCCAGCAGCTCAACACTAGCGGGAGGGTACAATGAGCAGTTCTTC	CASSSTLAGGYNEQFF	TRBV5-4*01, TRBV5-4*03, TRBV5-4*04	TRBV5-4	TRBJ2-1*01	TRBJ2-1	TRBD2*02	TRBD2	12	17	29	30	4	0	4
115	9.24e-06	TGTGCCAGCAGCTATGGACTAGCGGGGGTCACAGATACGCAGTATTTT	CASSYGLAGVTDTQYF	TRBV13*02, TRBV13*01	TRBV13	TRBJ2-3*01	TRBJ2-3	TRBD2*01	TRBD2	12	15	27	29	2	1	3
115	9.24e-06	TGTGCCAGCAGCCTAAACACAGGGGGCTCTGGAAACACCATATATTTT	CASSLNTGGSGNTIYF	TRBV14*01	TRBV14	TRBJ1-3*01	TRBJ1-3	TRBD1*01	TRBD1	12	18	25	26	5	0	5
115	9.24e-06	TGTGCCAGCAGCCAAGATCTTGCCAGAAGCACAGATACGCAGTATTTT	CASSQDLARSTDTQYF	TRBV14*01	TRBV14	TRBJ2-3*01	TRBJ2-3	TRBD1*01	TRBD1	16	23	25	27	6	1	7
115	9.24e-06	TGTGCCAGCAGCGTAGGCTGGGGTAGGGTGGCGGAGGAGCAGTACTTC	CASSVGWGRVAEEQYF	TRBV9*02, TRBV9*01	TRBV9	TRBJ2-7*01	TRBJ2-7	TRBD1*01, TRBD2*02, TRBD2*01	TRBD1, TRBD2	15	24	27	36	8	8	16
115	9.24e-06	TGTGCCAGCAGCGGCCCTACGCGGGGCGCCGCAGATACGCAGTATTTT	CASSGPTRGAADTQYF	TRBV9*02, TRBV9*01, TRBV9*03	TRBV9	TRBJ2-3*01	TRBJ2-3	TRBD2*01	TRBD2	12	20	25	31	7	5	12
115	9.24e-06	TGTGCCAGCAGCGAGCGAGGGGGCGGAGTCACCGGGGAGCTGTTTTTT	CASSERGGGVTGELFF	TRBV9*02, TRBV9*01, TRBV9*03	TRBV9	TRBJ2-2*01	TRBJ2-2	TRBD1*01	TRBD1	12	17	23	29	4	5	9
115	9.24e-06	TGCGCCAGCAGCTTGCTCCCCCCGCGACAGAACACTGAAGCTTTCTTT	CASSLLPPRQNTEAFF	TRBV5-1*01	TRBV5-1	TRBJ1-1*01	TRBJ1-1	TRBD2*01	TRBD2	14	17	24	29	2	4	6
115	9.24e-06	TGCGCCAGCAGCTTGGCCCTGAGTAGCTCCTACAATGAGCAGTTCTTC	CASSLALSSSYNEQFF	TRBV5-1*01	TRBV5-1	TRBJ2-1*01	TRBJ2-1	TRBD1*01	TRBD1	15	16	20	26	0	5	5
115	9.24e-06	TGCGCCAGCAGCTCGACCGGGACAGGGCTTTCAGATACGCAGTATTTT	CASSSTGTGLSDTQYF	TRBV5-1*01	TRBV5-1	TRBJ2-3*01	TRBJ2-3	TRBD1*01	TRBD1	12	18	26	31	5	4	9
115	9.24e-06	TGCAGTGCTAGAGTCAAACTAGCGGGGCTCACAGATACGCAGTATTTT	CSARVKLAGLTDTQYF	TRBV20-1*01, TRBV20-1*04, TRBV20-1*05, TRBV20-1*07	TRBV20-1	TRBJ2-3*01	TRBJ2-3	TRBD2*01	TRBD2	12	17	26	29	4	2	6
115	9.24e-06	TGCGCCAGCACCCTCTCTAGCGGACTAGCACAGATACGCAGTATTTT	CASTLSSG~STDTQYF	TRBV10-1*02, TRBV10-1*01	TRBV10-1	TRBJ2-3*01	TRBJ2-3	TRBD2*02, TRBD2*01	TRBD2	9	16	22	26	6	3	9
115	9.24e-06	TGCGCCAGCAGCCATTTACCGGGCCATCAGAACGGAGCAGTTCTTC	CASSHLPG~IRTEQFF	TRBV5-1*01	TRBV5-1	TRBJ2-1*01	TRBJ2-1	TRBD1*01, TRBD2*02, TRBD2*01	TRBD1, TRBD2	11	20	23	34	8	10	18
115	9.24e-06	TGTGCCACCAGCAGGAGGGACACCTTCCAAGAGACCCAGTACTTC	CATSRRDTFQETQYF	TRBV15*02	TRBV15	TRBJ2-5*01	TRBJ2-5	TRBD1*01, TRBD2*02	TRBD1, TRBD2	11	16	21	26	4	4	8
115	9.24e-06	TGTGCCAGCCCTTTGGGGAGGGCCTAGGGAGATACGCAGTATTTT	CASPLGRA*GDTQYF	TRBV6-5*01	TRBV6-5	TRBJ2-3*01	TRBJ2-3	TRBD2*02	TRBD2	6	15	21	39	8	17	25
115	9.24e-06	TGTGCCAGCATGAACGACAGACGAAACACAGATACGCAGTATTTT	CASMNDRRNTDTQYF	TRBV6-1*01	TRBV6-1	TRBJ2-3*01	TRBJ2-3	TRBD1*01	TRBD1	9	15	19	26	5	6	11
115	9.24e-06	TGTGCCAGCAGTTTTGGGAGGCCCAGCACAGATACGCAGTATTTT	CASSFGRPSTDTQYF	TRBV6-5*01	TRBV6-5	TRBJ2-3*01	TRBJ2-3	TRBD2*02	TRBD2	12	15	20	24	2	3	5
115	9.24e-06	TGTGCCAGCAGTCAGGGACTAGCGGATTACAATGAGCAGTTCTTC	CASSQGLADYNEQFF	TRBV6-4*02, TRBV6-4*01	TRBV6-4	TRBJ2-1*01	TRBJ2-1	TRBD2*02, TRBD2*01	TRBD2	12	14	24	27	1	2	3
115	9.24e-06	TGTGCCAGCAGCTTGGCTGCGGGACTTCAGAACACGGGGACTTTC	CASSLAAGLQNTGTF	TRBV5-4*01	TRBV5-4	TRBJ2-6*01	TRBJ2-6	TRBD2*02, TRBD2*01	TRBD2	15	20	25	38	4	12	16
115	9.24e-06	TGTGCCAGCAGCTTGGCTAGCCAGGAACTCAATGAGCAGTTCTTC	CASSLASQELNEQFF	TRBV11-1*01	TRBV11-1	TRBJ2-1*01	TRBJ2-1	TRBD2*02, TRBD2*01	TRBD2	13	16	20	29	2	8	10
115	9.24e-06	TGTGCCAGCAGCTTGGCACAGGGATTCGGCACTGAAGCTTTCTTT	CASSLAQGFGTEAFF	TRBV5-5*01	TRBV5-5	TRBJ1-1*01	TRBJ1-1	TRBD1*01	TRBD1	15	17	22	29	1	6	7
115	9.24e-06	TGTGCCAGCAGCTTGGCAGTTCGATACACAGATACGCAGTATTTT	CASSLAVRYTDTQYF	TRBV5-5*01	TRBV5-5	TRBJ2-3*01	TRBJ2-3	TRBD1*01, TRBD2*02, TRBD2*01	TRBD1, TRBD2	15	16	18	26	0	7	7
115	9.24e-06	TGTGCCAGCAGCTTAGGAGGGCACTTAAACACTGAAGCTTTCTTT	CASSLGGHLNTEAFF	TRBV7-8*01	TRBV7-8	TRBJ1-1*01	TRBJ1-1	TRBD2*02	TRBD2	15	16	20	27	0	6	6
115	9.24e-06	TGTGCCAGCAGCTTAGGAGGGCAAACGTCGGAAAAACTGTTTTTT	CASSLGGQTSEKLFF	TRBV11-3*01	TRBV11-3	TRBJ1-4*01	TRBJ1-4	TRBD2*02	TRBD2	15	16	20	30	0	9	9
115	9.24e-06	TGTGCCAGCAGCTCCGGGGGGGGTTCGGTCGAAAAACTGTTTTTT	CASSSGGGSVEKLFF	TRBV5-4*01, TRBV5-4*03, TRBV5-4*04	TRBV5-4	TRBJ1-4*01	TRBJ1-4	TRBD2*01	TRBD2	12	14	21	30	1	8	9
115	9.24e-06	TGTGCCAGCAGCTCCGGGACAGAATTCCAAGAGACCCAGTACTTC	CASSSGTEFQETQYF	TRBV7-9*03, TRBV7-9*01, TRBV7-9*04, TRBV7-9*02	TRBV7-9	TRBJ2-5*01	TRBJ2-5	TRBD1*01	TRBD1	13	15	21	26	1	4	5
115	9.24e-06	TGTGCCAGCAGCCCCGGACACCTGGAAGGCCATGGCTACACCTTC	CASSPGHLEGHGYTF	TRBV5-5*01, TRBV5-5*02, TRBV5-5*03	TRBV5-5	TRBJ1-2*01	TRBJ1-2	TRBD1*01	TRBD1	11	15	19	31	3	11	14
115	9.24e-06	TGTGCCAGCAGCCAATCCCGGGGCATGAACACTGAAGCTTTCTTT	CASSQSRGMNTEAFF	TRBV16*01, TRBV16*02	TRBV16	TRBJ1-1*01	TRBJ1-1	TRBD1*01, TRBD2*01	TRBD1, TRBD2	16	19	23	25	2	1	3
115	9.24e-06	TGTGCCAGCAGCGTAGAGGACGGGAGGGCAGATACGCAGTATTTT	CASSVEDGRADTQYF	TRBV9*02, TRBV9*01	TRBV9	TRBJ2-3*01	TRBJ2-3	TRBD2*02	TRBD2	15	20	27	28	4	0	4
115	9.24e-06	TGTGCCAGCAGCGTAACTAGCGGGGGGTCCACAGAGCAGTTCTTC	CASSVTSGGSTEQFF	TRBV4-2*01	TRBV4-2	TRBJ2-1*01	TRBJ2-1	TRBD2*01	TRBD2	11	15	26	33	3	6	9
115	9.24e-06	TGTGCCAGCAGCGACAGGGGGCGGGCTAATGAAAAACTGTTTTTT	CASSDRGRANEKLFF	TRBV6-1*01	TRBV6-1	TRBJ1-4*01	TRBJ1-4	TRBD1*01	TRBD1	10	12	21	25	1	3	4
115	9.24e-06	TGTGCCAGCAGGGTTAGCGGGGAATACCAAGAGACCCAGTACTTC	CASRVSGEYQETQYF	TRBV12-4*01, TRBV12-3*01	TRBV12-4, TRBV12-3	TRBJ2-5*01	TRBJ2-5	TRBD2*01	TRBD2	10	14	21	25	3	3	6
115	9.24e-06	TGTGCCAGCAGACTGACCGGGACCGGAGCCTACGAGCAGTACTTC	CASRLTGTGAYEQYF	TRBV12-4*01, TRBV12-3*01	TRBV12-4, TRBV12-3	TRBJ2-7*01	TRBJ2-7	TRBD1*01, TRBD2*02, TRBD2*01	TRBD1, TRBD2	10	18	22	28	7	5	12
115	9.24e-06	TGCGCCAGCAGCTTGGGGGGAGCGAGCAATCAGCCCCAGCATTTT	CASSLGGASNQPQHF	TRBV5-1*01	TRBV5-1	TRBJ1-5*01	TRBJ1-5	TRBD2*02	TRBD2	15	17	21	24	1	2	3
115	9.24e-06	TGCGCCAGCAGCCCAGGGGGAGCGGGGAACACTGAAGCTTTCTTT	CASSPGGAGNTEAFF	TRBV5-1*01	TRBV5-1	TRBJ1-1*01	TRBJ1-1	TRBD1*01	TRBD1	11	13	19	26	1	6	7
115	9.24e-06	TGCGCCAGCAGCCAACCAGGCGGGGGGCGTTACGAGCAGTACTTC	CASSQPGGGRYEQYF	TRBV4-1*02, TRBV4-1*01	TRBV4-1	TRBJ2-7*01	TRBJ2-7	TRBD2*01	TRBD2	14	19	26	30	4	3	7
115	9.24e-06	TGCGCCAGCAGCCAAGTAACTAGCGGGGCCAATGAGCAGTTCTTC	CASSQVTSGANEQFF	TRBV4-1*02, TRBV4-1*01	TRBV4-1	TRBJ2-1*01	TRBJ2-1	TRBD2*01	TRBD2	15	18	27	29	2	1	3
115	9.24e-06	TGCGCCAGCAGAGACGGGACTAGCGGCACAGATACGCAGTATTTT	CASRDGTSGTDTQYF	TRBV10-1*02, TRBV10-1*01	TRBV10-1	TRBJ2-3*01	TRBJ2-3	TRBD2*02, TRBD2*01	TRBD2	10	15	24	25	4	0	4
115	9.24e-06	TGCAGTGCCACTTCACTAGCGGGAGCTTACAATGAGCAGTTCTTC	CSATSLAGAYNEQFF	TRBV20-1*01, TRBV20-1*04, TRBV20-1*05, TRBV20-1*07	TRBV20-1	TRBJ2-1*01	TRBJ2-1	TRBD2*02	TRBD2	7	14	24	27	6	2	8
115	9.24e-06	TGTGCCAGCAGCTTCCGGACAGGGGCGGTGAAAAACTGTTTTTT	CASSFRT~GGEKLFF	TRBV5-4*01, TRBV5-4*03, TRBV5-4*04	TRBV5-4	TRBJ1-4*01	TRBJ1-4	TRBD1*01	TRBD1	13	16	24	28	2	3	5
115	9.24e-06	TGTGCCAGCAGCCCACGGGACAGGGGCCCTAGACCCAGTACTTC	CASSPRD~GP*TQYF	TRBV11-2*01	TRBV11-2	TRBJ2-5*01	TRBJ2-5	TRBD1*01	TRBD1	11	16	25	30	4	4	8
115	9.24e-06	TGTGCCAGCAGCAAAGGGACAGGGGGGATCAGCCCCAGCATTTT	CASSKGT~GDQPQHF	TRBV11-2*01	TRBV11-2	TRBJ1-5*01	TRBJ1-5	TRBD1*01	TRBD1	11	15	25	27	3	1	4
115	9.24e-06	TGTGCCAGCAGTTACTGACATAAGCAATCAGCCCCAGCATTTT	CASSY*H~SNQPQHF	TRBV6-6*04	TRBV6-6	TRBJ1-5*01	TRBJ1-5	TRBD1*01	TRBD1	11	16	19	22	4	2	6
115	9.24e-06	TGCAGCCGAGGGACTAGCGGGGGGGCCCGGGGAGCTGTTTTTT	CSRGTSG~GPGELFF	TRBV20-1*06, TRBV20-1*03, TRBV20-1*01, TRBV20-1*04, TRBV20-1*05, TRBV20-1*02, TRBV20-1*07	TRBV20-1	TRBJ2-2*01	TRBJ2-2	TRBD2*01	TRBD2	4	9	24	26	4	1	5
115	9.24e-06	TGTGCCAGTAGTACCGGGACAGGGGGCACTGAAGCTTTCTTT	CASSTGTGGTEAFF	TRBV19*01, TRBV19*03, TRBV19*02	TRBV19	TRBJ1-1*01	TRBJ1-1	TRBD1*01	TRBD1	12	15	25	26	2	0	2
115	9.24e-06	TGTGCCAGCACCACGGGGACTTCGCTCTCCGAGCAGTACTTC	CASTTGTSLSEQYF	TRBV6-3*01, TRBV6-2*01	TRBV6-3, TRBV6-2	TRBJ2-7*01	TRBJ2-7	TRBD2*02, TRBD2*01	TRBD2	6	15	20	29	8	8	16
115	9.24e-06	TGTGCCAGCAGTTTGTTGTCAGGGGGGGTGGAGCAGTTCTTC	CASSLLSGGVEQFF	TRBV12-4*01, TRBV12-3*01	TRBV12-4, TRBV12-3	TRBJ2-1*01	TRBJ2-1	TRBD1*01, TRBD2*01	TRBD1, TRBD2	13	19	25	30	5	4	9
115	9.24e-06	TGTGCCAGCAGTTTGGGACTAGTAGCAGATACGCAGTATTTT	CASSLGLVADTQYF	TRBV6-6*04	TRBV6-6	TRBJ2-3*01	TRBJ2-3	TRBD2*02, TRBD2*01	TRBD2	12	14	21	25	1	3	4
115	9.24e-06	TGTGCCAGCAGTTACCGGAGTAGATTCGATGAGCAGTTCTTC	CASSYRSRFDEQFF	TRBV6-5*01	TRBV6-5	TRBJ2-1*01	TRBJ2-1	TRBD2*02	TRBD2	14	16	19	28	1	8	9
115	9.24e-06	TGTGCCAGCAGTTACGACAGGTCGACCTACGAGCAGTACTTC	CASSYDRSTYEQYF	TRBV6-5*01	TRBV6-5	TRBJ2-7*01	TRBJ2-7	TRBD1*01	TRBD1	11	15	20	25	3	4	7
115	9.24e-06	TGTGCCAGCAGTCCGCAGGCTGGCAATCAGCCCCAGCATTTT	CASSPQAGNQPQHF	TRBV6-5*01	TRBV6-5	TRBJ1-5*01	TRBJ1-5	TRBD1*01, TRBD2*02, TRBD2*01	TRBD1, TRBD2	11	15	18	22	3	3	6
115	9.24e-06	TGTGCCAGCAGTGCCGGACTAGCGGCGGGTGAGCAGTTCTTC	CASSAGLAAGEQFF	TRBV6-4*02, TRBV6-4*01	TRBV6-4	TRBJ2-1*01	TRBJ2-1	TRBD2*02, TRBD2*01	TRBD2	12	15	24	29	2	4	6
115	9.24e-06	TGTGCCAGCAGTGGGCAGGGAGGCACAGATACGCAGTATTTT	CASSGQGGTDTQYF	TRBV12-4*01, TRBV12-3*01	TRBV12-4, TRBV12-3	TRBJ2-3*01	TRBJ2-3	TRBD1*01, TRBD2*02	TRBD1, TRBD2	10	15	19	22	4	2	6
115	9.24e-06	TGTGCCAGCAGCTTGGAGGGCCGGGTCACTGAAGCTTTCTTT	CASSLEGRVTEAFF	TRBV5-6*01	TRBV5-6	TRBJ1-1*01	TRBJ1-1	TRBD1*01, TRBD2*02, TRBD2*01	TRBD1, TRBD2	15	16	19	26	0	6	6
115	9.24e-06	TGTGCCAGCAGCTTAGATGGGCCTAACACTGAAGCTTTCTTT	CASSLDGPNTEAFF	TRBV11-3*01	TRBV11-3	TRBJ1-1*01	TRBJ1-1	TRBD1*01	TRBD1	16	18	21	24	1	2	3
115	9.24e-06	TGTGCCAGCAGCCCCAGGGGGCGCCTCGACGAGCAGTACTTC	CASSPRGRLDEQYF	TRBV5-6*01	TRBV5-6	TRBJ2-7*01	TRBJ2-7	TRBD1*01	TRBD1	11	14	21	28	2	6	8
115	9.24e-06	TGTGCCAGCAGCGACAGTTTTCGTCGAGAGACCCAGTACTTC	CASSDSFRRETQYF	TRBV6-5*01	TRBV6-5	TRBJ2-5*01	TRBJ2-5	TRBD1*01	TRBD1	10	12	16	26	1	9	10
115	9.24e-06	TGTGCCAGCAGGCCTCCGAGCGGGGGATACGAGCAGTACTTC	CASRPPSGGYEQYF	TRBV12-4*01, TRBV12-3*01	TRBV12-4, TRBV12-3	TRBJ2-7*01	TRBJ2-7	TRBD2*01	TRBD2	10	18	25	27	7	1	8
115	9.24e-06	TGTGCCAGCAGGGCCCGCGGCGACACCGGGGAGCTGTTTTTT	CASRARGDTGELFF	TRBV4-2*01	TRBV4-2	TRBJ2-2*01	TRBJ2-2	TRBD2*02, TRBD2*01	TRBD2	10	13	17	22	2	4	6
115	9.24e-06	TGTGCCAGCAGGGCCACAGGCTTGAACACTGAAGCTTTCTTT	CASRATGLNTEAFF	TRBV11-2*01	TRBV11-2	TRBJ1-1*01	TRBJ1-1	TRBD1*01	TRBD1	10	15	19	22	4	2	6
115	9.24e-06	TGTGCCAGCAGGATGACCGGGGAACGAAACACCATATATTTT	CASRMTGERNTIYF	TRBV12-4*01, TRBV12-3*01	TRBV12-4, TRBV12-3	TRBJ1-3*01	TRBJ1-3	TRBD2*01	TRBD2	10	17	21	25	6	3	9
115	9.24e-06	TGTGCCAGCAATCCAGGGGGTGATAATTCACCCCTCCACTTT	CASNPGGDNSPLHF	TRBV6-1*01	TRBV6-1	TRBJ1-6*02	TRBJ1-6	TRBD1*01	TRBD1	9	13	19	22	3	2	5
115	9.24e-06	TGTACCAGCAGCTTGTTAACGCAATACTACGAGCAGTACTTC	CTSSLLTQYYEQYF	TRBV7-2*03	TRBV7-2	TRBJ2-7*01	TRBJ2-7	TRBD2*02, TRBD2*01	TRBD2	13	19	21	26	5	4	9
115	9.24e-06	TGCGCCAGCAGCGGGCAGGGTTACGGAAACACCATATATTTT	CASSGQGYGNTIYF	TRBV4-1*02, TRBV4-1*01	TRBV4-1	TRBJ1-3*01	TRBJ1-3	TRBD1*01	TRBD1	11	15	19	24	3	4	7
115	9.24e-06	TGCAGTGCTTTGTCTAGCGGGGGGGACGATACGCAGTATTTT	CSALSSGGDDTQYF	TRBV20-1*06, TRBV20-1*03, TRBV20-1*01, TRBV20-1*04, TRBV20-1*05, TRBV20-1*02, TRBV20-1*07	TRBV20-1	TRBJ2-3*01	TRBJ2-3	TRBD2*01	TRBD2	8	13	24	27	4	2	6
115	9.24e-06	TGCAGTGCTATCCGGGACTACCAGGAGTACGAGCAGTACTTC	CSAIRDYQEYEQYF	TRBV20-1*06, TRBV20-1*03, TRBV20-1*01, TRBV20-1*04, TRBV20-1*05, TRBV20-1*02, TRBV20-1*07	TRBV20-1	TRBJ2-7*01	TRBJ2-7	TRBD2*02, TRBD2*01	TRBD2	9	13	19	27	3	7	10
115	9.24e-06	TGCAGTGCTAGAGCGGGGGGGGGAAAAGAGACCCAGTACTTC	CSARAGGGKETQYF	TRBV20-1*01, TRBV20-1*04, TRBV20-1*05, TRBV20-1*07	TRBV20-1	TRBJ2-5*01	TRBJ2-5	TRBD2*01	TRBD2	12	13	20	25	0	4	4
115	9.24e-06	TGTGCCAGCAGTTAAGCCACCACAATCAGCCCCAGCATTTT	CASS*AT~NQPQHF	TRBV6-6*04	TRBV6-6	TRBJ1-5*01	TRBJ1-5	TRBD1*01, TRBD2*02, TRBD2*01	TRBD1, TRBD2	11	15	17	22	3	4	7
115	9.24e-06	TGTGCCAGCAGGACTAGCGGAGGAAGAGACCCAGTACTTC	CASRTSG~EETQYF	TRBV9*02, TRBV9*01, TRBV9*03	TRBV9	TRBJ2-5*01	TRBJ2-5	TRBD2*02, TRBD2*01	TRBD2	10	11	19	23	0	3	3
115	9.24e-06	TGTGCCGCCCGGGGCAACGATGGAAACACCATATATTTT	CAARGNDGNTIYF	TRBV6-6*04	TRBV6-6	TRBJ1-3*01	TRBJ1-3	TRBD1*01, TRBD2*01	TRBD1, TRBD2	5	10	14	20	4	5	9
115	9.24e-06	TGTGCCGCGGGCCCAAAAAACACAGATACGCAGTATTTT	CAAGPKNTDTQYF	TRBV5-4*01, TRBV5-4*03, TRBV5-4*04	TRBV5-4	TRBJ2-3*01	TRBJ2-3	TRBD2*02, TRBD2*01	TRBD2	5	6	10	20	0	9	9
115	9.24e-06	TGTGCCGCGAAACTAGCGGGAGGTGATACGCAGTATTTT	CAAKLAGGDTQYF	TRBV10-3*01, TRBV10-3*02	TRBV10-3	TRBJ2-3*01	TRBJ2-3	TRBD2*02	TRBD2	5	11	22	24	5	1	6
115	9.24e-06	TGTGCCACTTGGGACAGGGGTGCCACTGAAGCTTTCTTT	CATWDRGATEAFF	TRBV12-4*01, TRBV12-3*01	TRBV12-4, TRBV12-3	TRBJ1-1*01	TRBJ1-1	TRBD1*01	TRBD1	6	10	19	23	3	3	6
115	9.24e-06	TGTGCCAGCTCCCCCGGGGCCTACAATGAGCAGTTCTTC	CASSPGAYNEQFF	TRBV9*02, TRBV9*01, TRBV9*03	TRBV9	TRBJ2-1*01	TRBJ2-1	TRBD2*01	TRBD2	8	10	15	19	1	3	4
115	9.24e-06	TGTGCCAGCAGTTTAATAGCGCGGGAGACCCAGTACTTC	CASSLIARETQYF	TRBV12-4*01, TRBV12-3*01	TRBV12-4, TRBV12-3	TRBJ2-5*01	TRBJ2-5	TRBD2*02, TRBD2*01	TRBD2	14	16	20	24	1	3	4
115	9.24e-06	TGTGCCAGCAGTCCCCGACAGAGAGAGACCCAGTACTTC	CASSPRQRETQYF	TRBV6-5*01	TRBV6-5	TRBJ2-5*01	TRBJ2-5	TRBD1*01, TRBD2*01	TRBD1, TRBD2	11	16	20	23	4	2	6
115	9.24e-06	TGTGCCAGCAGTGACCAGCGGCCCTACGAGCAGTACTTC	CASSDQRPYEQYF	TRBV6-1*01	TRBV6-1	TRBJ2-7*01	TRBJ2-7	TRBD2*02, TRBD2*01	TRBD2	11	16	20	22	4	1	5
115	9.24e-06	TGTGCCAGCAGCTCGTCCCCGGGAGAGACCCAGTACTTC	CASSSSPGETQYF	TRBV5-6*01	TRBV5-6	TRBJ2-5*01	TRBJ2-5	TRBD1*01, TRBD2*02, TRBD2*01	TRBD1, TRBD2	10	14	18	23	3	4	7
115	9.24e-06	TGTGCCAGCAGCCCTCTCGGGTTCTACGAGCAGTACTTC	CASSPLGFYEQYF	TRBV3-1*01	TRBV3-1	TRBJ2-7*01	TRBJ2-7	TRBD2*02, TRBD2*01	TRBD2	12	17	20	23	4	2	6
115	9.24e-06	TGTGCCAGCAGCCAAGGGGGTGTTCAGCCCCAGCATTTT	CASSQGGVQPQHF	TRBV28*01	TRBV28	TRBJ1-5*01	TRBJ1-5	TRBD1*01	TRBD1	10	14	19	23	3	3	6
115	9.24e-06	TGTGCCAGCAGCGTAGTAGACACCGGGGAGCTGTTTTTT	CASSVVDTGELFF	TRBV9*02, TRBV9*01	TRBV9	TRBJ2-2*01	TRBJ2-2	TRBD2*02, TRBD2*01	TRBD2	15	16	18	19	0	0	0
115	9.24e-06	TGTGCCAGGTGGCAGGGAGTTGATTCACCCCTCCACTTT	CARWQGVDSPLHF	TRBV27*01	TRBV27	TRBJ1-6*02	TRBJ1-6	TRBD1*01, TRBD2*02	TRBD1, TRBD2	7	12	16	22	4	5	9
115	9.24e-06	TGCGCCAGCAGCTTGGCAGGGACCGAGACCCAGTACTTC	CASSLAGTETQYF	TRBV5-1*01	TRBV5-1	TRBJ2-5*01	TRBJ2-5	TRBD1*01, TRBD2*02, TRBD2*01	TRBD1, TRBD2	15	18	22	24	2	1	3
115	9.24e-06	TGCAGCGCCGGCTACGGGACGAACACTGAAGCTTTCTTT	CSAGYGTNTEAFF	TRBV29-1*03	TRBV29-1	TRBJ1-1*01	TRBJ1-1	TRBD1*01, TRBD2*02, TRBD2*01	TRBD1, TRBD2	11	15	19	20	3	0	3
115	9.24e-06	TGTGCCAGCAGCTTCTCCCTCTTACGAGCAGTACTTC	CASSFS~SYEQYF	TRBV5-8*01, TRBV5-8*02	TRBV5-8	TRBJ2-7*01	TRBJ2-7	TRBD2*02	TRBD2	13	14	17	18	0	0	0
115	9.24e-06	TGTGCCTGGATCGTTGGGGCGGGAGAGCAGTACTTC	CAWIVGAGEQYF	TRBV30*05, TRBV30*01	TRBV30	TRBJ2-7*01	TRBJ2-7	TRBD2*02	TRBD2	9	18	23	24	8	0	8
115	9.24e-06	TGTGCCAGCCGACGACAGGGAGATACGCAGTATTTT	CASRRQGDTQYF	TRBV14*01	TRBV14	TRBJ2-3*01	TRBJ2-3	TRBD1*01	TRBD1	8	13	19	20	4	0	4
115	9.24e-06	TGTGCCAGCGGTCGAAAGTACGGGGAGCTGTTTTTT	CASGRKYGELFF	TRBV11-3*01, TRBV11-3*02	TRBV11-3	TRBJ2-2*01	TRBJ2-2	TRBD1*01, TRBD2*02, TRBD2*01	TRBD1, TRBD2	8	10	12	20	1	7	8
115	9.24e-06	TGTGCCAGCGGGGGACTTCTCTACGAGCAGTACTTC	CASGGLLYEQYF	TRBV6-6*04	TRBV6-6	TRBJ2-7*01	TRBJ2-7	TRBD2*02, TRBD2*01	TRBD2	8	11	16	20	2	3	5
115	9.24e-06	TGTGCCAGCAGTTACACGTACAATGAGCAGTTCTTC	CASSYTYNEQFF	TRBV6-3*01, TRBV6-2*01	TRBV6-3, TRBV6-2	TRBJ2-1*01	TRBJ2-1	TRBD1*01	TRBD1	14	-1	-1	18	-1	-1	3
115	9.24e-06	TGTGCCAGCAGTCCGCGATACTACGAGCAGTACTTC	CASSPRYYEQYF	TRBV28*01	TRBV28	TRBJ2-7*01	TRBJ2-7	TRBD2*02, TRBD2*01	TRBD2	12	14	16	20	1	3	4
115	9.24e-06	TGTGCCAGCAGCTCCACAGGGTTCTGGCAGTTCTTC	CASSSTGFWQFF	TRBV7-9*03, TRBV7-9*01, TRBV7-9*04, TRBV7-9*02	TRBV7-9	TRBJ2-1*01	TRBJ2-1	TRBD1*01	TRBD1	13	15	20	26	1	5	6
115	9.24e-06	TGTGCCAGCAGCTCAGAGAGAAACACCATATATTTT	CASSSERNTIYF	TRBV6-6*04	TRBV6-6	TRBJ1-3*01	TRBJ1-3	TRBD1*01, TRBD2*02	TRBD1, TRBD2	10	13	15	19	2	3	5
115	9.24e-06	TGTGCCAGCAGCCCACCCACAGATACGCAGTATTTT	CASSPPTDTQYF	TRBV6-6*04	TRBV6-6	TRBJ2-3*01	TRBJ2-3	TRBD1*01, TRBD2*02, TRBD2*01	TRBD1, TRBD2	10	11	13	17	0	3	3
115	9.24e-06	TGTGCCAGCAGCCGTGCTGGGGAGACCCAGTACTTC	CASSRAGETQYF	TRBV5-4*01, TRBV5-4*03, TRBV5-4*04	TRBV5-4	TRBJ2-5*01	TRBJ2-5	TRBD1*01, TRBD2*02, TRBD2*01	TRBD1, TRBD2	11	18	20	21	6	0	6
115	9.24e-06	TGTGCCAGCAGCGACAGGGCCGATACGCAGTATTTT	CASSDRADTQYF	TRBV6-5*01	TRBV6-5	TRBJ2-3*01	TRBJ2-3	TRBD1*01	TRBD1	14	15	18	21	0	2	2
115	9.24e-06	TGCGCCAGCAGCCAAGTACCCGGGGAGCTGTTTTTT	CASSQVPGELFF	TRBV4-1*02, TRBV4-1*01	TRBV4-1	TRBJ2-2*01	TRBJ2-2	TRBD2*02, TRBD2*01	TRBD2	15	-1	-1	19	-1	-1	3
115	9.24e-06	TGTGCCTGGATTGGGGGCTACGAGCAGTACTTC	CAWIGGYEQYF	TRBV30*01	TRBV30	TRBJ2-7*01	TRBJ2-7	TRBD1*01, TRBD2*01	TRBD1, TRBD2	9	12	16	17	2	0	2
115	9.24e-06	TGTGCCAGCCGTGGAGGGGAGACCCAGTACTTC	CASRGGETQYF	TRBV12-4*01, TRBV12-3*01	TRBV12-4, TRBV12-3	TRBJ2-5*01	TRBJ2-5	TRBD2*02	TRBD2	8	12	17	18	3	0	3
115	9.24e-06	TGTGCCAGCACCCTAGGGAACGAGCAGTACTTC	CASTLGNEQYF	TRBV28*01	TRBV28	TRBJ2-7*01	TRBJ2-7	TRBD1*01, TRBD2*02, TRBD2*01	TRBD1, TRBD2	9	15	18	19	5	0	5
115	9.24e-06	TGTGCCAGCAGCCGCTTAGAGACCCAGTACTTC	CASSRLETQYF	TRBV5-5*01, TRBV5-5*02, TRBV5-5*03	TRBV5-5	TRBJ2-5*01	TRBJ2-5	TRBD2*02, TRBD2*01	TRBD2	11	12	15	17	0	1	1
115	9.24e-06	TGTGCCAGCAGCCACAAGCAGACCCAGTACTTC	CASSHKQTQYF	TRBV3-1*01	TRBV3-1	TRBJ2-5*01	TRBJ2-5	TRBD2*02, TRBD2*01	TRBD2	13	16	18	19	2	0	2
115	9.24e-06	TGCGCCAGCAGCTTGAACACTGAAGCTTTCTTT	CASSLNTEAFF	TRBV5-1*01	TRBV5-1	TRBJ1-1*01	TRBJ1-1			13	-1	-1	14	-1	-1	0
115	9.24e-06	TGTGCCACTAGGCGTTCGCCCCAGTACTTC	CATRRSPQYF	TRBV27*01	TRBV27	TRBJ2-5*01	TRBJ2-5	TRBD2*02, TRBD2*01	TRBD2	6	7	10	19	0	8	8
115	9.24e-06	TGTGCCACGGGCCGCTACGAGCAGTACTTC	CATGRYEQYF	TRBV28*01	TRBV28	TRBJ2-7*01	TRBJ2-7	TRBD1*01, TRBD2*02, TRBD2*01	TRBD1, TRBD2	6	8	11	14	1	2	3
115	9.24e-06	TGTGCCTGGAGACACTGAAGCTTTCTTT	CAWRH~EAFF	TRBV30*05, TRBV30*01	TRBV30	TRBJ1-1*01	TRBJ1-1	TRBD2*02	TRBD2	10	-1	-1	11	-1	-1	0
114	9.16e-06	TGCAGTGCTAGAGATCGTCGAACAGGAGCTCACCGGTCCCCTGGAAACACCATATATTTT	CSARDRRTGAHRSPGNTIYF	TRBV20-1*01, TRBV20-1*05, TRBV20-1*07	TRBV20-1	TRBJ1-3*01	TRBJ1-3	TRBD1*01, TRBD2*02, TRBD2*01	TRBD1, TRBD2	13	21	25	40	7	14	21
114	9.16e-06	TGCGCCAGCAGGGGCAGCCCCGCTGCCGACTGCCCGCCTTCTCCTACGAGCAGTACTTC	CASRGSPAAD~PAFSYEQYF	TRBV5-1*01, TRBV5-1*02	TRBV5-1	TRBJ2-7*01	TRBJ2-7	TRBD2*01	TRBD2	10	17	23	40	6	16	22
114	9.16e-06	TGTGCTAGTGGTTTGGAAAGACTGACAGGGGCTCCGTCTCCTACGAGCAGTACTTC	CASGLERLT~GSVSYEQYF	TRBV12-5*01	TRBV12-5	TRBJ2-7*01	TRBJ2-7	TRBD1*01	TRBD1	15	23	30	37	7	6	13
114	9.16e-06	TGTGCCAGCAGCTCCCTCTTGGCTAGCGGGGGGGAGGTGGTCCGAGCAGTACTTC	CASSSLLAS~GGRWSEQYF	TRBV11-3*01, TRBV11-3*02	TRBV11-3	TRBJ2-7*01	TRBJ2-7	TRBD2*01	TRBD2	12	22	33	42	9	8	17
114	9.16e-06	TGTGCCAGCAGTGAAGTCAACATACTGAGACTAGTTGCCTACGAGCAGTACTTC	CASSEVNILRLVAYEQYF	TRBV6-1*01	TRBV6-1	TRBJ2-7*01	TRBJ2-7	TRBD2*02, TRBD2*01	TRBD2	15	28	33	37	12	3	15
114	9.16e-06	TGTGCCAGCAGCTTGGAGGGACAGGGCCACTCTGGGGCCAACGTCCTGACTTTC	CASSLEGQGHSGANVLTF	TRBV5-4*01	TRBV5-4	TRBJ2-6*01	TRBJ2-6	TRBD1*01	TRBD1	15	17	25	29	1	3	4
114	9.16e-06	TGTGCCAGCAGCTTACCGGGACTAGCGGGAGGGCTCGGCGACGAGCAGTACTTC	CASSLPGLAGGLGDEQYF	TRBV5-6*01	TRBV5-6	TRBJ2-7*01	TRBJ2-7	TRBD2*02	TRBD2	13	17	32	40	3	7	10
114	9.16e-06	TGTGCCAGCAGCCAAGGCTTTGGTGGCATCAGCTCTGGAAACACCATATATTTT	CASSQGFGGISSGNTIYF	TRBV4-2*01	TRBV4-2	TRBJ1-3*01	TRBJ1-3	TRBD1*01, TRBD2*02, TRBD2*01	TRBD1, TRBD2	5	29	31	32	23	0	23
114	9.16e-06	TGTGCCAGCAGCCAAGATTTATCGAGGGGTGCCATCCAAGAGACCCAGTACTTC	CASSQDLSRGAIQETQYF	TRBV4-2*01	TRBV4-2	TRBJ2-5*01	TRBJ2-5	TRBD1*01, TRBD2*02	TRBD1, TRBD2	16	24	28	35	7	6	13
114	9.16e-06	TGTGCCAGCAAACTGGGACTGAGAGCGGGAGTGGTCTCCTACGAGCAGTACTTC	CASKLGLRAGVVSYEQYF	TRBV6-1*01	TRBV6-1	TRBJ2-7*01	TRBJ2-7	TRBD2*02	TRBD2	9	23	30	35	13	4	17
114	9.16e-06	TGCAGTGCTAGGGTTGGGAGCGGCGCGGGGGGGTTGGAAGATACGCAGTATTTT	CSARVGSGAGGLEDTQYF	TRBV20-1*01, TRBV20-1*04, TRBV20-1*05, TRBV20-1*07	TRBV20-1	TRBJ2-3*01	TRBJ2-3	TRBD2*01	TRBD2	10	24	32	38	13	5	18
114	9.16e-06	TGTGCCAGCAGTTACTCGACTACTAGCGGGGCCACCTACGAGCAGTACTTC	CASSYSTTSGATYEQYF	TRBV6-6*04	TRBV6-6	TRBJ2-7*01	TRBJ2-7	TRBD2*01	TRBD2	16	21	30	34	4	3	7
114	9.16e-06	TGTGCCAGCAGTTACAGGGGGGCCCTAGTAGGGACAGATACGCAGTATTTT	CASSYRGALVGTDTQYF	TRBV6-3*01, TRBV6-2*01	TRBV6-3, TRBV6-2	TRBJ2-3*01	TRBJ2-3	TRBD1*01, TRBD2*01	TRBD1, TRBD2	14	17	22	33	2	10	12
114	9.16e-06	TGTGCCAGCAGCTTTGGACAGGGGCTACCTAGCACAGATACGCAGTATTTT	CASSFGQGLPSTDTQYF	TRBV11-2*01	TRBV11-2	TRBJ2-3*01	TRBJ2-3	TRBD1*01	TRBD1	13	15	23	30	1	6	7
114	9.16e-06	TGTGCCAGCAGCCTAGGGACTAGCGGGGGGTTGGGGGAGACCCAGTACTTC	CASSLGTSGGLGETQYF	TRBV11-3*01	TRBV11-3	TRBJ2-5*01	TRBJ2-5	TRBD2*01	TRBD2	12	15	29	36	2	6	8
114	9.16e-06	TGTGCCAGCAGCGTAGACGAGCGGGGGGGCGCCACAGATACGCAGTATTTT	CASSVDERGGATDTQYF	TRBV9*02, TRBV9*01	TRBV9	TRBJ2-3*01	TRBJ2-3	TRBD2*01	TRBD2	15	19	28	32	3	3	6
114	9.16e-06	TGTGCCAGCAGCATTGAATCCGGGACAGGGGTGAGTCAGCCCCAGCATTTT	CASSIESGTGVSQPQHF	TRBV5-8*01	TRBV5-8	TRBJ1-5*01	TRBJ1-5	TRBD1*01	TRBD1	11	21	30	35	9	4	13
114	9.16e-06	TGTGCCAGCAGACCCCCTATTACGGGGGGTTTATACAATGAGCAGTTCTTC	CASRPPITGGLYNEQFF	TRBV7-9*03, TRBV7-9*01, TRBV7-9*04, TRBV7-9*02	TRBV7-9	TRBJ2-1*01	TRBJ2-1	TRBD2*01	TRBD2	10	22	28	33	11	4	15
114	9.16e-06	TGCGCCAGCAGCCCAAGACAGGCCCTTTCTGGGGCCAACGTCCTGACTTTC	CASSPRQALSGANVLTF	TRBV5-1*01	TRBV5-1	TRBJ2-6*01	TRBJ2-6	TRBD1*01	TRBD1	11	16	21	27	4	5	9
114	9.16e-06	TGCGCCAGCAGCCGGACTAGCGGGAGCGGGTCGCGGAATGAGCAGTTCTTC	CASSRTSGSGSRNEQFF	TRBV10-1*02, TRBV10-1*01	TRBV10-1	TRBJ2-1*01	TRBJ2-1	TRBD2*02	TRBD2	10	13	25	36	2	10	12
114	9.16e-06	TGCGCCAGCAGCCAAGGGGACAAGGTGGCCGCTAATGAAAAACTGTTTTTT	CASSQGDKVAANEKLFF	TRBV4-1*02, TRBV4-1*01	TRBV4-1	TRBJ1-4*01	TRBJ1-4	TRBD1*01	TRBD1	15	16	21	31	0	9	9
114	9.16e-06	TGTGCCAGCCAGGAGCCGTTTGGCTAGAAGACAAGAGACCCAGTACTTC	CASQEPFG~RRQETQYF	TRBV6-7*01	TRBV6-7	TRBJ2-5*01	TRBJ2-5	TRBD2*02, TRBD2*01	TRBD2	8	22	26	31	13	4	17
114	9.16e-06	TGTGCCAGCAGTTACTCGAAGGCAGGGGAACAATCAGCCCCAGCATTTT	CASSYSKA~GNNQPQHF	TRBV6-5*01	TRBV6-5	TRBJ1-5*01	TRBJ1-5	TRBD1*01	TRBD1	11	22	27	30	10	2	12
114	9.16e-06	TGTGCCAGCAGTTACCAGGGGAAGGTTGAGCAACTATGGCTACACCTTC	CASSYQGK~LSNYGYTF	TRBV15*01, TRBV15*02	TRBV15	TRBJ1-2*01	TRBJ1-2	TRBD1*01	TRBD1	10	15	20	31	4	10	14
114	9.16e-06	TGTGCCAGCAGCTTAAATAGTCCAGGGGGTTTCCTACGAGCAGTACTTC	CASSLNSP~GVSYEQYF	TRBV11-3*01	TRBV11-3	TRBJ2-7*01	TRBJ2-7	TRBD1*01	TRBD1	14	22	28	31	7	2	9
114	9.16e-06	TGTGCTACGGGTTTGAACAAGGGGGAGAGAGCAGAGACCCAGTACTTC	CATGLNKGERAETQYF	TRBV7-8*01, TRBV7-8*03	TRBV7-8	TRBJ2-5*01	TRBJ2-5	TRBD1*01	TRBD1	4	19	24	32	14	7	21
114	9.16e-06	TGTGCCAGTAGCATTCAAGGACAGGGGGCCGTCACTGAAGCTTTCTTT	CASSIQGQGAVTEAFF	TRBV19*01, TRBV19*03, TRBV19*02	TRBV19	TRBJ1-1*01	TRBJ1-1	TRBD1*01	TRBD1	11	18	28	32	6	3	9
114	9.16e-06	TGTGCCAGCAGTTTACTGGGCGGGGGAGGAGAGAATGAGCAGTTCTTC	CASSLLGGGGENEQFF	TRBV12-4*01, TRBV12-3*01	TRBV12-4, TRBV12-3	TRBJ2-1*01	TRBJ2-1	TRBD2*01	TRBD2	14	19	25	33	4	7	11
114	9.16e-06	TGTGCCAGCAGTTACTCGTTAGCCAGGGTGAACACTGAAGCTTTCTTT	CASSYSLARVNTEAFF	TRBV6-5*01	TRBV6-5	TRBJ1-1*01	TRBJ1-1	TRBD1*01	TRBD1	16	23	27	28	6	0	6
114	9.16e-06	TGTGCCAGCAGTGACTCGAAACGGACAGGGGGCACTGAAGCTTTCTTT	CASSDSKRTGGTEAFF	TRBV6-4*02, TRBV6-4*01	TRBV6-4	TRBJ1-1*01	TRBJ1-1	TRBD1*01	TRBD1	16	22	31	32	5	0	5
114	9.16e-06	TGTGCCAGCAGTGAAGCTGTTGGGGGAGGCTCCTACGAGCAGTACTTC	CASSEAVGGGSYEQYF	TRBV6-1*01	TRBV6-1	TRBJ2-7*01	TRBJ2-7	TRBD2*02	TRBD2	16	23	28	29	6	0	6
114	9.16e-06	TGTGCCAGCAGCTTTACTAGCGGGGGTTCCCAAGAGACCCAGTACTTC	CASSFTSGGSQETQYF	TRBV5-4*01, TRBV5-4*03, TRBV5-4*04	TRBV5-4	TRBJ2-5*01	TRBJ2-5	TRBD2*01	TRBD2	13	15	25	29	1	3	4
114	9.16e-06	TGTGCCAGCAGCTTGGTGGGATCCTATAGCAATCAGCCCCAGCATTTT	CASSLVGSYSNQPQHF	TRBV5-5*01	TRBV5-5	TRBJ1-5*01	TRBJ1-5	TRBD1*01, TRBD2*02, TRBD2*01	TRBD1, TRBD2	15	17	20	26	1	5	6
114	9.16e-06	TGTGCCAGCAGCTTGGCTGGACAGCTTTTTAATCAGCCCCAGCATTTT	CASSLAGQLFNQPQHF	TRBV5-8*01	TRBV5-8	TRBJ1-5*01	TRBJ1-5	TRBD1*01	TRBD1	15	18	23	30	2	6	8
114	9.16e-06	TGTGCCAGCAGCTTGAGATTGGACAGCTTGAATCAGCCCCAGCATTTT	CASSLRLDSLNQPQHF	TRBV5-5*01	TRBV5-5	TRBJ1-5*01	TRBJ1-5	TRBD1*01	TRBD1	14	20	25	30	5	4	9
114	9.16e-06	TGTGCCAGCAGCCAAGGGGAGGCACAGGAGCACTATGGCTACACCTTC	CASSQGEAQEHYGYTF	TRBV4-2*01	TRBV4-2	TRBJ1-2*01	TRBJ1-2	TRBD2*02	TRBD2	11	16	21	31	4	9	13
114	9.16e-06	TGTGCCAGCAGCCAAGGAGCCGGCGGGGGAAAAGAGACCCAGTACTTC	CASSQGAGGGKETQYF	TRBV4-2*01	TRBV4-2	TRBJ2-5*01	TRBJ2-5	TRBD2*01	TRBD2	15	22	28	31	6	2	8
114	9.16e-06	TGTGCCAGCAGCGCCCGGCAGGGGGCGCTCTCCTACGAGCAGTACTTC	CASSARQGALSYEQYF	TRBV9*02, TRBV9*01, TRBV9*03	TRBV9	TRBJ2-7*01	TRBJ2-7	TRBD1*01	TRBD1	12	18	25	29	5	3	8
114	9.16e-06	TGCGCCAGCAGCCCGCCCGGGGGATCTAATACCTACGAGCAGTACTTC	CASSPPGGSNTYEQYF	TRBV5-1*01	TRBV5-1	TRBJ2-7*01	TRBJ2-7	TRBD2*01	TRBD2	11	17	22	31	5	8	13
114	9.16e-06	TGCGCCAGCAGCCCGGGACTGCTGAGCTCCTACAATGAGCAGTTCTTC	CASSPGLLSSYNEQFF	TRBV5-1*01	TRBV5-1	TRBJ2-1*01	TRBJ2-1	TRBD2*02, TRBD2*01	TRBD2	11	14	19	26	2	6	8
114	9.16e-06	TGCGCCAGCAGCCAAGTCTGGGGACAGGGGGCAGGTGAGCAGTTCTTC	CASSQVWGQGAGEQFF	TRBV4-1*02, TRBV4-1*01	TRBV4-1	TRBJ2-1*01	TRBJ2-1	TRBD1*01	TRBD1	10	20	31	35	9	3	12
114	9.16e-06	TGCAGTGCTAGAGTCGGGGGGGGGCGGGCGCCCTACGAGCAGTACTTC	CSARVGGGRAPYEQYF	TRBV20-1*01, TRBV20-1*04, TRBV20-1*05, TRBV20-1*07	TRBV20-1	TRBJ2-7*01	TRBJ2-7	TRBD2*01	TRBD2	12	14	21	31	1	9	10
114	9.16e-06	TGTGCCAGCCTGGTAATCTGGCCTCTGGGGCCAACGTCCTGACTTTC	CASLVIWP~GANVLTF	TRBV6-5*01	TRBV6-5	TRBJ2-6*01	TRBJ2-6	TRBD1*01	TRBD1	8	19	21	22	10	0	10
114	9.16e-06	TGCGCCAGCAGCCTAAGAGGACGAGGAGCTCCTACGAGCAGTACTTC	CASSLRGR~SSYEQYF	TRBV5-1*01	TRBV5-1	TRBJ2-7*01	TRBJ2-7	TRBD1*01, TRBD2*02, TRBD2*01	TRBD1, TRBD2	11	18	21	28	6	6	12
114	9.16e-06	TGTGCCAGCAGTTTAACCGGGAGTGTCCTACAATGAGCAGTTCTTC	CASSLTGS~SYNEQFF	TRBV12-4*01, TRBV12-3*01	TRBV12-4, TRBV12-3	TRBJ2-1*01	TRBJ2-1	TRBD2*02	TRBD2	14	17	22	25	2	2	4
114	9.16e-06	TGTGCCAGCAGGTCAAGGGGATGGGATCCAAGAGACCCAGTACTTC	CASRSRGW~IQETQYF	TRBV12-4*01, TRBV12-3*01	TRBV12-4, TRBV12-3	TRBJ2-5*01	TRBJ2-5	TRBD1*01	TRBD1	10	15	19	27	4	7	11
114	9.16e-06	TGTGCTAGTGGCTTGATAAGGGATACCTACAATGAGCAGTTCTTC	CASGLIRDTYNEQFF	TRBV12-5*01	TRBV12-5	TRBJ2-1*01	TRBJ2-1	TRBD1*01, TRBD2*02, TRBD2*01	TRBD1, TRBD2	14	19	22	25	4	2	6
114	9.16e-06	TGTGCCGTCAAACCAGGGGGCGTATATGTCTATGGCTACACCTTC	CAVKPGGVYVYGYTF	TRBV6-1*01	TRBV6-1	TRBJ1-2*01	TRBJ1-2	TRBD1*01	TRBD1	9	13	20	29	3	8	11
114	9.16e-06	TGTGCCAGTCTCTCTGAGGGGGTCGGAGAATCTGAAGCTTTCTTT	CASLSEGVGESEAFF	TRBV11-2*01, TRBV11-2*02	TRBV11-2	TRBJ1-1*01	TRBJ1-1	TRBD1*01	TRBD1	7	16	21	31	8	9	17
114	9.16e-06	TGTGCCAGCTACCGACTAGCGGGTATCACCGGGGAGCTGTTTTTT	CASYRLAGITGELFF	TRBV6-6*04	TRBV6-6	TRBJ2-2*01	TRBJ2-2	TRBD2*02, TRBD2*01	TRBD2	8	13	22	26	4	3	7
114	9.16e-06	TGTGCCAGCAGTTTCTTCGCTCCTCGGACTAGTGAAGCTTTCTTT	CASSFFAPRTSEAFF	TRBV6-5*01	TRBV6-5	TRBJ1-1*01	TRBJ1-1	TRBD2*02, TRBD2*01	TRBD2	12	25	31	32	12	0	12
114	9.16e-06	TGTGCCAGCAGTTTGAGCGGGGGACCCTACAATGAGCAGTTCTTC	CASSLSGGPYNEQFF	TRBV12-4*01, TRBV12-3*01	TRBV12-4, TRBV12-3	TRBJ2-1*01	TRBJ2-1	TRBD2*01	TRBD2	13	15	22	25	1	2	3
114	9.16e-06	TGTGCCAGCAGTTTAGTGCGGGGGGGCCCTGAGACCCAGTACTTC	CASSLVRGGPETQYF	TRBV12-4*01, TRBV12-3*01	TRBV12-4, TRBV12-3	TRBJ2-5*01	TRBJ2-5	TRBD2*01	TRBD2	15	17	25	30	1	4	5
114	9.16e-06	TGTGCCAGCAGTTTAAGGGGCGGCGGATCCTACGAGCAGTACTTC	CASSLRGGGSYEQYF	TRBV12-4*01, TRBV12-3*01	TRBV12-4, TRBV12-3	TRBJ2-7*01	TRBJ2-7	TRBD1*01	TRBD1	14	15	19	27	0	7	7
114	9.16e-06	TGTGCCAGCAGTTCCGGGACAGGGTTCGCCGGGGAGCTGTTTTTT	CASSSGTGFAGELFF	TRBV12-4*01, TRBV12-3*01	TRBV12-4, TRBV12-3	TRBJ2-2*01	TRBJ2-2	TRBD1*01	TRBD1	12	15	23	28	2	4	6
114	9.16e-06	TGTGCCAGCAGTTCAAGCCTAGCGGGATCCGGGGAGCTGTTTTTT	CASSSSLAGSGELFF	TRBV6-6*04	TRBV6-6	TRBJ2-2*01	TRBJ2-2	TRBD2*02	TRBD2	11	18	26	28	6	1	7
114	9.16e-06	TGTGCCAGCAGTGACGAGGGAGGGACCCACAATGAGCAGTTCTTC	CASSDEGGTHNEQFF	TRBV6-4*02, TRBV6-4*01	TRBV6-4	TRBJ2-1*01	TRBJ2-1	TRBD2*02	TRBD2	14	17	23	28	2	4	6
114	9.16e-06	TGTGCCAGCAGTGACACGGGGGGGGCCGGTAATGAGCAGTTCTTC	CASSDTGGAGNEQFF	TRBV6-4*02, TRBV6-4*01	TRBV6-4	TRBJ2-1*01	TRBJ2-1	TRBD2*01	TRBD2	14	16	23	30	1	6	7
114	9.16e-06	TGTGCCAGCAGTGAAGGACTAGCGGGGGGAGATACGCAGTATTTT	CASSEGLAGGDTQYF	TRBV6-4*02, TRBV6-4*01	TRBV6-4	TRBJ2-3*01	TRBJ2-3	TRBD2*01	TRBD2	13	15	28	29	1	0	1
114	9.16e-06	TGTGCCAGCAGCTTCCCGGATAGGATGAACACTGAAGCTTTCTTT	CASSFPDRMNTEAFF	TRBV5-6*01	TRBV5-6	TRBJ1-1*01	TRBJ1-1	TRBD2*02, TRBD2*01	TRBD2	13	14	17	25	0	7	7
114	9.16e-06	TGTGCCAGCAGCTTGGTTGCAGGGGGGTCACGCGAGCAGTACTTC	CASSLVAGGSREQYF	TRBV5-4*01	TRBV5-4	TRBJ2-7*01	TRBJ2-7	TRBD1*01	TRBD1	15	19	25	32	3	6	9
114	9.16e-06	TGTGCCAGCAGCTTGGAGGCAGGAGGGGACTATGGCTACACCTTC	CASSLEAGGDYGYTF	TRBV5-5*01	TRBV5-5	TRBJ1-2*01	TRBJ1-2	TRBD2*02	TRBD2	13	21	26	28	7	1	8
114	9.16e-06	TGTGCCAGCAGCTTAGCCGGGACAGGTAAAATGGTGCAGTACTTC	CASSLAGTGKMVQYF	TRBV7-9*01, TRBV7-9*02	TRBV7-9	TRBJ2-7*01	TRBJ2-7	TRBD1*01	TRBD1	16	18	25	35	1	9	10
114	9.16e-06	TGTGCCAGCAGCTTAGATTCGGGGATTAATTCACCCCTCCACTTT	CASSLDSGINSPLHF	TRBV11-2*01	TRBV11-2	TRBJ1-6*01	TRBJ1-6	TRBD2*01	TRBD2	16	19	23	26	2	2	4
114	9.16e-06	TGTGCCAGCAGCTACACCGGACAACCGAACACTGAAGCTTTCTTT	CASSYTGQPNTEAFF	TRBV6-5*01	TRBV6-5	TRBJ1-1*01	TRBJ1-1	TRBD1*01	TRBD1	14	18	22	26	3	3	6
114	9.16e-06	TGTGCCAGCAGCCGCAAACAGGGAGGAAGTGAAAAACTGTTTTTT	CASSRKQGGSEKLFF	TRBV12-4*01, TRBV12-3*01	TRBV12-4, TRBV12-3	TRBJ1-4*01	TRBJ1-4	TRBD1*01, TRBD2*02	TRBD1, TRBD2	10	17	22	29	6	6	12
114	9.16e-06	TGTGCCAGCAGCCGGGGTGGGACAGGGGGTTCACCCCTCCACTTT	CASSRGGTGGSPLHF	TRBV3-1*01	TRBV3-1	TRBJ1-6*01	TRBJ1-6	TRBD1*01	TRBD1	12	18	28	29	5	0	5
114	9.16e-06	TGTGCCAGCAGCGTAGAGGGGCTAGCTTACAATGAGCAGTTCTTC	CASSVEGLAYNEQFF	TRBV9*02, TRBV9*01	TRBV9	TRBJ2-1*01	TRBJ2-1	TRBD1*01, TRBD2*02, TRBD2*01	TRBD1, TRBD2	15	16	20	27	0	6	6
114	9.16e-06	TGTGCCAGCAGCGCCCGACAGGGGATCGGCACTGAAGCTTTCTTT	CASSARQGIGTEAFF	TRBV5-6*01	TRBV5-6	TRBJ1-1*01	TRBJ1-1	TRBD1*01	TRBD1	11	16	23	29	4	5	9
114	9.16e-06	TGTGCCAGCAGCATAGAAACAGGGGGCCGGTCACCCCTCCACTTT	CASSIETGGRSPLHF	TRBV11-2*01	TRBV11-2	TRBJ1-6*01	TRBJ1-6	TRBD1*01	TRBD1	16	18	26	30	1	3	4
114	9.16e-06	TGCGCCAGCAGCCCTTTAGCGGGGGTTGCAGATACGCAGTATTTT	CASSPLAGVADTQYF	TRBV5-1*01	TRBV5-1	TRBJ2-3*01	TRBJ2-3	TRBD2*01	TRBD2	11	16	24	28	4	3	7
114	9.16e-06	TGCGCCAGCAGCCGGGACTAGCGGGGGGGCAATGAGCAGTTCTTC	CASSRD*RGGNEQFF	TRBV5-1*01	TRBV5-1	TRBJ2-1*01	TRBJ2-1	TRBD2*01	TRBD2	11	13	28	29	1	0	1
114	9.16e-06	TGCGCCAGCAGCCAGGACGGACAGGGGGGGGATGAGCAGTTCTTC	CASSQDGQGGDEQFF	TRBV4-1*02, TRBV4-1*01	TRBV4-1	TRBJ2-1*01	TRBJ2-1	TRBD1*01	TRBD1	13	18	27	31	4	3	7
114	9.16e-06	TGCGCCAGCAGCCAATTAGACAGGGGGAACACTGAAGCTTTCTTT	CASSQLDRGNTEAFF	TRBV4-1*02, TRBV4-1*01	TRBV4-1	TRBJ1-1*01	TRBJ1-1	TRBD1*01	TRBD1	14	18	25	26	3	0	3
114	9.16e-06	TGCGCCAGCAGCCAAGATCGACCCACTGGAAACACCATATATTTT	CASSQDRPTGNTIYF	TRBV4-1*02, TRBV4-1*01	TRBV4-1	TRBJ1-3*01	TRBJ1-3	TRBD1*01, TRBD2*02, TRBD2*01	TRBD1, TRBD2	16	19	21	25	2	3	5
114	9.16e-06	TGCGCCAGCAGCCAAAGCGGGGTAAACACCGGGGAGCTGTTTTTT	CASSQSGVNTGELFF	TRBV4-1*02, TRBV4-1*01	TRBV4-1	TRBJ2-2*01	TRBJ2-2	TRBD2*01	TRBD2	14	15	21	24	0	2	2
114	9.16e-06	TGCGCCAGCAGCACTAGCGGGAGGTCAGGGGAGACCCAGTACTTC	CASSTSGRSGETQYF	TRBV5-1*01	TRBV5-1	TRBJ2-5*01	TRBJ2-5	TRBD2*02	TRBD2	11	12	23	30	0	6	6
114	9.16e-06	TGCAGTGCTAGTCCGTACAGTACTAGCACAGAGACCCAGTACTTC	CSASPYSTSTETQYF	TRBV20-1*01, TRBV20-1*04, TRBV20-1*05, TRBV20-1*07	TRBV20-1	TRBJ2-5*01	TRBJ2-5	TRBD2*02, TRBD2*01	TRBD2	11	21	26	29	9	2	11
114	9.16e-06	TGTGCTAGTGGAAAGAAAGGGCCCCTCCCTACGAGCAGTACTTC	CASGKKG~PPYEQYF	TRBV12-5*01	TRBV12-5	TRBJ2-7*01	TRBJ2-7	TRBD1*01, TRBD2*02	TRBD1, TRBD2	10	20	24	27	9	2	11
114	9.16e-06	TGTGCCAGCAGTCCGTGCGAGGGGACGATAATGAGCAGTTCTTC	CASSPCE~DDNEQFF	TRBV12-4*01, TRBV12-3*01	TRBV12-4, TRBV12-3	TRBJ2-1*01	TRBJ2-1	TRBD1*01, TRBD2*02, TRBD2*01	TRBD1, TRBD2	11	21	25	29	9	3	12
114	9.16e-06	TGTGCCAGCAGCTTCAAGGTGAGCGCAATCAGCCCCAGCATTTT	CASSFKV~RNQPQHF	TRBV5-4*01, TRBV5-4*03, TRBV5-4*04	TRBV5-4	TRBJ1-5*01	TRBJ1-5	TRBD1*01, TRBD2*02, TRBD2*01	TRBD1, TRBD2	13	16	18	24	2	5	7
114	9.16e-06	TGTGCCAGCAGCTTAGGACAGGGTGACCCTACGAGCAGTACTTC	CASSLGQ~*PYEQYF	TRBV11-3*01	TRBV11-3	TRBJ2-7*01	TRBJ2-7	TRBD1*01	TRBD1	15	16	22	27	0	4	4
114	9.16e-06	TGTGCCAGCAGCCATACGGTCGAGGGGATCAGCCCCAGCATTTT	CASSHTV~GDQPQHF	TRBV14*01, TRBV14*02	TRBV14	TRBJ1-5*01	TRBJ1-5	TRBD1*01, TRBD2*02	TRBD1, TRBD2	13	22	26	27	8	0	8
114	9.16e-06	TGTGCCAGCAGTTCTCACAACGACCAACTATGGCTACACCTTC	CASSSHN~TNYGYTF	TRBV6-5*01	TRBV6-5	TRBJ1-2*01	TRBJ1-2	TRBD1*01, TRBD2*02, TRBD2*01	TRBD1, TRBD2	12	21	23	25	8	1	9
114	9.16e-06	TGTGCCAGCAGTTAGGACAGGCTGAATTTCACCCCTCCACTTT	CASS*DR~*ISPLHF	TRBV15*01, TRBV15*02	TRBV15	TRBJ1-6*02	TRBJ1-6	TRBD1*01	TRBD1	10	14	20	27	3	6	9
114	9.16e-06	TGTGCCAGCAGCCAGGACAGGGTCTCCCGGGGAGCTGTTTTTT	CASSQDR~SPGELFF	TRBV14*01	TRBV14	TRBJ2-2*01	TRBJ2-2	TRBD1*01	TRBD1	13	14	21	26	0	4	4
114	9.16e-06	TGCGCCAGCATTTCCCCCAGGGTCCAATCAGCCCCAGCATTTT	CASISPR~SNQPQHF	TRBV5-1*01, TRBV5-1*02	TRBV5-1	TRBJ1-5*01	TRBJ1-5	TRBD1*01, TRBD2*01	TRBD1, TRBD2	9	17	21	24	7	2	9
114	9.16e-06	TGTGCTAGTGGGTCCCAAACAAGGGTGTATGGCTACACCTTC	CASGSQTRVYGYTF	TRBV12-5*01	TRBV12-5	TRBJ1-2*01	TRBJ1-2	TRBD1*01, TRBD2*02, TRBD2*01	TRBD1, TRBD2	4	11	15	27	6	11	17
114	9.16e-06	TGTGCCATCAAAGGGGCGGTGAGCCAAGAGACCCAGTACTTC	CAIKGAVSQETQYF	TRBV10-3*01, TRBV10-3*02	TRBV10-3	TRBJ2-5*01	TRBJ2-5	TRBD1*01	TRBD1	9	11	15	23	1	7	8
114	9.16e-06	TGTGCCAGCAGTTTCTGGGGAAGCACAGATACGCAGTATTTT	CASSFWGSTDTQYF	TRBV12-4*01, TRBV12-3*01	TRBV12-4, TRBV12-3	TRBJ2-3*01	TRBJ2-3	TRBD1*01, TRBD2*02, TRBD2*01	TRBD1, TRBD2	13	17	20	21	3	0	3
114	9.16e-06	TGTGCCAGCAGTTTAGGCGGGGTTCACAATGAGCAGTTCTTC	CASSLGGVHNEQFF	TRBV12-4*01, TRBV12-3*01	TRBV12-4, TRBV12-3	TRBJ2-1*01	TRBJ2-1	TRBD2*01	TRBD2	10	16	21	25	5	3	8
114	9.16e-06	TGTGCCAGCAGTTCTACAGAAGGGGCCAACGTCCTGACTTTC	CASSSTEGANVLTF	TRBV12-4*01, TRBV12-3*01	TRBV12-4, TRBV12-3	TRBJ2-6*01	TRBJ2-6	TRBD1*01	TRBD1	12	15	18	21	2	2	4
114	9.16e-06	TGTGCCAGCAGTTATTTAGCGGGGATTGACGAGCAGTACTTC	CASSYLAGIDEQYF	TRBV12-4*01, TRBV12-3*01	TRBV12-4, TRBV12-3	TRBJ2-7*01	TRBJ2-7	TRBD2*01	TRBD2	12	16	23	28	3	4	7
114	9.16e-06	TGTGCCAGCAGTTACCTAGCGGTCACCTACGAGCAGTACTTC	CASSYLAVTYEQYF	TRBV6-3*01, TRBV6-2*01	TRBV6-3, TRBV6-2	TRBJ2-7*01	TRBJ2-7	TRBD2*02, TRBD2*01	TRBD2	14	15	21	25	0	3	3
114	9.16e-06	TGTGCCAGCAGTTACCGAGGGGAAGGTTATGGCTACACCTTC	CASSYRGEGYGYTF	TRBV6-5*01	TRBV6-5	TRBJ1-2*01	TRBJ1-2	TRBD1*01, TRBD2*02	TRBD1, TRBD2	14	17	21	27	2	5	7
114	9.16e-06	TGTGCCAGCAGCTTGTTCGACAGCTCCTACGAGCAGTACTTC	CASSLFDSSYEQYF	TRBV5-5*01	TRBV5-5	TRBJ2-7*01	TRBJ2-7	TRBD1*01	TRBD1	10	18	22	23	7	0	7
114	9.16e-06	TGTGCCAGCAGCTTGTGGCAGCCGAACACTGAAGCTTTCTTT	CASSLWQPNTEAFF	TRBV11-3*01, TRBV11-3*02	TRBV11-3	TRBJ1-1*01	TRBJ1-1	TRBD1*01, TRBD2*02, TRBD2*01	TRBD1, TRBD2	13	18	20	23	4	2	6
114	9.16e-06	TGTGCCAGCAGCTTGAGGGCCGGGGGGGAGACCCAGTACTTC	CASSLRAGGETQYF	TRBV12-4*01, TRBV12-3*01	TRBV12-4, TRBV12-3	TRBJ2-5*01	TRBJ2-5	TRBD2*01	TRBD2	10	20	26	27	9	0	9
114	9.16e-06	TGTGCCAGCAGCTTAGTGGGCTCTGGAAACACCATATATTTT	CASSLVGSGNTIYF	TRBV5-4*01	TRBV5-4	TRBJ1-3*01	TRBJ1-3	TRBD1*01, TRBD2*02, TRBD2*01	TRBD1, TRBD2	13	17	19	20	3	0	3
114	9.16e-06	TGTGCCAGCAGCTTAGCGGGAAACACAGATACGCAGTATTTT	CASSLAGNTDTQYF	TRBV11-3*01	TRBV11-3	TRBJ2-3*01	TRBJ2-3	TRBD2*02	TRBD2	16	17	20	23	0	2	2
114	9.16e-06	TGTGCCAGCAGCTCGGGACTAACCTACAATGAGCAGTTCTTC	CASSSGLTYNEQFF	TRBV7-3*05, TRBV7-3*01	TRBV7-3	TRBJ2-1*01	TRBJ2-1	TRBD2*02, TRBD2*01	TRBD2	13	14	20	22	0	1	1
114	9.16e-06	TGTGCCAGCAGCTCGGGACAGGGGGGCTATGGCTACACCTTC	CASSSGQGGYGYTF	TRBV6-6*04	TRBV6-6	TRBJ1-2*01	TRBJ1-2	TRBD1*01	TRBD1	13	14	24	26	0	1	1
114	9.16e-06	TGTGCCAGCAGCCCCTGGGGGGGCCCCTACGAGCAGTACTTC	CASSPWGGPYEQYF	TRBV11-3*01, TRBV11-3*02	TRBV11-3	TRBJ2-7*01	TRBJ2-7	TRBD2*01	TRBD2	11	16	22	25	4	2	6
114	9.16e-06	TGTGCCAGCAGCCCCGGGAGAACTGGAAACACCATATATTTT	CASSPGRTGNTIYF	TRBV11-2*01	TRBV11-2	TRBJ1-3*01	TRBJ1-3	TRBD2*02	TRBD2	11	14	19	22	2	2	4
114	9.16e-06	TGTGCCAGCAGCCCGATGGCGGGGGTGGATACGCAGTATTTT	CASSPMAGVDTQYF	TRBV12-4*01, TRBV12-3*01	TRBV12-4, TRBV12-3	TRBJ2-3*01	TRBJ2-3	TRBD2*01	TRBD2	10	18	24	27	7	2	9
114	9.16e-06	TGTGCCAGCAGCCATGGGCAGGGCCAAGAGACCCAGTACTTC	CASSHGQGQETQYF	TRBV11-2*01	TRBV11-2	TRBJ2-5*01	TRBJ2-5	TRBD1*01	TRBD1	10	18	22	23	7	0	7
114	9.16e-06	TGTGCCAGCAGCGCCCTCGACCGCACAGATACGCAGTATTTT	CASSALDRTDTQYF	TRBV9*02, TRBV9*01, TRBV9*03	TRBV9	TRBJ2-3*01	TRBJ2-3	TRBD2*02	TRBD2	12	13	17	22	0	4	4
114	9.16e-06	TGTGCCAGCAGCAGGACAGGGGACTCCTACGAGCAGTACTTC	CASSRTGDSYEQYF	TRBV5-4*01, TRBV5-4*03, TRBV5-4*04	TRBV5-4	TRBJ2-7*01	TRBJ2-7	TRBD1*01	TRBD1	11	13	21	23	1	1	2
114	9.16e-06	TGTGCCAGCAGCAACCGAGCCGGGAACTACGAGCAGTACTTC	CASSNRAGNYEQYF	TRBV11-3*01, TRBV11-3*02	TRBV11-3	TRBJ2-7*01	TRBJ2-7	TRBD2*02	TRBD2	11	20	24	26	8	1	9
114	9.16e-06	TGTGCCAGCAGGCCGGGACAGGCTAACAATGAGCAGTTCTTC	CASRPGQANNEQFF	TRBV12-4*01, TRBV12-3*01	TRBV12-4, TRBV12-3	TRBJ2-1*01	TRBJ2-1	TRBD1*01	TRBD1	10	14	21	25	3	3	6
114	9.16e-06	TGCGCCAGCAGCTTGGGTGCGTTTGGCACTGAAGCTTTCTTT	CASSLGAFGTEAFF	TRBV5-1*01	TRBV5-1	TRBJ1-1*01	TRBJ1-1	TRBD2*02, TRBD2*01	TRBD2	15	18	20	26	2	5	7
114	9.16e-06	TGCGCCAGCAGCTTGGGGGGTTCTCTCCCTGAAGCTTTCTTT	CASSLGGSLPEAFF	TRBV5-1*01	TRBV5-1	TRBJ1-1*01	TRBJ1-1	TRBD1*01, TRBD2*02, TRBD2*01	TRBD1, TRBD2	15	16	19	28	0	8	8
114	9.16e-06	TGCGCCAGGGACCAGGACAGCAGAAAAGAGACCCAGTACTTC	CARDQDSRKETQYF	TRBV5-1*01, TRBV5-1*02	TRBV5-1	TRBJ2-5*01	TRBJ2-5	TRBD1*01	TRBD1	7	14	19	25	6	5	11
114	9.16e-06	TGCAGTGCTGGGGACAACCCGGCCGCAGATACGCAGTATTTT	CSAGDNPAADTQYF	TRBV20-1*01, TRBV20-1*04, TRBV20-1*05, TRBV20-1*07	TRBV20-1	TRBJ2-3*01	TRBJ2-3	TRBD1*01	TRBD1	8	10	15	25	1	9	10
114	9.16e-06	TGCAGTGCTAGACCCCAAGGCTGGATGGATGAGCAGTTCTTC	CSARPQGWMDEQFF	TRBV20-1*01, TRBV20-1*04, TRBV20-1*05, TRBV20-1*07	TRBV20-1	TRBJ2-1*01	TRBJ2-1	TRBD1*01, TRBD2*01	TRBD1, TRBD2	11	12	15	28	0	12	12
114	9.16e-06	TGCAGTGCTAGAGGGGGGGGTAGCGGACTAGGAGCGTTCTTC	CSARGGGSGLGAFF	TRBV20-1*01, TRBV20-1*04, TRBV20-1*05, TRBV20-1*07	TRBV20-1	TRBJ2-1*01	TRBJ2-1	TRBD2*02, TRBD2*01	TRBD2	12	24	30	35	11	4	15
114	9.16e-06	TGCAGTGCTAGAGATCCCAGGCGCACAGATACGCAGTATTTT	CSARDPRRTDTQYF	TRBV20-1*01, TRBV20-1*05, TRBV20-1*07	TRBV20-1	TRBJ2-3*01	TRBJ2-3	TRBD1*01, TRBD2*02, TRBD2*01	TRBD1, TRBD2	13	17	20	22	3	1	4
114	9.16e-06	TGCAGTGCTAGAAGCGCGGCTCTCTCCTACGAGCAGTACTTC	CSARSAALSYEQYF	TRBV20-1*01, TRBV20-1*04, TRBV20-1*05, TRBV20-1*07	TRBV20-1	TRBJ2-7*01	TRBJ2-7	TRBD2*02, TRBD2*01	TRBD2	11	15	18	23	3	4	7
114	9.16e-06	TGTGCCAGCAGTCCAAGGTTGACACCGGGGAGCTGTTTTTT	CASSPRL~TGELFF	TRBV6-4*02, TRBV6-4*01	TRBV6-4	TRBJ2-2*01	TRBJ2-2	TRBD1*01, TRBD2*02	TRBD1, TRBD2	11	15	17	21	3	3	6
114	9.16e-06	TGTGCCAGCAGCTGGGACAGACTTCAGATACGCAGTATTTT	CASSWDR~SDTQYF	TRBV6-1*01	TRBV6-1	TRBJ2-3*01	TRBJ2-3	TRBD1*01	TRBD1	10	13	19	24	2	4	6
114	9.16e-06	TGTGCCAGCAGCTGCGTAGGGGTATCAGCCCCAGCATTTT	CASSCVG~YQPQHF	TRBV5-5*01, TRBV5-5*02, TRBV5-5*03	TRBV5-5	TRBJ1-5*01	TRBJ1-5	TRBD1*01	TRBD1	12	17	21	23	4	1	5
114	9.16e-06	TGTGCTAGTGGTTTGGTACGGGGTCAGCCCCAGCATTTT	CASGLVRGQPQHF	TRBV12-5*01	TRBV12-5	TRBJ1-5*01	TRBJ1-5	TRBD2*01	TRBD2	16	18	22	23	1	0	1
114	9.16e-06	TGTGCCTGGAGTGTTATAGGGAAATCACCCCTCCACTTT	CAWSVIGKSPLHF	TRBV30*01	TRBV30	TRBJ1-6*02	TRBJ1-6	TRBD1*01, TRBD2*02, TRBD2*01	TRBD1, TRBD2	5	18	21	24	12	2	14
114	9.16e-06	TGTGCCTGGAGGGGCGACGCTAATTCACCCCTCCACTTT	CAWRGDANSPLHF	TRBV30*01	TRBV30	TRBJ1-6*01	TRBJ1-6	TRBD1*01	TRBD1	10	11	14	20	0	5	5
114	9.16e-06	TGTGCCGTCTCGATCCGGGCAGGGGGTGGCTACACCTTC	CAVSIRAGGGYTF	TRBV3-1*01	TRBV3-1	TRBJ1-2*01	TRBJ1-2	TRBD1*01	TRBD1	5	19	25	26	13	0	13
114	9.16e-06	TGTGCCACCAGTGATTCCAGGGAGAACATTCAGTACTTC	CATSDSRENIQYF	TRBV24-1*01	TRBV24-1	TRBJ2-4*01	TRBJ2-4	TRBD1*01, TRBD2*02	TRBD1, TRBD2	15	17	21	24	1	2	3
114	9.16e-06	TGTGCCAGTAGTAGGAGGGGATTAACTGAAGCTTTCTTT	CASSRRGLTEAFF	TRBV19*01, TRBV19*03, TRBV19*02	TRBV19	TRBJ1-1*01	TRBJ1-1	TRBD2*02	TRBD2	12	13	18	24	0	5	5
114	9.16e-06	TGTGCCAGCACCTACGGGGGTTTCACTGAAGCTTTCTTT	CASTYGGFTEAFF	TRBV5-6*01	TRBV5-6	TRBJ1-1*01	TRBJ1-1	TRBD2*01	TRBD2	9	14	19	23	4	3	7
114	9.16e-06	TGTGCCAGCACACGGGTAGAAGACAATGAGCAGTTCTTC	CASTRVEDNEQFF	TRBV9*02, TRBV9*01, TRBV9*03	TRBV9	TRBJ2-1*01	TRBJ2-1	TRBD2*02, TRBD2*01	TRBD2	9	12	15	22	2	6	8
114	9.16e-06	TGTGCCAGCAGTTTAGGTAGGGGCTATGGCTACACCTTC	CASSLGRGYGYTF	TRBV12-4*01, TRBV12-3*01	TRBV12-4, TRBV12-3	TRBJ1-2*01	TRBJ1-2	TRBD1*01	TRBD1	15	18	22	23	2	0	2
114	9.16e-06	TGTGCCAGCAGTTACTCGACGGCCTATGGCTACACCTTC	CASSYSTAYGYTF	TRBV6-6*04	TRBV6-6	TRBJ1-2*01	TRBJ1-2	TRBD1*01, TRBD2*02, TRBD2*01	TRBD1, TRBD2	11	17	19	23	5	3	8
114	9.16e-06	TGTGCCAGCAGTCCCGGGCCCCAGAGTGAGCAGTTCTTC	CASSPGPQSEQFF	TRBV6-4*02, TRBV6-4*01	TRBV6-4	TRBJ2-1*01	TRBJ2-1	TRBD1*01	TRBD1	11	17	21	26	5	4	9
114	9.16e-06	TGTGCCAGCAGTATACAACTAGCACTCGAGCAGTACTTC	CASSIQLALEQYF	TRBV6-1*01	TRBV6-1	TRBJ2-7*01	TRBJ2-7	TRBD2*02, TRBD2*01	TRBD2	11	17	22	26	5	3	8
114	9.16e-06	TGTGCCAGCAGTAGAAATCCGATGGACAGGCTATTCTTC	CASSRNPMDRLFF	TRBV12-4*01, TRBV12-3*01	TRBV12-4, TRBV12-3	TRBJ2-1*01	TRBJ2-1	TRBD1*01	TRBD1	11	23	29	33	11	3	14
114	9.16e-06	TGTGCCAGCAGTAAGTTTAGCAATCAGCCCCAGCATTTT	CASSKFSNQPQHF	TRBV6-6*04	TRBV6-6	TRBJ1-5*01	TRBJ1-5	TRBD2*02, TRBD2*01	TRBD2	11	13	15	17	1	1	2
114	9.16e-06	TGTGCCAGCAGCTCCAGACAGGACGCAAAACTGTTTTTT	CASSSRQDAKLFF	TRBV11-2*01	TRBV11-2	TRBJ1-4*01	TRBJ1-4	TRBD1*01	TRBD1	12	16	21	26	3	4	7
114	9.16e-06	TGTGCCAGCAGCCCCCATTGGGGGACAGGTTTGTTCTTC	CASSPHWGTGLFF	TRBV14*01, TRBV14*02	TRBV14	TRBJ2-1*01	TRBJ2-1	TRBD1*01	TRBD1	12	21	28	32	8	3	11
114	9.16e-06	TGTGCCAGCAGCCCGTCGGGAGGGGATGAGCAGTTCTTC	CASSPSGGDEQFF	TRBV7-9*03, TRBV7-9*01, TRBV7-9*04, TRBV7-9*02	TRBV7-9	TRBJ2-1*01	TRBJ2-1	TRBD2*02	TRBD2	11	16	23	25	4	1	5
114	9.16e-06	TGTGCCAGCAGCCGTACAGGGGGCACTGAAGCTTTCTTT	CASSRTGGTEAFF	TRBV11-2*01	TRBV11-2	TRBJ1-1*01	TRBJ1-1	TRBD1*01	TRBD1	11	15	22	23	3	0	3
114	9.16e-06	TGTGCCAGCAGCCGCCCCCAAGGAGTCGGATACACCTTC	CASSRPQGVGYTF	TRBV3-1*01	TRBV3-1	TRBJ1-2*01	TRBJ1-2	TRBD1*01	TRBD1	12	13	18	30	0	11	11
114	9.16e-06	TGTGCCAGCAACCCCTCGGAAAGGGAAGAAGCTTTCTTT	CASNPSEREEAFF	TRBV6-6*04	TRBV6-6	TRBJ1-1*01	TRBJ1-1	TRBD1*01, TRBD2*02	TRBD1, TRBD2	6	11	15	27	4	11	15
114	9.16e-06	TGCGCCAGCAGTGACAGGCTCCACAATGAGCAGTTCTTC	CASSDRLHNEQFF	TRBV10-1*02, TRBV10-1*01	TRBV10-1	TRBJ2-1*01	TRBJ2-1	TRBD1*01, TRBD2*02	TRBD1, TRBD2	13	14	17	22	0	4	4
114	9.16e-06	TGCGCCAGCAGCTTAACTAGCGCGGAGACCCAGTACTTC	CASSLTSAETQYF	TRBV5-1*01	TRBV5-1	TRBJ2-5*01	TRBJ2-5	TRBD2*02, TRBD2*01	TRBD2	13	15	21	24	1	2	3
114	9.16e-06	TGCGCCAGCAGCCCAGGGACGGCAGATACGCAGTATTTT	CASSPGTADTQYF	TRBV5-1*01	TRBV5-1	TRBJ2-3*01	TRBJ2-3	TRBD1*01, TRBD2*02, TRBD2*01	TRBD1, TRBD2	11	15	19	22	3	2	5
114	9.16e-06	TGCAGTGCAAAACAGGGGGGGGTCACTGAAGCTTTCTTT	CSAKQGGVTEAFF	TRBV20-1*01, TRBV20-1*05, TRBV20-1*07	TRBV20-1	TRBJ1-1*01	TRBJ1-1	TRBD1*01	TRBD1	7	11	18	23	3	4	7
114	9.16e-06	TGTGCCAGCCCCACTCTAGCACAGATACGCAGTATTTT	CASPTL~TDTQYF	TRBV27*01	TRBV27	TRBJ2-3*01	TRBJ2-3	TRBD1*01, TRBD2*02, TRBD2*01	TRBD1, TRBD2	8	9	11	17	0	5	5
114	9.16e-06	TGTGCTAGTGGCTTCGGCGGAAGAGACCCAGTACTTC	CASGFG~EETQYF	TRBV12-5*01	TRBV12-5	TRBJ2-5*01	TRBJ2-5	TRBD2*02, TRBD2*01	TRBD2	10	16	19	20	5	0	5
114	9.16e-06	TGTGCCAGCACGACAGGGCCGTACGAGCAGTACTTC	CASTTGPYEQYF	TRBV28*01	TRBV28	TRBJ2-7*01	TRBJ2-7	TRBD1*01	TRBD1	9	11	17	21	1	3	4
114	9.16e-06	TGTGCCAGCAGTCTCCCGTCCGATACGCAGTATTTT	CASSLPSDTQYF	TRBV7-3*05, TRBV7-3*01	TRBV7-3	TRBJ2-3*01	TRBJ2-3	TRBD2*02	TRBD2	10	12	17	21	1	3	4
114	9.16e-06	TGTGCCAGCAGTGAAACGGGCTATGGCTACACCTTC	CASSETGYGYTF	TRBV6-1*01	TRBV6-1	TRBJ1-2*01	TRBJ1-2	TRBD2*02, TRBD2*01	TRBD2	14	16	19	20	1	0	1
114	9.16e-06	TGTGCCAGCAGCCCCGCACTAGAGACCCAGTACTTC	CASSPALETQYF	TRBV12-4*01, TRBV12-3*01	TRBV12-4, TRBV12-3	TRBJ2-5*01	TRBJ2-5	TRBD2*01	TRBD2	10	11	16	20	0	3	3
114	9.16e-06	TGCGCCAGCACCGCGGGCACCGGGGAGCTGTTTTTT	CASTAGTGELFF	TRBV10-2*01	TRBV10-2	TRBJ2-2*01	TRBJ2-2	TRBD2*02, TRBD2*01	TRBD2	9	12	16	17	2	0	2
114	9.16e-06	TGCGCCAGCAGCTTAGCAGAAGAGACCCAGTACTTC	CASSLAEETQYF	TRBV5-1*01	TRBV5-1	TRBJ2-5*01	TRBJ2-5	TRBD1*01, TRBD2*02, TRBD2*01	TRBD1, TRBD2	13	16	18	19	2	0	2
114	9.16e-06	TGCAGTGCTAGGGAAGACGTCTATCGCTACACCTTC	CSAREDVYRYTF	TRBV20-1*01, TRBV20-1*04, TRBV20-1*05, TRBV20-1*07	TRBV20-1	TRBJ1-2*01	TRBJ1-2	TRBD1*01, TRBD2*02, TRBD2*01	TRBD1, TRBD2	10	15	17	20	4	2	6
114	9.16e-06	TGTGCCAGCAGTTTAGGGCGGGAGCAGTTCTTC	CASSLGREQFF	TRBV28*01	TRBV28	TRBJ2-1*01	TRBJ2-1	TRBD1*01, TRBD2*02, TRBD2*01	TRBD1, TRBD2	14	15	18	21	0	2	2
114	9.16e-06	TGTGCCAGCAGCAAATGGGTCAGCTTTCTTT	CASSK~GSAFF	TRBV5-5*01, TRBV5-5*02, TRBV5-5*03	TRBV5-5	TRBJ1-1*01	TRBJ1-1	TRBD1*01, TRBD2*02, TRBD2*01	TRBD1, TRBD2	11	16	18	21	4	2	6
114	9.16e-06	TGTGCCAGCAGCCAGGGCCCCGTATTTT	CASSQ~APYF	TRBV14*01	TRBV14	TRBJ2-3*01	TRBJ2-3	TRBD1*01	TRBD1	13	16	20	21	2	0	2
113	9.08e-06	TGTGCCAGCAGCCTCGACTAGCGGGTGAAATTAGGTGAATTAGCTTATCCTACAATGAGCAGTTCTTC	CASSLD*RVKL~*ISLSYNEQFF	TRBV7-3*05, TRBV7-3*01	TRBV7-3	TRBJ2-1*01	TRBJ2-1	TRBD2*02, TRBD2*01	TRBD2	11	15	24	47	3	22	25
113	9.08e-06	TGCAGTGCTAGAGATTATAGCGGACAGGAGCTGCGGGACTCCCGGGGAAATGAGCAGTTCTTC	CSARDYSGQELRDSRGNEQFF	TRBV20-1*01, TRBV20-1*05, TRBV20-1*07	TRBV20-1	TRBJ2-1*01	TRBJ2-1	TRBD1*01	TRBD1	13	21	27	48	7	20	27
113	9.08e-06	TGTGCCAGCAGCTTAGAGGTTGGGCTAGCGGGAGGCGCGAACACCGGGGAGCTGTTTTTT	CASSLEVGLAGGANTGELFF	TRBV7-9*01, TRBV7-9*02	TRBV7-9	TRBJ2-2*01	TRBJ2-2	TRBD2*02	TRBD2	16	24	34	37	7	2	9
113	9.08e-06	TGTGCCAGCAGCGTGCAGTCGGCTAGCGGGAGTCGGAGCTCCTACAATGAGCAGTTCTTC	CASSVQSASGSRSSYNEQFF	TRBV9*02, TRBV9*01, TRBV9*03	TRBV9	TRBJ2-1*01	TRBJ2-1	TRBD2*02	TRBD2	13	22	31	38	8	6	14
113	9.08e-06	TGCGCCAGCAGCTTCCACCTTACAGGGGCCGCGTTCCCTAACACCGGGGAGCTGTTTTTT	CASSFHLTGAAFPNTGELFF	TRBV5-1*01	TRBV5-1	TRBJ2-2*01	TRBJ2-2	TRBD1*01	TRBD1	13	21	27	39	7	11	18
113	9.08e-06	TGTGCCAGCAGCATACCCGACTAGCGGGATGAACCATAGCACAGATACGCAGTATTTT	CASSIPD*RD~NHSTDTQYF	TRBV7-3*01	TRBV7-3	TRBJ2-3*01	TRBJ2-3	TRBD2*02	TRBD2	11	18	28	37	6	8	14
113	9.08e-06	TGTGCCAGCCCGGGTGCCCGTCTTCCTGAGCTCCTATAATTCACCCCTCCACTTT	CASPGARLP~SSYNSPLHF	TRBV5-6*01	TRBV5-6	TRBJ1-6*01	TRBJ1-6	TRBD1*01, TRBD2*02, TRBD2*01	TRBD1, TRBD2	8	24	27	30	15	2	17
113	9.08e-06	TGTGCCAGCAGGGACTCCGGGACAGGGGGCGTTTGATAATTCACCCCTCCACTTT	CASRDSGTG~AFDNSPLHF	TRBV6-6*04	TRBV6-6	TRBJ1-6*02	TRBJ1-6	TRBD1*01	TRBD1	16	18	29	35	1	5	6
113	9.08e-06	TGTGCCAGTAGTGGGAGGGCCGAGTCCCCCTCACCTCAGAGAACGCAGTATTTT	CASSGRAESPSPQRTQYF	TRBV19*01, TRBV19*03, TRBV19*02	TRBV19	TRBJ2-3*01	TRBJ2-3	TRBD2*02	TRBD2	11	12	18	42	0	23	23
113	9.08e-06	TGTGCCAGCAGCTTAGTAGACTAGCGGGAGGCCGGAACCGGGGAGCTGTTTTTT	CASSLVD*REAGTGELFF	TRBV7-8*01	TRBV7-8	TRBJ2-2*01	TRBJ2-2	TRBD2*02	TRBD2	10	18	30	36	7	5	12
113	9.08e-06	TGTGCCAGCAGCACTGGCGCTAGCGGGGAGGGGTTTCGAGATACGCAGTATTTT	CASSTGASGEGFRDTQYF	TRBV5-6*01	TRBV5-6	TRBJ2-3*01	TRBJ2-3	TRBD2*01	TRBD2	11	19	27	38	7	10	17
113	9.08e-06	TGTGCCAGTACCCTCGTCCGAGGACAGGGGGTAGCGAATGAGCAGTTCTTC	CASTLVRGQGVANEQFF	TRBV13*01	TRBV13	TRBJ2-1*01	TRBJ2-1	TRBD1*01	TRBD1	7	21	30	36	13	5	18
113	9.08e-06	TGTGCCAGCAGTTGGGGCACCAGGGAGATTAAGTACAATGAGCAGTTCTTC	CASSWGTREIKYNEQFF	TRBV12-4*01, TRBV12-3*01	TRBV12-4, TRBV12-3	TRBJ2-1*01	TRBJ2-1	TRBD1*01, TRBD2*02	TRBD1, TRBD2	12	20	24	33	7	8	15
113	9.08e-06	TGTGCCAGCAGCTCCTTGCGACTAGCGGGGGTTGACAATGAGCAGTTCTTC	CASSSLRLAGVDNEQFF	TRBV11-1*01	TRBV11-1	TRBJ2-1*01	TRBJ2-1	TRBD2*01	TRBD2	12	19	30	34	6	3	9
113	9.08e-06	TGTGCCAGCAGCCCGGTTGGGGCGGGGGGGCTGTACAATGAGCAGTTCTTC	CASSPVGAGGLYNEQFF	TRBV7-9*03, TRBV7-9*01, TRBV7-9*04, TRBV7-9*02	TRBV7-9	TRBJ2-1*01	TRBJ2-1	TRBD2*01	TRBD2	11	21	29	33	9	3	12
113	9.08e-06	TGTGCCAGCAGCCAACTACCGGGCCAGACGGAATACAATGAGCAGTTCTTC	CASSQLPGQTEYNEQFF	TRBV11-2*01	TRBV11-2	TRBJ2-1*01	TRBJ2-1	TRBD1*01, TRBD2*02, TRBD2*01	TRBD1, TRBD2	11	20	23	33	8	9	17
113	9.08e-06	TGTGCCAGCAGCGAAGTTAAATCAGGGGGCGAAGGCTATGGCTACACCTTC	CASSEVKSGGEGYGYTF	TRBV12-4*01, TRBV12-3*01	TRBV12-4, TRBV12-3	TRBJ1-2*01	TRBJ1-2	TRBD1*01	TRBD1	10	22	29	35	11	5	16
113	9.08e-06	TGCGCCAGCAGCTGGGGCCCTAGCGGGTCGAACACCGGGGAGCTGTTTTTT	CASSWGPSGSNTGELFF	TRBV5-1*01	TRBV5-1	TRBJ2-2*01	TRBJ2-2	TRBD2*02, TRBD2*01	TRBD2	12	19	26	28	6	1	7
113	9.08e-06	TGCGCCAGCAGCCCCTTAGCGGGACAGGGTAGTATTGGCGGCTACACCTTC	CASSPLAGQGSIGGYTF	TRBV4-1*02, TRBV4-1*01	TRBV4-1	TRBJ1-2*01	TRBJ1-2	TRBD1*01	TRBD1	12	20	28	39	7	10	17
113	9.08e-06	TGCGCCAGCAGGGGCGGAGGCCCCGGGCTAGCACAGATACGCAGTATTTT	CASRGGGP~ASTDTQYF	TRBV5-1*01, TRBV5-1*02	TRBV5-1	TRBJ2-3*01	TRBJ2-3	TRBD1*01, TRBD2*02, TRBD2*01	TRBD1, TRBD2	10	19	23	29	8	5	13
113	9.08e-06	TGTGCCAGTAGGAGAGCTGCAGGGGGTTTTAATCAGCCCCAGCATTTT	CASRRAAGGFNQPQHF	TRBV19*01, TRBV19*02	TRBV19	TRBJ1-5*01	TRBJ1-5	TRBD1*01	TRBD1	10	19	25	30	8	4	12
113	9.08e-06	TGTGCCAGCAGTTTAGCGTTAGCGGGGGGAACAGATACGCAGTATTTT	CASSLALAGGTDTQYF	TRBV12-4*01, TRBV12-3*01	TRBV12-4, TRBV12-3	TRBJ2-3*01	TRBJ2-3	TRBD2*01	TRBD2	16	19	28	30	2	1	3
113	9.08e-06	TGTGCCAGCAGTTCATATTTTACAGGGCGGTTCTACGAGCAGTACTTC	CASSSYFTGRFYEQYF	TRBV15*01, TRBV15*02	TRBV15	TRBJ2-7*01	TRBJ2-7	TRBD1*01	TRBD1	10	21	26	32	10	5	15
113	9.08e-06	TGTGCCAGCAGTACCTCCGGGACTAGCGGGAGAGAGACCCAGTACTTC	CASSTSGTSGRETQYF	TRBV12-4*01, TRBV12-3*01	TRBV12-4, TRBV12-3	TRBJ2-5*01	TRBJ2-5	TRBD2*02	TRBD2	11	18	31	32	6	0	6
113	9.08e-06	TGTGCCAGCAGCTTTCGGGCAGGGAAATCTGGAAACACCATATATTTT	CASSFRAGKSGNTIYF	TRBV11-2*01	TRBV11-2	TRBJ1-3*01	TRBJ1-3	TRBD1*01	TRBD1	13	19	23	27	5	3	8
113	9.08e-06	TGTGCCAGCAGCTTTGCACACAGGATTATTAACACTGAAGCTTTCTTT	CASSFAHRIINTEAFF	TRBV5-4*01	TRBV5-4	TRBJ1-1*01	TRBJ1-1	TRBD1*01	TRBD1	13	19	23	30	5	6	11
113	9.08e-06	TGTGCCAGCAGCTTGGGGCACAGGGGGCTTACAGATACGCAGTATTTT	CASSLGHRGLTDTQYF	TRBV5-8*01	TRBV5-8	TRBJ2-3*01	TRBJ2-3	TRBD1*01	TRBD1	15	19	27	30	3	2	5
113	9.08e-06	TGTGCCAGCAGCTTAGGTGCAGGAACCTCTGGAAACACCATATATTTT	CASSLGAGTSGNTIYF	TRBV11-3*01	TRBV11-3	TRBJ1-3*01	TRBJ1-3	TRBD1*01	TRBD1	15	19	22	26	3	3	6
113	9.08e-06	TGTGCCAGCAGCCTTGAGGGACTAGCGGGAACAGATACGCAGTATTTT	CASSLEGLAGTDTQYF	TRBV12-4*01, TRBV12-3*01	TRBV12-4, TRBV12-3	TRBJ2-3*01	TRBJ2-3	TRBD2*02	TRBD2	12	17	29	30	4	0	4
113	9.08e-06	TGTGCCAGCAGCCTCCTACTGGACAGCCGAAGGGAAAAACTGTTTTTT	CASSLLLDSRREKLFF	TRBV11-2*01	TRBV11-2	TRBJ1-4*01	TRBJ1-4	TRBD1*01	TRBD1	11	20	25	33	8	7	15
113	9.08e-06	TGTGCCAGCAGCCCTACTAGCGGGAGAGACACCGGGGAGCTGTTTTTT	CASSPTSGRDTGELFF	TRBV7-9*03, TRBV7-9*01, TRBV7-9*04, TRBV7-9*02	TRBV7-9	TRBJ2-2*01	TRBJ2-2	TRBD2*02	TRBD2	11	15	25	28	3	2	5
113	9.08e-06	TGTGCCAGCAGCCAAGGGTGGGCCGAGAGCTCCTACGAGCAGTACTTC	CASSQGWAESSYEQYF	TRBV3-1*01	TRBV3-1	TRBJ2-7*01	TRBJ2-7	TRBD1*01	TRBD1	15	19	22	29	3	6	9
113	9.08e-06	TGTGCCAGCAGCCAAGAGACAGGGGCGGCCACAGATACGCAGTATTTT	CASSQETGAATDTQYF	TRBV14*01	TRBV14	TRBJ2-3*01	TRBJ2-3	TRBD1*01	TRBD1	16	17	24	29	0	4	4
113	9.08e-06	TGTGCCAGCAGCGACCTAGGCGGGAGGGGGGGAATTGAGCAGTTCTTC	CASSDLGGRGGIEQFF	TRBV5-5*01, TRBV5-5*02, TRBV5-5*03	TRBV5-5	TRBJ2-1*01	TRBJ2-1	TRBD2*02	TRBD2	11	19	27	35	7	7	14
113	9.08e-06	TGTGCCAGCAAGGGACTAGCGGGGGTAGGCACAGATACGCAGTATTTT	CASKGLAGVGTDTQYF	TRBV6-4*02, TRBV6-4*01	TRBV6-4	TRBJ2-3*01	TRBJ2-3	TRBD2*01	TRBD2	9	11	24	28	1	3	4
113	9.08e-06	TGCGCCAGCAGCTTGTCGGCGGGGAGGGGGTTGGATACGCAGTATTTT	CASSLSAGRGLDTQYF	TRBV5-1*01	TRBV5-1	TRBJ2-3*01	TRBJ2-3	TRBD2*02	TRBD2	14	21	27	33	6	5	11
113	9.08e-06	TGCGCCAGCAGCTTGGTAGAGACAACCACCTACAATGAGCAGTTCTTC	CASSLVETTTYNEQFF	TRBV5-1*01	TRBV5-1	TRBJ2-1*01	TRBJ2-1	TRBD1*01	TRBD1	15	20	23	28	4	4	8
113	9.08e-06	TGCGCCAGCAGCTTGGACTTCGGACAGCACCAAGAGACCCAGTACTTC	CASSLDFGQHQETQYF	TRBV5-1*01	TRBV5-1	TRBJ2-5*01	TRBJ2-5	TRBD1*01	TRBD1	15	21	26	28	5	1	6
113	9.08e-06	TGCGCCAGCAGCCGCGGACTAGCGGGGGGAACAGAGACCCAGTACTTC	CASSRGLAGGTETQYF	TRBV4-1*02, TRBV4-1*01	TRBV4-1	TRBJ2-5*01	TRBJ2-5	TRBD2*01	TRBD2	12	15	28	32	2	3	5
113	9.08e-06	TGCAGTGCTAGAGATTATGCGGGACAGAAGAATGAAAAACTGTTTTTT	CSARDYAGQKNEKLFF	TRBV20-1*01, TRBV20-1*05, TRBV20-1*07	TRBV20-1	TRBJ1-4*01	TRBJ1-4	TRBD1*01	TRBD1	13	20	26	30	6	3	9
113	9.08e-06	TGCGCCAGCAGCTTGGATCGCTGGACATTCACAATGAGCAGTTCTTC	CASSLDRW~IHNEQFF	TRBV5-1*01	TRBV5-1	TRBJ2-1*01	TRBJ2-1	TRBD1*01	TRBD1	15	22	26	30	6	3	9
113	9.08e-06	TGCAGTGCTAGAGAAGTGGGCGGGAGGACACAGATACGCAGTATTTT	CSAREVGG~DTDTQYF	TRBV20-1*01, TRBV20-1*05, TRBV20-1*07	TRBV20-1	TRBJ2-3*01	TRBJ2-3	TRBD2*02	TRBD2	13	19	26	28	5	1	6
113	9.08e-06	TGTGCCAGCACCTTTTCCCGAACAGGGACGGAATGAGCAGTTCTTC	CASTFSRT~GRNEQFF	TRBV7-6*01, TRBV7-6*02	TRBV7-6	TRBJ2-1*01	TRBJ2-1	TRBD1*01	TRBD1	13	21	26	31	7	4	11
113	9.08e-06	TGTGCCAGCAGCTTGGCCTACAGGGGGGGACACTGAAGCTTTCTTT	CASSLAYR~GDTEAFF	TRBV5-4*01	TRBV5-4	TRBJ1-1*01	TRBJ1-1	TRBD1*01	TRBD1	15	19	26	29	3	2	5
113	9.08e-06	TGCGCCAGCAGCTTGGCGACAGGGGGTGAACACTGAAGCTTTCTTT	CASSLATG~VNTEAFF	TRBV5-1*01	TRBV5-1	TRBJ1-1*01	TRBJ1-1	TRBD1*01	TRBD1	15	17	25	26	1	0	1
113	9.08e-06	TGCAGTGCCCCCGGTTCGGCTAGCGGGGGAAGAGACCCAGTACTTC	CSAPGSAS~GEETQYF	TRBV20-1*06, TRBV20-1*03, TRBV20-1*01, TRBV20-1*04, TRBV20-1*05, TRBV20-1*02, TRBV20-1*07	TRBV20-1	TRBJ2-5*01	TRBJ2-5	TRBD2*01	TRBD2	7	19	28	29	11	0	11
113	9.08e-06	TGTGCCACCAGTCCCGCAAAGGGGGGTCAAGAGACCCAGTACTTC	CATSPAKGGQETQYF	TRBV24-1*01	TRBV24-1	TRBJ2-5*01	TRBJ2-5	TRBD1*01, TRBD2*01	TRBD1, TRBD2	11	19	24	27	7	2	9
113	9.08e-06	TGTGCCAGTACCGGGACAGGGGGAGCTAATGAAAAACTGTTTTTT	CASTGTGGANEKLFF	TRBV6-1*01	TRBV6-1	TRBJ1-4*01	TRBJ1-4	TRBD1*01	TRBD1	7	12	22	25	4	2	6
113	9.08e-06	TGTGCCAGTAGTTGGGGCAGGGGAGCGCAAGAGACCCAGTACTTC	CASSWGRGAQETQYF	TRBV19*01, TRBV19*03, TRBV19*02	TRBV19	TRBJ2-5*01	TRBJ2-5	TRBD1*01	TRBD1	11	17	22	27	5	4	9
113	9.08e-06	TGTGCCAGCTCGTCGTTAGGACAGGAGTTCACTGAAGCTTTCTTT	CASSSLGQEFTEAFF	TRBV5-6*01	TRBV5-6	TRBJ1-1*01	TRBJ1-1	TRBD1*01	TRBD1	8	18	24	29	9	4	13
113	9.08e-06	TGTGCCAGCACCCTTAAAGGAGTAGCTGGAGAGACCCAGTACTTC	CASTLKGVAGETQYF	TRBV7-9*03, TRBV7-9*01, TRBV7-9*04, TRBV7-9*02	TRBV7-9	TRBJ2-5*01	TRBJ2-5	TRBD1*01, TRBD2*02, TRBD2*01	TRBD1, TRBD2	11	22	25	29	10	3	13
113	9.08e-06	TGTGCCAGCACCATACCACGACTAGGGACAGATACGCAGTATTTT	CASTIPRLGTDTQYF	TRBV6-1*01	TRBV6-1	TRBJ2-3*01	TRBJ2-3	TRBD2*02, TRBD2*01	TRBD2	9	19	24	27	9	2	11
113	9.08e-06	TGTGCCAGCAGTTTTGACAGGTGGGACACAGATACGCAGTATTTT	CASSFDRWDTDTQYF	TRBV6-1*01	TRBV6-1	TRBJ2-3*01	TRBJ2-3	TRBD1*01	TRBD1	11	15	20	26	3	5	8
113	9.08e-06	TGTGCCAGCAGTTTATTGGGGACAAGACAAGAGACCCAGTACTTC	CASSLLGTRQETQYF	TRBV12-4*01, TRBV12-3*01	TRBV12-4, TRBV12-3	TRBJ2-5*01	TRBJ2-5	TRBD1*01	TRBD1	14	18	23	27	3	3	6
113	9.08e-06	TGTGCCAGCAGTTATGGGACTAGCGCCCACAATGAGCAGTTCTTC	CASSYGTSAHNEQFF	TRBV6-6*04	TRBV6-6	TRBJ2-1*01	TRBJ2-1	TRBD2*02, TRBD2*01	TRBD2	13	15	24	28	1	3	4
113	9.08e-06	TGTGCCAGCAGTTACTGGGACAGGGGCGGAAACACCATATATTTT	CASSYWDRGGNTIYF	TRBV6-7*01	TRBV6-7	TRBJ1-3*01	TRBJ1-3	TRBD1*01	TRBD1	15	16	25	27	0	1	1
113	9.08e-06	TGTGCCAGCAGTTACCTGCCCGACAGGAACTATGGCTACACCTTC	CASSYLPDRNYGYTF	TRBV6-5*01	TRBV6-5	TRBJ1-2*01	TRBJ1-2	TRBD1*01	TRBD1	14	21	26	27	6	0	6
113	9.08e-06	TGTGCCAGCAGTTACCTGGCGGGGGGGAGTGAAAAACTGTTTTTT	CASSYLAGGSEKLFF	TRBV6-6*01, TRBV6-6*04	TRBV6-6	TRBJ1-4*01	TRBJ1-4	TRBD2*01	TRBD2	14	18	26	29	3	2	5
113	9.08e-06	TGTGCCAGCAGTTACCTAGAACAGCAAAATACGGGCTACACCTTC	CASSYLEQQNTGYTF	TRBV6-5*01	TRBV6-5	TRBJ1-2*01	TRBJ1-2	TRBD1*01, TRBD2*02, TRBD2*01	TRBD1, TRBD2	14	20	23	33	5	9	14
113	9.08e-06	TGTGCCAGCAGTTACGGGCGTTTCAGCAATCAGCCCCAGCATTTT	CASSYGRFSNQPQHF	TRBV6-5*01	TRBV6-5	TRBJ1-5*01	TRBJ1-5	TRBD1*01	TRBD1	14	15	18	24	0	5	5
113	9.08e-06	TGTGCCAGCAGTCCGGCGGAAAGCTCCTACAATGAGCAGTTCTTC	CASSPAESSYNEQFF	TRBV6-4*02, TRBV6-4*01	TRBV6-4	TRBJ2-1*01	TRBJ2-1	TRBD2*02, TRBD2*01	TRBD2	11	15	18	23	3	4	7
113	9.08e-06	TGTGCCAGCAGTCCAACAGGGAACTCTGGAAACACCATATATTTT	CASSPTGNSGNTIYF	TRBV6-1*01	TRBV6-1	TRBJ1-3*01	TRBJ1-3	TRBD1*01	TRBD1	11	15	20	23	3	2	5
113	9.08e-06	TGTGCCAGCAGTGCCGGTGAGGAGGCCTGGGATGGCTACACCTTC	CASSAGEEAWDGYTF	TRBV6-1*01	TRBV6-1	TRBJ1-2*01	TRBJ1-2	TRBD2*02	TRBD2	12	20	24	31	7	6	13
113	9.08e-06	TGTGCCAGCAGTGCGTATGCGGGGGGGCACAATGAGCAGTTCTTC	CASSAYAGGHNEQFF	TRBV6-4*02, TRBV6-4*01	TRBV6-4	TRBJ2-1*01	TRBJ2-1	TRBD2*01	TRBD2	12	18	26	28	5	1	6
113	9.08e-06	TGTGCCAGCAGTGACGACGACAGGGGCGGCTATGGCTACACCTTC	CASSDDDRGGYGYTF	TRBV6-5*01	TRBV6-5	TRBJ1-2*01	TRBJ1-2	TRBD1*01	TRBD1	11	18	25	29	6	3	9
113	9.08e-06	TGTGCCAGCAGTGAGAGGACAGGGGGCATTGGGGAGCTGTTTTTT	CASSERTGGIGELFF	TRBV6-1*01	TRBV6-1	TRBJ2-2*01	TRBJ2-2	TRBD1*01	TRBD1	13	16	26	30	2	3	5
113	9.08e-06	TGTGCCAGCAGTGAATCGGACCTCTCTGGAAACACCATATATTTT	CASSESDLSGNTIYF	TRBV6-1*01	TRBV6-1	TRBJ1-3*01	TRBJ1-3	TRBD1*01, TRBD2*02, TRBD2*01	TRBD1, TRBD2	14	17	20	23	2	2	4
113	9.08e-06	TGTGCCAGCAGTACCTCCGGCACAGGCAATCAGCCCCAGCATTTT	CASSTSGTGNQPQHF	TRBV6-1*01	TRBV6-1	TRBJ1-5*01	TRBJ1-5	TRBD2*02	TRBD2	11	13	17	25	1	7	8
113	9.08e-06	TGTGCCAGCAGTAAGGACAGCGCTAATCTCTATGGCTACACCTTC	CASSKDSANLYGYTF	TRBV6-6*04	TRBV6-6	TRBJ1-2*01	TRBJ1-2	TRBD1*01	TRBD1	11	14	19	29	2	9	11
113	9.08e-06	TGTGCCAGCAGCTTGGCAACTAGCGGACCCTACGAGCAGTACTTC	CASSLATSGPYEQYF	TRBV11-3*01	TRBV11-3	TRBJ2-7*01	TRBJ2-7	TRBD2*02, TRBD2*01	TRBD2	13	18	25	28	4	2	6
113	9.08e-06	TGTGCCAGCAGCTTAACTAGCGGGCCCTACAATGAGCAGTTCTTC	CASSLTSGPYNEQFF	TRBV9*02, TRBV9*01, TRBV9*03	TRBV9	TRBJ2-1*01	TRBJ2-1	TRBD2*02, TRBD2*01	TRBD2	11	15	23	25	3	1	4
113	9.08e-06	TGTGCCAGCAGCCCTTACGGGACTATGCCCGGGGAGCTGTTTTTT	CASSPYGTMPGELFF	TRBV11-1*01	TRBV11-1	TRBJ2-2*01	TRBJ2-2	TRBD2*02, TRBD2*01	TRBD2	11	18	24	28	6	3	9
113	9.08e-06	TGTGCCAGCAGCCATAGACAGGGGGTTTTTGGTGGCTACACCTTC	CASSHRQGVFGGYTF	TRBV5-8*01, TRBV5-8*02	TRBV5-8	TRBJ1-2*01	TRBJ1-2	TRBD1*01	TRBD1	13	16	24	32	2	7	9
113	9.08e-06	TGTGCCAGCAGCGCCCACATCCCCGGCACAGATACGCAGTATTTT	CASSAHIPGTDTQYF	TRBV6-5*01	TRBV6-5	TRBJ2-3*01	TRBJ2-3	TRBD2*01	TRBD2	10	20	24	25	9	0	9
113	9.08e-06	TGTGCCAGCAGCACAGGACTAGCGGGGAAGGCTACGCAGTATTTT	CASSTGLAGKATQYF	TRBV11-3*01, TRBV11-3*02	TRBV11-3	TRBJ2-3*01	TRBJ2-3	TRBD2*01	TRBD2	11	15	26	32	3	5	8
113	9.08e-06	TGCGCCAGCAGCTTGGCGGCAGGGGCCGAGGCTGAGCAGTTCTTC	CASSLAAGAEAEQFF	TRBV5-1*01	TRBV5-1	TRBJ2-1*01	TRBJ2-1	TRBD1*01	TRBD1	15	19	24	32	3	7	10
113	9.08e-06	TGCGCCAGCAGCTTGACTGGGGGGCCCGACGGGGAGCTGTTTTTT	CASSLTGGPDGELFF	TRBV5-1*01	TRBV5-1	TRBJ2-2*01	TRBJ2-2	TRBD1*01, TRBD2*01	TRBD1, TRBD2	14	19	24	29	4	4	8
113	9.08e-06	TGCAGCGTTGTGGGGACTAGCGTCGGCAAAAACATTCAGTACTTC	CSVVGTSVGKNIQYF	TRBV29-1*01	TRBV29-1	TRBJ2-4*01	TRBJ2-4	TRBD2*02, TRBD2*01	TRBD2	9	12	21	26	2	4	6
113	9.08e-06	TGTGCTAGTGGTTAGTGGGACAGGGGCACTACGAGCAGTACTTC	CASG*WD~GHYEQYF	TRBV12-5*01	TRBV12-5	TRBJ2-7*01	TRBJ2-7	TRBD1*01	TRBD1	12	16	25	28	3	2	5
113	9.08e-06	TGTGCCAGCAGCTTAGAGAGGCAGTAGACTACGAGCAGTACTTC	CASSLER~VDYEQYF	TRBV11-3*01	TRBV11-3	TRBJ2-7*01	TRBJ2-7	TRBD2*02	TRBD2	16	17	20	28	0	7	7
113	9.08e-06	TGTGCTAGTGCTAATTGGACAGGTACACTACGAGCAGTACTTC	CASANWT~VHYEQYF	TRBV12-5*01	TRBV12-5	TRBJ2-7*01	TRBJ2-7	TRBD1*01	TRBD1	9	16	22	27	6	4	10
113	9.08e-06	TGTGCCAGCACCAAGAACGGGGTGATGTACTGAAGCTTTCTTT	CASTKNG~*CTEAFF	TRBV9*02, TRBV9*01, TRBV9*03	TRBV9	TRBJ1-1*01	TRBJ1-1	TRBD2*01	TRBD2	9	17	21	28	7	6	13
113	9.08e-06	TGTGCCAGCAGTCCGGAGTAGGGCCCCAGATACGCAGTATTTT	CASSPE*~APDTQYF	TRBV6-4*02, TRBV6-4*01	TRBV6-4	TRBJ2-3*01	TRBJ2-3	TRBD1*01, TRBD2*02	TRBD1, TRBD2	11	19	22	26	7	3	10
113	9.08e-06	TGTGCCAGCAGTGAACCATGACAATAATCGTGGCTACACCTTC	CASSEP*~NNRGYTF	TRBV6-1*01	TRBV6-1	TRBJ1-2*01	TRBJ1-2	TRBD1*01	TRBD1	14	19	22	30	4	7	11
113	9.08e-06	TGTGCCGGAGAACTCTGGGGGCCTGGAAACACCATATATTTT	CAGELWGPGNTIYF	TRBV6-4*02, TRBV6-4*01	TRBV6-4	TRBJ1-3*01	TRBJ1-3	TRBD1*01	TRBD1	5	16	21	22	10	0	10
113	9.08e-06	TGTGCCAGTAGTATGGGGGGCTTGCAAGAGACCCAGTACTTC	CASSMGGLQETQYF	TRBV19*01, TRBV19*02	TRBV19	TRBJ2-5*01	TRBJ2-5	TRBD1*01, TRBD2*01	TRBD1, TRBD2	13	15	20	24	1	3	4
113	9.08e-06	TGTGCCAGTAGAGTACGGGGGAGCACAGATACGCAGTATTTT	CASRVRGSTDTQYF	TRBV19*01, TRBV19*03, TRBV19*02	TRBV19	TRBJ2-3*01	TRBJ2-3	TRBD2*01	TRBD2	10	15	20	21	4	0	4
113	9.08e-06	TGTGCCAGCTGGGGCGACTAGCGGTACTACGAGCAGTACTTC	CASWGD*RYYEQYF	TRBV6-3*01, TRBV6-2*01	TRBV6-3, TRBV6-2	TRBJ2-7*01	TRBJ2-7	TRBD2*02, TRBD2*01	TRBD2	8	15	23	26	6	2	8
113	9.08e-06	TGTGCCAGCGGAAGAACGGGAGTACTTTACGAGCAGTACTTC	CASGRTGVLYEQYF	TRBV6-3*01, TRBV6-2*01	TRBV6-3, TRBV6-2	TRBJ2-7*01	TRBJ2-7	TRBD2*02	TRBD2	8	16	21	27	7	5	12
113	9.08e-06	TGTGCCAGCAGTTTACGGGGATTTTACAATGAGCAGTTCTTC	CASSLRGFYNEQFF	TRBV12-4*01, TRBV12-3*01	TRBV12-4, TRBV12-3	TRBJ2-1*01	TRBJ2-1	TRBD2*01	TRBD2	14	15	19	24	0	4	4
113	9.08e-06	TGTGCCAGCAGTTACGACAGGGGGCGAGATACGCAGTATTTT	CASSYDRGRDTQYF	TRBV6-6*04	TRBV6-6	TRBJ2-3*01	TRBJ2-3	TRBD1*01	TRBD1	14	15	24	26	0	1	1
113	9.08e-06	TGTGCCAGCAGTCCGGACTAGCTAGCTCTCGCCCAGTACTTC	CASSPD*LALAQYF	TRBV6-7*01	TRBV6-7	TRBJ2-5*01	TRBJ2-5	TRBD2*02, TRBD2*01	TRBD2	11	14	21	31	2	9	11
113	9.08e-06	TGTGCCAGCAGTCGGACAGGGGTAGATGAAAAACTGTTTTTT	CASSRTGVDEKLFF	TRBV11-2*01	TRBV11-2	TRBJ1-4*01	TRBJ1-4	TRBD1*01	TRBD1	10	13	21	25	2	3	5
113	9.08e-06	TGTGCCAGCAGTGACTCGGGGACATCAGCTACGCAGTATTTT	CASSDSGTSATQYF	TRBV6-4*02, TRBV6-4*01	TRBV6-4	TRBJ2-3*01	TRBJ2-3	TRBD1*01	TRBD1	16	18	23	25	1	1	2
113	9.08e-06	TGTGCCAGCAGTGACTCAGCGGGCACCGGGGAGCTGTTTTTT	CASSDSAGTGELFF	TRBV6-4*02, TRBV6-4*01	TRBV6-4	TRBJ2-2*01	TRBJ2-2	TRBD2*02, TRBD2*01	TRBD2	16	17	22	23	0	0	0
113	9.08e-06	TGTGCCAGCAGTGAAAGTACAGCTAACTATGGCTACACCTTC	CASSESTANYGYTF	TRBV6-1*01	TRBV6-1	TRBJ1-2*01	TRBJ1-2	TRBD1*01	TRBD1	14	18	21	22	3	0	3
113	9.08e-06	TGTGCCAGCAGCTTGTTTTCCCGCACAGATACGCAGTATTTT	CASSLFSRTDTQYF	TRBV5-5*01	TRBV5-5	TRBJ2-3*01	TRBJ2-3	TRBD1*01, TRBD2*02, TRBD2*01	TRBD1, TRBD2	14	18	21	22	3	0	3
113	9.08e-06	TGTGCCAGCAGCTTGCCGCTTCAGAACACTGAAGCTTTCTTT	CASSLPLQNTEAFF	TRBV5-8*01	TRBV5-8	TRBJ1-1*01	TRBJ1-1	TRBD2*02, TRBD2*01	TRBD2	14	15	19	23	0	3	3
113	9.08e-06	TGTGCCAGCAGCTTGGTAGGCAGTTACTATGGCTACACCTTC	CASSLVGSYYGYTF	TRBV5-4*01	TRBV5-4	TRBJ1-2*01	TRBJ1-2	TRBD1*01, TRBD2*02, TRBD2*01	TRBD1, TRBD2	15	20	22	25	4	2	6
113	9.08e-06	TGTGCCAGCAGCTTGACCAGGACATCCGGGGAGCTGTTTTTT	CASSLTRTSGELFF	TRBV11-3*01, TRBV11-3*02	TRBV11-3	TRBJ2-2*01	TRBJ2-2	TRBD1*01	TRBD1	13	19	23	25	5	1	6
113	9.08e-06	TGTGCCAGCAGCCTCGGGACAGGGGCAACTGAAGCTTTCTTT	CASSLGTGATEAFF	TRBV5-6*01	TRBV5-6	TRBJ1-1*01	TRBJ1-1	TRBD1*01	TRBD1	11	15	24	27	3	2	5
113	9.08e-06	TGTGCCAGCAGCCCCCGGGACCTATACAATGAGCAGTTCTTC	CASSPRDLYNEQFF	TRBV9*02, TRBV9*01, TRBV9*03	TRBV9	TRBJ2-1*01	TRBJ2-1	TRBD1*01, TRBD2*02, TRBD2*01	TRBD1, TRBD2	11	16	20	24	4	3	7
113	9.08e-06	TGTGCCAGCAGCGTCCGGGTCAGTCACGGAAAACTGTTTTTT	CASSVRVSHGKLFF	TRBV5-6*01	TRBV5-6	TRBJ1-4*01	TRBJ1-4	TRBD1*01, TRBD2*02, TRBD2*01	TRBD1, TRBD2	11	12	15	29	0	13	13
113	9.08e-06	TGTGCCAGCAGCACCCCGGGACCCGGCTACGAGCAGTACTTC	CASSTPGPGYEQYF	TRBV5-4*01, TRBV5-4*03, TRBV5-4*04	TRBV5-4	TRBJ2-7*01	TRBJ2-7	TRBD1*01, TRBD2*02, TRBD2*01	TRBD1, TRBD2	11	17	21	26	5	4	9
113	9.08e-06	TGTGCCAGCAGACTGACAGGGGGCGACACTGAAGCTTTCTTT	CASRLTGGDTEAFF	TRBV6-5*01	TRBV6-5	TRBJ1-1*01	TRBJ1-1	TRBD1*01	TRBD1	10	14	23	25	3	1	4
113	9.08e-06	TGTGCCAGCAGAGCGGGGGGCCTCACAGATACGCAGTATTTT	CASRAGGLTDTQYF	TRBV6-5*01	TRBV6-5	TRBJ2-3*01	TRBJ2-3	TRBD2*01	TRBD2	10	11	19	23	0	3	3
113	9.08e-06	TGCGCCACCGCCGACAGGGCTCGCACAGATACGCAGTATTTT	CATADRARTDTQYF	TRBV5-1*01, TRBV5-1*02	TRBV5-1	TRBJ2-3*01	TRBJ2-3	TRBD1*01	TRBD1	10	12	18	22	1	3	4
113	9.08e-06	TGCGCCAGCAGCTTGGCCGGGACAGGGGGCGGCTACACCTTC	CASSLAGTGGGYTF	TRBV5-1*01	TRBV5-1	TRBJ1-2*01	TRBJ1-2	TRBD1*01	TRBD1	15	18	29	30	2	0	2
113	9.08e-06	TGCGCCAGCAGCAAAGCCGGGACCGCGGACACCATATATTTT	CASSKAGTADTIYF	TRBV5-1*01	TRBV5-1	TRBJ1-3*01	TRBJ1-3	TRBD1*01, TRBD2*02, TRBD2*01	TRBD1, TRBD2	11	18	22	28	6	5	11
113	9.08e-06	TGCAGTGCTCCCGATAGGACAAGCAACTATGGCTACACCTTC	CSAPDRTSNYGYTF	TRBV20-1*06, TRBV20-1*03, TRBV20-1*01, TRBV20-1*04, TRBV20-1*05, TRBV20-1*02, TRBV20-1*07	TRBV20-1	TRBJ1-2*01	TRBJ1-2	TRBD1*01	TRBD1	8	16	20	24	7	3	10
113	9.08e-06	TGCAGTGCTAGTCGGACTAGCGGACTCAATGAGCAGTTCTTC	CSASRTSGLNEQFF	TRBV20-1*01, TRBV20-1*04, TRBV20-1*05, TRBV20-1*07	TRBV20-1	TRBJ2-1*01	TRBJ2-1	TRBD2*02, TRBD2*01	TRBD2	11	13	22	26	1	3	4
113	9.08e-06	TGCAGTGCTAGAGCGGCTAGCGGCACAGATACGCAGTATTTT	CSARAASGTDTQYF	TRBV20-1*01, TRBV20-1*04, TRBV20-1*05, TRBV20-1*07	TRBV20-1	TRBJ2-3*01	TRBJ2-3	TRBD2*02, TRBD2*01	TRBD2	12	16	21	22	3	0	3
113	9.08e-06	TGCAGTGCACTAGGCCGTATCATGAACACTGAAGCTTTCTTT	CSALGRIMNTEAFF	TRBV20-1*06, TRBV20-1*03, TRBV20-1*01, TRBV20-1*04, TRBV20-1*05, TRBV20-1*02, TRBV20-1*07	TRBV20-1	TRBJ1-1*01	TRBJ1-1	TRBD2*02, TRBD2*01	TRBD2	7	8	12	22	0	9	9
113	9.08e-06	TGTGCCAGCAGCTTAACCGGGACAGATCGTGGCTTTCTTT	CASSLTG~QIVAFF	TRBV5-6*01	TRBV5-6	TRBJ1-1*01	TRBJ1-1	TRBD1*01	TRBD1	13	18	24	31	4	6	10
113	9.08e-06	TGCGCCAGCAGCGCGGGACAACCAAGAGACCCAGTACTTC	CASSAGQ~QETQYF	TRBV5-1*01	TRBV5-1	TRBJ2-5*01	TRBJ2-5	TRBD1*01, TRBD2*02	TRBD1, TRBD2	11	14	19	20	2	0	2
113	9.08e-06	TGTGCCAGTACTTGGGGTACTGGGTTTGAAGCTTTCTTT	CASTWGTGFEAFF	TRBV19*01, TRBV19*03, TRBV19*02	TRBV19	TRBJ1-1*01	TRBJ1-1	TRBD1*01, TRBD2*01	TRBD1, TRBD2	9	13	16	26	3	9	12
113	9.08e-06	TGTGCCAGCATTCTCGGGTGGGACACTGAAGCTTTCTTT	CASILGWDTEAFF	TRBV7-2*04, TRBV7-2*01	TRBV7-2	TRBJ1-1*01	TRBJ1-1	TRBD2*02, TRBD2*01	TRBD2	9	14	17	22	4	4	8
113	9.08e-06	TGTGCCAGCACCTACGGGGAGAACACTGAAGCTTTCTTT	CASTYGENTEAFF	TRBV6-5*01	TRBV6-5	TRBJ1-1*01	TRBJ1-1	TRBD2*01	TRBD2	9	14	18	20	4	1	5
113	9.08e-06	TGTGCCAGCAGTTATCAGGGCCTCACTGAAGCTTTCTTT	CASSYQGLTEAFF	TRBV6-5*01	TRBV6-5	TRBJ1-1*01	TRBJ1-1	TRBD1*01	TRBD1	10	15	19	23	4	3	7
113	9.08e-06	TGTGCCAGCAGTTACGGGTGGGTCAACGAGCAGTACTTC	CASSYGWVNEQYF	TRBV6-3*01, TRBV6-2*01	TRBV6-3, TRBV6-2	TRBJ2-7*01	TRBJ2-7	TRBD1*01, TRBD2*02, TRBD2*01	TRBD1, TRBD2	14	19	21	25	4	3	7
113	9.08e-06	TGTGCCAGCAGTCGACAGGGGGGCCAGCCCCAGCATTTT	CASSRQGGQPQHF	TRBV6-5*01	TRBV6-5	TRBJ1-5*01	TRBJ1-5	TRBD1*01	TRBD1	11	13	21	24	1	2	3
113	9.08e-06	TGTGCCAGCAGTGTTCCGAACACCGGGGAGCTGTTTTTT	CASSVPNTGELFF	TRBV6-5*01	TRBV6-5	TRBJ2-2*01	TRBJ2-2	TRBD1*01, TRBD2*02, TRBD2*01	TRBD1, TRBD2	11	-1	-1	16	-1	-1	4
113	9.08e-06	TGTGCCAGCAGTGACCAAGATACCGGGGAGCTGTTTTTT	CASSDQDTGELFF	TRBV6-4*02, TRBV6-4*01	TRBV6-4	TRBJ2-2*01	TRBJ2-2	TRBD1*01, TRBD2*02, TRBD2*01	TRBD1, TRBD2	14	-1	-1	21	-1	-1	6
113	9.08e-06	TGTGCCAGCAGTGAGGGACTGAACTATGGCTACACCTTC	CASSEGLNYGYTF	TRBV6-1*01	TRBV6-1	TRBJ1-2*01	TRBJ1-2	TRBD2*02, TRBD2*01	TRBD2	13	14	19	21	0	1	1
113	9.08e-06	TGTGCCAGCAGTGAAACTACGGGGCAGCCCCAGCATTTT	CASSETTGQPQHF	TRBV6-4*02, TRBV6-4*01	TRBV6-4	TRBJ1-5*01	TRBJ1-5	TRBD2*01	TRBD2	13	19	23	24	5	0	5
113	9.08e-06	TGTGCCAGCAGCTTGGAGCCAACGAAGAGCGCTTTCTTT	CASSLEPTKSAFF	TRBV5-5*01	TRBV5-5	TRBJ1-1*01	TRBJ1-1	TRBD1*01, TRBD2*02, TRBD2*01	TRBD1, TRBD2	15	17	19	30	1	10	11
113	9.08e-06	TGTGCCAGCAGCTTACATATATACAATGAGCAGTTCTTC	CASSLHIYNEQFF	TRBV5-8*01, TRBV5-8*02	TRBV5-8	TRBJ2-1*01	TRBJ2-1	TRBD1*01	TRBD1	13	14	16	21	0	4	4
113	9.08e-06	TGTGCCAGCAGCTCGCCCGTTGGAGAGACCCAGTACTTC	CASSSPVGETQYF	TRBV5-4*01	TRBV5-4	TRBJ2-5*01	TRBJ2-5	TRBD1*01, TRBD2*02, TRBD2*01	TRBD1, TRBD2	12	14	17	23	1	5	6
113	9.08e-06	TGTGCCAGCAGCCCCCGTTTGGCAGATACGCAGTATTTT	CASSPRLADTQYF	TRBV7-3*05, TRBV7-3*01	TRBV7-3	TRBJ2-3*01	TRBJ2-3	TRBD2*01	TRBD2	11	12	16	22	0	5	5
113	9.08e-06	TGTGCCAGCAGCCCAAAGAGGAGGGGGGAGCAGTACTTC	CASSPKRRGEQYF	TRBV3-1*01	TRBV3-1	TRBJ2-7*01	TRBJ2-7	TRBD1*01, TRBD2*02	TRBD1, TRBD2	12	21	26	27	8	0	8
113	9.08e-06	TGTGCCAGCAGCCGACAAGTAAACTACGAGCAGTACTTC	CASSRQVNYEQYF	TRBV6-1*01	TRBV6-1	TRBJ2-7*01	TRBJ2-7	TRBD1*01	TRBD1	10	13	16	23	2	6	8
113	9.08e-06	TGTGCCAGCAGCGTTGAGCTGTCCGGGGAGCTGTTTTTT	CASSVELSGELFF	TRBV6-4*02, TRBV6-4*01	TRBV6-4	TRBJ2-2*01	TRBJ2-2	TRBD1*01	TRBD1	10	18	21	22	7	0	7
113	9.08e-06	TGTGCCAGCAGGTTGAACTCTGGAAACACCATATATTTT	CASRLNSGNTIYF	TRBV6-6*04	TRBV6-6	TRBJ1-3*01	TRBJ1-3	TRBD2*02, TRBD2*01	TRBD2	10	-1	-1	17	-1	-1	6
113	9.08e-06	TGTGCCAGCAGGAAACTAGCGGCAGCTACGCAGTATTTT	CASRKLAAATQYF	TRBV11-2*01	TRBV11-2	TRBJ2-3*01	TRBJ2-3	TRBD2*02, TRBD2*01	TRBD2	10	14	21	22	3	0	3
113	9.08e-06	TGTGCCAGCAAACGGATCTCTGGAAACACCATATATTTT	CASKRISGNTIYF	TRBV6-5*01	TRBV6-5	TRBJ1-3*01	TRBJ1-3	TRBD1*01, TRBD2*02, TRBD2*01	TRBD1, TRBD2	9	13	15	17	3	1	4
113	9.08e-06	TGCGCCAGCAGCCATACAGAGAACACTGAAGCTTTCTTT	CASSHTENTEAFF	TRBV5-1*01	TRBV5-1	TRBJ1-1*01	TRBJ1-1	TRBD1*01	TRBD1	11	15	18	20	3	1	4
113	9.08e-06	TGCAGTGCTAGAGATGATAGGGAAACTGAAGCTTTCTTT	CSARDDRETEAFF	TRBV20-1*01, TRBV20-1*05, TRBV20-1*07	TRBV20-1	TRBJ1-1*01	TRBJ1-1	TRBD1*01, TRBD2*02, TRBD2*01	TRBD1, TRBD2	13	19	22	24	5	1	6
113	9.08e-06	TGTGCCTGGAGTGCGGGGAGGCCACGAGCAGTACTTC	CAWSAG~GHEQYF	TRBV30*01	TRBV30	TRBJ2-7*01	TRBJ2-7	TRBD2*02	TRBD2	5	15	20	23	9	2	11
113	9.08e-06	TGCAGTGCTAGGGGACGATAAAGAGACCCAGTACTTC	CSARGR~KETQYF	TRBV20-1*01, TRBV20-1*04, TRBV20-1*05, TRBV20-1*07	TRBV20-1	TRBJ2-5*01	TRBJ2-5	TRBD1*01, TRBD2*02, TRBD2*01	TRBD1, TRBD2	10	11	15	20	0	4	4
113	9.08e-06	TGTGCTAGTGGACAGTCGAACACTGAAGCTTTCTTT	CASGQSNTEAFF	TRBV12-5*01	TRBV12-5	TRBJ1-1*01	TRBJ1-1	TRBD1*01, TRBD2*02, TRBD2*01	TRBD1, TRBD2	10	11	14	17	0	2	2
113	9.08e-06	TGTGCCAGTAGCAAACTAGCTCTCCAGCAGTTCTTC	CASSKLALQQFF	TRBV19*01, TRBV19*03, TRBV19*02	TRBV19	TRBJ2-1*01	TRBJ2-1	TRBD2*02, TRBD2*01	TRBD2	11	14	19	25	2	5	7
113	9.08e-06	TGTGCCAGCAGTCGAGGACACCCAAAGCAGTACTTC	CASSRGHPKQYF	TRBV28*01	TRBV28	TRBJ2-7*01	TRBJ2-7	TRBD1*01	TRBD1	11	15	19	25	3	5	8
113	9.08e-06	TGTGCCAGCAGTCGAACAGGGCCTGAAGCTTTCTTT	CASSRTGPEAFF	TRBV5-6*01	TRBV5-6	TRBJ1-1*01	TRBJ1-1	TRBD1*01	TRBD1	10	15	20	22	4	1	5
113	9.08e-06	TGTGCCAGCAGCCTGGACAGGGGCGGCTACACCTTC	CASSLDRGGYTF	TRBV3-1*01	TRBV3-1	TRBJ1-2*01	TRBJ1-2	TRBD1*01	TRBD1	12	14	22	24	1	1	2
113	9.08e-06	TGTGCCAGCAGCCAAGATGGTGCTGAAGCTTTCTTT	CASSQDGAEAFF	TRBV4-2*01	TRBV4-2	TRBJ1-1*01	TRBJ1-1	TRBD2*02, TRBD2*01	TRBD2	16	-1	-1	22	-1	-1	5
113	9.08e-06	TGTGCCTGGAGTGAGCGGTACGAGCAGTACTTC	CAWSERYEQYF	TRBV30*01	TRBV30	TRBJ2-7*01	TRBJ2-7	TRBD2*02, TRBD2*01	TRBD2	12	13	17	18	0	0	0
113	9.08e-06	TGTGCCAGCTCACCATCAGAGACCCAGTACTTC	CASSPSETQYF	TRBV18*01	TRBV18	TRBJ2-5*01	TRBJ2-5	TRBD1*01, TRBD2*02, TRBD2*01	TRBD1, TRBD2	14	-1	-1	17	-1	-1	2
113	9.08e-06	TGTGCCAGCAGTGAAGTCGAGACCCAGTACTTC	CASSEVETQYF	TRBV6-1*01	TRBV6-1	TRBJ2-5*01	TRBJ2-5	TRBD2*02, TRBD2*01	TRBD2	15	-1	-1	18	-1	-1	2
113	9.08e-06	TGTGCCAGCAACGGGAGATACGCAGTATTTT	CASNG~DTQYF	TRBV5-4*01, TRBV5-4*03, TRBV5-4*04	TRBV5-4	TRBJ2-3*01	TRBJ2-3	TRBD2*02, TRBD2*01	TRBD2	9	11	14	15	1	0	1
112	9e-06	TGTGCCAGCAGCGGAAAGGGACAGGGGCAATCTAGGAAACAATGAACACCGGGGAGCTGTTTTTT	CASSGKGQGQS~ETMNTGELFF	TRBV9*02, TRBV9*01	TRBV9	TRBJ2-2*01	TRBJ2-2	TRBD1*01	TRBD1	12	17	26	43	4	16	20
112	9e-06	TGTGCCAGTAGTATATCCCTAGCGGGGGGCGCGGGTGGCACAGATACGCAGTATTTT	CASSISLAGGAGGTDTQYF	TRBV19*01, TRBV19*02	TRBV19	TRBJ2-3*01	TRBJ2-3	TRBD2*01	TRBD2	14	18	28	37	3	8	11
112	9e-06	TGTGCCAGCAGCTTAGAGCGTTTTGGGCTAGCGGGAGCGTAGTACGAGCAGTACTTC	CASSLERFGLAGA*YEQYF	TRBV11-2*01	TRBV11-2	TRBJ2-7*01	TRBJ2-7	TRBD2*02	TRBD2	16	27	36	42	10	5	15
112	9e-06	TGTGCCAGCAGTTACTACCTAGGACACGAGGGGATGTGAAGGTTGGCTACACCTTC	CASSYYLGH~GDVKVGYTF	TRBV13*02, TRBV13*01	TRBV13	TRBJ1-2*01	TRBJ1-2	TRBD1*01, TRBD2*02	TRBD1, TRBD2	10	28	32	43	17	10	27
112	9e-06	TGTGCCAGCAGTGACTCGACCCCCCCTGACAGCCTTCTCCTACGAGCAGTACTTC	CASSDSTPP~TAFSYEQYF	TRBV6-4*02, TRBV6-4*01	TRBV6-4	TRBJ2-7*01	TRBJ2-7	TRBD1*01, TRBD2*01	TRBD1, TRBD2	16	21	27	36	4	8	12
112	9e-06	TGTGCCAGCAGCTTAGAGGGGCAGGGACTAGCACTGGGCAATGAGCAGTTCTTC	CASSLEGQGLALGNEQFF	TRBV11-2*01	TRBV11-2	TRBJ2-1*01	TRBJ2-1	TRBD2*02, TRBD2*01	TRBD2	16	23	31	38	6	6	12
112	9e-06	TGTGCCAGCAGCCTGAGGGACAGGGGGCGGCATGGCAATCAGCCCCAGCATTTT	CASSLRDRGRHGNQPQHF	TRBV6-6*04	TRBV6-6	TRBJ1-5*01	TRBJ1-5	TRBD1*01	TRBD1	10	16	27	34	5	6	11
112	9e-06	TGCGCCAGCAGCTTGGGGCCTCCGGGACAGGGGTACACAGATACGCAGTATTTT	CASSLGPPGQGYTDTQYF	TRBV5-1*01	TRBV5-1	TRBJ2-3*01	TRBJ2-3	TRBD1*01	TRBD1	15	23	32	35	7	2	9
112	9e-06	TGCAGTGCTAGAACCGGGACTAGCGGGGGGGCCTCGTACAATGAGCAGTTCTTC	CSARTGTSGGASYNEQFF	TRBV20-1*01, TRBV20-1*04, TRBV20-1*05, TRBV20-1*07	TRBV20-1	TRBJ2-1*01	TRBJ2-1	TRBD2*01	TRBD2	11	15	30	32	3	1	4
112	9e-06	TGCGCCAGCAGCCCCCCGAAGGTAGAGCGGGGGGGCCGATTGAGCAGTTCTTC	CASSPPKVE~GGPIEQFF	TRBV5-1*01	TRBV5-1	TRBJ2-1*01	TRBJ2-1	TRBD2*01	TRBD2	11	25	34	40	13	5	18
112	9e-06	TGCGCCAGCAGCTCGGAAGTATGACAGATGCTCTGGAAACACCATATATTTT	CASSSEV*Q~CSGNTIYF	TRBV5-1*01	TRBV5-1	TRBJ1-3*01	TRBJ1-3	TRBD1*01	TRBD1	12	22	26	30	9	3	12
112	9e-06	TGTGCTAGTGGTTTAAACTAGCGGGAGGGCCGCTCCTACGAGCAGTACTTC	CASGLN*REGRSYEQYF	TRBV12-5*01	TRBV12-5	TRBJ2-7*01	TRBJ2-7	TRBD2*02	TRBD2	13	16	28	32	2	3	5
112	9e-06	TGTGCTAGCAGCTTAGGGGGGTTTGACGGACCCCAAGAGACCCAGTACTTC	CASSLGGFDGPQETQYF	TRBV7-7*01	TRBV7-7	TRBJ2-5*01	TRBJ2-5	TRBD1*01, TRBD2*01	TRBD1, TRBD2	15	16	20	32	0	11	11
112	9e-06	TGTGCCACCAGTGACAGAGGGACAGGGGGCCGAGGCGGGGAGCTGTTTTTT	CATSDRGTGGRGGELFF	TRBV24-1*01	TRBV24-1	TRBJ2-2*01	TRBJ2-2	TRBD1*01	TRBD1	13	18	29	35	4	5	9
112	9e-06	TGTGCCAGCAGCTTAGCAATCGGCGGGGCGAACACCGGGGAGCTGTTTTTT	CASSLAIGGANTGELFF	TRBV11-3*01	TRBV11-3	TRBJ2-2*01	TRBJ2-2	TRBD2*01	TRBD2	15	22	27	28	6	0	6
112	9e-06	TGTGCCAGCAGCTGGGGGGACACGGCCCGCGCACTCTATGGCTACACCTTC	CASSWGDTARALYGYTF	TRBV7-8*01, TRBV7-8*03	TRBV7-8	TRBJ1-2*01	TRBJ1-2	TRBD1*01, TRBD2*01	TRBD1, TRBD2	12	16	21	35	3	13	16
112	9e-06	TGTGCCAGCAGCCAAAGGCCCTCTGGGGAGGGATCCTACGAGCAGTACTTC	CASSQRPSGEGSYEQYF	TRBV14*01	TRBV14	TRBJ2-7*01	TRBJ2-7	TRBD2*02	TRBD2	14	25	31	33	10	1	11
112	9e-06	TGTGCCAGCAGCGTAGGCCAGGGAGGATATGGTTCCAACGTCCTGACTTTC	CASSVGQGGYGSNVLTF	TRBV9*02, TRBV9*01	TRBV9	TRBJ2-6*01	TRBJ2-6	TRBD2*02	TRBD2	15	20	25	34	4	8	12
112	9e-06	TGCAGTGCTGAGAGGGCTAGCGGGGGGGCTTTCGGAGAGACCCAGTACTTC	CSAERASGGAFGETQYF	TRBV20-1*06, TRBV20-1*03, TRBV20-1*01, TRBV20-1*04, TRBV20-1*05, TRBV20-1*02, TRBV20-1*07	TRBV20-1	TRBJ2-5*01	TRBJ2-5	TRBD2*01	TRBD2	8	16	27	35	7	7	14
112	9e-06	TGTGCCAGTACCAGCGGGTTTTTCGGGACAGGGGAGAGACCCAGTACTTC	CASTSGFF~DRGETQYF	TRBV19*01, TRBV19*03, TRBV19*02	TRBV19	TRBJ2-5*01	TRBJ2-5	TRBD1*01	TRBD1	9	24	33	34	14	0	14
112	9e-06	TGCGCCAGCAGTGAGTTGGCAGGGGCGCTTCAACTATGGCTACACCTTC	CASSELAG~RFNYGYTF	TRBV10-1*01	TRBV10-1	TRBJ1-2*01	TRBJ1-2	TRBD1*01	TRBD1	15	19	24	31	3	6	9
112	9e-06	TGTGCCAGTAGCCCTAGGGACAGTAGAAGGAATCAGCCCCAGCATTTT	CASSPRDSRRNQPQHF	TRBV19*01, TRBV19*03, TRBV19*02	TRBV19	TRBJ1-5*01	TRBJ1-5	TRBD1*01	TRBD1	11	16	22	30	4	7	11
112	9e-06	TGTGCCAGTAGAAGAAGACTAGCGGGAGAGGTAGATACGCAGTATTTT	CASRRRLAGEVDTQYF	TRBV19*01, TRBV19*02	TRBV19	TRBJ2-3*01	TRBJ2-3	TRBD2*02	TRBD2	10	16	27	32	5	4	9
112	9e-06	TGTGCCAGCAGTTCTGGACAGGGGGCGCTGGGCACTGAAGCTTTCTTT	CASSSGQGALGTEAFF	TRBV6-6*04	TRBV6-6	TRBJ1-1*01	TRBJ1-1	TRBD1*01	TRBD1	11	15	25	32	3	6	9
112	9e-06	TGTGCCAGCAGTTATTCGCGGACTGGGAGCTCCTACGAGCAGTACTTC	CASSYSRTGSSYEQYF	TRBV6-5*01	TRBV6-5	TRBJ2-7*01	TRBJ2-7	TRBD2*02, TRBD2*01	TRBD2	11	19	23	29	7	5	12
112	9e-06	TGTGCCAGCAGTTACGGCGGGGGGGCTGGGGGAGAGACCCAGTACTTC	CASSYGGGAGGETQYF	TRBV6-5*01	TRBV6-5	TRBJ2-5*01	TRBJ2-5	TRBD2*01	TRBD2	14	16	24	32	1	7	8
112	9e-06	TGTGCCAGCAGTTACGGACAGGGAGCGAACACCGGGGAGCTGTTTTTT	CASSYGQGANTGELFF	TRBV12-4*01, TRBV12-3*01	TRBV12-4, TRBV12-3	TRBJ2-2*01	TRBJ2-2	TRBD1*01	TRBD1	12	15	22	25	2	2	4
112	9e-06	TGTGCCAGCAGTCGATATCCGAACGGGACAGGGGACGAGCAGTACTTC	CASSRYPNGTGDEQYF	TRBV11-2*01	TRBV11-2	TRBJ2-7*01	TRBJ2-7	TRBD1*01	TRBD1	11	24	33	34	12	0	12
112	9e-06	TGTGCCAGCAGTGAATCTGACTCTTTGAACACCGGGGAGCTGTTTTTT	CASSESDSLNTGELFF	TRBV6-1*01	TRBV6-1	TRBJ2-2*01	TRBJ2-2	TRBD2*02, TRBD2*01	TRBD2	14	18	21	26	3	4	7
112	9e-06	TGTGCCAGCAGTGAACATCTAGCGGGAGATTACAATGAGCAGTTCTTC	CASSEHLAGDYNEQFF	TRBV6-4*02, TRBV6-4*01	TRBV6-4	TRBJ2-1*01	TRBJ2-1	TRBD2*02	TRBD2	13	18	27	30	4	2	6
112	9e-06	TGTGCCAGCAGCTTGGAGGCCGGGACAGTCACAGATACGCAGTATTTT	CASSLEAGTVTDTQYF	TRBV5-5*01	TRBV5-5	TRBJ2-3*01	TRBJ2-3	TRBD1*01	TRBD1	15	21	27	29	5	1	6
112	9e-06	TGTGCCAGCAGCTTAGATGGGGGGGGGAGGGCCTACGAGCAGTACTTC	CASSLDGGGRAYEQYF	TRBV11-2*01	TRBV11-2	TRBJ2-7*01	TRBJ2-7	TRBD2*02, TRBD2*01	TRBD2	16	24	30	31	7	0	7
112	9e-06	TGTGCCAGCAGCTCCCGGACAGGGGGAGGTCGAGAGACCCAGTACTTC	CASSSRTGGGRETQYF	TRBV11-3*01, TRBV11-3*02	TRBV11-3	TRBJ2-5*01	TRBJ2-5	TRBD1*01	TRBD1	12	16	25	32	3	6	9
112	9e-06	TGTGCCAGCAGCCCCCCTGGACAGCCTCGATCGTATGGCTACACCTTC	CASSPPGQPRSYGYTF	TRBV11-3*01, TRBV11-3*02	TRBV11-3	TRBJ1-2*01	TRBJ1-2	TRBD1*01	TRBD1	11	12	18	33	0	14	14
112	9e-06	TGTGCCAGCAGCGCTTTAGGGCGGCAGGCGGATAGGAGCTACACCTTC	CASSALGRQADRSYTF	TRBV9*02, TRBV9*01, TRBV9*03	TRBV9	TRBJ1-2*01	TRBJ1-2	TRBD1*01, TRBD2*02, TRBD2*01	TRBD1, TRBD2	12	24	27	37	11	9	20
112	9e-06	TGTGCCAGCAAAGGTACCGGACAGGCTAGCAATCAGCCCCAGCATTTT	CASKGTGQASNQPQHF	TRBV12-4*01, TRBV12-3*01	TRBV12-4, TRBV12-3	TRBJ1-5*01	TRBJ1-5	TRBD1*01	TRBD1	9	18	24	26	8	1	9
112	9e-06	TGCGCCAGCAGCTTGTTCCTAGCGGGAGGCACAGATACGCAGTATTTT	CASSLFLAGGTDTQYF	TRBV5-1*01	TRBV5-1	TRBJ2-3*01	TRBJ2-3	TRBD2*02	TRBD2	14	18	27	28	3	0	3
112	9e-06	TGCGCCAGCAGCTTGGCTCGCGGGGCACGCACAGATACGCAGTATTTT	CASSLARGARTDTQYF	TRBV5-1*01	TRBV5-1	TRBJ2-3*01	TRBJ2-3	TRBD2*01	TRBD2	15	19	24	28	3	3	6
112	9e-06	TGCGCCAGCAGCTTGGAACGAGCGGGAGGGGCAGATACGCAGTATTTT	CASSLERAGGADTQYF	TRBV5-1*01	TRBV5-1	TRBJ2-3*01	TRBJ2-3	TRBD2*02	TRBD2	15	20	29	31	4	1	5
112	9e-06	TGCGCCAGCAGCCAGCACCGGGGTTATAGCAATCAGCCCCAGCATTTT	CASSQHRGYSNQPQHF	TRBV4-1*02, TRBV4-1*01	TRBV4-1	TRBJ1-5*01	TRBJ1-5	TRBD2*01	TRBD2	13	18	22	26	4	3	7
112	9e-06	TGCGCCAGCAGCCAAGCGGTGGCGGGCCTAAACACTGAAGCTTTCTTT	CASSQAVAGLNTEAFF	TRBV4-1*02, TRBV4-1*01	TRBV4-1	TRBJ1-1*01	TRBJ1-1	TRBD2*02, TRBD2*01	TRBD2	15	21	25	30	5	4	9
112	9e-06	TGCAGTGCTAGAGATCTTGCCGGGGGGGCCGTGGAGACCCAGTACTTC	CSARDLAGGAVETQYF	TRBV20-1*01, TRBV20-1*05, TRBV20-1*07	TRBV20-1	TRBJ2-5*01	TRBJ2-5	TRBD2*01	TRBD2	13	20	27	33	6	5	11
112	9e-06	TGTGCCACCAGCAGAGATAGGGGGGGGGCTCAGATACGCAGTATTTT	CATSRDRG~GSDTQYF	TRBV15*02	TRBV15	TRBJ2-3*01	TRBJ2-3	TRBD2*01	TRBD2	11	21	27	30	9	2	11
112	9e-06	TGTGCCAGCTACCCCGTAGGGTCACGGAAACCTACGAGCAGTACTTC	CASYPVGS~ETYEQYF	TRBV12-4*01, TRBV12-3*01	TRBV12-4, TRBV12-3	TRBJ2-7*01	TRBJ2-7	TRBD2*01	TRBD2	8	11	15	30	2	14	16
112	9e-06	TGTGCCAGCCAAAGAGAGACTAGCGGGACACAGATACGCAGTATTTT	CASQRETS~DTDTQYF	TRBV11-2*01	TRBV11-2	TRBJ2-3*01	TRBJ2-3	TRBD2*02	TRBD2	8	17	27	28	8	0	8
112	9e-06	TGTGCCAGCAGCCTAATTCAGGACAGCGGCAAGAGACCCAGTACTTC	CASSLIQD~RQETQYF	TRBV7-3*01	TRBV7-3	TRBJ2-5*01	TRBJ2-5	TRBD1*01	TRBD1	15	20	25	29	4	3	7
112	9e-06	TGTGCCACCAGTGATTTAGGGGGGGGGACCGGGGAGCTGTTTTTT	CATSDLGGGTGELFF	TRBV24-1*01	TRBV24-1	TRBJ2-2*01	TRBJ2-2	TRBD2*01	TRBD2	16	20	26	27	3	0	3
112	9e-06	TGTGCCAGTAGTATAGGAGGCGGCCCGAACACTGAAGCTTTCTTT	CASSIGGGPNTEAFF	TRBV19*01, TRBV19*02	TRBV19	TRBJ1-1*01	TRBJ1-1	TRBD1*01, TRBD2*02, TRBD2*01	TRBD1, TRBD2	15	22	25	26	6	0	6
112	9e-06	TGTGCCAGCAGTTCCCCAGGGGCTGCTAATGAAAAACTGTTTTTT	CASSSPGAANEKLFF	TRBV6-5*01	TRBV6-5	TRBJ1-4*01	TRBJ1-4	TRBD1*01	TRBD1	12	16	21	25	3	3	6
112	9e-06	TGTGCCAGCAGTTACTCTGCACAGGCGGCCTACGAGCAGTACTTC	CASSYSAQAAYEQYF	TRBV6-5*01	TRBV6-5	TRBJ2-7*01	TRBJ2-7	TRBD1*01	TRBD1	16	20	24	28	3	3	6
112	9e-06	TGTGCCAGCAGTCCTGGACAGGAGCGAGATGAAAAACTGTTTTTT	CASSPGQERDEKLFF	TRBV6-5*01	TRBV6-5	TRBJ1-4*01	TRBJ1-4	TRBD1*01	TRBD1	11	15	21	28	3	6	9
112	9e-06	TGTGCCAGCAGTGTCAAGGGGGACCCTGGCGATGAGCAGTTCTTC	CASSVKGDPGDEQFF	TRBV6-4*02, TRBV6-4*01	TRBV6-4	TRBJ2-1*01	TRBJ2-1	TRBD1*01	TRBD1	12	16	21	31	3	9	12
112	9e-06	TGTGCCAGCAGTGACTCAGCGGGATCCTACAATGAGCAGTTCTTC	CASSDSAGSYNEQFF	TRBV6-4*02, TRBV6-4*01	TRBV6-4	TRBJ2-1*01	TRBJ2-1	TRBD2*02	TRBD2	16	17	23	24	0	0	0
112	9e-06	TGTGCCAGCAGTGAATCCGTCGGGGGGCTCTACGAGCAGTACTTC	CASSESVGGLYEQYF	TRBV6-1*01	TRBV6-1	TRBJ2-7*01	TRBJ2-7	TRBD2*01	TRBD2	14	20	26	29	5	2	7
112	9e-06	TGTGCCAGCAGTGAAGCGCGGCTAGGAGGTTACATTCAGTACTTC	CASSEARLGGYIQYF	TRBV2*01, TRBV2*03	TRBV2	TRBJ2-4*01	TRBJ2-4	TRBD2*02, TRBD2*01	TRBD2	16	24	28	31	7	2	9
112	9e-06	TGTGCCAGCAGCTTCTATCTGGGGTCCTACAATGAGCAGTTCTTC	CASSFYLGSYNEQFF	TRBV7-8*01, TRBV7-8*03	TRBV7-8	TRBJ2-1*01	TRBJ2-1	TRBD1*01, TRBD2*01	TRBD1, TRBD2	13	20	23	24	6	0	6
112	9e-06	TGTGCCAGCAGCTTATTCCCTCACCGCGGGGATACGCAGTATTTT	CASSLFPHRGDTQYF	TRBV11-2*01	TRBV11-2	TRBJ2-3*01	TRBJ2-3	TRBD2*02, TRBD2*01	TRBD2	14	25	29	30	10	0	10
112	9e-06	TGTGCCAGCAGCTTAGATGAGGTGGACTTGGATGAGCAGTTCTTC	CASSLDEVDLDEQFF	TRBV11-2*01	TRBV11-2	TRBJ2-1*01	TRBJ2-1	TRBD2*02, TRBD2*01	TRBD2	16	23	27	31	6	3	9
112	9e-06	TGTGCCAGCAGCTTAGAAGGGGTAGGGACGGCTGAAGCTTTCTTT	CASSLEGVGTAEAFF	TRBV7-9*01, TRBV7-9*02	TRBV7-9	TRBJ1-1*01	TRBJ1-1	TRBD1*01, TRBD2*02, TRBD2*01	TRBD1, TRBD2	15	24	28	31	8	2	10
112	9e-06	TGTGCCAGCAGCTTAATTGCGGGAGCTATCTACGAGCAGTACTTC	CASSLIAGAIYEQYF	TRBV11-2*01	TRBV11-2	TRBJ2-7*01	TRBJ2-7	TRBD2*02	TRBD2	14	18	24	29	3	4	7
112	9e-06	TGTGCCAGCAGCTTAAGTAGCGGGAGCGGTGGGACCCAGTACTTC	CASSLSSGSGGTQYF	TRBV7-9*01, TRBV7-9*04, TRBV7-9*02	TRBV7-9	TRBJ2-5*01	TRBJ2-5	TRBD2*02	TRBD2	14	17	25	32	2	6	8
112	9e-06	TGTGCCAGCAGCCTCGGGGCAGGGAGGAGGAATGAGCAGTTCTTC	CASSLGAGRRNEQFF	TRBV6-5*01	TRBV6-5	TRBJ2-1*01	TRBJ2-1	TRBD2*02	TRBD2	10	21	26	30	10	3	13
112	9e-06	TGTGCCAGCAGCCCTGAAGCGGGGGGGTACAATGAGCAGTTCTTC	CASSPEAGGYNEQFF	TRBV6-1*01	TRBV6-1	TRBJ2-1*01	TRBJ2-1	TRBD2*01	TRBD2	11	17	26	27	5	0	5
112	9e-06	TGTGCCAGCAGCCCGGGACAGGGTTGGACCGGGGAGCTGTTTTTT	CASSPGQGWTGELFF	TRBV7-6*01, TRBV7-6*02	TRBV7-6	TRBJ2-2*01	TRBJ2-2	TRBD1*01	TRBD1	11	14	22	27	2	4	6
112	9e-06	TGTGCCAGCAGCCGCACCGGGGTTATTAATGAAAAACTGTTTTTT	CASSRTGVINEKLFF	TRBV11-3*01, TRBV11-3*02	TRBV11-3	TRBJ1-4*01	TRBJ1-4	TRBD2*01	TRBD2	11	17	21	26	5	4	9
112	9e-06	TGTGCCAGCAGCCAATGGGACAGAGATAATTCACCCCTCCACTTT	CASSQWDRDNSPLHF	TRBV3-1*01	TRBV3-1	TRBJ1-6*02	TRBJ1-6	TRBD1*01	TRBD1	11	16	22	25	4	2	6
112	9e-06	TGTGCCAGCAGCGTAGGAGGCGGTTCCCGGGATACGCAGTATTTT	CASSVGGGSRDTQYF	TRBV9*02, TRBV9*01	TRBV9	TRBJ2-3*01	TRBJ2-3	TRBD2*02	TRBD2	15	24	28	30	8	1	9
112	9e-06	TGTGCCAGCAGCGTAGATCCGGGGACAAACAATGAGCAGTTCTTC	CASSVDPGTNNEQFF	TRBV9*02, TRBV9*01	TRBV9	TRBJ2-1*01	TRBJ2-1	TRBD1*01	TRBD1	15	21	26	28	5	1	6
112	9e-06	TGTGCCAGCAGCGGAAACAGTGGGGGCAAAAACATTCAGTACTTC	CASSGNSGGKNIQYF	TRBV9*02, TRBV9*01	TRBV9	TRBJ2-4*01	TRBJ2-4	TRBD1*01, TRBD2*01	TRBD1, TRBD2	12	21	25	26	8	0	8
112	9e-06	TGTGCCAGCAGACCTCAGGGAGGTGGCAATCAGCCCCAGCATTTT	CASRPQGGGNQPQHF	TRBV6-5*01	TRBV6-5	TRBJ1-5*01	TRBJ1-5	TRBD2*02	TRBD2	10	17	22	25	6	2	8
112	9e-06	TGCGCCAGCAGCTTGGTCAGGGACCCCTCGTACGAGCAGTACTTC	CASSLVRDPSYEQYF	TRBV5-1*01	TRBV5-1	TRBJ2-7*01	TRBJ2-7	TRBD1*01, TRBD2*02, TRBD2*01	TRBD1, TRBD2	15	19	23	26	3	2	5
112	9e-06	TGCGCCAGCAGCTTGGACGGGCAAACTCCCACTGAAGCTTTCTTT	CASSLDGQTPTEAFF	TRBV5-1*01	TRBV5-1	TRBJ1-1*01	TRBJ1-1	TRBD1*01, TRBD2*02, TRBD2*01	TRBD1, TRBD2	15	18	21	29	2	7	9
112	9e-06	TGCGCCAGCAGCTTGGAGGGGTTTCCTGCAGATACGCAGTATTTT	CASSLEGFPADTQYF	TRBV5-1*01	TRBV5-1	TRBJ2-3*01	TRBJ2-3	TRBD1*01	TRBD1	15	16	20	28	0	7	7
112	9e-06	TGCGCCAGCAGCTTGACTAGCGGAGCCAAAAACATTCAGTACTTC	CASSLTSGAKNIQYF	TRBV5-1*01	TRBV5-1	TRBJ2-4*01	TRBJ2-4	TRBD2*02, TRBD2*01	TRBD2	14	15	22	23	0	0	0
112	9e-06	TGCGCCAGCAGCTCCCGAGGACAGGGGGCCGGGGAGCTGTTTTTT	CASSSRGQGAGELFF	TRBV5-1*01	TRBV5-1	TRBJ2-2*01	TRBJ2-2	TRBD1*01	TRBD1	12	18	27	28	5	0	5
112	9e-06	TGCGCCAGCAGCCTCCAGGACGTCGGGAACACTGAAGCTTTCTTT	CASSLQDVGNTEAFF	TRBV4-1*02, TRBV4-1*01	TRBV4-1	TRBJ1-1*01	TRBJ1-1	TRBD1*01, TRBD2*02, TRBD2*01	TRBD1, TRBD2	12	17	20	26	4	5	9
112	9e-06	TGCGCCAGCAGCCCTAGCGGGAGTTTTTCCGATGAGCAGTTCTTC	CASSPSGSFSDEQFF	TRBV4-1*02, TRBV4-1*01	TRBV4-1	TRBJ2-1*01	TRBJ2-1	TRBD2*02	TRBD2	12	13	22	31	0	8	8
112	9e-06	TGTGCCAGCAGCTCGAACACAGGGGGCGCTACGAGCAGTACTTC	CASSSNT~GRYEQYF	TRBV5-5*01	TRBV5-5	TRBJ2-7*01	TRBJ2-7	TRBD1*01	TRBD1	12	18	26	28	5	1	6
112	9e-06	TGTGCCAGCAGTGGGAAGCGGGGAGTAAGAGACCCAGTACTTC	CASSGKR~E*ETQYF	TRBV25-1*01	TRBV25-1	TRBJ2-5*01	TRBJ2-5	TRBD2*01	TRBD2	12	16	22	26	3	3	6
112	9e-06	TGTGCCAGCAGGGGACTAGCGGGTCACAGATACGCAGTATTTT	CASRGLA~VTDTQYF	TRBV6-4*02, TRBV6-4*01	TRBV6-4	TRBJ2-3*01	TRBJ2-3	TRBD2*02, TRBD2*01	TRBD2	10	11	22	24	0	1	1
112	9e-06	TGTGCCAGCAGATATCGGGACTAACCCCTACGAGCAGTACTTC	CASRYRD~NPYEQYF	TRBV6-3*01, TRBV6-2*01	TRBV6-3, TRBV6-2	TRBJ2-7*01	TRBJ2-7	TRBD2*02, TRBD2*01	TRBD2	10	16	22	26	5	3	8
112	9e-06	TGTGCCAGCCCCCCCGCTAGCGGGATAGAGACCCAGTACTTC	CASPPASGIETQYF	TRBV11-3*01, TRBV11-3*02	TRBV11-3	TRBJ2-5*01	TRBJ2-5	TRBD2*01	TRBD2	8	9	19	26	0	6	6
112	9e-06	TGTGCCAGCACCCGGGACAGTACGAACACTGAAGCTTTCTTT	CASTRDSTNTEAFF	TRBV6-5*01	TRBV6-5	TRBJ1-1*01	TRBJ1-1	TRBD1*01	TRBD1	9	13	19	23	3	3	6
112	9e-06	TGTGCCAGCAGTTTCTACCGAGACGGCTACGAGCAGTACTTC	CASSFYRDGYEQYF	TRBV6-3*01, TRBV6-2*01	TRBV6-3, TRBV6-2	TRBJ2-7*01	TRBJ2-7	TRBD1*01, TRBD2*02, TRBD2*01	TRBD1, TRBD2	12	21	23	26	8	2	10
112	9e-06	TGTGCCAGCAGTTTGTGGACAGCCACAGATACGCAGTATTTT	CASSLWTATDTQYF	TRBV12-4*01, TRBV12-3*01	TRBV12-4, TRBV12-3	TRBJ2-3*01	TRBJ2-3	TRBD1*01	TRBD1	13	16	21	23	2	1	3
112	9e-06	TGTGCCAGCAGTTTAGGTAGGGGCTCTGATACGCAGTATTTT	CASSLGRGSDTQYF	TRBV12-4*01, TRBV12-3*01	TRBV12-4, TRBV12-3	TRBJ2-3*01	TRBJ2-3	TRBD1*01	TRBD1	15	18	22	27	2	4	6
112	9e-06	TGTGCCAGCAGTTACGGAAAGGACACAGATACGCAGTATTTT	CASSYGKDTDTQYF	TRBV6-3*01, TRBV6-2*01	TRBV6-3, TRBV6-2	TRBJ2-3*01	TRBJ2-3	TRBD1*01, TRBD2*02, TRBD2*01	TRBD1, TRBD2	14	20	22	23	5	0	5
112	9e-06	TGTGCCAGCAGTAACCGTCGGGTCTCCTACGAGCAGTACTTC	CASSNRRVSYEQYF	TRBV6-3*01, TRBV6-2*01	TRBV6-3, TRBV6-2	TRBJ2-7*01	TRBJ2-7	TRBD2*02, TRBD2*01	TRBD2	11	18	21	23	6	1	7
112	9e-06	TGTGCCAGCAGCTTGGGACTAGGGGTTAACGAGCAGTACTTC	CASSLGLGVNEQYF	TRBV11-3*01	TRBV11-3	TRBJ2-7*01	TRBJ2-7	TRBD2*02, TRBD2*01	TRBD2	13	14	21	28	0	6	6
112	9e-06	TGTGCCAGCAGCTTGGAGTTTCTCGGACAAGAGCAGTTCTTC	CASSLEFLGQEQFF	TRBV5-5*01	TRBV5-5	TRBJ2-1*01	TRBJ2-1	TRBD1*01	TRBD1	15	24	28	30	8	1	9
112	9e-06	TGTGCCAGCAGCTTAGCTGGAGGGGTCGATACGCAGTATTTT	CASSLAGGVDTQYF	TRBV11-3*01	TRBV11-3	TRBJ2-3*01	TRBJ2-3	TRBD2*02	TRBD2	15	18	23	27	2	3	5
112	9e-06	TGTGCCAGCAGCTTAGGACAGGAAACTAAGACCCAGTACTTC	CASSLGQETKTQYF	TRBV11-3*01	TRBV11-3	TRBJ2-5*01	TRBJ2-5	TRBD1*01	TRBD1	15	16	21	28	0	6	6
112	9e-06	TGTGCCAGCAGCTACGGGACAGGGCTGAACATTCAGTACTTC	CASSYGTGLNIQYF	TRBV7-9*03, TRBV7-9*01, TRBV7-9*04, TRBV7-9*02	TRBV7-9	TRBJ2-4*01	TRBJ2-4	TRBD1*01	TRBD1	12	15	23	27	2	3	5
112	9e-06	TGTGCCAGCAGCCATGAGCCTTATAATTCACCCCTCCACTTT	CASSHEPYNSPLHF	TRBV3-1*01	TRBV3-1	TRBJ1-6*02	TRBJ1-6	TRBD1*01, TRBD2*02, TRBD2*01	TRBD1, TRBD2	12	17	19	21	4	1	5
112	9e-06	TGTGCCAGCAGCCAAGGATTTCGTAATTCACCCCTCCACTTT	CASSQGFRNSPLHF	TRBV3-1*01	TRBV3-1	TRBJ1-6*01	TRBJ1-6	TRBD2*02, TRBD2*01	TRBD2	15	-1	-1	23	-1	-1	7
112	9e-06	TGTGCCAGCAGCATCCGGACATCGCATACTGAAGCTTTCTTT	CASSIRTSHTEAFF	TRBV11-2*01	TRBV11-2	TRBJ1-1*01	TRBJ1-1	TRBD1*01	TRBD1	11	16	20	27	4	6	10
112	9e-06	TGTGCCAGCAGACCTCTGGACAGAAATCAGCCCCAGCATTTT	CASRPLDRNQPQHF	TRBV6-5*01	TRBV6-5	TRBJ1-5*01	TRBJ1-5	TRBD1*01	TRBD1	10	17	22	24	6	1	7
112	9e-06	TGCGCCAGCAGCTTGGGGTTCAGAGACAATGAGCAGTTCTTC	CASSLGFRDNEQFF	TRBV5-1*01	TRBV5-1	TRBJ2-1*01	TRBJ2-1	TRBD1*01, TRBD2*02	TRBD1, TRBD2	15	20	22	25	4	2	6
112	9e-06	TGCGCCAGCAACCCTCAAGGGACAGGGGAGACCCAGTACTTC	CASNPQGTGETQYF	TRBV5-1*01	TRBV5-1	TRBJ2-5*01	TRBJ2-5	TRBD1*01	TRBD1	9	18	26	27	8	0	8
112	9e-06	TGCGCCAGCAACGCCGGGACAGGGGGTGGAGGCTACACCTTC	CASNAGTGGGGYTF	TRBV5-1*01	TRBV5-1	TRBJ1-2*01	TRBJ1-2	TRBD1*01	TRBD1	9	15	25	30	5	4	9
112	9e-06	TGCAGTGCTAGTGCTAGCGGGGGACTAAACATTCAGTACTTC	CSASASGGLNIQYF	TRBV20-1*01, TRBV20-1*04, TRBV20-1*05, TRBV20-1*07	TRBV20-1	TRBJ2-4*01	TRBJ2-4	TRBD2*01	TRBD2	11	13	22	26	1	3	4
112	9e-06	TGCAGTGCTAGATCCCCGGGCGGATACACTGAAGCTTTCTTT	CSARSPGGYTEAFF	TRBV20-1*01, TRBV20-1*04, TRBV20-1*05, TRBV20-1*07	TRBV20-1	TRBJ1-1*01	TRBJ1-1	TRBD2*01	TRBD2	11	13	17	25	1	7	8
112	9e-06	TGCAGTGCTAGAACGGCTGCCTCCTACAATGAGCAGTTCTTC	CSARTAASYNEQFF	TRBV20-1*01, TRBV20-1*04, TRBV20-1*05, TRBV20-1*07	TRBV20-1	TRBJ2-1*01	TRBJ2-1	TRBD1*01, TRBD2*02, TRBD2*01	TRBD1, TRBD2	11	14	16	20	2	3	5
112	9e-06	TGTGCCAGCAGCTTAGAACAGAAAGATACGAGCAGTACTTC	CASSLEQ~RYEQYF	TRBV5-6*01	TRBV5-6	TRBJ2-7*01	TRBJ2-7	TRBD1*01	TRBD1	13	17	20	26	3	5	8
112	9e-06	TGTGCCAGCAGCCCCAGGGGGGGGGGGATGGCTACACCTTC	CASSPRG~GDGYTF	TRBV7-9*03, TRBV7-9*01, TRBV7-9*04, TRBV7-9*02	TRBV7-9	TRBJ1-2*01	TRBJ1-2	TRBD1*01, TRBD2*01	TRBD1, TRBD2	11	14	20	27	2	6	8
112	9e-06	TGTGCCTGGAGTGTACGATTGGGATTGGCCCAGTACTTC	CAWSVRLGLAQYF	TRBV30*01	TRBV30	TRBJ2-5*01	TRBJ2-5	TRBD1*01, TRBD2*02, TRBD2*01	TRBD1, TRBD2	13	20	23	28	6	4	10
112	9e-06	TGTGCCTGGAGTGGGGACAGGGGCCACGAGCAGTACTTC	CAWSGDRGHEQYF	TRBV30*01	TRBV30	TRBJ2-7*01	TRBJ2-7	TRBD1*01	TRBD1	12	13	22	25	0	2	2
112	9e-06	TGTGCCAGCTCTCTGGGGGGGCTTTCTGAAGCTTTCTTT	CASSLGGLSEAFF	TRBV12-4*01, TRBV12-3*01	TRBV12-4, TRBV12-3	TRBJ1-1*01	TRBJ1-1	TRBD2*01	TRBD2	8	14	20	25	5	4	9
112	9e-06	TGTGCCAGCGCCGGGCAGGGCGCCGGGGAGCTGTTTTTT	CASAGQGAGELFF	TRBV6-1*01	TRBV6-1	TRBJ2-2*01	TRBJ2-2	TRBD1*01	TRBD1	8	15	19	22	6	2	8
112	9e-06	TGTGCCAGCAGTTATCAGCAGGTAGATACGCAGTATTTT	CASSYQQVDTQYF	TRBV6-1*01	TRBV6-1	TRBJ2-3*01	TRBJ2-3	TRBD1*01	TRBD1	13	18	21	23	4	1	5
112	9e-06	TGTGCCAGCAGTTACTCCCCGGGAAACACCATATATTTT	CASSYSPGNTIYF	TRBV6-5*01	TRBV6-5	TRBJ1-3*01	TRBJ1-3	TRBD2*02, TRBD2*01	TRBD2	16	17	20	21	0	0	0
112	9e-06	TGTGCCAGCAGTTACGACAGTACCGGGGAGCTGTTTTTT	CASSYDSTGELFF	TRBV6-3*01, TRBV6-2*01	TRBV6-3, TRBV6-2	TRBJ2-2*01	TRBJ2-2	TRBD1*01	TRBD1	14	15	19	21	0	1	1
112	9e-06	TGTGCCAGCAGTCGGACTGCGGTGGACACCATATATTTT	CASSRTAVDTIYF	TRBV6-5*01	TRBV6-5	TRBJ1-3*01	TRBJ1-3	TRBD2*02, TRBD2*01	TRBD2	13	14	17	25	0	7	7
112	9e-06	TGTGCCAGCAGCTTGGCCGGGATCGGTGAAGCTTTCTTT	CASSLAGIGEAFF	TRBV5-6*01	TRBV5-6	TRBJ1-1*01	TRBJ1-1	TRBD2*02	TRBD2	15	17	21	26	1	4	5
112	9e-06	TGTGCCAGCAGCTTAGGGGGCTCCTACGAGCAGTACTTC	CASSLGGSYEQYF	TRBV13*01	TRBV13	TRBJ2-7*01	TRBJ2-7	TRBD1*01, TRBD2*02, TRBD2*01	TRBD1, TRBD2	16	17	19	20	0	0	0
112	9e-06	TGTGCCAGCAGCTTAGGACTGCAATCGGGGCAGTTCTTC	CASSLGLQSGQFF	TRBV5-6*01	TRBV5-6	TRBJ2-1*01	TRBJ2-1	TRBD2*02, TRBD2*01	TRBD2	13	15	19	29	1	9	10
112	9e-06	TGTGCCAGCAGCCTTGGCCGGAACTACGAGCAGTACTTC	CASSLGRNYEQYF	TRBV3-1*01	TRBV3-1	TRBJ2-7*01	TRBJ2-7	TRBD1*01, TRBD2*02, TRBD2*01	TRBD1, TRBD2	12	19	21	23	6	1	7
112	9e-06	TGTGCCAGCAGCCTCGGGGAAACCTACGAGCAGTACTTC	CASSLGETYEQYF	TRBV3-1*01	TRBV3-1	TRBJ2-7*01	TRBJ2-7	TRBD2*01	TRBD2	10	14	18	22	3	3	6
112	9e-06	TGTGCCAGCAGCCCTGGCCAGGGGTATGGCTACACCTTC	CASSPGQGYGYTF	TRBV12-4*01, TRBV12-3*01	TRBV12-4, TRBV12-3	TRBJ1-2*01	TRBJ1-2	TRBD1*01	TRBD1	10	18	23	24	7	0	7
112	9e-06	TGTGCCAGCAGCCCCAAGCACATAGACGAGCAGTACTTC	CASSPKHIDEQYF	TRBV3-1*01	TRBV3-1	TRBJ2-7*01	TRBJ2-7	TRBD1*01, TRBD2*02, TRBD2*01	TRBD1, TRBD2	12	19	21	25	6	3	9
112	9e-06	TGTGCCAGCAGCCAAGGGTGGGGTGACGAGCAGTACTTC	CASSQGWGDEQYF	TRBV3-1*01	TRBV3-1	TRBJ2-7*01	TRBJ2-7	TRBD1*01, TRBD2*01	TRBD1, TRBD2	15	19	22	25	3	2	5
112	9e-06	TGTGCCAGCAGGGGGGGAATTTTCTACGAGCAGTACTTC	CASRGGIFYEQYF	TRBV6-5*01	TRBV6-5	TRBJ2-7*01	TRBJ2-7	TRBD2*01	TRBD2	10	11	16	23	0	6	6
112	9e-06	TGTGCCAGCAGAAAAGACAGCAGTCGGGGCTACACCTTC	CASRKDSSRGYTF	TRBV6-5*01	TRBV6-5	TRBJ1-2*01	TRBJ1-2	TRBD1*01	TRBD1	10	15	19	27	4	7	11
112	9e-06	TGCGCCAGCAGCTTAGCGGGGGGCTCTGAAGCTTTCTTT	CASSLAGGSEAFF	TRBV5-1*01	TRBV5-1	TRBJ1-1*01	TRBJ1-1	TRBD2*01	TRBD2	13	14	22	25	0	2	2
112	9e-06	TGCGCCAGCAGCCAAGTCTAGCCCGATACGCAGTATTTT	CASSQV*PDTQYF	TRBV4-1*02, TRBV4-1*01	TRBV4-1	TRBJ2-3*01	TRBJ2-3	TRBD2*02, TRBD2*01	TRBD2	15	17	21	24	1	2	3
112	9e-06	TGTGCCTGGAGGGAGGTCTTCTATGGCTACACCTTC	CAWREVFYGYTF	TRBV30*01	TRBV30	TRBJ1-2*01	TRBJ1-2	TRBD2*02	TRBD2	10	11	15	20	0	4	4
112	9e-06	TGTGCCAGCAGTTACCTAGCAGAGACCCAGTACTTC	CASSYLAETQYF	TRBV6-3*01, TRBV6-2*01	TRBV6-3, TRBV6-2	TRBJ2-5*01	TRBJ2-5	TRBD2*02, TRBD2*01	TRBD2	11	15	19	20	3	0	3
112	9e-06	TGTGCCAGCAGTCGGAGGGACTACGAGCAGTACTTC	CASSRRDYEQYF	TRBV28*01	TRBV28	TRBJ2-7*01	TRBJ2-7	TRBD2*02	TRBD2	11	13	18	20	1	1	2
112	9e-06	TGTGCCAGCAGTGAAACCACAGATACGCAGTATTTT	CASSETTDTQYF	TRBV6-1*01	TRBV6-1	TRBJ2-3*01	TRBJ2-3	TRBD1*01, TRBD2*02, TRBD2*01	TRBD1, TRBD2	14	-1	-1	17	-1	-1	2
112	9e-06	TGTGCCAGCAGCTTAGCGGACAGTGAAGCTTTCTTT	CASSLADSEAFF	TRBV11-2*01	TRBV11-2	TRBJ1-1*01	TRBJ1-1	TRBD2*02, TRBD2*01	TRBD2	15	16	18	19	0	0	0
112	9e-06	TGTGCCAGCAGCCGCTGGGGGGGGGAGCTGTTTTTT	CASSRWGGELFF	TRBV4-2*01	TRBV4-2	TRBJ2-2*01	TRBJ2-2	TRBD1*01, TRBD2*01	TRBD1, TRBD2	12	16	20	21	3	0	3
112	9e-06	TGTGCCAGCAGCGCAGGGGGAACTGAAGCTTTCTTT	CASSAGGTEAFF	TRBV5-5*01, TRBV5-5*02, TRBV5-5*03	TRBV5-5	TRBJ1-1*01	TRBJ1-1	TRBD1*01	TRBD1	10	13	19	21	2	1	3
112	9e-06	TGTGCCAGCAGAGGGGGTTTCACTGAAGCTTTCTTT	CASRGGFTEAFF	TRBV6-5*01	TRBV6-5	TRBJ1-1*01	TRBJ1-1	TRBD1*01	TRBD1	10	11	16	20	0	3	3
112	9e-06	TGCAGTGCCCCCAGCGGGGTGAACATTCAGTACTTC	CSAPSGVNIQYF	TRBV20-1*06, TRBV20-1*03, TRBV20-1*01, TRBV20-1*04, TRBV20-1*05, TRBV20-1*02, TRBV20-1*07	TRBV20-1	TRBJ2-4*01	TRBJ2-4	TRBD2*01	TRBD2	7	12	18	21	4	2	6
112	9e-06	TGTGCCTGGAAAGGGGTAAGCGAGCAGTACTTC	CAWKGVSEQYF	TRBV30*05, TRBV30*01	TRBV30	TRBJ2-7*01	TRBJ2-7	TRBD1*01	TRBD1	9	11	15	20	1	4	5
112	9e-06	TGTGCCTGGACAGGGACTATGGCTACACCTTC	CAWTG~YGYTF	TRBV30*05, TRBV30*01	TRBV30	TRBJ1-2*01	TRBJ1-2	TRBD1*01	TRBD1	9	10	14	15	0	0	0
112	9e-06	TGTGCCAGCAGTGAAAGGAATCAGTTCTTC	CASSERNQFF	TRBV2*01, TRBV2*03	TRBV2	TRBJ2-1*01	TRBJ2-1	TRBD1*01, TRBD2*02, TRBD2*01	TRBD1, TRBD2	14	16	18	21	1	2	3
111	8.92e-06	TGCAGTGCTAGAGTCAACCGGGACTAGCGGGAGATCTGGCACAGATACGCAGTATTTT	CSARVNRD*R~RSGTDTQYF	TRBV20-1*01, TRBV20-1*04, TRBV20-1*05, TRBV20-1*07	TRBV20-1	TRBJ2-3*01	TRBJ2-3	TRBD2*02	TRBD2	12	19	32	38	6	5	11
111	8.92e-06	TGTGCCAGCAGCTTAACCCCTCGGGGGCAGGGCCGGGCACCGGGGAGCTGTTTTTT	CASSLTPRG~GPGTGELFF	TRBV7-3*01	TRBV7-3	TRBJ2-2*01	TRBJ2-2	TRBD1*01, TRBD2*01	TRBD1, TRBD2	16	22	27	37	5	9	14
111	8.92e-06	TGTGCCAGTAGGCACCCCCCGGCAGCGGGGGGACTAGACCGGGGAGCTGTTTTTT	CASRHPPAA~GD*TGELFF	TRBV19*01, TRBV19*03, TRBV19*02	TRBV19	TRBJ2-2*01	TRBJ2-2	TRBD2*01	TRBD2	10	23	31	37	12	5	17
111	8.92e-06	TGTGCCAGCAGCTTAGGAATAGCCGGGACAGGGGAATAGGGATGAGCAGTTCTTC	CASSLGIAG~QGNRDEQFF	TRBV11-2*01	TRBV11-2	TRBJ2-1*01	TRBJ2-1	TRBD1*01	TRBD1	15	24	33	41	8	7	15
111	8.92e-06	TGTGCCAGTAGTATGCGGACAGGGAACCTACTAGCCAAAAACATTCAGTACTTC	CASSMRTGNLLAKNIQYF	TRBV19*01, TRBV19*02	TRBV19	TRBJ2-4*01	TRBJ2-4	TRBD1*01	TRBD1	13	16	23	32	2	8	10
111	8.92e-06	TGTGCCAGCAGCTTAAGGGGGGCGTGGGCGTTGGAAGACAATGAGCAGTTCTTC	CASSLRGAWALEDNEQFF	TRBV11-2*01	TRBV11-2	TRBJ2-1*01	TRBJ2-1	TRBD1*01, TRBD2*01	TRBD1, TRBD2	14	17	22	37	2	14	16
111	8.92e-06	TGTGCCAGCAGCTTAAGAAATGGTAGCGGAAGCAACCAAGAGACCCAGTACTTC	CASSLRNGSGSNQETQYF	TRBV11-3*01	TRBV11-3	TRBJ2-5*01	TRBJ2-5	TRBD2*02, TRBD2*01	TRBD2	14	23	28	34	8	5	13
111	8.92e-06	TGTGCCAGTAGAAGGGGTGTCTCTAGAATATTCAACCTACGAGCAGTACTTC	CASRRGVSR~YSTYEQYF	TRBV19*01, TRBV19*03, TRBV19*02	TRBV19	TRBJ2-7*01	TRBJ2-7	TRBD1*01	TRBD1	10	12	16	35	1	18	19
111	8.92e-06	TGTGCCAGCAGCTTAAATCGAAGGTAGCGGGAACTGGGTTGAGCAGTTCTTC	CASSLNRR*~GNWVEQFF	TRBV7-3*01	TRBV7-3	TRBJ2-1*01	TRBJ2-1	TRBD2*02	TRBD2	15	24	31	39	8	7	15
111	8.92e-06	TGTGCCACCAGTGATTTGCAATCTGGCGGGATTAGCGGGGAGCTGTTTTTT	CATSDLQSGGISGELFF	TRBV24-1*01	TRBV24-1	TRBJ2-2*01	TRBJ2-2	TRBD2*02	TRBD2	17	25	30	35	7	4	11
111	8.92e-06	TGTGCCACCAGCAGAGCTCTCCTCTCCGGGAGCCCCAATGAGCAGTTCTTC	CATSRALLSGSPNEQFF	TRBV15*02	TRBV15	TRBJ2-1*01	TRBJ2-1	TRBD2*02	TRBD2	11	26	31	35	14	3	17
111	8.92e-06	TGTGCCAGCAGTTACGCCCAGACAGGGGGCAATATCTACGAGCAGTACTTC	CASSYAQTGGNIYEQYF	TRBV6-5*01	TRBV6-5	TRBJ2-7*01	TRBJ2-7	TRBD1*01	TRBD1	14	20	29	35	5	5	10
111	8.92e-06	TGTGCCAGCAGTGACGGGACTAGCGGGAGCGACACCGGGGAGCTGTTTTTT	CASSDGTSGSDTGELFF	TRBV6-4*02, TRBV6-4*01	TRBV6-4	TRBJ2-2*01	TRBJ2-2	TRBD2*02	TRBD2	14	15	28	31	0	2	2
111	8.92e-06	TGTGCCAGCAGTGAAGGAATAGGGAAAACTGCTGGAAACACCATATATTTT	CASSEGIGKTAGNTIYF	TRBV6-1*01	TRBV6-1	TRBJ1-3*01	TRBJ1-3	TRBD1*01, TRBD2*02, TRBD2*01	TRBD1, TRBD2	15	21	24	31	5	6	11
111	8.92e-06	TGTGCCAGCAGTAGTGGGATACGTCCGGGGAGCAATCAGCCCCAGCATTTT	CASSSGIRPGSNQPQHF	TRBV5-8*01, TRBV5-8*02	TRBV5-8	TRBJ1-5*01	TRBJ1-5	TRBD2*01	TRBD2	10	25	29	30	14	0	14
111	8.92e-06	TGTGCCAGCAGCTCAAAAACCGGGACTAGCGGTAACAATGAGCAGTTCTTC	CASSSKTGTSGNNEQFF	TRBV5-4*01, TRBV5-4*03, TRBV5-4*04	TRBV5-4	TRBJ2-1*01	TRBJ2-1	TRBD2*02, TRBD2*01	TRBD2	12	21	31	34	8	2	10
111	8.92e-06	TGTGCCAGCAGCCCACTCTTCTCGGCGGGAGGAACGGAGACCCAGTACTTC	CASSPLFSAGGTETQYF	TRBV11-1*01	TRBV11-1	TRBJ2-5*01	TRBJ2-5	TRBD2*02	TRBD2	11	24	31	36	12	4	16
111	8.92e-06	TGTGCCAGCAGCGGTAGGACTAGCGGGAGCGCTAACGGGGAGCTGTTTTTT	CASSGRTSGSANGELFF	TRBV6-6*04	TRBV6-6	TRBJ2-2*01	TRBJ2-2	TRBD2*02	TRBD2	10	16	28	35	5	6	11
111	8.92e-06	TGTGCCAGCAGCATTCTTCCCCGGGACTAGGGTCTAAATGAGCAGTTCTTC	CASSILPRD*GLNEQFF	TRBV9*02, TRBV9*01, TRBV9*03	TRBV9	TRBJ2-1*01	TRBJ2-1	TRBD2*02, TRBD2*01	TRBD2	11	22	29	36	10	6	16
111	8.92e-06	TGTGCCAGCAGCAGTACCCCCGGGACAGGGGCGTCTTATACGCAGTATTTT	CASSSTPGTGASYTQYF	TRBV12-4*01, TRBV12-3*01	TRBV12-4, TRBV12-3	TRBJ2-3*01	TRBJ2-3	TRBD1*01	TRBD1	10	21	30	37	10	6	16
111	8.92e-06	TGCAGTGCACCCGGGACAGGGAACCCCTATAGCAATCAGCCCCAGCATTTT	CSAPGTGNPYSNQPQHF	TRBV20-1*06, TRBV20-1*03, TRBV20-1*01, TRBV20-1*04, TRBV20-1*05, TRBV20-1*02, TRBV20-1*07	TRBV20-1	TRBJ1-5*01	TRBJ1-5	TRBD1*01	TRBD1	7	12	20	29	4	8	12
111	8.92e-06	TGTGCCAGCAGCTAAAATTTACAGGGGTTGCTTCTACGAGCAGTACTTC	CASS*NLQ~GCFYEQYF	TRBV5-8*01, TRBV5-8*02	TRBV5-8	TRBJ2-7*01	TRBJ2-7	TRBD1*01	TRBD1	11	20	26	33	8	6	14
111	8.92e-06	TGTGCCAGTAGTAGGGGGCTAGCGGAGAGCACAGATACGCAGTATTTT	CASSRGLAESTDTQYF	TRBV19*01, TRBV19*03, TRBV19*02	TRBV19	TRBJ2-3*01	TRBJ2-3	TRBD2*02, TRBD2*01	TRBD2	12	18	24	27	5	2	7
111	8.92e-06	TGTGCCAGCAGTTACTTACCCGGTGGGAGGAACACTGAAGCTTTCTTT	CASSYLPGGRNTEAFF	TRBV6-5*01	TRBV6-5	TRBJ1-1*01	TRBJ1-1	TRBD2*02	TRBD2	15	24	28	29	8	0	8
111	8.92e-06	TGTGCCAGCAGTTACTCCTTTGGCGGGGGTAACAATGAGCAGTTCTTC	CASSYSFGGGNNEQFF	TRBV6-6*01, TRBV6-6*04	TRBV6-6	TRBJ2-1*01	TRBJ2-1	TRBD2*01	TRBD2	11	22	28	31	10	2	12
111	8.92e-06	TGTGCCAGCAGCTTTTTTTTTCCTGGGGGGAATTCACCCCTCCACTTT	CASSFFFPGGNSPLHF	TRBV5-4*01, TRBV5-4*03, TRBV5-4*04	TRBV5-4	TRBJ1-6*01	TRBJ1-6	TRBD2*01	TRBD2	13	24	29	30	10	0	10
111	8.92e-06	TGTGCCAGCAGCTTCGAGTAGGACAGGAGGGAGACTGAAGCTTTCTTT	CASSFE*DRRETEAFF	TRBV5-6*01	TRBV5-6	TRBJ1-1*01	TRBJ1-1	TRBD1*01	TRBD1	13	20	26	33	6	6	12
111	8.92e-06	TGTGCCAGCAGCTTAGGGACAGGGGGGACGAACACTGAAGCTTTCTTT	CASSLGTGGTNTEAFF	TRBV11-2*01	TRBV11-2	TRBJ1-1*01	TRBJ1-1	TRBD1*01	TRBD1	15	16	25	29	0	3	3
111	8.92e-06	TGTGCCAGCAGCTTAGAGCGGACAGGATTTGGAAACACCATATATTTT	CASSLERTGFGNTIYF	TRBV11-3*01	TRBV11-3	TRBJ1-3*01	TRBJ1-3	TRBD1*01	TRBD1	16	19	25	29	2	3	5
111	8.92e-06	TGTGCCAGCAGCCCGCAAGGGGACGCCATGAACACTGAAGCTTTCTTT	CASSPQGDAMNTEAFF	TRBV5-4*01, TRBV5-4*03, TRBV5-4*04	TRBV5-4	TRBJ1-1*01	TRBJ1-1	TRBD1*01, TRBD2*02, TRBD2*01	TRBD1, TRBD2	12	19	23	28	6	4	10
111	8.92e-06	TGTGCCAGCAGCCGCCCCAGTACAGGGGGGAGTCAGCCCCAGCATTTT	CASSRPSTGGSQPQHF	TRBV6-1*01	TRBV6-1	TRBJ1-5*01	TRBJ1-5	TRBD1*01	TRBD1	10	21	28	32	10	3	13
111	8.92e-06	TGCGCCAGCAGCTTTGACAGGAGCTCTGGGGCCAACGTCCTGACTTTC	CASSFDRSSGANVLTF	TRBV5-1*01	TRBV5-1	TRBJ2-6*01	TRBJ2-6	TRBD1*01	TRBD1	13	15	20	23	1	2	3
111	8.92e-06	TGCGCCAGCAGCTTGGCTGGGTACGAGTTCGCCGGGGAGCTGTTTTTT	CASSLAGYEFAGELFF	TRBV5-1*01	TRBV5-1	TRBJ2-2*01	TRBJ2-2	TRBD1*01, TRBD2*02, TRBD2*01	TRBD1, TRBD2	15	18	20	31	2	10	12
111	8.92e-06	TGCGCCAGCAGCTTGAGGCGGGGGAGACTCACAGATACGCAGTATTTT	CASSLRRGRLTDTQYF	TRBV5-1*01	TRBV5-1	TRBJ2-3*01	TRBJ2-3	TRBD2*01	TRBD2	14	17	23	29	2	5	7
111	8.92e-06	TGCGCCAGCAGCCTCGGGACTAGCGGGTTCTACAATGAGCAGTTCTTC	CASSLGTSGFYNEQFF	TRBV5-1*01	TRBV5-1	TRBJ2-1*01	TRBJ2-1	TRBD2*02, TRBD2*01	TRBD2	11	15	26	29	3	2	5
111	8.92e-06	TGCGCCAGCAGCCATGGGACAGGGGGTTACCAAGAGACCCAGTACTTC	CASSHGTGGYQETQYF	TRBV5-1*01	TRBV5-1	TRBJ2-5*01	TRBJ2-5	TRBD1*01	TRBD1	11	15	25	28	3	2	5
111	8.92e-06	TGTGCCAGCAGTTACTAAGTTTAGCCGAGAACACTGAAGCTTTCTTT	CASSY*V*~ENTEAFF	TRBV6-5*01	TRBV6-5	TRBJ1-1*01	TRBJ1-1	TRBD2*02, TRBD2*01	TRBD2	15	21	24	28	5	3	8
111	8.92e-06	TGTGCCAGCAGCTTTGTTATTGGACAGGGGGCGCGAGCAGTACTTC	CASSFVIG~RGREQYF	TRBV5-5*01	TRBV5-5	TRBJ2-7*01	TRBJ2-7	TRBD1*01	TRBD1	13	21	31	33	7	1	8
111	8.92e-06	TGTGCCAGCAGCTTGTTTTTTAGGGCAAAACTATGGCTACACCTTC	CASSLFFR~QNYGYTF	TRBV5-6*01	TRBV5-6	TRBJ1-2*01	TRBJ1-2	TRBD1*01, TRBD2*02	TRBD1, TRBD2	13	21	24	28	7	3	10
111	8.92e-06	TGTGCCAGCAGCTTACCTATCTAGCGGGGGGGGCGAGCAGTTCTTC	CASSLPI*~GGGEQFF	TRBV7-9*01, TRBV7-9*02	TRBV7-9	TRBJ2-1*01	TRBJ2-1	TRBD2*01	TRBD2	14	20	31	34	5	2	7
111	8.92e-06	TGTGCCAGCAGGAAAGGGGACAGGGAAAAGCAATGAGCAGTTCTTC	CASRKGDR~KSNEQFF	TRBV6-1*01	TRBV6-1	TRBJ2-1*01	TRBJ2-1	TRBD1*01	TRBD1	10	16	24	30	5	5	10
111	8.92e-06	TGTGCCAGCAGTTACTCGACTAGCGGGGGGAATGAGCAGTTCTTC	CASSYSTSGGNEQFF	TRBV6-5*01	TRBV6-5	TRBJ2-1*01	TRBJ2-1	TRBD2*01	TRBD2	12	17	29	30	4	0	4
111	8.92e-06	TGTGCCAGCAGTTACTCAGGGCCCACCAACTATGGCTACACCTTC	CASSYSGPTNYGYTF	TRBV6-5*01	TRBV6-5	TRBJ1-2*01	TRBJ1-2	TRBD1*01, TRBD2*02	TRBD1, TRBD2	16	17	20	27	0	6	6
111	8.92e-06	TGTGCCAGCAGTCAAATAGCGGGGGGGACAGATACGCAGTATTTT	CASSQIAGGTDTQYF	TRBV12-4*01, TRBV12-3*01	TRBV12-4, TRBV12-3	TRBJ2-3*01	TRBJ2-3	TRBD2*01	TRBD2	11	16	26	27	4	0	4
111	8.92e-06	TGTGCCAGCAGTGATCGGGACAGATCCTACAATGAGCAGTTCTTC	CASSDRDRSYNEQFF	TRBV6-1*01	TRBV6-1	TRBJ2-1*01	TRBJ2-1	TRBD1*01	TRBD1	13	16	22	24	2	1	3
111	8.92e-06	TGTGCCAGCAGTGAGTTAGCGGGAAGCTACAATGAGCAGTTCTTC	CASSELAGSYNEQFF	TRBV6-1*01	TRBV6-1	TRBJ2-1*01	TRBJ2-1	TRBD2*02	TRBD2	13	16	23	26	2	2	4
111	8.92e-06	TGTGCCAGCAGTGAGGCGGAAGCGGACTACAATGAGCAGTTCTTC	CASSEAEADYNEQFF	TRBV6-4*02, TRBV6-4*01	TRBV6-4	TRBJ2-1*01	TRBJ2-1	TRBD2*02, TRBD2*01	TRBD2	13	20	24	26	6	1	7
111	8.92e-06	TGTGCCAGCAGTGAACAGGGGTCGGGCAATCAGCCCCAGCATTTT	CASSEQGSGNQPQHF	TRBV6-1*01	TRBV6-1	TRBJ1-5*01	TRBJ1-5	TRBD1*01	TRBD1	14	15	20	25	0	4	4
111	8.92e-06	TGTGCCAGCAGTGAAAGGGACACCCCGAACACTGAAGCTTTCTTT	CASSERDTPNTEAFF	TRBV6-1*01	TRBV6-1	TRBJ1-1*01	TRBJ1-1	TRBD1*01	TRBD1	13	16	21	26	2	4	6
111	8.92e-06	TGTGCCAGCAGCTTGGTGAGAGGCTCCTACAATGAGCAGTTCTTC	CASSLVRGSYNEQFF	TRBV5-4*01	TRBV5-4	TRBJ2-1*01	TRBJ2-1	TRBD2*02	TRBD2	15	19	22	23	3	0	3
111	8.92e-06	TGTGCCAGCAGCTTAACGGCGGGGGCCCTAAATACGCAGTATTTT	CASSLTAGALNTQYF	TRBV11-2*01	TRBV11-2	TRBJ2-3*01	TRBJ2-3	TRBD2*01	TRBD2	14	18	24	31	3	6	9
111	8.92e-06	TGTGCCAGCAGCTGGGGCAGGGGAAGCACAGATACGCAGTATTTT	CASSWGRGSTDTQYF	TRBV13*02, TRBV13*01	TRBV13	TRBJ2-3*01	TRBJ2-3	TRBD1*01	TRBD1	12	17	22	24	4	1	5
111	8.92e-06	TGTGCCAGCAGCCAAGTTGTACAGGGCCGTACTGAAGCTTTCTTT	CASSQVVQGRTEAFF	TRBV4-2*01	TRBV4-2	TRBJ1-1*01	TRBJ1-1	TRBD1*01	TRBD1	15	20	25	30	4	4	8
111	8.92e-06	TGTGCCAGCAGCCAAGATGGAGAGATCACAGATACGCAGTATTTT	CASSQDGEITDTQYF	TRBV4-2*01	TRBV4-2	TRBJ2-3*01	TRBJ2-3	TRBD2*02	TRBD2	16	18	21	26	1	4	5
111	8.92e-06	TGTGCCAGCAGCGTCCGGACAGGGCCACAATATGGCTACACCTTC	CASSVRTGPQYGYTF	TRBV6-1*01	TRBV6-1	TRBJ1-2*01	TRBJ1-2	TRBD1*01	TRBD1	10	16	23	30	5	6	11
111	8.92e-06	TGTGCCAGCAGCGCTAGCGGGAGGGTCACAGATACGCAGTATTTT	CASSASGRVTDTQYF	TRBV11-3*01, TRBV11-3*02	TRBV11-3	TRBJ2-3*01	TRBJ2-3	TRBD2*02	TRBD2	11	13	24	26	1	1	2
111	8.92e-06	TGTGCCAGCAGCGAAAGGGGTGGGGCGGGTAATGAGCAGTTCTTC	CASSERGGAGNEQFF	TRBV11-3*01, TRBV11-3*02	TRBV11-3	TRBJ2-1*01	TRBJ2-1	TRBD1*01, TRBD2*02, TRBD2*01	TRBD1, TRBD2	11	21	25	30	9	4	13
111	8.92e-06	TGTGCCAGCAGCAGACAGGGGATAAACACCGGGGAGCTGTTTTTT	CASSRQGINTGELFF	TRBV12-4*01, TRBV12-3*01	TRBV12-4, TRBV12-3	TRBJ2-2*01	TRBJ2-2	TRBD1*01	TRBD1	10	13	20	24	2	3	5
111	8.92e-06	TGTGCCAGCAGAGCCGACGGGACCGGGCGCTACGAGCAGTACTTC	CASRADGTGRYEQYF	TRBV6-1*01	TRBV6-1	TRBJ2-7*01	TRBJ2-7	TRBD1*01, TRBD2*02, TRBD2*01	TRBD1, TRBD2	10	18	22	29	7	6	13
111	8.92e-06	TGCGCCAGCAGCTTGAGGCTGTCACTGAACACTGAAGCTTTCTTT	CASSLRLSLNTEAFF	TRBV5-1*01	TRBV5-1	TRBJ1-1*01	TRBJ1-1	TRBD1*01	TRBD1	14	18	22	25	3	2	5
111	8.92e-06	TGCGCCAGCAGCCACAGCGAGGGGCTCGGGGAGACCCAGTACTTC	CASSHSEGLGETQYF	TRBV4-1*02, TRBV4-1*01	TRBV4-1	TRBJ2-5*01	TRBJ2-5	TRBD1*01, TRBD2*02	TRBD1, TRBD2	13	19	23	30	5	6	11
111	8.92e-06	TGCGCCAGCAGCCAACAATCAGGGGTGAACACTGAAGCTTTCTTT	CASSQQSGVNTEAFF	TRBV4-1*02, TRBV4-1*01	TRBV4-1	TRBJ1-1*01	TRBJ1-1	TRBD1*01	TRBD1	14	19	24	25	4	0	4
111	8.92e-06	TGCAGTGCTGGATTATTAGGCACTAGCACAGATACGCAGTATTTT	CSAGLLGTSTDTQYF	TRBV20-1*06, TRBV20-1*03, TRBV20-1*01, TRBV20-1*04, TRBV20-1*05, TRBV20-1*02, TRBV20-1*07	TRBV20-1	TRBJ2-3*01	TRBJ2-3	TRBD1*01, TRBD2*02, TRBD2*01	TRBD1, TRBD2	8	17	19	24	8	4	12
111	8.92e-06	TGCAGTGCTATCGGACGGCTACTAGCCAAAAACATTCAGTACTTC	CSAIGRLLAKNIQYF	TRBV20-1*06, TRBV20-1*03, TRBV20-1*01, TRBV20-1*04, TRBV20-1*05, TRBV20-1*02, TRBV20-1*07	TRBV20-1	TRBJ2-4*01	TRBJ2-4	TRBD1*01, TRBD2*02, TRBD2*01	TRBD1, TRBD2	9	12	15	23	2	7	9
111	8.92e-06	TGCAGTGCTAGAGGGGTCCAAGTGGGACACAATGAGCAGTTCTTC	CSARGVQVGHNEQFF	TRBV20-1*01, TRBV20-1*04, TRBV20-1*05, TRBV20-1*07	TRBV20-1	TRBJ2-1*01	TRBJ2-1	TRBD1*01, TRBD2*02, TRBD2*01	TRBD1, TRBD2	12	23	27	28	10	0	10
111	8.92e-06	TGTGCCAGCAGCTTGAGGGGGGGGGAAATTCACCCCTCCACTTT	CASSLRG~GNSPLHF	TRBV5-8*01	TRBV5-8	TRBJ1-6*02	TRBJ1-6	TRBD2*01	TRBD2	14	18	24	26	3	1	4
111	8.92e-06	TGTGCCAGCAGCTTAGCCCCGGGGTGGGCACTGAAGCTTTCTTT	CASSLAP~VGTEAFF	TRBV11-3*01	TRBV11-3	TRBJ1-1*01	TRBJ1-1	TRBD2*01	TRBD2	16	19	23	28	2	4	6
111	8.92e-06	TGTGCCAGCAGCTCCCCGGGGTGGGGCCAACGTCCTGACTTTC	CASSSPG~GANVLTF	TRBV2*01, TRBV2*02, TRBV2*03	TRBV2	TRBJ2-6*01	TRBJ2-6	TRBD2*02, TRBD2*01	TRBD2	10	11	15	21	0	5	5
111	8.92e-06	TGTGCCAGCACCCCGTTGGGGGGCAATCAGCCCCAGCATTTT	CASTPLGGNQPQHF	TRBV6-6*04	TRBV6-6	TRBJ1-5*01	TRBJ1-5	TRBD1*01, TRBD2*01	TRBD1, TRBD2	9	17	21	22	7	0	7
111	8.92e-06	TGTGCCAGCAGTTACGTGGGGGACTACAATGAGCAGTTCTTC	CASSYVGDYNEQFF	TRBV6-5*01	TRBV6-5	TRBJ2-1*01	TRBJ2-1	TRBD1*01, TRBD2*01	TRBD1, TRBD2	14	17	21	23	2	1	3
111	8.92e-06	TGTGCCAGCAGTTACGGACTAGCGGGGAATGAGCAGTTCTTC	CASSYGLAGNEQFF	TRBV6-5*01	TRBV6-5	TRBJ2-1*01	TRBJ2-1	TRBD2*01	TRBD2	11	15	26	27	3	0	3
111	8.92e-06	TGTGCCAGCAGCTTGCAGGGCACGAACACTGAAGCTTTCTTT	CASSLQGTNTEAFF	TRBV5-6*01	TRBV5-6	TRBJ1-1*01	TRBJ1-1	TRBD1*01	TRBD1	14	15	19	23	0	3	3
111	8.92e-06	TGTGCCAGCAGCTTGGGAGTGCGGCAAGAGACCCAGTACTTC	CASSLGVRQETQYF	TRBV5-4*01	TRBV5-4	TRBJ2-5*01	TRBJ2-5	TRBD2*02, TRBD2*01	TRBD2	15	20	23	24	4	0	4
111	8.92e-06	TGTGCCAGCAGCTCCGGGACAGACACCGGGGAGCTGTTTTTT	CASSSGTDTGELFF	TRBV4-2*01	TRBV4-2	TRBJ2-2*01	TRBJ2-2	TRBD1*01	TRBD1	11	15	21	22	3	0	3
111	8.92e-06	TGTGCCAGCAGCTCCGACTGGAGGGGCTACGAGCAGTACTTC	CASSSDWRGYEQYF	TRBV11-3*01, TRBV11-3*02	TRBV11-3	TRBJ2-7*01	TRBJ2-7	TRBD2*02	TRBD2	12	19	24	26	6	1	7
111	8.92e-06	TGTGCCAGCAGCCCCGGGACTAGGGCCGATACGCAGTATTTT	CASSPGTRADTQYF	TRBV11-2*01	TRBV11-2	TRBJ2-3*01	TRBJ2-3	TRBD2*02, TRBD2*01	TRBD2	11	15	22	27	3	4	7
111	8.92e-06	TGTGCCAGCAGCCCAAGGATCGTGAACACTGAAGCTTTCTTT	CASSPRIVNTEAFF	TRBV13*02, TRBV13*01	TRBV13	TRBJ1-1*01	TRBJ1-1	TRBD1*01, TRBD2*02, TRBD2*01	TRBD1, TRBD2	11	16	18	22	4	3	7
111	8.92e-06	TGTGCCAGCAGCCGGGACAGGGGAGGGTACACCATATATTTT	CASSRDRGGYTIYF	TRBV4-2*01	TRBV4-2	TRBJ1-3*01	TRBJ1-3	TRBD1*01	TRBD1	13	14	22	28	0	5	5
111	8.92e-06	TGTGCCAGCAGCGCGAGAGGGGGGCACACTGAAGCTTTCTTT	CASSARGGHTEAFF	TRBV11-3*01, TRBV11-3*02	TRBV11-3	TRBJ1-1*01	TRBJ1-1	TRBD1*01, TRBD2*01	TRBD1, TRBD2	11	19	24	25	7	0	7
111	8.92e-06	TGTGCCAGCAGGCTTTCTGGGGGCTCCTACGAGCGGTACTTC	CASRLSGGSYERYF	TRBV2*01, TRBV2*02, TRBV2*03	TRBV2	TRBJ2-7*01	TRBJ2-7	TRBD1*01, TRBD2*01	TRBD1, TRBD2	10	18	22	23	7	0	7
111	8.92e-06	TGTGCCAGCAACCGTGGCGGGAGTCTCAATGAGCAGTTCTTC	CASNRGGSLNEQFF	TRBV12-4*01, TRBV12-3*01	TRBV12-4, TRBV12-3	TRBJ2-1*01	TRBJ2-1	TRBD2*02	TRBD2	9	16	22	26	6	3	9
111	8.92e-06	TGCGCCAGCAGCCACCCCCGGGGGGATCAGCCCCAGCATTTT	CASSHPRGDQPQHF	TRBV4-1*02, TRBV4-1*01	TRBV4-1	TRBJ1-5*01	TRBJ1-5	TRBD2*01	TRBD2	13	18	24	25	4	0	4
111	8.92e-06	TGCGCCAGCAAAGGGACAGCATCTGGAAACACCATATATTTT	CASKGTASGNTIYF	TRBV5-1*01, TRBV5-1*02	TRBV5-1	TRBJ1-3*01	TRBJ1-3	TRBD1*01	TRBD1	9	12	18	21	2	2	4
111	8.92e-06	TGTGCCAGCAGTTACAATCTGACGGGATACGCAGTATTTT	CASSYNL~RDTQYF	TRBV6-5*01	TRBV6-5	TRBJ2-3*01	TRBJ2-3	TRBD1*01, TRBD2*02, TRBD2*01	TRBD1, TRBD2	14	20	22	25	5	2	7
111	8.92e-06	TGTGCGCCCCCCAGGGGGCTCTGGAAACACCATATATTTT	CAPPRGL~GNTIYF	TRBV11-3*01, TRBV11-3*02	TRBV11-3	TRBJ1-3*01	TRBJ1-3	TRBD1*01	TRBD1	4	11	17	18	6	0	6
111	8.92e-06	TGTGCCTGGAGCGGACGTGTCAATTCACCCCTCCACTTT	CAWSGRVNSPLHF	TRBV30*01	TRBV30	TRBJ1-6*02	TRBJ1-6	TRBD1*01, TRBD2*02, TRBD2*01	TRBD1, TRBD2	10	12	15	21	1	5	6
111	8.92e-06	TGTGCCAGTAGTATAGCTGGGGCATATGAAGCTTTCTTT	CASSIAGAYEAFF	TRBV19*01, TRBV19*02	TRBV19	TRBJ1-1*01	TRBJ1-1	TRBD1*01	TRBD1	15	18	22	26	2	3	5
111	8.92e-06	TGTGCCAGCAGTTCGGACGGGGTGAGGCCCCAGCATTTT	CASSSDGVRPQHF	TRBV6-3*01, TRBV6-2*01	TRBV6-3, TRBV6-2	TRBJ1-5*01	TRBJ1-5	TRBD2*01	TRBD2	12	17	21	26	4	4	8
111	8.92e-06	TGTGCCAGCAGCTTAGTACGCCAAGAGACCCAGTACTTC	CASSLVRQETQYF	TRBV11-3*01	TRBV11-3	TRBJ2-5*01	TRBJ2-5	TRBD2*02, TRBD2*01	TRBD2	15	-1	-1	20	-1	-1	4
111	8.92e-06	TGTGCCAGCAGCCCTGGGGGGAGCACTGAAGCTTTCTTT	CASSPGGSTEAFF	TRBV5-6*01	TRBV5-6	TRBJ1-1*01	TRBJ1-1	TRBD2*01	TRBD2	11	15	20	23	3	2	5
111	8.92e-06	TGTGCCAGCAGCCGAAATCGCTGGGATACGCAGTATTTT	CASSRNRWDTQYF	TRBV12-4*01, TRBV12-3*01	TRBV12-4, TRBV12-3	TRBJ2-3*01	TRBJ2-3	TRBD2*02, TRBD2*01	TRBD2	10	18	21	24	7	2	9
111	8.92e-06	TGTGCCAGCAGCCAAACTAGCGGGAGGTTCGAGTTCTTC	CASSQTSGRFEFF	TRBV12-4*01, TRBV12-3*01	TRBV12-4, TRBV12-3	TRBJ2-1*01	TRBJ2-1	TRBD2*02	TRBD2	10	15	26	31	4	4	8
111	8.92e-06	TGTGCCAGCAGCAGCGGGAGTCGAAATGAGCAGTTCTTC	CASSSGSRNEQFF	TRBV5-4*01, TRBV5-4*03, TRBV5-4*04	TRBV5-4	TRBJ2-1*01	TRBJ2-1	TRBD2*02	TRBD2	11	12	19	24	0	4	4
111	8.92e-06	TGTGCCAGCAGACCGACAGGGGCGGGGCGGCAGTTCTTC	CASRPTGAGRQFF	TRBV5-6*01	TRBV5-6	TRBJ2-1*01	TRBJ2-1	TRBD1*01	TRBD1	10	14	21	29	3	7	10
111	8.92e-06	TGCGCCAGCAGCTTCCCCCCAACAGATACGCAGTATTTT	CASSFPPTDTQYF	TRBV5-1*01	TRBV5-1	TRBJ2-3*01	TRBJ2-3	TRBD2*01	TRBD2	13	14	19	21	0	1	1
111	8.92e-06	TGCGCCAGCAGACGGACAGGGAACAATGAGCAGTTCTTC	CASRRTGNNEQFF	TRBV4-1*02, TRBV4-1*01	TRBV4-1	TRBJ2-1*01	TRBJ2-1	TRBD1*01	TRBD1	10	13	20	22	2	1	3
111	8.92e-06	TGCAGTGCTAGAGGCCAGGGGGCCGCCCCTGCTTTCTTT	CSARGQGAAPAFF	TRBV20-1*01, TRBV20-1*04, TRBV20-1*05, TRBV20-1*07	TRBV20-1	TRBJ1-1*01	TRBJ1-1	TRBD1*01	TRBD1	12	15	22	30	2	7	9
111	8.92e-06	TGCAGTGCCCCGGGTCTAGCGGGGGGGACGCAGTTCTTC	CSAPGLAGGTQFF	TRBV20-1*06, TRBV20-1*03, TRBV20-1*01, TRBV20-1*04, TRBV20-1*05, TRBV20-1*02, TRBV20-1*07	TRBV20-1	TRBJ2-1*01	TRBJ2-1	TRBD2*01	TRBD2	7	15	26	29	7	2	9
111	8.92e-06	TGTGCCAGCATTAGTGAGGGAGCACTGAAGCTTTCTTT	CASISE~STEAFF	TRBV12-4*01, TRBV12-3*01	TRBV12-4, TRBV12-3	TRBJ1-1*01	TRBJ1-1	TRBD2*02	TRBD2	9	17	21	22	7	0	7
111	8.92e-06	TGTGCCAGCCGACCGAGCACCGGGGAGCTGTTTTTT	CASRPSTGELFF	TRBV5-4*01, TRBV5-4*03, TRBV5-4*04	TRBV5-4	TRBJ2-2*01	TRBJ2-2	TRBD1*01, TRBD2*02, TRBD2*01	TRBD1, TRBD2	8	10	12	13	1	0	1
111	8.92e-06	TGTGCCAGCAGTTGGGGAGGGAGTCGAGCTTTCTTT	CASSWGGSRAFF	TRBV6-3*01, TRBV6-2*01	TRBV6-3, TRBV6-2	TRBJ1-1*01	TRBJ1-1	TRBD2*02	TRBD2	12	14	20	26	1	5	6
111	8.92e-06	TGTGCCAGCAGCCGAGGGGTCGGGGGCTACACCTTC	CASSRGVGGYTF	TRBV6-5*01	TRBV6-5	TRBJ1-2*01	TRBJ1-2	TRBD1*01, TRBD2*02	TRBD1, TRBD2	14	15	18	24	0	5	5
111	8.92e-06	TGTGCCAGCAGGGCACAGGGTTACGAGCAGTACTTC	CASRAQGYEQYF	TRBV28*01	TRBV28	TRBJ2-7*01	TRBJ2-7	TRBD1*01	TRBD1	10	14	19	21	3	1	4
111	8.92e-06	TGTGCCAGCAACGCTCTGGGAGAGACCCAGTACTTC	CASNALGETQYF	TRBV7-9*03, TRBV7-9*01, TRBV7-9*04, TRBV7-9*02	TRBV7-9	TRBJ2-5*01	TRBJ2-5	TRBD2*02, TRBD2*01	TRBD2	9	11	14	20	1	5	6
111	8.92e-06	TGCGCCAGCAGCTTGGACGCGGGGGGCCAGTACTTC	CASSLDAGGQYF	TRBV5-1*01	TRBV5-1	TRBJ2-5*01	TRBJ2-5	TRBD2*01	TRBD2	15	18	25	26	2	0	2
111	8.92e-06	TGTGCCTGGAGTGTACAGGGTTTGGCTACACCTTC	CAWSVQ~FGYTF	TRBV30*01	TRBV30	TRBJ1-2*01	TRBJ1-2	TRBD1*01	TRBD1	13	14	19	22	0	2	2
111	8.92e-06	TGTGCCAGCAGTTACTGGAGCGAGCAGTTCTTC	CASSYWSEQFF	TRBV6-6*04	TRBV6-6	TRBJ2-1*01	TRBJ2-1	TRBD2*02	TRBD2	11	16	19	21	4	1	5
111	8.92e-06	TGTGCCAGCAGTTCGCAAAAACTGTTTTTT	CASSSQKLFF	TRBV28*01	TRBV28	TRBJ1-4*01	TRBJ1-4	TRBD2*02, TRBD2*01	TRBD2	12	13	15	16	0	0	0
110	8.84e-06	TGTGCCAGCAGCCCACACTGAAGGGGGGACAGGGGTGGCTAGCGGGACCTACGAGCAGTACTTC	CASSPH*RGDR~VASGTYEQYF	TRBV9*02, TRBV9*01, TRBV9*03	TRBV9	TRBJ2-7*01	TRBJ2-7	TRBD1*01	TRBD1	11	25	34	47	13	12	25
110	8.84e-06	TGTGCCAGCAGTTCCCCTAGAGGGTGGGAGCGGGAGTCGTCCTACAATGAGCAGTTCTTC	CASSSPRGWERESSYNEQFF	TRBV9*02, TRBV9*01, TRBV9*03	TRBV9	TRBJ2-1*01	TRBJ2-1	TRBD2*02	TRBD2	10	28	35	39	17	3	20
110	8.84e-06	TGTGCCAGCAGCTTAGAGGGTGACTAGTGGGGGCGGTCCTACGGGGGAGCTGTTTTTT	CASSLEGD*W~GGPTGELFF	TRBV7-2*04, TRBV7-2*01	TRBV7-2	TRBJ2-2*01	TRBJ2-2	TRBD1*01, TRBD2*02, TRBD2*01	TRBD1, TRBD2	16	28	33	43	11	9	20
110	8.84e-06	TGTGCCATCAGTGATGCCGGAACGGGACTAGCGGGAGGGCCCCGTGAGCAGTTCTTC	CAISDAGTGLAGGPREQFF	TRBV10-3*01, TRBV10-3*02	TRBV10-3	TRBJ2-1*01	TRBJ2-1	TRBD2*02	TRBD2	13	23	38	44	9	5	14
110	8.84e-06	TGCGCCAGCAGCCAAAGTGGCGGGAGGTCCCTCCTTCCAAGAGACCCAGTACTTC	CASSQSGGR~PSFQETQYF	TRBV4-1*02, TRBV4-1*01	TRBV4-1	TRBJ2-5*01	TRBJ2-5	TRBD2*02	TRBD2	14	19	26	36	4	9	13
110	8.84e-06	TGTGCCAGCTCCGAGTTGAATGTAGCTAGCGGGATAATAAATGAGCAGTTCTTC	CASSELNVASGIINEQFF	TRBV2*01, TRBV2*02, TRBV2*03	TRBV2	TRBJ2-1*01	TRBJ2-1	TRBD2*02	TRBD2	8	25	33	39	16	5	21
110	8.84e-06	TGTGCCAGCAGCCCAGATCGCATCAGCCAGGGGATTATCAGCCCCAGCATTTT	CASSPDRIS~GDYQPQHF	TRBV13*02, TRBV13*01	TRBV13	TRBJ1-5*01	TRBJ1-5	TRBD1*01	TRBD1	11	27	32	36	15	3	18
110	8.84e-06	TGTGCCAGCAGCGCCGGGACAAAGGGTACGAGCTCAATCAGCCCCAGCATTTT	CASSAGTKG~ELNQPQHF	TRBV6-4*02, TRBV6-4*01	TRBV6-4	TRBJ1-5*01	TRBJ1-5	TRBD1*01	TRBD1	10	15	20	34	4	13	17
110	8.84e-06	TGCGCCAGCAGACCTAAATTTAGTGTAGGGGAATACCGGGGAGCTGTTTTTT	CASRPKFSV~GNTGELFF	TRBV10-1*02, TRBV10-1*01	TRBV10-1	TRBJ2-2*01	TRBJ2-2	TRBD1*01, TRBD2*02, TRBD2*01	TRBD1, TRBD2	10	26	29	30	15	0	15
110	8.84e-06	TGTGCCAGTAGTATAGGTCGAGGCGGGAGCTCCTACAATGAGCAGTTCTTC	CASSIGRGGSSYNEQFF	TRBV19*01, TRBV19*02	TRBV19	TRBJ2-1*01	TRBJ2-1	TRBD2*02	TRBD2	15	22	28	29	6	0	6
110	8.84e-06	TGTGCCAGTAGTACACTGGGGGAGCGGCAACCCACAGATACGCAGTATTTT	CASSTLGERQPTDTQYF	TRBV19*01, TRBV19*02	TRBV19	TRBJ2-3*01	TRBJ2-3	TRBD1*01, TRBD2*02, TRBD2*01	TRBD1, TRBD2	12	17	21	32	4	10	14
110	8.84e-06	TGTGCCAGCACCCAACGGGGGGAAGGGGAGGTGAACACTGAAGCTTTCTTT	CASTQRGEGEVNTEAFF	TRBV11-1*01	TRBV11-1	TRBJ1-1*01	TRBJ1-1	TRBD2*01	TRBD2	11	15	21	31	3	9	12
110	8.84e-06	TGTGCCAGCAGTGACCCAACCGGGACAAGGAGCTCCTACGAGCAGTACTTC	CASSDPTGTRSSYEQYF	TRBV6-1*01	TRBV6-1	TRBJ2-7*01	TRBJ2-7	TRBD1*01	TRBD1	13	21	26	32	7	5	12
110	8.84e-06	TGTGCCAGCAGCTTTAGGGCAGGGAAGAGTACTGGTGAAAAACTGTTTTTT	CASSFRAGKSTGEKLFF	TRBV5-6*01	TRBV5-6	TRBJ1-4*01	TRBJ1-4	TRBD1*01	TRBD1	13	19	23	35	5	11	16
110	8.84e-06	TGTGCCAGCAGCTTGGGAACTAGCGGGAGCTCCTACAATGAGCAGTTCTTC	CASSLGTSGSSYNEQFF	TRBV5-4*01	TRBV5-4	TRBJ2-1*01	TRBJ2-1	TRBD2*02	TRBD2	15	18	28	29	2	0	2
110	8.84e-06	TGTGCCAGCAGCTGGAACACCGGGACTAGACTATACAATGAGCAGTTCTTC	CASSWNTGTRLYNEQFF	TRBV5-6*01	TRBV5-6	TRBJ2-1*01	TRBJ2-1	TRBD2*02, TRBD2*01	TRBD2	12	21	28	33	8	4	12
110	8.84e-06	TGTGCCAGCAGCCCAACCGGGACTAGCGAATACACCGGGGAGCTGTTTTTT	CASSPTGTSEYTGELFF	TRBV5-4*01, TRBV5-4*03, TRBV5-4*04	TRBV5-4	TRBJ2-2*01	TRBJ2-2	TRBD2*02, TRBD2*01	TRBD2	12	18	27	31	5	3	8
110	8.84e-06	TGTGCCAGCAGCATCTCTAGTTTCCGAGCAACTAATGAAAAACTGTTTTTT	CASSISSFRATNEKLFF	TRBV5-6*01	TRBV5-6	TRBJ1-4*01	TRBJ1-4	TRBD2*02, TRBD2*01	TRBD2	11	16	20	28	4	7	11
110	8.84e-06	TGCGCCAGCAGCTTGGTTCATTCTAGCGGCATCTACAATGAGCAGTTCTTC	CASSLVHSSGIYNEQFF	TRBV5-1*01	TRBV5-1	TRBJ2-1*01	TRBJ2-1	TRBD2*02, TRBD2*01	TRBD2	15	22	28	32	6	3	9
110	8.84e-06	TGCGCCAGCAGCTACAAGATAAATCGACCGCTCAATCAGCCCCAGCATTTT	CASSYKINRPLNQPQHF	TRBV4-1*02, TRBV4-1*01	TRBV4-1	TRBJ1-5*01	TRBJ1-5	TRBD2*02, TRBD2*01	TRBD2	11	27	31	32	15	0	15
110	8.84e-06	TGCGCCAGCAGCCAAGAAGGCTAGGACGAGATAAACACTGAAGCTTTCTTT	CASSQEG*DEINTEAFF	TRBV4-1*02, TRBV4-1*01	TRBV4-1	TRBJ1-1*01	TRBJ1-1	TRBD2*02, TRBD2*01	TRBD2	16	19	23	33	2	9	11
110	8.84e-06	TGCAGTGCCCTAAAACTGACAGATTCCTATAGCAATCAGCCCCAGCATTTT	CSALKLTDSYSNQPQHF	TRBV20-1*06, TRBV20-1*03, TRBV20-1*01, TRBV20-1*04, TRBV20-1*05, TRBV20-1*02, TRBV20-1*07	TRBV20-1	TRBJ1-5*01	TRBJ1-5	TRBD1*01	TRBD1	7	17	21	29	9	7	16
110	8.84e-06	TGTGCTAGTGCCGTCCTCACAGCGGGAGCTCGCACAATGAGCAGTTCTTC	CASAVLTA~SSHNEQFF	TRBV12-5*01	TRBV12-5	TRBJ2-1*01	TRBJ2-1	TRBD2*02	TRBD2	9	20	27	33	10	5	15
110	8.84e-06	TGTGCCAGCAGCCAAGCGACTAGCGGGAGAGCACAGATACGCAGTATTTT	CASSQATS~ESTDTQYF	TRBV4-2*01	TRBV4-2	TRBJ2-3*01	TRBJ2-3	TRBD2*02	TRBD2	15	17	28	29	1	0	1
110	8.84e-06	TGTGCCAGCAGCCCCCGTAAATCGGGGACGCCAAGAGACCCAGTACTTC	CASSPRKS~GRQETQYF	TRBV11-3*01, TRBV11-3*02	TRBV11-3	TRBJ2-5*01	TRBJ2-5	TRBD1*01, TRBD2*02, TRBD2*01	TRBD1, TRBD2	11	24	28	30	12	1	13
110	8.84e-06	TGTGCTAGTGCCAGTTCTCAGGGGAAGAGGGCAGATACGCAGTATTTT	CASASSQGKRADTQYF	TRBV12-5*01	TRBV12-5	TRBJ2-3*01	TRBJ2-3	TRBD1*01	TRBD1	9	18	23	31	8	7	15
110	8.84e-06	TGTGCCAGTAGTGGAAGGACAGGGGGCACCTACAATGAGCAGTTCTTC	CASSGRTGGTYNEQFF	TRBV19*01, TRBV19*03, TRBV19*02	TRBV19	TRBJ2-1*01	TRBJ2-1	TRBD1*01	TRBD1	11	16	26	28	4	1	5
110	8.84e-06	TGTGCCAGTAGTATAGATCCGCTGGCAGGGAACACTGAAGCTTTCTTT	CASSIDPLAGNTEAFF	TRBV19*01, TRBV19*02	TRBV19	TRBJ1-1*01	TRBJ1-1	TRBD2*02, TRBD2*01	TRBD2	16	18	22	29	1	6	7
110	8.84e-06	TGTGCCAGCACCCAGGACAGGGCCGGTTTAAATCAGCCCCAGCATTTT	CASTQDRAGLNQPQHF	TRBV6-1*01	TRBV6-1	TRBJ1-5*01	TRBJ1-5	TRBD1*01	TRBD1	9	14	21	30	4	8	12
110	8.84e-06	TGTGCCAGCAGTTACGTGGGACAGGGGGCTAATTCACCCCTCCACTTT	CASSYVGQGANSPLHF	TRBV6-3*01, TRBV6-2*01	TRBV6-3, TRBV6-2	TRBJ1-6*01	TRBJ1-6	TRBD1*01	TRBD1	14	17	28	29	2	0	2
110	8.84e-06	TGTGCCAGCAGTGGTACTAGCGGGGGAATCACAGATACGCAGTATTTT	CASSGTSGGITDTQYF	TRBV12-4*01, TRBV12-3*01	TRBV12-4, TRBV12-3	TRBJ2-3*01	TRBJ2-3	TRBD2*01	TRBD2	11	15	25	29	3	3	6
110	8.84e-06	TGTGCCAGCAGCTTGGCGGTGCGGGGACCGGCCTACGAGCAGTACTTC	CASSLAVRGPAYEQYF	TRBV5-6*01	TRBV5-6	TRBJ2-7*01	TRBJ2-7	TRBD2*01	TRBD2	15	20	25	31	4	5	9
110	8.84e-06	TGTGCCAGCAGCTTGGGGCCCAAGGGGAGCACAGATACGCAGTATTTT	CASSLGPKGSTDTQYF	TRBV7-9*01, TRBV7-9*02	TRBV7-9	TRBJ2-3*01	TRBJ2-3	TRBD1*01	TRBD1	13	22	26	27	8	0	8
110	8.84e-06	TGTGCCAGCAGCTTAGTCCGGCCCGAAGCTACCACTGAAGCTTTCTTT	CASSLVRPEATTEAFF	TRBV11-3*01	TRBV11-3	TRBJ1-1*01	TRBJ1-1	TRBD1*01, TRBD2*02, TRBD2*01	TRBD1, TRBD2	15	20	23	32	4	8	12
110	8.84e-06	TGTGCCAGCAGCTCCAGACAGACACACTCTGGAAACACCATATATTTT	CASSSRQTHSGNTIYF	TRBV11-3*01, TRBV11-3*02	TRBV11-3	TRBJ1-3*01	TRBJ1-3	TRBD1*01	TRBD1	12	16	20	26	3	5	8
110	8.84e-06	TGTGCCAGCAGCGACCGGGACAGCGGCGTTATCGATGAGCAGTTCTTC	CASSDRDSGVIDEQFF	TRBV7-9*03, TRBV7-9*01, TRBV7-9*04, TRBV7-9*02	TRBV7-9	TRBJ2-1*01	TRBJ2-1	TRBD1*01	TRBD1	11	16	22	34	4	11	15
110	8.84e-06	TGCGCCAGCTCGTCAGGAGGGGAGGGCCTCACCGGGGAGCTGTTTTTT	CASSSGGEGLTGELFF	TRBV5-1*02	TRBV5-1	TRBJ2-2*01	TRBJ2-2	TRBD2*02	TRBD2	8	19	25	29	10	3	13
110	8.84e-06	TGCGCCAGCAGCTTGCAGGGGAGCTCTGGGGCCAACGTCCTGACTTTC	CASSLQGSSGANVLTF	TRBV5-1*01	TRBV5-1	TRBJ2-6*01	TRBJ2-6	TRBD1*01	TRBD1	14	15	20	23	0	2	2
110	8.84e-06	TGCGCCAGCAGCTTGGTCTCGGGGACCTCTGGAAACACCATATATTTT	CASSLVSGTSGNTIYF	TRBV5-1*01	TRBV5-1	TRBJ1-3*01	TRBJ1-3	TRBD1*01, TRBD2*02, TRBD2*01	TRBD1, TRBD2	15	21	25	26	5	0	5
110	8.84e-06	TGCGCCAGCAGCTTGGTATGGGGGGGGCCAACAGATACGCAGTATTTT	CASSLVWGGPTDTQYF	TRBV5-1*01	TRBV5-1	TRBJ2-3*01	TRBJ2-3	TRBD2*01	TRBD2	15	20	26	30	4	3	7
110	8.84e-06	TGCGCCAGCAGCTTAACAGGGCTGCTCGTTCAAGAGACCCAGTACTTC	CASSLTGLLVQETQYF	TRBV5-1*01	TRBV5-1	TRBJ2-5*01	TRBJ2-5	TRBD1*01	TRBD1	13	15	20	30	1	9	10
110	8.84e-06	TGCGCCAGCAGCTCCAGACAGGCGGGGGCCAACACTGAAGCTTTCTTT	CASSSRQAGANTEAFF	TRBV5-1*01	TRBV5-1	TRBJ1-1*01	TRBJ1-1	TRBD2*01	TRBD2	12	21	27	30	8	2	10
110	8.84e-06	TGCGCCAGCAGCCCCCCGGGACTAGCGGGAGTAGATACGCAGTATTTT	CASSPPGLAGVDTQYF	TRBV5-1*01	TRBV5-1	TRBJ2-3*01	TRBJ2-3	TRBD2*02	TRBD2	12	17	30	32	4	1	5
110	8.84e-06	TGCGCCAGCAGCGCTCAATTCGGGACAGGGTTCGGTGGCTACACCTTC	CASSAQFGTGFGGYTF	TRBV4-1*02, TRBV4-1*01	TRBV4-1	TRBJ1-2*01	TRBJ1-2	TRBD1*01	TRBD1	11	21	29	35	9	5	14
110	8.84e-06	TGCAGTGCTAGAGCCGCTCTCTCGCCAGGGGAGGTTGAAGCTTTCTTT	CSARAALSPGEVEAFF	TRBV20-1*01, TRBV20-1*04, TRBV20-1*05, TRBV20-1*07	TRBV20-1	TRBJ1-1*01	TRBJ1-1	TRBD1*01, TRBD2*02	TRBD1, TRBD2	12	25	30	35	12	4	16
110	8.84e-06	TGCAGTGCTAATAGCCCCGGGACAGGGGGAATCAATGAGCAGTTCTTC	CSANSPGTGGINEQFF	TRBV20-1*01, TRBV20-1*04, TRBV20-1*05, TRBV20-1*07	TRBV20-1	TRBJ2-1*01	TRBJ2-1	TRBD1*01	TRBD1	9	18	28	32	8	3	11
110	8.84e-06	TGTGCCTTAGCGGGAGGGCCAGAGAAGGCACAGATACGCAGTATTTT	CALAGGPE~GTDTQYF	TRBV6-5*01	TRBV6-5	TRBJ2-3*01	TRBJ2-3	TRBD2*02	TRBD2	5	7	17	27	1	9	10
110	8.84e-06	TGTGCCAGCAGTTAGGACTAGCGGGGGCCTACAATGAGCAGTTCTTC	CASS*D*R~AYNEQFF	TRBV6-5*01	TRBV6-5	TRBJ2-1*01	TRBJ2-1	TRBD2*01	TRBD2	13	14	26	27	0	0	0
110	8.84e-06	TGTGCCAGCAGTGTCTTAGCGGGGTCGTCACCGGGGAGCTGTTTTTT	CASSVLAG~VTGELFF	TRBV6-4*02, TRBV6-4*01	TRBV6-4	TRBJ2-2*01	TRBJ2-2	TRBD2*01	TRBD2	12	16	23	28	3	4	7
110	8.84e-06	TGTGCCAGCAGTGAAGGGCGGACAGGGGCCAATGCGAAGCTTTCTTT	CASSEGRT~GQCEAFF	TRBV2*01, TRBV2*03	TRBV2	TRBJ1-1*01	TRBJ1-1	TRBD1*01	TRBD1	15	19	27	35	3	7	10
110	8.84e-06	TGTGCCAGCAGCGCCCGGGACTAAACTCTGGAAACACCATATATTTT	CASSARD*~SGNTIYF	TRBV5-4*01, TRBV5-4*03, TRBV5-4*04	TRBV5-4	TRBJ1-3*01	TRBJ1-3	TRBD2*02, TRBD2*01	TRBD2	11	16	22	25	4	2	6
110	8.84e-06	TGCGCCAGCAGCCCGGGAGACAGGAGCCCACTGAAAAACTGTTTTTT	CASSPGDR~PTEKLFF	TRBV5-1*01	TRBV5-1	TRBJ1-4*01	TRBJ1-4	TRBD1*01, TRBD2*02	TRBD1, TRBD2	11	18	23	31	6	7	13
110	8.84e-06	TGCGCCAGCAGCCAAACAACTTGACGGCTGGAAACACCATATATTTT	CASSQTT*~AGNTIYF	TRBV4-1*02, TRBV4-1*01	TRBV4-1	TRBJ1-3*01	TRBJ1-3	TRBD1*01, TRBD2*02, TRBD2*01	TRBD1, TRBD2	14	22	24	27	7	2	9
110	8.84e-06	TGTGCCAGCAGCCCTGCGCGGCGGGAATGGCAATGAGCAGTTCTTC	CASSPARR~NGNEQFF	TRBV5-4*01, TRBV5-4*03, TRBV5-4*04	TRBV5-4	TRBJ2-1*01	TRBJ2-1	TRBD2*02	TRBD2	11	20	25	30	8	4	12
110	8.84e-06	TGTGCTAGTGGTTTGGTCCTAGCGGGGAACAATGAGCAGTTCTTC	CASGLVLAGNNEQFF	TRBV12-5*01	TRBV12-5	TRBJ2-1*01	TRBJ2-1	TRBD2*01	TRBD2	16	18	26	28	1	1	2
110	8.84e-06	TGTGCTAGTGGCCTCGGGACTAGCGGGTTCGGGGAGCTGTTTTTT	CASGLGTSGFGELFF	TRBV12-5*01	TRBV12-5	TRBJ2-2*01	TRBJ2-2	TRBD2*02, TRBD2*01	TRBD2	10	15	26	29	4	2	6
110	8.84e-06	TGTGCCGGGGATACGACTAGCGGGGGTTCGGATACGCAGTATTTT	CAGDTTSGGSDTQYF	TRBV6-1*01	TRBV6-1	TRBJ2-3*01	TRBJ2-3	TRBD2*01	TRBD2	5	14	25	30	8	4	12
110	8.84e-06	TGTGCCACCAGTCGGGGTGGGGGGGCCGAGGAGACCCAGTACTTC	CATSRGGGAEETQYF	TRBV24-1*01	TRBV24-1	TRBJ2-5*01	TRBJ2-5	TRBD2*01	TRBD2	11	18	24	30	6	5	11
110	8.84e-06	TGTGCCACCAGCAGAGGGGGGGTGGGGGAAGAGACCCAGTACTTC	CATSRGGVGEETQYF	TRBV15*02	TRBV15	TRBJ2-5*01	TRBJ2-5	TRBD2*01	TRBD2	11	15	21	28	3	6	9
110	8.84e-06	TGTGCCAGTAGAGAGCAGGACAGCTCTTTTACTGAAGCTTTCTTT	CASREQDSSFTEAFF	TRBV19*01, TRBV19*03, TRBV19*02	TRBV19	TRBJ1-1*01	TRBJ1-1	TRBD1*01	TRBD1	10	17	22	30	6	7	13
110	8.84e-06	TGTGCCAGCACCCCAATAGGGGAAGGGTCAGATACGCAGTATTTT	CASTPIGEGSDTQYF	TRBV6-5*01	TRBV6-5	TRBJ2-3*01	TRBJ2-3	TRBD1*01	TRBD1	9	17	21	28	7	6	13
110	8.84e-06	TGTGCCAGCACCGATACTAGCTACAACACCGGGGAGCTGTTTTTT	CASTDTSYNTGELFF	TRBV6-5*01	TRBV6-5	TRBJ2-2*01	TRBJ2-2	TRBD2*02, TRBD2*01	TRBD2	9	15	20	24	5	3	8
110	8.84e-06	TGTGCCAGCAGTTTTGACAGACCGAGCACCGGGGAGCTGTTTTTT	CASSFDRPSTGELFF	TRBV12-4*01, TRBV12-3*01	TRBV12-4, TRBV12-3	TRBJ2-2*01	TRBJ2-2	TRBD1*01	TRBD1	13	15	19	22	1	2	3
110	8.84e-06	TGTGCCAGCAGTTTGTGGGGGGCGCAGGGTCAGCCCCAGCATTTT	CASSLWGAQGQPQHF	TRBV12-4*01, TRBV12-3*01	TRBV12-4, TRBV12-3	TRBJ1-5*01	TRBJ1-5	TRBD1*01, TRBD2*01	TRBD1, TRBD2	13	17	22	29	3	6	9
110	8.84e-06	TGTGCCAGCAGTGTAGGGCGGGGTGGGAAAAACATTCAGTACTTC	CASSVGRGGKNIQYF	TRBV2*01, TRBV2*03	TRBV2	TRBJ2-4*01	TRBJ2-4	TRBD2*01	TRBD2	12	17	22	27	4	4	8
110	8.84e-06	TGTGCCAGCAGTGGCCCCCGGGGGCCGAACACTGAAGCTTTCTTT	CASSGPRGPNTEAFF	TRBV6-5*01	TRBV6-5	TRBJ1-1*01	TRBJ1-1	TRBD1*01, TRBD2*01	TRBD1, TRBD2	11	19	24	26	7	1	8
110	8.84e-06	TGTGCCAGCAGTGGGACAGAAGGAGCCTACAATGAGCAGTTCTTC	CASSGTEGAYNEQFF	TRBV6-4*02, TRBV6-4*01	TRBV6-4	TRBJ2-1*01	TRBJ2-1	TRBD1*01	TRBD1	12	13	18	25	0	6	6
110	8.84e-06	TGTGCCAGCAGTGACCACAGGGAATTATGTGTTGAGCAGTTCTTC	CASSDHRELCVEQFF	TRBV6-7*01	TRBV6-7	TRBJ2-1*01	TRBJ2-1	TRBD1*01	TRBD1	11	16	21	32	4	10	14
110	8.84e-06	TGTGCCAGCAGTGAATTCACTAGCGGGATCTACGAGCAGTACTTC	CASSEFTSGIYEQYF	TRBV6-1*01	TRBV6-1	TRBJ2-7*01	TRBJ2-7	TRBD2*02	TRBD2	14	18	27	29	3	1	4
110	8.84e-06	TGTGCCAGCAGTATACTAGCGGGAGGAAGAAATGAGCAGTTCTTC	CASSILAGGRNEQFF	TRBV6-4*02, TRBV6-4*01	TRBV6-4	TRBJ2-1*01	TRBJ2-1	TRBD2*02	TRBD2	11	14	25	30	2	4	6
110	8.84e-06	TGTGCCAGCAGCTTGTTACAGGATAACACCGGGGAGCTGTTTTTT	CASSLLQDNTGELFF	TRBV5-6*01	TRBV5-6	TRBJ2-2*01	TRBJ2-2	TRBD1*01	TRBD1	14	17	21	24	2	2	4
110	8.84e-06	TGTGCCAGCAGCTTAGGGGGGGCTCGTAACACTGAAGCTTTCTTT	CASSLGGARNTEAFF	TRBV7-2*04, TRBV7-2*01	TRBV7-2	TRBJ1-1*01	TRBJ1-1	TRBD1*01, TRBD2*01	TRBD1, TRBD2	15	17	22	27	1	4	5
110	8.84e-06	TGTGCCAGCAGCTTAGGACAGGGACCAAATCAGCCCCAGCATTTT	CASSLGQGPNQPQHF	TRBV11-3*01	TRBV11-3	TRBJ1-5*01	TRBJ1-5	TRBD1*01	TRBD1	15	16	22	27	0	4	4
110	8.84e-06	TGTGCCAGCAGCTGGAACGACGGGACTAGCAATGAGCAGTTCTTC	CASSWNDGTSNEQFF	TRBV11-1*01	TRBV11-1	TRBJ2-1*01	TRBJ2-1	TRBD2*02, TRBD2*01	TRBD2	12	21	28	29	8	0	8
110	8.84e-06	TGTGCCAGCAGCCCCCGGACAGGGGGTATCGGGGAGCTGTTTTTT	CASSPRTGGIGELFF	TRBV7-2*04, TRBV7-2*01	TRBV7-2	TRBJ2-2*01	TRBJ2-2	TRBD1*01	TRBD1	11	16	25	29	4	3	7
110	8.84e-06	TGTGCCAGCAGCCCCGGACTAATTACCTACAATGAGCAGTTCTTC	CASSPGLITYNEQFF	TRBV4-2*01	TRBV4-2	TRBJ2-1*01	TRBJ2-1	TRBD2*02, TRBD2*01	TRBD2	12	15	20	25	2	4	6
110	8.84e-06	TGTGCCAGCAGCCCGGACAGGGTTGGTAATCAGCCCCAGCATTTT	CASSPDRVGNQPQHF	TRBV12-4*01, TRBV12-3*01	TRBV12-4, TRBV12-3	TRBJ1-5*01	TRBJ1-5	TRBD1*01	TRBD1	10	14	21	27	3	5	8
110	8.84e-06	TGTGCCAGCAGCCAAGTGACGACTGCCCCCGGGGAGCTGTTTTTT	CASSQVTTAPGELFF	TRBV14*01	TRBV14	TRBJ2-2*01	TRBJ2-2	TRBD1*01, TRBD2*02, TRBD2*01	TRBD1, TRBD2	15	24	27	28	8	0	8
110	8.84e-06	TGTGCCAGCAGCGCCCCAGGGGGACAGAACACTGAAGCTTTCTTT	CASSAPGGQNTEAFF	TRBV9*02, TRBV9*01, TRBV9*03	TRBV9	TRBJ1-1*01	TRBJ1-1	TRBD1*01	TRBD1	12	16	22	26	3	3	6
110	8.84e-06	TGTGCCAGCAGGGCCCTGGGACTCAATACAGATACGCAGTATTTT	CASRALGLNTDTQYF	TRBV12-4*01, TRBV12-3*01	TRBV12-4, TRBV12-3	TRBJ2-3*01	TRBJ2-3	TRBD2*02, TRBD2*01	TRBD2	10	17	22	27	6	4	10
110	8.84e-06	TGTGCCAGCAGGGGGAACAGGGCCCTCAATCAGCCCCAGCATTTT	CASRGNRALNQPQHF	TRBV6-1*01	TRBV6-1	TRBJ1-5*01	TRBJ1-5	TRBD1*01	TRBD1	10	16	21	26	5	4	9
110	8.84e-06	TGCGCCAGCAGCCTGACCGGGACTAGCGTAGAGACCCAGTACTTC	CASSLTGTSVETQYF	TRBV5-1*01	TRBV5-1	TRBJ2-5*01	TRBJ2-5	TRBD2*02, TRBD2*01	TRBD2	11	18	27	29	6	1	7
110	8.84e-06	TGCGCCAGCAGCCAAGAAAGGACAGGGGGCAATGAGCAGTTCTTC	CASSQERTGGNEQFF	TRBV4-1*02, TRBV4-1*01	TRBV4-1	TRBJ2-1*01	TRBJ2-1	TRBD1*01	TRBD1	16	19	28	29	2	0	2
110	8.84e-06	TGCGCCAGCAGCGCCCGGGAGGATGGTAGTGCTGAGCAGTTCTTC	CASSAREDGSAEQFF	TRBV5-1*01	TRBV5-1	TRBJ2-1*01	TRBJ2-1	TRBD2*02	TRBD2	11	15	21	32	3	10	13
110	8.84e-06	TGCGCCAGCAGCAGACTAGGGACAGGGAACACTGAAGCTTTCTTT	CASSRLGTGNTEAFF	TRBV5-1*01	TRBV5-1	TRBJ1-1*01	TRBJ1-1	TRBD1*01	TRBD1	11	18	25	26	6	0	6
110	8.84e-06	TGCGCCAGCAGAAAGCGGGGGCTACCTGACTATGGCTACACCTTC	CASRKRGLPDYGYTF	TRBV5-1*01, TRBV5-1*02	TRBV5-1	TRBJ1-2*01	TRBJ1-2	TRBD2*01	TRBD2	10	13	20	28	2	7	9
110	8.84e-06	TGCAGTGCTAGAGATCCCGCGGGGGGGTTTCAGCCCCAGCATTTT	CSARDPAGGFQPQHF	TRBV20-1*01, TRBV20-1*05, TRBV20-1*07	TRBV20-1	TRBJ1-5*01	TRBJ1-5	TRBD2*01	TRBD2	13	18	26	29	4	2	6
110	8.84e-06	TGCAGTGCTAGAAAAAGGACAGGGTTTTATGAAAAACTGTTTTTT	CSARKRTGFYEKLFF	TRBV20-1*01, TRBV20-1*05, TRBV20-1*07	TRBV20-1	TRBJ1-4*01	TRBJ1-4	TRBD1*01	TRBD1	11	16	23	28	4	4	8
110	8.84e-06	TGCAGCGTTTTCGGTCACAACCTAAACACCGGGGAGCTGTTTTTT	CSVFGHNLNTGELFF	TRBV29-1*01, TRBV29-1*03	TRBV29-1	TRBJ2-2*01	TRBJ2-2	TRBD1*01, TRBD2*02, TRBD2*01	TRBD1, TRBD2	8	16	18	24	7	5	12
110	8.84e-06	TGTGCCAGCAGTACACCGGACAGTTCCCTCTCGAGCAGTACTTC	CASSTPD~FPLEQYF	TRBV6-3*01, TRBV6-2*01	TRBV6-3, TRBV6-2	TRBJ2-7*01	TRBJ2-7	TRBD1*01	TRBD1	11	17	22	31	5	8	13
110	8.84e-06	TGTGCCAGCAGCCTGTGGGACAGGAGAAATACGAGCAGTACTTC	CASSLWD~EKYEQYF	TRBV14*01, TRBV14*02	TRBV14	TRBJ2-7*01	TRBJ2-7	TRBD1*01	TRBD1	12	16	23	29	3	5	8
110	8.84e-06	TGCGCCAGCAGTTAATAGGACTAGATAGGAACATTCAGTACTTC	CASS**D~DRNIQYF	TRBV10-1*01	TRBV10-1	TRBJ2-4*01	TRBJ2-4	TRBD2*02, TRBD2*01	TRBD2	11	17	23	29	5	5	10
110	8.84e-06	TGTGCTAGCAGCTTAGGCGGGAGGTCAGATACGCAGTATTTT	CASSLGGRSDTQYF	TRBV7-7*01	TRBV7-7	TRBJ2-3*01	TRBJ2-3	TRBD2*02	TRBD2	15	16	23	25	0	1	1
110	8.84e-06	TGTGCCAGTCTCGGGACGGGGGACCAAGAGACCCAGTACTTC	CASLGTGDQETQYF	TRBV2*01, TRBV2*02, TRBV2*03	TRBV2	TRBJ2-5*01	TRBJ2-5	TRBD2*01	TRBD2	7	16	21	22	8	0	8
110	8.84e-06	TGTGCCAGCTGGGCAGGGGTGCGCACCGGGGAGCTGTTTTTT	CASWAGVRTGELFF	TRBV6-5*01	TRBV6-5	TRBJ2-2*01	TRBJ2-2	TRBD1*01	TRBD1	6	13	18	23	6	4	10
110	8.84e-06	TGTGCCAGCAGTTTTGTTATGGTCAGGGATACGCAGTATTTT	CASSFVMVRDTQYF	TRBV12-4*01, TRBV12-3*01	TRBV12-4, TRBV12-3	TRBJ2-3*01	TRBJ2-3	TRBD1*01	TRBD1	13	23	26	27	9	0	9
110	8.84e-06	TGTGCCAGCAGTTATCAAACTAGCAGCCACGAGCAGTACTTC	CASSYQTSSHEQYF	TRBV6-3*01, TRBV6-2*01	TRBV6-3, TRBV6-2	TRBJ2-7*01	TRBJ2-7	TRBD2*02, TRBD2*01	TRBD2	13	18	23	28	4	4	8
110	8.84e-06	TGTGCCAGCAGTTACCAGGGGCAGAGTTATGGCTACACCTTC	CASSYQGQSYGYTF	TRBV6-5*01	TRBV6-5	TRBJ1-2*01	TRBJ1-2	TRBD1*01	TRBD1	14	15	20	27	0	6	6
110	8.84e-06	TGTGCCAGCAGTTACGGTCCCGAGGACAGTGAAGCTTTCTTT	CASSYGPEDSEAFF	TRBV6-6*01, TRBV6-6*04	TRBV6-6	TRBJ1-1*01	TRBJ1-1	TRBD1*01, TRBD2*02, TRBD2*01	TRBD1, TRBD2	14	16	20	25	1	4	5
110	8.84e-06	TGTGCCAGCAGTCCAGGGGTCGGTAGTTCACCCCTCCACTTT	CASSPGVGSSPLHF	TRBV12-4*01, TRBV12-3*01	TRBV12-4, TRBV12-3	TRBJ1-6*02	TRBJ1-6	TRBD1*01	TRBD1	11	13	18	26	1	7	8
110	8.84e-06	TGTGCCAGCAGTACCAACGTCCGGGGCACTGAAGCTTTCTTT	CASSTNVRGTEAFF	TRBV12-4*01, TRBV12-3*01	TRBV12-4, TRBV12-3	TRBJ1-1*01	TRBJ1-1	TRBD2*01	TRBD2	11	21	25	26	9	0	9
110	8.84e-06	TGTGCCAGCAGCTTGGCGGGGGCGAACACTGAAGCTTTCTTT	CASSLAGANTEAFF	TRBV5-4*01	TRBV5-4	TRBJ1-1*01	TRBJ1-1	TRBD1*01, TRBD2*01	TRBD1, TRBD2	15	17	22	23	1	0	1
110	8.84e-06	TGTGCCAGCAGCTTAATTGGACAGACCGGGGAGCTGTTTTTT	CASSLIGQTGELFF	TRBV7-9*01, TRBV7-9*04, TRBV7-9*02	TRBV7-9	TRBJ2-2*01	TRBJ2-2	TRBD1*01	TRBD1	14	18	23	24	3	0	3
110	8.84e-06	TGTGCCAGCAGCCTCGGGGGGCCTGGAAACACCATATATTTT	CASSLGGPGNTIYF	TRBV6-6*04	TRBV6-6	TRBJ1-3*01	TRBJ1-3	TRBD2*01	TRBD2	11	14	20	22	2	1	3
110	8.84e-06	TGTGCCAGCAGCCCACGGGGGAATAATTCACCCCTCCACTTT	CASSPRGNNSPLHF	TRBV3-1*01	TRBV3-1	TRBJ1-6*02	TRBJ1-6	TRBD2*01	TRBD2	10	15	20	22	4	1	5
110	8.84e-06	TGTGCCAGCAGCCACCCGGGACAGCTCTACGAGCAGTACTTC	CASSHPGQLYEQYF	TRBV14*01, TRBV14*02	TRBV14	TRBJ2-7*01	TRBJ2-7	TRBD1*01	TRBD1	13	17	23	26	3	2	5
110	8.84e-06	TGTGCCAGCAGCGAGTTAGGGTGGGTCAATGAGCAGTTCTTC	CASSELGWVNEQFF	TRBV11-2*01	TRBV11-2	TRBJ2-1*01	TRBJ2-1	TRBD1*01, TRBD2*02	TRBD1, TRBD2	11	17	20	26	5	5	10
110	8.84e-06	TGCGCCAGCAGCTTGGGCAGGGGGGTCAATGAGCAGTTCTTC	CASSLGRGVNEQFF	TRBV5-1*01	TRBV5-1	TRBJ2-1*01	TRBJ2-1	TRBD1*01	TRBD1	15	17	23	26	1	2	3
110	8.84e-06	TGCGCCAGCAGCCCGGCCTCTGGGGCCAACGTCCTGACTTTC	CASSPASGANVLTF	TRBV5-1*01	TRBV5-1	TRBJ2-6*01	TRBJ2-6	TRBD1*01, TRBD2*02, TRBD2*01	TRBD1, TRBD2	11	14	16	17	2	0	2
110	8.84e-06	TGCGCCAGCAGCCAACCTTCAGCTTCCGATACGCAGTATTTT	CASSQPSASDTQYF	TRBV4-1*02, TRBV4-1*01	TRBV4-1	TRBJ2-3*01	TRBJ2-3	TRBD1*01, TRBD2*02, TRBD2*01	TRBD1, TRBD2	14	19	21	27	4	5	9
110	8.84e-06	TGCAGTGCTAGGGTGGGGCTTGGGGACACTGAAGCTTTCTTT	CSARVGLGDTEAFF	TRBV20-1*01, TRBV20-1*04, TRBV20-1*05, TRBV20-1*07	TRBV20-1	TRBJ1-1*01	TRBJ1-1	TRBD1*01	TRBD1	10	14	18	25	3	6	9
110	8.84e-06	TGCAGTGCTAGAACCGGGACAGGGAACACTGAAGCTTTCTTT	CSARTGTGNTEAFF	TRBV20-1*01, TRBV20-1*04, TRBV20-1*05, TRBV20-1*07	TRBV20-1	TRBJ1-1*01	TRBJ1-1	TRBD1*01	TRBD1	11	15	22	23	3	0	3
110	8.84e-06	TGTGCCACAGACTAGCGGAGGGAAAGAGACCCAGTACTTC	CATD*RR~KETQYF	TRBV24-1*01	TRBV24-1	TRBJ2-5*01	TRBJ2-5	TRBD2*02, TRBD2*01	TRBD2	7	9	17	23	1	5	6
110	8.84e-06	TGCAGTGCTAGCGGGACAGGGGGTCACTGAAGCTTTCTTC	CSASGTG~VTEAFF	TRBV20-1*01, TRBV20-1*04, TRBV20-1*05, TRBV20-1*07	TRBV20-1	TRBJ2-1*01	TRBJ2-1	TRBD1*01	TRBD1	10	12	22	34	1	11	12
110	8.84e-06	TGTGCCAGCTCGGCGGGAGTTGGGGATACGCAGTATTTT	CASSAGVGDTQYF	TRBV6-1*01	TRBV6-1	TRBJ2-3*01	TRBJ2-3	TRBD2*02	TRBD2	8	12	18	24	3	5	8
110	8.84e-06	TGTGCCAGCACCCAGGCGGACACCGGGGAGCTGTTTTTT	CASTQADTGELFF	TRBV6-5*01	TRBV6-5	TRBJ2-2*01	TRBJ2-2	TRBD1*01, TRBD2*02, TRBD2*01	TRBD1, TRBD2	9	12	15	19	2	3	5
110	8.84e-06	TGTGCCAGCAGTTTAGCGGCCCGCTGGGAGCAGTACTTC	CASSLAARWEQYF	TRBV12-4*01, TRBV12-3*01	TRBV12-4, TRBV12-3	TRBJ2-7*01	TRBJ2-7	TRBD2*02, TRBD2*01	TRBD2	16	19	24	27	2	2	4
110	8.84e-06	TGTGCCAGCAGTTCCGCCGGGGACTATGGCTACACCTTC	CASSSAGDYGYTF	TRBV5-4*01, TRBV5-4*03, TRBV5-4*04	TRBV5-4	TRBJ1-2*01	TRBJ1-2	TRBD2*01	TRBD2	10	17	21	22	6	0	6
110	8.84e-06	TGTGCCAGCAGTTACCTGGAGCAAGAGACCCAGTACTTC	CASSYLEQETQYF	TRBV6-6*04	TRBV6-6	TRBJ2-5*01	TRBJ2-5	TRBD2*02	TRBD2	11	14	17	21	2	3	5
110	8.84e-06	TGTGCCAGCAGTTACCATTCGGCAGATACGCAGTATTTT	CASSYHSADTQYF	TRBV6-6*04	TRBV6-6	TRBJ2-3*01	TRBJ2-3	TRBD2*02, TRBD2*01	TRBD2	14	19	21	22	4	0	4
110	8.84e-06	TGTGCCAGCAGTGAAGCAGGGGGTCCTGAAGCTTTCTTT	CASSEAGGPEAFF	TRBV6-1*01	TRBV6-1	TRBJ1-1*01	TRBJ1-1	TRBD1*01	TRBD1	16	17	22	25	0	2	2
110	8.84e-06	TGTGCCAGCAGCTTGCGGGGCACCGGGGAGCTGTTTTTT	CASSLRGTGELFF	TRBV5-4*01	TRBV5-4	TRBJ2-2*01	TRBJ2-2	TRBD2*01	TRBD2	14	15	19	20	0	0	0
110	8.84e-06	TGTGCCAGCAGCTTAGCGGGAGGAGGTACGCAGTATTTT	CASSLAGGGTQYF	TRBV11-3*01	TRBV11-3	TRBJ2-3*01	TRBJ2-3	TRBD2*02	TRBD2	15	16	22	26	0	3	3
110	8.84e-06	TGTGCCAGCAGCTTAGGAGACAGCTACGAGCAGTACTTC	CASSLGDSYEQYF	TRBV11-2*01	TRBV11-2	TRBJ2-7*01	TRBJ2-7	TRBD1*01	TRBD1	15	18	22	23	2	0	2
110	8.84e-06	TGTGCCAGCAGCTTAAATTTAGTGTCAGAGGCTTTCTTT	CASSLNLVSEAFF	TRBV7-9*01, TRBV7-9*04, TRBV7-9*02	TRBV7-9	TRBJ1-1*01	TRBJ1-1	TRBD1*01, TRBD2*02, TRBD2*01	TRBD1, TRBD2	14	22	25	30	7	4	11
110	8.84e-06	TGTGCCAGCAGCCTGGGGGCGAGCACTGAAGCTTTCTTT	CASSLGASTEAFF	TRBV5-6*01	TRBV5-6	TRBJ1-1*01	TRBJ1-1	TRBD1*01	TRBD1	15	16	19	23	0	3	3
110	8.84e-06	TGTGCCAGCAGCCCCGGTTTGGGAGCCGAGCAGTACTTC	CASSPGLGAEQYF	TRBV11-2*03	TRBV11-2	TRBJ2-7*01	TRBJ2-7	TRBD2*02	TRBD2	11	20	24	26	8	1	9
110	8.84e-06	TGTGCCAGCAGCATCCGTCCCACCGGGGAGCTGTTTTTT	CASSIRPTGELFF	TRBV11-2*01	TRBV11-2	TRBJ2-2*01	TRBJ2-2	TRBD1*01, TRBD2*02, TRBD2*01	TRBD1, TRBD2	11	16	19	20	4	0	4
110	8.84e-06	TGTGCCAGCAGGGACAGCTCTGGAAACACCATATATTTT	CASRDSSGNTIYF	TRBV12-4*01, TRBV12-3*01	TRBV12-4, TRBV12-3	TRBJ1-3*01	TRBJ1-3	TRBD1*01	TRBD1	10	11	16	17	0	0	0
110	8.84e-06	TGCGCCAGCAGTCATACACTTAGCAATGAGCAGTTCTTC	CASSHTLSNEQFF	TRBV5-1*01, TRBV5-1*02	TRBV5-1	TRBJ2-1*01	TRBJ2-1	TRBD1*01, TRBD2*02, TRBD2*01	TRBD1, TRBD2	10	15	17	23	4	5	9
110	8.84e-06	TGCGCCAGCAGCTTGACAGGGACCACTGAAGCTTTCTTT	CASSLTGTTEAFF	TRBV5-1*01	TRBV5-1	TRBJ1-1*01	TRBJ1-1	TRBD1*01	TRBD1	14	15	20	23	0	2	2
110	8.84e-06	TGCGCCAGCAGCTTACAGGGAGACACTGAAGCTTTCTTT	CASSLQGDTEAFF	TRBV5-1*01	TRBV5-1	TRBJ1-1*01	TRBJ1-1	TRBD1*01	TRBD1	13	14	19	22	0	2	2
110	8.84e-06	TGCGCCAGCAGCTCGCAGGGTGTGTACGAGCAGTACTTC	CASSSQGVYEQYF	TRBV5-1*01	TRBV5-1	TRBJ2-7*01	TRBJ2-7	TRBD1*01	TRBD1	12	15	19	24	2	4	6
110	8.84e-06	TGCGCCAGCAGCCATCAAATGAACACTGAAGCTTTCTTT	CASSHQMNTEAFF	TRBV4-1*02, TRBV4-1*01	TRBV4-1	TRBJ1-1*01	TRBJ1-1			13	-1	-1	19	-1	-1	5
110	8.84e-06	TGTGCCAGCAGCTTACTTCCAGGGGGCAAGCTTTCTTT	CASSLL~RGQAFF	TRBV11-2*01	TRBV11-2	TRBJ1-1*01	TRBJ1-1	TRBD1*01	TRBD1	14	19	26	27	4	0	4
110	8.84e-06	TGTGCTAGTGGTCGCGACGGGTGGACCCAGTACTTC	CASGRDGWTQYF	TRBV12-5*01	TRBV12-5	TRBJ2-5*01	TRBJ2-5	TRBD2*02, TRBD2*01	TRBD2	11	17	20	23	5	2	7
110	8.84e-06	TGTGCCTGGACAGATGGGAGGTACGAGCAGTACTTC	CAWTDGRYEQYF	TRBV30*05, TRBV30*01	TRBV30	TRBJ2-7*01	TRBJ2-7	TRBD2*02	TRBD2	9	15	20	21	5	0	5
110	8.84e-06	TGTGCCTGGAAAGGACAGGCTTATGGCTACACCTTC	CAWKGQAYGYTF	TRBV30*05, TRBV30*01	TRBV30	TRBJ1-2*01	TRBJ1-2	TRBD1*01	TRBD1	9	12	18	21	2	2	4
110	8.84e-06	TGTGCCAGCACTTGACAGGGAAGAGGCTACACCTTC	CAST*QGRGYTF	TRBV6-3*01, TRBV6-2*01	TRBV6-3, TRBV6-2	TRBJ1-2*01	TRBJ1-2	TRBD1*01	TRBD1	9	13	19	24	3	4	7
110	8.84e-06	TGTGCCAGCACTAGCGGCTCCTACGAGCAGTACTTC	CASTSGSYEQYF	TRBV3-1*01	TRBV3-1	TRBJ2-7*01	TRBJ2-7	TRBD2*02, TRBD2*01	TRBD2	9	10	16	17	0	0	0
110	8.84e-06	TGTGCCAGCAGTCTCAGGGTGGAAAAACTGTTTTTT	CASSLRVEKLFF	TRBV28*01	TRBV28	TRBJ1-4*01	TRBJ1-4	TRBD1*01	TRBD1	11	14	18	21	2	2	4
110	8.84e-06	TGTGCCAGCAGTCTAGCGGGGGCTGAGCAGTTCTTC	CASSLAGAEQFF	TRBV6-1*01	TRBV6-1	TRBJ2-1*01	TRBJ2-1	TRBD2*01	TRBD2	11	12	21	23	0	1	1
110	8.84e-06	TGTGCCAGCAGCTTAGAAAACAATGAGCAGTTCTTC	CASSLENNEQFF	TRBV11-3*01	TRBV11-3	TRBJ2-1*01	TRBJ2-1	TRBD2*02, TRBD2*01	TRBD2	16	-1	-1	19	-1	-1	2
110	8.84e-06	TGTGCCAGCAGCCTCCTTCGGGATGAGCAGTTCTTC	CASSLLRDEQFF	TRBV12-4*01, TRBV12-3*01	TRBV12-4, TRBV12-3	TRBJ2-1*01	TRBJ2-1	TRBD2*02	TRBD2	10	11	15	22	0	6	6
110	8.84e-06	TGCGCCAGCAGCTCGACCGGGACAGGGAGGTTCTTC	CASSSTGTGRFF	TRBV5-1*01	TRBV5-1	TRBJ2-1*01	TRBJ2-1	TRBD1*01	TRBD1	12	18	26	29	5	2	7
110	8.84e-06	TGCGCCAGCAGCCCCTCCGCGGGTTCGCAGTTCTTC	CASSPSAGSQFF	TRBV4-1*02, TRBV4-1*01	TRBV4-1	TRBJ2-1*01	TRBJ2-1	TRBD2*02, TRBD2*01	TRBD2	12	18	22	26	5	3	8
110	8.84e-06	TGCGCCAGCAAACAGGGCCAAGAGACCCAGTACTTC	CASKQGQETQYF	TRBV5-1*01, TRBV5-1*02	TRBV5-1	TRBJ2-5*01	TRBJ2-5	TRBD1*01	TRBD1	9	11	16	17	1	0	1
110	8.84e-06	TGCAGTGCCGGACCTATCCCCAATACGCAGTATTTT	CSAGPIPNTQYF	TRBV20-1*06, TRBV20-1*03, TRBV20-1*01, TRBV20-1*04, TRBV20-1*05, TRBV20-1*02, TRBV20-1*07	TRBV20-1	TRBJ2-3*01	TRBJ2-3	TRBD1*01, TRBD2*02, TRBD2*01	TRBD1, TRBD2	7	9	12	22	1	9	10
110	8.84e-06	TGTGCCTGGAGTGTAACCTACGAGCAGTACTTC	CAWSVTYEQYF	TRBV30*01	TRBV30	TRBJ2-7*01	TRBJ2-7	TRBD2*02	TRBD2	13	-1	-1	16	-1	-1	2
110	8.84e-06	TGTGCCAGCAGTTACTACACTGAAGCTTTCTTT	CASSYYTEAFF	TRBV6-6*04	TRBV6-6	TRBJ1-1*01	TRBJ1-1	TRBD2*02, TRBD2*01	TRBD2	11	13	15	16	1	0	1
110	8.84e-06	TGTGCCAGCAGCTTGACCGGGGAGCTGTTTTTT	CASSLTGELFF	TRBV13*02, TRBV13*01	TRBV13	TRBJ2-2*01	TRBJ2-2			13	-1	-1	15	-1	-1	1
110	8.84e-06	TGTGCCAGCAGCTCGGTAGGAGAAGCTTTCTTT	CASSSVGEAFF	TRBV3-1*01	TRBV3-1	TRBJ1-1*01	TRBJ1-1	TRBD1*01, TRBD2*02, TRBD2*01	TRBD1, TRBD2	11	18	20	21	6	0	6
110	8.84e-06	TGTGCCAGCAGCCGCGGAGATCGGCAGTTCTTC	CASSRGDRQFF	TRBV11-2*01	TRBV11-2	TRBJ2-1*01	TRBJ2-1	TRBD2*02, TRBD2*01	TRBD2	11	13	16	23	1	6	7
110	8.84e-06	TGCGCCAGCACCTGGTCAGATACGCAGTATTTT	CASTWSDTQYF	TRBV5-1*01	TRBV5-1	TRBJ2-3*01	TRBJ2-3	TRBD1*01	TRBD1	9	10	13	16	0	2	2
109	8.76e-06	TGTGCCACCAGTGATCACTAGGGTTTAAAGGACTAGGCCCAATGTCCCAAAATGTTCGAAGAGACCCAGTACTTC	CATSDH*GLKD*AQCPKMFEETQYF	TRBV24-1*01	TRBV24-1	TRBJ2-5*01	TRBJ2-5	TRBD2*02, TRBD2*01	TRBD2	4	29	35	58	24	22	46
109	8.76e-06	TGTGCCAGCAGCTTAGTTGTTTCGACGGGACAGTGATGAGAACACCGGGGAGCTGTTTTTT	CASSLVVSTG~SDENTGELFF	TRBV7-9*01, TRBV7-9*02	TRBV7-9	TRBJ2-2*01	TRBJ2-2	TRBD1*01	TRBD1	15	26	32	39	10	6	16
109	8.76e-06	TGCAGTGCTAGAGATCTTTGTTGACTAGCGGGGGGCCAGGGAGGGAATGAGCAGTTCTTC	CSARDLC*LAGGQGGNEQFF	TRBV20-1*01, TRBV20-1*05, TRBV20-1*07	TRBV20-1	TRBJ2-1*01	TRBJ2-1	TRBD2*01	TRBD2	13	22	34	45	8	10	18
109	8.76e-06	TGTGCCAGCAGCTTGGGCAGGGGCCGACAAACAAAATACTCAAGAGACCCAGTACTTC	CASSLGRGRQ~QNTQETQYF	TRBV7-3*05, TRBV7-3*01	TRBV7-3	TRBJ2-5*01	TRBJ2-5	TRBD1*01	TRBD1	13	17	22	40	3	17	20
109	8.76e-06	TGTGCCAGCCCCGGGTTGGACTAGCTGCTAGTTCCCAGGGGCAATGAGCAGTTCTTC	CASPGLD*LLVPRGNEQFF	TRBV9*02, TRBV9*01, TRBV9*03	TRBV9	TRBJ2-1*01	TRBJ2-1	TRBD2*02, TRBD2*01	TRBD2	8	17	24	41	8	16	24
109	8.76e-06	TGTGCCAGCAGCCAAGGAGGAGGGCGGGCTAGCGGGAGCTTCAAGACCCAGTACTTC	CASSQGGGRASGSFKTQYF	TRBV14*01	TRBV14	TRBJ2-5*01	TRBJ2-5	TRBD2*02	TRBD2	11	28	37	43	16	5	21
109	8.76e-06	TGTGCCAGCAGCGTAGAGGGAGCCGGACTAGCGGGGGTGGGGGAGACCCAGTACTTC	CASSVEGAGLAGVGETQYF	TRBV9*02, TRBV9*01	TRBV9	TRBJ2-5*01	TRBJ2-5	TRBD2*01	TRBD2	15	24	36	42	8	5	13
109	8.76e-06	TGTGCCAGCAGCCGAGGACAGAGACAGATTCTCTGGGGCCAACGTCCTGACTTTC	CASSRGQRQ~FSGANVLTF	TRBV6-4*02, TRBV6-4*01	TRBV6-4	TRBJ2-6*01	TRBJ2-6	TRBD1*01	TRBD1	10	15	20	30	4	9	13
109	8.76e-06	TGTGCCAGTAGTTCCCCTGGGCGAACTACCGAAGACCTCGAGACCCAGTACTTC	CASSSPGRTTEDLETQYF	TRBV19*01, TRBV19*03, TRBV19*02	TRBV19	TRBJ2-5*01	TRBJ2-5	TRBD1*01	TRBD1	11	13	18	39	1	20	21
109	8.76e-06	TGTGCCAGCAGTTACTCGATGGTTGGGACAGCCAGTTTCTACGAGCAGTACTTC	CASSYSMVGTASFYEQYF	TRBV6-5*01	TRBV6-5	TRBJ2-7*01	TRBJ2-7	TRBD1*01	TRBD1	16	24	30	38	7	7	14
109	8.76e-06	TGTGCCAGCAGCTTAATGGCGGGGGCGGGAGTGGAAACCGGGGAGCTGTTTTTT	CASSLMAGAGVETGELFF	TRBV7-3*01	TRBV7-3	TRBJ2-2*01	TRBJ2-2	TRBD2*02, TRBD2*01	TRBD2	15	24	30	36	8	5	13
109	8.76e-06	TGCGCCAGCAGCTTGGGACAGGATTCCCTCTCCTCCTACAATGAGCAGTTCTTC	CASSLGQDSLSSYNEQFF	TRBV5-1*01	TRBV5-1	TRBJ2-1*01	TRBJ2-1	TRBD1*01	TRBD1	15	16	21	32	0	10	10
109	8.76e-06	TGCAGTGCTAGGGTGTGACTAGCGGGGGATACCCTTTACAATGAGCAGTTCTTC	CSARV*LAGDTLYNEQFF	TRBV20-1*01, TRBV20-1*04, TRBV20-1*05, TRBV20-1*07	TRBV20-1	TRBJ2-1*01	TRBJ2-1	TRBD2*01	TRBD2	10	16	27	36	5	8	13
109	8.76e-06	TGTGCCAGCAGTAAGACTAGCGGGGGGGCCTTGGCACAGATACGCAGTATTTT	CASSKTSGG~LGTDTQYF	TRBV7-6*01, TRBV7-6*02	TRBV7-6	TRBJ2-3*01	TRBJ2-3	TRBD2*01	TRBD2	10	14	27	33	3	5	8
109	8.76e-06	TGTGCCAGCAGCTTAGTTGTGGACGGCGGTCTCTGGAAACACCATATATTTT	CASSLVVDG~VSGNTIYF	TRBV11-3*01	TRBV11-3	TRBJ1-3*01	TRBJ1-3	TRBD1*01, TRBD2*02, TRBD2*01	TRBD1, TRBD2	15	20	23	30	4	6	10
109	8.76e-06	TGTGCCAGCAGCCCTAGCGGGAGGGCCGAGGGGGTAAGAGACCCAGTACTTC	CASSPSGRA~RG*ETQYF	TRBV11-2*01	TRBV11-2	TRBJ2-5*01	TRBJ2-5	TRBD2*02	TRBD2	12	13	24	35	0	10	10
109	8.76e-06	TGCGCCAGCAGCTTCCAAGACCGGGACAAGGAGCACAGATACGCAGTATTTT	CASSFQDRD~RSTDTQYF	TRBV5-1*01	TRBV5-1	TRBJ2-3*01	TRBJ2-3	TRBD1*01	TRBD1	13	22	27	31	8	3	11
109	8.76e-06	TGTGCCAGCAGTTTACTCGGACTAGCGGGATCGGGAGACGAGCAGTACTTC	CASSLLGLAGSGDEQYF	TRBV12-4*01, TRBV12-3*01	TRBV12-4, TRBV12-3	TRBJ2-7*01	TRBJ2-7	TRBD2*02	TRBD2	14	18	29	37	3	7	10
109	8.76e-06	TGTGCCAGCAGTTACTACCGGCTAGCGGAGAACACCGGGGAGCTGTTTTTT	CASSYYRLAENTGELFF	TRBV6-6*04	TRBV6-6	TRBJ2-2*01	TRBJ2-2	TRBD2*02, TRBD2*01	TRBD2	15	21	27	29	5	1	6
109	8.76e-06	TGTGCCAGCAGTGAAAATTCGGGGGGACACAACACCGGGGAGCTGTTTTTT	CASSENSGGHNTGELFF	TRBV2*01, TRBV2*03	TRBV2	TRBJ2-2*01	TRBJ2-2	TRBD2*01	TRBD2	14	19	25	30	4	4	8
109	8.76e-06	TGCGCCAGCAGCTTGGGAGTGGCGGGAGCTCGGGCTGATACGCAGTATTTT	CASSLGVAGARADTQYF	TRBV5-1*01	TRBV5-1	TRBJ2-3*01	TRBJ2-3	TRBD2*02	TRBD2	15	21	27	36	5	8	13
109	8.76e-06	TGCGCCAGCAGCCGCTCGATAGGGGCATCGAACACCGGGGAGCTGTTTTTT	CASSRSIGASNTGELFF	TRBV4-1*02, TRBV4-1*01	TRBV4-1	TRBJ2-2*01	TRBJ2-2	TRBD1*01	TRBD1	12	20	24	28	7	3	10
109	8.76e-06	TGTGCCAGCAGCTCGTAATACTAGGGGCCGGGAGAGATACGCAGTATTTT	CASSS*Y*~AGRDTQYF	TRBV7-8*01, TRBV7-8*03	TRBV7-8	TRBJ2-3*01	TRBJ2-3	TRBD2*02	TRBD2	12	28	33	34	15	0	15
109	8.76e-06	TGTGCCAGCAGCCTGAGACAGGGGAAAGGGTGGTGAAAAACTGTTTTTT	CASSLRQG~KGGEKLFF	TRBV5-8*01, TRBV5-8*02	TRBV5-8	TRBJ1-4*01	TRBJ1-4	TRBD1*01	TRBD1	11	16	23	33	4	9	13
109	8.76e-06	TGTGCCAGCAGCGTAGTACCCGGGGGACCCCCAAGAGACCCAGTACTTC	CASSVVPG~DPQETQYF	TRBV9*02, TRBV9*01	TRBV9	TRBJ2-5*01	TRBJ2-5	TRBD2*01	TRBD2	11	20	25	30	8	4	12
109	8.76e-06	TGTGCCACCAGGGGCAGCGGATGGCCCGGGGGAGAGACCCAGTACTTC	CATRGSGWPGGETQYF	TRBV10-3*01, TRBV10-3*02	TRBV10-3	TRBJ2-5*01	TRBJ2-5	TRBD2*01	TRBD2	10	26	31	32	15	0	15
109	8.76e-06	TGTGCCAGTAGTTTCGTGACTAGCGGGAGCACCGGGGAGCTGTTTTTT	CASSFVTSGSTGELFF	TRBV19*01, TRBV19*02	TRBV19	TRBJ2-2*01	TRBJ2-2	TRBD2*02	TRBD2	11	17	28	29	5	0	5
109	8.76e-06	TGTGCCAGTAGTATAAGTCTGACTAGCGGGAGGTTCCAGCTGTTTTTT	CASSISLTSGRFQLFF	TRBV19*01, TRBV19*02	TRBV19	TRBJ2-2*01	TRBJ2-2	TRBD2*02	TRBD2	14	20	32	37	5	4	9
109	8.76e-06	TGTGCCAGCAGTGCCGTCCCGGGACAGGGTTTAGGGGGCTACACCTTC	CASSAVPGQGLGGYTF	TRBV6-1*01	TRBV6-1	TRBJ1-2*01	TRBJ1-2	TRBD1*01	TRBD1	12	20	28	36	7	7	14
109	8.76e-06	TGTGCCAGCAGTACCGGGACAGTTGCAACTAATGAAAAACTGTTTTTT	CASSTGTVATNEKLFF	TRBV6-5*01	TRBV6-5	TRBJ1-4*01	TRBJ1-4	TRBD1*01	TRBD1	10	15	21	25	4	3	7
109	8.76e-06	TGTGCCAGCAGTAGCCTTGAATACAGCGTTACCTACGAGCAGTACTTC	CASSSLEYSVTYEQYF	TRBV6-5*01	TRBV6-5	TRBJ2-7*01	TRBJ2-7	TRBD1*01, TRBD2*02, TRBD2*01	TRBD1, TRBD2	11	22	25	31	10	5	15
109	8.76e-06	TGTGCCAGCAGCTTTCTTACTAGCGGGAGTCCAGATACGCAGTATTTT	CASSFLTSGSPDTQYF	TRBV5-6*01	TRBV5-6	TRBJ2-3*01	TRBJ2-3	TRBD2*02	TRBD2	13	18	28	31	4	2	6
109	8.76e-06	TGTGCCAGCAGCTTTGTCCCGGGACAGGTTTCTCATGGCTACACCTTC	CASSFVPGQVSHGYTF	TRBV5-8*01	TRBV5-8	TRBJ1-2*01	TRBJ1-2	TRBD1*01	TRBD1	13	20	27	34	6	6	12
109	8.76e-06	TGTGCCAGCAGCTTACGGGGGCGGTTAGCCAAAAACATTCAGTACTTC	CASSLRGRLAKNIQYF	TRBV7-2*04, TRBV7-2*01	TRBV7-2	TRBJ2-4*01	TRBJ2-4	TRBD1*01, TRBD2*01	TRBD1, TRBD2	14	16	21	26	1	4	5
109	8.76e-06	TGTGCCAGCAGCTCCCGACTAGCGGGATGGACCGGGGAGCTGTTTTTT	CASSSRLAGWTGELFF	TRBV13*02, TRBV13*01	TRBV13	TRBJ2-2*01	TRBJ2-2	TRBD2*02	TRBD2	12	16	26	30	3	3	6
109	8.76e-06	TGTGCCAGCAGCCCTACCCCCTCTCAGGTTCAAGAGACCCAGTACTTC	CASSPTPSQVQETQYF	TRBV11-2*01	TRBV11-2	TRBJ2-5*01	TRBJ2-5	TRBD1*01	TRBD1	11	16	21	30	4	8	12
109	8.76e-06	TGTGCCAGCAGCCAAGATCGGACAGGGGACACCGGGGAGCTGTTTTTT	CASSQDRTGDTGELFF	TRBV4-2*01	TRBV4-2	TRBJ2-2*01	TRBJ2-2	TRBD1*01	TRBD1	11	19	27	28	7	0	7
109	8.76e-06	TGTGCCAGCAGCCAAGACCACCAAATTTCGAACACTGAAGCTTTCTTT	CASSQDHQISNTEAFF	TRBV4-2*01	TRBV4-2	TRBJ1-1*01	TRBJ1-1	TRBD1*01, TRBD2*02, TRBD2*01	TRBD1, TRBD2	16	-1	-1	29	-1	-1	12
109	8.76e-06	TGTGCCAGCAGCGTCTCAAATGGACGGGACACAGATACGCAGTATTTT	CASSVSNGRDTDTQYF	TRBV9*02, TRBV9*01, TRBV9*03	TRBV9	TRBJ2-3*01	TRBJ2-3	TRBD2*02	TRBD2	13	24	28	29	10	0	10
109	8.76e-06	TGTGCCAGCAGCGCCGGTAGCGGGTTATCCTACAATGAGCAGTTCTTC	CASSAGSGLSYNEQFF	TRBV9*02, TRBV9*01, TRBV9*03	TRBV9	TRBJ2-1*01	TRBJ2-1	TRBD2*02, TRBD2*01	TRBD2	10	17	23	27	6	3	9
109	8.76e-06	TGTGCCAGCAGCGGTGGGACAGTCATTTTTCCGAATGAGCAGTTCTTC	CASSGGTVIFPNEQFF	TRBV5-6*01	TRBV5-6	TRBJ2-1*01	TRBJ2-1	TRBD1*01	TRBD1	11	15	21	33	3	11	14
109	8.76e-06	TGTGCCAGCAGCGGAAAACGGGAGGGCCAGGGTAATGAGCAGTTCTTC	CASSGKREGQGNEQFF	TRBV9*02, TRBV9*01	TRBV9	TRBJ2-1*01	TRBJ2-1	TRBD2*02	TRBD2	12	18	25	33	5	7	12
109	8.76e-06	TGTGCCAGCAGGGAACGAGAGGGGCACGGTAATGAAAAACTGTTTTTT	CASREREGHGNEKLFF	TRBV6-1*01	TRBV6-1	TRBJ1-4*01	TRBJ1-4	TRBD1*01, TRBD2*02	TRBD1, TRBD2	14	19	23	29	4	5	9
109	8.76e-06	TGCGCCAGCAGCTTGTCGGTTAGCGGGGTGCAAGATACGCAGTATTTT	CASSLSVSGVQDTQYF	TRBV5-1*01	TRBV5-1	TRBJ2-3*01	TRBJ2-3	TRBD2*01	TRBD2	14	20	27	32	5	4	9
109	8.76e-06	TGCGCCAGCAGCTTAGGCCCGGGACTAGCGGGTTACGAGCAGTACTTC	CASSLGPGLAGYEQYF	TRBV5-1*01	TRBV5-1	TRBJ2-7*01	TRBJ2-7	TRBD2*02, TRBD2*01	TRBD2	13	20	31	33	6	1	7
109	8.76e-06	TGCGCCAGCAGTCAGGGGGCAGCGTGGCCAAAAACATTCAGTACTTC	CASSQGAA~AKNIQYF	TRBV10-2*01	TRBV10-2	TRBJ2-4*01	TRBJ2-4	TRBD1*01	TRBD1	11	12	19	38	0	18	18
109	8.76e-06	TGTGCCAGTAGTATCCCACTTTTCTGGACCCGGGGAGCTGTTTTTT	CASSIPLF~GPGELFF	TRBV19*01, TRBV19*02	TRBV19	TRBJ2-2*01	TRBJ2-2	TRBD1*01, TRBD2*02, TRBD2*01	TRBD1, TRBD2	13	25	28	29	11	0	11
109	8.76e-06	TGTGCCAGCAGCTTGGTCCTAGCGGGACACCGGGGAGCTGTTTTTT	CASSLVLA~DTGELFF	TRBV5-4*01	TRBV5-4	TRBJ2-2*01	TRBJ2-2	TRBD2*02, TRBD2*01	TRBD2	15	18	25	26	2	0	2
109	8.76e-06	TGTGCTAGTGGTTTGTTAACAGGGAGGAGGAATGGCTACACCTTC	CASGLLTGRRNGYTF	TRBV12-5*01	TRBV12-5	TRBJ1-2*01	TRBJ1-2	TRBD1*01, TRBD2*02	TRBD1, TRBD2	14	18	23	31	3	7	10
109	8.76e-06	TGTGCTAGTGGTTTGTGGCACTCTGGGGCCAACGTCCTGACTTTC	CASGLWHSGANVLTF	TRBV12-5*01	TRBV12-5	TRBJ2-6*01	TRBJ2-6	TRBD1*01	TRBD1	14	16	18	20	1	1	2
109	8.76e-06	TGTGCCACCCAAGGACTAGCGGGGGGTTCGGATACGCAGTATTTT	CATQGLAGGSDTQYF	TRBV6-1*01	TRBV6-1	TRBJ2-3*01	TRBJ2-3	TRBD2*01	TRBD2	6	12	25	30	5	4	9
109	8.76e-06	TGTGCCAGTAGAAAGACAGCCTCTAGCACAGATACGCAGTATTTT	CASRKTASSTDTQYF	TRBV6-1*01	TRBV6-1	TRBJ2-3*01	TRBJ2-3	TRBD1*01	TRBD1	7	14	18	24	6	5	11
109	8.76e-06	TGTGCCAGCATAGTTTCCCCACAGGGAGGGCAGCCCCAGCATTTT	CASIVSPQGGQPQHF	TRBV6-1*01	TRBV6-1	TRBJ1-5*01	TRBJ1-5	TRBD2*02	TRBD2	9	23	29	30	13	0	13
109	8.76e-06	TGTGCCAGCACCCCTGGGGGGCACCTCAATCAGCCCCAGCATTTT	CASTPGGHLNQPQHF	TRBV12-4*01, TRBV12-3*01	TRBV12-4, TRBV12-3	TRBJ1-5*01	TRBJ1-5	TRBD1*01, TRBD2*01	TRBD1, TRBD2	9	16	21	26	6	4	10
109	8.76e-06	TGTGCCAGCAGTTTTCCCGGGACAGGGATTTACGAGCAGTACTTC	CASSFPGTGIYEQYF	TRBV28*01	TRBV28	TRBJ2-7*01	TRBJ2-7	TRBD1*01	TRBD1	13	18	26	30	4	3	7
109	8.76e-06	TGTGCCAGCAGTTTTGGACTAGCGGGATCGAATGAGCAGTTCTTC	CASSFGLAGSNEQFF	TRBV5-8*01	TRBV5-8	TRBJ2-1*01	TRBJ2-1	TRBD2*02	TRBD2	10	15	26	30	4	3	7
109	8.76e-06	TGTGCCAGCAGTTTCGGACAGGTGGGCAATCAGCCCCAGCATTTT	CASSFGQVGNQPQHF	TRBV12-4*01, TRBV12-3*01	TRBV12-4, TRBV12-3	TRBJ1-5*01	TRBJ1-5	TRBD1*01	TRBD1	13	15	21	25	1	3	4
109	8.76e-06	TGTGCCAGCAGTTTATGGGGAAACACCCAGGAGACCCAGTACTTC	CASSLWGNTQETQYF	TRBV12-4*01, TRBV12-3*01	TRBV12-4, TRBV12-3	TRBJ2-5*01	TRBJ2-5	TRBD1*01, TRBD2*02, TRBD2*01	TRBD1, TRBD2	14	17	20	26	2	5	7
109	8.76e-06	TGTGCCAGCAGTTTAGCCGGGACTAGAAATATTGAGCAGTTCTTC	CASSLAGTRNIEQFF	TRBV12-4*01, TRBV12-3*01	TRBV12-4, TRBV12-3	TRBJ2-1*01	TRBJ2-1	TRBD2*02, TRBD2*01	TRBD2	16	18	25	32	1	6	7
109	8.76e-06	TGTGCCAGCAGTTTAGGTGGGGGATTCACAGATACGCAGTATTTT	CASSLGGGFTDTQYF	TRBV12-4*01, TRBV12-3*01	TRBV12-4, TRBV12-3	TRBJ2-3*01	TRBJ2-3	TRBD1*01, TRBD2*01	TRBD1, TRBD2	15	18	22	26	2	3	5
109	8.76e-06	TGTGCCAGCAGTTACTTCGTAGCGGGGCAAGAGACCCAGTACTTC	CASSYFVAGQETQYF	TRBV6-6*04	TRBV6-6	TRBJ2-5*01	TRBJ2-5	TRBD2*01	TRBD2	11	19	26	27	7	0	7
109	8.76e-06	TGTGCCAGCAGTGTCTCTGAGCGCTCTGGAAACACCATATATTTT	CASSVSERSGNTIYF	TRBV6-1*01	TRBV6-1	TRBJ1-3*01	TRBJ1-3	TRBD2*02, TRBD2*01	TRBD2	12	19	22	23	6	0	6
109	8.76e-06	TGTGCCAGCAGTGGCCGACAGGGAGGTCCAGATACGCAGTATTTT	CASSGRQGGPDTQYF	TRBV6-1*01	TRBV6-1	TRBJ2-3*01	TRBJ2-3	TRBD1*01	TRBD1	12	16	22	28	3	5	8
109	8.76e-06	TGTGCCAGCAGTAGCCCCGGGACTAGCGAAGAGACCCAGTACTTC	CASSSPGTSEETQYF	TRBV12-4*01, TRBV12-3*01	TRBV12-4, TRBV12-3	TRBJ2-5*01	TRBJ2-5	TRBD2*02, TRBD2*01	TRBD2	11	18	27	28	6	0	6
109	8.76e-06	TGTGCCAGCAGTAACCTAGCGGGGGGGCATAATGAGCAGTTCTTC	CASSNLAGGHNEQFF	TRBV6-6*04	TRBV6-6	TRBJ2-1*01	TRBJ2-1	TRBD2*01	TRBD2	11	15	26	30	3	3	6
109	8.76e-06	TGTGCCAGCAGCTTGGGCTCTACAGGTGGCTATGGCTACACCTTC	CASSLGSTGGYGYTF	TRBV5-6*01	TRBV5-6	TRBJ1-2*01	TRBJ1-2	TRBD1*01	TRBD1	15	21	25	29	5	3	8
109	8.76e-06	TGTGCCAGCAGCTTGATTCAGGGGGTCGGAAACACCATATATTTT	CASSLIQGVGNTIYF	TRBV5-6*01	TRBV5-6	TRBJ1-3*01	TRBJ1-3	TRBD1*01	TRBD1	14	18	24	27	3	2	5
109	8.76e-06	TGTGCCAGCAGCTTATTGACTAGCGAGTACAATGAGCAGTTCTTC	CASSLLTSEYNEQFF	TRBV11-2*01	TRBV11-2	TRBJ2-1*01	TRBJ2-1	TRBD2*02, TRBD2*01	TRBD2	14	17	24	27	2	2	4
109	8.76e-06	TGTGCCAGCAGCTTAGCGCAGGGGCCCCGTACTGAAGCTTTCTTT	CASSLAQGPRTEAFF	TRBV7-9*01, TRBV7-9*02	TRBV7-9	TRBJ1-1*01	TRBJ1-1	TRBD1*01	TRBD1	16	18	23	30	1	6	7
109	8.76e-06	TGTGCCAGCAGCTTAGGCGGGGGGGCAGAAGAGACCCAGTACTTC	CASSLGGGAEETQYF	TRBV7-9*01, TRBV7-9*02	TRBV7-9	TRBJ2-5*01	TRBJ2-5	TRBD2*01	TRBD2	15	16	24	28	0	3	3
109	8.76e-06	TGTGCCAGCAGCTTAGGACAGACCTCTGGAAACACCATATATTTT	CASSLGQTSGNTIYF	TRBV7-8*01	TRBV7-8	TRBJ1-3*01	TRBJ1-3	TRBD1*01	TRBD1	15	16	20	23	0	2	2
109	8.76e-06	TGTGCCAGCAGCTTAGAGGGGGGGCGTTGGACTGAAGCTTTCTTT	CASSLEGGRWTEAFF	TRBV11-2*01	TRBV11-2	TRBJ1-1*01	TRBJ1-1	TRBD2*01	TRBD2	16	17	23	30	0	6	6
109	8.76e-06	TGTGCCAGCAGCCTGGGACTAGCGCGCTACAATGAGCAGTTCTTC	CASSLGLARYNEQFF	TRBV7-8*01, TRBV7-8*03	TRBV7-8	TRBJ2-1*01	TRBJ2-1	TRBD2*02, TRBD2*01	TRBD2	12	14	23	26	1	2	3
109	8.76e-06	TGTGCCAGCAGCCGGACAGGGGGCGCGTACGAGACCCAGTACTTC	CASSRTGGAYETQYF	TRBV11-1*01	TRBV11-1	TRBJ2-5*01	TRBJ2-5	TRBD1*01	TRBD1	11	13	23	30	1	6	7
109	8.76e-06	TGTGCCAGCAGCCAAGTAGGGCCCGATGCGAACGAGCAGTACTTC	CASSQVGPDANEQYF	TRBV3-1*01	TRBV3-1	TRBJ2-7*01	TRBJ2-7	TRBD1*01, TRBD2*02, TRBD2*01	TRBD1, TRBD2	11	17	20	31	5	10	15
109	8.76e-06	TGTGCCAGCAGCCAAGATAGGAGGGGGGATCAGCCCCAGCATTTT	CASSQDRRGDQPQHF	TRBV4-2*01	TRBV4-2	TRBJ1-5*01	TRBJ1-5	TRBD1*01, TRBD2*02, TRBD2*01	TRBD1, TRBD2	16	21	26	28	4	1	5
109	8.76e-06	TGTGCCAGCAGCGTAGGGTCGGGAGGGCCGGATGAGCAGTTCTTC	CASSVGSGGPDEQFF	TRBV9*02, TRBV9*01	TRBV9	TRBJ2-1*01	TRBJ2-1	TRBD2*02	TRBD2	15	19	26	31	3	4	7
109	8.76e-06	TGTGCCAGCAGCAGAAGTGGGGGGAGGGCCACTGAAGCTTTCTTT	CASSRSGGRATEAFF	TRBV7-9*03, TRBV7-9*01, TRBV7-9*04, TRBV7-9*02	TRBV7-9	TRBJ1-1*01	TRBJ1-1	TRBD2*02	TRBD2	11	21	27	29	9	1	10
109	8.76e-06	TGTGCCAGCAGCAAAACTAGCCACTCCTACAATGAGCAGTTCTTC	CASSKTSHSYNEQFF	TRBV11-1*01	TRBV11-1	TRBJ2-1*01	TRBJ2-1	TRBD2*02, TRBD2*01	TRBD2	11	15	20	23	3	2	5
109	8.76e-06	TGTGCCAGCAGGAAGGACCGGGGGCCTTACTATGGCTACACCTTC	CASRKDRGPYYGYTF	TRBV6-1*01	TRBV6-1	TRBJ1-2*01	TRBJ1-2	TRBD1*01, TRBD2*01	TRBD1, TRBD2	10	19	24	28	8	3	11
109	8.76e-06	TGCGCCAGCAGCTTCCCGGACAGGGGGCCTGCAAAACTGTTTTTT	CASSFPDRGPAKLFF	TRBV4-1*02, TRBV4-1*01	TRBV4-1	TRBJ1-4*01	TRBJ1-4	TRBD1*01	TRBD1	11	17	27	32	5	4	9
109	8.76e-06	TGCGCCAGCAGCTTGGGGGGCCAGGGCTGGACTGAAGCTTTCTTT	CASSLGGQGWTEAFF	TRBV5-1*01	TRBV5-1	TRBJ1-1*01	TRBJ1-1	TRBD1*01	TRBD1	15	21	25	30	5	4	9
109	8.76e-06	TGCGCCAGCAGCCCCCATATTGGGGCTTACAATGAGCAGTTCTTC	CASSPHIGAYNEQFF	TRBV5-1*01	TRBV5-1	TRBJ2-1*01	TRBJ2-1	TRBD1*01	TRBD1	11	21	25	27	9	1	10
109	8.76e-06	TGCGCCAGCAGCCATCAGGGCTCTGGGGCCAACGTCCTGACTTTC	CASSHQGSGANVLTF	TRBV4-1*02, TRBV4-1*01	TRBV4-1	TRBJ2-6*01	TRBJ2-6	TRBD1*01	TRBD1	13	15	19	20	1	0	1
109	8.76e-06	TGCGCCAGCAGCCAAGGCCCTAGCCCCCCAGATACGCAGTATTTT	CASSQGPSPPDTQYF	TRBV5-1*01	TRBV5-1	TRBJ2-3*01	TRBJ2-3	TRBD1*01	TRBD1	11	22	27	28	10	0	10
109	8.76e-06	TGCGCCAGCAGCCAAGATAAGAACAGTTACAATGAGCAGTTCTTC	CASSQDKNSYNEQFF	TRBV4-1*02, TRBV4-1*01	TRBV4-1	TRBJ2-1*01	TRBJ2-1	TRBD1*01	TRBD1	16	22	25	27	5	1	6
109	8.76e-06	TGCAGTGCTAGAGCGGGACTCTTTTTATCCGGGGAGCTGTTTTTT	CSARAGLFLSGELFF	TRBV20-1*01, TRBV20-1*04, TRBV20-1*05, TRBV20-1*07	TRBV20-1	TRBJ2-2*01	TRBJ2-2	TRBD2*02, TRBD2*01	TRBD2	12	14	19	28	1	8	9
109	8.76e-06	TGCAGTGCTAGAGATCGGGCTAGCGGGAGTTACGAGCAGTACTTC	CSARDRASGSYEQYF	TRBV20-1*01, TRBV20-1*05, TRBV20-1*07	TRBV20-1	TRBJ2-7*01	TRBJ2-7	TRBD2*02	TRBD2	13	19	28	30	5	1	6
109	8.76e-06	TGTGCTAGTGGTCCCGGACACGCATGAACACTGAAGCTTTCTTT	CASGPGH~MNTEAFF	TRBV12-5*01	TRBV12-5	TRBJ1-1*01	TRBJ1-1	TRBD1*01	TRBD1	11	15	19	24	3	4	7
109	8.76e-06	TGCGCCAGCAGCTTGGGCAACAGGGTTTACCTGAAGCTTTCTTT	CASSLGN~GLPEAFF	TRBV5-1*01	TRBV5-1	TRBJ1-1*01	TRBJ1-1	TRBD1*01	TRBD1	15	19	24	30	3	5	8
109	8.76e-06	TGTGCCAGCATTAAGCGGGGAGACCACCGGGGAGCTGTTTTTT	CASIKRG~TTGELFF	TRBV6-7*01	TRBV6-7	TRBJ2-2*01	TRBJ2-2	TRBD2*01	TRBD2	9	13	19	24	3	4	7
109	8.76e-06	TGTGCCAGCAGCACCCGGGACACAGAACACTGAAGCTTTCTTT	CASSTRD~QNTEAFF	TRBV5-5*01, TRBV5-5*02, TRBV5-5*03	TRBV5-5	TRBJ1-1*01	TRBJ1-1	TRBD1*01	TRBD1	11	16	21	24	4	2	6
109	8.76e-06	TGTGCTAGCGCCCGGGAGGGTAGTGGCACTGAAGCTTTCTTT	CASAREGSGTEAFF	TRBV12-5*01	TRBV12-5	TRBJ1-1*01	TRBJ1-1	TRBD2*02	TRBD2	7	12	19	26	4	6	10
109	8.76e-06	TGTGCCAGCAGTTACAGGGCCGCGAACACTGAAGCTTTCTTT	CASSYRAANTEAFF	TRBV6-5*01	TRBV6-5	TRBJ1-1*01	TRBJ1-1	TRBD1*01, TRBD2*02, TRBD2*01	TRBD1, TRBD2	14	15	18	23	0	4	4
109	8.76e-06	TGTGCCAGCAGTGCGTGGACTGAGAACACTGAAGCTTTCTTT	CASSAWTENTEAFF	TRBV6-1*01	TRBV6-1	TRBJ1-1*01	TRBJ1-1	TRBD2*02, TRBD2*01	TRBD2	12	16	20	23	3	2	5
109	8.76e-06	TGTGCCAGCAGTGAAGGCAGCTTTGGAAACACCATATATTTT	CASSEGSFGNTIYF	TRBV6-1*01	TRBV6-1	TRBJ1-3*01	TRBJ1-3	TRBD1*01, TRBD2*02, TRBD2*01	TRBD1, TRBD2	15	17	19	23	1	3	4
109	8.76e-06	TGTGCCAGCAGTAAACAGGGGTGGGGCACTGAAGCTTTCTTT	CASSKQGWGTEAFF	TRBV12-4*01, TRBV12-3*01	TRBV12-4, TRBV12-3	TRBJ1-1*01	TRBJ1-1	TRBD1*01	TRBD1	11	14	20	26	2	5	7
109	8.76e-06	TGTGCCAGCAGCTTTGCAGGGCGTGGTCAGCCCCAGCATTTT	CASSFAGRGQPQHF	TRBV5-6*01	TRBV5-6	TRBJ1-5*01	TRBJ1-5	TRBD1*01	TRBD1	13	16	20	26	2	5	7
109	8.76e-06	TGTGCCAGCAGCTTACGGGAGCCGTACAATGAGCAGTTCTTC	CASSLREPYNEQFF	TRBV11-3*01	TRBV11-3	TRBJ2-1*01	TRBJ2-1	TRBD2*02	TRBD2	14	15	20	24	0	3	3
109	8.76e-06	TGTGCCAGCAGCTGGGGAGGACCTGGAAACACCATATATTTT	CASSWGGPGNTIYF	TRBV5-8*01	TRBV5-8	TRBJ1-3*01	TRBJ1-3	TRBD2*02	TRBD2	12	14	19	22	1	2	3
109	8.76e-06	TGTGCCAGCAGCCCCCGGGACAAAAATCAGCCCCAGCATTTT	CASSPRDKNQPQHF	TRBV5-8*01, TRBV5-8*02	TRBV5-8	TRBJ1-5*01	TRBJ1-5	TRBD1*01	TRBD1	11	16	21	24	4	2	6
109	8.76e-06	TGTGCCAGCAGCGCAGACAGGTCCTACAATGAGCAGTTCTTC	CASSADRSYNEQFF	TRBV9*02, TRBV9*01	TRBV9	TRBJ2-1*01	TRBJ2-1	TRBD1*01	TRBD1	12	15	20	21	2	0	2
109	8.76e-06	TGTGCCAGCAGCGGAGGGGGGGTCCCCCCGGAGCAGTACTTC	CASSGGGVPPEQYF	TRBV11-3*01, TRBV11-3*02	TRBV11-3	TRBJ2-7*01	TRBJ2-7	TRBD2*01	TRBD2	11	15	21	30	3	8	11
109	8.76e-06	TGTGCCAGCAGCGAGGACAGGGCATACAATGAGCAGTTCTTC	CASSEDRAYNEQFF	TRBV11-2*01	TRBV11-2	TRBJ2-1*01	TRBJ2-1	TRBD1*01	TRBD1	11	14	21	24	2	2	4
109	8.76e-06	TGTGCCAGCAAAAGCGGGGGGGCTCTCAATGAGCAGTTCTTC	CASKSGGALNEQFF	TRBV11-3*01, TRBV11-3*02	TRBV11-3	TRBJ2-1*01	TRBJ2-1	TRBD2*01	TRBD2	9	12	21	26	2	4	6
109	8.76e-06	TGCGCCAGCAGCCCCGAAGGGGGGCTCTACGAGCAGTACTTC	CASSPEGGLYEQYF	TRBV4-1*02, TRBV4-1*01	TRBV4-1	TRBJ2-7*01	TRBJ2-7	TRBD1*01, TRBD2*01	TRBD1, TRBD2	12	19	24	26	6	1	7
109	8.76e-06	TGCGCCAGCAGCAGATTGGGGAACACCGGGGAGCTGTTTTTT	CASSRLGNTGELFF	TRBV5-1*01	TRBV5-1	TRBJ2-2*01	TRBJ2-2	TRBD1*01, TRBD2*02, TRBD2*01	TRBD1, TRBD2	11	17	19	20	5	0	5
109	8.76e-06	TGCGCCAGCAGCAACCCCGGGAACCAAGAGACCCAGTACTTC	CASSNPGNQETQYF	TRBV5-1*01	TRBV5-1	TRBJ2-5*01	TRBJ2-5	TRBD2*02, TRBD2*01	TRBD2	11	17	21	33	5	11	16
109	8.76e-06	TGCAGTGCCGATAGCGGGAGGGTCACAGATACGCAGTATTTT	CSADSGRVTDTQYF	TRBV20-1*06, TRBV20-1*03, TRBV20-1*01, TRBV20-1*04, TRBV20-1*05, TRBV20-1*02, TRBV20-1*07	TRBV20-1	TRBJ2-3*01	TRBJ2-3	TRBD2*02	TRBD2	7	11	21	23	3	1	4
109	8.76e-06	TGCAGTGCGACCAAGGACGCCCGACGGGGGGTCCAGTACTTC	CSATKDARRGVQYF	TRBV20-1*06, TRBV20-1*03, TRBV20-1*01, TRBV20-1*04, TRBV20-1*05, TRBV20-1*02, TRBV20-1*07	TRBV20-1	TRBJ2-5*01	TRBJ2-5	TRBD2*01	TRBD2	7	24	30	32	16	1	17
109	8.76e-06	TGTGCCACCAGTGATTTGGGGGACCCGGTGATCAGTACTTC	CATSDLG~PGDQYF	TRBV24-1*01	TRBV24-1	TRBJ2-4*01	TRBJ2-4	TRBD1*01, TRBD2*02, TRBD2*01	TRBD1, TRBD2	17	19	23	31	1	7	8
109	8.76e-06	TGTGCCAGCAGTGACGACAGGGCGGTGAAAAACTGTTTTTT	CASSDDR~GEKLFF	TRBV6-3*01, TRBV6-2*01	TRBV6-3, TRBV6-2	TRBJ1-4*01	TRBJ1-4	TRBD1*01	TRBD1	11	15	21	25	3	3	6
109	8.76e-06	TGTGCCAGCAGATCAGGGGGCTTAGACTGAAGCTTTCTTT	CASRSGG~*TEAFF	TRBV12-4*01, TRBV12-3*01	TRBV12-4, TRBV12-3	TRBJ1-1*01	TRBJ1-1	TRBD1*01	TRBD1	10	13	20	25	2	4	6
109	8.76e-06	TGTGCTAGTGGTTCCGGGCCTAACACTGAAGCTTTCTTT	CASGSGPNTEAFF	TRBV12-5*01	TRBV12-5	TRBJ1-1*01	TRBJ1-1	TRBD1*01, TRBD2*02, TRBD2*01	TRBD1, TRBD2	12	15	18	21	2	2	4
109	8.76e-06	TGTGCCACCAAACTATGGACAGGGGGTGGCTACACCTTC	CATKLWTGGGYTF	TRBV28*01	TRBV28	TRBJ1-2*01	TRBJ1-2	TRBD1*01	TRBD1	6	16	25	26	9	0	9
109	8.76e-06	TGTGCCAGCGGGTCTGGGGATAATTCACCCCTCCACTTT	CASGSGDNSPLHF	TRBV27*01	TRBV27	TRBJ1-6*02	TRBJ1-6	TRBD1*01, TRBD2*01	TRBD1, TRBD2	8	15	18	19	6	0	6
109	8.76e-06	TGTGCCAGCACCCCACCAGGGTTGGTTGAGCAGTTCTTC	CASTPPGLVEQFF	TRBV6-6*04	TRBV6-6	TRBJ2-1*01	TRBJ2-1	TRBD1*01	TRBD1	9	16	20	26	6	5	11
109	8.76e-06	TGTGCCAGCAGTGACTCGGACACAAACATTCAGTACTTC	CASSDSDTNIQYF	TRBV6-4*02, TRBV6-4*01	TRBV6-4	TRBJ2-4*01	TRBJ2-4	TRBD1*01	TRBD1	16	17	21	23	0	1	1
109	8.76e-06	TGTGCCAGCAGCTTTCTCCTCTTCAACGAGCAGTACTTC	CASSFLLFNEQYF	TRBV11-2*01	TRBV11-2	TRBJ2-7*01	TRBJ2-7	TRBD2*02	TRBD2	13	17	20	25	3	4	7
109	8.76e-06	TGTGCCAGCAGCTTCCGGGGACCCTACGAGCAGTACTTC	CASSFRGPYEQYF	TRBV5-6*01	TRBV5-6	TRBJ2-7*01	TRBJ2-7	TRBD1*01, TRBD2*02, TRBD2*01	TRBD1, TRBD2	13	17	21	22	3	0	3
109	8.76e-06	TGTGCCAGCAGCCACCGAGGGTCTCAGCCCCAGCATTTT	CASSHRGSQPQHF	TRBV3-1*01	TRBV3-1	TRBJ1-5*01	TRBJ1-5	TRBD2*02	TRBD2	13	16	20	23	2	2	4
109	8.76e-06	TGTGCCAGCAGCCACGGGATAAACTATGGCTACACCTTC	CASSHGINYGYTF	TRBV3-1*01	TRBV3-1	TRBJ1-2*01	TRBJ1-2	TRBD2*02	TRBD2	13	14	18	21	0	2	2
109	8.76e-06	TGTGCCAGCAGCGTCAAGTCTGGCACTGAAGCTTTCTTT	CASSVKSGTEAFF	TRBV11-3*01, TRBV11-3*02	TRBV11-3	TRBJ1-1*01	TRBJ1-1	TRBD2*02, TRBD2*01	TRBD2	11	16	19	23	4	3	7
109	8.76e-06	TGTGCCAGCAGCGTAGAGGGGATCCACGAGCAGTACTTC	CASSVEGIHEQYF	TRBV9*02, TRBV9*01	TRBV9	TRBJ2-7*01	TRBJ2-7	TRBD1*01	TRBD1	10	16	20	25	5	4	9
109	8.76e-06	TGTGCCAGCAGCGGGCAGGGTCTCGTCGAGCAGTACTTC	CASSGQGLVEQYF	TRBV11-3*01, TRBV11-3*02	TRBV11-3	TRBJ2-7*01	TRBJ2-7	TRBD1*01	TRBD1	11	15	19	26	3	6	9
109	8.76e-06	TGTGCCAGCAGCGGGGACCTTGGGAATGAGCAGTTCTTC	CASSGDLGNEQFF	TRBV11-2*01	TRBV11-2	TRBJ2-1*01	TRBJ2-1	TRBD1*01, TRBD2*02, TRBD2*01	TRBD1, TRBD2	11	13	17	24	1	6	7
109	8.76e-06	TGCGCCAGCAGCACTGGGGGGGCCGAGGGCCAGTACTTC	CASSTGGAEGQYF	TRBV5-1*01	TRBV5-1	TRBJ2-5*01	TRBJ2-5	TRBD2*01	TRBD2	11	15	21	29	3	7	10
109	8.76e-06	TGCAGCGTTGATGTTTTGGGCCAAGAGACCCAGTACTTC	CSVDVLGQETQYF	TRBV29-1*01	TRBV29-1	TRBJ2-5*01	TRBJ2-5	TRBD1*01, TRBD2*02, TRBD2*01	TRBD1, TRBD2	10	17	19	20	6	0	6
109	8.76e-06	TGCAGCGTCCTTAGGAGCTCGGCAGATACGCAGTATTTT	CSVLRSSADTQYF	TRBV29-1*01, TRBV29-1*03	TRBV29-1	TRBJ2-3*01	TRBJ2-3	TRBD2*02	TRBD2	7	13	16	22	5	5	10
109	8.76e-06	TGTGCTAGTGGTTTGAGGGCTTCTATGGCTACACCTTC	CASGLR~FYGYTF	TRBV12-5*01	TRBV12-5	TRBJ1-2*01	TRBJ1-2	TRBD1*01, TRBD2*02	TRBD1, TRBD2	14	15	18	22	0	3	3
109	8.76e-06	TGTGCCAGGACGACAGGTTTAACACTGAAGCTTTCTTT	CARTTG~NTEAFF	TRBV9*02, TRBV9*01, TRBV9*03	TRBV9	TRBJ1-1*01	TRBJ1-1	TRBD1*01	TRBD1	7	11	16	20	3	3	6
109	8.76e-06	TGTGCCGGCACCCCTTCTACAGATACGCAGTATTTT	CAGTPSTDTQYF	TRBV2*01, TRBV2*02, TRBV2*03	TRBV2	TRBJ2-3*01	TRBJ2-3	TRBD1*01	TRBD1	9	10	14	18	0	3	3
109	8.76e-06	TGTGCCAGCAGCCTGGGGGGAAATACCCAGTACTTC	CASSLGGNTQYF	TRBV12-4*01, TRBV12-3*01	TRBV12-4, TRBV12-3	TRBJ2-5*01	TRBJ2-5	TRBD2*01	TRBD2	10	14	19	24	3	4	7
109	8.76e-06	TGTGCCAGCAGCAGGTCGGGGGAGACCCAGTACTTC	CASSRSGETQYF	TRBV6-5*01	TRBV6-5	TRBJ2-5*01	TRBJ2-5	TRBD2*01	TRBD2	10	16	20	21	5	0	5
109	8.76e-06	TGTGCCAGCAGCAGAGGGACAGGTGAAGCTTTCTTT	CASSRGTGEAFF	TRBV5-6*01	TRBV5-6	TRBJ1-1*01	TRBJ1-1	TRBD1*01	TRBD1	11	15	22	23	3	0	3
109	8.76e-06	TGTGCCAGCAGGGAGTTAAACTACGAGCAGTACTTC	CASRELNYEQYF	TRBV6-1*01	TRBV6-1	TRBJ2-7*01	TRBJ2-7	TRBD2*02	TRBD2	10	11	14	20	0	5	5
109	8.76e-06	TGTGCCAGCAGATTTGGCTTCGGCGAGCAGTACTTC	CASRFGFGEQYF	TRBV6-3*01, TRBV6-2*01	TRBV6-3, TRBV6-2	TRBJ2-7*01	TRBJ2-7	TRBD1*01, TRBD2*02, TRBD2*01	TRBD1, TRBD2	10	15	17	23	4	5	9
109	8.76e-06	TGTGCCTGGAGTACGGGGAGGGGCTACACCTTC	CAWSTGRGYTF	TRBV30*01	TRBV30	TRBJ1-2*01	TRBJ1-2	TRBD2*02	TRBD2	11	15	20	21	3	0	3
109	8.76e-06	TGTGCCAGCAGTTTAGTTGCGCAGCCGTTCTTC	CASSLVAQPFF	TRBV12-4*01, TRBV12-3*01	TRBV12-4, TRBV12-3	TRBJ2-1*01	TRBJ2-1	TRBD2*02, TRBD2*01	TRBD2	15	18	20	22	2	1	3
108	8.68e-06	TGCGCCAGCGACCAATATAGGGACAGGGCTACCAGCGGGGAAGCACAGATACGCAGTATTTT	CASDQYRDRA~QRGSTDTQYF	TRBV5-1*01, TRBV5-1*02	TRBV5-1	TRBJ2-3*01	TRBJ2-3	TRBD1*01	TRBD1	9	19	27	41	9	13	22
108	8.68e-06	TGTGCCAGCAGCTTACCGCAGGGACAGGGTTCCGCTCTGGGGCCAACGTCCTGACTTTC	CASSLPQGQG~RSGANVLTF	TRBV7-9*01, TRBV7-9*02	TRBV7-9	TRBJ2-6*01	TRBJ2-6	TRBD1*01	TRBD1	14	20	28	34	5	5	10
108	8.68e-06	TGCGCCAGCAGTTGCGGTGTGGGGGGGGGGACTAGCGGAGGACAGATACGCAGTATTTT	CASSCGVGGG~*RRTDTQYF	TRBV10-1*02, TRBV10-1*01	TRBV10-1	TRBJ2-3*01	TRBJ2-3	TRBD2*02, TRBD2*01	TRBD2	11	27	37	41	15	3	18
108	8.68e-06	TGTGCCAGCGTGGGGGACTAGCGGGAGGGCCGAAACCCTTCCTACGAGCAGTACTTC	CASVGD*REGRNPSYEQYF	TRBV13*02, TRBV13*01	TRBV13	TRBJ2-7*01	TRBJ2-7	TRBD2*02	TRBD2	8	13	28	39	4	10	14
108	8.68e-06	TGTGCCAGCAGCTTAGTCCGTGATGGTTGGGCAGGGGAAGAACAGCCCCAGCATTTT	CASSLVRDGWAGEEQPQHF	TRBV7-8*01	TRBV7-8	TRBJ1-5*01	TRBJ1-5	TRBD1*01	TRBD1	15	31	36	42	15	5	20
108	8.68e-06	TGTGCCAGCAGCTTAAATCCCCGGGCAACCGGGACAGGGCCCTACGAGCAGTACTTC	CASSLNPRATGTGPYEQYF	TRBV5-6*01	TRBV5-6	TRBJ2-7*01	TRBJ2-7	TRBD1*01	TRBD1	13	30	38	40	16	1	17
108	8.68e-06	TGCGCCAGCAGCTTGGGACTAGCGGGGGGGCGTGTGGGCACAGATACGCAGTATTTT	CASSLGLAGGRVGTDTQYF	TRBV5-1*01	TRBV5-1	TRBJ2-3*01	TRBJ2-3	TRBD2*01	TRBD2	15	16	29	37	0	7	7
108	8.68e-06	TGCGCCAGCAGCTTGGGAGGGACAGGGATGAAGAGCTCTGGAAACACCATATATTTT	CASSLGGTGMKSSGNTIYF	TRBV5-1*01	TRBV5-1	TRBJ1-3*01	TRBJ1-3	TRBD1*01	TRBD1	15	18	26	35	2	8	10
108	8.68e-06	TGCGCCAGCAGCTTGGAGACAGGACGTCCTAGCGGGGGCACAGATACGCAGTATTTT	CASSLETGRPSGGTDTQYF	TRBV5-1*01	TRBV5-1	TRBJ2-3*01	TRBJ2-3	TRBD2*01	TRBD2	15	28	36	37	12	0	12
108	8.68e-06	TGCGCCAGCAGCCACTGGGACAGGGTAGTTTGGTACGTGACCGGGGAGCTGTTTTTT	CASSHWDRVVWYVTGELFF	TRBV5-1*01	TRBV5-1	TRBJ2-2*01	TRBJ2-2	TRBD1*01	TRBD1	11	16	24	39	4	14	18
108	8.68e-06	TGCGCCAGCAGCCACGGATCGGACACTTTTAATGCCTATAATTCACCCCTCCACTTT	CASSHGSDTFNAYNSPLHF	TRBV4-1*02, TRBV4-1*01	TRBV4-1	TRBJ1-6*01	TRBJ1-6	TRBD1*01	TRBD1	13	20	24	34	6	9	15
108	8.68e-06	TGTGCCAGCAGTGAAGTCTTACGGACTAGCGGGGGGGCCGTGGGAGCAGTTCTTC	CASSEVLRT~AGGPWEQFF	TRBV2*01, TRBV2*03	TRBV2	TRBJ2-1*01	TRBJ2-1	TRBD2*01	TRBD2	13	22	36	43	8	6	14
108	8.68e-06	TGTGCCAGCAGCTTAGATGTTGACTAGCGGGAGGGCCTACACGAGCAGTACTTC	CASSLDVD*REGLHEQYF	TRBV11-2*01	TRBV11-2	TRBJ2-7*01	TRBJ2-7	TRBD2*02	TRBD2	16	21	34	40	4	5	9
108	8.68e-06	TGCGCCAGCAGCTTCGGGACTAGCGGGGGGGCTACCTACAATGAGCAGTTCTTC	CASSFGTSGGATYNEQFF	TRBV5-1*01	TRBV5-1	TRBJ2-1*01	TRBJ2-1	TRBD2*01	TRBD2	13	15	30	34	1	3	4
108	8.68e-06	TGTGCCAGCAGTCCAGGACTAGCGGGACCAATTACACCGGGGAGCTGTTTTTT	CASSPGLAG~NYTGELFF	TRBV12-4*01, TRBV12-3*01	TRBV12-4, TRBV12-3	TRBJ2-2*01	TRBJ2-2	TRBD2*02	TRBD2	11	15	26	33	3	6	9
108	8.68e-06	TGTGCCAGCAGCCAAGATCTGCCTAGCGGGACCGCACAGATACGCAGTATTTT	CASSQDLPS~DRTDTQYF	TRBV14*01	TRBV14	TRBJ2-3*01	TRBJ2-3	TRBD2*02	TRBD2	16	22	30	33	5	2	7
108	8.68e-06	TGTGCCAGTAGTTCTGACCCAGAGCGGGGGGGCCGGGAGACCCAGTACTTC	CASSSDPERGGRETQYF	TRBV19*01, TRBV19*03, TRBV19*02	TRBV19	TRBJ2-5*01	TRBJ2-5	TRBD2*01	TRBD2	11	22	31	36	10	4	14
108	8.68e-06	TGTGCCAGTAGTATAAGTACCGGGGGGGGGCTGGGAGATACGCAGTATTTT	CASSISTGGGLGDTQYF	TRBV19*01, TRBV19*02	TRBV19	TRBJ2-3*01	TRBJ2-3	TRBD2*01	TRBD2	14	20	27	35	5	7	12
108	8.68e-06	TGTGCCAGCAGCTTAACGGGGGGGCTAGTAAGACGGAATGAGCAGTTCTTC	CASSLTGGLVRRNEQFF	TRBV7-3*01	TRBV7-3	TRBJ2-1*01	TRBJ2-1	TRBD2*01	TRBD2	16	17	23	36	0	12	12
108	8.68e-06	TGTGCCAGCAGCCCCCCGGGGGACAGGGGGCCTCAGTATACGCAGTATTTT	CASSPPGDRGPQYTQYF	TRBV7-2*04, TRBV7-2*01	TRBV7-2	TRBJ2-3*01	TRBJ2-3	TRBD1*01	TRBD1	12	19	30	37	6	6	12
108	8.68e-06	TGTGCCAGCAGCCCCCGAGTCGGTCAGGATGGGGACACTGAAGCTTTCTTT	CASSPRVGQDGDTEAFF	TRBV11-2*01	TRBV11-2	TRBJ1-1*01	TRBJ1-1	TRBD2*01	TRBD2	11	12	16	34	0	17	17
108	8.68e-06	TGTGCCAGCAGAGAAGACTAGCGGACATAGTACCAAGAGACCCAGTACTTC	CASRED*RT*YQETQYF	TRBV9*02, TRBV9*01	TRBV9	TRBJ2-5*01	TRBJ2-5	TRBD2*02, TRBD2*01	TRBD2	10	15	23	31	4	7	11
108	8.68e-06	TGCGCCAGCAGCTTGGTCGGGTCAGGGGTGCCCACCGGGGAGCTGTTTTTT	CASSLVGSGVPTGELFF	TRBV5-1*01	TRBV5-1	TRBJ2-2*01	TRBJ2-2	TRBD1*01	TRBD1	15	22	27	32	6	4	10
108	8.68e-06	TGCGCCAGCAGCCCCTTTGGGACTAGCGCTTACACAGATACGCAGTATTTT	CASSPFGTSAYTDTQYF	TRBV5-1*01	TRBV5-1	TRBJ2-3*01	TRBJ2-3	TRBD2*02, TRBD2*01	TRBD2	11	18	27	32	6	4	10
108	8.68e-06	TGCGCCAGCAGCCAAGCCCCTTCCGGGACAGGATTATACGAGCAGTACTTC	CASSQAPSGTGLYEQYF	TRBV4-1*02, TRBV4-1*01	TRBV4-1	TRBJ2-7*01	TRBJ2-7	TRBD1*01	TRBD1	15	24	31	36	8	4	12
108	8.68e-06	TGTGCCAGACCCCCCTCCTCGGACGGGAGAAGCTATATGGCTACACCTTC	CARPPSSD~EKLYGYTF	TRBV12-4*01, TRBV12-3*01	TRBV12-4, TRBV12-3	TRBJ1-2*01	TRBJ1-2	TRBD1*01, TRBD2*02, TRBD2*01	TRBD1, TRBD2	7	10	15	35	2	19	21
108	8.68e-06	TGTGCCAGCAGTGACTCGATAACAGTTCTCCTACAATGAGCAGTTCTTC	CASSDSIT~FSYNEQFF	TRBV6-4*02, TRBV6-4*01	TRBV6-4	TRBJ2-1*01	TRBJ2-1	TRBD1*01	TRBD1	16	21	24	27	4	2	6
108	8.68e-06	TGTGCCACCAGCAGGGGGACTAGCGGGAGTTACAATGAGCAGTTCTTC	CATSRGTSGSYNEQFF	TRBV15*02	TRBV15	TRBJ2-1*01	TRBJ2-1	TRBD2*02	TRBD2	11	15	28	30	3	1	4
108	8.68e-06	TGTGCCAGCAGTTTGGGCCGGAAGACAGGGGCTTCGCCCCAGCATTTT	CASSLGRKTGASPQHF	TRBV12-4*01, TRBV12-3*01	TRBV12-4, TRBV12-3	TRBJ1-5*01	TRBJ1-5	TRBD1*01	TRBD1	13	23	30	35	9	4	13
108	8.68e-06	TGTGCCAGCAGTTTAGGGGCGGCATCGAACACCGGGGAGCTGTTTTTT	CASSLGAASNTGELFF	TRBV12-4*01, TRBV12-3*01	TRBV12-4, TRBV12-3	TRBJ2-2*01	TRBJ2-2	TRBD1*01, TRBD2*02, TRBD2*01	TRBD1, TRBD2	15	16	19	25	0	5	5
108	8.68e-06	TGTGCCAGCAGTCCCCCTCTAGGACAGGGCCGAGGGGAGCTGTTTTTT	CASSPPLGQGRGELFF	TRBV12-4*01, TRBV12-3*01	TRBV12-4, TRBV12-3	TRBJ2-2*01	TRBJ2-2	TRBD1*01	TRBD1	11	21	28	33	9	4	13
108	8.68e-06	TGTGCCAGCAGTGTTCCTAGCGGGGGGGGTTGGGAGACCCAGTACTTC	CASSVPSGGGWETQYF	TRBV2*01, TRBV2*02, TRBV2*03	TRBV2	TRBJ2-5*01	TRBJ2-5	TRBD2*01	TRBD2	12	16	27	33	3	5	8
108	8.68e-06	TGTGCCAGCAGTGTCATAGCGGGAGAGGACACCGGGGAGCTGTTTTTT	CASSVIAGEDTGELFF	TRBV6-4*02, TRBV6-4*01	TRBV6-4	TRBJ2-2*01	TRBJ2-2	TRBD2*02	TRBD2	12	16	24	28	3	3	6
108	8.68e-06	TGTGCCAGCAGCTTAGATGGCATCCCCGGAGGAAACACCATATATTTT	CASSLDGIPGGNTIYF	TRBV13*01	TRBV13	TRBJ1-3*01	TRBJ1-3	TRBD2*01	TRBD2	15	23	27	30	7	2	9
108	8.68e-06	TGTGCCAGCAGCCCCCTCCCGGGACAGGGGGCAGGTGAGCAGTACTTC	CASSPLPGQGAGEQYF	TRBV4-2*01	TRBV4-2	TRBJ2-7*01	TRBJ2-7	TRBD1*01	TRBD1	11	20	31	36	8	4	12
108	8.68e-06	TGTGCCAGCAGCCAAGAACGGGCGGGGGGGCGTACTGAAGCTTTCTTT	CASSQERAGGRTEAFF	TRBV4-2*01	TRBV4-2	TRBJ1-1*01	TRBJ1-1	TRBD2*01	TRBD2	16	21	29	33	4	3	7
108	8.68e-06	TGTGCCAGCAGAGACAGTTAGTTTGCAACTAATGAAAAACTGTTTTTT	CASRDS*FATNEKLFF	TRBV6-4*02, TRBV6-4*01	TRBV6-4	TRBJ1-4*01	TRBJ1-4	TRBD2*02, TRBD2*01	TRBD2	14	18	21	25	3	3	6
108	8.68e-06	TGTGCCAGCAATACAGGCGGGGGAGGCCTCTCCTACGAGCAGTACTTC	CASNTGGGGLSYEQYF	TRBV6-1*01	TRBV6-1	TRBJ2-7*01	TRBJ2-7	TRBD2*01	TRBD2	9	16	22	29	6	6	12
108	8.68e-06	TGCGCCAGCAGTGAAACAGGGTGGGGTGACAAAAACATTCAGTACTTC	CASSETGWGDKNIQYF	TRBV10-2*01	TRBV10-2	TRBJ2-4*01	TRBJ2-4	TRBD1*01	TRBD1	13	15	20	29	1	8	9
108	8.68e-06	TGCGCCAGCAGCCAAGGCCCGAGGGGGCCCGGGCATGGCTACACCTTC	CASSQGPRGPGHGYTF	TRBV4-1*02, TRBV4-1*01	TRBV4-1	TRBJ1-2*01	TRBJ1-2	TRBD1*01	TRBD1	15	21	27	34	5	6	11
108	8.68e-06	TGCGCCAGCAGCCAAGATCCGGACGTTGATCCGCATGAGCAGTTCTTC	CASSQDPDVDPHEQFF	TRBV4-1*02, TRBV4-1*01	TRBV4-1	TRBJ2-1*01	TRBJ2-1	TRBD1*01, TRBD2*02, TRBD2*01	TRBD1, TRBD2	16	20	23	34	3	10	13
108	8.68e-06	TGCGCCAGCAGCCAAGATATGGGGGCGCAGTTTTATGGCTACACCTTC	CASSQDMGAQFYGYTF	TRBV4-1*02, TRBV4-1*01	TRBV4-1	TRBJ1-2*01	TRBJ1-2	TRBD1*01	TRBD1	16	20	25	33	3	7	10
108	8.68e-06	TGCGCCAGCAGCCAAGAGGGGGTGACCTCCGGTGAAAAACTGTTTTTT	CASSQEGVTSGEKLFF	TRBV4-1*02, TRBV4-1*01	TRBV4-1	TRBJ1-4*01	TRBJ1-4	TRBD1*01, TRBD2*02, TRBD2*01	TRBD1, TRBD2	16	17	21	32	0	10	10
108	8.68e-06	TGCAGTGCTAGAGATGGATCAGCACACGGCAATCAGCCCCAGCATTTT	CSARDGSAHGNQPQHF	TRBV20-1*01, TRBV20-1*05, TRBV20-1*07	TRBV20-1	TRBJ1-5*01	TRBJ1-5	TRBD1*01, TRBD2*02, TRBD2*01	TRBD1, TRBD2	13	23	25	28	9	2	11
108	8.68e-06	TGCAGTGCTAGAGAAAGTGGGGTGCGGGGGATGACTGAAGCTTTCTTT	CSARESGVRGMTEAFF	TRBV20-1*01, TRBV20-1*05, TRBV20-1*07	TRBV20-1	TRBJ1-1*01	TRBJ1-1	TRBD2*01	TRBD2	13	23	29	33	9	3	12
108	8.68e-06	TGTGCCAGCAGTGACTCTCTAGCGGGAGGGCCTACGAGCAGTACTTC	CASSDSLA~RAYEQYF	TRBV6-4*02, TRBV6-4*01	TRBV6-4	TRBJ2-7*01	TRBJ2-7	TRBD2*02	TRBD2	16	18	29	30	1	0	1
108	8.68e-06	TGTGCCAGCAGTGAAATTAGCGGGAGTTAACGGATACGCAGTATTTT	CASSEISG~LTDTQYF	TRBV6-1*01	TRBV6-1	TRBJ2-3*01	TRBJ2-3	TRBD2*02	TRBD2	14	17	25	32	2	6	8
108	8.68e-06	TGTGCCAGCAGCTCGACCGGGACAGGGAATGAGAAGGCTACACCTTC	CASSSTGT~E*EGYTF	TRBV11-3*01, TRBV11-3*02	TRBV11-3	TRBJ1-2*01	TRBJ1-2	TRBD1*01	TRBD1	12	18	26	35	5	8	13
108	8.68e-06	TGTGCCAGCAGTGGGTACCTCGACTAGCCTAAACATTCAGTACTTC	CASSGYLD~SLNIQYF	TRBV2*01, TRBV2*02, TRBV2*03	TRBV2	TRBJ2-4*01	TRBJ2-4	TRBD2*02, TRBD2*01	TRBD2	12	21	27	30	8	2	10
108	8.68e-06	TGTGCCAGCAGCCAAGACCCCCTCTTTTAAAGGGGAGCTGTTTTTT	CASSQDPL~FKGELFF	TRBV14*01	TRBV14	TRBJ2-2*01	TRBJ2-2	TRBD1*01	TRBD1	16	17	22	31	0	8	8
108	8.68e-06	TGTGCCAGTAGCCAGGACAGGATTAGCACAGATACGCAGTATTTT	CASSQDRISTDTQYF	TRBV19*01, TRBV19*03, TRBV19*02	TRBV19	TRBJ2-3*01	TRBJ2-3	TRBD1*01	TRBD1	11	14	20	24	2	3	5
108	8.68e-06	TGTGCCAGCTTGGACAGCACTAGGAACACCGGGGAGCTGTTTTTT	CASLDSTRNTGELFF	TRBV6-1*01	TRBV6-1	TRBJ2-2*01	TRBJ2-2	TRBD1*01	TRBD1	8	11	16	23	2	6	8
108	8.68e-06	TGTGCCAGCCGCCCGCTCCGGGCTAGTTGCCACGAGCAGTACTTC	CASRPLRASCHEQYF	TRBV15*01, TRBV15*02	TRBV15	TRBJ2-7*01	TRBJ2-7	TRBD2*02, TRBD2*01	TRBD2	6	21	26	31	14	4	18
108	8.68e-06	TGTGCCAGCATTACACCGGGAAAAAGTTCTTGGGGAGCTTTCTTT	CASITPGKSSWGAFF	TRBV19*01, TRBV19*02	TRBV19	TRBJ1-1*01	TRBJ1-1	TRBD2*02	TRBD2	7	16	20	35	8	14	22
108	8.68e-06	TGTGCCAGCAGTTTCACGACAGGGTTTGGCTACGAGCAGTACTTC	CASSFTTGFGYEQYF	TRBV6-5*01	TRBV6-5	TRBJ2-7*01	TRBJ2-7	TRBD1*01	TRBD1	12	17	23	29	4	5	9
108	8.68e-06	TGTGCCAGCAGTTCAAGGGGACTCGACACCGGGGAGCTGTTTTTT	CASSSRGLDTGELFF	TRBV12-4*01, TRBV12-3*01	TRBV12-4, TRBV12-3	TRBJ2-2*01	TRBJ2-2	TRBD2*02, TRBD2*01	TRBD2	12	17	22	25	4	2	6
108	8.68e-06	TGTGCCAGCAGTTACGGGGGTTACGGGGCCAACGTCCTGACTTTC	CASSYGGYGANVLTF	TRBV6-5*01	TRBV6-5	TRBJ2-6*01	TRBJ2-6	TRBD1*01, TRBD2*01	TRBD1, TRBD2	14	15	19	24	0	4	4
108	8.68e-06	TGTGCCAGCAGTCCCGGGGCAGGGAGAAGTTACGAGCAGTACTTC	CASSPGAGRSYEQYF	TRBV5-5*01, TRBV5-5*02, TRBV5-5*03	TRBV5-5	TRBJ2-7*01	TRBJ2-7	TRBD1*01, TRBD2*02, TRBD2*01	TRBD1, TRBD2	10	19	23	30	8	6	14
108	8.68e-06	TGTGCCAGCAGTCGGGGGGGCCTCTCCTACAATGAGCAGTTCTTC	CASSRGGLSYNEQFF	TRBV13*02, TRBV13*01	TRBV13	TRBJ2-1*01	TRBJ2-1	TRBD2*01	TRBD2	13	15	20	23	1	2	3
108	8.68e-06	TGTGCCAGCAGTGAGGGACAGGGGGGGAGAGAGACCCAGTACTTC	CASSEGQGGRETQYF	TRBV2*01, TRBV2*03	TRBV2	TRBJ2-5*01	TRBJ2-5	TRBD1*01	TRBD1	13	14	24	29	0	4	4
108	8.68e-06	TGTGCCAGCAGTGAGACTAGCGGGAGTCCAGAGACCCAGTACTTC	CASSETSGSPETQYF	TRBV6-1*01	TRBV6-1	TRBJ2-5*01	TRBJ2-5	TRBD2*02	TRBD2	14	15	25	29	0	3	3
108	8.68e-06	TGTGCCAGCAGTGAAGGACAGGGGGCGTTTGAAAAACTGTTTTTT	CASSEGQGAFEKLFF	TRBV6-1*01	TRBV6-1	TRBJ1-4*01	TRBJ1-4	TRBD1*01	TRBD1	15	16	25	29	0	3	3
108	8.68e-06	TGTGCCAGCAGCTCGACCCCGAGTCCAAATTCACCCCTCCACTTT	CASSSTPSPNSPLHF	TRBV3-1*01	TRBV3-1	TRBJ1-6*02	TRBJ1-6	TRBD2*02, TRBD2*01	TRBD2	11	21	25	27	9	1	10
108	8.68e-06	TGTGCCAGCAGCTACTCGACAGGGCGGCACTATGGCTACACCTTC	CASSYSTGRHYGYTF	TRBV11-2*01	TRBV11-2	TRBJ1-2*01	TRBJ1-2	TRBD1*01	TRBD1	12	17	23	28	4	4	8
108	8.68e-06	TGTGCCAGCAGCCTCCGGGCCTTGGGCACCGGGGAGCTGTTTTTT	CASSLRALGTGELFF	TRBV11-2*01	TRBV11-2	TRBJ2-2*01	TRBJ2-2	TRBD1*01, TRBD2*02, TRBD2*01	TRBD1, TRBD2	11	16	19	26	4	6	10
108	8.68e-06	TGTGCCAGCAGCCCAGGGACAACCTCTCCGTTGACCCAGTACTTC	CASSPGTTSPLTQYF	TRBV5-4*01, TRBV5-4*03, TRBV5-4*04	TRBV5-4	TRBJ2-5*01	TRBJ2-5	TRBD1*01	TRBD1	12	15	20	32	2	11	13
108	8.68e-06	TGTGCCAGCAGCGAGAGGACTAGCGGACAAGAGACCCAGTACTTC	CASSERTSGQETQYF	TRBV9*02, TRBV9*01, TRBV9*03	TRBV9	TRBJ2-5*01	TRBJ2-5	TRBD2*02, TRBD2*01	TRBD2	12	16	25	27	3	1	4
108	8.68e-06	TGTGCCAGCAGCACAGCGGACAGGGGAGGTCACACCATATATTTT	CASSTADRGGHTIYF	TRBV5-6*01	TRBV5-6	TRBJ1-3*01	TRBJ1-3	TRBD1*01	TRBD1	11	17	25	31	5	5	10
108	8.68e-06	TGTGCCAGCAGAGACAGGGGGAGCCCCACAGATACGCAGTATTTT	CASRDRGSPTDTQYF	TRBV5-4*01, TRBV5-4*03, TRBV5-4*04	TRBV5-4	TRBJ2-3*01	TRBJ2-3	TRBD1*01	TRBD1	10	12	20	26	1	5	6
108	8.68e-06	TGCGCCAGCAGCTTGGATAGCGGGAGTTACAATGAGCAGTTCTTC	CASSLDSGSYNEQFF	TRBV5-1*01	TRBV5-1	TRBJ2-1*01	TRBJ2-1	TRBD2*02	TRBD2	15	17	25	27	1	1	2
108	8.68e-06	TGCGCCAGCAGCTCGGGACAGCTTCAGCCGGAGACCCAGTACTTC	CASSSGQLQPETQYF	TRBV5-1*01	TRBV5-1	TRBJ2-5*01	TRBJ2-5	TRBD1*01	TRBD1	12	14	20	30	1	9	10
108	8.68e-06	TGCGCCAGCAGCCTGATGGTTGTCGGGGAGGGGACCCAGTACTTC	CASSLMVVGEGTQYF	TRBV5-1*01	TRBV5-1	TRBJ2-5*01	TRBJ2-5	TRBD2*02	TRBD2	11	25	31	32	13	0	13
108	8.68e-06	TGCGCCAGCAGCCAACTACTAGGAGCCTACAATGAGCAGTTCTTC	CASSQLLGAYNEQFF	TRBV4-1*02, TRBV4-1*01	TRBV4-1	TRBJ2-1*01	TRBJ2-1	TRBD2*02, TRBD2*01	TRBD2	14	17	21	25	2	3	5
108	8.68e-06	TGCGCCAGCAGCCAAGATTCCAGGGCCCTCGGGGAGCAGTTCTTC	CASSQDSRALGEQFF	TRBV4-1*02, TRBV4-1*01	TRBV4-1	TRBJ2-1*01	TRBJ2-1	TRBD1*01, TRBD2*02	TRBD1, TRBD2	16	20	24	33	3	8	11
108	8.68e-06	TGCAGTGCTTTTCCTTCGACGGGCAGCACAGATACGCAGTATTTT	CSAFPSTGSTDTQYF	TRBV20-1*06, TRBV20-1*03, TRBV20-1*01, TRBV20-1*04, TRBV20-1*05, TRBV20-1*02, TRBV20-1*07	TRBV20-1	TRBJ2-3*01	TRBJ2-3	TRBD1*01, TRBD2*02, TRBD2*01	TRBD1, TRBD2	8	20	23	24	11	0	11
108	8.68e-06	TGCAGTGCCACCAACCGGGACAGGGGGCCAGATACGCAGTATTTT	CSATNRDRGPDTQYF	TRBV20-1*06, TRBV20-1*03, TRBV20-1*01, TRBV20-1*04, TRBV20-1*05, TRBV20-1*02, TRBV20-1*07	TRBV20-1	TRBJ2-3*01	TRBJ2-3	TRBD1*01	TRBD1	7	16	27	28	8	0	8
108	8.68e-06	TGCAGTGCAACGGCGGGGAGGGGGGGCTCCTACGAGCAGTACTTC	CSATAGRGGSYEQYF	TRBV20-1*06, TRBV20-1*03, TRBV20-1*01, TRBV20-1*04, TRBV20-1*05, TRBV20-1*02, TRBV20-1*07	TRBV20-1	TRBJ2-7*01	TRBJ2-7	TRBD2*02, TRBD2*01	TRBD2	7	15	21	26	7	4	11
108	8.68e-06	TGTGCCAGCAGTGACGGTCGGAGGGGAAATCTGAAGCTTTCTTT	CASSDGR~GKSEAFF	TRBV6-4*02, TRBV6-4*01	TRBV6-4	TRBJ1-1*01	TRBJ1-1	TRBD2*02	TRBD2	14	19	24	30	4	5	9
108	8.68e-06	TGTGCCAGCAGTTTAACCTATAGTTAGGAATGAGCAGTTCTTC	CASSLTY~VRNEQFF	TRBV12-4*01, TRBV12-3*01	TRBV12-4, TRBV12-3	TRBJ2-1*01	TRBJ2-1	TRBD2*02, TRBD2*01	TRBD2	14	20	23	28	5	4	9
108	8.68e-06	TGTGCCAGCAGTCCCCGGATAGCGGGGAAATGAGCAGTTCTTC	CASSPRI~RGNEQFF	TRBV12-4*01, TRBV12-3*01	TRBV12-4, TRBV12-3	TRBJ2-1*01	TRBJ2-1	TRBD2*01	TRBD2	11	19	26	28	7	1	8
108	8.68e-06	TGCGCCAGCAGCTTGGACGGCGGAGTCTCATGAAGCTTTCTTT	CASSLDG~ESHEAFF	TRBV5-1*01	TRBV5-1	TRBJ1-1*01	TRBJ1-1	TRBD2*02, TRBD2*01	TRBD2	15	19	22	30	3	7	10
108	8.68e-06	TGTGCCATCAGCCGGGAGGAGAGGGCGGCTGAGCAGTTCTTC	CAISREERAAEQFF	TRBV10-3*01, TRBV10-3*02	TRBV10-3	TRBJ2-1*01	TRBJ2-1	TRBD2*02	TRBD2	10	12	18	29	1	10	11
108	8.68e-06	TGTGCCAGCCGAGGCAGTGGGAATAATTCACCCCTCCACTTT	CASRGSGNNSPLHF	TRBV28*01	TRBV28	TRBJ1-6*01	TRBJ1-6	TRBD1*01, TRBD2*02, TRBD2*01	TRBD1, TRBD2	8	18	21	22	9	0	9
108	8.68e-06	TGTGCCAGCCAGCTGGGCGGGGTCACAGATACGCAGTATTTT	CASQLGGVTDTQYF	TRBV6-1*01	TRBV6-1	TRBJ2-3*01	TRBJ2-3	TRBD2*01	TRBD2	8	16	21	23	7	1	8
108	8.68e-06	TGTGCCAGCGGAGCGGGGGGGTCTCAAGAGACCCAGTACTTC	CASGAGGSQETQYF	TRBV6-5*01	TRBV6-5	TRBJ2-5*01	TRBJ2-5	TRBD2*01	TRBD2	8	11	20	24	2	3	5
108	8.68e-06	TGTGCCAGCACCCCGACCGCGGGCACAGATACGCAGTATTTT	CASTPTAGTDTQYF	TRBV6-6*04	TRBV6-6	TRBJ2-3*01	TRBJ2-3	TRBD2*01	TRBD2	9	10	14	22	0	7	7
108	8.68e-06	TGTGCCAGCACCACCGAGATTAGCACAGATACGCAGTATTTT	CASTTEISTDTQYF	TRBV12-4*01, TRBV12-3*01	TRBV12-4, TRBV12-3	TRBJ2-3*01	TRBJ2-3	TRBD2*02, TRBD2*01	TRBD2	9	15	17	21	5	3	8
108	8.68e-06	TGTGCCAGCAGTTTTCGGAACAGGGAAGAGACCCAGTACTTC	CASSFRNREETQYF	TRBV12-4*01, TRBV12-3*01	TRBV12-4, TRBV12-3	TRBJ2-5*01	TRBJ2-5	TRBD1*01	TRBD1	13	19	24	25	5	0	5
108	8.68e-06	TGTGCCAGCAGTTTTACAGGGGGCGGAAACACCATATATTTT	CASSFTGGGNTIYF	TRBV12-4*01, TRBV12-3*01	TRBV12-4, TRBV12-3	TRBJ1-3*01	TRBJ1-3	TRBD1*01	TRBD1	13	15	23	24	1	0	1
108	8.68e-06	TGTGCCAGCAGTTATTTACAGGGCAATCAGCCCCAGCATTTT	CASSYLQGNQPQHF	TRBV6-3*01, TRBV6-2*01	TRBV6-3, TRBV6-2	TRBJ1-5*01	TRBJ1-5	TRBD1*01	TRBD1	12	17	21	22	4	0	4
108	8.68e-06	TGTGCCAGCAGTTACGCCAACTCCTACAATGAGCAGTTCTTC	CASSYANSYNEQFF	TRBV6-5*01	TRBV6-5	TRBJ2-1*01	TRBJ2-1	TRBD1*01	TRBD1	14	15	17	20	0	2	2
108	8.68e-06	TGTGCCAGCAGCTTGTTTGGTTCTGCCTACGAGCAGTACTTC	CASSLFGSAYEQYF	TRBV5-6*01	TRBV5-6	TRBJ2-7*01	TRBJ2-7	TRBD1*01	TRBD1	14	22	24	25	7	0	7
108	8.68e-06	TGTGCCAGCAGCTCGACAGGGACCACAGATACGCAGTATTTT	CASSSTGTTDTQYF	TRBV5-5*01	TRBV5-5	TRBJ2-3*01	TRBJ2-3	TRBD1*01	TRBD1	12	14	20	23	1	2	3
108	8.68e-06	TGTGCCAGCAGCGGAAGCGGGGGCTACAATGAGCAGTTCTTC	CASSGSGGYNEQFF	TRBV11-2*01	TRBV11-2	TRBJ2-1*01	TRBJ2-1	TRBD2*01	TRBD2	11	15	22	23	3	0	3
108	8.68e-06	TGTGCCAGCAGCGAGCGGGGGAGCACAGATACGCAGTATTTT	CASSERGSTDTQYF	TRBV6-4*02, TRBV6-4*01	TRBV6-4	TRBJ2-3*01	TRBJ2-3	TRBD2*01	TRBD2	10	13	20	21	2	0	2
108	8.68e-06	TGTGCCAGCAGGTCCACAGGGGTCAATCAGCCCCAGCATTTT	CASRSTGVNQPQHF	TRBV6-5*01	TRBV6-5	TRBJ1-5*01	TRBJ1-5	TRBD1*01	TRBD1	10	15	21	23	4	1	5
108	8.68e-06	TGTGCCAGCAGGGATCCAGGGTCTGGAAACACCATATATTTT	CASRDPGSGNTIYF	TRBV6-1*01	TRBV6-1	TRBJ1-3*01	TRBJ1-3	TRBD1*01	TRBD1	10	16	20	21	5	0	5
108	8.68e-06	TGTGCCAGCAGGGACTCAGGGTTGTACAATGAGCAGTTCTTC	CASRDSGLYNEQFF	TRBV12-4*01, TRBV12-3*01	TRBV12-4, TRBV12-3	TRBJ2-1*01	TRBJ2-1	TRBD1*01, TRBD2*02, TRBD2*01	TRBD1, TRBD2	10	16	20	24	5	3	8
108	8.68e-06	TGTGCCAGCAGATTATTCAGGGGCCGTGAAAAACTGTTTTTT	CASRLFRGREKLFF	TRBV6-1*01	TRBV6-1	TRBJ1-4*01	TRBJ1-4	TRBD1*01	TRBD1	10	17	22	26	6	3	9
108	8.68e-06	TGTGCCAGCAGACGACCGGGAGGAATTGTCGGCTACACCTTC	CASRRPGGIVGYTF	TRBV15*01, TRBV15*02	TRBV15	TRBJ1-2*01	TRBJ1-2	TRBD2*02	TRBD2	10	16	22	30	5	7	12
108	8.68e-06	TGTGCCAGCAGAGTACAGGGAGCCACCACTGAAGCTTTCTTT	CASRVQGATTEAFF	TRBV6-4*02, TRBV6-4*01	TRBV6-4	TRBJ1-1*01	TRBJ1-1	TRBD1*01	TRBD1	10	14	19	26	3	6	9
108	8.68e-06	TGTGCCAGCAGAGACAGGGGGAATAGAGACACCATATATTTT	CASRDRGNRDTIYF	TRBV6-5*01	TRBV6-5	TRBJ1-3*01	TRBJ1-3	TRBD1*01	TRBD1	10	12	20	28	1	7	8
108	8.68e-06	TGTGCCAGCAACCCAGGGGGCAGGAATTCACCCCTCCACTTT	CASNPGGRNSPLHF	TRBV3-1*01	TRBV3-1	TRBJ1-6*02	TRBJ1-6	TRBD1*01	TRBD1	9	13	20	24	3	3	6
108	8.68e-06	TGCGCCAGCAGCTTGGGGAGGACCACCGGGGAGCTGTTTTTT	CASSLGRTTGELFF	TRBV5-1*01	TRBV5-1	TRBJ2-2*01	TRBJ2-2	TRBD2*02	TRBD2	15	16	20	23	0	2	2
108	8.68e-06	TGCGCCAGCAGCTTAGAGACATTGAACACTGAAGCTTTCTTT	CASSLETLNTEAFF	TRBV5-1*01	TRBV5-1	TRBJ1-1*01	TRBJ1-1	TRBD1*01	TRBD1	13	17	20	22	3	1	4
108	8.68e-06	TGCGCCAGCAGCCTACCGACTAGCGCGCAGACCCAGTACTTC	CASSLPTSAQTQYF	TRBV5-1*01	TRBV5-1	TRBJ2-5*01	TRBJ2-5	TRBD2*02, TRBD2*01	TRBD2	11	17	24	28	5	3	8
108	8.68e-06	TGCAGTGCTAGAGATCGACGTAGCAACCAGCCCCAGCATTTT	CSARDRRSNQPQHF	TRBV20-1*01, TRBV20-1*05, TRBV20-1*07	TRBV20-1	TRBJ1-5*01	TRBJ1-5	TRBD1*01, TRBD2*02, TRBD2*01	TRBD1, TRBD2	13	16	18	20	2	1	3
108	8.68e-06	TGTGCCAGCCATCGGCAGGGTGGTGGAGACCCAGTACTTC	CASHRQG~VETQYF	TRBV11-1*01	TRBV11-1	TRBJ2-5*01	TRBJ2-5	TRBD1*01	TRBD1	8	15	19	25	6	5	11
108	8.68e-06	TGTGCCTGGAGAGGGCTTGGCCAAGAGACCCAGTACTTC	CAWRGLGQETQYF	TRBV30*01	TRBV30	TRBJ2-5*01	TRBJ2-5	TRBD1*01, TRBD2*02	TRBD1, TRBD2	10	11	14	20	0	5	5
108	8.68e-06	TGTGCCAGCGGGACAGGGATGAATGAAAAACTGTTTTTT	CASGTGMNEKLFF	TRBV3-1*01	TRBV3-1	TRBJ1-4*01	TRBJ1-4	TRBD1*01	TRBD1	8	9	17	21	0	3	3
108	8.68e-06	TGTGCCAGCGGACGTCGGGGACCTACCGAGCAGTACTTC	CASGRRGPTEQYF	TRBV6-3*01, TRBV6-2*01	TRBV6-3, TRBV6-2	TRBJ2-7*01	TRBJ2-7	TRBD1*01, TRBD2*02, TRBD2*01	TRBD1, TRBD2	8	17	21	26	8	4	12
108	8.68e-06	TGTGCCAGCACCTTACTGGGGGGTGGTGAGCAGTTCTTC	CASTLLGGGEQFF	TRBV6-6*04	TRBV6-6	TRBJ2-1*01	TRBJ2-1	TRBD2*01	TRBD2	9	17	22	26	7	3	10
108	8.68e-06	TGTGCCAGCACCCCTAGGGCGGTTGATGAGCAGTTCTTC	CASTPRAVDEQFF	TRBV11-3*01, TRBV11-3*02	TRBV11-3	TRBJ2-1*01	TRBJ2-1	TRBD1*01	TRBD1	9	10	14	25	0	10	10
108	8.68e-06	TGTGCCAGCAGTTCCGGACAGGGTGAGACCCAGTACTTC	CASSSGQGETQYF	TRBV6-5*01	TRBV6-5	TRBJ2-5*01	TRBJ2-5	TRBD1*01	TRBD1	12	15	22	24	2	1	3
108	8.68e-06	TGTGCCAGCAGTTACTCGTTAGGAGAAAAACTGTTTTTT	CASSYSLGEKLFF	TRBV6-5*01	TRBV6-5	TRBJ1-4*01	TRBJ1-4	TRBD1*01, TRBD2*02, TRBD2*01	TRBD1, TRBD2	16	21	23	24	4	0	4
108	8.68e-06	TGTGCCAGCAGCTTACTCGAGCGGCATGAGCAGTTCTTC	CASSLLERHEQFF	TRBV7-2*04, TRBV7-2*01	TRBV7-2	TRBJ2-1*01	TRBJ2-1	TRBD2*02, TRBD2*01	TRBD2	14	19	23	25	4	1	5
108	8.68e-06	TGTGCCAGCAGCTCAGGACCTAACTATGGCTACACCTTC	CASSSGPNYGYTF	TRBV6-6*04	TRBV6-6	TRBJ1-2*01	TRBJ1-2	TRBD1*01, TRBD2*02, TRBD2*01	TRBD1, TRBD2	10	15	18	19	4	0	4
108	8.68e-06	TGTGCCAGCAGGGGGGACACCTCCTACGAGCAGTACTTC	CASRGDTSYEQYF	TRBV6-1*01	TRBV6-1	TRBJ2-7*01	TRBJ2-7	TRBD1*01	TRBD1	10	13	18	20	2	1	3
108	8.68e-06	TGCAGCGTCGCTACCCCCGCCCAGGCTGATGCTTTCTTT	CSVATPAQADAFF	TRBV29-1*01	TRBV29-1	TRBJ1-1*01	TRBJ1-1	TRBD2*01	TRBD2	7	13	19	25	5	5	10
108	8.68e-06	TGTGCCAGCAGCTTAGAAGGGGTCACGAGCAGTACTTC	CASSLE~GHEQYF	TRBV11-3*01	TRBV11-3	TRBJ2-7*01	TRBJ2-7	TRBD1*01	TRBD1	15	17	21	24	1	2	3
108	8.68e-06	TGCGCCAGCAGCTTGGCAGGGGGCTTGGGCTTTCTTT	CASSLA~GAWAFF	TRBV5-1*01	TRBV5-1	TRBJ1-1*01	TRBJ1-1	TRBD1*01	TRBD1	15	16	23	28	0	4	4
108	8.68e-06	TGTGCCTGGGACCCGGCCGGATCACCCCTCCACTTT	CAWDPAGSPLHF	TRBV30*05, TRBV30*01	TRBV30	TRBJ1-6*02	TRBJ1-6	TRBD2*02, TRBD2*01	TRBD2	9	11	14	21	1	6	7
108	8.68e-06	TGTGCCAGCAGTTACGTCAGGCATACGCAGTATTTT	CASSYVRHTQYF	TRBV6-3*01, TRBV6-2*01	TRBV6-3, TRBV6-2	TRBJ2-3*01	TRBJ2-3	TRBD1*01	TRBD1	11	17	20	22	5	1	6
108	8.68e-06	TGTGCCAGCAGTCGTTATGCAGATACGCAGTATTTT	CASSRYADTQYF	TRBV6-1*01	TRBV6-1	TRBJ2-3*01	TRBJ2-3			11	-1	-1	19	-1	-1	7
108	8.68e-06	TGTGCCAGCAGTGGGAGCTCCTACGAGCAGTACTTC	CASSGSSYEQYF	TRBV6-1*01	TRBV6-1	TRBJ2-7*01	TRBJ2-7	TRBD2*02	TRBD2	12	13	16	17	0	0	0
108	8.68e-06	TGTGCCAACAGGGTGGCACTGAAGCTTTCTTT	CANRV~TEAFF	TRBV5-4*01, TRBV5-4*03, TRBV5-4*04	TRBV5-4	TRBJ1-1*01	TRBJ1-1			10	-1	-1	16	-1	-1	5
107	8.6e-06	TGTGCCAGCAGCCAAGGAGGAACCGGCTAGCGGGAGCAACCGACCGTTGTTGGCTCCTACGAGCAGTACTTC	CASSQGGTG*REQPTVVGSYEQYF	TRBV14*01	TRBV14	TRBJ2-7*01	TRBJ2-7	TRBD2*02	TRBD2	15	26	35	53	10	17	27
107	8.6e-06	TGTGCCAGCAGTTCACGCCCCAGGACAGGACAGCTCCTATAATTCACCCCTCCACTTT	CASSSRPRTG~SSYNSPLHF	TRBV6-5*01	TRBV6-5	TRBJ1-6*01	TRBJ1-6	TRBD1*01	TRBD1	12	22	28	33	9	4	13
107	8.6e-06	TGTGCCAGCAGCCCGGACAGGGGCCTTCTGGGCGCAACTAATGAAAAACTGTTTTTT	CASSPDRGLLGATNEKLFF	TRBV7-8*01, TRBV7-8*03	TRBV7-8	TRBJ1-4*01	TRBJ1-4	TRBD1*01	TRBD1	12	14	22	34	1	11	12
107	8.6e-06	TGTGCCAGTAATACCCCAGGGACTAGCGGGAGGAAGGGAGATACGCAGTATTTT	CASNTPGTSGRKGDTQYF	TRBV19*01, TRBV19*03, TRBV19*02	TRBV19	TRBJ2-3*01	TRBJ2-3	TRBD2*02	TRBD2	9	18	32	38	8	5	13
107	8.6e-06	TGCGCCAGCAGCTTGCGGGCTACTTTGGACAGGGCAAGTCAGCCCCAGCATTTT	CASSLRATLDRASQPQHF	TRBV5-1*01	TRBV5-1	TRBJ1-5*01	TRBJ1-5	TRBD1*01	TRBD1	14	26	33	38	11	4	15
107	8.6e-06	TGCAGTGCTAGAGATCTATCTAGCGGGGGACCCGGATACTACGAGCAGTACTTC	CSARDLSSGGPGYYEQYF	TRBV20-1*01, TRBV20-1*05, TRBV20-1*07	TRBV20-1	TRBJ2-7*01	TRBJ2-7	TRBD2*01	TRBD2	13	19	28	38	5	9	14
107	8.6e-06	TGCAGTGCTAGAGACGTAGTGGGCGGGCCCTCCCTTGAGATACGCAGTATTTT	CSARDVVGG~LP*DTQYF	TRBV20-1*01, TRBV20-1*05, TRBV20-1*07	TRBV20-1	TRBJ2-3*01	TRBJ2-3	TRBD2*02	TRBD2	13	27	33	37	13	3	16
107	8.6e-06	TGTGCCAGCAGTGGATCCGACCGGGACGACAAACACCGGGGAGCTGTTTTTT	CASSGSDRD~TNTGELFF	TRBV2*01, TRBV2*03	TRBV2	TRBJ2-2*01	TRBJ2-2	TRBD1*01, TRBD2*02, TRBD2*01	TRBD1, TRBD2	12	22	26	31	9	4	13
107	8.6e-06	TGCGCCAGCAGCTCCAGCTTCGGACAGGGCCGCGGGAGATACGCAGTATTTT	CASSSSFGQ~AAGDTQYF	TRBV5-1*01	TRBV5-1	TRBJ2-3*01	TRBJ2-3	TRBD1*01	TRBD1	12	21	28	36	8	7	15
107	8.6e-06	TGTGCCAGTGGACCCGGGCCGCGCGGGAGGGCCAGAGATACGCAGTATTTT	CASGPGPRGRARDTQYF	TRBV19*01, TRBV19*03, TRBV19*02	TRBV19	TRBJ2-3*01	TRBJ2-3	TRBD2*02	TRBD2	8	22	30	35	13	4	17
107	8.6e-06	TGTGCCAGCGAATCCTCAGGGGGCGGCAGCTCCTACAATGAGCAGTTCTTC	CASESSGGGSSYNEQFF	TRBV12-4*01, TRBV12-3*01	TRBV12-4, TRBV12-3	TRBJ2-1*01	TRBJ2-1	TRBD1*01	TRBD1	8	16	23	29	7	5	12
107	8.6e-06	TGTGCCAGCAGTTCATCTGGACGGCCCCGATCTGGAAACACCATATATTTT	CASSSSGRPRSGNTIYF	TRBV12-4*01, TRBV12-3*01	TRBV12-4, TRBV12-3	TRBJ1-3*01	TRBJ1-3	TRBD1*01, TRBD2*01	TRBD1, TRBD2	12	23	27	30	10	2	12
107	8.6e-06	TGTGCCAGCAGTCGCCGTATACAGCTCGGCGACACCGGGGAGCTGTTTTTT	CASSRRIQLGDTGELFF	TRBV12-4*01, TRBV12-3*01	TRBV12-4, TRBV12-3	TRBJ2-2*01	TRBJ2-2	TRBD1*01	TRBD1	11	20	23	31	8	7	15
107	8.6e-06	TGTGCCAGCAGTCAAATCACCGGCGGCCAGAGGGCCAACGTCCTGACTTTC	CASSQITGGQRANVLTF	TRBV5-4*01, TRBV5-4*03, TRBV5-4*04	TRBV5-4	TRBJ2-6*01	TRBJ2-6	TRBD2*02, TRBD2*01	TRBD2	14	22	25	31	7	5	12
107	8.6e-06	TGTGCCAGCAGCTTACGGTCCGTGGGGGGACGCACAGATACGCAGTATTTT	CASSLRSVGGRTDTQYF	TRBV11-1*01	TRBV11-1	TRBJ2-3*01	TRBJ2-3	TRBD2*01	TRBD2	14	23	28	31	8	2	10
107	8.6e-06	TGTGCCAGCAGCTCCTGGACTAGCGGGAGGAACTACAATGAGCAGTTCTTC	CASSSWTSGRNYNEQFF	TRBV7-8*01, TRBV7-8*03	TRBV7-8	TRBJ2-1*01	TRBJ2-1	TRBD2*02	TRBD2	12	16	29	32	3	2	5
107	8.6e-06	TGTGCCAGCAGGAGCCGATTTAGCGGGACCAGAACCTACGAGCAGTACTTC	CASRSRFSGTRTYEQYF	TRBV6-1*01	TRBV6-1	TRBJ2-7*01	TRBJ2-7	TRBD2*02	TRBD2	10	20	27	34	9	6	15
107	8.6e-06	TGTGCCAGCAGAGTAGGGTGACAGTTAGCGAACACCGGGGAGCTGTTTTTT	CASRVG*QLANTGELFF	TRBV5-5*01, TRBV5-5*02, TRBV5-5*03	TRBV5-5	TRBJ2-2*01	TRBJ2-2	TRBD1*01	TRBD1	10	19	23	28	8	4	12
107	8.6e-06	TGCGCCAGCAGCCGCTCGACTAGCGGAATGAACACCGGGGAGCTGTTTTTT	CASSRSTSGMNTGELFF	TRBV5-1*01	TRBV5-1	TRBJ2-2*01	TRBJ2-2	TRBD2*02, TRBD2*01	TRBD2	11	17	25	29	5	3	8
107	8.6e-06	TGCAGTGCTAGACTTTAGCCTAGCGGGAGTAAGTCCGGGGAGCTGTTTTTT	CSARL*PSGSKSGELFF	TRBV20-1*01, TRBV20-1*04, TRBV20-1*05, TRBV20-1*07	TRBV20-1	TRBJ2-2*01	TRBJ2-2	TRBD2*02	TRBD2	11	19	28	34	7	5	12
107	8.6e-06	TGTGCCAGCAGTGGGGGAAGGGGATTAAATCTGGAAACACCATATATTTT	CASSGGRG~KSGNTIYF	TRBV6-4*02, TRBV6-4*01	TRBV6-4	TRBJ1-3*01	TRBJ1-3	TRBD1*01	TRBD1	12	18	22	29	5	6	11
107	8.6e-06	TGTGCCAGCAGCTTGGGGCTAGCGGGACTGACACAGATACGCAGTATTTT	CASSLGLA~TDTDTQYF	TRBV5-4*01	TRBV5-4	TRBJ2-3*01	TRBJ2-3	TRBD2*02	TRBD2	15	18	26	31	2	4	6
107	8.6e-06	TGTGCCAGCAGCTTAATTCTAGGGGACTCCAGCGGATACGCAGTATTTT	CASSLILG~TPADTQYF	TRBV7-3*01	TRBV7-3	TRBJ2-3*01	TRBJ2-3	TRBD2*02, TRBD2*01	TRBD2	15	22	27	34	6	6	12
107	8.6e-06	TGTGCCAGTCTTCTTGACTCGGGACCCGAAAAATACGAGCAGTACTTC	CASLLDSGPEKYEQYF	TRBV19*01, TRBV19*03, TRBV19*02	TRBV19	TRBJ2-7*01	TRBJ2-7	TRBD1*01, TRBD2*02, TRBD2*01	TRBD1, TRBD2	8	20	24	33	11	8	19
107	8.6e-06	TGTGCCAGCACCGCCCTCTCGACGGTTCTTAACTATGGCTACACCTTC	CASTALSTVLNYGYTF	TRBV6-6*04	TRBV6-6	TRBJ1-2*01	TRBJ1-2	TRBD2*02	TRBD2	9	13	17	29	3	11	14
107	8.6e-06	TGTGCCAGCAGTTTAGCCCTCCTACAGTGGGGAGAGACCCAGTACTTC	CASSLALLQWGETQYF	TRBV12-4*01, TRBV12-3*01	TRBV12-4, TRBV12-3	TRBJ2-5*01	TRBJ2-5	TRBD2*02	TRBD2	16	17	21	32	0	10	10
107	8.6e-06	TGTGCCAGCAGTCCCACCAAGACTAGCCTCCTTCACGAGCAGTACTTC	CASSPTKTSLLHEQYF	TRBV11-3*01, TRBV11-3*02	TRBV11-3	TRBJ2-7*01	TRBJ2-7	TRBD2*02, TRBD2*01	TRBD2	10	20	26	34	9	7	16
107	8.6e-06	TGTGCCAGCAGTGCGGACAGGGCTTGGAACACCGGGGAGCTGTTTTTT	CASSADRAWNTGELFF	TRBV12-4*01, TRBV12-3*01	TRBV12-4, TRBV12-3	TRBJ2-2*01	TRBJ2-2	TRBD1*01	TRBD1	11	14	21	26	2	4	6
107	8.6e-06	TGTGCCAGCAGTGGCGGACAGGCCTACTCTGGAAACACCATATATTTT	CASSGGQAYSGNTIYF	TRBV6-1*01	TRBV6-1	TRBJ1-3*01	TRBJ1-3	TRBD1*01	TRBD1	12	15	21	26	2	4	6
107	8.6e-06	TGTGCCAGCAGCTTAACTAGCGGGGGCTCTTGGAATGAGCAGTTCTTC	CASSLTSGGSWNEQFF	TRBV11-2*01	TRBV11-2	TRBJ2-1*01	TRBJ2-1	TRBD2*01	TRBD2	16	17	25	33	0	7	7
107	8.6e-06	TGTGCCAGCAGCCCGGTCGGGGGGGCTGCCACCGGGGAGCTGTTTTTT	CASSPVGGAATGELFF	TRBV7-9*03, TRBV7-9*01, TRBV7-9*04, TRBV7-9*02	TRBV7-9	TRBJ2-2*01	TRBJ2-2	TRBD2*01	TRBD2	11	17	24	29	5	4	9
107	8.6e-06	TGTGCCAGCAGCCCGACTAGCGGGGGAGGTTCAGAGACCCAGTACTTC	CASSPTSGGGSETQYF	TRBV11-2*01	TRBV11-2	TRBJ2-5*01	TRBJ2-5	TRBD2*01	TRBD2	11	14	25	32	2	6	8
107	8.6e-06	TGTGCCAGCAGCGCTAGACTAGCGGGGGGGCAAGAGACCCAGTACTTC	CASSARLAGGQETQYF	TRBV5-8*01, TRBV5-8*02	TRBV5-8	TRBJ2-5*01	TRBJ2-5	TRBD2*01	TRBD2	11	16	29	30	4	0	4
107	8.6e-06	TGTGCCAGCAGCATCAGGACTAGCGGCGCCTACAATGAGCAGTTCTTC	CASSIRTSGAYNEQFF	TRBV5-6*01	TRBV5-6	TRBJ2-1*01	TRBJ2-1	TRBD2*02, TRBD2*01	TRBD2	11	16	25	28	4	2	6
107	8.6e-06	TGTGCCAGCAGACGAGGACAGCTGCCTTCCGTGGATGGCTACACCTTC	CASRRGQLPSVDGYTF	TRBV12-4*01, TRBV12-3*01	TRBV12-4, TRBV12-3	TRBJ1-2*01	TRBJ1-2	TRBD1*01	TRBD1	10	15	20	34	4	13	17
107	8.6e-06	TGTGCCAGCAAGGGGGCCTACAGGGGAGAGCGCGAAAAACTGTTTTTT	CASKGAYRGEREKLFF	TRBV12-4*01, TRBV12-3*01	TRBV12-4, TRBV12-3	TRBJ1-4*01	TRBJ1-4	TRBD1*01	TRBD1	9	19	25	33	9	7	16
107	8.6e-06	TGCGCCAGCAGCTTGGCCCGGACATGGGGCACAGATACGCAGTATTTT	CASSLARTWGTDTQYF	TRBV5-1*01	TRBV5-1	TRBJ2-3*01	TRBJ2-3	TRBD1*01	TRBD1	15	19	23	28	3	4	7
107	8.6e-06	TGCGCCAGCAGCTTAACGGGAGTCCTCTCCTACAATGAGCAGTTCTTC	CASSLTGVLSYNEQFF	TRBV5-1*01	TRBV5-1	TRBJ2-1*01	TRBJ2-1	TRBD2*02	TRBD2	13	16	21	26	2	4	6
107	8.6e-06	TGCGCCAGCAGCTCGGGGACAGGGACAAACACCGGGGAGCTGTTTTTT	CASSSGTGTNTGELFF	TRBV5-1*01	TRBV5-1	TRBJ2-2*01	TRBJ2-2	TRBD1*01	TRBD1	12	15	23	27	2	3	5
107	8.6e-06	TGCGCCAGCAGCCCGCCGACAGGGACCGCTAATGAAAAACTGTTTTTT	CASSPPTGTANEKLFF	TRBV5-1*01	TRBV5-1	TRBJ1-4*01	TRBJ1-4	TRBD1*01	TRBD1	11	17	23	28	5	4	9
107	8.6e-06	TGCGCCAGCAGCGCCGGGTTCTTCCGGAGTCACACTGAAGCTTTCTTT	CASSAGFFRSHTEAFF	TRBV5-1*01	TRBV5-1	TRBJ1-1*01	TRBJ1-1	TRBD2*02, TRBD2*01	TRBD2	11	25	28	31	13	2	15
107	8.6e-06	TGTGCTAGTGGTTTGGTATTGACAGTACTTTCTACGAGCAGTACTTC	CASGLVLT~TFYEQYF	TRBV12-5*01	TRBV12-5	TRBJ2-7*01	TRBJ2-7	TRBD1*01	TRBD1	16	20	24	31	3	6	9
107	8.6e-06	TGTGCCAGCAGTTACCCCCCAAGACATGAACACTGAAGCTTTCTTT	CASSYPPR~MNTEAFF	TRBV6-5*01	TRBV6-5	TRBJ1-1*01	TRBJ1-1	TRBD1*01, TRBD2*01	TRBD1, TRBD2	14	15	19	26	0	6	6
107	8.6e-06	TGTGCCAGCAGTCCTTGACCCACGTATACTCTACGAGCAGTACTTC	CASSP*PT~ILYEQYF	TRBV6-3*01, TRBV6-2*01	TRBV6-3, TRBV6-2	TRBJ2-7*01	TRBJ2-7	TRBD1*01, TRBD2*02, TRBD2*01	TRBD1, TRBD2	11	16	18	30	4	11	15
107	8.6e-06	TGTGCCAGCAGCTTTCGAGGGAGGGGGACTTTACGAGCAGTACTTC	CASSFRGR~GLYEQYF	TRBV12-4*01, TRBV12-3*01	TRBV12-4, TRBV12-3	TRBJ2-7*01	TRBJ2-7	TRBD2*02	TRBD2	10	18	24	31	7	6	13
107	8.6e-06	TGTGCCCACCGCGGGGAGGTGATTGACACCGGGGAGCTGTTTTTT	CAHRGEVIDTGELFF	TRBV19*01, TRBV19*03, TRBV19*02	TRBV19	TRBJ2-2*01	TRBJ2-2	TRBD2*02, TRBD2*01	TRBD2	5	13	18	25	7	6	13
107	8.6e-06	TGTGCCAGTAGTACCACCCCAGGGGGTCGGGAGACCCAGTACTTC	CASSTTPGGRETQYF	TRBV19*01, TRBV19*03, TRBV19*02	TRBV19	TRBJ2-5*01	TRBJ2-5	TRBD1*01	TRBD1	12	19	25	30	6	4	10
107	8.6e-06	TGTGCCAGCACCAGGACTAGCGGGACGACCGGGGAGCTGTTTTTT	CASTRTSGTTGELFF	TRBV6-4*02, TRBV6-4*01	TRBV6-4	TRBJ2-2*01	TRBJ2-2	TRBD2*02	TRBD2	9	13	24	27	3	2	5
107	8.6e-06	TGTGCCAGCACCAAACACGGGACCGATACCTACGAGCAGTACTTC	CASTKHGTDTYEQYF	TRBV6-6*04	TRBV6-6	TRBJ2-7*01	TRBJ2-7	TRBD1*01, TRBD2*02, TRBD2*01	TRBD1, TRBD2	9	18	22	28	8	5	13
107	8.6e-06	TGTGCCAGCAGTTTCAGCGGGGGCCGCTACAATGAGCAGTTCTTC	CASSFSGGRYNEQFF	TRBV12-4*01, TRBV12-3*01	TRBV12-4, TRBV12-3	TRBJ2-1*01	TRBJ2-1	TRBD2*01	TRBD2	13	15	22	26	1	3	4
107	8.6e-06	TGTGCCAGCAGTTTGGGACAGGGGATTCGCGGTGGCTACACCTTC	CASSLGQGIRGGYTF	TRBV27*01	TRBV27	TRBJ1-2*01	TRBJ1-2	TRBD1*01	TRBD1	13	14	23	32	0	8	8
107	8.6e-06	TGTGCCAGCAGTTATCTTTCCGCGGGGCCCGTCGAGCAGTTCTTC	CASSYLSAGPVEQFF	TRBV6-6*04	TRBV6-6	TRBJ2-1*01	TRBJ2-1	TRBD2*01	TRBD2	11	21	26	33	9	6	15
107	8.6e-06	TGTGCCAGCAGTTACTCCACAGCAACGGGGCACGAGCAGTACTTC	CASSYSTATGHEQYF	TRBV6-5*01	TRBV6-5	TRBJ2-7*01	TRBJ2-7	TRBD1*01, TRBD2*01	TRBD1, TRBD2	16	26	30	31	9	0	9
107	8.6e-06	TGTGCCAGCAGTTACTCGAAGGAGACTAGCAATGAGCAGTTCTTC	CASSYSKETSNEQFF	TRBV6-5*01	TRBV6-5	TRBJ2-1*01	TRBJ2-1	TRBD2*02, TRBD2*01	TRBD2	16	23	28	29	6	0	6
107	8.6e-06	TGTGCCAGCAGTCCTAGCGGGGGGGCCGGAAATGAGCAGTTCTTC	CASSPSGGAGNEQFF	TRBV12-4*01, TRBV12-3*01	TRBV12-4, TRBV12-3	TRBJ2-1*01	TRBJ2-1	TRBD2*01	TRBD2	11	13	24	30	1	5	6
107	8.6e-06	TGTGCCAGCAGTCATATACAGGGCCTTAATGAAAAACTGTTTTTT	CASSHIQGLNEKLFF	TRBV12-4*01, TRBV12-3*01	TRBV12-4, TRBV12-3	TRBJ1-4*01	TRBJ1-4	TRBD1*01	TRBD1	11	17	22	26	5	3	8
107	8.6e-06	TGTGCCAGCAGTGGGGGAATTGCGAACACCGGGGAGCTGTTTTTT	CASSGGIANTGELFF	TRBV6-1*01	TRBV6-1	TRBJ2-2*01	TRBJ2-2	TRBD1*01, TRBD2*02, TRBD2*01	TRBD1, TRBD2	12	14	17	22	1	4	5
107	8.6e-06	TGTGCCAGCAGTGAAGCGATGGGAAGGGATGAAAAACTGTTTTTT	CASSEAMGRDEKLFF	TRBV6-1*01	TRBV6-1	TRBJ1-4*01	TRBJ1-4	TRBD1*01, TRBD2*02, TRBD2*01	TRBD1, TRBD2	16	20	23	28	3	4	7
107	8.6e-06	TGTGCCAGCAGTAAGAGGACAAGGGGGTACAATGAGCAGTTCTTC	CASSKRTRGYNEQFF	TRBV12-4*01, TRBV12-3*01	TRBV12-4, TRBV12-3	TRBJ2-1*01	TRBJ2-1	TRBD1*01	TRBD1	11	21	26	27	9	0	9
107	8.6e-06	TGTGCCAGCAGCTTGGGAGGAAGTGACTACAATGAGCAGTTCTTC	CASSLGGSDYNEQFF	TRBV5-6*01	TRBV5-6	TRBJ2-1*01	TRBJ2-1	TRBD2*02	TRBD2	15	16	19	26	0	6	6
107	8.6e-06	TGTGCCAGCAGCTTAACGTGGGCAGGGGCAGATACGCAGTATTTT	CASSLTWAGADTQYF	TRBV7-3*01	TRBV7-3	TRBJ2-3*01	TRBJ2-3	TRBD1*01	TRBD1	16	22	27	28	5	0	5
107	8.6e-06	TGTGCCAGCAGCCTCGGGACAGGGGAACTCGATACGCAGTATTTT	CASSLGTGELDTQYF	TRBV5-8*01	TRBV5-8	TRBJ2-3*01	TRBJ2-3	TRBD1*01	TRBD1	11	15	24	30	3	5	8
107	8.6e-06	TGTGCCAGCAGCCCGACTAGCGGGAGCACAGATACGCAGTATTTT	CASSPTSGSTDTQYF	TRBV5-4*01, TRBV5-4*03, TRBV5-4*04	TRBV5-4	TRBJ2-3*01	TRBJ2-3	TRBD2*02, TRBD2*01	TRBD2	12	14	23	24	1	0	1
107	8.6e-06	TGTGCCAGCAGCCGGATGGCCTTTGGGGCCAACGTCCTGACTTTC	CASSRMAFGANVLTF	TRBV11-3*01, TRBV11-3*02	TRBV11-3	TRBJ2-6*01	TRBJ2-6	TRBD1*01, TRBD2*02, TRBD2*01	TRBD1, TRBD2	11	13	15	23	1	7	8
107	8.6e-06	TGTGCCAGCAGCCACCCGGAGGAAGTTAATGAAAAACTGTTTTTT	CASSHPEEVNEKLFF	TRBV5-5*01, TRBV5-5*02, TRBV5-5*03	TRBV5-5	TRBJ1-4*01	TRBJ1-4	TRBD2*02	TRBD2	11	17	21	26	5	4	9
107	8.6e-06	TGTGCCAGCAGCCAGCGGACACCGATTAACTATGGCTACACCTTC	CASSQRTPINYGYTF	TRBV14*01, TRBV14*02	TRBV14	TRBJ1-2*01	TRBJ1-2	TRBD1*01	TRBD1	13	16	20	26	2	5	7
107	8.6e-06	TGTGCCAGCAGGAAAGAAGGACAGGCGACAGATACGCAGTATTTT	CASRKEGQATDTQYF	TRBV5-6*01	TRBV5-6	TRBJ2-3*01	TRBJ2-3	TRBD1*01	TRBD1	10	18	24	27	7	2	9
107	8.6e-06	TGTGCCAGCAGACCCTCCGGGACAGGGAAGTACGAGCAGTACTTC	CASRPSGTGKYEQYF	TRBV6-5*01	TRBV6-5	TRBJ2-7*01	TRBJ2-7	TRBD1*01	TRBD1	10	18	26	30	7	3	10
107	8.6e-06	TGTGCCAGCAGACCAAGACGGGACAGGCCTAGGGCCCAGTACTTC	CASRPRRDRPRAQYF	TRBV11-2*01	TRBV11-2	TRBJ2-5*01	TRBJ2-5	TRBD1*01	TRBD1	10	19	26	34	8	7	15
107	8.6e-06	TGCGCCAGCAGCTTTACAGCAGGGGTTACTTCACCCCTCCACTTT	CASSFTAGVTSPLHF	TRBV5-1*01	TRBV5-1	TRBJ1-6*02	TRBJ1-6	TRBD1*01	TRBD1	13	19	24	29	5	4	9
107	8.6e-06	TGCGCCAGCAGCTTGGGACAGGGGATGGTGAATGAGCAGTTCTTC	CASSLGQGMVNEQFF	TRBV5-1*01	TRBV5-1	TRBJ2-1*01	TRBJ2-1	TRBD1*01	TRBD1	15	16	23	30	0	6	6
107	8.6e-06	TGCGCCAGCAGCTTGGAAGATTTTAGCACAGATACGCAGTATTTT	CASSLEDFSTDTQYF	TRBV5-1*01	TRBV5-1	TRBJ2-3*01	TRBJ2-3	TRBD1*01, TRBD2*02, TRBD2*01	TRBD1, TRBD2	15	-1	-1	24	-1	-1	8
107	8.6e-06	TGCGCCAGCAGCCAAGTTTGGAGGAGCACAGATACGCAGTATTTT	CASSQVWRSTDTQYF	TRBV4-1*02, TRBV4-1*01	TRBV4-1	TRBJ2-3*01	TRBJ2-3	TRBD2*02	TRBD2	15	19	23	24	3	0	3
107	8.6e-06	TGCGCCAGCAGCAGGGACAGGTCGTATGGGGTAAAACTGTTTTTT	CASSRDRSYGVKLFF	TRBV5-1*01	TRBV5-1	TRBJ1-4*01	TRBJ1-4	TRBD1*01	TRBD1	11	13	20	32	1	11	12
107	8.6e-06	TGCAGTGCTAGAGATGGCGGGGGGGGCCTAGAGACCCAGTACTTC	CSARDGGGGLETQYF	TRBV20-1*01, TRBV20-1*05, TRBV20-1*07	TRBV20-1	TRBJ2-5*01	TRBJ2-5	TRBD2*01	TRBD2	13	16	24	29	2	4	6
107	8.6e-06	TGTGCTAGTGGTAAAGGACAGGGTGGTACTATGGCTACACCTTC	CASGKGQ~WYYGYTF	TRBV12-5*01	TRBV12-5	TRBJ1-2*01	TRBJ1-2	TRBD1*01	TRBD1	11	15	22	27	3	4	7
107	8.6e-06	TGTGCCAGCAGTGACTCAGTAGAGCTCCTACGAGCAGTACTTC	CASSDSV~SSYEQYF	TRBV6-4*02, TRBV6-4*01	TRBV6-4	TRBJ2-7*01	TRBJ2-7	TRBD2*02, TRBD2*01	TRBD2	16	19	21	24	2	2	4
107	8.6e-06	TGTGCCAGCGGCCTCGGGGGGGCCACAGATACGCAGTATTTT	CASGLGGATDTQYF	TRBV6-1*01	TRBV6-1	TRBJ2-3*01	TRBJ2-3	TRBD2*01	TRBD2	8	14	21	23	5	1	6
107	8.6e-06	TGTGCCAGCAGTGTCGGGTCTGGGGCCAACGTCCTGACTTTC	CASSVGSGANVLTF	TRBV6-1*01	TRBV6-1	TRBJ2-6*01	TRBJ2-6	TRBD2*02, TRBD2*01	TRBD2	12	14	17	18	1	0	1
107	8.6e-06	TGTGCCAGCAGTGACTCCCCAGCCTACAATGAGCAGTTCTTC	CASSDSPAYNEQFF	TRBV6-4*02, TRBV6-4*01	TRBV6-4	TRBJ2-1*01	TRBJ2-1	TRBD1*01, TRBD2*02, TRBD2*01	TRBD1, TRBD2	16	19	21	22	2	0	2
107	8.6e-06	TGTGCCAGCAGTGAACCGCACAGTGACACTGAAGCTTTCTTT	CASSEPHSDTEAFF	TRBV6-1*01	TRBV6-1	TRBJ1-1*01	TRBJ1-1	TRBD1*01, TRBD2*02, TRBD2*01	TRBD1, TRBD2	14	19	22	25	4	2	6
107	8.6e-06	TGTGCCAGCAGTGAAGCGGCGGTGAACACTGAAGCTTTCTTT	CASSEAAVNTEAFF	TRBV2*01, TRBV2*03	TRBV2	TRBJ1-1*01	TRBJ1-1	TRBD2*02, TRBD2*01	TRBD2	16	18	21	22	1	0	1
107	8.6e-06	TGTGCCAGCAGCTTTTTTACAGGCAATCAGCCCCAGCATTTT	CASSFFTGNQPQHF	TRBV5-6*01	TRBV5-6	TRBJ1-5*01	TRBJ1-5	TRBD1*01	TRBD1	13	18	21	22	4	0	4
107	8.6e-06	TGTGCCAGCAGCTTTGGTAGCGGGGCCGGGGAGCTGTTTTTT	CASSFGSGAGELFF	TRBV11-1*01	TRBV11-1	TRBJ2-2*01	TRBJ2-2	TRBD2*01	TRBD2	13	17	24	25	3	0	3
107	8.6e-06	TGTGCCAGCAGCTTGGCGGCAGGAGAAGAGACCCAGTACTTC	CASSLAAGEETQYF	TRBV5-4*01	TRBV5-4	TRBJ2-5*01	TRBJ2-5	TRBD1*01, TRBD2*02	TRBD1, TRBD2	15	19	22	25	3	2	5
107	8.6e-06	TGTGCCAGCAGCTTAGATGTTGGGGCCAACGTCCTGACTTTC	CASSLDVGANVLTF	TRBV7-9*01, TRBV7-9*02	TRBV7-9	TRBJ2-6*01	TRBJ2-6	TRBD1*01	TRBD1	15	17	19	20	1	0	1
107	8.6e-06	TGTGCCAGCAGCTGGGGGAGCCGCACAGATACGCAGTATTTT	CASSWGSRTDTQYF	TRBV5-4*01	TRBV5-4	TRBJ2-3*01	TRBJ2-3	TRBD1*01, TRBD2*02, TRBD2*01	TRBD1, TRBD2	12	13	17	22	0	4	4
107	8.6e-06	TGTGCCAGCAGCCGGGACTAGCGGGGGCATGAGCAGTTCTTC	CASSRD*RGHEQFF	TRBV5-4*01, TRBV5-4*03, TRBV5-4*04	TRBV5-4	TRBJ2-1*01	TRBJ2-1	TRBD2*01	TRBD2	11	13	26	28	1	1	2
107	8.6e-06	TGTGCCAGCAGCCGGACCATGTCCACCGGGGAGCTGTTTTTT	CASSRTMSTGELFF	TRBV14*01, TRBV14*02	TRBV14	TRBJ2-2*01	TRBJ2-2	TRBD1*01, TRBD2*02, TRBD2*01	TRBD1, TRBD2	10	13	16	23	2	6	8
107	8.6e-06	TGTGCCAGCAGCACAGGGATTTCTGGAAACACCATATATTTT	CASSTGISGNTIYF	TRBV5-6*01	TRBV5-6	TRBJ1-3*01	TRBJ1-3	TRBD1*01	TRBD1	11	12	17	21	0	3	3
107	8.6e-06	TGTGCCAGCAACCAAGGAGGGGGAACAAACATTCAGTACTTC	CASNQGGGTNIQYF	TRBV7-9*03, TRBV7-9*01, TRBV7-9*04, TRBV7-9*02	TRBV7-9	TRBJ2-4*01	TRBJ2-4	TRBD1*01, TRBD2*02	TRBD1, TRBD2	9	17	22	26	7	3	10
107	8.6e-06	TGTGCCAGCAAGTCTAGCGGGGAAACTTACGAGCAGTACTTC	CASKSSGETYEQYF	TRBV6-3*01, TRBV6-2*01	TRBV6-3, TRBV6-2	TRBJ2-7*01	TRBJ2-7	TRBD2*01	TRBD2	9	13	21	27	3	5	8
107	8.6e-06	TGTGCCAACCCCGATAGCCTGAGCTCCTACGAGCAGTACTTC	CANPDSLSSYEQYF	TRBV11-2*01	TRBV11-2	TRBJ2-7*01	TRBJ2-7	TRBD2*01	TRBD2	6	8	12	23	1	10	11
107	8.6e-06	TGCGCCAGCAGCCTCGGGGCGATTCCGGAGACCCAGTACTTC	CASSLGAIPETQYF	TRBV5-1*01	TRBV5-1	TRBJ2-5*01	TRBJ2-5	TRBD1*01, TRBD2*01	TRBD1, TRBD2	11	15	19	27	3	7	10
107	8.6e-06	TGCGCCAGCAGCCAAGAGGAGGGGTGGGAGACCCAGTACTTC	CASSQEEGWETQYF	TRBV4-1*02, TRBV4-1*01	TRBV4-1	TRBJ2-5*01	TRBJ2-5	TRBD2*02	TRBD2	16	17	22	27	0	4	4
107	8.6e-06	TGCAGTGCTAGGATCCCTCGGGACAGCACCATTCAGTACTTC	CSARIPRDSTIQYF	TRBV20-1*06, TRBV20-1*03, TRBV20-1*01, TRBV20-1*04, TRBV20-1*05, TRBV20-1*02, TRBV20-1*07	TRBV20-1	TRBJ2-4*01	TRBJ2-4	TRBD1*01	TRBD1	10	19	25	29	8	3	11
107	8.6e-06	TGTGCTAGTACGGGGACTCGCACAGATACGCAGTATTTT	CASTGTRTDTQYF	TRBV12-5*01	TRBV12-5	TRBJ2-3*01	TRBJ2-3	TRBD2*02, TRBD2*01	TRBD2	8	12	17	19	3	1	4
107	8.6e-06	TGTGCCAGTAGTCCTGACACCTACAATGAGCAGTTCTTC	CASSPDTYNEQFF	TRBV19*01, TRBV19*03, TRBV19*02	TRBV19	TRBJ2-1*01	TRBJ2-1	TRBD1*01	TRBD1	11	15	18	19	3	0	3
107	8.6e-06	TGTGCCAGCACCTTAACAGGGCCCGGGGAGCTGTTTTTT	CASTLTGPGELFF	TRBV12-4*01, TRBV12-3*01	TRBV12-4, TRBV12-3	TRBJ2-2*01	TRBJ2-2	TRBD1*01	TRBD1	9	15	20	22	5	1	6
107	8.6e-06	TGTGCCAGCACCAAGGGAATCGCCTACGAGCAGTACTTC	CASTKGIAYEQYF	TRBV6-3*01, TRBV6-2*01	TRBV6-3, TRBV6-2	TRBJ2-7*01	TRBJ2-7	TRBD1*01, TRBD2*02, TRBD2*01	TRBD1, TRBD2	9	14	17	22	4	4	8
107	8.6e-06	TGTGCCAGCAGTCCCGAGGTCCCCCCGCCCCAGCATTTT	CASSPEVPPPQHF	TRBV6-6*04	TRBV6-6	TRBJ1-5*01	TRBJ1-5	TRBD2*01	TRBD2	12	20	25	26	7	0	7
107	8.6e-06	TGTGCCAGCAGTGACAGGGTTGGAAACACCATATATTTT	CASSDRVGNTIYF	TRBV6-1*01	TRBV6-1	TRBJ1-3*01	TRBJ1-3	TRBD1*01	TRBD1	13	14	18	20	0	1	1
107	8.6e-06	TGTGCCAGCAGTACGCAGGGCTCCCACGAGCAGTACTTC	CASSTQGSHEQYF	TRBV28*01	TRBV28	TRBJ2-7*01	TRBJ2-7	TRBD1*01	TRBD1	11	15	19	20	3	0	3
107	8.6e-06	TGTGCCAGCAGCTTAGGTCTGAACACTGAAGCTTTCTTT	CASSLGLNTEAFF	TRBV7-2*04, TRBV7-2*01	TRBV7-2	TRBJ1-1*01	TRBJ1-1	TRBD1*01, TRBD2*02, TRBD2*01	TRBD1, TRBD2	10	14	16	19	3	2	5
107	8.6e-06	TGTGCCAGCAGCTTAAGGGGCGTAAACATTCAGTACTTC	CASSLRGVNIQYF	TRBV7-2*04, TRBV7-2*01	TRBV7-2	TRBJ2-4*01	TRBJ2-4	TRBD1*01	TRBD1	14	15	19	23	0	3	3
107	8.6e-06	TGTGCCAGCAGAACAGGGACTAACTATGGCTACACCTTC	CASRTGTNYGYTF	TRBV6-1*01	TRBV6-1	TRBJ1-2*01	TRBJ1-2	TRBD1*01	TRBD1	10	12	17	19	1	1	2
107	8.6e-06	TGTGCCAGCAACCTACTTAGCAATCAGCCCCAGCATTTT	CASNLLSNQPQHF	TRBV28*01	TRBV28	TRBJ1-5*01	TRBJ1-5	TRBD1*01, TRBD2*02, TRBD2*01	TRBD1, TRBD2	9	11	13	17	1	3	4
107	8.6e-06	TGTGCCAGCAAGGATACAGGCAACTACGAGCAGTACTTC	CASKDTGNYEQYF	TRBV6-1*01	TRBV6-1	TRBJ2-7*01	TRBJ2-7	TRBD1*01	TRBD1	9	15	19	23	5	3	8
107	8.6e-06	TGCGCCAGCAGCTCTACTGGGGGGGAGACCCAGTACTTC	CASSSTGGETQYF	TRBV5-1*01	TRBV5-1	TRBJ2-5*01	TRBJ2-5	TRBD2*01	TRBD2	12	18	23	24	5	0	5
107	8.6e-06	TGCGCCAGCAGCCAAGATCTGGGACATACGCAGTATTTT	CASSQDLGHTQYF	TRBV4-1*02, TRBV4-1*01	TRBV4-1	TRBJ2-3*01	TRBJ2-3	TRBD1*01, TRBD2*02, TRBD2*01	TRBD1, TRBD2	16	20	24	25	3	0	3
107	8.6e-06	TGTGCCTACGGTAGCAGGGTTAATGGCTACACCTTC	CAYGSRVNGYTF	TRBV30*05, TRBV30*01	TRBV30	TRBJ1-2*01	TRBJ1-2	TRBD1*01	TRBD1	6	14	18	22	7	3	10
107	8.6e-06	TGTGCCAGCACCCTAACGGGGGGCGATGCTTTCTTT	CASTLTGGDAFF	TRBV11-3*01, TRBV11-3*02	TRBV11-3	TRBJ1-1*01	TRBJ1-1	TRBD2*01	TRBD2	9	16	22	27	6	4	10
107	8.6e-06	TGTGCCAGCAGTCCGACTGGAAACACCATATATTTT	CASSPTGNTIYF	TRBV3-1*01	TRBV3-1	TRBJ1-3*01	TRBJ1-3	TRBD1*01, TRBD2*02, TRBD2*01	TRBD1, TRBD2	10	11	13	16	0	2	2
107	8.6e-06	TGCGCCAGCAGCTGGGGGTGGAATGAGCAGTTCTTC	CASSWGWNEQFF	TRBV5-1*01	TRBV5-1	TRBJ2-1*01	TRBJ2-1	TRBD1*01, TRBD2*01	TRBD1, TRBD2	12	13	17	21	0	3	3
107	8.6e-06	TGTGCCAGTAGGAGCTCCTACGAGCAGTACTTC	CASRSSYEQYF	TRBV28*01	TRBV28	TRBJ2-7*01	TRBJ2-7	TRBD2*02	TRBD2	7	10	13	14	2	0	2
107	8.6e-06	TGTGCCAGCGGGGCAGGGCAACGGGCTTTCTTT	CASGAGQRAFF	TRBV6-5*01	TRBV6-5	TRBJ1-1*01	TRBJ1-1	TRBD1*01	TRBD1	8	13	17	24	4	6	10
107	8.6e-06	TGTGCCAGCAGTTTAGGACAGTCGGTAACCTTC	CASSLGQSVTF	TRBV6-1*01	TRBV6-1	TRBJ1-2*01	TRBJ1-2	TRBD1*01	TRBD1	12	15	20	27	2	6	8
107	8.6e-06	TGTGCCAGCAGCGACACAGATACGCAGTATTTT	CASSDTDTQYF	TRBV11-2*01	TRBV11-2	TRBJ2-3*01	TRBJ2-3			11	-1	-1	14	-1	-1	2
107	8.6e-06	TGTGCCAGCAGGGGTATCAGCCCCAGCATTTT	CASRG~QPQHF	TRBV3-1*01	TRBV3-1	TRBJ1-5*01	TRBJ1-5	TRBD1*01, TRBD2*02, TRBD2*01	TRBD1, TRBD2	10	11	13	15	0	1	1
107	8.6e-06	TGTGCCTGGAGTGTAGGTGAGCAGTTCTTC	CAWSVGEQFF	TRBV30*01	TRBV30	TRBJ2-1*01	TRBJ2-1	TRBD1*01, TRBD2*02	TRBD1, TRBD2	13	14	16	17	0	0	0
107	8.6e-06	TGTGCCCTGAACCAGGCCCAGTACTTC	CALNQAQYF	TRBV6-1*01	TRBV6-1	TRBJ2-5*01	TRBJ2-5	TRBD1*01	TRBD1	5	12	15	16	6	0	6
106	8.52e-06	TGCGCCAGCAGCTCAGACCGGGACTAGCGGACATGAGCTCCTACAATGAGCAGTTCTTC	CASSSDRD*R~MSSYNEQFF	TRBV5-1*01	TRBV5-1	TRBJ2-1*01	TRBJ2-1	TRBD2*02, TRBD2*01	TRBD2	12	19	29	37	6	7	13
106	8.52e-06	TGTGCCAGTAGTATAACCCCATGGGGGCAGCTGCTTTTTAACACTGAAGCTTTCTTT	CASSITPWGQLLFNTEAFF	TRBV19*01, TRBV19*02	TRBV19	TRBJ1-1*01	TRBJ1-1	TRBD1*01	TRBD1	14	22	27	39	7	11	18
106	8.52e-06	TGTGCCAGCAGCCTAACCCCGGACTAGCGGCGAAACTCTTACAATGAGCAGTTCTTC	CASSLTPD*RRNSYNEQFF	TRBV14*01	TRBV14	TRBJ2-1*01	TRBJ2-1	TRBD2*02, TRBD2*01	TRBD2	12	20	29	35	7	5	12
106	8.52e-06	TGTGCCAGCAGCCCCCTAGTGGGAGGTGGGACTAGCAAGGCAAATACGCAGTATTTT	CASSPLVGGGTSKANTQYF	TRBV7-6*01, TRBV7-6*02	TRBV7-6	TRBJ2-3*01	TRBJ2-3	TRBD2*02, TRBD2*01	TRBD2	11	27	35	43	15	7	22
106	8.52e-06	TGTGCCAGCAGCGTAGAGGGGACTAGCGGGAGTAGTAAAGTCTACGAGCAGTACTTC	CASSVEGTSGSSKVYEQYF	TRBV9*02, TRBV9*01	TRBV9	TRBJ2-7*01	TRBJ2-7	TRBD2*02	TRBD2	15	18	31	41	2	9	11
106	8.52e-06	TGCGCCAGCAGCCAAGTGAAGAGTGAAATTAGCGGCTTAGACTACGGGCAGTACTTC	CASSQVKSEISGLDYGQYF	TRBV4-1*02, TRBV4-1*01	TRBV4-1	TRBJ2-7*01	TRBJ2-7	TRBD2*02, TRBD2*01	TRBD2	15	29	34	41	13	6	19
106	8.52e-06	TGCAGTGCTAGGGGGGATTGGGGACTAGCGGGGGGGCCAGCAGATACGCAGTATTTT	CSARGDWGLAGGPADTQYF	TRBV20-1*01, TRBV20-1*04, TRBV20-1*05, TRBV20-1*07	TRBV20-1	TRBJ2-3*01	TRBJ2-3	TRBD2*01	TRBD2	10	20	35	40	9	4	13
106	8.52e-06	TGTGCCAGCAGCCTGGGGCTAGCGGGGGGCAAGTTTATCCTACGAGCAGTACTTC	CASSLGLAG~ASLSYEQYF	TRBV11-3*01	TRBV11-3	TRBJ2-7*01	TRBJ2-7	TRBD2*01	TRBD2	11	18	28	37	6	8	14
106	8.52e-06	TGTGCCAGTAGTACACCGACACAAGGGGGGAGCGGGGCCAACGTCCTGACTTTC	CASSTPTQGGSGANVLTF	TRBV19*01, TRBV19*02	TRBV19	TRBJ2-6*01	TRBJ2-6	TRBD1*01, TRBD2*01	TRBD1, TRBD2	12	23	28	33	10	4	14
106	8.52e-06	TGTGCCAGCAGTTCGCCTATCGAACTAGCGGGTAGCACAGATACGCAGTATTTT	CASSSPIELAGSTDTQYF	TRBV12-4*01, TRBV12-3*01	TRBV12-4, TRBV12-3	TRBJ2-3*01	TRBJ2-3	TRBD2*02, TRBD2*01	TRBD2	12	23	31	33	10	1	11
106	8.52e-06	TGTGCCAGCAGCTTGGCCCGGTCCGCTGATTTGAACACCGGGGAGCTGTTTTTT	CASSLARSADLNTGELFF	TRBV5-4*01	TRBV5-4	TRBJ2-2*01	TRBJ2-2	TRBD2*02, TRBD2*01	TRBD2	15	22	26	32	6	5	11
106	8.52e-06	TGTGCCAGCAGCCGTTCGGGGGCTAGGGCGGGATTGTACAATGAGCAGTTCTTC	CASSRSGARAGLYNEQFF	TRBV7-9*03, TRBV7-9*01, TRBV7-9*04, TRBV7-9*02	TRBV7-9	TRBJ2-1*01	TRBJ2-1	TRBD1*01, TRBD2*02, TRBD2*01	TRBD1, TRBD2	13	17	22	36	3	13	16
106	8.52e-06	TGCAGTGCTAGAGAAGACTACCCATCGGGAGGATAATACAATGAGCAGTTCTTC	CSAREDYPSGG*YNEQFF	TRBV20-1*01, TRBV20-1*05, TRBV20-1*07	TRBV20-1	TRBJ2-1*01	TRBJ2-1	TRBD2*02	TRBD2	13	25	31	36	11	4	15
106	8.52e-06	TGTGCCAGCAGTTTAGCGGGCAGGAGTCCGAGGAATTCAGCCCCAGCATTTT	CASSLAGRS~RGIQPQHF	TRBV12-4*01, TRBV12-3*01	TRBV12-4, TRBV12-3	TRBJ1-5*01	TRBJ1-5	TRBD2*02, TRBD2*01	TRBD2	16	24	28	36	7	7	14
106	8.52e-06	TGTGCCAGCAGTACCGTCGGCCTCCCTGGCATGTGGAAACACCATATATTTT	CASSTVGLP~ACGNTIYF	TRBV7-3*05, TRBV7-3*01	TRBV7-3	TRBJ1-3*01	TRBJ1-3	TRBD2*02	TRBD2	10	20	25	33	9	7	16
106	8.52e-06	TGTGCCAGCAGCACGTCACTAGCGGGGGGAAAGTACCGGGGAGCTGTTTTTT	CASSTSLAG~ESTGELFF	TRBV14*01, TRBV14*02	TRBV14	TRBJ2-2*01	TRBJ2-2	TRBD2*01	TRBD2	11	17	28	34	5	5	10
106	8.52e-06	TGTGCCAGTAGTATAGCCCCGCCCAGGGGGTCCTACAATGAGCAGTTCTTC	CASSIAPPRGSYNEQFF	TRBV19*01, TRBV19*02	TRBV19	TRBJ2-1*01	TRBJ2-1	TRBD1*01	TRBD1	15	23	29	30	7	0	7
106	8.52e-06	TGTGCCAGCAGTTCCGGGACAGGGGGATCTGGGGCCAACGTCCTGACTTTC	CASSSGTGGSGANVLTF	TRBV12-4*01, TRBV12-3*01	TRBV12-4, TRBV12-3	TRBJ2-6*01	TRBJ2-6	TRBD1*01	TRBD1	12	15	25	27	2	1	3
106	8.52e-06	TGTGCCAGCAGTTACCGGGGACAGGGACCAACTAATGAAAAACTGTTTTTT	CASSYRGQGPTNEKLFF	TRBV6-6*04	TRBV6-6	TRBJ1-4*01	TRBJ1-4	TRBD1*01	TRBD1	14	17	25	28	2	2	4
106	8.52e-06	TGTGCCAGCAGTGAAGTGGGACTAGCGGGAGGGCCCTACGAGCAGTACTTC	CASSEVGLAGGPYEQYF	TRBV6-1*01	TRBV6-1	TRBJ2-7*01	TRBJ2-7	TRBD2*02	TRBD2	15	17	32	34	1	1	2
106	8.52e-06	TGTGCCAGCAGCTTAGTGGGTGGGGCAGGCTCCTACAATGAGCAGTTCTTC	CASSLVGGAGSYNEQFF	TRBV11-3*01	TRBV11-3	TRBJ2-1*01	TRBJ2-1	TRBD1*01	TRBD1	15	21	25	29	5	3	8
106	8.52e-06	TGTGCCAGCAGCCCTTGGACAGGGGGCGCCGCCAAAAACATTCAGTACTTC	CASSPWTGGAAKNIQYF	TRBV7-9*03, TRBV7-9*01, TRBV7-9*04, TRBV7-9*02	TRBV7-9	TRBJ2-4*01	TRBJ2-4	TRBD1*01	TRBD1	11	16	26	30	4	3	7
106	8.52e-06	TGTGCCAGCAGCCAAGATTTGGCGGGATTAGGGAACAATGAGCAGTTCTTC	CASSQDLAGLGNNEQFF	TRBV14*01	TRBV14	TRBJ2-1*01	TRBJ2-1	TRBD2*02	TRBD2	16	21	26	34	4	7	11
106	8.52e-06	TGTGCCAGCAGCCAAGATCGAATAGCGGGGGGCAGTAGTGAGCAGTTCTTC	CASSQDRIAGGSSEQFF	TRBV14*01	TRBV14	TRBJ2-1*01	TRBJ2-1	TRBD2*01	TRBD2	16	22	31	38	5	6	11
106	8.52e-06	TGTGCCAGCAGCAGGAGACAGGGGGCGCGCGGCACCGGGGAGCTGTTTTTT	CASSRRQGARGTGELFF	TRBV5-4*01, TRBV5-4*03, TRBV5-4*04	TRBV5-4	TRBJ2-2*01	TRBJ2-2	TRBD1*01	TRBD1	11	16	25	32	4	6	10
106	8.52e-06	TGTGCCAGCAATCCGGGACTAGCGGGGGGAAGATCCTACGAGCAGTACTTC	CASNPGLAGGRSYEQYF	TRBV6-5*01	TRBV6-5	TRBJ2-7*01	TRBJ2-7	TRBD2*01	TRBD2	9	14	28	33	4	4	8
106	8.52e-06	TGTGCCAGCAAGGCCATCAAGGGCGCGAATCGGAACACTGAAGCTTTCTTT	CASKAIKGANRNTEAFF	TRBV6-1*01	TRBV6-1	TRBJ1-1*01	TRBJ1-1	TRBD1*01, TRBD2*02	TRBD1, TRBD2	9	19	22	32	9	9	18
106	8.52e-06	TGCGCCAGCAGCCCTGGACAGGGATTAACTGGGGCCAACGTCCTGACTTTC	CASSPGQGLTGANVLTF	TRBV5-1*01	TRBV5-1	TRBJ2-6*01	TRBJ2-6	TRBD1*01	TRBD1	11	15	22	28	3	5	8
106	8.52e-06	TGCGCCAGCAGCCAAGTCTTGTTAGGTCCCCAAAAGACTGAAGCTTTCTTT	CASSQVLLGPQKTEAFF	TRBV4-1*02, TRBV4-1*01	TRBV4-1	TRBJ1-1*01	TRBJ1-1	TRBD1*01, TRBD2*02, TRBD2*01	TRBD1, TRBD2	15	25	29	36	9	6	15
106	8.52e-06	TGCGCCAGCAGCGGAAGGACTAGCGGGAGGGCCCGAGAGACCCAGTACTTC	CASSGRTSGRARETQYF	TRBV5-1*01	TRBV5-1	TRBJ2-5*01	TRBJ2-5	TRBD2*02	TRBD2	11	16	30	35	4	4	8
106	8.52e-06	TGTGCCAGTTCCCGCCCCGGAGGACTACTTTTTGCTACGAGCAGTACTTC	CASSRPGG~TFCYEQYF	TRBV19*01, TRBV19*03, TRBV19*02	TRBV19	TRBJ2-7*01	TRBJ2-7	TRBD2*02, TRBD2*01	TRBD2	8	21	26	34	12	7	19
106	8.52e-06	TGTGCCAGCAGTTACACCGATTCGCGACGGGGAACACTGAAGCTTTCTTT	CASSYTDS~TGNTEAFF	TRBV6-6*04	TRBV6-6	TRBJ1-1*01	TRBJ1-1	TRBD2*02, TRBD2*01	TRBD2	11	27	30	31	15	0	15
106	8.52e-06	TGTGCCAGCAGTGCCGCCTATTCCATTATAGCTCCTACGAGCAGTACTTC	CASSAAYS~YSSYEQYF	TRBV6-1*01	TRBV6-1	TRBJ2-7*01	TRBJ2-7	TRBD2*02, TRBD2*01	TRBD2	12	13	16	31	0	14	14
106	8.52e-06	TGTGCCAGCAGTTACTCGAGTGGACTGGCTAACTATGGCTACACCTTC	CASSYSSGLANYGYTF	TRBV6-5*01	TRBV6-5	TRBJ1-2*01	TRBJ1-2	TRBD2*02, TRBD2*01	TRBD2	16	21	25	28	4	2	6
106	8.52e-06	TGTGCCAGCAGTCCGGGACAGGGGGCGGTCGGCTACGAGCAGTACTTC	CASSPGQGAVGYEQYF	TRBV12-4*01, TRBV12-3*01	TRBV12-4, TRBV12-3	TRBJ2-7*01	TRBJ2-7	TRBD1*01	TRBD1	11	14	25	32	2	6	8
106	8.52e-06	TGTGCCAGCAGCTTGGGGACACGGATTATGAACACTGAAGCTTTCTTT	CASSLGTRIMNTEAFF	TRBV5-6*01	TRBV5-6	TRBJ1-1*01	TRBJ1-1	TRBD1*01	TRBD1	15	16	20	28	0	7	7
106	8.52e-06	TGTGCCAGCAGCTTACCTCCTCGTGTGTCCTACAATGAGCAGTTCTTC	CASSLPPRVSYNEQFF	TRBV7-9*01, TRBV7-9*02	TRBV7-9	TRBJ2-1*01	TRBJ2-1	TRBD2*02	TRBD2	14	15	19	27	0	7	7
106	8.52e-06	TGTGCCAGCAGCTTAGAACACGTCGGTACCACAGATACGCAGTATTTT	CASSLEHVGTTDTQYF	TRBV13*01	TRBV13	TRBJ2-3*01	TRBJ2-3	TRBD1*01, TRBD2*02, TRBD2*01	TRBD1, TRBD2	15	17	19	29	1	9	10
106	8.52e-06	TGTGCCAGCAGCTCCATAGCGGGGGGCCTTTACAATGAGCAGTTCTTC	CASSSIAGGLYNEQFF	TRBV11-2*01	TRBV11-2	TRBJ2-1*01	TRBJ2-1	TRBD2*01	TRBD2	12	16	25	30	3	4	7
106	8.52e-06	TGTGCCAGCAGCCTAGGACAGACTACGAACACCGGGGAGCTGTTTTTT	CASSLGQTTNTGELFF	TRBV4-2*01	TRBV4-2	TRBJ2-2*01	TRBJ2-2	TRBD1*01	TRBD1	12	15	20	25	2	4	6
106	8.52e-06	TGTGCCAGCAGCCCCTCTTTTAGGACAGGGCTAAGGGGCTACACCTTC	CASSPSFRTGLRGYTF	TRBV5-8*01, TRBV5-8*02	TRBV5-8	TRBJ1-2*01	TRBJ1-2	TRBD1*01	TRBD1	11	22	29	36	10	6	16
106	8.52e-06	TGTGCCAGCAGCCAAGTTACAGGGGGCGCGAGGGAGACCCAGTACTTC	CASSQVTGGARETQYF	TRBV4-2*01	TRBV4-2	TRBJ2-5*01	TRBJ2-5	TRBD1*01	TRBD1	15	18	26	33	2	6	8
106	8.52e-06	TGTGCCAGCAGCACCCGCTTATCCTCGCCCGAGGAGACCCAGTACTTC	CASSTRLSSPEETQYF	TRBV9*02, TRBV9*01, TRBV9*03	TRBV9	TRBJ2-5*01	TRBJ2-5	TRBD2*02, TRBD2*01	TRBD2	11	13	18	33	1	14	15
106	8.52e-06	TGTGCCAGCAGGTCAACTAAGGGGGACTATAATTCACCCCTCCACTTT	CASRSTKGDYNSPLHF	TRBV6-5*01	TRBV6-5	TRBJ1-6*01	TRBJ1-6	TRBD1*01	TRBD1	10	19	24	26	8	1	9
106	8.52e-06	TGTGCCAGCAGACGAAGTGGGGGACCGCGCACAGATACGCAGTATTTT	CASRRSGGPRTDTQYF	TRBV12-4*01, TRBV12-3*01	TRBV12-4, TRBV12-3	TRBJ2-3*01	TRBJ2-3	TRBD1*01, TRBD2*02, TRBD2*01	TRBD1, TRBD2	10	20	24	28	9	3	12
106	8.52e-06	TGCGCCAGCAGCCAAGGGTCATCCATAAGGACAGATACGCAGTATTTT	CASSQGSSIRTDTQYF	TRBV4-1*02, TRBV4-1*01	TRBV4-1	TRBJ2-3*01	TRBJ2-3	TRBD1*01, TRBD2*02, TRBD2*01	TRBD1, TRBD2	15	27	29	30	11	0	11
106	8.52e-06	TGCGCCAGCAGCGCCCGCGGGAGGAGCCCCTACAATGAGCAGTTCTTC	CASSARGRSPYNEQFF	TRBV10-2*01	TRBV10-2	TRBJ2-1*01	TRBJ2-1	TRBD2*02	TRBD2	10	16	23	28	5	4	9
106	8.52e-06	TGCAGTGCTAGACTTGGGCTAGCGGGAGGGGCAGATACGCAGTATTTT	CSARLGLAGGADTQYF	TRBV20-1*01, TRBV20-1*04, TRBV20-1*05, TRBV20-1*07	TRBV20-1	TRBJ2-3*01	TRBJ2-3	TRBD2*02	TRBD2	11	18	29	31	6	1	7
106	8.52e-06	TGTGCCAGCAGCGTATTTTGCGGGAGGGCGAAAACATTCAGTACTTC	CASSVFCG~GENIQYF	TRBV9*02, TRBV9*01	TRBV9	TRBJ2-4*01	TRBJ2-4	TRBD2*02	TRBD2	14	19	27	30	4	2	6
106	8.52e-06	TGCGCCAGCAGCCACAGAGACAGCGGCCCGGAAACACCATATATTTT	CASSHRDS~PGNTIYF	TRBV4-1*02, TRBV4-1*01	TRBV4-1	TRBJ1-3*01	TRBJ1-3	TRBD1*01, TRBD2*02, TRBD2*01	TRBD1, TRBD2	13	18	22	29	4	6	10
106	8.52e-06	TGTGCCAGCAGCTTGGGAAACCCGTACGAACACTGAAGCTTTCTTT	CASSLGNP~TNTEAFF	TRBV5-8*01	TRBV5-8	TRBJ1-1*01	TRBJ1-1	TRBD2*02, TRBD2*01	TRBD2	15	20	23	27	4	3	7
106	8.52e-06	TGCGCCAGCAGGGAGCTAGCGGGGGGACCAGCGGACCCAGTACTTC	CASRELAG~DQRTQYF	TRBV10-1*01	TRBV10-1	TRBJ2-5*01	TRBJ2-5	TRBD2*01	TRBD2	14	15	25	33	0	7	7
106	8.52e-06	TGCAGTGCTATCGGGGGCCGCCAGGGCGCAAGAGACCCAGTACTTC	CSAIGGRQ~AQETQYF	TRBV20-1*06, TRBV20-1*03, TRBV20-1*01, TRBV20-1*04, TRBV20-1*05, TRBV20-1*02, TRBV20-1*07	TRBV20-1	TRBJ2-5*01	TRBJ2-5	TRBD1*01, TRBD2*01	TRBD1, TRBD2	9	12	17	28	2	10	12
106	8.52e-06	TGTGCCAGTAGACTAGCGGGGGGCTCTATGCATGAGCAGTTCTTC	CASRLAGGSMHEQFF	TRBV6-6*04	TRBV6-6	TRBJ2-1*01	TRBJ2-1	TRBD2*01	TRBD2	7	10	22	31	2	8	10
106	8.52e-06	TGTGCCAGCCACCCTGGGGGGGGCACTAATGAAAAACTGTTTTTT	CASHPGGGTNEKLFF	TRBV12-4*01, TRBV12-3*01	TRBV12-4, TRBV12-3	TRBJ1-4*01	TRBJ1-4	TRBD2*01	TRBD2	8	16	22	24	7	1	8
106	8.52e-06	TGTGCCAGCAGTTACTCGGGCAGGGTGAGCACTGAAGCTTTCTTT	CASSYSGRVSTEAFF	TRBV6-5*01	TRBV6-5	TRBJ1-1*01	TRBJ1-1	TRBD1*01	TRBD1	16	20	24	25	3	0	3
106	8.52e-06	TGTGCCAGCAGTGATGGGACAGGCGGAGGAAACACCATATATTTT	CASSDGTGGGNTIYF	TRBV6-5*01	TRBV6-5	TRBJ1-3*01	TRBJ1-3	TRBD1*01	TRBD1	11	15	22	27	3	4	7
106	8.52e-06	TGTGCCAGCAGTGAAGTGGTGGGATCTGTTAATGAGCAGTTCTTC	CASSEVVGSVNEQFF	TRBV6-1*01	TRBV6-1	TRBJ2-1*01	TRBJ2-1	TRBD1*01, TRBD2*02, TRBD2*01	TRBD1, TRBD2	15	20	23	30	4	6	10
106	8.52e-06	TGTGCCAGCAGCTTGGTACCTAGGGATACCGAGACCCAGTACTTC	CASSLVPRDTETQYF	TRBV5-6*01	TRBV5-6	TRBJ2-5*01	TRBJ2-5	TRBD1*01, TRBD2*02, TRBD2*01	TRBD1, TRBD2	15	22	25	30	6	4	10
106	8.52e-06	TGTGCCAGCAGCTTGGCGTCCCATATCGGAGAGACCCAGTACTTC	CASSLASHIGETQYF	TRBV5-4*01	TRBV5-4	TRBJ2-5*01	TRBJ2-5	TRBD1*01, TRBD2*02, TRBD2*01	TRBD1, TRBD2	15	17	21	29	1	7	8
106	8.52e-06	TGTGCCAGCAGCTTGGGGGGAGGGGTAGGCACTGAAGCTTTCTTT	CASSLGGGVGTEAFF	TRBV5-6*01	TRBV5-6	TRBJ1-1*01	TRBJ1-1	TRBD2*02	TRBD2	15	17	23	29	1	5	6
106	8.52e-06	TGTGCCAGCAGCTCCGGGGGCAGGTCTAATTCACCCCTCCACTTT	CASSSGGRSNSPLHF	TRBV11-3*01, TRBV11-3*02	TRBV11-3	TRBJ1-6*02	TRBJ1-6	TRBD1*01, TRBD2*01	TRBD1, TRBD2	12	15	20	26	2	5	7
106	8.52e-06	TGTGCCAGCAGCCTTAGTGGGGGGGCAACAGATACGCAGTATTTT	CASSLSGGATDTQYF	TRBV6-4*02, TRBV6-4*01	TRBV6-4	TRBJ2-3*01	TRBJ2-3	TRBD2*01	TRBD2	10	18	24	27	7	2	9
106	8.52e-06	TGTGCCAGCAGCCTCGGGACTAGCGGGGTCGATGAGCAGTTCTTC	CASSLGTSGVDEQFF	TRBV11-2*01	TRBV11-2	TRBJ2-1*01	TRBJ2-1	TRBD2*01	TRBD2	11	15	27	31	3	3	6
106	8.52e-06	TGTGCCAGCAGCCTCAGGGGTCACTCCTACAATGAGCAGTTCTTC	CASSLRGHSYNEQFF	TRBV5-6*01	TRBV5-6	TRBJ2-1*01	TRBJ2-1	TRBD1*01	TRBD1	11	14	19	23	2	3	5
106	8.52e-06	TGTGCCAGCAGCCCTGAGGGGTTGAGGACAGATACGCAGTATTTT	CASSPEGLRTDTQYF	TRBV6-1*01	TRBV6-1	TRBJ2-3*01	TRBJ2-3	TRBD1*01, TRBD2*02	TRBD1, TRBD2	11	16	20	27	4	6	10
106	8.52e-06	TGTGCCAGCAGCCCACGGGGGACAGGGAATCAGCCCCAGCATTTT	CASSPRGTGNQPQHF	TRBV6-5*01	TRBV6-5	TRBJ1-5*01	TRBJ1-5	TRBD1*01	TRBD1	10	18	26	27	7	0	7
106	8.52e-06	TGTGCCAGCAGCCCAAGACGGGGAGGGATTCACGAGCAGTACTTC	CASSPRRGGIHEQYF	TRBV13*02, TRBV13*01	TRBV13	TRBJ2-7*01	TRBJ2-7	TRBD2*02	TRBD2	11	20	26	31	8	4	12
106	8.52e-06	TGTGCCAGCAGCCAGGACTGGGCCACCACCGGGGAGCTGTTTTTT	CASSQDWATTGELFF	TRBV13*02, TRBV13*01	TRBV13	TRBJ2-2*01	TRBJ2-2	TRBD2*02, TRBD2*01	TRBD2	11	14	18	26	2	7	9
106	8.52e-06	TGTGCCAGCAGCCAGGACGGATCGCTCGCCACTGAAGCTTTCTTT	CASSQDGSLATEAFF	TRBV9*02, TRBV9*01, TRBV9*03	TRBV9	TRBJ1-1*01	TRBJ1-1	TRBD1*01, TRBD2*02, TRBD2*01	TRBD1, TRBD2	11	14	17	29	2	11	13
106	8.52e-06	TGTGCCAGCAGCGTCCGGACGCCTGGGGCCAACGTCCTGACTTTC	CASSVRTPGANVLTF	TRBV5-6*01	TRBV5-6	TRBJ2-6*01	TRBJ2-6	TRBD1*01, TRBD2*02, TRBD2*01	TRBD1, TRBD2	11	16	19	22	4	2	6
106	8.52e-06	TGTGCCAGCAGCGTAAAGGGCTCTGGGGCCAACGTCCTGACTTTC	CASSVKGSGANVLTF	TRBV11-3*01	TRBV11-3	TRBJ2-6*01	TRBJ2-6	TRBD1*01, TRBD2*02	TRBD1, TRBD2	11	16	19	20	4	0	4
106	8.52e-06	TGTGCCAGCAGCGCCCCGACAGGGGTGGATGAAAAACTGTTTTTT	CASSAPTGVDEKLFF	TRBV11-3*01, TRBV11-3*02	TRBV11-3	TRBJ1-4*01	TRBJ1-4	TRBD1*01	TRBD1	11	17	24	28	5	3	8
106	8.52e-06	TGTGCCAGCAGCAGCAGGGTCTCTGGGGCCAACGTCCTGACTTTC	CASSSRVSGANVLTF	TRBV5-4*01, TRBV5-4*03, TRBV5-4*04	TRBV5-4	TRBJ2-6*01	TRBJ2-6	TRBD1*01	TRBD1	11	14	18	20	2	1	3
106	8.52e-06	TGTGCCAGCAGGGAAGACGGGACGGCGAACACTGAAGCTTTCTTT	CASREDGTANTEAFF	TRBV6-5*01	TRBV6-5	TRBJ1-1*01	TRBJ1-1	TRBD1*01, TRBD2*02, TRBD2*01	TRBD1, TRBD2	15	18	22	26	2	3	5
106	8.52e-06	TGTGCCAGCAGATCTAGCGGGAGCTTCTATAATGAGCAGTTCTTC	CASRSSGSFYNEQFF	TRBV7-9*01, TRBV7-9*04, TRBV7-9*02	TRBV7-9	TRBJ2-1*01	TRBJ2-1	TRBD2*02	TRBD2	14	15	22	26	0	3	3
106	8.52e-06	TGCGCCAGCAGCAACCGGACTACAGCGGGAATTGATACCTTCTTC	CASSNRTTAGIDTFF	TRBV5-1*01	TRBV5-1	TRBJ2-1*01	TRBJ2-1	TRBD2*02	TRBD2	11	23	29	39	11	9	20
106	8.52e-06	TGCAGTGCTCTCGCTAGCGGGGGGGAACAAGAGACCCAGTACTTC	CSALASGGEQETQYF	TRBV20-1*06, TRBV20-1*03, TRBV20-1*01, TRBV20-1*04, TRBV20-1*05, TRBV20-1*02, TRBV20-1*07	TRBV20-1	TRBJ2-5*01	TRBJ2-5	TRBD2*01	TRBD2	8	13	24	27	4	2	6
106	8.52e-06	TGCAGTGCTCCCTCTACTAGCGGACCGATCGGGGAGCAGTACTTC	CSAPSTSGPIGEQYF	TRBV20-1*06, TRBV20-1*03, TRBV20-1*01, TRBV20-1*04, TRBV20-1*05, TRBV20-1*02, TRBV20-1*07	TRBV20-1	TRBJ2-7*01	TRBJ2-7	TRBD2*02, TRBD2*01	TRBD2	8	15	22	33	6	10	16
106	8.52e-06	TGCAGCGCAGGTCGGGCTAGCGGGAGGGGAAACATTCAGTACTTC	CSAGRASGRGNIQYF	TRBV20-1*06, TRBV20-1*03, TRBV20-1*01, TRBV20-1*04, TRBV20-1*05, TRBV20-1*02, TRBV20-1*07	TRBV20-1	TRBJ2-4*01	TRBJ2-4	TRBD2*02	TRBD2	4	16	27	29	11	1	12
106	8.52e-06	TGTGCCAGCAGCCCGAGGGTGCCTCTGGAAACACCATATATTTT	CASSPRV~SGNTIYF	TRBV5-8*01, TRBV5-8*02	TRBV5-8	TRBJ1-3*01	TRBJ1-3	TRBD2*02	TRBD2	11	14	18	22	2	3	5
106	8.52e-06	TGTGCCAGCAGAGGGACCGGGTTGGGGTGAGACCCAGTACTTC	CASRGTG~WGETQYF	TRBV2*01, TRBV2*02, TRBV2*03	TRBV2	TRBJ2-5*01	TRBJ2-5	TRBD1*01, TRBD2*02, TRBD2*01	TRBD1, TRBD2	10	12	16	28	1	11	12
106	8.52e-06	TGCAGTGCTAGATTGGAGACAGGGGTCAGAGACCCAGTACTTC	CSARLET~GSETQYF	TRBV20-1*01, TRBV20-1*04, TRBV20-1*05, TRBV20-1*07	TRBV20-1	TRBJ2-5*01	TRBJ2-5	TRBD1*01	TRBD1	11	17	24	27	5	2	7
106	8.52e-06	TGTGCCAGTAGTATCAGCGTCTTACAAGATACGCAGTATTTT	CASSISVLQDTQYF	TRBV19*01, TRBV19*02	TRBV19	TRBJ2-3*01	TRBJ2-3	TRBD2*02, TRBD2*01	TRBD2	13	15	18	26	1	7	8
106	8.52e-06	TGTGCCAGCAGTTTTTCCAGGGGTGGCTATGGCTACACCTTC	CASSFSRGGYGYTF	TRBV12-4*01, TRBV12-3*01	TRBV12-4, TRBV12-3	TRBJ1-2*01	TRBJ1-2	TRBD1*01	TRBD1	13	17	22	26	3	3	6
106	8.52e-06	TGTGCCAGCAGTTACTTTGGTAGAGAGGGGACCCAGTACTTC	CASSYFGREGTQYF	TRBV6-5*01	TRBV6-5	TRBJ2-5*01	TRBJ2-5	TRBD2*02	TRBD2	15	24	28	29	8	0	8
106	8.52e-06	TGTGCCAGCAGTCCCCGGCCGTTCGGTTACGAGCAGTACTTC	CASSPRPFGYEQYF	TRBV12-4*01, TRBV12-3*01	TRBV12-4, TRBV12-3	TRBJ2-7*01	TRBJ2-7	TRBD2*01	TRBD2	11	12	16	27	0	10	10
106	8.52e-06	TGTGCCAGCAGTCCGACAGGGTTTTACAGCCTGGCTTTCTTT	CASSPTGFYSLAFF	TRBV6-6*04	TRBV6-6	TRBJ1-1*01	TRBJ1-1	TRBD1*01	TRBD1	12	14	20	33	1	12	13
106	8.52e-06	TGTGCCAGCAGTGTAACAGGGGGTCCGGATGGCTACACCTTC	CASSVTGGPDGYTF	TRBV6-1*01	TRBV6-1	TRBJ1-2*01	TRBJ1-2	TRBD1*01	TRBD1	12	15	22	28	2	5	7
106	8.52e-06	TGTGCCAGCAGTGACGTAAACAGGGTTGATACGCAGTATTTT	CASSDVNRVDTQYF	TRBV6-5*01	TRBV6-5	TRBJ2-3*01	TRBJ2-3	TRBD1*01	TRBD1	11	19	24	27	7	2	9
106	8.52e-06	TGTGCCAGCAGTGACAGCCCTGGCACAGATACGCAGTATTTT	CASSDSPGTDTQYF	TRBV6-4*02, TRBV6-4*01	TRBV6-4	TRBJ2-3*01	TRBJ2-3	TRBD1*01	TRBD1	14	17	21	22	2	0	2
106	8.52e-06	TGTGCCAGCAGCTTGAGGCAGCGACCTGAGACCCAGTACTTC	CASSLRQRPETQYF	TRBV7-2*04, TRBV7-2*01	TRBV7-2	TRBJ2-5*01	TRBJ2-5	TRBD2*02, TRBD2*01	TRBD2	13	19	22	27	5	4	9
106	8.52e-06	TGTGCCAGCAGCTCCTACCTAACCCAAGAGACCCAGTACTTC	CASSSYLTQETQYF	TRBV11-2*01	TRBV11-2	TRBJ2-5*01	TRBJ2-5	TRBD1*01, TRBD2*02, TRBD2*01	TRBD1, TRBD2	13	29	31	33	15	1	16
106	8.52e-06	TGTGCCAGCAGCTCCGGGACACTCGGAAACACCATATATTTT	CASSSGTLGNTIYF	TRBV11-3*01, TRBV11-3*02	TRBV11-3	TRBJ1-3*01	TRBJ1-3	TRBD1*01	TRBD1	12	15	20	24	2	3	5
106	8.52e-06	TGTGCCAGCAGCCCTGGGACGGCCGGAAACACCATATATTTT	CASSPGTAGNTIYF	TRBV5-6*01	TRBV5-6	TRBJ1-3*01	TRBJ1-3	TRBD1*01, TRBD2*02, TRBD2*01	TRBD1, TRBD2	11	15	19	24	3	4	7
106	8.52e-06	TGTGCCAGCAGCCCCCGGGGAGGAACCTACGAGCAGTACTTC	CASSPRGGTYEQYF	TRBV6-5*01	TRBV6-5	TRBJ2-7*01	TRBJ2-7	TRBD2*02, TRBD2*01	TRBD2	11	17	22	25	5	2	7
106	8.52e-06	TGTGCCAGCAGCCCCGGGACACGGTCATACGAGCAGTACTTC	CASSPGTRSYEQYF	TRBV5-6*01	TRBV5-6	TRBJ2-7*01	TRBJ2-7	TRBD1*01	TRBD1	11	15	20	27	3	6	9
106	8.52e-06	TGTGCCAGCAGCCAACTAAACAGGCCAACCGAGCAGTACTTC	CASSQLNRPTEQYF	TRBV3-1*01	TRBV3-1	TRBJ2-7*01	TRBJ2-7	TRBD1*01	TRBD1	14	19	23	29	4	5	9
106	8.52e-06	TGTGCCAGCAGCCAAGATCCCATAGCCTACGAGCAGTACTTC	CASSQDPIAYEQYF	TRBV3-1*01	TRBV3-1	TRBJ2-7*01	TRBJ2-7	TRBD1*01, TRBD2*02, TRBD2*01	TRBD1, TRBD2	16	17	20	25	0	4	4
106	8.52e-06	TGTGCCAGCAGCCAAACTTCAGGGGCCACTGAAGCTTTCTTT	CASSQTSGATEAFF	TRBV13*02, TRBV13*01	TRBV13	TRBJ1-1*01	TRBJ1-1	TRBD1*01	TRBD1	10	19	24	26	8	1	9
106	8.52e-06	TGTGCCAGCAGCGCAGGACTAGCGGGGAATGAGCAGTTCTTC	CASSAGLAGNEQFF	TRBV11-3*01, TRBV11-3*02	TRBV11-3	TRBJ2-1*01	TRBJ2-1	TRBD2*01	TRBD2	11	15	26	27	3	0	3
106	8.52e-06	TGTGCCAGCAGAGGACTAGCGGCCCAAGAGACCCAGTACTTC	CASRGLAAQETQYF	TRBV6-1*01	TRBV6-1	TRBJ2-5*01	TRBJ2-5	TRBD2*02, TRBD2*01	TRBD2	10	12	21	23	1	1	2
106	8.52e-06	TGTGCCAGCAAGCGTACCATCCGGGGAGATACGCAGTATTTT	CASKRTIRGDTQYF	TRBV6-6*04	TRBV6-6	TRBJ2-3*01	TRBJ2-3	TRBD2*01	TRBD2	9	21	25	26	11	0	11
106	8.52e-06	TGCGCCAGCAGCGGTTCAGGTTACCAAGAGACCCAGTACTTC	CASSGSGYQETQYF	TRBV5-1*01	TRBV5-1	TRBJ2-5*01	TRBJ2-5	TRBD1*01	TRBD1	11	16	19	22	4	2	6
106	8.52e-06	TGTGCCAGCAGTTAACTGGGTTAATTCACCCCTCCACTTT	CASS*LG~NSPLHF	TRBV6-3*01, TRBV6-2*01	TRBV6-3, TRBV6-2	TRBJ1-6*02	TRBJ1-6	TRBD1*01, TRBD2*02, TRBD2*01	TRBD1, TRBD2	13	17	19	21	3	1	4
106	8.52e-06	TGTGCCAGCAGCCTTTGTAACCTACAATGAGCAGTTCTTC	CASSLCN~YNEQFF	TRBV14*01, TRBV14*02	TRBV14	TRBJ2-1*01	TRBJ2-1	TRBD1*01	TRBD1	12	15	17	20	2	2	4
106	8.52e-06	TGTGCCAGCAGCCAAGATGGACAGCTCGGCAGCTTTCTTT	CASSQDG~SSAAFF	TRBV14*01	TRBV14	TRBJ1-1*01	TRBJ1-1	TRBD1*01	TRBD1	16	18	23	30	1	6	7
106	8.52e-06	TGTGCCAGTAGCCCCGGGAGAGGGGAGACCCAGTACTTC	CASSPGRGETQYF	TRBV19*01, TRBV19*03, TRBV19*02	TRBV19	TRBJ2-5*01	TRBJ2-5	TRBD2*02	TRBD2	11	14	19	24	2	4	6
106	8.52e-06	TGTGCCAGCACTACACACTCTGGAAACACCATATATTTT	CASTTHSGNTIYF	TRBV12-4*01, TRBV12-3*01	TRBV12-4, TRBV12-3	TRBJ1-3*01	TRBJ1-3	TRBD1*01, TRBD2*02, TRBD2*01	TRBD1, TRBD2	9	14	16	17	4	0	4
106	8.52e-06	TGTGCCAGCACCACTAACTCACCCGGGGAGCTGTTTTTT	CASTTNSPGELFF	TRBV6-5*01	TRBV6-5	TRBJ2-2*01	TRBJ2-2	TRBD2*02, TRBD2*01	TRBD2	9	12	15	22	2	6	8
106	8.52e-06	TGTGCCAGCAGTTTTTTGGGGAACACTGAAGCTTTCTTT	CASSFLGNTEAFF	TRBV12-4*01, TRBV12-3*01	TRBV12-4, TRBV12-3	TRBJ1-1*01	TRBJ1-1	TRBD1*01, TRBD2*02, TRBD2*01	TRBD1, TRBD2	11	17	19	20	5	0	5
106	8.52e-06	TGTGCCAGCAGTTTCAGGGGTTTCAATGAGCAGTTCTTC	CASSFRGFNEQFF	TRBV12-4*01, TRBV12-3*01	TRBV12-4, TRBV12-3	TRBJ2-1*01	TRBJ2-1	TRBD1*01	TRBD1	13	14	19	23	0	3	3
106	8.52e-06	TGTGCCAGCAGTTACGGCGGGAACACTGAAGCTTTCTTT	CASSYGGNTEAFF	TRBV6-6*04	TRBV6-6	TRBJ1-1*01	TRBJ1-1	TRBD2*02, TRBD2*01	TRBD2	11	16	19	20	4	0	4
106	8.52e-06	TGTGCCAGCAGTCTCTCAGGAGATCAGCCCCAGCATTTT	CASSLSGDQPQHF	TRBV6-5*01	TRBV6-5	TRBJ1-5*01	TRBJ1-5	TRBD1*01, TRBD2*02	TRBD1, TRBD2	11	16	19	22	4	2	6
106	8.52e-06	TGTGCCAGCAGTGACTCGATTCAAGATACGCAGTATTTT	CASSDSIQDTQYF	TRBV6-4*02, TRBV6-4*01	TRBV6-4	TRBJ2-3*01	TRBJ2-3	TRBD2*02	TRBD2	16	-1	-1	23	-1	-1	6
106	8.52e-06	TGTGCCAGCAGTGACGGGGGCTCGGGGCCCCAGCATTTT	CASSDGGSGPQHF	TRBV6-5*01	TRBV6-5	TRBJ1-5*01	TRBJ1-5	TRBD1*01, TRBD2*01	TRBD1, TRBD2	11	15	20	26	3	5	8
106	8.52e-06	TGTGCCAGCAGTGAAGGCAACAATCAGCCCCAGCATTTT	CASSEGNNQPQHF	TRBV6-1*01	TRBV6-1	TRBJ1-5*01	TRBJ1-5	TRBD1*01, TRBD2*02	TRBD1, TRBD2	15	-1	-1	20	-1	-1	4
106	8.52e-06	TGTGCCAGCAGTAGAAAGGGGGGCGATGAGCAGTTCTTC	CASSRKGGDEQFF	TRBV12-4*01, TRBV12-3*01	TRBV12-4, TRBV12-3	TRBJ2-1*01	TRBJ2-1	TRBD1*01, TRBD2*01	TRBD1, TRBD2	11	18	23	25	6	1	7
106	8.52e-06	TGTGCCAGCAGCTTGGGCCAACAAGAGACCCAGTACTTC	CASSLGQQETQYF	TRBV5-4*01	TRBV5-4	TRBJ2-5*01	TRBJ2-5	TRBD1*01	TRBD1	15	16	18	21	0	2	2
106	8.52e-06	TGTGCCAGCAGCTTGGAGACAGGCGCTGAAGCTTTCTTT	CASSLETGAEAFF	TRBV5-4*01	TRBV5-4	TRBJ1-1*01	TRBJ1-1	TRBD1*01	TRBD1	15	17	22	25	1	2	3
106	8.52e-06	TGTGCCAGCAGCCCGGACAACAAGTACGAGCAGTACTTC	CASSPDNKYEQYF	TRBV3-1*01	TRBV3-1	TRBJ2-7*01	TRBJ2-7	TRBD1*01	TRBD1	12	14	18	24	1	5	6
106	8.52e-06	TGTGCCAGCAGCCCGAACCTTAACCAGGAGCAGTTCTTC	CASSPNLNQEQFF	TRBV7-3*05, TRBV7-3*01	TRBV7-3	TRBJ2-1*01	TRBJ2-1	TRBD1*01, TRBD2*02, TRBD2*01	TRBD1, TRBD2	11	24	26	27	12	0	12
106	8.52e-06	TGTGCCAGCAGCGCGGGCCCAGGAAACACCATATATTTT	CASSAGPGNTIYF	TRBV11-2*01	TRBV11-2	TRBJ1-3*01	TRBJ1-3	TRBD2*02, TRBD2*01	TRBD2	11	12	16	21	0	4	4
106	8.52e-06	TGTGCCAGCAGGAGACTAGCGGAAGAGACCCAGTACTTC	CASRRLAEETQYF	TRBV2*01, TRBV2*02, TRBV2*03	TRBV2	TRBJ2-5*01	TRBJ2-5	TRBD2*02, TRBD2*01	TRBD2	10	13	21	22	2	0	2
106	8.52e-06	TGTGCCAGCAGACCACAGGCTAACTATGGCTACACCTTC	CASRPQANYGYTF	TRBV6-5*01	TRBV6-5	TRBJ1-2*01	TRBJ1-2	TRBD1*01	TRBD1	10	14	18	19	3	0	3
106	8.52e-06	TGTGCCAGCAGACAGACTAGACATGAGACCCAGTACTTC	CASRQTRHETQYF	TRBV27*01	TRBV27	TRBJ2-5*01	TRBJ2-5	TRBD2*02, TRBD2*01	TRBD2	10	14	19	24	3	4	7
106	8.52e-06	TGCGCCAGCAGCTTGGGGGGCGGGGAGACCCAGTACTTC	CASSLGGGETQYF	TRBV5-1*01	TRBV5-1	TRBJ2-5*01	TRBJ2-5	TRBD1*01, TRBD2*02, TRBD2*01	TRBD1, TRBD2	15	16	20	24	0	3	3
106	8.52e-06	TGCGCCAGCAGCTCACAGGGTACCGGGGAGCTGTTTTTT	CASSSQGTGELFF	TRBV4-1*02, TRBV4-1*01	TRBV4-1	TRBJ2-2*01	TRBJ2-2	TRBD1*01	TRBD1	11	14	19	21	2	1	3
106	8.52e-06	TGCGCCAGCAGCCCGGGGACAGCCTATGGCTACACCTTC	CASSPGTAYGYTF	TRBV4-1*02, TRBV4-1*01	TRBV4-1	TRBJ1-2*01	TRBJ1-2	TRBD1*01	TRBD1	12	15	21	23	2	1	3
106	8.52e-06	TGCAGTGCCCCCTCGGGATCCCAAGAGACCCAGTACTTC	CSAPSGSQETQYF	TRBV20-1*06, TRBV20-1*03, TRBV20-1*01, TRBV20-1*04, TRBV20-1*05, TRBV20-1*02, TRBV20-1*07	TRBV20-1	TRBJ2-5*01	TRBJ2-5	TRBD1*01, TRBD2*02	TRBD1, TRBD2	7	8	12	20	0	7	7
106	8.52e-06	TGTGCCTGGAGCGGGACCATCTACGAGCAGTACTTC	CAWSGTIYEQYF	TRBV30*01	TRBV30	TRBJ2-7*01	TRBJ2-7	TRBD1*01, TRBD2*02, TRBD2*01	TRBD1, TRBD2	10	12	16	20	1	3	4
106	8.52e-06	TGTGCCACAGGACTAGCGGGCTACGAGCAGTACTTC	CATGLAGYEQYF	TRBV28*01	TRBV28	TRBJ2-7*01	TRBJ2-7	TRBD2*02, TRBD2*01	TRBD2	6	9	19	20	2	0	2
106	8.52e-06	TGTGCCAGCCAACTAGCGGCCTACGAGCAGTACTTC	CASQLAAYEQYF	TRBV28*01	TRBV28	TRBJ2-7*01	TRBJ2-7	TRBD2*02, TRBD2*01	TRBD2	8	11	18	19	2	0	2
106	8.52e-06	TGTGCCAGCAGTTCCACAGTGTACGAGCAGTACTTC	CASSSTVYEQYF	TRBV28*01	TRBV28	TRBJ2-7*01	TRBJ2-7	TRBD1*01	TRBD1	12	15	18	21	2	2	4
106	8.52e-06	TGTGCCAGCAGTTCGACTAATCAGCCCCAGCATTTT	CASSSTNQPQHF	TRBV6-6*04	TRBV6-6	TRBJ1-5*01	TRBJ1-5	TRBD2*02, TRBD2*01	TRBD2	11	14	17	18	2	0	2
106	8.52e-06	TGTGCCAGCAGTTGGACAGAGGATGAGCAGTTCTTC	CASSWTEDEQFF	TRBV6-6*04	TRBV6-6	TRBJ2-1*01	TRBJ2-1	TRBD1*01	TRBD1	11	13	18	22	1	3	4
106	8.52e-06	TGTGCCAGCAGTCCCATGTTGGTCAAGCAGTACTTC	CASSPMLVKQYF	TRBV28*01	TRBV28	TRBJ2-7*01	TRBJ2-7	TRBD1*01, TRBD2*02, TRBD2*01	TRBD1, TRBD2	11	21	23	25	9	1	10
106	8.52e-06	TGTGCCAGCAGCCAAGCAAGTTACGAGCAGTACTTC	CASSQASYEQYF	TRBV3-1*01	TRBV3-1	TRBJ2-7*01	TRBJ2-7	TRBD2*02, TRBD2*01	TRBD2	15	18	20	21	2	0	2
106	8.52e-06	TGTGCCAGCAGCCAAGAAAACAATGAGCAGTTCTTC	CASSQENNEQFF	TRBV3-1*01	TRBV3-1	TRBJ2-1*01	TRBJ2-1	TRBD1*01	TRBD1	16	-1	-1	19	-1	-1	2
106	8.52e-06	TGTGCCAGCAGCCAAACGAACACTGAAGCTTTCTTT	CASSQTNTEAFF	TRBV3-1*01	TRBV3-1	TRBJ1-1*01	TRBJ1-1	TRBD1*01, TRBD2*02, TRBD2*01	TRBD1, TRBD2	14	-1	-1	17	-1	-1	2
106	8.52e-06	TGTGCCAGCAGCGGGACGGCGCCTGGGGCTTTCTTT	CASSGTAPGAFF	TRBV9*02, TRBV9*01, TRBV9*03	TRBV9	TRBJ1-1*01	TRBJ1-1	TRBD1*01, TRBD2*02, TRBD2*01	TRBD1, TRBD2	10	12	16	27	1	10	11
106	8.52e-06	TGCGCCAGCAGCCCAGCACAAGAGACCCAGTACTTC	CASSPAQETQYF	TRBV5-1*01	TRBV5-1	TRBJ2-5*01	TRBJ2-5	TRBD1*01, TRBD2*02, TRBD2*01	TRBD1, TRBD2	11	13	15	18	1	2	3
106	8.52e-06	TGCGCCAGCAGCCAGGGAGAGAATGAGCAGTTCTTC	CASSQGENEQFF	TRBV5-1*01	TRBV5-1	TRBJ2-1*01	TRBJ2-1	TRBD1*01, TRBD2*02	TRBD1, TRBD2	11	12	16	21	0	4	4
106	8.52e-06	TGCAGTGCTAGAGTCCTGGGGCAGCCCCAGCATTTT	CSARVLGQPQHF	TRBV20-1*01, TRBV20-1*04, TRBV20-1*05, TRBV20-1*07	TRBV20-1	TRBJ1-5*01	TRBJ1-5	TRBD1*01, TRBD2*01	TRBD1, TRBD2	12	17	20	21	4	0	4
106	8.52e-06	TGTGCCTGGAGTGTAACAGCCGAGCAGTACTTC	CAWSVTAEQYF	TRBV30*01	TRBV30	TRBJ2-7*01	TRBJ2-7	TRBD1*01	TRBD1	13	15	18	20	1	1	2
106	8.52e-06	TGCAGTGCTAGCGGCGCCCCCCAGTACTTC	CSASGAPQYF	TRBV20-1*01, TRBV20-1*04, TRBV20-1*05, TRBV20-1*07	TRBV20-1	TRBJ2-5*01	TRBJ2-5	TRBD1*01	TRBD1	10	15	18	19	4	0	4
105	8.44e-06	TGTGCCAGCAGCTTAGCGAAAACCTACCGGGACAGGGTCATACCTCGGGAACACCGGGGAGCTGTTTTTT	CASSLAKTYRDR~SYLGNTGELFF	TRBV7-8*01	TRBV7-8	TRBJ2-2*01	TRBJ2-2	TRBD1*01	TRBD1	16	28	36	48	11	11	22
105	8.44e-06	TGCAGTGCTAGGGGGACTAGCGGGGGGGGCAGGTTCTATTAAGCCAAGAGACCCAGTACTTC	CSARGTSGGG~VLLSQETQYF	TRBV20-1*01, TRBV20-1*04, TRBV20-1*05, TRBV20-1*07	TRBV20-1	TRBJ2-5*01	TRBJ2-5	TRBD2*01	TRBD2	10	12	27	43	1	15	16
105	8.44e-06	TGTGCCAGCAGCCGGGCCGGTTCGGAACGAGCAAAGAAGGCACTCCTACGAGCAGTACTTC	CASSRAGSER~QRRHSYEQYF	TRBV5-5*01, TRBV5-5*02, TRBV5-5*03	TRBV5-5	TRBJ2-7*01	TRBJ2-7	TRBD1*01, TRBD2*02, TRBD2*01	TRBD1, TRBD2	11	13	16	42	1	25	26
105	8.44e-06	TGTGCCAGCAGCCCGATTTGGAATAGCCCGGGGGGAGCTCCTACAATGAGCAGTTCTTC	CASSPIWNSP~GSSYNEQFF	TRBV7-2*04, TRBV7-2*01	TRBV7-2	TRBJ2-1*01	TRBJ2-1	TRBD2*01	TRBD2	12	28	34	37	15	2	17
105	8.44e-06	TGTGCCAGCAGCTTCGCGGTCTAGCGGGGGTCCGAGAACACCGGGGAGCTGTTTTTT	CASSFAV*RGSENTGELFF	TRBV7-2*04, TRBV7-2*01	TRBV7-2	TRBJ2-2*01	TRBJ2-2	TRBD2*01	TRBD2	13	20	29	35	6	5	11
105	8.44e-06	TGTGCCAGCAGCTCCATTACCGGGACAGGGGGGCTATTAGCAAGTGGCTACACCTTC	CASSSITGTGGLLASGYTF	TRBV5-5*01, TRBV5-5*02, TRBV5-5*03	TRBV5-5	TRBJ1-2*01	TRBJ1-2	TRBD1*01	TRBD1	12	21	31	44	8	12	20
105	8.44e-06	TGTGCCAGCAGTGCCTACCTTCCCTTAGCGGGAGTTTCCTACGAGCAGTACTTC	CASSAYLPLAGVSYEQYF	TRBV6-1*01	TRBV6-1	TRBJ2-7*01	TRBJ2-7	TRBD2*02	TRBD2	12	25	33	36	12	2	14
105	8.44e-06	TGTGCCAGCAGCTCACGGACTAGCGGGAGCCGGAGCACAGATACGCAGTATTTT	CASSSRTSGSRSTDTQYF	TRBV13*01	TRBV13	TRBJ2-3*01	TRBJ2-3	TRBD2*02	TRBD2	12	16	28	33	3	4	7
105	8.44e-06	TGTGCCAGCAGCGTATTGGCTAGCGGGGGCTCTAGCACAGATACGCAGTATTTT	CASSVLASGGSSTDTQYF	TRBV9*02, TRBV9*01	TRBV9	TRBJ2-3*01	TRBJ2-3	TRBD2*01	TRBD2	14	19	28	33	4	4	8
105	8.44e-06	TGTGCCAGCAGTGACCGCGCGGACAGGGTGACTCTGGAAACACCATATATTTT	CASSDRADR~DSGNTIYF	TRBV6-4*02, TRBV6-4*01	TRBV6-4	TRBJ1-3*01	TRBJ1-3	TRBD1*01	TRBD1	14	20	27	31	5	3	8
105	8.44e-06	TGTGCCAGCAGTGAAGTTAGATCAACCGCTATAGCAATCAGCCCCAGCATTTT	CASSEVRST~YSNQPQHF	TRBV6-1*01	TRBV6-1	TRBJ1-5*01	TRBJ1-5	TRBD2*02, TRBD2*01	TRBD2	15	25	30	31	9	0	9
105	8.44e-06	TGCGCCAGCAGCCAAGAATTCCGACAGGGAATATTAATTCACCCCTCCACTTT	CASSQEFRQ~NINSPLHF	TRBV4-1*02, TRBV4-1*01	TRBV4-1	TRBJ1-6*02	TRBJ1-6	TRBD1*01	TRBD1	16	22	28	34	5	5	10
105	8.44e-06	TGTGCCAGCAGTGACGACAGGGGGCAAGTTTCCGGACACTGAAGCTTTCTTT	CASSDDRGQ~FPDTEAFF	TRBV6-4*02, TRBV6-4*01	TRBV6-4	TRBJ1-1*01	TRBJ1-1	TRBD1*01	TRBD1	13	15	24	35	1	10	11
105	8.44e-06	TGCGCCAGCACCCAACCGCGGGGTGTTGCCCCGCAATCAGCCCCAGCATTTT	CASTQPRGV~PRNQPQHF	TRBV5-1*01	TRBV5-1	TRBJ1-5*01	TRBJ1-5	TRBD2*01	TRBD2	9	17	22	32	7	9	16
105	8.44e-06	TGCAGCGTTGACCCCCGGACAGAGGGACTCTGGGGCCAACGTCCTGACTTTC	CSVDPRTEG~SGANVLTF	TRBV29-1*01	TRBV29-1	TRBJ2-6*01	TRBJ2-6	TRBD1*01, TRBD2*01	TRBD1, TRBD2	10	16	21	27	5	5	10
105	8.44e-06	TGTGCCAGCAGTTTGGGACTAGCGGGGGGATCTCCCTACGAGCAGTACTTC	CASSLGLAGGSPYEQYF	TRBV6-6*04	TRBV6-6	TRBJ2-7*01	TRBJ2-7	TRBD2*01	TRBD2	12	14	28	34	1	5	6
105	8.44e-06	TGTGCCAGCAGTTACAGCGGACAGGGGAGCTCTGGAAACACCATATATTTT	CASSYSGQGSSGNTIYF	TRBV6-5*01	TRBV6-5	TRBJ1-3*01	TRBJ1-3	TRBD1*01	TRBD1	14	18	26	29	3	2	5
105	8.44e-06	TGTGCCAGCAGTCCGAATAAGGGGACAGACTCCTACAATGAGCAGTTCTTC	CASSPNKGTDSYNEQFF	TRBV12-4*01, TRBV12-3*01	TRBV12-4, TRBV12-3	TRBJ2-1*01	TRBJ2-1	TRBD1*01	TRBD1	11	21	27	29	9	1	10
105	8.44e-06	TGTGCCAGCAGTGACGTAGCGGGAGGGCCGAACACCGGGGAGCTGTTTTTT	CASSDVAGGPNTGELFF	TRBV6-4*02, TRBV6-4*01	TRBV6-4	TRBJ2-2*01	TRBJ2-2	TRBD2*02	TRBD2	14	16	26	28	1	1	2
105	8.44e-06	TGTGCCAGCAGTACGGGCGGGACTAGCGCCTCCTACAATGAGCAGTTCTTC	CASSTGGTSASYNEQFF	TRBV6-6*04	TRBV6-6	TRBJ2-1*01	TRBJ2-1	TRBD2*02, TRBD2*01	TRBD2	11	18	27	29	6	1	7
105	8.44e-06	TGTGCCAGCAGCTTAGCGCGGGGGGCGCCGGTCGGAGAGACCCAGTACTTC	CASSLARGAPVGETQYF	TRBV11-2*01	TRBV11-2	TRBJ2-5*01	TRBJ2-5	TRBD2*01	TRBD2	16	17	24	35	0	10	10
105	8.44e-06	TGTGCCAGCAGCTACACAGGGTTAAGGTTGCAGACCGGGGAGCTGTTTTTT	CASSYTGLRLQTGELFF	TRBV7-9*03, TRBV7-9*01, TRBV7-9*04, TRBV7-9*02	TRBV7-9	TRBJ2-2*01	TRBJ2-2	TRBD1*01	TRBD1	12	15	20	33	2	12	14
105	8.44e-06	TGTGCCAGCAGATATATTATCCCAGGGGGCAGGTCGGAAAAACTGTTTTTT	CASRYIIPGGRSEKLFF	TRBV12-4*01, TRBV12-3*01	TRBV12-4, TRBV12-3	TRBJ1-4*01	TRBJ1-4	TRBD1*01	TRBD1	10	22	29	36	11	6	17
105	8.44e-06	TGTGCCAGCAGACCCCCGACCGGGACGAAACCCTACAATGAGCAGTTCTTC	CASRPPTGTKPYNEQFF	TRBV12-4*01, TRBV12-3*01	TRBV12-4, TRBV12-3	TRBJ2-1*01	TRBJ2-1	TRBD2*01	TRBD2	10	12	17	31	1	13	14
105	8.44e-06	TGCGCCAGCAGCCAAGGACAGGGCCTCTCCATGAACACTGAAGCTTTCTTT	CASSQGQGLSMNTEAFF	TRBV4-1*02, TRBV4-1*01	TRBV4-1	TRBJ1-1*01	TRBJ1-1	TRBD1*01	TRBD1	15	16	22	31	0	8	8
105	8.44e-06	TGCGCCAGCAGCCAAGAGGCGTATGCGGGAGGCGACAATGAGCAGTTCTTC	CASSQEAYAGGDNEQFF	TRBV4-1*02, TRBV4-1*01	TRBV4-1	TRBJ2-1*01	TRBJ2-1	TRBD2*02	TRBD2	16	24	31	34	7	2	9
105	8.44e-06	TGCAGTGCTAACCTCCCTTTTAGCGGGAGGGCCGCAGATACGCAGTATTTT	CSANLPFSGRAADTQYF	TRBV20-1*06, TRBV20-1*03, TRBV20-1*01, TRBV20-1*04, TRBV20-1*05, TRBV20-1*02, TRBV20-1*07	TRBV20-1	TRBJ2-3*01	TRBJ2-3	TRBD2*02	TRBD2	9	20	30	34	10	3	13
105	8.44e-06	TGTGCTAGTGGTTTGGTGGGGCGGGGACATTCTACAATGAGCAGTTCTTC	CASGLVGR~TFYNEQFF	TRBV12-5*01	TRBV12-5	TRBJ2-1*01	TRBJ2-1	TRBD1*01, TRBD2*01	TRBD1, TRBD2	16	23	28	31	6	2	8
105	8.44e-06	TGTGCCAGCAGTCATATCAGATAGCGGGGGGATCCTACGAGCAGTACTTC	CASSHIR*~GGSYEQYF	TRBV4-2*01	TRBV4-2	TRBJ2-7*01	TRBJ2-7	TRBD2*01	TRBD2	10	21	30	32	10	1	11
105	8.44e-06	TGCGCCAGCAGCCAATGCACAGGGGGCTCTTTATATCACCCCTCCACTTT	CASSQCTG~LFISPLHF	TRBV4-1*02, TRBV4-1*01	TRBV4-1	TRBJ1-6*02	TRBJ1-6	TRBD1*01	TRBD1	14	18	26	35	3	8	11
105	8.44e-06	TGTGCTAGTGGTTCTTGGACAGGGCGGGGGGGCTATGGCTACACCTTC	CASGSWTGRGGYGYTF	TRBV12-5*01	TRBV12-5	TRBJ1-2*01	TRBJ1-2	TRBD2*01	TRBD2	12	23	31	32	10	0	10
105	8.44e-06	TGTGCCAGTAGTTCCCTGCGGGGGCCCTCCTACAATGAGCAGTTCTTC	CASSSLRGPSYNEQFF	TRBV19*01, TRBV19*03, TRBV19*02	TRBV19	TRBJ2-1*01	TRBJ2-1	TRBD2*01	TRBD2	11	17	23	26	5	2	7
105	8.44e-06	TGTGCCAGTAGCGACTACAGGGGAGGCGGCACCGGGGAGCTGTTTTTT	CASSDYRGGGTGELFF	TRBV19*01, TRBV19*03, TRBV19*02	TRBV19	TRBJ2-2*01	TRBJ2-2	TRBD1*01	TRBD1	11	16	22	29	4	6	10
105	8.44e-06	TGTGCCAGCAGTTTTGTGTCGGGGGGGTTTGGAAACACCATATATTTT	CASSFVSGGFGNTIYF	TRBV12-4*01, TRBV12-3*01	TRBV12-4, TRBV12-3	TRBJ1-3*01	TRBJ1-3	TRBD2*01	TRBD2	13	19	26	29	5	2	7
105	8.44e-06	TGTGCCAGCAGTTACTTCCTCACAGGGAGCTCCTACGAGCAGTACTTC	CASSYFLTGSSYEQYF	TRBV6-5*01	TRBV6-5	TRBJ2-7*01	TRBJ2-7	TRBD1*01	TRBD1	15	21	26	29	5	2	7
105	8.44e-06	TGTGCCAGCAGTTACTCGATGCCAGCCTCTGGAAACACCATATATTTT	CASSYSMPASGNTIYF	TRBV6-5*01	TRBV6-5	TRBJ1-3*01	TRBJ1-3	TRBD1*01, TRBD2*02, TRBD2*01	TRBD1, TRBD2	10	22	24	26	11	1	12
105	8.44e-06	TGTGCCAGCAGTTACTATGGACAGGGAGGCAATCAGCCCCAGCATTTT	CASSYYGQGGNQPQHF	TRBV6-6*04	TRBV6-6	TRBJ1-5*01	TRBJ1-5	TRBD1*01	TRBD1	11	18	25	28	6	2	8
105	8.44e-06	TGTGCCAGCAGTGACCCAATGTGGAGGGGAGCCTACGAGCAGTACTTC	CASSDPMWRGAYEQYF	TRBV6-4*02, TRBV6-4*01	TRBV6-4	TRBJ2-7*01	TRBJ2-7	TRBD2*02	TRBD2	14	22	27	31	7	3	10
105	8.44e-06	TGTGCCAGCAGTGAATCGGCCGGGACAGGCTCCTACGAGCAGTACTTC	CASSESAGTGSYEQYF	TRBV6-1*01	TRBV6-1	TRBJ2-7*01	TRBJ2-7	TRBD1*01	TRBD1	14	21	28	29	6	0	6
105	8.44e-06	TGTGCCAGCAGTGAAGCTATAGGACAGGGTGCTGAAAAACTGTTTTTT	CASSEAIGQGAEKLFF	TRBV6-1*01	TRBV6-1	TRBJ1-4*01	TRBJ1-4	TRBD1*01	TRBD1	16	21	28	32	4	3	7
105	8.44e-06	TGTGCCAGCAGCTTGGACGAGGTCAGGTCCCCCTACGAGCAGTACTTC	CASSLDEVRSPYEQYF	TRBV5-5*01	TRBV5-5	TRBJ2-7*01	TRBJ2-7	TRBD1*01, TRBD2*02, TRBD2*01	TRBD1, TRBD2	15	26	30	31	10	0	10
105	8.44e-06	TGTGCCAGCAGCCCAAGTAGCGGGAGAAGCGCAGATACGCAGTATTTT	CASSPSSGRSADTQYF	TRBV13*02, TRBV13*01	TRBV13	TRBJ2-3*01	TRBJ2-3	TRBD2*02	TRBD2	11	17	25	27	5	1	6
105	8.44e-06	TGTGCCAGCAGCCAGATCGCAGGGCCGGCTAATGAAAAACTGTTTTTT	CASSQIAGPANEKLFF	TRBV4-2*01	TRBV4-2	TRBJ1-4*01	TRBJ1-4	TRBD1*01	TRBD1	13	19	23	28	5	4	9
105	8.44e-06	TGTGCCAGCAGCCAAGATGACCCCGGGGGGCCCAATGAGCAGTTCTTC	CASSQDDPGGPNEQFF	TRBV4-2*01	TRBV4-2	TRBJ2-1*01	TRBJ2-1	TRBD2*01	TRBD2	11	23	29	32	11	2	13
105	8.44e-06	TGTGCCAGCAGCGAAAAGACGGGGGGGCTCACCGGGGAGCTGTTTTTT	CASSEKTGGLTGELFF	TRBV7-9*03, TRBV7-9*01, TRBV7-9*04, TRBV7-9*02	TRBV7-9	TRBJ2-2*01	TRBJ2-2	TRBD2*01	TRBD2	11	19	26	29	7	2	9
105	8.44e-06	TGCGCCAGCAGCTTGGCCGGGGGGCGCTCCTACAATGAGCAGTTCTTC	CASSLAGGRSYNEQFF	TRBV5-1*01	TRBV5-1	TRBJ2-1*01	TRBJ2-1	TRBD2*01	TRBD2	15	17	23	26	1	2	3
105	8.44e-06	TGCGCCAGCAGCTCTACTAGCGGGAGGGTAGGCAATGAGCAGTTCTTC	CASSSTSGRVGNEQFF	TRBV5-1*01	TRBV5-1	TRBJ2-1*01	TRBJ2-1	TRBD2*02	TRBD2	12	15	27	32	2	4	6
105	8.44e-06	TGCGCCAGCAGCCCCGGGCTAGCGGGGACCTGGGAGACCCAGTACTTC	CASSPGLAGTWETQYF	TRBV5-1*01	TRBV5-1	TRBJ2-5*01	TRBJ2-5	TRBD2*01	TRBD2	11	18	26	33	6	6	12
105	8.44e-06	TGCGCCAGCAGCCCCAACCGAGACCGAGGGGGCGAAAAACTGTTTTTT	CASSPNRDRGGEKLFF	TRBV5-1*01	TRBV5-1	TRBJ1-4*01	TRBJ1-4	TRBD1*01	TRBD1	11	26	32	33	14	0	14
105	8.44e-06	TGCGCCAGCAGCCAATTCCGGGCCCCGGGAGGAACTGAAGCTTTCTTT	CASSQFRAPGGTEAFF	TRBV4-1*02, TRBV4-1*01	TRBV4-1	TRBJ1-1*01	TRBJ1-1	TRBD2*02	TRBD2	14	25	31	33	10	1	11
105	8.44e-06	TGCGCCAGCAGCCAATTAGCGGGGTCTTCCTACAATGAGCAGTTCTTC	CASSQLAGSSYNEQFF	TRBV4-1*02, TRBV4-1*01	TRBV4-1	TRBJ2-1*01	TRBJ2-1	TRBD2*01	TRBD2	14	16	23	27	1	3	4
105	8.44e-06	TGCGCCAGCAGCCAAGATGGGGGGACAGGGGGACACGAGCAGTACTTC	CASSQDGGTGGHEQYF	TRBV4-1*02, TRBV4-1*01	TRBV4-1	TRBJ2-7*01	TRBJ2-7	TRBD1*01	TRBD1	16	21	31	34	4	2	6
105	8.44e-06	TGCGCCAGCAGCCAAGAATGGGACAGGGGGTACAATGAGCAGTTCTTC	CASSQEWDRGYNEQFF	TRBV4-1*02, TRBV4-1*01	TRBV4-1	TRBJ2-1*01	TRBJ2-1	TRBD1*01	TRBD1	16	19	29	30	2	0	2
105	8.44e-06	TGCGCCAGCAGCCAAGAACTAGCGGGGTCCTACAATGAGCAGTTCTTC	CASSQELAGSYNEQFF	TRBV4-1*02, TRBV4-1*01	TRBV4-1	TRBJ2-1*01	TRBJ2-1	TRBD2*01	TRBD2	16	17	26	27	0	0	0
105	8.44e-06	TGTGCCAGCAGCCAAGAGGCCACAGGGCAACAGAGACCCAGTACTTC	CASSQEAT~ATETQYF	TRBV3-1*01	TRBV3-1	TRBJ2-5*01	TRBJ2-5	TRBD1*01	TRBD1	16	21	26	31	4	4	8
105	8.44e-06	TGTGCCAGCAACCACCCCCGGGACAGGGGCACAATGAGCAGTTCTTC	CASNHPRD~GHNEQFF	TRBV12-4*01, TRBV12-3*01	TRBV12-4, TRBV12-3	TRBJ2-1*01	TRBJ2-1	TRBD1*01	TRBD1	9	19	28	30	9	1	10
105	8.44e-06	TGCGCCAGCAGCCCAGGGACTGAAGGTATCAAGAGACCCAGTACTTC	CASSPGTE~YQETQYF	TRBV5-1*01	TRBV5-1	TRBJ2-5*01	TRBJ2-5	TRBD2*02, TRBD2*01	TRBD2	11	15	20	29	3	8	11
105	8.44e-06	TGCGCCAGCAGCCAAGATAGCGGGAGGACACCGGGGAGCTGTTTTTT	CASSQDSG~DTGELFF	TRBV4-1*02, TRBV4-1*01	TRBV4-1	TRBJ2-2*01	TRBJ2-2	TRBD2*02	TRBD2	16	17	26	27	0	0	0
105	8.44e-06	TGTGCCAGCAGCTCCTGGCTAGCGGGAGGCAGAGACCCAGTACTTC	CASSSWLA~EAETQYF	TRBV12-4*01, TRBV12-3*01	TRBV12-4, TRBV12-3	TRBJ2-5*01	TRBJ2-5	TRBD2*02	TRBD2	10	18	28	30	7	1	8
105	8.44e-06	TGCAGTGCTAGAGGTCAGGACCATCGGCGGAAGCGGGCAGTACTTC	CSARGQDH~GGSGQYF	TRBV20-1*01, TRBV20-1*04, TRBV20-1*05, TRBV20-1*07	TRBV20-1	TRBJ2-7*01	TRBJ2-7	TRBD2*02, TRBD2*01	TRBD2	12	31	35	36	18	0	18
105	8.44e-06	TGTGCCAGTAGTATTTTCACGGCGGGAGACAATGAGCAGTTCTTC	CASSIFTAGDNEQFF	TRBV19*01, TRBV19*02	TRBV19	TRBJ2-1*01	TRBJ2-1	TRBD2*02	TRBD2	13	21	27	28	7	0	7
105	8.44e-06	TGTGCCAGTAGACCGCGGGTACCTCCGGGCTATGGCTACACCTTC	CASRPRVPPGYGYTF	TRBV19*01, TRBV19*03, TRBV19*02	TRBV19	TRBJ1-2*01	TRBJ1-2	TRBD2*02, TRBD2*01	TRBD2	10	14	18	29	3	10	13
105	8.44e-06	TGTGCCAGCAGTTTGACAGGGGCAGGCAATCAGCCCCAGCATTTT	CASSLTGAGNQPQHF	TRBV12-4*01, TRBV12-3*01	TRBV12-4, TRBV12-3	TRBJ1-5*01	TRBJ1-5	TRBD1*01	TRBD1	13	14	21	25	0	3	3
105	8.44e-06	TGTGCCAGCAGTTACTTACACAGGGGCGTGTACGAGCAGTACTTC	CASSYLHRGVYEQYF	TRBV6-5*01	TRBV6-5	TRBJ2-7*01	TRBJ2-7	TRBD1*01	TRBD1	15	19	25	30	3	4	7
105	8.44e-06	TGTGCCAGCAGTCTACGGACAGGGCGGAACACTGAAGCTTTCTTT	CASSLRTGRNTEAFF	TRBV12-4*01, TRBV12-3*01	TRBV12-4, TRBV12-3	TRBJ1-1*01	TRBJ1-1	TRBD1*01	TRBD1	11	16	23	26	4	2	6
105	8.44e-06	TGTGCCAGCAGTCCTAGCGGGGCAGGCACAGATACGCAGTATTTT	CASSPSGAGTDTQYF	TRBV6-6*04	TRBV6-6	TRBJ2-3*01	TRBJ2-3	TRBD2*01	TRBD2	11	13	21	25	1	3	4
105	8.44e-06	TGTGCCAGCAGTCCCCCGGACAGGGGGAACACTGAAGCTTTCTTT	CASSPPDRGNTEAFF	TRBV12-4*01, TRBV12-3*01	TRBV12-4, TRBV12-3	TRBJ1-1*01	TRBJ1-1	TRBD1*01	TRBD1	11	17	25	26	5	0	5
105	8.44e-06	TGTGCCAGCAGTGATGGGGATAGCGGATCGGAGACCCAGTACTTC	CASSDGDSGSETQYF	TRBV6-1*01	TRBV6-1	TRBJ2-5*01	TRBJ2-5	TRBD2*02, TRBD2*01	TRBD2	13	20	25	30	6	4	10
105	8.44e-06	TGTGCCAGCAGTGAAAGGAGCGGATCCTACAATGAGCAGTTCTTC	CASSERSGSYNEQFF	TRBV6-4*02, TRBV6-4*01	TRBV6-4	TRBJ2-1*01	TRBJ2-1	TRBD2*02, TRBD2*01	TRBD2	14	18	22	24	3	1	4
105	8.44e-06	TGTGCCAGCAGTAACCGGGACAGCTATAATTCACCCCTCCACTTT	CASSNRDSYNSPLHF	TRBV6-6*04	TRBV6-6	TRBJ1-6*02	TRBJ1-6	TRBD1*01	TRBD1	11	16	22	23	4	0	4
105	8.44e-06	TGTGCCAGCAGCTTGATAGGATCGTCTGGAAACACCATATATTTT	CASSLIGSSGNTIYF	TRBV5-4*01	TRBV5-4	TRBJ1-3*01	TRBJ1-3	TRBD1*01, TRBD2*02, TRBD2*01	TRBD1, TRBD2	14	18	20	24	3	3	6
105	8.44e-06	TGTGCCAGCAGCTTAGTCGGCGGGGGCACAGATACGCAGTATTTT	CASSLVGGGTDTQYF	TRBV11-2*01	TRBV11-2	TRBJ2-3*01	TRBJ2-3	TRBD2*01	TRBD2	15	19	24	25	3	0	3
105	8.44e-06	TGTGCCAGCAGCTCGCAGGGGACGTCCTACAATGAGCAGTTCTTC	CASSSQGTSYNEQFF	TRBV5-8*01	TRBV5-8	TRBJ2-1*01	TRBJ2-1	TRBD1*01	TRBD1	12	15	20	24	2	3	5
105	8.44e-06	TGTGCCAGCAGCTACTCCCGGGGGGCGGATCAGCCCCAGCATTTT	CASSYSRGADQPQHF	TRBV6-6*04	TRBV6-6	TRBJ1-5*01	TRBJ1-5	TRBD2*01	TRBD2	16	18	24	28	1	3	4
105	8.44e-06	TGTGCCAGCAGCTACCTAGCGGGGGGGTACAATGAGCAGTTCTTC	CASSYLAGGYNEQFF	TRBV7-9*03, TRBV7-9*01, TRBV7-9*04, TRBV7-9*02	TRBV7-9	TRBJ2-1*01	TRBJ2-1	TRBD2*01	TRBD2	12	15	26	27	2	0	2
105	8.44e-06	TGTGCCAGCAGCCAACTAGCGGGAGCCTACAATGAGCAGTTCTTC	CASSQLAGAYNEQFF	TRBV11-3*01, TRBV11-3*02	TRBV11-3	TRBJ2-1*01	TRBJ2-1	TRBD2*02	TRBD2	14	15	24	25	0	0	0
105	8.44e-06	TGTGCCAGCAGCGTAGAGGGCAGGGAGAGAAACATTCAGTACTTC	CASSVEGRERNIQYF	TRBV9*02, TRBV9*01	TRBV9	TRBJ2-4*01	TRBJ2-4	TRBD1*01, TRBD2*02	TRBD1, TRBD2	15	20	24	29	4	4	8
105	8.44e-06	TGTGCCAGCAGCGAAGGGGACTTCTACACAGATACGCAGTATTTT	CASSEGDFYTDTQYF	TRBV12-4*01, TRBV12-3*01	TRBV12-4, TRBV12-3	TRBJ2-3*01	TRBJ2-3	TRBD2*02, TRBD2*01	TRBD2	10	16	21	26	5	4	9
105	8.44e-06	TGTGCCAGCAGGTTGGAGGGGGCCGGGGCCAACGTCCTGACTTTC	CASRLEGAGANVLTF	TRBV6-1*01	TRBV6-1	TRBJ2-6*01	TRBJ2-6	TRBD1*01	TRBD1	10	16	22	24	5	1	6
105	8.44e-06	TGTGCCAGCAGGTACCGTCGGCAGGGAGGGACTGAAGCTTTCTTT	CASRYRRQGGTEAFF	TRBV6-5*01	TRBV6-5	TRBJ1-1*01	TRBJ1-1	TRBD2*02	TRBD2	14	23	29	30	8	0	8
105	8.44e-06	TGTGCCAGCAGGACGGTTGGGGCCCCGGTGGAGACCCAGTACTTC	CASRTVGAPVETQYF	TRBV7-9*03, TRBV7-9*01, TRBV7-9*04, TRBV7-9*02	TRBV7-9	TRBJ2-5*01	TRBJ2-5	TRBD1*01, TRBD2*01	TRBD1, TRBD2	10	18	22	30	7	7	14
105	8.44e-06	TGCGCCAGCAGCCCGCGGGCGGGGGGGGACAATGAGCAGTTCTTC	CASSPRAGGDNEQFF	TRBV5-1*01	TRBV5-1	TRBJ2-1*01	TRBJ2-1	TRBD2*01	TRBD2	11	18	26	28	6	1	7
105	8.44e-06	TGCGCCAGCAGCCCGGGACAGGGAAACAATCAGCCCCAGCATTTT	CASSPGQGNNQPQHF	TRBV4-1*02, TRBV4-1*01	TRBV4-1	TRBJ1-5*01	TRBJ1-5	TRBD1*01	TRBD1	12	14	22	26	1	3	4
105	8.44e-06	TGCGCCAGCAGCCAAGACTCCGGACAGTACAATGAGCAGTTCTTC	CASSQDSGQYNEQFF	TRBV4-1*02, TRBV4-1*01	TRBV4-1	TRBJ2-1*01	TRBJ2-1	TRBD1*01	TRBD1	16	21	26	27	4	0	4
105	8.44e-06	TGCAGTGCTAGTCCAGGGACAGGGACTTACAATGAGCAGTTCTTC	CSASPGTGTYNEQFF	TRBV20-1*01, TRBV20-1*04, TRBV20-1*05, TRBV20-1*07	TRBV20-1	TRBJ2-1*01	TRBJ2-1	TRBD1*01	TRBD1	11	15	23	27	3	3	6
105	8.44e-06	TGCAGTGCTAGTATTACGGGGGGGCGGGTTGGTGAGCAGTTCTTC	CSASITGGRVGEQFF	TRBV20-1*01, TRBV20-1*04, TRBV20-1*05, TRBV20-1*07	TRBV20-1	TRBJ2-1*01	TRBJ2-1	TRBD2*01	TRBD2	11	16	23	32	4	8	12
105	8.44e-06	TGTGCCAGCAGCTTACCCCCAGGGCGGGCACTGAAGCTTTCTTT	CASSLPP~AGTEAFF	TRBV11-3*01	TRBV11-3	TRBJ1-1*01	TRBJ1-1	TRBD1*01, TRBD2*02, TRBD2*01	TRBD1, TRBD2	14	19	23	28	4	4	8
105	8.44e-06	TGTGCCAGCACTTAACACAGGGGAGGACCAGCCCCAGCATTTT	CAST*HR~EDQPQHF	TRBV6-5*01	TRBV6-5	TRBJ1-5*01	TRBJ1-5	TRBD1*01	TRBD1	13	16	22	28	2	5	7
105	8.44e-06	TGTGCCAGCAGTGAAAAGACAAGAGTGCACTGAAGCTTTCTTT	CASSEKT~ECTEAFF	TRBV6-1*01	TRBV6-1	TRBJ1-1*01	TRBJ1-1	TRBD1*01	TRBD1	14	17	20	27	2	6	8
105	8.44e-06	TGTGCTAGTGGTTTGGTACAAAGAGTCACTGAAGCTTTCTTT	CASGLVQRVTEAFF	TRBV12-5*01	TRBV12-5	TRBJ1-1*01	TRBJ1-1	TRBD1*01, TRBD2*02, TRBD2*01	TRBD1, TRBD2	16	17	19	26	0	6	6
105	8.44e-06	TGTGCTAGTGGTCGGCCAGTTCTCAACTATGGCTACACCTTC	CASGRPVLNYGYTF	TRBV12-5*01	TRBV12-5	TRBJ1-2*01	TRBJ1-2	TRBD1*01, TRBD2*02, TRBD2*01	TRBD1, TRBD2	11	16	18	24	4	5	9
105	8.44e-06	TGTGCCACCAGTGAGGGGCCCGGAAACACTGAAGCTTTCTTT	CATSEGPGNTEAFF	TRBV24-1*01	TRBV24-1	TRBJ1-1*01	TRBJ1-1	TRBD1*01	TRBD1	13	14	18	24	0	5	5
105	8.44e-06	TGTGCCAGCATTTGGGGGGGGATGAACACTGAAGCTTTCTTT	CASIWGGMNTEAFF	TRBV6-1*01	TRBV6-1	TRBJ1-1*01	TRBJ1-1	TRBD2*01	TRBD2	9	14	20	22	4	1	5
105	8.44e-06	TGTGCCAGCAGTTTCGGGGCCATGAACACTGAAGCTTTCTTT	CASSFGAMNTEAFF	TRBV12-4*01, TRBV12-3*01	TRBV12-4, TRBV12-3	TRBJ1-1*01	TRBJ1-1	TRBD1*01, TRBD2*01	TRBD1, TRBD2	13	15	19	22	1	2	3
105	8.44e-06	TGTGCCAGCAGTTCAGGGTATAGCAATCAGCCCCAGCATTTT	CASSSGYSNQPQHF	TRBV11-2*01	TRBV11-2	TRBJ1-5*01	TRBJ1-5	TRBD1*01	TRBD1	10	13	17	20	2	2	4
105	8.44e-06	TGTGCCAGCAGTTACTCCTCTGTGTTGGCTGAAGCTTTCTTT	CASSYSSVLAEAFF	TRBV6-5*01	TRBV6-5	TRBJ1-1*01	TRBJ1-1	TRBD1*01	TRBD1	16	19	22	28	2	5	7
105	8.44e-06	TGTGCCAGCAGTTACTCGAGGCAGGGTAATGGCTACACCTTC	CASSYSRQGNGYTF	TRBV6-5*01	TRBV6-5	TRBJ1-2*01	TRBJ1-2	TRBD1*01	TRBD1	16	21	25	28	4	2	6
105	8.44e-06	TGTGCCAGCAGTGTTGGACAGGGGGCGTACGAGCAGTACTTC	CASSVGQGAYEQYF	TRBV12-4*01, TRBV12-3*01	TRBV12-4, TRBV12-3	TRBJ2-7*01	TRBJ2-7	TRBD1*01	TRBD1	12	15	25	27	2	1	3
105	8.44e-06	TGTGCCAGCAGTGCAGGGGGCTCTGGAAACACCATATATTTT	CASSAGGSGNTIYF	TRBV6-5*01	TRBV6-5	TRBJ1-3*01	TRBJ1-3	TRBD1*01	TRBD1	12	13	19	20	0	0	0
105	8.44e-06	TGTGCCAGCAGTGACACAGGTTGGGGAGATACGCAGTATTTT	CASSDTGWGDTQYF	TRBV6-5*01	TRBV6-5	TRBJ2-3*01	TRBJ2-3	TRBD1*01	TRBD1	11	15	19	26	3	6	9
105	8.44e-06	TGTGCCAGCAGCTTCTTGGTGGGGGGGGGTGAGCAGTTCTTC	CASSFLVGGGEQFF	TRBV11-2*01	TRBV11-2	TRBJ2-1*01	TRBJ2-1	TRBD2*01	TRBD2	13	22	28	29	8	0	8
105	8.44e-06	TGTGCCAGCAGCTTCAGGGGGGGCCAAGAGACCCAGTACTTC	CASSFRGGQETQYF	TRBV5-6*01	TRBV5-6	TRBJ2-5*01	TRBJ2-5	TRBD1*01, TRBD2*01	TRBD1, TRBD2	13	14	20	23	0	2	2
105	8.44e-06	TGTGCCAGCAGCTTGGCCCCTAGCGGGTATGAGCAGTTCTTC	CASSLAPSGYEQFF	TRBV5-6*01	TRBV5-6	TRBJ2-1*01	TRBJ2-1	TRBD2*02, TRBD2*01	TRBD2	15	19	26	28	3	1	4
105	8.44e-06	TGTGCCAGCAGCTTAGTTTTCGGGTCTTATGGCTACACCTTC	CASSLVFGSYGYTF	TRBV11-2*01	TRBV11-2	TRBJ1-2*01	TRBJ1-2	TRBD2*02, TRBD2*01	TRBD2	15	20	23	27	4	3	7
105	8.44e-06	TGTGCCAGCAGCCGGGCAGGGATCTCCTACGAGCAGTACTTC	CASSRAGISYEQYF	TRBV3-1*01	TRBV3-1	TRBJ2-7*01	TRBJ2-7	TRBD1*01	TRBD1	12	16	20	23	3	2	5
105	8.44e-06	TGTGCCAGCAGCCAGGCGGTTGGGGTCTACGAGCAGTACTTC	CASSQAVGVYEQYF	TRBV14*01	TRBV14	TRBJ2-7*01	TRBJ2-7	TRBD1*01, TRBD2*02, TRBD2*01	TRBD1, TRBD2	13	21	24	26	7	1	8
105	8.44e-06	TGTGCCAGCAGCCAGGCAGGGGGACATGAAAAACTGTTTTTT	CASSQAGGHEKLFF	TRBV4-2*01	TRBV4-2	TRBJ1-4*01	TRBJ1-4	TRBD1*01	TRBD1	13	16	22	25	2	2	4
105	8.44e-06	TGTGCCAGCAGCCAAGTCCCGAACACCGGGGAGCTGTTTTTT	CASSQVPNTGELFF	TRBV14*01	TRBV14	TRBJ2-2*01	TRBJ2-2	TRBD1*01, TRBD2*02, TRBD2*01	TRBD1, TRBD2	15	16	18	19	0	0	0
105	8.44e-06	TGTGCCAGCAGCCAAGGACTGACGAATTCACCCCTCCACTTT	CASSQGLTNSPLHF	TRBV3-1*01	TRBV3-1	TRBJ1-6*02	TRBJ1-6	TRBD2*02, TRBD2*01	TRBD2	15	16	19	24	0	4	4
105	8.44e-06	TGTGCCAGCAGCCAAGATCATGGCGGTCAGCCCCAGCATTTT	CASSQDHGGQPQHF	TRBV3-1*01	TRBV3-1	TRBJ1-5*01	TRBJ1-5	TRBD2*02, TRBD2*01	TRBD2	10	22	25	26	11	0	11
105	8.44e-06	TGTGCCAGCAGCGGGGGGGGGAGCGGCGGTGAGCAGTTCTTC	CASSGGGSGGEQFF	TRBV7-3*05, TRBV7-3*01	TRBV7-3	TRBJ2-1*01	TRBJ2-1	TRBD2*01	TRBD2	11	14	20	29	2	8	10
105	8.44e-06	TGTGCCAGCAGCAGCGGACTAACCACAGATACGCAGTATTTT	CASSSGLTTDTQYF	TRBV12-4*01, TRBV12-3*01	TRBV12-4, TRBV12-3	TRBJ2-3*01	TRBJ2-3	TRBD2*02, TRBD2*01	TRBD2	10	15	20	23	4	2	6
105	8.44e-06	TGTGCCAGCAGGCTAGGACAGCGCACAGATACGCAGTATTTT	CASRLGQRTDTQYF	TRBV6-5*01	TRBV6-5	TRBJ2-3*01	TRBJ2-3	TRBD1*01	TRBD1	10	15	20	22	4	1	5
105	8.44e-06	TGTGCCAGCAGACCGGGAGTGTTGAACACTGAAGCTTTCTTT	CASRPGVLNTEAFF	TRBV11-2*01	TRBV11-2	TRBJ1-1*01	TRBJ1-1	TRBD2*02	TRBD2	10	13	18	22	2	3	5
105	8.44e-06	TGCGCCAGCAGCTTGGGGCTGCGTCCAGATACGCAGTATTTT	CASSLGLRPDTQYF	TRBV5-1*01	TRBV5-1	TRBJ2-3*01	TRBJ2-3	TRBD1*01, TRBD2*02, TRBD2*01	TRBD1, TRBD2	15	16	18	25	0	6	6
105	8.44e-06	TGCGCCAGCAGCTACTGGACCCCCGTGGATGAGCAGTTCTTC	CASSYWTPVDEQFF	TRBV5-1*01	TRBV5-1	TRBJ2-1*01	TRBJ2-1	TRBD2*01	TRBD2	12	19	24	28	6	3	9
105	8.44e-06	TGCGCCAGCAGCCCCGCCTTGATAGGAGATACGCAGTATTTT	CASSPALIGDTQYF	TRBV5-1*01	TRBV5-1	TRBJ2-3*01	TRBJ2-3	TRBD2*02, TRBD2*01	TRBD2	11	12	16	26	0	9	9
105	8.44e-06	TGCGCCAGCAAAACCGGGACATTATACAATGAGCAGTTCTTC	CASKTGTLYNEQFF	TRBV5-1*01, TRBV5-1*02	TRBV5-1	TRBJ2-1*01	TRBJ2-1	TRBD1*01	TRBD1	9	15	20	24	5	3	8
105	8.44e-06	TGCAGTGCTAGTCAGGGGTCCTTAGGTGAAAAACTGTTTTTT	CSASQGSLGEKLFF	TRBV20-1*01, TRBV20-1*04, TRBV20-1*05, TRBV20-1*07	TRBV20-1	TRBJ1-4*01	TRBJ1-4	TRBD1*01	TRBD1	11	12	17	26	0	8	8
105	8.44e-06	TGTGCCAGCAGAAAGACAGATTCACAGATACGCAGTATTTT	CASRKTD~TDTQYF	TRBV6-5*01	TRBV6-5	TRBJ2-3*01	TRBJ2-3	TRBD1*01	TRBD1	10	14	18	22	3	3	6
105	8.44e-06	TGCAGTGCTAGATGTACTAGCGGGAGGTATCCCAGTTCTTC	CSARCTS~EVSQFF	TRBV20-1*01, TRBV20-1*04, TRBV20-1*05, TRBV20-1*07	TRBV20-1	TRBJ2-1*01	TRBJ2-1	TRBD2*02	TRBD2	11	15	26	32	3	5	8
105	8.44e-06	TGCAGTGCCAAAATTCCCCCGGCTACAATGAGCAGTTCTTC	CSAKIPP~YNEQFF	TRBV20-1*01, TRBV20-1*04, TRBV20-1*05, TRBV20-1*07	TRBV20-1	TRBJ2-1*01	TRBJ2-1	TRBD2*01	TRBD2	7	15	20	22	7	1	8
105	8.44e-06	TGTGCCTCCGCCAGGGGGGATAATTCACCCCTCCACTTT	CASARGDNSPLHF	TRBV30*05, TRBV30*01	TRBV30	TRBJ1-6*01	TRBJ1-6	TRBD1*01	TRBD1	6	11	17	19	4	1	5
105	8.44e-06	TGTGCCGGGCTAAGCGGGAGAGCCGGGGAGCTGTTTTTT	CAGLSGRAGELFF	TRBV6-1*01	TRBV6-1	TRBJ2-2*01	TRBJ2-2	TRBD2*02	TRBD2	5	12	19	22	6	2	8
105	8.44e-06	TGTGCCAGCATTAAAGCCGGGGGGGACGGCTACACCTTC	CASIKAGGDGYTF	TRBV6-1*01	TRBV6-1	TRBJ1-2*01	TRBJ1-2	TRBD2*01	TRBD2	9	17	24	27	7	2	9
105	8.44e-06	TGTGCCAGCACCGGAGAGGGGGATCAGCCCCAGCATTTT	CASTGEGDQPQHF	TRBV6-1*01	TRBV6-1	TRBJ1-5*01	TRBJ1-5	TRBD1*01	TRBD1	9	16	21	22	6	0	6
105	8.44e-06	TGTGCCAGCAGTTTACGTACAGGGGACGAGCAGTACTTC	CASSLRTGDEQYF	TRBV28*01	TRBV28	TRBJ2-7*01	TRBJ2-7	TRBD1*01	TRBD1	14	18	24	25	3	0	3
105	8.44e-06	TGTGCCAGCAGCTTATTAGGGGGTCCTGGCTACACCTTC	CASSLLGGPGYTF	TRBV11-3*01	TRBV11-3	TRBJ1-2*01	TRBJ1-2	TRBD1*01	TRBD1	14	17	22	26	2	3	5
105	8.44e-06	TGTGCCAGCAGCCCGGACAGGGTTGAGACCCAGTACTTC	CASSPDRVETQYF	TRBV11-1*01	TRBV11-1	TRBJ2-5*01	TRBJ2-5	TRBD1*01	TRBD1	11	14	21	24	2	2	4
105	8.44e-06	TGTGCCAGCAGCCGAGAAGGGAACTATGGCTACACCTTC	CASSREGNYGYTF	TRBV3-1*01	TRBV3-1	TRBJ1-2*01	TRBJ1-2	TRBD1*01, TRBD2*02	TRBD1, TRBD2	16	17	20	21	0	0	0
105	8.44e-06	TGTGCCAGCAGCGTCGGGGCGAACACTGAAGCTTTCTTT	CASSVGANTEAFF	TRBV4-2*01	TRBV4-2	TRBJ1-1*01	TRBJ1-1	TRBD1*01, TRBD2*01	TRBD1, TRBD2	11	15	19	20	3	0	3
105	8.44e-06	TGCGCCAGCACGACGGGGCTTAAAGAGACCCAGTACTTC	CASTTGLKETQYF	TRBV5-1*01, TRBV5-1*02	TRBV5-1	TRBJ2-5*01	TRBJ2-5	TRBD1*01, TRBD2*01	TRBD1, TRBD2	9	14	18	22	4	3	7
105	8.44e-06	TGCGCCAGCAGCTTACAGGGATTCACTGAAGCTTTCTTT	CASSLQGFTEAFF	TRBV5-1*01	TRBV5-1	TRBJ1-1*01	TRBJ1-1	TRBD1*01	TRBD1	13	14	19	23	0	3	3
105	8.44e-06	TGTGCCTGGAGTGTCCAGGGCACCGAGCAGTACTTC	CAWSVQGTEQYF	TRBV30*01	TRBV30	TRBJ2-7*01	TRBJ2-7	TRBD1*01	TRBD1	13	15	19	23	1	3	4
105	8.44e-06	TGTGCCAGCAGTTCGAACCCAGGAAACTACACCTTC	CASSSNPGNYTF	TRBV6-5*01	TRBV6-5	TRBJ1-2*01	TRBJ1-2	TRBD1*01	TRBD1	12	19	22	26	6	3	9
105	8.44e-06	TGTGCCAGCAGTTACCCGGAGTATGGCTACACCTTC	CASSYPEYGYTF	TRBV6-3*01, TRBV6-2*01	TRBV6-3, TRBV6-2	TRBJ1-2*01	TRBJ1-2	TRBD2*02	TRBD2	14	17	20	21	2	0	2
105	8.44e-06	TGTGCCAGCAGTGGGGTACGGTATGGCTACACCTTC	CASSGVRYGYTF	TRBV6-3*01, TRBV6-2*01	TRBV6-3, TRBV6-2	TRBJ1-2*01	TRBJ1-2	TRBD1*01, TRBD2*01	TRBD1, TRBD2	12	13	15	21	0	5	5
105	8.44e-06	TGTGCCAGCAGTGACCCTGGAAACACCATATATTTT	CASSDPGNTIYF	TRBV6-1*01	TRBV6-1	TRBJ1-3*01	TRBJ1-3	TRBD1*01, TRBD2*02, TRBD2*01	TRBD1, TRBD2	13	-1	-1	16	-1	-1	2
105	8.44e-06	TGTGCCAGCAGCTTAGACCGCAATGAGCAGTTCTTC	CASSLDRNEQFF	TRBV11-3*01	TRBV11-3	TRBJ2-1*01	TRBJ2-1	TRBD2*02, TRBD2*01	TRBD2	16	17	19	20	0	0	0
105	8.44e-06	TGTGCCAGCAGGACGCCCTCCTACGAGCAGTACTTC	CASRTPSYEQYF	TRBV28*01	TRBV28	TRBJ2-7*01	TRBJ2-7	TRBD1*01, TRBD2*02, TRBD2*01	TRBD1, TRBD2	10	11	13	17	0	3	3
105	8.44e-06	TGCAGTGCGTAGAACAGCACAGATACGCAGTATTTT	CSA*NSTDTQYF	TRBV20-1*06, TRBV20-1*03, TRBV20-1*01, TRBV20-1*04, TRBV20-1*05, TRBV20-1*02, TRBV20-1*07	TRBV20-1	TRBJ2-3*01	TRBJ2-3	TRBD2*02, TRBD2*01	TRBD2	7	9	11	15	1	3	4
105	8.44e-06	TGTGCCAGCACCCCGGGTTTCAGCCCCAGCATTTT	CASTPG~QPQHF	TRBV6-5*01	TRBV6-5	TRBJ1-5*01	TRBJ1-5	TRBD2*01	TRBD2	9	10	14	19	0	4	4
105	8.44e-06	TGTGCCTGGAGGTCCGTAGAGACCCAGTACTTC	CAWRSVETQYF	TRBV30*05, TRBV30*01	TRBV30	TRBJ2-5*01	TRBJ2-5	TRBD1*01, TRBD2*02, TRBD2*01	TRBD1, TRBD2	10	11	14	17	0	2	2
105	8.44e-06	TGTGCCAGCAGCTCCGGGACTAGTATGTATTTT	CASSSGTSMYF	TRBV11-2*01	TRBV11-2	TRBJ2-3*01	TRBJ2-3	TRBD2*02, TRBD2*01	TRBD2	12	15	22	26	2	3	5
105	8.44e-06	TGTGCCAGCAGACACACTGAAGCTTTCTTT	CASRHTEAFF	TRBV28*01	TRBV28	TRBJ1-1*01	TRBJ1-1			10	-1	-1	13	-1	-1	2
104	8.36e-06	TGTGCCAGCAGCTTAGGAAGGCCTAAGTACGGATATCACGCGGGATTAAGGTAATTCACCCCTCCACTTT	CASSLGRPKYGY~TRD*GNSPLHF	TRBV7-3*01	TRBV7-3	TRBJ1-6*01	TRBJ1-6	TRBD2*02	TRBD2	14	39	44	51	24	6	30
104	8.36e-06	TGTGCCAGCAGCTTGGTAACTAGCGGAGCCCAAACACTAGCACAGATACGCAGTATTTT	CASSLVTSGA~NTSTDTQYF	TRBV5-4*01	TRBV5-4	TRBJ2-3*01	TRBJ2-3	TRBD2*02, TRBD2*01	TRBD2	15	18	25	38	2	12	14
104	8.36e-06	TGTGCCAGCAGTTTAGTACAGGGACTTCGAAGCACTAGCACAGATACGCAGTATTTT	CASSLVQGLRSTSTDTQYF	TRBV12-4*01, TRBV12-3*01	TRBV12-4, TRBV12-3	TRBJ2-3*01	TRBJ2-3	TRBD1*01, TRBD2*02, TRBD2*01	TRBD1, TRBD2	15	17	22	36	1	13	14
104	8.36e-06	TGTGCCAGCAGCTTTTTCCAGCGGGGGTTTGGGGAGCTTCCAGATACGCAGTATTTT	CASSFFQRGFGELPDTQYF	TRBV7-2*04, TRBV7-2*01	TRBV7-2	TRBJ2-3*01	TRBJ2-3	TRBD2*01	TRBD2	13	19	26	40	5	13	18
104	8.36e-06	TGCAGTGGGAGATCGGAATCTACCTCATCCTCGTCAATCCAAGAGACCCAGTACTTC	CSGRSESTSSSSIQETQYF	TRBV20-1*06, TRBV20-1*03, TRBV20-1*01, TRBV20-1*04, TRBV20-1*05, TRBV20-1*02, TRBV20-1*07	TRBV20-1	TRBJ2-5*01	TRBJ2-5	TRBD2*02	TRBD2	6	7	10	38	0	27	27
104	8.36e-06	TGTGCCAGCAGTGTGGGGTGCTGGTAAGGGGGCGAAAACCTACGAGCAGTACTTC	CASSVGCW*~GAKTYEQYF	TRBV6-5*01	TRBV6-5	TRBJ2-7*01	TRBJ2-7	TRBD1*01	TRBD1	11	26	32	38	14	5	19
104	8.36e-06	TGTGCCAGCAGCTTATTTCTATCGCAGGGTGGCAAGATGTGAAAAACTGTTTTTT	CASSLFLSQ~VARCEKLFF	TRBV11-3*01	TRBV11-3	TRBJ1-4*01	TRBJ1-4	TRBD1*01	TRBD1	14	24	28	39	9	10	19
104	8.36e-06	TGTGCCAGCACCCATAGAGGACAGATTAGCTCTGGGGCCAACGTCCTGACTTTC	CASTHRGQISSGANVLTF	TRBV6-5*01	TRBV6-5	TRBJ2-6*01	TRBJ2-6	TRBD1*01	TRBD1	9	18	23	29	8	5	13
104	8.36e-06	TGTGCCAGCAGCTTAGTGCCCGTTGGGGCGGGGGGCGACAATGAGCAGTTCTTC	CASSLVPVGAGGDNEQFF	TRBV7-6*01	TRBV7-6	TRBJ2-1*01	TRBJ2-1	TRBD2*01	TRBD2	15	27	34	37	11	2	13
104	8.36e-06	TGTGCCAGCAGCTTAGAACTAGCGGGAGGGTGGTCCTACAATGAGCAGTTCTTC	CASSLELAGGWSYNEQFF	TRBV5-6*01	TRBV5-6	TRBJ2-1*01	TRBJ2-1	TRBD2*02	TRBD2	13	17	29	33	3	3	6
104	8.36e-06	TGTGCCAGCAGCCAGGCCGCGGCAGGGCAGCGAGCTGGAAACACCATATATTTT	CASSQAAAGQRAGNTIYF	TRBV4-2*01	TRBV4-2	TRBJ1-3*01	TRBJ1-3	TRBD1*01	TRBD1	13	22	26	34	8	7	15
[truncated: 41,916 more rows]
