# Supplementary material for: High Throughput Sequencing of T Cell Antigen Receptors Reveals a Conserved TCR Repertoire
Source: Medicine (Baltimore). 2016 Mar 11;95(10):e2839. doi: 10.1097/MD.0000000000002839 (PMC4998859; doi:10.1097/MD.0000000000002839)
Supplement: Supplemental Digital Content [file medi-95-e02839-s007.xlsx]

## Sheet: MD_2016_03_01_DIAO_MD-D-15-0362
MiTCRFullExportV1.1	HomoSapiens	TRB
Read count	Percentage	CDR3 nucleotide sequence	CDR3 amino acid sequence	V alleles	V segments	J alleles	J segments	D alleles	D segments	Last V nucleotide position	First D nucleotide position	Last D nucleotide position	First J nucleotide position	VD insertions	DJ insertions	Total insertions
1	8.04e-08	TGCGCCAGCAGCTATGGACTAGCGGGAGGTAACCAGCCCCAGCATTTT	CASSYGLAGGNQPQHF	TRBV5-1*01	TRBV5-1	TRBJ1-5*01	TRBJ1-5	TRBD2*02	TRBD2	12	15	28	33	2	4	6
1	8.04e-08	TGCGCCAGCAGCTATACCGCCGACAGCTCTGGCTACGGCTACACCTTC	CASSYTADSSGYGYTF	TRBV5-1*01	TRBV5-1	TRBJ1-2*01	TRBJ1-2	TRBD1*01	TRBD1	12	21	25	32	8	6	14
1	8.04e-08	TGCGCCAGCAGCTACGCGTAGGGGGCTACACAAGAGACCCAGTACTTC	CASSYA*GATQETQYF	TRBV5-1*01	TRBV5-1	TRBJ2-5*01	TRBJ2-5	TRBD1*01	TRBD1	12	19	25	30	6	4	10
1	8.04e-08	TGCGCCAGCAGCTACGCGTAGGGGGCAGGGGATCAGCCCCAGCATTTT	CASSYA*GAGDQPQHF	TRBV5-1*01	TRBV5-1	TRBJ1-5*01	TRBJ1-5	TRBD1*01	TRBD1	12	19	25	31	6	5	11
1	8.04e-08	TGCGCCAGCAGCTACGAGGGACAGGGGGCTAATTCACACCTCCACTTT	CASSYEGQGANSHLHF	TRBV5-1*01	TRBV5-1	TRBJ1-6*02	TRBJ1-6	TRBD1*01	TRBD1	12	17	28	29	4	0	4
1	8.04e-08	TGCGCCAGCAGCTACACTAGCGGGGGGGCGTTGGACGAGCAGTTCTTC	CASSYTSGGALDEQFF	TRBV5-1*01	TRBV5-1	TRBJ2-1*01	TRBJ2-1	TRBD2*01	TRBD2	12	15	27	36	2	8	10
1	8.04e-08	TGCGCCAGCAGCCTTAGTTGGGACAGAACTGATGAAAAACTGTTTTTT	CASSLSWDRTDEKLFF	TRBV4-1*02, TRBV4-1*01	TRBV4-1	TRBJ1-4*01	TRBJ1-4	TRBD1*01	TRBD1	12	19	25	26	6	0	6
1	8.04e-08	TGCGCCAGCAGCCTCTCCAGCGGGGGGGGTAACCAGCCCCAGCATTTT	CASSLSSGGGNQPQHF	TRBV5-1*01	TRBV5-1	TRBJ1-5*01	TRBJ1-5	TRBD2*01	TRBD2	11	18	27	33	6	5	11
1	8.04e-08	TGCGCCAGCAGCCTCTCGACTTTAGCGGGGGCGGGAAGGCAGTACTTC	CASSLSTLAGAGRQYF	TRBV4-1*02, TRBV4-1*01	TRBV4-1	TRBJ2-7*01, TRBJ2-4*01, TRBJ2-5*01	TRBJ2-7, TRBJ2-4, TRBJ2-5	TRBD2*01	TRBD2	12	22	30	38	9	7	16
1	8.04e-08	TGCGCCAGCAGCCTCCATTGGGACAGGGGTTTGGAGACCCAGTACTTC	CASSLHWDRGLETQYF	TRBV5-1*01	TRBV5-1	TRBJ2-5*01	TRBJ2-5	TRBD1*01	TRBD1	11	19	28	33	7	4	11
1	8.04e-08	TGCGCCAGCAGCCTCGTCTTAGCGGGGGGGACAGATACGCAGTATTTT	CASSLVLAGGTDTQYF	TRBV4-1*02, TRBV4-1*01	TRBV4-1	TRBJ2-3*01	TRBJ2-3	TRBD2*01	TRBD2	12	19	29	30	6	0	6
1	8.04e-08	TGCGCCAGCAGCCTCGGGACTAGGAGGGGGGGAGAGACCCAGTACTTC	CASSLGTRRGGETQYF	TRBV5-1*01	TRBV5-1	TRBJ2-5*01	TRBJ2-5	TRBD2*02, TRBD2*01	TRBD2	11	15	22	32	3	9	12
1	8.04e-08	TGCGCCAGCAGCCTCAGGGGACAGGGTTCGGGTGGCGAGCAGTACTTC	CASSLRGQGSGGEQYF	TRBV5-1*01	TRBV5-1	TRBJ2-7*01	TRBJ2-7	TRBD1*01	TRBD1	11	17	25	35	5	9	14
1	8.04e-08	TGCGCCAGCAGCCTGGTGGCTAGCGGGAGGATAGATACGCAGTATTTT	CASSLVASGRIDTQYF	TRBV5-1*01	TRBV5-1	TRBJ2-3*01	TRBJ2-3	TRBD2*02	TRBD2	15	19	29	32	3	2	5
1	8.04e-08	TGCGCCAGCAGCCTGGCCGGGACAGGGCTGAACGCTGAAGCTTTCTTT	CASSLAGTGLNAEAFF	TRBV10-2*01	TRBV10-2	TRBJ1-1*01	TRBJ1-1	TRBD1*01	TRBD1	10	18	26	28	7	1	8
1	8.04e-08	TGCGCCAGCAGCCTGGCGGGCGGGAGACAGGTAGATACGCAGTACTTC	CASSLAGGRQVDTQYF	TRBV5-1*01	TRBV5-1	TRBJ2-5*01	TRBJ2-5	TRBD2*02	TRBD2	15	19	25	39	3	13	16
1	8.04e-08	TGCGCCAGCAGCCTGGAATTCAGGGGAGTGGATCAGCCCCAGCATTTT	CASSLEFRGVDQPQHF	TRBV5-1*01	TRBV5-1	TRBJ1-5*01	TRBJ1-5	TRBD1*01	TRBD1	15	20	25	31	4	5	9
1	8.04e-08	TGCGCCAGCAGCCTACCCGGGCTAGCGGGATACAATGAGCAGTTCTTC	CASSLPGLAGYNEQFF	TRBV10-2*01	TRBV10-2	TRBJ2-1*01	TRBJ2-1	TRBD2*02	TRBD2	10	21	29	30	10	0	10
1	8.04e-08	TGCGCCAGCAGCCTACCGACAGGGAGCTCCCACAATGAGCAATTCTTC	CASSLPTGSSHNEQFF	TRBV4-1*02, TRBV4-1*01	TRBV4-1	TRBJ2-1*01	TRBJ2-1	TRBD1*01	TRBD1	12	17	23	31	4	7	11
1	8.04e-08	TGCGCCAGCAGCCTAGGGACAGCCAAGGTGAGAGAGACCCAGTACTTC	CASSLGTAKVRETQYF	TRBV5-1*01	TRBV5-1	TRBJ2-5*01	TRBJ2-5	TRBD1*01	TRBD1	11	15	21	32	3	10	13
1	8.04e-08	TGCGCCAGCAGCCCTCCGGGCAGCCTCTCCGACTATGGCTACACCTTC	CASSPPGSLSDYGYTF	TRBV4-3*03, TRBV4-3*01, TRBV4-3*04, TRBV4-3*02	TRBV4-3	TRBJ1-2*01	TRBJ1-2	TRBD1*01, TRBD2*02, TRBD2*01	TRBD1, TRBD2	12	17	20	31	4	10	14
1	8.04e-08	TGCGCCAGCAGCCCTCGGACAGGCCAACTTGTTTACGAGCAGTACTTC	CASSPRTGQLVYEQYF	TRBV5-1*01	TRBV5-1	TRBJ2-7*01	TRBJ2-7	TRBD1*01	TRBD1	11	16	22	33	4	10	14
1	8.04e-08	TGCGCCAGCAGCCCTCAGGGCTGTGCGAACACCGGGGAGCTGTTTTTT	CASSPQGCANTGELFF	TRBV5-1*01	TRBV5-1	TRBJ2-2*01	TRBJ2-2	TRBD1*01	TRBD1	11	15	19	25	3	5	8
1	8.04e-08	TGCGCCAGCAGCCCTGGGGGCCCTGAAAGCTACTACGAGCAGTACTTC	CASSPGGPESYYEQYF	TRBV5-1*01	TRBV5-1	TRBJ2-7*01	TRBJ2-7	TRBD1*01	TRBD1	11	15	20	32	3	11	14
1	8.04e-08	TGCGCCAGCAGCCCTAGCGGGGACAGCTTCAACTATGGCTACACCTTC	CASSPSGDSFNYGYTF	TRBV4-1*02, TRBV4-1*01	TRBV4-1	TRBJ1-2*01	TRBJ1-2	TRBD2*01	TRBD2	12	13	21	30	0	8	8
1	8.04e-08	TGCGCCAGCAGCCCTAGGCGGGCAGGGGGATCCTATGGCTACACCTTC	CASSPRRAGGSYGYTF	TRBV5-1*01	TRBV5-1	TRBJ1-2*01	TRBJ1-2	TRBD1*01	TRBD1	11	22	28	32	10	3	13
1	8.04e-08	TGCGCCAGCAGCCCCCCGGGACTAGCGGTAGAAGAGACCCAGTACTTC	CASSPPGLAVEETQYF	TRBV5-1*01	TRBV5-1	TRBJ2-5*01	TRBJ2-5	TRBD2*02, TRBD2*01	TRBD2	11	17	27	31	5	3	8
1	8.04e-08	TGCGCCAGCAGCCCCGGACTAGCGGGAGCGGGAGATACGCAGTATTTT	CASSPGLAGAGDTQYF	TRBV5-1*01	TRBV5-1	TRBJ2-3*01	TRBJ2-3	TRBD2*02	TRBD2	11	15	27	32	3	4	7
1	8.04e-08	TGCGCCAGCAGCCCCGAGCTAGCGGGAGGAGGAAACGAGCAGTACTTC	CASSPELAGGGNEQYF	TRBV5-1*01	TRBV5-1	TRBJ2-7*01	TRBJ2-7	TRBD2*02	TRBD2	11	18	28	34	6	5	11
1	8.04e-08	TGCGCCAGCAGCCCCATATTGGGTGTGAGAGGGGAGGAGCAGTTCTTC	CASSPILGVRGEEQFF	TRBV4-1*02, TRBV4-1*01	TRBV4-1	TRBJ2-1*01	TRBJ2-1	TRBD1*01, TRBD2*02	TRBD1, TRBD2	12	29	33	36	16	2	18
1	8.04e-08	TGCGCCAGCAGCCCCACTAGCGGGTCGAACACCGGGGAGCTGTTTTTT	CASSPTSGSNTGELFF	TRBV5-1*01	TRBV5-1	TRBJ2-2*01	TRBJ2-2	TRBD2*02, TRBD2*01	TRBD2	11	15	23	25	3	1	4
1	8.04e-08	TGCGCCAGCAGCCCCAGTAGCGGGAGAAGCGCAGATACGCAGTATTTT	CASSPSSGRSADTQYF	TRBV5-1*01	TRBV5-1	TRBJ2-3*01	TRBJ2-3	TRBD2*02	TRBD2	11	17	25	27	5	1	6
1	8.04e-08	TGCGCCAGCAGCCCGCGGAAAGGGACCGCTAATGAAAAACTGTTTTTT	CASSPRKGTANEKLFF	TRBV5-1*01	TRBV5-1	TRBJ1-4*01	TRBJ1-4	TRBD1*01, TRBD2*02, TRBD2*01	TRBD1, TRBD2	11	21	25	28	9	2	11
1	8.04e-08	TGCGCCAGCAGCCCGCAGAGACAGCGGCCCGGAAACACCATATATTTT	CASSPQRQRPGNTIYF	TRBV4-1*02, TRBV4-1*01	TRBV4-1	TRBJ1-3*01	TRBJ1-3	TRBD1*01, TRBD2*02, TRBD2*01	TRBD1, TRBD2	12	19	23	30	6	6	12
1	8.04e-08	TGCGCCAGCAGCCCGGGACTAGCGGGAGGTGCTGATACGCAGTATTTT	CASSPGLAGGADTQYF	TRBV5-1*01	TRBV5-1	TRBJ2-3*01	TRBJ2-3	TRBD2*02	TRBD2	11	14	28	33	2	4	6
1	8.04e-08	TGCGCCAGCAGCCCGGGACTAAATACAGGGGATCAGCCCCAGCATTTT	CASSPGLNTGDQPQHF	TRBV5-1*01	TRBV5-1	TRBJ1-5*01	TRBJ1-5	TRBD1*01, TRBD2*02, TRBD2*01	TRBD1, TRBD2	11	24	30	31	12	0	12
1	8.04e-08	TGCGCCAGCAGCCCGGGACAGGGTGTCGCCTACAAGGAGCAGGTCTTC	CASSPGQGVAYKEQVF	TRBV5-1*01	TRBV5-1	TRBJ2-1*01	TRBJ2-1	TRBD1*01	TRBD1	11	14	22	36	2	13	15
1	8.04e-08	TGCGCCAGCAGCCCGGACAGGGGGCGACATCCCTACGAGCAGTACTTC	CASSPDRGRHPYEQYF	TRBV10-1*02, TRBV4-3*03, TRBV10-1*01, TRBV10-2*01, TRBV23-1*01, TRBV4-1*02, TRBV4-1*01, TRBV4-3*01, TRBV4-3*04, TRBV4-3*02	TRBV10-1, TRBV4-3, TRBV10-2, TRBV23-1, TRBV4-1	TRBJ2-7*01	TRBJ2-7	TRBD1*01	TRBD1	12	14	24	31	1	6	7
1	8.04e-08	TGCGCCAGCAGCCCGGAGACAGGGGCTAACACCGGGGAGCTGTTTTTT	CASSPETGANTGELFF	TRBV5-1*01	TRBV5-1	TRBJ2-2*01	TRBJ2-2	TRBD1*01	TRBD1	11	17	24	27	5	2	7
1	8.04e-08	TGCGCCAGCAGCCCGAGGCAGGGGGCTAGCAATCAGCCCCAGCATTTT	CASSPRQGASNQPQHF	TRBV4-1*02, TRBV4-1*01	TRBV4-1	TRBJ1-5*01	TRBJ1-5	TRBD1*01	TRBD1	12	18	25	26	5	0	5
1	8.04e-08	TGCGCCAGCAGCCCGAAGGGGACTGGGGGTAATCAGCCCCAGCATTTT	CASSPKGTGGNQPQHF	TRBV4-1*02, TRBV4-1*01	TRBV4-1	TRBJ1-5*01	TRBJ1-5	TRBD2*02, TRBD2*01	TRBD2	12	18	23	30	5	6	11
1	8.04e-08	TGCGCCAGCAGCCCAGTACTAGGGGACTCACCCTACGAGCAGTACTTC	CASSPVLGDSPYEQYF	TRBV4-1*02, TRBV4-1*01	TRBV4-1	TRBJ2-7*01	TRBJ2-7	TRBD2*02, TRBD2*01	TRBD2	12	22	27	31	9	3	12
1	8.04e-08	TGCGCCAGCAGCCCAACTAGCGGGACAGGTGATTCACCCCTCCACTTT	CASSPTSGTGDSPLHF	TRBV5-1*01	TRBV5-1	TRBJ1-6*02	TRBJ1-6	TRBD2*02	TRBD2	11	15	24	31	3	6	9
1	8.04e-08	TGCGCCAGCAGCCCAACGAGACAGGGGAACACCGGGGAGCTGTTTTTT	CASSPTRQGNTGELFF	TRBV5-1*01	TRBV5-1	TRBJ2-2*01	TRBJ2-2	TRBD1*01	TRBD1	11	19	25	26	7	0	7
1	8.04e-08	TGCGCCAGCAGCCCAAGACAGGGATGGGACAATTCACCCCTCCACTTT	CASSPRQGWDNSPLHF	TRBV4-3*01	TRBV4-3	TRBJ1-6*02	TRBJ1-6	TRBD1*01	TRBD1	12	16	22	30	3	7	10
1	8.04e-08	TGCGCCAGCAGCCCAAACACACGGATGTTATCCTACAAGCAGTACTTC	CASSPNTRMLSYKQYF	TRBV5-1*01	TRBV5-1	TRBJ2-7*01	TRBJ2-7	TRBD1*01, TRBD2*02, TRBD2*01	TRBD1, TRBD2	11	22	24	30	10	5	15
1	8.04e-08	TGCGCCAGCAGCCGCGGACAGGCCCCAACTAATGAAAAACTGTTTTTT	CASSRGQAPTNEKLFF	TRBV4-1*02, TRBV4-1*01	TRBV4-1	TRBJ1-4*01	TRBJ1-4	TRBD1*01	TRBD1	12	15	21	25	2	3	5
1	8.04e-08	TGCGCCAGCAGCCGCAAGATACCTGGTGGGGCCAACGTCCTGACTTTC	CASSRKIPGGANVLTF	TRBV4-1*02, TRBV4-1*01	TRBV4-1	TRBJ2-6*01	TRBJ2-6	TRBD1*01	TRBD1	12	21	24	26	8	1	9
1	8.04e-08	TGCGCCAGCAGCCGGAACCGTGGTCAAACAACAGATACGCAGTATTTT	CASSRNRGQTTDTQYF	TRBV4-1*02, TRBV4-1*01	TRBV4-1	TRBJ2-3*01	TRBJ2-3	TRBD1*01, TRBD2*02, TRBD2*01	TRBD1, TRBD2	12	27	29	30	14	0	14
1	8.04e-08	TGCGCCAGCAGCCGAGGTAGTAGCGACGGAACCTACGAGCAGTACTTC	CASSRGSSDGTYEQYF	TRBV5-1*01	TRBV5-1	TRBJ2-7*01	TRBJ2-7	TRBD2*02, TRBD2*01	TRBD2	11	20	24	31	8	6	14
1	8.04e-08	TGCGCCAGCAGCCGAAAGACTAGCGGGAGCTACAGTGAGTAGTTCTTC	CASSRKTSGSYSE*FF	TRBV4-1*02, TRBV4-1*01	TRBV4-1	TRBJ2-1*01	TRBJ2-1	TRBD2*02	TRBD2	12	17	28	35	4	6	10
1	8.04e-08	TGCGCCAGCAGCCATCCCACCGGGACAGACCCCTACGAGCAGTACTTC	CASSHPTGTDPYEQYF	TRBV4-1*02, TRBV4-1*01	TRBV4-1	TRBJ2-7*01	TRBJ2-7	TRBD1*01	TRBD1	13	21	27	31	7	3	10
1	8.04e-08	TGCGCCAGCAGCCATCCCAGCCAGGGAGACCCCCACGAGCAGTACTTC	CASSHPSQGDPHEQYF	TRBV4-3*03, TRBV4-3*01, TRBV4-3*04	TRBV4-3	TRBJ2-7*01	TRBJ2-7	TRBD1*01, TRBD2*02, TRBD2*01	TRBD1, TRBD2	13	21	25	34	7	8	15
1	8.04e-08	TGCGCCAGCAGCCATCCCAGACAGGGGAGAAATTCACCCCTAAACTTT	CASSHPRQGRNSPLNF	TRBV4-1*02, TRBV4-1*01	TRBV4-1	TRBJ1-6*01	TRBJ1-6	TRBD1*01	TRBD1	13	19	26	43	5	16	21
1	8.04e-08	TGCGCCAGCAGCCATACCTCCGGGACTAGGAGCTACGAGCAGTACTTC	CASSHTSGTRSYEQYF	TRBV4-1*02, TRBV4-1*01	TRBV4-1	TRBJ2-7*01	TRBJ2-7	TRBD2*02, TRBD2*01	TRBD2	13	21	28	32	7	3	10
1	8.04e-08	TGCGCCAGCAGCCACGCCTTGGCGGGGGGCTACAATGAGCAGTTCTTC	CASSHALAGGYNEQFF	TRBV4-1*02, TRBV4-1*01, TRBV4-3*01	TRBV4-3, TRBV4-1	TRBJ2-1*01	TRBJ2-1	TRBD2*01	TRBD2	13	21	28	29	7	0	7
1	8.04e-08	TGCGCCAGCAGCCACGGGACTAGCGGGGGTCAAGAGACCCAGTACTTC	CASSHGTSGGQETQYF	TRBV4-1*02, TRBV4-1*01	TRBV4-1	TRBJ2-5*01	TRBJ2-5	TRBD2*01	TRBD2	13	15	28	30	1	1	2
1	8.04e-08	TGCGCCAGCAGCCACGGGACAGGCGATAGCTCCTACGAGCAGTACTTC	CASSHGTGDSSYEQYF	TRBV5-1*01	TRBV5-1	TRBJ2-7*01	TRBJ2-7	TRBD1*01	TRBD1	11	15	22	29	3	6	9
1	8.04e-08	TGCGCCAGCAGCCACATCCAGCGGGATGCCTACAATGGCTACACCTTC	CASSHIQRDAYNGYTF	TRBV4-1*02, TRBV4-1*01	TRBV4-1	TRBJ1-2*01	TRBJ1-2	TRBD2*02	TRBD2	13	19	25	34	5	8	13
1	8.04e-08	TGCGCCAGCAGCCAGCCAGGACTAGCGGGAACAGATACGCAGTATTTT	CASSQPGLAGTDTQYF	TRBV4-1*02, TRBV4-1*01	TRBV4-1	TRBJ2-3*01	TRBJ2-3	TRBD2*02	TRBD2	13	18	29	30	4	0	4
1	8.04e-08	TGCGCCAGCAGCCAGCAACCCGGGACAGGTACCTACGAGCAGTACTTC	CASSQQPGTGTYEQYF	TRBV4-1*02, TRBV4-1*01	TRBV4-1	TRBJ2-7*01	TRBJ2-7	TRBD1*01	TRBD1	13	21	28	31	7	2	9
1	8.04e-08	TGCGCCAGCAGCCAGGTAGAAGGGGGTCGGGGTGTAAAACTGCTTTTT	CASSQVEGGRGVKLLF	TRBV4-1*02, TRBV4-1*01	TRBV4-1	TRBJ1-4*01	TRBJ1-4	TRBD1*01	TRBD1	13	20	25	35	6	9	15
1	8.04e-08	TGCGCCAGCAGCCAGGCCCCGGGGGGGGCAGCGGTATCCCCGTACTTC	CASSQAPGGAAVSPYF	TRBV4-1*02, TRBV4-1*01	TRBV4-1	TRBJ2-5*01	TRBJ2-5	TRBD2*01	TRBD2	13	19	26	37	5	10	15
1	8.04e-08	TGCGCCAGCAGCCAGGCCGGGTTAACCTATAATTCACCCCTCCACTTT	CASSQAGLTYNSPLHF	TRBV4-1*02, TRBV4-1*01	TRBV4-1	TRBJ1-6*01	TRBJ1-6	TRBD2*02, TRBD2*01	TRBD2	13	17	20	25	3	4	7
1	8.04e-08	TGCGCCAGCAGCCAGGGGGTCGGGAGGAGCAATCAGCCCCAGCATTTT	CASSQGVGRSNQPQHF	TRBV5-1*01	TRBV5-1	TRBJ1-5*01	TRBJ1-5	TRBD1*01, TRBD2*02	TRBD1, TRBD2	11	12	18	27	0	8	8
1	8.04e-08	TGCGCCAGCAGCCAGGGGACTAGCGGGAGGTCCGGGGAGCTGTTTTTT	CASSQGTSGRSGELFF	TRBV4-1*02, TRBV4-1*01	TRBV4-1	TRBJ2-2*01	TRBJ2-2	TRBD2*02	TRBD2	13	15	29	31	1	1	2
1	8.04e-08	TGCGCCAGCAGCCAGGGACAGGGGGCGCCTGACTATGGCTGCACCTTC	CASSQGQGAPDYGCTF	TRBV5-1*01	TRBV5-1	TRBJ1-2*01	TRBJ1-2	TRBD1*01	TRBD1	11	14	25	31	2	5	7
1	8.04e-08	TGCGCCAGCAGCCAGGATCCGGACGTTGATCCGCATGAGCAGTACTTC	CASSQDPDVDPHEQYF	TRBV4-1*02, TRBV4-1*01	TRBV4-1	TRBJ2-7*01	TRBJ2-7	TRBD1*01, TRBD2*02, TRBD2*01	TRBD1, TRBD2	13	20	23	36	6	12	18
1	8.04e-08	TGCGCCAGCAGCCAGGATGACGGACAGGGATACGATACGCAGTATTTT	CASSQDDGQGYDTQYF	TRBV4-1*02, TRBV4-1*01	TRBV4-1	TRBJ2-3*01	TRBJ2-3	TRBD1*01	TRBD1	13	21	28	33	7	4	11
1	8.04e-08	TGCGCCAGCAGCCAATTTGGACAGGGGGCGCGGAATGAGCAGTTCTTC	CASSQFGQGARNEQFF	TRBV4-1*02, TRBV4-1*01	TRBV4-1	TRBJ2-1*01	TRBJ2-1	TRBD1*01	TRBD1	14	18	28	33	3	4	7
1	8.04e-08	TGCGCCAGCAGCCAATCCGGGTCTGGGAACACCGGGGAGCTGTTTTTT	CASSQSGSGNTGELFF	TRBV4-1*02, TRBV4-1*01	TRBV4-1	TRBJ2-2*01	TRBJ2-2	TRBD2*02, TRBD2*01	TRBD2	14	17	20	26	2	5	7
1	8.04e-08	TGCGCCAGCAGCCAACCAGGACTAGTGCCCAACTACGAGCAGTACTTC	CASSQPGLVPNYEQYF	TRBV10-1*02, TRBV10-1*01, TRBV10-2*01	TRBV10-1, TRBV10-2	TRBJ2-7*01	TRBJ2-7	TRBD2*02, TRBD2*01	TRBD2	10	18	24	32	7	7	14
1	8.04e-08	TGCGCCAGCAGCCAAGTTCGGGAGGGCCCTCGGGAGACCCAGTACTTC	CASSQVREGPRETQYF	TRBV4-1*02, TRBV4-1*01	TRBV4-1	TRBJ2-5*01	TRBJ2-5	TRBD2*02	TRBD2	15	18	25	33	2	7	9
1	8.04e-08	TGCGCCAGCAGCCAAGTCTCGGGACTAGCGGTAGACGAGCAGTACTTC	CASSQVSGLAVDEQYF	TRBV4-1*02, TRBV4-1*01	TRBV4-1	TRBJ2-7*01	TRBJ2-7	TRBD2*02, TRBD2*01	TRBD2	15	20	30	34	4	3	7
1	8.04e-08	TGCGCCAGCAGCCAAGTGTACGGGGGGGGAGGTCAGCCCCAGCATTTT	CASSQVYGGGGQPQHF	TRBV4-1*02, TRBV4-1*01	TRBV4-1	TRBJ1-5*01	TRBJ1-5	TRBD2*01	TRBD2	15	20	27	32	4	4	8
1	8.04e-08	TGCGCCAGCAGCCAAGTGAAGGGGACAGGGCTGGAGACCCAGCATTTT	CASSQVKGTGLETQHF	TRBV4-1*02, TRBV4-1*01	TRBV4-1	TRBJ1-5*01	TRBJ1-5	TRBD1*01	TRBD1	15	21	29	37	5	7	12
1	8.04e-08	TGCGCCAGCAGCCAAGTAGTCGACAGCTCTGGAAACCCCATATATTTT	CASSQVVDSSGNPIYF	TRBV4-1*02, TRBV4-1*01	TRBV4-1	TRBJ1-3*01	TRBJ1-3	TRBD1*01, TRBD2*02, TRBD2*01	TRBD1, TRBD2	15	21	25	26	5	0	5
1	8.04e-08	TGCGCCAGCAGCCAAGTAATTCATGGGGAAGTGGGCGAGCAGTACTTC	CASSQVIHGEVGEQYF	TRBV4-3*01	TRBV4-3	TRBJ2-7*01	TRBJ2-7	TRBD1*01, TRBD2*02, TRBD2*01	TRBD1, TRBD2	15	25	28	35	9	6	15
1	8.04e-08	TGCGCCAGCAGCCAAGTAACGGGACAGGGCTACAATGAGCAGTTCTTC	CASSQVTGQGYNEQFF	TRBV10-2*01	TRBV10-2	TRBJ2-1*01	TRBJ2-1	TRBD1*01	TRBD1	10	20	28	29	9	0	9
1	8.04e-08	TGCGCCAGCAGCCAAGCCCGGGAAGTGTCTAATTCACCCCTCCACTTT	CASSQAREVSNSPLHF	TRBV4-1*02, TRBV4-1*01	TRBV4-1	TRBJ1-6*01	TRBJ1-6	TRBD2*02	TRBD2	15	18	22	29	2	6	8
1	8.04e-08	TGCGCCAGCAGCCAAGCGGCAAGACTAGCGGCCTACGAGCAGTACTTC	CASSQAARLAAYEQYF	TRBV4-3*01	TRBV4-3	TRBJ2-7*01	TRBJ2-7	TRBD2*02, TRBD2*01	TRBD2	15	22	30	31	6	0	6
1	8.04e-08	TGCGCCAGCAGCCAAGGTTGGACAGGGGGGGAAGAGACCCAGTACTTC	CASSQGWTGGEETQYF	TRBV4-1*02, TRBV4-1*01	TRBV4-1	TRBJ2-5*01	TRBJ2-5	TRBD1*01	TRBD1	15	19	28	31	3	2	5
1	8.04e-08	TGCGCCAGCAGCCAAGGTAGGGTTAGCGGGAGGGAGACCCAGTACTTC	CASSQGRVSGRETQYF	TRBV4-1*02, TRBV4-1*01	TRBV4-1	TRBJ2-5*01	TRBJ2-5	TRBD2*02	TRBD2	15	23	32	33	7	0	7
1	8.04e-08	TGCGCCAGCAGCCAAGGGTGGGGGCAGGGTGGAGAAAAACTGTTTTTT	CASSQGWGQGGEKLFF	TRBV4-3*01	TRBV4-3	TRBJ1-4*01	TRBJ1-4	TRBD1*01	TRBD1	15	19	24	33	3	8	11
1	8.04e-08	TGCGCCAGCAGCCAAGGGCTAGCGGGAGAGCTGAATGAGCAGTTCTTC	CASSQGLAGELNEQFF	TRBV4-1*02, TRBV4-1*01	TRBV4-1	TRBJ2-1*01	TRBJ2-1	TRBD2*02	TRBD2	15	18	27	33	2	5	7
1	8.04e-08	TGCGCCAGCAGCCAAGGACTGGCGGGAGAGGACTACGAGCAGTACTTC	CASSQGLAGEDYEQYF	TRBV4-3*01	TRBV4-3	TRBJ2-7*01	TRBJ2-7	TRBD2*02	TRBD2	15	21	27	32	5	4	9
1	8.04e-08	TGCGCCAGCAGCCAAGATTCCAGCGGGTTCTACAATGAGCAGTTCTTC	CASSQDSSGFYNEQFF	TRBV4-1*02, TRBV4-1*01	TRBV4-1	TRBJ2-1*01	TRBJ2-1	TRBD2*02, TRBD2*01	TRBD2	16	21	26	29	4	2	6
1	8.04e-08	TGCGCCAGCAGCCAAGATTGGGACAGGGGATCCTACGAGCAGTACTTC	CASSQDWDRGSYEQYF	TRBV4-3*01	TRBV4-3	TRBJ2-7*01	TRBJ2-7	TRBD1*01	TRBD1	16	19	28	30	2	1	3
1	8.04e-08	TGCGCCAGCAGCCAAGATCTTGTTAGGACAGGGGGGGAGCAGTACTTC	CASSQDLVRTGGEQYF	TRBV10-2*01	TRBV10-2	TRBJ2-7*01	TRBJ2-7	TRBD1*01	TRBD1	10	25	34	36	14	1	15
1	8.04e-08	TGCGCCAGCAGCCAAGATCCGGGACAGGGGGGATCACCCCTCCACTTT	CASSQDPGQGGSPLHF	TRBV4-3*01	TRBV4-3	TRBJ1-6*01	TRBJ1-6	TRBD1*01	TRBD1	16	20	30	33	3	2	5
1	8.04e-08	TGCGCCAGCAGCCAAGATGTAGTCCGTTCGAACACTGAAGCTCTCTTT	CASSQDVVRSNTEALF	TRBV4-1*02, TRBV4-1*01	TRBV4-1	TRBJ1-1*01	TRBJ1-1	TRBD2*02, TRBD2*01	TRBD2	16	19	24	29	2	4	6
1	8.04e-08	TGCGCCAGCAGCCAAGATGCGACAGGCCTTAATGAAAAACTGTTTTTT	CASSQDATGLNEKLFF	TRBV4-1*02, TRBV4-1*01	TRBV4-1	TRBJ1-4*01	TRBJ1-4	TRBD1*01	TRBD1	16	20	25	29	3	3	6
1	8.04e-08	TGCGCCAGCAGCCAAGATGGCGTGGAGCCTTACCATACGCAGTATTTT	CASSQDGVEPYHTQYF	TRBV4-1*02, TRBV4-1*01	TRBV4-1	TRBJ2-3*01	TRBJ2-3	TRBD2*02	TRBD2	16	23	26	34	6	7	13
1	8.04e-08	TGCGCCAGCAGCCAAGATGAGCGGGGGAGCTCCTACGAGCAGTATTTT	CASSQDERGSSYEQYF	TRBV4-1*02, TRBV4-1*01	TRBV4-1	TRBJ2-3*01	TRBJ2-3	TRBD2*01	TRBD2	16	19	26	38	2	11	13
1	8.04e-08	TGCGCCAGCAGCCAAGATGAGGGGGATTTTTCCTACGAGCAGTACTTC	CASSQDEGDFSYEQYF	TRBV4-1*02, TRBV4-1*01	TRBV4-1	TRBJ2-7*01	TRBJ2-7	TRBD1*01	TRBD1	16	19	24	30	2	5	7
1	8.04e-08	TGCGCCAGCAGCCAAGATGAGGACAGCAACACCGGGGAGCTGTTTTTT	CASSQDEDSNTGELFF	TRBV4-1*02, TRBV4-1*01	TRBV4-1	TRBJ2-2*01	TRBJ2-2	TRBD1*01	TRBD1	16	20	25	27	3	1	4
1	8.04e-08	TGCGCCAGCAGCCAAGATATGTCAGGGTACGGAGACGCCATATATTTT	CASSQDMSGYGDAIYF	TRBV4-1*02, TRBV4-1*01	TRBV4-1	TRBJ1-3*01	TRBJ1-3	TRBD1*01	TRBD1	16	22	26	37	5	10	15
1	8.04e-08	TGCGCCAGCAGCCAAGATAGGGGGCAGGGGGCCAACGTCCTGACTTTC	CASSQDRGQGANVLTF	TRBV4-1*02, TRBV4-1*01	TRBV4-1	TRBJ2-6*01	TRBJ2-6	TRBD1*01	TRBD1	16	18	24	27	1	2	3
1	8.04e-08	TGCGCCAGCAGCCAAGACGGACTAGCGGGGGCGGGGGAGCAGTACTTC	CASSQDGLAGAGEQYF	TRBV4-3*01	TRBV4-3	TRBJ2-7*01	TRBJ2-7	TRBD2*01	TRBD2	16	18	30	36	1	5	6
1	8.04e-08	TGCGCCAGCAGCCAAGAGTTGGCGGGAGGCACAGATACGCAGTATTTT	CASSQELAGGTDTQYF	TRBV4-3*01	TRBV4-3	TRBJ2-3*01	TRBJ2-3	TRBD2*02	TRBD2	16	21	27	28	4	0	4
1	8.04e-08	TGCGCCAGCAGCCAAGAGGGGGGGGTCTTGAATGAAAAACTGTTTTTT	CASSQEGGVLNEKLFF	TRBV4-1*02, TRBV4-1*01	TRBV4-1	TRBJ1-4*01	TRBJ1-4	TRBD2*01	TRBD2	16	18	24	30	1	5	6
1	8.04e-08	TGCGCCAGCAGCCAAGAGGAATACAGGGTGGGGGGCGGGCAGTACTTC	CASSQEEYRVGGGQYF	TRBV4-1*02, TRBV4-1*01	TRBV4-1	TRBJ2-7*01	TRBJ2-7	TRBD1*01, TRBD2*01	TRBD1, TRBD2	16	30	35	38	13	2	15
1	8.04e-08	TGCGCCAGCAGCCAAGAGAGCGAAAGCTCCTACAATGAGCAGTTCTTC	CASSQESESSYNEQFF	TRBV4-1*02, TRBV4-1*01	TRBV4-1	TRBJ2-1*01	TRBJ2-1	TRBD2*02, TRBD2*01	TRBD2	16	18	21	26	1	4	5
1	8.04e-08	TGCGCCAGCAGCCAAGAACCGGGACTGGGATTCAATGAGCAGTTCTTC	CASSQEPGLGFNEQFF	TRBV4-1*02, TRBV4-1*01	TRBV4-1	TRBJ2-1*01	TRBJ2-1	TRBD2*02, TRBD2*01	TRBD2	16	20	25	32	3	6	9
1	8.04e-08	TGCGCCAGCAGCCAAGAACAGGGGGCGAATAATTCACCCCTCCACTTT	CASSQEQGANNSPLHF	TRBV4-1*02, TRBV4-1*01	TRBV4-1	TRBJ1-6*01	TRBJ1-6	TRBD1*01	TRBD1	16	17	25	28	0	2	2
1	8.04e-08	TGCGCCAGCAGCCAAGAAGGAGGGACAGGGAGAGGTGAGCAGTTCTTC	CASSQEGGTGRGEQFF	TRBV4-3*01	TRBV4-3	TRBJ2-1*01	TRBJ2-1	TRBD1*01	TRBD1	16	21	29	35	4	5	9
1	8.04e-08	TGCGCCAGCAGCCAAGAAGACCGAGGGGGATATACTGAAGCTTTCTTT	CASSQEDRGGYTEAFF	TRBV4-1*02, TRBV4-1*01	TRBV4-1	TRBJ1-1*01	TRBJ1-1	TRBD1*01	TRBD1	16	23	28	33	6	4	10
1	8.04e-08	TGCGCCAGCAGCCAAGAAACGGGGACAGGGGGTTACGAGCAGTACTTC	CASSQETGTGGYEQYF	TRBV4-3*01	TRBV4-3	TRBJ2-7*01	TRBJ2-7	TRBD1*01	TRBD1	16	21	31	33	4	1	5
1	8.04e-08	TGCGCCAGCAGCCAAACCGGGACAGGCAGCTATCAGCCCCAGCATTTT	CASSQTGTGSYQPQHF	TRBV4-1*02, TRBV4-1*01	TRBV4-1	TRBJ1-5*01	TRBJ1-5	TRBD1*01	TRBD1	14	18	25	27	3	1	4
1	8.04e-08	TGCGCCAGCAGCCAAAGGGTGACAGGGGGCGTCTATGGCTACACCTTC	CASSQRVTGGVYGYTF	TRBV4-1*02, TRBV4-1*01	TRBV4-1	TRBJ1-2*01	TRBJ1-2	TRBD1*01	TRBD1	14	20	29	32	5	2	7
1	8.04e-08	TGCGCCAGCAGCCAAAGGGGGAAGGCCCCATGGGAGACCCAGTACTTC	CASSQRGKAPWETQYF	TRBV4-1*02, TRBV4-1*01	TRBV4-1	TRBJ2-5*01	TRBJ2-5	TRBD1*01	TRBD1	14	15	20	33	0	12	12
1	8.04e-08	TGCGCCAGCAGCCAAAATAGCGGAATGACGACATACGAGCAGTACTTC	CASSQNSGMTTYEQYF	TRBV4-1*02, TRBV4-1*01	TRBV4-1	TRBJ2-7*01	TRBJ2-7	TRBD2*02, TRBD2*01	TRBD2	14	17	22	33	2	10	12
1	8.04e-08	TGCGCCAGCAGCGTGTCTCGCGGGTATGGCTACAATGAGCAGTTCTTC	CASSVSRGYGYNEQFF	TRBV5-1*01	TRBV5-1	TRBJ2-1*01	TRBJ2-1	TRBD2*02, TRBD2*01	TRBD2	11	19	23	29	7	5	12
1	8.04e-08	TGCGCCAGCAGCGTATCTGGGACAGGGGGCGGAGGAGCCCTCCACTTT	CASSVSGTGGGGALHF	TRBV10-2*01	TRBV10-2	TRBJ1-6*02	TRBJ1-6	TRBD1*01	TRBD1	10	18	29	37	7	7	14
1	8.04e-08	TGCGCCAGCAGCGTAGGACTAGCGGGAGAGCCGTACGAGCAGTACTTC	CASSVGLAGEPYEQYF	TRBV10-2*01	TRBV10-2	TRBJ2-7*01	TRBJ2-7	TRBD2*02	TRBD2	10	15	27	33	4	5	9
1	8.04e-08	TGCGCCAGCAGCGCCCGCGGGAGGAGCCCCTACAAGGAGCAGGTCTTC	CASSARGRSPYKEQVF	TRBV10-2*01	TRBV10-2	TRBJ2-1*01	TRBJ2-1	TRBD2*02	TRBD2	10	16	23	36	5	12	17
1	8.04e-08	TGCGCCAGCAGCGCCCAGGGACAGGGGGCGCCGGATGAGCAGTATTTT	CASSAQGQGAPDEQYF	TRBV5-1*01	TRBV5-1	TRBJ2-3*01	TRBJ2-3	TRBD1*01	TRBD1	11	17	28	38	5	9	14
1	8.04e-08	TGCGCCAGCAGCGCCCAGGGACAGGGGGCGCCGGAGGAGCAGGTCTTC	CASSAQGQGAPEEQVF	TRBV5-1*01	TRBV5-1	TRBJ2-1*01	TRBJ2-1	TRBD1*01	TRBD1	11	17	28	36	5	7	12
1	8.04e-08	TGCGCCAGCAGCGCCGTCCACAGGGACCTATCCTACGAGCAGTACTTC	CASSAVHRDLSYEQYF	TRBV5-1*01	TRBV5-1	TRBJ2-7*01	TRBJ2-7	TRBD1*01	TRBD1	11	19	24	30	7	5	12
1	8.04e-08	TGCGCCAGCAGCGCGCCGGACAGGGAGAGTTCCTACGAGCAGTACTTC	CASSAPDRESSYEQYF	TRBV10-2*01	TRBV10-2	TRBJ2-7*01	TRBJ2-7	TRBD1*01	TRBD1	10	17	24	30	6	5	11
1	8.04e-08	TGCGCCAGCAGCGCGGGACAGGGGAGAGGGACAGATACGCAGTATTTT	CASSAGQGRGTDTQYF	TRBV5-1*01	TRBV5-1	TRBJ2-3*01	TRBJ2-3	TRBD1*01	TRBD1	11	14	23	30	2	6	8
1	8.04e-08	TGCGCCAGCAGCGCGACTAGCGGGGGGGGCACCTACGAGCAGTACTTC	CASSATSGGGTYEQYF	TRBV5-1*01	TRBV5-1	TRBJ2-7*01	TRBJ2-7	TRBD2*01	TRBD2	11	14	27	31	2	3	5
1	8.04e-08	TGCGCCAGCAGCGCACCGGACAGGGGGCGATCCTACGAGCAGTACTTC	CASSAPDRGRSYEQYF	TRBV10-2*01	TRBV10-2	TRBJ2-7*01	TRBJ2-7	TRBD1*01	TRBD1	10	17	27	30	6	2	8
1	8.04e-08	TGCGCCAGCAGCGCAGGGACAGGGGGATCTGGAAACACCATATATTTT	CASSAGTGGSGNTIYF	TRBV5-1*01	TRBV5-1	TRBJ1-3*01	TRBJ1-3	TRBD1*01	TRBD1	11	15	25	27	3	1	4
1	8.04e-08	TGCGCCAGCAGCGCAAACTCCGGGACAGGCGCTTCTGGCTACACCTTC	CASSANSGTGASGYTF	TRBV5-1*01	TRBV5-1	TRBJ1-2*01	TRBJ1-2	TRBD1*01	TRBD1	11	21	28	35	9	6	15
1	8.04e-08	TGCGCCAGCAGCGGTGGACAGGGGGCAGTCACCGGGGAGCTGTTTTTT	CASSGGQGAVTGELFF	TRBV5-1*01	TRBV5-1	TRBJ2-2*01	TRBJ2-2	TRBD1*01	TRBD1	11	15	25	29	3	3	6
1	8.04e-08	TGCGCCAGCAGCGGGACTAGCGGACAGGACACCGGGGAACTGTTTTTT	CASSGTSGQDTGELFF	TRBV10-1*01	TRBV10-1	TRBJ2-2*01	TRBJ2-2	TRBD2*02, TRBD2*01	TRBD2	10	12	22	28	1	5	6
1	8.04e-08	TGCGCCAGCAGCGGGACTAGCGGACAGAACACCGGGGAGCTGTTCTTC	CASSGTSGQNTGELFF	TRBV10-1*01	TRBV10-1	TRBJ2-1*01	TRBJ2-1	TRBD2*02, TRBD2*01	TRBD2	10	12	22	36	1	13	14
1	8.04e-08	TGCGCCAGCAGCGGACTAGCGGGAGGGCTGGGCTACGAGCAGTACTTC	CASSGLAGGLGYEQYF	TRBV5-1*01	TRBV5-1	TRBJ2-7*01	TRBJ2-7	TRBD2*02	TRBD2	11	12	26	32	0	5	5
1	8.04e-08	TGCGCCAGCAGCGGAATTAGCGGGGGAACCCAGTACGAGCAGTACTTC	CASSGISGGTQYEQYF	TRBV5-1*01	TRBV5-1	TRBJ2-7*01	TRBJ2-7	TRBD2*01	TRBD2	11	17	25	33	5	7	12
1	8.04e-08	TGCGCCAGCAGCGGAAGACTAGCGGGGGTCTCAGATGCGCAGTATTTT	CASSGRLAGVSDAQYF	TRBV5-1*01	TRBV5-1	TRBJ2-3*01	TRBJ2-3	TRBD2*01	TRBD2	11	16	27	31	4	3	7
1	8.04e-08	TGCGCCAGCAGCGACCTCGGGACGGTTCTCCATCAGCCCCAGCATTTT	CASSDLGTVLHQPQHF	TRBV4-3*03, TRBV4-3*01, TRBV4-3*04, TRBV4-3*02	TRBV4-3	TRBJ1-5*01	TRBJ1-5	TRBD1*01, TRBD2*02, TRBD2*01	TRBD1, TRBD2	11	18	22	31	6	8	14
1	8.04e-08	TGCGCCAGCAGCGACACTGGGGGCGCGGACACCGGGGAGCTGTTTTTT	CASSDTGGADTGELFF	TRBV4-1*02, TRBV4-1*01	TRBV4-1	TRBJ2-2*01	TRBJ2-2	TRBD1*01	TRBD1	11	18	23	28	6	4	10
1	8.04e-08	TGCGCCAGCAGCGAGGTTATGACCACGAGGGATGAAAAACTGTTTTTT	CASSEVMTTRDEKLFF	TRBV5-1*01	TRBV5-1	TRBJ1-4*01	TRBJ1-4	TRBD2*02	TRBD2	11	26	30	31	14	0	14
1	8.04e-08	TGCGCCAGCAGCGAGACTAGCGGGACACCTAACTATGGCTACACCTTC	CASSETSGTPNYGYTF	TRBV5-1*01	TRBV5-1	TRBJ1-2*01	TRBJ1-2	TRBD2*02	TRBD2	11	14	24	28	2	3	5
1	8.04e-08	TGCGCCAGCAGCGAAACGGGACTAGCGGGGGGATACGAGCAGTACTTC	CASSETGLAGGYEQYF	TRBV10-2*01	TRBV10-2	TRBJ2-7*01	TRBJ2-7	TRBD2*01	TRBD2	10	17	31	33	6	1	7
1	8.04e-08	TGCGCCAGCAGCATTGACAGCCAAAGCTCCTACAATGAGCAGTTCTTC	CASSIDSQSSYNEQFF	TRBV5-1*01	TRBV5-1	TRBJ2-1*01	TRBJ2-1	TRBD1*01	TRBD1	11	15	19	26	3	6	9
1	8.04e-08	TGCGCCAGCAGCACTAACACGGGACAGATGAACACTGAAGCTTTCTTT	CASSTNTGQMNTEAFF	TRBV4-1*02, TRBV4-1*01	TRBV4-1	TRBJ1-1*01	TRBJ1-1	TRBD1*01	TRBD1	11	20	26	28	8	1	9
1	8.04e-08	TGCGCCAGCAGCACCGGACACTCTGGGAAGGGCTACGGCTACACCTTC	CASSTGHSGKGYGYTF	TRBV5-1*01	TRBV5-1	TRBJ1-2*01	TRBJ1-2	TRBD1*01	TRBD1	11	15	19	32	3	12	15
1	8.04e-08	TGCGCCAGCAGCACGGACGGTTATCAGTCGCAAGAGACCCAGTACTTC	CASSTDGYQSQETQYF	TRBV5-1*01	TRBV5-1	TRBJ2-5*01	TRBJ2-5	TRBD1*01, TRBD2*02, TRBD2*01	TRBD1, TRBD2	11	14	17	30	2	12	14
1	8.04e-08	TGCGCCAGCAGCACACACCCGGGACAGGGGGCCGTTGAAGCTTTCTTT	CASSTHPGQGAVEAFF	TRBV5-1*01	TRBV5-1	TRBJ1-1*01	TRBJ1-1	TRBD1*01	TRBD1	11	20	31	35	8	3	11
1	8.04e-08	TGCGCCAGCAGCACAAAGAGCGCGTCGAACACCGGGGAGCTGTTTTTT	CASSTKSASNTGELFF	TRBV4-1*02, TRBV4-1*01	TRBV4-1	TRBJ2-2*01	TRBJ2-2	TRBD2*02, TRBD2*01	TRBD2	11	18	21	25	6	3	9
1	8.04e-08	TGCGCCAGCAGCAGAGATTCGTCATTCGAAAACACTGAAGCTTTCTTT	CASSRDSSFENTEAFF	TRBV5-1*01	TRBV5-1	TRBJ1-1*01	TRBJ1-1	TRBD1*01, TRBD2*02, TRBD2*01	TRBD1, TRBD2	11	20	22	30	8	7	15
1	8.04e-08	TGCGCCAGCAGCAACCGGGAGGGGGCGAAGTACAATGAGCAGTTCTTC	CASSNREGAKYNEQFF	TRBV5-1*01	TRBV5-1	TRBJ2-1*01	TRBJ2-1	TRBD2*02	TRBD2	11	15	22	30	3	7	10
1	8.04e-08	TGCGCCAGCAGCAACAGGGACAGGGCGTCCGGAAACACCATATATTTT	CASSNRDRASGNTIYF	TRBV10-1*02, TRBV10-1*01	TRBV10-1	TRBJ1-3*01	TRBJ1-3	TRBD1*01	TRBD1	10	16	24	30	5	5	10
1	8.04e-08	TGCGCCAGCAGGTTCGAGAGTGGGTACCGCGCAGATACGCAGTATTTT	CASRFESGYRADTQYF	TRBV5-1*01	TRBV5-1	TRBJ2-3*01	TRBJ2-3	TRBD2*02, TRBD2*01	TRBD2	10	26	29	31	15	1	16
1	8.04e-08	TGCGCCAGCAGGTCCCCTGGACAGGGAAGAAATTCACCCCTCCACTTT	CASRSPGQGRNSPLHF	TRBV10-2*01	TRBV10-2	TRBJ1-6*02	TRBJ1-6	TRBD1*01	TRBD1	10	18	25	30	7	4	11
1	8.04e-08	TGCGCCAGCAGGCCAAATAGCGGGGGGGACGCAGATACGCAGTATTTT	CASRPNSGGDADTQYF	TRBV5-1*01, TRBV5-1*02	TRBV5-1	TRBJ2-3*01	TRBJ2-3	TRBD2*01	TRBD2	10	17	27	31	6	3	9
1	8.04e-08	TGCGCCAGCAGGCCAAATAGCGGGGGGAACACAGATGCGCAGTACTTC	CASRPNSGGNTDAQYF	TRBV5-1*01, TRBV5-1*02	TRBV5-1	TRBJ2-7*01	TRBJ2-7	TRBD2*01	TRBD2	10	17	26	38	6	11	17
1	8.04e-08	TGCGCCAGCAGGCGGGACAGGGGAGGGGGGTTAGAGACCCAGTACTTC	CASRRDRGGGLETQYF	TRBV5-1*01, TRBV5-1*02	TRBV5-1	TRBJ2-5*01	TRBJ2-5	TRBD1*01	TRBD1	10	13	22	32	2	9	11
1	8.04e-08	TGCGCCAGCAGGCAACCGTGGACAGGGAGCGCCGGGGAGCTGTTTTTT	CASRQPWTGSAGELFF	TRBV5-1*01, TRBV5-1*02	TRBV5-1	TRBJ2-2*01	TRBJ2-2	TRBD1*01	TRBD1	10	19	26	31	8	4	12
1	8.04e-08	TGCGCCAGCAGGCAACCGTGGACAGGGAACGCCGGGGAGCGGTTTTTT	CASRQPWTGNAGERFF	TRBV5-1*01, TRBV5-1*02	TRBV5-1	TRBJ2-2*01	TRBJ2-2	TRBD1*01	TRBD1	10	19	26	31	8	4	12
1	8.04e-08	TGCGCCAGCAGGCAACCGCGGACAGGGAACGCCGGGGAGCTGTTTTTT	CASRQPRTGNAGELFF	TRBV5-1*01, TRBV5-1*02	TRBV5-1	TRBJ2-2*01	TRBJ2-2	TRBD1*01	TRBD1	10	19	25	26	8	0	8
1	8.04e-08	TGCGCCAGCAGGGCCGGGACTAGCGGGGTTCGGTGGACCCAGTACTTC	CASRAGTSGVRWTQYF	TRBV10-2*01	TRBV10-2	TRBJ2-5*01	TRBJ2-5	TRBD2*01	TRBD2	10	15	27	35	4	7	11
1	8.04e-08	TGCGCCAGCAGGGGACTAGCGGGAAACACCGGGGACGAGCAGTACTTC	CASRGLAGNTGDEQYF	TRBV5-1*01, TRBV5-1*02	TRBV5-1	TRBJ2-7*01	TRBJ2-7	TRBD2*02	TRBD2	10	11	23	34	0	10	10
1	8.04e-08	TGCGCCAGCAGGAGACAGGGTACGATGAGAACAGATACGCAGTATTTT	CASRRQGTMRTDTQYF	TRBV10-2*01	TRBV10-2	TRBJ2-3*01	TRBJ2-3	TRBD1*01	TRBD1	10	13	19	30	2	10	12
1	8.04e-08	TGCGCCAGCAGATCCTTGGGCGGGGGGACTTACAATGAGCAGTTCTTC	CASRSLGGGTYNEQFF	TRBV10-2*01	TRBV10-2	TRBJ2-1*01	TRBJ2-1	TRBD2*01	TRBD2	10	19	26	30	8	3	11
1	8.04e-08	TGCGCCAGCAGACCGGGACTAGCGGGGTCGGGAAATGAGCAGTTCTTC	CASRPGLAGSGNEQFF	TRBV5-1*01, TRBV5-1*02	TRBV5-1	TRBJ2-1*01	TRBJ2-1	TRBD2*01	TRBD2	10	14	26	33	3	6	9
1	8.04e-08	TGCGCCAGCAGACAGGGACATCACTCTGGGGCCAACGTCCTGACTTTC	CASRQGHHSGANVLTF	TRBV10-1*02, TRBV10-1*01	TRBV10-1	TRBJ2-6*01	TRBJ2-6	TRBD1*01	TRBD1	10	14	19	23	3	3	6
1	8.04e-08	TGCGCCAGCAGAGACCCTCAAAAGGGGGGCAATCAGCCCCAGCATTTT	CASRDPQKGGNQPQHF	TRBV5-1*01, TRBV5-1*02	TRBV5-1	TRBJ1-5*01	TRBJ1-5	TRBD1*01	TRBD1	10	22	27	28	11	0	11
1	8.04e-08	TGCGCCAGCAGAAACGTCACCCTGGACAGGCGCAATGAGCAGTTCTTC	CASRNVTLDRRNEQFF	TRBV10-1*02, TRBV10-1*01	TRBV10-1	TRBJ2-1*01	TRBJ2-1	TRBD1*01	TRBD1	10	23	29	32	12	2	14
1	8.04e-08	TGCGCCAGCAGAAACAGGGGGGGACACTCCCACGGGGAGCTGTTTTTT	CASRNRGGHSHGELFF	TRBV10-1*02, TRBV10-1*01	TRBV10-1	TRBJ2-2*01	TRBJ2-2	TRBD1*01	TRBD1	10	13	20	32	2	11	13
1	8.04e-08	TGCGCCAGCAACCGAGGGGGGTTGGGACTAGCGGAGACCCAGTACTTC	CASNRGGLGLAETQYF	TRBV10-1*02, TRBV10-1*01	TRBV10-1	TRBJ2-5*01	TRBJ2-5	TRBD2*02, TRBD2*01	TRBD2	9	23	32	33	13	0	13
1	8.04e-08	TGCGCCAGCAACCAAGATATGGGGGCGCAGTTTTATGGCAACACCTTC	CASNQDMGAQFYGNTF	TRBV4-1*02, TRBV4-1*01	TRBV4-1	TRBJ1-2*01	TRBJ1-2	TRBD1*01	TRBD1	16	20	25	33	3	7	10
1	8.04e-08	TGCGCCAGGATACCCTGGCCAGGGGCAAACTACAATGAGCAGTTCTTC	CARIPWPGANYNEQFF	TRBV5-1*01, TRBV5-1*02	TRBV5-1	TRBJ2-1*01	TRBJ2-1	TRBD1*01	TRBD1	7	19	24	29	11	4	15
1	8.04e-08	TGCGCCAGGAACTGTGTGGGACTAGTGGGAACCTACGAGCAGTACTTC	CARNCVGLVGTYEQYF	TRBV10-2*01	TRBV10-2	TRBJ2-7*01	TRBJ2-7	TRBD2*02, TRBD2*01	TRBD2	7	17	24	31	9	6	15
1	8.04e-08	TGCGCCAACTCCCCGGGGCAGGGAGTATCATCAGACGAGCAGTACTTC	CANSPGQGVSSDEQYF	TRBV10-2*01	TRBV10-2	TRBJ2-7*01	TRBJ2-7	TRBD1*01, TRBD2*02, TRBD2*01	TRBD1, TRBD2	6	18	22	34	11	11	22
1	8.04e-08	TGCGCCAACAGCCAAGCAGAGTCTAGCGGGAGCTACGAGCAGTACTTC	CANSQAESSGSYEQYF	TRBV4-1*02, TRBV4-1*01	TRBV4-1	TRBJ2-7*01	TRBJ2-7	TRBD2*02	TRBD2	15	22	31	32	6	0	6
1	8.04e-08	TGCGCAAGCAGCTTGAGGAATAGCGGGGTATACAATGAGCAGTTCTTC	CASSLRNSGVYNEQFF	TRBV5-1*01	TRBV5-1	TRBJ2-1*01	TRBJ2-1	TRBD2*01	TRBD2	14	20	27	30	5	2	7
1	8.04e-08	TGCAGTTTTGGCCATTACGAGCAGATAGCTAATGAAAAACTGTTTTTT	CSFGHYEQIANEKLFF	TRBV20-1*06, TRBV20-1*03, TRBV20-1*01, TRBV20-1*04, TRBV20-1*05, TRBV20-1*02, TRBV20-1*07	TRBV20-1	TRBJ1-4*01	TRBJ1-4	TRBD1*01, TRBD2*02, TRBD2*01	TRBD1, TRBD2	5	21	23	28	15	4	19
1	8.04e-08	TGCAGTCTACCACTAGCGGGCAAACACCACTCCTACGAGCAGTACTTC	CSLPLAGKHHSYEQYF	TRBV20-1*06, TRBV20-1*03, TRBV20-1*01, TRBV20-1*04, TRBV20-1*05, TRBV20-1*02, TRBV20-1*07	TRBV20-1	TRBJ2-7*01	TRBJ2-7	TRBD2*02, TRBD2*01	TRBD2	5	11	19	29	5	9	14
1	8.04e-08	TGCAGTGTTCCGAATAACCGCAGGAGCTCCTGCAACGAGCAGTTCTTC	CSVPNNRRSSCNEQFF	TRBV20-1*06, TRBV20-1*03, TRBV20-1*01, TRBV20-1*04, TRBV20-1*05, TRBV20-1*02, TRBV20-1*07	TRBV20-1	TRBJ2-1*01	TRBJ2-1	TRBD1*01, TRBD2*02, TRBD2*01	TRBD1, TRBD2	6	20	23	32	13	8	21
1	8.04e-08	TGCAGTGTCAAGACTAGCGGGGGGAGCTCCTACAATGAGCAGTTCTTC	CSVKTSGGSSYNEQFF	TRBV20-1*06, TRBV20-1*03, TRBV20-1*01, TRBV20-1*04, TRBV20-1*05, TRBV20-1*02, TRBV20-1*07	TRBV20-1	TRBJ2-1*01	TRBJ2-1	TRBD2*01	TRBD2	6	11	23	26	4	2	6
1	8.04e-08	TGCAGTGCTTTCCTAGCCGGGAGGGCCGAGCCCTACGAGCAGTACTTC	CSAFLAGRAEPYEQYF	TRBV20-1*06, TRBV20-1*03, TRBV20-1*01, TRBV20-1*04, TRBV20-1*05, TRBV20-1*02, TRBV20-1*07	TRBV20-1	TRBJ2-7*01	TRBJ2-7	TRBD2*02	TRBD2	8	17	24	31	8	6	14
1	8.04e-08	TGCAGTGCTTCCTCCGTGGCTAGCGGGGGGGGAGAGACCCAGTACTTC	CSASSVASGGGETQYF	TRBV20-1*06, TRBV20-1*03, TRBV20-1*01, TRBV20-1*04, TRBV20-1*05, TRBV20-1*02, TRBV20-1*07	TRBV20-1	TRBJ2-5*01	TRBJ2-5	TRBD2*01	TRBD2	8	19	30	32	10	1	11
1	8.04e-08	TGCAGTGCTTCCTCCGTGGCTAGCGGGAGGGCGGGGGAGCAGTACTTC	CSASSVASGRAGEQYF	TRBV20-1*06, TRBV20-1*03, TRBV20-1*01, TRBV20-1*04, TRBV20-1*05, TRBV20-1*02, TRBV20-1*07	TRBV20-1	TRBJ2-7*01	TRBJ2-7	TRBD2*02	TRBD2	8	19	30	36	10	5	15
1	8.04e-08	TGCAGTGCTTCCTGGACTAGCGGGCATTTTTCCTACGAGCAGTACTTC	CSASWTSGHFSYEQYF	TRBV20-1*06, TRBV20-1*03, TRBV20-1*01, TRBV20-1*04, TRBV20-1*05, TRBV20-1*02, TRBV20-1*07	TRBV20-1	TRBJ2-7*01	TRBJ2-7	TRBD2*02, TRBD2*01	TRBD2	8	13	23	30	4	6	10
1	8.04e-08	TGCAGTGCTTACCGAGACAGGGGGAATTGGAATCAGCTCCAGCATTTT	CSAYRDRGNWNQLQHF	TRBV20-1*06, TRBV20-1*03, TRBV20-1*01, TRBV20-1*04, TRBV20-1*05, TRBV20-1*02, TRBV20-1*07	TRBV20-1	TRBJ1-5*01	TRBJ1-5	TRBD1*01	TRBD1	8	15	23	30	6	6	12
1	8.04e-08	TGCAGTGCTCTTCTTAGACTAGCGGGGGTCCTCAATGAGCAGTATTTT	CSALLRLAGVLNEQYF	TRBV20-1*06, TRBV20-1*03, TRBV20-1*01, TRBV20-1*04, TRBV20-1*05, TRBV20-1*02, TRBV20-1*07	TRBV20-1	TRBJ2-3*01	TRBJ2-3	TRBD2*01	TRBD2	8	16	27	38	7	10	17
1	8.04e-08	TGCAGTGCTCTTCCTGATGGGGTAGCGGGAGGCTACGAGCAGTACTTC	CSALPDGVAGGYEQYF	TRBV20-1*06, TRBV20-1*03, TRBV20-1*01, TRBV20-1*04, TRBV20-1*05, TRBV20-1*02, TRBV20-1*07	TRBV20-1	TRBJ2-7*01	TRBJ2-7	TRBD2*02	TRBD2	8	22	31	32	13	0	13
1	8.04e-08	TGCAGTGCTCTTAGAACCGGGACAGGGACTTACAATGAGCAGTTCTTC	CSALRTGTGTYNEQFF	TRBV20-1*06, TRBV20-1*03, TRBV20-1*01, TRBV20-1*04, TRBV20-1*05, TRBV20-1*02, TRBV20-1*07	TRBV20-1	TRBJ2-1*01	TRBJ2-1	TRBD1*01	TRBD1	8	18	26	30	9	3	12
1	8.04e-08	TGCAGTGCTCTCAGCCAGGGGAGGGCCGTAGAAAATGAGCAGTTCTTC	CSALSQGRAVENEQFF	TRBV20-1*06, TRBV20-1*03, TRBV20-1*01, TRBV20-1*04, TRBV20-1*05, TRBV20-1*02, TRBV20-1*07	TRBV20-1	TRBJ2-1*01	TRBJ2-1	TRBD2*02	TRBD2	8	18	24	33	9	8	17
1	8.04e-08	TGCAGTGCTCTGAAGCCTGACAGGGGGACTAATGAAAAACTGTTTTTT	CSALKPDRGTNEKLFF	TRBV20-1*06, TRBV20-1*03, TRBV20-1*01, TRBV20-1*04, TRBV20-1*05, TRBV20-1*02, TRBV20-1*07	TRBV20-1	TRBJ1-4*01	TRBJ1-4	TRBD1*01	TRBD1	8	18	26	27	9	0	9
1	8.04e-08	TGCAGTGCTCTAAGGACTAGCGGGGGGGCCGTGGAGACCCAGTACTTC	CSALRTSGGAVETQYF	TRBV20-1*06, TRBV20-1*03, TRBV20-1*01, TRBV20-1*04, TRBV20-1*05, TRBV20-1*02, TRBV20-1*07	TRBV20-1	TRBJ2-5*01	TRBJ2-5	TRBD2*01	TRBD2	8	13	27	33	4	5	9
1	8.04e-08	TGCAGTGCTCCTAGGGTGGGGACTAGAAGCTCCTACGAGCAGTACTTC	CSAPRVGTRSSYEQYF	TRBV20-1*06, TRBV20-1*03, TRBV20-1*01, TRBV20-1*04, TRBV20-1*05, TRBV20-1*02, TRBV20-1*07	TRBV20-1	TRBJ2-7*01	TRBJ2-7	TRBD2*02, TRBD2*01	TRBD2	8	18	25	29	9	3	12
1	8.04e-08	TGCAGTGCTCCTAGAGCTCTGGACAGGGGGGACACTGAAGCTTTCTTT	CSAPRALDRGDTEAFF	TRBV20-1*06, TRBV20-1*03, TRBV20-1*01, TRBV20-1*04, TRBV20-1*05, TRBV20-1*02, TRBV20-1*07	TRBV20-1	TRBJ1-1*01	TRBJ1-1	TRBD1*01	TRBD1	8	20	29	31	11	1	12
1	8.04e-08	TGCAGTGCTCCTAGAGCATTACAGGGTAGCAATCAGCCCCAGCATTTT	CSAPRALQGSNQPQHF	TRBV20-1*06, TRBV20-1*03, TRBV20-1*01, TRBV20-1*04, TRBV20-1*05, TRBV20-1*02, TRBV20-1*07	TRBV20-1	TRBJ1-5*01	TRBJ1-5	TRBD1*01	TRBD1	8	20	25	26	11	0	11
1	8.04e-08	TGCAGTGCTCCTAGAGCAGGCATAGCTGACAATGAGCAGCAGTACTTC	CSAPRAGIADNEQQYF	TRBV20-1*06, TRBV20-1*03, TRBV20-1*01, TRBV20-1*04, TRBV20-1*05, TRBV20-1*02, TRBV20-1*07	TRBV20-1	TRBJ2-7*01	TRBJ2-7	TRBD1*01, TRBD2*02, TRBD2*01	TRBD1, TRBD2	8	27	30	37	18	6	24
1	8.04e-08	TGCAGTGCTCCTAGAGCAGGCATAGCTGACAATGAGACCCAGTACTTC	CSAPRAGIADNETQYF	TRBV20-1*06, TRBV20-1*03, TRBV20-1*01, TRBV20-1*04, TRBV20-1*05, TRBV20-1*02, TRBV20-1*07	TRBV20-1	TRBJ2-5*01	TRBJ2-5	TRBD1*01, TRBD2*02, TRBD2*01	TRBD1, TRBD2	8	27	30	33	18	2	20
1	8.04e-08	TGCAGTGCTCCTAGAGCAGGCATAGCGGGGGTCTACGAGCAGTACTTC	CSAPRAGIAGVYEQYF	TRBV20-1*06, TRBV20-1*03, TRBV20-1*01, TRBV20-1*04, TRBV20-1*05, TRBV20-1*02, TRBV20-1*07	TRBV20-1	TRBJ2-7*01	TRBJ2-7	TRBD2*01	TRBD2	8	22	30	32	13	1	14
1	8.04e-08	TGCAGTGCTCCTAGAGCAGGGGCGAAGAGACCCTACGAGCAGTACTTC	CSAPRAGAKRPYEQYF	TRBV20-1*06, TRBV20-1*03, TRBV20-1*01, TRBV20-1*04, TRBV20-1*05, TRBV20-1*02, TRBV20-1*07	TRBV20-1	TRBJ2-7*01	TRBJ2-7	TRBD1*01	TRBD1	8	16	21	31	7	9	16
1	8.04e-08	TGCAGTGCTCCTAGAGCAGGGAGTCAGAGCAATCAGCCCCAGCATTTT	CSAPRAGSQSNQPQHF	TRBV20-1*06, TRBV20-1*03, TRBV20-1*01, TRBV20-1*04, TRBV20-1*05, TRBV20-1*02, TRBV20-1*07	TRBV20-1	TRBJ1-5*01	TRBJ1-5	TRBD1*01, TRBD2*02	TRBD1, TRBD2	8	16	20	27	7	6	13
1	8.04e-08	TGCAGTGCTCCTAGAGCAGACAGGGGGAAGAGCACTGAAGCTTTCTTT	CSAPRADRGKSTEAFF	TRBV20-1*06, TRBV20-1*03, TRBV20-1*01, TRBV20-1*04, TRBV20-1*05, TRBV20-1*02, TRBV20-1*07	TRBV20-1	TRBJ1-1*01	TRBJ1-1	TRBD1*01	TRBD1	8	18	26	32	9	5	14
1	8.04e-08	TGCAGTGCTCCTAGAGATTTGGGGGCGATCGTTGAAAAACTGTTTTTT	CSAPRDLGAIVEKLFF	TRBV20-1*06, TRBV20-1*03, TRBV20-1*01, TRBV20-1*04, TRBV20-1*05, TRBV20-1*02, TRBV20-1*07	TRBV20-1	TRBJ1-4*01	TRBJ1-4	TRBD1*01	TRBD1	8	20	25	32	11	6	17
1	8.04e-08	TGCAGTGCTCCTAGAGATTCGCCAGTGAACACCGGGGAGCTGTTTTTT	CSAPRDSPVNTGELFF	TRBV20-1*06, TRBV20-1*03, TRBV20-1*01, TRBV20-1*04, TRBV20-1*05, TRBV20-1*02, TRBV20-1*07	TRBV20-1	TRBJ2-2*01	TRBJ2-2	TRBD2*02, TRBD2*01	TRBD2	8	10	13	26	1	12	13
1	8.04e-08	TGCAGTGCTCCTAGAGATCCCGGGACGGTTAATGAAAAACTGTTTTTT	CSAPRDPGTVNEKLFF	TRBV20-1*06, TRBV20-1*03, TRBV20-1*01, TRBV20-1*04, TRBV20-1*05, TRBV20-1*02, TRBV20-1*07	TRBV20-1	TRBJ1-4*01	TRBJ1-4	TRBD1*01, TRBD2*02, TRBD2*01	TRBD1, TRBD2	8	21	25	29	12	3	15
1	8.04e-08	TGCAGTGCTCCTAGAGATGCTAGCGGGGATTACAATGAGCAGTTCTTC	CSAPRDASGDYNEQFF	TRBV20-1*06, TRBV20-1*03, TRBV20-1*01, TRBV20-1*04, TRBV20-1*05, TRBV20-1*02, TRBV20-1*07	TRBV20-1	TRBJ2-1*01	TRBJ2-1	TRBD2*01	TRBD2	8	19	27	30	10	2	12
1	8.04e-08	TGCAGTGCTCCTAGAGATGGTAGCGGGAGGGCAGATACGCAGTATTTT	CSAPRDGSGRADTQYF	TRBV20-1*06, TRBV20-1*03, TRBV20-1*01, TRBV20-1*04, TRBV20-1*05, TRBV20-1*02, TRBV20-1*07	TRBV20-1	TRBJ2-3*01	TRBJ2-3	TRBD2*02	TRBD2	8	20	30	31	11	0	11
1	8.04e-08	TGCAGTGCTCCTAGAGAATCGGGCGGCGACAATCAGCCCCAGCATTTT	CSAPRESGGDNQPQHF	TRBV20-1*06, TRBV20-1*03, TRBV20-1*01, TRBV20-1*04, TRBV20-1*05, TRBV20-1*02, TRBV20-1*07	TRBV20-1	TRBJ1-5*01	TRBJ1-5	TRBD1*01, TRBD2*02, TRBD2*01	TRBD1, TRBD2	8	20	23	29	11	5	16
1	8.04e-08	TGCAGTGCTCCTAGAGAACACACCAAAAACGGAGCCCCTCAGTTCTTC	CSAPREHTKNGAPQFF	TRBV20-1*06, TRBV20-1*03, TRBV20-1*01, TRBV20-1*04, TRBV20-1*05, TRBV20-1*02, TRBV20-1*07	TRBV20-1	TRBJ2-1*01	TRBJ2-1	TRBD1*01	TRBD1	8	33	37	39	24	1	25
1	8.04e-08	TGCAGTGCTCCCCTGGACAGGGCCACTTCTAACTATGGCTACACCTTC	CSAPLDRATSNYGYTF	TRBV20-1*06, TRBV20-1*03, TRBV20-1*01, TRBV20-1*04, TRBV20-1*05, TRBV20-1*02, TRBV20-1*07	TRBV20-1	TRBJ1-2*01	TRBJ1-2	TRBD1*01	TRBD1	8	14	21	28	5	6	11
1	8.04e-08	TGCAGTGCTCCCGCGGGACTAGCGGGGGGCGGCTACGAGCAGTACTTC	CSAPAGLAGGGYEQYF	TRBV20-1*06, TRBV20-1*03, TRBV20-1*01, TRBV20-1*04, TRBV20-1*05, TRBV20-1*02, TRBV20-1*07	TRBV20-1	TRBJ2-7*01	TRBJ2-7	TRBD2*01	TRBD2	8	14	28	32	5	3	8
1	8.04e-08	TGCAGTGCTCCCATTAAGGGGGGAACCTATAATTCGCCCTTCCACTTT	CSAPIKGGTYNSPFHF	TRBV20-1*06, TRBV20-1*03, TRBV20-1*01, TRBV20-1*04, TRBV20-1*05, TRBV20-1*02, TRBV20-1*07	TRBV20-1	TRBJ1-6*02	TRBJ1-6	TRBD1*01, TRBD2*01	TRBD1, TRBD2	8	16	21	36	7	14	21
1	8.04e-08	TGCAGTGCTCCCAACAGCGGGAGGGCCGTATACAATGAGCAGTTCTTC	CSAPNSGRAVYNEQFF	TRBV20-1*06, TRBV20-1*03, TRBV20-1*01, TRBV20-1*04, TRBV20-1*05, TRBV20-1*02, TRBV20-1*07	TRBV20-1	TRBJ2-1*01	TRBJ2-1	TRBD2*02	TRBD2	8	15	24	30	6	5	11
1	8.04e-08	TGCAGTGCTCCGGTAGAAGGGACAGGATCCTACAATGAGCAGTTCTTC	CSAPVEGTGSYNEQFF	TRBV20-1*06, TRBV20-1*03, TRBV20-1*01, TRBV20-1*04, TRBV20-1*05, TRBV20-1*02, TRBV20-1*07	TRBV20-1	TRBJ2-1*01	TRBJ2-1	TRBD1*01	TRBD1	8	18	25	27	9	1	10
1	8.04e-08	TGCAGTGCTCCGGGACTAGCGGGAGGGAGGTCAGATACGCAGTATTTT	CSAPGLAGGRSDTQYF	TRBV20-1*06, TRBV20-1*03, TRBV20-1*01, TRBV20-1*04, TRBV20-1*05, TRBV20-1*02, TRBV20-1*07	TRBV20-1	TRBJ2-3*01	TRBJ2-3	TRBD2*02	TRBD2	8	11	26	31	2	4	6
1	8.04e-08	TGCAGTGCTCCACTGGGCAGGGGGACCCGTACTTCACCCCTCCACTTT	CSAPLGRGTRTSPLHF	TRBV20-1*06, TRBV20-1*03, TRBV20-1*01, TRBV20-1*04, TRBV20-1*05, TRBV20-1*02, TRBV20-1*07	TRBV20-1	TRBJ1-6*02	TRBJ1-6	TRBD1*01	TRBD1	8	17	23	32	8	8	16
1	8.04e-08	TGCAGTGCTCCACACCGACAAGGAGGGGGCCAAGAGACCCAGTATTTT	CSAPHRQGGGQETQYF	TRBV20-1*06, TRBV20-1*03, TRBV20-1*01, TRBV20-1*04, TRBV20-1*05, TRBV20-1*02, TRBV20-1*07	TRBV20-1	TRBJ2-3*01	TRBJ2-3	TRBD1*01	TRBD1	8	23	29	39	14	9	23
1	8.04e-08	TGCAGTGCTCGGCGACTAGGGGGGGGGGAAGAAGAGACCCAGTACTTC	CSARRLGGGEEETQYF	TRBV20-1*06, TRBV20-1*03, TRBV20-1*01, TRBV20-1*04, TRBV20-1*05, TRBV20-1*02, TRBV20-1*07	TRBV20-1	TRBJ2-5*01	TRBJ2-5	TRBD2*01	TRBD2	8	21	27	31	12	3	15
1	8.04e-08	TGCAGTGCTCGGATCTATGCGGGAACCTCCTACAAGGAGCAGGTCTTC	CSARIYAGTSYKEQVF	TRBV20-1*06, TRBV20-1*03, TRBV20-1*01, TRBV20-1*04, TRBV20-1*05, TRBV20-1*02, TRBV20-1*07	TRBV20-1	TRBJ2-1*01	TRBJ2-1	TRBD2*02	TRBD2	8	18	23	36	9	12	21
1	8.04e-08	TGCAGTGCTCGAGAGCCCGGACAGGGGGCCTACAATGAGCAGTACTTC	CSAREPGQGAYNEQYF	TRBV20-1*01, TRBV20-1*05, TRBV20-1*07	TRBV20-1	TRBJ2-7*01	TRBJ2-7	TRBD1*01	TRBD1	13	18	28	36	4	7	11
1	8.04e-08	TGCAGTGCTCGAATTAAGGGGGGAGGAGGGGCCAACGTCCTGACTTTC	CSARIKGGGGANVLTF	TRBV20-1*06, TRBV20-1*03, TRBV20-1*01, TRBV20-1*04, TRBV20-1*05, TRBV20-1*02, TRBV20-1*07	TRBV20-1	TRBJ2-6*01	TRBJ2-6	TRBD1*01, TRBD2*02, TRBD2*01	TRBD1, TRBD2	8	16	21	27	7	5	12
1	8.04e-08	TGCAGTGCTCATATGTGGGGGGGGCCCCTCTCCTACGAGCAGTACTTC	CSAHMWGGPLSYEQYF	TRBV20-1*06, TRBV20-1*03, TRBV20-1*01, TRBV20-1*04, TRBV20-1*05, TRBV20-1*02, TRBV20-1*07	TRBV20-1	TRBJ2-7*01	TRBJ2-7	TRBD2*01	TRBD2	8	17	23	29	8	5	13
1	8.04e-08	TGCAGTGCTCACTCGGTGAGCGGGAATAGGGCGGAGACCCAGTACTTC	CSAHSVSGNRAETQYF	TRBV20-1*06, TRBV20-1*03, TRBV20-1*01, TRBV20-1*04, TRBV20-1*05, TRBV20-1*02, TRBV20-1*07	TRBV20-1	TRBJ2-5*01	TRBJ2-5	TRBD2*02	TRBD2	8	18	24	33	9	8	17
1	8.04e-08	TGCAGTGCTCACAACCCAGCGGGAGGTGGAAAAGAGACCCAGTACTTC	CSAHNPAGGGKETQYF	TRBV20-1*06, TRBV20-1*03, TRBV20-1*01, TRBV20-1*04, TRBV20-1*05, TRBV20-1*02, TRBV20-1*07	TRBV20-1	TRBJ2-5*01	TRBJ2-5	TRBD2*02	TRBD2	8	17	25	31	8	5	13
1	8.04e-08	TGCAGTGCTCAGAGACCCGGGACGGCCAAAAATTCACCCCTCCACTTT	CSAQRPGTAKNSPLHF	TRBV20-1*06, TRBV20-1*03, TRBV20-1*01, TRBV20-1*04, TRBV20-1*05, TRBV20-1*02, TRBV20-1*07	TRBV20-1	TRBJ1-6*01	TRBJ1-6	TRBD1*01, TRBD2*02, TRBD2*01	TRBD1, TRBD2	8	18	22	30	9	7	16
1	8.04e-08	TGCAGTGCTCAAGCCCCGGGCCAATTCTCAAATTCACCCCTCCACTTT	CSAQAPGQFSNSPLHF	TRBV20-1*06, TRBV20-1*03, TRBV20-1*01, TRBV20-1*04, TRBV20-1*05, TRBV20-1*02, TRBV20-1*07	TRBV20-1	TRBJ1-6*01	TRBJ1-6	TRBD1*01, TRBD2*01	TRBD1, TRBD2	8	12	16	30	3	13	16
1	8.04e-08	TGCAGTGCTGCTTCCCTAGCGGGAGACGGCACAGATACGCAGTACTTC	CSAASLAGDGTDTQYF	TRBV20-1*06, TRBV20-1*03, TRBV20-1*01, TRBV20-1*04, TRBV20-1*05, TRBV20-1*02, TRBV20-1*07	TRBV20-1	TRBJ2-7*01, TRBJ2-5*01	TRBJ2-7, TRBJ2-5	TRBD2*02	TRBD2	8	15	24	38	6	13	19
1	8.04e-08	TGCAGTGCTGCCGCGTCACGGACAGTGGTCAATCAGACCAAGCATTTT	CSAAASRTVVNQTKHF	TRBV20-1*06, TRBV20-1*03, TRBV20-1*01, TRBV20-1*04, TRBV20-1*05, TRBV20-1*02, TRBV20-1*07	TRBV20-1	TRBJ1-5*01	TRBJ1-5	TRBD1*01	TRBD1	8	19	24	40	10	15	25
1	8.04e-08	TGCAGTGCTGGTAACCAGTTCTGGCCTAGCAATCAGCCCCAGCATTTT	CSAGNQFWPSNQPQHF	TRBV20-1*06, TRBV20-1*03, TRBV20-1*01, TRBV20-1*04, TRBV20-1*05, TRBV20-1*02, TRBV20-1*07	TRBV20-1	TRBJ1-5*01	TRBJ1-5	TRBD1*01, TRBD2*02, TRBD2*01	TRBD1, TRBD2	8	22	24	26	13	1	14
1	8.04e-08	TGCAGTGCTGGCCCCTATAGCGGGAGATGGGCAGATACGCAGTTCTTC	CSAGPYSGRWADTQFF	TRBV20-1*06, TRBV20-1*03, TRBV20-1*01, TRBV20-1*04, TRBV20-1*05, TRBV20-1*02, TRBV20-1*07	TRBV20-1	TRBJ2-1*01	TRBJ2-1	TRBD2*02	TRBD2	8	17	25	38	8	12	20
1	8.04e-08	TGCAGTGCTGGGGCATTTAGAGGGGGGGCCGACAATGAGCAGTTCTTC	CSAGAFRGGADNEQFF	TRBV20-1*01, TRBV20-1*04, TRBV20-1*05, TRBV20-1*07	TRBV20-1	TRBJ2-1*01	TRBJ2-1	TRBD2*01	TRBD2	8	21	27	31	12	3	15
1	8.04e-08	TGCAGTGCTGGGGGGACTAGCGGGGCCAGTTCCTACGAGCAGTACTTC	CSAGGTSGASSYEQYF	TRBV20-1*01, TRBV20-1*04, TRBV20-1*05, TRBV20-1*07	TRBV20-1	TRBJ2-7*01	TRBJ2-7	TRBD2*01	TRBD2	8	12	24	30	3	5	8
1	8.04e-08	TGCAGTGCTGGGACTAGCGGGGGAGCCTCCTACAATGAGCAGTTCTTC	CSAGTSGGASYNEQFF	TRBV20-1*06, TRBV20-1*03, TRBV20-1*01, TRBV20-1*04, TRBV20-1*05, TRBV20-1*02, TRBV20-1*07	TRBV20-1	TRBJ2-1*01	TRBJ2-1	TRBD2*01	TRBD2	8	9	22	26	0	3	3
1	8.04e-08	TGCAGTGCTGGATACGGCTCGGGACAGGGCGACTACGAGCAGTACTTC	CSAGYGSGQGDYEQYF	TRBV20-1*01, TRBV20-1*05, TRBV20-1*07	TRBV20-1	TRBJ2-7*01	TRBJ2-7	TRBD1*01	TRBD1	8	20	28	32	11	3	14
1	8.04e-08	TGCAGTGCTGGATACGGCTCGGGACAGACCAATCAGCCCCAGCATTTT	CSAGYGSGQTNQPQHF	TRBV20-1*01, TRBV20-1*05, TRBV20-1*07	TRBV20-1	TRBJ1-5*01	TRBJ1-5	TRBD1*01	TRBD1	8	20	26	29	11	2	13
1	8.04e-08	TGCAGTGCTGGAGGTGGTCCTAGCGGGCCTACAGGTACGCAGTATTTT	CSAGGGPSGPTGTQYF	TRBV20-1*01, TRBV20-1*04, TRBV20-1*05, TRBV20-1*07	TRBV20-1	TRBJ2-3*01	TRBJ2-3	TRBD2*02, TRBD2*01	TRBD2	12	19	26	30	6	3	9
1	8.04e-08	TGCAGTGCTGGAGGCGGGCAGGGATCGTTTTCCTACGAGCAGTACTTC	CSAGGGQGSFSYEQYF	TRBV20-1*01, TRBV20-1*04, TRBV20-1*05, TRBV20-1*07	TRBV20-1	TRBJ2-7*01	TRBJ2-7	TRBD1*01, TRBD2*02, TRBD2*01	TRBD1, TRBD2	12	18	22	30	5	7	12
1	8.04e-08	TGCAGTGCTGGAGATCTGGGACAGGGGGACAGGAATGAGCAGTTCTTC	CSAGDLGQGDRNEQFF	TRBV20-1*01, TRBV20-1*05, TRBV20-1*07	TRBV20-1	TRBJ2-1*01	TRBJ2-1	TRBD1*01	TRBD1	13	17	27	33	3	5	8
1	8.04e-08	TGCAGTGCTGGAGATCAAGGGGGCTCTGGGGCCAACGTCCCGACTTTC	CSAGDQGGSGANVPTF	TRBV20-1*01, TRBV20-1*05, TRBV20-1*07	TRBV20-1	TRBJ2-6*01	TRBJ2-6	TRBD1*01	TRBD1	13	17	22	23	3	0	3
1	8.04e-08	TGCAGTGCTGGAGACCTTAGCGGGGGGGCGGGTGAAAAACTGTTTTTT	CSAGDLSGGAGEKLFF	TRBV20-1*01, TRBV20-1*05, TRBV20-1*07	TRBV20-1	TRBJ1-4*01	TRBJ1-4	TRBD2*01	TRBD2	13	17	27	32	3	4	7
1	8.04e-08	TGCAGTGCTGGAACAGAACGACCCCGAGTAGATGAAAAACTGTTTTTT	CSAGTERPRVDEKLFF	TRBV20-1*06, TRBV20-1*03, TRBV20-1*01, TRBV20-1*04, TRBV20-1*05, TRBV20-1*02, TRBV20-1*07	TRBV20-1	TRBJ1-4*01	TRBJ1-4	TRBD2*01	TRBD2	8	21	25	31	12	5	17
1	8.04e-08	TGCAGTGCTGATTTAAGACTAGCGGGAGTGTTAGAGACCCAGTACTTC	CSADLRLAGVLETQYF	TRBV20-1*06, TRBV20-1*03, TRBV20-1*01, TRBV20-1*04, TRBV20-1*05, TRBV20-1*02, TRBV20-1*07	TRBV20-1	TRBJ2-5*01	TRBJ2-5	TRBD2*02	TRBD2	8	16	27	32	7	4	11
1	8.04e-08	TGCAGTGCTGAGATTAGCGGGAGGGTCCACTACAATGAGCAGTTCTTC	CSAEISGRVHYNEQFF	TRBV20-1*06, TRBV20-1*03, TRBV20-1*01, TRBV20-1*04, TRBV20-1*05, TRBV20-1*02, TRBV20-1*07	TRBV20-1	TRBJ2-1*01	TRBJ2-1	TRBD2*02	TRBD2	8	14	24	29	5	4	9
1	8.04e-08	TGCAGTGCTGAGAGGGCTAGCGGGGGGGCTGTGGAGACCCAGTACTTC	CSAERASGGAVETQYF	TRBV20-1*06, TRBV20-1*03, TRBV20-1*01, TRBV20-1*04, TRBV20-1*05, TRBV20-1*02, TRBV20-1*07	TRBV20-1	TRBJ2-5*01	TRBJ2-5	TRBD2*01	TRBD2	8	16	27	33	7	5	12
1	8.04e-08	TGCAGTGCTGAACTTACGCTGGGGGAGGCAATCTATGGCTACACCTTC	CSAELTLGEAIYGYTF	TRBV20-1*06, TRBV20-1*03, TRBV20-1*01, TRBV20-1*04, TRBV20-1*05, TRBV20-1*02, TRBV20-1*07	TRBV20-1	TRBJ1-2*01	TRBJ1-2	TRBD2*02	TRBD2	8	22	27	32	13	4	17
1	8.04e-08	TGCAGTGCTGAAAGACTAACGGGAGATGGGACAGATACGAAGTATTTT	CSAERLTGDGTDTKYF	TRBV20-1*06, TRBV20-1*03, TRBV20-1*01, TRBV20-1*04, TRBV20-1*05, TRBV20-1*02, TRBV20-1*07	TRBV20-1	TRBJ2-3*01	TRBJ2-3	TRBD2*02	TRBD2	8	19	24	30	10	5	15
1	8.04e-08	TGCAGTGCTATTGGGACTAGCGGACCCGAGGGCTACGAGCAGTACTTC	CSAIGTSGPEGYEQYF	TRBV20-1*01, TRBV20-1*04, TRBV20-1*05, TRBV20-1*07	TRBV20-1	TRBJ2-7*01	TRBJ2-7	TRBD2*02, TRBD2*01	TRBD2	9	12	22	32	2	9	11
1	8.04e-08	TGCAGTGCTATCTCCGGGACTAGCGGGAGGGTTAATGGGCAGTTCTTC	CSAISGTSGRVNGQFF	TRBV20-1*06, TRBV20-1*03, TRBV20-1*01, TRBV20-1*04, TRBV20-1*05, TRBV20-1*02, TRBV20-1*07	TRBV20-1	TRBJ2-1*01	TRBJ2-1	TRBD2*02	TRBD2	9	15	30	33	5	2	7
1	8.04e-08	TGCAGTGCTATCTCGCTAGGACAGGGGGGCACAGATACGCAGTATTTT	CSAISLGQGGTDTQYF	TRBV20-1*06, TRBV20-1*03, TRBV20-1*01, TRBV20-1*04, TRBV20-1*05, TRBV20-1*02, TRBV20-1*07	TRBV20-1	TRBJ2-3*01	TRBJ2-3	TRBD1*01	TRBD1	9	18	27	28	8	0	8
1	8.04e-08	TGCAGTGCTATGGGACTAGCGACGGTGGGAACAGATACGCAGTATTTT	CSAMGLATVGTDTQYF	TRBV20-1*06, TRBV20-1*03, TRBV20-1*01, TRBV20-1*04, TRBV20-1*05, TRBV20-1*02, TRBV20-1*07	TRBV20-1	TRBJ2-3*01	TRBJ2-3	TRBD2*02, TRBD2*01	TRBD2	9	11	20	30	1	9	10
1	8.04e-08	TGCAGTGCTATGGACAGGGGGGGAGGGTACTCCTACGAGCAGTACTTC	CSAMDRGGGYSYEQYF	TRBV20-1*06, TRBV20-1*03, TRBV20-1*01, TRBV20-1*04, TRBV20-1*05, TRBV20-1*02, TRBV20-1*07	TRBV20-1	TRBJ2-7*01	TRBJ2-7	TRBD1*01	TRBD1	9	11	20	29	1	8	9
1	8.04e-08	TGCAGTGCTATAGCCTATGGGACAGGGCCCAGAAACATTCAGTACTTC	CSAIAYGTGPRNIQYF	TRBV20-1*01, TRBV20-1*04, TRBV20-1*05, TRBV20-1*07	TRBV20-1	TRBJ2-4*01	TRBJ2-4	TRBD1*01	TRBD1	9	18	26	28	8	1	9
1	8.04e-08	TGCAGTGCTATAAGCAGGGGACACGGAGCGAGTTAGCCCCAGCATTTT	CSAISRGHGAS*PQHF	TRBV20-1*01, TRBV20-1*04, TRBV20-1*05, TRBV20-1*07	TRBV20-1	TRBJ1-5*01	TRBJ1-5	TRBD1*01	TRBD1	9	17	22	34	7	11	18
1	8.04e-08	TGCAGTGCTACTGGGACTAGCGGGAACCCTTTCTACGAGCAGTACTTC	CSATGTSGNPFYEQYF	TRBV20-1*01, TRBV20-1*04, TRBV20-1*05, TRBV20-1*07	TRBV20-1	TRBJ2-7*01	TRBJ2-7	TRBD2*02	TRBD2	9	12	24	32	2	7	9
1	8.04e-08	TGCAGTGCTACTACTAGCGGGAGGGCCGTATACAATGAGCAGTTCTTC	CSATTSGRAVYNEQFF	TRBV20-1*01, TRBV20-1*04, TRBV20-1*05, TRBV20-1*07	TRBV20-1	TRBJ2-1*01	TRBJ2-1	TRBD2*02	TRBD2	9	12	24	30	2	5	7
1	8.04e-08	TGCAGTGCTACTAGCGGGAAAGTAGCGGGGAAGCTCATTCAGTACTTC	CSATSGKVAGKLIQYF	TRBV20-1*01, TRBV20-1*04, TRBV20-1*05, TRBV20-1*07	TRBV20-1	TRBJ2-4*01	TRBJ2-4	TRBD2*02	TRBD2	9	10	18	35	0	16	16
1	8.04e-08	TGCAGTGCTACCTTCTGGGGGCAGGCTACGACGGGGGGCTACACCTTC	CSATFWGQATTGGYTF	TRBV20-1*06, TRBV20-1*03, TRBV20-1*01, TRBV20-1*04, TRBV20-1*05, TRBV20-1*02, TRBV20-1*07	TRBV20-1	TRBJ1-2*01	TRBJ1-2	TRBD1*01	TRBD1	9	16	21	36	6	14	20
1	8.04e-08	TGCAGTGCTACCTTGTCGGGGTCTGGGGGCAATCAGCCCCAGCATTTT	CSATLSGSGGNQPQHF	TRBV20-1*06, TRBV20-1*03, TRBV20-1*01, TRBV20-1*04, TRBV20-1*05, TRBV20-1*02, TRBV20-1*07	TRBV20-1	TRBJ1-5*01	TRBJ1-5	TRBD2*01	TRBD2	9	16	20	28	6	7	13
1	8.04e-08	TGCAGTGCTACCCCTACTAGCGGGGGGTCCTACAAGGAGCAGGTCTTC	CSATPTSGGSYKEQVF	TRBV20-1*06, TRBV20-1*03, TRBV20-1*01, TRBV20-1*04, TRBV20-1*05, TRBV20-1*02, TRBV20-1*07	TRBV20-1	TRBJ2-1*01	TRBJ2-1	TRBD2*01	TRBD2	9	15	26	36	5	9	14
1	8.04e-08	TGCAGTGCTACCCCGAGAGGCGGGAGTGGATACAATGAGCAGTTCTTC	CSATPRGGSGYNEQFF	TRBV20-1*06, TRBV20-1*03, TRBV20-1*01, TRBV20-1*04, TRBV20-1*05, TRBV20-1*02, TRBV20-1*07	TRBV20-1	TRBJ2-1*01	TRBJ2-1	TRBD2*02	TRBD2	9	19	25	30	9	4	13
1	8.04e-08	TGCAGTGCTACCCGGACAGGGGGCTGGGTTGGCTATGGCTACACCTTC	CSATRTGGWVGYGYTF	TRBV20-1*06, TRBV20-1*03, TRBV20-1*01, TRBV20-1*04, TRBV20-1*05, TRBV20-1*02, TRBV20-1*07	TRBV20-1	TRBJ1-2*01	TRBJ1-2	TRBD1*01	TRBD1	9	13	23	32	3	8	11
1	8.04e-08	TGCAGTGCTACCGCTCACAACTAGCGGGAGGCCTACGAGCAGTACTTC	CSATAHN*REAYEQYF	TRBV20-1*06, TRBV20-1*03, TRBV20-1*01, TRBV20-1*04, TRBV20-1*05, TRBV20-1*02, TRBV20-1*07	TRBV20-1	TRBJ2-7*01	TRBJ2-7	TRBD2*02	TRBD2	9	19	30	31	9	0	9
1	8.04e-08	TGCAGTGCTACCGAAGGGGATCGTGCGTTTGGCAATGAAGCTTTCTTT	CSATEGDRAFGNEAFF	TRBV20-1*06, TRBV20-1*03, TRBV20-1*01, TRBV20-1*04, TRBV20-1*05, TRBV20-1*02, TRBV20-1*07	TRBV20-1	TRBJ1-1*01	TRBJ1-1	TRBD1*01	TRBD1	9	14	18	35	4	16	20
1	8.04e-08	TGCAGTGCTACCACTCGCGACTAGCGGGAGGCCTACGAGCGGTACTTC	CSATTRD*REAYERYF	TRBV20-1*06, TRBV20-1*03, TRBV20-1*01, TRBV20-1*04, TRBV20-1*05, TRBV20-1*02, TRBV20-1*07	TRBV20-1	TRBJ2-7*01	TRBJ2-7	TRBD2*02	TRBD2	9	18	30	31	8	0	8
1	8.04e-08	TGCAGTGCTACGCTGAGCGGGAGAGGGGAGTACAATGAGCAGTTCTTC	CSATLSGRGEYNEQFF	TRBV20-1*06, TRBV20-1*03, TRBV20-1*01, TRBV20-1*04, TRBV20-1*05, TRBV20-1*02, TRBV20-1*07	TRBV20-1	TRBJ2-1*01	TRBJ2-1	TRBD2*02	TRBD2	9	15	22	30	5	7	12
1	8.04e-08	TGCAGTGCTACGGGACTAGCGGGGGGGCTTGGGGATACGCAGTACTTC	CSATGLAGGLGDTQYF	TRBV20-1*06, TRBV20-1*03, TRBV20-1*01, TRBV20-1*04, TRBV20-1*05, TRBV20-1*02, TRBV20-1*07	TRBV20-1	TRBJ2-7*01, TRBJ2-5*01	TRBJ2-7, TRBJ2-5	TRBD2*01	TRBD2	9	11	26	38	1	11	12
1	8.04e-08	TGCAGTGCTACGGGACTAGCGGGGGGGCGAGGCAATGAGCAGTTCTTC	CSATGLAGGRGNEQFF	TRBV20-1*06, TRBV20-1*03, TRBV20-1*01, TRBV20-1*04, TRBV20-1*05, TRBV20-1*02, TRBV20-1*07	TRBV20-1	TRBJ2-1*01	TRBJ2-1	TRBD2*01	TRBD2	9	11	26	32	1	5	6
1	8.04e-08	TGCAGTGCTACGGGACTAGCGGGAGGGCTCACAGATACGCAGTATTTT	CSATGLAGGLTDTQYF	TRBV20-1*06, TRBV20-1*03, TRBV20-1*01, TRBV20-1*04, TRBV20-1*05, TRBV20-1*02, TRBV20-1*07	TRBV20-1	TRBJ2-3*01	TRBJ2-3	TRBD2*02	TRBD2	9	11	26	29	1	2	3
1	8.04e-08	TGCAGTGCTACAGCACTAGCGGGGGGCGGCGACCACGAGCAGTACTTC	CSATALAGGGDHEQYF	TRBV20-1*01, TRBV20-1*04, TRBV20-1*05, TRBV20-1*07	TRBV20-1	TRBJ2-7*01	TRBJ2-7	TRBD2*01	TRBD2	9	14	25	34	4	8	12
1	8.04e-08	TGCAGTGCTACAGCACTAGCGGGAGGCAATCAAGAGACCCAGTACTTC	CSATALAGGNQETQYF	TRBV20-1*01, TRBV20-1*04, TRBV20-1*05, TRBV20-1*07	TRBV20-1	TRBJ2-5*01	TRBJ2-5	TRBD2*02	TRBD2	9	14	25	30	4	4	8
1	8.04e-08	TGCAGTGCTACAAGACCGGGACAGGAGCCCAATATCGGCTACACCTTC	CSATRPGQEPNIGYTF	TRBV20-1*01, TRBV20-1*04, TRBV20-1*05, TRBV20-1*07	TRBV20-1	TRBJ1-2*01	TRBJ1-2	TRBD1*01	TRBD1	9	17	24	36	7	11	18
1	8.04e-08	TGCAGTGCTAGTTTGGCTAGCGGGGGGAATGACAATAAGCAGTTCTTC	CSASLASGGNDNKQFF	TRBV20-1*01, TRBV20-1*04, TRBV20-1*05, TRBV20-1*07	TRBV20-1	TRBJ2-1*01	TRBJ2-1	TRBD2*01	TRBD2	11	16	26	31	4	4	8
1	8.04e-08	TGCAGTGCTAGTTTGGGACTAGCGGGAGGGCCCCACGAGCAGTACTTC	CSASLGLAGGPHEQYF	TRBV20-1*01, TRBV20-1*04, TRBV20-1*05, TRBV20-1*07	TRBV20-1	TRBJ2-7*01	TRBJ2-7	TRBD2*02	TRBD2	11	14	29	34	2	4	6
1	8.04e-08	TGCAGTGCTAGTTCGGTACGGGTGCGGCGAAGAAACACCATATATTTT	CSASSVRVRRRNTIYF	TRBV20-1*01, TRBV20-1*04, TRBV20-1*05, TRBV20-1*07	TRBV20-1	TRBJ1-3*01	TRBJ1-3	TRBD2*02, TRBD2*01	TRBD2	11	23	26	31	11	4	15
1	8.04e-08	TGCAGTGCTAGTTGGTTAGCGGGAGGACGCGAGGAGACCCAGTACTTC	CSASWLAGGREETQYF	TRBV20-1*01, TRBV20-1*04, TRBV20-1*05, TRBV20-1*07	TRBV20-1	TRBJ2-5*01	TRBJ2-5	TRBD2*02	TRBD2	11	16	25	33	4	7	11
1	8.04e-08	TGCAGTGCTAGTTAGGGGTCGAGCTCCTATAATTCACCCCTCCACTTT	CSAS*GSSSYNSPLHF	TRBV20-1*01, TRBV20-1*04, TRBV20-1*05, TRBV20-1*07	TRBV20-1	TRBJ1-6*01	TRBJ1-6	TRBD1*01	TRBD1	11	13	17	23	1	5	6
1	8.04e-08	TGCAGTGCTAGTCTCGGGGGTGGTAGGGGGAAGGTCAAGCAGTACTTC	CSASLGGGRGKVKQYF	TRBV20-1*01, TRBV20-1*04, TRBV20-1*05, TRBV20-1*07	TRBV20-1	TRBJ2-7*01	TRBJ2-7	TRBD1*01, TRBD2*01	TRBD1, TRBD2	11	24	29	37	12	7	19
1	8.04e-08	TGCAGTGCTAGTCCCGGTCGGGGGAGAAGCACAGATACGCAGTACTTC	CSASPGRGRSTDTQYF	TRBV20-1*01, TRBV20-1*04, TRBV20-1*05, TRBV20-1*07	TRBV20-1	TRBJ2-5*01	TRBJ2-5	TRBD2*01	TRBD2	11	18	23	39	6	15	21
1	8.04e-08	TGCAGTGCTAGTCCGGGACTAGCGGGAGGGGAATACGAGCAGTACTTC	CSASPGLAGGEYEQYF	TRBV20-1*01, TRBV20-1*04, TRBV20-1*05, TRBV20-1*07	TRBV20-1	TRBJ2-7*01	TRBJ2-7	TRBD2*02	TRBD2	11	14	29	33	2	3	5
1	8.04e-08	TGCAGTGCTAGTCCGGGACTAGCGGGAGGGAGGGAGACCCAGTACTTC	CSASPGLAGGRETQYF	TRBV20-1*01, TRBV20-1*04, TRBV20-1*05, TRBV20-1*07	TRBV20-1	TRBJ2-5*01	TRBJ2-5	TRBD2*02	TRBD2	11	14	29	33	2	3	5
1	8.04e-08	TGCAGTGCTAGTCGGTGCTGACGGACAGGCCAAGAGACCCAGTACTTC	CSASRC*RTGQETQYF	TRBV20-1*01, TRBV20-1*04, TRBV20-1*05, TRBV20-1*07	TRBV20-1	TRBJ2-7*01	TRBJ2-7	TRBD1*01	TRBD1	11	22	28	39	10	10	20
1	8.04e-08	TGCAGTGCTAGTCGGCTGGGACAGGGCCTCAATCAGCCCCAGCATTTT	CSASRLGQGLNQPQHF	TRBV20-1*01, TRBV20-1*04, TRBV20-1*05, TRBV20-1*07	TRBV20-1	TRBJ1-5*01	TRBJ1-5	TRBD1*01	TRBD1	11	17	25	29	5	3	8
1	8.04e-08	TGCAGTGCTAGTCATTGACACAATGATAGCAATCAGCCCCAGCATTTT	CSASH*HNDSNQPQHF	TRBV20-1*01, TRBV20-1*04, TRBV20-1*05, TRBV20-1*07	TRBV20-1	TRBJ1-5*01	TRBJ1-5	TRBD1*01	TRBD1	11	16	19	26	4	6	10
1	8.04e-08	TGCAGTGCTAGTCATCTAGCGGGAGAGCCGTACAATGAGCAGTTCTTC	CSASHLAGEPYNEQFF	TRBV20-1*01, TRBV20-1*04, TRBV20-1*05, TRBV20-1*07	TRBV20-1	TRBJ2-1*01	TRBJ2-1	TRBD2*02	TRBD2	11	15	24	30	3	5	8
1	8.04e-08	TGCAGTGCTAGTGTTGCGGGGAGCTCCTATAATTCACCCCTCCACTTT	CSASVAGSSYNSPLHF	TRBV20-1*01, TRBV20-1*04, TRBV20-1*05, TRBV20-1*07	TRBV20-1	TRBJ1-6*02	TRBJ1-6	TRBD2*01	TRBD2	11	15	20	23	3	2	5
1	8.04e-08	TGCAGTGCTAGTGCCACTAGCGGGGGGAGCTCCTACGAGCAGTACTTC	CSASATSGGSSYEQYF	TRBV20-1*01, TRBV20-1*04, TRBV20-1*05, TRBV20-1*07	TRBV20-1	TRBJ2-7*01	TRBJ2-7	TRBD2*01	TRBD2	11	15	26	29	3	2	5
1	8.04e-08	TGCAGTGCTAGTAATCAGTTCTGGCCTAGCAATCAGCCCCTCCACTTT	CSASNQFWPSNQPLHF	TRBV20-1*01, TRBV20-1*04, TRBV20-1*05, TRBV20-1*07	TRBV20-1	TRBJ1-6*02	TRBJ1-6	TRBD2*02, TRBD2*01	TRBD2	11	25	29	36	13	6	19
1	8.04e-08	TGCAGTGCTAGCTTGGGGGCTAGCGGGAGGTCATACGAGCAGTACTTC	CSASLGASGRSYEQYF	TRBV20-1*06, TRBV20-1*03, TRBV20-1*01, TRBV20-1*04, TRBV20-1*05, TRBV20-1*02, TRBV20-1*07	TRBV20-1	TRBJ2-7*01	TRBJ2-7	TRBD2*02	TRBD2	10	19	29	33	8	3	11
1	8.04e-08	TGCAGTGCTAGCCTCCCAAGGCAGGGAGCTAATTCACCCCTCCACTTT	CSASLPRQGANSPLHF	TRBV20-1*06, TRBV20-1*03, TRBV20-1*01, TRBV20-1*04, TRBV20-1*05, TRBV20-1*02, TRBV20-1*07	TRBV20-1	TRBJ1-6*01	TRBJ1-6	TRBD2*02	TRBD2	10	11	16	29	0	12	12
1	8.04e-08	TGCAGTGCTAGCCCAATCCAGGGTCACACGGGCTACGAGCAGTACTTC	CSASPIQGHTGYEQYF	TRBV20-1*06, TRBV20-1*03, TRBV20-1*01, TRBV20-1*04, TRBV20-1*05, TRBV20-1*02, TRBV20-1*07	TRBV20-1	TRBJ2-7*01	TRBJ2-7	TRBD1*01	TRBD1	10	18	22	32	7	9	16
1	8.04e-08	TGCAGTGCTAGCCGGACGACAGGGGGCTCAAGCTACGAGCAGTACTTC	CSASRTTGGSSYEQYF	TRBV20-1*06, TRBV20-1*03, TRBV20-1*01, TRBV20-1*04, TRBV20-1*05, TRBV20-1*02, TRBV20-1*07	TRBV20-1	TRBJ2-7*01	TRBJ2-7	TRBD1*01	TRBD1	10	17	26	32	6	5	11
1	8.04e-08	TGCAGTGCTAGCCGACTAGCGGCGGACCGCACAGATACGCAGTATTTT	CSASRLAADRTDTQYF	TRBV20-1*06, TRBV20-1*03, TRBV20-1*01, TRBV20-1*04, TRBV20-1*05, TRBV20-1*02, TRBV20-1*07	TRBV20-1	TRBJ2-3*01	TRBJ2-3	TRBD2*02, TRBD2*01	TRBD2	10	13	21	28	2	6	8
1	8.04e-08	TGCAGTGCTAGCCACCCTAGCGGGGGGGCAGCAGAGACCCAGTACTTC	CSASHPSGGAAETQYF	TRBV20-1*06, TRBV20-1*03, TRBV20-1*01, TRBV20-1*04, TRBV20-1*05, TRBV20-1*02, TRBV20-1*07	TRBV20-1	TRBJ2-5*01	TRBJ2-5	TRBD2*01	TRBD2	10	16	27	32	5	4	9
1	8.04e-08	TGCAGTGCTAGCCAGACTAGCGGGGGGGACTACAATGAGCAGTTCTTC	CSASQTSGGDYNEQFF	TRBV20-1*06, TRBV20-1*03, TRBV20-1*01, TRBV20-1*04, TRBV20-1*05, TRBV20-1*02, TRBV20-1*07	TRBV20-1	TRBJ2-1*01	TRBJ2-1	TRBD2*01	TRBD2	10	14	27	29	3	1	4
1	8.04e-08	TGCAGTGCTAGCCAGACTAGCGAGTATAGCACAGATACGCAGTATTTT	CSASQTSEYSTDTQYF	TRBV20-1*06, TRBV20-1*03, TRBV20-1*01, TRBV20-1*04, TRBV20-1*05, TRBV20-1*02, TRBV20-1*07	TRBV20-1	TRBJ2-3*01	TRBJ2-3	TRBD2*02, TRBD2*01	TRBD2	10	14	21	27	3	5	8
1	8.04e-08	TGCAGTGCTAGCGTAGGAGCGGGAGGATGGAGGGAGACCCAGCATTTT	CSASVGAGGWRETQHF	TRBV20-1*01, TRBV20-1*04, TRBV20-1*05, TRBV20-1*07	TRBV20-1	TRBJ1-5*01	TRBJ1-5	TRBD2*02	TRBD2	10	17	25	37	6	11	17
1	8.04e-08	TGCAGTGCTAGCGCCCCCGCGACTGCAAACACCGGGGAGCTGTTTTTT	CSASAPATANTGELFF	TRBV20-1*01, TRBV20-1*04, TRBV20-1*05, TRBV20-1*07	TRBV20-1	TRBJ2-2*01	TRBJ2-2	TRBD2*01	TRBD2	10	13	19	27	2	7	9
1	8.04e-08	TGCAGTGCTAGCGGGGGGGGGACTAGCGGGAGCTACGAGCAGTACTTC	CSASGGGTSGSYEQYF	TRBV20-1*01, TRBV20-1*04, TRBV20-1*05, TRBV20-1*07	TRBV20-1	TRBJ2-7*01	TRBJ2-7	TRBD2*02	TRBD2	10	18	31	32	7	0	7
1	8.04e-08	TGCAGTGCTAGCGGGGGGGGACGGCTAGCGGGAGACGAGCAGTACTTC	CSASGGGRLAGDEQYF	TRBV20-1*01, TRBV20-1*04, TRBV20-1*05, TRBV20-1*07	TRBV20-1	TRBJ2-7*01	TRBJ2-7	TRBD2*02	TRBD2	10	24	33	34	13	0	13
1	8.04e-08	TGCAGTGCTAGCGGGGGGATACAGGGGAGGAATGAAAAACTGTTTTTT	CSASGGIQGRNEKLFF	TRBV20-1*01, TRBV20-1*04, TRBV20-1*05, TRBV20-1*07	TRBV20-1	TRBJ1-4*01	TRBJ1-4	TRBD1*01, TRBD2*01	TRBD1, TRBD2	10	20	26	30	9	3	12
1	8.04e-08	TGCAGTGCTAGCGGACTGGAGCGGGAGGGTTCCTACGAGCAGTACTTC	CSASGLEREGSYEQYF	TRBV20-1*01, TRBV20-1*04, TRBV20-1*05, TRBV20-1*07	TRBV20-1	TRBJ2-7*01	TRBJ2-7	TRBD2*02	TRBD2	10	19	28	30	8	1	9
1	8.04e-08	TGCAGTGCTAGCGACGATAGGACAGGAAACAGTTCACCCCTCCACTTT	CSASDDRTGNSSPLHF	TRBV20-1*01, TRBV20-1*04, TRBV20-1*05, TRBV20-1*07	TRBV20-1	TRBJ1-6*02	TRBJ1-6	TRBD1*01	TRBD1	10	19	25	32	8	6	14
1	8.04e-08	TGCAGTGCTAGCGAACAGGGGGCAAGGAGCAATCAGCCCCAGAATTTT	CSASEQGARSNQPQNF	TRBV20-1*01, TRBV20-1*04, TRBV20-1*05, TRBV20-1*07	TRBV20-1	TRBJ1-5*01	TRBJ1-5	TRBD1*01	TRBD1	10	14	22	27	3	4	7
1	8.04e-08	TGCAGTGCTAGCGAAGCGGGGGGCGCTGGGGCCAACGTCCTGACTTTC	CSASEAGGAGANVLTF	TRBV20-1*01, TRBV20-1*04, TRBV20-1*05, TRBV20-1*07	TRBV20-1	TRBJ2-6*01	TRBJ2-6	TRBD2*01	TRBD2	10	14	22	25	3	2	5
1	8.04e-08	TGCAGTGCTAGCGAAGCGGGGGGGCCGAACACAGATACGCAGTATTTT	CSASEAGGPNTDTQYF	TRBV20-1*01, TRBV20-1*04, TRBV20-1*05, TRBV20-1*07	TRBV20-1	TRBJ2-3*01	TRBJ2-3	TRBD2*01	TRBD2	10	14	23	29	3	5	8
1	8.04e-08	TGCAGTGCTAGGTTAGCCGGGACTAGCGGCCTCGCAGAGCAGTACTTC	CSARLAGTSGLAEQYF	TRBV20-1*06, TRBV20-1*03, TRBV20-1*01, TRBV20-1*04, TRBV20-1*05, TRBV20-1*02, TRBV20-1*07	TRBV20-1	TRBJ2-7*01	TRBJ2-7	TRBD2*02, TRBD2*01	TRBD2	10	18	28	36	7	7	14
1	8.04e-08	TGCAGTGCTAGGTTAGCGGGAGGGCCTTTCATGGAGACCCAGTACTTC	CSARLAGGPFMETQYF	TRBV20-1*06, TRBV20-1*03, TRBV20-1*01, TRBV20-1*04, TRBV20-1*05, TRBV20-1*02, TRBV20-1*07	TRBV20-1	TRBJ2-5*01	TRBJ2-5	TRBD2*02	TRBD2	10	13	23	33	2	9	11
1	8.04e-08	TGCAGTGCTAGGTTAGGGACTAGCGGGAGAAGGGATACGCAGTATTTT	CSARLGTSGRRDTQYF	TRBV20-1*06, TRBV20-1*03, TRBV20-1*01, TRBV20-1*04, TRBV20-1*05, TRBV20-1*02, TRBV20-1*07	TRBV20-1	TRBJ2-3*01	TRBJ2-3	TRBD2*02	TRBD2	10	15	28	33	4	4	8
1	8.04e-08	TGCAGTGCTAGGTCCGTCAGGGGGGAAGGTAATCAGACCCAGCATTTT	CSARSVRGEGNQTQHF	TRBV20-1*06, TRBV20-1*03, TRBV20-1*01, TRBV20-1*04, TRBV20-1*05, TRBV20-1*02, TRBV20-1*07	TRBV20-1	TRBJ1-5*01	TRBJ1-5	TRBD1*01	TRBD1	10	17	23	30	6	6	12
1	8.04e-08	TGCAGTGCTAGGTCCGGGACTAGTGGGGTCCAAGAGGCCCAGTACTTC	CSARSGTSGVQEAQYF	TRBV20-1*06, TRBV20-1*03, TRBV20-1*01, TRBV20-1*04, TRBV20-1*05, TRBV20-1*02, TRBV20-1*07	TRBV20-1	TRBJ2-5*01	TRBJ2-5	TRBD2*02, TRBD2*01	TRBD2	10	15	22	29	4	6	10
1	8.04e-08	TGCAGTGCTAGGTCCGGGACTAGCGGGGGGGCGGAGACCCAGTACTTC	CSARSGTSGGAETQYF	TRBV20-1*06, TRBV20-1*03, TRBV20-1*01, TRBV20-1*04, TRBV20-1*05, TRBV20-1*02, TRBV20-1*07	TRBV20-1	TRBJ2-5*01	TRBJ2-5	TRBD2*01	TRBD2	10	15	30	33	4	2	6
1	8.04e-08	TGCAGTGCTAGGCTGCCCGGACTAGCGGGTCTAGGGGCCCAGTACTTC	CSARLPGLAGLGAQYF	TRBV20-1*06, TRBV20-1*03, TRBV20-1*01, TRBV20-1*04, TRBV20-1*05, TRBV20-1*02, TRBV20-1*07	TRBV20-1	TRBJ2-5*01	TRBJ2-5	TRBD2*02, TRBD2*01	TRBD2	10	18	28	37	7	8	15
1	8.04e-08	TGCAGTGCTAGGGTAGTCCGGGGGCAACATACCGGGGAGCTGCTTTTT	CSARVVRGQHTGELLF	TRBV20-1*01, TRBV20-1*04, TRBV20-1*05, TRBV20-1*07	TRBV20-1	TRBJ2-2*01	TRBJ2-2	TRBD1*01, TRBD2*02, TRBD2*01	TRBD1, TRBD2	10	19	24	30	8	5	13
1	8.04e-08	TGCAGTGCTAGGGCCTCGGGGACTAGCGGTTGGGATACGCAGTACTTC	CSARASGTSGWDTQYF	TRBV20-1*01, TRBV20-1*04, TRBV20-1*05, TRBV20-1*07	TRBV20-1	TRBJ2-7*01, TRBJ2-4*01, TRBJ2-5*01	TRBJ2-7, TRBJ2-4, TRBJ2-5	TRBD2*02, TRBD2*01	TRBD2	10	18	28	38	7	9	16
1	8.04e-08	TGCAGTGCTAGGGCGGGGACAGGGGGTTCAAGCAATGAGCAGTTCTTC	CSARAGTGGSSNEQFF	TRBV20-1*01, TRBV20-1*04, TRBV20-1*05, TRBV20-1*07	TRBV20-1	TRBJ2-1*01	TRBJ2-1	TRBD1*01	TRBD1	10	15	25	32	4	6	10
1	8.04e-08	TGCAGTGCTAGGGCGGGACTAGCGGGGGGTCAAGAGACCCAGTACTTC	CSARAGLAGGQETQYF	TRBV20-1*01, TRBV20-1*04, TRBV20-1*05, TRBV20-1*07	TRBV20-1	TRBJ2-5*01	TRBJ2-5	TRBD2*01	TRBD2	10	14	28	30	3	1	4
1	8.04e-08	TGCAGTGCTAGGGGCGTCACAGGGGAATTCACAGATACGCAGTATTTT	CSARGVTGEFTDTQYF	TRBV20-1*01, TRBV20-1*04, TRBV20-1*05, TRBV20-1*07	TRBV20-1	TRBJ2-3*01	TRBJ2-3	TRBD1*01	TRBD1	10	18	24	29	7	4	11
1	8.04e-08	TGCAGTGCTAGGGGGGGACAGGGTAGAGCTAACTATGGCTACACCTTC	CSARGGQGRANYGYTF	TRBV20-1*01, TRBV20-1*04, TRBV20-1*05, TRBV20-1*07	TRBV20-1	TRBJ1-2*01	TRBJ1-2	TRBD1*01	TRBD1	10	14	22	28	3	5	8
1	8.04e-08	TGCAGTGCTAGGGGGACTAGCGGGAGGGCCTAGAATGAGCAGTTCTTC	CSARGTSGRA*NEQFF	TRBV20-1*01, TRBV20-1*04, TRBV20-1*05, TRBV20-1*07	TRBV20-1	TRBJ2-1*01	TRBJ2-1	TRBD2*02	TRBD2	10	12	27	28	1	0	1
1	8.04e-08	TGCAGTGCTAGGGGATTCCGGGACTCCTATAATTCACCCTTCCACTTT	CSARGFRDSYNSPFHF	TRBV20-1*01, TRBV20-1*04, TRBV20-1*05, TRBV20-1*07	TRBV20-1	TRBJ1-6*02	TRBJ1-6	TRBD2*02	TRBD2	10	18	22	23	7	0	7
1	8.04e-08	TGCAGTGCTAGGGGACCCGGGGGGGGGACCCAAGAGACCCAGTACTTC	CSARGPGGGTQETQYF	TRBV20-1*01, TRBV20-1*04, TRBV20-1*05, TRBV20-1*07	TRBV20-1	TRBJ2-5*01	TRBJ2-5	TRBD2*01	TRBD2	10	17	24	29	6	4	10
1	8.04e-08	TGCAGTGCTAGGGATGGGCGGGGCACAAGGATGGATGGCTACACCTTC	CSARDGRGTRMDGYTF	TRBV20-1*01, TRBV20-1*04, TRBV20-1*05, TRBV20-1*07	TRBV20-1	TRBJ1-2*01	TRBJ1-2	TRBD2*01	TRBD2	10	17	22	34	6	11	17
1	8.04e-08	TGCAGTGCTAGGGACCTTAGCGGGGGGGTATTCAGTGAGCAGCTCTTC	CSARDLSGGVFSEQLF	TRBV20-1*01, TRBV20-1*04, TRBV20-1*05, TRBV20-1*07	TRBV20-1	TRBJ2-1*01	TRBJ2-1	TRBD2*01	TRBD2	10	17	27	35	6	7	13
1	8.04e-08	TGCAGTGCTAGGGACCGTTTTTTGACAGTGAACCCTGAAGCTTTCTTT	CSARDRFLTVNPEAFF	TRBV20-1*01, TRBV20-1*04, TRBV20-1*05, TRBV20-1*07	TRBV20-1	TRBJ1-1*01	TRBJ1-1	TRBD1*01	TRBD1	10	23	27	28	12	0	12
1	8.04e-08	TGCAGTGCTAGGGACGGGACTAGCGGGGGGGCGGATACGCAGTATTTT	CSARDGTSGGADTQYF	TRBV20-1*01, TRBV20-1*04, TRBV20-1*05, TRBV20-1*07	TRBV20-1	TRBJ2-3*01	TRBJ2-3	TRBD2*01	TRBD2	10	15	30	33	4	2	6
1	8.04e-08	TGCAGTGCTAGGGACATAGCGGGGGGGCCGAATCGCGAGCAGTACTTC	CSARDIAGGPNREQYF	TRBV20-1*01, TRBV20-1*04, TRBV20-1*05, TRBV20-1*07	TRBV20-1	TRBJ2-7*01	TRBJ2-7	TRBD2*01	TRBD2	10	16	26	35	5	8	13
1	8.04e-08	TGCAGTGCTAGGGACATAGCGGGGGGGCGCCCGAACGAGCAGTACTTC	CSARDIAGGRPNEQYF	TRBV20-1*01, TRBV20-1*04, TRBV20-1*05, TRBV20-1*07	TRBV20-1	TRBJ2-7*01	TRBJ2-7	TRBD2*01	TRBD2	10	16	26	34	5	7	12
1	8.04e-08	TGCAGTGCTAGGGAACTCAGGACAGGGCTTAATTCACCCCTCCACTTT	CSARELRTGLNSPLHF	TRBV20-1*01, TRBV20-1*04, TRBV20-1*05, TRBV20-1*07	TRBV20-1	TRBJ1-6*01	TRBJ1-6	TRBD1*01	TRBD1	10	19	26	29	8	2	10
1	8.04e-08	TGCAGTGCTAGGGAACTAGCGGGCGGGGACCAAGTGACCCAGTACTTC	CSARELAGGDQVTQYF	TRBV20-1*01, TRBV20-1*04, TRBV20-1*05, TRBV20-1*07	TRBV20-1	TRBJ2-5*01	TRBJ2-5	TRBD2*02, TRBD2*01	TRBD2	10	14	22	28	3	5	8
1	8.04e-08	TGCAGTGCTAGGGAAAGATAGCGGTAGAACACCGGGAAGCTGTTTTTT	CSARER*R*NTGKLFF	TRBV20-1*01, TRBV20-1*04, TRBV20-1*05, TRBV20-1*07	TRBV20-1	TRBJ2-2*01	TRBJ2-2	TRBD2*02, TRBD2*01	TRBD2	10	18	23	26	7	2	9
1	8.04e-08	TGCAGTGCTAGGATCCCCCCGACAGGGGATAGGGAAAAACTGTTTTTT	CSARIPPTGDREKLFF	TRBV20-1*06, TRBV20-1*03, TRBV20-1*01, TRBV20-1*04, TRBV20-1*05, TRBV20-1*02, TRBV20-1*07	TRBV20-1	TRBJ1-4*01	TRBJ1-4	TRBD1*01	TRBD1	10	20	27	33	9	5	14
1	8.04e-08	TGCAGTGCTAGGATCGGGACTAGCGGGAGGGCCTACGAGCAGTACTTC	CSARIGTSGRAYEQYF	TRBV20-1*06, TRBV20-1*03, TRBV20-1*01, TRBV20-1*04, TRBV20-1*05, TRBV20-1*02, TRBV20-1*07	TRBV20-1	TRBJ2-7*01	TRBJ2-7	TRBD2*02	TRBD2	10	15	30	31	4	0	4
1	8.04e-08	TGCAGTGCTAGGACTAGCGGGGGGGCTAGCACAGATACGCAGTATTTT	CSARTSGGASTDTQYF	TRBV20-1*06, TRBV20-1*03, TRBV20-1*01, TRBV20-1*04, TRBV20-1*05, TRBV20-1*02, TRBV20-1*07	TRBV20-1	TRBJ2-3*01	TRBJ2-3	TRBD2*01	TRBD2	10	11	24	27	0	2	2
1	8.04e-08	TGCAGTGCTAGGAGTCTTGCAGGACAAATGAAAACTGAAGCTTTCTTT	CSARSLAGQMKTEAFF	TRBV20-1*06, TRBV20-1*03, TRBV20-1*01, TRBV20-1*04, TRBV20-1*05, TRBV20-1*02, TRBV20-1*07	TRBV20-1	TRBJ1-1*01	TRBJ1-1	TRBD1*01	TRBD1	10	21	25	28	10	2	12
1	8.04e-08	TGCAGTGCTAGATCTTTTACAGGCATAGCTGACAATGAGCAGTTCTTC	CSARSFTGIADNEQFF	TRBV20-1*01, TRBV20-1*04, TRBV20-1*05, TRBV20-1*07	TRBV20-1	TRBJ2-1*01	TRBJ2-1	TRBD1*01	TRBD1	11	18	22	31	6	8	14
1	8.04e-08	TGCAGTGCTAGATCTAATAATTGGGGACAGGGATACGAGCAGTACTTC	CSARSNNWGQGYEQYF	TRBV20-1*01, TRBV20-1*04, TRBV20-1*05, TRBV20-1*07	TRBV20-1	TRBJ2-7*01	TRBJ2-7	TRBD1*01	TRBD1	11	23	31	33	11	1	12
1	8.04e-08	TGCAGTGCTAGATCCGAAGGAGGAGGGGACTACAATGAGCAGTACTTC	CSARSEGGGDYNEQYF	TRBV20-1*01, TRBV20-1*04, TRBV20-1*05, TRBV20-1*07	TRBV20-1	TRBJ2-7*01	TRBJ2-7	TRBD2*02, TRBD2*01	TRBD2	11	25	31	36	13	4	17
1	8.04e-08	TGCAGTGCTAGATCCAAGCGAGCGGGGAGCCGAGATACGCAGTATTTT	CSARSKRAGSRDTQYF	TRBV20-1*01, TRBV20-1*04, TRBV20-1*05, TRBV20-1*07	TRBV20-1	TRBJ2-3*01	TRBJ2-3	TRBD2*01	TRBD2	11	20	26	32	8	5	13
1	8.04e-08	TGCAGTGCTAGACTAGCGGGGGCCAATAGGGTATACGAGCAGTACTTC	CSARLAGANRVYEQYF	TRBV20-1*01, TRBV20-1*04, TRBV20-1*05, TRBV20-1*07	TRBV20-1	TRBJ2-7*01	TRBJ2-7	TRBD2*01	TRBD2	11	12	21	33	0	11	11
1	8.04e-08	TGCAGTGCTAGACTAGCGGGGGGGCGCGACACCGGGGAGCTGTTTTTT	CSARLAGGRDTGELFF	TRBV20-1*01, TRBV20-1*04, TRBV20-1*05, TRBV20-1*07	TRBV20-1	TRBJ2-2*01	TRBJ2-2	TRBD2*01	TRBD2	11	12	23	28	0	4	4
1	8.04e-08	TGCAGTGCTAGACTAGCGGGATCTCGATCCTACAATGAGCAGTTCTTC	CSARLAGSRSYNEQFF	TRBV20-1*01, TRBV20-1*04, TRBV20-1*05, TRBV20-1*07	TRBV20-1	TRBJ2-1*01	TRBJ2-1	TRBD2*02	TRBD2	11	12	20	27	0	6	6
1	8.04e-08	TGCAGTGCTAGACTAGGGAACAGGGATAGCAATCAGCCCCAGCATTTT	CSARLGNRDSNQPQHF	TRBV20-1*01, TRBV20-1*04, TRBV20-1*05, TRBV20-1*07	TRBV20-1	TRBJ1-5*01	TRBJ1-5	TRBD1*01	TRBD1	11	19	24	26	7	1	8
1	8.04e-08	TGCAGTGCTAGACCTCCGGGACTACCTGGCACAGATAAGCAGTATTTT	CSARPPGLPGTDKQYF	TRBV20-1*01, TRBV20-1*04, TRBV20-1*05, TRBV20-1*07	TRBV20-1	TRBJ2-3*01	TRBJ2-3	TRBD2*02, TRBD2*01	TRBD2	11	17	23	28	5	4	9
1	8.04e-08	TGCAGTGCTAGACCCCGAGCGGGAGGGGAGGCCTACGATCAGTACTTC	CSARPRAGGEAYDQYF	TRBV20-1*01, TRBV20-1*04, TRBV20-1*05, TRBV20-1*07	TRBV20-1	TRBJ2-7*01	TRBJ2-7	TRBD2*02	TRBD2	11	17	26	31	5	4	9
1	8.04e-08	TGCAGTGCTAGACCCGTTTCGGTTAGCGGGAAATACGAGCAGTACTTC	CSARPVSVSGKYEQYF	TRBV20-1*01, TRBV20-1*04, TRBV20-1*05, TRBV20-1*07	TRBV20-1	TRBJ2-7*01	TRBJ2-7	TRBD2*02	TRBD2	11	23	30	33	11	2	13
1	8.04e-08	TGCAGTGCTAGACCCGTACCAGGACCTAGCACAGATACGCAGGATTTT	CSARPVPGPSTDTQDF	TRBV20-1*01, TRBV20-1*04, TRBV20-1*05, TRBV20-1*07	TRBV20-1	TRBJ2-3*01	TRBJ2-3	TRBD1*01, TRBD2*02, TRBD2*01	TRBD1, TRBD2	11	21	24	27	9	2	11
1	8.04e-08	TGCAGTGCTAGACCAAGGACTAGCGGGAGTTCATACGAGCAGTACTTC	CSARPRTSGSSYEQYF	TRBV20-1*01, TRBV20-1*04, TRBV20-1*05, TRBV20-1*07	TRBV20-1	TRBJ2-7*01	TRBJ2-7	TRBD2*02	TRBD2	11	16	28	33	4	4	8
1	8.04e-08	TGCAGTGCTAGACGGCTAGCGGGAGGTGGATACAATGAGCAGTTCTTC	CSARRLAGGGYNEQFF	TRBV20-1*01, TRBV20-1*04, TRBV20-1*05, TRBV20-1*07	TRBV20-1	TRBJ2-1*01	TRBJ2-1	TRBD2*02	TRBD2	11	15	25	30	3	4	7
1	8.04e-08	TGCAGTGCTAGACGACTAGCGGGAGTCATCGGTGATACGCAGTACTTC	CSARRLAGVIGDTQYF	TRBV20-1*01, TRBV20-1*04, TRBV20-1*05, TRBV20-1*07	TRBV20-1	TRBJ2-7*01, TRBJ2-5*01	TRBJ2-7, TRBJ2-5	TRBD2*02	TRBD2	11	13	24	38	1	13	14
1	8.04e-08	TGCAGTGCTAGACAGGGGGCGGGCATAGCTGACAATGAGCAGTTCTTC	CSARQGAGIADNEQFF	TRBV20-1*01, TRBV20-1*05, TRBV20-1*07	TRBV20-1	TRBJ2-1*01	TRBJ2-1	TRBD1*01	TRBD1	11	12	19	31	0	11	11
1	8.04e-08	TGCAGTGCTAGACAGGGGGGGGCGGGGGAGACAGATACGCAGTATTTT	CSARQGGAGETDTQYF	TRBV20-1*01, TRBV20-1*05, TRBV20-1*07	TRBV20-1	TRBJ2-3*01	TRBJ2-3	TRBD1*01, TRBD2*01	TRBD1, TRBD2	11	12	18	30	0	11	11
1	8.04e-08	TGCAGTGCTAGAGTTCCCGAGGCCACCAGGTATCACGAGCAGTACTTC	CSARVPEATRYHEQYF	TRBV20-1*01, TRBV20-1*04, TRBV20-1*05, TRBV20-1*07	TRBV20-1	TRBJ2-7*01	TRBJ2-7	TRBD2*02	TRBD2	12	14	18	34	1	15	16
1	8.04e-08	TGCAGTGCTAGAGTTCCGCGGTCCACAGATAATTCACCCCTCCACTTT	CSARVPRSTDNSPLHF	TRBV20-1*01, TRBV20-1*04, TRBV20-1*05, TRBV20-1*07	TRBV20-1	TRBJ1-6*02	TRBJ1-6	TRBD1*01, TRBD2*02, TRBD2*01	TRBD1, TRBD2	12	24	27	28	11	0	11
1	8.04e-08	TGCAGTGCTAGAGTTGAGGGAACTAGCGGGAGGAATGAGCAGTTCTTC	CSARVEGTSGRNEQFF	TRBV20-1*01, TRBV20-1*04, TRBV20-1*05, TRBV20-1*07	TRBV20-1	TRBJ2-1*01	TRBJ2-1	TRBD2*02	TRBD2	12	21	32	33	8	0	8
1	8.04e-08	TGCAGTGCTAGAGTCCTCCAGACCGGGGAGAACTACGAGCAGTACTTC	CSARVLQTGENYEQYF	TRBV20-1*01, TRBV20-1*04, TRBV20-1*05, TRBV20-1*07	TRBV20-1	TRBJ2-7*01	TRBJ2-7	TRBD2*02, TRBD2*01	TRBD2	12	25	29	32	12	2	14
1	8.04e-08	TGCAGTGCTAGAGTCCCGCGGGACAGGATTAACTATGGCTACACCTTC	CSARVPRDRINYGYTF	TRBV20-1*01, TRBV20-1*04, TRBV20-1*05, TRBV20-1*07	TRBV20-1	TRBJ1-2*01	TRBJ1-2	TRBD1*01	TRBD1	12	19	26	29	6	2	8
1	8.04e-08	TGCAGTGCTAGAGTCCAGGGGTTCGAAGGTAATGAAAAACTGTTTTTT	CSARVQGFEGNEKLFF	TRBV20-1*01, TRBV20-1*04, TRBV20-1*05, TRBV20-1*07	TRBV20-1	TRBJ1-4*01	TRBJ1-4	TRBD1*01	TRBD1	12	15	20	29	2	8	10
1	8.04e-08	TGCAGTGCTAGAGTCGGGCCTAGCGGGAGTTTGGCCGAGCAGTACTTC	CSARVGPSGSLAEQYF	TRBV20-1*01, TRBV20-1*04, TRBV20-1*05, TRBV20-1*07	TRBV20-1	TRBJ2-7*01	TRBJ2-7	TRBD2*02	TRBD2	12	19	28	35	6	6	12
1	8.04e-08	TGCAGTGCTAGAGTCGAACTAGCGGGGCTCACGGATACGCAGTATTTT	CSARVELAGLTDTQYF	TRBV20-1*01, TRBV20-1*04, TRBV20-1*05, TRBV20-1*07	TRBV20-1	TRBJ2-3*01	TRBJ2-3	TRBD2*01	TRBD2	12	17	26	29	4	2	6
1	8.04e-08	TGCAGTGCTAGAGTCAAACTAGCGGGGTCCACAGATACGCAGTATTTT	CSARVKLAGSTDTQYF	TRBV20-1*01, TRBV20-1*04, TRBV20-1*05, TRBV20-1*07	TRBV20-1	TRBJ2-3*01	TRBJ2-3	TRBD2*01	TRBD2	12	17	26	29	4	2	6
1	8.04e-08	TGCAGTGCTAGAGTGCCGGGGCGCGTAAACTCCTACGAGCAGCACTTC	CSARVPGRVNSYEQHF	TRBV20-1*01, TRBV20-1*04, TRBV20-1*05, TRBV20-1*07	TRBV20-1	TRBJ2-7*01	TRBJ2-7	TRBD1*01, TRBD2*01	TRBD1, TRBD2	12	17	21	29	4	7	11
1	8.04e-08	TGCAGTGCTAGAGTGGTAGGGACTAGCGGAAAGTACGAGCAGTACTTC	CSARVVGTSGKYEQYF	TRBV20-1*01, TRBV20-1*04, TRBV20-1*05, TRBV20-1*07	TRBV20-1	TRBJ2-7*01	TRBJ2-7	TRBD2*02, TRBD2*01	TRBD2	12	18	28	33	5	4	9
1	8.04e-08	TGCAGTGCTAGAGTACTGGAGCTTACTCATAACTATGGCTACACCTTC	CSARVLELTHNYGYTF	TRBV20-1*01, TRBV20-1*04, TRBV20-1*05, TRBV20-1*07	TRBV20-1	TRBJ1-2*01	TRBJ1-2	TRBD2*02	TRBD2	12	17	20	29	4	8	12
1	8.04e-08	TGCAGTGCTAGAGTACAGGCGGTGACTACCTAAGAGACCCAGTACTTC	CSARVQAVTT*ETQYF	TRBV20-1*01, TRBV20-1*04, TRBV20-1*05, TRBV20-1*07	TRBV20-1	TRBJ2-5*01	TRBJ2-5	TRBD1*01, TRBD2*02, TRBD2*01	TRBD1, TRBD2	12	14	18	31	1	12	13
1	8.04e-08	TGCAGTGCTAGAGCTCTGGACAGTCTGAGCACAGATACGCAGTATTTT	CSARALDSLSTDTQYF	TRBV20-1*01, TRBV20-1*04, TRBV20-1*05, TRBV20-1*07	TRBV20-1	TRBJ2-3*01	TRBJ2-3	TRBD1*01	TRBD1	12	17	22	27	4	4	8
1	8.04e-08	TGCAGTGCTAGAGCTCTGGACAGGGGGGTCTGGGAGACCCAGTACTTC	CSARALDRGVWETQYF	TRBV20-1*01, TRBV20-1*04, TRBV20-1*05, TRBV20-1*07	TRBV20-1	TRBJ2-5*01	TRBJ2-5	TRBD1*01	TRBD1	12	17	26	33	4	6	10
1	8.04e-08	TGCAGTGCTAGAGCTCTGGACAGGGGGGACACAGATACGCAGTATTTT	CSARALDRGDTDTQYF	TRBV20-1*01, TRBV20-1*04, TRBV20-1*05, TRBV20-1*07	TRBV20-1	TRBJ2-3*01	TRBJ2-3	TRBD1*01	TRBD1	12	17	26	29	4	2	6
1	8.04e-08	TGCAGTGCTAGAGCTCTGGACAGGGATATCACCTACGAGCAGTACTTC	CSARALDRDITYEQYF	TRBV20-1*01, TRBV20-1*04, TRBV20-1*05, TRBV20-1*07	TRBV20-1	TRBJ2-7*01	TRBJ2-7	TRBD1*01	TRBD1	12	17	24	31	4	6	10
1	8.04e-08	TGCAGTGCTAGAGCTGGCCGAGCGGGAGACCTCTACGAGCAGTACTTC	CSARAGRAGDLYEQYF	TRBV20-1*01, TRBV20-1*04, TRBV20-1*05, TRBV20-1*07	TRBV20-1	TRBJ2-7*01	TRBJ2-7	TRBD2*02	TRBD2	12	20	27	32	7	4	11
1	8.04e-08	TGCAGTGCTAGAGCCCCTATCGGGGAGGGGAGGAATGAGCAGTTCTTC	CSARAPIGEGRNEQFF	TRBV20-1*01, TRBV20-1*04, TRBV20-1*05, TRBV20-1*07	TRBV20-1	TRBJ2-1*01	TRBJ2-1	TRBD2*02	TRBD2	12	22	28	33	9	4	13
1	8.04e-08	TGCAGTGCTAGAGCCCCCCTGCTGGACAGCTACAATGAGCAGTATTTT	CSARAPLLDSYNEQYF	TRBV20-1*01, TRBV20-1*04, TRBV20-1*05, TRBV20-1*07	TRBV20-1	TRBJ2-3*01	TRBJ2-3	TRBD1*01	TRBD1	12	14	20	38	1	17	18
1	8.04e-08	TGCAGTGCTAGAGCCGCTCCCTCGCCAGGGGGGGTTGAAGCTTTCTTT	CSARAAPSPGGVEAFF	TRBV20-1*01, TRBV20-1*04, TRBV20-1*05, TRBV20-1*07	TRBV20-1	TRBJ1-1*01	TRBJ1-1	TRBD1*01, TRBD2*01	TRBD1, TRBD2	12	25	31	35	12	3	15
1	8.04e-08	TGCAGTGCTAGAGCCAGGATGGGGGGAGGTCATCAGCCCCAGCATTTT	CSARARMGGGHQPQHF	TRBV20-1*01, TRBV20-1*04, TRBV20-1*05, TRBV20-1*07	TRBV20-1	TRBJ1-5*01	TRBJ1-5	TRBD2*02, TRBD2*01	TRBD2	12	23	28	31	10	2	12
1	8.04e-08	TGCAGTGCTAGAGCCAAGAGAGCGGGTATCGCAGATACGCAGTATTTT	CSARAKRAGIADTQYF	TRBV20-1*01, TRBV20-1*04, TRBV20-1*05, TRBV20-1*07	TRBV20-1	TRBJ2-3*01	TRBJ2-3	TRBD2*02, TRBD2*01	TRBD2	12	20	25	31	7	5	12
1	8.04e-08	TGCAGTGCTAGAGCGCCAGGGGGCGCCTATAATTCACCCCTCCACTTT	CSARAPGGAYNSPLHF	TRBV20-1*01, TRBV20-1*04, TRBV20-1*05, TRBV20-1*07	TRBV20-1	TRBJ1-6*01	TRBJ1-6	TRBD1*01	TRBD1	12	16	23	25	3	1	4
1	8.04e-08	TGCAGTGCTAGAGCGGACGGTAGGGGAAGCAATCAGCCCCAGCATTTT	CSARADGRGSNQPQHF	TRBV20-1*01, TRBV20-1*04, TRBV20-1*05, TRBV20-1*07	TRBV20-1	TRBJ1-5*01	TRBJ1-5	TRBD1*01	TRBD1	12	21	25	27	8	1	9
1	8.04e-08	TGCAGTGCTAGAGCGACTAGCGGGGACCTCTCCTACGAGCAGTACTTC	CSARATSGDLSYEQYF	TRBV20-1*01, TRBV20-1*04, TRBV20-1*05, TRBV20-1*07	TRBV20-1	TRBJ2-7*01	TRBJ2-7	TRBD2*01	TRBD2	12	14	24	29	1	4	5
1	8.04e-08	TGCAGTGCTAGAGCGACCCGGCGGGGGGACCAAGAGACCCAGTACTTC	CSARATRRGDQETQYF	TRBV20-1*01, TRBV20-1*04, TRBV20-1*05, TRBV20-1*07	TRBV20-1	TRBJ2-5*01	TRBJ2-5	TRBD2*01	TRBD2	12	20	27	28	7	0	7
1	8.04e-08	TGCAGTGCTAGAGCAGGGGAGCGTGCGTTTGGCACTGAAGCTTTCTTT	CSARAGERAFGTEAFF	TRBV20-1*01, TRBV20-1*04, TRBV20-1*05, TRBV20-1*07	TRBV20-1	TRBJ1-1*01	TRBJ1-1	TRBD1*01	TRBD1	12	13	18	32	0	13	13
1	8.04e-08	TGCAGTGCTAGAGGTTCCGGGACTAGCGGGAGGAAGACCCAGTACTTC	CSARGSGTSGRKTQYF	TRBV20-1*01, TRBV20-1*04, TRBV20-1*05, TRBV20-1*07	TRBV20-1	TRBJ2-5*01	TRBJ2-5	TRBD2*02	TRBD2	12	18	32	34	5	1	6
1	8.04e-08	TGCAGTGCTAGAGGTCAGGGGGCGCGAGTTAACTATGGCTACACCTTC	CSARGQGARVNYGYTF	TRBV20-1*01, TRBV20-1*04, TRBV20-1*05, TRBV20-1*07	TRBV20-1	TRBJ1-2*01	TRBJ1-2	TRBD1*01	TRBD1	12	15	22	29	2	6	8
1	8.04e-08	TGCAGTGCTAGAGGTGGGCGGGAGAGCTACAATGAAAAACTGTTTTTT	CSARGGRESYNEKLFF	TRBV20-1*01, TRBV20-1*04, TRBV20-1*05, TRBV20-1*07	TRBV20-1	TRBJ1-4*01	TRBJ1-4	TRBD2*02	TRBD2	12	17	23	30	4	6	10
1	8.04e-08	TGCAGTGCTAGAGGCCTCGCGGTGGGGCAGGGCAATGAGCAGTTCTTC	CSARGLAVGQGNEQFF	TRBV20-1*01, TRBV20-1*04, TRBV20-1*05, TRBV20-1*07	TRBV20-1	TRBJ2-1*01	TRBJ2-1	TRBD1*01	TRBD1	12	27	31	32	14	0	14
1	8.04e-08	TGCAGTGCTAGAGGCCAGACAGGGCGGAAGAGGGAAAAACTGTTTTTT	CSARGQTGRKREKLFF	TRBV20-1*01, TRBV20-1*04, TRBV20-1*05, TRBV20-1*07	TRBV20-1	TRBJ1-4*01	TRBJ1-4	TRBD1*01	TRBD1	12	17	23	33	4	9	13
1	8.04e-08	TGCAGTGCTAGAGGGCGAGCGGGGGGGCCGGGGGAGACCCAGTACTTC	CSARGRAGGPGETQYF	TRBV20-1*01, TRBV20-1*04, TRBV20-1*05, TRBV20-1*07	TRBV20-1	TRBJ2-5*01	TRBJ2-5	TRBD2*01	TRBD2	12	17	26	33	4	6	10
1	8.04e-08	TGCAGTGCTAGAGGGGTAGCGGGGGGCAACTCCTACGAGCAGTACTTC	CSARGVAGGNSYEQYF	TRBV20-1*01, TRBV20-1*04, TRBV20-1*05, TRBV20-1*07	TRBV20-1	TRBJ2-7*01	TRBJ2-7	TRBD2*01	TRBD2	12	16	25	29	3	3	6
1	8.04e-08	TGCAGTGCTAGAGGGGGCCTCAATGTGGATAATCAGCCCCAGCATTTT	CSARGGLNVDNQPQHF	TRBV20-1*01, TRBV20-1*04, TRBV20-1*05, TRBV20-1*07	TRBV20-1	TRBJ1-5*01	TRBJ1-5	TRBD1*01	TRBD1	12	13	17	30	0	12	12
1	8.04e-08	TGCAGTGCTAGAGGGACTAGCGGGGGGGGCCTAGAGACCCAGTACTTC	CSARGTSGGGLETQYF	TRBV20-1*01, TRBV20-1*04, TRBV20-1*05, TRBV20-1*07	TRBV20-1	TRBJ2-5*01	TRBJ2-5	TRBD2*01	TRBD2	12	13	27	32	0	4	4
1	8.04e-08	TGCAGTGCTAGAGGGACTAGCGGGAGGGCCTCAGATACGCAGTACTTC	CSARGTSGRASDTQYF	TRBV20-1*01, TRBV20-1*04, TRBV20-1*05, TRBV20-1*07	TRBV20-1	TRBJ2-7*01, TRBJ2-5*01	TRBJ2-7, TRBJ2-5	TRBD2*02	TRBD2	12	13	27	38	0	10	10
1	8.04e-08	TGCAGTGCTAGAGGGACTAGCGAGCGGCTTGTGGATGAGCAGTTCTTC	CSARGTSERLVDEQFF	TRBV20-1*01, TRBV20-1*04, TRBV20-1*05, TRBV20-1*07	TRBV20-1	TRBJ2-1*01	TRBJ2-1	TRBD2*02, TRBD2*01	TRBD2	12	13	21	34	0	12	12
1	8.04e-08	TGCAGTGCTAGAGGGAACCGGGGCGGGGTCTACAATGAGCAGTTCTTC	CSARGNRGGVYNEQFF	TRBV20-1*01, TRBV20-1*04, TRBV20-1*05, TRBV20-1*07	TRBV20-1	TRBJ2-1*01	TRBJ2-1	TRBD2*01	TRBD2	12	22	27	29	9	1	10
1	8.04e-08	TGCAGTGCTAGAGGACTTCGGACAAAGGGCAACCATGGCGACACCTTC	CSARGLRTKGNHGDTF	TRBV20-1*01, TRBV20-1*04, TRBV20-1*05, TRBV20-1*07	TRBV20-1	TRBJ1-2*01	TRBJ1-2	TRBD1*01	TRBD1	12	19	23	34	6	10	16
1	8.04e-08	TGCAGTGCTAGAGGACTAGCGGGGGGGCCGGGGGATACGCAGTATTTT	CSARGLAGGPGDTQYF	TRBV20-1*01, TRBV20-1*04, TRBV20-1*05, TRBV20-1*07	TRBV20-1	TRBJ2-3*01	TRBJ2-3	TRBD2*01	TRBD2	12	13	26	33	0	6	6
1	8.04e-08	TGCAGTGCTAGAGGACCCGGGGGCCAGGACACCAGGGAGTTGTTTTTT	CSARGPGGQDTRELFF	TRBV20-1*01, TRBV20-1*04, TRBV20-1*05, TRBV20-1*07	TRBV20-1	TRBJ2-2*01	TRBJ2-2	TRBD1*01, TRBD2*01	TRBD1, TRBD2	12	18	23	34	5	10	15
1	8.04e-08	TGCAGTGCTAGAGGACCCGGGGGCCAGAACACAGATACGCAGTATTTT	CSARGPGGQNTDTQYF	TRBV20-1*01, TRBV20-1*04, TRBV20-1*05, TRBV20-1*07	TRBV20-1	TRBJ2-3*01	TRBJ2-3	TRBD1*01, TRBD2*01	TRBD1, TRBD2	12	18	23	29	5	5	10
1	8.04e-08	TGCAGTGCTAGAGGACGTCGGACAAAGGGCAACTATGGCGACACCTTC	CSARGRRTKGNYGDTF	TRBV20-1*01, TRBV20-1*04, TRBV20-1*05, TRBV20-1*07	TRBV20-1	TRBJ1-2*01	TRBJ1-2	TRBD1*01	TRBD1	12	19	23	30	6	6	12
1	8.04e-08	TGCAGTGCTAGAGGAGCGGGGGGCCGTGGCAATCAGCCCCAGCATTTT	CSARGAGGRGNQPQHF	TRBV20-1*01, TRBV20-1*04, TRBV20-1*05, TRBV20-1*07	TRBV20-1	TRBJ1-5*01	TRBJ1-5	TRBD2*01	TRBD2	12	14	22	28	1	5	6
1	8.04e-08	TGCAGTGCTAGAGGAGGACTAGCGGGGGGGCAAGAGACCCAGTACTTC	CSARGGLAGGQETQYF	TRBV20-1*01, TRBV20-1*04, TRBV20-1*05, TRBV20-1*07	TRBV20-1	TRBJ2-5*01	TRBJ2-5	TRBD2*01	TRBD2	12	15	29	30	2	0	2
1	8.04e-08	TGCAGTGCTAGAGATTTTTCAGGGATGGGATCGAGTGAGCAGTATTTT	CSARDFSGMGSSEQYF	TRBV20-1*01, TRBV20-1*05, TRBV20-1*07	TRBV20-1	TRBJ2-3*01	TRBJ2-3	TRBD1*01	TRBD1	13	19	23	38	5	14	19
1	8.04e-08	TGCAGTGCTAGAGATTTCCTAACTCGCCTGGGTAAGGAGCAGGTCTTC	CSARDFLTRLGKEQVF	TRBV20-1*01, TRBV20-1*05, TRBV20-1*07	TRBV20-1	TRBJ2-1*01	TRBJ2-1	TRBD1*01	TRBD1	13	26	29	36	12	6	18
1	8.04e-08	TGCAGTGCTAGAGATTTATTGGGGTCGTTGAACACTGAAGCTTTCTTT	CSARDLLGSLNTEAFF	TRBV20-1*01, TRBV20-1*05, TRBV20-1*07	TRBV20-1	TRBJ1-1*01	TRBJ1-1	TRBD1*01, TRBD2*01	TRBD1, TRBD2	13	20	23	28	6	4	10
1	8.04e-08	TGCAGTGCTAGAGATTCGCAGGGGGGCCGACAAGAGACCCAGTACTTC	CSARDSQGGRQETQYF	TRBV20-1*01, TRBV20-1*05, TRBV20-1*07	TRBV20-1	TRBJ2-5*01	TRBJ2-5	TRBD1*01	TRBD1	13	18	24	30	4	5	9
1	8.04e-08	TGCAGTGCTAGAGATCTCAAGGGTTGTGGCTACAAGGAGCAGGTCTTC	CSARDLKGCGYKEQVF	TRBV20-1*01, TRBV20-1*05, TRBV20-1*07	TRBV20-1	TRBJ2-1*01	TRBJ2-1	TRBD1*01, TRBD2*02, TRBD2*01	TRBD1, TRBD2	13	19	22	36	5	13	18
1	8.04e-08	TGCAGTGCTAGAGATCTGTTAGCAGGAAACACCGGGGAGCTGCTTTTT	CSARDLLAGNTGELLF	TRBV20-1*01, TRBV20-1*05, TRBV20-1*07	TRBV20-1	TRBJ2-2*01	TRBJ2-2	TRBD1*01, TRBD2*02, TRBD2*01	TRBD1, TRBD2	13	22	25	27	8	1	9
1	8.04e-08	TGCAGTGCTAGAGATCTGACAGGTTAAAAAAATGAAAAACTGTTTTTT	CSARDLTG*KNEKLFF	TRBV20-1*01, TRBV20-1*05, TRBV20-1*07	TRBV20-1	TRBJ1-4*01	TRBJ1-4	TRBD1*01	TRBD1	13	17	22	30	3	7	10
1	8.04e-08	TGCAGTGCTAGAGATCTATCGGTTGCAACTAATGAAAAACTGTTTTTT	CSARDLSVATNEKLFF	TRBV20-1*01, TRBV20-1*05, TRBV20-1*07	TRBV20-1	TRBJ1-4*01	TRBJ1-4	TRBD2*02, TRBD2*01	TRBD2	13	15	17	25	1	7	8
1	8.04e-08	TGCAGTGCTAGAGATCTATAGGGTAATTTTTTTTACGAGCGGTACTTC	CSARDL*GNFFYERYF	TRBV20-1*01, TRBV20-1*05, TRBV20-1*07	TRBV20-1	TRBJ2-7*01	TRBJ2-7	TRBD1*01, TRBD2*02	TRBD1, TRBD2	13	19	22	33	5	10	15
1	8.04e-08	TGCAGTGCTAGAGATCTACAGGGTAATTTTTTTTACGGGCAGCACTTC	CSARDLQGNFFYGQHF	TRBV20-1*01, TRBV20-1*05, TRBV20-1*07	TRBV20-1	TRBJ2-7*01	TRBJ2-7	TRBD1*01	TRBD1	13	17	22	38	3	15	18
1	8.04e-08	TGCAGTGCTAGAGATCTACAAGGGGCCGAACTCTACGAGCAGGACTTC	CSARDLQGAELYEQDF	TRBV20-1*01, TRBV20-1*05, TRBV20-1*07	TRBV20-1	TRBJ2-7*01	TRBJ2-7	TRBD1*01	TRBD1	13	20	24	32	6	7	13
1	8.04e-08	TGCAGTGCTAGAGATCTAGCGGGGCTACCCCCTCCTGAGCAGTTCTTC	CSARDLAGLPPPEQFF	TRBV20-1*01, TRBV20-1*05, TRBV20-1*07	TRBV20-1	TRBJ2-1*01	TRBJ2-1	TRBD2*01	TRBD2	13	15	23	35	1	11	12
1	8.04e-08	TGCAGTGCTAGAGATCTAGCGGGGGGGGACACAGATACGCAGTACTTC	CSARDLAGGDTDTQYF	TRBV20-1*01, TRBV20-1*05, TRBV20-1*07	TRBV20-1	TRBJ2-5*01	TRBJ2-5	TRBD2*01	TRBD2	13	15	26	39	1	12	13
1	8.04e-08	TGCAGTGCTAGAGATCTAGCGGGGAGCCCGGGCAATGAGCAGTTCTTC	CSARDLAGSPGNEQFF	TRBV20-1*01, TRBV20-1*05, TRBV20-1*07	TRBV20-1	TRBJ2-1*01	TRBJ2-1	TRBD2*01	TRBD2	13	15	23	32	1	8	9
1	8.04e-08	TGCAGTGCTAGAGATCCCCCTCGACAAGGGCCGGAGGAGCAGTACTTC	CSARDPPRQGPEEQYF	TRBV20-1*01, TRBV20-1*05, TRBV20-1*07	TRBV20-1	TRBJ2-7*01	TRBJ2-7	TRBD1*01	TRBD1	13	15	20	36	1	15	16
1	8.04e-08	TGCAGTGCTAGAGATCCCCAGCGGGGGGCCTACAGTGAGCAGTTCTTC	CSARDPQRGAYSEQFF	TRBV20-1*01, TRBV20-1*05, TRBV20-1*07	TRBV20-1	TRBJ2-1*01	TRBJ2-1	TRBD2*01	TRBD2	13	19	27	28	5	0	5
1	8.04e-08	TGCAGTGCTAGAGATCCCGGCAGGGGCGAGAACACTGAAGCTTTCTTT	CSARDPGRGENTEAFF	TRBV20-1*01, TRBV20-1*05, TRBV20-1*07	TRBV20-1	TRBJ1-1*01	TRBJ1-1	TRBD1*01	TRBD1	13	20	25	29	6	3	9
1	8.04e-08	TGCAGTGCTAGAGATCCCGGGACAGGGGTAGGGTCACCCCTCCACTTT	CSARDPGTGVGSPLHF	TRBV20-1*01, TRBV20-1*05, TRBV20-1*07	TRBV20-1	TRBJ1-6*02	TRBJ1-6	TRBD1*01	TRBD1	13	18	27	33	4	5	9
1	8.04e-08	TGCAGTGCTAGAGATCCCGGGACAGGGGGTGCGTACGAGCAGTACTTC	CSARDPGTGGAYEQYF	TRBV20-1*01, TRBV20-1*05, TRBV20-1*07	TRBV20-1	TRBJ2-7*01	TRBJ2-7	TRBD1*01	TRBD1	13	18	28	33	4	4	8
1	8.04e-08	TGCAGTGCTAGAGATCCGGCTTGGTACTCCTACAATGAGCAGTTCTTC	CSARDPAWYSYNEQFF	TRBV20-1*01, TRBV20-1*05, TRBV20-1*07	TRBV20-1	TRBJ2-1*01	TRBJ2-1	TRBD1*01, TRBD2*02, TRBD2*01	TRBD1, TRBD2	13	17	19	26	3	6	9
1	8.04e-08	TGCAGTGCTAGAGATCCGACTAGCGGACCGATCGGGGAGCAGTACTTC	CSARDPTSGPIGEQYF	TRBV20-1*01, TRBV20-1*05, TRBV20-1*07	TRBV20-1	TRBJ2-7*01	TRBJ2-7	TRBD2*02, TRBD2*01	TRBD2	13	17	25	36	3	10	13
1	8.04e-08	TGCAGTGCTAGAGATCCACTCCTAGCGGCCTCGGGGACCCAGCACTTC	CSARDPLLAASGTQHF	TRBV20-1*01, TRBV20-1*05, TRBV20-1*07	TRBV20-1	TRBJ2-5*01	TRBJ2-5	TRBD2*02, TRBD2*01	TRBD2	13	21	27	35	7	7	14
1	8.04e-08	TGCAGTGCTAGAGATCCACGAGACAGGGGTTTCAACGAGCAGTACTTC	CSARDPRDRGFNEQYF	TRBV20-1*01, TRBV20-1*05, TRBV20-1*07	TRBV20-1	TRBJ2-7*01	TRBJ2-7	TRBD1*01	TRBD1	13	21	28	34	7	5	12
1	8.04e-08	TGCAGTGCTAGAGATCCAGCTAGCGGAAGCTCCTACGAGCAGTACTTC	CSARDPASGSSYEQYF	TRBV20-1*01, TRBV20-1*05, TRBV20-1*07	TRBV20-1	TRBJ2-7*01	TRBJ2-7	TRBD2*02, TRBD2*01	TRBD2	13	19	25	29	5	3	8
1	8.04e-08	TGCAGTGCTAGAGATCGGTAAGCGGGAGGGCCCTACGAGCGGTACTTC	CSARDR*AGGPYERYF	TRBV20-1*01, TRBV20-1*05, TRBV20-1*07	TRBV20-1	TRBJ2-7*01	TRBJ2-7	TRBD2*02	TRBD2	13	20	29	31	6	1	7
1	8.04e-08	TGCAGTGCTAGAGATCGGGACAGGGTTTCAATGGATACGCAGTATTTT	CSARDRDRVSMDTQYF	TRBV20-1*01, TRBV20-1*05, TRBV20-1*07	TRBV20-1	TRBJ2-3*01	TRBJ2-3	TRBD1*01	TRBD1	13	16	24	33	2	8	10
1	8.04e-08	TGCAGTGCTAGAGATCGGATAAGCGGGACCTCCTACGAGCAGTACTTC	CSARDRISGTSYEQYF	TRBV20-1*01, TRBV20-1*05, TRBV20-1*07	TRBV20-1	TRBJ2-7*01	TRBJ2-7	TRBD2*02	TRBD2	13	21	27	29	7	1	8
1	8.04e-08	TGCAGTGCTAGAGATCGAGCGCAGGGGGCCGATGAAAAACTGTTTTTT	CSARDRAQGADEKLFF	TRBV20-1*01, TRBV20-1*05, TRBV20-1*07	TRBV20-1	TRBJ1-4*01	TRBJ1-4	TRBD1*01	TRBD1	13	21	28	31	7	2	9
1	8.04e-08	TGCAGTGCTAGAGATCATCAGCGATCTAGCACAGATACGCAGTATTTT	CSARDHQRSSTDTQYF	TRBV20-1*01, TRBV20-1*05, TRBV20-1*07	TRBV20-1	TRBJ2-3*01	TRBJ2-3	TRBD2*02, TRBD2*01	TRBD2	13	19	22	27	5	4	9
1	8.04e-08	TGCAGTGCTAGAGATCAGGGAGCGGGGGGGGTTGATACGCAGTTCTTC	CSARDQGAGGVDTQFF	TRBV20-1*01, TRBV20-1*05, TRBV20-1*07	TRBV20-1	TRBJ2-1*01	TRBJ2-1	TRBD2*01	TRBD2	13	20	29	38	6	8	14
1	8.04e-08	TGCAGTGCTAGAGATCAAGCGGGAGGGGGAGAGGATACGCAGTATTTT	CSARDQAGGGEDTQYF	TRBV20-1*01, TRBV20-1*05, TRBV20-1*07	TRBV20-1	TRBJ2-3*01	TRBJ2-3	TRBD2*02	TRBD2	13	17	26	33	3	6	9
1	8.04e-08	TGCAGTGCTAGAGATGTCCCCGGGGGGGCCCCAGATACGCAGGATTTT	CSARDVPGGAPDTQDF	TRBV20-1*01, TRBV20-1*05, TRBV20-1*07	TRBV20-1	TRBJ2-3*01	TRBJ2-3	TRBD2*01	TRBD2	13	20	27	31	6	3	9
1	8.04e-08	TGCAGTGCTAGAGATGCTAGCGGGGGGGATAATGAAAAACTGTTTTTT	CSARDASGGDNEKLFF	TRBV20-1*01, TRBV20-1*05, TRBV20-1*07	TRBV20-1	TRBJ1-4*01	TRBJ1-4	TRBD2*01	TRBD2	13	16	27	29	2	1	3
1	8.04e-08	TGCAGTGCTAGAGATGGTCCTAGCGGTCCTACAGATACGCAGTATTTT	CSARDGPSGPTDTQYF	TRBV20-1*01, TRBV20-1*05, TRBV20-1*07	TRBV20-1	TRBJ2-3*01	TRBJ2-3	TRBD2*02, TRBD2*01	TRBD2	13	19	25	30	5	4	9
1	8.04e-08	TGCAGTGCTAGAGATGGGTGGGGCACAAGGGTGGACGGCTACACCTTC	CSARDGWGTRVDGYTF	TRBV20-1*01, TRBV20-1*05, TRBV20-1*07	TRBV20-1	TRBJ1-2*01	TRBJ1-2	TRBD1*01	TRBD1	13	19	23	36	5	12	17
1	8.04e-08	TGCAGTGCTAGAGATGGGGAGCGTAGGTCGGGAGAGACCCAGTACTTC	CSARDGERRSGETQYF	TRBV20-1*01, TRBV20-1*05, TRBV20-1*07	TRBV20-1	TRBJ2-5*01	TRBJ2-5	TRBD2*02	TRBD2	13	16	20	32	2	11	13
1	8.04e-08	TGCAGTGCTAGAGATGGACTAGGACCTAGCACAGATACGCAGTATTTT	CSARDGLGPSTDTQYF	TRBV20-1*01, TRBV20-1*05, TRBV20-1*07	TRBV20-1	TRBJ2-3*01	TRBJ2-3	TRBD2*02, TRBD2*01	TRBD2	13	15	21	27	1	5	6
1	8.04e-08	TGCAGTGCTAGAGATGGACAGGGGGCGAGGACCTACGAGCAGTACTTC	CSARDGQGARTYEQYF	TRBV20-1*01, TRBV20-1*05, TRBV20-1*07	TRBV20-1	TRBJ2-7*01	TRBJ2-7	TRBD1*01	TRBD1	13	15	25	31	1	5	6
1	8.04e-08	TGCAGTGCTAGAGATGAAGTTTCGAATGGCGGACCCGAGCAGTACTTC	CSARDEVSNGGPEQYF	TRBV20-1*01, TRBV20-1*05, TRBV20-1*07	TRBV20-1	TRBJ2-7*01	TRBJ2-7	TRBD1*01, TRBD2*02, TRBD2*01	TRBD1, TRBD2	13	30	33	35	16	1	17
1	8.04e-08	TGCAGTGCTAGAGATATTGGCCCCGGGGCTTTCTATGGCTACACCTTC	CSARDIGPGAFYGYTF	TRBV20-1*01, TRBV20-1*05, TRBV20-1*07	TRBV20-1	TRBJ1-2*01	TRBJ1-2	TRBD1*01, TRBD2*01	TRBD1, TRBD2	13	24	28	32	10	3	13
1	8.04e-08	TGCAGTGCTAGAGATATGCTAGCGGGGGGGCCGCTCGAGCAGTACTTC	CSARDMLAGGPLEQYF	TRBV20-1*01, TRBV20-1*05, TRBV20-1*07	TRBV20-1	TRBJ2-7*01	TRBJ2-7	TRBD2*01	TRBD2	13	18	29	35	4	5	9
1	8.04e-08	TGCAGTGCTAGAGATATGGTAGCCCTCTCCTACGATGAGCAGTTCTTC	CSARDMVALSYDEQFF	TRBV20-1*01, TRBV20-1*05, TRBV20-1*07	TRBV20-1	TRBJ2-1*01	TRBJ2-1	TRBD1*01, TRBD2*02, TRBD2*01	TRBD1, TRBD2	13	21	24	26	7	1	8
1	8.04e-08	TGCAGTGCTAGAGATATAAAACAGGGAGTAATCAATGAGCAGTTCTTC	CSARDIKQGVINEQFF	TRBV20-1*01, TRBV20-1*05, TRBV20-1*07	TRBV20-1	TRBJ2-1*01	TRBJ2-1	TRBD1*01	TRBD1	13	20	25	32	6	6	12
1	8.04e-08	TGCAGTGCTAGAGATACTGTCGCTAGCGGCACCTACGAGCAGTACTTC	CSARDTVASGTYEQYF	TRBV20-1*01, TRBV20-1*05, TRBV20-1*07	TRBV20-1	TRBJ2-7*01	TRBJ2-7	TRBD2*02, TRBD2*01	TRBD2	13	22	28	31	8	2	10
1	8.04e-08	TGCAGTGCTAGAGATACCACGGGAGGAAACACAGATACGCAGTATTTT	CSARDTTGGNTDTQYF	TRBV20-1*01, TRBV20-1*05, TRBV20-1*07	TRBV20-1	TRBJ2-3*01	TRBJ2-3	TRBD2*02	TRBD2	13	19	25	29	5	3	8
1	8.04e-08	TGCAGTGCTAGAGATACGACAAGGACCTCCTACAATGAGCAGTTCTTC	CSARDTTRTSYNEQFF	TRBV20-1*01, TRBV20-1*05, TRBV20-1*07	TRBV20-1	TRBJ2-1*01	TRBJ2-1	TRBD1*01, TRBD2*02, TRBD2*01	TRBD1, TRBD2	13	22	25	26	8	0	8
1	8.04e-08	TGCAGTGCTAGAGATACAGGGGGCCGTGGCAATCAGCCCCAGCATTTT	CSARDTGGRGNQPQHF	TRBV20-1*01, TRBV20-1*05, TRBV20-1*07	TRBV20-1	TRBJ1-5*01	TRBJ1-5	TRBD1*01	TRBD1	13	15	23	28	1	4	5
1	8.04e-08	TGCAGTGCTAGAGATAGTTCCACTGGCGCCTCCCACGAGCGGTACTTC	CSARDSSTGASHERYF	TRBV20-1*01, TRBV20-1*05, TRBV20-1*07	TRBV20-1	TRBJ2-7*01	TRBJ2-7	TRBD2*02	TRBD2	13	28	33	34	14	0	14
1	8.04e-08	TGCAGTGCTAGAGATAGGGCCTTCGGGGGGGCTTGGCAGCAGTTCTTC	CSARDRAFGGAWQQFF	TRBV20-1*01, TRBV20-1*05, TRBV20-1*07	TRBV20-1	TRBJ2-1*01	TRBJ2-1	TRBD2*01	TRBD2	13	23	30	37	9	6	15
1	8.04e-08	TGCAGTGCTAGAGATAATGGGGGGGGGGACACAGATACGCAGTACTTC	CSARDNGGGDTDTQYF	TRBV20-1*01, TRBV20-1*05, TRBV20-1*07	TRBV20-1	TRBJ2-5*01	TRBJ2-5	TRBD2*01	TRBD2	13	21	27	39	7	11	18
1	8.04e-08	TGCAGTGCTAGAGATAAGGAGCGGGAGTGGACAGATACGCAGTATTTT	CSARDKEREWTDTQYF	TRBV20-1*01, TRBV20-1*05, TRBV20-1*07	TRBV20-1	TRBJ2-3*01	TRBJ2-3	TRBD2*02	TRBD2	13	19	26	30	5	3	8
1	8.04e-08	TGCAGTGCTAGAGACTAGCGGGAGCGAGGGCGGGAGACCCAGTACTTC	CSARD*RERGRETQYF	TRBV20-1*01, TRBV20-1*05, TRBV20-1*07	TRBV20-1	TRBJ2-5*01	TRBJ2-5	TRBD2*02	TRBD2	13	14	23	33	0	9	9
1	8.04e-08	TGCAGTGCTAGAGACTAGGGGGGGCGCTCCTACAATGAGCAGTTCTTC	CSARD*GGRSYNEQFF	TRBV20-1*01, TRBV20-1*05, TRBV20-1*07	TRBV20-1	TRBJ2-1*01	TRBJ2-1	TRBD2*01	TRBD2	13	17	23	26	3	2	5
1	8.04e-08	TGCAGTGCTAGAGACCTACTAGCGGGAGGAACAGACACGCAGTATTTT	CSARDLLAGGTDTQYF	TRBV20-1*01, TRBV20-1*05, TRBV20-1*07	TRBV20-1	TRBJ2-3*01	TRBJ2-3	TRBD2*02	TRBD2	13	17	28	30	3	1	4
1	8.04e-08	TGCAGTGCTAGAGACCTAGAAGGGGCAGCGAACACTGAAGCTTTCTTT	CSARDLEGAANTEAFF	TRBV20-1*01, TRBV20-1*05, TRBV20-1*07	TRBV20-1	TRBJ1-1*01	TRBJ1-1	TRBD1*01	TRBD1	13	20	24	29	6	4	10
1	8.04e-08	TGCAGTGCTAGAGACCCTCTAGCGGGGGAAATCTACGAGCAGTACTTC	CSARDPLAGEIYEQYF	TRBV20-1*01, TRBV20-1*05, TRBV20-1*07	TRBV20-1	TRBJ2-7*01	TRBJ2-7	TRBD2*01	TRBD2	13	18	27	32	4	4	8
1	8.04e-08	TGCAGTGCTAGAGACCCTAGGGGAGGGCACTACAAGGAGCAGGTCTTC	CSARDPRGGHYKEQVF	TRBV20-1*01, TRBV20-1*05, TRBV20-1*07	TRBV20-1	TRBJ2-1*01	TRBJ2-1	TRBD2*02	TRBD2	13	20	26	36	6	9	15
1	8.04e-08	TGCAGTGCTAGAGACCCCCAGCGGGGGGTCTACAATGAGCAATTCTTC	CSARDPQRGVYNEQFF	TRBV20-1*01, TRBV20-1*05, TRBV20-1*07	TRBV20-1	TRBJ2-1*01	TRBJ2-1	TRBD2*01	TRBD2	13	19	27	29	5	1	6
1	8.04e-08	TGCAGTGCTAGAGACGCCTTCGGCAGGGACTCCTACGAGCAGTTCTTC	CSARDAFGRDSYEQFF	TRBV20-1*01, TRBV20-1*05, TRBV20-1*07	TRBV20-1	TRBJ2-1*01	TRBJ2-1	TRBD2*02, TRBD2*01	TRBD2	13	25	30	36	11	5	16
1	8.04e-08	TGCAGTGCTAGAGACGCCGGCCCTAGCGGGAGCTACGAGCAGTACTTC	CSARDAGPSGSYEQYF	TRBV20-1*01, TRBV20-1*05, TRBV20-1*07	TRBV20-1	TRBJ2-7*01	TRBJ2-7	TRBD2*02	TRBD2	13	22	31	32	8	0	8
1	8.04e-08	TGCAGTGCTAGAGACGCCGACAGGGCAGCCCGGGAGACCCAGTACTTC	CSARDADRAARETQYF	TRBV20-1*01, TRBV20-1*05, TRBV20-1*07	TRBV20-1	TRBJ2-5*01	TRBJ2-5	TRBD1*01	TRBD1	13	18	24	33	4	8	12
1	8.04e-08	TGCAGTGCTAGAGACGGGACTAGCGGGGGGTACAATGAGCAGTTCTTC	CSARDGTSGGYNEQFF	TRBV20-1*01, TRBV20-1*05, TRBV20-1*07	TRBV20-1	TRBJ2-1*01	TRBJ2-1	TRBD2*01	TRBD2	13	15	29	30	1	0	1
1	8.04e-08	TGCAGTGCTAGAGAGGGACGGCCGAGGGTGAATTCACCCCTCCACTTT	CSAREGRPRVNSPLHF	TRBV20-1*01, TRBV20-1*05, TRBV20-1*07	TRBV20-1	TRBJ1-6*01	TRBJ1-6	TRBD1*01, TRBD2*02, TRBD2*01	TRBD1, TRBD2	13	14	18	30	0	11	11
1	8.04e-08	TGCAGTGCTAGAGAGGGACAGGGGGCGCGGGACACTGAAGCTTTCTTT	CSAREGQGARDTEAFF	TRBV20-1*01, TRBV20-1*05, TRBV20-1*07	TRBV20-1	TRBJ1-1*01	TRBJ1-1	TRBD1*01	TRBD1	13	14	25	31	0	5	5
1	8.04e-08	TGCAGTGCTAGAGAGACTAGCGGGGGGATTCAAGAGACCCAGTACTTC	CSARETSGGIQETQYF	TRBV20-1*01, TRBV20-1*05, TRBV20-1*07	TRBV20-1	TRBJ2-5*01	TRBJ2-5	TRBD2*01	TRBD2	13	14	26	30	0	3	3
1	8.04e-08	TGCAGTGCTAGAGAACTCGGGGGGGGCGGCGACCACGAGCAGTACTTC	CSARELGGGGDHEQYF	TRBV20-1*01, TRBV20-1*05, TRBV20-1*07	TRBV20-1	TRBJ2-7*01	TRBJ2-7	TRBD2*01	TRBD2	13	17	24	34	3	9	12
1	8.04e-08	TGCAGTGCTAGAGAACCGACTAGACAGGGGAACTATGGCTACACCTTC	CSAREPTRQGNYGYTF	TRBV20-1*01, TRBV20-1*05, TRBV20-1*07	TRBV20-1	TRBJ1-2*01	TRBJ1-2	TRBD1*01	TRBD1	13	22	29	30	8	0	8
1	8.04e-08	TGCAGTGCTAGAGAAACTAGCGGGAGGACCCGTGGAGAGCAGTACTTC	CSARETSGRTRGEQYF	TRBV20-1*01, TRBV20-1*05, TRBV20-1*07	TRBV20-1	TRBJ2-7*01	TRBJ2-7	TRBD2*02	TRBD2	13	15	26	36	1	9	10
1	8.04e-08	TGCAGTGCTAGAGAAAGTATTCCGAGTTCCTACAATGAGCAGTACTTC	CSARESIPSSYNEQYF	TRBV20-1*01, TRBV20-1*05, TRBV20-1*07	TRBV20-1	TRBJ2-7*01	TRBJ2-7	TRBD1*01, TRBD2*02, TRBD2*01	TRBD1, TRBD2	13	31	33	36	17	2	19
1	8.04e-08	TGCAGTGCTAGAATCGGGACTAGCGGGTCCCCCTACGAGCAGTACTTC	CSARIGTSGSPYEQYF	TRBV20-1*01, TRBV20-1*04, TRBV20-1*05, TRBV20-1*07	TRBV20-1	TRBJ2-7*01	TRBJ2-7	TRBD2*02, TRBD2*01	TRBD2	11	15	26	31	3	4	7
1	8.04e-08	TGCAGTGCTAGAATGCCGGGGCAGAAGGACGCAGATACGCAGTATTTT	CSARMPGQKDADTQYF	TRBV20-1*01, TRBV20-1*04, TRBV20-1*05, TRBV20-1*07	TRBV20-1	TRBJ2-3*01	TRBJ2-3	TRBD1*01, TRBD2*01	TRBD1, TRBD2	11	17	21	31	5	9	14
1	8.04e-08	TGCAGTGCTAGAATGGTAAGGACTAGCGGGAGGAAGACCCAGTACTTC	CSARMVRTSGRKTQYF	TRBV20-1*01, TRBV20-1*04, TRBV20-1*05, TRBV20-1*07	TRBV20-1	TRBJ2-5*01	TRBJ2-5	TRBD2*02	TRBD2	11	19	32	34	7	1	8
1	8.04e-08	TGCAGTGCTAGAACTAGCGGGGGATCCTATAATTCACCCCTCCACTTT	CSARTSGGSYNSPLHF	TRBV20-1*01, TRBV20-1*04, TRBV20-1*05, TRBV20-1*07	TRBV20-1	TRBJ1-6*02	TRBJ1-6	TRBD2*01	TRBD2	11	12	22	24	0	1	1
1	8.04e-08	TGCAGTGCTAGAACTAGCGGGACAAATCTTAACTACGAGCAGTACTTC	CSARTSGTNLNYEQYF	TRBV20-1*01, TRBV20-1*04, TRBV20-1*05, TRBV20-1*07	TRBV20-1	TRBJ2-7*01	TRBJ2-7	TRBD2*02	TRBD2	11	12	21	32	0	10	10
1	8.04e-08	TGCAGTGCTAGAACCCCCCGGGATTTATTGGACACTGGAGCCTTCTTT	CSARTPRDLLDTGAFF	TRBV20-1*01, TRBV20-1*04, TRBV20-1*05, TRBV20-1*07	TRBV20-1	TRBJ1-1*01	TRBJ1-1	TRBD2*01	TRBD2	11	13	19	38	1	18	19
1	8.04e-08	TGCAGTGCTAGAACAGGGGGCAGAGGGGATAATTCACCCCTCCACTTT	CSARTGGRGDNSPLHF	TRBV20-1*01, TRBV20-1*04, TRBV20-1*05, TRBV20-1*07	TRBV20-1	TRBJ1-6*01	TRBJ1-6	TRBD1*01	TRBD1	11	12	20	28	0	7	7
1	8.04e-08	TGCAGTGCTAGAACAAGGAGGGGGGCGATCGCAGATACGCAGTATTTT	CSARTRRGAIADTQYF	TRBV20-1*01, TRBV20-1*04, TRBV20-1*05, TRBV20-1*07	TRBV20-1	TRBJ2-3*01	TRBJ2-3	TRBD1*01, TRBD2*02, TRBD2*01	TRBD1, TRBD2	11	20	25	31	8	5	13
1	8.04e-08	TGCAGTGCTAGAAGTCGTGCAGGACAAATGAACACTGAAGCGTTCTTT	CSARSRAGQMNTEAFF	TRBV20-1*01, TRBV20-1*04, TRBV20-1*05, TRBV20-1*07	TRBV20-1	TRBJ1-1*01	TRBJ1-1	TRBD1*01	TRBD1	11	21	25	28	9	2	11
1	8.04e-08	TGCAGTGCTAGAAGCCTAAATAGCGGGAGTGATTACGAGCAGTACTTC	CSARSLNSGSDYEQYF	TRBV20-1*01, TRBV20-1*04, TRBV20-1*05, TRBV20-1*07	TRBV20-1	TRBJ2-7*01	TRBJ2-7	TRBD2*02	TRBD2	11	20	28	33	8	4	12
1	8.04e-08	TGCAGTGCTAGAAGACTAGCGGGAGCCCCCGACGATACGCAGTATTTT	CSARRLAGAPDDTQYF	TRBV20-1*01, TRBV20-1*04, TRBV20-1*05, TRBV20-1*07	TRBV20-1	TRBJ2-3*01	TRBJ2-3	TRBD2*02	TRBD2	11	13	24	33	1	8	9
1	8.04e-08	TGCAGTGCTAGAAGAGTTGCCGGGGGGCCCTCGAGAGCCCAGCATTTT	CSARRVAGGPSRAQHF	TRBV20-1*01, TRBV20-1*04, TRBV20-1*05, TRBV20-1*07	TRBV20-1	TRBJ1-5*01	TRBJ1-5	TRBD2*01	TRBD2	11	20	26	37	8	10	18
1	8.04e-08	TGCAGTGCTAGAAATTTGGCGGGAGTCTACACCGGGGAGCTGTTTTTT	CSARNLAGVYTGELFF	TRBV20-1*01, TRBV20-1*05, TRBV20-1*07	TRBV20-1	TRBJ2-2*01	TRBJ2-2	TRBD2*02	TRBD2	11	18	24	28	6	3	9
1	8.04e-08	TGCAGTGCTAGAAATCACGCGAGGGGCGCTTTCAATGAGCAGGTCTTC	CSARNHARGAFNEQVF	TRBV20-1*01, TRBV20-1*05, TRBV20-1*07	TRBV20-1	TRBJ2-1*01	TRBJ2-1	TRBD1*01, TRBD2*02	TRBD1, TRBD2	11	21	25	32	9	6	15
1	8.04e-08	TGCAGTGCTAGAAACTTGGCGGGAGTCGAGGCAGATACGCAGTATTTT	CSARNLAGVEADTQYF	TRBV20-1*01, TRBV20-1*05, TRBV20-1*07	TRBV20-1	TRBJ2-3*01	TRBJ2-3	TRBD2*02	TRBD2	11	18	24	31	6	6	12
1	8.04e-08	TGCAGTGCTAGAAACCCCCTGCGGGAGGGTTCCAATGAGCAGTACTTC	CSARNPLREGSNEQYF	TRBV20-1*01, TRBV20-1*05, TRBV20-1*07	TRBV20-1	TRBJ2-7*01	TRBJ2-7	TRBD2*02	TRBD2	11	20	28	36	8	7	15
1	8.04e-08	TGCAGTGCTAGAAAGCTTGCGGACAGGGAAAGCTCACCCCTCCACTTT	CSARKLADRESSPLHF	TRBV20-1*01, TRBV20-1*05, TRBV20-1*07	TRBV20-1	TRBJ1-6*02	TRBJ1-6	TRBD1*01	TRBD1	11	20	27	33	8	5	13
1	8.04e-08	TGCAGTGCTAATGGGCTAGCGGGAGGTGAAACCGGGGAGCTGTTTTTT	CSANGLAGGETGELFF	TRBV20-1*01, TRBV20-1*04, TRBV20-1*05, TRBV20-1*07	TRBV20-1	TRBJ2-2*01	TRBJ2-2	TRBD2*02	TRBD2	9	15	25	30	5	4	9
1	8.04e-08	TGCAGTGCTAACTTTGCGGGCGACGCGAACACCGGGGAGCTGTTCTTC	CSANFAGDANTGELFF	TRBV20-1*06, TRBV20-1*03, TRBV20-1*01, TRBV20-1*04, TRBV20-1*05, TRBV20-1*02, TRBV20-1*07	TRBV20-1	TRBJ2-1*01	TRBJ2-1	TRBD2*02, TRBD2*01	TRBD2	9	15	19	36	5	16	21
1	8.04e-08	TGCAGTGCTAACCCGACTCACTCCTGGGATAATTCACCCCTCCACTTT	CSANPTHSWDNSPLHF	TRBV20-1*06, TRBV20-1*03, TRBV20-1*01, TRBV20-1*04, TRBV20-1*05, TRBV20-1*02, TRBV20-1*07	TRBV20-1	TRBJ1-6*01	TRBJ1-6	TRBD1*01, TRBD2*02, TRBD2*01	TRBD1, TRBD2	9	22	25	28	12	2	14
1	8.04e-08	TGCAGTGCTAACCGCCAAACTACAGGGGCCAAAAACATTCAGTACTTC	CSANRQTTGAKNIQYF	TRBV20-1*06, TRBV20-1*03, TRBV20-1*01, TRBV20-1*04, TRBV20-1*05, TRBV20-1*02, TRBV20-1*07	TRBV20-1	TRBJ2-4*01	TRBJ2-4	TRBD1*01	TRBD1	9	21	26	27	11	0	11
1	8.04e-08	TGCAGTGCTAACCGCCAAACTACAGGGGGGCCCTACGAGCAGTACTTC	CSANRQTTGGPYEQYF	TRBV20-1*06, TRBV20-1*03, TRBV20-1*01, TRBV20-1*04, TRBV20-1*05, TRBV20-1*02, TRBV20-1*07	TRBV20-1	TRBJ2-7*01	TRBJ2-7	TRBD1*01	TRBD1	9	21	28	31	11	2	13
1	8.04e-08	TGCAGTGCTAAGTTGGTGGGGGGGCGATCCGGGGAGACCCAGTACTTC	CSAKLVGGRSGETQYF	TRBV20-1*06, TRBV20-1*03, TRBV20-1*01, TRBV20-1*04, TRBV20-1*05, TRBV20-1*02, TRBV20-1*07	TRBV20-1	TRBJ2-5*01	TRBJ2-5	TRBD2*01	TRBD2	9	17	23	33	7	9	16
1	8.04e-08	TGCAGTGCTAAGGGAATCGGGAGCGGGGGGGGCACTACGCAGTATTTT	CSAKGIGSGGGTTQYF	TRBV20-1*06, TRBV20-1*03, TRBV20-1*01, TRBV20-1*04, TRBV20-1*05, TRBV20-1*02, TRBV20-1*07	TRBV20-1	TRBJ2-3*01	TRBJ2-3	TRBD2*01	TRBD2	9	21	30	35	11	4	15
1	8.04e-08	TGCAGTGCTAAGAAAGGGGGCTGCCTGATGAACACTGAAGCTTTCTTT	CSAKKGGCLMNTEAFF	TRBV20-1*06, TRBV20-1*03, TRBV20-1*01, TRBV20-1*04, TRBV20-1*05, TRBV20-1*02, TRBV20-1*07	TRBV20-1	TRBJ1-1*01	TRBJ1-1	TRBD1*01	TRBD1	9	14	20	28	4	7	11
1	8.04e-08	TGCAGTGCTAAACACCTCATAGCGGGAGGGTCCGGGGAGCTGTTTTTT	CSAKHLIAGGSGELFF	TRBV20-1*01, TRBV20-1*05, TRBV20-1*07	TRBV20-1	TRBJ2-2*01	TRBJ2-2	TRBD2*02	TRBD2	9	19	29	31	9	1	10
1	8.04e-08	TGCAGTGCTAAAGGTCTGGGGCGGGAGGGGTACTACGAGCAGTACTTC	CSAKGLGREGYYEQYF	TRBV20-1*01, TRBV20-1*04, TRBV20-1*05, TRBV20-1*07	TRBV20-1	TRBJ2-7*01	TRBJ2-7	TRBD2*02	TRBD2	9	20	28	32	10	3	13
1	8.04e-08	TGCAGTGCTAAAGGCCTGACAGGGGCGCCCAATCAGCCCCAGCATTTT	CSAKGLTGAPNQPQHF	TRBV20-1*01, TRBV20-1*04, TRBV20-1*05, TRBV20-1*07	TRBV20-1	TRBJ1-5*01	TRBJ1-5	TRBD1*01	TRBD1	9	17	24	29	7	4	11
1	8.04e-08	TGCAGTGCTAAAACAGCGGGAGCAGGATCCTACAATGAGCAGTTCTTC	CSAKTAGAGSYNEQFF	TRBV20-1*01, TRBV20-1*04, TRBV20-1*05, TRBV20-1*07	TRBV20-1	TRBJ2-1*01	TRBJ2-1	TRBD2*02	TRBD2	9	14	21	27	4	5	9
1	8.04e-08	TGCAGTGCCTCGCACCAGGGGGGGGGCGACACAGATACGCAGTATTTT	CSASHQGGGDTDTQYF	TRBV20-1*06, TRBV20-1*03, TRBV20-1*01, TRBV20-1*04, TRBV20-1*05, TRBV20-1*02, TRBV20-1*07	TRBV20-1	TRBJ2-3*01	TRBJ2-3	TRBD1*01, TRBD2*01	TRBD1, TRBD2	7	15	21	29	7	7	14
1	8.04e-08	TGCAGTGCCTGGGAACTAGCGGGGGCCAGCACAGATACGCAGTATTTT	CSAWELAGASTDTQYF	TRBV20-1*06, TRBV20-1*03, TRBV20-1*01, TRBV20-1*04, TRBV20-1*05, TRBV20-1*02, TRBV20-1*07	TRBV20-1	TRBJ2-3*01	TRBJ2-3	TRBD2*01	TRBD2	7	14	24	27	6	2	8
1	8.04e-08	TGCAGTGCCCTAGCCCGGGACTACGATCTTTACAATGAGCAGTTCTTC	CSALARDYDLYNEQFF	TRBV20-1*06, TRBV20-1*03, TRBV20-1*01, TRBV20-1*04, TRBV20-1*05, TRBV20-1*02, TRBV20-1*07	TRBV20-1	TRBJ2-1*01	TRBJ2-1	TRBD2*02, TRBD2*01	TRBD2	7	16	22	30	8	7	15
1	8.04e-08	TGCAGTGCCCTAAAATACTTTTCTGTATTACGAGAGACCCAGTACTTC	CSALKYFSVLRETQYF	TRBV20-1*06, TRBV20-1*03, TRBV20-1*01, TRBV20-1*04, TRBV20-1*05, TRBV20-1*02, TRBV20-1*07	TRBV20-1	TRBJ2-5*01	TRBJ2-5	TRBD1*01	TRBD1	7	22	25	32	14	6	20
1	8.04e-08	TGCAGTGCCCCTAGGGGGACAGTTTATAGCAATCAGCCCCAGCATTTT	CSAPRGTVYSNQPQHF	TRBV20-1*06, TRBV20-1*03, TRBV20-1*01, TRBV20-1*04, TRBV20-1*05, TRBV20-1*02, TRBV20-1*07	TRBV20-1	TRBJ1-5*01	TRBJ1-5	TRBD1*01	TRBD1	7	15	21	26	7	4	11
1	8.04e-08	TGCAGTGCCCCGATCGCGACTAGCGGGGTCCAAGAGACCCAGTACTTC	CSAPIATSGVQETQYF	TRBV20-1*06, TRBV20-1*03, TRBV20-1*01, TRBV20-1*04, TRBV20-1*05, TRBV20-1*02, TRBV20-1*07	TRBV20-1	TRBJ2-5*01	TRBJ2-5	TRBD2*01	TRBD2	7	17	27	29	9	1	10
1	8.04e-08	TGCAGTGCCCGAGGGACCGCGCTTTGGGGGGACACTGAAGCTTTCTTT	CSARGTALWGDTEAFF	TRBV20-1*06, TRBV20-1*03, TRBV20-1*01, TRBV20-1*04, TRBV20-1*05, TRBV20-1*02, TRBV20-1*07	TRBV20-1	TRBJ1-1*01	TRBJ1-1	TRBD2*01	TRBD2	7	25	30	31	17	0	17
1	8.04e-08	TGCAGTGCCCAGGCTGGGGGCGAGACAAACTACAATGAGCAGTTCTTC	CSAQAGGETNYNEQFF	TRBV20-1*06, TRBV20-1*03, TRBV20-1*01, TRBV20-1*04, TRBV20-1*05, TRBV20-1*02, TRBV20-1*07	TRBV20-1	TRBJ2-1*01	TRBJ2-1	TRBD1*01	TRBD1	7	15	20	29	7	8	15
1	8.04e-08	TGCAGTGCCCAACTAAGGACTAGCGGGGGCACAGATACGCAGTATTTT	CSAQLRTSGGTDTQYF	TRBV20-1*06, TRBV20-1*03, TRBV20-1*01, TRBV20-1*04, TRBV20-1*05, TRBV20-1*02, TRBV20-1*07	TRBV20-1	TRBJ2-3*01	TRBJ2-3	TRBD2*01	TRBD2	7	16	27	28	8	0	8
1	8.04e-08	TGCAGTGCCCAAGTGGGCGGGGGGGCAACTAATGAAAAACTGTTTTTT	CSAQVGGGATNEKLFF	TRBV20-1*06, TRBV20-1*03, TRBV20-1*01, TRBV20-1*04, TRBV20-1*05, TRBV20-1*02, TRBV20-1*07	TRBV20-1	TRBJ1-4*01	TRBJ1-4	TRBD2*01	TRBD2	7	16	24	25	8	0	8
1	8.04e-08	TGCAGTGCCCAAAAGGTTGGCGCTAGCTCCTACAGTGAGCAGTTCTTC	CSAQKVGASSYSEQFF	TRBV20-1*06, TRBV20-1*03, TRBV20-1*01, TRBV20-1*04, TRBV20-1*05, TRBV20-1*02, TRBV20-1*07	TRBV20-1	TRBJ2-1*01	TRBJ2-1	TRBD2*02, TRBD2*01	TRBD2	7	20	25	26	12	0	12
1	8.04e-08	TGCAGTGCCCAAAAGGCCGGCGCTAGCTCCTACAATGGGCAGTTCTTC	CSAQKAGASSYNGQFF	TRBV20-1*06, TRBV20-1*03, TRBV20-1*01, TRBV20-1*04, TRBV20-1*05, TRBV20-1*02, TRBV20-1*07	TRBV20-1	TRBJ2-1*01	TRBJ2-1	TRBD2*02, TRBD2*01	TRBD2	7	20	25	26	12	0	12
1	8.04e-08	TGCAGTGCCGTCGTCCCCTGGCGGGGGGGTGGGGATACGCAGCATTTT	CSAVVPWRGGGDTQHF	TRBV20-1*06, TRBV20-1*03, TRBV20-1*01, TRBV20-1*04, TRBV20-1*05, TRBV20-1*02, TRBV20-1*07	TRBV20-1	TRBJ2-3*01	TRBJ2-3	TRBD2*01	TRBD2	7	20	28	33	12	4	16
1	8.04e-08	TGCAGTGCCGTCGTCCCCTAGCGGGAGGGCACAGATACGCAGTATTTT	CSAVVP*REGTDTQYF	TRBV20-1*06, TRBV20-1*03, TRBV20-1*01, TRBV20-1*04, TRBV20-1*05, TRBV20-1*02, TRBV20-1*07	TRBV20-1	TRBJ2-3*01	TRBJ2-3	TRBD2*02	TRBD2	7	17	27	28	9	0	9
1	8.04e-08	TGCAGTGCCGTCGGGACTAGCGGGGGGAATGACAATGAGCAGTTCTTC	CSAVGTSGGNDNEQFF	TRBV20-1*06, TRBV20-1*03, TRBV20-1*01, TRBV20-1*04, TRBV20-1*05, TRBV20-1*02, TRBV20-1*07	TRBV20-1	TRBJ2-1*01	TRBJ2-1	TRBD2*01	TRBD2	7	12	26	31	4	4	8
1	8.04e-08	TGCAGTGCCGTCGGGACTAGCGGGAGTCGCACAGATACGCAGTATTTT	CSAVGTSGSRTDTQYF	TRBV20-1*06, TRBV20-1*03, TRBV20-1*01, TRBV20-1*04, TRBV20-1*05, TRBV20-1*02, TRBV20-1*07	TRBV20-1	TRBJ2-3*01	TRBJ2-3	TRBD2*02	TRBD2	7	12	25	28	4	2	6
1	8.04e-08	TGCAGTGCCGCTCCGGGACTAGCGGGAGAGTTAGATACGCAGTATTTT	CSAAPGLAGELDTQYF	TRBV20-1*06, TRBV20-1*03, TRBV20-1*01, TRBV20-1*04, TRBV20-1*05, TRBV20-1*02, TRBV20-1*07	TRBV20-1	TRBJ2-3*01	TRBJ2-3	TRBD2*02	TRBD2	7	14	27	32	6	4	10
1	8.04e-08	TGCAGTGCCGCCAGACGGGACAGGGTCTCCTACAATGAGCAGTTCTTC	CSAARRDRVSYNEQFF	TRBV20-1*06, TRBV20-1*03, TRBV20-1*01, TRBV20-1*04, TRBV20-1*05, TRBV20-1*02, TRBV20-1*07	TRBV20-1	TRBJ2-1*01	TRBJ2-1	TRBD1*01	TRBD1	7	16	24	26	8	1	9
1	8.04e-08	TGCAGTGCCGGAGTCCTGGCTCCCGATTTTCTCTACGAGCAGTACTTC	CSAGVLAPDFLYEQYF	TRBV20-1*06, TRBV20-1*03, TRBV20-1*01, TRBV20-1*04, TRBV20-1*05, TRBV20-1*02, TRBV20-1*07	TRBV20-1	TRBJ2-7*01	TRBJ2-7	TRBD2*02	TRBD2	7	19	24	32	11	7	18
1	8.04e-08	TGCAGTGCCACTCTGACTAGCGGGCATTTTTCCTACGAGCAGTACTTC	CSATLTSGHFSYEQYF	TRBV20-1*01, TRBV20-1*04, TRBV20-1*05, TRBV20-1*07	TRBV20-1	TRBJ2-7*01	TRBJ2-7	TRBD2*02, TRBD2*01	TRBD2	7	14	23	30	6	6	12
1	8.04e-08	TGCAGTGCCACCGGACTAGCGGGAGGGTCCGGCTCACCCCTCCACTTT	CSATGLAGGSGSPLHF	TRBV20-1*06, TRBV20-1*03, TRBV20-1*01, TRBV20-1*04, TRBV20-1*05, TRBV20-1*02, TRBV20-1*07	TRBV20-1	TRBJ1-6*01	TRBJ1-6	TRBD2*02	TRBD2	7	12	26	33	4	6	10
1	8.04e-08	TGCAGTGCCACGGATAGACAGGACTTCAGCAATCAGCCACAGCATTTT	CSATDRQDFSNQPQHF	TRBV20-1*06, TRBV20-1*03, TRBV20-1*01, TRBV20-1*04, TRBV20-1*05, TRBV20-1*02, TRBV20-1*07	TRBV20-1	TRBJ1-5*01	TRBJ1-5	TRBD1*01	TRBD1	7	16	21	27	8	5	13
1	8.04e-08	TGCAGTGCCAGTTTAGGGTCGAGCCCCTATAATTCACCCCTCCACTTT	CSASLGSSPYNSPLHF	TRBV20-1*01, TRBV20-1*04, TRBV20-1*05, TRBV20-1*07	TRBV20-1	TRBJ1-6*01	TRBJ1-6	TRBD1*01, TRBD2*02	TRBD1, TRBD2	11	14	17	25	2	7	9
1	8.04e-08	TGCAGTGCCAGTAGTATCCTACGGACAGGGCCTCAGCCCCAGCATTTT	CSASSILRTGPQPQHF	TRBV20-1*01, TRBV20-1*04, TRBV20-1*05, TRBV20-1*07	TRBV20-1	TRBJ1-5*01	TRBJ1-5	TRBD1*01	TRBD1	11	22	29	32	10	2	12
1	8.04e-08	TGCAGTGCCAGTAGTATGGCCGAGTACAGCAATCAGCCCCAGCATTTT	CSASSMAEYSNQPQHF	TRBV20-1*01, TRBV20-1*04, TRBV20-1*05, TRBV20-1*07	TRBV20-1	TRBJ1-5*01	TRBJ1-5	TRBD1*01, TRBD2*02, TRBD2*01	TRBD1, TRBD2	11	17	19	27	5	7	12
1	8.04e-08	TGCAGTGCCAGCTCGGTATTAAGCGGGGGCACAGATACGCAGTATTTT	CSASSVLSGGTDTQYF	TRBV20-1*06, TRBV20-1*03, TRBV20-1*01, TRBV20-1*04, TRBV20-1*05, TRBV20-1*02, TRBV20-1*07	TRBV20-1	TRBJ2-3*01	TRBJ2-3	TRBD2*01	TRBD2	7	21	27	28	13	0	13
1	8.04e-08	TGCAGTGCCAGCTCACCCCGGGACAGGGTGGACAATGAGCAGTTCTTC	CSASSPRDRVDNEQFF	TRBV20-1*06, TRBV20-1*03, TRBV20-1*01, TRBV20-1*04, TRBV20-1*05, TRBV20-1*02, TRBV20-1*07	TRBV20-1	TRBJ2-1*01	TRBJ2-1	TRBD1*01	TRBD1	7	19	27	31	11	3	14
1	8.04e-08	TGCAGTGCCAGCAGTGCAGGGCTATCCCTCACAGATACGCAGTATTTT	CSASSAGLSLTDTQYF	TRBV20-1*06, TRBV20-1*03, TRBV20-1*01, TRBV20-1*04, TRBV20-1*05, TRBV20-1*02, TRBV20-1*07	TRBV20-1	TRBJ2-3*01	TRBJ2-3	TRBD1*01	TRBD1	7	16	20	29	8	8	16
1	8.04e-08	TGCAGTGCCAGCAGTACCCGGGACAGGTCTCGATACGAGCAGTACTTC	CSASSTRDRSRYEQYF	TRBV20-1*06, TRBV20-1*03, TRBV20-1*01, TRBV20-1*04, TRBV20-1*05, TRBV20-1*02, TRBV20-1*07	TRBV20-1	TRBJ2-7*01	TRBJ2-7	TRBD1*01	TRBD1	7	19	26	33	11	6	17
1	8.04e-08	TGCAGTGCCAGCAGCCCGCCAGGGGGGAGCACAGATACGCAGTATTTT	CSASSPPGGSTDTQYF	TRBV20-1*06, TRBV20-1*03, TRBV20-1*01, TRBV20-1*04, TRBV20-1*05, TRBV20-1*02, TRBV20-1*07	TRBV20-1	TRBJ2-3*01	TRBJ2-3	TRBD1*01	TRBD1	7	19	25	27	11	1	12
1	8.04e-08	TGCAGTGCCAGAGATGATAGAACCCAGAGATACAATGAGCAGTTCTTC	CSARDDRTQRYNEQFF	TRBV20-1*01, TRBV20-1*05, TRBV20-1*07	TRBV20-1	TRBJ2-1*01	TRBJ2-1	TRBD1*01, TRBD2*02, TRBD2*01	TRBD1, TRBD2	13	24	26	30	10	3	13
1	8.04e-08	TGCAGTGCCAAACTAGCAGGGGTGGTGTGAAATCAGCCCCAGCATTTT	CSAKLAGVV*NQPQHF	TRBV20-1*01, TRBV20-1*04, TRBV20-1*05, TRBV20-1*07	TRBV20-1	TRBJ1-5*01	TRBJ1-5	TRBD1*01, TRBD2*02, TRBD2*01	TRBD1, TRBD2	7	16	21	30	8	8	16
1	8.04e-08	TGCAGTGCGCCGGACAGGGGGGCGAGAAGCAATCAGCCCCAGCATTTT	CSAPDRGARSNQPQHF	TRBV20-1*06, TRBV20-1*03, TRBV20-1*01, TRBV20-1*04, TRBV20-1*05, TRBV20-1*02, TRBV20-1*07	TRBV20-1	TRBJ1-5*01	TRBJ1-5	TRBD1*01	TRBD1	7	11	20	27	3	6	9
1	8.04e-08	TGCAGTGCGCATGGGGACCCTAGCTCTGGTGCAAACGTCCTGACTTTC	CSAHGDPSSGANVLTF	TRBV20-1*06, TRBV20-1*03, TRBV20-1*01, TRBV20-1*04, TRBV20-1*05, TRBV20-1*02, TRBV20-1*07	TRBV20-1	TRBJ2-6*01	TRBJ2-6	TRBD1*01, TRBD2*02, TRBD2*01	TRBD1, TRBD2	7	13	17	33	5	15	20
1	8.04e-08	TGCAGTGCGGCGGGACTAGCGGGAGGGGGAGAGGATACGCAGTATTTT	CSAAGLAGGGEDTQYF	TRBV20-1*06, TRBV20-1*03, TRBV20-1*01, TRBV20-1*04, TRBV20-1*05, TRBV20-1*02, TRBV20-1*07	TRBV20-1	TRBJ2-3*01	TRBJ2-3	TRBD2*02	TRBD2	7	11	26	33	3	6	9
1	8.04e-08	TGCAGTGCGGAGAGACAGAACACCGGGGATAATTCACCCCTCCACTTT	CSAERQNTGDNSPLHF	TRBV20-1*06, TRBV20-1*03, TRBV20-1*01, TRBV20-1*04, TRBV20-1*05, TRBV20-1*02, TRBV20-1*07	TRBV20-1	TRBJ1-6*02	TRBJ1-6	TRBD1*01, TRBD2*01	TRBD1, TRBD2	7	13	17	28	5	10	15
1	8.04e-08	TGCAGTGCGACGGGGGAGGAGGGGGGAAGCACAGATACGCAGTATTTT	CSATGEEGGSTDTQYF	TRBV20-1*06, TRBV20-1*03, TRBV20-1*01, TRBV20-1*04, TRBV20-1*05, TRBV20-1*02, TRBV20-1*07	TRBV20-1	TRBJ2-3*01	TRBJ2-3	TRBD1*01, TRBD2*02, TRBD2*01	TRBD1, TRBD2	7	19	24	27	11	2	13
1	8.04e-08	TGCAGTGCGAGGCCGTTTGGTGTGGGGTATAGTTCACCCCTCCACTTT	CSARPFGVGYSSPLHF	TRBV20-1*06, TRBV20-1*03, TRBV20-1*01, TRBV20-1*04, TRBV20-1*05, TRBV20-1*02, TRBV20-1*07	TRBV20-1	TRBJ1-6*01	TRBJ1-6	TRBD1*01, TRBD2*02, TRBD2*01	TRBD1, TRBD2	7	23	26	27	15	0	15
1	8.04e-08	TGCAGTGCGAATCCCCTAGCGGGAGGGCCGGGAGAGACCCAGTACTTC	CSANPLAGGPGETQYF	TRBV20-1*01, TRBV20-1*04, TRBV20-1*05, TRBV20-1*07	TRBV20-1	TRBJ2-5*01	TRBJ2-5	TRBD2*02	TRBD2	7	15	26	32	7	5	12
1	8.04e-08	TGCAGTGCGAAGGCTAGCGGGGCCACGAACACCGGGGAGCTGTTTTTT	CSAKASGATNTGELFF	TRBV20-1*06, TRBV20-1*03, TRBV20-1*01, TRBV20-1*04, TRBV20-1*05, TRBV20-1*02, TRBV20-1*07	TRBV20-1	TRBJ2-2*01	TRBJ2-2	TRBD2*01	TRBD2	7	13	21	25	5	3	8
1	8.04e-08	TGCAGTGCACCCTGGGCAGGGGGCGGGAACACCGGGGAGCTGTTTTTT	CSAPWAGGGNTGELFF	TRBV20-1*06, TRBV20-1*03, TRBV20-1*01, TRBV20-1*04, TRBV20-1*05, TRBV20-1*02, TRBV20-1*07	TRBV20-1	TRBJ2-2*01	TRBJ2-2	TRBD1*01	TRBD1	7	16	23	26	8	2	10
1	8.04e-08	TGCAGTGCAAGGGCTAGCGGGGGGGCCTTACAAGAGACCCAGTTCTTC	CSARASGGALQETQFF	TRBV20-1*01, TRBV20-1*04, TRBV20-1*05, TRBV20-1*07	TRBV20-1	TRBJ2-1*01	TRBJ2-1	TRBD2*01	TRBD2	7	13	24	39	5	14	19
1	8.04e-08	TGCAGTGCAAAGGCTAGCGGGGGGACCATCTACAATGAGCAGTTCTTC	CSAKASGGTIYNEQFF	TRBV20-1*06, TRBV20-1*03, TRBV20-1*01, TRBV20-1*04, TRBV20-1*05, TRBV20-1*02, TRBV20-1*07	TRBV20-1	TRBJ2-1*01	TRBJ2-1	TRBD2*01	TRBD2	7	13	23	29	5	5	10
1	8.04e-08	TGCAGTGGCACGACTAGCGGGAGCCTGTTTGGGGAGACCCAGTACTTC	CSGTTSGSLFGETQYF	TRBV20-1*06, TRBV20-1*03, TRBV20-1*01, TRBV20-1*04, TRBV20-1*05, TRBV20-1*02, TRBV20-1*07	TRBV20-1	TRBJ2-5*01	TRBJ2-5	TRBD2*02	TRBD2	6	11	22	33	4	10	14
1	8.04e-08	TGCAGTACTACAGACCCGTTACAGGGCGGTAATTCACCCCTCCACTTT	CSTTDPLQGGNSPLHF	TRBV20-1*01, TRBV20-1*05, TRBV20-1*07	TRBV20-1	TRBJ1-6*01	TRBJ1-6	TRBD1*01	TRBD1	9	20	25	29	10	3	13
1	8.04e-08	TGCAGTACCAATGAGGGACGGCCGAGGATGAATTCACCCCTCCACTTT	CSTNEGRPRMNSPLHF	TRBV20-1*01, TRBV20-1*04, TRBV20-1*05, TRBV20-1*07	TRBV20-1	TRBJ1-6*01	TRBJ1-6	TRBD1*01, TRBD2*02, TRBD2*01	TRBD1, TRBD2	5	14	18	30	8	11	19
1	8.04e-08	TGCAGCTTAGTGTCGGTGACTAGCGGGAAAACCTATACGCAGTATTTT	CSLVSVTSGKTYTQYF	TRBV20-1*06, TRBV20-1*03, TRBV20-1*01, TRBV20-1*04, TRBV20-1*05, TRBV20-1*02, TRBV20-1*07	TRBV20-1	TRBJ2-3*01	TRBJ2-3	TRBD2*02	TRBD2	4	17	27	34	12	6	18
1	8.04e-08	TGCAGCGTTTTTGGGGACTAGCGGGAGGCCACAGATACGCAGTATTTT	CSVFGD*REATDTQYF	TRBV29-1*01, TRBV29-1*03	TRBV29-1	TRBJ2-3*01	TRBJ2-3	TRBD2*02	TRBD2	8	13	27	29	4	1	5
1	8.04e-08	TGCAGCGTTTTCACCGGGACAGGGGGGGACACAGATACGCAGTATTTT	CSVFTGTGGDTDTQYF	TRBV29-1*01, TRBV29-1*03	TRBV29-1	TRBJ2-3*01	TRBJ2-3	TRBD1*01	TRBD1	8	15	25	29	6	3	9
1	8.04e-08	TGCAGCGTTTAGTTGAGACTAGCGGGATTAGTAGATACGCAGTATTTT	CSV*LRLAGLVDTQYF	TRBV29-1*01	TRBV29-1	TRBJ2-3*01	TRBJ2-3	TRBD2*02	TRBD2	8	16	26	32	7	5	12
1	8.04e-08	TGCAGCGTTCTCGGGGGGGGACCCTATAGCAATCAGCCCCAGCATTTT	CSVLGGGPYSNQPQHF	TRBV29-1*01, TRBV29-1*03	TRBV29-1	TRBJ1-5*01	TRBJ1-5	TRBD2*01	TRBD2	8	11	18	26	2	7	9
1	8.04e-08	TGCAGCGTTCTCAGGGGGCCGTGGGGGAATGCCGGGGAGCTGTTTTTT	CSVLRGPWGNAGELFF	TRBV29-1*01, TRBV29-1*02, TRBV29-1*03	TRBV29-1	TRBJ2-2*01	TRBJ2-2	TRBD1*01	TRBD1	8	11	18	31	2	12	14
1	8.04e-08	TGCAGCGTTCCCTCGACAGGGGAAAACATGAACACTGAAGCTTTCTTT	CSVPSTGENMNTEAFF	TRBV29-1*01, TRBV29-1*03	TRBV29-1	TRBJ1-1*01	TRBJ1-1	TRBD1*01	TRBD1	8	14	21	28	5	6	11
1	8.04e-08	TGCAGCGTTCCCTGGGCTAGCGGGAAGGGGGATGGTACGCAGTACTTC	CSVPWASGKGDGTQYF	TRBV29-1*01, TRBV29-1*03	TRBV29-1	TRBJ2-7*01	TRBJ2-7	TRBD2*02	TRBD2	8	16	24	38	7	13	20
1	8.04e-08	TGCAGCGTTCCCTGGGCTAGCGGGAAGGGGGAGGGTACGAAGGATTTT	CSVPWASGKGEGTKDF	TRBV29-1*01, TRBV29-1*03	TRBV29-1	TRBJ2-3*01	TRBJ2-3	TRBD2*02	TRBD2	8	16	24	43	7	18	25
1	8.04e-08	TGCAGCGTTCCCAGGACTAGCGGGAGCTTCTATAATGAGCAGTTCTTC	CSVPRTSGSFYNEQFF	TRBV29-1*01, TRBV29-1*03	TRBV29-1	TRBJ2-1*01	TRBJ2-1	TRBD2*02	TRBD2	8	13	25	29	4	3	7
1	8.04e-08	TGCAGCGTTGTTGCCGGTAGCACAGGGGACACCGGGGAGCTGTTTTTT	CSVVAGSTGDTGELFF	TRBV29-1*01	TRBV29-1	TRBJ2-2*01	TRBJ2-2	TRBD1*01	TRBD1	9	21	27	28	11	0	11
1	8.04e-08	TGCAGCGTTGTGACTAGAGCAGGCATAGCTGACAATGAGCAGTTCTTC	CSVVTRAGIADNEQFF	TRBV29-1*01, TRBV29-1*02	TRBV29-1	TRBJ2-1*01	TRBJ2-1	TRBD2*02, TRBD2*01	TRBD2	9	11	16	31	1	14	15
1	8.04e-08	TGCAGCGTTGTACGGACTAGCGGGAGAAACACCGGGGAGCTGTTTTTT	CSVVRTSGRNTGELFF	TRBV29-1*01	TRBV29-1	TRBJ2-2*01	TRBJ2-2	TRBD2*02	TRBD2	9	13	25	27	3	1	4
1	8.04e-08	TGCAGCGTTGCCGCTCAAAGCACAGGGGAGATCTACGAGCAGTACTTC	CSVAAQSTGEIYEQYF	TRBV29-1*01	TRBV29-1	TRBJ2-7*01	TRBJ2-7	TRBD1*01	TRBD1	9	21	27	32	11	4	15
1	8.04e-08	TGCAGCGTTGCCGGTTCGGGGGTGATCGGCCTCGATGGCTACACCTTC	CSVAGSGVIGLDGYTF	TRBV29-1*01	TRBV29-1	TRBJ1-2*01	TRBJ1-2	TRBD2*01	TRBD2	9	16	21	34	6	12	18
1	8.04e-08	TGCAGCGTTGCCGATTACCCTAACTCTGGGGCCAACGTCCTGCCTTTC	CSVADYPNSGANVLPF	TRBV29-1*01	TRBV29-1	TRBJ2-6*01	TRBJ2-6	TRBD1*01, TRBD2*02	TRBD1, TRBD2	9	17	20	23	7	2	9
1	8.04e-08	TGCAGCGTTGCCGAGGACTGGACCCAGAAAGGCGGGGAGCTGTTTTTT	CSVAEDWTQKGGELFF	TRBV29-1*01	TRBV29-1	TRBJ2-2*01	TRBJ2-2	TRBD2*02, TRBD2*01	TRBD2	9	14	18	32	4	13	17
1	8.04e-08	TGCAGCGTTGCCACAGGGGCAGGTGGCTTGGACTACGAGCAGTACTTC	CSVATGAGGLDYEQYF	TRBV29-1*01	TRBV29-1	TRBJ2-7*01	TRBJ2-7	TRBD1*01	TRBD1	9	12	18	32	2	13	15
1	8.04e-08	TGCAGCGTTGCCAGCGGTCGGGACAGGGATACCTACGAGCAGTACTTC	CSVASGRDRDTYEQYF	TRBV29-1*01, TRBV29-1*02	TRBV29-1	TRBJ2-7*01	TRBJ2-7	TRBD1*01	TRBD1	9	19	27	31	9	3	12
1	8.04e-08	TGCAGCGTTGCGTTGACTAGCGGGGGCGGTGGTTCACCCCTCCACTTT	CSVALTSGGGGSPLHF	TRBV29-1*01, TRBV29-1*02	TRBV29-1	TRBJ1-6*01	TRBJ1-6	TRBD2*01	TRBD2	9	14	25	32	4	6	10
1	8.04e-08	TGCAGCGTTGCGTCGGAGGAAATACGCTCTGGAAACACCATATATTTT	CSVASEEIRSGNTIYF	TRBV29-1*01	TRBV29-1	TRBJ1-3*01	TRBJ1-3	TRBD2*02	TRBD2	9	14	18	26	4	7	11
1	8.04e-08	TGCAGCGTTGCGTGGCGAGGGGTGACTGGGGCCAACGTCCTGACTTTC	CSVAWRGVTGANVLTF	TRBV29-1*01	TRBV29-1	TRBJ2-6*01	TRBJ2-6	TRBD1*01, TRBD2*02	TRBD1, TRBD2	9	17	21	25	7	3	10
1	8.04e-08	TGCAGCGTTGCGGCCCGAGGGACTACCCCGTTTGATACGCAGTATTTT	CSVAARGTTPFDTQYF	TRBV29-1*01	TRBV29-1	TRBJ2-3*01	TRBJ2-3	TRBD2*02, TRBD2*01	TRBD2	9	18	24	33	8	8	16
1	8.04e-08	TGCAGCGTTGCGGGAGGTCCGGGACAGGGTGCATACGAGCAGTACTTC	CSVAGGPGQGAYEQYF	TRBV29-1*01	TRBV29-1	TRBJ2-7*01	TRBJ2-7	TRBD1*01	TRBD1	9	20	28	33	10	4	14
1	8.04e-08	TGCAGCGTTGCAGCTTTCGAGCGGGAGTGGGGGGATGAGCAGTTCTTC	CSVAAFEREWGDEQFF	TRBV29-1*01	TRBV29-1	TRBJ2-1*01	TRBJ2-1	TRBD2*02	TRBD2	9	19	26	34	9	7	16
1	8.04e-08	TGCAGCGTTGCAGCTTACCCTAACTCTGGGGCCAACGTCCTGACTTTC	CSVAAYPNSGANVLTF	TRBV29-1*01	TRBV29-1	TRBJ2-6*01	TRBJ2-6	TRBD1*01, TRBD2*02	TRBD1, TRBD2	9	17	20	23	7	2	9
1	8.04e-08	TGCAGCGTTGCAGCTCAAAGCACAGGGGAGATCTACGAGCAGTACTTC	CSVAAQSTGEIYEQYF	TRBV29-1*01	TRBV29-1	TRBJ2-7*01	TRBJ2-7	TRBD1*01	TRBD1	9	21	27	32	11	4	15
1	8.04e-08	TGCAGCGTTGGTTCCCAGGGGGTTGCTGGGGCAAACGTCCTGACTTTC	CSVGSQGVAGANVLTF	TRBV29-1*01, TRBV29-1*02	TRBV29-1	TRBJ2-6*01	TRBJ2-6	TRBD1*01	TRBD1	9	15	21	25	5	3	8
1	8.04e-08	TGCAGCGTTGGGGACTAGCGGACCCTCAGCTACAATGAGCAGTTCTTC	CSVGD*RTLSYNEQFF	TRBV29-1*01	TRBV29-1	TRBJ2-1*01	TRBJ2-1	TRBD2*02, TRBD2*01	TRBD2	9	10	20	29	0	8	8
1	8.04e-08	TGCAGCGTTGGAGGGACGCCGCAAGAAGGGAACTATGGCGACACCTTC	CSVGGTPQEGNYGDTF	TRBV29-1*01	TRBV29-1	TRBJ1-2*01	TRBJ1-2	TRBD1*01, TRBD2*02, TRBD2*01	TRBD1, TRBD2	9	12	16	30	2	13	15
1	8.04e-08	TGCAGCGTTGGAGGGACACCTCAGGAAGGGAACTATGGCTACACCTTC	CSVGGTPQEGNYGYTF	TRBV29-1*01	TRBV29-1	TRBJ1-2*01	TRBJ1-2	TRBD1*01	TRBD1	9	12	17	30	2	12	14
1	8.04e-08	TGCAGCGTTGATTCGAGAGCAGGCATAGCTGACAATGAGCAGTTCTTC	CSVDSRAGIADNEQFF	TRBV29-1*01, TRBV29-1*02	TRBV29-1	TRBJ2-1*01	TRBJ2-1	TRBD1*01, TRBD2*02, TRBD2*01	TRBD1, TRBD2	10	19	22	31	8	8	16
1	8.04e-08	TGCAGCGTTGATAGGTATGGGACTAGGGGGGACACTGAAGCTTTCTTT	CSVDRYGTRGDTEAFF	TRBV29-1*01, TRBV29-1*02	TRBV29-1	TRBJ1-1*01	TRBJ1-1	TRBD2*02, TRBD2*01	TRBD2	10	18	25	31	7	5	12
1	8.04e-08	TGCAGCGTTGATAATCGACTAGCGGGGGAGATAAATGAGCAGTTCTTC	CSVDNRLAGEINEQFF	TRBV29-1*01	TRBV29-1	TRBJ2-1*01	TRBJ2-1	TRBD2*01	TRBD2	10	16	27	33	5	5	10
1	8.04e-08	TGCAGCGTTGATAAAGGGGTGGGTGGCTTGGACTACGAGCAGTACTTC	CSVDKGVGGLDYEQYF	TRBV29-1*01	TRBV29-1	TRBJ2-7*01	TRBJ2-7	TRBD1*01	TRBD1	10	14	18	32	3	13	16
1	8.04e-08	TGCAGCGTTGACCCCGTCGAGTCTAGAACCTACAATGAGCAGTTCTTC	CSVDPVESRTYNEQFF	TRBV29-1*01	TRBV29-1	TRBJ2-1*01	TRBJ2-1	TRBD2*01	TRBD2	10	11	15	28	0	12	12
1	8.04e-08	TGCAGCGTTGACCATTGACTAGCGGGAGATTAAGGTGAGCAGTACTTC	CSVDH*LAGD*GEQYF	TRBV29-1*01	TRBV29-1	TRBJ2-7*01	TRBJ2-7	TRBD2*02	TRBD2	10	16	27	36	5	8	13
1	8.04e-08	TGCAGCGTTGACGCTTACCCTAACTCTGGGGCCAACGTCCTGACTTTC	CSVDAYPNSGANVLTF	TRBV29-1*01	TRBV29-1	TRBJ2-6*01	TRBJ2-6	TRBD1*01, TRBD2*02, TRBD2*01	TRBD1, TRBD2	10	17	20	23	6	2	8
1	8.04e-08	TGCAGCGTTGACACAGGGGTAGGTGGCTTGGACTACGAGCAGTACTTC	CSVDTGVGGLDYEQYF	TRBV29-1*01	TRBV29-1	TRBJ2-7*01	TRBJ2-7	TRBD1*01	TRBD1	10	12	18	32	1	13	14
1	8.04e-08	TGCAGCGTTGACAGGTCTCAACAGGGCTCCTACAATGAGCAGTTCTTC	CSVDRSQQGSYNEQFF	TRBV29-1*01, TRBV29-1*02	TRBV29-1	TRBJ2-1*01	TRBJ2-1	TRBD1*01	TRBD1	10	20	25	26	9	0	9
1	8.04e-08	TGCAGCGTTGACAGGCCTCAACAGAGCTCCTCTAATGAGCAGTTCTTC	CSVDRPQQSSSNEQFF	TRBV29-1*01	TRBV29-1	TRBJ2-1*01	TRBJ2-1	TRBD1*01, TRBD2*02	TRBD1, TRBD2	10	20	23	33	9	9	18
1	8.04e-08	TGCAGCGTTGACAGGCCTCAACAGAGCTCCTACAAGGAGCAGGTCTTC	CSVDRPQQSSYKEQVF	TRBV29-1*01, TRBV29-1*02	TRBV29-1	TRBJ2-1*01	TRBJ2-1	TRBD1*01, TRBD2*02	TRBD1, TRBD2	10	20	23	36	9	12	21
1	8.04e-08	TGCAGCGTTGAGCTCCGGGACAGGGTGTCCTACAGTGAGCAGTTCTTC	CSVELRDRVSYSEQFF	TRBV29-1*01	TRBV29-1	TRBJ2-1*01	TRBJ2-1	TRBD1*01	TRBD1	10	16	24	27	5	2	7
1	8.04e-08	TGCAGCGTTGAGGTACAGGGAAGGGTGTTAGGCTACGAGCAGTACTTC	CSVEVQGRVLGYEQYF	TRBV29-1*01, TRBV29-1*02	TRBV29-1	TRBJ2-7*01	TRBJ2-7	TRBD1*01	TRBD1	10	14	19	32	3	12	15
1	8.04e-08	TGCAGCGTTGAGGAACGGACAGGGGGCGTGAATGAAAAACTGTTTTTT	CSVEERTGGVNEKLFF	TRBV29-1*01	TRBV29-1	TRBJ1-4*01	TRBJ1-4	TRBD1*01	TRBD1	10	16	26	30	5	3	8
1	8.04e-08	TGCAGCGTTGAGAAAGGGGTAGGTGGCCTGGACTACGAGCAGTACTTC	CSVEKGVGGLDYEQYF	TRBV29-1*01	TRBV29-1	TRBJ2-7*01	TRBJ2-7	TRBD1*01	TRBD1	10	14	18	32	3	13	16
1	8.04e-08	TGCAGCGTTGAATTGGGACAGGGGACAAACGCCTACGAGCAGTACTTC	CSVELGQGTNAYEQYF	TRBV29-1*01	TRBV29-1	TRBJ2-7*01	TRBJ2-7	TRBD1*01	TRBD1	11	14	23	31	2	7	9
1	8.04e-08	TGCAGCGTTGAACTAGCGGCCCAAACAGGGGCCTACGAGCAGTACTTC	CSVELAAQTGAYEQYF	TRBV29-1*01	TRBV29-1	TRBJ2-7*01	TRBJ2-7	TRBD1*01, TRBD2*02, TRBD2*01	TRBD1, TRBD2	11	24	30	31	12	0	12
1	8.04e-08	TGCAGCGTTGAACCTACAGGGAGTGGGCTAAATCAGCCCCAGCATTTT	CSVEPTGSGLNQPQHF	TRBV29-1*01	TRBV29-1	TRBJ1-5*01	TRBJ1-5	TRBD1*01	TRBD1	11	15	20	30	3	9	12
1	8.04e-08	TGCAGCGTTGAAGGGGCCCGGGACAGGGGGGACAATGAGCAGTTCTTC	CSVEGARDRGDNEQFF	TRBV29-1*01	TRBV29-1	TRBJ2-1*01	TRBJ2-1	TRBD1*01	TRBD1	12	19	29	31	6	1	7
1	8.04e-08	TGCAGCGTTGAAGGGGCCCGGGACAGGGGACGGGATGAGCAGTATTTT	CSVEGARDRGRDEQYF	TRBV29-1*01	TRBV29-1	TRBJ2-3*01	TRBJ2-3	TRBD1*01	TRBD1	12	19	28	38	6	9	15
1	8.04e-08	TGCAGCGTTGAAGATCAGGGGACCGTGGAGGGACTAGGAAACACCTTC	CSVEDQGTVEGLGNTF	TRBV29-1*01, TRBV29-1*02	TRBV29-1	TRBJ1-2*01	TRBJ1-2	TRBD2*02, TRBD2*01	TRBD2	13	29	36	40	15	3	18
1	8.04e-08	TGCAGCGTTGAAGATCAAAGCACAGGGATTTTCTACGAGCAGTACTTC	CSVEDQSTGIFYEQYF	TRBV29-1*01	TRBV29-1	TRBJ2-7*01	TRBJ2-7	TRBD1*01	TRBD1	13	21	26	32	7	5	12
1	8.04e-08	TGCAGCGTTGAAGATGAGGGAGGTCAGGGGCCCTACGAGCAGTACTTC	CSVEDEGGQGPYEQYF	TRBV29-1*01, TRBV29-1*02	TRBV29-1	TRBJ2-7*01	TRBJ2-7	TRBD1*01, TRBD2*02	TRBD1, TRBD2	13	24	29	31	10	1	11
1	8.04e-08	TGCAGCGTTGAAGAGGACGGGACCCAGAAAGGCGGGGAGCTGTTCTTT	CSVEEDGTQKGGELFF	TRBV29-1*01, TRBV29-1*02	TRBV29-1	TRBJ1-1*01	TRBJ1-1	TRBD2*01	TRBD2	13	31	36	42	17	5	22
1	8.04e-08	TGCAGCGTTGAAGAAAGAGGACAGGGCGGAGGAAACACCATATATTTT	CSVEERGQGGGNTIYF	TRBV29-1*01, TRBV29-1*02	TRBV29-1	TRBJ1-3*01	TRBJ1-3	TRBD1*01	TRBD1	13	18	25	30	4	4	8
1	8.04e-08	TGCAGCGTCCCCTGGGCTAGCGGGAAGGGGGATGGTGCGCAGTATTTT	CSVPWASGKGDGAQYF	TRBV29-1*01, TRBV29-1*03	TRBV29-1	TRBJ2-3*01	TRBJ2-3	TRBD2*02	TRBD2	7	16	24	37	8	12	20
1	8.04e-08	TGCAGCGTCCCCCCGACAGGGGGAGGACGTAGCACTGAAGCTTTCTTT	CSVPPTGGGRSTEAFF	TRBV29-1*01, TRBV29-1*03	TRBV29-1	TRBJ1-1*01	TRBJ1-1	TRBD1*01	TRBD1	7	14	22	32	6	9	15
1	8.04e-08	TGCAGCGTCCAGGTGGGCACAGGGGGCGCCTTGGGGACCCAGTACTTC	CSVQVGTGGALGTQYF	TRBV29-1*01, TRBV29-1*03	TRBV29-1	TRBJ2-5*01	TRBJ2-5	TRBD1*01	TRBD1	7	18	26	35	10	8	18
1	8.04e-08	TGCAGCGTCGTAGGGACAGGGGAGTTTCGGCGAGAGACCCAGTACTTC	CSVVGTGEFRRETQYF	TRBV29-1*01	TRBV29-1	TRBJ2-5*01	TRBJ2-5	TRBD1*01	TRBD1	7	12	21	32	4	10	14
1	8.04e-08	TGCAGCGTGGCCCCAGGGGCAGCCGGATTCAATCAGCCCCAGCATTTT	CSVAPGAAGFNQPQHF	TRBV29-1*01	TRBV29-1	TRBJ1-5*01	TRBJ1-5	TRBD1*01	TRBD1	7	13	18	29	5	10	15
1	8.04e-08	TGCAGCGTGGAAGGACAGGGGGGCCGTGACCAAGAGACCCAGTACTTC	CSVEGQGGRDQETQYF	TRBV29-1*01	TRBV29-1	TRBJ2-5*01	TRBJ2-5	TRBD1*01	TRBD1	12	13	21	28	0	6	6
1	8.04e-08	TGCAGCGTGACTAACCTGGGACAGACGAACACCGGGGAGCTGTTTTTT	CSVTNLGQTNTGELFF	TRBV29-1*01, TRBV29-1*03	TRBV29-1	TRBJ2-2*01	TRBJ2-2	TRBD1*01	TRBD1	7	17	23	25	9	1	10
1	8.04e-08	TGCAGCGTAAGAACAGGGAGGCTGTGCTCTGGAAACACCATATATTTT	CSVRTGRLCSGNTIYF	TRBV29-1*01, TRBV29-1*03	TRBV29-1	TRBJ1-3*01	TRBJ1-3	TRBD1*01, TRBD2*02	TRBD1, TRBD2	7	12	17	26	4	8	12
1	8.04e-08	TGCAGCGCTAGAGCCGCTCTCTCGCCAGGGGGGGTTGAAGCTTTCTTT	CSARAALSPGGVEAFF	TRBV20-1*01, TRBV20-1*04, TRBV20-1*05, TRBV20-1*07	TRBV20-1	TRBJ1-1*01	TRBJ1-1	TRBD1*01, TRBD2*01	TRBD1, TRBD2	12	25	31	35	12	3	15
1	8.04e-08	TGCAGCGCTAGAGGAGGACTAGCGGGGCCCCAAGAGACCCAATACTTC	CSARGGLAGPQETQYF	TRBV20-1*01, TRBV20-1*04, TRBV20-1*05, TRBV20-1*07	TRBV20-1	TRBJ2-5*01	TRBJ2-5	TRBD2*01	TRBD2	12	15	26	29	2	2	4
1	8.04e-08	TGCAGCGCTAGAGATCTACAAGGGGCCGAACTCTACGAGCAGTACTTC	CSARDLQGAELYEQYF	TRBV20-1*01, TRBV20-1*05, TRBV20-1*07	TRBV20-1	TRBJ2-7*01	TRBJ2-7	TRBD1*01	TRBD1	13	20	24	32	6	7	13
1	8.04e-08	TGCAGCGCTAGAAACAACCTAGCGGGGGACTCAGATACGCGGTATTTT	CSARNNLAGDSDTRYF	TRBV20-1*01, TRBV20-1*05, TRBV20-1*07	TRBV20-1	TRBJ2-3*01	TRBJ2-3	TRBD2*01	TRBD2	11	18	27	31	6	3	9
1	8.04e-08	TGCAGCGCCCGAAAGGACTAGCGGGAGGGTGAAGAGACCCAGTACTTC	CSARKD*REGEETQYF	TRBV29-1*01, TRBV29-1*03	TRBV29-1	TRBJ2-5*01	TRBJ2-5	TRBD2*02	TRBD2	7	14	28	31	6	2	8
1	8.04e-08	TGCAGCGCCGCCCATCCGACTAGCGGGGGGTCGGAGACCCAGTACTTC	CSAAHPTSGGSETQYF	TRBV20-1*06, TRBV20-1*03, TRBV20-1*01, TRBV20-1*04, TRBV20-1*05, TRBV20-1*02, TRBV20-1*07	TRBV20-1	TRBJ2-5*01	TRBJ2-5	TRBD2*01	TRBD2	4	17	29	33	12	3	15
1	8.04e-08	TGCAGCGCCGGGACTAGCGGTTTGTTCTCCTACAATGAGCAGTTCTTC	CSAGTSGLFSYNEQFF	TRBV20-1*06, TRBV20-1*03, TRBV20-1*01, TRBV20-1*04, TRBV20-1*05, TRBV20-1*02, TRBV20-1*07	TRBV20-1	TRBJ2-1*01	TRBJ2-1	TRBD2*02, TRBD2*01	TRBD2	4	9	19	26	4	6	10
1	8.04e-08	TGCAGCGCCGGACTAGCGGGAGACGTAAGGTCCTACGAGCAGTACTTC	CSAGLAGDVRSYEQYF	TRBV20-1*06, TRBV20-1*03, TRBV20-1*01, TRBV20-1*04, TRBV20-1*05, TRBV20-1*02, TRBV20-1*07	TRBV20-1	TRBJ2-7*01	TRBJ2-7	TRBD2*02	TRBD2	4	9	21	30	4	8	12
1	8.04e-08	TGCAGCGCCACCAGGACAGGGGGGACGGGGGGCACTGAAGCTTTCTTT	CSATRTGGTGGTEAFF	TRBV29-1*01, TRBV29-1*03	TRBV29-1	TRBJ1-1*01	TRBJ1-1	TRBD1*01	TRBD1	7	13	22	32	5	9	14
1	8.04e-08	TGCAGCGCCAGCAGCTCTCTGGGTAACGGCGGAAACACCATATATTTT	CSASSSLGNGGNTIYF	TRBV29-1*01, TRBV29-1*03	TRBV29-1	TRBJ1-3*01	TRBJ1-3	TRBD1*01, TRBD2*02, TRBD2*01	TRBD1, TRBD2	7	20	22	30	12	7	19
1	8.04e-08	TGCAGCGCGACGGCGTATTACGGGGGAACCCAGTACGAGCAGTACTTC	CSATAYYGGTQYEQYF	TRBV29-1*01, TRBV29-1*03	TRBV29-1	TRBJ2-7*01	TRBJ2-7	TRBD2*01	TRBD2	8	20	25	33	11	7	18
1	8.04e-08	TGCAGCGGAAGTGGGGGGGCTCGTAGCTCCTACAATGAGCAGTTTTTT	CSGSGGARSSYNEQFF	TRBV29-1*01, TRBV29-1*02, TRBV29-1*03	TRBV29-1	TRBJ2-2*01	TRBJ2-2	TRBD2*01	TRBD2	6	12	18	36	5	17	22
1	8.04e-08	TGCAGCACCACAGGGGCCAGGCACACAGACTCGCACGAGCAGTACTTC	CSTTGARHTDSHEQYF	TRBV29-1*01, TRBV29-1*03	TRBV29-1	TRBJ2-7*01	TRBJ2-7	TRBD1*01	TRBD1	5	9	15	34	3	18	21
1	8.04e-08	TGCAGCAGAACTAAGGGGGCTAGCGGGAACGGCAATGAGCAGTTCTTC	CSRTKGASGNGNEQFF	TRBV29-1*01, TRBV29-1*03	TRBV29-1	TRBJ2-1*01	TRBJ2-1	TRBD2*02	TRBD2	5	19	27	32	13	4	17
1	8.04e-08	TGCAGGGCTAGAGCCGCTCTCTCGCCAGGGGGGGTCGAAGCTTTCTTT	CRARAALSPGGVEAFF	TRBV20-1*01, TRBV20-1*04, TRBV20-1*05, TRBV20-1*07	TRBV20-1	TRBJ1-1*01	TRBJ1-1	TRBD1*01, TRBD2*01	TRBD1, TRBD2	12	25	31	36	12	4	16
1	8.04e-08	TGTGCTCCCGGACTAGCGGGAGGGTCCACTACAATGAGCAGTTCTTC	CAPGLAGG~HYNEQFF	TRBV7-7*01, TRBV7-7*02	TRBV7-7	TRBJ2-1*01	TRBJ2-1	TRBD2*02	TRBD2	4	9	23	28	4	4	8
1	8.04e-08	TGTGCTGGCGGGTTGGGGGGCGTTTGTATAATTCACCCCACCACTTT	CAGGLGGV~YNSPHHF	TRBV12-4*01, TRBV12-3*01	TRBV12-4, TRBV12-3	TRBJ1-6*02	TRBJ1-6	TRBD1*01, TRBD2*01	TRBD1, TRBD2	4	15	20	26	10	5	15
1	8.04e-08	TGTGCTATTCATCGACTAGCGGGGGGGAGCACCGGGGAGCTGTTTTT	CAIHRLAG~EHRGAVF	TRBV7-7*01, TRBV7-7*02	TRBV7-7	TRBJ2-2*01	TRBJ2-2	TRBD2*01	TRBD2	4	13	26	42	8	15	23
1	8.04e-08	TGTGCTACCTCGATAAGAACTTCGGACAGGTTCATGGCTACACCTTC	CATSIRTS~QVHGYTF	TRBV6-4*02, TRBV6-4*01	TRBV6-4	TRBJ1-2*01	TRBJ1-2	TRBD1*01	TRBD1	4	23	29	33	18	3	21
1	8.04e-08	TGTGCTAGTGTCCCCCGACTAGCGGGGTAGTCGGGGAGCTGTTTTTT	CASVPRLA~VVGELFF	TRBV12-5*01	TRBV12-5	TRBJ2-2*01	TRBJ2-2	TRBD2*01	TRBD2	9	16	26	31	6	4	10
1	8.04e-08	TGTGCTAGTGCCGGGACAGGAACCTCCCTCAATCAGCCCAGCATTTT	CASAGTGT~PQSAQHF	TRBV12-5*01	TRBV12-5	TRBJ1-5*01	TRBJ1-5	TRBD1*01	TRBD1	9	12	19	36	2	16	18
1	8.04e-08	TGTGCTAGTGGTTTCTTCTAGCAGGTAGCACAGATACGCAGTATTTT	CASGFF*Q~STDTQYF	TRBV12-5*01	TRBV12-5	TRBJ2-3*01	TRBJ2-3	TRBD2*02, TRBD2*01	TRBD2	13	17	21	26	3	4	7
1	8.04e-08	TGTGCTAGTGGTTTGGTTACGATGGGGGCAAAAACATTCAGTACTTC	CASGLVTM~GKNIQYF	TRBV12-5*01	TRBV12-5	TRBJ2-4*01	TRBJ2-4	TRBD1*01, TRBD2*01	TRBD1, TRBD2	16	23	27	28	6	0	6
1	8.04e-08	TGTGCTAGTGGTTTGGTCGTGCGCGGATGAACACTGAAGCTTTCTTT	CASGLVVR~MNTEAFF	TRBV12-5*01	TRBV12-5	TRBJ1-1*01	TRBJ1-1	TRBD2*02, TRBD2*01	TRBD2	16	22	25	27	5	1	6
1	8.04e-08	TGTGCTAGTGGTTTGGTACTGGACGACTAGACACTGAAGCTTTCTTT	CASGLVLD~LDTEAFF	TRBV12-5*01	TRBV12-5	TRBJ1-1*01	TRBJ1-1	TRBD2*02, TRBD2*01	TRBD2	16	24	29	30	7	0	7
1	8.04e-08	TGTGCTAGTGGTTTGGGAAGAGAGTAGGGACAGGGGAGCTGTTTTTT	CASGLGRE~GTGELFF	TRBV12-5*01	TRBV12-5	TRBJ2-2*01	TRBJ2-2	TRBD1*01	TRBD1	15	26	31	32	10	0	10
1	8.04e-08	TGTGCTAGTGGTTTACCAGGGATGGGCCAAGAGAGACCCAGTACTTC	CASGLPGM~PRETQYF	TRBV12-5*01	TRBV12-5	TRBJ2-5*01	TRBJ2-5	TRBD1*01	TRBD1	13	16	20	31	2	10	12
1	8.04e-08	TGTGCTAGTGGTTCGTTAGCGGGGGGGCTTCCTACGAGCAGTACTTC	CASGSLAG~ASYEQYF	TRBV12-5*01	TRBV12-5	TRBJ2-7*01	TRBJ2-7	TRBD2*01	TRBD2	12	16	26	29	3	2	5
1	8.04e-08	TGTGCTAGTGGTCCTGGACTAGCGGGAGGGCCTACGAGCAGTACTTC	CASGPGLA~RAYEQYF	TRBV12-5*01	TRBV12-5	TRBJ2-7*01	TRBJ2-7	TRBD2*02	TRBD2	11	15	29	30	3	0	3
1	8.04e-08	TGTGCTAGTGGTCCAAGGGTGGACCCGATCTTGAAAAACTGTTTTTT	CASGPRVD~DLEKLFF	TRBV12-5*01	TRBV12-5	TRBJ1-4*01	TRBJ1-4	TRBD1*01, TRBD2*02, TRBD2*01	TRBD1, TRBD2	11	20	23	31	8	7	15
1	8.04e-08	TGTGCTAGTGGTCGCTGGAGACAGCTAGCACAGATACGCAGTATTTT	CASGRWRQ~STDTQYF	TRBV12-5*01	TRBV12-5	TRBJ2-3*01	TRBJ2-3	TRBD1*01	TRBD1	11	19	23	26	7	2	9
1	8.04e-08	TGTGCTAGTGGTATCGACCAGGGGGGCCCCCCTACGAGCAGTACTTC	CASGIDQG~PPYEQYF	TRBV12-5*01	TRBV12-5	TRBJ2-7*01	TRBJ2-7	TRBD1*01	TRBD1	11	18	24	30	6	5	11
1	8.04e-08	TGTGCTAGTGGCGTCGGAGGGGGGCGAACACCGGGGAGCTGTTTTTT	CASGVGGG~NTGELFF	TRBV12-5*01	TRBV12-5	TRBJ2-2*01	TRBJ2-2	TRBD1*01, TRBD2*02, TRBD2*01	TRBD1, TRBD2	10	17	22	24	6	1	7
1	8.04e-08	TGTGCTAGCAGTTTCTTCCAGCAGGTAGCACAGATACGCAGTATTTT	CASSFFQQ~STDTQYF	TRBV12-4*01, TRBV12-3*01	TRBV12-4, TRBV12-3	TRBJ2-3*01	TRBJ2-3	TRBD1*01	TRBD1	13	21	24	26	7	1	8
1	8.04e-08	TGTGCTAGCAGTGACAAAACAGGGGGCTTTGGACTGAAGCTTTCTTT	CASSDKTG~LWTEAFF	TRBV6-5*01	TRBV6-5	TRBJ1-1*01	TRBJ1-1	TRBD1*01	TRBD1	11	18	26	32	6	5	11
1	8.04e-08	TGTGCTAGCAGCTTGTCAGCGGGGGTTCCCAAGAGACCCAGTACTTC	CASSLSAG~SQETQYF	TRBV7-7*01, TRBV7-7*02	TRBV7-7	TRBJ2-5*01	TRBJ2-5	TRBD2*01	TRBD2	13	17	24	28	3	3	6
1	8.04e-08	TGTGCTAGCAGCTTGGTCTAGCGGGGAACTCCTACGAGCAGTACTTC	CASSLV*R~NSYEQYF	TRBV7-7*01	TRBV7-7	TRBJ2-7*01	TRBJ2-7	TRBD2*01	TRBD2	13	17	25	28	3	2	5
1	8.04e-08	TGTGCTAGCAGCTTGGTCGAGCGGGGGGCCAAGAGACCCAGTACTTC	CASSLVER~GQETQYF	TRBV5-4*01	TRBV5-4	TRBJ2-5*01	TRBJ2-5	TRBD2*01	TRBD2	15	19	27	28	3	0	3
1	8.04e-08	TGTGCTAGCAGCTTAGTCTTCGGACAGGGGAATACGAGCAGTACTTC	CASSLVFG~GEYEQYF	TRBV7-7*01	TRBV7-7	TRBJ2-5*01	TRBJ2-5	TRBD1*01	TRBD1	15	21	29	38	5	8	13
1	8.04e-08	TGTGCTAGCAGCTTAGTCTTCGACAGGGTACCTACGAGCAGTACTTC	CASSLVFD~GTYEQYF	TRBV7-7*01	TRBV7-7	TRBJ2-7*01	TRBJ2-7	TRBD1*01	TRBD1	15	21	27	30	5	2	7
1	8.04e-08	TGTGCTAGCAGCTTAGTCAGGGCCTAGGGGCCAACGTCCTGACTTTC	CASSLVRA~GANVLTF	TRBV7-7*01	TRBV7-7	TRBJ2-6*01	TRBJ2-6	TRBD1*01	TRBD1	15	17	21	26	1	4	5
1	8.04e-08	TGTGCTAGCAGCTTAGCGCGGGGACAGGGGAAGAGACCCAGTACTTC	CASSLARG~GEETQYF	TRBV7-7*01	TRBV7-7	TRBJ2-5*01	TRBJ2-5	TRBD1*01	TRBD1	16	20	29	30	3	0	3
1	8.04e-08	TGTGCTAGCAGCTTAGGGGGAGGGCTACCTACAATGAGCAGTTCTTC	CASSLGGG~TYNEQFF	TRBV7-7*01	TRBV7-7	TRBJ2-1*01	TRBJ2-1	TRBD2*02	TRBD2	15	17	23	27	1	3	4
1	8.04e-08	TGTGCTAGCAGCTTAAGACTAGCGGGGCTTACAATGAGCAGTTCTTC	CASSLRLA~AYNEQFF	TRBV7-7*01	TRBV7-7	TRBJ2-1*01	TRBJ2-1	TRBD2*01	TRBD2	14	16	26	29	1	2	3
1	8.04e-08	TGTGCTAGCAGCTTAAGACTAGCGGGAGCTACAATGAGCAGTTCTTC	CASSLRLA~SYNEQFF	TRBV7-7*01	TRBV7-7	TRBJ2-1*01	TRBJ2-1	TRBD2*02	TRBD2	14	16	27	28	1	0	1
1	8.04e-08	TGTGCTAGCAGCTCATTAAGACGGAGGGCCCCTACGAGCAGTACTTC	CASSSLRR~GPYEQYF	TRBV7-7*01	TRBV7-7	TRBJ2-7*01	TRBJ2-7	TRBD2*02	TRBD2	12	22	27	30	9	2	11
1	8.04e-08	TGTGCTAGCAGCTCAGGACAGGGGGGGCGGGGGAGACCCAGTACTTC	CASSSGQG~AGETQYF	TRBV7-7*01	TRBV7-7	TRBJ2-5*01	TRBJ2-5	TRBD1*01	TRBD1	12	15	24	32	2	7	9
1	8.04e-08	TGTGCTAGCAGCTAGCTCCCAGCTCCTATAGTTCACCCCTCCACTTT	CASS*LPA~YSSPLHF	TRBV11-2*01	TRBV11-2	TRBJ1-6*02	TRBJ1-6	TRBD2*02	TRBD2	12	15	19	22	2	2	4
1	8.04e-08	TGTGCTAGCAGCTAGGGAGCCGGACAGGTTTCAATGAGCAGTTCTTC	CASS*GAG~GFNEQFF	TRBV7-7*01, TRBV7-7*02	TRBV7-7	TRBJ2-1*01	TRBJ2-1	TRBD1*01	TRBD1	12	21	27	31	8	3	11
1	8.04e-08	TGTGCTAGCAGCCCCCCTAGTCAGGGGGCCTCCCACCCCACCACTTT	CASSPPSQ~GLPPHHF	TRBV7-7*01, TRBV7-7*02	TRBV7-7	TRBJ1-6*01	TRBJ1-6	TRBD1*01	TRBD1	11	21	28	33	9	4	13
1	8.04e-08	TGTGCTAGCAGCCCCGGGCTAGCGGGTTTAACAATGAGCAGTTCTTC	CASSPGLA~FNNEQFF	TRBV7-7*01, TRBV7-7*02	TRBV7-7	TRBJ2-1*01	TRBJ2-1	TRBD2*02, TRBD2*01	TRBD2	11	18	25	30	6	4	10
1	8.04e-08	TGTGCTAGCAGCCCCATCGGACTAGCGTCCAAGAGACCCAGTACTTC	CASSPIGL~VQETQYF	TRBV7-7*01, TRBV7-7*02	TRBV7-7	TRBJ2-5*01	TRBJ2-5	TRBD2*02, TRBD2*01	TRBD2	11	18	26	28	6	1	7
1	8.04e-08	TGTGCTAGCAGCCCGGGACAGGGGACCGTCGAGGGCCCCAGTACTTC	CASSPGQG~RRGPQYF	TRBV7-8*01, TRBV7-8*03	TRBV7-8	TRBJ2-5*01	TRBJ2-5	TRBD1*01	TRBD1	12	14	23	36	1	12	13
1	8.04e-08	TGTGCTAGCAGCCCGACCGGGACAGGGGGCACCGGGGAGCTGTTTTT	CASSPTGT~GHRGAVF	TRBV7-7*01, TRBV7-7*02	TRBV7-7	TRBJ2-2*01	TRBJ2-2	TRBD1*01	TRBD1	11	18	29	42	6	12	18
1	8.04e-08	TGTGCTAGCAGCCGGACCAGGACGGGCCCCAAGAGACCCAGTACTTC	CASSRTRT~PQETQYF	TRBV7-7*01, TRBV7-7*02	TRBV7-7	TRBJ2-5*01	TRBJ2-5	TRBD1*01, TRBD2*02, TRBD2*01	TRBD1, TRBD2	11	19	22	28	7	5	12
1	8.04e-08	TGTGCTAGCAGCCGGACCAGGACAGGCTCCAAGAGACCCAGTATTTT	CASSRTRT~LQETQYF	TRBV7-7*01, TRBV7-7*02	TRBV7-7	TRBJ2-3*01	TRBJ2-3	TRBD1*01	TRBD1	11	19	25	38	7	12	19
1	8.04e-08	TGTGCTAGCAGCCACACTACAGGGGACTGAACACTGAAGCTTTCTTT	CASSHTTG~LNTEAFF	TRBV7-7*01, TRBV7-7*02	TRBV7-7	TRBJ1-1*01	TRBJ1-1	TRBD1*01	TRBD1	11	18	24	27	6	2	8
1	8.04e-08	TGTGCTAGCAGCATGGGACTTAAGGGGCTAACTATGGCTACACCTTC	CASSMGLK~ANYGYTF	TRBV7-7*01	TRBV7-7	TRBJ1-2*01	TRBJ1-2	TRBD2*02, TRBD2*01	TRBD2	11	14	19	27	2	7	9
1	8.04e-08	TGTGCTAGCAGCATAAAGGACAGGGGAATAATGAAAAACTGTTTTTT	CASSIKDR~NNEKLFF	TRBV7-7*01, TRBV7-7*02	TRBV7-7	TRBJ1-4*01	TRBJ1-4	TRBD1*01	TRBD1	11	17	25	28	5	2	7
1	8.04e-08	TGTGCTAGCAGGCGGTGAGGGACAGCAATACCTACGAGCAGTACTTC	CASRR*GT~NTYEQYF	TRBV7-7*01, TRBV7-7*02	TRBV7-7	TRBJ2-7*01	TRBJ2-7	TRBD1*01	TRBD1	10	18	24	30	7	5	12
1	8.04e-08	TGTGCTAGATCGACCGACTAGCGGGAGGGCCTAATGAGCAGTTCTTC	CARSTD*R~GPNEQFF	TRBV9*02, TRBV9*01, TRBV9*03	TRBV9	TRBJ2-1*01	TRBJ2-1	TRBD2*02	TRBD2	4	15	28	32	10	3	13
1	8.04e-08	TGTGCCTTAGCGGGAGGGCCAGAGAAGGCACAGATACGCAGTACTTC	CALAGGPE~GTDTQYF	TRBV6-5*01	TRBV6-5	TRBJ2-7*01	TRBJ2-7	TRBD2*02	TRBD2	5	7	17	37	1	19	20
1	8.04e-08	TGTGCCTCAGAAGGCGCGAGACAGGGAAACCCTAACACCAATATTTT	CASEGARQ~KP*HQYF	TRBV10-3*01, TRBV10-3*02	TRBV10-3	TRBJ1-3*01	TRBJ1-3	TRBD1*01	TRBD1	5	19	25	40	13	14	27
1	8.04e-08	TGTGCCTGCGGTGACGGGACGACAGGGGTACTTTTGGCTACACCTTC	CACGDGTT~GTFGYTF	TRBV6-4*02, TRBV6-4*01	TRBV6-4	TRBJ1-2*01	TRBJ1-2	TRBD1*01	TRBD1	5	20	27	34	14	6	20
1	8.04e-08	TGTGCCTGCAGTTTAGGGGGTTGAATGGCAATCAGCCCCAGCATTTT	CACSLGG*~GNQPQHF	TRBV28*01	TRBV28	TRBJ1-5*01	TRBJ1-5	TRBD1*01, TRBD2*01	TRBD1, TRBD2	14	15	19	27	0	7	7
1	8.04e-08	TGTGCCTGCAGTGCACACAGGGGTAATGAAAAGAGACCCAGTACTTC	CACSAHRG~*KETQYF	TRBV6-1*01	TRBV6-1	TRBJ2-5*01	TRBJ2-5	TRBD1*01	TRBD1	12	16	22	30	3	7	10
1	8.04e-08	TGTGCCTGCAGTGAAGGCGGCAGGCGATGAATTCCCCCCTCCACTTT	CACSEGGR~MNSPLHF	TRBV25-1*01	TRBV25-1	TRBJ1-6*02	TRBJ1-6	TRBD1*01, TRBD2*02, TRBD2*01	TRBD1, TRBD2	14	20	23	29	5	5	10
1	8.04e-08	TGTGCCTGCAGTAAATAAAGGCAGGGGGTCCCTACGAGCAGTACTTC	CACSK*RQ~GPYEQYF	TRBV25-1*01	TRBV25-1	TRBJ2-7*01	TRBJ2-7	TRBD1*01	TRBD1	11	21	27	30	9	2	11
1	8.04e-08	TGTGCCTGCAGCCAAGCCCGGATTTGGACTACAATGAGCAGTTCTTC	CACSQARI~DYNEQFF	TRBV7-8*03	TRBV7-8	TRBJ2-1*01	TRBJ2-1	TRBD1*01, TRBD2*02, TRBD2*01	TRBD1, TRBD2	12	15	18	28	2	9	11
1	8.04e-08	TGTGCCTGCAGGGGGGACTAGCGGGACGAACCTACGAGCAGCACTTC	CACRGD*R~RTYEQHF	TRBV6-1*01	TRBV6-1	TRBJ2-7*01	TRBJ2-7	TRBD2*02	TRBD2	10	13	25	30	2	4	6
1	8.04e-08	TGTGCCTGGGTTTGGGGGATCGATCCTATAATTCACCCCTCCACTTT	CAWVWGID~YNSPLHF	TRBV30*05, TRBV30*01	TRBV30	TRBJ1-6*02	TRBJ1-6	TRBD1*01, TRBD2*01	TRBD1, TRBD2	9	13	17	23	3	5	8
1	8.04e-08	TGTGCCTGGACCCGAGACTAGCGGGGGGACCCTACGAGCAGTACTTC	CAWTRD*R~GPYEQYF	TRBV30*05, TRBV30*01	TRBV30	TRBJ2-7*01	TRBJ2-7	TRBD2*01	TRBD2	9	15	27	30	5	2	7
1	8.04e-08	TGTGCCTGGAGTTCCCTGGGACAGGAAGAGGGTATGGCTACACCTTC	CAWSSLGQ~RGYGYTF	TRBV30*01	TRBV30	TRBJ1-2*01	TRBJ1-2	TRBD1*01	TRBD1	11	17	24	32	5	7	12
1	8.04e-08	TGTGCCTGGAGTCCGAGGCCAGGGACAGTCGGTCAGCCCAGCATTTT	CAWSPRPG~SRSAQHF	TRBV30*01	TRBV30	TRBJ1-5*01	TRBJ1-5	TRBD1*01	TRBD1	11	21	27	36	9	8	17
1	8.04e-08	TGTGCCTGGAGTGTATGGGACAGGGGATCTACAATGAGCAGTTCTTC	CAWSVWDR~IYNEQFF	TRBV5-6*01	TRBV5-6	TRBJ2-1*01	TRBJ2-1	TRBD1*01	TRBD1	5	16	25	28	10	2	12
1	8.04e-08	TGTGCCTGGAGTGTACTAGCGGGAGGGCAATCTACGAGCAGTACTTC	CAWSVLAG~AIYEQYF	TRBV30*01	TRBV30	TRBJ2-7*01	TRBJ2-7	TRBD2*02	TRBD2	13	14	26	31	0	4	4
1	8.04e-08	TGTGCCTGGAGTGTAGGTGCAGGGGGAATACAATGAAGCAGTTCTTC	CAWSVGAG~NTMKQFF	TRBV30*01, TRBV30*04, TRBV30*02	TRBV30	TRBJ2-1*01	TRBJ2-1	TRBD1*01	TRBD1	13	19	25	36	5	10	15
1	8.04e-08	TGTGCCTGGAGTGTAGGGGGGCACTTTGGAATTCACCCCTCCACTTT	CAWSVGGH~WNSPLHF	TRBV30*01	TRBV30	TRBJ1-6*01	TRBJ1-6	TRBD1*01, TRBD2*01	TRBD1, TRBD2	13	16	21	29	2	7	9
1	8.04e-08	TGTGCCTGGAAAAACTGGAGGGATCCTGGCACCGGGGAGCTGTTTTT	CAWKNWRD~WHRGAVF	TRBV30*05, TRBV30*01	TRBV30	TRBJ2-2*01	TRBJ2-2	TRBD2*02	TRBD2	9	16	21	42	6	20	26
1	8.04e-08	TGTGCCTACCCAAATACCGACAGGGGAGGGGGGAAAAACTGTTTTTT	CAYPNTDR~RGEKLFF	TRBV30*05, TRBV30*01	TRBV30	TRBJ1-4*01	TRBJ1-4	TRBD1*01	TRBD1	6	18	25	32	11	6	17
1	8.04e-08	TGTGCCCTCAGCTACTAGCGCCAGATTCCTACAATGAGCAGTACTTC	CALSY*RQ~SYNEQYF	TRBV10-3*01, TRBV10-3*02	TRBV10-3	TRBJ2-7*01	TRBJ2-7	TRBD2*02, TRBD2*01	TRBD2	10	13	19	35	2	15	17
1	8.04e-08	TGTGCCCCTCGACAGAACGGTCAGGGTTGGGCGGGGATCTGTTTTTT	CAPRQNGQ~LGGDLFF	TRBV24-1*01	TRBV24-1	TRBJ2-2*01	TRBJ2-2	TRBD1*01	TRBD1	5	21	25	31	15	5	20
1	8.04e-08	TGTGCCCCTCGACAGAACGGACAGGGTTGGGCGGGGAGCAGTTCTTC	CAPRQNGQ~LGGEQFF	TRBV24-1*01	TRBV24-1	TRBJ2-1*01	TRBJ2-1	TRBD1*01	TRBD1	5	18	25	35	12	9	21
1	8.04e-08	TGTGCCCGTCGTAGAGGGGCCGCAGGGCTAATGAAAAACTGTTTTTT	CARRRGAA~ANEKLFF	TRBV19*01, TRBV19*02	TRBV19	TRBJ2-2*01	TRBJ2-2	TRBD1*01, TRBD2*02	TRBD1, TRBD2	5	22	26	38	16	11	27
1	8.04e-08	TGTGCCCGTAGTCCATTATGGACAGACCGAACTATGGCTACACCTTC	CARSPLWT~PNYGYTF	TRBV19*01, TRBV19*03, TRBV19*02	TRBV19	TRBJ1-2*01	TRBJ1-2	TRBD1*01	TRBD1	11	19	24	29	7	4	11
1	8.04e-08	TGTGCCCGTAGTCCATCATGGACAGGCCGAACTATGGCTACACCTTC	CARSPSWT~PNYGYTF	TRBV19*01, TRBV19*03, TRBV19*02	TRBV19	TRBJ1-2*01	TRBJ1-2	TRBD1*01	TRBD1	11	19	25	29	7	3	10
1	8.04e-08	TGTGCCCGTAGTATAGTGGGGGGGTCGGCACCGGGGAGCTGTTTTTT	CARSIVGG~GTGELFF	TRBV19*01, TRBV19*02	TRBV19	TRBJ2-2*01	TRBJ2-2	TRBD2*01	TRBD2	15	17	23	28	1	4	5
1	8.04e-08	TGTGCCCGCCGTTTAAGGGCCAGGGGTTCTCCTACGAGCAGTACTTC	CARRLRAR~FSYEQYF	TRBV28*01	TRBV28	TRBJ2-7*01	TRBJ2-7	TRBD1*01	TRBD1	5	20	25	28	14	2	16
1	8.04e-08	TGTGCCCGCCGTGAAGCGAGCGGGGCTTTTACAATGAGCAGTTCTTC	CARREASG~FYNEQFF	TRBV2*01, TRBV2*03	TRBV2	TRBJ2-1*01	TRBJ2-1	TRBD2*01	TRBD2	5	18	24	29	12	4	16
1	8.04e-08	TGTGCCCGCCGCTTAGTACGGGGGCCCGCACAGATACGCAGTATTTT	CARRLVRG~RTDTQYF	TRBV2*01, TRBV2*02, TRBV2*03	TRBV2	TRBJ2-3*01	TRBJ2-3	TRBD1*01, TRBD2*01	TRBD1, TRBD2	5	19	24	27	13	2	15
1	8.04e-08	TGTGCCCGCCGGGACAGGGGGAGGGCAGCCAAGAGACCCAGTACTTC	CARRDRGR~SQETQYF	TRBV30*05, TRBV30*01	TRBV30	TRBJ2-5*01	TRBJ2-5	TRBD1*01	TRBD1	5	10	20	28	4	7	11
1	8.04e-08	TGTGCCCGCAGTGGACCTGCGGGGAGACGCAGGATACGCAGTATTTT	CARSGPAG~TQDTQYF	TRBV2*01, TRBV2*03	TRBV2	TRBJ2-3*01	TRBJ2-3	TRBD2*01	TRBD2	12	18	23	32	5	8	13
1	8.04e-08	TGTGCCCGCAGTGAAGGGCGGACAGGGGCCAATGCGGAGCTTTCTTT	CARSEGRT~GQCGAFF	TRBV2*01, TRBV2*03	TRBV2	TRBJ1-1*01	TRBJ1-1	TRBD1*01	TRBD1	15	19	27	37	3	9	12
1	8.04e-08	TGTGCCCGCAGCCCAAGAGGGACGGACAGTGGGCTGGCGCTTTCTTT	CARSPRGT~QWAGAFF	TRBV7-9*03, TRBV7-9*07, TRBV7-9*01, TRBV7-9*04, TRBV7-9*02, TRBV11-1*01, TRBV11-3*03	TRBV7-9, TRBV11-1, TRBV11-3	TRBJ1-1*01	TRBJ1-1	TRBD1*01	TRBD1	11	23	28	38	11	9	20
1	8.04e-08	TGTGCCCGCAGCCAAGAGGGGGCAAGGAACACCGGGGAGCTGTTTTT	CARSQEGA~EHRGAVF	TRBV7-8*03	TRBV7-8	TRBJ2-2*01	TRBJ2-2	TRBD1*01	TRBD1	12	16	22	42	3	19	22
1	8.04e-08	TGTGCCCGCAGCAGAACGTAGGACTAGCGGCCTACGAGCAGTACTTC	CARSRT*D~AAYEQYF	TRBV2*01, TRBV2*02, TRBV2*03	TRBV2	TRBJ2-7*01	TRBJ2-7	TRBD2*02, TRBD2*01	TRBD2	10	20	29	30	9	0	9
1	8.04e-08	TGTGCCGTCAGCGTCGGCGAGTTTCTCTAATACAAAAACTGTTTTTT	CAVSVGEF~LIQKLFF	TRBV10-3*01, TRBV10-3*02	TRBV10-3	TRBJ1-4*01	TRBJ1-4	TRBD1*01, TRBD2*02, TRBD2*01	TRBD1, TRBD2	10	15	17	33	4	15	19
1	8.04e-08	TGTGCCGTCAGGGCTAGCGGGGGTTCAACACCGGGGAGCTGTTTTTT	CAVRASGG~NTGELFF	TRBV10-3*01, TRBV10-3*02	TRBV10-3	TRBJ2-2*01	TRBJ2-2	TRBD2*01	TRBD2	10	13	22	26	2	3	5
1	8.04e-08	TGTGCCGTGAGTAGGGACAGAAACCAACTAACTATGGCTACACCTTC	CAVSRDRN~TNYGYTF	TRBV12-4*01, TRBV12-3*01	TRBV12-4, TRBV12-3	TRBJ1-2*01	TRBJ1-2	TRBD1*01	TRBD1	5	13	19	27	7	7	14
1	8.04e-08	TGTGCCGTATGTGAGGCGGGGGATTCAATCTCGAAAAACTGTTTTTT	CAVCEAGD~NLEKLFF	TRBV19*01, TRBV19*03, TRBV19*02	TRBV19	TRBJ1-4*01	TRBJ1-4	TRBD2*01	TRBD2	5	15	21	32	9	10	19
1	8.04e-08	TGTGCCGCCAGTTACAGGGGGAAACCTCTAACGGGGGCTACGCCTTC	CAASYRGK~SNGGYAF	TRBV24-1*01	TRBV24-1	TRBJ1-2*01	TRBJ1-2	TRBD1*01	TRBD1	11	13	20	35	1	14	15
1	8.04e-08	TGTGCCGCCAGTGCGGGACAGGGCCTTTTGGAAACATCATATATTTT	CAASAGQG~FGNIIYF	TRBV24-1*01	TRBV24-1	TRBJ1-3*01	TRBJ1-3	TRBD1*01	TRBD1	12	14	22	28	1	5	6
1	8.04e-08	TGTGCCGCCAGTGACTTATCGGAAAACGGGGGCATGGCTACACCTTC	CAASDLSE~RGHGYTF	TRBV24-1*01	TRBV24-1	TRBJ1-2*01	TRBJ1-2	TRBD1*01, TRBD2*01	TRBD1, TRBD2	13	27	32	33	13	0	13
1	8.04e-08	TGTGCCGCCAGCAGAGAGACAGGGGATAAGCCCACGAGCAGTACTTC	CAASRETG~*AHEQYF	TRBV15*02	TRBV15	TRBJ2-7*01	TRBJ2-7	TRBD1*01	TRBD1	11	17	24	33	5	8	13
1	8.04e-08	TGTGCCGCGGGGGGAGCCGAGCGACGAAACACCGGGGAGCTGTTTTT	CAAGGAER~KHRGAVF	TRBV28*01	TRBV28	TRBJ2-2*01	TRBJ2-2	TRBD2*01	TRBD2	5	6	13	42	0	28	28
1	8.04e-08	TGTGCCGGTAGTCCATTGTGGACAGGCCGAACTATGGCTACACCTTC	CAGSPLWT~PNYGYTF	TRBV19*01, TRBV19*03, TRBV19*02	TRBV19	TRBJ1-2*01	TRBJ1-2	TRBD1*01	TRBD1	11	19	25	29	7	3	10
1	8.04e-08	TGTGCCGGTAGTCCATGATGGACAGGCCGAACTATGGCTACACCTTC	CAGSP*WT~PNYGYTF	TRBV19*01, TRBV19*03, TRBV19*02	TRBV19	TRBJ1-2*01	TRBJ1-2	TRBD1*01	TRBD1	11	19	25	29	7	3	10
1	8.04e-08	TGTGCCGGTAGAGCCCCCGGGGGGCCATTGTCAAGATCCAGTACTTC	CAGRAPGG~IVKIQYF	TRBV19*01, TRBV19*03, TRBV19*02	TRBV19	TRBJ2-5*01	TRBJ2-5	TRBD2*01	TRBD2	10	17	23	33	6	9	15
1	8.04e-08	TGTGCCGGCCAAGGATCCAGGGAACCTATAATTCACCCCTCCACTTT	CAGQGSRE~YNSPLHF	TRBV2*01, TRBV2*02, TRBV2*03	TRBV2	TRBJ1-6*02	TRBJ1-6	TRBD1*01	TRBD1	5	17	21	24	11	2	13
1	8.04e-08	TGTGCCGGCAGTTTTCAGGCCTCCTAACTAATGAAAAACTGTTTTTT	CAGSFQAS~TNEKLFF	TRBV12-4*01, TRBV12-3*01	TRBV12-4, TRBV12-3	TRBJ1-4*01	TRBJ1-4	TRBD2*02	TRBD2	13	19	23	25	5	1	6
1	8.04e-08	TGTGCCGGCAGTCCTTCAGCGGGGGGGCTTATCGAACGCAGTATTTT	CAGSPSAG~AYRTQYF	TRBV6-6*02, TRBV6-6*01, TRBV6-6*03	TRBV6-6	TRBJ2-3*01	TRBJ2-3	TRBD2*01	TRBD2	11	17	26	35	5	8	13
1	8.04e-08	TGTGCCGGCAGTGAAGGCGGCAGGCGATGAATTCACCTCTCCACTTT	CAGSEGGR~MNSPLHF	TRBV25-1*01	TRBV25-1	TRBJ1-6*02	TRBJ1-6	TRBD1*01, TRBD2*02, TRBD2*01	TRBD1, TRBD2	14	20	23	29	5	5	10
1	8.04e-08	TGTGCCGGCAGCTTATCATCGGACGCAGCACAGATACGCAGTATTTT	CAGSLSSD~STDTQYF	TRBV7-8*01	TRBV7-8	TRBJ2-3*01	TRBJ2-3	TRBD1*01, TRBD2*02, TRBD2*01	TRBD1, TRBD2	14	20	23	26	5	2	7
1	8.04e-08	TGTGCCGGCAGCTTAACGTCAGGCGGAGGAACACTGAAGCCTTCTTT	CAGSLTSG~RNTEAFF	TRBV7-9*01, TRBV7-9*02	TRBV7-9	TRBJ1-1*01	TRBJ1-1	TRBD1*01, TRBD2*02, TRBD2*01	TRBD1, TRBD2	14	19	22	28	4	5	9
1	8.04e-08	TGTGCCGGCAGCTTAACGTCAGGCGGAGGAACACAGAAGCTTTCTTT	CAGSLTSG~RNTEAFF	TRBV7-9*01, TRBV7-9*02	TRBV7-9	TRBJ1-1*01	TRBJ1-1	TRBD1*01, TRBD2*02, TRBD2*01	TRBD1, TRBD2	14	19	22	28	4	5	9
1	8.04e-08	TGTGCCGGCAGCTCCAACACTAAGCGGGGAACCACGAGCAGTACTTC	CAGSSNTK~GNHEQYF	TRBV7-2*04, TRBV7-2*01	TRBV7-2	TRBJ2-7*01	TRBJ2-7	TRBD2*01	TRBD2	12	22	28	33	9	4	13
1	8.04e-08	TGTGCCGGCAGCCCCAGGGCTGTGCGAACACCGGGGAGCTGTTTTTT	CAGSPRAV~NTGELFF	TRBV7-9*03, TRBV7-9*01, TRBV7-9*04, TRBV7-9*02	TRBV7-9	TRBJ2-2*01	TRBJ2-2	TRBD1*01	TRBD1	11	14	18	24	2	5	7
1	8.04e-08	TGTGCCGGCAGCCGAACAGGGCCACGAACACCGGGGAGCTGTTCTTT	CAGSRTGP~NTGELFF	TRBV7-2*04, TRBV7-2*01	TRBV7-2	TRBJ1-1*01	TRBJ1-1	TRBD1*01	TRBD1	11	15	20	41	3	20	23
1	8.04e-08	TGTGCCGGGCGGACAGGGGCAGGACAACTAATGAAAAACTGTTTTTT	CAGRTGAG~TNEKLFF	TRBV7-9*03, TRBV7-9*01, TRBV7-9*04, TRBV7-9*02	TRBV7-9	TRBJ1-4*01	TRBJ1-4	TRBD1*01	TRBD1	5	10	18	24	4	5	9
1	8.04e-08	TGTGCCGGACACTAGCGGGGGGCGGCGTGACCGGGGAGCTGTTTTTT	CAGH*RGA~VTGELFF	TRBV2*01, TRBV2*02, TRBV2*03	TRBV2	TRBJ2-2*01	TRBJ2-2	TRBD2*01	TRBD2	5	10	21	29	4	7	11
1	8.04e-08	TGTGCCGGAACTAACAGGGGGCTAGCGGGGAGGATGAGCAGTTCTTC	CAGTNRGL~GEDEQFF	TRBV5-6*01	TRBV5-6	TRBJ2-1*01	TRBJ2-1	TRBD1*01, TRBD2*01	TRBD1, TRBD2	5	13	21	33	7	11	18
1	8.04e-08	TGTGCCATTAGGGACAGGGGGAGAGGGGCAACCAGCCCCAGCATTTT	CAIRDRGR~GNQPQHF	TRBV10-3*01, TRBV10-3*02	TRBV10-3	TRBJ1-5*01	TRBJ1-5	TRBD1*01	TRBD1	7	10	20	27	2	6	8
1	8.04e-08	TGTGCCATCTCGACAAAATTAGCGGAGCCTACAATGAGCAGTTCTTC	CAISTKLA~AYNEQFF	TRBV7-9*03, TRBV7-9*01, TRBV7-9*04, TRBV7-9*02	TRBV7-9	TRBJ2-1*01	TRBJ2-1	TRBD2*02, TRBD2*01	TRBD2	6	19	24	27	12	2	14
1	8.04e-08	TGTGCCATCTGGGACAAGGGGAGAGGGGCAATCAGCCCCAGCATTTT	CAIWDKGR~GNQPQHF	TRBV10-3*01, TRBV10-3*02	TRBV10-3	TRBJ1-5*01	TRBJ1-5	TRBD1*01	TRBD1	8	10	15	27	1	11	12
1	8.04e-08	TGTGCCATCCGTCCTCGGCCAGCGGGACTCGGAATGAGCAGCTCTTC	CAIRPRPA~TRNEQLF	TRBV6-4*02, TRBV6-4*01	TRBV6-4	TRBJ2-1*01	TRBJ2-1	TRBD2*02	TRBD2	6	20	26	32	13	5	18
1	8.04e-08	TGTGCCATCCGGAGGGTAGGGGGAGGCCCGGGGACAAGCAGTACTTC	CAIRRVGG~PGDKQYF	TRBV10-3*01, TRBV10-3*02	TRBV10-3	TRBJ2-7*01	TRBJ2-7	TRBD1*01, TRBD2*02	TRBD1, TRBD2	8	30	35	36	21	0	21
1	8.04e-08	TGTGCCATCCGAGAGGAGGGCAGTTGAGGGATTCACCCCTCCACTTT	CAIREEGS~RDSPLHF	TRBV10-3*01, TRBV10-3*02	TRBV10-3	TRBJ1-6*01	TRBJ1-6	TRBD2*02	TRBD2	8	14	19	30	5	10	15
1	8.04e-08	TGTGCCATCCAAGGGGGGAACAGGGACGGATCTATGGCTACACCTTC	CAIQGGNR~RIYGYTF	TRBV10-3*01, TRBV10-3*02	TRBV10-3	TRBJ1-2*01	TRBJ1-2	TRBD1*01, TRBD2*01	TRBD1, TRBD2	8	19	24	31	10	6	16
1	8.04e-08	TGTGCCATCGTTTATTAGCAGGCATAGCTGACAATGAGCAGTTCTTC	CAIVY*QA~ADNEQFF	TRBV6-4*02, TRBV6-6*02, TRBV6-6*05, TRBV6-5*01, TRBV6-6*01, TRBV10-3*01, TRBV6-3*01, TRBV10-3*02, TRBV6-6*03, TRBV6-2*01, TRBV6-1*01, TRBV6-4*01, TRBV6-6*04	TRBV6-4, TRBV6-6, TRBV6-5, TRBV10-3, TRBV6-3, TRBV6-2, TRBV6-1	TRBJ2-1*01	TRBJ2-1	TRBD1*01, TRBD2*02, TRBD2*01	TRBD1, TRBD2	8	18	21	30	9	8	17
1	8.04e-08	TGTGCCATCGTCCCTAGCGGGAGGGCCCTAGTAATGAGCAGTTCTTC	CAIVPSGR~PSNEQFF	TRBV10-3*01, TRBV10-3*02	TRBV10-3	TRBJ2-1*01	TRBJ2-1	TRBD2*02	TRBD2	8	13	24	32	4	7	11
1	8.04e-08	TGTGCCATCGGGGCCAGGGGGAGAGGGGCAATCAGCCCCAGCATTTT	CAIGARGR~GNQPQHF	TRBV10-3*01, TRBV10-3*02	TRBV10-3	TRBJ1-5*01	TRBJ1-5	TRBD1*01	TRBD1	8	14	20	27	5	6	11
1	8.04e-08	TGTGCCATCGGACAGGGACTAGCGGGGCTGGTGAAAAACTGTTTTTT	CAIGQGLA~AGEKLFF	TRBV10-3*01, TRBV10-3*02	TRBV10-3	TRBJ1-4*01	TRBJ1-4	TRBD2*01	TRBD2	8	14	26	31	5	4	9
1	8.04e-08	TGTGCCATCGACCTGAGGGGACTAGCGGGAGCTACGAGCAGTACTTC	CAIDLRGL~GSYEQYF	TRBV2*01, TRBV2*02, TRBV2*03	TRBV2	TRBJ2-7*01	TRBJ2-7	TRBD2*02	TRBD2	6	17	30	31	10	0	10
1	8.04e-08	TGTGCCATCACTCCCTTGGTCGGGGGGGGGTAGAGACCCAGTACTTC	CAITPLVG~GVETQYF	TRBV10-3*01, TRBV10-3*02	TRBV10-3	TRBJ2-5*01	TRBJ2-5	TRBD2*01	TRBD2	9	20	27	31	10	3	13
1	8.04e-08	TGTGCCATCACGGACCGGGACTAGCGGGAGCCTACGAGCAGTACTTC	CAITDRD*~GAYEQYF	TRBV10-3*01, TRBV10-3*02	TRBV10-3	TRBJ2-7*01	TRBJ2-7	TRBD2*02	TRBD2	9	16	29	30	6	0	6
1	8.04e-08	TGTGCCATCAGTTACTGACGCTATATAGCAATCAGCCCCAGTATTTT	CAISY*RY~SNQPQYF	TRBV10-3*01, TRBV10-3*02	TRBV10-3	TRBJ1-5*01	TRBJ1-5	TRBD2*02, TRBD2*01	TRBD2	11	18	22	25	6	2	8
1	8.04e-08	TGTGCCATCAGTCTTCGAGGGAGCGGGGACGAACTGGCTACACCTTC	CAISLRGS~GRTGYTF	TRBV2*01, TRBV2*02, TRBV2*03	TRBV2	TRBJ1-2*01	TRBJ1-2	TRBD2*01	TRBD2	11	21	27	34	9	6	15
1	8.04e-08	TGTGCCATCAGTCCCGGGTACAGGTAAGCACAGATACGCAGTATTTT	CAISPGYR~STDTQYF	TRBV10-3*01, TRBV10-3*02	TRBV10-3	TRBJ2-3*01	TRBJ2-3	TRBD1*01	TRBD1	11	19	23	26	7	2	9
1	8.04e-08	TGTGCCATCAGTCCCACTAGCGGGGGGGCCTAGAGACCCAGTACTTC	CAISPTSG~GLETQYF	TRBV10-3*01, TRBV10-3*02	TRBV10-3	TRBJ2-5*01	TRBJ2-5	TRBD2*01	TRBD2	11	15	27	31	3	3	6
1	8.04e-08	TGTGCCATCAGTGTGGGACAGGGACAGGAAAAGAGACCCAGTACTTC	CAISVGQG~GKETQYF	TRBV6-7*01, TRBV24-1*01	TRBV6-7, TRBV24-1	TRBJ2-5*01	TRBJ2-5	TRBD1*01	TRBD1	12	14	22	30	1	7	8
1	8.04e-08	TGTGCCATCAGTGCTAGCCCGGGACACAAGCCTACGAGCAGTACTTC	CAISASPG~QAYEQYF	TRBV10-3*01, TRBV10-3*02	TRBV10-3	TRBJ2-7*01	TRBJ2-7	TRBD1*01	TRBD1	12	20	25	30	7	4	11
1	8.04e-08	TGTGCCATCAGTGCCACTAGCGGAGTCCCACATACGAGCAGTACTTC	CAISATSG~PTYEQYF	TRBV10-3*01, TRBV10-3*02	TRBV10-3	TRBJ2-7*01	TRBJ2-7	TRBD2*02, TRBD2*01	TRBD2	12	15	22	32	2	9	11
1	8.04e-08	TGTGCCATCAGTGCAAGACAGGGGGACTGTCCTACGAGCAGTACTTC	CAISARQG~LSYEQYF	TRBV10-3*01, TRBV10-3*02	TRBV10-3	TRBJ2-7*01	TRBJ2-7	TRBD1*01	TRBD1	12	16	24	29	3	4	7
1	8.04e-08	TGTGCCATCAGTGGGGGACTAGCGGGAGGATCTACGAGCAGTACTTC	CAISGGLA~RIYEQYF	TRBV10-3*01, TRBV10-3*02	TRBV10-3	TRBJ2-7*01	TRBJ2-7	TRBD2*02	TRBD2	12	14	28	31	1	2	3
1	8.04e-08	TGTGCCATCAGTGGATCGGGACAGGCCATAATTCACCCCTCCACTTT	CAISGSGQ~HNSPLHF	TRBV10-3*01, TRBV10-3*02	TRBV10-3	TRBJ1-6*01	TRBJ1-6	TRBD1*01	TRBD1	12	17	24	27	4	2	6
1	8.04e-08	TGTGCCATCAGTGATTTCGGGACGGAGTGATTCAGCTCCAGCATTTT	CAISDFGT~VIQLQHF	TRBV24-1*01	TRBV24-1	TRBJ1-5*01	TRBJ1-5	TRBD1*01, TRBD2*02, TRBD2*01	TRBD1, TRBD2	16	18	22	31	1	8	9
1	8.04e-08	TGTGCCATCAGTGACCAGGCGACTAGCGGTAGAGAGACCAGTACTTC	CAISDQAT~R*RDQYF	TRBV10-3*01, TRBV10-3*02	TRBV10-3	TRBJ2-5*01	TRBJ2-5	TRBD2*02, TRBD2*01	TRBD2	13	20	28	37	6	8	14
1	8.04e-08	TGTGCCATCAGTGACAGGCGACTAGCGGTAGAGAGACCCAGTACTTC	CAISDRRL~GRETQYF	TRBV10-3*01, TRBV10-3*02	TRBV10-3	TRBJ2-5*01	TRBJ2-5	TRBD2*02, TRBD2*01	TRBD2	13	19	27	31	5	3	8
1	8.04e-08	TGTGCCATCAGTGAGTTGGGGAGTCCTATAATTCACCCCTCCACTTT	CAISELGS~YNSPLHF	TRBV10-3*01, TRBV10-3*02	TRBV10-3	TRBJ1-6*02	TRBJ1-6	TRBD2*02	TRBD2	15	18	22	23	2	0	2
1	8.04e-08	TGTGCCATCAGTGAGTCTTACTAGCGGTCACCGGGGAGCTGTTTTTT	CAISESY*~VTGELFF	TRBV10-3*01, TRBV10-3*02	TRBV10-3	TRBJ2-2*01	TRBJ2-2	TRBD2*02, TRBD2*01	TRBD2	16	19	26	28	2	1	3
1	8.04e-08	TGTGCCATCAGTGAGTCGGGGACAGAGAACAAGAGACCCAGTACTTC	CAISESGT~EQETQYF	TRBV10-3*01, TRBV10-3*02	TRBV10-3	TRBJ2-5*01	TRBJ2-5	TRBD1*01	TRBD1	16	18	24	29	1	4	5
1	8.04e-08	TGTGCCATCAGTGAGTCGGGACAGCTAGCAATCAGCCCCAGCATTTT	CAISESGQ~SNQPQHF	TRBV10-3*01, TRBV10-3*02	TRBV10-3	TRBJ1-5*01	TRBJ1-5	TRBD1*01	TRBD1	16	17	23	25	0	1	1
1	8.04e-08	TGTGCCATCAGTGAGTCGGGACAGGGGGGGCAGATACGCAGTATTTT	CAISESGQ~GADTQYF	TRBV10-3*01, TRBV10-3*02	TRBV10-3	TRBJ2-3*01	TRBJ2-3	TRBD1*01	TRBD1	16	17	27	30	0	2	2
1	8.04e-08	TGTGCCATCAGTGAGTCGACTCGGGACCCTCTCTGCCCCTCCACTTT	CAISESTR~PSLPLHF	TRBV10-3*01, TRBV10-3*02	TRBV10-3	TRBJ1-6*02	TRBJ1-6	TRBD1*01, TRBD2*02, TRBD2*01	TRBD1, TRBD2	16	22	26	35	5	8	13
1	8.04e-08	TGTGCCATCAGTGAGTCAGCCGAAGCATGGGCTACGAGCAGTACTTC	CAISESAE~MGYEQYF	TRBV10-3*01, TRBV10-3*02	TRBV10-3	TRBJ2-7*01	TRBJ2-7	TRBD1*01, TRBD2*02, TRBD2*01	TRBD1, TRBD2	16	28	30	31	11	0	11
1	8.04e-08	TGTGCCATCAGTGAGGCGGGGGCCGTGACCAAGAGACCCAGTACTTC	CAISEAGA~DQETQYF	TRBV10-3*01, TRBV10-3*02	TRBV10-3	TRBJ2-5*01	TRBJ2-5	TRBD2*01	TRBD2	14	15	21	27	0	5	5
1	8.04e-08	TGTGCCATCAGTGAGGGCCCTAGAGCCCCCACAATGAGCAGTTCTTC	CAISEGPR~PHNEQFF	TRBV10-3*01, TRBV10-3*02	TRBV10-3	TRBJ2-1*01	TRBJ2-1	TRBD1*01	TRBD1	14	24	29	30	9	0	9
1	8.04e-08	TGTGCCATCAGTGAGGGGGGGACAGGCGAAATTCACCCCTCCACTTT	CAISEGGT~RNSPLHF	TRBV10-3*01, TRBV10-3*02	TRBV10-3	TRBJ1-6*02	TRBJ1-6	TRBD1*01	TRBD1	14	18	25	29	3	3	6
1	8.04e-08	TGTGCCATCAGTGAGACTAGCGGGACCCAAACAATGAGCAGTTCTTC	CAISETSG~PNNEQFF	TRBV10-3*01, TRBV10-3*02	TRBV10-3	TRBJ2-1*01	TRBJ2-1	TRBD2*02	TRBD2	14	15	24	30	0	5	5
1	8.04e-08	TGTGCCATCAGTGAGACCGGGGGGTATAGGACACTGAAGCTTTCTTT	CAISETGG~*DTEAFF	TRBV10-3*01, TRBV10-3*02	TRBV10-3	TRBJ1-1*01	TRBJ1-1	TRBD2*01	TRBD2	14	17	23	30	2	6	8
1	8.04e-08	TGTGCCATCAGTGAGACCGGACAGGGACCGATTCACCCCTCCACTTT	CAISETGQ~TDSPLHF	TRBV10-3*01, TRBV10-3*02	TRBV10-3	TRBJ1-6*02	TRBJ1-6	TRBD1*01	TRBD1	14	18	25	30	3	4	7
1	8.04e-08	TGTGCCATCAGTGAACTAGCGGGAGCGGGTCCTACGAGCAGTACTTC	CAISELAG~GSYEQYF	TRBV10-3*01, TRBV10-3*02	TRBV10-3	TRBJ2-7*01	TRBJ2-7	TRBD2*02	TRBD2	13	14	24	29	0	4	4
1	8.04e-08	TGTGCCATCAGTGAACTAGCGGGAGGCCAGGAGAGACCCAGTACTTC	CAISELAG~PGETQYF	TRBV10-3*01, TRBV10-3*02	TRBV10-3	TRBJ2-5*01	TRBJ2-5	TRBD2*02	TRBD2	13	14	25	31	0	5	5
1	8.04e-08	TGTGCCATCAGTGAAGGACAGGGTCAGAGAACACTGAAGCTTTCTTT	CAISEGQG~ENTEAFF	TRBV10-3*01, TRBV10-3*02	TRBV10-3	TRBJ1-1*01	TRBJ1-1	TRBD1*01	TRBD1	13	15	22	28	1	5	6
1	8.04e-08	TGTGCCATCAGCCAGACAGCGAACAGGGTGACACTGAAGCTTTCTTT	CAISQTAN~GDTEAFF	TRBV10-3*01, TRBV10-3*02	TRBV10-3	TRBJ1-1*01	TRBJ1-1	TRBD1*01	TRBD1	10	22	27	30	11	2	13
1	8.04e-08	TGTGCCATCAGCGTCGGCGATTTTCTCTAATACAGAAACCGTTTTTT	CAISVGDF~LIQKPFF	TRBV10-3*01, TRBV10-3*02	TRBV10-3	TRBJ1-4*01	TRBJ1-4	TRBD1*01	TRBD1	10	31	34	35	20	0	20
1	8.04e-08	TGTGCCATCAGCGAAATCTACAGGACAACTAATGAAAACTGTTTTTT	CAISEIYR~N**KLFF	TRBV10-3*01, TRBV10-3*02	TRBV10-3	TRBJ1-4*01	TRBJ1-4	TRBD1*01	TRBD1	10	22	26	34	11	7	18
1	8.04e-08	TGTGCCATCAGGGCCAGGGGGAGAGGGGCAATCAGCCCCGGCATTTT	CAIRARGR~GNQPRHF	TRBV10-3*01, TRBV10-3*02	TRBV10-3	TRBJ1-5*01	TRBJ1-5	TRBD1*01	TRBD1	10	14	20	27	3	6	9
1	8.04e-08	TGTGCCATCAGGGGGGGACAGGGGGAGTGGACTACGAGCAGTACTTC	CAIRGGQG~VDYEQYF	TRBV10-3*01, TRBV10-3*02	TRBV10-3	TRBJ2-7*01	TRBJ2-7	TRBD1*01	TRBD1	10	14	24	31	3	6	9
1	8.04e-08	TGTGCCATCAGGGACAGGGGGAGGGGGGCGATCAGCCCCAGCATTTT	CAIRDRGR~GDQPQHF	TRBV10-3*01, TRBV10-3*02	TRBV10-3	TRBJ1-5*01	TRBJ1-5	TRBD1*01	TRBD1	10	11	20	30	0	9	9
1	8.04e-08	TGTGCCATCAGGGACAGGGGGAGGGGGGCAATCAGCCCCTGCATTTT	CAIRDRGR~GNQPLHF	TRBV10-3*01, TRBV10-3*02	TRBV10-3	TRBJ1-5*01	TRBJ1-5	TRBD1*01	TRBD1	10	11	20	27	0	6	6
1	8.04e-08	TGTGCCATCAGGGAGGACTAGCGCCTGGCACAGATACGCAGTATTTT	CAIRED*R~GTDTQYF	TRBV10-3*01, TRBV10-3*02	TRBV10-3	TRBJ2-3*01	TRBJ2-3	TRBD2*02, TRBD2*01	TRBD2	14	15	22	27	0	4	4
1	8.04e-08	TGTGCCATCAGGGAAGGACTAGCGCCTGCACAGATACGCAGTATTTT	CAIREGLA~CTDTQYF	TRBV10-3*01, TRBV10-3*02	TRBV10-3	TRBJ2-3*01	TRBJ2-3	TRBD2*02, TRBD2*01	TRBD2	10	15	23	27	4	3	7
1	8.04e-08	TGTGCCATCAGATGCGTTGGGGTTCCGGGGCCAACGTCCTGACTTTC	CAIRCVGV~GANVLTF	TRBV10-3*01, TRBV10-3*02	TRBV10-3	TRBJ2-6*01	TRBJ2-6	TRBD1*01, TRBD2*01	TRBD1, TRBD2	10	18	21	26	7	4	11
1	8.04e-08	TGTGCCATCAGAGCGGGACTAGCGGGAGCACAGATACGCAGTATTTT	CAIRAGLA~STDTQYF	TRBV10-3*01, TRBV10-3*02	TRBV10-3	TRBJ2-3*01	TRBJ2-3	TRBD2*02, TRBD2*01	TRBD2	10	14	25	26	3	0	3
1	8.04e-08	TGTGCCATCAATCACGGAGACGCGGGGACTACAATGAGCAGGTCTTC	CAINHGDA~DYNEQVF	TRBV10-3*01, TRBV10-3*02	TRBV10-3	TRBJ2-1*01	TRBJ2-1	TRBD2*01	TRBD2	9	21	26	28	11	1	12
1	8.04e-08	TGTGCCATCAACACCCTCAGGGAAGTGGGGACAATAAGCAGTTCTTC	CAINTLRE~GDNKQFF	TRBV10-3*01, TRBV10-3*02	TRBV10-3	TRBJ2-1*01	TRBJ2-1	TRBD1*01, TRBD2*02	TRBD1, TRBD2	9	17	21	30	7	8	15
1	8.04e-08	TGTGCCATAACTCAGGACAGTCACGCGGGCACCGGGGAGCTGTTTTT	CAITQDSH~GHRGAVF	TRBV10-3*01, TRBV10-3*02	TRBV10-3	TRBJ2-2*01	TRBJ2-2	TRBD1*01	TRBD1	7	14	19	42	6	22	28
1	8.04e-08	TGTGCCACCTCTTTCCCCGGGGGCGTGTCTAGGTATGCTACACCTTC	CATSFPGG~V*VCYTF	TRBV15*02	TRBV15	TRBJ1-2*01	TRBJ1-2	TRBD1*01, TRBD2*01	TRBD1, TRBD2	8	18	23	36	9	12	21
1	8.04e-08	TGTGCCACCTCCCAGGACTAGCGGGAGGGGGCGGGGAGCTGTTTTTT	CATSQD*R~GGGELFF	TRBV2*01, TRBV2*02, TRBV2*03	TRBV2	TRBJ2-2*01	TRBJ2-2	TRBD2*02	TRBD2	6	14	28	31	7	2	9
1	8.04e-08	TGTGCCACCTAATACGCCAGGGAAAACTTGTCGACGAGCAGTACTTC	CAT*YARE~LVDEQYF	TRBV24-1*01	TRBV24-1	TRBJ2-7*01	TRBJ2-7	TRBD1*01	TRBD1	8	17	21	33	8	11	19
1	8.04e-08	TGTGCCACCGCTGGGATTAACAGGGATGGAGTTCACCCCTCCACTTT	CATAGINR~WSSPLHF	TRBV10-3*01, TRBV10-3*02	TRBV10-3	TRBJ1-6*01	TRBJ1-6	TRBD1*01	TRBD1	6	19	24	31	12	6	18
1	8.04e-08	TGTGCCACCGCCGTTAGCGGGGGGGCACGCACCGGGGAGCTGTTTTT	CATAVSGG~THRGAVF	TRBV19*01, TRBV19*03, TRBV19*02	TRBV19	TRBJ2-2*01	TRBJ2-2	TRBD2*01	TRBD2	6	14	24	42	7	17	24
1	8.04e-08	TGTGCCACCACCCCCGGCGGGGCACTAGCACAGATACGCAGTATTTT	CATTPGGA~STDTQYF	TRBV15*02	TRBV15	TRBJ2-3*01	TRBJ2-3	TRBD2*01	TRBD2	9	16	21	26	6	4	10
1	8.04e-08	TGTGCCACCACCCGCGGGACAGGGGCCGTTTGGATGAGCGGTTCTTC	CATTRGTG~RLDERFF	TRBV24-1*01	TRBV24-1	TRBJ2-1*01	TRBJ2-1	TRBD1*01	TRBD1	9	15	24	33	5	8	13
1	8.04e-08	TGTGCCACCAGTTCCCCGAACCTGGGGGATACAATGAGCAGTTCTTC	CATSSPNL~GYNEQFF	TRBV24-1*01	TRBV24-1	TRBJ2-1*01	TRBJ2-1	TRBD1*01, TRBD2*01	TRBD1, TRBD2	11	23	27	29	11	1	12
1	8.04e-08	TGTGCCACCAGTTCCACCGAACCTGGGGGATACATGAGCAGTTCTTC	CATSSTEP~GIHEQFF	TRBV24-1*01	TRBV24-1	TRBJ2-1*01	TRBJ2-1	TRBD1*01, TRBD2*01	TRBD1, TRBD2	11	24	28	33	12	4	16
1	8.04e-08	TGTGCCACCAGTTCACCGAACCTGGGGGATACAATGAGCAGTTCTTC	CATSSPNL~GYNEQFF	TRBV24-1*01	TRBV24-1	TRBJ2-1*01	TRBJ2-1	TRBD1*01, TRBD2*01	TRBD1, TRBD2	11	23	27	29	11	1	12
1	8.04e-08	TGTGCCACCAGTTACAGGGGGAAACCTCGAACGGGGGCGACACCTTC	CATSYRGK~SNGGDTF	TRBV24-1*01	TRBV24-1	TRBJ1-2*01	TRBJ1-2	TRBD1*01	TRBD1	11	13	20	35	1	14	15
1	8.04e-08	TGTGCCACCAGTCCCAGGGCTGTGCGAACACCGGGGAGCTGTTTTTT	CATSPRAV~NTGELFF	TRBV24-1*01	TRBV24-1	TRBJ2-2*01	TRBJ2-2	TRBD1*01	TRBD1	11	14	18	24	2	5	7
1	8.04e-08	TGTGCCACCAGTCCGGTTAAAGAGATAGTAATCAGCCCCTGCATTTT	CATSPVKE~SNQPLHF	TRBV15*02	TRBV15	TRBJ1-5*01	TRBJ1-5	TRBD2*02, TRBD2*01	TRBD2	10	25	28	29	14	0	14
1	8.04e-08	TGTGCCACCAGTCCACCGGGACAGGGGTTCGCAATGAGCAGTACTTC	CATSPPGQ~VRNEQYF	TRBV24-1*01	TRBV24-1	TRBJ2-7*01	TRBJ2-7	TRBD1*01	TRBD1	11	17	26	35	5	8	13
1	8.04e-08	TGTGCCACCAGTCGGGGACGGACCGAAACACCGGGGAGCTGTTTTTT	CATSRGRT~NTGELFF	TRBV24-1*01	TRBV24-1	TRBJ2-2*01	TRBJ2-2	TRBD1*01, TRBD2*02, TRBD2*01	TRBD1, TRBD2	11	14	18	26	2	7	9
1	8.04e-08	TGTGCCACCAGTCACAGGGGCACAGATACGCAGACATTCAGTACTTC	CATSHRGT~YADIQYF	TRBV24-1*01	TRBV24-1	TRBJ2-4*01	TRBJ2-4	TRBD1*01	TRBD1	11	13	19	33	1	13	14
1	8.04e-08	TGTGCCACCAGTGTTGACTCGGGACAGCTCACACTGAAGCGTTCTTT	CATSVDSG~AHTEAFF	TRBV24-1*01	TRBV24-1	TRBJ1-1*01	TRBJ1-1	TRBD1*01	TRBD1	12	20	26	30	7	3	10
1	8.04e-08	TGTGCCACCAGTGTCGAGACAGGATCTCTGGAAACACCATATATTTT	CATSVETG~SGNTIYF	TRBV24-1*01	TRBV24-1	TRBJ1-3*01	TRBJ1-3	TRBD1*01	TRBD1	12	17	22	25	4	2	6
1	8.04e-08	TGTGCCACCAGTGTCACCCCGGACAGGGGTAGTCCGAGCAGTACTTC	CATSVTPD~G*SEQYF	TRBV24-1*01	TRBV24-1	TRBJ2-7*01	TRBJ2-7	TRBD1*01	TRBD1	12	20	28	34	7	5	12
1	8.04e-08	TGTGCCACCAGTGTGGGGACGGGGGCGTCTACAATGAGCAGTTCTTC	CATSVGTG~VYNEQFF	TRBV24-1*01	TRBV24-1	TRBJ2-1*01	TRBJ2-1	TRBD1*01, TRBD2*01	TRBD1, TRBD2	12	20	25	28	7	2	9
1	8.04e-08	TGTGCCACCAGTGTGGGGACAGCTCCCGGTACAATGAGCAGTTCTTC	CATSVGTA~RYNEQFF	TRBV24-1*01	TRBV24-1	TRBJ2-1*01	TRBJ2-1	TRBD1*01	TRBD1	12	15	21	29	2	7	9
1	8.04e-08	TGTGCCACCAGTGTAAAGGGCTGGGGGACAGGGGGGAGCTGTTTTTT	CATSVKGW~DRGELFF	TRBV24-1*01	TRBV24-1	TRBJ2-2*01	TRBJ2-2	TRBD1*01	TRBD1	12	24	31	32	11	0	11
1	8.04e-08	TGTGCCACCAGTGCTTAGGCTACCGGAACACCGGGGAGCTGTTTTTT	CATSA*AT~NTGELFF	TRBV24-1*01	TRBV24-1	TRBJ2-2*01	TRBJ2-2	TRBD2*02, TRBD2*01	TRBD2	12	18	21	25	5	3	8
1	8.04e-08	TGTGCCACCAGTGCTTAGGCTAGCGGGGAAAAGAGACCCAGTACTTC	CATSA*AS~GKETQYF	TRBV24-1*01	TRBV24-1	TRBJ2-5*01	TRBJ2-5	TRBD2*01	TRBD2	12	19	27	30	6	2	8
1	8.04e-08	TGTGCCACCAGTGCCCCCTGTTGGGGGGCTCCTACGAGCAGTACTTC	CATSAPCW~GSYEQYF	TRBV24-1*01	TRBV24-1	TRBJ2-7*01	TRBJ2-7	TRBD1*01	TRBD1	12	13	20	28	0	7	7
1	8.04e-08	TGTGCCACCAGTGCCCCCGGTATCAGGCATCTTACGAGCAGTACTTC	CATSAPGI~ASYEQYF	TRBV24-1*01	TRBV24-1	TRBJ2-7*01	TRBJ2-7	TRBD2*01	TRBD2	12	13	18	32	0	13	13
1	8.04e-08	TGTGCCACCAGTGCCCGCGGGCACTAGGCACAGATACGCAGTATTTT	CATSARGH~GTDTQYF	TRBV24-1*01	TRBV24-1	TRBJ2-3*01	TRBJ2-3	TRBD2*02, TRBD2*01	TRBD2	12	22	26	27	9	0	9
1	8.04e-08	TGTGCCACCAGTGGTCAGGACAGAAGGATACCTACGAGCAGTACTTC	CATSGQDR~DTYEQYF	TRBV24-1*01	TRBV24-1	TRBJ2-7*01	TRBJ2-7	TRBD1*01	TRBD1	12	17	22	30	4	7	11
1	8.04e-08	TGTGCCACCAGTGGTACCGCGGAAGAGCTTTGGGTGAGCAGTTCTTC	CATSGTAE~ALGEQFF	TRBV24-1*01	TRBV24-1	TRBJ2-1*01	TRBJ2-1	TRBD2*02, TRBD2*01	TRBD2	12	18	21	34	5	12	17
1	8.04e-08	TGTGCCACCAGTGGGGGAAGACAGGGGTCGCAGATACGCAGTATTTT	CATSGGRQ~VADTQYF	TRBV24-1*01	TRBV24-1	TRBJ2-3*01	TRBJ2-3	TRBD1*01	TRBD1	12	19	26	30	6	3	9
1	8.04e-08	TGTGCCACCAGTGGGGAAAGACAGGGGCCACAGATACGCAGTATTTT	CATSGERQ~ATDTQYF	TRBV24-1*01	TRBV24-1	TRBJ2-3*01	TRBJ2-3	TRBD1*01	TRBD1	12	19	26	28	6	1	7
1	8.04e-08	TGTGCCACCAGTGGACGCACCCTAGCCGATACCGGGGAGCTGTTTTT	CATSGRTL~RYRGAVF	TRBV24-1*01	TRBV24-1	TRBJ2-2*01	TRBJ2-2	TRBD2*02, TRBD2*01	TRBD2	12	34	38	42	21	3	24
1	8.04e-08	TGTGCCACCAGTGGACGCACCCTAGCCGATACCGGGAGCTGTTTTTT	CATSGRTL~RYRELFF	TRBV24-1*01	TRBV24-1	TRBJ2-2*01	TRBJ2-2	TRBD2*02, TRBD2*01	TRBD2	12	21	25	33	8	7	15
1	8.04e-08	TGTGCCACCAGTGGACAGGGTTAGGGTCCTACAATGAGCAGTTCTTC	CATSGQG*~SYNEQFF	TRBV24-1*01	TRBV24-1	TRBJ2-1*01	TRBJ2-1	TRBD1*01	TRBD1	12	13	19	26	0	6	6
1	8.04e-08	TGTGCCACCAGTGATTTTTGAGGGGCATAAACTATGGCTACACCTTC	CATSDF*G~INYGYTF	TRBV24-1*01	TRBV24-1	TRBJ1-2*01	TRBJ1-2	TRBD1*01, TRBD2*02	TRBD1, TRBD2	16	20	24	29	3	4	7
1	8.04e-08	TGTGCCACCAGTGATTTTCGCGGGGGGGCACCGGGGAGCTGTTTTTT	CATSDFRG~GTGELFF	TRBV24-1*01	TRBV24-1	TRBJ2-2*01	TRBJ2-2	TRBD2*01	TRBD2	16	19	27	28	2	0	2
1	8.04e-08	TGTGCCACCAGTGATTTTGGACTAGAGGGCACCGGGGGCTGTTTTTT	CATSDFGL~GHRGLFF	TRBV24-1*01	TRBV24-1	TRBJ2-2*01	TRBJ2-2	TRBD2*02, TRBD2*01	TRBD2	16	18	24	33	1	8	9
1	8.04e-08	TGTGCCACCAGTGATTTCCGGGCTTTAGCACAGATACGCAGTATTTT	CATSDFRA~STDTQYF	TRBV24-1*01	TRBV24-1	TRBJ2-3*01	TRBJ2-3	TRBD1*01, TRBD2*02, TRBD2*01	TRBD1, TRBD2	16	19	22	26	2	3	5
1	8.04e-08	TGTGCCACCAGTGATTTGTCTCCGGGGAGGTAGAGACCCAGTACTTC	CATSDLSP~EVETQYF	TRBV24-1*01	TRBV24-1	TRBJ2-5*01	TRBJ2-5	TRBD2*02	TRBD2	17	24	29	31	6	1	7
1	8.04e-08	TGTGCCACCAGTGATTTGGCTGGACTTCCCCAGATACGCAGTATTTT	CATSDLAG~SPDTQYF	TRBV24-1*01	TRBV24-1	TRBJ2-3*01	TRBJ2-3	TRBD2*02, TRBD2*01	TRBD2	17	21	25	30	3	4	7
1	8.04e-08	TGTGCCACCAGTGATTTGACGGGACTAGCGGGAGGACCCAGTACTTC	CATSDLTG~SGRTQYF	TRBV24-1*01	TRBV24-1	TRBJ2-5*01	TRBJ2-5	TRBD2*02	TRBD2	17	20	33	34	2	0	2
1	8.04e-08	TGTGCCACCAGTGATTTGACAACCACGGGCAAGAGACCCAGTACTTC	CATSDLTT~GQETQYF	TRBV24-1*01	TRBV24-1	TRBJ2-5*01	TRBJ2-5	TRBD2*02, TRBD2*01	TRBD2	17	25	28	29	7	0	7
1	8.04e-08	TGTGCCACCAGTGATTTGAAAGGGGGACCGTATCAGCCCAGCATTTT	CATSDLKG~TVSAQHF	TRBV24-1*01	TRBV24-1	TRBJ1-5*01	TRBJ1-5	TRBD1*01	TRBD1	17	20	25	36	2	10	12
1	8.04e-08	TGTGCCACCAGTGATTTACGGGGGGCATAAACTATGGCTACACCTTC	CATSDLRG~INYGYTF	TRBV24-1*01	TRBV24-1	TRBJ1-2*01	TRBJ1-2	TRBD2*01	TRBD2	16	18	24	29	1	4	5
1	8.04e-08	TGTGCCACCAGTGATTCCCCACCCCAGTTAGCAGCCCCTAGCATTTT	CATSDSPP~VSSP*HF	TRBV24-1*01	TRBV24-1	TRBJ1-5*01	TRBJ1-5	TRBD1*01, TRBD2*02, TRBD2*01	TRBD1, TRBD2	15	21	24	35	5	10	15
1	8.04e-08	TGTGCCACCAGTGATTCCCGACAGGGGGTATCGAGACCCAGTACTTC	CATSDSRQ~GIETQYF	TRBV24-1*01	TRBV24-1	TRBJ2-5*01	TRBJ2-5	TRBD1*01	TRBD1	15	19	27	32	3	4	7
1	8.04e-08	TGTGCCACCAGTGATTCCGGACAGGGCGACGGTCACCCCTCCACTTT	CATSDSGQ~RRSPLHF	TRBV24-1*01	TRBV24-1	TRBJ1-6*02	TRBJ1-6	TRBD1*01	TRBD1	15	18	25	32	2	6	8
1	8.04e-08	TGTGCCACCAGTGATTGTCCCGGGACAGGGTGCATGGCTACACCTTC	CATSDCPG~RVHGYTF	TRBV24-1*01	TRBV24-1	TRBJ1-2*01	TRBJ1-2	TRBD1*01	TRBD1	15	21	29	33	5	3	8
1	8.04e-08	TGTGCCACCAGTGATTGCACTGGACAGGGTGATACGAGCAGTACTTC	CATSDCTG~G*YEQYF	TRBV24-1*01	TRBV24-1	TRBJ2-7*01	TRBJ2-7	TRBD1*01	TRBD1	15	21	28	32	5	3	8
1	8.04e-08	TGTGCCACCAGTGATTGACACCCCTTGGGACAGATACGCAGTATTTT	CATSD*HP~GTDTQYF	TRBV24-1*01	TRBV24-1	TRBJ2-3*01	TRBJ2-3	TRBD1*01	TRBD1	15	20	24	29	4	4	8
1	8.04e-08	TGTGCCACCAGTGATTGAAAGGGGGACCGTATCAGCCCCAGCATTTT	CATSD*KG~PYQPQHF	TRBV24-1*01	TRBV24-1	TRBJ1-5*01	TRBJ1-5	TRBD1*01	TRBD1	15	19	24	30	3	5	8
1	8.04e-08	TGTGCCACCAGTGATTAGGCAGGACGAACACCGGGGAGCTGTTTTTT	CATSD*AG~NTGELFF	TRBV24-1*01	TRBV24-1	TRBJ2-2*01	TRBJ2-2	TRBD1*01	TRBD1	15	19	22	24	3	1	4
1	8.04e-08	TGTGCCACCAGTGATTAGGGACAGGGACCTACAATGAGCAGTTCTTC	CATSD*GQ~TYNEQFF	TRBV24-1*01	TRBV24-1	TRBJ2-1*01	TRBJ2-1	TRBD1*01	TRBD1	15	17	25	27	1	1	2
1	8.04e-08	TGTGCCACCAGTGATTAGGACAGAAGGATACCTACGAGCAGTACTTC	CATSD*DR~DTYEQYF	TRBV24-1*01	TRBV24-1	TRBJ2-7*01	TRBJ2-7	TRBD1*01	TRBD1	15	17	22	30	1	7	8
1	8.04e-08	TGTGCCACCAGTGATCTCTAGGGGGAACTGGGTACGAGCAGTACTTC	CATSDL*G~TGYEQYF	TRBV24-1*01	TRBV24-1	TRBJ2-7*01	TRBJ2-7	TRBD1*01	TRBD1	14	19	24	32	4	7	11
1	8.04e-08	TGTGCCACCAGTGATCTCCGGGCAGGGGACAATCAGCCCAGCATTTT	CATSDLRA~GQSAQHF	TRBV24-1*01	TRBV24-1	TRBJ1-5*01	TRBJ1-5	TRBD1*01	TRBD1	14	25	30	36	10	5	15
1	8.04e-08	TGTGCCACCAGTGATCTCCAGGGGCCGGGCACCGGGGAGCTGTTTTT	CATSDLQG~GHRGAVF	TRBV24-1*01	TRBV24-1	TRBJ2-2*01	TRBJ2-2	TRBD1*01	TRBD1	14	18	23	42	3	18	21
1	8.04e-08	TGTGCCACCAGTGATCCCCGGGACAGTTGAACACTGAAGCTTTCTTT	CATSDPRD~LNTEAFF	TRBV24-1*01	TRBV24-1	TRBJ1-1*01	TRBJ1-1	TRBD1*01	TRBD1	14	19	25	27	4	1	5
1	8.04e-08	TGTGCCACCAGTGATCCCGGGGCTTTAGCACAGATACGCAGTATTTT	CATSDPGA~STDTQYF	TRBV24-1*01	TRBV24-1	TRBJ2-3*01	TRBJ2-3	TRBD1*01, TRBD2*01	TRBD1, TRBD2	14	18	22	26	3	3	6
1	8.04e-08	TGTGCCACCAGTGATCCGCCCGGGGGACGAACACTGAAGCTTTCTTT	CATSDPPG~TNTEAFF	TRBV24-1*01	TRBV24-1	TRBJ1-1*01	TRBJ1-1	TRBD2*01	TRBD2	14	20	25	28	5	2	7
1	8.04e-08	TGTGCCACCAGTGATCCGGGACAGGGGAATAAGAAAAACTGTTTTTT	CATSDPGQ~E*EKLFF	TRBV24-1*01	TRBV24-1	TRBJ1-4*01	TRBJ1-4	TRBD1*01	TRBD1	14	17	26	32	2	5	7
1	8.04e-08	TGTGCCACCAGTGATCCGAGGACAGGTCTAATGAAAAACTGTTTTTT	CATSDPRT~SNEKLFF	TRBV24-1*01	TRBV24-1	TRBJ1-4*01	TRBJ1-4	TRBD1*01	TRBD1	14	19	25	27	4	1	5
1	8.04e-08	TGTGCCACCAGTGATCGCAGGACACCAGTGAATCAGCCCAGCATTTT	CATSDRRT~SESAQHF	TRBV24-1*01	TRBV24-1	TRBJ1-5*01	TRBJ1-5	TRBD1*01	TRBD1	14	19	23	36	4	12	16
1	8.04e-08	TGTGCCACCAGTGATCGGTACAGAAGGATACATACGAGCAGTACTTC	CATSDRYR~DTYEQYF	TRBV24-1*01	TRBV24-1	TRBJ2-7*01	TRBJ2-7	TRBD1*01	TRBD1	14	19	22	32	4	9	13
1	8.04e-08	TGTGCCACCAGTGATCGGGGACAGGGGACGGCTACGAGCAGTACTTC	CATSDRGQ~DGYEQYF	TRBV24-1*01	TRBV24-1	TRBJ2-7*01	TRBJ2-7	TRBD1*01	TRBD1	14	17	26	31	2	4	6
1	8.04e-08	TGTGCCACCAGTGATCGGGACTCATGCCCTCCTACGAGCAGTACTTC	CATSDRDS~PSYEQYF	TRBV24-1*01	TRBV24-1	TRBJ2-7*01	TRBJ2-7	TRBD2*02, TRBD2*01	TRBD2	14	16	21	28	1	6	7
1	8.04e-08	TGTGCCACCAGTGATCGGGACAGTCGAACACCTACGAGCAGTACTTC	CATSDRDS~NTYEQYF	TRBV24-1*01	TRBV24-1	TRBJ2-7*01	TRBJ2-7	TRBD1*01	TRBD1	14	16	22	30	1	7	8
1	8.04e-08	TGTGCCACCAGTGATCGGGACAGGGCTTTCCAGATACGCAGTATTTT	CATSDRDR~FPDTQYF	TRBV24-1*01	TRBV24-1	TRBJ2-3*01	TRBJ2-3	TRBD1*01	TRBD1	14	16	24	30	1	5	6
1	8.04e-08	TGTGCCACCAGTGATCGGGACAGGGCCACACAGATACGCAGTATTTT	CATSDRDR~HTDTQYF	TRBV24-1*01	TRBV24-1	TRBJ2-3*01	TRBJ2-3	TRBD1*01	TRBD1	14	16	24	28	1	3	4
1	8.04e-08	TGTGCCACCAGTGATCGGGACAGGGGGACGGCTACGAGCAGTACTTC	CATSDRDR~DGYEQYF	TRBV24-1*01	TRBV24-1	TRBJ2-7*01	TRBJ2-7	TRBD1*01	TRBD1	14	16	26	31	1	4	5
1	8.04e-08	TGTGCCACCAGTGATCAGGACAGAAGGATACATACGAGCAGTACTTC	CATSDQDR~DTYEQYF	TRBV24-1*01	TRBV24-1	TRBJ2-7*01	TRBJ2-7	TRBD1*01	TRBD1	14	17	22	32	2	9	11
1	8.04e-08	TGTGCCACCAGTGATCAGAACAGAAGGATACCTACGAGCAGTACTTC	CATSDQNR~DTYEQYF	TRBV24-1*01	TRBV24-1	TRBJ2-7*01	TRBJ2-7	TRBD1*01	TRBD1	14	19	22	30	4	7	11
1	8.04e-08	TGTGCCACCAGTGATGTACAGGGGGCAAGGACTATGGCGACACCTTC	CATSDVQG~KDYGDTF	TRBV24-1*01	TRBV24-1	TRBJ1-2*01	TRBJ1-2	TRBD1*01	TRBD1	14	17	25	30	2	4	6
1	8.04e-08	TGTGCCACCAGTGATGCAGACAGAGCTCCTACAATGAGCAGTTCTTC	CATSDADR~SYNEQFF	TRBV24-1*01	TRBV24-1	TRBJ2-1*01	TRBJ2-1	TRBD1*01	TRBD1	14	18	22	25	3	2	5
1	8.04e-08	TGTGCCACCAGTGATGGGTCCAGGGGACTAGCGGGGAGCTGTTTTTT	CATSDGSR~TSGELFF	TRBV24-1*01	TRBV24-1	TRBJ2-2*01	TRBJ2-2	TRBD2*02, TRBD2*01	TRBD2	14	23	30	31	8	0	8
1	8.04e-08	TGTGCCACCAGTGATGAACAGGGGCGGGGACAGATACGCAGTATTTT	CATSDEQG~GTDTQYF	TRBV15*02	TRBV15	TRBJ2-3*01	TRBJ2-3	TRBD1*01	TRBD1	10	17	23	29	6	5	11
1	8.04e-08	TGTGCCACCAGTGATGAACAGGGATGAGGGCAGATACGCAGTATTTT	CATSDEQG~RADTQYF	TRBV15*02	TRBV15	TRBJ2-3*01	TRBJ2-3	TRBD1*01	TRBD1	10	17	22	30	6	7	13
1	8.04e-08	TGTGCCACCAGTGATATAGGACAGGGGGCACAGATACGCAGTATTTT	CATSDIGQ~GTDTQYF	TRBV24-1*01	TRBV24-1	TRBJ2-3*01	TRBJ2-3	TRBD1*01	TRBD1	14	18	26	27	3	0	3
1	8.04e-08	TGTGCCACCAGTGATACCGGGACAGGGACTACAATGAGCAGTTCTTC	CATSDTGT~DYNEQFF	TRBV24-1*01	TRBV24-1	TRBJ2-1*01	TRBJ2-1	TRBD1*01	TRBD1	14	18	26	28	3	1	4
1	8.04e-08	TGTGCCACCAGTGACTCATCGGGACCGGGAATCAGCCCCAGCATTTT	CATSDSSG~GNQPQHF	TRBV24-1*01	TRBV24-1	TRBJ1-5*01	TRBJ1-5	TRBD1*01, TRBD2*02, TRBD2*01	TRBD1, TRBD2	13	20	24	29	6	4	10
1	8.04e-08	TGTGCCACCAGTGACTGAGACTAGTTGGGGCGGACGAACAGTACTTC	CATSD*D*~GADEQYF	TRBV24-1*01	TRBV24-1	TRBJ2-7*01	TRBJ2-7	TRBD2*02, TRBD2*01	TRBD2	13	18	23	33	4	9	13
1	8.04e-08	TGTGCCACCAGTGACTGAGACTAGCGGGAGTCGACGAGCAGTACTTC	CATSD*D*~GVDEQYF	TRBV24-1*01	TRBV24-1	TRBJ2-7*01	TRBJ2-7	TRBD2*02	TRBD2	13	18	29	33	4	3	7
1	8.04e-08	TGTGCCACCAGTGACCTGGGGAAGGGCGGCTATCTGGCTACACCTTC	CATSDLGK~RLSGYTF	TRBV24-1*01	TRBV24-1	TRBJ1-2*01	TRBJ1-2	TRBD1*01, TRBD2*02, TRBD2*01	TRBD1, TRBD2	13	18	21	34	4	12	16
1	8.04e-08	TGTGCCACCAGTGACCCATACAACAGGGGCCCAACGTCCTGACTTTC	CATSDPYN~GPNVLTF	TRBV24-1*01	TRBV24-1	TRBJ2-6*01	TRBJ2-6	TRBD1*01	TRBD1	13	22	25	26	8	0	8
1	8.04e-08	TGTGCCACCAGTGACCCACAGGGGGGGCCACAGATACGCAGTATTTT	CATSDPQG~ATDTQYF	TRBV24-1*01	TRBV24-1	TRBJ2-3*01	TRBJ2-3	TRBD1*01	TRBD1	13	17	24	28	3	3	6
1	8.04e-08	TGTGCCACCAGTGACCGGGGGAAACCTCTAACGGGGGCTACACCTTC	CATSDRGK~SNGGYTF	TRBV24-1*01	TRBV24-1	TRBJ1-2*01	TRBJ1-2	TRBD2*01	TRBD2	13	15	20	35	1	14	15
1	8.04e-08	TGTGCCACCAGTGACCGGACTAGCGGGGAAAAGAGACCCAGTACTTC	CATSDRTS~GKETQYF	TRBV24-1*01	TRBV24-1	TRBJ2-5*01	TRBJ2-5	TRBD2*01	TRBD2	13	16	27	30	2	2	4
1	8.04e-08	TGTGCCACCAGTGACCGACAGGTCGGGCCTCCTACGAGCAGTACTTC	CATSDRQV~ASYEQYF	TRBV24-1*01	TRBV24-1	TRBJ2-7*01	TRBJ2-7	TRBD1*01	TRBD1	13	16	21	28	2	6	8
1	8.04e-08	TGTGCCACCAGTGACGGACAGGGGGCAAGGACTATGGCTACACCTTC	CATSDGQG~KDYGYTF	TRBV24-1*01	TRBV24-1	TRBJ1-2*01	TRBJ1-2	TRBD1*01	TRBD1	13	15	25	30	1	4	5
1	8.04e-08	TGTGCCACCAGTGACACGGACCTGGGGGGAACACTGAAGCTTTCTTT	CATSDTDL~GNTEAFF	TRBV24-1*01	TRBV24-1	TRBJ1-1*01	TRBJ1-1	TRBD1*01, TRBD2*01	TRBD1, TRBD2	13	23	27	28	9	0	9
1	8.04e-08	TGTGCCACCAGTGACAACAGGGGGCCCGAGTCTACGAGCAGTACTTC	CATSDNRG~RVYEQYF	TRBV24-1*01	TRBV24-1	TRBJ2-7*01	TRBJ2-7	TRBD1*01	TRBD1	13	16	24	31	2	6	8
1	8.04e-08	TGTGCCACCAGTGACAAAATACTAGCGGGAGTGTCGATCAGTACTTC	CATSDKIL~GSVDQYF	TRBV24-1*01	TRBV24-1	TRBJ2-7*01	TRBJ2-7	TRBD2*02	TRBD2	13	20	30	34	6	3	9
1	8.04e-08	TGTGCCACCAGTGAGCCGGGACGAGCTCTGGAAACGCCATATATTTT	CATSEPGR~SGNAIYF	TRBV24-1*01	TRBV24-1	TRBJ1-3*01	TRBJ1-3	TRBD1*01, TRBD2*02, TRBD2*01	TRBD1, TRBD2	13	17	21	25	3	3	6
1	8.04e-08	TGTGCCACCAGTGAGCGGAGAGACAGATGGAAACTGAAGCTTTCTTT	CATSERRD~METEAFF	TRBV24-1*01	TRBV24-1	TRBJ1-1*01	TRBJ1-1	TRBD1*01	TRBD1	13	21	25	32	7	6	13
1	8.04e-08	TGTGCCACCAGTGAGGCGACAGGAGTAGCAATAAGCCCCAGCATTTT	CATSEATG~SNKPQHF	TRBV24-1*01	TRBV24-1	TRBJ1-5*01	TRBJ1-5	TRBD1*01	TRBD1	13	17	22	25	3	2	5
1	8.04e-08	TGTGCCACCAGTGAGGCAGCGGGAGCTCCTACAATGAGCAGTTCTTC	CATSEAAG~SYNEQFF	TRBV24-1*01	TRBV24-1	TRBJ2-1*01	TRBJ2-1	TRBD2*02	TRBD2	13	17	24	25	3	0	3
1	8.04e-08	TGTGCCACCAGTGAGGGCCCGGTCGGGGCACAGATACGCAGTATTTT	CATSEGPV~GTDTQYF	TRBV24-1*01	TRBV24-1	TRBJ2-3*01	TRBJ2-3	TRBD1*01, TRBD2*02, TRBD2*01	TRBD1, TRBD2	13	14	17	27	0	9	9
1	8.04e-08	TGTGCCACCAGTGAACCCACGGCAGTAGCACAGATACGCAGTATTTT	CATSEPTA~STDTQYF	TRBV24-1*01	TRBV24-1	TRBJ2-3*01	TRBJ2-3	TRBD1*01, TRBD2*02, TRBD2*01	TRBD1, TRBD2	13	22	24	26	8	1	9
1	8.04e-08	TGTGCCACCAGTGAACGGACTAGCGGCATCGGAATGAGCAGTTCTTC	CATSERTS~HRNEQFF	TRBV24-1*01	TRBV24-1	TRBJ2-1*01	TRBJ2-1	TRBD2*02, TRBD2*01	TRBD2	13	16	25	32	2	6	8
1	8.04e-08	TGTGCCACCAGTGAAGGACAGGGGGCACCACAGATACGCAGTATTTT	CATSEGQG~TTDTQYF	TRBV24-1*01	TRBV24-1	TRBJ2-3*01	TRBJ2-3	TRBD1*01	TRBD1	13	15	25	28	1	2	3
1	8.04e-08	TGTGCCACCAGTGAAATGGGGGGCGCATGGCTTACGAGCAGTACTTC	CATSEMGG~MAYEQYF	TRBV24-1*01	TRBV24-1	TRBJ2-7*01	TRBJ2-7	TRBD1*01, TRBD2*01	TRBD1, TRBD2	13	18	23	32	4	8	12
1	8.04e-08	TGTGCCACCAGTGAAACAGGGGATATATCAACTATGGCTACACCTTC	CATSETGD~INYGYTF	TRBV24-1*01	TRBV24-1	TRBJ1-2*01	TRBJ1-2	TRBD1*01	TRBD1	13	15	21	29	1	7	8
1	8.04e-08	TGTGCCACCAGTACCGGGTGGAAGCGAACACCGGGGAGCTGTTTTTT	CATSTGWK~NTGELFF	TRBV24-1*01	TRBV24-1	TRBJ2-2*01	TRBJ2-2	TRBD2*02, TRBD2*01	TRBD2	11	14	17	24	2	6	8
1	8.04e-08	TGTGCCACCAGTAGTTAGCGGGGTCCTCCTCGATAGACCAGTACTTC	CATSS*RG~SSIDQYF	TRBV15*02	TRBV15	TRBJ2-5*01	TRBJ2-5	TRBD2*01	TRBD2	10	15	22	37	4	14	18
1	8.04e-08	TGTGCCACCAGTAGTCACCTGACGGGCGAGCAGATACGCAGTATTTT	CATSSHLT~RADTQYF	TRBV24-1*01	TRBV24-1	TRBJ2-3*01	TRBJ2-3	TRBD1*01, TRBD2*02, TRBD2*01	TRBD1, TRBD2	11	23	26	30	11	3	14
1	8.04e-08	TGTGCCACCAGCCCCCGACAGGCTCTGGGGCCAACGTCCTGACTTTC	CATSPRQA~GANVLTF	TRBV15*02	TRBV15	TRBJ2-6*01	TRBJ2-6	TRBD1*01	TRBD1	11	16	21	22	4	0	4
1	8.04e-08	TGTGCCACCAGCCCCGACAGGGGGGATTAAACACTGAAGCTTTCTTT	CATSPDRG~LNTEAFF	TRBV15*02	TRBV15	TRBJ1-1*01	TRBJ1-1	TRBD1*01	TRBD1	11	15	23	29	3	5	8
1	8.04e-08	TGTGCCACCAGCCCACCCCTCGACAGGGAGGAAACACCATATATTTT	CATSPPLD~GGNTIYF	TRBV15*02	TRBV15	TRBJ1-3*01	TRBJ1-3	TRBD1*01	TRBD1	11	21	27	29	9	1	10
1	8.04e-08	TGTGCCACCAGCCGTCCGGGACAGGAGGAGGGGAGACCCAGTACTTC	CATSRPGQ~GGETQYF	TRBV15*02	TRBV15	TRBJ2-5*01	TRBJ2-5	TRBD1*01	TRBD1	11	17	24	32	5	7	12
1	8.04e-08	TGTGCCACCAGCCGTGGACTAGCGGGGCCTACAATGAGCAGTTCTTC	CATSRGLA~AYNEQFF	TRBV15*02	TRBV15	TRBJ2-1*01	TRBJ2-1	TRBD2*01	TRBD2	11	15	26	27	3	0	3
1	8.04e-08	TGTGCCACCAGCCGTACCAGGGGGCGCGCAATGAAAAACTGTTTTTT	CATSRTRG~RNEKLFF	TRBV15*02	TRBV15	TRBJ1-4*01	TRBJ1-4	TRBD1*01	TRBD1	11	17	24	29	5	4	9
1	8.04e-08	TGTGCCACCAGCCGCGGGGACAGGCAGTAGCCCAGCCCCAGCATTTT	CATSRGDR~VAQPQHF	TRBV15*02	TRBV15	TRBJ1-5*01	TRBJ1-5	TRBD1*01	TRBD1	11	16	23	32	4	8	12
1	8.04e-08	TGTGCCACCAGCCACACACAGGGGGCAGGTCGGAAAAACTGTTTTTT	CATSHTQG~RSEKLFF	TRBV15*02	TRBV15	TRBJ1-4*01	TRBJ1-4	TRBD1*01	TRBD1	11	17	25	32	5	6	11
1	8.04e-08	TGTGCCACCAGCGTACGCGGCCCGGGACAGGGCACGAGCAGTACTTC	CATSVRGP~TGHEQYF	TRBV15*02	TRBV15	TRBJ2-7*01	TRBJ2-7	TRBD1*01	TRBD1	11	23	31	33	11	1	12
1	8.04e-08	TGTGCCACCAGCGGGGGGCCGGGACGGAGTAATGAAAAACTGTTTTT	CATSGGPG~E**KTVF	TRBV15*02	TRBV15	TRBJ1-4*01	TRBJ1-4	TRBD1*01, TRBD2*01	TRBD1, TRBD2	11	13	18	42	1	23	24
1	8.04e-08	TGTGCCACCAGCGGAGGACAGGGGCAGGGGCCAACGTCCTGACTTTC	CATSGGQG~GANVLTF	TRBV15*02	TRBV15	TRBJ2-6*01	TRBJ2-6	TRBD1*01	TRBD1	11	15	23	26	3	2	5
1	8.04e-08	TGTGCCACCAGCGGAGGAGGCAGCAGGGCACAGATACGCAGTATTTT	CATSGGGS~GTDTQYF	TRBV15*02	TRBV15	TRBJ2-3*01	TRBJ2-3	TRBD2*02	TRBD2	11	15	19	27	3	7	10
1	8.04e-08	TGTGCCACCAGCGAGGTTATGACCACGAGGGATGAAAAACTGTTTTT	CATSEVMT~EG*KTVF	TRBV15*02	TRBV15	TRBJ1-4*01	TRBJ1-4	TRBD2*02	TRBD2	11	26	30	42	14	11	25
1	8.04e-08	TGTGCCACCAGCATCCGGGACTTTGAGAGACCGGGGAGCTGTTTTTT	CATSIRDF~ETGELFF	TRBV15*02	TRBV15	TRBJ2-2*01	TRBJ2-2	TRBD2*02, TRBD2*01	TRBD2	11	16	21	29	4	7	11
1	8.04e-08	TGTGCCACCAGCATAGAGCCCGGGACAGGGGTGACGAGCAGTACTTC	CATSIEPG~RGDEQYF	TRBV15*02	TRBV15	TRBJ2-7*01	TRBJ2-7	TRBD1*01	TRBD1	11	21	30	33	9	2	11
1	8.04e-08	TGTGCCACCAGCATAGAGCCCGGGACAGGGGATACGAGCAGTACTTC	CATSIEPG~RGYEQYF	TRBV15*02	TRBV15	TRBJ2-7*01	TRBJ2-7	TRBD1*01	TRBD1	11	21	30	32	9	1	10
1	8.04e-08	TGTGCCACCAGCAGTTCCTCGGACAGGGCCAAGAGACCCAGTACTTC	CATSSSSD~GQETQYF	TRBV15*02	TRBV15	TRBJ2-5*01	TRBJ2-5	TRBD1*01	TRBD1	11	20	27	28	8	0	8
1	8.04e-08	TGTGCCACCAGCAGTGCTAGCGGGAGAACTCCTACGAGCAGTACTTC	CATSSASG~NSYEQYF	TRBV15*02	TRBV15	TRBJ2-7*01	TRBJ2-7	TRBD2*02	TRBD2	11	16	25	28	4	2	6
1	8.04e-08	TGTGCCACCAGCAGTGCCCTCGACATGGCCAAGAGACCCAGTACTTC	CATSSALD~GQETQYF	TRBV15*02	TRBV15	TRBJ2-5*01	TRBJ2-5	TRBD2*02	TRBD2	11	16	20	28	4	7	11
1	8.04e-08	TGTGCCACCAGCAGTGGGTCTTTCTCTGGGCCAACGTCCTGACTTTC	CATSSGSF~WANVLTF	TRBV15*02	TRBV15	TRBJ2-6*01	TRBJ2-6	TRBD1*01, TRBD2*02, TRBD2*01	TRBD1, TRBD2	11	15	17	27	3	9	12
1	8.04e-08	TGTGCCACCAGCAGCGGGGAGGTTTGGGCACAGATACGCAGTATTTT	CATSSGEV~GTDTQYF	TRBV15*02	TRBV15	TRBJ2-3*01	TRBJ2-3	TRBD2*01	TRBD2	11	12	18	27	0	8	8
1	8.04e-08	TGTGCCACCAGCAGCGGGAGACAGGGCCCTGGGGTGGCTACACCTTC	CATSSGRQ~PWGGYTF	TRBV15*02	TRBV15	TRBJ1-2*01	TRBJ1-2	TRBD2*02	TRBD2	11	12	19	34	0	14	14
1	8.04e-08	TGTGCCACCAGCAGCAAAACCGGGACAGGGTCTGAAAAACTGTTTTT	CATSSKTG~RV*KTVF	TRBV15*02	TRBV15	TRBJ1-4*01	TRBJ1-4	TRBD1*01	TRBD1	11	21	29	42	9	12	21
1	8.04e-08	TGTGCCACCAGCAGGCCAGGTAGGCAGCCAAAAACATTCAGTACTTC	CATSRPGR~AKNIQYF	TRBV15*02	TRBV15	TRBJ2-4*01	TRBJ2-4	TRBD1*01	TRBD1	11	16	19	25	4	5	9
1	8.04e-08	TGTGCCACCAGCAGGGGACAGGCAGTAGCAATCAGCCCCAGCATTTT	CATSRGQA~SNQPQHF	TRBV15*02	TRBV15	TRBJ1-5*01	TRBJ1-5	TRBD1*01	TRBD1	11	14	21	25	2	3	5
1	8.04e-08	TGTGCCACCAGCAGGACACGGGGAGCTCTGGAAACACCATATATTTT	CATSRTRG~SGNTIYF	TRBV15*02	TRBV15	TRBJ1-3*01	TRBJ1-3	TRBD1*01, TRBD2*02, TRBD2*01	TRBD1, TRBD2	11	13	17	25	1	7	8
1	8.04e-08	TGTGCCACCAGCAGGAGGCGGGACAGTGTAATGATCGGCTGTTTTTT	CATSRRRD~CNDRLFF	TRBV15*02	TRBV15	TRBJ1-4*01	TRBJ1-4	TRBD1*01	TRBD1	11	19	25	38	7	12	19
1	8.04e-08	TGTGCCACCAGCAGACTTCGGAGCCGGATAATCAGCCCCAGCATTTT	CATSRLRS~DNQPQHF	TRBV15*02	TRBV15	TRBJ1-5*01	TRBJ1-5	TRBD2*02, TRBD2*01	TRBD2	11	13	16	29	1	12	13
1	8.04e-08	TGTGCCACCAGCAGAGTGACAGGCTCTGGGGCCAACGTCCTGACTTC	CATSRVTG~WGQRPDF	TRBV15*02	TRBV15	TRBJ2-7*01	TRBJ2-7	TRBD1*01	TRBD1	11	17	22	42	5	19	24
1	8.04e-08	TGTGCCACCAGCAGAGTAGGGGGCGGGCTGGAAACACCATATATTTT	CATSRVGG~AGNTIYF	TRBV15*02	TRBV15	TRBJ1-3*01	TRBJ1-3	TRBD1*01	TRBD1	11	17	23	27	5	3	8
1	8.04e-08	TGTGCCACCAGCAGAGCGGTGAAGCAACGAATGAAAAACTGTTTTTT	CATSRAVK~TNEKLFF	TRBV15*02	TRBV15	TRBJ1-4*01	TRBJ1-4	TRBD2*02, TRBD2*01	TRBD2	11	14	18	24	2	5	7
1	8.04e-08	TGTGCCACCAGCAGAGGTTTGTGACAGGGTTGTGGGGCTACACCTTC	CATSRGL*~GLWGYTF	TRBV15*02	TRBV15	TRBJ1-2*01	TRBJ1-2	TRBD1*01	TRBD1	11	22	28	35	10	6	16
1	8.04e-08	TGTGCCACCAGCAGAGGGGCAGGAGGGCCTTCTACGAGCAGTACTTC	CATSRGAG~AFYEQYF	TRBV15*02	TRBV15	TRBJ2-7*01	TRBJ2-7	TRBD2*02	TRBD2	11	21	26	31	9	4	13
1	8.04e-08	TGTGCCACCAGCAGAGGGGACTAGCGGGAGGGGATACGCAGTATTTT	CATSRGD*~GGDTQYF	TRBV15*02	TRBV15	TRBJ2-3*01	TRBJ2-3	TRBD2*02	TRBD2	11	16	31	32	4	0	4
1	8.04e-08	TGTGCCACCAGCAGAGGGGACAGGGAAGGAATTCACCCCTCCACTTT	CATSRGDR~RNSPLHF	TRBV15*02	TRBV15	TRBJ1-6*02	TRBJ1-6	TRBD1*01	TRBD1	11	16	24	29	4	4	8
1	8.04e-08	TGTGCCACCAGCAGAGGGACTAGCGGGGGGGAGAGACCCAGTACTTC	CATSRGTS~GGETQYF	TRBV15*02	TRBV15	TRBJ2-5*01	TRBJ2-5	TRBD2*01	TRBD2	11	15	30	31	3	0	3
1	8.04e-08	TGTGCCACCAGCAGAGATCGGGCACGAGGGACACTGAAGCTTTCTTT	CATSRDRA~RDTEAFF	TRBV15*02	TRBV15	TRBJ1-1*01	TRBJ1-1	TRBD2*02	TRBD2	11	25	29	30	13	0	13
1	8.04e-08	TGTGCCACCAGCAGAGATCAGGGGTGAGGGCCTACGAGCAGTACTTC	CATSRDQG~RAYEQYF	TRBV15*02	TRBV15	TRBJ2-7*01	TRBJ2-7	TRBD1*01	TRBD1	11	18	23	30	6	6	12
1	8.04e-08	TGTGCCACCAGCAGAGATCAACTAGCGGGGGGGCTGGAGCTTTCTTT	CATSRDQL~GGAGAFF	TRBV15*02	TRBV15	TRBJ1-1*01	TRBJ1-1	TRBD2*01	TRBD2	11	20	32	33	8	0	8
1	8.04e-08	TGTGCCACCAGCAGAGATGGGAGCGGGGGGCCGGTGAGCAGTTCTTC	CATSRDGS~GAGEQFF	TRBV15*02	TRBV15	TRBJ2-1*01	TRBJ2-1	TRBD2*01	TRBD2	11	21	29	34	9	4	13
1	8.04e-08	TGTGCCACCAGCAGAGATGACCCGGACAGGTTGATGGCTACACCTTC	CATSRDDP~QVDGYTF	TRBV15*02	TRBV15	TRBJ1-2*01	TRBJ1-2	TRBD1*01	TRBD1	11	23	29	33	11	3	14
1	8.04e-08	TGTGCCACCAGCAGAGATATCCACAGGGCAGGGAAGAAGCCTTCTTT	CATSRDIH~GREEAFF	TRBV15*02	TRBV15	TRBJ1-1*01	TRBJ1-1	TRBD1*01	TRBD1	11	22	27	35	10	7	17
1	8.04e-08	TGTGCCACCAGCAGAGATAAGGCGGTAGCACAGATACGCAGTATTTT	CATSRDKA~STDTQYF	TRBV15*02	TRBV15	TRBJ2-3*01	TRBJ2-3	TRBD2*02, TRBD2*01	TRBD2	11	21	24	26	9	1	10
1	8.04e-08	TGTGCCACCAGCAGAGACGGGGGGCTAGGTACAATGAGCAGTATTTT	CATSRDGG~RYNEQYF	TRBV15*02	TRBV15	TRBJ2-3*01	TRBJ2-3	TRBD2*01	TRBD2	11	17	23	37	5	13	18
1	8.04e-08	TGTGCCACCAGCAGAGAGCTGTTTGGAAATACACTGAAGCTTTCTTT	CATSRELF~KYTEAFF	TRBV15*02	TRBV15	TRBJ1-1*01	TRBJ1-1	TRBD1*01	TRBD1	11	18	21	30	6	8	14
1	8.04e-08	TGTGCCACCAGCAGAGAGGGCGGGGGGGCCAAGAGACCCAGTACTTC	CATSREGG~GQETQYF	TRBV15*02	TRBV15	TRBJ2-5*01	TRBJ2-5	TRBD2*01	TRBD2	11	19	27	28	7	0	7
1	8.04e-08	TGTGCCACCAGCAGAGAAGCAGGGGATAGGCCCACGAGCAGTACTTC	CATSREAG~*AHEQYF	TRBV15*02	TRBV15	TRBJ2-7*01	TRBJ2-7	TRBD1*01	TRBD1	11	19	24	33	7	8	15
1	8.04e-08	TGTGCCACCAGCAGAGAAACCGGGACAGTAATTCACCCCTCCACTTT	CATSRETG~SNSPLHF	TRBV15*02	TRBV15	TRBJ1-6*02	TRBJ1-6	TRBD1*01	TRBD1	11	21	27	28	9	0	9
1	8.04e-08	TGTGCCACCAGCAGAGAAACCGGGACAGGAATTCACCCCTCCACTTT	CATSRETG~RNSPLHF	TRBV15*02	TRBV15	TRBJ1-6*02	TRBJ1-6	TRBD1*01	TRBD1	11	21	28	29	9	0	9
1	8.04e-08	TGTGCCACCAGCAGAGAAACGGGATAGGGAATTCACCCCTCCACTTT	CATSRETG~GNSPLHF	TRBV15*02	TRBV15	TRBJ1-6*02	TRBJ1-6	TRBD2*02	TRBD2	11	19	23	29	7	5	12
1	8.04e-08	TGTGCCACCAGCAGAGAAACAGGGGCCAAGCCCACGAGCAGTACTTC	CATSRETG~QAHEQYF	TRBV15*02	TRBV15	TRBJ2-7*01	TRBJ2-7	TRBD1*01	TRBD1	11	18	24	33	6	8	14
1	8.04e-08	TGTGCCACCAGCAGAATCCTGGACCGGCCGCCTATGGCTACACCTTC	CATSRILD~AAYGYTF	TRBV15*02	TRBV15	TRBJ1-2*01	TRBJ1-2	TRBD1*01, TRBD2*02, TRBD2*01	TRBD1, TRBD2	11	20	23	31	8	7	15
1	8.04e-08	TGTGCCACCAGCAGAATCGAGTCAGGGGGCCCGGGGATCTGTTTTTT	CATSRIES~GPGDLFF	TRBV15*02	TRBV15	TRBJ2-2*01	TRBJ2-2	TRBD1*01	TRBD1	11	22	29	30	10	0	10
1	8.04e-08	TGTGCCACCAGCAGAACAGGACAGGGGGCGAGACTGAAGCTTTCTTT	CATSRTGQ~GETEAFF	TRBV15*02	TRBV15	TRBJ1-1*01	TRBJ1-1	TRBD1*01	TRBD1	11	18	28	32	6	3	9
1	8.04e-08	TGTGCCACCAGCAAAGAAGGGACGGGAGCGCAGATACGCAGTATTTT	CATSKEGT~SADTQYF	TRBV15*02	TRBV15	TRBJ2-3*01	TRBJ2-3	TRBD1*01, TRBD2*02, TRBD2*01	TRBD1, TRBD2	11	18	22	26	6	3	9
1	8.04e-08	TGTGCCACCAGGGGACAGGGACTACGATCCTCTACGAGCAGTACTTC	CATRGQGL~ILYEQYF	TRBV24-1*01	TRBV24-1	TRBJ2-7*01	TRBJ2-7	TRBD1*01	TRBD1	10	11	19	31	0	11	11
1	8.04e-08	TGTGCCACCAGGGACAGGGGGAGGGGGGCAATCAGCCCCAGCATTTT	CATRDRGR~GNQPQHF	TRBV10-3*01, TRBV10-3*02	TRBV10-3	TRBJ1-5*01	TRBJ1-5	TRBD1*01	TRBD1	10	11	20	27	0	6	6
1	8.04e-08	TGTGCCACCAGGAACCCTTCGGGGGGCACACAGATACGCAGTATTTT	CATRNPSG~HTDTQYF	TRBV24-1*01	TRBV24-1	TRBJ2-3*01	TRBJ2-3	TRBD2*01	TRBD2	10	19	25	28	8	2	10
1	8.04e-08	TGTGCCACCAGATGGATAGCGGGACAGGGCGAGAGACCCAGTACTTC	CATRWIAG~GRETQYF	TRBV24-1*01	TRBV24-1	TRBJ2-5*01	TRBJ2-5	TRBD1*01	TRBD1	10	20	28	31	9	2	11
1	8.04e-08	TGTGCCACCAGAGGGACGGAGCCCTCTCCAATTCACCCCTCCACTTT	CATRGTEP~SNSPLHF	TRBV24-1*01	TRBV24-1	TRBJ1-6*01	TRBJ1-6	TRBD1*01, TRBD2*02, TRBD2*01	TRBD1, TRBD2	10	12	16	29	1	12	13
1	8.04e-08	TGTGCCACCAACCCAGGGCGAGCGGAGAAAGGTACGAGCAGTACTTC	CATNPGRA~ERYEQYF	TRBV24-1*01	TRBV24-1	TRBJ2-7*01	TRBJ2-7	TRBD1*01, TRBD2*02, TRBD2*01	TRBD1, TRBD2	9	13	17	32	3	14	17
1	8.04e-08	TGTGCCACCAAACTTCTACCAGGGACAGCACAGATACGCAGTATTTT	CATKLLPG~STDTQYF	TRBV15*02	TRBV15	TRBJ2-3*01	TRBJ2-3	TRBD1*01, TRBD2*02, TRBD2*01	TRBD1, TRBD2	9	21	25	26	11	0	11
1	8.04e-08	TGTGCCACCAAACTTCTACCAGGACACTCAACTATGGCTACACCTTC	CATKLLPG~LNYGYTF	TRBV15*02	TRBV15	TRBJ1-2*01	TRBJ1-2	TRBD1*01	TRBD1	9	21	25	29	11	3	14
1	8.04e-08	TGTGCCACCAAACGGGGGATTACCGCGAACACCGGGGAGCTGTTTTT	CATKRGIT~EHRGAVF	TRBV2*01, TRBV2*02, TRBV2*03	TRBV2	TRBJ2-2*01	TRBJ2-2	TRBD2*01	TRBD2	6	12	17	42	5	24	29
1	8.04e-08	TGTGCCACCAAACGGGGGATACCGCGAACATCGGGGAGCTGTTTTTT	CATKRGIP~NIGELFF	TRBV2*01, TRBV2*02, TRBV2*03	TRBV2	TRBJ2-2*01	TRBJ2-2	TRBD2*01	TRBD2	6	12	17	24	5	6	11
1	8.04e-08	TGTGCCACCAAACGGGGATTACCGCGAACACCGGGGAGCTGTTTTTT	CATKRGLP~NTGELFF	TRBV2*01, TRBV2*02, TRBV2*03	TRBV2	TRBJ2-2*01	TRBJ2-2	TRBD2*01	TRBD2	6	12	16	24	5	7	12
1	8.04e-08	TGTGCCACGCAGGGCCAAACCGGACAGTCTCCTACGAGCAGTACTTC	CATQGQTG~VSYEQYF	TRBV24-1*01	TRBV24-1	TRBJ2-7*01	TRBJ2-7	TRBD1*01	TRBD1	7	21	26	28	13	1	14
1	8.04e-08	TGTGCCACAGTGATCGCAGGACACCAGTGAATCAGCCCCAGCATTTT	CATVIAGH~VNQPQHF	TRBV24-1*01	TRBV24-1	TRBJ1-5*01	TRBJ1-5	TRBD1*01	TRBD1	7	18	22	29	10	6	16
1	8.04e-08	TGTGCCACAGTGATACAACTAGCGGGATTTACAATGAGCAGTTCTTC	CATVIQLA~IYNEQFF	TRBV24-1*01	TRBV24-1	TRBJ2-1*01	TRBJ2-1	TRBD2*02	TRBD2	7	17	26	29	9	2	11
1	8.04e-08	TGTGCCACAGTGACCAAACCCGGACAGGGTCGGATGAGCAGTTCTTC	CATVTKPG~GSDEQFF	TRBV24-1*01	TRBV24-1	TRBJ2-1*01	TRBJ2-1	TRBD1*01	TRBD1	7	21	28	33	13	4	17
1	8.04e-08	TGTGCCACAGCCCACCCCTCGCCCCGGCTGGAAACACCATATATTTT	CATAHPSP~AGNTIYF	TRBV15*02	TRBV15	TRBJ1-3*01	TRBJ1-3	TRBD1*01, TRBD2*02, TRBD2*01	TRBD1, TRBD2	7	20	24	27	12	2	14
1	8.04e-08	TGTGCCACAGCAGTTACCCGGGGAGCTCTGGAAACACCATATATTTT	CATAVTRG~SGNTIYF	TRBV15*02	TRBV15	TRBJ1-3*01	TRBJ1-3	TRBD2*02, TRBD2*01	TRBD2	7	20	24	25	12	0	12
1	8.04e-08	TGTGCCACAGCAGAGCCCCCGGGACAGGCCGAGAGACCCAGTACTTC	CATAEPPG~GRETQYF	TRBV15*02	TRBV15	TRBJ2-5*01	TRBJ2-5	TRBD1*01	TRBD1	7	20	27	31	12	3	15
1	8.04e-08	TGTGCCACAGCAGAGATCAACTAGCGGGGGGGCTGGAGCAGTACTTC	CATAEIN*~GGLEQYF	TRBV15*02	TRBV15	TRBJ2-7*01	TRBJ2-7	TRBD2*01	TRBD2	7	19	31	35	11	3	14
1	8.04e-08	TGTGCCACAAGGACAGGGAACCCGCCTTGGATGAAAAACTGTTTTTT	CATRTGNP~LDEKLFF	TRBV24-1*01	TRBV24-1	TRBJ1-4*01	TRBJ1-4	TRBD1*01	TRBD1	7	10	17	30	2	12	14
1	8.04e-08	TGTGCCAGTTTGATTCCGGGACAGTCGGTTACAATGAGCAGTTCTTC	CASLIPGQ~GYNEQFF	TRBV19*01, TRBV19*03, TRBV19*02	TRBV19	TRBJ2-1*01	TRBJ2-1	TRBD1*01	TRBD1	8	17	23	29	8	5	13
1	8.04e-08	TGTGCCAGTTCCGAGATACGTCACGCAACTACAATGAGCAGTTCTTC	CASSEIRH~NYNEQFF	TRBV2*01, TRBV2*02, TRBV2*03	TRBV2	TRBJ2-1*01	TRBJ2-1	TRBD1*01, TRBD2*02, TRBD2*01	TRBD1, TRBD2	7	19	21	28	11	6	17
1	8.04e-08	TGTGCCAGTCGGGACAGCGAGAGCCATCGAACACTGAAGCTTTCTTT	CASRDSES~SNTEAFF	TRBV25-1*01	TRBV25-1	TRBJ1-1*01	TRBJ1-1	TRBD1*01	TRBD1	7	10	16	28	2	11	13
1	8.04e-08	TGTGCCAGTGGTTATCTTCGGACCCCGGCACAGATACGCGGTATTTT	CASGYLRT~GTDTRYF	TRBV12-5*01	TRBV12-5	TRBJ2-3*01	TRBJ2-3	TRBD2*01	TRBD2	12	22	26	27	9	0	9
1	8.04e-08	TGTGCCAGTGGGAGGACAGGGTGTATAGCAATCAGCCCCAGCATTTT	CASGRTGC~SNQPQHF	TRBV19*01, TRBV19*03, TRBV19*02	TRBV19	TRBJ1-5*01	TRBJ1-5	TRBD1*01	TRBD1	8	13	20	25	4	4	8
1	8.04e-08	TGTGCCAGTATCTGGACAGGGTGGCTTTGGATCAGCCCCAGCATTTT	CASIWTGW~LDQPQHF	TRBV19*01, TRBV19*03, TRBV19*02	TRBV19	TRBJ1-5*01	TRBJ1-5	TRBD1*01	TRBD1	9	13	20	30	3	9	12
1	8.04e-08	TGTGCCAGTATAAGGGTTCACACCTCCCGAACACTGAAGCTTTCTTT	CASIRVHT~PNTEAFF	TRBV19*01, TRBV19*03, TRBV19*02	TRBV19	TRBJ1-1*01	TRBJ1-1	TRBD2*02	TRBD2	9	22	27	28	12	0	12
1	8.04e-08	TGTGCCAGTACTCGACGGGGCGGAGAACCACAGATACGCAGTATTTT	CASTRRGG~TTDTQYF	TRBV19*01, TRBV19*03, TRBV19*02	TRBV19	TRBJ2-3*01	TRBJ2-3	TRBD1*01, TRBD2*01	TRBD1, TRBD2	9	16	20	28	6	7	13
1	8.04e-08	TGTGCCAGTACCTCTCGGGGGGCGCGTTACACCGGGGAGCTGTTTTT	CASTSRGA~LHRGAVF	TRBV19*01, TRBV19*03, TRBV19*02	TRBV19	TRBJ2-2*01	TRBJ2-2	TRBD2*01	TRBD2	9	15	21	42	5	20	25
1	8.04e-08	TGTGCCAGTACCCCTAGGGCTGTGCGAACACCGGGGAGCTGTTTTTT	CASTPRAV~NTGELFF	TRBV19*01, TRBV19*03, TRBV19*02	TRBV19	TRBJ2-2*01	TRBJ2-2	TRBD1*01	TRBD1	9	10	14	24	0	9	9
1	8.04e-08	TGTGCCAGTACCCAAGGACAGGGGGTCTTACCTACGAGCAGTACTTC	CASTQGQG~LTYEQYF	TRBV19*01, TRBV19*03, TRBV19*02	TRBV19	TRBJ2-7*01	TRBJ2-7	TRBD1*01	TRBD1	9	15	24	30	5	5	10
1	8.04e-08	TGTGCCAGTACCGGGACTAGCGGGAGGGCACAGATACGCAGTATTTT	CASTGTSG~GTDTQYF	TRBV19*01, TRBV19*03, TRBV19*02	TRBV19	TRBJ2-3*01	TRBJ2-3	TRBD2*02	TRBD2	9	12	26	27	2	0	2
1	8.04e-08	TGTGCCAGTACGTTTTTGGCGGGGCGAACACCGGGGAGCTGTTTTTT	CASTFLAG~NTGELFF	TRBV19*01, TRBV19*03, TRBV19*02	TRBV19	TRBJ2-2*01	TRBJ2-2	TRBD2*01	TRBD2	9	18	23	24	8	0	8
1	8.04e-08	TGTGCCAGTACACCCATAGCGGGGGTTGGGGAGATACGCAGTATTTT	CASTPIAG~WGDTQYF	TRBV19*01, TRBV19*03, TRBV19*02	TRBV19	TRBJ2-3*01	TRBJ2-3	TRBD2*01	TRBD2	9	16	24	31	6	6	12
1	8.04e-08	TGTGCCAGTAGTTTCCGGGACAGGGGATGAATTCACCCCTCCACTTT	CASSFRDR~MNSPLHF	TRBV19*01, TRBV19*02	TRBV19	TRBJ1-6*02	TRBJ1-6	TRBD1*01	TRBD1	11	16	25	29	4	3	7
1	8.04e-08	TGTGCCAGTAGTTTCGGACATGGGGCCTGCATTCACCCCTCCACTTT	CASSFGHG~LHSPLHF	TRBV19*01, TRBV19*02	TRBV19	TRBJ1-6*02	TRBJ1-6	TRBD1*01	TRBD1	11	15	19	30	3	10	13
1	8.04e-08	TGTGCCAGTAGTTTGGGGACAGCGAATAGCATCAGCCCCAGCATTTT	CASSLGTA~*HQPQHF	TRBV19*01, TRBV19*02	TRBV19	TRBJ1-5*01	TRBJ1-5	TRBD1*01	TRBD1	11	15	21	30	3	8	11
1	8.04e-08	TGTGCCAGTAGTTCCCGGGACAGGGGTATAATGAAAAACTGTTTTTT	CASSSRDR~YNEKLFF	TRBV19*01, TRBV19*03, TRBV19*02	TRBV19	TRBJ1-4*01	TRBJ1-4	TRBD1*01	TRBD1	11	16	25	28	4	2	6
1	8.04e-08	TGTGCCAGTAGTTCGAGACTAGCGGGAGCACAGATACGCAGTATTTT	CASSSRLA~STDTQYF	TRBV19*01, TRBV19*03, TRBV19*02	TRBV19	TRBJ2-3*01	TRBJ2-3	TRBD2*02, TRBD2*01	TRBD2	11	16	25	26	4	0	4
1	8.04e-08	TGTGCCAGTAGTTACAGCCAGGGGGCTATGGAAACACCATATATTTT	CASSYSQG~YGNTIYF	TRBV19*01, TRBV19*03, TRBV19*02	TRBV19	TRBJ1-3*01	TRBJ1-3	TRBD1*01	TRBD1	11	18	25	28	6	2	8
1	8.04e-08	TGTGCCAGTAGTCTCTGGACTGCTACGGGCACCGGGGAGCTGTTTTT	CASSLWTA~GHRGAVF	TRBV19*01, TRBV19*02	TRBV19	TRBJ2-2*01	TRBJ2-2	TRBD2*02, TRBD2*01	TRBD2	11	34	38	42	22	3	25
1	8.04e-08	TGTGCCAGTAGTCTCGGACAGGGGAAACTAATGAAAAACTGTTTTTT	CASSLGQG~TNEKLFF	TRBV19*01, TRBV19*02	TRBV19	TRBJ1-4*01	TRBJ1-4	TRBD1*01	TRBD1	11	15	23	25	3	1	4
1	8.04e-08	TGTGCCAGTAGTCCCCGACTAGCGGGGTCTACAATGAGCAGTTCTTC	CASSPRLA~VYNEQFF	TRBV19*01, TRBV19*03, TRBV19*02	TRBV19	TRBJ2-1*01	TRBJ2-1	TRBD2*01	TRBD2	11	16	26	28	4	1	5
1	8.04e-08	TGTGCCAGTAGTCCCCAACGGGAGGGTTCACAGATACGCAGTATTTT	CASSPQRE~FTDTQYF	TRBV19*01, TRBV19*03, TRBV19*02	TRBV19	TRBJ2-3*01	TRBJ2-3	TRBD2*02	TRBD2	11	18	25	28	6	2	8
1	8.04e-08	TGTGCCAGTAGTCCCGGGTACAGGTATGCACAGATATGCAGTATTTT	CASSPGYR~CTDMQYF	TRBV19*01, TRBV19*03, TRBV19*02	TRBV19	TRBJ2-3*01	TRBJ2-3	TRBD1*01	TRBD1	11	19	23	27	7	3	10
1	8.04e-08	TGTGCCAGTAGTCCCGGGTACAGGTAAGCACAGATACGCAGTACTTC	CASSPGYR~STDTQYF	TRBV19*01, TRBV19*03, TRBV19*02	TRBV19	TRBJ2-5*01	TRBJ2-5	TRBD1*01	TRBD1	11	19	23	38	7	14	21
1	8.04e-08	TGTGCCAGTAGTCCCGGACCGTAGGAGTTGGTGAAAAACTGTTTTTT	CASSPGP*~VGEKLFF	TRBV19*01, TRBV19*03, TRBV19*02	TRBV19	TRBJ1-4*01	TRBJ1-4	TRBD1*01, TRBD2*02, TRBD2*01	TRBD1, TRBD2	11	15	18	31	3	12	15
1	8.04e-08	TGTGCCAGTAGTCCGCGGACAGGGGGCATGACTATGGCTACACCTTC	CASSPRTG~HDYGYTF	TRBV19*01, TRBV19*03, TRBV19*02	TRBV19	TRBJ1-2*01	TRBJ1-2	TRBD1*01	TRBD1	11	16	26	30	4	3	7
1	8.04e-08	TGTGCCAGTAGTCCGGGACAGGGGGTTTGGGCACTGAAGCTTTCTTT	CASSPGQG~LGTEAFF	TRBV19*01, TRBV19*03, TRBV19*02	TRBV19	TRBJ1-1*01	TRBJ1-1	TRBD1*01	TRBD1	11	14	24	31	2	6	8
1	8.04e-08	TGTGCCAGTAGTCCGACGGATAGGGACACACAGATACGCAGTATTTT	CASSPTDR~HTDTQYF	TRBV19*01, TRBV19*03, TRBV19*02	TRBV19	TRBJ2-3*01	TRBJ2-3	TRBD1*01	TRBD1	11	22	27	28	10	0	10
1	8.04e-08	TGTGCCAGTAGTCCGACAGGGGTTCCGGGGCCAACGTCCTGACTTTC	CASSPTGV~GANVLTF	TRBV19*01, TRBV19*03, TRBV19*02	TRBV19	TRBJ2-6*01	TRBJ2-6	TRBD1*01	TRBD1	11	14	21	26	2	4	6
1	8.04e-08	TGTGCCAGTAGTCCATTGCGGACAGGCCGAACTATGGCTACACCTTC	CASSPLRT~PNYGYTF	TRBV19*01, TRBV19*03, TRBV19*02	TRBV19	TRBJ1-2*01	TRBJ1-2	TRBD1*01	TRBD1	11	19	25	29	7	3	10
1	8.04e-08	TGTGCCAGTAGTCCATTATGGGCAGGCCGAACTATGGTTACACCTTC	CASSPLWA~PNYGYTF	TRBV19*01, TRBV19*03, TRBV19*02	TRBV19	TRBJ1-2*01	TRBJ1-2	TRBD1*01	TRBD1	11	22	25	29	10	3	13
1	8.04e-08	TGTGCCAGTAGTCCATTATGGGCAGACCGAACTATGGCTACACCTTC	CASSPLWA~PNYGYTF	TRBV19*01, TRBV19*03, TRBV19*02	TRBV19	TRBJ1-2*01	TRBJ1-2	TRBD1*01	TRBD1	11	19	22	29	7	6	13
1	8.04e-08	TGTGCCAGTAGTCCATTATGGACGGGCCGAACTATGGCGACACCTTC	CASSPLWT~PNYGDTF	TRBV19*01, TRBV19*03, TRBV19*02	TRBV19	TRBJ1-2*01	TRBJ1-2	TRBD1*01, TRBD2*02, TRBD2*01	TRBD1, TRBD2	11	19	22	29	7	6	13
1	8.04e-08	TGTGCCAGTAGTCCATTATGGACAGGCCGAGCTATGGCTACGCCTTC	CASSPLWT~PSYGYAF	TRBV19*01, TRBV19*03, TRBV19*02	TRBV19	TRBJ1-2*01	TRBJ1-2	TRBD1*01	TRBD1	11	19	25	31	7	5	12
1	8.04e-08	TGTGCCAGTAGTCCATTATGGACAGGCAGTACTATGGCTACACCTTC	CASSPLWT~QYYGYTF	TRBV19*01, TRBV19*03, TRBV19*02	TRBV19	TRBJ1-2*01	TRBJ1-2	TRBD1*01	TRBD1	11	19	25	30	7	4	11
1	8.04e-08	TGTGCCAGTAGTCCATTATGGACAGGGTTGTGTACGAGCAGTACTTC	CASSPLWT~VVYEQYF	TRBV19*01, TRBV19*03, TRBV19*02	TRBV19	TRBJ2-7*01	TRBJ2-7	TRBD1*01	TRBD1	11	19	26	32	7	5	12
1	8.04e-08	TGTGCCAGTAGTCCATTATGGACAGGGGTCCCGGGGAGCTGTTTTTT	CASSPLWT~GPGELFF	TRBV19*01, TRBV19*03, TRBV19*02	TRBV19	TRBJ2-2*01	TRBJ2-2	TRBD1*01	TRBD1	11	19	27	30	7	2	9
1	8.04e-08	TGTGCCAGTAGTCCATTACGGACAGGCCGAACTACGGCTACACCTTC	CASSPLRT~PNYGYTF	TRBV19*01, TRBV19*03, TRBV19*02	TRBV19	TRBJ1-2*01	TRBJ1-2	TRBD1*01	TRBD1	11	19	25	29	7	3	10
1	8.04e-08	TGTGCCAGTAGTCCAGGGACTAGCGGGGGGTAGAGACCCAGTACTTC	CASSPGTS~GVETQYF	TRBV19*01, TRBV19*03, TRBV19*02	TRBV19	TRBJ2-5*01	TRBJ2-5	TRBD2*01	TRBD2	11	15	29	31	3	1	4
1	8.04e-08	TGTGCCAGTAGTCCAGGACTAGCGGGGGGTTAGAGACCCAGTACTTC	CASSPGLA~GLETQYF	TRBV19*01, TRBV19*03, TRBV19*02	TRBV19	TRBJ2-5*01	TRBJ2-5	TRBD2*01	TRBD2	11	15	28	31	3	2	5
1	8.04e-08	TGTGCCAGTAGTCCAACAGGCCTATTGCACAAGAGACCCAGTACTTC	CASSPTGL~AQETQYF	TRBV19*01, TRBV19*03, TRBV19*02	TRBV19	TRBJ2-5*01	TRBJ2-5	TRBD1*01	TRBD1	11	15	19	29	3	9	12
1	8.04e-08	TGTGCCAGTAGTCAGACAGGGCCCTGGGGGACCAGCCCCAGCATTTT	CASSQTGP~GDQPQHF	TRBV27*01	TRBV27	TRBJ1-5*01	TRBJ1-5	TRBD1*01	TRBD1	11	14	20	32	2	11	13
1	8.04e-08	TGTGCCAGTAGTGTCCTCCGACTAGGAGAGGCGGGGAGCTGTTTTTT	CASSVLRL~RGGELFF	TRBV19*01, TRBV19*02	TRBV19	TRBJ2-2*01	TRBJ2-2	TRBD2*02, TRBD2*01	TRBD2	11	19	24	31	7	6	13
1	8.04e-08	TGTGCCAGTAGTGTCATAACAGGGAGCCCTAAGGTGGCTACACCTTC	CASSVITG~P*GGYTF	TRBV19*01, TRBV19*02	TRBV19	TRBJ1-2*01	TRBJ1-2	TRBD1*01	TRBD1	11	18	23	34	6	10	16
1	8.04e-08	TGTGCCAGTAGTGTAAATGGAGGACAGGAGCCTACGAGCAGTACTTC	CASSVNGG~GAYEQYF	TRBV19*01, TRBV19*02	TRBV19	TRBJ2-7*01	TRBJ2-7	TRBD1*01	TRBD1	11	21	27	30	9	2	11
1	8.04e-08	TGTGCCAGTAGTGCCTCAGCGGGAGCTCCTACAATGAGCAGTTCTTC	CASSASAG~SYNEQFF	TRBV19*01, TRBV19*03, TRBV19*02	TRBV19	TRBJ2-1*01	TRBJ2-1	TRBD2*02	TRBD2	11	17	24	25	5	0	5
1	8.04e-08	TGTGCCAGTAGTGCGCCTAGGGACAGGGGGACTACGAGCAGTACTTC	CASSAPRD~GDYEQYF	TRBV19*01, TRBV19*03, TRBV19*02	TRBV19	TRBJ2-7*01	TRBJ2-7	TRBD1*01	TRBD1	11	19	29	31	7	1	8
1	8.04e-08	TGTGCCAGTAGTGGCCGGCAGGGGGCCTCTACAATGAGCAGTTCTTC	CASSGRQG~LYNEQFF	TRBV7-9*03, TRBV7-9*01, TRBV7-9*04, TRBV7-9*02	TRBV7-9	TRBJ2-1*01	TRBJ2-1	TRBD1*01	TRBD1	7	18	25	28	10	2	12
1	8.04e-08	TGTGCCAGTAGTGGCACAGGGGGCCCATGAACACTGAAGCTTTCTTT	CASSGTGG~MNTEAFF	TRBV19*01, TRBV19*03, TRBV19*02	TRBV19	TRBJ1-1*01	TRBJ1-1	TRBD1*01	TRBD1	11	15	23	27	3	3	6
1	8.04e-08	TGTGCCAGTAGTGGGGTCGACTAGCGGGGGCAAATGAGCAGTTCTTC	CASSGVD*~GANEQFF	TRBV19*01, TRBV19*03, TRBV19*02	TRBV19	TRBJ2-1*01	TRBJ2-1	TRBD2*01	TRBD2	11	18	29	32	6	2	8
1	8.04e-08	TGTGCCAGTAGTGGACAGGGGGCGACCGGGCCTACGAGCAGCACTTC	CASSGQGA~RAYEQHF	TRBV19*01, TRBV19*03, TRBV19*02	TRBV19	TRBJ2-7*01	TRBJ2-7	TRBD1*01	TRBD1	11	12	22	30	0	7	7
1	8.04e-08	TGTGCCAGTAGTGGAAGACAGGGGGCACCTACAATGAGCAGTTCTTC	CASSGRQG~TYNEQFF	TRBV19*01, TRBV19*03, TRBV19*02	TRBV19	TRBJ2-1*01	TRBJ2-1	TRBD1*01	TRBD1	11	16	25	27	4	1	5
1	8.04e-08	TGTGCCAGTAGTGATAACCCCGCGTGGGGATCGAGACCCAGTACTTC	CASSDNPA~GIETQYF	TRBV19*01, TRBV19*03, TRBV19*02	TRBV19	TRBJ2-5*01	TRBJ2-5	TRBD2*01	TRBD2	11	17	22	32	5	9	14
1	8.04e-08	TGTGCCAGTAGTGAGGGGAACTCCTTGCCAATGAAAAACTGTTTTTT	CASSEGNS~ANEKLFF	TRBV19*01, TRBV19*03, TRBV19*02	TRBV19	TRBJ1-4*01	TRBJ1-4	TRBD1*01, TRBD2*02	TRBD1, TRBD2	11	13	17	29	1	11	12
1	8.04e-08	TGTGCCAGTAGTATTTGGGATTGGGGTCCAATCAGCCCCAGCATTTT	CASSIWDW~SNQPQHF	TRBV19*01, TRBV19*02	TRBV19	TRBJ1-5*01	TRBJ1-5	TRBD1*01, TRBD2*02, TRBD2*01	TRBD1, TRBD2	13	16	19	28	2	8	10
1	8.04e-08	TGTGCCAGTAGTATTCTGGCAGGAAATCTGGAAACACCATATATTTT	CASSILAG~SGNTIYF	TRBV19*01, TRBV19*02	TRBV19	TRBJ1-3*01	TRBJ1-3	TRBD1*01	TRBD1	13	19	22	26	5	3	8
1	8.04e-08	TGTGCCAGTAGTATTCTAGGCTAGCGGGGGTTTACGAGCAGTACTTC	CASSILG*~GVYEQYF	TRBV19*01, TRBV19*02	TRBV19	TRBJ2-7*01	TRBJ2-7	TRBD2*01	TRBD2	13	20	29	32	6	2	8
1	8.04e-08	TGTGCCAGTAGTATTCGGAGGGGCTGCCGAACACTGAAGCTTTCTTT	CASSIRRG~PNTEAFF	TRBV19*01, TRBV19*02	TRBV19	TRBJ1-1*01	TRBJ1-1	TRBD2*02	TRBD2	13	16	21	28	2	6	8
1	8.04e-08	TGTGCCAGTAGTATTCGACAGGGGTACCAAATTCACCCCTCCACTTT	CASSIRQG~PNSPLHF	TRBV19*01, TRBV19*02	TRBV19	TRBJ1-6*02	TRBJ1-6	TRBD1*01	TRBD1	13	16	23	29	2	5	7
1	8.04e-08	TGTGCCAGTAGTATTCGAGAGCAGAGACTGGAAACACCATATATTTT	CASSIREQ~TGNTIYF	TRBV19*01, TRBV19*02	TRBV19	TRBJ1-3*01	TRBJ1-3	TRBD1*01, TRBD2*02, TRBD2*01	TRBD1, TRBD2	13	21	23	27	7	3	10
1	8.04e-08	TGTGCCAGTAGTATTGTAGACAGGGGGCACCCTACGAGCAGTACTTC	CASSIVDR~APYEQYF	TRBV19*01, TRBV19*02	TRBV19	TRBJ2-7*01	TRBJ2-7	TRBD1*01	TRBD1	13	18	27	30	4	2	6
1	8.04e-08	TGTGCCAGTAGTATTAGGGGCAGGGGAGCTGGAATGAGCAGTTCTTC	CASSIRGR~SWNEQFF	TRBV19*01, TRBV19*02	TRBV19	TRBJ2-1*01	TRBJ2-1	TRBD1*01	TRBD1	13	20	25	32	6	6	12
1	8.04e-08	TGTGCCAGTAGTATTAGGACAGGGGCCCCCGGGATACGCAGTATTTT	CASSIRTG~PRDTQYF	TRBV19*01, TRBV19*02	TRBV19	TRBJ2-3*01	TRBJ2-3	TRBD1*01	TRBD1	13	16	24	32	2	7	9
1	8.04e-08	TGTGCCAGTAGTATCTTTTGTCCGGGGAGAACACTGAAGCTTTCTTT	CASSIFCP~ENTEAFF	TRBV19*01, TRBV19*02	TRBV19	TRBJ1-1*01	TRBJ1-1	TRBD1*01, TRBD2*01	TRBD1, TRBD2	13	18	22	28	4	5	9
1	8.04e-08	TGTGCCAGTAGTATCTCTAGCGGACTGGGGCCAACGTCCTGACTTTC	CASSISSG~GANVLTF	TRBV19*01, TRBV19*02	TRBV19	TRBJ2-6*01	TRBJ2-6	TRBD2*02, TRBD2*01	TRBD2	13	16	22	24	2	1	3
1	8.04e-08	TGTGCCAGTAGTATCTAACTAGCTGGGCTTACAAGGAGCAGTTCTTC	CASSI*LA~AYKEQFF	TRBV19*01, TRBV19*02	TRBV19	TRBJ2-1*01	TRBJ2-1	TRBD2*02, TRBD2*01	TRBD2	13	17	22	29	3	6	9
1	8.04e-08	TGTGCCAGTAGTATCCTAGGGCTAAGGGCAATCAGCCCCAGCATTTT	CASSILGL~GNQPQHF	TRBV19*01, TRBV19*02	TRBV19	TRBJ1-5*01	TRBJ1-5	TRBD1*01, TRBD2*02, TRBD2*01	TRBD1, TRBD2	13	17	20	27	3	6	9
1	8.04e-08	TGTGCCAGTAGTATCCGGACAGGGGGCGGTGGGAGACCCAGTACTTC	CASSIRTG~RWETQYF	TRBV19*01, TRBV19*02	TRBV19	TRBJ2-5*01	TRBJ2-5	TRBD1*01	TRBD1	13	16	26	32	2	5	7
1	8.04e-08	TGTGCCAGTAGTATCGTCAGGGAACTAATGAAAACACCATATATTTT	CASSIVRE~NENTIYF	TRBV19*01, TRBV19*02	TRBV19	TRBJ1-3*01	TRBJ1-3	TRBD1*01	TRBD1	13	17	21	31	3	9	12
1	8.04e-08	TGTGCCAGTAGTATCGGACTAGCGGGTACACAGATACGCAGTATTTT	CASSIGLA~YTDTQYF	TRBV19*01, TRBV19*02	TRBV19	TRBJ2-3*01	TRBJ2-3	TRBD2*02, TRBD2*01	TRBD2	13	15	25	28	1	2	3
1	8.04e-08	TGTGCCAGTAGTATCGGACTAGCGGGACCTACAATGAGCAGTTCTTC	CASSIGLA~TYNEQFF	TRBV19*01, TRBV19*02	TRBV19	TRBJ2-1*01	TRBJ2-1	TRBD2*02	TRBD2	13	15	26	27	1	0	1
1	8.04e-08	TGTGCCAGTAGTATCGGAGGGGGGGCCTTCGTTCACCCCTCCACTTT	CASSIGGG~LRSPLHF	TRBV19*01, TRBV19*02	TRBV19	TRBJ1-6*02	TRBJ1-6	TRBD2*01	TRBD2	13	18	24	31	4	6	10
1	8.04e-08	TGTGCCAGTAGTATCATCCGGGACAGAGCACAGATACGCAGTATTTT	CASSIIRD~STDTQYF	TRBV19*01, TRBV19*02	TRBV19	TRBJ2-3*01	TRBJ2-3	TRBD1*01	TRBD1	13	19	25	26	5	0	5
1	8.04e-08	TGTGCCAGTAGTATCACGAGATGGGGCTTTACAATGAGCAGTTCTTC	CASSITRW~LYNEQFF	TRBV19*01, TRBV19*02	TRBV19	TRBJ2-1*01	TRBJ2-1	TRBD1*01	TRBD1	13	22	26	29	8	2	10
1	8.04e-08	TGTGCCAGTAGTATGCCCAGGGCATCAGCAATCAGCCCCAGCATTTT	CASSMPRA~SNQPQHF	TRBV19*01, TRBV19*02	TRBV19	TRBJ1-5*01	TRBJ1-5	TRBD1*01	TRBD1	13	17	21	26	3	4	7
1	8.04e-08	TGTGCCAGTAGTATGCCAGGATTAGGTCTGGAAACACCATATATTTT	CASSMPGL~SGNTIYF	TRBV19*01, TRBV19*02	TRBV19	TRBJ1-3*01	TRBJ1-3	TRBD1*01	TRBD1	13	16	19	26	2	6	8
1	8.04e-08	TGTGCCAGTAGTATGCAGACAGGGACAGGGTTGAGACCCAGTACTTC	CASSMQTG~RVETQYF	TRBV19*01, TRBV19*02	TRBV19	TRBJ2-5*01	TRBJ2-5	TRBD1*01	TRBD1	13	21	29	32	7	2	9
1	8.04e-08	TGTGCCAGTAGTATGGTCCGGGAGAAGTATGCTACGAGCAGTACTTC	CASSMVRE~VCYEQYF	TRBV19*01, TRBV19*02	TRBV19	TRBJ2-7*01	TRBJ2-7	TRBD2*02	TRBD2	13	18	23	31	4	7	11
1	8.04e-08	TGTGCCAGTAGTATGGCCCTAACAGGGCTCAATCAGCCCAGCATTTT	CASSMALT~AQSAQHF	TRBV19*01, TRBV19*02	TRBV19	TRBJ1-5*01	TRBJ1-5	TRBD1*01	TRBD1	13	21	26	36	7	9	16
1	8.04e-08	TGTGCCAGTAGTATGGGTAGGCTGGAGTGGGAGAGACCCAGTACTTC	CASSMGRL~VGETQYF	TRBV19*01, TRBV19*02	TRBV19	TRBJ2-5*01	TRBJ2-5	TRBD2*02	TRBD2	13	23	26	31	9	4	13
1	8.04e-08	TGTGCCAGTAGTATGGGGTAACGACCTATAATTCACCCCTCCACTTT	CASSMG*R~YNSPLHF	TRBV19*01, TRBV19*02	TRBV19	TRBJ1-6*02	TRBJ1-6	TRBD1*01, TRBD2*01	TRBD1, TRBD2	13	14	17	24	0	6	6
1	8.04e-08	TGTGCCAGTAGTATGGGGCGGGGGGCGCCGATCAGCCCCAGCATTTT	CASSMGRG~ADQPQHF	TRBV19*01, TRBV19*02	TRBV19	TRBJ1-5*01	TRBJ1-5	TRBD2*01	TRBD2	13	17	24	30	3	5	8
1	8.04e-08	TGTGCCAGTAGTATGGGGACAGGGCAGGGGGCAATGAGCAGTTCTTC	CASSMGTG~GGNEQFF	TRBV19*01, TRBV19*02	TRBV19	TRBJ2-1*01	TRBJ2-1	TRBD1*01	TRBD1	13	15	23	31	1	7	8
1	8.04e-08	TGTGCCAGTAGTATGGACAGGGGTTCCGGGGCCAACGTCCTGACTTC	CASSMDRG~RGQRPDF	TRBV19*01, TRBV19*02	TRBV19	TRBJ2-7*01	TRBJ2-7	TRBD1*01	TRBD1	13	14	22	42	0	19	19
1	8.04e-08	TGTGCCAGTAGTATGACAGGGATTTTTATTCCCGAGAAGCTTTCTTT	CASSMTGI~YSREAFF	TRBV19*01, TRBV19*02	TRBV19	TRBJ1-1*01	TRBJ1-1	TRBD1*01	TRBD1	13	14	20	35	0	14	14
1	8.04e-08	TGTGCCAGTAGTATGAGGGGACTTCAACTAATGAAAAACTGTTTTTT	CASSMRGL~TNEKLFF	TRBV19*01, TRBV19*02	TRBV19	TRBJ1-4*01	TRBJ1-4	TRBD2*02, TRBD2*01	TRBD2	13	17	22	24	3	1	4
1	8.04e-08	TGTGCCAGTAGTATATTTTCGGGGGGTGGACCGGGGAGCTGTTTTTT	CASSIFSG~WTGELFF	TRBV19*01, TRBV19*02	TRBV19	TRBJ2-2*01	TRBJ2-2	TRBD2*01	TRBD2	14	19	25	29	4	3	7
1	8.04e-08	TGTGCCAGTAGTATATTTGGCAGGGGGCGATCTCAGCCCAGCATTTT	CASSIFGR~AISAQHF	TRBV19*01, TRBV19*02	TRBV19	TRBJ1-5*01	TRBJ1-5	TRBD1*01	TRBD1	14	20	27	36	5	8	13
1	8.04e-08	TGTGCCAGTAGTATATTCCTACCCGGGGGGGCAGAGGCTACACCTTC	CASSIFLP~GGRGYTF	TRBV19*01, TRBV19*02	TRBV19	TRBJ1-2*01	TRBJ1-2	TRBD2*01	TRBD2	14	23	30	35	8	4	12
1	8.04e-08	TGTGCCAGTAGTATATTGGGGACCTAGGCAATCAGCCCCAGCATTTT	CASSILGT~GNQPQHF	TRBV5-6*01	TRBV5-6	TRBJ1-5*01	TRBJ1-5	TRBD1*01, TRBD2*02, TRBD2*01	TRBD1, TRBD2	7	18	22	27	10	4	14
1	8.04e-08	TGTGCCAGTAGTATACTAGCGGGGGGGGATACAATGAGCAGTTCTTC	CASSILAG~GYNEQFF	TRBV19*01, TRBV19*02	TRBV19	TRBJ2-1*01	TRBJ2-1	TRBD2*01	TRBD2	14	15	26	29	0	2	2
1	8.04e-08	TGTGCCAGTAGTATACGGGACAGGGACGAAATGAAAAACTGTTTTTT	CASSIRDR~RNEKLFF	TRBV19*01, TRBV19*02	TRBV19	TRBJ1-4*01	TRBJ1-4	TRBD1*01	TRBD1	14	16	24	29	1	4	5
1	8.04e-08	TGTGCCAGTAGTATAGTTCGGGGTAGGGGAACTATGGCTACACCTTC	CASSIVRG~GNYGYTF	TRBV19*01, TRBV19*02	TRBV19	TRBJ1-2*01	TRBJ1-2	TRBD1*01, TRBD2*01	TRBD1, TRBD2	15	24	28	29	8	0	8
1	8.04e-08	TGTGCCAGTAGTATAGTTCAGGGGGCGACTGAAGCACCATATATTTT	CASSIVQG~D*STIYF	TRBV19*01, TRBV19*02	TRBV19	TRBJ1-3*01	TRBJ1-3	TRBD1*01	TRBD1	15	18	25	30	2	4	6
1	8.04e-08	TGTGCCAGTAGTATAGTGGGGGGGTCGGCACCGGGGAGCTGTTTTTT	CASSIVGG~GTGELFF	TRBV19*01, TRBV19*02	TRBV19	TRBJ2-2*01	TRBJ2-2	TRBD2*01	TRBD2	15	17	23	28	1	4	5
1	8.04e-08	TGTGCCAGTAGTATAGTGGACAGGGTTCTTTCGATGAGCAGTTCTTC	CASSIVDR~SFDEQFF	TRBV19*01, TRBV19*02	TRBV19	TRBJ2-1*01	TRBJ2-1	TRBD1*01	TRBD1	15	17	24	33	1	8	9
1	8.04e-08	TGTGCCAGTAGTATAGTATCGGCGGCCCCTACAATGAGCAGTTCTTC	CASSIVSA~PYNEQFF	TRBV19*01, TRBV19*02	TRBV19	TRBJ2-1*01	TRBJ2-1	TRBD2*02, TRBD2*01	TRBD2	15	21	24	27	5	2	7
1	8.04e-08	TGTGCCAGTAGTATAGTAGCGGGGACAGGTACAATGAGCAGTTCTTC	CASSIVAG~RYNEQFF	TRBV19*01, TRBV19*02	TRBV19	TRBJ2-1*01	TRBJ2-1	TRBD1*01, TRBD2*01	TRBD1, TRBD2	15	21	28	29	5	0	5
1	8.04e-08	TGTGCCAGTAGTATAGCTGGCGGGAGGGCACAGATACGCAGTATTTT	CASSIAGG~GTDTQYF	TRBV19*01, TRBV19*02	TRBV19	TRBJ2-3*01	TRBJ2-3	TRBD2*02	TRBD2	15	19	26	27	3	0	3
1	8.04e-08	TGTGCCAGTAGTATAGCGGAGGGAAACCCCAAGAGACCCAGTACTTC	CASSIAEG~PQETQYF	TRBV19*01, TRBV19*02	TRBV19	TRBJ2-5*01	TRBJ2-5	TRBD2*02	TRBD2	15	17	22	28	1	5	6
1	8.04e-08	TGTGCCAGTAGTATAGGTCGACAGGGGGTCGGTATGGCTACACCTTC	CASSIGRQ~GRYGYTF	TRBV19*01, TRBV19*02	TRBV19	TRBJ1-2*01	TRBJ1-2	TRBD1*01	TRBD1	15	19	27	32	3	4	7
1	8.04e-08	TGTGCCAGTAGTATAGGGGGACTAGCGGGGCCTACGAGCAGTACTTC	CASSIGGL~GAYEQYF	TRBV19*01, TRBV19*02	TRBV19	TRBJ2-7*01	TRBJ2-7	TRBD2*01	TRBD2	15	17	29	30	1	0	1
1	8.04e-08	TGTGCCAGTAGTATAGGGGACTCCTTGCCAATGAAAAACTGTTTTTT	CASSIGDS~ANEKLFF	TRBV19*01, TRBV19*02	TRBV19	TRBJ1-4*01	TRBJ1-4	TRBD2*02, TRBD2*01	TRBD2	15	16	21	29	0	7	7
1	8.04e-08	TGTGCCAGTAGTATAGGGGACAGGATCAAAATCAGCCCCAGCATTTT	CASSIGDR~QNQPQHF	TRBV19*01, TRBV19*02	TRBV19	TRBJ1-5*01	TRBJ1-5	TRBD1*01	TRBD1	15	16	23	29	0	5	5
1	8.04e-08	TGTGCCAGTAGTATAGGGACAATTTTGGCAATCAGCCCCAGCATTTT	CASSIGTI~GNQPQHF	TRBV19*01, TRBV19*02	TRBV19	TRBJ1-5*01	TRBJ1-5	TRBD1*01	TRBD1	15	16	20	27	0	6	6
1	8.04e-08	TGTGCCAGTAGTATAGGAGCCGCAGGGCTAATGAAAAACTGTTTTTT	CASSIGAA~ANEKLFF	TRBV19*01, TRBV19*02	TRBV19	TRBJ1-4*01	TRBJ1-4	TRBD1*01	TRBD1	15	22	26	27	6	0	6
1	8.04e-08	TGTGCCAGTAGTATAGGAGGGGAGACTCTGGAAACACCATATATTTT	CASSIGGE~SGNTIYF	TRBV19*01, TRBV19*02	TRBV19	TRBJ1-3*01	TRBJ1-3	TRBD1*01, TRBD2*02	TRBD1, TRBD2	15	17	21	25	1	3	4
1	8.04e-08	TGTGCCAGTAGTATAGGAGACAGGGGTATAATGAAAAACTGTTTTTT	CASSIGDR~YNEKLFF	TRBV19*01, TRBV19*02	TRBV19	TRBJ1-4*01	TRBJ1-4	TRBD1*01	TRBD1	15	18	25	28	2	2	4
1	8.04e-08	TGTGCCAGTAGTATAGATCCCGGAGCTAGCGGGAGACCCAGTACTTC	CASSIDPG~*RETQYF	TRBV19*01, TRBV19*02	TRBV19	TRBJ2-5*01	TRBJ2-5	TRBD2*02, TRBD2*01	TRBD2	16	25	31	32	8	0	8
1	8.04e-08	TGTGCCAGTAGTATAGATGCCTAGCGGGAGATGATGAGCAGTTCTTC	CASSIDA*~GDDEQFF	TRBV19*01, TRBV19*02	TRBV19	TRBJ2-1*01	TRBJ2-1	TRBD2*02	TRBD2	16	20	29	33	3	3	6
1	8.04e-08	TGTGCCAGTAGTATAGATATAGCGGGAGGTGCTACGAGCAGTACTTC	CASSIDIA~RCYEQYF	TRBV19*01, TRBV19*02	TRBV19	TRBJ2-7*01	TRBJ2-7	TRBD2*02	TRBD2	16	19	28	31	2	2	4
1	8.04e-08	TGTGCCAGTAGTATAGATAGGTTAGCGGACAAGAGACCCAGTACTTC	CASSIDRL~GQETQYF	TRBV19*01, TRBV19*02	TRBV19	TRBJ2-5*01	TRBJ2-5	TRBD2*02, TRBD2*01	TRBD2	16	22	27	29	5	1	6
1	8.04e-08	TGTGCCAGTAGTATAGAGGGGGGGCAGCCCTGTAGACCCAGTACTTC	CASSIEGG~AL*TQYF	TRBV19*01, TRBV19*02	TRBV19	TRBJ2-7*01	TRBJ2-7	TRBD2*01	TRBD2	16	17	23	38	0	14	14
1	8.04e-08	TGTGCCAGTAGTATAGAAGAGGGGGATGGGGTGAGACCCAGTACTTC	CASSIEEG~WGETQYF	TRBV19*01, TRBV19*02	TRBV19	TRBJ2-5*01	TRBJ2-5	TRBD1*01	TRBD1	16	19	24	32	2	7	9
1	8.04e-08	TGTGCCAGTAGTACTCGCTTGTGGGGGTCTAATGAAAAACTGTTTTT	CASSTRLW~V**KTVF	TRBV19*01, TRBV19*03, TRBV19*02	TRBV19	TRBJ1-4*01	TRBJ1-4	TRBD1*01, TRBD2*01	TRBD1, TRBD2	12	22	26	42	9	15	24
1	8.04e-08	TGTGCCAGTAGTACTCGGGACAGGGTCGCCTTTCACCCCTCCACTTT	CASSTRDR~RLSPLHF	TRBV19*01, TRBV19*03, TRBV19*02	TRBV19	TRBJ1-6*02	TRBJ1-6	TRBD1*01	TRBD1	12	16	24	31	3	6	9
1	8.04e-08	TGTGCCAGTAGTACCTAACTAGCGGGGCTTACGATGAGCAGTTCTTC	CASST*LA~AYDEQFF	TRBV19*01, TRBV19*03, TRBV19*02	TRBV19	TRBJ2-1*01	TRBJ2-1	TRBD2*01	TRBD2	12	17	26	29	4	2	6
1	8.04e-08	TGTGCCAGTAGTACCGGGACAGGTCCCTCAATCAGCCCCAGCATTTT	CASSTGTG~LNQPQHF	TRBV19*01, TRBV19*03, TRBV19*02	TRBV19	TRBJ1-5*01	TRBJ1-5	TRBD1*01	TRBD1	12	15	22	28	2	5	7
1	8.04e-08	TGTGCCAGTAGTACGGGGACAGTTTCACCAATCAGCCCCAGCATTTT	CASSTGTV~TNQPQHF	TRBV19*01, TRBV19*03, TRBV19*02	TRBV19	TRBJ1-5*01	TRBJ1-5	TRBD1*01	TRBD1	12	15	21	28	2	6	8
1	8.04e-08	TGTGCCAGTAGTACGACTAGCGGGAGGGCACAGATACGCAGTATTTT	CASSTTSG~GTDTQYF	TRBV19*01, TRBV19*03, TRBV19*02	TRBV19	TRBJ2-3*01	TRBJ2-3	TRBD2*02	TRBD2	12	14	26	27	1	0	1
1	8.04e-08	TGTGCCAGTAGTACACCGACACAAGGGGGGATCAGCCCCAGCATTTT	CASSTPTQ~GDQPQHF	TRBV19*01, TRBV19*02	TRBV19	TRBJ1-5*01	TRBJ1-5	TRBD1*01, TRBD2*01	TRBD1, TRBD2	12	23	28	30	10	1	11
1	8.04e-08	TGTGCCAGTAGTACAACCCTAGTGGGAGCTGGGAGACCCAGTACTTC	CASSTTLV~SWETQYF	TRBV19*01, TRBV19*02	TRBV19	TRBJ2-5*01	TRBJ2-5	TRBD2*02, TRBD2*01	TRBD2	12	23	27	32	10	4	14
1	8.04e-08	TGTGCCAGTAGTACAACCGGGACAGGCCGAACTATGGCTACACCTTC	CASSTTGT~PNYGYTF	TRBV19*01, TRBV19*02	TRBV19	TRBJ1-2*01	TRBJ1-2	TRBD1*01	TRBD1	12	18	25	29	5	3	8
1	8.04e-08	TGTGCCAGTAGTAGCGGGACAGGTCCCTCAATCAGCCCCAGCATTTT	CASSSGTG~LNQPQHF	TRBV19*01, TRBV19*03, TRBV19*02	TRBV19	TRBJ1-5*01	TRBJ1-5	TRBD1*01	TRBD1	12	15	22	28	2	5	7
1	8.04e-08	TGTGCCAGTAGTAGCATAGGGGGAACTAGCAATCAGCCCTCCACTTT	CASSSIGG~*QSALHF	TRBV19*01, TRBV19*03, TRBV19*02	TRBV19	TRBJ1-6*01	TRBJ1-6	TRBD1*01, TRBD2*02, TRBD2*01	TRBD1, TRBD2	12	17	22	32	4	9	13
1	8.04e-08	TGTGCCAGTAGTAGGGGGACAGGCAATAGCAATCAGCCCAGCATTTT	CASSRGTG~*QSAQHF	TRBV19*01, TRBV19*03, TRBV19*02	TRBV19	TRBJ1-5*01	TRBJ1-5	TRBD1*01	TRBD1	12	15	22	36	2	13	15
1	8.04e-08	TGTGCCAGTAGTAGGGGACAGGACTACCCTATCAGCCCCAGCATTTT	CASSRGQD~PYQPQHF	TRBV19*01, TRBV19*03, TRBV19*02	TRBV19	TRBJ1-5*01	TRBJ1-5	TRBD1*01	TRBD1	12	14	21	30	1	8	9
1	8.04e-08	TGTGCCAGTAGTAGATTAGGACAGTACACACAGATACGCAGTATTTT	CASSRLGQ~HTDTQYF	TRBV19*01, TRBV19*02	TRBV19	TRBJ2-3*01	TRBJ2-3	TRBD1*01	TRBD1	12	18	23	28	5	4	9
1	8.04e-08	TGTGCCAGTAGTAGACTAGTGGAGCTTGGGTGGATGAGCAGTTCTTC	CASSRLVE~WVDEQFF	TRBV19*01, TRBV19*02	TRBV19	TRBJ2-1*01	TRBJ2-1	TRBD2*02, TRBD2*01	TRBD2	12	13	18	33	0	14	14
1	8.04e-08	TGTGCCAGTAGTAGAGGACTAGCGGGGTAACAGATACGCAGTATTTT	CASSRGLA~VTDTQYF	TRBV19*01, TRBV19*02	TRBV19	TRBJ2-3*01	TRBJ2-3	TRBD2*01	TRBD2	12	15	26	29	2	2	4
1	8.04e-08	TGTGCCAGTAGTAGAGGACTAGCGGGGGCACAGATACGCAGTATTTT	CASSRGLA~GTDTQYF	TRBV5-6*01	TRBV5-6	TRBJ2-3*01	TRBJ2-3	TRBD2*01	TRBD2	7	15	26	27	7	0	7
1	8.04e-08	TGTGCCAGTAGTAGAACTAGCGGGGGGCCGGGCAGGAGCAGGTCTTC	CASSRTSG~AGQEQVF	TRBV19*01, TRBV19*02	TRBV19	TRBJ2-1*01	TRBJ2-1	TRBD2*01	TRBD2	12	15	26	35	2	8	10
1	8.04e-08	TGTGCCAGTAGTAGAAGCGCGAGGGGGAGAACACTGAAGCTTTCTTT	CASSRSAR~ENTEAFF	TRBV19*01, TRBV19*02	TRBV19	TRBJ1-1*01	TRBJ1-1	TRBD1*01	TRBD1	12	21	26	28	8	1	9
1	8.04e-08	TGTGCCAGTAGCTCCCAGGGGGAGGCGGGTCGAATGAGCAGTTCTTC	CASSSQGE~GSNEQFF	TRBV7-9*03, TRBV7-9*01, TRBV7-9*04, TRBV7-9*02	TRBV7-9	TRBJ2-1*01	TRBJ2-1	TRBD1*01	TRBD1	13	15	21	32	1	10	11
1	8.04e-08	TGTGCCAGTAGCTCCCAGACTAGCCGTTGGGCCGGGAGCTGTTTTTT	CASSSQTS~LGRELFF	TRBV19*01, TRBV19*03, TRBV19*02	TRBV19	TRBJ2-2*01	TRBJ2-2	TRBD2*02, TRBD2*01	TRBD2	11	17	23	33	5	9	14
1	8.04e-08	TGTGCCAGTAGCCTCTCCAGGTGGGGGCGAACATTGAAGCTTTCTTT	CASSLSRW~ANIEAFF	TRBV19*01, TRBV19*03, TRBV19*02	TRBV19	TRBJ1-1*01	TRBJ1-1	TRBD1*01	TRBD1	11	22	27	28	10	0	10
1	8.04e-08	TGTGCCAGTAGCCCATTATGGGCAGGCCGAACTATGGCTACACCTTC	CASSPLWA~PNYGYTF	TRBV19*01, TRBV19*03, TRBV19*02	TRBV19	TRBJ1-2*01	TRBJ1-2	TRBD1*01	TRBD1	11	22	25	29	10	3	13
1	8.04e-08	TGTGCCAGTAGCCAGGGAGAAGCGGATTCTACAATGAGCAGTTCTTC	CASSQGEA~FYNEQFF	TRBV19*01, TRBV19*03, TRBV19*02	TRBV19	TRBJ2-1*01	TRBJ2-1	TRBD1*01, TRBD2*02, TRBD2*01	TRBD1, TRBD2	11	12	16	28	0	11	11
1	8.04e-08	TGTGCCAGTAGCGGGGGGGGCATCCTAGCACAGATACGCAGTATTTT	CASSGGGI~STDTQYF	TRBV2*01, TRBV2*02, TRBV2*03	TRBV2	TRBJ2-3*01	TRBJ2-3	TRBD2*01	TRBD2	7	8	18	26	0	7	7
1	8.04e-08	TGTGCCAGTAGCGATATAAGGACAGGGGCACCGGGGAGCTGTTTTTT	CASSDIRT~GTGELFF	TRBV19*01, TRBV19*03, TRBV19*02	TRBV19	TRBJ2-2*01	TRBJ2-2	TRBD1*01	TRBD1	11	19	27	28	7	0	7
1	8.04e-08	TGTGCCAGTAGCGATATAAGGACAGGGGGCACCGGGGAGCTGTTTTT	CASSDIRT~GHRGAVF	TRBV19*01, TRBV19*03, TRBV19*02	TRBV19	TRBJ2-2*01	TRBJ2-2	TRBD1*01	TRBD1	11	19	29	42	7	12	19
1	8.04e-08	TGTGCCAGTAGCGATAAAGGACAGGGGGCACCGGGGAGCTGTTTTTT	CASSDKGQ~GTGELFF	TRBV19*01, TRBV19*03, TRBV19*02	TRBV19	TRBJ2-2*01	TRBJ2-2	TRBD1*01	TRBD1	11	18	27	28	6	0	6
1	8.04e-08	TGTGCCAGTAGCACCAGGCGACAGAACTTTGGTGAAAAACTGTTTTT	CASSTRRQ~LW*KTVF	TRBV19*01, TRBV19*03, TRBV19*02	TRBV19	TRBJ1-4*01	TRBJ1-4	TRBD1*01	TRBD1	11	19	23	42	7	18	25
1	8.04e-08	TGTGCCAGTAGCACCAACCTAGCGGGGAAACCTACGAGCAGTACTTC	CASSTNLA~ETYEQYF	TRBV19*01, TRBV19*03, TRBV19*02	TRBV19	TRBJ2-7*01	TRBJ2-7	TRBD2*01	TRBD2	11	18	26	30	6	3	9
1	8.04e-08	TGTGCCAGTAGCAGCGGACTAGCGGGAGGGCAAATGAGCAGTTCTTC	CASSSGLA~RANEQFF	TRBV19*01, TRBV19*03, TRBV19*02	TRBV19	TRBJ2-1*01	TRBJ2-1	TRBD2*02	TRBD2	11	15	29	32	3	2	5
1	8.04e-08	TGTGCCAGTAGGCCATTATGGACAGGCCGAACTAGGGCTACACCTTC	CASRPLWT~PN*GYTF	TRBV19*01, TRBV19*03, TRBV19*02	TRBV19	TRBJ1-2*01	TRBJ1-2	TRBD1*01	TRBD1	10	19	25	29	8	3	11
1	8.04e-08	TGTGCCAGTAGGCGAAAGACAGGGGAGGGCAATCAGCCCAGCATTTT	CASRRKTG~GQSAQHF	TRBV19*01, TRBV19*03, TRBV19*02	TRBV19	TRBJ1-5*01	TRBJ1-5	TRBD1*01	TRBD1	10	17	24	36	6	11	17
1	8.04e-08	TGTGCCAGTAGGGGGGGCTAGCGGGAAACACCGGGGAGCTGTTTTTT	CASRGG*R~NTGELFF	TRBV19*01, TRBV19*03, TRBV19*02	TRBV19	TRBJ2-2*01	TRBJ2-2	TRBD2*02	TRBD2	10	17	25	26	6	0	6
1	8.04e-08	TGTGCCAGTAGGATGGAACTAAACACCGGGACTATGGCTACACCTTC	CASRMELN~RDYGYTF	TRBV19*01, TRBV19*02	TRBV19	TRBJ1-2*01	TRBJ1-2	TRBD2*02, TRBD2*01	TRBD2	10	26	29	30	15	0	15
1	8.04e-08	TGTGCCAGTAGACTGTCTAATTTGGGGACTAATGAAAAACTGTTTTT	CASRLSNL~D**KTVF	TRBV19*01, TRBV19*03, TRBV19*02	TRBV19	TRBJ1-4*01	TRBJ1-4	TRBD2*02, TRBD2*01	TRBD2	10	24	30	42	13	11	24
1	8.04e-08	TGTGCCAGTAGACTAGCGGGGGGCGTTTCTACAATGAGCAGTTCTTC	CASRLAGG~FYNEQFF	TRBV6-6*04	TRBV6-6	TRBJ2-1*01	TRBJ2-1	TRBD2*01	TRBD2	7	10	22	28	2	5	7
1	8.04e-08	TGTGCCAGTAGACCCACTCGGGACAGGGGATCTACGAGCAGTACTTC	CASRPTRD~GIYEQYF	TRBV6-5*01	TRBV6-5	TRBJ2-7*01	TRBJ2-7	TRBD1*01	TRBD1	7	19	28	31	11	2	13
1	8.04e-08	TGTGCCAGTAGAGCTGCGGGGACAGTAGTACAGATACGCAGTATTTT	CASRAAGT~STDTQYF	TRBV19*01, TRBV19*03, TRBV19*02	TRBV19	TRBJ2-3*01	TRBJ2-3	TRBD1*01	TRBD1	10	18	24	29	7	4	11
1	8.04e-08	TGTGCCAGTAGAGGGACAGGGGGCGTGGGGCCAACGTCCTGACTTTC	CASRGTGG~GANVLTF	TRBV19*01, TRBV19*03, TRBV19*02	TRBV19	TRBJ2-6*01	TRBJ2-6	TRBD1*01	TRBD1	10	12	23	25	1	1	2
1	8.04e-08	TGTGCCAGTAGAATAAGACAGGGGACGAACACCGGGGAGCTGTTTTT	CASRIRQG~EHRGAVF	TRBV19*01, TRBV19*02	TRBV19	TRBJ2-2*01	TRBJ2-2	TRBD1*01	TRBD1	14	16	23	42	1	18	19
1	8.04e-08	TGTGCCAGTAGAAGAGGCGGACAGGGGGTCCCTACGAGCAGTACTTC	CASRRGGQ~GPYEQYF	TRBV19*01, TRBV19*02	TRBV19	TRBJ2-7*01	TRBJ2-7	TRBD1*01	TRBD1	10	18	27	30	7	2	9
1	8.04e-08	TGTGCCAGTAATGTAGGGGGCGGGAGGTAAAAAACATTCAGTACTTC	CASNVGGG~VKNIQYF	TRBV19*01, TRBV19*02	TRBV19	TRBJ2-4*01	TRBJ2-4	TRBD2*02	TRBD2	9	19	26	29	9	2	11
1	8.04e-08	TGTGCCAGTAACATAGACAGGGGGCGAACACCGGGGAGCTGTTTTTT	CASNIDRG~NTGELFF	TRBV19*01, TRBV19*03, TRBV19*02	TRBV19	TRBJ2-2*01	TRBJ2-2	TRBD1*01	TRBD1	9	15	23	24	5	0	5
1	8.04e-08	TGTGCCAGTAACAAGATGAGGACAGGGATGTGGAGACCCAGTACTTC	CASNKMRT~DVETQYF	TRBV19*01, TRBV19*03, TRBV19*02	TRBV19	TRBJ2-5*01	TRBJ2-5	TRBD1*01	TRBD1	9	19	26	32	9	5	14
1	8.04e-08	TGTGCCAGTAAGCTGCGGGGCGGTGGAACAATCAGCCCCAGCATTTT	CASKLRGG~NNQPQHF	TRBV19*01, TRBV19*03, TRBV19*02	TRBV19	TRBJ1-5*01	TRBJ1-5	TRBD2*01	TRBD2	9	14	19	28	4	8	12
1	8.04e-08	TGTGCCAGTAAGCCCGGGACAGGGTTATGGGCACTGAAGCTTTCTTT	CASKPGTG~MGTEAFF	TRBV19*01, TRBV19*03, TRBV19*02	TRBV19	TRBJ1-1*01	TRBJ1-1	TRBD1*01	TRBD1	9	15	23	31	5	7	12
1	8.04e-08	TGTGCCAGTAAGAGAGACAGGGGGCCGACTAATGAAAAACTGTTTTT	CASKRDRG~D**KTVF	TRBV19*01, TRBV19*03, TRBV19*02	TRBV19	TRBJ1-4*01	TRBJ1-4	TRBD1*01	TRBD1	9	15	24	42	5	17	22
1	8.04e-08	TGTGCCAGTAAGAGAGACAGGGGGCCAACTAATGAAAAACTGTTTTT	CASKRDRG~N**KTVF	TRBV19*01, TRBV19*03, TRBV19*02	TRBV19	TRBJ1-4*01	TRBJ1-4	TRBD1*01	TRBD1	9	15	24	42	5	17	22
1	8.04e-08	TGTGCCAGTAAAAGGACAGCAAACCCCTCTAATGAAAAACTGTTTTT	CASKRTAN~L**KTVF	TRBV19*01, TRBV19*03, TRBV19*02	TRBV19	TRBJ1-4*01	TRBJ1-4	TRBD1*01	TRBD1	9	13	18	42	3	23	26
1	8.04e-08	TGTGCCAGCTTCTTGGTAGACTAGCGGTCACAGATACGCAGTATTTT	CASFLVD*~VTDTQYF	TRBV6-7*01	TRBV6-7	TRBJ2-3*01	TRBJ2-3	TRBD2*02, TRBD2*01	TRBD2	8	18	26	28	9	1	10
1	8.04e-08	TGTGCCAGCTTCCTCCCACAGGGAAGGGTGGCTCTGAAGCTTTCTTT	CASFLPQG~GGSEAFF	TRBV12-4*01, TRBV12-3*01	TRBV12-4, TRBV12-3	TRBJ1-1*01	TRBJ1-1	TRBD1*01, TRBD2*02	TRBD1, TRBD2	8	17	22	33	8	10	18
1	8.04e-08	TGTGCCAGCTTCCCGGATACTCATCTCCCCCAGAGACCCAGTACTTC	CASFPDTH~PPETQYF	TRBV2*01, TRBV2*02, TRBV2*03	TRBV2	TRBJ2-5*01	TRBJ2-5	TRBD1*01, TRBD2*02, TRBD2*01	TRBD1, TRBD2	8	26	30	31	17	0	17
1	8.04e-08	TGTGCCAGCTTGAAGGTTCTACGGGGTTCCAAGAGACCCAGTACTTC	CASLKVLR~FQETQYF	TRBV2*01, TRBV2*02, TRBV2*03	TRBV2	TRBJ2-5*01	TRBJ2-5	TRBD2*01	TRBD2	8	21	25	28	12	2	14
1	8.04e-08	TGTGCCAGCTCTACAGGGATCGGGGCGGTTGGGAGACCCAGTACTTC	CASSTGIG~GWETQYF	TRBV2*01, TRBV2*02, TRBV2*03	TRBV2	TRBJ2-5*01	TRBJ2-5	TRBD1*01	TRBD1	8	12	17	32	3	14	17
1	8.04e-08	TGTGCCAGCTCTAATCGGGGGGCGGGAGCTCCTACGAGCAGTACTTC	CASSNRGA~SSYEQYF	TRBV9*02, TRBV9*01, TRBV9*03	TRBV9	TRBJ2-7*01	TRBJ2-7	TRBD2*02, TRBD2*01	TRBD2	8	21	27	28	12	0	12
1	8.04e-08	TGTGCCAGCTCCCGGGACAGTCAACCTTGGGGTATGGCTACACCTTC	CASSRDSQ~LGYGYTF	TRBV6-1*01	TRBV6-1	TRBJ1-2*01	TRBJ1-2	TRBD1*01	TRBD1	8	13	19	32	4	12	16
1	8.04e-08	TGTGCCAGCTCACCTCAACCGGGACAGGGCCCTACGAGCAGTACTTC	CASSPQPG~GPYEQYF	TRBV18*01	TRBV18	TRBJ2-7*01	TRBJ2-7	TRBD1*01	TRBD1	13	20	28	30	6	1	7
1	8.04e-08	TGTGCCAGCTCACCACTGGACAGGCCCGCAATCAGCCCCAGCATTTT	CASSPLDR~RNQPQHF	TRBV18*01	TRBV18	TRBJ1-5*01	TRBJ1-5	TRBD1*01	TRBD1	15	17	23	27	1	3	4
1	8.04e-08	TGTGCCAGCTCACCACCAGCCTCTCTGGGGCCAACGTCCTGACTTTC	CASSPPAS~GANVLTF	TRBV18*01	TRBV18	TRBJ2-6*01	TRBJ2-6	TRBD1*01, TRBD2*02, TRBD2*01	TRBD1, TRBD2	16	18	20	22	1	1	2
1	8.04e-08	TGTGCCAGCTCACCACAAGGACGGGGTGATGTACTGAAGCTTTCTTT	CASSPQGR~*CTEAFF	TRBV18*01	TRBV18	TRBJ1-1*01	TRBJ1-1	TRBD2*01	TRBD2	15	21	25	32	5	6	11
1	8.04e-08	TGTGCCAGCTCACCAAGCGGCAGGGTCGGCATGAAAAACTGTTTTTT	CASSPSGR~RHEKLFF	TRBV18*01	TRBV18	TRBJ1-4*01	TRBJ1-4	TRBD1*01, TRBD2*02, TRBD2*01	TRBD1, TRBD2	14	20	24	30	5	5	10
1	8.04e-08	TGTGCCAGCTCACAGGGGGCTCTCATAGTAAGCAGCCCCAGCATTTT	CASSQGAL~SKQPQHF	TRBV18*01	TRBV18	TRBJ1-5*01	TRBJ1-5	TRBD1*01	TRBD1	12	13	19	32	0	12	12
1	8.04e-08	TGTGCCAGCTGACAACCGGGACAGGGACCCGATACGAGCAGTACTTC	CAS*QPGQ~TRYEQYF	TRBV6-4*02, TRBV6-4*01	TRBV6-4	TRBJ2-7*01	TRBJ2-7	TRBD1*01	TRBD1	8	17	25	32	8	6	14
1	8.04e-08	TGTGCCAGCTACCCCGTAGGGTCACGGAAACCTGTGAGCAGTACTTC	CASYPVGS~ETCEQYF	TRBV12-4*01, TRBV12-3*01	TRBV12-4, TRBV12-3	TRBJ2-7*01	TRBJ2-7	TRBD1*01, TRBD2*01	TRBD1, TRBD2	8	30	34	35	21	0	21
1	8.04e-08	TGTGCCAGCCTCTGCAGCTGTGCTCCTATAATTCACCCCTCCACTTT	CASLCSCA~YNSPLHF	TRBV2*01, TRBV2*02, TRBV2*03	TRBV2	TRBJ1-6*02	TRBJ1-6	TRBD1*01	TRBD1	8	17	20	22	8	1	9
1	8.04e-08	TGTGCCAGCCTCCCGGGACTAGCGGGCCGGGAGAGACCCAGTACTTC	CASLPGLA~PGETQYF	TRBV2*01, TRBV2*02, TRBV2*03	TRBV2	TRBJ2-5*01	TRBJ2-5	TRBD2*02, TRBD2*01	TRBD2	8	14	25	31	5	5	10
1	8.04e-08	TGTGCCAGCCCCCGCGACAGGGGGGCGTAGGGGAGACCCAGTACTTC	CASPRDRG~VGETQYF	TRBV2*01, TRBV2*02, TRBV2*03	TRBV2	TRBJ2-5*01	TRBJ2-5	TRBD1*01	TRBD1	8	15	23	32	6	8	14
1	8.04e-08	TGTGCCAGCCCCGCACAGGGGGACTAGTGTACAATGAGCAGTTCTTC	CASPAQGD~VYNEQFF	TRBV7-3*05, TRBV7-3*01	TRBV7-3	TRBJ2-1*01	TRBJ2-1	TRBD1*01, TRBD2*02, TRBD2*01	TRBD1, TRBD2	8	14	21	29	5	7	12
1	8.04e-08	TGTGCCAGCCCGAAAGGGACAGGGGGAGGACCGGGGAGCTATTTTTT	CASPKGTG~RTGELFF	TRBV19*01, TRBV19*03, TRBV19*02	TRBV19	TRBJ2-2*01	TRBJ2-2	TRBD1*01	TRBD1	7	15	25	29	7	3	10
1	8.04e-08	TGTGCCAGCCCACAGGGGTAGCGGGAGACGAGGAGACCCAGTACTTC	CASPQG*R~DEETQYF	TRBV7-2*04, TRBV7-2*01	TRBV7-2	TRBJ2-5*01	TRBJ2-5	TRBD2*02	TRBD2	8	18	26	32	9	5	14
1	8.04e-08	TGTGCCAGCCGCTTAACGTCCGGCGGAGGAACACTGAAGCTTTCTTT	CASRLTSG~RNTEAFF	TRBV7-9*01, TRBV7-9*02, TRBV11-1*01	TRBV7-9, TRBV11-1	TRBJ1-1*01	TRBJ1-1	TRBD1*01, TRBD2*02, TRBD2*01	TRBD1, TRBD2	14	17	20	28	2	7	9
1	8.04e-08	TGTGCCAGCCGCCCTCCGACAGGGGAAGAAATAAGCCCCAGCATTTT	CASRPPTG~RNKPQHF	TRBV12-4*01, TRBV12-3*01	TRBV12-4, TRBV12-3	TRBJ1-5*01	TRBJ1-5	TRBD1*01	TRBD1	8	17	24	29	8	4	12
1	8.04e-08	TGTGCCAGCCGCGAAGGACTAGCGGGAGCGACAATGAGCAGTTCTTC	CASREGLA~SDNEQFF	TRBV5-5*01, TRBV5-5*02, TRBV5-5*03	TRBV5-5	TRBJ2-1*01	TRBJ2-1	TRBD2*02	TRBD2	8	15	27	30	6	2	8
1	8.04e-08	TGTGCCAGCCGGGACTAGCAGGCATAGCTGACAATGAGCAGTTCTTC	CASRD*QA~ADNEQFF	TRBV7-4*01	TRBV7-4	TRBJ2-1*01	TRBJ2-1	TRBD2*02, TRBD2*01	TRBD2	8	10	18	30	1	11	12
1	8.04e-08	TGTGCCAGCCATTACCTTGCCTACAGGAGGAGGAGACCCAGTACTTC	CASHYLAY~EEETQYF	TRBV19*01, TRBV19*03, TRBV19*02	TRBV19	TRBJ2-5*01	TRBJ2-5	TRBD1*01, TRBD2*02	TRBD1, TRBD2	7	22	26	32	14	5	19
1	8.04e-08	TGTGCCAGCCATGAGGCTGACAGGGGACCTCCCGGGGAGCTGTTTTT	CASHEADR~TSRGAVF	TRBV6-1*01	TRBV6-1	TRBJ2-2*01	TRBJ2-2	TRBD1*01	TRBD1	8	18	25	42	9	16	25
1	8.04e-08	TGTGCCAGCCAGCAGCACGCGGGATAACGATCGGGGAGCTGTTTTTT	CASQQHAG~TIGELFF	TRBV2*01, TRBV2*02, TRBV2*03	TRBV2	TRBJ2-2*01	TRBJ2-2	TRBD2*02	TRBD2	8	18	23	31	9	7	16
1	8.04e-08	TGTGCCAGCCAATGGTGGCAGGCGGAAGGGCAGATACGCAGTATTTT	CASQWWQA~RADTQYF	TRBV12-4*01, TRBV12-3*01	TRBV12-4, TRBV12-3	TRBJ2-3*01	TRBJ2-3	TRBD1*01, TRBD2*02, TRBD2*01	TRBD1, TRBD2	8	26	29	30	17	0	17
1	8.04e-08	TGTGCCAGCGTCGGTCTAGGGGTACGATTTATGAAAAACTGTTTTTT	CASVGLGV~IYEKLFF	TRBV27*01	TRBV27	TRBJ1-4*01	TRBJ1-4	TRBD1*01	TRBD1	8	17	21	30	8	8	16
1	8.04e-08	TGTGCCAGCGCCTCCAGGAGTGGGCAGGGGGATACGAGCAGTACTTC	CASASRSG~GGYEQYF	TRBV6-6*02, TRBV6-6*01, TRBV6-6*03	TRBV6-6	TRBJ2-7*01	TRBJ2-7	TRBD1*01	TRBD1	8	24	30	32	15	1	16
1	8.04e-08	TGTGCCAGCGCCGGGGTGGAGGACCGGGGAATTCACCCCTCCACTTT	CASAGVED~GNSPLHF	TRBV2*01, TRBV2*02, TRBV2*03	TRBV2	TRBJ1-6*01	TRBJ1-6	TRBD2*02, TRBD2*01	TRBD2	8	17	21	29	8	7	15
1	8.04e-08	TGTGCCAGCGCCAAGCTCGGGACATCTTTAATTCACCCCTCCACTTT	CASAKLGT~FNSPLHF	TRBV7-8*01, TRBV7-8*03	TRBV7-8	TRBJ1-6*02	TRBJ1-6	TRBD1*01	TRBD1	8	18	23	28	9	4	13
1	8.04e-08	TGTGCCAGCGGTTTGGGGGCGCAGTTTACTACAATGAGCAGTTCTTC	CASGLGAQ~YYNEQFF	TRBV12-4*01, TRBV12-3*01	TRBV12-4, TRBV12-3	TRBJ2-1*01	TRBJ2-1	TRBD1*01	TRBD1	13	14	19	28	0	8	8
1	8.04e-08	TGTGCCAGCGGTGAGATATCGGGAGGGAGCACCGGGGAGCTGTTTTT	CASGEISG~EHRGAVF	TRBV2*01, TRBV2*02, TRBV2*03	TRBV2	TRBJ2-2*01	TRBJ2-2	TRBD2*02	TRBD2	13	19	26	42	5	15	20
1	8.04e-08	TGTGCCAGCGGTACGGGCTCAGCGGGGGGCGAGAGACCCAGTACTTC	CASGTGSA~GRETQYF	TRBV28*01	TRBV28	TRBJ2-5*01	TRBJ2-5	TRBD2*01	TRBD2	8	20	28	31	11	2	13
1	8.04e-08	TGTGCCAGCGGCCTATAGGGCAAGACAGCAATCAGCCCCAGCATTTT	CASGL*GK~SNQPQHF	TRBV7-8*03	TRBV7-8	TRBJ1-5*01	TRBJ1-5	TRBD1*01, TRBD2*02	TRBD1, TRBD2	12	16	19	26	3	6	9
1	8.04e-08	TGTGCCAGCGGCCCCGGCGGAAACACCATAACTATGGCTACACCTTC	CASGPGGN~HNYGYTF	TRBV5-4*01, TRBV5-4*03, TRBV5-4*04	TRBV5-4	TRBJ1-2*01	TRBJ1-2	TRBD1*01, TRBD2*01	TRBD1, TRBD2	8	10	14	28	1	13	14
1	8.04e-08	TGTGCCAGCGGCCAAGGACTAGCGGGGGCAATCAGCCCCAGCATTTT	CASGQGLA~GNQPQHF	TRBV4-2*01	TRBV4-2	TRBJ1-5*01	TRBJ1-5	TRBD2*01	TRBD2	15	16	26	27	0	0	0
1	8.04e-08	TGTGCCAGCGGCGCTCGGGACAGGGCCACACAGATACGCAGTATTTT	CASGARDR~HTDTQYF	TRBV6-4*02, TRBV6-4*01	TRBV6-4	TRBJ2-3*01	TRBJ2-3	TRBD1*01	TRBD1	8	16	24	28	7	3	10
1	8.04e-08	TGTGCCAGCGGGGACAGGGGCCTAATAGCAATCAGCCCCAGCATTTT	CASGDRGL~SNQPQHF	TRBV5-6*01	TRBV5-6	TRBJ1-5*01	TRBJ1-5	TRBD1*01	TRBD1	8	10	19	25	1	5	6
1	8.04e-08	TGTGCCAGCGGACTCAGAGGGGGACAGGGCCCTACGAGCGGTACTTC	CASGLRGG~GPYERYF	TRBV2*01, TRBV2*02, TRBV2*03	TRBV2	TRBJ2-7*01	TRBJ2-7	TRBD1*01	TRBD1	8	20	28	30	11	1	12
1	8.04e-08	TGTGCCAGCGGACCCCCGGGACAGGGGCGTCTTATACGCAGTATTTT	CASGPPGQ~ASYTQYF	TRBV6-5*01	TRBV6-5	TRBJ2-3*01	TRBJ2-3	TRBD1*01	TRBD1	8	17	26	33	8	6	14
1	8.04e-08	TGTGCCAGCGGACGTTTCTCGGGGGCAAACACCGGGGAGCTGTTTTT	CASGRFSG~KHRGAVF	TRBV11-3*01, TRBV11-3*02	TRBV11-3	TRBJ2-2*01	TRBJ2-2	TRBD1*01, TRBD2*01	TRBD1, TRBD2	8	20	25	42	11	16	27
1	8.04e-08	TGTGCCAGCGGAGAAAAAGCTAGCGGGAGGGCAATGAGCAGTTCTTC	CASGEKAS~EGNEQFF	TRBV25-1*01	TRBV25-1	TRBJ2-1*01	TRBJ2-1	TRBD2*02	TRBD2	8	19	30	31	10	0	10
1	8.04e-08	TGTGCCAGCGAAAGGATTGGGGGGGGTCTGGTCAGACCCAGTACTTC	CASERIGG~SGQTQYF	TRBV2*01, TRBV2*02, TRBV2*03	TRBV2	TRBJ2-5*01	TRBJ2-5	TRBD2*01	TRBD2	8	19	25	33	10	7	17
1	8.04e-08	TGTGCCAGCATTCCTCTACCGGGACAGGCATCTACGAGCAGTACTTC	CASIPLPG~GIYEQYF	TRBV7-2*04, TRBV7-2*01	TRBV7-2	TRBJ2-7*01	TRBJ2-7	TRBD1*01	TRBD1	9	20	27	31	10	3	13
1	8.04e-08	TGTGCCAGCATTGGGGGAGTCGACTCGGGTCAGCTACGCAGTATTTT	CASIGGVD~GSATQYF	TRBV2*01, TRBV2*02, TRBV2*03	TRBV2	TRBJ2-3*01	TRBJ2-3	TRBD1*01, TRBD2*02, TRBD2*01	TRBD1, TRBD2	9	12	16	30	2	13	15
1	8.04e-08	TGTGCCAGCATTGAATAGAGGCAGGGGGTCCCTACGAGCAGTACTTC	CASIE*RQ~GPYEQYF	TRBV25-1*01	TRBV25-1	TRBJ2-7*01	TRBJ2-7	TRBD1*01	TRBD1	16	21	27	30	4	2	6
1	8.04e-08	TGTGCCAGCATTAGACTAGCGAGAGGACCCAAGAGACCCAGTACTTC	CASIRLAR~TQETQYF	TRBV6-6*04	TRBV6-6	TRBJ2-5*01	TRBJ2-5	TRBD2*02, TRBD2*01	TRBD2	9	13	20	28	3	7	10
1	8.04e-08	TGTGCCAGCATTAGACAGGGAGAGGGCGCAGGGAGACCCAGTACTTC	CASIRQGE~RRETQYF	TRBV6-5*01	TRBV6-5	TRBJ2-5*01	TRBJ2-5	TRBD1*01	TRBD1	9	13	19	32	3	12	15
1	8.04e-08	TGTGCCAGCATCTTAACGTCAGGCGGAGGAACACTGAAGCGTTCTTT	CASILTSG~RNTEAFF	TRBV7-9*01, TRBV7-9*02, TRBV11-1*01	TRBV7-9, TRBV11-1	TRBJ1-1*01	TRBJ1-1	TRBD1*01, TRBD2*02, TRBD2*01	TRBD1, TRBD2	14	19	22	28	4	5	9
1	8.04e-08	TGTGCCAGCATCCTCACCGGGACTAGCGGTGGGGTGAGCAGTTCTTC	CASILTGT~RWGEQFF	TRBV7-9*03, TRBV7-9*01, TRBV7-9*04, TRBV7-9*02	TRBV7-9	TRBJ2-1*01	TRBJ2-1	TRBD2*02, TRBD2*01	TRBD2	9	18	28	34	8	5	13
1	8.04e-08	TGTGCCAGCATCCTATACCAGGGGGCAGGTCGGAAAAACTGTTTTTT	CASILYQG~RSEKLFF	TRBV6-1*01	TRBV6-1	TRBJ1-4*01	TRBJ1-4	TRBD1*01	TRBD1	9	18	25	32	8	6	14
1	8.04e-08	TGTGCCAGCATCCCACTCAGGGGGCAGGGAAAGAGACCCAGTACTTC	CASIPLRG~GKETQYF	TRBV7-9*03, TRBV7-9*01, TRBV7-9*04, TRBV7-9*02	TRBV7-9	TRBJ2-5*01	TRBJ2-5	TRBD1*01	TRBD1	9	17	24	30	7	5	12
1	8.04e-08	TGTGCCAGCATCCCACTCAGGGGGGGGAAGTCTATGGCTACACCTTC	CASIPLRG~EVYGYTF	TRBV7-9*03, TRBV7-9*01, TRBV7-9*04, TRBV7-9*02	TRBV7-9	TRBJ1-2*01	TRBJ1-2	TRBD1*01, TRBD2*01	TRBD1, TRBD2	9	17	23	31	7	7	14
1	8.04e-08	TGTGCCAGCATCCGGGACAGGGGTTTAGCACAGATACGCAGTATTTT	CASIRDRG~STDTQYF	TRBV2*01, TRBV2*02, TRBV2*03	TRBV2	TRBJ2-3*01	TRBJ2-3	TRBD1*01	TRBD1	9	13	22	26	3	3	6
1	8.04e-08	TGTGCCAGCATCCAGCAGCGGGGGGGCCACAAGAGACCCAGTACTTC	CASIQQRG~PQETQYF	TRBV7-6*01, TRBV7-6*02	TRBV7-6	TRBJ2-5*01	TRBJ2-5	TRBD2*01	TRBD2	9	16	25	29	6	3	9
1	8.04e-08	TGTGCCAGCATGGGGGGATTACCGCGAACACCGGGGAGCTGTTTTTT	CASMGGLP~NTGELFF	TRBV2*01, TRBV2*02, TRBV2*03	TRBV2	TRBJ2-2*01	TRBJ2-2	TRBD2*01	TRBD2	9	11	16	24	1	7	8
1	8.04e-08	TGTGCCAGCATAGCGGGAGGGGAACCAGCACAGATACGCAGTATTTT	CASIAGGE~STDTQYF	TRBV2*01, TRBV2*02, TRBV2*03	TRBV2	TRBJ2-3*01	TRBJ2-3	TRBD2*02	TRBD2	9	10	20	26	0	5	5
1	8.04e-08	TGTGCCAGCACTCCATACGGTGGGCAGGGAATTCACCCCTCCACTTT	CASTPYGG~GNSPLHF	TRBV12-4*01, TRBV12-3*01	TRBV12-4, TRBV12-3	TRBJ1-6*02	TRBJ1-6	TRBD1*01	TRBD1	9	24	28	29	14	0	14
1	8.04e-08	TGTGCCAGCACTCCAGGTGGGGTTTTAGCACAGATACGCAGTATTTT	CASTPGGV~STDTQYF	TRBV2*01, TRBV2*02, TRBV2*03	TRBV2	TRBJ2-3*01	TRBJ2-3	TRBD1*01, TRBD2*02, TRBD2*01	TRBD1, TRBD2	9	18	21	26	8	4	12
1	8.04e-08	TGTGCCAGCACTACCGGGACAGGGAGAGGGGAGATACGCAGTATTTT	CASTTGTG~RGDTQYF	TRBV12-4*01, TRBV12-3*01	TRBV12-4, TRBV12-3	TRBJ2-3*01	TRBJ2-3	TRBD1*01	TRBD1	9	15	23	31	5	7	12
1	8.04e-08	TGTGCCAGCACCTCTACCATGGCAGCCTCTCCTACGAGCAGTACTTC	CASTSTMA~LSYEQYF	TRBV7-9*01, TRBV7-9*04, TRBV7-9*02	TRBV7-9	TRBJ2-7*01	TRBJ2-7	TRBD1*01, TRBD2*02, TRBD2*01	TRBD1, TRBD2	14	22	24	28	7	3	10
1	8.04e-08	TGTGCCAGCACCTCTACCATGGGCAGCCTCTCTACGAGCAGTACTTC	CASTSTMG~PLYEQYF	TRBV7-9*01, TRBV7-9*04, TRBV7-9*02	TRBV7-9	TRBJ2-7*01	TRBJ2-7	TRBD1*01, TRBD2*02	TRBD1, TRBD2	14	20	23	31	5	7	12
1	8.04e-08	TGTGCCAGCACCTCGAAACTAGCGGGAGTCTCCGGGGAGCTGTTTTT	CASTSKLA~SLRGAVF	TRBV6-5*01	TRBV6-5	TRBJ2-2*01	TRBJ2-2	TRBD2*02	TRBD2	9	17	27	42	7	14	21
1	8.04e-08	TGTGCCAGCACCTGGGACAGGCGCCAAAGAGGGAAGGCTACACCTTC	CASTWDRR~KREGYTF	TRBV2*01, TRBV2*02, TRBV2*03	TRBV2	TRBJ1-2*01	TRBJ1-2	TRBD1*01	TRBD1	9	13	20	35	3	14	17
1	8.04e-08	TGTGCCAGCACCTGGGAGAGGGGGCTGGGGCCAACGTCCTGACTTTC	CASTWERG~GANVLTF	TRBV2*01, TRBV2*02, TRBV2*03	TRBV2	TRBJ2-6*01	TRBJ2-6	TRBD1*01	TRBD1	9	18	23	24	8	0	8
1	8.04e-08	TGTGCCAGCACCTGGGAGAGGGGACAGGGCCCTACGAGCAGTACTTC	CASTWERG~GPYEQYF	TRBV2*01, TRBV2*02, TRBV2*03	TRBV2	TRBJ2-7*01	TRBJ2-7	TRBD1*01	TRBD1	9	20	28	30	10	1	11
1	8.04e-08	TGTGCCAGCACCTGACGGGGTGGGGTAACCAAGAGACCCAGCATTTT	CAST*RGG~NQETQHF	TRBV6-4*02, TRBV6-4*01	TRBV6-4	TRBJ1-5*01	TRBJ1-5	TRBD2*01	TRBD2	9	15	19	36	5	16	21
1	8.04e-08	TGTGCCAGCACCCTAGGGCCGGGACAAAGAACACTGAAGCTTTCTTT	CASTLGPG~KNTEAFF	TRBV11-2*01	TRBV11-2	TRBJ1-1*01	TRBJ1-1	TRBD1*01	TRBD1	9	20	25	28	10	2	12
1	8.04e-08	TGTGCCAGCACCCCCGGGACAGTAGGCAAAGGACTGAAGCTTTCTTT	CASTPGTV~QRTEAFF	TRBV2*01, TRBV2*02, TRBV2*03	TRBV2	TRBJ1-1*01	TRBJ1-1	TRBD1*01	TRBD1	9	15	21	32	5	10	15
1	8.04e-08	TGTGCCAGCACCCGCTAGCGGGGGTTGGTTCACGCGAGCAGTACTTC	CASTR*RG~GSREQYF	TRBV2*01, TRBV2*02, TRBV2*03	TRBV2	TRBJ2-7*01	TRBJ2-7	TRBD2*01	TRBD2	9	14	23	34	4	10	14
1	8.04e-08	TGTGCCAGCACCCATCGGGGGCAAGCTCCTACAATGAGCAGTTCTTC	CASTHRGQ~SYNEQFF	TRBV9*02, TRBV9*01, TRBV9*03	TRBV9	TRBJ2-1*01	TRBJ2-1	TRBD1*01, TRBD2*01	TRBD1, TRBD2	9	16	21	25	6	3	9
1	8.04e-08	TGTGCCAGCACCCACGGACAGGGGGCTTTGGCACTGAAGCTTTCTTT	CASTHGQG~FGTEAFF	TRBV7-9*03, TRBV7-9*01, TRBV7-9*04, TRBV7-9*02	TRBV7-9	TRBJ1-1*01	TRBJ1-1	TRBD1*01	TRBD1	9	15	25	31	5	5	10
1	8.04e-08	TGTGCCAGCACCGCCCGAGACAGGGGGACCAAGAGACCCAGTACTTC	CASTARDR~DQETQYF	TRBV2*01, TRBV2*02, TRBV2*03	TRBV2	TRBJ2-5*01	TRBJ2-5	TRBD1*01	TRBD1	9	18	26	27	8	0	8
1	8.04e-08	TGTGCCAGCACCGCCAACGCGGGGTGTACCAAGAGACCCAGTACTTC	CASTANAG~YQETQYF	TRBV6-6*02, TRBV6-6*01, TRBV6-6*03	TRBV6-6	TRBJ2-5*01	TRBJ2-5	TRBD2*01	TRBD2	9	18	23	27	8	3	11
1	8.04e-08	TGTGCCAGCACCGCGGGGCAGGGGCTCTCGACAGAGAAGCTTTCTTT	CASTAGQG~LDREAFF	TRBV9*02, TRBV9*01, TRBV9*03	TRBV9	TRBJ1-1*01	TRBJ1-1	TRBD1*01, TRBD2*01	TRBD1, TRBD2	9	18	23	35	8	11	19
1	8.04e-08	TGTGCCAGCACCGGCGCGCCAGGGTGAATAGTGAGACCCAGTACTTC	CASTGAPG~NSETQYF	TRBV9*02, TRBV9*01, TRBV9*03	TRBV9	TRBJ2-5*01	TRBJ2-5	TRBD1*01	TRBD1	9	19	23	32	9	8	17
1	8.04e-08	TGTGCCAGCACCGAAGGGGGGCTTGAAGGGGGGACATTCAGTACTTC	CASTEGGL~RGDIQYF	TRBV6-1*01	TRBV6-1	TRBJ2-4*01	TRBJ2-4	TRBD1*01, TRBD2*01	TRBD1, TRBD2	9	26	31	33	16	1	17
1	8.04e-08	TGTGCCAGCACCATGCCGGGACTAGCGGACAAGAGACCCAGTACTTC	CASTMPGL~GQETQYF	TRBV7-3*05, TRBV7-3*01	TRBV7-3	TRBJ2-5*01	TRBJ2-5	TRBD2*02, TRBD2*01	TRBD2	9	17	27	29	7	1	8
1	8.04e-08	TGTGCCAGCACCATAGCGGGGGGGGCGCGAGAGATACGCAGTATTTT	CASTIAGG~ARDTQYF	TRBV7-8*01	TRBV7-8	TRBJ2-3*01	TRBJ2-3	TRBD2*01	TRBD2	9	13	23	31	3	7	10
1	8.04e-08	TGTGCCAGCACCACCGGGACAGGGGGTTAAACTATGGCTACACCTTC	CASTTGTG~LNYGYTF	TRBV11-2*01	TRBV11-2	TRBJ1-2*01	TRBJ1-2	TRBD1*01	TRBD1	9	15	25	29	5	3	8
1	8.04e-08	TGTGCCAGCACCACGGACAGGGGGCAACTAATGAAAAACTGTTTTTT	CASTTDRG~TNEKLFF	TRBV7-9*03, TRBV7-9*01, TRBV7-9*04, TRBV7-9*02	TRBV7-9	TRBJ1-4*01	TRBJ1-4	TRBD1*01	TRBD1	9	14	23	24	4	0	4
1	8.04e-08	TGTGCCAGCACCACAGGTGGGCGTCGAACGCCGGGGAGCTGTTTTTT	CASTTGGR~NAGELFF	TRBV7-9*03, TRBV7-9*01, TRBV7-9*04, TRBV7-9*02	TRBV7-9	TRBJ2-2*01	TRBJ2-2	TRBD1*01	TRBD1	9	12	16	24	2	7	9
1	8.04e-08	TGTGCCAGCACGTTCGGGACAGTGAATAGCAATCAGCCCAGCATTTT	CASTFGTV~*QSAQHF	TRBV2*01, TRBV2*02, TRBV2*03	TRBV2	TRBJ1-5*01	TRBJ1-5	TRBD1*01	TRBD1	9	15	21	36	5	14	19
1	8.04e-08	TGTGCCAGCACGGTCAGCCTATCATGAGCAATCAGCCCCAGCATTTT	CASTVSLS~SNQPQHF	TRBV7-6*01, TRBV7-6*02	TRBV7-6	TRBJ1-5*01	TRBJ1-5	TRBD1*01, TRBD2*02, TRBD2*01	TRBD1, TRBD2	9	14	16	26	4	9	13
1	8.04e-08	TGTGCCAGCACGGCCAGGGGAATCATCCCGGCGGGGAGCTGTTTTTT	CASTARGI~PGGELFF	TRBV9*02, TRBV9*01, TRBV9*03	TRBV9	TRBJ2-2*01	TRBJ2-2	TRBD1*01	TRBD1	9	14	19	31	4	11	15
1	8.04e-08	TGTGCCAGCACGGGGACAGCGGGGTAGCCAAAAACATTCAGTACTTC	CASTGTAG~AKNIQYF	TRBV2*01, TRBV2*02, TRBV2*03	TRBV2	TRBJ2-4*01	TRBJ2-4	TRBD1*01, TRBD2*01	TRBD1, TRBD2	9	12	18	25	2	6	8
1	8.04e-08	TGTGCCAGCACAGACAGTCTGGGGACTGGGGCGAAAAACTGTTTTTT	CASTDSLG~WGEKLFF	TRBV4-2*01	TRBV4-2	TRBJ1-4*01	TRBJ1-4	TRBD2*02, TRBD2*01	TRBD2	9	21	26	32	11	5	16
1	8.04e-08	TGTGCCAGCACAATTCCGGGTCAGTGACCAATCAGCCCCCGCATTTT	CASTIPGQ~TNQPPHF	TRBV25-1*01	TRBV25-1	TRBJ1-5*01	TRBJ1-5	TRBD2*02, TRBD2*01	TRBD2	9	16	19	28	6	8	14
1	8.04e-08	TGTGCCAGCACAATTCCGGGACAGGGGTCAATCAGCCCCAGCATTTT	CASTIPGQ~VNQPQHF	TRBV25-1*01	TRBV25-1	TRBJ1-5*01	TRBJ1-5	TRBD1*01	TRBD1	9	17	26	28	7	1	8
1	8.04e-08	TGTGCCAGCAGTTTTTTCGGGGGGGCAGTACCGGGGAGCTGTTTTTT	CASSFFGG~STGELFF	TRBV12-4*01, TRBV12-3*01	TRBV12-4, TRBV12-3	TRBJ2-2*01	TRBJ2-2	TRBD2*01	TRBD2	13	17	24	29	3	4	7
1	8.04e-08	TGTGCCAGCAGTTTTTTAGTCCGGGGTTGTACAATGAGCAGTTCTTC	CASSFLVR~LYNEQFF	TRBV12-4*01, TRBV12-3*01	TRBV12-4, TRBV12-3	TRBJ2-1*01	TRBJ2-1	TRBD2*02, TRBD2*01	TRBD2	13	16	21	29	2	7	9
1	8.04e-08	TGTGCCAGCAGTTTTCCCCCGGGGGGGGCCCGGATACGCAGTATTTT	CASSFPPG~GPDTQYF	TRBV28*01	TRBV28	TRBJ2-3*01	TRBJ2-3	TRBD2*01	TRBD2	13	19	26	32	5	5	10
1	8.04e-08	TGTGCCAGCAGTTTTCGGCGGATTCGAACACCGGGGAGCTGTTTTTT	CASSFRRI~NTGELFF	TRBV12-4*01, TRBV12-3*01	TRBV12-4, TRBV12-3	TRBJ2-2*01	TRBJ2-2	TRBD2*02, TRBD2*01	TRBD2	13	17	20	24	3	3	6
1	8.04e-08	TGTGCCAGCAGTTTTCGACAGGGGGGGCCGCAGATACGCAGTATTTT	CASSFRQG~AADTQYF	TRBV12-4*01, TRBV12-3*01	TRBV12-4, TRBV12-3	TRBJ2-3*01	TRBJ2-3	TRBD1*01	TRBD1	13	16	24	30	2	5	7
1	8.04e-08	TGTGCCAGCAGTTTTCGACAGAGGCAACTAATGAAAAACTGTTTTTT	CASSFRQR~TNEKLFF	TRBV7-2*04, TRBV7-2*01	TRBV7-2	TRBJ1-4*01	TRBJ1-4	TRBD1*01	TRBD1	10	16	20	24	5	3	8
1	8.04e-08	TGTGCCAGCAGTTTTGTGTCGGGGGGTTTGGAAACACCATATATTTT	CASSFVSG~FGNTIYF	TRBV12-4*01, TRBV12-3*01	TRBV12-4, TRBV12-3	TRBJ1-3*01	TRBJ1-3	TRBD2*01	TRBD2	13	19	25	28	5	2	7
1	8.04e-08	TGTGCCAGCAGTTTTGGGTCAGGGGTTTGGGTTCACCCCTCCACTTT	CASSFGSG~LGSPLHF	TRBV12-4*01, TRBV12-3*01	TRBV12-4, TRBV12-3	TRBJ1-6*02	TRBJ1-6	TRBD1*01	TRBD1	13	19	24	31	5	6	11
1	8.04e-08	TGTGCCAGCAGTTTTGGGACACGGCGAACACCGGGGAGCTGTTTTTT	CASSFGTR~NTGELFF	TRBV6-4*02, TRBV6-6*02, TRBV6-6*05, TRBV6-5*01, TRBV6-6*01, TRBV6-3*01, TRBV6-6*03, TRBV6-2*01, TRBV6-1*01, TRBV6-4*01, TRBV6-6*04	TRBV6-4, TRBV6-6, TRBV6-5, TRBV6-3, TRBV6-2, TRBV6-1	TRBJ2-2*01	TRBJ2-2	TRBD1*01	TRBD1	12	15	20	24	2	3	5
1	8.04e-08	TGTGCCAGCAGTTTTAGTCCGGACCGGGACATTCACCCCTCCACTTT	CASSFSPD~GHSPLHF	TRBV27*01	TRBV27	TRBJ1-6*01	TRBJ1-6	TRBD2*02, TRBD2*01	TRBD2	13	14	19	30	0	10	10
1	8.04e-08	TGTGCCAGCAGTTTTAAAAGCGGGGGGCCGTTAGGGAGCAGTTCTTC	CASSFKSG~AVREQFF	TRBV6-5*01	TRBV6-5	TRBJ2-1*01	TRBJ2-1	TRBD2*01	TRBD2	12	18	26	35	5	8	13
1	8.04e-08	TGTGCCAGCAGTTTCTCCGGGGAGCTGGGGCCAACGTCCTGACTTTC	CASSFSGE~GANVLTF	TRBV12-4*01, TRBV12-3*01	TRBV12-4, TRBV12-3	TRBJ2-6*01	TRBJ2-6	TRBD2*02, TRBD2*01	TRBD2	13	19	23	24	5	0	5
1	8.04e-08	TGTGCCAGCAGTTTCCCTCCGGGACAGGGGTCGAGACCCAGTACTTC	CASSFPPG~GVETQYF	TRBV28*01	TRBV28	TRBJ2-5*01	TRBJ2-5	TRBD1*01	TRBD1	13	20	29	32	6	2	8
1	8.04e-08	TGTGCCAGCAGTTTCCGCGGGGGGCTAGCACAGATACGCAGTATTTT	CASSFRGG~STDTQYF	TRBV12-4*01, TRBV12-4*02, TRBV12-3*01	TRBV12-4, TRBV12-3	TRBJ2-3*01	TRBJ2-3	TRBD2*01	TRBD2	13	16	23	26	2	2	4
1	8.04e-08	TGTGCCAGCAGTTTCCGCGACAAGGGGGCGGTGAAAAACTGTTTTTT	CASSFRDK~GGEKLFF	TRBV12-4*01, TRBV12-3*01	TRBV12-4, TRBV12-3	TRBJ1-4*01	TRBJ1-4	TRBD1*01	TRBD1	13	22	28	31	8	2	10
1	8.04e-08	TGTGCCAGCAGTTTCCGGGGGGGCGGTCCTACAATGAGCAGTTCTTC	CASSFRGG~SYNEQFF	TRBV6-1*01	TRBV6-1	TRBJ2-1*01	TRBJ2-1	TRBD2*01	TRBD2	11	15	22	26	3	3	6
1	8.04e-08	TGTGCCAGCAGTTTCCGGGGGGAGATGACCACAATGAGCAGTTCTTC	CASSFRGE~DHNEQFF	TRBV11-1*01	TRBV11-1	TRBJ2-1*01	TRBJ2-1	TRBD2*01	TRBD2	10	15	21	30	4	8	12
1	8.04e-08	TGTGCCAGCAGTTTCCGGGACAGGGATTTAGAGATACGCAGTATTTT	CASSFRDR~FRDTQYF	TRBV6-5*01	TRBV6-5	TRBJ2-3*01	TRBJ2-3	TRBD1*01	TRBD1	12	16	24	31	3	6	9
1	8.04e-08	TGTGCCAGCAGTTTCCAGGGAGTCGGTTCAATCAGCCCCAGCATTTT	CASSFQGV~FNQPQHF	TRBV12-4*01, TRBV12-3*01	TRBV12-4, TRBV12-3	TRBJ1-5*01	TRBJ1-5	TRBD1*01, TRBD2*02	TRBD1, TRBD2	13	15	19	28	1	8	9
1	8.04e-08	TGTGCCAGCAGTTTCGGGGGTACACTGTTTAGGAGACCCAGTACTTC	CASSFGGT~V*ETQYF	TRBV7-9*01, TRBV7-9*02	TRBV7-9	TRBJ2-5*01	TRBJ2-5	TRBD2*01	TRBD2	10	14	19	32	3	12	15
1	8.04e-08	TGTGCCAGCAGTTTCGGGGGGGAACCGAACACCGGGGAGCTTTCTTT	CASSFGGE~EHRGAFF	TRBV12-4*01, TRBV12-3*01	TRBV12-4, TRBV12-3	TRBJ1-1*01	TRBJ1-1	TRBD2*01	TRBD2	13	14	21	37	0	15	15
1	8.04e-08	TGTGCCAGCAGTTTCGGGGGGGAACCGAACACCGGGGAGCTGTTTTT	CASSFGGE~EHRGAVF	TRBV12-4*01, TRBV12-3*01	TRBV12-4, TRBV12-3	TRBJ2-2*01	TRBJ2-2	TRBD2*01	TRBD2	13	14	21	42	0	20	20
1	8.04e-08	TGTGCCAGCAGTTTCGGGACTAGCGGGGCGACACTGAAGCTTTCTTT	CASSFGTS~GDTEAFF	TRBV6-6*04	TRBV6-6	TRBJ1-1*01	TRBJ1-1	TRBD2*01	TRBD2	11	15	27	30	3	2	5
1	8.04e-08	TGTGCCAGCAGTTTCGGACAGGTCCATCTAATTCACCCCTCCACTTT	CASSFGQV~SNSPLHF	TRBV12-4*01, TRBV12-3*01	TRBV12-4, TRBV12-3	TRBJ1-6*02	TRBJ1-6	TRBD1*01	TRBD1	13	15	21	28	1	6	7
1	8.04e-08	TGTGCCAGCAGTTTCGAGGACAGGGGATTCGCGGTGGCTACACCTTC	CASSFEDR~IRGGYTF	TRBV27*01	TRBV27	TRBJ1-2*01	TRBJ1-2	TRBD1*01	TRBD1	13	17	25	34	3	8	11
1	8.04e-08	TGTGCCAGCAGTTTCATGGGACAGGGCCCTGGGGTGGCTACACCTTC	CASSFMGQ~PWGGYTF	TRBV28*01	TRBV28	TRBJ1-2*01	TRBJ1-2	TRBD1*01	TRBD1	13	17	25	34	3	8	11
1	8.04e-08	TGTGCCAGCAGTTTCACGGGACAGCAAACACCGGGGAGCTGTTTTTT	CASSFTGQ~NTGELFF	TRBV12-4*01, TRBV12-3*01	TRBV12-4, TRBV12-3	TRBJ2-2*01	TRBJ2-2	TRBD1*01	TRBD1	13	17	23	26	3	2	5
1	8.04e-08	TGTGCCAGCAGTTTCAGGGCCCCCCAACTAATGAAAAACTGTTTTTT	CASSFRAP~TNEKLFF	TRBV12-4*01, TRBV12-3*01	TRBV12-4, TRBV12-3	TRBJ1-4*01	TRBJ1-4	TRBD1*01	TRBD1	13	18	23	24	4	0	4
1	8.04e-08	TGTGCCAGCAGTTTCAGACAGGGCTGAACACCGGGGAGCTGTTTTTT	CASSFRQG~NTGELFF	TRBV27*01	TRBV27	TRBJ2-2*01	TRBJ2-2	TRBD1*01	TRBD1	13	16	22	25	2	2	4
1	8.04e-08	TGTGCCAGCAGTTTCAAGGGACAGGGGGTAATCAGCCCCAGCATTTT	CASSFKGQ~GNQPQHF	TRBV12-4*01, TRBV12-3*01	TRBV12-4, TRBV12-3	TRBJ1-5*01	TRBJ1-5	TRBD1*01	TRBD1	13	17	27	29	3	1	4
1	8.04e-08	TGTGCCAGCAGTTTCAAAGGGACAGGTCTCGATACGAGCAGTACTTC	CASSFKGT~SRYEQYF	TRBV2*01, TRBV2*02, TRBV2*03	TRBV2	TRBJ2-7*01	TRBJ2-7	TRBD1*01	TRBD1	11	18	25	32	6	6	12
1	8.04e-08	TGTGCCAGCAGTTTGCAGGGGCAGGGCGTGGAAACACCATATATTTT	CASSLQGQ~RGNTIYF	TRBV27*01	TRBV27	TRBJ1-3*01	TRBJ1-3	TRBD1*01	TRBD1	13	15	20	28	1	7	8
1	8.04e-08	TGTGCCAGCAGTTTGGGCCGAGGGCTGGGGCCAACGTCCTGACTTTC	CASSLGRG~GANVLTF	TRBV28*01	TRBV28	TRBJ2-6*01	TRBJ2-6	TRBD2*02	TRBD2	13	19	23	24	5	0	5
1	8.04e-08	TGTGCCAGCAGTTTGGGGGACTAGCGGGCACAGATACGCAGTATTTT	CASSLGD*~GTDTQYF	TRBV12-4*01, TRBV12-3*01	TRBV12-4, TRBV12-3	TRBJ2-3*01	TRBJ2-3	TRBD2*02, TRBD2*01	TRBD2	13	16	26	27	2	0	2
1	8.04e-08	TGTGCCAGCAGTTTGACCCGGACAGGGGCTCCTACGAGCAGTACTTC	CASSLTRT~GSYEQYF	TRBV12-4*01, TRBV12-3*01	TRBV12-4, TRBV12-3	TRBJ2-7*01	TRBJ2-7	TRBD1*01	TRBD1	13	19	27	28	5	0	5
1	8.04e-08	TGTGCCAGCAGTTTGACCCGGACAGGGGGGACACTGAAGCTTTCTTT	CASSLTRT~GDTEAFF	TRBV12-4*01, TRBV12-3*01	TRBV12-4, TRBV12-3	TRBJ1-1*01	TRBJ1-1	TRBD1*01	TRBD1	13	19	28	30	5	1	6
1	8.04e-08	TGTGCCAGCAGTTTGACAGGGCGGGATTCACCGGGGAGCTGTTTTTT	CASSLTGR~FTGELFF	TRBV12-4*01, TRBV12-3*01	TRBV12-4, TRBV12-3	TRBJ2-2*01	TRBJ2-2	TRBD1*01	TRBD1	13	14	20	28	0	7	7
1	8.04e-08	TGTGCCAGCAGTTTGAGCGGGGGACCCTTAATTCACCCCTCCACTTT	CASSLSGG~LNSPLHF	TRBV12-4*01, TRBV12-3*01	TRBV12-4, TRBV12-3	TRBJ1-6*02	TRBJ1-6	TRBD2*01	TRBD2	13	15	22	28	1	5	6
1	8.04e-08	TGTGCCAGCAGTTTGAAATTACAGGGCCCTGGGGTGGCTACACCTTC	CASSLKLQ~PWGGYTF	TRBV12-4*01, TRBV12-3*01	TRBV12-4, TRBV12-3	TRBJ1-2*01	TRBJ1-2	TRBD1*01	TRBD1	13	20	25	34	6	8	14
1	8.04e-08	TGTGCCAGCAGTTTATTTAGGACAGGGACAATTCACCCCTCCACTTT	CASSLFRT~DNSPLHF	TRBV12-4*01, TRBV12-3*01	TRBV12-4, TRBV12-3	TRBJ1-6*01	TRBJ1-6	TRBD1*01	TRBD1	14	19	26	29	4	2	6
1	8.04e-08	TGTGCCAGCAGTTTATTGGACAGGGGGGAGGGGAAAAACTGTTTTTT	CASSLLDR~GGEKLFF	TRBV12-4*01, TRBV12-3*01	TRBV12-4, TRBV12-3	TRBJ1-4*01	TRBJ1-4	TRBD1*01	TRBD1	14	17	26	32	2	5	7
1	8.04e-08	TGTGCCAGCAGTTTATTGGACAGGAGGCTTCGAATGAGCAGTTCTTC	CASSLLDR~ASNEQFF	TRBV12-4*01, TRBV12-3*01	TRBV12-4, TRBV12-3	TRBJ2-1*01	TRBJ2-1	TRBD1*01	TRBD1	14	17	23	32	2	8	10
1	8.04e-08	TGTGCCAGCAGTTTATCAGGGTTGGGGAGGGGGAGACCCAGTACTTC	CASSLSGL~EGETQYF	TRBV28*01	TRBV28	TRBJ2-5*01	TRBJ2-5	TRBD2*02	TRBD2	15	24	30	32	8	1	9
1	8.04e-08	TGTGCCAGCAGTTTATGGGCCCAGAGTGAAAATGAAAAACTGTTTTT	CASSLWAQ~*K*KTVF	TRBV12-4*01, TRBV12-3*01	TRBV12-4, TRBV12-3	TRBJ1-4*01	TRBJ1-4	TRBD1*01	TRBD1	14	16	19	42	1	22	23
1	8.04e-08	TGTGCCAGCAGTTTATGGGGCGGGGGGCCAAGGATACGCAGTATTTT	CASSLWGG~AKDTQYF	TRBV12-4*01, TRBV12-3*01	TRBV12-4, TRBV12-3	TRBJ2-3*01	TRBJ2-3	TRBD2*01	TRBD2	14	19	26	32	4	5	9
1	8.04e-08	TGTGCCAGCAGTTTATGGAGGGAGAGGGGGATTCACCCCTCCACTTT	CASSLWRE~GDSPLHF	TRBV12-4*01, TRBV12-3*01	TRBV12-4, TRBV12-3	TRBJ1-6*01	TRBJ1-6	TRBD1*01, TRBD2*02	TRBD1, TRBD2	14	24	29	30	9	0	9
1	8.04e-08	TGTGCCAGCAGTTTATGACTAGCGGGCAATCCTACGAGCAGTACTTC	CASSL*LA~QSYEQYF	TRBV12-5*01	TRBV12-5	TRBJ2-7*01	TRBJ2-7	TRBD2*02, TRBD2*01	TRBD2	4	16	25	29	11	3	14
1	8.04e-08	TGTGCCAGCAGTTTATAAGGACAGGGGGGCCCAATGAGCAGTTCTTC	CASSL*GQ~GPNEQFF	TRBV12-4*01, TRBV12-3*01	TRBV12-4, TRBV12-3	TRBJ2-1*01	TRBJ2-1	TRBD1*01	TRBD1	14	18	27	31	3	3	6
1	8.04e-08	TGTGCCAGCAGTTTACTGCATGGCGGAGGGGGGAGACCCAGTACTTC	CASSLLHG~RGETQYF	TRBV28*01	TRBV28	TRBJ2-5*01	TRBJ2-5	TRBD1*01, TRBD2*02	TRBD1, TRBD2	14	26	31	32	11	0	11
1	8.04e-08	TGTGCCAGCAGTTTACCTAGCGGGGGTATAATGAAAAACTGTTTTTT	CASSLPSG~YNEKLFF	TRBV12-4*01, TRBV12-3*01	TRBV12-4, TRBV12-3	TRBJ1-4*01	TRBJ1-4	TRBD2*01	TRBD2	14	16	25	28	1	2	3
1	8.04e-08	TGTGCCAGCAGTTTACCGACTAGCGGGGGTTCTATGGCTACACCTTC	CASSLPTS~GFYGYTF	TRBV2*01, TRBV2*02, TRBV2*03	TRBV2	TRBJ1-2*01	TRBJ1-2	TRBD2*01	TRBD2	11	17	28	31	5	2	7
1	8.04e-08	TGTGCCAGCAGTTTACGGGGACAGGGATTAATCAGCCCCAGCATTTT	CASSLRGQ~INQPQHF	TRBV12-4*01, TRBV12-3*01	TRBV12-4, TRBV12-3	TRBJ1-5*01	TRBJ1-5	TRBD1*01	TRBD1	14	17	25	29	2	3	5
1	8.04e-08	TGTGCCAGCAGTTTACAGGGGACAACAGCAATCAGCCCCAGCATTTT	CASSLQGT~SNQPQHF	TRBV12-4*01, TRBV12-3*01	TRBV12-4, TRBV12-3	TRBJ1-5*01	TRBJ1-5	TRBD1*01	TRBD1	14	18	23	26	3	2	5
1	8.04e-08	TGTGCCAGCAGTTTAGCCCTCCTACAGTGGGGAGAGACCAGTACTTC	CASSLALL~VGRDQYF	TRBV12-4*01, TRBV12-3*01	TRBV12-4, TRBV12-3	TRBJ2-5*01	TRBJ2-5	TRBD2*02	TRBD2	16	29	33	37	12	3	15
1	8.04e-08	TGTGCCAGCAGTTTAGCGGGTTCCCTAGCACAGATACGCAGTATTTT	CASSLAGS~STDTQYF	TRBV12-4*01, TRBV12-3*01	TRBV12-4, TRBV12-3	TRBJ2-3*01	TRBJ2-3	TRBD1*01, TRBD2*02, TRBD2*01	TRBD1, TRBD2	16	22	25	26	5	0	5
1	8.04e-08	TGTGCCAGCAGTTTAGCGGGGGGGGGGGCTCCTACGAGCAGTACTTC	CASSLAGG~GSYEQYF	TRBV5-4*01	TRBV5-4	TRBJ2-7*01	TRBJ2-7	TRBD2*01	TRBD2	10	13	23	28	2	4	6
1	8.04e-08	TGTGCCAGCAGTTTAGCGGAGGGTTCGGGGCCAACGTCCTGACTTTC	CASSLAEG~GANVLTF	TRBV12-4*01, TRBV12-3*01	TRBV12-4, TRBV12-3	TRBJ2-6*01	TRBJ2-6	TRBD2*02	TRBD2	16	17	22	26	0	3	3
1	8.04e-08	TGTGCCAGCAGTTTAGGCCGGAAAGGGCTAATGAAAAACTGTTTTTT	CASSLGRK~ANEKLFF	TRBV12-4*01, TRBV12-3*01	TRBV12-4, TRBV12-3	TRBJ1-4*01	TRBJ1-4	TRBD1*01, TRBD2*02	TRBD1, TRBD2	15	23	26	27	7	0	7
1	8.04e-08	TGTGCCAGCAGTTTAGGGTTCGGGGCGAGAACCGGGGAGCTGTTTTT	CASSLGFG~ENRGAVF	TRBV12-4*01, TRBV12-3*01	TRBV12-4, TRBV12-3	TRBJ2-2*01	TRBJ2-2	TRBD1*01, TRBD2*02, TRBD2*01	TRBD1, TRBD2	15	21	25	42	5	16	21
1	8.04e-08	TGTGCCAGCAGTTTAGGGTGGCGAGGGGGCCCGGACCCCAGCATTTT	CASSLGWR~GPGPQHF	TRBV12-4*01, TRBV12-3*01	TRBV12-4, TRBV12-3	TRBJ1-5*01	TRBJ1-5	TRBD1*01	TRBD1	15	23	29	35	7	5	12
1	8.04e-08	TGTGCCAGCAGTTTAGGGGGACAGGGGGTAATCAGCCCCAGCATTTT	CASSLGGQ~GNQPQHF	TRBV12-4*01, TRBV12-3*01	TRBV12-4, TRBV12-3	TRBJ1-5*01	TRBJ1-5	TRBD1*01	TRBD1	15	17	27	29	1	1	2
1	8.04e-08	TGTGCCAGCAGTTTAGGAATGACAGGGACGCCAACGTCCTGACTTTC	CASSLGMT~DANVLTF	TRBV12-4*01, TRBV12-4*02, TRBV12-3*01	TRBV12-4, TRBV12-3	TRBJ2-6*01	TRBJ2-6	TRBD1*01	TRBD1	15	20	26	29	4	2	6
1	8.04e-08	TGTGCCAGCAGTTTAACCGGGACAGGGGGCACCGGGGAGCTGTTTTT	CASSLTGT~GHRGAVF	TRBV12-4*01, TRBV12-3*01	TRBV12-4, TRBV12-3	TRBJ2-2*01	TRBJ2-2	TRBD1*01	TRBD1	14	18	29	42	3	12	15
1	8.04e-08	TGTGCCAGCAGTTTAAGGGTTCGCAGGGTAAGGACGAGCAGTACTTC	CASSLRVR~GKDEQYF	TRBV12-4*01, TRBV12-3*01	TRBV12-4, TRBV12-3	TRBJ2-7*01	TRBJ2-7	TRBD1*01	TRBD1	14	23	27	33	8	5	13
1	8.04e-08	TGTGCCAGCAGTTCTTTCCCTCAGGGCCCTGGGGTGGCTACACCTTC	CASSSFPQ~PWGGYTF	TRBV27*01	TRBV27	TRBJ1-2*01	TRBJ1-2	TRBD1*01, TRBD2*02	TRBD1, TRBD2	12	21	25	34	8	8	16
1	8.04e-08	TGTGCCAGCAGTTCTTTAGCGAGCTCTGGGCCAACGTCCTGACTTTC	CASSSLAS~WANVLTF	TRBV28*01	TRBV28	TRBJ2-6*01	TRBJ2-6	TRBD2*02, TRBD2*01	TRBD2	12	16	20	27	3	6	9
1	8.04e-08	TGTGCCAGCAGTTCTCTAGCGGGGGGCCGGTTATCGAGCAGTTCTTC	CASSSLAG~PVIEQFF	TRBV6-4*02, TRBV6-4*01	TRBV6-4	TRBJ2-1*01	TRBJ2-1	TRBD2*01	TRBD2	11	15	25	35	3	9	12
1	8.04e-08	TGTGCCAGCAGTTCTCCATCCGGGACAGGTCCTGCGAGCAGTACTTC	CASSSPSG~RSCEQYF	TRBV12-4*01, TRBV12-3*01	TRBV12-4, TRBV12-3	TRBJ2-7*01	TRBJ2-7	TRBD1*01	TRBD1	12	21	28	29	8	0	8
1	8.04e-08	TGTGCCAGCAGTTCTGACAGGTTGGAGGTGACGAAAAACTGTTTTTT	CASSSDRL~GDEKLFF	TRBV6-5*01	TRBV6-5	TRBJ1-4*01	TRBJ1-4	TRBD1*01	TRBD1	12	15	20	32	2	11	13
1	8.04e-08	TGTGCCAGCAGTTCTACAGGGTGGCAAACACCGGGGAGCTGTTTTTT	CASSSTGW~NTGELFF	TRBV9*02, TRBV9*01, TRBV9*03	TRBV9	TRBJ2-2*01	TRBJ2-2	TRBD1*01	TRBD1	10	15	20	26	4	5	9
1	8.04e-08	TGTGCCAGCAGTTCCTCCGGGACAGGCAAAATGAAAAACTGTTTTTT	CASSSSGT~QNEKLFF	TRBV27*01	TRBV27	TRBJ1-4*01	TRBJ1-4	TRBD1*01	TRBD1	12	18	25	29	5	3	8
1	8.04e-08	TGTGCCAGCAGTTCCCTCCCGGCAGGGGAGGTGAAAAACTGTTTTTT	CASSSLPA~GGEKLFF	TRBV12-4*01, TRBV12-3*01	TRBV12-4, TRBV12-3	TRBJ1-4*01	TRBJ1-4	TRBD2*02	TRBD2	12	13	20	31	0	10	10
1	8.04e-08	TGTGCCAGCAGTTCCCCGGCAGGGCCGTAGGGTCACCCCTCCACTTT	CASSSPAG~VGSPLHF	TRBV28*01	TRBV28	TRBJ1-6*01	TRBJ1-6	TRBD1*01, TRBD2*01	TRBD1, TRBD2	12	19	23	32	6	8	14
1	8.04e-08	TGTGCCAGCAGTTCCGGGGGCTTAGTTTCGATCGGGGAGCTGTTTTT	CASSSGGL~FDRGAVF	TRBV12-4*01, TRBV12-3*01	TRBV12-4, TRBV12-3	TRBJ2-2*01	TRBJ2-2	TRBD1*01, TRBD2*01	TRBD1, TRBD2	12	15	20	42	2	21	23
1	8.04e-08	TGTGCCAGCAGTTCCGGGGGGACAGGGGGCACGAAAAACTGTTTTTT	CASSSGGT~GHEKLFF	TRBV12-4*01, TRBV12-3*01	TRBV12-4, TRBV12-3	TRBJ1-4*01	TRBJ1-4	TRBD1*01	TRBD1	12	18	29	32	5	2	7
1	8.04e-08	TGTGCCAGCAGTTCCGGGACAGGGGGATGGATCAGCCCCAGCATTTT	CASSSGTG~MDQPQHF	TRBV12-4*01, TRBV12-3*01	TRBV12-4, TRBV12-3	TRBJ1-5*01	TRBJ1-5	TRBD1*01	TRBD1	12	15	25	30	2	4	6
1	8.04e-08	TGTGCCAGCAGTTCGTTGGGCCCCCGGGTAACAATGAGCAGTTCTTC	CASSSLGP~GNNEQFF	TRBV12-4*01, TRBV12-3*01	TRBV12-4, TRBV12-3	TRBJ2-1*01	TRBJ2-1	TRBD1*01, TRBD2*01	TRBD1, TRBD2	12	19	24	30	6	5	11
1	8.04e-08	TGTGCCAGCAGTTCGGGACTAGCGGGAGACGCGACGAGCAGTACTTC	CASSSGLA~RRDEQYF	TRBV6-6*04	TRBV6-6	TRBJ2-7*01	TRBJ2-7	TRBD2*02	TRBD2	11	14	27	33	2	5	7
1	8.04e-08	TGTGCCAGCAGTTCGGACAAAGCGGCCTTCCAAGAGACCAGTACTTC	CASSSDKA~LPRDQYF	TRBV2*01, TRBV2*02, TRBV2*03	TRBV2	TRBJ2-5*01	TRBJ2-5	TRBD1*01, TRBD2*02, TRBD2*01	TRBD1, TRBD2	11	14	18	37	2	18	20
1	8.04e-08	TGTGCCAGCAGTTCGACTTTGGGACAGCGAATCAGCCCCAGCATTTT	CASSSTLG~ANQPQHF	TRBV6-5*01	TRBV6-5	TRBJ1-5*01	TRBJ1-5	TRBD1*01	TRBD1	12	20	26	29	7	2	9
1	8.04e-08	TGTGCCAGCAGTTCGACTAGCGGGGGGGCACAGATACGCAGTATTTT	CASSSTSG~GTDTQYF	TRBV25-1*01	TRBV25-1	TRBJ2-3*01	TRBJ2-3	TRBD2*01	TRBD2	11	14	26	27	2	0	2
1	8.04e-08	TGTGCCAGCAGTTCAGCCGGGACCCTGTCTACAATGAGCAGTTCTTC	CASSSAGT~VYNEQFF	TRBV6-4*02, TRBV6-4*01	TRBV6-4	TRBJ2-1*01	TRBJ2-1	TRBD1*01	TRBD1	11	22	27	28	10	0	10
1	8.04e-08	TGTGCCAGCAGTTCAGGGACACCTATAGCAATCAGCCCCAGCATTTT	CASSSGTP~SNQPQHF	TRBV5-6*01	TRBV5-6	TRBJ1-5*01	TRBJ1-5	TRBD1*01	TRBD1	10	15	20	25	4	4	8
1	8.04e-08	TGTGCCAGCAGTTGTAAAGGGGACTAGCGGGAGTTGAGCAGTTCTTC	CASSCKGD~AGVEQFF	TRBV7-9*01, TRBV7-9*04, TRBV7-9*02	TRBV7-9	TRBJ2-1*01	TRBJ2-1	TRBD2*02	TRBD2	10	19	32	34	8	1	9
1	8.04e-08	TGTGCCAGCAGTTGCAGCGGCAGACTCACTCCTACGAGCGGTACTTC	CASSCSGR~HSYERYF	TRBV25-1*01	TRBV25-1	TRBJ2-7*01	TRBJ2-7	TRBD2*02, TRBD2*01	TRBD2	11	15	19	28	3	8	11
1	8.04e-08	TGTGCCAGCAGTTGGTATGTCGGACAAAGAGCCGGGGAGCTGTTTTT	CASSWYVG~KSRGAVF	TRBV12-4*01, TRBV12-3*01	TRBV12-4, TRBV12-3	TRBJ2-2*01	TRBJ2-2	TRBD1*01, TRBD2*02, TRBD2*01	TRBD1, TRBD2	12	21	25	42	8	16	24
1	8.04e-08	TGTGCCAGCAGTTGGGCGGGACAGGGGTTTTGTACGAGCAGTACTTC	CASSWAGQ~VLYEQYF	TRBV5-8*01	TRBV5-8	TRBJ2-7*01	TRBJ2-7	TRBD1*01	TRBD1	10	17	26	32	6	5	11
1	8.04e-08	TGTGCCAGCAGTTGGGACCGACACGTAGCAATCAGCCCCAGCATTTT	CASSWDRH~SNQPQHF	TRBV6-6*04	TRBV6-6	TRBJ1-5*01	TRBJ1-5	TRBD1*01, TRBD2*02, TRBD2*01	TRBD1, TRBD2	11	13	17	25	1	7	8
1	8.04e-08	TGTGCCAGCAGTTGGACTAGCGGGGGGGCCGAGAGACCCAGTACTTC	CASSWTSG~GRETQYF	TRBV2*01, TRBV2*02, TRBV2*03	TRBV2	TRBJ2-5*01	TRBJ2-5	TRBD2*01	TRBD2	11	13	27	31	1	3	4
1	8.04e-08	TGTGCCAGCAGTTATTCCGCCAGGGAGCCTGGGGTGGCTACACCTTC	CASSYSAR~AWGGYTF	TRBV12-4*01, TRBV12-3*01	TRBV12-4, TRBV12-3	TRBJ1-2*01	TRBJ1-2	TRBD1*01, TRBD2*02	TRBD1, TRBD2	12	20	24	34	7	9	16
1	8.04e-08	TGTGCCAGCAGTTATGGTAACGGCAGGGGTGAAATGAGCAGTTCTTC	CASSYGNG~G*NEQFF	TRBV12-4*01, TRBV12-3*01	TRBV12-4, TRBV12-3	TRBJ2-1*01	TRBJ2-1	TRBD1*01	TRBD1	12	23	28	32	10	3	13
1	8.04e-08	TGTGCCAGCAGTTATAAGGCGGGAGGGCTAATTCACCCCTCCACTTT	CASSYKAG~ANSPLHF	TRBV6-5*01	TRBV6-5	TRBJ1-6*02	TRBJ1-6	TRBD2*02	TRBD2	13	18	26	28	4	1	5
1	8.04e-08	TGTGCCAGCAGTTACTTTCTGGGCAGAGCACAGATACGCAGTATTTT	CASSYFLG~STDTQYF	TRBV6-6*04	TRBV6-6	TRBJ2-3*01	TRBJ2-3	TRBD1*01	TRBD1	11	20	23	26	8	2	10
1	8.04e-08	TGTGCCAGCAGTTACTTGGGCTCTCTGGGGCCAACGTCCTGACTTTC	CASSYLGS~GANVLTF	TRBV6-5*01	TRBV6-5	TRBJ2-6*01	TRBJ2-6	TRBD1*01	TRBD1	15	17	20	22	1	1	2
1	8.04e-08	TGTGCCAGCAGTTACTCTCCTCAGGACACGGACTTGAAGCTTTCTTT	CASSYSPQ~HGLEAFF	TRBV6-5*01	TRBV6-5	TRBJ1-1*01	TRBJ1-1	TRBD1*01, TRBD2*02, TRBD2*01	TRBD1, TRBD2	16	23	27	34	6	6	12
1	8.04e-08	TGTGCCAGCAGTTACTCCCGAAGGACAGGGGCAAACCCCTCCACTTT	CASSYSRR~RGKPLHF	TRBV6-5*01	TRBV6-5	TRBJ1-6*02	TRBJ1-6	TRBD1*01	TRBD1	16	22	30	34	5	3	8
1	8.04e-08	TGTGCCAGCAGTTACTCCCAACAGGGGAAGGTTATGGCTACACCTTC	CASSYSQQ~EGYGYTF	TRBV6-6*04	TRBV6-6	TRBJ1-2*01	TRBJ1-2	TRBD1*01	TRBD1	11	20	26	32	8	5	13
1	8.04e-08	TGTGCCAGCAGTTACTCGGTAGCGGGAGCTCGGAGACCCAGTACTTC	CASSYSVA~SSETQYF	TRBV6-5*01	TRBV6-5	TRBJ2-5*01	TRBJ2-5	TRBD2*02	TRBD2	16	19	27	32	2	4	6
1	8.04e-08	TGTGCCAGCAGTTACTCGGCGGGGGACGCACAGATACGCAGTATTTT	CASSYSAG~RTDTQYF	TRBV6-3*01, TRBV6-2*01	TRBV6-3, TRBV6-2	TRBJ2-3*01	TRBJ2-3	TRBD2*01	TRBD2	16	18	24	27	1	2	3
1	8.04e-08	TGTGCCAGCAGTTACTCGGGTATAGGGGGGTACGAAAAACTGTTTTT	CASSYSGI~GVRKTVF	TRBV6-6*04	TRBV6-6	TRBJ1-4*01	TRBJ1-4	TRBD1*01, TRBD2*01	TRBD1, TRBD2	11	23	28	42	11	13	24
1	8.04e-08	TGTGCCAGCAGTTACTCGGAGGCAGGGCTGGAAACACCATATATTTT	CASSYSEA~AGNTIYF	TRBV6-5*01	TRBV6-5	TRBJ1-3*01	TRBJ1-3	TRBD1*01, TRBD2*02	TRBD1, TRBD2	16	22	26	27	5	0	5
1	8.04e-08	TGTGCCAGCAGTTACTCGATGGCGGGGGGGCAGATACGCAGTATTTT	CASSYSMA~GADTQYF	TRBV6-5*01	TRBV6-5	TRBJ2-3*01	TRBJ2-3	TRBD2*01	TRBD2	16	21	29	30	4	0	4
1	8.04e-08	TGTGCCAGCAGTTACTCGATGGGGCCGGGAACACTGAAGCTTTCTTT	CASSYSMG~GNTEAFF	TRBV6-5*01	TRBV6-5	TRBJ1-1*01	TRBJ1-1	TRBD1*01	TRBD1	16	20	24	28	3	3	6
1	8.04e-08	TGTGCCAGCAGTTACTCGACGGGTTTGGGGGAGAGACCCAGTACTTC	CASSYSTG~GGETQYF	TRBV6-5*01	TRBV6-5	TRBJ2-5*01	TRBJ2-5	TRBD1*01, TRBD2*01	TRBD1, TRBD2	16	26	30	31	9	0	9
1	8.04e-08	TGTGCCAGCAGTTACTCGACAGGGAAGAACACCGGGGAGCTGTTTTT	CASSYSTG~EHRGAVF	TRBV15*01, TRBV15*02	TRBV15	TRBJ2-2*01	TRBJ2-2	TRBD1*01	TRBD1	10	17	23	42	6	18	24
1	8.04e-08	TGTGCCAGCAGTTACTCGAGTGCAGGTTAAGGAATGGCTACACCTTC	CASSYSSA~LRNGYTF	TRBV6-5*01	TRBV6-5	TRBJ1-2*01	TRBJ1-2	TRBD1*01	TRBD1	16	22	25	33	5	7	12
1	8.04e-08	TGTGCCAGCAGTTACTCGAGTGCAGGGTTAGGAATGGCTACACCTTC	CASSYSSA~VRNGYTF	TRBV6-5*01	TRBV6-5	TRBJ1-2*01	TRBJ1-2	TRBD1*01	TRBD1	16	22	26	33	5	6	11
1	8.04e-08	TGTGCCAGCAGTTACTCGAGGGACAGCAGCACTATGGCTACACCTTC	CASSYSRD~QHYGYTF	TRBV6-6*04	TRBV6-6	TRBJ1-2*01	TRBJ1-2	TRBD1*01	TRBD1	11	19	25	30	7	4	11
1	8.04e-08	TGTGCCAGCAGTTACTCGAACAGGGGGCCAGTACTGAGCAGTTCTTC	CASSYSNR~ASTEQFF	TRBV6-5*01	TRBV6-5	TRBJ2-1*01	TRBJ2-1	TRBD1*01	TRBD1	16	19	27	34	2	6	8
1	8.04e-08	TGTGCCAGCAGTTACTCACGACAGGGGAAGGTTCACCCCTCCACTTT	CASSYSRQ~EGSPLHF	TRBV6-6*04	TRBV6-6	TRBJ1-6*02	TRBJ1-6	TRBD1*01	TRBD1	11	19	26	31	7	4	11
1	8.04e-08	TGTGCCAGCAGTTACTCACACAGGGGGAAGGTTCACCCCTCCACTTT	CASSYSHR~EGSPLHF	TRBV6-5*01, TRBV6-6*01	TRBV6-6, TRBV6-5	TRBJ1-6*02	TRBJ1-6	TRBD1*01	TRBD1	16	19	26	31	2	4	6
1	8.04e-08	TGTGCCAGCAGTTACTCAGCGGGGGACTTCTCTACGAGCAGTACTTC	CASSYSAG~LLYEQYF	TRBV25-1*01	TRBV25-1	TRBJ2-7*01	TRBJ2-7	TRBD2*01	TRBD2	11	17	24	31	5	6	11
1	8.04e-08	TGTGCCAGCAGTTACTGGGGACAGGGGGCCGAGAGACCCAGTACTTC	CASSYWGQ~GRETQYF	TRBV6-6*04	TRBV6-6	TRBJ2-5*01	TRBJ2-5	TRBD1*01	TRBD1	11	17	28	31	5	2	7
1	8.04e-08	TGTGCCAGCAGTTACTGACAGGGGGCAGCGCAGATACGCAGTATTTT	CASSY*QG~SADTQYF	TRBV6-6*04	TRBV6-6	TRBJ2-3*01	TRBJ2-3	TRBD1*01	TRBD1	11	16	25	26	4	0	4
1	8.04e-08	TGTGCCAGCAGTTACTATTCCGGGACAGCTAATGAAAAACTGTTTTT	CASSYYSG~S**KTVF	TRBV5-6*01	TRBV5-6	TRBJ1-4*01	TRBJ1-4	TRBD1*01	TRBD1	10	21	27	42	10	14	24
1	8.04e-08	TGTGCCAGCAGTTACTACCACTGGGGGTTGGAAGTGAAGCTTTCTTT	CASSYYHW~VGSEAFF	TRBV6-6*04	TRBV6-6	TRBJ1-1*01	TRBJ1-1	TRBD1*01, TRBD2*01	TRBD1, TRBD2	11	22	26	34	10	7	17
1	8.04e-08	TGTGCCAGCAGTTACTACCACTGGGGGGGGGTTATGGCTACACCTTC	CASSYYHW~GGYGYTF	TRBV6-6*04	TRBV6-6	TRBJ1-2*01	TRBJ1-2	TRBD2*01	TRBD2	11	24	30	32	12	1	13
1	8.04e-08	TGTGCCAGCAGTTACTACCAGAGGGGGACTGAAGCACCATATATTTT	CASSYYQR~D*STIYF	TRBV6-5*01	TRBV6-5	TRBJ1-3*01	TRBJ1-3	TRBD1*01, TRBD2*02, TRBD2*01	TRBD1, TRBD2	15	21	26	30	5	3	8
1	8.04e-08	TGTGCCAGCAGTTACCTCGCATGGGGGGCACAGATACGCAGTATTTT	CASSYLAW~GTDTQYF	TRBV6-3*01, TRBV6-2*01	TRBV6-3, TRBV6-2	TRBJ2-3*01	TRBJ2-3	TRBD1*01, TRBD2*01	TRBD1, TRBD2	14	22	26	27	7	0	7
1	8.04e-08	TGTGCCAGCAGTTACCTAGCGGGAGGACCACCTACGAGCAGTACTTC	CASSYLAG~TTYEQYF	TRBV6-6*04	TRBV6-6	TRBJ2-7*01	TRBJ2-7	TRBD2*02	TRBD2	11	15	25	30	3	4	7
1	8.04e-08	TGTGCCAGCAGTTACCCGGACTAGCGATCCTCAATGAGCAGTTCTTC	CASSYPD*~ILNEQFF	TRBV6-3*01, TRBV6-2*01	TRBV6-3, TRBV6-2	TRBJ2-1*01	TRBJ2-1	TRBD2*02, TRBD2*01	TRBD2	14	17	25	31	2	5	7
1	8.04e-08	TGTGCCAGCAGTTACCCGGACAGGGGAATGACCAAAAACTGTTTTTT	CASSYPDR~NDQKLFF	TRBV6-7*01	TRBV6-7	TRBJ1-4*01	TRBJ1-4	TRBD1*01	TRBD1	14	17	25	33	2	7	9
1	8.04e-08	TGTGCCAGCAGTTACCCAGCGGGGGGAACACCGGGGAGCTGTTTTTT	CASSYPAG~NTGELFF	TRBV6-5*01	TRBV6-5	TRBJ2-2*01	TRBJ2-2	TRBD2*01	TRBD2	14	17	24	25	2	0	2
1	8.04e-08	TGTGCCAGCAGTTACCATCCGGGACAACTAATGAAAAACTGTTTTTT	CASSYHPG~TNEKLFF	TRBV6-6*04	TRBV6-6	TRBJ1-4*01	TRBJ1-4	TRBD2*02	TRBD2	11	19	23	24	7	0	7
1	8.04e-08	TGTGCCAGCAGTTACGTCGGGACAGGGGTAATCAGCCCCAGCATTTT	CASSYVGT~GNQPQHF	TRBV6-6*04	TRBV6-6	TRBJ1-5*01	TRBJ1-5	TRBD1*01	TRBD1	11	18	27	29	6	1	7
1	8.04e-08	TGTGCCAGCAGTTACGTACTAGCGGGGGGGCAGATACGCAGTATTTT	CASSYVLA~GADTQYF	TRBV6-5*01	TRBV6-5	TRBJ2-3*01	TRBJ2-3	TRBD2*01	TRBD2	14	17	29	30	2	0	2
1	8.04e-08	TGTGCCAGCAGTTACGCGGAGCTAGCGGGAAATACGAGCAGTACTTC	CASSYAEL~GKYEQYF	TRBV6-5*01	TRBV6-5	TRBJ2-7*01	TRBJ2-7	TRBD2*02	TRBD2	14	21	29	32	6	2	8
1	8.04e-08	TGTGCCAGCAGTTACGGTAGCGGGGGGCCCAAGAGACCCAGTACTTC	CASSYGSG~AQETQYF	TRBV6-3*01, TRBV6-2*01	TRBV6-3, TRBV6-2	TRBJ2-5*01	TRBJ2-5	TRBD2*01	TRBD2	14	17	26	28	2	1	3
1	8.04e-08	TGTGCCAGCAGTTACGGGGGACAGGGGGTAATCAGCCCCAGCATTTT	CASSYGGQ~GNQPQHF	TRBV6-5*01	TRBV6-5	TRBJ1-5*01	TRBJ1-5	TRBD1*01	TRBD1	14	17	27	29	2	1	3
1	8.04e-08	TGTGCCAGCAGTTACGGGGACAGGATCAAAATCAGCCCCAGCATTTT	CASSYGDR~QNQPQHF	TRBV12-4*01, TRBV12-3*01	TRBV12-4, TRBV12-3	TRBJ1-5*01	TRBJ1-5	TRBD1*01	TRBD1	12	16	23	29	3	5	8
1	8.04e-08	TGTGCCAGCAGTTACGGGACAGGGTCAACTAATGAAAACTGTTTTTT	CASSYGTG~N**KLFF	TRBV25-1*01	TRBV25-1	TRBJ1-4*01	TRBJ1-4	TRBD1*01	TRBD1	11	15	23	34	3	10	13
1	8.04e-08	TGTGCCAGCAGTTACGGGACAGGGGAAGCGGCCAGCCCCAGCATTTT	CASSYGTG~SGQPQHF	TRBV6-5*01	TRBV6-5	TRBJ1-5*01	TRBJ1-5	TRBD1*01	TRBD1	14	15	24	32	0	7	7
1	8.04e-08	TGTGCCAGCAGTTACGATCTGGGATATTTAATGAAAAACTGTTTTTT	CASSYDLG~FNEKLFF	TRBV6-5*01	TRBV6-5	TRBJ1-4*01	TRBJ1-4	TRBD1*01, TRBD2*02, TRBD2*01	TRBD1, TRBD2	14	20	23	28	5	4	9
1	8.04e-08	TGTGCCAGCAGTTACGAGGGACAGGGACCGGGGGGGAGCAGTACTTC	CASSYEGQ~TGGEQYF	TRBV6-5*01	TRBV6-5	TRBJ2-7*01	TRBJ2-7	TRBD1*01	TRBD1	14	17	25	35	2	9	11
1	8.04e-08	TGTGCCAGCAGTTACGAATTAGCGGGGTTGGGGAGACCCAGTACTTC	CASSYELA~VGETQYF	TRBV6-5*01	TRBV6-5	TRBJ2-5*01	TRBJ2-5	TRBD2*01	TRBD2	14	19	26	32	4	5	9
1	8.04e-08	TGTGCCAGCAGTTACACTACCGGGACACCAATCAGCCCCAGCATTTT	CASSYTTG~TNQPQHF	TRBV6-6*01	TRBV6-6	TRBJ1-5*01	TRBJ1-5	TRBD1*01	TRBD1	14	21	26	28	6	1	7
1	8.04e-08	TGTGCCAGCAGTTACAGTCTCCGGGGGCTGGGAACACCATATATTTT	CASSYSLR~AGNTIYF	TRBV6-5*01	TRBV6-5	TRBJ1-3*01	TRBJ1-3	TRBD2*01	TRBD2	14	21	26	27	6	0	6
1	8.04e-08	TGTGCCAGCAGTTACAGCCTTTGAGCCTAGCGTACGAGCAGTACTTC	CASSYSL*~LAYEQYF	TRBV6-5*01, TRBV6-6*01, TRBV6-3*01, TRBV6-2*01	TRBV6-6, TRBV6-5, TRBV6-3, TRBV6-2	TRBJ2-7*01	TRBJ2-7	TRBD2*02, TRBD2*01	TRBD2	14	26	31	32	11	0	11
1	8.04e-08	TGTGCCAGCAGTTACAGACCGGGCCAAACCAAGAAAAACTGTTTTTT	CASSYRPG~NQEKLFF	TRBV6-7*01	TRBV6-7	TRBJ1-4*01	TRBJ1-4	TRBD1*01, TRBD2*02, TRBD2*01	TRBD1, TRBD2	14	20	23	32	5	8	13
1	8.04e-08	TGTGCCAGCAGTTAGGGTTCGGGGCGAGAACCGGGGAGCTGTTTTTT	CASS*GSG~RTGELFF	TRBV12-4*01, TRBV12-3*01	TRBV12-4, TRBV12-3	TRBJ2-2*01	TRBJ2-2	TRBD1*01, TRBD2*01	TRBD1, TRBD2	12	20	24	29	7	4	11
1	8.04e-08	TGTGCCAGCAGTTAGACGGTCAGGGGAGAGTCTATGGCTACACCTTC	CASS*TVR~RVYGYTF	TRBV12-4*01, TRBV12-3*01	TRBV12-4, TRBV12-3	TRBJ1-2*01	TRBJ1-2	TRBD1*01	TRBD1	12	20	25	31	7	5	12
1	8.04e-08	TGTGCCAGCAGTTAACGACGACAGGGCCCTGGGGTGGCTACACCTTC	CASS*RRQ~PWGGYTF	TRBV6-4*02, TRBV6-6*02, TRBV6-5*01, TRBV6-6*01, TRBV6-3*01, TRBV6-6*03, TRBV6-2*01, TRBV6-1*01, TRBV6-4*01, TRBV6-6*04	TRBV6-4, TRBV6-6, TRBV6-5, TRBV6-3, TRBV6-2, TRBV6-1	TRBJ1-2*01	TRBJ1-2	TRBD1*01	TRBD1	13	19	25	34	5	8	13
1	8.04e-08	TGTGCCAGCAGTCTTAAGCGGGGGCGGGCACAGATACGCAGTATTTT	CASSLKRG~GTDTQYF	TRBV12-4*01, TRBV12-3*01	TRBV12-4, TRBV12-3	TRBJ2-3*01	TRBJ2-3	TRBD2*01	TRBD2	11	16	23	27	4	3	7
1	8.04e-08	TGTGCCAGCAGTCTCTCCGGTGGGGGGGAGGGACTGAAGCTTTCTTT	CASSLSGG~GGTEAFF	TRBV28*01	TRBV28	TRBJ1-1*01	TRBJ1-1	TRBD2*02, TRBD2*01	TRBD2	11	25	31	32	13	0	13
1	8.04e-08	TGTGCCAGCAGTCTCCTGGGACAGGGCCCTGGGGTGGCTACACCTTC	CASSLLGQ~PWGGYTF	TRBV28*01	TRBV28	TRBJ1-2*01	TRBJ1-2	TRBD1*01	TRBD1	11	17	25	34	5	8	13
1	8.04e-08	TGTGCCAGCAGTCTCGACTAGCGGAGGGCACAGATATGCAGTATTTT	CASSLD*R~GTDMQYF	TRBV25-1*01	TRBV25-1	TRBJ2-3*01	TRBJ2-3	TRBD2*02, TRBD2*01	TRBD2	11	15	23	27	3	3	6
1	8.04e-08	TGTGCCAGCAGTCTCGAAAGTGGGGGAGGTTTGACACCATATATTTT	CASSLESG~RFDTIYF	TRBV12-4*01, TRBV12-3*01	TRBV12-4, TRBV12-3	TRBJ1-3*01	TRBJ1-3	TRBD2*02	TRBD2	11	23	28	33	11	4	15
1	8.04e-08	TGTGCCAGCAGTCTGGGGACTGGGTCGATATGTCACCCCTCCACTTT	CASSLGTG~DMSPLHF	TRBV6-1*01	TRBV6-1	TRBJ1-6*01	TRBJ1-6	TRBD2*02, TRBD2*01	TRBD2	11	15	20	32	3	11	14
1	8.04e-08	TGTGCCAGCAGTCTAGAAAAGGCTGGGGCCAAGAGACCCAGTACTTC	CASSLEKA~GQETQYF	TRBV2*01, TRBV2*02, TRBV2*03	TRBV2	TRBJ2-5*01	TRBJ2-5	TRBD1*01, TRBD2*02, TRBD2*01	TRBD1, TRBD2	11	24	27	28	12	0	12
1	8.04e-08	TGTGCCAGCAGTCTAAGGGACAGGGGGCGACAGATACGCAGTATTTT	CASSLRDR~ATDTQYF	TRBV2*01, TRBV2*02, TRBV2*03	TRBV2	TRBJ2-3*01	TRBJ2-3	TRBD1*01	TRBD1	11	16	27	29	4	1	5
1	8.04e-08	TGTGCCAGCAGTCCTCCGGGGGGCCCTCCTACAATGAGCAGTTCTTC	CASSPPGG~SYNEQFF	TRBV9*02, TRBV9*01, TRBV9*03	TRBV9	TRBJ2-1*01	TRBJ2-1	TRBD2*01	TRBD2	10	16	22	25	5	2	7
1	8.04e-08	TGTGCCAGCAGTCCTCCGACTAGCGGGGGACAAAGACCCAGTACTTC	CASSPPTS~GTKTQYF	TRBV12-4*01, TRBV12-3*01	TRBV12-4, TRBV12-3	TRBJ2-5*01	TRBJ2-5	TRBD2*01	TRBD2	11	17	28	33	5	4	9
1	8.04e-08	TGTGCCAGCAGTCCTCGGACAGGGGGCTTTTCTATGGCTACACCTTC	CASSPRTG~LFYGYTF	TRBV25-1*01	TRBV25-1	TRBJ1-2*01	TRBJ1-2	TRBD1*01	TRBD1	11	16	26	31	4	4	8
1	8.04e-08	TGTGCCAGCAGTCCTCGAGCGGGGCGAGCTCCTACGAGCAGTACTTC	CASSPRAG~SSYEQYF	TRBV27*01	TRBV27	TRBJ2-7*01	TRBJ2-7	TRBD2*01	TRBD2	11	17	23	28	5	4	9
1	8.04e-08	TGTGCCAGCAGTCCTGCCCCCCGAAAAGCACAGATACGCAGTATTTT	CASSPAPR~STDTQYF	TRBV12-4*01, TRBV12-3*01	TRBV12-4, TRBV12-3	TRBJ2-3*01	TRBJ2-3	TRBD2*01	TRBD2	11	16	22	26	4	3	7
1	8.04e-08	TGTGCCAGCAGTCCTACGGGGGACAGGGTAATTCACCCCTCCACTTT	CASSPTGD~GNSPLHF	TRBV28*01	TRBV28	TRBJ1-6*01	TRBJ1-6	TRBD1*01	TRBD1	11	19	27	28	7	0	7
1	8.04e-08	TGTGCCAGCAGTCCTAGCGGGACAGGGGTCCTAGGGAGCAGTACTTC	CASSPSGT~GPREQYF	TRBV7-9*03, TRBV7-9*01, TRBV7-9*04, TRBV7-9*02	TRBV7-9	TRBJ2-7*01	TRBJ2-7	TRBD1*01	TRBD1	10	18	27	35	7	7	14
1	8.04e-08	TGTGCCAGCAGTCCCTTAGCGGGGGGGGCACAGATACGCAGTATTTT	CASSPLAG~GTDTQYF	TRBV6-6*02, TRBV6-6*01, TRBV6-6*03	TRBV6-6	TRBJ2-3*01	TRBJ2-3	TRBD2*01	TRBD2	11	16	26	27	4	0	4
1	8.04e-08	TGTGCCAGCAGTCCCTCTAGCGGGGAAACACCGGGGAGCTGTTTTTT	CASSPSSG~NTGELFF	TRBV2*01, TRBV2*02, TRBV2*03	TRBV2	TRBJ2-2*01	TRBJ2-2	TRBD2*01	TRBD2	11	16	24	26	4	1	5
1	8.04e-08	TGTGCCAGCAGTCCCTGGGGGGGAGTGGGGCCAACGTCCTGACTTTC	CASSPWGG~GANVLTF	TRBV12-4*01, TRBV12-3*01	TRBV12-4, TRBV12-3	TRBJ2-6*01	TRBJ2-6	TRBD2*01	TRBD2	11	16	22	25	4	2	6
1	8.04e-08	TGTGCCAGCAGTCCCTGGACAGGGAGACCAATGAAAAACTGTTTTTT	CASSPWTG~TNEKLFF	TRBV6-6*04	TRBV6-6	TRBJ1-4*01	TRBJ1-4	TRBD1*01	TRBD1	12	16	23	29	3	5	8
1	8.04e-08	TGTGCCAGCAGTCCCCCGGACAGGGGGAACACTATGGCTACACCTTC	CASSPPDR~EHYGYTF	TRBV12-4*01, TRBV12-3*01	TRBV12-4, TRBV12-3	TRBJ1-2*01	TRBJ1-2	TRBD1*01	TRBD1	11	17	26	30	5	3	8
1	8.04e-08	TGTGCCAGCAGTCCCGGCCAGGGGGGTCGCTCTCTGAACTGTTTTTT	CASSPGQG~SLSELFF	TRBV12-4*01, TRBV12-3*01	TRBV12-4, TRBV12-3	TRBJ1-4*01	TRBJ1-4	TRBD1*01	TRBD1	11	18	24	36	6	11	17
1	8.04e-08	TGTGCCAGCAGTCCCGGACACCTTATAGCAATCAGCCCCAGCATTTT	CASSPGHL~SNQPQHF	TRBV5-6*01	TRBV5-6	TRBJ1-5*01	TRBJ1-5	TRBD1*01, TRBD2*02	TRBD1, TRBD2	10	15	19	25	4	5	9
1	8.04e-08	TGTGCCAGCAGTCCCGATTGGTGACGTACCAAGAGACCCAGTACTTC	CASSPDW*~YQETQYF	TRBV12-4*01, TRBV12-3*01	TRBV12-4, TRBV12-3	TRBJ2-5*01	TRBJ2-5	TRBD2*02, TRBD2*01	TRBD2	11	12	15	27	0	11	11
1	8.04e-08	TGTGCCAGCAGTCCGCTGGGACAGGGGTACCAAGAGAGCAGTACTTC	CASSPLGQ~VPREQYF	TRBV6-4*02, TRBV6-6*02, TRBV12-4*01, TRBV6-6*05, TRBV2*01, TRBV27*01, TRBV6-5*01, TRBV6-6*01, TRBV6-7*01, TRBV12-4*02, TRBV13*02, TRBV2*02, TRBV2*03, TRBV13*01, TRBV6-3*01, TRBV12-3*01, TRBV6-6*03, TRBV6-2*01, TRBV6-1*01, TRBV6-4*01, TRBV6-6*04	TRBV6-4, TRBV6-6, TRBV12-4, TRBV2, TRBV27, TRBV6-5, TRBV6-7, TRBV13, TRBV6-3, TRBV12-3, TRBV6-2, TRBV6-1	TRBJ2-7*01	TRBJ2-7	TRBD1*01	TRBD1	12	17	26	35	4	8	12
1	8.04e-08	TGTGCCAGCAGTCCGGGACTAGCGGGGGGGCGGACGAGCAGTACTTC	CASSPGLA~GADEQYF	TRBV2*01, TRBV2*02, TRBV2*03	TRBV2	TRBJ2-7*01	TRBJ2-7	TRBD2*01	TRBD2	11	14	29	33	2	3	5
1	8.04e-08	TGTGCCAGCAGTCCGGGACAGGGGTAATCGGTAATGGCTACACCTTC	CASSPGQG~IGNGYTF	TRBV2*01, TRBV2*02, TRBV2*03	TRBV2	TRBJ1-2*01	TRBJ1-2	TRBD1*01	TRBD1	11	14	23	33	2	9	11
1	8.04e-08	TGTGCCAGCAGTCCGGGACAGGGGCGGTCGGCTACGAGCAGTACTTC	CASSPGQG~VGYEQYF	TRBV7-9*03, TRBV7-9*01, TRBV7-9*04, TRBV7-9*02	TRBV7-9	TRBJ2-7*01	TRBJ2-7	TRBD1*01	TRBD1	10	14	23	31	3	7	10
1	8.04e-08	TGTGCCAGCAGTCCGGGACAGGGGACAGTGGAAACACCATATATTTT	CASSPGQG~SGNTIYF	TRBV2*01, TRBV2*02, TRBV2*03	TRBV2	TRBJ1-3*01	TRBJ1-3	TRBD1*01	TRBD1	11	14	23	28	2	4	6
1	8.04e-08	TGTGCCAGCAGTCCGGACCGCCTTAGCGGGGGGTTGGCTACACCTTC	CASSPDRL~RGVGYTF	TRBV12-4*01, TRBV12-3*01	TRBV12-4, TRBV12-3	TRBJ1-2*01	TRBJ1-2	TRBD2*01	TRBD2	11	23	32	34	11	1	12
1	8.04e-08	TGTGCCAGCAGTCCATATCCAGGGGGACCCAAGAGACCCAGTACTTC	CASSPYPG~TQETQYF	TRBV12-4*01, TRBV12-3*01	TRBV12-4, TRBV12-3	TRBJ2-5*01	TRBJ2-5	TRBD1*01	TRBD1	11	19	25	28	7	2	9
1	8.04e-08	TGTGCCAGCAGTCCACGGGAGGGGTTACCTCCTACGAGCAGTACTTC	CASSPREG~TSYEQYF	TRBV2*01, TRBV2*02, TRBV2*03	TRBV2	TRBJ2-7*01	TRBJ2-7	TRBD2*02	TRBD2	11	15	22	28	3	5	8
1	8.04e-08	TGTGCCAGCAGTCCACGGACTAGCGGGGGGTCAAGGAGCAGTACTTC	CASSPRTS~GVKEQYF	TRBV27*01	TRBV27	TRBJ2-7*01	TRBJ2-7	TRBD2*01	TRBD2	11	16	29	35	4	5	9
1	8.04e-08	TGTGCCAGCAGTCCACGGAGGGGTTTACCTCCTACGAGCAGTACTTC	CASSPRRG~TSYEQYF	TRBV2*01, TRBV2*02, TRBV2*03	TRBV2	TRBJ2-7*01	TRBJ2-7	TRBD2*02	TRBD2	11	16	21	28	4	6	10
1	8.04e-08	TGTGCCAGCAGTCCAGGGGCGCTTCTGGGGCCAACGTCCTGACTTTC	CASSPGAL~GANVLTF	TRBV5-4*01, TRBV5-4*03, TRBV5-4*04	TRBV5-4	TRBJ2-6*01	TRBJ2-6	TRBD1*01	TRBD1	10	13	18	23	2	4	6
1	8.04e-08	TGTGCCAGCAGTCCAGGACAGGGGGATCGGTGGAGACCCAGTACTTC	CASSPGQG~SVETQYF	TRBV7-9*03, TRBV7-9*01, TRBV7-9*04, TRBV7-9*02	TRBV7-9	TRBJ2-5*01	TRBJ2-5	TRBD1*01	TRBD1	10	15	24	32	4	7	11
1	8.04e-08	TGTGCCAGCAGTCGTGAGGGGTGGCTGGGGCCAACGTCCTGACTTTC	CASSREGW~GANVLTF	TRBV2*01, TRBV2*02, TRBV2*03	TRBV2	TRBJ2-6*01	TRBJ2-6	TRBD1*01, TRBD2*02	TRBD1, TRBD2	11	16	20	24	4	3	7
1	8.04e-08	TGTGCCAGCAGTCGCAACAGGGGCCAAGCTCCTACGAGCAGTACTTC	CASSRNRG~SSYEQYF	TRBV7-2*04, TRBV7-2*01	TRBV7-2	TRBJ2-7*01	TRBJ2-7	TRBD1*01	TRBD1	10	16	22	28	5	5	10
1	8.04e-08	TGTGCCAGCAGTCGGCCCCCGGGACAGGGGGGGAGACCCAGTACTTC	CASSRPPG~GGETQYF	TRBV6-5*01	TRBV6-5	TRBJ2-5*01	TRBJ2-5	TRBD1*01	TRBD1	11	20	30	32	8	1	9
1	8.04e-08	TGTGCCAGCAGTCGGCAGGGGGCGGGACACCCTACGAGCAGTACTTC	CASSRQGA~TPYEQYF	TRBV27*01	TRBV27	TRBJ2-7*01	TRBJ2-7	TRBD1*01	TRBD1	11	15	22	30	3	7	10
1	8.04e-08	TGTGCCAGCAGTCGGGGACGGGGGCCTCCTTAAAGCCCCAGCATTTT	CASSRGRG~SLKPQHF	TRBV12-4*01, TRBV12-3*01	TRBV12-4, TRBV12-3	TRBJ1-5*01	TRBJ1-5	TRBD1*01, TRBD2*01	TRBD1, TRBD2	11	19	24	33	7	8	15
1	8.04e-08	TGTGCCAGCAGTCGGAGTGGGGAGCAGTAAACCAGCCCCAGCATTTT	CASSRSGE~VNQPQHF	TRBV6-5*01	TRBV6-5	TRBJ1-5*01	TRBJ1-5	TRBD2*02	TRBD2	11	19	23	32	7	8	15
1	8.04e-08	TGTGCCAGCAGTCGACTAGCGGGAGTAGCGCAGATACGCAGTATTTT	CASSRLAG~SADTQYF	TRBV12-4*01, TRBV12-3*01	TRBV12-4, TRBV12-3	TRBJ2-3*01	TRBJ2-3	TRBD2*02	TRBD2	11	13	24	26	1	1	2
1	8.04e-08	TGTGCCAGCAGTCGACAGGGGGCGGGGGCAATCAGCCCCAGCATTTT	CASSRQGA~GNQPQHF	TRBV2*01, TRBV2*02, TRBV2*03	TRBV2	TRBJ1-5*01	TRBJ1-5	TRBD1*01	TRBD1	11	13	22	27	1	4	5
1	8.04e-08	TGTGCCAGCAGTCGAGGAACTTTGCGAACACCGGGGAGCTGTTTTTT	CASSRGTL~NTGELFF	TRBV6-1*01	TRBV6-1	TRBJ2-2*01	TRBJ2-2	TRBD2*02	TRBD2	11	13	16	24	1	7	8
1	8.04e-08	TGTGCCAGCAGTCATATGGGGACACCTAAAACTATGGCTACACCTTC	CASSHMGT~*NYGYTF	TRBV2*01, TRBV2*02, TRBV2*03	TRBV2	TRBJ1-2*01	TRBJ1-2	TRBD1*01	TRBD1	11	18	23	29	6	5	11
1	8.04e-08	TGTGCCAGCAGTCACTCCAGGGGGCGCGGGACTATGGCTACACCTTC	CASSHSRG~RDYGYTF	TRBV10-3*01, TRBV10-3*02	TRBV10-3	TRBJ1-2*01	TRBJ1-2	TRBD1*01	TRBD1	11	17	24	30	5	5	10
1	8.04e-08	TGTGCCAGCAGTCACCAACAGGGGGATGGCACCGGGGAGCTGTTTTT	CASSHQQG~WHRGAVF	TRBV6-1*01	TRBV6-1	TRBJ2-2*01	TRBJ2-2	TRBD1*01	TRBD1	11	17	24	42	5	17	22
1	8.04e-08	TGTGCCAGCAGTCAGGGACTAGCGGGTCTGGGAATGAGCAGTTCTTC	CASSQGLA~SGNEQFF	TRBV6-6*04	TRBV6-6	TRBJ2-1*01	TRBJ2-1	TRBD2*02, TRBD2*01	TRBD2	12	14	25	32	1	6	7
1	8.04e-08	TGTGCCAGCAGTCAGGGACAGGGGGCGCGTACGAGACCCAGTACTTC	CASSQGQG~AYETQYF	TRBV7-9*03, TRBV7-9*01, TRBV7-9*04, TRBV7-9*02	TRBV7-9	TRBJ2-5*01	TRBJ2-5	TRBD1*01	TRBD1	10	14	25	32	3	6	9
1	8.04e-08	TGTGCCAGCAGTCAGATACCCGGGGCAAGGGGTATGGCTACACCTTC	CASSQIPG~KGYGYTF	TRBV3-1*01	TRBV3-1	TRBJ1-2*01	TRBJ1-2	TRBD1*01, TRBD2*01	TRBD1, TRBD2	10	27	31	32	16	0	16
1	8.04e-08	TGTGCCAGCAGTCAGACGGGACTAGCGGGAGCGATGAGCAGTTCTTC	CASSQTGL~GSDEQFF	TRBV12-4*01, TRBV12-3*01	TRBV12-4, TRBV12-3	TRBJ2-1*01	TRBJ2-1	TRBD2*02	TRBD2	11	17	30	33	5	2	7
1	8.04e-08	TGTGCCAGCAGTCAGACAGGGCCCTGGGGTGGGGCACCATATATTTT	CASSQTGP~GWGTIYF	TRBV27*01	TRBV27	TRBJ1-3*01	TRBJ1-3	TRBD1*01	TRBD1	11	14	20	34	2	13	15
1	8.04e-08	TGTGCCAGCAGTCAACTAGCGGGGGGTACCAAGAGACCCAGTACTTC	CASSQLAG~YQETQYF	TRBV3-1*01	TRBV3-1	TRBJ2-5*01	TRBJ2-5	TRBD2*01	TRBD2	14	15	25	27	0	1	1
1	8.04e-08	TGTGCCAGCAGTCAAGGCCGGGGACAAGCACAGATACGCAGTATTTT	CASSQGRG~STDTQYF	TRBV7-9*03, TRBV7-9*01, TRBV7-9*04, TRBV7-9*02	TRBV7-9	TRBJ2-3*01	TRBJ2-3	TRBD1*01	TRBD1	10	20	25	26	9	0	9
1	8.04e-08	TGTGCCAGCAGTCAAGGGTCCGGACAGGGGACGAAAAACTGTTTTTT	CASSQGSG~GDEKLFF	TRBV14*01	TRBV14	TRBJ1-4*01	TRBJ1-4	TRBD1*01	TRBD1	15	21	29	32	5	2	7
1	8.04e-08	TGTGCCAGCAGTCAAGGGCAGAAAGCCCCCCAGAGACCCAGTACTTC	CASSQGQK~PPETQYF	TRBV6-4*02, TRBV6-4*01	TRBV6-4	TRBJ2-5*01	TRBJ2-5	TRBD1*01, TRBD2*01	TRBD1, TRBD2	11	24	29	31	12	1	13
1	8.04e-08	TGTGCCAGCAGTCAAGACCCCGGGGCGCTGGAAACACCATATATTTT	CASSQDPG~AGNTIYF	TRBV6-1*01	TRBV6-1	TRBJ1-3*01	TRBJ1-3	TRBD1*01, TRBD2*01	TRBD1, TRBD2	15	21	25	27	5	1	6
1	8.04e-08	TGTGCCAGCAGTCAAGAGGAAGCGGGTTTTTAGATACGCAGTATTTT	CASSQEEA~FLDTQYF	TRBV6-1*01	TRBV6-1	TRBJ2-3*01	TRBJ2-3	TRBD2*02, TRBD2*01	TRBD2	15	20	25	31	4	5	9
1	8.04e-08	TGTGCCAGCAGTCAAAGACTAGCGGGGGACCAGATACGCAGTATTTT	CASSQRLA~GPDTQYF	TRBV12-4*01, TRBV12-3*01	TRBV12-4, TRBV12-3	TRBJ2-3*01	TRBJ2-3	TRBD2*01	TRBD2	11	16	27	30	4	2	6
1	8.04e-08	TGTGCCAGCAGTGTTCTAGCGGGGCCAGTTCCTACGAGCAGTACTTC	CASSVLAG~SSYEQYF	TRBV2*01, TRBV2*02, TRBV2*03	TRBV2	TRBJ2-7*01	TRBJ2-7	TRBD2*01	TRBD2	12	15	23	29	2	5	7
1	8.04e-08	TGTGCCAGCAGTGTTGGGGGGGACTGGGCAATTCACCCCTCCACTTT	CASSVGGD~GNSPLHF	TRBV25-1*01	TRBV25-1	TRBJ1-6*02	TRBJ1-6	TRBD2*01	TRBD2	12	15	21	29	2	7	9
1	8.04e-08	TGTGCCAGCAGTGTCGGGACAGGGCATTGGAATGAAAAACTGTTTTT	CASSVGTG~LE*KTVF	TRBV12-4*01, TRBV12-3*01	TRBV12-4, TRBV12-3	TRBJ1-4*01	TRBJ1-4	TRBD1*01	TRBD1	11	15	23	42	3	18	21
1	8.04e-08	TGTGCCAGCAGTGTCGGGACAGGGGGCTTGGAGAGACCCAGTACTTC	CASSVGTG~LGETQYF	TRBV2*01, TRBV2*02, TRBV2*03	TRBV2	TRBJ2-5*01	TRBJ2-5	TRBD1*01	TRBD1	12	15	26	31	2	4	6
1	8.04e-08	TGTGCCAGCAGTGTCGGGACAGGGGGCGTATCACTGAAGCTTTCTTT	CASSVGTG~RITEAFF	TRBV25-1*01	TRBV25-1	TRBJ1-1*01	TRBJ1-1	TRBD1*01	TRBD1	12	15	26	31	2	4	6
1	8.04e-08	TGTGCCAGCAGTGTCGGACAGGGCATTGGAATGAAAAACTGTTTTTT	CASSVGQG~WNEKLFF	TRBV12-4*01, TRBV12-3*01	TRBV12-4, TRBV12-3	TRBJ1-4*01	TRBJ1-4	TRBD1*01	TRBD1	11	15	22	29	3	6	9
1	8.04e-08	TGTGCCAGCAGTGTCATTAGCGGGGAGGATGCAATGAGCAGTTCTTC	CASSVISG~GCNEQFF	TRBV25-1*01	TRBV25-1	TRBJ2-1*01	TRBJ2-1	TRBD2*01	TRBD2	12	17	24	31	4	6	10
1	8.04e-08	TGTGCCAGCAGTGTGGGCTAGCGGGGGACCTAGAGACCCAGTACTTC	CASSVG*R~DLETQYF	TRBV2*01, TRBV2*02, TRBV2*03	TRBV2	TRBJ2-5*01	TRBJ2-5	TRBD2*01	TRBD2	12	17	26	27	4	0	4
1	8.04e-08	TGTGCCAGCAGTGTGATGTCCGGGACCGGCAAGAGACCCAGTACTTC	CASSVMSG~RQETQYF	TRBV6-1*01	TRBV6-1	TRBJ2-5*01	TRBJ2-5	TRBD1*01, TRBD2*02, TRBD2*01	TRBD1, TRBD2	12	21	25	29	8	3	11
1	8.04e-08	TGTGCCAGCAGTGTGAAGGTGGGACAGGGGGTTACGAGCAGTACTTC	CASSVKVG~GGYEQYF	TRBV25-1*01	TRBV25-1	TRBJ2-7*01	TRBJ2-7	TRBD1*01	TRBD1	12	20	30	32	7	1	8
1	8.04e-08	TGTGCCAGCAGTGTACTAGCGGGGGGACATACAGTCAGCAGTTCTTC	CASSVLAG~TYSQQFF	TRBV6-1*01	TRBV6-1	TRBJ2-1*01	TRBJ2-1	TRBD2*01	TRBD2	12	14	25	36	1	10	11
1	8.04e-08	TGTGCCAGCAGTGTAGACAGGAGGGGCGCGAACAACACCCGTACTTC	CASSVDRR~REQHPYF	TRBV7-4*01	TRBV7-4	TRBJ2-7*01	TRBJ2-7	TRBD1*01, TRBD2*02	TRBD1, TRBD2	10	15	20	40	4	19	23
1	8.04e-08	TGTGCCAGCAGTGCTTTCCCGGGACAGCCTACAATGAGCAGTTCTTC	CASSAFPG~AYNEQFF	TRBV2*01, TRBV2*02, TRBV2*03	TRBV2	TRBJ2-1*01	TRBJ2-1	TRBD1*01	TRBD1	12	20	26	27	7	0	7
1	8.04e-08	TGTGCCAGCAGTGCTCCGGGACAGGGGGTGTCAATGAGCAGTTCTTC	CASSAPGQ~GVNEQFF	TRBV25-1*01	TRBV25-1	TRBJ2-1*01	TRBJ2-1	TRBD1*01	TRBD1	12	17	27	31	4	3	7
1	8.04e-08	TGTGCCAGCAGTGCTCCGGGACAGGGAAGAACACTGAAGCTTTCTTT	CASSAPGQ~KNTEAFF	TRBV25-1*01	TRBV25-1	TRBJ1-1*01	TRBJ1-1	TRBD1*01	TRBD1	12	17	25	28	4	2	6
1	8.04e-08	TGTGCCAGCAGTGCTCGGGACAGGGGGCGGGAGAGACCCAGTACTTC	CASSARDR~AGETQYF	TRBV6-4*02, TRBV6-4*01	TRBV6-4	TRBJ2-5*01	TRBJ2-5	TRBD1*01	TRBD1	12	16	27	31	3	3	6
1	8.04e-08	TGTGCCAGCAGTGCCCAGGAGCCCTCTGGGCCAACGTCCTGACTTTC	CASSAQEP~WANVLTF	TRBV2*01, TRBV2*02, TRBV2*03	TRBV2	TRBJ2-6*01	TRBJ2-6	TRBD2*02	TRBD2	12	21	25	27	8	1	9
1	8.04e-08	TGTGCCAGCAGTGCCGCTAGCGGGGGTACACAGATACGCAGTATTTT	CASSAASG~YTDTQYF	TRBV6-4*02, TRBV6-4*01	TRBV6-4	TRBJ2-3*01	TRBJ2-3	TRBD2*01	TRBD2	12	16	25	28	3	2	5
1	8.04e-08	TGTGCCAGCAGTGCCGCCGAGGGGGGATCTCCTACGAGCAGTACTTC	CASSAAEG~ISYEQYF	TRBV25-1*01	TRBV25-1	TRBJ2-7*01	TRBJ2-7	TRBD1*01, TRBD2*01	TRBD1, TRBD2	12	19	24	28	6	3	9
1	8.04e-08	TGTGCCAGCAGTGCCGGGACAGGGATGGAAATGAAAAACTGTTTTTT	CASSAGTG~GNEKLFF	TRBV6-4*02, TRBV6-4*01	TRBV6-4	TRBJ1-4*01	TRBJ1-4	TRBD1*01	TRBD1	12	15	23	29	2	5	7
1	8.04e-08	TGTGCCAGCAGTGCCGACAGGGCCCGCGGCACCGGGGAGCTGTTTTT	CASSADRA~RHRGAVF	TRBV2*01, TRBV2*02, TRBV2*03	TRBV2	TRBJ2-2*01	TRBJ2-2	TRBD1*01	TRBD1	12	15	21	42	2	20	22
1	8.04e-08	TGTGCCAGCAGTGCCAAGATACGGGGACCTCCTACGAGCAGTACTTC	CASSAKIR~TSYEQYF	TRBV25-1*01	TRBV25-1	TRBJ2-7*01	TRBJ2-7	TRBD1*01, TRBD2*02, TRBD2*01	TRBD1, TRBD2	12	23	27	28	10	0	10
1	8.04e-08	TGTGCCAGCAGTGCGGGCTAGCGGGAGGAAGCTACGAGCAGTACTTC	CASSAG*R~GSYEQYF	TRBV6-5*01	TRBV6-5	TRBJ2-7*01	TRBJ2-7	TRBD2*02	TRBD2	11	17	27	31	5	3	8
1	8.04e-08	TGTGCCAGCAGTGCGGGACTAGCGGGAGCACCGGGGAGCTGTTTTTT	CASSAGLA~STGELFF	TRBV6-4*02, TRBV6-4*01	TRBV6-4	TRBJ2-2*01	TRBJ2-2	TRBD2*02	TRBD2	12	14	27	28	1	0	1
1	8.04e-08	TGTGCCAGCAGTGCGATCGGGGAGGGGGCTACAATGAGCAGTTCTTC	CASSAIGE~GYNEQFF	TRBV6-4*02, TRBV6-4*01	TRBV6-4	TRBJ2-1*01	TRBJ2-1	TRBD2*02	TRBD2	12	19	25	28	6	2	8
1	8.04e-08	TGTGCCAGCAGTGCACTAGCGGGGGGTTCAGCACTGAAGCTTTCTTT	CASSALAG~FSTEAFF	TRBV6-4*02, TRBV6-4*01	TRBV6-4	TRBJ1-1*01	TRBJ1-1	TRBD2*01	TRBD2	12	14	25	31	1	5	6
1	8.04e-08	TGTGCCAGCAGTGCACTAGCGGGGGGCGAAGCTATGGCTACACCTTC	CASSALAG~RSYGYTF	TRBV6-3*01, TRBV6-2*01	TRBV6-3, TRBV6-2	TRBJ1-2*01	TRBJ1-2	TRBD2*01	TRBD2	11	14	25	31	2	5	7
1	8.04e-08	TGTGCCAGCAGTGCACTAGCGGGACCCACCGTCGAGAGCAGTACTTC	CASSALAG~HRREQYF	TRBV6-4*02, TRBV6-4*01	TRBV6-4	TRBJ2-7*01	TRBJ2-7	TRBD2*02	TRBD2	12	14	23	35	1	11	12
1	8.04e-08	TGTGCCAGCAGTGCACAAGGACAGGGGGCGGGAATGAGCAGTTCTTC	CASSAQGQ~GGNEQFF	TRBV6-4*02, TRBV6-4*01	TRBV6-4	TRBJ2-1*01	TRBJ2-1	TRBD1*01	TRBD1	12	18	28	32	5	3	8
1	8.04e-08	TGTGCCAGCAGTGCAGGGGGGGAGGTCAGGCCTACGAGCAGTACTTC	CASSAGGE~QAYEQYF	TRBV2*01, TRBV2*03	TRBV2	TRBJ2-7*01	TRBJ2-7	TRBD1*01, TRBD2*01	TRBD1, TRBD2	12	13	19	30	0	10	10
1	8.04e-08	TGTGCCAGCAGTGCAACAACGGGAGGTTTCAAGAGACCCAGTACTTC	CASSATTG~FQETQYF	TRBV12-4*01, TRBV12-3*01	TRBV12-4, TRBV12-3	TRBJ2-5*01	TRBJ2-5	TRBD2*02	TRBD2	11	19	25	29	7	3	10
1	8.04e-08	TGTGCCAGCAGTGGCTCAGCGCCGGAGGAAATTCACCCCTCCACTTT	CASSGSAP~GNSPLHF	TRBV2*01, TRBV2*02, TRBV2*03	TRBV2	TRBJ1-6*02	TRBJ1-6	TRBD2*02	TRBD2	12	23	27	29	10	1	11
1	8.04e-08	TGTGCCAGCAGTGGCCGGGACTAGCGGGGGGGGAGACCCAGTACTTC	CASSGRD*~GGETQYF	TRBV6-1*01	TRBV6-1	TRBJ2-5*01	TRBJ2-5	TRBD2*01	TRBD2	12	16	31	32	3	0	3
1	8.04e-08	TGTGCCAGCAGTGGCGGACTAGCGGGAGCACAGATACGCAGTATTTT	CASSGGLA~STDTQYF	TRBV6-4*02, TRBV6-4*01	TRBV6-4	TRBJ2-3*01	TRBJ2-3	TRBD2*02, TRBD2*01	TRBD2	12	15	25	26	2	0	2
1	8.04e-08	TGTGCCAGCAGTGGCGAGTTGCGGGGACGAGAAACGAGCAGTACTTC	CASSGELR~TRNEQYF	TRBV12-4*01, TRBV12-3*01	TRBV12-4, TRBV12-3	TRBJ2-7*01	TRBJ2-7	TRBD2*01	TRBD2	11	20	25	33	8	7	15
1	8.04e-08	TGTGCCAGCAGTGGGGGTAGGGCGGGGGCTACAATGAGCAGTTCTTC	CASSGGRA~GYNEQFF	TRBV2*01, TRBV2*02, TRBV2*03	TRBV2	TRBJ2-1*01	TRBJ2-1	TRBD2*01	TRBD2	12	21	27	28	8	0	8
1	8.04e-08	TGTGCCAGCAGTGGGGGGGGACTGGGCATAATTCACCCCTCCACTTT	CASSGGGL~HNSPLHF	TRBV25-1*01	TRBV25-1	TRBJ1-6*01	TRBJ1-6	TRBD2*01	TRBD2	12	13	19	27	0	7	7
1	8.04e-08	TGTGCCAGCAGTGGGGGACTAGCGGCGGGGAAGGGACCCAGTACTTC	CASSGGLA~GEGTQYF	TRBV11-2*01	TRBV11-2	TRBJ2-5*01	TRBJ2-5	TRBD2*02, TRBD2*01	TRBD2	10	14	24	30	3	5	8
1	8.04e-08	TGTGCCAGCAGTGGGGGACTAGCGGGAGGGCGGGGGAGCAGTACTTC	CASSGGLA~RAGEQYF	TRBV5-4*01, TRBV5-4*03, TRBV5-4*04	TRBV5-4	TRBJ2-7*01	TRBJ2-7	TRBD2*02	TRBD2	10	14	29	35	3	5	8
1	8.04e-08	TGTGCCAGCAGTGGACTAGCGGGGGGCTCTACAATGAGCAGTTCTTC	CASSGLAG~LYNEQFF	TRBV2*01, TRBV2*03	TRBV2	TRBJ2-1*01	TRBJ2-1	TRBD2*01	TRBD2	12	13	25	28	0	2	2
1	8.04e-08	TGTGCCAGCAGTGGACCGGGACTAGCGGGAACAATGAGCAGTTCTTC	CASSGPGL~GNNEQFF	TRBV25-1*01	TRBV25-1	TRBJ2-1*01	TRBJ2-1	TRBD2*02	TRBD2	12	17	29	30	4	0	4
1	8.04e-08	TGTGCCAGCAGTGGACGACTAGCGGGAGTCCAGAGACCCAGTACTTC	CASSGRLA~SPETQYF	TRBV2*01, TRBV2*03	TRBV2	TRBJ2-5*01	TRBJ2-5	TRBD2*02	TRBD2	12	16	27	31	3	3	6
1	8.04e-08	TGTGCCAGCAGTGGACAGACGACGAACTCTGGGATACGCAGTATTTT	CASSGQTT~LWDTQYF	TRBV2*01, TRBV2*03	TRBV2	TRBJ2-3*01	TRBJ2-3	TRBD1*01	TRBD1	12	13	17	32	0	14	14
1	8.04e-08	TGTGCCAGCAGTGGAGCGAGCGGGGGCCAGGTAATGAGCAGTTCTTC	CASSGASG~PGNEQFF	TRBV2*01, TRBV2*03	TRBV2	TRBJ2-1*01	TRBJ2-1	TRBD2*01	TRBD2	16	18	25	32	1	6	7
1	8.04e-08	TGTGCCAGCAGTGGAGAAACAAGACCAACTAATGAAAAACTGTTTTT	CASSGETR~N**KTVF	TRBV6-5*01	TRBV6-5	TRBJ1-4*01	TRBJ1-4	TRBD2*02, TRBD2*01	TRBD2	11	27	30	42	15	11	26
1	8.04e-08	TGTGCCAGCAGTGGAAGCTAGCGGGAGGGCTGGATACGCAGTATTTT	CASSGS*R~GLDTQYF	TRBV2*01, TRBV2*03	TRBV2	TRBJ2-3*01	TRBJ2-3	TRBD2*02	TRBD2	12	17	28	32	4	3	7
1	8.04e-08	TGTGCCAGCAGTGATTTAGCGGGGGGAGGTCAGATACTCAGTATTTT	CASSDLAG~RSDTQYF	TRBV2*01, TRBV2*02, TRBV2*03	TRBV2	TRBJ2-3*01	TRBJ2-3	TRBD2*01	TRBD2	13	16	25	30	2	4	6
1	8.04e-08	TGTGCCAGCAGTGATTGGGACAGGGGGAAGCTCAGCCCCAGCATTTT	CASSDWDR~EAQPQHF	TRBV6-1*01	TRBV6-1	TRBJ1-5*01	TRBJ1-5	TRBD1*01	TRBD1	13	16	26	31	2	4	6
1	8.04e-08	TGTGCCAGCAGTGATCCGGGACAGGGAGCCTCGGTGGCTACACCTTC	CASSDPGQ~SLGGYTF	TRBV25-1*01	TRBV25-1	TRBJ1-2*01	TRBJ1-2	TRBD1*01	TRBD1	13	17	25	34	3	8	11
1	8.04e-08	TGTGCCAGCAGTGATGTAGCGGGAGTTCCTACAATGAGCAGTTCTTC	CASSDVAG~SYNEQFF	TRBV25-1*01	TRBV25-1	TRBJ2-1*01	TRBJ2-1	TRBD2*02	TRBD2	13	16	24	26	2	1	3
1	8.04e-08	TGTGCCAGCAGTGATGGCTGATTACAACTAATGAAAAACTGTTTTTT	CASSDG*L~TNEKLFF	TRBV2*01, TRBV2*03	TRBV2	TRBJ1-4*01	TRBJ1-4	TRBD1*01, TRBD2*02, TRBD2*01	TRBD1, TRBD2	13	15	17	24	1	6	7
1	8.04e-08	TGTGCCAGCAGTGATGGGCGGATTCGAACACCGGGGAGCTGTTTTTT	CASSDGRI~NTGELFF	TRBV2*01, TRBV2*03	TRBV2	TRBJ2-2*01	TRBJ2-2	TRBD1*01, TRBD2*02, TRBD2*01	TRBD1, TRBD2	13	15	18	24	1	5	6
1	8.04e-08	TGTGCCAGCAGTGATGGGGGTTCGGGGGGGCAGAGACCCAGTACTTC	CASSDGGS~GAETQYF	TRBV6-4*02, TRBV6-4*01	TRBV6-4	TRBJ2-5*01	TRBJ2-5	TRBD2*01	TRBD2	13	22	29	31	8	1	9
1	8.04e-08	TGTGCCAGCAGTGATGGGGACAGGGGCTCGATCAGCCCCAGCATTTT	CASSDGDR~LDQPQHF	TRBV6-4*02, TRBV6-4*01	TRBV6-4	TRBJ1-5*01	TRBJ1-5	TRBD1*01	TRBD1	13	16	25	30	2	4	6
1	8.04e-08	TGTGCCAGCAGTGATATGGGACAGGGCGCACCGGGGAGCTGTTTTTT	CASSDMGQ~RTGELFF	TRBV25-1*01	TRBV25-1	TRBJ2-2*01	TRBJ2-2	TRBD1*01	TRBD1	13	17	25	28	3	2	5
1	8.04e-08	TGTGCCAGCAGTGATAGCGGGGGTCCGGCACAGATACGAAGTATTTT	CASSDSGG~GTDTKYF	TRBV2*01, TRBV2*02, TRBV2*03	TRBV2	TRBJ2-3*01	TRBJ2-3	TRBD2*01	TRBD2	13	14	22	27	0	4	4
1	8.04e-08	TGTGCCAGCAGTGATAGGCCGGGAATAGCAATCAGCCCCAGCATTTT	CASSDRPG~SNQPQHF	TRBV6-1*01	TRBV6-1	TRBJ1-5*01	TRBJ1-5	TRBD2*02	TRBD2	13	19	23	25	5	1	6
1	8.04e-08	TGTGCCAGCAGTGACTCTCCAGCGGGAGGACCTACGAGCAGTACTTC	CASSDSPA~RTYEQYF	TRBV6-4*02, TRBV6-4*01	TRBV6-4	TRBJ2-7*01	TRBJ2-7	TRBD2*02	TRBD2	16	20	28	30	3	1	4
1	8.04e-08	TGTGCCAGCAGTGACTCTAGCGGGGAGTTGGTGAGACCCAGTACTTC	CASSDSSG~VGETQYF	TRBV6-4*02, TRBV6-4*01	TRBV6-4	TRBJ2-5*01	TRBJ2-5	TRBD2*01	TRBD2	16	17	24	32	0	7	7
1	8.04e-08	TGTGCCAGCAGTGACTCCCCGGGACAGGGGACAATGTGCAGTTCTTC	CASSDSPG~GDNVQFF	TRBV6-4*02, TRBV6-4*01	TRBV6-4	TRBJ2-1*01	TRBJ2-1	TRBD1*01	TRBD1	16	20	29	30	3	0	3
1	8.04e-08	TGTGCCAGCAGTGACTCCCGCCAGGGAAAAATGAAAAACTGTTTTTT	CASSDSRQ~KNEKLFF	TRBV6-4*02, TRBV6-4*01	TRBV6-4	TRBJ1-4*01	TRBJ1-4	TRBD1*01	TRBD1	16	21	25	29	4	3	7
1	8.04e-08	TGTGCCAGCAGTGACTCCCGACAGGGGGCGGGGAGACCCAGTACTTC	CASSDSRQ~GGETQYF	TRBV25-1*01	TRBV25-1	TRBJ2-5*01	TRBJ2-5	TRBD1*01	TRBD1	13	19	28	32	5	3	8
1	8.04e-08	TGTGCCAGCAGTGACTCGGCGGGACAGGCTCGAGTGAGCAGTTCTTC	CASSDSAG~GSSEQFF	TRBV6-4*02, TRBV6-4*01	TRBV6-4	TRBJ2-1*01	TRBJ2-1	TRBD1*01	TRBD1	16	20	27	34	3	6	9
1	8.04e-08	TGTGCCAGCAGTGACTCGGGGGTTACGGGGCCAACGTCCTGACTTTC	CASSDSGV~GANVLTF	TRBV6-1*01	TRBV6-1	TRBJ2-6*01	TRBJ2-6	TRBD2*01	TRBD2	13	16	21	26	2	4	6
1	8.04e-08	TGTGCCAGCAGTGACTCGACTAGCGGGAGCACCGGGGAGCTGTTTTT	CASSDSTS~EHRGAVF	TRBV6-4*02, TRBV6-4*01	TRBV6-4	TRBJ2-2*01	TRBJ2-2	TRBD2*02	TRBD2	16	17	28	42	0	13	13
1	8.04e-08	TGTGCCAGCAGTGACTCATGACCGGGGACACAAATACGCAGTATTTT	CASSDS*P~DTNTQYF	TRBV6-4*02, TRBV6-4*01	TRBV6-4	TRBJ2-3*01	TRBJ2-3	TRBD2*01	TRBD2	16	22	26	28	5	1	6
1	8.04e-08	TGTGCCAGCAGTGACTCAAAGGGTTAGCCAAAAACATTCAGTACTTC	CASSDSKG~AKNIQYF	TRBV6-4*02, TRBV6-4*01	TRBV6-4	TRBJ2-4*01	TRBJ2-4	TRBD1*01, TRBD2*02	TRBD1, TRBD2	16	19	22	25	2	2	4
1	8.04e-08	TGTGCCAGCAGTGACTGCGGCGGGAGAGCACAGATACGCAGTATTTT	CASSDCGG~STDTQYF	TRBV6-4*02, TRBV6-4*01	TRBV6-4	TRBJ2-3*01	TRBJ2-3	TRBD2*02	TRBD2	15	19	25	26	3	0	3
1	8.04e-08	TGTGCCAGCAGTGACCTTCTGGGGGTACTGGAAACACCATATATTTT	CASSDLLG~TGNTIYF	TRBV6-4*02, TRBV6-4*01	TRBV6-4	TRBJ1-3*01	TRBJ1-3	TRBD1*01, TRBD2*01	TRBD1, TRBD2	14	20	24	27	5	2	7
1	8.04e-08	TGTGCCAGCAGTGACCTTCTGGGGGAGGGAACAATGAGCAGTTCTTC	CASSDLLG~GNNEQFF	TRBV6-4*02, TRBV6-4*01	TRBV6-4	TRBJ2-1*01	TRBJ2-1	TRBD2*02	TRBD2	14	22	28	30	7	1	8
1	8.04e-08	TGTGCCAGCAGTGACCTCGACTAGCGGGGAACTACGAGCAGTACTTC	CASSDLD*~GNYEQYF	TRBV25-1*01	TRBV25-1	TRBJ2-7*01	TRBJ2-7	TRBD2*01	TRBD2	13	18	28	31	4	2	6
1	8.04e-08	TGTGCCAGCAGTGACCTCGACAGGGTAAGACCTACGAGCAGTACTTC	CASSDLDR~KTYEQYF	TRBV25-1*01	TRBV25-1	TRBJ2-7*01	TRBJ2-7	TRBD1*01	TRBD1	13	18	24	30	4	5	9
1	8.04e-08	TGTGCCAGCAGTGACCTAGCGGGAGTTTCACAGATACGCAGTATTTT	CASSDLAG~FTDTQYF	TRBV2*01, TRBV2*02, TRBV2*03	TRBV2	TRBJ2-3*01	TRBJ2-3	TRBD2*02	TRBD2	13	15	24	28	1	3	4
1	8.04e-08	TGTGCCAGCAGTGACCCCCGGACTAGCGGGACTACGAGCAGTACTTC	CASSDPRT~RDYEQYF	TRBV6-4*02, TRBV6-4*01	TRBV6-4	TRBJ2-7*01	TRBJ2-7	TRBD2*02	TRBD2	14	19	30	31	4	0	4
1	8.04e-08	TGTGCCAGCAGTGACCGACAGGGGCGGGAGGCTCACCCCTCCACTTT	CASSDRQG~GGSPLHF	TRBV6-1*01	TRBV6-1	TRBJ1-6*02	TRBJ1-6	TRBD1*01, TRBD2*02	TRBD1, TRBD2	13	16	23	32	2	8	10
1	8.04e-08	TGTGCCAGCAGTGACCGAATCACAGGAGATCCTACGAGCAGTACTTC	CASSDRIT~RSYEQYF	TRBV6-1*01	TRBV6-1	TRBJ2-7*01	TRBJ2-7	TRBD1*01	TRBD1	13	21	25	29	7	3	10
1	8.04e-08	TGTGCCAGCAGTGACGTGGCGGAGATGAGAAAGAGACCCAGTACTTC	CASSDVAE~EKETQYF	TRBV2*01, TRBV2*03	TRBV2	TRBJ2-5*01	TRBJ2-5	TRBD2*02, TRBD2*01	TRBD2	13	18	21	30	4	8	12
1	8.04e-08	TGTGCCAGCAGTGACGTAGCGGGAGGGCCATAGAGACCCAGTACTTC	CASSDVAG~AIETQYF	TRBV6-4*02, TRBV6-4*01	TRBV6-4	TRBJ2-5*01	TRBJ2-5	TRBD2*02	TRBD2	14	16	26	31	1	4	5
1	8.04e-08	TGTGCCAGCAGTGACGTAAACAGGGGCTTCGAGGTGGCTACACCTTC	CASSDVNR~LRGGYTF	TRBV6-5*01	TRBV6-5	TRBJ1-2*01	TRBJ1-2	TRBD1*01	TRBD1	11	19	25	34	7	8	15
1	8.04e-08	TGTGCCAGCAGTGACGCTCCGGGACTAGCGGGAGATCAGTGTACTTC	CASSDAPG~SGRSVYF	TRBV6-4*02, TRBV6-4*01	TRBV6-4	TRBJ2-5*01	TRBJ2-5	TRBD2*02	TRBD2	14	20	33	40	5	6	11
1	8.04e-08	TGTGCCAGCAGTGACGCGCACGACAGGGGACCTACGAGCAGTACTTC	CASSDAHD~GTYEQYF	TRBV3-1*02, TRBV3-1*01	TRBV3-1	TRBJ2-7*01	TRBJ2-7	TRBD1*01	TRBD1	10	21	28	30	10	1	11
1	8.04e-08	TGTGCCAGCAGTGACGCGACTAGCGGGGGGCCGATACGCAGTATTTT	CASSDATS~GADTQYF	TRBV6-4*02, TRBV6-4*01	TRBV6-4	TRBJ2-3*01	TRBJ2-3	TRBD2*01	TRBD2	14	17	29	32	2	2	4
1	8.04e-08	TGTGCCAGCAGTGACGGGGACAGGGCGGATTAAGTGGCTACACCTTC	CASSDGDR~GLSGYTF	TRBV6-4*02, TRBV6-4*01	TRBV6-4	TRBJ1-2*01	TRBJ1-2	TRBD1*01	TRBD1	14	16	24	34	1	9	10
1	8.04e-08	TGTGCCAGCAGTGACGGGAGACTCTTTCCTACAATGAGCAGTTCTTC	CASSDGRL~SYNEQFF	TRBV6-4*02, TRBV6-4*01	TRBV6-4	TRBJ2-1*01	TRBJ2-1	TRBD2*02	TRBD2	14	15	19	26	0	6	6
1	8.04e-08	TGTGCCAGCAGTGACGATTGACGGAATAGTAGTGGCCCCAGCATTTT	CASSDD*R~**WPQHF	TRBV2*01, TRBV2*03	TRBV2	TRBJ1-5*01	TRBJ1-5	TRBD2*02, TRBD2*01	TRBD2	13	29	32	34	15	1	16
1	8.04e-08	TGTGCCAGCAGTGACACCATTGGGGGATCCAAGAGACCCAGTACTTC	CASSDTIG~IQETQYF	TRBV2*01, TRBV2*02, TRBV2*03	TRBV2	TRBJ2-5*01	TRBJ2-5	TRBD1*01, TRBD2*01	TRBD1, TRBD2	13	21	25	28	7	2	9
1	8.04e-08	TGTGCCAGCAGTGACAGGGGGGGAACTTTAATTCACCCCTCCACTTT	CASSDRGG~FNSPLHF	TRBV12-4*01, TRBV12-3*01	TRBV12-4, TRBV12-3	TRBJ1-6*01	TRBJ1-6	TRBD1*01	TRBD1	11	12	20	28	0	7	7
1	8.04e-08	TGTGCCAGCAGTGACAGGGACGGGGGTACACCGGGGAGCTGTTTTTT	CASSDRDG~YTGELFF	TRBV6-1*01	TRBV6-1	TRBJ2-2*01	TRBJ2-2	TRBD2*01	TRBD2	13	20	25	27	6	1	7
1	8.04e-08	TGTGCCAGCAGTGACAGACTAGCGGGAGAGATGATACGCAGTATTTT	CASSDRLA~RDDTQYF	TRBV6-4*02, TRBV6-4*01	TRBV6-4	TRBJ2-3*01	TRBJ2-3	TRBD2*02	TRBD2	14	16	27	32	1	4	5
1	8.04e-08	TGTGCCAGCAGTGACAAAACAGGGGCCTCCAAGAGACCCAGTACTTC	CASSDKTG~LQETQYF	TRBV6-6*04	TRBV6-6	TRBJ2-5*01	TRBJ2-5	TRBD1*01	TRBD1	11	18	24	28	6	3	9
1	8.04e-08	TGTGCCAGCAGTGAGTCCTAGATAACAGGGATGAAAAACTGTTTTTT	CASSES*I~RDEKLFF	TRBV25-1*01	TRBV25-1	TRBJ1-4*01	TRBJ1-4	TRBD1*01	TRBD1	13	24	29	30	10	0	10
1	8.04e-08	TGTGCCAGCAGTGAGTCGGTAGCGGGAGTGCCGGGGAGCTGTTTTTT	CASSESVA~SAGELFF	TRBV25-1*01	TRBV25-1	TRBJ2-2*01	TRBJ2-2	TRBD2*02	TRBD2	13	19	27	30	5	2	7
1	8.04e-08	TGTGCCAGCAGTGAGTGGGCGGGAGGGCCTTCTACGAGCAGTACTTC	CASSEWAG~AFYEQYF	TRBV6-4*02, TRBV6-4*01	TRBV6-4	TRBJ2-7*01	TRBJ2-7	TRBD2*02	TRBD2	13	18	26	31	4	4	8
1	8.04e-08	TGTGCCAGCAGTGAGCCGGGACTAGCGGTAACAATGAGCAGTTCTTC	CASSEPGL~GNNEQFF	TRBV6-5*01	TRBV6-5	TRBJ2-1*01	TRBJ2-1	TRBD2*02, TRBD2*01	TRBD2	11	17	27	30	5	2	7
1	8.04e-08	TGTGCCAGCAGTGAGCGGGACAGGGTAAGACCTACGAGCAGTACTTC	CASSERDR~KTYEQYF	TRBV6-4*02, TRBV6-4*01	TRBV6-4	TRBJ2-7*01	TRBJ2-7	TRBD1*01	TRBD1	13	16	24	30	2	5	7
1	8.04e-08	TGTGCCAGCAGTGAGCGAGCGGGGGCTTTTACAATGAGCAGTTCTTC	CASSERAG~FYNEQFF	TRBV2*01, TRBV2*02, TRBV2*03	TRBV2	TRBJ2-1*01	TRBJ2-1	TRBD2*01	TRBD2	13	17	24	29	3	4	7
1	8.04e-08	TGTGCCAGCAGTGAGGTAGCGGCTAAGGGAACACTGAAGCTTTCTTT	CASSEVAA~GNTEAFF	TRBV6-1*01	TRBV6-1	TRBJ1-1*01	TRBJ1-1	TRBD2*02, TRBD2*01	TRBD2	13	16	21	28	2	6	8
1	8.04e-08	TGTGCCAGCAGTGAGGGGGGACAGGGGTTAATTCACCCCTCCACTTT	CASSEGGQ~VNSPLHF	TRBV25-1*01	TRBV25-1	TRBJ1-6*02	TRBJ1-6	TRBD1*01	TRBD1	13	17	26	28	3	1	4
1	8.04e-08	TGTGCCAGCAGTGAGGGGGAAGCCGGGACACCGGGGAGCTGTTTTTT	CASSEGEA~DTGELFF	TRBV6-4*02, TRBV6-4*01	TRBV6-4	TRBJ2-2*01	TRBJ2-2	TRBD1*01, TRBD2*01	TRBD1, TRBD2	13	14	18	27	0	8	8
1	8.04e-08	TGTGCCAGCAGTGAGGGACTAGCGGGGAGGGCGGGGAGCTGTTTTTT	CASSEGLA~EGGELFF	TRBV6-4*02, TRBV6-4*01	TRBV6-4	TRBJ2-2*01	TRBJ2-2	TRBD2*01	TRBD2	13	14	26	31	0	4	4
1	8.04e-08	TGTGCCAGCAGTGAGGGACAGGGCCTTATAATTCACCCCTCCACTTT	CASSEGQG~YNSPLHF	TRBV2*01, TRBV2*03	TRBV2	TRBJ1-6*01	TRBJ1-6	TRBD1*01	TRBD1	13	14	22	26	0	3	3
1	8.04e-08	TGTGCCAGCAGTGAGATATCGGGAGGGAGCACCGGGGAGCTGTTTTT	CASSEISG~EHRGAVF	TRBV2*01, TRBV2*02, TRBV2*03	TRBV2	TRBJ2-2*01	TRBJ2-2	TRBD2*02	TRBD2	13	19	26	42	5	15	20
1	8.04e-08	TGTGCCAGCAGTGAGAGGGGGGCCCAACCGGAGAGACCCAGTACTTC	CASSERGA~TGETQYF	TRBV2*01, TRBV2*02, TRBV2*03	TRBV2	TRBJ2-5*01	TRBJ2-5	TRBD1*01, TRBD2*01	TRBD1, TRBD2	13	17	22	31	3	8	11
1	8.04e-08	TGTGCCAGCAGTGAGAGACTAGCGGGAGTGTGAATGAGCAGTTCTTC	CASSERLA~SVNEQFF	TRBV25-1*01	TRBV25-1	TRBJ2-1*01	TRBJ2-1	TRBD2*02	TRBD2	13	16	27	32	2	4	6
1	8.04e-08	TGTGCCAGCAGTGAGAGACTAGCGGGAGATACAATGAGCAGTTCTTC	CASSERLA~RYNEQFF	TRBV25-1*01	TRBV25-1	TRBJ2-1*01	TRBJ2-1	TRBD2*02	TRBD2	13	16	27	29	2	1	3
1	8.04e-08	TGTGCCAGCAGTGAGAATGTTCGTGGCACCAAGAGACCCCGTACTTC	CASSENVR~HQETPYF	TRBV25-1*01	TRBV25-1	TRBJ2-5*01	TRBJ2-5	TRBD1*01	TRBD1	13	24	26	27	10	0	10
1	8.04e-08	TGTGCCAGCAGTGAATTGCCCAGCGGGGGAGAGATACGCAGTATTTT	CASSELPS~GRDTQYF	TRBV2*01, TRBV2*03	TRBV2	TRBJ2-3*01	TRBJ2-3	TRBD2*01	TRBD2	14	21	28	31	6	2	8
1	8.04e-08	TGTGCCAGCAGTGAATTGCCCAGCGGGGGAATGAAAAACTGTTTTTT	CASSELPS~GNEKLFF	TRBV2*01, TRBV2*03	TRBV2	TRBJ1-4*01	TRBJ1-4	TRBD2*01	TRBD2	14	21	28	29	6	0	6
1	8.04e-08	TGTGCCAGCAGTGAATTGGTCGCGACAGCCCAAGAGACCAGTACTTC	CASSELVA~SPRDQYF	TRBV25-1*01	TRBV25-1	TRBJ2-5*01	TRBJ2-5	TRBD1*01	TRBD1	15	23	27	37	7	9	16
1	8.04e-08	TGTGCCAGCAGTGAATTGGAGGGGCCCTATACAATGAGCAGTTCTTC	CASSELEG~LYNEQFF	TRBV25-1*01	TRBV25-1	TRBJ2-1*01	TRBJ2-1	TRBD2*02	TRBD2	15	17	22	29	1	6	7
1	8.04e-08	TGTGCCAGCAGTGAATTAGACAGGGGAGCCAAGAGACCCAGTACTTC	CASSELDR~SQETQYF	TRBV25-1*01	TRBV25-1	TRBJ2-5*01	TRBJ2-5	TRBD1*01	TRBD1	15	18	25	28	2	2	4
1	8.04e-08	TGTGCCAGCAGTGAATTAAGGGAGGGTCTGGAAACACCATATATTTT	CASSELRE~SGNTIYF	TRBV25-1*01	TRBV25-1	TRBJ1-3*01	TRBJ1-3	TRBD2*02	TRBD2	15	19	25	26	3	0	3
1	8.04e-08	TGTGCCAGCAGTGAATCTGACTCTTTGAACACCGGGGAGCTGTTTTT	CASSESDS~EHRGAVF	TRBV6-1*01	TRBV6-1	TRBJ2-2*01	TRBJ2-2	TRBD2*02, TRBD2*01	TRBD2	14	34	38	42	19	3	22
1	8.04e-08	TGTGCCAGCAGTGAATCCGGCCGGGGAAGGGCCGGGGAGCTGTTTTT	CASSESGR~KGRGAVF	TRBV25-1*01	TRBV25-1	TRBJ2-2*01	TRBJ2-2	TRBD2*02, TRBD2*01	TRBD2	15	34	38	42	18	3	21
1	8.04e-08	TGTGCCAGCAGTGAATCACGGGTAGGGTTGGTCAGCCCCAGCATTTT	CASSESRV~VGQPQHF	TRBV2*01, TRBV2*03	TRBV2	TRBJ1-5*01	TRBJ1-5	TRBD1*01, TRBD2*02, TRBD2*01	TRBD1, TRBD2	14	23	26	31	8	4	12
1	8.04e-08	TGTGCCAGCAGTGAATCACGGGTAGGGTTGGGTCAGCCCTCCACTTT	CASSESRV~VGSALHF	TRBV2*01, TRBV2*03	TRBV2	TRBJ1-6*01	TRBJ1-6	TRBD1*01, TRBD2*02, TRBD2*01	TRBD1, TRBD2	14	23	26	32	8	5	13
1	8.04e-08	TGTGCCAGCAGTGAATCAGGGGGCGATTCTACAATGAGCAGTTCTTC	CASSESGG~FYNEQFF	TRBV12-4*01, TRBV12-3*01	TRBV12-4, TRBV12-3	TRBJ2-1*01	TRBJ2-1	TRBD1*01	TRBD1	11	16	23	28	4	4	8
1	8.04e-08	TGTGCCAGCAGTGAATGCGGCAGGCGATGAATTCCCCCCTCCACTTT	CASSECGR~MNSPLHF	TRBV25-1*01	TRBV25-1	TRBJ1-6*02	TRBJ1-6	TRBD1*01, TRBD2*02, TRBD2*01	TRBD1, TRBD2	15	20	23	29	4	5	9
1	8.04e-08	TGTGCCAGCAGTGAATGGGACTCGGGACAGGGGATGAGCAGTTCTTC	CASSEWDS~TGDEQFF	TRBV25-1*01	TRBV25-1	TRBJ2-1*01	TRBJ2-1	TRBD1*01	TRBD1	15	23	32	33	7	0	7
1	8.04e-08	TGTGCCAGCAGTGAATGAACAGGGGAAACAATCAGCCCTAGCATTTT	CASSE*TG~NNQP*HF	TRBV6-4*02, TRBV6-4*01	TRBV6-4	TRBJ1-5*01	TRBJ1-5	TRBD1*01	TRBD1	13	18	24	28	4	3	7
1	8.04e-08	TGTGCCAGCAGTGAATATGGAGGGGTGAAGATTCACCCCTCCACTTT	CASSEYGG~EDSPLHF	TRBV25-1*01	TRBV25-1	TRBJ1-6*01	TRBJ1-6	TRBD2*02	TRBD2	16	18	23	30	1	6	7
1	8.04e-08	TGTGCCAGCAGTGAATACGGGGTCAAGGCAATCAGCCCCAGCATTTT	CASSEYGV~GNQPQHF	TRBV2*01, TRBV2*03	TRBV2	TRBJ1-5*01	TRBJ1-5	TRBD2*01	TRBD2	14	17	21	27	2	5	7
1	8.04e-08	TGTGCCAGCAGTGAACTTCGGCAGGGTCTAATGAAAAACTGTTTTTT	CASSELRQ~SNEKLFF	TRBV25-1*01	TRBV25-1	TRBJ1-4*01	TRBJ1-4	TRBD1*01	TRBD1	14	21	25	27	6	1	7
1	8.04e-08	TGTGCCAGCAGTGAACTAGCGGGGGATCGGCAAAGACCCAGTACTTC	CASSELAG~SAKTQYF	TRBV6-1*01	TRBV6-1	TRBJ2-5*01	TRBJ2-5	TRBD2*01	TRBD2	14	15	24	33	0	8	8
1	8.04e-08	TGTGCCAGCAGTGAACTAGCGGGACTACGCGCTACGAGCAGTACTTC	CASSELAG~TRYEQYF	TRBV6-4*02, TRBV6-4*01	TRBV6-4	TRBJ2-7*01	TRBJ2-7	TRBD2*02	TRBD2	13	14	23	31	0	7	7
1	8.04e-08	TGTGCCAGCAGTGAACTAGCGGGAGTGGGACAGATACGCAGTATTTT	CASSELAG~GTDTQYF	TRBV24-1*01	TRBV24-1	TRBJ2-3*01	TRBJ2-3	TRBD2*02	TRBD2	13	14	24	29	0	4	4
1	8.04e-08	TGTGCCAGCAGTGAACTAGCGGGAGGGATAGCGGGGAGCTGTTTTTT	CASSELAG~DSGELFF	TRBV6-1*01	TRBV6-1	TRBJ2-2*01	TRBJ2-2	TRBD2*02	TRBD2	14	15	26	31	0	4	4
1	8.04e-08	TGTGCCAGCAGTGAACCCCGGGACGGGGGCCCGGCGAGCAGTACTTC	CASSEPRD~GPGEQYF	TRBV25-1*01	TRBV25-1	TRBJ2-7*01	TRBJ2-7	TRBD1*01, TRBD2*01	TRBD1, TRBD2	14	24	29	34	9	4	13
1	8.04e-08	TGTGCCAGCAGTGAACCGGGACTAGCGGCACAGATACGCAGTATTTT	CASSEPGL~GTDTQYF	TRBV25-1*01	TRBV25-1	TRBJ2-3*01	TRBJ2-3	TRBD2*02, TRBD2*01	TRBD2	14	17	26	27	2	0	2
1	8.04e-08	TGTGCCAGCAGTGAACCGAGCAGGGGCAAACCTACGAGCAGTACTTC	CASSEPSR~QTYEQYF	TRBV2*01, TRBV2*03	TRBV2	TRBJ2-7*01	TRBJ2-7	TRBD1*01	TRBD1	14	20	25	30	5	4	9
1	8.04e-08	TGTGCCAGCAGTGAACGGCAGGGAAGCATGGCTACACCATATATTTT	CASSERQG~HGYTIYF	TRBV6-1*01	TRBV6-1	TRBJ1-3*01	TRBJ1-3	TRBD1*01	TRBD1	14	18	22	33	3	10	13
1	8.04e-08	TGTGCCAGCAGTGAACGAGGGGACTCGACACCGGGGAGCTGTTTTTT	CASSERGD~DTGELFF	TRBV2*01, TRBV2*03	TRBV2	TRBJ2-2*01	TRBJ2-2	TRBD2*02, TRBD2*01	TRBD2	14	19	24	27	4	2	6
1	8.04e-08	TGTGCCAGCAGTGAACATACAGGGGGCGAGGGGATACGCAGTATTTT	CASSEHTG~RGDTQYF	TRBV2*01, TRBV2*03	TRBV2	TRBJ2-3*01	TRBJ2-3	TRBD1*01	TRBD1	14	18	26	32	3	5	8
1	8.04e-08	TGTGCCAGCAGTGAACAGACAGGGTGAATAATTCACCCCTCCACTTT	CASSEQTG~NNSPLHF	TRBV6-1*01	TRBV6-1	TRBJ1-6*02	TRBJ1-6	TRBD1*01	TRBD1	14	17	23	27	2	3	5
1	8.04e-08	TGTGCCAGCAGTGAACAGACAGGGGAGACAATCAGCCCCAGCATTTT	CASSEQTG~DNQPQHF	TRBV6-1*01	TRBV6-1	TRBJ1-5*01	TRBJ1-5	TRBD1*01	TRBD1	14	17	24	28	2	3	5
1	8.04e-08	TGTGCCAGCAGTGAAGTTTCGGGACAGGGACCTACGAGCAGTACTTC	CASSEVSG~GTYEQYF	TRBV6-1*01	TRBV6-1	TRBJ2-7*01	TRBJ2-7	TRBD1*01	TRBD1	15	20	28	30	4	1	5
1	8.04e-08	TGTGCCAGCAGTGAAGTTCTGGGACAGGGTATGAAAAACTGTTTTTT	CASSEVLG~GYEKLFF	TRBV6-1*01	TRBV6-1	TRBJ1-4*01	TRBJ1-4	TRBD1*01	TRBD1	15	20	28	30	4	1	5
1	8.04e-08	TGTGCCAGCAGTGAAGTGGGACAAACTCTGGAAACACCATATATTTT	CASSEVGQ~SGNTIYF	TRBV2*01, TRBV2*03	TRBV2	TRBJ1-3*01	TRBJ1-3	TRBD1*01	TRBD1	15	17	22	25	1	2	3
1	8.04e-08	TGTGCCAGCAGTGAAGTAGCGGGGGGCTTGCCTACGAGCAGTACTTC	CASSEVAG~LAYEQYF	TRBV12-4*01, TRBV12-3*01	TRBV12-4, TRBV12-3	TRBJ2-7*01	TRBJ2-7	TRBD2*01	TRBD2	11	16	25	30	4	4	8
1	8.04e-08	TGTGCCAGCAGTGAAGCCTGGACAGGGGTATCTACGAGCAGTACTTC	CASSEAWT~GIYEQYF	TRBV2*01, TRBV2*03	TRBV2	TRBJ2-7*01	TRBJ2-7	TRBD1*01	TRBD1	16	19	27	31	2	3	5
1	8.04e-08	TGTGCCAGCAGTGAAGCCTGGACAGGGGGCACTATGGCTACACCTTC	CASSEAWT~GHYGYTF	TRBV2*01, TRBV2*03	TRBV2	TRBJ1-2*01	TRBJ1-2	TRBD1*01	TRBD1	16	19	29	30	2	0	2
1	8.04e-08	TGTGCCAGCAGTGAAGCCATACCGGGACAGAAGAGACCCAGTACTTC	CASSEAIP~TEETQYF	TRBV2*01, TRBV2*03	TRBV2	TRBJ2-5*01	TRBJ2-5	TRBD1*01	TRBD1	16	23	29	30	6	0	6
1	8.04e-08	TGTGCCAGCAGTGAAGCGCGTCTGGGGACGATTCACCCCTCCACTTT	CASSEARL~DDSPLHF	TRBV2*01, TRBV2*03	TRBV2	TRBJ1-6*02	TRBJ1-6	TRBD1*01, TRBD2*02, TRBD2*01	TRBD1, TRBD2	16	24	28	30	7	1	8
1	8.04e-08	TGTGCCAGCAGTGAAGCGCGCACAGGGGGCCAGAGACCCAGTACTTC	CASSEART~GPETQYF	TRBV2*01, TRBV2*03	TRBV2	TRBJ2-5*01	TRBJ2-5	TRBD1*01	TRBD1	16	21	29	31	4	1	5
1	8.04e-08	TGTGCCAGCAGTGAAGCGCGCACAGGGGGCCAAGAGACCAGTACTTC	CASSEART~GPRDQYF	TRBV2*01, TRBV2*03	TRBV2	TRBJ2-5*01	TRBJ2-5	TRBD1*01	TRBD1	16	21	29	37	4	7	11
1	8.04e-08	TGTGCCAGCAGTGAAGCGCGCACAGGGGGCCAAAAGACCAGTACTTC	CASSEART~GPKDQYF	TRBV2*01, TRBV2*03	TRBV2	TRBJ2-7*01, TRBJ2-4*01, TRBJ2-5*01	TRBJ2-7, TRBJ2-4, TRBJ2-5	TRBD1*01	TRBD1	16	21	29	37	4	7	11
1	8.04e-08	TGTGCCAGCAGTGAAGCGCGGGACCCGCTGGAAACACCATATATTTT	CASSEARD~AGNTIYF	TRBV2*01, TRBV2*03	TRBV2	TRBJ1-3*01	TRBJ1-3	TRBD2*02	TRBD2	16	17	22	27	0	4	4
1	8.04e-08	TGTGCCAGCAGTGAAGCGGGGTGGCGTATCCAGATACGCAGTATTTT	CASSEAGW~YPDTQYF	TRBV6-1*01	TRBV6-1	TRBJ2-3*01	TRBJ2-3	TRBD1*01, TRBD2*01	TRBD1, TRBD2	16	17	20	30	0	9	9
1	8.04e-08	TGTGCCAGCAGTGAAGCGGGACAGGGGCGAGCACTGAAGCTTTCTTT	CASSEAGQ~ASTEAFF	TRBV2*01, TRBV2*03	TRBV2	TRBJ1-1*01	TRBJ1-1	TRBD1*01	TRBD1	16	17	26	31	0	4	4
1	8.04e-08	TGTGCCAGCAGTGAAGCGGAAGGGACAGGGGTGTCGGGCAGTACTTC	CASSEAEG~RGVGQYF	TRBV6-1*01	TRBV6-1	TRBJ2-7*01	TRBJ2-7	TRBD1*01	TRBD1	16	21	30	37	4	6	10
1	8.04e-08	TGTGCCAGCAGTGAAGCGAGCGGGGGCTGAAGGAGACCCAGTACTTC	CASSEASG~LKETQYF	TRBV2*01, TRBV2*03	TRBV2	TRBJ2-5*01	TRBJ2-5	TRBD2*01	TRBD2	16	18	25	32	1	6	7
1	8.04e-08	TGTGCCAGCAGTGAAGCGAGCGGGGGCCCCAAGAGACCCAGTACTTC	CASSEASG~PQETQYF	TRBV2*01, TRBV2*03	TRBV2	TRBJ2-5*01	TRBJ2-5	TRBD2*01	TRBD2	16	18	25	28	1	2	3
1	8.04e-08	TGTGCCAGCAGTGAAGCGAGGGGTTTACCTCCTACGAGCAGTACTTC	CASSEARG~TSYEQYF	TRBV2*01, TRBV2*03	TRBV2	TRBJ2-7*01	TRBJ2-7	TRBD1*01, TRBD2*02	TRBD1, TRBD2	16	18	22	28	1	5	6
1	8.04e-08	TGTGCCAGCAGTGAAGCGAGGGGGGCTTTTACAATGAGCAGTTCTTC	CASSEARG~FYNEQFF	TRBV2*01, TRBV2*03	TRBV2	TRBJ2-1*01	TRBJ2-1	TRBD1*01, TRBD2*01	TRBD1, TRBD2	16	20	25	29	3	3	6
1	8.04e-08	TGTGCCAGCAGTGAAGCGAGGGACAAGGCAATCAGCCCCAGCATTTT	CASSEARD~GNQPQHF	TRBV2*01, TRBV2*03	TRBV2	TRBJ1-5*01	TRBJ1-5	TRBD1*01	TRBD1	16	19	24	27	2	2	4
1	8.04e-08	TGTGCCAGCAGTGAAGCGAGGAGGGCAGCTCTTACGAGCAGTACTTC	CASSEARR~SSYEQYF	TRBV2*01, TRBV2*03	TRBV2	TRBJ2-7*01	TRBJ2-7	TRBD2*02	TRBD2	16	19	24	28	2	3	5
1	8.04e-08	TGTGCCAGCAGTGAAGCGAAGTTCAGGGTCGGAGAAAAACTGTTTTT	CASSEAKF~GRRKTVF	TRBV6-1*01	TRBV6-1	TRBJ1-4*01	TRBJ1-4	TRBD1*01	TRBD1	16	23	27	42	6	14	20
1	8.04e-08	TGTGCCAGCAGTGAAGGTTCTACGGGGTTCCAAGAGACCAGTACTTC	CASSEGST~VPRDQYF	TRBV2*01, TRBV2*03	TRBV2	TRBJ2-5*01	TRBJ2-5	TRBD2*01	TRBD2	15	22	26	37	6	10	16
1	8.04e-08	TGTGCCAGCAGTGAAGGCTGTGCTCTGGGGCCAACGTCCTGACTTTC	CASSEGCA~GANVLTF	TRBV6-4*02, TRBV6-4*01	TRBV6-4	TRBJ2-6*01	TRBJ2-6	TRBD1*01	TRBD1	13	17	20	22	3	1	4
1	8.04e-08	TGTGCCAGCAGTGAAGGCCCGGGGGGCATGACGGGGAGCTGTTTTTT	CASSEGPG~HDGELFF	TRBV2*01, TRBV2*03	TRBV2	TRBJ2-2*01	TRBJ2-2	TRBD2*01	TRBD2	15	19	25	31	3	5	8
1	8.04e-08	TGTGCCAGCAGTGAAGGCGGCAGGCGATGAATTCACCCTCCCACTTT	CASSEGGR~MNSPSHF	TRBV25-1*01	TRBV25-1	TRBJ1-6*02	TRBJ1-6	TRBD2*02	TRBD2	14	35	39	40	20	0	20
1	8.04e-08	TGTGCCAGCAGTGAAGGCAGGGCGGCTGGGCCAACGTCCTGACTTTC	CASSEGRA~WANVLTF	TRBV6-4*02, TRBV6-4*01	TRBV6-4	TRBJ2-6*01	TRBJ2-6	TRBD1*01	TRBD1	13	17	21	27	3	5	8
1	8.04e-08	TGTGCCAGCAGTGAAGGGTGCGGGAGATCCAAGAGACCCAGTACTTC	CASSEGCG~IQETQYF	TRBV2*01, TRBV2*03	TRBV2	TRBJ2-5*01	TRBJ2-5	TRBD2*02	TRBD2	15	19	25	28	3	2	5
1	8.04e-08	TGTGCCAGCAGTGAAGGGGCGGGGGGGCCCGCGAGACCCAGTACTTC	CASSEGAG~ARETQYF	TRBV2*01, TRBV2*03	TRBV2	TRBJ2-5*01	TRBJ2-5	TRBD2*01	TRBD2	15	18	26	32	2	5	7
1	8.04e-08	TGTGCCAGCAGTGAAGGGGCGGGATTAGTCGGCATGAGCAGTTCTTC	CASSEGAG~SRHEQFF	TRBV2*01, TRBV2*03	TRBV2	TRBJ2-1*01	TRBJ2-1	TRBD2*02	TRBD2	15	18	23	33	2	9	11
1	8.04e-08	TGTGCCAGCAGTGAAGGGACTCCGAATTCGAATTTGGCTACACCTTC	CASSEGTP~FEFGYTF	TRBV6-1*01	TRBV6-1	TRBJ1-2*01	TRBJ1-2	TRBD2*02, TRBD2*01	TRBD2	15	16	20	34	0	13	13
1	8.04e-08	TGTGCCAGCAGTGAAGGGACAGGGGGGGAAACTATGGCTACACCTTC	CASSEGTG~GNYGYTF	TRBV2*01, TRBV2*03	TRBV2	TRBJ1-2*01	TRBJ1-2	TRBD1*01	TRBD1	15	16	25	29	0	3	3
1	8.04e-08	TGTGCCAGCAGTGAAGGGAAGACGCGCGGGGTCCACCCCTCCACTTT	CASSEGKT~RGPPLHF	TRBV6-1*01	TRBV6-1	TRBJ1-6*01	TRBJ1-6	TRBD2*01	TRBD2	15	25	30	33	9	2	11
1	8.04e-08	TGTGCCAGCAGTGAAGGACAGGGGCAACTAATGAAAAACTGTTTTTT	CASSEGQG~TNEKLFF	TRBV6-4*02, TRBV6-4*01	TRBV6-4	TRBJ1-4*01	TRBJ1-4	TRBD1*01	TRBD1	13	15	23	24	1	0	1
1	8.04e-08	TGTGCCAGCAGTGAAGGACAGGGGGCGACACAGATACGCAGTATTTT	CASSEGQG~DTDTQYF	TRBV6-4*02, TRBV6-4*01	TRBV6-4	TRBJ2-3*01	TRBJ2-3	TRBD1*01	TRBD1	13	15	25	28	1	2	3
1	8.04e-08	TGTGCCAGCAGTGAAGGAGTAGGGGACCACCCTACGAGCAGTACTTC	CASSEGVG~PPYEQYF	TRBV6-1*01	TRBV6-1	TRBJ2-7*01	TRBJ2-7	TRBD1*01, TRBD2*02, TRBD2*01	TRBD1, TRBD2	15	22	26	30	6	3	9
1	8.04e-08	TGTGCCAGCAGTGAAGGAGCGGGGGCCGCACAGATACGCAGTATTTT	CASSEGAG~RTDTQYF	TRBV6-4*02, TRBV6-4*01	TRBV6-4	TRBJ2-3*01	TRBJ2-3	TRBD2*01	TRBD2	13	17	24	27	3	2	5
1	8.04e-08	TGTGCCAGCAGTGAAGAGGGCAGGATTCGTCCCCCTAGCAGTATTTT	CASSEEGR~SSP*QYF	TRBV2*01, TRBV2*03	TRBV2	TRBJ2-3*01	TRBJ2-3	TRBD1*01	TRBD1	15	30	35	37	14	1	15
1	8.04e-08	TGTGCCAGCAGTGAAGAGGGGACGGGCTCCTACATGAGCAGTTCTTC	CASSEEGT~LLHEQFF	TRBV25-1*01	TRBV25-1	TRBJ2-1*01	TRBJ2-1	TRBD1*01, TRBD2*02, TRBD2*01	TRBD1, TRBD2	14	18	22	33	3	10	13
1	8.04e-08	TGTGCCAGCAGTGAAGAACCGGGACAGGGGAGTGAAAAACTGTTTTT	CASSEEPG~GE*KTVF	TRBV6-1*01	TRBV6-1	TRBJ1-4*01	TRBJ1-4	TRBD1*01	TRBD1	15	20	29	42	4	12	16
1	8.04e-08	TGTGCCAGCAGTGAAGAACAGGGGCTTTTGGAAACACCATATATTTT	CASSEEQG~FGNTIYF	TRBV6-1*01	TRBV6-1	TRBJ1-3*01	TRBJ1-3	TRBD1*01	TRBD1	15	17	23	28	1	4	5
1	8.04e-08	TGTGCCAGCAGTGAAATGGACAGGGATTGGGTGGGCCCCAGCATTTT	CASSEMDR~LGGPQHF	TRBV6-1*01	TRBV6-1	TRBJ1-5*01	TRBJ1-5	TRBD1*01	TRBD1	14	17	24	34	2	9	11
1	8.04e-08	TGTGCCAGCAGTGAAACGGGCAGGGAAAGAATCAGCCCCAGCATTTT	CASSETGR~KNQPQHF	TRBV2*01, TRBV2*03	TRBV2	TRBJ1-5*01	TRBJ1-5	TRBD1*01	TRBD1	14	20	24	29	5	4	9
1	8.04e-08	TGTGCCAGCAGTGAAACGGGACTAGCGGCACAGATACGCAGTATTTT	CASSETGL~GTDTQYF	TRBV12-4*01, TRBV12-3*01	TRBV12-4, TRBV12-3	TRBJ2-3*01	TRBJ2-3	TRBD2*02, TRBD2*01	TRBD2	11	17	26	27	5	0	5
1	8.04e-08	TGTGCCAGCAGTGAAACAGGGGGACAGGGCCCTACGAGCAGTACTTC	CASSETGG~GPYEQYF	TRBV25-1*01	TRBV25-1	TRBJ2-7*01	TRBJ2-7	TRBD1*01	TRBD1	14	20	28	30	5	1	6
1	8.04e-08	TGTGCCAGCAGTGAAAGGTGCGGGCCCTAAATCAGCCCCAGTACTTC	CASSERCG~LNQPQYF	TRBV2*01, TRBV2*03	TRBV2	TRBJ2-5*01	TRBJ2-5	TRBD2*02, TRBD2*01	TRBD2	14	19	23	36	4	12	16
1	8.04e-08	TGTGCCAGCAGTGAAAGGGGCTGTGAGCCAAAAACATTCAGTACTTC	CASSERGC~AKNIQYF	TRBV6-1*01	TRBV6-1	TRBJ2-4*01	TRBJ2-4	TRBD1*01	TRBD1	14	15	19	25	0	5	5
1	8.04e-08	TGTGCCAGCAGTGAAAGGGACAGGGCTGCCAAAACATTCAGTACTTC	CASSERDR~CQNIQYF	TRBV2*01, TRBV2*03	TRBV2	TRBJ2-4*01	TRBJ2-4	TRBD1*01	TRBD1	14	16	24	30	1	5	6
1	8.04e-08	TGTGCCAGCAGTGAAAGGAGTGGGGGCCAAAATGAAAACTGTTTTTT	CASSERSG~PK*KLFF	TRBV2*01, TRBV2*03	TRBV2	TRBJ1-4*01	TRBJ1-4	TRBD1*01	TRBD1	14	21	26	34	6	7	13
1	8.04e-08	TGTGCCAGCAGTGAAAAGTGGGGACCAGAACCTACGAGCAGTACTTC	CASSEKWG~RTYEQYF	TRBV6-1*01	TRBV6-1	TRBJ2-7*01	TRBJ2-7	TRBD1*01, TRBD2*02, TRBD2*01	TRBD1, TRBD2	14	20	24	30	5	5	10
1	8.04e-08	TGTGCCAGCAGTGAAAAGGACTAGCGGGGAGCAATGAGCAGTTCTTC	CASSEKD*~GSNEQFF	TRBV25-1*01	TRBV25-1	TRBJ2-1*01	TRBJ2-1	TRBD2*01	TRBD2	14	17	28	31	2	2	4
1	8.04e-08	TGTGCCAGCAGTGAAAAGGACTAGCGGGAGACGGGGAGCTGTTTTTT	CASSEKD*~GDGELFF	TRBV25-1*01	TRBV25-1	TRBJ2-2*01	TRBJ2-2	TRBD2*02	TRBD2	14	17	29	31	2	1	3
1	8.04e-08	TGTGCCAGCAGTACTCCCAGACAGGGGGGGGTGAAAAACTGTTTTTT	CASSTPRQ~GGEKLFF	TRBV6-6*04	TRBV6-6	TRBJ1-4*01	TRBJ1-4	TRBD1*01	TRBD1	11	19	27	31	7	3	10
1	8.04e-08	TGTGCCAGCAGTACTAGCGGGGGGCTCGTAACACTGAAGCTTTCTTT	CASSTSGG~RNTEAFF	TRBV7-8*01, TRBV7-8*03	TRBV7-8	TRBJ1-1*01	TRBJ1-1	TRBD2*01	TRBD2	10	12	23	29	1	5	6
1	8.04e-08	TGTGCCAGCAGTACCCTAGCGGGGAACTCCAAGAGACCCAGTACTTC	CASSTLAG~LQETQYF	TRBV6-5*01	TRBV6-5	TRBJ2-5*01	TRBJ2-5	TRBD2*01	TRBD2	11	15	23	28	3	4	7
1	8.04e-08	TGTGCCAGCAGTACCCCCGACAGGTCGCAAATCAGCCCCAGCATTTT	CASSTPDR~ANQPQHF	TRBV6-3*01, TRBV6-2*01	TRBV6-3, TRBV6-2	TRBJ1-5*01	TRBJ1-5	TRBD1*01, TRBD2*01	TRBD1, TRBD2	11	18	23	29	6	5	11
1	8.04e-08	TGTGCCAGCAGTACCCGGGGAGCAACTCTGGAAACACCATATATTTT	CASSTRGA~SGNTIYF	TRBV14*01, TRBV14*02	TRBV14	TRBJ1-3*01	TRBJ1-3	TRBD2*02, TRBD2*01	TRBD2	10	17	21	25	6	3	9
1	8.04e-08	TGTGCCAGCAGTACCCGGACTAGCGGGGGATAAATGAGCAGTTCTTC	CASSTRTS~GINEQFF	TRBV12-4*01, TRBV12-3*01	TRBV12-4, TRBV12-3	TRBJ2-1*01	TRBJ2-1	TRBD2*01	TRBD2	11	16	28	32	4	3	7
1	8.04e-08	TGTGCCAGCAGTACCGTTAGCGGGGGGGCAGAGAGACCCAGTACTTC	CASSTVSG~GRETQYF	TRBV2*01, TRBV2*02, TRBV2*03	TRBV2	TRBJ2-5*01	TRBJ2-5	TRBD2*01	TRBD2	11	17	27	31	5	3	8
1	8.04e-08	TGTGCCAGCAGTACCGGTAGCGGGGGGCCGGAGAGACCCAGTACTTC	CASSTGSG~AGETQYF	TRBV6-3*01, TRBV6-2*01	TRBV6-3, TRBV6-2	TRBJ2-5*01	TRBJ2-5	TRBD2*01	TRBD2	11	17	26	31	5	4	9
1	8.04e-08	TGTGCCAGCAGTACCATCCTAGCGGGGCTACCTACGAGCAGTACTTC	CASSTILA~ATYEQYF	TRBV27*01	TRBV27	TRBJ2-7*01	TRBJ2-7	TRBD2*01	TRBD2	11	18	26	30	6	3	9
1	8.04e-08	TGTGCCAGCAGTACGGGACTAGCGGGAGGGGAGATACGCAGTATTTT	CASSTGLA~RGDTQYF	TRBV12-4*01, TRBV12-3*01	TRBV12-4, TRBV12-3	TRBJ2-3*01	TRBJ2-3	TRBD2*02	TRBD2	11	14	29	31	2	1	3
1	8.04e-08	TGTGCCAGCAGTACGGGACAGATATCACCAATTCACCCCTCCACTTT	CASSTGQI~TNSPLHF	TRBV12-4*01, TRBV12-3*01	TRBV12-4, TRBV12-3	TRBJ1-6*01	TRBJ1-6	TRBD1*01	TRBD1	11	14	20	29	2	8	10
1	8.04e-08	TGTGCCAGCAGTACGGGAGGGGACCCCTCACAGATACGCAGTATTTT	CASSTGGD~LTDTQYF	TRBV6-5*01	TRBV6-5	TRBJ2-3*01	TRBJ2-3	TRBD2*02	TRBD2	11	13	20	28	1	7	8
1	8.04e-08	TGTGCCAGCAGTACGAGCGGGGGGTTAGCACAGATACGCAGTATTTT	CASSTSGG~STDTQYF	TRBV6-4*02, TRBV6-4*01	TRBV6-4	TRBJ2-3*01	TRBJ2-3	TRBD2*01	TRBD2	11	15	23	26	3	2	5
1	8.04e-08	TGTGCCAGCAGTAGTGCGGGACAGGGGTCAATCAGCCCCAGCATTTT	CASSSAGQ~VNQPQHF	TRBV12-4*01, TRBV12-4*02, TRBV12-3*01	TRBV12-4, TRBV12-3	TRBJ1-5*01	TRBJ1-5	TRBD1*01	TRBD1	11	17	26	28	5	1	6
1	8.04e-08	TGTGCCAGCAGTAGGGGGACAGGGGGGGGGTTCAGCCCCAGCATTTT	CASSRGTG~GVQPQHF	TRBV2*01, TRBV2*02, TRBV2*03	TRBV2	TRBJ1-5*01	TRBJ1-5	TRBD1*01	TRBD1	11	15	25	31	3	5	8
1	8.04e-08	TGTGCCAGCAGTAGGGAACTAGCGGGGGGGCCGACGAGCAGTACTTC	CASSRELA~GADEQYF	TRBV6-1*01	TRBV6-1	TRBJ2-7*01	TRBJ2-7	TRBD2*01	TRBD2	11	17	29	33	5	3	8
1	8.04e-08	TGTGCCAGCAGTAATTGCCAGGGTCCGGGGCCAACGTCCTGACTTTC	CASSNCQG~GANVLTF	TRBV2*01, TRBV2*02, TRBV2*03	TRBV2	TRBJ2-6*01	TRBJ2-6	TRBD1*01	TRBD1	11	18	22	26	6	3	9
1	8.04e-08	TGTGCCAGCAGTAACCGTCGGGGGAGTTAATGATTGAGCAGTTCTTC	CASSNRRG~LMIEQFF	TRBV6-3*01, TRBV6-2*01	TRBV6-3, TRBV6-2	TRBJ2-1*01	TRBJ2-1	TRBD2*01	TRBD2	11	18	23	34	6	10	16
1	8.04e-08	TGTGCCAGCAGTAACAGGGGTACTCCTCTCGTGAGACCCAGTACTTC	CASSNRGT~SRETQYF	TRBV2*01, TRBV2*02, TRBV2*03	TRBV2	TRBJ2-5*01	TRBJ2-5	TRBD1*01	TRBD1	11	13	19	32	1	12	13
1	8.04e-08	TGTGCCAGCAGTAACAACCTCGGGAGAGTGGGTACGAGCAGTACTTC	CASSNNLG~SGYEQYF	TRBV6-6*02, TRBV6-6*01, TRBV6-6*03	TRBV6-6	TRBJ2-7*01	TRBJ2-7	TRBD2*02	TRBD2	11	20	25	32	8	6	14
1	8.04e-08	TGTGCCAGCAGTAAATGACAGGGGGCTATTTGGAGACCCAGTACTTC	CASSK*QG~YLETQYF	TRBV12-4*01, TRBV12-3*01	TRBV12-4, TRBV12-3	TRBJ2-5*01	TRBJ2-5	TRBD1*01	TRBD1	11	16	25	32	4	6	10
1	8.04e-08	TGTGCCAGCAGTAAACTAGCGGGGGTTCTTAAGAGACCCAGTACTTC	CASSKLAG~S*ETQYF	TRBV2*01, TRBV2*02, TRBV2*03	TRBV2	TRBJ2-5*01	TRBJ2-5	TRBD2*01	TRBD2	11	14	24	30	2	5	7
1	8.04e-08	TGTGCCAGCAGTAAACTAGCGGGAGGCTAGGCTCACCCCTCCACTTT	CASSKLAG~LGSPLHF	TRBV6-6*04	TRBV6-6	TRBJ1-6*02	TRBJ1-6	TRBD2*02	TRBD2	11	14	25	32	2	6	8
1	8.04e-08	TGTGCCAGCAGTAAAGGCGGACTAGCCTCACCGGGGAGCTGTTTTTT	CASSKGGL~LTGELFF	TRBV25-1*01	TRBV25-1	TRBJ2-2*01	TRBJ2-2	TRBD2*02, TRBD2*01	TRBD2	11	18	25	28	6	2	8
1	8.04e-08	TGTGCCAGCAGTAAAGGGACTAGCGGGGCTACAATGAGCAGTTCTTC	CASSKGTS~GYNEQFF	TRBV6-1*01	TRBV6-1	TRBJ2-1*01	TRBJ2-1	TRBD2*01	TRBD2	15	16	27	28	0	0	0
1	8.04e-08	TGTGCCAGCAGTAAAACTAGCGGGAGTTGACAGATACGCAGTATTTT	CASSKTSG~LTDTQYF	TRBV6-5*01	TRBV6-5	TRBJ2-3*01	TRBJ2-3	TRBD2*02	TRBD2	11	15	25	29	3	3	6
1	8.04e-08	TGTGCCAGCAGCTTTTCTATGTTGGGGGGCAAGAGACCCAGTACTTC	CASSFSML~GQETQYF	TRBV7-2*04, TRBV7-2*01	TRBV7-2	TRBJ2-5*01	TRBJ2-5	TRBD2*01	TRBD2	13	23	28	29	9	0	9
1	8.04e-08	TGTGCCAGCAGCTTTTCAGAGTCGACAGGGGGCTTGAGCAGTTCTTC	CASSFSES~RGLEQFF	TRBV11-3*01, TRBV11-3*02	TRBV11-3	TRBJ2-1*01	TRBJ2-1	TRBD1*01	TRBD1	13	23	32	34	9	1	10
1	8.04e-08	TGTGCCAGCAGCTTTTGGCGGGGGGGCAGGGGGGCGAGCAGTACTTC	CASSFWRG~QGGEQYF	TRBV9*02, TRBV9*01, TRBV9*03	TRBV9	TRBJ2-7*01	TRBJ2-7	TRBD2*01	TRBD2	11	17	25	34	5	8	13
1	8.04e-08	TGTGCCAGCAGCTTTTGGCGGGGGGACAGGGGAATGAGCAGTTCTTC	CASSFWRG~QGNEQFF	TRBV11-2*01, TRBV7-2*04, TRBV11-3*01, TRBV11-2*03, TRBV11-3*02, TRBV7-2*01, TRBV7-2*02	TRBV11-2, TRBV7-2, TRBV11-3	TRBJ2-1*01	TRBJ2-1	TRBD1*01	TRBD1	13	22	31	32	8	0	8
1	8.04e-08	TGTGCCAGCAGCTTTTGGGGACTAGCGGGGGGTACGAGCAGTACTTC	CASSFWGL~GGYEQYF	TRBV5-6*01	TRBV5-6	TRBJ2-7*01	TRBJ2-7	TRBD2*01	TRBD2	13	17	31	32	3	0	3
1	8.04e-08	TGTGCCAGCAGCTTTTGGAACGTGTGCTAATGAAAAACTGTTTTTTT	CASSFWNV~LMKNCFF	TRBV7-9*03, TRBV7-9*01, TRBV7-9*04, TRBV7-9*02	TRBV7-9	TRBJ1-4*01	TRBJ1-4	TRBD1*01, TRBD2*02, TRBD2*01	TRBD1, TRBD2	13	37	40	41	23	0	23
1	8.04e-08	TGTGCCAGCAGCTTTTACGGGGGGGCCAAAATGAAAAACTGTTTTTT	CASSFYGG~QNEKLFF	TRBV7-2*04, TRBV7-2*01, TRBV7-2*02	TRBV7-2	TRBJ1-4*01	TRBJ1-4	TRBD2*01	TRBD2	13	17	24	29	3	4	7
1	8.04e-08	TGTGCCAGCAGCTTTTACGGGGGGGGAAGAGATTGTCCCAGTACTTC	CASSFYGG~KRLSQYF	TRBV7-9*03, TRBV7-9*01, TRBV7-9*04, TRBV7-9*02	TRBV7-9	TRBJ2-5*01	TRBJ2-5	TRBD2*01	TRBD2	13	17	24	36	3	11	14
1	8.04e-08	TGTGCCAGCAGCTTTTAGCTAGCGGGTCGTCCTACGAGCAGTACTTC	CASSF*LA~SSYEQYF	TRBV7-9*03, TRBV7-9*01, TRBV7-9*04, TRBV7-9*02	TRBV7-9	TRBJ2-7*01	TRBJ2-7	TRBD2*02, TRBD2*01	TRBD2	13	18	25	29	4	3	7
1	8.04e-08	TGTGCCAGCAGCTTTTAAGGTATCCTTCGGGCTATGGCTACACCTTC	CASSF*GI~SGYGYTF	TRBV21-1*01	TRBV21-1	TRBJ1-2*01	TRBJ1-2	TRBD2*02, TRBD2*01	TRBD2	11	27	30	31	15	0	15
1	8.04e-08	TGTGCCAGCAGCTTTCTTTGGTGGTGTATAATTCACCCCTCCACTTT	CASSFLWW~YNSPLHF	TRBV7-6*01, TRBV7-6*02	TRBV7-6	TRBJ1-6*02	TRBJ1-6			13	-1	-1	26	-1	-1	12
1	8.04e-08	TGTGCCAGCAGCTTTCTTAGCGGGGCCCTTACAATGGGCAGTTCTTC	CASSFLSG~PYNGQFF	TRBV11-2*01	TRBV11-2	TRBJ2-1*01	TRBJ2-1	TRBD2*01	TRBD2	13	17	24	29	3	4	7
1	8.04e-08	TGTGCCAGCAGCTTTCCTAGCGGAGTAGTACCTACGAGCAGTACTTC	CASSFPSG~STYEQYF	TRBV28*01	TRBV28	TRBJ2-7*01	TRBJ2-7	TRBD2*02, TRBD2*01	TRBD2	10	16	22	30	5	7	12
1	8.04e-08	TGTGCCAGCAGCTTTCCCCGGGACAGGGATACTCACCCCTCCACTTT	CASSFPRD~GYSPLHF	TRBV7-9*03, TRBV7-9*01, TRBV7-9*04, TRBV7-9*02	TRBV7-9	TRBJ1-6*02	TRBJ1-6	TRBD1*01	TRBD1	13	19	27	32	5	4	9
1	8.04e-08	TGTGCCAGCAGCTTTCGGGCAGGGCGGTGAGATACGAGCAGTACTTC	CASSFRAG~VRYEQYF	TRBV11-2*01	TRBV11-2	TRBJ2-7*01	TRBJ2-7	TRBD1*01	TRBD1	13	19	23	32	5	8	13
1	8.04e-08	TGTGCCAGCAGCTTTCGACAGGGGCGCTTCCCGGGGAGCTGTTTTTT	CASSFRQG~LPGELFF	TRBV9*02, TRBV9*01, TRBV9*03	TRBV9	TRBJ2-2*01	TRBJ2-2	TRBD1*01	TRBD1	11	16	23	30	4	6	10
1	8.04e-08	TGTGCCAGCAGCTTTCAGGCGGGAGTCTCCTAAATGAGCAGTTCTTC	CASSFQAG~LLNEQFF	TRBV7-2*04, TRBV7-2*01	TRBV7-2	TRBJ2-1*01	TRBJ2-1	TRBD2*02	TRBD2	13	18	24	32	4	7	11
1	8.04e-08	TGTGCCAGCAGCTTTCAGGGACAGGGGACACAGATACGCAGTATTTT	CASSFQGQ~DTDTQYF	TRBV7-9*03, TRBV7-9*01, TRBV7-9*04, TRBV7-9*02	TRBV7-9	TRBJ2-3*01	TRBJ2-3	TRBD1*01	TRBD1	13	17	26	28	3	1	4
1	8.04e-08	TGTGCCAGCAGCTTTGTTGGTGGGGGGCCTATTACGAGCAGTACTTC	CASSFVGG~AYYEQYF	TRBV7-2*04, TRBV7-2*01, TRBV7-2*02	TRBV7-2	TRBJ2-7*01	TRBJ2-7	TRBD1*01, TRBD2*01	TRBD1, TRBD2	13	22	27	32	8	4	12
1	8.04e-08	TGTGCCAGCAGCTTTGCGCCGGGACTAGATGCAATGAGCAGTATTTT	CASSFAPG~RCNEQYF	TRBV21-1*01	TRBV21-1	TRBJ2-3*01	TRBJ2-3	TRBD2*02, TRBD2*01	TRBD2	11	20	27	37	8	9	17
1	8.04e-08	TGTGCCAGCAGCTTTGGTTGGACAGGGGGCCCGATGAGCAGTTCTTC	CASSFGWT~GPDEQFF	TRBV5-6*01	TRBV5-6	TRBJ2-1*01	TRBJ2-1	TRBD1*01	TRBD1	13	19	29	33	5	3	8
1	8.04e-08	TGTGCCAGCAGCTTTGGGTAGCAAGCCCGTACAATGAGCAGTTCTTC	CASSFG*Q~PYNEQFF	TRBV7-3*05, TRBV7-3*01	TRBV7-3	TRBJ2-1*01	TRBJ2-1	TRBD1*01, TRBD2*02, TRBD2*01	TRBD1, TRBD2	13	24	27	29	10	1	11
1	8.04e-08	TGTGCCAGCAGCTTTGGGGCTGTGCGAACACCGGGGAGCTGTTTTTT	CASSFGAV~NTGELFF	TRBV7-2*04, TRBV7-2*01	TRBV7-2	TRBJ2-2*01	TRBJ2-2	TRBD1*01	TRBD1	13	15	19	24	1	4	5
1	8.04e-08	TGTGCCAGCAGCTTTGGGGAAGCGGGAACCTCTACGAGCAGTACTTC	CASSFGEA~NLYEQYF	TRBV19*01, TRBV19*03, TRBV19*02	TRBV19	TRBJ2-7*01	TRBJ2-7	TRBD2*02	TRBD2	11	20	26	31	8	4	12
1	8.04e-08	TGTGCCAGCAGCTTTGGGACAGTACGAGCAATCAGCCCCAGCATTTT	CASSFGTV~SNQPQHF	TRBV5-6*01	TRBV5-6	TRBJ1-5*01	TRBJ1-5	TRBD1*01	TRBD1	13	15	21	26	1	4	5
1	8.04e-08	TGTGCCAGCAGCTTTGGGACAGGGTCTTGGTCGGGGAGCTGTTTTTT	CASSFGTG~LVGELFF	TRBV6-5*01	TRBV6-5	TRBJ2-2*01	TRBJ2-2	TRBD1*01	TRBD1	10	15	23	31	4	7	11
1	8.04e-08	TGTGCCAGCAGCTTTGGGAGCGGCCTAGCACAGATACGCAGTATTTT	CASSFGSG~STDTQYF	TRBV5-4*01	TRBV5-4	TRBJ2-3*01	TRBJ2-3	TRBD2*02, TRBD2*01	TRBD2	13	18	22	26	4	3	7
1	8.04e-08	TGTGCCAGCAGCTTTGGATACCCTCTGGGGCCAATGTCCTGACTTTC	CASSFGYP~GANVLTF	TRBV7-3*05, TRBV7-3*01	TRBV7-3	TRBJ2-6*01	TRBJ2-6	TRBD1*01, TRBD2*02, TRBD2*01	TRBD1, TRBD2	13	15	17	22	1	4	5
1	8.04e-08	TGTGCCAGCAGCTTTGGACTAGCGGGGGGCAAGAGACCCAGTACTTC	CASSFGLA~GQETQYF	TRBV5-4*01	TRBV5-4	TRBJ2-5*01	TRBJ2-5	TRBD2*01	TRBD2	13	15	28	29	1	0	1
1	8.04e-08	TGTGCCAGCAGCTTTGAGACAGGCGGAGGAACACTGAAGCTTTCTTT	CASSFETG~RNTEAFF	TRBV7-9*01, TRBV7-9*02	TRBV7-9	TRBJ1-1*01	TRBJ1-1	TRBD1*01	TRBD1	13	17	22	28	3	5	8
1	8.04e-08	TGTGCCAGCAGCTTTATTGGCGGGGGGGCACAGATACGCAGTATTTT	CASSFIGG~GTDTQYF	TRBV5-6*01	TRBV5-6	TRBJ2-3*01	TRBJ2-3	TRBD2*01	TRBD2	13	19	26	27	5	0	5
1	8.04e-08	TGTGCCAGCAGCTTTATCGACAGGGGACCCCCTACGAGCAGTACTTC	CASSFIDR~TPYEQYF	TRBV5-6*01	TRBV5-6	TRBJ2-7*01	TRBJ2-7	TRBD1*01	TRBD1	13	18	25	30	4	4	8
1	8.04e-08	TGTGCCAGCAGCTTTATGGGGTCTTTGGGGCCAACGTCCTGACTTTC	CASSFMGS~GANVLTF	TRBV7-2*04, TRBV7-2*01	TRBV7-2	TRBJ2-6*01	TRBJ2-6	TRBD1*01, TRBD2*01	TRBD1, TRBD2	13	17	20	25	3	4	7
1	8.04e-08	TGTGCCAGCAGCTTTACCCCACTAGCGGAACCTACGAGCAGTACTTC	CASSFTPL~GTYEQYF	TRBV7-3*01	TRBV7-3	TRBJ2-7*01	TRBJ2-7	TRBD2*02, TRBD2*01	TRBD2	13	20	27	30	6	2	8
1	8.04e-08	TGTGCCAGCAGCTTTACGGGGGACGGAATCTCTATGGCTACACCTTC	CASSFTGD~NLYGYTF	TRBV7-8*01, TRBV7-8*03	TRBV7-8	TRBJ1-2*01	TRBJ1-2	TRBD2*01	TRBD2	13	16	21	31	2	9	11
1	8.04e-08	TGTGCCAGCAGCTTTACGGGACAGGGGAAAATCAGCCCCAGCATTTT	CASSFTGQ~ENQPQHF	TRBV7-8*01, TRBV7-8*03	TRBV7-8	TRBJ1-5*01	TRBJ1-5	TRBD1*01	TRBD1	13	17	26	29	3	2	5
1	8.04e-08	TGTGCCAGCAGCTTTAGGGGACAGGGGGAGTCACTGAAGCTTTCTTT	CASSFRGQ~GVTEAFF	TRBV7-2*04, TRBV7-2*01	TRBV7-2	TRBJ1-1*01	TRBJ1-1	TRBD1*01	TRBD1	13	17	27	31	3	3	6
1	8.04e-08	TGTGCCAGCAGCTTTAGGGAGGCCCCCCAAACAATGAGCAGTTCTTC	CASSFREA~PNNEQFF	TRBV7-9*03, TRBV7-9*01, TRBV7-9*04, TRBV7-9*02	TRBV7-9	TRBJ2-1*01	TRBJ2-1	TRBD1*01, TRBD2*02, TRBD2*01	TRBD1, TRBD2	13	21	26	30	7	3	10
1	8.04e-08	TGTGCCAGCAGCTTTAAGCGGGGGGTCCCTACAATGAGCAGTTCTTC	CASSFKRG~PYNEQFF	TRBV11-3*01, TRBV11-3*02	TRBV11-3	TRBJ2-1*01	TRBJ2-1	TRBD2*01	TRBD2	13	16	24	27	2	2	4
1	8.04e-08	TGTGCCAGCAGCTTTAAAGCGGGAGGGCCCGGGATGAGCAGTTCTTC	CASSFKAG~ARDEQFF	TRBV7-8*01, TRBV7-8*03	TRBV7-8	TRBJ2-1*01	TRBJ2-1	TRBD2*02	TRBD2	13	17	26	33	3	6	9
1	8.04e-08	TGTGCCAGCAGCTTCTTTAGACTAGCGGGAGCTACGAGCAGTACTTC	CASSFFRL~GSYEQYF	TRBV7-8*01, TRBV7-8*03	TRBV7-8	TRBJ2-7*01	TRBJ2-7	TRBD2*02	TRBD2	13	19	30	31	5	0	5
1	8.04e-08	TGTGCCAGCAGCTTCTGAGCGGGGGGCCGACAGATACGCAGTATTTT	CASSF*AG~PTDTQYF	TRBV7-8*01, TRBV7-8*03	TRBV7-8	TRBJ2-3*01	TRBJ2-3	TRBD2*01	TRBD2	13	17	25	29	3	3	6
1	8.04e-08	TGTGCCAGCAGCTTCCTCCGGGTTCTGGCCAACCGCCTCAGCATTTT	CASSFLRV~GQPPQHF	TRBV7-9*03, TRBV7-9*01, TRBV7-9*04, TRBV7-9*02	TRBV7-9	TRBJ1-5*01	TRBJ1-5	TRBD2*02	TRBD2	13	14	18	34	0	15	15
1	8.04e-08	TGTGCCAGCAGCTTCCTAGCGGGGGGGCAGGAGAGACCCAGTATTTT	CASSFLAG~AGETQYF	TRBV16*03, TRBV16*01, TRBV16*02	TRBV16	TRBJ2-3*01	TRBJ2-3	TRBD2*01	TRBD2	11	15	26	38	3	11	14
1	8.04e-08	TGTGCCAGCAGCTTCCCTCGGACTAGCGCACCTACGAGCAGTACTTC	CASSFPRT~RTYEQYF	TRBV11-2*01	TRBV11-2	TRBJ2-7*01	TRBJ2-7	TRBD2*02, TRBD2*01	TRBD2	13	19	27	30	5	2	7
1	8.04e-08	TGTGCCAGCAGCTTCCCTAGCGGGAGCCTACAGATACGCAGTATTTT	CASSFPSG~PTDTQYF	TRBV7-9*03, TRBV7-9*01, TRBV7-9*04, TRBV7-9*02	TRBV7-9	TRBJ2-3*01	TRBJ2-3	TRBD2*02	TRBD2	13	16	25	29	2	3	5
1	8.04e-08	TGTGCCAGCAGCTTCCGGGGGGGGGCCCCTACAATGAGCAGTTCTTC	CASSFRGG~PYNEQFF	TRBV9*02, TRBV9*01, TRBV9*03	TRBV9	TRBJ2-1*01	TRBJ2-1	TRBD2*01	TRBD2	11	15	22	27	3	4	7
1	8.04e-08	TGTGCCAGCAGCTTCCAGCAGCGGGCATCCAAGAGACCCAGTACTTC	CASSFQQR~IQETQYF	TRBV7-3*05, TRBV7-3*01	TRBV7-3	TRBJ2-5*01	TRBJ2-5	TRBD2*02, TRBD2*01	TRBD2	13	19	24	28	5	3	8
1	8.04e-08	TGTGCCAGCAGCTTCCAGGGACAGGGGATCGTCGGGGAGCTGTTTTT	CASSFQGQ~DRRGAVF	TRBV7-3*05, TRBV7-3*01	TRBV7-3	TRBJ2-2*01	TRBJ2-2	TRBD1*01	TRBD1	13	17	26	42	3	15	18
1	8.04e-08	TGTGCCAGCAGCTTCCAGGACAGGCCTTCTCCTACGAGCAGTACTTC	CASSFQDR~FSYEQYF	TRBV5-5*01, TRBV5-5*02, TRBV5-5*03	TRBV5-5	TRBJ2-7*01	TRBJ2-7	TRBD1*01	TRBD1	13	17	23	28	3	4	7
1	8.04e-08	TGTGCCAGCAGCTTCCAAACATGGGAAACACCGGGGAGCTGTTTTTT	CASSFQTW~NTGELFF	TRBV7-8*01, TRBV7-8*03	TRBV7-8	TRBJ2-2*01	TRBJ2-2	TRBD1*01, TRBD2*02, TRBD2*01	TRBD1, TRBD2	13	22	25	26	8	0	8
1	8.04e-08	TGTGCCAGCAGCTTCCAAACATGGGAAAGGGCTATGGCTACACCTTC	CASSFQTW~KGYGYTF	TRBV7-8*01, TRBV7-8*03	TRBV7-8	TRBJ1-2*01	TRBJ1-2	TRBD1*01, TRBD2*02, TRBD2*01	TRBD1, TRBD2	13	22	25	31	8	5	13
1	8.04e-08	TGTGCCAGCAGCTTCGCTACTAGCGGGGGGGGAACGAGCAGTACTTC	CASSFATS~GGNEQYF	TRBV5-6*01	TRBV5-6	TRBJ2-7*01	TRBJ2-7	TRBD2*01	TRBD2	13	18	30	33	4	2	6
1	8.04e-08	TGTGCCAGCAGCTTCGCAGGGGACACCGGGGCGGCGGCTACACCTTC	CASSFAGD~RGGGYTF	TRBV12-4*01, TRBV12-3*01	TRBV12-4, TRBV12-3	TRBJ1-2*01	TRBJ1-2	TRBD1*01	TRBD1	10	19	24	35	8	10	18
1	8.04e-08	TGTGCCAGCAGCTTCGGTGGTGGGGGGGGCCCAATGAGCAGTTCTTC	CASSFGGG~GPNEQFF	TRBV5-6*01	TRBV5-6	TRBJ2-1*01	TRBJ2-1	TRBD2*01	TRBD2	13	22	28	31	8	2	10
1	8.04e-08	TGTGCCAGCAGCTTCGGCGGGAGGGCCTCCTGCCTGAGCAGTTCTTC	CASSFGGR~LLPEQFF	TRBV7-2*04, TRBV7-2*01	TRBV7-2	TRBJ2-1*01	TRBJ2-1	TRBD2*02	TRBD2	13	16	24	34	2	9	11
1	8.04e-08	TGTGCCAGCAGCTTCGGGATAGGGGGCGCGGTGGAAAACTGTTTTTT	CASSFGIG~RGGKLFF	TRBV11-2*01	TRBV11-2	TRBJ1-4*01	TRBJ1-4	TRBD1*01	TRBD1	13	20	26	34	6	7	13
1	8.04e-08	TGTGCCAGCAGCTTCGAGTAGGACAGGAGGGAGACTGAAGTTTCTTT	CASSFE*D~EGD*SFF	TRBV5-6*01	TRBV5-6	TRBJ1-1*01	TRBJ1-1	TRBD1*01	TRBD1	13	20	26	40	6	13	19
1	8.04e-08	TGTGCCAGCAGCTTCAGTCCCCCGGGACACAAGAGACCCAGTACTTC	CASSFSPP~TQETQYF	TRBV11-3*01, TRBV11-3*02	TRBV11-3	TRBJ2-5*01	TRBJ2-5	TRBD1*01, TRBD2*02, TRBD2*01	TRBD1, TRBD2	13	23	28	29	9	0	9
1	8.04e-08	TGTGCCAGCAGCTTCAGAGCGGGAGTGTCGCCGGGGAGCTGTTTTTT	CASSFRAG~VAGELFF	TRBV7-8*01, TRBV7-8*03	TRBV7-8	TRBJ2-2*01	TRBJ2-2	TRBD2*02	TRBD2	13	17	24	30	3	5	8
1	8.04e-08	TGTGCCAGCAGCTTCAACAGGGACATGGCAACGAAAAACTGTTTTTT	CASSFNRD~GNEKLFF	TRBV7-9*03, TRBV7-9*01, TRBV7-9*04, TRBV7-9*02	TRBV7-9	TRBJ1-4*01	TRBJ1-4	TRBD1*01	TRBD1	13	19	24	32	5	7	12
1	8.04e-08	TGTGCCAGCAGCTTCAAGCGGGGGGAGACTCCTACGAGCAGTACTTC	CASSFKRG~DSYEQYF	TRBV7-7*01, TRBV7-7*02	TRBV7-7	TRBJ2-7*01	TRBJ2-7	TRBD2*01	TRBD2	13	16	24	28	2	3	5
1	8.04e-08	TGTGCCAGCAGCTTGTCTAGCGGGGGGCTGGGGAGACCCAGTACTTC	CASSLSSG~AGETQYF	TRBV11-3*01, TRBV11-3*02	TRBV11-3	TRBJ2-5*01	TRBJ2-5	TRBD2*01	TRBD2	13	16	26	32	2	5	7
1	8.04e-08	TGTGCCAGCAGCTTGTCGTACGGGGGGCTAAAGAGACCCAGTACTTC	CASSLSYG~AKETQYF	TRBV5-6*01	TRBV5-6	TRBJ2-5*01	TRBJ2-5	TRBD2*01	TRBD2	14	20	26	30	5	3	8
1	8.04e-08	TGTGCCAGCAGCTTGTCGGGGGCCGTGACCAAGAGACCCAGTACTTC	CASSLSGA~DQETQYF	TRBV7-2*04, TRBV7-2*01	TRBV7-2	TRBJ2-5*01	TRBJ2-5	TRBD1*01, TRBD2*01	TRBD1, TRBD2	13	17	22	27	3	4	7
1	8.04e-08	TGTGCCAGCAGCTTGTGTCATGGCGGGTCCAAGAGACCCAGTACTTC	CASSLCHG~VQETQYF	TRBV7-6*01, TRBV7-6*02	TRBV7-6	TRBJ2-5*01	TRBJ2-5	TRBD2*02, TRBD2*01	TRBD2	13	22	26	28	8	1	9
1	8.04e-08	TGTGCCAGCAGCTTGTGGGGGGCGTAGGCTCCTACGAGCAGTACTTC	CASSLWGA~GSYEQYF	TRBV5-6*01	TRBV5-6	TRBJ2-7*01	TRBJ2-7	TRBD1*01, TRBD2*01	TRBD1, TRBD2	14	17	22	28	2	5	7
1	8.04e-08	TGTGCCAGCAGCTTGTGGGGGGGCAGTCGGATGAAAAACTGTTTTTT	CASSLWGG~SDEKLFF	TRBV5-6*01	TRBV5-6	TRBJ1-4*01	TRBJ1-4	TRBD2*01	TRBD2	14	16	22	30	1	7	8
1	8.04e-08	TGTGCCAGCAGCTTGTGGGACCCCCTTTGAGTCAGCCCCAGCATTTT	CASSLWDP~LSQPQHF	TRBV5-5*01	TRBV5-5	TRBJ1-5*01	TRBJ1-5	TRBD1*01	TRBD1	14	20	25	31	5	5	10
1	8.04e-08	TGTGCCAGCAGCTTGCCTAGCGGGAAGTCTCCTACGAGCAGTACTTC	CASSLPSG~VSYEQYF	TRBV5-6*01	TRBV5-6	TRBJ2-7*01	TRBJ2-7	TRBD2*02	TRBD2	14	16	24	28	1	3	4
1	8.04e-08	TGTGCCAGCAGCTTGCCCCTGGGACGCTACAAGAGACCCAGTACTTC	CASSLPLG~LQETQYF	TRBV5-8*01	TRBV5-8	TRBJ2-5*01	TRBJ2-5	TRBD1*01	TRBD1	14	15	20	29	0	8	8
1	8.04e-08	TGTGCCAGCAGCTTGCGAGGGGAAGGAGGTGGGAGACCCAGTACTTC	CASSLRGE~RWETQYF	TRBV7-2*04, TRBV7-2*01, TRBV7-2*02	TRBV7-2	TRBJ2-5*01	TRBJ2-5	TRBD1*01, TRBD2*02	TRBD1, TRBD2	13	17	21	32	3	10	13
1	8.04e-08	TGTGCCAGCAGCTTGCAGGGGGCCTCCCCTACAATGAGCAGTTCTTC	CASSLQGA~PYNEQFF	TRBV5-5*01	TRBV5-5	TRBJ2-1*01	TRBJ2-1	TRBD1*01	TRBD1	14	15	22	27	0	4	4
1	8.04e-08	TGTGCCAGCAGCTTGCAGGGAGGGATTGGAAAACTGAAGCTTTCTTT	CASSLQGG~WKTEAFF	TRBV5-8*01	TRBV5-8	TRBJ1-1*01	TRBJ1-1	TRBD2*02	TRBD2	14	17	23	28	2	4	6
1	8.04e-08	TGTGCCAGCAGCTTGGTTCGCAGGGGCAGAACACTGAAGCTTTCTTT	CASSLVRR~QNTEAFF	TRBV13*01	TRBV13	TRBJ1-1*01	TRBJ1-1	TRBD1*01	TRBD1	13	20	25	28	6	2	8
1	8.04e-08	TGTGCCAGCAGCTTGGTTGGCAGATCGAACACCGGGGAGCTGTTTTT	CASSLVGR~EHRGAVF	TRBV5-6*01	TRBV5-6	TRBJ2-2*01	TRBJ2-2	TRBD2*02, TRBD2*01	TRBD2	15	34	38	42	18	3	21
1	8.04e-08	TGTGCCAGCAGCTTGGTTGGGGGGCGGGGAACACTGAAGCCTTCTTT	CASSLVGG~GNTEAFF	TRBV5-4*01	TRBV5-4	TRBJ1-1*01	TRBJ1-1	TRBD1*01, TRBD2*01	TRBD1, TRBD2	15	19	24	28	3	3	6
1	8.04e-08	TGTGCCAGCAGCTTGGTCGGGGGGGTTCCTACAATGAGCAGTTCTTC	CASSLVGG~SYNEQFF	TRBV5-4*01	TRBV5-4	TRBJ2-1*01	TRBJ2-1	TRBD2*01	TRBD2	15	17	24	26	1	1	2
1	8.04e-08	TGTGCCAGCAGCTTGGTGGCGGGGGCGGCAAAAACATTCAGTACTTC	CASSLVAG~GKNIQYF	TRBV7-9*01, TRBV7-9*02	TRBV7-9	TRBJ2-4*01	TRBJ2-4	TRBD2*01	TRBD2	13	18	24	28	4	3	7
1	8.04e-08	TGTGCCAGCAGCTTGGTGGCAGGTCGAACACCGGGGAGCTGTTTTTT	CASSLVAG~NTGELFF	TRBV5-6*01	TRBV5-6	TRBJ2-2*01	TRBJ2-2	TRBD1*01	TRBD1	15	19	22	24	3	1	4
1	8.04e-08	TGTGCCAGCAGCTTGGTGGCAGGGGGTACAGATACGAGCAGTACTTC	CASSLVAG~YRYEQYF	TRBV5-4*01	TRBV5-4	TRBJ2-7*01	TRBJ2-7	TRBD1*01	TRBD1	15	19	25	32	3	6	9
1	8.04e-08	TGTGCCAGCAGCTTGGTAGCGGGGGGGCCGAAGAGACCCAGTATTTT	CASSLVAG~AEETQYF	TRBV5-4*01	TRBV5-4	TRBJ2-3*01	TRBJ2-3	TRBD2*01	TRBD2	15	16	26	38	0	11	11
1	8.04e-08	TGTGCCAGCAGCTTGGCCTCAGAGGGGGGGGAGACACGCAGTATTTT	CASSLASE~GGDTQYF	TRBV13*01	TRBV13	TRBJ2-3*01	TRBJ2-3	TRBD2*01	TRBD2	13	24	30	31	10	0	10
1	8.04e-08	TGTGCCAGCAGCTTGGCCTGACGGGGGACTCCTACGAGCAGTACTTC	CASSLA*R~DSYEQYF	TRBV5-4*01	TRBV5-4	TRBJ2-7*01	TRBJ2-7	TRBD2*01	TRBD2	15	21	26	28	5	1	6
1	8.04e-08	TGTGCCAGCAGCTTGGCCCTAGCGGGAGAACAGATACGCAGTATTTT	CASSLALA~RTDTQYF	TRBV5-4*01	TRBV5-4	TRBJ2-3*01	TRBJ2-3	TRBD2*02	TRBD2	15	18	27	29	2	1	3
1	8.04e-08	TGTGCCAGCAGCTTGGCCCGGGGGGCACGGACACTGAAGCTTTCTTT	CASSLARG~TDTEAFF	TRBV5-5*01	TRBV5-5	TRBJ1-1*01	TRBJ1-1	TRBD2*01	TRBD2	15	18	24	30	2	5	7
1	8.04e-08	TGTGCCAGCAGCTTGGCCCGGGGGGACACAATCAGCCCCAGCATTTT	CASSLARG~HNQPQHF	TRBV5-5*01	TRBV5-5	TRBJ1-5*01	TRBJ1-5	TRBD2*01	TRBD2	15	18	24	28	2	3	5
1	8.04e-08	TGTGCCAGCAGCTTGGCCGGCGGGACAGGGCCTCTGAAGCTTTCTTT	CASSLAGG~RASEAFF	TRBV5-4*01	TRBV5-4	TRBJ1-1*01	TRBJ1-1	TRBD1*01	TRBD1	15	21	29	33	5	3	8
1	8.04e-08	TGTGCCAGCAGCTTGGCCGGGACAGGGAAACCTACGAGCAGTACTTC	CASSLAGT~ETYEQYF	TRBV7-2*04, TRBV7-2*01	TRBV7-2	TRBJ2-7*01	TRBJ2-7	TRBD1*01	TRBD1	13	18	26	30	4	3	7
1	8.04e-08	TGTGCCAGCAGCTTGGCCAGCAGAGCAACTAATGAAAAACTGTTTTT	CASSLASR~N**KTVF	TRBV5-6*01	TRBV5-6	TRBJ1-4*01	TRBJ1-4	TRBD2*02, TRBD2*01	TRBD2	15	27	30	42	11	11	22
1	8.04e-08	TGTGCCAGCAGCTTGGCCAGGGTCTACTTAATTCACCCCTCCACTTT	CASSLARV~LNSPLHF	TRBV7-9*01, TRBV7-9*02	TRBV7-9	TRBJ1-6*02	TRBJ1-6	TRBD1*01	TRBD1	13	17	21	28	3	6	9
1	8.04e-08	TGTGCCAGCAGCTTGGCACAGCGGGAGACTAAAACATTCAGTACTTC	CASSLAQR~D*NIQYF	TRBV5-6*01	TRBV5-6	TRBJ2-4*01	TRBJ2-4	TRBD2*02	TRBD2	15	19	26	30	3	3	6
1	8.04e-08	TGTGCCAGCAGCTTGGGTGACAGCGGGGCCAAAACATTCAGTACTTC	CASSLGDS~GQNIQYF	TRBV7-9*01, TRBV7-9*02	TRBV7-9	TRBJ2-4*01	TRBJ2-4	TRBD2*01	TRBD2	13	21	27	30	7	2	9
1	8.04e-08	TGTGCCAGCAGCTTGGGCCCGACAGGGGTGGGTACGAGCAGTACTTC	CASSLGPT~GGYEQYF	TRBV5-5*01	TRBV5-5	TRBJ2-7*01	TRBJ2-7	TRBD1*01	TRBD1	15	20	27	32	4	4	8
1	8.04e-08	TGTGCCAGCAGCTTGGGCAGGGGTCTGGGGGCGATGAGCAGTTCTTC	CASSLGRG~GGDEQFF	TRBV11-2*01	TRBV11-2	TRBJ2-1*01	TRBJ2-1	TRBD1*01	TRBD1	13	26	31	33	12	1	13
1	8.04e-08	TGTGCCAGCAGCTTGGGGCGGGACCCGGGACCACTGAAGCTTTCTTT	CASSLGRD~GTTEAFF	TRBV11-2*01	TRBV11-2	TRBJ1-1*01	TRBJ1-1	TRBD2*02	TRBD2	13	17	22	31	3	8	11
1	8.04e-08	TGTGCCAGCAGCTTGGGGGTGTGGGAGGGCCACACGAGCAGTACTTC	CASSLGVW~GPHEQYF	TRBV5-6*01	TRBV5-6	TRBJ2-7*01	TRBJ2-7	TRBD2*02	TRBD2	15	22	28	33	6	4	10
1	8.04e-08	TGTGCCAGCAGCTTGGGGGCAGGGCTAACAATCAGCCCCAGCATTTT	CASSLGAG~NNQPQHF	TRBV5-5*01	TRBV5-5	TRBJ1-5*01	TRBJ1-5	TRBD1*01	TRBD1	15	19	23	28	3	4	7
1	8.04e-08	TGTGCCAGCAGCTTGGGGGGGTCGCGAACACCGGGGAGCTGTTTTTT	CASSLGGS~NTGELFF	TRBV7-9*01, TRBV7-9*02	TRBV7-9	TRBJ2-2*01	TRBJ2-2	TRBD2*01	TRBD2	13	14	20	24	0	3	3
1	8.04e-08	TGTGCCAGCAGCTTGGGGGGGGCGGGAACACCGGGGAGCTGTTTTTT	CASSLGGA~NTGELFF	TRBV5-4*01	TRBV5-4	TRBJ2-2*01	TRBJ2-2	TRBD1*01, TRBD2*01	TRBD1, TRBD2	15	17	22	25	1	2	3
1	8.04e-08	TGTGCCAGCAGCTTGGGGGGACTAGCGGATACAATGAGCAGTTCTTC	CASSLGGL~GYNEQFF	TRBV7-8*01	TRBV7-8	TRBJ2-1*01	TRBJ2-1	TRBD2*02, TRBD2*01	TRBD2	13	17	27	29	3	1	4
1	8.04e-08	TGTGCCAGCAGCTTGGGGGACGGAGAATCCAAGAGACCCAGTACTTC	CASSLGDG~IQETQYF	TRBV7-3*05, TRBV7-3*01	TRBV7-3	TRBJ2-5*01	TRBJ2-5	TRBD1*01, TRBD2*02, TRBD2*01	TRBD1, TRBD2	13	16	20	28	2	7	9
1	8.04e-08	TGTGCCAGCAGCTTGGGGACTAGCGGCCTTACAATGAGCAGTTCTTC	CASSLGTS~PYNEQFF	TRBV5-6*01	TRBV5-6	TRBJ2-1*01	TRBJ2-1	TRBD2*02, TRBD2*01	TRBD2	15	16	25	29	0	3	3
1	8.04e-08	TGTGCCAGCAGCTTGGGGACGGGGCCCGCACAGATACGCAGTATTTT	CASSLGTG~RTDTQYF	TRBV7-2*04, TRBV7-2*01	TRBV7-2	TRBJ2-3*01	TRBJ2-3	TRBD1*01, TRBD2*02, TRBD2*01	TRBD1, TRBD2	13	15	19	27	1	7	8
1	8.04e-08	TGTGCCAGCAGCTTGGGGACAGGGGGTTGCCAGATACGCAGTATTTT	CASSLGTG~LPDTQYF	TRBV5-6*01	TRBV5-6	TRBJ2-3*01	TRBJ2-3	TRBD1*01	TRBD1	15	16	25	30	0	4	4
1	8.04e-08	TGTGCCAGCAGCTTGGGGACAGGGGAGGGCCCTACGAGCAGTACTTC	CASSLGTG~GPYEQYF	TRBV11-1*01	TRBV11-1	TRBJ2-7*01	TRBJ2-7	TRBD1*01	TRBD1	13	15	24	30	1	5	6
1	8.04e-08	TGTGCCAGCAGCTTGGGGAGCGGCCTAGCACAGATACGCAGTATTTT	CASSLGSG~STDTQYF	TRBV5-4*01	TRBV5-4	TRBJ2-3*01	TRBJ2-3	TRBD2*02, TRBD2*01	TRBD2	15	18	22	26	2	3	5
1	8.04e-08	TGTGCCAGCAGCTTGGGACTAGCGGGCCCTGGGGTGGCTACACCTTC	CASSLGLA~PWGGYTF	TRBV5-4*01	TRBV5-4	TRBJ1-2*01	TRBJ1-2	TRBD2*02, TRBD2*01	TRBD2	15	16	25	34	0	8	8
1	8.04e-08	TGTGCCAGCAGCTTGGGACTAGCGGGGGGACAAAGACCCAGTACTTC	CASSLGLA~GTKTQYF	TRBV5-4*01	TRBV5-4	TRBJ2-5*01	TRBJ2-5	TRBD2*01	TRBD2	15	16	28	33	0	4	4
1	8.04e-08	TGTGCCAGCAGCTTGGGACTAGCGGGACCTACAATGAGCAGTTCTTC	CASSLGLA~TYNEQFF	TRBV11-3*01	TRBV11-3	TRBJ2-1*01	TRBJ2-1	TRBD2*02	TRBD2	13	14	26	27	0	0	0
1	8.04e-08	TGTGCCAGCAGCTTGGGACTAGCGGGAGTACAGATACGCAGTATTTT	CASSLGLA~STDTQYF	TRBV5-4*01	TRBV5-4	TRBJ2-3*01	TRBJ2-3	TRBD2*02	TRBD2	15	16	27	29	0	1	1
1	8.04e-08	TGTGCCAGCAGCTTGGGACGGACCTAAGTGCCTACGAGCAGTACTTC	CASSLGRT~SAYEQYF	TRBV5-4*01	TRBV5-4	TRBJ2-7*01	TRBJ2-7	TRBD1*01, TRBD2*02, TRBD2*01	TRBD1, TRBD2	15	19	22	30	3	7	10
1	8.04e-08	TGTGCCAGCAGCTTGGGACACTGGGGGTCCAAGAGACCCAGTACTTC	CASSLGHW~VQETQYF	TRBV5-4*01	TRBV5-4	TRBJ2-5*01	TRBJ2-5	TRBD1*01, TRBD2*01	TRBD1, TRBD2	15	22	26	28	6	1	7
1	8.04e-08	TGTGCCAGCAGCTTGGGACAGGGGTGCCCCTCCGGGAGCTGTTTTTT	CASSLGQG~PLRELFF	TRBV5-6*01	TRBV5-6	TRBJ2-2*01	TRBJ2-2	TRBD1*01	TRBD1	15	16	23	33	0	9	9
1	8.04e-08	TGTGCCAGCAGCTTGGGACAGGGGCCTCTCTGTACGAGCAGTACTTC	CASSLGQG~SLYEQYF	TRBV5-4*01	TRBV5-4	TRBJ2-7*01	TRBJ2-7	TRBD1*01	TRBD1	15	16	23	32	0	8	8
1	8.04e-08	TGTGCCAGCAGCTTGGGACAGGGGGTGCCCCTCCGGGAGCTGTTTTT	CASSLGQG~APPGAVF	TRBV5-6*01	TRBV5-6	TRBJ2-2*01	TRBJ2-2	TRBD1*01	TRBD1	15	16	24	42	0	17	17
1	8.04e-08	TGTGCCAGCAGCTTGGGACAGGGGGCGCGAGGGATACGCAGTATTTT	CASSLGQG~ARDTQYF	TRBV7-6*01	TRBV7-6	TRBJ2-3*01	TRBJ2-3	TRBD1*01	TRBD1	13	14	25	32	0	6	6
1	8.04e-08	TGTGCCAGCAGCTTGGGACAGGGACGCCGATTGGCGAGCAGTACTTC	CASSLGQG~PIGEQYF	TRBV7-2*04, TRBV7-2*01	TRBV7-2	TRBJ2-7*01	TRBJ2-7	TRBD1*01	TRBD1	13	14	22	34	0	11	11
1	8.04e-08	TGTGCCAGCAGCTTGGGAGCCAGGGGCGGGCGAACGAGCAGTACTTC	CASSLGAR~RANEQYF	TRBV5-6*01	TRBV5-6	TRBJ2-7*01	TRBJ2-7	TRBD1*01	TRBD1	15	20	25	33	4	7	11
1	8.04e-08	TGTGCCAGCAGCTTGGGAGGCTGTGCTCTGGAAACACCATATATTTT	CASSLGGC~SGNTIYF	TRBV5-5*01	TRBV5-5	TRBJ1-3*01	TRBJ1-3	TRBD1*01, TRBD2*02	TRBD1, TRBD2	15	20	23	25	4	1	5
1	8.04e-08	TGTGCCAGCAGCTTGGGAAGGGGGCCTTACACCGGGGAGCTGTTTTT	CASSLGRG~LHRGAVF	TRBV7-8*01	TRBV7-8	TRBJ2-2*01	TRBJ2-2	TRBD1*01	TRBD1	13	18	24	42	4	17	21
1	8.04e-08	TGTGCCAGCAGCTTGGATTGGGGGACAGTAATCAGCCCCAGCATTTT	CASSLDWG~SNQPQHF	TRBV5-6*01	TRBV5-6	TRBJ1-5*01	TRBJ1-5	TRBD1*01	TRBD1	15	21	27	29	5	1	6
1	8.04e-08	TGTGCCAGCAGCTTGGACAGGGGACAAGCACAGATACGCAGTATTTT	CASSLDRG~STDTQYF	TRBV5-6*01	TRBV5-6	TRBJ2-3*01	TRBJ2-3	TRBD1*01	TRBD1	15	16	22	26	0	3	3
1	8.04e-08	TGTGCCAGCAGCTTGGAGGCGGGGAGGCTAACTATGGCTACACCTTC	CASSLEAG~ANYGYTF	TRBV5-6*01	TRBV5-6	TRBJ1-2*01	TRBJ1-2	TRBD2*02, TRBD2*01	TRBD2	15	21	26	27	5	0	5
1	8.04e-08	TGTGCCAGCAGCTTGGAACTAGCGGGGGCTACTACGAGCAGTACTTC	CASSLELA~GYYEQYF	TRBV5-4*01	TRBV5-4	TRBJ2-7*01	TRBJ2-7	TRBD2*01	TRBD2	15	17	27	31	1	3	4
1	8.04e-08	TGTGCCAGCAGCTTGATGTCAGGCGGAGGAACACTGAAGCTTTCTTT	CASSLMSG~RNTEAFF	TRBV7-9*03, TRBV7-9*01, TRBV7-9*04, TRBV7-9*02	TRBV7-9	TRBJ1-1*01	TRBJ1-1	TRBD1*01, TRBD2*02, TRBD2*01	TRBD1, TRBD2	13	19	22	28	5	5	10
1	8.04e-08	TGTGCCAGCAGCTTGATAGGACGGGAATCAATCAGCCCCAGCATTTT	CASSLIGR~INQPQHF	TRBV7-6*01, TRBV7-6*02	TRBV7-6	TRBJ1-5*01	TRBJ1-5	TRBD2*02	TRBD2	13	21	25	28	7	2	9
1	8.04e-08	TGTGCCAGCAGCTTGACTAGCGGGTTGGGAAAAACGAGCAGTACTTC	CASSLTSG~GKNEQYF	TRBV11-2*01	TRBV11-2	TRBJ2-7*01	TRBJ2-7	TRBD2*02, TRBD2*01	TRBD2	13	14	23	33	0	9	9
1	8.04e-08	TGTGCCAGCAGCTTGACGTCAGGCGGAGGGACACTGAAGCTTTCTTT	CASSLTSG~RDTEAFF	TRBV7-9*03, TRBV7-9*07, TRBV7-9*01, TRBV7-9*04, TRBV7-9*02, TRBV11-1*01, TRBV11-3*03	TRBV7-9, TRBV11-1, TRBV11-3	TRBJ1-1*01	TRBJ1-1	TRBD2*02	TRBD2	13	24	29	30	10	0	10
1	8.04e-08	TGTGCCAGCAGCTTGACAGCGGGGAGAACACCGGGGAGCTGTTTTTT	CASSLTAG~NTGELFF	TRBV7-8*01, TRBV7-8*03	TRBV7-8	TRBJ2-2*01	TRBJ2-2	TRBD2*01	TRBD2	13	17	23	25	3	1	4
1	8.04e-08	TGTGCCAGCAGCTTGACAGGGGCGGAGTGTATTCTGAAGCTTTCTTT	CASSLTGA~VYSEAFF	TRBV5-4*01	TRBV5-4	TRBJ1-1*01	TRBJ1-1	TRBD1*01	TRBD1	14	15	21	33	0	11	11
1	8.04e-08	TGTGCCAGCAGCTTGACAGAGACTAATGAAAAACTGAAGCTTTCTTT	CASSLTET~*KTEAFF	TRBV14*01, TRBV14*02	TRBV14	TRBJ1-1*01	TRBJ1-1	TRBD1*01, TRBD2*02, TRBD2*01	TRBD1, TRBD2	11	14	18	32	2	13	15
1	8.04e-08	TGTGCCAGCAGCTTGAGTTGGGGGAGTTTGGATACGAGCAGTACTTC	CASSLSWG~FGYEQYF	TRBV5-6*01	TRBV5-6	TRBJ2-7*01	TRBJ2-7	TRBD1*01, TRBD2*02, TRBD2*01	TRBD1, TRBD2	14	19	23	32	4	8	12
1	8.04e-08	TGTGCCAGCAGCTTGAGGGCGGGGGGATCACAGATACGCAGTATTTT	CASSLRAG~ITDTQYF	TRBV13*02, TRBV13*01	TRBV13	TRBJ2-3*01	TRBJ2-3	TRBD2*01	TRBD2	13	18	25	28	4	2	6
1	8.04e-08	TGTGCCAGCAGCTTGAGGGGGCAGGGGATATCCACGAGCAGTACTTC	CASSLRGQ~DIHEQYF	TRBV5-6*01	TRBV5-6	TRBJ2-7*01	TRBJ2-7	TRBD1*01	TRBD1	14	15	21	33	0	11	11
1	8.04e-08	TGTGCCAGCAGCTTGAGACAGGGTTCATGAACACTGAAGCTTTCTTT	CASSLRQG~MNTEAFF	TRBV11-2*01	TRBV11-2	TRBJ1-1*01	TRBJ1-1	TRBD1*01	TRBD1	13	16	22	27	2	4	6
1	8.04e-08	TGTGCCAGCAGCTTGAATGAGGACTAGCGGAAGAGACCCAGTACTTC	CASSLNED~AEETQYF	TRBV5-5*01	TRBV5-5	TRBJ2-5*01	TRBJ2-5	TRBD2*02, TRBD2*01	TRBD2	14	20	29	30	5	0	5
1	8.04e-08	TGTGCCAGCAGCTTGAACAGGGGACATCGAGAGAGACCCAGTACTTC	CASSLNRG~SRETQYF	TRBV9*02, TRBV9*01, TRBV9*03	TRBV9	TRBJ2-5*01	TRBJ2-5	TRBD1*01	TRBD1	11	16	22	31	4	8	12
1	8.04e-08	TGTGCCAGCAGCTTATTTCCCCCCGGGTCTACCGGGGAGCTGTTTTT	CASSLFPP~VYRGAVF	TRBV7-2*04, TRBV7-2*01	TRBV7-2	TRBJ2-2*01	TRBJ2-2	TRBD2*01	TRBD2	14	18	24	42	3	17	20
1	8.04e-08	TGTGCCAGCAGCTTATTTGGCGGGGGGGCGCGGAGACCCAGTACTTC	CASSLFGG~GAETQYF	TRBV7-8*01	TRBV7-8	TRBJ2-5*01	TRBJ2-5	TRBD2*01	TRBD2	14	19	27	32	4	4	8
1	8.04e-08	TGTGCCAGCAGCTTATTCGTGACTAGCGGTTTAATACGCAGTATTTT	CASSLFVT~RFNTQYF	TRBV7-9*01, TRBV7-9*04, TRBV7-9*02	TRBV7-9	TRBJ2-3*01	TRBJ2-3	TRBD2*02, TRBD2*01	TRBD2	14	20	28	33	5	4	9
1	8.04e-08	TGTGCCAGCAGCTTATTCGGGGCAGGGGGCACGAAAAACTGTTTTTT	CASSLFGA~GHEKLFF	TRBV11-2*01	TRBV11-2	TRBJ1-4*01	TRBJ1-4	TRBD1*01	TRBD1	14	22	29	32	7	2	9
1	8.04e-08	TGTGCCAGCAGCTTATTGGGGGGGCGGAAGACTATGGCTACACCTTC	CASSLLGG~EDYGYTF	TRBV7-9*01, TRBV7-9*04, TRBV7-9*02	TRBV7-9	TRBJ1-2*01	TRBJ1-2	TRBD2*01	TRBD2	14	17	23	30	2	6	8
1	8.04e-08	TGTGCCAGCAGCTTATTGGGGACAGGGTACGCACTGAAGCTTTCTTT	CASSLLGT~VRTEAFF	TRBV7-9*01, TRBV7-9*04, TRBV7-9*02	TRBV7-9	TRBJ1-1*01	TRBJ1-1	TRBD1*01	TRBD1	14	18	26	31	3	4	7
1	8.04e-08	TGTGCCAGCAGCTTATTACTAGCGGGGGGGCCGACGAGCAGTACTTC	CASSLLLA~GADEQYF	TRBV7-9*01, TRBV7-9*04, TRBV7-9*02	TRBV7-9	TRBJ2-7*01	TRBJ2-7	TRBD2*01	TRBD2	14	17	29	33	2	3	5
1	8.04e-08	TGTGCCAGCAGCTTATTAGGGGGGGGAGCGACCGGGGAGCTGTTTTT	CASSLLGG~SDRGAVF	TRBV7-9*01, TRBV7-9*04, TRBV7-9*02	TRBV7-9	TRBJ2-2*01	TRBJ2-2	TRBD2*01	TRBD2	14	19	25	42	4	16	20
1	8.04e-08	TGTGCCAGCAGCTTATCCTCGGACGCAGCACAGATACGCCGGATTTT	CASSLSSD~STDTPDF	TRBV7-8*01	TRBV7-8	TRBJ2-3*01	TRBJ2-3	TRBD1*01, TRBD2*02, TRBD2*01	TRBD1, TRBD2	14	29	32	42	14	9	23
1	8.04e-08	TGTGCCAGCAGCTTATCCGGACGGGTGGGGCCAACGTCCTGACTTTC	CASSLSGR~GANVLTF	TRBV27*01	TRBV27	TRBJ2-6*01	TRBJ2-6	TRBD1*01, TRBD2*02, TRBD2*01	TRBD1, TRBD2	16	18	21	25	1	3	4
1	8.04e-08	TGTGCCAGCAGCTTATCGGGACAGGGCTATAATTCACCATATATTTT	CASSLSGQ~L*FTIYF	TRBV11-2*01	TRBV11-2	TRBJ1-3*01	TRBJ1-3	TRBD1*01	TRBD1	14	17	25	34	2	8	10
1	8.04e-08	TGTGCCAGCAGCTTATGCCTAGCGGGAGTCGCTACGAGCAGTACTTC	CASSLCLA~SRYEQYF	TRBV7-3*01	TRBV7-3	TRBJ2-7*01	TRBJ2-7	TRBD2*02	TRBD2	14	18	27	31	3	3	6
1	8.04e-08	TGTGCCAGCAGCTTATGGGAGGCGAGGTACAAGAGACCCAGTACTTC	CASSLWEA~VQETQYF	TRBV7-9*01, TRBV7-9*04, TRBV7-9*02	TRBV7-9	TRBJ2-5*01	TRBJ2-5	TRBD2*02	TRBD2	14	16	21	29	1	7	8
1	8.04e-08	TGTGCCAGCAGCTTATGGGAGGCATAGCTGACAATGAGCAGTTCTTC	CASSLWEA~ADNEQFF	TRBV11-2*01, TRBV5-4*01, TRBV5-5*01, TRBV5-6*01, TRBV5-8*01, TRBV7-4*01, TRBV7-9*01, TRBV7-8*01, TRBV7-9*04, TRBV7-9*02, TRBV7-2*04, TRBV11-1*01, TRBV11-3*01, TRBV7-3*01, TRBV7-8*02, TRBV7-2*01, TRBV7-2*02, TRBV7-1*01	TRBV7-9, TRBV11-2, TRBV5-4, TRBV5-5, TRBV5-6, TRBV5-8, TRBV7-4, TRBV7-8, TRBV7-3, TRBV7-2, TRBV11-1, TRBV11-3, TRBV7-1	TRBJ2-1*01	TRBJ2-1	TRBD2*02	TRBD2	14	16	21	30	1	8	9
1	8.04e-08	TGTGCCAGCAGCTTATACCTAGCGGGGGGTACAATGAGCAGTTCTTC	CASSLYLA~GYNEQFF	TRBV7-3*01	TRBV7-3	TRBJ2-1*01	TRBJ2-1	TRBD2*01	TRBD2	14	18	28	29	3	0	3
1	8.04e-08	TGTGCCAGCAGCTTATAGGAGCCAGGGGGCCAGAGACCCAGTACTTC	CASSL*EP~GPETQYF	TRBV7-6*01	TRBV7-6	TRBJ2-5*01	TRBJ2-5	TRBD1*01	TRBD1	14	22	29	31	7	1	8
1	8.04e-08	TGTGCCAGCAGCTTATAGAGCCAGGGGGGCCAGAGACCCAGTACTTC	CASSL*SQ~GPETQYF	TRBV7-6*01	TRBV7-6	TRBJ2-5*01	TRBJ2-5	TRBD1*01	TRBD1	14	21	27	31	6	3	9
1	8.04e-08	TGTGCCAGCAGCTTACTTGCCTCCCGCGGTCCGGGGAGCTGTTTTTT	CASSLLAS~RSGELFF	TRBV7-6*01	TRBV7-6	TRBJ2-2*01	TRBJ2-2	TRBD2*02	TRBD2	14	19	26	30	4	3	7
1	8.04e-08	TGTGCCAGCAGCTTACTTGGGGGGCGAACACCGGGGAGCTGTTTTTT	CASSLLGG~NTGELFF	TRBV7-9*01, TRBV7-9*04, TRBV7-9*02	TRBV7-9	TRBJ2-2*01	TRBJ2-2	TRBD2*01	TRBD2	14	18	23	24	3	0	3
1	8.04e-08	TGTGCCAGCAGCTTACTCGTGGGAGGGGAAACACTGAAGCTTTCTTT	CASSLLVG~GNTEAFF	TRBV7-4*01	TRBV7-4	TRBJ1-1*01	TRBJ1-1	TRBD2*02	TRBD2	14	20	26	29	5	2	7
1	8.04e-08	TGTGCCAGCAGCTTACTGCGGACTAGCGGGATGAAAAACTGTTTTTT	CASSLLRT~RDEKLFF	TRBV11-1*01	TRBV11-1	TRBJ1-4*01	TRBJ1-4	TRBD2*02, TRBD2*01	TRBD2	14	19	29	30	4	0	4
1	8.04e-08	TGTGCCAGCAGCTTACTGACTAGCGGGGTTACACTGAGGCTTTCTTT	CASSLLTS~GYTEAFF	TRBV7-9*01, TRBV7-9*04, TRBV7-9*02	TRBV7-9	TRBJ1-1*01	TRBJ1-1	TRBD2*01	TRBD2	14	17	27	30	2	2	4
1	8.04e-08	TGTGCCAGCAGCTTACTAGCGGGGGTTCCCAAGAGACCCAGTACTTC	CASSLLAG~SQETQYF	TRBV5-4*01, TRBV5-4*03, TRBV5-4*02, TRBV5-4*04	TRBV5-4	TRBJ2-5*01	TRBJ2-5	TRBD2*01	TRBD2	13	14	24	28	0	3	3
1	8.04e-08	TGTGCCAGCAGCTTACTAGCGGGAGTTAAGACTACGAGCAGTACTTC	CASSLLAG~*DYEQYF	TRBV12-4*01, TRBV12-3*01	TRBV12-4, TRBV12-3	TRBJ2-7*01	TRBJ2-7	TRBD2*02	TRBD2	14	15	24	31	0	6	6
1	8.04e-08	TGTGCCAGCAGCTTACTAGCGGGAGTCGCACAGATACGCAGTATTTT	CASSLLAG~RTDTQYF	TRBV7-6*01	TRBV7-6	TRBJ2-3*01	TRBJ2-3	TRBD2*02	TRBD2	14	15	24	27	0	2	2
1	8.04e-08	TGTGCCAGCAGCTTACCTGGGACAGCCTTGGGGAGACCCAGTACTTC	CASSLPGT~LGETQYF	TRBV5-5*01, TRBV5-5*02, TRBV5-5*03	TRBV5-5	TRBJ2-5*01	TRBJ2-5	TRBD1*01	TRBD1	13	18	24	32	4	7	11
1	8.04e-08	TGTGCCAGCAGCTTACCTATCTAGCCGGGTTCGATGAGCAGTTCTTC	CASSLPI*~GFDEQFF	TRBV28*01	TRBV28	TRBJ2-1*01	TRBJ2-1	TRBD2*02, TRBD2*01	TRBD2	14	20	24	33	5	8	13
1	8.04e-08	TGTGCCAGCAGCTTACCCCCAGGGGGGCCTACAATGAGCAGTTCTTC	CASSLPPG~AYNEQFF	TRBV11-2*01	TRBV11-2	TRBJ2-1*01	TRBJ2-1	TRBD1*01	TRBD1	14	19	25	27	4	1	5
1	8.04e-08	TGTGCCAGCAGCTTACCCCATGGAGAGCGGGAGATACGCAGTACTTC	CASSLPHG~AGDTQYF	TRBV11-2*01	TRBV11-2	TRBJ2-5*01	TRBJ2-5	TRBD2*02	TRBD2	14	25	32	38	10	5	15
1	8.04e-08	TGTGCCAGCAGCTTACCCGGGGCAGTGGCCAAGAGACCCAGTACTTC	CASSLPGA~GQETQYF	TRBV7-2*04, TRBV7-2*01	TRBV7-2	TRBJ2-5*01	TRBJ2-5	TRBD1*01, TRBD2*01	TRBD1, TRBD2	14	18	22	28	3	5	8
1	8.04e-08	TGTGCCAGCAGCTTACCCGGACAGAAATCAACTATGGCTACACCTTC	CASSLPGQ~INYGYTF	TRBV7-9*01, TRBV7-9*02	TRBV7-9	TRBJ1-2*01	TRBJ1-2	TRBD1*01	TRBD1	14	18	23	29	3	5	8
1	8.04e-08	TGTGCCAGCAGCTTACCGCCTGGGGGACGAACTATGGCTACACCTTC	CASSLPPG~TNYGYTF	TRBV7-9*01, TRBV7-9*02	TRBV7-9	TRBJ1-2*01	TRBJ1-2	TRBD1*01, TRBD2*02, TRBD2*01	TRBD1, TRBD2	14	23	27	29	8	1	9
1	8.04e-08	TGTGCCAGCAGCTTACCGCCTGGGGGACGAAACGAAAACTGTTTTTT	CASSLPPG~TKRKLFF	TRBV7-9*01, TRBV7-9*02	TRBV7-9	TRBJ1-4*01	TRBJ1-4	TRBD1*01, TRBD2*02, TRBD2*01	TRBD1, TRBD2	14	23	27	34	8	6	14
1	8.04e-08	TGTGCCAGCAGCTTACCGGCCAGCGGGGCGAAGAGACCCAGTACTTC	CASSLPAS~GEETQYF	TRBV7-9*01, TRBV7-9*02	TRBV7-9	TRBJ2-5*01	TRBJ2-5	TRBD2*01	TRBD2	14	21	27	30	6	2	8
1	8.04e-08	TGTGCCAGCAGCTTACCGACGAGCGATGTACAGATACGCGGTATTTT	CASSLPTS~CTDTRYF	TRBV11-3*01	TRBV11-3	TRBJ2-3*01	TRBJ2-3	TRBD2*02, TRBD2*01	TRBD2	14	21	24	29	6	4	10
1	8.04e-08	TGTGCCAGCAGCTTACGTTCCCTCTCTGGGCCAACGTCCTGACTTTC	CASSLRSL~WANVLTF	TRBV7-3*01	TRBV7-3	TRBJ2-6*01	TRBJ2-6	TRBD2*02	TRBD2	14	19	23	27	4	3	7
1	8.04e-08	TGTGCCAGCAGCTTACGAGCGGGGGGACGGGGGATGAGAAGTACTTC	CASSLRAG~TGDEKYF	TRBV7-6*01	TRBV7-6	TRBJ2-7*01	TRBJ2-7	TRBD2*01	TRBD2	14	17	25	35	2	9	11
1	8.04e-08	TGTGCCAGCAGCTTACGAAACTCTGGGGAGTTGTGGAGCAGTACTTC	CASSLRNS~GVVEQYF	TRBV7-9*01, TRBV7-9*04, TRBV7-9*02	TRBV7-9	TRBJ2-7*01	TRBJ2-7	TRBD2*02	TRBD2	14	25	29	35	10	5	15
1	8.04e-08	TGTGCCAGCAGCTTACAGTCGGGGGACCAAATCAGCCCCAGTATTTT	CASSLQSG~PNQPQYF	TRBV7-9*01, TRBV7-9*04, TRBV7-9*02	TRBV7-9	TRBJ1-5*01	TRBJ1-5	TRBD2*01	TRBD2	14	19	24	29	4	4	8
1	8.04e-08	TGTGCCAGCAGCTTACAGGGTGCGGGGGTAATTCACCCCTCCACTTT	CASSLQGA~GNSPLHF	TRBV5-8*01, TRBV5-8*02	TRBV5-8	TRBJ1-6*02	TRBJ1-6	TRBD2*01	TRBD2	13	21	27	28	7	0	7
1	8.04e-08	TGTGCCAGCAGCTTAGTTCGCCTAGCGGGGCGGGGACCCAGTACTTC	CASSLVRL~GAGTQYF	TRBV7-2*04, TRBV7-2*01	TRBV7-2	TRBJ2-5*01	TRBJ2-5	TRBD2*01	TRBD2	15	21	29	34	5	4	9
1	8.04e-08	TGTGCCAGCAGCTTAGTTCGGGACTAGCGGGTAATGAGCAGTTCTTC	CASSLVRD~AGNEQFF	TRBV7-2*04, TRBV7-2*01, TRBV7-2*02	TRBV7-2	TRBJ2-1*01	TRBJ2-1	TRBD2*02, TRBD2*01	TRBD2	15	19	30	32	3	1	4
1	8.04e-08	TGTGCCAGCAGCTTAGTTGCTGGACAGGGGGATTCACCCTCCACTTT	CASSLVAG~GGFTLHF	TRBV7-9*01, TRBV7-9*02	TRBV7-9	TRBJ1-6*02	TRBJ1-6	TRBD1*01	TRBD1	15	21	30	36	5	5	10
1	8.04e-08	TGTGCCAGCAGCTTAGTTATCAGGGGTTAACCTACGAGCAGTACTTC	CASSLVIR~LTYEQYF	TRBV11-3*01	TRBV11-3	TRBJ2-7*01	TRBJ2-7	TRBD1*01	TRBD1	15	20	25	30	4	4	8
1	8.04e-08	TGTGCCAGCAGCTTAGTCCTAGCGGGGGGGCCTCTACGCAGTATTTT	CASSLVLA~GASTQYF	TRBV7-2*04, TRBV7-2*01	TRBV7-2	TRBJ2-3*01	TRBJ2-3	TRBD2*01	TRBD2	15	18	29	34	2	4	6
1	8.04e-08	TGTGCCAGCAGCTTAGTCCCCCCCCGAGCTCCTACGAGCAGTACTTC	CASSLVPP~SSYEQYF	TRBV7-2*04, TRBV7-2*01	TRBV7-2	TRBJ2-7*01	TRBJ2-7	TRBD2*01	TRBD2	15	18	25	28	2	2	4
1	8.04e-08	TGTGCCAGCAGCTTAGTCCAACCTGGCGTCAACATGAGCAGTTCTTC	CASSLVQP~RQHEQFF	TRBV7-8*01	TRBV7-8	TRBJ2-1*01	TRBJ2-1	TRBD1*01	TRBD1	15	21	24	33	5	8	13
1	8.04e-08	TGTGCCAGCAGCTTAGTCGGGGATTTGTGCAAGAGACCCAGTACTTC	CASSLVGD~VQETQYF	TRBV7-2*04, TRBV7-2*01, TRBV7-2*02	TRBV7-2	TRBJ2-5*01	TRBJ2-5	TRBD2*01	TRBD2	15	17	21	29	1	7	8
1	8.04e-08	TGTGCCAGCAGCTTAGTCGGGGACAGCCTAATGAAAAACTGTTTTTT	CASSLVGD~PNEKLFF	TRBV7-2*04, TRBV7-2*01	TRBV7-2	TRBJ1-4*01	TRBJ1-4	TRBD1*01	TRBD1	15	19	25	27	3	1	4
1	8.04e-08	TGTGCCAGCAGCTTAGTCGAGGGGCTGGGGCCAACGTCCTGACTTTC	CASSLVEG~GANVLTF	TRBV7-2*04, TRBV7-2*01, TRBV7-2*02	TRBV7-2	TRBJ2-6*01	TRBJ2-6	TRBD1*01, TRBD2*02	TRBD1, TRBD2	15	19	23	24	3	0	3
1	8.04e-08	TGTGCCAGCAGCTTAGTGTACGAGCTAGCAATCAGCCCCAGCATTTT	CASSLVYE~SNQPQHF	TRBV7-3*01	TRBV7-3	TRBJ1-5*01	TRBJ1-5	TRBD1*01, TRBD2*02, TRBD2*01	TRBD1, TRBD2	14	16	18	25	1	6	7
1	8.04e-08	TGTGCCAGCAGCTTAGTGCCAGGCGGAGGAACACTGAAGCTTTCTTT	CASSLVPG~RNTEAFF	TRBV7-9*01, TRBV7-9*02	TRBV7-9	TRBJ1-1*01	TRBJ1-1	TRBD1*01, TRBD2*02, TRBD2*01	TRBD1, TRBD2	15	19	22	28	3	5	8
1	8.04e-08	TGTGCCAGCAGCTTAGTGGCTCAGGGATCTGGGGTGGCTACACCTTC	CASSLVAQ~IWGGYTF	TRBV7-9*01, TRBV7-9*02	TRBV7-9	TRBJ1-2*01	TRBJ1-2	TRBD1*01	TRBD1	15	21	25	34	5	8	13
1	8.04e-08	TGTGCCAGCAGCTTAGTGGGGACGGCAATAGACCTGAAGCTTTCTTT	CASSLVGT~NRPEAFF	TRBV11-3*01	TRBV11-3	TRBJ1-1*01	TRBJ1-1	TRBD1*01, TRBD2*02, TRBD2*01	TRBD1, TRBD2	15	18	22	33	2	10	12
1	8.04e-08	TGTGCCAGCAGCTTAGTGGGGACAGGGGCGGGAATGAGCAGTTCTTC	CASSLVGT~GGNEQFF	TRBV7-9*01, TRBV7-9*02	TRBV7-9	TRBJ2-1*01	TRBJ2-1	TRBD1*01	TRBD1	15	18	27	32	2	4	6
1	8.04e-08	TGTGCCAGCAGCTTAGTGGGACAGGGTATAACTATGGCTACACCTTC	CASSLVGQ~YNYGYTF	TRBV7-6*01	TRBV7-6	TRBJ1-2*01	TRBJ1-2	TRBD1*01	TRBD1	15	17	25	28	1	2	3
1	8.04e-08	TGTGCCAGCAGCTTAGTGGGACAGGGCCCCAAGAGACCCAGTACTTC	CASSLVGQ~PQETQYF	TRBV7-6*01	TRBV7-6	TRBJ2-5*01	TRBJ2-5	TRBD1*01	TRBD1	15	17	25	28	1	2	3
1	8.04e-08	TGTGCCAGCAGCTTAGTGGGAGGGATCTCCCAGATACGCAGTATTTT	CASSLVGG~LPDTQYF	TRBV11-2*01	TRBV11-2	TRBJ2-3*01	TRBJ2-3	TRBD2*02	TRBD2	15	17	23	30	1	6	7
1	8.04e-08	TGTGCCAGCAGCTTAGTGACTGGGGGACCTGCCTACAGCAGTACTTC	CASSLVTG~TCLQQYF	TRBV7-9*01, TRBV7-9*02, TRBV11-1*01	TRBV7-9, TRBV11-1	TRBJ2-7*01	TRBJ2-7	TRBD1*01, TRBD2*02, TRBD2*01	TRBD1, TRBD2	15	23	27	36	7	8	15
1	8.04e-08	TGTGCCAGCAGCTTAGTATCAGGGGCAGGAACACTGAAGCTTTCTTT	CASSLVSG~RNTEAFF	TRBV7-9*01, TRBV7-9*02	TRBV7-9	TRBJ1-1*01	TRBJ1-1	TRBD1*01	TRBD1	15	19	24	28	3	3	6
1	8.04e-08	TGTGCCAGCAGCTTAGTAGTTAGCGGGAGGGCGAAGACCAGTACTTC	CASSLVVS~EGEDQYF	TRBV11-2*01, TRBV7-2*04, TRBV11-3*01, TRBV7-2*01, TRBV7-2*02	TRBV11-2, TRBV7-2, TRBV11-3	TRBJ2-5*01	TRBJ2-5	TRBD2*02	TRBD2	15	20	30	37	4	6	10
1	8.04e-08	TGTGCCAGCAGCTTAGTAGTGGGGGGAAGGGGGAGACCCAGTACTTC	CASSLVVG~KGETQYF	TRBV7-4*01	TRBV7-4	TRBJ2-5*01	TRBJ2-5	TRBD2*01	TRBD2	15	20	25	32	4	6	10
1	8.04e-08	TGTGCCAGCAGCTTAGTAGTGGGAGTGGCACCGGGGAGCTGTTTTTT	CASSLVVG~GTGELFF	TRBV11-2*01	TRBV11-2	TRBJ2-2*01	TRBJ2-2	TRBD2*02	TRBD2	15	20	24	28	4	3	7
1	8.04e-08	TGTGCCAGCAGCTTAGTAGCGGGGGGGCGGACTATGGCTACACCTTC	CASSLVAG~ADYGYTF	TRBV7-2*04, TRBV7-2*01	TRBV7-2	TRBJ1-2*01	TRBJ1-2	TRBD2*01	TRBD2	15	16	26	30	0	3	3
1	8.04e-08	TGTGCCAGCAGCTTAGTAGGGGGCGGAACACCGGGGAGCTGTTTTTT	CASSLVGG~NTGELFF	TRBV7-9*01, TRBV7-9*02	TRBV7-9	TRBJ2-2*01	TRBJ2-2	TRBD1*01	TRBD1	15	17	23	25	1	1	2
1	8.04e-08	TGTGCCAGCAGCTTAGTAGGGGGGCGGAACACCGGGGAGCTGTTTTT	CASSLVGG~EHRGAVF	TRBV7-9*01, TRBV7-9*02	TRBV7-9	TRBJ2-2*01	TRBJ2-2	TRBD1*01, TRBD2*01	TRBD1, TRBD2	15	19	24	42	3	17	20
1	8.04e-08	TGTGCCAGCAGCTTAGTAGGGGGACGAACACCGGGGAGCTGTTTTTT	CASSLVGG~NTGELFF	TRBV7-9*01, TRBV7-9*02	TRBV7-9	TRBJ2-2*01	TRBJ2-2	TRBD1*01	TRBD1	15	17	22	24	1	1	2
1	8.04e-08	TGTGCCAGCAGCTTAGCTCTCTAGCGGGTCCCAATGAGCAGTTCTTC	CASSLAL*~GPNEQFF	TRBV7-6*01	TRBV7-6	TRBJ2-1*01	TRBJ2-1	TRBD2*02, TRBD2*01	TRBD2	16	20	27	31	3	3	6
1	8.04e-08	TGTGCCAGCAGCTTAGCTCTGGAGCGGGGGGAGAGACCCAGTACTTC	CASSLALE~GGETQYF	TRBV7-8*01	TRBV7-8	TRBJ2-5*01	TRBJ2-5	TRBD2*01	TRBD2	16	22	30	31	5	0	5
1	8.04e-08	TGTGCCAGCAGCTTAGCTGGACAGGGGCAGATTCACCCCTCCACTTT	CASSLAGQ~ADSPLHF	TRBV7-6*01	TRBV7-6	TRBJ1-6*02	TRBJ1-6	TRBD1*01	TRBD1	16	18	26	30	1	3	4
1	8.04e-08	TGTGCCAGCAGCTTAGCTGACAGGGTCGGGTGGGTGGCTACACCTTC	CASSLADR~RVGGYTF	TRBV7-9*01, TRBV7-9*02	TRBV7-9	TRBJ1-2*01	TRBJ1-2	TRBD1*01	TRBD1	16	18	24	34	1	9	10
1	8.04e-08	TGTGCCAGCAGCTTAGCTAGCGGGGGCCTCTTCCTGAGCAGTTCTTC	CASSLASG~PLPEQFF	TRBV7-6*01	TRBV7-6	TRBJ2-1*01	TRBJ2-1	TRBD2*01	TRBD2	16	17	25	34	0	8	8
1	8.04e-08	TGTGCCAGCAGCTTAGCTAGCGGGGGGGCGGCGATGAGCAGTTCTTC	CASSLASG~GGDEQFF	TRBV7-2*04, TRBV7-2*01, TRBV7-2*02	TRBV7-2	TRBJ2-1*01	TRBJ2-1	TRBD2*01	TRBD2	16	17	27	33	0	5	5
1	8.04e-08	TGTGCCAGCAGCTTAGCCTTGACAGGGGGCAAGAGACCCAGTACTTC	CASSLALT~GQETQYF	TRBV7-8*01	TRBV7-8	TRBJ2-5*01	TRBJ2-5	TRBD1*01	TRBD1	16	20	28	29	3	0	3
1	8.04e-08	TGTGCCAGCAGCTTAGCCTCTCGGGGGGTGGATCACCCCTCCACTTT	CASSLASR~GGSPLHF	TRBV7-6*01	TRBV7-6	TRBJ1-6*02	TRBJ1-6	TRBD2*01	TRBD2	16	21	27	32	4	4	8
1	8.04e-08	TGTGCCAGCAGCTTAGCCTCCGGGACAGGTTCGACGAGCAGTACTTC	CASSLASG~RFDEQYF	TRBV7-2*04, TRBV7-2*01	TRBV7-2	TRBJ2-7*01	TRBJ2-7	TRBD1*01	TRBD1	16	21	28	33	4	4	8
1	8.04e-08	TGTGCCAGCAGCTTAGCCGCGACAGGGGCTTCACTGAAGCTTTCTTT	CASSLAAT~GFTEAFF	TRBV7-8*01	TRBV7-8	TRBJ1-1*01	TRBJ1-1	TRBD1*01	TRBD1	16	20	27	31	3	3	6
1	8.04e-08	TGTGCCAGCAGCTTAGCCGGGGGACAGGGCGCGGTGGCTACACCTTC	CASSLAGG~GRGGYTF	TRBV11-2*01	TRBV11-2	TRBJ1-2*01	TRBJ1-2	TRBD1*01	TRBD1	15	20	28	34	4	5	9
1	8.04e-08	TGTGCCAGCAGCTTAGCCGGGACACCATGAACACTGAAGCTTTCTTT	CASSLAGT~MNTEAFF	TRBV7-8*01	TRBV7-8	TRBJ1-1*01	TRBJ1-1	TRBD1*01	TRBD1	16	18	23	27	1	3	4
1	8.04e-08	TGTGCCAGCAGCTTAGCCGGACATGGGGACAAGAGACCCAGTACTTC	CASSLAGH~GQETQYF	TRBV11-2*01	TRBV11-2	TRBJ2-5*01	TRBJ2-5	TRBD1*01	TRBD1	15	18	22	29	2	6	8
1	8.04e-08	TGTGCCAGCAGCTTAGCCGACGGGGGACGAACTATGGCTACACCTTC	CASSLADG~TNYGYTF	TRBV28*01	TRBV28	TRBJ1-2*01	TRBJ1-2	TRBD2*01	TRBD2	14	20	25	29	5	3	8
1	8.04e-08	TGTGCCAGCAGCTTAGCCGACAGGGTATGTGCGATGAGCAGTTCTTC	CASSLADR~MCDEQFF	TRBV12-4*01, TRBV12-3*01	TRBV12-4, TRBV12-3	TRBJ2-1*01	TRBJ2-1	TRBD1*01	TRBD1	16	18	24	33	1	8	9
1	8.04e-08	TGTGCCAGCAGCTTAGCGTTGGGGAGGGGCGGGAGACCCAGTACTTC	CASSLALG~GRETQYF	TRBV11-2*01	TRBV11-2	TRBJ2-5*01	TRBJ2-5	TRBD2*02	TRBD2	15	21	27	32	5	4	9
1	8.04e-08	TGTGCCAGCAGCTTAGCGTGGCTAGCGGGAGGTATGAGCAGTTCTTC	CASSLAWL~GRYEQFF	TRBV7-2*04, TRBV7-2*01	TRBV7-2	TRBJ2-1*01	TRBJ2-1	TRBD2*02	TRBD2	16	21	31	33	4	1	5
1	8.04e-08	TGTGCCAGCAGCTTAGCGTGGACAGGGGCCGGAACACCATATATTTT	CASSLAWT~GRNTIYF	TRBV7-6*01, TRBV7-7*01	TRBV7-6, TRBV7-7	TRBJ1-3*01	TRBJ1-3	TRBD1*01	TRBD1	16	19	27	32	2	4	6
1	8.04e-08	TGTGCCAGCAGCTTAGCGCAGCGGGGGGGCACAATGAGCAGTTCTTC	CASSLAQR~GHNEQFF	TRBV7-6*01	TRBV7-6	TRBJ2-1*01	TRBJ2-1	TRBD2*01	TRBD2	16	19	28	30	2	1	3
1	8.04e-08	TGTGCCAGCAGCTTAGCGCAGCGGGAACCCACAATGAGCAGTTCTTC	CASSLAQR~THNEQFF	TRBV7-6*01	TRBV7-6	TRBJ2-1*01	TRBJ2-1	TRBD2*02	TRBD2	16	19	25	30	2	4	6
1	8.04e-08	TGTGCCAGCAGCTTAGCGGCCGGCAGCTCTGGAACACCATATATTTT	CASSLAAG~LWNTIYF	TRBV7-9*01, TRBV7-9*02	TRBV7-9	TRBJ1-3*01	TRBJ1-3	TRBD1*01, TRBD2*02, TRBD2*01	TRBD1, TRBD2	16	23	25	32	6	6	12
1	8.04e-08	TGTGCCAGCAGCTTAGCGGGCCCCGGGACACAGATACGCAGTATTTT	CASSLAGP~DTDTQYF	TRBV7-9*01, TRBV7-9*02	TRBV7-9	TRBJ2-3*01	TRBJ2-3	TRBD1*01, TRBD2*02, TRBD2*01	TRBD1, TRBD2	16	19	23	28	2	4	6
1	8.04e-08	TGTGCCAGCAGCTTAGCGGGGGGACGAACACCGGGGAGCTGTTTTTT	CASSLAGG~NTGELFF	TRBV7-9*01, TRBV7-9*02	TRBV7-9	TRBJ2-2*01	TRBJ2-2	TRBD2*01	TRBD2	16	17	22	24	0	1	1
1	8.04e-08	TGTGCCAGCAGCTTAGCGGGGGAAGTAAAACCGGGGAGCTGTTTTTT	CASSLAGE~KTGELFF	TRBV11-3*01	TRBV11-3	TRBJ2-2*01	TRBJ2-2	TRBD2*01	TRBD2	15	16	21	29	0	7	7
1	8.04e-08	TGTGCCAGCAGCTTAGCGGGGAAGACATGAACACTGAAGCTTTCTTT	CASSLAGK~MNTEAFF	TRBV7-8*01	TRBV7-8	TRBJ1-1*01	TRBJ1-1	TRBD1*01, TRBD2*02, TRBD2*01	TRBD1, TRBD2	16	23	26	27	6	0	6
1	8.04e-08	TGTGCCAGCAGCTTAGCGGGACTTCGGGCAATCAGCCCCAGCATTTT	CASSLAGL~GNQPQHF	TRBV11-2*01	TRBV11-2	TRBJ1-5*01	TRBJ1-5	TRBD2*02, TRBD2*01	TRBD2	15	17	22	27	1	4	5
1	8.04e-08	TGTGCCAGCAGCTTAGCGGGAGTCTAAACACCGGGGAGCTGTTTTTT	CASSLAGV~NTGELFF	TRBV7-9*01, TRBV7-9*02	TRBV7-9	TRBJ2-2*01	TRBJ2-2	TRBD2*02	TRBD2	16	17	21	26	0	4	4
1	8.04e-08	TGTGCCAGCAGCTTAGCGGGAGTCCTAGCACAGATACGCAGTATTTT	CASSLAGV~STDTQYF	TRBV7-2*04, TRBV7-2*01	TRBV7-2	TRBJ2-3*01	TRBJ2-3	TRBD2*02, TRBD2*01	TRBD2	16	17	21	26	0	4	4
1	8.04e-08	TGTGCCAGCAGCTTAGCGGGAGGGCCCAAGGAGAGACCCAGTACTTC	CASSLAGG~QGETQYF	TRBV7-9*01, TRBV7-9*02	TRBV7-9	TRBJ2-5*01	TRBJ2-5	TRBD2*02	TRBD2	16	17	23	31	0	7	7
1	8.04e-08	TGTGCCAGCAGCTTAGCGACAGGGAAAATAACTATGGCTACACCTTC	CASSLATG~NNYGYTF	TRBV11-2*01	TRBV11-2	TRBJ1-2*01	TRBJ1-2	TRBD1*01	TRBD1	15	17	23	28	1	4	5
1	8.04e-08	TGTGCCAGCAGCTTAGCATCACAGGGCCCTGGGGTGGCTACACCTTC	CASSLASQ~PWGGYTF	TRBV7-2*04, TRBV7-2*01	TRBV7-2	TRBJ1-2*01	TRBJ1-2	TRBD1*01	TRBD1	16	20	25	34	3	8	11
1	8.04e-08	TGTGCCAGCAGCTTAGCAGGGCAAATGGGGGAGAGACCCAGTACTTC	CASSLAGQ~GGETQYF	TRBV7-6*01	TRBV7-6	TRBJ2-5*01	TRBJ2-5	TRBD1*01, TRBD2*01	TRBD1, TRBD2	16	26	30	31	9	0	9
1	8.04e-08	TGTGCCAGCAGCTTAGCAATACAGGGTAAATCTACGAGCAGTACTTC	CASSLAIQ~*IYEQYF	TRBV7-6*01	TRBV7-6	TRBJ2-7*01	TRBJ2-7	TRBD1*01	TRBD1	16	20	25	31	3	5	8
1	8.04e-08	TGTGCCAGCAGCTTAGCAAGCGGGAGCGGGACTATGGCTACACCTTC	CASSLASG~RDYGYTF	TRBV7-8*01	TRBV7-8	TRBJ1-2*01	TRBJ1-2	TRBD2*02	TRBD2	16	18	25	30	1	4	5
1	8.04e-08	TGTGCCAGCAGCTTAGGTGTCGGGGGGCAGGCGAAAAACTGTTTTTT	CASSLGVG~AGEKLFF	TRBV7-9*01, TRBV7-9*02	TRBV7-9	TRBJ1-4*01	TRBJ1-4	TRBD2*01	TRBD2	15	20	26	32	4	5	9
1	8.04e-08	TGTGCCAGCAGCTTAGGTGTGGTCGCGGCTAATGAAAAACTGTTTTT	CASSLGVV~G**KTVF	TRBV11-3*01	TRBV11-3	TRBJ1-4*01	TRBJ1-4	TRBD2*02, TRBD2*01	TRBD2	15	24	27	42	8	14	22
1	8.04e-08	TGTGCCAGCAGCTTAGGTGCAGGGGGCCCCTCTATGGCTACACCTTC	CASSLGAG~PLYGYTF	TRBV7-9*01, TRBV7-9*02	TRBV7-9	TRBJ1-2*01	TRBJ1-2	TRBD1*01	TRBD1	15	19	26	31	3	4	7
1	8.04e-08	TGTGCCAGCAGCTTAGGTGGGACGCCATGAACACTGAAGCTTTCTTT	CASSLGGT~MNTEAFF	TRBV11-2*01	TRBV11-2	TRBJ1-1*01	TRBJ1-1	TRBD1*01, TRBD2*02, TRBD2*01	TRBD1, TRBD2	15	18	22	27	2	4	6
1	8.04e-08	TGTGCCAGCAGCTTAGGTATGGGCACCTCCAAGAGACCCAGTACTTC	CASSLGMG~LQETQYF	TRBV7-9*01, TRBV7-9*02	TRBV7-9	TRBJ2-5*01	TRBJ2-5	TRBD1*01	TRBD1	15	20	23	28	4	4	8
1	8.04e-08	TGTGCCAGCAGCTTAGGTAGCGGGGGGGCACCAATGAGCAGTTCTTC	CASSLGSG~GTNEQFF	TRBV11-1*01	TRBV11-1	TRBJ2-1*01	TRBJ2-1	TRBD2*01	TRBD2	15	17	27	31	1	3	4
1	8.04e-08	TGTGCCAGCAGCTTAGGCTTTACAGGGCTAATGAAAAACTGTTTTTT	CASSLGFT~ANEKLFF	TRBV7-9*01, TRBV7-9*02	TRBV7-9	TRBJ1-4*01	TRBJ1-4	TRBD1*01	TRBD1	15	21	26	27	5	0	5
1	8.04e-08	TGTGCCAGCAGCTTAGGCTGGGCTCCTATAATTCACCCCTCCACTTT	CASSLGWA~YNSPLHF	TRBV7-8*01	TRBV7-8	TRBJ1-6*01	TRBJ1-6	TRBD1*01, TRBD2*02, TRBD2*01	TRBD1, TRBD2	15	19	21	22	3	0	3
1	8.04e-08	TGTGCCAGCAGCTTAGGCTAGCGGGGGGCCACAATGAGCAGTTCTTC	CASSLG*R~GHNEQFF	TRBV7-2*04, TRBV7-2*01	TRBV7-2	TRBJ2-1*01	TRBJ2-1	TRBD2*01	TRBD2	15	17	27	30	1	2	3
1	8.04e-08	TGTGCCAGCAGCTTAGGCCTCCTCGGGACGCCGGGGAGCTGTTTTTT	CASSLGLL~DAGELFF	TRBV7-8*01	TRBV7-8	TRBJ2-2*01	TRBJ2-2	TRBD1*01, TRBD2*02, TRBD2*01	TRBD1, TRBD2	15	24	28	30	8	1	9
1	8.04e-08	TGTGCCAGCAGCTTAGGCCATCGGGTGGGGTGGGTGAAGCTTTCTTT	CASSLGHR~GVGEAFF	TRBV13*01	TRBV13	TRBJ1-1*01	TRBJ1-1	TRBD1*01, TRBD2*02, TRBD2*01	TRBD1, TRBD2	16	26	29	34	9	4	13
1	8.04e-08	TGTGCCAGCAGCTTAGGCGTCGGGCAGGGTACAATGAGCAGTTCTTC	CASSLGVG~GYNEQFF	TRBV11-2*01	TRBV11-2	TRBJ2-1*01	TRBJ2-1	TRBD1*01	TRBD1	15	24	28	29	8	0	8
1	8.04e-08	TGTGCCAGCAGCTTAGGCGTCGGGCAGGACAAGAGACCCAGTACTTC	CASSLGVG~GQETQYF	TRBV11-2*01	TRBV11-2	TRBJ2-5*01	TRBJ2-5	TRBD1*01, TRBD2*02, TRBD2*01	TRBD1, TRBD2	15	24	27	29	8	1	9
1	8.04e-08	TGTGCCAGCAGCTTAGGCGGTACAGCTCGGGAGAGACCCAGTACTTC	CASSLGGT~SGETQYF	TRBV11-3*01	TRBV11-3	TRBJ2-5*01	TRBJ2-5	TRBD1*01, TRBD2*02, TRBD2*01	TRBD1, TRBD2	15	21	24	31	5	6	11
1	8.04e-08	TGTGCCAGCAGCTTAGGCGGGACAGGGAAATAAATACGCAGTATTTT	CASSLGGT~EINTQYF	TRBV13*01	TRBV13	TRBJ2-3*01	TRBJ2-3	TRBD1*01	TRBD1	16	18	26	33	1	6	7
1	8.04e-08	TGTGCCAGCAGCTTAGGCGGGAGTAGGACACAGATACGCAGTATTTT	CASSLGGS~DTDTQYF	TRBV7-3*01	TRBV7-3	TRBJ2-3*01	TRBJ2-3	TRBD2*02	TRBD2	14	16	22	28	1	5	6
1	8.04e-08	TGTGCCAGCAGCTTAGGGTCAATCCGAGCTCCTACGAGCAGTACTTC	CASSLGSI~SSYEQYF	TRBV7-3*01	TRBV7-3	TRBJ2-7*01	TRBJ2-7	TRBD1*01, TRBD2*02, TRBD2*01	TRBD1, TRBD2	14	15	17	28	0	10	10
1	8.04e-08	TGTGCCAGCAGCTTAGGGCTAGCGGGGGGCAGGGTGAGCAGTTCTTC	CASSLGLA~GQGEQFF	TRBV7-2*04, TRBV7-2*01	TRBV7-2	TRBJ2-1*01	TRBJ2-1	TRBD2*01	TRBD2	15	18	28	34	2	5	7
1	8.04e-08	TGTGCCAGCAGCTTAGGGCACAGGGGGGCTATGAAAAACTGTTTTTT	CASSLGHR~GYEKLFF	TRBV11-3*01	TRBV11-3	TRBJ1-4*01	TRBJ1-4	TRBD1*01	TRBD1	15	19	26	30	3	3	6
1	8.04e-08	TGTGCCAGCAGCTTAGGGGCCAGCGACTTAACACTGAAGCTTTCTTT	CASSLGAS~LNTEAFF	TRBV7-6*01	TRBV7-6	TRBJ1-1*01	TRBJ1-1	TRBD1*01, TRBD2*02, TRBD2*01	TRBD1, TRBD2	15	16	19	29	0	9	9
1	8.04e-08	TGTGCCAGCAGCTTAGGGGCAGGGCCTCCTCCTACGAGCAGTACTTC	CASSLGAG~SSYEQYF	TRBV7-6*01	TRBV7-6	TRBJ2-7*01	TRBJ2-7	TRBD1*01	TRBD1	15	19	23	28	3	4	7
1	8.04e-08	TGTGCCAGCAGCTTAGGGGGGCAGGGGACTACAATGAGCAGTTCTTC	CASSLGGQ~DYNEQFF	TRBV7-8*01	TRBV7-8	TRBJ2-1*01	TRBJ2-1	TRBD1*01	TRBD1	15	21	26	28	5	1	6
1	8.04e-08	TGTGCCAGCAGCTTAGGGGGGGCGCGGGCAATCAGCCCCAGCATTTT	CASSLGGA~GNQPQHF	TRBV13*01	TRBV13	TRBJ1-5*01	TRBJ1-5	TRBD1*01	TRBD1	16	17	22	27	0	4	4
1	8.04e-08	TGTGCCAGCAGCTTAGGGGGGACAGATCTAACTATGGCTACACCTTC	CASSLGGT~SNYGYTF	TRBV7-9*01, TRBV7-9*02	TRBV7-9	TRBJ1-2*01	TRBJ1-2	TRBD1*01	TRBD1	15	18	24	27	2	2	4
1	8.04e-08	TGTGCCAGCAGCTTAGGGGGACTAGCGGGGGAGGGACCCAGTACTTC	CASSLGGL~GGGTQYF	TRBV7-2*04, TRBV7-2*01	TRBV7-2	TRBJ2-5*01	TRBJ2-5	TRBD2*01	TRBD2	15	17	30	34	1	3	4
1	8.04e-08	TGTGCCAGCAGCTTAGGGACGGCAGCTCTGGAAACACCATATATTTT	CASSLGTA~SGNTIYF	TRBV7-9*01, TRBV7-9*02	TRBV7-9	TRBJ1-3*01	TRBJ1-3	TRBD1*01, TRBD2*02, TRBD2*01	TRBD1, TRBD2	15	16	19	25	0	5	5
1	8.04e-08	TGTGCCAGCAGCTTAGGGACAGTTTCACCAATCAGCCCCAGCATTTT	CASSLGTV~TNQPQHF	TRBV7-9*01, TRBV7-9*02	TRBV7-9	TRBJ1-5*01	TRBJ1-5	TRBD1*01	TRBD1	15	16	21	28	0	6	6
1	8.04e-08	TGTGCCAGCAGCTTAGGGACAGGCGGAGGAACACTGAAGCTTTCTTT	CASSLGTG~RNTEAFF	TRBV7-9*01, TRBV7-9*02	TRBV7-9	TRBJ1-1*01	TRBJ1-1	TRBD1*01	TRBD1	15	16	22	28	0	5	5
1	8.04e-08	TGTGCCAGCAGCTTAGGGACAGGGGGCTGAGGACTGAAGCTTTCTTT	CASSLGTG~LRTEAFF	TRBV7-9*01, TRBV7-9*02	TRBV7-9	TRBJ1-1*01	TRBJ1-1	TRBD1*01	TRBD1	15	16	26	32	0	5	5
1	8.04e-08	TGTGCCAGCAGCTTAGGGACAGGGGGACACAATCAGCCCAGCATTTT	CASSLGTG~TQSAQHF	TRBV7-9*01, TRBV7-9*02	TRBV7-9	TRBJ1-5*01	TRBJ1-5	TRBD1*01	TRBD1	15	16	25	36	0	10	10
1	8.04e-08	TGTGCCAGCAGCTTAGGGAGGGGACAGGGAACACTGAAGCTTTCTTT	CASSLGRG~GNTEAFF	TRBV7-2*04, TRBV7-2*01	TRBV7-2	TRBJ1-1*01	TRBJ1-1	TRBD1*01	TRBD1	15	20	27	28	4	0	4
1	8.04e-08	TGTGCCAGCAGCTTAGGACTTGCAGGTGATGGTGAAAGACTGTTTTT	CASSLGLA~*W*KTVF	TRBV7-9*01, TRBV7-9*02	TRBV7-9	TRBJ1-4*01	TRBJ1-4	TRBD1*01, TRBD2*02, TRBD2*01	TRBD1, TRBD2	15	22	25	42	6	16	22
1	8.04e-08	TGTGCCAGCAGCTTAGGACTTGCAGGTGATGGTGAAAAACTGTTTTT	CASSLGLA~*W*KTVF	TRBV11-2*01, TRBV5-4*01, TRBV5-5*01, TRBV5-6*01, TRBV5-8*01, TRBV7-4*01, TRBV7-9*01, TRBV7-8*01, TRBV7-9*02, TRBV7-2*04, TRBV11-1*01, TRBV11-3*01, TRBV7-3*01, TRBV7-8*02, TRBV7-2*01, TRBV7-2*02	TRBV7-9, TRBV11-2, TRBV5-4, TRBV5-5, TRBV5-6, TRBV5-8, TRBV7-4, TRBV7-8, TRBV7-3, TRBV7-2, TRBV11-1, TRBV11-3	TRBJ1-4*01	TRBJ1-4	TRBD1*01, TRBD2*02, TRBD2*01	TRBD1, TRBD2	15	22	25	42	6	16	22
1	8.04e-08	TGTGCCAGCAGCTTAGGACCGGGACAGACAATCAGCCCCAGCATTTT	CASSLGPG~DNQPQHF	TRBV11-1*01	TRBV11-1	TRBJ1-5*01	TRBJ1-5	TRBD1*01	TRBD1	15	20	26	28	4	1	5
1	8.04e-08	TGTGCCAGCAGCTTAGGACGTACCAATGTCGGAGGGGAGCTGTTTTT	CASSLGRT~CRRGAVF	TRBV7-8*01	TRBV7-8	TRBJ2-2*01	TRBJ2-2	TRBD2*02	TRBD2	15	30	35	42	14	6	20
1	8.04e-08	TGTGCCAGCAGCTTAGGACAGGGTGACCCTACAATGAGCAGTTCTTC	CASSLGQG~PYNEQFF	TRBV11-3*01	TRBV11-3	TRBJ2-1*01	TRBJ2-1	TRBD1*01	TRBD1	15	16	22	27	0	4	4
1	8.04e-08	TGTGCCAGCAGCTTAGGACAGGGGGAGTATCAGAGACCCAGTACTTC	CASSLGQG~VSETQYF	TRBV7-6*01	TRBV7-6	TRBJ2-5*01	TRBJ2-5	TRBD1*01	TRBD1	15	16	24	31	0	6	6
1	8.04e-08	TGTGCCAGCAGCTTAGGAGTGGAAGCCACACAGATACGCAGTATTTT	CASSLGVE~HTDTQYF	TRBV7-9*01, TRBV7-9*02	TRBV7-9	TRBJ2-3*01	TRBJ2-3	TRBD1*01, TRBD2*02, TRBD2*01	TRBD1, TRBD2	15	20	22	28	4	5	9
1	8.04e-08	TGTGCCAGCAGCTTAGGAGGGACAGGTCGAGAAACACCATATATTTT	CASSLGGT~SRNTIYF	TRBV7-2*04, TRBV7-2*01	TRBV7-2	TRBJ1-3*01	TRBJ1-3	TRBD1*01	TRBD1	15	18	25	30	2	4	6
1	8.04e-08	TGTGCCAGCAGCTTAGGAACGCAGGGGGGGGAGAGACCCAGTACTTC	CASSLGTQ~GGETQYF	TRBV11-2*01	TRBV11-2	TRBJ2-5*01	TRBJ2-5	TRBD1*01, TRBD2*01	TRBD1, TRBD2	15	21	27	31	5	3	8
1	8.04e-08	TGTGCCAGCAGCTTAGGAACGACAGGGGGTCGGAGACCCAGTACTTC	CASSLGTT~GSETQYF	TRBV7-9*01, TRBV7-9*02	TRBV7-9	TRBJ2-5*01	TRBJ2-5	TRBD1*01	TRBD1	15	20	28	32	4	3	7
1	8.04e-08	TGTGCCAGCAGCTTAGGAAGGCCTCCTATAATTCACCCCTCCACTTT	CASSLGRP~YNSPLHF	TRBV7-3*01	TRBV7-3	TRBJ1-6*02	TRBJ1-6	TRBD1*01, TRBD2*02, TRBD2*01	TRBD1, TRBD2	14	15	17	22	0	4	4
1	8.04e-08	TGTGCCAGCAGCTTAGGAAGGGGGCCCCTAACTATGGCTACACCTTC	CASSLGRG~PNYGYTF	TRBV11-2*01, TRBV5-4*01, TRBV5-5*01, TRBV5-8*01, TRBV7-4*01, TRBV7-9*01, TRBV7-8*01, TRBV7-9*02, TRBV7-2*04, TRBV11-1*01, TRBV11-3*01, TRBV7-3*01, TRBV7-8*02, TRBV7-2*01, TRBV7-2*02	TRBV7-9, TRBV11-2, TRBV5-4, TRBV5-5, TRBV5-8, TRBV7-4, TRBV7-8, TRBV7-3, TRBV7-2, TRBV11-1, TRBV11-3	TRBJ1-2*01	TRBJ1-2	TRBD1*01	TRBD1	15	18	24	27	2	2	4
1	8.04e-08	TGTGCCAGCAGCTTAGGAAAGGGCAGGGGTTTCAGCCCCTCCACTTT	CASSLGKG~GFQPLHF	TRBV11-3*01	TRBV11-3	TRBJ1-6*02	TRBJ1-6	TRBD1*01	TRBD1	15	23	28	35	7	6	13
1	8.04e-08	TGTGCCAGCAGCTTAGATTCGGCGGGGGCACAGACACGCAGTATTTT	CASSLDSA~GTDTQYF	TRBV11-3*01	TRBV11-3	TRBJ2-3*01	TRBJ2-3	TRBD2*01	TRBD2	16	21	26	27	4	0	4
1	8.04e-08	TGTGCCAGCAGCTTAGATTCGGGTACTGGGGGGATGAGCAGTTCTTC	CASSLDSG~WGDEQFF	TRBV11-3*01	TRBV11-3	TRBJ2-1*01	TRBJ2-1	TRBD2*01	TRBD2	16	27	32	33	10	0	10
1	8.04e-08	TGTGCCAGCAGCTTAGATTCGAGGGCACATCCTACGAGCAGTACTTC	CASSLDSR~TSYEQYF	TRBV7-8*01	TRBV7-8	TRBJ2-7*01	TRBJ2-7	TRBD2*02	TRBD2	15	20	24	29	4	4	8
1	8.04e-08	TGTGCCAGCAGCTTAGATTGGCGGGAGGGCCAGATACGCAGTATTTT	CASSLDWR~GPDTQYF	TRBV11-2*01	TRBV11-2	TRBJ2-3*01	TRBJ2-3	TRBD2*02	TRBD2	16	20	28	30	3	1	4
1	8.04e-08	TGTGCCAGCAGCTTAGATCTGACAGGAATAATTCACCCCTCCACTTT	CASSLDLT~NNSPLHF	TRBV7-9*01, TRBV7-9*02	TRBV7-9	TRBJ1-6*01	TRBJ1-6	TRBD1*01	TRBD1	15	20	25	27	4	1	5
1	8.04e-08	TGTGCCAGCAGCTTAGATCGGACAGGGGAGCTTACGGCTACACCTTC	CASSLDRT~GAYGYTF	TRBV7-9*01, TRBV7-9*02	TRBV7-9	TRBJ1-2*01	TRBJ1-2	TRBD1*01	TRBD1	15	19	27	35	3	7	10
1	8.04e-08	TGTGCCAGCAGCTTAGATCGAAGGGTCCCACCTACGAGCAGTACTTC	CASSLDRR~PTYEQYF	TRBV11-2*01	TRBV11-2	TRBJ2-7*01	TRBJ2-7	TRBD1*01, TRBD2*02, TRBD2*01	TRBD1, TRBD2	16	24	28	30	7	1	8
1	8.04e-08	TGTGCCAGCAGCTTAGATCAGGGTTGGGTAATGAAAAACTGTTTTTT	CASSLDQG~GNEKLFF	TRBV7-8*01	TRBV7-8	TRBJ1-4*01	TRBJ1-4	TRBD1*01	TRBD1	15	18	22	28	2	5	7
1	8.04e-08	TGTGCCAGCAGCTTAGATACGGACATAAACACCGGGGAGCTGTTTTT	CASSLDTD~KHRGAVF	TRBV28*01	TRBV28	TRBJ2-2*01	TRBJ2-2	TRBD1*01, TRBD2*02, TRBD2*01	TRBD1, TRBD2	14	20	24	42	5	17	22
1	8.04e-08	TGTGCCAGCAGCTTAGATAGGGGGGCGGCCAAGAGACCCAGTACTTC	CASSLDRG~GQETQYF	TRBV11-2*01	TRBV11-2	TRBJ2-5*01	TRBJ2-5	TRBD1*01, TRBD2*01	TRBD1, TRBD2	16	20	25	28	3	2	5
1	8.04e-08	TGTGCCAGCAGCTTAGACCCCGGACAGGGCGGACTGAAGCTTTCTTT	CASSLDPG~GRTEAFF	TRBV7-6*01	TRBV7-6	TRBJ1-1*01	TRBJ1-1	TRBD1*01	TRBD1	15	21	28	32	5	3	8
1	8.04e-08	TGTGCCAGCAGCTTAGACGTAGCGGGAGGGCCGAGGGCCAGTACTTC	CASSLDVA~RAEGQYF	TRBV7-3*01	TRBV7-3	TRBJ2-5*01	TRBJ2-5	TRBD2*02	TRBD2	14	19	29	37	4	7	11
1	8.04e-08	TGTGCCAGCAGCTTAGACAGGTTTCGGGGTTTTACGAGCAGTACTTC	CASSLDRF~GFYEQYF	TRBV7-8*01	TRBV7-8	TRBJ2-7*01	TRBJ2-7	TRBD1*01, TRBD2*01	TRBD1, TRBD2	15	16	20	32	0	11	11
1	8.04e-08	TGTGCCAGCAGCTTAGACAGGGGGCGGGGACCGGGGAGCTGTTTTTT	CASSLDRG~GTGELFF	TRBV7-9*01, TRBV7-9*02	TRBV7-9	TRBJ2-2*01	TRBJ2-2	TRBD1*01	TRBD1	15	16	24	29	0	4	4
1	8.04e-08	TGTGCCAGCAGCTTAGACAGGGAGACGGGAACTATGGCTACACCTTC	CASSLDRE~GNYGYTF	TRBV7-8*01	TRBV7-8	TRBJ1-2*01	TRBJ1-2	TRBD1*01	TRBD1	15	16	21	29	0	7	7
1	8.04e-08	TGTGCCAGCAGCTTAGACAAGGGGACTAGCGGGGGGGCTACACCTTC	CASSLDKG~*RGGYTF	TRBV7-6*01	TRBV7-6	TRBJ1-2*01	TRBJ1-2	TRBD2*01	TRBD2	15	21	34	35	5	0	5
1	8.04e-08	TGTGCCAGCAGCTTAGAGTCGGGACTAGTAAGAATGAGCAGTTCTTC	CASSLESG~SKNEQFF	TRBV7-2*04, TRBV7-2*01, TRBV7-2*02	TRBV7-2	TRBJ2-1*01	TRBJ2-1	TRBD2*02, TRBD2*01	TRBD2	15	20	27	32	4	4	8
1	8.04e-08	TGTGCCAGCAGCTTAGAGTCAGGGCATCGTCCTACGATCAGTACTTC	CASSLESG~SSYDQYF	TRBV11-2*01	TRBV11-2	TRBJ2-7*01	TRBJ2-7	TRBD1*01	TRBD1	16	19	23	29	2	5	7
1	8.04e-08	TGTGCCAGCAGCTTAGAGTGGGGGAGTCCGGAAACACCATATATTTT	CASSLEWG~SGNTIYF	TRBV11-2*01	TRBV11-2	TRBJ1-3*01	TRBJ1-3	TRBD1*01, TRBD2*02, TRBD2*01	TRBD1, TRBD2	16	19	23	29	2	5	7
1	8.04e-08	TGTGCCAGCAGCTTAGAGCCCGGAACGAACACCGGGGAGCTGTTTTT	CASSLEPG~EHRGAVF	TRBV7-9*01, TRBV7-9*02	TRBV7-9	TRBJ2-2*01	TRBJ2-2	TRBD2*02, TRBD2*01	TRBD2	15	34	38	42	18	3	21
1	8.04e-08	TGTGCCAGCAGCTTAGAGCCGGGTGGGGACATGGGAAACTGTTTTTT	CASSLEPG~GHGKLFF	TRBV11-2*01	TRBV11-2	TRBJ1-4*01	TRBJ1-4	TRBD1*01	TRBD1	16	25	30	35	8	4	12
1	8.04e-08	TGTGCCAGCAGCTTAGAGCCGGGACAATCACCTACGAGCAGTACTTC	CASSLEPG~ITYEQYF	TRBV7-2*04, TRBV7-2*01	TRBV7-2	TRBJ2-7*01	TRBJ2-7	TRBD1*01	TRBD1	15	20	25	30	4	4	8
1	8.04e-08	TGTGCCAGCAGCTTAGAGGTTCAGACCCCCGGGAGACCCAGTACTTC	CASSLEVQ~PRETQYF	TRBV7-8*01	TRBV7-8	TRBJ2-5*01	TRBJ2-5	TRBD2*01	TRBD2	15	25	30	32	9	1	10
1	8.04e-08	TGTGCCAGCAGCTTAGAGGTGCGGGGGGCACAGATACGCAGTATTTT	CASSLEVR~GTDTQYF	TRBV19*01, TRBV19*03, TRBV19*02	TRBV19	TRBJ2-3*01	TRBJ2-3	TRBD2*01	TRBD2	11	20	26	27	8	0	8
1	8.04e-08	TGTGCCAGCAGCTTAGAGGGAGGGACTTGGGATCACCCCTCCACTTT	CASSLEGG~LGSPLHF	TRBV7-9*01, TRBV7-9*02	TRBV7-9	TRBJ1-6*02	TRBJ1-6	TRBD2*02	TRBD2	15	17	23	32	1	8	9
1	8.04e-08	TGTGCCAGCAGCTTAGAGAGGCAGGAGGGGAACTATGCTACACCTTC	CASSLERQ~GELCYTF	TRBV11-3*01	TRBV11-3	TRBJ1-2*01	TRBJ1-2	TRBD2*02	TRBD2	16	23	28	36	6	7	13
1	8.04e-08	TGTGCCAGCAGCTTAGAGAACCGACTACACAAGAGACCCAGTACTTC	CASSLENR~TQETQYF	TRBV11-3*01	TRBV11-3	TRBJ2-5*01	TRBJ2-5	TRBD2*02, TRBD2*01	TRBD2	16	22	26	29	5	2	7
1	8.04e-08	TGTGCCAGCAGCTTAGAACTGGGGGAGTGACCGGGGAGCTGTTTTTT	CASSLELG~VTGELFF	TRBV7-9*01, TRBV7-9*02	TRBV7-9	TRBJ2-2*01	TRBJ2-2	TRBD1*01, TRBD2*02, TRBD2*01	TRBD1, TRBD2	15	20	24	29	4	4	8
1	8.04e-08	TGTGCCAGCAGCTTAGAACTAGCGGGATTTACAATGAGCAGTTCTTC	CASSLELA~IYNEQFF	TRBV7-9*01, TRBV7-9*02, TRBV11-1*01	TRBV7-9, TRBV11-1	TRBJ2-1*01	TRBJ2-1	TRBD2*02	TRBD2	15	17	26	29	1	2	3
1	8.04e-08	TGTGCCAGCAGCTTAGAACACACCGGGGAGCCCTTGGCTACACCTTC	CASSLEHT~GALGYTF	TRBV7-6*01	TRBV7-6	TRBJ1-2*01	TRBJ1-2	TRBD2*02, TRBD2*01	TRBD2	15	25	29	34	9	4	13
1	8.04e-08	TGTGCCAGCAGCTTAGAAACGGGGATCTGTAGAAAGGCTACTCCTTC	CASSLETG~L*KGYSF	TRBV11-3*01	TRBV11-3	TRBJ1-2*01	TRBJ1-2	TRBD2*01	TRBD2	16	19	23	35	2	11	13
1	8.04e-08	TGTGCCAGCAGCTTAATTCCGGACAGGGAGCGGATGAGCAGTTCTTC	CASSLIPD~GADEQFF	TRBV7-9*01, TRBV7-9*04, TRBV7-9*02	TRBV7-9	TRBJ2-1*01	TRBJ2-1	TRBD1*01	TRBD1	14	20	27	33	5	5	10
1	8.04e-08	TGTGCCAGCAGCTTAATGCCGGAGGGTTCTCCTACGAGCAGTACTTC	CASSLMPE~FSYEQYF	TRBV11-2*01	TRBV11-2	TRBJ2-7*01	TRBJ2-7	TRBD2*02	TRBD2	14	20	25	28	5	2	7
1	8.04e-08	TGTGCCAGCAGCTTAACCAGGACAGCAGCAATCAGCCCCAGCATTTT	CASSLTRT~SNQPQHF	TRBV11-3*01	TRBV11-3	TRBJ1-5*01	TRBJ1-5	TRBD1*01	TRBD1	14	19	24	26	4	1	5
1	8.04e-08	TGTGCCAGCAGCTTAACGTCAGGCGGGGGAACGCTGAAGCTTTCTTT	CASSLTSG~GNAEAFF	TRBV7-9*01, TRBV7-9*02	TRBV7-9	TRBJ1-1*01	TRBJ1-1	TRBD2*01	TRBD2	14	22	27	28	7	0	7
1	8.04e-08	TGTGCCAGCAGCTTAACGTCAGGCGGGGGAACACTGAAGCTCTCTTT	CASSLTSG~GNTEALF	TRBV7-9*01, TRBV7-9*02	TRBV7-9	TRBJ1-1*01	TRBJ1-1	TRBD2*01	TRBD2	14	22	27	28	7	0	7
1	8.04e-08	TGTGCCAGCAGCTTAACGTCAGGCGGGACACCTACGAGCAGTACTTC	CASSLTSG~DTYEQYF	TRBV7-9*01, TRBV7-9*02	TRBV7-9	TRBJ2-7*01	TRBJ2-7	TRBD1*01, TRBD2*02	TRBD1, TRBD2	14	24	29	30	9	0	9
1	8.04e-08	TGTGCCAGCAGCTTAACGTCAGGCGGAGGACGGACCACGTATCTTTC	CASSLTSG~RTDHVSF	TRBV7-9*01, TRBV7-9*02	TRBV7-9	TRBJ2-6*01	TRBJ2-6	TRBD2*02	TRBD2	14	24	28	42	9	13	22
1	8.04e-08	TGTGCCAGCAGCTTAACGTCAGGCGGAGGAGCACCGAAGCTTTCTTT	CASSLTSG~RSTEAFF	TRBV7-9*01, TRBV7-9*02	TRBV7-9	TRBJ1-1*01	TRBJ1-1	TRBD2*02	TRBD2	14	24	28	31	9	2	11
1	8.04e-08	TGTGCCAGCAGCTTAACGTCAGGCGGAGGAACTACGAGCAGTACTTC	CASSLTSG~RNYEQYF	TRBV7-9*01, TRBV7-9*02	TRBV7-9	TRBJ2-7*01	TRBJ2-7	TRBD2*02	TRBD2	14	24	28	31	9	2	11
1	8.04e-08	TGTGCCAGCAGCTTAACGTCAGGCGGAGGAACACCGAGGCTTTCTTT	CASSLTSG~RNTEAFF	TRBV7-9*01, TRBV7-9*02	TRBV7-9	TRBJ1-1*01	TRBJ1-1	TRBD2*02	TRBD2	14	24	28	38	9	9	18
1	8.04e-08	TGTGCCAGCAGCTTAACGTCAAGCGGAGGAACACCGAAGCTTTCTTT	CASSLTSS~RNTEAFF	TRBV7-9*01, TRBV7-9*02	TRBV7-9	TRBJ1-1*01	TRBJ1-1	TRBD2*02, TRBD2*01	TRBD2	14	21	25	28	6	2	8
1	8.04e-08	TGTGCCAGCAGCTTAACGCCAGGCGGAGGAACACTGAAGCCTTCTTT	CASSLTPG~RNTEAFF	TRBV7-9*01, TRBV7-9*02	TRBV7-9	TRBJ1-1*01	TRBJ1-1	TRBD1*01, TRBD2*02, TRBD2*01	TRBD1, TRBD2	14	19	22	28	4	5	9
1	8.04e-08	TGTGCCAGCAGCTTAACGGTCCGGCCAGCGGAAACACCATATATTTT	CASSLTVR~SGNTIYF	TRBV7-2*04, TRBV7-2*01	TRBV7-2	TRBJ1-3*01	TRBJ1-3	TRBD1*01, TRBD2*02, TRBD2*01	TRBD1, TRBD2	14	18	21	29	3	7	10
1	8.04e-08	TGTGCCAGCAGCTTAACAGGGGACAGTACGGAAACACCATATATTTT	CASSLTGD~YGNTIYF	TRBV7-9*01, TRBV7-9*02	TRBV7-9	TRBJ1-3*01	TRBJ1-3	TRBD1*01	TRBD1	14	19	25	29	4	3	7
1	8.04e-08	TGTGCCAGCAGCTTAACAGGGACAGGGTCGAGTGAAAAACTGTTTTT	CASSLTGT~VE*KTVF	TRBV7-9*01, TRBV7-9*02	TRBV7-9	TRBJ1-4*01	TRBJ1-4	TRBD1*01	TRBD1	14	18	26	42	3	15	18
1	8.04e-08	TGTGCCAGCAGCTTAAGTCGGTTTTTGGGCAAGAGACCCAGTACTTC	CASSLSRF~GQETQYF	TRBV7-3*01	TRBV7-3	TRBJ2-5*01	TRBJ2-5	TRBD1*01, TRBD2*02, TRBD2*01	TRBD1, TRBD2	15	26	28	29	10	0	10
1	8.04e-08	TGTGCCAGCAGCTTAAGCCCTAGCGGGGGGGCTATGGCTACACCTTC	CASSLSPS~GGYGYTF	TRBV7-3*01	TRBV7-3	TRBJ1-2*01	TRBJ1-2	TRBD2*01	TRBD2	15	19	30	31	3	0	3
1	8.04e-08	TGTGCCAGCAGCTTAAGGTCAGGGCATCTTCCTACGAGCAGTACTTC	CASSLRSG~SSYEQYF	TRBV11-1*01	TRBV11-1	TRBJ2-7*01	TRBJ2-7	TRBD1*01	TRBD1	14	19	23	29	4	5	9
1	8.04e-08	TGTGCCAGCAGCTTAAGGGCGGACAGGGGTACTACGAGCAGTACTTC	CASSLRAD~GYYEQYF	TRBV11-1*01	TRBV11-1	TRBJ2-7*01	TRBJ2-7	TRBD1*01	TRBD1	14	20	28	31	5	2	7
1	8.04e-08	TGTGCCAGCAGCTTAAGGGCAGGGGAAGCTCAGAGACCCAGTACTTC	CASSLRAG~SSETQYF	TRBV7-3*01	TRBV7-3	TRBJ2-5*01	TRBJ2-5	TRBD1*01	TRBD1	15	19	24	31	3	6	9
1	8.04e-08	TGTGCCAGCAGCTTAAGGGGGAGGGCCGAAGAGATACGCAGTATTTT	CASSLRGR~RRDTQYF	TRBV7-3*01	TRBV7-3	TRBJ2-3*01	TRBJ2-3	TRBD2*02	TRBD2	15	18	24	31	2	6	8
1	8.04e-08	TGTGCCAGCAGCTTAAGGGAGGTGGACCTAATGAAAAACTGTTTTTT	CASSLREV~PNEKLFF	TRBV7-9*01, TRBV7-9*04, TRBV7-9*02	TRBV7-9	TRBJ1-4*01	TRBJ1-4	TRBD2*02	TRBD2	14	16	21	27	1	5	6
1	8.04e-08	TGTGCCAGCAGCTTAAGACTAGCGGGAGCGGCGGGGAGCTGTTTTTT	CASSLRLA~SGGELFF	TRBV7-2*04, TRBV7-2*01	TRBV7-2	TRBJ2-2*01	TRBJ2-2	TRBD2*02	TRBD2	14	16	27	31	1	3	4
1	8.04e-08	TGTGCCAGCAGCTTAAGAGGGCTAGGATGGGATACGAGCAGTACTTC	CASSLRGL~MGYEQYF	TRBV7-9*01, TRBV7-9*04, TRBV7-9*02	TRBV7-9	TRBJ2-7*01	TRBJ2-7	TRBD2*02, TRBD2*01	TRBD2	14	16	20	32	1	11	12
1	8.04e-08	TGTGCCAGCAGCTTAAATGGCGGGCAAGGGCAAGAGACCAGTACTTC	CASSLNGG~RARDQYF	TRBV11-2*01	TRBV11-2	TRBJ2-5*01	TRBJ2-5	TRBD2*02, TRBD2*01	TRBD2	14	19	23	37	4	13	17
1	8.04e-08	TGTGCCAGCAGCTTAAACCTCAACAGGGACAATCAGCCCAGCATTTT	CASSLNLN~GQSAQHF	TRBV7-2*04, TRBV7-2*01, TRBV7-2*02	TRBV7-2	TRBJ1-5*01	TRBJ1-5	TRBD1*01	TRBD1	14	25	30	36	10	5	15
1	8.04e-08	TGTGCCAGCAGCTTAAACCAGGGGCGGATTCCTCACCCCTCCACTTT	CASSLNQG~DSSPLHF	TRBV7-8*01	TRBV7-8	TRBJ1-6*02	TRBJ1-6	TRBD1*01	TRBD1	14	18	23	32	3	8	11
1	8.04e-08	TGTGCCAGCAGCTTAAAGTGGTTTGGGAAGGCACTGAAGCTTTCTTT	CASSLKWF~EGTEAFF	TRBV13*01	TRBV13	TRBJ1-1*01	TRBJ1-1	TRBD1*01, TRBD2*02, TRBD2*01	TRBD1, TRBD2	14	24	27	31	9	3	12
1	8.04e-08	TGTGCCAGCAGCTTAAAGGGGGGAGTTAGCAATCAGCCCAGCATTTT	CASSLKGG~*QSAQHF	TRBV7-2*04, TRBV7-2*01	TRBV7-2	TRBJ1-5*01	TRBJ1-5	TRBD1*01, TRBD2*01	TRBD1, TRBD2	14	16	21	36	1	14	15
1	8.04e-08	TGTGCCAGCAGCTTAAAAACCGGGGGAGAGGCACTGAAGCTTTCTTT	CASSLKTG~RGTEAFF	TRBV7-2*04, TRBV7-2*01, TRBV7-2*02	TRBV7-2	TRBJ1-1*01	TRBJ1-1	TRBD2*01	TRBD2	14	20	25	31	5	5	10
1	8.04e-08	TGTGCCAGCAGCTCTTTTTGGTCGGAACACACTACGAGCAGTACTTC	CASSSFWS~THYEQYF	TRBV11-2*01	TRBV11-2	TRBJ2-7*01	TRBJ2-7	TRBD1*01, TRBD2*02, TRBD2*01	TRBD1, TRBD2	12	28	30	31	15	0	15
1	8.04e-08	TGTGCCAGCAGCTCTTTCGGGCGAGGTGGGCCAACGTCCTGACTTTC	CASSSFGR~WANVLTF	TRBV7-9*01, TRBV7-9*04, TRBV7-9*02	TRBV7-9	TRBJ2-6*01	TRBJ2-6	TRBD1*01, TRBD2*02, TRBD2*01	TRBD1, TRBD2	14	18	21	27	3	5	8
1	8.04e-08	TGTGCCAGCAGCTCTTCTAGCGGACAGGAGACTCTGAAGCTTTCTTT	CASSSSSG~GDSEAFF	TRBV13*02, TRBV13*01	TRBV13	TRBJ1-1*01	TRBJ1-1	TRBD1*01, TRBD2*02, TRBD2*01	TRBD1, TRBD2	12	21	27	33	8	5	13
1	8.04e-08	TGTGCCAGCAGCTCTTGGAACAGGGGGCTGCTTATGGCTACACCTTC	CASSSWNR~AAYGYTF	TRBV7-9*01, TRBV7-9*04, TRBV7-9*02	TRBV7-9	TRBJ1-2*01	TRBJ1-2	TRBD1*01	TRBD1	14	19	27	32	4	4	8
1	8.04e-08	TGTGCCAGCAGCTCTTGGAACAGGGGGGGGATGAAAAACTGGTTTTT	CASSSWNR~GDEKLVF	TRBV7-9*01, TRBV7-9*04, TRBV7-9*02	TRBV7-9	TRBJ1-4*01	TRBJ1-4	TRBD1*01	TRBD1	14	19	26	30	4	3	7
1	8.04e-08	TGTGCCAGCAGCTCTCCCCCCCAGCGGCCTGGGACATTCAGTACTTC	CASSSPPQ~AWDIQYF	TRBV5-5*01, TRBV5-5*02, TRBV5-5*03	TRBV5-5	TRBJ2-4*01	TRBJ2-4	TRBD2*01	TRBD2	12	15	21	33	2	11	13
1	8.04e-08	TGTGCCAGCAGCTCTCGGACTAGCGGGGGGCCAACGTCCTGACTTTC	CASSSRTS~GANVLTF	TRBV11-3*01, TRBV11-3*02	TRBV11-3	TRBJ2-6*01	TRBJ2-6	TRBD2*02, TRBD2*01	TRBD2	12	16	25	26	3	0	3
1	8.04e-08	TGTGCCAGCAGCTCTATTTCGCGATTCAGGAGAATGAGCAGTTCTTC	CASSSISR~QENEQFF	TRBV7-3*05, TRBV7-3*01	TRBV7-3	TRBJ2-1*01	TRBJ2-1	TRBD1*01, TRBD2*02	TRBD1, TRBD2	12	26	29	32	13	2	15
1	8.04e-08	TGTGCCAGCAGCTCTACAGCGGGCCAAAGAACACTGAAGCTTTCTTT	CASSSTAG~KNTEAFF	TRBV7-9*01, TRBV7-9*04, TRBV7-9*02	TRBV7-9	TRBJ1-1*01	TRBJ1-1	TRBD2*02, TRBD2*01	TRBD2	14	17	22	28	2	5	7
1	8.04e-08	TGTGCCAGCAGCTCTACAGGGGGCCTCGGAACTATGGCTACACCTTC	CASSSTGG~RNYGYTF	TRBV5-6*01	TRBV5-6	TRBJ1-2*01	TRBJ1-2	TRBD1*01	TRBD1	12	15	23	29	2	5	7
1	8.04e-08	TGTGCCAGCAGCTCTAGCGGGGGGCGGGGACCGGGGAGCTGTTTTTT	CASSSSGG~GTGELFF	TRBV13*02, TRBV13*01	TRBV13	TRBJ2-2*01	TRBJ2-2	TRBD2*01	TRBD2	12	13	23	29	0	5	5
1	8.04e-08	TGTGCCAGCAGCTCTAGCGGGGGAACCTGAACACTGAAGCTTTCTTT	CASSSSGG~LNTEAFF	TRBV5-6*01	TRBV5-6	TRBJ1-1*01	TRBJ1-1	TRBD2*01	TRBD2	12	13	22	27	0	4	4
1	8.04e-08	TGTGCCAGCAGCTCTAGCGACGGGGTGGACCCTACGAGCAGTACTTC	CASSSSDG~GPYEQYF	TRBV13*02, TRBV13*01	TRBV13	TRBJ2-7*01	TRBJ2-7	TRBD2*02, TRBD2*01	TRBD2	12	13	18	30	0	11	11
1	8.04e-08	TGTGCCAGCAGCTCTAGCGACGGGGTGGACACCGGGGAGCTGTTTTT	CASSSSDG~GHRGAVF	TRBV13*02, TRBV13*01	TRBV13	TRBJ2-2*01	TRBJ2-2	TRBD2*02, TRBD2*01	TRBD2	12	13	18	42	0	23	23
1	8.04e-08	TGTGCCAGCAGCTCTAGCGACGGGGGGCGTTTGAAAAACTGTTTTTT	CASSSSDG~AFEKLFF	TRBV13*02, TRBV13*01	TRBV13	TRBJ1-4*01	TRBJ1-4	TRBD2*01	TRBD2	12	20	26	31	7	4	11
1	8.04e-08	TGTGCCAGCAGCTCTAACGCCGAGGGCCAAAAACTGAAGCTTTCTTT	CASSSNAE~PKTEAFF	TRBV5-6*01	TRBV5-6	TRBJ1-1*01	TRBJ1-1	TRBD2*02	TRBD2	12	21	25	32	8	6	14
1	8.04e-08	TGTGCCAGCAGCTCCTTGTGGGACTTACCGGAAACACCATATATTTT	CASSSLWD~TGNTIYF	TRBV7-9*03, TRBV7-9*01, TRBV7-9*04, TRBV7-9*02	TRBV7-9	TRBJ1-3*01	TRBJ1-3	TRBD2*02, TRBD2*01	TRBD2	13	19	24	29	5	4	9
1	8.04e-08	TGTGCCAGCAGCTCCTTACTAGCGGGGTCTACAATGAGCAGTTCTTC	CASSSLLA~VYNEQFF	TRBV7-3*05, TRBV7-3*01	TRBV7-3	TRBJ2-1*01	TRBJ2-1	TRBD2*01	TRBD2	12	17	26	28	4	1	5
1	8.04e-08	TGTGCCAGCAGCTCCTCTGACAGGGACGTAATTCACCCCTCCACTTT	CASSSSDR~RNSPLHF	TRBV7-6*01, TRBV7-6*02	TRBV7-6	TRBJ1-6*02	TRBJ1-6	TRBD1*01	TRBD1	12	18	24	28	5	3	8
1	8.04e-08	TGTGCCAGCAGCTCCTCCCCAGGGGCGTGAACACTGAAGCTTTCTTT	CASSSSPG~VNTEAFF	TRBV7-3*05, TRBV7-3*01	TRBV7-3	TRBJ1-1*01	TRBJ1-1	TRBD1*01, TRBD2*02	TRBD1, TRBD2	12	19	24	27	6	2	8
1	8.04e-08	TGTGCCAGCAGCTCCTCGACAGGGGGCAAGATCAGCCCCAGCATTTT	CASSSSTG~QDQPQHF	TRBV11-3*01, TRBV11-3*02	TRBV11-3	TRBJ1-5*01	TRBJ1-5	TRBD1*01	TRBD1	12	17	26	30	4	3	7
1	8.04e-08	TGTGCCAGCAGCTCCTGATCGTACGGGTGGCCACTGAAGCTTTCTTT	CASSS*SY~VATEAFF	TRBV7-9*03, TRBV7-9*01, TRBV7-9*04, TRBV7-9*02	TRBV7-9	TRBJ1-1*01	TRBJ1-1	TRBD2*02, TRBD2*01	TRBD2	13	23	26	31	9	4	13
1	8.04e-08	TGTGCCAGCAGCTCCCTTGGGGGTTTGTTGTCTATGAGCAGTTCTTC	CASSSLGG~VVYEQFF	TRBV6-5*01	TRBV6-5	TRBJ2-1*01	TRBJ2-1	TRBD1*01, TRBD2*02, TRBD2*01	TRBD1, TRBD2	10	18	22	33	7	10	17
1	8.04e-08	TGTGCCAGCAGCTCCCTCGGGAGGGCGTGGGAAATGAGCAGTTCTTC	CASSSLGR~VGNEQFF	TRBV7-3*05, TRBV7-3*01	TRBV7-3	TRBJ2-1*01	TRBJ2-1	TRBD2*02	TRBD2	12	17	24	32	4	7	11
1	8.04e-08	TGTGCCAGCAGCTCCCTAGCGGGAGGGCCAACCGGGGAGCTGTTTTT	CASSSLAG~ANRGAVF	TRBV7-8*01, TRBV7-8*03	TRBV7-8	TRBJ2-2*01	TRBJ2-2	TRBD2*02	TRBD2	12	15	26	42	2	15	17
1	8.04e-08	TGTGCCAGCAGCTCCCTAGCGGAGGGCCAACCGGGGAGCTGTTTTTT	CASSSLAE~PTGELFF	TRBV7-8*01, TRBV7-8*03	TRBV7-8	TRBJ2-2*01	TRBJ2-2	TRBD2*02, TRBD2*01	TRBD2	12	15	21	29	2	7	9
1	8.04e-08	TGTGCCAGCAGCTCCCCCGGGACTTTTCCTACAATGAGCAGTTCTTC	CASSSPGT~SYNEQFF	TRBV7-8*01, TRBV7-8*03	TRBV7-8	TRBJ2-1*01	TRBJ2-1	TRBD2*02, TRBD2*01	TRBD2	12	18	23	26	5	2	7
[truncated: 44,286 more rows]
