# Supplementary material for: High Throughput Sequencing of T Cell Antigen Receptors Reveals a Conserved TCR Repertoire
Source: Medicine (Baltimore). 2016 Mar 11;95(10):e2839. doi: 10.1097/MD.0000000000002839 (PMC4998859; doi:10.1097/MD.0000000000002839)
Supplement: Supplemental Digital Content [file medi-95-e02839-s008.xlsx]

## Sheet: MD_2016_03_01_DIAO_MD-D-15-0362
MiTCRFullExportV1.1	HomoSapiens	TRB
Read count	Percentage	CDR3 nucleotide sequence	CDR3 amino acid sequence	V alleles	V segments	J alleles	J segments	D alleles	D segments	Last V nucleotide position	First D nucleotide position	Last D nucleotide position	First J nucleotide position	VD insertions	DJ insertions	Total insertions
1556642	0.150378	TGTGCCAGCAGCTTAGCGGGGGGGACCCCACCTATCTACGAGCAGTACTTC	CASSLAGGTPPIYEQYF	TRBV7-6*01	TRBV7-6	TRBJ2-7*01	TRBJ2-7	TRBD2*01	TRBD2	16	17	23	35	0	11	11
544230	0.0525747	TGTGCCAGCAGCTTATTATCGGCGGGACTCCTACGAGCAGTACTTC	CASSLLSA~DSYEQYF	TRBV11-3*01	TRBV11-3	TRBJ2-7*01	TRBJ2-7	TRBD2*02	TRBD2	14	21	26	27	6	0	6
401311	0.0387682	TGCAGCCCGAGGAGGAGCAGTTCTTC	CSPR~EQFF	TRBV29-1*03	TRBV29-1	TRBJ2-1*01	TRBJ2-1	TRBD2*02	TRBD2	5	10	13	14	4	0	4
393126	0.0379775	TGCAGTGCTGCGGGGGGGACAGACCATCTTTCTGAGCAGTACTTC	CSAAGGTDHLSEQYF	TRBV20-1*06, TRBV20-1*03, TRBV20-1*01, TRBV20-1*04, TRBV20-1*05, TRBV20-1*02, TRBV20-1*07	TRBV20-1	TRBJ2-7*01	TRBJ2-7	TRBD2*01	TRBD2	8	9	17	33	0	15	15
79174	0.00764852	TGTGCCAGCAGCGGGTCGACAGCTGGGAGCTACGAGCAGTACTTC	CASSGSTAGSYEQYF	TRBV9*02, TRBV9*01, TRBV9*03	TRBV9	TRBJ2-7*01	TRBJ2-7	TRBD1*01, TRBD2*02	TRBD1, TRBD2	12	17	21	29	4	7	11
78900	0.00762205	TGTGCCAGCAAGAAACCGGGACAAACAACTAATGAAAAACTGTTTTTT	CASKKPGQTTNEKLFF	TRBV6-4*02, TRBV6-4*01	TRBV6-4	TRBJ1-4*01	TRBJ1-4	TRBD1*01	TRBD1	9	17	22	25	7	2	9
72584	0.0070119	TGTGCCAGCAGTGATCCCGGTGCCGGGCGAGAGACCCAGTACTTC	CASSDPGAGRETQYF	TRBV25-1*01	TRBV25-1	TRBJ2-5*01	TRBJ2-5	TRBD2*02	TRBD2	13	14	18	29	0	10	10
49497	0.0047816	TGTGCCAGCAGCTTAGCGCTAACTAGGGGGGATGAGCAGTTCTTC	CASSLALTRGDEQFF	TRBV11-1*01	TRBV11-1	TRBJ2-1*01	TRBJ2-1	TRBD1*01, TRBD2*01	TRBD1, TRBD2	16	24	29	31	7	1	8
42237	0.00408026	TGTGCCAGCAGCGCGCCCAATTCACCCCTCCACTTT	CASSAPNSPLHF	TRBV9*02, TRBV9*01, TRBV9*03	TRBV9	TRBJ1-6*02	TRBJ1-6	TRBD1*01	TRBD1	12	14	17	18	1	0	1
31620	0.00305462	TGTGCCAGTAGTATAGGGGGGACACGCTCAGTCGGCAATCAGCCCCAGCATTTT	CASSIGGTRSVGNQPQHF	TRBV19*01, TRBV19*02	TRBV19	TRBJ1-5*01	TRBJ1-5	TRBD1*01	TRBD1	5	18	23	34	12	10	22
21181	0.00204617	TGCAGCGTTGAAAATCAGGGGAACTATGGCTACACCTTC	CSVENQGNYGYTF	TRBV29-1*01	TRBV29-1	TRBJ1-2*01	TRBJ1-2	TRBD1*01	TRBD1	11	15	20	21	3	0	3
19078	0.00184301	TGTGCCAGCAGTTACGAGCTATACAATGAGCAGTTCTTC	CASSYELYNEQFF	TRBV2*01, TRBV2*03	TRBV2	TRBJ2-1*01	TRBJ2-1	TRBD2*02, TRBD2*01	TRBD2	11	17	20	21	5	0	5
17883	0.00172757	TGTGCCAGCAGCCCAGGGGTAGGGACTAATGAAAAACTGTTTTTT	CASSPGVGTNEKLFF	TRBV9*02, TRBV9*01, TRBV9*03	TRBV9	TRBJ1-4*01	TRBJ1-4	TRBD1*01	TRBD1	11	13	18	24	1	5	6
17704	0.00171028	TGTGCCAGCAGCCTCCGGGACAGGGCCATCAATGAGCAGTTCTTC	CASSLRDRAINEQFF	TRBV14*01, TRBV14*02	TRBV14	TRBJ2-1*01	TRBJ2-1	TRBD1*01	TRBD1	12	16	24	29	3	4	7
15729	0.00151948	TGTGCCAGCAGCTTAGCGGGGGGACCCCACCTATCTACGAGCAGTACTTC	CASSLAGG~PPIYEQYF	TRBV7-6*01	TRBV7-6	TRBJ2-7*01	TRBJ2-7	TRBD2*01	TRBD2	16	17	22	34	0	11	11
11119	0.00107414	TGCAGTGCTAGAGATGAGACAGTTTCTAACTATGGCTACACCTTC	CSARDETVSNYGYTF	TRBV20-1*01, TRBV20-1*05, TRBV20-1*07	TRBV20-1	TRBJ1-2*01	TRBJ1-2	TRBD1*01	TRBD1	13	17	21	25	3	3	6
11005	0.00106313	TGTGCCAGCAGCAACAATGAGCAGTTCTTC	CASSNNEQFF	TRBV13*02, TRBV13*01	TRBV13	TRBJ2-1*01	TRBJ2-1	TRBD2*02, TRBD2*01	TRBD2	11	-1	-1	13	-1	-1	1
10246	0.00099	TGTGCCAGCCTTTTGGCAGGGTACGAGCAGTACTTC	CASLLAGYEQYF	TRBV2*01, TRBV2*02, TRBV2*03	TRBV2	TRBJ2-7*01	TRBJ2-7	TRBD1*01	TRBD1	8	16	20	21	7	0	7
9838	0.00095	TGCAGCGTTGAAAATCAGGGCAACTATGGCTACACCTTC	CSVENQGNYGYTF	TRBV29-1*01	TRBV29-1	TRBJ1-2*01	TRBJ1-2	TRBD1*01	TRBD1	11	15	19	21	3	1	4
9301	0.000899	TGTGCCAGCAGCCCGGGACAGGACTCCTACGAGCAGTACTTC	CASSPGQDSYEQYF	TRBV7-9*03, TRBV7-9*01, TRBV7-9*04, TRBV7-9*02	TRBV7-9	TRBJ2-7*01	TRBJ2-7	TRBD1*01	TRBD1	11	14	21	23	2	1	3
9147	0.000884	TGTGCCAGCAGCTTAGTAGGGGATAATTCACCCCTCCACTTT	CASSLVGDNSPLHF	TRBV7-8*01	TRBV7-8	TRBJ1-6*02	TRBJ1-6	TRBD1*01	TRBD1	15	17	21	22	1	0	1
8783	0.000848	TGTGCTAGCAGCCAGGGGAGGGAGCAGTTCTTC	CASSQGREQFF	TRBV7-7*01, TRBV7-7*02	TRBV7-7	TRBJ2-1*01	TRBJ2-1	TRBD1*01, TRBD2*02	TRBD1, TRBD2	11	12	17	21	0	3	3
8598	0.000831	TGTGCCAGCAGCCCGGTAGTAAATGAGCAGTTCTTC	CASSPVVNEQFF	TRBV12-4*01, TRBV12-3*01	TRBV12-4, TRBV12-3	TRBJ2-1*01	TRBJ2-1	TRBD2*02, TRBD2*01	TRBD2	10	11	14	21	0	6	6
8062	0.000779	TGTGCTAGCAGCCCCGGGGGGAGCGAGCAGTACTTC	CASSPGGSEQYF	TRBV7-7*01, TRBV7-7*02	TRBV7-7	TRBJ2-7*01	TRBJ2-7	TRBD2*01	TRBD2	11	14	20	23	2	2	4
6761	0.000653	TGTGCCATCGAGGGACAGGACTCCTACGAGCAGTACTTC	CAIEGQDSYEQYF	TRBV10-3*01, TRBV10-3*02	TRBV10-3	TRBJ2-7*01	TRBJ2-7	TRBD1*01	TRBD1	8	11	18	20	2	1	3
6318	0.00061	TGCAGTGCTAAAGACGTGGGGCCTGAGACCCAGTACTTC	CSAKDVGPETQYF	TRBV20-1*01, TRBV20-1*05, TRBV20-1*07	TRBV20-1	TRBJ2-5*01	TRBJ2-5	TRBD1*01	TRBD1	13	17	21	24	3	2	5
6301	0.000609	TGTGCCACCGAAGGACAGGACTCCTACGAGCAGTACTTC	CATEGQDSYEQYF	TRBV10-3*01, TRBV10-3*02	TRBV10-3	TRBJ2-7*01	TRBJ2-7	TRBD1*01	TRBD1	6	12	18	20	5	1	6
6000	0.00058	TGCAGTGCTAGGACGGGGGAAGCGGACTACGAGCAGTACTTC	CSARTGEADYEQYF	TRBV20-1*06, TRBV20-1*03, TRBV20-1*01, TRBV20-1*04, TRBV20-1*05, TRBV20-1*02, TRBV20-1*07	TRBV20-1	TRBJ2-7*01	TRBJ2-7	TRBD2*01	TRBD2	10	13	18	26	2	7	9
5815	0.000562	TGCAGCGTTCGACAGTGGAATTCACCCCTCCACTTT	CSVRQWNSPLHF	TRBV29-1*01, TRBV29-1*03	TRBV29-1	TRBJ1-6*01	TRBJ1-6	TRBD1*01	TRBD1	8	10	14	18	1	3	4
5811	0.000561	TGCAGTGCTGCGGGGGGGACCCCACCTATCTACGAGCAGTACTTC	CSAAGGTPPIYEQYF	TRBV20-1*06, TRBV20-1*03, TRBV20-1*01, TRBV20-1*04, TRBV20-1*05, TRBV20-1*02, TRBV20-1*07	TRBV20-1	TRBJ2-7*01	TRBJ2-7	TRBD2*01	TRBD2	8	9	17	29	0	11	11
5088	0.000492	TGTGCCAGCAGCTTAGCGGGGGGGACAGACCATCTTTCTGAGCAGTACTTC	CASSLAGGTDHLSEQYF	TRBV7-6*01	TRBV7-6	TRBJ2-7*01	TRBJ2-7	TRBD1*01, TRBD2*01	TRBD1, TRBD2	16	21	27	39	4	11	15
4963	0.000479	TGTGCCAGCAGCCCCGGGACTGAGCAGTTCTTC	CASSPGTEQFF	TRBV7-6*01, TRBV7-6*02	TRBV7-6	TRBJ2-1*01	TRBJ2-1	TRBD1*01, TRBD2*02, TRBD2*01	TRBD1, TRBD2	11	15	19	20	3	0	3
4959	0.000479	TGTGCCAGTAGTCCCCTATTTTGCCCACGAGCAGTACTTC	CASSPLF~AHEQYF	TRBV19*01, TRBV19*03, TRBV19*02	TRBV19	TRBJ2-7*01	TRBJ2-7	TRBD1*01	TRBD1	11	12	16	26	0	9	9
4902	0.000474	TGTGCCAGTATGGGGCAGAGCTTGACCTTGAACACTGAAGCTTTCTTT	CASMGQSLTLNTEAFF	TRBV19*01, TRBV19*03, TRBV19*02	TRBV19	TRBJ1-1*01	TRBJ1-1	TRBD1*01	TRBD1	9	11	15	28	1	12	13
4811	0.000465	TGCGCCAGCAGCGCCCAAGCTAAGAGGGGCGAGCAGTACTTC	CASSAQAKRGEQYF	TRBV10-1*02, TRBV10-1*01	TRBV10-1	TRBJ2-7*01	TRBJ2-7	TRBD1*01, TRBD2*02	TRBD1, TRBD2	10	24	28	29	13	0	13
4784	0.000462	TGTGCCGCGGGCCCAGGGGTCGGGGATGAGCAGTTCTTC	CAAGPGVGDEQFF	TRBV12-4*01, TRBV12-3*01	TRBV12-4, TRBV12-3	TRBJ2-1*01	TRBJ2-1	TRBD1*01	TRBD1	5	13	18	25	7	6	13
4680	0.000452	TGCGCCAGTGACGGGTCTAGCGGGGATCACGGGGAGCTGTTTTTT	CASDGSSGDHGELFF	TRBV10-2*01	TRBV10-2	TRBJ2-2*01	TRBJ2-2	TRBD2*01	TRBD2	7	16	24	29	8	4	12
4659	0.00045	TGTGCCAGGAAGCGGGAGGCTGGGGGTAAGAGACCCAGTACTTC	CARKREA~G*ETQYF	TRBV6-1*01	TRBV6-1	TRBJ2-5*01	TRBJ2-5	TRBD2*02	TRBD2	7	10	18	27	2	8	10
4533	0.000438	TGCAGTGCTGCGGGGGGACAGACCATCTTTCTGAGCAGTACTTC	CSAAGGQ~HLSEQYF	TRBV20-1*06, TRBV20-1*03, TRBV20-1*01, TRBV20-1*04, TRBV20-1*05, TRBV20-1*02, TRBV20-1*07	TRBV20-1	TRBJ2-7*01	TRBJ2-7	TRBD2*01	TRBD2	8	9	16	32	0	15	15
4492	0.000434	TGCGCCAGCAGAGGCGGGGGCAAGAGACCCAGTACTTC	CASRGG~QETQYF	TRBV5-1*01, TRBV5-1*02	TRBV5-1	TRBJ2-5*01	TRBJ2-5	TRBD2*01	TRBD2	10	13	19	20	2	0	2
4395	0.000425	TGTGCCACCAGCAGAGAGACTAGCGGGGCAGATACGCAGTATTTT	CATSRETSGADTQYF	TRBV15*02	TRBV15	TRBJ2-3*01	TRBJ2-3	TRBD2*01	TRBD2	11	17	27	28	5	0	5
4356	0.000421	TGTGCCAGCAGCTCAAGCACTGAAGCTTTCTTT	CASSSSTEAFF	TRBV7-9*03, TRBV7-9*01, TRBV7-9*04, TRBV7-9*02	TRBV7-9	TRBJ1-1*01	TRBJ1-1	TRBD2*02	TRBD2	13	-1	-1	17	-1	-1	3
4239	0.00041	TGCAGTGCTAGCGTCCCGGAGGCTTATAGCAATCAGCCCCAGCATTTT	CSASVPEAYSNQPQHF	TRBV20-1*01, TRBV20-1*04, TRBV20-1*05, TRBV20-1*07	TRBV20-1	TRBJ1-5*01	TRBJ1-5	TRBD1*01, TRBD2*02, TRBD2*01	TRBD1, TRBD2	10	12	16	26	1	9	10
4228	0.000408	TGTGCCAGCAGCTCCCAGACCTACCTCGAGCAGTACTTC	CASSSQTYLEQYF	TRBV27*01	TRBV27	TRBJ2-7*01	TRBJ2-7	TRBD2*02	TRBD2	10	11	15	26	0	10	10
4214	0.000407	TGTGCCAGCACAAGGACAGGCGGAACAAACACCGGGGAGCTGTTTTTT	CASTRTGGTNTGELFF	TRBV12-4*01, TRBV12-3*01	TRBV12-4, TRBV12-3	TRBJ2-2*01	TRBJ2-2	TRBD1*01	TRBD1	10	13	19	27	2	7	9
4040	0.00039	TGTGCCAGCAGCTTAGCGACATCTCCTACGAGCAGTACTTC	CASSLAT~SYEQYF	TRBV7-8*01	TRBV7-8	TRBJ2-7*01	TRBJ2-7	TRBD1*01	TRBD1	16	17	20	22	0	1	1
3962	0.000383	TGTGCCAGCAGCGACGGGACGAATCAGCCCCAGCATTTT	CASSDGTNQPQHF	TRBV7-2*04, TRBV7-2*01	TRBV7-2	TRBJ1-5*01	TRBJ1-5	TRBD1*01, TRBD2*02, TRBD2*01	TRBD1, TRBD2	11	15	19	21	3	1	4
3864	0.000373	TGTGCCAGCAGCGGCCTTAATGAAAAACTGTTTTTT	CASSGLNEKLFF	TRBV9*02, TRBV9*01, TRBV9*03	TRBV9	TRBJ1-4*01	TRBJ1-4	TRBD1*01, TRBD2*02	TRBD1, TRBD2	12	13	15	17	0	1	1
3856	0.000373	TGTGCCAGCAGTCCCACGGGGGGCGGTGGGGCCAACGTCCTGACTTTC	CASSPTGGGGANVLTF	TRBV2*01, TRBV2*02, TRBV2*03	TRBV2	TRBJ2-6*01	TRBJ2-6	TRBD2*01	TRBD2	11	16	22	26	4	3	7
3830	0.00037	TGTGCCAGCAGCAAAAGGGCAACTAATGAAAAACTGTTTTTT	CASSKRATNEKLFF	TRBV13*02, TRBV13*01	TRBV13	TRBJ1-4*01	TRBJ1-4	TRBD1*01, TRBD2*02	TRBD1, TRBD2	10	15	18	19	4	0	4
3796	0.000367	TGTGCCAGCAGAGCCAGCGGGATACCCTACGAGCAGTACTTC	CASRASGIPYEQYF	TRBV6-4*02, TRBV6-4*01	TRBV6-4	TRBJ2-7*01	TRBJ2-7	TRBD2*02	TRBD2	10	15	21	25	4	3	7
3772	0.000364	TGCGCCAGCAGACAGGCTACGAGCAGTACTTC	CASRQ~YEQYF	TRBV10-1*02, TRBV10-1*01	TRBV10-1	TRBJ2-7*01	TRBJ2-7	TRBD1*01	TRBD1	10	11	15	16	0	0	0
3680	0.000356	TGTGCTAGCAGCGTGGGACAGGGGAATGAGCAGTTCTTC	CASSVGQGNEQFF	TRBV7-7*01	TRBV7-7	TRBJ2-1*01	TRBJ2-1	TRBD1*01	TRBD1	11	14	23	24	2	0	2
3642	0.000352	TGTGCCAGCAGCTTAGCGGGGGGGGACCCCACCTATCTACGAGCAGTACTTC	CASSLAGGD~PPIYEQYF	TRBV7-6*01	TRBV7-6	TRBJ2-7*01	TRBJ2-7	TRBD2*01	TRBD2	16	18	24	36	1	11	12
3616	0.000349	TGTGCCAGGGTGAGGCTCAAGGGCACAATGAGCAGTTCTTC	CARVRLK~HNEQFF	TRBV2*01, TRBV2*02, TRBV2*03	TRBV2	TRBJ2-1*01	TRBJ2-1	TRBD1*01, TRBD2*02	TRBD1, TRBD2	7	19	22	24	11	1	12
3610	0.000349	TGCAGTGCTAGCCGGGACTTCGGCTACGAGCAGTACTTC	CSASRDFGYEQYF	TRBV20-1*06, TRBV20-1*03, TRBV20-1*01, TRBV20-1*04, TRBV20-1*05, TRBV20-1*02, TRBV20-1*07	TRBV20-1	TRBJ2-7*01	TRBJ2-7	TRBD2*02, TRBD2*01	TRBD2	10	13	18	23	2	4	6
3423	0.000331	TGCAGTGTTATCCACTCTGGGGCCAACGTCCTGACTTTC	CSVIHSGANVLTF	TRBV20-1*06, TRBV20-1*03, TRBV20-1*01, TRBV20-1*04, TRBV20-1*05, TRBV20-1*02, TRBV20-1*07	TRBV20-1	TRBJ2-6*01	TRBJ2-6	TRBD1*01, TRBD2*02, TRBD2*01	TRBD1, TRBD2	6	10	12	14	3	1	4
3409	0.000329	TGCGCCAGCAGTGCATCGGGAAATTCACCCCTCCACTTT	CASSASGNSPLHF	TRBV10-1*02, TRBV10-1*01	TRBV10-1	TRBJ1-6*02	TRBJ1-6	TRBD2*02	TRBD2	12	16	20	21	3	0	3
3352	0.000324	TGTGCCACCAGTGATTTGACAGGGAGAGACCCAGTACTTC	CATSDLT~GETQYF	TRBV24-1*01	TRBV24-1	TRBJ2-5*01	TRBJ2-5	TRBD1*01	TRBD1	17	18	23	24	0	0	0
3285	0.000317	TGTGCCAGCAGTGTTACAGGGGGCGGAGGGGGCTATGGCTACACCTTC	CASSVTGGGGGYGYTF	TRBV2*01, TRBV2*02, TRBV2*03	TRBV2	TRBJ1-2*01	TRBJ1-2	TRBD1*01	TRBD1	12	15	23	32	2	8	10
3197	0.000309	TGTGCCACCAGTCAGGACAGCTCTGGGGCCAACGTCCTGACTTTC	CATSQDSSGANVLTF	TRBV15*02	TRBV15	TRBJ2-6*01	TRBJ2-6	TRBD1*01	TRBD1	10	14	19	20	3	0	3
3190	0.000308	TGTGCCAGCAGCTCTGGACAGGGGCATAATTCACCCCTCCACTTT	CASSSGQGHNSPLHF	TRBV7-8*01, TRBV7-8*03	TRBV7-8	TRBJ1-6*02	TRBJ1-6	TRBD1*01	TRBD1	12	15	23	25	2	1	3
3100	0.000299	TGTGCCAGCAGTGGGGACAATAATTCACCCCTCCACTTT	CASSGDNNSPLHF	TRBV6-4*02, TRBV6-4*01	TRBV6-4	TRBJ1-6*01	TRBJ1-6	TRBD1*01	TRBD1	12	13	18	19	0	0	0
3063	0.000296	TGTGCCAGCACTAGCGGGGAAGCCTACGAGCAGTACTTC	CASTSGEAYEQYF	TRBV7-9*03, TRBV7-9*01, TRBV7-9*04, TRBV7-9*02	TRBV7-9	TRBJ2-7*01	TRBJ2-7	TRBD2*01	TRBD2	10	11	18	22	0	3	3
3046	0.000294	TGCGCCAGCAGCTCCGGACTAGCGGGGGGGCTCGAGCAGTTCTTC	CASSSGLAGGLEQFF	TRBV5-1*01	TRBV5-1	TRBJ2-1*01	TRBJ2-1	TRBD2*01	TRBD2	12	15	29	33	2	3	5
2835	0.000274	TGTGCCAGCCTCTTAAGGGGCCCAGGGCTGAGCAGTTCTTC	CASLLRG~RAEQFF	TRBV9*02, TRBV9*01, TRBV9*03	TRBV9	TRBJ2-1*01	TRBJ2-1	TRBD1*01	TRBD1	8	22	26	28	13	1	14
2778	0.000268	TGTGCCAGCAGTGCGATGGCAGGGAGCACAGATACGCAGTATTTT	CASSAMAGSTDTQYF	TRBV6-4*02, TRBV6-4*01	TRBV6-4	TRBJ2-3*01	TRBJ2-3	TRBD1*01	TRBD1	12	19	23	24	6	0	6
2730	0.000264	TGTGCCAGCAGTATCCCCCAGGGGAGCACTGAAGCTTTCTTT	CASSIPQGSTEAFF	TRBV28*01	TRBV28	TRBJ1-1*01	TRBJ1-1	TRBD1*01	TRBD1	11	18	23	26	6	2	8
2727	0.000263	TGTGCCAGCACCCTCGGAGGTGAAAAACTGTTTTTT	CASTLGGEKLFF	TRBV6-6*04	TRBV6-6	TRBJ1-4*01	TRBJ1-4	TRBD2*02	TRBD2	9	15	19	20	5	0	5
2697	0.000261	TGTGCCAGCAGCTTATTTTGGCAGACCGAGTAATTCACCCCTCCACTTT	CASSLFWQ~PSNSPLHF	TRBV7-9*01, TRBV7-9*04, TRBV7-9*02	TRBV7-9	TRBJ1-6*02	TRBJ1-6	TRBD1*01, TRBD2*02, TRBD2*01	TRBD1, TRBD2	14	23	25	30	8	4	12
2697	0.000261	TGTGCCAGCAGGACGGGAGGGTACAATCAGCCCCAGCATTTT	CASRTGGYNQPQHF	TRBV25-1*01	TRBV25-1	TRBJ1-5*01	TRBJ1-5	TRBD2*02	TRBD2	10	13	20	23	2	2	4
2668	0.000258	TGTGCCAGCAGTGACTCGGACACCGGGGAGCTGTTTTTT	CASSDSDTGELFF	TRBV6-4*02, TRBV6-4*01	TRBV6-4	TRBJ2-2*01	TRBJ2-2	TRBD2*02, TRBD2*01	TRBD2	11	12	15	19	0	3	3
2555	0.000247	TGTGCCAGCAGCGGACTAGCGGGAGCACAGATACGCAGTATTTT	CASSGLA~STDTQYF	TRBV9*02, TRBV9*01	TRBV9	TRBJ2-3*01	TRBJ2-3	TRBD2*02, TRBD2*01	TRBD2	12	13	22	23	0	0	0
2528	0.000244	TGCAGCGTTGCACAGGGTAGGGGCTATGGCTACACCTTC	CSVAQGRGYGYTF	TRBV29-1*01	TRBV29-1	TRBJ1-2*01	TRBJ1-2	TRBD1*01	TRBD1	9	11	16	23	1	6	7
2505	0.000242	TGCAGCGTTATGTTAACCGGGACCCTCCACTTT	CSVMLTGTLHF	TRBV29-1*01, TRBV29-1*03	TRBV29-1	TRBJ1-6*01	TRBJ1-6	TRBD2*02	TRBD2	8	17	21	22	8	0	8
2421	0.000234	TGTGCCACCAGTGATTTGCGGACAGGGATGAAAAACTGTTTTTT	CATSDLR~RDEKLFF	TRBV24-1*01	TRBV24-1	TRBJ1-4*01	TRBJ1-4	TRBD1*01	TRBD1	17	19	26	27	1	0	1
2383	0.00023	TGTGCCAGCAGCGTCGAGCAGGGGGACACTACGAGCAGTACTTC	CASSVEQ~GHYEQYF	TRBV9*02, TRBV9*01	TRBV9	TRBJ2-7*01	TRBJ2-7	TRBD1*01	TRBD1	13	18	24	28	4	3	7
2351	0.000227	TGTGCCACCAGTGTCGGAGGGGATCCCTCTCCTATAATTCACCCCTCCACTTT	CATSVGGDP~SYNSPLHF	TRBV24-1*01	TRBV24-1	TRBJ1-6*02	TRBJ1-6	TRBD2*02	TRBD2	12	15	20	28	2	7	9
2340	0.000226	TGTGCCAGCAGTGAACTTTCTTCAGAGAACTATGGCTACACCTTC	CASSELSSENYGYTF	TRBV25-1*01	TRBV25-1	TRBJ1-2*01	TRBJ1-2	TRBD1*01, TRBD2*02	TRBD1, TRBD2	14	22	24	27	7	2	9
2293	0.000222	TGTGCCATCAGTGAAAAGTACGAGCAGTACTTC	CAISEKYEQYF	TRBV10-3*01, TRBV10-3*02	TRBV10-3	TRBJ2-7*01	TRBJ2-7	TRBD2*02, TRBD2*01	TRBD2	13	-1	-1	18	-1	-1	4
2255	0.000218	TGTGCCAGCAGCACTCTAGAGGGTGAGCAGTTCTTC	CASSTLEGEQFF	TRBV7-9*03, TRBV7-9*01, TRBV7-9*04, TRBV7-9*02	TRBV7-9	TRBJ2-1*01	TRBJ2-1	TRBD2*02	TRBD2	11	18	22	23	6	0	6
2198	0.000212	TGTGCCAGGGGGGTAGCTTGTAGTTAGAGACCCAGTACTTC	CARGVAC~LETQYF	TRBV12-4*01, TRBV12-3*01	TRBV12-4, TRBV12-3	TRBJ2-5*01	TRBJ2-5	TRBD1*01, TRBD2*01	TRBD1, TRBD2	7	8	12	25	0	12	12
2183	0.000211	TGTGCCAGCAGTGTGAAGGAAGTACGTGGCTACACCTTC	CASSVKEVRGYTF	TRBV2*01, TRBV2*02, TRBV2*03	TRBV2	TRBJ1-2*01	TRBJ1-2	TRBD1*01, TRBD2*02, TRBD2*01	TRBD1, TRBD2	12	17	19	26	4	6	10
2171	0.00021	TGTGCCACCAGTGATCCAGGGACAGAAGAGAGGCGATGAGCAGTTCTTC	CATSDPGT~KRGDEQFF	TRBV24-1*01	TRBV24-1	TRBJ2-1*01	TRBJ2-1	TRBD1*01	TRBD1	14	18	24	35	3	10	13
2149	0.000208	TGTGCCAGCAGCTCCCCCTCCAATGAGCAGTTCTTC	CASSSPSNEQFF	TRBV7-9*03, TRBV7-9*01, TRBV7-9*04, TRBV7-9*02	TRBV7-9	TRBJ2-1*01	TRBJ2-1	TRBD1*01, TRBD2*02, TRBD2*01	TRBD1, TRBD2	13	-1	-1	16	-1	-1	2
2115	0.000204	TGTGCCAGTAGTGCCCTCGACAGGGCAGAGACCCAGTACTTC	CASSALDRAETQYF	TRBV19*01, TRBV19*03, TRBV19*02	TRBV19	TRBJ2-5*01	TRBJ2-5	TRBD1*01	TRBD1	12	18	24	26	5	1	6
2080	0.000201	TGTGCCAGCAGACAGGAGCATAATTCACCCCTCCACTTT	CASRQEHNSPLHF	TRBV2*01, TRBV2*02, TRBV2*03	TRBV2	TRBJ1-6*01	TRBJ1-6	TRBD1*01	TRBD1	10	11	15	19	0	3	3
2055	0.000199	TGCAGCGTTACCGCAGCGACAGATACGCAGTATTTT	CSVTAATDTQYF	TRBV29-1*01, TRBV29-1*03	TRBV29-1	TRBJ2-3*01	TRBJ2-3	TRBD2*02, TRBD2*01	TRBD2	8	14	17	18	5	0	5
2005	0.000194	TGTGCCAGCAGCCAAGAGACCCAGTACTTC	CASSQETQYF	TRBV5-4*01, TRBV5-4*03, TRBV5-4*04	TRBV5-4	TRBJ2-5*01	TRBJ2-5	TRBD1*01, TRBD2*02, TRBD2*01	TRBD1, TRBD2	11	-1	-1	12	-1	-1	0
1918	0.000185	TGTGCCAGCAGTGAAAGGGACAGTTATAATTCACCCCTCCACTTT	CASSERDSYNSPLHF	TRBV2*01, TRBV2*03	TRBV2	TRBJ1-6*02	TRBJ1-6	TRBD1*01	TRBD1	14	16	22	24	1	1	2
1918	0.000185	TGTGCCAGCAGTGAAACAGATAATTCACCCCTCCACTTT	CASSETDNSPLHF	TRBV6-4*02, TRBV6-4*01	TRBV6-4	TRBJ1-6*02	TRBJ1-6	TRBD1*01	TRBD1	13	15	18	19	1	0	1
1912	0.000185	TGCGCCAGCAGTGAGGCCAGATTCTAAATCTAATATAGCAATCAGCCCCAGCATTTT	CASSEARF*I*YSNQPQHF	TRBV10-1*01	TRBV10-1	TRBJ1-5*01	TRBJ1-5	TRBD1*01, TRBD2*02, TRBD2*01	TRBD1, TRBD2	14	17	19	35	2	15	17
1897	0.000183	TGTGCCAGCAGCCCCGAAAGGCGCCTAGTTCCCCACGAGCAGTACTTC	CASSPERRLVPHEQYF	TRBV5-6*01	TRBV5-6	TRBJ2-7*01	TRBJ2-7	TRBD2*02, TRBD2*01	TRBD2	11	24	28	34	12	5	17
1883	0.000182	TGTGCCATCCGCTGCCTGGACTAGCGGCTACAATGAGCAGTTCTTC	CAIRCLD*~GYNEQFF	TRBV10-3*01, TRBV10-3*02	TRBV10-3	TRBJ2-1*01	TRBJ2-1	TRBD2*02, TRBD2*01	TRBD2	8	17	26	27	8	0	8
1882	0.000182	TGTGCCATCACTCCTACAATGAGCAGTTCTTC	CAITP~NEQFF	TRBV10-3*01, TRBV10-3*02	TRBV10-3	TRBJ2-1*01	TRBJ2-1			9	-1	-1	10	-1	-1	0
1849	0.000179	TGTGCCGCAAGAGCCGGGACACTGGAACACTGAAGCTTTCTTT	CAARAGT~WNTEAFF	TRBV24-1*01	TRBV24-1	TRBJ1-1*01	TRBJ1-1	TRBD1*01	TRBD1	5	15	20	24	9	3	12
1831	0.000177	TGTGCCACCAGTGGCGGGGCTGGTGGCTACACCTTC	CATSGGAGGYTF	TRBV24-1*01	TRBV24-1	TRBJ1-2*01	TRBJ1-2	TRBD2*01	TRBD2	12	13	18	23	0	4	4
1820	0.000176	TGCAGCGCACTGAGCCGGGACAGATTTCGTGGCTACACCTTC	CSALSRDRFRGYTF	TRBV29-1*01, TRBV29-1*03	TRBV29-1	TRBJ1-2*01	TRBJ1-2	TRBD1*01	TRBD1	7	16	22	29	8	6	14
1801	0.000174	TGTGCCAGCAGTGAATATGAAAAACTGTTTTTT	CASSEYEKLFF	TRBV25-1*01	TRBV25-1	TRBJ1-4*01	TRBJ1-4			16	-1	-1	17	-1	-1	0
1794	0.000173	TGCAGTGCTAGAGATCCCAGCGGGACCGTCTACGAGCAGTACTTC	CSARDPSGTVYEQYF	TRBV20-1*01, TRBV20-1*05, TRBV20-1*07	TRBV20-1	TRBJ2-7*01	TRBJ2-7	TRBD2*02	TRBD2	13	18	24	29	4	4	8
1787	0.000173	TGCAGTGCTAGAAGCCTAGCGGATATTACGAGCAGTACTTC	CSARSLA~YYEQYF	TRBV20-1*01, TRBV20-1*04, TRBV20-1*05, TRBV20-1*07	TRBV20-1	TRBJ2-7*01	TRBJ2-7	TRBD2*02, TRBD2*01	TRBD2	11	15	21	26	3	4	7
1747	0.000169	TGTGCCACCAGCAGAGATGCAGGCTCTGGGGCCAACGTCCTGACTTTC	CATSRDAGSGANVLTF	TRBV15*02	TRBV15	TRBJ2-6*01	TRBJ2-6	TRBD1*01	TRBD1	11	19	22	23	7	0	7
1730	0.000167	TGTGCCAGCAGCCGTGGACTAGCGGGAGTCAACCCCCCTCCTACGAGCAGTACTTC	CASSRGLAG~QPPSYEQYF	TRBV7-3*05, TRBV7-3*01	TRBV7-3	TRBJ2-7*01	TRBJ2-7	TRBD2*02	TRBD2	13	15	27	37	1	9	10
1686	0.000163	TGCGCCAGCAGCTTGGGGACCTCCAATGAGCAGTTCTTC	CASSLGTSNEQFF	TRBV5-1*01	TRBV5-1	TRBJ2-1*01	TRBJ2-1	TRBD1*01, TRBD2*02, TRBD2*01	TRBD1, TRBD2	15	16	18	19	0	0	0
1672	0.000162	TGTGCCAGCAGCCCACCCAATGCCGGCGCTTTCTTT	CASSPPNAGAFF	TRBV9*02, TRBV9*01, TRBV9*03	TRBV9	TRBJ1-1*01	TRBJ1-1	TRBD1*01, TRBD2*02, TRBD2*01	TRBD1, TRBD2	11	24	26	27	12	0	12
1659	0.00016	TGTGCCATCAGTTAGCGGGAGCACCGGGGAGCTGTTTTTT	CAIS*RE~TGELFF	TRBV10-3*01, TRBV10-3*02	TRBV10-3	TRBJ2-2*01	TRBJ2-2	TRBD2*02	TRBD2	11	12	20	21	0	0	0
1639	0.000158	TGTGCCAGCAGCTTAGCGAGTAATTCACCCCTCCACTTT	CASSLASNSPLHF	TRBV7-8*01	TRBV7-8	TRBJ1-6*02	TRBJ1-6	TRBD2*02	TRBD2	16	17	19	20	0	0	0
1619	0.000156	TGCAGTGCTGGCCCCCGGGCCGACAAAAGCACAGATACGCAGTATTTT	CSAGPRADKSTDTQYF	TRBV20-1*06, TRBV20-1*03, TRBV20-1*01, TRBV20-1*04, TRBV20-1*05, TRBV20-1*02, TRBV20-1*07	TRBV20-1	TRBJ2-3*01	TRBJ2-3	TRBD1*01, TRBD2*01	TRBD1, TRBD2	8	10	15	27	1	11	12
1617	0.000156	TGTGCCAGCAGTCCCAGGGAAAATTCCTACGAGCAGTACTTC	CASSPRENSYEQYF	TRBV2*01, TRBV2*02, TRBV2*03	TRBV2	TRBJ2-7*01	TRBJ2-7	TRBD1*01	TRBD1	11	14	18	24	2	5	7
1604	0.000155	TGTGCCAGTAGCGATGGGCTAGAGGTCTCCGAGCAGTACTTC	CASSDGLEVSEQYF	TRBV19*01, TRBV19*03, TRBV19*02	TRBV19	TRBJ2-7*01	TRBJ2-7	TRBD2*02, TRBD2*01	TRBD2	11	17	21	29	5	7	12
1566	0.000151	TGTGCCAGCAGTAGCGGGAGCACCGGGGAGCTGTTTTTT	CASSSGSTGELFF	TRBV6-4*02, TRBV6-4*01	TRBV6-4	TRBJ2-2*01	TRBJ2-2	TRBD2*02	TRBD2	11	12	19	20	0	0	0
1561	0.000151	TGTGCCACCAGCAGGGACGTAGATACGCAGTATTTT	CATSRDVDTQYF	TRBV15*02	TRBV15	TRBJ2-3*01	TRBJ2-3	TRBD1*01, TRBD2*02, TRBD2*01	TRBD1, TRBD2	11	13	17	20	1	2	3
1557	0.00015	TGCAGTGCCCAGCGGGGACTAGCGGGATCAAATGAGCAGTTCTTC	CSAQRGLAGSNEQFF	TRBV20-1*06, TRBV20-1*03, TRBV20-1*01, TRBV20-1*04, TRBV20-1*05, TRBV20-1*02, TRBV20-1*07	TRBV20-1	TRBJ2-1*01	TRBJ2-1	TRBD2*02	TRBD2	7	14	26	30	6	3	9
1554	0.00015	TGTGCCAGCAGCTTACAGGGAGGGAGCTACGAGCAGTACTTC	CASSLQGGSYEQYF	TRBV7-2*04, TRBV7-2*01	TRBV7-2	TRBJ2-7*01	TRBJ2-7	TRBD2*02	TRBD2	14	17	23	26	2	2	4
1550	0.00015	TGTGCCAGCATATTTGCCCAAACGGACGGACGGCTATGGCTACACCTTC	CASIFAQT~TDGYGYTF	TRBV9*02, TRBV9*01, TRBV9*03	TRBV9	TRBJ1-2*01	TRBJ1-2	TRBD1*01, TRBD2*02, TRBD2*01	TRBD1, TRBD2	9	27	30	33	17	2	19
1539	0.000149	TGTGCCAGCAGCCAAGATGGCGGGTTTGGAGAGACCCAGTACTTC	CASSQDGGFGETQYF	TRBV3-1*01	TRBV3-1	TRBJ2-5*01	TRBJ2-5	TRBD2*02, TRBD2*01	TRBD2	10	19	23	29	8	5	13
1534	0.000148	TGTGCCAGTAGTATAGGGACAGGGGGTACGAGCAGTACTTC	CASSIGT~GYEQYF	TRBV19*01, TRBV19*02	TRBV19	TRBJ2-7*01	TRBJ2-7	TRBD1*01	TRBD1	15	16	25	26	0	0	0
1517	0.000147	TGTGCCAGCAGTGAAGATGGGACAGGGAATTCACCCCTCCACTTT	CASSEDGTGNSPLHF	TRBV2*01, TRBV2*03	TRBV2	TRBJ1-6*01	TRBJ1-6	TRBD1*01	TRBD1	15	18	26	27	2	0	2
1515	0.000146	TGTGCCACCAGCAGTGTTCACCAGGGACCAACCTATGGCTACACCTTC	CATSSVHQGPTYGYTF	TRBV15*02	TRBV15	TRBJ1-2*01	TRBJ1-2	TRBD1*01, TRBD2*02, TRBD2*01	TRBD1, TRBD2	11	23	27	32	11	4	15
1504	0.000145	TGTGCCAGCAGTGTACTAGCGGGGGAGCAAGAGACCCAGTACTTC	CASSVLAGEQETQYF	TRBV6-1*01	TRBV6-1	TRBJ2-5*01	TRBJ2-5	TRBD2*01	TRBD2	11	14	24	27	2	2	4
1500	0.000145	TGTGCCACCAGCAGAGATCAGGGCTCTGGGGCCAACGTCCTGACTTTC	CATSRDQGSGANVLTF	TRBV15*02	TRBV15	TRBJ2-6*01	TRBJ2-6	TRBD1*01	TRBD1	11	18	22	23	6	0	6
1499	0.000145	TGTGCCAGCAGCTTAAATCTGGGGACTGAAGCTTTCTTT	CASSLNLGTEAFF	TRBV7-3*01	TRBV7-3	TRBJ1-1*01	TRBJ1-1	TRBD1*01, TRBD2*01	TRBD1, TRBD2	15	20	23	24	4	0	4
1495	0.000144	TGTGCCAGCAGCAAGGCCTAAGTGATTGAGGTCCTACAATGAGCAGTTCTTC	CASSKA*VI~RSYNEQFF	TRBV27*01	TRBV27	TRBJ2-1*01	TRBJ2-1	TRBD2*02	TRBD2	12	27	30	31	14	0	14
1491	0.000144	TGCGCCAGCAGCCAAGCGTCCGGGACAGGGGCCAACGTCCTGACTTTC	CASSQASGTGANVLTF	TRBV4-1*02, TRBV4-1*01	TRBV4-1	TRBJ2-6*01	TRBJ2-6	TRBD1*01	TRBD1	15	21	26	27	5	0	5
1483	0.000143	TGTGCCAGTAAATTCGGACGGCCGGGGAGCTGTTTTTT	CASKFG~AGELFF	TRBV19*01, TRBV19*03, TRBV19*02	TRBV19	TRBJ2-2*01	TRBJ2-2	TRBD1*01, TRBD2*02, TRBD2*01	TRBD1, TRBD2	9	15	18	21	5	2	7
1457	0.000141	TGTGCCAGCAGCCAAGAGGGGGACAGGGCATATGAAAAACTGTTTTTT	CASSQEGDRAYEKLFF	TRBV7-9*03, TRBV7-9*01, TRBV7-9*04, TRBV7-9*02	TRBV7-9	TRBJ1-4*01	TRBJ1-4	TRBD1*01	TRBD1	11	19	27	31	7	3	10
1455	0.000141	TGTGCCAGCATAGGCAGGGAGTATTCACCCCTCCACTTT	CASIGREYSPLHF	TRBV25-1*01	TRBV25-1	TRBJ1-6*02	TRBJ1-6	TRBD1*01, TRBD2*02	TRBD1, TRBD2	9	14	18	22	4	3	7
1444	0.000139	TGCAGTGCCGCATCCCTAGAGTCCGAATACAATGAGCAGTTCTTC	CSAASLESEYNEQFF	TRBV20-1*06, TRBV20-1*03, TRBV20-1*01, TRBV20-1*04, TRBV20-1*05, TRBV20-1*02, TRBV20-1*07	TRBV20-1	TRBJ2-1*01	TRBJ2-1	TRBD2*02, TRBD2*01	TRBD2	7	19	23	27	11	3	14
1434	0.000139	TGTGCCAGCAGCTTACGACAGGGAGTTGGCTACACCTTC	CASSLRQGVGYTF	TRBV7-2*04, TRBV7-2*01	TRBV7-2	TRBJ1-2*01	TRBJ1-2	TRBD1*01	TRBD1	14	16	22	26	1	3	4
1431	0.000138	TGTGCCAGACCGTAGACAGGAATATTGAAGCTTTCTTT	CARP*T~NIEAFF	TRBV6-6*04	TRBV6-6	TRBJ1-1*01	TRBJ1-1	TRBD1*01	TRBD1	7	14	19	25	6	5	11
1427	0.000138	TGTGCCATCAGTGAGAGGGGGCTATGGCTACACCTTC	CAISER~GYGYTF	TRBV10-3*01, TRBV10-3*02	TRBV10-3	TRBJ1-2*01	TRBJ1-2	TRBD1*01	TRBD1	14	15	20	21	0	0	0
1426	0.000138	TGCGCCAGCAGCTTAACTAGCGGAACCGGGTATACGCAGTATTTT	CASSLTSGTGYTQYF	TRBV5-1*01	TRBV5-1	TRBJ2-3*01	TRBJ2-3	TRBD2*02, TRBD2*01	TRBD2	13	15	22	31	1	8	9
1419	0.000137	TGTGCCAGCACTGCACTAGCGGGGGAGTACCAAGAGACCCAGTACTTC	CASTALAGEYQETQYF	TRBV2*01, TRBV2*03	TRBV2	TRBJ2-5*01	TRBJ2-5	TRBD2*01	TRBD2	9	14	24	28	4	3	7
1418	0.000137	TGCAGTGCTAGAGATCGGAAGACCCAGTACTTC	CSARDRKTQYF	TRBV20-1*01, TRBV20-1*05, TRBV20-1*07	TRBV20-1	TRBJ2-5*01	TRBJ2-5	TRBD1*01, TRBD2*02, TRBD2*01	TRBD1, TRBD2	13	16	18	19	2	0	2
1411	0.000136	TGTGCCAGCAGCTACCAGACAGGGCCGAATTCACCCCTCCACTTT	CASSYQTGPNSPLHF	TRBV5-6*01	TRBV5-6	TRBJ1-6*02	TRBJ1-6	TRBD1*01	TRBD1	12	17	23	27	4	3	7
1397	0.000135	TGTGCCACCAGCAGCACGAATTCACCCCTCCACTTT	CATSSTNSPLHF	TRBV15*02	TRBV15	TRBJ1-6*02	TRBJ1-6	TRBD2*02, TRBD2*01	TRBD2	11	12	14	18	0	3	3
1379	0.000133	TGTGCCAGCAGCCCGGGACAACCTACGAGCAGTACTTC	CASSPG~TYEQYF	TRBV4-2*01	TRBV4-2	TRBJ2-7*01	TRBJ2-7	TRBD1*01	TRBD1	10	14	19	21	3	1	4
1368	0.000132	TGTGCCAGTCGAGATGAGACAGGGACACCCCTCCACTTT	CASRDETGTPLHF	TRBV15*02	TRBV15	TRBJ1-6*02	TRBJ1-6	TRBD1*01	TRBD1	6	17	23	25	10	1	11
1364	0.000132	TGTGCCAGCAACATGGACTCGAGCGCTGAAGCTTTCTTT	CASNMDSSAEAFF	TRBV6-3*01, TRBV6-2*01	TRBV6-3, TRBV6-2	TRBJ1-1*01	TRBJ1-1	TRBD2*02, TRBD2*01	TRBD2	9	14	18	25	4	6	10
1348	0.00013	TGTGCCAGTGGACTGTACAATGAGCAGTTCTTC	CASGLYNEQFF	TRBV7-9*03, TRBV7-9*01, TRBV7-9*04, TRBV7-9*02	TRBV7-9	TRBJ2-1*01	TRBJ2-1	TRBD2*02, TRBD2*01	TRBD2	7	9	13	15	1	1	2
1331	0.000129	TGCAGCGTCGTCGGAGTAGGTTGGGGTGGCTACACCTTC	CSVVGVGWGGYTF	TRBV29-1*01	TRBV29-1	TRBJ1-2*01	TRBJ1-2	TRBD1*01, TRBD2*02, TRBD2*01	TRBD1, TRBD2	7	22	25	26	14	0	14
1317	0.000127	TGTGCCAGCAGTGCCGGGACAGGGGGCAATTCACCCCTCCACTTT	CASSAGTGGNSPLHF	TRBV6-1*01	TRBV6-1	TRBJ1-6*02	TRBJ1-6	TRBD1*01	TRBD1	12	15	26	27	2	0	2
1317	0.000127	TGTGCCACCAGTGAGAATAGCGGGGGGGATCCTCTTC	CATSEN~AGGILF	TRBV24-1*01	TRBV24-1	TRBJ2-1*01	TRBJ2-1	TRBD2*01	TRBD2	13	17	27	32	3	4	7
1311	0.000127	TGTGCCAGCAGTGAATATGTCCAGGGATGGAATTCACCCCTCCACTTT	CASSEYVQGWNSPLHF	TRBV25-1*01	TRBV25-1	TRBJ1-6*02	TRBJ1-6	TRBD1*01	TRBD1	16	21	25	30	4	4	8
1309	0.000126	TGTGCCTCTGGGGTGGGACCGAATTCACCCCTCCACTTT	CASGVGPNSPLHF	TRBV25-1*01	TRBV25-1	TRBJ1-6*01	TRBJ1-6	TRBD1*01, TRBD2*02, TRBD2*01	TRBD1, TRBD2	5	14	18	21	8	2	10
1309	0.000126	TGTGCCAGTGGGAGTTCTAATGAGCAGTTCTTC	CASGSSNEQFF	TRBV7-9*03, TRBV7-9*01, TRBV7-9*04, TRBV7-9*02	TRBV7-9	TRBJ2-1*01	TRBJ2-1	TRBD2*02	TRBD2	7	9	13	18	1	4	5
1305	0.000126	TGTGCCAGCAGTTAGGGGACATGAACCTACGAGCAGTACTTC	CASS*GT*TYEQYF	TRBV6-5*01	TRBV6-5	TRBJ2-7*01	TRBJ2-7	TRBD1*01	TRBD1	11	15	20	25	3	4	7
1302	0.000126	TGTGCCACCAGCACGGGACGCAGGACTGGGGCCAACGTCCTGACTTTC	CATSTGRRTGANVLTF	TRBV15*02	TRBV15	TRBJ2-6*01	TRBJ2-6	TRBD1*01, TRBD2*02, TRBD2*01	TRBD1, TRBD2	11	14	18	25	2	6	8
1298	0.000125	TGCGCCAGCAGCAGGGACTTTCAAGAGACCCAGTACTTC	CASSRDFQETQYF	TRBV10-1*02, TRBV10-1*01	TRBV10-1	TRBJ2-5*01	TRBJ2-5	TRBD2*02, TRBD2*01	TRBD2	10	13	18	21	2	2	4
1294	0.000125	TGTGCCATCAGTGGAATCGGGGACTAGCGAAATGAGCAGTTCTTC	CAISGIGD*RNEQFF	TRBV10-3*01, TRBV10-3*02	TRBV10-3	TRBJ2-1*01	TRBJ2-1	TRBD2*02, TRBD2*01	TRBD2	12	19	28	30	6	1	7
1285	0.000124	TGCAGTGTGAAGAATTACAGGGGGAGCTACGAGCAGTACTTC	CSVKNYRGSYEQYF	TRBV20-1*06, TRBV20-1*03, TRBV20-1*01, TRBV20-1*04, TRBV20-1*05, TRBV20-1*02, TRBV20-1*07	TRBV20-1	TRBJ2-7*01	TRBJ2-7	TRBD1*01	TRBD1	6	16	23	26	9	2	11
1269	0.000123	TGTGCCAGCAGTGACGCTGCTCCGACTTATGGCTACACCTTC	CASSDAAPTYGYTF	TRBV25-1*01	TRBV25-1	TRBJ1-2*01	TRBJ1-2	TRBD2*02, TRBD2*01	TRBD2	13	23	26	27	9	0	9
1267	0.000122	TGTGCCAGCAGCTTAGTGAGTATCAATGAGCAGTTCTTC	CASSLVSINEQFF	TRBV7-8*01	TRBV7-8	TRBJ2-1*01	TRBJ2-1	TRBD2*02, TRBD2*01	TRBD2	15	17	19	23	1	3	4
1264	0.000122	TGTGCCAGCAGCGAATGGGATGTGGATGGCTACACCTTC	CASSEWDVDGYTF	TRBV9*02, TRBV9*01	TRBV9	TRBJ1-2*01	TRBJ1-2	TRBD1*01, TRBD2*02, TRBD2*01	TRBD1, TRBD2	12	16	19	25	3	5	8
1262	0.000122	TGTGCCAGCAGCTTAGCGGGGGGGACCCACCTATCTACGAGCAGTACTTC	CASSLAGG~PPIYEQYF	TRBV7-6*01	TRBV7-6	TRBJ2-7*01	TRBJ2-7	TRBD2*01	TRBD2	16	17	23	34	0	10	10
1262	0.000122	TGTGCCATCAGTGAGTCGATGAGGGTGGAAACACCATATATTTT	CAISESM~GGNTIYF	TRBV10-3*01, TRBV10-3*02	TRBV10-3	TRBJ1-3*01	TRBJ1-3	TRBD2*02	TRBD2	16	20	24	25	3	0	3
1253	0.000121	TGTGCCAGCGCTTTGACAGGGAACACTGAAGCTTTCTTT	CASALTGNTEAFF	TRBV11-3*01, TRBV11-3*02	TRBV11-3	TRBJ1-1*01	TRBJ1-1	TRBD1*01	TRBD1	8	14	19	20	5	0	5
1249	0.000121	TGCAGTGCTTCAACAGGGGAAGGGTATACCTCACCCCTCCACTTT	CSASTGEGYTSPLHF	TRBV20-1*06, TRBV20-1*03, TRBV20-1*01, TRBV20-1*04, TRBV20-1*05, TRBV20-1*02, TRBV20-1*07	TRBV20-1	TRBJ1-6*02	TRBJ1-6	TRBD1*01	TRBD1	8	12	18	30	3	11	14
1248	0.000121	TGTGCCAGCAGTGGGACTAGCACAGATACGCAGTATTTT	CASSGTSTDTQYF	TRBV6-4*02, TRBV6-4*01	TRBV6-4	TRBJ2-3*01	TRBJ2-3	TRBD2*02, TRBD2*01	TRBD2	12	13	17	18	0	0	0
1237	0.000119	TGTGCCACCAGCGACTAGCGGGGGGCCCCACAGATACGCAGTATTTT	CATSD*RG~PTDTQYF	TRBV15*02	TRBV15	TRBJ2-3*01	TRBJ2-3	TRBD2*01	TRBD2	11	12	24	28	0	3	3
1234	0.000119	TGTGCCAGCAGCTTAGGGGGCAGCTCCTACGAGCAGTACTTC	CASSLGGSSYEQYF	TRBV7-2*04, TRBV7-2*01	TRBV7-2	TRBJ2-7*01	TRBJ2-7	TRBD1*01	TRBD1	16	17	20	23	0	2	2
1226	0.000118	TGTGCCACCAGCAGGGATGAGGGGACAGGGCAGTACTTC	CATSRDEGTGQYF	TRBV15*02	TRBV15	TRBJ2-7*01	TRBJ2-7	TRBD1*01	TRBD1	11	21	28	29	9	0	9
1212	0.000117	TGTGCCAGCAGCCAAGTGGTAGGACAGGGTTTTCTGGGGCCAACGTCCTGACTTTC	CASSQVVGQ~FSGANVLTF	TRBV14*01	TRBV14	TRBJ2-6*01	TRBJ2-6	TRBD1*01	TRBD1	11	21	28	32	9	3	12
1211	0.000117	TGTGCCAGCAGTGAGACTAGCGGGAGGGCAGATACGCAGTATTTT	CASSETSGRADTQYF	TRBV6-4*02, TRBV6-4*01	TRBV6-4	TRBJ2-3*01	TRBJ2-3	TRBD2*02	TRBD2	13	14	27	28	0	0	0
1208	0.000117	TGCAGCGTTGGCCAGCGCACAGATACGCAGTATTTT	CSVGQRTDTQYF	TRBV29-1*01	TRBV29-1	TRBJ2-3*01	TRBJ2-3	TRBD1*01, TRBD2*02, TRBD2*01	TRBD1, TRBD2	9	12	14	16	2	1	3
1200	0.000116	TGCGCCAGCAGCGTTGGGGGCGGTAAGATACGCAGTATTTT	CASSVGG~*DTQYF	TRBV5-1*01	TRBV5-1	TRBJ2-3*01	TRBJ2-3	TRBD1*01	TRBD1	11	15	20	25	3	4	7
1198	0.000116	TGCAGCGTCCGGGACCAGCTTGCCTACACCTTC	CSVRDQLAYTF	TRBV29-1*01, TRBV29-1*03	TRBV29-1	TRBJ1-2*01	TRBJ1-2	TRBD1*01, TRBD2*02, TRBD2*01	TRBD1, TRBD2	7	10	14	23	2	8	10
1196	0.000116	TGTGCCAGCAGTGAACAGGGCGAAGGCAATGAGCAGTTCTTC	CASSEQGEGNEQFF	TRBV2*01, TRBV2*03	TRBV2	TRBJ2-1*01	TRBJ2-1	TRBD1*01	TRBD1	14	15	19	26	0	6	6
1187	0.000115	TGTGCCAGCAGCTTCAGCAGGGACACTGAAGCTTTCTTT	CASSFSRDTEAFF	TRBV7-6*01, TRBV7-6*02	TRBV7-6	TRBJ1-1*01	TRBJ1-1	TRBD1*01	TRBD1	13	17	21	22	3	0	3
1184	0.000114	TGCAGTGCAGGGGGCTTCAGCCCCAGCATTTT	CSAGG~QPQHF	TRBV20-1*06, TRBV20-1*03, TRBV20-1*01, TRBV20-1*04, TRBV20-1*05, TRBV20-1*02, TRBV20-1*07	TRBV20-1	TRBJ1-5*01	TRBJ1-5	TRBD1*01	TRBD1	7	8	14	16	0	1	1
1182	0.000114	TGTGCCACCAGTGCCCTGACAGGGCGTGGGGCAAAACCAGCCCCAGCATTTT	CATSALTGR~GQNQPQHF	TRBV24-1*01	TRBV24-1	TRBJ1-5*01	TRBJ1-5	TRBD1*01	TRBD1	12	17	23	37	4	13	17
1180	0.000114	TGCGCCAGCAGTACCGGGACTAGGATGAAGCGTCCTACAATGAGCAGTTCTTC	CASSTGTRM~ASYNEQFF	TRBV10-2*01	TRBV10-2	TRBJ2-1*01	TRBJ2-1	TRBD2*02, TRBD2*01	TRBD2	11	15	22	32	3	9	12
1178	0.000114	TGTGCCAGCACTGGCAGTCTCAGTTCACCCCTCCACTTT	CASTGSLSSPLHF	TRBV25-1*01	TRBV25-1	TRBJ1-6*02	TRBJ1-6	TRBD2*02, TRBD2*01	TRBD2	9	15	18	23	5	4	9
1177	0.000114	TGCGCCAGCAGTGAAGTAGGGGTCTATGGGGGCTACACCTTC	CASSEVGVYGGYTF	TRBV10-2*01	TRBV10-2	TRBJ1-2*01	TRBJ1-2	TRBD1*01	TRBD1	13	17	21	30	3	8	11
1176	0.000114	TGTGCCAGCTTGACAGGCGTAATCAGCCCCAGCATTTT	CASLTG~NQPQHF	TRBV7-3*05, TRBV7-3*01	TRBV7-3	TRBJ1-5*01	TRBJ1-5	TRBD1*01	TRBD1	8	11	16	20	2	3	5
1176	0.000114	TGTGCCACCGTTCTATGGCTACACCTTC	CATVL~GYTF	TRBV11-2*01	TRBV11-2	TRBJ1-2*01	TRBJ1-2	TRBD2*02, TRBD2*01	TRBD2	6	7	9	12	0	2	2
1175	0.000114	TGTGCCAGCAGTGACCAGAACTATAATTCACCCCTCCACTTT	CASSDQNYNSPLHF	TRBV25-1*01	TRBV25-1	TRBJ1-6*01	TRBJ1-6	TRBD1*01	TRBD1	13	15	17	20	1	2	3
1174	0.000113	TGTGCCACCAGCACAGGGACCAATGAAAAACTGTTTTTT	CATSTGTNEKLFF	TRBV15*02	TRBV15	TRBJ1-4*01	TRBJ1-4	TRBD1*01	TRBD1	11	12	17	21	0	3	3
1157	0.000112	TGCGCCAGCAGTGAGTCGCAGAGGGATGGGGAGCAGTACTTC	CASSESQRDGEQYF	TRBV10-2*01	TRBV10-2	TRBJ2-7*01	TRBJ2-7	TRBD2*02	TRBD2	16	20	24	30	3	5	8
1155	0.000112	TGTGCCAGCAGCCCTCAGGTGGGCACCGGGGAGCTGTTTTTT	CASSPQVGTGELFF	TRBV7-2*04, TRBV7-2*01	TRBV7-2	TRBJ2-2*01	TRBJ2-2	TRBD1*01, TRBD2*02	TRBD1, TRBD2	12	15	18	23	2	4	6
1153	0.000111	TGTGCCAGCAGTGAATGGGCAGGGTATGGCTACACCTTC	CASSEWAGYGYTF	TRBV25-1*01	TRBV25-1	TRBJ1-2*01	TRBJ1-2	TRBD1*01	TRBD1	15	19	23	24	3	0	3
1151	0.000111	TGTGCCAGCAGTGAATGGTCAGTGAACTATGGCTACACCTTC	CASSEWSVNYGYTF	TRBV25-1*01	TRBV25-1	TRBJ1-2*01	TRBJ1-2	TRBD1*01, TRBD2*02, TRBD2*01	TRBD1, TRBD2	15	19	21	24	3	2	5
1145	0.000111	TGTGCCAGCAGTGATCTTGGCAGGGGTTATGGCTACACCTTC	CASSDLGRGYGYTF	TRBV25-1*01	TRBV25-1	TRBJ1-2*01	TRBJ1-2	TRBD1*01	TRBD1	13	20	25	27	6	1	7
1135	0.00011	TGCGCCAGCAGCCTCGGGACCGCCTACAATGAGCAGTTCTTC	CASSLGTAYNEQFF	TRBV5-1*01	TRBV5-1	TRBJ2-1*01	TRBJ2-1	TRBD1*01, TRBD2*02, TRBD2*01	TRBD1, TRBD2	11	15	19	22	3	2	5
1131	0.000109	TGTGCCAGCACGTCCGGCCCCAAGAATTCACCCCTCCACTTT	CASTSGPKNSPLHF	TRBV25-1*01	TRBV25-1	TRBJ1-6*01	TRBJ1-6	TRBD1*01	TRBD1	9	16	20	24	6	3	9
1129	0.000109	TGTGCCAGCAGTGAATATAAAGGGGGTCACCCCTCCACTTT	CASSEYK~GSPLHF	TRBV25-1*01	TRBV25-1	TRBJ1-6*02	TRBJ1-6	TRBD1*01	TRBD1	16	20	25	26	3	0	3
1121	0.000108	TGCAGTGCTAGACTAGCGGGAGACACCGGGGAGCTGTTTTTT	CSARLAGDTGELFF	TRBV20-1*01, TRBV20-1*04, TRBV20-1*05, TRBV20-1*07	TRBV20-1	TRBJ2-2*01	TRBJ2-2	TRBD2*02	TRBD2	11	12	21	22	0	0	0
1118	0.000108	TGTGCCAGCAGCCGCGCAGGGATTGGCTACACCTTC	CASSRAGIGYTF	TRBV16*03, TRBV16*01, TRBV16*02	TRBV16	TRBJ1-2*01	TRBJ1-2	TRBD1*01	TRBD1	12	16	20	23	3	2	5
1115	0.000108	TGTGCCAGCCGTGGAGATCACTATGGCTACACCTTC	CASRGDHYGYTF	TRBV25-1*01	TRBV25-1	TRBJ1-2*01	TRBJ1-2	TRBD2*02	TRBD2	12	13	15	19	0	3	3
1113	0.000108	TGTGCCAGCAGAGACGACGGGTCACCCCTCCACTTT	CASRDDGSPLHF	TRBV7-9*03, TRBV7-9*01, TRBV7-9*04, TRBV7-9*02	TRBV7-9	TRBJ1-6*02	TRBJ1-6	TRBD2*02, TRBD2*01	TRBD2	10	17	20	21	6	0	6
1109	0.000107	TGTGCCAGCGAAGAAGGGGGCGTTGGTGTGGAGACCCAGTACTTC	CASEEGGVGVETQYF	TRBV2*01, TRBV2*02, TRBV2*03	TRBV2	TRBJ2-5*01	TRBJ2-5	TRBD1*01	TRBD1	8	14	20	30	5	9	14
1108	0.000107	TGCAGTGCCCTGGTGGCCGGACAGGGGAGGGTATGGCTACACCTTC	CSALVAGQ~GGYGYTF	TRBV20-1*06, TRBV20-1*03, TRBV20-1*01, TRBV20-1*04, TRBV20-1*05, TRBV20-1*02, TRBV20-1*07	TRBV20-1	TRBJ1-2*01	TRBJ1-2	TRBD1*01	TRBD1	7	18	26	31	10	4	14
1105	0.000107	TGTGCCAGCAGCGCACAGGGGAACTATGGCTACACCTTC	CASSAQGNYGYTF	TRBV7-9*03, TRBV7-9*01, TRBV7-9*04, TRBV7-9*02	TRBV7-9	TRBJ1-2*01	TRBJ1-2	TRBD1*01	TRBD1	11	14	20	21	2	0	2
1103	0.000107	TGTGCCAGCAGTTTCGGGGTTATTACAGGGAGTGCACCCCTCCACTTT	CASSFGVITGSAPLHF	TRBV25-1*01	TRBV25-1	TRBJ1-6*01	TRBJ1-6	TRBD1*01	TRBD1	11	24	29	34	12	4	16
1099	0.000106	TGTGCCACCAGCAGAGACAGGGGTGGGAGCTACGAGCAGTACTTC	CATSRDRGGSYEQYF	TRBV15*02	TRBV15	TRBJ2-7*01	TRBJ2-7	TRBD1*01	TRBD1	11	15	22	29	3	6	9
1095	0.000106	TGTGCCAGCAGTTACAGGGGGCAGAACGGGGAGCTGTTTTTT	CASSYRGQNGELFF	TRBV11-3*01, TRBV11-3*02	TRBV11-3	TRBJ2-2*01	TRBJ2-2	TRBD1*01	TRBD1	10	13	21	26	2	4	6
1095	0.000106	TGTGCCAGCAGTGAAGCAGACGGTCTATGGCTACACCTTC	CASSEAD~VYGYTF	TRBV25-1*01	TRBV25-1	TRBJ1-2*01	TRBJ1-2	TRBD1*01, TRBD2*02, TRBD2*01	TRBD1, TRBD2	14	18	20	24	3	3	6
1093	0.000106	TGTGCCATCAGGGGACACGATTACAATGAGCAGTTCTTC	CAIRGHDYNEQFF	TRBV10-3*01, TRBV10-3*02	TRBV10-3	TRBJ2-1*01	TRBJ2-1	TRBD1*01	TRBD1	10	11	16	21	0	4	4
1092	0.000105	TGTGCCAGCAGTGACTCGGCAGGGGATAATTCACCCCTCCACTTT	CASSDSAGDNSPLHF	TRBV6-4*02, TRBV6-4*01	TRBV6-4	TRBJ1-6*02	TRBJ1-6	TRBD1*01	TRBD1	16	19	24	25	2	0	2
1091	0.000105	TGTGCCAGCAAGGGACTAGCGGGAGGGTGGACCTACAATGAGCAGTTCTTC	CASKGLAGGWTYNEQFF	TRBV7-9*03, TRBV7-9*01, TRBV7-9*04, TRBV7-9*02	TRBV7-9	TRBJ2-1*01	TRBJ2-1	TRBD2*02	TRBD2	9	11	26	31	1	4	5
1086	0.000105	TGCAGTGCCTTAACGCGTCACCCCTCCACTTT	CSALT~SPLHF	TRBV20-1*06, TRBV20-1*03, TRBV20-1*01, TRBV20-1*04, TRBV20-1*05, TRBV20-1*02, TRBV20-1*07	TRBV20-1	TRBJ1-6*01	TRBJ1-6	TRBD2*02, TRBD2*01	TRBD2	7	14	16	17	6	0	6
1083	0.000105	TGTGCCACCAGTGACCACCACTCCGGACAAGGGGAGGGCAATGAGCAGTTCTTC	CATSDHHSGQGEGNEQFF	TRBV24-1*01	TRBV24-1	TRBJ2-1*01	TRBJ2-1	TRBD2*02	TRBD2	13	31	37	38	17	0	17
1078	0.000104	TGTGCCACCAGTGACCACCAGGTTAGCTCCTACAATGAGCAGTTCTTC	CATSDHQVSSYNEQFF	TRBV24-1*01	TRBV24-1	TRBJ2-1*01	TRBJ2-1	TRBD1*01	TRBD1	13	18	21	26	4	4	8
1074	0.000104	TGTGCCAGGACAGGGAGCTAACTATGGCTACACCTTC	CARTGS~NYGYTF	TRBV25-1*01	TRBV25-1	TRBJ1-2*01	TRBJ1-2	TRBD1*01	TRBD1	7	8	14	17	0	2	2
1073	0.000104	TGTGCCAGCAGTGAAGCGGGAGACACCGGGGAGCTGTTTTTT	CASSEAGDTGELFF	TRBV6-4*02, TRBV6-4*01	TRBV6-4	TRBJ2-2*01	TRBJ2-2	TRBD2*02	TRBD2	14	15	21	22	0	0	0
1069	0.000103	TGTGCCACCAGCAGAGAGTCGACAGGAGGCAATGAGCAGTTCTTC	CATSRESTGGNEQFF	TRBV15*02	TRBV15	TRBJ2-1*01	TRBJ2-1	TRBD1*01	TRBD1	16	20	25	29	3	3	6
1068	0.000103	TGTGCCAGCAGGCATCACGCGGGAATCGATGAGCAGTTCTTC	CASRHHAGIDEQFF	TRBV7-9*03, TRBV7-9*01, TRBV7-9*04, TRBV7-9*02	TRBV7-9	TRBJ2-1*01	TRBJ2-1	TRBD2*02	TRBD2	10	18	23	28	7	4	11
1065	0.000103	TGTGCCACCAGTGATCCCAGGGGGGCGCAGGAGACCCAGTACTTC	CATSDPRGAQETQYF	TRBV24-1*01	TRBV24-1	TRBJ2-5*01	TRBJ2-5	TRBD1*01	TRBD1	13	17	23	30	3	6	9
1065	0.000103	TGTGCCAGCAGCGGACAGGGGGCGCAGAGTGGTGGCTACACCTTC	CASSGQGAQSGGYTF	TRBV2*01, TRBV2*03	TRBV2	TRBJ1-2*01	TRBJ1-2	TRBD1*01	TRBD1	10	12	22	32	1	9	10
1065	0.000103	TGCAGTGCTAGGGGACAGGGGGACACCGGGGAGCTGTTTTTT	CSARGQGDTGELFF	TRBV20-1*01, TRBV20-1*04, TRBV20-1*05, TRBV20-1*07	TRBV20-1	TRBJ2-2*01	TRBJ2-2	TRBD1*01	TRBD1	10	11	21	22	0	0	0
1064	0.000103	TGCAGTGCTGCGGGGGGGGACAGACCATCTTTCTGAGCAGTACTTC	CSAAGGDR~HLSEQYF	TRBV20-1*06, TRBV20-1*03, TRBV20-1*01, TRBV20-1*04, TRBV20-1*05, TRBV20-1*02, TRBV20-1*07	TRBV20-1	TRBJ2-7*01	TRBJ2-7	TRBD2*01	TRBD2	8	9	17	34	0	16	16
1047	0.000101	TGTGCCACCAGTGATCTGGAAACGATGAGCAGTTCTTC	CATSDL~NDEQFF	TRBV24-1*01	TRBV24-1	TRBJ2-1*01	TRBJ2-1	TRBD1*01, TRBD2*02, TRBD2*01	TRBD1, TRBD2	14	17	19	24	2	4	6
1039	0.0001	TGTGCCAGCAGCTTAGTAGGCTTTAATTCACCCCTCCACTTT	CASSLVGFNSPLHF	TRBV7-8*01	TRBV7-8	TRBJ1-6*02	TRBJ1-6	TRBD1*01, TRBD2*02, TRBD2*01	TRBD1, TRBD2	15	17	19	23	1	3	4
1034	9.99e-05	TGCAGTGCTAGAGGGGGTTTAGGGAATTCACCCCTCCACTTT	CSARGGLGNSPLHF	TRBV20-1*01, TRBV20-1*04, TRBV20-1*05, TRBV20-1*07	TRBV20-1	TRBJ1-6*02	TRBJ1-6	TRBD1*01, TRBD2*02, TRBD2*01	TRBD1, TRBD2	12	20	23	24	7	0	7
1033	9.98e-05	TGCAGTGCTCGTCAGAGTAACACTGAAGCTTTCTTT	CSARQSNTEAFF	TRBV20-1*06, TRBV20-1*03, TRBV20-1*01, TRBV20-1*04, TRBV20-1*05, TRBV20-1*02, TRBV20-1*07	TRBV20-1	TRBJ1-1*01	TRBJ1-1	TRBD1*01, TRBD2*02, TRBD2*01	TRBD1, TRBD2	8	12	14	18	3	3	6
1029	9.94e-05	TGTGCCACCAGTAAAGGGGGTAACTATGGCTACACCTTC	CATSKGGNYGYTF	TRBV15*02	TRBV15	TRBJ1-2*01	TRBJ1-2	TRBD1*01	TRBD1	10	14	19	20	3	0	3
1026	9.91e-05	TGTGCCACCAGCAGCGATCCCCCGGGACACCCCAATTCACCCCTCCACTTT	CATSSDPPGHPNSPLHF	TRBV15*02	TRBV15	TRBJ1-6*02	TRBJ1-6	TRBD1*01, TRBD2*01	TRBD1, TRBD2	11	23	28	33	11	4	15
1024	9.89e-05	TGTGCCACCATCCGACTAATGGCTACACCTTC	CATIR~NGYTF	TRBV24-1*01	TRBV24-1	TRBJ1-2*01	TRBJ1-2	TRBD2*02, TRBD2*01	TRBD2	9	13	17	18	3	0	3
1022	9.87e-05	TGTGCCAGCAGGATCGGAGGGCACGCAGGTCTAACTATGGCTACACCTTC	CASRIGGH~RSNYGYTF	TRBV25-1*01	TRBV25-1	TRBJ1-2*01	TRBJ1-2	TRBD2*02	TRBD2	10	15	20	30	4	9	13
1022	9.87e-05	TGTGCCAGCGGCGGGACATCGAACACCGGGGAGCTGTTTTTT	CASGGTSNTGELFF	TRBV5-6*01	TRBV5-6	TRBJ2-2*01	TRBJ2-2	TRBD1*01, TRBD2*02	TRBD1, TRBD2	8	12	17	19	3	1	4
1020	9.85e-05	TGCGCCAGCAGCTGGCAGGGTCCGTCCGAGCAGTACTTC	CASSWQGPSEQYF	TRBV5-1*01	TRBV5-1	TRBJ2-7*01	TRBJ2-7	TRBD1*01	TRBD1	12	15	19	26	2	6	8
1020	9.85e-05	TGTGCCAGCATCGACCGGACGATCAGCCCCAGCATTTT	CASIDR~DQPQHF	TRBV25-1*01	TRBV25-1	TRBJ1-5*01	TRBJ1-5	TRBD1*01, TRBD2*02, TRBD2*01	TRBD1, TRBD2	9	16	19	21	6	1	7
1019	9.84e-05	TGTGCCAGCAGCACAAGTCCGGCGGGTTACGGCTACACCTTC	CASSTSPAGYGYTF	TRBV7-8*01, TRBV7-8*03	TRBV7-8	TRBJ1-2*01	TRBJ1-2	TRBD2*02, TRBD2*01	TRBD2	11	21	25	30	9	4	13
1015	9.81e-05	TGTGCCAGCAGTTACGGGACTAGCACAGATACGCAGTATTTT	CASSYGTSTDTQYF	TRBV6-3*01, TRBV6-2*01	TRBV6-3, TRBV6-2	TRBJ2-3*01	TRBJ2-3	TRBD2*02, TRBD2*01	TRBD2	12	15	20	21	2	0	2
1013	9.79e-05	TGTGCTAGCAGCTTAACCCCTACGTCACCCCTCCACTTT	CASSLTPTSPLHF	TRBV7-7*01	TRBV7-7	TRBJ1-6*01	TRBJ1-6	TRBD1*01	TRBD1	14	16	20	24	1	3	4
1012	9.78e-05	TGTGCCAGCAGTGAGGGACAGGGTAATTCACCCCTCCACTTT	CASSEGQGNSPLHF	TRBV6-4*02, TRBV6-4*01	TRBV6-4	TRBJ1-6*02	TRBJ1-6	TRBD1*01	TRBD1	13	14	22	23	0	0	0
1010	9.76e-05	TGTGCCAGCAGCGCAACTAGCGGGGGTTCCTACGAGCAGTACTTC	CASSATSGGSYEQYF	TRBV2*01, TRBV2*03	TRBV2	TRBJ2-7*01	TRBJ2-7	TRBD2*01	TRBD2	10	15	25	27	4	1	5
1010	9.76e-05	TGTGCCACCAGTGAGGGGACAGGGAGTGAAAAACTGTTTTTT	CATSEGTGSEKLFF	TRBV24-1*01	TRBV24-1	TRBJ1-4*01	TRBJ1-4	TRBD1*01	TRBD1	13	15	23	26	1	2	3
1009	9.75e-05	TGTGCCAGCAGTTACTCGGACAGTTCTTCACCCCTCCACTTT	CASSYSDSSSPLHF	TRBV6-5*01	TRBV6-5	TRBJ1-6*02	TRBJ1-6	TRBD1*01	TRBD1	16	17	22	26	0	3	3
1009	9.75e-05	TGCGCCAGCAGCCGGGACTAGCGGGAGACGAGCAGTACTTC	CASSRD*~GDEQYF	TRBV4-1*02, TRBV4-1*01	TRBV4-1	TRBJ2-7*01	TRBJ2-7	TRBD2*02	TRBD2	12	13	26	27	0	0	0
1005	9.71e-05	TGTGCCACCAGCAGAGATCGGCTAACTGGAAACACCATATATTTT	CATSRDRLTGNTIYF	TRBV15*02	TRBV15	TRBJ1-3*01	TRBJ1-3	TRBD2*02, TRBD2*01	TRBD2	11	20	23	25	8	1	9
1004	9.7e-05	TGCAGTGCTTGGGCAAGCTCCTACAATGAGCAGTTCTTC	CSAWASSYNEQFF	TRBV20-1*01, TRBV20-1*04, TRBV20-1*05, TRBV20-1*07	TRBV20-1	TRBJ2-1*01	TRBJ2-1	TRBD1*01	TRBD1	8	10	13	17	1	3	4
1002	9.68e-05	TGTGCCACCAGCAGAGAACCGGGACCACCCCTCCACTTT	CATSREPGPPLHF	TRBV15*02	TRBV15	TRBJ1-6*02	TRBJ1-6	TRBD1*01, TRBD2*02, TRBD2*01	TRBD1, TRBD2	11	20	24	25	8	0	8
998	9.64e-05	TGTGCCAGCAGGAACGCGGGACAGGTCTGAAAAACTGTTTTTT	CASRNAG~RSEKLFF	TRBV12-4*01, TRBV12-3*01	TRBV12-4, TRBV12-3	TRBJ1-4*01	TRBJ1-4	TRBD1*01	TRBD1	10	17	24	27	6	2	8
996	9.62e-05	TGTGCCAGCAGCTTAGCGGACAGGGGTAGCAATCAGCCCCAGCATTTT	CASSLADRGSNQPQHF	TRBV7-9*01, TRBV7-9*02	TRBV7-9	TRBJ1-5*01	TRBJ1-5	TRBD1*01	TRBD1	16	17	25	26	0	0	0
996	9.62e-05	TGCAGCGTTAACTATGGCTACACCTTC	CSVNYGYTF	TRBV29-1*01	TRBV29-1	TRBJ1-2*01	TRBJ1-2			8	-1	-1	9	-1	-1	0
995	9.61e-05	TGTGCCAGCAGTGAAAGGTCAGGTTATGGCTACACCTTC	CASSERSGYGYTF	TRBV2*01, TRBV2*03	TRBV2	TRBJ1-2*01	TRBJ1-2	TRBD1*01	TRBD1	14	19	22	24	4	1	5
992	9.58e-05	TGTGCCAGCAGTGAACGACGGCTGCGCCTATAATTCACCCCTCCACTTT	CASSERRL~AYNSPLHF	TRBV25-1*01	TRBV25-1	TRBJ1-6*02	TRBJ1-6	TRBD1*01, TRBD2*02, TRBD2*01	TRBD1, TRBD2	14	16	18	26	1	7	8
991	9.57e-05	TGTGCCAGCAGTGATGGTGGTGGCTACACCTTC	CASSDGGGYTF	TRBV25-1*01	TRBV25-1	TRBJ1-2*01	TRBJ1-2	TRBD1*01	TRBD1	13	-1	-1	20	-1	-1	6
990	9.56e-05	TGCAGTGCTAGTGTGTCTCAGGTCTATGGCTACACCTTC	CSASVSQVYGYTF	TRBV20-1*01, TRBV20-1*04, TRBV20-1*05, TRBV20-1*07	TRBV20-1	TRBJ1-2*01	TRBJ1-2	TRBD1*01	TRBD1	11	18	21	23	6	1	7
988	9.54e-05	TGTGCCAGCACCCCGAAGGGACAGTCCCTACTCTGGAAACACCATATATTTT	CASTPKGQS~YSGNTIYF	TRBV6-1*01	TRBV6-1	TRBJ1-3*01	TRBJ1-3	TRBD1*01	TRBD1	9	17	23	30	7	6	13
986	9.53e-05	TGTGCCAGCAGCTCGTCCCGGGACAGGGTCTTCAGCCCCAGCATTTT	CASSSSRD~GLQPQHF	TRBV7-3*05, TRBV7-3*01	TRBV7-3	TRBJ1-5*01	TRBJ1-5	TRBD1*01	TRBD1	13	19	27	31	5	3	8
984	9.51e-05	TGTGCCAGCAGTGAAGCAGCTACGAGCAGTACTTC	CASSEA~YEQYF	TRBV25-1*01	TRBV25-1	TRBJ2-7*01	TRBJ2-7	TRBD1*01	TRBD1	14	16	18	19	1	0	1
983	9.5e-05	TGCAGTGCTAGCGTTTCGACAGCCTCCTACGAGCAGTACTTC	CSASVSTASYEQYF	TRBV20-1*01, TRBV20-1*04, TRBV20-1*05, TRBV20-1*07	TRBV20-1	TRBJ2-7*01	TRBJ2-7	TRBD1*01	TRBD1	10	17	21	23	6	1	7
979	9.46e-05	TGTGCCACCAGCAGACAGGGAAAGGATTCACCCCTCCACTTT	CATSRQGKDSPLHF	TRBV15*02	TRBV15	TRBJ1-6*01	TRBJ1-6	TRBD1*01	TRBD1	11	13	19	25	1	5	6
977	9.44e-05	TGTGCCAGCAGTGACAGGAACAAGAATGGCTACACCTTC	CASSDRNKNGYTF	TRBV25-1*01	TRBV25-1	TRBJ1-2*01	TRBJ1-2	TRBD1*01	TRBD1	13	14	17	25	0	7	7
976	9.43e-05	TGTGCCAGCAGCCTTGCAGGGGGGCTAGCTAACTATGGCTACACCTTC	CASSLAGGLANYGYTF	TRBV7-9*01, TRBV7-9*02	TRBV7-9	TRBJ1-2*01	TRBJ1-2	TRBD1*01	TRBD1	11	16	22	28	4	5	9
976	9.43e-05	TGTGCCAGCAGCTTGATTGCAGGTTCGTACGAGCAGTACTTC	CASSLIAGSYEQYF	TRBV5-5*01	TRBV5-5	TRBJ2-7*01	TRBJ2-7	TRBD1*01	TRBD1	14	19	22	27	4	4	8
976	9.43e-05	TGCAGTGCTAGAGGGGATCCTCTCCACTTT	CSARGDPLHF	TRBV20-1*01, TRBV20-1*04, TRBV20-1*05, TRBV20-1*07	TRBV20-1	TRBJ1-6*02	TRBJ1-6	TRBD1*01, TRBD2*02, TRBD2*01	TRBD1, TRBD2	12	13	16	21	0	4	4
974	9.41e-05	TGTGCCAGCAGTGATCGGGGACTAGCGGGAGTACGTGAGCAGTTCTTC	CASSDRGLAGVREQFF	TRBV25-1*01	TRBV25-1	TRBJ2-1*01	TRBJ2-1	TRBD2*02	TRBD2	13	17	30	35	3	4	7
974	9.41e-05	TGCAGTGCTAGACTAGCGGAGAACGAGCAGTACTTC	CSARLAENEQYF	TRBV20-1*01, TRBV20-1*04, TRBV20-1*05, TRBV20-1*07	TRBV20-1	TRBJ2-7*01	TRBJ2-7	TRBD2*02, TRBD2*01	TRBD2	11	12	18	22	0	3	3
971	9.38e-05	TGTGCTAGCAGCTAAACACAGGGCTCGAAGACGAGCAGTACTTC	CASS*TQ~LEDEQYF	TRBV7-7*01	TRBV7-7	TRBJ2-7*01	TRBJ2-7	TRBD1*01	TRBD1	12	17	22	30	4	7	11
970	9.37e-05	TGTGCCAGCAGTGTCGAGGCCCGTCGATAATTCACCCCTCCACTTT	CASSVEAR~DNSPLHF	TRBV25-1*01	TRBV25-1	TRBJ1-6*02	TRBJ1-6	TRBD1*01, TRBD2*02, TRBD2*01	TRBD1, TRBD2	12	18	21	26	5	4	9
970	9.37e-05	TGTGCCACCAGGTACCGAACTCTGGGGCCAACGTCCTGACTTTC	CATRYRT~GANVLTF	TRBV24-1*01	TRBV24-1	TRBJ2-6*01	TRBJ2-6	TRBD2*02, TRBD2*01	TRBD2	10	14	16	19	3	2	5
970	9.37e-05	TGTGCCAGCAGCTTAGAGCTAGCCGGAGAGACCCAGTACTTC	CASSLELAGETQYF	TRBV7-8*01	TRBV7-8	TRBJ2-5*01	TRBJ2-5	TRBD2*02, TRBD2*01	TRBD2	15	18	22	26	2	3	5
964	9.31e-05	TGTGCCATCAGGCCACAGGGTAGACGGTCACCCCTCCACTTT	CAIRPQGRRSPLHF	TRBV10-3*01, TRBV10-3*02	TRBV10-3	TRBJ1-6*01	TRBJ1-6	TRBD1*01	TRBD1	10	14	19	27	3	7	10
962	9.29e-05	TGCAGTGCTAGATCCGACTCAAGGCAAGAGACCCAGTACTTC	CSARSDSRQETQYF	TRBV20-1*01, TRBV20-1*04, TRBV20-1*05, TRBV20-1*07	TRBV20-1	TRBJ2-5*01	TRBJ2-5	TRBD2*02, TRBD2*01	TRBD2	11	15	18	24	3	5	8
962	9.29e-05	TGTGCCCCAGAAGGCCTACCCCTTCTGCACCCCTCCACTTT	CAPEGLP~SAPLHF	TRBV24-1*01	TRBV24-1	TRBJ1-6*02	TRBJ1-6	TRBD1*01	TRBD1	5	18	22	27	12	4	16
958	9.25e-05	TGTGCCACCAGTGACAACACTGACTATGGCTACACCTTC	CATSDNTDYGYTF	TRBV24-1*01	TRBV24-1	TRBJ1-2*01	TRBJ1-2	TRBD1*01, TRBD2*02, TRBD2*01	TRBD1, TRBD2	13	16	18	22	2	3	5
956	9.24e-05	TGTGCCAGCAGCATCCGGGACAGGACTCCTACGAGCAGTACTTC	CASSIRD~DSYEQYF	TRBV14*01, TRBV14*02	TRBV14	TRBJ2-7*01	TRBJ2-7	TRBD1*01	TRBD1	11	16	23	25	4	1	5
956	9.24e-05	TGTGCCAGCAGTGAAGCAGGGTTTTATGGCTACACCTTC	CASSEAGFYGYTF	TRBV25-1*01	TRBV25-1	TRBJ1-2*01	TRBJ1-2	TRBD1*01	TRBD1	14	16	20	24	1	3	4
954	9.22e-05	TGCAGTGCTAGTTCTGACAGGGACACTGAAGCTTTCTTT	CSASSDRDTEAFF	TRBV20-1*01, TRBV20-1*04, TRBV20-1*05, TRBV20-1*07	TRBV20-1	TRBJ1-1*01	TRBJ1-1	TRBD1*01	TRBD1	11	15	21	22	3	0	3
954	9.22e-05	TGCAGCGTTGAAGGTGTGGGCTACACCTTC	CSVEGVGYTF	TRBV29-1*01	TRBV29-1	TRBJ1-2*01	TRBJ1-2	TRBD1*01	TRBD1	12	14	16	18	1	1	2
950	9.18e-05	TGTGCCACCAGCAGAGATCGGGTGCCCCAGCCCCAGCATTTT	CATSRDRVPQPQHF	TRBV15*02	TRBV15	TRBJ1-5*01	TRBJ1-5	TRBD1*01, TRBD2*02, TRBD2*01	TRBD1, TRBD2	11	23	26	27	11	0	11
948	9.16e-05	TGTGCCACCAGCAGAGACGCAGGTGCGAATTCACCCCTCCACTTT	CATSRDAGANSPLHF	TRBV15*02	TRBV15	TRBJ1-6*01	TRBJ1-6	TRBD1*01	TRBD1	11	19	22	27	7	4	11
947	9.15e-05	TGTGCCAGCAGTGACTCTAGCGGGGGGGCCAATGAGCAGTTCTTC	CASSDSSGGANEQFF	TRBV6-4*02, TRBV6-4*01	TRBV6-4	TRBJ2-1*01	TRBJ2-1	TRBD2*01	TRBD2	10	16	27	29	5	1	6
947	9.15e-05	TGTGCCAGCGGAGGGGAGGGGACGAACACTGAAGCTTTCTTT	CASGGEGTNTEAFF	TRBV9*02, TRBV9*01, TRBV9*03	TRBV9	TRBJ1-1*01	TRBJ1-1	TRBD2*02	TRBD2	8	13	19	23	4	3	7
944	9.12e-05	TGCGCCAGCAGCCATAACACAGGTTTCAGCTCACCCCTCCACTTT	CASSHNTGFSSPLHF	TRBV4-1*02, TRBV4-1*01	TRBV4-1	TRBJ1-6*01	TRBJ1-6	TRBD1*01	TRBD1	13	18	22	30	4	7	11
944	9.12e-05	TGTGCCAGCAGTGAAGGACAGGGGACGGAAAAACTGTTTTTT	CASSEGQGTEKLFF	TRBV25-1*01	TRBV25-1	TRBJ1-4*01	TRBJ1-4	TRBD1*01	TRBD1	14	15	23	27	0	3	3
940	9.08e-05	TGCGCCAGCAGCTTAAGGTCTCGGGGACAACGTGAATTCACCCCTCCACTTT	CASSLRSRG~NVNSPLHF	TRBV5-1*01	TRBV5-1	TRBJ1-6*02	TRBJ1-6	TRBD1*01	TRBD1	13	23	28	34	9	5	14
937	9.05e-05	TGTGCCATCAGTGAGGGCAGGGATTCACCCCTCCACTTT	CAISEGRDSPLHF	TRBV10-3*01, TRBV10-3*02	TRBV10-3	TRBJ1-6*01	TRBJ1-6	TRBD1*01	TRBD1	13	17	21	22	3	0	3
937	9.05e-05	TGTGCCAGCAGTGAAGGACAGGGGGCGGCTACACCTTC	CASSEG~GGGYTF	TRBV25-1*01	TRBV25-1	TRBJ1-2*01	TRBJ1-2	TRBD1*01	TRBD1	14	15	25	26	0	0	0
937	9.05e-05	TGTGCCAGCAGCTTAGCGGGCTACGAGCAGTACTTC	CASSLAGYEQYF	TRBV7-6*01	TRBV7-6	TRBJ2-7*01	TRBJ2-7	TRBD1*01, TRBD2*02, TRBD2*01	TRBD1, TRBD2	16	17	19	20	0	0	0
936	9.04e-05	TGTGCCAGCAGTGACACGAATTCACCCCTCCACTTT	CASSDTNSPLHF	TRBV2*01, TRBV2*02, TRBV2*03	TRBV2	TRBJ1-6*02	TRBJ1-6	TRBD1*01	TRBD1	13	-1	-1	18	-1	-1	4
935	9.03e-05	TGTGCCACCAGCAGAGGGGTTGTAGCGAATTCACCCCTCCACTTT	CATSRGVVANSPLHF	TRBV15*02	TRBV15	TRBJ1-6*01	TRBJ1-6	TRBD1*01, TRBD2*02, TRBD2*01	TRBD1, TRBD2	11	14	18	27	2	8	10
935	9.03e-05	TGTGCTAGCAGTAGAGAGCGGGAGAAGCTACGAGCAGTACTTC	CASSRER~RSYEQYF	TRBV7-7*01, TRBV7-7*02	TRBV7-7	TRBJ2-7*01	TRBJ2-7	TRBD2*02	TRBD2	10	16	23	27	5	3	8
935	9.03e-05	TGCAGCGGTACGCAAGGGACAGATTATGGCTACACCTTC	CSGTQGTDYGYTF	TRBV29-1*01, TRBV29-1*03	TRBV29-1	TRBJ1-2*01	TRBJ1-2	TRBD1*01	TRBD1	6	15	21	24	8	2	10
935	9.03e-05	TGTGCCAGCAGCGAGGGACTATATGGCTACACCTTC	CASSEGLYGYTF	TRBV25-1*01	TRBV25-1	TRBJ1-2*01	TRBJ1-2	TRBD2*02, TRBD2*01	TRBD2	10	14	20	21	3	0	3
934	9.02e-05	TGTGCCATCTTCCGCGACAGGGAGGTCGGAAAAACTGTTTTTT	CAIFRDR~RSEKLFF	TRBV10-3*01, TRBV10-3*02	TRBV10-3	TRBJ1-4*01	TRBJ1-4	TRBD1*01	TRBD1	8	15	21	28	6	6	12
934	9.02e-05	TGCAGCGTTCTTGACAGGGCCGATTCACCCCTCCACTTT	CSVLDRADSPLHF	TRBV29-1*01, TRBV29-1*03	TRBV29-1	TRBJ1-6*02	TRBJ1-6	TRBD1*01	TRBD1	8	12	18	22	3	3	6
932	9e-05	TGTGCCACCAGCAGAGGAGACAGGTTCGGTTCACCCCTCCACTTT	CATSRGDRFGSPLHF	TRBV15*02	TRBV15	TRBJ1-6*01	TRBJ1-6	TRBD1*01	TRBD1	11	18	23	29	6	5	11
932	9e-05	TGTGCCACCAGTGATCGTACAGGGCACTATGGCTACACCTTC	CATSDRTGHYGYTF	TRBV24-1*01	TRBV24-1	TRBJ1-2*01	TRBJ1-2	TRBD1*01	TRBD1	13	18	23	25	4	1	5
931	8.99e-05	TGCAGCGTTGGGGCTAACTCCTACGAGCAGTACTTC	CSVGANSYEQYF	TRBV29-1*01	TRBV29-1	TRBJ2-7*01	TRBJ2-7	TRBD1*01, TRBD2*02, TRBD2*01	TRBD1, TRBD2	9	10	13	17	0	3	3
929	8.97e-05	TGTGCCAGCAGTGAACCGACCGGGCGGGATGGCTACACCTTC	CASSEPTGRDGYTF	TRBV25-1*01	TRBV25-1	TRBJ1-2*01	TRBJ1-2	TRBD2*02, TRBD2*01	TRBD2	14	23	27	28	8	0	8
926	8.95e-05	TGCAGTGCTAGAGAGGCAGCTGCGACCGCTCAGCCCCAGCATTTT	CSAREAAATAQPQHF	TRBV20-1*01, TRBV20-1*05, TRBV20-1*07	TRBV20-1	TRBJ1-5*01	TRBJ1-5	TRBD2*02, TRBD2*01	TRBD2	13	25	28	29	11	0	11
924	8.93e-05	TGTGCCACCAGTGGGGTCAGAAATAGCAATCAGCCCCAGCATTTT	CATSGVRNSNQPQHF	TRBV24-1*01	TRBV24-1	TRBJ1-5*01	TRBJ1-5	TRBD1*01, TRBD2*02, TRBD2*01	TRBD1, TRBD2	12	13	15	23	0	7	7
924	8.93e-05	TGTGCCAGCAGTGAACTAGCGGGAGGCACAGATACGCAGTATTTT	CASSELAGGTDTQYF	TRBV25-1*01	TRBV25-1	TRBJ2-3*01	TRBJ2-3	TRBD2*02	TRBD2	14	15	24	25	0	0	0
924	8.93e-05	TGTGCCAGCAGTGGCCAGGGCAATCAGCCCCAGCATTTT	CASSGQGNQPQHF	TRBV25-1*01	TRBV25-1	TRBJ1-5*01	TRBJ1-5	TRBD1*01	TRBD1	12	15	18	19	2	0	2
922	8.91e-05	TGTGCCACCAGCAGAGACAGGGCTTACGATTCACCCCTCCACTTT	CATSRDRAYDSPLHF	TRBV15*02	TRBV15	TRBJ1-6*02	TRBJ1-6	TRBD1*01	TRBD1	16	17	21	28	0	6	6
922	8.91e-05	TGTGCCAGCAGCGCGGACGGAGGGGACAATGAGCAGTTCTTC	CASSADGGDNEQFF	TRBV9*02, TRBV9*01, TRBV9*03	TRBV9	TRBJ2-1*01	TRBJ2-1	TRBD2*02	TRBD2	12	18	23	25	5	1	6
920	8.89e-05	TGTGCCACCAGTGATCCCCATGTCAAAGGGGCTCTCCCCAATTCACCCCTCCACTTT	CATSDPHVKGALPNSPLHF	TRBV24-1*01	TRBV24-1	TRBJ1-6*01	TRBJ1-6	TRBD1*01, TRBD2*02	TRBD1, TRBD2	14	26	30	39	11	8	19
920	8.89e-05	TGTGCCAGCAGCCCGGGACAGGGGGACACCGGGGAGCTGTTTTTT	CASSPGQGDTGELFF	TRBV7-9*03, TRBV7-9*01, TRBV7-9*04, TRBV7-9*02	TRBV7-9	TRBJ2-2*01	TRBJ2-2	TRBD1*01	TRBD1	11	14	24	25	2	0	2
920	8.89e-05	TGCGCCAGCAGCGAATCAGGGGGTCGTTCCTACGAGCAGTACTTC	CASSESGGRSYEQYF	TRBV5-1*01	TRBV5-1	TRBJ2-7*01	TRBJ2-7	TRBD1*01	TRBD1	11	16	22	27	4	4	8
918	8.87e-05	TGTGCCAGCAGCTTAGCGGGACAGGGGTGATTGTAATTCACCCCTCCACTTT	CASSLAGQG~DCNSPLHF	TRBV7-4*01	TRBV7-4	TRBJ1-6*02	TRBJ1-6	TRBD1*01	TRBD1	16	17	26	33	0	6	6
917	8.86e-05	TGTGCCACCAGCAGAGACCGACAGGGAGGAGATGAAAAACTGTTTTTT	CATSRDRQGGDEKLFF	TRBV15*02	TRBV15	TRBJ1-4*01	TRBJ1-4	TRBD1*01	TRBD1	11	19	25	31	7	5	12
917	8.86e-05	TGCAGCGTTGGCGGGACACCTACGAGCAGTACTTC	CSVGGT~YEQYF	TRBV29-1*01	TRBV29-1	TRBJ2-7*01	TRBJ2-7	TRBD1*01, TRBD2*02	TRBD1, TRBD2	9	12	17	18	2	0	2
917	8.86e-05	TGTGCCAGCAGTGCTCCCTCGAAGGAGTTCTTC	CASSAPSKEFF	TRBV25-1*01	TRBV25-1	TRBJ2-1*01	TRBJ2-1	TRBD2*02	TRBD2	12	15	19	25	2	5	7
916	8.85e-05	TGTGCCAGCAGTGCAGGTCACAATGAGCAGTTCTTC	CASSAGHNEQFF	TRBV25-1*01	TRBV25-1	TRBJ2-1*01	TRBJ2-1	TRBD1*01	TRBD1	12	13	16	19	0	2	2
915	8.84e-05	TGTGCCATCAGTGCTTGACTTTGGTTGGGTTCACCCCTCCACTTT	CAISA*LWLGSPLHF	TRBV10-3*01, TRBV10-3*02	TRBV10-3	TRBJ1-6*02	TRBJ1-6	TRBD2*02, TRBD2*01	TRBD2	12	16	19	29	3	9	12
913	8.82e-05	TGCAGCGTTCTCCAGGGGGATAGCCACACTGAAGCTTTCTTT	CSVLQGDSHTEAFF	TRBV29-1*01, TRBV29-1*03	TRBV29-1	TRBJ1-1*01	TRBJ1-1	TRBD1*01	TRBD1	8	12	18	25	3	6	9
912	8.81e-05	TGCGCCAGCAGCAGGGCAAGAGACCCAGTACTTC	CASSRA~ETQYF	TRBV5-1*01	TRBV5-1	TRBJ2-5*01	TRBJ2-5	TRBD1*01, TRBD2*02	TRBD1, TRBD2	11	12	15	16	0	0	0
911	8.8e-05	TGTGCCACCAGTGATCTAGCGGGAGAATGAGCAGTTCTTC	CATSDLA~ENEQFF	TRBV24-1*01	TRBV24-1	TRBJ2-1*01	TRBJ2-1	TRBD2*02	TRBD2	14	15	24	25	0	0	0
904	8.73e-05	TGTGCCATCAGGACAGGGGATTCACCCCTCCACTTT	CAIRTGDSPLHF	TRBV10-3*01, TRBV10-3*02	TRBV10-3	TRBJ1-6*01	TRBJ1-6	TRBD1*01	TRBD1	10	11	18	19	0	0	0
902	8.71e-05	TGCAGCGTATCGCTCGGGGCCAGTGATTCACCCCTCCACTTT	CSVSLGASDSPLHF	TRBV29-1*01, TRBV29-1*03	TRBV29-1	TRBJ1-6*01	TRBJ1-6	TRBD1*01, TRBD2*01	TRBD1, TRBD2	7	15	19	25	7	5	12
901	8.7e-05	TGTGCCACCAGCAGAGGTGATGGCTACACCTTC	CATSRGDGYTF	TRBV15*02	TRBV15	TRBJ1-2*01	TRBJ1-2	TRBD2*02	TRBD2	11	13	16	19	1	2	3
899	8.68e-05	TGTGCCAGCAGTGAATCAGAAGGGACAAATTATGGCTACACCTTC	CASSESEGTNYGYTF	TRBV2*01, TRBV2*03	TRBV2	TRBJ1-2*01	TRBJ1-2	TRBD1*01	TRBD1	14	21	26	30	6	3	9
899	8.68e-05	TGTGCCAGCAGCTTAGCAGATACGCAGTATTTT	CASSLADTQYF	TRBV7-9*01, TRBV7-9*02	TRBV7-9	TRBJ2-3*01	TRBJ2-3	TRBD2*02, TRBD2*01	TRBD2	16	-1	-1	17	-1	-1	0
898	8.68e-05	TGCGCCAGCAACGGCAGGGTTACTCACCCCTCCACTTT	CASNGR~YSPLHF	TRBV10-2*01	TRBV10-2	TRBJ1-6*01	TRBJ1-6	TRBD1*01	TRBD1	9	14	18	23	4	4	8
892	8.62e-05	TGTGCCAGTACCCCGGACAGGGTTAGTTCACCCCTCCACTTT	CASTPDRVSSPLHF	TRBV19*01, TRBV19*03, TRBV19*02	TRBV19	TRBJ1-6*02	TRBJ1-6	TRBD1*01	TRBD1	9	14	21	26	4	4	8
887	8.57e-05	TGTGCTAGCAGCTTAGAGTGGGGCACCCTCCACTTT	CASSLEWGTLHF	TRBV7-7*01	TRBV7-7	TRBJ1-6*01	TRBJ1-6	TRBD1*01	TRBD1	15	19	23	25	3	1	4
887	8.57e-05	TGCAGCGCAACGGGACTGGGTGGCTACACCTTC	CSATGLGGYTF	TRBV29-1*01, TRBV29-1*03	TRBV29-1	TRBJ1-2*01	TRBJ1-2	TRBD2*02, TRBD2*01	TRBD2	7	11	16	20	3	3	6
886	8.56e-05	TGTGCCACCAGCAGAGATCGGGACCCTGGTTCACCCCTCCACTTT	CATSRDRDPGSPLHF	TRBV15*02	TRBV15	TRBJ1-6*02	TRBJ1-6	TRBD1*01, TRBD2*02, TRBD2*01	TRBD1, TRBD2	11	19	23	29	7	5	12
884	8.54e-05	TGTGCCAGCTCTACAGGGCTTGATGGCTACACCTTC	CASSTGLDGYTF	TRBV25-1*01	TRBV25-1	TRBJ1-2*01	TRBJ1-2	TRBD1*01	TRBD1	8	12	17	22	3	4	7
884	8.54e-05	TGTGCCAGCAGAAAACTAGCAACGTACTTC	CASRKLATYF	TRBV27*01	TRBV27	TRBJ2-7*01	TRBJ2-7	TRBD2*02, TRBD2*01	TRBD2	10	14	19	23	3	3	6
883	8.53e-05	TGCAGTGCTAGAGACATAACTAGCGGGGTCTATGAGACCCAGTACTTC	CSARDITSGVYETQYF	TRBV20-1*01, TRBV20-1*05, TRBV20-1*07	TRBV20-1	TRBJ2-5*01	TRBJ2-5	TRBD2*01	TRBD2	13	18	27	33	4	5	9
882	8.52e-05	TGCAGTGCTAGGAGCATAGACAGGGACAAAGTAGTCCAAGAGACCCAGTACTTC	CSARSIDRDKVVQETQYF	TRBV20-1*06, TRBV20-1*03, TRBV20-1*01, TRBV20-1*04, TRBV20-1*05, TRBV20-1*02, TRBV20-1*07	TRBV20-1	TRBJ2-5*01	TRBJ2-5	TRBD1*01	TRBD1	10	18	24	35	7	10	17
882	8.52e-05	TGCAGCGGAGGACAGGGATCGTATGGCTACACCTTC	CSGGQGSYGYTF	TRBV29-1*01, TRBV29-1*03	TRBV29-1	TRBJ1-2*01	TRBJ1-2	TRBD1*01	TRBD1	6	9	16	21	2	4	6
881	8.51e-05	TGCAGCGTCGATGACGGGGAGACGGGCTACACCTTC	CSVDDGETGYTF	TRBV29-1*01	TRBV29-1	TRBJ1-2*01	TRBJ1-2	TRBD2*02, TRBD2*01	TRBD2	7	16	20	24	8	3	11
878	8.48e-05	TGTGCCAGCAGCGCAGGCGACAGGGGCTACGAGCAGTACTTC	CASSAGDRGYEQYF	TRBV16*03, TRBV16*01, TRBV16*02	TRBV16	TRBJ2-7*01	TRBJ2-7	TRBD1*01	TRBD1	11	18	25	26	6	0	6
877	8.47e-05	TGTGCCACCAGTGAGAGTGGCAGTTCCTATGGCTACACCTTC	CATSESGSSYGYTF	TRBV24-1*01	TRBV24-1	TRBJ1-2*01	TRBJ1-2	TRBD1*01, TRBD2*02, TRBD2*01	TRBD1, TRBD2	13	20	22	26	6	3	9
877	8.47e-05	TGTGCCAGTACGAGCGGGTATGGCTACACCTTC	CASTSGYGYTF	TRBV25-1*01	TRBV25-1	TRBJ1-2*01	TRBJ1-2	TRBD2*02, TRBD2*01	TRBD2	7	12	17	18	4	0	4
876	8.46e-05	TGTGCCAGCGAGGGAGGACTTTATGGCTACACCTTC	CASEGGLYGYTF	TRBV2*01, TRBV2*02, TRBV2*03	TRBV2	TRBJ1-2*01	TRBJ1-2	TRBD2*02	TRBD2	8	11	16	21	2	4	6
875	8.45e-05	TGCAGCGTACGACAGGGGGCTAATGGCTACACCTTC	CSVRQGANGYTF	TRBV29-1*01, TRBV29-1*03	TRBV29-1	TRBJ1-2*01	TRBJ1-2	TRBD1*01	TRBD1	7	10	19	22	2	2	4
874	8.44e-05	TGCAGAAAGACAGGGTTGGGCTATGGCTACACCTTC	CRKTGLGYGYTF	TRBV20-1*06, TRBV20-1*03, TRBV20-1*01, TRBV20-1*04, TRBV20-1*05, TRBV20-1*02, TRBV20-1*07	TRBV20-1	TRBJ1-2*01	TRBJ1-2	TRBD1*01	TRBD1	4	8	14	20	3	5	8
873	8.43e-05	TGTGCCAGCTCGTCGCAGGGACGTGATTCACCCCTCCACTTT	CASSSQGRDSPLHF	TRBV2*01, TRBV2*02, TRBV2*03	TRBV2	TRBJ1-6*02	TRBJ1-6	TRBD1*01, TRBD2*02, TRBD2*01	TRBD1, TRBD2	8	17	21	25	8	3	11
873	8.43e-05	TGTGCCAGCAGTGACAGGGTGGGGAATTCACCCCTCCACTTT	CASSDRVGNSPLHF	TRBV2*01, TRBV2*02, TRBV2*03	TRBV2	TRBJ1-6*02	TRBJ1-6	TRBD1*01	TRBD1	13	14	18	24	0	5	5
872	8.42e-05	TGTGCCAAAGATAGGGTTATGAGCAGTTCTTC	CAKDR~YEQFF	TRBV25-1*01	TRBV25-1	TRBJ2-1*01	TRBJ2-1	TRBD1*01, TRBD2*02	TRBD1, TRBD2	6	12	15	18	5	2	7
870	8.4e-05	TGCAGCGTGACCGGACAGGGTGGCTATGGCTACACCTTC	CSVTGQGGYGYTF	TRBV29-1*01, TRBV29-1*03	TRBV29-1	TRBJ1-2*01	TRBJ1-2	TRBD1*01	TRBD1	7	12	19	23	4	3	7
868	8.39e-05	TGTGCCAGCAGTGAGGCCCGATAATGGCTACACCTTC	CASSEA~DNGYTF	TRBV25-1*01	TRBV25-1	TRBJ1-2*01	TRBJ1-2	TRBD1*01, TRBD2*02, TRBD2*01	TRBD1, TRBD2	13	15	18	23	1	4	5
866	8.37e-05	TGTGCCAGCAGTTATCTCGGGACAGGGGTTGGCTACACCTTC	CASSYLGTGVGYTF	TRBV25-1*01	TRBV25-1	TRBJ1-2*01	TRBJ1-2	TRBD1*01	TRBD1	11	18	27	29	6	1	7
865	8.36e-05	TGTGCCAGCAGTGCCTTGACGGGTGAGCAGTTCTTC	CASSALTGEQFF	TRBV2*01, TRBV2*02, TRBV2*03	TRBV2	TRBJ2-1*01	TRBJ2-1	TRBD2*02, TRBD2*01	TRBD2	12	19	22	23	6	0	6
864	8.35e-05	TGCAGCGTTGAAACAGTCTATGGCTACACCTTC	CSVETVYGYTF	TRBV29-1*01	TRBV29-1	TRBJ1-2*01	TRBJ1-2	TRBD1*01	TRBD1	11	12	15	17	0	1	1
863	8.34e-05	TGTGCCAGCAGCTCGAGACAGGCTAACTATGGCTACACCTTC	CASSSRQANYGYTF	TRBV7-2*04, TRBV7-2*01	TRBV7-2	TRBJ1-2*01	TRBJ1-2	TRBD1*01	TRBD1	12	16	21	22	3	0	3
860	8.31e-05	TGTGCCAGCAGTGAGGGAGGAGGGTACGCAGATACGCAGTATTTT	CASSEGGGYADTQYF	TRBV25-1*01	TRBV25-1	TRBJ2-3*01	TRBJ2-3	TRBD2*02	TRBD2	13	18	23	28	4	4	8
859	8.3e-05	TGTGCCACCAGCAGAGACCCGGGACAGGGGGCCGATGAGCAGTTCTTC	CATSRDPGQGADEQFF	TRBV15*02	TRBV15	TRBJ2-1*01	TRBJ2-1	TRBD1*01	TRBD1	16	20	31	34	3	2	5
859	8.3e-05	TGTGCCAGCAGTGGGAGCTCCTATAATTCACCCCTCCACTTT	CASSGSSYNSPLHF	TRBV25-1*01	TRBV25-1	TRBJ1-6*02	TRBJ1-6	TRBD2*02	TRBD2	12	13	16	17	0	0	0
859	8.3e-05	TGTGCCAGCAGTGATGTTGCTGGGGCCAACGTCCTGACTTTC	CASSDVAGANVLTF	TRBV25-1*01	TRBV25-1	TRBJ2-6*01	TRBJ2-6	TRBD1*01	TRBD1	13	14	16	19	0	2	2
859	8.3e-05	TGTGCCAGCAGCTTAGCGAGGAACACTGAAGCTTTCTTT	CASSLARNTEAFF	TRBV7-8*01	TRBV7-8	TRBJ1-1*01	TRBJ1-1	TRBD2*02	TRBD2	16	17	19	20	0	0	0
858	8.29e-05	TGCAGCGTTGATCTGGGACGTAACTATGGCTACACCTTC	CSVDLGRNYGYTF	TRBV29-1*01	TRBV29-1	TRBJ1-2*01	TRBJ1-2	TRBD1*01, TRBD2*02, TRBD2*01	TRBD1, TRBD2	10	14	18	20	3	1	4
858	8.29e-05	TGTGCCAGCAGCTTAGGAAGCTCACCCCTCCACTTT	CASSLGSSPLHF	TRBV7-8*01	TRBV7-8	TRBJ1-6*02	TRBJ1-6	TRBD2*02, TRBD2*01	TRBD2	15	18	20	21	2	0	2
856	8.27e-05	TGCAGTGCTCGCGGGGGAGGGGACGCAGATACGCAGTATTTT	CSARGGGDADTQYF	TRBV20-1*01, TRBV20-1*04, TRBV20-1*05, TRBV20-1*07	TRBV20-1	TRBJ2-3*01	TRBJ2-3	TRBD2*02, TRBD2*01	TRBD2	8	14	20	25	5	4	9
856	8.27e-05	TGTGCCAGCAAACTGGAGAGCGATCAGCCCCAGCATTTT	CASKLESDQPQHF	TRBV2*01, TRBV2*02, TRBV2*03	TRBV2	TRBJ1-5*01	TRBJ1-5	TRBD2*02	TRBD2	9	14	17	18	4	0	4
856	8.27e-05	TGTGCCACCAGTGTTTCCAAGAGACCCAGTACTTC	CATSVS~ETQYF	TRBV24-1*01	TRBV24-1	TRBJ2-5*01	TRBJ2-5	TRBD1*01	TRBD1	12	-1	-1	16	-1	-1	3
855	8.26e-05	TGTGCCACCAGCAGAGATCGCGAGCCGAATTCACCCCTCCACTTT	CATSRDREPNSPLHF	TRBV15*02	TRBV15	TRBJ1-6*02	TRBJ1-6	TRBD1*01, TRBD2*02, TRBD2*01	TRBD1, TRBD2	11	23	25	27	11	1	12
855	8.26e-05	TGTGCCAGCAGCTTAAGGGACGACACAGATACGCAGTATTTT	CASSLRDDTDTQYF	TRBV11-2*01	TRBV11-2	TRBJ2-3*01	TRBJ2-3	TRBD1*01, TRBD2*02, TRBD2*01	TRBD1, TRBD2	14	16	20	23	1	2	3
855	8.26e-05	TGCAGCGTTGTCACGGCTAACTATGGCTACACCTTC	CSVVTANYGYTF	TRBV29-1*01	TRBV29-1	TRBJ1-2*01	TRBJ1-2	TRBD2*02, TRBD2*01	TRBD2	9	13	15	16	3	0	3
854	8.25e-05	TGTGCCACCGCTAACAGCTCTCTATGGCTACACCTTC	CATANS~LYGYTF	TRBV24-1*01	TRBV24-1	TRBJ1-2*01	TRBJ1-2	TRBD1*01, TRBD2*02, TRBD2*01	TRBD1, TRBD2	8	13	16	21	4	4	8
853	8.24e-05	TGCAGCGTAGCCGACAGTACCGTCTATGGCTACACCTTC	CSVADSTVYGYTF	TRBV29-1*01	TRBV29-1	TRBJ1-2*01	TRBJ1-2	TRBD1*01	TRBD1	7	12	16	23	4	6	10
849	8.2e-05	TGCAGCGTGGAACGGACTGACTATGGCTACACCTTC	CSVERTDYGYTF	TRBV29-1*01	TRBV29-1	TRBJ1-2*01	TRBJ1-2	TRBD2*02, TRBD2*01	TRBD2	11	13	17	19	1	1	2
848	8.19e-05	TGTGCCACCAGCAGAGGGGACCGTAAAGGCTCACCCCTCCACTTT	CATSRGDRKGSPLHF	TRBV15*02	TRBV15	TRBJ1-6*02	TRBJ1-6	TRBD1*01, TRBD2*02, TRBD2*01	TRBD1, TRBD2	11	16	20	30	4	9	13
847	8.18e-05	TGCAGCGTTGAGGACAGGGGTTTGCCACCCCTCCACTTT	CSVEDRGLPPLHF	TRBV29-1*01	TRBV29-1	TRBJ1-6*01	TRBJ1-6	TRBD1*01	TRBD1	10	11	19	25	0	5	5
846	8.17e-05	TGTGCCAGCAGTGCGGAGACAGGGGGCAATTCACCCCTCCACTTT	CASSAETGGNSPLHF	TRBV6-1*01	TRBV6-1	TRBJ1-6*01	TRBJ1-6	TRBD1*01	TRBD1	12	17	26	27	4	0	4
845	8.16e-05	TGTGCCAGCAGTGAATTGGCCCCGGACCGAACTCCAAATTCACCCCTCCACTTT	CASSELAPDRTPNSPLHF	TRBV25-1*01	TRBV25-1	TRBJ1-6*02	TRBJ1-6	TRBD1*01, TRBD2*01	TRBD1, TRBD2	15	18	22	36	2	13	15
844	8.15e-05	TGTGCCAGCAGTGAAGTCAGAGGCCTAGAAAATTCACCCCTCCACTTT	CASSEVRGLENSPLHF	TRBV25-1*01	TRBV25-1	TRBJ1-6*02	TRBJ1-6	TRBD2*02, TRBD2*01	TRBD2	14	24	27	30	9	2	11
844	8.15e-05	TGCAGTGCCAGCGGGGCTTCTAATTCACCCCTCCACTTT	CSASGASNSPLHF	TRBV20-1*01, TRBV20-1*04, TRBV20-1*05, TRBV20-1*07	TRBV20-1	TRBJ1-6*01	TRBJ1-6	TRBD2*01	TRBD2	7	9	15	20	1	4	5
844	8.15e-05	TGCAGGGATGGCTACACCTTC	CRDGYTF	TRBV29-1*01, TRBV29-1*03	TRBV29-1	TRBJ1-2*01	TRBJ1-2			4	-1	-1	7	-1	-1	2
843	8.14e-05	TGTGCCAGCAGCTTGGTCCCCGGGGGGGATTCACCCCTCCACTTT	CASSLVPGGDSPLHF	TRBV5-6*01	TRBV5-6	TRBJ1-6*02	TRBJ1-6	TRBD2*01	TRBD2	15	20	27	28	4	0	4
841	8.12e-05	TGTGCCAGCAGGGGACAGGGGAATCAGCCCCAGCATTTT	CASRGQGNQPQHF	TRBV2*01, TRBV2*03	TRBV2	TRBJ1-5*01	TRBJ1-5	TRBD1*01	TRBD1	10	11	20	21	0	0	0
840	8.11e-05	TGTGCCTGATCAGGGGGCGCAGGGCAATCAGCCCCAGCATTTT	CA*SGGA~GNQPQHF	TRBV25-1*01	TRBV25-1	TRBJ1-5*01	TRBJ1-5	TRBD1*01	TRBD1	5	10	17	23	4	5	9
840	8.11e-05	TGTGCCAGCCAGGTGCCAGGGAATGGCTACACCTTC	CASQVPGNGYTF	TRBV25-1*01	TRBV25-1	TRBJ1-2*01	TRBJ1-2	TRBD1*01	TRBD1	8	16	20	22	7	1	8
838	8.1e-05	TGCAGTGCTATTAACTCTGGGGCCAACGTCCTGACTTTC	CSAINSGANVLTF	TRBV20-1*01, TRBV20-1*04, TRBV20-1*05, TRBV20-1*07	TRBV20-1	TRBJ2-6*01	TRBJ2-6	TRBD2*02, TRBD2*01	TRBD2	9	-1	-1	14	-1	-1	4
838	8.1e-05	TGCAGCGTTGAATCGGGAGACTATGGCTACACCTTC	CSVESGDYGYTF	TRBV29-1*01	TRBV29-1	TRBJ1-2*01	TRBJ1-2	TRBD2*02	TRBD2	11	13	18	19	1	0	1
838	8.1e-05	TGCAGCGTTGAAGAGGGCCGGAGCTACACCTTC	CSVEEGRSYTF	TRBV29-1*01	TRBV29-1	TRBJ1-2*01	TRBJ1-2	TRBD1*01	TRBD1	13	14	17	22	0	4	4
837	8.09e-05	TGTGCCAGCAGTACCACAGATACGCAGTATTTT	CASSTTDTQYF	TRBV25-1*01	TRBV25-1	TRBJ2-3*01	TRBJ2-3			11	-1	-1	14	-1	-1	2
836	8.08e-05	TGTGCCACCAGCAGAGCGGAGGGGTACGAGCAGTACTTC	CATSRAEGYEQYF	TRBV15*02	TRBV15	TRBJ2-7*01	TRBJ2-7	TRBD2*02	TRBD2	11	17	22	24	5	1	6
835	8.07e-05	TGCAGCGTTGAAGGCATAGGCGGACCTGGCTACACCTTC	CSVEGIGGPGYTF	TRBV29-1*01	TRBV29-1	TRBJ1-2*01	TRBJ1-2	TRBD1*01, TRBD2*02, TRBD2*01	TRBD1, TRBD2	12	21	24	26	8	1	9
832	8.04e-05	TGTGCCAGCAGACTAGCGGGGGCGCAGGAGACCCAGTACTTC	CASRLAGAQETQYF	TRBV6-5*01	TRBV6-5	TRBJ2-5*01	TRBJ2-5	TRBD2*01	TRBD2	10	11	21	27	0	5	5
832	8.04e-05	TGCAGCGTTTCTGAGCAGTTCTTC	CSVSEQFF	TRBV29-1*01, TRBV29-1*03	TRBV29-1	TRBJ2-1*01	TRBJ2-1			8	-1	-1	11	-1	-1	2
831	8.03e-05	TGTGCCAGCAGCGTAGAGGGGACTAAGACAGATACGCAGTATTTT	CASSVEGTKTDTQYF	TRBV9*02, TRBV9*01	TRBV9	TRBJ2-3*01	TRBJ2-3	TRBD2*02, TRBD2*01	TRBD2	15	18	24	27	2	2	4
831	8.03e-05	TGCAGTGCTAGTCATTCACCCCTCCACTTT	CSASHSPLHF	TRBV20-1*01, TRBV20-1*04, TRBV20-1*05, TRBV20-1*07	TRBV20-1	TRBJ1-6*01	TRBJ1-6	TRBD2*02, TRBD2*01	TRBD2	11	-1	-1	13	-1	-1	1
830	8.02e-05	TGTGCCAGCAGTAACCTAGCTTCTTCACCCCTCCACTTT	CASSNLASSPLHF	TRBV25-1*01	TRBV25-1	TRBJ1-6*01	TRBJ1-6	TRBD2*02, TRBD2*01	TRBD2	11	15	19	23	3	3	6
829	8.01e-05	TGTGCCAGCAGGATGGACACCGGGTCTGATGAAAAACTGTTTTTT	CASRMDTGSDEKLFF	TRBV25-1*01	TRBV25-1	TRBJ1-4*01	TRBJ1-4	TRBD1*01	TRBD1	10	14	18	28	3	9	12
829	8.01e-05	TGTGCCAGCAGTTATGGCAATCAGCCCCAGCATTTT	CASSYGNQPQHF	TRBV25-1*01	TRBV25-1	TRBJ1-5*01	TRBJ1-5	TRBD1*01	TRBD1	11	-1	-1	16	-1	-1	4
828	8e-05	TGTGCCATCAGTGGCGCAGGGGATGGCTACACCTTC	CAISGAGDGYTF	TRBV10-3*01, TRBV10-3*02	TRBV10-3	TRBJ1-2*01	TRBJ1-2	TRBD1*01	TRBD1	12	16	21	22	3	0	3
828	8e-05	TGTGCCAGCAGTAAAGTAGCCCCAGCATTTT	CASSK~*PQHF	TRBV7-9*03, TRBV7-9*01, TRBV7-9*04, TRBV7-9*02	TRBV7-9	TRBJ1-5*01	TRBJ1-5	TRBD2*02, TRBD2*01	TRBD2	10	14	16	17	3	0	3
825	7.97e-05	TGCAGCGCCGGCGGGGAGACCCAGTACTTC	CSAGGETQYF	TRBV29-1*03	TRBV29-1	TRBJ2-5*01	TRBJ2-5	TRBD1*01, TRBD2*02, TRBD2*01	TRBD1, TRBD2	11	12	14	15	0	0	0
822	7.94e-05	TGTGCCATCAGTGAGTCATCCGGGACCGCAAATTTACAGTTCTTC	CAISESSGTANLQFF	TRBV10-3*01, TRBV10-3*02	TRBV10-3	TRBJ2-1*01	TRBJ2-1	TRBD1*01, TRBD2*02, TRBD2*01	TRBD1, TRBD2	16	21	25	36	4	10	14
822	7.94e-05	TGTGCCAGCAGGAGACGGGGATCACCCCTCCACTTT	CASRRRGSPLHF	TRBV2*01, TRBV2*02, TRBV2*03	TRBV2	TRBJ1-6*02	TRBJ1-6	TRBD2*01	TRBD2	10	15	19	21	4	1	5
820	7.92e-05	TGTGCCAGCAGCTTAGACAGGGGAAGAGACCCAGTACTTC	CASSLDR~EETQYF	TRBV7-9*01, TRBV7-9*02	TRBV7-9	TRBJ2-5*01	TRBJ2-5	TRBD1*01	TRBD1	15	16	22	23	0	0	0
820	7.92e-05	TGCAGCGTTGGGGACAGCGGGTATGGCTACACCTTC	CSVGDSGYGYTF	TRBV29-1*01	TRBV29-1	TRBJ1-2*01	TRBJ1-2	TRBD1*01	TRBD1	9	10	16	21	0	4	4
820	7.92e-05	TGTGCCAGCAGTGAAGGTGTGGGGCTACACCTTC	CASSEG~WGYTF	TRBV25-1*01	TRBV25-1	TRBJ1-2*01	TRBJ1-2	TRBD1*01	TRBD1	14	17	19	22	2	2	4
819	7.91e-05	TGCAGTGCTTCTGCCGGGACGGTAATCGACGAGCAGTACTTC	CSASAGTVIDEQYF	TRBV20-1*06, TRBV20-1*03, TRBV20-1*01, TRBV20-1*04, TRBV20-1*05, TRBV20-1*02, TRBV20-1*07	TRBV20-1	TRBJ2-7*01	TRBJ2-7	TRBD1*01, TRBD2*02, TRBD2*01	TRBD1, TRBD2	8	15	19	28	6	8	14
818	7.9e-05	TGTGCCACCCTCAGAGAAGCAATGAGCAGTTCTTC	CATLRE~NEQFF	TRBV15*02	TRBV15	TRBJ2-1*01	TRBJ2-1	TRBD1*01, TRBD2*02	TRBD1, TRBD2	8	11	13	19	2	5	7
816	7.88e-05	TGCAGCGTTGATGGGACAGACGCTAACTATGGCTACACCTTC	CSVDGTDANYGYTF	TRBV29-1*01	TRBV29-1	TRBJ1-2*01	TRBJ1-2	TRBD1*01	TRBD1	10	12	18	22	1	3	4
814	7.86e-05	TGTGCCAGCAGCCAAGATCTGGGGTCTGGGGCCAACGTCCTGACTTTC	CASSQDLGSGANVLTF	TRBV4-2*01	TRBV4-2	TRBJ2-6*01	TRBJ2-6	TRBD1*01, TRBD2*01	TRBD1, TRBD2	11	20	23	24	8	0	8
814	7.86e-05	TGCAGTGCTAGAGGGACAGGCGTTCCCTCCACTTT	CSARGT~RSLHF	TRBV20-1*01, TRBV20-1*04, TRBV20-1*05, TRBV20-1*07	TRBV20-1	TRBJ1-6*02	TRBJ1-6	TRBD1*01	TRBD1	12	13	19	24	0	4	4
814	7.86e-05	TGTGCCAGCAGCAGGGGGACTGAAGCTTTCTTT	CASSRGTEAFF	TRBV6-5*01	TRBV6-5	TRBJ1-1*01	TRBJ1-1	TRBD1*01	TRBD1	10	11	17	18	0	0	0
813	7.85e-05	TGTGCCAGCAGCTTATTGTGCTAGTTTGGGTCCTACAATGAGCAGTTCTTC	CASSLLC*FGSYNEQFF	TRBV7-3*01	TRBV7-3	TRBJ2-1*01	TRBJ2-1	TRBD2*02, TRBD2*01	TRBD2	14	19	24	30	4	5	9
813	7.85e-05	TGTGCCATCAGTGAACAGGGCGGGTCACTGAAGCTTTCTTT	CAISEQG~VTEAFF	TRBV10-3*01, TRBV10-3*02	TRBV10-3	TRBJ1-1*01	TRBJ1-1	TRBD1*01	TRBD1	14	15	19	25	0	5	5
813	7.85e-05	TGTGCCATCACCCGGGACAGTAATTCACCCCTCCACTTT	CAITRDSNSPLHF	TRBV10-3*01, TRBV10-3*02	TRBV10-3	TRBJ1-6*02	TRBJ1-6	TRBD1*01	TRBD1	9	13	19	20	3	0	3
813	7.85e-05	TGCAGTGCTAGAGAGTACGAGCAGTACTTC	CSAREYEQYF	TRBV20-1*01, TRBV20-1*05, TRBV20-1*07	TRBV20-1	TRBJ2-7*01	TRBJ2-7	TRBD2*02	TRBD2	13	-1	-1	15	-1	-1	1
809	7.82e-05	TGTGCCACCAGCAACGCAGAGACCCAGTACTTC	CATSNAETQYF	TRBV15*02	TRBV15	TRBJ2-5*01	TRBJ2-5	TRBD2*02, TRBD2*01	TRBD2	11	14	16	17	2	0	2
808	7.81e-05	TGCAGTGCTAGAGATCTGGCCGCGGACGGGAATTCACCCCTCCACTTT	CSARDLAADGNSPLHF	TRBV20-1*01, TRBV20-1*05, TRBV20-1*07	TRBV20-1	TRBJ1-6*02	TRBJ1-6	TRBD1*01, TRBD2*02, TRBD2*01	TRBD1, TRBD2	13	23	26	30	9	3	12
808	7.81e-05	TGTGCCAGCAGCTTACATAATTCACCCCTCCACTTT	CASSLHNSPLHF	TRBV7-8*01	TRBV7-8	TRBJ1-6*02	TRBJ1-6			14	-1	-1	16	-1	-1	1
807	7.8e-05	TGCAGCGTTGAGGGAGGCTACACCTTC	CSVEGGYTF	TRBV29-1*01	TRBV29-1	TRBJ1-2*01	TRBJ1-2	TRBD1*01, TRBD2*02, TRBD2*01	TRBD1, TRBD2	10	11	14	15	0	0	0
806	7.79e-05	TGTGCCAGCAGCTCGGGAGGGGTACGATCACCCCTCCACTTT	CASSSGGVRSPLHF	TRBV7-6*01, TRBV7-6*02	TRBV7-6	TRBJ1-6*01	TRBJ1-6	TRBD2*02	TRBD2	12	13	20	27	0	6	6
805	7.78e-05	TGTGCCAGCAGTGTTCAACAGGCATCATTCTATGGCTACACCTTC	CASSVQQASFYGYTF	TRBV25-1*01	TRBV25-1	TRBJ1-2*01	TRBJ1-2	TRBD1*01	TRBD1	12	17	21	29	4	7	11
803	7.76e-05	TGCAGCGCTGGACAGAACTATGGCTACACCTTC	CSAGQNYGYTF	TRBV29-1*03	TRBV29-1	TRBJ1-2*01	TRBJ1-2	TRBD1*01	TRBD1	7	9	14	15	1	0	1
800	7.73e-05	TGCAGCGCCCGGCCCCAGCGGGAGGAGGTCCGAGCAGTACTTC	CSARPQR~RRSEQYF	TRBV29-1*01, TRBV29-1*03	TRBV29-1	TRBJ2-7*01	TRBJ2-7	TRBD2*02	TRBD2	7	16	24	30	8	5	13
799	7.72e-05	TGTGCCACCAGTGATAAGGGGACTTGGGCTATGGCTACACCTTC	CATSDKG~LGYGYTF	TRBV24-1*01	TRBV24-1	TRBJ1-2*01	TRBJ1-2	TRBD2*02, TRBD2*01	TRBD2	14	18	23	28	3	4	7
799	7.72e-05	TGTGCCAGCAGTGATGCAAATTCACCCCTCCACTTT	CASSDANSPLHF	TRBV2*01, TRBV2*03	TRBV2	TRBJ1-6*02	TRBJ1-6			13	-1	-1	18	-1	-1	4
798	7.71e-05	TGTGCCAGCAGCTTAGGACAGGCACCGGGGAGCTGTTTTTT	CASSLGQ~TGELFF	TRBV7-9*01, TRBV7-9*02	TRBV7-9	TRBJ2-2*01	TRBJ2-2	TRBD1*01	TRBD1	15	16	21	22	0	0	0
797	7.7e-05	TGTGCCACCAGCAATAACAGGGAAAATTCACCCCTCCACTTT	CATSNNRENSPLHF	TRBV15*02	TRBV15	TRBJ1-6*02	TRBJ1-6	TRBD1*01	TRBD1	11	16	21	24	4	2	6
796	7.69e-05	TGCAGCGTTGGACGGACAGGAGTCTATGGCTACACCTTC	CSVGRTGVYGYTF	TRBV29-1*01	TRBV29-1	TRBJ1-2*01	TRBJ1-2	TRBD1*01	TRBD1	9	13	19	23	3	3	6
796	7.69e-05	TGCAGCGTTGAGGGGGATAATTCACCCCTCCACTTT	CSVEGDNSPLHF	TRBV29-1*01	TRBV29-1	TRBJ1-6*01	TRBJ1-6	TRBD1*01, TRBD2*01	TRBD1, TRBD2	10	11	15	16	0	0	0
795	7.68e-05	TGCAGTGCTAGACCAAGGACAGGGCAGGACTATGGCTACACCTTC	CSARPRTGQDYGYTF	TRBV20-1*01, TRBV20-1*04, TRBV20-1*05, TRBV20-1*07	TRBV20-1	TRBJ1-2*01	TRBJ1-2	TRBD1*01	TRBD1	11	16	23	28	4	4	8
795	7.68e-05	TGTGCCAGCAGCCAATTGGGACTTCGCTACACCTTC	CASSQLGLRYTF	TRBV16*01, TRBV16*02	TRBV16	TRBJ1-2*01	TRBJ1-2	TRBD2*02, TRBD2*01	TRBD2	15	17	22	25	1	2	3
794	7.67e-05	TGTGCCACCAGTGATTTGCTAGCCACCGGGGAGCTGTTTTTT	CATSDLLATGELFF	TRBV24-1*01	TRBV24-1	TRBJ2-2*01	TRBJ2-2	TRBD2*02, TRBD2*01	TRBD2	17	18	22	23	0	0	0
793	7.66e-05	TGTGCCACCACACAGGGGGCAGGAGACTATGGCTACACCTTC	CATTQGAGDYGYTF	TRBV24-1*01	TRBV24-1	TRBJ1-2*01	TRBJ1-2	TRBD1*01	TRBD1	9	11	19	25	1	5	6
793	7.66e-05	TGCAGTGCTAGAGTGTCGGGGACACCCCTCCACTTT	CSARVSGTPLHF	TRBV20-1*01, TRBV20-1*04, TRBV20-1*05, TRBV20-1*07	TRBV20-1	TRBJ1-6*02	TRBJ1-6	TRBD2*01	TRBD2	12	16	20	22	3	1	4
789	7.62e-05	TGTGCCAGCAGCTTACTTGGACAGGGAGGTTCACCCCTCCACTTT	CASSLLGQGGSPLHF	TRBV7-8*01	TRBV7-8	TRBJ1-6*02	TRBJ1-6	TRBD1*01	TRBD1	14	18	25	29	3	3	6
789	7.62e-05	TGTGCCATCGAGAGGGTAGGAGGCTATGGCTACACCTTC	CAIERVGGYGYTF	TRBV10-3*01, TRBV10-3*02	TRBV10-3	TRBJ1-2*01	TRBJ1-2	TRBD2*02	TRBD2	8	18	22	23	9	0	9
789	7.62e-05	TGTGCCAGCAGCTTAGTGATGGGTTCACCCCTCCACTTT	CASSLVMGSPLHF	TRBV7-2*04, TRBV7-2*01	TRBV7-2	TRBJ1-6*02	TRBJ1-6	TRBD1*01, TRBD2*02, TRBD2*01	TRBD1, TRBD2	10	13	16	23	2	6	8
788	7.61e-05	TGTGCCAGCAGTGACTCGACGGGAGGCACAGATACGCAGTATTTT	CASSDSTGGTDTQYF	TRBV6-4*02, TRBV6-4*01	TRBV6-4	TRBJ2-3*01	TRBJ2-3	TRBD2*02	TRBD2	16	19	24	25	2	0	2
788	7.61e-05	TGTGCCAGCAGTGACGACAGGGGGAATCAGCCCCAGCATTTT	CASSDDRGNQPQHF	TRBV25-1*01	TRBV25-1	TRBJ1-5*01	TRBJ1-5	TRBD1*01	TRBD1	13	15	23	24	1	0	1
787	7.6e-05	TGTGCCACCAGCAGTAGTACAGGGCTTCGGAATGAAAAACTGTTTTTT	CATSSSTGLRNEKLFF	TRBV15*02	TRBV15	TRBJ1-4*01	TRBJ1-4	TRBD1*01	TRBD1	11	18	23	30	6	6	12
787	7.6e-05	TGTGCCATCAGTGAGTCGGGCGGGGATGGATCACCCCTCCACTTT	CAISESGGDGSPLHF	TRBV10-3*01, TRBV10-3*02	TRBV10-3	TRBJ1-6*02	TRBJ1-6	TRBD2*01	TRBD2	16	19	24	30	2	5	7
786	7.59e-05	TGTGCCATCAGTGAAGGCAGCCGTGACTATGGCTACACCTTC	CAISEGSRDYGYTF	TRBV10-3*01, TRBV10-3*02	TRBV10-3	TRBJ1-2*01	TRBJ1-2	TRBD1*01, TRBD2*02, TRBD2*01	TRBD1, TRBD2	13	17	19	25	3	5	8
786	7.59e-05	TGCAGTGCTAGAGTGGGGAGGGGCGGGAGACCCAGTACTTC	CSARVGR~RETQYF	TRBV20-1*01, TRBV20-1*04, TRBV20-1*05, TRBV20-1*07	TRBV20-1	TRBJ2-5*01	TRBJ2-5	TRBD2*02	TRBD2	12	15	21	26	2	4	6
786	7.59e-05	TGTGCCAGCAGCCGGGGACAGGATGGCTACACCTTC	CASSRGQDGYTF	TRBV5-4*01, TRBV5-4*03, TRBV5-4*04	TRBV5-4	TRBJ1-2*01	TRBJ1-2	TRBD1*01	TRBD1	11	14	21	22	2	0	2
784	7.57e-05	TGTGCCACCAGCAGAGTTAGGGACAACTATGGCTACACCTTC	CATSRVRDNYGYTF	TRBV15*02	TRBV15	TRBJ1-2*01	TRBJ1-2	TRBD1*01, TRBD2*02, TRBD2*01	TRBD1, TRBD2	15	19	23	24	3	0	3
782	7.55e-05	TGTGCCAGCATATCGAGACAGCGTAATTCACCCCTCCACTTT	CASISRQRNSPLHF	TRBV2*01, TRBV2*02, TRBV2*03	TRBV2	TRBJ1-6*02	TRBJ1-6	TRBD1*01	TRBD1	9	16	20	23	6	2	8
782	7.55e-05	TGTGCCAGCAGCTTAGGCCTCGAGGAAGGCTACACCTTC	CASSLGLEEGYTF	TRBV7-9*01, TRBV7-9*02	TRBV7-9	TRBJ1-2*01	TRBJ1-2	TRBD2*02	TRBD2	15	21	24	27	5	2	7
781	7.54e-05	TGTGCCAGCAGTGAATAGCTGACCCATGGGAGGGGAACACCATATATTTT	CASSE*LT~WEGNTIYF	TRBV25-1*01	TRBV25-1	TRBJ1-3*01	TRBJ1-3	TRBD2*02	TRBD2	16	27	33	35	10	1	11
779	7.53e-05	TGTGCCACCAGCAGAGAGAGGGCAGAATTCGGCTACACCTTC	CATSRERAEFGYTF	TRBV15*02	TRBV15	TRBJ1-2*01	TRBJ1-2	TRBD2*02	TRBD2	11	17	21	30	5	8	13
779	7.53e-05	TGTGCCAGCAGCTTAGGACAGCTGGGGACCCAGCATTTT	CASSLGQLGTQHF	TRBV7-2*04, TRBV7-2*01	TRBV7-2	TRBJ1-5*01	TRBJ1-5	TRBD1*01	TRBD1	15	16	20	28	0	7	7
778	7.52e-05	TGTGCCAGCACTTGAACAGGGTATATTGGCAATCAGCCCCAGCATTTT	CAST*TGYIGNQPQHF	TRBV25-1*01	TRBV25-1	TRBJ1-5*01	TRBJ1-5	TRBD1*01	TRBD1	9	15	20	28	5	7	12
777	7.51e-05	TGTGCCAGCTGGACCTAACTATGGCTACACCTTC	CASWT*~YGYTF	TRBV2*01, TRBV2*02, TRBV2*03	TRBV2	TRBJ1-2*01	TRBJ1-2	TRBD1*01, TRBD2*02, TRBD2*01	TRBD1, TRBD2	8	10	13	14	1	0	1
776	7.5e-05	TGTGCCAGCAGCGGTAATCTCGACGGATCCTACGAGCAGTACTTC	CASSGNLDGSYEQYF	TRBV9*02, TRBV9*01, TRBV9*03	TRBV9	TRBJ2-7*01	TRBJ2-7	TRBD1*01, TRBD2*02, TRBD2*01	TRBD1, TRBD2	12	24	26	27	11	0	11
775	7.49e-05	TGTGCCAGCACCCCAGGGGGCGGGACGAACACCGGGGAGCTGTTTTTT	CASTPGGGTNTGELFF	TRBV25-1*01	TRBV25-1	TRBJ2-2*01	TRBJ2-2	TRBD1*01	TRBD1	9	13	20	25	3	4	7
774	7.48e-05	TGTGCCAGCAGCTTAGAGGGACAGGCATATCGTTCACCCCTCCACTTT	CASSLEGQAYRSPLHF	TRBV7-6*01	TRBV7-6	TRBJ1-6*02	TRBJ1-6	TRBD1*01	TRBD1	15	17	24	32	1	7	8
774	7.48e-05	TGTGCCATCGCCCCACGGGGTCGGGGTCACCCCTCCACTTT	CAIAPRG~GSPLHF	TRBV10-3*01, TRBV10-3*02	TRBV10-3	TRBJ1-6*01	TRBJ1-6	TRBD1*01, TRBD2*01	TRBD1, TRBD2	8	9	13	26	0	12	12
773	7.47e-05	TGTGCCAGCAGCTTAGTGTCTAGCGGGGGCGCTGAGACCCAGTACTTC	CASSLVSSGGAETQYF	TRBV7-9*01, TRBV7-9*02	TRBV7-9	TRBJ2-5*01	TRBJ2-5	TRBD2*01	TRBD2	15	19	28	33	3	4	7
773	7.47e-05	TGTGCCAGCAGTGAATCGACAGTAACAGATACGCAGTATTTT	CASSESTVTDTQYF	TRBV25-1*01	TRBV25-1	TRBJ2-3*01	TRBJ2-3	TRBD1*01	TRBD1	15	17	21	24	1	2	3
773	7.47e-05	TGCAGTGCTAGGGAACAGGGTTTGACGCCCCTCCACTTT	CSAREQGLTPLHF	TRBV20-1*01, TRBV20-1*04, TRBV20-1*05, TRBV20-1*07	TRBV20-1	TRBJ1-6*02	TRBJ1-6	TRBD1*01	TRBD1	10	14	19	27	3	7	10
773	7.47e-05	TGCAGTGCTCCAGAGCGAGCAGTACTTC	CSAPE~EQYF	TRBV20-1*06, TRBV20-1*03, TRBV20-1*01, TRBV20-1*04, TRBV20-1*05, TRBV20-1*02, TRBV20-1*07	TRBV20-1	TRBJ2-7*01	TRBJ2-7	TRBD1*01, TRBD2*02	TRBD1, TRBD2	8	10	12	15	1	2	3
772	7.46e-05	TGTGCCACCAGCAGAGACAGCAATCAGCCCCAGCATTTT	CATSRDSNQPQHF	TRBV15*02	TRBV15	TRBJ1-5*01	TRBJ1-5	TRBD1*01, TRBD2*02, TRBD2*01	TRBD1, TRBD2	11	15	17	18	3	0	3
771	7.45e-05	TGTGCCACCAGTGACCTGGAGCAAAACCAGCATTTT	CATSDLEQNQHF	TRBV24-1*01	TRBV24-1	TRBJ1-5*01	TRBJ1-5	TRBD1*01, TRBD2*02	TRBD1, TRBD2	13	14	17	26	0	8	8
770	7.44e-05	TGTGCCAGCAGTGAATCGAAGGGGGAAAGGGGACGATACGCAGTATTTT	CASSESKG~KGDDTQYF	TRBV25-1*01	TRBV25-1	TRBJ2-3*01	TRBJ2-3	TRBD1*01	TRBD1	15	19	24	34	3	9	12
770	7.44e-05	TGTGCTAGCAGCTTAGTAGGAGGGGCCGGGGAGCTGTTTTTT	CASSLVGGAGELFF	TRBV7-7*01	TRBV7-7	TRBJ2-2*01	TRBJ2-2	TRBD2*02	TRBD2	15	18	23	25	2	1	3
769	7.43e-05	TGCGCCAGCAGTGGGGTGGGACAGTTCGGCTCACCCCTCCACTTT	CASSGVGQFGSPLHF	TRBV10-2*01	TRBV10-2	TRBJ1-6*01	TRBJ1-6	TRBD1*01	TRBD1	12	17	23	30	4	6	10
769	7.43e-05	TGCAGTGCTAGAGACAGGGAATACGAGCAGTACTTC	CSARDREYEQYF	TRBV20-1*01, TRBV20-1*05, TRBV20-1*07	TRBV20-1	TRBJ2-7*01	TRBJ2-7	TRBD1*01	TRBD1	13	14	18	21	0	2	2
768	7.42e-05	TGTGCCATCAGCTCGGGACTAGCGGGACAAGAGACCCAGTACTTC	CAISSGLAGQETQYF	TRBV10-3*01, TRBV10-3*02	TRBV10-3	TRBJ2-5*01	TRBJ2-5	TRBD2*02	TRBD2	10	14	26	27	3	0	3
768	7.42e-05	TGCAGCGTTGAAGAGGAGGGATGGAGGGACTATGGCTACACCTTC	CSVEEEGWRDYGYTF	TRBV29-1*01	TRBV29-1	TRBJ1-2*01	TRBJ1-2	TRBD2*02	TRBD2	13	22	27	28	8	0	8
767	7.41e-05	TGTGCCATCAGCGACAAATATGGCTACACCTTC	CAISDKYGYTF	TRBV10-3*01, TRBV10-3*02	TRBV10-3	TRBJ1-2*01	TRBJ1-2	TRBD1*01	TRBD1	10	12	15	18	1	2	3
766	7.4e-05	TGTGCCAGCAGTGAATCAGGGGTTGTACGTTCACCCCTCCACTTT	CASSESGVVRSPLHF	TRBV2*01, TRBV2*03	TRBV2	TRBJ1-6*02	TRBJ1-6	TRBD1*01	TRBD1	14	16	21	29	1	7	8
765	7.39e-05	TGTGCCAGCAGTGACCGTGAAACTAATGAAAAACTGTTTTTT	CASSDRETNEKLFF	TRBV25-1*01	TRBV25-1	TRBJ1-4*01	TRBJ1-4	TRBD2*02, TRBD2*01	TRBD2	13	14	16	20	0	3	3
765	7.39e-05	TGTGCCAGCAGTGAGCGGGGGGGCACAGATACGCAGTATTTT	CASSERGGTDTQYF	TRBV6-4*02, TRBV6-4*01	TRBV6-4	TRBJ2-3*01	TRBJ2-3	TRBD2*01	TRBD2	13	14	21	22	0	0	0
764	7.38e-05	TGTGCCACCAGCAGAGGGGGGACAGGGTATGGCTACACCTTC	CATSRGGTGYGYTF	TRBV15*02	TRBV15	TRBJ1-2*01	TRBJ1-2	TRBD1*01	TRBD1	11	18	26	27	6	0	6
763	7.37e-05	TGCAGCGTTGACAACCACGGACAGAGATGGCTACACCTTC	CSVDNHG~RDGYTF	TRBV29-1*01	TRBV29-1	TRBJ1-2*01	TRBJ1-2	TRBD1*01	TRBD1	10	18	23	26	7	2	9
763	7.37e-05	TGTGCCATCGGTCAGCTTAACTATGGCTACACCTTC	CAIGQLNYGYTF	TRBV10-3*01, TRBV10-3*02	TRBV10-3	TRBJ1-2*01	TRBJ1-2	TRBD1*01, TRBD2*02, TRBD2*01	TRBD1, TRBD2	8	12	14	17	3	2	5
763	7.37e-05	TGTGCCAGCACCTCCACCTATGGCTACACCTTC	CASTSTYGYTF	TRBV2*01, TRBV2*02, TRBV2*03	TRBV2	TRBJ1-2*01	TRBJ1-2	TRBD2*02	TRBD2	9	10	14	17	0	2	2
762	7.36e-05	TGTGCCAGCACTAGCAACTATGGCTACACCTTC	CASTSNYGYTF	TRBV2*01, TRBV2*02, TRBV2*03	TRBV2	TRBJ1-2*01	TRBJ1-2	TRBD2*02, TRBD2*01	TRBD2	9	10	14	15	0	0	0
761	7.35e-05	TGTGCCATCAGTGATCGTGGACAGGAAGCTGGCTACACCTTC	CAISDRGQEAGYTF	TRBV10-3*01, TRBV10-3*02	TRBV10-3	TRBJ1-2*01	TRBJ1-2	TRBD1*01	TRBD1	13	18	24	29	4	4	8
761	7.35e-05	TGTGCCACCAGCAGGGGAGGGCACAGATATGGCTACACCTTC	CATSRGGHRYGYTF	TRBV15*02	TRBV15	TRBJ1-2*01	TRBJ1-2	TRBD2*02	TRBD2	11	14	20	27	2	6	8
759	7.33e-05	TGTGCCAGCAGTGAAGCCAGTTGGTCCTCACCCCTCCACTTT	CASSEASWSSPLHF	TRBV2*01, TRBV2*03	TRBV2	TRBJ1-6*02	TRBJ1-6	TRBD1*01, TRBD2*02, TRBD2*01	TRBD1, TRBD2	11	23	26	27	11	0	11
759	7.33e-05	TGTGCCAGCAGTGATAACAGCTATGGCTACACCTTC	CASSDNSYGYTF	TRBV2*01, TRBV2*02, TRBV2*03	TRBV2	TRBJ1-2*01	TRBJ1-2	TRBD1*01	TRBD1	13	16	19	20	2	0	2
757	7.31e-05	TGTGCCAGCTATGGGACAGGTGAAAAACTGTTTTTT	CASYGTGEKLFF	TRBV2*01, TRBV2*02, TRBV2*03	TRBV2	TRBJ1-4*01	TRBJ1-4	TRBD1*01	TRBD1	8	12	19	20	3	0	3
756	7.3e-05	TGTGCCAGCAGTGGAGGACAGAACAATTCACCCCTCCACTTT	CASSGGQNNSPLHF	TRBV2*01, TRBV2*03	TRBV2	TRBJ1-6*02	TRBJ1-6	TRBD1*01	TRBD1	12	15	20	24	2	3	5
756	7.3e-05	TGCAGCGTTGCTTTTGCGGCAAATTCACCCCTCCACTTT	CSVAFAANSPLHF	TRBV29-1*01	TRBV29-1	TRBJ1-6*02	TRBJ1-6	TRBD2*02, TRBD2*01	TRBD2	9	15	18	21	5	2	7
756	7.3e-05	TGTGCCACCAGTGATGATGACACTGAAGCTTTCTTT	CATSDDDTEAFF	TRBV24-1*01	TRBV24-1	TRBJ1-1*01	TRBJ1-1			14	-1	-1	19	-1	-1	4
754	7.28e-05	TGCAGCGTTGCACAGGGGGACCCTAATTCACCCCTCCACTTT	CSVAQGDPNSPLHF	TRBV29-1*01	TRBV29-1	TRBJ1-6*02	TRBJ1-6	TRBD1*01	TRBD1	9	11	18	23	1	4	5
754	7.28e-05	TGTGCCATCACTTACAGGGCACACTATGGCTACACCTTC	CAITYRAHYGYTF	TRBV10-3*01, TRBV10-3*02	TRBV10-3	TRBJ1-2*01	TRBJ1-2	TRBD1*01	TRBD1	9	13	18	22	3	3	6
754	7.28e-05	TGTGCCAGCAAATCAGATGGCTACACCTTC	CASKSDGYTF	TRBV2*01, TRBV2*02, TRBV2*03	TRBV2	TRBJ1-2*01	TRBJ1-2	TRBD1*01	TRBD1	9	13	15	16	3	0	3
752	7.26e-05	TGCAGCGTTGAAGATCGGTGGGATCTATGGCTACACCTTC	CSVEDRW~IYGYTF	TRBV29-1*01	TRBV29-1	TRBJ1-2*01	TRBJ1-2	TRBD1*01, TRBD2*02, TRBD2*01	TRBD1, TRBD2	13	19	22	24	5	1	6
752	7.26e-05	TGTGCCAGCAGTGAACCCCGAATCAGCCCCAGCATTTT	CASSEP~NQPQHF	TRBV25-1*01	TRBV25-1	TRBJ1-5*01	TRBJ1-5	TRBD2*01	TRBD2	14	15	19	20	0	0	0
752	7.26e-05	TGCAGTGCTAGTCATTACCAACGCAGTATTTT	CSASH~PTQYF	TRBV20-1*01, TRBV20-1*04, TRBV20-1*05, TRBV20-1*07	TRBV20-1	TRBJ2-3*01	TRBJ2-3			11	-1	-1	20	-1	-1	8
750	7.25e-05	TGTGCCAGCAGTGTCGGCAGGGGGAGACCTGGGGCCAACGTCCTGACTTTC	CASSVGRGRPGANVLTF	TRBV25-1*01	TRBV25-1	TRBJ2-6*01	TRBJ2-6	TRBD1*01	TRBD1	12	17	23	28	4	4	8
750	7.25e-05	TGTGCCAGTAGTAACCCGGCTTGGGACACCGGGGAGCTGTTTTTT	CASSNPAWDTGELFF	TRBV19*01, TRBV19*03, TRBV19*02	TRBV19	TRBJ2-2*01	TRBJ2-2	TRBD2*02, TRBD2*01	TRBD2	12	14	17	25	1	7	8
750	7.25e-05	TGTGCCAGCAGCTTAGGATATGGCTACACCTTC	CASSLGYGYTF	TRBV7-8*01	TRBV7-8	TRBJ1-2*01	TRBJ1-2	TRBD1*01, TRBD2*02, TRBD2*01	TRBD1, TRBD2	15	-1	-1	18	-1	-1	2
748	7.23e-05	TGTGCCACCAGCAGAGAACATTATAATTCACCCCTCCACTTT	CATSREHYNSPLHF	TRBV15*02	TRBV15	TRBJ1-6*02	TRBJ1-6	TRBD1*01, TRBD2*02	TRBD1, TRBD2	11	17	19	21	5	1	6
748	7.23e-05	TGTGCCAGCAGTCACACCTTGTTCACAGATACGCAGTATTTT	CASSHTLFTDTQYF	TRBV25-1*01	TRBV25-1	TRBJ2-3*01	TRBJ2-3	TRBD1*01, TRBD2*02	TRBD1, TRBD2	11	13	15	23	1	7	8
748	7.23e-05	TGTGCCAGCAGGCTCACCTATGGCTACACCTTC	CASRLTYGYTF	TRBV2*01, TRBV2*02, TRBV2*03	TRBV2	TRBJ1-2*01	TRBJ1-2	TRBD2*02, TRBD2*01	TRBD2	10	12	14	17	1	2	3
747	7.22e-05	TGTGCCAGCAGCCCAGGACTAGCGGACTACGAGCAGTACTTC	CASSPGLADYEQYF	TRBV9*02, TRBV9*01, TRBV9*03	TRBV9	TRBJ2-7*01	TRBJ2-7	TRBD2*02, TRBD2*01	TRBD2	11	15	24	26	3	1	4
747	7.22e-05	TGCAGTGCATGGGGTCCAATTAACGTCACCCCTCCACTTT	CSAWGPI~TSPLHF	TRBV20-1*06, TRBV20-1*03, TRBV20-1*01, TRBV20-1*04, TRBV20-1*05, TRBV20-1*02, TRBV20-1*07	TRBV20-1	TRBJ1-6*02	TRBJ1-6	TRBD1*01, TRBD2*02, TRBD2*01	TRBD1, TRBD2	7	10	13	25	2	11	13
744	7.19e-05	TGTGCCAGCTTTAACTATGGCTACACCTTC	CASFNYGYTF	TRBV25-1*01	TRBV25-1	TRBJ1-2*01	TRBJ1-2			8	-1	-1	11	-1	-1	2
743	7.18e-05	TGTGCCACCAGCAGAGTAGAGGGTTTAGGCTATGGCTACACCTTC	CATSRVEGLGYGYTF	TRBV15*02	TRBV15	TRBJ1-2*01	TRBJ1-2	TRBD2*02	TRBD2	11	18	22	29	6	6	12
742	7.17e-05	TGTGCCAGCCTAATGGGACAGCTGGCTTCACCCCTCCACTTT	CASLMGQLASPLHF	TRBV2*01, TRBV2*02, TRBV2*03	TRBV2	TRBJ1-6*02	TRBJ1-6	TRBD1*01	TRBD1	8	14	20	26	5	5	10
741	7.16e-05	TGTGCCAGTAGTATAGCTGAAGGGACTGGGGCCAACGTCCTGACTTTC	CASSIAEGTGANVLTF	TRBV19*01, TRBV19*02	TRBV19	TRBJ2-6*01	TRBJ2-6	TRBD1*01, TRBD2*02, TRBD2*01	TRBD1, TRBD2	15	21	24	25	5	0	5
741	7.16e-05	TGTGCCACCAGCAGAGATAGAGGGACGAATTCACCCCTCCACTTT	CATSRDRGTNSPLHF	TRBV15*02	TRBV15	TRBJ1-6*02	TRBJ1-6	TRBD1*01, TRBD2*02, TRBD2*01	TRBD1, TRBD2	11	21	25	27	9	1	10
739	7.14e-05	TGTGCCAGCAGCCAGGGACGGCAAGAGACCCAGTACTTC	CASSQGRQETQYF	TRBV7-6*01, TRBV7-6*02	TRBV7-6	TRBJ2-5*01	TRBJ2-5	TRBD1*01, TRBD2*02, TRBD2*01	TRBD1, TRBD2	11	14	18	21	2	2	4
737	7.12e-05	TGCGCCAGCAGTGAGTCGGCGGGAGAAGGGAATGAGCAGTTCTTC	CASSESAGEGNEQFF	TRBV10-2*01	TRBV10-2	TRBJ2-1*01	TRBJ2-1	TRBD2*02	TRBD2	16	18	24	30	1	5	6
737	7.12e-05	TGTGCCATCCAGGACAGAGCTAACTATGGCTACACCTTC	CAIQDRANYGYTF	TRBV10-3*01, TRBV10-3*02	TRBV10-3	TRBJ1-2*01	TRBJ1-2	TRBD1*01	TRBD1	8	11	16	19	2	2	4
736	7.11e-05	TGCGCCAGCAGCGATACAGGGAGCTCCTACGAGCAGTACTTC	CASSDTGSSYEQYF	TRBV5-1*01	TRBV5-1	TRBJ2-7*01	TRBJ2-7	TRBD1*01	TRBD1	11	15	20	23	3	2	5
736	7.11e-05	TGTGCCATCAGTGATGTAGGCTATGGCTACACCTTC	CAISDVGYGYTF	TRBV10-3*01, TRBV10-3*02	TRBV10-3	TRBJ1-2*01	TRBJ1-2	TRBD1*01, TRBD2*02, TRBD2*01	TRBD1, TRBD2	13	17	19	20	3	0	3
735	7.1e-05	TGTGCCACCAGTGTGCCGGGAAACTATGGCTACACCTTC	CATSVPGNYGYTF	TRBV24-1*01	TRBV24-1	TRBJ1-2*01	TRBJ1-2	TRBD2*02	TRBD2	12	16	20	21	3	0	3
733	7.08e-05	TGTGCCACCAGCAGAGGGACTGCGTCAGCCTATGGCTACACCTTC	CATSRGTASAYGYTF	TRBV15*02	TRBV15	TRBJ1-2*01	TRBJ1-2	TRBD2*02, TRBD2*01	TRBD2	11	15	20	29	3	8	11
733	7.08e-05	TGTGCCACCAGCAGAGATAAGGGTCGAGGGGAGACCCAGTACTTC	CATSRDKGRGETQYF	TRBV15*02	TRBV15	TRBJ2-5*01	TRBJ2-5	TRBD2*02	TRBD2	11	25	29	30	13	0	13
733	7.08e-05	TGTGCCAGCAGCTAAGGTAGAATGGCTACACCTTC	CASS*G~NGYTF	TRBV7-3*01	TRBV7-3	TRBJ1-2*01	TRBJ1-2	TRBD1*01, TRBD2*02, TRBD2*01	TRBD1, TRBD2	12	14	16	21	1	4	5
732	7.07e-05	TGTGCCAGCAGCTTAGTCCCTCGGGACGGCAACTATGGCTACACCTTC	CASSLVPRDGNYGYTF	TRBV7-8*01	TRBV7-8	TRBJ1-2*01	TRBJ1-2	TRBD1*01, TRBD2*02, TRBD2*01	TRBD1, TRBD2	15	22	26	30	6	3	9
732	7.07e-05	TGTGCCAGCAGTGATAGTCCCAGATACGCAGTATTTT	CASSDS~PDTQYF	TRBV25-1*01	TRBV25-1	TRBJ2-3*01	TRBJ2-3	TRBD2*02, TRBD2*01	TRBD2	13	14	19	20	0	0	0
732	7.07e-05	TGTGCCAGTTCGAAGGACGTCTATGGCTACACCTTC	CASSKDVYGYTF	TRBV25-1*01	TRBV25-1	TRBJ1-2*01	TRBJ1-2	TRBD1*01, TRBD2*02, TRBD2*01	TRBD1, TRBD2	7	14	17	20	6	2	8
732	7.07e-05	TGTGCCAGCAGAGCGACGGGAGGCTACACCTTC	CASRATGGYTF	TRBV2*01, TRBV2*02, TRBV2*03	TRBV2	TRBJ1-2*01	TRBJ1-2	TRBD2*02	TRBD2	10	16	20	21	5	0	5
731	7.06e-05	TGCGCCAGCAACATGGGGACACCTTGGCGTCAGCCCCAGCATTTT	CASNMGTPWRQPQHF	TRBV5-1*01	TRBV5-1	TRBJ1-5*01	TRBJ1-5	TRBD1*01	TRBD1	9	15	20	29	5	8	13
731	7.06e-05	TGCAGCGTTGGGAACGGGGGCCTAGGCTATGGCTACACCTTC	CSVGNGGLGYGYTF	TRBV29-1*01	TRBV29-1	TRBJ1-2*01	TRBJ1-2	TRBD1*01, TRBD2*01	TRBD1, TRBD2	9	15	20	26	5	5	10
731	7.06e-05	TGTGCCTCCATCGGGATTCCTGAATCACCCCTCCACTTT	CASIGIPESPLHF	TRBV2*01, TRBV2*02, TRBV2*03	TRBV2	TRBJ1-6*02	TRBJ1-6	TRBD2*02	TRBD2	5	11	15	24	5	8	13
730	7.05e-05	TGTGCCATCAGTGAGGTCCTAAATTCACCCCTCCACTTT	CAISEVLNSPLHF	TRBV10-3*01, TRBV10-3*02	TRBV10-3	TRBJ1-6*01	TRBJ1-6	TRBD1*01, TRBD2*02, TRBD2*01	TRBD1, TRBD2	14	15	18	21	0	2	2
728	7.03e-05	TGCAGCGCGTTGGACAGGGGTTATGACTATGGCTACACCTTC	CSALDRGYDYGYTF	TRBV29-1*01, TRBV29-1*03	TRBV29-1	TRBJ1-2*01	TRBJ1-2	TRBD1*01	TRBD1	8	11	19	25	2	5	7
728	7.03e-05	TGTGCCATCAGGGAGGGGGGAGGCTACACCTTC	CAIREGGGYTF	TRBV10-3*01, TRBV10-3*02	TRBV10-3	TRBJ1-2*01	TRBJ1-2	TRBD1*01, TRBD2*01	TRBD1, TRBD2	14	15	19	21	0	1	1
726	7.01e-05	TGTGCCACCAGCAGAGCCACAGGGGGCTCCTACGAGCAGTACTTC	CATSRATGGSYEQYF	TRBV15*02	TRBV15	TRBJ2-7*01	TRBJ2-7	TRBD1*01	TRBD1	11	18	25	26	6	0	6
726	7.01e-05	TGTGCCAGCGGACTAGCGGATTTCACAGATACGCAGTATTTT	CASGLADFTDTQYF	TRBV25-1*01	TRBV25-1	TRBJ2-3*01	TRBJ2-3	TRBD2*02, TRBD2*01	TRBD2	8	9	18	23	0	4	4
726	7.01e-05	TGCAGCGTTGACAGCTCCTACAATGAGCAGTTCTTC	CSVDSSYNEQFF	TRBV29-1*01	TRBV29-1	TRBJ2-1*01	TRBJ2-1	TRBD1*01	TRBD1	10	11	13	14	0	0	0
725	7e-05	TGTGCCAGCAGTGAAAGAAGCGGGAGAAGCTACGAGCAGTACTTC	CASSERSGRSYEQYF	TRBV2*01, TRBV2*03	TRBV2	TRBJ2-7*01	TRBJ2-7	TRBD2*02	TRBD2	14	18	25	29	3	3	6
725	7e-05	TGCAGTGCTAGACTAGCGGGGGGGCAAGAGACCCAGTACTTC	CSARLAGGQETQYF	TRBV20-1*01, TRBV20-1*04, TRBV20-1*05, TRBV20-1*07	TRBV20-1	TRBJ2-5*01	TRBJ2-5	TRBD2*01	TRBD2	11	12	23	24	0	0	0
724	6.99e-05	TGTGCCAGCACCCCACCATCGGGGTGCGAGCAGTACTTC	CASTPPSGCEQYF	TRBV9*02, TRBV9*01, TRBV9*03	TRBV9	TRBJ2-7*01	TRBJ2-7	TRBD2*01	TRBD2	9	19	23	26	9	2	11
723	6.98e-05	TGTGCCACCAGCAGGGGAATGACGGGAAACTATGGCTACACCTTC	CATSRGMTGNYGYTF	TRBV15*02	TRBV15	TRBJ1-2*01	TRBJ1-2	TRBD1*01, TRBD2*02	TRBD1, TRBD2	11	12	16	27	0	10	10
723	6.98e-05	TGTGCCAGCAGCTCACAGGGGCGAGGGACTGAAGCTTTCTTT	CASSSQGRGTEAFF	TRBV7-9*03, TRBV7-9*01, TRBV7-9*04, TRBV7-9*02	TRBV7-9	TRBJ1-1*01	TRBJ1-1	TRBD1*01	TRBD1	13	14	20	27	0	6	6
722	6.97e-05	TGTGCCACCAGCAGAGATGTTAACTATGGCTACACCTTC	CATSRDVNYGYTF	TRBV15*02	TRBV15	TRBJ1-2*01	TRBJ1-2	TRBD1*01, TRBD2*02	TRBD1, TRBD2	11	17	19	20	5	0	5
722	6.97e-05	TGTGCCACCAGCAGAGTGAGTCAGCCCCAGCATTTT	CATSRVSQPQHF	TRBV15*02	TRBV15	TRBJ1-5*01	TRBJ1-5	TRBD2*02, TRBD2*01	TRBD2	11	17	19	20	5	0	5
722	6.97e-05	TGTGCCAGCAGTTACCTTAGGTACGAGCAGTACTTC	CASSYLRYEQYF	TRBV6-5*01	TRBV6-5	TRBJ2-7*01	TRBJ2-7	TRBD1*01, TRBD2*02, TRBD2*01	TRBD1, TRBD2	14	18	20	21	3	0	3
721	6.97e-05	TGTGCCAGCAGTGAAGGAGGCGGGGGCCCGTACGAGCAGTACTTC	CASSEGGGGPYEQYF	TRBV6-1*01	TRBV6-1	TRBJ2-7*01	TRBJ2-7	TRBD2*01	TRBD2	15	19	25	30	3	4	7
720	6.96e-05	TGTGCCACCAGTGATCCTGGCCGTGAAGGACAGGTGGATGGCTACACCTTC	CATSDPGREGQVDGYTF	TRBV24-1*01	TRBV24-1	TRBJ1-2*01	TRBJ1-2	TRBD1*01	TRBD1	14	27	33	37	12	3	15
720	6.96e-05	TGTGCCAGCAGCGACACCACAGGGGTAGGGTTTGAAAAACTGTTTTTT	CASSDTTGVGFEKLFF	TRBV25-1*01	TRBV25-1	TRBJ1-4*01	TRBJ1-4	TRBD1*01	TRBD1	10	18	24	32	7	7	14
720	6.96e-05	TGCAGTGCGGCCCGAGGGCGCGGTGCATCACCCCTCCACTTT	CSAARGRGASPLHF	TRBV20-1*06, TRBV20-1*03, TRBV20-1*01, TRBV20-1*04, TRBV20-1*05, TRBV20-1*02, TRBV20-1*07	TRBV20-1	TRBJ1-6*02	TRBJ1-6	TRBD2*02	TRBD2	7	13	17	27	5	9	14
718	6.94e-05	TGCAGCGTACCAAACAGGGCCATGCTCCTACAATGAGCAGTTCTTC	CSVPNRAM~SYNEQFF	TRBV29-1*01, TRBV29-1*03	TRBV29-1	TRBJ2-1*01	TRBJ2-1	TRBD1*01	TRBD1	7	13	18	24	5	5	10
718	6.94e-05	TGTGCTAGCAGTTCAAGGGTGAGTAAGGTATGGCTACACCTTC	CASSSRV~VRYGYTF	TRBV7-7*01	TRBV7-7	TRBJ1-2*01	TRBJ1-2	TRBD1*01, TRBD2*02	TRBD1, TRBD2	10	15	18	28	4	9	13
718	6.94e-05	TGTGCCAGCAGTGGAGGGTACAGTGCCAACGAGCAGTACTTC	CASSGGYSANEQYF	TRBV25-1*01	TRBV25-1	TRBJ2-7*01	TRBJ2-7	TRBD2*02	TRBD2	12	13	17	28	0	10	10
718	6.94e-05	TGCAGTGCTAGGGAGGGGCAGGAAGGTTCACCCCTCCACTTT	CSAREGQEGSPLHF	TRBV20-1*01, TRBV20-1*04, TRBV20-1*05, TRBV20-1*07	TRBV20-1	TRBJ1-6*01	TRBJ1-6	TRBD2*02	TRBD2	10	11	16	26	0	9	9
718	6.94e-05	TGTGCCAGCAGCCCCGGGCATGAGCAGTACTTC	CASSPGHEQYF	TRBV7-6*01, TRBV7-6*02	TRBV7-6	TRBJ2-7*01	TRBJ2-7	TRBD1*01, TRBD2*02, TRBD2*01	TRBD1, TRBD2	11	15	18	21	3	2	5
717	6.93e-05	TGTGCCATCAGGGAGACAGGGGATAATTCACCCCTCCACTTT	CAIRETGDNSPLHF	TRBV10-3*01, TRBV10-3*02	TRBV10-3	TRBJ1-6*01	TRBJ1-6	TRBD1*01	TRBD1	14	15	21	22	0	0	0
716	6.92e-05	TGTGCCAGCAGCGTAGGCGCACCCCTCCACTTT	CASSVGAPLHF	TRBV9*02, TRBV9*01	TRBV9	TRBJ1-6*02	TRBJ1-6	TRBD2*02, TRBD2*01	TRBD2	15	16	18	19	0	0	0
715	6.91e-05	TGTGCCAGCAATCCCTGTCCCACAGGGCCCTTAATCAGCCCCAGCATTTT	CASNPCPT~ALNQPQHF	TRBV25-1*01	TRBV25-1	TRBJ1-5*01	TRBJ1-5	TRBD1*01	TRBD1	9	12	20	32	2	11	13
715	6.91e-05	TGTGCCAGCAGCAACGAACGGGGTTCACCCCTCCACTTT	CASSNERGSPLHF	TRBV6-1*01	TRBV6-1	TRBJ1-6*02	TRBJ1-6	TRBD2*01	TRBD2	10	18	22	23	7	0	7
715	6.91e-05	TGTGCCAGCAGTGAACTGGTAAAATGAGCAGTTCTTC	CASSEL~*NEQFF	TRBV25-1*01	TRBV25-1	TRBJ2-1*01	TRBJ2-1	TRBD1*01	TRBD1	14	15	17	22	0	4	4
714	6.9e-05	TGTGCCACCCACTGCAGGGGGGGATTCACCCCTCCACTTT	CATHCRG~DSPLHF	TRBV10-3*01, TRBV10-3*02	TRBV10-3	TRBJ1-6*02	TRBJ1-6	TRBD1*01, TRBD2*01	TRBD1, TRBD2	6	14	20	23	7	2	9
714	6.9e-05	TGTGCCAGCAGTGACGGGAGCACAGATACGCAGTATTTT	CASSDGSTDTQYF	TRBV6-4*02, TRBV6-4*01	TRBV6-4	TRBJ2-3*01	TRBJ2-3	TRBD1*01, TRBD2*02, TRBD2*01	TRBD1, TRBD2	14	15	17	18	0	0	0
714	6.9e-05	TGCAGCGTTGTCGTCCGGGGGAATGAGCAGTTCTTC	CSVVVRGNEQFF	TRBV29-1*01	TRBV29-1	TRBJ2-1*01	TRBJ2-1	TRBD2*01	TRBD2	9	15	20	21	5	0	5
714	6.9e-05	TGTGCCAGGACCCTACGAGCAGTACTTC	CARTL~EQYF	TRBV19*01, TRBV19*03, TRBV19*02	TRBV19	TRBJ2-7*01	TRBJ2-7	TRBD1*01, TRBD2*02, TRBD2*01	TRBD1, TRBD2	7	8	10	11	0	0	0
713	6.89e-05	TGCAGCGTAGAACAAGAGACCCAGTACTTC	CSVEQETQYF	TRBV29-1*01	TRBV29-1	TRBJ2-5*01	TRBJ2-5	TRBD1*01, TRBD2*02, TRBD2*01	TRBD1, TRBD2	11	-1	-1	12	-1	-1	0
712	6.88e-05	TGTGCCAGCAGTGAAGCAGGCAGCACCCAGCATTTT	CASSEAGSTQHF	TRBV2*01, TRBV2*03	TRBV2	TRBJ1-5*01	TRBJ1-5	TRBD1*01, TRBD2*02, TRBD2*01	TRBD1, TRBD2	14	16	19	25	1	5	6
712	6.88e-05	TGCGCCAGCAGCAGGGACAGCTATGGCTACACCTTC	CASSRDSYGYTF	TRBV10-2*01	TRBV10-2	TRBJ1-2*01	TRBJ1-2	TRBD1*01	TRBD1	10	13	19	20	2	0	2
711	6.87e-05	TGTGCCAGCAGTGAATAAGGAATACAGGGTTGGAAACACCATATATTTT	CASSE*GI~RVGNTIYF	TRBV25-1*01	TRBV25-1	TRBJ1-3*01	TRBJ1-3	TRBD1*01	TRBD1	16	23	28	30	6	1	7
711	6.87e-05	TGCGCCAGCAGCACCCACCGGCGATCCCTACGAGCAGTACTTC	CASSTHR~DPYEQYF	TRBV5-1*01	TRBV5-1	TRBJ2-7*01	TRBJ2-7	TRBD1*01, TRBD2*02, TRBD2*01	TRBD1, TRBD2	11	19	21	26	7	4	11
710	6.86e-05	TGCAGTGCGAGGGACAGGAAGGAATATAATTCACCCCTCCACTTT	CSARDRKEYNSPLHF	TRBV20-1*01, TRBV20-1*04, TRBV20-1*05, TRBV20-1*07	TRBV20-1	TRBJ1-6*02	TRBJ1-6	TRBD1*01	TRBD1	7	10	17	24	2	6	8
710	6.86e-05	TGCAGCGTTGAACCAGCGAAGATCATTGGGCGGCTACACCTTC	CSVEPAK~SLGGYTF	TRBV29-1*01	TRBV29-1	TRBJ1-2*01	TRBJ1-2	TRBD1*01, TRBD2*02, TRBD2*01	TRBD1, TRBD2	11	27	30	31	15	0	15
710	6.86e-05	TGCAGCGTGCCCACGTCCGGGTGGGAGACCCAGTACTTC	CSVPTSGWETQYF	TRBV29-1*01, TRBV29-1*03	TRBV29-1	TRBJ2-5*01	TRBJ2-5	TRBD1*01, TRBD2*02, TRBD2*01	TRBD1, TRBD2	7	8	11	24	0	12	12
709	6.85e-05	TGTGCCAGCAGGGGACAGCCGAATTCACCCCTCCACTTT	CASRGQPNSPLHF	TRBV2*01, TRBV2*03	TRBV2	TRBJ1-6*02	TRBJ1-6	TRBD1*01	TRBD1	10	11	17	21	0	3	3
709	6.85e-05	TGCAGCGCAGCAGGGTCTGGGGCCAACGTCCTGACTTTC	CSAAGSGANVLTF	TRBV29-1*03	TRBV29-1	TRBJ2-6*01	TRBJ2-6	TRBD1*01	TRBD1	7	10	14	15	2	0	2
708	6.84e-05	TGTGCCACCAGTGATCCTCGGACCACCGAGACCCAGTACTTC	CATSDPRTTETQYF	TRBV24-1*01	TRBV24-1	TRBJ2-5*01	TRBJ2-5	TRBD1*01, TRBD2*02, TRBD2*01	TRBD1, TRBD2	14	19	22	27	4	4	8
707	6.83e-05	TGTGCCAGCAGCTTTGCGGGGAACACTGAAGCTTTCTTT	CASSFAGNTEAFF	TRBV21-1*01	TRBV21-1	TRBJ1-1*01	TRBJ1-1	TRBD2*02, TRBD2*01	TRBD2	11	15	19	20	3	0	3
706	6.82e-05	TGTGCCAGCAGTGAATCGGGACAGGGGAGGGATACGCAGTATTTT	CASSESGQGRDTQYF	TRBV25-1*01	TRBV25-1	TRBJ2-3*01	TRBJ2-3	TRBD1*01	TRBD1	15	17	26	30	1	3	4
705	6.81e-05	TGTGCCACCAGCAGAGATGGCTCTGGGGCCAACGTCCTGACTTTC	CATSRDGSGANVLTF	TRBV15*02	TRBV15	TRBJ2-6*01	TRBJ2-6	TRBD2*02	TRBD2	11	13	15	20	1	4	5
705	6.81e-05	TGCAGCGTACAGGGGGAGCACTATGGCTACACCTTC	CSVQGEHYGYTF	TRBV29-1*01, TRBV29-1*03	TRBV29-1	TRBJ1-2*01	TRBJ1-2	TRBD1*01	TRBD1	7	8	15	19	0	3	3
705	6.81e-05	TGCAGTGCTGAATCTTCGGGCCCTCCACTTT	CSAES~RALHF	TRBV20-1*06, TRBV20-1*03, TRBV20-1*01, TRBV20-1*04, TRBV20-1*05, TRBV20-1*02, TRBV20-1*07	TRBV20-1	TRBJ1-6*02	TRBJ1-6	TRBD2*02, TRBD2*01	TRBD2	8	16	19	20	7	0	7
703	6.79e-05	TGTGCCACCAGTCCGACCGATAGCAATCAGCCCCAGCATTTT	CATSPTDSNQPQHF	TRBV24-1*01	TRBV24-1	TRBJ1-5*01	TRBJ1-5	TRBD1*01, TRBD2*02, TRBD2*01	TRBD1, TRBD2	11	14	16	20	2	3	5
702	6.78e-05	TGTGCCAGCAGTGGACTAGCGGGGTTTGAGACCCAGTACTTC	CASSGLAGFETQYF	TRBV25-1*01	TRBV25-1	TRBJ2-5*01	TRBJ2-5	TRBD2*01	TRBD2	12	13	23	27	0	3	3
702	6.78e-05	TGTGCCACCAGTGACGGACAGGCAATCAGCCCCAGCATTTT	CATSDGQ~NQPQHF	TRBV24-1*01	TRBV24-1	TRBJ1-5*01	TRBJ1-5	TRBD1*01	TRBD1	13	15	20	21	1	0	1
702	6.78e-05	TGTGCCAGCAGTGAATGGGAAGACTACACCTTC	CASSEWEDYTF	TRBV2*01, TRBV2*03	TRBV2	TRBJ1-2*01	TRBJ1-2	TRBD1*01, TRBD2*02, TRBD2*01	TRBD1, TRBD2	14	16	19	23	1	3	4
700	6.76e-05	TGCAGCGTTGAAGGACAGGCATACTATGGCTACACCTTC	CSVEGQAYYGYTF	TRBV29-1*01	TRBV29-1	TRBJ1-2*01	TRBJ1-2	TRBD1*01	TRBD1	12	13	18	22	0	3	3
700	6.76e-05	TGCAGCGTTCCACAGGGGAACTATGGCTACACCTTC	CSVPQGNYGYTF	TRBV29-1*01, TRBV29-1*03	TRBV29-1	TRBJ1-2*01	TRBJ1-2	TRBD1*01	TRBD1	8	11	17	18	2	0	2
699	6.75e-05	TGTGCCACCAGTGATACCCGGGACGGTAATTCACCCCTCCACTTT	CATSDTRDGNSPLHF	TRBV24-1*01	TRBV24-1	TRBJ1-6*02	TRBJ1-6	TRBD1*01, TRBD2*02, TRBD2*01	TRBD1, TRBD2	14	19	23	26	4	2	6
699	6.75e-05	TGTGCCACCAGCAGAGATCGGCGGAATGAGCAGTTCTTC	CATSRDRRNEQFF	TRBV15*02	TRBV15	TRBJ2-1*01	TRBJ2-1	TRBD2*02, TRBD2*01	TRBD2	11	20	23	24	8	0	8
699	6.75e-05	TGTGCCAGCAGTCCAGCCTCTGGAAACACCATATATTTT	CASSPASGNTIYF	TRBV25-1*01	TRBV25-1	TRBJ1-3*01	TRBJ1-3	TRBD1*01, TRBD2*02, TRBD2*01	TRBD1, TRBD2	11	13	15	17	1	1	2
699	6.75e-05	TGCAGTGCTAGTGACACCTACGAGCAGTACTTC	CSASDTYEQYF	TRBV20-1*01, TRBV20-1*04, TRBV20-1*05, TRBV20-1*07	TRBV20-1	TRBJ2-7*01	TRBJ2-7	TRBD1*01	TRBD1	11	12	15	16	0	0	0
698	6.74e-05	TGTGCCAGCAGTGAATCGGGGACAGGTAACACTGAAGCTTTCTTT	CASSESGTGNTEAFF	TRBV25-1*01	TRBV25-1	TRBJ1-1*01	TRBJ1-1	TRBD1*01	TRBD1	15	18	25	27	2	1	3
698	6.74e-05	TGCGCCAGCAGACGGGACAGCTATGGCTACACCTTC	CASRRDSYGYTF	TRBV10-2*01	TRBV10-2	TRBJ1-2*01	TRBJ1-2	TRBD1*01	TRBD1	10	13	19	20	2	0	2
697	6.73e-05	TGCAGTGCTAGTCTCGGACATAGTGATTCACCCCTCCACTTT	CSASLGHSDSPLHF	TRBV20-1*01, TRBV20-1*04, TRBV20-1*05, TRBV20-1*07	TRBV20-1	TRBJ1-6*02	TRBJ1-6	TRBD1*01	TRBD1	11	15	19	25	3	5	8
697	6.73e-05	TGTGCCACCAGTGATTTTTTGGGCTATGGCTACACCTTC	CATSDFLGYGYTF	TRBV24-1*01	TRBV24-1	TRBJ1-2*01	TRBJ1-2	TRBD1*01, TRBD2*02, TRBD2*01	TRBD1, TRBD2	16	20	22	23	3	0	3
696	6.72e-05	TGCAGCGTTGAAGATCTTGCTGGCTACACCTTC	CSVEDLAGYTF	TRBV29-1*01	TRBV29-1	TRBJ1-2*01	TRBJ1-2			13	-1	-1	20	-1	-1	6
695	6.71e-05	TGTGCCACCAGTGATGTGGATCCCTATCCCCAGCATTTT	CATSDVDPYPQHF	TRBV24-1*01	TRBV24-1	TRBJ1-5*01	TRBJ1-5	TRBD1*01, TRBD2*02, TRBD2*01	TRBD1, TRBD2	14	21	24	27	6	2	8
694	6.7e-05	TGTGCCACCAGCAGAGCGAGGACAGGGAGGATGAGCAGTTCTTC	CATSRAR~REDEQFF	TRBV15*02	TRBV15	TRBJ2-1*01	TRBJ2-1	TRBD1*01	TRBD1	11	19	26	30	7	3	10
693	6.69e-05	TGTGCCAGCAGTGAATTAAAAGGGGCAGGAAACACCATATATTTT	CASSELKGAGNTIYF	TRBV25-1*01	TRBV25-1	TRBJ1-3*01	TRBJ1-3	TRBD1*01	TRBD1	15	20	24	27	4	2	6
693	6.69e-05	TGTGCCAGCAGTGAGGACGGATCCTATGGCTACACCTTC	CASSEDGSYGYTF	TRBV2*01, TRBV2*03	TRBV2	TRBJ1-2*01	TRBJ1-2	TRBD1*01, TRBD2*02, TRBD2*01	TRBD1, TRBD2	13	14	17	23	0	5	5
692	6.68e-05	TGTGCCACCAGTGATTCCGGGACAGATAACTATGGCTACACCTTC	CATSDSGTDNYGYTF	TRBV24-1*01	TRBV24-1	TRBJ1-2*01	TRBJ1-2	TRBD1*01	TRBD1	15	18	24	26	2	1	3
692	6.68e-05	TGCAGTGCTGGTCCGCCGGACAGGGACAACGAGCAGTACTTC	CSAGPPDRDNEQYF	TRBV20-1*06, TRBV20-1*03, TRBV20-1*01, TRBV20-1*04, TRBV20-1*05, TRBV20-1*02, TRBV20-1*07	TRBV20-1	TRBJ2-7*01	TRBJ2-7	TRBD1*01	TRBD1	8	17	24	28	8	3	11
692	6.68e-05	TGTGCCACCAGCAGAGACCAGGGATGGCAGTTCTTC	CATSRDQGWQFF	TRBV15*02	TRBV15	TRBJ2-1*01	TRBJ2-1	TRBD1*01	TRBD1	11	18	22	26	6	3	9
691	6.68e-05	TGTGCCAGCAGCCAAGATCTAGCGGGGGGGCCAGATACGCAGTATTTT	CASSQDLAGGPDTQYF	TRBV4-2*01	TRBV4-2	TRBJ2-3*01	TRBJ2-3	TRBD2*01	TRBD2	16	18	29	31	1	1	2
691	6.68e-05	TGTGCCAGCAGACCGACCCCCGAGGAAGGCAATGAGCAGTTCTTC	CASRPTPEEGNEQFF	TRBV25-1*01	TRBV25-1	TRBJ2-1*01	TRBJ2-1	TRBD2*01	TRBD2	10	16	21	29	5	7	12
691	6.68e-05	TGTGCCATCAGTGAGTCCACAGCATACTATGGCTACACCTTC	CAISESTAYYGYTF	TRBV10-3*01, TRBV10-3*02	TRBV10-3	TRBJ1-2*01	TRBJ1-2	TRBD1*01	TRBD1	16	18	21	25	1	3	4
691	6.68e-05	TGCAGCGATACAGCGAACTATGGCTACACCTTC	CSDTANYGYTF	TRBV29-1*01, TRBV29-1*03	TRBV29-1	TRBJ1-2*01	TRBJ1-2	TRBD1*01, TRBD2*02, TRBD2*01	TRBD1, TRBD2	6	9	12	15	2	2	4
690	6.67e-05	TGTGCCACCAGCAGATCGATAAGGAATGAGCAGTTCTTC	CATSRSIRNEQFF	TRBV15*02	TRBV15	TRBJ2-1*01	TRBJ2-1	TRBD1*01, TRBD2*02	TRBD1, TRBD2	11	21	23	24	9	0	9
690	6.67e-05	TGTGCCAGCAGCGAACGCGGAGGGGACGGCTACACCTTC	CASSERGGDGYTF	TRBV2*01, TRBV2*03	TRBV2	TRBJ1-2*01	TRBJ1-2	TRBD2*02	TRBD2	14	18	23	27	3	3	6
690	6.67e-05	TGCAGCGTTGAAGTGAGGGCAGGGCAGCCCCAGCATTTT	CSVEVRAGQPQHF	TRBV29-1*01	TRBV29-1	TRBJ1-5*01	TRBJ1-5	TRBD1*01, TRBD2*02	TRBD1, TRBD2	12	19	23	24	6	0	6
690	6.67e-05	TGCAGTGCTAGTAACAATGGCTACACCTTC	CSASNNGYTF	TRBV20-1*01, TRBV20-1*04, TRBV20-1*05, TRBV20-1*07	TRBV20-1	TRBJ1-2*01	TRBJ1-2	TRBD2*02, TRBD2*01	TRBD2	11	-1	-1	12	-1	-1	0
688	6.65e-05	TGTGCCAGCATTGGTTTGCAGGGGAGGTCACCCCTCCACTTT	CASIGLQGRSPLHF	TRBV2*01, TRBV2*02, TRBV2*03	TRBV2	TRBJ1-6*02	TRBJ1-6	TRBD1*01, TRBD2*02	TRBD1, TRBD2	9	18	23	27	8	3	11
688	6.65e-05	TGTGCCAGCAGGGACAGGGAAGGCTATGGCTACACCTTC	CASRDREGYGYTF	TRBV2*01, TRBV2*02, TRBV2*03	TRBV2	TRBJ1-2*01	TRBJ1-2	TRBD1*01	TRBD1	10	11	18	23	0	4	4
687	6.64e-05	TGTGCCAGCAGTGAAGGGGCAGGAGGAGGGAGTGAGCAGTACTTC	CASSEGAGGGSEQYF	TRBV25-1*01	TRBV25-1	TRBJ2-7*01	TRBJ2-7	TRBD2*02	TRBD2	14	24	29	33	9	3	12
687	6.64e-05	TGTGCTGTCGGACGGAGTCAAGAGACCCAGTACTTC	CAVGRSQETQYF	TRBV7-7*01, TRBV7-7*02	TRBV7-7	TRBJ2-5*01	TRBJ2-5	TRBD1*01, TRBD2*02, TRBD2*01	TRBD1, TRBD2	4	9	12	18	4	5	9
687	6.64e-05	TGTGCCAGCAGCTTAGCGGGGGGGACCCAGTACTTC	CASSLAGGTQYF	TRBV7-6*01	TRBV7-6	TRBJ2-5*01	TRBJ2-5	TRBD2*01	TRBD2	16	17	22	23	0	0	0
686	6.63e-05	TGTGCCAGCCGTGATGTGGGCTACACCTTC	CASRDVGYTF	TRBV2*01, TRBV2*03	TRBV2	TRBJ1-2*01	TRBJ1-2	TRBD1*01	TRBD1	13	14	16	18	0	1	1
686	6.63e-05	TGCAGCGTTGGCCTTGATCGCTACACCTTC	CSVGLDRYTF	TRBV29-1*01	TRBV29-1	TRBJ1-2*01	TRBJ1-2	TRBD1*01, TRBD2*02	TRBD1, TRBD2	9	10	12	19	0	6	6
685	6.62e-05	TGTGCCACCAGCAGAGGGACTAGCGGGGGGGAGACCCAGTACTTC	CATSRGTSGGETQYF	TRBV15*02	TRBV15	TRBJ2-5*01	TRBJ2-5	TRBD2*01	TRBD2	11	15	29	30	3	0	3
684	6.61e-05	TGTGCCAGCACGGGACAGGGGAATGAAAAACTGTTTTTT	CASTGQGNEKLFF	TRBV25-1*01	TRBV25-1	TRBJ1-4*01	TRBJ1-4	TRBD1*01	TRBD1	9	11	20	21	1	0	1
684	6.61e-05	TGCAGTGCTAGGGACAGGGAGCCCTACGAGCAGTACTTC	CSARDREPYEQYF	TRBV20-1*01, TRBV20-1*04, TRBV20-1*05, TRBV20-1*07	TRBV20-1	TRBJ2-7*01	TRBJ2-7	TRBD1*01	TRBD1	10	11	18	22	0	3	3
683	6.6e-05	TGTGCCAGCAGTGACGCGGGGGGGCTTGGCACAGATACGCAGTATTTT	CASSDAGGLGTDTQYF	TRBV6-4*02, TRBV6-4*01	TRBV6-4	TRBJ2-3*01	TRBJ2-3	TRBD2*01	TRBD2	14	15	23	28	0	4	4
683	6.6e-05	TGTGCCACCAGCTCTTACAGGGCGGGGAATTCACCCCTCCACTTT	CATSSYRAGNSPLHF	TRBV15*02	TRBV15	TRBJ1-6*02	TRBJ1-6	TRBD1*01, TRBD2*01	TRBD1, TRBD2	11	16	21	27	4	5	9
683	6.6e-05	TGTGCCAGCAGCCACACGACAGGGTCGCATTCACCCCTCCACTTT	CASSHTTGSHSPLHF	TRBV7-9*03, TRBV7-9*01, TRBV7-9*04, TRBV7-9*02	TRBV7-9	TRBJ1-6*02	TRBJ1-6	TRBD1*01	TRBD1	11	17	23	28	5	4	9
683	6.6e-05	TGTGCCAGCAGCACACAGGGGGTAGTGATTCACCCCTCCACTTT	CASSTQG~SDSPLHF	TRBV7-2*04, TRBV7-2*01	TRBV7-2	TRBJ1-6*02	TRBJ1-6	TRBD1*01	TRBD1	11	14	21	27	2	5	7
683	6.6e-05	TGCAGTGCTAGGGGGGACAGAGGATTACCCCTCCACTTT	CSARGDRGLPLHF	TRBV20-1*01, TRBV20-1*04, TRBV20-1*05, TRBV20-1*07	TRBV20-1	TRBJ1-6*01	TRBJ1-6	TRBD1*01	TRBD1	10	13	19	26	2	6	8
683	6.6e-05	TGCAGCGTGGGAGGGCAGGGTCTTGAGCAGTTCTTC	CSVGGQGLEQFF	TRBV29-1*01	TRBV29-1	TRBJ2-1*01	TRBJ2-1	TRBD2*02	TRBD2	7	8	14	23	0	8	8
683	6.6e-05	TGCAGCGTCCGTCGTGTCGGGGAGCTGTTTTTT	CSVRRVGELFF	TRBV29-1*01, TRBV29-1*03	TRBV29-1	TRBJ2-2*01	TRBJ2-2	TRBD1*01, TRBD2*02, TRBD2*01	TRBD1, TRBD2	7	14	16	17	6	0	6
682	6.59e-05	TGTGCCAGCAGCCAAGACAACTCTGGGGCCAACGTCCTGACTTTC	CASSQDNSGANVLTF	TRBV4-2*01	TRBV4-2	TRBJ2-6*01	TRBJ2-6	TRBD1*01	TRBD1	16	-1	-1	20	-1	-1	3
682	6.59e-05	TGTGCCACCAGCACTTATACAGGGGACTATGGCTACACCTTC	CATSTYTGDYGYTF	TRBV15*02	TRBV15	TRBJ1-2*01	TRBJ1-2	TRBD1*01	TRBD1	11	18	24	25	6	0	6
681	6.58e-05	TGTGCCAGCACCCCGGACGTTTCGCGTGGCTACACCTTC	CASTPDVSRGYTF	TRBV25-1*01	TRBV25-1	TRBJ1-2*01	TRBJ1-2	TRBD2*01	TRBD2	9	10	14	26	0	11	11
681	6.58e-05	TGCAGCGTTGAGCAGGGGGCTGGTGGCTACACCTTC	CSVEQGAGGYTF	TRBV29-1*01	TRBV29-1	TRBJ1-2*01	TRBJ1-2	TRBD1*01	TRBD1	10	12	19	23	1	3	4
680	6.57e-05	TGTGCCACCAGCATGTATAGACAGGGCTCGAACTATGGCTACACCTTC	CATSMYRQGSNYGYTF	TRBV15*02	TRBV15	TRBJ1-2*01	TRBJ1-2	TRBD1*01	TRBD1	11	19	25	30	7	4	11
680	6.57e-05	TGTGCCAGCAGTGACCTCACAGGGGCTGAGATGAAAAACTGTTTTTT	CASSDLTG~*DEKLFF	TRBV25-1*01	TRBV25-1	TRBJ1-4*01	TRBJ1-4	TRBD1*01	TRBD1	13	18	24	30	4	5	9
680	6.57e-05	TGTGCCATCCGAGTAGACAGTAATAATTCACCCCTCCACTTT	CAIRVDSNNSPLHF	TRBV10-3*01, TRBV10-3*02	TRBV10-3	TRBJ1-6*01	TRBJ1-6	TRBD1*01	TRBD1	6	15	19	22	8	2	10
680	6.57e-05	TGTGCCAGCAGTGAATTCACAGGGAATCAGCCCCAGCATTTT	CASSEFTGNQPQHF	TRBV25-1*01	TRBV25-1	TRBJ1-5*01	TRBJ1-5	TRBD1*01	TRBD1	15	18	23	24	2	0	2
680	6.57e-05	TGCGCCAGCATGGACAGTTTGGAGACCCAGTACTTC	CASMDSLETQYF	TRBV10-2*01	TRBV10-2	TRBJ2-5*01	TRBJ2-5	TRBD1*01	TRBD1	9	11	16	21	1	4	5
679	6.56e-05	TGCAGTGCTACTGGGACAGGACCTAATTCACCCCTCCACTTT	CSATGTGPNSPLHF	TRBV20-1*01, TRBV20-1*04, TRBV20-1*05, TRBV20-1*07	TRBV20-1	TRBJ1-6*01	TRBJ1-6	TRBD1*01	TRBD1	9	12	19	23	2	3	5
679	6.56e-05	TGTGCCAGCAGTGAAATGGAGTATGGCTACACCTTC	CASSEMEYGYTF	TRBV2*01, TRBV2*03	TRBV2	TRBJ1-2*01	TRBJ1-2	TRBD2*02	TRBD2	14	17	20	21	2	0	2
678	6.55e-05	TGTGCCAGCAGTGAAGTGGGCAGGTCGAATTCACCCCTCCACTTT	CASSEVGRSNSPLHF	TRBV2*01, TRBV2*03	TRBV2	TRBJ1-6*01	TRBJ1-6	TRBD1*01	TRBD1	15	20	23	27	4	3	7
678	6.55e-05	TGTGCCACCAGCAGAGATATCGAGACCCAGTACTTC	CATSRDIETQYF	TRBV15*02	TRBV15	TRBJ2-5*01	TRBJ2-5	TRBD2*02	TRBD2	11	13	15	21	1	5	6
678	6.55e-05	TGTGCCACGGGGGAAACACCATATATTTT	CATGE~TIYF	TRBV24-1*01	TRBV24-1	TRBJ1-3*01	TRBJ1-3	TRBD1*01, TRBD2*02, TRBD2*01	TRBD1, TRBD2	7	8	10	11	0	0	0
677	6.54e-05	TGTGCCAGCAACCACATCGTGGCTTCGGGGGGGCCAACGTCCTGACTTTC	CASNHIVA~GGANVLTF	TRBV6-3*01, TRBV6-2*01	TRBV6-3, TRBV6-2	TRBJ2-6*01	TRBJ2-6	TRBD2*02, TRBD2*01	TRBD2	9	25	28	29	15	0	15
677	6.54e-05	TGTGCCACCAACGACAATATAGGAATGAGCAGTTCTTC	CATNDN~RNEQFF	TRBV15*02	TRBV15	TRBJ2-1*01	TRBJ2-1	TRBD1*01	TRBD1	9	12	15	23	2	7	9
675	6.52e-05	TGTGCCAGCAGGATTACATGGGATCAGCCCCAGCATTTT	CASRITWDQPQHF	TRBV2*01, TRBV2*02, TRBV2*03	TRBV2	TRBJ1-5*01	TRBJ1-5	TRBD1*01, TRBD2*02, TRBD2*01	TRBD1, TRBD2	10	19	21	22	8	0	8
674	6.51e-05	TGCAGTGCTAGAGATGGGACAACATGGGCCGAGCAGTACTTC	CSARDGTTWAEQYF	TRBV20-1*01, TRBV20-1*05, TRBV20-1*07	TRBV20-1	TRBJ2-7*01	TRBJ2-7	TRBD1*01	TRBD1	13	15	20	29	1	8	9
673	6.5e-05	TGTGCCAGCAGTGAATATCCTCGTTTAGGGTCCCTCAATCAGCCCCAGCATTTT	CASSEYPRLGSLNQPQHF	TRBV25-1*01	TRBV25-1	TRBJ1-5*01	TRBJ1-5	TRBD1*01, TRBD2*02, TRBD2*01	TRBD1, TRBD2	16	29	33	35	12	1	13
673	6.5e-05	TGCAGCGTAGGCCCAGGGTGGGGGATGAACACTGAAGCTTTCTTT	CSVGPGWGMNTEAFF	TRBV29-1*01	TRBV29-1	TRBJ1-1*01	TRBJ1-1	TRBD1*01, TRBD2*01	TRBD1, TRBD2	7	19	23	25	11	1	12
673	6.5e-05	TGTGCCAGCAGTGAATTGAGGCAGAACAATGAGCAGTTCTTC	CASSELRQNNEQFF	TRBV25-1*01	TRBV25-1	TRBJ2-1*01	TRBJ2-1	TRBD2*02	TRBD2	15	17	20	25	1	4	5
673	6.5e-05	TGCAGTGCTAGTTACGGGTTAGGATCACCCCTCCACTTT	CSASYGLGSPLHF	TRBV20-1*01, TRBV20-1*04, TRBV20-1*05, TRBV20-1*07	TRBV20-1	TRBJ1-6*02	TRBJ1-6	TRBD2*02, TRBD2*01	TRBD2	11	14	17	24	2	6	8
672	6.49e-05	TGTGCCAGCAGCTTAATTACAGGGTCCCCCAGCTATGGCTACACCTTC	CASSLITGSPSYGYTF	TRBV7-8*01	TRBV7-8	TRBJ1-2*01	TRBJ1-2	TRBD1*01	TRBD1	14	18	23	32	3	8	11
672	6.49e-05	TGTGCCAGTTCCACTGGAGCATCACCCCTCCACTTT	CASSTGASPLHF	TRBV19*01, TRBV19*03, TRBV19*02	TRBV19	TRBJ1-6*02	TRBJ1-6	TRBD2*02	TRBD2	8	15	18	21	6	2	8
671	6.48e-05	TGTGCCAGCAGTGACCGTCCTAGCGGAGTATACGAGCAGTACTTC	CASSDRPSGVYEQYF	TRBV25-1*01	TRBV25-1	TRBJ2-7*01	TRBJ2-7	TRBD2*02, TRBD2*01	TRBD2	13	19	25	30	5	4	9
671	6.48e-05	TGTGCCAGCAGTGAAACGGGCCTAACCTACGAGCAGTACTTC	CASSETGLTYEQYF	TRBV25-1*01	TRBV25-1	TRBJ2-7*01	TRBJ2-7	TRBD1*01, TRBD2*02, TRBD2*01	TRBD1, TRBD2	14	17	20	25	2	4	6
671	6.48e-05	TGCAGTGCTGGAGGACAGGTCAATTCACCCCTCCACTTT	CSAGGQVNSPLHF	TRBV20-1*01, TRBV20-1*04, TRBV20-1*05, TRBV20-1*07	TRBV20-1	TRBJ1-6*01	TRBJ1-6	TRBD1*01	TRBD1	12	13	18	21	0	2	2
670	6.47e-05	TGTGCCATCAGTGAGAGAGCAGGGAATATGGATAATTCACCCCTCCACTTT	CAISERAGNMDNSPLHF	TRBV10-3*01, TRBV10-3*02	TRBV10-3	TRBJ1-6*02	TRBJ1-6	TRBD1*01	TRBD1	14	19	23	31	4	7	11
670	6.47e-05	TGTGCCACCAGCAGAGACCGGGATCCAGGATCACCCCTCCACTTT	CATSRDRDPGSPLHF	TRBV15*02	TRBV15	TRBJ1-6*02	TRBJ1-6	TRBD2*02	TRBD2	11	18	22	30	6	7	13
670	6.47e-05	TGTGCCATCAGTGTATCTGGGGGAGGATCACCCCTCCACTTT	CAISVSGGGSPLHF	TRBV10-3*01, TRBV10-3*02	TRBV10-3	TRBJ1-6*02	TRBJ1-6	TRBD2*02	TRBD2	12	20	25	27	7	1	8
670	6.47e-05	TGTGCCATCCAGACAGATTTGAATTCACCCCTCCACTTT	CAIQTDLNSPLHF	TRBV10-3*01, TRBV10-3*02	TRBV10-3	TRBJ1-6*01	TRBJ1-6	TRBD1*01	TRBD1	8	11	15	21	2	5	7
670	6.47e-05	TGTGCCAGCAGGGAGACACAAACTATGGCTACACCTTC	CASRET~NYGYTF	TRBV6-5*01	TRBV6-5	TRBJ1-2*01	TRBJ1-2	TRBD1*01, TRBD2*02	TRBD1, TRBD2	10	14	17	20	3	2	5
670	6.47e-05	TGTGCCAGTAGTAATGCTGTTCAGCCCCAGCATTTT	CASSNAVQPQHF	TRBV19*01, TRBV19*03, TRBV19*02	TRBV19	TRBJ1-5*01	TRBJ1-5	TRBD1*01	TRBD1	12	16	19	20	3	0	3
670	6.47e-05	TGTGCCACCGAAGACAGCTCCTCGCAGTATTTT	CATEDSSSQYF	TRBV24-1*01	TRBV24-1	TRBJ2-3*01	TRBJ2-3	TRBD1*01	TRBD1	8	12	16	22	3	5	8
669	6.46e-05	TGTGCCAGCAGTGACACGAGCCCGGGACTAGCGAGAACCGAGCAGTACTTC	CASSDTSPGLARTEQYF	TRBV25-1*01	TRBV25-1	TRBJ2-7*01	TRBJ2-7	TRBD2*02, TRBD2*01	TRBD2	13	23	32	38	9	5	14
669	6.46e-05	TGTGCCAGCAGACCGCGGAGCGGGAGGGACAACAATGAGCAGTTCTTC	CASRPRSGRDNNEQFF	TRBV25-1*01	TRBV25-1	TRBJ2-1*01	TRBJ2-1	TRBD2*02	TRBD2	10	18	27	31	7	3	10
669	6.46e-05	TGCAGTGCTAGCTGCGTCAGGCCTAGGTAATTCACCCCTCCACTTT	CSASCVRP~GNSPLHF	TRBV20-1*06, TRBV20-1*03, TRBV20-1*01, TRBV20-1*04, TRBV20-1*05, TRBV20-1*02, TRBV20-1*07	TRBV20-1	TRBJ1-6*02	TRBJ1-6	TRBD1*01, TRBD2*02, TRBD2*01	TRBD1, TRBD2	10	17	20	27	6	6	12
669	6.46e-05	TGTGCCAGCACGCCGGGACTATCCACAGATACGCAGTATTTT	CASTPGLSTDTQYF	TRBV25-1*01	TRBV25-1	TRBJ2-3*01	TRBJ2-3	TRBD2*02, TRBD2*01	TRBD2	9	14	20	23	4	2	6
669	6.46e-05	TGTGCCAGCAGCTTAACGGACAATTCCTACGAGCAGTACTTC	CASSLTDNSYEQYF	TRBV11-2*01	TRBV11-2	TRBJ2-7*01	TRBJ2-7	TRBD1*01	TRBD1	14	17	21	24	2	2	4
669	6.46e-05	TGCAGCGTTGTGGGACAGGGGTTCGATGGCTACACCTTC	CSVVGQGFDGYTF	TRBV29-1*01	TRBV29-1	TRBJ1-2*01	TRBJ1-2	TRBD1*01	TRBD1	9	11	20	25	1	4	5
669	6.46e-05	TGTGCCACCGAGAGGAGAGCAATCAGCCCCAGCATTTT	CATERR~NQPQHF	TRBV24-1*01	TRBV24-1	TRBJ1-5*01	TRBJ1-5	TRBD2*02	TRBD2	8	13	16	17	4	0	4
668	6.45e-05	TGTGCCAGCAGCCTAACAGACGTTGCCTACGAGCAGTACTTC	CASSLTDVAYEQYF	TRBV11-2*01	TRBV11-2	TRBJ2-7*01	TRBJ2-7	TRBD1*01	TRBD1	11	15	18	25	3	6	9
668	6.45e-05	TGCAGCGTTGGCGTAGGAGGGAACTATGGCTACACCTTC	CSVGVGGNYGYTF	TRBV29-1*01	TRBV29-1	TRBJ1-2*01	TRBJ1-2	TRBD2*02	TRBD2	9	15	20	21	5	0	5
668	6.45e-05	TGTGCCAGTAAGGAGGTCGATTCACCCCTCCACTTT	CASKEVDSPLHF	TRBV19*01, TRBV19*03, TRBV19*02	TRBV19	TRBJ1-6*02	TRBJ1-6	TRBD2*02	TRBD2	9	11	15	19	1	3	4
668	6.45e-05	TGTGCCAGCAGTGTGGGGAGACCCAGTACTTC	CASSV~ETQYF	TRBV25-1*01	TRBV25-1	TRBJ2-5*01	TRBJ2-5	TRBD1*01, TRBD2*02, TRBD2*01	TRBD1, TRBD2	12	14	16	17	1	0	1
667	6.44e-05	TGTGCCATCAGTGACGGACAGGTTAACTATGGCTACACCTTC	CAISDGQVNYGYTF	TRBV10-3*01, TRBV10-3*02	TRBV10-3	TRBJ1-2*01	TRBJ1-2	TRBD1*01	TRBD1	13	15	21	23	1	1	2
667	6.44e-05	TGCAGCGTTGTAGGCGTGGGGGGGAACTATGGCTACACCTTC	CSVVGVGGNYGYTF	TRBV29-1*01	TRBV29-1	TRBJ1-2*01	TRBJ1-2	TRBD2*01	TRBD2	9	17	23	24	7	0	7
667	6.44e-05	TGTGCCACCAGTGATTTGACAGGCTACACCTTC	CATSDLTGYTF	TRBV24-1*01	TRBV24-1	TRBJ1-2*01	TRBJ1-2	TRBD1*01	TRBD1	17	18	20	21	0	0	0
666	6.43e-05	TGTGCCAGCAGTGAACACCGGGACAGTAATAATCAGCCCCAGCATTTT	CASSEHRDSNNQPQHF	TRBV25-1*01	TRBV25-1	TRBJ1-5*01	TRBJ1-5	TRBD1*01	TRBD1	14	19	25	30	4	4	8
666	6.43e-05	TGTGCCAGCAGTGAATACGGTTACAGGGGATCAGAAGCTTTCTTT	CASSEYGYRGSEAFF	TRBV25-1*01	TRBV25-1	TRBJ1-1*01	TRBJ1-1	TRBD1*01	TRBD1	16	22	28	33	5	4	9
666	6.43e-05	TGTGCCAGCAGCTTAGAGGCGAGAAACTATGGCTACACCTTC	CASSLEARNYGYTF	TRBV7-9*01, TRBV7-9*02	TRBV7-9	TRBJ1-2*01	TRBJ1-2	TRBD1*01, TRBD2*02, TRBD2*01	TRBD1, TRBD2	15	16	18	24	0	5	5
666	6.43e-05	TGCAGTGCCCGGACAGGGATCAGATCACCCCTCCACTTT	CSARTGIRSPLHF	TRBV20-1*06, TRBV20-1*03, TRBV20-1*01, TRBV20-1*04, TRBV20-1*05, TRBV20-1*02, TRBV20-1*07	TRBV20-1	TRBJ1-6*02	TRBJ1-6	TRBD1*01	TRBD1	7	10	17	24	2	6	8
666	6.43e-05	TGTGCCACCTCACAGGGTAGTTCACCCCTCCACTTT	CATSQGSSPLHF	TRBV2*01, TRBV2*02, TRBV2*03	TRBV2	TRBJ1-6*02	TRBJ1-6	TRBD1*01	TRBD1	6	11	16	20	4	3	7
665	6.42e-05	TGTGCCACCAGCAGCGGACAGTTTGATGAGACCCAGTACTTC	CATSSGQFDETQYF	TRBV15*02	TRBV15	TRBJ2-5*01	TRBJ2-5	TRBD1*01	TRBD1	11	15	20	27	3	6	9
665	6.42e-05	TGTGCCAGCAGCTGGGACAGGGGAAGTCAGCCCCAGCATTTT	CASSWDRGSQPQHF	TRBV7-8*01, TRBV7-8*03	TRBV7-8	TRBJ1-5*01	TRBJ1-5	TRBD1*01	TRBD1	12	13	22	26	0	3	3
665	6.42e-05	TGTGCCAGCAGTGACAGGGACACCGGGGAGCTGTTTTTT	CASSDRDTGELFF	TRBV6-4*02, TRBV6-4*01	TRBV6-4	TRBJ2-2*01	TRBJ2-2	TRBD1*01, TRBD2*02	TRBD1, TRBD2	10	12	18	19	1	0	1
665	6.42e-05	TGTGCCAGCAGTGGAGGTTCTCAGCCCCAGCATTTT	CASSGGSQPQHF	TRBV25-1*01	TRBV25-1	TRBJ1-5*01	TRBJ1-5	TRBD2*02	TRBD2	12	13	16	20	0	3	3
665	6.42e-05	TGTGCCAACCAGAAGGGGAACTATGGCTACACCTTC	CANQKGNYGYTF	TRBV2*01, TRBV2*02, TRBV2*03	TRBV2	TRBJ1-2*01	TRBJ1-2	TRBD1*01	TRBD1	6	13	17	18	6	0	6
664	6.41e-05	TGTGCAACAGGAAACGACTATGGCTACACCTTC	CATGNDYGYTF	TRBV15*02	TRBV15	TRBJ1-2*01	TRBJ1-2	TRBD1*01	TRBD1	4	6	10	16	1	5	6
663	6.4e-05	TGTGCCAGCAGTGAATAGGAGGGGTGCTAGCGGGCAGATACGCAGTATTTT	CASSE*EGC*RADTQYF	TRBV25-1*01	TRBV25-1	TRBJ2-3*01	TRBJ2-3	TRBD2*02, TRBD2*01	TRBD2	16	26	33	34	9	0	9
663	6.4e-05	TGTGCCAGCAGATGGAGGGGAGCATCAGCCCCAGCATTTT	CASRWRG~HQPQHF	TRBV25-1*01	TRBV25-1	TRBJ1-5*01	TRBJ1-5	TRBD2*02	TRBD2	10	13	18	23	2	4	6
663	6.4e-05	TGCAGCGTTGAGTGGGGGCGCAATCAGCCCCAGCATTTT	CSVEWGRNQPQHF	TRBV29-1*01	TRBV29-1	TRBJ1-5*01	TRBJ1-5	TRBD1*01	TRBD1	10	13	18	19	2	0	2
663	6.4e-05	TGTGCCAGCAGCACATCCTACGAGCAGTACTTC	CASSTSYEQYF	TRBV7-9*03, TRBV7-9*01, TRBV7-9*04, TRBV7-9*02	TRBV7-9	TRBJ2-7*01	TRBJ2-7	TRBD1*01	TRBD1	11	12	14	15	0	0	0
662	6.4e-05	TGTGCCACCAGCCAACTATTGGTGACAGATCATGGCTACACCTTC	CATSQLLVTDHGYTF	TRBV15*02	TRBV15	TRBJ1-2*01	TRBJ1-2	TRBD1*01	TRBD1	11	23	27	31	11	3	14
662	6.4e-05	TGTGCCAGCAGTGACATAGCTAACTATGGCTACACCTTC	CASSDIANYGYTF	TRBV2*01, TRBV2*02, TRBV2*03	TRBV2	TRBJ1-2*01	TRBJ1-2	TRBD2*02, TRBD2*01	TRBD2	13	16	18	19	2	0	2
661	6.39e-05	TGTGCCAGCAGCTTAGGGGAGGGCTACACCTTC	CASSLGEGYTF	TRBV7-8*01	TRBV7-8	TRBJ1-2*01	TRBJ1-2	TRBD2*02	TRBD2	15	16	20	21	0	0	0
659	6.37e-05	TGTGCCACCAGTGATTTGCGACAAAGCGGGGAATCCTACGAGCAGTACTTC	CATSDLRQSGESYEQYF	TRBV24-1*01	TRBV24-1	TRBJ2-7*01	TRBJ2-7	TRBD2*01	TRBD2	17	24	30	33	6	2	8
659	6.37e-05	TGTGCCAGCAGTGAAGAGGCTAGCGGGGGGACAGATACGCAGTATTTT	CASSEEASGGTDTQYF	TRBV6-4*02, TRBV6-4*01	TRBV6-4	TRBJ2-3*01	TRBJ2-3	TRBD2*01	TRBD2	15	19	29	30	3	0	3
659	6.37e-05	TGTGCCACCAGTGCGAGCTCCTATAATTCACCCCTCCACTTT	CATSASSYNSPLHF	TRBV15*02	TRBV15	TRBJ1-6*02	TRBJ1-6	TRBD2*02, TRBD2*01	TRBD2	10	12	14	17	1	2	3
659	6.37e-05	TGTGCCAGCAGTTTCGCCGGACCCGGAGGACCCCTCCACTTT	CASSFAGPGGPLHF	TRBV12-4*01, TRBV12-3*01	TRBV12-4, TRBV12-3	TRBJ1-6*01	TRBJ1-6	TRBD2*02	TRBD2	13	24	28	29	10	0	10
659	6.37e-05	TGTGCCAGCAACGGACAGGGGGGTAATTCACCCCTCCACTTT	CASNGQGGNSPLHF	TRBV2*01, TRBV2*02, TRBV2*03	TRBV2	TRBJ1-6*02	TRBJ1-6	TRBD1*01	TRBD1	9	12	21	23	2	1	3
658	6.36e-05	TGTGCTAGCAGCCCCTTGGACAGTTTTGGCTCTGGGGCCAACGTCCTGACTTTC	CASSPLDSFGSGANVLTF	TRBV7-7*01, TRBV7-7*02	TRBV7-7	TRBJ2-6*01	TRBJ2-6	TRBD1*01	TRBD1	11	17	22	29	5	6	11
658	6.36e-05	TGTGCCAGCAGTGCCTGGACAGGTCGACCTACGAGCAGTACTTC	CASSAWT~STYEQYF	TRBV25-1*01	TRBV25-1	TRBJ2-7*01	TRBJ2-7	TRBD1*01	TRBD1	12	16	22	27	3	4	7
658	6.36e-05	TGTGCCAGCAGTGACCCCCCTAGCGGCGATGAGCAGTTCTTC	CASSDPPSGDEQFF	TRBV25-1*01	TRBV25-1	TRBJ2-1*01	TRBJ2-1	TRBD2*02, TRBD2*01	TRBD2	13	19	25	28	5	2	7
658	6.36e-05	TGTGCCAGCAGCCCCCGCAGGGTAAGTCACCCCTCCACTTT	CASSPRR~KSPLHF	TRBV7-6*01, TRBV7-6*02	TRBV7-6	TRBJ1-6*02	TRBJ1-6	TRBD2*01	TRBD2	11	12	17	22	0	4	4
658	6.36e-05	TGTGCCATCAGTGAAGGCAGGGAATATGGCTACACCTTC	CAISEGREYGYTF	TRBV10-3*01, TRBV10-3*02	TRBV10-3	TRBJ1-2*01	TRBJ1-2	TRBD1*01	TRBD1	13	17	21	24	3	2	5
658	6.36e-05	TGCAGTGCACACAGGGGGCGGGATTCACCCCTCCACTTT	CSAHRGRDSPLHF	TRBV20-1*06, TRBV20-1*03, TRBV20-1*01, TRBV20-1*04, TRBV20-1*05, TRBV20-1*02, TRBV20-1*07	TRBV20-1	TRBJ1-6*02	TRBJ1-6	TRBD1*01	TRBD1	7	10	18	22	2	3	5
657	6.35e-05	TGCGCCAGCAGCTTGGCTTTTGAGGTAGGGAACTCCTACGAGCAGTACTTC	CASSLAFEVGNSYEQYF	TRBV5-1*01	TRBV5-1	TRBJ2-7*01	TRBJ2-7	TRBD1*01, TRBD2*02, TRBD2*01	TRBD1, TRBD2	15	27	30	32	11	1	12
657	6.35e-05	TGTGCCATCAGCCTAAGGGACAGCGAGAACTATGGCTACACCTTC	CAISLRDSENYGYTF	TRBV10-3*01, TRBV10-3*02	TRBV10-3	TRBJ1-2*01	TRBJ1-2	TRBD1*01	TRBD1	10	16	22	27	5	4	9
657	6.35e-05	TGCAGTGCTACCCCTGGACAGCGTGGTGGGCATGAGCAGTTCTTC	CSATPGQRGGHEQFF	TRBV20-1*06, TRBV20-1*03, TRBV20-1*01, TRBV20-1*04, TRBV20-1*05, TRBV20-1*02, TRBV20-1*07	TRBV20-1	TRBJ2-1*01	TRBJ2-1	TRBD1*01	TRBD1	9	15	20	31	5	10	15
657	6.35e-05	TGTGCCAGCAGCCTCAAGACAGGGCGGGGAGACCCAGTACTTC	CASSLKT~GGETQYF	TRBV25-1*01	TRBV25-1	TRBJ2-5*01	TRBJ2-5	TRBD1*01	TRBD1	10	17	23	28	6	4	10
657	6.35e-05	TGTGCCACCGCGCTTTCTTT	CAT~AFF	TRBV24-1*01	TRBV24-1	TRBJ1-1*01	TRBJ1-1	TRBD2*02	TRBD2	8	-1	-1	11	-1	-1	2
656	6.34e-05	TGTGCCACCAGTGATTGGGTGGTACGATGAGCAGTTCTTC	CATSDWV~YDEQFF	TRBV24-1*01	TRBV24-1	TRBJ2-1*01	TRBJ2-1	TRBD1*01, TRBD2*02, TRBD2*01	TRBD1, TRBD2	15	16	18	22	0	3	3
656	6.34e-05	TGTGCCGCAGGACGGGACCTTAACTATGGCTACACCTTC	CAAGRDLNYGYTF	TRBV10-3*01, TRBV10-3*02	TRBV10-3	TRBJ1-2*01	TRBJ1-2	TRBD1*01, TRBD2*02, TRBD2*01	TRBD1, TRBD2	5	13	17	20	7	2	9
656	6.34e-05	TGCAGCGTTGCTCCACCCACAGATACGCAGTATTTT	CSVAPPTDTQYF	TRBV29-1*01	TRBV29-1	TRBJ2-3*01	TRBJ2-3	TRBD2*02	TRBD2	9	10	13	17	0	3	3
656	6.34e-05	TGCAGCGGGCAGGGTAACTATGGCTACACCTTC	CSGQGNYGYTF	TRBV29-1*01, TRBV29-1*03	TRBV29-1	TRBJ1-2*01	TRBJ1-2	TRBD1*01	TRBD1	6	9	13	14	2	0	2
655	6.33e-05	TGTGCCAGCAGTGAAGCGGGCCTTTCGAGCACAGATACGCAGTATTTT	CASSEAGLSSTDTQYF	TRBV25-1*01	TRBV25-1	TRBJ2-3*01	TRBJ2-3	TRBD2*02, TRBD2*01	TRBD2	14	15	19	27	0	7	7
655	6.33e-05	TGTGCCACTTCGATAAGGGGAGTAGATAATTCACCCCTCCACTTT	CATSIRGVDNSPLHF	TRBV24-1*01	TRBV24-1	TRBJ1-6*02	TRBJ1-6	TRBD1*01, TRBD2*02	TRBD1, TRBD2	7	15	19	25	7	5	12
655	6.33e-05	TGTGCCAGCAGTGAACAGGCAGACACTGAAGCTTTCTTT	CASSEQADTEAFF	TRBV25-1*01	TRBV25-1	TRBJ1-1*01	TRBJ1-1	TRBD1*01	TRBD1	14	15	18	22	0	3	3
654	6.32e-05	TGTGCCAGCAGTGAACCTAAAGGGAGGCAATCTGGGGCCAACGTCCTGACTTTC	CASSEPKGRQSGANVLTF	TRBV25-1*01	TRBV25-1	TRBJ2-6*01	TRBJ2-6	TRBD2*02	TRBD2	14	21	26	30	6	3	9
654	6.32e-05	TGTGCCAGCACGGGGGGGACAACTAATGAAAAACTGTTTTTT	CASTGGTTNEKLFF	TRBV25-1*01	TRBV25-1	TRBJ1-4*01	TRBJ1-4	TRBD2*01	TRBD2	9	10	17	19	0	1	1
653	6.31e-05	TGTGCCAGCAGCCCCATGAAAACCGACAGGGGGGATGAAAAACTGTTTTTT	CASSPMKTDRGDEKLFF	TRBV7-9*03, TRBV7-9*01, TRBV7-9*04, TRBV7-9*02	TRBV7-9	TRBJ1-4*01	TRBJ1-4	TRBD1*01	TRBD1	11	24	32	34	12	1	13
653	6.31e-05	TGTGCCAGCAGCTTAAAGGCTGGGGTCCTACAATGAGCAGTTCTTC	CASSLKAG~SYNEQFF	TRBV7-3*01	TRBV7-3	TRBJ2-1*01	TRBJ2-1	TRBD1*01, TRBD2*01	TRBD1, TRBD2	15	21	24	25	5	0	5
653	6.31e-05	TGCAGCGTTGGTTCTGGGGCCAACGTCCTGACTTTC	CSVGSGANVLTF	TRBV29-1*01	TRBV29-1	TRBJ2-6*01	TRBJ2-6			9	-1	-1	12	-1	-1	2
652	6.3e-05	TGTGCCACCAGCAGAGGAGGGGGACAGGGTAACTATGGCTACACCTTC	CATSRGGGQGNYGYTF	TRBV15*02	TRBV15	TRBJ1-2*01	TRBJ1-2	TRBD1*01	TRBD1	11	20	28	29	8	0	8
652	6.3e-05	TGTGCCAGCAGTGACTGGGACACTGGGGAGTGAAAAACTGTTTTTT	CASSDWDT~GSEKLFF	TRBV25-1*01	TRBV25-1	TRBJ1-4*01	TRBJ1-4	TRBD1*01	TRBD1	13	16	21	30	2	8	10
652	6.3e-05	TGTGCCAGCAGTCGCAGCGGATCCCTCAATGAGCAGTTCTTC	CASSRSGSLNEQFF	TRBV25-1*01	TRBV25-1	TRBJ2-1*01	TRBJ2-1	TRBD2*02, TRBD2*01	TRBD2	11	15	19	26	3	6	9
652	6.3e-05	TGCAGCGTTGAAGAGGTAGGGTTCGGCTATGGCTACACCTTC	CSVEEVGFGYGYTF	TRBV29-1*01	TRBV29-1	TRBJ1-2*01	TRBJ1-2	TRBD1*01, TRBD2*02	TRBD1, TRBD2	13	17	20	26	3	5	8
652	6.3e-05	TGCAGTGCTAGAGACCCTACTAGCTTAGGGCAGTACTTC	CSARDPTSLGQYF	TRBV20-1*01, TRBV20-1*05, TRBV20-1*07	TRBV20-1	TRBJ2-7*01	TRBJ2-7	TRBD2*02, TRBD2*01	TRBD2	13	18	23	30	4	6	10
651	6.29e-05	TGTGCCAGCAGTGAGCGGGCCCTAAGCGGTGAGCAGTTCTTC	CASSERALSGEQFF	TRBV25-1*01	TRBV25-1	TRBJ2-1*01	TRBJ2-1	TRBD2*02, TRBD2*01	TRBD2	13	24	28	29	10	0	10
650	6.28e-05	TGTGCCAGCAGTGAATCGACGGGGAACACTGAAGCTTTCTTT	CASSESTGNTEAFF	TRBV25-1*01	TRBV25-1	TRBJ1-1*01	TRBJ1-1	TRBD2*02, TRBD2*01	TRBD2	15	19	22	23	3	0	3
650	6.28e-05	TGCAGTGCTAGAGATCCAGGCCTAGGTTCACCCCTCCACTTT	CSARDPGLGSPLHF	TRBV20-1*01, TRBV20-1*05, TRBV20-1*07	TRBV20-1	TRBJ1-6*02	TRBJ1-6	TRBD1*01, TRBD2*02, TRBD2*01	TRBD1, TRBD2	13	16	19	26	2	6	8
650	6.28e-05	TGTGCCAGCAGTGAGGGCAGGGGACTGTTTTTT	CASSEGRGLFF	TRBV2*01, TRBV2*03	TRBV2	TRBJ1-4*01	TRBJ1-4	TRBD1*01	TRBD1	13	17	22	23	3	0	3
649	6.27e-05	TGTGCCACCAGCAGAGACGCAGGGATGTACGAGCAGTACTTC	CATSRDAGMYEQYF	TRBV15*02	TRBV15	TRBJ2-7*01	TRBJ2-7	TRBD1*01	TRBD1	11	19	23	27	7	3	10
649	6.27e-05	TGTGCCAGTGGGGTGGGCAGTTATAATTCACCCCTCCACTTT	CASGVGSYNSPLHF	TRBV2*01, TRBV2*02, TRBV2*03	TRBV2	TRBJ1-6*02	TRBJ1-6	TRBD1*01, TRBD2*01	TRBD1, TRBD2	7	14	17	21	6	3	9
649	6.27e-05	TGCAGTGCTAGAGATCAGGGGATGAGTTCACCCCTCCACTTT	CSARDQGMSSPLHF	TRBV20-1*01, TRBV20-1*05, TRBV20-1*07	TRBV20-1	TRBJ1-6*02	TRBJ1-6	TRBD1*01	TRBD1	13	15	20	26	1	5	6
649	6.27e-05	TGTGCCAGCAGTGACAGGGATAATTCACCCCTCCACTTT	CASSDRDNSPLHF	TRBV6-4*02, TRBV6-1*01, TRBV6-4*01	TRBV6-4, TRBV6-1	TRBJ1-6*02	TRBJ1-6	TRBD1*01	TRBD1	13	14	18	19	0	0	0
648	6.26e-05	TGTGCCAGCAGTGACGGACAGGGCAATCAGCCCCAGCATTTT	CASSDGQGNQPQHF	TRBV2*01, TRBV2*03	TRBV2	TRBJ1-5*01	TRBJ1-5	TRBD1*01	TRBD1	13	15	21	22	1	0	1
648	6.26e-05	TGCAGCGTTCCACCGTCGGCAGGGACCTATGGCTACACCTTC	CSVPPSAGTYGYTF	TRBV29-1*01, TRBV29-1*03	TRBV29-1	TRBJ1-2*01	TRBJ1-2	TRBD1*01, TRBD2*02, TRBD2*01	TRBD1, TRBD2	8	21	25	26	12	0	12
648	6.26e-05	TGTGCCATCAGTGCGGGGGGCAATGGCTACACCTTC	CAISAGGNGYTF	TRBV10-3*01, TRBV10-3*02	TRBV10-3	TRBJ1-2*01	TRBJ1-2	TRBD2*01	TRBD2	12	13	19	22	0	2	2
647	6.25e-05	TGTGCCAGCAGATCAGGGTCCCTATGGTCACCCCTCCACTTT	CASRSGSLWSPLHF	TRBV7-2*04, TRBV7-2*01	TRBV7-2	TRBJ1-6*02	TRBJ1-6	TRBD1*01, TRBD2*02, TRBD2*01	TRBD1, TRBD2	10	13	17	27	2	9	11
647	6.25e-05	TGTGCCAGCAGTGACACCTACACCTACGAGCAGTACTTC	CASSDTYTYEQYF	TRBV25-1*01	TRBV25-1	TRBJ2-7*01	TRBJ2-7	TRBD1*01, TRBD2*02, TRBD2*01	TRBD1, TRBD2	13	19	21	22	5	0	5
647	6.25e-05	TGCAGCGGGACCACTAGCGGCAATGAGCAGTTCTTC	CSGTTSGNEQFF	TRBV29-1*01, TRBV29-1*03	TRBV29-1	TRBJ2-1*01	TRBJ2-1	TRBD2*02, TRBD2*01	TRBD2	6	12	19	20	5	0	5
646	6.24e-05	TGTGCCAGCAGTGAACATCGGTGGGTCTCAGCACTACAATGAGCAGTTCTTC	CASSEHRWV~QHYNEQFF	TRBV25-1*01	TRBV25-1	TRBJ2-1*01	TRBJ2-1	TRBD1*01, TRBD2*02, TRBD2*01	TRBD1, TRBD2	14	28	30	33	13	2	15
646	6.24e-05	TGCGCCAGCAGTGAGTTGAACCACAGGGGGCCGGAGTCACCCCTCCACTTT	CASSELNHRGPESPLHF	TRBV10-2*01	TRBV10-2	TRBJ1-6*01	TRBJ1-6	TRBD1*01	TRBD1	15	22	30	36	6	5	11
646	6.24e-05	TGTGCCAGCACCCCGGGACAGGGTGGGAACTCCCTCCACTTT	CASTPGQGGNSLHF	TRBV2*01, TRBV2*02, TRBV2*03	TRBV2	TRBJ1-6*02	TRBJ1-6	TRBD1*01	TRBD1	9	14	22	31	4	8	12
646	6.24e-05	TGTGCCAGCAGTGAATCCATCGAGATCCACGAGCAGTACTTC	CASSESIEIHEQYF	TRBV25-1*01	TRBV25-1	TRBJ2-7*01	TRBJ2-7	TRBD1*01, TRBD2*02, TRBD2*01	TRBD1, TRBD2	15	25	27	28	9	0	9
646	6.24e-05	TGTGCCATCAGTGAGCCGGACTCCTACGAGCAGTACTTC	CAISEPDSYEQYF	TRBV10-3*01, TRBV10-3*02	TRBV10-3	TRBJ2-7*01	TRBJ2-7	TRBD1*01, TRBD2*02, TRBD2*01	TRBD1, TRBD2	14	17	19	20	2	0	2
646	6.24e-05	TGCAGCGTTGGCAGCGTACAATGAGCAGTTCTTC	CSVGSV~NEQFF	TRBV29-1*01	TRBV29-1	TRBJ2-1*01	TRBJ2-1	TRBD2*02, TRBD2*01	TRBD2	9	12	15	16	2	0	2
645	6.23e-05	TGTGCCATCAGTGAAGATTCGGGAGTGGGCTCACCCCTCCACTTT	CAISEDSGVGSPLHF	TRBV10-3*01, TRBV10-3*02	TRBV10-3	TRBJ1-6*01	TRBJ1-6	TRBD2*02	TRBD2	10	19	24	30	8	5	13
645	6.23e-05	TGTGCCACCAGCAGAGATTGACCGAATCAGCCCCAGCATTTT	CATSRD*PNQPQHF	TRBV15*02	TRBV15	TRBJ1-5*01	TRBJ1-5	TRBD1*01, TRBD2*02, TRBD2*01	TRBD1, TRBD2	11	19	21	24	7	2	9
645	6.23e-05	TGTGCCACCAGCAGAGATGGTCAGCCCCAGCATTTT	CATSRDGQPQHF	TRBV15*02	TRBV15	TRBJ1-5*01	TRBJ1-5	TRBD2*02	TRBD2	11	13	15	20	1	4	5
644	6.22e-05	TGTGCCAGCAGCGTCCAGGGCAGGGGCACTGAAGCTTTCTTT	CASSVQGRGTEAFF	TRBV9*02, TRBV9*01, TRBV9*03	TRBV9	TRBJ1-1*01	TRBJ1-1	TRBD1*01	TRBD1	13	20	25	26	6	0	6
644	6.22e-05	TGTGCCAGCAGTTGGGACGTTCGGGTAGAGCAGTACTTC	CASSWDVRVEQYF	TRBV5-5*01	TRBV5-5	TRBJ2-7*01	TRBJ2-7	TRBD1*01, TRBD2*02, TRBD2*01	TRBD1, TRBD2	11	13	17	27	1	9	10
644	6.22e-05	TGCAGCGTTCCTTCGGAGGGTTCCTATGGCTACACCTTC	CSVPSEGSYGYTF	TRBV29-1*01, TRBV29-1*03	TRBV29-1	TRBJ1-2*01	TRBJ1-2	TRBD2*02	TRBD2	8	14	19	23	5	3	8
644	6.22e-05	TGCAGCGTTGACGGGCCGGCTAACTATGGCTACACCTTC	CSVDGPANYGYTF	TRBV29-1*01	TRBV29-1	TRBJ1-2*01	TRBJ1-2	TRBD1*01, TRBD2*02, TRBD2*01	TRBD1, TRBD2	10	12	15	19	1	3	4
644	6.22e-05	TGCAGTGCTAGTTGGGGGATTGATACGCAGTATTTT	CSASWGIDTQYF	TRBV20-1*01, TRBV20-1*04, TRBV20-1*05, TRBV20-1*07	TRBV20-1	TRBJ2-3*01	TRBJ2-3	TRBD1*01, TRBD2*01	TRBD1, TRBD2	11	13	17	21	1	3	4
644	6.22e-05	TGCAGCGTTTATGACATCTATGGCTACACCTTC	CSVYDIYGYTF	TRBV29-1*01	TRBV29-1	TRBJ1-2*01	TRBJ1-2	TRBD1*01	TRBD1	8	12	15	17	3	1	4
644	6.22e-05	TGCAGCGTGGAAAGGGACGGAAAACTGTTTTTT	CSVERDGKLFF	TRBV29-1*01	TRBV29-1	TRBJ1-4*01	TRBJ1-4	TRBD1*01, TRBD2*02, TRBD2*01	TRBD1, TRBD2	11	13	17	20	1	2	3
643	6.21e-05	TGTGCCAGCAGTGAACTAGCGGGGATTGGGAATGAGCAGTTCTTC	CASSELAGIGNEQFF	TRBV25-1*01	TRBV25-1	TRBJ2-1*01	TRBJ2-1	TRBD2*01	TRBD2	14	15	23	30	0	6	6
643	6.21e-05	TGTGCCAGCAGTGAATGGGCAGGGAATGAAAAACTGTTTTTT	CASSEWAGNEKLFF	TRBV25-1*01	TRBV25-1	TRBJ1-4*01	TRBJ1-4	TRBD1*01	TRBD1	15	19	23	24	3	0	3
642	6.2e-05	TGTGCCAGCAGTGGGGGGACAGATCTGCGGAGCAATCAGCCCCAGCATTTT	CASSGGTDLRSNQPQHF	TRBV25-1*01	TRBV25-1	TRBJ1-5*01	TRBJ1-5	TRBD1*01	TRBD1	12	15	21	30	2	8	10
642	6.2e-05	TGTGCCACCAGCCCGGACAGGGCCGGCTATGGCTACACCTTC	CATSPDRAGYGYTF	TRBV15*02	TRBV15	TRBJ1-2*01	TRBJ1-2	TRBD1*01	TRBD1	11	14	21	26	2	4	6
641	6.19e-05	TGTGCCAGCAAGGAAAAAGGGACAGACAGAATGAAAAACTGTTTTTT	CASKEKGT~QNEKLFF	TRBV25-1*01	TRBV25-1	TRBJ1-4*01	TRBJ1-4	TRBD1*01	TRBD1	9	18	24	29	8	4	12
641	6.19e-05	TGTGCCAGCAGTGACGGGAAAGATACGAGCAGTACTTC	CASSDG~RYEQYF	TRBV25-1*01	TRBV25-1	TRBJ2-7*01	TRBJ2-7	TRBD2*02	TRBD2	13	14	18	23	0	4	4
641	6.19e-05	TGTGCCAGCAGTGCAGGGAACTATGGCTACACCTTC	CASSAGNYGYTF	TRBV2*01, TRBV2*03	TRBV2	TRBJ1-2*01	TRBJ1-2	TRBD1*01	TRBD1	12	13	17	18	0	0	0
641	6.19e-05	TGTGCCACCAGTGCTGGAAACACCATATATTTT	CATSAGNTIYF	TRBV24-1*01	TRBV24-1	TRBJ1-3*01	TRBJ1-3			12	-1	-1	13	-1	-1	0
640	6.18e-05	TGCAGCGTTGAAGGACAGGGTGAATACAATGAGCAGTTCTTC	CSVEGQGEYNEQFF	TRBV29-1*01	TRBV29-1	TRBJ2-1*01	TRBJ2-1	TRBD1*01	TRBD1	12	13	19	24	0	4	4
640	6.18e-05	TGTGCCACCAATGGGGCAGGGGGCGATGGCTACACCTTC	CATNGAGGDGYTF	TRBV10-3*01, TRBV10-3*02	TRBV10-3	TRBJ1-2*01	TRBJ1-2	TRBD1*01	TRBD1	6	16	23	25	9	1	10
640	6.18e-05	TGTGCCAGCAGTGTCGGGCCTTATTCACCCCTCCACTTT	CASSVGPYSPLHF	TRBV2*01, TRBV2*02, TRBV2*03	TRBV2	TRBJ1-6*02	TRBJ1-6	TRBD1*01, TRBD2*02, TRBD2*01	TRBD1, TRBD2	12	15	18	22	2	3	5
640	6.18e-05	TGTGCCAGCAGTGAATGGGGGGATACGCAGTATTTT	CASSEWGDTQYF	TRBV25-1*01	TRBV25-1	TRBJ2-3*01	TRBJ2-3	TRBD1*01, TRBD2*01	TRBD1, TRBD2	15	16	20	21	0	0	0
639	6.17e-05	TGTGCCATCGGAAGGGAAACCTCCTACGAGCAGTACTTC	CAIGRETSYEQYF	TRBV10-3*01, TRBV10-3*02	TRBV10-3	TRBJ2-7*01	TRBJ2-7	TRBD1*01, TRBD2*02, TRBD2*01	TRBD1, TRBD2	8	13	16	20	4	3	7
639	6.17e-05	TGTGCCAGCAGCCACGCAGGTCAGCCCCAGCATTTT	CASSHAGQPQHF	TRBV7-6*01, TRBV7-6*02	TRBV7-6	TRBJ1-5*01	TRBJ1-5	TRBD1*01	TRBD1	11	16	19	20	4	0	4
639	6.17e-05	TGCAGCGTTGAAGGCCCAGGGGGTGGCTACACCTTC	CSVEGPGGGYTF	TRBV29-1*01	TRBV29-1	TRBJ1-2*01	TRBJ1-2	TRBD1*01	TRBD1	12	16	22	23	3	0	3
638	6.16e-05	TGTGCCACCACCCATTCGGGGGCAGATGGCTACACCTTC	CATTHSGADGYTF	TRBV15*02	TRBV15	TRBJ1-2*01	TRBJ1-2	TRBD1*01, TRBD2*01	TRBD1, TRBD2	9	17	22	25	7	2	9
638	6.16e-05	TGTGCCACCAGTGATTTCGCTGGACATACGCAGTATTTT	CATSDFAGHTQYF	TRBV24-1*01	TRBV24-1	TRBJ2-3*01	TRBJ2-3	TRBD1*01, TRBD2*02, TRBD2*01	TRBD1, TRBD2	16	21	24	25	4	0	4
638	6.16e-05	TGTGCCACCAGTGATACTGAGAATCAGCCCCAGCATTTT	CATSDTENQPQHF	TRBV24-1*01	TRBV24-1	TRBJ1-5*01	TRBJ1-5	TRBD1*01, TRBD2*02, TRBD2*01	TRBD1, TRBD2	14	16	18	21	1	2	3
638	6.16e-05	TGCAGCGTCACAGGGGAATATAACTATGGCTACACCTTC	CSVTGEYNYGYTF	TRBV29-1*01, TRBV29-1*03	TRBV29-1	TRBJ1-2*01	TRBJ1-2	TRBD1*01	TRBD1	7	9	15	20	1	4	5
638	6.16e-05	TGCAGCGTTGTGCAGCATACGCAGTATTTT	CSVVQHTQYF	TRBV29-1*01	TRBV29-1	TRBJ2-3*01	TRBJ2-3	TRBD1*01, TRBD2*02, TRBD2*01	TRBD1, TRBD2	9	12	14	16	2	1	3
636	6.14e-05	TGTGCCACCAGCAGAGTGGGAATGGCGGGACTGTACTTC	CATSRVGMAGLYF	TRBV15*02	TRBV15	TRBJ2-7*01	TRBJ2-7	TRBD2*02, TRBD2*01	TRBD2	11	26	31	32	14	0	14
636	6.14e-05	TGTGCCAGCAGCTCGGGACCTAATTCACCCCTCCACTTT	CASSSGPNSPLHF	TRBV7-2*04, TRBV7-2*01	TRBV7-2	TRBJ1-6*02	TRBJ1-6	TRBD1*01, TRBD2*02, TRBD2*01	TRBD1, TRBD2	12	14	18	20	1	1	2
636	6.14e-05	TGCAGTTTACGACGGGACGATAATTCACCCCTCCACTTT	CSLRRDDNSPLHF	TRBV20-1*06, TRBV20-1*03, TRBV20-1*01, TRBV20-1*04, TRBV20-1*05, TRBV20-1*02, TRBV20-1*07	TRBV20-1	TRBJ1-6*02	TRBJ1-6	TRBD1*01, TRBD2*02, TRBD2*01	TRBD1, TRBD2	5	13	17	19	7	1	8
636	6.14e-05	TGCAGCGTTGGGAGTAGTACGAATCAGCCCCAGCATTTT	CSVGSSTNQPQHF	TRBV29-1*01	TRBV29-1	TRBJ1-5*01	TRBJ1-5	TRBD2*02, TRBD2*01	TRBD2	9	10	13	21	0	7	7
636	6.14e-05	TGTGCCACCACACTTGTGGAGGCGGCGAGCAGTACTTC	CATTLV~GGEQYF	TRBV15*02	TRBV15	TRBJ2-7*01	TRBJ2-7	TRBD2*02	TRBD2	9	17	21	25	7	3	10
635	6.13e-05	TGTGCCAGCAGTGAGTTCCCTCGCCCCTACAATGAGCAGTTCTTC	CASSEFPRPYNEQFF	TRBV25-1*01	TRBV25-1	TRBJ2-1*01	TRBJ2-1	TRBD2*02	TRBD2	13	17	21	25	3	3	6
635	6.13e-05	TGTGCCAGCAGTGTTAGCGGGGGCACAGATACGCAGTATTTT	CASSVSGGTDTQYF	TRBV6-4*02, TRBV6-4*01	TRBV6-4	TRBJ2-3*01	TRBJ2-3	TRBD2*01	TRBD2	12	14	21	22	1	0	1
635	6.13e-05	TGTGCCAGCAGTCCAGACAGGGATAGAGGCTACACCTTC	CASSPDRDRGYTF	TRBV7-2*04, TRBV7-2*01	TRBV7-2	TRBJ1-2*01	TRBJ1-2	TRBD1*01	TRBD1	10	15	21	27	4	5	9
635	6.13e-05	TGTGCCAGCAAACAGGGAGGAGAGACCCAGTACTTC	CASKQGGETQYF	TRBV2*01, TRBV2*02, TRBV2*03	TRBV2	TRBJ2-5*01	TRBJ2-5	TRBD1*01, TRBD2*02	TRBD1, TRBD2	9	11	16	20	1	3	4
635	6.13e-05	TGCAGTGCTAGAGGTGGTGACTATGGCTACACCTTC	CSARGGDYGYTF	TRBV20-1*01, TRBV20-1*04, TRBV20-1*05, TRBV20-1*07	TRBV20-1	TRBJ1-2*01	TRBJ1-2			12	-1	-1	19	-1	-1	6
635	6.13e-05	TGCAGCGTTTGGGGGGCTAACTATGGCTACACCTTC	CSVWGANYGYTF	TRBV29-1*01, TRBV29-1*03	TRBV29-1	TRBJ1-2*01	TRBJ1-2	TRBD2*01	TRBD2	8	10	15	16	1	0	1
635	6.13e-05	TGCAGTGCTCCGTGGGCGGAGGGCTACACCTTC	CSAPWAEGYTF	TRBV20-1*06, TRBV20-1*03, TRBV20-1*01, TRBV20-1*04, TRBV20-1*05, TRBV20-1*02, TRBV20-1*07	TRBV20-1	TRBJ1-2*01	TRBJ1-2	TRBD1*01, TRBD2*02, TRBD2*01	TRBD1, TRBD2	8	13	16	21	4	4	8
634	6.12e-05	TGTGCCAGCAGTGAAGCTAGCGGGAGCTCCTACGAGCAGTACTTC	CASSEASGSSYEQYF	TRBV6-1*01	TRBV6-1	TRBJ2-7*01	TRBJ2-7	TRBD2*02	TRBD2	16	17	25	26	0	0	0
634	6.12e-05	TGTGCCAGCATGAGGGGACCTTATGGCTACACCTTC	CASMRGPYGYTF	TRBV2*01, TRBV2*02, TRBV2*03	TRBV2	TRBJ1-2*01	TRBJ1-2	TRBD1*01, TRBD2*02, TRBD2*01	TRBD1, TRBD2	9	14	18	21	4	2	6
633	6.12e-05	TGTGCCACCAGTGCGGGACAGTGGGATGGAGATACGCAGTATTTT	CATSAGQWDGDTQYF	TRBV24-1*01	TRBV24-1	TRBJ2-3*01	TRBJ2-3	TRBD1*01	TRBD1	12	14	20	29	1	8	9
633	6.12e-05	TGTGCCAGCAGTGAGGCAGGGAGTGGATATGGCTACACCTTC	CASSEAGSGYGYTF	TRBV2*01, TRBV2*03	TRBV2	TRBJ1-2*01	TRBJ1-2	TRBD1*01, TRBD2*02	TRBD1, TRBD2	13	16	20	27	2	6	8
633	6.12e-05	TGTGCCAGCAGTGAGGGACAGGTGAGTGAGCAGTTCTTC	CASSEGQVSEQFF	TRBV25-1*01	TRBV25-1	TRBJ2-1*01	TRBJ2-1	TRBD1*01	TRBD1	13	14	21	26	0	4	4
633	6.12e-05	TGTGCCAGCAGGGGGGCCACCACAGATACGCAGTATTTT	CASRGATTDTQYF	TRBV25-1*01	TRBV25-1	TRBJ2-3*01	TRBJ2-3	TRBD1*01	TRBD1	10	11	16	20	0	3	3
633	6.12e-05	TGTGCCAGCCAGGGGAACTATGGCTACACCTTC	CASQGNYGYTF	TRBV2*01, TRBV2*02, TRBV2*03	TRBV2	TRBJ1-2*01	TRBJ1-2	TRBD1*01	TRBD1	8	9	14	15	0	0	0
633	6.12e-05	TGTGCCAGCAGCCAATGAGCAGTTCTTC	CASSQ~EQFF	TRBV7-3*05, TRBV7-3*01	TRBV7-3	TRBJ2-1*01	TRBJ2-1			11	-1	-1	12	-1	-1	0
632	6.11e-05	TGTGCCATCAGTGAGGTAGACAATGAGCAGTTCTTC	CAISEVDNEQFF	TRBV10-3*01, TRBV10-3*02	TRBV10-3	TRBJ2-1*01	TRBJ2-1	TRBD2*02, TRBD2*01	TRBD2	14	16	18	19	1	0	1
632	6.11e-05	TGTGCCACCAGCAGAGACGGGTACGAGCAGTACTTC	CATSRDGYEQYF	TRBV15*02	TRBV15	TRBJ2-7*01	TRBJ2-7	TRBD2*02, TRBD2*01	TRBD2	11	17	20	21	5	0	5
631	6.1e-05	TGTGCCACCAGCAATAAACGATTGGGCGACTATGGCTACACCTTC	CATSNKRLGDYGYTF	TRBV15*02	TRBV15	TRBJ1-2*01	TRBJ1-2	TRBD1*01	TRBD1	11	23	26	28	11	1	12
631	6.1e-05	TGTGCCAGCAGTGGGCGGGGGCAGGGTAATTCACCCCTCCACTTT	CASSGRGQGNSPLHF	TRBV2*01, TRBV2*02, TRBV2*03	TRBV2	TRBJ1-6*02	TRBJ1-6	TRBD2*01	TRBD2	12	14	20	26	1	5	6
631	6.1e-05	TGTGCCACCGCAGGGACTAACTATGGCTACACCTTC	CATAGTNYGYTF	TRBV2*01, TRBV2*02, TRBV2*03	TRBV2	TRBJ1-2*01	TRBJ1-2	TRBD1*01	TRBD1	6	10	14	16	3	1	4
631	6.1e-05	TGTGCCAGCAGCTTACGAAATTCACCCCTCCACTTT	CASSLRNSPLHF	TRBV7-2*04, TRBV7-2*01	TRBV7-2	TRBJ1-6*01	TRBJ1-6			14	-1	-1	18	-1	-1	3
631	6.1e-05	TGTGCCACCAGCAGCGCAGATACGCAGTATTTT	CATSSADTQYF	TRBV24-1*01	TRBV24-1	TRBJ2-3*01	TRBJ2-3	TRBD2*02, TRBD2*01	TRBD2	10	-1	-1	12	-1	-1	1
630	6.09e-05	TGTGCCAGCAGTGAACCGACAGGGGCCGCAATCTAACTATGGCTACACCTTC	CASSEPTGA~QSNYGYTF	TRBV25-1*01	TRBV25-1	TRBJ1-2*01	TRBJ1-2	TRBD1*01	TRBD1	14	17	24	32	2	7	9
630	6.09e-05	TGTGCCAGCAGTGAATGGGTGGGCACAGATACGCAGTATTTT	CASSEWVGTDTQYF	TRBV25-1*01	TRBV25-1	TRBJ2-3*01	TRBJ2-3	TRBD1*01, TRBD2*02, TRBD2*01	TRBD1, TRBD2	15	16	18	22	0	3	3
630	6.09e-05	TGCAGTGCTAGGTTTACAGTCGATTCACCCCTCCACTTT	CSARFTVDSPLHF	TRBV20-1*06, TRBV20-1*03, TRBV20-1*01, TRBV20-1*04, TRBV20-1*05, TRBV20-1*02, TRBV20-1*07	TRBV20-1	TRBJ1-6*01	TRBJ1-6	TRBD1*01, TRBD2*02, TRBD2*01	TRBD1, TRBD2	10	15	18	22	4	3	7
630	6.09e-05	TGCAGCGCCAAGGAACCAGGGGGAAGTAGCTACACCTTC	CSAKEPGGSSYTF	TRBV29-1*01, TRBV29-1*03	TRBV29-1	TRBJ1-2*01	TRBJ1-2	TRBD1*01	TRBD1	7	16	22	28	8	5	13
630	6.09e-05	TGTGCCACCAGCGACCCCAATGAGCAGTTCTTC	CATSDPNEQFF	TRBV15*02	TRBV15	TRBJ2-1*01	TRBJ2-1	TRBD1*01, TRBD2*02, TRBD2*01	TRBD1, TRBD2	11	12	14	17	0	2	2
629	6.08e-05	TGTGCCAGCAGCCACAGGCGGGAGGGGATCAGGATCACCCCTCCACTTT	CASSHRRE~GSGSPLHF	TRBV7-2*04, TRBV7-2*01	TRBV7-2	TRBJ1-6*02	TRBJ1-6	TRBD2*02	TRBD2	12	17	25	34	4	8	12
629	6.08e-05	TGTGCCAGCAGTGAGGCAGGGTTGTATGGCTACACCTTC	CASSEAGLYGYTF	TRBV2*01, TRBV2*03	TRBV2	TRBJ1-2*01	TRBJ1-2	TRBD1*01	TRBD1	13	16	20	24	2	3	5
629	6.08e-05	TGTGCCAGCAGGGATGACTCCCACAATGAGCAGTTCTTC	CASRDDSHNEQFF	TRBV25-1*01	TRBV25-1	TRBJ2-1*01	TRBJ2-1	TRBD1*01, TRBD2*02, TRBD2*01	TRBD1, TRBD2	10	11	13	17	0	3	3
629	6.08e-05	TGTGCCAGCAGTGAAGGGAAGTGATTGAAGCTTTCTTT	CASSEG~VIEAFF	TRBV25-1*01	TRBV25-1	TRBJ1-1*01	TRBJ1-1	TRBD1*01, TRBD2*02, TRBD2*01	TRBD1, TRBD2	14	15	18	25	0	6	6
628	6.07e-05	TGTGCCAGCAGCTTGACTAGCGGGAGAACACCGGGGAGCTGTTTTTT	CASSLTSG~NTGELFF	TRBV5-6*01	TRBV5-6	TRBJ2-2*01	TRBJ2-2	TRBD2*02	TRBD2	14	15	24	25	0	0	0
628	6.07e-05	TGTGCCAGCAGTGACAGTGACAGGGTAAATTCACCCCTCCACTTT	CASSDSDRVNSPLHF	TRBV2*01, TRBV2*02, TRBV2*03	TRBV2	TRBJ1-6*01	TRBJ1-6	TRBD1*01	TRBD1	13	18	24	27	4	2	6
628	6.07e-05	TGTGCCGCCACTACACCGGGTTACAATGAGCAGTTCTTC	CAATTPGYNEQFF	TRBV15*02	TRBV15	TRBJ2-1*01	TRBJ2-1	TRBD2*02, TRBD2*01	TRBD2	9	16	19	21	6	1	7
628	6.07e-05	TGTGCCACCAGTGATATCAGGGGGCAGCCCCAGCATTTT	CATSDIRGQPQHF	TRBV24-1*01	TRBV24-1	TRBJ1-5*01	TRBJ1-5	TRBD1*01	TRBD1	14	17	23	24	2	0	2
627	6.06e-05	TGTGCCACCAGTGATCGACAGGGCAATCAGCCCCAGCATTTT	CATSDRQGNQPQHF	TRBV24-1*01	TRBV24-1	TRBJ1-5*01	TRBJ1-5	TRBD1*01	TRBD1	14	16	21	22	1	0	1
627	6.06e-05	TGCGCCGGACACTAGCGGGGGGCAGAATGAGCAGTTCTTC	CAGH*RG~QNEQFF	TRBV10-1*02, TRBV10-1*01	TRBV10-1	TRBJ2-1*01	TRBJ2-1	TRBD2*01	TRBD2	5	10	21	25	4	3	7
626	6.05e-05	TGTGCCAGCAGCCCTTCAACAGGGACAGATACGCAGTATTTT	CASSPSTGTDTQYF	TRBV7-8*01, TRBV7-8*03	TRBV7-8	TRBJ2-3*01	TRBJ2-3	TRBD1*01	TRBD1	12	18	23	24	5	0	5
625	6.04e-05	TGTGCCACCCGGACTAGCGGTGACGCAGAGCAGTTCTTC	CATRTSGDAEQFF	TRBV24-1*01	TRBV24-1	TRBJ2-1*01	TRBJ2-1	TRBD2*02, TRBD2*01	TRBD2	6	10	19	27	3	7	10
625	6.04e-05	TGCAGTGCTAGCGTGGAAACTGTTTTTT	CSASV~KLFF	TRBV20-1*01, TRBV20-1*04, TRBV20-1*05, TRBV20-1*07	TRBV20-1	TRBJ1-4*01	TRBJ1-4	TRBD1*01, TRBD2*02, TRBD2*01	TRBD1, TRBD2	10	-1	-1	16	-1	-1	5
624	6.03e-05	TGTGCCACCAGTGACCCGGGACAGGGTTACACCGGGGAGCTGTTTTTT	CATSDPGQGYTGELFF	TRBV24-1*01	TRBV24-1	TRBJ2-2*01	TRBJ2-2	TRBD1*01	TRBD1	13	17	25	28	3	2	5
624	6.03e-05	TGTGCCATCAGTGAGTCTGGTAGCAACTATGGCTACACCTTC	CAISESGSNYGYTF	TRBV10-3*01, TRBV10-3*02	TRBV10-3	TRBJ1-2*01	TRBJ1-2	TRBD2*02, TRBD2*01	TRBD2	16	20	23	24	3	0	3
623	6.02e-05	TGTGCCACCAGCAGCGACATATATCAGCCCCAGCATTTT	CATSSDIYQPQHF	TRBV15*02	TRBV15	TRBJ1-5*01	TRBJ1-5	TRBD1*01, TRBD2*02, TRBD2*01	TRBD1, TRBD2	11	15	18	22	3	3	6
622	6.01e-05	TGCGCCAGTCCGAACCGGGACAGGACAATTCACCCCTCCACTTT	CASPNRD~DNSPLHF	TRBV10-1*02, TRBV10-1*01	TRBV10-1	TRBJ1-6*02	TRBJ1-6	TRBD1*01	TRBD1	7	16	23	26	8	2	10
622	6.01e-05	TGCAGCGTTGAAGATAGTACAGGGGACTATGGCTACACCTTC	CSVEDSTGDYGYTF	TRBV29-1*01	TRBV29-1	TRBJ1-2*01	TRBJ1-2	TRBD1*01	TRBD1	13	18	24	25	4	0	4
621	6e-05	TGTGCCAGCAGGGAAGACTCAGGGACGAATTCACCCCTCCACTTT	CASREDSGTNSPLHF	TRBV2*01, TRBV2*03	TRBV2	TRBJ1-6*02	TRBJ1-6	TRBD1*01, TRBD2*02, TRBD2*01	TRBD1, TRBD2	15	21	25	27	5	1	6
621	6e-05	TGTGCCAGCAGTGTGAAGGGGCTTAATCAGCCCCAGCATTTT	CASSVKGLNQPQHF	TRBV25-1*01	TRBV25-1	TRBJ1-5*01	TRBJ1-5	TRBD1*01	TRBD1	12	16	20	24	3	3	6
621	6e-05	TGTGCCAGCAGCTTAGGCTTTTGGTTCACCCCTCCACTTT	CASSLGF~GSPLHF	TRBV7-2*04, TRBV7-2*01	TRBV7-2	TRBJ1-6*02	TRBJ1-6	TRBD2*02, TRBD2*01	TRBD2	15	16	18	24	0	5	5
621	6e-05	TGCAGCGTTTGCAGGGAGGGAGTTACGAGCAGTACTTC	CSVCRE~SYEQYF	TRBV29-1*01, TRBV29-1*03	TRBV29-1	TRBJ2-7*01	TRBJ2-7	TRBD2*02	TRBD2	8	13	19	23	4	3	7
621	6e-05	TGTGCCAGCAGGCAGGACGGTGTGGAAGCTTTCTTT	CASRQDGVEAFF	TRBV2*01, TRBV2*02, TRBV2*03	TRBV2	TRBJ1-1*01	TRBJ1-1	TRBD1*01, TRBD2*02, TRBD2*01	TRBD1, TRBD2	10	14	17	24	3	6	9
620	5.99e-05	TGTGCCAGCAGCTTAGCGCTTACAGGGGGTTCACCCCTCCACTTT	CASSLALTGGSPLHF	TRBV7-8*01	TRBV7-8	TRBJ1-6*02	TRBJ1-6	TRBD1*01	TRBD1	16	21	28	29	4	0	4
620	5.99e-05	TGCAGCGTAGTGAGTGAAGGGACAGATACGCAGTATTTT	CSVVSEGTDTQYF	TRBV29-1*01	TRBV29-1	TRBJ2-3*01	TRBJ2-3	TRBD1*01, TRBD2*02	TRBD1, TRBD2	7	17	20	21	9	0	9
619	5.98e-05	TGTGCCACCAGCAGAGATATCGGACAGAGAACTATGGCTACACCTTC	CATSRDIG~ENYGYTF	TRBV15*02	TRBV15	TRBJ1-2*01	TRBJ1-2	TRBD1*01	TRBD1	11	21	26	29	9	2	11
619	5.98e-05	TGTGCCAGCAGCTTAGATCCTAGCGGTCGGGAGCAGTACTTC	CASSLDPSGREQYF	TRBV7-6*01	TRBV7-6	TRBJ2-7*01	TRBJ2-7	TRBD2*02, TRBD2*01	TRBD2	15	19	25	30	3	4	7
619	5.98e-05	TGTGCCACCAGTGACCTGACAGATACGCAGTATTTT	CATSDLTDTQYF	TRBV24-1*01	TRBV24-1	TRBJ2-3*01	TRBJ2-3	TRBD1*01	TRBD1	13	14	17	18	0	0	0
619	5.98e-05	TGTGCCAGCTCCCAGGGGGTTGAGCAGTTCTTC	CASSQGVEQFF	TRBV25-1*01	TRBV25-1	TRBJ2-1*01	TRBJ2-1	TRBD1*01	TRBD1	8	12	18	20	3	1	4
618	5.97e-05	TGTGCCAGCAGCGTAGCGGGAGGAGCCTATCAATGAGCAGTTCTTC	CASSVAGG~PINEQFF	TRBV25-1*01	TRBV25-1	TRBJ2-1*01	TRBJ2-1	TRBD2*02	TRBD2	10	13	22	30	2	7	9
617	5.96e-05	TGCAGCGTTGTTGGCGGGGGGCGCGAGCAGTTCTTC	CSVVGGGREQFF	TRBV29-1*01	TRBV29-1	TRBJ2-1*01	TRBJ2-1	TRBD2*01	TRBD2	9	13	20	24	3	3	6
616	5.95e-05	TGTGCCACGTTGAATCAGGATTAACACTGAAGCTTTCTTT	CATLNQD~NTEAFF	TRBV24-1*01	TRBV24-1	TRBJ1-1*01	TRBJ1-1	TRBD1*01	TRBD1	7	15	18	22	7	3	10
616	5.95e-05	TGTGCCACCACAGAGGGGACGGGGCAGCCCCAGCATTTT	CATTEGTGQPQHF	TRBV24-1*01	TRBV24-1	TRBJ1-5*01	TRBJ1-5	TRBD1*01, TRBD2*02, TRBD2*01	TRBD1, TRBD2	9	15	19	24	5	4	9
615	5.94e-05	TGTGCCAGCAGCTTAGAACAGGGGCCTGGAAACACCATATATTTT	CASSLEQGPGNTIYF	TRBV7-6*01	TRBV7-6	TRBJ1-3*01	TRBJ1-3	TRBD1*01	TRBD1	15	17	23	25	1	1	2
615	5.94e-05	TGTGCCATCAGCCAGACAGGTCCCTATGGCTACACCTTC	CAISQTGPYGYTF	TRBV10-3*01, TRBV10-3*02	TRBV10-3	TRBJ1-2*01	TRBJ1-2	TRBD1*01	TRBD1	10	14	19	23	3	3	6
615	5.94e-05	TGTGCCACCAGCGGGCTTAATAATTCACCCCTCCACTTT	CATSGLNNSPLHF	TRBV15*02	TRBV15	TRBJ1-6*01	TRBJ1-6	TRBD1*01	TRBD1	11	12	15	19	0	3	3
615	5.94e-05	TGTGCCAGCAGTGAGGGCAGGGAGAGGGGCTACACCTTC	CASSEGRERGYTF	TRBV2*01, TRBV2*03	TRBV2	TRBJ1-2*01	TRBJ1-2	TRBD1*01, TRBD2*02	TRBD1, TRBD2	10	17	21	27	6	5	11
614	5.93e-05	TGTGCCATCAGTGAGTGGGCAGGACAGCCGAACTATGGCTACACCTTC	CAISEWAGQPNYGYTF	TRBV10-3*01, TRBV10-3*02	TRBV10-3	TRBJ1-2*01	TRBJ1-2	TRBD1*01	TRBD1	15	21	26	30	5	3	8
614	5.93e-05	TGCGCCAGCAACCTAGCGGGAGGCTCTGGGGCCAACGTCCTGACTTTC	CASNLAGGSGANVLTF	TRBV5-1*01	TRBV5-1	TRBJ2-6*01	TRBJ2-6	TRBD2*02	TRBD2	9	12	22	23	2	0	2
614	5.93e-05	TGTGCCACCAGCAGAGGTCCAGACAGCTACAATGAGCAGTTCTTC	CATSRGPDSYNEQFF	TRBV15*02	TRBV15	TRBJ2-1*01	TRBJ2-1	TRBD1*01	TRBD1	15	21	25	26	5	0	5
614	5.93e-05	TGTGCCAGCAGGGGGGGCTCTCTACTCTATGGCTACACCTTC	CASRGGSLLYGYTF	TRBV25-1*01	TRBV25-1	TRBJ1-2*01	TRBJ1-2	TRBD1*01, TRBD2*01	TRBD1, TRBD2	10	12	17	26	1	8	9
614	5.93e-05	TGCAGTGCTAGGTCGGGACAGGGGGAAATAGGCTACACCTTC	CSARSGQGEIGYTF	TRBV20-1*06, TRBV20-1*03, TRBV20-1*01, TRBV20-1*04, TRBV20-1*05, TRBV20-1*02, TRBV20-1*07	TRBV20-1	TRBJ1-2*01	TRBJ1-2	TRBD1*01	TRBD1	10	14	24	30	3	5	8
614	5.93e-05	TGTGCCAGTGTTGAATCTGTCGATTCACCCCTCCACTTT	CASVESVDSPLHF	TRBV2*01, TRBV2*02, TRBV2*03	TRBV2	TRBJ1-6*01	TRBJ1-6	TRBD1*01	TRBD1	7	16	20	22	8	1	9
613	5.92e-05	TGTGCCAGTAGTAACGTCAACAGGGACTCACCCCTCCACTTT	CASSNVNRDSPLHF	TRBV19*01, TRBV19*03, TRBV19*02	TRBV19	TRBJ1-6*01	TRBJ1-6	TRBD1*01	TRBD1	12	19	24	27	6	2	8
613	5.92e-05	TGTGCCAGCAGCTACACAGGGGGCGGATCACCCCTCCACTTT	CASSYTGGGSPLHF	TRBV7-3*05, TRBV7-3*01	TRBV7-3	TRBJ1-6*02	TRBJ1-6	TRBD1*01	TRBD1	12	15	23	27	2	3	5
612	5.91e-05	TGTGCCAGCGGCAACGGGTTGAGGGGCGCCGAGAGACCCAGTACTTC	CASGNGLR~RRETQYF	TRBV25-1*01	TRBV25-1	TRBJ2-5*01	TRBJ2-5	TRBD1*01, TRBD2*02	TRBD1, TRBD2	8	21	25	31	12	5	17
612	5.91e-05	TGTGCCAGCAGTGAGACAGAGGAGATTAATTCACCCCTCCACTTT	CASSETEEINSPLHF	TRBV25-1*01	TRBV25-1	TRBJ1-6*02	TRBJ1-6	TRBD1*01	TRBD1	13	14	18	26	0	7	7
612	5.91e-05	TGTGCCAGCAGCCCAGGGGGTATTGTGGATTCACCCCTCCACTTT	CASSPGGIVDSPLHF	TRBV7-6*01, TRBV7-6*02	TRBV7-6	TRBJ1-6*01	TRBJ1-6	TRBD1*01	TRBD1	11	13	19	28	1	8	9
612	5.91e-05	TGTGCCAGCAGTGAACAGGGAGGATTAACTGAAGCTTTCTTT	CASSEQGGLTEAFF	TRBV25-1*01	TRBV25-1	TRBJ1-1*01	TRBJ1-1	TRBD2*02	TRBD2	14	17	22	27	2	4	6
612	5.91e-05	TGTGCCAGCAGGGACAGGGACTCCATCTCCGAGCAGTACTTC	CASRDRDSISEQYF	TRBV25-1*01	TRBV25-1	TRBJ2-7*01	TRBJ2-7	TRBD1*01	TRBD1	10	11	18	29	0	10	10
612	5.91e-05	TGTGCCAGCAGATCCCGGGACACTGGTTCACCCCTCCACTTT	CASRSRDTGSPLHF	TRBV7-9*03, TRBV7-9*01, TRBV7-9*04, TRBV7-9*02	TRBV7-9	TRBJ1-6*02	TRBJ1-6	TRBD1*01	TRBD1	10	16	21	26	5	4	9
612	5.91e-05	TGTGCCACCAGCAGAGATCGAGCCTACGAGCAGTACTTC	CATSRDRAYEQYF	TRBV15*02	TRBV15	TRBJ2-7*01	TRBJ2-7	TRBD2*02	TRBD2	11	19	21	22	7	0	7
612	5.91e-05	TGCAGCGTTGAGGGTACTAGTCAAGAGACCCAGTACTTC	CSVEGTSQETQYF	TRBV29-1*01	TRBV29-1	TRBJ2-5*01	TRBJ2-5	TRBD2*02, TRBD2*01	TRBD2	10	15	19	21	4	1	5
612	5.91e-05	TGTGCCACCAGTGACCTCTCAGGGAGGCTACACCTTC	CATSDL~QGGYTF	TRBV24-1*01	TRBV24-1	TRBJ1-2*01	TRBJ1-2	TRBD1*01	TRBD1	13	19	23	25	5	1	6
612	5.91e-05	TGCAGCGAAAGACATTTAAACTATGGCTACACCTTC	CSERHLNYGYTF	TRBV29-1*01, TRBV29-1*03	TRBV29-1	TRBJ1-2*01	TRBJ1-2	TRBD1*01	TRBD1	6	10	13	18	3	4	7
611	5.9e-05	TGTGCCAGCAGTGAACAGGGAGGCGGGAATTCACCCCTCCACTTT	CASSEQGGGNSPLHF	TRBV2*01, TRBV2*03	TRBV2	TRBJ1-6*02	TRBJ1-6	TRBD2*02	TRBD2	14	17	22	27	2	4	6
611	5.9e-05	TGTGCCACCAGCAGAGATCCAGAGGGTGATACGCAGTATTTT	CATSRDPEGDTQYF	TRBV15*02	TRBV15	TRBJ2-3*01	TRBJ2-3	TRBD2*02	TRBD2	11	21	25	27	9	1	10
611	5.9e-05	TGTGCCAGTAGTATCGTCACAGGCAGTTCACCCCTCCACTTT	CASSIVTGSSPLHF	TRBV19*01, TRBV19*02	TRBV19	TRBJ1-6*01	TRBJ1-6	TRBD1*01	TRBD1	13	18	22	26	4	3	7
611	5.9e-05	TGTGCCTCTCCCGAGCAGGGTAGGTCACCCCTCCACTTT	CASPEQGRSPLHF	TRBV19*01, TRBV19*03, TRBV19*02	TRBV19	TRBJ1-6*01	TRBJ1-6	TRBD2*02	TRBD2	5	7	12	24	1	11	12
611	5.9e-05	TGTGCCAGCAGGTCCAGGGAACTGGGTGGCTACACCTTC	CASRSRELGGYTF	TRBV2*01, TRBV2*02, TRBV2*03	TRBV2	TRBJ1-2*01	TRBJ1-2	TRBD1*01	TRBD1	10	14	18	26	3	7	10
611	5.9e-05	TGCAGCGTTGATCCCGGGTTCGATGGCTACACCTTC	CSVDPGFDGYTF	TRBV29-1*01	TRBV29-1	TRBJ1-2*01	TRBJ1-2	TRBD2*02	TRBD2	10	11	15	22	0	6	6
610	5.89e-05	TGTGCCAGCAGTGAATTTCGGGACAGTGGCGCGATGAACACTGAAGCTTTCTTT	CASSEFRDSGAMNTEAFF	TRBV25-1*01	TRBV25-1	TRBJ1-1*01	TRBJ1-1	TRBD1*01	TRBD1	15	19	25	34	3	8	11
610	5.89e-05	TGCGCCAGGAGGACTAGCGGACCTCTCCTACAATGAGCAGTTCTTC	CARRTSGP~SYNEQFF	TRBV10-1*02, TRBV10-1*01	TRBV10-1	TRBJ2-1*01	TRBJ2-1	TRBD2*02, TRBD2*01	TRBD2	7	10	19	24	2	4	6
610	5.89e-05	TGTGCCACCAGTGACAACGGGAGAGATGAAAAACTGTTTTTT	CATSDNGRDEKLFF	TRBV24-1*01	TRBV24-1	TRBJ1-4*01	TRBJ1-4	TRBD2*02	TRBD2	13	17	22	25	3	2	5
610	5.89e-05	TGCGCCAGCAGCGACACTAGCGGCTCCTACGAGCAGTACTTC	CASSDTSGSYEQYF	TRBV5-1*01	TRBV5-1	TRBJ2-7*01	TRBJ2-7	TRBD2*02, TRBD2*01	TRBD2	11	15	22	23	3	0	3
609	5.88e-05	TGCGCCAGGACCCCGTAAGTTTGGTCCGTCAATCACCCCTCCACTTT	CARTP*VW~RQSPLHF	TRBV10-2*01	TRBV10-2	TRBJ1-6*02	TRBJ1-6	TRBD2*01	TRBD2	7	10	14	32	2	17	19
609	5.88e-05	TGTGCCACCAGCAGAGCGACCTTACAAGAGACCCAGTACTTC	CATSRATLQETQYF	TRBV15*02	TRBV15	TRBJ2-5*01	TRBJ2-5	TRBD2*02, TRBD2*01	TRBD2	11	14	17	24	2	6	8
608	5.87e-05	TGCAGTGCAAGACAGGGTACAGACTATGGCTACACCTTC	CSARQGTDYGYTF	TRBV20-1*01, TRBV20-1*05, TRBV20-1*07	TRBV20-1	TRBJ1-2*01	TRBJ1-2	TRBD1*01	TRBD1	11	12	16	22	0	5	5
607	5.86e-05	TGTGCCAGCAGGGTCAGGGGATGGGGGGAACTGAAGCTTTCTTT	CASRVRG~GGTEAFF	TRBV25-1*01	TRBV25-1	TRBJ1-1*01	TRBJ1-1	TRBD1*01, TRBD2*01	TRBD1, TRBD2	10	14	19	29	3	9	12
607	5.86e-05	TGTGCCACCAGTGCGGAGGGATGAATGAGCAGTTCTTC	CATSAE~MNEQFF	TRBV24-1*01	TRBV24-1	TRBJ2-1*01	TRBJ2-1	TRBD2*02	TRBD2	12	14	19	23	1	3	4
607	5.86e-05	TGTGCCAGCAAAGGCACGAATCAGCCCCAGCATTTT	CASKGTNQPQHF	TRBV7-2*04, TRBV7-2*01	TRBV7-2	TRBJ1-5*01	TRBJ1-5	TRBD1*01, TRBD2*02	TRBD1, TRBD2	9	11	13	18	1	4	5
606	5.85e-05	TGTGCCAGCAGTGAATGCGGACAGTCCCCGCTACGAGCAGTACTTC	CASSECGQ~PRYEQYF	TRBV25-1*01	TRBV25-1	TRBJ2-7*01	TRBJ2-7	TRBD1*01, TRBD2*02, TRBD2*01	TRBD1, TRBD2	15	18	23	30	2	6	8
606	5.85e-05	TGTGCCAGCAGTAACTCCCAGGCAGGGAAGATGAAGCTTTCTTT	CASSNSQ~REDEAFF	TRBV25-1*01	TRBV25-1	TRBJ1-1*01	TRBJ1-1	TRBD1*01, TRBD2*02	TRBD1, TRBD2	11	22	26	31	10	4	14
606	5.85e-05	TGTGCCAGTAGTAGGACAGTTGCCGAGTCACCCCTCCACTTT	CASSRTVAESPLHF	TRBV19*01, TRBV19*03, TRBV19*02	TRBV19	TRBJ1-6*02	TRBJ1-6	TRBD1*01	TRBD1	12	13	18	27	0	8	8
606	5.85e-05	TGTGCCAGCAGCCTCCGGGACACCAATGAGCAGTTCTTC	CASSLRDTNEQFF	TRBV7-9*03, TRBV7-9*01, TRBV7-9*04, TRBV7-9*02	TRBV7-9	TRBJ2-1*01	TRBJ2-1	TRBD1*01	TRBD1	11	16	21	23	4	1	5
606	5.85e-05	TGTGCCAGCAGCCTGACAGGGGATTCACCCCTCCACTTT	CASSLTGDSPLHF	TRBV7-9*03, TRBV7-9*01, TRBV7-9*04, TRBV7-9*02	TRBV7-9	TRBJ1-6*02	TRBJ1-6	TRBD1*01	TRBD1	11	14	21	22	2	0	2
605	5.84e-05	TGCAGCGTGGGGGGGACAGGGGAAGGGAACACTGAAGCTTTCTTT	CSVGGTGEGNTEAFF	TRBV29-1*01	TRBV29-1	TRBJ1-1*01	TRBJ1-1	TRBD1*01	TRBD1	7	12	21	26	4	4	8
605	5.84e-05	TGTGCCACCAGCAGCGCCAGTTCCTACGAGCAGTACTTC	CATSSASSYEQYF	TRBV15*02	TRBV15	TRBJ2-7*01	TRBJ2-7	TRBD2*02, TRBD2*01	TRBD2	11	12	15	21	0	5	5
605	5.84e-05	TGTGCCAGCAGTGAATCCGGGAGGGATACGCAGTATTTT	CASSESGRDTQYF	TRBV25-1*01	TRBV25-1	TRBJ2-3*01	TRBJ2-3	TRBD2*02	TRBD2	15	17	23	24	1	0	1
605	5.84e-05	TGTGCCAGCAGCCCACGTGACAATCAGCCCCAGCATTTT	CASSPRDNQPQHF	TRBV2*01, TRBV2*02, TRBV2*03	TRBV2	TRBJ1-5*01	TRBJ1-5	TRBD1*01, TRBD2*02, TRBD2*01	TRBD1, TRBD2	10	11	13	20	0	6	6
605	5.84e-05	TGTGCCAGCAGCCAACGAGAGACCCAGTACTTC	CASSQRETQYF	TRBV25-1*01	TRBV25-1	TRBJ2-5*01	TRBJ2-5	TRBD1*01, TRBD2*02, TRBD2*01	TRBD1, TRBD2	10	-1	-1	17	-1	-1	6
604	5.83e-05	TGTGCCAGCAGCTTAGTAACTAGCGGGTCCCAAGAGACCCAGTACTTC	CASSLVTSGSQETQYF	TRBV7-9*01, TRBV7-9*02	TRBV7-9	TRBJ2-5*01	TRBJ2-5	TRBD2*02, TRBD2*01	TRBD2	15	18	26	29	2	2	4
604	5.83e-05	TGTGCCACCAGTGATTTGCCAGGGGGAATAATTCACCCCTCCACTTT	CATSDLPG~NNSPLHF	TRBV24-1*01	TRBV24-1	TRBJ1-6*02	TRBJ1-6	TRBD1*01	TRBD1	17	19	25	27	1	1	2
604	5.83e-05	TGCAGCGTTCCAATCCCCTATAATTCACCCCTCCACTTT	CSVPIPYNSPLHF	TRBV29-1*01, TRBV29-1*03	TRBV29-1	TRBJ1-6*01	TRBJ1-6	TRBD1*01, TRBD2*02, TRBD2*01	TRBD1, TRBD2	8	13	15	16	4	0	4
604	5.83e-05	TGTGCCATCAGGGAGGGTAACACCATATATTTT	CAIREGNTIYF	TRBV10-3*01, TRBV10-3*02	TRBV10-3	TRBJ1-3*01	TRBJ1-3	TRBD2*02	TRBD2	14	-1	-1	18	-1	-1	3
603	5.83e-05	TGTGCCACCAGTGATGCTGTAGGTCTAGGGTACAATGAGCAGTTCTTC	CATSDAVGLGYNEQFF	TRBV24-1*01	TRBV24-1	TRBJ2-1*01	TRBJ2-1	TRBD1*01, TRBD2*02, TRBD2*01	TRBD1, TRBD2	14	26	29	30	11	0	11
603	5.83e-05	TGTGCCACCAGCAGAGAACAGGGCTCAGGGGCCAACGTCCTGACTTTC	CATSREQGSGANVLTF	TRBV15*02	TRBV15	TRBJ2-6*01	TRBJ2-6	TRBD1*01	TRBD1	11	17	22	23	5	0	5
603	5.83e-05	TGTGCCACCAGTGAAGGACAGGGGGACAATTCACCCCTCCACTTT	CATSEGQGDNSPLHF	TRBV24-1*01	TRBV24-1	TRBJ1-6*02	TRBJ1-6	TRBD1*01	TRBD1	13	15	24	27	1	2	3
603	5.83e-05	TGTGCCACCAGCAGCGGACAGTATAGCAATCAGCCCCAGCATTTT	CATSSGQYSNQPQHF	TRBV15*02	TRBV15	TRBJ1-5*01	TRBJ1-5	TRBD1*01	TRBD1	11	15	20	23	3	2	5
603	5.83e-05	TGTGCCACCAGCAGTACTCCAGGATATCAGCCCCAGCATTTT	CATSSTPGYQPQHF	TRBV15*02	TRBV15	TRBJ1-5*01	TRBJ1-5	TRBD1*01, TRBD2*02	TRBD1, TRBD2	13	19	22	25	5	2	7
603	5.83e-05	TGCAGTGCACCGGTAGAGGGGGCGCGATCACCCCTCCACTTT	CSAPVEGARSPLHF	TRBV20-1*06, TRBV20-1*03, TRBV20-1*01, TRBV20-1*04, TRBV20-1*05, TRBV20-1*02, TRBV20-1*07	TRBV20-1	TRBJ1-6*01	TRBJ1-6	TRBD1*01	TRBD1	7	16	22	27	8	4	12
602	5.82e-05	TGCGCCAGCAGTGAGTCGACTAGCGGGGGCAATGAGCAGTTCTTC	CASSESTSGGNEQFF	TRBV10-1*01	TRBV10-1	TRBJ2-1*01	TRBJ2-1	TRBD2*01	TRBD2	16	17	28	29	0	0	0
602	5.82e-05	TGTGCCATCGGCAGGGAGGCCTATCAGCCCCAGCATTTT	CAIGREAYQPQHF	TRBV10-3*01, TRBV10-3*02	TRBV10-3	TRBJ1-5*01	TRBJ1-5	TRBD2*02	TRBD2	8	13	18	22	4	3	7
602	5.82e-05	TGTGCCAGCAGCTTAGCGGGGAGTTCACCCCTCCACTTT	CASSLAGSSPLHF	TRBV7-9*01, TRBV7-9*02	TRBV7-9	TRBJ1-6*02	TRBJ1-6	TRBD2*02	TRBD2	16	18	22	23	1	0	1
602	5.82e-05	TGTGCCACCAGCGACGGACGACTACGAGCAGTACTTC	CATSDG~DYEQYF	TRBV15*02	TRBV15	TRBJ2-7*01	TRBJ2-7	TRBD1*01, TRBD2*02, TRBD2*01	TRBD1, TRBD2	11	15	18	21	3	2	5
602	5.82e-05	TGTGCCCGGGGGGGTGTGAAATCACCCCTCCACTTT	CARGGVKSPLHF	TRBV24-1*01	TRBV24-1	TRBJ1-6*02	TRBJ1-6	TRBD2*01	TRBD2	5	6	13	21	0	7	7
601	5.81e-05	TGTGCCACCAGTGATCACGGGACTTTGAGCAATGAGCAGTTCTTC	CATSDHGTLSNEQFF	TRBV24-1*01	TRBV24-1	TRBJ2-1*01	TRBJ2-1	TRBD2*02, TRBD2*01	TRBD2	14	18	23	29	3	5	8
601	5.81e-05	TGTGCCAGCACTCCACCCAACCAAGAGACCCAGTACTTC	CASTPPNQETQYF	TRBV6-1*01	TRBV6-1	TRBJ2-5*01	TRBJ2-5	TRBD2*02	TRBD2	9	10	13	19	0	5	5
601	5.81e-05	TGTGCCAGCAGTGAGTCGGGTAATTCACCCCTCCACTTT	CASSESGNSPLHF	TRBV2*01, TRBV2*02, TRBV2*03	TRBV2	TRBJ1-6*02	TRBJ1-6	TRBD2*02, TRBD2*01	TRBD2	13	16	19	20	2	0	2
601	5.81e-05	TGCAGTGCTACCACGAACTATAATTCACCCCTCCACTTT	CSATTNYNSPLHF	TRBV20-1*06, TRBV20-1*03, TRBV20-1*01, TRBV20-1*04, TRBV20-1*05, TRBV20-1*02, TRBV20-1*07	TRBV20-1	TRBJ1-6*02	TRBJ1-6	TRBD2*02	TRBD2	9	-1	-1	17	-1	-1	7
601	5.81e-05	TGCAGCGTTGACCAGGGGGTGGAGCAGTACTTC	CSVDQGVEQYF	TRBV29-1*01	TRBV29-1	TRBJ2-7*01	TRBJ2-7	TRBD1*01	TRBD1	10	12	18	21	1	2	3
600	5.8e-05	TGTGCCAGCAGTGACCTGGGACTAGCGGGAGGCAATGAGCAGTTCTTC	CASSDLGLAGGNEQFF	TRBV25-1*01	TRBV25-1	TRBJ2-1*01	TRBJ2-1	TRBD2*02	TRBD2	13	17	31	32	3	0	3
600	5.8e-05	TGTGCCACCAGTGATTTTCGACAGCTATAATTCACCCCTCCACTTT	CATSDFRQ~YNSPLHF	TRBV24-1*01	TRBV24-1	TRBJ1-6*01	TRBJ1-6	TRBD1*01	TRBD1	16	19	23	24	2	0	2
600	5.8e-05	TGTGCCAGCAGCTTAGGGTCAGATACGCAGTATTTT	CASSLGSDTQYF	TRBV7-2*04, TRBV7-2*01	TRBV7-2	TRBJ2-3*01	TRBJ2-3	TRBD1*01, TRBD2*02	TRBD1, TRBD2	15	-1	-1	19	-1	-1	3
600	5.8e-05	TGTGCCATAGCGGCAATCTATGGCTACACCTTC	CAIAAIYGYTF	TRBV2*01, TRBV2*02, TRBV2*03	TRBV2	TRBJ1-2*01	TRBJ1-2	TRBD2*02, TRBD2*01	TRBD2	6	7	12	17	0	4	4
599	5.79e-05	TGTGCCAGCAGCTAGCGGGGGGGACCCCACCTATCTACGAGCAGTACTTC	CASS*RGG~PPIYEQYF	TRBV7-6*01, TRBV7-6*02	TRBV7-6	TRBJ2-7*01	TRBJ2-7	TRBD2*01	TRBD2	12	13	22	34	0	11	11
599	5.79e-05	TGTGCCAGCAGGTTGCTAGCGGGAGTTTACAATGAGCAGTTCTTC	CASRLLAGVYNEQFF	TRBV7-2*04, TRBV7-2*01	TRBV7-2	TRBJ2-1*01	TRBJ2-1	TRBD2*02	TRBD2	10	15	24	27	4	2	6
599	5.79e-05	TGTGCCACCAGCAGAGATGGCGGGACTCAGCCCCAGCATTTT	CATSRDGGTQPQHF	TRBV15*02	TRBV15	TRBJ1-5*01	TRBJ1-5	TRBD2*02	TRBD2	11	19	24	26	7	1	8
599	5.79e-05	TGTGCTAGCGGGACATCAGATAATTCACCCCTCCACTTT	CASGTSDNSPLHF	TRBV2*01, TRBV2*02, TRBV2*03	TRBV2	TRBJ1-6*01	TRBJ1-6	TRBD1*01	TRBD1	8	9	14	19	0	4	4
599	5.79e-05	TGCGCCAGCAGTGTCTACAGGGGTTCACCCCTCCACTTT	CASSVYRGSPLHF	TRBV10-1*02, TRBV10-1*01	TRBV10-1	TRBJ1-6*02	TRBJ1-6	TRBD1*01	TRBD1	12	16	22	23	3	0	3
599	5.79e-05	TGTGCCAGCAGCTTTACAGATACGCAGTATTTT	CASSFTDTQYF	TRBV11-1*01	TRBV11-1	TRBJ2-3*01	TRBJ2-3			10	-1	-1	15	-1	-1	4
598	5.78e-05	TGTGCCAGCAGTGAATATGAGGGGATGAACACTGAAGCTTTCTTT	CASSEYEGMNTEAFF	TRBV25-1*01	TRBV25-1	TRBJ1-1*01	TRBJ1-1	TRBD1*01, TRBD2*02	TRBD1, TRBD2	16	19	23	25	2	1	3
598	5.78e-05	TGTGCCAGCAGTGTTCCAGGGCGGAATGAAAAACTGTTTTTT	CASSVPGRNEKLFF	TRBV25-1*01	TRBV25-1	TRBJ1-4*01	TRBJ1-4	TRBD1*01	TRBD1	12	16	20	24	3	3	6
598	5.78e-05	TGTGCTAGCAGCCGGGACAGCACAGATACGCAGTATTTT	CASSRDSTDTQYF	TRBV7-7*01, TRBV7-7*02	TRBV7-7	TRBJ2-3*01	TRBJ2-3	TRBD1*01, TRBD2*02, TRBD2*01	TRBD1, TRBD2	11	13	17	18	1	0	1
598	5.78e-05	TGTGCCACCAGTGGGGACAGTAATCAGCCCCAGCATTTT	CATSGDSNQPQHF	TRBV24-1*01	TRBV24-1	TRBJ1-5*01	TRBJ1-5	TRBD1*01	TRBD1	12	13	19	21	0	1	1
598	5.78e-05	TGCAGCGCAGACCGGGACAGGGGCTATGGCTACACCTTC	CSADRDRGYGYTF	TRBV29-1*03	TRBV29-1	TRBJ1-2*01	TRBJ1-2	TRBD1*01	TRBD1	7	13	22	23	5	0	5
598	5.78e-05	TGTGCCACCAGCAGAAGGGATCTACGAGCAGTACTTC	CATSRR~IYEQYF	TRBV15*02	TRBV15	TRBJ2-7*01	TRBJ2-7	TRBD1*01, TRBD2*02, TRBD2*01	TRBD1, TRBD2	11	16	19	21	4	1	5
598	5.78e-05	TGTGCCAGCAGGCAGGGCGATGGCTACACCTTC	CASRQGDGYTF	TRBV2*01, TRBV2*02, TRBV2*03	TRBV2	TRBJ1-2*01	TRBJ1-2	TRBD1*01	TRBD1	10	12	16	19	1	2	3
597	5.77e-05	TGTGCCACCAGTGAACCGACAGCTTATCAGCCCCAGCATTTT	CATSEPTAYQPQHF	TRBV24-1*01	TRBV24-1	TRBJ1-5*01	TRBJ1-5	TRBD1*01	TRBD1	13	17	21	25	3	3	6
597	5.77e-05	TGCAGTGCTAGAGGACAGGGGATCGGGTCACCCCTCCACTTT	CSARGQGIGSPLHF	TRBV20-1*01, TRBV20-1*04, TRBV20-1*05, TRBV20-1*07	TRBV20-1	TRBJ1-6*02	TRBJ1-6	TRBD1*01	TRBD1	12	13	20	27	0	6	6
597	5.77e-05	TGCAGCGTTGACTTTACAGGGCTAACTATGGCTACACCTTC	CSVDFTG~NYGYTF	TRBV29-1*01	TRBV29-1	TRBJ1-2*01	TRBJ1-2	TRBD1*01	TRBD1	10	15	20	21	4	0	4
597	5.77e-05	TGTGCCGCGTGGGGGCGGGGGGCAAGAGACCCAGTACTTC	CAAWGRG~QETQYF	TRBV15*02	TRBV15	TRBJ2-5*01	TRBJ2-5	TRBD2*01	TRBD2	5	14	21	22	8	0	8
597	5.77e-05	TGCAGTGCTAGAGGACAGGGTAACTATGGCTACACCTTC	CSARGQGNYGYTF	TRBV20-1*01, TRBV20-1*04, TRBV20-1*05, TRBV20-1*07	TRBV20-1	TRBJ1-2*01	TRBJ1-2	TRBD1*01	TRBD1	12	13	19	20	0	0	0
596	5.76e-05	TGTGCCACCTCAACGAGGGCGAACGGTAATTCACCCCTCCACTTT	CATSTRANGNSPLHF	TRBV2*01, TRBV2*02, TRBV2*03	TRBV2	TRBJ1-6*01	TRBJ1-6	TRBD2*02	TRBD2	6	14	18	26	7	7	14
596	5.76e-05	TGTGCCATCAGTGAACCGGACAGGGAGGGTGGCTACACCTTC	CAISEPDREGGYTF	TRBV10-3*01, TRBV10-3*02	TRBV10-3	TRBJ1-2*01	TRBJ1-2	TRBD1*01	TRBD1	13	17	24	29	3	4	7
596	5.76e-05	TGTGCCACCAGCAGAGGGGACAAGACAAAACTGTTTTTT	CATSRGDKTKLFF	TRBV15*02	TRBV15	TRBJ1-4*01	TRBJ1-4	TRBD1*01	TRBD1	11	16	21	26	4	4	8
596	5.76e-05	TGTGCCAGTAGTGTGACAGGGCAGGATGGCTACACCTTC	CASSVTGQDGYTF	TRBV19*01, TRBV19*02	TRBV19	TRBJ1-2*01	TRBJ1-2	TRBD1*01	TRBD1	11	14	20	25	2	4	6
595	5.75e-05	TGTGCCAGCAGTGACTCGAAACAATCCTACAATGAGCAGTTCTTC	CASSDSKQSYNEQFF	TRBV6-4*02, TRBV6-4*01	TRBV6-4	TRBJ2-1*01	TRBJ2-1	TRBD1*01	TRBD1	13	20	22	24	6	1	7
595	5.75e-05	TGTGCCAGCAGTGATAACCTAGGAGAAACTCACCCCTCCACTTT	CASSDNL~RNSPLHF	TRBV2*01, TRBV2*02, TRBV2*03	TRBV2	TRBJ1-6*02	TRBJ1-6	TRBD2*02, TRBD2*01	TRBD2	13	18	21	29	4	7	11
595	5.75e-05	TGTGCCACCACCCACCTCCTTGACTAGGGCACGCAGTATTTT	CATTHLLD*GTQYF	TRBV24-1*01	TRBV24-1	TRBJ2-3*01	TRBJ2-3	TRBD2*02, TRBD2*01	TRBD2	9	21	26	30	11	3	14
595	5.75e-05	TGTGCCATCAGTGATCAAGGGTGGGAAAAACTGTTTTTT	CAISDQGWEKLFF	TRBV10-3*01, TRBV10-3*02	TRBV10-3	TRBJ1-4*01	TRBJ1-4	TRBD1*01, TRBD2*02	TRBD1, TRBD2	13	17	20	24	3	3	6
595	5.75e-05	TGTGCCAGCAGTGCCTCCTACGAGCAGTACTTC	CASSASYEQYF	TRBV25-1*01	TRBV25-1	TRBJ2-7*01	TRBJ2-7	TRBD2*02	TRBD2	12	-1	-1	14	-1	-1	1
594	5.74e-05	TGTGCCAGCAGCCAGGGAACTAGCGGGGGGGCTCTCTTC	CASSQGTSGGALF	TRBV3-1*01	TRBV3-1	TRBJ2-1*01	TRBJ2-1	TRBD2*01	TRBD2	13	18	30	34	4	3	7
593	5.73e-05	TGCAGTGCTAGAGATCCCGGACAGGAGGCGAACGAGCAGTACTTC	CSARDPGQEANEQYF	TRBV20-1*01, TRBV20-1*05, TRBV20-1*07	TRBV20-1	TRBJ2-7*01	TRBJ2-7	TRBD1*01	TRBD1	13	18	24	31	4	6	10
593	5.73e-05	TGTGCCAGCAGCCCCGACAGAGGGAATTCACCCCTCCACTTT	CASSPDRGNSPLHF	TRBV7-8*01, TRBV7-8*03	TRBV7-8	TRBJ1-6*01	TRBJ1-6	TRBD1*01, TRBD2*02	TRBD1, TRBD2	12	15	19	24	2	4	6
593	5.73e-05	TGTGCCACCTCGGACTACCAAGCAATCAGCCCCAGCATTTT	CATSDYQ~NQPQHF	TRBV24-1*01	TRBV24-1	TRBJ1-5*01	TRBJ1-5	TRBD2*02, TRBD2*01	TRBD2	8	11	16	20	2	3	5
593	5.73e-05	TGTGCCAGCAGGACAGGGGAAACACCATATATTTT	CASRTG~NTIYF	TRBV7-6*01, TRBV7-6*02	TRBV7-6	TRBJ1-3*01	TRBJ1-3	TRBD1*01	TRBD1	10	11	16	17	0	0	0
592	5.72e-05	TGTGCCAGCAGCCAAGCTGACGGGACAGGGGGTGCACCCCTCCACTTT	CASSQADGTGGAPLHF	TRBV7-9*03, TRBV7-9*01, TRBV7-9*04, TRBV7-9*02	TRBV7-9	TRBJ1-6*01	TRBJ1-6	TRBD1*01	TRBD1	11	21	31	34	9	2	11
592	5.72e-05	TGTGCCACCAGCAGAGAGTTTTCTGGGGCCAACGTCCTGACTTTC	CATSREFSGANVLTF	TRBV15*02	TRBV15	TRBJ2-6*01	TRBJ2-6	TRBD2*02, TRBD2*01	TRBD2	11	15	17	21	3	3	6
592	5.72e-05	TGCAGTGCTAGAGATCACTGGGGTTCACCCCTCCACTTT	CSARDHWGSPLHF	TRBV20-1*01, TRBV20-1*05, TRBV20-1*07	TRBV20-1	TRBJ1-6*01	TRBJ1-6	TRBD1*01, TRBD2*01	TRBD1, TRBD2	13	19	22	23	5	0	5
592	5.72e-05	TGTGCCAGCAGTGATTATAGCTATGGCTACACCTTC	CASSDYSYGYTF	TRBV2*01, TRBV2*02, TRBV2*03	TRBV2	TRBJ1-2*01	TRBJ1-2	TRBD2*02, TRBD2*01	TRBD2	13	17	19	20	3	0	3
592	5.72e-05	TGCAGTGCCGCAAGCAACTATGGCTACACCTTC	CSAASNYGYTF	TRBV20-1*06, TRBV20-1*03, TRBV20-1*01, TRBV20-1*04, TRBV20-1*05, TRBV20-1*02, TRBV20-1*07	TRBV20-1	TRBJ1-2*01	TRBJ1-2	TRBD2*02, TRBD2*01	TRBD2	7	12	14	15	4	0	4
591	5.71e-05	TGTGCCACCAGTGATCCCTCGTCGGGAACGAGCAATCAGCCCCAGCATTTT	CATSDPSSGTSNQPQHF	TRBV24-1*01	TRBV24-1	TRBJ1-5*01	TRBJ1-5	TRBD2*02	TRBD2	14	22	26	30	7	3	10
591	5.71e-05	TGCAGCGTTGGACAGGGTAGAAATGGCTACACCTTC	CSVGQGRNGYTF	TRBV29-1*01	TRBV29-1	TRBJ1-2*01	TRBJ1-2	TRBD1*01	TRBD1	9	10	16	22	0	5	5
590	5.7e-05	TGTGCCATCAGTGAGTCACAGGGGGGCTATGGCTACACCTTC	CAISESQGGYGYTF	TRBV10-3*01, TRBV10-3*02	TRBV10-3	TRBJ1-2*01	TRBJ1-2	TRBD1*01	TRBD1	16	17	24	26	0	1	1
590	5.7e-05	TGTGCCAGCAGCTTAGCGTCCCCTAACTATGGCTACACCTTC	CASSLASPNYGYTF	TRBV7-8*01	TRBV7-8	TRBJ1-2*01	TRBJ1-2	TRBD1*01, TRBD2*02, TRBD2*01	TRBD1, TRBD2	10	17	21	22	6	0	6
590	5.7e-05	TGCAGCGTTACAGGGGATGTCGGCAATGAGCAGTTCTTC	CSVTGDVGNEQFF	TRBV29-1*01, TRBV29-1*03	TRBV29-1	TRBJ2-1*01	TRBJ2-1	TRBD1*01	TRBD1	8	9	15	23	0	7	7
590	5.7e-05	TGCGCCAGCAGTTCTTCTACGAGCAGTACTTC	CASSS~YEQYF	TRBV10-1*02, TRBV10-1*01	TRBV10-1	TRBJ2-7*01	TRBJ2-7	TRBD2*02, TRBD2*01	TRBD2	11	-1	-1	16	-1	-1	4
589	5.69e-05	TGTGCCAGCAGCTTCTTGCCGGGACAGGGGGCAGATGGCTACACCTTC	CASSFLPGQGADGYTF	TRBV7-9*03, TRBV7-9*01, TRBV7-9*04, TRBV7-9*02	TRBV7-9	TRBJ1-2*01	TRBJ1-2	TRBD1*01	TRBD1	13	20	31	34	6	2	8
589	5.69e-05	TGTGCCAGCAGTGCAGACAGTGGGATCTCCTACGAGCAGTACTTC	CASSADSGISYEQYF	TRBV25-1*01	TRBV25-1	TRBJ2-7*01	TRBJ2-7	TRBD1*01	TRBD1	12	15	19	26	2	6	8
589	5.69e-05	TGTGCCAGCAGTGAACCGGGAACTAGCACAGATACGCAGTATTTT	CASSEPGTSTDTQYF	TRBV25-1*01	TRBV25-1	TRBJ2-3*01	TRBJ2-3	TRBD2*02	TRBD2	14	16	20	24	1	3	4
589	5.69e-05	TGTGCCACCAGTGTTTACGGCTGTTGATCAGCCCCAGCATTTT	CATSVYG~VDQPQHF	TRBV24-1*01	TRBV24-1	TRBJ1-5*01	TRBJ1-5	TRBD1*01	TRBD1	12	20	23	26	7	2	9
589	5.69e-05	TGTGCCAGCAGTTACTCGACAGACTCCTACGAGCAGTACTTC	CASSYSTDSYEQYF	TRBV6-6*04	TRBV6-6	TRBJ2-7*01	TRBJ2-7	TRBD1*01	TRBD1	16	17	21	23	0	1	1
589	5.69e-05	TGCAGTGCGTATGGACGGGGGGAAAATTCACCCCTCCACTTT	CSAYGRGENSPLHF	TRBV20-1*06, TRBV20-1*03, TRBV20-1*01, TRBV20-1*04, TRBV20-1*05, TRBV20-1*02, TRBV20-1*07	TRBV20-1	TRBJ1-6*02	TRBJ1-6	TRBD2*01	TRBD2	7	15	21	24	7	2	9
589	5.69e-05	TGCGCCAGCAGCTTGGGACAACTCCTACGAGCAGTACTTC	CASSLGQ~SYEQYF	TRBV5-1*01	TRBV5-1	TRBJ2-7*01	TRBJ2-7	TRBD1*01	TRBD1	15	16	19	21	0	1	1
589	5.69e-05	TGTGCCACCAGTGTTGGCAGCCAAGAGACCCAGTACTTC	CATSVGSQETQYF	TRBV24-1*01	TRBV24-1	TRBJ2-5*01	TRBJ2-5	TRBD1*01	TRBD1	12	17	19	20	4	0	4
589	5.69e-05	TGTGCCAGCACTCAACAGGGTACCTATGGCTACACCTTC	CASTQQGTYGYTF	TRBV2*01, TRBV2*02, TRBV2*03	TRBV2	TRBJ1-2*01	TRBJ1-2	TRBD1*01	TRBD1	9	14	19	23	4	3	7
588	5.68e-05	TGTGCCAGTAGTATGGGACTCACTCTGGCCCTCCACTTT	CASSMGLTLALHF	TRBV19*01, TRBV19*02	TRBV19	TRBJ1-6*02	TRBJ1-6	TRBD2*02, TRBD2*01	TRBD2	13	14	19	28	0	8	8
588	5.68e-05	TGTGCCAGCGGAGGCAGGGGGATCGAAAAACTGTTTTTT	CASGGRGIEKLFF	TRBV7-2*04, TRBV7-2*01	TRBV7-2	TRBJ1-4*01	TRBJ1-4	TRBD1*01	TRBD1	8	14	20	24	5	3	8
588	5.68e-05	TGTGCCAGCAGCTTTACGGGGAGCACTGAAGCTTTCTTT	CASSFTGSTEAFF	TRBV7-8*01, TRBV7-8*03	TRBV7-8	TRBJ1-1*01	TRBJ1-1	TRBD2*02, TRBD2*01	TRBD2	13	18	22	23	4	0	4
588	5.68e-05	TGCAGCGTTGAGGGGGTACGAGCAGTACTTC	CSVEG~YEQYF	TRBV29-1*01	TRBV29-1	TRBJ2-7*01	TRBJ2-7	TRBD1*01, TRBD2*01	TRBD1, TRBD2	10	11	15	16	0	0	0
587	5.67e-05	TGTGCCACCAGCAGAGACAAGGAGAGTCTGGACTATGGCTACACCTTC	CATSRDKESLDYGYTF	TRBV15*02	TRBV15	TRBJ1-2*01	TRBJ1-2	TRBD1*01, TRBD2*02, TRBD2*01	TRBD1, TRBD2	11	15	18	31	3	12	15
587	5.67e-05	TGTGCCACCACACGGGTAGCTAGCACAGATACGCAGTATTTT	CATTRVASTDTQYF	TRBV15*02	TRBV15	TRBJ2-3*01	TRBJ2-3	TRBD2*02, TRBD2*01	TRBD2	9	16	19	21	6	1	7
587	5.67e-05	TGTGCCACCAGCAGAGATAAGACAGGCTATGGCTACACCTTC	CATSRDKTGYGYTF	TRBV15*02	TRBV15	TRBJ1-2*01	TRBJ1-2	TRBD1*01	TRBD1	11	20	25	26	8	0	8
587	5.67e-05	TGCAGCACATTGGCGGGAACAACCAACAATGAGCAGTTCTTC	CSTLAGTTNNEQFF	TRBV29-1*01, TRBV29-1*03	TRBV29-1	TRBJ2-1*01	TRBJ2-1	TRBD2*02	TRBD2	5	12	17	25	6	7	13
587	5.67e-05	TGCAGCGTTGAAGTGGGACGGGACTATGGCTACACCTTC	CSVEVGRDYGYTF	TRBV29-1*01	TRBV29-1	TRBJ1-2*01	TRBJ1-2	TRBD1*01, TRBD2*02, TRBD2*01	TRBD1, TRBD2	12	14	18	22	1	3	4
587	5.67e-05	TGTGCCACCAGCCAGGGTCCCTCCACTTT	CATSQ~SLHF	TRBV15*02	TRBV15	TRBJ1-6*02	TRBJ1-6	TRBD1*01	TRBD1	11	12	16	18	0	1	1
586	5.66e-05	TGTGCCACCAGCAGAGATCTGTCCGGGACAGTCTATGGCTACACCTTC	CATSRDLSGTVYGYTF	TRBV15*02	TRBV15	TRBJ1-2*01	TRBJ1-2	TRBD1*01	TRBD1	11	24	30	32	12	1	13
586	5.66e-05	TGTGCCAGCAGCGAAACGGCTAGCGGCTCCTACGAGCAGTACTTC	CASSETASGSYEQYF	TRBV6-1*01	TRBV6-1	TRBJ2-7*01	TRBJ2-7	TRBD2*02, TRBD2*01	TRBD2	14	19	25	26	4	0	4
585	5.65e-05	TGTGCCATCAGCGTCGGGTCCTATGGCTACACCTTC	CAISVGSYGYTF	TRBV10-3*01, TRBV10-3*02	TRBV10-3	TRBJ1-2*01	TRBJ1-2	TRBD2*02, TRBD2*01	TRBD2	10	14	17	20	3	2	5
584	5.64e-05	TGTGCCGCCAAGCGGGGGGGTACCACAGATACGCAGTATTTT	CAAKRGGTTDTQYF	TRBV2*01, TRBV2*02, TRBV2*03	TRBV2	TRBJ2-3*01	TRBJ2-3	TRBD2*01	TRBD2	5	10	19	23	4	3	7
584	5.64e-05	TGTGCCACCAGTGATCCTGGAGGCATCTATGGCTACACCTTC	CATSDPGGIYGYTF	TRBV24-1*01	TRBV24-1	TRBJ1-2*01	TRBJ1-2	TRBD2*02	TRBD2	14	18	22	26	3	3	6
584	5.64e-05	TGTGCCAGCAAAGGGATCATATCTAATTCACCCCTCCACTTT	CASKGIISNSPLHF	TRBV2*01, TRBV2*02, TRBV2*03	TRBV2	TRBJ1-6*01	TRBJ1-6	TRBD1*01, TRBD2*02, TRBD2*01	TRBD1, TRBD2	9	12	15	23	2	7	9
584	5.64e-05	TGTGCCACCGATGACAGCTCCTACAATGAGCAGTTCTTC	CATDDSSYNEQFF	TRBV24-1*01	TRBV24-1	TRBJ2-1*01	TRBJ2-1	TRBD1*01	TRBD1	8	12	16	17	3	0	3
584	5.64e-05	TGTGCCAGTAGCAGGGACATTTACGAGCAGTACTTC	CASSRDIYEQYF	TRBV19*01, TRBV19*03, TRBV19*02	TRBV19	TRBJ2-7*01	TRBJ2-7	TRBD1*01	TRBD1	11	13	18	21	1	2	3
584	5.64e-05	TGTGCCAGCAGTGCAGGGAACACTGAAGCTTTCTTT	CASSAGNTEAFF	TRBV25-1*01	TRBV25-1	TRBJ1-1*01	TRBJ1-1	TRBD1*01	TRBD1	12	13	16	17	0	0	0
584	5.64e-05	TGTGCCAGCAGCTGTTCCGGGTACACCTTC	CASSCSGYTF	TRBV7-8*01, TRBV7-8*03	TRBV7-8	TRBJ1-2*01	TRBJ1-2	TRBD2*02, TRBD2*01	TRBD2	10	11	14	21	0	6	6
583	5.63e-05	TGTGCCAGCAGTGATGGAGTCTTTTTACAGTCACCCCTCCACTTT	CASSDGVFLQSPLHF	TRBV2*01, TRBV2*03	TRBV2	TRBJ1-6*01	TRBJ1-6	TRBD1*01, TRBD2*02, TRBD2*01	TRBD1, TRBD2	13	26	29	30	12	0	12
583	5.63e-05	TGTGCCAACATCAGCCAGGGGGTATGCTGAGCAGTTCTTC	CANISQG~YAEQFF	TRBV25-1*01	TRBV25-1	TRBJ2-1*01	TRBJ2-1	TRBD1*01	TRBD1	6	15	21	27	8	5	13
583	5.63e-05	TGCGCCAGCAGCGAGGGGGCGGAACACTGAAGCTTTCTTT	CASSEGA~NTEAFF	TRBV10-2*01	TRBV10-2	TRBJ1-1*01	TRBJ1-1	TRBD1*01	TRBD1	14	15	19	21	0	1	1
583	5.63e-05	TGCAGCGTTGGTGGCGGGCTGCAATCAGCCCCAGCATTTT	CSVGGGL~NQPQHF	TRBV29-1*01	TRBV29-1	TRBJ1-5*01	TRBJ1-5	TRBD2*02, TRBD2*01	TRBD2	9	13	17	20	3	2	5
583	5.63e-05	TGTGCCAGCTGGGAAGGGAATAATTCACCCCTCCACTTT	CASWEGNNSPLHF	TRBV2*01, TRBV2*03	TRBV2	TRBJ1-6*02	TRBJ1-6	TRBD1*01, TRBD2*02, TRBD2*01	TRBD1, TRBD2	8	15	18	19	6	0	6
583	5.63e-05	TGTGCCAGCAGTGTTGGGGACACCGGGGAGCTGTTTTTT	CASSVGDTGELFF	TRBV6-4*02, TRBV6-4*01	TRBV6-4	TRBJ2-2*01	TRBJ2-2	TRBD1*01, TRBD2*01	TRBD1, TRBD2	12	15	18	19	2	0	2
583	5.63e-05	TGTGCCAGCAGTAGACAGGCACAGCCCCAGCATTTT	CASSRQAQPQHF	TRBV2*01, TRBV2*02, TRBV2*03	TRBV2	TRBJ1-5*01	TRBJ1-5	TRBD1*01	TRBD1	11	13	18	21	1	2	3
582	5.62e-05	TGTGCCAGCAGTGGTTAACCCGGGACAGGGAGGAGAAAAACTGTTTTTT	CASSG*PG~QGGEKLFF	TRBV25-1*01	TRBV25-1	TRBJ1-4*01	TRBJ1-4	TRBD1*01	TRBD1	12	21	29	34	8	4	12
582	5.62e-05	TGTGCCACCAGCAGAGATGGAGGATCCCCCAGTGGCTACACCTTC	CATSRDGGSPSGYTF	TRBV15*02	TRBV15	TRBJ1-2*01	TRBJ1-2	TRBD1*01, TRBD2*02, TRBD2*01	TRBD1, TRBD2	11	25	29	32	13	2	15
582	5.62e-05	TGTGCCAGCAGGACAGAAGTTAACTATGGCTACACCTTC	CASRTEVNYGYTF	TRBV2*01, TRBV2*02, TRBV2*03	TRBV2	TRBJ1-2*01	TRBJ1-2	TRBD1*01	TRBD1	10	11	15	20	0	4	4
582	5.62e-05	TGTGCCAGCAGTCCGGTCGGTTCACCCCTCCACTTT	CASSPVGSPLHF	TRBV7-9*03, TRBV7-9*01, TRBV7-9*04, TRBV7-9*02	TRBV7-9	TRBJ1-6*02	TRBJ1-6	TRBD1*01, TRBD2*02, TRBD2*01	TRBD1, TRBD2	10	15	17	20	4	2	6
581	5.61e-05	TGTGCCACCAGCAGAGATAACCTAGCCTACAATGAGCAGTTCTTC	CATSRDNLAYNEQFF	TRBV15*02	TRBV15	TRBJ2-1*01	TRBJ2-1	TRBD2*02, TRBD2*01	TRBD2	16	21	24	25	4	0	4
581	5.61e-05	TGTGCCAGCAGCCAGGACAGCAATCAGCCCCAGCATTTT	CASSQDSNQPQHF	TRBV7-6*01, TRBV7-6*02	TRBV7-6	TRBJ1-5*01	TRBJ1-5	TRBD1*01, TRBD2*02, TRBD2*01	TRBD1, TRBD2	11	14	17	18	2	0	2
580	5.6e-05	TGTGCCAGCAGTGACGGGACAGGGGGCAATGAGCAGTTCTTC	CASSDGTGGNEQFF	TRBV6-4*02, TRBV6-4*01	TRBV6-4	TRBJ2-1*01	TRBJ2-1	TRBD1*01	TRBD1	10	15	25	26	4	0	4
580	5.6e-05	TGCAGCGTTGAAGGGACAGGGAACTACAATGAGCAGTTCTTC	CSVEGTGNYNEQFF	TRBV29-1*01	TRBV29-1	TRBJ2-1*01	TRBJ2-1	TRBD1*01	TRBD1	12	13	20	23	0	2	2
580	5.6e-05	TGTGCCATCAGCCCGGAGGGGAATTCACCCCTCCACTTT	CAISPEGNSPLHF	TRBV10-3*01, TRBV10-3*02	TRBV10-3	TRBJ1-6*02	TRBJ1-6	TRBD2*02	TRBD2	10	14	19	21	3	1	4
580	5.6e-05	TGTGCCAGCAGTGAGGACAGCAATCAGCCCCAGCATTTT	CASSEDSNQPQHF	TRBV6-4*02, TRBV6-4*01	TRBV6-4	TRBJ1-5*01	TRBJ1-5	TRBD1*01, TRBD2*02, TRBD2*01	TRBD1, TRBD2	13	14	17	18	0	0	0
580	5.6e-05	TGCAGTACCCTTACTAACTATGGCTACACCTTC	CSTLTNYGYTF	TRBV20-1*06, TRBV20-1*03, TRBV20-1*01, TRBV20-1*04, TRBV20-1*05, TRBV20-1*02, TRBV20-1*07	TRBV20-1	TRBJ1-2*01	TRBJ1-2	TRBD1*01, TRBD2*02	TRBD1, TRBD2	5	7	10	13	1	2	3
580	5.6e-05	TGCAGCGTTGTGATTGACAATGAGCAGTTCTTC	CSVVIDNEQFF	TRBV29-1*01	TRBV29-1	TRBJ2-1*01	TRBJ2-1			9	-1	-1	16	-1	-1	6
579	5.59e-05	TGTGCCAGCAGTGGGAACCGGCGCGGGAGCATCGACGAGCAGTACTTC	CASSGNRRGSIDEQYF	TRBV25-1*01	TRBV25-1	TRBJ2-7*01	TRBJ2-7	TRBD2*02	TRBD2	12	22	28	34	9	5	14
579	5.59e-05	TGTGCCAGCAGCTTACAATCCGGATCGGGTTCACCCCTCCACTTT	CASSLQSGSGSPLHF	TRBV7-2*04, TRBV7-2*01	TRBV7-2	TRBJ1-6*02	TRBJ1-6	TRBD2*02, TRBD2*01	TRBD2	14	25	28	29	10	0	10
579	5.59e-05	TGTGCCAGCAGCAACGGTTGGCTTCTCTATGGCTACACCTTC	CASSNGWLLYGYTF	TRBV7-8*01, TRBV7-8*03	TRBV7-8	TRBJ1-2*01	TRBJ1-2	TRBD1*01, TRBD2*02, TRBD2*01	TRBD1, TRBD2	10	19	21	26	8	4	12
579	5.59e-05	TGTGCCATCAGTGACAGGGGATTAGATGGCTACACCTTC	CAISDRGLDGYTF	TRBV10-3*01, TRBV10-3*02	TRBV10-3	TRBJ1-2*01	TRBJ1-2	TRBD1*01	TRBD1	13	14	19	25	0	5	5
579	5.59e-05	TGTGCCACCAGTGATTCGGGGGGTGAGACCCAGTACTTC	CATSDSGGETQYF	TRBV24-1*01	TRBV24-1	TRBJ2-5*01	TRBJ2-5	TRBD2*01	TRBD2	15	16	22	24	0	1	1
579	5.59e-05	TGTGCCAGCAGCTCCAACTATGGCTACACCTTC	CASSSNYGYTF	TRBV7-9*03, TRBV7-9*01, TRBV7-9*04, TRBV7-9*02	TRBV7-9	TRBJ1-2*01	TRBJ1-2	TRBD2*02	TRBD2	13	-1	-1	15	-1	-1	1
578	5.58e-05	TGTGCCACCAGCACTCGGACTCGTACCTACGAGCAGTACTTC	CATSTRTRTYEQYF	TRBV15*02	TRBV15	TRBJ2-7*01	TRBJ2-7	TRBD2*02, TRBD2*01	TRBD2	11	16	20	25	4	4	8
578	5.58e-05	TGTGCCAGCAGTGGGCAGGAACCTAACTATGGCTACACCTTC	CASSGQEPNYGYTF	TRBV2*01, TRBV2*02, TRBV2*03	TRBV2	TRBJ1-2*01	TRBJ1-2	TRBD1*01	TRBD1	12	15	18	22	2	3	5
578	5.58e-05	TGTGCCAGCAGCGGACCTAACTATGGCTACACCTTC	CASSGPNYGYTF	TRBV7-9*03, TRBV7-9*01, TRBV7-9*04, TRBV7-9*02	TRBV7-9	TRBJ1-2*01	TRBJ1-2	TRBD1*01, TRBD2*02, TRBD2*01	TRBD1, TRBD2	11	12	15	16	0	0	0
577	5.57e-05	TGTGCCAGCAGTGAATCCAGTTTAGGGGAGCAGTTCTTC	CASSESSLGEQFF	TRBV25-1*01	TRBV25-1	TRBJ2-1*01	TRBJ2-1	TRBD1*01, TRBD2*02	TRBD1, TRBD2	15	23	26	27	7	0	7
575	5.55e-05	TGTGCCAGCAGCGATCGAGGGGTCGGTAATTCACCCCTCCACTTT	CASSDRGVGNSPLHF	TRBV2*01, TRBV2*02, TRBV2*03	TRBV2	TRBJ1-6*02	TRBJ1-6	TRBD1*01, TRBD2*02	TRBD1, TRBD2	10	17	21	26	6	4	10
575	5.55e-05	TGCAGCGTGCCGGGACTAGCACGACATACGAATGAGCAGTTCTTC	CSVPGLARHTNEQFF	TRBV29-1*01, TRBV29-1*03	TRBV29-1	TRBJ2-1*01	TRBJ2-1	TRBD2*02, TRBD2*01	TRBD2	7	11	19	30	3	10	13
575	5.55e-05	TGTGCCACCAGTGATTCGCTAGCGGGCAATGAGCAGTTCTTC	CATSDSLAGNEQFF	TRBV24-1*01	TRBV24-1	TRBJ2-1*01	TRBJ2-1	TRBD2*02, TRBD2*01	TRBD2	15	18	25	26	2	0	2
575	5.55e-05	TGTGCCAGTAGGTTGGGGGACTCACCCCTCCACTTT	CASRLGDSPLHF	TRBV19*01, TRBV19*03, TRBV19*02	TRBV19	TRBJ1-6*02	TRBJ1-6	TRBD1*01, TRBD2*02, TRBD2*01	TRBD1, TRBD2	10	16	20	21	5	0	5
575	5.55e-05	TGTGCCATAGGACGGAATCAGCCCCAGCATTTT	CAIGRNQPQHF	TRBV10-3*01, TRBV10-3*02	TRBV10-3	TRBJ1-5*01	TRBJ1-5	TRBD1*01, TRBD2*02, TRBD2*01	TRBD1, TRBD2	7	9	12	15	1	2	3
575	5.55e-05	TGCAGCGTTGGTCTAGCTGACGAGCAGTACTTC	CSVGLADEQYF	TRBV29-1*01	TRBV29-1	TRBJ2-7*01	TRBJ2-7	TRBD2*02, TRBD2*01	TRBD2	9	12	16	19	2	2	4
574	5.55e-05	TGCAGTGCTAACCTAGCGGGTCACAGATACGCAGTATTTT	CSANLAG~TDTQYF	TRBV20-1*06, TRBV20-1*03, TRBV20-1*01, TRBV20-1*04, TRBV20-1*05, TRBV20-1*02, TRBV20-1*07	TRBV20-1	TRBJ2-3*01	TRBJ2-3	TRBD2*02, TRBD2*01	TRBD2	9	12	19	21	2	1	3
574	5.55e-05	TGTGCCATCAGTGACGTGGGTGTTAACACCATATATTTT	CAISDVGVNTIYF	TRBV10-3*01, TRBV10-3*02	TRBV10-3	TRBJ1-3*01	TRBJ1-3	TRBD1*01, TRBD2*02, TRBD2*01	TRBD1, TRBD2	13	17	19	24	3	4	7
573	5.54e-05	TGTGCCAGCAGCCAAGAGGAGGGGGGCACCGGGGAGCTGTTTTTT	CASSQEEGGTGELFF	TRBV4-2*01	TRBV4-2	TRBJ2-2*01	TRBJ2-2	TRBD1*01, TRBD2*02, TRBD2*01	TRBD1, TRBD2	16	19	24	26	2	1	3
573	5.54e-05	TGCGCCACGGGAGTAGGGTGAAAGTGGCTACACCTTC	CATGVG~ESGYTF	TRBV10-1*02, TRBV10-1*01	TRBV10-1	TRBJ1-2*01	TRBJ1-2	TRBD2*02	TRBD2	6	7	12	24	0	11	11
573	5.54e-05	TGTGCCAGCGTAAGCGGGAGTGGCCTTGAGTACTTC	CASVSGSGLEYF	TRBV25-1*01	TRBV25-1	TRBJ2-5*01	TRBJ2-5	TRBD2*02	TRBD2	8	12	19	28	3	8	11
573	5.54e-05	TGCAGTGCTGCTGGACAGAACTATGGCTACACCTTC	CSAAGQNYGYTF	TRBV20-1*06, TRBV20-1*03, TRBV20-1*01, TRBV20-1*04, TRBV20-1*05, TRBV20-1*02, TRBV20-1*07	TRBV20-1	TRBJ1-2*01	TRBJ1-2	TRBD1*01	TRBD1	8	12	17	18	3	0	3
572	5.53e-05	TGTGCCAGCAGTGACTTCGGCCAGCACTATGGCTACACCTTC	CASSDFGQHYGYTF	TRBV2*01, TRBV2*02, TRBV2*03	TRBV2	TRBJ1-2*01	TRBJ1-2	TRBD1*01, TRBD2*02, TRBD2*01	TRBD1, TRBD2	13	21	23	25	7	1	8
572	5.53e-05	TGCAGTGCTTTGGACAGGGTCAGTGTGTCACCCCTCCACTTT	CSALDRVSVSPLHF	TRBV20-1*06, TRBV20-1*03, TRBV20-1*01, TRBV20-1*04, TRBV20-1*05, TRBV20-1*02, TRBV20-1*07	TRBV20-1	TRBJ1-6*02	TRBJ1-6	TRBD1*01	TRBD1	8	11	18	27	2	8	10
572	5.53e-05	TGTGCCATCGCTAGGGGGGAGGAGACCCAGTACTTC	CAIARGEETQYF	TRBV10-3*01, TRBV10-3*02	TRBV10-3	TRBJ2-5*01	TRBJ2-5	TRBD1*01, TRBD2*01	TRBD1, TRBD2	8	12	17	21	3	3	6
572	5.53e-05	TGCAGCGTTGGAGGGACGTTTGACGAGCAGTACTTC	CSVGGTFDEQYF	TRBV29-1*01	TRBV29-1	TRBJ2-7*01	TRBJ2-7	TRBD1*01, TRBD2*02, TRBD2*01	TRBD1, TRBD2	9	12	16	22	2	5	7
571	5.52e-05	TGTGCCATCAAGCCGACAGGGGACGTCGGCTAACTATGGCTACACCTTC	CAIKPTGD~SANYGYTF	TRBV10-3*01, TRBV10-3*02	TRBV10-3	TRBJ1-2*01	TRBJ1-2	TRBD1*01	TRBD1	9	14	21	29	4	7	11
571	5.52e-05	TGTGCCAGCAGTGAATGGGGCGGGATCTTCTACAATGAGCAGTTCTTC	CASSEWGGIFYNEQFF	TRBV25-1*01	TRBV25-1	TRBJ2-1*01	TRBJ2-1	TRBD2*02	TRBD2	15	19	24	29	3	4	7
571	5.52e-05	TGTGCCACCAGTGATCCGGGACAGGGGGTTGACGGCTACACCTTC	CATSDPGQGVDGYTF	TRBV24-1*01	TRBV24-1	TRBJ1-2*01	TRBJ1-2	TRBD1*01	TRBD1	14	17	27	33	2	5	7
571	5.52e-05	TGTGCCACCAGCAGAGGGGGCACGAATGAAAAACTGTTTTTT	CATSRGGTNEKLFF	TRBV15*02	TRBV15	TRBJ1-4*01	TRBJ1-4	TRBD1*01	TRBD1	11	14	20	24	2	3	5
571	5.52e-05	TGCAGTGCAAGGAAACAGGGGGCACACGGCTACACCTTC	CSARKQGAHGYTF	TRBV20-1*06, TRBV20-1*03, TRBV20-1*01, TRBV20-1*04, TRBV20-1*05, TRBV20-1*02, TRBV20-1*07	TRBV20-1	TRBJ1-2*01	TRBJ1-2	TRBD1*01	TRBD1	7	14	22	27	6	4	10
570	5.51e-05	TGTGCCAGCAGTGATGGAAGGGGCAATTACCAAGAGACCCAGTACTTC	CASSDGRGNYQETQYF	TRBV25-1*01	TRBV25-1	TRBJ2-5*01	TRBJ2-5	TRBD1*01	TRBD1	13	18	22	28	4	5	9
570	5.51e-05	TGTGCCACCAGTGAATATGACAGGGTTCAGCCCCAGCATTTT	CATSEYDRVQPQHF	TRBV24-1*01	TRBV24-1	TRBJ1-5*01	TRBJ1-5	TRBD1*01	TRBD1	13	18	24	26	4	1	5
570	5.51e-05	TGTGCCAGCAGCGTATCGGTGGAGGATTCACCCCTCCACTTT	CASSVSVEDSPLHF	TRBV9*02, TRBV9*01	TRBV9	TRBJ1-6*02	TRBJ1-6	TRBD2*02	TRBD2	14	20	24	25	5	0	5
570	5.51e-05	TGTGCCTGCACCGGACAGGTTATCTATGGCTACACCTTC	CACTGQVIYGYTF	TRBV2*01, TRBV2*02, TRBV2*03	TRBV2	TRBJ1-2*01	TRBJ1-2	TRBD1*01	TRBD1	9	12	18	23	2	4	6
570	5.51e-05	TGTGCCAGCAGTAATACAGGCCAGGGAGGCTACACCTTC	CASSNTGQGGYTF	TRBV2*01, TRBV2*02, TRBV2*03	TRBV2	TRBJ1-2*01	TRBJ1-2	TRBD1*01	TRBD1	11	21	25	27	9	1	10
570	5.51e-05	TGTGCCAGCGATGGGACAGGAGAGACCCAGTACTTC	CASDGTGETQYF	TRBV7-9*03, TRBV7-9*01, TRBV7-9*04, TRBV7-9*02	TRBV7-9	TRBJ2-5*01	TRBJ2-5	TRBD1*01	TRBD1	8	12	19	20	3	0	3
570	5.51e-05	TGTGCTAGCAGCTTCAAATCAGCCCCAGCATTTT	CASSFK~QPQHF	TRBV7-7*01, TRBV7-7*02	TRBV7-7	TRBJ1-5*01	TRBJ1-5			13	-1	-1	16	-1	-1	2
569	5.5e-05	TGCAGTGCTAGAGGACAGGTCGTAGTTTCCAATTCACCCCTCCACTTT	CSARGQVVVSNSPLHF	TRBV20-1*01, TRBV20-1*04, TRBV20-1*05, TRBV20-1*07	TRBV20-1	TRBJ1-6*02	TRBJ1-6	TRBD1*01	TRBD1	12	13	18	30	0	11	11
569	5.5e-05	TGCAGCGTTCATCGGGGGGACGGTCCTATAATTCACCCCTCCACTTT	CSVHRGDG~YNSPLHF	TRBV29-1*01	TRBV29-1	TRBJ1-6*01	TRBJ1-6	TRBD2*01	TRBD2	8	12	18	23	3	4	7
569	5.5e-05	TGTGCCAGCAGTGCCGGGACAGCGCACCAAGAGACCCAGTACTTC	CASSAGTAHQETQYF	TRBV25-1*01	TRBV25-1	TRBJ2-5*01	TRBJ2-5	TRBD1*01	TRBD1	12	15	21	25	2	3	5
569	5.5e-05	TGTGCCACCCCAGATGGGGGTCTGCTGTGGCTACACCTTC	CATPDGG~CCGYTF	TRBV24-1*01	TRBV24-1	TRBJ1-2*01	TRBJ1-2	TRBD1*01, TRBD2*01	TRBD1, TRBD2	8	15	19	27	6	7	13
569	5.5e-05	TGTGCCATCGCAGCCGAAAATCAGCCCCAGCATTTT	CAIAAENQPQHF	TRBV10-3*01, TRBV10-3*02	TRBV10-3	TRBJ1-5*01	TRBJ1-5	TRBD1*01, TRBD2*02, TRBD2*01	TRBD1, TRBD2	8	10	12	18	1	5	6
569	5.5e-05	TGTGCCACCAGCGAAGGAGACTACGAGCAGTACTTC	CATSEGDYEQYF	TRBV24-1*01	TRBV24-1	TRBJ2-7*01	TRBJ2-7	TRBD2*02	TRBD2	10	15	18	20	4	1	5
568	5.49e-05	TGTGCCAGCAGCGTCAGGGGGGGCCACGCCTCTAATGAAAAACTGTTTTTT	CASSVRGGHASNEKLFF	TRBV9*02, TRBV9*01, TRBV9*03	TRBV9	TRBJ1-4*01	TRBJ1-4	TRBD1*01, TRBD2*01	TRBD1, TRBD2	13	14	20	31	0	10	10
568	5.49e-05	TGCAGCGTTGTGGGTCAGAACAATCAGCCCCAGCATTTT	CSVVGQNNQPQHF	TRBV29-1*01	TRBV29-1	TRBJ1-5*01	TRBJ1-5	TRBD1*01, TRBD2*02, TRBD2*01	TRBD1, TRBD2	9	11	13	20	1	6	7
567	5.48e-05	TGTGCCAGCAGTGAATCCAGTGGGGCGGGGGATGAGCAGTTCTTC	CASSESSGAGDEQFF	TRBV25-1*01	TRBV25-1	TRBJ2-1*01	TRBJ2-1	TRBD2*01	TRBD2	15	24	30	31	8	0	8
567	5.48e-05	TGTGCCACCAGCAGAGAGAAGCGGGAGGGTGAGCAGTTCTTC	CATSREKREGEQFF	TRBV15*02	TRBV15	TRBJ2-1*01	TRBJ2-1	TRBD2*02	TRBD2	11	19	28	29	7	0	7
567	5.48e-05	TGTGCCACCAGTGACCAAGACAGGGCTGGCTACACCTTC	CATSDQDRAGYTF	TRBV24-1*01	TRBV24-1	TRBJ1-2*01	TRBJ1-2	TRBD1*01	TRBD1	13	18	24	26	4	1	5
567	5.48e-05	TGCAGCGTTGGACAGGGGGGAAATCAGCCCCAGCATTTT	CSVGQGGNQPQHF	TRBV29-1*01	TRBV29-1	TRBJ1-5*01	TRBJ1-5	TRBD1*01	TRBD1	9	10	18	21	0	2	2
567	5.48e-05	TGTGCCAAGACACAGATACGCAGTATTTT	CAKTQ~TQYF	TRBV24-1*01	TRBV24-1	TRBJ2-3*01	TRBJ2-3			6	-1	-1	10	-1	-1	3
566	5.47e-05	TGTGCCACCAGCAGAGATAGGGGACAAGGGCGCGAGCAGTACTTC	CATSRDRGQGREQYF	TRBV15*02	TRBV15	TRBJ2-7*01	TRBJ2-7	TRBD1*01	TRBD1	11	20	25	32	8	6	14
566	5.47e-05	TGTGCCACCAGTCAAGGGGAATTCTATGGCTACACCTTC	CATSQGEFYGYTF	TRBV24-1*01	TRBV24-1	TRBJ1-2*01	TRBJ1-2	TRBD1*01	TRBD1	11	14	18	23	2	4	6
566	5.47e-05	TGTGCCAGCAGCTTAGAAAGGGTACGCGGCTACACCTTC	CASSLERVRGYTF	TRBV7-2*04, TRBV7-2*01	TRBV7-2	TRBJ1-2*01	TRBJ1-2	TRBD1*01, TRBD2*02	TRBD1, TRBD2	15	18	21	27	2	5	7
566	5.47e-05	TGCAGTGCAGACGAGGGCTTAAATTCACCCCTCCACTTT	CSADEGLNSPLHF	TRBV20-1*06, TRBV20-1*03, TRBV20-1*01, TRBV20-1*04, TRBV20-1*05, TRBV20-1*02, TRBV20-1*07	TRBV20-1	TRBJ1-6*02	TRBJ1-6	TRBD2*02	TRBD2	7	12	16	21	4	4	8
565	5.46e-05	TGCAGTGCCCGGGACAGTAAACCCCAAAGAAGCTCCTACGAGCAGTACTTC	CSARDSKPQRSSYEQYF	TRBV20-1*06, TRBV20-1*03, TRBV20-1*01, TRBV20-1*04, TRBV20-1*05, TRBV20-1*02, TRBV20-1*07	TRBV20-1	TRBJ2-7*01	TRBJ2-7	TRBD1*01	TRBD1	7	10	16	32	2	15	17
565	5.46e-05	TGTGCCAGCGTCTAGGCGTATGGAGGGCGATAATTCACCCCTCCACTTT	CASV*AYG~GDNSPLHF	TRBV2*01, TRBV2*02, TRBV2*03	TRBV2	TRBJ1-6*01	TRBJ1-6	TRBD2*02	TRBD2	8	21	26	29	12	2	14
565	5.46e-05	TGTGCCACCAGTGAGGACTGAAGACGTCCAGCCCCAGCATTTT	CATSED*~DVQPQHF	TRBV24-1*01	TRBV24-1	TRBJ1-5*01	TRBJ1-5	TRBD2*02, TRBD2*01	TRBD2	13	14	18	28	0	9	9
564	5.45e-05	TGTGCCAGCAACAGGGACGGAAGTAACTATGGCTACACCTTC	CASNRDGSNYGYTF	TRBV2*01, TRBV2*02, TRBV2*03	TRBV2	TRBJ1-2*01	TRBJ1-2	TRBD1*01	TRBD1	9	10	15	23	0	7	7
564	5.45e-05	TGCAGCGTCGCCGGACAGGCGGTGAAGGGCTACACCTTC	CSVAGQAVKGYTF	TRBV29-1*01	TRBV29-1	TRBJ1-2*01	TRBJ1-2	TRBD1*01	TRBD1	7	12	18	27	4	8	12
564	5.45e-05	TGCAGTGCCGAGCGCGAACGGCAGTTCTTC	CSAERERQFF	TRBV20-1*06, TRBV20-1*03, TRBV20-1*01, TRBV20-1*04, TRBV20-1*05, TRBV20-1*02, TRBV20-1*07	TRBV20-1	TRBJ2-1*01	TRBJ2-1	TRBD2*02, TRBD2*01	TRBD2	7	10	13	20	2	6	8
563	5.44e-05	TGTGCCAGCAGTGACTTGAGAACGGGACAGGGCTCTGGAAACACCATATATTTT	CASSDLRTGQGSGNTIYF	TRBV25-1*01	TRBV25-1	TRBJ1-3*01	TRBJ1-3	TRBD1*01	TRBD1	13	23	31	32	9	0	9
563	5.44e-05	TGTGCCAGCAGTCCCGACAGAGACTACGAGCAGTACTTC	CASSPDRDYEQYF	TRBV25-1*01	TRBV25-1	TRBJ2-7*01	TRBJ2-7	TRBD1*01	TRBD1	11	15	19	23	3	3	6
563	5.44e-05	TGTGCCAGCAGTGAAAGCTGGGTCGAGCAGTACTTC	CASSESWVEQYF	TRBV25-1*01	TRBV25-1	TRBJ2-7*01	TRBJ2-7	TRBD1*01, TRBD2*02, TRBD2*01	TRBD1, TRBD2	14	19	21	23	4	1	5
563	5.44e-05	TGCAGCGCCAAGGGTGCGGATACGCAGTATTTT	CSAKGADTQYF	TRBV29-1*01, TRBV29-1*03	TRBV29-1	TRBJ2-3*01	TRBJ2-3	TRBD1*01, TRBD2*02	TRBD1, TRBD2	7	10	13	18	2	4	6
562	5.43e-05	TGTGCCAGCAGTGAAAATGGGACAGGGAAACTGCGAACACTGAAGCTTTCTTT	CASSENGTG~TANTEAFF	TRBV25-1*01	TRBV25-1	TRBJ1-1*01	TRBJ1-1	TRBD1*01	TRBD1	14	18	26	34	3	7	10
562	5.43e-05	TGTGCCAGCAGAGCCACAGGGATCTATGGCTACACCTTC	CASRATGIYGYTF	TRBV2*01, TRBV2*02, TRBV2*03	TRBV2	TRBJ1-2*01	TRBJ1-2	TRBD1*01	TRBD1	10	15	20	23	4	2	6
562	5.43e-05	TGCAGCGTTGAAGGCACCCTAGGCGATGAGCAGTTCTTC	CSVEGTLGDEQFF	TRBV29-1*01	TRBV29-1	TRBJ2-1*01	TRBJ2-1	TRBD1*01, TRBD2*02, TRBD2*01	TRBD1, TRBD2	12	16	19	25	3	5	8
562	5.43e-05	TGCAGCGCGGGACAGGGGAGCAATCAGCCCCAGCATTTT	CSAGQGSNQPQHF	TRBV29-1*03	TRBV29-1	TRBJ1-5*01	TRBJ1-5	TRBD1*01	TRBD1	10	11	17	18	0	0	0
561	5.42e-05	TGTGCCAGCAGTGATTCTCAGGGTTACCCTACGAGGGAGCAGTACTTC	CASSDSQGYPTREQYF	TRBV2*01, TRBV2*02, TRBV2*03	TRBV2	TRBJ2-7*01	TRBJ2-7	TRBD1*01	TRBD1	13	18	22	36	4	13	17
561	5.42e-05	TGCAGTGCTGAACAGCAGAGCAACTATAATTCACCCCTCCACTTT	CSAEQQSNYNSPLHF	TRBV20-1*06, TRBV20-1*03, TRBV20-1*01, TRBV20-1*04, TRBV20-1*05, TRBV20-1*02, TRBV20-1*07	TRBV20-1	TRBJ1-6*02	TRBJ1-6	TRBD1*01	TRBD1	8	11	14	23	2	8	10
561	5.42e-05	TGTGCCACCACCCAGGAAGCTCCTATAATTCACCCCTCCACTTT	CATTQEA~YNSPLHF	TRBV24-1*01	TRBV24-1	TRBJ1-6*02	TRBJ1-6	TRBD1*01	TRBD1	9	12	15	19	2	3	5
561	5.42e-05	TGCAGTGCTAGAGGATGGCAGGAGGGAGAGACCCAGTACTTC	CSARGWQEGETQYF	TRBV20-1*01, TRBV20-1*04, TRBV20-1*05, TRBV20-1*07	TRBV20-1	TRBJ2-5*01	TRBJ2-5	TRBD2*02	TRBD2	12	20	25	26	7	0	7
561	5.42e-05	TGTGCCACCAGTGATTTCGGGGAAAGGAGACCCAGTACTTC	CATSDFG~KETQYF	TRBV24-1*01	TRBV24-1	TRBJ2-5*01	TRBJ2-5	TRBD2*01	TRBD2	16	17	21	26	0	4	4
561	5.42e-05	TGTGCCAGCAGTGCCCAGACCAACTATGGCTACACCTTC	CASSAQTNYGYTF	TRBV2*01, TRBV2*02, TRBV2*03	TRBV2	TRBJ1-2*01	TRBJ1-2	TRBD1*01, TRBD2*02, TRBD2*01	TRBD1, TRBD2	12	17	19	21	4	1	5
561	5.42e-05	TGTGCCAGCAGGGGGACAGGGGGCATTGGCTACACCTTC	CASRGTGGIGYTF	TRBV2*01, TRBV2*02, TRBV2*03	TRBV2	TRBJ1-2*01	TRBJ1-2	TRBD1*01	TRBD1	10	12	23	26	1	2	3
561	5.42e-05	TGCAGCGTTGGACGGGACTCCAATCAGCCCCAGCATTTT	CSVGRDSNQPQHF	TRBV29-1*01	TRBV29-1	TRBJ1-5*01	TRBJ1-5	TRBD2*02, TRBD2*01	TRBD2	9	13	18	20	3	1	4
561	5.42e-05	TGTGCCAGCAGAAATATGGGGGATACGCAGTATTTT	CASRNMGDTQYF	TRBV25-1*01	TRBV25-1	TRBJ2-3*01	TRBJ2-3	TRBD1*01, TRBD2*01	TRBD1, TRBD2	10	17	20	21	6	0	6
561	5.42e-05	TGTGCCAGCAACGGGAGAAACAATGAGCAGTTCTTC	CASNGRNNEQFF	TRBV25-1*01	TRBV25-1	TRBJ2-1*01	TRBJ2-1	TRBD2*02	TRBD2	9	11	16	19	1	2	3
560	5.41e-05	TGTGCCACCAGTGATCCCCAGGGCGCCGGGGCCAACGTCCTGACTTTC	CATSDPQGAGANVLTF	TRBV24-1*01	TRBV24-1	TRBJ2-6*01	TRBJ2-6	TRBD1*01	TRBD1	14	18	22	27	3	4	7
560	5.41e-05	TGTGCCACCAGTGTAGGGTCAGGTACATACAATGAGCAGTTCTTC	CATSVGSGTYNEQFF	TRBV24-1*01	TRBV24-1	TRBJ2-1*01	TRBJ2-1	TRBD1*01, TRBD2*02	TRBD1, TRBD2	12	19	22	27	6	4	10
560	5.41e-05	TGTGCCAGCAGTCTCCAGGACACAGATAATTCACCCCTCCACTTT	CASSLQDTDNSPLHF	TRBV2*01, TRBV2*02, TRBV2*03	TRBV2	TRBJ1-6*01	TRBJ1-6	TRBD1*01	TRBD1	11	17	21	25	5	3	8
560	5.41e-05	TGTGCCAGTAGGGACAGGGCGATGGATTCACCCCTCCACTTT	CASRDRAMDSPLHF	TRBV19*01, TRBV19*03, TRBV19*02	TRBV19	TRBJ1-6*01	TRBJ1-6	TRBD1*01	TRBD1	10	11	18	25	0	6	6
560	5.41e-05	TGTGCCACCAGCAGAGTTTCACAGACTGGCTACACCTTC	CATSRVSQTGYTF	TRBV15*02	TRBV15	TRBJ1-2*01	TRBJ1-2	TRBD1*01	TRBD1	11	20	23	26	8	2	10
560	5.41e-05	TGTGCCACCAGCAGAGATCGGAGGAATACGCAGTATTTT	CATSRDRRNTQYF	TRBV15*02	TRBV15	TRBJ2-3*01	TRBJ2-3	TRBD2*02	TRBD2	11	19	23	25	7	1	8
560	5.41e-05	TGCAGTGCTAGACCGAGGACAGGGGAAGGCTACACCTTC	CSARPRTGEGYTF	TRBV20-1*01, TRBV20-1*04, TRBV20-1*05, TRBV20-1*07	TRBV20-1	TRBJ1-2*01	TRBJ1-2	TRBD1*01	TRBD1	11	16	24	27	4	2	6
560	5.41e-05	TGTGCCACCAGTGTCAGAGCAGATACGCAGTATTTT	CATSVRADTQYF	TRBV24-1*01	TRBV24-1	TRBJ2-3*01	TRBJ2-3	TRBD1*01, TRBD2*02	TRBD1, TRBD2	12	14	16	19	1	2	3
560	5.41e-05	TGCAGCGTCCGGAGGAATGAGCAGTTCTTC	CSVRRNEQFF	TRBV29-1*01, TRBV29-1*03	TRBV29-1	TRBJ2-1*01	TRBJ2-1	TRBD2*02	TRBD2	7	10	14	15	2	0	2
559	5.4e-05	TGTGCCAGCAGCGTACTCGATAATTCACCCCTCCACTTT	CASSVLDNSPLHF	TRBV9*02, TRBV9*01	TRBV9	TRBJ1-6*02	TRBJ1-6	TRBD2*02	TRBD2	14	15	17	19	0	1	1
559	5.4e-05	TGTGCCAGCAGTGAGCAGGGTAATGAGCAGTTCTTC	CASSEQGNEQFF	TRBV2*01, TRBV2*02, TRBV2*03	TRBV2	TRBJ2-1*01	TRBJ2-1	TRBD1*01	TRBD1	13	15	19	21	1	1	2
558	5.39e-05	TGTGCCAGCAGTGAATAGGGGACAGGGGACCATAATTCACCCCTCCACTTT	CASSE*GTGDHNSPLHF	TRBV25-1*01	TRBV25-1	TRBJ1-6*02	TRBJ1-6	TRBD1*01	TRBD1	16	18	27	31	1	3	4
558	5.39e-05	TGTGCCACCAGTGAAGGGACAGGGGTGCAGCCCCAGCATTTT	CATSEGTGVQPQHF	TRBV24-1*01	TRBV24-1	TRBJ1-5*01	TRBJ1-5	TRBD1*01	TRBD1	13	15	24	27	1	2	3
557	5.38e-05	TGTGCCAGCACGAGAGGTCAGCGGCTTCATACACCCCAGGGTGTGGGAGCAGTACTTC	CASTRGQRLH~HPRVWEQYF	TRBV2*01, TRBV2*02, TRBV2*03	TRBV2	TRBJ2-7*01	TRBJ2-7	TRBD1*01, TRBD2*02, TRBD2*01	TRBD1, TRBD2	9	36	40	46	26	5	31
557	5.38e-05	TGTGCCACCAGTGACCCGACAGTAAACAATGAGCAGTTCTTC	CATSDPTVNNEQFF	TRBV24-1*01	TRBV24-1	TRBJ2-1*01	TRBJ2-1	TRBD1*01	TRBD1	13	17	21	25	3	3	6
557	5.38e-05	TGCAGTGCATTGGACGGAATTAATTCACCCCTCCACTTT	CSALDGINSPLHF	TRBV20-1*06, TRBV20-1*03, TRBV20-1*01, TRBV20-1*04, TRBV20-1*05, TRBV20-1*02, TRBV20-1*07	TRBV20-1	TRBJ1-6*02	TRBJ1-6	TRBD1*01, TRBD2*02, TRBD2*01	TRBD1, TRBD2	7	11	14	20	3	5	8
557	5.38e-05	TGCAGCGCTATGACAGAGAACAATCAGCCCCAGCATTTT	CSAMTENNQPQHF	TRBV29-1*01, TRBV29-1*03	TRBV29-1	TRBJ1-5*01	TRBJ1-5	TRBD1*01	TRBD1	7	11	15	20	3	4	7
557	5.38e-05	TGCAGCGTTGACTAGCGGGACCAATGAGCAGTTCTTC	CSVD*R~TNEQFF	TRBV29-1*01	TRBV29-1	TRBJ2-1*01	TRBJ2-1	TRBD2*02	TRBD2	10	11	19	21	0	1	1
557	5.38e-05	TGTGCCAGTAGACAGTCGGGAGAGACCCAGTACTTC	CASRQSGETQYF	TRBV19*01, TRBV19*03, TRBV19*02	TRBV19	TRBJ2-5*01	TRBJ2-5	TRBD1*01, TRBD2*02, TRBD2*01	TRBD1, TRBD2	10	11	14	20	0	5	5
556	5.37e-05	TGTGCCACCAGTGACCGGACTAGCGCAGATACGCAGTATTTT	CATSDRTSADTQYF	TRBV24-1*01	TRBV24-1	TRBJ2-3*01	TRBJ2-3	TRBD2*02, TRBD2*01	TRBD2	13	16	20	21	2	0	2
556	5.37e-05	TGTGCCAGCACCCCCGGGAATCGTGGCTACACCTTC	CASTPGNRGYTF	TRBV2*01, TRBV2*02, TRBV2*03	TRBV2	TRBJ1-2*01	TRBJ1-2	TRBD2*01	TRBD2	9	10	15	23	0	7	7
555	5.36e-05	TGTGCCAGCAGCTTAGTAACTAGCGGGGACAATGAGCAGTTCTTC	CASSLVTSGDNEQFF	TRBV7-2*04, TRBV7-2*01	TRBV7-2	TRBJ2-1*01	TRBJ2-1	TRBD2*01	TRBD2	15	18	27	28	2	0	2
555	5.36e-05	TGCGCCAGCAGTGAGTCGCACAGGGGCCTATGGCTACACCTTC	CASSESH~GAYGYTF	TRBV10-1*01	TRBV10-1	TRBJ1-2*01	TRBJ1-2	TRBD1*01	TRBD1	16	19	25	27	2	1	3
555	5.36e-05	TGCAGTGCTAGCGAAGGGTCCTATAATTCACCCCTCCACTTT	CSASEGSYNSPLHF	TRBV20-1*01, TRBV20-1*04, TRBV20-1*05, TRBV20-1*07	TRBV20-1	TRBJ1-6*02	TRBJ1-6	TRBD1*01, TRBD2*02	TRBD1, TRBD2	10	14	17	18	3	0	3
555	5.36e-05	TGCAGCGTTGTGATGGCCTTCCACGAGCAGTACTTC	CSVVMAFHEQYF	TRBV29-1*01	TRBV29-1	TRBJ2-7*01	TRBJ2-7	TRBD1*01, TRBD2*02, TRBD2*01	TRBD1, TRBD2	9	14	16	27	4	10	14
555	5.36e-05	TGTGCCACCAGTGATTTGGAGACCCAGTACTTC	CATSDLETQYF	TRBV24-1*01	TRBV24-1	TRBJ2-5*01	TRBJ2-5	TRBD1*01, TRBD2*02, TRBD2*01	TRBD1, TRBD2	17	-1	-1	18	-1	-1	0
555	5.36e-05	TGTGCCAGCAGCCACGGATACGAGCAGTACTTC	CASSHGYEQYF	TRBV11-2*01	TRBV11-2	TRBJ2-7*01	TRBJ2-7	TRBD1*01, TRBD2*02, TRBD2*01	TRBD1, TRBD2	11	15	17	18	3	0	3
555	5.36e-05	TGCAGCGTGGGGGGGAACTATGGCTACACCTTC	CSVGGNYGYTF	TRBV29-1*01	TRBV29-1	TRBJ1-2*01	TRBJ1-2	TRBD2*01	TRBD2	7	8	14	15	0	0	0
554	5.35e-05	TGTGCCATCAGTGAGTCGAATGACAGAAACTATGGCTACACCTTC	CAISESNDRNYGYTF	TRBV10-3*01, TRBV10-3*02	TRBV10-3	TRBJ1-2*01	TRBJ1-2	TRBD1*01	TRBD1	16	21	25	27	4	1	5
554	5.35e-05	TGTGCCATCAGAGACACAGGGCCCAATCAGCCCCAGCATTTT	CAIRDTGPNQPQHF	TRBV10-3*01, TRBV10-3*02	TRBV10-3	TRBJ1-5*01	TRBJ1-5	TRBD1*01	TRBD1	10	15	20	23	4	2	6
554	5.35e-05	TGCGCCAGCAGTGAAGGGGCCGGTTCACCCCTCCACTTT	CASSEGAGSPLHF	TRBV10-1*02, TRBV10-1*01	TRBV10-1	TRBJ1-6*01	TRBJ1-6	TRBD1*01	TRBD1	11	14	18	23	2	4	6
554	5.35e-05	TGTGCCAGCAGCCCGACGGGGGGTGGCTACACCTTC	CASSPTGGGYTF	TRBV7-8*01, TRBV7-8*03	TRBV7-8	TRBJ1-2*01	TRBJ1-2	TRBD2*01	TRBD2	12	16	22	23	3	0	3
553	5.34e-05	TGCAGTGCTAGCCGAGGGACAGGGGGTTTGTCTTCACCCCTCCACTTT	CSASRGTGGLSSPLHF	TRBV20-1*06, TRBV20-1*03, TRBV20-1*01, TRBV20-1*04, TRBV20-1*05, TRBV20-1*02, TRBV20-1*07	TRBV20-1	TRBJ1-6*02	TRBJ1-6	TRBD1*01	TRBD1	10	15	25	32	4	6	10
553	5.34e-05	TGTGCCAGCAGTGAAGCGGGAACAGGGAATGAAAAACTGTTTTTT	CASSEAGTGNEKLFF	TRBV2*01, TRBV2*03	TRBV2	TRBJ1-4*01	TRBJ1-4	TRBD1*01	TRBD1	16	21	26	27	4	0	4
553	5.34e-05	TGTGCCAGCAGTGACTCGACAGGGTCCCCACCCCTCCACTTT	CASSDSTGSPPLHF	TRBV6-4*02, TRBV6-4*01	TRBV6-4	TRBJ1-6*02	TRBJ1-6	TRBD1*01	TRBD1	13	17	23	28	3	4	7
553	5.34e-05	TGCAGTGCTAGGGACGGGACGGAACAAGAGACCCAGTACTTC	CSARDGTEQETQYF	TRBV20-1*01, TRBV20-1*04, TRBV20-1*05, TRBV20-1*07	TRBV20-1	TRBJ2-5*01	TRBJ2-5	TRBD1*01, TRBD2*02, TRBD2*01	TRBD1, TRBD2	10	15	19	24	4	4	8
553	5.34e-05	TGTGCCAGCAGTGTAGGACAAAATGAGCAGTTCTTC	CASSVGQNEQFF	TRBV25-1*01	TRBV25-1	TRBJ2-1*01	TRBJ2-1	TRBD1*01	TRBD1	12	15	19	21	2	1	3
552	5.33e-05	TGTGCCACCAGCAGAGATCGGTCTAGGGGGACCTATGGCTACACCTTC	CATSRDRSRGTYGYTF	TRBV15*02	TRBV15	TRBJ1-2*01	TRBJ1-2	TRBD1*01	TRBD1	16	24	29	32	7	2	9
552	5.33e-05	TGTGCCAGCAGTCCGCGGACTAGCGGGCGATACAATGAGCAGTTCTTC	CASSPRTSGRYNEQFF	TRBV2*01, TRBV2*02, TRBV2*03	TRBV2	TRBJ2-1*01	TRBJ2-1	TRBD2*02, TRBD2*01	TRBD2	11	16	26	30	4	3	7
552	5.33e-05	TGTGCCAGCAGCTTAGGTAACGGGGCGCATTCACCCCTCCACTTT	CASSLGNGAHSPLHF	TRBV7-3*01	TRBV7-3	TRBJ1-6*02	TRBJ1-6	TRBD1*01, TRBD2*01	TRBD1, TRBD2	14	21	25	28	6	2	8
552	5.33e-05	TGTGCCACCAGCAGAGAGAGGCGGGAAAGTACGAGCAGTACTTC	CATSRER~GKYEQYF	TRBV15*02	TRBV15	TRBJ2-7*01	TRBJ2-7	TRBD2*02	TRBD2	11	20	25	29	8	3	11
552	5.33e-05	TGTGCCACCAGTGATATTGACAGGGGGTTCGGTCAGTTCTTC	CATSDIDRGFGQFF	TRBV24-1*01	TRBV24-1	TRBJ2-1*01	TRBJ2-1	TRBD1*01	TRBD1	14	18	26	33	3	6	9
552	5.33e-05	TGTGCCAGTCGGGACTAGCGAAACACCGGGGAGCTGTTTTTT	CASRD*RNTGELFF	TRBV25-1*01	TRBV25-1	TRBJ2-2*01	TRBJ2-2	TRBD2*02, TRBD2*01	TRBD2	7	10	19	21	2	1	3
552	5.33e-05	TGTGCCACCAGTGCGCAGACAAATCAGCCCCAGCATTTT	CATSAQTNQPQHF	TRBV24-1*01	TRBV24-1	TRBJ1-5*01	TRBJ1-5	TRBD1*01	TRBD1	12	17	20	21	4	0	4
552	5.33e-05	TGTGCCAGCAGCTCACTAGCGGGAGAGACCCAGTACTTC	CASSSLAGETQYF	TRBV7-9*03, TRBV7-9*01, TRBV7-9*04, TRBV7-9*02	TRBV7-9	TRBJ2-5*01	TRBJ2-5	TRBD2*02, TRBD2*01	TRBD2	13	14	22	23	0	0	0
552	5.33e-05	TGTGCCCATGATCCGGATAAGGACGAGCAGTACTTC	CAHDPDKDEQYF	TRBV15*02	TRBV15	TRBJ2-7*01	TRBJ2-7	TRBD1*01, TRBD2*02, TRBD2*01	TRBD1, TRBD2	5	19	21	22	13	0	13
552	5.33e-05	TGCAGTGCTAGTGATGGCAATCAGCCCCAGCATTTT	CSASDGNQPQHF	TRBV20-1*01, TRBV20-1*04, TRBV20-1*05, TRBV20-1*07	TRBV20-1	TRBJ1-5*01	TRBJ1-5	TRBD1*01, TRBD2*02, TRBD2*01	TRBD1, TRBD2	11	-1	-1	16	-1	-1	4
552	5.33e-05	TGCAGCGTCAAACAGGGGGCTGACGGCTACACCTTC	CSVKQGADGYTF	TRBV29-1*01, TRBV29-1*03	TRBV29-1	TRBJ1-2*01	TRBJ1-2	TRBD1*01	TRBD1	7	11	19	24	3	4	7
551	5.32e-05	TGTGCCAGCAGTGACCTACAGGGGCAGGGAGATACGCAGTATTTT	CASSDLQGQGDTQYF	TRBV25-1*01	TRBV25-1	TRBJ2-3*01	TRBJ2-3	TRBD1*01	TRBD1	13	17	23	29	3	5	8
551	5.32e-05	TGTGCCAGCAGGACTACAGGGGATGTGGGTTCACCCCTCCACTTT	CASRTTGDVGSPLHF	TRBV2*01, TRBV2*02, TRBV2*03	TRBV2	TRBJ1-6*01	TRBJ1-6	TRBD1*01	TRBD1	10	15	21	29	4	7	11
551	5.32e-05	TGTGCCAGCAGTCACCGGGACGGAAAAATGAAAAACTGTTTTTT	CASSHRD~KNEKLFF	TRBV25-1*01	TRBV25-1	TRBJ1-4*01	TRBJ1-4	TRBD1*01, TRBD2*02, TRBD2*01	TRBD1, TRBD2	11	16	20	26	4	5	9
551	5.32e-05	TGTGCCACCAGTGACACAGGGGGCAATCAGCCCCAGCATTTT	CATSDTGGNQPQHF	TRBV24-1*01	TRBV24-1	TRBJ1-5*01	TRBJ1-5	TRBD1*01	TRBD1	13	15	21	22	1	0	1
551	5.32e-05	TGTGCCATCAGCCGACAGGGGGACAATGAGCAGTTCTTC	CAISRQGDNEQFF	TRBV10-3*01, TRBV10-3*02	TRBV10-3	TRBJ2-1*01	TRBJ2-1	TRBD1*01	TRBD1	10	13	21	22	2	0	2
551	5.32e-05	TGTGCCAGCAGTGAAGGATGGTACGAGCAGTACTTC	CASSEGWYEQYF	TRBV25-1*01	TRBV25-1	TRBJ2-7*01	TRBJ2-7	TRBD1*01, TRBD2*02, TRBD2*01	TRBD1, TRBD2	14	15	17	21	0	3	3
551	5.32e-05	TGCAGTGCCTACTGGATATATGGCTACACCTTC	CSAYWIYGYTF	TRBV20-1*06, TRBV20-1*03, TRBV20-1*01, TRBV20-1*04, TRBV20-1*05, TRBV20-1*02, TRBV20-1*07	TRBV20-1	TRBJ1-2*01	TRBJ1-2	TRBD1*01, TRBD2*02, TRBD2*01	TRBD1, TRBD2	7	13	15	18	5	2	7
550	5.31e-05	TGTGCCACCAGCAGAGATCGAGATTACGAGCAGTACTTC	CATSRDRDYEQYF	TRBV15*02	TRBV15	TRBJ2-7*01	TRBJ2-7	TRBD2*02	TRBD2	11	19	21	24	7	2	9
550	5.31e-05	TGCGCCAGCAGTGACGGATACTATGGCTACACCTTC	CASSDGYYGYTF	TRBV10-1*02, TRBV10-1*01	TRBV10-1	TRBJ1-2*01	TRBJ1-2	TRBD1*01, TRBD2*02, TRBD2*01	TRBD1, TRBD2	13	15	17	19	1	1	2
550	5.31e-05	TGCAGGGGGGGACAGAGCTACACCTTC	CRGGQSYTF	TRBV20-1*06, TRBV20-1*03, TRBV20-1*01, TRBV20-1*04, TRBV20-1*05, TRBV20-1*02, TRBV20-1*07	TRBV20-1	TRBJ1-2*01	TRBJ1-2	TRBD1*01	TRBD1	4	8	14	16	3	1	4
549	5.3e-05	TGTGCCAGTAGTATAGGAGCGGGGGGCACCTACGAGCAGTACTTC	CASSIGAGGTYEQYF	TRBV19*01, TRBV19*02	TRBV19	TRBJ2-7*01	TRBJ2-7	TRBD2*01	TRBD2	15	17	25	28	1	2	3
549	5.3e-05	TGTGCCAGCACAAGGTCACAGAATAACTATGGCTACACCTTC	CASTRSQNNYGYTF	TRBV2*01, TRBV2*02, TRBV2*03	TRBV2	TRBJ1-2*01	TRBJ1-2	TRBD1*01	TRBD1	9	17	20	23	7	2	9
549	5.3e-05	TGTGCCAGCAGTGCGAGCTATGGCTACACCTTC	CASSASYGYTF	TRBV2*01, TRBV2*02, TRBV2*03	TRBV2	TRBJ1-2*01	TRBJ1-2	TRBD2*02	TRBD2	12	14	16	17	1	0	1
548	5.29e-05	TGCGCCACTAACGACAGGGTCAATGTCTCCTATAATTCACCCCTCCACTTT	CATNDRVNVSYNSPLHF	TRBV10-1*02, TRBV10-1*01	TRBV10-1	TRBJ1-6*02	TRBJ1-6	TRBD1*01	TRBD1	6	12	18	26	5	7	12
548	5.29e-05	TGTGCCAGCGGGGCGGGGGCGCCATGAGGGAGCAGTACTTC	CASGAGA~MREQYF	TRBV25-1*01	TRBV25-1	TRBJ2-7*01	TRBJ2-7	TRBD2*01	TRBD2	8	12	18	29	3	10	13
548	5.29e-05	TGTGCCAGCAGTGAGCAGGGGAGGTATGGCTACACCTTC	CASSEQGRYGYTF	TRBV25-1*01	TRBV25-1	TRBJ1-2*01	TRBJ1-2	TRBD1*01, TRBD2*02	TRBD1, TRBD2	13	15	20	24	1	3	4
548	5.29e-05	TGTGCCAGCAGCTCTTACACGGTCGATACGCAGTATTTT	CASSSYTVDTQYF	TRBV7-6*01, TRBV7-6*02	TRBV7-6	TRBJ2-3*01	TRBJ2-3	TRBD1*01, TRBD2*02, TRBD2*01	TRBD1, TRBD2	12	16	18	24	3	5	8
548	5.29e-05	TGTGCCAGCCGCAAGCGGAATTCTGAGCAGTTCTTC	CASRKRNSEQFF	TRBV25-1*01	TRBV25-1	TRBJ2-1*01	TRBJ2-1	TRBD2*02, TRBD2*01	TRBD2	8	13	17	23	4	5	9
548	5.29e-05	TGTGCCAGCAGCCAGACTAGCGGGGAGCAGTACTTC	CASSQTSGEQYF	TRBV7-9*03, TRBV7-9*01, TRBV7-9*04, TRBV7-9*02	TRBV7-9	TRBJ2-7*01	TRBJ2-7	TRBD2*02, TRBD2*01	TRBD2	11	14	23	24	2	0	2
547	5.28e-05	TGTGCCACCAGTGATATCGACAGGACGCCGCAGTATTTT	CATSDIDRTPQYF	TRBV24-1*01	TRBV24-1	TRBJ2-3*01	TRBJ2-3	TRBD1*01	TRBD1	14	18	23	28	3	4	7
547	5.28e-05	TGCAGTGCTAGAGCGGGGGGCCTATCACCCCTCCACTTT	CSARAGGLSPLHF	TRBV20-1*01, TRBV20-1*04, TRBV20-1*05, TRBV20-1*07	TRBV20-1	TRBJ1-6*02	TRBJ1-6	TRBD2*01	TRBD2	12	13	19	24	0	4	4
547	5.28e-05	TGCAGCGTTGGGGAGGGAAGCAATCAGCCCCAGCATTTT	CSVGEGSNQPQHF	TRBV29-1*01	TRBV29-1	TRBJ1-5*01	TRBJ1-5	TRBD2*02	TRBD2	9	10	16	18	0	1	1
547	5.28e-05	TGTGCCACCGGGACGGCCCTACGAGCAGTACTTC	CATGTA~YEQYF	TRBV24-1*01	TRBV24-1	TRBJ2-7*01	TRBJ2-7	TRBD1*01, TRBD2*02, TRBD2*01	TRBD1, TRBD2	8	9	13	17	0	3	3
547	5.28e-05	TGCAGTGCTAGAGGTTTATGGCTACACCTTC	CSARG~YGYTF	TRBV20-1*01, TRBV20-1*04, TRBV20-1*05, TRBV20-1*07	TRBV20-1	TRBJ1-2*01	TRBJ1-2	TRBD2*02, TRBD2*01	TRBD2	12	-1	-1	16	-1	-1	3
546	5.27e-05	TGTGCCAGCGGGGACGGGGGGCTGAATGAGCAGTTCTTC	CASGDGGLNEQFF	TRBV11-2*01	TRBV11-2	TRBJ2-1*01	TRBJ2-1	TRBD2*01	TRBD2	8	14	20	24	5	3	8
546	5.27e-05	TGTGCCAGCAGTGAAGGGTTCGAGCAGTACTTC	CASSEGFEQYF	TRBV25-1*01	TRBV25-1	TRBJ2-7*01	TRBJ2-7	TRBD1*01, TRBD2*02, TRBD2*01	TRBD1, TRBD2	14	15	17	20	0	2	2
546	5.27e-05	TGCAGTGCTAGTACAGTGACTTC	CSAS~SDF	TRBV20-1*01, TRBV20-1*04, TRBV20-1*05, TRBV20-1*07	TRBV20-1	TRBJ2-5*01	TRBJ2-5	TRBD1*01	TRBD1	11	12	15	18	0	2	2
545	5.26e-05	TGTGCCAGCAGCATAGGGGGACAGGGGCGATACGAACACCGGGGAGCTGTTTTTT	CASSIGGQG~DTNTGELFF	TRBV7-9*01, TRBV7-9*02	TRBV7-9	TRBJ2-2*01	TRBJ2-2	TRBD1*01	TRBD1	15	17	26	32	1	5	6
545	5.26e-05	TGTGCCACCAGTGATATAGCGGATAACTATGGCTACACCTTC	CATSDIADNYGYTF	TRBV24-1*01	TRBV24-1	TRBJ1-2*01	TRBJ1-2	TRBD2*02, TRBD2*01	TRBD2	14	16	21	23	1	1	2
545	5.26e-05	TGTGCCACCAGCAAGCAAGCAACTAATGAAAAACTGTTTTTT	CATSKQATNEKLFF	TRBV15*02	TRBV15	TRBJ1-4*01	TRBJ1-4	TRBD2*02, TRBD2*01	TRBD2	11	13	15	19	1	3	4
545	5.26e-05	TGCAGTGCTAGAGATCTGGGGGTCGATTCACCCCTCCACTTT	CSARDLGVDSPLHF	TRBV20-1*01, TRBV20-1*05, TRBV20-1*07	TRBV20-1	TRBJ1-6*02	TRBJ1-6	TRBD1*01, TRBD2*01	TRBD1, TRBD2	13	17	21	25	3	3	6
545	5.26e-05	TGTGCCAACTCCGTGACAGATCCATGAGCAGTTCTTC	CANSVT~IHEQFF	TRBV24-1*01	TRBV24-1	TRBJ2-1*01	TRBJ2-1	TRBD1*01	TRBD1	6	14	18	23	7	4	11
545	5.26e-05	TGTGCCAGCACCGACCGGGACATCGGACTGTTTTTT	CASTDRDIGLFF	TRBV2*01, TRBV2*02, TRBV2*03	TRBV2	TRBJ1-4*01	TRBJ1-4	TRBD1*01	TRBD1	9	16	21	26	6	4	10
545	5.26e-05	TGCAGTGCTAGTCAGAACTATGGCTACACCTTC	CSASQNYGYTF	TRBV20-1*01, TRBV20-1*04, TRBV20-1*05, TRBV20-1*07	TRBV20-1	TRBJ1-2*01	TRBJ1-2	TRBD1*01	TRBD1	11	12	14	15	0	0	0
544	5.26e-05	TGTGCCAGCAGCTTGGGTACAGGGGGAGGACAGCCCCAGCATTTT	CASSLGTGGGQPQHF	TRBV7-6*01	TRBV7-6	TRBJ1-5*01	TRBJ1-5	TRBD1*01	TRBD1	13	18	25	30	4	4	8
544	5.26e-05	TGTGCCAGCAGCGCCGGGGATGGACGCACAGATACGCAGTATTTT	CASSAGDGRTDTQYF	TRBV7-9*03, TRBV7-9*01, TRBV7-9*04, TRBV7-9*02	TRBV7-9	TRBJ2-3*01	TRBJ2-3	TRBD2*01	TRBD2	11	14	18	25	2	6	8
544	5.26e-05	TGTGCCAGCAGCTTACTAAGGAGCAATCAGCCCCAGCATTTT	CASSLLRSNQPQHF	TRBV7-8*01	TRBV7-8	TRBJ1-5*01	TRBJ1-5	TRBD1*01, TRBD2*02, TRBD2*01	TRBD1, TRBD2	11	14	17	21	2	3	5
544	5.26e-05	TGTGCCAGCAGTTCCCCGGGGGCCAACGTCCTGACTTTC	CASSSPGANVLTF	TRBV25-1*01	TRBV25-1	TRBJ2-6*01	TRBJ2-6	TRBD2*01	TRBD2	11	13	17	18	1	0	1
544	5.26e-05	TGTGCCAGCAGTGAAGAGAGAAATTCACCCCTCCACTTT	CASSEERNSPLHF	TRBV2*01, TRBV2*03	TRBV2	TRBJ1-6*01	TRBJ1-6	TRBD2*02	TRBD2	15	17	19	21	1	1	2
544	5.26e-05	TGTGCCAGCAGCATCGGACAGGATCAGCCCCAGCATTTT	CASSIGQDQPQHF	TRBV7-2*04, TRBV7-2*01	TRBV7-2	TRBJ1-5*01	TRBJ1-5	TRBD1*01	TRBD1	11	15	21	22	3	0	3
544	5.26e-05	TGTGCCAGTAGTGCGTACAACTATGGCTACACCTTC	CASSAYNYGYTF	TRBV19*01, TRBV19*03, TRBV19*02	TRBV19	TRBJ1-2*01	TRBJ1-2	TRBD2*02, TRBD2*01	TRBD2	11	12	14	18	0	3	3
543	5.25e-05	TGTGCCAGCAGCTTAGGGACGGCCTCGATGAATTCACCCCTCCACTTT	CASSLGTASMNSPLHF	TRBV7-8*01	TRBV7-8	TRBJ1-6*02	TRBJ1-6	TRBD1*01, TRBD2*02, TRBD2*01	TRBD1, TRBD2	15	16	19	30	0	10	10
543	5.25e-05	TGTGCCACCAGTGATTTGACAGGAGCAATCAGCCCCAGCATTTT	CATSDLT~SNQPQHF	TRBV24-1*01	TRBV24-1	TRBJ1-5*01	TRBJ1-5	TRBD1*01	TRBD1	17	18	22	23	0	0	0
543	5.25e-05	TGTGCCACCAGTGACCCGGGACTTAACAATGAGCAGTTCTTC	CATSDPGLNNEQFF	TRBV24-1*01	TRBV24-1	TRBJ2-1*01	TRBJ2-1	TRBD2*02, TRBD2*01	TRBD2	13	17	22	25	3	2	5
543	5.25e-05	TGCGCCAGCAGTGATTTGGAGGGAGTTACGGCTACACCTTC	CASSDLE~SYGYTF	TRBV10-2*01	TRBV10-2	TRBJ1-2*01	TRBJ1-2	TRBD2*02	TRBD2	13	17	22	29	3	6	9
543	5.25e-05	TGTGCCAGCAGTGAAAGGGATTCCTACGAGCAGTACTTC	CASSERDSYEQYF	TRBV25-1*01	TRBV25-1	TRBJ2-7*01	TRBJ2-7	TRBD1*01, TRBD2*02, TRBD2*01	TRBD1, TRBD2	14	16	19	21	1	1	2
543	5.25e-05	TGTGCCAGCAGTAGGACAGACTATGGCTACACCTTC	CASSRTDYGYTF	TRBV2*01, TRBV2*02, TRBV2*03	TRBV2	TRBJ1-2*01	TRBJ1-2	TRBD1*01	TRBD1	11	13	18	19	1	0	1
543	5.25e-05	TGCAGCGTTGTATCAGAGAATCAGCCCCAGCATTTT	CSVVSENQPQHF	TRBV29-1*01	TRBV29-1	TRBJ1-5*01	TRBJ1-5	TRBD1*01, TRBD2*02	TRBD1, TRBD2	9	13	15	18	3	2	5
543	5.25e-05	TGCAGCGTTGAAGATGACAGGGCCGAGCAGTACTTC	CSVEDDRAEQYF	TRBV29-1*01	TRBV29-1	TRBJ2-7*01	TRBJ2-7	TRBD1*01	TRBD1	13	15	21	23	1	1	2
543	5.25e-05	TGCAGCGTTGTATAGGGCTACGAGCAGTACTTC	CSVV*GYEQYF	TRBV29-1*01	TRBV29-1	TRBJ2-7*01	TRBJ2-7	TRBD1*01, TRBD2*02	TRBD1, TRBD2	9	13	16	17	3	0	3
542	5.24e-05	TGTGCCACCTCCCCTCGTGTAGGGGTGGATTCACCCCTCCACTTT	CATSPRVGVDSPLHF	TRBV15*02	TRBV15	TRBJ1-6*02	TRBJ1-6	TRBD1*01, TRBD2*02	TRBD1, TRBD2	8	20	24	28	11	3	14
542	5.24e-05	TGTGCCACCAGTGAGGGCCGGTACTCGAATGAGCAGTTCTTC	CATSEGRYSNEQFF	TRBV24-1*01	TRBV24-1	TRBJ2-1*01	TRBJ2-1	TRBD1*01	TRBD1	13	14	17	27	0	9	9
542	5.24e-05	TGTGCCAGCAGCTTACCGGCCGATAATTCACCCCTCCACTTT	CASSLPADNSPLHF	TRBV7-8*01	TRBV7-8	TRBJ1-6*02	TRBJ1-6	TRBD1*01, TRBD2*02, TRBD2*01	TRBD1, TRBD2	14	17	19	22	2	2	4
542	5.24e-05	TGTGCCAGCAGCGTCGACAGGGGGGGCGGCTACACCTTC	CASSVDRGGGYTF	TRBV2*01, TRBV2*02, TRBV2*03	TRBV2	TRBJ1-2*01	TRBJ1-2	TRBD1*01	TRBD1	10	15	23	27	4	3	7
542	5.24e-05	TGCAGTACTAGCGTCCGGGAGGCTTCACCCCTCCACTTT	CSTSVREASPLHF	TRBV20-1*01, TRBV20-1*04, TRBV20-1*05, TRBV20-1*07	TRBV20-1	TRBJ1-6*02	TRBJ1-6	TRBD2*02	TRBD2	10	15	21	23	4	1	5
542	5.24e-05	TGTGCCAGCAGTGTCGTGCACAATGAGCAGTTCTTC	CASSVVHNEQFF	TRBV2*01, TRBV2*02, TRBV2*03	TRBV2	TRBJ2-1*01	TRBJ2-1	TRBD1*01	TRBD1	12	-1	-1	19	-1	-1	6
542	5.24e-05	TGTGCCATCGGGACAGCGCTATGGCTACACCTTC	CAIGTA~YGYTF	TRBV24-1*01	TRBV24-1	TRBJ1-2*01	TRBJ1-2	TRBD1*01	TRBD1	6	9	15	18	2	2	4
542	5.24e-05	TGTGCCAGCAGTTTATCGGATACGCAGTATTTT	CASSLSDTQYF	TRBV2*01, TRBV2*02, TRBV2*03	TRBV2	TRBJ2-3*01	TRBJ2-3			11	-1	-1	18	-1	-1	6
541	5.23e-05	TGTGCCACCAGTGGCGAGACAGGGTAGCAATCAGCCCCAGCATTTT	CATSGETG~SNQPQHF	TRBV24-1*01	TRBV24-1	TRBJ1-5*01	TRBJ1-5	TRBD1*01	TRBD1	12	17	23	24	4	0	4
541	5.23e-05	TGTGCCAGCTCTGCTACCACCCCCAATGGCTACACCTTC	CASSATTPNGYTF	TRBV2*01, TRBV2*02, TRBV2*03	TRBV2	TRBJ1-2*01	TRBJ1-2	TRBD1*01, TRBD2*01	TRBD1, TRBD2	8	19	23	25	10	1	11
541	5.23e-05	TGCAGTGCTAGAGATCTGGGTGGAAACGAGCAGTACTTC	CSARDLGGNEQYF	TRBV20-1*01, TRBV20-1*05, TRBV20-1*07	TRBV20-1	TRBJ2-7*01	TRBJ2-7	TRBD1*01, TRBD2*02, TRBD2*01	TRBD1, TRBD2	13	21	23	25	7	1	8
541	5.23e-05	TGTGCCAGTACCGACCTTGGATGAGCTACACCTTC	CASTDL~MSYTF	TRBV19*01, TRBV19*03, TRBV19*02	TRBV19	TRBJ1-2*01	TRBJ1-2	TRBD1*01, TRBD2*02, TRBD2*01	TRBD1, TRBD2	9	18	20	24	8	3	11
540	5.22e-05	TGTGCCACCAGCAGAGGACAGGGGGCATACAATGAGCAGTTCTTC	CATSRGQGAYNEQFF	TRBV15*02	TRBV15	TRBJ2-1*01	TRBJ2-1	TRBD1*01	TRBD1	11	15	25	27	3	1	4
540	5.22e-05	TGTGCCACCAGCAGAGATCGGACAGGGGACGGTGAGCAGTACTTC	CATSRDRTGDGEQYF	TRBV15*02	TRBV15	TRBJ2-7*01	TRBJ2-7	TRBD1*01	TRBD1	11	19	27	33	7	5	12
540	5.22e-05	TGTGCCAGCACAACGGGCGAGCGGGGAGACAATGAGCAGTTCTTC	CASTTGERGDNEQFF	TRBV2*01, TRBV2*02, TRBV2*03	TRBV2	TRBJ2-1*01	TRBJ2-1	TRBD2*01	TRBD2	9	19	25	28	9	2	11
540	5.22e-05	TGTGCCAGCAGCCCGCCGGGACAGGGAGAATCACCCCTCCACTTT	CASSPPGQGESPLHF	TRBV7-9*03, TRBV7-9*01, TRBV7-9*04, TRBV7-9*02	TRBV7-9	TRBJ1-6*02	TRBJ1-6	TRBD1*01	TRBD1	11	17	25	30	5	4	9
540	5.22e-05	TGCAGCGTTGGTCTCGGGACACACCACAGATACGCAGTATTTT	CSVGLGT~TTDTQYF	TRBV29-1*01	TRBV29-1	TRBJ2-3*01	TRBJ2-3	TRBD1*01	TRBD1	9	15	20	24	5	3	8
540	5.22e-05	TGTGCCACCAGCCGTACGGCCTACAATGAGCAGTTCTTC	CATSRTAYNEQFF	TRBV15*02	TRBV15	TRBJ2-1*01	TRBJ2-1	TRBD2*02, TRBD2*01	TRBD2	11	16	18	19	4	0	4
539	5.21e-05	TGTGCCACCAGCAGAGATCGGGGTGTTGGCTACGAGCAGTACTTC	CATSRDRGVGYEQYF	TRBV15*02	TRBV15	TRBJ2-7*01	TRBJ2-7	TRBD2*01	TRBD2	11	18	22	29	6	6	12
539	5.21e-05	TGTGCCAGCAGCTTAGGGGTATTGGGTTCACCCCTCCACTTT	CASSLGVLGSPLHF	TRBV7-2*04, TRBV7-2*01	TRBV7-2	TRBJ1-6*01	TRBJ1-6	TRBD1*01, TRBD2*02, TRBD2*01	TRBD1, TRBD2	15	23	25	26	7	0	7
539	5.21e-05	TGTGCCAGCAGCCGACAAACAGGGGGCTATGGCTACACCTTC	CASSRQTGGYGYTF	TRBV7-2*04, TRBV7-2*01	TRBV7-2	TRBJ1-2*01	TRBJ1-2	TRBD1*01	TRBD1	11	18	25	26	6	0	6
539	5.21e-05	TGTGCCAGCAGCGAGACAACCTATAATTCACCCCTCCACTTT	CASSETTYNSPLHF	TRBV7-9*03, TRBV7-9*01, TRBV7-9*04, TRBV7-9*02	TRBV7-9	TRBJ1-6*02	TRBJ1-6	TRBD1*01	TRBD1	11	14	17	19	2	1	3
539	5.21e-05	TGTGCCAGTAGCCAGGGCAGTCTCCAGCCCCAGCATTTT	CASSQGSLQPQHF	TRBV7-2*04, TRBV7-2*01	TRBV7-2	TRBJ1-5*01	TRBJ1-5	TRBD1*01	TRBD1	11	12	16	24	0	7	7
539	5.21e-05	TGTGCCAGCAGCCCGGGACTAAATTCACCCCTCCACTTT	CASSPGLNSPLHF	TRBV7-6*01, TRBV7-6*02	TRBV7-6	TRBJ1-6*01	TRBJ1-6	TRBD2*02, TRBD2*01	TRBD2	11	14	20	21	2	0	2
539	5.21e-05	TGTGCCAGCAGCTCCCCGGGACGACCCCTCCACTTT	CASSSPGRPLHF	TRBV7-9*03, TRBV7-9*01, TRBV7-9*04, TRBV7-9*02	TRBV7-9	TRBJ1-6*01	TRBJ1-6	TRBD1*01, TRBD2*02, TRBD2*01	TRBD1, TRBD2	13	17	21	23	3	1	4
538	5.2e-05	TGTGCCACCAGCAGAGTTGAAGGGGGCAATGAGCAGTTCTTC	CATSRVEGGNEQFF	TRBV15*02	TRBV15	TRBJ2-1*01	TRBJ2-1	TRBD1*01	TRBD1	11	20	25	26	8	0	8
538	5.2e-05	TGTGCCAGCAGTGGTGGGGGACAACTTAGTGCCCAGCATTTT	CASSGGGQLSAQHF	TRBV2*01, TRBV2*02, TRBV2*03	TRBV2	TRBJ1-5*01	TRBJ1-5	TRBD1*01	TRBD1	12	17	22	31	4	8	12
538	5.2e-05	TGCGCCAGCGGGGGACAAGCGGATCAGCCCCAGCATTTT	CASGGQADQPQHF	TRBV10-2*01	TRBV10-2	TRBJ1-5*01	TRBJ1-5	TRBD1*01	TRBD1	8	11	16	22	2	5	7
537	5.19e-05	TGTGCCACCCGAATAACTCAGGGTACGTCCTACGAGCAGTACTTC	CATRITQGTSYEQYF	TRBV15*02	TRBV15	TRBJ2-7*01	TRBJ2-7	TRBD1*01	TRBD1	8	18	22	27	9	4	13
537	5.19e-05	TGTGCCAGCAGTTGGGACAGTAGCAATCAGCCCCAGCATTTT	CASSWDSSNQPQHF	TRBV2*01, TRBV2*02, TRBV2*03	TRBV2	TRBJ1-5*01	TRBJ1-5	TRBD1*01	TRBD1	11	13	19	20	1	0	1
536	5.18e-05	TGTGCCAGCAGTGAATAGGGGGTGACTAGCGGGACTACGAGCAGTACTTC	CASSE*GV~*RDYEQYF	TRBV25-1*01	TRBV25-1	TRBJ2-7*01	TRBJ2-7	TRBD2*02	TRBD2	16	23	33	34	6	0	6
536	5.18e-05	TGTGCCACCAGCAGAGCAGGGGGCAATCAGCCCCAGCATTTT	CATSRAGGNQPQHF	TRBV15*02	TRBV15	TRBJ1-5*01	TRBJ1-5	TRBD1*01	TRBD1	11	16	21	22	4	0	4
536	5.18e-05	TGTGCCAGTGAAAACAGGGCTTTGGATGGCTACACCTTC	CASENRALDGYTF	TRBV2*01, TRBV2*02, TRBV2*03	TRBV2	TRBJ1-2*01	TRBJ1-2	TRBD1*01	TRBD1	7	13	18	25	5	6	11
536	5.18e-05	TGCAGCGTTGCAGGGACAGAGGATCAGCCCCAGCATTTT	CSVAGTEDQPQHF	TRBV29-1*01	TRBV29-1	TRBJ1-5*01	TRBJ1-5	TRBD1*01	TRBD1	9	12	18	22	2	3	5
536	5.18e-05	TGCAGCGTTGAAGAGGACAGGGGCGGCGAGCAGTACTTC	CSVEEDRGGEQYF	TRBV29-1*01	TRBV29-1	TRBJ2-7*01	TRBJ2-7	TRBD1*01	TRBD1	13	14	22	26	0	3	3
536	5.18e-05	TGCAGTGCTACGGGTCTCTATGGCTACACCTTC	CSATGLYGYTF	TRBV20-1*06, TRBV20-1*03, TRBV20-1*01, TRBV20-1*04, TRBV20-1*05, TRBV20-1*02, TRBV20-1*07	TRBV20-1	TRBJ1-2*01	TRBJ1-2	TRBD2*02, TRBD2*01	TRBD2	9	10	13	17	0	3	3
535	5.17e-05	TGTGCCACCAGTGATTTACTAGACCGGGACAGGGCGAGTGGCTACACCTTC	CATSDLLDRDRASGYTF	TRBV24-1*01	TRBV24-1	TRBJ1-2*01	TRBJ1-2	TRBD1*01	TRBD1	16	25	33	38	8	4	12
535	5.17e-05	TGTGCCAGCAGCCCTACTTATCAGGGGGAATTGCGGCGGCCCAGTACTTC	CASSPTYQ~GIAAAQYF	TRBV5-4*01, TRBV5-4*03, TRBV5-4*04	TRBV5-4	TRBJ2-5*01	TRBJ2-5	TRBD1*01	TRBD1	12	21	27	39	8	11	19
535	5.17e-05	TGTGCCAGCAGTCAGACTAGGTCGTACCAAGAGACCCAGTACTTC	CASSQTRSYQETQYF	TRBV2*01, TRBV2*02, TRBV2*03	TRBV2	TRBJ2-5*01	TRBJ2-5	TRBD2*02, TRBD2*01	TRBD2	11	14	19	25	2	5	7
535	5.17e-05	TGTGCCAGCAGGGCGACAGGGGAATATAATTCACCCCTCCACTTT	CASRATGEYNSPLHF	TRBV2*01, TRBV2*02, TRBV2*03	TRBV2	TRBJ1-6*02	TRBJ1-6	TRBD1*01	TRBD1	10	14	21	24	3	2	5
534	5.16e-05	TGTGCCATCAGTGAGGACGGTCTTAATGGCTACACCTTC	CAISEDGLNGYTF	TRBV10-3*01, TRBV10-3*02	TRBV10-3	TRBJ1-2*01	TRBJ1-2	TRBD1*01, TRBD2*02, TRBD2*01	TRBD1, TRBD2	13	14	17	25	0	7	7
534	5.16e-05	TGTGCCAGCAGTGACTCAGGGGCGGGTGGCTACACCTTC	CASSDSGAGGYTF	TRBV2*01, TRBV2*02, TRBV2*03	TRBV2	TRBJ1-2*01	TRBJ1-2	TRBD1*01	TRBD1	13	16	21	26	2	4	6
534	5.16e-05	TGTGCCAGCAGCCTGAACTACCATTCACCCCTCCACTTT	CASSLNYHSPLHF	TRBV9*02, TRBV9*01, TRBV9*03	TRBV9	TRBJ1-6*02	TRBJ1-6	TRBD2*02, TRBD2*01	TRBD2	11	16	19	22	4	2	6
534	5.16e-05	TGCGCCACCGAGTCCCATGAGCAGTTCTTC	CATESHEQFF	TRBV10-2*01	TRBV10-2	TRBJ2-1*01	TRBJ2-1	TRBD2*02, TRBD2*01	TRBD2	6	10	15	16	3	0	3
533	5.15e-05	TGTGCCACCAGTGGGAGGGGACAGGGAAAGGGCTCAATCAGCCCCAGCATTTT	CATSGRGQG~GLNQPQHF	TRBV24-1*01	TRBV24-1	TRBJ1-5*01	TRBJ1-5	TRBD1*01	TRBD1	12	17	25	34	4	8	12
533	5.15e-05	TGTGCCGCATACTATTTGGAGGGACTAGACCTATAATTCACCCCTCCACTTT	CAAYYLEGL~TYNSPLHF	TRBV15*02	TRBV15	TRBJ1-6*01	TRBJ1-6	TRBD2*02, TRBD2*01	TRBD2	5	20	27	29	14	1	15
533	5.15e-05	TGTGCCACCAGCAGGGGTGTGAGCAATCAGCCCCAGCATTTT	CATSRGVSNQPQHF	TRBV15*02	TRBV15	TRBJ1-5*01	TRBJ1-5	TRBD1*01	TRBD1	11	12	16	21	0	4	4
533	5.15e-05	TGCAGCGTTGAGGGGACAGGGAACTACAATGAGCAGTTCTTC	CSVEGTGNYNEQFF	TRBV29-1*01	TRBV29-1	TRBJ2-1*01	TRBJ2-1	TRBD1*01	TRBD1	10	12	20	23	1	2	3
533	5.15e-05	TGTGCCAGTAGTATAGCTGAGGGATCACCCCTCCACTTT	CASSIAEGSPLHF	TRBV19*01, TRBV19*02	TRBV19	TRBJ1-6*02	TRBJ1-6	TRBD2*02	TRBD2	11	18	22	24	6	1	7
533	5.15e-05	TGCAGTGCTAGAGGACCGAGCTATGGCTACACCTTC	CSARGPSYGYTF	TRBV20-1*01, TRBV20-1*04, TRBV20-1*05, TRBV20-1*07	TRBV20-1	TRBJ1-2*01	TRBJ1-2	TRBD1*01, TRBD2*02, TRBD2*01	TRBD1, TRBD2	12	13	15	20	0	4	4
533	5.15e-05	TGCAGCGTCGGGACAGGGACCAACGAGCAGTACTTC	CSVGTGTNEQYF	TRBV29-1*01	TRBV29-1	TRBJ2-7*01	TRBJ2-7	TRBD1*01	TRBD1	7	9	17	22	1	4	5
533	5.15e-05	TGTGCCACCCCAACAGGGGCGAGACCCAGTACTTC	CATPTG~ETQYF	TRBV24-1*01	TRBV24-1	TRBJ2-5*01	TRBJ2-5	TRBD1*01	TRBD1	8	12	18	20	3	1	4
533	5.15e-05	TGTGCCAGCACCGTTCCCGGGGAGCTGTTTTTT	CASTVPGELFF	TRBV2*01, TRBV2*02, TRBV2*03	TRBV2	TRBJ2-2*01	TRBJ2-2	TRBD2*02, TRBD2*01	TRBD2	9	10	12	16	0	3	3
532	5.14e-05	TGTGCCACCAGTGGACCAACAGGGGAGGCACGCGAGCAGTACTTC	CATSGPTGEAREQYF	TRBV24-1*01	TRBV24-1	TRBJ2-7*01	TRBJ2-7	TRBD1*01	TRBD1	12	18	24	32	5	7	12
532	5.14e-05	TGTGCCACCAGCAGACCCGACGGTAACTATGGCTACACCTTC	CATSRPDGNYGYTF	TRBV15*02	TRBV15	TRBJ1-2*01	TRBJ1-2	TRBD2*02, TRBD2*01	TRBD2	11	15	18	23	3	4	7
532	5.14e-05	TGTGCCACCAGCAGAGGGGAAAAGGGTTCACCCCTCCACTTT	CATSRGEKGSPLHF	TRBV15*02	TRBV15	TRBJ1-6*02	TRBJ1-6	TRBD1*01, TRBD2*02	TRBD1, TRBD2	11	14	18	26	2	7	9
532	5.14e-05	TGCAGTGCTAGAGATTGCGGGTTCATTCACCCCTCCACTTT	CSARDCG~HSPLHF	TRBV20-1*01, TRBV20-1*05, TRBV20-1*07	TRBV20-1	TRBJ1-6*01	TRBJ1-6	TRBD2*02, TRBD2*01	TRBD2	13	16	20	24	2	3	5
532	5.14e-05	TGCAGCGCAGGATTGGGCATCAATCAGCCCCAGCATTTT	CSAGLGINQPQHF	TRBV29-1*03	TRBV29-1	TRBJ1-5*01	TRBJ1-5	TRBD1*01	TRBD1	7	14	17	20	6	2	8
532	5.14e-05	TGCAGCGTTGTTGGAGTCACAGATACGCAGTATTTT	CSVVGVTDTQYF	TRBV29-1*01	TRBV29-1	TRBJ2-3*01	TRBJ2-3	TRBD2*02	TRBD2	9	12	15	17	2	1	3
531	5.13e-05	TGTGCCAGCAGCTCGTCGCCGGAGCAGCCCCAGCATTTT	CASSSSPEQPQHF	TRBV7-8*01, TRBV7-8*03	TRBV7-8	TRBJ1-5*01	TRBJ1-5	TRBD2*02	TRBD2	12	20	23	24	7	0	7
531	5.13e-05	TGCAGTGCTAGGTCCCAGGGAAATTCACCCCTCCACTTT	CSARSQGNSPLHF	TRBV20-1*06, TRBV20-1*03, TRBV20-1*01, TRBV20-1*04, TRBV20-1*05, TRBV20-1*02, TRBV20-1*07	TRBV20-1	TRBJ1-6*02	TRBJ1-6	TRBD1*01, TRBD2*02, TRBD2*01	TRBD1, TRBD2	10	15	19	21	4	1	5
531	5.13e-05	TGCAGCGTTGAAGGGACGCAATCCTACGAGCAGTACTTC	CSVEGTQSYEQYF	TRBV29-1*01	TRBV29-1	TRBJ2-7*01	TRBJ2-7	TRBD1*01, TRBD2*02, TRBD2*01	TRBD1, TRBD2	12	13	16	21	0	4	4
531	5.13e-05	TGTGCCACCCAACAGGGTGGGGACGAGCAGTACTTC	CATQQGGDEQYF	TRBV24-1*01	TRBV24-1	TRBJ2-7*01	TRBJ2-7	TRBD1*01	TRBD1	8	11	16	22	2	5	7
531	5.13e-05	TGCAGCGCAGGACAGGATTACGAGCAGTACTTC	CSAGQDYEQYF	TRBV29-1*03	TRBV29-1	TRBJ2-7*01	TRBJ2-7	TRBD1*01	TRBD1	7	9	15	18	1	2	3
530	5.12e-05	TGTGCTAGCAGCTTAGACAGTCTCAATGAGCAGTTCTTC	CASSLDSLNEQFF	TRBV7-7*01	TRBV7-7	TRBJ2-1*01	TRBJ2-1	TRBD1*01, TRBD2*02, TRBD2*01	TRBD1, TRBD2	15	16	19	23	0	3	3
530	5.12e-05	TGTGCCACCAGCAAAGGGGCAGGGGAAAAACTGTTTTTT	CATSKGAGEKLFF	TRBV15*02	TRBV15	TRBJ1-4*01	TRBJ1-4	TRBD1*01	TRBD1	11	19	23	24	7	0	7
529	5.11e-05	TGTGCCAGCAGCCGACAGGGGGCATTGAAGTCCTATAATTCACCCCTCCACTTT	CASSRQGALKSYNSPLHF	TRBV5-4*01, TRBV5-4*03, TRBV5-4*04	TRBV5-4	TRBJ1-6*01	TRBJ1-6	TRBD1*01	TRBD1	12	13	22	30	0	7	7
529	5.11e-05	TGTGCCAGCAGCTCATTGGACTTATACTATGGCTACACCTTC	CASSSLDLYYGYTF	TRBV7-2*04, TRBV7-2*01	TRBV7-2	TRBJ1-2*01	TRBJ1-2	TRBD2*02, TRBD2*01	TRBD2	12	17	21	25	4	3	7
529	5.11e-05	TGCAGTGCTACCGGTCAGGGGGATTCACCCCTCCACTTT	CSATGQGDSPLHF	TRBV20-1*06, TRBV20-1*03, TRBV20-1*01, TRBV20-1*04, TRBV20-1*05, TRBV20-1*02, TRBV20-1*07	TRBV20-1	TRBJ1-6*01	TRBJ1-6	TRBD1*01	TRBD1	9	15	21	22	5	0	5
529	5.11e-05	TGTGCCCGCGAGGGGTTGGGTCAGCCCCAGCATTTT	CAREGLGQPQHF	TRBV24-1*01	TRBV24-1	TRBJ1-5*01	TRBJ1-5	TRBD1*01, TRBD2*02	TRBD1, TRBD2	5	10	14	20	4	5	9
529	5.11e-05	TGTGCCACTGGACAGGGGGAAGAGACCCAGTACTTC	CATGQGEETQYF	TRBV10-3*01, TRBV10-3*02	TRBV10-3	TRBJ2-5*01	TRBJ2-5	TRBD1*01	TRBD1	6	9	18	19	2	0	2
529	5.11e-05	TGCAGCGTTGAAATGAACGGGGACACCATATATTTT	CSVEMNGDTIYF	TRBV29-1*01	TRBV29-1	TRBJ1-3*01	TRBJ1-3	TRBD2*01	TRBD2	11	17	21	22	5	0	5
529	5.11e-05	TGCAGCGTAAGCTTTCGAGCAGAGCAGTTCTTC	CSVSFRAEQFF	TRBV29-1*01, TRBV29-1*03	TRBV29-1	TRBJ2-1*01	TRBJ2-1	TRBD2*02, TRBD2*01	TRBD2	7	17	19	21	9	1	10
529	5.11e-05	TGTGCCAGCGGAGGATATGGCTACACCTTC	CASGGYGYTF	TRBV19*01, TRBV19*03, TRBV19*02	TRBV19	TRBJ1-2*01	TRBJ1-2	TRBD2*02	TRBD2	7	9	13	15	1	1	2
528	5.1e-05	TGCAGTGCTAGGGCTAGGCTGGTGGTGTGGGCTGGCTACACCTTC	CSARARLVVWAGYTF	TRBV20-1*01, TRBV20-1*04, TRBV20-1*05, TRBV20-1*07	TRBV20-1	TRBJ1-2*01	TRBJ1-2	TRBD2*02, TRBD2*01	TRBD2	10	12	16	32	1	15	16
528	5.1e-05	TGCGCCAGTAAGGGGGAGGGTTCGGGAGACCCAGTACTTC	CASKGEG~RETQYF	TRBV10-1*02, TRBV10-1*01	TRBV10-1	TRBJ2-5*01	TRBJ2-5	TRBD2*02	TRBD2	7	13	19	25	5	5	10
528	5.1e-05	TGTGCCAGCAGTGGGGCAGGATGGCAGCCCCAGCATTTT	CASSGAGWQPQHF	TRBV2*01, TRBV2*02, TRBV2*03	TRBV2	TRBJ1-5*01	TRBJ1-5	TRBD1*01	TRBD1	12	16	19	24	3	4	7
528	5.1e-05	TGCGCCAGCAGTGAGTCCTTTGGCTATGGCTACACCTTC	CASSESFGYGYTF	TRBV10-1*01	TRBV10-1	TRBJ1-2*01	TRBJ1-2	TRBD2*02, TRBD2*01	TRBD2	16	-1	-1	23	-1	-1	6
528	5.1e-05	TGTGCCAGCAGAGACAGGGGGCTCGGCTACACCTTC	CASRDRGLGYTF	TRBV2*01, TRBV2*02, TRBV2*03	TRBV2	TRBJ1-2*01	TRBJ1-2	TRBD1*01	TRBD1	10	12	21	24	1	2	3
528	5.1e-05	TGTGCCACCCGGACAGGGTCAAAACTGTTTTTT	CATRTGSKLFF	TRBV10-3*01, TRBV10-3*02	TRBV10-3	TRBJ1-4*01	TRBJ1-4	TRBD1*01	TRBD1	6	10	17	20	3	2	5
527	5.09e-05	TGTGCCACCAGTGATTTCCGCGAGATGGGATCGAACTATGGCTACACCTTC	CATSDFREMGSNYGYTF	TRBV24-1*01	TRBV24-1	TRBJ1-2*01	TRBJ1-2	TRBD1*01, TRBD2*02, TRBD2*01	TRBD1, TRBD2	16	26	29	33	9	3	12
527	5.09e-05	TGTGCCAGCAGTGAAGCAGGGGCTGGGGCCAACGTCCTGACTTTC	CASSEAGAGANVLTF	TRBV6-1*01	TRBV6-1	TRBJ2-6*01	TRBJ2-6	TRBD1*01	TRBD1	16	17	21	22	0	0	0
527	5.09e-05	TGCAGCGTTGATTGGGCAGGGGAAGTGATGAAAAACTGTTTTTT	CSVDWAG~SDEKLFF	TRBV29-1*01	TRBV29-1	TRBJ1-4*01	TRBJ1-4	TRBD1*01	TRBD1	10	16	21	27	5	5	10
527	5.09e-05	TGTGCCAGCAGTGCAACAGGGAGCAATCAGCCCCAGCATTTT	CASSATGSNQPQHF	TRBV2*01, TRBV2*03	TRBV2	TRBJ1-5*01	TRBJ1-5	TRBD1*01	TRBD1	12	15	20	21	2	0	2
527	5.09e-05	TGTGCCACGCGACAGGGGGCTAATGAAAAACTGTTTTTT	CATRQGANEKLFF	TRBV15*02	TRBV15	TRBJ1-4*01	TRBJ1-4	TRBD1*01	TRBD1	7	10	18	19	2	0	2
527	5.09e-05	TGCAGCGTTGCTCCGGGACAGCGGGAGACCCAGTACTTC	CSVAPGQRETQYF	TRBV29-1*01	TRBV29-1	TRBJ2-5*01	TRBJ2-5	TRBD1*01	TRBD1	9	14	20	24	4	3	7
526	5.08e-05	TGTGCCATCAGTGAGCATGGGGCTGGGGCCAACGTCCTGACTTTC	CAISEHGAGANVLTF	TRBV10-3*01, TRBV10-3*02	TRBV10-3	TRBJ2-6*01	TRBJ2-6	TRBD1*01, TRBD2*01	TRBD1, TRBD2	14	18	21	22	3	0	3
526	5.08e-05	TGTGCCAGCAGTGAGTCGAGCAGGGCCCAAGAGACCCAGTACTTC	CASSESSRAQETQYF	TRBV25-1*01	TRBV25-1	TRBJ2-5*01	TRBJ2-5	TRBD1*01	TRBD1	13	20	24	26	6	1	7
526	5.08e-05	TGCGCCAGCAGTGAGTCGACGTCAGGCCGATCGGGCTACACCTTC	CASSESTSGRSGYTF	TRBV10-2*01	TRBV10-2	TRBJ1-2*01	TRBJ1-2	TRBD1*01	TRBD1	16	22	25	33	5	7	12
526	5.08e-05	TGCAGTGCTAGAGACACTGCCTCCGATAATTCACCCCTCCACTTT	CSARDTASDNSPLHF	TRBV20-1*01, TRBV20-1*05, TRBV20-1*07	TRBV20-1	TRBJ1-6*02	TRBJ1-6	TRBD1*01, TRBD2*02, TRBD2*01	TRBD1, TRBD2	13	16	18	20	2	1	3
526	5.08e-05	TGTGCCAGCAGTGTATTCCCGATCAACTATGGCTACACCTTC	CASSVFPINYGYTF	TRBV2*01, TRBV2*03	TRBV2	TRBJ1-2*01	TRBJ1-2	TRBD2*02	TRBD2	12	16	20	24	3	3	6
526	5.08e-05	TGTGCCAGCATGAGCGGGAGTACGTATGAGCAGTTCTTC	CASMSGSTYEQFF	TRBV2*01, TRBV2*02, TRBV2*03	TRBV2	TRBJ2-1*01	TRBJ2-1	TRBD2*02	TRBD2	9	12	19	25	2	5	7
526	5.08e-05	TGTGCCAGCAGCCGGGACAGGGATTCACCCCTCCACTTT	CASSRDRDSPLHF	TRBV7-3*05, TRBV7-3*01	TRBV7-3	TRBJ1-6*02	TRBJ1-6	TRBD1*01	TRBD1	11	13	21	22	1	0	1
526	5.08e-05	TGTGCCATCAACCGAACACTGAAGCTTTCTTT	CAINR~TEAFF	TRBV10-3*01, TRBV10-3*02	TRBV10-3	TRBJ1-1*01	TRBJ1-1			9	-1	-1	13	-1	-1	3
525	5.07e-05	TGTGCCACCAGCAGAGAGGTTCGTCCCAGGGTATGGCTACACCTTC	CATSREVR~PGYGYTF	TRBV15*02	TRBV15	TRBJ1-2*01	TRBJ1-2	TRBD1*01, TRBD2*02, TRBD2*01	TRBD1, TRBD2	11	26	30	31	14	0	14
525	5.07e-05	TGTGCCAGAAGGAACGGACAGGGGGACACCGGGGAGCTGTTTTTT	CARRNGQGDTGELFF	TRBV2*01, TRBV2*02, TRBV2*03	TRBV2	TRBJ2-2*01	TRBJ2-2	TRBD1*01	TRBD1	7	15	24	25	7	0	7
525	5.07e-05	TGTGCCACCAGCAGAATAGGGACTTACAATGAGCAGTTCTTC	CATSRIGTYNEQFF	TRBV15*02	TRBV15	TRBJ2-1*01	TRBJ2-1	TRBD2*02, TRBD2*01	TRBD2	11	18	23	24	6	0	6
525	5.07e-05	TGTGCCATACGGCCTAACACTAACACTGAAGCTTTCTTT	CAIRPNTNTEAFF	TRBV10-3*01, TRBV10-3*02	TRBV10-3	TRBJ1-1*01	TRBJ1-1	TRBD1*01, TRBD2*02, TRBD2*01	TRBD1, TRBD2	7	16	18	21	8	2	10
525	5.07e-05	TGTGCCAGCAGCTTAGAGCGGCAAGAGACCCAGTACTTC	CASSLERQETQYF	TRBV7-2*04, TRBV7-2*01	TRBV7-2	TRBJ2-5*01	TRBJ2-5	TRBD2*02, TRBD2*01	TRBD2	15	16	20	21	0	0	0
525	5.07e-05	TGCAGCGTTGTTAGGGACGGCCAAGAGACCCAGTACTTC	CSVVRDGQETQYF	TRBV29-1*01	TRBV29-1	TRBJ2-5*01	TRBJ2-5	TRBD1*01, TRBD2*02, TRBD2*01	TRBD1, TRBD2	9	13	17	20	3	2	5
525	5.07e-05	TGTGCCAGCAGTGGGACAGCAATCAGCCCCAGCATTTT	CASSGT~NQPQHF	TRBV2*01, TRBV2*02, TRBV2*03	TRBV2	TRBJ1-5*01	TRBJ1-5	TRBD1*01, TRBD2*02, TRBD2*01	TRBD1, TRBD2	12	13	16	17	0	0	0
525	5.07e-05	TGTGCCAGCAGCTGAGGGGGCAAGATGGCTACACCTTC	CASS*G~QDGYTF	TRBV7-2*04, TRBV7-2*01	TRBV7-2	TRBJ1-2*01	TRBJ1-2	TRBD1*01	TRBD1	12	14	20	24	1	3	4
524	5.06e-05	TGTGCCAGCAGCATAGAGGAGCCAGCGAACAATTCACCCCTCCACTTT	CASSIEEPANNSPLHF	TRBV7-8*01	TRBV7-8	TRBJ1-6*02	TRBJ1-6	TRBD2*02, TRBD2*01	TRBD2	15	23	26	30	7	3	10
524	5.06e-05	TGTGCCACCAGCAGAGATAAGGGATACGAGCAGTACTTC	CATSRDKGYEQYF	TRBV15*02	TRBV15	TRBJ2-7*01	TRBJ2-7	TRBD1*01, TRBD2*02, TRBD2*01	TRBD1, TRBD2	11	20	23	24	8	0	8
524	5.06e-05	TGCAGTGCCGGGACGTCAGTGTGGCAGCCCCAGCATTTT	CSAGTSVWQPQHF	TRBV20-1*06, TRBV20-1*03, TRBV20-1*01, TRBV20-1*04, TRBV20-1*05, TRBV20-1*02, TRBV20-1*07	TRBV20-1	TRBJ1-5*01	TRBJ1-5	TRBD1*01, TRBD2*02, TRBD2*01	TRBD1, TRBD2	7	9	13	24	1	10	11
524	5.06e-05	TGCAGCGTTGCCGAGGGCTTCAATCAGCCCCAGCATTTT	CSVAEGFNQPQHF	TRBV29-1*01	TRBV29-1	TRBJ1-5*01	TRBJ1-5	TRBD2*02	TRBD2	9	12	16	20	2	3	5
524	5.06e-05	TGTGCCAGCAGAAAGGGGGAAACTATGGCTACACCTTC	CASRKG~NYGYTF	TRBV2*01, TRBV2*02, TRBV2*03	TRBV2	TRBJ1-2*01	TRBJ1-2	TRBD1*01	TRBD1	10	13	18	20	2	1	3
524	5.06e-05	TGTGCCACCAGTGATTCTGGAAACACCATATATTTT	CATSDSGNTIYF	TRBV24-1*01	TRBV24-1	TRBJ1-3*01	TRBJ1-3			15	-1	-1	16	-1	-1	0
524	5.06e-05	TGTGCCACCAGCAGGGGGGGACAGCCCCAGCATTTT	CATSRGGQPQHF	TRBV15*02	TRBV15	TRBJ1-5*01	TRBJ1-5	TRBD2*01	TRBD2	11	13	19	21	1	1	2
524	5.06e-05	TGTGCCAGCAGATCGACAGGGCAGCCCCAGCATTTT	CASRSTGQPQHF	TRBV2*01, TRBV2*02, TRBV2*03	TRBV2	TRBJ1-5*01	TRBJ1-5	TRBD1*01	TRBD1	10	14	20	21	3	0	3
524	5.06e-05	TGCAGCGTTTACTGAGCAGTTCTTC	CSVY~EQFF	TRBV29-1*01	TRBV29-1	TRBJ2-1*01	TRBJ2-1			8	-1	-1	12	-1	-1	3
523	5.05e-05	TGTGCCAGCAGCGTAGGGCAGGAGTATGGCTCACCCCTCCACTTT	CASSVGQEYGSPLHF	TRBV9*02, TRBV9*01	TRBV9	TRBJ1-6*01	TRBJ1-6	TRBD1*01, TRBD2*02	TRBD1, TRBD2	15	18	21	30	2	8	10
523	5.05e-05	TGTGCCACCAGCAGAGATTCCCTGAGGCAGCCCCAGCATTTT	CATSRDSLRQPQHF	TRBV15*02	TRBV15	TRBJ1-5*01	TRBJ1-5	TRBD1*01	TRBD1	11	19	23	27	7	3	10
523	5.05e-05	TGCGCCAGCAAGCCGGGGGCACATTGGTACGGCTACACCTTC	CASKPGAHWYGYTF	TRBV10-1*02, TRBV10-1*01	TRBV10-1	TRBJ1-2*01	TRBJ1-2	TRBD1*01, TRBD2*01	TRBD1, TRBD2	9	14	19	30	4	10	14
523	5.05e-05	TGCGCCAGCAGCTACAGGGGGCGCAAGCTTTCTTT	CASSYR~AQAFF	TRBV5-1*01	TRBV5-1	TRBJ1-1*01	TRBJ1-1	TRBD1*01	TRBD1	12	13	21	24	0	2	2
523	5.05e-05	TGCAGCGTTGTCGGGCAGGCTGAAGCTTTCTTT	CSVVGQAEAFF	TRBV29-1*01	TRBV29-1	TRBJ1-1*01	TRBJ1-1	TRBD1*01, TRBD2*02, TRBD2*01	TRBD1, TRBD2	9	15	18	19	5	0	5
522	5.04e-05	TGTGCCACCAGTGACCCTGCTAGCACAGATACGCAGTATTTT	CATSDPASTDTQYF	TRBV24-1*01	TRBV24-1	TRBJ2-3*01	TRBJ2-3	TRBD1*01	TRBD1	13	14	18	21	0	2	2
522	5.04e-05	TGTGCCAGCAGCCTCGGACACTCCTACGAGCAGTACTTC	CASSLGHSYEQYF	TRBV7-8*01, TRBV7-8*03	TRBV7-8	TRBJ2-7*01	TRBJ2-7	TRBD1*01	TRBD1	12	15	19	20	2	0	2
522	5.04e-05	TGTGCCAGCAGCCCGAGAGTTGGCTATGGCTACACCTTC	CASSPRVGYGYTF	TRBV7-6*01, TRBV7-6*02	TRBV7-6	TRBJ1-2*01	TRBJ1-2	TRBD2*02, TRBD2*01	TRBD2	11	16	18	23	4	4	8
522	5.04e-05	TGTGCCAGCAGATTGGGACAGGGGTATGGCTACACCTTC	CASRLGQGYGYTF	TRBV7-8*01	TRBV7-8	TRBJ1-2*01	TRBJ1-2	TRBD1*01	TRBD1	10	14	23	24	3	0	3
522	5.04e-05	TGTGCCAGCAGAACTCAGGGATCGAATGGCTACACCTTC	CASRTQGSNGYTF	TRBV2*01, TRBV2*02, TRBV2*03	TRBV2	TRBJ1-2*01	TRBJ1-2	TRBD1*01	TRBD1	10	15	19	25	4	5	9
522	5.04e-05	TGTGCCAGCAGTGAATTTTGGGTACGAGCAGTACTTC	CASSEF~GYEQYF	TRBV25-1*01	TRBV25-1	TRBJ2-7*01	TRBJ2-7	TRBD1*01, TRBD2*02, TRBD2*01	TRBD1, TRBD2	15	19	21	22	3	0	3
522	5.04e-05	TGCAGTGTATCGGAAGGCCAGCCCCAGCATTTT	CSVSEGQPQHF	TRBV20-1*06, TRBV20-1*03, TRBV20-1*01, TRBV20-1*04, TRBV20-1*05, TRBV20-1*02, TRBV20-1*07	TRBV20-1	TRBJ1-5*01	TRBJ1-5	TRBD1*01, TRBD2*02, TRBD2*01	TRBD1, TRBD2	6	11	13	18	4	4	8
521	5.03e-05	TGTGCCACCAGCAGTCCCGGGACAGCCCACGAGCAGTACTTC	CATSSPGTAHEQYF	TRBV15*02	TRBV15	TRBJ2-7*01	TRBJ2-7	TRBD1*01	TRBD1	11	18	24	28	6	3	9
521	5.03e-05	TGTGCCAGCAGTGCGACAGGGAGCAATCAGCCCCAGCATTTT	CASSATGSNQPQHF	TRBV2*01, TRBV2*02, TRBV2*03	TRBV2	TRBJ1-5*01	TRBJ1-5	TRBD1*01	TRBD1	12	14	20	21	1	0	1
521	5.03e-05	TGTGCCAGCAGCGCCCGACAGCGATCTATGGCTACACCTTC	CASSARQ~IYGYTF	TRBV9*02, TRBV9*01, TRBV9*03	TRBV9	TRBJ1-2*01	TRBJ1-2	TRBD1*01	TRBD1	12	16	20	25	3	4	7
521	5.03e-05	TGTGCCACCAGCAGAGATCTCGGTGGCTACACCTTC	CATSRDLGGYTF	TRBV15*02	TRBV15	TRBJ1-2*01	TRBJ1-2	TRBD2*02, TRBD2*01	TRBD2	11	20	22	23	8	0	8
521	5.03e-05	TGTGCCAGCAGTGATTCGGCAGATACGCAGTATTTT	CASSDSADTQYF	TRBV2*01, TRBV2*02, TRBV2*03	TRBV2	TRBJ2-3*01	TRBJ2-3	TRBD2*02, TRBD2*01	TRBD2	13	16	18	19	2	0	2
521	5.03e-05	TGTGCCAGCAGCTCCCTGGGTGGCTACACCTTC	CASSSLGGYTF	TRBV7-8*01, TRBV7-8*03	TRBV7-8	TRBJ1-2*01	TRBJ1-2	TRBD1*01	TRBD1	10	13	17	20	2	2	4
521	5.03e-05	TGCAGTGCTACGGGACGCAATGAGCAGTTCTTC	CSATGRNEQFF	TRBV20-1*06, TRBV20-1*03, TRBV20-1*01, TRBV20-1*04, TRBV20-1*05, TRBV20-1*02, TRBV20-1*07	TRBV20-1	TRBJ2-1*01	TRBJ2-1	TRBD1*01, TRBD2*02, TRBD2*01	TRBD1, TRBD2	9	11	15	17	1	1	2
521	5.03e-05	TGTGCCACCAGATATCCTACGAGCAGTACTTC	CATRY~YEQYF	TRBV15*02	TRBV15	TRBJ2-7*01	TRBJ2-7			10	-1	-1	14	-1	-1	3
520	5.02e-05	TGTGCAAACCAAGTCAGGTTGAGGGCAATCAGCCCCAGCATTTT	CANQVRL~GNQPQHF	TRBV24-1*01	TRBV24-1	TRBJ1-5*01	TRBJ1-5	TRBD1*01, TRBD2*02, TRBD2*01	TRBD1, TRBD2	4	14	17	24	9	6	15
520	5.02e-05	TGTGCCACCAGTGACGGACAGGGTTCCTACGAGCAGTACTTC	CATSDGQGSYEQYF	TRBV24-1*01	TRBV24-1	TRBJ2-7*01	TRBJ2-7	TRBD1*01	TRBD1	13	15	22	24	1	1	2
520	5.02e-05	TGTGCCACCAGCACAGGGTTTAGCAATCAGCCCCAGCATTTT	CATSTGFSNQPQHF	TRBV15*02	TRBV15	TRBJ1-5*01	TRBJ1-5	TRBD1*01	TRBD1	11	12	17	20	0	2	2
520	5.02e-05	TGTGCCAGCAGCTTAGAAGGTGGCACAGATACGCAGTATTTT	CASSLEGGTDTQYF	TRBV7-6*01	TRBV7-6	TRBJ2-3*01	TRBJ2-3	TRBD1*01, TRBD2*02	TRBD1, TRBD2	15	17	19	22	1	2	3
520	5.02e-05	TGTGCCAGCAGCGGGACGGAATATAATTCACCCCTCCACTTT	CASSGTEYNSPLHF	TRBV2*01, TRBV2*02, TRBV2*03	TRBV2	TRBJ1-6*02	TRBJ1-6	TRBD1*01, TRBD2*02, TRBD2*01	TRBD1, TRBD2	10	12	16	21	1	4	5
520	5.02e-05	TGCAGTCACAATCGGGACCCGGGTTCACCCCTCCACTTT	CSHNRDPGSPLHF	TRBV20-1*06, TRBV20-1*03, TRBV20-1*01, TRBV20-1*04, TRBV20-1*05, TRBV20-1*02, TRBV20-1*07	TRBV20-1	TRBJ1-6*02	TRBJ1-6	TRBD1*01, TRBD2*02, TRBD2*01	TRBD1, TRBD2	5	13	17	23	7	5	12
520	5.02e-05	TGTGCCACCAGTGATTTGGGGTACGAGCAGTACTTC	CATSDLGYEQYF	TRBV24-1*01	TRBV24-1	TRBJ2-7*01	TRBJ2-7	TRBD1*01, TRBD2*02, TRBD2*01	TRBD1, TRBD2	13	17	20	21	3	0	3
520	5.02e-05	TGCAGCGTTGACTGGGGGAGAGAAAAACTGTTTTTT	CSVDWGREKLFF	TRBV29-1*01	TRBV29-1	TRBJ1-4*01	TRBJ1-4	TRBD1*01, TRBD2*02, TRBD2*01	TRBD1, TRBD2	10	13	17	21	2	3	5
519	5.01e-05	TGCAGCGTTGATGCGCGTAGGGACAGGGATGAAGCTTTCTTT	CSVDARRDRDEAFF	TRBV29-1*01	TRBV29-1	TRBJ1-1*01	TRBJ1-1	TRBD1*01	TRBD1	10	19	27	29	8	1	9
519	5.01e-05	TGTGCCATCAGTTCAGACAGCAATCAGCCCCAGCATTTT	CAISSDSNQPQHF	TRBV10-3*01, TRBV10-3*02	TRBV10-3	TRBJ1-5*01	TRBJ1-5	TRBD1*01, TRBD2*02, TRBD2*01	TRBD1, TRBD2	11	15	17	18	3	0	3
519	5.01e-05	TGTGCCACCAGTGATTTGTCGACAGGGGAGCTGTTTTTT	CATSDLSTGELFF	TRBV24-1*01	TRBV24-1	TRBJ2-2*01	TRBJ2-2	TRBD1*01	TRBD1	17	20	23	24	2	0	2
519	5.01e-05	TGCAGTGCTAGAGCCGACAATAATTCACCCCTCCACTTT	CSARADNNSPLHF	TRBV20-1*01, TRBV20-1*04, TRBV20-1*05, TRBV20-1*07	TRBV20-1	TRBJ1-6*02	TRBJ1-6	TRBD1*01	TRBD1	12	15	18	19	2	0	2
518	5e-05	TGTGCCACCAGCACGACAGGGGGCATCGATCAGCCCCAGCATTTT	CATSTTGGIDQPQHF	TRBV15*02	TRBV15	TRBJ1-5*01	TRBJ1-5	TRBD1*01	TRBD1	11	14	23	28	2	4	6
518	5e-05	TGTGCCAGCAGCCTAGACAGCTCCTATAATTCACCCCTCCACTTT	CASSLDSSYNSPLHF	TRBV2*01, TRBV2*02, TRBV2*03	TRBV2	TRBJ1-6*01	TRBJ1-6	TRBD1*01	TRBD1	10	15	19	20	4	0	4
518	5e-05	TGCAGCGTTGTTGGGGAACTCTGGGGCCAACGTCCTGACTTTC	CSVVGEL~GANVLTF	TRBV29-1*01	TRBV29-1	TRBJ2-6*01	TRBJ2-6	TRBD1*01, TRBD2*02, TRBD2*01	TRBD1, TRBD2	9	13	16	18	3	1	4
518	5e-05	TGTGCCACCGGGAGACAGGGGGGCTACAATGAGCAGTTCTTC	CATGRQGGYNEQFF	TRBV15*02	TRBV15	TRBJ2-1*01	TRBJ2-1	TRBD1*01	TRBD1	8	13	21	23	4	1	5
518	5e-05	TGCAGTGCTAGGCGGCAGACCTATAATTCACCCCTCCACTTT	CSARRQTYNSPLHF	TRBV20-1*06, TRBV20-1*03, TRBV20-1*01, TRBV20-1*04, TRBV20-1*05, TRBV20-1*02, TRBV20-1*07	TRBV20-1	TRBJ1-6*02	TRBJ1-6	TRBD2*02, TRBD2*01	TRBD2	10	11	14	19	0	4	4
518	5e-05	TGTGCCAGCATGACCCACGCAGGGGAGGCCCAGCATTTT	CASMTHAGEAQHF	TRBV2*01, TRBV2*02, TRBV2*03	TRBV2	TRBJ1-5*01	TRBJ1-5	TRBD1*01, TRBD2*02	TRBD1, TRBD2	9	19	24	28	9	3	12
518	5e-05	TGTGCCAGCAGCTTAGGTCCAGGATACGAGCAGTACTTC	CASSLGPGYEQYF	TRBV7-2*04, TRBV7-2*01	TRBV7-2	TRBJ2-7*01	TRBJ2-7	TRBD1*01, TRBD2*02, TRBD2*01	TRBD1, TRBD2	15	19	22	24	3	1	4
518	5e-05	TGCAGTGCTAGATCGACTAGTGTGGAGACCCAGTACTTC	CSARSTSVETQYF	TRBV20-1*01, TRBV20-1*04, TRBV20-1*05, TRBV20-1*07	TRBV20-1	TRBJ2-5*01	TRBJ2-5	TRBD2*02, TRBD2*01	TRBD2	11	14	19	24	2	4	6
518	5e-05	TGCAGTGCCTGGACAGAATCTGGCTACACCTTC	CSAWTESGYTF	TRBV20-1*06, TRBV20-1*03, TRBV20-1*01, TRBV20-1*04, TRBV20-1*05, TRBV20-1*02, TRBV20-1*07	TRBV20-1	TRBJ1-2*01	TRBJ1-2	TRBD1*01	TRBD1	7	10	15	20	2	4	6
517	4.99e-05	TGTGCCACCAGCCCCGGTGGTATCGGGAACGAGCAGTACTTC	CATSPGGIGNEQYF	TRBV15*02	TRBV15	TRBJ2-7*01	TRBJ2-7	TRBD2*02	TRBD2	11	23	27	28	11	0	11
517	4.99e-05	TGTGCCAGCAGCTTAGCGGTTGGGGGTTACGAGCAGTACTTC	CASSLAVGGYEQYF	TRBV7-2*04, TRBV7-2*01	TRBV7-2	TRBJ2-7*01	TRBJ2-7	TRBD1*01, TRBD2*01	TRBD1, TRBD2	16	21	25	27	4	1	5
517	4.99e-05	TGTGCCACTAACGCGGGGGGCACAGATACGCAGTATTTT	CATNAGGTDTQYF	TRBV24-1*01	TRBV24-1	TRBJ2-3*01	TRBJ2-3	TRBD2*01	TRBD2	7	12	18	19	4	0	4
517	4.99e-05	TGTGCCAGCAGCTTGCTAGGGGGCAGCGGCTACACCTTC	CASSLLGGSGYTF	TRBV7-9*03, TRBV7-9*01, TRBV7-9*04, TRBV7-9*02	TRBV7-9	TRBJ1-2*01	TRBJ1-2	TRBD1*01	TRBD1	13	17	23	27	3	3	6
517	4.99e-05	TGTGCCAGCAGCACCGACAGAGAAGAGACCCAGTACTTC	CASSTDREETQYF	TRBV7-8*01, TRBV7-8*03	TRBV7-8	TRBJ2-5*01	TRBJ2-5	TRBD1*01	TRBD1	11	15	19	22	3	2	5
517	4.99e-05	TGTGCTAGCACTAGAAGAGGGACTGAGCAGTTCTTC	CASTRRGTEQFF	TRBV7-7*01, TRBV7-7*02	TRBV7-7	TRBJ2-1*01	TRBJ2-1	TRBD1*01, TRBD2*02, TRBD2*01	TRBD1, TRBD2	9	18	22	23	8	0	8
517	4.99e-05	TGCAGTGCTAGTCCCGGGGTTGGCTACACCTTC	CSASPGVGYTF	TRBV20-1*01, TRBV20-1*04, TRBV20-1*05, TRBV20-1*07	TRBV20-1	TRBJ1-2*01	TRBJ1-2	TRBD2*01	TRBD2	11	14	18	20	2	1	3
517	4.99e-05	TGTGCCAGTGGGAGCTACACCTTC	CASGSYTF	TRBV9*02, TRBV9*01, TRBV9*03	TRBV9	TRBJ1-2*01	TRBJ1-2	TRBD1*01, TRBD2*02, TRBD2*01	TRBD1, TRBD2	7	9	12	13	1	0	1
516	4.98e-05	TGTGCCACTGCGACTGGGAGAGAGGGGGACGAGCAGTACTTC	CATATGREGDEQYF	TRBV24-1*01	TRBV24-1	TRBJ2-7*01	TRBJ2-7	TRBD1*01	TRBD1	7	22	27	28	14	0	14
516	4.98e-05	TGTGCCACCAGTGGCCTGACTCGGCCAAATGAGCAGTTCTTC	CATSGLTRPNEQFF	TRBV24-1*01	TRBV24-1	TRBJ2-1*01	TRBJ2-1	TRBD1*01, TRBD2*02, TRBD2*01	TRBD1, TRBD2	12	14	17	27	1	9	10
516	4.98e-05	TGTGCCAGCAGTGCCGGGGCCGAGGTTTACGAGCAGTACTTC	CASSAGAEVYEQYF	TRBV6-3*01, TRBV6-2*01	TRBV6-3, TRBV6-2	TRBJ2-7*01	TRBJ2-7	TRBD1*01, TRBD2*01	TRBD1, TRBD2	12	15	19	27	2	7	9
516	4.98e-05	TGTGCCAGCAGCTTTTACAGAAATTCACCCCTCCACTTT	CASSFYRNSPLHF	TRBV7-8*01, TRBV7-8*03	TRBV7-8	TRBJ1-6*01	TRBJ1-6	TRBD1*01	TRBD1	13	16	19	21	2	1	3
516	4.98e-05	TGTGCCAGCAGCATCATGCTGGCAGATACGCAGTATTTT	CASSIMLADTQYF	TRBV7-8*01, TRBV7-8*03	TRBV7-8	TRBJ2-3*01	TRBJ2-3	TRBD1*01, TRBD2*02, TRBD2*01	TRBD1, TRBD2	11	18	20	22	6	1	7
516	4.98e-05	TGCAGCGTTGAAGATCGGGTAAACTATGGCTACACCTTC	CSVEDRVNYGYTF	TRBV29-1*01	TRBV29-1	TRBJ1-2*01	TRBJ1-2	TRBD2*02, TRBD2*01	TRBD2	13	15	18	21	1	2	3
516	4.98e-05	TGCAGCGTTGACTTCGGGCGCGAGCAGTACTTC	CSVDFGREQYF	TRBV29-1*01	TRBV29-1	TRBJ2-7*01	TRBJ2-7	TRBD1*01, TRBD2*02, TRBD2*01	TRBD1, TRBD2	10	15	18	20	4	1	5
515	4.98e-05	TGTGCCACCAGCACAAACAGGGGAAGCAATCAGCCCCAGCATTTT	CATSTNRGSNQPQHF	TRBV15*02	TRBV15	TRBJ1-5*01	TRBJ1-5	TRBD1*01	TRBD1	11	16	22	24	4	1	5
515	4.98e-05	TGTGCCAGCAGCTTTAGGGGTGGGGTTCACCCCTCCACTTT	CASSFRG~GSPLHF	TRBV7-3*01	TRBV7-3	TRBJ1-6*01	TRBJ1-6	TRBD1*01	TRBD1	10	15	19	25	4	5	9
515	4.98e-05	TGTGCCAGCAGCCATCTACTAGAAGAGACCCAGTACTTC	CASSHLLEETQYF	TRBV7-6*01, TRBV7-6*02	TRBV7-6	TRBJ2-5*01	TRBJ2-5	TRBD2*02, TRBD2*01	TRBD2	11	17	21	22	5	0	5
515	4.98e-05	TGCAGTGCTAGATACGGGGGTCAAGAGACCCAGTACTTC	CSARYGGQETQYF	TRBV20-1*01, TRBV20-1*05, TRBV20-1*07	TRBV20-1	TRBJ2-5*01	TRBJ2-5	TRBD2*01	TRBD2	11	14	19	21	2	1	3
515	4.98e-05	TGTGCCACCGGGTCGAATGGTTACGAGCAGTACTTC	CATGSNGYEQYF	TRBV15*02	TRBV15	TRBJ2-7*01	TRBJ2-7	TRBD1*01, TRBD2*02, TRBD2*01	TRBD1, TRBD2	8	9	11	21	0	9	9
515	4.98e-05	TGTGCCAGCATGGTTCTTACCTACGAGCAGTACTTC	CASMVLTYEQYF	TRBV12-4*01, TRBV12-3*01	TRBV12-4, TRBV12-3	TRBJ2-7*01	TRBJ2-7	TRBD1*01, TRBD2*02, TRBD2*01	TRBD1, TRBD2	9	-1	-1	19	-1	-1	9
515	4.98e-05	TGTGCCAGCAGAACGGTTGTGGAAAAACTGTTTTTT	CASRTVVEKLFF	TRBV2*01, TRBV2*02, TRBV2*03	TRBV2	TRBJ1-4*01	TRBJ1-4	TRBD1*01, TRBD2*02, TRBD2*01	TRBD1, TRBD2	10	17	19	21	6	1	7
515	4.98e-05	TGTGCCAGCAAGGGGGACGGGCCTGAAGCTTTCTTT	CASKGDGPEAFF	TRBV2*01, TRBV2*02, TRBV2*03	TRBV2	TRBJ1-1*01	TRBJ1-1	TRBD1*01	TRBD1	9	10	15	22	0	6	6
515	4.98e-05	TGTGCCAGCAGCTCCTACGAGCAGTACTTC	CASSSYEQYF	TRBV7-3*05, TRBV7-3*01	TRBV7-3	TRBJ2-7*01	TRBJ2-7	TRBD2*02	TRBD2	11	-1	-1	12	-1	-1	0
515	4.98e-05	TGCAGTGCTGGACCGGATGGCTACACCTTC	CSAGPDGYTF	TRBV20-1*06, TRBV20-1*03, TRBV20-1*01, TRBV20-1*04, TRBV20-1*05, TRBV20-1*02, TRBV20-1*07	TRBV20-1	TRBJ1-2*01	TRBJ1-2	TRBD1*01, TRBD2*02, TRBD2*01	TRBD1, TRBD2	8	9	12	16	0	3	3
514	4.97e-05	TGTGCCAGCAAAAGCGGGGAGAGTGGATCACCCCTCCACTTT	CASKSGESGSPLHF	TRBV7-3*05, TRBV7-3*01	TRBV7-3	TRBJ1-6*01	TRBJ1-6	TRBD2*01	TRBD2	9	12	18	27	2	8	10
514	4.97e-05	TGTGCCACCAGACCAGGGATAGCAATCAGCCCCAGCATTTT	CATRPGI~NQPQHF	TRBV24-1*01	TRBV24-1	TRBJ1-5*01	TRBJ1-5	TRBD1*01	TRBD1	10	13	17	19	2	1	3
514	4.97e-05	TGTGCCAGCAGTGGAACTCAAGGGCAGATACGCAGTATTTT	CASSGTQ~ADTQYF	TRBV25-1*01	TRBV25-1	TRBJ2-3*01	TRBJ2-3	TRBD1*01, TRBD2*02	TRBD1, TRBD2	12	20	23	24	7	0	7
514	4.97e-05	TGTGCCAGCAGTGACAGGGGGCTACAATGAGCAGTTCTTC	CASSDRG~YNEQFF	TRBV6-4*02, TRBV6-4*01	TRBV6-4	TRBJ2-1*01	TRBJ2-1	TRBD1*01	TRBD1	14	15	20	21	0	0	0
514	4.97e-05	TGTGCCAGCAGTGCGCAAAGTGATCAGCCCCAGCATTTT	CASSAQSDQPQHF	TRBV2*01, TRBV2*02, TRBV2*03	TRBV2	TRBJ1-5*01	TRBJ1-5	TRBD2*02, TRBD2*01	TRBD2	12	18	20	22	5	1	6
514	4.97e-05	TGCAGTGCTCGGACCCAACCGGGATCCAGGCCCCACTTT	CSARTQPGSRPHF	TRBV20-1*06, TRBV20-1*03, TRBV20-1*01, TRBV20-1*04, TRBV20-1*05, TRBV20-1*02, TRBV20-1*07	TRBV20-1	TRBJ1-6*02	TRBJ1-6	TRBD2*02	TRBD2	8	19	23	32	10	8	18
514	4.97e-05	TGCAGTGGGAAAGGAGCGGGGGGACCACCCCTCCACTTT	CSGKGAGGPPLHF	TRBV20-1*06, TRBV20-1*03, TRBV20-1*01, TRBV20-1*04, TRBV20-1*05, TRBV20-1*02, TRBV20-1*07	TRBV20-1	TRBJ1-6*01	TRBJ1-6	TRBD2*01	TRBD2	6	14	22	25	7	2	9
514	4.97e-05	TGCAGCGTTGTTAATGACGGAGGGGAAAAACTGTTTTTT	CSVVNDGGEKLFF	TRBV29-1*01	TRBV29-1	TRBJ1-4*01	TRBJ1-4	TRBD2*02	TRBD2	9	18	23	24	8	0	8
513	4.96e-05	TGTGCCACCAGTGATTCAGGACAGGGGATTCAGCCCCAGCATTTT	CATSDSGQGIQPQHF	TRBV24-1*01	TRBV24-1	TRBJ1-5*01	TRBJ1-5	TRBD1*01	TRBD1	15	18	26	29	2	2	4
513	4.96e-05	TGTGCCACCAGCAGAACGGGACTAGCGGGGAATGAGCAGTTCTTC	CATSRTGLAGNEQFF	TRBV15*02	TRBV15	TRBJ2-1*01	TRBJ2-1	TRBD2*01	TRBD2	11	17	29	30	5	0	5
513	4.96e-05	TGTGCCAGTAGTATGGACAGTCTGCGCTATTCACCCCTCCACTTT	CASSMDSLRYSPLHF	TRBV19*01, TRBV19*02	TRBV19	TRBJ1-6*01	TRBJ1-6	TRBD1*01	TRBD1	13	14	19	28	0	8	8
513	4.96e-05	TGCGCCAGCAGTAACAGGGTAGGGATAGCAGAGACCCAGTACTTC	CASSNRVGIAETQYF	TRBV10-1*02, TRBV10-1*01	TRBV10-1	TRBJ2-5*01	TRBJ2-5	TRBD1*01	TRBD1	11	13	18	29	1	10	11
513	4.96e-05	TGTGCCAGCAGCTTACAGGTTAACACCGGGGAGCTGTTTTTT	CASSLQVNTGELFF	TRBV7-3*01	TRBV7-3	TRBJ2-2*01	TRBJ2-2	TRBD1*01	TRBD1	14	15	18	21	0	2	2
513	4.96e-05	TGCGCCAGCAGCTTCGGGACGGAAAATTCACCCCTCCACTTT	CASSFGTENSPLHF	TRBV5-1*01	TRBV5-1	TRBJ1-6*02	TRBJ1-6	TRBD1*01, TRBD2*02, TRBD2*01	TRBD1, TRBD2	13	15	19	24	1	4	5
513	4.96e-05	TGCAGTGCTAGAGGCGATGGGGACGTCGACGAGCAGTACTTC	CSARGDGDVDEQYF	TRBV20-1*01, TRBV20-1*04, TRBV20-1*05, TRBV20-1*07	TRBV20-1	TRBJ2-7*01	TRBJ2-7	TRBD1*01, TRBD2*02, TRBD2*01	TRBD1, TRBD2	12	19	23	28	6	4	10
513	4.96e-05	TGTGCCACCCGAGGGGGGGCGAGGGAAAAACTGTTTTTT	CATRGGAREKLFF	TRBV25-1*01	TRBV25-1	TRBJ1-4*01	TRBJ1-4	TRBD2*01	TRBD2	6	12	18	24	5	5	10
513	4.96e-05	TGTGCCACCAGCCAGGGGGCAAGGGAGCTGTTTTTT	CATSQGARELFF	TRBV24-1*01	TRBV24-1	TRBJ2-2*01	TRBJ2-2	TRBD1*01	TRBD1	10	12	19	22	1	2	3
513	4.96e-05	TGTGCCAGCAGCACGAGCACAGATACGCAGTATTTT	CASSTSTDTQYF	TRBV7-8*01, TRBV7-8*03	TRBV7-8	TRBJ2-3*01	TRBJ2-3	TRBD2*02, TRBD2*01	TRBD2	11	-1	-1	15	-1	-1	3
513	4.96e-05	TGCAGCGGGACGGCAACTAATGAAAAACTGTTTTTT	CSGTATNEKLFF	TRBV29-1*01, TRBV29-1*03	TRBV29-1	TRBJ1-4*01	TRBJ1-4	TRBD1*01, TRBD2*02, TRBD2*01	TRBD1, TRBD2	6	7	10	13	0	2	2
513	4.96e-05	TGCAGCGTTGGGGTCCACGAGCAGTACTTC	CSVGVHEQYF	TRBV29-1*01	TRBV29-1	TRBJ2-7*01	TRBJ2-7	TRBD1*01, TRBD2*02, TRBD2*01	TRBD1, TRBD2	9	12	15	16	2	0	2
512	4.95e-05	TGTGCCACCAGTGATGGCCAGGGGGATAGCAATCAGCCCCAGCATTTT	CATSDGQGDSNQPQHF	TRBV24-1*01	TRBV24-1	TRBJ1-5*01	TRBJ1-5	TRBD1*01	TRBD1	14	18	24	26	3	1	4
512	4.95e-05	TGTGCCACCCTCGGTATGCGGGGTTAGCAATCAGCCCCAGCATTTT	CATLGMRG~SNQPQHF	TRBV24-1*01	TRBV24-1	TRBJ1-5*01	TRBJ1-5	TRBD2*01	TRBD2	8	17	22	24	8	1	9
512	4.95e-05	TGTGCCACCAGCAGAGATCTAGGGGGTCTGGGGCTACACCTTC	CATSRDL~GVWGYTF	TRBV15*02	TRBV15	TRBJ1-2*01	TRBJ1-2	TRBD1*01	TRBD1	11	20	25	31	8	5	13
512	4.95e-05	TGTGCCACCAGCAGAGATCTTGGTAGCGATGAGCAGTTCTTC	CATSRDLGSDEQFF	TRBV15*02	TRBV15	TRBJ2-1*01	TRBJ2-1	TRBD2*02, TRBD2*01	TRBD2	11	23	27	28	11	0	11
512	4.95e-05	TGTGCCAGCAGCTCACAAGACCATAATTCACCCCTCCACTTT	CASSSQDHNSPLHF	TRBV7-9*03, TRBV7-9*01, TRBV7-9*04, TRBV7-9*02	TRBV7-9	TRBJ1-6*02	TRBJ1-6	TRBD1*01, TRBD2*02, TRBD2*01	TRBD1, TRBD2	13	18	20	22	4	1	5
512	4.95e-05	TGTGCCAGCAGCCAAGCGGGAGGTATCTACGAGCAGTACTTC	CASSQAGGIYEQYF	TRBV3-1*01	TRBV3-1	TRBJ2-7*01	TRBJ2-7	TRBD2*02	TRBD2	15	16	22	26	0	3	3
512	4.95e-05	TGTGCCAGCAGCGCGTACAGGGACGTCTATGGCTACACCTTC	CASSAYRDVYGYTF	TRBV7-2*04, TRBV7-2*01	TRBV7-2	TRBJ1-2*01	TRBJ1-2	TRBD1*01	TRBD1	11	16	21	26	4	4	8
512	4.95e-05	TGCAGTGCTGATGGTGGGGTTAATTCACCCCTCCACTTT	CSADGGVNSPLHF	TRBV20-1*06, TRBV20-1*03, TRBV20-1*01, TRBV20-1*04, TRBV20-1*05, TRBV20-1*02, TRBV20-1*07	TRBV20-1	TRBJ1-6*02	TRBJ1-6	TRBD1*01, TRBD2*01	TRBD1, TRBD2	8	15	18	20	6	1	7
512	4.95e-05	TGTGCCAGCAGGGAATACAGGGACACCATATATTTT	CASREYRDTIYF	TRBV2*01, TRBV2*03	TRBV2	TRBJ1-3*01	TRBJ1-3	TRBD1*01	TRBD1	14	16	21	22	1	0	1
512	4.95e-05	TGTGCCTCCGACCAGGGGAGAGACCCAGTACTTC	CASDQG~ETQYF	TRBV10-3*01, TRBV10-3*02	TRBV10-3	TRBJ2-5*01	TRBJ2-5	TRBD1*01	TRBD1	5	12	17	18	6	0	6
512	4.95e-05	TGTGCCAGCAGCTCAGGCCACGAGCAGTACTTC	CASSSGHEQYF	TRBV7-6*01	TRBV7-6	TRBJ2-7*01	TRBJ2-7	TRBD1*01	TRBD1	12	13	16	19	0	2	2
511	4.94e-05	TGTGCCAGCAGCTGGGACTAGCGGGAGCACAGATACGCAGTATTTT	CASSWD*R~STDTQYF	TRBV7-3*05, TRBV7-3*01	TRBV7-3	TRBJ2-3*01	TRBJ2-3	TRBD2*02, TRBD2*01	TRBD2	12	13	24	25	0	0	0
511	4.94e-05	TGTGCCAGCAGCTTAGCTGGGACAGGCCAAGAGACCCAGTACTTC	CASSLAGTGQETQYF	TRBV7-6*01	TRBV7-6	TRBJ2-5*01	TRBJ2-5	TRBD1*01	TRBD1	16	18	25	26	1	0	1
511	4.94e-05	TGTGCCAGCAGCGTGGGGAACCCTGAGACCAACGTCCTGACTTTC	CASSVGNPETNVLTF	TRBV9*02, TRBV9*01	TRBV9	TRBJ2-6*01	TRBJ2-6	TRBD1*01	TRBD1	13	20	24	28	6	3	9
511	4.94e-05	TGTGCCAGCAGTGAATTAGGGTTCTAACTACGAGCAGTACTTC	CASSELG~SNYEQYF	TRBV25-1*01	TRBV25-1	TRBJ2-7*01	TRBJ2-7	TRBD1*01, TRBD2*02	TRBD1, TRBD2	15	17	20	27	1	6	7
511	4.94e-05	TGTGCCATCAGTGAGTCGGAGGGGGCTGGCTACACCTTC	CAISESEGAGYTF	TRBV10-3*01, TRBV10-3*02	TRBV10-3	TRBJ1-2*01	TRBJ1-2	TRBD1*01	TRBD1	16	19	25	26	2	0	2
511	4.94e-05	TGCAGCGTTTTGACAGGCTACAATGAGCAGTTCTTC	CSVLTGYNEQFF	TRBV29-1*01, TRBV29-1*03	TRBV29-1	TRBJ2-1*01	TRBJ2-1	TRBD1*01	TRBD1	8	11	16	17	2	0	2
511	4.94e-05	TGCAGCGTCATACGGGACAGGGGCCTTCAGTTCTTC	CSVIRDRGLQFF	TRBV29-1*01, TRBV29-1*03	TRBV29-1	TRBJ2-1*01	TRBJ2-1	TRBD1*01	TRBD1	7	13	22	27	5	4	9
510	4.93e-05	TGTGCCAGCAGTGGGACACCCCTCTTCGAGTAGCGGGGGCTATGTCTGGGGCCAACGTCCTGACTTTC	CASSGTPLFE*~GAMSGANVLTF	TRBV25-1*01	TRBV25-1	TRBJ2-6*01	TRBJ2-6	TRBD2*01	TRBD2	12	30	38	44	17	5	22
510	4.93e-05	TGTGCCAGCAGTCCCCACGGAAGAGGGACACTCCTACGAGCAGTACTTC	CASSPHGR~GHSYEQYF	TRBV25-1*01	TRBV25-1	TRBJ2-7*01	TRBJ2-7	TRBD1*01	TRBD1	10	24	29	30	13	0	13
510	4.93e-05	TGCGCCAGCAACGAGGGAGGGGATGCAGATACGCAGTATTTT	CASNEGGDADTQYF	TRBV5-1*01	TRBV5-1	TRBJ2-3*01	TRBJ2-3	TRBD2*02	TRBD2	9	14	20	25	4	4	8
510	4.93e-05	TGTGCCGCTAAGGGCAGGCATTCTATGGCTACACCTTC	CAAKGR~FYGYTF	TRBV19*01, TRBV19*03, TRBV19*02	TRBV19	TRBJ1-2*01	TRBJ1-2	TRBD1*01, TRBD2*02, TRBD2*01	TRBD1, TRBD2	5	14	17	22	8	4	12
510	4.93e-05	TGTGCTAGCCATTTAAATGGCTACACCTTC	CASHLNGYTF	TRBV7-7*01, TRBV7-7*02	TRBV7-7	TRBJ1-2*01	TRBJ1-2			8	-1	-1	16	-1	-1	7
509	4.92e-05	TGTGCCAGCAGTGAACGGGAAGGGACAGGCAATGAACACCGGGGAGCTGTTTTTT	CASSEREGT~AMNTGELFF	TRBV25-1*01	TRBV25-1	TRBJ2-2*01	TRBJ2-2	TRBD1*01	TRBD1	14	21	28	33	6	4	10
509	4.92e-05	TGTGCCAGCACCATGACTAGCGGGAGGGCCACACCGGGGAGCTGTTTTTT	CASTMTSG~GHTGELFF	TRBV6-3*01, TRBV6-2*01	TRBV6-3, TRBV6-2	TRBJ2-2*01	TRBJ2-2	TRBD2*02	TRBD2	9	14	27	30	4	2	6
509	4.92e-05	TGTGCCACCAGACAGACTACTGGGGCCAACGTCCTGACTTTC	CATRQTTGANVLTF	TRBV15*02	TRBV15	TRBJ2-6*01	TRBJ2-6	TRBD2*02, TRBD2*01	TRBD2	10	14	18	19	3	0	3
509	4.92e-05	TGTGCCAGCAGCCCTCGATGGGGGCAGCCCCAGCATTTT	CASSPRWGQPQHF	TRBV7-8*01, TRBV7-8*03	TRBV7-8	TRBJ1-5*01	TRBJ1-5	TRBD1*01, TRBD2*01	TRBD1, TRBD2	10	19	23	24	8	0	8
509	4.92e-05	TGTGCCAGCAGCAAAGATAGCAATCAGCCCCAGCATTTT	CASSKDSNQPQHF	TRBV7-8*01, TRBV7-8*03	TRBV7-8	TRBJ1-5*01	TRBJ1-5			11	-1	-1	17	-1	-1	5
509	4.92e-05	TGCAGTGCTAGCCAGGCCCGGGATTCACCCCTCCACTTT	CSASQARDSPLHF	TRBV20-1*06, TRBV20-1*03, TRBV20-1*01, TRBV20-1*04, TRBV20-1*05, TRBV20-1*02, TRBV20-1*07	TRBV20-1	TRBJ1-6*02	TRBJ1-6	TRBD1*01, TRBD2*02, TRBD2*01	TRBD1, TRBD2	10	12	15	22	1	6	7
509	4.92e-05	TGTGCCAGCAGATCGGCAACCTACGAGCAGTACTTC	CASRSATYEQYF	TRBV25-1*01	TRBV25-1	TRBJ2-7*01	TRBJ2-7	TRBD1*01, TRBD2*02, TRBD2*01	TRBD1, TRBD2	10	14	16	19	3	2	5
509	4.92e-05	TGTGCGATCAAGTCGGGGGATACGCAGTATTTT	CAIKSGDTQYF	TRBV7-2*04, TRBV7-2*01	TRBV7-2	TRBJ2-3*01	TRBJ2-3	TRBD2*01	TRBD2	4	13	17	18	8	0	8
509	4.92e-05	TGCAGTGCCGGCAGGGGCGAAGGCTACACCTTC	CSAGRGEGYTF	TRBV20-1*06, TRBV20-1*03, TRBV20-1*01, TRBV20-1*04, TRBV20-1*05, TRBV20-1*02, TRBV20-1*07	TRBV20-1	TRBJ1-2*01	TRBJ1-2	TRBD1*01	TRBD1	7	11	16	21	3	4	7
508	4.91e-05	TGCGCCAGCAGTGAGTCGACAGGGACAGAACACTGAAGCTTTCTTT	CASSESTG~QNTEAFF	TRBV10-1*01	TRBV10-1	TRBJ1-1*01	TRBJ1-1	TRBD1*01	TRBD1	16	17	23	27	0	3	3
508	4.91e-05	TGTGCCAGCAGCTTACGCCGCTTTGATTCACCCCTCCACTTT	CASSLRRFDSPLHF	TRBV7-3*01	TRBV7-3	TRBJ1-6*02	TRBJ1-6	TRBD2*02, TRBD2*01	TRBD2	14	17	21	25	2	3	5
508	4.91e-05	TGTGCCAGCAGGCCCGCCGGAGGTGGGCAGCCCCAGCATTTT	CASRPAGGGQPQHF	TRBV25-1*01	TRBV25-1	TRBJ1-5*01	TRBJ1-5	TRBD2*02, TRBD2*01	TRBD2	10	18	22	27	7	4	11
508	4.91e-05	TGTGCCAGCAGTGAGAGCCAGAACACTGAAGCTTTCTTT	CASSESQNTEAFF	TRBV25-1*01	TRBV25-1	TRBJ1-1*01	TRBJ1-1	TRBD1*01, TRBD2*02, TRBD2*01	TRBD1, TRBD2	13	16	18	20	2	1	3
508	4.91e-05	TGTGCCATCGGGGAATTTAACTATGGCTACACCTTC	CAIGEFNYGYTF	TRBV10-3*01, TRBV10-3*02	TRBV10-3	TRBJ1-2*01	TRBJ1-2	TRBD1*01, TRBD2*02, TRBD2*01	TRBD1, TRBD2	8	10	13	17	1	3	4
508	4.91e-05	TGTGCCACCAGCCCGGACCGCGAAAAACTGTTTTTT	CATSPDREKLFF	TRBV15*02	TRBV15	TRBJ1-4*01	TRBJ1-4	TRBD1*01, TRBD2*02, TRBD2*01	TRBD1, TRBD2	11	14	17	21	2	3	5
508	4.91e-05	TGTGCCAGCAGTTCACATGCGGAGACCCAGTACTTC	CASSSHAETQYF	TRBV7-6*01	TRBV7-6	TRBJ2-5*01	TRBJ2-5	TRBD1*01, TRBD2*02, TRBD2*01	TRBD1, TRBD2	10	14	16	21	3	4	7
508	4.91e-05	TGTGCCAGCAGTGACTACGAGCAGTACTTC	CASSDYEQYF	TRBV6-4*02, TRBV6-4*01	TRBV6-4	TRBJ2-7*01	TRBJ2-7	TRBD2*02	TRBD2	13	-1	-1	14	-1	-1	0
508	4.91e-05	TGCAGTGCAAGTGCCAATGAGCAGTTCTTC	CSASANEQFF	TRBV20-1*01, TRBV20-1*04, TRBV20-1*05, TRBV20-1*07	TRBV20-1	TRBJ2-1*01	TRBJ2-1	TRBD2*02, TRBD2*01	TRBD2	11	-1	-1	14	-1	-1	2
507	4.9e-05	TGTGCCAGCAGTGACCTGTCCCTTAGCGGGGGGGACAATGAGCAGTTCTTC	CASSDLSLSGGDNEQFF	TRBV25-1*01	TRBV25-1	TRBJ2-1*01	TRBJ2-1	TRBD2*01	TRBD2	13	23	33	34	9	0	9
507	4.9e-05	TGCAGTGCTAGAACATCCGGGACAGGCGACAACTACGAGCAGTACTTC	CSARTSGTGDNYEQYF	TRBV20-1*01, TRBV20-1*04, TRBV20-1*05, TRBV20-1*07	TRBV20-1	TRBJ2-7*01	TRBJ2-7	TRBD1*01	TRBD1	11	18	25	32	6	6	12
507	4.9e-05	TGTGCCACCAGCAGAGAGGAGGGGGCATCCTATGGCTACACCTTC	CATSREEGASYGYTF	TRBV15*02	TRBV15	TRBJ1-2*01	TRBJ1-2	TRBD1*01	TRBD1	16	19	25	29	2	3	5
507	4.9e-05	TGTGCCACCTCTGAAAGGAGCTTCAATCAGCCCCAGCATTTT	CATSERSFNQPQHF	TRBV24-1*01	TRBV24-1	TRBJ1-5*01	TRBJ1-5	TRBD2*02	TRBD2	8	16	19	23	7	3	10
507	4.9e-05	TGTGCCAGCAGCCAAGACAGGGGGTTTTCACCCCTCCACTTT	CASSQDRGFSPLHF	TRBV2*01, TRBV2*02, TRBV2*03	TRBV2	TRBJ1-6*01	TRBJ1-6	TRBD1*01	TRBD1	10	15	23	26	4	2	6
507	4.9e-05	TGTGCCACCAGTGACGGGTTCCAAGAGACCCAGTACTTC	CATSDGFQETQYF	TRBV24-1*01	TRBV24-1	TRBJ2-5*01	TRBJ2-5	TRBD2*02, TRBD2*01	TRBD2	13	14	17	20	0	2	2
507	4.9e-05	TGTGCCACCAGCAGGGGGGGTTACAATGAGCAGTTCTTC	CATSRGGYNEQFF	TRBV15*02	TRBV15	TRBJ2-1*01	TRBJ2-1	TRBD2*01	TRBD2	11	13	19	21	1	1	2
507	4.9e-05	TGTGCCACAACAACGTTCTCTGGAAACACCATATATTTT	CATTTFSGNTIYF	TRBV2*01, TRBV2*02, TRBV2*03	TRBV2	TRBJ1-3*01	TRBJ1-3	TRBD1*01	TRBD1	6	9	11	17	2	5	7
507	4.9e-05	TGTGCCAGCAGTGACGGCGGAGCGGCCCTCCACTTT	CASSDGGAALHF	TRBV6-4*02, TRBV6-4*01	TRBV6-4	TRBJ1-6*02	TRBJ1-6	TRBD2*02, TRBD2*01	TRBD2	13	20	24	25	6	0	6
507	4.9e-05	TGTGCCAGCAGCTTACTACAGGGGGCCCTCCACTTT	CASSLLQGALHF	TRBV7-9*01, TRBV7-9*04, TRBV7-9*02	TRBV7-9	TRBJ1-6*02	TRBJ1-6	TRBD1*01	TRBD1	14	17	24	25	2	0	2
507	4.9e-05	TGCAGTGCTAGGTCACGGACGGCTGAAGCTTTCTTT	CSARSRTAEAFF	TRBV20-1*06, TRBV20-1*03, TRBV20-1*01, TRBV20-1*04, TRBV20-1*05, TRBV20-1*02, TRBV20-1*07	TRBV20-1	TRBJ1-1*01	TRBJ1-1	TRBD1*01, TRBD2*02, TRBD2*01	TRBD1, TRBD2	10	16	19	22	5	2	7
507	4.9e-05	TGCAGTGCTAGTGGGCAGTACTTC	CSASGQYF	TRBV20-1*01, TRBV20-1*04, TRBV20-1*05, TRBV20-1*07	TRBV20-1	TRBJ2-7*01	TRBJ2-7	TRBD1*01, TRBD2*02, TRBD2*01	TRBD1, TRBD2	11	-1	-1	14	-1	-1	2
506	4.89e-05	TGTGCCACCAGCGAGAGAGTGCGGACAGGGGGTCGTCAGCCCCAGCATTTT	CATSERVRTGGRQPQHF	TRBV15*02	TRBV15	TRBJ1-5*01	TRBJ1-5	TRBD1*01	TRBD1	11	22	31	35	10	3	13
506	4.89e-05	TGTGCCATCAGTGCCCAGGGTGGCACCTACAATGAGCAGTTCTTC	CAISAQGGTYNEQFF	TRBV10-3*01, TRBV10-3*02	TRBV10-3	TRBJ2-1*01	TRBJ2-1	TRBD1*01	TRBD1	12	15	19	25	2	5	7
506	4.89e-05	TGTGCCAGCCTGACTAGAGGGGGGAATAATTCACCCCTCCACTTT	CASLTRGGNNSPLHF	TRBV2*01, TRBV2*02, TRBV2*03	TRBV2	TRBJ1-6*01	TRBJ1-6	TRBD1*01, TRBD2*02, TRBD2*01	TRBD1, TRBD2	8	17	22	25	8	2	10
506	4.89e-05	TGCAGTGCTACACCTAACAGGGGGATGGACGAGCAGTACTTC	CSATPNRGMDEQYF	TRBV20-1*01, TRBV20-1*04, TRBV20-1*05, TRBV20-1*07	TRBV20-1	TRBJ2-7*01	TRBJ2-7	TRBD1*01	TRBD1	9	16	23	28	6	4	10
506	4.89e-05	TGCAGTGCTAGATTCGGGACAGGGAATTCACCCCTCCACTTT	CSARFGTGNSPLHF	TRBV20-1*01, TRBV20-1*04, TRBV20-1*05, TRBV20-1*07	TRBV20-1	TRBJ1-6*01	TRBJ1-6	TRBD1*01	TRBD1	11	15	23	24	3	0	3
506	4.89e-05	TGTGCCAGCAGTGAAGTCGTAAGGACTGAAGCTTTCTTT	CASSEVVRTEAFF	TRBV2*01, TRBV2*03	TRBV2	TRBJ1-1*01	TRBJ1-1	TRBD1*01, TRBD2*02	TRBD1, TRBD2	15	21	23	24	5	0	5
506	4.89e-05	TGTGCCATCAGTGAGACTAATTCACCCCTCCACTTT	CAISETNSPLHF	TRBV10-3*01, TRBV10-3*02	TRBV10-3	TRBJ1-6*02	TRBJ1-6	TRBD1*01, TRBD2*02, TRBD2*01	TRBD1, TRBD2	14	-1	-1	17	-1	-1	2
506	4.89e-05	TGCAGCGTTCCTACACCCTACAATGAGCAGTTCTTC	CSVPTPYNEQFF	TRBV29-1*01, TRBV29-1*03	TRBV29-1	TRBJ2-1*01	TRBJ2-1	TRBD1*01, TRBD2*02, TRBD2*01	TRBD1, TRBD2	8	12	14	16	3	1	4
506	4.89e-05	TGCAGCGTTGTACAGAACACAGATACGCAGTATTTT	CSVVQNTDTQYF	TRBV29-1*01	TRBV29-1	TRBJ2-3*01	TRBJ2-3	TRBD1*01	TRBD1	9	11	14	17	1	2	3
506	4.89e-05	TGTGCCGGGACACTATAATTCACCCCTCCACTTT	CAGTL*~SPLHF	TRBV19*01, TRBV19*03, TRBV19*02	TRBV19	TRBJ1-6*02	TRBJ1-6	TRBD1*01	TRBD1	5	6	11	12	0	0	0
506	4.89e-05	TGTGCCAGCAGCACAGATACGCAGTATTTT	CASSTDTQYF	TRBV2*01, TRBV2*02, TRBV2*03	TRBV2	TRBJ2-3*01	TRBJ2-3			9	-1	-1	10	-1	-1	0
505	4.88e-05	TGTGCCACCAGTGATCATCGGCAGCCCGGGGGCATCGTCAGCCCCAGCATTTT	CATSDHRQP~GHRQPQHF	TRBV24-1*01	TRBV24-1	TRBJ1-5*01	TRBJ1-5	TRBD1*01, TRBD2*01	TRBD1, TRBD2	14	27	32	37	12	4	16
505	4.88e-05	TGTGCCACCAGCAGAGTGATCGGGACAAGCTCCTACAATGAGCAGTTCTTC	CATSRVIGTSSYNEQFF	TRBV15*02	TRBV15	TRBJ2-1*01	TRBJ2-1	TRBD1*01	TRBD1	11	21	26	29	9	2	11
505	4.88e-05	TGTGCCACCAGTGATTTGAGGAAATTAGCAATCAGCCCCAGCATTTT	CATSDLRK~SNQPQHF	TRBV24-1*01	TRBV24-1	TRBJ1-5*01	TRBJ1-5	TRBD1*01, TRBD2*02, TRBD2*01	TRBD1, TRBD2	17	19	21	25	1	3	4
505	4.88e-05	TGCAGTGCTAGAGGCATCGGGACAGGGTCGTATGGCTACACCTTC	CSARGIGTGSYGYTF	TRBV20-1*01, TRBV20-1*04, TRBV20-1*05, TRBV20-1*07	TRBV20-1	TRBJ1-2*01	TRBJ1-2	TRBD1*01	TRBD1	12	18	26	30	5	3	8
505	4.88e-05	TGCAGCGTCTGTAGGACAGGTTCGATTCAAGAGACCCAGTACTTC	CSVCRTGSIQETQYF	TRBV29-1*01, TRBV29-1*03	TRBV29-1	TRBJ2-5*01	TRBJ2-5	TRBD1*01	TRBD1	7	13	19	27	5	7	12
505	4.88e-05	TGTGCCATCAACCCAGGGACGCAGTACAATGAGCAGTTCTTC	CAINPGTQYNEQFF	TRBV10-3*01, TRBV10-3*02	TRBV10-3	TRBJ2-1*01	TRBJ2-1	TRBD1*01, TRBD2*02, TRBD2*01	TRBD1, TRBD2	9	15	19	24	5	4	9
505	4.88e-05	TGTGCCAGCAGCCCGACCGTAACTAATGAAAAACTGTTTTTT	CASSPTVTNEKLFF	TRBV2*01, TRBV2*02, TRBV2*03	TRBV2	TRBJ1-4*01	TRBJ1-4	TRBD2*02, TRBD2*01	TRBD2	10	11	14	20	0	5	5
505	4.88e-05	TGCGCCAGCAGAGGACAGGGGGAATTCGCTGGCTACACCTTC	CASRGQGEFAGYTF	TRBV10-2*01	TRBV10-2	TRBJ1-2*01	TRBJ1-2	TRBD1*01	TRBD1	10	12	21	29	1	7	8
504	4.87e-05	TGTGCCAGAACCAGCCGAGAAGACTAGCGGGTCCCTACGAGCAGTACTTC	CARTSRED~AGPYEQYF	TRBV7-8*01, TRBV7-8*03	TRBV7-8	TRBJ2-7*01	TRBJ2-7	TRBD2*02, TRBD2*01	TRBD2	7	21	30	33	13	2	15
504	4.87e-05	TGTGCCACCAGCAGTTCTAGGACAGACTTCTATGGCTACACCTTC	CATSSSRTDFYGYTF	TRBV15*02	TRBV15	TRBJ1-2*01	TRBJ1-2	TRBD1*01	TRBD1	13	19	24	29	5	4	9
504	4.87e-05	TGTGCCACCAGCAGAGGTAGTCAGAGCACAGATACGCAGTATTTT	CATSRGSQSTDTQYF	TRBV15*02	TRBV15	TRBJ2-3*01	TRBJ2-3	TRBD2*02, TRBD2*01	TRBD2	15	17	21	24	1	2	3
504	4.87e-05	TGTGCCAGCAGCTCCACAGGGGCTGGGGCCAACGTCCTGACTTTC	CASSSTGAGANVLTF	TRBV7-6*01, TRBV7-6*02	TRBV7-6	TRBJ2-6*01	TRBJ2-6	TRBD1*01	TRBD1	12	15	21	22	2	0	2
504	4.87e-05	TGTGCCACCAGCAGAGATCCAGGAAAAACTATGGCTACACCTTC	CATSRDP~KNYGYTF	TRBV15*02	TRBV15	TRBJ1-2*01	TRBJ1-2	TRBD1*01	TRBD1	11	19	22	26	7	3	10
504	4.87e-05	TGTGCCGCCTCGGCAGGGACTGGGGCCAACGTCCTGACTTTC	CAASAGTGANVLTF	TRBV19*01, TRBV19*03, TRBV19*02	TRBV19	TRBJ2-6*01	TRBJ2-6	TRBD1*01	TRBD1	5	13	17	19	7	1	8
504	4.87e-05	TGTGCCAGCAGTGAGTGGGGGCGCGGTGGAGAGCAGTACTTC	CASSEWGRGGEQYF	TRBV25-1*01	TRBV25-1	TRBJ2-7*01	TRBJ2-7	TRBD1*01	TRBD1	13	16	21	30	2	8	10
504	4.87e-05	TGTGCCACCAGCAGTGAGGGGCGGGAAGACCCAGTACTTC	CATSSEG~GKTQYF	TRBV15*02	TRBV15	TRBJ2-5*01	TRBJ2-5	TRBD2*02	TRBD2	11	20	25	26	8	0	8
504	4.87e-05	TGTGCCACCAGTGATCCGGGAACTACGAGCAGTACTTC	CATSDP~NYEQYF	TRBV24-1*01	TRBV24-1	TRBJ2-7*01	TRBJ2-7	TRBD2*02	TRBD2	14	16	20	22	1	1	2
504	4.87e-05	TGTGCCAGTAGTATATCGAAATTCACCCCTCCACTTT	CASSIS~NSPLHF	TRBV19*01, TRBV19*02	TRBV19	TRBJ1-6*02	TRBJ1-6	TRBD2*02, TRBD2*01	TRBD2	14	-1	-1	19	-1	-1	4
504	4.87e-05	TGTGCTAGCAGCCACCCAGGTTCACCCCTCCACTTT	CASSHPGSPLHF	TRBV7-7*01, TRBV7-7*02	TRBV7-7	TRBJ1-6*02	TRBJ1-6	TRBD1*01	TRBD1	11	16	19	20	4	0	4
503	4.86e-05	TGTGCCACCAGTGACCATAAGGGACAGGGTGTTGACGGGAGGGTCAATGAGCAGTTCTTC	CATSDHKGQGVDGRVNEQFF	TRBV24-1*01	TRBV24-1	TRBJ2-1*01	TRBJ2-1	TRBD1*01	TRBD1	13	20	28	44	6	15	21
503	4.86e-05	TGTGCCATCACGGCTAGCGGGGGGAGCTCCTACAATGAGCAGTTCTTC	CAITASGGSSYNEQFF	TRBV10-3*01, TRBV10-3*02	TRBV10-3	TRBJ2-1*01	TRBJ2-1	TRBD2*01	TRBD2	9	13	23	26	3	2	5
503	4.86e-05	TGTGCCATCCCTAGGGAGGGTTATAATTCACCCCTCCACTTT	CAIPREGYNSPLHF	TRBV7-9*03, TRBV7-9*01, TRBV7-9*04, TRBV7-9*02	TRBV7-9	TRBJ1-6*01	TRBJ1-6	TRBD2*02	TRBD2	6	13	19	21	6	1	7
503	4.86e-05	TGTGCCAGCGGTCCGGGGACAGGGGTCTATGGCTACACCTTC	CASGPGTGVYGYTF	TRBV2*01, TRBV2*02, TRBV2*03	TRBV2	TRBJ1-2*01	TRBJ1-2	TRBD1*01	TRBD1	8	15	24	26	6	1	7
503	4.86e-05	TGTGCCAGCACCTGGCGAGAGACAGAAGAGACCCAGTACTTC	CASTWRETEETQYF	TRBV2*01, TRBV2*02, TRBV2*03	TRBV2	TRBJ2-5*01	TRBJ2-5	TRBD1*01	TRBD1	9	20	24	25	10	0	10
503	4.86e-05	TGTGCCACCAGTGTAACAGGGCAAGAGACCCAGTACTTC	CATSVTGQETQYF	TRBV24-1*01	TRBV24-1	TRBJ2-5*01	TRBJ2-5	TRBD1*01	TRBD1	12	15	20	21	2	0	2
503	4.86e-05	TGCAGTGCTAGAGCAGACAGTTTCGGCCCCAGTACTTC	CSARAD~FRPQYF	TRBV20-1*01, TRBV20-1*04, TRBV20-1*05, TRBV20-1*07	TRBV20-1	TRBJ2-5*01	TRBJ2-5	TRBD1*01	TRBD1	12	15	19	27	2	7	9
503	4.86e-05	TGTGCCAGCACTGAAGCTTTCTTT	CASTEAFF	TRBV2*01, TRBV2*03	TRBV2	TRBJ1-1*01	TRBJ1-1			12	-1	-1	13	-1	-1	0
502	4.85e-05	TGTGCCACCAGTGATGGTGTGTCGGGGGGACGCACAGATACGCAGTATTTT	CATSDGVSGGRTDTQYF	TRBV24-1*01	TRBV24-1	TRBJ2-3*01	TRBJ2-3	TRBD2*01	TRBD2	14	22	28	31	7	2	9
502	4.85e-05	TGTGCCACCAGCGAGACGAAGGCGGGGGTAGGCGAGCAGTACTTC	CATSETKAGVGEQYF	TRBV15*02	TRBV15	TRBJ2-7*01	TRBJ2-7	TRBD2*01	TRBD2	11	21	27	32	9	4	13
502	4.85e-05	TGTGCCACCAGTGAGGCTACAGGGGTTGACGAGCAGTACTTC	CATSEATGVDEQYF	TRBV24-1*01	TRBV24-1	TRBJ2-7*01	TRBJ2-7	TRBD1*01	TRBD1	13	18	24	28	4	3	7
502	4.85e-05	TGTGCCACCAGCAAAACAGCCCTCAATCAGCCCCAGCATTTT	CATSKTALNQPQHF	TRBV15*02	TRBV15	TRBJ1-5*01	TRBJ1-5	TRBD1*01, TRBD2*02	TRBD1, TRBD2	11	15	18	23	3	4	7
502	4.85e-05	TGTGCCAGCAGTGAAATATATACGACGGCTGAAGCTTTCTTT	CASSEIYTTAEAFF	TRBV25-1*01	TRBV25-1	TRBJ1-1*01	TRBJ1-1	TRBD1*01, TRBD2*02, TRBD2*01	TRBD1, TRBD2	14	23	25	28	8	2	10
502	4.85e-05	TGCAGTGCTTCACAGGGGATGGAGAATTCACCCCTCCACTTT	CSASQGMENSPLHF	TRBV20-1*06, TRBV20-1*03, TRBV20-1*01, TRBV20-1*04, TRBV20-1*05, TRBV20-1*02, TRBV20-1*07	TRBV20-1	TRBJ1-6*02	TRBJ1-6	TRBD1*01	TRBD1	8	11	17	24	2	6	8
502	4.85e-05	TGCAGCGTAGACCCGTTTGGCAGGGGCTATGGCTACACCTTC	CSVDPFGRGYGYTF	TRBV29-1*01	TRBV29-1	TRBJ1-2*01	TRBJ1-2	TRBD1*01	TRBD1	7	20	25	26	12	0	12
502	4.85e-05	TGTGCCACCGGTGGGTGGGGGGATCAGCCCCAGCATTTT	CATGGWGDQPQHF	TRBV24-1*01	TRBV24-1	TRBJ1-5*01	TRBJ1-5	TRBD2*01	TRBD2	12	16	21	22	3	0	3
502	4.85e-05	TGCAGTGCTAGAGCGGGGTACAATTCACCCCTCCACTTT	CSARAGYNSPLHF	TRBV20-1*01, TRBV20-1*04, TRBV20-1*05, TRBV20-1*07	TRBV20-1	TRBJ1-6*01	TRBJ1-6	TRBD2*01	TRBD2	12	13	17	21	0	3	3
502	4.85e-05	TGCAGTGCTAGGAGGGAGTCTGGCTACACCTTC	CSARRESGYTF	TRBV20-1*06, TRBV20-1*03, TRBV20-1*01, TRBV20-1*04, TRBV20-1*05, TRBV20-1*02, TRBV20-1*07	TRBV20-1	TRBJ1-2*01	TRBJ1-2	TRBD2*02	TRBD2	10	13	17	20	2	2	4
502	4.85e-05	TGCAGTGCTAGACTCGGTTATGAGCAGTTCTTC	CSARLGYEQFF	TRBV20-1*01, TRBV20-1*04, TRBV20-1*05, TRBV20-1*07	TRBV20-1	TRBJ2-1*01	TRBJ2-1	TRBD2*02, TRBD2*01	TRBD2	11	14	16	19	2	2	4
501	4.84e-05	TGTGCCAGCAGTGGGAGGGCCGGGACTAGCGGGAGAGTAGAGACCCAGTACTTC	CASSGRAGTSGRVETQYF	TRBV25-1*01	TRBV25-1	TRBJ2-5*01	TRBJ2-5	TRBD2*02	TRBD2	12	21	34	38	8	3	11
501	4.84e-05	TGTGCCACCACCGGCATAGGCAGGGGGGATGAGAGACCCAGTACTTC	CATTGIGR~G*ETQYF	TRBV15*02	TRBV15	TRBJ2-5*01	TRBJ2-5	TRBD1*01	TRBD1	9	20	26	31	10	4	14
501	4.84e-05	TGTGCCAGCAGCCCGGGACACCCGCGTAGTTCACCCCTCCACTTT	CASSPGHPRSSPLHF	TRBV7-2*04, TRBV7-2*01	TRBV7-2	TRBJ1-6*01	TRBJ1-6	TRBD1*01	TRBD1	11	14	19	29	2	9	11
501	4.84e-05	TGCAGCGTTGTCGAGAGGGAGAGCAGGTCCTACGAGCAGTACTTC	CSVVERESRSYEQYF	TRBV29-1*01	TRBV29-1	TRBJ2-7*01	TRBJ2-7	TRBD2*02	TRBD2	9	16	20	27	6	6	12
501	4.84e-05	TGCAGCGTTGAGGGACTAGCGGATAACACAGATACGCAGTATTTT	CSVEGLADNTDTQYF	TRBV29-1*01	TRBV29-1	TRBJ2-3*01	TRBJ2-3	TRBD2*02, TRBD2*01	TRBD2	10	11	21	26	0	4	4
501	4.84e-05	TGTGCCACCAGCTAGGGACAGGACGGGCCTACGAGCAGTACTTC	CATS*GQ~RAYEQYF	TRBV24-1*01	TRBV24-1	TRBJ2-7*01	TRBJ2-7	TRBD1*01	TRBD1	10	14	21	27	3	5	8
501	4.84e-05	TGTGCCAGCAGTTACAACGGCGGGGAAGAGACCCAGTACTTC	CASSYNGGEETQYF	TRBV6-6*04	TRBV6-6	TRBJ2-5*01	TRBJ2-5	TRBD2*01	TRBD2	14	19	24	25	4	0	4
501	4.84e-05	TGCAGTGCTAGAGAAACTAGCGACTACAATGAGCAGTTCTTC	CSARETSDYNEQFF	TRBV20-1*01, TRBV20-1*05, TRBV20-1*07	TRBV20-1	TRBJ2-1*01	TRBJ2-1	TRBD2*02, TRBD2*01	TRBD2	13	15	21	23	1	1	2
501	4.84e-05	TGTGCCAGCAGCGTAGGGACAGCTTCACCCCTCCACTTT	CASSVGTASPLHF	TRBV9*02, TRBV9*01	TRBV9	TRBJ1-6*02	TRBJ1-6	TRBD1*01	TRBD1	15	16	21	23	0	1	1
501	4.84e-05	TGCAGCGTTGAGGGACAGGGTAACTACGAGCAGTACTTC	CSVEGQGNYEQYF	TRBV29-1*01	TRBV29-1	TRBJ2-7*01	TRBJ2-7	TRBD1*01	TRBD1	10	11	19	23	0	3	3
501	4.84e-05	TGTGCCACCACGGGACAGGGCTACGAGCAGTACTTC	CATTGQGYEQYF	TRBV2*01, TRBV2*02, TRBV2*03	TRBV2	TRBJ2-7*01	TRBJ2-7	TRBD1*01	TRBD1	6	11	19	20	4	0	4
501	4.84e-05	TGCAGTGCTAGAGATCAAGTTTGGGGCTACACCTTC	CSARDQVWGYTF	TRBV20-1*01, TRBV20-1*05, TRBV20-1*07	TRBV20-1	TRBJ1-2*01	TRBJ1-2	TRBD2*02, TRBD2*01	TRBD2	13	17	19	24	3	4	7
501	4.84e-05	TGCAGTGCGTTAGGAGGCAATCAGCCCCAGCATTTT	CSALGGNQPQHF	TRBV20-1*06, TRBV20-1*03, TRBV20-1*01, TRBV20-1*04, TRBV20-1*05, TRBV20-1*02, TRBV20-1*07	TRBV20-1	TRBJ1-5*01	TRBJ1-5	TRBD2*02	TRBD2	7	12	15	16	4	0	4
500	4.83e-05	TGTGCCAGCAGCTTAAGCACGCGGGCGCTAACTATGGCTACACCTTC	CASSLSTR~ANYGYTF	TRBV7-9*01, TRBV7-9*04, TRBV7-9*02	TRBV7-9	TRBJ1-2*01	TRBJ1-2	TRBD2*02, TRBD2*01	TRBD2	14	20	24	27	5	2	7
500	4.83e-05	TGTGCCAGCACGCTTGGCCCAGGGGATAGTCAGCCCCAGCATTTT	CASTLGPGDSQPQHF	TRBV2*01, TRBV2*02, TRBV2*03	TRBV2	TRBJ1-5*01	TRBJ1-5	TRBD1*01	TRBD1	9	19	24	29	9	4	13
500	4.83e-05	TGTGCCAGCAGTGAATCAGGGGGCTGGGACACTGAAGCTTTCTTT	CASSESGGWDTEAFF	TRBV25-1*01	TRBV25-1	TRBJ1-1*01	TRBJ1-1	TRBD1*01	TRBD1	15	16	23	28	0	4	4
500	4.83e-05	TGTGCCACCAAAGGAGGGACCCATACACGAGACCCAGTACTTC	CATKGGT~IHETQYF	TRBV24-1*01	TRBV24-1	TRBJ2-5*01	TRBJ2-5	TRBD2*02	TRBD2	9	12	17	28	2	10	12
500	4.83e-05	TGTGCCAGCAGCTTAGAACAGTATAATTCACCCCTCCACTTT	CASSLEQYNSPLHF	TRBV7-9*01, TRBV7-9*02	TRBV7-9	TRBJ1-6*02	TRBJ1-6	TRBD1*01	TRBD1	15	17	20	21	1	0	1
500	4.83e-05	TGTGCCACCAGCCCGGGACAGAGCCTACGAGCAGTACTTC	CATSPGQ~AYEQYF	TRBV24-1*01	TRBV24-1	TRBJ2-7*01	TRBJ2-7	TRBD1*01	TRBD1	10	14	20	23	3	2	5
500	4.83e-05	TGTGCCAGCAGTGAGGAACGAGGAAACACCATATATTTT	CASSEERGNTIYF	TRBV2*01, TRBV2*03	TRBV2	TRBJ1-3*01	TRBJ1-3	TRBD1*01, TRBD2*02, TRBD2*01	TRBD1, TRBD2	13	14	16	21	0	4	4
500	4.83e-05	TGTGCCAGCAGCTTAGAGGCACGGGACATTGGTTACTTC	CASSLEARDIGYF	TRBV7-8*01	TRBV7-8	TRBJ2-5*01	TRBJ2-5	TRBD1*01	TRBD1	15	22	27	33	6	5	11
500	4.83e-05	TGTGCCAGCAGTCCTCAGGCGGGGGGCTACACCTTC	CASSPQAGGYTF	TRBV2*01, TRBV2*02, TRBV2*03	TRBV2	TRBJ1-2*01	TRBJ1-2	TRBD2*01	TRBD2	11	18	23	24	6	0	6
500	4.83e-05	TGTGCCAGCAGTGAATTCGGTGAGCAGTTCTTC	CASSEFGEQFF	TRBV25-1*01	TRBV25-1	TRBJ2-1*01	TRBJ2-1	TRBD2*02, TRBD2*01	TRBD2	15	17	19	20	1	0	1
499	4.82e-05	TGTGCCATCAGTGGCGGAACAAGCACTACGCATCACAATGAGCAGTTCTTC	CAISGGTSTTHHNEQFF	TRBV10-3*01, TRBV10-3*02	TRBV10-3	TRBJ2-1*01	TRBJ2-1	TRBD2*02, TRBD2*01	TRBD2	12	24	27	34	11	6	17
499	4.82e-05	TGTGCCACCAGTGACACGGGACAACCTAGCACAGATACGCAGTATTTT	CATSDTGQPSTDTQYF	TRBV24-1*01	TRBV24-1	TRBJ2-3*01	TRBJ2-3	TRBD1*01	TRBD1	13	17	22	27	3	4	7
499	4.82e-05	TGCGCCAGCAGTGCGGGACTGATTAATTCACCCCTCCACTTT	CASSAGLINSPLHF	TRBV10-1*01	TRBV10-1	TRBJ1-6*01	TRBJ1-6	TRBD2*02, TRBD2*01	TRBD2	12	14	19	23	1	3	4
499	4.82e-05	TGCAGCGTTGCCGTAGCGGGAGGGCCCTACGAGCAGTACTTC	CSVAVAGGPYEQYF	TRBV29-1*01	TRBV29-1	TRBJ2-7*01	TRBJ2-7	TRBD2*02	TRBD2	9	13	23	25	3	1	4
499	4.82e-05	TGTGCTAGCAGCTTAACCGGCAATGAGCAGTTCTTC	CASSLTGNEQFF	TRBV7-7*01	TRBV7-7	TRBJ2-1*01	TRBJ2-1	TRBD2*02, TRBD2*01	TRBD2	14	17	19	20	2	0	2
499	4.82e-05	TGTGCCACTACAATGAGCAGTTCTTC	CATT~EQFF	TRBV24-1*01	TRBV24-1	TRBJ2-1*01	TRBJ2-1			7	-1	-1	8	-1	-1	0
498	4.81e-05	TGTGCCACCAGCAGAGAAGGTTATCAGGGTAATCAGCCCCAGCATTTT	CATSREGYQGNQPQHF	TRBV15*02	TRBV15	TRBJ1-5*01	TRBJ1-5	TRBD1*01	TRBD1	11	24	28	30	12	1	13
498	4.81e-05	TGTGCCAGCAGCTTAGGGCAGGACGAAAAACTGTTTTTT	CASSLGQDEKLFF	TRBV7-2*04, TRBV7-2*01	TRBV7-2	TRBJ1-4*01	TRBJ1-4	TRBD1*01, TRBD2*02, TRBD2*01	TRBD1, TRBD2	15	20	23	24	4	0	4
498	4.81e-05	TGCAGCGTTTCCGAGCAGTGGAATCAGCCCCAGCATTTT	CSVSEQWNQPQHF	TRBV29-1*01, TRBV29-1*03	TRBV29-1	TRBJ1-5*01	TRBJ1-5	TRBD1*01, TRBD2*02, TRBD2*01	TRBD1, TRBD2	8	15	17	21	6	3	9
498	4.81e-05	TGTGCCCGGGACTAGTACCACAGATACGCAGTATTTT	CARD*Y~TDTQYF	TRBV15*02	TRBV15	TRBJ2-3*01	TRBJ2-3	TRBD2*02, TRBD2*01	TRBD2	5	7	14	18	1	3	4
498	4.81e-05	TGCAGTGCTAGTCAGTTAACCTACGAGCAGTACTTC	CSASQLTYEQYF	TRBV20-1*01, TRBV20-1*04, TRBV20-1*05, TRBV20-1*07	TRBV20-1	TRBJ2-7*01	TRBJ2-7	TRBD1*01, TRBD2*02, TRBD2*01	TRBD1, TRBD2	11	12	14	19	0	4	4
497	4.8e-05	TGTGCCAGCAGTGAATCTGGGACTAGCGGGCCGTCCTACAATGAGCAGTTCTTC	CASSESGTSGPSYNEQFF	TRBV25-1*01	TRBV25-1	TRBJ2-1*01	TRBJ2-1	TRBD2*02, TRBD2*01	TRBD2	15	18	29	33	2	3	5
497	4.8e-05	TGTGCCATCAGTGAGTCGGCAGGGAGCAATCAGCCCCAGCATTTT	CAISESAGSNQPQHF	TRBV10-3*01, TRBV10-3*02	TRBV10-3	TRBJ1-5*01	TRBJ1-5	TRBD1*01	TRBD1	13	19	23	24	5	0	5
497	4.8e-05	TGTGCCACCAGTGATTCAGGGATAAGCAATCAGCCCCAGCATTTT	CATSDSGISNQPQHF	TRBV24-1*01	TRBV24-1	TRBJ1-5*01	TRBJ1-5	TRBD1*01	TRBD1	15	16	20	24	0	3	3
497	4.8e-05	TGTGCCAGCAGACAAACTAGCGGGAAGCCTACGAGCAGTACTTC	CASRQTS~EAYEQYF	TRBV25-1*01	TRBV25-1	TRBJ2-7*01	TRBJ2-7	TRBD2*02	TRBD2	10	15	24	27	4	2	6
497	4.8e-05	TGTGCCACCAGTGACTGGGACAACCAAGAGACCCAGTACTTC	CATSDWDNQETQYF	TRBV24-1*01	TRBV24-1	TRBJ2-5*01	TRBJ2-5	TRBD1*01	TRBD1	13	16	21	22	2	0	2
497	4.8e-05	TGTGCCACCAGCAGAGATGTGGGGCAAGAGACCCAGTACTTC	CATSRDVGQETQYF	TRBV15*02	TRBV15	TRBJ2-5*01	TRBJ2-5	TRBD1*01, TRBD2*01	TRBD1, TRBD2	11	20	23	24	8	0	8
497	4.8e-05	TGTGCCACCAGCAGGGGACAAACCTACGAGCAGTACTTC	CATSRGQTYEQYF	TRBV15*02	TRBV15	TRBJ2-7*01	TRBJ2-7	TRBD1*01	TRBD1	11	14	19	22	2	2	4
497	4.8e-05	TGTGCCACGCGGGACAGGGGTGGCGATGAGCAGTTCTTC	CATRDRGGDEQFF	TRBV24-1*01	TRBV24-1	TRBJ2-1*01	TRBJ2-1	TRBD1*01	TRBD1	7	10	19	25	2	5	7
497	4.8e-05	TGTGCCAGCAGACAAGGAAGCAATCAGCCCCAGCATTTT	CASRQGSNQPQHF	TRBV2*01, TRBV2*02, TRBV2*03	TRBV2	TRBJ1-5*01	TRBJ1-5	TRBD1*01, TRBD2*02, TRBD2*01	TRBD1, TRBD2	10	15	17	18	4	0	4
497	4.8e-05	TGCAGCGTTGCAACAGTGTCCCTCTACGAGCAGTACTTC	CSVATVSLYEQYF	TRBV29-1*01	TRBV29-1	TRBJ2-7*01	TRBJ2-7	TRBD1*01	TRBD1	9	16	21	23	6	1	7
497	4.8e-05	TGTGCCAGCGAAGACCACCAAGAGACCCAGTACTTC	CASEDHQETQYF	TRBV7-6*01, TRBV7-6*02	TRBV7-6	TRBJ2-5*01	TRBJ2-5	TRBD1*01, TRBD2*02, TRBD2*01	TRBD1, TRBD2	8	12	14	16	3	1	4
497	4.8e-05	TGCAGCGTTGAATTATATAGCTATGGCTACACCTTC	CSVELYSYGYTF	TRBV29-1*01	TRBV29-1	TRBJ1-2*01	TRBJ1-2	TRBD2*02, TRBD2*01	TRBD2	11	17	19	20	5	0	5
497	4.8e-05	TGTGCCAGTAGTAGACGGTTGGCTACACCTTC	CASSR~VGYTF	TRBV19*01, TRBV19*02	TRBV19	TRBJ1-2*01	TRBJ1-2	TRBD1*01, TRBD2*02, TRBD2*01	TRBD1, TRBD2	12	13	15	19	0	3	3
496	4.79e-05	TGTGCCAGTAGTATCCGAGGGACTAGCGCCTTAAGCTCCTACGAGCAGTACTTC	CASSIRGTSALSSYEQYF	TRBV19*01, TRBV19*02	TRBV19	TRBJ2-7*01	TRBJ2-7	TRBD2*02, TRBD2*01	TRBD2	13	18	27	35	4	7	11
496	4.79e-05	TGTGCCACCAGTGATTCCGGGACAGGGGCGATAAACTATGGCTACACCTTC	CATSDSGTGAINYGYTF	TRBV24-1*01	TRBV24-1	TRBJ1-2*01	TRBJ1-2	TRBD1*01	TRBD1	15	18	27	33	2	5	7
496	4.79e-05	TGCGCCAGCAGTGAGTTGGGGGACTCCGTATCAGGCTACACCTTC	CASSELGDSVSGYTF	TRBV10-2*01	TRBV10-2	TRBJ1-2*01	TRBJ1-2	TRBD2*02, TRBD2*01	TRBD2	15	19	24	33	3	8	11
496	4.79e-05	TGTGCCACCAGCAGGGAACAGGGGGCCTACGAGCAGTACTTC	CATSREQGAYEQYF	TRBV15*02	TRBV15	TRBJ2-7*01	TRBJ2-7	TRBD1*01	TRBD1	11	17	24	25	5	0	5
496	4.79e-05	TGTGCCAGCAGTGTTGCTACAGTCTACTATGGCTACACCTTC	CASSVATVYYGYTF	TRBV2*01, TRBV2*02, TRBV2*03	TRBV2	TRBJ1-2*01	TRBJ1-2	TRBD1*01, TRBD2*02, TRBD2*01	TRBD1, TRBD2	12	18	21	25	5	3	8
496	4.79e-05	TGCGCCAGCAGCCGGCCGGATGTGAACTATGGCTACACCTTC	CASSRPDVNYGYTF	TRBV4-1*02, TRBV4-1*01	TRBV4-1	TRBJ1-2*01	TRBJ1-2	TRBD1*01, TRBD2*02, TRBD2*01	TRBD1, TRBD2	11	17	19	24	5	4	9
496	4.79e-05	TGTGCCATCTCGAACAGGGGTGATCAGCCCCAGCATTTT	CAISNRGDQPQHF	TRBV10-3*01, TRBV10-3*02	TRBV10-3	TRBJ1-5*01	TRBJ1-5	TRBD1*01	TRBD1	8	13	19	22	4	2	6
496	4.79e-05	TGTGCCATCAGCACCATGGGGGAGGCCGAGCAGTACTTC	CAISTMGEAEQYF	TRBV10-3*01, TRBV10-3*02	TRBV10-3	TRBJ2-7*01	TRBJ2-7	TRBD2*02	TRBD2	10	19	24	26	8	1	9
496	4.79e-05	TGTGCCACCAGAGATAGCGGGGTCAATGAGCAGTTCTTC	CATRDSGVNEQFF	TRBV15*02	TRBV15	TRBJ2-1*01	TRBJ2-1	TRBD2*01	TRBD2	10	14	21	23	3	1	4
496	4.79e-05	TGTGCCAGCAGTGAAGCGGCAACAGGGGGTAACACCTTC	CASSEAATGGNTF	TRBV2*01, TRBV2*03	TRBV2	TRBJ1-2*01	TRBJ1-2	TRBD1*01	TRBD1	16	21	28	31	4	2	6
495	4.78e-05	TGTGCCAGCAGCGTGAGGGACAGGGGGTTACGCTCCTATAATTCACCCCTCCACTTT	CASSVRDRGLRSYNSPLHF	TRBV7-8*01, TRBV7-8*03	TRBV7-8	TRBJ1-6*02	TRBJ1-6	TRBD1*01	TRBD1	11	16	26	32	4	5	9
495	4.78e-05	TGTGCCACCAGCATTAGGGACAGGGTGTCCTCTTAGCAATCAGCCCCAGCATTTT	CATSIRDRV~PLSNQPQHF	TRBV15*02	TRBV15	TRBJ1-5*01	TRBJ1-5	TRBD1*01	TRBD1	11	16	24	33	4	8	12
495	4.78e-05	TGTGCTAGCAGCTTAGTCCTCACCGGACAGGGGTAAATGAAAAACTGTTTTTT	CASSLVLTG~GVNEKLFF	TRBV7-7*01	TRBV7-7	TRBJ1-4*01	TRBJ1-4	TRBD1*01	TRBD1	15	24	32	35	8	2	10
495	4.78e-05	TGTGCCAGCAGTGGCGGGACAGGCCTAGCCTATGGCTACACCTTC	CASSGGTGLAYGYTF	TRBV2*01, TRBV2*02, TRBV2*03	TRBV2	TRBJ1-2*01	TRBJ1-2	TRBD1*01	TRBD1	12	15	22	29	2	6	8
495	4.78e-05	TGTGCCAGCAGCGTAGAAGGTGGCTCTGGAAACACCATATATTTT	CASSVEGGSGNTIYF	TRBV9*02, TRBV9*01	TRBV9	TRBJ1-3*01	TRBJ1-3	TRBD1*01, TRBD2*02	TRBD1, TRBD2	15	17	19	23	1	3	4
495	4.78e-05	TGTGCCAGCAGTGGGACAGGGGGTGGTCAGCCCCAGCATTTT	CASSGTGGGQPQHF	TRBV2*01, TRBV2*02, TRBV2*03	TRBV2	TRBJ1-5*01	TRBJ1-5	TRBD1*01	TRBD1	12	13	22	26	0	3	3
495	4.78e-05	TGTGCCAGCAGCCAAGATGGGACAGGGGTGGCTACACCTTC	CASSQDG~RGGYTF	TRBV3-1*01	TRBV3-1	TRBJ1-2*01	TRBJ1-2	TRBD1*01	TRBD1	10	18	27	28	7	0	7
495	4.78e-05	TGTGCCACTTCTACGGGGGATAATCAGCCCCAGCATTTT	CATSTGDNQPQHF	TRBV24-1*01	TRBV24-1	TRBJ1-5*01	TRBJ1-5	TRBD2*01	TRBD2	7	13	18	21	5	2	7
495	4.78e-05	TGTGCCACCAGCAGGGGACAGGTGGAAAAACTGTTTTTT	CATSRGQVEKLFF	TRBV15*02	TRBV15	TRBJ1-4*01	TRBJ1-4	TRBD1*01	TRBD1	11	14	21	24	2	2	4
495	4.78e-05	TGTGCCAGCAGCTCTACTTGGGGTTCACCCCTCCACTTT	CASSSTWGSPLHF	TRBV7-3*05, TRBV7-3*01	TRBV7-3	TRBJ1-6*02	TRBJ1-6	TRBD1*01, TRBD2*01	TRBD1, TRBD2	12	19	22	23	6	0	6
495	4.78e-05	TGCAGCGTTGACGGGGACGATTACTATGGCTACACCTTC	CSVDGDDYYGYTF	TRBV29-1*01	TRBV29-1	TRBJ1-2*01	TRBJ1-2	TRBD1*01, TRBD2*02, TRBD2*01	TRBD1, TRBD2	10	13	17	22	2	4	6
495	4.78e-05	TGTGCCACGAGGGCCCCGAACACTGAAGCTTTCTTT	CATRAPNTEAFF	TRBV24-1*01	TRBV24-1	TRBJ1-1*01	TRBJ1-1	TRBD1*01, TRBD2*02	TRBD1, TRBD2	7	12	16	17	4	0	4
495	4.78e-05	TGTGCCAGCACCCAAGGGAGGGGAGCAGTTCTTC	CASTQG~GEQFF	TRBV2*01, TRBV2*02, TRBV2*03	TRBV2	TRBJ2-1*01	TRBJ2-1	TRBD2*02	TRBD2	9	15	21	22	5	0	5
495	4.78e-05	TGTGCCAGCAGAGGGGAATGAGCAGTTCTTC	CASRG~NEQFF	TRBV7-9*03, TRBV7-9*01, TRBV7-9*04, TRBV7-9*02	TRBV7-9	TRBJ2-1*01	TRBJ2-1	TRBD1*01	TRBD1	10	11	15	16	0	0	0
494	4.77e-05	TGTGCCAGCAGCTCCCGGGACAGGGTCGGATAGGATTTCACCCCTCCACTTT	CASSSRDRV~DRISPLHF	TRBV7-6*01, TRBV7-6*02	TRBV7-6	TRBJ1-6*02	TRBJ1-6	TRBD1*01	TRBD1	12	16	24	36	3	11	14
494	4.77e-05	TGTGCCACCTTGACAGGGGGCCCTTTGCACAGATACGCAGTATTTT	CATLTGGP~CTDTQYF	TRBV24-1*01	TRBV24-1	TRBJ2-3*01	TRBJ2-3	TRBD1*01	TRBD1	8	11	20	26	2	5	7
494	4.77e-05	TGTGCCACCAGTGACGGGCAGGACAGCACAGATACGCAGTATTTT	CATSDGQDSTDTQYF	TRBV24-1*01	TRBV24-1	TRBJ2-3*01	TRBJ2-3	TRBD1*01, TRBD2*02, TRBD2*01	TRBD1, TRBD2	13	20	23	24	6	0	6
494	4.77e-05	TGTGCCACCAGTGAGGGCGACGGGAGGCCGGAGACCCAGTACTTC	CATSEGDGRPETQYF	TRBV24-1*01	TRBV24-1	TRBJ2-5*01	TRBJ2-5	TRBD2*02	TRBD2	13	20	26	30	6	3	9
494	4.77e-05	TGTGCCACCAGCAGGGCAAGGGACCAATCCTACGAGCAGTACTTC	CATSRARDQSYEQYF	TRBV15*02	TRBV15	TRBJ2-7*01	TRBJ2-7	TRBD1*01, TRBD2*02, TRBD2*01	TRBD1, TRBD2	11	19	23	27	7	3	10
494	4.77e-05	TGTGCCAGTACCCGGACAGCTACCTCTGGAAACACCATATATTTT	CASTRTATSGNTIYF	TRBV19*01, TRBV19*03, TRBV19*02	TRBV19	TRBJ1-3*01	TRBJ1-3	TRBD1*01	TRBD1	9	13	18	23	3	4	7
494	4.77e-05	TGTGCCAGCAGTGACGGAGCGGGGGGACCCTACGAGCAGTACTTC	CASSDGAGGPYEQYF	TRBV6-1*01	TRBV6-1	TRBJ2-7*01	TRBJ2-7	TRBD2*01	TRBD2	14	17	25	28	2	2	4
494	4.77e-05	TGTGCCAGCAGCTTAGCAGGGTCCAATTCACCCCTCCACTTT	CASSLAGSNSPLHF	TRBV7-9*01, TRBV7-9*02	TRBV7-9	TRBJ1-6*02	TRBJ1-6	TRBD1*01, TRBD2*02, TRBD2*01	TRBD1, TRBD2	16	17	20	24	0	3	3
494	4.77e-05	TGCAGCGTTGCGTTGAGGGACAGGGGGTATGAGCAGTACTTC	CSVALRDRGYEQYF	TRBV29-1*01	TRBV29-1	TRBJ2-7*01	TRBJ2-7	TRBD1*01	TRBD1	9	16	26	30	6	3	9
494	4.77e-05	TGTGCCAGCAGTCCTAGGGAGGAGCTATGGCTACACCTTC	CASSPRE~SYGYTF	TRBV7-3*05, TRBV7-3*01	TRBV7-3	TRBJ1-2*01	TRBJ1-2	TRBD2*02	TRBD2	10	16	21	24	5	2	7
494	4.77e-05	TGTGCCATCAGGTGGGAACTGAACACTGAAGCTTTCTTT	CAIRWELNTEAFF	TRBV10-3*01, TRBV10-3*02	TRBV10-3	TRBJ1-1*01	TRBJ1-1	TRBD1*01, TRBD2*02, TRBD2*01	TRBD1, TRBD2	10	13	16	19	2	2	4
494	4.77e-05	TGTGCCACCAGTGGGAAGGGCGCCTACGAGCAGTACTTC	CATSGKGAYEQYF	TRBV24-1*01	TRBV24-1	TRBJ2-7*01	TRBJ2-7	TRBD1*01, TRBD2*02	TRBD1, TRBD2	12	16	19	22	3	2	5
494	4.77e-05	TGTGCCAGCAGTGATGTGGTCGCAGATACGCAGTATTTT	CASSDVVADTQYF	TRBV2*01, TRBV2*03	TRBV2	TRBJ2-3*01	TRBJ2-3	TRBD1*01, TRBD2*02, TRBD2*01	TRBD1, TRBD2	13	18	20	22	4	1	5
494	4.77e-05	TGTGCCAGCAGTACAGACAGGGTTCAGTACTTC	CASSTDRVQYF	TRBV2*01, TRBV2*02, TRBV2*03	TRBV2	TRBJ2-7*01	TRBJ2-7	TRBD1*01	TRBD1	11	15	21	24	3	2	5
493	4.76e-05	TGTGCCACCAGTGACCGCCGGGTCCTAGGAAACCACCCCTATGGCTACACCTTC	CATSDRRVLGNHPYGYTF	TRBV24-1*01	TRBV24-1	TRBJ1-2*01	TRBJ1-2	TRBD1*01, TRBD2*02, TRBD2*01	TRBD1, TRBD2	13	21	24	38	7	13	20
493	4.76e-05	TGTGCCAGCAGCTCGGGACAGGGGAAATAATTCACCCCTCCACTTT	CASSSGQG~NNSPLHF	TRBV7-6*01, TRBV7-6*02	TRBV7-6	TRBJ1-6*01	TRBJ1-6	TRBD1*01	TRBD1	12	14	23	26	1	2	3
493	4.76e-05	TGTGCCAGCACTCCAGGGACACGGGGGAATTCACCCCTCCACTTT	CASTPGTRGNSPLHF	TRBV2*01, TRBV2*02, TRBV2*03	TRBV2	TRBJ1-6*02	TRBJ1-6	TRBD1*01, TRBD2*01	TRBD1, TRBD2	9	15	20	27	5	6	11
493	4.76e-05	TGTGCCAGCAGCTTAGGACAGGGCTACCAAGAGACCCAGTACTTC	CASSLGQGYQETQYF	TRBV7-2*04, TRBV7-2*01	TRBV7-2	TRBJ2-5*01	TRBJ2-5	TRBD1*01	TRBD1	15	16	22	25	0	2	2
493	4.76e-05	TGCAGCATGGAGGCGGGAGCCCTTACCTACAATGAGCAGTTCTTC	CSMEAGALTYNEQFF	TRBV29-1*01	TRBV29-1	TRBJ2-1*01	TRBJ2-1	TRBD2*02	TRBD2	5	12	18	25	6	6	12
493	4.76e-05	TGTGCCAGCAGTGTAAACAGGGGGCGAACACTGAAGCTTTCTTT	CASSVNR~ANTEAFF	TRBV25-1*01	TRBV25-1	TRBJ1-1*01	TRBJ1-1	TRBD1*01	TRBD1	12	16	24	25	3	0	3
493	4.76e-05	TGTGCCACCAGCAGAGAGGAGGGGAACTATGGCTACACCTTC	CATSREEGNYGYTF	TRBV15*02	TRBV15	TRBJ1-2*01	TRBJ1-2	TRBD2*02	TRBD2	11	17	22	24	5	1	6
493	4.76e-05	TGTGCCAGCAGTCGACTAGGGTCCTACGAGCAGTACTTC	CASSRLGSYEQYF	TRBV25-1*01	TRBV25-1	TRBJ2-7*01	TRBJ2-7	TRBD2*02, TRBD2*01	TRBD2	11	13	18	21	1	2	3
493	4.76e-05	TGCGCCAGCAAGACAGGGGTTGGAGAGACCCAGTACTTC	CASKTGVGETQYF	TRBV10-2*01	TRBV10-2	TRBJ2-5*01	TRBJ2-5	TRBD1*01	TRBD1	9	11	18	23	1	4	5
493	4.76e-05	TGCAGCGTTGAAGGGTCGACCTTAAGTGAAGCTTTCTTT	CSVEGSTLSEAFF	TRBV29-1*01	TRBV29-1	TRBJ1-1*01	TRBJ1-1	TRBD1*01, TRBD2*02, TRBD2*01	TRBD1, TRBD2	12	17	19	26	4	6	10
493	4.76e-05	TGTGCCAGCAGTGGGGACTCCAATGAGCAGTTCTTC	CASSGDSNEQFF	TRBV25-1*01	TRBV25-1	TRBJ2-1*01	TRBJ2-1	TRBD2*02, TRBD2*01	TRBD2	12	13	18	20	0	1	1
492	4.75e-05	TGTGCCACCAGCAGAGCTGGGCAGGGCTGACCTACGAGCAGTACTTC	CATSRAGQ~LTYEQYF	TRBV15*02	TRBV15	TRBJ2-7*01	TRBJ2-7	TRBD1*01	TRBD1	11	21	25	30	9	4	13
492	4.75e-05	TGCGCCAGCAGTGAGTCGGGACAGGGAAGCTCTGGCTACACCTTC	CASSESGQGSSGYTF	TRBV10-2*01	TRBV10-2	TRBJ1-2*01	TRBJ1-2	TRBD1*01	TRBD1	16	17	25	32	0	6	6
492	4.75e-05	TGTGCCAGCAGCCCACCGGGACCGCGTTCACCCCTCCACTTT	CASSPPGPRSPLHF	TRBV9*02, TRBV9*01, TRBV9*03	TRBV9	TRBJ1-6*01	TRBJ1-6	TRBD1*01, TRBD2*02, TRBD2*01	TRBD1, TRBD2	11	17	21	26	5	4	9
492	4.75e-05	TGTGCCATCAGTGAGTCGAATAGTGAAAAACTGTTTTTT	CAISESNSEKLFF	TRBV10-3*01, TRBV10-3*02	TRBV10-3	TRBJ1-4*01	TRBJ1-4	TRBD2*02, TRBD2*01	TRBD2	16	20	22	23	3	0	3
492	4.75e-05	TGTGCCACCAGCAGAGGTTCTGCAGATACGCAGTATTTT	CATSRGSADTQYF	TRBV15*02	TRBV15	TRBJ2-3*01	TRBJ2-3	TRBD2*02	TRBD2	11	13	16	22	1	5	6
492	4.75e-05	TGTGCCAGTAGTGCCGGATCAAACTATGGCTACACCTTC	CASSAGSNYGYTF	TRBV19*01, TRBV19*03, TRBV19*02	TRBV19	TRBJ1-2*01	TRBJ1-2	TRBD1*01, TRBD2*02, TRBD2*01	TRBD1, TRBD2	11	15	17	21	3	3	6
492	4.75e-05	TGTGCCAGCAGTGACACCGGGACAGTCCCAGCTTTCTTT	CASSDTGTVPAFF	TRBV25-1*01	TRBV25-1	TRBJ1-1*01	TRBJ1-1	TRBD1*01	TRBD1	13	18	24	29	4	4	8
492	4.75e-05	TGTGCCAGCAGGGATGGGGCTAATGAAAAACTGTTTTTT	CASRDGANEKLFF	TRBV25-1*01	TRBV25-1	TRBJ1-4*01	TRBJ1-4	TRBD1*01, TRBD2*01	TRBD1, TRBD2	10	15	18	19	4	0	4
492	4.75e-05	TGCAGCCCACGTCAGCCTGCTAACTATGGCTACACCTTC	CSPRQPANYGYTF	TRBV20-1*06, TRBV20-1*03, TRBV20-1*01, TRBV20-1*04, TRBV20-1*05, TRBV20-1*02, TRBV20-1*07	TRBV20-1	TRBJ1-2*01	TRBJ1-2	TRBD1*01	TRBD1	4	15	18	19	10	0	10
492	4.75e-05	TGCAGCGTGGGACAGGGTGACCTCTACGAGCAGTACTTC	CSVGQGDLYEQYF	TRBV29-1*01	TRBV29-1	TRBJ2-7*01	TRBJ2-7	TRBD1*01	TRBD1	7	8	16	23	0	6	6
492	4.75e-05	TGTGCCACCAGCAGAGAGGACAATGAGCAGTTCTTC	CATSREDNEQFF	TRBV15*02	TRBV15	TRBJ2-1*01	TRBJ2-1	TRBD2*02	TRBD2	11	15	18	19	3	0	3
492	4.75e-05	TGTGCCAGCAGCTTAATACAGATACGCAGTATTTT	CASSLI~DTQYF	TRBV7-9*01, TRBV7-9*04, TRBV7-9*02	TRBV7-9	TRBJ2-3*01	TRBJ2-3			14	-1	-1	17	-1	-1	2
492	4.75e-05	TGTGCCGCCCCTATGAAAAACTGTTTTTT	CAAPM~KLFF	TRBV24-1*01	TRBV24-1	TRBJ1-4*01	TRBJ1-4	TRBD1*01	TRBD1	5	6	10	12	0	1	1
491	4.74e-05	TGTGCCAGCAGTGTACAGGGGAATCCGCAACTTGAAAAACTGTTTTTT	CASSVQGNPQLEKLFF	TRBV2*01, TRBV2*03	TRBV2	TRBJ1-4*01	TRBJ1-4	TRBD1*01	TRBD1	14	15	20	32	0	11	11
491	4.74e-05	TGTGCCCATCAGATTCGGAGATGCTGGGGCCAACGTCCTGACTTTC	CAHQIRRC~GANVLTF	TRBV10-3*01, TRBV10-3*02	TRBV10-3	TRBJ2-6*01	TRBJ2-6	TRBD2*02	TRBD2	5	16	19	23	10	3	13
491	4.74e-05	TGTGCCACCAGTGAGCCTAGGACAGGGATCGGTGGGCAGTACTTC	CATSEPRTGIGGQYF	TRBV24-1*01	TRBV24-1	TRBJ2-7*01	TRBJ2-7	TRBD1*01	TRBD1	13	19	26	35	5	8	13
491	4.74e-05	TGTGCCAGCAGCGTAGAGGGGGCGACTGGAAACACCATATATTTT	CASSVEGATGNTIYF	TRBV9*02, TRBV9*01	TRBV9	TRBJ1-3*01	TRBJ1-3	TRBD1*01	TRBD1	15	16	22	25	0	2	2
491	4.74e-05	TGTGCCAGCAGCTTAGGACAGTATAATTCACCCCTCCACTTT	CASSLGQYNSPLHF	TRBV7-3*01	TRBV7-3	TRBJ1-6*02	TRBJ1-6	TRBD1*01	TRBD1	14	15	20	21	0	0	0
491	4.74e-05	TGCAGTGCTAGCGTACTGAGGATAAACTATGGCTACACCTTC	CSASVLRINYGYTF	TRBV20-1*01, TRBV20-1*04, TRBV20-1*05, TRBV20-1*07	TRBV20-1	TRBJ1-2*01	TRBJ1-2	TRBD2*02	TRBD2	10	17	20	24	6	3	9
491	4.74e-05	TGCAGTGCTAGCGACACAGGGAATAATTCACCCCTCCACTTT	CSASDTGNNSPLHF	TRBV20-1*01, TRBV20-1*04, TRBV20-1*05, TRBV20-1*07	TRBV20-1	TRBJ1-6*01	TRBJ1-6	TRBD1*01	TRBD1	10	15	20	22	4	1	5
491	4.74e-05	TGTGCCAGCACTTTAGGAGAGGCCTATGGCTACACCTTC	CASTLGEAYGYTF	TRBV2*01, TRBV2*02, TRBV2*03	TRBV2	TRBJ1-2*01	TRBJ1-2	TRBD2*02	TRBD2	9	18	21	23	8	1	9
491	4.74e-05	TGTGCCAGCAGCTTGGCCAGCCTCAATGAGCAGTTCTTC	CASSLASLNEQFF	TRBV11-2*01	TRBV11-2	TRBJ2-1*01	TRBJ2-1	TRBD1*01, TRBD2*02, TRBD2*01	TRBD1, TRBD2	13	17	19	23	3	3	6
491	4.74e-05	TGCGCCAGACCGACCTGACAGGGAGTGAGCAGTACTTC	CARPT*~GSEQYF	TRBV10-2*01	TRBV10-2	TRBJ2-7*01	TRBJ2-7	TRBD1*01	TRBD1	7	16	22	26	8	3	11
490	4.73e-05	TGTGCCACCAGCAGAGGAAGAGCAGAGACAGGGTCCTACGAGCAGTACTTC	CATSRGRAETGSYEQYF	TRBV15*02	TRBV15	TRBJ2-7*01	TRBJ2-7	TRBD1*01	TRBD1	11	26	32	33	14	0	14
490	4.73e-05	TGTGCCAGCAGTGGGCACCGGGACAGGGACTACAATGAGCAGTTCTTC	CASSGHRDRDYNEQFF	TRBV25-1*01	TRBV25-1	TRBJ2-1*01	TRBJ2-1	TRBD1*01	TRBD1	12	19	27	29	6	1	7
490	4.73e-05	TGTGCCAGCAGTCTCCTAGCGGACCAAGAGACCCAGTACTTC	CASSLLADQETQYF	TRBV25-1*01	TRBV25-1	TRBJ2-5*01	TRBJ2-5	TRBD2*02, TRBD2*01	TRBD2	11	15	21	22	3	0	3
490	4.73e-05	TGCAGCGTTGCTGGGACAGATTGTATCAGCCCCAGCATTTT	CSVAGTD~YQPQHF	TRBV29-1*01	TRBV29-1	TRBJ1-5*01	TRBJ1-5	TRBD1*01	TRBD1	9	12	18	24	2	5	7
490	4.73e-05	TGTGCCACTCAGAGAACAGTCGCAGATACGCAGTATTTT	CATQRTVADTQYF	TRBV24-1*01	TRBV24-1	TRBJ2-3*01	TRBJ2-3	TRBD1*01, TRBD2*02, TRBD2*01	TRBD1, TRBD2	7	15	18	22	7	3	10
490	4.73e-05	TGTGCCACCAGTGATTCACAGGGTTACGAGCAGTACTTC	CATSDSQGYEQYF	TRBV24-1*01	TRBV24-1	TRBJ2-7*01	TRBJ2-7	TRBD1*01	TRBD1	15	17	22	24	1	1	2
490	4.73e-05	TGTGCCACCAGTGATTGGGCTCGCGGGGAACAGTACTTC	CATSDWARGEQYF	TRBV24-1*01	TRBV24-1	TRBJ2-7*01	TRBJ2-7	TRBD2*01	TRBD2	15	22	27	30	6	2	8
490	4.73e-05	TGCAGTGCGCAAGACAGGGATAACTATGGCTACACCTTC	CSAQDRDNYGYTF	TRBV20-1*06, TRBV20-1*03, TRBV20-1*01, TRBV20-1*04, TRBV20-1*05, TRBV20-1*02, TRBV20-1*07	TRBV20-1	TRBJ1-2*01	TRBJ1-2	TRBD1*01	TRBD1	7	12	18	20	4	1	5
490	4.73e-05	TGCAGTGTCCTCGGGGGGCGGCCTGAAGCTTTCTTT	CSVLGGRPEAFF	TRBV20-1*06, TRBV20-1*03, TRBV20-1*01, TRBV20-1*04, TRBV20-1*05, TRBV20-1*02, TRBV20-1*07	TRBV20-1	TRBJ1-1*01	TRBJ1-1	TRBD2*01	TRBD2	6	11	17	22	4	4	8
490	4.73e-05	TGTGCCACCTCCCCGGGGGGTCGAGCAGTACTTC	CATSPG~VEQYF	TRBV24-1*01	TRBV24-1	TRBJ2-7*01	TRBJ2-7	TRBD2*01	TRBD2	8	13	19	21	4	1	5
489	4.72e-05	TGTGCCAGTAGCCATGGTCCGGGACAGGCTTTCTATAGCAATCAGCCCCAGCATTTT	CASSHGPGQAFYSNQPQHF	TRBV19*01, TRBV19*03, TRBV19*02	TRBV19	TRBJ1-5*01	TRBJ1-5	TRBD1*01	TRBD1	13	20	27	35	6	7	13
489	4.72e-05	TGTGCCACCAGCAGAGCGGTCGGGCCCGGATACGAGCAGTACTTC	CATSRAVGPGYEQYF	TRBV15*02	TRBV15	TRBJ2-7*01	TRBJ2-7	TRBD2*02, TRBD2*01	TRBD2	11	14	18	30	2	11	13
489	4.72e-05	TGTGCCAGCTCCCAAGTCAGCTCCTATAATTCACCCCTCCACTTT	CASSQVSSYNSPLHF	TRBV2*01, TRBV2*02, TRBV2*03	TRBV2	TRBJ1-6*02	TRBJ1-6	TRBD1*01, TRBD2*02, TRBD2*01	TRBD1, TRBD2	8	9	12	20	0	7	7
489	4.72e-05	TGCAGTGCTAGAGATGGATGGGGAATACACTATGGCTACACCTTC	CSARDGWGIHYGYTF	TRBV20-1*01, TRBV20-1*05, TRBV20-1*07	TRBV20-1	TRBJ1-2*01	TRBJ1-2	TRBD1*01, TRBD2*02, TRBD2*01	TRBD1, TRBD2	13	20	23	28	6	4	10
489	4.72e-05	TGTGCCAGCTCGCGGGGCGTCATACGGGAGACCCAGTACTTC	CASSRGVIRETQYF	TRBV7-8*01, TRBV7-8*03	TRBV7-8	TRBJ2-5*01	TRBJ2-5	TRBD2*01	TRBD2	8	11	16	27	2	10	12
489	4.72e-05	TGCAGCGTTGTCCCTCCCAGGGGAGGCTATGGCTACACCTTC	CSVVPPRGGYGYTF	TRBV29-1*01	TRBV29-1	TRBJ1-2*01	TRBJ1-2	TRBD2*02	TRBD2	9	11	17	26	1	8	9
489	4.72e-05	TGCAGCGTTCTGGGACAGGGGAACAATGAGCAGTTCTTC	CSVLGQGNNEQFF	TRBV29-1*01, TRBV29-1*03	TRBV29-1	TRBJ2-1*01	TRBJ2-1	TRBD1*01	TRBD1	8	11	20	22	2	1	3
489	4.72e-05	TGCAGCGTGGACAAGGGGACAGGGACTGAAGCTTTCTTT	CSVDKGTGTEAFF	TRBV29-1*01	TRBV29-1	TRBJ1-1*01	TRBJ1-1	TRBD1*01	TRBD1	7	15	23	24	7	0	7
489	4.72e-05	TGTGCCATCAGGGACGGAAATTCACCCCTCCACTTT	CAIRDGNSPLHF	TRBV10-3*01, TRBV10-3*02	TRBV10-3	TRBJ1-6*02	TRBJ1-6	TRBD1*01, TRBD2*02, TRBD2*01	TRBD1, TRBD2	10	11	14	18	0	3	3
489	4.72e-05	TGTGCCAGCAAGTTAGGCCGGGAGCTGTTTTTT	CASKLGRELFF	TRBV2*01, TRBV2*02, TRBV2*03	TRBV2	TRBJ2-2*01	TRBJ2-2	TRBD1*01, TRBD2*02, TRBD2*01	TRBD1, TRBD2	9	14	16	19	4	2	6
489	4.72e-05	TGCAGCGCCCTAAACACTGAAGCTTTCTTT	CSALNTEAFF	TRBV29-1*01, TRBV29-1*03	TRBV29-1	TRBJ1-1*01	TRBJ1-1	TRBD1*01, TRBD2*02, TRBD2*01	TRBD1, TRBD2	7	8	10	12	0	1	1
488	4.71e-05	TGCAGCGTTGAGCCCAGAAAGTTGGGGTCGCGGAATTCACCCCTCCACTTT	CSVEPRKLGSRNSPLHF	TRBV29-1*01	TRBV29-1	TRBJ1-6*02	TRBJ1-6	TRBD1*01, TRBD2*02, TRBD2*01	TRBD1, TRBD2	10	23	26	33	12	6	18
488	4.71e-05	TGTGCCAGCGGTCCAGACAGGGGATTGACAGATACGCAGTATTTT	CASGPDRGLTDTQYF	TRBV25-1*01	TRBV25-1	TRBJ2-3*01	TRBJ2-3	TRBD1*01	TRBD1	8	15	22	27	6	4	10
488	4.71e-05	TGTGCCATCAGTGACGACAGCAACAATCAGCCCCAGCATTTT	CAISDDSNNQPQHF	TRBV10-3*01, TRBV10-3*02	TRBV10-3	TRBJ1-5*01	TRBJ1-5	TRBD1*01	TRBD1	13	15	19	23	1	3	4
488	4.71e-05	TGTGCCACCAGCACACCAAGTGGGCGTAACGAGCAGTTCTTC	CATSTPSGRNEQFF	TRBV15*02	TRBV15	TRBJ2-1*01	TRBJ2-1	TRBD1*01	TRBD1	11	21	24	30	9	5	14
488	4.71e-05	TGTGCCACCAGCAGAGGGCAGGGGGTTCAGCCCCAGCATTTT	CATSRGQGVQPQHF	TRBV15*02	TRBV15	TRBJ1-5*01	TRBJ1-5	TRBD1*01	TRBD1	11	18	24	26	6	1	7
488	4.71e-05	TGCAGTGCTAGGTTGGACACCCAAAGAGAGACCCAGTACTTC	CSARLDTQRETQYF	TRBV20-1*06, TRBV20-1*03, TRBV20-1*01, TRBV20-1*04, TRBV20-1*05, TRBV20-1*02, TRBV20-1*07	TRBV20-1	TRBJ2-5*01	TRBJ2-5	TRBD1*01	TRBD1	10	14	18	26	3	7	10
488	4.71e-05	TGCAGCGTGGGGGACAGGAGCTCTGGAAACACCATATATTTT	CSVGDRSSGNTIYF	TRBV29-1*01	TRBV29-1	TRBJ1-3*01	TRBJ1-3	TRBD1*01	TRBD1	7	10	17	20	2	2	4
488	4.71e-05	TGTGCCAGCAGTGCGGGACAGACCTACGAGCAGTACTTC	CASSAGQTYEQYF	TRBV2*01, TRBV2*02, TRBV2*03	TRBV2	TRBJ2-7*01	TRBJ2-7	TRBD1*01	TRBD1	12	14	20	22	1	1	2
488	4.71e-05	TGTGCCAGCAGACCCGGCCGGGAGGATGGCTACACCTTC	CASRPGREDGYTF	TRBV2*01, TRBV2*02, TRBV2*03	TRBV2	TRBJ1-2*01	TRBJ1-2	TRBD2*02	TRBD2	10	18	24	25	7	0	7
488	4.71e-05	TGCAGCGCAACAGGGGGATCTTTTGGCTACACCTTC	CSATGGSFGYTF	TRBV29-1*01, TRBV29-1*03	TRBV29-1	TRBJ1-2*01	TRBJ1-2	TRBD1*01	TRBD1	7	9	16	23	1	6	7
488	4.71e-05	TGCAGCGTTGGCGGGAACTACGAGCAGTACTTC	CSVGGNYEQYF	TRBV29-1*01	TRBV29-1	TRBJ2-7*01	TRBJ2-7	TRBD2*02	TRBD2	9	10	15	17	0	1	1
487	4.7e-05	TGTGCCACCAGCAGAGTTCAGGTGACAGGGAATGAAAAACTGTTTTTT	CATSRVQVTGNEKLFF	TRBV15*02	TRBV15	TRBJ1-4*01	TRBJ1-4	TRBD1*01	TRBD1	11	23	29	30	11	0	11
487	4.7e-05	TGTGCCACCAGAGGTGGGGGACAGGGCGGCGATGAGCAGTTCTTC	CATRGGGQGGDEQFF	TRBV15*02	TRBV15	TRBJ2-1*01	TRBJ2-1	TRBD1*01	TRBD1	10	17	25	31	6	5	11
487	4.7e-05	TGTGCCAGCAGTGACTCTGCGGGAGGCCCAGATACGCAGTATTTT	CASSDSAGGPDTQYF	TRBV6-4*02, TRBV6-4*01	TRBV6-4	TRBJ2-3*01	TRBJ2-3	TRBD2*02	TRBD2	16	18	25	28	1	2	3
487	4.7e-05	TGCAGTGCCGAGACGGCTAGCTCCTATAATTCACCCCTCCACTTT	CSAETASSYNSPLHF	TRBV20-1*06, TRBV20-1*03, TRBV20-1*01, TRBV20-1*04, TRBV20-1*05, TRBV20-1*02, TRBV20-1*07	TRBV20-1	TRBJ1-6*01	TRBJ1-6	TRBD2*02, TRBD2*01	TRBD2	7	15	19	20	7	0	7
487	4.7e-05	TGCAGCGTTGACGGGGGACATAGTTCTAACTATGGCTACACCTTC	CSVDGGHSSNYGYTF	TRBV29-1*01	TRBV29-1	TRBJ1-2*01	TRBJ1-2	TRBD1*01, TRBD2*01	TRBD1, TRBD2	10	14	19	25	3	5	8
487	4.7e-05	TGTGCCAGCGCACCTGACAGGGGTAATTCACCCCTCCACTTT	CASAPDRGNSPLHF	TRBV2*01, TRBV2*02, TRBV2*03	TRBV2	TRBJ1-6*02	TRBJ1-6	TRBD1*01	TRBD1	8	15	22	23	6	0	6
487	4.7e-05	TGCGCCAGCAGTGAGTCAGCAGGGGTGCAGCCCCAGCATTTT	CASSESAGVQPQHF	TRBV10-2*01	TRBV10-2	TRBJ1-5*01	TRBJ1-5	TRBD1*01	TRBD1	16	19	24	27	2	2	4
487	4.7e-05	TGCAGTGCTAGTAGCCGGGGCCGAAATTCACCCCTCCACTTT	CSASSRGRNSPLHF	TRBV20-1*01, TRBV20-1*04, TRBV20-1*05, TRBV20-1*07	TRBV20-1	TRBJ1-6*02	TRBJ1-6	TRBD1*01, TRBD2*01	TRBD1, TRBD2	11	16	20	24	4	3	7
487	4.7e-05	TGCAGCGTGCCTGAGCCGGGACAGCCCTACGAGCAGTACTTC	CSVPEPGQPYEQYF	TRBV29-1*01, TRBV29-1*03	TRBV29-1	TRBJ2-7*01	TRBJ2-7	TRBD1*01	TRBD1	7	17	23	25	9	1	10
487	4.7e-05	TGTGCCAGCAGTGTTACAGGGGAATCAGCCCCAGCATTTT	CASSVTG~NQPQHF	TRBV2*01, TRBV2*02, TRBV2*03	TRBV2	TRBJ1-5*01	TRBJ1-5	TRBD1*01	TRBD1	12	15	21	22	2	0	2
487	4.7e-05	TGCGCCATAAGGGACAGGGGACATGAAAAACTGTTTTTT	CAIRDRGHEKLFF	TRBV10-2*01	TRBV10-2	TRBJ1-4*01	TRBJ1-4	TRBD1*01	TRBD1	6	10	19	22	3	2	5
487	4.7e-05	TGTGCCAGTACGACAGAGAACTATGGCTACACCTTC	CASTTENYGYTF	TRBV19*01, TRBV19*03, TRBV19*02	TRBV19	TRBJ1-2*01	TRBJ1-2	TRBD1*01	TRBD1	9	11	15	18	1	2	3
487	4.7e-05	TGCAGCGCCACGGTACGCACCTACGAGCAGTACTTC	CSATVRTYEQYF	TRBV29-1*01, TRBV29-1*03	TRBV29-1	TRBJ2-7*01	TRBJ2-7	TRBD2*02, TRBD2*01	TRBD2	7	10	12	19	2	6	8
486	4.69e-05	TGTGCCAGCATCGGCGACGCAACTAATGAAAAACTGTTTTTT	CASIGDATNEKLFF	TRBV10-3*01, TRBV10-3*02	TRBV10-3	TRBJ1-4*01	TRBJ1-4	TRBD1*01, TRBD2*02, TRBD2*01	TRBD1, TRBD2	6	15	17	19	8	1	9
486	4.69e-05	TGTGCCAGCAATGTGGGAGGCGTGAACACTGAAGCTTTCTTT	CASNVGGVNTEAFF	TRBV2*01, TRBV2*02, TRBV2*03	TRBV2	TRBJ1-1*01	TRBJ1-1	TRBD2*02	TRBD2	9	14	19	22	4	2	6
486	4.69e-05	TGCAGCGTTGCTCCCTCAACATTGTCCTACGAGCAGTACTTC	CSVAPSTLSYEQYF	TRBV29-1*01	TRBV29-1	TRBJ2-7*01	TRBJ2-7	TRBD2*02	TRBD2	9	12	16	24	2	7	9
486	4.69e-05	TGCAGCGTTGAGGAGGAGCTCTCTGGAAACACCATATATTTT	CSVEEELSGNTIYF	TRBV29-1*01	TRBV29-1	TRBJ1-3*01	TRBJ1-3	TRBD2*02	TRBD2	10	11	15	20	0	4	4
486	4.69e-05	TGCAGCGTCACGGACAGGGTCGGTGACAATGAGCAGTTCTTC	CSVTDRVGDNEQFF	TRBV29-1*01, TRBV29-1*03	TRBV29-1	TRBJ2-1*01	TRBJ2-1	TRBD1*01	TRBD1	7	11	18	25	3	6	9
486	4.69e-05	TGTGCCACCAGTGATTTGGGGTAACCTACGAGCAGTACTTC	CATSDLG~TYEQYF	TRBV24-1*01	TRBV24-1	TRBJ2-7*01	TRBJ2-7	TRBD1*01, TRBD2*02, TRBD2*01	TRBD1, TRBD2	17	18	20	24	0	3	3
486	4.69e-05	TGTGCCAGCAGCTTCTTTACAGGGCAGATACGCAGTATTTT	CASSFFT~ADTQYF	TRBV7-2*04, TRBV7-2*01	TRBV7-2	TRBJ2-3*01	TRBJ2-3	TRBD1*01	TRBD1	13	18	23	24	4	0	4
486	4.69e-05	TGTGCCACCTCTCCCTCTAAAGACAGGAACGCTTTCTTT	CATSPSKDRNAFF	TRBV15*02	TRBV15	TRBJ1-1*01	TRBJ1-1	TRBD1*01	TRBD1	8	21	26	30	12	3	15
486	4.69e-05	TGTGCCACCAGTGAAAGGAGATACAATGAGCAGTTCTTC	CATSERRYNEQFF	TRBV24-1*01	TRBV24-1	TRBJ2-1*01	TRBJ2-1	TRBD2*02	TRBD2	13	16	19	21	2	1	3
486	4.69e-05	TGTGCCACGACAGGGATCACCTACAATGAGCAGTTCTTC	CATTGITYNEQFF	TRBV10-3*01, TRBV10-3*02	TRBV10-3	TRBJ2-1*01	TRBJ2-1	TRBD1*01	TRBD1	6	8	14	19	1	4	5
486	4.69e-05	TGTGCCAGCTCATAGTAGGAATTCACCCCTCCACTTT	CASS**~NSPLHF	TRBV7-3*05, TRBV7-3*01	TRBV7-3	TRBJ1-6*02	TRBJ1-6	TRBD2*02, TRBD2*01	TRBD2	8	12	15	19	3	3	6
486	4.69e-05	TGCAGCGTTGGCGGAAAGGGCGCTGAAGCTTTCTTT	CSVGGKGAEAFF	TRBV29-1*01	TRBV29-1	TRBJ1-1*01	TRBJ1-1	TRBD1*01, TRBD2*02, TRBD2*01	TRBD1, TRBD2	9	16	19	22	6	2	8
485	4.69e-05	TGTGCCAGCAGTGAATACGAGCGGGGGGGATGGGGAGAGACCCAGTACTTC	CASSEYERGGWGETQYF	TRBV25-1*01	TRBV25-1	TRBJ2-5*01	TRBJ2-5	TRBD2*01	TRBD2	16	19	28	35	2	6	8
485	4.69e-05	TGTGCCAGCAGTCGGACTAGCAGATCTAGCACAGATACGCAGTATTTT	CASSRTSRSSTDTQYF	TRBV25-1*01	TRBV25-1	TRBJ2-3*01	TRBJ2-3	TRBD2*02, TRBD2*01	TRBD2	11	13	20	27	1	6	7
485	4.69e-05	TGTGCCAGCAGCTTCTATGACAAGTCAAGGGTTCACCCCTCCACTTT	CASSFYDK~KGSPLHF	TRBV7-3*05, TRBV7-3*01	TRBV7-3	TRBJ1-6*01	TRBJ1-6	TRBD1*01, TRBD2*02, TRBD2*01	TRBD1, TRBD2	13	27	30	31	13	0	13
485	4.69e-05	TGTGCCACCAGCACCAACTTTGACAGAGGAAACACCATATATTTT	CATSTNFDRGNTIYF	TRBV15*02	TRBV15	TRBJ1-3*01	TRBJ1-3	TRBD1*01	TRBD1	11	21	25	27	9	1	10
485	4.69e-05	TGTGCCAGCAGTGAAACGGGAGGGAACACAGATACGCAGTATTTT	CASSETGGNTDTQYF	TRBV6-4*02, TRBV6-4*01	TRBV6-4	TRBJ2-3*01	TRBJ2-3	TRBD2*02	TRBD2	10	16	23	26	5	2	7
485	4.69e-05	TGTGCCAGCAGTGAACAGGGGGCGGAGGTTGGCTACACCTTC	CASSEQGAEVGYTF	TRBV2*01, TRBV2*03	TRBV2	TRBJ1-2*01	TRBJ1-2	TRBD1*01	TRBD1	14	15	22	29	0	6	6
485	4.69e-05	TGTGCCAGCAGCTTAGACAGGGTGTTTTCACCCCTCCACTTT	CASSLDRVFSPLHF	TRBV7-9*01, TRBV7-9*02	TRBV7-9	TRBJ1-6*01	TRBJ1-6	TRBD1*01	TRBD1	15	16	21	26	0	4	4
485	4.69e-05	TGTGCCACCAGTGCTTCCCGTGGCGCCGAGCAGTACTTC	CATSASRGAEQYF	TRBV24-1*01	TRBV24-1	TRBJ2-7*01	TRBJ2-7	TRBD2*02	TRBD2	12	15	19	26	2	6	8
485	4.69e-05	TGTGCCACCAGCCCCCGGCAGGGCTACGAGCAGTACTTC	CATSPRQGYEQYF	TRBV15*02	TRBV15	TRBJ2-7*01	TRBJ2-7	TRBD1*01, TRBD2*01	TRBD1, TRBD2	11	18	22	23	6	0	6
485	4.69e-05	TGCAGTGCTAAGGGCTGGGGTAATTCACCCCTCCACTTT	CSAKGWGNSPLHF	TRBV20-1*06, TRBV20-1*03, TRBV20-1*01, TRBV20-1*04, TRBV20-1*05, TRBV20-1*02, TRBV20-1*07	TRBV20-1	TRBJ1-6*02	TRBJ1-6	TRBD1*01, TRBD2*02, TRBD2*01	TRBD1, TRBD2	9	16	19	20	6	0	6
485	4.69e-05	TGTGCCAGAGCAGCGGCTCGCCCCAGCCCCAGCATTTT	CARAAA~PQPQHF	TRBV24-1*01	TRBV24-1	TRBJ1-5*01	TRBJ1-5	TRBD2*02, TRBD2*01	TRBD2	6	11	15	23	4	7	11
485	4.69e-05	TGTGCCAGCAGCTTAGTGACCTATGGCTACACCTTC	CASSLVTYGYTF	TRBV7-9*01, TRBV7-9*02	TRBV7-9	TRBJ1-2*01	TRBJ1-2	TRBD1*01, TRBD2*02, TRBD2*01	TRBD1, TRBD2	15	17	19	20	1	0	1
485	4.69e-05	TGTGCCAGCAAGGTCCACGAGCAGTACTTC	CASKVHEQYF	TRBV2*01, TRBV2*02, TRBV2*03	TRBV2	TRBJ2-7*01	TRBJ2-7	TRBD1*01, TRBD2*02, TRBD2*01	TRBD1, TRBD2	9	12	15	16	2	0	2
484	4.68e-05	TGTGCCACCAGCAGAGATACTTTGGGTCCGACCTTGGTGCCCCAGCATTTT	CATSRDTLGPTLVPQHF	TRBV15*02	TRBV15	TRBJ1-5*01	TRBJ1-5	TRBD1*01, TRBD2*02, TRBD2*01	TRBD1, TRBD2	16	25	28	38	8	9	17
484	4.68e-05	TGTGCCAGCAGTGGACCCCCGGACATACGAACACCGGGGAGCTGTTTTTT	CASSGPPD~TNTGELFF	TRBV25-1*01	TRBV25-1	TRBJ2-2*01	TRBJ2-2	TRBD2*01	TRBD2	12	15	20	27	2	6	8
484	4.68e-05	TGTGCCAGCAGTGAAGAGGGGACAGGGGGCTACGAGCAGTACTTC	CASSEEGTGGYEQYF	TRBV6-1*01	TRBV6-1	TRBJ2-7*01	TRBJ2-7	TRBD1*01	TRBD1	15	18	28	29	2	0	2
484	4.68e-05	TGCGCCAGCAGTGAGTCGGAAAGGGCAAACTATGGCTACACCTTC	CASSESERANYGYTF	TRBV10-1*01	TRBV10-1	TRBJ1-2*01	TRBJ1-2	TRBD1*01, TRBD2*02	TRBD1, TRBD2	16	21	24	27	4	2	6
484	4.68e-05	TGTGCCACCACCCAGGGGGGATACAATGAGCAGTTCTTC	CATTQGGYNEQFF	TRBV24-1*01	TRBV24-1	TRBJ2-1*01	TRBJ2-1	TRBD1*01	TRBD1	9	12	18	21	2	2	4
484	4.68e-05	TGTGCCACCAGCCCTGGCGGTTCCTACGAGCAGTACTTC	CATSPGGSYEQYF	TRBV24-1*01	TRBV24-1	TRBJ2-7*01	TRBJ2-7	TRBD1*01	TRBD1	10	11	15	21	0	5	5
484	4.68e-05	TGTGCCACCAGCCCCCGCAGGGCGGATGGCTACACCTTC	CATSPRRADGYTF	TRBV15*02	TRBV15	TRBJ1-2*01	TRBJ1-2	TRBD2*01	TRBD2	11	12	17	25	0	7	7
484	4.68e-05	TGTGCCAGCAGCGTGGGACAGAACTATGGCTACACCTTC	CASSVGQNYGYTF	TRBV7-2*04, TRBV7-2*01	TRBV7-2	TRBJ1-2*01	TRBJ1-2	TRBD1*01	TRBD1	11	14	20	21	2	0	2
484	4.68e-05	TGCAGCGGAGGGACAGGGGGAAACTATGGCTACACCTTC	CSGGTGGNYGYTF	TRBV29-1*01, TRBV29-1*03	TRBV29-1	TRBJ1-2*01	TRBJ1-2	TRBD1*01	TRBD1	6	9	19	21	2	1	3
484	4.68e-05	TGTGCTAGCAGTCGTAGGACGGAGATACGCAGTATTTT	CASSRR~GDTQYF	TRBV7-7*01, TRBV7-7*02	TRBV7-7	TRBJ2-3*01	TRBJ2-3	TRBD1*01, TRBD2*02, TRBD2*01	TRBD1, TRBD2	10	16	19	22	5	2	7
484	4.68e-05	TGCAGCGTTGCTGACTTACCTCTCGAGCAGTACTTC	CSVADLPLEQYF	TRBV29-1*01	TRBV29-1	TRBJ2-7*01	TRBJ2-7	TRBD2*02, TRBD2*01	TRBD2	9	12	15	23	2	7	9
483	4.67e-05	TGTGCCAGCAGTGCACCCCAGAGACAGGGGGGTGGAAGTGAAAAACTGTTTTTT	CASSAPQRQGGGSEKLFF	TRBV25-1*01	TRBV25-1	TRBJ1-4*01	TRBJ1-4	TRBD1*01	TRBD1	12	22	30	38	9	7	16
483	4.67e-05	TGTGCCACCAGCACCCGGACAGGGACAGAGGTCTATGGCTACACCTTC	CATSTRTGTEVYGYTF	TRBV15*02	TRBV15	TRBJ1-2*01	TRBJ1-2	TRBD1*01	TRBD1	11	16	23	32	4	8	12
483	4.67e-05	TGTGCCAGCAGTGAAATCTCCCCGACAGTGAAGTCACCCCTCCACTTT	CASSEISPTVKSPLHF	TRBV2*01, TRBV2*03	TRBV2	TRBJ1-6*02	TRBJ1-6	TRBD1*01, TRBD2*02, TRBD2*01	TRBD1, TRBD2	14	23	27	33	8	5	13
483	4.67e-05	TGTGCCAGCAGTGCCCAGGGGCAGGTCAATTCACCCCTCCACTTT	CASSAQGQVNSPLHF	TRBV2*01, TRBV2*02, TRBV2*03	TRBV2	TRBJ1-6*01	TRBJ1-6	TRBD1*01	TRBD1	12	15	20	27	2	6	8
483	4.67e-05	TGTGCCAGCAGCTTAACGGGTGGGAATAATTCACCCCTCCACTTT	CASSLTGGNNSPLHF	TRBV7-3*01	TRBV7-3	TRBJ1-6*02	TRBJ1-6	TRBD1*01, TRBD2*02, TRBD2*01	TRBD1, TRBD2	16	21	24	25	4	0	4
483	4.67e-05	TGTGCCAGCGGGACAGGGAATGCTGGAAACACCATATATTTT	CASGTGNAGNTIYF	TRBV2*01, TRBV2*02, TRBV2*03	TRBV2	TRBJ1-3*01	TRBJ1-3	TRBD1*01	TRBD1	8	9	17	22	0	4	4
483	4.67e-05	TGTGCCAGCAGCCACGCAGGGGGGACACTGAAGCTTTCTTT	CASSHAG~DTEAFF	TRBV7-8*01, TRBV7-8*03	TRBV7-8	TRBJ1-1*01	TRBJ1-1	TRBD1*01	TRBD1	12	16	22	24	3	1	4
483	4.67e-05	TGTGCCACCAGTGATCCGCAAGCGGGAAGTAATTTCTTC	CATSDPQAGSNFF	TRBV24-1*01	TRBV24-1	TRBJ2-1*01	TRBJ2-1	TRBD2*02	TRBD2	14	20	26	33	5	6	11
483	4.67e-05	TGTGCTCAACAGCCTCTGGGGCCAACGTCCTGACTTTC	CAQQPL~ANVLTF	TRBV7-6*01, TRBV7-6*02	TRBV7-6	TRBJ2-6*01	TRBJ2-6	TRBD1*01	TRBD1	4	8	11	13	3	1	4
483	4.67e-05	TGTGCCACCGAACAGGGCTCGTTGAAAAACTGTTTTTT	CATEQG~VEKLFF	TRBV15*02	TRBV15	TRBJ1-4*01	TRBJ1-4	TRBD1*01	TRBD1	8	11	16	22	2	5	7
483	4.67e-05	TGCAGTGCTAGAGATGGACGGGATGGCTACACCTTC	CSARDGRDGYTF	TRBV20-1*01, TRBV20-1*05, TRBV20-1*07	TRBV20-1	TRBJ1-2*01	TRBJ1-2	TRBD1*01, TRBD2*02, TRBD2*01	TRBD1, TRBD2	13	15	18	22	1	3	4
482	4.66e-05	TGTGCCATCAGTAAGGGACAGGGGGCGACCGGGGCCAACGTCCTGACTTTC	CAISKGQGATGANVLTF	TRBV10-3*01, TRBV10-3*02	TRBV10-3	TRBJ2-6*01	TRBJ2-6	TRBD1*01	TRBD1	11	14	25	30	2	4	6
482	4.66e-05	TGTGCCAGCAGTGAGTACCTAGCGGGAGAAGAGACCCAGTACTTC	CASSEYLAGEETQYF	TRBV25-1*01	TRBV25-1	TRBJ2-5*01	TRBJ2-5	TRBD2*02	TRBD2	13	18	27	28	4	0	4
482	4.66e-05	TGTGCCAGCAGTGTCCGACAGGGCAATCAGCCCCAGCATTTT	CASSVRQGNQPQHF	TRBV2*01, TRBV2*02, TRBV2*03	TRBV2	TRBJ1-5*01	TRBJ1-5	TRBD1*01	TRBD1	12	16	21	22	3	0	3
482	4.66e-05	TGCGCCAGCAGTGAGGCAGGGTTTGGTCAGCCCCAGCATTTT	CASSEAGFGQPQHF	TRBV10-2*01	TRBV10-2	TRBJ1-5*01	TRBJ1-5	TRBD1*01	TRBD1	14	16	20	26	1	5	6
482	4.66e-05	TGTGCCACCAGGGGACAGTCGGATAAACACCATATATTTT	CATRGQS~INTIYF	TRBV24-1*01	TRBV24-1	TRBJ1-3*01	TRBJ1-3	TRBD1*01	TRBD1	10	11	17	24	0	6	6
482	4.66e-05	TGCGCCAGCAGCCCCGACAGAAATTCACCCCTCCACTTT	CASSPDRNSPLHF	TRBV10-1*02, TRBV10-1*01	TRBV10-1	TRBJ1-6*01	TRBJ1-6	TRBD1*01, TRBD2*01	TRBD1, TRBD2	10	15	19	21	4	1	5
482	4.66e-05	TGTGCCAGCCGGGACTCGAACTACGAGCAGTACTTC	CASRDSNYEQYF	TRBV25-1*01	TRBV25-1	TRBJ2-7*01	TRBJ2-7	TRBD2*02, TRBD2*01	TRBD2	8	10	15	20	1	4	5
481	4.65e-05	TGTGCCACCCGCGTGGGGGGGACCTATAATTCACCCCTCCACTTT	CATRVGGTYNSPLHF	TRBV10-3*01, TRBV10-3*02	TRBV10-3	TRBJ1-6*02	TRBJ1-6	TRBD2*01	TRBD2	6	14	20	22	7	1	8
481	4.65e-05	TGTGCCACCGCAAGGGGGGCATCTAGCACAGATACGCAGTATTTT	CATARGASSTDTQYF	TRBV6-4*02, TRBV6-4*01	TRBV6-4	TRBJ2-3*01	TRBJ2-3	TRBD1*01, TRBD2*01	TRBD1, TRBD2	6	14	19	24	7	4	11
481	4.65e-05	TGTGCCACCAGCAGAGAGGTTAGCGGGAGGGACGAGCAGTACTTC	CATSREVSGRDEQYF	TRBV15*02	TRBV15	TRBJ2-7*01	TRBJ2-7	TRBD2*02	TRBD2	11	20	30	31	8	0	8
481	4.65e-05	TGTGCCACCAGTGATGATTAGGAGGCACAGATACGCAGTATTTT	CATSDD*~GTDTQYF	TRBV24-1*01	TRBV24-1	TRBJ2-3*01	TRBJ2-3	TRBD2*02	TRBD2	14	20	23	24	5	0	5
481	4.65e-05	TGTGCCAGAAAGGGACGGCTAATAGCAATCAGCCCCAGCATTTT	CARKGRL~SNQPQHF	TRBV24-1*01	TRBV24-1	TRBJ1-5*01	TRBJ1-5	TRBD1*01, TRBD2*02, TRBD2*01	TRBD1, TRBD2	6	11	15	22	4	6	10
481	4.65e-05	TGTGCCACCAGCATGATTGGGGGGTTTGACGAGCAGTACTTC	CATSMIGGFDEQYF	TRBV15*02	TRBV15	TRBJ2-7*01	TRBJ2-7	TRBD2*01	TRBD2	11	18	23	28	6	4	10
481	4.65e-05	TGTGCCAGCAGATTAAGTAGCAATCAGCCCCAGCATTTT	CASRLSSNQPQHF	TRBV2*01, TRBV2*02, TRBV2*03	TRBV2	TRBJ1-5*01	TRBJ1-5	TRBD1*01	TRBD1	10	-1	-1	17	-1	-1	6
481	4.65e-05	TGTGCCACTCTCTCTTCCGGCGGTGAGCAGTTCTTC	CATLSSGGEQFF	TRBV24-1*01	TRBV24-1	TRBJ2-1*01	TRBJ2-1	TRBD2*02, TRBD2*01	TRBD2	7	19	22	23	11	0	11
481	4.65e-05	TGCAGCGTGGGGACAGGGGCGGGAGAGCAGTACTTC	CSVGTGAGEQYF	TRBV29-1*01	TRBV29-1	TRBJ2-7*01	TRBJ2-7	TRBD1*01	TRBD1	7	9	18	24	1	5	6
481	4.65e-05	TGCAGCGGGGCGACAGGTTCCTATGGCTACACCTTC	CSGATGSYGYTF	TRBV29-1*01, TRBV29-1*03	TRBV29-1	TRBJ1-2*01	TRBJ1-2	TRBD1*01	TRBD1	6	11	16	20	4	3	7
480	4.64e-05	TGTGCCAGCAACGGATTGGTAGGACACCAAGACTATGGCTACACCTTC	CASNGLVGHQDYGYTF	TRBV7-9*03, TRBV7-9*01, TRBV7-9*04, TRBV7-9*02	TRBV7-9	TRBJ1-2*01	TRBJ1-2	TRBD1*01	TRBD1	9	21	25	31	11	5	16
480	4.64e-05	TGTGCCATCACCGTGGGGGGCGGGAGTGCCAATGAGCAGTTCTTC	CAITVGGGSANEQFF	TRBV10-3*01, TRBV10-3*02	TRBV10-3	TRBJ2-1*01	TRBJ2-1	TRBD2*02	TRBD2	9	19	25	29	9	3	12
480	4.64e-05	TGTGCCACCAGCGAGGGGCTAACGAGCAGAAATGAGCAGTTCTTC	CATSEGLTSRNEQFF	TRBV15*02	TRBV15	TRBJ2-1*01	TRBJ2-1	TRBD1*01, TRBD2*02	TRBD1, TRBD2	11	13	17	30	1	12	13
480	4.64e-05	TGTGCCAGCAGCGTAAGCGGGACACGCAATTCACCCCTCCACTTT	CASSVSGTRNSPLHF	TRBV9*02, TRBV9*01	TRBV9	TRBJ1-6*01	TRBJ1-6	TRBD2*02	TRBD2	14	15	21	27	0	5	5
480	4.64e-05	TGCAGTGCTAGCGACCTCAAGGGACGGACCTATGGCTACACCTTC	CSASDLKGRTYGYTF	TRBV20-1*01, TRBV20-1*04, TRBV20-1*05, TRBV20-1*07	TRBV20-1	TRBJ1-2*01	TRBJ1-2	TRBD1*01, TRBD2*02, TRBD2*01	TRBD1, TRBD2	10	20	24	29	9	4	13
480	4.64e-05	TGTGCCACCAGCAAACAGGGTACGCGAAACACCATATATTTT	CATSKQGTRNTIYF	TRBV15*02	TRBV15	TRBJ1-3*01	TRBJ1-3	TRBD1*01	TRBD1	12	14	19	25	1	5	6
480	4.64e-05	TGTGCCATCAGGGGACTAGCTGACAATGAGCAGTTCTTC	CAIRGLADNEQFF	TRBV10-3*01, TRBV10-3*02	TRBV10-3	TRBJ2-1*01	TRBJ2-1	TRBD2*02, TRBD2*01	TRBD2	10	11	19	22	0	2	2
480	4.64e-05	TGTGCCACCAGCAGAGATCTTCTGAACGAGCAGTACTTC	CATSRDLLNEQYF	TRBV15*02	TRBV15	TRBJ2-7*01	TRBJ2-7	TRBD1*01, TRBD2*02	TRBD1, TRBD2	11	21	23	25	9	1	10
480	4.64e-05	TGCAGCGTTTGGAGCCTTGGGAACACTGAAGCTTTCTTT	CSVWSLGNTEAFF	TRBV29-1*01, TRBV29-1*03	TRBV29-1	TRBJ1-1*01	TRBJ1-1	TRBD2*02	TRBD2	8	10	13	20	1	6	7
480	4.64e-05	TGCAGCGTTCGGGGGGCGCGCACAGATACGCAGTATTTT	CSVRGARTDTQYF	TRBV29-1*01, TRBV29-1*03	TRBV29-1	TRBJ2-3*01	TRBJ2-3	TRBD2*01	TRBD2	8	9	15	19	0	3	3
480	4.64e-05	TGCAGCGTTCAGATCTCTGGGGCCAACGTCCTGACTTTC	CSVQISGANVLTF	TRBV29-1*01	TRBV29-1	TRBJ2-6*01	TRBJ2-6	TRBD1*01	TRBD1	8	9	11	14	0	2	2
480	4.64e-05	TGTGCCAGTACCACCACAGGTTCTGGCTACACCTTC	CASTTTGSGYTF	TRBV19*01, TRBV19*03, TRBV19*02	TRBV19	TRBJ1-2*01	TRBJ1-2	TRBD1*01	TRBD1	9	15	19	23	5	3	8
480	4.64e-05	TGTGCCAGCAGAGACCGCAGATGAGCAGTTCTTC	CASRDR~DEQFF	TRBV2*01, TRBV2*02, TRBV2*03	TRBV2	TRBJ2-1*01	TRBJ2-1	TRBD2*02, TRBD2*01	TRBD2	10	14	17	20	3	2	5
479	4.63e-05	TGTGCCACCAGTGACGCTGTGCAAGGGGGGTTGTGGCAATCAGCCCCAGCATTTT	CATSDAVQG~GCGNQPQHF	TRBV24-1*01	TRBV24-1	TRBJ1-5*01	TRBJ1-5	TRBD1*01, TRBD2*01	TRBD1, TRBD2	13	23	28	35	9	6	15
479	4.63e-05	TGTGCCACCAGCAGACGACAGGCTGGAAACACCATATATTTT	CATSRRQAGNTIYF	TRBV15*02	TRBV15	TRBJ1-3*01	TRBJ1-3	TRBD1*01	TRBD1	11	16	21	22	4	0	4
479	4.63e-05	TGTGCCAGCAGTGGAACTGAAGGTGGCTATGGCTACACCTTC	CASSGTEGGYGYTF	TRBV25-1*01	TRBV25-1	TRBJ1-2*01	TRBJ1-2	TRBD1*01, TRBD2*02, TRBD2*01	TRBD1, TRBD2	12	20	22	26	7	3	10
479	4.63e-05	TGTGCCAGCAGCTTACAGGGAGGTGACTATGGCTACACCTTC	CASSLQGGDYGYTF	TRBV7-6*01	TRBV7-6	TRBJ1-2*01	TRBJ1-2	TRBD2*02	TRBD2	14	17	22	25	2	2	4
479	4.63e-05	TGTGCCAGCAGCAGAGGAACAGTTAACTATGGCTACACCTTC	CASSRGTVNYGYTF	TRBV7-2*04, TRBV7-2*01	TRBV7-2	TRBJ1-2*01	TRBJ1-2	TRBD1*01, TRBD2*02	TRBD1, TRBD2	11	18	21	23	6	1	7
479	4.63e-05	TGCAGTTATCCACCGGGTCTGAGACTATGAGCAGTTCTTC	CSYPPGL~DYEQFF	TRBV20-1*06, TRBV20-1*03, TRBV20-1*01, TRBV20-1*04, TRBV20-1*05, TRBV20-1*02, TRBV20-1*07	TRBV20-1	TRBJ2-1*01	TRBJ2-1	TRBD2*02, TRBD2*01	TRBD2	5	22	25	26	16	0	16
479	4.63e-05	TGTGCCAGCGGCGGACAGGGTGGCGAAAAACTGTTTTTT	CASGGQGGEKLFF	TRBV2*01, TRBV2*03	TRBV2	TRBJ1-4*01	TRBJ1-4	TRBD1*01	TRBD1	8	12	19	24	3	4	7
479	4.63e-05	TGTGCCAGCAGTACGTGGAGGGGTGAAAAACTGTTTTTT	CASSTWRGEKLFF	TRBV2*01, TRBV2*02, TRBV2*03	TRBV2	TRBJ1-4*01	TRBJ1-4	TRBD2*02	TRBD2	11	16	21	23	4	1	5
479	4.63e-05	TGTGCCCTCGGTGGGGTCCGCGAGACCCAGTACTTC	CALGGVRETQYF	TRBV7-8*01, TRBV7-8*03	TRBV7-8	TRBJ2-5*01	TRBJ2-5	TRBD1*01, TRBD2*02, TRBD2*01	TRBD1, TRBD2	5	12	15	21	6	5	11
479	4.63e-05	TGTGCCATCAGGACTAGCGTAGGTGAGCAGTTCTTC	CAIRTSVGEQFF	TRBV10-3*01, TRBV10-3*02	TRBV10-3	TRBJ2-1*01	TRBJ2-1	TRBD2*02, TRBD2*01	TRBD2	10	11	18	23	0	4	4
479	4.63e-05	TGCAGTGCTGAGGCAGGGAGGACTGAAGCTTTCTTT	CSAEAGRTEAFF	TRBV20-1*06, TRBV20-1*03, TRBV20-1*01, TRBV20-1*04, TRBV20-1*05, TRBV20-1*02, TRBV20-1*07	TRBV20-1	TRBJ1-1*01	TRBJ1-1	TRBD2*02	TRBD2	8	15	20	21	6	0	6
478	4.62e-05	TGCGCCAGCAGTGAGTCGAGGGCAGGGCGTGGGAACACTGAAGCTTTCTTT	CASSESRAGRGNTEAFF	TRBV10-1*01	TRBV10-1	TRBJ1-1*01	TRBJ1-1	TRBD1*01, TRBD2*02	TRBD1, TRBD2	16	22	26	32	5	5	10
478	4.62e-05	TGTGCCACCAGTGATTCCCTACGGCAGGATCCTTATGGCTACACCTTC	CATSDSLRQDPYGYTF	TRBV24-1*01	TRBV24-1	TRBJ1-2*01	TRBJ1-2	TRBD1*01, TRBD2*02	TRBD1, TRBD2	15	24	27	33	8	5	13
478	4.62e-05	TGTGCCAGCAGCTTTCGGGAAGGTCAGCCCCAGCATTTT	CASSFREGQPQHF	TRBV7-2*04, TRBV7-2*01	TRBV7-2	TRBJ1-5*01	TRBJ1-5	TRBD2*02	TRBD2	13	15	19	23	1	3	4
478	4.62e-05	TGTGCCAGCAGCCCTCGTGGGAATTCACCCCTCCACTTT	CASSPRGNSPLHF	TRBV7-3*05, TRBV7-3*01	TRBV7-3	TRBJ1-6*01	TRBJ1-6	TRBD2*02	TRBD2	11	12	15	21	0	5	5
478	4.62e-05	TGTGCCAGCAGCCACAAATTAGTTGATGAGCAGTTCTTC	CASSHKLVDEQFF	TRBV7-9*03, TRBV7-9*01, TRBV7-9*04, TRBV7-9*02	TRBV7-9	TRBJ2-1*01	TRBJ2-1	TRBD2*02, TRBD2*01	TRBD2	11	19	22	25	7	2	9
478	4.62e-05	TGCAGTGCCCGTTTGGACAAGTCCTATGGCTACACCTTC	CSARLDKSYGYTF	TRBV20-1*06, TRBV20-1*03, TRBV20-1*01, TRBV20-1*04, TRBV20-1*05, TRBV20-1*02, TRBV20-1*07	TRBV20-1	TRBJ1-2*01	TRBJ1-2	TRBD1*01	TRBD1	7	14	18	23	6	4	10
477	4.61e-05	TGTGCCATCACCCTTTTGGTGAGTTGGGGAACAGTACTTC	CAITLLV~VGEQYF	TRBV10-3*01, TRBV10-3*02	TRBV10-3	TRBJ2-7*01	TRBJ2-7	TRBD1*01, TRBD2*02, TRBD2*01	TRBD1, TRBD2	9	26	29	31	16	1	17
477	4.61e-05	TGTGCCATAAGGACAGGTATGAACACTGAAGCTTTCTTT	CAIRTGMNTEAFF	TRBV10-3*01, TRBV10-3*02	TRBV10-3	TRBJ1-1*01	TRBJ1-1	TRBD1*01	TRBD1	7	10	16	19	2	2	4
477	4.61e-05	TGTGCCAGCAGCTTAACAGGGACCTATGGCTACACCTTC	CASSLTGTYGYTF	TRBV7-9*01, TRBV7-9*02	TRBV7-9	TRBJ1-2*01	TRBJ1-2	TRBD1*01	TRBD1	14	15	20	23	0	2	2
477	4.61e-05	TGTGCCAGCAGCTCCCGATTAGGGCACACCATATATTTT	CASSSRLGHTIYF	TRBV7-6*01, TRBV7-6*02	TRBV7-6	TRBJ1-3*01	TRBJ1-3	TRBD1*01, TRBD2*02, TRBD2*01	TRBD1, TRBD2	12	20	23	25	7	1	8
477	4.61e-05	TGCAGCGTGGCCCGTAGGGAGGGCACTGAAGCTTTCTTT	CSVARREGTEAFF	TRBV29-1*01	TRBV29-1	TRBJ1-1*01	TRBJ1-1	TRBD2*02	TRBD2	7	16	22	23	8	0	8
477	4.61e-05	TGTGCCAGCAGTGGGCAGGGGACTGAAGCTTTCTTT	CASSGQGTEAFF	TRBV25-1*01	TRBV25-1	TRBJ1-1*01	TRBJ1-1	TRBD1*01	TRBD1	12	15	20	21	2	0	2
476	4.6e-05	TGCAGCGTCCCTCAGGGGGGACATAGGGAAGCTAACTATGGCTACACCTTC	CSVPQGGHREANYGYTF	TRBV29-1*01, TRBV29-1*03	TRBV29-1	TRBJ1-2*01	TRBJ1-2	TRBD1*01	TRBD1	7	12	18	31	4	12	16
476	4.6e-05	TGTGCCAGCAGTGGACTAGCGGGAGGGCCCGGGGAGCTGTTTTTT	CASSGLAGGPGELFF	TRBV6-4*02, TRBV6-4*01	TRBV6-4	TRBJ2-2*01	TRBJ2-2	TRBD2*02	TRBD2	12	13	26	28	0	1	1
476	4.6e-05	TGTGCCATCAGTACACGACAGGGAGGACCAGCCCCAGCATTTT	CAISTRQ~EDQPQHF	TRBV10-3*01, TRBV10-3*02	TRBV10-3	TRBJ1-5*01	TRBJ1-5	TRBD1*01	TRBD1	11	16	22	28	4	5	9
476	4.6e-05	TGCAGCGTTGAGGACAGGGTGGTGATCCTACGAGCAGTACTTC	CSVEDRV~*SYEQYF	TRBV29-1*01	TRBV29-1	TRBJ2-7*01	TRBJ2-7	TRBD1*01	TRBD1	10	11	18	25	0	6	6
476	4.6e-05	TGTGCCAGTAGTACAGGGGCGGCAGCTTCACCCCTCCACTTT	CASSTGAAASPLHF	TRBV19*01, TRBV19*02	TRBV19	TRBJ1-6*02	TRBJ1-6	TRBD1*01	TRBD1	12	13	18	26	0	7	7
476	4.6e-05	TGTGCCAGCAGCATGCGGACTAGCTGGGAGACCCAGTACTTC	CASSMRTSWETQYF	TRBV14*01, TRBV14*02	TRBV14	TRBJ2-5*01	TRBJ2-5	TRBD2*02, TRBD2*01	TRBD2	11	16	23	27	4	3	7
476	4.6e-05	TGTGCCACCAGCAGAGGGAACACAGATACGCAGTATTTT	CATSRGNTDTQYF	TRBV15*02	TRBV15	TRBJ2-3*01	TRBJ2-3	TRBD2*02	TRBD2	10	13	17	20	2	2	4
476	4.6e-05	TGTGCCAGCAGCTTGTTCGGACAGCCCCTCCACTTT	CASSLFGQPLHF	TRBV7-9*03, TRBV7-9*01, TRBV7-9*04, TRBV7-9*02	TRBV7-9	TRBJ1-6*01	TRBJ1-6	TRBD1*01	TRBD1	13	18	23	24	4	0	4
476	4.6e-05	TGCAGCGTTGAACTGGGCAGACCTGAAGCTTTCTTT	CSVELGRPEAFF	TRBV29-1*01	TRBV29-1	TRBJ1-1*01	TRBJ1-1	TRBD1*01	TRBD1	11	14	17	22	2	4	6
476	4.6e-05	TGCAGGTACAGGGAATGCCCAGCCCCAGCATTTT	CRYREC~QPQHF	TRBV20-1*06, TRBV20-1*03, TRBV20-1*01, TRBV20-1*04, TRBV20-1*05, TRBV20-1*02, TRBV20-1*07	TRBV20-1	TRBJ1-5*01	TRBJ1-5	TRBD1*01	TRBD1	4	7	12	19	2	6	8
475	4.59e-05	TGTGCCTGACAAAGTGGAGGGTGAGGCCGTCAGCCCCAGCATTTT	CA*QSGG*GRQPQHF	TRBV2*01, TRBV2*02, TRBV2*03	TRBV2	TRBJ1-5*01	TRBJ1-5	TRBD2*02	TRBD2	5	15	20	29	9	8	17
475	4.59e-05	TGTGCCATCAACTTCGGGACAGGGGGTATCTATGGCTACACCTTC	CAINFGTGGIYGYTF	TRBV10-3*01, TRBV10-3*02	TRBV10-3	TRBJ1-2*01	TRBJ1-2	TRBD1*01	TRBD1	9	15	25	29	5	3	8
475	4.59e-05	TGTGCCAGCAGCGGCGAGACAGGACCCCAAGAGACCCAGTACTTC	CASSGETGPQETQYF	TRBV2*01, TRBV2*02, TRBV2*03	TRBV2	TRBJ2-5*01	TRBJ2-5	TRBD1*01	TRBD1	10	17	22	26	6	3	9
475	4.59e-05	TGTGCCATCAGTGAGGTATGGGACGCAGATACGCAGTATTTT	CAISEVWDADTQYF	TRBV10-3*01, TRBV10-3*02	TRBV10-3	TRBJ2-3*01	TRBJ2-3	TRBD1*01, TRBD2*02, TRBD2*01	TRBD1, TRBD2	14	19	23	25	4	1	5
475	4.59e-05	TGTGCCACCAGCACCGGGACTCTTGGCAATGAGCAGTTCTTC	CATSTGTLGNEQFF	TRBV15*02	TRBV15	TRBJ2-1*01	TRBJ2-1	TRBD2*02, TRBD2*01	TRBD2	11	15	20	26	3	5	8
475	4.59e-05	TGCAGTGCTAGAGCCGGGACAGGGGGATCACCCCTCCACTTT	CSARAGTGGSPLHF	TRBV20-1*01, TRBV20-1*04, TRBV20-1*05, TRBV20-1*07	TRBV20-1	TRBJ1-6*02	TRBJ1-6	TRBD1*01	TRBD1	12	15	25	27	2	1	3
475	4.59e-05	TGTGCCATCAGTGAGTCATCCGGGAACACCATATATTTT	CAISESSGNTIYF	TRBV10-3*01, TRBV10-3*02	TRBV10-3	TRBJ1-3*01	TRBJ1-3	TRBD2*02, TRBD2*01	TRBD2	16	20	23	24	3	0	3
475	4.59e-05	TGTGCCAGCTTCAGGGATGGCAATCAGCCCCAGCATTTT	CASFRDGNQPQHF	TRBV2*01, TRBV2*02, TRBV2*03	TRBV2	TRBJ1-5*01	TRBJ1-5	TRBD1*01	TRBD1	8	11	15	19	2	3	5
475	4.59e-05	TGTGCCAGCAGTGCCCGCGTGGACCCTGAAGCTTTCTTT	CASSARVDPEAFF	TRBV2*01, TRBV2*02, TRBV2*03	TRBV2	TRBJ1-1*01	TRBJ1-1	TRBD2*02, TRBD2*01	TRBD2	12	13	17	25	0	7	7
475	4.59e-05	TGTGCCAGCAGCTTAGATCCGGGAAAGACCCAGTACTTC	CASSLDPGKTQYF	TRBV7-6*01	TRBV7-6	TRBJ2-5*01	TRBJ2-5	TRBD2*02	TRBD2	15	19	23	25	3	1	4
475	4.59e-05	TGTGCCACCAATGACCTCACAGATACGCAGTATTTT	CATNDLTDTQYF	TRBV24-1*01	TRBV24-1	TRBJ2-3*01	TRBJ2-3	TRBD1*01, TRBD2*02	TRBD1, TRBD2	13	14	16	17	0	0	0
475	4.59e-05	TGCAGCGCAGGGACTAATGAAAAACTGTTTTTT	CSAGTNEKLFF	TRBV29-1*03	TRBV29-1	TRBJ1-4*01	TRBJ1-4	TRBD1*01, TRBD2*02	TRBD1, TRBD2	7	8	11	12	0	0	0
475	4.59e-05	TGTGCCAGCAGTGACAATGAGCAGTTCTTC	CASSDNEQFF	TRBV2*01, TRBV2*02, TRBV2*03	TRBV2	TRBJ2-1*01	TRBJ2-1			13	-1	-1	14	-1	-1	0
474	4.58e-05	TGTGCCAGCAGTGTACAGGGGGCAGGTCAGCCCCAGCATTTT	CASSVQGAGQPQHF	TRBV2*01, TRBV2*03	TRBV2	TRBJ1-5*01	TRBJ1-5	TRBD1*01	TRBD1	12	14	22	26	1	3	4
474	4.58e-05	TGTGCCAGCAGCTTAGGGGGGAGGGATACGCAGTATTTT	CASSLGGRDTQYF	TRBV7-8*01	TRBV7-8	TRBJ2-3*01	TRBJ2-3	TRBD2*02	TRBD2	15	18	23	24	2	0	2
474	4.58e-05	TGTGCCAGCAGCTTAGGAGAGACCCAGTACTTC	CASSLGETQYF	TRBV7-2*04, TRBV7-2*01	TRBV7-2	TRBJ2-5*01	TRBJ2-5	TRBD1*01, TRBD2*02	TRBD1, TRBD2	15	-1	-1	17	-1	-1	1
474	4.58e-05	TGTGCCAGCAGCGCCACTTCCATCCTGACTTTC	CASSATSILTF	TRBV9*02, TRBV9*01, TRBV9*03	TRBV9	TRBJ2-6*01	TRBJ2-6	TRBD1*01, TRBD2*02, TRBD2*01	TRBD1, TRBD2	12	18	20	22	5	1	6
473	4.57e-05	TGTGCCAGTAGTACCAACCACGGACAGGGAACCTCACCCCTCCACTTT	CASSTNHGQGTSPLHF	TRBV19*01, TRBV19*03, TRBV19*02	TRBV19	TRBJ1-6*02	TRBJ1-6	TRBD1*01	TRBD1	12	21	28	33	8	4	12
473	4.57e-05	TGTGCCACCAGCAATGTAGCCTCTATAGCAATCAGCCCCAGCATTTT	CATSNVAS~SNQPQHF	TRBV15*02	TRBV15	TRBJ1-5*01	TRBJ1-5	TRBD2*02, TRBD2*01	TRBD2	11	16	19	25	4	5	9
473	4.57e-05	TGTGCCAGCAGCTTATCCGGGGACTAGCGGGGATGAGCAGTTCTTC	CASSLSGD~SGDEQFF	TRBV7-2*04, TRBV7-2*01	TRBV7-2	TRBJ2-1*01	TRBJ2-1	TRBD2*01	TRBD2	14	19	31	32	4	0	4
473	4.57e-05	TGTGCTAGCAGCTTCCCCACGCTACGGCAAGAGACCCAGTACTTC	CASSFPTLRQETQYF	TRBV7-7*01, TRBV7-7*02	TRBV7-7	TRBJ2-5*01	TRBJ2-5	TRBD2*02, TRBD2*01	TRBD2	13	19	23	27	5	3	8
473	4.57e-05	TGTGCCATCAGTGACGATCAGGGGGAAAAACTGTTTTTT	CAISDDQGEKLFF	TRBV10-3*01, TRBV10-3*02	TRBV10-3	TRBJ1-4*01	TRBJ1-4	TRBD1*01	TRBD1	13	18	23	24	4	0	4
473	4.57e-05	TGCAGCGTTGTGATGGACGCAGCCTACGAGCAGTACTTC	CSVVMDAAYEQYF	TRBV29-1*01	TRBV29-1	TRBJ2-7*01	TRBJ2-7	TRBD1*01, TRBD2*02, TRBD2*01	TRBD1, TRBD2	9	14	17	22	4	4	8
473	4.57e-05	TGCAGCGTTACTGTGACAGGGGGTATGGCTACACCTTC	CSVTVT~GYGYTF	TRBV29-1*01, TRBV29-1*03	TRBV29-1	TRBJ1-2*01	TRBJ1-2	TRBD1*01	TRBD1	8	14	22	23	5	0	5
473	4.57e-05	TGTGCCAGCAGTTTAGGGGGAGGTGGCTACACCTTC	CASSLGGGGYTF	TRBV2*01, TRBV2*02, TRBV2*03	TRBV2	TRBJ1-2*01	TRBJ1-2	TRBD1*01, TRBD2*02	TRBD1, TRBD2	11	14	19	23	2	3	5
472	4.56e-05	TGTGCTAGCAGCCGAAGACAGGGGAGTCCTATAATTCACCCCTCCACTTT	CASSRRQG~SYNSPLHF	TRBV7-7*01, TRBV7-7*02	TRBV7-7	TRBJ1-6*02	TRBJ1-6	TRBD1*01	TRBD1	11	16	23	26	4	2	6
472	4.56e-05	TGCAGCGTTGATATGTCAGGGGATGGCGAAAAACTGTTTTTT	CSVDMSGDGEKLFF	TRBV29-1*01	TRBV29-1	TRBJ1-4*01	TRBJ1-4	TRBD1*01	TRBD1	10	16	21	27	5	5	10
472	4.56e-05	TGCAGCGTTGAATCCCACGGACAGGGAGACGAGCAGTACTTC	CSVESHGQGDEQYF	TRBV29-1*01	TRBV29-1	TRBJ2-7*01	TRBJ2-7	TRBD1*01	TRBD1	11	18	25	28	6	2	8
472	4.56e-05	TGTGCTAGCAGCCGGGACACCGATGGCGAGCAGTACTTC	CASSRDTDGEQYF	TRBV7-7*01, TRBV7-7*02	TRBV7-7	TRBJ2-7*01	TRBJ2-7	TRBD1*01	TRBD1	11	13	18	26	1	7	8
472	4.56e-05	TGTGCCAGCAGTGAGGGGGTCCAAGAGACCCAGTACTTC	CASSEGVQETQYF	TRBV25-1*01	TRBV25-1	TRBJ2-5*01	TRBJ2-5	TRBD1*01, TRBD2*01	TRBD1, TRBD2	13	14	18	20	0	1	1
472	4.56e-05	TGTGCCAGCAGTGAGGAGAACACCGGGGAGCTGTTTTTT	CASSEENTGELFF	TRBV25-1*01	TRBV25-1	TRBJ2-2*01	TRBJ2-2	TRBD1*01, TRBD2*02, TRBD2*01	TRBD1, TRBD2	13	14	16	17	0	0	0
472	4.56e-05	TGCAGCGTTGAACGGGGGGACGCGAGGACCCAGTACTTC	CSVERGDARTQYF	TRBV29-1*01	TRBV29-1	TRBJ2-5*01	TRBJ2-5	TRBD2*01	TRBD2	11	12	18	26	0	7	7
472	4.56e-05	TGCAGCGTTGTCCGTGGGGGCGAGCAGTACTTC	CSVVRGGEQYF	TRBV29-1*01	TRBV29-1	TRBJ2-7*01	TRBJ2-7	TRBD1*01, TRBD2*01	TRBD1, TRBD2	9	15	20	24	5	3	8
472	4.56e-05	TGCAGCGTGGAAGAGGGGTACGAGCAGTACTTC	CSVEEGYEQYF	TRBV29-1*01	TRBV29-1	TRBJ2-7*01	TRBJ2-7	TRBD1*01, TRBD2*01	TRBD1, TRBD2	13	14	17	18	0	0	0
472	4.56e-05	TGTGCCAGCACCGAGATTATGGCTACACCTTC	CASTE~YGYTF	TRBV7-3*05, TRBV7-3*01	TRBV7-3	TRBJ1-2*01	TRBJ1-2	TRBD2*02, TRBD2*01	TRBD2	9	12	14	17	2	2	4
472	4.56e-05	TGCAGCGTTTTCGATGGGGAGCAGTACTTC	CSVFDGEQYF	TRBV29-1*01, TRBV29-1*03	TRBV29-1	TRBJ2-7*01	TRBJ2-7	TRBD1*01, TRBD2*02, TRBD2*01	TRBD1, TRBD2	8	15	17	18	6	0	6
471	4.55e-05	TGTGCCACCAGTGATGCACGGGACAATCCCTACGAGCAGTACTTC	CATSDARDNPYEQYF	TRBV24-1*01	TRBV24-1	TRBJ2-7*01	TRBJ2-7	TRBD1*01	TRBD1	14	19	24	28	4	3	7
471	4.55e-05	TGTGCCACCAGTGACCTAGGAACGTTGGGCGGGGAGCTGTTTTTT	CATSDLGTLGGELFF	TRBV24-1*01	TRBV24-1	TRBJ2-2*01	TRBJ2-2	TRBD2*02, TRBD2*01	TRBD2	13	15	18	29	1	10	11
471	4.55e-05	TGTGCCACCAGTGAATAGTGGGGCAGGAATCAGCCCCAGCATTTT	CATSE*WGRNQPQHF	TRBV24-1*01	TRBV24-1	TRBJ1-5*01	TRBJ1-5	TRBD1*01	TRBD1	13	19	23	27	5	3	8
471	4.55e-05	TGTGCCAGCAGTCCTCCGACAGGGGAGAATTCACCCCTCCACTTT	CASSPPTGENSPLHF	TRBV7-9*03, TRBV7-9*01, TRBV7-9*04, TRBV7-9*02	TRBV7-9	TRBJ1-6*02	TRBJ1-6	TRBD1*01	TRBD1	10	17	24	27	6	2	8
471	4.55e-05	TGTGCCAGCAGCTCCACAGGGGACCTAGTGGGTGGCTACACCTTC	CASSSTGDLVGGYTF	TRBV7-6*01, TRBV7-6*02	TRBV7-6	TRBJ1-2*01	TRBJ1-2	TRBD1*01	TRBD1	12	15	21	32	2	10	12
471	4.55e-05	TGTGCCAGCAGCGTAGCTTCGGGACAGGATTCACCCCTCCACTTT	CASSVASGQDSPLHF	TRBV9*02, TRBV9*01	TRBV9	TRBJ1-6*01	TRBJ1-6	TRBD1*01	TRBD1	15	20	27	28	4	0	4
471	4.55e-05	TGCAGCGTTAAGTCAGGAATCAGTTACGAGCAGTACTTC	CSVKSGISYEQYF	TRBV29-1*01	TRBV29-1	TRBJ2-7*01	TRBJ2-7	TRBD1*01, TRBD2*02, TRBD2*01	TRBD1, TRBD2	8	13	16	24	4	7	11
471	4.55e-05	TGTGCCACCAGCAGGGACAGCGGTGAAGCTTTCTTT	CATSRDSGEAFF	TRBV15*02	TRBV15	TRBJ1-1*01	TRBJ1-1	TRBD1*01	TRBD1	11	13	19	23	1	3	4
471	4.55e-05	TGTGCCAGCACCAGAGTGGACAATGAGCAGTTCTTC	CASTRVDNEQFF	TRBV2*01, TRBV2*02, TRBV2*03	TRBV2	TRBJ2-1*01	TRBJ2-1	TRBD1*01, TRBD2*02, TRBD2*01	TRBD1, TRBD2	9	11	13	19	1	5	6
471	4.55e-05	TGTGCCAGCAGTGTTGGGGTCAATGAGCAGTTCTTC	CASSVGVNEQFF	TRBV2*01, TRBV2*02, TRBV2*03	TRBV2	TRBJ2-1*01	TRBJ2-1	TRBD1*01, TRBD2*01	TRBD1, TRBD2	12	15	18	20	2	1	3
471	4.55e-05	TGCAGCGTTGAACGATCCAAAATTGAGCAGTTCTTC	CSVERSKIEQFF	TRBV29-1*01	TRBV29-1	TRBJ2-1*01	TRBJ2-1	TRBD1*01, TRBD2*02, TRBD2*01	TRBD1, TRBD2	11	15	17	23	3	5	8
471	4.55e-05	TGTGCCATCAGTGAGTGTGTGATGGCTACACCTTC	CAISEC~DGYTF	TRBV10-3*01, TRBV10-3*02	TRBV10-3	TRBJ1-2*01	TRBJ1-2	TRBD1*01	TRBD1	15	17	19	21	1	1	2
470	4.54e-05	TGTGCCACCAGTGATCGAGAAGGTCGGAGCACAGATACGCAGTATTTT	CATSDREGRSTDTQYF	TRBV24-1*01	TRBV24-1	TRBJ2-3*01	TRBJ2-3	TRBD1*01, TRBD2*02, TRBD2*01	TRBD1, TRBD2	14	20	22	27	5	4	9
470	4.54e-05	TGTGCCACCAGCAGACCTACAGGGGCGGGAAAAACTGTTTTTT	CATSRPT~GREKLFF	TRBV15*02	TRBV15	TRBJ1-4*01	TRBJ1-4	TRBD1*01	TRBD1	11	18	24	28	6	3	9
470	4.54e-05	TGTGCCATCAGTGAGGGGCAGGCTATGGAGCCCCAGCATTTT	CAISEGQAMEPQHF	TRBV10-3*01, TRBV6-3*01, TRBV10-3*02, TRBV6-2*01	TRBV10-3, TRBV6-3, TRBV6-2	TRBJ1-5*01	TRBJ1-5	TRBD1*01, TRBD2*02	TRBD1, TRBD2	14	18	21	28	3	6	9
470	4.54e-05	TGTGCCAGTAGTATAACTCGGCTGAACACTGAAGCTTTCTTT	CASSITRLNTEAFF	TRBV19*01, TRBV19*02	TRBV19	TRBJ1-1*01	TRBJ1-1	TRBD1*01, TRBD2*02, TRBD2*01	TRBD1, TRBD2	14	19	21	22	4	0	4
470	4.54e-05	TGTGCCAGTAGTACCTGGGGTACTGGAAACACCATATATTTT	CASSTWGTGNTIYF	TRBV19*01, TRBV19*03, TRBV19*02	TRBV19	TRBJ1-3*01	TRBJ1-3	TRBD1*01, TRBD2*01	TRBD1, TRBD2	12	16	19	22	3	2	5
470	4.54e-05	TGCAGTGCCCGGACAGTGACGGGGGCCAACGTCCTGACTTTC	CSARTVTGANVLTF	TRBV20-1*06, TRBV20-1*03, TRBV20-1*01, TRBV20-1*04, TRBV20-1*05, TRBV20-1*02, TRBV20-1*07	TRBV20-1	TRBJ2-6*01	TRBJ2-6	TRBD1*01	TRBD1	7	10	15	21	2	5	7
470	4.54e-05	TGTGCCAGCAGACCCGACAGACTATTTGGGGCTACACCTTC	CASRPDR~IWGYTF	TRBV6-5*01	TRBV6-5	TRBJ1-2*01	TRBJ1-2	TRBD1*01, TRBD2*02, TRBD2*01	TRBD1, TRBD2	10	15	19	29	4	9	13
470	4.54e-05	TGCAGTGCTAGTCCTCCAGCGGTGTTTGCCCAGCATTTT	CSASPPAVFAQHF	TRBV20-1*01, TRBV20-1*04, TRBV20-1*05, TRBV20-1*07	TRBV20-1	TRBJ1-5*01	TRBJ1-5	TRBD2*02, TRBD2*01	TRBD2	11	17	21	28	5	6	11
470	4.54e-05	TGTGCCGGAGGGGAGTACAATCAGCCCCAGCATTTT	CAGGEYNQPQHF	TRBV10-3*01, TRBV10-3*02	TRBV10-3	TRBJ1-5*01	TRBJ1-5	TRBD2*02	TRBD2	5	6	11	17	0	5	5
470	4.54e-05	TGTGCCATCAGTGAGGTGGCGGGCGAGCAGTACTTC	CAISEVAGEQYF	TRBV10-3*01, TRBV10-3*02	TRBV10-3	TRBJ2-7*01	TRBJ2-7	TRBD2*02, TRBD2*01	TRBD2	11	18	22	23	6	0	6
470	4.54e-05	TGTGCCAGCAGTGAAGACAGGAATGAGCAGTTCTTC	CASSEDRNEQFF	TRBV2*01, TRBV2*03	TRBV2	TRBJ2-1*01	TRBJ2-1	TRBD1*01	TRBD1	15	16	20	21	0	0	0
470	4.54e-05	TGCAGCGTCGGGACTAGCGGCTACGAGCAGTACTTC	CSVGTSGYEQYF	TRBV29-1*01	TRBV29-1	TRBJ2-7*01	TRBJ2-7	TRBD2*02, TRBD2*01	TRBD2	7	9	19	20	1	0	1
470	4.54e-05	TGTGCCAGCAGCTTAGAAACTATGGCTACACCTTC	CASSLE~YGYTF	TRBV7-9*01, TRBV7-9*02	TRBV7-9	TRBJ1-2*01	TRBJ1-2	TRBD2*02, TRBD2*01	TRBD2	16	-1	-1	17	-1	-1	0
470	4.54e-05	TGTGCCAGCAGGGTCGCAGATACGCAGTATTTT	CASRVADTQYF	TRBV7-8*01, TRBV7-8*03	TRBV7-8	TRBJ2-3*01	TRBJ2-3	TRBD1*01, TRBD2*02, TRBD2*01	TRBD1, TRBD2	10	12	14	16	1	1	2
470	4.54e-05	TGCAGTGCAAGGGGTTCGGTAGCTTTCTTT	CSARGSVAFF	TRBV20-1*01, TRBV20-1*04, TRBV20-1*05, TRBV20-1*07	TRBV20-1	TRBJ1-1*01	TRBJ1-1	TRBD1*01	TRBD1	7	9	13	20	1	6	7
469	4.53e-05	TGTGCCACCAGCAGAGATCACGGGAGAGGCGGTTGGGAGACCCAGTACTTC	CATSRDHGRGGWETQYF	TRBV15*02	TRBV15	TRBJ2-5*01	TRBJ2-5	TRBD2*02	TRBD2	11	20	25	36	8	10	18
469	4.53e-05	TGTGCCATCAGCAAGACTAGCGGTGCCCACGAGCAGTACTTC	CAISKTSGAHEQYF	TRBV10-3*01, TRBV10-3*02	TRBV10-3	TRBJ2-7*01	TRBJ2-7	TRBD2*02, TRBD2*01	TRBD2	10	14	22	28	3	5	8
469	4.53e-05	TGTGCCAGCAGTGAAGCTGGAGCGGGCGATACGCAGTATTTT	CASSEAGAGDTQYF	TRBV2*01, TRBV2*03	TRBV2	TRBJ2-3*01	TRBJ2-3	TRBD2*02, TRBD2*01	TRBD2	10	20	25	27	9	1	10
469	4.53e-05	TGTGCCAGCAGCCCAATGGCTGTGAACTATGGCTACACCTTC	CASSPMAVNYGYTF	TRBV7-9*03, TRBV7-9*01, TRBV7-9*04, TRBV7-9*02	TRBV7-9	TRBJ1-2*01	TRBJ1-2	TRBD1*01	TRBD1	11	19	22	24	7	1	8
469	4.53e-05	TGTGCCAGCAGGGGACAGCGTTATCCTGAAGCTTTCTTT	CASRGQRYPEAFF	TRBV2*01, TRBV2*03	TRBV2	TRBJ1-1*01	TRBJ1-1	TRBD1*01	TRBD1	10	11	17	25	0	7	7
469	4.53e-05	TGCGCCAGCAGCCAAGTGGTAGGCTCACCCCTCCACTTT	CASSQVVGSPLHF	TRBV4-1*02, TRBV4-1*01	TRBV4-1	TRBJ1-6*02	TRBJ1-6	TRBD1*01, TRBD2*02, TRBD2*01	TRBD1, TRBD2	15	20	22	24	4	1	5
469	4.53e-05	TGTGCCAGCAGCCCGACTGTATATGGCTACACCTTC	CASSPTVYGYTF	TRBV7-9*03, TRBV7-9*01, TRBV7-9*04, TRBV7-9*02	TRBV7-9	TRBJ1-2*01	TRBJ1-2	TRBD1*01, TRBD2*02, TRBD2*01	TRBD1, TRBD2	11	16	19	21	4	1	5
469	4.53e-05	TGCAGCGCCCGCGGAGGGGAGGATGGCTACACCTTC	CSARGGEDGYTF	TRBV29-1*01, TRBV29-1*03	TRBV29-1	TRBJ1-2*01	TRBJ1-2	TRBD2*02	TRBD2	7	16	21	22	8	0	8
469	4.53e-05	TGTGCCAGCAGTGACGCCGTCACCCCTCCACTTT	CASSDA~SPLHF	TRBV6-4*02, TRBV6-4*01	TRBV6-4	TRBJ1-6*02	TRBJ1-6	TRBD1*01, TRBD2*02, TRBD2*01	TRBD1, TRBD2	13	15	17	19	1	1	2
468	4.52e-05	TGTGCCACCAGCACAGGGGGCGCGGCAGATACGCAGTATTTT	CATSTGGAADTQYF	TRBV24-1*01	TRBV24-1	TRBJ2-3*01	TRBJ2-3	TRBD1*01	TRBD1	10	12	20	25	1	4	5
468	4.52e-05	TGTGCCACCAGCAGAGGGACAGGGAAAGAGACCCAGTACTTC	CATSRGTGKETQYF	TRBV15*02	TRBV15	TRBJ2-5*01	TRBJ2-5	TRBD1*01	TRBD1	11	15	23	25	3	1	4
468	4.52e-05	TGTGCCAGCAGCGTAGAGGGACGGGGTTCACCCCTCCACTTT	CASSVEGRGSPLHF	TRBV9*02, TRBV9*01	TRBV9	TRBJ1-6*01	TRBJ1-6	TRBD1*01, TRBD2*02, TRBD2*01	TRBD1, TRBD2	15	17	21	26	1	4	5
468	4.52e-05	TGTGCCAGTAGTACGACCACTAACTATGGCTACACCTTC	CASSTTTNYGYTF	TRBV19*01, TRBV19*03, TRBV19*02	TRBV19	TRBJ1-2*01	TRBJ1-2	TRBD1*01, TRBD2*02, TRBD2*01	TRBD1, TRBD2	12	14	16	19	1	2	3
468	4.52e-05	TGTGCCAGCAGCTTCGGGGGAGAAGGTACGCAGTATTTT	CASSFGGEGTQYF	TRBV7-6*01	TRBV7-6	TRBJ2-3*01	TRBJ2-3	TRBD2*01	TRBD2	13	14	19	26	0	6	6
468	4.52e-05	TGTGCCAGCAGGGAGGGACAGAGAAACACCATATATTTT	CASREGQRNTIYF	TRBV2*01, TRBV2*03	TRBV2	TRBJ1-3*01	TRBJ1-3	TRBD1*01	TRBD1	10	14	20	22	3	1	4
468	4.52e-05	TGCAGCGTTGATCTCTCTGGGGCCAACGTCCTGACTTTC	CSVDLSGANVLTF	TRBV29-1*01	TRBV29-1	TRBJ2-6*01	TRBJ2-6			10	-1	-1	14	-1	-1	3
468	4.52e-05	TGTGCCATCAGTGAACTAGCCGGGACCCAGTACTTC	CAISELAGTQYF	TRBV10-3*01, TRBV10-3*02	TRBV10-3	TRBJ2-5*01	TRBJ2-5	TRBD2*02, TRBD2*01	TRBD2	13	14	19	23	0	3	3
468	4.52e-05	TGCAGTGCTAGTAGGGGTCAGGCCCAGTACTTC	CSASRGQAQYF	TRBV20-1*01, TRBV20-1*04, TRBV20-1*05, TRBV20-1*07	TRBV20-1	TRBJ2-5*01	TRBJ2-5	TRBD1*01	TRBD1	11	12	16	22	0	5	5
468	4.52e-05	TGCAGCGTTGGTACAATGAATGAGCAGTTCTTC	CSVGTMNEQFF	TRBV29-1*01	TRBV29-1	TRBJ2-1*01	TRBJ2-1	TRBD1*01	TRBD1	9	12	14	18	2	3	5
467	4.51e-05	TGTGCCAGCAGTGAATATTGCCCTAAACTGGACAGGGGGGGGTAAGAGACCCAGTACTTC	CASSEYCPKLDRGG*ETQYF	TRBV25-1*01	TRBV25-1	TRBJ2-5*01	TRBJ2-5	TRBD1*01	TRBD1	16	29	38	43	12	4	16
467	4.51e-05	TGTGCCACCAGCAGAGATGGGACAGAGTCCTACAATGAGCAGTTCTTC	CATSRDGTESYNEQFF	TRBV15*02	TRBV15	TRBJ2-1*01	TRBJ2-1	TRBD1*01	TRBD1	11	18	24	27	6	2	8
467	4.51e-05	TGTGCTAGCAGCTCGGGGGCAGGACAAGAGACCCAGTACTTC	CASSSGAGQETQYF	TRBV7-7*01, TRBV7-7*02	TRBV7-7	TRBJ2-5*01	TRBJ2-5	TRBD1*01, TRBD2*01	TRBD1, TRBD2	12	14	19	24	1	4	5
467	4.51e-05	TGCAGCGTGACCGGGACAGGGCTCTCCTACGAGCAGTACTTC	CSVTGTGLSYEQYF	TRBV29-1*01, TRBV29-1*03	TRBV29-1	TRBJ2-7*01	TRBJ2-7	TRBD1*01	TRBD1	7	12	20	23	4	2	6
467	4.51e-05	TGCAGTGCTAGAGATGGGGTAAGGACAGCCCCAGCATTTT	CSARDGV~GQPQHF	TRBV20-1*01, TRBV20-1*05, TRBV20-1*07	TRBV20-1	TRBJ1-5*01	TRBJ1-5	TRBD1*01, TRBD2*01	TRBD1, TRBD2	13	15	18	25	1	6	7
467	4.51e-05	TGTGCCATCAGTGAGACAATGAACACTGAAGCTTTCTTT	CAISETMNTEAFF	TRBV10-3*01, TRBV10-3*02	TRBV10-3	TRBJ1-1*01	TRBJ1-1	TRBD1*01	TRBD1	14	15	17	19	0	1	1
467	4.51e-05	TGTGCCAGCAGTCCCCCAGGGGCCTATGGCTACACCTTC	CASSPPGAYGYTF	TRBV25-1*01	TRBV25-1	TRBJ1-2*01	TRBJ1-2	TRBD1*01	TRBD1	11	16	21	23	4	1	5
467	4.51e-05	TGTGCCAGCCAGGGGGCGGGCGAGCAGTACTTC	CASQGAGEQYF	TRBV25-1*01	TRBV25-1	TRBJ2-7*01	TRBJ2-7	TRBD1*01	TRBD1	8	9	16	20	0	3	3
466	4.5e-05	TGTGCCACCAGTGCGTCAGGACAGGGGGCAGATACGCAGTATTTT	CATSASGQGADTQYF	TRBV24-1*01	TRBV24-1	TRBJ2-3*01	TRBJ2-3	TRBD1*01	TRBD1	12	18	27	28	5	0	5
466	4.5e-05	TGTGCCACCAGTGATCCCGGCGGGGCGTCGAAGAGCTACACCTTC	CATSDPGGASKSYTF	TRBV24-1*01	TRBV24-1	TRBJ1-2*01	TRBJ1-2	TRBD2*01	TRBD2	14	19	24	34	4	9	13
466	4.5e-05	TGTGCCACCAGCGGCACTAGCGACTCCTACAATGAGCAGTTCTTC	CATSGTSDSYNEQFF	TRBV15*02	TRBV15	TRBJ2-1*01	TRBJ2-1	TRBD2*02, TRBD2*01	TRBD2	11	15	21	23	3	1	4
466	4.5e-05	TGTGCCAGCAGTTTCCGTTACTCTGGCGAGACCCAGTACTTC	CASSFRYSGETQYF	TRBV2*01, TRBV2*02, TRBV2*03	TRBV2	TRBJ2-5*01	TRBJ2-5	TRBD1*01, TRBD2*02, TRBD2*01	TRBD1, TRBD2	11	24	26	27	12	0	12
466	4.5e-05	TGTGCCAGCAGCTTAGACTCGTTTAACTATGGCTACACCTTC	CASSLDSFNYGYTF	TRBV7-2*04, TRBV7-2*01	TRBV7-2	TRBJ1-2*01	TRBJ1-2	TRBD2*02, TRBD2*01	TRBD2	15	16	18	23	0	4	4
466	4.5e-05	TGCAGTGCTAGCCAAGGGGTAAATAATTCACCCCTCCACTTT	CSASQGVNNSPLHF	TRBV20-1*06, TRBV20-1*03, TRBV20-1*01, TRBV20-1*04, TRBV20-1*05, TRBV20-1*02, TRBV20-1*07	TRBV20-1	TRBJ1-6*02	TRBJ1-6	TRBD1*01	TRBD1	10	14	18	22	3	3	6
466	4.5e-05	TGTGCCACAAACTGACAGGAAAATCAGCCCCAGCATTTT	CATN*QENQPQHF	TRBV24-1*01	TRBV24-1	TRBJ1-5*01	TRBJ1-5	TRBD1*01	TRBD1	7	13	18	21	5	2	7
466	4.5e-05	TGTGCCAGCAGTTCCGGGACAGGCAATGGCTACACCTTC	CASSSGTGNGYTF	TRBV2*01, TRBV2*02, TRBV2*03	TRBV2	TRBJ1-2*01	TRBJ1-2	TRBD1*01	TRBD1	11	15	22	25	3	2	5
466	4.5e-05	TGTGCCAGCAGCTTACCCTATAATTCACCCCTCCACTTT	CASSLPYNSPLHF	TRBV7-9*01, TRBV7-9*02	TRBV7-9	TRBJ1-6*01	TRBJ1-6			14	-1	-1	16	-1	-1	1
466	4.5e-05	TGCGCCAGCAGCTTGGACTCCGCTACCGAGCAGTTCTTC	CASSLDSATEQFF	TRBV5-1*01	TRBV5-1	TRBJ2-1*01	TRBJ2-1	TRBD2*02, TRBD2*01	TRBD2	15	19	24	27	3	2	5
466	4.5e-05	TGCAGCGTTGGTGGGAGCTCCTACGAGCAGTACTTC	CSVGGSSYEQYF	TRBV29-1*01	TRBV29-1	TRBJ2-7*01	TRBJ2-7	TRBD2*02	TRBD2	9	12	16	17	2	0	2
466	4.5e-05	TGTGCCATCAGGCGGGACAATGAGCAGTTCTTC	CAIRRDNEQFF	TRBV10-3*01, TRBV10-3*02	TRBV10-3	TRBJ2-1*01	TRBJ2-1	TRBD2*02, TRBD2*01	TRBD2	10	11	15	16	0	0	0
466	4.5e-05	TGCAGTGCTGCGGACGGCACTGAAGCTTTCTTT	CSAADGTEAFF	TRBV20-1*06, TRBV20-1*03, TRBV20-1*01, TRBV20-1*04, TRBV20-1*05, TRBV20-1*02, TRBV20-1*07	TRBV20-1	TRBJ1-1*01	TRBJ1-1	TRBD1*01, TRBD2*02, TRBD2*01	TRBD1, TRBD2	8	11	14	17	2	2	4
466	4.5e-05	TGTGCCAGCAGCGTACAGGACTTGGCATTTT	CASSV~RTWHF	TRBV9*02, TRBV9*01	TRBV9	TRBJ1-5*01	TRBJ1-5	TRBD2*02, TRBD2*01	TRBD2	14	17	21	24	2	2	4
465	4.49e-05	TGTGCCACCAGTGATTTAGGGGACTCTGGGGCCAACGTCCTGACTTTC	CATSDLGDSGANVLTF	TRBV24-1*01	TRBV24-1	TRBJ2-6*01	TRBJ2-6	TRBD1*01	TRBD1	16	17	21	23	0	1	1
465	4.49e-05	TGTGCCAGCAGCTTGAGGGGACAGGGCTCTTCTCCCCTCCACTTT	CASSLRGQGSSPLHF	TRBV7-9*03, TRBV7-9*01, TRBV7-9*04, TRBV7-9*02	TRBV7-9	TRBJ1-6*02	TRBJ1-6	TRBD1*01	TRBD1	13	17	25	29	3	3	6
465	4.49e-05	TGTGCCAGCAGCCCTTCAGGGTCTGGGGCCAACGTCCTGACTTTC	CASSPSGSGANVLTF	TRBV7-6*01, TRBV7-6*02	TRBV7-6	TRBJ2-6*01	TRBJ2-6	TRBD1*01	TRBD1	11	16	20	21	4	0	4
465	4.49e-05	TGTGCCATGGATAGCAGGACACCGTTCTACGAGCAGTACTTC	CAMDSRTPFYEQYF	TRBV24-1*01	TRBV24-1	TRBJ2-7*01	TRBJ2-7	TRBD1*01	TRBD1	6	16	20	26	9	5	14
465	4.49e-05	TGTGCCAGCAGCGATAGGACTAGCCGTGAGACCCAGTACTTC	CASSDRTSRETQYF	TRBV7-8*01, TRBV7-8*03	TRBV7-8	TRBJ2-5*01	TRBJ2-5	TRBD2*02, TRBD2*01	TRBD2	11	16	23	27	4	3	7
465	4.49e-05	TGCAGCGTTGAAGTCGTAGCGGCGTACAATGAGCAGTTCTTC	CSVEVVAAYNEQFF	TRBV29-1*01	TRBV29-1	TRBJ2-1*01	TRBJ2-1	TRBD2*02, TRBD2*01	TRBD2	12	16	21	24	3	2	5
465	4.49e-05	TGCAGCGTTGAAAGGACTAGGGAATGATACGAGCAGTACTTC	CSVERTRE*YEQYF	TRBV29-1*01	TRBV29-1	TRBJ2-7*01	TRBJ2-7	TRBD2*02, TRBD2*01	TRBD2	11	13	19	27	1	7	8
465	4.49e-05	TGTGCCACCAGTGGGGGACAGTGAAAGAGACCCAGTACTTC	CATSGGQ~KETQYF	TRBV24-1*01	TRBV24-1	TRBJ2-5*01	TRBJ2-5	TRBD1*01	TRBD1	12	14	20	24	1	3	4
465	4.49e-05	TGTGCCAGTAGTTTCGTTATTTGGATTCACCCCTCCACTTT	CASSFVI~DSPLHF	TRBV19*01, TRBV19*02	TRBV19	TRBJ1-6*02	TRBJ1-6	TRBD2*02, TRBD2*01	TRBD2	11	-1	-1	24	-1	-1	12
465	4.49e-05	TGTGCTAGCAGCTTATATCGTGGGGAGACCCAGTACTTC	CASSLYRGETQYF	TRBV7-7*01	TRBV7-7	TRBJ2-5*01	TRBJ2-5	TRBD1*01, TRBD2*02, TRBD2*01	TRBD1, TRBD2	14	21	23	24	6	0	6
465	4.49e-05	TGTGCCACCAGCAGAGTGATGGCCAGCGAGCAGTACTTC	CATSRVMASEQYF	TRBV15*02	TRBV15	TRBJ2-7*01	TRBJ2-7	TRBD1*01, TRBD2*02, TRBD2*01	TRBD1, TRBD2	11	23	25	26	11	0	11
465	4.49e-05	TGTGCCAGCAGCTTGGAGTGGGACCGTGGCTACACCTTC	CASSLEWDRGYTF	TRBV5-8*01	TRBV5-8	TRBJ1-2*01	TRBJ1-2	TRBD1*01, TRBD2*02, TRBD2*01	TRBD1, TRBD2	15	19	23	26	3	2	5
465	4.49e-05	TGCAGTGCTAGAGATTCCGGTAACTATGGCTACACCTTC	CSARDSGNYGYTF	TRBV20-1*01, TRBV20-1*05, TRBV20-1*07	TRBV20-1	TRBJ1-2*01	TRBJ1-2	TRBD1*01, TRBD2*02, TRBD2*01	TRBD1, TRBD2	13	15	17	20	1	2	3
465	4.49e-05	TGTGCCACCAGTGATCGGGGGGAGAGACCCAGTACTTC	CATSDR~GETQYF	TRBV24-1*01	TRBV24-1	TRBJ2-5*01	TRBJ2-5	TRBD2*01	TRBD2	14	15	21	22	0	0	0
465	4.49e-05	TGTGCCACCAGTGGCGGGGGCTATGGCTACACCTTC	CATSGGGYGYTF	TRBV24-1*01	TRBV24-1	TRBJ1-2*01	TRBJ1-2	TRBD2*01	TRBD2	12	13	19	20	0	0	0
465	4.49e-05	TGTGCCAGCAGTCTGCAGGGCGGGGCTACACCTTC	CASSLQ~RGYTF	TRBV2*01, TRBV2*02, TRBV2*03	TRBV2	TRBJ1-2*01	TRBJ1-2	TRBD1*01	TRBD1	11	15	19	23	3	3	6
465	4.49e-05	TGTGCCAGCAGGAAATTCACCCCTCCACTTT	CASRK~SPLHF	TRBV6-1*01	TRBV6-1	TRBJ1-6*02	TRBJ1-6			10	-1	-1	13	-1	-1	2
464	4.48e-05	TGCAGTGCTAGTTGGACAGGGGGGGCCAAGGCACCCCTCCACTTT	CSASWTGGAKAPLHF	TRBV20-1*01, TRBV20-1*04, TRBV20-1*05, TRBV20-1*07	TRBV20-1	TRBJ1-6*02	TRBJ1-6	TRBD1*01	TRBD1	11	13	22	31	1	8	9
464	4.48e-05	TGTGCCAGCAGTAACCTCGGGGGCCTATCTACGAGCAGTACTTC	CASSNLG~PIYEQYF	TRBV25-1*01	TRBV25-1	TRBJ2-7*01	TRBJ2-7	TRBD1*01, TRBD2*01	TRBD1, TRBD2	11	18	23	28	6	4	10
464	4.48e-05	TGCAGCGTTCCCAAACCGGACAGCCGACTATGGCTACACCTTC	CSVPKPD~ADYGYTF	TRBV29-1*01, TRBV29-1*03	TRBV29-1	TRBJ1-2*01	TRBJ1-2	TRBD1*01	TRBD1	8	17	22	26	8	3	11
464	4.48e-05	TGTGCCAGCAGCGTAGCGACAGGTCAAGAATCCCTCCACTTT	CASSVATGQESLHF	TRBV9*02, TRBV9*01	TRBV9	TRBJ1-6*02	TRBJ1-6	TRBD1*01	TRBD1	15	17	22	31	1	8	9
464	4.48e-05	TGCGCCAGCAGTGAAGGCTACAGCACAGATACGCAGTATTTT	CASSEGYSTDTQYF	TRBV10-1*02, TRBV10-1*01	TRBV10-1	TRBJ2-3*01	TRBJ2-3	TRBD2*02, TRBD2*01	TRBD2	13	16	19	21	2	1	3
464	4.48e-05	TGTGCCAGCAGCGCCCAGGGAGGAGTATGGCTACACCTTC	CASSAQG~EYGYTF	TRBV9*02, TRBV9*01, TRBV9*03	TRBV9	TRBJ1-2*01	TRBJ1-2	TRBD2*02	TRBD2	12	17	22	25	4	2	6
464	4.48e-05	TGTGCCACCAGTGAAACAGGGACCTACGAGCAGTACTTC	CATSETGTYEQYF	TRBV24-1*01	TRBV24-1	TRBJ2-7*01	TRBJ2-7	TRBD1*01	TRBD1	13	15	20	22	1	1	2
464	4.48e-05	TGTGCCAGCAGCTTAGTTGAGATGCAGACCCAGTACTTC	CASSLVEMQTQYF	TRBV11-2*01	TRBV11-2	TRBJ2-5*01	TRBJ2-5	TRBD2*02	TRBD2	10	13	16	25	2	8	10
464	4.48e-05	TGCAGTGCTAGTGTAGCGGGAGGCGAGACCCAGTACTTC	CSASVAGGETQYF	TRBV20-1*01, TRBV20-1*04, TRBV20-1*05, TRBV20-1*07	TRBV20-1	TRBJ2-5*01	TRBJ2-5	TRBD2*02	TRBD2	11	13	22	24	1	1	2
464	4.48e-05	TGTGCCAGTAGTATCCCCAACTATGGCTACACCTTC	CASSIPNYGYTF	TRBV19*01, TRBV19*02	TRBV19	TRBJ1-2*01	TRBJ1-2	TRBD1*01, TRBD2*01	TRBD1, TRBD2	13	14	17	18	0	0	0
464	4.48e-05	TGTGCCACTGGGTACGCGGGGGAGCAGTACTTC	CATGYAGEQYF	TRBV10-3*01, TRBV10-3*02	TRBV10-3	TRBJ2-7*01	TRBJ2-7	TRBD2*01	TRBD2	6	15	20	21	8	0	8
464	4.48e-05	TGTGCCAGCCATGCTGGAAACACCATATATTTT	CASHAGNTIYF	TRBV7-9*03, TRBV7-9*01, TRBV7-9*04, TRBV7-9*02	TRBV7-9	TRBJ1-3*01	TRBJ1-3			8	-1	-1	13	-1	-1	4
463	4.47e-05	TGCAGTGCAAAGACCGGGACAGGGACGAGTGTTTCTTCACCCCTCCACTTT	CSAKTGTGTSVSSPLHF	TRBV20-1*06, TRBV20-1*03, TRBV20-1*01, TRBV20-1*04, TRBV20-1*05, TRBV20-1*02, TRBV20-1*07	TRBV20-1	TRBJ1-6*02	TRBJ1-6	TRBD1*01	TRBD1	7	15	23	35	7	11	18
463	4.47e-05	TGTGCCAGCAGTGACTCAGCGGGGGGCACAGATACGCAGTATTTT	CASSDSAGGTDTQYF	TRBV6-4*02, TRBV6-4*01	TRBV6-4	TRBJ2-3*01	TRBJ2-3	TRBD2*01	TRBD2	16	17	24	25	0	0	0
463	4.47e-05	TGCAGCGCCGAGGGCGGGAGGGCGGCCTACAATGAGCAGTTCTTC	CSAEGGRAAYNEQFF	TRBV29-1*03	TRBV29-1	TRBJ2-1*01	TRBJ2-1	TRBD2*02	TRBD2	7	13	21	25	5	3	8
463	4.47e-05	TGTGCCAGCAACCAAGGGGACACTAACTATGGCTACACCTTC	CASNQGDTNYGYTF	TRBV2*01, TRBV2*02, TRBV2*03	TRBV2	TRBJ1-2*01	TRBJ1-2	TRBD1*01	TRBD1	9	16	21	22	6	0	6
463	4.47e-05	TGCGCCAGCTCCACTGGGTCGGGTAACAATGAGCAGTTCTTC	CASSTGSGNNEQFF	TRBV5-1*01, TRBV5-1*02	TRBV5-1	TRBJ2-1*01	TRBJ2-1	TRBD2*02, TRBD2*01	TRBD2	8	19	22	25	10	2	12
463	4.47e-05	TGTGCCAGCAGCTTAGAGGGGGAACACTGAAGCTTTCTTT	CASSLEG~NTEAFF	TRBV7-9*01, TRBV7-9*02	TRBV7-9	TRBJ1-1*01	TRBJ1-1	TRBD1*01	TRBD1	15	16	20	21	0	0	0
463	4.47e-05	TGTGCCACCAGCAGAGGCCAGGGAAACGAGCAGTACTTC	CATSRGQGNEQYF	TRBV15*02	TRBV15	TRBJ2-7*01	TRBJ2-7	TRBD1*01	TRBD1	11	18	22	25	6	2	8
463	4.47e-05	TGTGCCAGCAGTGTTCGGCACCAAGAGACCCAGTACTTC	CASSVRHQETQYF	TRBV25-1*01	TRBV25-1	TRBJ2-5*01	TRBJ2-5	TRBD1*01, TRBD2*02, TRBD2*01	TRBD1, TRBD2	12	16	18	19	3	0	3
463	4.47e-05	TGTGCCAGCAGTGATCACAGACAAGAGACCCAGTACTTC	CASSDHRQETQYF	TRBV25-1*01	TRBV25-1	TRBJ2-5*01	TRBJ2-5	TRBD1*01	TRBD1	13	16	19	21	2	1	3
463	4.47e-05	TGTGCCAGCAGTGAACTTGAGAACACTGAAGCTTTCTTT	CASSELENTEAFF	TRBV2*01, TRBV2*03	TRBV2	TRBJ1-1*01	TRBJ1-1	TRBD2*02, TRBD2*01	TRBD2	14	-1	-1	20	-1	-1	5
463	4.47e-05	TGTGCCAGCAGCCCAGCGTCGAGATAAACTGTTTTTT	CASSPA~RDKLFF	TRBV9*02, TRBV9*01, TRBV9*03	TRBV9	TRBJ1-4*01	TRBJ1-4	TRBD2*02, TRBD2*01	TRBD2	11	14	17	25	2	7	9
463	4.47e-05	TGTGCCAGCAGTCTACCATATGATGGCTACACCTTC	CASSLPYDGYTF	TRBV7-9*03, TRBV7-9*01, TRBV7-9*04, TRBV7-9*02	TRBV7-9	TRBJ1-2*01	TRBJ1-2	TRBD2*02, TRBD2*01	TRBD2	10	12	14	22	1	7	8
463	4.47e-05	TGTGCCAGCAGTGATAGGATTCAGCCCCAGCATTTT	CASSDRIQPQHF	TRBV2*01, TRBV2*02, TRBV2*03	TRBV2	TRBJ1-5*01	TRBJ1-5	TRBD1*01, TRBD2*02, TRBD2*01	TRBD1, TRBD2	13	16	18	20	2	1	3
463	4.47e-05	TGTGCCAGCACCCTTGGTCCGTTTGAAGTACTTC	CASTLG~RLKYF	TRBV25-1*01	TRBV25-1	TRBJ2-7*01	TRBJ2-7	TRBD1*01, TRBD2*02, TRBD2*01	TRBD1, TRBD2	9	16	19	26	6	6	12
463	4.47e-05	TGCAGTGCGGGCGCAGCGGATACGCAGTATTTT	CSAGAADTQYF	TRBV20-1*06, TRBV20-1*03, TRBV20-1*01, TRBV20-1*04, TRBV20-1*05, TRBV20-1*02, TRBV20-1*07	TRBV20-1	TRBJ2-3*01	TRBJ2-3	TRBD1*01, TRBD2*02, TRBD2*01	TRBD1, TRBD2	7	8	11	18	0	6	6
462	4.46e-05	TGTGCCACCAGCAGAGATCTTTTCGGCAGGGCTGACAATTCACCCCTCCACTTT	CATSRDLFGRADNSPLHF	TRBV15*02	TRBV15	TRBJ1-6*01	TRBJ1-6	TRBD1*01	TRBD1	11	26	30	36	14	5	19
462	4.46e-05	TGTGCCAGCAGTGCGGTGGGCAGCACGACAAATCAGCCCCAGCATTTT	CASSAVGSTTNQPQHF	TRBV2*01, TRBV2*02, TRBV2*03	TRBV2	TRBJ1-5*01	TRBJ1-5	TRBD1*01	TRBD1	12	26	29	30	13	0	13
462	4.46e-05	TGTGCCAGCAGTGCCGGGGCGTCCTATAATTCACCCCTCCACTTT	CASSAGASYNSPLHF	TRBV7-8*01, TRBV7-8*03	TRBV7-8	TRBJ1-6*02	TRBJ1-6	TRBD1*01, TRBD2*01	TRBD1, TRBD2	10	15	19	21	4	1	5
462	4.46e-05	TGTGCCAGCAGCTTTGGACAACAAAGTACCTATGGCTACACCTTC	CASSFGQQSTYGYTF	TRBV7-2*04, TRBV7-2*01	TRBV7-2	TRBJ1-2*01	TRBJ1-2	TRBD1*01	TRBD1	13	15	19	29	1	9	10
462	4.46e-05	TGTGCCAGCAGCTTAGTTGCAGGGGAAGGTCAGCCCCAGCATTTT	CASSLVAGEGQPQHF	TRBV7-2*04, TRBV7-2*01	TRBV7-2	TRBJ1-5*01	TRBJ1-5	TRBD1*01	TRBD1	15	19	24	29	3	4	7
462	4.46e-05	TGTGCCAGCAGCTTAAACTCAGGTGTCTATGGCTACACCTTC	CASSLNSGVYGYTF	TRBV7-6*01	TRBV7-6	TRBJ1-2*01	TRBJ1-2	TRBD1*01	TRBD1	14	19	22	26	4	3	7
462	4.46e-05	TGTGCCAGCAGCTTAAAGGCGATCAACGATGGCTACACCTTC	CASSLKAINDGYTF	TRBV7-2*04, TRBV7-2*01	TRBV7-2	TRBJ1-2*01	TRBJ1-2	TRBD1*01, TRBD2*02, TRBD2*01	TRBD1, TRBD2	14	16	18	24	1	5	6
462	4.46e-05	TGCAGTGCTAGAGGGGGGGGACAGACTTCACCCCTCCACTTT	CSARGGGQTSPLHF	TRBV20-1*01, TRBV20-1*04, TRBV20-1*05, TRBV20-1*07	TRBV20-1	TRBJ1-6*01	TRBJ1-6	TRBD1*01, TRBD2*01	TRBD1, TRBD2	12	17	23	26	4	2	6
462	4.46e-05	TGTGCCACTACCGGGACAGGGTGATACGAGCAGTACTTC	CATTGTG*YEQYF	TRBV10-3*01, TRBV10-3*02	TRBV10-3	TRBJ2-7*01	TRBJ2-7	TRBD1*01	TRBD1	6	12	20	24	5	3	8
462	4.46e-05	TGTGCCAGCAGCTTAGTCCGCGCGGAGCCCCAGCATTTT	CASSLVRAEPQHF	TRBV7-8*01	TRBV7-8	TRBJ1-5*01	TRBJ1-5	TRBD2*02, TRBD2*01	TRBD2	15	21	24	25	5	0	5
462	4.46e-05	TGTGCCAGCAGGGACAGGGGGCGCCGAGCAGTACTTC	CASRDR~GAEQYF	TRBV25-1*01	TRBV25-1	TRBJ2-7*01	TRBJ2-7	TRBD1*01	TRBD1	10	11	21	24	0	2	2
462	4.46e-05	TGTGCCATCAGTGACAGCTCCTACGAGCAGTACTTC	CAISDSSYEQYF	TRBV10-3*01, TRBV10-3*02	TRBV10-3	TRBJ2-7*01	TRBJ2-7	TRBD1*01	TRBD1	13	14	16	17	0	0	0
462	4.46e-05	TGTGCCAGCAGACAGGGCAATCAGCCCCAGCATTTT	CASRQGNQPQHF	TRBV2*01, TRBV2*02, TRBV2*03	TRBV2	TRBJ1-5*01	TRBJ1-5	TRBD1*01	TRBD1	10	11	15	16	0	0	0
462	4.46e-05	TGCAGCGTTGTCGGGGTTGACTATGGCTACACCTTC	CSVVGVDYGYTF	TRBV29-1*01	TRBV29-1	TRBJ1-2*01	TRBJ1-2	TRBD2*01	TRBD2	9	11	15	19	1	3	4
461	4.45e-05	TGTGCCACCAGCAGAGATCGGTTGGGCTACTATGGCTACACCTTC	CATSRDRLGYYGYTF	TRBV15*02	TRBV15	TRBJ1-2*01	TRBJ1-2	TRBD1*01	TRBD1	11	23	26	28	11	1	12
461	4.45e-05	TGTGCCATCAGTGAAGGGGTACAGGGAAACACCATATATTTT	CAISEGVQGNTIYF	TRBV10-3*01, TRBV10-3*02	TRBV10-3	TRBJ1-3*01	TRBJ1-3	TRBD1*01	TRBD1	13	14	18	24	0	5	5
461	4.45e-05	TGTGCCAGCAGTGTTGAGACAGGGTTGTTTGGCTACACCTTC	CASSVETGLFGYTF	TRBV2*01, TRBV2*02, TRBV2*03	TRBV2	TRBJ1-2*01	TRBJ1-2	TRBD1*01	TRBD1	12	17	23	29	4	5	9
461	4.45e-05	TGTGCCCTTTTGGAGACTCCTATAATTCACCCCTCCACTTT	CALLETP~NSPLHF	TRBV10-3*01, TRBV10-3*02	TRBV10-3	TRBJ1-6*01	TRBJ1-6	TRBD2*02	TRBD2	5	11	14	16	5	1	6
461	4.45e-05	TGCAGCGTTGTTATCAGGGGCTGGAAACACCATATATTTT	CSVVIRG~GNTIYF	TRBV29-1*01	TRBV29-1	TRBJ1-3*01	TRBJ1-3	TRBD1*01	TRBD1	9	14	19	20	4	0	4
461	4.45e-05	TGTGCCATCAGTGGAGACAGTTCCTACGAGCAGTACTTC	CAISGDSSYEQYF	TRBV10-3*01, TRBV10-3*02	TRBV10-3	TRBJ2-7*01	TRBJ2-7	TRBD1*01	TRBD1	12	15	19	21	2	1	3
461	4.45e-05	TGCGCCAGCAGAAGGGACAGCAATCAGCCCCAGCATTTT	CASRRDSNQPQHF	TRBV10-2*01	TRBV10-2	TRBJ1-5*01	TRBJ1-5	TRBD1*01, TRBD2*02, TRBD2*01	TRBD1, TRBD2	10	13	17	18	2	0	2
461	4.45e-05	TGTGCCAGTAGTAACACTTACTATGGCTACACCTTC	CASSNTYYGYTF	TRBV19*01, TRBV19*03, TRBV19*02	TRBV19	TRBJ1-2*01	TRBJ1-2	TRBD1*01, TRBD2*02, TRBD2*01	TRBD1, TRBD2	12	13	15	19	0	3	3
461	4.45e-05	TGTGCCAGCAGTGGACAGACGGGGAGCTGTTTTTT	CASSGQ~GELFF	TRBV25-1*01	TRBV25-1	TRBJ2-2*01	TRBJ2-2	TRBD1*01	TRBD1	12	13	17	19	0	1	1
460	4.44e-05	TGTGCCATCAGTGATACCGGTGCTTCTAACTATGGCTACACCTTC	CAISDTGASNYGYTF	TRBV10-3*01, TRBV10-3*02	TRBV10-3	TRBJ1-2*01	TRBJ1-2	TRBD2*02, TRBD2*01	TRBD2	13	17	19	25	3	5	8
460	4.44e-05	TGTGCCAGCACCACGACTAGCGGGAGTGGGGAGACCCAGTACTTC	CASTTTSGSGETQYF	TRBV6-5*01	TRBV6-5	TRBJ2-5*01	TRBJ2-5	TRBD2*02	TRBD2	9	14	25	30	4	4	8
460	4.44e-05	TGTGCCAGCAGCTCCCTGGTGGATGGGAATTCACCCCTCCACTTT	CASSSLVDGNSPLHF	TRBV7-9*03, TRBV7-9*01, TRBV7-9*04, TRBV7-9*02	TRBV7-9	TRBJ1-6*01	TRBJ1-6	TRBD1*01	TRBD1	13	14	17	27	0	9	9
460	4.44e-05	TGTGCCAGCAGAGCGACAGGGCAGGCGGGTCAGCCCCAGCATTTT	CASRATGQAGQPQHF	TRBV2*01, TRBV2*02, TRBV2*03	TRBV2	TRBJ1-5*01	TRBJ1-5	TRBD1*01	TRBD1	10	14	20	29	3	8	11
460	4.44e-05	TGTGCCAGTATGGACGGGCAGGTCCGCTATGGCTACACCTTC	CASMDGQVRYGYTF	TRBV19*01, TRBV19*03, TRBV19*02	TRBV19	TRBJ1-2*01	TRBJ1-2	TRBD1*01, TRBD2*02, TRBD2*01	TRBD1, TRBD2	9	18	21	26	8	4	12
460	4.44e-05	TGTGCCAGCAGCCAGCGACAGAATAATTCACCCCTCCACTTT	CASSQRQNNSPLHF	TRBV7-9*03, TRBV7-9*01, TRBV7-9*04, TRBV7-9*02	TRBV7-9	TRBJ1-6*02	TRBJ1-6	TRBD1*01	TRBD1	11	16	20	22	4	1	5
460	4.44e-05	TGTGCCATCACCTGGACTGGGGTGGGTGAGCAGTACTTC	CAITWTGVGEQYF	TRBV10-3*01, TRBV10-3*02	TRBV10-3	TRBJ2-7*01	TRBJ2-7	TRBD2*02, TRBD2*01	TRBD2	9	13	17	27	3	9	12
460	4.44e-05	TGTGCCACCAGCAGCGGGACTAGCAATGAGCAGTTCTTC	CATSSGTSNEQFF	TRBV15*02	TRBV15	TRBJ2-1*01	TRBJ2-1	TRBD2*02, TRBD2*01	TRBD2	11	15	22	23	3	0	3
460	4.44e-05	TGTGCCAGCAGTGGAGTCGCGGGAAGGGGGTACTTC	CASSGVAGRGYF	TRBV2*01, TRBV2*03	TRBV2	TRBJ2-5*01	TRBJ2-5	TRBD2*02	TRBD2	12	18	23	29	5	5	10
460	4.44e-05	TGCAGCGTTGTCCAGCTCCGCGATGAGCAGTTCTTC	CSVVQLRDEQFF	TRBV29-1*01	TRBV29-1	TRBJ2-1*01	TRBJ2-1	TRBD2*02, TRBD2*01	TRBD2	9	15	18	22	5	3	8
460	4.44e-05	TGCAGCGCCCAACCCGCCGGGCATGAGCAGTTCTTC	CSAQPAGHEQFF	TRBV29-1*01, TRBV29-1*03	TRBV29-1	TRBJ2-1*01	TRBJ2-1	TRBD2*02, TRBD2*01	TRBD2	7	12	16	22	4	5	9
459	4.43e-05	TGTGCCACCAGTGACTACACGGGACAGACGAGCACAGATACGCAGTATTTT	CATSDYTGQTSTDTQYF	TRBV24-1*01	TRBV24-1	TRBJ2-3*01	TRBJ2-3	TRBD1*01	TRBD1	13	20	26	30	6	3	9
459	4.43e-05	TGTGCCACCAGCTCACGTCCGGGGACAGGTATTTACAATGAGCAGTTCTTC	CATSSRPGTGIYNEQFF	TRBV15*02	TRBV15	TRBJ2-1*01	TRBJ2-1	TRBD1*01	TRBD1	11	21	28	33	9	4	13
459	4.43e-05	TGTGCCACCAGCAGAGACGGAGCGGGAGCTTACAATGAGCAGTTCTTC	CATSRDGAGAYNEQFF	TRBV15*02	TRBV15	TRBJ2-1*01	TRBJ2-1	TRBD2*02	TRBD2	16	20	27	30	3	2	5
459	4.43e-05	TGTGCCAGCCCCTGACAGGGGGAAACTGGGGCCAACGTCCTGACTTTC	CASP*QGETGANVLTF	TRBV7-2*04, TRBV7-2*01	TRBV7-2	TRBJ2-6*01	TRBJ2-6	TRBD1*01	TRBD1	8	13	21	25	4	3	7
459	4.43e-05	TGTGCCACCAGTGATCCAAAGCGGGAGGGTACAATGAGCAGTTCTTC	CATSDPKR~GYNEQFF	TRBV24-1*01	TRBV24-1	TRBJ2-1*01	TRBJ2-1	TRBD2*02	TRBD2	11	19	28	29	7	0	7
459	4.43e-05	TGTGCCAGCAGCCCTCGGACAGGCCTCAGTGGCTACACCTTC	CASSPRTGLSGYTF	TRBV7-9*03, TRBV7-9*01, TRBV7-9*04, TRBV7-9*02	TRBV7-9	TRBJ1-2*01	TRBJ1-2	TRBD1*01	TRBD1	11	16	22	29	4	6	10
459	4.43e-05	TGCAGTGCTCACGACAGGACCTTCGGTACGCAGTATTTT	CSAHDRTFGTQYF	TRBV20-1*06, TRBV20-1*03, TRBV20-1*01, TRBV20-1*04, TRBV20-1*05, TRBV20-1*02, TRBV20-1*07	TRBV20-1	TRBJ2-3*01	TRBJ2-3	TRBD1*01	TRBD1	8	12	17	26	3	8	11
459	4.43e-05	TGCAGTGCCTTCAAGGGGGACGCCTATGGCTACACCTTC	CSAFKGDAYGYTF	TRBV20-1*06, TRBV20-1*03, TRBV20-1*01, TRBV20-1*04, TRBV20-1*05, TRBV20-1*02, TRBV20-1*07	TRBV20-1	TRBJ1-2*01	TRBJ1-2	TRBD1*01	TRBD1	7	13	18	23	5	4	9
459	4.43e-05	TGCAGCGTTGCCGGGGGGTGATGGAGACCCAGTACTTC	CSVAGG~METQYF	TRBV29-1*01	TRBV29-1	TRBJ2-5*01	TRBJ2-5	TRBD2*01	TRBD2	9	11	17	23	1	5	6
459	4.43e-05	TGTGCCAGCAGTGTGGATGGGGGTGAAGCTTTCTTT	CASSVDGGEAFF	TRBV2*01, TRBV2*02, TRBV2*03	TRBV2	TRBJ1-1*01	TRBJ1-1	TRBD1*01, TRBD2*01	TRBD1, TRBD2	12	18	22	23	5	0	5
459	4.43e-05	TGCAGCGTTTTGAGTGGGAGCAATGAGCAGTTCTTC	CSVLSGSNEQFF	TRBV29-1*01, TRBV29-1*03	TRBV29-1	TRBJ2-1*01	TRBJ2-1	TRBD2*02	TRBD2	8	15	19	20	6	0	6
459	4.43e-05	TGCGCCAGCAGCTCCGGTGGTGGCTACACCTTC	CASSSGGGYTF	TRBV5-1*01	TRBV5-1	TRBJ1-2*01	TRBJ1-2	TRBD2*02, TRBD2*01	TRBD2	12	14	16	20	1	3	4
459	4.43e-05	TGCAGCGTTGAGGGTCCGAGAGAGCAGTTCTTC	CSVEGPREQFF	TRBV29-1*01	TRBV29-1	TRBJ2-1*01	TRBJ2-1	TRBD1*01, TRBD2*02, TRBD2*01	TRBD1, TRBD2	10	13	16	21	2	4	6
458	4.42e-05	TGTGCCAGCAGCCCGACCCCCTGGGGAGGGGACACTGAAGCTTTCTTT	CASSPTPWGGDTEAFF	TRBV11-3*01, TRBV11-3*02	TRBV11-3	TRBJ1-1*01	TRBJ1-1	TRBD1*01, TRBD2*02	TRBD1, TRBD2	11	16	22	31	4	8	12
458	4.42e-05	TGCGCCAGCAGCCAAGACAGGGGTACTGGGGCCAACGTCCTGACTTTC	CASSQDRGTGANVLTF	TRBV4-1*02, TRBV4-1*01	TRBV4-1	TRBJ2-6*01	TRBJ2-6	TRBD1*01	TRBD1	16	17	22	25	0	2	2
458	4.42e-05	TGTGCCACCAGTGTCACAGGGGTAGGGGCTATGGCTACACCTTC	CATSVTG~RGYGYTF	TRBV24-1*01	TRBV24-1	TRBJ1-2*01	TRBJ1-2	TRBD1*01	TRBD1	12	15	21	28	2	6	8
458	4.42e-05	TGTGCCATCGGAATACAGGGGGACGGGCAGCCCCAGCATTTT	CAIGIQGDGQPQHF	TRBV10-3*01, TRBV10-3*02	TRBV10-3	TRBJ1-5*01	TRBJ1-5	TRBD1*01	TRBD1	8	14	21	27	5	5	10
458	4.42e-05	TGTGCCATCAGTGAGAGGCAGGGTCTCAACACCATATATTTT	CAISERQGLNTIYF	TRBV10-3*01, TRBV10-3*02	TRBV10-3	TRBJ1-3*01	TRBJ1-3	TRBD1*01	TRBD1	14	18	22	27	3	4	7
458	4.42e-05	TGTGCCAGCAGTCCCCGGGGAGAGACCTACGAGCAGTACTTC	CASSPRGETYEQYF	TRBV25-1*01	TRBV25-1	TRBJ2-7*01	TRBJ2-7	TRBD2*02, TRBD2*01	TRBD2	11	17	21	25	5	3	8
458	4.42e-05	TGCAGTGCTACCCTCGGCCCCGAGAGGGATACGCAGTATTTT	CSATLGPERDTQYF	TRBV20-1*06, TRBV20-1*03, TRBV20-1*01, TRBV20-1*04, TRBV20-1*05, TRBV20-1*02, TRBV20-1*07	TRBV20-1	TRBJ2-3*01	TRBJ2-3	TRBD1*01, TRBD2*02, TRBD2*01	TRBD1, TRBD2	9	16	20	27	6	6	12
458	4.42e-05	TGTGCCAGCAGTGAAGAGCGGGATCAGCCCCAGCATTTT	CASSEERDQPQHF	TRBV2*01, TRBV2*03	TRBV2	TRBJ1-5*01	TRBJ1-5	TRBD2*02, TRBD2*01	TRBD2	15	16	21	22	0	0	0
458	4.42e-05	TGCGCCAGCAGTGAAGGGTCCAACTATGGCTACACCTTC	CASSEGSNYGYTF	TRBV10-1*02, TRBV10-1*01	TRBV10-1	TRBJ1-2*01	TRBJ1-2	TRBD1*01, TRBD2*02, TRBD2*01	TRBD1, TRBD2	13	14	17	21	0	3	3
458	4.42e-05	TGTGCCAGCAGTGCAGGGCAGACGGGGAGCTGTTTTTT	CASSAG~DGELFF	TRBV7-4*01	TRBV7-4	TRBJ2-2*01	TRBJ2-2	TRBD1*01	TRBD1	10	13	17	22	2	4	6
458	4.42e-05	TGTGCCTCGAGGGGGAGCACAGATACGCAGTATTTT	CASRGSTDTQYF	TRBV24-1*01	TRBV24-1	TRBJ2-3*01	TRBJ2-3	TRBD1*01	TRBD1	5	9	14	15	3	0	3
458	4.42e-05	TGTGCCAGTAAGGGACAGCCCTATGGCTACACCTTC	CASKGQPYGYTF	TRBV19*01, TRBV19*03, TRBV19*02	TRBV19	TRBJ1-2*01	TRBJ1-2	TRBD1*01	TRBD1	9	11	17	20	1	2	3
458	4.42e-05	TGCAGCGTCGTACGACCACATGAAGCTTTCTTT	CSVVRPHEAFF	TRBV29-1*01	TRBV29-1	TRBJ1-1*01	TRBJ1-1	TRBD1*01, TRBD2*02, TRBD2*01	TRBD1, TRBD2	7	17	19	20	9	0	9
458	4.42e-05	TGTGCCAGCAGCGTCAGCCCCAGCATTTT	CASSV~PQHF	TRBV9*02, TRBV9*01, TRBV9*03	TRBV9	TRBJ1-5*01	TRBJ1-5			13	-1	-1	14	-1	-1	0
457	4.41e-05	TGCAGTGCTAGGAGTGGACAGGCGTCCTATAATTCACCCCTCCACTTT	CSARSGQASYNSPLHF	TRBV20-1*06, TRBV20-1*03, TRBV20-1*01, TRBV20-1*04, TRBV20-1*05, TRBV20-1*02, TRBV20-1*07	TRBV20-1	TRBJ1-6*02	TRBJ1-6	TRBD1*01	TRBD1	10	15	21	24	4	2	6
457	4.41e-05	TGTGCCAGCAGTGAGTGGGCAGGGGGAGTCTATGGCTACACCTTC	CASSEWAGGVYGYTF	TRBV2*01, TRBV2*02, TRBV2*03	TRBV2	TRBJ1-2*01	TRBJ1-2	TRBD1*01	TRBD1	13	19	25	29	5	3	8
457	4.41e-05	TGTGCCAGCAGTGAAAGGTCGAGGGGGACGGAGACCCAGTACTTC	CASSERSRGTETQYF	TRBV2*01, TRBV2*03	TRBV2	TRBJ2-5*01	TRBJ2-5	TRBD1*01	TRBD1	14	21	26	30	6	3	9
457	4.41e-05	TGTGCCAGCAGTGACAGGGAACTAAACTATGGCTACACCTTC	CASSDRELNYGYTF	TRBV2*01, TRBV2*02, TRBV2*03	TRBV2	TRBJ1-2*01	TRBJ1-2	TRBD1*01	TRBD1	13	14	18	24	0	5	5
457	4.41e-05	TGCGCCAGTCTGACAGCGTTCGAGGGCGAGCAGTACTTC	CASLTAFEGEQYF	TRBV10-2*01	TRBV10-2	TRBJ2-7*01	TRBJ2-7	TRBD1*01, TRBD2*02	TRBD1, TRBD2	7	11	15	26	3	10	13
457	4.41e-05	TGTGCCAGCTCAGGGGGGAGTGAGACCCAGTACTTC	CASSGGSETQYF	TRBV2*01, TRBV2*02, TRBV2*03	TRBV2	TRBJ2-5*01	TRBJ2-5	TRBD1*01	TRBD1	8	10	16	21	1	4	5
457	4.41e-05	TGTGCCAGCGGGCTAGCGGATGAGACCCAGTACTTC	CASGLADETQYF	TRBV2*01, TRBV2*02, TRBV2*03	TRBV2	TRBJ2-5*01	TRBJ2-5	TRBD2*02, TRBD2*01	TRBD2	8	12	18	21	3	2	5
457	4.41e-05	TGTGCCAGCAGTGTCGACCGCAATGAGCAGTTCTTC	CASSVDRNEQFF	TRBV2*01, TRBV2*02, TRBV2*03	TRBV2	TRBJ2-1*01	TRBJ2-1	TRBD1*01, TRBD2*02, TRBD2*01	TRBD1, TRBD2	12	15	17	20	2	2	4
457	4.41e-05	TGTGCCAGCGATCTGACACGGGCCATATATTTT	CASDLTRAIYF	TRBV2*01, TRBV2*02, TRBV2*03	TRBV2	TRBJ1-3*01	TRBJ1-3	TRBD1*01, TRBD2*02, TRBD2*01	TRBD1, TRBD2	8	14	17	22	5	4	9
457	4.41e-05	TGCAGTGGAACTGGGACAGGGGGCTACACCTTC	CSGTGTGGYTF	TRBV20-1*06, TRBV20-1*03, TRBV20-1*01, TRBV20-1*04, TRBV20-1*05, TRBV20-1*02, TRBV20-1*07	TRBV20-1	TRBJ1-2*01	TRBJ1-2	TRBD1*01	TRBD1	6	12	20	21	5	0	5
457	4.41e-05	TGCAGCGCGGGATACGCAGTATTTT	CSAG~TQYF	TRBV20-1*06, TRBV20-1*03, TRBV20-1*01, TRBV20-1*04, TRBV20-1*05, TRBV20-1*02, TRBV20-1*07	TRBV20-1	TRBJ2-3*01	TRBJ2-3	TRBD2*02, TRBD2*01	TRBD2	4	6	9	10	1	0	1
456	4.41e-05	TGTGCCAGTAGTGCCACTGGGGCAGGGAATTCACCCCTCCACTTT	CASSATGAGNSPLHF	TRBV19*01, TRBV19*03, TRBV19*02	TRBV19	TRBJ1-6*01	TRBJ1-6	TRBD1*01	TRBD1	11	22	26	27	10	0	10
456	4.41e-05	TGTGCCAGCAGCCCGCCGCGGCAGTTGATTCACCCCTCCACTTT	CASSPPR~VDSPLHF	TRBV7-3*05, TRBV7-3*01	TRBV7-3	TRBJ1-6*02	TRBJ1-6	TRBD2*02, TRBD2*01	TRBD2	11	17	20	27	5	6	11
456	4.41e-05	TGTGCCATCAGGGATAGCGGGGGGAGGAATGAGCAGTTCTTC	CAIRDSGGRNEQFF	TRBV10-3*01, TRBV10-3*02	TRBV10-3	TRBJ2-1*01	TRBJ2-1	TRBD2*01	TRBD2	10	14	23	27	3	3	6
456	4.41e-05	TGTGCCATCAGTGACCCCTCCTACAATGAGCAGTTCTTC	CAISDPSYNEQFF	TRBV10-3*01, TRBV10-3*02	TRBV10-3	TRBJ2-1*01	TRBJ2-1	TRBD1*01, TRBD2*02, TRBD2*01	TRBD1, TRBD2	13	14	16	17	0	0	0
456	4.41e-05	TGTGCCAGCAGCTTAGGACAGGGAAATGGCTACACCTTC	CASSLGQGNGYTF	TRBV7-9*01, TRBV7-9*02	TRBV7-9	TRBJ1-2*01	TRBJ1-2	TRBD1*01	TRBD1	15	16	22	25	0	2	2
456	4.41e-05	TGCAGTGCTAGAGATCCGGGGAACGATGGCTACACCTTC	CSARDPGNDGYTF	TRBV20-1*01, TRBV20-1*05, TRBV20-1*07	TRBV20-1	TRBJ1-2*01	TRBJ1-2	TRBD2*01	TRBD2	13	16	20	21	2	0	2
456	4.41e-05	TGTGCCAGCACTGCTGGGGCCAACGTCCTGACTTTC	CASTAGANVLTF	TRBV2*01, TRBV2*02, TRBV2*03	TRBV2	TRBJ2-6*01	TRBJ2-6	TRBD1*01	TRBD1	9	10	12	13	0	0	0
456	4.41e-05	TGTGCCAGCAGGAAAGGTCTCGAGCAGTACTTC	CASRKGLEQYF	TRBV2*01, TRBV2*02, TRBV2*03	TRBV2	TRBJ2-7*01	TRBJ2-7	TRBD1*01, TRBD2*02, TRBD2*01	TRBD1, TRBD2	10	14	16	20	3	3	6
455	4.4e-05	TGTGCCAGCAGCTTATGTAGCGCTCCCCAGACTTAAACAATCAGCCCCAGCATTTT	CASSLCSAP~DLNNQPQHF	TRBV7-2*04, TRBV7-2*01	TRBV7-2	TRBJ1-5*01	TRBJ1-5	TRBD2*02, TRBD2*01	TRBD2	14	17	21	37	2	15	17
455	4.4e-05	TGTGCCACCAGTGGGGACGGGGCAGGGAGGAGAAACACCATATATTTT	CATSGDGAGRRNTIYF	TRBV15*02	TRBV15	TRBJ1-3*01	TRBJ1-3	TRBD2*02	TRBD2	10	24	29	31	13	1	14
455	4.4e-05	TGTGCTAGCAGCGTTCCGCGACAGATAATGCATGAGCAGTTCTTC	CASSVPRQIMHEQFF	TRBV7-7*01, TRBV7-7*02	TRBV7-7	TRBJ2-1*01	TRBJ2-1	TRBD1*01	TRBD1	11	19	23	31	7	7	14
455	4.4e-05	TGTGCCATCAGTGAGTATGGGACCCTCAATCAGCCCCAGCATTTT	CAISEYGTLNQPQHF	TRBV10-3*01, TRBV10-3*02	TRBV10-3	TRBJ1-5*01	TRBJ1-5	TRBD1*01, TRBD2*02, TRBD2*01	TRBD1, TRBD2	15	18	22	26	2	3	5
455	4.4e-05	TGTGCCACCAGTGACCCTAGGACAAGCACAGATACGCAGTATTTT	CATSDPRTSTDTQYF	TRBV24-1*01	TRBV24-1	TRBJ2-3*01	TRBJ2-3	TRBD1*01	TRBD1	13	19	23	24	5	0	5
455	4.4e-05	TGCAGTGCTAGTGGTCGACAGGGTATTAATTCACCCCTCCACTTT	CSASGRQGINSPLHF	TRBV20-1*01, TRBV20-1*04, TRBV20-1*05, TRBV20-1*07	TRBV20-1	TRBJ1-6*01	TRBJ1-6	TRBD1*01	TRBD1	11	16	22	26	4	3	7
455	4.4e-05	TGTGCCATCAGTGAGGGCGGGGAGGGAGAAAAACTGTTTTTT	CAISEGGEGEKLFF	TRBV10-3*01, TRBV10-3*02	TRBV10-3	TRBJ1-4*01	TRBJ1-4	TRBD2*02	TRBD2	14	19	25	27	4	1	5
455	4.4e-05	TGTGCCACCAGTGATTCTAGCGGGAGAGTTGAGCAGTACTTC	CATSDSSGRVEQYF	TRBV24-1*01	TRBV24-1	TRBJ2-7*01	TRBJ2-7	TRBD2*02	TRBD2	15	16	25	30	0	4	4
455	4.4e-05	TGTGCCAGCAGTGAGGCATCCCCCAATCAGCCCCAGCATTTT	CASSEASPNQPQHF	TRBV2*01, TRBV2*03	TRBV2	TRBJ1-5*01	TRBJ1-5	TRBD1*01, TRBD2*02, TRBD2*01	TRBD1, TRBD2	13	19	22	23	5	0	5
455	4.4e-05	TGTGCTAGCAGCTTGGCGGTTGACTACGAGCAGTACTTC	CASSLAVDYEQYF	TRBV7-7*01	TRBV7-7	TRBJ2-7*01	TRBJ2-7	TRBD2*02, TRBD2*01	TRBD2	13	15	18	23	1	4	5
455	4.4e-05	TGTGCCATCAGACCGGGGAACAATCAGCCCCAGCATTTT	CAIRPGNNQPQHF	TRBV10-3*01, TRBV10-3*02	TRBV10-3	TRBJ1-5*01	TRBJ1-5	TRBD2*01	TRBD2	10	13	17	20	2	2	4
455	4.4e-05	TGTGCCACCAGCCCAACAGGGCACACTGAAGCTTTCTTT	CATSPTGHTEAFF	TRBV15*02	TRBV15	TRBJ1-1*01	TRBJ1-1	TRBD1*01	TRBD1	11	15	20	22	3	1	4
455	4.4e-05	TGTGCCACCAGCAGAACAGGGGACACTGAAGCTTTCTTT	CATSRTGDTEAFF	TRBV15*02	TRBV15	TRBJ1-1*01	TRBJ1-1	TRBD1*01	TRBD1	11	15	21	22	3	0	3
455	4.4e-05	TGTGCCAGCAGTTCAGGGCTGGGGAATGGCTACACCTTC	CASSSGLGNGYTF	TRBV2*01, TRBV2*02, TRBV2*03	TRBV2	TRBJ1-2*01	TRBJ1-2	TRBD1*01	TRBD1	11	13	17	25	1	7	8
455	4.4e-05	TGCAGCGTTGAGTTGGTGGATTACAATGAGCAGTTCTTC	CSVELVDYNEQFF	TRBV29-1*01	TRBV29-1	TRBJ2-1*01	TRBJ2-1	TRBD1*01, TRBD2*02, TRBD2*01	TRBD1, TRBD2	10	17	19	21	6	1	7
455	4.4e-05	TGCAGTGCTCACTCTGGGGCCAACGTCCTGACTTTC	CSAHSGANVLTF	TRBV20-1*06, TRBV20-1*03, TRBV20-1*01, TRBV20-1*04, TRBV20-1*05, TRBV20-1*02, TRBV20-1*07	TRBV20-1	TRBJ2-6*01	TRBJ2-6			8	-1	-1	11	-1	-1	2
455	4.4e-05	TGCAGTGCTAGGGAGAGGTTCTATGGCTACACCTTC	CSARERFYGYTF	TRBV20-1*01, TRBV20-1*04, TRBV20-1*05, TRBV20-1*07	TRBV20-1	TRBJ1-2*01	TRBJ1-2	TRBD2*02	TRBD2	10	14	17	20	3	2	5
454	4.39e-05	TGTGCCACCAGTGACCCGAGCGGGAGCTCCTACAATGAGCAGTTCTTC	CATSDPSGSSYNEQFF	TRBV24-1*01	TRBV24-1	TRBJ2-1*01	TRBJ2-1	TRBD2*02	TRBD2	13	18	25	26	4	0	4
454	4.39e-05	TGTGCCACCAGTGCTACTACAGGGGGCGAGGGCGAGCAGTACTTC	CATSATTGGEGEQYF	TRBV24-1*01	TRBV24-1	TRBJ2-7*01	TRBJ2-7	TRBD1*01	TRBD1	12	18	26	32	5	5	10
454	4.39e-05	TGTGCCACCAGCAGAGGTCTAGAAGGACTGAGGGAGCAGTACTTC	CATSRGLEGLREQYF	TRBV15*02	TRBV15	TRBJ2-7*01	TRBJ2-7	TRBD2*02, TRBD2*01	TRBD2	11	24	28	33	12	4	16
454	4.39e-05	TGCAGTGCTAGAGAACCCTGGCTGGGAGGAGGGGGCTACACCTTC	CSAREPWLGGGGYTF	TRBV20-1*01, TRBV20-1*05, TRBV20-1*07	TRBV20-1	TRBJ1-2*01	TRBJ1-2	TRBD2*02	TRBD2	13	27	32	33	13	0	13
454	4.39e-05	TGTGCCATCACCGACGGGGCAGGAGTCTATGGCTACACCTTC	CAITDGAGVYGYTF	TRBV10-3*01, TRBV10-3*02	TRBV10-3	TRBJ1-2*01	TRBJ1-2	TRBD1*01, TRBD2*01	TRBD1, TRBD2	9	15	19	26	5	6	11
454	4.39e-05	TGTGCCACCAGTCCGGACCACTCTGGAAACACCATATATTTT	CATSPDHSGNTIYF	TRBV24-1*01	TRBV24-1	TRBJ1-3*01	TRBJ1-3	TRBD1*01, TRBD2*02, TRBD2*01	TRBD1, TRBD2	11	14	17	20	2	2	4
454	4.39e-05	TGTGCCAGCAGCTTAGAAGGGCTTCTCGGTGGCTACACCTTC	CASSLEGLLGGYTF	TRBV7-8*01	TRBV7-8	TRBJ1-2*01	TRBJ1-2	TRBD1*01, TRBD2*02	TRBD1, TRBD2	15	17	20	29	1	8	9
454	4.39e-05	TGTGCCAGCAGCTTGGACAGTAACTATGGCTACACCTTC	CASSLDSNYGYTF	TRBV7-3*05, TRBV7-3*01	TRBV7-3	TRBJ1-2*01	TRBJ1-2	TRBD1*01	TRBD1	13	14	19	20	0	0	0
454	4.39e-05	TGTGCCAATCCCCCTGGGGGTAACTATGGCTACACCTTC	CANPPGGNYGYTF	TRBV2*01, TRBV2*02, TRBV2*03	TRBV2	TRBJ1-2*01	TRBJ1-2	TRBD1*01	TRBD1	6	9	15	20	2	4	6
454	4.39e-05	TGCAGTGCCCCGCGGACAGGGAGGGAGACCCAGTACTTC	CSAPRTGRETQYF	TRBV20-1*06, TRBV20-1*03, TRBV20-1*01, TRBV20-1*04, TRBV20-1*05, TRBV20-1*02, TRBV20-1*07	TRBV20-1	TRBJ2-5*01	TRBJ2-5	TRBD1*01	TRBD1	7	13	20	24	5	3	8
454	4.39e-05	TGTGCCATCAGTGCACAGGGGTCCGAGCAGTACTTC	CAISAQGSEQYF	TRBV10-3*01, TRBV10-3*02	TRBV10-3	TRBJ2-7*01	TRBJ2-7	TRBD1*01	TRBD1	12	14	20	23	1	2	3
454	4.39e-05	TGTGCCACCACGACAGGGGACACTGAAGCTTTCTTT	CATTTGDTEAFF	TRBV10-3*01, TRBV10-3*02	TRBV10-3	TRBJ1-1*01	TRBJ1-1	TRBD1*01	TRBD1	6	11	18	19	4	0	4
454	4.39e-05	TGTGCCAGCAGTGGGGATAATGAGCAGTTCTTC	CASSGDNEQFF	TRBV2*01, TRBV2*02, TRBV2*03	TRBV2	TRBJ2-1*01	TRBJ2-1	TRBD1*01, TRBD2*02, TRBD2*01	TRBD1, TRBD2	12	13	16	18	0	1	1
453	4.38e-05	TGTGCCAGCAGTGAATCGGGTTACGTCGATCAGTTGAGATACGCAGTATTTT	CASSESGYV~IS*DTQYF	TRBV25-1*01	TRBV25-1	TRBJ2-3*01	TRBJ2-3	TRBD2*02, TRBD2*01	TRBD2	15	16	19	36	0	16	16
453	4.38e-05	TGTGCCAGCAGTGACAGTACAGTGGTACGTAATCAGCCCCAGCATTTT	CASSDSTVVRNQPQHF	TRBV2*01, TRBV2*02, TRBV2*03	TRBV2	TRBJ1-5*01	TRBJ1-5	TRBD1*01	TRBD1	13	18	21	30	4	8	12
453	4.38e-05	TGTGCCAGCAGGGCAGGACAGGGGAAGGGTGAAAAACTGTTTTTT	CASRAGQGKGEKLFF	TRBV2*01, TRBV2*03	TRBV2	TRBJ1-4*01	TRBJ1-4	TRBD1*01	TRBD1	10	15	23	29	4	5	9
453	4.38e-05	TGCAGTGCTAGGGTCTTAGGGGGGGTGCGCTACGAGCAGTACTTC	CSARVLGGVRYEQYF	TRBV20-1*01, TRBV20-1*04, TRBV20-1*05, TRBV20-1*07	TRBV20-1	TRBJ2-7*01	TRBJ2-7	TRBD2*01	TRBD2	10	18	24	29	7	4	11
453	4.38e-05	TGTGCCAGCAGTGTAGTCACCTCTTCTCTATGGCTACACCTTC	CASSVVT~LLYGYTF	TRBV14*01, TRBV14*02	TRBV14	TRBJ1-2*01	TRBJ1-2	TRBD2*02, TRBD2*01	TRBD2	10	13	17	27	2	9	11
453	4.38e-05	TGTGCCAGCAGTGTAGGGGGAAACAATGAGCAGTTCTTC	CASSVGGNNEQFF	TRBV25-1*01	TRBV25-1	TRBJ2-1*01	TRBJ2-1	TRBD1*01	TRBD1	12	14	19	22	1	2	3
453	4.38e-05	TGTGCCAGCAGCAATGCCGGGAATTCACCCCTCCACTTT	CASSNAGNSPLHF	TRBV6-5*01	TRBV6-5	TRBJ1-6*02	TRBJ1-6	TRBD2*02, TRBD2*01	TRBD2	11	17	20	21	5	0	5
453	4.38e-05	TGCAGCGTTGTACCTCCTGGGTCCTACGAGCAGTACTTC	CSVVPPGSYEQYF	TRBV29-1*01	TRBV29-1	TRBJ2-7*01	TRBJ2-7	TRBD2*02	TRBD2	9	12	16	30	2	13	15
453	4.38e-05	TGTGCCATCAGTGTTCGGGGGTACGAGCAGTACTTC	CAISVRGYEQYF	TRBV10-3*01, TRBV10-3*02	TRBV10-3	TRBJ2-7*01	TRBJ2-7	TRBD2*01	TRBD2	12	15	20	21	2	0	2
453	4.38e-05	TGTGCCACCAGCAGTGGGTTCAATGAGCAGTTCTTC	CATSSGFNEQFF	TRBV15*02	TRBV15	TRBJ2-1*01	TRBJ2-1	TRBD1*01, TRBD2*02, TRBD2*01	TRBD1, TRBD2	11	15	17	20	3	2	5
453	4.38e-05	TGTGCCAGCAGTGAAAGAAATCAGCCCCAGCATTTT	CASSERNQPQHF	TRBV2*01, TRBV2*03	TRBV2	TRBJ1-5*01	TRBJ1-5			14	-1	-1	18	-1	-1	3
453	4.38e-05	TGTGCCAGCACGACAGGGGCGAGACCCAGTACTTC	CASTTG~ETQYF	TRBV9*02, TRBV9*01, TRBV9*03	TRBV9	TRBJ2-5*01	TRBJ2-5	TRBD1*01	TRBD1	9	11	18	20	1	1	2
453	4.38e-05	TGTGCCCTTGGTACTAACGAGCAGTACTTC	CALGTNEQYF	TRBV2*01, TRBV2*02, TRBV2*03	TRBV2	TRBJ2-7*01	TRBJ2-7	TRBD2*02, TRBD2*01	TRBD2	5	12	15	16	6	0	6
452	4.37e-05	TGTGCCACCAGTGAGGCCATAGGCTCCTACAATGAGCAGTTCTTC	CATSEAIGSYNEQFF	TRBV24-1*01	TRBV24-1	TRBJ2-1*01	TRBJ2-1	TRBD1*01, TRBD2*02, TRBD2*01	TRBD1, TRBD2	13	20	22	23	6	0	6
452	4.37e-05	TGTGCCACCAGCAGGGACATTGCAACTAATGAAAAACTGTTTTTT	CATSRDIATNEKLFF	TRBV15*02	TRBV15	TRBJ1-4*01	TRBJ1-4	TRBD1*01	TRBD1	13	14	18	22	0	3	3
452	4.37e-05	TGTGCCAGTAGTATGGGACACCTTGGGCGATCACCCCTCCACTTT	CASSMGHLGRSPLHF	TRBV19*01, TRBV19*02	TRBV19	TRBJ1-6*01	TRBJ1-6	TRBD1*01	TRBD1	13	14	19	30	0	10	10
452	4.37e-05	TGTGCCAGCAGTTATCGGGGACAGGGCACCTACGAGCAGTACTTC	CASSYRGQGTYEQYF	TRBV6-5*01	TRBV6-5	TRBJ2-7*01	TRBJ2-7	TRBD1*01	TRBD1	12	17	25	28	4	2	6
452	4.37e-05	TGTGCCAGCAGTGACTCCAGCTCTGGGGCCAACGTCCTGACTTTC	CASSDSSSGANVLTF	TRBV6-4*02, TRBV6-4*01	TRBV6-4	TRBJ2-6*01	TRBJ2-6	TRBD1*01	TRBD1	16	17	19	20	0	0	0
452	4.37e-05	TGTGCCAGCAGGAACTCAGGATACAGTAACTATGGCTACACCTTC	CASRNSGYSNYGYTF	TRBV2*01, TRBV2*02, TRBV2*03	TRBV2	TRBJ1-2*01	TRBJ1-2	TRBD1*01	TRBD1	10	22	25	26	11	0	11
452	4.37e-05	TGCAGCGTTGAGGGATTGAACTCTGGGGCCAACGTCCTGACTTTC	CSVEGLNSGANVLTF	TRBV29-1*01	TRBV29-1	TRBJ2-6*01	TRBJ2-6	TRBD1*01, TRBD2*02, TRBD2*01	TRBD1, TRBD2	10	11	14	20	0	5	5
452	4.37e-05	TGCGCCAGCAGTGATGTTGGACAGGTAGGCGAGCAGTACTTC	CASSDVGQVGEQYF	TRBV10-2*01	TRBV10-2	TRBJ2-7*01	TRBJ2-7	TRBD1*01	TRBD1	13	18	24	29	4	4	8
452	4.37e-05	TGTGCCACCAGCAGAGAGGCCGATCAGCCCCAGCATTTT	CATSREADQPQHF	TRBV15*02	TRBV15	TRBJ1-5*01	TRBJ1-5	TRBD2*02	TRBD2	11	15	18	22	3	3	6
[truncated: 46,676 more rows]
