# Supplementary material for: High Throughput Sequencing of T Cell Antigen Receptors Reveals a Conserved TCR Repertoire
Source: Medicine (Baltimore). 2016 Mar 11;95(10):e2839. doi: 10.1097/MD.0000000000002839 (PMC4998859; doi:10.1097/MD.0000000000002839)
Supplement: Supplemental Digital Content [file medi-95-e02839-s009.xlsx]

## Sheet: MD_2016_03_01_DIAO_MD-D-15-0362
MiTCRFullExportV1.1	HomoSapiens	TRB
Read count	Percentage	CDR3 nucleotide sequence	CDR3 amino acid sequence	V alleles	V segments	J alleles	J segments	D alleles	D segments	Last V nucleotide position	First D nucleotide position	Last D nucleotide position	First J nucleotide position	VD insertions	DJ insertions	Total insertions
3	2.9e-07	TGTGCCAGCAGTGCAACTTTATCGGCGGTAGGCTACAATGAGCAGTTCTTC	CASSATLSAVGYNEQFF	TRBV28*01	TRBV28	TRBJ2-1*01	TRBJ2-1	TRBD2*02, TRBD2*01	TRBD2	11	24	27	32	12	4	16
3	2.9e-07	TGTGCCAGCAGTGACCACGGGACTAGCGGGACGGTGGGGGAGCAGTACTTC	CASSDHGTSGTVGEQYF	TRBV28*01	TRBV28	TRBJ2-7*01	TRBJ2-7	TRBD2*02	TRBD2	11	18	30	39	6	8	14
3	2.9e-07	TGTGCCAGCAGTGAAGGGGTGGGACTAGCGGGGGTCGGGGAGCTGTTTTTT	CASSEGVGLAGVGELFF	TRBV6-1*01	TRBV6-1	TRBJ2-2*01	TRBJ2-2	TRBD2*01	TRBD2	15	20	33	35	4	1	5
3	2.9e-07	TGTGCCAGCAGTACCCCCGAGACCCTAGTTTTGGATCAGCCCCAGCATTTT	CASSTPETLVLDQPQHF	TRBV28*01	TRBV28	TRBJ1-5*01	TRBJ1-5	TRBD2*01	TRBD2	11	13	18	34	1	15	16
3	2.9e-07	TGTGCCAGCAGTACATCCTCAAGCGGGACTAGCACAGATACGCAGTATTTT	CASSTSSSGTSTDTQYF	TRBV7-9*03, TRBV7-9*01, TRBV7-9*04, TRBV7-9*02, TRBV7-9*05, TRBV11-3*01, TRBV28*01, TRBV11-3*02, TRBV7-9*06	TRBV7-9, TRBV11-3, TRBV28	TRBJ2-3*01	TRBJ2-3	TRBD2*02	TRBD2	10	21	27	30	10	2	12
3	2.9e-07	TGTGCCAGCAGTACACATTAGGGGACTAGGTCAGTCAATGAGCAGTTCTTC	CASSTH*GTRSVNEQFF	TRBV28*01	TRBV28	TRBJ2-1*01	TRBJ2-1	TRBD2*02, TRBD2*01	TRBD2	11	21	28	35	9	6	15
3	2.9e-07	TGTGCCAGCAGCTTTACGGGGGGGACCCCACCTATCTACGAGCAGTACTTC	CASSFTGGTPPIYEQYF	TRBV7-8*01, TRBV7-8*03	TRBV7-8	TRBJ2-7*01	TRBJ2-7	TRBD2*01	TRBD2	13	16	23	35	2	11	13
3	2.9e-07	TGTGCCAGCAGCTTGGCGGGGGGGACCCCACCTATCTACGAGCAGCACTTC	CASSLAGGTPPIYEQHF	TRBV7-6*01	TRBV7-6	TRBJ2-7*01	TRBJ2-7	TRBD2*01	TRBD2	13	15	23	35	1	11	12
3	2.9e-07	TGTGCCAGCAGCTTGGCGGGGGGGACCCCACCTATCTACAAGCAGTACTTC	CASSLAGGTPPIYKQYF	TRBV7-6*01	TRBV7-6	TRBJ2-7*01	TRBJ2-7	TRBD2*01	TRBD2	13	15	23	35	1	11	12
3	2.9e-07	TGTGCCAGCAGCTTATTATCGGCGGGCGGTGGGGCCAACGTCCTGACTTTC	CASSLLSAGGGANVLTF	TRBV11-3*01	TRBV11-3	TRBJ2-6*01	TRBJ2-6	TRBD2*02, TRBD2*01	TRBD2	14	21	25	29	6	3	9
3	2.9e-07	TGTGCCAGCAGCTTATCGGGGGGGACCCCACCTACCTACGAGCAGTACTTC	CASSLSGGTPPTYEQYF	TRBV7-6*01	TRBV7-6	TRBJ2-7*01	TRBJ2-7	TRBD2*01	TRBD2	14	16	23	34	1	10	11
3	2.9e-07	TGTGCCAGCAGCTTACCCCAGACAGGGGGCGGCAATCAGCCCCAGCATTTT	CASSLPQTGGGNQPQHF	TRBV28*01	TRBV28	TRBJ1-5*01	TRBJ1-5	TRBD1*01	TRBD1	14	20	29	31	5	1	6
3	2.9e-07	TGTGCCAGCAGCTTAGTGGGTGGGACCCCACCTATCTACGAGCAGTACTTC	CASSLVGGTPPIYEQYF	TRBV7-6*01	TRBV7-6	TRBJ2-7*01	TRBJ2-7	TRBD1*01, TRBD2*02, TRBD2*01	TRBD1, TRBD2	15	21	25	35	5	9	14
3	2.9e-07	TGTGCCAGCAGCTTAGCGCTAACTAGGGGGGACTCCTACGAGCAGTACTTC	CASSLALTRGDSYEQYF	TRBV11-1*01	TRBV11-1	TRBJ2-7*01	TRBJ2-7	TRBD1*01, TRBD2*01	TRBD1, TRBD2	16	24	29	32	7	2	9
3	2.9e-07	TGTGCCAGCAGCTTAGCGGGGGTGGGGGGCAATCGCTACGAGCAGTACTTC	CASSLAGVGGNRYEQYF	TRBV7-6*01	TRBV7-6	TRBJ2-7*01	TRBJ2-7	TRBD1*01, TRBD2*01	TRBD1, TRBD2	16	24	29	35	7	5	12
3	2.9e-07	TGTGCCAGCAGCTTAGCGGGGGGGTCCCCACCTATTTACGAGCAGTACTTC	CASSLAGGSPPIYEQYF	TRBV7-6*01	TRBV7-6	TRBJ2-7*01	TRBJ2-7	TRBD2*01	TRBD2	16	17	23	36	0	12	12
3	2.9e-07	TGTGCCAGCAGCTTAGCGGGGGGGGCCCCACCTATTTACGAGCAGTACTTC	CASSLAGGAPPIYEQYF	TRBV7-6*01	TRBV7-6	TRBJ2-7*01	TRBJ2-7	TRBD2*01	TRBD2	16	18	24	36	1	11	12
3	2.9e-07	TGTGCCAGCAGCTTAGCGGGGGGGATCCCACCTATCTACGAGCGGTACTTC	CASSLAGGIPPIYERYF	TRBV7-6*01	TRBV7-6	TRBJ2-7*01	TRBJ2-7	TRBD2*01	TRBD2	16	17	23	35	0	11	11
3	2.9e-07	TGTGCCAGCAGCTTAGCGGGGGGGATCCCACCTATCTACGAGCAGCACTTC	CASSLAGGIPPIYEQHF	TRBV7-6*01	TRBV7-6	TRBJ2-7*01	TRBJ2-7	TRBD2*01	TRBD2	16	17	23	35	0	11	11
3	2.9e-07	TGTGCCAGCAGCTTAGCGGGGGGGACTCCCCCTATCTACGAGCAGTACTTC	CASSLAGGTPPIYEQYF	TRBV7-6*01	TRBV7-6	TRBJ2-7*01	TRBJ2-7	TRBD2*01	TRBD2	16	17	23	35	0	11	11
3	2.9e-07	TGTGCCAGCAGCTTAGCGGGGGGGACTCCACCTATCCACGAGCAGTACTTC	CASSLAGGTPPIHEQYF	TRBV7-6*01	TRBV7-6	TRBJ2-7*01	TRBJ2-7	TRBD2*01	TRBD2	16	17	23	37	0	13	13
3	2.9e-07	TGTGCCAGCAGCTTAGCGGGGGGGACCCTACCTTTCTACGAGCAGTACTTC	CASSLAGGTLPFYEQYF	TRBV7-6*01	TRBV7-6	TRBJ2-7*01	TRBJ2-7	TRBD2*01	TRBD2	16	17	23	35	0	11	11
3	2.9e-07	TGTGCCAGCAGCTTAGCGGGGGGGACCCTACCTATCTATGAGCAGTACTTC	CASSLAGGTLPIYEQYF	TRBV7-6*01	TRBV7-6	TRBJ2-7*01	TRBJ2-7	TRBD2*01	TRBD2	16	17	23	35	0	11	11
3	2.9e-07	TGTGCCAGCAGCTTAGCGGGGGGGACCCTACCTATCTACGAGCAATACTTC	CASSLAGGTLPIYEQYF	TRBV7-6*01	TRBV7-6	TRBJ2-7*01	TRBJ2-7	TRBD2*01	TRBD2	16	17	23	35	0	11	11
3	2.9e-07	TGTGCCAGCAGCTTAGCGGGGGGGACCCTACCTATCCACGAGCAGTACTTC	CASSLAGGTLPIHEQYF	TRBV7-6*01	TRBV7-6	TRBJ2-7*01	TRBJ2-7	TRBD2*01	TRBD2	16	17	23	37	0	13	13
3	2.9e-07	TGTGCCAGCAGCTTAGCGGGGGGGACCCTACCTACCTACGAGCAGTACTTC	CASSLAGGTLPTYEQYF	TRBV7-6*01	TRBV7-6	TRBJ2-7*01	TRBJ2-7	TRBD2*01	TRBD2	16	17	23	34	0	10	10
3	2.9e-07	TGTGCCAGCAGCTTAGCGGGGGGGACCCCGCCTATCTATGAGCAGTACTTC	CASSLAGGTPPIYEQYF	TRBV7-6*01	TRBV7-6	TRBJ2-7*01	TRBJ2-7	TRBD2*01	TRBD2	16	17	23	35	0	11	11
3	2.9e-07	TGTGCCAGCAGCTTAGCGGGGGGGACCCCGCCTATCTACGAGCGGTACTTC	CASSLAGGTPPIYERYF	TRBV7-6*01	TRBV7-6	TRBJ2-7*01	TRBJ2-7	TRBD2*01	TRBD2	16	17	23	35	0	11	11
3	2.9e-07	TGTGCCAGCAGCTTAGCGGGGGGGACCCCACCTGTCTACGAGCAGTTCTTC	CASSLAGGTPPVYEQFF	TRBV7-6*01	TRBV7-6	TRBJ2-1*01	TRBJ2-1	TRBD2*01	TRBD2	16	17	23	39	0	15	15
3	2.9e-07	TGTGCCAGCAGCTTAGCGGGGGGGACCCCACCTGTCCACGAGCAGTACTTC	CASSLAGGTPPVHEQYF	TRBV7-6*01	TRBV7-6	TRBJ2-7*01	TRBJ2-7	TRBD1*01, TRBD2*01	TRBD1, TRBD2	16	30	36	37	13	0	13
3	2.9e-07	TGTGCCAGCAGCTTAGCGGGGGGGACCCCACCTATCTATGAGCGGTACTTC	CASSLAGGTPPIYERYF	TRBV7-6*01	TRBV7-6	TRBJ2-7*01	TRBJ2-7	TRBD2*01	TRBD2	16	17	23	39	0	15	15
3	2.9e-07	TGTGCCAGCAGCTTAGCGGGGGGGACCCCACCTATCTATGAGCAGTTCTTC	CASSLAGGTPPIYEQFF	TRBV7-6*01	TRBV7-6	TRBJ2-1*01	TRBJ2-1	TRBD2*01	TRBD2	16	17	23	37	0	13	13
3	2.9e-07	TGTGCCAGCAGCTTAGCGGGGGGGACCCCACCTATCCGCGAGCAGTACTTC	CASSLAGGTPPIREQYF	TRBV7-6*01	TRBV7-6	TRBJ2-7*01	TRBJ2-7	TRBD2*01	TRBD2	16	17	23	38	0	14	14
3	2.9e-07	TGTGCCAGCAGCTTAGCGGGGGGGACCCCACCTACCTACGAGTAGTACTTC	CASSLAGGTPPTYE*YF	TRBV7-6*01	TRBV7-6	TRBJ2-7*01	TRBJ2-7	TRBD2*01	TRBD2	16	17	23	34	0	10	10
3	2.9e-07	TGTGCCAGCAGCTTAGCGGGGGGGACCCCACCTACCTACAAGCAGTACTTC	CASSLAGGTPPTYKQYF	TRBV7-6*01	TRBV7-6	TRBJ2-7*01	TRBJ2-7	TRBD2*01	TRBD2	16	17	23	34	0	10	10
3	2.9e-07	TGTGCCAGCAGCTTAGCGGGGGGGACCCCACCCATCTATGAGCAGTACTTC	CASSLAGGTPPIYEQYF	TRBV7-6*01	TRBV7-6	TRBJ2-7*01	TRBJ2-7	TRBD2*01	TRBD2	16	17	23	35	0	11	11
3	2.9e-07	TGTGCCAGCAGCTTAGCGGGGGGGACCCCACCCATCTACGAGCAATACTTC	CASSLAGGTPPIYEQYF	TRBV7-6*01	TRBV7-6	TRBJ2-7*01	TRBJ2-7	TRBD2*01	TRBD2	16	17	23	35	0	11	11
3	2.9e-07	TGTGCCAGCAGCTTAGCGGGGGGGACCCGCTATAATTCACCCCTCCACTTT	CASSLAGGTRYNSPLHF	TRBV7-6*01	TRBV7-6	TRBJ1-6*02	TRBJ1-6	TRBD2*01	TRBD2	16	17	23	29	0	5	5
3	2.9e-07	TGTGCCAGCAGCTTAGCGGGGGGGACCACGCCTATCTACGAGCAGTACTTC	CASSLAGGTTPIYEQYF	TRBV7-6*01	TRBV7-6	TRBJ2-7*01	TRBJ2-7	TRBD2*01	TRBD2	16	17	23	35	0	11	11
3	2.9e-07	TGTGCCAGCAGCTTAGCGGGGGGAACCCCACCTATCTACGAGCAGCACTTC	CASSLAGGTPPIYEQHF	TRBV7-6*01	TRBV7-6	TRBJ2-7*01	TRBJ2-7	TRBD2*01	TRBD2	16	17	22	35	0	12	12
3	2.9e-07	TGTGCCAGCAGCTTAGCGGGGGAGACCCCACCTATCTACGAGTAGTACTTC	CASSLAGETPPIYE*YF	TRBV7-6*01	TRBV7-6	TRBJ2-7*01	TRBJ2-7	TRBD1*01, TRBD2*02, TRBD2*01	TRBD1, TRBD2	16	17	21	35	0	13	13
3	2.9e-07	TGTGCCAGCAGCTTAGCGGGGGAGACCCCACCTATCCACGAGCAGTACTTC	CASSLAGETPPIHEQYF	TRBV7-6*01	TRBV7-6	TRBJ2-7*01	TRBJ2-7	TRBD2*01	TRBD2	16	17	21	37	0	15	15
3	2.9e-07	TGTGCCAGCAGCTTAGCGGGAGGGCCAAAGACATCCTACGAGCAGTACTTC	CASSLAGGPKTSYEQYF	TRBV7-6*01	TRBV7-6	TRBJ2-7*01	TRBJ2-7	TRBD2*02	TRBD2	16	17	23	33	0	9	9
3	2.9e-07	TGTGCCAGCAGCTTAGCGGGAGGGACCCCACCTATTTACGAGCAGTACTTC	CASSLAGGTPPIYEQYF	TRBV7-6*01	TRBV7-6	TRBJ2-7*01	TRBJ2-7	TRBD2*02	TRBD2	16	17	23	36	0	12	12
3	2.9e-07	TGTGCCAGCAGCTTAGCGGGAGGGACCCCACCTATCTACGGGCAGTACTTC	CASSLAGGTPPIYGQYF	TRBV7-6*01	TRBV7-6	TRBJ2-7*01	TRBJ2-7	TRBD2*02	TRBD2	16	17	23	35	0	11	11
3	2.9e-07	TGTGCCAGCAGCTTAGCGGGAGGGACCCCACCTATCTACGAGCAGCACTTC	CASSLAGGTPPIYEQHF	TRBV7-6*01	TRBV7-6	TRBJ2-7*01	TRBJ2-7	TRBD2*02	TRBD2	16	17	23	35	0	11	11
3	2.9e-07	TGTGCCAGCAGCTTAGCGGAGGGGACCCCACTTATCTACGAGCAGTACTTC	CASSLAEGTPLIYEQYF	TRBV7-6*01	TRBV7-6	TRBJ2-7*01	TRBJ2-7	TRBD2*02	TRBD2	16	17	22	35	0	12	12
3	2.9e-07	TGTGCCAGCAGCTTAGCGGAGGAGACCCCACCTATCTACGAGCAGTACTTC	CASSLAEETPPIYEQYF	TRBV7-6*01	TRBV7-6	TRBJ2-7*01	TRBJ2-7	TRBD2*02	TRBD2	16	17	21	35	0	13	13
3	2.9e-07	TGTGCCAGCAGCTTAGCGAGGAGGACCCCACCTATCTACGAGCAGTACTTC	CASSLARRTPPIYEQYF	TRBV7-6*01	TRBV7-6	TRBJ2-7*01	TRBJ2-7	TRBD2*02	TRBD2	16	19	23	35	2	11	13
3	2.9e-07	TGTGCCAGCAGCTTAGCAGGAGGGACCCCACCTATCTACGAGCAGTACTTC	CASSLAGGTPPIYEQYF	TRBV7-6*01	TRBV7-6	TRBJ2-7*01	TRBJ2-7	TRBD2*02	TRBD2	16	18	23	35	1	11	12
3	2.9e-07	TGTGCCAGCAGCTTAGGTGGGGGGACCCCACCTATCTACGAGCAGTACTTC	CASSLGGGTPPIYEQYF	TRBV7-6*01, TRBV7-9*01, TRBV7-9*02, TRBV11-3*01	TRBV7-9, TRBV7-6, TRBV11-3	TRBJ2-7*01	TRBJ2-7	TRBD2*01	TRBD2	15	18	23	35	2	11	13
3	2.9e-07	TGTGCCAGCAGCTTAGGAGGGGGGACCCCACCTATCTACGAGCAGTACTTC	CASSLGGGTPPIYEQYF	TRBV7-6*01	TRBV7-6	TRBJ2-7*01	TRBJ2-7	TRBD1*01, TRBD2*01	TRBD1, TRBD2	15	17	22	35	1	12	13
3	2.9e-07	TGTGCCAGCAGCTTAGAGGGGGGGACCCCACCTATCTACGAGCAGTTCTTC	CASSLEGGTPPIYEQFF	TRBV7-6*01	TRBV7-6	TRBJ2-1*01	TRBJ2-1	TRBD2*01	TRBD2	16	17	23	39	0	15	15
3	2.9e-07	TGTGCCAGCAGCTTAACGGGGGGGACCCCGCCTATCTACGAGCAGTACTTC	CASSLTGGTPPIYEQYF	TRBV7-6*01	TRBV7-6	TRBJ2-7*01	TRBJ2-7	TRBD2*01	TRBD2	14	16	23	35	1	11	12
3	2.9e-07	TGTGCCAGCAGCTTAACGGGGGGGACCCCACCTATCTATGAGCAGTACTTC	CASSLTGGTPPIYEQYF	TRBV7-6*01	TRBV7-6	TRBJ2-7*01	TRBJ2-7	TRBD2*01	TRBD2	14	16	23	35	1	11	12
3	2.9e-07	TGTGCCAGCAGCTTAACGGGGGGGACCCCACCTACCTACGAGCAGTACTTC	CASSLTGGTPPTYEQYF	TRBV7-6*01	TRBV7-6	TRBJ2-7*01	TRBJ2-7	TRBD2*01	TRBD2	14	16	23	34	1	10	11
3	2.9e-07	TGTGCCAGCAGCTTAAAAGTTAGGCAGGGTTTCTTCTACGAGCAGTACTTC	CASSLKVRQGFFYEQYF	TRBV7-2*04, TRBV7-2*01	TRBV7-2	TRBJ2-7*01	TRBJ2-7	TRBD1*01	TRBD1	14	24	28	35	9	6	15
3	2.9e-07	TGTGCCAGCAGCTCCCAGACTAGCGGGAGCGGGAGGAATGAGCAGTTCTTC	CASSSQTSGSGRNEQFF	TRBV7-9*01, TRBV7-9*04, TRBV7-9*02	TRBV7-9	TRBJ2-1*01	TRBJ2-1	TRBD2*02	TRBD2	13	17	28	36	3	7	10
3	2.9e-07	TGTGCCAGCAGCTCACGAGCTAAGGGTCGGTCCTACAATGAGCAGTTCTTC	CASSSRAKGRSYNEQFF	TRBV3-1*01	TRBV3-1	TRBJ2-1*01	TRBJ2-1	TRBD1*01, TRBD2*02, TRBD2*01	TRBD1, TRBD2	11	22	25	30	10	4	14
3	2.9e-07	TGTGCCAGCAGCTCAGCGGGAGGGACCCCACCTATCTACGAGCAGTACTTC	CASSSAGGTPPIYEQYF	TRBV7-6*01	TRBV7-6	TRBJ2-7*01	TRBJ2-7	TRBD2*02	TRBD2	16	17	23	35	0	11	11
3	2.9e-07	TGTGCCAGCAGCTACTCGGGGGGGACCCCACCTATCTACGAGCAGTACTTC	CASSYSGGTPPIYEQYF	TRBV7-9*03, TRBV7-9*01, TRBV7-9*04, TRBV7-9*02	TRBV7-9	TRBJ2-7*01	TRBJ2-7	TRBD2*01	TRBD2	12	16	23	35	3	11	14
3	2.9e-07	TGTGCCAGCAGCCTCGGGCACTTGGGAGCTTTGAACACTGAAGCTTTCTTT	CASSLGHLGALNTEAFF	TRBV3-1*01	TRBV3-1	TRBJ1-1*01	TRBJ1-1	TRBD2*02	TRBD2	12	23	27	31	10	3	13
3	2.9e-07	TGTGCCAGCAGCCTAGCGGGGGGGACCCCGCCTATCTACGAGCAGTACTTC	CASSLAGGTPPIYEQYF	TRBV7-6*01	TRBV7-6	TRBJ2-7*01	TRBJ2-7	TRBD2*01	TRBD2	16	17	23	35	0	11	11
3	2.9e-07	TGTGCCAGCAGCCTAGCGGGGGGGACCCCACCCATCTACGAGCAGTACTTC	CASSLAGGTPPIYEQYF	TRBV7-6*01	TRBV7-6	TRBJ2-7*01	TRBJ2-7	TRBD2*01	TRBD2	16	17	23	35	0	11	11
3	2.9e-07	TGTGCCAGCAGCCTAGCGGGGGGAACCCCACCTATCTACGAGCAGTACTTC	CASSLAGGTPPIYEQYF	TRBV7-6*01	TRBV7-6	TRBJ2-7*01	TRBJ2-7	TRBD2*01	TRBD2	16	17	22	35	0	12	12
3	2.9e-07	TGTGCCAGCAGCCTAGCGAGGGGGACCCCACCTATCTACGAGCAGTACTTC	CASSLARGTPPIYEQYF	TRBV7-6*01	TRBV7-6	TRBJ2-7*01	TRBJ2-7	TRBD1*01	TRBD1	16	18	23	35	1	11	12
3	2.9e-07	TGTGCCAGCAGCCCCGAGGGGGGGACCCCACCTATCTACGAGCAGTACTTC	CASSPEGGTPPIYEQYF	TRBV7-9*03, TRBV7-9*01, TRBV7-9*04, TRBV7-9*02	TRBV7-9	TRBJ2-7*01	TRBJ2-7	TRBD2*01	TRBD2	11	17	23	35	5	11	16
3	2.9e-07	TGTGCCAGCAGCCCGGGGACAGGCTAAAGGGGCAATCAGCCCCAGCATTTT	CASSPGTG*RGNQPQHF	TRBV7-6*01, TRBV7-6*02	TRBV7-6	TRBJ1-5*01	TRBJ1-5	TRBD1*01	TRBD1	11	15	22	31	3	8	11
3	2.9e-07	TGTGCCAGCAGCCCACGGGGAATGAGCGGGGCTGGATACGAGCAGTACTTC	CASSPRGMSGAGYEQYF	TRBV27*01	TRBV27	TRBJ2-7*01	TRBJ2-7	TRBD2*01	TRBD2	10	24	30	36	13	5	18
3	2.9e-07	TGTGCCAGCAGCCGAGGAGGTCGCACTACTACGAGGTCACCCCTCCACTTT	CASSRGGRTTTRSPLHF	TRBV7-9*03, TRBV7-9*01, TRBV7-9*04, TRBV7-9*02	TRBV7-9	TRBJ1-6*01	TRBJ1-6	TRBD2*02	TRBD2	11	15	19	36	3	16	19
3	2.9e-07	TGTGCCAGCAGCCACGCAGGGGGGACCCCACCTATCTACGAGCAGTACTTC	CASSHAGGTPPIYEQYF	TRBV7-8*01, TRBV7-8*03	TRBV7-8	TRBJ2-7*01	TRBJ2-7	TRBD1*01	TRBD1	12	16	22	35	3	12	15
3	2.9e-07	TGTGCCAGCAGCCAGCCTAGCGGGGGGGCCAGGTACAATGAGCAGTTCTTC	CASSQPSGGARYNEQFF	TRBV3-1*01	TRBV3-1	TRBJ2-1*01	TRBJ2-1	TRBD2*01	TRBD2	13	16	27	33	2	5	7
3	2.9e-07	TGTGCCAGCAGCCAAGGTCCTTTGGGGGGCCCCCAAGAGACCCAGTACTTC	CASSQGPLGGPQETQYF	TRBV3-1*01	TRBV3-1	TRBJ2-5*01	TRBJ2-5	TRBD1*01, TRBD2*01	TRBD1, TRBD2	15	24	29	32	8	2	10
3	2.9e-07	TGTGCCAGCAGCCAAGGCCGGGCCAGGACAGGGGGCATAGAAGCTTTCTTT	CASSQGRARTGGIEAFF	TRBV3-1*01	TRBV3-1	TRBJ1-1*01	TRBJ1-1	TRBD1*01	TRBD1	15	25	35	39	9	3	12
3	2.9e-07	TGTGCCAGCAGCCAAGATTTGCGCGCGGGAAGGTTCGATGAGCAGTTCTTC	CASSQDLRAGRFDEQFF	TRBV3-1*01	TRBV3-1	TRBJ2-1*01	TRBJ2-1	TRBD2*02	TRBD2	16	24	29	37	7	7	14
3	2.9e-07	TGTGCCAGCAGCCAAGATTGACACTTCTCCCCTTACAATGAGCAGTTCTTC	CASSQD*HFSPYNEQFF	TRBV3-1*01	TRBV3-1	TRBJ2-1*01	TRBJ2-1	TRBD1*01, TRBD2*02	TRBD1, TRBD2	16	28	32	33	11	0	11
3	2.9e-07	TGTGCCAGCAGCCAAGATCGCGGGACAGTAAACACCGGGGAGCTGTTTTTT	CASSQDRGTVNTGELFF	TRBV3-1*01	TRBV3-1	TRBJ2-2*01	TRBJ2-2	TRBD1*01	TRBD1	16	21	27	30	4	2	6
3	2.9e-07	TGTGCCAGCAGCCAAGAGCGGACCGGGAGTTGGGGAGAGACCCAGTACTTC	CASSQERTGSWGETQYF	TRBV3-1*01	TRBV3-1	TRBJ2-5*01	TRBJ2-5	TRBD2*02	TRBD2	16	23	28	35	6	6	12
3	2.9e-07	TGTGCCAGCAGCGTAGGGGGGGGGACCCCACCTATCTACGAGCAGTACTTC	CASSVGGGTPPIYEQYF	TRBV9*02, TRBV9*01	TRBV9	TRBJ2-7*01	TRBJ2-7	TRBD2*01	TRBD2	11	17	23	35	5	11	16
3	2.9e-07	TGTGCCAGCAGCGACTCGACAACGGCCGGCTCCTACAATGAGCAGTTCTTC	CASSDSTTAGSYNEQFF	TRBV6-3*01, TRBV6-2*01	TRBV6-3, TRBV6-2	TRBJ2-1*01	TRBJ2-1	TRBD1*01, TRBD2*02, TRBD2*01	TRBD1, TRBD2	10	17	20	29	6	8	14
3	2.9e-07	TGTGCCAGCAGGCGACACTCCTTAACCGCGAACTAATGAAAAACTGTTTTT	CASRRHSLTAN**KTVF	TRBV2*01, TRBV2*02, TRBV2*03	TRBV2	TRBJ1-4*01	TRBJ1-4	TRBD1*01, TRBD2*02, TRBD2*01	TRBD1, TRBD2	10	13	16	46	2	29	31
3	2.9e-07	TGTGCCAGCAGACTAGCGGGGGGGACCCCACCTATCTACGAGCAGTACTTC	CASRLAGGTPPIYEQYF	TRBV6-5*01	TRBV6-5	TRBJ2-7*01	TRBJ2-7	TRBD2*01	TRBD2	10	11	23	35	0	11	11
3	2.9e-07	TGTGCCAGCAGACGAGCGGGGGGGACCCCACCTATCTACGAGCAGTACTTC	CASRRAGGTPPIYEQYF	TRBV2*01, TRBV2*02, TRBV2*03	TRBV2	TRBJ2-7*01	TRBJ2-7	TRBD2*01	TRBD2	10	14	23	42	3	18	21
3	2.9e-07	TGTGCCAGCAGAGGGGACTAGCGGGAGATGAGGAACAATGAGCAGTTCTTC	CASRGD*REMRNNEQFF	TRBV28*01	TRBV28	TRBJ2-1*01	TRBJ2-1	TRBD2*02	TRBD2	10	13	26	34	2	7	9
3	2.9e-07	TGTGCCAGCAGAAACAGGGGCTTCTTCCACCCGGGACAGCCCCAGCATTTT	CASRNRGFFHPGQPQHF	TRBV6-4*02, TRBV6-4*01	TRBV6-4	TRBJ1-5*01	TRBJ1-5	TRBD1*01	TRBD1	10	13	19	36	2	16	18
3	2.9e-07	TGTGCCAGCAACTTAGCGGGGGGGACCCCACCCATCTACGAGCAGTACTTC	CASNLAGGTPPIYEQYF	TRBV7-6*01	TRBV7-6	TRBJ2-7*01	TRBJ2-7	TRBD2*01	TRBD2	16	17	23	35	0	11	11
3	2.9e-07	TGTGCCAGCAACCACATCGTGGCTTCGGGGGGGGCCAACGTCCTGACTTTC	CASNHIVASGGANVLTF	TRBV6-3*01, TRBV6-2*01	TRBV6-3, TRBV6-2	TRBJ2-6*01	TRBJ2-6	TRBD2*01	TRBD2	9	25	29	30	15	0	15
3	2.9e-07	TGTGCCAGCAAATTGGCGCCCGGGGGGGCCAATTACAATGAGCAGTTCTTC	CASKLAPGGANYNEQFF	TRBV27*01, TRBV7-6*01, TRBV10-3*01, TRBV10-3*02, TRBV7-6*02	TRBV27, TRBV7-6, TRBV10-3	TRBJ2-1*01	TRBJ2-1	TRBD2*01	TRBD2	6	20	27	33	13	5	18
3	2.9e-07	TGTGCCAGCAAATTAGCGGGGGGGACCCCACCTATCTACGAGCAGTACTTC	CASKLAGGTPPIYEQYF	TRBV2*01, TRBV2*02, TRBV2*03	TRBV2	TRBJ2-7*01	TRBJ2-7	TRBD2*01	TRBD2	9	13	23	35	3	11	14
3	2.9e-07	TGTGCCAGGGGGGTCGGCGGGAGGGCTTTTTAACGCAATGAGCAGTTCTTC	CARGVGGRAF*RNEQFF	TRBV7-9*03, TRBV30*05, TRBV30*01, TRBV7-9*01, TRBV7-9*04, TRBV7-9*02, TRBV7-9*05, TRBV28*01, TRBV7-9*06	TRBV7-9, TRBV30, TRBV28	TRBJ2-1*01	TRBJ2-1	TRBD2*02	TRBD2	10	16	24	35	5	10	15
3	2.9e-07	TGTGCCAGAAGCTTACAGAGGGAGGACGACGGACGCTACGAGCAGTACTTC	CARSLQREDDGRYEQYF	TRBV7-1*01	TRBV7-1	TRBJ2-7*01	TRBJ2-7	TRBD2*02	TRBD2	12	19	24	35	6	10	16
3	2.9e-07	TGTACCAGCAGCTTAGCGGGGGGGACCCCACCTATCTACGGGCAGTACTTC	CTSSLAGGTPPIYGQYF	TRBV7-2*03	TRBV7-2	TRBJ2-7*01	TRBJ2-7	TRBD2*01	TRBD2	16	17	23	35	0	11	11
3	2.9e-07	TGTACCAGCAGCTTAGCGGGGGGGACCCCACCTATCTACGAGCAGCACTTC	CTSSLAGGTPPIYEQHF	TRBV7-2*03	TRBV7-2	TRBJ2-7*01	TRBJ2-7	TRBD2*01	TRBD2	16	17	23	35	0	11	11
3	2.9e-07	TGTACCAGCAGCTTAGCGGGGGGGACCCCACCTATCCACGAGCAGTACTTC	CTSSLAGGTPPIHEQYF	TRBV7-2*03	TRBV7-2	TRBJ2-7*01	TRBJ2-7	TRBD2*01	TRBD2	16	17	23	37	0	13	13
3	2.9e-07	TGCGCCAGCAGCTTGTGGGGGCGGGGACAGGACTCCTACGAGCAGTACTTC	CASSLWGRGQDSYEQYF	TRBV5-1*01	TRBV5-1	TRBJ2-7*01	TRBJ2-7	TRBD1*01	TRBD1	14	23	30	32	8	1	9
3	2.9e-07	TGCGCCAGCAGCTTAGTGGGGGGGACCCCACCTATCTACGAGCAGTACTTC	CASSLVGGTPPIYEQYF	TRBV4-3*03, TRBV4-3*01, TRBV4-3*04, TRBV4-3*02	TRBV4-3	TRBJ2-7*01	TRBJ2-7	TRBD2*01	TRBD2	11	17	23	35	5	11	16
3	2.9e-07	TGCGCCAGCAGCTTAGCGGGGGGGACCCCACCTGTCTACGAGCAGTACTTC	CASSLAGGTPPVYEQYF	TRBV4-3*03, TRBV4-3*01, TRBV4-3*04, TRBV4-3*02	TRBV4-3	TRBJ2-7*01	TRBJ2-7	TRBD2*01	TRBD2	11	13	23	35	1	11	12
3	2.9e-07	TGCGCCAGCAGCTTAGCGAGGGGGACCCCACCTATCTACGAGCAGTACTTC	CASSLARGTPPIYEQYF	TRBV4-3*03, TRBV4-3*01, TRBV4-3*04, TRBV4-3*02	TRBV4-3	TRBJ2-7*01	TRBJ2-7	TRBD1*01	TRBD1	11	18	23	35	6	11	17
3	2.9e-07	TGCGCCAGCAGCCTAGCGGGGGGGACCCCACCTATCTACGAGCAGTACTTC	CASSLAGGTPPIYEQYF	TRBV4-3*01	TRBV4-3	TRBJ2-7*01	TRBJ2-7	TRBD2*01	TRBD2	12	13	23	35	0	11	11
3	2.9e-07	TGCGCCAGCAGCCAAGAGGACAGGGGCCACCGCACAGATACGCAGTATTTT	CASSQEDRGHRTDTQYF	TRBV4-1*02, TRBV4-1*01	TRBV4-1	TRBJ2-3*01	TRBJ2-3	TRBD1*01	TRBD1	16	17	25	31	0	5	5
3	2.9e-07	TGCAGTGCTAGACTAGCGGGGGGGACCCCACCTATCTACGAGCAGTACTTC	CSARLAGGTPPIYEQYF	TRBV20-1*01, TRBV20-1*04, TRBV20-1*05, TRBV20-1*07	TRBV20-1	TRBJ2-7*01	TRBJ2-7	TRBD2*01	TRBD2	11	12	23	35	0	11	11
3	2.9e-07	TGCAGTGCTAGAGATAAAAAACAGGGGATAGCCAAAAACATTCAGTACTTC	CSARDKKQGIAKNIQYF	TRBV20-1*01, TRBV20-1*05, TRBV20-1*07	TRBV20-1	TRBJ2-4*01	TRBJ2-4	TRBD1*01	TRBD1	13	20	26	29	6	2	8
3	2.9e-07	TGCAGTGCTAGAGAAGTAGGGACAGGGGTGGAAATTTCACCCCTCCACTTT	CSAREVGTGVEISPLHF	TRBV20-1*01, TRBV20-1*05, TRBV20-1*07	TRBV20-1	TRBJ1-6*01	TRBJ1-6	TRBD1*01	TRBD1	13	18	27	35	4	7	11
3	2.9e-07	TGCAGTGCCCCCCCCCTAGCGGGATCGACTAGCTCCTACGAGCAGTACTTC	CSAPPLAGSTSSYEQYF	TRBV20-1*06, TRBV20-1*03, TRBV20-1*01, TRBV20-1*04, TRBV20-1*05, TRBV20-1*02, TRBV20-1*07	TRBV20-1	TRBJ2-7*01	TRBJ2-7	TRBD2*02	TRBD2	7	15	23	32	7	8	15
3	2.9e-07	TGCAGTGCAAGGGGACAGGGAGGGGGAATAGCCAAAAACATTCAGTACTTC	CSARGQGGGIAKNIQYF	TRBV20-1*01, TRBV20-1*04, TRBV20-1*05, TRBV20-1*07	TRBV20-1	TRBJ2-4*01	TRBJ2-4	TRBD1*01	TRBD1	7	11	19	29	3	9	12
3	2.9e-07	TGCAGCGTTGCCGTAGCGGGGGGGACCCCACCTATCTACGAGCAGTACTTC	CSVAVAGGTPPIYEQYF	TRBV29-1*01	TRBV29-1	TRBJ2-7*01	TRBJ2-7	TRBD2*01	TRBD2	9	13	23	35	3	11	14
3	2.9e-07	TGTGCCTGGAGTGTAGATCTCGGGAACAGTTGGTCAACGAGCAGTACTTC	CAWSVDLG~QLVNEQYF	TRBV30*01, TRBV7-6*01, TRBV24-1*01, TRBV30*04, TRBV7-6*02, TRBV30*02	TRBV30, TRBV7-6, TRBV24-1	TRBJ2-7*01	TRBJ2-7	TRBD2*02	TRBD2	13	20	24	36	6	11	17
3	2.9e-07	TGTGCCATCGCATTAGGACAGTAGGACTAGCGGGAGATACGCAGTATTTT	CAIALGQ*~LAGDTQYF	TRBV28*01	TRBV28	TRBJ2-3*01	TRBJ2-3	TRBD2*02, TRBD2*01	TRBD2	6	23	33	34	16	0	16
3	2.9e-07	TGTGCCACCAGCAGAGATCATGGGCGGGGGGCCGGGAGACCCAGTACTTC	CATSRDHG~GGRETQYF	TRBV15*02	TRBV15	TRBJ2-5*01	TRBJ2-5	TRBD2*01	TRBD2	11	23	30	35	11	4	15
3	2.9e-07	TGTGCCAGTAGTGCTCCTCGGGGGCTGGGTACCAAGAGACCCAGTACTTC	CASSAPRG~GYQETQYF	TRBV19*01, TRBV19*03, TRBV19*02	TRBV19	TRBJ2-5*01	TRBJ2-5	TRBD1*01, TRBD2*01	TRBD1, TRBD2	11	19	24	30	7	5	12
3	2.9e-07	TGTGCCAGCTCACGTACCTTCGGACAGTTTGGGCCAATGAGCAGTTCTTC	CASSRTFG~VWANEQFF	TRBV18*01	TRBV18	TRBJ2-1*01	TRBJ2-1	TRBD1*01	TRBD1	8	21	26	34	12	7	19
3	2.9e-07	TGTGCCAGCTGTTTGTCTAGCTGGGGGGAACCTACAATGAGCAGTTCTTC	CASCLSSW~GTYNEQFF	TRBV27*01	TRBV27	TRBJ2-1*01	TRBJ2-1	TRBD2*01	TRBD2	8	22	27	30	13	2	15
3	2.9e-07	TGTGCCAGCACCCGGCCCCCCGGGAACGGACTAATGAAAAACTGTTTTTT	CASTRPPG~RTNEKLFF	TRBV28*01	TRBV28	TRBJ1-4*01	TRBJ1-4	TRBD2*01	TRBD2	9	15	21	29	5	7	12
3	2.9e-07	TGTGCCAGCAGTTTCCCTGGTCCGGCGGGAACTGCGACGAGCAGTACTTC	CASSFPGP~GNCDEQYF	TRBV28*01	TRBV28	TRBJ2-7*01	TRBJ2-7	TRBD2*02	TRBD2	13	24	29	36	10	6	16
3	2.9e-07	TGTGCCAGCAGTTTACCAACCCCCGAGGGAGGGGAGGTGGCTACACCTTC	CASSLPTP~GRGGGYTF	TRBV27*01	TRBV27	TRBJ1-2*01	TRBJ1-2	TRBD2*02	TRBD2	14	26	32	37	11	4	15
3	2.9e-07	TGTGCCAGCAGTCCGAAGGACTAGCGGGACGGAGGCATGAGCAGTTCTTC	CASSPKD*~GRRHEQFF	TRBV27*01	TRBV27	TRBJ2-1*01	TRBJ2-1	TRBD2*02	TRBD2	11	17	28	36	5	7	12
3	2.9e-07	TGTGCCAGCAGTGAAGCAGTGCAGAGCTAGCCAAAAACATTCAGTACTTC	CASSEAVQ~LAKNIQYF	TRBV6-1*01	TRBV6-1	TRBJ2-4*01	TRBJ2-4	TRBD1*01, TRBD2*02, TRBD2*01	TRBD1, TRBD2	16	21	23	28	4	4	8
3	2.9e-07	TGTGCCAGCAGCTTCCATCCGACTAGTCCCCTTCCTACGAGCAGTACTTC	CASSFHPT~SPSYEQYF	TRBV9*02, TRBV9*01, TRBV9*03	TRBV9	TRBJ2-7*01	TRBJ2-7	TRBD2*02, TRBD2*01	TRBD2	11	22	29	32	10	2	12
3	2.9e-07	TGTGCCAGCAGCTTATTATCGGCGGGACTGGGGCCAACGTCCTGACTTTC	CASSLLSA~TGANVLTF	TRBV11-3*01	TRBV11-3	TRBJ2-6*01	TRBJ2-6	TRBD2*02	TRBD2	14	21	26	27	6	0	6
3	2.9e-07	TGTGCCAGCAGCTTATTATCGGCGGGACTAGCGGATACGAGCAGTACTTC	CASSLLSA~TSGYEQYF	TRBV11-3*01	TRBV11-3	TRBJ2-7*01	TRBJ2-7	TRBD2*02, TRBD2*01	TRBD2	14	23	33	35	8	1	9
3	2.9e-07	TGTGCCAGCAGCTTATTATCGGCGGGACAGGGGATGAAAAACTGTTTTTT	CASSLLSA~TGDEKLFF	TRBV11-3*01	TRBV11-3	TRBJ1-4*01	TRBJ1-4	TRBD1*01	TRBD1	14	23	32	33	8	0	8
3	2.9e-07	TGTGCCAGCAGCTTATTATCGGCGGAACAAACACCGGGGAGCTGTTTTTT	CASSLLSA~TNTGELFF	TRBV11-3*01	TRBV11-3	TRBJ2-2*01	TRBJ2-2	TRBD2*02, TRBD2*01	TRBD2	14	21	24	29	6	4	10
3	2.9e-07	TGTGCCAGCAGCTTAGCGGGGGGGCCCCACCTATCTACGGGCAGTACTTC	CASSLAGG~PPIYGQYF	TRBV7-6*01	TRBV7-6	TRBJ2-7*01	TRBJ2-7	TRBD2*01	TRBD2	16	17	23	34	0	10	10
3	2.9e-07	TGTGCCAGCAGCTTAGCGGGGGGGACGGCGGGGGTGAGACCCAGTACTTC	CASSLAGG~GGGETQYF	TRBV7-6*01	TRBV7-6	TRBJ2-5*01	TRBJ2-5	TRBD2*01	TRBD2	16	27	33	35	10	1	11
3	2.9e-07	TGTGCCAGCAGCTTAGCGGGGGGGACAGGTCTAATGAAAAACTGTTTTTT	CASSLAGG~RSNEKLFF	TRBV7-6*01	TRBV7-6	TRBJ1-4*01	TRBJ1-4	TRBD1*01	TRBD1	16	21	28	30	4	1	5
3	2.9e-07	TGTGCCAGCAGCTTAGCGGGGGGACCCCACCTATCTACGAGCAGTATTTT	CASSLAGG~PPIYEQYF	TRBV7-6*01	TRBV7-6	TRBJ2-3*01	TRBJ2-3	TRBD2*01	TRBD2	16	17	22	40	0	17	17
3	2.9e-07	TGTGCCAGCAGCTTAGCGGGGGAGGGTGAGACACCGGGGAGCTGTTTTTT	CASSLAGE~*DTGELFF	TRBV7-6*01	TRBV7-6	TRBJ2-2*01	TRBJ2-2	TRBD2*02	TRBD2	16	19	25	30	2	4	6
3	2.9e-07	TGTGCCAGCAGCTTAGCGGGGACAAACTCAGCACAGATACGCAGTATTTT	CASSLAGT~LSTDTQYF	TRBV7-6*01	TRBV7-6	TRBJ2-3*01	TRBJ2-3	TRBD1*01	TRBD1	16	18	23	29	1	5	6
3	2.9e-07	TGTGCCAGCAGCTTAGGCCCCCGGGGAGCGGCCAAGAGACCCAGTACTTC	CASSLGPR~SGQETQYF	TRBV7-9*01, TRBV7-9*02	TRBV7-9	TRBJ2-5*01	TRBJ2-5	TRBD1*01, TRBD2*01	TRBD1, TRBD2	15	16	21	31	0	9	9
3	2.9e-07	TGTGCCAGCAGCTTAGGAGCGGGGGGCCTCATATTTATGAGCAGTTCTTC	CASSLGAG~PHIYEQFF	TRBV7-3*01	TRBV7-3	TRBJ2-1*01	TRBJ2-1	TRBD2*01	TRBD2	14	17	25	36	2	10	12
3	2.9e-07	TGTGCCAGCAGCTTAGAGACAGGGGTGGGCTCTACAATGAGCAGTTCTTC	CASSLETG~GLYNEQFF	TRBV7-9*01, TRBV7-9*02	TRBV7-9	TRBJ2-1*01	TRBJ2-1	TRBD1*01	TRBD1	15	17	24	31	1	6	7
3	2.9e-07	TGTGCCAGCAGCTAGTAGAGGGGGGGCGGGACTCCTACGAGCAGTACTTC	CASS**RG~RDSYEQYF	TRBV11-3*01, TRBV11-3*02	TRBV11-3	TRBJ2-7*01	TRBJ2-7	TRBD2*01	TRBD2	12	19	25	31	6	5	11
3	2.9e-07	TGTGCCAGCAGCCTTGACGGGGGGCGCGAAGGAACACTGAAGCTTTCTTT	CASSLDGG~RRNTEAFF	TRBV7-9*01, TRBV7-9*02	TRBV7-9	TRBJ1-1*01	TRBJ1-1	TRBD2*01	TRBD2	11	17	23	31	5	7	12
3	2.9e-07	TGTGCCAGCAGCCCCTGGGGGGGACCCCACCTATCTACGAGCAGTACTTC	CASSPWGG~PPIYEQYF	TRBV7-9*03, TRBV7-9*01, TRBV7-9*04, TRBV7-9*02	TRBV7-9	TRBJ2-7*01	TRBJ2-7	TRBD2*01	TRBD2	11	16	22	34	4	11	15
3	2.9e-07	TGTGCCAGCAGCCCCTAAAGACACGGATAGCCAAAAACATTCAGTACTTC	CASSP*RH~IAKNIQYF	TRBV5-8*01, TRBV5-8*02	TRBV5-8	TRBJ2-4*01	TRBJ2-4	TRBD1*01, TRBD2*02	TRBD1, TRBD2	11	19	22	28	7	5	12
3	2.9e-07	TGTGCCAGCAGCCCGAGGGGGGGACCCCACCTATCTACGAGCAGTACTTC	CASSPRGG~PPIYEQYF	TRBV7-9*03, TRBV7-6*01, TRBV7-9*01, TRBV7-8*01, TRBV7-9*04, TRBV7-9*02, TRBV7-8*03, TRBV7-6*02	TRBV7-9, TRBV7-6, TRBV7-8	TRBJ2-7*01	TRBJ2-7	TRBD2*01	TRBD2	11	16	22	34	4	11	15
3	2.9e-07	TGTGCCAGCAGCCATAGCGGGGGACCCCACCTATCTACGAGCAGTACTTC	CASSHSGG~PPIYEQYF	TRBV7-9*03, TRBV7-9*01, TRBV7-9*04, TRBV7-9*02	TRBV7-9	TRBJ2-7*01	TRBJ2-7	TRBD2*01	TRBD2	11	14	22	34	2	11	13
3	2.9e-07	TGTGCCAGCAGCCACCACTAGCGGGTTTCTCCTACAATGAGCAGTTCTTC	CASSHH*R~FSYNEQFF	TRBV3-1*01	TRBV3-1	TRBJ2-1*01	TRBJ2-1	TRBD2*02, TRBD2*01	TRBD2	13	16	24	28	2	3	5
3	2.9e-07	TGTGCCAGCAGCCAAGAGGGGGGACCCCACCTATCTACGAGCAGTACTTC	CASSQEGG~PPIYEQYF	TRBV7-3*05, TRBV7-3*01	TRBV7-3	TRBJ2-7*01	TRBJ2-7	TRBD1*01, TRBD2*01	TRBD1, TRBD2	11	16	21	34	4	12	16
3	2.9e-07	TGTGCCAGCAGCGTGTTCCCGGGACAGGGGTTTTTTGGACCCAGTACTTC	CASSVFPG~GVFWTQYF	TRBV7-6*01, TRBV7-6*02	TRBV7-6	TRBJ2-5*01	TRBJ2-5	TRBD1*01	TRBD1	11	20	29	37	8	7	15
3	2.9e-07	TGTGCCAGCAGCGCGCGGGGGGGACCCCACCTATCTACGAGCAGTACTTC	CASSARGG~PPIYEQYF	TRBV9*02, TRBV9*01, TRBV9*03	TRBV9	TRBJ2-7*01	TRBJ2-7	TRBD2*01	TRBD2	12	14	22	34	1	11	12
3	2.9e-07	TGTGCCAGCAGCAGGGGACTAGCGGGGGGGGTCAAGAGACCCAGTACTTC	CASSRGLA~GGQETQYF	TRBV9*02, TRBV9*01, TRBV9*03	TRBV9	TRBJ2-5*01	TRBJ2-5	TRBD2*01	TRBD2	11	14	29	32	2	2	4
3	2.9e-07	TGTGCCAGCAACCACATCGTGGCTTCGGGGGGGCCGGGGAGCTGTTTTTT	CASNHIVA~GGAGELFF	TRBV6-3*01, TRBV6-2*01	TRBV6-3, TRBV6-2	TRBJ2-2*01	TRBJ2-2	TRBD2*01	TRBD2	9	25	32	33	15	0	15
3	2.9e-07	TGTGCCAGCAAGGACTAGCGGGGGCCATGAACACCGGGGAGCTGTTTTTT	CASKD*RG~MNTGELFF	TRBV25-1*01	TRBV25-1	TRBJ2-2*01	TRBJ2-2	TRBD2*01	TRBD2	9	11	23	28	1	4	5
3	2.9e-07	TGCGCCAGCAGCCCCCCTCCGGGACAGCGGGGGACACTGAAGCTTTCTTT	CASSPPPG~AGDTEAFF	TRBV5-1*01	TRBV5-1	TRBJ1-1*01	TRBJ1-1	TRBD2*01	TRBD2	11	25	32	33	13	0	13
3	2.9e-07	TGCGCCAGCAGCCCGTACCTTAGCGGGGGGCCGCCAATGAGCAGTTCTTC	CASSPYLS~GAANEQFF	TRBV5-1*01	TRBV5-1	TRBJ2-1*01	TRBJ2-1	TRBD2*01	TRBD2	11	20	29	34	8	4	12
3	2.9e-07	TGCGCCAGCAGCCACAGTACACGGGACGACGGAAAAACATTCAGTACTTC	CASSHSTR~RRKNIQYF	TRBV4-1*02, TRBV4-1*01	TRBV4-1	TRBJ2-4*01	TRBJ2-4	TRBD1*01, TRBD2*02, TRBD2*01	TRBD1, TRBD2	13	22	26	32	8	5	13
3	2.9e-07	TGCGCCAGCAGAATGGACTAGCGGGAGGGGAGGCCAATGAGCAGTTCTTC	CASRMD*R~GEANEQFF	TRBV10-1*02, TRBV10-1*01	TRBV10-1	TRBJ2-1*01	TRBJ2-1	TRBD2*02	TRBD2	10	14	28	34	3	5	8
3	2.9e-07	TGCAGTGCTGCGGGGGTAGCGGGCCCTCTGGGGCCAACGTCCTGACTTTC	CSAAGVAG~SGANVLTF	TRBV20-1*06, TRBV20-1*03, TRBV20-1*01, TRBV20-1*04, TRBV20-1*05, TRBV20-1*02, TRBV20-1*07	TRBV20-1	TRBJ2-6*01	TRBJ2-6	TRBD2*02, TRBD2*01	TRBD2	8	16	22	25	7	2	9
3	2.9e-07	TGCAGTGCTAGTCTGCTAGCGGGGCAACGAACACCGGGGAGCTGTTTTTT	CSASLLAG~TNTGELFF	TRBV20-1*01, TRBV20-1*04, TRBV20-1*05, TRBV20-1*07	TRBV20-1	TRBJ2-2*01	TRBJ2-2	TRBD2*01	TRBD2	11	15	23	27	3	3	6
3	2.9e-07	TGTGCCTGGAGTCCACGGGACAGGATCGATGAACACTGAAGCTTTCTTT	CAWSPRDR~SMNTEAFF	TRBV30*01	TRBV30	TRBJ1-1*01	TRBJ1-1	TRBD1*01	TRBD1	11	16	23	29	4	5	9
3	2.9e-07	TGTGCCTGGAGTGTAAGGGGGCCGAGGGGAGAGCGGGCCCCAGCATTTT	CAWSVRGP~GESGPQHF	TRBV30*01	TRBV30	TRBJ1-5*01	TRBJ1-5	TRBD1*01	TRBD1	5	15	21	36	9	14	23
3	2.9e-07	TGTGCCATCAGTAACCCCTCGGGGGGGGGGCAGAGATACGCAGTATTTT	CAISNPSG~GGRDTQYF	TRBV10-3*01, TRBV10-3*02	TRBV10-3	TRBJ2-3*01	TRBJ2-3	TRBD2*01	TRBD2	11	19	26	29	7	2	9
3	2.9e-07	TGTGCCAGTAGTCACCGAGGGGGGGGACAGTGGACAGCCCCAGCATTTT	CASSHRGG~DSGQPQHF	TRBV19*01, TRBV19*03, TRBV19*02	TRBV19	TRBJ1-5*01	TRBJ1-5	TRBD1*01, TRBD2*01	TRBD1, TRBD2	11	23	29	34	11	4	15
3	2.9e-07	TGTGCCAGTAAAAAAAAAAGAGCGGGAGGGGTACAATGAGCAGTTCTTC	CASKKKRA~EGYNEQFF	TRBV19*01, TRBV19*03, TRBV19*02	TRBV19	TRBJ2-1*01	TRBJ2-1	TRBD2*02	TRBD2	9	20	29	31	10	1	11
3	2.9e-07	TGTGCCAGCTCCCTGTGAAAGGGGGAGGCTATACAATGAGCAGTTCTTC	CASSL*KG~RLYNEQFF	TRBV18*01	TRBV18	TRBJ2-1*01	TRBJ2-1	TRBD1*01, TRBD2*02	TRBD1, TRBD2	10	19	24	31	8	6	14
3	2.9e-07	TGTGCCAGCTCACGGACTAGCGGGAGGGCCCAAAAACATTCAGTACTTC	CASSRTSG~GPKNIQYF	TRBV18*01, TRBV21-1*01, TRBV5-5*01, TRBV5-5*02, TRBV5-5*03	TRBV18, TRBV21-1, TRBV5-5	TRBJ2-4*01	TRBJ2-4	TRBD2*02	TRBD2	12	13	27	29	0	1	1
3	2.9e-07	TGTGCCAGCCGGATAGCGGGGGAGATTAGCCAAAAACATTCAGTACTTC	CASRIAGE~LAKNIQYF	TRBV28*01	TRBV28	TRBJ2-4*01	TRBJ2-4	TRBD2*01	TRBD2	8	13	21	27	4	5	9
3	2.9e-07	TGTGCCAGCGGGACGGGGGGAGCGGGGGGGGCAAGAGACCCAGTACTTC	CASGTGGA~GGQETQYF	TRBV2*01, TRBV2*02, TRBV2*03	TRBV2	TRBJ2-5*01	TRBJ2-5	TRBD2*01	TRBD2	8	20	29	31	11	1	12
3	2.9e-07	TGTGCCAGCAGTTTACGCCGATAGCGGGGGGTACAATGAGCAGTTCTTC	CASSLRR*~GGYNEQFF	TRBV12-4*01, TRBV27*01, TRBV7-6*01, TRBV12-3*01	TRBV12-4, TRBV27, TRBV7-6, TRBV12-3	TRBJ2-1*01	TRBJ2-1	TRBD2*01	TRBD2	14	21	30	31	6	0	6
3	2.9e-07	TGTGCCAGCAGTTCACCTCGGACTAGCGGGCCAAGAGACCCAGTACTTC	CASSSPRT~AGQETQYF	TRBV28*01	TRBV28	TRBJ2-5*01	TRBJ2-5	TRBD2*02, TRBD2*01	TRBD2	12	19	29	30	6	0	6
3	2.9e-07	TGTGCCAGCAGTGACTCCGGGACAAACAACTAATGAAAAACTGTTTTTT	CASSDSGT~TTNEKLFF	TRBV6-4*02, TRBV6-4*01	TRBV6-4	TRBJ1-4*01	TRBJ1-4	TRBD1*01	TRBD1	16	18	23	26	1	2	3
3	2.9e-07	TGTGCCAGCAGTATCCCCCGGGTGGGGACTTTACAATGAGCAGTTCTTC	CASSIPRV~GLYNEQFF	TRBV28*01	TRBV28	TRBJ2-1*01	TRBJ2-1	TRBD2*02, TRBD2*01	TRBD2	11	24	29	31	12	1	13
3	2.9e-07	TGTGCCAGCAGCTTATTATCGGCGGGAGAACACCGGGGAGCTGTTTTTT	CASSLLSA~ENTGELFF	TRBV11-3*01	TRBV11-3	TRBJ2-2*01	TRBJ2-2	TRBD2*02	TRBD2	14	21	26	27	6	0	6
3	2.9e-07	TGTGCCAGCAGCTTAGCGGGGGGGCCCACCTATCTACGAGCAGTACTTC	CASSLAGG~PPIYEQYF	TRBV7-6*01	TRBV7-6	TRBJ2-7*01	TRBJ2-7	TRBD2*01	TRBD2	16	17	23	33	0	9	9
3	2.9e-07	TGTGCCAGCAGCTTAGCGGGGGGGACCCAAACAAGAGACCCAGTACTTC	CASSLAGG~PKQETQYF	TRBV7-6*01	TRBV7-6	TRBJ2-5*01	TRBJ2-5	TRBD2*01	TRBD2	16	17	23	31	0	7	7
3	2.9e-07	TGTGCCAGCAGCTTAGCGGGGGGGACCGAGTAATTCACCCCTCCACTTT	CASSLAGG~PSNSPLHF	TRBV7-6*01	TRBV7-6	TRBJ1-6*02	TRBJ1-6	TRBD2*01	TRBD2	16	17	23	30	0	6	6
3	2.9e-07	TGTGCCAGCAGCTTAGCGGGGGGGACAGGGTCAAGAGACCCAGTACTTC	CASSLAGG~QGQETQYF	TRBV7-6*01	TRBV7-6	TRBJ2-5*01	TRBJ2-5	TRBD1*01	TRBD1	16	21	29	31	4	1	5
3	2.9e-07	TGTGCCAGCAGCTTAGCGGGGGGGAGGGCCTCGGGATACGCAGTATTTT	CASSLAGG~GPRDTQYF	TRBV7-6*01	TRBV7-6	TRBJ2-3*01	TRBJ2-3	TRBD2*02, TRBD2*01	TRBD2	16	21	27	34	4	6	10
3	2.9e-07	TGTGCCAGCAGCTTAGCGGGGGAACTCTCTCCAAGAGACCCAGTACTTC	CASSLAGE~SLQETQYF	TRBV7-6*01	TRBV7-6	TRBJ2-5*01	TRBJ2-5	TRBD1*01, TRBD2*01	TRBD1, TRBD2	16	17	21	30	0	8	8
3	2.9e-07	TGTGCCAGCAGCTTAACGGGGTCTGGGGGGGGTCGATGGCTACACCTTC	CASSLTGS~GGVDGYTF	TRBV7-3*01	TRBV7-3	TRBJ1-2*01	TRBJ1-2	TRBD2*01	TRBD2	14	25	31	35	10	3	13
3	2.9e-07	TGTGCCAGCAGCTGTGGGGGGGACCCCACCTATCTACGAGCAGTACTTC	CASSCGGD~PPIYEQYF	TRBV7-6*01, TRBV7-6*02	TRBV7-6	TRBJ2-7*01	TRBJ2-7	TRBD2*01	TRBD2	12	15	21	33	2	11	13
3	2.9e-07	TGTGCCAGCAGCCTTTTTGGCGTAGAGGTACACCGGGGAGCTGTTTTTT	CASSLFGV~RYTGELFF	TRBV27*01	TRBV27	TRBJ2-2*01	TRBJ2-2	TRBD2*02	TRBD2	10	24	27	29	13	1	14
3	2.9e-07	TGTGCCAGCAGCCGTTGGATCACGGGGGGGATCCTACGAGCAGTACTTC	CASSRWIT~GGSYEQYF	TRBV6-4*02, TRBV6-4*01	TRBV6-4	TRBJ2-7*01	TRBJ2-7	TRBD2*01	TRBD2	10	22	29	31	11	1	12
3	2.9e-07	TGTGCCAGCAGCCAACGTTTGGGGGGGGGGCCAAGAGACCCAGTACTTC	CASSQRLG~GGQETQYF	TRBV7-6*01, TRBV7-6*02	TRBV7-6	TRBJ2-5*01	TRBJ2-5	TRBD2*01	TRBD2	11	23	29	30	11	0	11
3	2.9e-07	TGTGCCAGCAGCCAAGGGCCAGCGGACTAGCGGGGCCCCCCAGTACTTC	CASSQGPA~TSGAPQYF	TRBV14*01	TRBV14	TRBJ2-5*01	TRBJ2-5	TRBD2*01	TRBD2	15	23	34	38	7	3	10
3	2.9e-07	TGTGCCAGCAGCCAAGAGGGGCAAAACGACCCAAGAGACCCAGTACTTC	CASSQEGQ~TTQETQYF	TRBV14*01	TRBV14	TRBJ2-5*01	TRBJ2-5	TRBD1*01	TRBD1	16	17	21	30	0	8	8
3	2.9e-07	TGTGCCAGCAGCCAAGAGGGGGACCCCACCTATCTACGAGCAGTACTTC	CASSQEGD~PPIYEQYF	TRBV7-9*03, TRBV7-9*01, TRBV7-9*04, TRBV7-9*02	TRBV7-9	TRBJ2-7*01	TRBJ2-7	TRBD1*01	TRBD1	11	16	21	33	4	11	15
3	2.9e-07	TGTGCCAGCAGCCAAGAAATCTAGCGGGGGCCCAGATACGCAGTATTTT	CASSQEI*~GGPDTQYF	TRBV3-1*01	TRBV3-1	TRBJ2-3*01	TRBJ2-3	TRBD2*01	TRBD2	16	20	29	32	3	2	5
3	2.9e-07	TGTGCCAGCAGCGCCCCCCCGGGCAGTGCTCCAAGAGACCCAGTACTTC	CASSAPPG~VLQETQYF	TRBV3-1*01	TRBV3-1	TRBJ2-5*01	TRBJ2-5	TRBD2*01	TRBD2	11	13	20	30	1	9	10
3	2.9e-07	TGTGCCAGCAGCGGCGGGGGGGACCCCACCTATCTACGAGCAGTACTTC	CASSGGGD~PPIYEQYF	TRBV11-2*01, TRBV7-2*04, TRBV11-3*01, TRBV11-3*02, TRBV7-2*01	TRBV11-2, TRBV7-2, TRBV11-3	TRBJ2-7*01	TRBJ2-7	TRBD2*01	TRBD2	11	13	21	33	1	11	12
3	2.9e-07	TGTGCCAGCAGAACTAACGGACAGGGAAGTTGATTCACCCCTCCACTTT	CASRTNGQ~EVDSPLHF	TRBV12-4*01, TRBV12-3*01	TRBV12-4, TRBV12-3	TRBJ1-6*02	TRBJ1-6	TRBD1*01	TRBD1	10	18	25	32	7	6	13
3	2.9e-07	TGTGCCAGCAAACCACGCGGAAGCGGCAACTAATGAAAAACTGTTTTTT	CASKPRGS~ATNEKLFF	TRBV6-5*01	TRBV6-5	TRBJ1-4*01	TRBJ1-4	TRBD2*02, TRBD2*01	TRBD2	9	21	25	26	11	0	11
3	2.9e-07	TGTGCCAGAAGCTCTTGGACGGAAAATAGCCAAAAACATTCAGTACTTC	CARSSWTE~IAKNIQYF	TRBV7-1*01	TRBV7-1	TRBJ2-4*01	TRBJ2-4	TRBD1*01, TRBD2*02, TRBD2*01	TRBD1, TRBD2	13	16	19	27	2	7	9
3	2.9e-07	TGTGCAGCAGCTTAGCGGGGGGACCCCACCTATCTACGAGCAGTACTTC	CAAA*RGD~PPIYEQYF	TRBV7-6*01, TRBV7-6*02	TRBV7-6	TRBJ2-7*01	TRBJ2-7	TRBD2*01	TRBD2	4	12	21	33	7	11	18
3	2.9e-07	TGCGCCAGCAGCTTGATGGGCGGGGGGGGGCCAGAATGAGCAGTTCTTC	CASSLMGG~GGQNEQFF	TRBV5-1*01	TRBV5-1	TRBJ2-1*01	TRBJ2-1	TRBD2*01	TRBD2	14	19	27	34	4	6	10
3	2.9e-07	TGCAGTGCTCCTAGAGCAGGGGCCAGCGGCTTACAATGAGCAGTTCTTC	CSAPRAGA~AAYNEQFF	TRBV20-1*06, TRBV20-1*03, TRBV20-1*01, TRBV20-1*04, TRBV20-1*05, TRBV20-1*02, TRBV20-1*07	TRBV20-1	TRBJ2-1*01	TRBJ2-1	TRBD1*01	TRBD1	8	16	21	31	7	9	16
3	2.9e-07	TGCAGTGCTGCTAGCGGGGGGGACCCCACCTATCTACGAGCAGTACTTC	CSAASGGD~PPIYEQYF	TRBV20-1*06, TRBV20-1*03, TRBV20-1*01, TRBV20-1*04, TRBV20-1*05, TRBV20-1*02, TRBV20-1*07	TRBV20-1	TRBJ2-7*01	TRBJ2-7	TRBD2*01	TRBD2	8	10	21	33	1	11	12
3	2.9e-07	TGCAGTGCTGGGGGTGACTAGCGGGGAAGGGGCCAACATCCTGACTTTC	CSAGGD*R~EGANILTF	TRBV20-1*01, TRBV20-1*04, TRBV20-1*05, TRBV20-1*07	TRBV20-1	TRBJ2-6*01	TRBJ2-6	TRBD2*01	TRBD2	8	15	25	28	6	2	8
3	2.9e-07	TGCAGTGCTAGAGGACTAGCGGGGGGGGAACACCGGGGAGCTGTTTTTT	CSARGLAG~GNTGELFF	TRBV20-1*01, TRBV20-1*04, TRBV20-1*05, TRBV20-1*07	TRBV20-1	TRBJ2-2*01	TRBJ2-2	TRBD2*01	TRBD2	12	13	26	27	0	0	0
3	2.9e-07	TGCAGTGCTAAGAGCGGGGGGGACCCCACCTATCTACGAGCAGTACTTC	CSAKSGGD~PPIYEQYF	TRBV20-1*06, TRBV20-1*03, TRBV20-1*01, TRBV20-1*04, TRBV20-1*05, TRBV20-1*02, TRBV20-1*07	TRBV20-1	TRBJ2-7*01	TRBJ2-7	TRBD2*01	TRBD2	9	12	21	33	2	11	13
3	2.9e-07	TGCAGCCCGACTAGCGGGGGGGACAGACCATCTTTCTGAGCAGTACTTC	CSPTSGGD~DHLSEQYF	TRBV20-1*01, TRBV20-1*04, TRBV20-1*05, TRBV20-1*07	TRBV20-1	TRBJ2-7*01	TRBJ2-7	TRBD2*01	TRBD2	4	8	21	37	3	15	18
3	2.9e-07	TGTGCTAGTGGTTCCGGAGGAGGGGGGAAAACCGGGGAGCTGTTTTTT	CASGSGGGGKTGELFF	TRBV12-5*01	TRBV12-5	TRBJ2-2*01	TRBJ2-2	TRBD1*01, TRBD2*02	TRBD1, TRBD2	12	20	25	26	7	0	7
3	2.9e-07	TGTGCTAGCAGCGCAACCCCGGGACTTACCTTCCGGGGAGCTGTTTTT	CASSATPGLTFRGAVF	TRBV7-7*01, TRBV7-7*02	TRBV7-7	TRBJ2-2*01	TRBJ2-2	TRBD2*02, TRBD2*01	TRBD2	11	20	25	43	8	17	25
3	2.9e-07	TGTGCCTGCAGCTTGGCTCTCAGCGGGAGTCTAAATGAGCAGTTCTTC	CACSLALSGSLNEQFF	TRBV30*05, TRBV30*01	TRBV30	TRBJ2-1*01	TRBJ2-1	TRBD2*02	TRBD2	7	21	28	33	13	4	17
3	2.9e-07	TGTGCCTGGGCCACTCCGGGCAGAAGCTCTGGAAACACCATATATTTT	CAWATPGRSSGNTIYF	TRBV30*05, TRBV30*01	TRBV30	TRBJ1-3*01	TRBJ1-3	TRBD1*01, TRBD2*02, TRBD2*01	TRBD1, TRBD2	5	17	20	26	11	5	16
3	2.9e-07	TGTGCCTGGGGAGGGGCTAGCGGGAGGGCCTGGAATGAGCAGTTCTTC	CAWGGASGRAWNEQFF	TRBV30*05	TRBV30	TRBJ2-1*01	TRBJ2-1	TRBD2*02	TRBD2	11	16	27	33	4	5	9
3	2.9e-07	TGTGCCTGGGAACTTAGCCCCGCGGCAGACGGAAACACCATATATTTT	CAWELSPAADGNTIYF	TRBV30*05	TRBV30	TRBJ1-3*01	TRBJ1-3	TRBD2*01	TRBD2	9	17	22	30	7	7	14
3	2.9e-07	TGTGCCTGGGAACCGGGACAGGGGGCTGGGGCCAACGTCCTGACTTTC	CAWEPGQGAGANVLTF	TRBV30*05	TRBV30	TRBJ2-6*01	TRBJ2-6	TRBD1*01	TRBD1	5	14	24	25	8	0	8
3	2.9e-07	TGTGCCTGGACGGAGTCGGAAGTGAAGGGAAACACTGAAGCTTTCTTT	CAWTESEVKGNTEAFF	TRBV30*05, TRBV30*01	TRBV30	TRBJ1-1*01	TRBJ1-1	TRBD1*01, TRBD2*02, TRBD2*01	TRBD1, TRBD2	9	26	29	30	16	0	16
3	2.9e-07	TGTGCCTGGAGTCTTGGGGGCAGATCGACTAATGAAAAACTGTTTTTT	CAWSLGGRSTNEKLFF	TRBV30*01	TRBV30	TRBJ1-4*01	TRBJ1-4	TRBD1*01	TRBD1	11	15	20	27	3	6	9
3	2.9e-07	TGTGCCTGGAGTCCACCCCCGGGGGCGGGGGTAGACGAGCAGTACTTC	CAWSPPPGAGVDEQYF	TRBV30*01	TRBV30	TRBJ2-7*01	TRBJ2-7	TRBD2*01	TRBD2	11	24	30	34	12	3	15
3	2.9e-07	TGTGCCTGGAGTCGACAGCTTCTTGCAACTAATGAAAAACTGTTTTTT	CAWSRQLLATNEKLFF	TRBV30*01	TRBV30	TRBJ1-4*01	TRBJ1-4	TRBD1*01	TRBD1	5	13	17	25	7	7	14
3	2.9e-07	TGTGCCTGGAGTGTTATCTGATTAGGGTATGGCACTGAAGCTTTCTTT	CAWSVI*LGYGTEAFF	TRBV30*01	TRBV30	TRBJ1-1*01	TRBJ1-1	TRBD1*01, TRBD2*02	TRBD1, TRBD2	13	23	26	32	9	5	14
3	2.9e-07	TGTGCCTGGAGTGTGCCGGGACAGGGGGCCAATCAGCCCCAGCATTTT	CAWSVPGQGANQPQHF	TRBV30*01	TRBV30	TRBJ1-5*01	TRBJ1-5	TRBD1*01	TRBD1	13	17	28	29	3	0	3
3	2.9e-07	TGTGCCTGGAGTGTACTGTTAGGCGGGGCTAATGAAAAACTGTTTTTT	CAWSVLLGGANEKLFF	TRBV30*01	TRBV30	TRBJ1-4*01	TRBJ1-4	TRBD2*01	TRBD2	13	22	27	28	8	0	8
3	2.9e-07	TGTGCCTGGAGTGTACCCGAGCGGTCTAACACCGGGGAGCTGTTTTTT	CAWSVPERSNTGELFF	TRBV30*01	TRBV30	TRBJ2-2*01	TRBJ2-2	TRBD2*02, TRBD2*01	TRBD2	13	19	23	27	5	3	8
3	2.9e-07	TGTGCCTGGAGTGTACAGCGGGAGGCTAGCAATCAGCCCCAGCATTTT	CAWSVQREASNQPQHF	TRBV30*01	TRBV30	TRBJ1-5*01	TRBJ1-5	TRBD2*02	TRBD2	13	16	24	26	2	1	3
3	2.9e-07	TGTGCCTGGAGTGTACAAAGGGTGGCAGCGAACACTGAAGCTTTCTTT	CAWSVQRVAANTEAFF	TRBV30*01	TRBV30	TRBJ1-1*01	TRBJ1-1	TRBD1*01, TRBD2*02	TRBD1, TRBD2	13	18	21	29	4	7	11
3	2.9e-07	TGTGCCTGGAGTGTAGGCGGCAGGGGGCTCAATCAGCCCCAGCATTTT	CAWSVGGRGLNQPQHF	TRBV30*01	TRBV30	TRBJ1-5*01	TRBJ1-5	TRBD1*01	TRBD1	13	20	27	29	6	1	7
3	2.9e-07	TGTGCCTGGAGTGTAGGGCAGGGGGGAAGCAATCAGCCCCAGCATTTT	CAWSVGQGGSNQPQHF	TRBV30*01	TRBV30	TRBJ1-5*01	TRBJ1-5	TRBD1*01	TRBD1	13	18	24	27	4	2	6
3	2.9e-07	TGTGCCTGGAGTGTAGGACCCAGTCAAAGCTCCTACGAGCAGTACTTC	CAWSVGPSQSSYEQYF	TRBV30*01	TRBV30	TRBJ2-7*01	TRBJ2-7	TRBD1*01, TRBD2*02, TRBD2*01	TRBD1, TRBD2	13	15	18	29	1	10	11
3	2.9e-07	TGTGCCTGGAGTGATACAAACCAGGAATTGTACTATGGCTACACCTTC	CAWSDTNQELYYGYTF	TRBV30*01	TRBV30	TRBJ1-2*01	TRBJ1-2	TRBD1*01	TRBD1	12	21	24	31	8	6	14
3	2.9e-07	TGTGCCTGGAGCTGGGGAAAGGGAGCAACTAATGAAAAACTGTTTTTT	CAWSWGKGATNEKLFF	TRBV30*05, TRBV30*01	TRBV30	TRBJ1-4*01	TRBJ1-4	TRBD2*02	TRBD2	10	20	24	25	9	0	9
3	2.9e-07	TGTGCCTGGAGCGGGTATGGGGCGGGACCCTACAATGAGCAGTTCTTC	CAWSGYGAGPYNEQFF	TRBV30*01, TRBV30*04, TRBV30*02	TRBV30	TRBJ2-1*01	TRBJ2-1	TRBD2*02	TRBD2	5	21	26	28	15	1	16
3	2.9e-07	TGTGCCTGGAGGCGGGACGAGCAGAGTATCCAAGAGACCCAGTACTTC	CAWRRDEQSIQETQYF	TRBV30*05, TRBV30*01	TRBV30	TRBJ2-5*01	TRBJ2-5	TRBD2*02	TRBD2	10	11	16	29	0	12	12
3	2.9e-07	TGTGCCTGGAGAGAAAGACTAGCGGGAGATGTGGGGGAGCTGTTTTTT	CAWRERLAGDVGELFF	TRBV30*01	TRBV30	TRBJ2-2*01	TRBJ2-2	TRBD2*02	TRBD2	10	16	27	33	5	5	10
3	2.9e-07	TGTGCCTGGAAGGAGGGACTAGCGGGAGTTCGCGGGGAGCTGTTTTTT	CAWKEGLAGVRGELFF	TRBV30*05, TRBV30*01	TRBV30	TRBJ2-2*01	TRBJ2-2	TRBD2*02	TRBD2	9	14	27	32	4	4	8
3	2.9e-07	TGTGCCGGCAAGAAACCGGGACAAACAACTAATGAAGAACTGTTTTTT	CAGKKPGQTTNEELFF	TRBV6-4*02, TRBV6-4*01	TRBV6-4	TRBJ1-4*01	TRBJ1-4	TRBD1*01	TRBD1	9	17	22	25	7	2	9
3	2.9e-07	TGTGCCACCAGTGATCCCTGGGCGGGAGGGGAGAATGAGCAGTTCTTC	CATSDPWAGGENEQFF	TRBV24-1*01	TRBV24-1	TRBJ2-1*01	TRBJ2-1	TRBD2*02	TRBD2	14	21	29	33	6	3	9
3	2.9e-07	TGTGCCACCAGTGATGGCTCCGTGAGCGCGGGAAAAGAGCAGTACTTC	CATSDGSVSAGKEQYF	TRBV24-1*01	TRBV24-1	TRBJ2-7*01	TRBJ2-7	TRBD2*02	TRBD2	14	27	32	36	12	3	15
3	2.9e-07	TGTGCCACCAGCAGAGGCCAGGGACAGGGGCCAGATACGCAGTATTTT	CATSRGQGQGPDTQYF	TRBV15*02	TRBV15	TRBJ2-3*01	TRBJ2-3	TRBD1*01	TRBD1	11	20	29	31	8	1	9
3	2.9e-07	TGTGCCAGTAGTTGCAGACTGGAATTAGCCAAAAACATTCAGTACTTC	CASSCRLELAKNIQYF	TRBV19*01, TRBV19*03, TRBV19*02	TRBV19	TRBJ2-4*01	TRBJ2-4	TRBD2*02, TRBD2*01	TRBD2	11	16	19	26	4	6	10
3	2.9e-07	TGTGCCAGTAGTGGAACCCCGGGACAAGCACAGGGGGAGCAGTACTTC	CASSGTPGQAQGEQYF	TRBV19*01, TRBV19*03, TRBV19*02	TRBV19	TRBJ2-7*01	TRBJ2-7	TRBD1*01	TRBD1	11	29	35	36	17	0	17
3	2.9e-07	TGTGCCAGCTTGGAGACGGGTGAACCGCGTCCAGATACGCAGTATTTT	CASLETGEPRPDTQYF	TRBV28*01	TRBV28	TRBJ2-3*01	TRBJ2-3	TRBD2*02, TRBD2*01	TRBD2	8	16	19	31	7	11	18
3	2.9e-07	TGTGCCAGCTCCCGTCGGGGGACTAGCCTCTACAATGAGCAGTTCTTC	CASSRRGTSLYNEQFF	TRBV28*01	TRBV28	TRBJ2-1*01	TRBJ2-1	TRBD2*02, TRBD2*01	TRBD2	8	18	26	29	9	2	11
3	2.9e-07	TGTGCCAGCTCCCGGTATTTAGACAGGACCCACAATGAGCAGTTCTTC	CASSRYLDRTHNEQFF	TRBV18*01	TRBV18	TRBJ2-1*01	TRBJ2-1	TRBD1*01	TRBD1	10	21	26	31	10	4	14
3	2.9e-07	TGTGCCAGCTCCCGGGGCGGGACCCTAATTATGAATGAGCAGTTCTTC	CASSRGGTLIMNEQFF	TRBV18*01, TRBV7-6*01, TRBV7-3*05, TRBV7-6*02, TRBV7-3*01	TRBV18, TRBV7-6, TRBV7-3	TRBJ2-1*01	TRBJ2-1	TRBD2*02	TRBD2	8	16	21	33	7	11	18
3	2.9e-07	TGTGCCAGCTCGCCTGGGTACGGGGCGAGTAATGAAAAACTGTTTTTT	CASSPGYGASNEKLFF	TRBV18*01	TRBV18	TRBJ1-4*01	TRBJ1-4	TRBD1*01, TRBD2*01	TRBD1, TRBD2	8	21	25	29	12	3	15
3	2.9e-07	TGTGCCAGCTCATCGGGACTAGCGGGAGTCGGTGAGACCCAGTACTTC	CASSSGLAGVGETQYF	TRBV18*01	TRBV18	TRBJ2-5*01	TRBJ2-5	TRBD2*02	TRBD2	11	14	27	33	2	5	7
3	2.9e-07	TGTGCCAGCTCACTTCAGGACAGAACAACTAATGAAAAACTGTTTTTT	CASSLQDRTTNEKLFF	TRBV6-6*02, TRBV18*01, TRBV6-6*01, TRBV6-3*01, TRBV6-6*03, TRBV6-2*01	TRBV6-6, TRBV18, TRBV6-3, TRBV6-2	TRBJ1-4*01	TRBJ1-4	TRBD1*01	TRBD1	8	17	22	25	8	2	10
3	2.9e-07	TGTGCCAGCTCACTCCGAAGGGACAGGGCGGACACTGAAGCTTTCTTT	CASSLRRDRADTEAFF	TRBV18*01	TRBV18	TRBJ1-1*01	TRBJ1-1	TRBD1*01	TRBD1	12	19	27	31	6	3	9
3	2.9e-07	TGTGCCAGCTCACCTGTTCAGGGGGCGGTGAACACTGAAGCTTTCTTT	CASSPVQGAVNTEAFF	TRBV25-1*01, TRBV11-3*01, TRBV4-2*01, TRBV11-3*02	TRBV25-1, TRBV11-3, TRBV4-2	TRBJ1-1*01	TRBJ1-1	TRBD1*01	TRBD1	8	18	25	28	9	2	11
3	2.9e-07	TGTGCCAGCTCACCCCGTGGGACAGGGTCTAATGAAAAACTGTTTTTT	CASSPRGTGSNEKLFF	TRBV12-4*01, TRBV18*01, TRBV10-3*01, TRBV10-3*02, TRBV12-3*01	TRBV12-4, TRBV18, TRBV10-3, TRBV12-3	TRBJ1-4*01	TRBJ1-4	TRBD1*01	TRBD1	8	18	26	28	9	1	10
3	2.9e-07	TGTGCCAGCTCACCCGTTGTAGGATCAACTAATGAAAAACTGTTTTTT	CASSPVVGSTNEKLFF	TRBV18*01, TRBV11-3*01, TRBV14*01, TRBV14*02, TRBV11-3*02	TRBV18, TRBV11-3, TRBV14	TRBJ1-4*01	TRBJ1-4	TRBD2*02, TRBD2*01	TRBD2	8	12	15	25	3	9	12
3	2.9e-07	TGTGCCAGCTCACCCGGTGACAGGGGAGTATCAGAGACCCAGTACTTC	CASSPGDRGVSETQYF	TRBV18*01	TRBV18	TRBJ2-5*01	TRBJ2-5	TRBD1*01	TRBD1	13	18	25	32	4	6	10
3	2.9e-07	TGTGCCAGCTCACCGGGACTAGCGGGGGGAGCCCGCGAGCAGTACTTC	CASSPGLAGGAREQYF	TRBV9*02, TRBV18*01, TRBV25-1*01, TRBV9*01, TRBV9*03	TRBV9, TRBV18, TRBV25-1	TRBJ2-7*01	TRBJ2-7	TRBD2*01	TRBD2	8	14	28	35	5	6	11
3	2.9e-07	TGTGCCAGCTCACCGATAGGGGGCTCTGGGGCCAACGTCCTGACTTTC	CASSPIGGSGANVLTF	TRBV18*01	TRBV18	TRBJ2-6*01	TRBJ2-6	TRBD1*01	TRBD1	13	17	22	23	3	0	3
3	2.9e-07	TGTGCCAGCTCACCATCGGGTGCAAGGCGGGGGGACGAGCAGTACTTC	CASSPSGARRGDEQYF	TRBV18*01	TRBV18	TRBJ2-7*01	TRBJ2-7	TRBD2*01	TRBD2	14	26	33	34	11	0	11
3	2.9e-07	TGTGCCAGCTCACCATGGGGGGACCGCTCCTACAATGAGCAGTTCTTC	CASSPWGDRSYNEQFF	TRBV7-9*03, TRBV18*01, TRBV2*01, TRBV7-9*01, TRBV7-9*04, TRBV7-9*02, TRBV2*02, TRBV2*03	TRBV7-9, TRBV18, TRBV2	TRBJ2-1*01	TRBJ2-1	TRBD2*01	TRBD2	14	16	21	26	1	4	5
3	2.9e-07	TGTGCCAGCTCACCACCCGGGACACATGGCACAGATACGCAGTATTTT	CASSPPGTHGTDTQYF	TRBV18*01, TRBV5-4*01, TRBV5-4*03, TRBV14*01, TRBV14*02, TRBV5-4*04	TRBV18, TRBV5-4, TRBV14	TRBJ2-3*01	TRBJ2-3	TRBD1*01	TRBD1	8	18	23	28	9	4	13
3	2.9e-07	TGTGCCAGCTCACCACCGGGTACTTCTCAAATCTACGAGCAGTACTTC	CASSPPGTSQIYEQYF	TRBV9*02, TRBV3-1*02, TRBV18*01, TRBV21-1*01, TRBV7-6*01, TRBV9*01, TRBV9*03, TRBV3-1*01, TRBV7-6*02	TRBV9, TRBV3-1, TRBV18, TRBV21-1, TRBV7-6	TRBJ2-5*01	TRBJ2-5	TRBD2*02, TRBD2*01	TRBD2	8	16	19	39	7	19	26
3	2.9e-07	TGTGCCAGCTCACCACCGGGCTCCATACGGGGAGAGACCCAGTACTTC	CASSPPGSIRGETQYF	TRBV18*01	TRBV18	TRBJ2-5*01	TRBJ2-5	TRBD2*01	TRBD2	16	27	31	32	10	0	10
3	2.9e-07	TGTGCCAGCTCACCACCGACTAGCGGGACCGTCCATGAGCAGTTCTTC	CASSPPTSGTVHEQFF	TRBV18*01	TRBV18	TRBJ2-1*01	TRBJ2-1	TRBD2*02	TRBD2	16	17	27	34	0	6	6
3	2.9e-07	TGTGCCAGCTCACCACCGACAGCTCGGGGAGATTATGGCTACACCTTC	CASSPPTARGDYGYTF	TRBV11-2*01, TRBV18*01, TRBV11-3*01, TRBV11-3*02	TRBV11-2, TRBV18, TRBV11-3	TRBJ1-2*01	TRBJ1-2	TRBD1*01, TRBD2*02, TRBD2*01	TRBD1, TRBD2	16	17	21	33	0	11	11
3	2.9e-07	TGTGCCAGCTCACCACCGAGCCGTACAACTAATGAAAAACTGTTTTTT	CASSPPSRTTNEKLFF	TRBV18*01, TRBV13*02, TRBV13*01, TRBV3-1*01	TRBV3-1, TRBV18, TRBV13	TRBJ1-4*01	TRBJ1-4	TRBD1*01, TRBD2*02, TRBD2*01	TRBD1, TRBD2	16	19	21	25	2	3	5
3	2.9e-07	TGTGCCAGCTCACCACCAGGTCAGGGGGCAAACACTGAAGCTTTCTTT	CASSPPGQGANTEAFF	TRBV18*01	TRBV18	TRBJ1-1*01	TRBJ1-1	TRBD1*01	TRBD1	16	21	28	30	4	1	5
3	2.9e-07	TGTGCCAGCTCACCACGGGCCGGGACAGGGGGTGAAAAACTGTTTTTT	CASSPRAGTGGEKLFF	TRBV28*01	TRBV28	TRBJ1-4*01	TRBJ1-4	TRBD1*01	TRBD1	15	21	31	32	5	0	5
3	2.9e-07	TGTGCCAGCTCACCAGGGACTAGCTTTTCATTTTTACGACAGTACTTC	CASSPGTSFSFLRQYF	TRBV7-9*03, TRBV7-9*01, TRBV7-9*04, TRBV7-9*02	TRBV7-9	TRBJ2-7*01	TRBJ2-7	TRBD2*02, TRBD2*01	TRBD2	8	15	23	39	6	15	21
3	2.9e-07	TGTGCCAGCTCACCAAGCGGGACAGCACTTGGAAACACCATATATTTT	CASSPSGTALGNTIYF	TRBV18*01	TRBV18	TRBJ1-3*01	TRBJ1-3	TRBD1*01, TRBD2*02	TRBD1, TRBD2	14	18	24	29	3	4	7
3	2.9e-07	TGTGCCAGCTCACGAACGGGACTCCTGAGCTCCTACGAGCAGTACTTC	CASSRTGLLSSYEQYF	TRBV18*01	TRBV18	TRBJ2-7*01	TRBJ2-7	TRBD2*02, TRBD2*01	TRBD2	12	17	22	29	4	6	10
3	2.9e-07	TGTGCCAGCTCAGGACGGGACAGGGTGGCCCAAGAGACCCAGTACTTC	CASSGRDRVAQETQYF	TRBV18*01, TRBV2*01, TRBV25-1*01, TRBV2*02, TRBV2*03	TRBV18, TRBV2, TRBV25-1	TRBJ2-5*01	TRBJ2-5	TRBD1*01	TRBD1	8	16	24	29	7	4	11
3	2.9e-07	TGTGCCAGCTCAGAGGGACAGGGGTATAGCAATCAGCCCCAGCATTTT	CASSEGQGYSNQPQHF	TRBV18*01	TRBV18	TRBJ1-5*01	TRBJ1-5	TRBD1*01	TRBD1	11	14	23	26	2	2	4
3	2.9e-07	TGTGCCAGCTCAACCACTGGGAGGGCCGGACCTTACGAGCAGTACTTC	CASSTTGRAGPYEQYF	TRBV18*01	TRBV18	TRBJ2-7*01	TRBJ2-7	TRBD2*02	TRBD2	11	18	24	33	6	8	14
3	2.9e-07	TGTGCCAGCATCTAGGGGTATTTTTGCTAGCGGGGGGTTCGGAATTTT	CASI*GYFC*RGVRNF	TRBV28*01	TRBV28	TRBJ2-3*01	TRBJ2-3	TRBD2*01	TRBD2	9	26	36	43	16	6	22
3	2.9e-07	TGTGCCAGCATCACCGGGGGGGCGTGGTCCGAATGAGAGCAGTTCTTC	CASITGGAWSE*EQFF	TRBV27*01	TRBV27	TRBJ2-1*01	TRBJ2-1	TRBD2*01	TRBD2	9	14	21	36	4	14	18
3	2.9e-07	TGTGCCAGCATGATGACTAGCGGGAGCTCCTACAATGAGCAGTTCTTC	CASMMTSGSSYNEQFF	TRBV2*01, TRBV2*02, TRBV2*03	TRBV2	TRBJ2-1*01	TRBJ2-1	TRBD2*02	TRBD2	9	14	25	26	4	0	4
3	2.9e-07	TGTGCCAGCACCTGGGACAGGGGGTTTGGTGGTCAGCCCCAGCATTTT	CASTWDRGFGGQPQHF	TRBV28*01	TRBV28	TRBJ1-5*01	TRBJ1-5	TRBD1*01	TRBD1	9	13	23	32	3	8	11
3	2.9e-07	TGTGCCAGCACCCGGTATTCAGGGGAAAACACCGGGGAGCTGTTTTTT	CASTRYSGENTGELFF	TRBV3-1*01	TRBV3-1	TRBJ2-2*01	TRBJ2-2	TRBD1*01	TRBD1	9	19	24	27	9	2	11
3	2.9e-07	TGTGCCAGCACCCGGGACAGGGGTTCGGGCACAGATACGCAGTATTTT	CASTRDRGSGTDTQYF	TRBV28*01	TRBV28	TRBJ2-3*01	TRBJ2-3	TRBD1*01	TRBD1	9	13	22	28	3	5	8
3	2.9e-07	TGTGCCAGCACCCACGATCGACAGGCCCAGTTCTATGGCTACACCTTC	CASTHDRQAQFYGYTF	TRBV28*01	TRBV28	TRBJ1-2*01	TRBJ1-2	TRBD1*01	TRBD1	9	19	24	32	9	7	16
3	2.9e-07	TGTGCCAGCACCGTTGAGGAGGGACTAGCGCGGTATGAGCAGTTCTTC	CASTVEEGLARYEQFF	TRBV12-4*01, TRBV12-3*01	TRBV12-4, TRBV12-3	TRBJ2-1*01	TRBJ2-1	TRBD2*02, TRBD2*01	TRBD2	9	20	29	34	10	4	14
3	2.9e-07	TGTGCCAGCACCGGTGATGCACAGGGGGCTTGGGAGACCCAGTACTTC	CASTGDAQGAWETQYF	TRBV28*01	TRBV28	TRBJ2-5*01	TRBJ2-5	TRBD1*01	TRBD1	9	20	28	33	10	4	14
3	2.9e-07	TGTGCCAGCACCGACATGACAGGGGCTAACGGAAACATTCAGTACTTC	CASTDMTGANGNIQYF	TRBV6-1*01	TRBV6-1	TRBJ2-4*01	TRBJ2-4	TRBD1*01	TRBD1	6	17	24	32	10	7	17
3	2.9e-07	TGTGCCAGCAGTTTTCCCGGACTAGCGGGAATTAATGAGCAGTTCTTC	CASSFPGLAGINEQFF	TRBV28*01	TRBV28	TRBJ2-1*01	TRBJ2-1	TRBD2*02	TRBD2	13	18	29	33	4	3	7
3	2.9e-07	TGTGCCAGCAGTTTTGGCGGGGTTACAGGGAACACTGAAGCTTTCTTT	CASSFGGVTGNTEAFF	TRBV28*01	TRBV28	TRBJ1-1*01	TRBJ1-1	TRBD2*01	TRBD2	13	16	21	29	2	7	9
3	2.9e-07	TGTGCCAGCAGTTTTGACTTCGCGGGGGGGATCCATGAGCAGTTCTTC	CASSFDFAGGIHEQFF	TRBV27*01	TRBV27	TRBJ2-1*01	TRBJ2-1	TRBD2*01	TRBD2	10	21	29	34	10	4	14
3	2.9e-07	TGTGCCAGCAGTTTTATGCACTAGCGGAACACAGATACGCAGTATTTT	CASSFMH*RNTDTQYF	TRBV28*01	TRBV28	TRBJ2-3*01	TRBJ2-3	TRBD2*02, TRBD2*01	TRBD2	13	19	26	29	5	2	7
3	2.9e-07	TGTGCCAGCAGTTTTAGGGACAGGGGGCGGACAGATACGCAGTATTTT	CASSFRDRGRTDTQYF	TRBV27*01	TRBV27	TRBJ2-3*01	TRBJ2-3	TRBD1*01	TRBD1	13	16	27	30	2	2	4
3	2.9e-07	TGTGCCAGCAGTTTCTGGACTAGCGGGGGGGGAGAGACCCAGTACTTC	CASSFWTSGGGETQYF	TRBV28*01	TRBV28	TRBJ2-5*01	TRBJ2-5	TRBD2*01	TRBD2	13	16	30	32	2	1	3
3	2.9e-07	TGTGCCAGCAGTTTCACGGGAGGGGGGGGGACAGATACGCAGTATTTT	CASSFTGGGGTDTQYF	TRBV28*01	TRBV28	TRBJ2-3*01	TRBJ2-3	TRBD2*02	TRBD2	13	16	23	30	2	6	8
3	2.9e-07	TGTGCCAGCAGTTTCAGCCTATACTCTGGGGCCAACGTCCTGACTTTC	CASSFSLYSGANVLTF	TRBV27*01	TRBV27	TRBJ2-6*01	TRBJ2-6	TRBD1*01, TRBD2*02, TRBD2*01	TRBD1, TRBD2	13	14	16	23	0	6	6
3	2.9e-07	TGTGCCAGCAGTTTCAGGGCGGGGGGGCGTACAGATACGCAGTATTTT	CASSFRAGGRTDTQYF	TRBV27*01	TRBV27	TRBJ2-3*01	TRBJ2-3	TRBD2*01	TRBD2	13	18	26	30	4	3	7
3	2.9e-07	TGTGCCAGCAGTTTGTTGGGGGAGAGGGTTGGAGATACGCAGTATTTT	CASSLLGERVGDTQYF	TRBV27*01	TRBV27	TRBJ2-3*01	TRBJ2-3	TRBD1*01, TRBD2*02, TRBD2*01	TRBD1, TRBD2	10	17	21	32	6	10	16
3	2.9e-07	TGTGCCAGCAGTTTGCCGACGGTAGTGGGGCTGTCTGAGCAGTTCTTC	CASSLPTVVGLSEQFF	TRBV28*01	TRBV28	TRBJ2-1*01	TRBJ2-1	TRBD1*01	TRBD1	13	26	30	35	12	4	16
3	2.9e-07	TGTGCCAGCAGTTTGAGGACCGCGGGGGGGCCAGATACGCAGTATTTT	CASSLRTAGGPDTQYF	TRBV28*01	TRBV28	TRBJ2-3*01	TRBJ2-3	TRBD2*01	TRBD2	13	21	29	31	7	1	8
3	2.9e-07	TGTGCCAGCAGTTTATTCCCCCAGCGAGCTAACTATGGCTACACCTTC	CASSLFPQRANYGYTF	TRBV28*01	TRBV28	TRBJ1-2*01	TRBJ1-2	TRBD1*01, TRBD2*01	TRBD1, TRBD2	15	17	21	28	1	6	7
3	2.9e-07	TGTGCCAGCAGTTTATCCAGCGGGGGGGCCTACAATGAGCAGTTCTTC	CASSLSSGGAYNEQFF	TRBV28*01	TRBV28	TRBJ2-1*01	TRBJ2-1	TRBD2*01	TRBD2	15	18	27	28	2	0	2
3	2.9e-07	TGTGCCAGCAGTTTATCATTGGACCACTCCTACAATGAGCAGTTCTTC	CASSLSLDHSYNEQFF	TRBV27*01	TRBV27	TRBJ2-1*01	TRBJ2-1	TRBD1*01, TRBD2*02, TRBD2*01	TRBD1, TRBD2	16	20	23	26	3	2	5
3	2.9e-07	TGTGCCAGCAGTTTATGGGGACAGGGGGGAAACAATGAGCAGTTCTTC	CASSLWGQGGNNEQFF	TRBV28*01	TRBV28	TRBJ2-1*01	TRBJ2-1	TRBD1*01	TRBD1	11	17	27	31	5	3	8
3	2.9e-07	TGTGCCAGCAGTTTATATGGTACAGGATCGAACACTGAAGCTTTCTTT	CASSLYGTGSNTEAFF	TRBV27*01	TRBV27	TRBJ1-1*01	TRBJ1-1	TRBD1*01	TRBD1	15	21	25	29	5	3	8
3	2.9e-07	TGTGCCAGCAGTTTATATGGGACAGGGGGCCTTCAGCCCCAGCATTTT	CASSLYGTGGLQPQHF	TRBV28*01	TRBV28	TRBJ1-5*01	TRBJ1-5	TRBD1*01	TRBD1	15	18	29	32	2	2	4
3	2.9e-07	TGTGCCAGCAGTTTATACGGACAGGGGGGCACAGATACGCAGTATTTT	CASSLYGQGGTDTQYF	TRBV27*01	TRBV27	TRBJ2-3*01	TRBJ2-3	TRBD1*01	TRBD1	15	18	27	28	2	0	2
3	2.9e-07	TGTGCCAGCAGTTTAGGGACAGGGCGTTCCTCCTACGAGCAGTACTTC	CASSLGTGRSSYEQYF	TRBV27*01	TRBV27	TRBJ2-7*01	TRBJ2-7	TRBD1*01	TRBD1	14	15	23	29	0	5	5
3	2.9e-07	TGTGCCAGCAGTTTAGAGACAGGGGGGCCCTACAATGAGCAGTTCTTC	CASSLETGGPYNEQFF	TRBV27*01	TRBV27	TRBJ2-1*01	TRBJ2-1	TRBD1*01	TRBD1	14	17	25	28	2	2	4
3	2.9e-07	TGTGCCAGCAGTTTAATTGCGGGAGCAGCCTACAATGAGCAGTTCTTC	CASSLIAGAAYNEQFF	TRBV27*01	TRBV27	TRBJ2-1*01	TRBJ2-1	TRBD2*02	TRBD2	14	18	24	28	3	3	6
3	2.9e-07	TGTGCCAGCAGTTTAACCGGGGCCACCGAAATCGAAAAACTGTTTTTT	CASSLTGATEIEKLFF	TRBV28*01	TRBV28	TRBJ1-4*01	TRBJ1-4	TRBD1*01, TRBD2*01	TRBD1, TRBD2	14	18	22	33	3	10	13
3	2.9e-07	TGTGCCAGCAGTTTAAGCCCGCTCTCTGGGGCCAACGTCCTGACTTTC	CASSLSPLSGANVLTF	TRBV28*01	TRBV28	TRBJ2-6*01	TRBJ2-6	TRBD2*02, TRBD2*01	TRBD2	14	17	22	23	2	0	2
3	2.9e-07	TGTGCCAGCAGTTCCCCCGGGACAGGGGGCCTGGAGACCCAGTACTTC	CASSSPGTGGLETQYF	TRBV27*01	TRBV27	TRBJ2-5*01	TRBJ2-5	TRBD1*01	TRBD1	12	18	29	33	5	3	8
3	2.9e-07	TGTGCCAGCAGTTCCCCGGGACAGGGGAATGGAAACACCATATATTTT	CASSSPGQGNGNTIYF	TRBV28*01	TRBV28	TRBJ1-3*01	TRBJ1-3	TRBD1*01	TRBD1	12	17	26	29	4	2	6
3	2.9e-07	TGTGCCAGCAGTTCGAAACTAGCGGGATTGTACAATGAGCAGTTCTTC	CASSSKLAGLYNEQFF	TRBV28*01	TRBV28	TRBJ2-1*01	TRBJ2-1	TRBD2*02	TRBD2	12	17	26	30	4	3	7
3	2.9e-07	TGTGCCAGCAGTTGGGGCCAGGACCTTAGCACAGATACGCAGTATTTT	CASSWGQDLSTDTQYF	TRBV28*01	TRBV28	TRBJ2-3*01	TRBJ2-3	TRBD1*01	TRBD1	12	13	17	27	0	9	9
3	2.9e-07	TGTGCCAGCAGTTACTCGACTAGCTGGTCGGGAGATACGCAGTATTTT	CASSYSTSWSGDTQYF	TRBV6-6*04	TRBV6-6	TRBJ2-3*01	TRBJ2-3	TRBD2*02, TRBD2*01	TRBD2	11	17	23	32	5	8	13
3	2.9e-07	TGTGCCAGCAGTTACCCAGGGACTAGCGGGAGTAGTGAGCAGTTCTTC	CASSYPGTSGSSEQFF	TRBV27*01	TRBV27	TRBJ2-1*01	TRBJ2-1	TRBD2*02	TRBD2	12	18	31	35	5	3	8
3	2.9e-07	TGTGCCAGCAGTTACGGCAGGGCAGGGAGTAATGAAAAACTGTTTTTT	CASSYGRAGSNEKLFF	TRBV6-3*01, TRBV6-2*01	TRBV6-3, TRBV6-2	TRBJ1-4*01	TRBJ1-4	TRBD1*01, TRBD2*02	TRBD1, TRBD2	14	22	26	29	7	2	9
3	2.9e-07	TGTGCCAGCAGTTACAAGAACGGGGACGTAGCTGAAAAACTGTTTTTT	CASSYKNGDVAEKLFF	TRBV28*01	TRBV28	TRBJ1-4*01	TRBJ1-4	TRBD1*01, TRBD2*02, TRBD2*01	TRBD1, TRBD2	11	22	26	32	10	5	15
3	2.9e-07	TGTGCCAGCAGTCTCCTCGGGACAGGGAACACCGGGGAGCTGTTTTTT	CASSLLGTGNTGELFF	TRBV28*01	TRBV28	TRBJ2-2*01	TRBJ2-2	TRBD1*01	TRBD1	10	18	25	26	7	0	7
3	2.9e-07	TGTGCCAGCAGTCTGGGACATCGAACGGACAAAAACATTCAGTACTTC	CASSLGHRTDKNIQYF	TRBV28*01	TRBV28	TRBJ2-4*01	TRBJ2-4	TRBD1*01	TRBD1	11	14	19	29	2	9	11
3	2.9e-07	TGTGCCAGCAGTCTACTCCCGGGACAGGGTTTGGGGGAGCAGTACTTC	CASSLLPGQGLGEQYF	TRBV27*01	TRBV27	TRBJ2-7*01	TRBJ2-7	TRBD1*01	TRBD1	11	20	28	36	8	7	15
3	2.9e-07	TGTGCCAGCAGTCCCTCCTATAGCGATCTCGTTAATGAGCAGTTCTTC	CASSPSYSDLVNEQFF	TRBV6-5*01	TRBV6-5	TRBJ2-1*01	TRBJ2-1	TRBD2*02	TRBD2	11	12	17	33	0	15	15
3	2.9e-07	TGTGCCAGCAGTCCCCGACTAGCGGGAAGTACAGATACGCAGTATTTT	CASSPRLAGSTDTQYF	TRBV27*01	TRBV27	TRBJ2-3*01	TRBJ2-3	TRBD2*02	TRBD2	11	16	26	30	4	3	7
3	2.9e-07	TGTGCCAGCAGTCCCCGACTAGCGGAGACCCAAGAGACCCAGTACTTC	CASSPRLAETQETQYF	TRBV27*01	TRBV27	TRBJ2-5*01	TRBJ2-5	TRBD2*02, TRBD2*01	TRBD2	11	16	24	29	4	4	8
3	2.9e-07	TGTGCCAGCAGTCCCGGACTAGAATTTTGAGCCGGGGAGCTGTTTTTT	CASSPGLEF*AGELFF	TRBV27*01	TRBV27	TRBJ2-2*01	TRBJ2-2	TRBD2*02, TRBD2*01	TRBD2	11	15	21	31	3	9	12
3	2.9e-07	TGTGCCAGCAGTCCCAAGACAGCAGTCATGAACACTGAAGCTTTCTTT	CASSPKTAVMNTEAFF	TRBV28*01	TRBV28	TRBJ1-1*01	TRBJ1-1	TRBD1*01	TRBD1	11	17	21	28	5	6	11
3	2.9e-07	TGTGCCAGCAGTGGGGGTGCTTCCAGCTTCAATTCTGGCTACACCTTC	CASSGGASSFNSGYTF	TRBV28*01	TRBV28	TRBJ1-2*01	TRBJ1-2	TRBD1*01, TRBD2*01	TRBD1, TRBD2	11	12	16	35	0	18	18
3	2.9e-07	TGTGCCAGCAGTGGAAATCGCCAGGGAAGACCCTACGAGCAGTACTTC	CASSGNRQGRPYEQYF	TRBV27*01	TRBV27	TRBJ2-7*01	TRBJ2-7	TRBD1*01	TRBD1	11	21	25	31	9	5	14
3	2.9e-07	TGTGCCAGCAGTGATTTTCAGTGGGGTGCAGGTGAAAAACTGTTTTTT	CASSDFQWGAGEKLFF	TRBV25-1*01	TRBV25-1	TRBJ1-4*01	TRBJ1-4	TRBD1*01, TRBD2*01	TRBD1, TRBD2	13	28	31	32	14	0	14
3	2.9e-07	TGTGCCAGCAGTGAATCGGGCCCCCGGTCCAGGGAGACCCAGTACTTC	CASSESGPRSRETQYF	TRBV25-1*01	TRBV25-1	TRBJ2-5*01	TRBJ2-5	TRBD1*01, TRBD2*01	TRBD1, TRBD2	15	19	24	33	3	8	11
3	2.9e-07	TGTGCCAGCAGTGAAGCGGGACAAACAACTAATGAAAAACTGTTTTTT	CASSEAGQTTNEKLFF	TRBV6-4*02, TRBV6-4*01	TRBV6-4	TRBJ1-4*01	TRBJ1-4	TRBD2*02	TRBD2	13	14	20	25	0	4	4
3	2.9e-07	TGTGCCAGCAGTGAAGCGGAGACAGGGGCAGGAAACATTCAGTACTTC	CASSEAETGAGNIQYF	TRBV6-1*01	TRBV6-1	TRBJ2-4*01	TRBJ2-4	TRBD1*01	TRBD1	16	20	27	32	3	4	7
3	2.9e-07	TGTGCCAGCAGTGAAGAGGGAGGGCTCCCGAACACTGAAGCTTTCTTT	CASSEEGGLPNTEAFF	TRBV12-4*01, TRBV12-4*02, TRBV10-3*01, TRBV10-3*02, TRBV12-3*01, TRBV6-1*01	TRBV12-4, TRBV10-3, TRBV12-3, TRBV6-1	TRBJ1-1*01	TRBJ1-1	TRBD2*02	TRBD2	15	17	23	29	1	5	6
3	2.9e-07	TGTGCCAGCAGTATAGGGGGGGCGGGAGCGGCAAACATTCAGTACTTC	CASSIGGAGAANIQYF	TRBV28*01	TRBV28	TRBJ2-4*01	TRBJ2-4	TRBD2*02, TRBD2*01	TRBD2	11	21	27	32	9	4	13
3	2.9e-07	TGTGCCAGCAGTACCCCAGGTAGCGGGAGTTTTGATACGCAGTATTTT	CASSTPGSGSFDTQYF	TRBV28*01	TRBV28	TRBJ2-3*01	TRBJ2-3	TRBD2*02	TRBD2	11	20	28	33	8	4	12
3	2.9e-07	TGTGCCAGCAGTACCGCCGGGACGGCGAACACCGGGGAGCTGTTTTTT	CASSTAGTANTGELFF	TRBV6-3*01, TRBV6-2*01	TRBV6-3, TRBV6-2	TRBJ2-2*01	TRBJ2-2	TRBD1*01, TRBD2*02, TRBD2*01	TRBD1, TRBD2	11	18	22	25	6	2	8
3	2.9e-07	TGTGCCAGCAGTACCGGGGACAGACTAAGCAATCAGCCCCAGCATTTT	CASSTGDRLSNQPQHF	TRBV28*01	TRBV28	TRBJ1-5*01	TRBJ1-5	TRBD1*01	TRBD1	11	16	22	27	4	4	8
3	2.9e-07	TGTGCCAGCAGTAGCCCGGGACTAGCGGAGGGGGATACGCAGTATTTT	CASSSPGLAEGDTQYF	TRBV27*01	TRBV27	TRBJ2-3*01	TRBJ2-3	TRBD2*02, TRBD2*01	TRBD2	11	17	27	33	5	5	10
3	2.9e-07	TGTGCCAGCAGCTTGTTTCTCCAGGGGGCCTACAATGAGCAGTTCTTC	CASSLFLQGAYNEQFF	TRBV28*01	TRBV28	TRBJ2-1*01	TRBJ2-1	TRBD1*01	TRBD1	10	21	27	28	10	0	10
3	2.9e-07	TGTGCCAGCAGCTTGGGTTCGGGACAGGGGATGGAGACCCAGTACTTC	CASSLGSGQGMETQYF	TRBV5-4*01, TRBV5-5*01, TRBV5-8*01	TRBV5-4, TRBV5-5, TRBV5-8	TRBJ2-5*01	TRBJ2-5	TRBD1*01	TRBD1	15	20	29	33	4	3	7
3	2.9e-07	TGTGCCAGCAGCTTGATAGCGGGAGGGCCCACCGGGGAGCTGTTTTTT	CASSLIAGGPTGELFF	TRBV11-3*01, TRBV11-3*02	TRBV11-3	TRBJ2-2*01	TRBJ2-2	TRBD2*02	TRBD2	13	16	26	29	2	2	4
3	2.9e-07	TGTGCCAGCAGCTTATTATCGGCGGGACTCCTTTACGAGCAGTACTTC	CASSLLSAGLLYEQYF	TRBV11-3*01	TRBV11-3	TRBJ2-7*01	TRBJ2-7	TRBD2*02, TRBD2*01	TRBD2	14	23	28	33	8	4	12
3	2.9e-07	TGTGCCAGCAGCTTATTATCGGCGGACAGCTCCTACGAGCAGTACTTC	CASSLLSADSSYEQYF	TRBV11-3*01	TRBV11-3	TRBJ2-7*01	TRBJ2-7	TRBD1*01	TRBD1	14	23	28	29	8	0	8
3	2.9e-07	TGTGCCAGCAGCTTAGCGCTAACTAGGGGGGATGAAAAACTGTTTTTT	CASSLALTRGDEKLFF	TRBV11-1*01	TRBV11-1	TRBJ1-4*01	TRBJ1-4	TRBD1*01, TRBD2*01	TRBD1, TRBD2	16	24	29	31	7	1	8
3	2.9e-07	TGTGCCAGCAGCTTAGCGGGGGCCCGGCTGGCGGAGACCCAGTACTTC	CASSLAGARLAETQYF	TRBV7-6*01	TRBV7-6	TRBJ2-5*01	TRBJ2-5	TRBD1*01	TRBD1	16	17	22	33	0	10	10
3	2.9e-07	TGTGCCAGCAGCTTAGCGGGGGGGCTCACGGGCCATGAGCAGTTCTTC	CASSLAGGLTGHEQFF	TRBV7-6*01	TRBV7-6	TRBJ2-1*01	TRBJ2-1	TRBD2*01	TRBD2	16	17	23	34	0	10	10
3	2.9e-07	TGTGCCAGCAGCTTAGCGGGGGGGGCCATTAACTACGAGCAGTACTTC	CASSLAGGAINYEQYF	TRBV7-6*01	TRBV7-6	TRBJ2-7*01	TRBJ2-7	TRBD2*01	TRBD2	15	16	23	32	0	8	8
3	2.9e-07	TGTGCCAGCAGCTTAGCGGGGGGGACTGTTTCCTACGAGCAGTACTTC	CASSLAGGTVSYEQYF	TRBV7-6*01	TRBV7-6	TRBJ2-7*01	TRBJ2-7	TRBD2*01	TRBD2	16	17	23	30	0	6	6
3	2.9e-07	TGTGCCAGCAGCTTAGCGGGGGGGACCCCATACAATGAGCAGTTCTTC	CASSLAGGTPYNEQFF	TRBV7-6*01	TRBV7-6	TRBJ2-1*01	TRBJ2-1	TRBD2*01	TRBD2	16	17	23	30	0	6	6
3	2.9e-07	TGTGCCAGCAGCTTAGCGGGAGTCTCTTACCAAGAGACCCAGTACTTC	CASSLAGVSYQETQYF	TRBV7-6*01	TRBV7-6	TRBJ2-5*01	TRBJ2-5	TRBD2*02	TRBD2	16	17	21	28	0	6	6
3	2.9e-07	TGTGCCAGCAGCTTAGCGGGAGATCGTGTTAACGGGGAGCTGTTTTTT	CASSLAGDRVNGELFF	TRBV7-6*01	TRBV7-6	TRBJ2-2*01	TRBJ2-2	TRBD2*02	TRBD2	16	17	21	32	0	10	10
3	2.9e-07	TGTGCCAGCAGCTTAAATTGGCGGGAAGACACAGATACGCAGTACTTC	CASSLNWREDTDTQYF	TRBV7-3*01	TRBV7-3	TRBJ2-5*01	TRBJ2-5	TRBD2*02	TRBD2	15	20	25	39	4	13	17
3	2.9e-07	TGTGCCAGCAGCTCCGGACAGGGGGCAACTAATGAAAAACTGTTTTTT	CASSSGQGATNEKLFF	TRBV7-6*01, TRBV7-8*01, TRBV7-8*03, TRBV28*01, TRBV7-6*02	TRBV7-6, TRBV7-8, TRBV28	TRBJ1-4*01	TRBJ1-4	TRBD1*01	TRBD1	12	15	24	25	2	0	2
3	2.9e-07	TGTGCCAGCAGCTCGGGGGGGACCCCACCTATCTACGAGCAGTACTTC	CASSSGGTPPIYEQYF	TRBV5-5*01	TRBV5-5	TRBJ2-7*01	TRBJ2-7	TRBD2*01	TRBD2	12	13	20	32	0	11	11
3	2.9e-07	TGTGCCAGCAGCCTCCCCCTCGAGTGGGATTAATGAAAAACTGTTTTT	CASSLPLEWD**KTVF	TRBV14*01, TRBV14*02	TRBV14	TRBJ1-4*01	TRBJ1-4	TRBD1*01	TRBD1	12	14	19	43	1	23	24
3	2.9e-07	TGTGCCAGCAGCCTCCGACAGGGGATAAGAGGAGAGACCCAGTACTTC	CASSLRQGIRGETQYF	TRBV3-1*01	TRBV3-1	TRBJ2-5*01	TRBJ2-5	TRBD1*01	TRBD1	10	16	23	32	5	8	13
3	2.9e-07	TGTGCCAGCAGCCTCGCCGGGACACAACAGAGGGGTACGCAGTATTTT	CASSLAGTQQRGTQYF	TRBV28*01	TRBV28	TRBJ2-3*01	TRBJ2-3	TRBD1*01	TRBD1	10	18	23	35	7	11	18
3	2.9e-07	TGTGCCAGCAGCCCCTCAGGGCGGGGTTCCTACAATGAGCAGTTCTTC	CASSPSGRGSYNEQFF	TRBV3-1*01	TRBV3-1	TRBJ2-1*01	TRBJ2-1	TRBD2*01	TRBD2	12	20	25	27	7	1	8
3	2.9e-07	TGTGCCAGCAGCCCGGGGGTAGGGGGCTGGTTGAATGGCTACACCTTC	CASSPGVGGWLNGYTF	TRBV3-1*01	TRBV3-1	TRBJ1-2*01	TRBJ1-2	TRBD1*01	TRBD1	12	20	26	34	7	7	14
3	2.9e-07	TGTGCCAGCAGCCCGGGGGGGGGCTGGGGCACCGGGGAGCTGTTTTTT	CASSPGGGWGTGELFF	TRBV28*01	TRBV28	TRBJ2-2*01	TRBJ2-2	TRBD2*01	TRBD2	10	13	20	29	2	8	10
3	2.9e-07	TGTGCCAGCAGCCGGCTGACAGGGGGATCCTACAATGAGCAGTTCTTC	CASSRLTGGSYNEQFF	TRBV7-6*01, TRBV7-7*01, TRBV3-1*01, TRBV14*01, TRBV7-7*02, TRBV14*02, TRBV7-6*02	TRBV3-1, TRBV7-6, TRBV7-7, TRBV14	TRBJ2-1*01	TRBJ2-1	TRBD1*01	TRBD1	11	17	25	27	5	1	6
3	2.9e-07	TGTGCCAGCAGCCACCTCAGTCAGGGAAGAGGGGAGACCCAGTACTTC	CASSHLSQGRGETQYF	TRBV3-1*01	TRBV3-1	TRBJ2-5*01	TRBJ2-5	TRBD1*01, TRBD2*02	TRBD1, TRBD2	13	21	25	33	7	7	14
3	2.9e-07	TGTGCCAGCAGCCAGATCTCGGACGGTACTAATTCACCCCTCCACTTT	CASSQISDGTNSPLHF	TRBV7-2*04, TRBV7-2*01	TRBV7-2	TRBJ1-6*01	TRBJ1-6	TRBD1*01, TRBD2*02, TRBD2*01	TRBD1, TRBD2	11	20	23	29	8	5	13
3	2.9e-07	TGTGCCAGCAGCCAAGTAACGGCGGGAGGAAGGGGGGAGCTGTTTTTT	CASSQVTAGGRGELFF	TRBV3-1*01	TRBV3-1	TRBJ2-2*01	TRBJ2-2	TRBD2*02	TRBD2	15	21	28	33	5	4	9
3	2.9e-07	TGTGCCAGCAGCCAAGCCGGGACTCCTAACACAGATACGCAGTATTTT	CASSQAGTPNTDTQYF	TRBV3-1*01	TRBV3-1	TRBJ2-3*01	TRBJ2-3	TRBD2*02, TRBD2*01	TRBD2	15	18	23	29	2	5	7
3	2.9e-07	TGTGCCAGCAGCCAAGATCAGGGGTCCGGGACCGGGGAGCTGTTTTTT	CASSQDQGSGTGELFF	TRBV3-1*01	TRBV3-1	TRBJ2-2*01	TRBJ2-2	TRBD1*01	TRBD1	16	18	23	30	1	6	7
3	2.9e-07	TGTGCCAGCAGCCAAGATATCGGGACTAGTGATCGCGAGCAGTACTTC	CASSQDIGTSDREQYF	TRBV11-3*01	TRBV11-3	TRBJ2-7*01	TRBJ2-7	TRBD2*02, TRBD2*01	TRBD2	16	21	28	35	4	6	10
3	2.9e-07	TGTGCCAGCAGCCAAGACGGGGGACTGGCCAAAAACATTCAGTACTTC	CASSQDGGLAKNIQYF	TRBV3-1*01	TRBV3-1	TRBJ2-4*01	TRBJ2-4	TRBD2*02, TRBD2*01	TRBD2	16	20	25	27	3	1	4
3	2.9e-07	TGTGCCAGCAGCCAAGAGGGGCTAGATTCAAGCAGTGAGCAGTTCTTC	CASSQEGLDSSSEQFF	TRBV3-1*01	TRBV3-1	TRBJ2-1*01	TRBJ2-1	TRBD1*01, TRBD2*02, TRBD2*01	TRBD1, TRBD2	16	17	21	35	0	13	13
3	2.9e-07	TGTGCCAGCAGCCAAATGAGGGGTTCTAGCACAGATACGCAGTATTTT	CASSQMRGSSTDTQYF	TRBV3-1*01	TRBV3-1	TRBJ2-3*01	TRBJ2-3	TRBD1*01, TRBD2*02	TRBD1, TRBD2	14	18	22	27	3	4	7
3	2.9e-07	TGTGCCAGCAGCGGGTCGACAGCTGGGAGCTCCTACGAGCAGTACTTC	CASSGSTAGSSYEQYF	TRBV9*02, TRBV9*01, TRBV9*03	TRBV9	TRBJ2-7*01	TRBJ2-7	TRBD1*01, TRBD2*02	TRBD1, TRBD2	11	17	21	29	5	7	12
3	2.9e-07	TGTGCCAGCAGCGGAGGAGGGACTAGCGGGGGGTATACGCAGTATTTT	CASSGGGTSGGYTQYF	TRBV28*01	TRBV28	TRBJ2-3*01	TRBJ2-3	TRBD2*01	TRBD2	10	18	32	34	7	1	8
3	2.9e-07	TGTGCCAGCAGCACCCACTCGGGACAGTTCTACAATGAGCAGTTCTTC	CASSTHSGQFYNEQFF	TRBV27*01	TRBV27	TRBJ2-1*01	TRBJ2-1	TRBD1*01	TRBD1	10	20	26	29	9	2	11
3	2.9e-07	TGTGCCAGCAGCACCGGGGCAGGGGGACCCTACAATGAGCAGTTCTTC	CASSTGAGGPYNEQFF	TRBV28*01	TRBV28	TRBJ2-1*01	TRBJ2-1	TRBD1*01	TRBD1	10	19	25	28	8	2	10
3	2.9e-07	TGTGCCAGCAGCAGCCCCGGAGGGACAGCTAATGAAAAACTGTTTTTT	CASSSPGGTANEKLFF	TRBV3-1*01	TRBV3-1	TRBJ1-4*01	TRBJ1-4	TRBD1*01	TRBD1	11	21	27	28	9	0	9
3	2.9e-07	TGTGCCAGCAGGCGGACAGGGGTTAGCTCTGGAAACACCATATATTTT	CASRRTGVSSGNTIYF	TRBV28*01	TRBV28	TRBJ1-3*01	TRBJ1-3	TRBD1*01	TRBD1	10	13	21	26	2	4	6
3	2.9e-07	TGTGCCAGCAGGGGGGGGGCCAGGGGGCTGGGAGATACGCAGTATTTT	CASRGGARGLGDTQYF	TRBV7-2*04, TRBV7-2*01	TRBV7-2	TRBJ2-3*01	TRBJ2-3	TRBD1*01	TRBD1	10	20	27	32	9	4	13
3	2.9e-07	TGTGCCAGCAGGGGGACAGGGGCCCCAACTAATGAAAAACTGTTTTTT	CASRGTGAPTNEKLFF	TRBV28*01	TRBV28	TRBJ1-4*01	TRBJ1-4	TRBD1*01	TRBD1	10	12	21	25	1	3	4
3	2.9e-07	TGTGCCAGCAGGGAACCGGGACTAGCGGGAGCCGGGGAGCTGTTTTTT	CASREPGLAGAGELFF	TRBV28*01	TRBV28	TRBJ2-2*01	TRBJ2-2	TRBD2*02	TRBD2	10	17	30	31	6	0	6
3	2.9e-07	TGTGCCAGCAGATATATACAGGGTGCTGGGGCCAACGTCCTGACTTTC	CASRYIQGAGANVLTF	TRBV28*01	TRBV28	TRBJ2-6*01	TRBJ2-6	TRBD1*01	TRBD1	10	17	22	25	6	2	8
3	2.9e-07	TGTGCCAGCAAGAGACCGGGACAAGCAACTAATGAAAAACTGTTTTTT	CASKRPGQATNEKLFF	TRBV6-4*02, TRBV6-4*01	TRBV6-4	TRBJ1-4*01	TRBJ1-4	TRBD1*01	TRBD1	9	17	22	25	7	2	9
3	2.9e-07	TGTGCCAGCAAGAAACCGGGACGAACAGCTAATGAAAAACTGTTTTTT	CASKKPGRTANEKLFF	TRBV6-4*02, TRBV6-4*01	TRBV6-4	TRBJ1-4*01	TRBJ1-4	TRBD1*01, TRBD2*02, TRBD2*01	TRBD1, TRBD2	9	17	21	28	7	6	13
3	2.9e-07	TGTGCCAGCAAACCCCTAGCGGGAGGTCCTCTCAATGAGCAGTTCTTC	CASKPLAGGPLNEQFF	TRBV27*01	TRBV27	TRBJ2-1*01	TRBJ2-1	TRBD2*02	TRBD2	9	15	25	32	5	6	11
3	2.9e-07	TGCGCCACCAGTGACTTGAAGGGACCCTACTACAATGAGCAGTTCTTC	CATSDLKGPYYNEQFF	TRBV10-1*01	TRBV10-1	TRBJ2-1*01	TRBJ2-1	TRBD1*01, TRBD2*02, TRBD2*01	TRBD1, TRBD2	13	20	24	29	6	4	10
3	2.9e-07	TGCGCCAGCAGCTTGGTTCCTCGACAGTACAATCAGCCCCAGCATTTT	CASSLVPRQYNQPQHF	TRBV5-1*01	TRBV5-1	TRBJ1-5*01	TRBJ1-5	TRBD1*01	TRBD1	15	22	26	29	6	2	8
3	2.9e-07	TGCGCCAGCAGCTTGGCCCCGGGCGCAGCTAATGAAAAACTGTTTTTT	CASSLAPGAANEKLFF	TRBV5-1*01	TRBV5-1	TRBJ1-4*01	TRBJ1-4	TRBD2*01	TRBD2	15	16	20	28	0	7	7
3	2.9e-07	TGCGCCAGCAGCCTTACCACTAGCGGGAATGCAGATACGCAGTATTTT	CASSLTTSGNADTQYF	TRBV4-1*02, TRBV4-1*01	TRBV4-1	TRBJ2-3*01	TRBJ2-3	TRBD2*02	TRBD2	12	18	27	31	5	3	8
3	2.9e-07	TGCGCCAGCAGCCCAGGACAGGCCCTAGCCAAAAACATTCAGTACTTC	CASSPGQALAKNIQYF	TRBV5-1*01	TRBV5-1	TRBJ2-4*01	TRBJ2-4	TRBD1*01	TRBD1	11	15	21	26	3	4	7
3	2.9e-07	TGCGCCAGCAGCCAAGATCTAGCGGAGGGGCCAGATACGCAGTATTTT	CASSQDLAEGPDTQYF	TRBV4-1*02, TRBV4-1*01	TRBV4-1	TRBJ2-3*01	TRBJ2-3	TRBD2*02, TRBD2*01	TRBD2	16	18	24	31	1	6	7
3	2.9e-07	TGCGCCAACAGCCTGGGACAGGGGGCGCCTAACTATGGCTACACCTTC	CANSLGQGAPNYGYTF	TRBV4-3*03, TRBV4-3*01, TRBV4-3*04, TRBV4-3*02	TRBV4-3	TRBJ1-2*01	TRBJ1-2	TRBD1*01	TRBD1	12	14	25	28	1	2	3
3	2.9e-07	TGCAGTGTCGATACCGACAGGGGGCGCACTGGAAACACCATATATTTT	CSVDTDRGRTGNTIYF	TRBV20-1*06, TRBV20-1*03, TRBV20-1*01, TRBV20-1*04, TRBV20-1*05, TRBV20-1*02, TRBV20-1*07	TRBV20-1	TRBJ1-3*01	TRBJ1-3	TRBD1*01	TRBD1	6	15	24	28	8	3	11
3	2.9e-07	TGCAGTGCTGCCCCTTGGAATCGGGGTAGGGATCAGCCCCAGCATTTT	CSAAPWNRGRDQPQHF	TRBV20-1*06, TRBV20-1*03, TRBV20-1*01, TRBV20-1*04, TRBV20-1*05, TRBV20-1*02, TRBV20-1*07	TRBV20-1	TRBJ1-5*01	TRBJ1-5	TRBD1*01, TRBD2*01	TRBD1, TRBD2	8	9	13	31	0	17	17
3	2.9e-07	TGCAGTGCTAGTGCGGGGGGGACAGACCATCTTTCTGAGCAGTACTTC	CSASAGGTDHLSEQYF	TRBV20-1*01, TRBV20-1*04, TRBV20-1*05, TRBV20-1*07	TRBV20-1	TRBJ2-7*01	TRBJ2-7	TRBD2*01	TRBD2	11	12	20	36	0	15	15
3	2.9e-07	TGCAGTGCTAGTGAGGTACTAGCGGGGGCCTACAATGAGCAGTTCTTC	CSASEVLAGAYNEQFF	TRBV20-1*01, TRBV20-1*04, TRBV20-1*05, TRBV20-1*07	TRBV20-1	TRBJ2-1*01	TRBJ2-1	TRBD2*01	TRBD2	11	17	27	28	5	0	5
3	2.9e-07	TGCAGTGCTAGGCCACCCGGTGGCGGGGGGTGCAATGAGCAGTTCTTC	CSARPPGGGGCNEQFF	TRBV20-1*01, TRBV20-1*04, TRBV20-1*05, TRBV20-1*07	TRBV20-1	TRBJ2-1*01	TRBJ2-1	TRBD2*01	TRBD2	10	22	29	32	11	2	13
3	2.9e-07	TGCAGTGCTAGGACGGGGGGGACAGACCATCTTTCTGAGCAGTACTTC	CSARTGGTDHLSEQYF	TRBV20-1*01, TRBV20-1*04, TRBV20-1*05, TRBV20-1*07	TRBV20-1	TRBJ2-7*01	TRBJ2-7	TRBD2*01	TRBD2	10	13	20	36	2	15	17
3	2.9e-07	TGCAGTGCTAGATCCGTTCTGGCGGGAGGTTCCTACGAGCAGTACTTC	CSARSVLAGGSYEQYF	TRBV20-1*01, TRBV20-1*04, TRBV20-1*05, TRBV20-1*07	TRBV20-1	TRBJ2-7*01	TRBJ2-7	TRBD2*02	TRBD2	11	21	28	30	9	1	10
3	2.9e-07	TGCAGTGCTAGAGTGGGGGGGACAGACCATCTTTCTGAGCAGTACTTC	CSARVGGTDHLSEQYF	TRBV20-1*01, TRBV20-1*05, TRBV20-1*07	TRBV20-1	TRBJ2-7*01	TRBJ2-7	TRBD1*01, TRBD2*01	TRBD1, TRBD2	12	18	24	36	5	11	16
3	2.9e-07	TGCAGTGCTAGAGCCGGACTAGGGGGGAAGAGATATGGCTACACCTTC	CSARAGLGGKRYGYTF	TRBV20-1*01, TRBV20-1*04, TRBV20-1*05, TRBV20-1*07	TRBV20-1	TRBJ1-2*01	TRBJ1-2	TRBD2*02, TRBD2*01	TRBD2	12	15	21	33	2	11	13
3	2.9e-07	TGCAGTGCTAGAGGTGCCGGACTAGTGCATAGCGGGGAGCTGTTTTTT	CSARGAGLVHSGELFF	TRBV20-1*01, TRBV20-1*05, TRBV20-1*07	TRBV20-1	TRBJ2-2*01	TRBJ2-2	TRBD2*02, TRBD2*01	TRBD2	12	18	24	32	5	7	12
3	2.9e-07	TGCAGTGCTAGAGAGGGGGGGACAGACCATCTTTCTGAGCAGTACTTC	CSAREGGTDHLSEQYF	TRBV20-1*01, TRBV20-1*05, TRBV20-1*07	TRBV20-1	TRBJ2-7*01	TRBJ2-7	TRBD1*01, TRBD2*01	TRBD1, TRBD2	13	18	24	36	4	11	15
3	2.9e-07	TGCAGTGCTAGAGAACTAGCGGGAGGGCTCTACAATGAGCAGTTCTTC	CSARELAGGLYNEQFF	TRBV20-1*01, TRBV20-1*05, TRBV20-1*07	TRBV20-1	TRBJ2-1*01	TRBJ2-1	TRBD2*02	TRBD2	13	14	26	29	0	2	2
3	2.9e-07	TGCAGTGCTAACCAGGGGGGGACAGACCATCTTTCTGAGCAGTACTTC	CSANQGGTDHLSEQYF	TRBV20-1*06, TRBV20-1*03, TRBV20-1*01, TRBV20-1*04, TRBV20-1*05, TRBV20-1*02, TRBV20-1*07	TRBV20-1	TRBJ2-7*01	TRBJ2-7	TRBD1*01, TRBD2*01	TRBD1, TRBD2	9	18	24	36	8	11	19
3	2.9e-07	TGCAGCGCTCGACAGGGCCTGAGCGGTGGCACAGATACGCAGTATTTT	CSARQGLSGGTDTQYF	TRBV29-1*01, TRBV29-1*03	TRBV29-1	TRBJ2-3*01	TRBJ2-3	TRBD1*01	TRBD1	7	10	16	28	2	11	13
3	2.9e-07	TGTGCCTGGAGTGTACGTCTAGCGGTCCGGCCGGGGAGCTGTTTTTT	CAWSVRLA~PAGELFF	TRBV30*01	TRBV30	TRBJ2-2*01	TRBJ2-2	TRBD2*02, TRBD2*01	TRBD2	13	18	24	30	4	5	9
3	2.9e-07	TGTGCCTGGAGTGTAAGGGGGTAGGGCGGTCCTACGAGCAGTACTTC	CAWSVRG*~RSYEQYF	TRBV30*01	TRBV30	TRBJ2-7*01	TRBJ2-7	TRBD1*01	TRBD1	13	15	20	29	1	8	9
3	2.9e-07	TGTGCCTGGAGTGCCAGCGGACAGGGCTAAACACTGAAGCTTTCTTT	CAWSASGQ~LNTEAFF	TRBV30*01	TRBV30	TRBJ1-1*01	TRBJ1-1	TRBD1*01	TRBD1	12	18	25	29	5	3	8
3	2.9e-07	TGTGCCTGGAACGGACAGGGTAACTTAAAACCTACGAGCAGTACTTC	CAWNGQGN~KTYEQYF	TRBV30*05, TRBV30*01	TRBV30	TRBJ2-7*01	TRBJ2-7	TRBD1*01	TRBD1	9	12	19	30	2	10	12
3	2.9e-07	TGTGCCATCTATCTATCAGGTTGGGAGAACACCGGGGAGCTGTTTTT	CAIYLSGW~EHRGAVF	TRBV10-3*01, TRBV10-3*02	TRBV10-3	TRBJ2-2*01	TRBJ2-2	TRBD2*02, TRBD2*01	TRBD2	8	34	38	42	25	3	28
3	2.9e-07	TGTGCCATCCGTGCAAAGGGGACAGGGGTGTGTGAAAAACTGTTTTT	CAIRAKGT~GV*KTVF	TRBV5-6*01	TRBV5-6	TRBJ1-4*01	TRBJ1-4	TRBD1*01	TRBD1	6	18	27	42	11	14	25
3	2.9e-07	TGTGCCATCAGTGAGTCTATGGCCTACTCTGGAACACCATATATTTT	CAISESMA~LWNTIYF	TRBV10-3*01, TRBV10-3*02	TRBV10-3	TRBJ1-3*01	TRBJ1-3	TRBD1*01, TRBD2*02, TRBD2*01	TRBD1, TRBD2	16	20	22	32	3	9	12
3	2.9e-07	TGTGCCATCAGTACGACTAGCGGGGGGCCTTAGAGACCCAGTACTTC	CAISTTSG~ALETQYF	TRBV10-3*01, TRBV10-3*02	TRBV10-3	TRBJ2-5*01	TRBJ2-5	TRBD2*01	TRBD2	11	14	26	31	2	4	6
3	2.9e-07	TGTGCCACCAGTGATTGACCTATTCTAGCACAGATACGCAGTATTTT	CATSD*PI~STDTQYF	TRBV24-1*01	TRBV24-1	TRBJ2-3*01	TRBJ2-3	TRBD1*01, TRBD2*02, TRBD2*01	TRBD1, TRBD2	15	16	18	26	0	7	7
3	2.9e-07	TGTGCCACCAGCACGGGACGCAGGACTGGGCCAACGTCCTGACTTTC	CATSTGRR~WANVLTF	TRBV15*02	TRBV15	TRBJ2-6*01	TRBJ2-6	TRBD1*01, TRBD2*02, TRBD2*01	TRBD1, TRBD2	11	14	18	27	2	8	10
3	2.9e-07	TGTGCCACCAGCAGAGAAGGGGGGGCGAACACCGGGGAGCTGTTTTT	CATSREGG~EHRGAVF	TRBV15*02	TRBV15	TRBJ2-2*01	TRBJ2-2	TRBD2*01	TRBD2	11	18	24	42	6	17	23
3	2.9e-07	TGTGCCACCAGGGGGAGTAGCGGGGGGCATCAGATACGCAGTATTTT	CATRGSSG~ASDTQYF	TRBV24-1*01	TRBV24-1	TRBJ2-3*01	TRBJ2-3	TRBD2*01	TRBD2	10	17	26	30	6	3	9
3	2.9e-07	TGTGCCAGTATGGGCAGAGCTTGACCTTGAACACTGAAGCTTTCTTT	CASMGRA*~LNTEAFF	TRBV19*01, TRBV19*03, TRBV19*02	TRBV19	TRBJ1-1*01	TRBJ1-1	TRBD1*01	TRBD1	9	11	14	27	1	12	13
3	2.9e-07	TGTGCCAGTAGGATTAGCGGGGGGCGAACACCGGGGAGCTGTTTTTT	CASRISGG~NTGELFF	TRBV19*01, TRBV19*03, TRBV19*02	TRBV19	TRBJ2-2*01	TRBJ2-2	TRBD2*01	TRBD2	10	14	23	24	3	0	3
3	2.9e-07	TGTGCCAGCTCACCAGGGGCTAGCGGGGGTCTGGGGAGCAGTACTTC	CASSPGAS~GSGEQYF	TRBV18*01	TRBV18	TRBJ2-7*01	TRBJ2-7	TRBD2*01	TRBD2	8	19	28	35	10	6	16
3	2.9e-07	TGTGCCAGCGGATACCGGGGGGAGAAGGTGGAGAAGGCTATACCTTC	CASGYRGE~GGEGYTF	TRBV5-4*01, TRBV5-4*03, TRBV5-4*04	TRBV5-4	TRBJ1-2*01	TRBJ1-2	TRBD2*01	TRBD2	8	15	21	35	6	13	19
3	2.9e-07	TGTGCCAGCACTGCACTAGCGGGGAGTACCAAGAGACCCAGTACTTC	CASTALAG~YQETQYF	TRBV2*01, TRBV2*03	TRBV2	TRBJ2-5*01	TRBJ2-5	TRBD2*01	TRBD2	9	14	23	27	4	3	7
3	2.9e-07	TGTGCCAGCAGTTTCCCCCGACTAGCGTCAAAGAGACCCAGTACTTC	CASSFPRL~VKETQYF	TRBV27*01	TRBV27	TRBJ2-5*01	TRBJ2-5	TRBD2*02, TRBD2*01	TRBD2	13	19	26	30	5	3	8
3	2.9e-07	TGTGCCAGCAGTTTGGGAGAGGGAGGGCCAGTGGGACCCAGTACTTC	CASSLGEG~ASGTQYF	TRBV28*01	TRBV28	TRBJ2-5*01	TRBJ2-5	TRBD2*02	TRBD2	13	20	26	34	6	7	13
3	2.9e-07	TGTGCCAGCAGTTTATCCAATGAGACACTGGAAACACCATATATTTT	CASSLSNE~TGNTIYF	TRBV28*01	TRBV28	TRBJ1-3*01	TRBJ1-3	TRBD1*01	TRBD1	15	23	26	27	7	0	7
3	2.9e-07	TGTGCCAGCAGTTTATACTGACAGTGGTGGACACTGAAGCTTTCTTT	CASSLY*Q~VDTEAFF	TRBV28*01	TRBV28	TRBJ1-1*01	TRBJ1-1	TRBD1*01	TRBD1	15	19	23	30	3	6	9
3	2.9e-07	TGTGCCAGCAGTTACGGGGGGGAATTTTGGATTCACCCCTCCACTTT	CASSYGGE~LDSPLHF	TRBV6-6*04	TRBV6-6	TRBJ1-6*02	TRBJ1-6	TRBD2*01	TRBD2	11	14	21	30	2	8	10
3	2.9e-07	TGTGCCAGCAGTTACAATAGCGGGGGGGGGACAATGAGCAGTTCTTC	CASSYNSG~GDNEQFF	TRBV7-2*04, TRBV7-2*01	TRBV7-2	TRBJ2-1*01	TRBJ2-1	TRBD2*01	TRBD2	10	17	27	30	6	2	8
3	2.9e-07	TGTGCCAGCAGTCTCTCGGACTAGCGGGAATCTACGAGCAGTACTTC	CASSLSD*~GIYEQYF	TRBV28*01	TRBV28	TRBJ2-7*01	TRBJ2-7	TRBD2*02	TRBD2	11	17	28	31	5	2	7
3	2.9e-07	TGTGCCAGCAGTGAAATAGGCGGGGGAACACAGATACGCAGTATTTT	CASSEIGG~NTDTQYF	TRBV2*01, TRBV2*03	TRBV2	TRBJ2-3*01	TRBJ2-3	TRBD2*01	TRBD2	14	19	25	28	4	2	6
3	2.9e-07	TGTGCCAGCAGTAACTTCGGGGACAGGGGGGGCACGAGCAGTACTTC	CASSNFGD~GGHEQYF	TRBV27*01	TRBV27	TRBJ2-7*01	TRBJ2-7	TRBD1*01	TRBD1	11	19	29	33	7	3	10
3	2.9e-07	TGTGCCAGCAGCTTGTTTTTGGCAGGGGCAACTCACCCCTCCACTTT	CASSLFLA~GNSPLHF	TRBV5-6*01	TRBV5-6	TRBJ1-6*02	TRBJ1-6	TRBD1*01	TRBD1	14	22	27	32	7	4	11
3	2.9e-07	TGTGCCAGCAGCTTATTATCGGCGGGACTCTCTACGAGCAGTACTTC	CASSLLSA~TLYEQYF	TRBV11-3*01	TRBV11-3	TRBJ2-7*01	TRBJ2-7	TRBD2*02, TRBD2*01	TRBD2	14	23	28	31	8	2	10
3	2.9e-07	TGTGCCAGCAGCTTATTATCGGCGGGAGCACAGATACGCAGTATTTT	CASSLLSA~STDTQYF	TRBV11-3*01	TRBV11-3	TRBJ2-3*01	TRBJ2-3	TRBD2*02, TRBD2*01	TRBD2	14	21	25	26	6	0	6
3	2.9e-07	TGTGCCAGCAGCTTAGTGGGGGTACGAACACCGGGGAGCTGTTTTTT	CASSLVGV~NTGELFF	TRBV7-2*04, TRBV7-2*01	TRBV7-2	TRBJ2-2*01	TRBJ2-2	TRBD1*01, TRBD2*01	TRBD1, TRBD2	15	17	21	24	1	2	3
3	2.9e-07	TGTGCCAGCAGCTTAGCGCTAACTAGGGGGCCAACGTCCTGACTTTC	CASSLALT~GANVLTF	TRBV11-1*01	TRBV11-1	TRBJ2-6*01	TRBJ2-6	TRBD2*02, TRBD2*01	TRBD2	16	21	25	26	4	0	4
3	2.9e-07	TGTGCCAGCAGCTTAGCGGGCGGGACAGGGGCTACGAGCAGTACTTC	CASSLAGG~RGYEQYF	TRBV7-6*01	TRBV7-6	TRBJ2-7*01	TRBJ2-7	TRBD1*01	TRBD1	16	21	30	31	4	0	4
3	2.9e-07	TGTGCCAGCAGCTTAGCGGGGTAAGCTCCTACAATGAGCAGTTCTTC	CASSLAG*~SYNEQFF	TRBV7-6*01	TRBV7-6	TRBJ2-1*01	TRBJ2-1	TRBD1*01, TRBD2*01	TRBD1, TRBD2	16	17	20	25	0	4	4
3	2.9e-07	TGTGCCAGCAGCTTAGCGGGGGGGCCCGCTCCTACGAGCAGTACTTC	CASSLAGG~RSYEQYF	TRBV7-6*01	TRBV7-6	TRBJ2-7*01	TRBJ2-7	TRBD2*01	TRBD2	16	17	23	28	0	4	4
3	2.9e-07	TGTGCCAGCAGCTTAGCGGGGGGGCCCATTCCTACGAGCAGTACTTC	CASSLAGG~HSYEQYF	TRBV7-6*01	TRBV7-6	TRBJ2-7*01	TRBJ2-7	TRBD2*01	TRBD2	16	17	23	29	0	5	5
3	2.9e-07	TGTGCCAGCAGCTTAGCGGGGGGGCGGGCACAGATACGCAGTATTTT	CASSLAGG~GTDTQYF	TRBV7-6*01	TRBV7-6	TRBJ2-3*01	TRBJ2-3	TRBD2*01	TRBD2	16	17	23	27	0	3	3
3	2.9e-07	TGTGCCAGCAGCTTAGCGGGGGGGACTTCCAGGGGGAGCAGTTCTTC	CASSLAGG~FQGEQFF	TRBV7-6*01	TRBV7-6	TRBJ2-1*01	TRBJ2-1	TRBD2*01	TRBD2	16	17	23	35	0	11	11
3	2.9e-07	TGTGCCAGCAGCTTAGCGGGGGGGACCCTCGCTACGAGCAGTACTTC	CASSLAGG~PRYEQYF	TRBV7-6*01	TRBV7-6	TRBJ2-7*01	TRBJ2-7	TRBD2*01	TRBD2	16	17	23	31	0	7	7
3	2.9e-07	TGTGCCAGCAGCTTAGCGGGGGGGACCCCTACAATGAGCAGTTCTTC	CASSLAGG~PYNEQFF	TRBV7-6*01	TRBV7-6	TRBJ2-1*01	TRBJ2-1	TRBD2*01	TRBD2	16	17	23	27	0	3	3
3	2.9e-07	TGTGCCAGCAGCTTAGCGGGGGGGACAGCTCCTACGAGCAGTACTTC	CASSLAGG~SSYEQYF	TRBV7-6*01	TRBV7-6	TRBJ2-7*01	TRBJ2-7	TRBD1*01, TRBD2*01	TRBD1, TRBD2	16	21	27	28	4	0	4
3	2.9e-07	TGTGCCAGCAGCTTAGCGGGGAGATTTTCACCTACGAGCAGTACTTC	CASSLAGR~FTYEQYF	TRBV7-6*01	TRBV7-6	TRBJ2-7*01	TRBJ2-7	TRBD2*02	TRBD2	16	18	22	30	1	7	8
3	2.9e-07	TGTGCCAGCAGCTTAGATCGGCGGGGGGACGAGAGACCCAGTACTTC	CASSLDRR~GRETQYF	TRBV7-9*01, TRBV7-9*02	TRBV7-9	TRBJ2-5*01	TRBJ2-5	TRBD2*01	TRBD2	15	20	27	31	4	3	7
3	2.9e-07	TGTGCCAGCAGCTTAGAGGGGGGGACCCTCGCTACGAGCAGTACTTC	CASSLEGG~PRYEQYF	TRBV11-1*01	TRBV11-1	TRBJ2-7*01	TRBJ2-7	TRBD2*01	TRBD2	15	17	23	31	1	7	8
3	2.9e-07	TGTGCCAGCAGCTTAAGTGCTAGCGGGGGGCGTTTGAGCAGTTCTTC	CASSLSAS~GAFEQFF	TRBV7-3*01	TRBV7-3	TRBJ2-1*01	TRBJ2-1	TRBD2*01	TRBD2	15	19	29	34	3	4	7
3	2.9e-07	TGTGCCAGCAGCTGGTCCGGGGGGGGGGAACCTACGAGCAGTACTTC	CASSWSGG~GTYEQYF	TRBV7-9*03, TRBV7-9*01, TRBV7-9*04, TRBV7-9*02	TRBV7-9	TRBJ2-7*01	TRBJ2-7	TRBD2*01	TRBD2	12	17	24	30	4	5	9
3	2.9e-07	TGTGCCAGCAGCCTCCGGGACAAACAACTAATGAAAAACTGTTTTTT	CASSLRDK~TNEKLFF	TRBV14*01, TRBV14*02	TRBV14	TRBJ1-4*01	TRBJ1-4	TRBD1*01	TRBD1	12	16	21	24	3	2	5
3	2.9e-07	TGTGCCAGCAGCCTCGGGACAGGGGGTTAGAGCAGCCCCAGCATTTT	CASSLGTG~LEQPQHF	TRBV2*01, TRBV2*02, TRBV2*03	TRBV2	TRBJ1-5*01	TRBJ1-5	TRBD1*01	TRBD1	10	15	25	32	4	6	10
3	2.9e-07	TGTGCCAGCAGCCCCCCGCTGAGATCGGGGCAGATACGCAGTATTTT	CASSPPLR~GADTQYF	TRBV7-9*03, TRBV7-9*01, TRBV7-9*04, TRBV7-9*02	TRBV7-9	TRBJ2-3*01	TRBJ2-3	TRBD2*01	TRBD2	11	12	19	30	0	10	10
3	2.9e-07	TGTGCCAGCAGCCCCCCAGGTAGCGGGGGGCAGATACGCAGTATTTT	CASSPPGS~GADTQYF	TRBV7-9*03, TRBV7-9*01, TRBV7-9*04, TRBV7-9*02	TRBV7-9	TRBJ2-3*01	TRBJ2-3	TRBD2*01	TRBD2	11	20	29	30	8	0	8
3	2.9e-07	TGTGCCAGCAGCCCCCGTTAGGGGTTAAGAACAATGAGCAGTTCTTC	CASSPR*G~KNNEQFF	TRBV7-9*03, TRBV7-9*01, TRBV7-9*04, TRBV7-9*02	TRBV7-9	TRBJ2-1*01	TRBJ2-1	TRBD1*01, TRBD2*01	TRBD1, TRBD2	11	19	23	30	7	6	13
3	2.9e-07	TGTGCCAGCAGCCCAGGGACAGGGTCTCTGGAAACACCATATATTTT	CASSPGTG~SGNTIYF	TRBV28*01	TRBV28	TRBJ1-3*01	TRBJ1-3	TRBD1*01	TRBD1	10	15	23	25	4	1	5
3	2.9e-07	TGTGCCAGCAGCCGCCGATTGGGCGGGACTCCTACGAGCAGTACTTC	CASSRRLG~DSYEQYF	TRBV7-9*03, TRBV7-9*01, TRBV7-9*04, TRBV7-9*02	TRBV7-9	TRBJ2-7*01	TRBJ2-7	TRBD2*02	TRBD2	11	22	27	28	10	0	10
3	2.9e-07	TGTGCCAGCAGCCGGGGGGGACCCCACCTATCTACGAGCAGTACTTC	CASSRGGP~PIYEQYF	TRBV2*01, TRBV2*02, TRBV2*03	TRBV2	TRBJ2-7*01	TRBJ2-7	TRBD2*01	TRBD2	10	12	19	31	1	11	12
3	2.9e-07	TGTGCCAGCAGCCAATGCAGGGGACTAGCACAGATACGCAGTATTTT	CASSQCRG~STDTQYF	TRBV3-1*01	TRBV3-1	TRBJ2-3*01	TRBJ2-3	TRBD1*01, TRBD2*02, TRBD2*01	TRBD1, TRBD2	14	17	22	26	2	3	5
3	2.9e-07	TGTGCCAGCAGCCAAGATCTAGCGGGGGGCCAGATACGCAGTATTTT	CASSQDLA~GPDTQYF	TRBV4-2*01	TRBV4-2	TRBJ2-3*01	TRBJ2-3	TRBD2*01	TRBD2	16	18	28	30	1	1	2
3	2.9e-07	TGTGCCAGCAGCCAAGATCGACGATGGCGAGCCGGGCCCAGTACTTC	CASSQDRR~ASRAQYF	TRBV14*01	TRBV14	TRBJ2-5*01	TRBJ2-5	TRBD2*02, TRBD2*01	TRBD2	16	32	35	36	15	0	15
3	2.9e-07	TGTGCCAGCAGCCAAGATACTAGCGGGGGGGCCGGGGAGCTGTTTTT	CASSQDTS~GGRGAVF	TRBV4-2*01	TRBV4-2	TRBJ2-2*01	TRBJ2-2	TRBD2*01	TRBD2	16	18	30	42	1	11	12
3	2.9e-07	TGTGCCAGCAGCCAAGACTAGCGGGAGGGCCAGATACGCAGTATTTT	CASSQD*R~GPDTQYF	TRBV3-1*01	TRBV3-1	TRBJ2-3*01	TRBJ2-3	TRBD2*02	TRBD2	16	17	28	30	0	1	1
3	2.9e-07	TGTGCCAGCAGCCAAGACGGGGGGTAGTTTGGGAGACCCAGTACTTC	CASSQDGG~VWETQYF	TRBV4-2*01	TRBV4-2	TRBJ2-5*01	TRBJ2-5	TRBD2*01	TRBD2	16	17	23	32	0	8	8
3	2.9e-07	TGTGCCAGCAGCGTAGCGGGGGGGCGAACACCGGGGAGCTGTTTTTT	CASSVAGG~NTGELFF	TRBV9*02, TRBV9*01	TRBV9	TRBJ2-2*01	TRBJ2-2	TRBD2*01	TRBD2	15	16	23	24	0	0	0
3	2.9e-07	TGTGCCAGCAGCGTAGGAGCGGGGGGCCGGTGGAGACCCAGTACTTC	CASSVGAG~PVETQYF	TRBV9*02, TRBV9*01	TRBV9	TRBJ2-5*01	TRBJ2-5	TRBD2*01	TRBD2	15	17	25	38	1	12	13
3	2.9e-07	TGTGCCAGCAGCGTAGATTCCGGGGGGCCTTGGAGACCCAGTACTTC	CASSVDSG~ALETQYF	TRBV9*02, TRBV9*01	TRBV9	TRBJ2-5*01	TRBJ2-5	TRBD2*01	TRBD2	15	20	26	32	4	5	9
3	2.9e-07	TGTGCCAGCAGCATCCGGGACAAACAACTAATGAAAAACTGTTTTTT	CASSIRDK~TNEKLFF	TRBV14*01, TRBV14*02	TRBV14	TRBJ1-4*01	TRBJ1-4	TRBD1*01	TRBD1	11	16	21	24	4	2	6
3	2.9e-07	TGTGCCAGCAGCATGAAGGGGGGGTGGTGAACACTGAAGCTTTCTTT	CASSMKGG~VNTEAFF	TRBV7-8*01, TRBV7-8*03	TRBV7-8	TRBJ1-1*01	TRBJ1-1	TRBD2*01	TRBD2	11	17	23	27	5	3	8
3	2.9e-07	TGTGCCAGCAGCAGACTAGCGGGGGGATCACCGGGGAGCTGTTTTTT	CASSRLAG~ITGELFF	TRBV2*01, TRBV2*02, TRBV2*03	TRBV2	TRBJ2-2*01	TRBJ2-2	TRBD2*01	TRBD2	10	13	25	28	2	2	4
3	2.9e-07	TGTGCCAGCAGGGCGCTGACTAGCGGGGGGCAGATACGCAGTATTTT	CASRALTS~GADTQYF	TRBV2*01, TRBV2*02, TRBV2*03	TRBV2	TRBJ2-3*01	TRBJ2-3	TRBD2*01	TRBD2	10	17	29	30	6	0	6
3	2.9e-07	TGTGCCAGCAGGGAAGACAGGGGAGCTCCTACAATGAGCAGTTCTTC	CASREDRG~SYNEQFF	TRBV27*01	TRBV27	TRBJ2-1*01	TRBJ2-1	TRBD1*01	TRBD1	15	16	22	25	0	2	2
3	2.9e-07	TGTGCCAGCAAGAACCGGGACAAACAACTAATGAAAAACTGTTTTTT	CASKNRDK~TNEKLFF	TRBV6-4*02, TRBV6-4*01	TRBV6-4	TRBJ1-4*01	TRBJ1-4	TRBD1*01	TRBD1	9	16	21	24	6	2	8
3	2.9e-07	TGTGCCAGCAAGAAACCGGGACAGGGGACACAGATACGCAGTATTTT	CASKKPGQ~DTDTQYF	TRBV6-4*02, TRBV6-4*01	TRBV6-4	TRBJ2-3*01	TRBJ2-3	TRBD1*01	TRBD1	9	17	26	28	7	1	8
3	2.9e-07	TGTGCCAGGCTTCACTGTTTTTCTATAGCAATCAGCCCCAGCATTTT	CARLHCFS~SNQPQHF	TRBV27*01	TRBV27	TRBJ1-5*01	TRBJ1-5	TRBD1*01	TRBD1	7	14	17	25	6	7	13
3	2.9e-07	TGCGCCATCGACCGGACTAGCGGGAGCCCCCAGATACGCAGTATTTT	CAIDRTSG~PPDTQYF	TRBV10-1*02, TRBV10-1*01	TRBV10-1	TRBJ2-3*01	TRBJ2-3	TRBD2*02	TRBD2	6	13	25	30	6	4	10
3	2.9e-07	TGCGCCAGCATCGGGGGGCATTCTCTGGGGCCAACGTCCTGACTTTC	CASIGGHS~GANVLTF	TRBV10-1*02, TRBV10-1*01	TRBV10-1	TRBJ2-6*01	TRBJ2-6	TRBD2*01	TRBD2	9	11	17	22	1	4	5
3	2.9e-07	TGCGCCAGCAGTGGACTAGCGGGATGGGATACAATGAGCAGTTCTTC	CASSGLAG~GYNEQFF	TRBV10-2*01	TRBV10-2	TRBJ2-1*01	TRBJ2-1	TRBD2*02	TRBD2	12	13	23	29	0	5	5
3	2.9e-07	TGCGCCAGCAGCTTGGGGGACAGGGGGCGCGTTCACCCCTCCACTTT	CASSLGDR~ARSPLHF	TRBV5-1*01	TRBV5-1	TRBJ1-6*02	TRBJ1-6	TRBD1*01	TRBD1	15	16	27	31	0	3	3
3	2.9e-07	TGCGCCAGCAGCCCTTCGAGGGGGGGGCGAACACTGAAGCTTTCTTT	CASSPSRG~ANTEAFF	TRBV4-1*02, TRBV4-1*01	TRBV4-1	TRBJ1-1*01	TRBJ1-1	TRBD2*01	TRBD2	12	20	26	28	7	1	8
3	2.9e-07	TGCGCCAGCAGCCCGGGGGGGGCTCAACTAATGAAAAACTGTTTTTT	CASSPGGA~TNEKLFF	TRBV5-1*01	TRBV5-1	TRBJ1-4*01	TRBJ1-4	TRBD2*01	TRBD2	11	13	20	24	1	3	4
3	2.9e-07	TGCGCCAGCAGCCAGGGGGGGACGGCGGGGGTGAGACCCAGTACTTC	CASSQGGT~GGETQYF	TRBV5-1*01	TRBV5-1	TRBJ2-5*01	TRBJ2-5	TRBD1*01, TRBD2*01	TRBD1, TRBD2	11	12	18	32	0	13	13
3	2.9e-07	TGCAGTGCTGCGGGGGGGCGCTTGAAACCTACAATGAGCAGTTCTTC	CSAAGGRL~TYNEQFF	TRBV20-1*06, TRBV20-1*03, TRBV20-1*01, TRBV20-1*04, TRBV20-1*05, TRBV20-1*02, TRBV20-1*07	TRBV20-1	TRBJ2-1*01	TRBJ2-1	TRBD2*01	TRBD2	8	9	17	27	0	9	9
3	2.9e-07	TGCAGTGCTACCAATCCCTCGGGAAGGGGGACACTGAAGCTTTCTTT	CSATNPSG~GDTEAFF	TRBV20-1*06, TRBV20-1*03, TRBV20-1*01, TRBV20-1*04, TRBV20-1*05, TRBV20-1*02, TRBV20-1*07	TRBV20-1	TRBJ1-1*01	TRBJ1-1	TRBD1*01	TRBD1	9	24	29	30	14	0	14
3	2.9e-07	TGCAGTGCTAGCCCCCCAGGGGACTAACTAACTATGGCTACACCTTC	CSASPPGD~TNYGYTF	TRBV20-1*06, TRBV20-1*03, TRBV20-1*01, TRBV20-1*04, TRBV20-1*05, TRBV20-1*02, TRBV20-1*07	TRBV20-1	TRBJ1-2*01	TRBJ1-2	TRBD2*02, TRBD2*01	TRBD2	10	19	25	27	8	1	9
3	2.9e-07	TGCAGTGCTAGGCGGGGGGGACAGACCATCTTTCTGAGCAGTACTTC	CSARRGGQ~HLSEQYF	TRBV20-1*06, TRBV20-1*03, TRBV20-1*01, TRBV20-1*04, TRBV20-1*05, TRBV20-1*02, TRBV20-1*07	TRBV20-1	TRBJ2-7*01	TRBJ2-7	TRBD2*01	TRBD2	10	11	19	35	0	15	15
3	2.9e-07	TGCAGTGCTAGAGGGACTAGCGGGGGGATTCAGATACGCAGTATTTT	CSARGTSG~DSDTQYF	TRBV20-1*01, TRBV20-1*04, TRBV20-1*05, TRBV20-1*07	TRBV20-1	TRBJ2-3*01	TRBJ2-3	TRBD2*01	TRBD2	12	13	26	30	0	3	3
3	2.9e-07	TGCAGTGCTAGAGATCCCCCAGCGGGGACTACAATGAGCAGTTCTTC	CSARDPPA~DYNEQFF	TRBV20-1*01, TRBV20-1*05, TRBV20-1*07	TRBV20-1	TRBJ2-1*01	TRBJ2-1	TRBD2*01	TRBD2	13	20	26	28	6	1	7
3	2.9e-07	TGCAGTGCTAGAGATCGAATCGGCGGGACTCCTACGAGCAGTACTTC	CSARDRIG~DSYEQYF	TRBV20-1*01, TRBV20-1*05, TRBV20-1*07	TRBV20-1	TRBJ2-7*01	TRBJ2-7	TRBD2*02	TRBD2	13	22	27	28	8	0	8
3	2.9e-07	TGCAGTGCTAGAGACCCTAGCGGGGGGACACAGATACGCAGTATTTT	CSARDPSG~DTDTQYF	TRBV20-1*01, TRBV20-1*05, TRBV20-1*07	TRBV20-1	TRBJ2-3*01	TRBJ2-3	TRBD2*01	TRBD2	13	16	26	28	2	1	3
3	2.9e-07	TGCAGTGCGGATCGGGGGGGACAGACCATCTTTCTGAGCAGTACTTC	CSADRGGQ~HLSEQYF	TRBV20-1*06, TRBV20-1*03, TRBV20-1*01, TRBV20-1*04, TRBV20-1*05, TRBV20-1*02, TRBV20-1*07	TRBV20-1	TRBJ2-7*01	TRBJ2-7	TRBD2*01	TRBD2	7	12	19	35	4	15	19
3	2.9e-07	TGTGCTAGCAGCTTATTATCGGCGGGACTCCTACGAGCGGTACTTC	CASSLLSA~DSYERYF	TRBV11-3*01	TRBV11-3	TRBJ2-7*01	TRBJ2-7	TRBD2*02	TRBD2	14	21	26	27	6	0	6
3	2.9e-07	TGTGCTAGCAGCTTATTATCGGCGGGACTCCTACAAGCAGTACTTC	CASSLLSA~DSYKQYF	TRBV11-3*01	TRBV11-3	TRBJ2-7*01	TRBJ2-7	TRBD2*02	TRBD2	14	21	26	27	6	0	6
3	2.9e-07	TGTGCCTGCAGCTTACTATCGGCGGGACTCCTACGAGCAGTACTTC	CACSLLSA~DSYEQYF	TRBV11-3*01	TRBV11-3	TRBJ2-7*01	TRBJ2-7	TRBD2*02	TRBD2	14	21	26	27	6	0	6
3	2.9e-07	TGTGCCGGCAGCTTATTGTCGGCGGGACTCCTACGAGCAGTACTTC	CAGSLLSA~DSYEQYF	TRBV11-3*01	TRBV11-3	TRBJ2-7*01	TRBJ2-7	TRBD2*02	TRBD2	14	21	26	27	6	0	6
3	2.9e-07	TGTGCCGGCAGCTTATTATCGGCGGGACTCCTACGAGTAGTACTTC	CAGSLLSA~DSYE*YF	TRBV11-3*01	TRBV11-3	TRBJ2-7*01	TRBJ2-7	TRBD2*02	TRBD2	14	21	26	27	6	0	6
3	2.9e-07	TGTGCCGGCAGCTTATTATCGGCGGGACTCCTACGAGCAGTTCTTC	CAGSLLSA~DSYEQFF	TRBV11-3*01	TRBV11-3	TRBJ2-1*01	TRBJ2-1	TRBD2*02, TRBD2*01	TRBD2	14	23	28	34	8	5	13
3	2.9e-07	TGTGCCACCGAGGCTAGCGGGGGGGGAAAACAATGAGCAGTTCTTC	CATEASGG~ENNEQFF	TRBV10-3*01, TRBV10-3*02	TRBV10-3	TRBJ2-1*01	TRBJ2-1	TRBD2*01	TRBD2	6	13	24	29	6	4	10
3	2.9e-07	TGTGCCACCAGTGATCGGACCCACAAAGGCCTACGAGCAGTACTTC	CATSDRTH~KAYEQYF	TRBV24-1*01	TRBV24-1	TRBJ2-7*01	TRBJ2-7	TRBD1*01, TRBD2*02, TRBD2*01	TRBD1, TRBD2	14	16	19	29	1	9	10
3	2.9e-07	TGTGCCACCAGAGGGGGGGGGTGGACAAGCCTACGAGCAGTACTTC	CATRGGGW~QAYEQYF	TRBV5-5*01, TRBV5-5*02, TRBV5-5*03	TRBV5-5	TRBJ2-7*01	TRBJ2-7	TRBD2*01	TRBD2	10	14	20	29	3	8	11
3	2.9e-07	TGTGCCAGCTCGCAAGACTAGCGTTCTCTACAATGAGCAGTTCTTC	CASSQD*R~LYNEQFF	TRBV18*01	TRBV18	TRBJ2-1*01	TRBJ2-1	TRBD2*02, TRBD2*01	TRBD2	10	15	22	27	4	4	8
3	2.9e-07	TGTGCCAGCTCACCACCGTTTCTAGGCCAATCAGCCCCAGCATTTT	CASSPPFL~ANQPQHF	TRBV18*01	TRBV18	TRBJ1-5*01	TRBJ1-5	TRBD2*02, TRBD2*01	TRBD2	16	21	24	27	4	2	6
3	2.9e-07	TGTGCCAGCGGCTTATTATCGGTGGGACTCCTACGAGCAGTACTTC	CASGLLSV~DSYEQYF	TRBV11-3*01	TRBV11-3	TRBJ2-7*01	TRBJ2-7	TRBD1*01, TRBD2*02, TRBD2*01	TRBD1, TRBD2	14	23	26	27	8	0	8
3	2.9e-07	TGTGCCAGCGGCTTATTATCGGCGGGACTCCTACGGGCAGTACTTC	CASGLLSA~DSYGQYF	TRBV11-3*01	TRBV11-3	TRBJ2-7*01	TRBJ2-7	TRBD2*02	TRBD2	14	21	26	27	6	0	6
3	2.9e-07	TGTGCCAGCGGGGGGGGGGACCCCACCTATCTACGAGCAGTACTTC	CASGGGDP~PIYEQYF	TRBV7-9*03, TRBV2*01, TRBV7-9*01, TRBV7-3*05, TRBV7-9*04, TRBV7-9*02, TRBV2*02, TRBV2*03, TRBV7-3*01	TRBV7-9, TRBV2, TRBV7-3	TRBJ2-7*01	TRBJ2-7	TRBD2*01	TRBD2	8	12	18	30	3	11	14
3	2.9e-07	TGTGCCAGCACCCGAGAGCCAGGGGGGGGCCTACGAGCAGTACTTC	CASTREPG~GAYEQYF	TRBV2*01, TRBV2*02, TRBV2*03, TRBV6-1*01, TRBV6-6*04	TRBV6-6, TRBV2, TRBV6-1	TRBJ2-7*01	TRBJ2-7	TRBD1*01, TRBD2*01	TRBD1, TRBD2	9	19	25	29	9	3	12
3	2.9e-07	TGTGCCAGCAGTTTTTGTAGACCTGAACACCGGGGAGCTGTTTTTT	CASSFCRP~NTGELFF	TRBV27*01	TRBV27	TRBJ2-2*01	TRBJ2-2	TRBD1*01, TRBD2*02, TRBD2*01	TRBD1, TRBD2	13	19	21	24	5	2	7
3	2.9e-07	TGTGCCAGCAGTTTATGGGGGGGGGACGACCTACGAGCAGTACTTC	CASSLWGG~TTYEQYF	TRBV12-4*01, TRBV12-3*01	TRBV12-4, TRBV12-3	TRBJ2-7*01	TRBJ2-7	TRBD2*01	TRBD2	14	18	24	29	3	4	7
3	2.9e-07	TGTGCCAGCAGTTCTCGAGGTGGACTCCACTTACGAGCAGTACTTC	CASSSRGG~STYEQYF	TRBV6-4*02, TRBV6-4*01	TRBV6-4	TRBJ2-7*01	TRBJ2-7	TRBD2*02, TRBD2*01	TRBD2	11	21	25	31	9	5	14
3	2.9e-07	TGTGCCAGCAGTTCCGGGACAAACAACTAATGAAAAACTGTTTTTT	CASSSGTN~TNEKLFF	TRBV6-5*01	TRBV6-5	TRBJ1-4*01	TRBJ1-4	TRBD1*01	TRBD1	11	15	20	23	3	2	5
3	2.9e-07	TGTGCCAGCAGTCCGCTACTAGCGGGGTACCTACGAGCAGTACTTC	CASSPLLA~GTYEQYF	TRBV27*01	TRBV27	TRBJ2-7*01	TRBJ2-7	TRBD2*01	TRBD2	11	17	26	29	5	2	7
3	2.9e-07	TGTGCCAGCAGTCGGGACGGCCAAGAGGAACACTGAAGCTTTCTTT	CASSRDGQ~RNTEAFF	TRBV27*01	TRBV27	TRBJ1-1*01	TRBJ1-1	TRBD1*01, TRBD2*02, TRBD2*01	TRBD1, TRBD2	11	13	17	27	1	9	10
3	2.9e-07	TGTGCCAGCAGTGGGGGGGGCGGGCCTCCAAGAGACCCAGTACTTC	CASSGGGG~LQETQYF	TRBV25-1*01	TRBV25-1	TRBJ2-5*01	TRBJ2-5	TRBD2*01	TRBD2	12	13	19	27	0	7	7
3	2.9e-07	TGTGCCAGCAGTGATCCCGGTGCCGGGCCAAGAGACCCAGTACTTC	CASSDPGA~GQETQYF	TRBV25-1*01	TRBV25-1	TRBJ2-5*01	TRBJ2-5	TRBD2*02	TRBD2	13	14	18	27	0	8	8
3	2.9e-07	TGTGCCAGCAGTGATCCCGGTGCCGGGAGAAGAGACCCAGTACTTC	CASSDPGA~GEETQYF	TRBV25-1*01	TRBV25-1	TRBJ2-5*01	TRBJ2-5	TRBD2*02	TRBD2	13	23	28	29	9	0	9
3	2.9e-07	TGTGCCAGCAGTGACTCTAGCGGGGGGGGCCAATGAGCAGTTCTTC	CASSDSSG~GANEQFF	TRBV6-4*02, TRBV6-4*01	TRBV6-4	TRBJ2-1*01	TRBJ2-1	TRBD2*01	TRBD2	16	17	27	30	0	2	2
3	2.9e-07	TGTGCCAGCAGCTTGGTCCCCGGGGGGGGATTCACCCCTCCACTTT	CASSLVPG~GDSPLHF	TRBV5-6*01	TRBV5-6	TRBJ1-6*02	TRBJ1-6	TRBD2*01	TRBD2	15	20	27	29	4	1	5
3	2.9e-07	TGTGCCAGCAGCTTGGGGGAGGGTTGGGGCCAACGTCCTGACTTTC	CASSLGEG~GANVLTF	TRBV5-6*01	TRBV5-6	TRBJ2-6*01	TRBJ2-6	TRBD2*02	TRBD2	15	16	22	24	0	1	1
3	2.9e-07	TGTGCCAGCAGCTTGACTAGCGGGAGAACACCGGGGAGCTGTTTTT	CASSLTSG~EHRGAVF	TRBV5-6*01	TRBV5-6	TRBJ2-2*01	TRBJ2-2	TRBD2*02	TRBD2	14	15	25	41	0	15	15
3	2.9e-07	TGTGCCAGCAGCTTATTTTAGCGGGAGGGCCTACGAGCAGTACTTC	CASSLF*R~RAYEQYF	TRBV7-3*01	TRBV7-3	TRBJ2-7*01	TRBJ2-7	TRBD2*02	TRBD2	14	18	28	29	3	0	3
3	2.9e-07	TGTGCCAGCAGCTTATTATCGGCGGGACTCCTATGAGCAGTTCTTC	CASSLLSA~DSYEQFF	TRBV11-3*01	TRBV11-3	TRBJ2-1*01	TRBJ2-1	TRBD2*02, TRBD2*01	TRBD2	14	23	28	32	8	3	11
3	2.9e-07	TGTGCCAGCAGCTTATTATCGGCGGGACTCCTACGGCCAGTACTTC	CASSLLSA~DSYGQYF	TRBV11-3*01	TRBV11-3	TRBJ2-7*01	TRBJ2-7	TRBD2*02, TRBD2*01	TRBD2	14	23	28	37	8	8	16
3	2.9e-07	TGTGCCAGCAGCTTATTATCGGCGGGACTCCTACGGGCAATACTTC	CASSLLSA~DSYGQYF	TRBV11-3*01	TRBV11-3	TRBJ2-7*01	TRBJ2-7	TRBD2*02, TRBD2*01	TRBD2	14	23	28	36	8	7	15
3	2.9e-07	TGTGCCAGCAGCTTATTATCGGCGGGACTCCTACGAGCGGCACTTC	CASSLLSA~DSYERHF	TRBV11-3*01	TRBV11-3	TRBJ2-7*01	TRBJ2-7	TRBD2*02	TRBD2	14	23	28	41	8	12	20
3	2.9e-07	TGTGCCAGCAGCTTATTATCGGCGAGACTCCCACGAGCAGTACTTC	CASSLLSA~DSHEQYF	TRBV11-3*01	TRBV11-3	TRBJ2-7*01	TRBJ2-7	TRBD1*01, TRBD2*02, TRBD2*01	TRBD1, TRBD2	14	20	22	27	5	4	9
3	2.9e-07	TGTGCCAGCAGCTTATTATCGGCAGGACCCCTACGAGCAGTACTTC	CASSLLSA~DPYEQYF	TRBV11-3*01	TRBV11-3	TRBJ2-7*01	TRBJ2-7	TRBD1*01, TRBD2*02, TRBD2*01	TRBD1, TRBD2	14	24	27	29	9	1	10
3	2.9e-07	TGTGCCAGCAGCTTATTATCAGCGGGGCTCCTACGAGCAGTACTTC	CASSLLSA~GSYEQYF	TRBV11-3*01	TRBV11-3	TRBJ2-7*01	TRBJ2-7	TRBD2*01	TRBD2	14	20	26	27	5	0	5
3	2.9e-07	TGTGCCAGCAGCTTATTATCAGCGGGACTCCTACGAGCAGTTCTTC	CASSLLSA~DSYEQFF	TRBV11-3*01	TRBV11-3	TRBJ2-1*01	TRBJ2-1	TRBD2*02	TRBD2	14	20	26	34	5	7	12
3	2.9e-07	TGTGCCAGCAGCTTATCATCGGCGGGGCTCCTACGAGCAGTACTTC	CASSLSSA~GSYEQYF	TRBV11-3*01	TRBV11-3	TRBJ2-7*01	TRBJ2-7	TRBD2*01	TRBD2	14	21	26	27	6	0	6
3	2.9e-07	TGTGCCAGCAGCTTATCATCGGCGGGACTCCTACGAGCGGTACTTC	CASSLSSA~DSYERYF	TRBV11-3*01	TRBV11-3	TRBJ2-7*01	TRBJ2-7	TRBD2*02	TRBD2	14	21	26	27	6	0	6
3	2.9e-07	TGTGCCAGCAGCTTATCACCGGCGGGACTCCTACGAGCAGTACTTC	CASSLSPA~DSYEQYF	TRBV11-3*01	TRBV11-3	TRBJ2-7*01	TRBJ2-7	TRBD2*02	TRBD2	14	21	26	27	6	0	6
3	2.9e-07	TGTGCCAGCAGCTTAGTACCAGCGGGGGGAGGATACGCAGTATTTT	CASSLVPA~GEDTQYF	TRBV7-6*01, TRBV11-1*01, TRBV11-3*01	TRBV7-6, TRBV11-1, TRBV11-3	TRBJ2-3*01	TRBJ2-3	TRBD2*01	TRBD2	15	20	28	31	4	2	6
3	2.9e-07	TGTGCCAGCAGCTTAGCGGGGGGGTACCACAGATACGCAGTATTTT	CASSLAGG~TTDTQYF	TRBV7-6*01	TRBV7-6	TRBJ2-3*01	TRBJ2-3	TRBD2*01	TRBD2	16	17	23	27	0	3	3
3	2.9e-07	TGTGCCAGCAGCTTAGCGGGGGGGCCATAATTCACCCCTCCACTTT	CASSLAGG~HNSPLHF	TRBV7-6*01	TRBV7-6	TRBJ1-6*02	TRBJ1-6	TRBD2*01	TRBD2	16	17	23	26	0	2	2
3	2.9e-07	TGTGCCAGCAGCTTAGCGGGGGGGACCCCAGGATACGCAGTATTTT	CASSLAGG~PQDTQYF	TRBV7-6*01	TRBV7-6	TRBJ2-3*01	TRBJ2-3	TRBD2*01	TRBD2	16	17	23	31	0	7	7
3	2.9e-07	TGTGCCAGCAGCTTAGCGGGGGGGAGGCACAGATACGCAGTATTTT	CASSLAGG~GTDTQYF	TRBV7-6*01	TRBV7-6	TRBJ2-3*01	TRBJ2-3	TRBD2*01	TRBD2	16	17	23	26	0	2	2
3	2.9e-07	TGTGCCAGCAGCTTAGCGGGACAGGGCCATCAATGAGCAGTTCTTC	CASSLAGQ~AINEQFF	TRBV7-6*01	TRBV7-6	TRBJ2-1*01	TRBJ2-1	TRBD1*01	TRBD1	16	17	25	30	0	4	4
3	2.9e-07	TGTGCCAGCAGCTTAGCGGGAGGGCCGATCCTACGAGCAGTACTTC	CASSLAGG~RSYEQYF	TRBV7-6*01	TRBV7-6	TRBJ2-7*01	TRBJ2-7	TRBD2*02	TRBD2	16	17	23	28	0	4	4
3	2.9e-07	TGTGCCAGCAGCTTAGACAGACTACCAATAATGAAAAACTGTTTTT	CASSLDRL~Q**KTVF	TRBV7-9*01, TRBV7-9*02	TRBV7-9	TRBJ1-4*01	TRBJ1-4	TRBD2*02, TRBD2*01	TRBD2	15	19	23	41	3	17	20
3	2.9e-07	TGTGCCAGCAGCTTAGAGTTGGCGGGACTCCTACGAGCAGTACTTC	CASSLELA~DSYEQYF	TRBV11-2*01	TRBV11-2	TRBJ2-7*01	TRBJ2-7	TRBD2*02	TRBD2	16	21	26	27	4	0	4
3	2.9e-07	TGTGCCAGCAGCTCATTATCGGCGGGGCTCCTACGAGCAGTACTTC	CASSSLSA~GSYEQYF	TRBV11-3*01	TRBV11-3	TRBJ2-7*01	TRBJ2-7	TRBD2*01	TRBD2	12	21	26	27	8	0	8
3	2.9e-07	TGTGCCAGCAGCTCAGGACTAGCGGGGGGGGGAGACCCAGTACTTC	CASSSGLA~GGETQYF	TRBV7-2*04, TRBV7-2*01	TRBV7-2	TRBJ2-5*01	TRBJ2-5	TRBD2*01	TRBD2	12	15	29	31	2	1	3
3	2.9e-07	TGTGCCAGCAGCTGATGCCCGGCCATTGAACTACGAGCAGTACTTC	CASS*CPA~LNYEQYF	TRBV7-3*01	TRBV7-3	TRBJ2-7*01	TRBJ2-7	TRBD1*01, TRBD2*02, TRBD2*01	TRBD1, TRBD2	12	16	19	30	3	10	13
3	2.9e-07	TGTGCCAGCAGCCTCCGGGACAGACCATCTTTCTGAGCAGTACTTC	CASSLRDR~HLSEQYF	TRBV14*01, TRBV14*02	TRBV14	TRBJ2-7*01	TRBJ2-7	TRBD1*01	TRBD1	12	16	22	34	3	11	14
3	2.9e-07	TGTGCCAGCAGCCTATTATCGGCGGGACCCCTACGAGCAGTACTTC	CASSLLSA~DPYEQYF	TRBV11-3*01, TRBV11-3*02	TRBV11-3	TRBJ2-7*01	TRBJ2-7	TRBD2*02	TRBD2	11	21	26	29	9	2	11
3	2.9e-07	TGTGCCAGCAGCCCCTCCGGGGGGGGGGGCCACTGAAGCTTTCTTT	CASSPSGG~GATEAFF	TRBV9*02, TRBV9*01, TRBV9*03	TRBV9	TRBJ1-1*01	TRBJ1-1	TRBD2*01	TRBD2	11	17	24	30	5	5	10
3	2.9e-07	TGTGCCAGCAGCCCCCCCCCCGGACGGGACCTACGAGCAGTACTTC	CASSPPPG~GTYEQYF	TRBV7-6*01, TRBV7-6*02	TRBV7-6	TRBJ2-7*01	TRBJ2-7	TRBD2*01	TRBD2	11	14	21	29	2	7	9
3	2.9e-07	TGTGCCAGCAGCCCCCAGACTAGCGGGCGGGGAGACCCAGTACTTC	CASSPQTS~GGETQYF	TRBV14*01, TRBV14*02	TRBV14	TRBJ2-5*01	TRBJ2-5	TRBD2*02, TRBD2*01	TRBD2	12	17	26	31	4	4	8
3	2.9e-07	TGTGCCAGCAGCCCATTATCGGCGGGACTCCTACGAGCAGTACTTC	CASSPLSA~DSYEQYF	TRBV11-3*01, TRBV11-3*02	TRBV11-3	TRBJ2-7*01	TRBJ2-7	TRBD2*02	TRBD2	11	21	26	27	9	0	9
3	2.9e-07	TGTGCCAGCAGCCCACTGGGGGGGGGACGGAGAGACCCAGTACTTC	CASSPLGG~DGETQYF	TRBV7-9*03, TRBV7-9*01, TRBV7-9*04, TRBV7-9*02	TRBV7-9	TRBJ2-5*01	TRBJ2-5	TRBD2*01	TRBD2	11	19	25	30	7	4	11
3	2.9e-07	TGTGCCAGCAGCCACGAGGGGGGGGAACACCGGGGAGCTGTTTTTT	CASSHEGG~NTGELFF	TRBV6-4*02, TRBV6-4*01	TRBV6-4	TRBJ2-2*01	TRBJ2-2	TRBD2*01	TRBD2	10	17	23	24	6	0	6
3	2.9e-07	TGTGCCAGCAGCGGGGGGGACAGACCATCTTTCTGAGCAGTACTTC	CASSGGDR~HLSEQYF	TRBV7-9*03, TRBV5-6*01, TRBV7-9*01, TRBV7-9*04, TRBV7-9*02	TRBV7-9, TRBV5-6	TRBJ2-7*01	TRBJ2-7	TRBD1*01	TRBD1	12	16	22	34	3	11	14
3	2.9e-07	TGTGCCAGCAGGGGCCTAACTTATAGCCAAAAACATTCAGTACTTC	CASRGLTY~AKNIQYF	TRBV6-1*01	TRBV6-1	TRBJ2-4*01	TRBJ2-4	TRBD1*01	TRBD1	10	11	14	24	0	9	9
3	2.9e-07	TGTGCCAGCAGACCCCGGATACAGGGGTGGAAACACCATATATTTT	CASRPRIQ~GGNTIYF	TRBV28*01	TRBV28	TRBJ1-3*01	TRBJ1-3	TRBD1*01	TRBD1	10	20	26	27	9	0	9
3	2.9e-07	TGTGCCAGGTCGGACGCCGGACAGAAAGAACTATGGCTACACCTTC	CARSDAGQ~KNYGYTF	TRBV28*01	TRBV28	TRBJ1-2*01	TRBJ1-2	TRBD1*01	TRBD1	7	18	23	28	10	4	14
3	2.9e-07	TGTGCCAACAGGTCGGTCCGGGACTCAGCGAAGTGAGCAGTTCTTC	CANRSVRD~QRSEQFF	TRBV28*01	TRBV28	TRBJ2-1*01	TRBJ2-1	TRBD2*02, TRBD2*01	TRBD2	10	19	24	33	8	8	16
3	2.9e-07	TGTGCAAGTCGCTTAGTCGCACTTAGAATCCTACGAGCAGTACTTC	CASRLVAL~ESYEQYF	TRBV11-3*01, TRBV11-3*02	TRBV11-3	TRBJ2-7*01	TRBJ2-7	TRBD2*02, TRBD2*01	TRBD2	4	13	17	28	8	10	18
3	2.9e-07	TGCGCCAGCGGCTTATTATCGGCGGGACTCCTACGAGCAGTACTTC	CASGLLSA~DSYEQYF	TRBV4-3*03, TRBV4-3*01, TRBV4-3*04, TRBV4-3*02	TRBV4-3	TRBJ2-7*01	TRBJ2-7	TRBD2*02	TRBD2	8	21	26	27	12	0	12
3	2.9e-07	TGCGCCAGCAGTGACGGCGAGGCAATGGGATGAAAAACTGTTTTTT	CASSDGEA~WDEKLFF	TRBV10-1*02, TRBV10-1*01	TRBV10-1	TRBJ1-4*01	TRBJ1-4	TRBD2*02	TRBD2	13	18	21	29	4	7	11
3	2.9e-07	TGCGCCAGCAGCTTGTTATCGGCGGGACTCCTACGAGCAGTACTTC	CASSLLSA~DSYEQYF	TRBV4-3*03, TRBV4-3*01, TRBV4-3*04, TRBV4-3*02	TRBV4-3	TRBJ2-7*01	TRBJ2-7	TRBD2*02	TRBD2	11	21	26	27	9	0	9
3	2.9e-07	TGCGCCAGCAGCTTGCGACTAGCGGGGGCATTACGAGCAGTACTTC	CASSLRLA~GHYEQYF	TRBV5-1*01	TRBV5-1	TRBJ2-7*01	TRBJ2-7	TRBD2*01	TRBD2	14	16	27	31	1	3	4
3	2.9e-07	TGCGCCAGCAGCTTGGGGGGGGGGGCCCTCGGATACGCAGTATTTT	CASSLGGG~PSDTQYF	TRBV5-1*01	TRBV5-1	TRBJ2-3*01	TRBJ2-3	TRBD2*01	TRBD2	15	18	24	31	2	6	8
3	2.9e-07	TGCGCCAGCAGCTTGGGGGGGGGAGAGCAATCAGCCCCAGCATTTT	CASSLGGG~SNQPQHF	TRBV5-1*01	TRBV5-1	TRBJ1-5*01	TRBJ1-5	TRBD2*01	TRBD2	15	16	22	25	0	2	2
3	2.9e-07	TGCGCCAGCAGCTTATTATCGGTGGGACTCCTACGAGCAGTACTTC	CASSLLSV~DSYEQYF	TRBV4-3*03, TRBV4-3*01, TRBV4-3*04, TRBV4-3*02	TRBV4-3	TRBJ2-7*01	TRBJ2-7	TRBD1*01, TRBD2*02, TRBD2*01	TRBD1, TRBD2	11	23	26	27	11	0	11
3	2.9e-07	TGCGCCAGCAGCTTATTACCGGCGGGACTCCTACGAGCAGTACTTC	CASSLLPA~DSYEQYF	TRBV4-3*03, TRBV4-3*01, TRBV4-3*04, TRBV4-3*02	TRBV4-3	TRBJ2-7*01	TRBJ2-7	TRBD2*02	TRBD2	11	21	26	27	9	0	9
3	2.9e-07	TGCGCCAGCAGCTCATTATCGGCGGGACTCCTACGAGCAGTACTTC	CASSSLSA~DSYEQYF	TRBV4-3*03, TRBV4-3*01, TRBV4-3*04, TRBV4-3*02	TRBV4-3	TRBJ2-7*01	TRBJ2-7	TRBD2*02	TRBD2	11	21	26	27	9	0	9
3	2.9e-07	TGCGCCAGCAGCCCTGGGGGGGGGCGCAGGAAACACCATATATTTT	CASSPGGG~AGNTIYF	TRBV5-1*01	TRBV5-1	TRBJ1-3*01	TRBJ1-3	TRBD2*01	TRBD2	11	17	23	28	5	4	9
3	2.9e-07	TGCGCCAGCAGCCAGGACAGGGGGGGGGACAGATACGCAGTATTTT	CASSQDRG~GTDTQYF	TRBV5-1*01	TRBV5-1	TRBJ2-3*01	TRBJ2-3	TRBD1*01	TRBD1	11	14	23	28	2	4	6
3	2.9e-07	TGCGCCAGCAGGGCTTAGCGGGGGGGGCGGTGAGACCCAGTACTTC	CASRA*RG~GGETQYF	TRBV5-1*01, TRBV5-1*02	TRBV5-1	TRBJ2-5*01	TRBJ2-5	TRBD2*01	TRBD2	10	15	25	31	4	5	9
3	2.9e-07	TGCAGTGCTTGGGGGGGGGACAGACCATCTTTCTGAGCAGTACTTC	CSAWGGDR~HLSEQYF	TRBV20-1*01, TRBV20-1*04, TRBV20-1*05, TRBV20-1*07	TRBV20-1	TRBJ2-7*01	TRBJ2-7	TRBD1*01, TRBD2*01	TRBD1, TRBD2	8	16	22	34	7	11	18
3	2.9e-07	TGCAGTGCTTACGGGGGGGACAGACCATCTTTCTGAGCAGTACTTC	CSAYGGDR~HLSEQYF	TRBV20-1*06, TRBV20-1*03, TRBV20-1*01, TRBV20-1*04, TRBV20-1*05, TRBV20-1*02, TRBV20-1*07	TRBV20-1	TRBJ2-7*01	TRBJ2-7	TRBD2*01	TRBD2	8	11	18	34	2	15	17
3	2.9e-07	TGCAGTGCTCCCCAATTATCACAGCTCTGGAAACACCATATATTTT	CSAPQLSQ~SGNTIYF	TRBV20-1*06, TRBV20-1*03, TRBV20-1*01, TRBV20-1*04, TRBV20-1*05, TRBV20-1*02, TRBV20-1*07	TRBV20-1	TRBJ1-3*01	TRBJ1-3	TRBD1*01, TRBD2*01	TRBD1, TRBD2	8	20	23	24	11	0	11
3	2.9e-07	TGCAGTGCTGCTAGCGGGGGGGGGGGCCGGAGAGACCCAGTACTTC	CSAASGGG~AGETQYF	TRBV20-1*06, TRBV20-1*03, TRBV20-1*01, TRBV20-1*04, TRBV20-1*05, TRBV20-1*02, TRBV20-1*07	TRBV20-1	TRBJ2-5*01	TRBJ2-5	TRBD2*01	TRBD2	8	10	21	30	1	8	9
3	2.9e-07	TGCAGTGCTAGCCCCGGGGGGGGGGGCGGGTTCACCCCTCCACTTT	CSASPGGG~AGSPLHF	TRBV20-1*06, TRBV20-1*03, TRBV20-1*01, TRBV20-1*04, TRBV20-1*05, TRBV20-1*02, TRBV20-1*07	TRBV20-1	TRBJ1-6*02	TRBJ1-6	TRBD2*01	TRBD2	10	14	21	30	3	8	11
3	2.9e-07	TGCAGTGCTAGAGGGGGGGACCCCACCTATCTACGAGCAGTACTTC	CSARGGDP~PIYEQYF	TRBV20-1*01, TRBV20-1*04, TRBV20-1*05, TRBV20-1*07	TRBV20-1	TRBJ2-7*01	TRBJ2-7	TRBD2*01	TRBD2	12	13	18	30	0	11	11
3	2.9e-07	TGCAGTGCCCCCCCGGACAGGGGACCCCACAGATACGCAGTATTTT	CSAPPDRG~PTDTQYF	TRBV20-1*06, TRBV20-1*03, TRBV20-1*01, TRBV20-1*04, TRBV20-1*05, TRBV20-1*02, TRBV20-1*07	TRBV20-1	TRBJ2-3*01	TRBJ2-3	TRBD1*01	TRBD1	7	14	22	27	6	4	10
3	2.9e-07	TGTGCTAGTGGCTTGGTACCATTTAGCACAGATACGCAGTATTTT	CASGLVPFSTDTQYF	TRBV12-5*01	TRBV12-5	TRBJ2-3*01	TRBJ2-3	TRBD1*01	TRBD1	16	-1	-1	24	-1	-1	7
3	2.9e-07	TGTGCTAGCAGCCCGTGGGGGGGGGATGGACAGCCCCAGCATTTT	CASSPWGGDGQPQHF	TRBV7-7*01, TRBV7-7*02	TRBV7-7	TRBJ1-5*01	TRBJ1-5	TRBD2*01	TRBD2	11	18	24	30	6	5	11
3	2.9e-07	TGTGCCTGGGTCTCGGGGGGCGGGGAGTACAATGAGCAGTTCTTC	CAWVSGGGEYNEQFF	TRBV30*05, TRBV30*01	TRBV30	TRBJ2-1*01	TRBJ2-1	TRBD2*01	TRBD2	9	13	19	27	3	7	10
3	2.9e-07	TGTGCCTGGGGGACAGGACAGGGGAACACCGGGGAGCTGTTTTTT	CAWGTGQGNTGELFF	TRBV30*05, TRBV30*01	TRBV30	TRBJ2-2*01	TRBJ2-2	TRBD1*01	TRBD1	10	15	22	23	4	0	4
3	2.9e-07	TGTGCCTGGGGGAGCGGGGGCCGGGACTACAATGAGCAGTTCTTC	CAWGSGGRDYNEQFF	TRBV30*05, TRBV30*01	TRBV30	TRBJ2-1*01	TRBJ2-1	TRBD2*01	TRBD2	10	12	19	26	1	6	7
3	2.9e-07	TGTGCCTGGATGGGACTAGCGGGGGGCACAGATACGCAGTATTTT	CAWMGLAGGTDTQYF	TRBV30*05, TRBV30*01	TRBV30	TRBJ2-3*01	TRBJ2-3	TRBD2*01	TRBD2	9	11	24	25	1	0	1
3	2.9e-07	TGTGCCTGGACCCCACCATCCCGGGTGACCGGGGGGGGTTTCTTT	CAWTPPSRVTGGGFF	TRBV30*05, TRBV30*01	TRBV30	TRBJ1-1*01	TRBJ1-1	TRBD2*01	TRBD2	9	29	36	38	19	1	20
3	2.9e-07	TGTGCCTGGAGTTCATTGGACAGGGATAGCGGGGAGCTGTTTTTT	CAWSSLDRDSGELFF	TRBV30*01	TRBV30	TRBJ2-2*01	TRBJ2-2	TRBD1*01	TRBD1	11	17	24	29	5	4	9
3	2.9e-07	TGTGCCTGGAGTGTACTTGGGGGCGGAACAGATACGCAGTATTTT	CAWSVLGGGTDTQYF	TRBV30*01	TRBV30	TRBJ2-3*01	TRBJ2-3	TRBD1*01	TRBD1	13	18	23	27	4	3	7
3	2.9e-07	TGTGCCTGGAGTGTAGGTGGGAGCTCCTACAATGAGCAGTTCTTC	CAWSVGGSSYNEQFF	TRBV30*01	TRBV30	TRBJ2-1*01	TRBJ2-1	TRBD2*02	TRBD2	13	18	22	23	4	0	4
3	2.9e-07	TGTGCCTGGAGTGTAAGCCACGAATAAGGGGAGACCCAGTACTTC	CAWSVSHE*GETQYF	TRBV30*01	TRBV30	TRBJ2-5*01	TRBJ2-5	TRBD1*01, TRBD2*02	TRBD1, TRBD2	5	26	29	30	20	0	20
3	2.9e-07	TGTGCCTGGAGTGCCCGCCGGGGTTTAGATCAGCCCCAGCATTTT	CAWSARRGLDQPQHF	TRBV30*01	TRBV30	TRBJ1-5*01	TRBJ1-5	TRBD2*02, TRBD2*01	TRBD2	12	13	17	28	0	10	10
3	2.9e-07	TGTGCCTGGAGTGCCGGACTAGCGGGTCAAGAGACCCAGTACTTC	CAWSAGLAGQETQYF	TRBV30*01	TRBV30	TRBJ2-5*01	TRBJ2-5	TRBD2*02, TRBD2*01	TRBD2	12	15	25	27	2	1	3
3	2.9e-07	TGTGCCTGGAGTGGTGAAGGACGGATGAACACTGAAGCTTTCTTT	CAWSGEGRMNTEAFF	TRBV30*01	TRBV30	TRBJ1-1*01	TRBJ1-1	TRBD1*01, TRBD2*02, TRBD2*01	TRBD1, TRBD2	12	18	21	25	5	3	8
3	2.9e-07	TGTGCCTGGAGTGGTAATGACAGGGGGAACTATGGCTACACCTTC	CAWSGNDRGNYGYTF	TRBV30*01	TRBV30	TRBJ1-2*01	TRBJ1-2	TRBD1*01	TRBD1	12	18	26	27	5	0	5
3	2.9e-07	TGTGCCTGGAGTGGCGGGGGACAGATCTACAATGAGCAGTTCTTC	CAWSGGGQIYNEQFF	TRBV30*01	TRBV30	TRBJ2-1*01	TRBJ2-1	TRBD1*01, TRBD2*01	TRBD1, TRBD2	12	17	23	26	4	2	6
3	2.9e-07	TGTGCCTGGAGTGATGGGAGAGGTTCGTACTATGGCTACACCTTC	CAWSDGRGSYYGYTF	TRBV30*01	TRBV30	TRBJ1-2*01	TRBJ1-2	TRBD2*02	TRBD2	12	15	19	28	2	8	10
3	2.9e-07	TGTGCCTGGAGTAATAGCGGGAGACACACCGGGGAGCTGTTTTTT	CAWSNSGRHTGELFF	TRBV30*01	TRBV30	TRBJ2-2*01	TRBJ2-2	TRBD2*02	TRBD2	11	14	22	25	2	2	4
3	2.9e-07	TGTGCCTGGAGCTACGGGACTAGGGGGTTGGAGACCCAGTACTTC	CAWSYGTRGLETQYF	TRBV30*05, TRBV30*01	TRBV30	TRBJ2-5*01	TRBJ2-5	TRBD2*02, TRBD2*01	TRBD2	10	15	22	30	4	7	11
3	2.9e-07	TGTGCCTGGAGCGCCGGGACTAGCGGGGAAGAGACCCAGTACTTC	CAWSAGTSGEETQYF	TRBV30*01	TRBV30	TRBJ2-5*01	TRBJ2-5	TRBD2*01	TRBD2	10	15	27	28	4	0	4
3	2.9e-07	TGTGCCTGGAGGTCGGGTGTGGGAGGCACAGATACGCAGTATTTT	CAWRSGVGGTDTQYF	TRBV30*01	TRBV30	TRBJ2-3*01	TRBJ2-3	TRBD2*02	TRBD2	10	20	24	25	9	0	9
3	2.9e-07	TGTGCCTGGAGGACATTACAGGGGGACACCGGGGAGCTGTTTTTT	CAWRTLQGDTGELFF	TRBV30*05, TRBV30*01	TRBV30	TRBJ2-2*01	TRBJ2-2	TRBD1*01	TRBD1	5	17	24	25	11	0	11
3	2.9e-07	TGTGCCTGGAGGACAGCGGGGGGGCACACCGGGGAGCTGTTTTTT	CAWRTAGGHTGELFF	TRBV30*05, TRBV30*01	TRBV30	TRBJ2-2*01	TRBJ2-2	TRBD2*01	TRBD2	5	14	23	25	8	1	9
3	2.9e-07	TGTGCCTGGAGACCGACGAGTGGAAGCAATCAGCCCCAGCATTTT	CAWRPTSGSNQPQHF	TRBV30*05, TRBV30*01	TRBV30	TRBJ1-5*01	TRBJ1-5	TRBD1*01, TRBD2*02, TRBD2*01	TRBD1, TRBD2	10	21	23	24	10	0	10
3	2.9e-07	TGTGCCTATAATCCTCGACAGGGTCTGAACACTGAAGCTTTCTTT	CAYNPRQGLNTEAFF	TRBV30*05, TRBV30*01	TRBV30	TRBJ1-1*01	TRBJ1-1	TRBD1*01	TRBD1	6	16	22	25	9	2	11
3	2.9e-07	TGTGCCATTTCGGGGGGGACCCCACCTATCTACGAGCAGTACTTC	CAISGGTPPIYEQYF	TRBV10-3*01, TRBV10-3*02	TRBV10-3	TRBJ2-7*01	TRBJ2-7	TRBD2*01	TRBD2	7	10	17	29	2	11	13
3	2.9e-07	TGTGCCATCGAGACCCCTAGCGTCCCCACCGGGGAGCTGTTTTTT	CAIETPSVPTGELFF	TRBV2*01, TRBV2*02, TRBV2*03	TRBV2	TRBJ2-2*01	TRBJ2-2	TRBD2*02, TRBD2*01	TRBD2	6	16	21	26	9	4	13
3	2.9e-07	TGTGCCATCAGTGTAGCGGGGGGCACAGGCTACGAGCAGTACTTC	CAISVAGGTGYEQYF	TRBV10-3*01, TRBV10-3*02	TRBV10-3	TRBJ2-7*01	TRBJ2-7	TRBD2*01	TRBD2	12	13	22	29	0	6	6
3	2.9e-07	TGTGCCATCAGTGACCCCCGGACTAACTCCTACGAGCAGTACTTC	CAISDPRTNSYEQYF	TRBV10-3*01, TRBV10-3*02	TRBV10-3	TRBJ2-7*01	TRBJ2-7	TRBD2*02, TRBD2*01	TRBD2	13	19	24	26	5	1	6
3	2.9e-07	TGTGCCACCAGTGATCCCCGGGACAGCGCCTATGGCTACACCTTC	CATSDPRDSAYGYTF	TRBV24-1*01	TRBV24-1	TRBJ1-2*01	TRBJ1-2	TRBD1*01	TRBD1	14	19	25	29	4	3	7
3	2.9e-07	TGTGCCACCAGCAGAGATCGGCGGGACTCCTACGAGCAGTACTTC	CATSRDRRDSYEQYF	TRBV15*02	TRBV15	TRBJ2-7*01	TRBJ2-7	TRBD2*02	TRBD2	11	20	25	26	8	0	8
3	2.9e-07	TGTGCCACCAGGTGGGGCGCACAGGGGGGGACTGAAGCTTTCTTT	CATRWGAQGGTEAFF	TRBV24-1*01	TRBV24-1	TRBJ1-1*01	TRBJ1-1	TRBD1*01	TRBD1	10	20	27	30	9	2	11
3	2.9e-07	TGTGCCACCAGGCCGACTAGCGGGGGGGCCGATGAGCAGTTCTTC	CATRPTSGGADEQFF	TRBV15*02	TRBV15	TRBJ2-1*01	TRBJ2-1	TRBD2*01	TRBD2	10	14	27	31	3	3	6
3	2.9e-07	TGTGCCACACTAACCTGGGGTACCTCCTACAATGAGCAGTTCTTC	CATLTWGTSYNEQFF	TRBV28*01	TRBV28	TRBJ2-1*01	TRBJ2-1	TRBD1*01, TRBD2*02, TRBD2*01	TRBD1, TRBD2	6	16	19	23	9	3	12
3	2.9e-07	TGTGCCAGTCTCGGTGGGGGGAGGCTCTCCTACGAGCAGTACTTC	CASLGGGRLSYEQYF	TRBV9*02, TRBV9*01, TRBV9*03	TRBV9	TRBJ2-7*01	TRBJ2-7	TRBD2*02, TRBD2*01	TRBD2	7	18	23	26	10	2	12
3	2.9e-07	TGTGCCAGTGCCGAGGACAGGGGGCACTACAATGAGCAGTTCTTC	CASAEDRGHYNEQFF	TRBV19*01, TRBV19*03, TRBV19*02	TRBV19	TRBJ2-1*01	TRBJ2-1	TRBD1*01	TRBD1	8	14	24	26	5	1	6
3	2.9e-07	TGTGCCAGTAGTCCCTCCGGGACAAGGGAAGAGACCCAGTACTTC	CASSPSGTREETQYF	TRBV19*01, TRBV19*03, TRBV19*02	TRBV19	TRBJ2-5*01	TRBJ2-5	TRBD1*01, TRBD2*02	TRBD1, TRBD2	11	18	23	28	6	4	10
3	2.9e-07	TGTGCCAGTAGTATTCGTGACGATAACACCGGGGAGCTGTTTTTT	CASSIRDDNTGELFF	TRBV19*01, TRBV19*02	TRBV19	TRBJ2-2*01	TRBJ2-2	TRBD1*01, TRBD2*02, TRBD2*01	TRBD1, TRBD2	13	18	20	24	4	3	7
3	2.9e-07	TGTGCCAGCTCTGGGGTAGGGCAGAAAAACACTGAAGCTTTCTTT	CASSGVGQKNTEAFF	TRBV27*01	TRBV27	TRBJ1-1*01	TRBJ1-1	TRBD1*01, TRBD2*02, TRBD2*01	TRBD1, TRBD2	8	17	20	27	8	6	14
3	2.9e-07	TGTGCCAGCTCCCCTGGGACAGGGGAGGTCTATGGCTACACCTTC	CASSPGTGEVYGYTF	TRBV18*01	TRBV18	TRBJ1-2*01	TRBJ1-2	TRBD1*01	TRBD1	10	15	24	29	4	4	8
3	2.9e-07	TGTGCCAGCTCCCGAAGTCAGGAGTCCGGATACGAGCAGTACTTC	CASSRSQESGYEQYF	TRBV18*01	TRBV18	TRBJ2-7*01	TRBJ2-7	TRBD2*02, TRBD2*01	TRBD2	8	22	26	30	13	3	16
3	2.9e-07	TGTGCCAGCTCCGCTCGAGAGGGGATGAACACTGAAGCTTTCTTT	CASSAREGMNTEAFF	TRBV18*01	TRBV18	TRBJ1-1*01	TRBJ1-1	TRBD1*01, TRBD2*02	TRBD1, TRBD2	8	19	23	25	10	1	11
3	2.9e-07	TGTGCCAGCTCGCTCCGGGACGGGCGGACAGATACGCAGTATTTT	CASSLRDGRTDTQYF	TRBV18*01	TRBV18	TRBJ2-3*01	TRBJ2-3	TRBD1*01, TRBD2*02, TRBD2*01	TRBD1, TRBD2	8	16	20	27	7	6	13
3	2.9e-07	TGTGCCAGCTCATTCCTCGGGGGATTGAACACTGAAGCTTTCTTT	CASSFLGGLNTEAFF	TRBV9*02, TRBV7-9*03, TRBV3-1*02, TRBV21-1*01, TRBV27*01, TRBV7-9*01, TRBV9*01, TRBV7-9*04, TRBV7-9*02, TRBV9*03, TRBV3-1*01	TRBV9, TRBV7-9, TRBV3-1, TRBV21-1, TRBV27	TRBJ1-1*01	TRBJ1-1	TRBD2*01	TRBD2	8	17	22	25	8	2	10
3	2.9e-07	TGTGCCAGCTCATCCTCACTAGCGGGAGGGGTCGAGCAGTTCTTC	CASSSSLAGGVEQFF	TRBV18*01, TRBV2*01, TRBV7-6*01, TRBV2*02, TRBV2*03, TRBV7-6*02	TRBV18, TRBV2, TRBV7-6	TRBJ2-1*01	TRBJ2-1	TRBD2*02	TRBD2	8	17	29	33	8	3	11
3	2.9e-07	TGTGCCAGCTCATCGCAGGAGGATAGCAATCAGCCCCAGCATTTT	CASSSQEDSNQPQHF	TRBV18*01	TRBV18	TRBJ1-5*01	TRBJ1-5	TRBD2*02	TRBD2	11	17	21	23	5	1	6
3	2.9e-07	TGTGCCAGCTCACTCTCGGGACTAGAGGCAGAGACCCAGTACTTC	CASSLSGLEAETQYF	TRBV18*01	TRBV18	TRBJ2-5*01	TRBJ2-5	TRBD2*02, TRBD2*01	TRBD2	12	17	24	29	4	4	8
3	2.9e-07	TGTGCCAGCTCACTACTTAGCGGAGAGGCAGGCGAGCAGTACTTC	CASSLLSGEAGEQYF	TRBV7-6*01, TRBV7-6*02	TRBV7-6	TRBJ2-7*01	TRBJ2-7	TRBD2*02, TRBD2*01	TRBD2	12	17	22	32	4	9	13
3	2.9e-07	TGTGCCAGCTCACCTTGGGACGGAGAAAATCAGCCCCAGCATTTT	CASSPWDGENQPQHF	TRBV18*01	TRBV18	TRBJ1-5*01	TRBJ1-5	TRBD1*01, TRBD2*02, TRBD2*01	TRBD1, TRBD2	13	16	20	27	2	6	8
3	2.9e-07	TGTGCCAGCTCACCTCCCGGGACAGGGGCCTACGAGCAGTACTTC	CASSPPGTGAYEQYF	TRBV18*01	TRBV18	TRBJ2-7*01	TRBJ2-7	TRBD1*01	TRBD1	13	18	27	28	4	0	4
3	2.9e-07	TGTGCCAGCTCACCTACCGGGACAGGGGAGAAAAAACTGTTTTTT	CASSPTGTGEKKLFF	TRBV18*01	TRBV18	TRBJ1-4*01	TRBJ1-4	TRBD1*01	TRBD1	13	18	27	31	4	3	7
3	2.9e-07	TGTGCCAGCTCACCTAGACAGGGGAGCACAGATACGCAGTATTTT	CASSPRQGSTDTQYF	TRBV7-9*03, TRBV2*01, TRBV25-1*01, TRBV7-9*01, TRBV7-9*04, TRBV7-9*02, TRBV2*02, TRBV2*03	TRBV7-9, TRBV2, TRBV25-1	TRBJ2-3*01	TRBJ2-3	TRBD1*01	TRBD1	8	16	23	24	7	0	7
3	2.9e-07	TGTGCCAGCTCACCTAACAGCTTCCCGAACACTGAAGCTTTCTTT	CASSPNSFPNTEAFF	TRBV18*01	TRBV18	TRBJ1-1*01	TRBJ1-1	TRBD1*01, TRBD2*02, TRBD2*01	TRBD1, TRBD2	13	16	19	26	2	6	8
3	2.9e-07	TGTGCCAGCTCACCCTTAGTACTCTCTGGAAACACCATATATTTT	CASSPLVLSGNTIYF	TRBV18*01	TRBV18	TRBJ1-3*01	TRBJ1-3	TRBD2*02, TRBD2*01	TRBD2	13	16	19	23	2	3	5
3	2.9e-07	TGTGCCAGCTCACCCTACGACGTTTCGGGGAACAAACTGTTTTTT	CASSPYDVSGNKLFF	TRBV18*01	TRBV18	TRBJ1-4*01	TRBJ1-4	TRBD2*01	TRBD2	8	25	29	33	16	3	19
3	2.9e-07	TGTGCCAGCTCACCCCGACGTGAGGCGGGGACTGAAGCTTTCTTT	CASSPRREAGTEAFF	TRBV18*01	TRBV18	TRBJ1-1*01	TRBJ1-1	TRBD2*01	TRBD2	13	24	29	30	10	0	10
3	2.9e-07	TGTGCCAGCTCACCGTACTCTGGGGGAAGCACTGAAGCTTTCTTT	CASSPYSGGSTEAFF	TRBV18*01	TRBV18	TRBJ1-1*01	TRBJ1-1	TRBD1*01, TRBD2*01	TRBD1, TRBD2	13	21	25	29	7	3	10
3	2.9e-07	TGTGCCAGCTCACCGGGACAGGGGACGCTGAATACGCAGTATTTT	CASSPGQGTLNTQYF	TRBV18*01	TRBV18	TRBJ2-3*01	TRBJ2-3	TRBD1*01	TRBD1	13	14	23	31	0	7	7
3	2.9e-07	TGTGCCAGCTCACCGACAGGGGGCTACACCGGGGAGCTGTTTTTT	CASSPTGGYTGELFF	TRBV18*01	TRBV18	TRBJ2-2*01	TRBJ2-2	TRBD1*01	TRBD1	13	14	23	25	0	1	1
3	2.9e-07	TGTGCCAGCTCACCGAGGGACAGGGGATCCGACGGCTACACCTTC	CASSPRDRGSDGYTF	TRBV18*01	TRBV18	TRBJ1-2*01	TRBJ1-2	TRBD1*01	TRBD1	13	16	25	33	2	7	9
3	2.9e-07	TGTGCCAGCTCACCGAACAGGGGGCAGGCCGGGGAGCTGTTTTTT	CASSPNRGQAGELFF	TRBV18*01, TRBV2*01, TRBV7-3*05, TRBV2*02, TRBV2*03, TRBV7-3*01	TRBV18, TRBV2, TRBV7-3	TRBJ2-2*01	TRBJ2-2	TRBD1*01	TRBD1	13	16	24	28	2	3	5
3	2.9e-07	TGTGCCAGCTCACCATTAGACGCGAATCAAGATACGCAGTATTTT	CASSPLDANQDTQYF	TRBV18*01, TRBV11-3*01, TRBV14*01, TRBV14*02, TRBV11-3*02	TRBV18, TRBV11-3, TRBV14	TRBJ2-3*01	TRBJ2-3	TRBD1*01, TRBD2*02, TRBD2*01	TRBD1, TRBD2	8	18	20	29	9	8	17
3	2.9e-07	TGTGCCAGCTCACCACTTTATGCAACTAATGAAAAACTGTTTTTT	CASSPLYATNEKLFF	TRBV11-3*01, TRBV11-3*02	TRBV11-3	TRBJ1-4*01	TRBJ1-4	TRBD2*02, TRBD2*01	TRBD2	8	14	16	22	5	5	10
3	2.9e-07	TGTGCCAGCTCACCACCCGGCACCGCTTTATATGGCTACACCTTC	CASSPPGTALYGYTF	TRBV9*02, TRBV7-9*03, TRBV7-9*07, TRBV11-2*01, TRBV18*01, TRBV5-4*01, TRBV5-5*01, TRBV5-6*01, TRBV5-8*01, TRBV7-4*01, TRBV7-9*01, TRBV9*01, TRBV7-8*01, TRBV7-3*05, TRBV7-9*04, TRBV7-9*02, TRBV9*03, TRBV7-8*03, TRBV7-9*05, TRBV7-2*04, TRBV11-1*01, TRBV11-2*02, TRBV11-3*03, TRBV5-4*03, TRBV11-3*01, TRBV4-2*01, TRBV5-5*02, TRBV5-4*02, TRBV11-2*03, TRBV11-3*02, TRBV5-5*03, TRBV5-8*02, TRBV5-4*04, TRB…	TRBV9, TRBV7-9, TRBV11-2, TRBV18, TRBV5-4, TRBV5-5, TRBV5-6, TRBV5-8, TRBV7-4, TRBV7-8, TRBV7-3, TRBV7-2, TRBV11-1, TRBV11-3, TRBV4-2, TRBV7-1	TRBJ1-2*01	TRBJ1-2	TRBD2*02, TRBD2*01	TRBD2	8	22	26	30	13	3	16
3	2.9e-07	TGTGCCAGCTCACCACCCGGACAGGGGAATTATGGCTACACCTTC	CASSPPGQGNYGYTF	TRBV18*01, TRBV10-3*01, TRBV3-1*01, TRBV10-3*02	TRBV3-1, TRBV18, TRBV10-3	TRBJ1-2*01	TRBJ1-2	TRBD1*01	TRBD1	6	18	26	30	11	3	14
3	2.9e-07	TGTGCCAGCTCACCACCGGTCGCTAGCAATCAGCCCCAGCATTTT	CASSPPVASNQPQHF	TRBV18*01	TRBV18	TRBJ1-5*01	TRBJ1-5	TRBD1*01, TRBD2*02, TRBD2*01	TRBD1, TRBD2	16	18	20	23	1	2	3
3	2.9e-07	TGTGCCAGCTCACCACGACAGGACCGCACAGATACGCAGTATTTT	CASSPRQDRTDTQYF	TRBV18*01	TRBV18	TRBJ2-3*01	TRBJ2-3	TRBD1*01	TRBD1	15	16	21	25	0	3	3
3	2.9e-07	TGTGCCAGCTCACCACAGGGGACACACCAAGAGACCCAGTACTTC	CASSPQGTHQETQYF	TRBV18*01	TRBV18	TRBJ2-5*01	TRBJ2-5	TRBD1*01	TRBD1	8	14	20	25	5	4	9
3	2.9e-07	TGTGCCAGCTCACCAGGGCTAGCGGACTCCTACGAGCAGTACTTC	CASSPGLADSYEQYF	TRBV18*01	TRBV18	TRBJ2-7*01	TRBJ2-7	TRBD2*02, TRBD2*01	TRBD2	14	18	24	26	3	1	4
3	2.9e-07	TGTGCCAGCTCACCAGGGACAGGGGGCGATTCACCCCTCCACTTT	CASSPGTGGDSPLHF	TRBV18*01	TRBV18	TRBJ1-6*01	TRBJ1-6	TRBD1*01	TRBD1	14	15	26	28	0	1	1
3	2.9e-07	TGTGCCAGCTCACCAGAGACAGGGGGTGGAAACACCATATATTTT	CASSPETGGGNTIYF	TRBV9*02, TRBV18*01, TRBV2*01, TRBV9*01, TRBV9*03, TRBV2*02, TRBV2*03	TRBV9, TRBV18, TRBV2	TRBJ1-3*01	TRBJ1-3	TRBD1*01	TRBD1	8	17	25	26	8	0	8
3	2.9e-07	TGTGCCAGCTCACCAAATTACAGTGGGGAAGAGACCCAGTACTTC	CASSPNYSGEETQYF	TRBV18*01	TRBV18	TRBJ2-5*01	TRBJ2-5	TRBD1*01, TRBD2*01	TRBD1, TRBD2	14	24	27	28	9	0	9
3	2.9e-07	TGTGCCAGCTCACACTCCCGGGCAGGGTATCAGCCCCAGCATTTT	CASSHSRAGYQPQHF	TRBV18*01	TRBV18	TRBJ1-5*01	TRBJ1-5	TRBD2*02	TRBD2	12	14	19	28	1	8	9
3	2.9e-07	TGTGCCAGCTCAGCAAGTGGCGGGGGGATGCATGAGCAGTTCTTC	CASSASGGGMHEQFF	TRBV18*01	TRBV18	TRBJ2-1*01	TRBJ2-1	TRBD2*01	TRBD2	11	19	26	31	7	4	11
3	2.9e-07	TGTGCCAGCGCTCCCCGGACAGGGACCTACAATGAGCAGTTCTTC	CASAPRTGTYNEQFF	TRBV28*01	TRBV28	TRBJ2-1*01	TRBJ2-1	TRBD1*01	TRBD1	8	16	23	25	7	1	8
3	2.9e-07	TGTGCCAGCGGACATACTAGCGGGAGTGCAGATACGCAGTATTTT	CASGHTSGSADTQYF	TRBV7-2*04, TRBV7-2*01	TRBV7-2	TRBJ2-3*01	TRBJ2-3	TRBD2*02	TRBD2	8	15	25	28	6	2	8
3	2.9e-07	TGTGCCAGCGGAAAAGGGGACATAACTAATGAAAAACTGTTTTTT	CASGKGDITNEKLFF	TRBV9*02, TRBV27*01, TRBV9*01, TRBV7-3*05, TRBV9*03, TRBV7-3*01	TRBV9, TRBV27, TRBV7-3	TRBJ1-4*01	TRBJ1-4	TRBD1*01	TRBD1	8	16	21	23	7	1	8
3	2.9e-07	TGTGCCAGCATCGGGACAGGGTTGGGCACAGATACGCAGTATTTT	CASIGTGLGTDTQYF	TRBV28*01	TRBV28	TRBJ2-3*01	TRBJ2-3	TRBD1*01	TRBD1	9	12	20	25	2	4	6
3	2.9e-07	TGTGCCAGCACCCCCTACAGGGCTGGGGCCAACGTCCTGACTTTC	CASTPYRAGANVLTF	TRBV28*01	TRBV28	TRBJ2-6*01	TRBJ2-6	TRBD1*01	TRBD1	9	16	21	22	6	0	6
3	2.9e-07	TGTGCCAGCACCCCCCCGGGGGCACTGAACACTGAAGCTTTCTTT	CASTPPGALNTEAFF	TRBV28*01	TRBV28	TRBJ1-1*01	TRBJ1-1	TRBD2*01	TRBD2	9	10	17	25	0	7	7
3	2.9e-07	TGTGCCAGCACCCCAGGATCGAACCGGCCGGATACGCAGTATTTT	CASTPGSNRPDTQYF	TRBV27*01	TRBV27	TRBJ2-3*01	TRBJ2-3	TRBD1*01, TRBD2*01	TRBD1, TRBD2	9	13	16	30	3	13	16
3	2.9e-07	TGTGCCAGCACCATACTAGCGGGAGGATCTGAGACCCAGTACTTC	CASTILAGGSETQYF	TRBV6-1*01	TRBV6-1	TRBJ2-5*01	TRBJ2-5	TRBD2*02	TRBD2	9	14	25	30	4	4	8
3	2.9e-07	TGTGCCAGCACCATAGCGGGGGGGGCATGTGAGACCCAGTACTTC	CASTIAGGACETQYF	TRBV9*02, TRBV9*01	TRBV9	TRBJ2-5*01	TRBJ2-5	TRBD2*01	TRBD2	9	13	23	30	3	6	9
3	2.9e-07	TGTGCCAGCACGGTAGCTGGGCCCTCCTACAATGAGCAGTTCTTC	CASTVAGPSYNEQFF	TRBV28*01	TRBV28	TRBJ2-1*01	TRBJ2-1	TRBD1*01, TRBD2*02, TRBD2*01	TRBD1, TRBD2	9	18	21	23	8	1	9
3	2.9e-07	TGTGCCAGCAGTTTTGACGGATACTCTGGAAACACCATATATTTT	CASSFDGYSGNTIYF	TRBV27*01	TRBV27	TRBJ1-3*01	TRBJ1-3	TRBD1*01, TRBD2*02, TRBD2*01	TRBD1, TRBD2	13	18	20	23	4	2	6
3	2.9e-07	TGTGCCAGCAGTTTCTCCGGGACAGGGCTCAGCGAGCAGTACTTC	CASSFSGTGLSEQYF	TRBV27*01	TRBV27	TRBJ2-7*01	TRBJ2-7	TRBD1*01	TRBD1	10	18	26	32	7	5	12
3	2.9e-07	TGTGCCAGCAGTTTCGGCAGGGGGCGGGTTGAAAAACTGTTTTTT	CASSFGRGRVEKLFF	TRBV28*01	TRBV28	TRBJ1-4*01	TRBJ1-4	TRBD1*01	TRBD1	13	17	24	29	3	4	7
3	2.9e-07	TGTGCCAGCAGTTTCACGGGGGGCAGGACCGGGGAGCTGTTTTTT	CASSFTGGRTGELFF	TRBV27*01	TRBV27	TRBJ2-2*01	TRBJ2-2	TRBD2*01	TRBD2	13	16	22	27	2	4	6
3	2.9e-07	TGTGCCAGCAGTTTGCGGGCGTTCGGCACAGATACGCAGTATTTT	CASSLRAFGTDTQYF	TRBV28*01	TRBV28	TRBJ2-3*01	TRBJ2-3	TRBD2*02, TRBD2*01	TRBD2	13	14	18	25	0	6	6
3	2.9e-07	TGTGCCAGCAGTTTGGCCCCCCGCAGGTCCTACGAGCAGTACTTC	CASSLAPRRSYEQYF	TRBV28*01	TRBV28	TRBJ2-7*01	TRBJ2-7	TRBD2*01	TRBD2	13	16	23	27	2	3	5
3	2.9e-07	TGTGCCAGCAGTTTGACAGGGGGCTCAAGGACTGAAGCTTTCTTT	CASSLTGGSRTEAFF	TRBV9*02, TRBV12-4*01, TRBV27*01, TRBV9*01, TRBV12-4*02, TRBV9*03, TRBV12-3*01	TRBV9, TRBV12-4, TRBV27, TRBV12-3	TRBJ1-1*01	TRBJ1-1	TRBD1*01	TRBD1	13	14	23	30	0	6	6
3	2.9e-07	TGTGCCAGCAGTTTGAGTTCTCCCACTAAAAACATTCAGTACTTC	CASSLSSPTKNIQYF	TRBV28*01	TRBV28	TRBJ2-4*01	TRBJ2-4	TRBD2*02	TRBD2	12	19	23	27	6	3	9
3	2.9e-07	TGTGCCAGCAGTTTATTTGGAGGTCCGGGCGGCGAGCAGTACTTC	CASSLFGGPGGEQYF	TRBV27*01	TRBV27	TRBJ2-7*01	TRBJ2-7	TRBD2*02	TRBD2	15	18	22	32	2	9	11
3	2.9e-07	TGTGCCAGCAGTTTATCTACAGGGGTGGTTCATACGCAGTATTTT	CASSLSTGVVHTQYF	TRBV6-4*02, TRBV27*01, TRBV6-1*01, TRBV6-4*01	TRBV6-4, TRBV27, TRBV6-1	TRBJ2-3*01	TRBJ2-3	TRBD1*01	TRBD1	16	18	24	31	1	6	7
3	2.9e-07	TGTGCCAGCAGTTTATCTAGGGGCCAAGACGATGAGCAGTTCTTC	CASSLSRGQDDEQFF	TRBV27*01	TRBV27	TRBJ2-1*01	TRBJ2-1	TRBD1*01	TRBD1	16	18	22	31	1	8	9
3	2.9e-07	TGTGCCAGCAGTTTATCAGCGGAGGGGGGCAATGAGCAGTTCTTC	CASSLSAEGGNEQFF	TRBV28*01	TRBV28	TRBJ2-1*01	TRBJ2-1	TRBD1*01, TRBD2*02, TRBD2*01	TRBD1, TRBD2	15	22	27	29	6	1	7
3	2.9e-07	TGTGCCAGCAGTTTACTGATCTCTGGGGCCAACGTCCTGACTTTC	CASSLLISGANVLTF	TRBV28*01	TRBV28	TRBJ2-6*01	TRBJ2-6	TRBD1*01	TRBD1	14	15	17	20	0	2	2
3	2.9e-07	TGTGCCAGCAGTTTACGTCCGGGGGGTTTTAATGAGCAGTTCTTC	CASSLRPGGFNEQFF	TRBV27*01	TRBV27	TRBJ2-1*01	TRBJ2-1	TRBD2*01	TRBD2	14	19	25	30	4	4	8
3	2.9e-07	TGTGCCAGCAGTTTACGGGCAATTACAGGGAATGGCTACACCTTC	CASSLRAITGNGYTF	TRBV28*01	TRBV28	TRBJ1-2*01	TRBJ1-2	TRBD1*01	TRBD1	14	24	29	31	9	1	10
3	2.9e-07	TGTGCCAGCAGTTTAGGGCAGGGCGAAAACACTGAAGCTTTCTTT	CASSLGQGENTEAFF	TRBV27*01	TRBV27	TRBJ1-1*01	TRBJ1-1	TRBD1*01	TRBD1	15	18	22	27	2	4	6
3	2.9e-07	TGTGCCAGCAGTTTAGGAGCGGGAGGGGGTTGGGGGCAGTACTTC	CASSLGAGGGWGQYF	TRBV12-4*01, TRBV12-3*01	TRBV12-4, TRBV12-3	TRBJ2-7*01	TRBJ2-7	TRBD2*02	TRBD2	15	17	26	35	1	8	9
3	2.9e-07	TGTGCCAGCAGTTTAGACAGGGGGCCCCCCTACGAGCAGTACTTC	CASSLDRGPPYEQYF	TRBV28*01	TRBV28	TRBJ2-7*01	TRBJ2-7	TRBD1*01	TRBD1	14	15	24	28	0	3	3
3	2.9e-07	TGTGCCAGCAGTTTAAGTAGGCCAGGTTTACATGAGCAGTTCTTC	CASSLSRPGLHEQFF	TRBV27*01	TRBV27	TRBJ2-1*01	TRBJ2-1	TRBD1*01	TRBD1	14	22	25	31	7	5	12
3	2.9e-07	TGTGCCAGCAGTTTAAGGGACAGGGTAATCTACGAGCAGTACTTC	CASSLRDRVIYEQYF	TRBV27*01	TRBV27	TRBJ2-7*01	TRBJ2-7	TRBD1*01	TRBD1	14	16	24	29	1	4	5
3	2.9e-07	TGTGCCAGCAGTTTAAAATGGGGAGAACTGGGTGGCTACACCTTC	CASSLKWGELGGYTF	TRBV27*01	TRBV27	TRBJ1-2*01	TRBJ1-2	TRBD2*02	TRBD2	14	20	24	32	5	7	12
3	2.9e-07	TGTGCCAGCAGTTCTTCTAGGAGCTCCTACAATGAGCAGTTCTTC	CASSSSRSSYNEQFF	TRBV6-3*01, TRBV6-2*01	TRBV6-3, TRBV6-2	TRBJ2-1*01	TRBJ2-1	TRBD2*02, TRBD2*01	TRBD2	12	16	19	23	3	3	6
3	2.9e-07	TGTGCCAGCAGTTCCCAAGCCCCGGGTAATGAAAAACTGTTTTTT	CASSSQAPGNEKLFF	TRBV28*01	TRBV28	TRBJ1-4*01	TRBJ1-4	TRBD1*01, TRBD2*01	TRBD1, TRBD2	10	18	22	26	7	3	10
3	2.9e-07	TGTGCCAGCAGTTCACAGTGGGACACCCGCTATGGCTACACCTTC	CASSSQWDTRYGYTF	TRBV27*01	TRBV27	TRBJ1-2*01	TRBJ1-2	TRBD1*01	TRBD1	12	19	24	29	6	4	10
3	2.9e-07	TGTGCCAGCAGTTCAGCCAGCGGGGGAGCGGATACGCAGTATTTT	CASSSASGGADTQYF	TRBV28*01	TRBV28	TRBJ2-3*01	TRBJ2-3	TRBD2*01	TRBD2	12	18	25	30	5	4	9
3	2.9e-07	TGTGCCAGCAGTTGGACTAGCGGGGGGGCAGAGACCCAGTACTTC	CASSWTSGGAETQYF	TRBV12-4*01, TRBV11-3*01, TRBV6-3*01, TRBV12-3*01, TRBV11-3*02, TRBV6-2*01	TRBV12-4, TRBV11-3, TRBV6-3, TRBV12-3, TRBV6-2	TRBJ2-5*01	TRBJ2-5	TRBD2*01	TRBD2	12	13	27	29	0	1	1
3	2.9e-07	TGTGCCAGCAGTTACTCCCAGGGGGCGGGAGATACGCAGTATTTT	CASSYSQGAGDTQYF	TRBV6-5*01	TRBV6-5	TRBJ2-3*01	TRBJ2-3	TRBD1*01	TRBD1	16	18	25	29	1	3	4
3	2.9e-07	TGTGCCAGCAGTTACGGGACTAGCCCTCGGAATGAGCAGTTCTTC	CASSYGTSPRNEQFF	TRBV27*01	TRBV27	TRBJ2-1*01	TRBJ2-1	TRBD2*02, TRBD2*01	TRBD2	12	15	23	30	2	6	8
3	2.9e-07	TGTGCCAGCAGTTACAGGGGGCTGGGCACAGATACGCAGTATTTT	CASSYRGLGTDTQYF	TRBV27*01	TRBV27	TRBJ2-3*01	TRBJ2-3	TRBD1*01	TRBD1	12	13	21	25	0	3	3
3	2.9e-07	TGTGCCAGCAGTCTGCGGGAGGGGCGCACAGATACGCAGTATTTT	CASSLREGRTDTQYF	TRBV27*01	TRBV27	TRBJ2-3*01	TRBJ2-3	TRBD2*02	TRBD2	11	14	22	25	2	2	4
3	2.9e-07	TGTGCCAGCAGTCCCTCAGCGGGGGCCACAGATACGCAGTATTTT	CASSPSAGATDTQYF	TRBV6-4*02, TRBV6-4*01	TRBV6-4	TRBJ2-3*01	TRBJ2-3	TRBD2*01	TRBD2	11	17	24	26	5	1	6
3	2.9e-07	TGTGCCAGCAGTCCCGCGGGGGGTTCCTACAATGAGCAGTTCTTC	CASSPAGGSYNEQFF	TRBV6-4*02, TRBV6-4*01	TRBV6-4	TRBJ2-1*01	TRBJ2-1	TRBD2*01	TRBD2	11	15	22	24	3	1	4
3	2.9e-07	TGTGCCAGCAGTCCGGGACAAACAACTAATGAAAAACTGTTTTTT	CASSPGQTTNEKLFF	TRBV6-5*01	TRBV6-5	TRBJ1-4*01	TRBJ1-4	TRBD1*01	TRBD1	11	14	19	22	2	2	4
3	2.9e-07	TGTGCCAGCAGTCAGCGGGGGGGGAACCCGGATACGCAGTATTTT	CASSQRGGNPDTQYF	TRBV11-2*01	TRBV11-2	TRBJ2-3*01	TRBJ2-3	TRBD2*01	TRBD2	10	13	22	30	2	7	9
3	2.9e-07	TGTGCCAGCAGTCAGACTAGCGGGGGAACAGATACGCAGTATTTT	CASSQTSGGTDTQYF	TRBV28*01	TRBV28	TRBJ2-3*01	TRBJ2-3	TRBD2*01	TRBD2	11	14	25	27	2	1	3
3	2.9e-07	TGTGCCAGCAGTCAAGACAGGGTAGCCAATTCACCCCTCCACTTT	CASSQDRVANSPLHF	TRBV28*01	TRBV28	TRBJ1-6*02	TRBJ1-6	TRBD1*01	TRBD1	11	15	21	27	3	5	8
3	2.9e-07	TGTGCCAGCAGTGTTGGACTGGGGGGGAACACTGAAGCTTTCTTT	CASSVGLGGNTEAFF	TRBV2*01, TRBV2*02, TRBV2*03	TRBV2	TRBJ1-1*01	TRBJ1-1	TRBD2*01	TRBD2	12	20	25	26	7	0	7
3	2.9e-07	TGTGCCAGCAGTGTCGACAGGGGGGAGTTCGAACCCCAGCATTTT	CASSVDRGEFEPQHF	TRBV2*01, TRBV2*03	TRBV2	TRBJ1-5*01	TRBJ1-5	TRBD1*01	TRBD1	12	15	23	33	2	9	11
3	2.9e-07	TGTGCCAGCAGTGCTCCGGGACAGGGGACGGAAAAACTGTTTTTT	CASSAPGQGTEKLFF	TRBV28*01	TRBV28	TRBJ1-4*01	TRBJ1-4	TRBD1*01	TRBD1	11	17	26	30	5	3	8
3	2.9e-07	TGTGCCAGCAGTGCCCCGCGGACAGGGAGGGAGACCCAGTACTTC	CASSAPRTGRETQYF	TRBV25-1*01	TRBV25-1	TRBJ2-5*01	TRBJ2-5	TRBD1*01	TRBD1	12	19	26	30	6	3	9
3	2.9e-07	TGTGCCAGCAGTGGGATGGGACAGGGCTCCCAGCCCCAGCATTTT	CASSGMGQGSQPQHF	TRBV2*01, TRBV2*02, TRBV2*03	TRBV2	TRBJ1-5*01	TRBJ1-5	TRBD1*01	TRBD1	12	17	25	30	4	4	8
3	2.9e-07	TGTGCCAGCAGTGATCCCGGTGCCGGGCGGGAGGCCCAGTACTTC	CASSDPGAGREAQYF	TRBV25-1*01	TRBV25-1	TRBJ2-5*01	TRBJ2-5	TRBD2*02	TRBD2	13	14	18	30	0	11	11
3	2.9e-07	TGTGCCAGCAGTGATCCCGGTGCCGGGCGAGGGGCCCAGTACTTC	CASSDPGAGRGAQYF	TRBV25-1*01	TRBV25-1	TRBJ2-5*01	TRBJ2-5	TRBD1*01, TRBD2*02	TRBD1, TRBD2	13	29	33	34	15	0	15
3	2.9e-07	TGTGCCAGCAGTGATGAGACCGTACACAAAAACATTCAGTACTTC	CASSDETVHKNIQYF	TRBV2*01, TRBV2*03, TRBV6-1*01, TRBV6-6*04	TRBV6-6, TRBV2, TRBV6-1	TRBJ2-4*01	TRBJ2-4	TRBD1*01, TRBD2*02, TRBD2*01	TRBD1, TRBD2	13	23	25	26	9	0	9
3	2.9e-07	TGTGCCAGCAGTGACTCTAGCGGGGGGGCCAATGAGCAGTATTTT	CASSDSSGGANEQYF	TRBV6-4*02, TRBV6-4*01	TRBV6-4	TRBJ2-3*01	TRBJ2-3	TRBD2*01	TRBD2	13	16	27	35	2	7	9
3	2.9e-07	TGTGCCAGCAGTGACTCGACAGGGGGCACAGATACGCAGTATTTT	CASSDSTGGTDTQYF	TRBV6-4*02, TRBV6-4*01	TRBV6-4	TRBJ2-3*01	TRBJ2-3	TRBD1*01	TRBD1	16	17	24	25	0	0	0
3	2.9e-07	TGTGCCAGCAGTGACTCGAGCGGGGGCACAGATACGCAGTATTTT	CASSDSSGGTDTQYF	TRBV6-4*02, TRBV6-4*01	TRBV6-4	TRBJ2-3*01	TRBJ2-3	TRBD2*01	TRBD2	13	18	24	25	4	0	4
3	2.9e-07	TGTGCCAGCAGTGACAATACTGTTGCCAAAAACATTCAGTACTTC	CASSDNTVAKNIQYF	TRBV6-1*01	TRBV6-1	TRBJ2-4*01	TRBJ2-4	TRBD1*01	TRBD1	13	19	22	24	5	1	6
3	2.9e-07	TGTGCCAGCAGTGAGACTAGCGGGAGAAACAATGAGCAGTTCTTC	CASSETSGRNNEQFF	TRBV2*01, TRBV2*02, TRBV2*03	TRBV2	TRBJ2-1*01	TRBJ2-1	TRBD2*02	TRBD2	13	14	25	28	0	2	2
3	2.9e-07	TGTGCCAGCAGTGAACTAGCGGGGGGGCATACTGAGCAGTTCTTC	CASSELAGGHTEQFF	TRBV28*01	TRBV28	TRBJ2-1*01	TRBJ2-1	TRBD2*01	TRBD2	11	14	26	32	2	5	7
3	2.9e-07	TGTGCCAGCAGTGAACGGGGACTGCTTAATTCACCCCTCCACTTT	CASSERGLLNSPLHF	TRBV25-1*01	TRBV25-1	TRBJ1-6*01	TRBJ1-6	TRBD2*02, TRBD2*01	TRBD2	14	17	22	26	2	3	5
3	2.9e-07	TGTGCCAGCAGTGAAGATGGGGGCGCTTACTCCGAGCAGTACTTC	CASSEDGGAYSEQYF	TRBV6-1*01	TRBV6-1	TRBJ2-7*01	TRBJ2-7	TRBD1*01	TRBD1	15	18	23	32	2	8	10
3	2.9e-07	TGTGCCAGCAGTACGGTGGGGTTAGCCAAAAACATTCAGTACTTC	CASSTVGLAKNIQYF	TRBV27*01	TRBV27	TRBJ2-4*01	TRBJ2-4	TRBD1*01, TRBD2*01	TRBD1, TRBD2	11	17	20	23	5	2	7
3	2.9e-07	TGTGCCAGCAGCTTTCTGTCTAGCGGGGACTACGAGCAGTACTTC	CASSFLSSGDYEQYF	TRBV7-9*03, TRBV7-9*01, TRBV7-9*04, TRBV7-9*02	TRBV7-9	TRBJ2-7*01	TRBJ2-7	TRBD2*01	TRBD2	13	19	27	29	5	1	6
3	2.9e-07	TGTGCCAGCAGCTTTAGCCAGACGGATTTCTATGGCTACACCTTC	CASSFSQTDFYGYTF	TRBV7-9*03, TRBV7-9*01, TRBV7-9*04, TRBV7-9*02	TRBV7-9	TRBJ1-2*01	TRBJ1-2	TRBD2*02, TRBD2*01	TRBD2	13	14	17	29	0	11	11
3	2.9e-07	TGTGCCAGCAGCTTCAAGAGGGATTTTAATTCACCCCTCCACTTT	CASSFKRDFNSPLHF	TRBV7-6*01, TRBV7-6*02	TRBV7-6	TRBJ1-6*01	TRBJ1-6	TRBD2*02	TRBD2	13	17	21	26	3	4	7
3	2.9e-07	TGTGCCAGCAGCTTATTCCCACTAGGAGCGGACGAGCAGTACTTC	CASSLFPLGADEQYF	TRBV7-9*01, TRBV7-9*04, TRBV7-9*02	TRBV7-9	TRBJ2-7*01	TRBJ2-7	TRBD2*02, TRBD2*01	TRBD2	14	26	30	31	11	0	11
3	2.9e-07	TGTGCCAGCAGCTTATTATCGGCGGGGAACACTGAAGCTTTCTTT	CASSLLSAGNTEAFF	TRBV11-3*01	TRBV11-3	TRBJ1-1*01	TRBJ1-1	TRBD2*02	TRBD2	14	21	25	26	6	0	6
3	2.9e-07	TGTGCCAGCAGCTTATTATCGGCGGGACAAGAGACCCAGTACTTC	CASSLLSAGQETQYF	TRBV11-3*01	TRBV11-3	TRBJ2-5*01	TRBJ2-5	TRBD2*02	TRBD2	14	21	26	27	6	0	6
3	2.9e-07	TGTGCCAGCAGCTTATTATCGGCGGGAGAGGCCGAGCAGTACTTC	CASSLLSAGEAEQYF	TRBV11-3*01	TRBV11-3	TRBJ2-7*01	TRBJ2-7	TRBD2*02	TRBD2	14	21	27	32	6	4	10
3	2.9e-07	TGTGCCAGCAGCTTATCGGACGCGGGGGGGGGGGAGCTGTTTTTT	CASSLSDAGGGELFF	TRBV7-9*01, TRBV7-9*02	TRBV7-9	TRBJ2-2*01	TRBJ2-2	TRBD2*01	TRBD2	14	21	29	30	6	0	6
3	2.9e-07	TGTGCCAGCAGCTTACTAGCGGGGGGGCCAGAGACCCGGTACTTC	CASSLLAGGPETRYF	TRBV7-6*01	TRBV7-6	TRBJ2-5*01	TRBJ2-5	TRBD2*01	TRBD2	14	15	26	29	0	2	2
3	2.9e-07	TGTGCCAGCAGCTTAGTGACTAGCGGGAGCTATGAGCAGTTCTTC	CASSLVTSGSYEQFF	TRBV7-9*01, TRBV7-9*02	TRBV7-9	TRBJ2-1*01	TRBJ2-1	TRBD2*02	TRBD2	15	17	28	31	1	2	3
3	2.9e-07	TGTGCCAGCAGCTTAGTAACTAGCGGGGACAATGAGCAGTATTTT	CASSLVTSGDNEQYF	TRBV7-2*04, TRBV7-2*01	TRBV7-2	TRBJ2-3*01	TRBJ2-3	TRBD2*01	TRBD2	15	18	27	35	2	7	9
3	2.9e-07	TGTGCCAGCAGCTTAGCGCTAACTAGGGGGGACGAGCAGCTCTTC	CASSLALTRGDEQLF	TRBV11-1*01	TRBV11-1	TRBJ2-1*01	TRBJ2-1	TRBD1*01, TRBD2*01	TRBD1, TRBD2	16	24	29	33	7	3	10
3	2.9e-07	TGTGCCAGCAGCTTAGCGGGGGCCCACTCCTACGAGCAGTACTTC	CASSLAGAHSYEQYF	TRBV7-6*01	TRBV7-6	TRBJ2-7*01	TRBJ2-7	TRBD1*01	TRBD1	16	17	22	26	0	3	3
3	2.9e-07	TGTGCCAGCAGCTTAGCGGGGGCAGGACAAGAGACCCAGTACTTC	CASSLAGAGQETQYF	TRBV7-6*01	TRBV7-6	TRBJ2-5*01	TRBJ2-5	TRBD1*01	TRBD1	16	17	22	27	0	4	4
3	2.9e-07	TGTGCCAGCAGCTTAGCGGGGGGTGCGGGGAATGAGCAGTTCTTC	CASSLAGGAGNEQFF	TRBV7-6*01	TRBV7-6	TRBJ2-1*01	TRBJ2-1	TRBD2*01	TRBD2	16	24	29	30	7	0	7
3	2.9e-07	TGTGCCAGCAGCTTAGCGGGGGGTAGCAATCAGCCCCAGCATTTT	CASSLAGGSNQPQHF	TRBV7-6*01	TRBV7-6	TRBJ1-5*01	TRBJ1-5	TRBD2*01	TRBD2	16	17	22	23	0	0	0
3	2.9e-07	TGTGCCAGCAGCTTAGCGGGGGGCCCCACAGATACGCAGTATTTT	CASSLAGGPTDTQYF	TRBV7-6*01	TRBV7-6	TRBJ2-3*01	TRBJ2-3	TRBD1*01, TRBD2*01	TRBD1, TRBD2	16	18	23	26	1	2	3
3	2.9e-07	TGTGCCAGCAGCTTAGCGGGGGGCGGGACAGATACGCAGTATTTT	CASSLAGGGTDTQYF	TRBV7-6*01	TRBV7-6	TRBJ2-3*01	TRBJ2-3	TRBD1*01, TRBD2*01	TRBD1, TRBD2	16	18	23	27	1	3	4
3	2.9e-07	TGTGCCAGCAGCTTAGCGGGGGGCGAGTACCACGAGCAGTACTTC	CASSLAGGEYHEQYF	TRBV7-6*01	TRBV7-6	TRBJ2-7*01	TRBJ2-7	TRBD1*01, TRBD2*01	TRBD1, TRBD2	16	18	23	31	1	7	8
3	2.9e-07	TGTGCCAGCAGCTTAGCGGGGGGGCGCGGGATTCGCTACACCTTC	CASSLAGGRGIRYTF	TRBV7-2*04, TRBV7-2*01	TRBV7-2	TRBJ1-2*01	TRBJ1-2	TRBD2*01	TRBD2	16	17	23	34	0	10	10
3	2.9e-07	TGTGCCAGCAGCTTAGCGGGGGGGCAGGCCTACGAGCAGTACTTC	CASSLAGGQAYEQYF	TRBV7-6*01	TRBV7-6	TRBJ2-7*01	TRBJ2-7	TRBD2*01	TRBD2	16	17	23	28	0	4	4
3	2.9e-07	TGTGCCAGCAGCTTAGCGGGGGGGACGCCCTACGAGCAGTACTTC	CASSLAGGTPYEQYF	TRBV7-6*01	TRBV7-6	TRBJ2-7*01	TRBJ2-7	TRBD2*01	TRBD2	16	17	23	28	0	4	4
3	2.9e-07	TGTGCCAGCAGCTTAGCGGGGGGGACACAAGAGACCCAGTACTTC	CASSLAGGTQETQYF	TRBV7-6*01	TRBV7-6	TRBJ2-5*01	TRBJ2-5	TRBD2*01	TRBD2	16	17	23	27	0	3	3
3	2.9e-07	TGTGCCAGCAGCTTAGCGGGGGGGAATAATTCACCCCTCCACTTT	CASSLAGGNNSPLHF	TRBV7-6*01	TRBV7-6	TRBJ1-6*02	TRBJ1-6	TRBD2*01	TRBD2	16	17	23	25	0	1	1
3	2.9e-07	TGTGCCAGCAGCTTAGCGGGGGGACTCTCCTACGAGCAGTACTTC	CASSLAGGLSYEQYF	TRBV7-6*01	TRBV7-6	TRBJ2-7*01	TRBJ2-7	TRBD2*01	TRBD2	16	20	25	26	3	0	3
3	2.9e-07	TGTGCCAGCAGCTTAGCGGGGGATAGCAATCAGCCCCAGCATTTT	CASSLAGDSNQPQHF	TRBV7-6*01	TRBV7-6	TRBJ1-5*01	TRBJ1-5	TRBD1*01, TRBD2*01	TRBD1, TRBD2	16	17	21	23	0	1	1
3	2.9e-07	TGTGCCAGCAGCTTAGCGGGGGACTCCTACAATGAGCAGTTCTTC	CASSLAGDSYNEQFF	TRBV7-6*01	TRBV7-6	TRBJ2-1*01	TRBJ2-1	TRBD1*01, TRBD2*01	TRBD1, TRBD2	16	17	21	23	0	1	1
3	2.9e-07	TGTGCCAGCAGCTTAGCGGGGAGTACAACCTACGAGCAGTACTTC	CASSLAGSTTYEQYF	TRBV7-6*01	TRBV7-6	TRBJ2-7*01	TRBJ2-7	TRBD2*02	TRBD2	16	18	22	28	1	5	6
3	2.9e-07	TGTGCCAGCAGCTTAGGACAGGGAAAAACCTACGAGCAGTACTTC	CASSLGQGKTYEQYF	TRBV7-6*01	TRBV7-6	TRBJ2-7*01	TRBJ2-7	TRBD1*01	TRBD1	15	16	22	28	0	5	5
3	2.9e-07	TGTGCCAGCAGCTTAACGGGACCGATCTACAATGAGCAGTTCTTC	CASSLTGPIYNEQFF	TRBV28*01	TRBV28	TRBJ2-1*01	TRBJ2-1	TRBD1*01, TRBD2*02, TRBD2*01	TRBD1, TRBD2	14	17	21	26	2	4	6
3	2.9e-07	TGTGCCAGCAGCTCTGGACGGGGGCATAATTTACCCCTCCACTTT	CASSSGRGHNLPLHF	TRBV7-8*01, TRBV7-8*03	TRBV7-8	TRBJ1-6*02	TRBJ1-6	TRBD1*01, TRBD2*01	TRBD1, TRBD2	12	19	24	25	6	0	6
3	2.9e-07	TGTGCCAGCAGCTCTGGAGGGGTTTCGGGAAACATTCAGTACTTC	CASSSGGVSGNIQYF	TRBV28*01	TRBV28	TRBJ2-4*01	TRBJ2-4	TRBD2*02	TRBD2	10	15	20	29	4	8	12
3	2.9e-07	TGTGCCAGCAGCTCCGGACTAGCGGGGGGGCTCGAGCAGTACTTC	CASSSGLAGGLEQYF	TRBV16*03, TRBV16*01, TRBV6-5*01, TRBV7-6*01, TRBV16*02, TRBV7-6*02	TRBV16, TRBV6-5, TRBV7-6	TRBJ2-7*01	TRBJ2-7	TRBD2*01	TRBD2	12	15	29	32	2	2	4
3	2.9e-07	TGTGCCAGCAGCTCATACAGGGGTTCAGGGGAGACCCAGTACTTC	CASSSYRGSGETQYF	TRBV11-2*01	TRBV11-2	TRBJ2-5*01	TRBJ2-5	TRBD1*01	TRBD1	12	16	22	30	3	7	10
3	2.9e-07	TGTGCCAGCAGCTGGATGGGGGGACTTAGCTATGGCTACACCTTC	CASSWMGGLSYGYTF	TRBV12-4*01, TRBV12-3*01	TRBV12-4, TRBV12-3	TRBJ1-2*01	TRBJ1-2	TRBD2*02, TRBD2*01	TRBD2	10	20	25	29	9	3	12
3	2.9e-07	TGTGCCAGCAGCCTTAGGACAGGGGGCACAGATACGCAGTATTTT	CASSLRTGGTDTQYF	TRBV3-1*01	TRBV3-1	TRBJ2-3*01	TRBJ2-3	TRBD1*01	TRBD1	12	16	24	25	3	0	3
3	2.9e-07	TGTGCCAGCAGCCTCGGACTAGCGGGAGGTCACGAGCAGTACTTC	CASSLGLAGGHEQYF	TRBV5-5*01	TRBV5-5	TRBJ2-7*01	TRBJ2-7	TRBD2*02	TRBD2	11	15	28	31	3	2	5
3	2.9e-07	TGTGCCAGCAGCCCTGCAGACAGGCCGAACACTGAAGCCTTCTTT	CASSPADRPNTEAFF	TRBV28*01	TRBV28	TRBJ1-1*01	TRBJ1-1	TRBD1*01	TRBD1	10	18	23	26	7	2	9
3	2.9e-07	TGTGCCAGCAGCCCTACCAATGGGGGAGCGGACGAGCAGTACTTC	CASSPTNGGADEQYF	TRBV6-3*01, TRBV6-2*01	TRBV6-3, TRBV6-2	TRBJ2-7*01	TRBJ2-7	TRBD2*02	TRBD2	10	21	25	31	10	5	15
3	2.9e-07	TGTGCCAGCAGCCCCTCCGGACGGGATCCTCCCATGCAGTACTTC	CASSPSGRDPPMQYF	TRBV7-8*01, TRBV7-8*03	TRBV7-8	TRBJ2-7*01	TRBJ2-7	TRBD2*02	TRBD2	12	27	32	35	14	2	16
3	2.9e-07	TGTGCCAGCAGCCCCCCCTCGCACGGCTCCTACGAGCAGTACTTC	CASSPPSHGSYEQYF	TRBV7-9*03, TRBV7-9*01, TRBV7-9*04, TRBV7-9*02	TRBV7-9	TRBJ2-7*01	TRBJ2-7	TRBD1*01, TRBD2*01	TRBD1, TRBD2	11	13	18	26	1	7	8
3	2.9e-07	TGTGCCAGCAGCCCCACGAGTTGGGGATTCCATGGCTACACCTTC	CASSPTSWGFHGYTF	TRBV7-2*04, TRBV7-2*01	TRBV7-2	TRBJ1-2*01	TRBJ1-2	TRBD1*01, TRBD2*02, TRBD2*01	TRBD1, TRBD2	11	23	26	31	11	4	15
3	2.9e-07	TGTGCCAGCAGCCCCAGCGGAGGGTTCGGCACTGAAGCTTTCTTT	CASSPSGGFGTEAFF	TRBV27*01	TRBV27	TRBJ1-1*01	TRBJ1-1	TRBD2*02	TRBD2	10	18	23	29	7	5	12
3	2.9e-07	TGTGCCAGCAGCCCAATTGTCGGGAACTACAATGAGCAGTTCTTC	CASSPIVGNYNEQFF	TRBV28*01	TRBV28	TRBJ2-1*01	TRBJ2-1	TRBD2*02	TRBD2	10	20	24	26	9	1	10
3	2.9e-07	TGTGCCAGCAGCCCAACAGGGAGGACTAATGAAAAACTGTTTTTT	CASSPTGRTNEKLFF	TRBV27*01, TRBV5-6*01, TRBV7-8*03	TRBV27, TRBV5-6, TRBV7-8	TRBJ1-4*01	TRBJ1-4	TRBD1*01, TRBD2*02	TRBD1, TRBD2	10	15	20	24	4	3	7
3	2.9e-07	TGTGCCAGCAGCCGGACGCTAAGCTCCTACAATGAGCAGTTCTTC	CASSRTLSSYNEQFF	TRBV7-8*01, TRBV7-8*03	TRBV7-8	TRBJ2-1*01	TRBJ2-1	TRBD2*02, TRBD2*01	TRBD2	13	16	20	23	2	2	4
3	2.9e-07	TGTGCCAGCAGCCATCCTGGACAGCTTGTCACTGAAGCCTTCTTT	CASSHPGQLVTEAFF	TRBV11-2*01	TRBV11-2	TRBJ1-1*01	TRBJ1-1	TRBD1*01	TRBD1	11	18	23	29	6	5	11
3	2.9e-07	TGTGCCAGCAGCCAAGTTAAGTCCATACGGGACATTCAGTACTTC	CASSQVKSIRDIQYF	TRBV5-5*01, TRBV5-8*01, TRBV4-2*01, TRBV5-5*02, TRBV5-5*03, TRBV5-8*02	TRBV5-5, TRBV5-8, TRBV4-2	TRBJ2-4*01	TRBJ2-4	TRBD2*02, TRBD2*01	TRBD2	11	19	23	31	7	7	14
3	2.9e-07	TGTGCCAGCAGCCAAGTCGCAGGGGCCGTAGAGACCCAGTACTTC	CASSQVAGAVETQYF	TRBV14*01	TRBV14	TRBJ2-5*01	TRBJ2-5	TRBD1*01	TRBD1	10	19	24	29	8	4	12
3	2.9e-07	TGTGCCAGCAGCCAAGGTAGCGGGGAGCTATATGAGCAGTTCTTC	CASSQGSGELYEQFF	TRBV3-1*01	TRBV3-1	TRBJ2-1*01	TRBJ2-1	TRBD2*01	TRBD2	15	17	24	31	1	6	7
3	2.9e-07	TGTGCCAGCAGCCAAGGGCCGCAAGAGAACTATGGCTACACCTTC	CASSQGPQENYGYTF	TRBV3-1*01	TRBV3-1	TRBJ1-2*01	TRBJ1-2	TRBD2*02, TRBD2*01	TRBD2	15	18	21	27	2	5	7
3	2.9e-07	TGTGCCAGCAGCCAAGGGGCAGGGGATAATGAAAAACTGTTTTTT	CASSQGAGDNEKLFF	TRBV4-2*01	TRBV4-2	TRBJ1-4*01	TRBJ1-4	TRBD1*01	TRBD1	15	19	24	26	3	1	4
3	2.9e-07	TGTGCCAGCAGCCAAGGGGGGACAGGGCTCTACGAGCAGTACTTC	CASSQGGTGLYEQYF	TRBV14*01	TRBV14	TRBJ2-7*01	TRBJ2-7	TRBD1*01	TRBD1	15	18	26	29	2	2	4
3	2.9e-07	TGTGCCAGCAGCGTTGGACAGGGGACTGGAAACACCATATATTTT	CASSVGQGTGNTIYF	TRBV9*02, TRBV9*01	TRBV9	TRBJ1-3*01	TRBJ1-3	TRBD1*01	TRBD1	13	15	23	25	1	1	2
3	2.9e-07	TGTGCCAGCAGCGTTATCAGGGGGCGGGACACTGAAGCTTTCTTT	CASSVIRGRDTEAFF	TRBV6-6*02, TRBV6-6*01, TRBV6-6*03	TRBV6-6	TRBJ1-1*01	TRBJ1-1	TRBD1*01	TRBD1	10	17	24	28	6	3	9
3	2.9e-07	TGTGCCAGCAGCGTAGGTTCAGGGTCGGACACTGAAGCTTTCTTT	CASSVGSGSDTEAFF	TRBV9*02, TRBV9*01	TRBV9	TRBJ1-1*01	TRBJ1-1	TRBD1*01	TRBD1	15	19	23	28	3	4	7
3	2.9e-07	TGTGCCAGCAGCGTAGGAGATCAACGGGCCTGGACCCTCCACTTT	CASSVGDQRAWTLHF	TRBV9*02, TRBV9*01	TRBV9	TRBJ1-6*01	TRBJ1-6	TRBD1*01, TRBD2*02, TRBD2*01	TRBD1, TRBD2	15	25	28	34	9	5	14
3	2.9e-07	TGTGCCAGCAGCGTAGAGGGGAACCCTGGAAACACCATATATTTT	CASSVEGNPGNTIYF	TRBV9*02, TRBV9*01	TRBV9	TRBJ1-3*01	TRBJ1-3	TRBD1*01	TRBD1	15	16	20	25	0	4	4
3	2.9e-07	TGTGCCAGCAGCGGGTCGACAGCTGGGAGCTATGGCTACACCTTC	CASSGSTAGSYGYTF	TRBV9*02, TRBV9*01, TRBV9*03	TRBV9	TRBJ1-2*01	TRBJ1-2	TRBD1*01, TRBD2*02	TRBD1, TRBD2	12	17	21	29	4	7	11
3	2.9e-07	TGTGCCAGCAGCGGGTCGACAGCTGGGAGCACTGAAGCTTTCTTT	CASSGSTAGSTEAFF	TRBV9*02, TRBV9*01, TRBV9*03	TRBV9	TRBJ1-1*01	TRBJ1-1	TRBD1*01, TRBD2*02	TRBD1, TRBD2	11	17	21	29	5	7	12
3	2.9e-07	TGTGCCAGCAGCGGATTTGGGGCTCCCAAAAACATTCAGTACTTC	CASSGFGAPKNIQYF	TRBV3-1*01	TRBV3-1	TRBJ2-4*01	TRBJ2-4	TRBD1*01	TRBD1	11	18	22	25	6	2	8
3	2.9e-07	TGTGCCAGCAGCGATCCCGGTGCCGGGCGAGAGGCCCAGTACTTC	CASSDPGAGREAQYF	TRBV25-1*01	TRBV25-1	TRBJ2-5*01	TRBJ2-5	TRBD2*02	TRBD2	10	14	18	29	3	10	13
3	2.9e-07	TGTGCCAGCAGCGATACCGGGACAGGGGCCTACGAGCAGTACTTC	CASSDTGTGAYEQYF	TRBV2*01, TRBV2*02, TRBV2*03	TRBV2	TRBJ2-7*01	TRBJ2-7	TRBD1*01	TRBD1	10	18	27	28	7	0	7
3	2.9e-07	TGTGCCAGCAGCGAGATGGCGGGGTCCAACTATGGCTACACCTTC	CASSEMAGSNYGYTF	TRBV7-9*03, TRBV7-9*01, TRBV7-9*04, TRBV7-9*02	TRBV7-9	TRBJ1-2*01	TRBJ1-2	TRBD2*01	TRBD2	11	18	23	27	6	3	9
3	2.9e-07	TGTGCCAGCAGCATACTAGCGGGGGGCCCTCCCGAGCAGTACTTC	CASSILAGGPPEQYF	TRBV6-4*02, TRBV6-4*01	TRBV6-4	TRBJ2-7*01	TRBJ2-7	TRBD2*01	TRBD2	10	14	25	32	3	6	9
3	2.9e-07	TGTGCCAGCAGCACCCTGACTGGATCCTCCTACGAGCAGTACTTC	CASSTLTGSSYEQYF	TRBV7-2*04, TRBV7-2*01	TRBV7-2	TRBJ2-7*01	TRBJ2-7	TRBD1*01	TRBD1	11	13	17	26	1	8	9
3	2.9e-07	TGTGCCAGCAGCAATCTAGCGGGAGGCACAGATACGCAGTATTTT	CASSNLAGGTDTQYF	TRBV13*02, TRBV13*01	TRBV13	TRBJ2-3*01	TRBJ2-3	TRBD2*02	TRBD2	11	15	24	25	3	0	3
3	2.9e-07	TGTGCCAGCAGCAATCCCCTGAGGAGTTCCTACGAGCAGTACTTC	CASSNPLRSSYEQYF	TRBV2*01, TRBV2*03	TRBV2	TRBJ2-7*01	TRBJ2-7	TRBD1*01	TRBD1	10	15	20	27	4	6	10
3	2.9e-07	TGTGCCAGCAGCAACGAATCCTATAACACCGGGGAGCTGTTTTTT	CASSNESYNTGELFF	TRBV28*01	TRBV28	TRBJ2-2*01	TRBJ2-2	TRBD1*01, TRBD2*02, TRBD2*01	TRBD1, TRBD2	10	19	21	24	8	2	10
3	2.9e-07	TGTGCCAGCAGGCCATACGGGGGGGGCTACAATGAGCAGTTCTTC	CASRPYGGGYNEQFF	TRBV3-1*01	TRBV3-1	TRBJ2-1*01	TRBJ2-1	TRBD2*01	TRBD2	10	17	24	26	6	1	7
3	2.9e-07	TGTGCCAGCAGGGTCCCGGGGGGCCAGTCGAACATTCAGTACTTC	CASRVPGGQSNIQYF	TRBV6-1*01	TRBV6-1	TRBJ2-4*01	TRBJ2-4	TRBD2*01	TRBD2	10	16	22	30	5	7	12
3	2.9e-07	TGTGCCAGCAGGGGAACGGGACAGGGGGTGATGCCCCAGCATTTT	CASRGTGQGVMPQHF	TRBV2*01, TRBV2*03	TRBV2	TRBJ1-5*01	TRBJ1-5	TRBD1*01	TRBD1	10	17	27	32	6	4	10
3	2.9e-07	TGTGCCAGCAGGACTAGACAGGGGTCCACCGGGGAGCTGTTTTTT	CASRTRQGSTGELFF	TRBV27*01	TRBV27	TRBJ2-2*01	TRBJ2-2	TRBD1*01	TRBD1	10	16	23	26	5	2	7
3	2.9e-07	TGTGCCAGCAGGAATAGCGGGATCTCCTACAATGAGCAGTTCTTC	CASRNSGISYNEQFF	TRBV28*01	TRBV28	TRBJ2-1*01	TRBJ2-1	TRBD2*02	TRBD2	10	14	21	23	3	1	4
3	2.9e-07	TGTGCCAGCAGACTGCAAGGGAGTGGCACAGATACGCAGTATTTT	CASRLQGSGTDTQYF	TRBV27*01	TRBV27	TRBJ2-3*01	TRBJ2-3	TRBD2*02	TRBD2	10	18	22	25	7	2	9
3	2.9e-07	TGTGCCAGCAGACCTAGCGGGGGGTTCACAGATACGCAGTATTTT	CASRPSGGFTDTQYF	TRBV28*01	TRBV28	TRBJ2-3*01	TRBJ2-3	TRBD2*01	TRBD2	10	13	23	26	2	2	4
3	2.9e-07	TGTGCCAGCAATTCGGGGGTTGTACCCTACAATGAGCAGTTCTTC	CASNSGVVPYNEQFF	TRBV28*01	TRBV28	TRBJ2-1*01	TRBJ2-1	TRBD2*01	TRBD2	9	13	18	25	3	6	9
3	2.9e-07	TGTGCCAGGTGGGGGGAAGGGACAGTTAATCAGCCCCAGCATTTT	CARWGEGTVNQPQHF	TRBV18*01	TRBV18	TRBJ1-5*01	TRBJ1-5	TRBD1*01	TRBD1	7	18	24	27	10	2	12
3	2.9e-07	TGTGCCAGGTGGACCGCGGACGGCCCGAACACTGAAGCTTTCTTT	CARWTADGPNTEAFF	TRBV27*01	TRBV27	TRBJ1-1*01	TRBJ1-1	TRBD1*01, TRBD2*02, TRBD2*01	TRBD1, TRBD2	7	17	20	26	9	5	14
3	2.9e-07	TGTGCAAGTCGCTTAGAAGAGGACGCACGCACTGAAGCTTTCTTT	CASRLEEDARTEAFF	TRBV11-3*01, TRBV11-3*02	TRBV11-3	TRBJ1-1*01	TRBJ1-1	TRBD1*01, TRBD2*02, TRBD2*01	TRBD1, TRBD2	4	20	23	29	15	5	20
3	2.9e-07	TGTGCAAGTCGCCCAGAGGAGGGGAAATACTACGAGCAGTACTTC	CASRPEEGKYYEQYF	TRBV11-3*01, TRBV11-3*02	TRBV11-3	TRBJ2-7*01	TRBJ2-7	TRBD2*02	TRBD2	4	17	22	29	12	6	18
3	2.9e-07	TGCGCCAGCAGTCCTCAATGGGGAGCTGGGACGGGCAAGTACTTC	CASSPQWGAGTGKYF	TRBV10-2*01	TRBV10-2	TRBJ2-7*01	TRBJ2-7	TRBD1*01, TRBD2*02, TRBD2*01	TRBD1, TRBD2	11	27	31	37	15	5	20
3	2.9e-07	TGCGCCAGCAGTGATATGGCAGGGAAGAGAGATGAGCAGTTCTTC	CASSDMAGKRDEQFF	TRBV10-1*02, TRBV10-1*01	TRBV10-1	TRBJ2-1*01	TRBJ2-1	TRBD1*01	TRBD1	13	19	23	31	5	7	12
3	2.9e-07	TGCGCCAGCAGCTTGGAGGCAGGGGAGGCTGAGACCCAGTACTTC	CASSLEAGEAETQYF	TRBV5-1*01	TRBV5-1	TRBJ2-5*01	TRBJ2-5	TRBD1*01, TRBD2*02	TRBD1, TRBD2	15	19	24	30	3	5	8
3	2.9e-07	TGCGCCAGCAGCCCATGGACAGGGACCAACACTGAAGCTTTCTTT	CASSPWTGTNTEAFF	TRBV4-1*02, TRBV4-1*01	TRBV4-1	TRBJ1-1*01	TRBJ1-1	TRBD1*01	TRBD1	12	16	23	27	3	3	6
3	2.9e-07	TGCGCCAGCAGCCAAGATGGGGTAAGCTACAATGAGCAGTTCTTC	CASSQDGVSYNEQFF	TRBV4-3*01	TRBV4-3	TRBJ2-1*01	TRBJ2-1	TRBD1*01, TRBD2*01	TRBD1, TRBD2	16	18	21	26	1	4	5
3	2.9e-07	TGCGCCAGCAGGATGCCTTGGGACAGGGGTCGACCCCAGCATTTT	CASRMPWDRGRPQHF	TRBV10-1*02, TRBV10-1*01	TRBV10-1	TRBJ1-5*01	TRBJ1-5	TRBD1*01	TRBD1	10	19	28	33	8	4	12
3	2.9e-07	TGCGCCAGCAGAGCCGGGACAGCGATAGAAGAGACCCAGTACTTC	CASRAGTAIEETQYF	TRBV5-1*01, TRBV5-1*02	TRBV5-1	TRBJ2-5*01	TRBJ2-5	TRBD1*01	TRBD1	10	15	21	28	4	6	10
3	2.9e-07	TGCGCCAGGCCTGACTAGCGGGAGGGGGGGGGGGAGCAGTTCTTC	CARPD*REGGGEQFF	TRBV5-1*01, TRBV5-1*02	TRBV5-1	TRBJ2-1*01	TRBJ2-1	TRBD2*02	TRBD2	7	12	25	33	4	7	11
3	2.9e-07	TGCAGTGCTCCCCTGGGGCAGGTTATGCAGGGAGGCTACACCTTC	CSAPLGQVMQGGYTF	TRBV20-1*06, TRBV20-1*03, TRBV20-1*01, TRBV20-1*04, TRBV20-1*05, TRBV20-1*02, TRBV20-1*07	TRBV20-1	TRBJ1-2*01	TRBJ1-2	TRBD1*01	TRBD1	8	9	14	33	0	18	18
3	2.9e-07	TGCAGTGCTGTGGGGGGGACAGACCATCCTTCTGAGCAGTACTTC	CSAVGGTDHPSEQYF	TRBV20-1*06, TRBV20-1*03, TRBV20-1*01, TRBV20-1*04, TRBV20-1*05, TRBV20-1*02, TRBV20-1*07	TRBV20-1	TRBJ2-7*01	TRBJ2-7	TRBD1*01, TRBD2*01	TRBD1, TRBD2	8	15	21	33	6	11	17
3	2.9e-07	TGCAGTGCTGCGTGGGGGACAGGCCATCTTTCTGAGCAGTACTTC	CSAAWGTGHLSEQYF	TRBV20-1*06, TRBV20-1*03, TRBV20-1*01, TRBV20-1*04, TRBV20-1*05, TRBV20-1*02, TRBV20-1*07	TRBV20-1	TRBJ2-7*01	TRBJ2-7	TRBD1*01	TRBD1	8	15	22	33	6	10	16
3	2.9e-07	TGCAGTGCTGCGGGCGGGACAGACCATCTTTCCGAGCAGTACTTC	CSAAGGTDHLSEQYF	TRBV20-1*06, TRBV20-1*03, TRBV20-1*01, TRBV20-1*04, TRBV20-1*05, TRBV20-1*02, TRBV20-1*07	TRBV20-1	TRBJ2-7*01	TRBJ2-7	TRBD1*01	TRBD1	8	15	21	32	6	10	16
3	2.9e-07	TGCAGTGCTGCGGGGGTGACAGGCCATCTTTCTGAGCAGTACTTC	CSAAGVTGHLSEQYF	TRBV20-1*06, TRBV20-1*03, TRBV20-1*01, TRBV20-1*04, TRBV20-1*05, TRBV20-1*02, TRBV20-1*07	TRBV20-1	TRBJ2-7*01	TRBJ2-7	TRBD2*01	TRBD2	8	9	15	33	0	17	17
3	2.9e-07	TGCAGTGCTGCGGGGGGGGCAGACCATCTTTCTGAGTAGTACTTC	CSAAGGADHLSE*YF	TRBV20-1*06, TRBV20-1*03, TRBV20-1*01, TRBV20-1*04, TRBV20-1*05, TRBV20-1*02, TRBV20-1*07	TRBV20-1	TRBJ2-7*01	TRBJ2-7	TRBD2*01	TRBD2	8	9	17	33	0	15	15
3	2.9e-07	TGCAGTGCTGCGGGGGGGGCAGACCATCTTTCTGAGCGGTACTTC	CSAAGGADHLSERYF	TRBV20-1*06, TRBV20-1*03, TRBV20-1*01, TRBV20-1*04, TRBV20-1*05, TRBV20-1*02, TRBV20-1*07	TRBV20-1	TRBJ2-7*01	TRBJ2-7	TRBD2*01	TRBD2	8	9	17	33	0	15	15
3	2.9e-07	TGCAGTGCTGCGGGGGGGGCAGACCATCTTTCTGAGCAGTTCTTC	CSAAGGADHLSEQFF	TRBV20-1*06, TRBV20-1*03, TRBV20-1*01, TRBV20-1*04, TRBV20-1*05, TRBV20-1*02, TRBV20-1*07	TRBV20-1	TRBJ2-1*01	TRBJ2-1	TRBD2*01	TRBD2	8	9	17	32	0	14	14
3	2.9e-07	TGCAGTGCTGCGGGGGGGACAGGCCATCTTCCTGAGCAGTACTTC	CSAAGGTGHLPEQYF	TRBV20-1*06, TRBV20-1*03, TRBV20-1*01, TRBV20-1*04, TRBV20-1*05, TRBV20-1*02, TRBV20-1*07	TRBV20-1	TRBJ2-7*01	TRBJ2-7	TRBD2*01	TRBD2	8	9	17	33	0	15	15
3	2.9e-07	TGCAGTGCTGCGGGGGGGACAGGCCATCCTTCTGAGCAGTACTTC	CSAAGGTGHPSEQYF	TRBV20-1*06, TRBV20-1*03, TRBV20-1*01, TRBV20-1*04, TRBV20-1*05, TRBV20-1*02, TRBV20-1*07	TRBV20-1	TRBJ2-7*01	TRBJ2-7	TRBD2*01	TRBD2	8	9	17	33	0	15	15
3	2.9e-07	TGCAGTGCTGCGGGGGGGACAGGCCACCTTTCTGAGCAGTACTTC	CSAAGGTGHLSEQYF	TRBV20-1*06, TRBV20-1*03, TRBV20-1*01, TRBV20-1*04, TRBV20-1*05, TRBV20-1*02, TRBV20-1*07	TRBV20-1	TRBJ2-7*01	TRBJ2-7	TRBD2*01	TRBD2	8	9	17	33	0	15	15
3	2.9e-07	TGCAGTGCTGCGGGGGGGACAGACCGTCTTTCTGAGCAATACTTC	CSAAGGTDRLSEQYF	TRBV20-1*06, TRBV20-1*03, TRBV20-1*01, TRBV20-1*04, TRBV20-1*05, TRBV20-1*02, TRBV20-1*07	TRBV20-1	TRBJ2-7*01	TRBJ2-7	TRBD2*01	TRBD2	8	9	17	33	0	15	15
3	2.9e-07	TGCAGTGCTGCGGGGGGGACAGACCATCTTTCCGAGCGGTACTTC	CSAAGGTDHLSERYF	TRBV20-1*06, TRBV20-1*03, TRBV20-1*01, TRBV20-1*04, TRBV20-1*05, TRBV20-1*02, TRBV20-1*07	TRBV20-1	TRBJ2-7*01	TRBJ2-7	TRBD2*01	TRBD2	8	9	17	32	0	14	14
3	2.9e-07	TGCAGTGCTGCGGGGGGGACAGACCATCTTTCAGAGCGGTACTTC	CSAAGGTDHLSERYF	TRBV20-1*06, TRBV20-1*03, TRBV20-1*01, TRBV20-1*04, TRBV20-1*05, TRBV20-1*02, TRBV20-1*07	TRBV20-1	TRBJ2-7*01	TRBJ2-7	TRBD2*01	TRBD2	8	9	17	33	0	15	15
3	2.9e-07	TGCAGTGCTGCGGGGGGGACAGACCATCTCTCTGAGCAGTTCTTC	CSAAGGTDHLSEQFF	TRBV20-1*06, TRBV20-1*03, TRBV20-1*01, TRBV20-1*04, TRBV20-1*05, TRBV20-1*02, TRBV20-1*07	TRBV20-1	TRBJ2-1*01	TRBJ2-1	TRBD2*01	TRBD2	8	9	17	32	0	14	14
3	2.9e-07	TGCAGTGCTGCGGGGGGGACAGACCATCTGTCTGAGCGGTACTTC	CSAAGGTDHLSERYF	TRBV20-1*06, TRBV20-1*03, TRBV20-1*01, TRBV20-1*04, TRBV20-1*05, TRBV20-1*02, TRBV20-1*07	TRBV20-1	TRBJ2-7*01	TRBJ2-7	TRBD2*01	TRBD2	8	9	17	33	0	15	15
3	2.9e-07	TGCAGTGCTGCGGGGGGGACAGACCATCCTTCTAAGCAGTACTTC	CSAAGGTDHPSKQYF	TRBV20-1*06, TRBV20-1*03, TRBV20-1*01, TRBV20-1*04, TRBV20-1*05, TRBV20-1*02, TRBV20-1*07	TRBV20-1	TRBJ2-7*01	TRBJ2-7	TRBD2*01	TRBD2	8	9	17	34	0	16	16
3	2.9e-07	TGCAGTGCTGCGGGGGGGACAGACCACCTTTCTGGGCAGTACTTC	CSAAGGTDHLSGQYF	TRBV20-1*06, TRBV20-1*03, TRBV20-1*01, TRBV20-1*04, TRBV20-1*05, TRBV20-1*02, TRBV20-1*07	TRBV20-1	TRBJ2-7*01	TRBJ2-7	TRBD2*01	TRBD2	8	9	17	35	0	17	17
3	2.9e-07	TGCAGTGCTGCGGGGGGGACAGACCACCTTTCTGAGCGGTACTTC	CSAAGGTDHLSERYF	TRBV20-1*06, TRBV20-1*03, TRBV20-1*01, TRBV20-1*04, TRBV20-1*05, TRBV20-1*02, TRBV20-1*07	TRBV20-1	TRBJ2-7*01	TRBJ2-7	TRBD2*01	TRBD2	8	9	17	33	0	15	15
3	2.9e-07	TGCAGTGCTGCGGGGGGGACAGACCACCTTCCTGAGCAGTACTTC	CSAAGGTDHLPEQYF	TRBV20-1*06, TRBV20-1*03, TRBV20-1*01, TRBV20-1*04, TRBV20-1*05, TRBV20-1*02, TRBV20-1*07	TRBV20-1	TRBJ2-7*01	TRBJ2-7	TRBD2*01	TRBD2	8	9	17	33	0	15	15
3	2.9e-07	TGCAGTGCTGCGGGGGGGACAGACCACCCTTCTGAGCAGTACTTC	CSAAGGTDHPSEQYF	TRBV20-1*06, TRBV20-1*03, TRBV20-1*01, TRBV20-1*04, TRBV20-1*05, TRBV20-1*02, TRBV20-1*07	TRBV20-1	TRBJ2-7*01	TRBJ2-7	TRBD2*01	TRBD2	8	9	17	33	0	15	15
3	2.9e-07	TGCAGTGCTGCGGGGGGGACAGACCAGCGTTCTGAGCAGTACTTC	CSAAGGTDQRSEQYF	TRBV20-1*06, TRBV20-1*03, TRBV20-1*01, TRBV20-1*04, TRBV20-1*05, TRBV20-1*02, TRBV20-1*07	TRBV20-1	TRBJ2-7*01	TRBJ2-7	TRBD2*01	TRBD2	8	9	17	33	0	15	15
3	2.9e-07	TGCAGTGCTGCGGGGGGAACAGACCATCCTTCTGAGCAGTACTTC	CSAAGGTDHPSEQYF	TRBV20-1*06, TRBV20-1*03, TRBV20-1*01, TRBV20-1*04, TRBV20-1*05, TRBV20-1*02, TRBV20-1*07	TRBV20-1	TRBJ2-7*01	TRBJ2-7	TRBD2*01	TRBD2	8	9	16	33	0	16	16
3	2.9e-07	TGCAGTGCTGCGGGGGAGACAGACCATCTCTCTGAGCAGTACTTC	CSAAGETDHLSEQYF	TRBV20-1*06, TRBV20-1*03, TRBV20-1*01, TRBV20-1*04, TRBV20-1*05, TRBV20-1*02, TRBV20-1*07	TRBV20-1	TRBJ2-7*01	TRBJ2-7	TRBD2*01	TRBD2	8	9	15	33	0	17	17
3	2.9e-07	TGCAGTGCTGCGGGGAGAACAGACCATCTTTCTGAGCAGTACTTC	CSAAGRTDHLSEQYF	TRBV20-1*06, TRBV20-1*03, TRBV20-1*01, TRBV20-1*04, TRBV20-1*05, TRBV20-1*02, TRBV20-1*07	TRBV20-1	TRBJ2-7*01	TRBJ2-7	TRBD2*01	TRBD2	8	9	14	33	0	18	18
3	2.9e-07	TGCAGTGCTGCAGGGGGGACAGGCCATCTTTCTGAGCAGTACTTC	CSAAGGTGHLSEQYF	TRBV20-1*06, TRBV20-1*03, TRBV20-1*01, TRBV20-1*04, TRBV20-1*05, TRBV20-1*02, TRBV20-1*07	TRBV20-1	TRBJ2-7*01	TRBJ2-7	TRBD1*01	TRBD1	8	15	22	33	6	10	16
3	2.9e-07	TGCAGTGCTGCAGGGGGGACAGACCATCCTTCTGAGCAGTACTTC	CSAAGGTDHPSEQYF	TRBV20-1*06, TRBV20-1*03, TRBV20-1*01, TRBV20-1*04, TRBV20-1*05, TRBV20-1*02, TRBV20-1*07	TRBV20-1	TRBJ2-7*01	TRBJ2-7	TRBD1*01	TRBD1	8	15	21	33	6	11	17
3	2.9e-07	TGCAGTGCTAGTTATAGCGGGGGGGAATTGGATGAGCAGTTCTTC	CSASYSGGELDEQFF	TRBV20-1*01, TRBV20-1*04, TRBV20-1*05, TRBV20-1*07	TRBV20-1	TRBJ2-1*01	TRBJ2-1	TRBD2*01	TRBD2	11	14	24	31	2	6	8
3	2.9e-07	TGCAGTGCTAGGCGGGGGACAGACCATCTTTCTGAGCAGTACTTC	CSARRGTDHLSEQYF	TRBV20-1*06, TRBV20-1*03, TRBV20-1*01, TRBV20-1*04, TRBV20-1*05, TRBV20-1*02, TRBV20-1*07	TRBV20-1	TRBJ2-7*01	TRBJ2-7	TRBD1*01	TRBD1	10	15	21	33	4	11	15
3	2.9e-07	TGCAGTGCTAGGGGCGTTCCGACAGGTCCCTACGAGCAGTACTTC	CSARGVPTGPYEQYF	TRBV20-1*01, TRBV20-1*04, TRBV20-1*05, TRBV20-1*07	TRBV20-1	TRBJ2-7*01	TRBJ2-7	TRBD1*01	TRBD1	10	20	25	28	9	2	11
3	2.9e-07	TGCAGTGCTAGGGGGGGGACAGACCATCTTTCTGAGCAGTACTTC	CSARGGTDHLSEQYF	TRBV20-1*01, TRBV20-1*04, TRBV20-1*05, TRBV20-1*07	TRBV20-1	TRBJ2-7*01	TRBJ2-7	TRBD1*01	TRBD1	10	15	21	33	4	11	15
3	2.9e-07	TGCAGTGCTAGAGCTAGCGGGACTAGCACAGATACGCAGTATTTT	CSARASGTSTDTQYF	TRBV20-1*01, TRBV20-1*04, TRBV20-1*05, TRBV20-1*07	TRBV20-1	TRBJ2-3*01	TRBJ2-3	TRBD2*02	TRBD2	12	13	21	24	0	2	2
3	2.9e-07	TGCAGTGCTAGAGATCAGGGGGCAGTGAGTCAGCCCCAGCATTTT	CSARDQGAVSQPQHF	TRBV20-1*01, TRBV20-1*05, TRBV20-1*07	TRBV20-1	TRBJ1-5*01	TRBJ1-5	TRBD1*01	TRBD1	13	15	22	29	1	6	7
3	2.9e-07	TGCAGTGCTAACCCAACGACTAGCGGAACCTACGAGCAGTACTTC	CSANPTTSGTYEQYF	TRBV20-1*06, TRBV20-1*03, TRBV20-1*01, TRBV20-1*04, TRBV20-1*05, TRBV20-1*02, TRBV20-1*07	TRBV20-1	TRBJ2-7*01	TRBJ2-7	TRBD2*02, TRBD2*01	TRBD2	9	17	25	28	7	2	9
3	2.9e-07	TGCAGTGCTAACGAACCGGGACAGGACACCGGGGAGCTGTTTTTT	CSANEPGQDTGELFF	TRBV20-1*06, TRBV20-1*03, TRBV20-1*01, TRBV20-1*04, TRBV20-1*05, TRBV20-1*02, TRBV20-1*07	TRBV20-1	TRBJ2-2*01	TRBJ2-2	TRBD1*01	TRBD1	9	17	24	25	7	0	7
3	2.9e-07	TGCAGTGCTAACGAAGCGGGAGAGTTTTTCAATGAGCAGTTCTTC	CSANEAGEFFNEQFF	TRBV20-1*06, TRBV20-1*03, TRBV20-1*01, TRBV20-1*04, TRBV20-1*05, TRBV20-1*02, TRBV20-1*07	TRBV20-1	TRBJ2-1*01	TRBJ2-1	TRBD2*02	TRBD2	9	14	21	29	4	7	11
3	2.9e-07	TGCAGTGCCCTTGAGCCGATTTTAGGCGCAGGTACGCAGTATTTT	CSALEPILGAGTQYF	TRBV20-1*06, TRBV20-1*03, TRBV20-1*01, TRBV20-1*04, TRBV20-1*05, TRBV20-1*02, TRBV20-1*07	TRBV20-1	TRBJ2-3*01	TRBJ2-3	TRBD1*01, TRBD2*02, TRBD2*01	TRBD1, TRBD2	7	23	25	28	15	2	17
3	2.9e-07	TGCAGTGCCCCCGCTGGACTAGCGTCCTACAATGAGCAGTTCTTC	CSAPAGLASYNEQFF	TRBV20-1*06, TRBV20-1*03, TRBV20-1*01, TRBV20-1*04, TRBV20-1*05, TRBV20-1*02, TRBV20-1*07	TRBV20-1	TRBJ2-1*01	TRBJ2-1	TRBD2*02, TRBD2*01	TRBD2	7	15	23	24	7	0	7
3	2.9e-07	TGCAGTGCAAATCTTCCGGGACAGGGGTACAATGAGCAGTTCTTC	CSANLPGQGYNEQFF	TRBV20-1*01, TRBV20-1*04, TRBV20-1*05, TRBV20-1*07	TRBV20-1	TRBJ2-1*01	TRBJ2-1	TRBD1*01	TRBD1	7	17	26	27	9	0	9
3	2.9e-07	TGCAGCGTTGAAGGATACAGGGGGCACAATTTTGGGCAGTTCTTC	CSVEGYRGHNFGQFF	TRBV29-1*01	TRBV29-1	TRBJ2-1*01	TRBJ2-1	TRBD1*01	TRBD1	12	16	24	35	3	10	13
3	2.9e-07	TGCAGCGTTGAAGAGTTGGGAACAACTAATGAAAAACTGTTTTTT	CSVEELGTTNEKLFF	TRBV29-1*01	TRBV29-1	TRBJ1-4*01	TRBJ1-4	TRBD1*01, TRBD2*02, TRBD2*01	TRBD1, TRBD2	13	17	20	22	3	1	4
3	2.9e-07	TGCAGCGTGGAAAACGAACAGGGGGTATTCTATGGCTACACCTTC	CSVENEQGVFYGYTF	TRBV29-1*01	TRBV29-1	TRBJ1-2*01	TRBJ1-2	TRBD1*01	TRBD1	11	17	24	29	5	4	9
3	2.9e-07	TGCAGCGCTGCGGGGGGGGCAGACCATCTTTCTGAGCAGTACTTC	CSAAGGADHLSEQYF	TRBV20-1*06, TRBV20-1*03, TRBV20-1*01, TRBV20-1*04, TRBV20-1*05, TRBV20-1*02, TRBV20-1*07	TRBV20-1	TRBJ2-7*01	TRBJ2-7	TRBD2*01	TRBD2	8	9	17	33	0	15	15
3	2.9e-07	TGCAGCGCTAGAGATGTCAGGGGCGCGGGTGAAAAACTGTTTTTT	CSARDVRGAGEKLFF	TRBV20-1*01, TRBV20-1*05, TRBV20-1*07	TRBV20-1	TRBJ1-4*01	TRBJ1-4	TRBD1*01	TRBD1	13	17	22	29	3	6	9
3	2.9e-07	TGTGCCATTTCGGGGGGACAGGGAATTCCTACGAGCAGTACTTC	CAISGGQ~NSYEQYF	TRBV10-3*01, TRBV10-3*02	TRBV10-3	TRBJ2-7*01	TRBJ2-7	TRBD1*01	TRBD1	7	14	22	26	6	3	9
3	2.9e-07	TGTGCCATCACCGTGGGGGCGGGAGTGCCAATGAGCAGTTCTTC	CAITVGA~SANEQFF	TRBV10-3*01, TRBV10-3*02	TRBV10-3	TRBJ2-1*01	TRBJ2-1	TRBD2*02	TRBD2	9	18	24	28	8	3	11
3	2.9e-07	TGTGCCATCAGTGTGGACCAGGGGGCAATCAGCCCCAGCATTTT	CAISVDQ~GNQPQHF	TRBV10-3*01, TRBV10-3*02	TRBV10-3	TRBJ1-5*01	TRBJ1-5	TRBD1*01	TRBD1	12	18	23	24	5	0	5
3	2.9e-07	TGTGCCATCAGTGTAGCGGGGGCACAGGCTATGAGCAGTTCTTC	CAISVAG~TGYEQFF	TRBV10-3*01, TRBV10-3*02	TRBV10-3	TRBJ2-1*01	TRBJ2-1	TRBD2*01	TRBD2	12	13	21	30	0	8	8
3	2.9e-07	TGTGCCATCAGTGAGTCGGGCGGGATGGATCACCCCTCCACTTT	CAISESG~DGSPLHF	TRBV10-3*01, TRBV10-3*02	TRBV10-3	TRBJ1-6*02	TRBJ1-6	TRBD2*02	TRBD2	16	19	24	29	2	4	6
3	2.9e-07	TGTGCCACCAGTCAGGACAGCTCTGGGGCCACGTCCTGACTTTC	CATSQDS~WGHVLTF	TRBV15*02	TRBV15	TRBJ2-6*01	TRBJ2-6	TRBD1*01	TRBD1	10	14	19	30	3	10	13
3	2.9e-07	TGTGCCACCAGTGATTTTGGCAGGGGCAAGAGACCCAGTACTTC	CATSDFG~GQETQYF	TRBV24-1*01	TRBV24-1	TRBJ2-5*01	TRBJ2-5	TRBD1*01	TRBD1	16	20	25	26	3	0	3
3	2.9e-07	TGTGCCACCAGTGATTCAGGGTGCGTAATTCACCCCTCCACTTT	CATSDSG~RNSPLHF	TRBV24-1*01	TRBV24-1	TRBJ1-6*01	TRBJ1-6	TRBD1*01	TRBD1	15	16	20	25	0	4	4
3	2.9e-07	TGTGCCACCAGTGATCTTGGATCAGGGGGAATGAGCAGTTCTTC	CATSDLG~RGNEQFF	TRBV24-1*01	TRBV24-1	TRBJ2-1*01	TRBJ2-1	TRBD1*01	TRBD1	14	22	28	29	7	0	7
3	2.9e-07	TGTGCCACCAGCAGAGTTGCGGGGGGCCCGGGGAGCTGTTTTTT	CATSRVA~GPGELFF	TRBV15*02	TRBV15	TRBJ2-2*01	TRBJ2-2	TRBD2*01	TRBD2	11	18	25	27	6	1	7
3	2.9e-07	TGTGCCACCAGCAGAGACGGGGTAGCAATCAGCCCCAGCATTTT	CATSRDG~SNQPQHF	TRBV15*02	TRBV15	TRBJ1-5*01	TRBJ1-5	TRBD2*01	TRBD2	11	17	21	22	5	0	5
3	2.9e-07	TGTGCCAGTAGTCGAGGGAACTCTGGGCCAACGTCCTGACTTTC	CASSRGN~WANVLTF	TRBV19*01, TRBV19*03, TRBV19*02	TRBV19	TRBJ2-6*01	TRBJ2-6	TRBD2*02	TRBD2	11	13	17	24	1	6	7
3	2.9e-07	TGTGCCAGTAGTATAGATGGGGGGCCTACAATGAGCAGTTCTTC	CASSIDG~AYNEQFF	TRBV19*01, TRBV19*02	TRBV19	TRBJ2-1*01	TRBJ2-1	TRBD1*01	TRBD1	16	18	23	24	1	0	1
3	2.9e-07	TGTGCCAGCTCACGCCGCTAGCGGGAGTCCACGAGCAGTACTTC	CASSRR*~GVHEQYF	TRBV18*01	TRBV18	TRBJ2-7*01	TRBJ2-7	TRBD2*02	TRBD2	12	17	26	30	4	3	7
3	2.9e-07	TGTGCCAGCGGCCCAACAGTCTCTCTGGAAACACCATATATTTT	CASGPTV~SGNTIYF	TRBV27*01	TRBV27	TRBJ1-3*01	TRBJ1-3	TRBD1*01, TRBD2*02, TRBD2*01	TRBD1, TRBD2	8	15	18	22	6	3	9
3	2.9e-07	TGTGCCAGCAGTTACGGACAGGGGACACAGATACGCAGTATTTT	CASSYGQ~DTDTQYF	TRBV6-5*01	TRBV6-5	TRBJ2-3*01	TRBJ2-3	TRBD1*01	TRBD1	14	15	23	25	0	1	1
3	2.9e-07	TGTGCCAGCAGTTAAGGACAGTGAAGGCCGGGGAGCTGTTTTTT	CASS*GQ~KAGELFF	TRBV27*01	TRBV27	TRBJ2-2*01	TRBJ2-2	TRBD1*01	TRBD1	15	16	20	27	0	6	6
3	2.9e-07	TGTGCCAGCAGTCGGACTAGCGGGGGGCAGATACGCAGTATTTT	CASSRTS~GADTQYF	TRBV6-4*02, TRBV6-4*01	TRBV6-4	TRBJ2-3*01	TRBJ2-3	TRBD2*01	TRBD2	11	13	26	27	1	0	1
3	2.9e-07	TGTGCCAGCAGTCGACTCGGCGGGACTCCTACGAGCAGTACTTC	CASSRLG~DSYEQYF	TRBV7-3*05, TRBV7-3*01	TRBV7-3	TRBJ2-7*01	TRBJ2-7	TRBD2*02	TRBD2	10	19	24	25	8	0	8
3	2.9e-07	TGTGCCAGCAGTGCCGGGACAGGGGCAATTCACCCCTCCACTTT	CASSAGT~GNSPLHF	TRBV6-1*01	TRBV6-1	TRBJ1-6*02	TRBJ1-6	TRBD1*01	TRBD1	12	15	24	26	2	1	3
3	2.9e-07	TGTGCCAGCAGTGATCCCGGTACCAGTCAGAGACCCAGTACTTC	CASSDPG~QSETQYF	TRBV25-1*01	TRBV25-1	TRBJ2-5*01	TRBJ2-5	TRBD2*02	TRBD2	13	14	18	28	0	9	9
3	2.9e-07	TGTGCCAGCAGTGACTCAGCGGGGGCACAGATACGCAGTATTTT	CASSDSA~GTDTQYF	TRBV6-4*02, TRBV6-4*01	TRBV6-4	TRBJ2-3*01	TRBJ2-3	TRBD2*01	TRBD2	16	17	23	24	0	0	0
3	2.9e-07	TGTGCCAGCAGTGAATCTACAGGGGCCGTGACGAGCAGTACTTC	CASSEST~GRDEQYF	TRBV25-1*01	TRBV25-1	TRBJ2-7*01	TRBJ2-7	TRBD1*01	TRBD1	15	18	24	30	2	5	7
3	2.9e-07	TGTGCCAGCAGTACCGGGACAGGGCCATCAATGAGCAGTTCTTC	CASSTGT~AINEQFF	TRBV12-4*01, TRBV2*01, TRBV5-1*01, TRBV5-1*02, TRBV2*02, TRBV2*03, TRBV12-3*01	TRBV12-4, TRBV2, TRBV5-1, TRBV12-3	TRBJ2-1*01	TRBJ2-1	TRBD1*01	TRBD1	11	15	23	28	3	4	7
3	2.9e-07	TGTGCCAGCAGCTTCGGGGGCAGCTTAATGAAAAACTGTTTTTT	CASSFGG~LNEKLFF	TRBV5-4*01	TRBV5-4	TRBJ1-4*01	TRBJ1-4	TRBD1*01, TRBD2*01	TRBD1, TRBD2	13	15	20	25	1	4	5
3	2.9e-07	TGTGCCAGCAGCTTGGGACTAGGGGGGATTCACCCCTCCACTTT	CASSLGL~GDSPLHF	TRBV5-4*01	TRBV5-4	TRBJ1-6*02	TRBJ1-6	TRBD1*01, TRBD2*02, TRBD2*01	TRBD1, TRBD2	15	20	25	27	4	1	5
3	2.9e-07	TGTGCCAGCAGCTTATTATCGGCGGGAACACTGAAGCTTTCTTT	CASSLLS~GNTEAFF	TRBV11-3*01	TRBV11-3	TRBJ1-1*01	TRBJ1-1	TRBD2*02, TRBD2*01	TRBD2	14	21	24	25	6	0	6
3	2.9e-07	TGTGCCAGCAGCTTACGGGGCGGGACTCCTACGAGCAGTACTTC	CASSLRG~DSYEQYF	TRBV7-3*01	TRBV7-3	TRBJ2-7*01	TRBJ2-7	TRBD2*02	TRBD2	14	19	24	25	4	0	4
3	2.9e-07	TGTGCCAGCAGCTTAGCGGGGCCACGCGGGATACGCAGTATTTT	CASSLAG~TRDTQYF	TRBV7-6*01	TRBV7-6	TRBJ2-3*01	TRBJ2-3	TRBD1*01	TRBD1	16	17	21	29	0	7	7
3	2.9e-07	TGTGCCAGCAGCTTAGCGGGGGTTACTCCTACGAGCAGTACTTC	CASSLAG~YSYEQYF	TRBV7-6*01	TRBV7-6	TRBJ2-7*01	TRBJ2-7	TRBD1*01, TRBD2*01	TRBD1, TRBD2	16	17	21	25	0	3	3
3	2.9e-07	TGTGCCAGCAGCTTAGCGGGGGGCGTGATGAAAAACTGTTTTTT	CASSLAG~RDEKLFF	TRBV7-6*01	TRBV7-6	TRBJ1-4*01	TRBJ1-4	TRBD1*01, TRBD2*01	TRBD1, TRBD2	16	18	23	27	1	3	4
3	2.9e-07	TGTGCCAGCAGCTTAGCGGGGGGGCCTCAGAGACCCAGTACTTC	CASSLAG~ASETQYF	TRBV7-6*01	TRBV7-6	TRBJ2-5*01	TRBJ2-5	TRBD2*01	TRBD2	16	17	23	28	0	4	4
3	2.9e-07	TGTGCCAGCAGCTTAGCGGGGGGGCCGGGGAGACCCAGTACTTC	CASSLAG~AGETQYF	TRBV7-6*01	TRBV7-6	TRBJ2-5*01	TRBJ2-5	TRBD2*01	TRBD2	16	17	23	29	0	5	5
3	2.9e-07	TGTGCCAGCAGCTTAGCGGGGGGGCCGGAGAGACCCAGTACTTC	CASSLAG~AGETQYF	TRBV7-6*01	TRBV7-6	TRBJ2-5*01	TRBJ2-5	TRBD2*01	TRBD2	16	17	23	28	0	4	4
3	2.9e-07	TGTGCCAGCAGCTTAGCGGGGGGGCCATAGAGACCCAGTACTTC	CASSLAG~AIETQYF	TRBV7-6*01	TRBV7-6	TRBJ2-5*01	TRBJ2-5	TRBD2*01	TRBD2	16	17	23	28	0	4	4
3	2.9e-07	TGTGCCAGCAGCTTAGCGGGGGGGCGTCAAATGAGCAGTTCTTC	CASSLAG~ASNEQFF	TRBV7-6*01	TRBV7-6	TRBJ2-1*01	TRBJ2-1	TRBD2*01	TRBD2	16	17	23	29	0	5	5
3	2.9e-07	TGTGCCAGCAGCTTAGCGGGGGGGCGGGCGAGACCCAGTACTTC	CASSLAG~AGETQYF	TRBV7-6*01	TRBV7-6	TRBJ2-5*01	TRBJ2-5	TRBD2*01	TRBD2	16	17	23	29	0	5	5
3	2.9e-07	TGTGCCAGCAGCTTAGCGGGGGGGCGGGGGAGACCCAGTACTTC	CASSLAG~AGETQYF	TRBV7-6*01	TRBV7-6	TRBJ2-5*01	TRBJ2-5	TRBD2*01	TRBD2	16	17	23	29	0	5	5
3	2.9e-07	TGTGCCAGCAGCTTAGCGGGGGGGCGGGGAATGAGCAGTTCTTC	CASSLAG~AGNEQFF	TRBV7-6*01	TRBV7-6	TRBJ2-1*01	TRBJ2-1	TRBD2*01	TRBD2	16	17	23	29	0	5	5
3	2.9e-07	TGTGCCAGCAGCTTAGCGGGGGGGCATGTGAGACCCAGTACTTC	CASSLAG~ACETQYF	TRBV7-6*01, TRBV7-9*01, TRBV7-9*02, TRBV11-3*01	TRBV7-9, TRBV7-6, TRBV11-3	TRBJ2-5*01	TRBJ2-5	TRBD2*01	TRBD2	15	16	23	29	0	5	5
3	2.9e-07	TGTGCCAGCAGCTTAGCGGGGGGGGCCCCAATGAGCAGTTCTTC	CASSLAG~GPNEQFF	TRBV7-6*01	TRBV7-6	TRBJ2-1*01	TRBJ2-1	TRBD2*01	TRBD2	16	18	24	28	1	3	4
3	2.9e-07	TGTGCCAGCAGCTTAGCGGGGGGGGACAAGAGACCCAGTACTTC	CASSLAG~GQETQYF	TRBV7-6*01	TRBV7-6	TRBJ2-5*01	TRBJ2-5	TRBD2*01	TRBD2	16	18	24	26	1	1	2
3	2.9e-07	TGTGCCAGCAGCTTAGCGGGGGGGGAGGAGAGACCCAGTACTTC	CASSLAG~GGETQYF	TRBV7-6*01	TRBV7-6	TRBJ2-5*01	TRBJ2-5	TRBD2*01	TRBD2	16	18	24	28	1	3	4
3	2.9e-07	TGTGCCAGCAGCTTAGCGGGGGGGGAGATCAGCCCCAGCATTTT	CASSLAG~GDQPQHF	TRBV7-6*01	TRBV7-6	TRBJ1-5*01	TRBJ1-5	TRBD2*01	TRBD2	16	18	24	27	1	2	3
3	2.9e-07	TGTGCCAGCAGCTTAGCGGGGGGGACAATTCACCCCTCCACTTT	CASSLAG~DNSPLHF	TRBV7-6*01	TRBV7-6	TRBJ1-6*02	TRBJ1-6	TRBD2*01	TRBD2	16	17	23	26	0	2	2
3	2.9e-07	TGTGCCAGCAGCTTAGCGGGGGGGAGTCGGTTGGCTACACCTTC	CASSLAG~ESVGYTF	TRBV7-6*01	TRBV7-6	TRBJ1-2*01	TRBJ1-2	TRBD2*01	TRBD2	16	17	23	31	0	7	7
3	2.9e-07	TGTGCCAGCAGCTTAGCGGGGGGGAAGCAGATACGCAGTATTTT	CASSLAG~EADTQYF	TRBV7-6*01	TRBV7-6	TRBJ2-3*01	TRBJ2-3	TRBD2*01	TRBD2	16	17	23	27	0	3	3
3	2.9e-07	TGTGCCAGCAGCTTAGCGGGGGAGTTAATAGAGAGCAGTACTTC	CASSLAG~VNREQYF	TRBV7-6*01	TRBV7-6	TRBJ2-7*01	TRBJ2-7	TRBD1*01, TRBD2*02, TRBD2*01	TRBD1, TRBD2	16	17	21	32	0	10	10
3	2.9e-07	TGTGCCAGCAGCTTAGCGGGGACTCCTCCTACGAGCAGTACTTC	CASSLAG~SSYEQYF	TRBV7-6*01	TRBV7-6	TRBJ2-7*01	TRBJ2-7	TRBD2*02, TRBD2*01	TRBD2	16	18	23	25	1	1	2
3	2.9e-07	TGTGCCAGCAGCTTAGCGGGAGAGACCCCTACGAGCAGTACTTC	CASSLAG~DPYEQYF	TRBV7-6*01	TRBV7-6	TRBJ2-7*01	TRBJ2-7	TRBD2*02	TRBD2	16	17	21	27	0	5	5
3	2.9e-07	TGTGCCAGCAGCTTAGGGGGGAGTTTAGATCACCCCTCCACTTT	CASSLGG~FRSPLHF	TRBV7-9*01, TRBV7-9*02	TRBV7-9	TRBJ1-6*01	TRBJ1-6	TRBD1*01, TRBD2*02, TRBD2*01	TRBD1, TRBD2	15	16	20	29	0	8	8
3	2.9e-07	TGTGCCAGCAGCTTAACCTCCGGAATCAATCAGCCCAGCATTTT	CASSLTS~NQSAQHF	TRBV7-2*04, TRBV7-2*01	TRBV7-2	TRBJ1-5*01	TRBJ1-5	TRBD2*02	TRBD2	14	16	20	33	1	12	13
3	2.9e-07	TGTGCCAGCAGCTCAACGGGGTATTAGGCAATGAGCAGTTCTTC	CASSSTG~LGNEQFF	TRBV7-9*01, TRBV7-9*04, TRBV7-9*02	TRBV7-9	TRBJ2-1*01	TRBJ2-1	TRBD2*01	TRBD2	13	16	20	28	2	7	9
3	2.9e-07	TGTGCCAGCAGCTGGCTAGCGGGGCCACAGATACGCAGTATTTT	CASSWLA~ATDTQYF	TRBV7-2*04, TRBV7-2*01	TRBV7-2	TRBJ2-3*01	TRBJ2-3	TRBD2*01	TRBD2	12	15	23	25	2	1	3
3	2.9e-07	TGTGCCAGCAGCTACAGGGGACTGGGGCCAACGTCCTGACTTTC	CASSYRG~GANVLTF	TRBV7-2*04, TRBV7-2*01	TRBV7-2	TRBJ2-6*01	TRBJ2-6	TRBD1*01	TRBD1	12	13	19	21	0	1	1
3	2.9e-07	TGTGCCAGCAGCTAGACGCTAGCTCCTACAATGAGCAGTTCTTC	CASS*TL~SYNEQFF	TRBV7-6*01, TRBV7-6*02	TRBV7-6	TRBJ2-1*01	TRBJ2-1	TRBD2*02, TRBD2*01	TRBD2	12	16	21	22	3	0	3
3	2.9e-07	TGTGCCAGCAGCCTTACAGGGGGGCGCGTGAAAAACTGTTTTTT	CASSLTG~AREKLFF	TRBV3-1*01	TRBV3-1	TRBJ1-4*01	TRBJ1-4	TRBD1*01	TRBD1	12	15	22	28	2	5	7
3	2.9e-07	TGTGCCAGCAGCCTCGAGGCGGGGGGTACAATGAGCAGTTCTTC	CASSLEA~GYNEQFF	TRBV7-2*04, TRBV7-2*01	TRBV7-2	TRBJ2-1*01	TRBJ2-1	TRBD2*01	TRBD2	11	18	25	26	6	0	6
3	2.9e-07	TGTGCCAGCAGCCTGCGGGGGGCGGGTTCAATGAGCAGTTCTTC	CASSLRG~GFNEQFF	TRBV7-8*01, TRBV7-8*03	TRBV7-8	TRBJ2-1*01	TRBJ2-1	TRBD2*01	TRBD2	12	14	21	28	1	6	7
3	2.9e-07	TGTGCCAGCAGCCTACCCGGGGGGCGGGGGAGACCCAGTACTTC	CASSLPG~AGETQYF	TRBV7-6*01	TRBV7-6	TRBJ2-5*01	TRBJ2-5	TRBD2*01	TRBD2	11	17	23	29	5	5	10
3	2.9e-07	TGTGCCAGCAGCCCTGGACAGACCTCAGGCGGGGAGCTGTTTTT	CASSPGQ~LRRGAVF	TRBV7-9*03, TRBV7-9*01, TRBV7-9*04, TRBV7-9*02	TRBV7-9	TRBJ2-2*01	TRBJ2-2	TRBD1*01, TRBD2*01	TRBD1, TRBD2	11	15	20	39	3	18	21
3	2.9e-07	TGTGCCAGCAGCCCTAGCGGGGGTCCTCCTACGAGCAGTACTTC	CASSPSG~SSYEQYF	TRBV4-2*01	TRBV4-2	TRBJ2-7*01	TRBJ2-7	TRBD2*01	TRBD2	12	13	22	25	0	2	2
3	2.9e-07	TGTGCCAGCAGCCCCCGGGACAGGACTCCTACGAGCAGTACTTC	CASSPRD~DSYEQYF	TRBV9*02, TRBV5-4*01, TRBV9*01, TRBV9*03, TRBV13*02, TRBV5-4*03, TRBV13*01, TRBV5-4*04	TRBV9, TRBV5-4, TRBV13	TRBJ2-7*01	TRBJ2-7	TRBD1*01	TRBD1	11	16	23	25	4	1	5
3	2.9e-07	TGTGCCAGCAGCCCACTGGGGGGGACGGAGAGACCCAGTACTTC	CASSPLG~DGETQYF	TRBV7-9*03, TRBV7-9*01, TRBV7-9*04, TRBV7-9*02	TRBV7-9	TRBJ2-5*01	TRBJ2-5	TRBD2*01	TRBD2	11	17	23	28	5	4	9
3	2.9e-07	TGTGCCAGCAGCCCAGGGGTAGGGACTAATGAAAACTGTTTTTT	CASSPGV~D**KLFF	TRBV9*02, TRBV9*01, TRBV9*03	TRBV9	TRBJ1-4*01	TRBJ1-4	TRBD2*02, TRBD2*01	TRBD2	11	21	27	31	9	3	12
3	2.9e-07	TGTGCCAGCAGCCCAGAGGGGGGAGCACAGATACGCAGTATTTT	CASSPEG~STDTQYF	TRBV9*02, TRBV9*01, TRBV9*03	TRBV9	TRBJ2-3*01	TRBJ2-3	TRBD1*01, TRBD2*01	TRBD1, TRBD2	11	16	21	23	4	1	5
3	2.9e-07	TGTGCCAGCAGCCGAACTAGCGGGGGGCGGAGACCCAGTACTTC	CASSRTS~GAETQYF	TRBV7-4*01	TRBV7-4	TRBJ2-5*01	TRBJ2-5	TRBD2*01	TRBD2	11	15	26	29	3	2	5
3	2.9e-07	TGTGCCAGCAGCCAACTTAAACTTGTTTGGACATTCAGTACTTC	CASSQLK~CLDIQYF	TRBV3-1*01	TRBV3-1	TRBJ2-4*01	TRBJ2-4	TRBD1*01	TRBD1	14	23	25	30	8	4	12
3	2.9e-07	TGTGCCAGCAGCGTACAGGGGCAGGGGGGTACGAGCAGTACTTC	CASSVQG~GGYEQYF	TRBV7-8*01, TRBV7-8*03	TRBV7-8	TRBJ2-7*01	TRBJ2-7	TRBD1*01	TRBD1	11	21	27	29	9	1	10
3	2.9e-07	TGTGCCAGCAGCGTAGGGGGGGAGGGCCTGGCGAGCAGTACTTC	CASSVGG~GPGEQYF	TRBV9*02, TRBV9*01	TRBV9	TRBJ2-7*01	TRBJ2-7	TRBD2*02	TRBD2	15	19	25	31	3	5	8
3	2.9e-07	TGTGCCAGCAGCAGGACTAGCGGGGGTACAATGAGCAGTTCTTC	CASSRTS~GYNEQFF	TRBV7-2*04, TRBV7-2*01	TRBV7-2	TRBJ2-1*01	TRBJ2-1	TRBD2*01	TRBD2	11	13	25	26	1	0	1
3	2.9e-07	TGTGCCAGCAGGGGACAGGGTCTAATCAAGAGACCCAGTACTTC	CASRGQG~NQETQYF	TRBV2*01, TRBV2*03	TRBV2	TRBJ2-5*01	TRBJ2-5	TRBD1*01	TRBD1	10	11	19	26	0	6	6
3	2.9e-07	TGTGCCAGCAGGATTTAGGGGGCGCGCATGGAGAACTGTTTTTT	CASRI*G~AHGELFF	TRBV6-6*04	TRBV6-6	TRBJ1-4*01	TRBJ1-4	TRBD1*01	TRBD1	10	16	22	33	5	10	15
3	2.9e-07	TGTGCCAGCAGGATGGACACCGGGTCTGATGAAAAACTGTTTTT	CASRMDT~V**KTVF	TRBV25-1*01	TRBV25-1	TRBJ1-4*01	TRBJ1-4	TRBD1*01	TRBD1	10	14	18	39	3	20	23
3	2.9e-07	TGTGCCAGCAGACAAACTAGCGGGACTCCTACGAGCAGTACTTC	CASRQTS~DSYEQYF	TRBV25-1*01	TRBV25-1	TRBJ2-7*01	TRBJ2-7	TRBD2*02	TRBD2	10	15	24	25	4	0	4
3	2.9e-07	TGTGCCAGCAGAGGGACAGCTTTAAACACCGGGGAGCTGTTTTT	CASRGTA~KHRGAVF	TRBV7-6*01, TRBV7-6*02	TRBV7-6	TRBJ2-2*01	TRBJ2-2	TRBD1*01	TRBD1	10	12	18	39	1	20	21
3	2.9e-07	TGTGCCAGCAAGAAACCGGGACAGGGGGCGATGAGCAGTTCTTC	CASKKPG~GGDEQFF	TRBV6-4*02, TRBV6-4*01	TRBV6-4	TRBJ2-1*01	TRBJ2-1	TRBD1*01	TRBD1	9	17	28	30	7	1	8
3	2.9e-07	TGTGCCAGCAAGAAACCGGGACAAACACCGGGGAGCTGTTTTTT	CASKKPG~NTGELFF	TRBV6-4*02, TRBV6-4*01	TRBV6-4	TRBJ2-2*01	TRBJ2-2	TRBD1*01	TRBD1	9	17	22	23	7	0	7
3	2.9e-07	TGTGCCAGCAAGAAACCGGGACAAACAACTATGGCTACACCTTC	CASKKPG~NNYGYTF	TRBV6-4*02, TRBV6-4*01	TRBV6-4	TRBJ1-2*01	TRBJ1-2	TRBD1*01	TRBD1	9	17	22	26	7	3	10
3	2.9e-07	TGTGCCAGCAAATTAGCGGGGGGAGCACAGATACGCAGTATTTT	CASKLAG~STDTQYF	TRBV2*01, TRBV2*02, TRBV2*03	TRBV2	TRBJ2-3*01	TRBJ2-3	TRBD2*01	TRBD2	9	13	22	23	3	0	3
3	2.9e-07	TGTGCCAGGGGTTTGACTAGCGGGGGGCCCATGAGCAGTTCTTC	CARGLTS~GAHEQFF	TRBV7-8*01, TRBV7-8*03	TRBV7-8	TRBJ2-1*01	TRBJ2-1	TRBD2*01	TRBD2	7	14	26	30	6	3	9
3	2.9e-07	TGTGCCAGAAGCTGTTAGCGGGACCATACAATGAGCAGTTCTTC	CARSC*R~PYNEQFF	TRBV7-1*01	TRBV7-1	TRBJ2-1*01	TRBJ2-1	TRBD2*02	TRBD2	12	15	22	26	2	3	5
3	2.9e-07	TGTGCAGCAGTTATCGGGGACAGGGCACCTACGAGCAGTACTTC	CAAVIGD~GTYEQYF	TRBV6-5*01	TRBV6-5	TRBJ2-7*01	TRBJ2-7	TRBD1*01	TRBD1	4	16	24	27	11	2	13
3	2.9e-07	TGTGCAAGTCGCTTAGATCATCCTATTCCTACGAGCAGTACTTC	CASRLDH~YSYEQYF	TRBV11-3*01, TRBV11-3*02	TRBV11-3	TRBJ2-7*01	TRBJ2-7	TRBD2*02, TRBD2*01	TRBD2	4	9	12	26	4	13	17
3	2.9e-07	TGCGCCAGCAGTGAGGTGTGGGGGGGCGGGATACGCAGTATTTT	CASSEVW~GRDTQYF	TRBV10-1*01	TRBV10-1	TRBJ2-3*01	TRBJ2-3	TRBD2*01	TRBD2	14	19	25	29	4	3	7
3	2.9e-07	TGCGCCAGCAGCTTGGGGGGGAGAGCAATCAGCCCCAGCATTTT	CASSLGG~SNQPQHF	TRBV5-1*01	TRBV5-1	TRBJ1-5*01	TRBJ1-5	TRBD1*01, TRBD2*02, TRBD2*01	TRBD1, TRBD2	15	16	20	23	0	2	2
3	2.9e-07	TGCGCCAGCAGCCCTGGGGGGGCGCAGGAAACACCATATATTTT	CASSPGG~AGNTIYF	TRBV5-1*01	TRBV5-1	TRBJ1-3*01	TRBJ1-3	TRBD2*01	TRBD2	11	15	21	26	3	4	7
3	2.9e-07	TGCGCCAGCAGCCCAGGGACTAGCGGGGCATTGAGCAGTTCTTC	CASSPGT~RGIEQFF	TRBV10-1*02, TRBV10-1*01	TRBV10-1	TRBJ2-1*01	TRBJ2-1	TRBD2*01	TRBD2	10	15	27	31	4	3	7
3	2.9e-07	TGCGCCAGCAGCGACCGACAGGGAACACCGGGGAGCTGTTTTTT	CASSDRQ~NTGELFF	TRBV5-1*01	TRBV5-1	TRBJ2-2*01	TRBJ2-2	TRBD1*01	TRBD1	11	16	21	22	4	0	4
3	2.9e-07	TGCGCCAGCAGCAAGGGGGGGCGAAATACAATGAGCAGTTCTTC	CASSKGG~KYNEQFF	TRBV5-1*01	TRBV5-1	TRBJ2-1*01	TRBJ2-1	TRBD2*01	TRBD2	11	14	20	26	2	5	7
3	2.9e-07	TGCGCCAGCAAAGGCGGGGGGCGATGGTAGATACGCAGTATTTT	CASKGGG~MVDTQYF	TRBV5-1*01, TRBV5-1*02	TRBV5-1	TRBJ2-3*01	TRBJ2-3	TRBD2*01	TRBD2	9	13	20	28	3	7	10
3	2.9e-07	TGCGCCAGGCCTGACTAGCGGGAGGGGGGGGGGAGCAGTTCTTC	CARPD*R~GGGEQFF	TRBV5-1*01, TRBV5-1*02	TRBV5-1	TRBJ2-1*01	TRBJ2-1	TRBD2*02	TRBD2	7	12	25	32	4	6	10
3	2.9e-07	TGCAGTGTCGGAAGGGGGGATCTTACACAGATACGCAGTATTTT	CSVGRGD~YTDTQYF	TRBV20-1*06, TRBV20-1*03, TRBV20-1*01, TRBV20-1*04, TRBV20-1*05, TRBV20-1*02, TRBV20-1*07	TRBV20-1	TRBJ2-3*01	TRBJ2-3	TRBD1*01, TRBD2*01	TRBD1, TRBD2	6	12	17	25	5	7	12
3	2.9e-07	TGCAGTGCTTTCAATCCGGGGGGGGACAAGAGACCCAGTACTTC	CSAFNPG~GQETQYF	TRBV20-1*06, TRBV20-1*03, TRBV20-1*01, TRBV20-1*04, TRBV20-1*05, TRBV20-1*02, TRBV20-1*07	TRBV20-1	TRBJ2-5*01	TRBJ2-5	TRBD2*01	TRBD2	8	16	23	26	7	2	9
3	2.9e-07	TGCAGTGCTGCGGGGGAGATGCCCCACAAGATACGCAGTATTTT	CSAAGEM~PQDTQYF	TRBV20-1*06, TRBV20-1*03, TRBV20-1*01, TRBV20-1*04, TRBV20-1*05, TRBV20-1*02, TRBV20-1*07	TRBV20-1	TRBJ2-3*01	TRBJ2-3	TRBD2*01	TRBD2	8	9	15	28	0	12	12
3	2.9e-07	TGCAGTGCTGGGTGGACTAGCGGATCACAGATACGCAGTATTTT	CSAGWTS~ITDTQYF	TRBV20-1*06, TRBV20-1*03, TRBV20-1*01, TRBV20-1*04, TRBV20-1*05, TRBV20-1*02, TRBV20-1*07	TRBV20-1	TRBJ2-3*01	TRBJ2-3	TRBD2*02, TRBD2*01	TRBD2	8	13	22	25	4	2	6
3	2.9e-07	TGCAGTGCTGGGAGGGGACAGACCATCTTTCTGAGCAGTACTTC	CSAGRGQ~HLSEQYF	TRBV20-1*06, TRBV20-1*03, TRBV20-1*01, TRBV20-1*04, TRBV20-1*05, TRBV20-1*02, TRBV20-1*07	TRBV20-1	TRBJ2-7*01	TRBJ2-7	TRBD1*01, TRBD2*02	TRBD1, TRBD2	8	14	20	32	5	11	16
3	2.9e-07	TGCAGTGCTAGTGAGCGGGGGGCTTCTGGGATACGCAGTATTTT	CSASERG~FWDTQYF	TRBV20-1*01, TRBV20-1*04, TRBV20-1*05, TRBV20-1*07	TRBV20-1	TRBJ2-3*01	TRBJ2-3	TRBD2*01	TRBD2	11	13	21	29	1	7	8
3	2.9e-07	TGCAGTGCTAGCACGCCCCGGGGGGCCGAGAGACCCAGTACTTC	CSASTPR~GRETQYF	TRBV20-1*06, TRBV20-1*03, TRBV20-1*01, TRBV20-1*04, TRBV20-1*05, TRBV20-1*02, TRBV20-1*07	TRBV20-1	TRBJ2-5*01	TRBJ2-5	TRBD2*01	TRBD2	10	18	24	28	7	3	10
3	2.9e-07	TGCAGTGCTAGGGGGGGACCCCACCTATCTACGAGCAGTACTTC	CSARGGP~PIYEQYF	TRBV20-1*01, TRBV20-1*04, TRBV20-1*05, TRBV20-1*07	TRBV20-1	TRBJ2-7*01	TRBJ2-7	TRBD2*01	TRBD2	10	11	16	28	0	11	11
3	2.9e-07	TGCAGTGCTAGGAGGGCAGGGGCGAACACCGGGGAGCTGTTTTT	CSARRAG~EHRGAVF	TRBV20-1*06, TRBV20-1*03, TRBV20-1*01, TRBV20-1*04, TRBV20-1*05, TRBV20-1*02, TRBV20-1*07	TRBV20-1	TRBJ2-2*01	TRBJ2-2	TRBD1*01	TRBD1	10	16	21	39	5	17	22
3	2.9e-07	TGCAGTGCTAGATTACTACGGTGGGGGTAGATACGCAGTATTTT	CSARLLR~GVDTQYF	TRBV20-1*01, TRBV20-1*04, TRBV20-1*05, TRBV20-1*07	TRBV20-1	TRBJ2-3*01	TRBJ2-3	TRBD1*01, TRBD2*01	TRBD1, TRBD2	11	22	26	28	10	1	11
3	2.9e-07	TGCAGTGCTAGACGACGGGTCGGGGGTCCTACGAGCAGTACTTC	CSARRRV~GSYEQYF	TRBV20-1*01, TRBV20-1*04, TRBV20-1*05, TRBV20-1*07	TRBV20-1	TRBJ2-7*01	TRBJ2-7	TRBD2*01	TRBD2	11	20	25	26	8	0	8
3	2.9e-07	TGCAGTGCTAGAGTTGGGGGCGTGACACCGGGGAGCTGTTTTTT	CSARVGG~DTGELFF	TRBV20-1*01, TRBV20-1*04, TRBV20-1*05, TRBV20-1*07	TRBV20-1	TRBJ2-2*01	TRBJ2-2	TRBD1*01	TRBD1	12	15	20	24	2	3	5
3	2.9e-07	TGCAGTGCTAGAGATCTTAGCGGGATTTTTATGAGCAGTTCTTC	CSARDLS~DFYEQFF	TRBV20-1*01, TRBV20-1*05, TRBV20-1*07	TRBV20-1	TRBJ2-1*01	TRBJ2-1	TRBD2*02	TRBD2	13	17	24	30	3	5	8
3	2.9e-07	TGCAGTGCTAGAGATCATATGGGGGGGAGCAGCCCCAGCATTTT	CSARDHM~GEQPQHF	TRBV20-1*01, TRBV20-1*05, TRBV20-1*07	TRBV20-1	TRBJ1-5*01	TRBJ1-5	TRBD2*01	TRBD2	13	20	26	29	6	2	8
3	2.9e-07	TGCAGTGCTAGAGATGTGGCGGGGGGAAAGAGACCCAGTACTTC	CSARDVA~GKETQYF	TRBV20-1*01, TRBV20-1*05, TRBV20-1*07	TRBV20-1	TRBJ2-5*01	TRBJ2-5	TRBD2*01	TRBD2	13	18	25	27	4	1	5
3	2.9e-07	TGCAGTGCTAGAGATGCGGGGGGGGGGGAAACATTCAGTACTTC	CSARDAG~GGNIQYF	TRBV20-1*01, TRBV20-1*05, TRBV20-1*07	TRBV20-1	TRBJ2-4*01	TRBJ2-4	TRBD2*01	TRBD2	13	15	23	28	1	4	5
3	2.9e-07	TGCAGTGCTAGAGACCCCCGGGGGCCCCAGACGAGCAGTACTTC	CSARDPR~APDEQYF	TRBV20-1*01, TRBV20-1*05, TRBV20-1*07	TRBV20-1	TRBJ2-7*01	TRBJ2-7	TRBD1*01, TRBD2*01	TRBD1, TRBD2	13	19	24	30	5	5	10
3	2.9e-07	TGCAGTGCCCTAGATCGGGGGCCCAACTATGGGGCTACACCTTC	CSALDRG~QLWGYTF	TRBV20-1*06, TRBV20-1*03, TRBV20-1*01, TRBV20-1*04, TRBV20-1*05, TRBV20-1*02, TRBV20-1*07	TRBV20-1	TRBJ1-2*01	TRBJ1-2	TRBD1*01, TRBD2*01	TRBD1, TRBD2	7	16	21	32	8	10	18
3	2.9e-07	TGCAGTGCACTGGGACAGGGGGGGAAAACGGGGAGCTGTTTTTT	CSALGQG~ENGELFF	TRBV20-1*06, TRBV20-1*03, TRBV20-1*01, TRBV20-1*04, TRBV20-1*05, TRBV20-1*02, TRBV20-1*07	TRBV20-1	TRBJ2-2*01	TRBJ2-2	TRBD1*01	TRBD1	7	11	21	28	3	6	9
3	2.9e-07	TGCAGCGTTGGCTCGAGGGGGCGAAGGACACTGAAGCTTTCTTT	CSVGSRG~KDTEAFF	TRBV29-1*01	TRBV29-1	TRBJ1-1*01	TRBJ1-1	TRBD1*01	TRBD1	9	15	21	27	5	5	10
3	2.9e-07	TGCAGCGTGAGGGGGGAACTGCAACTAATGAAAAACTGTTTTTT	CSVRGEL~TNEKLFF	TRBV29-1*01, TRBV29-1*03	TRBV29-1	TRBJ1-4*01	TRBJ1-4	TRBD1*01, TRBD2*01	TRBD1, TRBD2	7	9	14	21	1	6	7
3	2.9e-07	TGTGCTAGTTCAACCGGGGGGGGCCGCAGAGACCCAGTACTTC	CASSTGG~AAETQYF	TRBV7-7*01, TRBV7-7*02	TRBV7-7	TRBJ2-5*01	TRBJ2-5	TRBD2*01	TRBD2	4	14	21	27	9	5	14
3	2.9e-07	TGTGCCATCAGTGAGTGCGGGGGCGGGTCAGCCCCAGCATTTT	CAISECG~AGQPQHF	TRBV10-3*01, TRBV10-3*02	TRBV10-3	TRBJ1-5*01	TRBJ1-5	TRBD2*01	TRBD2	15	16	22	27	0	4	4
3	2.9e-07	TGTGCCAGTTGGGACTAGCGGGCCCTACAATGAGCAGTTCTTC	CASWD*R~PYNEQFF	TRBV6-4*02, TRBV27*01, TRBV6-5*01, TRBV6-4*01	TRBV6-4, TRBV27, TRBV6-5	TRBJ2-1*01	TRBJ2-1	TRBD2*02, TRBD2*01	TRBD2	7	10	21	23	2	1	3
3	2.9e-07	TGTGCCAGCTCTATATCAGGTAACAAGCTACGAGCAGTACTTC	CASSISG~TSYEQYF	TRBV18*01	TRBV18	TRBJ2-7*01	TRBJ2-7	TRBD1*01	TRBD1	10	16	19	27	5	7	12
3	2.9e-07	TGTGCCAGCTCACTGTGAAGGCAGCTCCTACGAGCAGTACTTC	CASSL*R~SSYEQYF	TRBV18*01	TRBV18	TRBJ2-7*01	TRBJ2-7	TRBD1*01, TRBD2*02	TRBD1, TRBD2	12	21	23	24	8	0	8
3	2.9e-07	TGTGCCAGCTCACCACCGGGACAGGGTGGTGGGCTACACCTTC	CASSPPG~RVVGYTF	TRBV18*01	TRBV18	TRBJ1-2*01	TRBJ1-2	TRBD1*01	TRBD1	16	17	25	31	0	5	5
3	2.9e-07	TGTGCCAGCGGGGGGACTAGCCGTTTTTGTCGAGCAGTTCTTC	CASGGTS~VFVEQFF	TRBV2*01, TRBV2*02, TRBV2*03	TRBV2	TRBJ2-1*01	TRBJ2-1	TRBD2*02, TRBD2*01	TRBD2	8	12	20	31	3	10	13
3	2.9e-07	TGTGCCAGCATGGGGCGGGATAGGCACCGGGGAGCTGTTTTTT	CASMGRD~GTGELFF	TRBV27*01	TRBV27	TRBJ2-2*01	TRBJ2-2	TRBD2*02	TRBD2	9	14	19	24	4	4	8
3	2.9e-07	TGTGCCAGCAGTCCCACAGGGGGGGGAACAGACCCAGTACTTC	CASSPTG~GEQTQYF	TRBV7-9*03, TRBV7-9*01, TRBV7-9*04, TRBV7-9*02	TRBV7-9	TRBJ2-5*01	TRBJ2-5	TRBD1*01	TRBD1	10	15	22	29	4	6	10
3	2.9e-07	TGTGCCAGCAGTCAAGGGGGGGGGCGGGAGAGAGCAGTACTTC	CASSQGG~GGREQYF	TRBV6-1*01	TRBV6-1	TRBJ2-7*01	TRBJ2-7	TRBD2*02, TRBD2*01	TRBD2	15	23	29	31	7	1	8
3	2.9e-07	TGTGCCAGCAGTGACTCGGCGGGACTCCTACGAGCAGTACTTC	CASSDSA~DSYEQYF	TRBV6-4*02, TRBV6-4*01	TRBV6-4	TRBJ2-7*01	TRBJ2-7	TRBD2*02	TRBD2	16	18	23	24	1	0	1
3	2.9e-07	TGTGCCAGCAGTGAAGCGGCGGGACTCCTACGAGCAGTACTTC	CASSEAA~DSYEQYF	TRBV2*01, TRBV2*03	TRBV2	TRBJ2-7*01	TRBJ2-7	TRBD2*02	TRBD2	16	18	23	24	1	0	1
3	2.9e-07	TGTGCCAGCAGTGAAGGCGGGGGGGGTAAATGAGCAGTTCTTC	CASSEGG~GVNEQFF	TRBV6-1*01	TRBV6-1	TRBJ2-1*01	TRBJ2-1	TRBD2*01	TRBD2	15	16	24	28	0	3	3
3	2.9e-07	TGTGCCAGCAGTAACCTCGGGGCCTATCTACGAGCAGTACTTC	CASSNLG~PIYEQYF	TRBV25-1*01	TRBV25-1	TRBJ2-7*01	TRBJ2-7	TRBD1*01, TRBD2*01	TRBD1, TRBD2	11	18	22	27	6	4	10
3	2.9e-07	TGTGCCAGCAGCTTTTTAACGGGGGGGGGATACGCAGTATTTT	CASSFLT~GGDTQYF	TRBV7-6*01, TRBV7-6*02	TRBV7-6	TRBJ2-3*01	TRBJ2-3	TRBD2*01	TRBD2	13	19	26	28	5	1	6
3	2.9e-07	TGTGCCAGCAGCTTAGCGGGGGGCCCCCAACGAGCAGTACTTC	CASSLAG~APNEQYF	TRBV7-6*01	TRBV7-6	TRBJ2-7*01	TRBJ2-7	TRBD1*01, TRBD2*01	TRBD1, TRBD2	16	18	23	29	1	5	6
3	2.9e-07	TGTGCCAGCAGCTTAGCGGGGGGGTGACAATGAGCAGTTCTTC	CASSLAG~GDNEQFF	TRBV7-6*01	TRBV7-6	TRBJ2-1*01	TRBJ2-1	TRBD2*01	TRBD2	16	17	23	26	0	2	2
3	2.9e-07	TGTGCCAGCAGCTTAGCGGGGGGGCCTCGAGACCCAGTACTTC	CASSLAG~GLETQYF	TRBV7-6*01	TRBV7-6	TRBJ2-5*01	TRBJ2-5	TRBD2*01	TRBD2	16	17	23	28	0	4	4
3	2.9e-07	TGTGCCAGCAGCTTAGCGGGGGGGCAGGAATGAGCAGTTCTTC	CASSLAG~GRNEQFF	TRBV7-6*01	TRBV7-6	TRBJ2-1*01	TRBJ2-1	TRBD2*01	TRBD2	16	17	23	28	0	4	4
3	2.9e-07	TGTGCCAGCAGCTTAGCGGGGGGGCAGAGAGACCCAGTACTTC	CASSLAG~GRETQYF	TRBV7-6*01	TRBV7-6	TRBJ2-5*01	TRBJ2-5	TRBD2*01	TRBD2	16	17	23	27	0	3	3
3	2.9e-07	TGTGCCAGCAGCTTAGCGGGGGGGACCCGAGACCCAGTACTTC	CASSLAG~GPETQYF	TRBV7-6*01	TRBV7-6	TRBJ2-5*01	TRBJ2-5	TRBD2*01	TRBD2	15	16	23	28	0	4	4
3	2.9e-07	TGTGCCAGCAGCTTAGCGGGAGGTTCCCTACGAGCAGTACTTC	CASSLAG~VPYEQYF	TRBV7-6*01	TRBV7-6	TRBJ2-7*01	TRBJ2-7	TRBD2*02	TRBD2	16	17	22	26	0	3	3
3	2.9e-07	TGTGCCAGCAGCTTAGCGGGAGGGCCCCGACGAGCAGTACTTC	CASSLAG~GPDEQYF	TRBV7-6*01	TRBV7-6	TRBJ2-7*01	TRBJ2-7	TRBD2*02	TRBD2	16	17	23	29	0	5	5
3	2.9e-07	TGTGCCAGCAGCTTAGCGGGAGAACACCGGGGAGCTGTTTTTT	CASSLAG~NTGELFF	TRBV7-6*01	TRBV7-6	TRBJ2-2*01	TRBJ2-2	TRBD1*01, TRBD2*02, TRBD2*01	TRBD1, TRBD2	16	17	20	21	0	0	0
3	2.9e-07	TGTGCCAGCAGCTCCGGGACAGGACTCCTACGAGCAGTACTTC	CASSSGT~DSYEQYF	TRBV7-9*03, TRBV7-9*01, TRBV7-9*04, TRBV7-9*02, TRBV11-3*01, TRBV28*01, TRBV11-3*02	TRBV7-9, TRBV11-3, TRBV28	TRBJ2-7*01	TRBJ2-7	TRBD1*01	TRBD1	10	15	22	24	4	1	5
3	2.9e-07	TGTGCCAGCAGCCCCCCCGGACGGGACCTACGAGCAGTACTTC	CASSPPG~GTYEQYF	TRBV7-6*01, TRBV7-6*02	TRBV7-6	TRBJ2-7*01	TRBJ2-7	TRBD2*01	TRBD2	11	12	18	26	0	7	7
3	2.9e-07	TGTGCCAGCAGCGGGGGGAGGGGGAACAGATACGCAGTATTTT	CASSGGR~GTDTQYF	TRBV7-4*01	TRBV7-4	TRBJ2-3*01	TRBJ2-3	TRBD2*02	TRBD2	11	15	21	25	3	3	6
3	2.9e-07	TGTGCCAGCAGCGAAGGGGGGGGGCACAGATACGCAGTATTTT	CASSEGG~GTDTQYF	TRBV9*02, TRBV9*01	TRBV9	TRBJ2-3*01	TRBJ2-3	TRBD2*01	TRBD2	12	16	22	23	3	0	3
3	2.9e-07	TGTGCCAGCAGGGGGGGGGGCAGGGGGAGACGAGCAGTACTTC	CASRGGG~GGDEQYF	TRBV7-9*03, TRBV7-9*01, TRBV7-9*04, TRBV7-9*02	TRBV7-9	TRBJ2-7*01	TRBJ2-7	TRBD1*01, TRBD2*01	TRBD1, TRBD2	10	20	26	29	9	2	11
3	2.9e-07	TGTGCCAGCAGAACAGGGGCAGGCGGCCTACGAGCAGTACTTC	CASRTGA~AAYEQYF	TRBV7-9*03, TRBV7-9*01, TRBV7-9*04, TRBV7-9*02	TRBV7-9	TRBJ2-7*01	TRBJ2-7	TRBD1*01	TRBD1	10	12	18	26	1	7	8
3	2.9e-07	TGTGCCAGGAAAAAAGTAGACGGAGAACACTGAAGCTTTCTTT	CARKKVD~ENTEAFF	TRBV28*01	TRBV28	TRBJ1-1*01	TRBJ1-1	TRBD1*01, TRBD2*02, TRBD2*01	TRBD1, TRBD2	7	21	23	24	13	0	13
3	2.9e-07	TGTGCAAGTCGCTCACAGGACCGATAACTATGGCTACACCTTC	CASRSQD~DNYGYTF	TRBV11-3*01	TRBV11-3	TRBJ1-2*01	TRBJ1-2	TRBD1*01	TRBD1	4	14	18	24	9	5	14
3	2.9e-07	TGCGCCAGCGGGGGGGACCCCACCTATCTACGAGCAGTACTTC	CASGGDP~PIYEQYF	TRBV10-2*01	TRBV10-2	TRBJ2-7*01	TRBJ2-7	TRBD2*01	TRBD2	8	9	15	27	0	11	11
3	2.9e-07	TGCGCCAGCAGCTTGGACCTAGCGGGGGTACGAGCAGTACTTC	CASSLDL~RGYEQYF	TRBV5-1*01	TRBV5-1	TRBJ2-7*01	TRBJ2-7	TRBD2*01	TRBD2	15	18	27	28	2	0	2
3	2.9e-07	TGCGCCAGCAGCTGGGACTAGCGGGGGGTTGGAGCAGTTCTTC	CASSWD*~GGLEQFF	TRBV5-1*01	TRBV5-1	TRBJ2-1*01	TRBJ2-1	TRBD2*01	TRBD2	12	13	27	31	0	3	3
3	2.9e-07	TGCGCCAGCAGCCCCCCCCGCGCTGGGAGGCGAGCAGTACTTC	CASSPPR~LGGEQYF	TRBV4-1*02, TRBV4-1*01	TRBV4-1	TRBJ2-7*01	TRBJ2-7	TRBD2*01	TRBD2	12	13	20	30	0	9	9
3	2.9e-07	TGCGCCAGCAGCGAGGGGGGGGGGGAACACTGAAGCTTTCTTT	CASSEGG~GNTEAFF	TRBV10-2*01	TRBV10-2	TRBJ1-1*01	TRBJ1-1	TRBD2*01	TRBD2	14	17	23	24	2	0	2
3	2.9e-07	TGCAGTGCTGCTAGCGGGGGGGGCCGGAGAGACCCAGTACTTC	CSAASGG~AGETQYF	TRBV20-1*06, TRBV20-1*03, TRBV20-1*01, TRBV20-1*04, TRBV20-1*05, TRBV20-1*02, TRBV20-1*07	TRBV20-1	TRBJ2-5*01	TRBJ2-5	TRBD2*01	TRBD2	8	10	21	27	1	5	6
3	2.9e-07	TGCAGTGCTGCGGGGGGGACAGCACACAGATACGCAGTATTTT	CSAAGGT~HTDTQYF	TRBV20-1*06, TRBV20-1*03, TRBV20-1*01, TRBV20-1*04, TRBV20-1*05, TRBV20-1*02, TRBV20-1*07	TRBV20-1	TRBJ2-3*01	TRBJ2-3	TRBD2*01	TRBD2	8	9	17	24	0	6	6
3	2.9e-07	TGCAGTGCTGCGGGGGGGACAGGCCGTCACTGAAGCTTTCTTT	CSAAGGT~AVTEAFF	TRBV20-1*06, TRBV20-1*03, TRBV20-1*01, TRBV20-1*04, TRBV20-1*05, TRBV20-1*02, TRBV20-1*07	TRBV20-1	TRBJ1-1*01	TRBJ1-1	TRBD2*01	TRBD2	8	9	17	27	0	9	9
3	2.9e-07	TGCAGTGCTGCGGGGGGGACAGGGGGCGGGCGAGCAGTACTTC	CSAAGGT~GAGEQYF	TRBV20-1*06, TRBV20-1*03, TRBV20-1*01, TRBV20-1*04, TRBV20-1*05, TRBV20-1*02, TRBV20-1*07	TRBV20-1	TRBJ2-7*01	TRBJ2-7	TRBD1*01	TRBD1	8	15	26	30	6	3	9
3	2.9e-07	TGCAGTGCTGCGGGGGGGACAGGGGGGAGAAAAACTGTTTTTT	CSAAGGT~GGEKLFF	TRBV20-1*06, TRBV20-1*03, TRBV20-1*01, TRBV20-1*04, TRBV20-1*05, TRBV20-1*02, TRBV20-1*07	TRBV20-1	TRBJ1-4*01	TRBJ1-4	TRBD1*01	TRBD1	8	15	25	28	6	2	8
3	2.9e-07	TGCAGTGCTAGGGGGGGGGCGCGGGTCCTACGAGCAGTACTTC	CSARGGA~GSYEQYF	TRBV20-1*01, TRBV20-1*04, TRBV20-1*05, TRBV20-1*07	TRBV20-1	TRBJ2-7*01	TRBJ2-7	TRBD2*01	TRBD2	10	12	18	25	1	6	7
3	2.9e-07	TGCAGTGCTAGGACGGGGGGAAGCGGACTACGAGCAGTACTTC	CSARTGG~ADYEQYF	TRBV20-1*06, TRBV20-1*03, TRBV20-1*01, TRBV20-1*04, TRBV20-1*05, TRBV20-1*02, TRBV20-1*07	TRBV20-1	TRBJ2-7*01	TRBJ2-7	TRBD2*01	TRBD2	10	13	19	27	2	7	9
3	2.9e-07	TGCAGTGCTAGACTTAGCGGGGGGCCCAGATACGCAGTATTTT	CSARLSG~GPDTQYF	TRBV20-1*01, TRBV20-1*04, TRBV20-1*05, TRBV20-1*07	TRBV20-1	TRBJ2-3*01	TRBJ2-3	TRBD2*01	TRBD2	11	14	23	26	2	2	4
3	2.9e-07	TGCAGTGCTAGACTTAGCGGGGGGGCCAGATACGCAGTATTTT	CSARLSG~GPDTQYF	TRBV20-1*01, TRBV20-1*04, TRBV20-1*05, TRBV20-1*07	TRBV20-1	TRBJ2-3*01	TRBJ2-3	TRBD2*01	TRBD2	11	14	24	26	2	1	3
3	2.9e-07	TGCAGTGCTAGACCCCCCCCGGGACTACAATGAGCAGTTCTTC	CSARPPP~DYNEQFF	TRBV20-1*01, TRBV20-1*04, TRBV20-1*05, TRBV20-1*07	TRBV20-1	TRBJ2-1*01	TRBJ2-1	TRBD2*01	TRBD2	11	13	20	24	1	3	4
3	2.9e-07	TGCAGTGCCGGGGGGGACAGACCATCTTTCTGAGCAGTACTTC	CSAGGDR~HLSEQYF	TRBV20-1*01, TRBV20-1*04, TRBV20-1*05, TRBV20-1*07	TRBV20-1	TRBJ2-7*01	TRBJ2-7	TRBD2*01	TRBD2	7	8	15	31	0	15	15
3	2.9e-07	TGCAGTGCCAAAGGGGACAGACCATCTTTCTGAGCAGTACTTC	CSAKGDR~HLSEQYF	TRBV20-1*01, TRBV20-1*04, TRBV20-1*05, TRBV20-1*07	TRBV20-1	TRBJ2-7*01	TRBJ2-7	TRBD1*01	TRBD1	7	13	19	31	5	11	16
3	2.9e-07	TGCAGCGTTCGACGGGACAGACCATCTTTCTGAGCAGTACTTC	CSVRRDR~HLSEQYF	TRBV29-1*01, TRBV29-1*03	TRBV29-1	TRBJ2-7*01	TRBJ2-7	TRBD1*01	TRBD1	8	13	19	31	4	11	15
3	2.9e-07	TGCAGCGTCCGTCAGGGGGGGGGACGGCGGGGAGCTGTTTTTT	CSVRQGG~DGGELFF	TRBV29-1*01, TRBV29-1*03	TRBV29-1	TRBJ2-2*01	TRBJ2-2	TRBD1*01, TRBD2*01	TRBD1, TRBD2	7	12	18	27	4	8	12
3	2.9e-07	TGTGCTCAGGGGGGGACCCCACCTATCTACGAGCAGTACTTC	CAQGGTPPIYEQYF	TRBV2*01, TRBV2*02, TRBV2*03	TRBV2	TRBJ2-7*01	TRBJ2-7	TRBD1*01, TRBD2*01	TRBD1, TRBD2	4	6	12	26	1	13	14
3	2.9e-07	TGTGCCTGGATGGGCGGGCTGGGCACAGATACGCAGTATTTT	CAWMGGLGTDTQYF	TRBV30*05, TRBV30*01	TRBV30	TRBJ2-3*01	TRBJ2-3	TRBD2*02, TRBD2*01	TRBD2	5	13	17	22	7	4	11
3	2.9e-07	TGTGCCTGGACAAGAGACAGCCCTGCCTGGGGCTACACCTTC	CAWTRDSPAWGYTF	TRBV30*05, TRBV30*01	TRBV30	TRBJ1-2*01	TRBJ1-2	TRBD1*01	TRBD1	9	15	19	30	5	10	15
3	2.9e-07	TGTGCCTGGAGTTTGGATCCCTCTGGAAACACCATATATTTT	CAWSLDPSGNTIYF	TRBV30*01	TRBV30	TRBJ1-3*01	TRBJ1-3	TRBD1*01, TRBD2*02, TRBD2*01	TRBD1, TRBD2	11	14	16	20	2	3	5
3	2.9e-07	TGTGCCTGGAGTCTACAGGGGGCGTACTATGGCTACACCTTC	CAWSLQGAYYGYTF	TRBV30*01	TRBV30	TRBJ1-2*01	TRBJ1-2	TRBD1*01	TRBD1	11	14	22	25	2	2	4
3	2.9e-07	TGTGCCTGGAGTCCTCGACAGGGATATAGTGAGCAGTTCTTC	CAWSPRQGYSEQFF	TRBV30*01	TRBV30	TRBJ2-1*01	TRBJ2-1	TRBD1*01	TRBD1	11	16	22	29	4	6	10
3	2.9e-07	TGTGCCTGGAGTGTTTCGGGGGGAAACACTGAAGCTTTCTTT	CAWSVSGGNTEAFF	TRBV30*01	TRBV30	TRBJ1-1*01	TRBJ1-1	TRBD2*01	TRBD2	13	16	22	24	2	1	3
3	2.9e-07	TGTGCCTGGAGTGTGGGGAACGGGGCCGGGGAGCTGTTTTTT	CAWSVGNGAGELFF	TRBV30*01	TRBV30	TRBJ2-2*01	TRBJ2-2	TRBD2*01	TRBD2	13	20	24	25	6	0	6
3	2.9e-07	TGTGCCTGGAGTGTACCCCGGGACAGAAAAGAAGCTTTCTTT	CAWSVPRDRKEAFF	TRBV30*01	TRBV30	TRBJ1-1*01	TRBJ1-1	TRBD1*01	TRBD1	13	19	25	30	5	4	9
3	2.9e-07	TGTGCCTGGAGTGTAGAGGGGGGGGTCGGCACCATATATTTT	CAWSVEGGVGTIYF	TRBV30*01	TRBV30	TRBJ1-3*01	TRBJ1-3	TRBD2*01	TRBD2	13	18	24	29	4	4	8
3	2.9e-07	TGTGCCTGGAGTGCACTTACAACTAATGAAAAACTGTTTTTT	CAWSALTTNEKLFF	TRBV30*01	TRBV30	TRBJ1-4*01	TRBJ1-4	TRBD2*02, TRBD2*01	TRBD2	12	14	16	19	1	2	3
3	2.9e-07	TGTGCCTGGAGTGGGGACAGGGATACCGGGGAGCTGTTTTTT	CAWSGDRDTGELFF	TRBV30*01	TRBV30	TRBJ2-2*01	TRBJ2-2	TRBD1*01	TRBD1	12	13	21	24	0	2	2
3	2.9e-07	TGTGCCTGGAGCTCTGACAGGGGCAGGGAAAAACTGTTTTTT	CAWSSDRGREKLFF	TRBV30*05, TRBV30*01	TRBV30	TRBJ1-4*01	TRBJ1-4	TRBD1*01	TRBD1	10	15	22	27	4	4	8
3	2.9e-07	TGTGCCTGGAGCCCCGCGGGGAACACCTACGAGCAGTACTTC	CAWSPAGNTYEQYF	TRBV30*05, TRBV30*01	TRBV30	TRBJ2-7*01	TRBJ2-7	TRBD2*01	TRBD2	10	15	20	25	4	4	8
3	2.9e-07	TGTGCCTGGAGCCCCGGACGGACTAATGAAAAACTGTTTTTT	CAWSPGRTNEKLFF	TRBV30*05, TRBV30*01	TRBV30	TRBJ1-4*01	TRBJ1-4	TRBD2*01	TRBD2	10	11	15	21	0	5	5
3	2.9e-07	TGTGCCTGGAGGCCCGAGACAGGAAACACTGAAGCTTTCTTT	CAWRPETGNTEAFF	TRBV30*05, TRBV19*01, TRBV30*01, TRBV5-4*01, TRBV5-5*01, TRBV5-8*01, TRBV19*03, TRBV5-4*03, TRBV4-2*01, TRBV19*02, TRBV5-5*02, TRBV5-4*02, TRBV5-5*03, TRBV5-8*02, TRBV5-4*04	TRBV30, TRBV19, TRBV5-4, TRBV5-5, TRBV5-8, TRBV4-2	TRBJ1-1*01	TRBJ1-1	TRBD1*01	TRBD1	5	17	22	24	11	1	12
3	2.9e-07	TGTGCCTGGAGAACTACAGGGTACTACAATGAGCAGTTCTTC	CAWRTTGYYNEQFF	TRBV30*05, TRBV30*01	TRBV30	TRBJ2-1*01	TRBJ2-1	TRBD1*01	TRBD1	10	15	20	23	4	2	6
3	2.9e-07	TGTGCCTGGAAGAACAGGGGGCGCGTAGATACGCAGTATTTT	CAWKNRGRVDTQYF	TRBV30*05, TRBV30*01	TRBV30	TRBJ2-3*01	TRBJ2-3	TRBD1*01	TRBD1	9	13	21	26	3	4	7
3	2.9e-07	TGTGCCTGGAAATCGAGCGTTTTATCCGGGAAACTGTTTTTT	CAWKSSVLSGKLFF	TRBV30*05, TRBV30*01	TRBV30	TRBJ1-4*01	TRBJ1-4	TRBD2*02, TRBD2*01	TRBD2	9	26	29	30	16	0	16
3	2.9e-07	TGTGCCCACGCACAGGTTGCGAACACCGGGGAGCTGTTTTTT	CAHAQVANTGELFF	TRBV30*05, TRBV30*01	TRBV30	TRBJ2-2*01	TRBJ2-2	TRBD1*01	TRBD1	5	11	15	19	5	3	8
3	2.9e-07	TGTGCCATCTTCCGCGACAGGGAGGTCGGAAAAACTGTTTTT	CAIFRDREVGKTVF	TRBV10-3*01, TRBV10-3*02	TRBV10-3	TRBJ1-4*01	TRBJ1-4	TRBD1*01	TRBD1	8	15	21	37	6	15	21
3	2.9e-07	TGTGCCATCGAGGGACAAACAACTAATGAAAAACTGTTTTTT	CAIEGQTTNEKLFF	TRBV10-3*01, TRBV10-3*02	TRBV10-3	TRBJ1-4*01	TRBJ1-4	TRBD1*01	TRBD1	8	11	16	19	2	2	4
3	2.9e-07	TGTGCCACCAGTGATTTGCAGGGATGGGGTGAGCAGTTCTTC	CATSDLQGWGEQFF	TRBV24-1*01	TRBV24-1	TRBJ2-1*01	TRBJ2-1	TRBD1*01	TRBD1	17	18	22	29	0	6	6
3	2.9e-07	TGTGCCACCAGTGACCACCCCCGCCCAGAGACCCAGTACTTC	CATSDHPRPETQYF	TRBV24-1*01	TRBV24-1	TRBJ2-5*01	TRBJ2-5	TRBD2*01	TRBD2	13	17	23	26	3	2	5
3	2.9e-07	TGTGCCACCAGTGACGACAGGGCTCCCGGGGAGCTGTTTTTT	CATSDDRAPGELFF	TRBV24-1*01	TRBV24-1	TRBJ2-2*01	TRBJ2-2	TRBD1*01	TRBD1	13	15	21	25	1	3	4
3	2.9e-07	TGTGCCACCAGTGAGACCCAGGGGAACTATGGCTACACCTTC	CATSETQGNYGYTF	TRBV24-1*01	TRBV24-1	TRBJ1-2*01	TRBJ1-2	TRBD1*01	TRBD1	13	18	23	24	4	0	4
3	2.9e-07	TGTGCCACCAGTGAAGTAGGACAGATCCATGGCTACACCTTC	CATSEVGQIHGYTF	TRBV24-1*01	TRBV24-1	TRBJ1-2*01	TRBJ1-2	TRBD1*01	TRBD1	13	18	23	28	4	4	8
3	2.9e-07	TGTGCCACCAGCAGAGTGGGGTGCGGAGAGACCCAGTACTTC	CATSRVGCGETQYF	TRBV15*02	TRBV15	TRBJ2-5*01	TRBJ2-5	TRBD1*01, TRBD2*02, TRBD2*01	TRBD1, TRBD2	11	17	20	26	5	5	10
3	2.9e-07	TGTGCCACCAGCAGAGACATACTAGGCTACGAGCAGTACTTC	CATSRDILGYEQYF	TRBV15*02	TRBV15	TRBJ2-7*01	TRBJ2-7	TRBD2*02, TRBD2*01	TRBD2	11	20	24	26	8	1	9
3	2.9e-07	TGTGCCACCAAGTCAGGGGCGGGAATCAATGAGCAGTTCTTC	CATKSGAGINEQFF	TRBV24-1*01	TRBV24-1	TRBJ2-1*01	TRBJ2-1	TRBD1*01, TRBD2*02	TRBD1, TRBD2	9	13	18	26	3	7	10
3	2.9e-07	TGTGCCAGTAGTTTGACAGGGGGCAGACAGCCCCAGCATTTT	CASSLTGGRQPQHF	TRBV19*01, TRBV19*02	TRBV19	TRBJ1-5*01	TRBJ1-5	TRBD1*01	TRBD1	11	14	23	27	2	3	5
3	2.9e-07	TGTGCCAGTAGTCCAGGACTAGCGGCCTACGAGCAGTACTTC	CASSPGLAAYEQYF	TRBV19*01, TRBV19*03, TRBV19*02	TRBV19	TRBJ2-7*01	TRBJ2-7	TRBD2*02, TRBD2*01	TRBD2	11	15	24	25	3	0	3
3	2.9e-07	TGTGCCAGTAGTGTAGACAGGGGATACTATGGCTACACCTTC	CASSVDRGYYGYTF	TRBV19*01, TRBV19*02	TRBV19	TRBJ1-2*01	TRBJ1-2	TRBD1*01	TRBD1	16	17	22	25	0	2	2
3	2.9e-07	TGTGCCAGTAGTAGGGGGGACCGATCCTACGAGCAGTACTTC	CASSRGDRSYEQYF	TRBV19*01, TRBV19*03, TRBV19*02	TRBV19	TRBJ2-7*01	TRBJ2-7	TRBD2*01	TRBD2	12	13	18	24	0	5	5
3	2.9e-07	TGTGCCAGCTTACCGGACAGGGGGAAAGATACGCAGTATTTT	CASLPDRGKDTQYF	TRBV18*01	TRBV18	TRBJ2-3*01	TRBJ2-3	TRBD1*01	TRBD1	8	14	23	26	5	2	7
3	2.9e-07	TGTGCCAGCTTACGAGGGGCGGGGACAGGGACCCAGTACTTC	CASLRGAGTGTQYF	TRBV2*01, TRBV2*02, TRBV2*03	TRBV2	TRBJ2-5*01	TRBJ2-5	TRBD1*01	TRBD1	8	21	28	29	12	0	12
3	2.9e-07	TGTGCCAGCTCTCCAGAGACTGAAGCCTACGAGCAGTACTTC	CASSPETEAYEQYF	TRBV18*01, TRBV6-7*01, TRBV11-3*01, TRBV11-3*02	TRBV18, TRBV6-7, TRBV11-3	TRBJ2-7*01	TRBJ2-7	TRBD2*02, TRBD2*01	TRBD2	14	17	20	25	2	4	6
3	2.9e-07	TGTGCCAGCTCCCTGGCAGGCCCTGGGGATGGCTACACCTTC	CASSLAGPGDGYTF	TRBV18*01	TRBV18	TRBJ1-2*01	TRBJ1-2	TRBD1*01	TRBD1	10	20	24	28	9	3	12
3	2.9e-07	TGTGCCAGCTCCCCCCCAGGGGGCTCCTACGAGCAGTACTTC	CASSPPGGSYEQYF	TRBV19*01, TRBV2*01, TRBV2*02, TRBV2*03, TRBV19*03, TRBV11-3*01, TRBV19*02, TRBV11-3*02	TRBV19, TRBV2, TRBV11-3	TRBJ2-7*01	TRBJ2-7	TRBD1*01, TRBD2*01	TRBD1, TRBD2	7	16	22	23	8	0	8
3	2.9e-07	TGTGCCAGCTCCCGGGACCCGCAGGGGGACGAGCAGTACTTC	CASSRDPQGDEQYF	TRBV18*01	TRBV18	TRBJ2-7*01	TRBJ2-7	TRBD1*01	TRBD1	10	21	27	28	10	0	10
3	2.9e-07	TGTGCCAGCTCCGTAGCGGGAGAGTCAGATACGCAGTATTTT	CASSVAGESDTQYF	TRBV18*01	TRBV18	TRBJ2-3*01	TRBJ2-3	TRBD2*02	TRBD2	10	13	21	25	2	3	5
3	2.9e-07	TGTGCCAGCTCCAGGGCACAGTACCAAGAGACCCAGTACTTC	CASSRAQYQETQYF	TRBV18*01	TRBV18	TRBJ2-5*01	TRBJ2-5	TRBD1*01	TRBD1	10	11	15	22	0	6	6
3	2.9e-07	TGTGCCAGCTCCAGGGCACAGAACCAAGAGACCCAGTACTTC	CASSRAQNQETQYF	TRBV18*01	TRBV18	TRBJ2-5*01	TRBJ2-5	TRBD1*01	TRBD1	10	11	15	22	0	6	6
3	2.9e-07	TGTGCCAGCTCATCCGGTGGGGGGGAGACTGAAGCTTTCTTT	CASSSGGGETEAFF	TRBV18*01	TRBV18	TRBJ1-1*01	TRBJ1-1	TRBD2*01	TRBD2	11	18	24	27	6	2	8
3	2.9e-07	TGTGCCAGCTCATACGGGGACGCCTCCTACGAGCAGTACTTC	CASSYGDASYEQYF	TRBV18*01	TRBV18	TRBJ2-7*01	TRBJ2-7	TRBD1*01, TRBD2*02, TRBD2*01	TRBD1, TRBD2	8	16	20	23	7	2	9
3	2.9e-07	TGTGCCAGCTCACTTCCGGGACTCACGTTTGAGCAGTACTTC	CASSLPGLTFEQYF	TRBV18*01	TRBV18	TRBJ2-7*01	TRBJ2-7	TRBD2*02, TRBD2*01	TRBD2	12	17	22	30	4	7	11
3	2.9e-07	TGTGCCAGCTCACTAACTACGAGCAGGGATACGCAGTATTTT	CASSLTTSRDTQYF	TRBV18*01	TRBV18	TRBJ2-3*01	TRBJ2-3	TRBD1*01, TRBD2*02, TRBD2*01	TRBD1, TRBD2	12	23	26	27	10	0	10
3	2.9e-07	TGTGCCAGCTCACCTATCGTTAGCACAGATACGCAGTATTTT	CASSPIVSTDTQYF	TRBV18*01	TRBV18	TRBJ2-3*01	TRBJ2-3			13	-1	-1	21	-1	-1	7
3	2.9e-07	TGTGCCAGCTCACCCTTGGGTAATTTCAATGAGCAGTTCTTC	CASSPLGNFNEQFF	TRBV7-9*03, TRBV7-9*01, TRBV7-9*04, TRBV7-9*02, TRBV7-9*05, TRBV7-9*06	TRBV7-9	TRBJ2-1*01	TRBJ2-1	TRBD1*01, TRBD2*02	TRBD1, TRBD2	8	12	15	26	3	10	13
3	2.9e-07	TGTGCCAGCTCACCCGCGGGCCTGGGCCACGAGCAGTACTTC	CASSPAGLGHEQYF	TRBV18*01	TRBV18	TRBJ2-7*01	TRBJ2-7	TRBD2*01	TRBD2	13	15	19	28	1	8	9
3	2.9e-07	TGTGCCAGCTCACCCAGGGGCGGGGGTTACGAGCAGTACTTC	CASSPRGGGYEQYF	TRBV18*01	TRBV18	TRBJ2-7*01	TRBJ2-7	TRBD2*01	TRBD2	13	19	25	27	5	1	6
3	2.9e-07	TGTGCCAGCTCACCCAGGGGAATGAACACTGAAGCTTTCTTT	CASSPRGMNTEAFF	TRBV18*01	TRBV18	TRBJ1-1*01	TRBJ1-1	TRBD1*01	TRBD1	13	14	19	22	0	2	2
3	2.9e-07	TGTGCCAGCTCACCGGGGGCAGAAGATCAGCCCCAGCATTTT	CASSPGAEDQPQHF	TRBV18*01	TRBV18	TRBJ1-5*01	TRBJ1-5	TRBD1*01	TRBD1	13	14	19	25	0	5	5
3	2.9e-07	TGTGCCAGCTCACCGGACAGGGCCAACTATGGCTACACCTTC	CASSPDRANYGYTF	TRBV18*01, TRBV7-2*04, TRBV28*01, TRBV7-2*01	TRBV18, TRBV7-2, TRBV28	TRBJ1-2*01	TRBJ1-2	TRBD1*01	TRBD1	8	14	21	24	5	2	7
3	2.9e-07	TGTGCCAGCTCACCGATCGACAGGGGGCTCGAGCAGTACTTC	CASSPIDRGLEQYF	TRBV18*01	TRBV18	TRBJ2-7*01	TRBJ2-7	TRBD1*01	TRBD1	13	18	27	29	4	1	5
3	2.9e-07	TGTGCCAGCTCACCGACAGGAGACAATCAGCCCCAGCATTTT	CASSPTGDNQPQHF	TRBV18*01	TRBV18	TRBJ1-5*01	TRBJ1-5	TRBD1*01	TRBD1	13	14	19	23	0	3	3
3	2.9e-07	TGTGCCAGCTCACCATCGCAGATCACAGATACGCAGTATTTT	CASSPSQITDTQYF	TRBV18*01	TRBV18	TRBJ2-3*01	TRBJ2-3	TRBD1*01, TRBD2*02, TRBD2*01	TRBD1, TRBD2	14	18	20	23	3	2	5
3	2.9e-07	TGTGCCAGCTCACCACCGGAAGGAGGGGCTGAGCAGTTCTTC	CASSPPEGGAEQFF	TRBV18*01	TRBV18	TRBJ2-1*01	TRBJ2-1	TRBD2*02	TRBD2	16	21	26	29	4	2	6
3	2.9e-07	TGTGCCAGCTCACCACAGGGGCAACTCTACGAGCAGTACTTC	CASSPQGQLYEQYF	TRBV18*01	TRBV18	TRBJ2-7*01	TRBJ2-7	TRBD1*01	TRBD1	15	16	20	26	0	5	5
3	2.9e-07	TGTGCCAGCTCACCACAACAGGACACCGGGGAGCTGTTTTTT	CASSPQQDTGELFF	TRBV18*01	TRBV18	TRBJ2-2*01	TRBJ2-2	TRBD1*01	TRBD1	15	17	21	22	1	0	1
3	2.9e-07	TGTGCCAGCTCACCAGTGGTTAGCAATCAGCCCCAGCATTTT	CASSPVVSNQPQHF	TRBV18*01	TRBV18	TRBJ1-5*01	TRBJ1-5			14	-1	-1	20	-1	-1	5
3	2.9e-07	TGTGCCAGCTCACCAGCAACAGGGAACTATGGCTACACCTTC	CASSPATGNYGYTF	TRBV18*01	TRBV18	TRBJ1-2*01	TRBJ1-2	TRBD1*01	TRBD1	14	18	23	24	3	0	3
3	2.9e-07	TGTGCCAGCTCACCAGGGCAGCTTAATCAGCCCCAGCATTTT	CASSPGQLNQPQHF	TRBV7-9*03, TRBV11-2*01, TRBV18*01, TRBV7-9*01, TRBV7-9*04, TRBV7-9*02, TRBV7-9*05, TRBV7-9*06	TRBV7-9, TRBV11-2, TRBV18	TRBJ1-5*01	TRBJ1-5	TRBD1*01	TRBD1	14	15	18	24	0	5	5
3	2.9e-07	TGTGCCAGCTCACCAGATGGGCAGGGAGAAAAACTGTTTTTT	CASSPDGQGEKLFF	TRBV18*01	TRBV18	TRBJ1-4*01	TRBJ1-4	TRBD1*01	TRBD1	14	21	25	27	6	1	7
3	2.9e-07	TGTGCCAGCTCACCAATTTCCGGGCGGGATGAGCAGTTCTTC	CASSPISGRDEQFF	TRBV6-6*02, TRBV6-6*05, TRBV18*01, TRBV5-4*01, TRBV5-5*01, TRBV5-8*01, TRBV6-5*01, TRBV6-6*01, TRBV5-4*03, TRBV4-2*01, TRBV5-5*02, TRBV5-4*02, TRBV5-5*03, TRBV5-8*02, TRBV5-4*04, TRBV4-2*02, TRBV6-6*03, TRBV6-1*01, TRBV6-6*04	TRBV6-6, TRBV18, TRBV5-4, TRBV5-5, TRBV5-8, TRBV6-5, TRBV4-2, TRBV6-1	TRBJ2-1*01	TRBJ2-1	TRBD2*02, TRBD2*01	TRBD2	8	23	27	28	14	0	14
3	2.9e-07	TGTGCCAGCTCACCAAACCGGGTGAACACTGAAGCTTTCTTT	CASSPNRVNTEAFF	TRBV18*01	TRBV18	TRBJ1-1*01	TRBJ1-1	TRBD2*02, TRBD2*01	TRBD2	14	18	21	22	3	0	3
3	2.9e-07	TGTGCCAGCTCACCAAACGAGTTACAAGAGACCCAGTACTTC	CASSPNELQETQYF	TRBV18*01	TRBV18	TRBJ2-5*01	TRBJ2-5	TRBD2*02, TRBD2*01	TRBD2	14	18	20	24	3	3	6
3	2.9e-07	TGTGCCAGCTCACAGGACAGGGATGGAAACACCATATATTTT	CASSQDRDGNTIYF	TRBV18*01	TRBV18	TRBJ1-3*01	TRBJ1-3	TRBD1*01	TRBD1	8	14	21	23	5	1	6
3	2.9e-07	TGTGCCAGCTCAGACCAGGTCGAAAACCAGCCCCAGCATTTT	CASSDQVENQPQHF	TRBV18*01	TRBV18	TRBJ1-5*01	TRBJ1-5	TRBD1*01	TRBD1	11	15	18	27	3	8	11
3	2.9e-07	TGTGCCAGCGGCTGGACAGGGCGGAACACTGAAGCTTTCTTT	CASGWTGRNTEAFF	TRBV27*01	TRBV27	TRBJ1-1*01	TRBJ1-1	TRBD1*01	TRBD1	8	13	20	23	4	2	6
3	2.9e-07	TGTGCCAGCGGAGGCCCGGTCGCTGGAAATGAGCAGTTCTTC	CASGGPVAGNEQFF	TRBV2*01, TRBV2*02, TRBV2*03	TRBV2	TRBJ2-1*01	TRBJ2-1	TRBD2*02	TRBD2	8	9	13	27	0	13	13
3	2.9e-07	TGTGCCAGCACCGAAGGACACTCTAACTATGGCTACACCTTC	CASTEGHSNYGYTF	TRBV28*01	TRBV28	TRBJ1-2*01	TRBJ1-2	TRBD1*01	TRBD1	9	15	19	22	5	2	7
3	2.9e-07	TGTGCCAGCACCAAGGGACAGAGAAATTCACCCCTCCACTTT	CASTKGQRNSPLHF	TRBV2*01, TRBV2*02, TRBV2*03	TRBV2	TRBJ1-6*01	TRBJ1-6	TRBD1*01	TRBD1	9	14	20	24	4	3	7
3	2.9e-07	TGTGCCAGCAGTTTTGGGGGAGCTGGAAACACCATATATTTT	CASSFGGAGNTIYF	TRBV28*01	TRBV28	TRBJ1-3*01	TRBJ1-3	TRBD1*01, TRBD2*02, TRBD2*01	TRBD1, TRBD2	13	15	19	22	1	2	3
3	2.9e-07	TGTGCCAGCAGTTTTAGTGAGGGGAGAAACATTCAGTACTTC	CASSFSEGRNIQYF	TRBV28*01	TRBV28	TRBJ2-4*01	TRBJ2-4	TRBD1*01, TRBD2*02	TRBD1, TRBD2	13	19	23	26	5	2	7
3	2.9e-07	TGTGCCAGCAGTTTCGCAGGGGGAATCTATGGCTACACCTTC	CASSFAGGIYGYTF	TRBV27*01	TRBV27	TRBJ1-2*01	TRBJ1-2	TRBD1*01	TRBD1	13	16	22	26	2	3	5
3	2.9e-07	TGTGCCAGCAGTTTAGTGTTGGGAAGTGAAAAACTGTTTTTT	CASSLVLGSEKLFF	TRBV27*01	TRBV27	TRBJ1-4*01	TRBJ1-4	TRBD1*01, TRBD2*02, TRBD2*01	TRBD1, TRBD2	14	20	23	26	5	2	7
3	2.9e-07	TGTGCCAGCAGTTTAGGTCGGACAGGGTATACCATATATTTT	CASSLGRTGYTIYF	TRBV27*01	TRBV27	TRBJ1-3*01	TRBJ1-3	TRBD1*01	TRBD1	14	19	26	30	4	3	7
3	2.9e-07	TGTGCCAGCAGTTTAATCCCAGGCGACTATGGCTACACCTTC	CASSLIPGDYGYTF	TRBV12-4*01, TRBV12-3*01	TRBV12-4, TRBV12-3	TRBJ1-2*01	TRBJ1-2	TRBD1*01, TRBD2*02, TRBD2*01	TRBD1, TRBD2	14	19	22	25	4	2	6
3	2.9e-07	TGTGCCAGCAGTTTAACCCTGGATGGTACTGAAGCTTTCTTT	CASSLTLDGTEAFF	TRBV28*01	TRBV28	TRBJ1-1*01	TRBJ1-1	TRBD1*01	TRBD1	14	16	20	27	1	6	7
3	2.9e-07	TGTGCCAGCAGTTCTATGACAGGCTCCTACGAGCAGTACTTC	CASSSMTGSYEQYF	TRBV27*01	TRBV27	TRBJ2-7*01	TRBJ2-7	TRBD1*01	TRBD1	12	17	22	33	4	10	14
3	2.9e-07	TGTGCCAGCAGTTCCCCCCTAGCGGGAGAGACCCAGTACTTC	CASSSPLAGETQYF	TRBV5-6*01	TRBV5-6	TRBJ2-5*01	TRBJ2-5	TRBD2*02, TRBD2*01	TRBD2	10	18	25	26	7	0	7
3	2.9e-07	TGTGCCAGCAGTTCGGGGGAGGAGACAGATACGCAGTATTTT	CASSSGEETDTQYF	TRBV28*01	TRBV28	TRBJ2-3*01	TRBJ2-3	TRBD2*02, TRBD2*01	TRBD2	12	16	21	24	3	2	5
3	2.9e-07	TGTGCCAGCAGTTCGGACAGGGTCAAGGACATTCAGTACTTC	CASSSDRVKDIQYF	TRBV27*01	TRBV27	TRBJ2-4*01	TRBJ2-4	TRBD1*01	TRBD1	12	14	21	28	1	6	7
3	2.9e-07	TGTGCCAGCAGTTACTGGGGTCCAGACTATGGCTACACCTTC	CASSYWGPDYGYTF	TRBV6-6*01	TRBV6-6	TRBJ1-2*01	TRBJ1-2	TRBD1*01, TRBD2*02, TRBD2*01	TRBD1, TRBD2	11	16	19	25	4	5	9
3	2.9e-07	TGTGCCAGCAGTTACCAGGGGAGCGTGGACATTCAGTACTTC	CASSYQGSVDIQYF	TRBV6-5*01	TRBV6-5	TRBJ2-4*01	TRBJ2-4	TRBD1*01	TRBD1	14	15	20	28	0	7	7
3	2.9e-07	TGTGCCAGCAGTCCCACCCCAGGGGGCGCCGGAGCTTTCTTT	CASSPTPGGAGAFF	TRBV5-6*01	TRBV5-6	TRBJ1-1*01	TRBJ1-1	TRBD1*01	TRBD1	10	19	26	32	8	5	13
3	2.9e-07	TGTGCCAGCAGTCAAGCGGGAGAGGTCTACGAGCAGTACTTC	CASSQAGEVYEQYF	TRBV27*01	TRBV27	TRBJ2-7*01	TRBJ2-7	TRBD2*02	TRBD2	11	14	21	26	2	4	6
3	2.9e-07	TGTGCCAGCAGTGCTCAGGGTGTAATCGGGGAGCTGTTTTTT	CASSAQGVIGELFF	TRBV6-5*01	TRBV6-5	TRBJ2-2*01	TRBJ2-2	TRBD1*01	TRBD1	11	15	19	26	3	6	9
3	2.9e-07	TGTGCCAGCAGTGCGGACAGTTACTCACCCGGCTACACCTTC	CASSADSYSPGYTF	TRBV7-2*04, TRBV7-2*01	TRBV7-2	TRBJ1-2*01	TRBJ1-2	TRBD1*01	TRBD1	10	14	19	30	3	10	13
3	2.9e-07	TGTGCCAGCAGTGGGGGACTCCAGAACACTGAAGCTTTCTTT	CASSGGLQNTEAFF	TRBV2*01, TRBV2*02, TRBV2*03	TRBV2	TRBJ1-1*01	TRBJ1-1	TRBD2*02, TRBD2*01	TRBD2	12	14	19	23	1	3	4
3	2.9e-07	TGTGCCAGCAGTGACGGTAGCGACTACAATGAGCAGTTCTTC	CASSDGSDYNEQFF	TRBV6-4*02, TRBV6-4*01	TRBV6-4	TRBJ2-1*01	TRBJ2-1	TRBD2*02, TRBD2*01	TRBD2	14	17	21	23	2	1	3
3	2.9e-07	TGTGCCAGCAGTAATTCTATGAACCCCTACGAGCAGTACTTC	CASSNSMNPYEQYF	TRBV28*01	TRBV28	TRBJ2-7*01	TRBJ2-7	TRBD2*02, TRBD2*01	TRBD2	11	16	18	25	4	6	10
3	2.9e-07	TGTGCCAGCAGTAAGAGGGGGGGCATGGATGAGCAGTTCTTC	CASSKRGGMDEQFF	TRBV27*01	TRBV27	TRBJ2-1*01	TRBJ2-1	TRBD2*01	TRBD2	11	16	22	28	4	5	9
3	2.9e-07	TGTGCCAGCAGCTTCCGGGACAGCTCCTACGAGCAGTACTTC	CASSFRDSSYEQYF	TRBV5-5*01	TRBV5-5	TRBJ2-7*01	TRBJ2-7	TRBD1*01	TRBD1	13	16	22	23	2	0	2
3	2.9e-07	TGTGCCAGCAGCTTGCCAGCGGGAGGGAGTGAGCAGTATTTT	CASSLPAGGSEQYF	TRBV5-6*01	TRBV5-6	TRBJ2-3*01	TRBJ2-3	TRBD2*02	TRBD2	13	17	26	32	3	5	8
3	2.9e-07	TGTGCCAGCAGCTTATTATCGGCGGGTGAAAAACTGTTTTTT	CASSLLSAGEKLFF	TRBV11-3*01	TRBV11-3	TRBJ1-4*01	TRBJ1-4	TRBD2*02, TRBD2*01	TRBD2	14	21	25	26	6	0	6
3	2.9e-07	TGTGCCAGCAGCTTAGCGGGGGTCTCCTACGAGCAGTACTTC	CASSLAGVSYEQYF	TRBV7-6*01	TRBV7-6	TRBJ2-7*01	TRBJ2-7	TRBD1*01, TRBD2*01	TRBD1, TRBD2	16	17	21	23	0	1	1
3	2.9e-07	TGTGCCAGCAGCTTAGCGGGGGTCTCCAATGAGCAGTTCTTC	CASSLAGVSNEQFF	TRBV7-6*01	TRBV7-6	TRBJ2-1*01	TRBJ2-1	TRBD1*01, TRBD2*01	TRBD1, TRBD2	16	17	21	26	0	4	4
3	2.9e-07	TGTGCCAGCAGCTTAGCGGGGGCCACCCCTAGGCAGTACTTC	CASSLAGATPRQYF	TRBV7-6*01	TRBV7-6	TRBJ2-7*01	TRBJ2-7	TRBD1*01	TRBD1	16	17	22	32	0	9	9
3	2.9e-07	TGTGCCAGCAGCTTAGCGGGGGGGTCTGGGGAGCTGTTTTTT	CASSLAGGSGELFF	TRBV7-6*01	TRBV7-6	TRBJ2-2*01	TRBJ2-2	TRBD2*01	TRBD2	16	17	23	27	0	3	3
3	2.9e-07	TGTGCCAGCAGCTTAGCGGGGGGGCCCGGGGAGCAGTACTTC	CASSLAGGPGEQYF	TRBV7-6*01	TRBV7-6	TRBJ2-7*01	TRBJ2-7	TRBD2*01	TRBD2	16	17	23	30	0	6	6
3	2.9e-07	TGTGCCAGCAGCTTAGCGGGGGGGCCGTACGAGCAGTACTTC	CASSLAGGPYEQYF	TRBV7-6*01	TRBV7-6	TRBJ2-7*01	TRBJ2-7	TRBD2*01	TRBD2	16	17	23	27	0	3	3
3	2.9e-07	TGTGCCAGCAGCTTAGCGGGGGGGCCAATCGAGCAGTACTTC	CASSLAGGPIEQYF	TRBV7-6*01	TRBV7-6	TRBJ2-7*01	TRBJ2-7	TRBD2*01	TRBD2	16	17	23	29	0	5	5
3	2.9e-07	TGTGCCAGCAGCTTAGCGGGGGGGCAAAATGAGCAGTTCTTC	CASSLAGGQNEQFF	TRBV7-6*01	TRBV7-6	TRBJ2-1*01	TRBJ2-1	TRBD2*01	TRBD2	16	17	23	27	0	3	3
3	2.9e-07	TGTGCCAGCAGCTTAGCGGGGGGGATGAATGAGCAGTTCTTC	CASSLAGGMNEQFF	TRBV7-6*01	TRBV7-6	TRBJ2-1*01	TRBJ2-1	TRBD2*01	TRBD2	16	17	23	27	0	3	3
3	2.9e-07	TGTGCCAGCAGCTTAGCGGGGGGGACCTATGGCTACACCTTC	CASSLAGGTYGYTF	TRBV7-6*01	TRBV7-6	TRBJ1-2*01	TRBJ1-2	TRBD2*01	TRBD2	16	17	23	26	0	2	2
3	2.9e-07	TGTGCCAGCAGCTTAGCGGGGGGGACCCCACCCCTCCACTTT	CASSLAGGTPPLHF	TRBV7-6*01	TRBV7-6	TRBJ1-6*01	TRBJ1-6	TRBD2*01	TRBD2	16	17	23	28	0	4	4
3	2.9e-07	TGTGCCAGCAGCTTAGCGGGGGGGACGGGCGAGCAGTACTTC	CASSLAGGTGEQYF	TRBV7-6*01	TRBV7-6	TRBJ2-7*01	TRBJ2-7	TRBD2*01	TRBD2	16	17	23	29	0	5	5
3	2.9e-07	TGTGCCAGCAGCTTAGCGGGGGGGAGAGAGACCCAGTACTTC	CASSLAGGRETQYF	TRBV7-6*01	TRBV7-6	TRBJ2-5*01	TRBJ2-5	TRBD2*01	TRBD2	16	17	23	26	0	2	2
3	2.9e-07	TGTGCCAGCAGCTTAGCGGGGGGGAATCAGCCCCAGCATTTT	CASSLAGGNQPQHF	TRBV7-6*01	TRBV7-6	TRBJ1-5*01	TRBJ1-5	TRBD2*01	TRBD2	10	13	23	24	2	0	2
3	2.9e-07	TGTGCCAGCAGCTTAGCGGGGGGAGCTTACGAGCAGTACTTC	CASSLAGGAYEQYF	TRBV7-6*01	TRBV7-6	TRBJ2-7*01	TRBJ2-7	TRBD2*01	TRBD2	16	17	22	27	0	4	4
3	2.9e-07	TGTGCCAGCAGCTTAGCGGGAGCCAAAAACATTCAGTACTTC	CASSLAGAKNIQYF	TRBV7-6*01	TRBV7-6	TRBJ2-4*01	TRBJ2-4	TRBD1*01, TRBD2*02, TRBD2*01	TRBD1, TRBD2	16	17	19	20	0	0	0
3	2.9e-07	TGTGCCAGCAGCTTAGCGGGAGGGCCTTACGAGCAGTACTTC	CASSLAGGPYEQYF	TRBV7-6*01	TRBV7-6	TRBJ2-7*01	TRBJ2-7	TRBD2*02	TRBD2	16	17	23	27	0	3	3
3	2.9e-07	TGTGCCAGCAGCTTAGGGGGTGGCACAGATACGCAGTATTTT	CASSLGGGTDTQYF	TRBV11-2*03	TRBV11-2	TRBJ2-3*01	TRBJ2-3	TRBD1*01	TRBD1	11	14	19	22	2	2	4
3	2.9e-07	TGTGCCAGCAGCTTAGAACAGATGAACACTGAAGCTTTCTTT	CASSLEQMNTEAFF	TRBV7-2*04, TRBV7-2*01	TRBV7-2	TRBJ1-1*01	TRBJ1-1	TRBD1*01	TRBD1	15	17	20	22	1	1	2
3	2.9e-07	TGTGCCAGCAGCTTAGAAGCGACCTACAATGAGCAGTTCTTC	CASSLEATYNEQFF	TRBV7-2*04, TRBV7-2*01	TRBV7-2	TRBJ2-1*01	TRBJ2-1	TRBD2*02, TRBD2*01	TRBD2	15	17	20	22	1	1	2
3	2.9e-07	TGTGCCAGCAGCTTAATGGCAGATAATTCACCCCTCCACTTT	CASSLMADNSPLHF	TRBV7-3*01	TRBV7-3	TRBJ1-6*02	TRBJ1-6	TRBD1*01	TRBD1	15	19	21	22	3	0	3
3	2.9e-07	TGTGCCAGCAGCTTAAAGGCTGGCTGGGACGAGCAGTACTTC	CASSLKAGWDEQYF	TRBV7-3*01	TRBV7-3	TRBJ2-7*01	TRBJ2-7	TRBD1*01, TRBD2*02, TRBD2*01	TRBD1, TRBD2	15	25	29	33	9	3	12
3	2.9e-07	TGTGCCAGCAGCTCAGGTGCGGCCAAAAACATTCAGTACTTC	CASSSGAAKNIQYF	TRBV28*01	TRBV28	TRBJ2-4*01	TRBJ2-4	TRBD1*01	TRBD1	10	13	16	21	2	4	6
3	2.9e-07	TGTGCCAGCAGCTACGGGTTGCACGGATACGAGTGGTACTTC	CASSYGLHGYEWYF	TRBV2*01, TRBV7-8*01, TRBV7-8*03, TRBV7-2*04, TRBV2*02, TRBV2*03, TRBV7-2*01, TRBV7-2*02	TRBV2, TRBV7-8, TRBV7-2	TRBJ2-7*01	TRBJ2-7	TRBD2*02, TRBD2*01	TRBD2	12	14	17	35	1	17	18
3	2.9e-07	TGTGCCAGCAGCCCTCGACAGGGGGGCCAGCCCCAGCATTTT	CASSPRQGGQPQHF	TRBV7-2*04, TRBV7-2*01	TRBV7-2	TRBJ1-5*01	TRBJ1-5	TRBD1*01	TRBD1	11	16	24	27	4	2	6
3	2.9e-07	TGTGCCAGCAGCCCCGGAGGGGTAAGGTCACCCCTCCACTTT	CASSPGGVRSPLHF	TRBV9*02, TRBV9*01, TRBV9*03	TRBV9	TRBJ1-6*02	TRBJ1-6	TRBD2*02	TRBD2	11	15	20	27	3	6	9
3	2.9e-07	TGTGCCAGCAGCCCGCCGCAACTCCAATATGGCTACACCTTC	CASSPPQLQYGYTF	TRBV11-3*01, TRBV11-3*02	TRBV11-3	TRBJ1-2*01	TRBJ1-2	TRBD2*02, TRBD2*01	TRBD2	11	21	24	27	9	2	11
3	2.9e-07	TGTGCCAGCAGCCCGGGACAGGACTCCTACGAGCAGTATTTT	CASSPGQDSYEQYF	TRBV7-9*03, TRBV7-9*01, TRBV7-9*04, TRBV7-9*02	TRBV7-9	TRBJ2-3*01	TRBJ2-3	TRBD1*01	TRBD1	11	14	21	32	2	10	12
3	2.9e-07	TGTGCCAGCAGCCGTGGACAGACAGCCTACGAGCAGTACTTC	CASSRGQTAYEQYF	TRBV7-8*01, TRBV7-8*03	TRBV7-8	TRBJ2-7*01	TRBJ2-7	TRBD1*01	TRBD1	11	15	20	25	3	4	7
3	2.9e-07	TGTGCCAGCAGCCGGGGCCCTAGCACAGATACGCAGTATTTT	CASSRGPSTDTQYF	TRBV6-1*01	TRBV6-1	TRBJ2-3*01	TRBJ2-3	TRBD1*01, TRBD2*01	TRBD1, TRBD2	10	13	17	21	2	3	5
3	2.9e-07	TGTGCCAGCAGCCGGGGGCGGACAGGCAGGGGCTACACCTTC	CASSRGRTGRGYTF	TRBV28*01	TRBV28	TRBJ1-2*01	TRBJ1-2	TRBD1*01	TRBD1	10	19	25	30	8	4	12
3	2.9e-07	TGTGCCAGCAGCCGGGACAGGGCCATCAATGAGCAGTTCTTC	CASSRDRAINEQFF	TRBV7-9*03, TRBV7-9*01, TRBV7-9*04, TRBV7-9*02, TRBV7-9*05, TRBV7-2*04, TRBV11-3*01, TRBV11-3*02, TRBV7-2*01, TRBV7-2*02, TRBV7-9*06	TRBV7-9, TRBV7-2, TRBV11-3	TRBJ2-1*01	TRBJ2-1	TRBD1*01	TRBD1	11	13	21	26	1	4	5
3	2.9e-07	TGTGCCAGCAGCCGGACCGGGCCCTACAATGAGCAGTTCTTC	CASSRTGPYNEQFF	TRBV4-2*01	TRBV4-2	TRBJ2-1*01	TRBJ2-1	TRBD1*01, TRBD2*02, TRBD2*01	TRBD1, TRBD2	12	13	16	22	0	5	5
3	2.9e-07	TGTGCCAGCAGCCGAGCAGGGGGAGATTCACCCCACCACTTT	CASSRAGGDSPHHF	TRBV7-2*04, TRBV7-2*01	TRBV7-2	TRBJ1-6*01	TRBJ1-6	TRBD1*01	TRBD1	11	16	22	25	4	2	6
3	2.9e-07	TGTGCCAGCAGCCAATGGGGACAGGGGGGAAAAACTGTTTTT	CASSQWGQGGKTVF	TRBV4-2*01	TRBV4-2	TRBJ1-4*01	TRBJ1-4	TRBD1*01	TRBD1	14	17	27	37	2	9	11
3	2.9e-07	TGTGCCAGCAGCCAACGGCCCGCGTCCGACATTCAGTACTTC	CASSQRPASDIQYF	TRBV3-1*01	TRBV3-1	TRBJ2-4*01	TRBJ2-4	TRBD2*02, TRBD2*01	TRBD2	14	18	22	28	3	5	8
3	2.9e-07	TGTGCCAGCAGCCAAGGTCTAGGAGCAGATACGCAGTATTTT	CASSQGLGADTQYF	TRBV3-1*01	TRBV3-1	TRBJ2-3*01	TRBJ2-3	TRBD2*02, TRBD2*01	TRBD2	15	18	21	25	2	3	5
3	2.9e-07	TGTGCCAGCAGCGGGTCGACAGCTGGAAACACCATATATTTT	CASSGSTAGNTIYF	TRBV9*02, TRBV9*01, TRBV9*03	TRBV9	TRBJ1-3*01	TRBJ1-3	TRBD1*01	TRBD1	11	17	21	22	5	0	5
3	2.9e-07	TGTGCCAGCAGCGGGGGGCAGGGAAATTCACCCCTCCACTTT	CASSGGQGNSPLHF	TRBV7-9*03, TRBV5-6*01, TRBV7-9*01, TRBV7-9*04, TRBV7-9*02, TRBV7-9*05, TRBV13*02, TRBV13*01, TRBV7-9*06	TRBV7-9, TRBV5-6, TRBV13	TRBJ1-6*02	TRBJ1-6	TRBD1*01, TRBD2*01	TRBD1, TRBD2	11	13	18	24	1	5	6
3	2.9e-07	TGTGCCAGCAGCGGACGTCCAGACAGTCAGCCCCAGCATTTT	CASSGRPDSQPQHF	TRBV28*01	TRBV28	TRBJ1-5*01	TRBJ1-5	TRBD1*01	TRBD1	10	21	25	26	10	0	10
3	2.9e-07	TGTGCCAGCAGCGATCCGGGCTCTACCAGAGGAGCTTTCTTT	CASSDPGSTRGAFF	TRBV27*01	TRBV27	TRBJ1-1*01	TRBJ1-1	TRBD1*01, TRBD2*02, TRBD2*01	TRBD1, TRBD2	10	17	20	32	6	11	17
3	2.9e-07	TGTGCCAGCAGCGAGGACAAGTACTCCTACGAGCAGTACTTC	CASSEDKYSYEQYF	TRBV9*02, TRBV9*01, TRBV9*03	TRBV9	TRBJ2-7*01	TRBJ2-7	TRBD1*01	TRBD1	10	14	18	23	3	4	7
3	2.9e-07	TGTGCCAGCAGGCGGGCGGCAAACACCGGGGAGCTGTTTTTT	CASRRAANTGELFF	TRBV27*01	TRBV27	TRBJ2-2*01	TRBJ2-2	TRBD2*02, TRBD2*01	TRBD2	10	11	15	21	0	5	5
3	2.9e-07	TGTGCCAGCAGGGCCCTCATCTCAGGGGTCGGATCTTTCTTT	CASRALISGVGSFF	TRBV28*01	TRBV28	TRBJ1-1*01	TRBJ1-1	TRBD1*01	TRBD1	10	22	27	34	11	6	17
3	2.9e-07	TGTGCCAGCAGGGGAGCAGTTTTCTTGGAGACCCAGTACTTC	CASRGAVFLETQYF	TRBV18*01	TRBV18	TRBJ2-5*01	TRBJ2-5	TRBD2*02	TRBD2	10	11	15	27	0	11	11
3	2.9e-07	TGTGCCAGCAGACTGGGCCCCGCCAAAAACATTCAGTACTTC	CASRLGPAKNIQYF	TRBV6-3*01, TRBV6-2*01	TRBV6-3, TRBV6-2	TRBJ2-4*01	TRBJ2-4	TRBD1*01	TRBD1	10	16	20	21	5	0	5
3	2.9e-07	TGTGCCAGCAGACAACAGGGGTCAAACCAGCCCCAGCATTTT	CASRQQGSNQPQHF	TRBV27*01	TRBV27	TRBJ1-5*01	TRBJ1-5	TRBD1*01	TRBD1	10	14	20	27	3	6	9
3	2.9e-07	TGTGCCAGCAGAGCCAGCGGGATACCCTGCGAGCAGCACTTC	CASRASGIPCEQHF	TRBV6-4*02, TRBV6-4*01	TRBV6-4	TRBJ2-7*01	TRBJ2-7	TRBD2*02	TRBD2	10	15	21	29	4	7	11
3	2.9e-07	TGTGCCAGCAGAGCCAGCGGGATACCCTACGAGCAGTATTTT	CASRASGIPYEQYF	TRBV6-4*02, TRBV6-4*01	TRBV6-4	TRBJ2-3*01	TRBJ2-3	TRBD2*02	TRBD2	10	15	21	32	4	10	14
3	2.9e-07	TGTGCCAGCAGAAAGACGGGGGGCGGTGGGGGCTACACCTTC	CASRKTGGGGGYTF	TRBV28*01	TRBV28	TRBJ1-2*01	TRBJ1-2	TRBD2*01	TRBD2	10	16	22	30	5	7	12
3	2.9e-07	TGTGCCAGCAATTCTGACGGGTTAACCTACGAGCAGTACTTC	CASNSDGLTYEQYF	TRBV12-4*01, TRBV12-3*01	TRBV12-4, TRBV12-3	TRBJ2-7*01	TRBJ2-7	TRBD2*02, TRBD2*01	TRBD2	9	17	20	25	7	4	11
3	2.9e-07	TGTGCCAGCAATCCGACAGGGGGTACCGGGGAGCTGTTTTTT	CASNPTGGTGELFF	TRBV27*01	TRBV27	TRBJ2-2*01	TRBJ2-2	TRBD1*01	TRBD1	9	14	22	24	4	1	5
3	2.9e-07	TGTGCCAGCAAGGTCTCTGGGACCGCCGGGGAGCTGTTTTTT	CASKVSGTAGELFF	TRBV28*01	TRBV28	TRBJ2-2*01	TRBJ2-2	TRBD1*01, TRBD2*02, TRBD2*01	TRBD1, TRBD2	9	18	22	25	8	2	10
3	2.9e-07	TGTGCCAACGAACCCGAGGGCAGCACAGATACGCAGTATTTT	CANEPEGSTDTQYF	TRBV18*01	TRBV18	TRBJ2-3*01	TRBJ2-3	TRBD2*02	TRBD2	6	15	19	21	8	1	9
3	2.9e-07	TGTACCAGCAGTGTATCGGTGGAGGATTCACCCCTCCACTTT	CTSSVSVEDSPLHF	TRBV7-2*03	TRBV7-2	TRBJ1-6*02	TRBJ1-6	TRBD2*02	TRBD2	10	20	24	25	9	0	9
3	2.9e-07	TGCGCCAGCAGTGCCAACACGGAGGGAAACACCATATATTTT	CASSANTEGNTIYF	TRBV10-1*02, TRBV10-1*01	TRBV10-1	TRBJ1-3*01	TRBJ1-3	TRBD2*02	TRBD2	12	20	23	24	7	0	7
3	2.9e-07	TGCGCCAGCAGTGGGACTAGCGGGAGTGACGAGCAGTACTTC	CASSGTSGSDEQYF	TRBV10-1*01	TRBV10-1	TRBJ2-7*01	TRBJ2-7	TRBD2*02	TRBD2	12	13	25	28	0	2	2
3	2.9e-07	TGCGCCAGCAGCTTACGGGGAGATACAGATACGCAGTATTTT	CASSLRGDTDTQYF	TRBV5-1*01	TRBV5-1	TRBJ2-3*01	TRBJ2-3	TRBD2*02, TRBD2*01	TRBD2	13	17	21	24	3	2	5
3	2.9e-07	TGCGCCAGCAGCCCCGGGACGGCGAACACTGAAGCTTTCTTT	CASSPGTANTEAFF	TRBV4-3*01	TRBV4-3	TRBJ1-1*01	TRBJ1-1	TRBD1*01, TRBD2*02, TRBD2*01	TRBD1, TRBD2	12	15	19	23	2	3	5
3	2.9e-07	TGCGCCAGCAGCCAAGATTTCACCTACAATGAGCAGTTCTTC	CASSQDFTYNEQFF	TRBV4-3*01	TRBV4-3	TRBJ2-1*01	TRBJ2-1			16	-1	-1	22	-1	-1	5
3	2.9e-07	TGCGCCAGCAGCGCCCAAGCTAGAAGGGGCGAGCAGTACTTC	CASSAQARRGEQYF	TRBV10-1*02, TRBV10-1*01	TRBV10-1	TRBJ2-7*01	TRBJ2-7	TRBD1*01, TRBD2*02, TRBD2*01	TRBD1, TRBD2	10	24	28	29	13	0	13
3	2.9e-07	TGCAGTGCTGCGGGGGGGACGGAACAAGAGACCCAGTACTTC	CSAAGGTEQETQYF	TRBV20-1*06, TRBV20-1*03, TRBV20-1*01, TRBV20-1*04, TRBV20-1*05, TRBV20-1*02, TRBV20-1*07	TRBV20-1	TRBJ2-5*01	TRBJ2-5	TRBD2*01	TRBD2	8	9	17	24	0	6	6
3	2.9e-07	TGCAGTGCTGCGGGGGGGACACCAGATCAGCCCCAGCATTTT	CSAAGGTPDQPQHF	TRBV20-1*06, TRBV20-1*03, TRBV20-1*01, TRBV20-1*04, TRBV20-1*05, TRBV20-1*02, TRBV20-1*07	TRBV20-1	TRBJ1-5*01	TRBJ1-5	TRBD2*01	TRBD2	8	9	17	25	0	7	7
3	2.9e-07	TGCAGTGCTGCGGGGGGGACAGGGGGTTACGAGCAGTACTTC	CSAAGGTGGYEQYF	TRBV20-1*06, TRBV20-1*03, TRBV20-1*01, TRBV20-1*04, TRBV20-1*05, TRBV20-1*02, TRBV20-1*07	TRBV20-1	TRBJ2-7*01	TRBJ2-7	TRBD1*01	TRBD1	8	15	25	27	6	1	7
3	2.9e-07	TGCAGTGCTGCGGGGAGGGAAGGCCAAGAGACCCAGTACTTC	CSAAGREGQETQYF	TRBV20-1*06, TRBV20-1*03, TRBV20-1*01, TRBV20-1*04, TRBV20-1*05, TRBV20-1*02, TRBV20-1*07	TRBV20-1	TRBJ2-5*01	TRBJ2-5	TRBD2*02	TRBD2	8	12	18	23	3	4	7
3	2.9e-07	TGCAGTGCTATAGCGGTCTTGGCCACCTACGAGCAGTACTTC	CSAIAVLATYEQYF	TRBV20-1*01, TRBV20-1*04, TRBV20-1*05, TRBV20-1*07	TRBV20-1	TRBJ2-7*01	TRBJ2-7	TRBD2*02, TRBD2*01	TRBD2	9	10	15	25	0	9	9
3	2.9e-07	TGCAGTGCTAGTACGGGGGGCGATGGAAACACCATATATTTT	CSASTGGDGNTIYF	TRBV20-1*01, TRBV20-1*04, TRBV20-1*05, TRBV20-1*07	TRBV20-1	TRBJ1-3*01	TRBJ1-3	TRBD2*01	TRBD2	11	13	19	23	1	3	4
3	2.9e-07	TGCAGTGCTAGGCCGGGACTAGCGTCCTACGAGCAGTACTTC	CSARPGLASYEQYF	TRBV20-1*06, TRBV20-1*03, TRBV20-1*01, TRBV20-1*04, TRBV20-1*05, TRBV20-1*02, TRBV20-1*07	TRBV20-1	TRBJ2-7*01	TRBJ2-7	TRBD2*02, TRBD2*01	TRBD2	10	14	23	24	3	0	3
3	2.9e-07	TGCAGTGCTAGGCCGACAGCATCCTACAATGAGCAGTTCTTC	CSARPTASYNEQFF	TRBV20-1*06, TRBV20-1*03, TRBV20-1*01, TRBV20-1*04, TRBV20-1*05, TRBV20-1*02, TRBV20-1*07	TRBV20-1	TRBJ2-1*01	TRBJ2-1	TRBD1*01	TRBD1	10	14	18	21	3	2	5
3	2.9e-07	TGCAGTGCTAGAGCCCGACTGATACAAGAGACCCAGTACTTC	CSARARLIQETQYF	TRBV20-1*01, TRBV20-1*04, TRBV20-1*05, TRBV20-1*07	TRBV20-1	TRBJ2-5*01	TRBJ2-5	TRBD2*02, TRBD2*01	TRBD2	12	16	19	24	3	4	7
3	2.9e-07	TGCAGTGCTAGAGATTCCTTAGCGTCCTACGAGCAGTACTTC	CSARDSLASYEQYF	TRBV20-1*01, TRBV20-1*05, TRBV20-1*07	TRBV20-1	TRBJ2-7*01	TRBJ2-7	TRBD2*02, TRBD2*01	TRBD2	13	19	23	24	5	0	5
3	2.9e-07	TGCAGTGCTAGAGATGGGACAGGGGTGTACGAGCAGTACTTC	CSARDGTGVYEQYF	TRBV20-1*01, TRBV20-1*05, TRBV20-1*07	TRBV20-1	TRBJ2-7*01	TRBJ2-7	TRBD1*01	TRBD1	13	15	24	27	1	2	3
3	2.9e-07	TGCAGTGCTAGAACGGGACAGGGGGTCTACGAGCAGTACTTC	CSARTGQGVYEQYF	TRBV20-1*01, TRBV20-1*04, TRBV20-1*05, TRBV20-1*07	TRBV20-1	TRBJ2-7*01	TRBJ2-7	TRBD1*01	TRBD1	11	14	24	26	2	1	3
3	2.9e-07	TGCAGTGCTAGAACGAGACACGGTATCTACGAGCAGTACTTC	CSARTRHGIYEQYF	TRBV20-1*01, TRBV20-1*04, TRBV20-1*05, TRBV20-1*07	TRBV20-1	TRBJ2-7*01	TRBJ2-7	TRBD1*01	TRBD1	11	16	19	26	4	6	10
3	2.9e-07	TGCAGTGCCTGAGGACTCAAGAAACGGCGGGGAGCTGTTTTT	CSA*GLKKRRGAVF	TRBV20-1*06, TRBV20-1*03, TRBV20-1*01, TRBV20-1*04, TRBV20-1*05, TRBV20-1*02, TRBV20-1*07	TRBV20-1	TRBJ2-2*01	TRBJ2-2	TRBD2*01	TRBD2	7	26	31	37	18	5	23
3	2.9e-07	TGCAGTGCCCGGACTAGCGCATAAACCTACGAGCAGTACTTC	CSARTSA*TYEQYF	TRBV20-1*06, TRBV20-1*03, TRBV20-1*01, TRBV20-1*04, TRBV20-1*05, TRBV20-1*02, TRBV20-1*07	TRBV20-1	TRBJ2-7*01	TRBJ2-7	TRBD2*02, TRBD2*01	TRBD2	7	10	18	25	2	6	8
3	2.9e-07	TGCAGTGCCCGACCGGGACAGGGGGCAAATGAGCAGTTCTTC	CSARPGQGANEQFF	TRBV20-1*06, TRBV20-1*03, TRBV20-1*01, TRBV20-1*04, TRBV20-1*05, TRBV20-1*02, TRBV20-1*07	TRBV20-1	TRBJ2-1*01	TRBJ2-1	TRBD1*01	TRBD1	7	14	25	27	6	1	7
3	2.9e-07	TGCAGTGCCGAGAGAGACAAGGCCAACTATGGCTACACCTTC	CSAERDKANYGYTF	TRBV20-1*06, TRBV20-1*03, TRBV20-1*01, TRBV20-1*04, TRBV20-1*05, TRBV20-1*02, TRBV20-1*07	TRBV20-1	TRBJ1-2*01	TRBJ1-2	TRBD1*01	TRBD1	7	15	18	24	7	5	12
3	2.9e-07	TGCAGTGCCACCGGGACTAGCGGATCTTACGAGCAGTACTTC	CSATGTSGSYEQYF	TRBV20-1*06, TRBV20-1*03, TRBV20-1*01, TRBV20-1*04, TRBV20-1*05, TRBV20-1*02, TRBV20-1*07	TRBV20-1	TRBJ2-7*01	TRBJ2-7	TRBD2*02, TRBD2*01	TRBD2	7	12	22	27	4	4	8
3	2.9e-07	TGCAGTGCGAGACCGGGACACGGTCTGTCACCCCTCCACTTT	CSARPGHGLSPLHF	TRBV20-1*01, TRBV20-1*04, TRBV20-1*05, TRBV20-1*07	TRBV20-1	TRBJ1-6*01	TRBJ1-6	TRBD1*01	TRBD1	11	14	19	27	2	7	9
3	2.9e-07	TGCAGTGGCGGTGGGGGGCGGGAGAATTCACCCCTCCACTTT	CSGGGGRENSPLHF	TRBV20-1*06, TRBV20-1*03, TRBV20-1*01, TRBV20-1*04, TRBV20-1*05, TRBV20-1*02, TRBV20-1*07	TRBV20-1	TRBJ1-6*01	TRBJ1-6	TRBD2*02	TRBD2	6	17	23	24	10	0	10
3	2.9e-07	TGCAGTACCTTTCACGCCGGGACAGGAAACATTCAGTACTTC	CSTFHAGTGNIQYF	TRBV20-1*06, TRBV20-1*03, TRBV20-1*01, TRBV20-1*04, TRBV20-1*05, TRBV20-1*02, TRBV20-1*07	TRBV20-1	TRBJ2-4*01	TRBJ2-4	TRBD1*01	TRBD1	5	18	25	26	12	0	12
3	2.9e-07	TGCAGCGTTGTAGGCACAGCACTGTACAATGAGCAGTTCTTC	CSVVGTALYNEQFF	TRBV29-1*01	TRBV29-1	TRBJ2-1*01	TRBJ2-1	TRBD1*01	TRBD1	9	15	18	24	5	5	10
3	2.9e-07	TGCAGCGTTGCAGAGGGCCTGAGGGGGGGCGAGCAGTACTTC	CSVAEGLRGGEQYF	TRBV29-1*01	TRBV29-1	TRBJ2-7*01	TRBJ2-7	TRBD2*01	TRBD2	13	22	28	29	8	0	8
3	2.9e-07	TGCAGCGTTGAGGACAGGGGATTATACAATGAGCAGTTCTTC	CSVEDRGLYNEQFF	TRBV29-1*01	TRBV29-1	TRBJ2-1*01	TRBJ2-1	TRBD1*01	TRBD1	10	11	19	24	0	4	4
3	2.9e-07	TGCAGCGTTGAGGAGGACAATGGGAATTCACCCCTCCACTTT	CSVEEDNGNSPLHF	TRBV29-1*01	TRBV29-1	TRBJ1-6*01	TRBJ1-6	TRBD1*01, TRBD2*02	TRBD1, TRBD2	10	14	18	24	3	5	8
3	2.9e-07	TGCAGCGTTGAATTTGCGAACTCTGGAAACACCATATATTTT	CSVEFANSGNTIYF	TRBV29-1*01	TRBV29-1	TRBJ1-3*01	TRBJ1-3	TRBD2*02, TRBD2*01	TRBD2	11	15	17	20	3	2	5
3	2.9e-07	TGCAGCGCTCCTCCCCAGGGAGGCCAAGAGGCCCAGTACTTC	CSAPPQGGQEAQYF	TRBV29-1*01, TRBV29-1*03	TRBV29-1	TRBJ2-5*01	TRBJ2-5	TRBD2*02	TRBD2	7	17	22	23	9	0	9
3	2.9e-07	TGCAGCGCTGATGGCGGGAGCTCCTACAATGAGCAGTTCTTC	CSADGGSSYNEQFF	TRBV29-1*03	TRBV29-1	TRBJ2-1*01	TRBJ2-1	TRBD2*02	TRBD2	7	13	19	20	5	0	5
3	2.9e-07	TGCAGCGCCGGTGGGGACGCTCATAACTATGGCTACACCTTC	CSAGGDAHNYGYTF	TRBV29-1*03	TRBV29-1	TRBJ1-2*01	TRBJ1-2	TRBD1*01, TRBD2*02, TRBD2*01	TRBD1, TRBD2	7	13	17	23	5	5	10
3	2.9e-07	TGCAGCGCGGTTACTAGCGGGTCGTTCAATGAGCAGTTCTTC	CSAVTSGSFNEQFF	TRBV29-1*03	TRBV29-1	TRBJ2-1*01	TRBJ2-1	TRBD2*02, TRBD2*01	TRBD2	9	12	20	26	2	5	7
3	2.9e-07	TGTGCTAGCAGCGTCGGGGGGCGGGAGAGACCCAGTACTTC	CASSVGG~GETQYF	TRBV7-7*01	TRBV7-7	TRBJ2-5*01	TRBJ2-5	TRBD2*01	TRBD2	11	14	20	25	2	4	6
3	2.9e-07	TGTGCCATCAGTGTATCTGGGGAGGATCACCCCTCCACTTT	CAISVSG~GSPLHF	TRBV10-3*01, TRBV10-3*02	TRBV10-3	TRBJ1-6*02	TRBJ1-6	TRBD2*02	TRBD2	12	19	24	26	6	1	7
3	2.9e-07	TGTGCCATCAGTGAGGGCGGGGAGGGAGAAAAACTGTTTTT	CAISEGG~GRKTVF	TRBV10-3*01, TRBV10-3*02	TRBV10-3	TRBJ1-4*01	TRBJ1-4	TRBD2*02	TRBD2	14	19	25	36	4	10	14
3	2.9e-07	TGTGCCATGGGGGTAGGGACTCATTTGGGGAGCAGTACTTC	CAMGVGT~FGEQYF	TRBV10-3*01, TRBV10-3*02	TRBV10-3	TRBJ2-7*01	TRBJ2-7	TRBD2*02, TRBD2*01	TRBD2	7	15	20	29	7	8	15
3	2.9e-07	TGTGCCACCGGGAGACGGGGGGCTACAATGAGCAGTTCTTC	CATGRRG~YNEQFF	TRBV15*02	TRBV15	TRBJ2-1*01	TRBJ2-1	TRBD2*01	TRBD2	8	15	21	22	6	0	6
3	2.9e-07	TGTGCCACCAGTGGCCGGGGGCTAACTATGGCTACACCTTC	CATSGRG~NYGYTF	TRBV24-1*01	TRBV24-1	TRBJ1-2*01	TRBJ1-2	TRBD2*01	TRBD2	12	15	20	21	2	0	2
3	2.9e-07	TGTGCCACCAGTGATTGAGGTCCTACAATGAGCAGTTCTTC	CATSD*G~YNEQFF	TRBV24-1*01	TRBV24-1	TRBJ2-1*01	TRBJ2-1	TRBD2*02	TRBD2	15	16	19	20	0	0	0
3	2.9e-07	TGTGCCACCAGCTTCGGGGAACCTACAATGAGCAGTTCTTC	CATSFGE~YNEQFF	TRBV15*02	TRBV15	TRBJ2-1*01	TRBJ2-1	TRBD2*01	TRBD2	11	14	18	21	2	2	4
3	2.9e-07	TGTGCCAGTAGTATTGCGGGGGGAACAATGAGCAGTTCTTC	CASSIAG~NNEQFF	TRBV19*01, TRBV19*02	TRBV19	TRBJ2-1*01	TRBJ2-1	TRBD2*01	TRBD2	13	15	22	24	1	1	2
3	2.9e-07	TGTGCCAGTAGGGACTAGCGGGCTCCTACGAGCAGTACTTC	CASRD*R~SYEQYF	TRBV19*01, TRBV19*03, TRBV19*02	TRBV19	TRBJ2-7*01	TRBJ2-7	TRBD2*02, TRBD2*01	TRBD2	10	11	21	22	0	0	0
3	2.9e-07	TGTGCCAGCTCACCCGGAGGATGGACACTGAAGCTTTCTTT	CASSPGG~DTEAFF	TRBV18*01	TRBV18	TRBJ1-1*01	TRBJ1-1	TRBD2*02	TRBD2	13	15	19	24	1	4	5
3	2.9e-07	TGTGCCAGCGGCGGGGGGGCTTGACCGGGGAGCTGTTTTTT	CASGGGA~TGELFF	TRBV2*01, TRBV2*02, TRBV2*03	TRBV2	TRBJ2-2*01	TRBJ2-2	TRBD2*01	TRBD2	8	10	18	23	1	4	5
3	2.9e-07	TGTGCCAGCACGGGGGGGACAACTAATGAAAAACTGTTTTT	CASTGGT~**KTVF	TRBV25-1*01	TRBV25-1	TRBJ1-4*01	TRBJ1-4	TRBD2*01	TRBD2	9	10	17	36	0	18	18
3	2.9e-07	TGTGCCAGCACAAGGGGGGGGGTGAAAATGAGCAGTTCTTC	CASTRGG~ENEQFF	TRBV27*01	TRBV27	TRBJ2-1*01	TRBJ2-1	TRBD2*01	TRBD2	9	15	21	26	5	4	9
3	2.9e-07	TGTGCCAGCAGTTTTTGGTTAGCACAGATACGCAGTATTTT	CASSFWL~TDTQYF	TRBV27*01	TRBV27	TRBJ2-3*01	TRBJ2-3			13	-1	-1	20	-1	-1	6
3	2.9e-07	TGTGCCAGCAGTTTGAGAGGTCGAACACTGAAGCTTTCTTT	CASSLRG~NTEAFF	TRBV27*01	TRBV27	TRBJ1-1*01	TRBJ1-1	TRBD2*02	TRBD2	13	16	19	22	2	2	4
3	2.9e-07	TGTGCCAGCAGTTTATTCCACCCCCCTACGAGCAGTACTTC	CASSLFH~PYEQYF	TRBV12-4*01, TRBV12-3*01	TRBV12-4, TRBV12-3	TRBJ2-7*01	TRBJ2-7	TRBD1*01, TRBD2*01	TRBD1, TRBD2	14	20	23	24	5	0	5
3	2.9e-07	TGTGCCAGCAGTTTATGGGGGCCCCAGAGACCCAGTACTTC	CASSLWG~PETQYF	TRBV28*01	TRBV28	TRBJ2-5*01	TRBJ2-5	TRBD1*01	TRBD1	16	17	21	25	0	3	3
3	2.9e-07	TGTGCCAGCAGTTCCGGGAGTTATAGTACGAGCAGTACTTC	CASSSGS~*YEQYF	TRBV6-5*01	TRBV6-5	TRBJ2-7*01	TRBJ2-7	TRBD2*02	TRBD2	11	14	19	26	2	6	8
3	2.9e-07	TGTGCCAGCAGTTACAGGGGGCAGAACGGGGAGCTGTTTTT	CASSYRG~ERGAVF	TRBV11-3*01, TRBV11-3*02	TRBV11-3	TRBJ2-2*01	TRBJ2-2	TRBD1*01	TRBD1	10	13	21	36	2	14	16
3	2.9e-07	TGTGCCAGCAGTCTCGGCAGGGGAGCACTGAAGCTTTCTTT	CASSLGR~STEAFF	TRBV28*01	TRBV28	TRBJ1-1*01	TRBJ1-1	TRBD1*01	TRBD1	11	17	22	25	5	2	7
3	2.9e-07	TGTGCCAGCAGTCCTCGGGGGGGGAATACGAGCAGTACTTC	CASSPRG~EYEQYF	TRBV6-5*01	TRBV6-5	TRBJ2-7*01	TRBJ2-7	TRBD2*01	TRBD2	11	15	22	26	3	3	6
3	2.9e-07	TGTGCCAGCAGTCCCGGGGGGAGTCGGTTGGCTACACCTTC	CASSPGG~SVGYTF	TRBV7-9*03, TRBV7-9*01, TRBV7-9*04, TRBV7-9*02	TRBV7-9	TRBJ1-2*01	TRBJ1-2	TRBD2*01	TRBD2	10	14	20	28	3	7	10
3	2.9e-07	TGTGCCAGCAGTGTAAACGGGGCCACCGGGGAGCTGTTTTT	CASSVNG~HRGAVF	TRBV2*01, TRBV2*03	TRBV2	TRBJ2-2*01	TRBJ2-2	TRBD1*01, TRBD2*02, TRBD2*01	TRBD1, TRBD2	12	18	22	36	5	13	18
3	2.9e-07	TGTGCCAGCAGTGAATGGGCAGGGAATGAAAAACTGTTTTT	CASSEWA~E*KTVF	TRBV25-1*01	TRBV25-1	TRBJ1-4*01	TRBJ1-4	TRBD1*01	TRBD1	15	19	23	36	3	12	15
3	2.9e-07	TGTGCCAGCAGCTTTTTAACGGGGGGGATACGCAGTATTTT	CASSFLT~GDTQYF	TRBV7-6*01, TRBV7-6*02	TRBV7-6	TRBJ2-3*01	TRBJ2-3	TRBD2*01	TRBD2	13	19	25	26	5	0	5
3	2.9e-07	TGTGCCAGCAGCTTCTTTACAGGGCAGATACGCAGTACTTC	CASSFFT~ADTQYF	TRBV7-2*04, TRBV7-2*01	TRBV7-2	TRBJ2-7*01	TRBJ2-7	TRBD1*01	TRBD1	13	18	23	32	4	8	12
3	2.9e-07	TGTGCCAGCAGCTTGTCACCCCCCCCTACGAGCAGTACTTC	CASSLSP~PYEQYF	TRBV5-5*01	TRBV5-5	TRBJ2-7*01	TRBJ2-7	TRBD2*01	TRBD2	14	18	23	24	3	0	3
3	2.9e-07	TGTGCCAGCAGCTTGGGCGGGACTCCTACGAGCAGTACTTC	CASSLGG~SYEQYF	TRBV7-9*01, TRBV7-9*02	TRBV7-9	TRBJ2-7*01	TRBJ2-7	TRBD2*02	TRBD2	13	16	21	22	2	0	2
3	2.9e-07	TGTGCCAGCAGCTTAGCGGCGGGTCCTACGAGCAGTACTTC	CASSLAA~SYEQYF	TRBV7-6*01	TRBV7-6	TRBJ2-7*01	TRBJ2-7	TRBD2*02, TRBD2*01	TRBD2	16	18	22	23	1	0	1
3	2.9e-07	TGTGCCAGCAGCTTAGCGGGGGCCCGTACGAGCAGTACTTC	CASSLAG~PYEQYF	TRBV7-6*01	TRBV7-6	TRBJ2-7*01	TRBJ2-7	TRBD1*01	TRBD1	16	17	22	26	0	3	3
3	2.9e-07	TGTGCCAGCAGCTTAGCGGGGGGTCTAATGAGCAGTTCTTC	CASSLAG~SNEQFF	TRBV7-6*01	TRBV7-6	TRBJ2-1*01	TRBJ2-1	TRBD2*01	TRBD2	16	17	22	26	0	3	3
3	2.9e-07	TGTGCCAGCAGCTTAGCGGGGGGGATGAAAAACTGTTTTTT	CASSLAG~DEKLFF	TRBV7-6*01	TRBV7-6	TRBJ1-4*01	TRBJ1-4	TRBD2*01	TRBD2	16	17	23	24	0	0	0
3	2.9e-07	TGTGCCAGCAGCTTAGCGGGGGGGACCCTCCCTACACCTTC	CASSLAG~DPPYTF	TRBV7-6*01	TRBV7-6	TRBJ1-2*01	TRBJ1-2	TRBD2*01	TRBD2	16	17	23	31	0	7	7
3	2.9e-07	TGTGCCAGCAGCTTAGCGGGGGACGGAGAGAGCAGTACTTC	CASSLAG~RREQYF	TRBV7-6*01	TRBV7-6	TRBJ2-7*01	TRBJ2-7	TRBD2*01	TRBD2	16	19	23	29	2	5	7
3	2.9e-07	TGTGCCAGCAGCTTAGCGGGAGGGATTACGAGCAGTACTTC	CASSLAG~DYEQYF	TRBV7-6*01	TRBV7-6	TRBJ2-7*01	TRBJ2-7	TRBD2*02	TRBD2	16	17	23	26	0	2	2
3	2.9e-07	TGTGCCAGCAGCTTAGCGGGAGACCTTACGAGCAGTACTTC	CASSLAG~PYEQYF	TRBV7-6*01	TRBV7-6	TRBJ2-7*01	TRBJ2-7	TRBD2*02	TRBD2	16	17	21	26	0	4	4
3	2.9e-07	TGTGCCAGCAGCTTAAGCGCTGTTGAAGAGACCAGTACTTC	CASSLSA~*RDQYF	TRBV7-3*01	TRBV7-3	TRBJ2-5*01	TRBJ2-5	TRBD1*01, TRBD2*02, TRBD2*01	TRBD1, TRBD2	15	19	22	31	3	8	11
3	2.9e-07	TGTGCCAGCAGCTCGGGACTACCCCCAACGAGCAGTACTTC	CASSSGL~PNEQYF	TRBV2*01, TRBV2*02, TRBV2*03	TRBV2	TRBJ2-7*01	TRBJ2-7	TRBD2*02, TRBD2*01	TRBD2	10	14	20	27	3	6	9
3	2.9e-07	TGTGCCAGCAGCTCAACAGGGTTCAGGCTGAAGCTTTCTTT	CASSSTG~QAEAFF	TRBV7-9*03, TRBV7-9*01, TRBV7-9*04, TRBV7-9*02	TRBV7-9	TRBJ1-1*01	TRBJ1-1	TRBD1*01	TRBD1	13	15	20	27	1	6	7
3	2.9e-07	TGTGCCAGCAGCCCTCAGGTGGGCACCGGGGAGCTGTTTTT	CASSPQV~HRGAVF	TRBV7-2*04, TRBV7-2*01	TRBV7-2	TRBJ2-2*01	TRBJ2-2	TRBD2*02, TRBD2*01	TRBD2	11	28	32	36	16	3	19
3	2.9e-07	TGTGCCAGCAGCCCCACAGGGTTCACCGGGGAGCTGTTTTT	CASSPTG~HRGAVF	TRBV2*01, TRBV2*02, TRBV2*03	TRBV2	TRBJ2-2*01	TRBJ2-2	TRBD1*01	TRBD1	10	15	20	36	4	15	19
3	2.9e-07	TGTGCCAGCAGCCCGACGGGGGGGGCTCTGAAGCTTTCTTT	CASSPTG~GSEAFF	TRBV3-1*01	TRBV3-1	TRBJ1-1*01	TRBJ1-1	TRBD2*01	TRBD2	12	16	23	27	3	3	6
3	2.9e-07	TGTGCCAGCAGCCCGAGGGGTCCTACAATGAGCAGTTCTTC	CASSPRG~YNEQFF	TRBV9*02, TRBV9*01, TRBV9*03	TRBV9	TRBJ2-1*01	TRBJ2-1	TRBD1*01, TRBD2*02	TRBD1, TRBD2	11	15	19	20	3	0	3
3	2.9e-07	TGTGCCAGCAGCCAGGCCCTAGCGGGGGGGAGCAGTACTTC	CASSQAL~GGEQYF	TRBV4-2*01	TRBV4-2	TRBJ2-7*01	TRBJ2-7	TRBD2*01	TRBD2	13	18	28	29	4	0	4
3	2.9e-07	TGTGCCAGCAGCGTAGCTGGGGGCGCAACGAGCAGTACTTC	CASSVAG~RNEQYF	TRBV9*02, TRBV9*01	TRBV9	TRBJ2-7*01	TRBJ2-7	TRBD1*01	TRBD1	15	18	23	27	2	3	5
3	2.9e-07	TGTGCCAGCAGCGTAACAGCGGGGGAAGAGACCAGTACTTC	CASSVTA~GRDQYF	TRBV9*02, TRBV9*01	TRBV9	TRBJ2-5*01	TRBJ2-5	TRBD2*01	TRBD2	14	17	24	31	2	6	8
3	2.9e-07	TGTGCCAGCAGCGGGTCGACAGCTGGGAGACCCAGTACTTC	CASSGST~WETQYF	TRBV9*02, TRBV9*01, TRBV9*03	TRBV9	TRBJ2-5*01	TRBJ2-5	TRBD1*01	TRBD1	12	17	21	26	4	4	8
3	2.9e-07	TGTGCCAGCAGCGAAGGGGGGGCACAGATACGCAGTATTTT	CASSEGG~TDTQYF	TRBV9*02, TRBV9*01	TRBV9	TRBJ2-3*01	TRBJ2-3	TRBD1*01, TRBD2*01	TRBD1, TRBD2	12	14	19	21	1	1	2
3	2.9e-07	TGTGCCAGCAGCAGGGGGGGGGCAATCAGCCCCAGCATTTT	CASSRGG~NQPQHF	TRBV3-1*01	TRBV3-1	TRBJ1-5*01	TRBJ1-5	TRBD2*01	TRBD2	11	14	20	21	2	0	2
3	2.9e-07	TGTGCCAGCAGGGGGGTAGGGGCAATCAGCCCCAGCATTTT	CASRGVG~NQPQHF	TRBV2*01, TRBV2*02, TRBV2*03	TRBV2	TRBJ1-5*01	TRBJ1-5	TRBD1*01, TRBD2*01	TRBD1, TRBD2	10	11	15	21	0	5	5
3	2.9e-07	TGTGCCAGCAGGGGGGGGCAGGGGGAGACGAGCAGTACTTC	CASRGGQ~GDEQYF	TRBV7-9*03, TRBV7-9*01, TRBV7-9*04, TRBV7-9*02	TRBV7-9	TRBJ2-7*01	TRBJ2-7	TRBD1*01, TRBD2*01	TRBD1, TRBD2	10	18	24	27	7	2	9
3	2.9e-07	TGTGCCAGCAGATCATCGGGGTAGCCTACGAGCAGTACTTC	CASRSSG~AYEQYF	TRBV2*01, TRBV2*02, TRBV2*03	TRBV2	TRBJ2-7*01	TRBJ2-7	TRBD2*01	TRBD2	10	16	20	24	5	3	8
3	2.9e-07	TGTGCCAGCAGACTAGCGGGGCGCAGGAGACCCAGTACTTC	CASRLAG~QETQYF	TRBV6-5*01	TRBV6-5	TRBJ2-5*01	TRBJ2-5	TRBD2*01	TRBD2	10	11	20	26	0	5	5
3	2.9e-07	TGTGCCAGCAGAGGGACAGGGGGGCCGGGGAGCTGTTTTTT	CASRGTG~AGELFF	TRBV25-1*01	TRBV25-1	TRBJ2-2*01	TRBJ2-2	TRBD1*01	TRBD1	10	12	22	24	1	1	2
3	2.9e-07	TGTGCCAGCAACGATCGGCGGGGGCAGAGACCCAGTACTTC	CASNDRR~AETQYF	TRBV2*01, TRBV2*02, TRBV2*03	TRBV2	TRBJ2-5*01	TRBJ2-5	TRBD2*01	TRBD2	9	17	23	25	7	1	8
3	2.9e-07	TGTGCCAACCCGACGGAAATAGCAATCAGCCCCAGCATTTT	CANPTEI~NQPQHF	TRBV28*01	TRBV28	TRBJ1-5*01	TRBJ1-5	TRBD2*02, TRBD2*01	TRBD2	6	8	11	19	1	7	8
3	2.9e-07	TGTGCAAGTCGCACACTAGCGGGAGTGTCGAGCAGTACTTC	CASRTLA~SVEQYF	TRBV11-3*01, TRBV11-3*02	TRBV11-3	TRBJ2-7*01	TRBJ2-7	TRBD2*02	TRBD2	4	14	24	28	9	3	12
3	2.9e-07	TGCGCCAGCACCCACTTGGGGGAGCCTACGAGCAGTACTTC	CASTHLG~AYEQYF	TRBV10-2*01	TRBV10-2	TRBJ2-7*01	TRBJ2-7	TRBD1*01, TRBD2*02, TRBD2*01	TRBD1, TRBD2	9	17	21	24	7	2	9
3	2.9e-07	TGCGCCAGCACCACACAGGGGGGTTGACTGAAGCTTTCTTT	CASTTQG~LTEAFF	TRBV5-1*01	TRBV5-1	TRBJ1-1*01	TRBJ1-1	TRBD1*01	TRBD1	9	14	21	26	4	4	8
3	2.9e-07	TGCGCCAGCAGTGAGGCAGGGTTTGGTCAGCCCAGCATTTT	CASSEAG~WSAQHF	TRBV10-2*01	TRBV10-2	TRBJ1-5*01	TRBJ1-5	TRBD1*01	TRBD1	14	16	20	30	1	9	10
3	2.9e-07	TGCGCCAGCAGCTTGGGGGGGGGGCCTATGGCTACACCTTC	CASSLGG~AYGYTF	TRBV5-1*01	TRBV5-1	TRBJ1-2*01	TRBJ1-2	TRBD2*01	TRBD2	15	17	23	25	1	1	2
3	2.9e-07	TGCGCCAGCAGCTTGGAGGGTAGGCCTACGAGCAGTACTTC	CASSLEG~AYEQYF	TRBV5-1*01	TRBV5-1	TRBJ2-7*01	TRBJ2-7	TRBD1*01, TRBD2*02	TRBD1, TRBD2	15	16	19	24	0	4	4
3	2.9e-07	TGCGCCAGCAGCTCGGGGGGATCGGTGAAAAACTGTTTTTT	CASSSGG~GEKLFF	TRBV5-1*01	TRBV5-1	TRBJ1-4*01	TRBJ1-4	TRBD2*01	TRBD2	12	13	19	25	0	5	5
3	2.9e-07	TGCGCCAGCAGCCATAGAGCGGGGGGGAGACCCAGTACTTC	CASSHRA~GETQYF	TRBV4-1*02, TRBV4-1*01	TRBV4-1	TRBJ2-5*01	TRBJ2-5	TRBD2*01	TRBD2	13	17	25	26	3	0	3
3	2.9e-07	TGCGCCAGCAGCAAGGGGGGGGCACAGATACGCAGTATTTT	CASSKGG~TDTQYF	TRBV5-1*01	TRBV5-1	TRBJ2-3*01	TRBJ2-3	TRBD2*01	TRBD2	11	14	20	21	2	0	2
3	2.9e-07	TGCAGTCGGGGACGTGGGGGGGAGGTACTGAAGCTTTCTTT	CSRGRGG~GTEAFF	TRBV20-1*06, TRBV20-1*03, TRBV20-1*01, TRBV20-1*04, TRBV20-1*05, TRBV20-1*02, TRBV20-1*07	TRBV20-1	TRBJ1-1*01	TRBJ1-1	TRBD2*01	TRBD2	5	15	21	26	9	4	13
3	2.9e-07	TGCAGTGCTCCGCTAGCGGGGGGACAGATACGCAGTATTTT	CSAPLAG~TDTQYF	TRBV20-1*06, TRBV20-1*03, TRBV20-1*01, TRBV20-1*04, TRBV20-1*05, TRBV20-1*02, TRBV20-1*07	TRBV20-1	TRBJ2-3*01	TRBJ2-3	TRBD2*01	TRBD2	8	12	22	23	3	0	3
3	2.9e-07	TGCAGTGCTCCGGTTGGGGGTTTAATGAAAAACTGTTTTTT	CSAPVGG~NEKLFF	TRBV20-1*06, TRBV20-1*03, TRBV20-1*01, TRBV20-1*04, TRBV20-1*05, TRBV20-1*02, TRBV20-1*07	TRBV20-1	TRBJ1-4*01	TRBJ1-4	TRBD1*01, TRBD2*01	TRBD1, TRBD2	8	15	19	22	6	2	8
3	2.9e-07	TGCAGTGCTCGCGGGGAGGGGACGCAGATACGCAGTATTTT	CSARGEG~ADTQYF	TRBV20-1*01, TRBV20-1*04, TRBV20-1*05, TRBV20-1*07	TRBV20-1	TRBJ2-3*01	TRBJ2-3	TRBD2*02	TRBD2	8	13	19	24	4	4	8
3	2.9e-07	TGCAGTGCTCGGGGGGGAGTGGGACCTACGAGCAGTACTTC	CSARGGV~TYEQYF	TRBV20-1*01, TRBV20-1*04, TRBV20-1*05, TRBV20-1*07	TRBV20-1	TRBJ2-7*01	TRBJ2-7	TRBD2*01	TRBD2	8	9	16	24	0	7	7
3	2.9e-07	TGCAGTGCTACGGGGGGCCCCACCTGAGTGAGCAGTACTTC	CSATGGP~LSEQYF	TRBV20-1*06, TRBV20-1*03, TRBV20-1*01, TRBV20-1*04, TRBV20-1*05, TRBV20-1*02, TRBV20-1*07	TRBV20-1	TRBJ2-7*01	TRBJ2-7	TRBD2*01	TRBD2	9	10	16	29	0	12	12
3	2.9e-07	TGCAGTGCTAGGGGGGGCGCGGGTCCTACGAGCAGTACTTC	CSARGGA~SYEQYF	TRBV20-1*01, TRBV20-1*04, TRBV20-1*05, TRBV20-1*07	TRBV20-1	TRBJ2-7*01	TRBJ2-7	TRBD1*01, TRBD2*01	TRBD1, TRBD2	10	12	17	23	1	5	6
3	2.9e-07	TGCAGTGCTAGGGGACAGACCATCTTTCTGAGCAGTACTTC	CSARGQT~LSEQYF	TRBV20-1*01, TRBV20-1*04, TRBV20-1*05, TRBV20-1*07	TRBV20-1	TRBJ2-7*01	TRBJ2-7	TRBD1*01	TRBD1	10	11	17	29	0	11	11
3	2.9e-07	TGCAGTGCTAGACCCGGCGGGGGCATTACGAGCAGTACTTC	CSARPGG~HYEQYF	TRBV20-1*01, TRBV20-1*04, TRBV20-1*05, TRBV20-1*07	TRBV20-1	TRBJ2-7*01	TRBJ2-7	TRBD2*01	TRBD2	11	16	22	26	4	3	7
3	2.9e-07	TGCAGTGCTAGAGGCAGGGGTACAATCAGCCCCAGCATTTT	CSARGRG~NQPQHF	TRBV20-1*01, TRBV20-1*04, TRBV20-1*05, TRBV20-1*07	TRBV20-1	TRBJ1-5*01	TRBJ1-5	TRBD1*01	TRBD1	12	14	19	22	1	2	3
3	2.9e-07	TGCAGTGCCCCGGTCCAGCGGGGTACAATGAGCAGTTCTTC	CSAPVQR~YNEQFF	TRBV20-1*06, TRBV20-1*03, TRBV20-1*01, TRBV20-1*04, TRBV20-1*05, TRBV20-1*02, TRBV20-1*07	TRBV20-1	TRBJ2-1*01	TRBJ2-1	TRBD2*01	TRBD2	7	16	22	23	8	0	8
3	2.9e-07	TGCAGTGCCAAAGCGGGGGGCACACAGATACGCAGTATTTT	CSAKAGG~TDTQYF	TRBV20-1*01, TRBV20-1*04, TRBV20-1*05, TRBV20-1*07	TRBV20-1	TRBJ2-3*01	TRBJ2-3	TRBD2*01	TRBD2	7	11	19	22	3	2	5
3	2.9e-07	TGCAGCGTTGAGATCCTAAGAGGGGCAACGAGCAGTACTTC	CSVEILR~GNEQYF	TRBV29-1*01	TRBV29-1	TRBJ2-7*01	TRBJ2-7	TRBD1*01, TRBD2*02	TRBD1, TRBD2	10	20	24	27	9	2	11
3	2.9e-07	TGCAGCGTTGAAGATAGTACAGGGACTATGGCTACACCTTC	CSVEDST~DYGYTF	TRBV29-1*01	TRBV29-1	TRBJ1-2*01	TRBJ1-2	TRBD1*01	TRBD1	13	18	23	24	4	0	4
3	2.9e-07	TGTGCTAGCAGAACAGGGGGTAACCAATGAGCAGTTCTTC	CASRTGG~TNEQFF	TRBV5-4*01, TRBV5-4*03, TRBV5-4*04	TRBV5-4	TRBJ2-1*01	TRBJ2-1	TRBD1*01	TRBD1	10	12	19	24	1	4	5
3	2.9e-07	TGTGCCACTGGGGGGGGGTCCTAACTATGGCTACACCTTC	CATGGGS~NYGYTF	TRBV2*01, TRBV2*02, TRBV2*03	TRBV2	TRBJ1-2*01	TRBJ1-2	TRBD2*01	TRBD2	6	11	17	20	4	2	6
3	2.9e-07	TGTGCCACCGCTAGCGGACTCCTACAATGAGCAGTTCTTC	CATASGL~YNEQFF	TRBV18*01	TRBV18	TRBJ2-1*01	TRBJ2-1	TRBD2*02, TRBD2*01	TRBD2	6	10	16	18	3	1	4
3	2.9e-07	TGTGCCACCAGTGAGCGACAGGAGGGAGACCCAGTACTTC	CATSERQ~RETQYF	TRBV24-1*01	TRBV24-1	TRBJ2-5*01	TRBJ2-5	TRBD1*01	TRBD1	13	16	21	25	2	3	5
3	2.9e-07	TGTGCCAGCTCATTAAGTATGCACAGATACGCAGTATTTT	CASSLSM~TDTQYF	TRBV18*01	TRBV18	TRBJ2-3*01	TRBJ2-3	TRBD2*02, TRBD2*01	TRBD2	11	15	17	20	3	2	5
3	2.9e-07	TGTGCCAGCACTAGGGGGGGGGCAAGAGACCCAGTACTTC	CASTRGG~QETQYF	TRBV2*01, TRBV2*02, TRBV2*03	TRBV2	TRBJ2-5*01	TRBJ2-5	TRBD2*01	TRBD2	9	15	21	22	5	0	5
3	2.9e-07	TGTGCCAGCAGTTTTTTCGGGGGCGCTTACGCAGTATTTT	CASSFFG~ALTQYF	TRBV6-4*02, TRBV27*01, TRBV7-6*01, TRBV7-6*02, TRBV6-4*01	TRBV6-4, TRBV27, TRBV7-6	TRBJ2-3*01	TRBJ2-3	TRBD1*01, TRBD2*01	TRBD1, TRBD2	10	18	23	27	7	3	10
3	2.9e-07	TGTGCCAGCAGTCCGGGGGGGGTACCACGAGCAGTACTTC	CASSPGG~YHEQYF	TRBV7-9*03, TRBV7-9*01, TRBV7-9*04, TRBV7-9*02	TRBV7-9	TRBJ2-7*01	TRBJ2-7	TRBD2*01	TRBD2	10	13	20	26	2	5	7
3	2.9e-07	TGTGCCAGCAGTGATTCGGCGGGGGGGGGAGCTGTTTTTT	CASSDSA~GGELFF	TRBV2*01, TRBV2*02, TRBV2*03	TRBV2	TRBJ2-2*01	TRBJ2-2	TRBD2*01	TRBD2	13	18	24	25	4	0	4
3	2.9e-07	TGTGCCAGCAGCTTAGCGGGGGGTCGAGACCCAGTACTTC	CASSLAG~VETQYF	TRBV7-6*01	TRBV7-6	TRBJ2-5*01	TRBJ2-5	TRBD2*01	TRBD2	16	17	22	25	0	2	2
3	2.9e-07	TGTGCCAGCAGCTTAGCGGGGGGCCTCTGAAGCTTTCTTT	CASSLAG~ASEAFF	TRBV7-6*01	TRBV7-6	TRBJ1-1*01	TRBJ1-1	TRBD1*01, TRBD2*01	TRBD1, TRBD2	16	18	23	26	1	2	3
3	2.9e-07	TGTGCCAGCAGCTTAGCGGGGGGGCAACGAGCAGTACTTC	CASSLAG~GNEQYF	TRBV7-6*01	TRBV7-6	TRBJ2-7*01	TRBJ2-7	TRBD2*01	TRBD2	16	17	23	26	0	2	2
3	2.9e-07	TGTGCCAGCAGCTTAGCGGGGGGGACAGCCCCAGCATTTT	CASSLAG~GQPQHF	TRBV7-6*01	TRBV7-6	TRBJ1-5*01	TRBJ1-5	TRBD2*01	TRBD2	16	17	23	25	0	1	1
3	2.9e-07	TGTGCCAGCAGCTTAGCGGGGGAACTATGGCTACACCTTC	CASSLAG~NYGYTF	TRBV7-6*01	TRBV7-6	TRBJ1-2*01	TRBJ1-2	TRBD1*01, TRBD2*01	TRBD1, TRBD2	16	17	21	22	0	0	0
3	2.9e-07	TGTGCCAGCAGCTTAGCGGGACTCCTACGAGCAGTACTTC	CASSLAG~SYEQYF	TRBV7-6*01	TRBV7-6	TRBJ2-7*01	TRBJ2-7	TRBD2*02	TRBD2	16	17	20	21	0	0	0
3	2.9e-07	TGTGCCAGCAGCTTAGGACAGGCACCGGGGAGCTGTTTTT	CASSLGQ~HRGAVF	TRBV7-9*01, TRBV7-9*02	TRBV7-9	TRBJ2-2*01	TRBJ2-2	TRBD1*01	TRBD1	15	16	21	35	0	13	13
3	2.9e-07	TGTGCCAGCAGCTTAAGGGACAGAATACGAGCAGTACTTC	CASSLRD~EYEQYF	TRBV7-3*01	TRBV7-3	TRBJ2-7*01	TRBJ2-7	TRBD1*01	TRBD1	15	16	22	25	0	2	2
3	2.9e-07	TGTGCCAGCAGCTAGCGACATCTCCTACGAGCAGTACTTC	CASS*RH~SYEQYF	TRBV7-8*01, TRBV7-8*03	TRBV7-8	TRBJ2-7*01	TRBJ2-7	TRBD1*01, TRBD2*02, TRBD2*01	TRBD1, TRBD2	12	16	19	21	3	1	4
3	2.9e-07	TGTGCCAGCAGCCCGGGACATTTCCTACGAGCAGTACTTC	CASSPGH~SYEQYF	TRBV7-9*03, TRBV7-9*01, TRBV7-9*04, TRBV7-9*02	TRBV7-9	TRBJ2-7*01	TRBJ2-7	TRBD1*01	TRBD1	11	14	19	22	2	2	4
3	2.9e-07	TGTGCCAGCAGGGGGGGGGGTGAACACTGAAGCTTTCTTT	CASRGGG~NTEAFF	TRBV2*01, TRBV2*02, TRBV2*03	TRBV2	TRBJ1-1*01	TRBJ1-1	TRBD2*01	TRBD2	10	13	19	20	2	0	2
3	2.9e-07	TGTGCCAGCAGGACGGGACCTTAACTATGGCTACACCTTC	CASRTGP~NYGYTF	TRBV6-4*02, TRBV12-4*01, TRBV2*01, TRBV2*02, TRBV2*03, TRBV12-3*01, TRBV6-4*01	TRBV6-4, TRBV12-4, TRBV2, TRBV12-3	TRBJ1-2*01	TRBJ1-2	TRBD1*01, TRBD2*02, TRBD2*01	TRBD1, TRBD2	10	14	18	21	3	2	5
3	2.9e-07	TGTGCCAGCAACCCAGGGGGCCCAAGAGACCCAGTACTTC	CASNPGG~QETQYF	TRBV27*01	TRBV27	TRBJ2-5*01	TRBJ2-5	TRBD1*01	TRBD1	9	13	20	21	3	0	3
3	2.9e-07	TGTGCCAGGGTGAGGCTCAGGGCACAATGAGCAGTTCTTC	CARVRLR~HNEQFF	TRBV2*01, TRBV2*02, TRBV2*03	TRBV2	TRBJ2-1*01	TRBJ2-1	TRBD1*01	TRBD1	7	17	21	23	9	1	10
3	2.9e-07	TGCGCCAGCACAAGAGGGGGGACGCAATGAGCAGTTCTTC	CASTRGG~RNEQFF	TRBV10-1*02, TRBV10-1*01	TRBV10-1	TRBJ2-1*01	TRBJ2-1	TRBD1*01, TRBD2*01	TRBD1, TRBD2	9	14	19	24	4	4	8
3	2.9e-07	TGCGCCAGCAGCTTGGCGGGGGCAAGAGACCCAGTACTTC	CASSLAG~QETQYF	TRBV5-1*01	TRBV5-1	TRBJ2-5*01	TRBJ2-5	TRBD2*01	TRBD2	15	16	21	22	0	0	0
3	2.9e-07	TGCGCCAGCAGCCAGAGAGGGGGAAGAGACCCAGTACTTC	CASSQRG~EETQYF	TRBV5-1*01	TRBV5-1	TRBJ2-5*01	TRBJ2-5	TRBD1*01	TRBD1	11	17	22	23	5	0	5
3	2.9e-07	TGCGCCAGCAGCACCACGGGACTCCTACGAGCAGTACTTC	CASSTTG~SYEQYF	TRBV5-1*01	TRBV5-1	TRBJ2-7*01	TRBJ2-7	TRBD2*02	TRBD2	11	16	20	21	4	0	4
3	2.9e-07	TGCAGTGCTGCGGGGGGGCGTTGGGAATGAGCAGTTCTTC	CSAAGGR~GNEQFF	TRBV20-1*06, TRBV20-1*03, TRBV20-1*01, TRBV20-1*04, TRBV20-1*05, TRBV20-1*02, TRBV20-1*07	TRBV20-1	TRBJ2-1*01	TRBJ2-1	TRBD2*01	TRBD2	8	9	17	25	0	7	7
3	2.9e-07	TGCAGTGCTGCGGGGGGGGGGCATCGACGAGCAGTACTTC	CSAAGGG~IDEQYF	TRBV20-1*06, TRBV20-1*03, TRBV20-1*01, TRBV20-1*04, TRBV20-1*05, TRBV20-1*02, TRBV20-1*07	TRBV20-1	TRBJ2-7*01	TRBJ2-7	TRBD2*01	TRBD2	8	9	17	26	0	8	8
3	2.9e-07	TGCAGTGCTGCGGGGGGGACAGGGCTCCGAGCAGTACTTC	CSAAGGT~GSEQYF	TRBV20-1*06, TRBV20-1*03, TRBV20-1*01, TRBV20-1*04, TRBV20-1*05, TRBV20-1*02, TRBV20-1*07	TRBV20-1	TRBJ2-7*01	TRBJ2-7	TRBD1*01, TRBD2*01	TRBD1, TRBD2	8	15	23	27	6	3	9
3	2.9e-07	TGCAGTGCTGCGGGGGGGACAGGGATATGAGCAGTTCTTC	CSAAGGT~GYEQFF	TRBV20-1*06, TRBV20-1*03, TRBV20-1*01, TRBV20-1*04, TRBV20-1*05, TRBV20-1*02, TRBV20-1*07	TRBV20-1	TRBJ2-1*01	TRBJ2-1	TRBD1*01, TRBD2*01	TRBD1, TRBD2	8	15	23	26	6	2	8
3	2.9e-07	TGCAGTGCTATCCCCCCCGGGCAATCAGCCCCAGCATTTT	CSAIPPG~NQPQHF	TRBV20-1*06, TRBV20-1*03, TRBV20-1*01, TRBV20-1*04, TRBV20-1*05, TRBV20-1*02, TRBV20-1*07	TRBV20-1	TRBJ1-5*01	TRBJ1-5	TRBD2*01	TRBD2	9	11	18	20	1	1	2
3	2.9e-07	TGCAGTGCTAGGGGGGGGACAGGGAAACGAGCAGTACTTC	CSARGGT~GNEQYF	TRBV20-1*01, TRBV20-1*04, TRBV20-1*05, TRBV20-1*07	TRBV20-1	TRBJ2-7*01	TRBJ2-7	TRBD1*01	TRBD1	10	15	23	26	4	2	6
3	2.9e-07	TGCAGTGCCGCAACTGGCGGGCCTCTACGAGCAGTACTTC	CSAATGG~LYEQYF	TRBV20-1*06, TRBV20-1*03, TRBV20-1*01, TRBV20-1*04, TRBV20-1*05, TRBV20-1*02, TRBV20-1*07	TRBV20-1	TRBJ2-7*01	TRBJ2-7	TRBD2*02, TRBD2*01	TRBD2	7	16	20	24	8	3	11
3	2.9e-07	TGCAGTACCCTCGAGGGGGGTCACAGATACGCAGTATTTT	CSTLEGG~TDTQYF	TRBV20-1*06, TRBV20-1*03, TRBV20-1*01, TRBV20-1*04, TRBV20-1*05, TRBV20-1*02, TRBV20-1*07	TRBV20-1	TRBJ2-3*01	TRBJ2-3	TRBD1*01, TRBD2*01	TRBD1, TRBD2	5	13	18	21	7	2	9
3	2.9e-07	TGCAGCTATCCACCGGGTCTGGGACTATGAGCAGTTCTTC	CSYPPGL~DYEQFF	TRBV20-1*06, TRBV20-1*03, TRBV20-1*01, TRBV20-1*04, TRBV20-1*05, TRBV20-1*02, TRBV20-1*07	TRBV20-1	TRBJ2-1*01	TRBJ2-1	TRBD2*02, TRBD2*01	TRBD2	4	20	25	26	15	0	15
3	2.9e-07	TGCAGCGTTGAAGGGGGGGGGCGGGTACGAGCAGTACTTC	CSVEGGG~GYEQYF	TRBV29-1*01	TRBV29-1	TRBJ2-7*01	TRBJ2-7	TRBD2*01	TRBD2	12	14	20	25	1	4	5
3	2.9e-07	TGTGCTCTGCAGACTTATAGCAATCAGCCCCAGCATTTT	CALQTYSNQPQHF	TRBV19*01, TRBV19*03, TRBV19*02	TRBV19	TRBJ1-5*01	TRBJ1-5	TRBD2*02, TRBD2*01	TRBD2	4	11	14	17	6	2	8
3	2.9e-07	TGTGCCTCTGGACTAGCGGGAGTAAATGAGCAGTTCTTC	CASGLAGVNEQFF	TRBV30*05, TRBV30*01	TRBV30	TRBJ2-1*01	TRBJ2-1	TRBD2*02	TRBD2	6	9	21	24	2	2	4
3	2.9e-07	TGTGCCTGGCAATCTAGCGGATACAATGAGCAGCTCTTC	CAWQSSGYNEQLF	TRBV30*05, TRBV30*01	TRBV30	TRBJ2-1*01	TRBJ2-1	TRBD2*02, TRBD2*01	TRBD2	5	13	19	21	7	1	8
3	2.9e-07	TGTGCCTGGGCTGGGGGTTACAATGAAAAACTGTTTTTT	CAWAGGYNEKLFF	TRBV30*05, TRBV30*01	TRBV30	TRBJ1-4*01	TRBJ1-4	TRBD1*01, TRBD2*01	TRBD1, TRBD2	9	12	16	21	2	4	6
3	2.9e-07	TGTGCCTGGGGGGCGGGTCGGGGTGATACGCAGTATTTT	CAWGAGRGDTQYF	TRBV30*05, TRBV30*01	TRBV30	TRBJ2-3*01	TRBJ2-3	TRBD2*02, TRBD2*01	TRBD2	10	12	16	24	1	7	8
3	2.9e-07	TGTGCCTGGATAGGGGTAGGGACCGGGGAGCTGTTTTTT	CAWIGVGTGELFF	TRBV30*05, TRBV30*01	TRBV30	TRBJ2-2*01	TRBJ2-2	TRBD1*01	TRBD1	9	11	15	21	1	5	6
3	2.9e-07	TGTGCCTGGAGTTTCCAGATGGAGTATGGCTACACCTTC	CAWSFQMEYGYTF	TRBV30*01	TRBV30	TRBJ1-2*01	TRBJ1-2	TRBD2*02	TRBD2	11	20	23	24	8	0	8
3	2.9e-07	TGTGCCTGGAGTGTAGGGGGCTCAAATACGCAGTATTTT	CAWSVGGSNTQYF	TRBV30*01	TRBV30	TRBJ2-3*01	TRBJ2-3	TRBD1*01	TRBD1	5	14	20	25	8	4	12
3	2.9e-07	TGTGCCTGGAGTGCGGGGTTCACTCAGCCCCAGCATTTT	CAWSAGFTQPQHF	TRBV30*01	TRBV30	TRBJ1-5*01	TRBJ1-5	TRBD2*01	TRBD2	12	13	17	23	0	5	5
3	2.9e-07	TGTGCCTGGAGTATCCCAGACACAGATACGCAGTATTTT	CAWSIPDTDTQYF	TRBV30*01	TRBV30	TRBJ2-3*01	TRBJ2-3	TRBD1*01, TRBD2*02, TRBD2*01	TRBD1, TRBD2	11	13	16	20	1	3	4
3	2.9e-07	TGTGCCTGGAGCGGACTAGCGGCAGATACGCAGTATTTT	CAWSGLAADTQYF	TRBV30*01	TRBV30	TRBJ2-3*01	TRBJ2-3	TRBD2*02, TRBD2*01	TRBD2	10	12	21	22	1	0	1
3	2.9e-07	TGTGCCTGGAGGGGGACAGGGGATCAGCCCCAGCATTTT	CAWRGTGDQPQHF	TRBV30*01	TRBV30	TRBJ1-5*01	TRBJ1-5	TRBD1*01	TRBD1	10	12	21	22	1	0	1
3	2.9e-07	TGTGCCTGGAATTGGAAGATGAACACTGAAGCTTTCTTT	CAWNWKMNTEAFF	TRBV30*01	TRBV30	TRBJ1-1*01	TRBJ1-1	TRBD1*01, TRBD2*02, TRBD2*01	TRBD1, TRBD2	9	13	15	19	3	3	6
3	2.9e-07	TGTGCCGCGGGCCCAGGGGTCGGGGATGAGCAGTATTTT	CAAGPGVGDEQYF	TRBV12-4*01, TRBV12-3*01	TRBV12-4, TRBV12-3	TRBJ2-3*01	TRBJ2-3	TRBD1*01	TRBD1	5	13	18	29	7	10	17
3	2.9e-07	TGTGCCGACCAACAGGGGGGAGCAGATACGCAGTATTTT	CADQQGGADTQYF	TRBV18*01	TRBV18	TRBJ2-3*01	TRBJ2-3	TRBD1*01	TRBD1	5	11	18	22	5	3	8
3	2.9e-07	TGTGCCATCAGTTAGCGGGAGCACCGGGGAGCTGTTTTT	CAIS*REHRGAVF	TRBV10-3*01, TRBV10-3*02	TRBV10-3	TRBJ2-2*01	TRBJ2-2	TRBD2*02	TRBD2	11	12	20	34	0	13	13
3	2.9e-07	TGTGCCATCAGGCTTGACAGGGTTGGTGGCTACACCTTC	CAIRLDRVGGYTF	TRBV10-3*01, TRBV10-3*02	TRBV10-3	TRBJ1-2*01	TRBJ1-2	TRBD1*01	TRBD1	10	15	21	26	4	4	8
3	2.9e-07	TGTGCCATCAATGAAGGGTCGGGTGGCGAGCAGTACTTC	CAINEGSGGEQYF	TRBV10-3*01, TRBV10-3*02	TRBV10-3	TRBJ2-7*01	TRBJ2-7	TRBD1*01, TRBD2*02, TRBD2*01	TRBD1, TRBD2	13	14	17	26	0	8	8
3	2.9e-07	TGTGCCATCAAAGGGACAGAGAACTATGGCTACACCTTC	CAIKGTENYGYTF	TRBV10-3*01, TRBV10-3*02	TRBV10-3	TRBJ1-2*01	TRBJ1-2	TRBD1*01	TRBD1	9	12	18	21	2	2	4
3	2.9e-07	TGTGCCACCAGTCAAGACGGAGACTATGGCTACACCTTC	CATSQDGDYGYTF	TRBV24-1*01	TRBV24-1	TRBJ1-2*01	TRBJ1-2	TRBD2*02	TRBD2	11	18	21	22	6	0	6
3	2.9e-07	TGTGCCACCAGTGCCGCTGCCCAGTATGGCTACACCTTC	CATSAAAQYGYTF	TRBV24-1*01	TRBV24-1	TRBJ1-2*01	TRBJ1-2	TRBD2*02, TRBD2*01	TRBD2	12	13	17	24	0	6	6
3	2.9e-07	TGTGCCACCAGTGAAGAACGGACAGGCTTATACACCTTC	CATSEERTGLYTF	TRBV24-1*01	TRBV24-1	TRBJ1-2*01	TRBJ1-2	TRBD1*01	TRBD1	13	19	25	30	5	4	9
3	2.9e-07	TGTGCCAGTAGTCCCCTATTTTGCCACGAGCAGTACTTC	CASSPLFCHEQYF	TRBV19*01, TRBV19*03, TRBV19*02	TRBV19	TRBJ2-7*01	TRBJ2-7	TRBD1*01	TRBD1	11	12	16	25	0	8	8
3	2.9e-07	TGTGCCAGTAGTATGCGGTCCCTGGGGGAGCAGTACTTC	CASSMRSLGEQYF	TRBV19*01, TRBV19*02	TRBV19	TRBJ2-7*01	TRBJ2-7	TRBD1*01, TRBD2*02, TRBD2*01	TRBD1, TRBD2	13	19	23	27	5	3	8
3	2.9e-07	TGTGCCAGCTCTCCCCGGAGCTCCTACGAGCAGTACTTC	CASSPRSSYEQYF	TRBV18*01, TRBV7-6*01, TRBV13*02, TRBV13*01, TRBV7-6*02	TRBV18, TRBV7-6, TRBV13	TRBJ2-7*01	TRBJ2-7	TRBD2*01	TRBD2	8	10	14	20	1	5	6
3	2.9e-07	TGTGCCAGCTCTCCCGCTTCCAACACTGAAGCTTTCTTT	CASSPASNTEAFF	TRBV3-1*02, TRBV18*01, TRBV5-6*01, TRBV3-1*01	TRBV3-1, TRBV18, TRBV5-6	TRBJ1-1*01	TRBJ1-1	TRBD2*02	TRBD2	10	11	17	21	0	3	3
3	2.9e-07	TGTGCCAGCTCCTCGGGACTCACAGATACGCAGTATTTT	CASSSGLTDTQYF	TRBV19*01, TRBV19*03, TRBV19*02	TRBV19	TRBJ2-3*01	TRBJ2-3	TRBD2*02, TRBD2*01	TRBD2	7	14	19	20	6	0	6
3	2.9e-07	TGTGCCAGCTCACTAGTCGTGAACACTGAAGCTTTCTTT	CASSLVVNTEAFF	TRBV18*01	TRBV18	TRBJ1-1*01	TRBJ1-1	TRBD2*02, TRBD2*01	TRBD2	12	13	17	19	0	1	1
3	2.9e-07	TGTGCCAGCTCACCTTTTCGGGGAAACACCATATATTTT	CASSPFRGNTIYF	TRBV18*01	TRBV18	TRBJ1-3*01	TRBJ1-3	TRBD2*02, TRBD2*01	TRBD2	13	18	20	21	4	0	4
3	2.9e-07	TGTGCCAGCTCACCTGGCAGGGCCGCGGAGGCTTTCTTT	CASSPGRAAEAFF	TRBV18*01	TRBV18	TRBJ1-1*01	TRBJ1-1	TRBD1*01	TRBD1	13	17	21	30	3	8	11
3	2.9e-07	TGTGCCAGCTCACCCCCCGTCACAGATACGCAGTATTTT	CASSPPVTDTQYF	TRBV18*01	TRBV18	TRBJ2-3*01	TRBJ2-3	TRBD2*01	TRBD2	8	12	18	20	3	1	4
3	2.9e-07	TGTGCCAGCTCACCCGGGACTGCCTACGAGCAGTACTTC	CASSPGTAYEQYF	TRBV18*01, TRBV19*01, TRBV7-8*01, TRBV7-8*03, TRBV19*03, TRBV19*02	TRBV18, TRBV19, TRBV7-8	TRBJ2-7*01	TRBJ2-7	TRBD2*02, TRBD2*01	TRBD2	8	15	20	22	6	1	7
3	2.9e-07	TGTGCCAGCTCACCCAATCAACGAGATACGCAGTATTTT	CASSPNQRDTQYF	TRBV18*01	TRBV18	TRBJ2-3*01	TRBJ2-3			13	-1	-1	23	-1	-1	9
3	2.9e-07	TGTGCCAGCTCACCATATACGGGAAACACCATATATTTT	CASSPYTGNTIYF	TRBV6-6*02, TRBV6-6*05, TRBV18*01, TRBV6-5*01, TRBV6-6*01, TRBV10-3*01, TRBV11-3*01, TRBV10-3*02, TRBV11-3*02, TRBV6-6*03, TRBV6-1*01, TRBV6-6*04	TRBV6-6, TRBV18, TRBV6-5, TRBV11-3, TRBV10-3, TRBV6-1	TRBJ1-3*01	TRBJ1-3			8	-1	-1	21	-1	-1	12
3	2.9e-07	TGTGCCAGCTCACCAGCCAGGGCTGGGGAGCTGTTTTTT	CASSPARAGELFF	TRBV18*01	TRBV18	TRBJ2-2*01	TRBJ2-2	TRBD1*01	TRBD1	14	17	21	24	2	2	4
3	2.9e-07	TGTGCCAGCTCACCAGGACAGGGAGAAAAACTGTTTTTT	CASSPGQGEKLFF	TRBV18*01	TRBV18	TRBJ1-4*01	TRBJ1-4	TRBD1*01	TRBD1	14	15	22	24	0	1	1
3	2.9e-07	TGTGCCAGCTCACCAACTAGCACAGATACGCAGTATTTT	CASSPTSTDTQYF	TRBV18*01	TRBV18	TRBJ2-3*01	TRBJ2-3	TRBD2*02, TRBD2*01	TRBD2	14	15	17	18	0	0	0
3	2.9e-07	TGTGCCAGCTCACACGGACAGGGGGCTGAAGCTTTCTTT	CASSHGQGAEAFF	TRBV18*01, TRBV2*01, TRBV5-6*01, TRBV2*02, TRBV2*03	TRBV18, TRBV2, TRBV5-6	TRBJ1-1*01	TRBJ1-1	TRBD1*01	TRBD1	8	15	24	25	6	0	6
3	2.9e-07	TGTGCCAGCTCACAGGGGAGAGACACTGAAGCTTTCTTT	CASSQGRDTEAFF	TRBV18*01	TRBV18	TRBJ1-1*01	TRBJ1-1	TRBD1*01, TRBD2*02	TRBD1, TRBD2	12	13	17	22	0	4	4
3	2.9e-07	TGTGCCAGCTCACAAGGGGGGGATCGGCCCCAGCATTTT	CASSQGGDRPQHF	TRBV18*01	TRBV18	TRBJ1-5*01	TRBJ1-5	TRBD2*01	TRBD2	12	15	21	22	2	0	2
3	2.9e-07	TGTGCCAGCTCAGACAGTAGCAATCAGCCCCAGCATTTT	CASSDSSNQPQHF	TRBV18*01	TRBV18	TRBJ1-5*01	TRBJ1-5	TRBD1*01	TRBD1	11	12	16	17	0	0	0
3	2.9e-07	TGTGCCAGCTCAAATACTCTGGAGCATACGCAGTATTTT	CASSNTLEHTQYF	TRBV18*01	TRBV18	TRBJ2-3*01	TRBJ2-3	TRBD2*02	TRBD2	11	20	23	25	8	1	9
3	2.9e-07	TGTGCCAGCCCGGGACAGGACTCCTACGAGCAGTACTTC	CASPGQDSYEQYF	TRBV19*01, TRBV5-5*01, TRBV7-3*05, TRBV19*03, TRBV19*02, TRBV5-5*02, TRBV5-5*03, TRBV7-3*01	TRBV19, TRBV5-5, TRBV7-3	TRBJ2-7*01	TRBJ2-7	TRBD1*01	TRBD1	7	11	18	20	3	1	4
3	2.9e-07	TGTGCCAGCAGTTTTGCCAACAATCAGCCCCAGCATTTT	CASSFANNQPQHF	TRBV27*01	TRBV27	TRBJ1-5*01	TRBJ1-5	TRBD1*01	TRBD1	13	26	29	30	12	0	12
3	2.9e-07	TGTGCCAGCAGTTTGGGACAGTCCTACGAGCAGTACTTC	CASSLGQSYEQYF	TRBV12-4*01, TRBV12-3*01	TRBV12-4, TRBV12-3	TRBJ2-7*01	TRBJ2-7	TRBD1*01	TRBD1	11	14	20	21	2	0	2
3	2.9e-07	TGTGCCAGCAGTTTAGAAAAAACTAGTGGCCAGTACTTC	CASSLEKTSGQYF	TRBV27*01	TRBV27	TRBJ2-5*01	TRBJ2-5	TRBD2*02, TRBD2*01	TRBD2	14	21	25	29	6	3	9
3	2.9e-07	TGTGCCAGCAGTTTAACCGGCACAGATACGCAGTATTTT	CASSLTGTDTQYF	TRBV27*01	TRBV27	TRBJ2-3*01	TRBJ2-3	TRBD2*02, TRBD2*01	TRBD2	14	16	18	19	1	0	1
3	2.9e-07	TGTGCCAGCAGTCTTCGGACAGGCTACGAGCAGTACTTC	CASSLRTGYEQYF	TRBV27*01	TRBV27	TRBJ2-7*01	TRBJ2-7	TRBD1*01	TRBD1	11	16	22	23	4	0	4
3	2.9e-07	TGTGCCAGCAGTCCTACTAACACCGGGGAGCTGTTTTTT	CASSPTNTGELFF	TRBV28*01	TRBV28	TRBJ2-2*01	TRBJ2-2	TRBD1*01, TRBD2*02, TRBD2*01	TRBD1, TRBD2	11	12	14	18	0	3	3
3	2.9e-07	TGTGCCAGCAGTCCCGGGACAGCCTATGGCCACACCTTC	CASSPGTAYGHTF	TRBV28*01	TRBV28	TRBJ1-2*01	TRBJ1-2	TRBD1*01	TRBD1	11	15	21	23	3	1	4
3	2.9e-07	TGTGCCAGCAGTGTCCGGACCAACTATGGCTACACCTTC	CASSVRTNYGYTF	TRBV2*01, TRBV2*02, TRBV2*03	TRBV2	TRBJ1-2*01	TRBJ1-2	TRBD1*01, TRBD2*02, TRBD2*01	TRBD1, TRBD2	12	16	19	21	3	1	4
3	2.9e-07	TGTGCCAGCAGTGTAAGGTTAGGATATGGCTACACCTTC	CASSVRLGYGYTF	TRBV25-1*01	TRBV25-1	TRBJ1-2*01	TRBJ1-2	TRBD1*01, TRBD2*02, TRBD2*01	TRBD1, TRBD2	12	21	23	24	8	0	8
3	2.9e-07	TGTGCCAGCAGTGCTACGGAGTACAATGAGCAGTTCTTC	CASSATEYNEQFF	TRBV25-1*01	TRBV25-1	TRBJ2-1*01	TRBJ2-1	TRBD2*02	TRBD2	12	17	20	21	4	0	4
3	2.9e-07	TGTGCCAGCAGTGGGGGCGGGAAAGGTGAAGCTTTCTTT	CASSGGGKGEAFF	TRBV12-4*01, TRBV12-3*01	TRBV12-4, TRBV12-3	TRBJ1-1*01	TRBJ1-1	TRBD1*01, TRBD2*02	TRBD1, TRBD2	11	12	17	26	0	8	8
3	2.9e-07	TGTGCCAGCAGTGATCCCGGTGCCGGGGAGCTGTTTTTT	CASSDPGAGELFF	TRBV25-1*01	TRBV25-1	TRBJ2-2*01	TRBJ2-2	TRBD2*02	TRBD2	13	14	18	22	0	3	3
3	2.9e-07	TGTGCCAGCAGTGAAGCTGCCCTATCGCGCTACACCTTC	CASSEAALSRYTF	TRBV2*01, TRBV2*03	TRBV2	TRBJ1-2*01	TRBJ1-2	TRBD1*01, TRBD2*02	TRBD1, TRBD2	16	18	21	28	1	6	7
3	2.9e-07	TGTGCCAGCAGCTTCGGCTTACAAAGTGAAGCTTTCTTT	CASSFGLQSEAFF	TRBV7-6*01	TRBV7-6	TRBJ1-1*01	TRBJ1-1	TRBD1*01, TRBD2*02, TRBD2*01	TRBD1, TRBD2	13	20	22	26	6	3	9
3	2.9e-07	TGTGCCAGCAGCTTGTCCGCTACCTACGAGCAGTACTTC	CASSLSATYEQYF	TRBV7-2*04, TRBV7-2*01	TRBV7-2	TRBJ2-7*01	TRBJ2-7	TRBD2*02, TRBD2*01	TRBD2	13	16	21	22	2	0	2
3	2.9e-07	TGTGCCAGCAGCTTGGTCAGGGGTCACGAGCAGTACTTC	CASSLVRGHEQYF	TRBV5-8*01	TRBV5-8	TRBJ2-7*01	TRBJ2-7	TRBD1*01	TRBD1	15	17	22	25	1	2	3
3	2.9e-07	TGTGCCAGCAGCTTGGCCTTAGGAAACACCATATATTTT	CASSLALGNTIYF	TRBV5-6*01, TRBV7-9*01, TRBV7-9*02, TRBV11-3*01	TRBV7-9, TRBV5-6, TRBV11-3	TRBJ1-3*01	TRBJ1-3	TRBD1*01, TRBD2*02	TRBD1, TRBD2	13	14	16	21	0	4	4
3	2.9e-07	TGTGCCAGCAGCTTGGCGGCTCAAGAGACCCAGTACTTC	CASSLAAQETQYF	TRBV13*01	TRBV13	TRBJ2-5*01	TRBJ2-5	TRBD2*02, TRBD2*01	TRBD2	13	15	18	21	1	2	3
3	2.9e-07	TGTGCCAGCAGCTTGGGATGGGCCGACGAGCAGTACTTC	CASSLGWADEQYF	TRBV5-6*01	TRBV5-6	TRBJ2-7*01	TRBJ2-7	TRBD1*01	TRBD1	15	19	22	25	3	2	5
3	2.9e-07	TGTGCCAGCAGCTTAGCGGGGCAAGGGACCCAGTACTTC	CASSLAGQGTQYF	TRBV7-6*01	TRBV7-6	TRBJ2-5*01	TRBJ2-5	TRBD1*01, TRBD2*01	TRBD1, TRBD2	16	17	20	21	0	0	0
3	2.9e-07	TGTGCCAGCAGCTTAGCGGGGGGTGGGGAGCAGTACTTC	CASSLAGGGEQYF	TRBV7-6*01	TRBV7-6	TRBJ2-7*01	TRBJ2-7	TRBD2*01	TRBD2	16	17	22	27	0	4	4
3	2.9e-07	TGTGCCAGCAGCTTAGCGGGGGGCAATGAGCAGTTCTTC	CASSLAGGNEQFF	TRBV7-6*01	TRBV7-6	TRBJ2-1*01	TRBJ2-1	TRBD2*01	TRBD2	16	17	22	23	0	0	0
3	2.9e-07	TGTGCCAGCAGCTTAGCGGGGGGGCTCGGAGGGTTCTTC	CASSLAGGLGGFF	TRBV7-6*01	TRBV7-6	TRBJ2-1*01	TRBJ2-1	TRBD2*01	TRBD2	16	17	23	32	0	8	8
3	2.9e-07	TGTGCCAGCAGCTTAGCGGGGGGGCGCGAGCAGTACTTC	CASSLAGGREQYF	TRBV7-6*01	TRBV7-6	TRBJ2-7*01	TRBJ2-7	TRBD2*01	TRBD2	16	17	23	26	0	2	2
3	2.9e-07	TGTGCCAGCAGCTTAGCGGGGGGAGATACGCAGTATTTT	CASSLAGGDTQYF	TRBV7-6*01	TRBV7-6	TRBJ2-3*01	TRBJ2-3	TRBD2*01	TRBD2	16	17	22	23	0	0	0
3	2.9e-07	TGTGCCAGCAGCTTAGCGGGGGATGACGAGCAGTACTTC	CASSLAGDDEQYF	TRBV7-6*01	TRBV7-6	TRBJ2-7*01	TRBJ2-7	TRBD1*01, TRBD2*01	TRBD1, TRBD2	16	17	21	25	0	3	3
3	2.9e-07	TGTGCCAGCAGCTTAGACCAAAATTCACCCCTCCACTTT	CASSLDQNSPLHF	TRBV7-3*01	TRBV7-3	TRBJ1-6*02	TRBJ1-6	TRBD1*01	TRBD1	14	15	17	21	0	3	3
3	2.9e-07	TGTGCCAGCAGCTTAACCACCACAGATACGCAGTATTTT	CASSLTTTDTQYF	TRBV7-3*01	TRBV7-3	TRBJ2-3*01	TRBJ2-3			14	-1	-1	20	-1	-1	5
3	2.9e-07	TGTGCCAGCAGCTTAAGGACAGGGGCCGAGCAGTACTTC	CASSLRTGAEQYF	TRBV7-7*01	TRBV7-7	TRBJ2-7*01	TRBJ2-7	TRBD1*01	TRBD1	14	16	24	26	1	1	2
3	2.9e-07	TGTGCCAGCAGCCGGGGCTAAAATGAAAAACTGTTTTTT	CASSRG*NEKLFF	TRBV3-1*01	TRBV3-1	TRBJ1-4*01	TRBJ1-4	TRBD1*01	TRBD1	12	13	17	21	0	3	3
3	2.9e-07	TGTGCCAGCAGCCACGGGACCACAGATACGCAGTATTTT	CASSHGTTDTQYF	TRBV7-9*03, TRBV7-9*01, TRBV7-9*04, TRBV7-9*02	TRBV7-9	TRBJ2-3*01	TRBJ2-3	TRBD1*01, TRBD2*02, TRBD2*01	TRBD1, TRBD2	11	15	19	20	3	0	3
3	2.9e-07	TGTGCCAGCAGCCAGGTTTCAGGTTACGAGCAGTACTTC	CASSQVSGYEQYF	TRBV7-9*03, TRBV7-9*01, TRBV7-9*04, TRBV7-9*02	TRBV7-9	TRBJ2-7*01	TRBJ2-7	TRBD1*01	TRBD1	11	19	22	24	7	1	8
3	2.9e-07	TGTGCCAGCAGCCAGGGGGCTGATCAGCCCCAGCATTTT	CASSQGADQPQHF	TRBV3-1*01	TRBV3-1	TRBJ1-5*01	TRBJ1-5	TRBD1*01	TRBD1	11	12	19	22	0	2	2
3	2.9e-07	TGTGCCAGCAGCCAAGTCAGTCCCTACGAGCAGTACTTC	CASSQVSPYEQYF	TRBV14*01	TRBV14	TRBJ2-7*01	TRBJ2-7	TRBD2*02, TRBD2*01	TRBD2	15	18	21	22	2	0	2
3	2.9e-07	TGTGCCAGCAGCCAAGCGGCGACAGATACGCAGTATTTT	CASSQAATDTQYF	TRBV3-1*01	TRBV3-1	TRBJ2-3*01	TRBJ2-3	TRBD1*01, TRBD2*02, TRBD2*01	TRBD1, TRBD2	15	17	19	21	1	1	2
3	2.9e-07	TGTGCCAGCAGCCAAGGCCCGGCCGGGGAGCTGTTTTTT	CASSQGPAGELFF	TRBV3-1*01	TRBV3-1	TRBJ2-2*01	TRBJ2-2	TRBD1*01, TRBD2*02, TRBD2*01	TRBD1, TRBD2	15	16	19	22	0	2	2
3	2.9e-07	TGTGCCAGCAGCCAAACAGGGGCTGGAGAGCAGTACTTC	CASSQTGAGEQYF	TRBV7-6*01, TRBV7-6*02	TRBV7-6	TRBJ2-7*01	TRBJ2-7	TRBD1*01	TRBD1	11	15	21	27	3	5	8
3	2.9e-07	TGTGCCAGCAGCGTAGGGGACAGCTACGAGCAGTACTTC	CASSVGDSYEQYF	TRBV9*02, TRBV9*01	TRBV9	TRBJ2-7*01	TRBJ2-7	TRBD1*01	TRBD1	15	16	22	23	0	0	0
3	2.9e-07	TGTGCCAGCAGCGTAGAGGGTCGGGATACGCAGTATTTT	CASSVEGRDTQYF	TRBV9*02, TRBV9*01	TRBV9	TRBJ2-3*01	TRBJ2-3	TRBD1*01, TRBD2*02	TRBD1, TRBD2	15	16	19	24	0	4	4
3	2.9e-07	TGTGCCAGCAGCGTAATTCGGGTGTAGGGGCAGTACTTC	CASSVIRV*GQYF	TRBV9*02, TRBV9*01	TRBV9	TRBJ2-7*01	TRBJ2-7	TRBD1*01, TRBD2*02, TRBD2*01	TRBD1, TRBD2	14	25	28	29	10	0	10
3	2.9e-07	TGTGCCAGCAGCGGCCGGGACTCCTACGAGCAGTACTTC	CASSGRDSYEQYF	TRBV9*02, TRBV9*01, TRBV9*03	TRBV9	TRBJ2-7*01	TRBJ2-7	TRBD2*02	TRBD2	12	15	19	20	2	0	2
3	2.9e-07	TGTGCCAGCAGGGGTATAGCCAAAAACATTCAGTACTTC	CASRGIAKNIQYF	TRBV5-8*01, TRBV5-8*02	TRBV5-8	TRBJ2-4*01	TRBJ2-4	TRBD1*01, TRBD2*02, TRBD2*01	TRBD1, TRBD2	10	11	13	17	0	3	3
3	2.9e-07	TGTGCCAGCAGATCGGGGCACCTCTACGAGCAGTACTTC	CASRSGHLYEQYF	TRBV27*01	TRBV27	TRBJ2-7*01	TRBJ2-7	TRBD1*01, TRBD2*01	TRBD1, TRBD2	10	14	18	23	3	4	7
3	2.9e-07	TGTGCCAGCAGAAATACAGGGATCACTGAAGCTTTCTTT	CASRNTGITEAFF	TRBV25-1*01	TRBV25-1	TRBJ1-1*01	TRBJ1-1	TRBD1*01	TRBD1	10	15	20	23	4	2	6
3	2.9e-07	TGTGCCAACCCCGGGACACACGACTACGAGCAGTACTTC	CANPGTHDYEQYF	TRBV7-6*01, TRBV7-6*02	TRBV7-6	TRBJ2-7*01	TRBJ2-7	TRBD1*01	TRBD1	6	12	17	23	5	5	10
3	2.9e-07	TGCGCCAGCAGCTTGCAGGGTTCATCTGGCTACACCTTC	CASSLQGSSGYTF	TRBV5-1*01	TRBV5-1	TRBJ1-2*01	TRBJ1-2	TRBD1*01	TRBD1	14	15	19	26	0	6	6
3	2.9e-07	TGCGCCAGCAGCCAGCTAGCGGGAGAGACCCAGTACTTC	CASSQLAGETQYF	TRBV4-1*02, TRBV4-1*01	TRBV4-1	TRBJ2-5*01	TRBJ2-5	TRBD2*02, TRBD2*01	TRBD2	13	15	22	23	1	0	1
3	2.9e-07	TGCGCCAGCAGCCAAGGTCACGGCTATATGGAGTATTTT	CASSQGHGYMEYF	TRBV4-1*02, TRBV4-1*01	TRBV4-1	TRBJ2-3*01	TRBJ2-3	TRBD2*02, TRBD2*01	TRBD2	15	22	25	31	6	5	11
3	2.9e-07	TGCGCCAGCAGCCAAGAACCCTTAGATACGCAGTATTTT	CASSQEPLDTQYF	TRBV4-1*01	TRBV4-1	TRBJ2-3*01	TRBJ2-3	TRBD2*02	TRBD2	16	18	21	23	1	1	2
3	2.9e-07	TGCGCCAGCAGGTGACAGGGGAACTATGGCTACACCTTC	CASR*QGNYGYTF	TRBV10-1*02, TRBV10-1*01	TRBV10-1	TRBJ1-2*01	TRBJ1-2	TRBD1*01	TRBD1	10	13	20	21	2	0	2
3	2.9e-07	TGCAGTGCTCTCCGACAGGGACACATAGGCTACACCTTC	CSALRQGHIGYTF	TRBV20-1*06, TRBV20-1*03, TRBV20-1*01, TRBV20-1*04, TRBV20-1*05, TRBV20-1*02, TRBV20-1*07	TRBV20-1	TRBJ1-2*01	TRBJ1-2	TRBD1*01	TRBD1	8	13	19	27	4	7	11
3	2.9e-07	TGCAGTGCTCCCGAGAGGGTCGGGGAAAAACTGTTTTTT	CSAPERVGEKLFF	TRBV20-1*06, TRBV20-1*03, TRBV20-1*01, TRBV20-1*04, TRBV20-1*05, TRBV20-1*02, TRBV20-1*07	TRBV20-1	TRBJ1-4*01	TRBJ1-4	TRBD2*02	TRBD2	8	14	18	24	5	5	10
3	2.9e-07	TGCAGTGCTGCGGGGGGCGCTGGGTATGGCTACACCTTC	CSAAGGAGYGYTF	TRBV20-1*06, TRBV20-1*03, TRBV20-1*01, TRBV20-1*04, TRBV20-1*05, TRBV20-1*02, TRBV20-1*07	TRBV20-1	TRBJ1-2*01	TRBJ1-2	TRBD2*01	TRBD2	8	9	16	24	0	7	7
3	2.9e-07	TGCAGTGCTGCGGGGGAAGCGGACTACGAGCAGTACTTC	CSAAGEADYEQYF	TRBV20-1*06, TRBV20-1*03, TRBV20-1*01, TRBV20-1*04, TRBV20-1*05, TRBV20-1*02, TRBV20-1*07	TRBV20-1	TRBJ2-7*01	TRBJ2-7	TRBD2*01	TRBD2	8	9	15	23	0	7	7
3	2.9e-07	TGCAGTGCTACCCGGGACCTCCCTTACGAGCAGTACTTC	CSATRDLPYEQYF	TRBV20-1*06, TRBV20-1*03, TRBV20-1*01, TRBV20-1*04, TRBV20-1*05, TRBV20-1*02, TRBV20-1*07	TRBV20-1	TRBJ2-7*01	TRBJ2-7	TRBD2*02	TRBD2	9	17	22	24	7	1	8
3	2.9e-07	TGCAGTGCTAGTCTCACCCAGTCCTACGAGCAGTACTTC	CSASLTQSYEQYF	TRBV20-1*01, TRBV20-1*04, TRBV20-1*05, TRBV20-1*07	TRBV20-1	TRBJ2-7*01	TRBJ2-7	TRBD1*01, TRBD2*02, TRBD2*01	TRBD1, TRBD2	11	18	20	21	6	0	6
3	2.9e-07	TGCAGTGCTAGTGGCCAGACAAATTCACCCCTCCACTTT	CSASGQTNSPLHF	TRBV20-1*01, TRBV20-1*04, TRBV20-1*05, TRBV20-1*07	TRBV20-1	TRBJ1-6*01	TRBJ1-6	TRBD1*01	TRBD1	11	17	20	21	5	0	5
3	2.9e-07	TGCAGTGCTAGCACAGGGGTCAATCAGCCCCAGTACTTC	CSASTGVNQPQYF	TRBV20-1*06, TRBV20-1*03, TRBV20-1*01, TRBV20-1*04, TRBV20-1*05, TRBV20-1*02, TRBV20-1*07	TRBV20-1	TRBJ2-5*01	TRBJ2-5	TRBD1*01	TRBD1	10	12	18	28	1	9	10
3	2.9e-07	TGCAGTGCTAGGGGCAGGGGATCGAATGAGCAGTACTTC	CSARGRGSNEQYF	TRBV20-1*01, TRBV20-1*04, TRBV20-1*05, TRBV20-1*07	TRBV20-1	TRBJ2-7*01	TRBJ2-7	TRBD1*01	TRBD1	10	14	19	27	3	7	10
3	2.9e-07	TGCAGTGCTAGATCTAGCAGGAACTACGAGCAGTACTTC	CSARSSRNYEQYF	TRBV20-1*01, TRBV20-1*04, TRBV20-1*05, TRBV20-1*07	TRBV20-1	TRBJ2-7*01	TRBJ2-7	TRBD2*02, TRBD2*01	TRBD2	11	13	17	23	1	5	6
3	2.9e-07	TGCAGTGCTAGAGTAAGGGGGTCATACGAGCAGTACTTC	CSARVRGSYEQYF	TRBV20-1*01, TRBV20-1*05, TRBV20-1*07	TRBV20-1	TRBJ2-7*01	TRBJ2-7	TRBD1*01	TRBD1	12	15	20	24	2	3	5
3	2.9e-07	TGCAGTGCTAGAGGGACTAGCGACTACGAGCAGTACTTC	CSARGTSDYEQYF	TRBV20-1*01, TRBV20-1*04, TRBV20-1*05, TRBV20-1*07	TRBV20-1	TRBJ2-7*01	TRBJ2-7	TRBD2*02, TRBD2*01	TRBD2	12	13	21	23	0	1	1
3	2.9e-07	TGCAGTGCTAGAGATCCTCAAGGGGGCGAGCAGTACTTC	CSARDPQGGEQYF	TRBV20-1*01, TRBV20-1*05, TRBV20-1*07	TRBV20-1	TRBJ2-7*01	TRBJ2-7	TRBD1*01	TRBD1	13	20	25	26	6	0	6
3	2.9e-07	TGCAGTGCCCGACCCCCATACCTCGGGGGCTACACCTTC	CSARPPYLGGYTF	TRBV20-1*06, TRBV20-1*03, TRBV20-1*01, TRBV20-1*04, TRBV20-1*05, TRBV20-1*02, TRBV20-1*07	TRBV20-1	TRBJ1-2*01	TRBJ1-2	TRBD1*01, TRBD2*01	TRBD1, TRBD2	7	12	16	27	4	10	14
3	2.9e-07	TGCAGTGCCCATGGACTAGCGGGAGATGAGCAGTTCTTC	CSAHGLAGDEQFF	TRBV20-1*06, TRBV20-1*03, TRBV20-1*01, TRBV20-1*04, TRBV20-1*05, TRBV20-1*02, TRBV20-1*07	TRBV20-1	TRBJ2-1*01	TRBJ2-1	TRBD2*02	TRBD2	7	12	24	25	4	0	4
3	2.9e-07	TGCAGTGCCAGCTTCCGGGGCTCCTACGAGCAGTACTTC	CSASFRGSYEQYF	TRBV20-1*06, TRBV20-1*03, TRBV20-1*01, TRBV20-1*04, TRBV20-1*05, TRBV20-1*02, TRBV20-1*07	TRBV20-1	TRBJ2-7*01	TRBJ2-7	TRBD2*01	TRBD2	7	15	19	20	7	0	7
3	2.9e-07	TGCAGTGCGCCGGGACAGCAGAATTCACCCCTCCACTTT	CSAPGQQNSPLHF	TRBV20-1*06, TRBV20-1*03, TRBV20-1*01, TRBV20-1*04, TRBV20-1*05, TRBV20-1*02, TRBV20-1*07	TRBV20-1	TRBJ1-6*02	TRBJ1-6	TRBD1*01	TRBD1	7	11	17	21	3	3	6
3	2.9e-07	TGCAGTAGCGACAGTCCAGGGGCCGTCGAGCAGTACTTC	CSSDSPGAVEQYF	TRBV20-1*06, TRBV20-1*03, TRBV20-1*01, TRBV20-1*04, TRBV20-1*05, TRBV20-1*02, TRBV20-1*07	TRBV20-1	TRBJ2-7*01	TRBJ2-7	TRBD1*01	TRBD1	5	16	21	26	10	4	14
3	2.9e-07	TGCAGCGTTCTGGCAGGGGCCAACTACGAGCAGTACTTC	CSVLAGANYEQYF	TRBV29-1*01, TRBV29-1*03	TRBV29-1	TRBJ2-7*01	TRBJ2-7	TRBD1*01	TRBD1	8	13	18	23	4	4	8
3	2.9e-07	TGCAGCGTTGTCAAGGACAGGGGGCCTGGCTACACCTTC	CSVVKDRGPGYTF	TRBV29-1*01	TRBV29-1	TRBJ1-2*01	TRBJ1-2	TRBD1*01	TRBD1	9	14	24	26	4	1	5
3	2.9e-07	TGCAGCGTTGTAATCCGCCCCGACACTGAAGCTTTCTTT	CSVVIRPDTEAFF	TRBV29-1*01	TRBV29-1	TRBJ1-1*01	TRBJ1-1	TRBD1*01, TRBD2*01	TRBD1, TRBD2	9	16	20	22	6	1	7
3	2.9e-07	TGCAGCGTTGCGGGGGAGGGGATGGTTGAGCAGTTCTTC	CSVAGEGMVEQFF	TRBV29-1*01	TRBV29-1	TRBJ2-1*01	TRBJ2-1	TRBD2*02	TRBD2	9	13	19	26	3	6	9
3	2.9e-07	TGCAGCGTTGGCGGGAGTAGTACCGGGGAGCTGTTTTTT	CSVGGSSTGELFF	TRBV29-1*01	TRBV29-1	TRBJ2-2*01	TRBJ2-2	TRBD2*02	TRBD2	9	10	16	21	0	4	4
3	2.9e-07	TGCAGCGTCCCTCGGGGATCCAACTATGGCTACACCTTC	CSVPRGSNYGYTF	TRBV29-1*01, TRBV29-1*03	TRBV29-1	TRBJ1-2*01	TRBJ1-2	TRBD2*02, TRBD2*01	TRBD2	7	8	12	21	0	8	8
3	2.9e-07	TGCAGCGTCGACAGCCAGAACACCGGGGAGCTGTTTTTT	CSVDSQNTGELFF	TRBV29-1*01	TRBV29-1	TRBJ2-2*01	TRBJ2-2	TRBD1*01	TRBD1	7	9	13	17	1	3	4
3	2.9e-07	TGTGCCTCCAGGCTGTGAGCACAGATACGCAGTATTTT	CASRL*~TDTQYF	TRBV24-1*01	TRBV24-1	TRBJ2-3*01	TRBJ2-3	TRBD1*01	TRBD1	10	12	15	17	1	1	2
3	2.9e-07	TGTGCCGCGGGCCAGGGGTCGGGGATGAGCAGTTCTTC	CAAGQG~GDEQFF	TRBV12-4*01, TRBV12-3*01	TRBV12-4, TRBV12-3	TRBJ2-1*01	TRBJ2-1	TRBD1*01	TRBD1	5	12	17	24	6	6	12
3	2.9e-07	TGTGCCATCAGTGAGTCTCTAGCGGGGGGCAGTTCTTC	CAISES~SGGQFF	TRBV10-3*01, TRBV10-3*02	TRBV10-3	TRBJ2-1*01	TRBJ2-1	TRBD2*01	TRBD2	16	18	27	28	1	0	1
3	2.9e-07	TGTGCCATCAGTGAGTCGAATAGTGAAAAACTGTTTTT	CAISES~**KTVF	TRBV10-3*01, TRBV10-3*02	TRBV10-3	TRBJ1-4*01	TRBJ1-4	TRBD2*02, TRBD2*01	TRBD2	16	20	23	33	3	9	12
3	2.9e-07	TGTGCCATCAGTGAGACAATAATTCACCCCTCCACTTT	CAISET~NSPLHF	TRBV10-3*01, TRBV10-3*02	TRBV10-3	TRBJ1-6*01	TRBJ1-6	TRBD1*01	TRBD1	14	15	17	18	0	0	0
3	2.9e-07	TGTGCCATCAGTGAAGATGGCTATACGAGCAGTACTTC	CAISED~LYEQYF	TRBV10-3*01, TRBV10-3*02	TRBV10-3	TRBJ2-7*01	TRBJ2-7	TRBD2*02, TRBD2*01	TRBD2	13	19	22	23	5	0	5
3	2.9e-07	TGTGCCACTTCTACGGGGGATAATCAGCCCAGCATTTT	CATSTG~*SAQHF	TRBV24-1*01	TRBV24-1	TRBJ1-5*01	TRBJ1-5	TRBD2*01	TRBD2	7	13	18	27	5	8	13
3	2.9e-07	TGTGCCACTAACGCGGGGGCACAGATACGCAGTATTTT	CATNAG~TDTQYF	TRBV24-1*01	TRBV24-1	TRBJ2-3*01	TRBJ2-3	TRBD2*01	TRBD2	7	12	17	18	4	0	4
3	2.9e-07	TGTGCCACCCGAGGGGGGCGAGGGAAAAACTGTTTTTT	CATRGG~REKLFF	TRBV25-1*01	TRBV25-1	TRBJ1-4*01	TRBJ1-4	TRBD1*01, TRBD2*01	TRBD1, TRBD2	6	13	18	23	6	4	10
3	2.9e-07	TGTGCCACCACCCATTCGGGGCAGATGGCTACACCTTC	CATTHS~ADGYTF	TRBV15*02	TRBV15	TRBJ1-2*01	TRBJ1-2	TRBD1*01, TRBD2*01	TRBD1, TRBD2	9	17	21	24	7	2	9
3	2.9e-07	TGTGCCACCAGTGATTTTTGGGCTATGGCTACACCTTC	CATSDF~GYGYTF	TRBV24-1*01	TRBV24-1	TRBJ1-2*01	TRBJ1-2	TRBD1*01, TRBD2*02, TRBD2*01	TRBD1, TRBD2	16	19	21	22	2	0	2
3	2.9e-07	TGTGCCACCAGCAGAGTGATGGCAGCGAGCAGTACTTC	CATSRV~GSEQYF	TRBV15*02	TRBV15	TRBJ2-7*01	TRBJ2-7	TRBD1*01, TRBD2*02, TRBD2*01	TRBD1, TRBD2	11	22	24	25	10	0	10
3	2.9e-07	TGTGCCACGGCTCCCGGGACTCCTACGAGCAGTACTTC	CATAPG~SYEQYF	TRBV24-1*01	TRBV24-1	TRBJ2-7*01	TRBJ2-7	TRBD2*02	TRBD2	7	10	15	19	2	3	5
3	2.9e-07	TGTGCCAGTAGTATAGGGGCGCCTACGAGCAGTACTTC	CASSIG~AYEQYF	TRBV19*01, TRBV19*02	TRBV19	TRBJ2-7*01	TRBJ2-7	TRBD1*01	TRBD1	15	16	19	21	0	1	1
3	2.9e-07	TGTGCCAGTAGTACGACCACAACTATGGCTACACCTTC	CASSTT~NYGYTF	TRBV19*01, TRBV19*03, TRBV19*02	TRBV19	TRBJ1-2*01	TRBJ1-2	TRBD1*01, TRBD2*02, TRBD2*01	TRBD1, TRBD2	12	14	16	20	1	3	4
3	2.9e-07	TGTGCCAGCGTGGGACAGGGGTATGAAAAACTGTTTTT	CASVGQ~V*KTVF	TRBV2*01, TRBV2*02, TRBV2*03	TRBV2	TRBJ1-4*01	TRBJ1-4	TRBD1*01	TRBD1	8	11	20	33	2	12	14
3	2.9e-07	TGTGCCAGCACTAGCGGGACTCCTACGAGCAGTACTTC	CASTSG~SYEQYF	TRBV7-9*05, TRBV7-9*06	TRBV7-9	TRBJ2-7*01	TRBJ2-7	TRBD2*02	TRBD2	10	11	18	19	0	0	0
3	2.9e-07	TGTGCCAGCACCCTACCAAAGTCTACGAGCAGTACTTC	CASTLP~VYEQYF	TRBV7-4*01	TRBV7-4	TRBJ2-7*01	TRBJ2-7	TRBD1*01, TRBD2*02	TRBD1, TRBD2	9	10	13	22	0	8	8
3	2.9e-07	TGTGCCAGCACCCCCCGGGGGGCAGGGAGCTGTTTTTT	CASTPR~GRELFF	TRBV6-1*01	TRBV6-1	TRBJ2-2*01	TRBJ2-2	TRBD2*01	TRBD2	9	15	21	24	5	2	7
3	2.9e-07	TGTGCCAGCAGTGTCGGCGAGCCACTGAAGCTTTCTTT	CASSVG~ATEAFF	TRBV28*01	TRBV28	TRBJ1-1*01	TRBJ1-1	TRBD1*01, TRBD2*02, TRBD2*01	TRBD1, TRBD2	11	15	17	22	3	4	7
3	2.9e-07	TGTGCCAGCAGTGAAGCGGCAACAGGGGTAACACCTTC	CASSEA~NRGNTF	TRBV2*01, TRBV2*03	TRBV2	TRBJ1-2*01	TRBJ1-2	TRBD1*01	TRBD1	16	21	27	30	4	2	6
3	2.9e-07	TGTGCCAGCAGTATTGGGGGCAAGAGACCCAGTACTTC	CASSIG~QETQYF	TRBV11-1*01	TRBV11-1	TRBJ2-5*01	TRBJ2-5	TRBD1*01, TRBD2*01	TRBD1, TRBD2	10	15	19	20	4	0	4
3	2.9e-07	TGTGCCAGCAGTACGAGCTATACAATGAGCAGTTCTTC	CASSTS~YNEQFF	TRBV2*01, TRBV2*02, TRBV2*03	TRBV2	TRBJ2-1*01	TRBJ2-1	TRBD2*02, TRBD2*01	TRBD2	11	16	19	20	4	0	4
3	2.9e-07	TGTGCCAGCAGCTTAGCGGGGGTAATGAGCAGTTCTTC	CASSLA~GNEQFF	TRBV7-6*01	TRBV7-6	TRBJ2-1*01	TRBJ2-1	TRBD1*01, TRBD2*01	TRBD1, TRBD2	16	17	21	23	0	1	1
3	2.9e-07	TGTGCCAGCAGCTTAGCGGGGGGGCGGCACAGTACTTC	CASSLA~GAAQYF	TRBV7-6*01	TRBV7-6	TRBJ2-5*01	TRBJ2-5	TRBD2*01	TRBD2	16	17	23	29	0	5	5
3	2.9e-07	TGTGCCAGCAGCTTAGCGGGGGGGACCCCATATATTTT	CASSLA~GDPIYF	TRBV7-6*01	TRBV7-6	TRBJ1-3*01	TRBJ1-3	TRBD2*01	TRBD2	16	17	23	27	0	3	3
3	2.9e-07	TGTGCCAGCAGCTTAGCGGGGGGGACATTGGTTACTTC	CASSLA~GDIGYF	TRBV7-6*01	TRBV7-6	TRBJ2-5*01	TRBJ2-5	TRBD2*01	TRBD2	16	17	23	32	0	8	8
3	2.9e-07	TGTGCCAGCAGCTTAGCGGGGGGGAAAAACTGTTTTTT	CASSLA~GEKLFF	TRBV7-6*01	TRBV7-6	TRBJ1-4*01	TRBJ1-4	TRBD2*01	TRBD2	16	17	22	23	0	0	0
3	2.9e-07	TGTGCCAGCAGCTTAGCGGGACGGATACGCAGTATTTT	CASSLA~TDTQYF	TRBV7-6*01	TRBV7-6	TRBJ2-3*01	TRBJ2-3	TRBD1*01, TRBD2*02, TRBD2*01	TRBD1, TRBD2	16	17	21	23	0	1	1
3	2.9e-07	TGTGCCAGCAGCTTAGCGGGAGCTACGAGCAGTACTTC	CASSLA~SYEQYF	TRBV7-6*01	TRBV7-6	TRBJ2-7*01	TRBJ2-7	TRBD2*02	TRBD2	16	17	21	22	0	0	0
3	2.9e-07	TGTGCCAGCAGCCCCCCAGCTCCTACGAGCAGTACTTC	CASSPP~SYEQYF	TRBV7-6*01, TRBV7-6*02	TRBV7-6	TRBJ2-7*01	TRBJ2-7	TRBD1*01, TRBD2*01	TRBD1, TRBD2	11	12	16	29	0	12	12
3	2.9e-07	TGTGCCAGCAGCCCCCGGACTCCCACGAGCAGTACTTC	CASSPR~SHEQYF	TRBV7-8*01, TRBV7-8*03	TRBV7-8	TRBJ2-7*01	TRBJ2-7	TRBD2*02, TRBD2*01	TRBD2	12	13	16	19	0	2	2
3	2.9e-07	TGTGCCAGCAGCGTCGACAGGGGGGTGGCTACACCTTC	CASSVD~GGGYTF	TRBV5-5*01	TRBV5-5	TRBJ1-2*01	TRBJ1-2	TRBD1*01	TRBD1	11	15	23	25	3	1	4
3	2.9e-07	TGTGCCAGCAGCGTAGATGGGGAAGGGACCAGTACTTC	CASSVD~GRDQYF	TRBV9*02, TRBV9*01	TRBV9	TRBJ2-5*01	TRBJ2-5	TRBD1*01, TRBD2*02, TRBD2*01	TRBD1, TRBD2	15	24	27	28	8	0	8
3	2.9e-07	TGTGCCAGCAGCGCTACAAGGGATCAGCCCAGCATTTT	CASSAT~GSAQHF	TRBV7-2*04, TRBV7-2*01	TRBV7-2	TRBJ1-5*01	TRBJ1-5	TRBD1*01, TRBD2*02, TRBD2*01	TRBD1, TRBD2	11	19	22	27	7	4	11
3	2.9e-07	TGTGCCAGCAGCGCACAGGGCCCCGGGGAGCTGTTTTT	CASSAQ~PRGAVF	TRBV9*02, TRBV9*01	TRBV9	TRBJ2-2*01	TRBJ2-2	TRBD1*01	TRBD1	12	14	19	33	1	13	14
3	2.9e-07	TGTGCCAGCAGCGGGACAGGGGGTACGAGCAGTACTTC	CASSGT~GYEQYF	TRBV2*01, TRBV2*02, TRBV2*03	TRBV2	TRBJ2-7*01	TRBJ2-7	TRBD1*01	TRBD1	10	12	22	23	1	0	1
3	2.9e-07	TGTGCCAGCAGCGAGCGGGGGCCGGGGAGCAGTACTTC	CASSER~AGEQYF	TRBV9*02, TRBV9*01, TRBV9*03	TRBV9	TRBJ2-7*01	TRBJ2-7	TRBD2*01	TRBD2	12	13	20	26	0	5	5
3	2.9e-07	TGTGCCAGCAGGACTAGTCACACCGGGGAGCTGTTTTT	CASRTS~HRGAVF	TRBV2*01, TRBV2*02, TRBV2*03	TRBV2	TRBJ2-2*01	TRBJ2-2	TRBD2*02, TRBD2*01	TRBD2	10	11	16	33	0	16	16
3	2.9e-07	TGTGCCAGGAGTCGGGGGTAACCTACGAGCAGTACTTC	CARSRG~TYEQYF	TRBV2*01, TRBV2*02, TRBV2*03	TRBV2	TRBJ2-7*01	TRBJ2-7	TRBD2*01	TRBD2	11	12	17	21	0	3	3
3	2.9e-07	TGTGCAGCAGCTCCCAGACCTACCTCGAGCAGTACTTC	CAAAPR~YLEQYF	TRBV27*01	TRBV27	TRBJ2-7*01	TRBJ2-7	TRBD2*02	TRBD2	4	10	14	25	5	10	15
3	2.9e-07	TGTGCAGCAGCAAATTACCTGATCAGCCCCAGCATTTT	CAAANY~DQPQHF	TRBV7-9*03, TRBV7-9*01, TRBV7-9*04, TRBV7-9*02	TRBV7-9	TRBJ1-5*01	TRBJ1-5	TRBD1*01	TRBD1	4	17	20	21	12	0	12
3	2.9e-07	TGCGCCATAAGGGACAGGGGACATGAAAAACTGTTTTT	CAIRDR~T*KTVF	TRBV10-2*01	TRBV10-2	TRBJ1-4*01	TRBJ1-4	TRBD1*01	TRBD1	6	10	19	33	3	13	16
3	2.9e-07	TGCGCCAGTAGAGCTGGGAACACCGGGGAGCTGTTTTT	CASRAG~HRGAVF	TRBV10-1*02, TRBV10-1*01	TRBV10-1	TRBJ2-2*01	TRBJ2-2	TRBD2*02, TRBD2*01	TRBD2	7	25	29	33	17	3	20
3	2.9e-07	TGCGCCAGCAGCTCCGGACTAGCGGGGGGGCTCTCTTC	CASSSG~SGGALF	TRBV5-1*01	TRBV5-1	TRBJ2-1*01	TRBJ2-1	TRBD2*01	TRBD2	12	15	29	33	2	3	5
3	2.9e-07	TGCGCCAGCAGCGGCGGGACTCCTACGAGCAGTACTTC	CASSGG~SYEQYF	TRBV5-1*01	TRBV5-1	TRBJ2-7*01	TRBJ2-7	TRBD2*02	TRBD2	11	13	18	19	1	0	1
3	2.9e-07	TGCAGTGCTCGGGGGGGTTATATAATGAGCAGTTCTTC	CSARGG~YNEQFF	TRBV20-1*01, TRBV20-1*04, TRBV20-1*05, TRBV20-1*07	TRBV20-1	TRBJ2-1*01	TRBJ2-1	TRBD2*01	TRBD2	8	9	16	23	0	6	6
3	2.9e-07	TGCAGTGCTGCGGGCGGGACTCCTACGAGCAGTACTTC	CSAAGG~SYEQYF	TRBV20-1*06, TRBV20-1*03, TRBV20-1*01, TRBV20-1*04, TRBV20-1*05, TRBV20-1*02, TRBV20-1*07	TRBV20-1	TRBJ2-7*01	TRBJ2-7	TRBD2*02	TRBD2	8	13	18	19	4	0	4
3	2.9e-07	TGCAGTGCTGCGGGGGGGCCATAGAGACCCAGTACTTC	CSAAGG~IETQYF	TRBV20-1*06, TRBV20-1*03, TRBV20-1*01, TRBV20-1*04, TRBV20-1*05, TRBV20-1*02, TRBV20-1*07	TRBV20-1	TRBJ2-5*01	TRBJ2-5	TRBD2*01	TRBD2	8	9	17	22	0	4	4
3	2.9e-07	TGCAGTGCTGCGGGGGGGCGGATCAGCCCCAGCATTTT	CSAAGG~DQPQHF	TRBV20-1*06, TRBV20-1*03, TRBV20-1*01, TRBV20-1*04, TRBV20-1*05, TRBV20-1*02, TRBV20-1*07	TRBV20-1	TRBJ1-5*01	TRBJ1-5	TRBD2*01	TRBD2	8	9	17	21	0	3	3
3	2.9e-07	TGCAGTGCTGCGGGGGGGGAGGAGAGACCCAGTACTTC	CSAAGG~GETQYF	TRBV20-1*06, TRBV20-1*03, TRBV20-1*01, TRBV20-1*04, TRBV20-1*05, TRBV20-1*02, TRBV20-1*07	TRBV20-1	TRBJ2-5*01	TRBJ2-5	TRBD2*01	TRBD2	8	9	17	22	0	4	4
3	2.9e-07	TGCAGTGCTGCGGGGGGGACAGGCGTTCCCTCCACTTT	CSAAGG~RRSLHF	TRBV20-1*06, TRBV20-1*03, TRBV20-1*01, TRBV20-1*04, TRBV20-1*05, TRBV20-1*02, TRBV20-1*07	TRBV20-1	TRBJ1-6*02	TRBJ1-6	TRBD2*01	TRBD2	8	9	17	27	0	9	9
3	2.9e-07	TGCAGTGCTGCGGGGGGACGCCCTACGAGCAGTACTTC	CSAAGG~PYEQYF	TRBV20-1*06, TRBV20-1*03, TRBV20-1*01, TRBV20-1*04, TRBV20-1*05, TRBV20-1*02, TRBV20-1*07	TRBV20-1	TRBJ2-7*01	TRBJ2-7	TRBD2*01	TRBD2	8	9	16	21	0	4	4
3	2.9e-07	TGCAGTGCTAGCCAGGGGGGAATGAAAAACTGTTTTTT	CSASQG~NEKLFF	TRBV20-1*06, TRBV20-1*03, TRBV20-1*01, TRBV20-1*04, TRBV20-1*05, TRBV20-1*02, TRBV20-1*07	TRBV20-1	TRBJ1-4*01	TRBJ1-4	TRBD1*01	TRBD1	10	12	18	20	1	1	2
3	2.9e-07	TGCAGTGCTAGCGGCGGGGGGAGGGGACCCAGTACTTC	CSASGG~EGTQYF	TRBV20-1*01, TRBV20-1*04, TRBV20-1*05, TRBV20-1*07	TRBV20-1	TRBJ2-5*01	TRBJ2-5	TRBD2*01	TRBD2	10	13	20	25	2	4	6
3	2.9e-07	TGCAGTGCTAGGTTGGGGGCAATCAGCCCCAGCATTTT	CSARLG~NQPQHF	TRBV20-1*06, TRBV20-1*03, TRBV20-1*01, TRBV20-1*04, TRBV20-1*05, TRBV20-1*02, TRBV20-1*07	TRBV20-1	TRBJ1-5*01	TRBJ1-5	TRBD1*01, TRBD2*01	TRBD1, TRBD2	10	14	17	18	3	0	3
3	2.9e-07	TGCAGTGCTAGGCGGGGGCCTACTATGGCTACACCTTC	CSARRG~YYGYTF	TRBV20-1*06, TRBV20-1*03, TRBV20-1*01, TRBV20-1*04, TRBV20-1*05, TRBV20-1*02, TRBV20-1*07	TRBV20-1	TRBJ1-2*01	TRBJ1-2	TRBD2*01	TRBD2	10	11	17	21	0	3	3
3	2.9e-07	TGCAGTGCTAGACGGGGGCTGGGTATGGCTACACCTTC	CSARRG~GYGYTF	TRBV20-1*01, TRBV20-1*04, TRBV20-1*05, TRBV20-1*07	TRBV20-1	TRBJ1-2*01	TRBJ1-2	TRBD1*01, TRBD2*01	TRBD1, TRBD2	11	13	18	23	1	4	5
3	2.9e-07	TGCAGTGCTAGAGATTTGCAGGGCGAGACCAGTACTTC	CSARDL~GRDQYF	TRBV20-1*01, TRBV20-1*05, TRBV20-1*07	TRBV20-1	TRBJ2-5*01	TRBJ2-5	TRBD1*01	TRBD1	13	18	22	28	4	5	9
3	2.9e-07	TGCAGTGCTAACCAGGGGGGAAGGATGGCTACACCTTC	CSANQG~KDGYTF	TRBV20-1*06, TRBV20-1*03, TRBV20-1*01, TRBV20-1*04, TRBV20-1*05, TRBV20-1*02, TRBV20-1*07	TRBV20-1	TRBJ1-2*01	TRBJ1-2	TRBD1*01	TRBD1	9	12	18	24	2	5	7
3	2.9e-07	TGCAGTGCCCCCCCGGGCTATCCTACGAGCAGTACTTC	CSAPPG~SYEQYF	TRBV20-1*06, TRBV20-1*03, TRBV20-1*01, TRBV20-1*04, TRBV20-1*05, TRBV20-1*02, TRBV20-1*07	TRBV20-1	TRBJ2-7*01	TRBJ2-7	TRBD2*01	TRBD2	7	8	14	20	0	5	5
3	2.9e-07	TGCAGTGCCAGCGGGCTTCTAATTCACCCCTCCACTTT	CSASGL~NSPLHF	TRBV20-1*01, TRBV20-1*04, TRBV20-1*05, TRBV20-1*07	TRBV20-1	TRBJ1-6*01	TRBJ1-6	TRBD2*02, TRBD2*01	TRBD2	7	9	14	19	1	4	5
3	2.9e-07	TGCAGTGCCAGGCTGCCACGGGTTCACCCCTCCACTTT	CSARLP~GSPLHF	TRBV20-1*06, TRBV20-1*03, TRBV20-1*01, TRBV20-1*04, TRBV20-1*05, TRBV20-1*02, TRBV20-1*07	TRBV20-1	TRBJ1-6*01	TRBJ1-6	TRBD1*01, TRBD2*02, TRBD2*01	TRBD1, TRBD2	7	8	11	22	0	10	10
3	2.9e-07	TGCAGTGCGTTAGCGGGGGCACAGATACGCAGTATTTT	CSALAG~TDTQYF	TRBV20-1*06, TRBV20-1*03, TRBV20-1*01, TRBV20-1*04, TRBV20-1*05, TRBV20-1*02, TRBV20-1*07	TRBV20-1	TRBJ2-3*01	TRBJ2-3	TRBD2*01	TRBD2	7	10	17	18	2	0	2
3	2.9e-07	TGCAGCGTCGTCGGAGTAGGTTGGGTGGCTACACCTTC	CSVVGV~LGGYTF	TRBV29-1*01	TRBV29-1	TRBJ1-2*01	TRBJ1-2	TRBD2*02	TRBD2	7	12	15	25	4	9	13
3	2.9e-07	TGTGCCATCAGCTGACAGGGGCGACGAGCAGTACTTC	CAIS*Q~GDEQYF	TRBV10-3*01, TRBV10-3*02	TRBV10-3	TRBJ2-7*01	TRBJ2-7	TRBD1*01	TRBD1	10	13	20	23	2	2	4
3	2.9e-07	TGTGCCAGTAGGTTCTGGGAACCACGAGCAGTACTTC	CASRFW~NHEQYF	TRBV19*01, TRBV19*03, TRBV19*02	TRBV19	TRBJ2-7*01	TRBJ2-7	TRBD1*01, TRBD2*02, TRBD2*01	TRBD1, TRBD2	10	16	19	23	5	3	8
3	2.9e-07	TGTGCCAGTAAATTCGGACGGCCGGGAGCTGTTTTTT	CASKFG~GRELFF	TRBV19*01, TRBV19*03, TRBV19*02	TRBV19	TRBJ2-2*01	TRBJ2-2	TRBD1*01, TRBD2*02, TRBD2*01	TRBD1, TRBD2	9	15	18	23	5	4	9
3	2.9e-07	TGTGCCAGCAGTGCAGGGCAGACGGGAGCTGTTTTTT	CASSAG~RRELFF	TRBV7-4*01	TRBV7-4	TRBJ2-2*01	TRBJ2-2	TRBD1*01	TRBD1	10	13	17	23	2	5	7
3	2.9e-07	TGTGCCAGCAGTGGGGGGTTCGTACGAGCAGTACTTC	CASSGG~SYEQYF	TRBV2*01, TRBV2*02, TRBV2*03	TRBV2	TRBJ2-7*01	TRBJ2-7	TRBD1*01, TRBD2*01	TRBD1, TRBD2	12	13	17	22	0	4	4
3	2.9e-07	TGTGCCAGCAGTGAAGGACAGGGGCGGCTACACCTTC	CASSEG~RGGYTF	TRBV25-1*01	TRBV25-1	TRBJ1-2*01	TRBJ1-2	TRBD1*01	TRBD1	14	15	23	25	0	1	1
3	2.9e-07	TGTGCCAGCAGTAAACAGGGTTAACATTCAGTACTTC	CASSKQ~VNIQYF	TRBV27*01	TRBV27	TRBJ2-4*01	TRBJ2-4	TRBD1*01	TRBD1	11	14	19	22	2	2	4
3	2.9e-07	TGTGCCAGCAGCTTGGGGGGGGGACGAGCAGTACTTC	CASSLG~GDEQYF	TRBV5-4*01	TRBV5-4	TRBJ2-7*01	TRBJ2-7	TRBD2*01	TRBD2	15	16	22	23	0	0	0
3	2.9e-07	TGTGCCAGCAGCTTAGCGGGGGACTGAAGCTTTCTTT	CASSLA~GTEAFF	TRBV7-6*01	TRBV7-6	TRBJ1-1*01	TRBJ1-1	TRBD1*01, TRBD2*01	TRBD1, TRBD2	16	17	21	22	0	0	0
3	2.9e-07	TGTGCCAGCAGCTTAGCGGGGGAATGAGCAGTTCTTC	CASSLA~GNEQFF	TRBV7-6*01	TRBV7-6	TRBJ2-1*01	TRBJ2-1	TRBD1*01, TRBD2*01	TRBD1, TRBD2	16	17	21	22	0	0	0
3	2.9e-07	TGTGCCAGCAGCTTAGCGGGAGGGGACCCAGTACTTC	CASSLA~EGTQYF	TRBV7-6*01	TRBV7-6	TRBJ2-5*01	TRBJ2-5	TRBD2*02	TRBD2	16	17	23	24	0	0	0
3	2.9e-07	TGTGCCAGCAGCGTAGCCCAATTCACCCCTCCACTTT	CASSVA~NSPLHF	TRBV9*02, TRBV9*01	TRBV9	TRBJ1-6*02	TRBJ1-6	TRBD1*01, TRBD2*02, TRBD2*01	TRBD1, TRBD2	15	16	18	19	0	0	0
3	2.9e-07	TGTGCCAGCAGCGCGGGACTCCTACGAGCAGTACTTC	CASSAG~SYEQYF	TRBV25-1*01, TRBV7-2*04, TRBV14*01, TRBV14*02, TRBV7-2*01	TRBV25-1, TRBV7-2, TRBV14	TRBJ2-7*01	TRBJ2-7	TRBD2*02	TRBD2	10	12	17	18	1	0	1
3	2.9e-07	TGTGCCAGCAAGAAACCGGGACAACGTCCTGACTTTC	CASKKP~DNVLTF	TRBV6-4*02, TRBV6-4*01	TRBV6-4	TRBJ2-6*01	TRBJ2-6			9	-1	-1	17	-1	-1	7
3	2.9e-07	TGCGCCAGCAGTTCGCAGCACAGATACGCAGTATTTT	CASSSQ~TDTQYF	TRBV5-1*01	TRBV5-1	TRBJ2-3*01	TRBJ2-3	TRBD2*02, TRBD2*01	TRBD2	10	13	15	16	2	0	2
3	2.9e-07	TGCGCCAGCAGAGGCGGGGGCAAGAGACCAGTACTTC	CASRGG~ARDQYF	TRBV5-1*01, TRBV5-1*02	TRBV5-1	TRBJ2-5*01	TRBJ2-5	TRBD2*01	TRBD2	10	13	19	27	2	7	9
3	2.9e-07	TGCAGTGCTGCGGGGGGGCCCAGATACGCAGTATTTT	CSAAGG~PDTQYF	TRBV20-1*06, TRBV20-1*03, TRBV20-1*01, TRBV20-1*04, TRBV20-1*05, TRBV20-1*02, TRBV20-1*07	TRBV20-1	TRBJ2-3*01	TRBJ2-3	TRBD2*01	TRBD2	8	9	17	20	0	2	2
3	2.9e-07	TGCAGTGCTGCGGGGGGGCACAGATACGCAGTATTTT	CSAAGG~TDTQYF	TRBV20-1*06, TRBV20-1*03, TRBV20-1*01, TRBV20-1*04, TRBV20-1*05, TRBV20-1*02, TRBV20-1*07	TRBV20-1	TRBJ2-3*01	TRBJ2-3	TRBD2*01	TRBD2	8	9	16	17	0	0	0
3	2.9e-07	TGCAGTGCTATGCGGGCTGTCCTACGAGCAGTACTTC	CSAMRA~SYEQYF	TRBV20-1*06, TRBV20-1*03, TRBV20-1*01, TRBV20-1*04, TRBV20-1*05, TRBV20-1*02, TRBV20-1*07	TRBV20-1	TRBJ2-7*01	TRBJ2-7	TRBD2*02, TRBD2*01	TRBD2	9	11	15	19	1	3	4
3	2.9e-07	TGCAGTGCTAGCCTAGCGGGTCCACGAGCAGTACTTC	CSASLA~VHEQYF	TRBV20-1*06, TRBV20-1*03, TRBV20-1*01, TRBV20-1*04, TRBV20-1*05, TRBV20-1*02, TRBV20-1*07	TRBV20-1	TRBJ2-7*01	TRBJ2-7	TRBD2*02, TRBD2*01	TRBD2	10	12	19	23	1	3	4
3	2.9e-07	TGTGCTAGCCGGGACTTCGGCTACGAGCAGTACTTC	CASRDFGYEQYF	TRBV2*01, TRBV25-1*01, TRBV2*02, TRBV2*03, TRBV15*02	TRBV2, TRBV25-1, TRBV15	TRBJ2-7*01	TRBJ2-7	TRBD2*02, TRBD2*01	TRBD2	8	10	15	20	1	4	5
3	2.9e-07	TGTGCCTGGAGTGTACAGGGAGATACGCAGTATTTT	CAWSVQGDTQYF	TRBV30*01	TRBV30	TRBJ2-3*01	TRBJ2-3	TRBD1*01	TRBD1	13	14	19	20	0	0	0
3	2.9e-07	TGTGCCTGGAGCCCTAGCGGGAGGGCCGAGTTCTTC	CAWSPSGRAEFF	TRBV30*05, TRBV30*01	TRBV30	TRBJ2-1*01	TRBJ2-1	TRBD2*02	TRBD2	10	13	24	28	2	3	5
3	2.9e-07	TGTGCCGCGGGCCCAGGGGTCGGGGAGCTGTTTTTT	CAAGPGVGELFF	TRBV12-4*01, TRBV12-3*01	TRBV12-4, TRBV12-3	TRBJ2-2*01	TRBJ2-2	TRBD1*01	TRBD1	5	13	18	20	7	1	8
3	2.9e-07	TGTGCCATCAGTGGATCGGCAGTTGAGCAGTTCTTC	CAISGSAVEQFF	TRBV10-3*01, TRBV10-3*02	TRBV10-3	TRBJ2-1*01	TRBJ2-1	TRBD1*01, TRBD2*02, TRBD2*01	TRBD1, TRBD2	12	19	21	23	6	1	7
3	2.9e-07	TGTGCCATCAGTGAGCTAAGTGGCGAGCAGTACTTC	CAISELSGEQYF	TRBV10-3*01, TRBV10-3*02	TRBV10-3	TRBJ2-7*01	TRBJ2-7	TRBD2*02, TRBD2*01	TRBD2	14	15	17	23	0	5	5
3	2.9e-07	TGTGCCATCAGTGAGGGCTCCAAGGGAGCTTTCTTT	CAISEGSKGAFF	TRBV10-3*01, TRBV10-3*02	TRBV10-3	TRBJ1-1*01	TRBJ1-1	TRBD1*01, TRBD2*02	TRBD1, TRBD2	14	22	25	26	7	0	7
3	2.9e-07	TGTGCCACCAGTGACCCTGCTTGGGAGCAGTTCTTC	CATSDPAWEQFF	TRBV24-1*01	TRBV24-1	TRBJ2-1*01	TRBJ2-1	TRBD1*01	TRBD1	13	14	18	24	0	5	5
3	2.9e-07	TGTGCCACGAGCTATGGGACAGACGGCTACACCTTC	CATSYGTDGYTF	TRBV6-1*01	TRBV6-1	TRBJ1-2*01	TRBJ1-2	TRBD1*01	TRBD1	6	15	21	24	8	2	10
3	2.9e-07	TGTGCCAGCTTAGAATTCGCCGGGGAGCTGTTTTTT	CASLEFAGELFF	TRBV18*01	TRBV18	TRBJ2-2*01	TRBJ2-2	TRBD2*02, TRBD2*01	TRBD2	9	10	12	19	0	6	6
3	2.9e-07	TGTGCCAGCTCACCGTCTTCAGATGAGCAGTTCTTC	CASSPSSDEQFF	TRBV18*01	TRBV18	TRBJ2-1*01	TRBJ2-1	TRBD1*01, TRBD2*02, TRBD2*01	TRBD1, TRBD2	8	19	21	22	10	0	10
3	2.9e-07	TGTGCCAGCTCACCGGAGGCGGACACCATATATTTT	CASSPEADTIYF	TRBV18*01	TRBV18	TRBJ1-3*01	TRBJ1-3	TRBD2*02	TRBD2	13	14	18	22	0	3	3
3	2.9e-07	TGTGCCAGCAGTTTCGTGAACACTGAAGCTTTCTTC	CASSFVNTEAFF	TRBV28*01	TRBV28	TRBJ2-1*01	TRBJ2-1	TRBD1*01, TRBD2*02, TRBD2*01	TRBD1, TRBD2	10	19	21	30	8	8	16
3	2.9e-07	TGTGCCAGCAGTCCCCAAATGGAAGGACAGTACTTC	CASSPQMEGQYF	TRBV28*01	TRBV28	TRBJ2-4*01	TRBJ2-4	TRBD1*01, TRBD2*01	TRBD1, TRBD2	11	12	15	27	0	11	11
3	2.9e-07	TGTGCCAGCAGTCCCGGGACTGAGGAGCAGTTCTTC	CASSPGTEEQFF	TRBV2*01, TRBV2*02, TRBV2*03	TRBV2	TRBJ2-1*01	TRBJ2-1	TRBD2*02, TRBD2*01	TRBD2	11	15	20	24	3	3	6
3	2.9e-07	TGTGCCAGCAGTGTAGACGGCTACGAGCAGTACTTC	CASSVDGYEQYF	TRBV2*01, TRBV2*03	TRBV2	TRBJ2-7*01	TRBJ2-7	TRBD1*01, TRBD2*02, TRBD2*01	TRBD1, TRBD2	12	15	17	20	2	2	4
3	2.9e-07	TGTGCCAGCAGTACCCAGGGTAAAGGCTTCACCTTC	CASSTQGKGFTF	TRBV2*01, TRBV2*02, TRBV2*03	TRBV2	TRBJ1-2*01	TRBJ1-2	TRBD1*01	TRBD1	11	15	19	24	3	4	7
3	2.9e-07	TGTGCCAGCAGCTTTTGGGATCAGCCCCAGCATTTT	CASSFWDQPQHF	TRBV7-8*01, TRBV7-8*03	TRBV7-8	TRBJ1-5*01	TRBJ1-5	TRBD1*01, TRBD2*02, TRBD2*01	TRBD1, TRBD2	13	16	18	19	2	0	2
3	2.9e-07	TGTGCCAGCAGCTTGGCTAGCCGTGAGCAGTTCTTC	CASSLASREQFF	TRBV7-2*04, TRBV7-2*01	TRBV7-2	TRBJ2-1*01	TRBJ2-1	TRBD2*02, TRBD2*01	TRBD2	13	16	20	23	2	2	4
3	2.9e-07	TGTGCCAGCAGCTTAGCGGGGGGGGAGCTGTTTTTT	CASSLAGGELFF	TRBV7-6*01	TRBV7-6	TRBJ2-2*01	TRBJ2-2	TRBD1*01, TRBD2*01	TRBD1, TRBD2	16	17	20	21	0	0	0
3	2.9e-07	TGTGCCAGCAGCTTAGCGGGGGGGGAAGCTTTCTTT	CASSLAGGEAFF	TRBV7-6*01	TRBV7-6	TRBJ1-1*01	TRBJ1-1	TRBD2*01	TRBD2	16	17	23	24	0	0	0
3	2.9e-07	TGTGCCAGCAGCTTAGCAGGGTCCGAGCAGTACTTC	CASSLAGSEQYF	TRBV7-9*01, TRBV7-9*02	TRBV7-9	TRBJ2-7*01	TRBJ2-7	TRBD1*01	TRBD1	16	17	20	23	0	2	2
3	2.9e-07	TGTGCCAGCAGCCTGGCAAACAATGAGCAGTTCTTC	CASSLANNEQFF	TRBV7-9*01, TRBV7-9*02	TRBV7-9	TRBJ2-1*01	TRBJ2-1	TRBD1*01	TRBD1	11	14	16	19	2	2	4
3	2.9e-07	TGTGCCAGCAGCCCAGGGGTAGGGACCCAGTACTTC	CASSPGVGTQYF	TRBV9*02, TRBV9*01, TRBV9*03	TRBV9	TRBJ2-5*01	TRBJ2-5	TRBD1*01	TRBD1	11	13	18	23	1	4	5
3	2.9e-07	TGTGCCAGCAGCCAAAGGACCGGGGAGCTGTTTTTT	CASSQRTGELFF	TRBV7-2*04, TRBV7-2*01	TRBV7-2	TRBJ2-2*01	TRBJ2-2	TRBD1*01, TRBD2*02	TRBD1, TRBD2	11	15	17	18	3	0	3
3	2.9e-07	TGTGCCAGCAGCGAAGGGGTGAATGAGCAGTTCTTC	CASSEGVNEQFF	TRBV9*02, TRBV9*01	TRBV9	TRBJ2-1*01	TRBJ2-1	TRBD1*01	TRBD1	12	14	18	21	1	2	3
3	2.9e-07	TGTGCCAGCAGCACGGACAATCAGCCCCAGCATTTT	CASSTDNQPQHF	TRBV7-9*03, TRBV7-9*01, TRBV7-9*04, TRBV7-9*02	TRBV7-9	TRBJ1-5*01	TRBJ1-5	TRBD1*01, TRBD2*02, TRBD2*01	TRBD1, TRBD2	11	14	16	17	2	0	2
3	2.9e-07	TGTGCCAGCAGGGACAGGGGCGCCGAGCAGTACTTC	CASRDRGAEQYF	TRBV25-1*01	TRBV25-1	TRBJ2-7*01	TRBJ2-7	TRBD1*01	TRBD1	10	11	19	23	0	3	3
3	2.9e-07	TGTGCCAGCAGGAGGACAGGGGGTGGCTACACCTTC	CASRRTGGGYTF	TRBV2*01, TRBV2*02, TRBV2*03	TRBV2	TRBJ1-2*01	TRBJ1-2	TRBD1*01	TRBD1	10	13	22	23	2	0	2
3	2.9e-07	TGTGCCAGCAGACCTACCGCGGGGACCCAGTACTTC	CASRPTAGTQYF	TRBV27*01	TRBV27	TRBJ2-5*01	TRBJ2-5	TRBD2*02, TRBD2*01	TRBD2	10	18	22	23	7	0	7
3	2.9e-07	TGTGCCAGCAGAGGTGACACAGATACGCAGTATTTT	CASRGDTDTQYF	TRBV6-1*01	TRBV6-1	TRBJ2-3*01	TRBJ2-3	TRBD1*01, TRBD2*02	TRBD1, TRBD2	10	11	13	17	0	3	3
3	2.9e-07	TGTGCCAGCAAGGTCGGGGAACAGCCCCAGCATTTT	CASKVGEQPQHF	TRBV2*01, TRBV2*02, TRBV2*03	TRBV2	TRBJ1-5*01	TRBJ1-5	TRBD2*01	TRBD2	9	14	18	21	4	2	6
3	2.9e-07	TGCGCCAGCAGCTTGGGGCAATCAGCCCAGCATTTT	CASSLGQSAQHF	TRBV5-1*01	TRBV5-1	TRBJ1-5*01	TRBJ1-5	TRBD1*01	TRBD1	15	22	24	25	6	0	6
3	2.9e-07	TGCAGTGCTGCGGGGGGCTCCTACGAGCAGTACTTC	CSAAGGSYEQYF	TRBV20-1*06, TRBV20-1*03, TRBV20-1*01, TRBV20-1*04, TRBV20-1*05, TRBV20-1*02, TRBV20-1*07	TRBV20-1	TRBJ2-7*01	TRBJ2-7	TRBD2*01	TRBD2	8	9	16	17	0	0	0
3	2.9e-07	TGCAGTGCTGCGGGGGGGTCCTACGAGCAGTACTTC	CSAAGGSYEQYF	TRBV20-1*06, TRBV20-1*03, TRBV20-1*01, TRBV20-1*04, TRBV20-1*05, TRBV20-1*02, TRBV20-1*07	TRBV20-1	TRBJ2-7*01	TRBJ2-7	TRBD2*01	TRBD2	8	9	17	18	0	0	0
3	2.9e-07	TGCAGTGCTGCGGGGGGGCTCTACGAGCAGTACTTC	CSAAGGLYEQYF	TRBV20-1*06, TRBV20-1*03, TRBV20-1*01, TRBV20-1*04, TRBV20-1*05, TRBV20-1*02, TRBV20-1*07	TRBV20-1	TRBJ2-7*01	TRBJ2-7	TRBD2*01	TRBD2	8	9	17	20	0	2	2
3	2.9e-07	TGCAGTGCTGCGGGGGGGATCTACGAGCAGTACTTC	CSAAGGIYEQYF	TRBV20-1*06, TRBV20-1*03, TRBV20-1*01, TRBV20-1*04, TRBV20-1*05, TRBV20-1*02, TRBV20-1*07	TRBV20-1	TRBJ2-7*01	TRBJ2-7	TRBD2*01	TRBD2	8	9	17	20	0	2	2
3	2.9e-07	TGCAGTGCTGCGGGGGGGACCGGGGAGCTGTTTTTT	CSAAGGTGELFF	TRBV20-1*06, TRBV20-1*03, TRBV20-1*01, TRBV20-1*04, TRBV20-1*05, TRBV20-1*02, TRBV20-1*07	TRBV20-1	TRBJ2-2*01	TRBJ2-2	TRBD2*01	TRBD2	8	9	17	18	0	0	0
3	2.9e-07	TGCAGTGCTGCGGGGGGATCCTACGAGCAGTACTTC	CSAAGGSYEQYF	TRBV20-1*06, TRBV20-1*03, TRBV20-1*01, TRBV20-1*04, TRBV20-1*05, TRBV20-1*02, TRBV20-1*07	TRBV20-1	TRBJ2-7*01	TRBJ2-7	TRBD2*01	TRBD2	8	9	16	18	0	1	1
3	2.9e-07	TGCAGTGCTGCGGGGGGACCCTACGAGCAGTACTTC	CSAAGGPYEQYF	TRBV20-1*06, TRBV20-1*03, TRBV20-1*01, TRBV20-1*04, TRBV20-1*05, TRBV20-1*02, TRBV20-1*07	TRBV20-1	TRBJ2-7*01	TRBJ2-7	TRBD2*01	TRBD2	8	9	16	19	0	2	2
3	2.9e-07	TGCAGTGCTACTAGCGGGACGACAACGCAGTACTTC	CSATSGTTTQYF	TRBV20-1*01, TRBV20-1*04, TRBV20-1*05, TRBV20-1*07	TRBV20-1	TRBJ2-7*01	TRBJ2-7	TRBD2*02	TRBD2	9	10	18	26	0	7	7
3	2.9e-07	TGCAGTGCTAGTAGGGGCTCCTACGAGCAGTACTTC	CSASRGSYEQYF	TRBV20-1*01, TRBV20-1*04, TRBV20-1*05, TRBV20-1*07	TRBV20-1	TRBJ2-7*01	TRBJ2-7	TRBD1*01	TRBD1	11	12	16	17	0	0	0
3	2.9e-07	TGCAGTGCTAGCGTCGGGACGAGGGGCTACACCTTC	CSASVGTRGYTF	TRBV20-1*01, TRBV20-1*04, TRBV20-1*05, TRBV20-1*07	TRBV20-1	TRBJ1-2*01	TRBJ1-2	TRBD1*01, TRBD2*02, TRBD2*01	TRBD1, TRBD2	10	15	19	24	4	4	8
3	2.9e-07	TGCAGTGCTAGAGTGGGCAGGGATCCCCTCCACTTT	CSARVGRDPLHF	TRBV20-1*01, TRBV20-1*05, TRBV20-1*07	TRBV20-1	TRBJ1-6*01	TRBJ1-6	TRBD1*01	TRBD1	12	17	21	24	4	2	6
3	2.9e-07	TGCAGTGCTAGAGTGAGCGAAGAGACCCAGTACTTC	CSARVSEETQYF	TRBV20-1*01, TRBV20-1*04, TRBV20-1*05, TRBV20-1*07	TRBV20-1	TRBJ2-5*01	TRBJ2-5	TRBD2*02, TRBD2*01	TRBD2	12	15	18	19	2	0	2
3	2.9e-07	TGCAGTGCTAGAGATCGTCTTGGCGAGCAGTACTTC	CSARDRLGEQYF	TRBV20-1*01, TRBV20-1*05, TRBV20-1*07	TRBV20-1	TRBJ2-7*01	TRBJ2-7	TRBD1*01	TRBD1	13	16	18	23	2	4	6
3	2.9e-07	TGCAGCGTTCGACAGCGGAATTCACCCCTTCACTTT	CSVRQRNSPLHF	TRBV29-1*01, TRBV29-1*03	TRBV29-1	TRBJ1-6*01	TRBJ1-6	TRBD1*01, TRBD2*02, TRBD2*01	TRBD1, TRBD2	8	10	14	18	1	3	4
3	2.9e-07	TGCAGCGTTGATTTCGGTAACTATGGCTACACCTTC	CSVDFGNYGYTF	TRBV29-1*01	TRBV29-1	TRBJ1-2*01	TRBJ1-2	TRBD2*02, TRBD2*01	TRBD2	10	14	16	17	3	0	3
3	2.9e-07	TGCAGCGTTACGTCCCAGGACACTGAAGCTTTCTTT	CSVTSQDTEAFF	TRBV29-1*01, TRBV29-1*03	TRBV29-1	TRBJ1-1*01	TRBJ1-1	TRBD1*01, TRBD2*02, TRBD2*01	TRBD1, TRBD2	8	11	15	19	2	3	5
3	2.9e-07	TGCAGCGTCGAAACCACCCTCTATGGCTACACCTTC	CSVETTLYGYTF	TRBV29-1*01	TRBV29-1	TRBJ1-2*01	TRBJ1-2	TRBD1*01, TRBD2*02	TRBD1, TRBD2	11	16	19	20	4	0	4
3	2.9e-07	TGTGCCACAGAGACAGGATGGGGAAACTGTTTTTT	CATETG~GKLFF	TRBV2*01, TRBV2*02, TRBV2*03	TRBV2	TRBJ1-4*01	TRBJ1-4	TRBD1*01	TRBD1	6	11	16	23	4	6	10
3	2.9e-07	TGTGCCAGTAACACCGGGGGGATACGCAGTATTTT	CASNTG~DTQYF	TRBV19*01, TRBV19*03, TRBV19*02	TRBV19	TRBJ2-3*01	TRBJ2-3	TRBD2*01	TRBD2	9	14	19	20	4	0	4
3	2.9e-07	TGTGCCAGCTCAGGGGGAGTGAGACCCAGTACTTC	CASSGG~ETQYF	TRBV2*01, TRBV2*02, TRBV2*03	TRBV2	TRBJ2-5*01	TRBJ2-5	TRBD1*01	TRBD1	8	10	16	20	1	3	4
3	2.9e-07	TGTGCCAGCCGGGGGGGAGCAATGAGCAGTTCTTC	CASRGG~NEQFF	TRBV19*01, TRBV19*03, TRBV19*02	TRBV19	TRBJ2-1*01	TRBJ2-1	TRBD2*01	TRBD2	7	9	16	19	1	2	3
3	2.9e-07	TGTGCCAGCACCCTCGGAGGTGAAAAACTGTTTTT	CASTLG~*KTVF	TRBV6-6*04	TRBV6-6	TRBJ1-4*01	TRBJ1-4	TRBD2*02	TRBD2	9	15	19	30	5	10	15
3	2.9e-07	TGTGCCAGCAGTTACGATCGGGGGGCGGTTACTTC	CASSYD~GGGYF	TRBV6-6*04	TRBV6-6	TRBJ2-5*01	TRBJ2-5	TRBD2*01	TRBD2	11	18	24	29	6	4	10
3	2.9e-07	TGTGCCAGCAGCTTGGGGGGGACGAGCAGTACTTC	CASSLG~DEQYF	TRBV5-4*01	TRBV5-4	TRBJ2-7*01	TRBJ2-7	TRBD1*01, TRBD2*01	TRBD1, TRBD2	15	16	20	21	0	0	0
3	2.9e-07	TGTGCCAGCAGCTTAGCGGGGGGGACCCCACCTTC	CASSLA~GDPTF	TRBV7-6*01	TRBV7-6	TRBJ1-2*01	TRBJ1-2	TRBD2*01	TRBD2	16	17	23	28	0	4	4
3	2.9e-07	TGTGCCAGCAGCTTAGCGGGGGGGAAGCTTTCTTT	CASSLA~GEAFF	TRBV7-6*01	TRBV7-6	TRBJ1-1*01	TRBJ1-1	TRBD2*01	TRBD2	16	17	22	23	0	0	0
3	2.9e-07	TGTGCCAGCAGCTCCCCTCCAATGAGCAGTTCTTC	CASSSP~NEQFF	TRBV7-9*03, TRBV7-9*01, TRBV7-9*04, TRBV7-9*02	TRBV7-9	TRBJ2-1*01	TRBJ2-1			13	-1	-1	15	-1	-1	1
3	2.9e-07	TGTGCCAGCAGCCGGGACAGGGGGCTCAGTACTTC	CASSRD~GAQYF	TRBV7-9*03, TRBV7-9*01, TRBV7-9*04, TRBV7-9*02	TRBV7-9	TRBJ2-5*01	TRBJ2-5	TRBD1*01	TRBD1	11	13	24	26	1	1	2
3	2.9e-07	TGTGCCAGCAGCGTAGTAACTATGGCTACACCTTC	CASSVV~YGYTF	TRBV9*02, TRBV9*01	TRBV9	TRBJ1-2*01	TRBJ1-2			15	-1	-1	16	-1	-1	0
3	2.9e-07	TGTGCCAGCAGCGCACTAATGAAAAACTGTTTTTT	CASSAL~EKLFF	TRBV7-9*03, TRBV7-9*01, TRBV7-9*04, TRBV7-9*02	TRBV7-9	TRBJ1-4*01	TRBJ1-4			11	-1	-1	14	-1	-1	2
3	2.9e-07	TGTGCCAGCAGGGAGACACTCTACCCCTCCACTTT	CASRET~LPLHF	TRBV14*01, TRBV14*02	TRBV14	TRBJ1-6*01	TRBJ1-6	TRBD1*01, TRBD2*02	TRBD1, TRBD2	10	14	17	22	3	4	7
3	2.9e-07	TGCGCCAGCAGTGAGGACGGTATGGCTACACCTTC	CASSED~YGYTF	TRBV10-1*01	TRBV10-1	TRBJ1-2*01	TRBJ1-2	TRBD1*01, TRBD2*02, TRBD2*01	TRBD1, TRBD2	14	15	17	20	0	2	2
3	2.9e-07	TGCAGTGCTGCGGGGCCCAAGAGACCCAGTACTTC	CSAAGP~ETQYF	TRBV20-1*06, TRBV20-1*03, TRBV20-1*01, TRBV20-1*04, TRBV20-1*05, TRBV20-1*02, TRBV20-1*07	TRBV20-1	TRBJ2-5*01	TRBJ2-5	TRBD2*01	TRBD2	8	9	14	16	0	1	1
3	2.9e-07	TGCAGTGCTGCGGGGGGGGAGAGACCCAGTACTTC	CSAAGG~ETQYF	TRBV20-1*06, TRBV20-1*03, TRBV20-1*01, TRBV20-1*04, TRBV20-1*05, TRBV20-1*02, TRBV20-1*07	TRBV20-1	TRBJ2-5*01	TRBJ2-5	TRBD2*01	TRBD2	8	9	17	19	0	1	1
3	2.9e-07	TGCAGTGCTGCGGGGGGGACAACGTCCTGACTTTC	CSAAGG~NVLTF	TRBV20-1*06, TRBV20-1*03, TRBV20-1*01, TRBV20-1*04, TRBV20-1*05, TRBV20-1*02, TRBV20-1*07	TRBV20-1	TRBJ2-6*01	TRBJ2-6	TRBD2*02, TRBD2*01	TRBD2	8	9	13	14	0	0	0
3	2.9e-07	TGCAGTGCTGCGGGGGGGAGCAGCCCCAGCATTTT	CSAAGG~QPQHF	TRBV20-1*06, TRBV20-1*03, TRBV20-1*01, TRBV20-1*04, TRBV20-1*05, TRBV20-1*02, TRBV20-1*07	TRBV20-1	TRBJ1-5*01	TRBJ1-5	TRBD2*01	TRBD2	8	9	17	20	0	2	2
3	2.9e-07	TGCAGTGCTAGCGGGGGTACAATGAGCAGTTCTTC	CSASGG~NEQFF	TRBV20-1*01, TRBV20-1*04, TRBV20-1*05, TRBV20-1*07	TRBV20-1	TRBJ2-1*01	TRBJ2-1	TRBD2*01	TRBD2	10	11	16	17	0	0	0
3	2.9e-07	TGCAGTGCCCCCAGGGGTCAGATACGCAGTATTTT	CSAPRG~DTQYF	TRBV20-1*06, TRBV20-1*03, TRBV20-1*01, TRBV20-1*04, TRBV20-1*05, TRBV20-1*02, TRBV20-1*07	TRBV20-1	TRBJ2-3*01	TRBJ2-3	TRBD1*01	TRBD1	7	11	16	18	3	1	4
3	2.9e-07	TGCAGTGCCCGGGGGGCGTGAAGACCCAGTACTTC	CSARGA~KTQYF	TRBV20-1*06, TRBV20-1*03, TRBV20-1*01, TRBV20-1*04, TRBV20-1*05, TRBV20-1*02, TRBV20-1*07	TRBV20-1	TRBJ2-5*01	TRBJ2-5	TRBD2*01	TRBD2	7	9	15	21	1	5	6
3	2.9e-07	TGCAGTGCAGCGGGGGGCCCCCTGAGCAGTTCTTC	CSAAGG~PEQFF	TRBV20-1*06, TRBV20-1*03, TRBV20-1*01, TRBV20-1*04, TRBV20-1*05, TRBV20-1*02, TRBV20-1*07	TRBV20-1	TRBJ2-1*01	TRBJ2-1	TRBD2*01	TRBD2	7	8	16	22	0	5	5
3	2.9e-07	TGCAGCGTTGTTGGCGGGGGCGCGAGCAGTTCTTC	CSVVGG~REQFF	TRBV29-1*01	TRBV29-1	TRBJ2-1*01	TRBJ2-1	TRBD2*01	TRBD2	9	13	19	23	3	3	6
3	2.9e-07	TGCAGCGTGGGACAGCGGGGGGAACGCAGTATTTT	CSVGQR~GTQYF	TRBV29-1*01	TRBV29-1	TRBJ2-3*01	TRBJ2-3	TRBD2*01	TRBD2	7	13	21	23	5	1	6
3	2.9e-07	TGCAGCATGATGGATAATGTGGGGGAGCTGTTTTT	CSMMDN~GGAVF	TRBV29-1*01, TRBV29-1*03	TRBV29-1	TRBJ2-2*01	TRBJ2-2	TRBD1*01, TRBD2*02, TRBD2*01	TRBD1, TRBD2	5	20	24	30	14	5	19
3	2.9e-07	TGTGCCAGCACCGGGGGGGGATGGCTACACCTTC	CASTGG~DGYTF	TRBV2*01, TRBV2*02, TRBV2*03	TRBV2	TRBJ1-2*01	TRBJ1-2	TRBD2*01	TRBD2	9	11	18	20	1	1	2
3	2.9e-07	TGTGCCAGCAGCTTAGTGTTGCGAGCAGTACTTC	CASSLV~CEQYF	TRBV7-9*01, TRBV7-9*02	TRBV7-9	TRBJ2-7*01	TRBJ2-7	TRBD1*01	TRBD1	15	16	18	21	0	2	2
3	2.9e-07	TGCGCCAGCAGCCAAGCCCCAGCCCCAGCATTTT	CASSQA~QPQHF	TRBV4-3*01	TRBV4-3	TRBJ1-5*01	TRBJ1-5	TRBD1*01, TRBD2*02, TRBD2*01	TRBD1, TRBD2	15	16	18	19	0	0	0
3	2.9e-07	TGCAGTGCTGCGGGGGGTCTACGAGCAGTACTTC	CSAAGG~YEQYF	TRBV20-1*06, TRBV20-1*03, TRBV20-1*01, TRBV20-1*04, TRBV20-1*05, TRBV20-1*02, TRBV20-1*07	TRBV20-1	TRBJ2-7*01	TRBJ2-7	TRBD2*01	TRBD2	8	9	16	18	0	1	1
3	2.9e-07	TGCAGTGCTAGAGACCGAAGACGAGCAGTACTTC	CSARDR~DEQYF	TRBV20-1*01, TRBV20-1*05, TRBV20-1*07	TRBV20-1	TRBJ2-7*01	TRBJ2-7	TRBD2*02, TRBD2*01	TRBD2	13	14	16	20	0	3	3
3	2.9e-07	TGTGCTAGCAGCCAGGGGAGGGAGCAGTTTTTT	CASSQGREQFF	TRBV7-7*01, TRBV7-7*02	TRBV7-7	TRBJ2-2*01	TRBJ2-2	TRBD1*01	TRBD1	11	12	17	19	0	1	1
3	2.9e-07	TGTGCCTGCAATCCAAACACTGAAGCTTTCTTT	CACNPNTEAFF	TRBV30*01	TRBV30	TRBJ1-1*01	TRBJ1-1	TRBD1*01, TRBD2*02, TRBD2*01	TRBD1, TRBD2	7	11	13	15	3	1	4
3	2.9e-07	TGTGCCTGGACTTCAGGGTATGAGCAGTTCTTC	CAWTSGYEQFF	TRBV30*01	TRBV30	TRBJ2-1*01	TRBJ2-1	TRBD1*01	TRBD1	9	13	17	19	3	1	4
3	2.9e-07	TGTGCCTGGAGGAGGAGAGACATTCAGTACTTC	CAWRRRDIQYF	TRBV30*05, TRBV30*01	TRBV30	TRBJ2-4*01	TRBJ2-4	TRBD2*02	TRBD2	10	13	16	19	2	2	4
3	2.9e-07	TGTGCCATCGTTAAGGAGGATGAAGCTTTCTTT	CAIVKEDEAFF	TRBV10-3*01, TRBV10-3*02	TRBV10-3	TRBJ1-1*01	TRBJ1-1	TRBD2*02	TRBD2	8	14	18	20	5	1	6
3	2.9e-07	TGTGCCAGCTCAGGAGGTACTGAAGCTTTCTTT	CASSGGTEAFF	TRBV28*01	TRBV28	TRBJ1-1*01	TRBJ1-1	TRBD2*02	TRBD2	8	12	16	18	3	1	4
3	2.9e-07	TGTGCCAGCACCCAGGGGAATGAGCAGTTCTTC	CASTQGNEQFF	TRBV5-5*01, TRBV5-5*02, TRBV5-5*03	TRBV5-5	TRBJ2-1*01	TRBJ2-1	TRBD1*01	TRBD1	9	12	17	18	2	0	2
3	2.9e-07	TGTGCCAGCAGTTTAGTCGGGGAGCAGTATTTT	CASSLVGEQYF	TRBV28*01	TRBV28	TRBJ2-3*01	TRBJ2-3	TRBD2*01	TRBD2	14	17	21	23	2	1	3
3	2.9e-07	TGTGCCAGCAGTTCAGGGGGCCTACAGTACTTC	CASSSGGLQYF	TRBV28*01	TRBV28	TRBJ2-4*01	TRBJ2-4	TRBD1*01	TRBD1	12	13	20	24	0	3	3
3	2.9e-07	TGTGCCAGCAGTCGGACGGACGAGCAGTACTTC	CASSRTDEQYF	TRBV2*01, TRBV2*02, TRBV2*03	TRBV2	TRBJ2-7*01	TRBJ2-7	TRBD1*01, TRBD2*02, TRBD2*01	TRBD1, TRBD2	11	13	16	19	1	2	3
3	2.9e-07	TGTGCCAGCAGTGTGGTTGACGAGCAGTACTTC	CASSVVDEQYF	TRBV2*01, TRBV2*02, TRBV2*03	TRBV2	TRBJ2-7*01	TRBJ2-7			12	-1	-1	19	-1	-1	6
3	2.9e-07	TGTGCCAGCAGTAGCCCCCTTGGGGCTTTCTTT	CASSSPLGAFF	TRBV28*01	TRBV28	TRBJ1-1*01	TRBJ1-1	TRBD1*01	TRBD1	11	13	19	24	1	4	5
3	2.9e-07	TGTGCCAGCAGCTTAGCGGGGGGGCTTCTCTTC	CASSLAGGLLF	TRBV7-6*01	TRBV7-6	TRBJ2-1*01	TRBJ2-1	TRBD2*01	TRBD2	16	17	23	28	0	4	4
3	2.9e-07	TGTGCCAGCAGCTCCTACAATGAGCAGTTCTTC	CASSSYNEQFF	TRBV11-2*01, TRBV7-6*01, TRBV7-3*05, TRBV7-6*02, TRBV7-3*01	TRBV11-2, TRBV7-6, TRBV7-3	TRBJ2-1*01	TRBJ2-1			11	-1	-1	12	-1	-1	0
3	2.9e-07	TGTGCCAGCAGCTGGGGGGGTGGCTACACCTTC	CASSWGGGYTF	TRBV12-4*01, TRBV12-3*01	TRBV12-4, TRBV12-3	TRBJ1-2*01	TRBJ1-2	TRBD2*01	TRBD2	12	13	19	20	0	0	0
3	2.9e-07	TGCAGTGTTCCTATCCAAGAGACCCAGTACTTC	CSVPIQETQYF	TRBV20-1*06, TRBV20-1*03, TRBV20-1*01, TRBV20-1*04, TRBV20-1*05, TRBV20-1*02, TRBV20-1*07	TRBV20-1	TRBJ2-5*01	TRBJ2-5	TRBD1*01, TRBD2*02, TRBD2*01	TRBD1, TRBD2	6	9	11	14	2	2	4
3	2.9e-07	TGCAGTGCTGCGGGGGGGACTGAAGCTTTCTTT	CSAAGGTEAFF	TRBV20-1*06, TRBV20-1*03, TRBV20-1*01, TRBV20-1*04, TRBV20-1*05, TRBV20-1*02, TRBV20-1*07	TRBV20-1	TRBJ1-1*01	TRBJ1-1	TRBD2*01	TRBD2	8	9	17	18	0	0	0
3	2.9e-07	TGCAGTGCTAGTGGCGGCTACGAGCAGTACTTC	CSASGGYEQYF	TRBV20-1*01, TRBV20-1*04, TRBV20-1*05, TRBV20-1*07	TRBV20-1	TRBJ2-7*01	TRBJ2-7	TRBD2*02, TRBD2*01	TRBD2	11	13	16	17	1	0	1
3	2.9e-07	TGCAGTGCTAGGGACTTAAGACCCCTCCACTTT	CSARDLRPLHF	TRBV20-1*01, TRBV20-1*04, TRBV20-1*05, TRBV20-1*07	TRBV20-1	TRBJ1-6*01	TRBJ1-6	TRBD2*02, TRBD2*01	TRBD2	10	11	15	20	0	4	4
3	2.9e-07	TGCAGTGCTAGATCCCTTTATGGCTACACCTTC	CSARSLYGYTF	TRBV20-1*01, TRBV20-1*04, TRBV20-1*05, TRBV20-1*07	TRBV20-1	TRBJ1-2*01	TRBJ1-2	TRBD1*01, TRBD2*02, TRBD2*01	TRBD1, TRBD2	11	13	16	18	1	1	2
3	2.9e-07	TGCAGTGCTAGAGTTCTCAGGGAGCAGTACTTC	CSARVLREQYF	TRBV20-1*01, TRBV20-1*04, TRBV20-1*05, TRBV20-1*07	TRBV20-1	TRBJ2-7*01	TRBJ2-7	TRBD1*01	TRBD1	12	17	20	21	4	0	4
3	2.9e-07	TGCAGTGCTAGAGGAGGGGTCGAGCAGTACTTC	CSARGGVEQYF	TRBV20-1*01, TRBV20-1*05, TRBV20-1*07	TRBV20-1	TRBJ2-7*01	TRBJ2-7	TRBD1*01, TRBD2*02	TRBD1, TRBD2	12	14	18	20	1	1	2
3	2.9e-07	TGCAGCGTTGAGGAGCAAGATACGCAGTATTTT	CSVEEQDTQYF	TRBV29-1*01	TRBV29-1	TRBJ2-3*01	TRBJ2-3	TRBD2*02	TRBD2	10	11	14	17	0	2	2
3	2.9e-07	TGCAGCGTTGAAGGAGCCTATGGCTACACCTTC	CSVEGAYGYTF	TRBV29-1*01	TRBV29-1	TRBJ1-2*01	TRBJ1-2	TRBD2*02, TRBD2*01	TRBD2	12	14	16	17	1	0	1
3	2.9e-07	TGTGCTAGCAGCCAGGGGATGAGCAGTTCTTC	CASSQ~DEQFF	TRBV7-7*01, TRBV7-7*02	TRBV7-7	TRBJ2-1*01	TRBJ2-1	TRBD1*01	TRBD1	11	12	17	18	0	0	0
3	2.9e-07	TGTGCCTCCAGATATCCTGCGAGCAGTACTTC	CASRY~CEQYF	TRBV15*02	TRBV15	TRBJ2-7*01	TRBJ2-7			10	-1	-1	14	-1	-1	3
3	2.9e-07	TGTGCCATAGGACGGAATCAGCCCAGCATTTT	CAIGR~SAQHF	TRBV10-3*01, TRBV10-3*02	TRBV10-3	TRBJ1-5*01	TRBJ1-5	TRBD1*01, TRBD2*02, TRBD2*01	TRBD1, TRBD2	7	9	12	21	1	8	9
3	2.9e-07	TGTGCCAGCAGTGTTACCGGGGAGCTGTTTTT	CASSV~RGAVF	TRBV2*01, TRBV2*02, TRBV2*03	TRBV2	TRBJ2-2*01	TRBJ2-2	TRBD2*02, TRBD2*01	TRBD2	12	19	23	27	6	3	9
3	2.9e-07	TGTGCCAGCAGCTTAACCGGGGAGCTGTTTTT	CASSL~RGAVF	TRBV7-9*01, TRBV7-9*02	TRBV7-9	TRBJ2-2*01	TRBJ2-2	TRBD2*02, TRBD2*01	TRBD2	14	19	23	27	4	3	7
3	2.9e-07	TGTGCCAGCAGCCAAGGGGGGGCATACACTTT	CASSQ~GGIHF	TRBV3-1*01	TRBV3-1	TRBJ1-6*02	TRBJ1-6	TRBD2*01	TRBD2	15	17	22	26	1	3	4
3	2.9e-07	TGTGCCAGCAGCGCAGGGGGGAAGCTTTCTTT	CASSA~GEAFF	TRBV7-3*05, TRBV7-3*01	TRBV7-3	TRBJ1-1*01	TRBJ1-1	TRBD1*01	TRBD1	11	13	19	20	1	0	1
3	2.9e-07	TGTGCCAGCAAGTTAGGCCGGGAGCTGTTTTT	CASKL~PGAVF	TRBV2*01, TRBV2*02, TRBV2*03	TRBV2	TRBJ2-2*01	TRBJ2-2	TRBD2*02	TRBD2	9	18	23	27	8	3	11
3	2.9e-07	TGTGCATCAGTGAGAACACTGAAGCTTTCTTT	CASVR~TEAFF	TRBV10-3*01, TRBV10-3*02	TRBV10-3	TRBJ1-1*01	TRBJ1-1	TRBD1*01, TRBD2*02, TRBD2*01	TRBD1, TRBD2	4	7	9	13	2	3	5
3	2.9e-07	TGTGCAAGTAGGATGGAGATGAGCAGTTCTTC	CASRM~DEQFF	TRBV11-3*01, TRBV11-3*02	TRBV11-3	TRBJ2-1*01	TRBJ2-1	TRBD2*02	TRBD2	4	14	17	18	9	0	9
3	2.9e-07	TGCAGTCCAATAGCGGGAGCGAGCGGTTCTTC	CSPIA~SERFF	TRBV29-1*01, TRBV29-1*03	TRBV29-1	TRBJ2-1*01	TRBJ2-1	TRBD2*02	TRBD2	4	10	18	20	5	1	6
3	2.9e-07	TGCAGTGCTAGAGATCGGAAGACCAGTACTTC	CSARD~EDQYF	TRBV20-1*01, TRBV20-1*05, TRBV20-1*07	TRBV20-1	TRBJ2-5*01	TRBJ2-5	TRBD1*01, TRBD2*02, TRBD2*01	TRBD1, TRBD2	13	16	18	22	2	3	5
3	2.9e-07	TGCAGCGTTGGCTCGAGGAGGAGCAGTTCTTC	CSVGS~EEQFF	TRBV29-1*01	TRBV29-1	TRBJ2-1*01	TRBJ2-1	TRBD2*02	TRBD2	9	16	19	20	6	0	6
3	2.9e-07	TGCAGCGTTGGGGATAGCAGGGCTACACCTTC	CSVGD~QGYTF	TRBV29-1*01	TRBV29-1	TRBJ1-2*01	TRBJ1-2	TRBD1*01, TRBD2*02, TRBD2*01	TRBD1, TRBD2	9	10	13	20	0	6	6
3	2.9e-07	TGTGCCAGCCTCTTAAGGGGCCCAGTACTTC	CASLL~GAQYF	TRBV9*02, TRBV9*01, TRBV9*03	TRBV9	TRBJ2-5*01	TRBJ2-5	TRBD1*01	TRBD1	8	15	19	20	6	0	6
3	2.9e-07	TGCAGTGCTGCGGGGGTACGAGCAGTACTTC	CSAAG~YEQYF	TRBV20-1*06, TRBV20-1*03, TRBV20-1*01, TRBV20-1*04, TRBV20-1*05, TRBV20-1*02, TRBV20-1*07	TRBV20-1	TRBJ2-7*01	TRBJ2-7	TRBD2*01	TRBD2	8	9	15	16	0	0	0
3	2.9e-07	TGTGCCAGCTCCTACAATGAGCAGTTCTTC	CASSYNEQFF	TRBV25-1*01, TRBV5-5*01, TRBV13*02, TRBV13*01, TRBV5-5*02, TRBV5-5*03	TRBV25-1, TRBV5-5, TRBV13	TRBJ2-1*01	TRBJ2-1			8	-1	-1	9	-1	-1	0
3	2.9e-07	TGTGCCAGCCGGATGGTTGAGCAGTACTTC	CASRMVEQYF	TRBV2*01, TRBV2*02, TRBV2*03	TRBV2	TRBJ2-7*01	TRBJ2-7	TRBD1*01, TRBD2*02, TRBD2*01	TRBD1, TRBD2	8	10	12	18	1	5	6
3	2.9e-07	TGTGCCAGCAGCTCCGGGGAGCTGTTTTTT	CASSSGELFF	TRBV7-9*03, TRBV7-9*01, TRBV7-9*04, TRBV7-9*02	TRBV7-9	TRBJ2-2*01	TRBJ2-2			13	-1	-1	14	-1	-1	0
3	2.9e-07	TGTGCAATCGTAGGGTACGAGCAGTACTTC	CAIVGYEQYF	TRBV11-3*01, TRBV11-3*02	TRBV11-3	TRBJ2-7*01	TRBJ2-7	TRBD1*01, TRBD2*02	TRBD1, TRBD2	4	11	14	15	6	0	6
3	2.9e-07	TGCAGTGCTGAGGTGGACGAGCAGTACTTC	CSAEVDEQYF	TRBV20-1*06, TRBV20-1*03, TRBV20-1*01, TRBV20-1*04, TRBV20-1*05, TRBV20-1*02, TRBV20-1*07	TRBV20-1	TRBJ2-7*01	TRBJ2-7	TRBD2*02	TRBD2	8	9	12	16	0	3	3
3	2.9e-07	TGCAGTGCTAGTTTTCCAGGCTACACCTTC	CSASFPGYTF	TRBV20-1*01, TRBV20-1*04, TRBV20-1*05, TRBV20-1*07	TRBV20-1	TRBJ1-2*01	TRBJ1-2	TRBD1*01, TRBD2*02, TRBD2*01	TRBD1, TRBD2	11	14	16	18	2	1	3
3	2.9e-07	TGCAGTGCTAGAGTGGGCGAGCAGTACTTC	CSARVGEQYF	TRBV20-1*01, TRBV20-1*04, TRBV20-1*05, TRBV20-1*07	TRBV20-1	TRBJ2-7*01	TRBJ2-7	TRBD1*01, TRBD2*02, TRBD2*01	TRBD1, TRBD2	12	14	16	17	1	0	1
3	2.9e-07	TGTGCCAGCGGGGATACGAGCAGTACTTC	CASGD~EQYF	TRBV6-4*02, TRBV7-9*03, TRBV7-9*01, TRBV7-9*04, TRBV7-9*02, TRBV6-1*01, TRBV6-4*01	TRBV6-4, TRBV7-9, TRBV6-1	TRBJ2-7*01	TRBJ2-7	TRBD2*02	TRBD2	8	10	13	14	1	0	1
3	2.9e-07	TGCAGTGCTGCGGGGTTGGCTACACCTTC	CSAAG~GYTF	TRBV20-1*06, TRBV20-1*03, TRBV20-1*01, TRBV20-1*04, TRBV20-1*05, TRBV20-1*02, TRBV20-1*07	TRBV20-1	TRBJ1-2*01	TRBJ1-2	TRBD2*01	TRBD2	8	9	14	16	0	1	1
3	2.9e-07	TGCAGCGTTGTACAAGAGACCAGTACTTC	CSVVQ~DQYF	TRBV29-1*01	TRBV29-1	TRBJ2-5*01	TRBJ2-5	TRBD1*01, TRBD2*02	TRBD1, TRBD2	9	11	13	19	1	5	6
3	2.9e-07	TGTGCCACCTATCTACGAGCAGTACTTC	CATYL~EQYF	TRBV2*01, TRBV2*02, TRBV2*03	TRBV2	TRBJ2-7*01	TRBJ2-7	TRBD2*02, TRBD2*01	TRBD2	6	7	9	12	0	2	2
3	2.9e-07	TGTGCCAGCGGGGGGGGAGCAGTTCTTC	CASGG~EQFF	TRBV2*01, TRBV2*02, TRBV2*03	TRBV2	TRBJ2-1*01	TRBJ2-1	TRBD2*01	TRBD2	8	9	15	16	0	0	0
3	2.9e-07	TGTGCCAGCAGCCCCCGAGCAGTACTTC	CASSP~EQYF	TRBV11-2*01, TRBV21-1*01, TRBV28*01	TRBV11-2, TRBV21-1, TRBV28	TRBJ2-7*01	TRBJ2-7	TRBD1*01, TRBD2*02, TRBD2*01	TRBD1, TRBD2	11	12	14	15	0	0	0
3	2.9e-07	TGTGCAGCCCGAGGAGGAGCAGTTCTTC	CAARG~EQFF	TRBV18*01	TRBV18	TRBJ2-1*01	TRBJ2-1	TRBD1*01, TRBD2*02, TRBD2*01	TRBD1, TRBD2	4	6	9	16	1	6	7
3	2.9e-07	TGTGCTAGCAGCCCTGGGGGCGTTTTT	CASSPGGVF	TRBV7-7*01, TRBV7-7*02	TRBV7-7	TRBJ2-2*01	TRBJ2-2	TRBD1*01	TRBD1	11	15	20	22	3	1	4
3	2.9e-07	TGTGCCAGCAGTTACGAGCTGTTTTTT	CASSYELFF	TRBV2*01, TRBV2*03	TRBV2	TRBJ2-2*01	TRBJ2-2			11	-1	-1	15	-1	-1	3
3	2.9e-07	TGTGCCAGCAGTTACGAGCAGTTCTTC	CASSYEQFF	TRBV2*01, TRBV2*03	TRBV2	TRBJ2-1*01	TRBJ2-1			11	-1	-1	15	-1	-1	3
3	2.9e-07	TGTGCCAGCAGCGGGGAGCTGTTTTTT	CASSGELFF	TRBV9*02, TRBV9*01, TRBV9*03	TRBV9	TRBJ2-2*01	TRBJ2-2			11	-1	-1	12	-1	-1	0
3	2.9e-07	TGCAGTGCTGCGGGGGGGCTCTCTTC	CSAA~GALF	TRBV20-1*06, TRBV20-1*03, TRBV20-1*01, TRBV20-1*04, TRBV20-1*05, TRBV20-1*02, TRBV20-1*07	TRBV20-1	TRBJ2-1*01	TRBJ2-1	TRBD2*01	TRBD2	8	9	17	21	0	3	3
3	2.9e-07	TGCAGCCCGAGGGGGAGCAGCTCTTC	CSPR~EQLF	TRBV29-1*03	TRBV29-1	TRBJ2-1*01	TRBJ2-1	TRBD1*01, TRBD2*02	TRBD1, TRBD2	5	9	13	14	3	0	3
3	2.9e-07	TGCAGCCCGAGGAGGGGCGGTTCTTC	CSPR~GRFF	TRBV29-1*03	TRBV29-1	TRBJ2-1*01	TRBJ2-1	TRBD2*02	TRBD2	5	10	15	19	4	3	7
3	2.9e-07	TGCAGCCCGAGAATGAGCAGTTCTTC	CSPR~EQFF	TRBV29-1*03	TRBV29-1	TRBJ2-1*01	TRBJ2-1	TRBD2*02, TRBD2*01	TRBD2	5	8	10	11	2	0	2
3	2.9e-07	TGTGCTAGTGTACGAGCAGTACTTC	CASV~EQYF	TRBV12-5*01	TRBV12-5	TRBJ2-7*01	TRBJ2-7			9	-1	-1	10	-1	-1	0
3	2.9e-07	TGCAGCCCGAGGAGGAGAGTTCTTC	CSPR~GEFF	TRBV29-1*03	TRBV29-1	TRBJ2-1*01	TRBJ2-1	TRBD2*02	TRBD2	5	10	14	17	4	2	6
3	2.9e-07	TGTGCCAGCAGCAGCAGTACTTC	CASS~QYF	TRBV9*02, TRBV9*01, TRBV9*03	TRBV9	TRBJ2-7*01	TRBJ2-7			11	-1	-1	12	-1	-1	0
3	2.9e-07	TGCAGTGCGAGGGACAGCACTTC	CSAR~QHF	TRBV20-1*01, TRBV20-1*04, TRBV20-1*05, TRBV20-1*07	TRBV20-1	TRBJ2-4*01	TRBJ2-4	TRBD2*02	TRBD2	7	8	12	14	0	1	1
3	2.9e-07	TGCAGCCCAATGAGCAGTTCTTC	CSPM~QFF	TRBV29-1*01, TRBV29-1*03	TRBV29-1	TRBJ2-1*01	TRBJ2-1			5	-1	-1	7	-1	-1	1
3	2.9e-07	TGTGCCAGCAGCATTACTTC	CAS~HYF	TRBV7-9*03, TRBV7-9*01, TRBV7-9*04, TRBV7-9*02	TRBV7-9	TRBJ2-5*01	TRBJ2-5			11	-1	-1	14	-1	-1	2
3	2.9e-07	TGTGCCAGCCCAGTATTTT	CAS~QYF	TRBV6-1*01	TRBV6-1	TRBJ2-3*01	TRBJ2-3			8	-1	-1	10	-1	-1	1
2	1.93e-07	TGTGCCAGCAGCACAGCGGGACTCGGCCATGTATCGCTGTGCCAGCAGCTTAGCGGGGGGGACCCCACCTATCTACGAGCAGTACTTC	CASSTAGLGHVSLCQ~SLAGGTPPIYEQYF	TRBV7-6*01, TRBV7-6*02	TRBV7-6	TRBJ2-7*01	TRBJ2-7	TRBD2*01	TRBD2	11	50	60	72	38	11	49
2	1.93e-07	TGCGCCAGCAGCCAAGGCGTCTGGGTTTTATCTAAGCCTCTGCAGCTGTGCTCCTATAATTCACCCCTCCACTTT	CASSQGVWVLSKPLQLCSYNSPLHF	TRBV4-1*02, TRBV4-1*01	TRBV4-1	TRBJ1-6*02	TRBJ1-6	TRBD1*01, TRBD2*02	TRBD1, TRBD2	15	45	48	50	29	1	30
2	1.93e-07	TGCAGTGCTAGTGTGTCTCAGGTCTATGGCTACACCTTCGGTTCGGGAGAGAAGCACAGATACGCAGTATTTT	CSASVSQVYGYT~SVRERSTDTQYF	TRBV20-1*01, TRBV20-1*04, TRBV20-1*05, TRBV20-1*07	TRBV20-1	TRBJ2-3*01	TRBJ2-3	TRBD2*02	TRBD2	11	43	48	52	31	3	34
2	1.93e-07	TGTGCCAGCATCGAAGGAGGACTAGCGGCATCTCTTAATAGAATCTCTGGGGCCAACGTCCTGACTTTC	CASIEGGLAASLNRISGANVLTF	TRBV6-4*02, TRBV25-1*01, TRBV6-4*01	TRBV6-4, TRBV25-1	TRBJ2-6*01	TRBJ2-6	TRBD2*02, TRBD2*01	TRBD2	9	18	27	44	8	16	24
2	1.93e-07	TGTGCCAGCAGTTTACCCTACCGCCCCCATCGGAAGGGACAGGGTTTTAGCACCGGGGAGCTGTTTTTT	CASSLPYRPHRKGQGFSTGELFF	TRBV12-4*01, TRBV12-3*01	TRBV12-4, TRBV12-3	TRBJ2-2*01	TRBJ2-2	TRBD1*01	TRBD1	14	35	43	50	20	6	26
2	1.93e-07	TGTGCCAGCAGCTCCTCTGGGGTTTGCCACACTCATGATGCACTGTGTAGCAATCAGCCCCAGCATTTT	CASSSSGVCHTHDALCSNQPQHF	TRBV9*02, TRBV7-6*01, TRBV9*01, TRBV9*03, TRBV7-6*02	TRBV9, TRBV7-6	TRBJ1-5*01	TRBJ1-5	TRBD1*01, TRBD2*02, TRBD2*01	TRBD1, TRBD2	11	18	21	47	6	25	31
2	1.93e-07	TGTGCCAGCAGTATACCAAGTTCCGGGACGGATTCTAACGCGGGTCGGTTACCACTGAAGCTTTCTTT	CASSIPSSGTD~*RGSVTTEAFF	TRBV6-4*02, TRBV6-4*01	TRBV6-4	TRBJ1-1*01	TRBJ1-1	TRBD1*01, TRBD2*02, TRBD2*01	TRBD1, TRBD2	11	24	28	52	12	23	35
2	1.93e-07	TGTGCCAGCTCCTCTGGGGTTTGCCACACTCATGATGCACTGTGTAGCAATCAGCCCCAGCATTTT	CASSSGVCHTHDALCSNQPQHF	TRBV25-1*01, TRBV6-7*01	TRBV25-1, TRBV6-7	TRBJ1-5*01	TRBJ1-5	TRBD1*01, TRBD2*02, TRBD2*01	TRBD1, TRBD2	8	15	18	44	6	25	31
2	1.93e-07	TGTGCCAGCAGTTTAGGTGTTAGGGGACTAGCGGGTGGAATAACTGGGGCCAACGTCCTGACTTTC	CASSLGVRGLAGGITGANVLTF	TRBV28*01	TRBV28	TRBJ2-6*01	TRBJ2-6	TRBD2*02, TRBD2*01	TRBD2	14	23	34	43	8	8	16
2	1.93e-07	TGTGCCAGCAGTTACACTACCTTCCGGGGGCTACGACCATACTCTGGGGCCAACGTCCTGACTTTC	CASSYTTFRGLRPYSGANVLTF	TRBV3-1*02, TRBV3-1*01, TRBV28*01	TRBV3-1, TRBV28	TRBJ2-6*01	TRBJ2-6	TRBD1*01, TRBD2*01	TRBD1, TRBD2	10	25	30	41	14	10	24
2	1.93e-07	TGTGCCAGCAGTCCACCCCCTTTAGCGGGGGCTTCACGGTTTAGGTCCTACAATGAGCAGTTCTTC	CASSPPPLAGASRFRSYNEQFF	TRBV28*01	TRBV28	TRBJ2-1*01	TRBJ2-1	TRBD2*01	TRBD2	11	22	30	45	10	14	24
2	1.93e-07	TGTGCCAGCAGCCAAGTGTCGCTTTGGGGTCGGGGGCGATAGTTAACTAATGAAAAACTGTTTTTT	CASSQVSLWGRGR*LTNEKLFF	TRBV3-1*01	TRBV3-1	TRBJ1-4*01	TRBJ1-4	TRBD1*01, TRBD2*01	TRBD1, TRBD2	15	31	36	44	15	7	22
2	1.93e-07	TGTGCCAGCAGGCTTATCAACTGGTGGGACTAGCGGGGGGGCCTCTTCTACAATGAGCAGTTCTTC	CASRLINWWD*RGGLFYNEQFF	TRBV6-5*01, TRBV6-1*01	TRBV6-5, TRBV6-1	TRBJ2-1*01	TRBJ2-1	TRBD2*01	TRBD2	10	25	40	47	14	6	20
2	1.93e-07	TGCGCCAGCAGCCAAGGGGGGTTTATGAGGGAGTACCGGGACAGCTCTGGAAACACCATATATTTT	CASSQGGFMREYRDSSGNTIYF	TRBV10-2*01, TRBV4-1*02, TRBV4-1*01	TRBV10-2, TRBV4-1	TRBJ1-3*01	TRBJ1-3	TRBD1*01	TRBD1	15	37	43	44	21	0	21
2	1.93e-07	TGTGCCAGCAGTCCCCCCCCCGAAATGACAGGGGGTCGAGCTCCTATAATTCACCCCTCCACTTT	CASSPPPEMTG~SSSYNSPLHF	TRBV25-1*01, TRBV28*01	TRBV25-1, TRBV28	TRBJ1-6*02	TRBJ1-6	TRBD1*01	TRBD1	11	26	34	40	14	5	19
2	1.93e-07	TGTGCCAGCAGTATTGATTACCCGAGAAGGACTAGCGGGATCGATTCCCCGGGGAGCTGTTTTTT	CASSIDYPRRT~RDRFPGELFF	TRBV6-5*01, TRBV13*02, TRBV13*01	TRBV6-5, TRBV13	TRBJ2-2*01	TRBJ2-2	TRBD2*02	TRBD2	11	28	39	48	16	8	24
2	1.93e-07	TGTGCCAGCAGCTTAGCACTACGGGGCAGTCGAGGTCCGAGGGGTATAATTCACCCCTCCACTTT	CASSLALRGSR~SEGYNSPLHF	TRBV7-4*01	TRBV7-4	TRBJ1-6*02	TRBJ1-6	TRBD1*01, TRBD2*02, TRBD2*01	TRBD1, TRBD2	16	39	43	44	22	0	22
2	1.93e-07	TGTGCCAGCAGCCAAGAAATAATCGTCGGGCCAGGGGGGCCTAAAAGCGGTCACCCCTCCACTTT	CASSQEIIVGP~GA*KRSPLHF	TRBV14*01	TRBV14	TRBJ1-6*02	TRBJ1-6	TRBD1*01	TRBD1	16	31	37	50	14	12	26
2	1.93e-07	TGTGCCAGCAGACTTTGCCGATTGGGTTAGGGACAGAAAATTTTCTGGGTGAAAAACTGTTTTTT	CASRLCRLG*G~ENFLGEKLFF	TRBV12-4*01, TRBV11-1*01, TRBV11-3*01, TRBV12-3*01, TRBV11-3*02	TRBV12-4, TRBV11-1, TRBV11-3, TRBV12-3	TRBJ1-4*01	TRBJ1-4	TRBD1*01	TRBD1	10	29	35	49	18	13	31
2	1.93e-07	TGCGCCAGCAGCCATCGAACTCTTGGGACAGCCGACCCGAATGTCCTCGGCAGCCCCAGCATTTT	CASSHRTLGTA~PECPRQPQHF	TRBV4-1*02, TRBV4-1*01	TRBV4-1	TRBJ1-5*01	TRBJ1-5	TRBD1*01	TRBD1	13	24	30	50	10	19	29
2	1.93e-07	TGTGCCAGCAGTTTTGCCCCGGGGGGTATAGGGGGAACCCAGGTGAGGAAACACCATATATTTT	CASSFAPGGIG~EPR*GNTIYF	TRBV12-4*01, TRBV12-3*01	TRBV12-4, TRBV12-3	TRBJ1-3*01	TRBJ1-3	TRBD2*01	TRBD2	13	19	25	46	5	20	25
2	1.93e-07	TGTGCCAGCAGTTTGGGACGAGCGTGGTCCTTTCGGCCTTGACCCATGAGATACGCAGTATTTT	CASSLGRAWSF~GLDP*DTQYF	TRBV7-2*04, TRBV28*01, TRBV7-2*01, TRBV7-2*02	TRBV7-2, TRBV28	TRBJ2-3*01	TRBJ2-3	TRBD1*01, TRBD2*02, TRBD2*01	TRBD1, TRBD2	13	14	18	48	0	29	29
2	1.93e-07	TGTGCCAGCAGTTTAGATTATATAGGGGGGATTTTAGCTAGCGAGCACCGGGGAGCTGTTTTTT	CASSLDYIGGI~*LASTGELFF	TRBV12-4*01, TRBV12-3*01	TRBV12-4, TRBV12-3	TRBJ2-2*01	TRBJ2-2	TRBD1*01, TRBD2*01	TRBD1, TRBD2	15	23	28	41	7	12	19
2	1.93e-07	TGTGCCAGCAGTTACCACGTTTTTTGACTAGCGGGAGGGTTCGTGCACCGGGGAGCTGTTTTTT	CASSYHVF*LA~EGSCTGELFF	TRBV15*01, TRBV15*02	TRBV15	TRBJ2-2*01	TRBJ2-2	TRBD2*02	TRBD2	10	25	38	45	14	6	20
2	1.93e-07	TGTGCCAGCAGTCTTACGGGACCTAGCGGGAGGACCCATGTGCTCCTACAATGAGCAGTTCTTC	CASSLTGPSGR~PMCSYNEQFF	TRBV27*01	TRBV27	TRBJ2-1*01	TRBJ2-1	TRBD2*02	TRBD2	11	22	32	42	10	9	19
2	1.93e-07	TGTGCCAGCAGCTTAGCGCTAACTAGGGGGGACACGCTCAGTCGGCAATCAGCCCCAGCATTTT	CASSLALTRGD~RSVGNQPQHF	TRBV11-1*01	TRBV11-1	TRBJ1-5*01	TRBJ1-5	TRBD1*01, TRBD2*01	TRBD1, TRBD2	16	28	33	44	11	10	21
2	1.93e-07	TGTGCCAGCAGACCCCTTAGTGGGGGGGGGGAAATATACCCCCTACACAGATACGCAGTATTTT	CASRPLSGGGE~YTPYTDTQYF	TRBV7-9*03, TRBV7-9*01, TRBV7-9*04, TRBV7-9*02, TRBV7-9*05, TRBV7-9*06	TRBV7-9	TRBJ2-3*01	TRBJ2-3	TRBD2*01	TRBD2	10	24	30	45	13	14	27
2	1.93e-07	TGCGCCAGCAGCTTGGGTTCCACTAGTCGGGACAGGGATATATAGCAATCAGCCCCAGCATTTT	CASSLGSTSRD~GIYSNQPQHF	TRBV5-1*01	TRBV5-1	TRBJ1-5*01	TRBJ1-5	TRBD1*01	TRBD1	15	28	36	42	12	5	17
2	1.93e-07	TGTGCCATCAGTGTCCCTTTTAGAGTGGCTATATTCTTATGTGCTAACTATGGCTACACCTTC	CAISVPFRVAIFLCANYGYTF	TRBV24-1*01, TRBV10-3*01, TRBV10-3*02	TRBV24-1, TRBV10-3	TRBJ1-2*01	TRBJ1-2	TRBD1*01, TRBD2*02, TRBD2*01	TRBD1, TRBD2	12	14	17	43	1	25	26
2	1.93e-07	TGTGCCAGCACCACCTTAAACGACGTGAGCGGGGGGTACAAGGGCACAGATACGCAGTATTTT	CASTTLNDVSGGYKGTDTQYF	TRBV7-3*05, TRBV7-3*01	TRBV7-3	TRBJ2-3*01	TRBJ2-3	TRBD2*01	TRBD2	9	27	35	43	17	7	24
2	1.93e-07	TGTGCCAGCAGTTTATCAGATGGGACAGGGGACCAGGCCGGGTCCAAAAACATTCAGTACTTC	CASSLSDGTGDQAGSKNIQYF	TRBV12-4*01, TRBV12-3*01	TRBV12-4, TRBV12-3	TRBJ2-4*01	TRBJ2-4	TRBD1*01	TRBD1	14	21	30	43	6	12	18
2	1.93e-07	TGTGCCAGCAGCTTCTACATCTGCAGTGCTAGGACGGGGGAAGCGGACTACGAGCAGTACTTC	CASSFYICSARTGEADYEQYF	TRBV7-9*03, TRBV7-6*01, TRBV7-9*01, TRBV7-9*04, TRBV7-9*02, TRBV7-6*02	TRBV7-9, TRBV7-6	TRBJ2-7*01	TRBJ2-7	TRBD2*01	TRBD2	13	34	39	47	20	7	27
2	1.93e-07	TGCAGCGTTGATGGACAGGGAGGACTAGCGGGGGGGACCCCACCTATCTACGAGCAGTACTTC	CSVDGQGGLAGGTPPIYEQYF	TRBV29-1*01	TRBV29-1	TRBJ2-7*01	TRBJ2-7	TRBD2*01	TRBD2	10	21	35	47	10	11	21
2	1.93e-07	TGTGCTAGCAGCATATATCTCTGCAGCGTTGCTGGGACAGATTGTATCAGCCCCAGCATTTT	CASSIYLCSV~WDRLYQPQHF	TRBV7-7*01, TRBV7-7*02	TRBV7-7	TRBJ1-5*01	TRBJ1-5	TRBD1*01	TRBD1	11	33	39	45	21	5	26
2	1.93e-07	TGTGCCAGTAGTATGCTAGGACAGGGGGGACACGCTCAGTCGGCAATCAGCCCCAGCATTTT	CASSMLGQGG~RSVGNQPQHF	TRBV19*01, TRBV19*02	TRBV19	TRBJ1-5*01	TRBJ1-5	TRBD1*01	TRBD1	13	18	27	42	4	14	18
2	1.93e-07	TGTGCCAGCAGTGACTCGCAGAGAGCAGGGGGTGTAGATTTTCCTACAATGAGCAGTTCTTC	CASSDSQRAG~CRFSYNEQFF	TRBV6-4*02, TRBV9*02, TRBV21-1*01, TRBV9*01, TRBV9*03, TRBV3-1*01, TRBV14*01, TRBV14*02, TRBV6-4*01	TRBV6-4, TRBV9, TRBV3-1, TRBV21-1, TRBV14	TRBJ2-1*01	TRBJ2-1	TRBD1*01	TRBD1	16	25	31	41	8	9	17
2	1.93e-07	TGTGCCAGCAGCTTCTACCTGCCGGGGACTAGTCATTGAGCTCCTGCAATGAGCAGTTCTTC	CASSFYLPGT~SLSSCNEQFF	TRBV7-4*01	TRBV7-4	TRBJ2-1*01	TRBJ2-1	TRBD2*02, TRBD2*01	TRBD2	13	24	31	40	10	8	18
2	1.93e-07	TGTGCCAGCAGCTTATTATCGGCGGGACACCTAAACCGGTGGGGTATCAGCCCCAGCATTTT	CASSLLSAGH~KPVGYQPQHF	TRBV11-3*01	TRBV11-3	TRBJ1-5*01	TRBJ1-5	TRBD1*01, TRBD2*02	TRBD1, TRBD2	14	23	28	45	8	16	24
2	1.93e-07	TGTGCCAGCAGCCGGTCGGCGGCACGGGACAGACGAGCTCCTATAATTCACCCCTCCACTTT	CASSRSAARD~TSSYNSPLHF	TRBV11-1*01	TRBV11-1	TRBJ1-6*02	TRBJ1-6	TRBD1*01	TRBD1	11	25	31	37	13	5	18
2	1.93e-07	TGTGCCAGCAGCCACTTAGTACGGACAAAAGGGCCTCATTTCTGGATTCACCCCTCCACTTT	CASSHLVRTK~ASFLDSPLHF	TRBV11-1*01, TRBV3-1*01	TRBV3-1, TRBV11-1	TRBJ1-6*02	TRBJ1-6	TRBD1*01	TRBD1	13	22	26	45	8	18	26
2	1.93e-07	TGTGCCAGCAGCCAAGCTTTATTTTGAGGGGGGTTGGTAACGTGAGTGAAAAACTGTTTTTT	CASSQALF*G~VGNVSEKLFF	TRBV9*02, TRBV9*01, TRBV9*03, TRBV3-1*01	TRBV9, TRBV3-1	TRBJ1-4*01	TRBJ1-4	TRBD1*01, TRBD2*01	TRBD1, TRBD2	15	26	31	46	10	14	24
2	1.93e-07	TGCGCCAGCAGCCAAGATTCAGGACTAGCGGGGGGCCGAGCTCCTACAATGAGCAGTTCTTC	CASSQDSGLA~GPSSYNEQFF	TRBV4-1*01	TRBV4-1	TRBJ2-1*01	TRBJ2-1	TRBD2*01	TRBD2	16	21	34	40	4	5	9
2	1.93e-07	TGCAGTGCCAGAGATTTTAGGGGCGGAGGACTTTCTATAGAGAACACCGGGGAGCTGTTTTT	CSARDFRGGG~FYREHRGAVF	TRBV20-1*01, TRBV20-1*05, TRBV20-1*07	TRBV20-1	TRBJ2-2*01	TRBJ2-2	TRBD1*01, TRBD2*02, TRBD2*01	TRBD1, TRBD2	13	18	22	57	4	34	38
2	1.93e-07	TGTGCCACAGCAGAGAGGATACCGGGACTAGCGGGAGGTTCCCGGAGGCCAGCAGTACTTC	CATAERIPGL~REVPGGQQYF	TRBV15*02	TRBV15	TRBJ2-7*01	TRBJ2-7	TRBD2*02	TRBD2	7	23	37	50	15	12	27
2	1.93e-07	TGTGCCAGCAGTCTAACCCTAGGGGGGATGGACCTTCGTTGATGACTACGAGCAGTACTTC	CASSLTLGGM~TFVDDYEQYF	TRBV2*01, TRBV7-6*01, TRBV2*02, TRBV2*03, TRBV7-6*02	TRBV2, TRBV7-6	TRBJ2-7*01	TRBJ2-7	TRBD1*01, TRBD2*01	TRBD1, TRBD2	10	20	25	45	9	19	28
2	1.93e-07	TGTGCCAGCAGCTTAGCGGGGGGGACCCCACCTATCTACGAGCACAGATACGCAGTATTTT	CASSLAGGTP~LSTSTDTQYF	TRBV7-6*01	TRBV7-6	TRBJ2-3*01	TRBJ2-3	TRBD2*01	TRBD2	16	17	23	40	0	16	16
2	1.93e-07	TGTGCCAGCAGCTTAGCGGGGGGGACAGAGAAAGGTCTCCTATAATTCACCCCTCCACTTT	CASSLAGGTE~KVSYNSPLHF	TRBV7-6*01	TRBV7-6	TRBJ1-6*02	TRBJ1-6	TRBD1*01, TRBD2*01	TRBD1, TRBD2	16	21	27	36	4	8	12
2	1.93e-07	TGTGCCAGCAGCTTAGACCGGACTAGCGGGGGGGACCCCACCTATCTACGAGCAGTACTTC	CASSLDRTSG~GTPPIYEQYF	TRBV7-8*01	TRBV7-8	TRBJ2-7*01	TRBJ2-7	TRBD2*01	TRBD2	15	19	33	45	3	11	14
2	1.93e-07	TGTGCCAGCAGCCAAGATCTTTTGTAAACCGAGAGACAGGGCCTCCTACGAGCAGTACTTC	CASSQDLL*T~RDRASYEQYF	TRBV13*02, TRBV13*01, TRBV3-1*01	TRBV3-1, TRBV13	TRBJ2-7*01	TRBJ2-7	TRBD1*01	TRBD1	11	34	40	42	22	1	23
2	1.93e-07	TGTGCCAGCAGCCAAGATAAGGGGGTTTTTAGGCGGTAACAGAACAGATACGCAGTATTTT	CASSQDKGVF~GGNRTDTQYF	TRBV7-2*04, TRBV4-2*01, TRBV7-2*01	TRBV7-2, TRBV4-2	TRBJ2-3*01	TRBJ2-3	TRBD1*01	TRBD1	16	19	24	43	2	18	20
2	1.93e-07	TGTGCCATCAGTGAGTCGAGGGGAGCGGGGGGGACCCCACCTATCTACGAGCAGTACTTC	CAISESRGAGGTPPIYEQYF	TRBV10-3*01, TRBV10-3*02	TRBV10-3	TRBJ2-7*01	TRBJ2-7	TRBD2*01	TRBD2	16	23	32	44	6	11	17
2	1.93e-07	TGTGCCACCAGTGCACCATAATCCGGGACTAGCGGGATGAGGTACTACGAGCAGTACTTC	CATSAP*SGTSGMRYYEQYF	TRBV24-1*01	TRBV24-1	TRBJ2-7*01	TRBJ2-7	TRBD2*02	TRBD2	12	24	36	44	11	7	18
2	1.93e-07	TGTGCCACCAGCAGAGATCGGCTAGCGGGGGGGACCCCACCTATCTACGAGCAGTACTTC	CATSRDRLAGGTPPIYEQYF	TRBV15*02	TRBV15	TRBJ2-7*01	TRBJ2-7	TRBD2*01	TRBD2	11	21	32	44	9	11	20
2	1.93e-07	TGTGCCAGCCCCACCACTAGCGGGAGCTTAGTGGCCGGCAGGTTCTACGAGCAGTACTTC	CASPTTSGSLVAGRFYEQYF	TRBV3-1*02, TRBV3-1*01	TRBV3-1	TRBJ2-7*01	TRBJ2-7	TRBD2*02	TRBD2	8	15	25	44	6	18	24
2	1.93e-07	TGTGCCAGCAGTTTTTATCGGTCTGGGACAGGGGGCCTATCGAACACTGAAGCTTTCTTT	CASSFYRSGTGGLSNTEAFF	TRBV7-6*01, TRBV28*01, TRBV7-6*02	TRBV7-6, TRBV28	TRBJ1-1*01	TRBJ1-1	TRBD1*01	TRBD1	13	24	35	41	10	5	15
2	1.93e-07	TGTGCCAGCAGTTTATTCCTTCCTTCCCCGGACAAGACTGGGCCTTACGAGCAGTACTTC	CASSLFLPSPDKTGPYEQYF	TRBV27*01	TRBV27	TRBJ2-7*01	TRBJ2-7	TRBD1*01, TRBD2*01	TRBD1, TRBD2	15	29	33	45	13	11	24
2	1.93e-07	TGTGCCAGCAGTTTATGGGACAGGGGACTTTCCACGCACTCTGGAAACACCATATATTTT	CASSLWDRGLSTHSGNTIYF	TRBV13*01, TRBV28*01	TRBV13, TRBV28	TRBJ1-3*01	TRBJ1-3	TRBD1*01	TRBD1	16	17	25	38	0	12	12
2	1.93e-07	TGTGCCAGCAGTTTATATCCCCTAGCGGGAGCTTTTCTGCCGACCTACGAGCAGTACTTC	CASSLYPLAGAFLPTYEQYF	TRBV28*01	TRBV28	TRBJ2-7*01	TRBJ2-7	TRBD2*02	TRBD2	15	21	30	43	5	12	17
2	1.93e-07	TGTGCCAGCAGTGAATACCGCCCTAAACTGGACAGGGGGGGGTAAGAGACCCAGTACTTC	CASSEYRPKLDRGG*ETQYF	TRBV25-1*01	TRBV25-1	TRBJ2-5*01	TRBJ2-5	TRBD1*01	TRBD1	16	29	38	43	12	4	16
2	1.93e-07	TGTGCCAGCAGTGAAAGGGCTTACGGGGGCGGTCGAAGCTCCTACAATGAGCAGTTCTTC	CASSERAYGGGRSSYNEQFF	TRBV6-1*01	TRBV6-1	TRBJ2-1*01	TRBJ2-1	TRBD1*01, TRBD2*01	TRBD1, TRBD2	14	24	29	38	9	8	17
2	1.93e-07	TGTGCCAGCAGCTTCTACATCTGCAGCCCCTCGGTGGAGGGGTCCTACGAGCAGTACTTC	CASSFYICSPSVEGSYEQYF	TRBV19*01, TRBV19*03, TRBV11-3*01, TRBV19*02, TRBV11-3*02	TRBV19, TRBV11-3	TRBJ2-7*01	TRBJ2-7	TRBD2*02	TRBD2	13	35	40	42	21	1	22
2	1.93e-07	TGTGCCAGCAGCTTAGCCCGACTAGCGGGGGGGACCCCACCTATCTACGAGCAGTACTTC	CASSLARLAGGTPPIYEQYF	TRBV7-2*04, TRBV7-2*01	TRBV7-2	TRBJ2-7*01	TRBJ2-7	TRBD2*01	TRBD2	16	19	32	44	2	11	13
2	1.93e-07	TGTGCCAGCAGCTCATATGGACTAGCGGGGGGGACCCCACCTATCTACGAGCAGTACTTC	CASSSYGLAGGTPPIYEQYF	TRBV7-6*01	TRBV7-6	TRBJ2-7*01	TRBJ2-7	TRBD2*01	TRBD2	12	18	32	44	5	11	16
2	1.93e-07	TGTGCCAGCAGCCTACCCGGGGGGGCGGGGGAGACCCCACCTATCTACGAGCAGTACTTC	CASSLPGGAGETPPIYEQYF	TRBV7-6*01	TRBV7-6	TRBJ2-7*01	TRBJ2-7	TRBD2*01	TRBD2	11	17	24	44	5	19	24
2	1.93e-07	TGTGCCAGCAGCCCGGAATACCGACAGGGGGCCATTCGGGAAGGCTACGAGCAGTACTTC	CASSPEYRQGAIREGYEQYF	TRBV5-5*01, TRBV5-5*02, TRBV5-5*03	TRBV5-5	TRBJ2-7*01	TRBJ2-7	TRBD1*01	TRBD1	11	22	31	44	10	12	22
2	1.93e-07	TGTGCCAGCAGCCACCGGGGACTAGCGGGGGGGACCCCACCTGTCTACGAGCAGTACTTC	CASSHRGLAGGTPPVYEQYF	TRBV7-2*04, TRBV7-2*01	TRBV7-2	TRBJ2-7*01	TRBJ2-7	TRBD2*01	TRBD2	11	17	32	44	5	11	16
2	1.93e-07	TGTGCCAGCAGCCAAACCTATATCATCACGGAGCGGGGGGACTACAATGAGCAGTTCTTC	CASSQTYIITERGDYNEQFF	TRBV11-3*01, TRBV3-1*01, TRBV11-3*02	TRBV3-1, TRBV11-3	TRBJ2-1*01	TRBJ2-1	TRBD2*01	TRBD2	11	31	39	41	19	1	20
2	1.93e-07	TGCGCCAGCAGCCAAGGACCGGGACTAGCGGGATTGACAAGGTACAATGAGCAGTTCTTC	CASSQGPGLAGLTRYNEQFF	TRBV4-1*02, TRBV4-1*01	TRBV4-1	TRBJ2-1*01	TRBJ2-1	TRBD2*02	TRBD2	15	20	32	42	4	9	13
2	1.93e-07	TGCAGTGCTAGAGCCTAGGGACTAGCGGGGGGGACAGACCATCTTTCTGAGCAGTACTTC	CSARA*GLAGGTDHLSEQYF	TRBV20-1*01, TRBV20-1*04, TRBV20-1*05, TRBV20-1*07	TRBV20-1	TRBJ2-7*01	TRBJ2-7	TRBD2*01	TRBD2	12	17	32	48	4	15	19
2	1.93e-07	TGTGCCACCAGTCCCCTACGGACAGGGGGCGCCTCCCTAGCACAGATACGCAGTATTTT	CATSPLRTGG~LPSTDTQYF	TRBV24-1*01	TRBV24-1	TRBJ2-3*01	TRBJ2-3	TRBD1*01	TRBD1	11	19	29	38	7	8	15
2	1.93e-07	TGTGCCACGTAGCGTTGGGGCTAGCGGGGGGGACCCCACCTATCTACGAGCAGTACTTC	CAT*RWG*RG~TPPIYEQYF	TRBV19*01, TRBV19*03, TRBV19*02	TRBV19	TRBJ2-7*01	TRBJ2-7	TRBD2*01	TRBD2	6	20	31	43	13	11	24
2	1.93e-07	TGTGCCAGCTCACCTGGCCAGGACGACCTTGATGGATGGTTAATCAGCCCCAGCATTTT	CASSPGQDDL~WMVNQPQHF	TRBV18*01	TRBV18	TRBJ1-5*01	TRBJ1-5	TRBD1*01, TRBD2*02, TRBD2*01	TRBD1, TRBD2	13	20	23	41	6	17	23
2	1.93e-07	TGTGCCAGCTCACCACCTATCGACAGGGGATAAAGCTCTTGGCCTACGAGCAGTACTTC	CASSPPIDRG~KLLAYEQYF	TRBV18*01, TRBV10-3*01, TRBV10-3*02	TRBV18, TRBV10-3	TRBJ2-7*01	TRBJ2-7	TRBD1*01	TRBD1	16	21	28	42	4	13	17
2	1.93e-07	TGTGCCAGCAGTTTACCCGAATTATCGAAGGAACCTCGGAGGCCTACGAGCAGTACTTC	CASSLPELSK~TSEAYEQYF	TRBV6-4*02, TRBV11-2*01, TRBV6-4*01	TRBV6-4, TRBV11-2	TRBJ2-7*01	TRBJ2-7	TRBD2*02	TRBD2	14	37	41	42	22	0	22
2	1.93e-07	TGTGCCAGCAGTTTAGGGGCGTCTAGGACTAGCGGGAGGGGGCAGATACGCAGTATTTT	CASSLGASRT~REGADTQYF	TRBV28*01	TRBV28	TRBJ2-3*01	TRBJ2-3	TRBD2*02	TRBD2	14	25	39	42	10	2	12
2	1.93e-07	TGTGCCAGCAGTTACCGTTCACTCCCGGGACCTATAAAGCGAACACTGAAGCTTTCTTT	CASSYRSLPG~YKANTEAFF	TRBV12-4*01, TRBV12-4*02, TRBV6-3*01, TRBV12-3*01, TRBV6-2*01	TRBV12-4, TRBV6-3, TRBV12-3, TRBV6-2	TRBJ1-1*01	TRBJ1-1	TRBD2*02	TRBD2	12	21	26	40	8	13	21
2	1.93e-07	TGTGCCAGCAGTCCCCTCAGGGAACTAGCGGAAGTCACCCCTACAATGAGCAGTTCTTC	CASSPLRELA~SHPYNEQFF	TRBV7-9*03, TRBV12-4*01, TRBV7-9*01, TRBV7-9*04, TRBV12-4*02, TRBV7-9*02, TRBV12-3*01	TRBV7-9, TRBV12-4, TRBV12-3	TRBJ2-1*01	TRBJ2-1	TRBD2*02, TRBD2*01	TRBD2	10	23	30	39	12	8	20
2	1.93e-07	TGTGCCAGCAGCTTATTATCGGCGGGACTTCCCGAGTATCCACAGATACGCAGTATTTT	CASSLLSAGL~RVSTDTQYF	TRBV11-3*01	TRBV11-3	TRBJ2-3*01	TRBJ2-3	TRBD2*02, TRBD2*01	TRBD2	14	23	28	40	8	11	19
2	1.93e-07	TGTGCCAGCAGCTTAGCGGGGGGGACCCCACCTATCTACGAGCAGATACGCAGTATTTT	CASSLAGGTP~YLRADTQYF	TRBV7-6*01	TRBV7-6	TRBJ2-3*01	TRBJ2-3	TRBD2*01	TRBD2	16	17	23	42	0	18	18
2	1.93e-07	TGTGCCAGCAGATTCCCGGGACAGGCTCGTTTCCAGCGTTATTATACGAGCAGTACTTC	CASRFPGQAR~PALLYEQYF	TRBV28*01	TRBV28	TRBJ2-7*01	TRBJ2-7	TRBD1*01	TRBD1	10	17	24	44	6	19	25
2	1.93e-07	TGTGCAAGTCGCTTAGGGCGTACCCCGGGTCGGGTGGTCGAACCTACGAGCAGTACTTC	CASRLGRTPG~GGRTYEQYF	TRBV11-3*01, TRBV11-3*02	TRBV11-3	TRBJ2-7*01	TRBJ2-7	TRBD2*01	TRBD2	4	22	26	42	17	15	32
2	1.93e-07	TGCGCCAGCAGCATCTGGACTTCTTCCCTGGGTGGGGGGACTACAATGAGTAGTTCTTC	CASSIWTSSL~WGDYNE*FF	TRBV4-1*02, TRBV4-1*01	TRBV4-1	TRBJ2-1*01	TRBJ2-1	TRBD2*01	TRBD2	11	33	38	40	21	1	22
2	1.93e-07	TGCAGTGCTAGTAGGGCCTTGGGCGGGACAGGGAAGAATAATCCTACGAGCAGTACTTC	CSASRALGGT~EE*SYEQYF	TRBV20-1*01, TRBV20-1*04, TRBV20-1*05, TRBV20-1*07	TRBV20-1	TRBJ2-7*01	TRBJ2-7	TRBD1*01	TRBD1	11	24	32	41	12	8	20
2	1.93e-07	TGCAGTGCTAGGTTTGTCCGGGACTAGCGGGAGTGAGGGCCAAAAACATTCAGTACTTC	CSARFVRD*R~VRAKNIQYF	TRBV20-1*06, TRBV20-1*03, TRBV20-1*01, TRBV20-1*04, TRBV20-1*05, TRBV20-1*02, TRBV20-1*07	TRBV20-1	TRBJ2-4*01	TRBJ2-4	TRBD2*02	TRBD2	10	19	32	38	8	5	13
2	1.93e-07	TGTGCTAGCAGCCCTCGACTTAGCGGGGGGGACCCCACCTATCTACGAGCAGTACTTC	CASSPRLSGG~TPPIYEQYF	TRBV7-7*01, TRBV7-7*02	TRBV7-7	TRBJ2-7*01	TRBJ2-7	TRBD2*01	TRBD2	11	20	30	42	8	11	19
2	1.93e-07	TGTGCCACCAGTGATTTGTAAGGGACAGCCGAAATTAGCTAACTATGGCTACACCTTC	CATSDL*GTA~KLANYGYTF	TRBV24-1*01	TRBV24-1	TRBJ1-2*01	TRBJ1-2	TRBD1*01	TRBD1	17	21	27	38	3	10	13
2	1.93e-07	TGTGCCACCAGCAGAGGGACTAGCGGGGGGGACCCCACCTATCTACGAGCAGTACTTC	CATSRGTSGG~TPPIYEQYF	TRBV15*02	TRBV15	TRBJ2-7*01	TRBJ2-7	TRBD2*01	TRBD2	11	15	30	42	3	11	14
2	1.93e-07	TGTGCCAGCAGTGACGGGGCTAGCGGGGGGGACCCCACCTATCTACGAGCAGTACTTC	CASSDGASGG~TPPIYEQYF	TRBV7-9*03, TRBV7-9*01, TRBV7-9*04, TRBV7-9*02, TRBV7-9*05, TRBV7-9*06	TRBV7-9	TRBJ2-7*01	TRBJ2-7	TRBD2*01	TRBD2	10	19	30	42	8	11	19
2	1.93e-07	TGTGCCAGCAGCTTTCCGGTGAATAGCGGGGGGGGCCTGACGTGGGGAGCTGTTTTTT	CASSFPVNSG~GA*RGELFF	TRBV7-6*01, TRBV7-3*05, TRBV7-6*02, TRBV7-3*01	TRBV7-6, TRBV7-3	TRBJ2-2*01	TRBJ2-2	TRBD2*01	TRBD2	13	23	33	43	9	9	18
2	1.93e-07	TGTGCCAGCAGCTTATTATCGGCGGGACTCCTACGAGCAGTACTATGGCTACACCTTC	CASSLLSAGL~YEQYYGYTF	TRBV11-3*01	TRBV11-3	TRBJ1-2*01	TRBJ1-2	TRBD2*02, TRBD2*01	TRBD2	14	23	28	41	8	12	20
2	1.93e-07	TGTGCCAGCAGCTTACTCCCTAGCGGGGGGGACCCCACCTATCTACGAGCAGTACTTC	CASSLLPSGG~TPPIYEQYF	TRBV11-3*01	TRBV11-3	TRBJ2-7*01	TRBJ2-7	TRBD2*01	TRBD2	14	19	30	42	4	11	15
2	1.93e-07	TGTGCCAGCAGCTTACAGGGCCTAGCGGGGGGGGATCGGCACAGATACGCAGTATTTT	CASSLQGLAG~GIGTDTQYF	TRBV7-8*01	TRBV7-8	TRBJ2-3*01	TRBJ2-3	TRBD2*01	TRBD2	14	21	32	38	6	5	11
2	1.93e-07	TGTGCCAGCAGCTTAGTGTCTAGCGGGGGGGACCCCACCTATCTACGAGCAGTACTTC	CASSLVSSGG~TPPIYEQYF	TRBV7-9*01, TRBV7-9*02, TRBV11-3*01	TRBV7-9, TRBV11-3	TRBJ2-7*01	TRBJ2-7	TRBD2*01	TRBD2	15	19	30	42	3	11	14
2	1.93e-07	TGTGCCAGCAGCCCCGGATGGTCCGGGGGCCTAGGTTAGCACAGATACGCAGTATTTT	CASSPGWSGG~*VSTDTQYF	TRBV7-3*05, TRBV3-1*01, TRBV7-3*01	TRBV3-1, TRBV7-3	TRBJ2-3*01	TRBJ2-3	TRBD1*01, TRBD2*01	TRBD1, TRBD2	11	24	29	37	12	7	19
2	1.93e-07	TGTGCCAGCAGCCAATTCGTGGGCGGGGGGGACCCCACCTATCTACGAGCAGTACTTC	CASSQFVGGG~TPPIYEQYF	TRBV7-9*03, TRBV7-9*01, TRBV7-9*04, TRBV7-9*02	TRBV7-9	TRBJ2-7*01	TRBJ2-7	TRBD2*01	TRBD2	11	22	30	42	10	11	21
2	1.93e-07	TGTGCCAGCAGCGTAACGTCTAGCGGGGGGGACCCCACCTATCTACGAGCAGTACTTC	CASSVTSSGG~TPPIYEQYF	TRBV9*02, TRBV9*01	TRBV9	TRBJ2-7*01	TRBJ2-7	TRBD2*01	TRBD2	14	19	30	42	4	11	15
2	1.93e-07	TGCGCCAGCAGCTCCTCGTGACGGTGGCCTTCCGCTACCCACCGGGGAGCTGTTTTTT	CASSSS*RWP~PLPTGELFF	TRBV5-1*01	TRBV5-1	TRBJ2-2*01	TRBJ2-2	TRBD2*02, TRBD2*01	TRBD2	12	31	36	39	18	2	20
2	1.93e-07	TGCAGTGCTAGAGATCGGGCTAGCGGGGGGGACAGACCATCTTTCTGAGCAGTACTTC	CSARDRASGG~TDHLSEQYF	TRBV20-1*01, TRBV20-1*05, TRBV20-1*07	TRBV20-1	TRBJ2-7*01	TRBJ2-7	TRBD2*01	TRBD2	13	19	30	46	5	15	20
2	1.93e-07	TGCAGCGTTGAAGATTGGGAACTAGCGGGAATACCGAAATAACAATGAGCAGTTCTTC	CSVEDWELAG~YRNNNEQFF	TRBV29-1*01	TRBV29-1	TRBJ2-1*01	TRBJ2-1	TRBD2*02	TRBD2	13	20	29	41	6	11	17
2	1.93e-07	TGCAGCGGATCTCACCAGAAGACTAGCGGGGCCGATTGAACACCGGGGAGCTGTTTTT	CSGSHQKTSG~PIEHRGAVF	TRBV29-1*01, TRBV29-1*03	TRBV29-1	TRBJ2-2*01	TRBJ2-2	TRBD2*01	TRBD2	6	20	30	53	13	22	35
2	1.93e-07	TGTGCCTGGACTCTCCACGTTGACTAGCGGGAGTCATGAGCCCTCGAGCAGTACTTC	CAWTLHVD*RES*ALEQYF	TRBV30*01, TRBV5-4*01, TRBV5-4*03, TRBV5-4*04	TRBV30, TRBV5-4	TRBJ2-7*01	TRBJ2-7	TRBD2*02	TRBD2	5	21	32	44	15	11	26
2	1.93e-07	TGTGCCTGGACGTACCGATTACCCACGAGGGACAGGTCTACCTATGGCTACACCTTC	CAWTYRLPTRDRSTYGYTF	TRBV30*05, TRBV30*01, TRBV30*04, TRBV10-3*01, TRBV10-3*02, TRBV30*02	TRBV30, TRBV10-3	TRBJ1-2*01	TRBJ1-2	TRBD1*01	TRBD1	9	28	35	37	18	1	19
2	1.93e-07	TGTGCCTGGAGCATCCTTGCCGGGACATCGAGCTCTGGGGCCAACGTCCTGACTTTC	CAWSILAGTSSSGANVLTF	TRBV30*05, TRBV19*01, TRBV30*01, TRBV30*04, TRBV19*03, TRBV19*02, TRBV30*02	TRBV30, TRBV19	TRBJ2-6*01	TRBJ2-6	TRBD1*01	TRBD1	5	21	26	32	15	5	20
2	1.93e-07	TGTGCCATCCAGGGAAAACTAGCGGGGGGGACCCCACCTATCTACGAGCAGTACTTC	CAIQGKLAGGTPPIYEQYF	TRBV10-3*01, TRBV10-3*02	TRBV10-3	TRBJ2-7*01	TRBJ2-7	TRBD2*01	TRBD2	8	17	29	41	8	11	19
2	1.93e-07	TGTGCCAGTAGTATTGCGACCGGGACAGGGTTGGGGTATTATGAAAAACTGTTTTTT	CASSIATGTGLGYYEKLFF	TRBV19*01, TRBV19*02	TRBV19	TRBJ1-4*01	TRBJ1-4	TRBD1*01	TRBD1	13	21	29	40	7	10	17
2	1.93e-07	TGTGCCAGTAGCTATACCGGGACAGCTTCCAGCTCCCATAACTCACCCCTCCACTTT	CASSYTGTASSSHNSPLHF	TRBV19*01, TRBV19*03, TRBV19*02	TRBV19	TRBJ1-6*02	TRBJ1-6	TRBD1*01	TRBD1	11	18	24	37	6	12	18
2	1.93e-07	TGTGCCAGTAGGCCAGGACTAGCGGGGGGGACCCCACCTATCTACGAGCAGTACTTC	CASRPGLAGGTPPIYEQYF	TRBV19*01, TRBV19*03, TRBV19*02	TRBV19	TRBJ2-7*01	TRBJ2-7	TRBD2*01	TRBD2	10	15	29	41	4	11	15
2	1.93e-07	TGTGCCAGCTCACCACTTATTCCGGGACAGGGAGCAACTAATGAAAAACTGTTTTTT	CASSPLIPGQGATNEKLFF	TRBV18*01	TRBV18	TRBJ1-4*01	TRBJ1-4	TRBD1*01	TRBD1	15	23	31	34	7	2	9
2	1.93e-07	TGTGCCAGCCAAACCCTAACGGTAAAGGCTGTCGGCTCCTACAATGAGCAGTTCTTC	CASQTLTVKAVGSYNEQFF	TRBV7-9*03, TRBV7-9*01, TRBV7-9*04, TRBV7-9*02, TRBV28*01	TRBV7-9, TRBV28	TRBJ2-1*01	TRBJ2-1	TRBD1*01	TRBD1	8	28	32	35	19	2	21
2	1.93e-07	TGTGCCAGCGGAAAGGCTACTGAAAGGACAGGGGGAGTCACCGGGGAGCTGTTTTTT	CASGKATERTGGVTGELFF	TRBV9*02, TRBV9*01, TRBV9*03, TRBV3-1*01	TRBV9, TRBV3-1	TRBJ2-2*01	TRBJ2-2	TRBD1*01	TRBD1	8	25	34	38	16	3	19
2	1.93e-07	TGTGCCAGCAGTTTTTTGGGGCTAGCGGGAGGGAGGGTGCGGAATGAGCAGTTCTTC	CASSFLGLAGGRVRNEQFF	TRBV27*01	TRBV27	TRBJ2-1*01	TRBJ2-1	TRBD2*02	TRBD2	13	21	32	42	7	9	16
2	1.93e-07	TGTGCCAGCAGTTTTCCCTCCGGCGGCTAGCGGGATGAGACAGATACGCAGTATTTT	CASSFPSGG*RDETDTQYF	TRBV28*01	TRBV28	TRBJ2-3*01	TRBJ2-3	TRBD2*02	TRBD2	13	26	34	39	12	4	16
2	1.93e-07	TGTGCCAGCAGTTTGATATCTGGACAGGGCCTGGGGGGCAATCAGCCCCAGCATTTT	CASSLISGQGLGGNQPQHF	TRBV28*01	TRBV28	TRBJ1-5*01	TRBJ1-5	TRBD1*01	TRBD1	13	21	28	37	7	8	15
2	1.93e-07	TGTGCCAGCAGTTTATACGGGACTAGCGGGGGAAGGGGCACCGGGGAGCTGTTTTTT	CASSLYGTSGGRGTGELFF	TRBV2*01, TRBV27*01, TRBV2*02, TRBV2*03	TRBV2, TRBV27	TRBJ2-2*01	TRBJ2-2	TRBD2*01	TRBD2	15	18	31	38	2	6	8
2	1.93e-07	TGTGCCAGCAGTTTACCGATTCAGACTAGTTCATTTCTAACAGATACGCAGTATTTT	CASSLPIQTSSFLTDTQYF	TRBV7-6*01, TRBV28*01	TRBV7-6, TRBV28	TRBJ2-3*01	TRBJ2-3	TRBD2*02, TRBD2*01	TRBD2	14	23	28	39	8	10	18
2	1.93e-07	TGTGCCAGCAGTTTAGTTTTTGGGACTAGCGGGAGCCCGTTAAACGAGCAGTACTTC	CASSLVFGTSGSPLNEQYF	TRBV28*01	TRBV28	TRBJ2-7*01	TRBJ2-7	TRBD2*02	TRBD2	14	21	34	43	6	8	14
2	1.93e-07	TGTGCCAGCAGTTTAATATTGGGACAGGCAACCTTTAGCAATCAGCCCCAGCATTTT	CASSLILGQATFSNQPQHF	TRBV7-9*01, TRBV7-9*04, TRBV7-9*02, TRBV11-1*01, TRBV28*01	TRBV7-9, TRBV11-1, TRBV28	TRBJ1-5*01	TRBJ1-5	TRBD1*01	TRBD1	14	20	27	35	5	7	12
2	1.93e-07	TGTGCCAGCAGTTTAAGGCTACAGGGGGATAGTAGCAGGACAGATACGCAGTATTTT	CASSLRLQGDSSRTDTQYF	TRBV2*01, TRBV2*02, TRBV2*03, TRBV28*01	TRBV2, TRBV28	TRBJ2-3*01	TRBJ2-3	TRBD1*01	TRBD1	11	20	27	39	8	11	19
2	1.93e-07	TGTGCCAGCAGTTCCTCCGGGACTAGCGGTCCCCCGAACACCGGGGAGCTGTTTTTT	CASSSSGTSGPPNTGELFF	TRBV9*02, TRBV7-9*03, TRBV7-9*07, TRBV11-2*01, TRBV21-1*01, TRBV5-4*01, TRBV5-5*01, TRBV5-6*01, TRBV5-8*01, TRBV7-4*01, TRBV7-6*01, TRBV7-9*01, TRBV9*01, TRBV7-8*01, TRBV7-3*05, TRBV7-9*04, TRBV7-9*02, TRBV9*03, TRBV7-8*03, TRBV7-9*05, TRBV7-2*04, TRBV11-1*01, TRBV11-2*02, TRBV11-3*03, TRBV5-4*03, TRBV11-3*01, TRBV4-2*01, TRBV3-1*01, TRBV14*01, TRBV5-5*02, TRBV5-4*02, TRBV14*02, TRBV11-2*03, TRBV…	TRBV9, TRBV7-9, TRBV3-1, TRBV11-2, TRBV21-1, TRBV5-4, TRBV5-5, TRBV5-6, TRBV5-8, TRBV7-4, TRBV7-6, TRBV7-8, TRBV7-3, TRBV7-2, TRBV11-1, TRBV11-3, TRBV4-2, TRBV14, TRBV7-1	TRBJ2-2*01	TRBJ2-2	TRBD2*02, TRBD2*01	TRBD2	11	18	28	34	6	5	11
2	1.93e-07	TGTGCCAGCAGTTCCCAAGGACTAGCGGGATTGGGCTCCTACAATGAGCAGTTCTTC	CASSSQGLAGLGSYNEQFF	TRBV6-5*01, TRBV6-1*01	TRBV6-5, TRBV6-1	TRBJ2-1*01	TRBJ2-1	TRBD2*02	TRBD2	12	18	29	35	5	5	10
2	1.93e-07	TGTGCCAGCAGTTCGGTAAAAGACAGGGGTCCCCAAACGAACACTGAAGCTTTCTTT	CASSSVKDRGPQTNTEAFF	TRBV28*01	TRBV28	TRBJ1-1*01	TRBJ1-1	TRBD1*01	TRBD1	12	21	28	38	8	9	17
2	1.93e-07	TGTGCCAGCAGTTATTATCCGGGACAGGGGGCTGTAGGGGCCAACGTCCTGACTTTC	CASSYYPGQGAVGANVLTF	TRBV7-6*01, TRBV6-3*01, TRBV7-6*02, TRBV6-2*01	TRBV7-6, TRBV6-3, TRBV6-2	TRBJ2-6*01	TRBJ2-6	TRBD1*01	TRBD1	10	20	31	36	9	4	13
2	1.93e-07	TGTGCCAGCAGTTACTCTCTAGCGGGGGGGACCCCACCTATCTACGAGCAGTACTTC	CASSYSLAGGTPPIYEQYF	TRBV6-5*01	TRBV6-5	TRBJ2-7*01	TRBJ2-7	TRBD2*01	TRBD2	16	18	29	41	1	11	12
2	1.93e-07	TGTGCCAGCAGTCCAACTTACGGGACAGGCTTGACTGGGGCCAACGTCCTGACTTTC	CASSPTYGTGLTGANVLTF	TRBV7-8*03, TRBV11-3*01, TRBV11-3*02	TRBV7-8, TRBV11-3	TRBJ2-6*01	TRBJ2-6	TRBD1*01	TRBD1	10	21	28	34	10	5	15
2	1.93e-07	TGTGCCAGCAGTGGCAACAGGGGAGGGGGATACTCTGGGGCCAACGTCCTGACTTTC	CASSGNRGGGYSGANVLTF	TRBV2*01, TRBV27*01, TRBV2*02, TRBV2*03	TRBV2, TRBV27	TRBJ2-6*01	TRBJ2-6	TRBD1*01, TRBD2*02	TRBD1, TRBD2	11	16	22	32	4	9	13
2	1.93e-07	TGTGCCAGCAGTGATCCCGGTGCTAGAAACGGCGGGAGAGGTGAGACCCAGTACTTC	CASSDPGARNGGRGETQYF	TRBV28*01	TRBV28	TRBJ2-5*01	TRBJ2-5	TRBD2*02	TRBD2	11	31	37	42	19	4	23
2	1.93e-07	TGTGCCAGCAGTGACACCCCGACAGCGGGGGGGCTAAGCACAGATACGCAGTATTTT	CASSDTPTAGGLSTDTQYF	TRBV6-4*02, TRBV6-4*01	TRBV6-4	TRBJ2-3*01	TRBJ2-3	TRBD2*01	TRBD2	14	23	32	36	8	3	11
2	1.93e-07	TGTGCCAGCAGTAACGCGAAAGCGGGGGGGACCCCACCTATCTACGAGCAGTACTTC	CASSNAKAGGTPPIYEQYF	TRBV2*01, TRBV2*03	TRBV2	TRBJ2-7*01	TRBJ2-7	TRBD2*01	TRBD2	11	20	29	41	8	11	19
2	1.93e-07	TGTGCCAGCAGCTTGTGGCTAGCGGGGGGGACCCCACCTATCTACGAGCAGTACTTC	CASSLWLAGGTPPIYEQYF	TRBV5-4*01	TRBV5-4	TRBJ2-7*01	TRBJ2-7	TRBD2*01	TRBD2	14	18	29	41	3	11	14
2	1.93e-07	TGTGCCAGCAGCTTGGCGCTAGCGGGGGAGACCCCACCTATCTACGAGCAGTACTTC	CASSLALAGETPPIYEQYF	TRBV5-4*01	TRBV5-4	TRBJ2-7*01	TRBJ2-7	TRBD2*01	TRBD2	15	18	27	41	2	13	15
2	1.93e-07	TGTGCCAGCAGCTTGGGACTAGCGGGGGGGACCCCACCTATCTACGAGCAGTACTTC	CASSLGLAGGTPPIYEQYF	TRBV5-4*01, TRBV5-5*01, TRBV5-5*02, TRBV5-5*03	TRBV5-4, TRBV5-5	TRBJ2-7*01	TRBJ2-7	TRBD2*01	TRBD2	15	16	29	41	0	11	11
2	1.93e-07	TGTGCCAGCAGCTTAGTACCAGCGGGGGGGACCCCACCTATCTACGAGCAGTACTTC	CASSLVPAGGTPPIYEQYF	TRBV11-3*01, TRBV7-3*01	TRBV7-3, TRBV11-3	TRBJ2-7*01	TRBJ2-7	TRBD2*01	TRBD2	15	20	29	41	4	11	15
2	1.93e-07	TGTGCCAGCAGCTTAGCGGGGGGGACCCCACCTATCTCTGGAAACACCATATATTTT	CASSLAGGTPPISGNTIYF	TRBV7-6*01, TRBV7-9*01, TRBV7-9*02	TRBV7-9, TRBV7-6	TRBJ1-3*01	TRBJ1-3	TRBD2*01	TRBD2	16	17	23	35	0	11	11
2	1.93e-07	TGTGCCAGCAGCTTAGCGGGGGGGACAGCGACCTCTGGGGCCAACGTCCTGACTTTC	CASSLAGGTATSGANVLTF	TRBV7-6*01	TRBV7-6	TRBJ2-6*01	TRBJ2-6	TRBD1*01, TRBD2*01	TRBD1, TRBD2	16	21	27	32	4	4	8
2	1.93e-07	TGTGCCAGCAGCTCGAAACTAGCGGGGGGGACCCCACCTATCTACGAGCAGTACTTC	CASSSKLAGGTPPIYEQYF	TRBV7-9*03, TRBV7-9*01, TRBV7-9*04, TRBV7-9*02	TRBV7-9	TRBJ2-7*01	TRBJ2-7	TRBD2*01	TRBD2	13	17	29	41	3	11	14
2	1.93e-07	TGTGCCAGCAGCTCAGGACTAGCGGGGGGGACCCCACCTATCTACGAGCAGTACTTC	CASSSGLAGGTPPIYEQYF	TRBV5-4*01, TRBV7-3*01	TRBV5-4, TRBV7-3	TRBJ2-7*01	TRBJ2-7	TRBD2*01	TRBD2	12	15	29	41	2	11	13
2	1.93e-07	TGTGCCAGCAGCTCAAGGTCGGGACTAGCGGGGGGGCCAACAGATACGCAGTATTTT	CASSSRSGLAGGPTDTQYF	TRBV7-9*03, TRBV7-9*01, TRBV7-9*04, TRBV7-9*02	TRBV7-9	TRBJ2-3*01	TRBJ2-3	TRBD2*01	TRBD2	13	20	35	39	6	3	9
2	1.93e-07	TGTGCCAGCAGCTGGGGACTAGCGGGGGGGACCCCACCTATCTACGAGCAGTACTTC	CASSWGLAGGTPPIYEQYF	TRBV2*01, TRBV7-6*01, TRBV2*02, TRBV2*03, TRBV7-6*02	TRBV2, TRBV7-6	TRBJ2-7*01	TRBJ2-7	TRBD2*01	TRBD2	10	14	29	41	3	11	14
2	1.93e-07	TGTGCCAGCAGCCTAGGACTAGCGGGGGGGACCCCACCTATCTACGAGCAGTACTTC	CASSLGLAGGTPPIYEQYF	TRBV3-1*01	TRBV3-1	TRBJ2-7*01	TRBJ2-7	TRBD2*01	TRBD2	12	15	29	41	2	11	13
2	1.93e-07	TGTGCCAGCAGCCCCCTAGCCCTTCTCGGGGGAGAAAGCACAGATACGCAGTATTTT	CASSPLALLGGESTDTQYF	TRBV7-6*01, TRBV28*01, TRBV7-6*02	TRBV7-6, TRBV28	TRBJ2-3*01	TRBJ2-3	TRBD2*01	TRBD2	11	26	31	36	14	4	18
2	1.93e-07	TGTGCCAGCAGCCCCCGTCTAGCGGGGGGGACCCCACCTATCTACGAGCAGTACTTC	CASSPRLAGGTPPIYEQYF	TRBV9*02, TRBV9*01, TRBV9*03	TRBV9	TRBJ2-7*01	TRBJ2-7	TRBD2*01	TRBD2	11	18	29	41	6	11	17
2	1.93e-07	TGTGCCAGCAGCCCCCGTCTAGCGGGGGGGACAGACCATCTTTCTGAGCAGTACTTC	CASSPRLAGGTDHLSEQYF	TRBV9*02, TRBV9*01, TRBV9*03	TRBV9	TRBJ2-7*01	TRBJ2-7	TRBD2*01	TRBD2	11	18	29	45	6	15	21
2	1.93e-07	TGTGCCAGCAGCCCCATAACTGGCTTAGGGACAGGGGATTGGGACGAGCAGTACTTC	CASSPITGLGTGDWDEQYF	TRBV7-8*01, TRBV7-8*03	TRBV7-8	TRBJ2-7*01	TRBJ2-7	TRBD1*01	TRBD1	12	27	36	43	14	6	20
2	1.93e-07	TGTGCCAGCAGCCGTGGACTAGCGGGGGGGACCCCACCTATCTACGAGCAGTACTTC	CASSRGLAGGTPPIYEQYF	TRBV7-3*05, TRBV7-3*01	TRBV7-3	TRBJ2-7*01	TRBJ2-7	TRBD2*01	TRBD2	11	15	29	41	3	11	14
2	1.93e-07	TGTGCCAGCAGCCGCCGTTTTCGGACTAGCGGGGGGAAGATTGAGACCCAGTACTTC	CASSRRFRTSGGKIETQYF	TRBV3-1*01	TRBV3-1	TRBJ2-5*01	TRBJ2-5	TRBD2*01	TRBD2	12	22	35	42	9	6	15
2	1.93e-07	TGTGCCAGCAGCCAGGCCCTAGCGGGGGGGACCCCACCTATCTACGAGCAGTACTTC	CASSQALAGGTPPIYEQYF	TRBV4-2*01	TRBV4-2	TRBJ2-7*01	TRBJ2-7	TRBD2*01	TRBD2	13	18	29	41	4	11	15
2	1.93e-07	TGTGCCAGCAGCCAAGATCTAGCGGGGGGGACCCCACCTATCTACGAGCAGTACTTC	CASSQDLAGGTPPIYEQYF	TRBV7-3*05, TRBV4-2*01, TRBV7-3*01	TRBV7-3, TRBV4-2	TRBJ2-7*01	TRBJ2-7	TRBD2*01	TRBD2	11	18	29	41	6	11	17
2	1.93e-07	TGTGCCAGCAGCCAAGACCCTTTGGCGGGAGGGGGGAACACCGGGGAGCTGTTTTTT	CASSQDPLAGGGNTGELFF	TRBV3-1*01	TRBV3-1	TRBJ2-2*01	TRBJ2-2	TRBD2*02	TRBD2	16	24	32	35	7	2	9
2	1.93e-07	TGTGCCAGCAGCGGACAAACAGGGGGCCGGTCTTTATTGACAGATACGCAGTATTTT	CASSGQTGGRSLLTDTQYF	TRBV9*02, TRBV9*01, TRBV28*01	TRBV9, TRBV28	TRBJ2-3*01	TRBJ2-3	TRBD1*01	TRBD1	12	18	26	39	5	12	17
2	1.93e-07	TGTGCCAGCAGCAAAACCGGGACCCTCTTGACGGGGGCGTACAATGAGCAGTTCTTC	CASSKTGTLLTGAYNEQFF	TRBV6-3*01, TRBV6-2*01	TRBV6-3, TRBV6-2	TRBJ2-1*01	TRBJ2-1	TRBD1*01, TRBD2*01	TRBD1, TRBD2	10	32	37	39	21	1	22
2	1.93e-07	TGTGCCAGCAGGCCGGTTTGGGGGGGGGCTCCGGCTGGGGCCAACGTCCTGACTTTC	CASRPVWGGAPAGANVLTF	TRBV6-4*02, TRBV6-4*01	TRBV6-4	TRBJ2-6*01	TRBJ2-6	TRBD2*01	TRBD2	10	21	27	34	10	6	16
2	1.93e-07	TGTGCCAGCAGAAACTTGGGGGGGCCGCTTTCGAGCTCCTACAATGAGCAGTTCTTC	CASRNLGGPLSSSYNEQFF	TRBV6-5*01	TRBV6-5	TRBJ2-1*01	TRBJ2-1	TRBD2*01	TRBD2	10	17	23	35	6	11	17
2	1.93e-07	TGTGCCAGCAACCCACTTTTGGGGGCGGTGTCCCGTCTGGACACTGAAGCTTTCTTT	CASNPLLGAVSRLDTEAFF	TRBV6-7*01, TRBV28*01	TRBV6-7, TRBV28	TRBJ1-1*01	TRBJ1-1	TRBD1*01	TRBD1	9	20	25	40	10	14	24
2	1.93e-07	TGTGCCAGCAAAGAGTCGGGGGGGACCAGCGCCCTGGATAATTCACCCCTCCACTTT	CASKESGGTSALDNSPLHF	TRBV25-1*01	TRBV25-1	TRBJ1-6*02	TRBJ1-6	TRBD2*01	TRBD2	9	16	23	37	6	13	19
2	1.93e-07	TGTGCAAGTCGCTTAGCCCACATGGTAGCGGGGGGGCCGGAAGAGACCCAGTACTTC	CASRLAHMVAGGPEETQYF	TRBV11-3*01, TRBV11-3*02	TRBV11-3	TRBJ2-5*01	TRBJ2-5	TRBD2*01	TRBD2	4	25	35	40	20	4	24
2	1.93e-07	TGCGCCAGCAGCCAAGATCGGGCTAGCGGGGGGGCCAACACCGGGGAGCTGTTTTTT	CASSQDRASGGANTGELFF	TRBV4-1*02, TRBV4-1*01	TRBV4-1	TRBJ2-2*01	TRBJ2-2	TRBD2*01	TRBD2	16	22	33	36	5	2	7
2	1.93e-07	TGCAGTGCTCCTCCTGGGCTAGCGGGAGTTCTCCCCTCCTACAATGAGCAGTTCTTC	CSAPPGLAGVLPSYNEQFF	TRBV20-1*06, TRBV20-1*03, TRBV20-1*01, TRBV20-1*04, TRBV20-1*05, TRBV20-1*02, TRBV20-1*07	TRBV20-1	TRBJ2-1*01	TRBJ2-1	TRBD2*02	TRBD2	8	18	27	35	9	7	16
2	1.93e-07	TGCAGTGCCCCGGTGTTGAGCTCTGGAAACACCGGGGCAGGGAGTGGCTACACCTTC	CSAPVLSSGNTGAGSGYTF	TRBV20-1*06, TRBV20-1*03, TRBV20-1*01, TRBV20-1*04, TRBV20-1*05, TRBV20-1*02, TRBV20-1*07	TRBV20-1	TRBJ1-2*01	TRBJ1-2	TRBD1*01, TRBD2*02, TRBD2*01	TRBD1, TRBD2	7	37	41	44	29	2	31
2	1.93e-07	TGCAGCGCTAGACATTATTGGGACAGGGATGTAACAGGTAATCAGCCCCAGCATTTT	CSARHYWDRDVTGNQPQHF	TRBV20-1*01, TRBV20-1*05, TRBV20-1*07	TRBV20-1	TRBJ1-5*01	TRBJ1-5	TRBD1*01	TRBD1	11	19	27	39	7	11	18
2	1.93e-07	TGTGCCACCAGTGATTCACCTAGCGGGGGAACTTCAGGGGCGGCGAGCAGTACTTC	CATSDSPSG~NFRGGEQYF	TRBV24-1*01	TRBV24-1	TRBJ2-7*01	TRBJ2-7	TRBD2*01	TRBD2	15	19	28	43	3	14	17
2	1.93e-07	TGTGCCACCAGCAGGCCTTAGATCTAGCGGGAGAGTGGAGGGAGACCCAGTACTTC	CATSRP*I*~GEWRETQYF	TRBV15*02	TRBV15	TRBJ2-5*01	TRBJ2-5	TRBD2*02	TRBD2	11	23	32	41	11	8	19
2	1.93e-07	TGTGCCACCAGCAGGGGGGGGTTGGGGGATCCCCGGTGTCCTACGAGCAGTACTTC	CATSRGGLG~SPVSYEQYF	TRBV15*02	TRBV15	TRBJ2-7*01	TRBJ2-7	TRBD2*01	TRBD2	11	14	20	38	2	17	19
2	1.93e-07	TGTGCCACCAGCAGAGATTGTGGAGGGCCGGTTATTTATCCTACGAGCAGTACTTC	CATSRDCGG~GYLSYEQYF	TRBV15*02	TRBV15	TRBJ2-7*01	TRBJ2-7	TRBD2*02	TRBD2	11	21	26	38	9	11	20
2	1.93e-07	TGTGCCAGTAGTACGCTCCAACTAGCGGGGGGCCTACCGCCTACGAGCAGTACTTC	CASSTLQLA~GPTAYEQYF	TRBV19*01, TRBV19*03, TRBV19*02	TRBV19	TRBJ2-7*01	TRBJ2-7	TRBD2*01	TRBD2	12	20	31	39	7	7	14
2	1.93e-07	TGTGCCAGCCATACAATTTGCAGGGAAAGGGCTATAGCAATCAGCCCCAGCATTTT	CASHTICRE~GYSNQPQHF	TRBV2*01, TRBV2*02, TRBV2*03, TRBV11-3*01, TRBV11-3*02	TRBV2, TRBV11-3	TRBJ1-5*01	TRBJ1-5	TRBD1*01	TRBD1	8	20	24	34	11	9	20
2	1.93e-07	TGTGCCAGCAGTTTCACTAGCGGGGGACGAAGGGGAACACCGGGGAGCTGTTTTTT	CASSFTSGG~KGNTGELFF	TRBV12-4*01, TRBV27*01, TRBV12-3*01	TRBV12-4, TRBV27, TRBV12-3	TRBJ2-2*01	TRBJ2-2	TRBD2*01	TRBD2	13	15	25	34	1	8	9
2	1.93e-07	TGTGCCAGCAGTTTGGGGGCCCGGGGGTCGTCTCTGGGGCCAACGTCCTGACTTTC	CASSLGARG~VSGANVLTF	TRBV27*01, TRBV6-5*01	TRBV27, TRBV6-5	TRBJ2-6*01	TRBJ2-6	TRBD1*01, TRBD2*01	TRBD1, TRBD2	13	14	19	31	0	11	11
2	1.93e-07	TGTGCCAGCAGTCGAAGATAAATTAATACAGGGAGGACACCGGGGAGCTGTTTTTT	CASSRR*IN~REDTGELFF	TRBV27*01, TRBV6-6*04	TRBV6-6, TRBV27	TRBJ2-2*01	TRBJ2-2	TRBD1*01, TRBD2*02	TRBD1, TRBD2	14	27	32	36	12	3	15
2	1.93e-07	TGTGCCAGCAGTGACCTAGACAGCCGTAAAGGTAACCTAACTATGGCTACACCTTC	CASSDLDSR~R*PNYGYTF	TRBV6-1*01	TRBV6-1	TRBJ1-2*01	TRBJ1-2	TRBD1*01	TRBD1	13	18	22	36	4	13	17
2	1.93e-07	TGTGCCAGCAGCTTTCCGGTGAATAGCGGGGGGGCCTGACGTGGGGAGCTGTTTTT	CASSFPVNS~GGLTWGAVF	TRBV7-3*05, TRBV7-3*01	TRBV7-3	TRBJ2-2*01	TRBJ2-2	TRBD2*01	TRBD2	13	23	33	51	9	17	26
2	1.93e-07	TGTGCCAGCAGCTTGCCTGAGCGGGGGGGACCCCACCTATCTACGAGCAGTACTTC	CASSLPERG~TPPIYEQYF	TRBV11-2*01	TRBV11-2	TRBJ2-7*01	TRBJ2-7	TRBD2*01	TRBD2	13	19	28	40	5	11	16
2	1.93e-07	TGTGCCAGCAGCTTATTATCGGCGGGACTCACCGGCCGAACACTGAAGCTTTCTTT	CASSLLSAG~HRPNTEAFF	TRBV11-3*01	TRBV11-3	TRBJ1-1*01	TRBJ1-1	TRBD2*02, TRBD2*01	TRBD2	14	23	28	37	8	8	16
2	1.93e-07	TGTGCCAGCAGCTTACAGGGCCTAGCGGGGGGGTCGGCACAGATACGCAGTATTTT	CASSLQGLA~GVGTDTQYF	TRBV7-8*01	TRBV7-8	TRBJ2-3*01	TRBJ2-3	TRBD2*01	TRBD2	14	21	32	36	6	3	9
2	1.93e-07	TGTGCCAGCAGCTTAGCGGGGGTTCATGAGGATATAGCAATCAGCCCCAGCATTTT	CASSLAGVH~GYSNQPQHF	TRBV7-6*01	TRBV7-6	TRBJ1-5*01	TRBJ1-5	TRBD1*01, TRBD2*01	TRBD1, TRBD2	16	17	21	34	0	12	12
2	1.93e-07	TGTGCCAGCAGCTTAGCGGGGGGGCCCCCGGACGACGGGACAATGAGCAGTTCTTC	CASSLAGGP~GRRDNEQFF	TRBV7-6*01	TRBV7-6	TRBJ2-1*01	TRBJ2-1	TRBD2*01	TRBD2	16	17	23	39	0	15	15
2	1.93e-07	TGTGCCAGCAGCTTAGCGGGAGAGTCTGGCTAGCGACCACCGGGGAGCTGTTTTTT	CASSLAGES~LATTGELFF	TRBV7-6*01	TRBV7-6	TRBJ2-2*01	TRBJ2-2	TRBD2*02, TRBD2*01	TRBD2	16	17	21	33	0	11	11
2	1.93e-07	TGTGCCAGCAGCCGACGTAAATAGTCCCCCAGCGACTTATCTACGAGCAGTACTTC	CASSRRK*S~QRLIYEQYF	TRBV7-6*01, TRBV3-1*01, TRBV7-6*02	TRBV3-1, TRBV7-6	TRBJ2-7*01	TRBJ2-7	TRBD2*02, TRBD2*01	TRBD2	11	21	27	40	9	12	21
2	1.93e-07	TGTGCCAGCAGCCGAATGCAAATAGCGGGAGGAGCTCCTACAATGAGCAGTTCTTC	CASSRMQIA~RSSYNEQFF	TRBV9*02, TRBV9*01, TRBV9*03, TRBV3-1*01	TRBV9, TRBV3-1	TRBJ2-1*01	TRBJ2-1	TRBD2*02	TRBD2	12	22	31	34	9	2	11
2	1.93e-07	TGTACCAGCAGTTCCGCCACCGGGACAGGGGCTTATGTAACTAAGGCTACACCTTC	CTSSSATGT~GLCN*GYTF	TRBV7-2*03	TRBV7-2	TRBJ1-2*01	TRBJ1-2	TRBD1*01	TRBD1	10	21	30	37	10	6	16
2	1.93e-07	TGCAGTGCACCCCGGGACTAGCGGGGGGGACAGACCATCTTTCTGAGCAGTACTTC	CSAPRD*RG~TDHLSEQYF	TRBV20-1*06, TRBV20-1*03, TRBV20-1*01, TRBV20-1*04, TRBV20-1*05, TRBV20-1*02, TRBV20-1*07	TRBV20-1	TRBJ2-7*01	TRBJ2-7	TRBD2*01	TRBD2	7	13	28	44	5	15	20
2	1.93e-07	TGCAGCCCGAGGAGGAGCAGTTCTTCGGGCCAGGGACTAATGAAAAACTGTTTTTT	CSPRRSSSS~PGTNEKLFF	TRBV29-1*03	TRBV29-1	TRBJ1-4*01	TRBJ1-4	TRBD1*01, TRBD2*02	TRBD1, TRBD2	5	30	34	35	24	0	24
2	1.93e-07	TGTGCCTGGGCGCCCAGGGGGACCGTTCCCTCGGGCCAAAAACATTCAGTACTTC	CAWAPRGTV~PRAKNIQYF	TRBV30*05, TRBV30*01	TRBV30	TRBJ2-4*01	TRBJ2-4	TRBD1*01	TRBD1	9	14	20	34	4	13	17
2	1.93e-07	TGTGCCTGGAGTGTACGGGCGGACGGTACTCTCCTATAATTCACCCCTCCACTTT	CAWSVRADG~LSYNSPLHF	TRBV11-3*01, TRBV28*01, TRBV11-3*02	TRBV11-3, TRBV28	TRBJ1-6*02	TRBJ1-6	TRBD1*01, TRBD2*02, TRBD2*01	TRBD1, TRBD2	5	20	23	30	14	6	20
2	1.93e-07	TGTGCCATCAGTGGGACTAGCGGGGGGGACCCCACCTATCTACGAGCAGTACTTC	CAISGTSGG~TPPIYEQYF	TRBV10-3*01, TRBV10-3*02	TRBV10-3	TRBJ2-7*01	TRBJ2-7	TRBD2*01	TRBD2	12	13	27	39	0	11	11
2	1.93e-07	TGTGCCACCAGTGAGCCCTAACAGGGCCTGGTTTAGGAATTCACCCCTCCACTTT	CATSEP*QG~WFRNSPLHF	TRBV24-1*01	TRBV24-1	TRBJ1-6*01	TRBJ1-6	TRBD1*01	TRBD1	13	20	25	37	6	11	17
2	1.93e-07	TGTGCCAGTAGTTACAGGGGGAACACGCTCAGTCGGCAATCAGCCCCAGCATTTT	CASSYRGNT~SVGNQPQHF	TRBV19*01, TRBV19*03, TRBV19*02	TRBV19	TRBJ1-5*01	TRBJ1-5	TRBD1*01	TRBD1	11	13	20	35	1	14	15
2	1.93e-07	TGTGCCAGTAGTATACGGGTTAGGTCGGGCCACAGGGGCGTATGGCTACACCTTC	CASSIRVRS~ATGAYGYTF	TRBV19*01, TRBV19*02	TRBV19	TRBJ1-2*01	TRBJ1-2	TRBD1*01	TRBD1	14	31	37	40	16	2	18
2	1.93e-07	TGTGCCAGCTGCGAGGACTAGCGGGGGCGGCTATAGATCAGATACGCAGTATTTT	CASCED*RG~GYRSDTQYF	TRBV27*01, TRBV7-8*01, TRBV7-8*03	TRBV27, TRBV7-8	TRBJ2-3*01	TRBJ2-3	TRBD2*01	TRBD2	8	14	26	38	5	11	16
2	1.93e-07	TGTGCCAGCACTTTTCCGGGACAGGGCTTGGGTTGGCAATCAGCCCCAGCATTTT	CASTFPGQG~WVGNQPQHF	TRBV2*01, TRBV27*01, TRBV2*02, TRBV2*03	TRBV2, TRBV27	TRBJ1-5*01	TRBJ1-5	TRBD1*01	TRBD1	13	17	25	35	3	9	12
2	1.93e-07	TGTGCCAGCACCACAAGGGTGACTAGCGGGAGGGGGCTACAATGAGCAGTTCTTC	CASTTRVTS~GGGYNEQFF	TRBV7-3*05, TRBV7-3*01	TRBV7-3	TRBJ2-1*01	TRBJ2-1	TRBD2*02	TRBD2	9	20	33	36	10	2	12
2	1.93e-07	TGTGCCAGCAGTTTATGGCAGGGGGCCGAGCAGCGAGACTTACGAGCAGTACTTC	CASSLWQGA~SSETYEQYF	TRBV2*01, TRBV7-6*01, TRBV2*02, TRBV2*03	TRBV2, TRBV7-6	TRBJ2-7*01	TRBJ2-7	TRBD1*01	TRBD1	11	18	25	40	6	14	20
2	1.93e-07	TGTGCCAGCAGTTTAGCTAGCGGGGGGGACCCCACCTATCTACGAGCAGTACTTC	CASSLASGG~TPPIYEQYF	TRBV5-1*01, TRBV28*01	TRBV5-1, TRBV28	TRBJ2-7*01	TRBJ2-7	TRBD2*01	TRBD2	14	16	27	39	1	11	12
2	1.93e-07	TGTGCCAGCAGTTACTCGGCAGGGGGCCAATATTCGGGAGGGGTCCCAGCATTTT	CASSYSAGG~NIREGSQHF	TRBV6-6*04	TRBV6-6	TRBJ1-5*01	TRBJ1-5	TRBD1*01, TRBD2*02	TRBD1, TRBD2	11	19	26	44	7	17	24
2	1.93e-07	TGTGCCAGCAGTTACAATAGCGGGGGGGACCCCACCTATCTACGAGCAGTACTTC	CASSYNSGG~TPPIYEQYF	TRBV6-5*01, TRBV7-2*04, TRBV7-2*01	TRBV6-5, TRBV7-2	TRBJ2-7*01	TRBJ2-7	TRBD2*01	TRBD2	10	17	27	39	6	11	17
2	1.93e-07	TGTGCCAGCAGTGGGACTAGCGGGAGACCCCCTCCACTACAATGAGCAGTTCTTC	CASSGTSGR~PLHYNEQFF	TRBV2*01, TRBV2*02, TRBV2*03	TRBV2	TRBJ2-1*01	TRBJ2-1	TRBD2*02	TRBD2	12	13	25	36	0	10	10
2	1.93e-07	TGTGCCAGCAGTGAAGCTAGCGGGGGGGACCCCACCTATCTACGAGCAGTACTTC	CASSEASGG~TPPIYEQYF	TRBV9*02, TRBV7-6*01, TRBV9*01, TRBV7-6*02	TRBV9, TRBV7-6	TRBJ2-7*01	TRBJ2-7	TRBD2*01	TRBD2	10	16	27	39	5	11	16
2	1.93e-07	TGTGCCAGCAGTGAAACGGCGGGGGGGGTTCTCTGGGGCCAACGTCCTGACTTTC	CASSETAGG~FSGANVLTF	TRBV2*01, TRBV2*03	TRBV2	TRBJ2-6*01	TRBJ2-6	TRBD2*01	TRBD2	14	18	26	30	3	3	6
2	1.93e-07	TGTGCCAGCAGCTTATTATCGGCGGGACTCCTGGAACACCGGGGAGCTGTTTTTT	CASSLLSAG~SWNTGELFF	TRBV11-3*01	TRBV11-3	TRBJ2-2*01	TRBJ2-2	TRBD2*02, TRBD2*01	TRBD2	14	23	28	33	8	4	12
2	1.93e-07	TGTGCCAGCAGCTTAGTCAGCGGGGGGGACCCCACCTATCTACGAGCAGTACTTC	CASSLVSGG~TPPIYEQYF	TRBV7-6*01	TRBV7-6	TRBJ2-7*01	TRBJ2-7	TRBD2*01	TRBD2	15	18	27	39	2	11	13
2	1.93e-07	TGTGCCAGCAGCTTAGCGCTAACTAGGGGGGGTAATGAACACTGAAGCTTTCTTT	CASSLALTR~GVMNTEAFF	TRBV11-1*01	TRBV11-1	TRBJ1-1*01	TRBJ1-1	TRBD2*01	TRBD2	16	25	31	35	8	3	11
2	1.93e-07	TGTGCCAGCAGCTTAGCGCTAACTAGGGGGGATGAGCAATCAGCCCCAGCATTTT	CASSLALTR~GMSNQPQHF	TRBV7-9*01, TRBV7-9*02, TRBV11-1*01	TRBV7-9, TRBV11-1	TRBJ1-5*01	TRBJ1-5	TRBD1*01, TRBD2*01	TRBD1, TRBD2	16	24	29	34	7	4	11
2	1.93e-07	TGTGCCAGCAGCTTAGCGGGGGACACGCTCAGTCGGCAATCAGCCCCAGCATTTT	CASSLAGDT~SVGNQPQHF	TRBV7-4*01, TRBV7-6*01	TRBV7-4, TRBV7-6	TRBJ1-5*01	TRBJ1-5	TRBD1*01	TRBD1	16	19	24	35	2	10	12
2	1.93e-07	TGTGCCAGCAGCTTAACTAGCGGGGGGGACCCCACCTATCTACGAGCAGTACTTC	CASSLTSGG~TPPIYEQYF	TRBV7-6*01, TRBV7-3*01	TRBV7-6, TRBV7-3	TRBJ2-7*01	TRBJ2-7	TRBD2*01	TRBD2	14	15	27	39	0	11	11
2	1.93e-07	TGTGCCAGCAGCTCTAGGGGGAGGGACAGGAGGGACCTACAATGAGCAGTTCTTC	CASSSRGRD~GGTYNEQFF	TRBV7-3*05, TRBV7-3*01	TRBV7-3	TRBJ2-1*01	TRBJ2-1	TRBD1*01	TRBD1	12	22	29	35	9	5	14
2	1.93e-07	TGTGCCAGCAGCCTGGCCTCGGGACTAGCGGGAGAAATCAGATACGCAGTATTTT	CASSLASGL~REKSDTQYF	TRBV3-1*01	TRBV3-1	TRBJ2-3*01	TRBJ2-3	TRBD2*02	TRBD2	12	20	33	38	7	4	11
2	1.93e-07	TGTGCCAGCAGCCCTCACCTCGGAGTAGCGGGCCCCCAAAAACATTCAGTACTTC	CASSPHLGV~RAPKNIQYF	TRBV7-9*03, TRBV7-9*01, TRBV7-9*04, TRBV7-9*02	TRBV7-9	TRBJ2-4*01	TRBJ2-4	TRBD2*02, TRBD2*01	TRBD2	11	25	31	35	13	3	16
2	1.93e-07	TGTGCCAGCAGCCCCCCATTGGCGGCGGGAGTGGTCCTACAATGAGCAGTTCTTC	CASSPPLAA~EWSYNEQFF	TRBV28*01	TRBV28	TRBJ2-1*01	TRBJ2-1	TRBD2*02	TRBD2	10	24	30	34	13	3	16
2	1.93e-07	TGTGCCAGCAGCCCGACTAGCGGGGGGGACCCCACCTATCTACGAGCAGTACTTC	CASSPTSGG~TPPIYEQYF	TRBV7-2*04, TRBV7-2*01	TRBV7-2	TRBJ2-7*01	TRBJ2-7	TRBD2*01	TRBD2	11	14	27	39	2	11	13
2	1.93e-07	TGTGCCAGCAGCCATAGAGATCAAGGGGGGGGGAGTGACCTACGAGCAGTACTTC	CASSHRDQG~GGVTYEQYF	TRBV5-5*01, TRBV4-2*01, TRBV5-5*02, TRBV5-5*03	TRBV5-5, TRBV4-2	TRBJ2-7*01	TRBJ2-7	TRBD2*01	TRBD2	13	26	32	38	12	5	17
2	1.93e-07	TGTGCCAGCAGCCAACTTAGCGGGGGGGACCCCACCTATCTACGAGCAGTACTTC	CASSQLSGG~TPPIYEQYF	TRBV14*01	TRBV14	TRBJ2-7*01	TRBJ2-7	TRBD2*01	TRBD2	14	17	27	39	2	11	13
2	1.93e-07	TGTGCCAGCAGCCAAGATCGAGAAACGGGAGGTTGAACACCGGGGAGCTGTTTTT	CASSQDRET~EVEHRGAVF	TRBV14*01	TRBV14	TRBJ2-2*01	TRBJ2-2	TRBD2*02	TRBD2	16	25	31	50	8	18	26
2	1.93e-07	TGTGCCAGCAGCGTTACTAGCGGGGGGGACCCCACCTATCTACGAGCAGTACTTC	CASSVTSGG~TPPIYEQYF	TRBV11-3*01	TRBV11-3	TRBJ2-7*01	TRBJ2-7	TRBD2*01	TRBD2	11	15	27	39	3	11	14
2	1.93e-07	TGTGCCAGCAGCACACCTATATTCGGGGGGGGTCCGCACAGATACGCAGTATTTT	CASSTPIFG~GVRTDTQYF	TRBV9*02, TRBV9*01, TRBV9*03	TRBV9	TRBJ2-3*01	TRBJ2-3	TRBD2*01	TRBD2	11	23	30	35	11	4	15
2	1.93e-07	TGTGCCAGCAGCAGGACTAGCGGGGGGGACCCCACCTATCTACGAGCAGTACTTC	CASSRTSGG~TPPIYEQYF	TRBV7-2*04, TRBV7-2*01	TRBV7-2	TRBJ2-7*01	TRBJ2-7	TRBD2*01	TRBD2	11	13	27	39	1	11	12
2	1.93e-07	TGTGCCAGCAGAATTTTTATAGTGTGGCACCCGAGCCAAAAACATTCAGTACTTC	CASRIFIVW~TRAKNIQYF	TRBV6-1*01	TRBV6-1	TRBJ2-4*01	TRBJ2-4	TRBD2*02, TRBD2*01	TRBD2	10	29	32	33	18	0	18
2	1.93e-07	TGCGCCAGCCGTCGGGTTAGCGGGGGGGACCCCACCTATCTACGAGCAGTACTTC	CASRRVSGG~TPPIYEQYF	TRBV10-1*02, TRBV10-1*01	TRBV10-1	TRBJ2-7*01	TRBJ2-7	TRBD2*01	TRBD2	8	17	27	39	8	11	19
2	1.93e-07	TGCGCCAGCACCACAACTAGCGGGGGGGACCCCACCTATCTACGAGCAGTACTTC	CASTTTSGG~TPPIYEQYF	TRBV5-1*01	TRBV5-1	TRBJ2-7*01	TRBJ2-7	TRBD2*01	TRBD2	9	15	27	39	5	11	16
2	1.93e-07	TGCGCCAGCAGCTCTACTAGCGGGGGGGACCCCACCTATCTACGAGCAGTACTTC	CASSSTSGG~TPPIYEQYF	TRBV5-1*01	TRBV5-1	TRBJ2-7*01	TRBJ2-7	TRBD2*01	TRBD2	12	15	27	39	2	11	13
2	1.93e-07	TGCGCCAGCAGCTGGACTAGCGGGGGGGACCCCACCTATCTACGAGCAGTACTTC	CASSWTSGG~TPPIYEQYF	TRBV5-1*01	TRBV5-1	TRBJ2-7*01	TRBJ2-7	TRBD2*01	TRBD2	12	13	27	39	0	11	11
2	1.93e-07	TGCGCCAGCAGCCGAACTAGCGGGGGGGACCCCACCTATCTACGAGCAGTACTTC	CASSRTSGG~TPPIYEQYF	TRBV5-1*01	TRBV5-1	TRBJ2-7*01	TRBJ2-7	TRBD2*01	TRBD2	11	15	27	39	3	11	14
2	1.93e-07	TGCGCCAGCAGCGACCCTAGCGGGGGGGACCCCACCTATCTACGAGCAGTACTTC	CASSDPSGG~TPPIYEQYF	TRBV5-1*01	TRBV5-1	TRBJ2-7*01	TRBJ2-7	TRBD2*01	TRBD2	11	16	27	39	4	11	15
2	1.93e-07	TGCAGTGCAACCGGGACTAGCGGGGGGGACCCCACCTATCTACGAGCAGTACTTC	CSATGTSGG~TPPIYEQYF	TRBV20-1*06, TRBV20-1*03, TRBV20-1*01, TRBV20-1*04, TRBV20-1*05, TRBV20-1*02, TRBV20-1*07	TRBV20-1	TRBJ2-7*01, TRBJ2-5*01	TRBJ2-7, TRBJ2-5	TRBD2*01	TRBD2	7	12	27	39	4	11	15
2	1.93e-07	TGTGCCTGGAGTGTACGTGGTGGGACTAGCAGTGGACAAGAGACCCAGTACTTC	CAWSVRGGTSSGQETQYF	TRBV30*01	TRBV30	TRBJ2-5*01	TRBJ2-5	TRBD2*02, TRBD2*01	TRBD2	13	21	29	36	7	6	13
2	1.93e-07	TGTGCCTGGAGTGCTGCCCCCTCGAAGATCGCCCACACAGATACGCAGTATTTT	CAWSAAPSKIAHTDTQYF	TRBV30*01	TRBV30	TRBJ2-3*01	TRBJ2-3	TRBD1*01	TRBD1	12	15	21	35	2	13	15
2	1.93e-07	TGTGCCGGAGGGACAGCGGGTTTTCGGGGGACCTATAATTCACCCCTCCACTTT	CAGGTAGFRGTYNSPLHF	TRBV19*01, TRBV19*03, TRBV28*01, TRBV19*02	TRBV19, TRBV28	TRBJ1-6*02	TRBJ1-6	TRBD1*01	TRBD1	5	9	15	31	3	15	18
2	1.93e-07	TGTGCCACCAGTGTCCCGGGACTAGCGGGAGTAGTGAAATAGACCCAGTACTTC	CATSVPGLAGVVK*TQYF	TRBV24-1*01	TRBV24-1	TRBJ2-5*01	TRBJ2-5	TRBD2*02	TRBD2	12	17	30	40	4	9	13
2	1.93e-07	TGTGCCACCAGTGATTTGCGGTTAGCGGGGGGGGGCTCCTACGAGCAGTACTTC	CATSDLRLAGGGSYEQYF	TRBV24-1*01	TRBV24-1	TRBJ2-7*01	TRBJ2-7	TRBD2*01	TRBD2	17	22	32	35	4	2	6
2	1.93e-07	TGTGCCACCAGTGATCTGCGGTTAGCGGGGGGGGGCTCCTACGAGCAGTACTTC	CATSDLRLAGGGSYEQYF	TRBV24-1*01	TRBV24-1	TRBJ2-7*01	TRBJ2-7	TRBD2*01	TRBD2	14	22	32	35	7	2	9
2	1.93e-07	TGTGCCACCAGTGACCGCCACTCCGGACAAGGGGAGGGCAATGGGCAGTTCTTC	CATSDRHSGQGEGNGQFF	TRBV24-1*01	TRBV24-1	TRBJ2-1*01	TRBJ2-1	TRBD2*02	TRBD2	13	31	37	38	17	0	17
2	1.93e-07	TGTGCCACCAGTGACCGCGGGACAGTTGGGACTTTTTACAATGAGCAGTTCTTC	CATSDRGTVGTFYNEQFF	TRBV24-1*01	TRBV24-1	TRBJ2-1*01	TRBJ2-1	TRBD1*01	TRBD1	13	18	24	36	4	11	15
2	1.93e-07	TGTGCCACCAGCAGAGTAGCGGGGGGGACCCCACCTATCTACGAGCAGTACTTC	CATSRVAGGTPPIYEQYF	TRBV15*02	TRBV15	TRBJ2-7*01	TRBJ2-7	TRBD2*01	TRBD2	11	16	26	38	4	11	15
2	1.93e-07	TGTGCCACCAGCAGAGACAGGGTACAGTTAGAAATAGACAATGAGCAGTTCTTC	CATSRDRVQLEIDNEQFF	TRBV15*02	TRBV15	TRBJ2-1*01	TRBJ2-1	TRBD1*01	TRBD1	11	15	21	37	3	15	18
2	1.93e-07	TGTGCCACCAGCAGAGAAGGGTTTGGTAGCGGGAGGGCCTACGAGCAGTACTTC	CATSREGFGSGRAYEQYF	TRBV15*02	TRBV15	TRBJ2-7*01	TRBJ2-7	TRBD2*02	TRBD2	11	26	36	37	14	0	14
2	1.93e-07	TGTGCCAGTAGTTCCACAGATGCGGCGGATAGGAACACCGGGGAGCTGTTTTTT	CASSSTDAADRNTGELFF	TRBV19*01, TRBV19*03, TRBV19*02	TRBV19	TRBJ2-2*01	TRBJ2-2	TRBD1*01, TRBD2*02, TRBD2*01	TRBD1, TRBD2	11	15	18	32	3	13	16
2	1.93e-07	TGTGCCAGTAGTATGGGCGGGACAGGGAGAGTCGGCAATCAGCCCCAGCATTTT	CASSMGGTGRVGNQPQHF	TRBV19*01, TRBV19*02	TRBV19	TRBJ1-5*01	TRBJ1-5	TRBD1*01	TRBD1	13	18	26	34	4	7	11
2	1.93e-07	TGTGCCAGTAGTATAGTGGGGACACGCTCGGTCGGCAATCAGCCCCAGCATTTT	CASSIVGTRSVGNQPQHF	TRBV19*01, TRBV19*02	TRBV19	TRBJ1-5*01	TRBJ1-5	TRBD1*01	TRBD1	15	18	23	34	2	10	12
2	1.93e-07	TGTGCCAGTAGCATCGGAGCGGGGGGGACCCCACCTATCTACGAGCAGTACTTC	CASSIGAGGTPPIYEQYF	TRBV19*01, TRBV19*03, TRBV19*02	TRBV19	TRBJ2-7*01	TRBJ2-7	TRBD2*01	TRBD2	11	17	26	38	5	11	16
2	1.93e-07	TGTGCCAGCTCACCTAACATGGGCAGGGGCGAACCCCGCTACGGCTACACCTTC	CASSPNMGRGEPRYGYTF	TRBV18*01	TRBV18	TRBJ1-2*01	TRBJ1-2	TRBD1*01	TRBD1	13	23	28	38	9	9	18
2	1.93e-07	TGTGCCAGCTCACCCTGACTTAAAGGGGGCTTAGGGAACACTGAAGCTTTCTTT	CASSP*LKGGLGNTEAFF	TRBV9*02, TRBV18*01, TRBV9*01, TRBV9*03	TRBV9, TRBV18	TRBJ1-1*01	TRBJ1-1	TRBD1*01	TRBD1	13	23	29	35	9	5	14
2	1.93e-07	TGTGCCAGCTCACCACGCGCGCTACTAGCGGGAGTAGGGAATGAGCAGTTCTTC	CASSPRALLAGVGNEQFF	TRBV18*01	TRBV18	TRBJ2-1*01	TRBJ2-1	TRBD2*02	TRBD2	15	23	33	39	7	5	12
2	1.93e-07	TGTGCCAGCTCACCAGGGCGTTAAATTGGGCTAACTAATGAAAAACTGTTTTTT	CASSPGR*IGLTNEKLFF	TRBV18*01, TRBV2*01, TRBV2*02, TRBV2*03	TRBV18, TRBV2	TRBJ1-4*01	TRBJ1-4	TRBD1*01	TRBD1	14	27	30	32	12	1	13
2	1.93e-07	TGTGCCAGCCTGGGAAAAGGGACTAGCGGGAGTCGGGACAATGAGCAGTTCTTC	CASLGKGTSGSRDNEQFF	TRBV25-1*01	TRBV25-1	TRBJ2-1*01	TRBJ2-1	TRBD2*02	TRBD2	8	18	31	37	9	5	14
2	1.93e-07	TGTGCCAGCCACAACGCCGTGTCGGGGACCATTAGCAATCAGCCCCAGCATTTT	CASHNAVSGTISNQPQHF	TRBV28*01	TRBV28	TRBJ1-5*01	TRBJ1-5	TRBD1*01, TRBD2*02, TRBD2*01	TRBD1, TRBD2	8	24	28	32	15	3	18
2	1.93e-07	TGTGCCAGCACCCGGGGGACGGTGGTTCCTGGGGCGACCGGGGAGCTGTTTTTT	CASTRGTVVPGATGELFF	TRBV7-9*03, TRBV7-9*01, TRBV7-9*04, TRBV7-9*02, TRBV7-9*05, TRBV7-9*06	TRBV7-9	TRBJ2-2*01	TRBJ2-2	TRBD2*01	TRBD2	11	12	17	36	0	18	18
2	1.93e-07	TGTGCCAGCACCCAGTGGTTTTGGCGGGAGGGCCAAGTGAATGAGCAGTTCTTC	CASTQWFWREGQVNEQFF	TRBV28*01	TRBV28	TRBJ2-1*01	TRBJ2-1	TRBD2*02	TRBD2	9	23	31	39	13	7	20
2	1.93e-07	TGTGCCAGCAGTTTTTGAGGGGGCGAAAGAGAAAGCAATCAGCCCCAGCATTTT	CASSF*GGERESNQPQHF	TRBV27*01, TRBV6-1*01	TRBV27, TRBV6-1	TRBJ1-5*01	TRBJ1-5	TRBD1*01	TRBD1	13	17	23	33	3	9	12
2	1.93e-07	TGTGCCAGCAGTTTTCTACTAGCGGGGGGGAGCTCCTACAATGAGCAGTTCTTC	CASSFLLAGGSSYNEQFF	TRBV28*01	TRBV28	TRBJ2-1*01	TRBJ2-1	TRBD2*01	TRBD2	13	17	29	32	3	2	5
2	1.93e-07	TGTGCCAGCAGTTTTCTAGCGGGGGTCTCCTCTGGGGCCAACGTCCTGACTTTC	CASSFLAGVSSGANVLTF	TRBV6-4*02, TRBV27*01, TRBV6-4*01	TRBV6-4, TRBV27	TRBJ2-6*01	TRBJ2-6	TRBD2*01	TRBD2	13	15	24	29	1	4	5
2	1.93e-07	TGTGCCAGCAGTTTTCCCGGGCGAGAGGGGCCGGCTAATGAAAAACTGTTTTTT	CASSFPGREGPANEKLFF	TRBV12-4*01, TRBV12-3*01	TRBV12-4, TRBV12-3	TRBJ1-4*01	TRBJ1-4	TRBD1*01, TRBD2*02	TRBD1, TRBD2	13	25	29	34	11	4	15
2	1.93e-07	TGTGCCAGCAGTTTATTACAATTGGGGGGGACCTCGAACACTGAAGCTTTCTTT	CASSLLQLGGTSNTEAFF	TRBV28*01	TRBV28	TRBJ1-1*01	TRBJ1-1	TRBD2*01	TRBD2	15	23	29	35	7	5	12
2	1.93e-07	TGTGCCAGCAGTTTACAGGGGGCGCGAACCTATGGCAAAAACATTCAGTACTTC	CASSLQGARTYGKNIQYF	TRBV2*01, TRBV2*02, TRBV2*03	TRBV2	TRBJ2-4*01	TRBJ2-4	TRBD1*01	TRBD1	11	14	22	35	2	12	14
2	1.93e-07	TGTGCCAGCAGTTTAGTGGGACAACGACCCATAGCCAAAAACATTCAGTACTTC	CASSLVGQRPIAKNIQYF	TRBV28*01	TRBV28	TRBJ2-4*01	TRBJ2-4	TRBD1*01	TRBD1	14	17	22	32	2	9	11
2	1.93e-07	TGTGCCAGCAGTTTAGACGTCGGGCTAGAGGCCAGCACAGATACGCAGTATTTT	CASSLDVGLEASTDTQYF	TRBV28*01	TRBV28	TRBJ2-3*01	TRBJ2-3	TRBD2*02, TRBD2*01	TRBD2	14	23	27	33	8	5	13
2	1.93e-07	TGTGCCAGCAGTTCTTCCGCGCAATGACAGGGTGGTTGGGATACGCAGTATTTT	CASSSSAQ*QGGWDTQYF	TRBV27*01, TRBV28*01	TRBV27, TRBV28	TRBJ2-3*01	TRBJ2-3	TRBD1*01	TRBD1	12	25	31	39	12	7	19
2	1.93e-07	TGTGCCAGCAGTTCTTACGACAGGGGACGCGGCGACACAGATACGCAGTATTTT	CASSSYDRGRGDTDTQYF	TRBV7-9*01, TRBV7-9*04, TRBV7-9*02	TRBV7-9	TRBJ2-3*01	TRBJ2-3	TRBD1*01	TRBD1	14	18	25	35	3	9	12
2	1.93e-07	TGTGCCAGCAGTTCCTTTATGGGGGACAGTGGGAGCTCCTACGAGCAGTACTTC	CASSSFMGDSGSSYEQYF	TRBV28*01	TRBV28	TRBJ2-7*01	TRBJ2-7	TRBD1*01	TRBD1	12	22	28	35	9	6	15
2	1.93e-07	TGTGCCAGCAGTTCCTTCTTTTTGAGGGGGTCGGACCCAGAGGAGCTGTTTTTT	CASSSFFLRGSDPEELFF	TRBV28*01	TRBV28	TRBJ2-2*01	TRBJ2-2	TRBD1*01	TRBD1	12	24	29	41	11	11	22
2	1.93e-07	TGTGCCAGCAGTTCCCCCATTGCTGGGACTCATGGGGGAGATACGCAGTATTTT	CASSSPIAGTHGGDTQYF	TRBV28*01	TRBV28	TRBJ2-3*01	TRBJ2-3	TRBD2*02, TRBD2*01	TRBD2	12	24	29	38	11	8	19
2	1.93e-07	TGTGCCAGCAGTTCCCAACCGGGACAGGGGGGCTTGATCACTGAAGCTTTCTTT	CASSSQPGQGGLITEAFF	TRBV28*01	TRBV28	TRBJ1-1*01	TRBJ1-1	TRBD1*01	TRBD1	12	20	30	34	7	3	10
2	1.93e-07	TGTGCCAGCAGTTCCGGGACTACAAAACTAAGCTCCTACAATGAGCAGTTCTTC	CASSSGTTKLSSYNEQFF	TRBV11-2*01, TRBV27*01, TRBV7-2*04, TRBV11-2*02, TRBV11-3*01, TRBV11-2*03, TRBV11-3*02, TRBV7-2*01, TRBV7-2*02	TRBV11-2, TRBV27, TRBV7-2, TRBV11-3	TRBJ2-1*01	TRBJ2-1	TRBD2*02, TRBD2*01	TRBD2	12	15	21	32	2	10	12
2	1.93e-07	TGTGCCAGCAGTTACCCACCAGGGATCCCAGTGGACACCGGGGAGCTGTTTTTT	CASSYPPGIPVDTGELFF	TRBV6-3*01, TRBV6-2*01	TRBV6-3, TRBV6-2	TRBJ2-2*01	TRBJ2-2	TRBD1*01	TRBD1	14	19	23	34	4	10	14
2	1.93e-07	TGTGCCAGCAGTCTTAGCGGGGGGGCCTTCTCGTTTACCGGGGAGCTGTTTTTT	CASSLSGGAFSFTGELFF	TRBV28*01	TRBV28	TRBJ2-2*01	TRBJ2-2	TRBD2*01	TRBD2	11	14	24	36	2	11	13
2	1.93e-07	TGTGCCAGCAGTCCGTCAGACAGTCCCTTGATAGGGGCCAACGTCCTGACTTTC	CASSPSDSPLIGANVLTF	TRBV27*01	TRBV27	TRBJ2-6*01	TRBJ2-6	TRBD2*02, TRBD2*01	TRBD2	11	21	26	33	9	6	15
2	1.93e-07	TGTGCCAGCAGTGTACTAGCGGGGGGGACCCCACCTATCTACGAGCAGTACTTC	CASSVLAGGTPPIYEQYF	TRBV7-3*05, TRBV7-3*01, TRBV6-1*01	TRBV7-3, TRBV6-1	TRBJ2-7*01	TRBJ2-7	TRBD2*01	TRBD2	12	14	26	38	1	11	12
2	1.93e-07	TGTGCCAGCAGTGGACTAGCGGGGGGGACAGACCATCTTTCTGAGCAGTACTTC	CASSGLAGGTDHLSEQYF	TRBV2*01, TRBV2*03	TRBV2	TRBJ2-7*01	TRBJ2-7	TRBD2*01	TRBD2	12	13	26	42	0	15	15
2	1.93e-07	TGTGCCAGCAGTGATTCGGCGGGGGGGACCCCACCTATCTACGAGCAGTACTTC	CASSDSAGGTPPIYEQYF	TRBV2*01, TRBV2*02, TRBV2*03	TRBV2	TRBJ2-7*01	TRBJ2-7	TRBD2*01	TRBD2	13	18	26	38	4	11	15
2	1.93e-07	TGTGCCAGCAGTGAAGTAGCGGGGGGGACCCCACCTATCTACGAGCAGTACTTC	CASSEVAGGTPPIYEQYF	TRBV7-9*03, TRBV2*01, TRBV7-9*01, TRBV7-9*04, TRBV7-9*02, TRBV7-9*05, TRBV2*03, TRBV7-9*06	TRBV7-9, TRBV2	TRBJ2-7*01	TRBJ2-7	TRBD2*01	TRBD2	10	16	26	38	5	11	16
2	1.93e-07	TGTGCCAGCAGTGAAGCAGCGGGGGGGACCCCACCTATCTACGAGCAGTACTTC	CASSEAAGGTPPIYEQYF	TRBV6-1*01	TRBV6-1	TRBJ2-7*01	TRBJ2-7	TRBD2*01	TRBD2	16	17	26	38	0	11	11
2	1.93e-07	TGTGCCAGCAGTGAAAGCTAGCGGGAGACGATATCATACTACGAGCAGTACTTC	CASSES*RETISYYEQYF	TRBV2*01, TRBV2*03	TRBV2	TRBJ2-7*01	TRBJ2-7	TRBD2*02	TRBD2	14	17	26	38	2	11	13
2	1.93e-07	TGTGCCAGCAGTGAAAGACTAGCGGGAGAACACCGCACAGATACGCAGTATTTT	CASSERLAGEHRTDTQYF	TRBV25-1*01	TRBV25-1	TRBJ2-3*01	TRBJ2-3	TRBD2*02	TRBD2	14	16	27	34	1	6	7
2	1.93e-07	TGTGCCAGCAGTATGCTCCGGGACTTCCCTAGAGGAATTCAGCCCCAGCATTTT	CASSMLRDFPRGIQPQHF	TRBV3-1*02, TRBV27*01, TRBV3-1*01	TRBV3-1, TRBV27	TRBJ1-5*01	TRBJ1-5	TRBD2*02, TRBD2*01	TRBD2	10	19	24	38	8	13	21
2	1.93e-07	TGTGCCAGCAGTATAGGGGGGACACGCTCAGTCGGCGATCAGCCCCAGCATTTT	CASSIGGTRSVGDQPQHF	TRBV19*01, TRBV19*02	TRBV19	TRBJ1-5*01	TRBJ1-5	TRBD1*01	TRBD1	15	18	23	37	2	13	15
2	1.93e-07	TGTGCCAGCAGCTTCCTAGCGGGGGGGACCCCACCTATCTACGAGCAGTACTTC	CASSFLAGGTPPIYEQYF	TRBV7-2*04, TRBV7-2*01	TRBV7-2	TRBJ2-7*01	TRBJ2-7	TRBD2*01	TRBD2	13	15	26	38	1	11	12
2	1.93e-07	TGTGCCAGCAGCTTGGTAGATTCGGGACTTCGGGGCAATCAGCCCCAGCATTTT	CASSLVDSGLRGNQPQHF	TRBV5-5*01	TRBV5-5	TRBJ1-5*01	TRBJ1-5	TRBD2*02, TRBD2*01	TRBD2	15	23	28	34	7	5	12
2	1.93e-07	TGTGCCAGCAGCTTGGAAAGACTATTCGGGGGGCTATCGGGTGGCTACACCTTC	CASSLERLFGGLSGGYTF	TRBV5-5*01	TRBV5-5	TRBJ1-2*01	TRBJ1-2	TRBD2*01	TRBD2	15	26	32	41	10	8	18
2	1.93e-07	TGTGCCAGCAGCTTATCTCAGGGGGGGACCCCACCTATCTACGAGCAGTACTTC	CASSLSQGGTPPIYEQYF	TRBV7-9*01, TRBV7-9*02	TRBV7-9	TRBJ2-7*01	TRBJ2-7	TRBD1*01, TRBD2*01	TRBD1, TRBD2	14	18	24	38	3	13	16
2	1.93e-07	TGTGCCAGCAGCTTATGGGCGGAGGGGACATTTAGCAATCAGCCCCAGCATTTT	CASSLWAEGTFSNQPQHF	TRBV28*01	TRBV28	TRBJ1-5*01	TRBJ1-5	TRBD1*01, TRBD2*02	TRBD1, TRBD2	16	24	29	32	7	2	9
2	1.93e-07	TGTGCCAGCAGCTTAGCGGGGGGGACCCCACCTATCTACAATGAGCAGTTCTTC	CASSLAGGTPPIYNEQFF	TRBV7-6*01	TRBV7-6	TRBJ2-1*01	TRBJ2-1	TRBD2*01	TRBD2	16	17	23	35	0	11	11
2	1.93e-07	TGTGCCAGCAGCTTAGCGGGGGGGACCCCACCTATCCAAGAGACCCAGTACTTC	CASSLAGGTPPIQETQYF	TRBV7-6*01	TRBV7-6	TRBJ2-5*01	TRBJ2-5	TRBD2*01	TRBD2	16	17	23	35	0	11	11
2	1.93e-07	TGTGCCAGCAGCTTAGCGGGGGGGACCCCACCATCGGGGTGCGAGCAGTACTTC	CASSLAGGTPPSGCEQYF	TRBV7-6*01	TRBV7-6	TRBJ2-7*01	TRBJ2-7	TRBD2*01	TRBD2	16	17	23	41	0	17	17
2	1.93e-07	TGTGCCAGCAGCTTAGCGGGGGGGACCGCACTTAGCACCGGGGAGCTGTTTTTT	CASSLAGGTALSTGELFF	TRBV7-6*01	TRBV7-6	TRBJ2-2*01	TRBJ2-2	TRBD2*01	TRBD2	16	17	23	35	0	11	11
2	1.93e-07	TGTGCCAGCAGCTTAGGTCCGGGGGGGACCCCACCTATCTACGAGCAGTACTTC	CASSLGPGGTPPIYEQYF	TRBV7-6*01	TRBV7-6	TRBJ2-7*01	TRBJ2-7	TRBD2*01	TRBD2	15	19	26	38	3	11	14
2	1.93e-07	TGTGCCAGCAGCTTAGGGGGGGGCGGACAGTTCACTACCTACGAGCAGTACTTC	CASSLGGGGQFTTYEQYF	TRBV7-2*04, TRBV7-2*01	TRBV7-2	TRBJ2-7*01	TRBJ2-7	TRBD2*01	TRBD2	15	16	22	37	0	14	14
2	1.93e-07	TGTGCCAGCAGCTTAGGATCAGGGAGTAGCGGGAGGGGTTACGAGCAGTACTTC	CASSLGSGSSGRGYEQYF	TRBV7-2*04, TRBV7-2*01	TRBV7-2	TRBJ2-7*01	TRBJ2-7	TRBD2*02	TRBD2	15	26	36	39	10	2	12
2	1.93e-07	TGTGCCAGCAGCTTAGAGGGGCAAACAGGGGGGCAAAACTACGAGCAGTACTTC	CASSLEGQTGGQNYEQYF	TRBV7-2*04, TRBV7-2*01	TRBV7-2	TRBJ2-7*01	TRBJ2-7	TRBD1*01	TRBD1	15	24	31	38	8	6	14
2	1.93e-07	TGTGCCAGCAGCTTAATAGCGGGGGGGACCCCACCTATCTACGAGCAGTACTTC	CASSLIAGGTPPIYEQYF	TRBV7-6*01, TRBV7-7*01, TRBV7-7*02	TRBV7-6, TRBV7-7	TRBJ2-7*01	TRBJ2-7	TRBD2*01	TRBD2	14	16	26	38	1	11	12
2	1.93e-07	TGTGCCAGCAGCTCTAGCGGGTATGGACAGGGCCCCACAGATACGCAGTATTTT	CASSSSGYGQGPTDTQYF	TRBV9*02, TRBV9*01, TRBV9*03	TRBV9	TRBJ2-3*01	TRBJ2-3	TRBD1*01, TRBD2*02, TRBD2*01	TRBD1, TRBD2	11	24	31	35	12	3	15
2	1.93e-07	TGTGCCAGCAGCTCGCGACTAGCGGGGGGGGCTAGCACAGATACGCAGTATTTT	CASSSRLAGGASTDTQYF	TRBV7-9*03, TRBV7-9*01, TRBV7-9*04, TRBV7-9*02	TRBV7-9	TRBJ2-3*01	TRBJ2-3	TRBD2*01	TRBD2	13	16	29	33	2	3	5
2	1.93e-07	TGTGCCAGCAGCTAAACCAACATGGGGGGTGGGTAGAGTCAGCCCCAGCATTTT	CASS*TNMGGG*SQPQHF	TRBV27*01, TRBV6-1*01	TRBV27, TRBV6-1	TRBJ1-5*01	TRBJ1-5	TRBD2*01	TRBD2	10	23	28	38	12	9	21
2	1.93e-07	TGTGCCAGCAGCCTAGGGGCGGGGGGGACCCCACCTATCTACGAGCAGTACTTC	CASSLGAGGTPPIYEQYF	TRBV2*01, TRBV2*02, TRBV2*03	TRBV2	TRBJ2-7*01	TRBJ2-7	TRBD2*01	TRBD2	10	18	26	38	7	11	18
2	1.93e-07	TGTGCCAGCAGCCCTAGCGGGGGGACCTACCCGAACACCGGGGAGCTGTTTTTT	CASSPSGGTYPNTGELFF	TRBV3-1*01	TRBV3-1	TRBJ2-2*01	TRBJ2-2	TRBD2*01	TRBD2	12	13	23	31	0	7	7
2	1.93e-07	TGTGCCAGCAGCCCCATAGCGGGGGGGACCCCACCTATCTACGAGCAGTACTTC	CASSPIAGGTPPIYEQYF	TRBV12-4*01, TRBV7-6*01, TRBV12-3*01, TRBV7-6*02	TRBV12-4, TRBV7-6, TRBV12-3	TRBJ2-7*01	TRBJ2-7	TRBD2*01	TRBD2	11	16	26	38	4	11	15
2	1.93e-07	TGTGCCAGCAGCCCCAAAGCCGGGACAGTGTCCTTCTCCTACGAGCGGTACTTC	CASSPKAGTVSFSYERYF	TRBV11-3*01, TRBV28*01, TRBV11-3*02	TRBV11-3, TRBV28	TRBJ2-7*01	TRBJ2-7	TRBD1*01	TRBD1	10	21	27	35	10	7	17
2	1.93e-07	TGTGCCAGCAGCCCGCGACTAGCGGGGGGCCCTTCCTACAATGAGCAGTTCTTC	CASSPRLAGGPSYNEQFF	TRBV25-1*01, TRBV3-1*01	TRBV3-1, TRBV25-1	TRBJ2-1*01	TRBJ2-1	TRBD2*01	TRBD2	12	16	28	33	3	4	7
2	1.93e-07	TGTGCCAGCAGCCCACCGGGACTAGCGGTAAATAGCAAAAACATTCAGTACTTC	CASSPPGLAVNSKNIQYF	TRBV11-2*01, TRBV7-2*04, TRBV7-2*01	TRBV11-2, TRBV7-2	TRBJ2-4*01	TRBJ2-4	TRBD2*02, TRBD2*01	TRBD2	11	17	27	35	5	7	12
2	1.93e-07	TGTGCCAGCAGCCCAATGGGGGGAAAGCCAGGGAGACCCTACGAGCAGTACTTC	CASSPMGGKPGRPYEQYF	TRBV7-6*01, TRBV7-7*01, TRBV28*01, TRBV7-7*02, TRBV7-6*02	TRBV7-6, TRBV7-7, TRBV28	TRBJ2-7*01	TRBJ2-7	TRBD2*01	TRBD2	11	17	22	37	5	14	19
2	1.93e-07	TGTGCCAGCAGCCGATCCCATCCGCGGGGGGGGCACAGTGAAAAACTGTTTTTT	CASSRSHPRGGHSEKLFF	TRBV27*01	TRBV27	TRBJ1-4*01	TRBJ1-4	TRBD2*01	TRBD2	10	23	31	38	12	6	18
2	1.93e-07	TGTGCCAGCAGCCAGTCTCCTCTGCGGGGAACTAGCACAGATACGCAGTATTTT	CASSQSPLRGTSTDTQYF	TRBV2*01, TRBV2*02, TRBV2*03, TRBV3-1*01	TRBV3-1, TRBV2	TRBJ2-3*01	TRBJ2-3	TRBD2*01	TRBD2	10	23	28	33	12	4	16
2	1.93e-07	TGTGCCAGCAGCCAGTCAGGACTAGCGGGGGGTCTTTTTAACGAGCAGTACTTC	CASSQSGLAGGLFNEQYF	TRBV5-8*01, TRBV7-3*05, TRBV5-8*02, TRBV7-3*01, TRBV7-3*04	TRBV5-8, TRBV7-3	TRBJ2-7*01	TRBJ2-7	TRBD2*01	TRBD2	11	18	31	40	6	8	14
2	1.93e-07	TGTGCCAGCAGCCAGATGTTATCGGGGGGCGCGGGCTACAATGAGCAGTTCTTC	CASSQMLSGGAGYNEQFF	TRBV3-1*01	TRBV3-1	TRBJ2-1*01	TRBJ2-1	TRBD2*01	TRBD2	13	22	28	35	8	6	14
2	1.93e-07	TGTGCCAGCAGCCAGACGGGACAGGGGAACTTTAGCACAGATACGCAGTATTTT	CASSQTGQGNFSTDTQYF	TRBV14*01, TRBV14*02	TRBV14	TRBJ2-3*01	TRBJ2-3	TRBD1*01	TRBD1	13	17	26	33	3	6	9
2	1.93e-07	TGTGCCAGCAGCCAACTAGCGGGGGGGACCCCACCTATCTACGAGCAGTACTTC	CASSQLAGGTPPIYEQYF	TRBV12-4*01, TRBV14*01, TRBV12-3*01	TRBV12-4, TRBV14, TRBV12-3	TRBJ2-7*01	TRBJ2-7	TRBD2*01	TRBD2	10	14	26	38	3	11	14
2	1.93e-07	TGTGCCAGCAGCCAAGATTTGGCAGAAAGGACGTTGAACACTGAAGCTTTCTTT	CASSQDLAERTLNTEAFF	TRBV3-1*01	TRBV3-1	TRBJ1-1*01	TRBJ1-1	TRBD1*01, TRBD2*02, TRBD2*01	TRBD1, TRBD2	16	28	31	34	11	2	13
2	1.93e-07	TGTGCCAGCAGCGGGTCGACAGCTGGGAGCTCTGGGGCCAACGTCCTGACTTTC	CASSGSTAGSSGANVLTF	TRBV9*02, TRBV9*01, TRBV9*03	TRBV9	TRBJ2-6*01	TRBJ2-6	TRBD1*01, TRBD2*02	TRBD1, TRBD2	12	17	21	29	4	7	11
2	1.93e-07	TGTGCCAGCAGCGGGTCGACAGCTGGGAGCTCCTATAATTCACCCCTCCACTTT	CASSGSTAGSSYNSPLHF	TRBV9*02, TRBV9*01, TRBV9*03	TRBV9	TRBJ1-6*01	TRBJ1-6	TRBD1*01, TRBD2*02	TRBD1, TRBD2	12	17	21	29	4	7	11
2	1.93e-07	TGTGCCAGCAGCATAGGGGACAGGGGCGATACGAACACCGGGGAGCTGTTTTTT	CASSIGDRGDTNTGELFF	TRBV7-9*01, TRBV7-9*02	TRBV7-9	TRBJ2-2*01	TRBJ2-2	TRBD1*01	TRBD1	15	16	25	31	0	5	5
2	1.93e-07	TGTGCCAGCAGGACCCTTTCGGGACGAAAGAAGTCGATGCAGGGCTACACCTTC	CASRTLSGRKKSMQGYTF	TRBV6-5*01	TRBV6-5	TRBJ1-2*01	TRBJ1-2	TRBD1*01, TRBD2*02, TRBD2*01	TRBD1, TRBD2	10	20	24	42	9	17	26
2	1.93e-07	TGTGCCAGCAGATCGTCACCTGGACTAGCGGGGGGGCCCTATGAGCAGTTCTTC	CASRSSPGLAGGPYEQFF	TRBV6-1*01	TRBV6-1	TRBJ2-1*01	TRBJ2-1	TRBD2*01	TRBD2	10	21	35	40	10	4	14
2	1.93e-07	TGTGCCAGCAGACCCGTAGCGGGGGGGACCCCACCTATCTACGAGCAGTACTTC	CASRPVAGGTPPIYEQYF	TRBV7-9*03, TRBV7-9*01, TRBV7-9*04, TRBV7-9*02	TRBV7-9	TRBJ2-7*01	TRBJ2-7	TRBD2*01	TRBD2	10	16	26	38	5	11	16
2	1.93e-07	TGTGCCAGCAGAGCCTTCTTATCAAGGGGACAGGGGAGTGAAAAACTGTTTTTT	CASRAFLSRGQGSEKLFF	TRBV2*01, TRBV27*01, TRBV2*02, TRBV2*03	TRBV2, TRBV27	TRBJ1-4*01	TRBJ1-4	TRBD1*01	TRBD1	10	26	35	38	15	2	17
2	1.93e-07	TGTGCCAGCAGAACCTTCTTATCAAGGGGACAGGGGAGTGAAAAACTGTTTTTT	CASRTFLSRGQGSEKLFF	TRBV27*01, TRBV13*02, TRBV13*01	TRBV27, TRBV13	TRBJ1-4*01	TRBJ1-4	TRBD1*01	TRBD1	10	26	35	38	15	2	17
2	1.93e-07	TGTGCCAGAAGTATAGGGGGGACACGCTCAGTCGGCAGTCAGCCCCAGCATTTT	CARSIGGTRSVGSQPQHF	TRBV19*01, TRBV19*02	TRBV19	TRBJ1-5*01	TRBJ1-5	TRBD1*01	TRBD1	15	18	23	34	2	10	12
2	1.93e-07	TGTGCAAGTCGCTTAGTGGCGACCGATCCTAAAACTAATGAAAAACTGTTTTTT	CASRLVATDPKTNEKLFF	TRBV7-2*04, TRBV11-3*01, TRBV11-3*02, TRBV7-2*01, TRBV7-2*02	TRBV7-2, TRBV11-3	TRBJ1-4*01	TRBJ1-4	TRBD2*02, TRBD2*01	TRBD2	4	13	16	32	8	15	23
2	1.93e-07	TGCGCCAGCAGTGAGTAGGGACAGGGCCCCTGGAGCAATCAGCCCCAGCATTTT	CASSE*GQGPWSNQPQHF	TRBV10-2*01	TRBV10-2	TRBJ1-5*01	TRBJ1-5	TRBD1*01	TRBD1	15	17	25	33	1	7	8
2	1.93e-07	TGCGCCAGCAGCCATCCGGGGGGGGACCGGGAAAAGAAAAAGGGCCAGTACTTC	CASSHPGGDREKKKGQYF	TRBV4-1*02, TRBV4-1*01	TRBV4-1	TRBJ2-5*01	TRBJ2-5	TRBD2*01	TRBD2	13	16	23	44	2	20	22
2	1.93e-07	TGCGCCAGCAGCCAAGGATCCCAGCGGGGGCTAGCCAAAAGCATTCAGTACTTC	CASSQGSQRGLAKSIQYF	TRBV4-1*02, TRBV4-1*01, TRBV4-3*01	TRBV4-3, TRBV4-1	TRBJ2-4*01	TRBJ2-4	TRBD2*01	TRBD2	15	22	29	32	6	2	8
2	1.93e-07	TGCGCCAGCAGCCAAGAAGGGAACGGGGATCTTTTCACAGATACGCAGTATTTT	CASSQEGNGDLFTDTQYF	TRBV4-1*02, TRBV4-1*01	TRBV4-1	TRBJ2-3*01	TRBJ2-3	TRBD2*01	TRBD2	16	23	27	35	6	7	13
2	1.93e-07	TGCGCCAGCAGGTCCGGGACAAACGCCATGGGCTCCTACAATGAGCAGTTCTTC	CASRSGTNAMGSYNEQFF	TRBV10-2*01	TRBV10-2	TRBJ2-1*01	TRBJ2-1	TRBD1*01	TRBD1	10	15	20	32	4	11	15
2	1.93e-07	TGCAGTGCTGCGGGGGGGACTAGCGGGGGGGGGAGCACAGATACGCAGTATTTT	CSAAGGTSGGGSTDTQYF	TRBV20-1*06, TRBV20-1*03, TRBV20-1*01, TRBV20-1*04, TRBV20-1*05, TRBV20-1*02, TRBV20-1*07	TRBV20-1	TRBJ2-3*01	TRBJ2-3	TRBD2*01	TRBD2	8	15	30	33	6	2	8
2	1.93e-07	TGCAGTGCTAGAGATCAAGGTAGCGATCATTGGGTAACAGATACGCAGTATTTT	CSARDQGSDHWVTDTQYF	TRBV20-1*01, TRBV20-1*05, TRBV20-1*07	TRBV20-1	TRBJ2-3*01	TRBJ2-3	TRBD2*02, TRBD2*01	TRBD2	13	20	24	36	6	11	17
2	1.93e-07	TGCAGTGCTAGAGATACGGGGGGGCTAGCGGGAGGCACAGATACGCAGTATTTT	CSARDTGGLAGGTDTQYF	TRBV20-1*01, TRBV20-1*05, TRBV20-1*07	TRBV20-1	TRBJ2-3*01	TRBJ2-3	TRBD2*02	TRBD2	13	24	33	34	10	0	10
2	1.93e-07	TGCAGTGCTAGAGACCCTTTCGGTTCGGGGAATAGCAATCAGCCCCAGCATTTT	CSARDPFGSGNSNQPQHF	TRBV20-1*01, TRBV20-1*05, TRBV20-1*07	TRBV20-1	TRBJ1-5*01	TRBJ1-5	TRBD2*01	TRBD2	13	25	29	32	11	2	13
2	1.93e-07	TGCAGTGCTAGAAACCTCCCGGGACTAGCGGGGGGGCAAGAGACCCAGTACTTC	CSARNLPGLAGGQETQYF	TRBV20-1*01, TRBV20-1*05, TRBV20-1*07	TRBV20-1	TRBJ2-5*01	TRBJ2-5	TRBD2*01	TRBD2	11	20	35	36	8	0	8
2	1.93e-07	TGCAGTGCCCCAGGACTAGCGGGGGGGACAGACCATCTTTCTGAGCAGTACTTC	CSAPGLAGGTDHLSEQYF	TRBV20-1*06, TRBV20-1*03, TRBV20-1*01, TRBV20-1*04, TRBV20-1*05, TRBV20-1*02, TRBV20-1*07	TRBV20-1	TRBJ2-7*01	TRBJ2-7	TRBD2*01	TRBD2	7	12	26	42	4	15	19
2	1.93e-07	TGCAGTGCCAGAGATATAGCGGGGGGGACAGACCATCTTTCTGAGCAGTACTTC	CSARDIAGGTDHLSEQYF	TRBV20-1*01, TRBV20-1*05, TRBV20-1*07	TRBV20-1	TRBJ2-7*01, TRBJ2-5*01	TRBJ2-7, TRBJ2-5	TRBD2*01	TRBD2	13	16	26	45	2	18	20
2	1.93e-07	TGCAGTGCAAGAATAGAAGCGGGGGGGACAGACCATCTTTCTGAGCAGTACTTC	CSARIEAGGTDHLSEQYF	TRBV20-1*01, TRBV20-1*04, TRBV20-1*05, TRBV20-1*07	TRBV20-1	TRBJ2-7*01	TRBJ2-7	TRBD2*01	TRBD2	11	17	26	42	5	15	20
2	1.93e-07	TGCAGTGGGCCCGGACTAGCGGGGGGGACAGACCATCTTTCTGAGCAGTACTTC	CSGPGLAGGTDHLSEQYF	TRBV20-1*06, TRBV20-1*03, TRBV20-1*01, TRBV20-1*04, TRBV20-1*05, TRBV20-1*02, TRBV20-1*07	TRBV20-1	TRBJ2-7*01, TRBJ2-5*01	TRBJ2-7, TRBJ2-5	TRBD2*01	TRBD2	6	12	26	45	5	18	23
2	1.93e-07	TGCAGTACTATGGGACGGGACTAGCGGATACTATTTTACAATGAGCAGTTCTTC	CSTMGRD*RILFYNEQFF	TRBV20-1*06, TRBV20-1*03, TRBV20-1*01, TRBV20-1*04, TRBV20-1*05, TRBV20-1*02, TRBV20-1*07	TRBV20-1	TRBJ2-1*01	TRBJ2-1	TRBD2*02, TRBD2*01	TRBD2	9	16	26	36	6	9	15
2	1.93e-07	TGTGCCTGGAGTGTACGCGTGGGTCAATGCGGGCCAACTATGGCTACACCTTC	CAWSVRVGQ~RANYGYTF	TRBV30*01, TRBV5-6*01	TRBV30, TRBV5-6	TRBJ1-2*01	TRBJ1-2	TRBD2*02, TRBD2*01	TRBD2	5	28	32	35	22	2	24
2	1.93e-07	TGTGCCGGCTGCCCCGTAGGTGCGGGCGGGTAGCCAAAAACATTCAGTACTTC	CAGCPVGAG~VAKNIQYF	TRBV27*01	TRBV27	TRBJ2-4*01	TRBJ2-4	TRBD1*01, TRBD2*02, TRBD2*01	TRBD1, TRBD2	5	10	14	31	4	16	20
2	1.93e-07	TGTGCCACCAGTGATCTTACGGAAGCGGGAGTTGACACCGGGGAGCTGTTTTT	CATSDLTEA~S*HRGAVF	TRBV24-1*01	TRBV24-1	TRBJ2-2*01	TRBJ2-2	TRBD2*02	TRBD2	14	23	30	48	8	17	25
2	1.93e-07	TGTGCCACCAGTGATCCCCGTCTGCTAGCGGGGGGAGGAATGAGCAGTTCTTC	CATSDPRLL~GGRNEQFF	TRBV24-1*01	TRBV24-1	TRBJ2-1*01	TRBJ2-1	TRBD2*01	TRBD2	14	24	34	38	9	3	12
2	1.93e-07	TGTGCCAGTAGTTTCCGACAGGAGCCCAATACCTTAACTATGGCTACACCTTC	CASSFRQEP~YLNYGYTF	TRBV19*01, TRBV19*02	TRBV19	TRBJ1-2*01	TRBJ1-2	TRBD1*01	TRBD1	11	16	21	34	4	12	16
2	1.93e-07	TGTGCCAGTAGTCCCTCGGGACAAAGCCTCGCAACTAATGAAAAACTGTTTTT	CASSPSGQS~RN**KTVF	TRBV19*01, TRBV19*03, TRBV19*02	TRBV19	TRBJ1-4*01	TRBJ1-4	TRBD1*01	TRBD1	11	17	22	48	5	25	30
2	1.93e-07	TGTGCCAGTAGTAAGGGGGGACACGCTCAGTCGGCAATCAGCCCCAGCATTTT	CASSKGGHA~VGNQPQHF	TRBV19*01, TRBV19*02	TRBV19	TRBJ1-5*01	TRBJ1-5	TRBD1*01, TRBD2*01	TRBD1, TRBD2	12	17	22	33	4	10	14
2	1.93e-07	TGTGCCAGCTCGCAAAAGGGACCTAATATTCGATAAACTATGGCTACACCTTC	CASSQKGPN~SINYGYTF	TRBV18*01, TRBV2*01, TRBV2*02, TRBV2*03	TRBV18, TRBV2	TRBJ1-2*01	TRBJ1-2	TRBD1*01, TRBD2*02, TRBD2*01	TRBD1, TRBD2	10	17	21	35	6	13	19
2	1.93e-07	TGTGCCAGCTCACCACAGGTAAAGCGGTACAGTGTCCAGATACGCAGTATTTT	CASSPQVKR~QCPDTQYF	TRBV18*01, TRBV19*01, TRBV19*03, TRBV19*02	TRBV18, TRBV19	TRBJ2-3*01	TRBJ2-3	TRBD2*02, TRBD2*01	TRBD2	7	14	18	36	6	17	23
2	1.93e-07	TGTGCCAGCGGGAGTCTAGCGGGATCGGCTGGTCCTACAATGAGCAGTTCTTC	CASGSLAGS~WSYNEQFF	TRBV9*02, TRBV9*01, TRBV9*03	TRBV9	TRBJ2-1*01	TRBJ2-1	TRBD2*02	TRBD2	8	15	23	32	6	8	14
2	1.93e-07	TGTGCCAGCAGTTTTCAGCGGGGGGGACCCCACCTATCTACGAGCAGTACTTC	CASSFQRGG~PPIYEQYF	TRBV9*02, TRBV12-4*01, TRBV9*01, TRBV9*03, TRBV12-3*01	TRBV9, TRBV12-4, TRBV12-3	TRBJ2-7*01	TRBJ2-7	TRBD2*01	TRBD2	10	16	25	37	5	11	16
2	1.93e-07	TGTGCCAGCAGTTTCCTACCCGGGGTTCGACGTTCCCAGATACGCAGTATTTT	CASSFLPGV~TFPDTQYF	TRBV25-1*01, TRBV28*01	TRBV25-1, TRBV28	TRBJ2-3*01	TRBJ2-3	TRBD2*01	TRBD2	13	20	24	36	6	11	17
2	1.93e-07	TGTGCCAGCAGTGACGGAGCGGGGGGACCCCACCTATCTACGAGCAGTACTTC	CASSDGAGG~PPIYEQYF	TRBV6-1*01	TRBV6-1	TRBJ2-7*01, TRBJ2-5*01	TRBJ2-7, TRBJ2-5	TRBD2*01	TRBD2	13	17	25	44	3	18	21
2	1.93e-07	TGTGCCAGCAGTGAATATTCGCTAGGTCGGGGGACCAAGAGACCCAGTACTTC	CASSEYSLG~GDQETQYF	TRBV25-1*01	TRBV25-1	TRBJ2-5*01	TRBJ2-5	TRBD2*02, TRBD2*01	TRBD2	16	19	24	33	2	8	10
2	1.93e-07	TGTGCCAGCAGTGAAGCGCCCCGCCTAGCGGGGGGATGGAGACCCAGTACTTC	CASSEAPRL~GGMETQYF	TRBV2*01, TRBV2*03	TRBV2	TRBJ2-5*01	TRBJ2-5	TRBD2*01	TRBD2	16	24	34	38	7	3	10
2	1.93e-07	TGTGCCAGCAGTGAAGGGGCAGCCCTCCAGTTACGAACACTGAAGCTTTCTTT	CASSEGAAL~VTNTEAFF	TRBV6-1*01	TRBV6-1	TRBJ1-1*01	TRBJ1-1	TRBD2*02	TRBD2	15	22	27	34	6	6	12
2	1.93e-07	TGTGCCAGCAGTAAGCAGCGGGGGGGACCCCACCTATCTACGAGCAGTACTTC	CASSKQRGG~PPIYEQYF	TRBV7-8*01, TRBV7-8*03	TRBV7-8	TRBJ2-7*01	TRBJ2-7	TRBD2*01	TRBD2	10	16	25	37	5	11	16
2	1.93e-07	TGTGCCAGCAGCTTTTTGCGGGGGGGACCCCACCTATCTACGAGCAGTACTTC	CASSFLRGG~PPIYEQYF	TRBV7-9*03, TRBV7-9*01, TRBV7-9*04, TRBV7-9*02	TRBV7-9	TRBJ2-7*01	TRBJ2-7	TRBD2*01	TRBD2	13	17	25	37	3	11	14
2	1.93e-07	TGTGCCAGCAGCTTGTAGCGGGGGGGACCCCACCTATCTACGAGCAGTACTTC	CASSL*RGG~PPIYEQYF	TRBV7-2*04, TRBV11-3*01, TRBV11-3*02, TRBV7-2*01	TRBV7-2, TRBV11-3	TRBJ2-7*01	TRBJ2-7	TRBD2*01	TRBD2	13	15	25	37	1	11	12
2	1.93e-07	TGTGCCAGCAGCTTATTATCGGCGGGACTAGCGGGGACAATGAGCAGTTCTTC	CASSLLSAG~SGDNEQFF	TRBV11-3*01	TRBV11-3	TRBJ2-1*01	TRBJ2-1	TRBD2*01	TRBD2	14	23	35	36	8	0	8
2	1.93e-07	TGTGCCAGCAGCTTATTATCGGCGGGACAGGGGTTAATGAAAAACTGTTTTTT	CASSLLSAG~GVNEKLFF	TRBV11-3*01	TRBV11-3	TRBJ1-4*01	TRBJ1-4	TRBD1*01	TRBD1	14	23	32	34	8	1	9
2	1.93e-07	TGTGCCAGCAGCTTATTATCGGCGGGACAGGGGGTGACGGAAAACTGTTTTTT	CASSLLSAG~GGDGKLFF	TRBV11-3*01	TRBV11-3	TRBJ1-4*01	TRBJ1-4	TRBD1*01	TRBD1	14	23	33	40	8	6	14
2	1.93e-07	TGTGCCAGCAGCTTATTATCGGCGGGACAGGAATTAATTCACCCCTCCACTTT	CASSLLSAG~GINSPLHF	TRBV11-3*01	TRBV11-3	TRBJ1-6*01	TRBJ1-6	TRBD1*01	TRBD1	14	23	30	34	8	3	11
2	1.93e-07	TGTGCCAGCAGCTTATTATCGGCGGGACAGGAACATTGAGCGGCTACACCTTC	CASSLLSAG~GTLSGYTF	TRBV11-3*01	TRBV11-3	TRBJ1-2*01	TRBJ1-2	TRBD1*01	TRBD1	14	23	30	41	8	10	18
2	1.93e-07	TGTGCCAGCAGCTTAGTAGTGGGACCGGGGGGTCTGGAAACACCATATATTTT	CASSLVVGP~GSGNTIYF	TRBV7-2*04, TRBV7-3*01, TRBV7-2*01	TRBV7-3, TRBV7-2	TRBJ1-3*01	TRBJ1-3	TRBD2*01	TRBD2	15	25	31	32	9	0	9
[truncated: 47,848 more rows]
