# Supplementary material for: High Throughput Sequencing of T Cell Antigen Receptors Reveals a Conserved TCR Repertoire
Source: Medicine (Baltimore). 2016 Mar 11;95(10):e2839. doi: 10.1097/MD.0000000000002839 (PMC4998859; doi:10.1097/MD.0000000000002839)
Supplement: Supplemental Digital Content [file medi-95-e02839-s010.xls]

MiTCRFullExportV1.1	HomoSapiens	TRB
Read count	Percentage	CDR3 nucleotide sequence	CDR3 amino acid sequence	V alleles	V segments	J alleles	J segments	D alleles	D segments	Last V nucleotide position	First D nucleotide position	Last D nucleotide position	First J nucleotide position	VD insertions	DJ insertions	Total insertions
1601965	0.17234952	TGCAGCGTTGGACTCAATGGGCGCGAGCAGTACTTC	CSVGLNGREQYF	TRBV29-1*01	TRBV29-1	TRBJ2-7*01	TRBJ2-7	TRBD1*01, TRBD2*02, TRBD2*01	TRBD1, TRBD2	9	18	21	23	8	1	9
425269	0.045753127	TGTGCCACCAGTGATGGCGACTGACAGGAGGGCTACGAGCAGTACTTC	CATSDGD*QEGYEQYF	TRBV24-1*01	TRBV24-1	TRBJ2-7*01	TRBJ2-7	TRBD1*01, TRBD2*02	TRBD1, TRBD2	14	22	27	32	7	4	11
165645	0.017821136	TGCGCCAGCAGTGAGTCGGACTCTGGGGCCAACGTCCTGACTTTC	CASSESDSGANVLTF	TRBV10-2*01	TRBV10-2	TRBJ2-6*01	TRBJ2-6	TRBD1*01, TRBD2*02, TRBD2*01	TRBD1, TRBD2	16	17	19	20	0	0	0
87452	0.009408639	TGTGCCAGCAGTTACTCGGGGGCGGACGAGCAGTACTTC	CASSYSGADEQYF	TRBV6-5*01	TRBV6-5	TRBJ2-7*01	TRBJ2-7	TRBD1*01	TRBD1	16	17	22	25	0	2	2
78653	0.008461987	TGTGCCACCAGTGATTTGCCGGATCCACTTT	CATSD~CRIHF	TRBV24-1*01	TRBV24-1	TRBJ1-6*02	TRBJ1-6	TRBD1*01, TRBD2*02, TRBD2*01	TRBD1, TRBD2	17	20	22	23	2	0	2
52431	0.005640858	TGTGCCAGCAGCTTAGAGGCCGTTTCCTACAATGAGCAGTTCTTC	CASSLEAVSYNEQFF	TRBV7-6*01	TRBV7-6	TRBJ2-1*01	TRBJ2-1	TRBD1*01, TRBD2*02, TRBD2*01	TRBD1, TRBD2	15	16	18	24	0	5	5
52285	0.005625151	TGTGCCAGCAGTGAAGACCCCCGGCCCTCGACTGCGGATGGCTACACCTTC	CASSEDPRPSTADGYTF	TRBV6-1*01	TRBV6-1	TRBJ1-2*01	TRBJ1-2	TRBD2*01	TRBD2	15	17	22	37	1	14	15
52124	0.005607829	TGTGCCAGCAGCGCCCACGGGGCGGGGGCCAACGTCCTGACTTTC	CASSAHGAGANVLTF	TRBV9*02, TRBV9*01, TRBV9*03	TRBV9	TRBJ2-6*01	TRBJ2-6	TRBD1*01, TRBD2*01	TRBD1, TRBD2	12	18	22	24	5	1	6
50349	0.005416864	TGTGCCAGCAGTTACTCGGGCTCCGACGAGCAGTACTTC	CASSYSGSDEQYF	TRBV6-5*01	TRBV6-5	TRBJ2-7*01	TRBJ2-7	TRBD1*01, TRBD2*02, TRBD2*01	TRBD1, TRBD2	11	16	19	20	4	0	4
50022	0.005381683	TGTGCCAGCAGTCAATTTTAGGACCCTGGACTAGCGGTTGAGCAGTTCTTC	CASSQF*DPGLAVEQFF	TRBV7-9*03, TRBV7-9*01, TRBV7-9*04, TRBV7-9*02, TRBV7-9*05, TRBV7-9*06	TRBV7-9	TRBJ2-1*01	TRBJ2-1	TRBD2*02, TRBD2*01	TRBD2	10	27	36	38	16	1	17
41220	0.004434708	TGTGCCAGCAGTTTAAGACAGGGAGAACAGCCCCAGCATTTT	CASSLRQGEQPQHF	TRBV12-4*01, TRBV12-3*01	TRBV12-4, TRBV12-3	TRBJ1-5*01	TRBJ1-5	TRBD1*01	TRBD1	12	16	22	27	3	4	7
40489	0.004356063	TGTGCCAGCTTGGCCCCCTACGAGCAGTACTTC	CASLAPYEQYF	TRBV2*01, TRBV2*02, TRBV2*03	TRBV2	TRBJ2-7*01	TRBJ2-7	TRBD1*01	TRBD1	8	12	15	16	3	0	3
37932	0.004080964	TGTGCCAGCAGCTTAGGGGGAGATGGCTACACCTTC	CASSLGGDGYTF	TRBV7-8*01	TRBV7-8	TRBJ1-2*01	TRBJ1-2	TRBD2*02	TRBD2	15	17	21	22	1	0	1
37243	0.004006837	TGTGCCACCAGCAGAGATTCTACAGGGGGCGGGTATGGCTACACCTTC	CATSRDSTGGGYGYTF	TRBV15*02	TRBV15	TRBJ1-2*01	TRBJ1-2	TRBD1*01	TRBD1	11	21	29	33	9	3	12
36421	0.003918401	TGCAGTGCTAGATCTGGGAGGGCCTCGAGGGAGCAGTACTTC	CSARSGRASREQYF	TRBV20-1*01, TRBV20-1*04, TRBV20-1*05, TRBV20-1*07	TRBV20-1	TRBJ2-7*01	TRBJ2-7	TRBD2*02	TRBD2	11	15	21	30	3	8	11
34789	0.00374282	TGTGCCATCAGTGTGTCAGGAAATAGCAATCAGCCCCAGCATTTT	CAISVSGNSNQPQHF	TRBV10-3*01, TRBV10-3*02	TRBV10-3	TRBJ1-5*01	TRBJ1-5	TRBD1*01, TRBD2*02, TRBD2*01	TRBD1, TRBD2	16	18	20	23	1	2	3
33487	0.003602743	TGTGCCAGCAGCTTAAGATCGGACAGAACTAGCGGGCCGGAGGCGGCAGATACGCAGTATTTT	CASSLRSDRTSGPEAADTQYF	TRBV7-9*01, TRBV7-9*04, TRBV7-9*02	TRBV7-9	TRBJ2-3*01	TRBJ2-3	TRBD2*02, TRBD2*01	TRBD2	14	27	35	46	12	10	22
33123	0.003563582	TGTGCCAGCAGAAATGCGCTTCTCTGGATGAACACTGAAGCTTTCTTT	CASRNALLWMNTEAFF	TRBV6-1*01	TRBV6-1	TRBJ1-1*01	TRBJ1-1	TRBD2*02, TRBD2*01	TRBD2	10	16	19	28	5	8	13
29070	0.003127534	TGTGCCAGCAGCGTAGGAAACGGGGGGGGTCAGGAGACCCAGTACTTC	CASSVGNGGGQETQYF	TRBV9*02, TRBV9*01	TRBV9	TRBJ2-5*01	TRBJ2-5	TRBD2*01	TRBD2	15	20	27	33	4	5	9
26246	0.002823711	TGTGCCAGCAGCTCTGGGACAGGGGTACCTCCTACGAGCAGTACTTC	CASSSGTG~TSYEQYF	TRBV7-9*01, TRBV7-9*04, TRBV7-9*02	TRBV7-9	TRBJ2-7*01	TRBJ2-7	TRBD1*01	TRBD1	14	15	24	28	0	3	3
25653	0.002759912	TGTGCCAGCAGTGGGGGGACAGGGACTTTTGAGACCCAGTACTTC	CASSGGTGTFETQYF	TRBV6-1*01	TRBV6-1	TRBJ2-5*01	TRBJ2-5	TRBD1*01	TRBD1	12	15	23	30	2	6	8
25146	0.002705366	TGCGCCAGCAGTGAGCAGGGAATGAGCAGTTCTTC	CASSEQ~NEQFF	TRBV10-1*01	TRBV10-1	TRBJ2-1*01	TRBJ2-1	TRBD1*01	TRBD1	14	15	19	20	0	0	0
22937	0.002467707	TGTGCCATCAGTGTCTCCGGAAATAGCAATCAGCCCCAGCATTTT	CAISVSGNSNQPQHF	TRBV10-3*01, TRBV10-3*02	TRBV10-3	TRBJ1-5*01	TRBJ1-5	TRBD2*02	TRBD2	12	14	17	23	1	5	6
22916	0.002465448	TGCGCCAGCAGCCAAGATGTCGCAGGGGTGGCGAACACTGAAGCTTTCTTT	CASSQDVAGVANTEAFF	TRBV4-3*01	TRBV4-3	TRBJ1-1*01	TRBJ1-1	TRBD1*01	TRBD1	16	22	27	32	5	4	9
22457	0.002416066	TGTGCCAGAGAGAGAGGGACGGATGAACACTGAAGCTTTCTTT	CARERGT~MNTEAFF	TRBV6-5*01	TRBV6-5	TRBJ1-1*01	TRBJ1-1	TRBD1*01, TRBD2*02, TRBD2*01	TRBD1, TRBD2	7	15	19	23	7	3	10
22181	0.002386372	TGCGCCAGCAGTGGAGGGCAGGGGGGTACGAGCAGTACTTC	CASSGGQ~GYEQYF	TRBV10-1*02, TRBV10-1*01	TRBV10-1	TRBJ2-7*01	TRBJ2-7	TRBD1*01	TRBD1	12	18	24	26	5	1	6
21875	0.002353451	TGTGCCAGCAGCGGAAAATACACTGAAGCTTTCTTT	CASSGKYTEAFF	TRBV7-9*03, TRBV7-9*01, TRBV7-9*04, TRBV7-9*02	TRBV7-9	TRBJ1-1*01	TRBJ1-1	TRBD1*01, TRBD2*02, TRBD2*01	TRBD1, TRBD2	11	12	14	19	0	4	4
21834	0.00234904	TGTGCCAGCAGCGTAGGACAGGGAGGGCCTGAGTTCTTC	CASSVGQGGPEFF	TRBV9*02, TRBV9*01	TRBV9	TRBJ2-1*01	TRBJ2-1	TRBD1*01, TRBD2*02	TRBD1, TRBD2	15	16	22	31	0	8	8
21141	0.002274482	TGCAGCGCGGAAGGGACTAGCGGGAGTGGGACCGGGGAGCTGTTTTTT	CSAEGTSGSGTGELFF	TRBV29-1*03	TRBV29-1	TRBJ2-2*01	TRBJ2-2	TRBD2*02	TRBD2	9	12	25	30	2	4	6
19854	0.002136019	TGTGCCAGCAGTTTGGGGTTCCAGGGCGAAGCTTTCTTT	CASSLGFQGEAFF	TRBV12-4*01, TRBV12-3*01	TRBV12-4, TRBV12-3	TRBJ1-1*01	TRBJ1-1	TRBD1*01	TRBD1	11	21	25	27	9	1	10
19501	0.002098041	TGTGCCAGCAGTCCAGGGGCTGGCTACACCTTC	CASSPGAGYTF	TRBV6-5*01	TRBV6-5	TRBJ1-2*01	TRBJ1-2	TRBD1*01	TRBD1	11	13	18	20	1	1	2
18493	0.001989594	TGTGCCAGCTTCAGGGTACCCCGTCAAGTGCAGTTCTTC	CASFRVPRQVQFF	TRBV2*01, TRBV2*02, TRBV2*03	TRBV2	TRBJ2-1*01	TRBJ2-1	TRBD1*01, TRBD2*01	TRBD1, TRBD2	8	11	15	29	2	13	15
17512	0.001884052	TGTGCCACCAGTGATCTACAGGGGAGTGATGGCTACACCTTC	CATSDLQGSDGYTF	TRBV24-1*01	TRBV24-1	TRBJ1-2*01	TRBJ1-2	TRBD1*01	TRBD1	14	17	23	28	2	4	6
17204	0.001850915	TGTGCCAGCATCACATCCTCCCTGGTACCTCTGGGGCCAACGTCCTGACTTTC	CASITSSLV~SGANVLTF	TRBV6-5*01	TRBV6-5	TRBJ2-6*01	TRBJ2-6	TRBD2*02	TRBD2	6	16	21	28	9	6	15
14139	0.001521163	TGTGCCAGCAGCTTAAATTCTGGCGGGGTAAGCTCCTACGAGCAGTACTTC	CASSLNSGGVSSYEQYF	TRBV7-6*01	TRBV7-6	TRBJ2-7*01	TRBJ2-7	TRBD2*01	TRBD2	14	22	27	32	7	4	11
14130	0.001520195	TGTGCCTGGAGTGGACGGGGGCCCCAAGAGACCCAGTACTTC	CAWSGRGPQETQYF	TRBV30*01	TRBV30	TRBJ2-5*01	TRBJ2-5	TRBD1*01, TRBD2*01	TRBD1, TRBD2	12	16	21	23	3	1	4
13891	0.001494482	TGTGCCAGCGTCCTGGATACAGGGTTCGATGAAAAACTGTTTTTT	CASVLDTGFDEKLFF	TRBV2*01, TRBV2*02, TRBV2*03	TRBV2	TRBJ1-4*01	TRBJ1-4	TRBD1*01	TRBD1	8	18	23	28	9	4	13
13546	0.001457364	TGTGCCAGCAGCGTAGACCCCCGCTACGACTGGAAACACCATATATTTT	CASSVDPR~TTGNTIYF	TRBV9*02, TRBV9*01	TRBV9	TRBJ1-3*01	TRBJ1-3	TRBD2*01	TRBD2	15	17	25	29	1	3	4
13151	0.001414868	TGTGCCAGCAGCTTGGACGTCACAGATACGCAGTATTTT	CASSLDVTDTQYF	TRBV5-5*01	TRBV5-5	TRBJ2-3*01	TRBJ2-3	TRBD1*01, TRBD2*02, TRBD2*01	TRBD1, TRBD2	15	-1	-1	20	-1	-1	4
12219	0.001314597	TGTGCCAGCAGTGAATATGGCATGAACACTGAAGCTTTCTTT	CASSEYGMNTEAFF	TRBV2*01, TRBV2*03	TRBV2	TRBJ1-1*01	TRBJ1-1	TRBD1*01	TRBD1	14	18	20	22	3	1	4
12105	0.001302332	TGTGCCAGCAGCTACAGGGTTGCAATCAGCCCCAGCATTTT	CASSYRV~NQPQHF	TRBV25-1*01	TRBV25-1	TRBJ1-5*01	TRBJ1-5	TRBD1*01	TRBD1	10	13	18	21	2	2	4
11819	0.001271563	TGCAGCGTCTTAGAGGACTATGGCTACACCTTC	CSVLEDYGYTF	TRBV29-1*01, TRBV29-1*03	TRBV29-1	TRBJ1-2*01	TRBJ1-2	TRBD2*02	TRBD2	7	12	15	16	4	0	4
11805	0.001270057	TGTGCCAGCAGCGTAGCTTTGGTGAGGCTACACCTTC	CASSVA~W*GYTF	TRBV9*02, TRBV9*01	TRBV9	TRBJ1-2*01	TRBJ1-2	TRBD2*02, TRBD2*01	TRBD2	15	-1	-1	25	-1	-1	9
11801	0.001269626	TGTGCCAGCAGCTTAGGTGGGGGCCCAACTAATGAAAAACTGTTTTTT	CASSLGGGPTNEKLFF	TRBV7-9*01, TRBV7-9*02	TRBV7-9	TRBJ1-4*01	TRBJ1-4	TRBD1*01	TRBD1	15	18	23	25	2	1	3
11337	0.001219706	TGTGCCAGCAGTTATGTATTGGGGCGAGCTCCTATAATTCACCCCTCCACTTT	CASSYVLGR~SYNSPLHF	TRBV6-1*01	TRBV6-1	TRBJ1-6*02	TRBJ1-6	TRBD1*01	TRBD1	13	20	24	28	6	3	9
10966	0.001179792	TGCGCCAGCAGCTATACAGGGAACTTT	CASSYTGNF	TRBV5-1*01	TRBV5-1	TRBJ1-6*02	TRBJ1-6	TRBD1*01	TRBD1	12	15	20	22	2	1	3
10953	0.001178393	TGTGCCAGCAGCGGCGCAACCTATAATTCACCCCTCCACTTT	CASSGATYNSPLHF	TRBV7-2*04, TRBV7-2*01	TRBV7-2	TRBJ1-6*02	TRBJ1-6	TRBD1*01, TRBD2*02, TRBD2*01	TRBD1, TRBD2	11	12	14	19	0	4	4
10186	0.001095874	TGTGCCAGTAAAGTTTCACAGGCCTCAGGAAATGAAAAACTGTTTTTT	CASKVSQASGNEKLFF	TRBV19*01, TRBV19*03, TRBV19*02	TRBV19	TRBJ1-4*01	TRBJ1-4	TRBD1*01	TRBD1	9	17	21	30	7	8	15
9707	0.00104434	TGTGCCAGCAGTGGGGAGTTCGGATTCACCCCTCCACTTT	CASSGEF~DSPLHF	TRBV6-4*02, TRBV6-4*01	TRBV6-4	TRBJ1-6*01	TRBJ1-6	TRBD2*02	TRBD2	12	13	17	23	0	5	5
9702	0.001043802	TGTGCCAGTAGTCTCGACAGGGGCGGATACGAGCAGTACTTC	CASSLDRGGYEQYF	TRBV19*01, TRBV19*02	TRBV19	TRBJ2-7*01	TRBJ2-7	TRBD1*01	TRBD1	11	15	22	27	3	4	7
9265	9.97E-04	TGTGCCAGCAGCTTTGGTGGCCGACAGTCCTATAATTCACCCCTCCACTTT	CASSFGGRQSYNSPLHF	TRBV7-8*01	TRBV7-8	TRBJ1-6*02	TRBJ1-6	TRBD1*01	TRBD1	13	22	26	27	8	0	8
9066	9.75E-04	TGCAGTGCTACACAGGACTCAATGACTAATGAAAAACTGTTTTTT	CSATQDSMTNEKLFF	TRBV20-1*01, TRBV20-1*05, TRBV20-1*07	TRBV20-1	TRBJ1-4*01	TRBJ1-4	TRBD1*01, TRBD2*02, TRBD2*01	TRBD1, TRBD2	9	11	15	24	1	8	9
8465	9.11E-04	TGTGCCAGCAGGATTTTCCAGGGGGGTAACTATGGCTACACCTTC	CASRIFQGGNYGYTF	TRBV6-5*01	TRBV6-5	TRBJ1-2*01	TRBJ1-2	TRBD1*01	TRBD1	10	18	24	26	7	1	8
8166	8.79E-04	TGTGCCAGCAGCTTGGGAGGGACTAGCGGGATCCTACGAGCAGTACTTC	CASSLGGT~AGSYEQYF	TRBV7-3*05, TRBV7-3*01	TRBV7-3	TRBJ2-7*01	TRBJ2-7	TRBD2*02	TRBD2	13	18	30	31	4	0	4
8119	8.73E-04	TGTGCCAGCAGCTTCCCTAGTGAGGGCCTCTACGAGCAGTACTTC	CASSFPSEGLYEQYF	TRBV5-6*01	TRBV5-6	TRBJ2-7*01	TRBJ2-7	TRBD2*02, TRBD2*01	TRBD2	13	21	25	29	7	3	10
7831	8.43E-04	TGTGCCAGCAGCTCCCGAACGGTTACTTC	CASSS~NGYF	TRBV9*02, TRBV9*01, TRBV9*03	TRBV9	TRBJ2-7*01	TRBJ2-7	TRBD2*02	TRBD2	11	12	16	23	0	6	6
7783	8.37E-04	TGTGCCAGCAGTGACAGGCTGTACGAGCAGTACTTC	CASSDRLYEQYF	TRBV25-1*01	TRBV25-1	TRBJ2-7*01	TRBJ2-7	TRBD1*01	TRBD1	13	14	17	21	0	3	3
7543	8.12E-04	TGCAGTGCTAGCCAGGGGCAAGTAACTGGAAACACCATATATTTT	CSASQGQVTGNTIYF	TRBV20-1*06, TRBV20-1*03, TRBV20-1*01, TRBV20-1*04, TRBV20-1*05, TRBV20-1*02, TRBV20-1*07	TRBV20-1	TRBJ1-3*01	TRBJ1-3	TRBD1*01	TRBD1	10	12	17	25	1	7	8
7296	7.85E-04	TGTGCCAGCACCACGACAGGGGACGAGCAGTACTTC	CASTTTGDEQYF	TRBV6-6*04	TRBV6-6	TRBJ2-7*01	TRBJ2-7	TRBD1*01	TRBD1	9	14	21	22	4	0	4
7253	7.80E-04	TGTGCCAGCAGTCTACTGGGCGGGACAGGGAAATCAGAGTCCCTCCACTTT	CASSLLGGTGKSESLHF	TRBV6-6*04	TRBV6-6	TRBJ1-6*01	TRBJ1-6	TRBD1*01	TRBD1	12	21	29	40	8	10	18
7058	7.59E-04	TGTGCCAGCAGCTTAGCCCGAATAGAACACTGAAGCTTTCTTT	CASSLAR~*NTEAFF	TRBV7-9*01, TRBV7-9*02	TRBV7-9	TRBJ1-1*01	TRBJ1-1	TRBD2*02, TRBD2*01	TRBD2	16	17	19	24	0	4	4
7007	7.54E-04	TGCAGCGTTCCCCAGGACAGTCGTAAAGCTTTCTTT	CSVPQDSRKAFF	TRBV29-1*01, TRBV29-1*03	TRBV29-1	TRBJ1-1*01	TRBJ1-1	TRBD1*01	TRBD1	8	14	19	25	5	5	10
6892	7.41E-04	TGCAGCGTTCTTGAGGACTATGGCTACACCTTC	CSVLEDYGYTF	TRBV29-1*01, TRBV29-1*03	TRBV29-1	TRBJ1-2*01	TRBJ1-2	TRBD2*02	TRBD2	8	12	15	16	3	0	3
6751	7.26E-04	TGCAGCGTTGAAGTGGGTAGGGGGCGGGATGAAAAACTGTTTTTT	CSVEVGRGRDEKLFF	TRBV29-1*01	TRBV29-1	TRBJ1-4*01	TRBJ1-4	TRBD1*01	TRBD1	12	18	24	28	5	3	8
6572	7.07E-04	TGTGCCAGCAGCGTCGGGACAGGGTCGAACACTGAAGCTTTCTTT	CASSVGTGSNTEAFF	TRBV9*02, TRBV9*01	TRBV9	TRBJ1-1*01	TRBJ1-1	TRBD1*01	TRBD1	13	15	23	26	1	2	3
6564	7.06E-04	TGTGCCAGCAGCCCAGGGACACTTCAGCCCCAGCATTTT	CASSPGTLQPQHF	TRBV7-6*01, TRBV7-6*02	TRBV7-6	TRBJ1-5*01	TRBJ1-5	TRBD1*01	TRBD1	11	15	20	23	3	2	5
6386	6.87E-04	TGTGCCAGCAGCTTACATCATATCTGAACACTGAAGCTTTCTTT	CASSLHH~LNTEAFF	TRBV7-3*01	TRBV7-3	TRBJ1-1*01	TRBJ1-1	TRBD1*01	TRBD1	14	-1	-1	24	-1	-1	9
6317	6.80E-04	TGTGCCAGCAGTGACGAGACTGCTTACAATGAGCAGTTCTTC	CASSDETAYNEQFF	TRBV6-4*02, TRBV6-4*01	TRBV6-4	TRBJ2-1*01	TRBJ2-1	TRBD2*02, TRBD2*01	TRBD2	13	17	20	24	3	3	6
6107	6.57E-04	TGTGCCACCAGCTTACAACAGGGGGGGCCCTATGGCTACACCTTC	CATSLQQGGPYGYTF	TRBV15*02	TRBV15	TRBJ1-2*01	TRBJ1-2	TRBD1*01	TRBD1	11	17	24	29	5	4	9
5876	6.32E-04	TGTGCCAGCAGTGACTCAAGCGGGGGGGCCAATGAGCAGTTCTTC	CASSDSSGGANEQFF	TRBV6-4*02, TRBV6-4*01	TRBV6-4	TRBJ2-1*01	TRBJ2-1	TRBD2*01	TRBD2	16	18	27	29	1	1	2
5862	6.31E-04	TGTGCCAGCAGTGAGGGCAGGTCTAGCACAGATACGCAGTATTTT	CASSEGRSSTDTQYF	TRBV6-4*02, TRBV6-4*01	TRBV6-4	TRBJ2-3*01	TRBJ2-3	TRBD1*01	TRBD1	13	17	20	24	3	3	6
5635	6.06E-04	TGTGCCACCCGTACAGAGGGCGGGAGGGCTCATGGGACCGGGAGCAGTTCTTC	CATRTEGGR~SWDREQFF	TRBV24-1*01	TRBV24-1	TRBJ2-1*01	TRBJ2-1	TRBD2*02	TRBD2	8	19	27	41	10	13	23
5607	6.03E-04	TGTGCCAGCAGCCAATATCGGGGTAAAGATCGGACTTC	CASSQY~G*RSDF	TRBV7-9*03, TRBV7-9*01, TRBV7-9*04, TRBV7-9*02	TRBV7-9	TRBJ2-7*01	TRBJ2-7	TRBD2*01	TRBD2	11	18	22	33	6	10	16
5580	6.00E-04	TGCAGTGCTAGAGACCCAATCCCGGAGAGTAGCGGGGGGGCCAGAGAGACCCAGTACTTC	CSARDPIPESSGGARETQYF	TRBV20-1*01, TRBV20-1*05, TRBV20-1*07	TRBV20-1	TRBJ2-5*01	TRBJ2-5	TRBD2*01	TRBD2	13	29	39	44	15	4	19
5574	6.00E-04	TGCGCCAGCAGCCCGGGACGGTGGTACGAGCAGTACTTC	CASSPGRWYEQYF	TRBV4-1*02, TRBV4-1*01	TRBV4-1	TRBJ2-7*01	TRBJ2-7	TRBD1*01, TRBD2*02, TRBD2*01	TRBD1, TRBD2	12	14	18	24	1	5	6
5345	5.75E-04	TGTGCTAGCAGGTCGACTAGCGGTTACGAGCAGTACTTC	CASRSTSGYEQYF	TRBV7-7*01, TRBV7-7*02	TRBV7-7	TRBJ2-7*01	TRBJ2-7	TRBD2*02, TRBD2*01	TRBD2	10	14	22	24	3	1	4
5302	5.70E-04	TGTGCCACCAGCCGACAGGGTGTAGGCCGCTGGGGCCAACGTCCTGACTTTC	CATSRQGVG~AGANVLTF	TRBV25-1*01	TRBV25-1	TRBJ2-6*01	TRBJ2-6	TRBD1*01	TRBD1	10	13	19	29	2	9	11
5274	5.67E-04	TGTGCCAGCAGTGGTTTGAGGCAAGCAATCAGCCCCAGCATTTT	CASSGLR~SNQPQHF	TRBV6-4*02, TRBV6-4*01	TRBV6-4	TRBJ1-5*01	TRBJ1-5	TRBD2*02	TRBD2	11	17	20	23	5	2	7
5261	5.66E-04	TGCAGCGTAATCCCGTTATCTAACACCGGGGAGCTGTTTTTT	CSVIPLSNTGELFF	TRBV29-1*01, TRBV29-1*03	TRBV29-1	TRBJ2-2*01	TRBJ2-2	TRBD2*02	TRBD2	7	10	14	21	2	6	8
5155	5.55E-04	TGCGCCAGCAGTGGTGCTCCTACGAGCAGTACTTC	CASSGA~YEQYF	TRBV10-1*02, TRBV10-1*01	TRBV10-1	TRBJ2-7*01	TRBJ2-7	TRBD2*02	TRBD2	12	-1	-1	16	-1	-1	3
5000	5.38E-04	TGTGCCAGCAGCTCCTTGACAGATACGCAGTATTTT	CASSSLTDTQYF	TRBV7-9*03, TRBV7-9*01, TRBV7-9*04, TRBV7-9*02	TRBV7-9	TRBJ2-3*01	TRBJ2-3	TRBD1*01, TRBD2*02	TRBD1, TRBD2	13	-1	-1	18	-1	-1	4
4988	5.37E-04	TGTGCCAGCAGTGACAAAAGCACAGATACGCAGTATTTT	CASSDKSTDTQYF	TRBV6-4*02, TRBV6-4*01	TRBV6-4	TRBJ2-3*01	TRBJ2-3	TRBD1*01	TRBD1	13	-1	-1	18	-1	-1	4
4897	5.27E-04	TGCAGTGCTAGCCCCCCGGCTGTTTTCCAGCCCCAGCATTTT	CSASPPAVFQPQHF	TRBV20-1*06, TRBV20-1*03, TRBV20-1*01, TRBV20-1*04, TRBV20-1*05, TRBV20-1*02, TRBV20-1*07	TRBV20-1	TRBJ1-5*01	TRBJ1-5	TRBD2*01	TRBD2	10	11	17	27	0	9	9
4556	4.90E-04	TGTGCCATCAGGCCGGGACTTAACACCGGGGAGCTGTTTTTT	CAIRPGLNTGELFF	TRBV10-3*01, TRBV10-3*02	TRBV10-3	TRBJ2-2*01	TRBJ2-2	TRBD2*02, TRBD2*01	TRBD2	10	14	19	21	3	1	4
4328	4.66E-04	TGTGCCAGCAGTTTAGCGCGCCATGGGACTAGCGATCTACAATGAGCAGTTCTTC	CASSLARHG~LAIYNEQFF	TRBV12-4*01, TRBV12-3*01	TRBV12-4, TRBV12-3	TRBJ2-1*01	TRBJ2-1	TRBD2*02, TRBD2*01	TRBD2	16	24	33	36	7	2	9
4294	4.62E-04	TGTGCCAGCAGCCCCCCACTAGCGGGGGCCCCGGATACGCAGTATTTT	CASSPPLAGAPDTQYF	TRBV7-6*01, TRBV7-6*02	TRBV7-6	TRBJ2-3*01	TRBJ2-3	TRBD2*01	TRBD2	11	17	27	33	5	5	10
4229	4.55E-04	TGTGCCAGCAGCCAAGACTCCTACGAGCAGTACTTC	CASSQDSYEQYF	TRBV4-2*01	TRBV4-2	TRBJ2-7*01	TRBJ2-7	TRBD2*02	TRBD2	10	-1	-1	17	-1	-1	6
4219	4.54E-04	TGTGCCACCAGTGATTTAGGGCTCGACAGTACCGGGGAGCTGTTTTTT	CATSDLGLDSTGELFF	TRBV24-1*01	TRBV24-1	TRBJ2-2*01	TRBJ2-2	TRBD1*01	TRBD1	16	24	28	30	7	1	8
4166	4.48E-04	TGTGCCAGCAGTTACTCGACAGAGTCCCAGCATTTT	CASSYSTESQHF	TRBV6-3*01, TRBV6-2*01	TRBV6-3, TRBV6-2	TRBJ1-5*01	TRBJ1-5	TRBD1*01	TRBD1	16	17	21	25	0	3	3
4078	4.39E-04	TGTGCCAGCCGGCAGGGAAGTTCACCCCTCCACTTT	CASRQGSSPLHF	TRBV6-3*01, TRBV6-2*01	TRBV6-3, TRBV6-2	TRBJ1-6*01	TRBJ1-6	TRBD1*01	TRBD1	8	12	16	20	3	3	6
4052	4.36E-04	TGTGCCAGCAGCTCCGAGCGACCGGGACAGTACAATGAGCAGTTCTTC	CASSSERPGQYNEQFF	TRBV7-8*01, TRBV7-8*03	TRBV7-8	TRBJ2-1*01	TRBJ2-1	TRBD1*01	TRBD1	12	23	29	30	10	0	10
3988	4.29E-04	TGCAGCGGTTTAACGACCTATGGCTACACCTTC	CSGLTTYGYTF	TRBV29-1*01, TRBV29-1*03	TRBV29-1	TRBJ1-2*01	TRBJ1-2	TRBD1*01, TRBD2*02, TRBD2*01	TRBD1, TRBD2	6	14	16	17	7	0	7
3976	4.28E-04	TGTGCCAGCAGCCCGTCCGGGACTATGGCCTTGGGCTACACCTTC	CASSPSGTMALGYTF	TRBV9*02, TRBV9*01, TRBV9*03	TRBV9	TRBJ1-2*01	TRBJ1-2	TRBD2*02, TRBD2*01	TRBD2	11	18	24	33	6	8	14
3972	4.27E-04	TGTGCCACCCACCTGGGACAGGGGACGGGGAACTATGGCTACACCTTC	CATHLGQGTGNYGYTF	TRBV7-9*03, TRBV7-9*01, TRBV7-9*04, TRBV7-9*02	TRBV7-9	TRBJ1-2*01	TRBJ1-2	TRBD1*01	TRBD1	6	14	23	30	7	6	13
3961	4.26E-04	TGCAGCGTTGGCCTCCATGGGCGCGAGCAGTACTTC	CSVGLHGREQYF	TRBV29-1*01	TRBV29-1	TRBJ2-7*01	TRBJ2-7	TRBD2*02	TRBD2	9	11	15	23	1	7	8
3921	4.22E-04	TGTGCCAGCAGCTTCTGGGACAGGGGGGAGGAGCAGTTCTTC	CASSFWDRGEEQFF	TRBV7-9*03, TRBV7-9*01, TRBV7-9*04, TRBV7-9*02	TRBV7-9	TRBJ2-1*01	TRBJ2-1	TRBD1*01	TRBD1	13	16	26	30	2	3	5
3913	4.21E-04	TGTGCCACCAGAGGGACAGAGGGCAATGAGCAGTTCTTC	CATRGTEGNEQFF	TRBV24-1*01	TRBV24-1	TRBJ2-1*01	TRBJ2-1	TRBD1*01	TRBD1	10	12	18	23	1	4	5
3851	4.14E-04	TGTGCCACCAGCGCAGACAGGGGAGCTTACTATGGCTACACCTTC	CATSADRGAYYGYTF	TRBV15*02	TRBV15	TRBJ1-2*01	TRBJ1-2	TRBD1*01	TRBD1	11	15	22	28	3	5	8
3822	4.11E-04	TGCAGCGTTGAACCCCCGGCAAGGAACACTGAAGCTTTCTTT	CSVEPPARNTEAFF	TRBV29-1*01	TRBV29-1	TRBJ1-1*01	TRBJ1-1	TRBD2*01	TRBD2	11	12	17	23	0	5	5
3796	4.08E-04	TGCGCCAGCAGCCTCACGCCGGGACTAGGAAGGGAGCTGTTTTTT	CASSLTPGLGRELFF	TRBV4-1*02, TRBV4-1*01	TRBV4-1	TRBJ2-2*01	TRBJ2-2	TRBD2*02, TRBD2*01	TRBD2	12	20	27	31	7	3	10
3779	4.07E-04	TGTGCCAGCAGCGCGAGCTCTGGAAACACCATATATTTT	CASSASSGNTIYF	TRBV9*02, TRBV9*01, TRBV9*03	TRBV9	TRBJ1-3*01	TRBJ1-3	TRBD2*02	TRBD2	12	14	16	17	1	0	1
3772	4.06E-04	TGTGCCATCAGTGAGGGTTCGGCTTCTGGAAACACCATATATTTT	CAISEGSASGNTIYF	TRBV10-3*01, TRBV10-3*02	TRBV10-3	TRBJ1-3*01	TRBJ1-3	TRBD1*01, TRBD2*02, TRBD2*01	TRBD1, TRBD2	14	20	22	24	5	1	6
3760	4.05E-04	TGTGCCAGCAGCTTAGGGGACAGGGTCCAAGAGACCCAGTACTTC	CASSLGDRVQETQYF	TRBV7-6*01	TRBV7-6	TRBJ2-5*01	TRBJ2-5	TRBD1*01	TRBD1	15	16	24	26	0	1	1
3710	3.99E-04	TGTGCCAGTACCAACGGATGGGGGAACACTGAAGCTTTCTTT	CASTNGWGNTEAFF	TRBV19*01, TRBV19*03, TRBV19*02	TRBV19	TRBJ1-1*01	TRBJ1-1	TRBD1*01, TRBD2*01	TRBD1, TRBD2	9	19	22	23	9	0	9
3633	3.91E-04	TGTGCCAGCAGCTTGGCAACAGGGCCTGCGGGTCAGCCCCAGCATTTT	CASSLATGPAGQPQHF	TRBV5-6*01	TRBV5-6	TRBJ1-5*01	TRBJ1-5	TRBD1*01	TRBD1	15	18	23	32	2	8	10
3607	3.88E-04	TGTGCCAGCAGCTCCGTAGCGGGAGGAAACACCGGGGAGCTGTTTTTT	CASSSVAGGNTGELFF	TRBV7-8*01, TRBV7-8*03	TRBV7-8	TRBJ2-2*01	TRBJ2-2	TRBD2*02	TRBD2	12	16	25	27	3	1	4
3588	3.86E-04	TGCGCCAGCAGCTTGGCGGGGGAGGGGAGTTCACCCCTCCACTTT	CASSLAGEGSSPLHF	TRBV5-1*01	TRBV5-1	TRBJ1-6*02	TRBJ1-6	TRBD2*02	TRBD2	15	19	25	29	3	3	6
3558	3.83E-04	TGCAGTGCTAGAGACTGGACAGGGGAGGGCGAAAAACTGTTTTTT	CSARDWTGEGEKLFF	TRBV20-1*01, TRBV20-1*05, TRBV20-1*07	TRBV20-1	TRBJ1-4*01	TRBJ1-4	TRBD1*01	TRBD1	13	16	24	30	2	5	7
3518	3.78E-04	TGTGCCAGCAGCTTAGCGCCGCGTGCTAGAAGGGGCAATGAGCAGTTCTTC	CASSLAPRARRGNEQFF	TRBV7-9*01, TRBV7-9*02	TRBV7-9	TRBJ2-1*01	TRBJ2-1	TRBD1*01, TRBD2*02, TRBD2*01	TRBD1, TRBD2	16	30	34	35	13	0	13
3462	3.72E-04	TGCAGTGTTGGATCGAATGGCTACACCTTC	CSVGSNGYTF	TRBV20-1*06, TRBV20-1*03, TRBV20-1*01, TRBV20-1*04, TRBV20-1*05, TRBV20-1*02, TRBV20-1*07	TRBV20-1	TRBJ1-2*01	TRBJ1-2	TRBD1*01, TRBD2*02, TRBD2*01	TRBD1, TRBD2	6	9	11	16	2	4	6
3431	3.69E-04	TGTGCCAGCAGCCAATTTGGTGGTCGTGGCTACACCTTC	CASSQFGGRGYTF	TRBV16*01, TRBV16*02	TRBV16	TRBJ1-2*01	TRBJ1-2	TRBD1*01, TRBD2*02, TRBD2*01	TRBD1, TRBD2	15	22	24	26	6	1	7
3369	3.62E-04	TGCGCCAGCAGCTTCATAGGGTTCTCCTACGAGCAGTACTTC	CASSFIGFSYEQYF	TRBV5-1*01	TRBV5-1	TRBJ2-7*01	TRBJ2-7	TRBD1*01, TRBD2*02	TRBD1, TRBD2	13	17	20	23	3	2	5
3331	3.58E-04	TGTGCCAGCAGTTACGAAGGGACTGAAGCTTTCTTT	CASSYEGTEAFF	TRBV6-6*04	TRBV6-6	TRBJ1-1*01	TRBJ1-1	TRBD1*01, TRBD2*02	TRBD1, TRBD2	14	17	20	21	2	0	2
3227	3.47E-04	TGTGCCAGTAGTATAGGGGGGGAGATACGCAGTATTTT	CASSIG~GDTQYF	TRBV19*01, TRBV19*02	TRBV19	TRBJ2-3*01	TRBJ2-3	TRBD2*01	TRBD2	15	16	21	22	0	0	0
3177	3.42E-04	TGTGCCATGAGGGACTACTTGGGCACCGGGGAGCTGTTTTTT	CAMRDYLGTGELFF	TRBV12-4*01, TRBV12-3*01	TRBV12-4, TRBV12-3	TRBJ2-2*01	TRBJ2-2	TRBD2*02, TRBD2*01	TRBD2	6	10	16	23	3	6	9
3134	3.37E-04	TGCAGTGCTGACTCGGTGGAGCCCTCCACTTT	CSADS~GALHF	TRBV20-1*06, TRBV20-1*03, TRBV20-1*01, TRBV20-1*04, TRBV20-1*05, TRBV20-1*02, TRBV20-1*07	TRBV20-1	TRBJ1-6*02	TRBJ1-6	TRBD2*02, TRBD2*01	TRBD2	8	9	12	21	0	8	8
3130	3.37E-04	TGCAGTGCTCACCGGGACAGGGAATATGGCTACACCTTC	CSAHRDREYGYTF	TRBV20-1*06, TRBV20-1*03, TRBV20-1*01, TRBV20-1*04, TRBV20-1*05, TRBV20-1*02, TRBV20-1*07	TRBV20-1	TRBJ1-2*01	TRBJ1-2	TRBD1*01	TRBD1	8	13	21	24	4	2	6
3128	3.37E-04	TGTGCCAGCAGCCTAGCGGGGGGGGCTACCTACGAGCAGTACTTC	CASSLAGGATYEQYF	TRBV7-9*01, TRBV7-9*02	TRBV7-9	TRBJ2-7*01	TRBJ2-7	TRBD2*01	TRBD2	16	18	24	28	1	3	4
3105	3.34E-04	TGTGCCAGCAGTGACCCGACACGCAACTAATGAAAAACTGTTTTTT	CASSDPTR~TNEKLFF	TRBV6-4*02, TRBV6-4*01	TRBV6-4	TRBJ1-4*01	TRBJ1-4	TRBD1*01	TRBD1	10	17	20	23	6	2	8
3099	3.33E-04	TGTGCCAGCAGTTGAGCAGTACTTC	CASS~EQYF	TRBV6-5*01	TRBV6-5	TRBJ2-7*01	TRBJ2-7	TRBD2*02	TRBD2	11	-1	-1	13	-1	-1	1
3068	3.30E-04	TGTGCCAGCAGTGAAATAAGCTACACCTTC	CASSEISYTF	TRBV6-1*01	TRBV6-1	TRBJ1-2*01	TRBJ1-2	TRBD2*02, TRBD2*01	TRBD2	13	-1	-1	19	-1	-1	5
3067	3.30E-04	TGTGCCATCAGTGAGCGGGACATCGGCAATCAGCCCCAGCATTTT	CAISERDIGNQPQHF	TRBV10-3*01, TRBV10-3*02	TRBV10-3	TRBJ1-5*01	TRBJ1-5	TRBD1*01	TRBD1	14	16	21	25	1	3	4
3066	3.30E-04	TGTGCCAGCAGCTTAGCGCTCCCGGGGCCTAGCGGGAACACCGGGGAGCTGTTTTTT	CASSLALPGPSGNTGELFF	TRBV7-6*01	TRBV7-6	TRBJ2-2*01	TRBJ2-2	TRBD2*02, TRBD2*01	TRBD2	16	28	34	35	11	0	11
3051	3.28E-04	TGTGCCAGCAGTGATGAGACAGGGAGAGGTGATTCACCCCTCCACTTT	CASSDETGRGDSPLHF	TRBV6-1*01	TRBV6-1	TRBJ1-6*02	TRBJ1-6	TRBD1*01	TRBD1	13	17	23	31	3	7	10
3042	3.27E-04	TGCGCCAGCAGTGAGGGCCTTTCACCCCTCCACTTT	CASSEGLSPLHF	TRBV10-1*01	TRBV10-1	TRBJ1-6*02	TRBJ1-6	TRBD1*01, TRBD2*02	TRBD1, TRBD2	14	15	17	20	0	2	2
3016	3.24E-04	TGTGCCAGCGGGAGAGCCTACGAGCAGTACTTC	CASGRAYEQYF	TRBV7-2*04, TRBV7-2*01	TRBV7-2	TRBJ2-7*01	TRBJ2-7	TRBD2*02	TRBD2	8	9	13	16	0	2	2
3012	3.24E-04	TGTGCCAGCAGCCCCGATGAACTAGCGGGGGTGGAGCAGTTCTTC	CASSPDELAGVEQFF	TRBV7-6*01, TRBV7-6*02	TRBV7-6	TRBJ2-1*01	TRBJ2-1	TRBD2*01	TRBD2	11	20	30	33	8	2	10
2996	3.22E-04	TGCAGTGCCCAGTATGGCTACACCTTC	CSAQYGYTF	TRBV20-1*06, TRBV20-1*03, TRBV20-1*01, TRBV20-1*04, TRBV20-1*05, TRBV20-1*02, TRBV20-1*07	TRBV20-1	TRBJ1-2*01	TRBJ1-2	TRBD1*01	TRBD1	7	9	11	12	1	0	1
2974	3.20E-04	TGTGCCAGCAGTTCGGGGCCTGCCACGAAATCCTACGAGCAGTACTTC	CASSSGPATKSYEQYF	TRBV12-4*01, TRBV12-3*01	TRBV12-4, TRBV12-3	TRBJ2-7*01	TRBJ2-7	TRBD1*01, TRBD2*01	TRBD1, TRBD2	12	14	18	30	1	11	12
2954	3.18E-04	TGTGCCAGCAGTGAATTAGTAGCGGGGGGTCAAACAGATACGCAGTATTTT	CASSELVAGGQTDTQYF	TRBV6-1*01	TRBV6-1	TRBJ2-3*01	TRBJ2-3	TRBD2*01	TRBD2	14	19	28	33	4	4	8
2947	3.17E-04	TGTGCCACCAGCAGAGATAGCGGGGGGGCAGATACGCAGTATTTT	CATSRDSGGADTQYF	TRBV15*02	TRBV15	TRBJ2-3*01	TRBJ2-3	TRBD2*01	TRBD2	11	17	27	28	5	0	5
2937	3.16E-04	TGCAGTGCTAGCGACGACCTCTACGAGCAGTACTTC	CSASDDLYEQYF	TRBV20-1*01, TRBV20-1*04, TRBV20-1*05, TRBV20-1*07	TRBV20-1	TRBJ2-7*01	TRBJ2-7	TRBD1*01, TRBD2*02, TRBD2*01	TRBD1, TRBD2	10	15	17	20	4	2	6
2934	3.16E-04	TGTGCCAGCAGCCGGGATCTGGTCGAGCAGTACTTC	CASSRDLVEQYF	TRBV11-2*03	TRBV11-2	TRBJ2-7*01	TRBJ2-7	TRBD2*02	TRBD2	11	12	16	23	0	6	6
2922	3.14E-04	TGTGCCAGCAGCTTCCCAGGATTCCTAAGAAGTGTCAGCCCCAGCATTTT	CASSFPGF~KKCQPQHF	TRBV13*02, TRBV13*01	TRBV13	TRBJ1-5*01	TRBJ1-5	TRBD1*01	TRBD1	13	16	19	34	2	14	16
2889	3.11E-04	TGTGCCAGCAGTGTTTGTCAAAATAGCAATCAGCCCCAGCATTTT	CASSVCQNSNQPQHF	TRBV25-1*01	TRBV25-1	TRBJ1-5*01	TRBJ1-5	TRBD1*01	TRBD1	12	15	18	23	2	4	6
2871	3.09E-04	TGCAGTGCCATCCAGCCCGGGGGGCGGGCCTACGAGCAGTACTTC	CSAIQPGGRAYEQYF	TRBV20-1*06, TRBV20-1*03, TRBV20-1*01, TRBV20-1*04, TRBV20-1*05, TRBV20-1*02, TRBV20-1*07	TRBV20-1	TRBJ2-7*01	TRBJ2-7	TRBD2*01	TRBD2	7	17	23	28	9	4	13
2867	3.08E-04	TGTGCCAGCACCGAGGGGAATGAGCAGTTCTTC	CASTEGNEQFF	TRBV5-5*01, TRBV5-5*02, TRBV5-5*03	TRBV5-5	TRBJ2-1*01	TRBJ2-1	TRBD1*01, TRBD2*02	TRBD1, TRBD2	9	13	17	18	3	0	3
2848	3.06E-04	TGTGCCATCAGTGGGGCCAACTACAATGAGCAGTTCTTC	CAISGANYNEQFF	TRBV10-3*01, TRBV10-3*02	TRBV10-3	TRBJ2-1*01	TRBJ2-1	TRBD1*01	TRBD1	12	13	16	20	0	3	3
2830	3.04E-04	TGTGCCAGCAGTGAATTTCGCGTGGGTTCACCCCTCCACTTT	CASSEFRVGSPLHF	TRBV25-1*01	TRBV25-1	TRBJ1-6*02	TRBJ1-6	TRBD1*01, TRBD2*02, TRBD2*01	TRBD1, TRBD2	15	23	25	26	7	0	7
2782	2.99E-04	TGTGCCAGCTCCAAACCCGGGACGGTGAATGAAAAACTGTTTTTT	CASSKPGTVNEKLFF	TRBV25-1*01	TRBV25-1	TRBJ1-4*01	TRBJ1-4	TRBD1*01, TRBD2*02, TRBD2*01	TRBD1, TRBD2	8	18	22	27	9	4	13
2780	2.99E-04	TGTGCCAGCACCGAAAGGGGTGAAAAACTGTTTTTT	CASTERGEKLFF	TRBV7-2*04, TRBV7-2*01	TRBV7-2	TRBJ1-4*01	TRBJ1-4	TRBD1*01	TRBD1	9	15	19	20	5	0	5
2740	2.95E-04	TGCAGCGTTCTACACAGGGGTTCTAATGAAAAACTGTTTTTT	CSVLHRGSNEKLFF	TRBV29-1*01, TRBV29-1*03	TRBV29-1	TRBJ1-4*01	TRBJ1-4	TRBD1*01	TRBD1	8	13	19	22	4	2	6
2738	2.95E-04	TGTGCCATCAGTGAGTCAGACAGAAAGAGACCCAGTACTTC	CAISESD~KETQYF	TRBV10-3*01, TRBV10-3*02	TRBV10-3	TRBJ2-5*01	TRBJ2-5	TRBD1*01	TRBD1	16	18	22	24	1	1	2
2667	2.87E-04	TGTGCCAGCAGACCGAGACAGGGAGGTAGTTTGGCTACACCTTC	CASRPRQ~R*FGYTF	TRBV14*01, TRBV14*02	TRBV14	TRBJ1-2*01	TRBJ1-2	TRBD1*01	TRBD1	10	16	22	31	5	8	13
2662	2.86E-04	TGTGCCAGCAGCGTATCGGGTACAAACAGCGGTGAAAAACTGTTTTTT	CASSVSGTNSGEKLFF	TRBV9*02, TRBV9*01	TRBV9	TRBJ1-4*01	TRBJ1-4	TRBD2*02, TRBD2*01	TRBD2	14	27	31	32	12	0	12
2659	2.86E-04	TGCAGTGCTCCTCGTGGGGGGAGGGGGGCTATGCAGCCCCAGCATTTT	CSAPRGGRGAMQPQHF	TRBV20-1*06, TRBV20-1*03, TRBV20-1*01, TRBV20-1*04, TRBV20-1*05, TRBV20-1*02, TRBV20-1*07	TRBV20-1	TRBJ1-5*01	TRBJ1-5	TRBD2*02	TRBD2	8	18	24	33	9	8	17
2652	2.85E-04	TGTGCCAGCAGCTTAGTCCCCCCCCCGAGCTCCTACGAGCAGTACTTC	CASSLVPPPSSYEQYF	TRBV7-2*04, TRBV7-2*01	TRBV7-2	TRBJ2-7*01	TRBJ2-7	TRBD2*01	TRBD2	15	19	26	29	3	2	5
2651	2.85E-04	TGTGCCAGCAGCTTAGGGTTTACGAGCAGTACTTC	CASSLG~YEQYF	TRBV7-2*04, TRBV7-2*01	TRBV7-2	TRBJ2-7*01	TRBJ2-7	TRBD2*02	TRBD2	15	-1	-1	20	-1	-1	4
2648	2.85E-04	TGTGCCAGCAGTCCAGGGACAGGCTACACCTTC	CASSPGTGYTF	TRBV12-4*01, TRBV12-3*01	TRBV12-4, TRBV12-3	TRBJ1-2*01	TRBJ1-2	TRBD1*01	TRBD1	11	15	20	21	3	0	3
2644	2.84E-04	TGTGCCAGCAGTTGTAAAGGGGACTAGCGGGAGTTGAGCAGTTCTTC	CASSCKGD~AGVEQFF	TRBV7-9*01, TRBV7-9*04, TRBV7-9*02	TRBV7-9	TRBJ2-1*01	TRBJ2-1	TRBD2*02	TRBD2	10	19	32	34	8	1	9
2642	2.84E-04	TGTGCCAGCAGCTTAACGGGGGGGTCCTACAATGAGCAGTTCTTC	CASSLTGGSYNEQFF	TRBV7-9*01, TRBV7-9*02	TRBV7-9	TRBJ2-1*01	TRBJ2-1	TRBD2*01	TRBD2	14	16	23	24	1	0	1
2639	2.84E-04	TGTGCCAGCAGCTTGACAGGGGGAAACACCATATATTTT	CASSLTGGNTIYF	TRBV9*02, TRBV9*01, TRBV9*03	TRBV9	TRBJ1-3*01	TRBJ1-3	TRBD1*01	TRBD1	11	14	20	21	2	0	2
2634	2.83E-04	TGCAGTGCTAGCGTCACTAGCGAGCCCTACGAGCAGTACTTC	CSASVTSEPYEQYF	TRBV20-1*01, TRBV20-1*04, TRBV20-1*05, TRBV20-1*07	TRBV20-1	TRBJ2-7*01	TRBJ2-7	TRBD2*02, TRBD2*01	TRBD2	10	15	21	25	4	3	7
2624	2.82E-04	TGCAGTGCTAGAGTTCGGGAGTACGAGCAGTACTTC	CSARVREYEQYF	TRBV20-1*01, TRBV20-1*04, TRBV20-1*05, TRBV20-1*07	TRBV20-1	TRBJ2-7*01	TRBJ2-7	TRBD2*02	TRBD2	12	15	20	21	2	0	2
2568	2.76E-04	TGTGCCAGCAATGACATCATGAACACTGAAGCTTTCTTT	CASNDIMNTEAFF	TRBV6-1*01	TRBV6-1	TRBJ1-1*01	TRBJ1-1	TRBD1*01	TRBD1	13	-1	-1	19	-1	-1	5
2536	2.73E-04	TGTGCCAGCAGCTGACGGAGCCGGGCCCTCAGGAGTTCTTC	CASS*RS~GPQEFF	TRBV7-6*01	TRBV7-6	TRBJ2-1*01	TRBJ2-1	TRBD2*02	TRBD2	12	25	29	33	12	3	15
2534	2.73E-04	TGTGCCAGCAGCCTACAGGGTGACGGCAATCAGCCCCAGCATTTT	CASSLQGDGNQPQHF	TRBV6-4*02, TRBV6-4*01	TRBV6-4	TRBJ1-5*01	TRBJ1-5	TRBD1*01	TRBD1	10	14	19	25	3	5	8
2532	2.72E-04	TGTGCCAGCAGCGTAGGAGGTTTCACCGGGGAGCTGTTTTTT	CASSVGGFTGELFF	TRBV9*02, TRBV9*01	TRBV9	TRBJ2-2*01	TRBJ2-2	TRBD2*02	TRBD2	15	16	19	23	0	3	3
2525	2.72E-04	TGCAGTGCGCCGTTGCTAGAGACCCACGAGCAGTACTTC	CSAPLLETHEQYF	TRBV20-1*06, TRBV20-1*03, TRBV20-1*01, TRBV20-1*04, TRBV20-1*05, TRBV20-1*02, TRBV20-1*07	TRBV20-1	TRBJ2-7*01	TRBJ2-7	TRBD2*02, TRBD2*01	TRBD2	7	14	18	25	6	6	12
2518	2.71E-04	TGCAGTGCCCCTCGGGGGAACGAGCAGTACTTC	CSAPRGNEQYF	TRBV20-1*06, TRBV20-1*03, TRBV20-1*01, TRBV20-1*04, TRBV20-1*05, TRBV20-1*02, TRBV20-1*07	TRBV20-1	TRBJ2-7*01	TRBJ2-7	TRBD2*01	TRBD2	7	12	17	19	4	1	5
2505	2.70E-04	TGTGCCAGCAGTGACAGGGATAATTCACCCCTCCACTTT	CASSDRDNSPLHF	TRBV6-4*02, TRBV6-4*01	TRBV6-4	TRBJ1-6*01	TRBJ1-6	TRBD1*01, TRBD2*02	TRBD1, TRBD2	14	15	18	19	0	0	0
2473	2.66E-04	TGCGCCAGCAGCCAAGATGCAGGGAACACTGAAGCTTTCTTT	CASSQDAGNTEAFF	TRBV4-1*02, TRBV4-1*01	TRBV4-1	TRBJ1-1*01	TRBJ1-1	TRBD1*01	TRBD1	16	19	22	23	2	0	2
2469	2.66E-04	TGTGCCAGCAGCGTAGAGCGGGGGGGCTATGACGAGCAGTACTTC	CASSVERGGYDEQYF	TRBV6-1*01	TRBV6-1	TRBJ2-7*01	TRBJ2-7	TRBD2*01	TRBD2	11	16	25	31	4	5	9
2460	2.65E-04	TGTGCCAGCAGTGAGGCAGGGGGCAGGTATGGCTACACCTTC	CASSEAGGRYGYTF	TRBV2*01, TRBV2*03	TRBV2	TRBJ1-2*01	TRBJ1-2	TRBD1*01	TRBD1	13	16	23	27	2	3	5
2459	2.65E-04	TGTGCCAGCACCCGCCGGGACAGGGATTCACCCCTCCACTTT	CASTRRDRDSPLHF	TRBV27*01	TRBV27	TRBJ1-6*01	TRBJ1-6	TRBD1*01	TRBD1	9	16	24	25	6	0	6
2444	2.63E-04	TGTGCCACCAGCAGAGTTGGGGGGTCCACAGATACGCAGTATTTT	CATSRVGGSTDTQYF	TRBV15*02	TRBV15	TRBJ2-3*01	TRBJ2-3	TRBD2*01	TRBD2	11	18	23	26	6	2	8
2433	2.62E-04	TGTGCCACCAGTGACGCCGGGACAGGGCGTCTTATGGCTACACCTTC	CATSDAGT~ASYGYTF	TRBV24-1*01	TRBV24-1	TRBJ1-2*01	TRBJ1-2	TRBD1*01	TRBD1	13	18	26	32	4	5	9
2414	2.60E-04	TGCGCCAGCAGCCTAGCAGGGTCCATGAACACTGAAGCTTTCTTT	CASSLAGSMNTEAFF	TRBV5-1*01	TRBV5-1	TRBJ1-1*01	TRBJ1-1	TRBD1*01, TRBD2*02, TRBD2*01	TRBD1, TRBD2	11	16	20	25	4	4	8
2393	2.57E-04	TGTGCCACCAGCAGAGGATTGGAATCACCCCTCCACTTT	CATSRGLESPLHF	TRBV15*02	TRBV15	TRBJ1-6*02	TRBJ1-6	TRBD2*02	TRBD2	11	13	16	24	1	7	8
2391	2.57E-04	TGTGCCACGGCGGGGCAGGGATATGAAAAACTGTTTTTT	CATAGQGYEKLFF	TRBV19*01, TRBV19*03, TRBV19*02	TRBV19	TRBJ1-4*01	TRBJ1-4	TRBD2*01	TRBD2	6	9	14	22	2	7	9
2374	2.55E-04	TGTGCCAGCAGTCACACCTCGGGGAAAGGGTCCAATGAGCAGTTCTTC	CASSHTSGKGSNEQFF	TRBV7-9*03, TRBV7-9*01, TRBV7-9*04, TRBV7-9*02	TRBV7-9	TRBJ2-1*01	TRBJ2-1	TRBD2*01	TRBD2	10	19	23	32	8	8	16
2320	2.50E-04	TGTGCCAGCAGCCTTCAGGCGGGAATAGCAATCAGCCCCAGCATTTT	CASSLQAG~SNQPQHF	TRBV11-2*03	TRBV11-2	TRBJ1-5*01	TRBJ1-5	TRBD2*02	TRBD2	11	18	23	25	6	1	7
2269	2.44E-04	TGTGCCACCAGCAGAGATGGGCGGGACGGCTACGAGCAGTACTTC	CATSRDGRDGYEQYF	TRBV15*02	TRBV15	TRBJ2-7*01	TRBJ2-7	TRBD2*02	TRBD2	11	20	25	29	8	3	11
2242	2.41E-04	TGTGCCAGCGGTAACAGCGTCTATGGCTACACCTTC	CASGNSVYGYTF	TRBV12-4*01, TRBV12-3*01	TRBV12-4, TRBV12-3	TRBJ1-2*01	TRBJ1-2	TRBD1*01, TRBD2*02, TRBD2*01	TRBD1, TRBD2	8	13	16	20	4	3	7
2207	2.37E-04	TGCAGTGCTAGTATTACGGGACAGGGGCTCCTACGAGCAGTACTTC	CSASITGQ~GSYEQYF	TRBV20-1*01, TRBV20-1*04, TRBV20-1*05, TRBV20-1*07	TRBV20-1	TRBJ2-7*01	TRBJ2-7	TRBD1*01	TRBD1	11	17	26	27	5	0	5
2177	2.34E-04	TGCGCCAGCAGTGAGACAGCGCACGGCGAGCAGTACTTC	CASSETAHGEQYF	TRBV10-1*01	TRBV10-1	TRBJ2-7*01	TRBJ2-7	TRBD1*01, TRBD2*02, TRBD2*01	TRBD1, TRBD2	14	15	18	26	0	7	7
2173	2.34E-04	TGCAGTGCTAGAGATCGCACAAAAGGGGATCTAATTCACCCCTCCACTTT	CSARDRTK~GSNSPLHF	TRBV20-1*01, TRBV20-1*05, TRBV20-1*07	TRBV20-1	TRBJ1-6*01	TRBJ1-6	TRBD1*01	TRBD1	13	23	27	31	9	3	12
2172	2.34E-04	TGCGCCAGCAGTGATTACAGGGACAATGAGCAGTTCTTC	CASSDYRDNEQFF	TRBV10-1*01	TRBV10-1	TRBJ2-1*01	TRBJ2-1	TRBD1*01	TRBD1	13	16	21	22	2	0	2
2162	2.33E-04	TGTGCCAGCAGCCCCGGTAGCGGGGGCGAAGAGACCCAGTACTTC	CASSPGSGGEETQYF	TRBV5-4*01, TRBV5-4*03, TRBV5-4*04	TRBV5-4	TRBJ2-5*01	TRBJ2-5	TRBD2*01	TRBD2	12	17	25	28	4	2	6
2155	2.32E-04	TGTGCCAGCAGCTTAAGGACAGGGTTGGAACCCCTCCACTTT	CASSLRTGLEPLHF	TRBV5-6*01	TRBV5-6	TRBJ1-6*01	TRBJ1-6	TRBD1*01	TRBD1	10	16	23	29	5	5	10
2151	2.31E-04	TGTGCCAGCAGTCCGGGAGCTGAGCAGTTCTTC	CASSPGAEQFF	TRBV6-5*01	TRBV6-5	TRBJ2-1*01	TRBJ2-1	TRBD2*02	TRBD2	11	13	18	20	1	1	2
2143	2.31E-04	TGCAGCGTTGTCCTACTAGCGGGGGTACGAGCAGTACTTC	CSVVLLA~GYEQYF	TRBV29-1*01	TRBV29-1	TRBJ2-7*01	TRBJ2-7	TRBD2*01	TRBD2	9	14	24	25	4	0	4
2140	2.30E-04	TGTGCCAGCAGTGAAGGGAATCCAAGGGCACAATGAGCAGTTCTTC	CASSEGNP~GHNEQFF	TRBV6-1*01	TRBV6-1	TRBJ2-1*01	TRBJ2-1	TRBD1*01, TRBD2*02	TRBD1, TRBD2	15	24	27	29	8	1	9
2140	2.30E-04	TGTGCCAGCTCACAGGGAAGCTATGGCTACACCTTC	CASSQGSYGYTF	TRBV24-1*01	TRBV24-1	TRBJ1-2*01	TRBJ1-2	TRBD1*01	TRBD1	6	11	16	20	4	3	7
2133	2.29E-04	TGCGCCAGCAGGATGGGACAGGGGGACAATTCACCCCTCCACTTT	CASRMGQGDNSPLHF	TRBV5-1*01, TRBV5-1*02	TRBV5-1	TRBJ1-6*01	TRBJ1-6	TRBD1*01	TRBD1	10	14	24	27	3	2	5
2089	2.25E-04	TGTGCCAGCAGTTACGCTAGCGGGGGGGCTGAGACCCAGTACTTC	CASSYASGGAETQYF	TRBV6-5*01	TRBV6-5	TRBJ2-5*01	TRBJ2-5	TRBD2*01	TRBD2	14	16	27	30	1	2	3
2081	2.24E-04	TGCAGTGCTAGAGATCAAGCGGGGTCCGATACGCAGTATTTT	CSARDQAGSDTQYF	TRBV20-1*01, TRBV20-1*05, TRBV20-1*07	TRBV20-1	TRBJ2-3*01	TRBJ2-3	TRBD2*01	TRBD2	13	17	23	27	3	3	6
2078	2.24E-04	TGTGCCACCAGCAGAGACTAGCGCTAGCACAGATACGCAGTATTTT	CATSRD*R~STDTQYF	TRBV15*02	TRBV15	TRBJ2-3*01	TRBJ2-3	TRBD2*02, TRBD2*01	TRBD2	11	15	22	25	3	2	5
2068	2.22E-04	TGTGCCAGCAGCTTAGCGGGGGGGCCTACAATGAGCAGTTCTTC	CASSLAG~AYNEQFF	TRBV7-2*04, TRBV7-2*01	TRBV7-2	TRBJ2-1*01	TRBJ2-1	TRBD2*01	TRBD2	16	17	23	24	0	0	0
2063	2.22E-04	TGTGCCAGCAGCCCTTACAGGGGACGATGGCTACACCTTC	CASSPYR~DDGYTF	TRBV7-4*01	TRBV7-4	TRBJ1-2*01	TRBJ1-2	TRBD1*01	TRBD1	10	16	22	26	5	3	8
2060	2.22E-04	TGCAGTGCTTCACTCACTCCTGAGTACGAGCAGTACTTC	CSASLTPEYEQYF	TRBV20-1*06, TRBV20-1*03, TRBV20-1*01, TRBV20-1*04, TRBV20-1*05, TRBV20-1*02, TRBV20-1*07	TRBV20-1	TRBJ2-7*01	TRBJ2-7	TRBD1*01, TRBD2*02	TRBD1, TRBD2	8	18	21	24	9	2	11
2059	2.22E-04	TGTGCCAGCAGCCACAGAGCTCCTATAATTCACCCCTCCACTTT	CASSHRA~YNSPLHF	TRBV7-8*01, TRBV7-8*03	TRBV7-8	TRBJ1-6*01	TRBJ1-6	TRBD1*01	TRBD1	12	13	16	19	0	2	2
2059	2.22E-04	TGCAGTGCTAGAGATCGAGGGGAGGTCGGAGCTTTCTTT	CSARDRGEVGAFF	TRBV20-1*01, TRBV20-1*05, TRBV20-1*07	TRBV20-1	TRBJ1-1*01	TRBJ1-1	TRBD2*02	TRBD2	13	19	24	29	5	4	9
2057	2.21E-04	TGTGCCAGCAACCCACCTAACAGCCACAAGTACACCTACGAGCAGTACTTC	CASNPPNSHKYTYEQYF	TRBV6-1*01	TRBV6-1	TRBJ2-7*01	TRBJ2-7	TRBD1*01	TRBD1	9	19	22	34	9	11	20
2055	2.21E-04	TGCAGTGCTAGGGACTAGCCCTACAATGAGCAGTTCTTC	CSARD*PYNEQFF	TRBV20-1*01, TRBV20-1*04, TRBV20-1*05, TRBV20-1*07	TRBV20-1	TRBJ2-1*01	TRBJ2-1	TRBD2*02, TRBD2*01	TRBD2	10	11	18	19	0	0	0
2045	2.20E-04	TGTGCCAGCAGGGAAGTAGCTAACTATGGCTACACCTTC	CASREVANYGYTF	TRBV2*01, TRBV2*03	TRBV2	TRBJ1-2*01	TRBJ1-2	TRBD2*02, TRBD2*01	TRBD2	15	16	18	19	0	0	0
2043	2.20E-04	TGTGCCACTAGGGGACCAGCTCCTACAATGAGCAGTTCTTC	CATRGPA~YNEQFF	TRBV2*01, TRBV2*02, TRBV2*03	TRBV2	TRBJ2-1*01	TRBJ2-1	TRBD1*01, TRBD2*02, TRBD2*01	TRBD1, TRBD2	6	11	15	19	4	3	7
2031	2.19E-04	TGTGCCAGCAGTTATGGGGGCCGGTACAATGAGCAGTTCTTC	CASSYGGRYNEQFF	TRBV6-5*01	TRBV6-5	TRBJ2-1*01	TRBJ2-1	TRBD1*01	TRBD1	13	15	20	24	1	3	4
2014	2.17E-04	TGTGCCAGCAGCATACAACAGGGTTACGAGCAGTACTTC	CASSIQQGYEQYF	TRBV7-6*01, TRBV7-6*02	TRBV7-6	TRBJ2-7*01	TRBJ2-7	TRBD1*01	TRBD1	11	17	22	24	5	1	6
2013	2.17E-04	TGCAGCGTTTTTCTGGGGGACAGCGCCTACGAGCAGTACTTC	CSVFLGDSAYEQYF	TRBV29-1*01, TRBV29-1*03	TRBV29-1	TRBJ2-7*01	TRBJ2-7	TRBD1*01	TRBD1	8	16	22	25	7	2	9
2009	2.16E-04	TGCAGTGCTACTAGGGACGGCGACTATGGCTACACCTTC	CSATRDGDYGYTF	TRBV20-1*01, TRBV20-1*04, TRBV20-1*05, TRBV20-1*07	TRBV20-1	TRBJ1-2*01	TRBJ1-2	TRBD1*01, TRBD2*02, TRBD2*01	TRBD1, TRBD2	9	13	17	22	3	4	7
1977	2.13E-04	TGTGCCAGTAGTATTACCCCAGCCGGGCGGATTCACCCCTCCACTTT	CASSITPA~ADSPLHF	TRBV19*01, TRBV19*02	TRBV19	TRBJ1-6*01	TRBJ1-6	TRBD1*01, TRBD2*02, TRBD2*01	TRBD1, TRBD2	13	24	27	30	10	2	12
1967	2.12E-04	TGTGCCACCAGCAGAGATGGAGTCAGGGGAGGCACCGGGGAGCTGTTTTTT	CATSRDGVRGGTGELFF	TRBV15*02	TRBV15	TRBJ2-2*01	TRBJ2-2	TRBD1*01, TRBD2*02	TRBD1, TRBD2	11	23	28	32	11	3	14
1966	2.12E-04	TGCAGCGCCCGACGACTCCAAGAGACCCAGTACTTC	CSARRLQETQYF	TRBV29-1*01, TRBV29-1*03	TRBV29-1	TRBJ2-5*01	TRBJ2-5	TRBD2*02, TRBD2*01	TRBD2	7	13	16	17	5	0	5
1964	2.11E-04	TGTGCCAGCAGCGTAGACTACGAGCAGTACTTC	CASSVDYEQYF	TRBV7-2*04, TRBV7-2*01	TRBV7-2	TRBJ2-7*01	TRBJ2-7	TRBD2*02, TRBD2*01	TRBD2	15	-1	-1	17	-1	-1	1
1961	2.11E-04	TGCAGCGCACTGGACCCCGCAACTAATGAAAAACTGTTTTTT	CSALDPATNEKLFF	TRBV29-1*01, TRBV29-1*03	TRBV29-1	TRBJ1-4*01	TRBJ1-4	TRBD2*01	TRBD2	7	14	18	19	6	0	6
1960	2.11E-04	TGCAGTGCTAGAGATCTAGCGGGAGCTGACACCGGGGAGCTGTTTTTT	CSARDLAGADTGELFF	TRBV20-1*01, TRBV20-1*05, TRBV20-1*07	TRBV20-1	TRBJ2-2*01	TRBJ2-2	TRBD2*02	TRBD2	13	15	24	28	1	3	4
1959	2.11E-04	TGTGCCAGCAGTGAACGGGACACTATGGCTACACCTTC	CASSER~HYGYTF	TRBV25-1*01	TRBV25-1	TRBJ1-2*01	TRBJ1-2	TRBD1*01, TRBD2*02, TRBD2*01	TRBD1, TRBD2	14	16	20	21	1	0	1
1953	2.10E-04	TGTGCCATCAGTGCTCAGCAGGACGGCTACACCTTC	CAISAQQDGYTF	TRBV10-3*01, TRBV10-3*02	TRBV10-3	TRBJ1-2*01	TRBJ1-2	TRBD1*01, TRBD2*02, TRBD2*01	TRBD1, TRBD2	12	20	23	24	7	0	7
1952	2.10E-04	TGCAGTGCCGGTCGGGAGTACGAGCAGTACTTC	CSAGREYEQYF	TRBV20-1*06, TRBV20-1*03, TRBV20-1*01, TRBV20-1*04, TRBV20-1*05, TRBV20-1*02, TRBV20-1*07	TRBV20-1	TRBJ2-7*01	TRBJ2-7	TRBD2*02	TRBD2	7	12	17	18	4	0	4
1951	2.10E-04	TGTGCCAGCCCCCCCCCACTGCGGCGGAGGAGACCCAGTACTTC	CASPPPL~AEETQYF	TRBV7-9*03, TRBV7-9*01, TRBV7-9*04, TRBV7-9*02, TRBV7-9*05, TRBV7-9*06	TRBV7-9	TRBJ2-5*01	TRBJ2-5	TRBD2*01	TRBD2	8	10	16	29	1	12	13
1948	2.10E-04	TGTGCCAGCAGTGAGGACAGGGGTTTTCCTTACGAGCAGTACTTC	CASSEDRGFPYEQYF	TRBV2*01, TRBV2*03	TRBV2	TRBJ2-7*01	TRBJ2-7	TRBD1*01	TRBD1	13	14	22	30	0	7	7
1947	2.09E-04	TGCAGTGCTGCTACGGGAGGGCCCTTCCTACGAGCAGTACTTC	CSAATGG~PSYEQYF	TRBV20-1*06, TRBV20-1*03, TRBV20-1*01, TRBV20-1*04, TRBV20-1*05, TRBV20-1*02, TRBV20-1*07	TRBV20-1	TRBJ2-7*01	TRBJ2-7	TRBD2*02	TRBD2	8	13	20	25	4	4	8
1917	2.06E-04	TGCAGTGCTAGAGATCATCAGCGATCTAGCACAGATACGCAGTATTTT	CSARDHQRSSTDTQYF	TRBV20-1*01, TRBV20-1*05, TRBV20-1*07	TRBV20-1	TRBJ2-3*01	TRBJ2-3	TRBD2*02, TRBD2*01	TRBD2	13	19	22	27	5	4	9
1905	2.05E-04	TGCGCCAGCAGCCTCCAGATGGTAAACAATGAGCAGTTCTTC	CASSLQMVNNEQFF	TRBV4-1*02, TRBV4-1*01	TRBV4-1	TRBJ2-1*01	TRBJ2-1	TRBD1*01, TRBD2*02, TRBD2*01	TRBD1, TRBD2	12	15	17	25	2	7	9
1869	2.01E-04	TGCAGTGCTAGAGTTGCCTCGGGACAGGGGAGCTCCTACGAGCAGTACTTC	CSARVASGQGSSYEQYF	TRBV20-1*01, TRBV20-1*04, TRBV20-1*05, TRBV20-1*07	TRBV20-1	TRBJ2-7*01	TRBJ2-7	TRBD1*01	TRBD1	12	20	29	32	7	2	9
1846	1.99E-04	TGCAGCGTTATGTGGGAGTACGAGCAGTACTTC	CSVMWEYEQYF	TRBV29-1*01, TRBV29-1*03	TRBV29-1	TRBJ2-7*01	TRBJ2-7	TRBD2*02	TRBD2	8	13	17	24	4	6	10
1845	1.98E-04	TGTGCCATCAGTGAGTCGGGACAGGGGCCCTACGAGCAGTACTTC	CAISESGQGPYEQYF	TRBV10-3*01, TRBV10-3*02	TRBV10-3	TRBJ2-7*01	TRBJ2-7	TRBD1*01	TRBD1	16	17	26	28	0	1	1
1835	1.97E-04	TGTGCCAGCAGCTTAGCGAATAGACTAGCGGGAGACCACAATGAGCAGTTCTTC	CASSLANRLAGDHNEQFF	TRBV7-8*01	TRBV7-8	TRBJ2-1*01	TRBJ2-1	TRBD2*02	TRBD2	16	22	33	37	5	3	8
1831	1.97E-04	TGTGCCAGCAGCTTAACCCTAGCGGGAAAAATACAGATACGCAGTATTTT	CASSLTLA~KNTDTQYF	TRBV7-8*01	TRBV7-8	TRBJ2-3*01	TRBJ2-3	TRBD2*02	TRBD2	16	18	26	32	1	5	6
1827	1.97E-04	TGTGCCAGCAGTCAACGACAGGGTGAACAGCCCCAGCATTTT	CASSQRQGEQPQHF	TRBV12-4*01, TRBV12-3*01	TRBV12-4, TRBV12-3	TRBJ1-5*01	TRBJ1-5	TRBD1*01	TRBD1	11	16	22	27	4	4	8
1811	1.95E-04	TGTGCCACCAGCGGGACTGGGATCTCTGATGAGCAGTTCTTC	CATSGTGISDEQFF	TRBV15*02	TRBV15	TRBJ2-1*01	TRBJ2-1	TRBD2*02, TRBD2*01	TRBD2	11	12	17	28	0	10	10
1802	1.94E-04	TGTGCCAGCAGTCTAATGTGGAATGAGCAGTTCTTC	CASSLMWNEQFF	TRBV12-4*01, TRBV12-3*01	TRBV12-4, TRBV12-3	TRBJ2-1*01	TRBJ2-1	TRBD1*01, TRBD2*02, TRBD2*01	TRBD1, TRBD2	11	16	18	21	4	2	6
1800	1.94E-04	TGTGCCAGCAGCCCTCTTGGGGGAGGCGAGCAGTACTTC	CASSPLGGGEQYF	TRBV7-6*01, TRBV7-6*02	TRBV7-6	TRBJ2-7*01	TRBJ2-7	TRBD2*02	TRBD2	11	20	25	26	8	0	8
1791	1.93E-04	TGTGCCACCAGCCCGACTAGCTACTACGAGCAGTACTTC	CATSPTSYYEQYF	TRBV15*02	TRBV15	TRBJ2-7*01	TRBJ2-7	TRBD2*02, TRBD2*01	TRBD2	11	14	20	23	2	2	4
1788	1.92E-04	TGTGCCAGCAGTGACTCGGGCAGTAATTCACCCCTCCACTTT	CASSDSGSNSPLHF	TRBV6-4*02, TRBV6-4*01	TRBV6-4	TRBJ1-6*02	TRBJ1-6	TRBD1*01	TRBD1	10	17	20	23	6	2	8
1782	1.92E-04	TGCAGTGCTCAGGACATAGCTAACTATGGCTACACCTTC	CSAQDIANYGYTF	TRBV20-1*06, TRBV20-1*03, TRBV20-1*01, TRBV20-1*04, TRBV20-1*05, TRBV20-1*02, TRBV20-1*07	TRBV20-1	TRBJ1-2*01	TRBJ1-2	TRBD1*01	TRBD1	8	11	15	19	2	3	5
1782	1.92E-04	TGTGCCGCCGGGTCCTCGGACGAGCAGTACTTC	CAAGSSDEQYF	TRBV24-1*01	TRBV24-1	TRBJ2-7*01	TRBJ2-7	TRBD1*01, TRBD2*02, TRBD2*01	TRBD1, TRBD2	5	11	14	19	5	4	9
1740	1.87E-04	TGCAGTGCTAGAGATCAGAACCTGCATGGCAATCAGCCCCAGCATTTT	CSARDQNLHGNQPQHF	TRBV20-1*01, TRBV20-1*05, TRBV20-1*07	TRBV20-1	TRBJ1-5*01	TRBJ1-5	TRBD1*01	TRBD1	13	20	23	28	6	4	10
1740	1.87E-04	TGTGCCAGCAGTCCGGACCGGGGGACATTCAGTACTTC	CASSPD~GDIQYF	TRBV25-1*01	TRBV25-1	TRBJ2-4*01	TRBJ2-4	TRBD2*01	TRBD2	11	18	23	24	6	0	6
1738	1.87E-04	TGCGCCAGCAGCCAAGATAGTCCAGGGTGGACGTCAACTAATGAAAAACTGTTTTTT	CASSQDSPGWTSTNEKLFF	TRBV4-1*02, TRBV4-1*01	TRBV4-1	TRBJ1-4*01	TRBJ1-4	TRBD2*02, TRBD2*01	TRBD2	16	17	22	34	0	11	11
1738	1.87E-04	TGTGCTAGTGGTTTGGGACCCTAGCGGCTCCTACAATGAGCAGTTCTTC	CASGLGP*~GSYNEQFF	TRBV12-5*01	TRBV12-5	TRBJ2-1*01	TRBJ2-1	TRBD2*02, TRBD2*01	TRBD2	15	20	26	27	4	0	4
1705	1.83E-04	TGTGCCAGCAGTTTGGGGGGAGGCGGCTACACCTTC	CASSLGGGGYTF	TRBV7-9*01, TRBV7-9*02	TRBV7-9	TRBJ1-2*01	TRBJ1-2	TRBD2*02, TRBD2*01	TRBD2	10	17	22	24	6	1	7
1698	1.83E-04	TGTGCCAGCAGTTGGACTAGCGGGGGGGCCGATACGCAGTATTTT	CASSWTSGGADTQYF	TRBV6-6*04	TRBV6-6	TRBJ2-3*01	TRBJ2-3	TRBD2*01	TRBD2	12	13	27	30	0	2	2
1696	1.82E-04	TGTGCCAGCAGTGAATACAGGGGAAAATACGAGCAGTACTTC	CASSEYRGKYEQYF	TRBV28*01	TRBV28	TRBJ2-7*01	TRBJ2-7	TRBD1*01	TRBD1	10	16	22	27	5	4	9
1687	1.81E-04	TGTGCCAGCAGCGCTCTTAATCCAAATGAGCAGTTCTTC	CASSALNPNEQFF	TRBV7-8*01, TRBV7-8*03	TRBV7-8	TRBJ2-1*01	TRBJ2-1	TRBD1*01, TRBD2*02, TRBD2*01	TRBD1, TRBD2	11	20	22	24	8	1	9
1685	1.81E-04	TGTGCCAGCCCGGACAGGATCGGACCGGGGAGCTGTTTTTT	CASPDRI~TGELFF	TRBV19*01, TRBV19*03, TRBV19*02	TRBV19	TRBJ2-2*01	TRBJ2-2	TRBD1*01	TRBD1	7	11	17	23	3	5	8
1680	1.81E-04	TGCAGCGTGGGGGACAGATATGGCTACACCTTC	CSVGDRYGYTF	TRBV29-1*01	TRBV29-1	TRBJ1-2*01	TRBJ1-2	TRBD1*01	TRBD1	7	10	16	18	2	1	3
1677	1.80E-04	TGTGCCAGCAGTGAGGGACTAGCGGGGTCCAATGAGCAGTTCTTC	CASSEGLAGSNEQFF	TRBV6-1*01	TRBV6-1	TRBJ2-1*01	TRBJ2-1	TRBD2*01	TRBD2	13	14	26	29	0	2	2
1672	1.80E-04	TGCGCCAGCAGTTTTCCCGGACAGGGTTCCCCTGAAGCTTTCTTT	CASSFPGQGSPEAFF	TRBV10-2*01	TRBV10-2	TRBJ1-1*01	TRBJ1-1	TRBD1*01	TRBD1	11	18	25	31	6	5	11
1666	1.79E-04	TGTGCCAGCAGTGACTCGACTAGCGGGAGCAATGAGCAGTTCTTC	CASSDSTSGSNEQFF	TRBV6-4*02, TRBV6-4*01	TRBV6-4	TRBJ2-1*01	TRBJ2-1	TRBD2*02	TRBD2	16	17	28	29	0	0	0
1660	1.79E-04	TGTGCCAGCTTAGGACGGATTCGGGGGGCCAACGTCCTGACTTTC	CASLGRIRGANVLTF	TRBV2*01, TRBV2*02, TRBV2*03	TRBV2	TRBJ2-6*01	TRBJ2-6	TRBD1*01, TRBD2*02, TRBD2*01	TRBD1, TRBD2	8	12	15	24	3	8	11
1658	1.78E-04	TGTGCCAGCAGCGTAGCTCAGCGGGAGCTCTACGAGCAGTACTTC	CASSVAQRELYEQYF	TRBV9*02, TRBV9*01	TRBV9	TRBJ2-7*01	TRBJ2-7	TRBD2*02	TRBD2	15	19	26	29	3	2	5
1635	1.76E-04	TGCGCCACCGACACCCTTCGGGACAGTCGCAACTAATGAAAAACTGTTTTTT	CATDTLRDS~ATNEKLFF	TRBV10-1*02, TRBV10-1*01	TRBV10-1	TRBJ1-4*01	TRBJ1-4	TRBD1*01	TRBD1	6	19	25	29	12	3	15
1629	1.75E-04	TGTGCCAGCAGTCCAAACTCGGAGGGAGGGGAGCTGTTTTTT	CASSPNSEGGELFF	TRBV6-4*02, TRBV6-4*01	TRBV6-4	TRBJ2-2*01	TRBJ2-2	TRBD2*02	TRBD2	12	20	25	27	7	1	8
1628	1.75E-04	TGTGCCAGTAGTCCCCCCAGCAGCTCCTACAATGAGCAGTTCTTC	CASSPPSSSYNEQFF	TRBV19*01, TRBV19*03, TRBV19*02	TRBV19	TRBJ2-1*01	TRBJ2-1	TRBD2*01	TRBD2	11	12	17	23	0	5	5
1619	1.74E-04	TGTGCCAGCAGGCGAAAAAGCGGAGCAATATTACGGGAGCAGTACTTC	CASRRKSGAILREQYF	TRBV6-5*01	TRBV6-5	TRBJ2-7*01	TRBJ2-7	TRBD2*02, TRBD2*01	TRBD2	14	18	22	36	3	13	16
1613	1.74E-04	TGTGCCAGCAGCTTGGGAGACCCACGTCTGTTCTTT	CASSLGDPRLFF	TRBV7-8*01	TRBV7-8	TRBJ1-1*01	TRBJ1-1	TRBD2*02	TRBD2	13	14	18	30	0	11	11
1605	1.73E-04	TGTGCCATCAGTGAGGGAGAACTCGCGAAAGGGTCACCCCTCCACTTT	CAISEGELAKGSPLHF	TRBV10-3*01, TRBV10-3*02	TRBV10-3	TRBJ1-6*01	TRBJ1-6	TRBD1*01, TRBD2*02	TRBD1, TRBD2	14	29	32	33	14	0	14
1602	1.72E-04	TGTGCCACCAGTGACTCCGGGACAGGTTCGACCGGGGAGCTGTTTTTT	CATSDSGTGSTGELFF	TRBV24-1*01	TRBV24-1	TRBJ2-2*01	TRBJ2-2	TRBD1*01	TRBD1	13	18	25	30	4	4	8
1591	1.71E-04	TGTGCCAGCAGCCCCGGGACATTCGGCTATGGCTACACCTTC	CASSPGTFGYGYTF	TRBV7-2*04, TRBV7-2*01	TRBV7-2	TRBJ1-2*01	TRBJ1-2	TRBD1*01	TRBD1	11	15	20	26	3	5	8
1570	1.69E-04	TGTGCCAGCAGTTCCTTCAATAGCAATCAGCCCCAGCATTTT	CASSSFNSNQPQHF	TRBV7-9*03, TRBV7-9*01, TRBV7-9*04, TRBV7-9*02	TRBV7-9	TRBJ1-5*01	TRBJ1-5	TRBD1*01, TRBD2*02, TRBD2*01	TRBD1, TRBD2	10	13	15	20	2	4	6
1570	1.69E-04	TGTGCCAGCAGAGCCATCAGGGATGTCTACGAGCAGTACTTC	CASRAIRDVYEQYF	TRBV14*01, TRBV14*02	TRBV14	TRBJ2-7*01	TRBJ2-7	TRBD1*01	TRBD1	10	17	21	26	6	4	10
1567	1.69E-04	TGTGCCACCAGCCAAGCTTGGGGATACAATGAGCAGTTCTTC	CATSQAWGYNEQFF	TRBV24-1*01	TRBV24-1	TRBJ2-1*01	TRBJ2-1	TRBD1*01, TRBD2*02, TRBD2*01	TRBD1, TRBD2	11	20	23	24	8	0	8
1551	1.67E-04	TGTGCCATCAGTGGGGTAGTGTCCCAGCATTTT	CAISGVVSQHF	TRBV10-3*01, TRBV10-3*02	TRBV10-3	TRBJ1-5*01	TRBJ1-5	TRBD2*02, TRBD2*01	TRBD2	12	16	19	22	3	2	5
1549	1.67E-04	TGTGCCAGCAGCATTACTAGCGGAGACTACAATGAGCAGTTCTTC	CASSITSGDYNEQFF	TRBV7-8*01, TRBV7-8*03	TRBV7-8	TRBJ2-1*01	TRBJ2-1	TRBD2*02, TRBD2*01	TRBD2	12	15	22	26	2	3	5
1547	1.66E-04	TGCAGTACCACGACTAACACTGAAGCTTTCTTT	CSTTTNTEAFF	TRBV20-1*06, TRBV20-1*03, TRBV20-1*01, TRBV20-1*04, TRBV20-1*05, TRBV20-1*02, TRBV20-1*07	TRBV20-1	TRBJ1-1*01	TRBJ1-1	TRBD2*02, TRBD2*01	TRBD2	5	11	14	15	5	0	5
1544	1.66E-04	TGCGCCAGCACCCAACTAGCGGGAAGCACAGATACGCAGTATTTT	CASTQLAGSTDTQYF	TRBV4-1*02, TRBV4-1*01	TRBV4-1	TRBJ2-3*01	TRBJ2-3	TRBD2*02	TRBD2	14	15	23	24	0	0	0
1539	1.66E-04	TGTGCCACCAGCAGAGATCGGGGCGGGCCTGAAGATACGCAGTATTTT	CATSRDRGGPEDTQYF	TRBV15*02	TRBV15	TRBJ2-3*01	TRBJ2-3	TRBD1*01, TRBD2*02, TRBD2*01	TRBD1, TRBD2	11	19	23	32	7	8	15
1523	1.64E-04	TGCGCCAGCAGCCGGACTAGCGGAGCCTACGAGCAGTACTTC	CASSRTSGAYEQYF	TRBV5-1*01	TRBV5-1	TRBJ2-7*01	TRBJ2-7	TRBD2*02, TRBD2*01	TRBD2	11	13	22	25	1	2	3
1521	1.64E-04	TGTGCCATCTCAACTCCGGGACAGGGGACCACTGAAGCTTTCTTT	CAISTPGQGTTEAFF	TRBV10-3*01, TRBV10-3*02	TRBV10-3	TRBJ1-1*01	TRBJ1-1	TRBD1*01	TRBD1	8	17	26	29	8	2	10
1498	1.61E-04	TGTGCCACCAGCAGAGATGGGGGGGACAGGTACGAGCAGTACTTC	CATSRDGGDRYEQYF	TRBV15*02	TRBV15	TRBJ2-7*01	TRBJ2-7	TRBD1*01	TRBD1	11	22	29	30	10	0	10
1476	1.59E-04	TGTGCCAGCAGCTTCGTACTGGGACACTATCACGAGCAGTACTTC	CASSFVLGHYHEQYF	TRBV5-5*01	TRBV5-5	TRBJ2-7*01	TRBJ2-7	TRBD1*01	TRBD1	13	20	25	31	6	5	11
1461	1.57E-04	TGTGCCAGCAGTGAAACAGGGGTCCTAATGTAGGCAACTGTTTTTT	CASSETGV~*CRQLFF	TRBV6-5*01	TRBV6-5	TRBJ1-4*01	TRBJ1-4	TRBD1*01	TRBD1	14	15	21	35	0	13	13
1460	1.57E-04	TGTGCCAGCAGGGGGTCTGGGCAGGGGACGAATGAGCAGTTCTTC	CASRGSGQGTNEQFF	TRBV11-2*03	TRBV11-2	TRBJ2-1*01	TRBJ2-1	TRBD1*01	TRBD1	10	21	26	30	10	3	13
1460	1.57E-04	TGTGCCAGCAGTGACTCGGAGACCGGGGAGCTGTTTTTT	CASSDSETGELFF	TRBV6-4*02, TRBV6-4*01	TRBV6-4	TRBJ2-2*01	TRBJ2-2	TRBD2*02	TRBD2	16	17	20	21	0	0	0
1454	1.56E-04	TGCGCCAGCAGTACACAGGCCGGGGGCTACACCTTC	CASSTQAGGYTF	TRBV10-2*01	TRBV10-2	TRBJ1-2*01	TRBJ1-2	TRBD1*01	TRBD1	11	14	18	24	2	5	7
1449	1.56E-04	TGTGCCAGCAGCCAGACTAGCGGGCCCTACAATGAGCAGTTCTTC	CASSQTSGPYNEQFF	TRBV7-2*04, TRBV7-2*01	TRBV7-2	TRBJ2-1*01	TRBJ2-1	TRBD2*02, TRBD2*01	TRBD2	11	14	23	25	2	1	3
1446	1.56E-04	TGTGCCAGCAGTGACTCTAGCGGGAGCACAGATACGCAGTATTTT	CASSDSSGSTDTQYF	TRBV6-4*02, TRBV6-4*01	TRBV6-4	TRBJ2-3*01	TRBJ2-3	TRBD2*02, TRBD2*01	TRBD2	13	16	23	24	2	0	2
1438	1.55E-04	TGTGCCAGCAGCCCACCGCGGACTAGCGGAACTACGAGCAGTACTTC	CASSPPRT~RNYEQYF	TRBV7-9*03, TRBV7-9*01, TRBV7-9*04, TRBV7-9*02	TRBV7-9	TRBJ2-7*01	TRBJ2-7	TRBD2*02, TRBD2*01	TRBD2	11	19	28	31	7	2	9
1433	1.54E-04	TGTGCCAGCAGCTCCAGGGACCTAGGCTCCTACAATGAGCAGTTCTTC	CASSSRDLGSYNEQFF	TRBV11-3*01, TRBV11-3*02	TRBV11-3	TRBJ2-1*01	TRBJ2-1	TRBD1*01, TRBD2*02, TRBD2*01	TRBD1, TRBD2	12	16	20	26	3	5	8
1431	1.54E-04	TGTGCCACCAAAGTTCTCCGGACAGCCTACGAGCAGTACTTC	CATKVLRTAYEQYF	TRBV24-1*01	TRBV24-1	TRBJ2-7*01	TRBJ2-7	TRBD1*01	TRBD1	9	19	24	25	9	0	9
1421	1.53E-04	TGTGCCAGCAGTTTCCTAAGTTCCTACAATGAGCAGTTCTTC	CASSFLSSYNEQFF	TRBV28*01	TRBV28	TRBJ2-1*01	TRBJ2-1	TRBD1*01, TRBD2*02, TRBD2*01	TRBD1, TRBD2	13	14	16	21	0	4	4
1396	1.50E-04	TGCGCCAGCAGTGAGTACAAGGGGGGGGGAGAGACCCAGTACTTC	CASSEYKGGGETQYF	TRBV10-1*01	TRBV10-1	TRBJ2-5*01	TRBJ2-5	TRBD2*01	TRBD2	15	22	28	29	6	0	6
1394	1.50E-04	TGCGCCAGCAGTCCGGGACTAGAATTTGTTGAGCAGTTCTTC	CASSPGLEFVEQFF	TRBV10-1*02, TRBV10-1*01	TRBV10-1	TRBJ2-1*01	TRBJ2-1	TRBD2*02, TRBD2*01	TRBD2	11	14	21	29	2	7	9
1391	1.50E-04	TGTGCCAGCAGTGACCATGCTTCTGGGTCCCGTCCGTTTAATTCACCCCTCCACTTT	CASSDHASGSRPFNSPLHF	TRBV6-4*02, TRBV6-4*01	TRBV6-4	TRBJ1-6*01	TRBJ1-6	TRBD1*01, TRBD2*02, TRBD2*01	TRBD1, TRBD2	14	26	30	38	11	7	18
1390	1.50E-04	TGTGCCAGCAGTCCTGGGACAGCGTACACCTTC	CASSPGTAYTF	TRBV12-4*01, TRBV12-3*01	TRBV12-4, TRBV12-3	TRBJ1-2*01	TRBJ1-2	TRBD1*01	TRBD1	11	15	21	24	3	2	5
1385	1.49E-04	TGTGCCAGCAGCCCTCCCTCGACAGCCTCTAACTATGGCTACACCTTC	CASSPPSTASNYGYTF	TRBV13*02, TRBV13*01	TRBV13	TRBJ1-2*01	TRBJ1-2	TRBD2*02	TRBD2	11	12	17	28	0	10	10
1385	1.49E-04	TGTGCCATCAGCCGGGACAGGGAGAGTCAGCCCCAGCATTTT	CAISRDRESQPQHF	TRBV10-3*01, TRBV10-3*02	TRBV10-3	TRBJ1-5*01	TRBJ1-5	TRBD1*01	TRBD1	10	13	21	26	2	4	6
1382	1.49E-04	TGTGCCAGCAGCTTATAGGACAGAGATTACGAGCAGTACTTC	CASSL*DRDYEQYF	TRBV7-3*01	TRBV7-3	TRBJ2-7*01	TRBJ2-7	TRBD1*01	TRBD1	14	17	22	27	2	4	6
1374	1.48E-04	TGTGCCAGCAGAGTTGTAGATAATTCACCCCTCCACTTT	CASRVVDNSPLHF	TRBV14*01, TRBV14*02	TRBV14	TRBJ1-6*02	TRBJ1-6	TRBD1*01, TRBD2*02, TRBD2*01	TRBD1, TRBD2	10	14	16	19	3	2	5
1370	1.47E-04	TGTGCCAGCAGGGAAAATACAGGGAGTATCCTACGAGCAGTACTTC	CASRENTG~VSYEQYF	TRBV2*01, TRBV2*03	TRBV2	TRBJ2-7*01	TRBJ2-7	TRBD1*01	TRBD1	14	18	23	28	3	4	7
1369	1.47E-04	TGCAGTGCTTCTTCACCGGGACAGGGTTATGGCTACACCTTC	CSASSPGQGYGYTF	TRBV20-1*06, TRBV20-1*03, TRBV20-1*01, TRBV20-1*04, TRBV20-1*05, TRBV20-1*02, TRBV20-1*07	TRBV20-1	TRBJ1-2*01	TRBJ1-2	TRBD1*01	TRBD1	8	17	25	27	8	1	9
1365	1.47E-04	TGTGCCAGCAGTGTCAGTGAAGGGGGCAAAGAGGTGAACACCGGGGAGCTGTTTTTT	CASSVSEGGKEVNTGELFF	TRBV7-9*03, TRBV7-9*01, TRBV7-9*04, TRBV7-9*02	TRBV7-9	TRBJ2-2*01	TRBJ2-2	TRBD1*01	TRBD1	10	20	26	35	9	8	17
1353	1.46E-04	TGTGCCACCAGCAGAGAAAGGACAACTGGGGATGAGCAGTTCTTC	CATSRERTTGDEQFF	TRBV15*02	TRBV15	TRBJ2-1*01	TRBJ2-1	TRBD1*01	TRBD1	11	19	23	31	7	7	14
1352	1.45E-04	TGTGCCAGGTTGAAGATTACGGAAACTACCAAGAGACCCAGTACTTC	CARLKITE~YQETQYF	TRBV6-4*02, TRBV6-4*01	TRBV6-4	TRBJ2-5*01	TRBJ2-5	TRBD1*01, TRBD2*02, TRBD2*01	TRBD1, TRBD2	7	20	22	27	12	4	16
1346	1.45E-04	TGTGCCAGCAGCCAAGAGGCTAGCGGGGGGGCCGACGAGCAGTACTTC	CASSQEASGGADEQYF	TRBV4-2*01	TRBV4-2	TRBJ2-7*01	TRBJ2-7	TRBD2*01	TRBD2	16	19	30	34	2	3	5
1346	1.45E-04	TGTGCCAGCAGTTACCTAAGGACTAGCGCTGGCGAGCAGTACTTC	CASSYLRTSAGEQYF	TRBV6-5*01	TRBV6-5	TRBJ2-7*01	TRBJ2-7	TRBD2*02, TRBD2*01	TRBD2	11	19	27	32	7	4	11
1346	1.45E-04	TGCGCCAGCAGTGAGAGGGGGTAACTATGGCTACACCTTC	CASSERG~NYGYTF	TRBV10-1*01	TRBV10-1	TRBJ1-2*01	TRBJ1-2	TRBD1*01	TRBD1	14	15	20	21	0	0	0
1345	1.45E-04	TGTGCCAGCAGACAAGACAGCATTAGCAACTAATGAAAAACTGTTTTTT	CASRQDSI~ATNEKLFF	TRBV6-1*01	TRBV6-1	TRBJ1-4*01	TRBJ1-4	TRBD1*01	TRBD1	10	15	19	26	4	6	10
1337	1.44E-04	TGCGCCAGCAGCCAAGATCGTTACCTAGAACGGGGGGGCAAGAGACCCAGTACTTC	CASSQDRYL~TGGQETQYF	TRBV4-1*02, TRBV4-1*01	TRBV4-1	TRBJ2-5*01	TRBJ2-5	TRBD2*01	TRBD2	16	30	37	38	13	0	13
1337	1.44E-04	TGTGCCATCAGTGGACAGGGCTAATGAAAAACTGTTTTTT	CAISGQG~NEKLFF	TRBV10-3*01, TRBV10-3*02	TRBV10-3	TRBJ1-4*01	TRBJ1-4	TRBD1*01	TRBD1	12	13	19	20	0	0	0
1333	1.43E-04	TGTGCCAGTAGTCCCGGGACACGGTCCTCTGAGCAGTTCTTC	CASSPGTRSSEQFF	TRBV19*01, TRBV19*03, TRBV19*02	TRBV19	TRBJ2-1*01	TRBJ2-1	TRBD1*01	TRBD1	11	15	20	29	3	8	11
1332	1.43E-04	TGCAGTGCTTGTCGGGAGCGGGAGCCATACGAGCAGTACTTC	CSACREREPYEQYF	TRBV20-1*06, TRBV20-1*03, TRBV20-1*01, TRBV20-1*04, TRBV20-1*05, TRBV20-1*02, TRBV20-1*07	TRBV20-1	TRBJ2-7*01	TRBJ2-7	TRBD2*02	TRBD2	8	16	23	27	7	3	10
1324	1.42E-04	TGTGCCACCAGCAGAGAGCGGGGGGGCACAGATACGCAGTATTTT	CATSRERGGTDTQYF	TRBV15*02	TRBV15	TRBJ2-3*01	TRBJ2-3	TRBD2*01	TRBD2	11	16	24	25	4	0	4
1323	1.42E-04	TGTGCCAGCAGTGCGGGGGCTGAAGATACGCAGTATTTT	CASSAGAEDTQYF	TRBV6-4*02, TRBV6-4*01	TRBV6-4	TRBJ2-3*01	TRBJ2-3	TRBD1*01, TRBD2*01	TRBD1, TRBD2	11	12	18	23	0	4	4
1320	1.42E-04	TGCGCCAGCAGCCAAGATGTATCCCGGGGGGCGAGCACAGATACGCAGTATTTT	CASSQDVSRGASTDTQYF	TRBV4-1*02, TRBV4-1*01	TRBV4-1	TRBJ2-3*01	TRBJ2-3	TRBD2*01	TRBD2	16	24	30	33	7	2	9
1320	1.42E-04	TGTGCCAGTAGTTATGAGAGCCTAACTATGGCTACACCTTC	CASSYES~NYGYTF	TRBV19*01, TRBV19*03, TRBV19*02	TRBV19	TRBJ1-2*01	TRBJ1-2	TRBD2*02, TRBD2*01	TRBD2	11	18	20	21	6	0	6
1303	1.40E-04	TGTGCCAGCTACAGGCTGGGTTCACCCCTCCACTTT	CASYRLGSPLHF	TRBV2*01, TRBV2*02, TRBV2*03	TRBV2	TRBJ1-6*01	TRBJ1-6	TRBD1*01	TRBD1	8	10	14	20	1	5	6
1298	1.40E-04	TGTGCCAGCAGTGGACAGGGGAATCAGCCCCAGCATTTT	CASSGQGNQPQHF	TRBV2*01, TRBV2*03	TRBV2	TRBJ1-5*01	TRBJ1-5	TRBD1*01	TRBD1	12	13	20	21	0	0	0
1293	1.39E-04	TGTGCCAGCAGCCCCGGACAGGGTGAGGTGGAGGGCTACACCTTC	CASSPGQGEVEGYTF	TRBV7-9*03, TRBV7-9*01, TRBV7-9*04, TRBV7-9*02	TRBV7-9	TRBJ1-2*01	TRBJ1-2	TRBD1*01	TRBD1	11	15	22	33	3	10	13
1277	1.37E-04	TGCGCCAGCAGCCAAGTCGGGCGGGATTCGGCCTACGAGCAGTACTTC	CASSQVGRDSAYEQYF	TRBV4-3*01	TRBV4-3	TRBJ2-7*01	TRBJ2-7	TRBD2*02	TRBD2	15	20	25	31	4	5	9
1272	1.37E-04	TGCAGCGCAGAGACAGGTTCTAACTATGGCTACACCTTC	CSAETGSNYGYTF	TRBV20-1*06, TRBV20-1*03, TRBV20-1*01, TRBV20-1*04, TRBV20-1*05, TRBV20-1*02, TRBV20-1*07	TRBV20-1	TRBJ1-2*01	TRBJ1-2	TRBD1*01	TRBD1	4	11	16	19	6	2	8
1270	1.37E-04	TGTGCCGGCAGGGGTCTGAACACTGAAGCTTTCTTT	CAGRGLNTEAFF	TRBV10-3*01, TRBV10-3*02	TRBV10-3	TRBJ1-1*01	TRBJ1-1	TRBD1*01	TRBD1	5	8	13	16	2	2	4
1268	1.36E-04	TGTGCCAGCAGCTTAGACGGGAGGTCCTACAATGAGCAGTTCTTC	CASSLDGRSYNEQFF	TRBV7-9*01, TRBV7-9*02	TRBV7-9	TRBJ2-1*01	TRBJ2-1	TRBD2*02	TRBD2	15	17	23	24	1	0	1
1268	1.36E-04	TGCGCCAGCGGTTTCCACCTACTAACTATGGCTACACCTTC	CASGFHL~NYGYTF	TRBV10-1*02, TRBV10-1*01	TRBV10-1	TRBJ1-2*01	TRBJ1-2	TRBD1*01, TRBD2*02, TRBD2*01	TRBD1, TRBD2	8	17	19	21	8	1	9
1267	1.36E-04	TGCAGCGTTGAGGTGTTTGCAGGGCCGGGCGGCTACACCTTC	CSVEVFAGPGGYTF	TRBV29-1*01	TRBV29-1	TRBJ1-2*01	TRBJ1-2	TRBD1*01	TRBD1	10	19	23	30	8	6	14
1258	1.35E-04	TGCAGCGTCCAAGGGTTCAGGGAGGGGAATGGCTACACCTTC	CSVQGFREGNGYTF	TRBV29-1*01, TRBV29-1*03	TRBV29-1	TRBJ1-2*01	TRBJ1-2	TRBD2*02	TRBD2	7	19	25	28	11	2	13
1258	1.35E-04	TGTGCCAGCAGTGACGGGAATTCACCCCTCCACTTT	CASSDGNSPLHF	TRBV6-4*02, TRBV6-4*01	TRBV6-4	TRBJ1-6*02	TRBJ1-6	TRBD1*01, TRBD2*02, TRBD2*01	TRBD1, TRBD2	13	14	17	18	0	0	0
1258	1.35E-04	TGTGCCAGCAGCCAATCCCTAGGAGAGCAGTTCTTC	CASSQSLGEQFF	TRBV7-6*01, TRBV7-6*02	TRBV7-6	TRBJ2-1*01	TRBJ2-1	TRBD1*01, TRBD2*02, TRBD2*01	TRBD1, TRBD2	11	16	19	24	4	4	8
1256	1.35E-04	TGTGCCAGCAGTTCCGGAGGGGAGGTCCACGAGCAGTACTTC	CASSSGGEVHEQYF	TRBV25-1*01	TRBV25-1	TRBJ2-7*01	TRBJ2-7	TRBD2*02	TRBD2	11	19	24	28	7	3	10
1254	1.35E-04	TGCGCCAGCCGCAAGGAGGGACTACCTTCTCACAGATACGCAGTATTTT	CASRKEGL~LLTDTQYF	TRBV4-1*02, TRBV4-1*01	TRBV4-1	TRBJ2-3*01	TRBJ2-3	TRBD2*02, TRBD2*01	TRBD2	8	17	23	30	8	6	14
1254	1.35E-04	TGTGCCACCAGCAGAGATATGGCCAATTACAATGAGCAGTTCTTC	CATSRDMANYNEQFF	TRBV15*02	TRBV15	TRBJ2-1*01	TRBJ2-1	TRBD1*01, TRBD2*02	TRBD1, TRBD2	11	20	22	27	8	4	12
1251	1.35E-04	TGTGCCACCATGGAGGGGTTCATGAACACTGAAGCTTTCTTT	CATMEGFMNTEAFF	TRBV2*01, TRBV2*02, TRBV2*03	TRBV2	TRBJ1-1*01	TRBJ1-1	TRBD2*02	TRBD2	6	11	16	22	4	5	9
1250	1.34E-04	TGCAGCGTTTACGACTAGCGGGGCCCAACTACGAGCAGTACTTC	CSVYD*R~PNYEQYF	TRBV29-1*01	TRBV29-1	TRBJ2-7*01	TRBJ2-7	TRBD2*01	TRBD2	8	12	22	28	3	5	8
1246	1.34E-04	TGTGCCAGCAGCCCTTTTCACAGATACGCAGTATTTT	CASSPF~TDTQYF	TRBV7-2*04, TRBV7-2*01	TRBV7-2	TRBJ2-3*01	TRBJ2-3	TRBD1*01, TRBD2*02	TRBD1, TRBD2	11	12	14	18	0	3	3
1245	1.34E-04	TGCAGCGTGGAGGGGTCAGCGCGGAACACTGAAGCTTTCTTT	CSVEGSARNTEAFF	TRBV29-1*01	TRBV29-1	TRBJ1-1*01	TRBJ1-1	TRBD2*02	TRBD2	7	8	13	23	0	9	9
1236	1.33E-04	TGTGCCAGCAGTGAAGGACGGGGGAACTCTGGAAACACCATATATTTT	CASSEGRGNSGNTIYF	TRBV2*01, TRBV2*03	TRBV2	TRBJ1-3*01	TRBJ1-3	TRBD2*01	TRBD2	15	18	23	26	2	2	4
1235	1.33E-04	TGTGCCAGCAGTGAGTCCAGGGGGTTATCTCCTACGAGCAGTACTTC	CASSESRG~ISYEQYF	TRBV25-1*01	TRBV25-1	TRBJ2-7*01	TRBJ2-7	TRBD1*01	TRBD1	13	17	23	28	3	4	7
1234	1.33E-04	TGCAGTGCTAGAGGACACAACTAATGAAAAACTGTTTTTT	CSARGHN~NEKLFF	TRBV20-1*01, TRBV20-1*04, TRBV20-1*05, TRBV20-1*07	TRBV20-1	TRBJ1-4*01	TRBJ1-4	TRBD1*01	TRBD1	12	13	16	17	0	0	0
1232	1.33E-04	TGTGCCAGCAGTGAAGTAATTGACGAGACCCAGTACTTC	CASSEVIDETQYF	TRBV2*01, TRBV2*03	TRBV2	TRBJ2-5*01	TRBJ2-5	TRBD1*01, TRBD2*02, TRBD2*01	TRBD1, TRBD2	15	21	23	24	5	0	5
1232	1.33E-04	TGCAGCGTTATGAACTATGGCTACACCTTC	CSVMNYGYTF	TRBV29-1*01, TRBV29-1*03	TRBV29-1	TRBJ1-2*01	TRBJ1-2			8	-1	-1	12	-1	-1	3
1228	1.32E-04	TGTGCCAGCAGTGGAGGGGGGGCCCACGATGAGCAGTTCTTC	CASSGGGAHDEQFF	TRBV6-4*02, TRBV6-4*01	TRBV6-4	TRBJ2-1*01	TRBJ2-1	TRBD2*01	TRBD2	10	15	21	28	4	6	10
1227	1.32E-04	TGTGCCAGCACCACCTCCGATAGCGGGCCTCCGTACTTC	CASTTSDSGPPYF	TRBV6-1*01	TRBV6-1	TRBJ2-7*01	TRBJ2-7	TRBD2*02, TRBD2*01	TRBD2	9	20	26	32	10	5	15
1225	1.32E-04	TGTGCCAGCAGTGAGACAGAGCACTATGGCTACACCTTC	CASSETEHYGYTF	TRBV25-1*01	TRBV25-1	TRBJ1-2*01	TRBJ1-2	TRBD1*01	TRBD1	13	14	18	22	0	3	3
1221	1.31E-04	TGTGCCATCAGTGAGCCTATCGGCTCCTACGAGCAGTACTTC	CAISEPIGSYEQYF	TRBV10-3*01, TRBV10-3*02	TRBV10-3	TRBJ2-7*01	TRBJ2-7	TRBD1*01, TRBD2*02, TRBD2*01	TRBD1, TRBD2	14	15	17	23	0	5	5
1219	1.31E-04	TGCGCCAGCAGTGAGTGGCAATCAGCCCCAGCATTTT	CASSEW~NQPQHF	TRBV10-1*01	TRBV10-1	TRBJ1-5*01	TRBJ1-5	TRBD2*02, TRBD2*01	TRBD2	15	-1	-1	17	-1	-1	1
1218	1.31E-04	TGCAGTGCTAGAGGAGACAGGGAGTACAATGAGCAGTTCTTC	CSARGDREYNEQFF	TRBV20-1*01, TRBV20-1*04, TRBV20-1*05, TRBV20-1*07	TRBV20-1	TRBJ2-1*01	TRBJ2-1	TRBD1*01	TRBD1	12	15	21	24	2	2	4
1216	1.31E-04	TGCAGTGCTCTAGCGGGAGGAGGGACCGGGGAGCTGTTTTTT	CSALAGGGTGELFF	TRBV20-1*06, TRBV20-1*03, TRBV20-1*01, TRBV20-1*04, TRBV20-1*05, TRBV20-1*02, TRBV20-1*07	TRBV20-1	TRBJ2-2*01	TRBJ2-2	TRBD2*02	TRBD2	8	9	19	24	0	4	4
1216	1.31E-04	TGTGCCACCAGCACCAGGGGCACAGATACGCAGTATTTT	CATSTRGTDTQYF	TRBV15*02	TRBV15	TRBJ2-3*01	TRBJ2-3	TRBD1*01	TRBD1	11	14	18	19	2	0	2
1212	1.30E-04	TGTGCTAGCAGCCTAATTCAGAGGGGGCGCGGGCTATGGCTACACCTTC	CASSLIQR~GAGYGYTF	TRBV7-7*01, TRBV7-7*02	TRBV7-7	TRBJ1-2*01	TRBJ1-2	TRBD1*01	TRBD1	11	21	27	33	9	5	14
1212	1.30E-04	TGTGCCAGCAGCTGGGACAGGGGAGTGGGGAACACTGAAGCTTTCTTT	CASSWDRGVGNTEAFF	TRBV7-8*01, TRBV7-8*03	TRBV7-8	TRBJ1-1*01	TRBJ1-1	TRBD1*01	TRBD1	12	13	22	29	0	6	6
1212	1.30E-04	TGCAGTGCTAGAGGGGGTCGGGACACTGAAGCTTTCTTT	CSARGGRDTEAFF	TRBV20-1*01, TRBV20-1*04, TRBV20-1*05, TRBV20-1*07	TRBV20-1	TRBJ1-1*01	TRBJ1-1	TRBD1*01, TRBD2*02, TRBD2*01	TRBD1, TRBD2	12	13	16	22	0	5	5
1210	1.30E-04	TGTGCCAGCAGCTTAGTGAAAAAACGTACGAGCAGTACTTC	CASSLVK~TYEQYF	TRBV7-2*04, TRBV7-2*01	TRBV7-2	TRBJ2-7*01	TRBJ2-7	TRBD2*02	TRBD2	15	-1	-1	26	-1	-1	10
1203	1.29E-04	TGTGCCATCAGTGATTCCCCGGGACAAGGGAATCTAAACTATGGCTACACCTTC	CAISDSPGQGNLNYGYTF	TRBV10-3*01, TRBV10-3*02	TRBV10-3	TRBJ1-2*01	TRBJ1-2	TRBD1*01	TRBD1	13	20	25	36	6	10	16
1201	1.29E-04	TGCAGTGCAGGAAGGGACAGCCTTTCCGAGCAGTACTTC	CSAGRDSLSEQYF	TRBV20-1*06, TRBV20-1*03, TRBV20-1*01, TRBV20-1*04, TRBV20-1*05, TRBV20-1*02, TRBV20-1*07	TRBV20-1	TRBJ2-7*01	TRBJ2-7	TRBD1*01	TRBD1	7	13	19	26	5	6	11
1199	1.29E-04	TGTGCTAGTGGTTTGGTCGTGCGCGGATGAACACTGAAGCTTTCTTT	CASGLVVR~MNTEAFF	TRBV12-5*01	TRBV12-5	TRBJ1-1*01	TRBJ1-1	TRBD2*02, TRBD2*01	TRBD2	16	22	25	27	5	1	6
1196	1.29E-04	TGTGCCAGCAGTGGGACTAGCGGGAGCACAGATACGCAGTATTTT	CASSGTSGSTDTQYF	TRBV6-4*02, TRBV6-4*01	TRBV6-4	TRBJ2-3*01	TRBJ2-3	TRBD2*02, TRBD2*01	TRBD2	12	13	23	24	0	0	0
1189	1.28E-04	TGTGCCAGCAGCTGGAGGGACAGGGGGAATTCACCCCTCCACTTT	CASSWRDRGNSPLHF	TRBV11-3*01, TRBV11-3*02	TRBV11-3	TRBJ1-6*02	TRBJ1-6	TRBD1*01	TRBD1	12	16	26	27	3	0	3
1189	1.28E-04	TGTGCCAGTAGTCAGGGGAGAGACACCGGGGAGCTGTTTTTT	CASSQGRDTGELFF	TRBV25-1*01	TRBV25-1	TRBJ2-2*01	TRBJ2-2	TRBD1*01	TRBD1	11	12	17	22	0	4	4
1184	1.27E-04	TGCAGTGCCCCAGTCCCGGGACAGGGCTTGAACACTGAAGCTTTCTTT	CSAPVPGQGLNTEAFF	TRBV20-1*06, TRBV20-1*03, TRBV20-1*01, TRBV20-1*04, TRBV20-1*05, TRBV20-1*02, TRBV20-1*07	TRBV20-1	TRBJ1-1*01	TRBJ1-1	TRBD1*01	TRBD1	7	17	25	28	9	2	11
1179	1.27E-04	TGTGCCAGCAGTCTCAGTGGAAACACCATATATTTT	CASSLSGNTIYF	TRBV2*01, TRBV2*02, TRBV2*03	TRBV2	TRBJ1-3*01	TRBJ1-3	TRBD1*01, TRBD2*02	TRBD1, TRBD2	11	14	16	17	2	0	2
1178	1.27E-04	TGTGCCAGTATTAGTGAACAGGGATGCGGAGGGACTAATGAAAAACTGTTTTTT	CASISEQGCGGTNEKLFF	TRBV19*01, TRBV19*03, TRBV19*02	TRBV19	TRBJ1-4*01	TRBJ1-4	TRBD1*01, TRBD2*02	TRBD1, TRBD2	9	17	22	33	7	10	17
1175	1.26E-04	TGTGCCAGCACTGAGAGGGAATCCTACAATGAGCAGTTCTTC	CASTERESYNEQFF	TRBV6-5*01	TRBV6-5	TRBJ2-1*01	TRBJ2-1	TRBD2*02	TRBD2	13	14	18	21	0	2	2
1175	1.26E-04	TGTGCCAGCAGCTTAGATGAGGGGCGATCACCCCTCCACTTT	CASSLDEGRSPLHF	TRBV7-8*01	TRBV7-8	TRBJ1-6*01	TRBJ1-6	TRBD1*01, TRBD2*02	TRBD1, TRBD2	15	19	23	27	3	3	6
1173	1.26E-04	TGTGCCAGCAGTGGTGCAGCGGGAGGGCCATATGATACGCAGTATTTT	CASSGAAGGPYDTQYF	TRBV6-6*04	TRBV6-6	TRBJ2-3*01	TRBJ2-3	TRBD2*02	TRBD2	12	17	26	33	4	6	10
1164	1.25E-04	TGTGCCAGCACTCCCAGGGGAGACCAGCCCCAGCATTTT	CASTPRGDQPQHF	TRBV28*01	TRBV28	TRBJ1-5*01	TRBJ1-5	TRBD1*01	TRBD1	9	14	19	24	4	4	8
1164	1.25E-04	TGCAGGGGGGGGACTAGCGAGCTCTACGAGCAGTACTTC	CRGGTSELYEQYF	TRBV20-1*06, TRBV20-1*03, TRBV20-1*01, TRBV20-1*04, TRBV20-1*05, TRBV20-1*02, TRBV20-1*07	TRBV20-1	TRBJ2-7*01	TRBJ2-7	TRBD2*02, TRBD2*01	TRBD2	4	9	18	23	4	4	8
1152	1.24E-04	TGTGCCAGCAGTGACTGGGCGGGAGGGAGTGAGCAGTTCTTC	CASSDWAGGSEQFF	TRBV6-4*02, TRBV6-4*01	TRBV6-4	TRBJ2-1*01	TRBJ2-1	TRBD2*02	TRBD2	10	18	26	29	7	2	9
1151	1.24E-04	TGTGCCACCAGCAGAGACTAGCGTCTGACAATGAGCAGTTCTTC	CATSRD*~SDNEQFF	TRBV15*02	TRBV15	TRBJ2-1*01	TRBJ2-1	TRBD2*02, TRBD2*01	TRBD2	11	15	22	27	3	4	7
1149	1.24E-04	TGCAGTGCTAAACAACCTGACAGGGAAACTGAAGCTTTCTTT	CSAKQPDRETEAFF	TRBV20-1*01, TRBV20-1*05, TRBV20-1*07	TRBV20-1	TRBJ1-1*01	TRBJ1-1	TRBD1*01	TRBD1	9	18	24	27	8	2	10
1143	1.23E-04	TGTGCCAGCAGCCAAGTCTTGGATAGCAATGACGAGCAGTACTTC	CASSQVLDSNDEQYF	TRBV4-2*01	TRBV4-2	TRBJ2-7*01	TRBJ2-7	TRBD2*02, TRBD2*01	TRBD2	11	23	26	31	11	4	15
1142	1.23E-04	TGTGCCAGTCGGGACCGCGGGGAGCTGTTTTTT	CASRDRGELFF	TRBV19*01, TRBV19*03, TRBV19*02	TRBV19	TRBJ2-2*01	TRBJ2-2	TRBD1*01, TRBD2*02, TRBD2*01	TRBD1, TRBD2	8	10	14	17	1	2	3
1139	1.23E-04	TGTGCCAGCAGCTTAGTTGGTGGGGCCAACGTCCTGACTTTC	CASSLVGGANVLTF	TRBV7-9*01, TRBV7-9*02	TRBV7-9	TRBJ2-6*01	TRBJ2-6	TRBD2*02, TRBD2*01	TRBD2	15	-1	-1	20	-1	-1	4
1139	1.23E-04	TGCAGCCCCCCGACAGGGCTAATCAGCCCCAGCATTTT	CSPPTG~NQPQHF	TRBV29-1*01, TRBV29-1*03	TRBV29-1	TRBJ1-5*01	TRBJ1-5	TRBD1*01	TRBD1	5	11	17	20	5	2	7
1139	1.23E-04	TGTGCCATCAGGGGACTGGACAATGAGCAGTTCTTC	CAIRGLDNEQFF	TRBV10-3*01, TRBV10-3*02	TRBV10-3	TRBJ2-1*01	TRBJ2-1	TRBD2*02, TRBD2*01	TRBD2	10	11	16	19	0	2	2
1136	1.22E-04	TGCGCCAGCAGCCACCAGCATAACAGGGTAATCACAGATACGCAGTATTTT	CASSHQHNRVITDTQYF	TRBV4-3*03, TRBV4-3*01, TRBV4-3*04	TRBV4-3	TRBJ2-3*01	TRBJ2-3	TRBD1*01	TRBD1	13	22	27	32	8	4	12
1135	1.22E-04	TGTGCCAGCAGCTTCGGGGGTAACTACGAGCAGTACTTC	CASSFGGNYEQYF	TRBV11-2*03	TRBV11-2	TRBJ2-7*01	TRBJ2-7	TRBD2*01	TRBD2	11	14	19	23	2	3	5
1134	1.22E-04	TGTGCCACCAGTGATCGCTAGACAGACCCCCCGCGGGGCTACACCTTC	CATSDR*TDPPRGYTF	TRBV24-1*01	TRBV24-1	TRBJ1-2*01	TRBJ1-2	TRBD2*01	TRBD2	14	26	33	36	11	2	13
1133	1.22E-04	TGTGCCAGCAGTTACTCGATGGAAAACACCGGGGAGCTGTTTTTT	CASSYSMENTGELFF	TRBV6-6*04	TRBV6-6	TRBJ2-2*01	TRBJ2-2	TRBD1*01, TRBD2*02, TRBD2*01	TRBD1, TRBD2	16	20	22	24	3	1	4
1129	1.21E-04	TGCGCCAGCAGCCCAGGACTAGCGCTAAGCTCCTACAATGAGCAGTTCTTC	CASSPGLALSSYNEQFF	TRBV4-3*01	TRBV4-3	TRBJ2-1*01	TRBJ2-1	TRBD2*02, TRBD2*01	TRBD2	12	15	23	29	2	5	7
1127	1.21E-04	TGTGCCAGCAGCTCGGGACAGGGCCCAAGCGGCTACACCTTC	CASSSGQGPSGYTF	TRBV7-6*01, TRBV7-6*02	TRBV7-6	TRBJ1-2*01	TRBJ1-2	TRBD1*01	TRBD1	12	14	22	30	1	7	8
1121	1.21E-04	TGTGCCAGCAGCGCCGCGGCAGGGGGACCCCTCCACTTT	CASSAAAGGPLHF	TRBV9*02, TRBV9*01, TRBV9*03	TRBV9	TRBJ1-6*01	TRBJ1-6	TRBD1*01	TRBD1	12	19	25	26	6	0	6
1120	1.20E-04	TGTGCCAGCAGTGACTCGGGGACAGGGGCAGATACGCAGTATTTT	CASSDSGTGADTQYF	TRBV6-4*02, TRBV6-4*01	TRBV6-4	TRBJ2-3*01	TRBJ2-3	TRBD1*01	TRBD1	16	18	27	28	1	0	1
1115	1.20E-04	TGTGCCAGCAGTGACGGACAGGGGGCTTCACCCCTCCACTTT	CASSDGQGASPLHF	TRBV6-4*02, TRBV6-4*01	TRBV6-4	TRBJ1-6*02	TRBJ1-6	TRBD1*01	TRBD1	13	15	25	26	1	0	1
1106	1.19E-04	TGCAGTGCTATTTCCTTCAGGACAGCAACCTACGAGCAGTACTTC	CSAISFRTATYEQYF	TRBV20-1*01, TRBV20-1*04, TRBV20-1*05, TRBV20-1*07	TRBV20-1	TRBJ2-7*01	TRBJ2-7	TRBD1*01	TRBD1	9	19	24	28	9	3	12
1103	1.19E-04	TGCAGTGCTAGGATTGACAGGACTAACTATGGCTACACCTTC	CSARIDRTNYGYTF	TRBV20-1*06, TRBV20-1*03, TRBV20-1*01, TRBV20-1*04, TRBV20-1*05, TRBV20-1*02, TRBV20-1*07	TRBV20-1	TRBJ1-2*01	TRBJ1-2	TRBD1*01	TRBD1	10	15	20	22	4	1	5
1102	1.19E-04	TGTGCTAGCAGCCCGCTCCAGGGACTAGATGTTGAGCAGTTCTTC	CASSPLQGLDVEQFF	TRBV7-7*01, TRBV7-7*02	TRBV7-7	TRBJ2-1*01	TRBJ2-1	TRBD2*02, TRBD2*01	TRBD2	11	20	27	32	8	4	12
1092	1.17E-04	TGTGCCAGCGGGTCGCCGGGTACGCAGTATTTT	CASGSPGTQYF	TRBV25-1*01	TRBV25-1	TRBJ2-3*01	TRBJ2-3	TRBD2*02, TRBD2*01	TRBD2	8	16	19	20	7	0	7
1090	1.17E-04	TGCAGTGCTTAAGGGACAGCTCTACACCGGGGAGCTGTTTTTT	CSA*GTA~YTGELFF	TRBV20-1*06, TRBV20-1*03, TRBV20-1*01, TRBV20-1*04, TRBV20-1*05, TRBV20-1*02, TRBV20-1*07	TRBV20-1	TRBJ2-2*01	TRBJ2-2	TRBD1*01	TRBD1	8	12	18	23	3	4	7
1084	1.17E-04	TGTGCCAGCAGCTCAACAGGGTGGGAGCAGTACTTC	CASSSTGWEQYF	TRBV7-8*01	TRBV7-8	TRBJ2-7*01	TRBJ2-7	TRBD1*01	TRBD1	12	15	20	24	2	3	5
1083	1.17E-04	TGTGCCAGCAGCTTAGATCTGAATCCGGATGGCTACACCTTC	CASSLDLNPDGYTF	TRBV7-2*04, TRBV7-2*01	TRBV7-2	TRBJ1-2*01	TRBJ1-2	TRBD1*01, TRBD2*02, TRBD2*01	TRBD1, TRBD2	16	23	25	28	6	2	8
1079	1.16E-04	TGTGCCACCAGAGACACCTCGGGCACTGAAGCTTTCTTT	CATRDTSGTEAFF	TRBV24-1*01	TRBV24-1	TRBJ1-1*01	TRBJ1-1	TRBD1*01, TRBD2*02, TRBD2*01	TRBD1, TRBD2	10	12	15	23	1	7	8
1077	1.16E-04	TGTGCCAGCAGTTACGAGGACAGGGTCCTATAGCAATCAGCCCCAGCATTTT	CASSYEDRV~YSNQPQHF	TRBV6-5*01	TRBV6-5	TRBJ1-5*01	TRBJ1-5	TRBD1*01	TRBD1	14	17	24	30	2	5	7
1077	1.16E-04	TGCAGTGCTAGAGACAGGGGGGACACTGAAGCTTTCTTT	CSARDRGDTEAFF	TRBV20-1*01, TRBV20-1*05, TRBV20-1*07	TRBV20-1	TRBJ1-1*01	TRBJ1-1	TRBD1*01	TRBD1	13	14	20	22	0	1	1
1076	1.16E-04	TGTGCCAGCAGGCGGACAGACTCTGGAAACACCATATATTTT	CASRRTDSGNTIYF	TRBV2*01, TRBV2*02, TRBV2*03	TRBV2	TRBJ1-3*01	TRBJ1-3	TRBD1*01	TRBD1	10	13	18	20	2	1	3
1074	1.16E-04	TGCGCCAGCAGCCAGGGAGTAGACTCTGGGGCCAACGTCCTGACTTTC	CASSQGVDSGANVLTF	TRBV4-3*01	TRBV4-3	TRBJ2-6*01	TRBJ2-6	TRBD2*02	TRBD2	13	14	18	23	0	4	4
1074	1.16E-04	TGTGCCAGCTGGGGGTATGCCACTGAAGCTTTCTTT	CASWGYATEAFF	TRBV2*01, TRBV2*02, TRBV2*03	TRBV2	TRBJ1-1*01	TRBJ1-1	TRBD1*01, TRBD2*01	TRBD1, TRBD2	8	10	14	20	1	5	6
1070	1.15E-04	TGTGCCACCCTACACCGCAACTAATGAAAAACTGTTTTTT	CATLHRN~NEKLFF	TRBV24-1*01	TRBV24-1	TRBJ1-4*01	TRBJ1-4	TRBD1*01, TRBD2*02, TRBD2*01	TRBD1, TRBD2	8	11	13	17	2	3	5
1067	1.15E-04	TGTGCCATCAGTGCCCTCCAGGACCCCAATTCACCCCTCCACTTT	CAISALQDPNSPLHF	TRBV10-3*01, TRBV10-3*02	TRBV10-3	TRBJ1-6*01	TRBJ1-6	TRBD2*02	TRBD2	12	13	18	27	0	8	8
1067	1.15E-04	TGCAGCGTTGGGGGCATTGGGGACTATGGCTACACCTTC	CSVGGIGDYGYTF	TRBV29-1*01	TRBV29-1	TRBJ1-2*01	TRBJ1-2	TRBD1*01	TRBD1	9	10	14	22	0	7	7
1066	1.15E-04	TGCAGTGCTAGAGATCCCAGCGGGACCGTCTACGAGCAGTACTTC	CSARDPSGTVYEQYF	TRBV20-1*01, TRBV20-1*05, TRBV20-1*07	TRBV20-1	TRBJ2-7*01	TRBJ2-7	TRBD2*02	TRBD2	13	18	24	29	4	4	8
1061	1.14E-04	TGTGCCAGCTCTCCGGGACAGGGCGATTTGAACACTGAAGCTTTCTTT	CASSPGQGDLNTEAFF	TRBV25-1*01	TRBV25-1	TRBJ1-1*01	TRBJ1-1	TRBD1*01	TRBD1	8	14	22	28	5	5	10
1061	1.14E-04	TGTGCCAGCAGTGCGGGCTATAGCAATCAGCCCCAGCATTTT	CASSAGYSNQPQHF	TRBV2*01, TRBV2*02, TRBV2*03	TRBV2	TRBJ1-5*01	TRBJ1-5	TRBD1*01, TRBD2*02, TRBD2*01	TRBD1, TRBD2	12	14	17	20	1	2	3
1060	1.14E-04	TGCGCCAGCAGTTATCCGGGACAGGGGAACACTGAAGCTTTCTTT	CASSYPGQGNTEAFF	TRBV10-2*01	TRBV10-2	TRBJ1-1*01	TRBJ1-1	TRBD1*01	TRBD1	11	17	25	26	5	0	5
1060	1.14E-04	TGCAGTGCTAGAACACTAGCGGGGGTTGAGACGCAGTATTTT	CSARTLAGVETQYF	TRBV20-1*01, TRBV20-1*04, TRBV20-1*05, TRBV20-1*07	TRBV20-1	TRBJ2-3*01	TRBJ2-3	TRBD2*01	TRBD2	11	14	24	30	2	5	7
1059	1.14E-04	TGCAGTGCTAGAGGACTAGCGGCCTACGAGCAGTACTTC	CSARGLAAYEQYF	TRBV20-1*01, TRBV20-1*04, TRBV20-1*05, TRBV20-1*07	TRBV20-1	TRBJ2-7*01	TRBJ2-7	TRBD2*02, TRBD2*01	TRBD2	12	13	21	22	0	0	0
1056	1.14E-04	TGTGCCAGCCGGAGGGACAGCCAGGGGACCCAGTACTTC	CASRRDSQGTQYF	TRBV2*01, TRBV2*02, TRBV2*03	TRBV2	TRBJ2-5*01	TRBJ2-5	TRBD1*01	TRBD1	8	13	19	26	4	6	10
1052	1.13E-04	TGTGCCAGCACCAGGGACTCGGGGATGGGGGAGCAGTACTTC	CASTRDSGMGEQYF	TRBV2*01, TRBV2*02, TRBV2*03	TRBV2	TRBJ2-7*01	TRBJ2-7	TRBD2*02, TRBD2*01	TRBD2	9	13	18	30	3	11	14
1050	1.13E-04	TGCAGTGCTCTCCACTCCTACGAGCAGTACTTC	CSALHSYEQYF	TRBV20-1*06, TRBV20-1*03, TRBV20-1*01, TRBV20-1*04, TRBV20-1*05, TRBV20-1*02, TRBV20-1*07	TRBV20-1	TRBJ2-7*01	TRBJ2-7	TRBD2*02	TRBD2	8	9	12	14	0	1	1
1048	1.13E-04	TGTGCCAGCAGCGTAGAGAACGATGAAAAACTGTTTTTT	CASSVENDEKLFF	TRBV9*02, TRBV9*01	TRBV9	TRBJ1-4*01	TRBJ1-4	TRBD2*02, TRBD2*01	TRBD2	15	-1	-1	22	-1	-1	6
1046	1.13E-04	TGTGCCACCAGCAGAGACAGGACTGAAGCTTTCTTT	CATSRDRTEAFF	TRBV15*02	TRBV15	TRBJ1-1*01	TRBJ1-1	TRBD1*01	TRBD1	11	15	20	21	3	0	3
1044	1.12E-04	TGTGCCAGTACCTTCACCGGTTGGGGTGGTGAGCAGTTCTTC	CASTFTGWGGEQFF	TRBV19*01, TRBV19*03, TRBV19*02	TRBV19	TRBJ2-1*01	TRBJ2-1	TRBD1*01, TRBD2*01	TRBD1, TRBD2	9	22	25	29	12	3	15
1041	1.12E-04	TGTGCCAGTAGTATGGGACAGGGGTATGAAAAACTGTTTTTT	CASSMGQGYEKLFF	TRBV19*01, TRBV19*02	TRBV19	TRBJ1-4*01	TRBJ1-4	TRBD1*01	TRBD1	13	14	23	25	0	1	1
1040	1.12E-04	TGTGCCAGCAGCCTATCCCGATCTAGAAGCAGATACGCAGTATTTT	CASSLSRS~EADTQYF	TRBV9*02, TRBV9*01, TRBV9*03	TRBV9	TRBJ2-3*01	TRBJ2-3	TRBD2*02	TRBD2	11	15	19	29	3	9	12
1039	1.12E-04	TGCAGCGTGAACGGGAGGAGGGGGATGGGCTATGAGCAGTTCTTC	CSVNGRRGMGYEQFF	TRBV29-1*01, TRBV29-1*03	TRBV29-1	TRBJ2-1*01	TRBJ2-1	TRBD2*02	TRBD2	7	11	17	31	3	13	16
1035	1.11E-04	TGTGCCTGGACAGGGCGATAGGTACGAGCAGTACTTC	CAWTGR~RYEQYF	TRBV30*05, TRBV30*01	TRBV30	TRBJ2-7*01	TRBJ2-7	TRBD1*01	TRBD1	9	10	14	22	0	7	7
1029	1.11E-04	TGTGCCAGCAGCCTAGGACTAATCCTACGAGCAGTACTTC	CASSLGL~SYEQYF	TRBV7-2*04, TRBV7-2*01	TRBV7-2	TRBJ2-7*01	TRBJ2-7	TRBD2*02, TRBD2*01	TRBD2	15	16	20	22	0	1	1
1029	1.11E-04	TGTGCCAGTAGTACCACAAAGAATCAGCCCCAGCATTTT	CASSTTKNQPQHF	TRBV19*01, TRBV19*03, TRBV19*02	TRBV19	TRBJ1-5*01	TRBJ1-5	TRBD1*01	TRBD1	12	15	17	21	2	3	5
1022	1.10E-04	TGCGCCAGCAGCCAAGTAAATGAAAAACTGTTTTTT	CASSQVNEKLFF	TRBV4-1*02, TRBV4-1*01	TRBV4-1	TRBJ1-4*01	TRBJ1-4	TRBD2*02, TRBD2*01	TRBD2	15	-1	-1	18	-1	-1	2
1019	1.10E-04	TGTGCCAGCAGTGACAGGACTAGCGGGGCAGATACGCAGTATTTT	CASSDRTSGADTQYF	TRBV6-4*02, TRBV6-4*01	TRBV6-4	TRBJ2-3*01	TRBJ2-3	TRBD2*01	TRBD2	14	16	27	28	1	0	1
1006	1.08E-04	TGCAGCGTTGAAGGGACTAATGGGGGGGCCCACAATGAGCAGTTCTTC	CSVEGTNGGAHNEQFF	TRBV29-1*01	TRBV29-1	TRBJ2-1*01	TRBJ2-1	TRBD2*01	TRBD2	12	21	27	31	8	3	11
1005	1.08E-04	TGTGCCAGCAGCTTAGGCTCCTACGAGCAGTACTTC	CASSLGSYEQYF	TRBV7-2*04, TRBV7-2*01	TRBV7-2	TRBJ2-7*01	TRBJ2-7	TRBD2*02	TRBD2	15	-1	-1	17	-1	-1	1
1004	1.08E-04	TGTGCCGGCTTAAGAAGCTCCTACAATGAGCAGTTCTTC	CAGLRSSYNEQFF	TRBV2*01, TRBV2*02, TRBV2*03	TRBV2	TRBJ2-1*01	TRBJ2-1	TRBD1*01, TRBD2*02, TRBD2*01	TRBD1, TRBD2	5	6	8	17	0	8	8
1002	1.08E-04	TGCAGTGCCGCCCCGGGACTTTGAATGAAAAACTGTTTTTT	CSAAPGL~NEKLFF	TRBV20-1*06, TRBV20-1*03, TRBV20-1*01, TRBV20-1*04, TRBV20-1*05, TRBV20-1*02, TRBV20-1*07	TRBV20-1	TRBJ1-4*01	TRBJ1-4	TRBD2*02, TRBD2*01	TRBD2	7	14	19	23	6	3	9
992	1.07E-04	TGCAGCGCTGGCCCCATAGGGGCTACACCTTC	CSAGP~RGYTF	TRBV29-1*03	TRBV29-1	TRBJ1-2*01	TRBJ1-2	TRBD1*01, TRBD2*02, TRBD2*01	TRBD1, TRBD2	11	17	19	20	5	0	5
991	1.07E-04	TGCGCCAGCAGTGAGAGACAGCTGTGGCACAGATACGCAGTATTTT	CASSERQL~GTDTQYF	TRBV10-1*01	TRBV10-1	TRBJ2-3*01	TRBJ2-3	TRBD1*01	TRBD1	14	16	20	26	1	5	6
991	1.07E-04	TGTGCCAGCAGCTTTTCACTAGCCCAACAAGAGACCCAGTACTTC	CASSFSLAQQETQYF	TRBV7-9*03, TRBV7-9*01, TRBV7-9*04, TRBV7-9*02	TRBV7-9	TRBJ2-5*01	TRBJ2-5	TRBD2*02, TRBD2*01	TRBD2	13	17	22	27	3	4	7
991	1.07E-04	TGCAGTGCTACGCCTCTAGAATCCGGGGAGCTGTTTTTT	CSATPLESGELFF	TRBV20-1*06, TRBV20-1*03, TRBV20-1*01, TRBV20-1*04, TRBV20-1*05, TRBV20-1*02, TRBV20-1*07	TRBV20-1	TRBJ2-2*01	TRBJ2-2	TRBD2*02, TRBD2*01	TRBD2	9	15	18	22	5	3	8
988	1.06E-04	TGTGCCAGCGGAACGGGACTAGCACGCAATGAGCAGTTCTTC	CASGTGLARNEQFF	TRBV25-1*01	TRBV25-1	TRBJ2-1*01	TRBJ2-1	TRBD2*02, TRBD2*01	TRBD2	8	14	22	26	5	3	8
984	1.06E-04	TGCGCCAGCAGTGAGGACAGGGTACACTGAAGCTTTCTTT	CASSEDR~YTEAFF	TRBV10-1*01	TRBV10-1	TRBJ1-1*01	TRBJ1-1	TRBD1*01	TRBD1	14	15	21	23	0	1	1
983	1.06E-04	TGCAGTGCTAGAGATCCCCAGGACTAGCGGGAGGGTGCTATGAGCAGTACTTC	CSARDPQD*~GGCYEQYF	TRBV20-1*01, TRBV20-1*05, TRBV20-1*07	TRBV20-1	TRBJ2-7*01	TRBJ2-7	TRBD2*02	TRBD2	13	20	34	37	6	2	8
983	1.06E-04	TGTGCCAGCATGGTTCTTACCTACGAGCAGTACTTC	CASMVLTYEQYF	TRBV12-4*01, TRBV12-3*01	TRBV12-4, TRBV12-3	TRBJ2-7*01	TRBJ2-7	TRBD1*01, TRBD2*02, TRBD2*01	TRBD1, TRBD2	9	-1	-1	19	-1	-1	9
983	1.06E-04	TGTGCCAGCAGCCAGGGAGGGGATGGCTACACCTTC	CASSQGGDGYTF	TRBV6-5*01	TRBV6-5	TRBJ1-2*01	TRBJ1-2	TRBD2*02	TRBD2	11	14	20	22	2	1	3
982	1.06E-04	TGTGCCAGCGGCCCTCGGGTTAGGGGGCGGGATTCACCCCTCCACTTT	CASGPRVRGRDSPLHF	TRBV7-2*04, TRBV7-2*01	TRBV7-2	TRBJ1-6*01	TRBJ1-6	TRBD1*01	TRBD1	8	21	27	31	12	3	15
982	1.06E-04	TGCAGTGCTAGGTTTGAGGGGAACACTGAAGCTTTCTTT	CSARFEGNTEAFF	TRBV20-1*06, TRBV20-1*03, TRBV20-1*01, TRBV20-1*04, TRBV20-1*05, TRBV20-1*02, TRBV20-1*07	TRBV20-1	TRBJ1-1*01	TRBJ1-1	TRBD2*02	TRBD2	10	15	19	20	4	0	4
977	1.05E-04	TGTGCCAGTAGTGGGAGACCACCAACTAATGAAAAACTGTTTTTT	CASSGRPPTNEKLFF	TRBV19*01, TRBV19*03, TRBV19*02	TRBV19	TRBJ1-4*01	TRBJ1-4	TRBD2*02	TRBD2	11	12	16	22	0	5	5
977	1.05E-04	TGTGCCACCAGCAGGTTGTCAGAGCAGTTCTTC	CATSRLSEQFF	TRBV15*02	TRBV15	TRBJ2-1*01	TRBJ2-1	TRBD1*01	TRBD1	11	16	19	21	4	1	5
976	1.05E-04	TGTGCCATCAGTGAGGACAGGGCGGTACTCAATGAGCAGTTCTTC	CAISEDRAVLNEQFF	TRBV10-3*01, TRBV10-3*02	TRBV10-3	TRBJ2-1*01	TRBJ2-1	TRBD1*01	TRBD1	14	15	21	29	0	7	7
973	1.05E-04	TGTGCCAGCAGTGAACACTAGCGGACGCCCACGAGCAGTACTTC	CASSEH*~DAHEQYF	TRBV25-1*01	TRBV25-1	TRBJ2-7*01	TRBJ2-7	TRBD2*02, TRBD2*01	TRBD2	14	16	23	30	1	6	7
972	1.05E-04	TGTGCCAGCAGTAACATAGCGGGAGAAGGGACCTACGAGCAGTACTTC	CASSNIAGEGTYEQYF	TRBV5-6*01	TRBV5-6	TRBJ2-7*01	TRBJ2-7	TRBD2*02	TRBD2	11	16	24	31	4	6	10
969	1.04E-04	TGTGCCAGCGGACTCCGAAGCTACACCTTC	CASGLRSYTF	TRBV2*01, TRBV2*02, TRBV2*03	TRBV2	TRBJ1-2*01	TRBJ1-2	TRBD2*02, TRBD2*01	TRBD2	8	9	13	19	0	5	5
966	1.04E-04	TGTGCCACCAGTGACCTCCCCTCAGTCTGGACAAACTACGAGCAGTACTTC	CATSDLPSVWTNYEQYF	TRBV24-1*01	TRBV24-1	TRBJ2-7*01	TRBJ2-7	TRBD2*02	TRBD2	13	14	19	35	0	15	15
966	1.04E-04	TGTGCCAGCAGCGTAGCTCCCGACAGGGTCTATGGCTACACCTTC	CASSVAPDRVYGYTF	TRBV9*02, TRBV9*01	TRBV9	TRBJ1-2*01	TRBJ1-2	TRBD1*01	TRBD1	15	21	27	29	5	1	6
963	1.04E-04	TGTGCCAGCAGAGACAGGGTGGGGAGTGAAAAACTGTTTTTT	CASRDRVGSEKLFF	TRBV2*01, TRBV2*02, TRBV2*03	TRBV2	TRBJ1-4*01	TRBJ1-4	TRBD1*01	TRBD1	10	12	18	26	1	7	8
962	1.03E-04	TGTGCCAGTAGCCCGGGAGACGTTGGGCACCGGGGAGCTGTTTTTT	CASSPGDV~GTGELFF	TRBV19*01, TRBV19*03, TRBV19*02	TRBV19	TRBJ2-2*01	TRBJ2-2	TRBD2*02	TRBD2	11	13	18	27	1	8	9
962	1.03E-04	TGTGCCAGCAGCTTTTCGGATTACGAGCAGTACTTC	CASSFSDYEQYF	TRBV11-3*01, TRBV11-3*02	TRBV11-3	TRBJ2-7*01	TRBJ2-7	TRBD1*01, TRBD2*02, TRBD2*01	TRBD1, TRBD2	13	17	19	21	3	1	4
956	1.03E-04	TGTGCCAGCAGTGATTCGAGGACAGGGGGTCAGCCCCAGCATTTT	CASSDSRTGGQPQHF	TRBV2*01, TRBV2*02, TRBV2*03	TRBV2	TRBJ1-5*01	TRBJ1-5	TRBD1*01	TRBD1	13	19	28	29	5	0	5
954	1.03E-04	TGTGCCAGCAGCTTAGGACTAGGCGGGACCGATACGCAGTATTTT	CASSLGLGGTDTQYF	TRBV11-2*03	TRBV11-2	TRBJ2-3*01	TRBJ2-3	TRBD2*02, TRBD2*01	TRBD2	15	22	27	30	6	2	8
954	1.03E-04	TGTGCCATCGCATGTTTCCAGCCCCAGCATTTT	CAIACFQPQHF	TRBV10-3*01, TRBV10-3*02	TRBV10-3	TRBJ1-5*01	TRBJ1-5	TRBD1*01	TRBD1	8	12	14	18	3	3	6
952	1.02E-04	TGTGCCAGCAGTGGGCGGACAGGAAATTCACCCCTCCACTTT	CASSGRTGNSPLHF	TRBV25-1*01	TRBV25-1	TRBJ1-6*01	TRBJ1-6	TRBD1*01	TRBD1	12	16	22	24	3	1	4
950	1.02E-04	TGTGCCAGCAGTGAATTGGAGACATCTACCGGGGAGCTGTTTTTT	CASSELETSTGELFF	TRBV2*01, TRBV2*03	TRBV2	TRBJ2-2*01	TRBJ2-2	TRBD1*01, TRBD2*02	TRBD1, TRBD2	14	20	23	27	5	3	8
946	1.02E-04	TGTGCCACCAGCAGCGGGGGGGGACCCCCTACGAACACCGGGGAGCTGTTTTTT	CATSSGGGPPTNTGELFF	TRBV15*02	TRBV15	TRBJ2-2*01	TRBJ2-2	TRBD2*01	TRBD2	11	12	21	31	0	9	9
945	1.02E-04	TGTGCCAGCAGCTTCGGCATCACAGAGGGCTACACCTTC	CASSFGITEGYTF	TRBV7-2*04, TRBV7-2*01	TRBV7-2	TRBJ1-2*01	TRBJ1-2	TRBD1*01	TRBD1	13	21	24	27	7	2	9
940	1.01E-04	TGCAGTGCTGAGCGGGAGAACTACGAGCAGTACTTC	CSAERENYEQYF	TRBV20-1*06, TRBV20-1*03, TRBV20-1*01, TRBV20-1*04, TRBV20-1*05, TRBV20-1*02, TRBV20-1*07	TRBV20-1	TRBJ2-7*01	TRBJ2-7	TRBD2*02	TRBD2	8	10	17	20	1	2	3
939	1.01E-04	TGTGCCATCAGTGAGTCAACGCTCTCGGATCCTAACTATGGCTACACCTTC	CAISESTLSDPNYGYTF	TRBV10-3*01, TRBV10-3*02	TRBV10-3	TRBJ1-2*01	TRBJ1-2	TRBD2*02, TRBD2*01	TRBD2	16	19	22	31	2	8	10
939	1.01E-04	TGTGCCAGCACCTTACTATGAGCAGTTCTTC	CASTL~YEQFF	TRBV7-2*04, TRBV7-2*01	TRBV7-2	TRBJ2-1*01	TRBJ2-1	TRBD1*01, TRBD2*02	TRBD1, TRBD2	13	-1	-1	14	-1	-1	0
935	1.01E-04	TGCAGTGCTAGAGGTGAACTAGCGGGAGAGACAGATACGCAGTATTTT	CSARGELAGETDTQYF	TRBV20-1*01, TRBV20-1*04, TRBV20-1*05, TRBV20-1*07	TRBV20-1	TRBJ2-3*01	TRBJ2-3	TRBD2*02	TRBD2	12	17	27	30	4	2	6
935	1.01E-04	TGTGCCAGCAGCCAAACACTGAAGCTTTCTTT	CASSQ~TEAFF	TRBV7-9*03, TRBV7-9*01, TRBV7-9*04, TRBV7-9*02	TRBV7-9	TRBJ1-1*01	TRBJ1-1			11	-1	-1	14	-1	-1	2
932	1.00E-04	TGTGCCACCAGTGTAGGACGAAATTCACCCCTCCACTTT	CATSVGRNSPLHF	TRBV24-1*01	TRBV24-1	TRBJ1-6*02	TRBJ1-6	TRBD1*01, TRBD2*02, TRBD2*01	TRBD1, TRBD2	12	15	18	21	2	2	4
932	1.00E-04	TGTGCCAGCAGCGGGACAGGGGTTGAAAAACTGTTTTTT	CASSGTGVEKLFF	TRBV25-1*01	TRBV25-1	TRBJ1-4*01	TRBJ1-4	TRBD1*01	TRBD1	10	12	21	23	1	1	2
929	9.99E-05	TGTGCCAGTAGCAGGACAGCACTACGAGCAGTACTTC	CASSRT~HYEQYF	TRBV19*01, TRBV19*03, TRBV19*02	TRBV19	TRBJ2-7*01	TRBJ2-7	TRBD1*01	TRBD1	11	13	18	21	1	2	3
923	9.93E-05	TGTGCCAGCAGTTTGGACAGCTACGAGCAGTACTTC	CASSLDSYEQYF	TRBV6-1*01	TRBV6-1	TRBJ2-7*01	TRBJ2-7	TRBD1*01	TRBD1	13	14	19	20	0	0	0
922	9.92E-05	TGCGCCAGCAGTTAGAACCTTCGATATAGCAATCAGCCCCAGCATTTT	CASS*NLRYSNQPQHF	TRBV10-1*02, TRBV10-1*01	TRBV10-1	TRBJ1-5*01	TRBJ1-5	TRBD1*01, TRBD2*02, TRBD2*01	TRBD1, TRBD2	11	17	19	26	5	6	11
922	9.92E-05	TGTGCCAGCTGGGGGGGACAGGGAGGTCAGCCCCAGCATTTT	CASWGGQGGQPQHF	TRBV4-2*01	TRBV4-2	TRBJ1-5*01	TRBJ1-5	TRBD1*01	TRBD1	8	14	22	26	5	3	8
922	9.92E-05	TGTGCCAGCACCTTAGGAGAGACGAAGACCCAGTACTTC	CASTLGETKTQYF	TRBV6-1*01	TRBV6-1	TRBJ2-5*01	TRBJ2-5	TRBD2*02	TRBD2	6	15	18	25	8	6	14
919	9.89E-05	TGCGCCAGCAGTGTACAAGATCTCCTACGAGCAGTACTTC	CASSVQD~SYEQYF	TRBV10-1*02, TRBV10-1*01	TRBV10-1	TRBJ2-7*01	TRBJ2-7	TRBD1*01	TRBD1	12	14	16	21	1	4	5
918	9.88E-05	TGTGCCAGCAGCTTAGTGTGCGTAGCGGGGTTGTTGGGGCAGTACTTC	CASSLVCVAGLLGQYF	TRBV7-9*01, TRBV7-9*02	TRBV7-9	TRBJ2-7*01	TRBJ2-7	TRBD2*01	TRBD2	15	22	29	38	6	8	14
918	9.88E-05	TGTGCCACCAGTGATAAACAGGGGCGGCCTACGAGCAGTACTTC	CATSDKQ~AAYEQYF	TRBV24-1*01	TRBV24-1	TRBJ2-7*01	TRBJ2-7	TRBD1*01	TRBD1	14	17	23	27	2	3	5
917	9.87E-05	TGTGCCACCAGCATCAGGGTTGAGGATTCACCCCTCCACTTT	CATSIRVEDSPLHF	TRBV15*02	TRBV15	TRBJ1-6*02	TRBJ1-6	TRBD1*01	TRBD1	11	14	18	25	2	6	8
917	9.87E-05	TGTGCCAGCAGCTTATCACTAGATACGCAGTATTTT	CASSLSLDTQYF	TRBV12-4*01, TRBV12-3*01	TRBV12-4, TRBV12-3	TRBJ2-3*01	TRBJ2-3	TRBD2*02, TRBD2*01	TRBD2	14	17	19	20	2	0	2
915	9.84E-05	TGCAGTGCTAGGGCCCTAGGACTAGCGGGGGGAGCAGAGACCCAGTACTTC	CSARALGLAGGAETQYF	TRBV20-1*01, TRBV20-1*04, TRBV20-1*05, TRBV20-1*07	TRBV20-1	TRBJ2-5*01	TRBJ2-5	TRBD2*01	TRBD2	10	18	31	35	7	3	10
915	9.84E-05	TGCAGTGCTCCGCCAACCCTGGACAGCCCCTACGAGCAGTACTTC	CSAPPTLDSPYEQYF	TRBV20-1*06, TRBV20-1*03, TRBV20-1*01, TRBV20-1*04, TRBV20-1*05, TRBV20-1*02, TRBV20-1*07	TRBV20-1	TRBJ2-7*01	TRBJ2-7	TRBD1*01	TRBD1	8	20	25	28	11	2	13
915	9.84E-05	TGTGCCAGCACCGAAGGACCCGAGAACACTGAAGCTTTCTTT	CASTEGPENTEAFF	TRBV6-1*01	TRBV6-1	TRBJ1-1*01	TRBJ1-1	TRBD1*01, TRBD2*02, TRBD2*01	TRBD1, TRBD2	9	15	18	23	5	4	9
913	9.82E-05	TGTGCCAGCAGTGCAACGACCGACATCTCCTACGAGCAGTACTTC	CASSATTDISYEQYF	TRBV2*01, TRBV2*03	TRBV2	TRBJ2-7*01	TRBJ2-7	TRBD1*01	TRBD1	12	21	24	26	8	1	9
913	9.82E-05	TGTGCCAGCAGCTTACCGACCTTAATGAACACTGAAGCTTTCTTT	CASSLPTLMNTEAFF	TRBV7-9*01, TRBV7-9*02	TRBV7-9	TRBJ1-1*01	TRBJ1-1	TRBD1*01, TRBD2*02, TRBD2*01	TRBD1, TRBD2	14	17	19	25	2	5	7
913	9.82E-05	TGTGCCAGCAGTTTACGGCCATACGAGCAGTACTTC	CASSLRPYEQYF	TRBV12-4*01, TRBV12-3*01	TRBV12-4, TRBV12-3	TRBJ2-7*01	TRBJ2-7	TRBD1*01, TRBD2*02, TRBD2*01	TRBD1, TRBD2	14	16	18	21	1	2	3
910	9.79E-05	TGTGCCAGCAGCTTACTAGGGACCCCCCGAAATTTAGAGCAGTACTTC	CASSLLGTPRNLEQYF	TRBV7-8*01	TRBV7-8	TRBJ2-7*01	TRBJ2-7	TRBD2*01	TRBD2	14	22	28	36	7	7	14
903	9.72E-05	TGTGCCAGCAGCGCCCGGGACAGGGGCTATGGCTACACCTTC	CASSARDRGYGYTF	TRBV5-4*01, TRBV5-4*03, TRBV5-4*04	TRBV5-4	TRBJ1-2*01	TRBJ1-2	TRBD1*01	TRBD1	11	16	25	26	4	0	4
903	9.72E-05	TGCAGTGCTAGTCCCGGAGAGCCCTACGAGCAGTACTTC	CSASPGEPYEQYF	TRBV20-1*01, TRBV20-1*04, TRBV20-1*05, TRBV20-1*07	TRBV20-1	TRBJ2-7*01	TRBJ2-7	TRBD2*02, TRBD2*01	TRBD2	11	15	18	22	3	3	6
898	9.66E-05	TGCAGCGTTGTTGTCAGGGAAGGATATGGCTACACCTTC	CSVVVREGYGYTF	TRBV29-1*01	TRBV29-1	TRBJ1-2*01	TRBJ1-2	TRBD1*01	TRBD1	9	14	18	24	4	5	9
897	9.65E-05	TGTGCCAGCAGTCTAAGACAGGGTGAACAGCCCCAGCATTTT	CASSLRQGEQPQHF	TRBV12-4*01, TRBV12-3*01	TRBV12-4, TRBV12-3	TRBJ1-5*01	TRBJ1-5	TRBD1*01	TRBD1	11	16	22	27	4	4	8
895	9.63E-05	TGTGCCAGCAGCTTAGCGTCCGACAGGGGCGTCATCTATGGCTACACCTTC	CASSLASDRGVIYGYTF	TRBV7-9*01, TRBV7-9*02	TRBV7-9	TRBJ1-2*01	TRBJ1-2	TRBD1*01	TRBD1	16	21	28	35	4	6	10
895	9.63E-05	TGCGCCAGCAGTGAGGACAGGGGGCGGCTACACCTTC	CASSED~GGGYTF	TRBV10-1*01	TRBV10-1	TRBJ1-2*01	TRBJ1-2	TRBD1*01	TRBD1	14	15	24	25	0	0	0
894	9.62E-05	TGTGCCAGTAGTATTTTGGGGACTAACACCGGGGAGCTGTTTTTT	CASSILGTNTGELFF	TRBV19*01, TRBV19*02	TRBV19	TRBJ2-2*01	TRBJ2-2	TRBD2*02, TRBD2*01	TRBD2	13	18	23	24	4	0	4
893	9.61E-05	TGTGCCAGCAGTCGGGCAGCCATATACTATGGCTACACCTTC	CASSRAAIYYGYTF	TRBV7-9*03, TRBV7-9*01, TRBV7-9*04, TRBV7-9*02	TRBV7-9	TRBJ1-2*01	TRBJ1-2	TRBD1*01, TRBD2*02, TRBD2*01	TRBD1, TRBD2	10	13	16	25	2	8	10
893	9.61E-05	TGCAGCGTTCTGGCAGGGAACTATGGCTACACCTTC	CSVLAGNYGYTF	TRBV29-1*01, TRBV29-1*03	TRBV29-1	TRBJ1-2*01	TRBJ1-2	TRBD1*01	TRBD1	8	13	17	18	4	0	4
889	9.56E-05	TGCAGTGCTAGATCTAGCGGGGACTCCTACGAGCAGTACTTC	CSARSSGDSYEQYF	TRBV20-1*01, TRBV20-1*04, TRBV20-1*05, TRBV20-1*07	TRBV20-1	TRBJ2-7*01	TRBJ2-7	TRBD2*01	TRBD2	11	13	21	23	1	1	2
887	9.54E-05	TGCAGCGTTTATCTAGAGGACAGCGCTTACGAGCAGTACTTC	CSVYLEDSAYEQYF	TRBV29-1*01	TRBV29-1	TRBJ2-7*01	TRBJ2-7	TRBD1*01	TRBD1	8	17	22	27	8	4	12
886	9.53E-05	TGCAGTGCTAGAGGGTCCCCAAGCGGGAGGGCCCCAGATACGCAGTATTTT	CSARGSPSGRAPDTQYF	TRBV20-1*01, TRBV20-1*04, TRBV20-1*05, TRBV20-1*07	TRBV20-1	TRBJ2-3*01	TRBJ2-3	TRBD2*02	TRBD2	12	21	30	34	8	3	11
886	9.53E-05	TGTGCCAGCAGCGCCGACGGTTACAATGAGCAGTTCTTC	CASSADGYNEQFF	TRBV9*02, TRBV9*01, TRBV9*03	TRBV9	TRBJ2-1*01	TRBJ2-1	TRBD1*01, TRBD2*02, TRBD2*01	TRBD1, TRBD2	12	15	17	21	2	3	5
886	9.53E-05	TGTGCCAGCAGCTTCGGTATGACTGAAGCTTTCTTT	CASSFGMTEAFF	TRBV11-3*01	TRBV11-3	TRBJ1-1*01	TRBJ1-1	TRBD2*02, TRBD2*01	TRBD2	13	14	16	21	0	4	4
884	9.51E-05	TGTGCCAGCAGTGAAGGGGAATCGAACGGCTACACCTTC	CASSEGESNGYTF	TRBV6-1*01	TRBV6-1	TRBJ1-2*01	TRBJ1-2	TRBD1*01, TRBD2*02, TRBD2*01	TRBD1, TRBD2	15	16	19	27	0	7	7
883	9.50E-05	TGTGCCACCAGCAGAGAGGTGCCAGTAGTCCTACGAGCAGTACTTC	CATSREVP~*SYEQYF	TRBV15*02	TRBV15	TRBJ2-7*01	TRBJ2-7	TRBD2*02	TRBD2	11	15	18	28	3	9	12
883	9.50E-05	TGTGCCAGCAGCTTATCGGAGACCCAGTACTTC	CASSLSETQYF	TRBV11-2*03	TRBV11-2	TRBJ2-5*01	TRBJ2-5	TRBD2*02	TRBD2	14	-1	-1	18	-1	-1	3
881	9.48E-05	TGTGCCAGCAGCGTAGGGACTAGCGGCCAAGAGACCCAGTACTTC	CASSVGTSGQETQYF	TRBV9*02, TRBV9*01	TRBV9	TRBJ2-5*01	TRBJ2-5	TRBD2*02, TRBD2*01	TRBD2	15	16	25	26	0	0	0
881	9.48E-05	TGCAGTGCTAGAGGCGGAGGGACAGGCTATGGTGGCTACACCTTC	CSARGGGTGYGGYTF	TRBV20-1*01, TRBV20-1*04, TRBV20-1*05, TRBV20-1*07	TRBV20-1	TRBJ1-2*01	TRBJ1-2	TRBD1*01	TRBD1	12	18	25	32	5	6	11
881	9.48E-05	TGTGCCAGCAGCGTAGAGGGATTCACCCCTCCACTTT	CASSVE~DSPLHF	TRBV9*02, TRBV9*01	TRBV9	TRBJ1-6*02	TRBJ1-6	TRBD1*01, TRBD2*02	TRBD1, TRBD2	15	16	19	20	0	0	0
878	9.45E-05	TGCAGTGGATCTAGCGGGGACTTGAGGGAGCAGTACTTC	CSGSSGDLREQYF	TRBV20-1*06, TRBV20-1*03, TRBV20-1*01, TRBV20-1*04, TRBV20-1*05, TRBV20-1*02, TRBV20-1*07	TRBV20-1	TRBJ2-7*01	TRBJ2-7	TRBD2*01	TRBD2	6	10	18	27	3	8	11
875	9.41E-05	TGTGCCAGTAGTATAGCGGGAGGTACAGCTACAATGAGCAGTTCTTC	CASSIAGG~SYNEQFF	TRBV19*01, TRBV19*02	TRBV19	TRBJ2-1*01	TRBJ2-1	TRBD2*02	TRBD2	15	16	22	28	0	5	5
874	9.40E-05	TGTGCCAGTAGTTCCTCGGGCAGGGGGACTAGCCATGAACACTGAAGCTTTCTTT	CASSSSGRG~LAMNTEAFF	TRBV19*01, TRBV19*03, TRBV19*02	TRBV19	TRBJ1-1*01	TRBJ1-1	TRBD2*02, TRBD2*01	TRBD2	11	24	32	35	12	2	14
874	9.40E-05	TGCAGTGCTAGGTTTACTAGCAATCAGCCCCAGCATTTT	CSARFTSNQPQHF	TRBV20-1*06, TRBV20-1*03, TRBV20-1*01, TRBV20-1*04, TRBV20-1*05, TRBV20-1*02, TRBV20-1*07	TRBV20-1	TRBJ1-5*01	TRBJ1-5	TRBD2*02, TRBD2*01	TRBD2	10	-1	-1	17	-1	-1	6
873	9.39E-05	TGTGCCAGCAGCGCGGGACTAGCGGGAAACTACGAGCAGTACTTC	CASSAGLAGNYEQYF	TRBV13*02, TRBV13*01	TRBV13	TRBJ2-7*01	TRBJ2-7	TRBD2*02	TRBD2	11	14	26	29	2	2	4
873	9.39E-05	TGTGCCAGCCACTTGACAGGGTCCTACGAGCAGTACTTC	CASHLTGSYEQYF	TRBV5-4*01, TRBV5-4*03, TRBV5-4*04	TRBV5-4	TRBJ2-7*01	TRBJ2-7	TRBD1*01	TRBD1	8	14	20	21	5	0	5
873	9.39E-05	TGTGCCAGCAGCTTAGGGAGTACCTACGAGCAGTACTTC	CASSLGSTYEQYF	TRBV11-2*03	TRBV11-2	TRBJ2-7*01	TRBJ2-7	TRBD2*02	TRBD2	15	16	19	22	0	2	2
870	9.36E-05	TGCAGTGCTAGATTCTCCGGGATTGAGTCCTCCGAGCAGTACTTC	CSARFSGIESSEQYF	TRBV20-1*01, TRBV20-1*04, TRBV20-1*05, TRBV20-1*07	TRBV20-1	TRBJ2-7*01	TRBJ2-7	TRBD2*02	TRBD2	11	17	21	27	5	5	10
869	9.35E-05	TGCAGCGCCTAAGGACAGGGGTGAGAGGAAGCAATCAGCCCCAGCATTTT	CSA*GQG*~GSNQPQHF	TRBV29-1*01, TRBV29-1*03	TRBV29-1	TRBJ1-5*01	TRBJ1-5	TRBD1*01	TRBD1	7	12	20	29	4	8	12
869	9.35E-05	TGTGCCAGCAGTTCCCCGGGACAGGGGTTTCTATGGCTACACCTTC	CASSSPGQ~GFYGYTF	TRBV6-5*01	TRBV6-5	TRBJ1-2*01	TRBJ1-2	TRBD1*01	TRBD1	12	17	26	30	4	3	7
868	9.34E-05	TGCAGTGCTAGTGGAGCGGGAGGCGGGGCCAATGAGCAGTTCTTC	CSASGAGGGANEQFF	TRBV20-1*01, TRBV20-1*04, TRBV20-1*05, TRBV20-1*07	TRBV20-1	TRBJ2-1*01	TRBJ2-1	TRBD2*02	TRBD2	11	14	22	29	2	6	8
868	9.34E-05	TGTGCCAGCAGTGCGGAGTCACCCCTCCACTTT	CASSAESPLHF	TRBV25-1*01	TRBV25-1	TRBJ1-6*02	TRBJ1-6	TRBD2*02	TRBD2	12	14	17	18	1	0	1
867	9.33E-05	TGTGCCAGCTCACCATATAACAGGGGCGGGGAAAAACTGTTTTTT	CASSPYNRGGEKLFF	TRBV18*01	TRBV18	TRBJ1-4*01	TRBJ1-4	TRBD1*01	TRBD1	14	19	25	30	4	4	8
867	9.33E-05	TGTGCCACCAGTGGATATGGAAACACCATATATTTT	CATSGYGNTIYF	TRBV24-1*01	TRBV24-1	TRBJ1-3*01	TRBJ1-3	TRBD1*01, TRBD2*02, TRBD2*01	TRBD1, TRBD2	12	-1	-1	17	-1	-1	4
867	9.33E-05	TGTGCCAGCAGCGATGACATCTACGAGCAGTACTTC	CASSDDIYEQYF	TRBV7-6*01, TRBV7-6*02	TRBV7-6	TRBJ2-7*01	TRBJ2-7	TRBD1*01	TRBD1	11	15	18	20	3	1	4
865	9.31E-05	TGTGCCACCAGTGATTCCGACAGGGGGGTCTACGAGCAGTACTTC	CATSDSDRGVYEQYF	TRBV24-1*01	TRBV24-1	TRBJ2-7*01	TRBJ2-7	TRBD1*01	TRBD1	15	18	26	36	2	9	11
865	9.31E-05	TGTGCCAGCAGTACAGGGGCAAATAATTCACCCCTCCACTTT	CASSTGANNSPLHF	TRBV9*02, TRBV9*01, TRBV9*03	TRBV9	TRBJ1-6*01	TRBJ1-6	TRBD1*01	TRBD1	10	12	18	22	1	3	4
865	9.31E-05	TGTGCCAGCAGCTTAGTCTACGAGCAGTACTTC	CASSLVYEQYF	TRBV7-2*04, TRBV7-2*01	TRBV7-2	TRBJ2-7*01	TRBJ2-7	TRBD2*02, TRBD2*01	TRBD2	15	-1	-1	17	-1	-1	1
862	9.27E-05	TGTGCCAGCAGTGAATTTAAGGCGACAGGGAGGGACTCACCCCTCCACTTT	CASSEFKATGRDSPLHF	TRBV25-1*01	TRBV25-1	TRBJ1-6*01	TRBJ1-6	TRBD1*01, TRBD2*02	TRBD1, TRBD2	15	23	29	36	7	6	13
859	9.24E-05	TGTGCCACCAGTGAGCGTTGACTTCGACAATGAGCAGTTCTTC	CATSER*~FDNEQFF	TRBV24-1*01	TRBV24-1	TRBJ2-1*01	TRBJ2-1	TRBD2*02, TRBD2*01	TRBD2	13	19	22	26	5	3	8
859	9.24E-05	TGTGCCACCAGCTGGAGACAGGGAGGAGAGCAGTACTTC	CATSWRQGGEQYF	TRBV15*02	TRBV15	TRBJ2-7*01	TRBJ2-7	TRBD1*01	TRBD1	11	16	22	27	4	4	8
859	9.24E-05	TGTGCCACCAGCAGAGATTACGGTTCACCCCTCCACTTT	CATSRDYGSPLHF	TRBV15*02	TRBV15	TRBJ1-6*01	TRBJ1-6	TRBD2*02, TRBD2*01	TRBD2	11	20	22	23	8	0	8
858	9.23E-05	TGCAGCGTTGTAGCCGAGTACGAGCAGTACTTC	CSVVAEYEQYF	TRBV29-1*01	TRBV29-1	TRBJ2-7*01	TRBJ2-7	TRBD2*02, TRBD2*01	TRBD2	9	10	13	18	0	4	4
857	9.22E-05	TGTGCCAGCAGCCCTCAGGGGAGCTCCTACAATGAGCAGTTCTTC	CASSPQGSSYNEQFF	TRBV9*02, TRBV9*01, TRBV9*03	TRBV9	TRBJ2-1*01	TRBJ2-1	TRBD1*01	TRBD1	11	15	20	23	3	2	5
855	9.20E-05	TGCGCCAGCAGCTTGTGCGGGGGGGTACAATGAGCAGTTCTTC	CASSLCG~GYNEQFF	TRBV5-1*01	TRBV5-1	TRBJ2-1*01	TRBJ2-1	TRBD2*01	TRBD2	14	16	24	25	1	0	1
855	9.20E-05	TGCAGTGCTAGGTCCACAAAGGGAGACTTTTACGCCTTC	CSARSTKGDFYAF	TRBV20-1*06, TRBV20-1*03, TRBV20-1*01, TRBV20-1*04, TRBV20-1*05, TRBV20-1*02, TRBV20-1*07	TRBV20-1	TRBJ1-2*01	TRBJ1-2	TRBD2*02	TRBD2	10	20	24	30	9	5	14
851	9.16E-05	TGTGCCAGCAGTGAAGGGGGCGCGACACTGAAGCTTTCTTT	CASSEGG~DTEAFF	TRBV6-1*01	TRBV6-1	TRBJ1-1*01	TRBJ1-1	TRBD1*01	TRBD1	11	14	20	24	2	3	5
848	9.12E-05	TGTGCCAGCGCCTACGGTGGCGAGCAGTACTTC	CASAYGGEQYF	TRBV3-1*01	TRBV3-1	TRBJ2-7*01	TRBJ2-7	TRBD1*01, TRBD2*02, TRBD2*01	TRBD1, TRBD2	8	9	11	20	0	8	8
846	9.10E-05	TGTGCCAGCAGTGAAACAGGGGGCGAAGCAGATACGCAGTATTTT	CASSETGGEADTQYF	TRBV6-4*02, TRBV6-4*01	TRBV6-4	TRBJ2-3*01	TRBJ2-3	TRBD1*01	TRBD1	13	15	23	28	1	4	5
846	9.10E-05	TGTGCCAGCAGCCGGTCAGGGACTGGGGCCAACGTCCTGACTTTC	CASSRSGTGANVLTF	TRBV7-6*01, TRBV7-6*02	TRBV7-6	TRBJ2-6*01	TRBJ2-6	TRBD1*01	TRBD1	11	16	20	22	4	1	5
843	9.07E-05	TGTGCCAGCAGTCGACAACCCAACCCCCTCGCTAACTATGGCTACACCTTC	CASSRQPNPLANYGYTF	TRBV7-9*03, TRBV7-9*01, TRBV7-9*04, TRBV7-9*02	TRBV7-9	TRBJ1-2*01	TRBJ1-2	TRBD1*01	TRBD1	10	23	28	31	12	2	14
843	9.07E-05	TGTGCCAGCAATGCAGGGCGGGAGACCCAGTACTTC	CASNAGRETQYF	TRBV2*01, TRBV2*03	TRBV2	TRBJ2-5*01	TRBJ2-5	TRBD1*01	TRBD1	9	13	17	21	3	3	6
842	9.06E-05	TGTGCCATTGGGCGGGTTAGCTCCTACAATGAGCAGTTCTTC	CAIGRVSSYNEQFF	TRBV25-1*01	TRBV25-1	TRBJ2-1*01	TRBJ2-1	TRBD2*02, TRBD2*01	TRBD2	6	11	15	20	4	4	8
842	9.06E-05	TGTGCCACCAAGCTCAGTACCACTGGAAACACCATATATTTT	CATKLSTTGNTIYF	TRBV2*01, TRBV2*02, TRBV2*03	TRBV2	TRBJ1-3*01	TRBJ1-3	TRBD1*01, TRBD2*02, TRBD2*01	TRBD1, TRBD2	6	14	16	22	7	5	12
836	8.99E-05	TGTGCCAGTAGTATCGGACTAGCGGGGAACGAGCAGTACTTC	CASSIGLAGNEQYF	TRBV19*01, TRBV19*02	TRBV19	TRBJ2-7*01	TRBJ2-7	TRBD2*01	TRBD2	13	15	26	28	1	1	2
833	8.96E-05	TGTGCCAGCAGCACTCTCGGAGATGGGGGTTCACCCCTCCACTTT	CASSTLGDGGSPLHF	TRBV25-1*01	TRBV25-1	TRBJ1-6*01	TRBJ1-6	TRBD1*01, TRBD2*01	TRBD1, TRBD2	10	24	28	29	13	0	13
831	8.94E-05	TGTGCCAGCAGTATGGGAAAGGGGGCAGGAGGTAATTCACCCCTCCACTTT	CASSMGKGAGGNSPLHF	TRBV25-1*01	TRBV25-1	TRBJ1-6*02	TRBJ1-6	TRBD1*01	TRBD1	11	19	25	32	7	6	13
831	8.94E-05	TGTGCCACCAGCAGAGACTATTTCGTAGAGCCCCAGCATTTT	CATSRDYFVEPQHF	TRBV15*02	TRBV15	TRBJ1-5*01	TRBJ1-5	TRBD2*02, TRBD2*01	TRBD2	11	15	19	28	3	8	11
830	8.93E-05	TGTGCCACCAGTGTGAACAGGGAGGGAGAAAAACTGTTTTTT	CATSVNREGEKLFF	TRBV24-1*01	TRBV24-1	TRBJ1-4*01	TRBJ1-4	TRBD2*02	TRBD2	12	19	25	27	6	1	7
830	8.93E-05	TGCGCCAGCAGTGTAGGTCACAATGAGCAGTTCTTC	CASSVGHNEQFF	TRBV10-2*01	TRBV10-2	TRBJ2-1*01	TRBJ2-1	TRBD1*01, TRBD2*02, TRBD2*01	TRBD1, TRBD2	12	14	16	19	1	2	3
829	8.92E-05	TGTGCTAGCAGCTTAGAAAGGTTCGTCAGGGGAAAGAGGTAATTCACCCCTCCACTTT	CASSLERFVR~ERGNSPLHF	TRBV7-7*01	TRBV7-7	TRBJ1-6*02	TRBJ1-6	TRBD1*01	TRBD1	15	26	31	39	10	7	17
828	8.91E-05	TGCAGCGTTGGGGGGCAGTACACAGATACGCAGTATTTT	CSVGGQYTDTQYF	TRBV29-1*01	TRBV29-1	TRBJ2-3*01	TRBJ2-3	TRBD1*01	TRBD1	9	10	15	20	0	4	4
827	8.90E-05	TGTGCCAGCAGATACGGGACATAGAGACGGCACAGATACGCAGTATTTT	CASRYGT*~DGTDTQYF	TRBV25-1*01	TRBV25-1	TRBJ2-3*01	TRBJ2-3	TRBD1*01	TRBD1	10	15	20	29	4	8	12
827	8.90E-05	TGTGCCAGCAGTGACCTTGGACAGGAAAACTATGGCTACACCTTC	CASSDLGQENYGYTF	TRBV25-1*01	TRBV25-1	TRBJ1-2*01	TRBJ1-2	TRBD1*01	TRBD1	13	18	24	27	4	2	6
825	8.88E-05	TGTGCCAGCAGCGTAGGAAACGGGGGGGTCAGGAGACCCAGTACTTC	CASSVGNG~GQETQYF	TRBV9*02, TRBV9*01	TRBV9	TRBJ2-5*01	TRBJ2-5	TRBD2*01	TRBD2	15	20	27	32	4	4	8
822	8.84E-05	TGTGCCAGCAGTGAAGGTGGGACGGACATCTATGGCTACACCTTC	CASSEGGTDIYGYTF	TRBV25-1*01	TRBV25-1	TRBJ1-2*01	TRBJ1-2	TRBD1*01, TRBD2*02, TRBD2*01	TRBD1, TRBD2	14	23	27	29	8	1	9
819	8.81E-05	TGTGCCAGCAGTTTTACAGGTAGGGGGATTCACCCCTCCACTTT	CASSFTG~GDSPLHF	TRBV25-1*01	TRBV25-1	TRBJ1-6*02	TRBJ1-6	TRBD1*01	TRBD1	11	21	26	27	9	0	9
819	8.81E-05	TGCGCCAGCAGTAGGCGGGAGAGGGTCATGAGCAGTTCTTC	CASSRRE~GHEQFF	TRBV10-1*02, TRBV10-1*01	TRBV10-1	TRBJ2-1*01	TRBJ2-1	TRBD2*02	TRBD2	11	14	20	27	2	6	8
819	8.81E-05	TGTGCCAGCAGTACAGGTCCCACCTCCGAGCAGTACTTC	CASSTGPTSEQYF	TRBV27*01	TRBV27	TRBJ2-7*01	TRBJ2-7	TRBD1*01, TRBD2*02, TRBD2*01	TRBD1, TRBD2	11	12	16	22	0	5	5
819	8.81E-05	TGCAGTGTAGTTAGGAAGGACCTCTATGGCTACACCTTC	CSVVRKDLYGYTF	TRBV20-1*06, TRBV20-1*03, TRBV20-1*01, TRBV20-1*04, TRBV20-1*05, TRBV20-1*02, TRBV20-1*07	TRBV20-1	TRBJ1-2*01	TRBJ1-2	TRBD1*01, TRBD2*02, TRBD2*01	TRBD1, TRBD2	6	17	20	23	10	2	12
818	8.80E-05	TGTGCCAGCAGCTCCTACGGGGGGGTCAATGAGCAGTTCTTC	CASSSYGGVNEQFF	TRBV5-6*01	TRBV5-6	TRBJ2-1*01	TRBJ2-1	TRBD2*01	TRBD2	12	17	24	26	4	1	5
816	8.78E-05	TGCAGCCCAACGGGAGGAAGCTATGGCTACACCTTC	CSPTGGSYGYTF	TRBV20-1*06, TRBV20-1*03, TRBV20-1*01, TRBV20-1*04, TRBV20-1*05, TRBV20-1*02, TRBV20-1*07	TRBV20-1	TRBJ1-2*01	TRBJ1-2	TRBD2*02	TRBD2	4	10	16	20	5	3	8
815	8.77E-05	TGCAGTGCTAGAGAGCTGGGACAAAATTCGCGAGAAGCTTTCTTT	CSARELGQNSREAFF	TRBV20-1*01, TRBV20-1*05, TRBV20-1*07	TRBV20-1	TRBJ1-1*01	TRBJ1-1	TRBD1*01	TRBD1	13	17	22	33	3	10	13
814	8.76E-05	TGTGCCAGCAGCTTAGAAGAGACCCAGTACTTC	CASSLEETQYF	TRBV7-8*01, TRBV7-2*04, TRBV7-2*01	TRBV7-8, TRBV7-2	TRBJ2-5*01	TRBJ2-5	TRBD2*02, TRBD2*01	TRBD2	15	-1	-1	16	-1	-1	0
813	8.75E-05	TGTGCCAGCAGTCCTGAAGGACTAGCGGGGCTAAAGAGCTCTGGGGCCAACGTCCTGACTTTC	CASSPEGLAGLKSSGANVLTF	TRBV25-1*01	TRBV25-1	TRBJ2-6*01	TRBJ2-6	TRBD2*01	TRBD2	11	18	29	38	6	8	14
812	8.74E-05	TGCGCCAGCAGCGGGGGGGGACAGGACTCCTACGAGCAGTACTTC	CASSGGGQDSYEQYF	TRBV5-1*01	TRBV5-1	TRBJ2-7*01	TRBJ2-7	TRBD1*01	TRBD1	11	17	24	26	5	1	6
812	8.74E-05	TGTGCCAGCAGCTTACAGGGACAATTCACCCCTCCACTTT	CASSLQG~NSPLHF	TRBV7-9*01, TRBV7-9*04, TRBV7-9*02	TRBV7-9	TRBJ1-6*01	TRBJ1-6	TRBD1*01, TRBD2*02, TRBD2*01	TRBD1, TRBD2	10	14	19	22	3	2	5
811	8.73E-05	TGTGCCAGCAGTGAACAGGGGCGTAACTATGGCTACACCTTC	CASSEQGRNYGYTF	TRBV25-1*01	TRBV25-1	TRBJ1-2*01	TRBJ1-2	TRBD1*01	TRBD1	14	15	20	23	0	2	2
810	8.71E-05	TGTGCCAGCAGTGGGACAGGGGCTATGTATAATTCACCCCTCCACTTT	CASSGTGAMYNSPLHF	TRBV2*01, TRBV2*02, TRBV2*03	TRBV2	TRBJ1-6*01	TRBJ1-6	TRBD1*01	TRBD1	12	13	21	27	0	5	5
809	8.70E-05	TGCGCCAGCAGTGAGTCGCAATGACAGGTTAACTATGGCTACACCTTC	CASSESQ*QVNYGYTF	TRBV10-1*01	TRBV10-1	TRBJ1-2*01	TRBJ1-2	TRBD1*01	TRBD1	16	22	27	29	5	1	6
808	8.69E-05	TGTGCCAGCAGAGACCGGGCTACTAATTCACCCCTCCACTTT	CASRDRATNSPLHF	TRBV2*01, TRBV2*02, TRBV2*03	TRBV2	TRBJ1-6*01	TRBJ1-6	TRBD1*01, TRBD2*02, TRBD2*01	TRBD1, TRBD2	10	16	19	23	5	3	8
807	8.68E-05	TGTGCCAGCAGTAATGAAGGACTAGCGGGCCCCCTGGGGAAGACCCAGTACTTC	CASSNEGLAGPLGKTQYF	TRBV7-2*04, TRBV7-2*01	TRBV7-2	TRBJ2-5*01	TRBJ2-5	TRBD2*02, TRBD2*01	TRBD2	11	18	28	40	6	11	17
806	8.67E-05	TGTGCCACCAGTGTGCGGGGCCTTCCAACGAGCAGTACTTC	CATSVRG~SNEQYF	TRBV24-1*01	TRBV24-1	TRBJ2-7*01	TRBJ2-7	TRBD2*01	TRBD2	12	14	19	23	1	3	4
806	8.67E-05	TGTGCCAGCAGCTTACAGCTCCTACGAGCAGTACTTC	CASSLQ~SYEQYF	TRBV11-2*03	TRBV11-2	TRBJ2-7*01	TRBJ2-7	TRBD1*01	TRBD1	14	15	17	18	0	0	0
803	8.64E-05	TGCAGTGCTGACCCCGGGACAAATTCCTACGAGCAGTACTTC	CSADPGTNSYEQYF	TRBV20-1*06, TRBV20-1*03, TRBV20-1*01, TRBV20-1*04, TRBV20-1*05, TRBV20-1*02, TRBV20-1*07	TRBV20-1	TRBJ2-7*01	TRBJ2-7	TRBD1*01	TRBD1	8	15	20	24	6	3	9
802	8.63E-05	TGCGCCAGCAGTTTCGACAGGGTTGGCTATGGCTACACCTTC	CASSFDRVGYGYTF	TRBV10-2*01	TRBV10-2	TRBJ1-2*01	TRBJ1-2	TRBD1*01	TRBD1	11	15	21	26	3	4	7
802	8.63E-05	TGTGCCAGCAGCGTACAGGGAAACTCACCCCTCCACTTT	CASSVQGNSPLHF	TRBV7-8*01, TRBV7-8*03	TRBV7-8	TRBJ1-6*02	TRBJ1-6	TRBD1*01	TRBD1	11	14	19	24	2	4	6
800	8.61E-05	TGTGCCAGCAGTGACTTTAGGGGGTCACAGCAGCCCCAGCATTTT	CASSDFRGSQQPQHF	TRBV2*01, TRBV2*02, TRBV2*03	TRBV2	TRBJ1-5*01	TRBJ1-5	TRBD1*01	TRBD1	13	18	23	30	4	6	10
800	8.61E-05	TGCAGTGCTAGAGATGGGGGGGACACTGAAGCTTTCTTT	CSARDGGDTEAFF	TRBV20-1*01, TRBV20-1*05, TRBV20-1*07	TRBV20-1	TRBJ1-1*01	TRBJ1-1	TRBD2*01	TRBD2	13	15	21	22	1	0	1
798	8.59E-05	TGTGCCTGTGCGGTACTAGCCGACACAGATACGCAGTATTTT	CACAVLADTDTQYF	TRBV6-1*01	TRBV6-1	TRBJ2-3*01	TRBJ2-3	TRBD2*02, TRBD2*01	TRBD2	5	14	19	23	8	3	11
798	8.59E-05	TGCAGTGCTAGAATCAGGGGCCCTACGAGCAGTACTTC	CSARIR~PYEQYF	TRBV20-1*01, TRBV20-1*04, TRBV20-1*05, TRBV20-1*07	TRBV20-1	TRBJ2-7*01	TRBJ2-7	TRBD1*01	TRBD1	11	14	19	21	2	1	3
797	8.57E-05	TGTGCCATCAGTGCCGGTCGGGAGAATGAAAAACTGTTTTTT	CAISAGRENEKLFF	TRBV10-3*01, TRBV10-3*02	TRBV10-3	TRBJ1-4*01	TRBJ1-4	TRBD2*02	TRBD2	12	18	23	24	5	0	5
797	8.57E-05	TGTGCCAGCACCCGACGGGAGCTGGACGAGCAGTACTTC	CASTRRELDEQYF	TRBV2*01, TRBV2*02, TRBV2*03	TRBV2	TRBJ2-7*01	TRBJ2-7	TRBD2*02	TRBD2	9	15	20	25	5	4	9
795	8.55E-05	TGTGCCAGCAGTGAAAGCTCGGCAGGGGCTCAGCCCCAGCATTTT	CASSESSAGAQPQHF	TRBV6-1*01	TRBV6-1	TRBJ1-5*01	TRBJ1-5	TRBD1*01	TRBD1	14	22	27	29	7	1	8
793	8.53E-05	TGTGCCAGCAGCGTAACCGGGACTAGTAATGAGCAGTTCTTC	CASSVTGTSNEQFF	TRBV9*02, TRBV9*01	TRBV9	TRBJ2-1*01	TRBJ2-1	TRBD2*02, TRBD2*01	TRBD2	14	18	25	27	3	1	4
792	8.52E-05	TGCAGCACCGACAATAATGGCTACACCTTC	CSTDNNGYTF	TRBV29-1*03	TRBV29-1	TRBJ1-2*01	TRBJ1-2	TRBD1*01	TRBD1	5	9	12	16	3	3	6
791	8.51E-05	TGTGCCATAAGACTAGCGGGAGACGTAGATACGCAGTATTTT	CAIRLAGDVDTQYF	TRBV10-3*01, TRBV10-3*02	TRBV10-3	TRBJ2-3*01	TRBJ2-3	TRBD2*02	TRBD2	7	10	21	26	2	4	6
790	8.50E-05	TGCGCCAGCAGCGAGTGGGACAGGGGGCTACGAGCAGTACTTC	CASSEWD~GGYEQYF	TRBV10-1*01	TRBV10-1	TRBJ2-7*01	TRBJ2-7	TRBD1*01	TRBD1	15	16	26	27	0	0	0
789	8.49E-05	TGTGCCAGCAGCGAGACCGACTCTGGAAACACCATATATTTT	CASSETDSGNTIYF	TRBV9*02, TRBV9*01, TRBV9*03	TRBV9	TRBJ1-3*01	TRBJ1-3	TRBD1*01, TRBD2*02, TRBD2*01	TRBD1, TRBD2	12	14	16	20	1	3	4
788	8.48E-05	TGCAGTGCTAAGACGGACAGGGGCCATCAGCCCCAGCATTTT	CSAKTDRGHQPQHF	TRBV20-1*06, TRBV20-1*03, TRBV20-1*01, TRBV20-1*04, TRBV20-1*05, TRBV20-1*02, TRBV20-1*07	TRBV20-1	TRBJ1-5*01	TRBJ1-5	TRBD1*01	TRBD1	9	14	22	25	4	2	6
788	8.48E-05	TGTGCCAGCAGTGACAGGGACACAGATACGCAGTATTTT	CASSDRDTDTQYF	TRBV6-4*02, TRBV6-4*01	TRBV6-4	TRBJ2-3*01	TRBJ2-3	TRBD1*01, TRBD2*02, TRBD2*01	TRBD1, TRBD2	13	14	18	20	0	1	1
787	8.47E-05	TGTGCCACCAGGGACGGGAACTCCTACAATGAGCAGTTCTTC	CATRDGNSYNEQFF	TRBV24-1*01	TRBV24-1	TRBJ2-1*01	TRBJ2-1	TRBD2*02	TRBD2	10	14	18	20	3	1	4
784	8.43E-05	TGTGCCAGTAGGCCAATAGCGGGAGACGTTAAGGAGCAGTTCTTC	CASRPIAGDVKEQFF	TRBV19*01, TRBV19*03, TRBV19*02	TRBV19	TRBJ2-1*01	TRBJ2-1	TRBD2*02	TRBD2	10	16	24	33	5	8	13
782	8.41E-05	TGCAGTGCTACTCAGACAGGGAGGAAAGGTAGAGAGACCCAGTACTTC	CSATQTGRKGRETQYF	TRBV20-1*01, TRBV20-1*04, TRBV20-1*05, TRBV20-1*07	TRBV20-1	TRBJ2-5*01	TRBJ2-5	TRBD1*01	TRBD1	9	14	20	32	4	11	15
779	8.38E-05	TGTGCCAGCAGTGAGGGAGGTGCCCTGCCCTATGGCTACACCTTC	CASSEGGALPYGYTF	TRBV25-1*01	TRBV25-1	TRBJ1-2*01	TRBJ1-2	TRBD2*02	TRBD2	13	14	19	29	0	9	9
779	8.38E-05	TGCAGTGCTCCCGGGACAGGGGATTTCTACGAGCAGTACTTC	CSAPGTGDFYEQYF	TRBV20-1*06, TRBV20-1*03, TRBV20-1*01, TRBV20-1*04, TRBV20-1*05, TRBV20-1*02, TRBV20-1*07	TRBV20-1	TRBJ2-7*01	TRBJ2-7	TRBD1*01	TRBD1	8	12	21	26	3	4	7
778	8.37E-05	TGTGCCAGCAGGGAGGCGGGCGAGCAGTACTTC	CASREAGEQYF	TRBV2*01, TRBV2*03	TRBV2	TRBJ2-7*01	TRBJ2-7	TRBD2*02, TRBD2*01	TRBD2	10	15	19	20	4	0	4
776	8.35E-05	TGCAGTGTCGGGACAGTACCTCTGAACACTGAAGCTTTCTTT	CSVGTVPLNTEAFF	TRBV20-1*06, TRBV20-1*03, TRBV20-1*01, TRBV20-1*04, TRBV20-1*05, TRBV20-1*02, TRBV20-1*07	TRBV20-1	TRBJ1-1*01	TRBJ1-1	TRBD1*01	TRBD1	6	9	15	22	2	6	8
775	8.34E-05	TGTGCCAGCAGCTTAGGGACAGGGGACACAGATACGCAGTATTTT	CASSLGTGDTDTQYF	TRBV7-9*01, TRBV7-9*02	TRBV7-9	TRBJ2-3*01	TRBJ2-3	TRBD1*01	TRBD1	15	16	24	26	0	1	1
774	8.33E-05	TGTGCCAGCAGCCCCGAGACAGGGGGCACCTATGGCTACACCTTC	CASSPETGGTYGYTF	TRBV7-6*01, TRBV7-6*02	TRBV7-6	TRBJ1-2*01	TRBJ1-2	TRBD1*01	TRBD1	11	17	26	29	5	2	7
774	8.33E-05	TGTGCCATCAGGGGGACAGGGTACAATCAGCCCCAGCATTTT	CAIRGTGYNQPQHF	TRBV10-3*01, TRBV10-3*02	TRBV10-3	TRBJ1-5*01	TRBJ1-5	TRBD1*01	TRBD1	10	12	20	23	1	2	3
773	8.32E-05	TGTGCCAGCCGATCCTTGGGGCGGGAGGCTCAGCCCCAGCATTTT	CASRSLGREAQPQHF	TRBV6-5*01	TRBV6-5	TRBJ1-5*01	TRBJ1-5	TRBD2*02	TRBD2	8	20	27	29	11	1	12
773	8.32E-05	TGCGCCAGCAAGGGCGTCACCCTTACGAAAAACTGTTTTTT	CASKGVT~YEKLFF	TRBV10-1*02, TRBV10-1*01	TRBV10-1	TRBJ1-4*01	TRBJ1-4	TRBD1*01, TRBD2*02	TRBD1, TRBD2	9	10	13	26	0	12	12
772	8.31E-05	TGTGCCACCAGTGATGCTTATTATGGCTACACCTTC	CATSDAYYGYTF	TRBV24-1*01	TRBV24-1	TRBJ1-2*01	TRBJ1-2	TRBD2*02, TRBD2*01	TRBD2	14	15	17	21	0	3	3
770	8.28E-05	TGCGCCAGCAGCCAAGATATTAGTTGGGGAGGGAGCGATCAGCCCCAGCATTTT	CASSQDISWGGSDQPQHF	TRBV4-3*01	TRBV4-3	TRBJ1-5*01	TRBJ1-5	TRBD2*02	TRBD2	16	26	32	33	9	0	9
770	8.28E-05	TGTGCCACCAGCAGACCCGGTTCACCCCTCCACTTT	CATSRPGSPLHF	TRBV15*02	TRBV15	TRBJ1-6*02	TRBJ1-6	TRBD2*02, TRBD2*01	TRBD2	11	15	18	20	3	1	4
770	8.28E-05	TGTGCCACCAGGGACGGAGTAAGGTACACCTTC	CATRDGVRYTF	TRBV24-1*01	TRBV24-1	TRBJ1-2*01	TRBJ1-2	TRBD1*01, TRBD2*02, TRBD2*01	TRBD1, TRBD2	10	11	14	24	0	9	9
769	8.27E-05	TGTGCCAGCAGCTTAAGGGGGATTAACTATGGCTACACCTTC	CASSLRGINYGYTF	TRBV7-9*01, TRBV7-9*04, TRBV7-9*02	TRBV7-9	TRBJ1-2*01	TRBJ1-2	TRBD1*01	TRBD1	14	15	20	23	0	2	2
769	8.27E-05	TGTGCCACCAGTGATGAGGGGTACAGTGGCTACACCTTC	CATSDEGYSGYTF	TRBV24-1*01	TRBV24-1	TRBJ1-2*01	TRBJ1-2	TRBD1*01, TRBD2*02	TRBD1, TRBD2	14	16	20	26	1	5	6
768	8.26E-05	TGTGCCAGCAGTGAATGGCAAACTAACTATGGCTACACCTTC	CASSEWQTNYGYTF	TRBV25-1*01	TRBV25-1	TRBJ1-2*01	TRBJ1-2	TRBD1*01	TRBD1	15	16	18	22	0	3	3
767	8.25E-05	TGCAGTGCCCACCCCCAGGGACTCTCCTATAATTCACCCCTCCACTTT	CSAHPQGLSYNSPLHF	TRBV20-1*06, TRBV20-1*03, TRBV20-1*01, TRBV20-1*04, TRBV20-1*05, TRBV20-1*02, TRBV20-1*07	TRBV20-1	TRBJ1-6*02	TRBJ1-6	TRBD2*02, TRBD2*01	TRBD2	7	17	22	23	9	0	9
767	8.25E-05	TGTGCCAGCAGCTCCAGACTAACCGAAGAGACCCAGTACTTC	CASSSRLTEETQYF	TRBV7-9*03, TRBV7-9*01, TRBV7-9*04, TRBV7-9*02	TRBV7-9	TRBJ2-5*01	TRBJ2-5	TRBD2*02, TRBD2*01	TRBD2	13	16	20	25	2	4	6
766	8.24E-05	TGTGCCAGCAGGGGACAGGGCAATCAGCCCCAGCATTTT	CASRGQGNQPQHF	TRBV2*01, TRBV2*03	TRBV2	TRBJ1-5*01	TRBJ1-5	TRBD1*01	TRBD1	10	11	18	19	0	0	0
765	8.23E-05	TGTGCCAGCAGTGACTCGGGGCCCACAGATACGCAGTATTTT	CASSDSGPTDTQYF	TRBV6-4*02, TRBV6-4*01	TRBV6-4	TRBJ2-3*01	TRBJ2-3	TRBD1*01	TRBD1	16	17	21	23	0	1	1
764	8.22E-05	TGTGCCACCAGTGATTACGACAGGCATTCCCCTACGAGCAGTACTTC	CATSDYDR~FPYEQYF	TRBV24-1*01	TRBV24-1	TRBJ2-7*01	TRBJ2-7	TRBD1*01	TRBD1	15	18	23	30	2	6	8
763	8.21E-05	TGCGCCAGCAGTGTGTCCGGGACACCTATAATTCACCCCTCCACTTT	CASSVSGT~YNSPLHF	TRBV10-1*01	TRBV10-1	TRBJ1-6*02	TRBJ1-6	TRBD1*01	TRBD1	16	18	23	24	1	0	1
763	8.21E-05	TGTGCCAGCAGCGATAACGCGGGGGGGCCGGGGGAGCAGTACTTC	CASSDNAGGPGEQYF	TRBV2*01, TRBV2*02, TRBV2*03	TRBV2	TRBJ2-7*01	TRBJ2-7	TRBD2*01	TRBD2	10	18	26	33	7	6	13
763	8.21E-05	TGTGCCAGCAGCTTAGAGAACGGACTGCCCCAGCATTTT	CASSLENGLPQHF	TRBV7-9*01, TRBV7-9*02	TRBV7-9	TRBJ1-5*01	TRBJ1-5	TRBD2*02, TRBD2*01	TRBD2	15	21	25	26	5	0	5
763	8.21E-05	TGTGCCAGCAGTACGGACAGGGGAATGGCTACACCTTC	CASSTD~GNGYTF	TRBV25-1*01	TRBV25-1	TRBJ1-2*01	TRBJ1-2	TRBD1*01	TRBD1	11	14	22	24	2	1	3
762	8.20E-05	TGTGCCAGCAGTGAGACTAGCGGGAGCACAGATACGCAGTATTTT	CASSETSGSTDTQYF	TRBV6-4*02, TRBV6-4*01	TRBV6-4	TRBJ2-3*01	TRBJ2-3	TRBD2*02, TRBD2*01	TRBD2	13	14	23	24	0	0	0
762	8.20E-05	TGCGCCAGCAGTGAGAGCGGGGGATACGCAGTATTTT	CASSES~GDTQYF	TRBV10-1*01	TRBV10-1	TRBJ2-3*01	TRBJ2-3	TRBD2*01	TRBD2	14	15	21	22	0	0	0
759	8.17E-05	TGTGCCACCAGTGTAGGGGTGACACTGAAGCTTTCTTT	CATSVG~DTEAFF	TRBV24-1*01	TRBV24-1	TRBJ1-1*01	TRBJ1-1	TRBD1*01	TRBD1	12	14	18	21	1	2	3
758	8.16E-05	TGTGCCATCAGTGACCCTAACAGGGTCGGGACTGAAGCTTTCTTT	CAISDPNRVGTEAFF	TRBV10-3*01, TRBV10-3*02	TRBV10-3	TRBJ1-1*01	TRBJ1-1	TRBD1*01	TRBD1	13	19	24	30	5	5	10
758	8.16E-05	TGTGCCAGCAGCTTGGGTTCACCCCTCCACTTT	CASSLGSPLHF	TRBV7-2*04, TRBV7-2*01	TRBV7-2	TRBJ1-6*01	TRBJ1-6	TRBD1*01, TRBD2*02, TRBD2*01	TRBD1, TRBD2	13	14	16	17	0	0	0
757	8.14E-05	TGTGCCAGCAGCTTAGCGGGGACAGGGCATTTCAATCAGCCCCAGCATTTT	CASSLAGTGHFNQPQHF	TRBV7-8*01	TRBV7-8	TRBJ1-5*01	TRBJ1-5	TRBD1*01	TRBD1	16	18	26	32	1	5	6
757	8.14E-05	TGCAGCGTAGGGGACAGTATTGGAAACACCATATATTTT	CSVGDSIGNTIYF	TRBV29-1*01	TRBV29-1	TRBJ1-3*01	TRBJ1-3	TRBD1*01	TRBD1	7	10	16	20	2	3	5
756	8.13E-05	TGTGCCAGCGGCGACAGTCTCGGCAATCAGCCCCAGCATTTT	CASGDSLGNQPQHF	TRBV7-2*04, TRBV7-2*01	TRBV7-2	TRBJ1-5*01	TRBJ1-5	TRBD1*01	TRBD1	8	12	16	22	3	5	8
756	8.13E-05	TGTGCCAGCAGTGAGGACGGTTACTATGGCTACACCTTC	CASSEDGYYGYTF	TRBV25-1*01	TRBV25-1	TRBJ1-2*01	TRBJ1-2	TRBD1*01, TRBD2*02, TRBD2*01	TRBD1, TRBD2	13	14	17	22	0	4	4
754	8.11E-05	TGTGCCACCAGCATAAAACAGGGGAATTCACCCCTCCACTTT	CATSIKQGNSPLHF	TRBV15*02	TRBV15	TRBJ1-6*02	TRBJ1-6	TRBD1*01	TRBD1	11	17	23	24	5	0	5
752	8.09E-05	TGTGCCAGCAACACGGGACAGGGCTATGGCTACACCTTC	CASNTGQGYGYTF	TRBV25-1*01	TRBV25-1	TRBJ1-2*01	TRBJ1-2	TRBD1*01	TRBD1	9	14	22	23	4	0	4
752	8.09E-05	TGCAGTGCTAGAAGGGGCCAAGAGGGCTACACCTTC	CSARRGQEGYTF	TRBV20-1*01, TRBV20-1*04, TRBV20-1*05, TRBV20-1*07	TRBV20-1	TRBJ1-2*01	TRBJ1-2	TRBD1*01	TRBD1	11	12	16	24	0	7	7
751	8.08E-05	TGTGCCAGCAGCCCCAAGGCTAGCGGGATTTAGGCTCCTACGAGCAGTACTTC	CASSPKASG~LGSYEQYF	TRBV9*02, TRBV9*01, TRBV9*03	TRBV9	TRBJ2-7*01	TRBJ2-7	TRBD2*02	TRBD2	11	19	27	34	7	6	13
751	8.08E-05	TGCAGTGCTAGAGATCCAACACTTAACTATGGCTACACCTTC	CSARDPTLNYGYTF	TRBV20-1*01, TRBV20-1*05, TRBV20-1*07	TRBV20-1	TRBJ1-2*01	TRBJ1-2	TRBD1*01, TRBD2*02, TRBD2*01	TRBD1, TRBD2	13	18	20	23	4	2	6
749	8.06E-05	TGTGCCAGCAGTGAATTATCCAGATCACCCCTCCACTTT	CASSELSRSPLHF	TRBV25-1*01	TRBV25-1	TRBJ1-6*01	TRBJ1-6	TRBD1*01, TRBD2*02, TRBD2*01	TRBD1, TRBD2	15	20	22	24	4	1	5
747	8.04E-05	TGTGCCAGCAGCTTCCCGGGACAGGGGAACACTGAAGCTTTCTTT	CASSFPGQGNTEAFF	TRBV6-6*04	TRBV6-6	TRBJ1-1*01	TRBJ1-1	TRBD1*01	TRBD1	10	17	25	26	6	0	6
746	8.03E-05	TGCGCCAGCAGCTTCGGGACAGCCAATCACGAGCAGTACTTC	CASSFGTANHEQYF	TRBV5-1*01	TRBV5-1	TRBJ2-7*01	TRBJ2-7	TRBD1*01	TRBD1	13	15	21	28	1	6	7
744	8.00E-05	TGTGCCAGCAGTTTAGGGGAAATGAACACTGAAGCTTTCTTT	CASSLGEMNTEAFF	TRBV12-4*01, TRBV12-3*01	TRBV12-4, TRBV12-3	TRBJ1-1*01	TRBJ1-1	TRBD1*01, TRBD2*02, TRBD2*01	TRBD1, TRBD2	15	16	19	22	0	2	2
743	7.99E-05	TGCGCCAGCAGCCAAGATCCGGGACAGGGGGGATCACCCCTCCACTTT	CASSQDPGQGGSPLHF	TRBV4-3*01	TRBV4-3	TRBJ1-6*01	TRBJ1-6	TRBD1*01	TRBD1	16	20	30	33	3	2	5
743	7.99E-05	TGTGCCATCAGTGAGTTGGAGATGAGTTCACCCCTCCACTTT	CAISELEMSSPLHF	TRBV10-3*01, TRBV10-3*02	TRBV10-3	TRBJ1-6*02	TRBJ1-6	TRBD2*02	TRBD2	15	17	20	26	1	5	6
742	7.98E-05	TGCAGTGCTAGTGGCGGCTCATTATTTTACGAGCAGTACTTC	CSASGGSLFYEQYF	TRBV20-1*01, TRBV20-1*04, TRBV20-1*05, TRBV20-1*07	TRBV20-1	TRBJ2-7*01	TRBJ2-7	TRBD2*02, TRBD2*01	TRBD2	11	13	16	27	1	10	11
741	7.97E-05	TGCAGTGCTAGACCACTCATCGGGACAGACTACGAGCAGTACTTC	CSARPLIGTDYEQYF	TRBV20-1*01, TRBV20-1*04, TRBV20-1*05, TRBV20-1*07	TRBV20-1	TRBJ2-7*01	TRBJ2-7	TRBD1*01	TRBD1	11	21	27	29	9	1	10
741	7.97E-05	TGTGCCAGCACTGTCGGGACACCATACAATGAGCAGTTCTTC	CASTVGTPYNEQFF	TRBV25-1*01	TRBV25-1	TRBJ2-1*01	TRBJ2-1	TRBD1*01	TRBD1	9	15	20	24	5	3	8
741	7.97E-05	TGCAGCGCGATATGCAGGCTGATCTATGGCTACACCTTC	CSAICRLIYGYTF	TRBV29-1*01, TRBV29-1*03	TRBV29-1	TRBJ1-2*01	TRBJ1-2	TRBD1*01	TRBD1	8	14	17	23	5	5	10
740	7.96E-05	TGCAGTGCTAGCGGGCTCCTACAATGAGCAGTTCTTC	CSASGL~YNEQFF	TRBV20-1*01, TRBV20-1*04, TRBV20-1*05, TRBV20-1*07	TRBV20-1	TRBJ2-1*01	TRBJ2-1	TRBD2*02, TRBD2*01	TRBD2	10	11	14	15	0	0	0
739	7.95E-05	TGTGCCAGCAGCGGGAGGGCCGAGACCTTTAATTCACCCCTCCACTTT	CASSGRAETFNSPLHF	TRBV25-1*01	TRBV25-1	TRBJ1-6*01	TRBJ1-6	TRBD2*02	TRBD2	10	11	18	25	0	6	6
739	7.95E-05	TGTGCCACCAGTGATGGGGCACTAAGGCTACACCTTC	CATSDG~H*GYTF	TRBV24-1*01	TRBV24-1	TRBJ1-2*01	TRBJ1-2	TRBD1*01	TRBD1	14	15	19	20	0	0	0
738	7.94E-05	TGTGCCAGCAGCGGACCCACAGGGGGACAATCACCCCTCCACTTT	CASSGPTGGQSPLHF	TRBV25-1*01	TRBV25-1	TRBJ1-6*02	TRBJ1-6	TRBD1*01	TRBD1	10	18	25	30	7	4	11
736	7.92E-05	TGTGCCACAATTACTCTGTACAGGGGGACCCTATGGCTACACCTTC	CATITLYR~GPYGYTF	TRBV24-1*01	TRBV24-1	TRBJ1-2*01	TRBJ1-2	TRBD1*01	TRBD1	7	19	26	30	11	3	14
736	7.92E-05	TGCAGCGTTGTGGGCCCAGAGTTCACCCCTCCACTTT	CSVVGP~SSPLHF	TRBV29-1*01	TRBV29-1	TRBJ1-6*01	TRBJ1-6	TRBD1*01	TRBD1	9	11	14	21	1	6	7
736	7.92E-05	TGCAGCGTTGTGAGGGCAGGGAGGGGCTACACCTTC	CSVVRAGRGYTF	TRBV29-1*01	TRBV29-1	TRBJ1-2*01	TRBJ1-2	TRBD2*02	TRBD2	9	18	23	24	8	0	8
735	7.91E-05	TGTGCCACCAGCCCATCGGGACTAGCGGGAGTGGGCTCCTACAATGAGCAGTTCTTC	CATSPSGLAGVGSYNEQFF	TRBV24-1*01	TRBV24-1	TRBJ2-1*01	TRBJ2-1	TRBD2*02	TRBD2	10	17	30	35	6	4	10
735	7.91E-05	TGTGCCAGCAGTGACGACGGGGAAGGGGATACGCAGTATTTT	CASSDDGEGDTQYF	TRBV6-4*02, TRBV6-4*01	TRBV6-4	TRBJ2-3*01	TRBJ2-3	TRBD2*01	TRBD2	14	17	21	27	2	5	7
734	7.90E-05	TGTGCCAGCAGTGATGGGTCAGGGGGAGGAAGCAATCAGCCCCAGCATTTT	CASSDGSGGGSNQPQHF	TRBV25-1*01	TRBV25-1	TRBJ1-5*01	TRBJ1-5	TRBD1*01	TRBD1	13	19	25	30	5	4	9
733	7.89E-05	TGTGCCAGCAGTGACCATAATTCACCCCTCCACTTT	CASSDHNSPLHF	TRBV6-1*01	TRBV6-1	TRBJ1-6*02	TRBJ1-6	TRBD1*01, TRBD2*02, TRBD2*01	TRBD1, TRBD2	13	-1	-1	16	-1	-1	2
732	7.88E-05	TGTGCCACCAGCGGCCAGGGACAGTCTGAAAAACTGTTTTTT	CATSGQGQSEKLFF	TRBV15*02	TRBV15	TRBJ1-4*01	TRBJ1-4	TRBD1*01	TRBD1	11	17	23	26	5	2	7
732	7.88E-05	TGTGCCACCAGCAGAGACACAACTAATGAAAAACTGTTTTTT	CATSRDTTNEKLFF	TRBV15*02	TRBV15	TRBJ1-4*01	TRBJ1-4	TRBD1*01	TRBD1	11	15	18	19	3	0	3
731	7.86E-05	TGTGCCAGCTCACCACTAGCTGAGTAGCAGCCCCAGCATTTT	CASSPLAE*QPQHF	TRBV18*01	TRBV18	TRBJ1-5*01	TRBJ1-5	TRBD2*02, TRBD2*01	TRBD2	8	14	19	27	5	7	12
731	7.86E-05	TGTGCCAGCAGCAGTAGCGGGGATACAGATACGCAGTATTTT	CASSSSGDTDTQYF	TRBV6-3*01, TRBV6-2*01	TRBV6-3, TRBV6-2	TRBJ2-3*01	TRBJ2-3	TRBD2*01	TRBD2	10	14	21	24	3	2	5
731	7.86E-05	TGTGCCATCATTGGCCGAGCAGTACTTC	CAIIG~EQYF	TRBV10-3*01, TRBV10-3*02	TRBV10-3	TRBJ2-7*01	TRBJ2-7	TRBD1*01	TRBD1	9	12	14	15	2	0	2
730	7.85E-05	TGTGCCACCAGCATGGGACATCCGGGGGCCAACGTCCTGACTTTC	CATSMGHPGANVLTF	TRBV15*02	TRBV15	TRBJ2-6*01	TRBJ2-6	TRBD1*01	TRBD1	11	14	19	24	2	4	6
730	7.85E-05	TGCAGTGCTAGAGTGACGGACAATGAGCAGTTCTTC	CSARVTDNEQFF	TRBV20-1*01, TRBV20-1*04, TRBV20-1*05, TRBV20-1*07	TRBV20-1	TRBJ2-1*01	TRBJ2-1	TRBD1*01, TRBD2*02, TRBD2*01	TRBD1, TRBD2	12	14	16	19	1	2	3
729	7.84E-05	TGTGCCAGCAGCTTAGGTTACCGCGGACAGTATAATTCACCCCTCCACTTT	CASSLGYRGQYNSPLHF	TRBV7-2*04, TRBV7-2*01	TRBV7-2	TRBJ1-6*01	TRBJ1-6	TRBD1*01	TRBD1	15	24	29	30	8	0	8
729	7.84E-05	TGTGCCAGTAGTATAGATAACGGGATGTACGAGCAGTACTTC	CASSIDNGMYEQYF	TRBV19*01, TRBV19*02	TRBV19	TRBJ2-7*01	TRBJ2-7	TRBD2*02	TRBD2	16	20	24	27	3	2	5
729	7.84E-05	TGTGCCACTTACAAGGGTGACGAACGAGCAGTACTTC	CATYKG~TNEQYF	TRBV19*01, TRBV19*03, TRBV19*02	TRBV19	TRBJ2-7*01	TRBJ2-7	TRBD1*01, TRBD2*02	TRBD1, TRBD2	6	13	16	23	6	6	12
728	7.83E-05	TGTGCCAGCAGCCAAGGGACAAGCTATAATTCACCCCTCCACTTT	CASSQGTSYNSPLHF	TRBV9*02, TRBV9*01, TRBV9*03	TRBV9	TRBJ1-6*02	TRBJ1-6	TRBD1*01	TRBD1	11	15	20	23	3	2	5
728	7.83E-05	TGCGCCAGCACCCCTGGTATTACACCTTC	CASTP~YYTF	TRBV10-1*02, TRBV10-1*01	TRBV10-1	TRBJ1-2*01	TRBJ1-2	TRBD1*01	TRBD1	9	10	15	20	0	4	4
727	7.82E-05	TGTGCCAGCAGCTCGGGACAGGAGAATGGCTACACCTTC	CASSSGQENGYTF	TRBV7-9*03, TRBV7-9*01, TRBV7-9*04, TRBV7-9*02	TRBV7-9	TRBJ1-2*01	TRBJ1-2	TRBD1*01	TRBD1	13	14	21	25	0	3	3
727	7.82E-05	TGCGCCAGCAGGTTCGACAGGGGACAGACCCAGTACTTC	CASRFDRGQTQYF	TRBV10-2*01	TRBV10-2	TRBJ2-5*01	TRBJ2-5	TRBD1*01	TRBD1	10	15	22	25	4	2	6
726	7.81E-05	TGTGCCATCAGTGGCGGGATCAATGAAAAACTGTTTTTT	CAISGGINEKLFF	TRBV10-3*01, TRBV10-3*02	TRBV10-3	TRBJ1-4*01	TRBJ1-4	TRBD2*02	TRBD2	12	13	18	21	0	2	2
725	7.80E-05	TGTGCCAGCAGTGATCCGGGGCATTCCTACAATGAGCAGTTCTTC	CASSDPGHSYNEQFF	TRBV2*01, TRBV2*02, TRBV2*03	TRBV2	TRBJ2-1*01	TRBJ2-1	TRBD1*01, TRBD2*01	TRBD1, TRBD2	13	17	21	24	3	2	5
725	7.80E-05	TGCAGTGCTAGGTGGGTACGCTCCTACAATGAGCAGTTCTTC	CSARWVRSYNEQFF	TRBV20-1*06, TRBV20-1*03, TRBV20-1*01, TRBV20-1*04, TRBV20-1*05, TRBV20-1*02, TRBV20-1*07	TRBV20-1	TRBJ2-1*01	TRBJ2-1	TRBD1*01, TRBD2*02, TRBD2*01	TRBD1, TRBD2	10	13	15	20	2	4	6
723	7.78E-05	TGTGCCAGCAGCTTCTAGGGGTCCGAAGGAAGAGACCCAGTACTTC	CASSF*GS~KEETQYF	TRBV7-6*01, TRBV7-6*02	TRBV7-6	TRBJ2-5*01	TRBJ2-5	TRBD1*01	TRBD1	13	16	20	29	2	8	10
722	7.77E-05	TGTGCAGCTGCCGGGACGCTTAATTCACCCCTCCACTTT	CAAAGTLNSPLHF	TRBV25-1*01	TRBV25-1	TRBJ1-6*01	TRBJ1-6	TRBD1*01, TRBD2*02, TRBD2*01	TRBD1, TRBD2	4	12	16	20	7	3	10
722	7.77E-05	TGTGCCAGCAGCGTAGGGACAACACTGAAGCTTTCTTT	CASSVG~NTEAFF	TRBV9*02, TRBV9*01	TRBV9	TRBJ1-1*01	TRBJ1-1	TRBD1*01, TRBD2*02, TRBD2*01	TRBD1, TRBD2	15	16	19	20	0	0	0
720	7.75E-05	TGTGCCACCAGTGATTTGAGTTTGGGGGACTCTCCTACAATGAGCAGTTCTTC	CATSDLSLG~LSYNEQFF	TRBV24-1*01	TRBV24-1	TRBJ2-1*01	TRBJ2-1	TRBD2*02, TRBD2*01	TRBD2	17	25	30	31	7	0	7
720	7.75E-05	TGTGCCAGCAGTGACTCGGTTGGGGGGCGAGCAGCTTTCTTT	CASSDSVGGRAAFF	TRBV6-4*02, TRBV6-4*01	TRBV6-4	TRBJ1-1*01	TRBJ1-1	TRBD1*01, TRBD2*01	TRBD1, TRBD2	11	22	27	32	10	4	14
720	7.75E-05	TGTGCCAGCAGCCAGGGGTATAGCAATCAGCCCCAGCATTTT	CASSQGYSNQPQHF	TRBV6-5*01	TRBV6-5	TRBJ1-5*01	TRBJ1-5	TRBD1*01	TRBD1	11	12	17	20	0	2	2
720	7.75E-05	TGCAGTGCTAGAGATATAGGGACAGGGGAATGTTGCACCTTC	CSARDIGTGECCTF	TRBV20-1*01, TRBV20-1*05, TRBV20-1*07	TRBV20-1	TRBJ1-2*01	TRBJ1-2	TRBD1*01	TRBD1	13	18	27	35	4	7	11
719	7.74E-05	TGTGCCAGTAGTACCACAGCAGGGAATTCACCCCTCCACTTT	CASSTTAGNSPLHF	TRBV19*01, TRBV19*03, TRBV19*02	TRBV19	TRBJ1-6*02	TRBJ1-6	TRBD1*01	TRBD1	11	19	23	24	7	0	7
719	7.74E-05	TGTGCCAGCAGTGAGGGCGGATGGGCACCCCTCCACTTT	CASSEGGWAPLHF	TRBV2*01, TRBV2*03	TRBV2	TRBJ1-6*02	TRBJ1-6	TRBD1*01, TRBD2*02, TRBD2*01	TRBD1, TRBD2	13	14	17	25	0	7	7
718	7.72E-05	TGCAGTGCTAGTCGTGGGAGCGAGCAGTACTTC	CSASRGSEQYF	TRBV20-1*01, TRBV20-1*04, TRBV20-1*05, TRBV20-1*07	TRBV20-1	TRBJ2-7*01	TRBJ2-7	TRBD2*02	TRBD2	11	15	19	20	3	0	3
717	7.71E-05	TGTGCCACCAGTGACCCCCGGGGCAGGCCTATTCAGCAATCAGCCCCAGCATTTT	CATSDPRGR~LFSNQPQHF	TRBV24-1*01	TRBV24-1	TRBJ1-5*01	TRBJ1-5	TRBD2*01	TRBD2	13	14	19	34	0	14	14
717	7.71E-05	TGTGCCACCAGCAGAGAGGGACTGTATAATTCACCCCTCCACTTT	CATSREGLYNSPLHF	TRBV15*02	TRBV15	TRBJ1-6*02	TRBJ1-6	TRBD2*02, TRBD2*01	TRBD2	11	17	22	24	5	1	6
716	7.70E-05	TGCAGCGTTGATGGGACAGGGAACACCGGGGAGCTGTTTTTT	CSVDGTGNTGELFF	TRBV29-1*01	TRBV29-1	TRBJ2-2*01	TRBJ2-2	TRBD1*01	TRBD1	10	12	19	20	1	0	1
715	7.69E-05	TGTGCCAGCAGCTCACGACTAGCGGGAGCCCTCCCTCCTACGAGCAGTACTTC	CASSSRLAG~PPSYEQYF	TRBV5-4*01, TRBV5-4*03, TRBV5-4*04	TRBV5-4	TRBJ2-7*01	TRBJ2-7	TRBD2*02	TRBD2	12	16	27	34	3	6	9
715	7.69E-05	TGTGCCACCAGCAGAGATCCCGGCTCACCCCTCCACTTT	CATSRDPGSPLHF	TRBV15*02	TRBV15	TRBJ1-6*01	TRBJ1-6	TRBD2*02	TRBD2	11	17	21	24	5	2	7
714	7.68E-05	TGTGCCAGCATGTTCGGGACAAGCGTCGATTCACCCCTCCACTTT	CASMFGTSVDSPLHF	TRBV5-6*01	TRBV5-6	TRBJ1-6*01	TRBJ1-6	TRBD1*01	TRBD1	9	15	20	28	5	7	12
713	7.67E-05	TGCGCCAGCAGTGAGATGGACAGTAATTCACCCCTCCACTTT	CASSEMDSNSPLHF	TRBV10-2*01	TRBV10-2	TRBJ1-6*02	TRBJ1-6	TRBD1*01	TRBD1	14	17	22	23	2	0	2
712	7.66E-05	TGTGCCAGCAGCCAAGAAGCGGGAGGATCCTACGAGCAGTACTTC	CASSQEAGGSYEQYF	TRBV4-2*01	TRBV4-2	TRBJ2-7*01	TRBJ2-7	TRBD2*02	TRBD2	16	17	25	27	0	1	1
711	7.65E-05	TGTGCCAGCAGTTACTAGCGGGAGGGACTACGAGCAGTACTTC	CASSY*R~RDYEQYF	TRBV7-6*01, TRBV7-6*02	TRBV7-6	TRBJ2-7*01	TRBJ2-7	TRBD2*02	TRBD2	10	13	25	27	2	1	3
710	7.64E-05	TGTGCCAGTAGTATAGACAGAGCCAACGAGCAGTACTTC	CASSIDRANEQYF	TRBV19*01, TRBV19*02	TRBV19	TRBJ2-7*01	TRBJ2-7	TRBD1*01, TRBD2*02, TRBD2*01	TRBD1, TRBD2	16	17	19	25	0	5	5
710	7.64E-05	TGTGCCAGCAGTTGGGACCTCTCCTACGAGCAGTACTTC	CASSWDLSYEQYF	TRBV12-4*01, TRBV12-3*01	TRBV12-4, TRBV12-3	TRBJ2-7*01	TRBJ2-7	TRBD1*01, TRBD2*02, TRBD2*01	TRBD1, TRBD2	12	13	17	20	0	2	2
709	7.63E-05	TGTGCCAGCAGCTTCGTCCGTAGGACTGAAGCTTTCTTT	CASSFVRRTEAFF	TRBV7-8*01	TRBV7-8	TRBJ1-1*01	TRBJ1-1	TRBD1*01, TRBD2*02, TRBD2*01	TRBD1, TRBD2	10	15	18	24	4	5	9
708	7.62E-05	TGTGCCAGCAGCTTAGCGCAGGGGAGGATGAAAAACTGTTTTTT	CASSLAQ~EDEKLFF	TRBV7-2*04, TRBV7-2*01	TRBV7-2	TRBJ1-4*01	TRBJ1-4	TRBD1*01, TRBD2*02	TRBD1, TRBD2	16	18	23	27	1	3	4
708	7.62E-05	TGTGCCAGCAGCTTTGACAGGGGCGGCTACACCTTC	CASSFDRGGYTF	TRBV7-8*01	TRBV7-8	TRBJ1-2*01	TRBJ1-2	TRBD1*01	TRBD1	13	15	22	24	1	1	2
707	7.61E-05	TGTGCCACCAGTGAACGAACAGGTTCAGGTACGAGCAGTACTTC	CATSERT~FRYEQYF	TRBV24-1*01	TRBV24-1	TRBJ2-7*01	TRBJ2-7	TRBD1*01	TRBD1	13	18	22	29	4	6	10
707	7.61E-05	TGTGCCAGCAGTGGGATGACAGGCTATGGCTACACCTTC	CASSGMTGYGYTF	TRBV25-1*01	TRBV25-1	TRBJ1-2*01	TRBJ1-2	TRBD1*01	TRBD1	12	17	22	23	4	0	4
707	7.61E-05	TGTGCCAGCAGCGCAGGGGTTAGTTCACCCCTCCACTTT	CASSAGVSSPLHF	TRBV7-6*01, TRBV7-6*02	TRBV7-6	TRBJ1-6*02	TRBJ1-6	TRBD1*01	TRBD1	11	13	18	23	1	4	5
707	7.61E-05	TGTGCCAGCATTCGCAGGACACCCCTCCACTTT	CASIRRTPLHF	TRBV7-2*04, TRBV7-2*01	TRBV7-2	TRBJ1-6*01	TRBJ1-6	TRBD1*01	TRBD1	9	14	17	19	4	1	5
706	7.60E-05	TGCAGTGCCCTGACTACTAGCGGGAGGGCCCACGAGCAGTACTTC	CSALTTSGRAHEQYF	TRBV20-1*06, TRBV20-1*03, TRBV20-1*01, TRBV20-1*04, TRBV20-1*05, TRBV20-1*02, TRBV20-1*07	TRBV20-1	TRBJ2-7*01	TRBJ2-7	TRBD2*02	TRBD2	7	15	27	31	7	3	10
706	7.60E-05	TGTGCCAGCAGTAATGAGGTCCAAGAGACCCAGTACTTC	CASSNEVQETQYF	TRBV6-5*01	TRBV6-5	TRBJ2-5*01	TRBJ2-5	TRBD2*02	TRBD2	11	15	18	20	3	1	4
706	7.60E-05	TGCAGCGTGACAGGGCATGGCTACACCTTC	CSVTGHGYTF	TRBV29-1*01, TRBV29-1*03	TRBV29-1	TRBJ1-2*01	TRBJ1-2	TRBD1*01	TRBD1	7	8	14	16	0	1	1
704	7.57E-05	TGCAGTGCTAGACAGGGGGTCACTGAAGCTTTCTTT	CSARQGVTEAFF	TRBV20-1*01, TRBV20-1*05, TRBV20-1*07	TRBV20-1	TRBJ1-1*01	TRBJ1-1	TRBD1*01	TRBD1	11	12	18	20	0	1	1
703	7.56E-05	TGTGCTAGCAGCTTATTGGTGGAATTCACCCCTCCACTTT	CASSLLV~NSPLHF	TRBV7-7*01	TRBV7-7	TRBJ1-6*02	TRBJ1-6	TRBD2*01	TRBD2	14	-1	-1	22	-1	-1	7
703	7.56E-05	TGTGCCAGCAGCAATGGACAGATCTATGGCTACACCTTC	CASSNGQIYGYTF	TRBV25-1*01	TRBV25-1	TRBJ1-2*01	TRBJ1-2	TRBD1*01	TRBD1	10	15	20	23	4	2	6
701	7.54E-05	TGTGCCAGCAGCACCCGACATGGGGTAATGAAAAACTGTTTTTT	CASSTRH~GNEKLFF	TRBV7-4*01	TRBV7-4	TRBJ1-4*01	TRBJ1-4	TRBD1*01, TRBD2*02, TRBD2*01	TRBD1, TRBD2	11	21	24	25	9	0	9
700	7.53E-05	TGTGCCAGCAGCCAACAGGGGGCGAATAATGAAAAACTGTTTTTT	CASSQQGANNEKLFF	TRBV7-2*04, TRBV7-2*01	TRBV7-2	TRBJ1-4*01	TRBJ1-4	TRBD1*01	TRBD1	11	14	22	26	2	3	5
700	7.53E-05	TGTGCCAGTAGTCCCTTCGGGTCTGGAGAGACCCAGTACTTC	CASSPFGSGETQYF	TRBV19*01, TRBV19*03, TRBV19*02	TRBV19	TRBJ2-5*01	TRBJ2-5	TRBD1*01, TRBD2*02, TRBD2*01	TRBD1, TRBD2	11	12	15	26	0	10	10
698	7.51E-05	TGTGCCACCAGCAGAGATAGTACAACTAATGAAAAACTGTTTTTT	CATSRDSTTNEKLFF	TRBV15*02	TRBV15	TRBJ1-4*01	TRBJ1-4	TRBD2*02, TRBD2*01	TRBD2	11	17	20	22	5	1	6
698	7.51E-05	TGTGCCACCAGTGATTAACAGGGTGACCATGGCTACACCTTC	CATSD*QGDHGYTF	TRBV24-1*01	TRBV24-1	TRBJ1-2*01	TRBJ1-2	TRBD1*01	TRBD1	15	17	22	28	1	5	6
697	7.50E-05	TGTGCCAGCAGTTTGGGATCCTTCGGGGGCTACACCTTC	CASSLGSFGGYTF	TRBV12-4*01, TRBV12-3*01	TRBV12-4, TRBV12-3	TRBJ1-2*01	TRBJ1-2	TRBD1*01, TRBD2*02, TRBD2*01	TRBD1, TRBD2	13	14	17	27	0	9	9
693	7.46E-05	TGTGCCCTTGGGACAGGGTCTTTGATGGCTACACCTTC	CALGTG~FDGYTF	TRBV24-1*01	TRBV24-1	TRBJ1-2*01	TRBJ1-2	TRBD1*01	TRBD1	5	9	17	24	3	6	9
693	7.46E-05	TGTGCCAGCAGTGTCGGATGGTATGGCTACACCTTC	CASSVGWYGYTF	TRBV25-1*01	TRBV25-1	TRBJ1-2*01	TRBJ1-2	TRBD1*01, TRBD2*02, TRBD2*01	TRBD1, TRBD2	12	15	17	21	2	3	5
692	7.44E-05	TGTGCCACTACACAGGGGCCCTATAATTCACCCCTCCACTTT	CATTQGPYNSPLHF	TRBV25-1*01	TRBV25-1	TRBJ1-6*01	TRBJ1-6	TRBD1*01	TRBD1	6	11	17	19	4	1	5
692	7.44E-05	TGCAGTGCTAGACTAGCGGGACTACGAGCAGTACTTC	CSARLA~DYEQYF	TRBV20-1*01, TRBV20-1*04, TRBV20-1*05, TRBV20-1*07	TRBV20-1	TRBJ2-7*01	TRBJ2-7	TRBD2*02	TRBD2	11	12	20	21	0	0	0
691	7.43E-05	TGCAGTGCTAGAGCTGTTCTCTTAGCGGACGCGCAGTATTTT	CSARAVLLADAQYF	TRBV20-1*01, TRBV20-1*04, TRBV20-1*05, TRBV20-1*07	TRBV20-1	TRBJ2-3*01	TRBJ2-3	TRBD2*02, TRBD2*01	TRBD2	12	22	27	31	9	3	12
690	7.42E-05	TGTGCCAGTTCCCTATCCGAGACGTTTGGAGAGCAGTACTTC	CASSLSETFGEQYF	TRBV12-4*01, TRBV12-3*01	TRBV12-4, TRBV12-3	TRBJ2-7*01	TRBJ2-7	TRBD1*01, TRBD2*02, TRBD2*01	TRBD1, TRBD2	7	10	13	30	2	16	18
689	7.41E-05	TGCAGTGCTAGATCGCAACTAAGCAGATACGCAGTATTTT	CSARSQL~ADTQYF	TRBV20-1*01, TRBV20-1*04, TRBV20-1*05, TRBV20-1*07	TRBV20-1	TRBJ2-3*01	TRBJ2-3	TRBD2*02, TRBD2*01	TRBD2	11	17	20	23	5	2	7
689	7.41E-05	TGTGCCAGCACAAAACGTGGCAATGAGCAGTTCTTC	CASTKRGNEQFF	TRBV25-1*01	TRBV25-1	TRBJ2-1*01	TRBJ2-1	TRBD1*01, TRBD2*02, TRBD2*01	TRBD1, TRBD2	9	-1	-1	20	-1	-1	10
688	7.40E-05	TGTGCCAGCAGTGAATCGAAGGGGAAGACGGGCGGCTACACCTTC	CASSESKGKTGGYTF	TRBV25-1*01	TRBV25-1	TRBJ1-2*01	TRBJ1-2	TRBD1*01	TRBD1	15	19	23	33	3	9	12
687	7.39E-05	TGTGCCAGCAGTGAGCCGGGACAGGGGGCCTCTAGTTTCTACGAGCAGTACTTC	CASSEPGQGASSFYEQYF	TRBV25-1*01	TRBV25-1	TRBJ2-7*01	TRBJ2-7	TRBD1*01	TRBD1	13	17	28	38	3	9	12
687	7.39E-05	TGTGCCAGCAGCTTGGAGACAGGGCACAATCAGCCCCAGCATTTT	CASSLETGHNQPQHF	TRBV7-2*04, TRBV7-2*01	TRBV7-2	TRBJ1-5*01	TRBJ1-5	TRBD1*01	TRBD1	13	17	23	26	3	2	5
686	7.38E-05	TGTGCCAGCAGTGGGCAAGGTACACAGGGTGACGAAAAACTGTTTTTT	CASSGQGTQGDEKLFF	TRBV25-1*01	TRBV25-1	TRBJ1-4*01	TRBJ1-4	TRBD1*01	TRBD1	10	23	28	33	12	4	16
684	7.36E-05	TGTGCCAGTAGAGCCGACGGATACTCTGGAAACACCATATATTTT	CASRADGYSGNTIYF	TRBV19*01, TRBV19*03, TRBV19*02	TRBV19	TRBJ1-3*01	TRBJ1-3	TRBD1*01, TRBD2*02, TRBD2*01	TRBD1, TRBD2	10	18	20	23	7	2	9
683	7.35E-05	TGCAGTGCTGAGCCCTCGGACAGACAAGGGATGAACACTGAAGCTTTCTTT	CSAEPSDRQGMNTEAFF	TRBV20-1*06, TRBV20-1*03, TRBV20-1*01, TRBV20-1*04, TRBV20-1*05, TRBV20-1*02, TRBV20-1*07	TRBV20-1	TRBJ1-1*01	TRBJ1-1	TRBD1*01	TRBD1	8	17	22	31	8	8	16
683	7.35E-05	TGCAGTGCTACCAGACAGGAGGAGGGATTAATGAAAAACTGTTTTTT	CSATRQEE~INEKLFF	TRBV20-1*06, TRBV20-1*03, TRBV20-1*01, TRBV20-1*04, TRBV20-1*05, TRBV20-1*02, TRBV20-1*07	TRBV20-1	TRBJ1-4*01	TRBJ1-4	TRBD1*01, TRBD2*02	TRBD1, TRBD2	9	13	18	28	3	9	12
683	7.35E-05	TGTGCCAGCAGACAGGGTGAAGAAAAACTGTTTTTT	CASRQGEEKLFF	TRBV7-9*03, TRBV7-9*01, TRBV7-9*04, TRBV7-9*02	TRBV7-9	TRBJ1-4*01	TRBJ1-4	TRBD1*01	TRBD1	10	11	16	21	0	4	4
683	7.35E-05	TGCAGTGCCGGTGACACCTACGAGCAGTACTTC	CSAGDTYEQYF	TRBV20-1*06, TRBV20-1*03, TRBV20-1*01, TRBV20-1*04, TRBV20-1*05, TRBV20-1*02, TRBV20-1*07	TRBV20-1	TRBJ2-7*01	TRBJ2-7	TRBD1*01	TRBD1	7	12	15	16	4	0	4
682	7.34E-05	TGTGCCAGCAGTGAAGGGCAGATTGGCAATCAGCCCCAGCATTTT	CASSEGQIGNQPQHF	TRBV2*01, TRBV2*03	TRBV2	TRBJ1-5*01	TRBJ1-5	TRBD1*01	TRBD1	15	18	20	25	2	4	6
682	7.34E-05	TGTGCCAGTAGTATGTCAGGGTTTAGCTATGGCTACACCTTC	CASSMSGFSYGYTF	TRBV19*01, TRBV19*02	TRBV19	TRBJ1-2*01	TRBJ1-2	TRBD1*01	TRBD1	13	16	20	26	2	5	7
682	7.34E-05	TGTGCCATCACACCATCCTTGAACACTGAAGCTTTCTTT	CAITPSLNTEAFF	TRBV10-3*01, TRBV10-3*02	TRBV10-3	TRBJ1-1*01	TRBJ1-1	TRBD1*01, TRBD2*02, TRBD2*01	TRBD1, TRBD2	9	16	18	19	6	0	6
682	7.34E-05	TGTGCCACCAGTCCGACAGGGAACTATGGCTACACCTTC	CATSPTGNYGYTF	TRBV24-1*01	TRBV24-1	TRBJ1-2*01	TRBJ1-2	TRBD1*01	TRBD1	11	14	20	21	2	0	2
682	7.34E-05	TGCAGCGTTGTCGAGCAGGTTTATGGCTACACCTTC	CSVVEQVYGYTF	TRBV29-1*01	TRBV29-1	TRBJ1-2*01	TRBJ1-2	TRBD1*01	TRBD1	9	15	18	21	5	2	7
681	7.33E-05	TGTGCCAGCAGTGAGGGGCAGGAGCTATGGCTACACCTTC	CASSEGQ~SYGYTF	TRBV25-1*01	TRBV25-1	TRBJ1-2*01	TRBJ1-2	TRBD1*01	TRBD1	13	14	18	24	0	5	5
681	7.33E-05	TGTGCCAGCAGTTACTCGGACACCTACGAGCAGTACTTC	CASSYSDTYEQYF	TRBV6-3*01, TRBV6-2*01	TRBV6-3, TRBV6-2	TRBJ2-7*01	TRBJ2-7	TRBD1*01	TRBD1	12	17	21	22	4	0	4
681	7.33E-05	TGTGCCAGCAGAGAAGCAAACTATGGCTACACCTTC	CASREANYGYTF	TRBV25-1*01	TRBV25-1	TRBJ1-2*01	TRBJ1-2	TRBD2*02, TRBD2*01	TRBD2	14	-1	-1	18	-1	-1	3
680	7.32E-05	TGTGCCAGCAGCACCCGGACAGGGCCACGAGCAGTACTTC	CASSTRT~GHEQYF	TRBV7-9*03, TRBV7-9*01, TRBV7-9*04, TRBV7-9*02	TRBV7-9	TRBJ2-7*01	TRBJ2-7	TRBD1*01	TRBD1	11	16	23	26	4	2	6
680	7.32E-05	TGTGCCAGCAGCTTGGGTACCGGGGAGCTGTTTTTT	CASSLGTGELFF	TRBV5-6*01	TRBV5-6	TRBJ2-2*01	TRBJ2-2	TRBD1*01, TRBD2*02, TRBD2*01	TRBD1, TRBD2	15	-1	-1	18	-1	-1	2
680	7.32E-05	TGCAGCGGAGCGACAGACTATGGCTACACCTTC	CSGATDYGYTF	TRBV29-1*01, TRBV29-1*03	TRBV29-1	TRBJ1-2*01	TRBJ1-2	TRBD1*01	TRBD1	6	11	15	16	4	0	4
679	7.31E-05	TGCGCCAGCAGCCAAGAGCGGGAGGGCCCAGATACGCAGTATTTT	CASSQEREGPDTQYF	TRBV4-3*01	TRBV4-3	TRBJ2-3*01	TRBJ2-3	TRBD2*02	TRBD2	16	17	25	28	0	2	2
678	7.29E-05	TGTGCCACCAGCAGAGATAATGAGTCCAATGAGCAGTTCTTC	CATSRDNESNEQFF	TRBV15*02	TRBV15	TRBJ2-1*01	TRBJ2-1	TRBD2*02, TRBD2*01	TRBD2	11	22	25	26	10	0	10
678	7.29E-05	TGCAGTGCTAGTTTGCGGGAGATCGAGCAGTACTTC	CSASLREIEQYF	TRBV20-1*01, TRBV20-1*04, TRBV20-1*05, TRBV20-1*07	TRBV20-1	TRBJ2-7*01	TRBJ2-7	TRBD2*02	TRBD2	11	14	20	23	2	2	4
676	7.27E-05	TGTGCCAGCAGCTTCGATTAGCGGGAGACCACCTACAATGAGCAGTTCTTC	CASSFD*RETTYNEQFF	TRBV7-8*01	TRBV7-8	TRBJ2-1*01	TRBJ2-1	TRBD2*02	TRBD2	13	18	26	31	4	4	8
676	7.27E-05	TGTGCCACCAGCCCCGGGCCCCCAGGTTCCGCGCAGTACTTC	CATSPGPPGSAQYF	TRBV15*02	TRBV15	TRBJ2-7*01	TRBJ2-7	TRBD1*01	TRBD1	11	17	22	32	5	9	14
676	7.27E-05	TGTGCCAGCCATCAGGGGAAGCCCGCGGATGGCTACACCTTC	CASHQGKPADGYTF	TRBV2*01, TRBV2*02, TRBV2*03	TRBV2	TRBJ1-2*01	TRBJ1-2	TRBD1*01	TRBD1	8	12	17	28	3	10	13
676	7.27E-05	TGTGCCAGCAGTGAGCACATCTCTGGAAACACCATATATTTT	CASSEHISGNTIYF	TRBV25-1*01	TRBV25-1	TRBJ1-3*01	TRBJ1-3	TRBD1*01	TRBD1	13	16	18	20	2	1	3
673	7.24E-05	TGTGCCACCAGTGCGCGGGACTCCTCCCATGGGGTCCTGACTTTC	CATSARDSSHGVLTF	TRBV24-1*01	TRBV24-1	TRBJ2-6*01	TRBJ2-6	TRBD2*02, TRBD2*01	TRBD2	12	16	21	33	3	11	14
673	7.24E-05	TGTGCCAGCAGCGTAGACAGGTGGAAACACCATATATTTT	CASSVDR~GNTIYF	TRBV9*02, TRBV9*01	TRBV9	TRBJ1-3*01	TRBJ1-3	TRBD1*01	TRBD1	15	16	20	21	0	0	0
672	7.23E-05	TGCAGTGCCGCTCAGGGGGAGGGGGCTTACGATGAGCAGTTCTTC	CSAAQGEGAYDEQFF	TRBV20-1*06, TRBV20-1*03, TRBV20-1*01, TRBV20-1*04, TRBV20-1*05, TRBV20-1*02, TRBV20-1*07	TRBV20-1	TRBJ2-1*01	TRBJ2-1	TRBD1*01, TRBD2*02	TRBD1, TRBD2	7	19	25	27	11	1	12
672	7.23E-05	TGCGCCAGCAGCTCAGCAGGGCGACACCGGGGAGCTGTTTTTT	CASSSAG~DTGELFF	TRBV5-1*01	TRBV5-1	TRBJ2-2*01	TRBJ2-2	TRBD1*01	TRBD1	12	16	20	23	3	2	5
672	7.23E-05	TGTGCCAGCAGCTTAGGTGGCGGCCACAATGAGCAGTTCTTC	CASSLGGGHNEQFF	TRBV7-9*01, TRBV7-9*02	TRBV7-9	TRBJ2-1*01	TRBJ2-1	TRBD2*02, TRBD2*01	TRBD2	15	19	22	25	3	2	5
671	7.22E-05	TGTGCCACCAGTGGTAACAGGGGGACCGCCGGGGCCAACGTCCTGACTTTC	CATSGNRGTAGANVLTF	TRBV24-1*01	TRBV24-1	TRBJ2-6*01	TRBJ2-6	TRBD1*01	TRBD1	12	16	23	30	3	6	9
671	7.22E-05	TGTGCCAGTAGTCTACGGGACAGCTATAACTATGGCTACACCTTC	CASSLRDSYNYGYTF	TRBV19*01, TRBV19*02	TRBV19	TRBJ1-2*01	TRBJ1-2	TRBD1*01	TRBD1	11	16	22	26	4	3	7
670	7.21E-05	TGTGCCAGCAGTCCAGGGTCCGGGGGCTTCCGTAAGTACTTC	CASSPGSGGFRKYF	TRBV7-9*03, TRBV7-9*01, TRBV7-9*04, TRBV7-9*02	TRBV7-9	TRBJ2-7*01	TRBJ2-7	TRBD1*01, TRBD2*01	TRBD1, TRBD2	10	21	26	34	10	7	17
669	7.20E-05	TGTGCCAGCAGCTTAGCGGGAGGACAGGGTAGTTCACCCCTCCACTTT	CASSLAGGQGSSPLHF	TRBV7-6*01	TRBV7-6	TRBJ1-6*02	TRBJ1-6	TRBD1*01	TRBD1	16	21	28	32	4	3	7
669	7.20E-05	TGTGCCACCAGTGACCAAACTAGCGGGGGACCTACGAGCAGTACTTC	CATSDQTS~GTYEQYF	TRBV24-1*01	TRBV24-1	TRBJ2-7*01	TRBJ2-7	TRBD2*01	TRBD2	13	18	28	30	4	1	5
669	7.20E-05	TGTGCCAGCAGCCCCGGACAGGACTCCTACGAGCAGTACTTC	CASSPGQDSYEQYF	TRBV7-9*03, TRBV7-9*01, TRBV7-9*04, TRBV7-9*02	TRBV7-9	TRBJ2-7*01	TRBJ2-7	TRBD1*01	TRBD1	11	15	21	23	3	1	4
668	7.19E-05	TGTGCCAGCAGCCCCACTCTTCGCGGCAGCTCCTACGAGCAGTACTTC	CASSPTLRGSSYEQYF	TRBV7-2*04, TRBV7-2*01	TRBV7-2	TRBJ2-7*01	TRBJ2-7	TRBD2*02, TRBD2*01	TRBD2	11	22	25	29	10	3	13
668	7.19E-05	TGTGCCAGCAGTAACCACAATGAGCAGTTCTTC	CASSNHNEQFF	TRBV6-4*02, TRBV6-4*01	TRBV6-4	TRBJ2-1*01	TRBJ2-1			10	-1	-1	16	-1	-1	5
667	7.18E-05	TGCAGCGTTGAATTAGGGAACAATTCACCCCTCCACTTT	CSVELGNNSPLHF	TRBV29-1*01	TRBV29-1	TRBJ1-6*02	TRBJ1-6	TRBD1*01, TRBD2*02, TRBD2*01	TRBD1, TRBD2	11	15	18	21	3	2	5
667	7.18E-05	TGCAGCGTCGGTGGAAGAGACCCAGTACTTC	CSVGG~ETQYF	TRBV29-1*01	TRBV29-1	TRBJ2-5*01	TRBJ2-5	TRBD2*02, TRBD2*01	TRBD2	7	8	10	14	0	3	3
666	7.17E-05	TGTGCCAGCACGGACACGCGCTCTGGAAACACCATATATTTT	CASTDTRSGNTIYF	TRBV7-8*01, TRBV7-8*03	TRBV7-8	TRBJ1-3*01	TRBJ1-3	TRBD1*01	TRBD1	9	11	15	20	1	4	5
665	7.15E-05	TGTGCCAGCGGGATGGGGCCTGGAAACACCATATATTTT	CASGMGPGNTIYF	TRBV2*01, TRBV2*02, TRBV2*03	TRBV2	TRBJ1-3*01	TRBJ1-3	TRBD1*01	TRBD1	8	14	18	19	5	0	5
665	7.15E-05	TGCGCCAGCAGCCAAGGAACCGGGGAGCTGTTTTTT	CASSQGTGELFF	TRBV4-1*02, TRBV4-1*01	TRBV4-1	TRBJ2-2*01	TRBJ2-2	TRBD1*01	TRBD1	15	-1	-1	18	-1	-1	2
664	7.14E-05	TGCAGTGCTAGGCTCGGGCGGGAGATCGACAATGAGCAGTTCTTC	CSARLGREIDNEQFF	TRBV20-1*06, TRBV20-1*03, TRBV20-1*01, TRBV20-1*04, TRBV20-1*05, TRBV20-1*02, TRBV20-1*07	TRBV20-1	TRBJ2-1*01	TRBJ2-1	TRBD2*02	TRBD2	10	17	23	28	6	4	10
664	7.14E-05	TGTGCCAGCAGCTTAGAACAGTCGAGGACTATGGCTACACCTTC	CASSLEQ~EDYGYTF	TRBV7-3*01	TRBV7-3	TRBJ1-2*01	TRBJ1-2	TRBD1*01, TRBD2*02, TRBD2*01	TRBD1, TRBD2	15	17	20	27	1	6	7
664	7.14E-05	TGTGCCAGCAGCTCCCTTGGGGGGGCGGACAGCTACACCTTC	CASSSLGGADSYTF	TRBV7-6*01, TRBV7-6*02	TRBV7-6	TRBJ1-2*01	TRBJ1-2	TRBD2*01	TRBD2	12	18	24	31	5	6	11
663	7.13E-05	TGTGCCAGCAGCCAAGGATTGGGACAGGGAAGTTCACCCCTCCACTTT	CASSQGLGQGSSPLHF	TRBV4-2*01	TRBV4-2	TRBJ1-6*02	TRBJ1-6	TRBD1*01	TRBD1	11	20	28	32	8	3	11
662	7.12E-05	TGTGCCAGCAGCCCTGGACAAGATTGGGCCTCACAGATACGCAGTATTTT	CASSPGQD~GLTDTQYF	TRBV9*02, TRBV9*01, TRBV9*03	TRBV9	TRBJ2-3*01	TRBJ2-3	TRBD1*01	TRBD1	11	15	19	31	3	11	14
661	7.11E-05	TGTGCCACCAGTCGAGGACGGAACTATGGCTACACCTTC	CATSRGRNYGYTF	TRBV24-1*01	TRBV24-1	TRBJ1-2*01	TRBJ1-2	TRBD1*01, TRBD2*02, TRBD2*01	TRBD1, TRBD2	11	15	18	21	3	2	5
661	7.11E-05	TGTGCCACCAGCAGAGACGGGGTGGATGGCTACACCTTC	CATSRDGVDGYTF	TRBV15*02	TRBV15	TRBJ1-2*01	TRBJ1-2	TRBD2*01	TRBD2	11	17	21	25	5	3	8
660	7.10E-05	TGCAGTGCTAGATGGGGACAGGGGGATTTCTACGAGCAGTACTTC	CSARWGQGDFYEQYF	TRBV20-1*01, TRBV20-1*04, TRBV20-1*05, TRBV20-1*07	TRBV20-1	TRBJ2-7*01	TRBJ2-7	TRBD1*01	TRBD1	11	14	24	29	2	4	6
660	7.10E-05	TGTGCCAGCAGTACCATCACTTATGGCTACACCTTC	CASSTITYGYTF	TRBV12-4*01, TRBV12-3*01	TRBV12-4, TRBV12-3	TRBJ1-2*01	TRBJ1-2	TRBD2*02, TRBD2*01	TRBD2	11	18	20	21	6	0	6
658	7.08E-05	TGTGCCATCCTATCGGGTAGTCTTAGTGCCGAGCAGTACTTC	CAILSGSLSAEQYF	TRBV10-3*01, TRBV10-3*02	TRBV10-3	TRBJ2-7*01	TRBJ2-7	TRBD2*02, TRBD2*01	TRBD2	8	17	21	29	8	7	15
658	7.08E-05	TGTGCCAGCGAGAAACAAAGCGGTGCCTACGAGCAGTACTTC	CASEKQSGAYEQYF	TRBV2*01, TRBV2*02, TRBV2*03	TRBV2	TRBJ2-7*01	TRBJ2-7	TRBD2*02, TRBD2*01	TRBD2	8	18	22	25	9	2	11
656	7.06E-05	TGTGCCAGCAGCCAAGAGGACGGCGAGGGGGCTCGGGAGCAGTACTTC	CASSQEDGEGAREQYF	TRBV4-2*01	TRBV4-2	TRBJ2-7*01	TRBJ2-7	TRBD1*01	TRBD1	16	25	31	36	8	4	12
656	7.06E-05	TGTGCCATCAGTGATGCGCCAGCGGAAGGATCACCCCTCCACTTT	CAISDAPAEGSPLHF	TRBV10-3*01, TRBV10-3*02	TRBV10-3	TRBJ1-6*02	TRBJ1-6	TRBD2*02, TRBD2*01	TRBD2	13	20	24	30	6	5	11
655	7.05E-05	TGTGCCAGCAGTGGAGACAGGGCAGCTCAGCCCCAGCATTTT	CASSGDRAAQPQHF	TRBV25-1*01	TRBV25-1	TRBJ1-5*01	TRBJ1-5	TRBD1*01	TRBD1	12	15	21	26	2	4	6
654	7.04E-05	TGTGCCAGCAGCGAAGACGGGTTATACGAGCAGTACTTC	CASSEDGLYEQYF	TRBV2*01, TRBV2*03	TRBV2	TRBJ2-7*01	TRBJ2-7	TRBD2*02, TRBD2*01	TRBD2	15	17	20	24	1	3	4
653	7.03E-05	TGTGCCAGCGCCCGGGACGGAAATTCACCCCTCCACTTT	CASARDGNSPLHF	TRBV6-4*02, TRBV6-4*01	TRBV6-4	TRBJ1-6*02	TRBJ1-6	TRBD1*01, TRBD2*02, TRBD2*01	TRBD1, TRBD2	8	13	17	21	4	3	7
653	7.03E-05	TGTGCCAGCAGTGGACAGGGACTTCCACCCCTCCACTTT	CASSGQGLPPLHF	TRBV2*01, TRBV2*03	TRBV2	TRBJ1-6*02	TRBJ1-6	TRBD1*01	TRBD1	12	13	19	25	0	5	5
653	7.03E-05	TGTGCCAGCAGTTTAGGAACAGGGCAGTACTTC	CASSLGTGQYF	TRBV12-4*01, TRBV12-3*01	TRBV12-4, TRBV12-3	TRBJ2-7*01	TRBJ2-7	TRBD1*01	TRBD1	15	18	22	23	2	0	2
652	7.01E-05	TGTGCCAGCAGCTTAGCTGGGAGCAATTCACCCCTCCACTTT	CASSLAGSNSPLHF	TRBV7-8*01	TRBV7-8	TRBJ1-6*02	TRBJ1-6	TRBD2*02	TRBD2	16	18	22	24	1	1	2
650	6.99E-05	TGTGCCATCAGGCCCGTGGGGGGGGGGTACAATGAGCAGTTCTTC	CAIRPVGGGYNEQFF	TRBV10-3*01, TRBV10-3*02	TRBV10-3	TRBJ2-1*01	TRBJ2-1	TRBD2*01	TRBD2	10	20	26	27	9	0	9
650	6.99E-05	TGCAGTGCTAGACCCCCCGACAGGAACACTGAAGCTTTCTTT	CSARPPDRNTEAFF	TRBV20-1*01, TRBV20-1*04, TRBV20-1*05, TRBV20-1*07	TRBV20-1	TRBJ1-1*01	TRBJ1-1	TRBD2*01	TRBD2	11	12	18	23	0	4	4
649	6.98E-05	TGTGCCAGCAGTGATTGGCCCCTCGACAGTGAATCATACCGAGACTATGGCTACACCTTC	CASSDWPLDSESYRDYGYTF	TRBV25-1*01	TRBV25-1	TRBJ1-2*01	TRBJ1-2	TRBD1*01, TRBD2*02	TRBD1, TRBD2	13	24	28	43	10	14	24
649	6.98E-05	TGTGCCAGCAGTTACACCTTCACTAGCGGGGGGGAACATACGCAGTATTTT	CASSYTFTSGGEHTQYF	TRBV6-5*01	TRBV6-5	TRBJ2-3*01	TRBJ2-3	TRBD2*01	TRBD2	14	21	33	37	6	3	9
649	6.98E-05	TGCAGTGCTGGGACAGGGAAGGACTATGGCTACACCTTC	CSAGTGKDYGYTF	TRBV29-1*03	TRBV29-1	TRBJ1-2*01	TRBJ1-2	TRBD1*01	TRBD1	4	9	17	22	4	4	8
647	6.96E-05	TGTGCCACCAGTGAGGGACAGTCCGGCTATGGCTACACCTTC	CATSEGQSGYGYTF	TRBV24-1*01	TRBV24-1	TRBJ1-2*01	TRBJ1-2	TRBD1*01	TRBD1	13	14	20	26	0	5	5
647	6.96E-05	TGTGCCAGCAGCCAGGGGACAGGCAATTCACCCCTCCACTTT	CASSQGTGNSPLHF	TRBV7-8*01, TRBV7-8*03	TRBV7-8	TRBJ1-6*02	TRBJ1-6	TRBD1*01	TRBD1	12	15	22	24	2	1	3
647	6.96E-05	TGCAGTGCGTGGTACGGGAGCGCCTACGAGCAGTACTTC	CSAWYGSAYEQYF	TRBV20-1*06, TRBV20-1*03, TRBV20-1*01, TRBV20-1*04, TRBV20-1*05, TRBV20-1*02, TRBV20-1*07	TRBV20-1	TRBJ2-7*01	TRBJ2-7	TRBD2*02	TRBD2	7	14	19	22	6	2	8
647	6.96E-05	TGCAGCGTCGACGACGGGACAGCCTATGGCTACACCTTC	CSVDDGTAYGYTF	TRBV29-1*01	TRBV29-1	TRBJ1-2*01	TRBJ1-2	TRBD1*01	TRBD1	7	15	21	23	7	1	8
646	6.95E-05	TGTGCCAGCAGCCAGCTAGCGGGGACTAGCACAGATACGCAGTATTTT	CASSQLAGTSTDTQYF	TRBV9*02, TRBV9*01, TRBV9*03	TRBV9	TRBJ2-3*01	TRBJ2-3	TRBD2*01	TRBD2	11	15	23	27	3	3	6
646	6.95E-05	TGCAGCGTTGAGTTGGACAGGGGGCGTTCAGAGACCCAGTACTTC	CSVELDRGRSETQYF	TRBV29-1*01	TRBV29-1	TRBJ2-5*01	TRBJ2-5	TRBD1*01	TRBD1	10	14	24	29	3	4	7
646	6.95E-05	TGTGCCACCTACAAGGGACAGGGAATGGCTACACCTTC	CATYKG~GNGYTF	TRBV7-6*01, TRBV7-6*02	TRBV7-6	TRBJ1-2*01	TRBJ1-2	TRBD1*01	TRBD1	6	14	22	24	7	1	8
646	6.95E-05	TGTGCTCCGTAGCGGGAGGGCAATGAGCAGTTCTTC	CAP*REGNEQFF	TRBV11-2*03	TRBV11-2	TRBJ2-1*01	TRBJ2-1	TRBD2*02	TRBD2	4	9	19	20	4	0	4
645	6.94E-05	TGTGCCAGCAGTTCGAAGACGGGACTAGATCTTTTACGAGCAGTACTTC	CASSSKTG~*IFYEQYF	TRBV6-3*01, TRBV6-2*01	TRBV6-3, TRBV6-2	TRBJ2-7*01	TRBJ2-7	TRBD2*02, TRBD2*01	TRBD2	12	20	27	34	7	6	13
645	6.94E-05	TGTGCCAGCAGTCTGGGACAGGGTTGGTATGGCTACACCTTC	CASSLGQGWYGYTF	TRBV12-4*01, TRBV12-3*01	TRBV12-4, TRBV12-3	TRBJ1-2*01	TRBJ1-2	TRBD1*01	TRBD1	11	14	22	27	2	4	6
645	6.94E-05	TGCAGCGTTGGGGGACAGGGCAATTCACCCCTCCACTTT	CSVGGQGNSPLHF	TRBV29-1*01	TRBV29-1	TRBJ1-6*02	TRBJ1-6	TRBD1*01	TRBD1	9	11	19	21	1	1	2
642	6.91E-05	TGTGCCACCTCGGACGGGGACAAACAACATGGCTACACCTTC	CATSDGDKQHGYTF	TRBV24-1*01	TRBV24-1	TRBJ1-2*01	TRBJ1-2	TRBD1*01	TRBD1	8	16	21	28	7	6	13
642	6.91E-05	TGTGCCACCAGTCGTAACGGGGACTATGGCTACACCTTC	CATSRNGDYGYTF	TRBV24-1*01	TRBV24-1	TRBJ1-2*01	TRBJ1-2	TRBD2*01	TRBD2	11	17	21	22	5	0	5
641	6.90E-05	TGCAGTGCTACCCTGACAGCCGCCTATGGCTACACCTTC	CSATLTAAYGYTF	TRBV20-1*06, TRBV20-1*03, TRBV20-1*01, TRBV20-1*04, TRBV20-1*05, TRBV20-1*02, TRBV20-1*07	TRBV20-1	TRBJ1-2*01	TRBJ1-2	TRBD1*01	TRBD1	9	14	18	23	4	4	8
640	6.89E-05	TGTGCCAGCAGTAGCGGGGGGGCCGGGGAGCTGTTTTTT	CASSSGGAGELFF	TRBV6-4*02, TRBV6-4*01	TRBV6-4	TRBJ2-2*01	TRBJ2-2	TRBD2*01	TRBD2	11	12	21	22	0	0	0
639	6.87E-05	TGTGCCAGCAGCTCAATAGATGCAAATTCACCCCTCCACTTT	CASSSIDANSPLHF	TRBV5-6*01	TRBV5-6	TRBJ1-6*02	TRBJ1-6	TRBD2*02, TRBD2*01	TRBD2	12	16	18	24	3	5	8
638	6.86E-05	TGTGCCACCAGAGATGGGGGGATCGCCACTGAAGCTTTCTTT	CATRDGGIATEAFF	TRBV24-1*01	TRBV24-1	TRBJ1-1*01	TRBJ1-1	TRBD2*01	TRBD2	14	15	20	26	0	5	5
638	6.86E-05	TGTGCCAGCAGCCGACAGGGGGGGCGTTCACCCCTCCACTTT	CASSRQGGRSPLHF	TRBV25-1*01	TRBV25-1	TRBJ1-6*02	TRBJ1-6	TRBD1*01	TRBD1	10	13	21	26	2	4	6
638	6.86E-05	TGCAGTGTACCGGGACAGGGGAACTACGAGCAGTACTTC	CSVPGQGNYEQYF	TRBV20-1*06, TRBV20-1*03, TRBV20-1*01, TRBV20-1*04, TRBV20-1*05, TRBV20-1*02, TRBV20-1*07	TRBV20-1	TRBJ2-7*01	TRBJ2-7	TRBD1*01	TRBD1	6	11	20	23	4	2	6
638	6.86E-05	TGCAGCGTAAGACAGGGAAACACCATATATTTT	CSVRQGNTIYF	TRBV29-1*01, TRBV29-1*03	TRBV29-1	TRBJ1-3*01	TRBJ1-3	TRBD1*01	TRBD1	7	10	14	15	2	0	2
637	6.85E-05	TGCAGTGCTAGATCGGTAGCGGGAGGGGACACAGATACGCAGTATTTT	CSARSVAGGDTDTQYF	TRBV20-1*01, TRBV20-1*04, TRBV20-1*05, TRBV20-1*07	TRBV20-1	TRBJ2-3*01	TRBJ2-3	TRBD2*02	TRBD2	11	16	26	29	4	2	6
637	6.85E-05	TGTGCCACCAGTGGGGAGGGCCCCACAGATACGCAGTATTTT	CATSGEGPTDTQYF	TRBV24-1*01	TRBV24-1	TRBJ2-3*01	TRBJ2-3	TRBD2*02	TRBD2	12	13	19	23	0	3	3
637	6.85E-05	TGTGCCAGTAGTACCGGACTAGCGAGCGGGGAGCTGTTTTTT	CASSTGLASGELFF	TRBV19*01, TRBV19*03, TRBV19*02	TRBV19	TRBJ2-2*01	TRBJ2-2	TRBD2*02, TRBD2*01	TRBD2	12	15	23	26	2	2	4
637	6.85E-05	TGTGCCAGCAGTGGCCGACTAGCGTAGGACGCTGTTTTTT	CASSGRL~RRTLFF	TRBV25-1*01	TRBV25-1	TRBJ2-2*01	TRBJ2-2	TRBD2*02, TRBD2*01	TRBD2	12	16	23	30	3	6	9
637	6.85E-05	TGTGCCAGCAGACAACTGACGGATTCACCCCTCCACTTT	CASRQLTDSPLHF	TRBV6-6*04	TRBV6-6	TRBJ1-6*01	TRBJ1-6	TRBD1*01, TRBD2*02, TRBD2*01	TRBD1, TRBD2	10	17	19	22	6	2	8
637	6.85E-05	TGTGCCAGCAGGCTGACAGGGACTATGGCTACACCTTC	CASRLT~DYGYTF	TRBV14*01, TRBV14*02	TRBV14	TRBJ1-2*01	TRBJ1-2	TRBD1*01	TRBD1	10	14	20	21	3	0	3
636	6.84E-05	TGTGCCAGCAGCCCCGGGACAGGACATTCACCCCTCCACTTT	CASSPGTGHSPLHF	TRBV11-3*01, TRBV11-3*02	TRBV11-3	TRBJ1-6*01	TRBJ1-6	TRBD1*01	TRBD1	10	15	22	25	4	2	6
635	6.83E-05	TGTGCCAGCAGTGAACGGACAGGGGAGTCCTACGAGCAGTACTTC	CASSERTGESYEQYF	TRBV6-1*01	TRBV6-1	TRBJ2-7*01	TRBJ2-7	TRBD1*01	TRBD1	14	16	24	27	1	2	3
635	6.83E-05	TGTGCCATCAGTGTTGAAGCTAACTATGGCTACACCTTC	CAISVEANYGYTF	TRBV10-3*01, TRBV10-3*02	TRBV10-3	TRBJ1-2*01	TRBJ1-2	TRBD1*01	TRBD1	12	-1	-1	19	-1	-1	6
635	6.83E-05	TGTGCCAGCAGCTACAGGGGTGGCTACACCTTC	CASSYRGGYTF	TRBV14*01, TRBV14*02	TRBV14	TRBJ1-2*01	TRBJ1-2	TRBD1*01	TRBD1	11	13	19	20	1	0	1
634	6.82E-05	TGCAGTGCTCGGGACAGGCTTGTCGATGGCTACACCTTC	CSARDRLVDGYTF	TRBV20-1*01, TRBV20-1*04, TRBV20-1*05, TRBV20-1*07	TRBV20-1	TRBJ1-2*01	TRBJ1-2	TRBD1*01	TRBD1	8	10	17	25	1	7	8
634	6.82E-05	TGCAGCGTTGTGAAAGGGACGAACACTGAAGCTTTCTTT	CSVVKGTNTEAFF	TRBV29-1*01	TRBV29-1	TRBJ1-1*01	TRBJ1-1	TRBD1*01, TRBD2*02, TRBD2*01	TRBD1, TRBD2	9	15	19	20	5	0	5
634	6.82E-05	TGCAGCGCAGGACAGGGAGATAACTATGGCTACACCTTC	CSAGQGDNYGYTF	TRBV29-1*03	TRBV29-1	TRBJ1-2*01	TRBJ1-2	TRBD1*01	TRBD1	7	9	16	20	1	3	4
633	6.81E-05	TGTGCCAGCAGCTTGGGCAGACAGGCGAATTCACCCCTCCACTTT	CASSLGRQANSPLHF	TRBV7-2*04, TRBV7-2*01	TRBV7-2	TRBJ1-6*02	TRBJ1-6	TRBD1*01	TRBD1	13	19	24	27	5	2	7
633	6.81E-05	TGTGCCATCCGTCAGGGCAGTGATAACTATGGCTACACCTTC	CAIRQGSDNYGYTF	TRBV10-3*01, TRBV10-3*02	TRBV10-3	TRBJ1-2*01	TRBJ1-2	TRBD1*01	TRBD1	8	12	16	23	3	6	9
633	6.81E-05	TGCAGCGTTATGGTCACCAACTATGGCTACACCTTC	CSVMVTNYGYTF	TRBV29-1*01, TRBV29-1*03	TRBV29-1	TRBJ1-2*01	TRBJ1-2	TRBD1*01, TRBD2*02, TRBD2*01	TRBD1, TRBD2	8	12	14	18	3	3	6
632	6.80E-05	TGTGCCAGCAGCACGGGACTAGCGGGAGCTTACGAGCAGTACTTC	CASSTGLAGAYEQYF	TRBV7-2*04, TRBV7-2*01	TRBV7-2	TRBJ2-7*01	TRBJ2-7	TRBD2*02	TRBD2	11	14	27	30	2	2	4
632	6.80E-05	TGTGCCATCAGACAGGGTGAACACTGAAGCTTTCTTT	CAIRQG~NTEAFF	TRBV10-3*01, TRBV10-3*02	TRBV10-3	TRBJ1-1*01	TRBJ1-1	TRBD1*01	TRBD1	10	11	16	17	0	0	0
631	6.79E-05	TGTGCCAGCAGTCCCGCTCACAGACTAGCGGGGAACGGTCGGGGAGCTGTTTTTT	CASSPAHRL~RGTVGELFF	TRBV2*01, TRBV2*02, TRBV2*03	TRBV2	TRBJ2-2*01	TRBJ2-2	TRBD2*01	TRBD2	11	22	32	39	10	6	16
631	6.79E-05	TGTGCCACCAGCAGAGAGTCGGCAGCCTCTTCTGACGAGCAGTACTTC	CATSRESAASSDEQYF	TRBV15*02	TRBV15	TRBJ2-7*01	TRBJ2-7	TRBD2*02, TRBD2*01	TRBD2	11	25	28	34	13	5	18
631	6.79E-05	TGTGCCACCAGTGATTTCGACCGCAACTATGGCTACACCTTC	CATSDFDRNYGYTF	TRBV24-1*01	TRBV24-1	TRBJ1-2*01	TRBJ1-2	TRBD2*02, TRBD2*01	TRBD2	16	20	23	24	3	0	3
631	6.79E-05	TGCAGTGCCGGATGGCTACACCTTC	CSAG~GYTF	TRBV20-1*06, TRBV20-1*03, TRBV20-1*01, TRBV20-1*04, TRBV20-1*05, TRBV20-1*02, TRBV20-1*07	TRBV20-1	TRBJ1-2*01	TRBJ1-2	TRBD2*02, TRBD2*01	TRBD2	7	8	10	11	0	0	0
630	6.78E-05	TGCGCCAGCAGCCCACTAGCGGGAGCCGAGCAGTACTTC	CASSPLAGAEQYF	TRBV4-3*01	TRBV4-3	TRBJ2-7*01	TRBJ2-7	TRBD2*02	TRBD2	12	14	24	26	1	1	2
630	6.78E-05	TGTGCTAGCACCCAACTGGGCTTTCTTT	CASTQ~WAFF	TRBV7-7*01, TRBV7-7*02	TRBV7-7	TRBJ1-1*01	TRBJ1-1	TRBD1*01, TRBD2*02, TRBD2*01	TRBD1, TRBD2	9	15	17	19	5	1	6
629	6.77E-05	TGTGCCAGCAGTGAAACGAGGACAGGGACAGGGGCCAACGTCCTGACTTTC	CASSETRTGTGANVLTF	TRBV2*01, TRBV2*03	TRBV2	TRBJ2-6*01	TRBJ2-6	TRBD1*01	TRBD1	14	19	26	30	4	3	7
629	6.77E-05	TGTGCCAGCAGACCCCGGGACAGGGGGGAACTGAACACTGAAGCTTTCTTT	CASRPRDRGELNTEAFF	TRBV19*01, TRBV19*03, TRBV19*02	TRBV19	TRBJ1-1*01	TRBJ1-1	TRBD1*01	TRBD1	7	16	26	31	8	4	12
629	6.77E-05	TGTGCCAGCAGTGACTCGGCTAGCGAGCCAGATACGCAGTATTTT	CASSDSASEPDTQYF	TRBV6-4*02, TRBV6-4*01	TRBV6-4	TRBJ2-3*01	TRBJ2-3	TRBD2*02, TRBD2*01	TRBD2	16	19	24	28	2	3	5
628	6.76E-05	TGTGCCACCAGTGGTTTTAGCGGGAATTACAATGAGCAGTTCTTC	CATSGFSGNYNEQFF	TRBV24-1*01	TRBV24-1	TRBJ2-1*01	TRBJ2-1	TRBD2*02	TRBD2	16	17	24	27	0	2	2
628	6.76E-05	TGTGCCAGCAGTGCCCAGGGCTATAATTCACCCCTCCACTTT	CASSAQGYNSPLHF	TRBV25-1*01	TRBV25-1	TRBJ1-6*02	TRBJ1-6	TRBD1*01	TRBD1	12	15	19	20	2	0	2
628	6.76E-05	TGTGCCAGCAGCCAAGAGCCGCAGAACTACGAGCAGTACTTC	CASSQEPQNYEQYF	TRBV3-1*01	TRBV3-1	TRBJ2-7*01	TRBJ2-7	TRBD2*02, TRBD2*01	TRBD2	10	18	21	26	7	4	11
628	6.76E-05	TGCAGCGTTGAGGGTAGAAAGGGAATGTGGGGCTACACCTTC	CSVEGRKGMWGYTF	TRBV29-1*01	TRBV29-1	TRBJ1-2*01	TRBJ1-2	TRBD1*01, TRBD2*02, TRBD2*01	TRBD1, TRBD2	10	20	23	30	9	6	15
628	6.76E-05	TGTGCCAGCAGTAACGTCTTCGGGGAGCAGTACTTC	CASSNVFGEQYF	TRBV6-6*04	TRBV6-6	TRBJ2-7*01	TRBJ2-7	TRBD2*02, TRBD2*01	TRBD2	11	20	23	24	8	0	8
627	6.75E-05	TGTGCCAGCACCTCTCTGCAGGGCGACACTGAAGCTTTCTTT	CASTSLQGDTEAFF	TRBV4-2*01	TRBV4-2	TRBJ1-1*01	TRBJ1-1	TRBD1*01	TRBD1	11	18	22	25	6	2	8
627	6.75E-05	TGTGCCAGCAGTGTAGGCCCGAACACTGAAGCTTTCTTT	CASSVGPNTEAFF	TRBV6-4*02, TRBV6-4*01	TRBV6-4	TRBJ1-1*01	TRBJ1-1	TRBD1*01	TRBD1	12	16	19	20	3	0	3
627	6.75E-05	TGTGCCAGCAGTATCACAGGTCTTGAAAAACTGTTTTTT	CASSITGLEKLFF	TRBV25-1*01	TRBV25-1	TRBJ1-4*01	TRBJ1-4	TRBD1*01	TRBD1	11	15	19	23	3	3	6
627	6.75E-05	TGCAGTGCTACAGGGGAGAGACCCAGTACTTC	CSATG~ETQYF	TRBV20-1*01, TRBV20-1*04, TRBV20-1*05, TRBV20-1*07	TRBV20-1	TRBJ2-5*01	TRBJ2-5	TRBD1*01	TRBD1	9	10	15	16	0	0	0
625	6.72E-05	TGTGCCAGCAGTGATCCCAACCCGGGGTCAAACTATGGCTACACCTTC	CASSDPNPGSNYGYTF	TRBV25-1*01	TRBV25-1	TRBJ1-2*01	TRBJ1-2	TRBD2*01	TRBD2	13	22	26	30	8	3	11
625	6.72E-05	TGTGCCAGCAGCTTTGGACAGGGCGACTATGGCTACACCTTC	CASSFGQGDYGYTF	TRBV5-8*01	TRBV5-8	TRBJ1-2*01	TRBJ1-2	TRBD1*01	TRBD1	13	15	22	25	1	2	3
625	6.72E-05	TGTGCCACTTCGACAGGAGACTAACTATGGCTACACCTTC	CATSTGD~NYGYTF	TRBV24-1*01	TRBV24-1	TRBJ1-2*01	TRBJ1-2	TRBD1*01	TRBD1	7	11	16	20	3	3	6
625	6.72E-05	TGTGCCATCAAGGAAGGATTTACGAGCAGTACTTC	CAIKEG~YEQYF	TRBV10-3*01, TRBV10-3*02	TRBV10-3	TRBJ2-7*01	TRBJ2-7	TRBD1*01, TRBD2*02, TRBD2*01	TRBD1, TRBD2	9	15	17	20	5	2	7
624	6.71E-05	TGTGCCACCAGCAAAGAGGACAGGGATGCCAATGAGCAGTTCTTC	CATSKEDRDANEQFF	TRBV15*02	TRBV15	TRBJ2-1*01	TRBJ2-1	TRBD1*01	TRBD1	11	17	24	29	5	4	9
624	6.71E-05	TGTGCCAGCAGGGAGCCGGGACTCAACAATGAGCAGTTCTTC	CASREPGLNNEQFF	TRBV25-1*01	TRBV25-1	TRBJ2-1*01	TRBJ2-1	TRBD2*02, TRBD2*01	TRBD2	10	17	22	25	6	2	8
624	6.71E-05	TGCAGTGCTAGTTGGGAGGATCAGCCCCAGCATTTT	CSASWEDQPQHF	TRBV20-1*01, TRBV20-1*04, TRBV20-1*05, TRBV20-1*07	TRBV20-1	TRBJ1-5*01	TRBJ1-5	TRBD2*02	TRBD2	11	13	18	19	1	0	1
623	6.70E-05	TGTGCCATCAGTCCGGGACAGGGAAACTCCTACGAGCAGTACTTC	CAISPGQGNSYEQYF	TRBV10-3*01, TRBV10-3*02	TRBV10-3	TRBJ2-7*01	TRBJ2-7	TRBD1*01	TRBD1	11	14	22	26	2	3	5
623	6.70E-05	TGTGCCACCAGCAGAGACGGACGGTCGATGGGAGGCTACACCTTC	CATSRDGRSMGGYTF	TRBV15*02	TRBV15	TRBJ1-2*01	TRBJ1-2	TRBD1*01, TRBD2*02, TRBD2*01	TRBD1, TRBD2	11	29	32	33	17	0	17
622	6.69E-05	TGTGCCAGCAGTGAAGGCTCCCCTTGGGCTCCTATAATTCACCCCTCCACTTT	CASSEGSPW~SYNSPLHF	TRBV25-1*01	TRBV25-1	TRBJ1-6*01	TRBJ1-6	TRBD1*01, TRBD2*02	TRBD1, TRBD2	14	19	23	28	4	4	8
622	6.69E-05	TGTGCCAGCAGTGTGGGGCAGGGCGGATCACCCCTCCACTTT	CASSVGQGGSPLHF	TRBV2*01, TRBV2*02, TRBV2*03	TRBV2	TRBJ1-6*02	TRBJ1-6	TRBD1*01	TRBD1	12	18	22	27	5	4	9
622	6.69E-05	TGCGCCAGCAGGCAGCGGGACAATTCACCCCTCCACTTT	CASRQRDNSPLHF	TRBV10-2*01	TRBV10-2	TRBJ1-6*01	TRBJ1-6	TRBD2*02	TRBD2	10	13	19	21	2	1	3
622	6.69E-05	TGTGCCAGCAGGCCACATATTCCACCCCTCCACTTT	CASRPHIPPLHF	TRBV2*01, TRBV2*02, TRBV2*03	TRBV2	TRBJ1-6*02	TRBJ1-6	TRBD1*01	TRBD1	10	14	16	22	3	5	8
622	6.69E-05	TGCAGTGCGATGAACGAAAATTCACCCCTCCACTTT	CSAMNENSPLHF	TRBV20-1*06, TRBV20-1*03, TRBV20-1*01, TRBV20-1*04, TRBV20-1*05, TRBV20-1*02, TRBV20-1*07	TRBV20-1	TRBJ1-6*01	TRBJ1-6	TRBD1*01, TRBD2*02, TRBD2*01	TRBD1, TRBD2	7	-1	-1	18	-1	-1	10
622	6.69E-05	TGCAGCGTTGAGGGACAGTACTATGGCTACACCTTC	CSVEGQYYGYTF	TRBV29-1*01	TRBV29-1	TRBJ1-2*01	TRBJ1-2	TRBD1*01	TRBD1	10	11	17	19	0	1	1
621	6.68E-05	TGTGCCAGCAGGCCCGGGACGTCTAGCTACGAGCAGTACTTC	CASRPGTSSYEQYF	TRBV2*01, TRBV2*02, TRBV2*03	TRBV2	TRBJ2-7*01	TRBJ2-7	TRBD1*01, TRBD2*02, TRBD2*01	TRBD1, TRBD2	10	15	19	26	4	6	10
620	6.67E-05	TGTGCCAGCAGCTTAGCGGGCTCCAGGGTCCGACTATGGCTACACCTTC	CASSLAGS~GSDYGYTF	TRBV7-3*01	TRBV7-3	TRBJ1-2*01	TRBJ1-2	TRBD1*01, TRBD2*02, TRBD2*01	TRBD1, TRBD2	14	23	27	32	8	4	12
620	6.67E-05	TGTGCCAGCAGTGAACGCAGGGAAAATGAAAAACTGTTTTTT	CASSERRENEKLFF	TRBV25-1*01	TRBV25-1	TRBJ1-4*01	TRBJ1-4	TRBD1*01	TRBD1	14	17	21	24	2	2	4
618	6.65E-05	TGTGCCAGCAGTGGTGCAGGGGGCGCTAACTATGGCTACACCTTC	CASSGAGGANYGYTF	TRBV2*01, TRBV2*02, TRBV2*03	TRBV2	TRBJ1-2*01	TRBJ1-2	TRBD1*01	TRBD1	12	16	23	25	3	1	4
618	6.65E-05	TGTGCCAGCAGCTTAGTGTCTGGGGGCGATTCACCCCTCCACTTT	CASSLVSGGDSPLHF	TRBV7-6*01	TRBV7-6	TRBJ1-6*02	TRBJ1-6	TRBD1*01	TRBD1	15	21	26	28	5	1	6
618	6.65E-05	TGTGCCAGCAGCCCGCACCCCGCAACAGATACGCAGTATTTT	CASSPHPATDTQYF	TRBV6-4*02, TRBV6-4*01	TRBV6-4	TRBJ2-3*01	TRBJ2-3	TRBD2*01	TRBD2	10	17	22	24	6	1	7
618	6.65E-05	TGTGCCAGCAGACGGACTAGCGCCTACGAGCAGTACTTC	CASRRTSAYEQYF	TRBV2*01, TRBV2*02, TRBV2*03	TRBV2	TRBJ2-7*01	TRBJ2-7	TRBD2*02, TRBD2*01	TRBD2	10	13	21	22	2	0	2
618	6.65E-05	TGCAGTGCTAACTATGGCTACACCTTC	CSANYGYTF	TRBV20-1*06, TRBV20-1*03, TRBV20-1*01, TRBV20-1*04, TRBV20-1*05, TRBV20-1*02, TRBV20-1*07	TRBV20-1	TRBJ1-2*01	TRBJ1-2	TRBD2*02, TRBD2*01	TRBD2	8	-1	-1	9	-1	-1	0
616	6.63E-05	TGTGCCAGCAGCCCCAGGGACGCCTTCTACGAGCAGTACTTC	CASSPRDAFYEQYF	TRBV7-6*01, TRBV7-6*02	TRBV7-6	TRBJ2-7*01	TRBJ2-7	TRBD1*01, TRBD2*02, TRBD2*01	TRBD1, TRBD2	11	16	20	26	4	5	9
616	6.63E-05	TGTGCCAGGCGACCGGACAGCGAGAATTCACCCCTCCACTTT	CARRPDSENSPLHF	TRBV2*01, TRBV2*02, TRBV2*03	TRBV2	TRBJ1-6*02	TRBJ1-6	TRBD1*01	TRBD1	7	14	19	24	6	4	10
615	6.62E-05	TGTGCCAGCAGCCCCCGGTCCGACACGGAGAAATAAGGAGACTATGGCTACACCTTC	CASSPRSDTEK*GDYGYTF	TRBV7-8*01, TRBV7-8*03	TRBV7-8	TRBJ1-2*01	TRBJ1-2	TRBD1*01, TRBD2*02, TRBD2*01	TRBD1, TRBD2	12	21	24	40	8	15	23
615	6.62E-05	TGTGCCATCAGTGAAAGGCTGTCTACGACCTTC	CAISERLSTTF	TRBV10-3*01, TRBV10-3*02	TRBV10-3	TRBJ1-2*01	TRBJ1-2	TRBD1*01	TRBD1	13	18	22	27	4	4	8
615	6.62E-05	TGTGCCACCAGTGTACGAGATACGCAGTATTTT	CATSVRDTQYF	TRBV24-1*01	TRBV24-1	TRBJ2-3*01	TRBJ2-3	TRBD1*01	TRBD1	12	-1	-1	17	-1	-1	4
614	6.61E-05	TGTGCCAGCAGCTTAGGGGCCACCGTAACTAACTATGGCTACACCTTC	CASSLGATVTNYGYTF	TRBV7-8*01	TRBV7-8	TRBJ1-2*01	TRBJ1-2	TRBD1*01	TRBD1	15	16	19	28	0	8	8
614	6.61E-05	TGTGCCAGCAGTCGGACAGGGGGGATTCACTATGGCTACACCTTC	CASSRTGGIHYGYTF	TRBV25-1*01	TRBV25-1	TRBJ1-2*01	TRBJ1-2	TRBD1*01	TRBD1	11	13	22	28	1	5	6
614	6.61E-05	TGTGCCAGCAGGATTGGGGTTTCTGGGGCCAACGTCCTGACTTTC	CASRIGVSGANVLTF	TRBV2*01, TRBV2*02, TRBV2*03	TRBV2	TRBJ2-6*01	TRBJ2-6	TRBD1*01, TRBD2*01	TRBD1, TRBD2	10	15	18	21	4	2	6
613	6.60E-05	TGTGCCAGCAGTGAAAATTGGGGAGGGAACTATGGCTACACCTTC	CASSENWGGNYGYTF	TRBV2*01, TRBV2*03	TRBV2	TRBJ1-2*01	TRBJ1-2	TRBD2*02	TRBD2	14	20	26	27	5	0	5
613	6.60E-05	TGCGCCAGATCTACCGGGACAGGGGGCTCACCCCTCCACTTT	CARSTGTGGSPLHF	TRBV10-2*01	TRBV10-2	TRBJ1-6*02	TRBJ1-6	TRBD1*01	TRBD1	7	15	26	27	7	0	7
613	6.60E-05	TGTGCCAGGAAAGGGGGGTAATGAAAAACTGTTTTTT	CARKGG~NEKLFF	TRBV19*01, TRBV19*03, TRBV19*02	TRBV19	TRBJ1-4*01	TRBJ1-4	TRBD1*01, TRBD2*01	TRBD1, TRBD2	7	11	16	18	3	1	4
613	6.60E-05	TGTGCCAGCAGTGAAGATGGTGGCTACACCTTC	CASSEDGGYTF	TRBV2*01, TRBV2*03	TRBV2	TRBJ1-2*01	TRBJ1-2	TRBD2*02, TRBD2*01	TRBD2	15	-1	-1	20	-1	-1	4
612	6.58E-05	TGTGCCAGCAGTTCCCGTATGGACTAGCGGGAACGAATGAGCAGTTCTTC	CASSSRMD~AGTNEQFF	TRBV25-1*01	TRBV25-1	TRBJ2-1*01	TRBJ2-1	TRBD2*02	TRBD2	11	20	31	35	8	3	11
612	6.58E-05	TGTGCCAGCAGCTTTAGGACTAAGGGTTAACAATGAGCAGTTCTTC	CASSFRTK~VNNEQFF	TRBV9*02, TRBV9*01, TRBV9*03	TRBV9	TRBJ2-1*01	TRBJ2-1	TRBD2*02, TRBD2*01	TRBD2	11	16	21	29	4	7	11
612	6.58E-05	TGCGCCAGCAGCCCTGGGGACAGACCCGAATCAGCCCCAGCATTTT	CASSPGDR~PNQPQHF	TRBV5-1*01	TRBV5-1	TRBJ1-5*01	TRBJ1-5	TRBD1*01	TRBD1	11	16	22	28	4	5	9
612	6.58E-05	TGCAGTGCCCGAGCAGGACACGATAATTCACCCCTCCACTTT	CSARAGHDNSPLHF	TRBV20-1*06, TRBV20-1*03, TRBV20-1*01, TRBV20-1*04, TRBV20-1*05, TRBV20-1*02, TRBV20-1*07	TRBV20-1	TRBJ1-6*02	TRBJ1-6	TRBD1*01	TRBD1	7	15	19	22	7	2	9
612	6.58E-05	TGTGCCACCAGTGATTTTGACTGGATTCACCCCTCCACTTT	CATSDFD~DSPLHF	TRBV24-1*01	TRBV24-1	TRBJ1-6*02	TRBJ1-6	TRBD2*02, TRBD2*01	TRBD2	16	18	21	24	1	2	3
612	6.58E-05	TGCAGTGCTAGACGGGACATGGCTACACCTTC	CSARR~HGYTF	TRBV20-1*01, TRBV20-1*04, TRBV20-1*05, TRBV20-1*07	TRBV20-1	TRBJ1-2*01	TRBJ1-2	TRBD1*01, TRBD2*02, TRBD2*01	TRBD1, TRBD2	11	13	17	18	1	0	1
611	6.57E-05	TGTGCCAGCAGCCTACAGGGTCAGGTGGAGACCCAGTACTTC	CASSLQGQVETQYF	TRBV3-1*01	TRBV3-1	TRBJ2-5*01	TRBJ2-5	TRBD1*01	TRBD1	12	14	19	27	1	7	8
611	6.57E-05	TGTGCCAGCAGCGTAGTTAAGGGGACTGAAGCTTTCTTT	CASSVVKGTEAFF	TRBV9*02, TRBV9*01	TRBV9	TRBJ1-1*01	TRBJ1-1	TRBD1*01	TRBD1	15	19	23	24	3	0	3
611	6.57E-05	TGTGCCAGCAGACAGGGATCGTCACCCCTCCACTTT	CASRQGSSPLHF	TRBV9*02, TRBV9*01, TRBV9*03	TRBV9	TRBJ1-6*02	TRBJ1-6	TRBD1*01	TRBD1	10	11	16	21	0	4	4
610	6.56E-05	TGTGCCATCAGTGATTCTGGCACGGGGGGGGAGACCCAGTACTTC	CAISDSGTGGETQYF	TRBV10-3*01, TRBV10-3*02	TRBV10-3	TRBJ2-5*01	TRBJ2-5	TRBD2*01	TRBD2	13	22	29	30	8	0	8
610	6.56E-05	TGTGCCACCAGCAGAAACAGGGCGGGGAATGAAAAACTGTTTTTT	CATSRNRAGNEKLFF	TRBV15*02	TRBV15	TRBJ1-4*01	TRBJ1-4	TRBD1*01, TRBD2*01	TRBD1, TRBD2	11	16	21	27	4	5	9
610	6.56E-05	TGTGCCAGCAGTGAATCGACCTAGCAATCAGCCCCAGCATTTT	CASSEST~SNQPQHF	TRBV25-1*01	TRBV25-1	TRBJ1-5*01	TRBJ1-5	TRBD1*01, TRBD2*02, TRBD2*01	TRBD1, TRBD2	15	17	19	21	1	1	2
610	6.56E-05	TGCAGCGCTAGTTGCAGGGGGCTTCTCACCCCTCCACTTT	CSASCRG~FSPLHF	TRBV20-1*01, TRBV20-1*04, TRBV20-1*05, TRBV20-1*07	TRBV20-1	TRBJ1-6*02	TRBJ1-6	TRBD1*01	TRBD1	11	14	21	25	2	3	5
609	6.55E-05	TGTGCCAGCAGTGAAGCGTCAGGGAACTCACCCCTCCACTTT	CASSEASGNSPLHF	TRBV2*01, TRBV2*03	TRBV2	TRBJ1-6*02	TRBJ1-6	TRBD1*01	TRBD1	16	19	23	27	2	3	5
609	6.55E-05	TGCAGTGCGCCCCGTCAGGTCCTCGGGTCACCCCTCCACTTT	CSAPRQVLGSPLHF	TRBV20-1*06, TRBV20-1*03, TRBV20-1*01, TRBV20-1*04, TRBV20-1*05, TRBV20-1*02, TRBV20-1*07	TRBV20-1	TRBJ1-6*02	TRBJ1-6	TRBD1*01, TRBD2*01	TRBD1, TRBD2	7	8	12	27	0	14	14
608	6.54E-05	TGTGCCATCAGTGAGGCGCGACAGGGGGAGTACGAGCAGTACTTC	CAISEARQGEYEQYF	TRBV10-3*01, TRBV10-3*02	TRBV10-3	TRBJ2-7*01	TRBJ2-7	TRBD1*01	TRBD1	14	19	27	30	4	2	6
608	6.54E-05	TGCAGCGTGACATGGGGAAATGGCTACACCTTC	CSVTWGNGYTF	TRBV29-1*01, TRBV29-1*03	TRBV29-1	TRBJ1-2*01	TRBJ1-2	TRBD1*01, TRBD2*02, TRBD2*01	TRBD1, TRBD2	7	14	17	19	6	1	7
607	6.53E-05	TGCAGTGCTTAAAGAGCGGGAGTTTGGTGTCACAGATACGCAGTATTTT	CSA*RAGV~GVTDTQYF	TRBV20-1*06, TRBV20-1*03, TRBV20-1*01, TRBV20-1*04, TRBV20-1*05, TRBV20-1*02, TRBV20-1*07	TRBV20-1	TRBJ2-3*01	TRBJ2-3	TRBD2*02	TRBD2	8	14	21	30	5	8	13
607	6.53E-05	TGTGCTAGCAGTCCGTAGTGGACAGAAGAACACTGAAGCTTTCTTT	CASSP*WT~KNTEAFF	TRBV7-7*01, TRBV7-7*02	TRBV7-7	TRBJ1-1*01	TRBJ1-1	TRBD1*01	TRBD1	10	19	24	27	8	2	10
607	6.53E-05	TGTGCCACCAGCAGTCTCCTAGACAGTAATTCACCCCTCCACTTT	CATSSLLDSNSPLHF	TRBV15*02	TRBV15	TRBJ1-6*01	TRBJ1-6	TRBD1*01	TRBD1	11	21	25	26	9	0	9
607	6.53E-05	TGTGCCACCAGTGATCCTGACAGTAACTATGGCTACACCTTC	CATSDPDSNYGYTF	TRBV24-1*01	TRBV24-1	TRBJ1-2*01	TRBJ1-2	TRBD1*01	TRBD1	14	18	22	23	3	0	3
607	6.53E-05	TGTGCCAGCTCGGGTCACTCTGGAAACACCATATATTTT	CASSGHSGNTIYF	TRBV25-1*01	TRBV25-1	TRBJ1-3*01	TRBJ1-3	TRBD2*02, TRBD2*01	TRBD2	8	10	13	17	1	3	4
607	6.53E-05	TGTGCCAGCAGCCCGAGGTCTGGGTCACCCCTCCACTTT	CASSPRSGSPLHF	TRBV7-2*04, TRBV7-2*01	TRBV7-2	TRBJ1-6*02	TRBJ1-6	TRBD2*02	TRBD2	11	14	17	24	2	6	8
607	6.53E-05	TGTGCCAGCAGTGATCTTAACTATGGCTACACCTTC	CASSDLNYGYTF	TRBV25-1*01	TRBV25-1	TRBJ1-2*01	TRBJ1-2			13	-1	-1	17	-1	-1	3
606	6.52E-05	TGTGCCAGCAGCGTATCGGGACAGGGACACCGGGGAGCTGTTTTTT	CASSVSGQ~DTGELFF	TRBV9*02, TRBV9*01	TRBV9	TRBJ2-2*01	TRBJ2-2	TRBD1*01	TRBD1	14	17	25	26	2	0	2
606	6.52E-05	TGCAGTGCTTCCGGGACTTTCGTCCCCGACGAGCAGTACTTC	CSASGTFVPDEQYF	TRBV20-1*06, TRBV20-1*03, TRBV20-1*01, TRBV20-1*04, TRBV20-1*05, TRBV20-1*02, TRBV20-1*07	TRBV20-1	TRBJ2-7*01	TRBJ2-7	TRBD2*02, TRBD2*01	TRBD2	8	12	17	28	3	10	13
606	6.52E-05	TGCAGTGCTAGAGAACCGTTTAGGAACTATGGCTACACCTTC	CSAREPFRNYGYTF	TRBV20-1*01, TRBV20-1*05, TRBV20-1*07	TRBV20-1	TRBJ1-2*01	TRBJ1-2	TRBD1*01, TRBD2*02, TRBD2*01	TRBD1, TRBD2	13	21	23	24	7	0	7
606	6.52E-05	TGCGCCAGCAGCTTTACTATCGGGTACGAGCAGTACTTC	CASSFTIGYEQYF	TRBV5-1*01	TRBV5-1	TRBJ2-7*01	TRBJ2-7	TRBD2*02, TRBD2*01	TRBD2	13	15	18	24	1	5	6
605	6.51E-05	TGTGCCACCAGTGACTTGGGATCAAAATTCACCCCTCCACTTT	CATSDLG~QNSPLHF	TRBV24-1*01	TRBV24-1	TRBJ1-6*02	TRBJ1-6	TRBD1*01, TRBD2*02, TRBD2*01	TRBD1, TRBD2	17	18	20	25	0	4	4
605	6.51E-05	TGTGCCAGTAGTATAGATCACGGGCCCTATGGCTACACCTTC	CASSIDHGPYGYTF	TRBV19*01, TRBV19*02	TRBV19	TRBJ1-2*01	TRBJ1-2	TRBD1*01, TRBD2*02, TRBD2*01	TRBD1, TRBD2	16	21	24	26	4	1	5
605	6.51E-05	TGCAGTGCCAAACTCCCGGCGGATTACAATGAGCAGTTCTTC	CSAKLPADYNEQFF	TRBV20-1*01, TRBV20-1*04, TRBV20-1*05, TRBV20-1*07	TRBV20-1	TRBJ2-1*01	TRBJ2-1	TRBD2*02	TRBD2	7	12	17	24	4	6	10
604	6.50E-05	TGTGCCAGTAGTATATCTTCCCCGGGGGCTTCGAATTCACCCCTCCACTTT	CASSISSPGASNSPLHF	TRBV19*01, TRBV19*02	TRBV19	TRBJ1-6*02	TRBJ1-6	TRBD1*01, TRBD2*01	TRBD1, TRBD2	14	23	28	33	8	4	12
604	6.50E-05	TGCAGTGCTAGAACTCAGGGGGCACTCTCGAATCAGCCCCAGCATTTT	CSARTQGALSNQPQHF	TRBV20-1*01, TRBV20-1*04, TRBV20-1*05, TRBV20-1*07	TRBV20-1	TRBJ1-5*01	TRBJ1-5	TRBD1*01	TRBD1	11	15	22	30	3	7	10
604	6.50E-05	TGCAGCGTTGGACAGGGGGTTTACCCCTCCTACGAGCAGTACTTC	CSVGQGVYPSYEQYF	TRBV29-1*01	TRBV29-1	TRBJ2-7*01	TRBJ2-7	TRBD1*01	TRBD1	9	10	18	26	0	7	7
603	6.49E-05	TGCAGTGCACCTGGACTAGCTAGTGAACAAGAGACCCAGTACTTC	CSAPGLASEQETQYF	TRBV20-1*06, TRBV20-1*03, TRBV20-1*01, TRBV20-1*04, TRBV20-1*05, TRBV20-1*02, TRBV20-1*07	TRBV20-1	TRBJ2-5*01	TRBJ2-5	TRBD2*02, TRBD2*01	TRBD2	7	12	19	27	4	7	11
603	6.49E-05	TGCAGTGCTAAGCCACCAAGGGGAACACCCCTCCACTTT	CSAKPPRGTPLHF	TRBV20-1*06, TRBV20-1*03, TRBV20-1*01, TRBV20-1*04, TRBV20-1*05, TRBV20-1*02, TRBV20-1*07	TRBV20-1	TRBJ1-6*01	TRBJ1-6	TRBD1*01	TRBD1	9	18	22	25	8	2	10
602	6.48E-05	TGTGCCAGCAGGGATGGACTAGCCCCACCCTACGAGCAGTACTTC	CASRDGLAPPYEQYF	TRBV7-9*03, TRBV7-9*01, TRBV7-9*04, TRBV7-9*02	TRBV7-9	TRBJ2-7*01	TRBJ2-7	TRBD2*02, TRBD2*01	TRBD2	10	15	22	28	4	5	9
602	6.48E-05	TGTGCCATCTTCCGTGAAGGAGGAGGAGATGGCTACACCTTC	CAIFREGGGDGYTF	TRBV10-3*01, TRBV10-3*02	TRBV10-3	TRBJ1-2*01	TRBJ1-2	TRBD2*02	TRBD2	8	21	25	28	12	2	14
602	6.48E-05	TGTGCCAGCAGCGATCAAGGGGTGTGGCAGTACTTC	CASSDQGVWQYF	TRBV5-6*01	TRBV5-6	TRBJ2-7*01	TRBJ2-7	TRBD1*01	TRBD1	10	17	21	26	6	4	10
601	6.47E-05	TGTGCCATCAGTGAGTCGCGTCAGGGTGATGAAAAACTGTTTTTT	CAISESRQGDEKLFF	TRBV10-3*01, TRBV10-3*02	TRBV10-3	TRBJ1-4*01	TRBJ1-4	TRBD1*01	TRBD1	16	21	25	28	4	2	6
601	6.47E-05	TGCAGTGCTGCCGCCGACAGTCTAACACCCCTCCACTTT	CSAAADSLTPLHF	TRBV20-1*06, TRBV20-1*03, TRBV20-1*01, TRBV20-1*04, TRBV20-1*05, TRBV20-1*02, TRBV20-1*07	TRBV20-1	TRBJ1-6*02	TRBJ1-6	TRBD1*01	TRBD1	8	15	19	25	6	5	11
600	6.46E-05	TGCGCCAGCAGTGAGGGGGAGGCCGGGGAGCTGTTTTTT	CASSEGEAGELFF	TRBV10-1*01	TRBV10-1	TRBJ2-2*01	TRBJ2-2	TRBD2*02	TRBD2	14	16	21	22	1	0	1
600	6.46E-05	TGTGCCATCAGTGGACTGGTGGATGGCTACACCTTC	CAISGLVDGYTF	TRBV10-3*01, TRBV10-3*02	TRBV10-3	TRBJ1-2*01	TRBJ1-2	TRBD2*02, TRBD2*01	TRBD2	12	13	16	22	0	5	5
599	6.44E-05	TGTGCCAGCAGTTCCCAGGGATCCCCTATACTCAATGAGCAGTTCTTC	CASSSQGSPILNEQFF	TRBV7-9*03, TRBV7-9*01, TRBV7-9*04, TRBV7-9*02	TRBV7-9	TRBJ2-1*01	TRBJ2-1	TRBD1*01	TRBD1	10	15	19	32	4	12	16
599	6.44E-05	TGTGCCAGCACCACCTTCTGGGACGCTTACGAGCAGTACTTC	CASTTFWDAYEQYF	TRBV6-3*01, TRBV6-2*01	TRBV6-3, TRBV6-2	TRBJ2-7*01	TRBJ2-7	TRBD1*01, TRBD2*02, TRBD2*01	TRBD1, TRBD2	9	19	23	27	9	3	12
599	6.44E-05	TGTGCCATCCTGGACAGGGTCAGTGGCTACACCTTC	CAILDRVSGYTF	TRBV10-3*01, TRBV10-3*02	TRBV10-3	TRBJ1-2*01	TRBJ1-2	TRBD1*01	TRBD1	8	11	18	23	2	4	6
598	6.43E-05	TGTGCCACCAGCCCCACTAGAGCGGGAGGGTTCTACGAGCAGTACTTC	CATSPTRAGGFYEQYF	TRBV15*02	TRBV15	TRBJ2-7*01	TRBJ2-7	TRBD2*02	TRBD2	11	20	29	32	8	2	10
598	6.43E-05	TGTGCCAGCAGCTTGGCGGGACAGGGGTCTACGAGCAGTACTTC	CASSLAG~GVYEQYF	TRBV5-5*01	TRBV5-5	TRBJ2-7*01	TRBJ2-7	TRBD1*01	TRBD1	15	17	26	28	1	1	2
597	6.42E-05	TGTGCCATCAGTAGGAATGGGGAGGGCTACACCTTC	CAISRNGEGYTF	TRBV10-3*01, TRBV10-3*02	TRBV10-3	TRBJ1-2*01	TRBJ1-2	TRBD2*02	TRBD2	11	19	23	24	7	0	7
596	6.41E-05	TGTGCCAGCAGCTGGGGAGACAGGGGGAATGGCTACACCTTC	CASSWGDRGNGYTF	TRBV11-2*03	TRBV11-2	TRBJ1-2*01	TRBJ1-2	TRBD1*01	TRBD1	12	18	26	28	5	1	6
596	6.41E-05	TGTGCCAGCAGTGAATGCTCTCCTACAATGAGCAGTTCTTC	CASSECS~YNEQFF	TRBV25-1*01	TRBV25-1	TRBJ2-1*01	TRBJ2-1	TRBD2*02, TRBD2*01	TRBD2	15	16	18	19	0	0	0
596	6.41E-05	TGCAGTGCGATGACAGGGAATGGCTACACCTTC	CSAMTGNGYTF	TRBV20-1*06, TRBV20-1*03, TRBV20-1*01, TRBV20-1*04, TRBV20-1*05, TRBV20-1*02, TRBV20-1*07	TRBV20-1	TRBJ1-2*01	TRBJ1-2	TRBD1*01	TRBD1	7	11	17	19	3	1	4
595	6.40E-05	TGCAGCGTTTCGGCCCGGGGACAGGGGGCGCGAGAGCAGTACTTC	CSVSARGQGAREQYF	TRBV29-1*01, TRBV29-1*03	TRBV29-1	TRBJ2-7*01	TRBJ2-7	TRBD1*01	TRBD1	8	17	28	33	8	4	12
594	6.39E-05	TGCAGTGCTAGTCCCAGGAACAATCAGCCCCAGCATTTT	CSASPRNNQPQHF	TRBV20-1*01, TRBV20-1*04, TRBV20-1*05, TRBV20-1*07	TRBV20-1	TRBJ1-5*01	TRBJ1-5	TRBD1*01	TRBD1	11	14	17	20	2	2	4
594	6.39E-05	TGCAGTGCTGAGGACGCCAATTCACCCCTCCACTTT	CSAEDANSPLHF	TRBV20-1*06, TRBV20-1*03, TRBV20-1*01, TRBV20-1*04, TRBV20-1*05, TRBV20-1*02, TRBV20-1*07	TRBV20-1	TRBJ1-6*01	TRBJ1-6	TRBD1*01, TRBD2*02, TRBD2*01	TRBD1, TRBD2	8	11	14	18	2	3	5
593	6.38E-05	TGTGCCAGCAAATCAGGGATCAGCAATCAGCCCCAGCATTTT	CASKSGISNQPQHF	TRBV2*01, TRBV2*02, TRBV2*03	TRBV2	TRBJ1-5*01	TRBJ1-5	TRBD1*01	TRBD1	9	13	17	21	3	3	6
593	6.38E-05	TGTGCCAGCAGCCGAGAGAGGAATGAGCAGTTCTTC	CASSRERNEQFF	TRBV7-2*04, TRBV7-2*01	TRBV7-2	TRBJ2-1*01	TRBJ2-1	TRBD2*02	TRBD2	11	17	20	21	5	0	5
592	6.37E-05	TGTGCCACCAGTGATTTAACGGACAGTCTATGGCTACACCTTC	CATSDLT~TVYGYTF	TRBV24-1*01	TRBV24-1	TRBJ1-2*01	TRBJ1-2	TRBD1*01	TRBD1	16	20	25	27	3	1	4
592	6.37E-05	TGTGCCAGCAGCTCGGACAGAAATTCACCCCTCCACTTT	CASSSDRNSPLHF	TRBV7-8*01, TRBV7-8*03	TRBV7-8	TRBJ1-6*02	TRBJ1-6	TRBD1*01	TRBD1	12	14	19	21	1	1	2
591	6.36E-05	TGTGCCAGCAGTGAAGGCGGTTGGCCCATCATAGCTACGAGCAGTACTTC	CASSEGGW~HHSYEQYF	TRBV25-1*01	TRBV25-1	TRBJ2-7*01	TRBJ2-7	TRBD1*01, TRBD2*02, TRBD2*01	TRBD1, TRBD2	14	23	26	34	8	7	15
591	6.36E-05	TGCAGTGCTAGTGGGCAGGGGAATTCACCCCTCCACTTT	CSASGQGNSPLHF	TRBV20-1*01, TRBV20-1*04, TRBV20-1*05, TRBV20-1*07	TRBV20-1	TRBJ1-6*02	TRBJ1-6	TRBD1*01	TRBD1	11	15	20	21	3	0	3
591	6.36E-05	TGCAGCGGATGGTGGGGTGGTGATGGCTACACCTTC	CSGWWGGDGYTF	TRBV29-1*01, TRBV29-1*03	TRBV29-1	TRBJ1-2*01	TRBJ1-2	TRBD1*01, TRBD2*01	TRBD1, TRBD2	6	13	16	22	6	5	11
591	6.36E-05	TGTGCCATCGTGGGGGAAGACGGCTACACCTTC	CAIVGEDGYTF	TRBV10-3*01, TRBV10-3*02	TRBV10-3	TRBJ1-2*01	TRBJ1-2	TRBD1*01, TRBD2*01	TRBD1, TRBD2	6	11	15	21	4	5	9
590	6.35E-05	TGTGCCAGCAGGGACGGGTAGGCTGTAATGAAAAACTGTTTTTT	CASRDG*~CNEKLFF	TRBV6-4*02, TRBV6-4*01	TRBV6-4	TRBJ1-4*01	TRBJ1-4	TRBD1*01, TRBD2*02, TRBD2*01	TRBD1, TRBD2	14	15	17	25	0	7	7
590	6.35E-05	TGCAGCGTCAACAGGGAGGGCCTTAACTATGGCTACACCTTC	CSVNREGLNYGYTF	TRBV29-1*01, TRBV29-1*03	TRBV29-1	TRBJ1-2*01	TRBJ1-2	TRBD2*02	TRBD2	7	13	19	23	5	3	8
589	6.34E-05	TGTGCCACCAGTTGGGGACGTTCCTCCTATAATTCACCCCTCCACTTT	CATSWGRSSYNSPLHF	TRBV15*02	TRBV15	TRBJ1-6*02	TRBJ1-6	TRBD1*01, TRBD2*02, TRBD2*01	TRBD1, TRBD2	10	14	18	23	3	4	7
589	6.34E-05	TGTGCCAGCAGCCAGGGACTAGATAAAGAGACCCAGTACTTC	CASSQGLDKETQYF	TRBV7-9*03, TRBV7-9*01, TRBV7-9*04, TRBV7-9*02	TRBV7-9	TRBJ2-5*01	TRBJ2-5	TRBD2*02, TRBD2*01	TRBD2	11	14	21	25	2	3	5
589	6.34E-05	TGCAGCGTTGACAACTATGGCTACACCTTC	CSVDNYGYTF	TRBV29-1*01	TRBV29-1	TRBJ1-2*01	TRBJ1-2			10	-1	-1	12	-1	-1	1
588	6.33E-05	TGCGCCAGCAGCCCTCTAGCGGGAGGAGAGCAGTACTTC	CASSPLAGGEQYF	TRBV4-3*03, TRBV4-3*01, TRBV4-3*04	TRBV4-3	TRBJ2-7*01	TRBJ2-7	TRBD2*02	TRBD2	12	15	25	27	2	1	3
588	6.33E-05	TGCAGCGTTAGGATCTCTGGAAACACCATATATTTT	CSVRISGNTIYF	TRBV29-1*01, TRBV29-1*03	TRBV29-1	TRBJ1-3*01	TRBJ1-3	TRBD1*01, TRBD2*02, TRBD2*01	TRBD1, TRBD2	8	10	12	14	1	1	2
587	6.32E-05	TGCGCCAGCAGTGGGGGGGGCTTCGGCTATGGCTACACCTTC	CASSGGGFGYGYTF	TRBV10-2*01	TRBV10-2	TRBJ1-2*01	TRBJ1-2	TRBD2*01	TRBD2	12	13	19	26	0	6	6
586	6.30E-05	TGTGCCAGCAGTGAAAGGTTTCAGCTCACAGATACGCAGTATTTT	CASSERFQLTDTQYF	TRBV25-1*01	TRBV25-1	TRBJ2-3*01	TRBJ2-3	TRBD1*01, TRBD2*02, TRBD2*01	TRBD1, TRBD2	14	21	23	26	6	2	8
586	6.30E-05	TGTGCCAGCAGCTTAGGGGAGGCTACTAATTCACCCCTCCACTTT	CASSLGEATNSPLHF	TRBV7-6*01	TRBV7-6	TRBJ1-6*02	TRBJ1-6	TRBD2*02	TRBD2	15	16	21	26	0	4	4
586	6.30E-05	TGTGCCAGCAGTGAAGGGGCGGACACAGATACGCAGTATTTT	CASSEGADTDTQYF	TRBV6-4*02, TRBV6-4*01	TRBV6-4	TRBJ2-3*01	TRBJ2-3	TRBD1*01	TRBD1	13	14	18	23	0	4	4
586	6.30E-05	TGTGCCAGCAGCTACGGGACACCTACGAGCAGTACTTC	CASSYG~TYEQYF	TRBV7-3*05, TRBV7-3*01	TRBV7-3	TRBJ2-7*01	TRBJ2-7	TRBD1*01	TRBD1	12	15	20	21	2	0	2
585	6.29E-05	TGCAGTGCTAGTGAGGCGACTGCGGGTAAGGTAGCCCTCCACTTT	CSASEATAGKVALHF	TRBV20-1*01, TRBV20-1*04, TRBV20-1*05, TRBV20-1*07	TRBV20-1	TRBJ1-6*02	TRBJ1-6	TRBD2*02, TRBD2*01	TRBD2	11	21	25	34	9	8	17
585	6.29E-05	TGCGCCAGCAGCACGACGGAAAACTATGGCTACACCTTC	CASSTTENYGYTF	TRBV10-2*01	TRBV10-2	TRBJ1-2*01	TRBJ1-2	TRBD1*01, TRBD2*02, TRBD2*01	TRBD1, TRBD2	10	17	19	21	6	1	7
585	6.29E-05	TGCAGTGCTAGAGTGGCAGCAAATTCACCCCTCCACTTT	CSARVAANSPLHF	TRBV20-1*01, TRBV20-1*04, TRBV20-1*05, TRBV20-1*07	TRBV20-1	TRBJ1-6*02	TRBJ1-6	TRBD1*01, TRBD2*02, TRBD2*01	TRBD1, TRBD2	12	16	18	21	3	2	5
584	6.28E-05	TGTGCCAGCAGCTTACAGGACTATAATTCACCCCTCCACTTT	CASSLQDYNSPLHF	TRBV7-6*01	TRBV7-6	TRBJ1-6*02	TRBJ1-6	TRBD1*01	TRBD1	14	15	18	20	0	1	1
584	6.28E-05	TGCAGTGCCCTCGGAGGGAATTCACCCCTCCACTTT	CSALGGNSPLHF	TRBV20-1*06, TRBV20-1*03, TRBV20-1*01, TRBV20-1*04, TRBV20-1*05, TRBV20-1*02, TRBV20-1*07	TRBV20-1	TRBJ1-6*02	TRBJ1-6	TRBD2*02	TRBD2	7	12	17	18	4	0	4
583	6.27E-05	TGCGCCAGCAGAAGGTTATAGCGGGGGGGAGGGACAGATACGCAGTATTTT	CASRRL*RGGGTDTQYF	TRBV10-1*02, TRBV10-1*01	TRBV10-1	TRBJ2-3*01	TRBJ2-3	TRBD2*01	TRBD2	10	18	28	33	7	4	11
583	6.27E-05	TGTGCCAGCACGCGGGGTCTCAATTCACCCCTCCACTTT	CASTRGLNSPLHF	TRBV25-1*01	TRBV25-1	TRBJ1-6*02	TRBJ1-6	TRBD2*01	TRBD2	9	11	16	21	1	4	5
582	6.26E-05	TGTGCCAGCAGCTCGTCGCTCTTCTAGCGGGGGGAGCCAGATACGCAGTATTTT	CASSSSLF*RGEPDTQYF	TRBV7-9*03, TRBV7-9*01, TRBV7-9*04, TRBV7-9*02	TRBV7-9	TRBJ2-3*01	TRBJ2-3	TRBD2*01	TRBD2	13	23	33	37	9	3	12
582	6.26E-05	TGTGCCAGCAGCGTAACTTCCAGCTCCTACGAGCAGTACTTC	CASSVTSSSYEQYF	TRBV9*02, TRBV9*01	TRBV9	TRBJ2-7*01	TRBJ2-7	TRBD1*01, TRBD2*02, TRBD2*01	TRBD1, TRBD2	14	20	22	23	5	0	5
582	6.26E-05	TGTGCCAGCAGCTTAGCCGGGGGACAGCCCCAGCATTTT	CASSLAGGQPQHF	TRBV7-9*01, TRBV7-9*02	TRBV7-9	TRBJ1-5*01	TRBJ1-5	TRBD2*01	TRBD2	16	17	22	24	0	1	1
582	6.26E-05	TGCAGTGCTAGAGTCGTAGCGCGAATCGAGCAGTACTTC	CSARVVARIEQYF	TRBV20-1*01, TRBV20-1*04, TRBV20-1*05, TRBV20-1*07	TRBV20-1	TRBJ2-7*01	TRBJ2-7	TRBD2*02, TRBD2*01	TRBD2	12	16	20	26	3	5	8
581	6.25E-05	TGTGCCAGCAGCTTAGGGCAGGGCTATGGCTACACCTTC	CASSLGQGYGYTF	TRBV7-6*01	TRBV7-6	TRBJ1-2*01	TRBJ1-2	TRBD1*01	TRBD1	15	18	22	23	2	0	2
581	6.25E-05	TGTGCCAGCAGTGCTAATAATTCACCCCTCCACTTT	CASSANNSPLHF	TRBV2*01, TRBV2*02, TRBV2*03	TRBV2	TRBJ1-6*02	TRBJ1-6	TRBD2*02, TRBD2*01	TRBD2	12	13	15	16	0	0	0
581	6.25E-05	TGCAGTGCTAGGGACAGGGCCTATGGCTACACCTTC	CSARDRAYGYTF	TRBV20-1*01, TRBV20-1*04, TRBV20-1*05, TRBV20-1*07	TRBV20-1	TRBJ1-2*01	TRBJ1-2	TRBD1*01	TRBD1	10	11	18	20	0	1	1
581	6.25E-05	TGCAGCGTTCAAGCAGGGACTTATGGCTACACCTTC	CSVQAGTYGYTF	TRBV29-1*01	TRBV29-1	TRBJ1-2*01	TRBJ1-2	TRBD2*02, TRBD2*01	TRBD2	12	15	20	21	2	0	2
581	6.25E-05	TGTGCCACCCAGGCCCAATCAGCCTACACCTTC	CATQAQSAYTF	TRBV10-3*01, TRBV10-3*02	TRBV10-3	TRBJ1-2*01	TRBJ1-2	TRBD1*01	TRBD1	6	9	12	23	2	10	12
580	6.24E-05	TGCAGTGCTCGTAGCGGGACCGCCCCAGATACGCAGTATTTT	CSARSGTAPDTQYF	TRBV20-1*06, TRBV20-1*03, TRBV20-1*01, TRBV20-1*04, TRBV20-1*05, TRBV20-1*02, TRBV20-1*07	TRBV20-1	TRBJ2-3*01	TRBJ2-3	TRBD2*02	TRBD2	8	11	18	25	2	6	8
580	6.24E-05	TGTGCCAGCACCCTAGAGGGGGAGCAGTACTTC	CASTLEGEQYF	TRBV7-9*01, TRBV7-9*02	TRBV7-9	TRBJ2-7*01	TRBJ2-7	TRBD1*01, TRBD2*02	TRBD1, TRBD2	11	16	20	21	4	0	4
580	6.24E-05	TGTGCCAGCAGCGGGAATTCACCCCTCCACTTT	CASSGNSPLHF	TRBV2*01, TRBV2*02, TRBV2*03	TRBV2	TRBJ1-6*01	TRBJ1-6	TRBD2*02, TRBD2*01	TRBD2	10	11	14	15	0	0	0
580	6.24E-05	TGCAGTGTTCGACAGTATGGCTACACCTTC	CSVRQYGYTF	TRBV20-1*01, TRBV20-1*05, TRBV20-1*07	TRBV20-1	TRBJ1-2*01	TRBJ1-2	TRBD1*01	TRBD1	6	10	14	15	3	0	3
580	6.24E-05	TGCAGTGCTAGTCCTTC	CSA~SF	TRBV20-1*01, TRBV20-1*04, TRBV20-1*05, TRBV20-1*07	TRBV20-1	TRBJ1-2*01	TRBJ1-2			11	-1	-1	12	-1	-1	0
579	6.23E-05	TGTGCCAGCAGCTTAGCAGGGGGCGGGAATTCACCCCTCCACTTT	CASSLAGGGNSPLHF	TRBV7-6*01	TRBV7-6	TRBJ1-6*02	TRBJ1-6	TRBD1*01	TRBD1	16	17	23	27	0	3	3
578	6.22E-05	TGTGCCACCAGTGATCCCAGGGGGGCGCAGGAGACCCAGTACTTC	CATSDPRGAQETQYF	TRBV24-1*01	TRBV24-1	TRBJ2-5*01	TRBJ2-5	TRBD1*01	TRBD1	14	17	23	30	2	6	8
578	6.22E-05	TGTGCCAGCAGCTTGGAGGTTGGTGAAGCTTTCTTT	CASSLEVGEAFF	TRBV5-4*01	TRBV5-4	TRBJ1-1*01	TRBJ1-1	TRBD1*01, TRBD2*02	TRBD1, TRBD2	15	16	18	23	0	4	4
578	6.22E-05	TGCAGTGCTCCCGGGACTATCTACGAGCAGTACTTC	CSAPGTIYEQYF	TRBV20-1*06, TRBV20-1*03, TRBV20-1*01, TRBV20-1*04, TRBV20-1*05, TRBV20-1*02, TRBV20-1*07	TRBV20-1	TRBJ2-7*01	TRBJ2-7	TRBD2*02, TRBD2*01	TRBD2	8	12	18	20	3	1	4
577	6.21E-05	TGTGCCAGCAGTGGCGCCGCCTAGCGTTCCTACAATGAGCAGTTCTTC	CASSGAA*RSYNEQFF	TRBV25-1*01	TRBV25-1	TRBJ2-1*01	TRBJ2-1	TRBD2*02, TRBD2*01	TRBD2	12	20	25	27	7	1	8
577	6.21E-05	TGTGCCAGCAGTTACAGGGTCTCTGGGGCCAACGTCCTGACTTTC	CASSYRVSGANVLTF	TRBV6-5*01	TRBV6-5	TRBJ2-6*01	TRBJ2-6	TRBD1*01	TRBD1	14	15	18	20	0	1	1
577	6.21E-05	TGTGCCACCAGTGCCGACAGTAGCATCAGCCCCAGCATTTT	CATSADS~HQPQHF	TRBV24-1*01	TRBV24-1	TRBJ1-5*01	TRBJ1-5	TRBD1*01	TRBD1	12	15	19	24	2	4	6
577	6.21E-05	TGCGCCAGCAGCTTGCGGACAGACTAACGAGCAGTACTTC	CASSLRT~TNEQYF	TRBV5-1*01	TRBV5-1	TRBJ2-7*01	TRBJ2-7	TRBD1*01	TRBD1	14	16	21	26	1	4	5
576	6.20E-05	TGTGCCACCAGTGAGGGCAGATACGAGCAGTACTTC	CATSEGRYEQYF	TRBV24-1*01	TRBV24-1	TRBJ2-7*01	TRBJ2-7	TRBD1*01	TRBD1	13	14	17	21	0	3	3
576	6.20E-05	TGTGCCAGCAGTCAGGGCTATGGCTACACCTTC	CASSQGYGYTF	TRBV25-1*01	TRBV25-1	TRBJ1-2*01	TRBJ1-2	TRBD1*01	TRBD1	11	12	16	17	0	0	0
575	6.19E-05	TGCAGTGCTAGAGATTAGGGGGACTAGCGGGAGGGCCAGAGATACGCAGTATTTT	CSARD*GD*~GRARDTQYF	TRBV20-1*01, TRBV20-1*05, TRBV20-1*07	TRBV20-1	TRBJ2-3*01	TRBJ2-3	TRBD2*02	TRBD2	13	19	34	39	5	4	9
575	6.19E-05	TGTGCCAGCAGTGAAGCAGAATGGCTAACGGCTTCGAACACTGAAGCTTTCTTT	CASSEAEWLTASNTEAFF	TRBV6-1*01	TRBV6-1	TRBJ1-1*01	TRBJ1-1	TRBD2*02, TRBD2*01	TRBD2	16	23	26	35	6	8	14
575	6.19E-05	TGTGCCAGCAGCCAAGAAATGAGCGAGACAGAGACCCAGTACTTC	CASSQEMSETETQYF	TRBV3-1*01	TRBV3-1	TRBJ2-5*01	TRBJ2-5	TRBD2*02, TRBD2*01	TRBD2	15	21	24	29	5	4	9
574	6.18E-05	TGTGCCAGCGGTACAGGCCTACGTTCCTACAATGAGCAGTTCTTC	CASGTGLRSYNEQFF	TRBV25-1*01	TRBV25-1	TRBJ2-1*01	TRBJ2-1	TRBD1*01	TRBD1	8	12	16	24	3	7	10
574	6.18E-05	TGCAGTGCCAGGGACAGGGTCGATAATTCACCCCTCCACTTT	CSARDRVDNSPLHF	TRBV20-1*01, TRBV20-1*04, TRBV20-1*05, TRBV20-1*07	TRBV20-1	TRBJ1-6*02	TRBJ1-6	TRBD1*01	TRBD1	7	10	18	22	2	3	5
574	6.18E-05	TGCAGTGCTAGGTTGGCGGGGCAAGAGACCCAGTACTTC	CSARLAGQETQYF	TRBV20-1*06, TRBV20-1*03, TRBV20-1*01, TRBV20-1*04, TRBV20-1*05, TRBV20-1*02, TRBV20-1*07	TRBV20-1	TRBJ2-5*01	TRBJ2-5	TRBD2*01	TRBD2	10	15	20	21	4	0	4
573	6.16E-05	TGTGCCACCAGCAGAGATCAGGAGGGAGAGATGGCTACACCTTC	CATSRDQ~GRDGYTF	TRBV15*02	TRBV15	TRBJ1-2*01	TRBJ1-2	TRBD2*02	TRBD2	11	20	25	30	8	4	12
573	6.16E-05	TGTGCCAGGGTCGGACAGGGAGGTATCAGCCCCAGCATTTT	CARVGQG~YQPQHF	TRBV9*02, TRBV9*01, TRBV9*03	TRBV9	TRBJ1-5*01	TRBJ1-5	TRBD1*01	TRBD1	7	12	19	24	4	4	8
573	6.16E-05	TGTGCCACAAGGGGCACGGGAGGGTATGGCTACACCTTC	CATRGTGGYGYTF	TRBV10-3*01, TRBV10-3*02	TRBV10-3	TRBJ1-2*01	TRBJ1-2	TRBD2*02	TRBD2	7	16	23	24	8	0	8
573	6.16E-05	TGTGCCAGCAACTGGGACGCCTCCTACGAGCAGTACTTC	CASNWDASYEQYF	TRBV2*01, TRBV2*02, TRBV2*03	TRBV2	TRBJ2-7*01	TRBJ2-7	TRBD1*01, TRBD2*02, TRBD2*01	TRBD1, TRBD2	9	13	17	20	3	2	5
573	6.16E-05	TGTGCCAGCAGTGACCCCACAGATACGCAGTATTTT	CASSDPTDTQYF	TRBV2*01, TRBV2*02, TRBV2*03	TRBV2	TRBJ2-3*01	TRBJ2-3	TRBD1*01, TRBD2*02, TRBD2*01	TRBD1, TRBD2	13	14	16	17	0	0	0
573	6.16E-05	TGTGCCAGCAGCTCCTTTGGAAATGAAGCTTTCTTT	CASSSFGNEAFF	TRBV5-6*01	TRBV5-6	TRBJ1-1*01	TRBJ1-1	TRBD1*01, TRBD2*02, TRBD2*01	TRBD1, TRBD2	12	18	20	23	5	2	7
573	6.16E-05	TGTGCCAGCAGCTCCAGCTCCTACGAGCAGTACTTC	CASSSSSYEQYF	TRBV7-9*03, TRBV7-9*01, TRBV7-9*04, TRBV7-9*02	TRBV7-9	TRBJ2-7*01	TRBJ2-7	TRBD1*01	TRBD1	13	14	16	17	0	0	0
573	6.16E-05	TGTGCCAGCAGTATTCGGACAGGGACCTTC	CASSIRTGTF	TRBV5-6*01	TRBV5-6	TRBJ1-2*01	TRBJ1-2	TRBD1*01	TRBD1	10	16	23	24	5	0	5
572	6.15E-05	TGTGCCAGCAGTGAATGAGGGTGGACAGTAAAATCAGCCCCAGCATTTT	CASSE*GW~Q*NQPQHF	TRBV25-1*01	TRBV25-1	TRBJ1-5*01	TRBJ1-5	TRBD1*01	TRBD1	15	22	27	31	6	3	9
572	6.15E-05	TGTGCCAGCAGCTTAGCGGGGTGGAATTCACCCCTCCACTTT	CASSLAGWNSPLHF	TRBV7-8*01	TRBV7-8	TRBJ1-6*02	TRBJ1-6	TRBD1*01, TRBD2*01	TRBD1, TRBD2	16	17	20	24	0	3	3
572	6.15E-05	TGTGCCAGCAGCTTAGCAGGGGGCAATCAGCCCCAGCATTTT	CASSLAGGNQPQHF	TRBV7-2*04, TRBV7-2*01	TRBV7-2	TRBJ1-5*01	TRBJ1-5	TRBD1*01	TRBD1	16	17	21	22	0	0	0
572	6.15E-05	TGCAGTGCTAGAGGGACAGGGGTCGCGCCCCTCCACTTT	CSARGTGVAPLHF	TRBV20-1*01, TRBV20-1*04, TRBV20-1*05, TRBV20-1*07	TRBV20-1	TRBJ1-6*01	TRBJ1-6	TRBD1*01	TRBD1	12	13	21	27	0	5	5
572	6.15E-05	TGTGCCATCGGAGGACAAAACTATGGCTACACCTTC	CAIGGQNYGYTF	TRBV10-3*01, TRBV10-3*02	TRBV10-3	TRBJ1-2*01	TRBJ1-2	TRBD1*01, TRBD2*02	TRBD1, TRBD2	8	12	16	18	3	1	4
572	6.15E-05	TGTGCCAGCAGCTTAGGTCGAGAGACCCAGTACTTC	CASSLGRETQYF	TRBV7-9*01, TRBV7-9*02	TRBV7-9	TRBJ2-5*01	TRBJ2-5	TRBD1*01, TRBD2*02, TRBD2*01	TRBD1, TRBD2	15	16	18	20	0	1	1
571	6.14E-05	TGTGCCAGCAGTGAGTGGGAGCTGGTCAATTCACCCCTCCACTTT	CASSEWELVNSPLHF	TRBV2*01, TRBV2*02, TRBV2*03	TRBV2	TRBJ1-6*02	TRBJ1-6	TRBD2*02	TRBD2	13	16	20	27	2	6	8
571	6.14E-05	TGTGCCACCAGCAGAGTACAGTCCTATGGCTACACCTTC	CATSRVQSYGYTF	TRBV15*02	TRBV15	TRBJ1-2*01	TRBJ1-2	TRBD1*01, TRBD2*02, TRBD2*01	TRBD1, TRBD2	11	17	20	23	5	2	7
571	6.14E-05	TGCAGCTCGTCGGCAGGGGGAAACTATGGCTACACCTTC	CSSSAGGNYGYTF	TRBV29-1*01, TRBV29-1*03	TRBV29-1	TRBJ1-2*01	TRBJ1-2	TRBD1*01	TRBD1	5	13	19	21	7	1	8
571	6.14E-05	TGTGCCGCCAGACAGGGAAACTATGGCTACACCTTC	CAARQGNYGYTF	TRBV24-1*01	TRBV24-1	TRBJ1-2*01	TRBJ1-2	TRBD1*01	TRBD1	10	11	16	18	0	1	1
570	6.13E-05	TGTGCCAGCAGCTCTGGGACTAGCGGGAGTATCTATGAGCAGTTCTTC	CASSSGTSGSIYEQFF	TRBV11-3*01, TRBV11-3*02	TRBV11-3	TRBJ2-1*01	TRBJ2-1	TRBD2*02	TRBD2	12	15	28	34	2	5	7
570	6.13E-05	TGTGCCAGCAGTCAGCTGATCACAGATACGCAGTATTTT	CASSQLITDTQYF	TRBV12-4*01, TRBV12-3*01	TRBV12-4, TRBV12-3	TRBJ2-3*01	TRBJ2-3	TRBD1*01, TRBD2*02, TRBD2*01	TRBD1, TRBD2	11	12	14	20	0	5	5
570	6.13E-05	TGCGCCAGCAGCTGGGACAAAGCCTACGAGCAGTACTTC	CASSWDKAYEQYF	TRBV5-1*01	TRBV5-1	TRBJ2-7*01	TRBJ2-7	TRBD1*01	TRBD1	12	13	18	22	0	3	3
570	6.13E-05	TGTGCCAGCAGTGAAATCGGAGGCTACACCTTC	CASSEIGGYTF	TRBV2*01, TRBV2*03	TRBV2	TRBJ1-2*01	TRBJ1-2	TRBD1*01, TRBD2*02, TRBD2*01	TRBD1, TRBD2	14	18	20	21	3	0	3
569	6.12E-05	TGTGCCAGCAGCGTGACACGGGGGTGGATCCTATAATTCACCCCTCCACTTT	CASSVTRGW~SYNSPLHF	TRBV9*02, TRBV9*01, TRBV9*03	TRBV9	TRBJ1-6*01	TRBJ1-6	TRBD2*01	TRBD2	13	18	23	28	4	4	8
569	6.12E-05	TGTGCCAGCAGCTTAGGGTCTATCGGTTACGAGCAGTACTTC	CASSLGSIGYEQYF	TRBV7-2*04, TRBV7-2*01	TRBV7-2	TRBJ2-7*01	TRBJ2-7	TRBD1*01, TRBD2*02, TRBD2*01	TRBD1, TRBD2	15	17	19	27	1	7	8
569	6.12E-05	TGCAGCGTTGGTGAGGTGGGAAGGGGCTACACCTTC	CSVGEVGRGYTF	TRBV29-1*01	TRBV29-1	TRBJ1-2*01	TRBJ1-2	TRBD1*01, TRBD2*02, TRBD2*01	TRBD1, TRBD2	9	17	20	24	7	3	10
568	6.11E-05	TGTGCCAGCAGCTTAATCGGGGTCAGCTACGAGCAGTACTTC	CASSLIGVSYEQYF	TRBV7-9*01, TRBV7-9*04, TRBV7-9*02	TRBV7-9	TRBJ2-7*01	TRBJ2-7	TRBD2*01	TRBD2	14	17	21	26	2	4	6
568	6.11E-05	TGCGCCAGCAGCTTGGGGACAGGGAACTATGGCTACACCTTC	CASSLGTGNYGYTF	TRBV5-1*01	TRBV5-1	TRBJ1-2*01	TRBJ1-2	TRBD1*01	TRBD1	10	15	23	24	4	0	4
567	6.10E-05	TGCAGTGCTAGGGCAATACCGGACACTAATTCACCCCTCCACTTT	CSARAIPDTNSPLHF	TRBV20-1*01, TRBV20-1*04, TRBV20-1*05, TRBV20-1*07	TRBV20-1	TRBJ1-6*02	TRBJ1-6	TRBD1*01	TRBD1	10	20	24	26	9	1	10
567	6.10E-05	TGTGCCACCAGTGATTTGCAGTTACCAGAGAGGGCTACACCTTC	CATSDLQ~TREGYTF	TRBV24-1*01	TRBV24-1	TRBJ1-2*01	TRBJ1-2	TRBD1*01, TRBD2*02, TRBD2*01	TRBD1, TRBD2	17	25	27	32	7	4	11
567	6.10E-05	TGCAGTGCTAGAGATCAAGATTCACCCCTCCACTTT	CSARDQDSPLHF	TRBV20-1*01, TRBV20-1*05, TRBV20-1*07	TRBV20-1	TRBJ1-6*01	TRBJ1-6			13	-1	-1	19	-1	-1	5
566	6.09E-05	TGTGCCACCAGTGACCGAAGCGGGAGCCCAGATACGCAGTATTTT	CATSDRSGSPDTQYF	TRBV24-1*01	TRBV24-1	TRBJ2-3*01	TRBJ2-3	TRBD2*02, TRBD2*01	TRBD2	13	18	23	24	4	0	4
566	6.09E-05	TGTGCCAGCAGCTTAGAGGGGGCTGCTGGCTACACCTTC	CASSLEGAAGYTF	TRBV7-9*01, TRBV7-9*02	TRBV7-9	TRBJ1-2*01	TRBJ1-2	TRBD1*01	TRBD1	15	16	22	26	0	3	3
565	6.08E-05	TGTGCCAGCAGTGAAAGAGGGGCACAGTACGAGCAGTACTTC	CASSERGAQYEQYF	TRBV2*01, TRBV2*03	TRBV2	TRBJ2-7*01	TRBJ2-7	TRBD1*01, TRBD2*02	TRBD1, TRBD2	14	17	21	27	2	5	7
565	6.08E-05	TGCAGTGCTAACCCGGACAGGAGTGATACACCCCTCCACTTT	CSANPDRSDTPLHF	TRBV20-1*06, TRBV20-1*03, TRBV20-1*01, TRBV20-1*04, TRBV20-1*05, TRBV20-1*02, TRBV20-1*07	TRBV20-1	TRBJ1-6*02	TRBJ1-6	TRBD1*01	TRBD1	9	14	20	28	4	7	11
565	6.08E-05	TGCAGCGTTGATACAGCGGAGCCTAACTATGGCTACACCTTC	CSVDTAEPNYGYTF	TRBV29-1*01	TRBV29-1	TRBJ1-2*01	TRBJ1-2	TRBD2*02, TRBD2*01	TRBD2	10	14	18	22	3	3	6
565	6.08E-05	TGTGCCACCAGTGATTTCACAGGCTATGGCTACACCTTC	CATSDFTGYGYTF	TRBV24-1*01	TRBV24-1	TRBJ1-2*01	TRBJ1-2	TRBD1*01	TRBD1	16	18	22	23	1	0	1
565	6.08E-05	TGTGCCACCAGTGACGTAGAATCCGGGGAGCTGTTTTTT	CATSDVESGELFF	TRBV24-1*01	TRBV24-1	TRBJ2-2*01	TRBJ2-2	TRBD2*02, TRBD2*01	TRBD2	13	16	18	22	2	3	5
565	6.08E-05	TGTGCCAGCAGCGGGACAGGGGAGTCACCCCTCCACTTT	CASSGTGESPLHF	TRBV2*01, TRBV2*02, TRBV2*03	TRBV2	TRBJ1-6*01	TRBJ1-6	TRBD1*01	TRBD1	10	12	21	24	1	2	3
565	6.08E-05	TGCAGTGCCCAGTCTCAAGAACCCTACGAGCAGTACTTC	CSAQSQEPYEQYF	TRBV20-1*06, TRBV20-1*03, TRBV20-1*01, TRBV20-1*04, TRBV20-1*05, TRBV20-1*02, TRBV20-1*07	TRBV20-1	TRBJ2-7*01	TRBJ2-7	TRBD2*02, TRBD2*01	TRBD2	7	10	13	22	2	8	10
565	6.08E-05	TGTGCCAGCAGGGGGACCGGGGAGCTGTTTTTT	CASRGTGELFF	TRBV11-3*01, TRBV11-3*02	TRBV11-3	TRBJ2-2*01	TRBJ2-2	TRBD1*01, TRBD2*01	TRBD1, TRBD2	10	11	14	15	0	0	0
564	6.07E-05	TGCAGCGTTGATTGGGACTAATAATTCACCCCTCCACTTT	CSVDWD*~NSPLHF	TRBV29-1*01	TRBV29-1	TRBJ1-6*02	TRBJ1-6	TRBD2*02, TRBD2*01	TRBD2	10	13	19	20	2	0	2
564	6.07E-05	TGTGCCAGTAGTGAAACAGGGAGGCGGCCCCAGCATTTT	CASSETGRRPQHF	TRBV19*01, TRBV19*03, TRBV19*02	TRBV19	TRBJ1-5*01	TRBJ1-5	TRBD1*01, TRBD2*02	TRBD1, TRBD2	11	15	20	26	3	5	8
563	6.06E-05	TGCAGTGCTAGAGGGACAGGGGAATATCAGCCCCAGCATTTT	CSARGTGEYQPQHF	TRBV20-1*01, TRBV20-1*04, TRBV20-1*05, TRBV20-1*07	TRBV20-1	TRBJ1-5*01	TRBJ1-5	TRBD1*01	TRBD1	12	13	21	25	0	3	3
563	6.06E-05	TGTGCCAGCAGTTCCGACAGACTCTACGAGCAGTACTTC	CASSSDRLYEQYF	TRBV2*01, TRBV2*02, TRBV2*03	TRBV2	TRBJ2-7*01	TRBJ2-7	TRBD1*01	TRBD1	11	15	19	23	3	3	6
563	6.06E-05	TGTGCCAGCAGCCCAGGGGCTGAGCAGTTCTTC	CASSPGAEQFF	TRBV6-5*01	TRBV6-5	TRBJ2-1*01	TRBJ2-1	TRBD1*01	TRBD1	11	13	18	20	1	1	2
562	6.05E-05	TGCGCCAGCATAAGTAGGACAGGGCACCTAATTCACCCCTCCACTTT	CASISRTG~PNSPLHF	TRBV10-1*02, TRBV10-1*01	TRBV10-1	TRBJ1-6*02	TRBJ1-6	TRBD1*01	TRBD1	9	16	23	28	6	4	10
562	6.05E-05	TGTGCCAGCAGCCACCCGGGACTAGCGTCAATGAGCAGTTCTTC	CASSHPG~SVNEQFF	TRBV7-9*03, TRBV7-9*01, TRBV7-9*04, TRBV7-9*02	TRBV7-9	TRBJ2-1*01	TRBJ2-1	TRBD2*02, TRBD2*01	TRBD2	11	17	26	28	5	1	6
562	6.05E-05	TGCAGTGCCCTCAGCGATTCTAACTATGGCTACACCTTC	CSALSDSNYGYTF	TRBV20-1*06, TRBV20-1*03, TRBV20-1*01, TRBV20-1*04, TRBV20-1*05, TRBV20-1*02, TRBV20-1*07	TRBV20-1	TRBJ1-2*01	TRBJ1-2	TRBD2*02, TRBD2*01	TRBD2	7	12	15	19	4	3	7
562	6.05E-05	TGCAGTGGCCGCACAGGGGGCCAAGAGACCCAGTACTTC	CSGRTGGQETQYF	TRBV20-1*06, TRBV20-1*03, TRBV20-1*01, TRBV20-1*04, TRBV20-1*05, TRBV20-1*02, TRBV20-1*07	TRBV20-1	TRBJ2-5*01	TRBJ2-5	TRBD1*01	TRBD1	6	12	19	20	5	0	5
562	6.05E-05	TGTGCCAGCAGTGACGTCTATGGCTACACCTTC	CASSDVYGYTF	TRBV2*01, TRBV2*03	TRBV2	TRBJ1-2*01	TRBJ1-2	TRBD1*01, TRBD2*02, TRBD2*01	TRBD1, TRBD2	13	-1	-1	17	-1	-1	3
561	6.04E-05	TGTGCCAGCAGTCCCGGGTGGGCCGCCTATAATTCACCCCTCCACTTT	CASSPGWAAYNSPLHF	TRBV25-1*01	TRBV25-1	TRBJ1-6*01	TRBJ1-6	TRBD1*01, TRBD2*02, TRBD2*01	TRBD1, TRBD2	11	19	22	25	7	2	9
561	6.04E-05	TGTGCCAGCAGCGCTAGACAGGGGGGTAGCACAGATACGCAGTATTTT	CASSARQGGSTDTQYF	TRBV7-2*04, TRBV7-2*01	TRBV7-2	TRBJ2-3*01	TRBJ2-3	TRBD1*01	TRBD1	11	16	24	27	4	2	6
561	6.04E-05	TGTGCCAGCAGGGACAGCGTTTCCCCCTTCATCAGCCCCAGCATTTT	CASRDSVS~LHQPQHF	TRBV25-1*01	TRBV25-1	TRBJ1-5*01	TRBJ1-5	TRBD1*01	TRBD1	10	11	16	30	0	13	13
561	6.04E-05	TGTGCCATCAGTGAGTCGACAGGGGCGAGGTATCCCCTCCACTTT	CAISESTGARYPLHF	TRBV10-3*01, TRBV10-3*02	TRBV10-3	TRBJ1-6*02	TRBJ1-6	TRBD1*01	TRBD1	16	17	24	33	0	8	8
561	6.04E-05	TGTGCCAGCGGACAAAGTGTGTTTAAATCAGCCCCAGCATTTT	CASGQSV~LNQPQHF	TRBV25-1*01	TRBV25-1	TRBJ1-5*01	TRBJ1-5	TRBD1*01	TRBD1	8	9	13	25	0	11	11
561	6.04E-05	TGTGCCAGCAGTGATAGGTCTACTAATGAAAAACTGTTTTTT	CASSDRSTNEKLFF	TRBV25-1*01	TRBV25-1	TRBJ1-4*01	TRBJ1-4	TRBD1*01, TRBD2*02, TRBD2*01	TRBD1, TRBD2	13	15	17	21	1	3	4
561	6.04E-05	TGTGCCAGCAGTGAAGCGACAGGGATTGGATCCCTCCACTTT	CASSEATGIGSLHF	TRBV2*01, TRBV2*03	TRBV2	TRBJ1-6*02	TRBJ1-6	TRBD1*01	TRBD1	10	17	23	31	6	7	13
561	6.04E-05	TGTGCCAGCAGTGAAGCAGGGTTTTCACCCCTCCACTTT	CASSEAGFSPLHF	TRBV2*01, TRBV2*03	TRBV2	TRBJ1-6*02	TRBJ1-6	TRBD1*01, TRBD2*02	TRBD1, TRBD2	16	17	20	23	0	2	2
560	6.02E-05	TGTGCCACCAGCGGGTGGACGACCCTAAATTCACCCCTCCACTTT	CATSGWTTLNSPLHF	TRBV15*02	TRBV15	TRBJ1-6*02	TRBJ1-6	TRBD1*01, TRBD2*02, TRBD2*01	TRBD1, TRBD2	11	16	19	27	4	7	11
560	6.02E-05	TGTGCCAGCAGCCTAGGACAGGGTTATAATTCACCCCTCCACTTT	CASSLGQGYNSPLHF	TRBV7-6*01	TRBV7-6	TRBJ1-6*02	TRBJ1-6	TRBD1*01	TRBD1	15	16	22	24	0	1	1
560	6.02E-05	TGCAGCGTTGGTTCAGGTTCGGGACAGGGCTTGGGCTACACCTTC	CSVGSGSGQGLGYTF	TRBV29-1*01	TRBV29-1	TRBJ1-2*01	TRBJ1-2	TRBD1*01	TRBD1	9	20	28	33	10	4	14
560	6.02E-05	TGTGCCAGCATGGCGGGACAAGGGACCTCACCCCTCCACTTT	CASMAGQGTSPLHF	TRBV2*01, TRBV2*02, TRBV2*03	TRBV2	TRBJ1-6*01	TRBJ1-6	TRBD1*01, TRBD2*02	TRBD1, TRBD2	9	14	19	27	4	7	11
560	6.02E-05	TGTGCCAGCAGTGAAGACACCAATCAGCCCCAGCATTTT	CASSEDTNQPQHF	TRBV2*01, TRBV2*03	TRBV2	TRBJ1-5*01	TRBJ1-5	TRBD1*01	TRBD1	15	16	18	20	0	1	1
560	6.02E-05	TGCAGTGCTAACACAGGGGTTGGGTCACCCCTCCACTTT	CSANTGVGSPLHF	TRBV20-1*06, TRBV20-1*03, TRBV20-1*01, TRBV20-1*04, TRBV20-1*05, TRBV20-1*02, TRBV20-1*07	TRBV20-1	TRBJ1-6*01	TRBJ1-6	TRBD1*01	TRBD1	9	12	18	24	2	5	7
560	6.02E-05	TGCAGCGTCGAGACAGGGGCAGGTCAGCCCCAGCATTTT	CSVETGAGQPQHF	TRBV29-1*01	TRBV29-1	TRBJ1-5*01	TRBJ1-5	TRBD1*01	TRBD1	7	11	18	23	3	4	7
560	6.02E-05	TGTGCCACCAGTGATTTAAGAGGATACGCAGTATTTT	CATSDL~EDTQYF	TRBV24-1*01	TRBV24-1	TRBJ2-3*01	TRBJ2-3	TRBD2*02	TRBD2	16	19	21	22	2	0	2
560	6.02E-05	TGTGCCAGCAACACAGGGACAGATACGCAGTATTTT	CASNTGTDTQYF	TRBV2*01, TRBV2*02, TRBV2*03	TRBV2	TRBJ2-3*01	TRBJ2-3	TRBD1*01	TRBD1	9	12	17	18	2	0	2
559	6.01E-05	TGTGCCATCAGTGTCGGCCGGGGACAGGGCTCCGAGCAGTACTTC	CAISVGRGQGSEQYF	TRBV10-3*01, TRBV10-3*02	TRBV10-3	TRBJ2-7*01	TRBJ2-7	TRBD1*01	TRBD1	12	20	28	32	7	3	10
559	6.01E-05	TGTGCCAGTAGGACCTACAATGAGCAGTTCTTC	CASRTYNEQFF	TRBV19*01, TRBV19*03, TRBV19*02	TRBV19	TRBJ2-1*01	TRBJ2-1	TRBD1*01, TRBD2*02, TRBD2*01	TRBD1, TRBD2	10	-1	-1	13	-1	-1	2
558	6.00E-05	TGTGCCAGCAGCCGAAGATCGGGGGAGCAATCAGCCCCAGCATTTT	CASSRRSG~SNQPQHF	TRBV5-4*01, TRBV5-4*03, TRBV5-4*04	TRBV5-4	TRBJ1-5*01	TRBJ1-5	TRBD2*01	TRBD2	12	19	24	25	6	0	6
557	5.99E-05	TGTGCCAGCAGTGAACTAGCGGGAGTGGGGTACAATGAGCAGTTCTTC	CASSELAGVGYNEQFF	TRBV25-1*01	TRBV25-1	TRBJ2-1*01	TRBJ2-1	TRBD2*02	TRBD2	14	15	24	30	0	5	5
557	5.99E-05	TGCAGTGCTAGAGATCCGGGGACAGGGTACAATGAGCAGTTCTTC	CSARDPGTGYNEQFF	TRBV20-1*01, TRBV20-1*05, TRBV20-1*07	TRBV20-1	TRBJ2-1*01	TRBJ2-1	TRBD1*01	TRBD1	13	18	26	27	4	0	4
557	5.99E-05	TGTGCCAGCAGCTTAGGGACAGGAAATGAAAAACTGTTTTTT	CASSLGTGNEKLFF	TRBV7-2*04, TRBV7-2*01	TRBV7-2	TRBJ1-4*01	TRBJ1-4	TRBD1*01	TRBD1	15	16	22	24	0	1	1
557	5.99E-05	TGCAGTGCGATCCCGGGACAGGCTAACTATGGCTACACCTTC	CSAIPGQANYGYTF	TRBV20-1*06, TRBV20-1*03, TRBV20-1*01, TRBV20-1*04, TRBV20-1*05, TRBV20-1*02, TRBV20-1*07	TRBV20-1	TRBJ1-2*01	TRBJ1-2	TRBD1*01	TRBD1	7	14	21	22	6	0	6
556	5.98E-05	TGTGCCATCACGCAAGGGTTAGGTGGAAACACCATATATTTT	CAITQGLGGNTIYF	TRBV10-3*01, TRBV10-3*02	TRBV10-3	TRBJ1-3*01	TRBJ1-3	TRBD1*01, TRBD2*02	TRBD1, TRBD2	9	14	17	23	4	5	9
556	5.98E-05	TGCGCCAGCAGCTTAGGTCAGGATTATTCACCCCTCCACTTT	CASSLGQDYSPLHF	TRBV5-1*01	TRBV5-1	TRBJ1-6*02	TRBJ1-6	TRBD1*01	TRBD1	13	18	21	25	4	3	7
556	5.98E-05	TGTGCCACCAGTTATTCAGATACGCAGTATTTT	CATSYSDTQYF	TRBV24-1*01	TRBV24-1	TRBJ2-3*01	TRBJ2-3	TRBD1*01, TRBD2*02, TRBD2*01	TRBD1, TRBD2	15	-1	-1	16	-1	-1	0
556	5.98E-05	TGTGCCATCAGGAATGACGGCTACACCTTC	CAIRNDGYTF	TRBV10-3*01, TRBV10-3*02	TRBV10-3	TRBJ1-2*01	TRBJ1-2	TRBD1*01, TRBD2*02, TRBD2*01	TRBD1, TRBD2	10	15	17	18	4	0	4
555	5.97E-05	TGTGCCAGCAGTACAGGGGATAGCAATCAGCCCCAGCATTTT	CASSTGDSNQPQHF	TRBV25-1*01	TRBV25-1	TRBJ1-5*01	TRBJ1-5	TRBD1*01	TRBD1	11	12	18	20	0	1	1
555	5.97E-05	TGTGCCAACGGACAGTTAAATTCACCCCTCCACTTT	CANGQLNSPLHF	TRBV2*01, TRBV2*02, TRBV2*03	TRBV2	TRBJ1-6*01	TRBJ1-6	TRBD1*01	TRBD1	6	9	14	18	2	3	5
554	5.96E-05	TGTGCCAGCAGTGAATCAACAGGAGCTCACTCTGGAAACACCATATATTTT	CASSESTGAHSGNTIYF	TRBV25-1*01	TRBV25-1	TRBJ1-3*01	TRBJ1-3	TRBD1*01	TRBD1	15	18	22	29	2	6	8
554	5.96E-05	TGTGCCAGCAGCCAGACTAGCGGGAGGGCCGAAGAGCAGTTCTTC	CASSQTSGRAEEQFF	TRBV7-9*03, TRBV7-9*01, TRBV7-9*04, TRBV7-9*02	TRBV7-9	TRBJ2-1*01	TRBJ2-1	TRBD2*02	TRBD2	11	14	27	33	2	5	7
554	5.96E-05	TGTGCCACCAGTGATTTGCAGTTGGTCCTATGGCTACACCTTC	CATSDLQ~WSYGYTF	TRBV24-1*01	TRBV24-1	TRBJ1-2*01	TRBJ1-2	TRBD1*01, TRBD2*02, TRBD2*01	TRBD1, TRBD2	17	18	20	27	0	6	6
554	5.96E-05	TGCGCCAGCACTAAAGACAGGGGAAATTCACCCCTCCACTTT	CASTKDRGNSPLHF	TRBV4-1*02, TRBV4-1*01	TRBV4-1	TRBJ1-6*02	TRBJ1-6	TRBD1*01	TRBD1	9	15	22	24	5	1	6
554	5.96E-05	TGCAGTGCTTGGGCAGGGGGCCGCAATCAGCCCCAGCATTTT	CSAWAGGRNQPQHF	TRBV20-1*01, TRBV20-1*04, TRBV20-1*05, TRBV20-1*07	TRBV20-1	TRBJ1-5*01	TRBJ1-5	TRBD1*01	TRBD1	8	13	20	22	4	1	5
554	5.96E-05	TGCAGCGGTACTGACAGGGTTTTATCAGATACGCAGTATTTT	CSGTDRVLSDTQYF	TRBV29-1*01, TRBV29-1*03	TRBV29-1	TRBJ2-3*01	TRBJ2-3	TRBD1*01	TRBD1	6	12	18	25	5	6	11
554	5.96E-05	TGTGCCACCAGTGATTCCAATCAGCCCCAGCATTTT	CATSDSNQPQHF	TRBV24-1*01	TRBV24-1	TRBJ1-5*01	TRBJ1-5			15	-1	-1	17	-1	-1	1
554	5.96E-05	TGTGCCAGCAGCCAAGATAATCAGCCCCAGCATTTT	CASSQDNQPQHF	TRBV7-9*03, TRBV7-9*01, TRBV7-9*04, TRBV7-9*02	TRBV7-9	TRBJ1-5*01	TRBJ1-5	TRBD1*01	TRBD1	11	-1	-1	18	-1	-1	6
553	5.95E-05	TGTGCCAGCAGTACAGATCGGGCCGATCCCCTGCAACTAATGAAAAACTGTTTTTT	CASSTDRAD~PATNEKLFF	TRBV25-1*01	TRBV25-1	TRBJ1-4*01	TRBJ1-4	TRBD1*01	TRBD1	11	27	32	33	15	0	15
553	5.95E-05	TGTGCCAGCAGCTTCCTGACGGAAGAGACCCAGTACTTC	CASSFLTEETQYF	TRBV13*02, TRBV13*01	TRBV13	TRBJ2-5*01	TRBJ2-5	TRBD1*01	TRBD1	13	14	17	22	0	4	4
553	5.95E-05	TGTGCCACTAAGGTGGGGCTCTATGGCTACACCTTC	CATKVGLYGYTF	TRBV25-1*01	TRBV25-1	TRBJ1-2*01	TRBJ1-2	TRBD1*01	TRBD1	6	14	18	20	7	1	8
553	5.95E-05	TGTGCCAGCAGCCACAGCACCGGGGAGCTGTTTTTT	CASSHSTGELFF	TRBV7-9*03, TRBV7-9*01, TRBV7-9*04, TRBV7-9*02, TRBV7-9*05, TRBV7-9*06	TRBV7-9	TRBJ2-2*01	TRBJ2-2	TRBD1*01	TRBD1	11	13	16	17	1	0	1
552	5.94E-05	TGTGCCAGCAGTGAAGAGGGTCTGGGCCGAACGAACCCAGCCCCAGCATTTT	CASSEEGLG~ERTQPQHF	TRBV25-1*01	TRBV25-1	TRBJ1-5*01	TRBJ1-5	TRBD2*02	TRBD2	14	15	19	37	0	17	17
552	5.94E-05	TGTGCCAGCAGAGACGACAGACCGTATAATTCACCCCTCCACTTT	CASRDDRPYNSPLHF	TRBV7-8*01, TRBV7-8*03	TRBV7-8	TRBJ1-6*01	TRBJ1-6	TRBD1*01	TRBD1	10	15	19	24	4	4	8
552	5.94E-05	TGTGCCAGCAGAGCCGGACAGGGAAACTATGGCTACACCTTC	CASRAGQGNYGYTF	TRBV25-1*01	TRBV25-1	TRBJ1-2*01	TRBJ1-2	TRBD1*01	TRBD1	10	15	22	24	4	1	5
552	5.94E-05	TGTGCCAGCAGTGACTGACCCTACGAGCAGTACTTC	CASSD*PYEQYF	TRBV6-4*02, TRBV6-4*01	TRBV6-4	TRBJ2-7*01	TRBJ2-7	TRBD1*01, TRBD2*02, TRBD2*01	TRBD1, TRBD2	15	16	18	19	0	0	0
552	5.94E-05	TGCAGCGTTGAAGTTAAGGGGGATGGCTACACCTTC	CSVEVKGDGYTF	TRBV29-1*01	TRBV29-1	TRBJ1-2*01	TRBJ1-2	TRBD1*01	TRBD1	12	16	21	22	3	0	3
551	5.93E-05	TGTGCCATCAGTGAGTCGGACAGCTCCTATAATTCACCCCTCCACTTT	CAISESDSSYNSPLHF	TRBV10-3*01, TRBV10-3*02	TRBV10-3	TRBJ1-6*02	TRBJ1-6	TRBD1*01	TRBD1	16	17	22	23	0	0	0
551	5.93E-05	TGTGCCAGCAGTGACTCGACAGGGGGCGCAGATACGCAGTATTTT	CASSDSTGGADTQYF	TRBV6-4*02, TRBV6-4*01	TRBV6-4	TRBJ2-3*01	TRBJ2-3	TRBD1*01	TRBD1	16	17	26	28	0	1	1
551	5.93E-05	TGTGCCATTGCCGGAGGGGGGACCAATGAGCAGTTCTTC	CAIAGGGTNEQFF	TRBV10-3*01, TRBV10-3*02	TRBV10-3	TRBJ2-1*01	TRBJ2-1	TRBD1*01, TRBD2*02, TRBD2*01	TRBD1, TRBD2	7	14	19	23	6	3	9
551	5.93E-05	TGTGCCACTACGGACAGGAAGGGAAAAACTGTTTTTT	CATTDR~REKLFF	TRBV24-1*01	TRBV24-1	TRBJ1-4*01	TRBJ1-4	TRBD1*01	TRBD1	7	11	17	22	3	4	7
550	5.92E-05	TGTGCCAGCAGCGCTGGGCCCAGGTCGTACCAAGAGACCCAGTACTTC	CASSAGPRSYQETQYF	TRBV9*02, TRBV9*01, TRBV9*03	TRBV9	TRBJ2-5*01	TRBJ2-5	TRBD1*01	TRBD1	12	20	23	28	7	4	11
550	5.92E-05	TGCGCCAGCAGCCAAGTCGCCCTAGCGGGCTCCTACGAGCAGTACTTC	CASSQVALAGSYEQYF	TRBV4-3*01	TRBV4-3	TRBJ2-7*01	TRBJ2-7	TRBD2*02, TRBD2*01	TRBD2	15	21	28	29	5	0	5
550	5.92E-05	TGCAGCGTTGGTACGGCTGGAAACACCATATATTTT	CSVGTAGNTIYF	TRBV29-1*01	TRBV29-1	TRBJ1-3*01	TRBJ1-3	TRBD2*02, TRBD2*01	TRBD2	9	13	15	16	3	0	3
550	5.92E-05	TGCAGCGTTGAAGGACAGACTGGCTACACCTTC	CSVEGQTGYTF	TRBV29-1*01	TRBV29-1	TRBJ1-2*01	TRBJ1-2	TRBD1*01	TRBD1	12	13	17	20	0	2	2
549	5.91E-05	TGTGCCAGCAGCTCACTCGGCCGGGACAGTAATTCACCCCTCCACTTT	CASSSLGRDSNSPLHF	TRBV7-6*01	TRBV7-6	TRBJ1-6*01	TRBJ1-6	TRBD1*01	TRBD1	12	22	28	29	9	0	9
549	5.91E-05	TGTGCCAGCAGCTTTCGGGGGCCTATAATTCACCCCTCCACTTT	CASSFRG~YNSPLHF	TRBV11-2*03	TRBV11-2	TRBJ1-6*02	TRBJ1-6	TRBD2*01	TRBD2	13	15	20	21	1	0	1
549	5.91E-05	TGTGCCAGCAGTGACCAAGGGGGCACAGATACGCAGTATTTT	CASSDQGGTDTQYF	TRBV6-4*02, TRBV6-4*01	TRBV6-4	TRBJ2-3*01	TRBJ2-3	TRBD1*01	TRBD1	10	17	21	22	6	0	6
548	5.90E-05	TGTGCCACCAGCAGAGATCTCGGGACCTCTGGAAACACCATATATTTT	CATSRDLGTSGNTIYF	TRBV15*02	TRBV15	TRBJ1-3*01	TRBJ1-3	TRBD1*01, TRBD2*02, TRBD2*01	TRBD1, TRBD2	11	21	25	26	9	0	9
548	5.90E-05	TGCGCCAGCAGCTTGGGACAGGCCCCGGGGCAAGAGACCCAGTACTTC	CASSLGQAPGQETQYF	TRBV5-1*01	TRBV5-1	TRBJ2-5*01	TRBJ2-5	TRBD1*01	TRBD1	15	16	21	30	0	8	8
548	5.90E-05	TGTGCCACCAGTGATTTGACAACCACGGGCAAGAGACCCAGTACTTC	CATSDLTT~GQETQYF	TRBV24-1*01	TRBV24-1	TRBJ2-5*01	TRBJ2-5	TRBD2*02, TRBD2*01	TRBD2	17	25	28	29	7	0	7
548	5.90E-05	TGTGCCACCAGCAGAAACCGGGACATCGACTATGGCTACACCTTC	CATSRNRDIDYGYTF	TRBV15*02	TRBV15	TRBJ1-2*01	TRBJ1-2	TRBD1*01	TRBD1	11	19	24	28	7	3	10
548	5.90E-05	TGTGCCAGCAGCGAGCTCGGACAGTACGGAAACACCATATATTTT	CASSELGQYGNTIYF	TRBV6-1*01	TRBV6-1	TRBJ1-3*01	TRBJ1-3	TRBD1*01	TRBD1	10	18	23	27	7	3	10
548	5.90E-05	TGCAGCGTTGGCCGGGACAGGGTTAGCTATGGCTACACCTTC	CSVGRDRVSYGYTF	TRBV29-1*01	TRBV29-1	TRBJ1-2*01	TRBJ1-2	TRBD1*01	TRBD1	9	13	21	26	3	4	7
548	5.90E-05	TGCAGCGTTCTAGCCGGGACGGGCTATGGCTACACCTTC	CSVLAGTGYGYTF	TRBV29-1*01, TRBV29-1*03	TRBV29-1	TRBJ1-2*01	TRBJ1-2	TRBD1*01, TRBD2*02, TRBD2*01	TRBD1, TRBD2	8	15	19	23	6	3	9
547	5.88E-05	TGTGCCAGCAGTGAAATCCCCCAGGGGGCATCGACGAGCAGTACTTC	CASSEIPQ~GIDEQYF	TRBV2*01, TRBV2*03	TRBV2	TRBJ2-7*01	TRBJ2-7	TRBD1*01	TRBD1	11	21	28	33	9	4	13
547	5.88E-05	TGCGCCAGCAACTGGGACAGGACAAGCAATTCACCCCTCCACTTT	CASNWDRTSNSPLHF	TRBV10-2*01	TRBV10-2	TRBJ1-6*01	TRBJ1-6	TRBD1*01	TRBD1	9	13	20	27	3	6	9
547	5.88E-05	TGTGCCATCAGTGAGTCAACGGCTCGGAGCTACACCTTC	CAISESTARSYTF	TRBV10-3*01, TRBV10-3*02	TRBV10-3	TRBJ1-2*01	TRBJ1-2	TRBD1*01, TRBD2*02, TRBD2*01	TRBD1, TRBD2	13	25	27	28	11	0	11
546	5.87E-05	TGTGCCACCAGCAGAGAATCCGGGACAGGGGGAAACATTCAGTACTTC	CATSRESGTGGNIQYF	TRBV15*02	TRBV15	TRBJ2-4*01	TRBJ2-4	TRBD1*01	TRBD1	11	21	31	32	9	0	9
546	5.87E-05	TGTGCCAGCAGTGAATCGCGCGGCCGTGGCTCCTACGAGCAGTACTTC	CASSESRGRGSYEQYF	TRBV25-1*01	TRBV25-1	TRBJ2-7*01	TRBJ2-7	TRBD2*02, TRBD2*01	TRBD2	15	19	22	29	3	6	9
546	5.87E-05	TGCAGTGCTAGACGGACACAGTCTCGTGGCTACACCTTC	CSARRTQSRGYTF	TRBV20-1*01, TRBV20-1*04, TRBV20-1*05, TRBV20-1*07	TRBV20-1	TRBJ1-2*01	TRBJ1-2	TRBD1*01	TRBD1	11	13	17	26	1	8	9
546	5.87E-05	TGCAGCGTAAGGAGGGACGGAAACTATGGCTACACCTTC	CSVRRDGNYGYTF	TRBV29-1*01, TRBV29-1*03	TRBV29-1	TRBJ1-2*01	TRBJ1-2	TRBD2*02	TRBD2	7	10	15	21	2	5	7
546	5.87E-05	TGTGCCAGCAGTCACCAAAATTCACCCCTCCACTTT	CASSHQNSPLHF	TRBV7-9*03, TRBV7-9*01, TRBV7-9*04, TRBV7-9*02	TRBV7-9	TRBJ1-6*01	TRBJ1-6	TRBD1*01	TRBD1	10	-1	-1	18	-1	-1	7
545	5.86E-05	TGTGCCAGCAGTGATCTCCGGGACATAGGGGAAAAACTGTTTTTT	CASSDLRDIGEKLFF	TRBV25-1*01	TRBV25-1	TRBJ1-4*01	TRBJ1-4	TRBD1*01	TRBD1	13	19	24	30	5	5	10
545	5.86E-05	TGTGCCAGCAGTAGCGGGAGGGTCGGCAATGAGCAGTTCTTC	CASSSGRVGNEQFF	TRBV25-1*01	TRBV25-1	TRBJ2-1*01	TRBJ2-1	TRBD2*02	TRBD2	11	12	21	26	0	4	4
545	5.86E-05	TGCAGTGCTAGGAACGGATCCTATGGCTACACCTTC	CSARNGSYGYTF	TRBV20-1*06, TRBV20-1*03, TRBV20-1*01, TRBV20-1*04, TRBV20-1*05, TRBV20-1*02, TRBV20-1*07	TRBV20-1	TRBJ1-2*01	TRBJ1-2	TRBD1*01, TRBD2*02, TRBD2*01	TRBD1, TRBD2	10	15	17	20	4	2	6
544	5.85E-05	TGTGCCACCAGTGGCGACAGGCTCAATCAGCCCCAGCATTTT	CATSGDRLNQPQHF	TRBV24-1*01	TRBV24-1	TRBJ1-5*01	TRBJ1-5	TRBD1*01	TRBD1	12	15	20	23	2	2	4
544	5.85E-05	TGTGCCAGCAGCTTAGGCGGAATCACAGATACGCAGTATTTT	CASSLGGITDTQYF	TRBV7-9*01, TRBV7-9*02	TRBV7-9	TRBJ2-3*01	TRBJ2-3	TRBD2*02, TRBD2*01	TRBD2	15	16	19	23	0	3	3
544	5.85E-05	TGTGCCAGCAGTGAGCCGCAGGGCAACAGACCCAGTACTTC	CASSEPQ~QQTQYF	TRBV25-1*01	TRBV25-1	TRBJ2-5*01	TRBJ2-5	TRBD1*01	TRBD1	13	18	22	23	4	0	4
544	5.85E-05	TGTGCCACCAGTGCAGGGAGGCTACGAGCAGTACTTC	CATSAG~GYEQYF	TRBV24-1*01	TRBV24-1	TRBJ2-7*01	TRBJ2-7	TRBD2*02	TRBD2	12	15	20	21	2	0	2
544	5.85E-05	TGTGCCATCATCGGGAGTAACTATGGCTACACCTTC	CAIIGSNYGYTF	TRBV24-1*01	TRBV24-1	TRBJ1-2*01	TRBJ1-2	TRBD2*02	TRBD2	6	11	16	17	4	0	4
544	5.85E-05	TGCAGCGTTGACACAGCGTCTACGAGCAGTACTTC	CSVDTA~YEQYF	TRBV29-1*01	TRBV29-1	TRBJ2-7*01	TRBJ2-7	TRBD1*01, TRBD2*02, TRBD2*01	TRBD1, TRBD2	10	12	15	19	1	3	4
543	5.84E-05	TGTGCCAGCAGAGGGGACTTCTACGAGCAGTACTTC	CASRGDFYEQYF	TRBV2*01, TRBV2*02, TRBV2*03	TRBV2	TRBJ2-7*01	TRBJ2-7	TRBD2*02, TRBD2*01	TRBD2	10	13	18	20	2	1	3
542	5.83E-05	TGTGCCACCAGTGACGTACACTCTGGAAACACCATATATTTT	CATSDVHSGNTIYF	TRBV24-1*01	TRBV24-1	TRBJ1-3*01	TRBJ1-3	TRBD1*01	TRBD1	13	17	19	20	3	0	3
541	5.82E-05	TGTGCCAGCAGCTTCATCAACAGGGGGAAGAGCAGTACTTC	CASSFIN~GEEQYF	TRBV7-9*03, TRBV7-9*01, TRBV7-9*04, TRBV7-9*02	TRBV7-9	TRBJ2-7*01	TRBJ2-7	TRBD1*01	TRBD1	13	19	26	29	5	2	7
541	5.82E-05	TGTGCCACCAGTTCGCCATGAGCAGTTCTTC	CATSS~HEQFF	TRBV24-1*01	TRBV24-1	TRBJ2-1*01	TRBJ2-1	TRBD1*01, TRBD2*02, TRBD2*01	TRBD1, TRBD2	11	14	16	17	2	0	2
540	5.81E-05	TGTGCCATCAGTGCAGCGGGGGGGACCACCGGGGAGCTGTTTTTT	CAISAAGGTTGELFF	TRBV10-3*01, TRBV10-3*02	TRBV10-3	TRBJ2-2*01	TRBJ2-2	TRBD2*01	TRBD2	12	14	23	26	1	2	3
540	5.81E-05	TGCAGTGCTAGCCCGGACAGGGGAGGACCTACGAGCAGTACTTC	CSASPDR~RTYEQYF	TRBV20-1*06, TRBV20-1*03, TRBV20-1*01, TRBV20-1*04, TRBV20-1*05, TRBV20-1*02, TRBV20-1*07	TRBV20-1	TRBJ2-7*01	TRBJ2-7	TRBD1*01	TRBD1	10	14	22	27	3	4	7
540	5.81E-05	TGTGCCACCAGTCCCACCGGGATTAACTATGGCTACACCTTC	CATSPTGINYGYTF	TRBV24-1*01	TRBV24-1	TRBJ1-2*01	TRBJ1-2	TRBD2*02	TRBD2	11	17	21	23	5	1	6
540	5.81E-05	TGTGCCAGCAGTGAGTGGAGGGTCGGCAATGAGCAGTTCTTC	CASSEWRVGNEQFF	TRBV25-1*01	TRBV25-1	TRBJ2-1*01	TRBJ2-1	TRBD2*02	TRBD2	13	16	21	26	2	4	6
540	5.81E-05	TGCAGTGCGGACGGAGGGGGTTATCAGCCCCAGCATTTT	CSADGGGYQPQHF	TRBV20-1*06, TRBV20-1*03, TRBV20-1*01, TRBV20-1*04, TRBV20-1*05, TRBV20-1*02, TRBV20-1*07	TRBV20-1	TRBJ1-5*01	TRBJ1-5	TRBD1*01, TRBD2*02	TRBD1, TRBD2	7	14	19	22	6	2	8
540	5.81E-05	TGTGCCACCTCGGACCGGTACAATGAGCAGTTCTTC	CATSDRYNEQFF	TRBV25-1*01	TRBV25-1	TRBJ2-1*01	TRBJ2-1	TRBD1*01, TRBD2*02, TRBD2*01	TRBD1, TRBD2	6	11	14	18	4	3	7
539	5.80E-05	TGCAGTGCTAGTGGCGGGGACAGAGGTTCACCCCTCCACTTT	CSASGGDRGSPLHF	TRBV20-1*01, TRBV20-1*04, TRBV20-1*05, TRBV20-1*07	TRBV20-1	TRBJ1-6*01	TRBJ1-6	TRBD1*01	TRBD1	11	16	22	26	4	3	7
539	5.80E-05	TGTGCCAGCAGTGATTCTGGGGCCAACGTCCTGACTTTC	CASSDSGANVLTF	TRBV6-4*02, TRBV6-4*01	TRBV6-4	TRBJ2-6*01	TRBJ2-6			13	-1	-1	15	-1	-1	1
539	5.80E-05	TGTGCCACCAGTGATTTGCCCGGAAGGCTACACCTTC	CATSDL~PEGYTF	TRBV24-1*01	TRBV24-1	TRBJ1-2*01	TRBJ1-2	TRBD2*02, TRBD2*01	TRBD2	17	18	21	25	0	3	3
539	5.80E-05	TGCAGCGTGGCTGTGGGGTCTGGAGGCTACACCTTC	CSVAVGSGGYTF	TRBV29-1*01	TRBV29-1	TRBJ1-2*01	TRBJ1-2	TRBD1*01, TRBD2*01	TRBD1, TRBD2	7	14	17	24	6	6	12
538	5.79E-05	TGTGCCAGCAGCCAAGAACCGGGACTAGCGGGAGATGAGCAGTTCTTC	CASSQEPGLAGDEQFF	TRBV7-9*03, TRBV7-9*01, TRBV7-9*04, TRBV7-9*02	TRBV7-9	TRBJ2-1*01	TRBJ2-1	TRBD2*02	TRBD2	11	20	33	34	8	0	8
538	5.79E-05	TGTGCCAGCAGGGGGCCAGCGGATTCACCCCTCCACTTT	CASRGPADSPLHF	TRBV7-3*05, TRBV7-3*01	TRBV7-3	TRBJ1-6*02	TRBJ1-6	TRBD1*01, TRBD2*02, TRBD2*01	TRBD1, TRBD2	10	11	15	22	0	6	6
538	5.79E-05	TGTGCCACGACAGTCTCTGGAAACACCATATATTTT	CATTVSGNTIYF	TRBV15*02	TRBV15	TRBJ1-3*01	TRBJ1-3	TRBD1*01	TRBD1	7	8	12	14	0	1	1
537	5.78E-05	TGTGCCACCAGCAGACTTCTAGCGGGAGGAGGCGGTGAGCAGTTCTTC	CATSRLLAGGGGEQFF	TRBV15*02	TRBV15	TRBJ2-1*01	TRBJ2-1	TRBD2*02	TRBD2	11	18	28	35	6	6	12
537	5.78E-05	TGTGCCATCAAGTTAGGCAGGGGCGAAGGTGGCTACACCTTC	CAIKLGRGEGGYTF	TRBV10-3*01, TRBV10-3*02	TRBV10-3	TRBJ1-2*01	TRBJ1-2	TRBD1*01	TRBD1	9	17	22	29	7	6	13
536	5.77E-05	TGTGCCAGCAGTGACAGCTCTGGGGCCAACGTCCTGACTTTC	CASSDSSGANVLTF	TRBV6-4*02, TRBV6-4*01	TRBV6-4	TRBJ2-6*01	TRBJ2-6	TRBD1*01	TRBD1	14	-1	-1	17	-1	-1	2
536	5.77E-05	TGTGCCAGAATAGGGGGCGCCGGGGGCAATGAGCAGTTCTTC	CARIGGAGGNEQFF	TRBV2*01, TRBV2*02, TRBV2*03	TRBV2	TRBJ2-1*01	TRBJ2-1	TRBD1*01	TRBD1	7	11	17	26	3	8	11
535	5.76E-05	TGTGCCAGCAGCTACCCAGACAGCGAAAATTCACCCCTCCACTTT	CASSYPDSENSPLHF	TRBV7-8*01, TRBV7-8*03	TRBV7-8	TRBJ1-6*01	TRBJ1-6	TRBD1*01	TRBD1	12	18	22	27	5	4	9
535	5.76E-05	TGTGCCATCAGTGAGTGGGCAGGGGGTAATGGCTACACCTTC	CAISEWAGGNGYTF	TRBV10-3*01, TRBV10-3*02	TRBV10-3	TRBJ1-2*01	TRBJ1-2	TRBD1*01	TRBD1	15	19	25	28	3	2	5
534	5.75E-05	TGTGCTAGCAGCTTAGCCCTTGGGAATGAGCAGTTCTTC	CASSLALGNEQFF	TRBV7-7*01	TRBV7-7	TRBJ2-1*01	TRBJ2-1	TRBD1*01, TRBD2*02, TRBD2*01	TRBD1, TRBD2	16	21	23	24	4	0	4
534	5.75E-05	TGTGCCAGCAGCCAAGGAGGCCCAGGGAGACAGTACTTC	CASSQGGPGRQYF	TRBV14*01	TRBV14	TRBJ2-7*01	TRBJ2-7	TRBD1*01, TRBD2*02	TRBD1, TRBD2	15	22	26	30	6	3	9
533	5.73E-05	TGCAGTGCTAGTCTATTTTGTGATGTAAGACAGGCCTAAAATTCACCCCTCCACTTT	CSASLFCDVRQA*NSPLHF	TRBV20-1*01, TRBV20-1*04, TRBV20-1*05, TRBV20-1*07	TRBV20-1	TRBJ1-6*02	TRBJ1-6	TRBD1*01	TRBD1	11	28	33	34	16	0	16
533	5.73E-05	TGTGCCAGCAGCTTAGCGACGGGGACGGCTTCACCCCTCCACTTT	CASSLATGTASPLHF	TRBV7-9*01, TRBV7-9*02	TRBV7-9	TRBJ1-6*01	TRBJ1-6	TRBD1*01, TRBD2*02, TRBD2*01	TRBD1, TRBD2	16	21	25	29	4	3	7
533	5.73E-05	TGTGCCATCAGTGACGGGACCCGTGGCTACACCTTC	CAISDGTRGYTF	TRBV10-3*01, TRBV10-3*02	TRBV10-3	TRBJ1-2*01	TRBJ1-2	TRBD1*01, TRBD2*02, TRBD2*01	TRBD1, TRBD2	13	15	19	23	1	3	4
533	5.73E-05	TGTGCCACCAGCAGAGCGGCCCACGAGCAGTACTTC	CATSRAAHEQYF	TRBV15*02	TRBV15	TRBJ2-7*01	TRBJ2-7	TRBD2*02, TRBD2*01	TRBD2	11	14	18	22	2	3	5
532	5.72E-05	TGCAGTGCTGTGACGGGAGAGAGAGACTCTGGGGCCAACGTCCTGACTTTC	CSAVTGERDSGANVLTF	TRBV20-1*06, TRBV20-1*03, TRBV20-1*01, TRBV20-1*04, TRBV20-1*05, TRBV20-1*02, TRBV20-1*07	TRBV20-1	TRBJ2-6*01	TRBJ2-6	TRBD2*02	TRBD2	8	13	18	26	4	7	11
532	5.72E-05	TGTGCCAGCAGCCGTGGGACAGCTAACTATGGCTACACCTTC	CASSRGTANYGYTF	TRBV7-2*04, TRBV7-2*01	TRBV7-2	TRBJ1-2*01	TRBJ1-2	TRBD1*01	TRBD1	11	15	21	22	3	0	3
532	5.72E-05	TGTGCCAGCAGCCCCGGGACAGGGGTAGAGCAGTACTTC	CASSPGTGVEQYF	TRBV9*02, TRBV9*01, TRBV9*03	TRBV9	TRBJ2-7*01	TRBJ2-7	TRBD1*01	TRBD1	11	15	24	27	3	2	5
531	5.71E-05	TGTGCCAGCAGTCCGGGCCTACGGTTAAAGGGTGAAAAACTGTTTTTT	CASSPGLRLKGEKLFF	TRBV25-1*01	TRBV25-1	TRBJ1-4*01	TRBJ1-4	TRBD1*01, TRBD2*02, TRBD2*01	TRBD1, TRBD2	11	28	31	32	16	0	16
531	5.71E-05	TGTGCCACCAAAACCCCGGGACCATAGCCGACGAGCAGTACTTC	CATKTPG~IADEQYF	TRBV24-1*01	TRBV24-1	TRBJ2-7*01	TRBJ2-7	TRBD1*01, TRBD2*02, TRBD2*01	TRBD1, TRBD2	9	17	21	30	7	8	15
531	5.71E-05	TGTGCCACCAGCAGAGGACAGGCGTCAGATACGCAGTATTTT	CATSRGQASDTQYF	TRBV15*02	TRBV15	TRBJ2-3*01	TRBJ2-3	TRBD1*01	TRBD1	11	15	21	25	3	3	6
531	5.71E-05	TGTGCCACCAGCAGATCACGGGGAGTGGTGGCTACACCTTC	CATSRSR~SGGYTF	TRBV15*02	TRBV15	TRBJ1-2*01	TRBJ1-2	TRBD2*02, TRBD2*01	TRBD2	11	20	24	28	8	3	11
531	5.71E-05	TGCAGCGTTTTGGACAGGGCGGACTATGGCTACACCTTC	CSVLDRADYGYTF	TRBV29-1*01, TRBV29-1*03	TRBV29-1	TRBJ1-2*01	TRBJ1-2	TRBD1*01	TRBD1	8	11	18	22	2	3	5
531	5.71E-05	TGTGCCACCAGTGATTTCGAAAATGAGCAGTTCTTC	CATSDFENEQFF	TRBV24-1*01	TRBV24-1	TRBJ2-1*01	TRBJ2-1	TRBD1*01	TRBD1	16	-1	-1	21	-1	-1	4
531	5.71E-05	TGTGCCAGCCAGGACAGGGCCTATGGCTACACCTTC	CASQDRAYGYTF	TRBV2*01, TRBV2*02, TRBV2*03	TRBV2	TRBJ1-2*01	TRBJ1-2	TRBD1*01	TRBD1	8	11	18	20	2	1	3
530	5.70E-05	TGTGCTAGCAGCTTAGCGGGAGGTAGGAACACTGAAGCTTTCTTT	CASSLAGGRNTEAFF	TRBV7-7*01	TRBV7-7	TRBJ1-1*01	TRBJ1-1	TRBD2*02	TRBD2	16	17	22	26	0	3	3
530	5.70E-05	TGTGCCACCAGTGATTTGGAAGGGGACCAAGAGACCCAGTACTTC	CATSDLEGDQETQYF	TRBV24-1*01	TRBV24-1	TRBJ2-5*01	TRBJ2-5	TRBD1*01	TRBD1	17	20	24	25	2	0	2
530	5.70E-05	TGTGCCACCAGCAGAGATCGGAAGGGAAGGACTGAAGCTTTCTTT	CATSRDRKGRTEAFF	TRBV15*02	TRBV15	TRBJ1-1*01	TRBJ1-1	TRBD1*01, TRBD2*02, TRBD2*01	TRBD1, TRBD2	11	23	26	30	11	3	14
530	5.70E-05	TGTGCCAGCACTGGGAGGGACAGATTCGCAGATACGCAGTATTTT	CASTGRDRFADTQYF	TRBV25-1*01	TRBV25-1	TRBJ2-3*01	TRBJ2-3	TRBD1*01, TRBD2*02	TRBD1, TRBD2	9	16	22	28	6	5	11
530	5.70E-05	TGTGCCAGCAGCGTCGAGACTACCTAGGGACGAGCAGTACTTC	CASSVET~PRDEQYF	TRBV9*02, TRBV9*01	TRBV9	TRBJ2-7*01	TRBJ2-7	TRBD2*02, TRBD2*01	TRBD2	11	17	21	29	5	7	12
530	5.70E-05	TGCAGCGCCACCGGGGACAGTAATGGCTACACCTTC	CSATGDSNGYTF	TRBV29-1*01, TRBV29-1*03	TRBV29-1	TRBJ1-2*01	TRBJ1-2	TRBD1*01	TRBD1	7	13	19	22	5	2	7
529	5.69E-05	TGTGCCAGCAGCCCCCCGGGACTAGGGATACAATGGGAGCAGTTCTTC	CASSPPGLGIQWEQFF	TRBV5-5*01, TRBV5-5*02, TRBV5-5*03	TRBV5-5	TRBJ2-1*01	TRBJ2-1	TRBD2*02, TRBD2*01	TRBD2	11	17	24	36	5	11	16
529	5.69E-05	TGTGCCAGCAGCCCCGGGACTAGCAGTTACGAGCAGTACTTC	CASSPGTSSYEQYF	TRBV2*01, TRBV2*02, TRBV2*03	TRBV2	TRBJ2-7*01	TRBJ2-7	TRBD2*02, TRBD2*01	TRBD2	10	15	23	27	4	3	7
529	5.69E-05	TGTGCCAGCAGCGTAGCAGGGAGCTATGGCTACACCTTC	CASSVAGSYGYTF	TRBV9*02, TRBV9*01	TRBV9	TRBJ1-2*01	TRBJ1-2	TRBD1*01, TRBD2*02	TRBD1, TRBD2	15	16	20	23	0	2	2
529	5.69E-05	TGCAGTGCTGGAAAAAGCTCCTACAATGAGCAGTTCTTC	CSAGKSSYNEQFF	TRBV20-1*01, TRBV20-1*05, TRBV20-1*07	TRBV20-1	TRBJ2-1*01	TRBJ2-1	TRBD1*01, TRBD2*02, TRBD2*01	TRBD1, TRBD2	8	9	11	17	0	5	5
529	5.69E-05	TGCAGTGTCGGAGATACGCAGTATTTT	CSVGDTQYF	TRBV20-1*06, TRBV20-1*03, TRBV20-1*01, TRBV20-1*04, TRBV20-1*05, TRBV20-1*02, TRBV20-1*07	TRBV20-1	TRBJ2-3*01	TRBJ2-3	TRBD2*02, TRBD2*01	TRBD2	6	8	10	11	1	0	1
528	5.68E-05	TGTGCCACCAGTGATCCCAAAAGCGGACAGGGTCGAGGATTCACCCCTCCACTTT	CATSDPKSG~RVEDSPLHF	TRBV24-1*01	TRBV24-1	TRBJ1-6*01	TRBJ1-6	TRBD1*01	TRBD1	14	24	31	38	9	6	15
528	5.68E-05	TGTGCCAGCAGTGAGGGACTAGCGGGAGTTTATGAGCAGTTCTTC	CASSEGLAGVYEQFF	TRBV25-1*01	TRBV25-1	TRBJ2-1*01	TRBJ2-1	TRBD2*02	TRBD2	13	14	27	31	0	3	3
528	5.68E-05	TGCGCCAGCAGCTTGGAGGTCAGGGGTTTGGGCGAGCAGTACTTC	CASSLEVRGLGEQYF	TRBV5-1*01	TRBV5-1	TRBJ2-7*01	TRBJ2-7	TRBD1*01	TRBD1	15	20	25	32	4	6	10
528	5.68E-05	TGTGCCATCAGTGTCTTGGGACAGGGGGATGGCTACACCTTC	CAISVLGQGDGYTF	TRBV10-3*01, TRBV10-3*02	TRBV10-3	TRBJ1-2*01	TRBJ1-2	TRBD1*01	TRBD1	12	17	27	28	4	0	4
528	5.68E-05	TGCAGTGCTAGAAGGACAGGGGATTCACCCCTCCACTTT	CSARRTGDSPLHF	TRBV20-1*01, TRBV20-1*04, TRBV20-1*05, TRBV20-1*07	TRBV20-1	TRBJ1-6*01	TRBJ1-6	TRBD1*01	TRBD1	11	13	21	22	1	0	1
528	5.68E-05	TGTGCCAGCAGTGGGAACACTGAAGCTTTCTTT	CASSGNTEAFF	TRBV2*01, TRBV2*02, TRBV2*03	TRBV2	TRBJ1-1*01	TRBJ1-1	TRBD1*01	TRBD1	12	-1	-1	14	-1	-1	1
527	5.67E-05	TGTGCCAGCAGTGATGCGACTAGCGGGGTAACCTACGAGCAGTACTTC	CASSDATSGVTYEQYF	TRBV25-1*01	TRBV25-1	TRBJ2-7*01	TRBJ2-7	TRBD2*01	TRBD2	13	17	27	39	3	11	14
527	5.67E-05	TGCAGTGCTAGTCCCAGGGCATCGGGTCATTCACCCCTCCACTTT	CSASPRASGHSPLHF	TRBV20-1*01, TRBV20-1*04, TRBV20-1*05, TRBV20-1*07	TRBV20-1	TRBJ1-6*02	TRBJ1-6	TRBD1*01	TRBD1	11	14	18	28	2	9	11
527	5.67E-05	TGTGCCACCAGTGATGGCCAGCCCCTGCGCTACACCTTC	CATSDGQPLRYTF	TRBV24-1*01	TRBV24-1	TRBJ1-2*01	TRBJ1-2	TRBD1*01	TRBD1	14	21	26	28	6	1	7
527	5.67E-05	TGTGCCAGCTGGGAGGAGCTAACTATGGCTACACCTTC	CASWEE~NYGYTF	TRBV25-1*01	TRBV25-1	TRBJ1-2*01	TRBJ1-2	TRBD2*02	TRBD2	8	10	15	18	1	2	3
527	5.67E-05	TGCAGTGCTAGAAAATTGGGGAGCTGTTTTTT	CSARK~GELFF	TRBV20-1*01, TRBV20-1*05, TRBV20-1*07	TRBV20-1	TRBJ2-2*01	TRBJ2-2	TRBD2*02	TRBD2	11	-1	-1	17	-1	-1	5
526	5.66E-05	TGCAGCGTTGCGCGACAGGGGAAGGATCAGCCCCAGCATTTT	CSVARQGKDQPQHF	TRBV29-1*01	TRBV29-1	TRBJ1-5*01	TRBJ1-5	TRBD1*01	TRBD1	9	13	20	25	3	4	7
525	5.65E-05	TGCGCCAGCAGTGAGAGGGGGAGTGGATTCACCCCTCCACTTT	CASSERG~VDSPLHF	TRBV10-2*01	TRBV10-2	TRBJ1-6*01	TRBJ1-6	TRBD1*01	TRBD1	14	15	20	26	0	5	5
525	5.65E-05	TGTGCCAGCCGCAGTTTAGGCGAGCCCCAGCATTTT	CASRSLGEPQHF	TRBV2*01, TRBV2*02, TRBV2*03	TRBV2	TRBJ1-5*01	TRBJ1-5	TRBD1*01, TRBD2*02, TRBD2*01	TRBD1, TRBD2	8	17	19	22	8	2	10
525	5.65E-05	TGCAGCGTTGCGGGACAGGACAATGGCTACACCTTC	CSVAGQDNGYTF	TRBV29-1*01	TRBV29-1	TRBJ1-2*01	TRBJ1-2	TRBD1*01	TRBD1	9	11	18	22	1	3	4
524	5.64E-05	TGTGCCATCAGTGACCGGGACAGAATTCTACCCCTCCACTTT	CAISDRDRILPLHF	TRBV10-3*01, TRBV10-3*02	TRBV10-3	TRBJ1-6*02	TRBJ1-6	TRBD1*01	TRBD1	13	16	22	29	2	6	8
524	5.64E-05	TGTGCCACCAGTGATCCTACGAGCAGTACTTC	CATSD~YEQYF	TRBV24-1*01	TRBV24-1	TRBJ2-7*01	TRBJ2-7	TRBD1*01, TRBD2*02, TRBD2*01	TRBD1, TRBD2	14	-1	-1	15	-1	-1	0
523	5.63E-05	TGCAGTGCTAGTCCAGGGGGAGAGAGTTCACCCCTCCACTTT	CSASPGGESSPLHF	TRBV20-1*01, TRBV20-1*04, TRBV20-1*05, TRBV20-1*07	TRBV20-1	TRBJ1-6*01	TRBJ1-6	TRBD1*01	TRBD1	11	13	19	26	1	6	7
523	5.63E-05	TGTGCCACTGCTGGACAGGACGTTCATGGCTACACCTTC	CATAGQDVHGYTF	TRBV2*01, TRBV2*02, TRBV2*03	TRBV2	TRBJ1-2*01	TRBJ1-2	TRBD1*01	TRBD1	6	12	18	25	5	6	11
523	5.63E-05	TGTGCCACCAGTGATGGAGGGGCGGATACGCAGTATTTT	CATSDGGADTQYF	TRBV24-1*01	TRBV24-1	TRBJ2-3*01	TRBJ2-3	TRBD2*02	TRBD2	14	15	20	24	0	3	3
523	5.63E-05	TGTGCCATCAGATCAGCGAACACCATATATTTT	CAIRSANTIYF	TRBV10-3*01, TRBV10-3*02	TRBV10-3	TRBJ1-3*01	TRBJ1-3	TRBD2*02, TRBD2*01	TRBD2	10	14	17	18	3	0	3
522	5.62E-05	TGTGCCAGCACCTGGGGTGCGACGTTCAAACTACGAGCAGTACTTC	CASTWGAT~SNYEQYF	TRBV25-1*01	TRBV25-1	TRBJ2-7*01	TRBJ2-7	TRBD1*01, TRBD2*01	TRBD1, TRBD2	9	13	16	30	3	13	16
522	5.62E-05	TGCAGTGTTCGTGCAGTTGGGCGTCACTATGGCTACACCTTC	CSVRAVGRHYGYTF	TRBV20-1*06, TRBV20-1*03, TRBV20-1*01, TRBV20-1*04, TRBV20-1*05, TRBV20-1*02, TRBV20-1*07	TRBV20-1	TRBJ1-2*01	TRBJ1-2	TRBD1*01	TRBD1	6	18	21	25	11	3	14
521	5.61E-05	TGCAGTGCTAGAGAGACCCCCCTACAGCTACTGCGCACACCGGGGAGCTGTTTTTT	CSARETPLQ~TAHTGELFF	TRBV20-1*01, TRBV20-1*05, TRBV20-1*07	TRBV20-1	TRBJ2-2*01	TRBJ2-2	TRBD1*01, TRBD2*01	TRBD1, TRBD2	13	17	22	36	3	13	16
521	5.61E-05	TGTGCCACCAGTCGACAAGTGGCGCGAGCAGTACTTC	CATSRQ~WREQYF	TRBV24-1*01	TRBV24-1	TRBJ2-7*01	TRBJ2-7	TRBD1*01	TRBD1	11	13	16	24	1	7	8
521	5.61E-05	TGCAGTGCAGGGATCTATAATTCACCCCTCCACTTT	CSAGIYNSPLHF	TRBV20-1*06, TRBV20-1*03, TRBV20-1*01, TRBV20-1*04, TRBV20-1*05, TRBV20-1*02, TRBV20-1*07	TRBV20-1	TRBJ1-6*02	TRBJ1-6	TRBD1*01, TRBD2*02, TRBD2*01	TRBD1, TRBD2	7	9	12	14	1	1	2
520	5.59E-05	TGCAGTGCTAGAGGGGGGGACTCCAAAGAGACCCAGTACTTC	CSARGGDSKETQYF	TRBV20-1*01, TRBV20-1*04, TRBV20-1*05, TRBV20-1*07	TRBV20-1	TRBJ2-5*01	TRBJ2-5	TRBD2*02, TRBD2*01	TRBD2	12	16	21	25	3	3	6
520	5.59E-05	TGTGCCAGCAGAGGACGGGAAAATTCACCCCTCCACTTT	CASRGRENSPLHF	TRBV2*01, TRBV2*03	TRBV2	TRBJ1-6*02	TRBJ1-6	TRBD2*02	TRBD2	10	15	19	21	4	1	5
520	5.59E-05	TGCAGTGCTATCCCTTATAATTCACCCCTCCACTTT	CSAIPYNSPLHF	TRBV20-1*06, TRBV20-1*03, TRBV20-1*01, TRBV20-1*04, TRBV20-1*05, TRBV20-1*02, TRBV20-1*07	TRBV20-1	TRBJ1-6*02	TRBJ1-6	TRBD1*01, TRBD2*02, TRBD2*01	TRBD1, TRBD2	9	11	14	15	1	0	1
520	5.59E-05	TGTGCCACCAGTGAAGGTTACGCGCAGTACTTC	CATSEGYAQYF	TRBV24-1*01	TRBV24-1	TRBJ2-7*01	TRBJ2-7	TRBD1*01, TRBD2*02	TRBD1, TRBD2	13	14	16	18	0	1	1
519	5.58E-05	TGTGCCAGCAGCCCCTAGACAGGGGGCGAGGGTAGGCTACACCTTC	CASSP*TG~ARVGYTF	TRBV7-3*05, TRBV7-3*01	TRBV7-3	TRBJ1-2*01	TRBJ1-2	TRBD1*01	TRBD1	11	17	26	34	5	7	12
519	5.58E-05	TGTGCCAGCAGCCCACGGACAGGGTTGAATTCACCCCTCCACTTT	CASSPRTGLNSPLHF	TRBV7-2*04, TRBV7-2*01	TRBV7-2	TRBJ1-6*02	TRBJ1-6	TRBD1*01	TRBD1	11	16	23	27	4	3	7
519	5.58E-05	TGTGCCAGCAACTCTCGAGGGGAATCACCCCTCCACTTT	CASNSRGESPLHF	TRBV2*01, TRBV2*02, TRBV2*03	TRBV2	TRBJ1-6*02	TRBJ1-6	TRBD1*01, TRBD2*02	TRBD1, TRBD2	9	17	21	24	7	2	9
518	5.57E-05	TGTGCCAGCAGTGGACCCTCCCGCGGGGAAACGTTACGAGCAGTACTTC	CASSGPSR~GKRYEQYF	TRBV25-1*01	TRBV25-1	TRBJ2-7*01	TRBJ2-7	TRBD2*02	TRBD2	12	15	23	34	2	10	12
518	5.57E-05	TGTGCCAGCAGCGTCACCGGGACTAGCGGATACAATGAGCAGTTCTTC	CASSVTGTSGYNEQFF	TRBV7-2*04, TRBV7-2*01	TRBV7-2	TRBJ2-1*01	TRBJ2-1	TRBD2*02, TRBD2*01	TRBD2	11	18	28	30	6	1	7
518	5.57E-05	TGTGCCAGCAGCCCCCGGGACTCCCCGTACAATGAGCAGTTCTTC	CASSPRDSPYNEQFF	TRBV14*01, TRBV14*02	TRBV14	TRBJ2-1*01	TRBJ2-1	TRBD2*02, TRBD2*01	TRBD2	12	16	21	27	3	5	8
518	5.57E-05	TGTGCCAGTACCTTGGGAGGGGGCAGCACTGAAGCTTTCTTT	CASTLGGGSTEAFF	TRBV19*01, TRBV19*03, TRBV19*02	TRBV19	TRBJ1-1*01	TRBJ1-1	TRBD1*01, TRBD2*02	TRBD1, TRBD2	9	17	23	26	7	2	9
518	5.57E-05	TGTGCCAGCAGTGCGGGACGGCGCTATGGCTACACCTTC	CASSAGRRYGYTF	TRBV25-1*01	TRBV25-1	TRBJ1-2*01	TRBJ1-2	TRBD1*01, TRBD2*02, TRBD2*01	TRBD1, TRBD2	12	14	18	23	1	4	5
518	5.57E-05	TGTGCCCCCATGGACTATGGCTACACCTTC	CAPMDYGYTF	TRBV2*01, TRBV2*02, TRBV2*03	TRBV2	TRBJ1-2*01	TRBJ1-2	TRBD1*01, TRBD2*02, TRBD2*01	TRBD1, TRBD2	5	6	8	13	0	4	4
517	5.56E-05	TGTGCCAGCAGTGAACAGGGGATAGCAATCAGCCCCAGCATTTT	CASSEQG~SNQPQHF	TRBV6-1*01	TRBV6-1	TRBJ1-5*01	TRBJ1-5	TRBD1*01	TRBD1	14	15	20	22	0	1	1
517	5.56E-05	TGCAGTGCTAGGAGGACTAGCGTAACCGGGGAGCTGTTTTTT	CSARRTSVTGELFF	TRBV20-1*06, TRBV20-1*03, TRBV20-1*01, TRBV20-1*04, TRBV20-1*05, TRBV20-1*02, TRBV20-1*07	TRBV20-1	TRBJ2-2*01	TRBJ2-2	TRBD2*02, TRBD2*01	TRBD2	10	13	21	24	2	2	4
517	5.56E-05	TGTGCCACCGGGGACGGGCAATCAGCCCCAGCATTTT	CATGDG~NQPQHF	TRBV24-1*01	TRBV24-1	TRBJ1-5*01	TRBJ1-5	TRBD1*01, TRBD2*02, TRBD2*01	TRBD1, TRBD2	8	10	14	17	1	2	3
517	5.56E-05	TGTGCCAGCAGCTGGACAGGGGAAGGCTACACCTTC	CASSWTGEGYTF	TRBV25-1*01	TRBV25-1	TRBJ1-2*01	TRBJ1-2	TRBD1*01	TRBD1	10	13	21	24	2	2	4
517	5.56E-05	TGCAGTGCTAGAGTCACTAGCCATGAGCAGTTCTTC	CSARVTSHEQFF	TRBV20-1*01, TRBV20-1*04, TRBV20-1*05, TRBV20-1*07	TRBV20-1	TRBJ2-1*01	TRBJ2-1	TRBD2*02, TRBD2*01	TRBD2	12	15	20	22	2	1	3
517	5.56E-05	TGCAGCGTTGGAGACGGCCCTCATGGCTACACCTTC	CSVGDGPHGYTF	TRBV29-1*01	TRBV29-1	TRBJ1-2*01	TRBJ1-2	TRBD2*02	TRBD2	13	17	21	22	3	0	3
517	5.56E-05	TGCAGGATTCCCCTAATCACCCCTCCACTTT	CRIPL~SPLHF	TRBV20-1*06, TRBV20-1*03, TRBV20-1*01, TRBV20-1*04, TRBV20-1*05, TRBV20-1*02, TRBV20-1*07	TRBV20-1	TRBJ1-6*02	TRBJ1-6	TRBD1*01	TRBD1	4	9	13	16	4	2	6
516	5.55E-05	TGCAGTGCCCACGAAACGGGGGGTACCTCCTATAATTCACCCCTCCACTTT	CSAHETGGTSYNSPLHF	TRBV20-1*06, TRBV20-1*03, TRBV20-1*01, TRBV20-1*04, TRBV20-1*05, TRBV20-1*02, TRBV20-1*07	TRBV20-1	TRBJ1-6*02	TRBJ1-6	TRBD2*01	TRBD2	7	16	22	26	8	3	11
516	5.55E-05	TGTGCCAGCAGACCCCATACAGGGAGGGGTGCAGATACGCAGTATTTT	CASRPHTGRGADTQYF	TRBV25-1*01	TRBV25-1	TRBJ2-3*01	TRBJ2-3	TRBD2*02	TRBD2	10	21	27	31	10	3	13
516	5.55E-05	TGTGCCAGCAGCTCGGACTACCTCCTACGAGCAGTACTTC	CASSSDY~SYEQYF	TRBV7-6*01, TRBV7-6*02	TRBV7-6	TRBJ2-7*01	TRBJ2-7	TRBD2*02, TRBD2*01	TRBD2	12	14	19	21	1	1	2
516	5.55E-05	TGCAGTGCTACGGGGGCGATGAACACTGAAGCTTTCTTT	CSATGAMNTEAFF	TRBV20-1*06, TRBV20-1*03, TRBV20-1*01, TRBV20-1*04, TRBV20-1*05, TRBV20-1*02, TRBV20-1*07	TRBV20-1	TRBJ1-1*01	TRBJ1-1	TRBD1*01, TRBD2*01	TRBD1, TRBD2	9	11	16	19	1	2	3
516	5.55E-05	TGCAGCTTCCCGGGCTTCTCGGGTGGCTACACCTTC	CSFPGFSGGYTF	TRBV29-1*01, TRBV29-1*03	TRBV29-1	TRBJ1-2*01	TRBJ1-2	TRBD2*02	TRBD2	5	7	11	23	1	11	12
515	5.54E-05	TGTGCCATCAGTGAGTCGAAGGCAGGGAGAAGGAATTCACCCCTCCACTTT	CAISESKAGRRNSPLHF	TRBV10-3*01, TRBV10-3*02	TRBV10-3	TRBJ1-6*01	TRBJ1-6	TRBD1*01, TRBD2*02	TRBD1, TRBD2	16	22	26	33	5	6	11
515	5.54E-05	TGTGCCAGCAGCTTAAGAAAAGGGGACAGGGTGGGAAACACCATATATTTT	CASSLRKGDRVGNTIYF	TRBV7-9*01, TRBV7-9*04, TRBV7-9*02	TRBV7-9	TRBJ1-3*01	TRBJ1-3	TRBD1*01	TRBD1	14	22	30	33	7	2	9
515	5.54E-05	TGCGCCAGCAGCCAAGAGATAGCGGGAGGGCCGGGATTGAGCAGTTCTTC	CASSQEIA~RAGIEQFF	TRBV4-1*02, TRBV4-1*01	TRBV4-1	TRBJ2-1*01	TRBJ2-1	TRBD2*02	TRBD2	16	19	29	37	2	7	9
515	5.54E-05	TGTGCCAGCAGCTTAGTCGGCGACACGGTCAATTCACCCCTCCACTTT	CASSLVGDTVNSPLHF	TRBV7-2*04, TRBV7-2*01	TRBV7-2	TRBJ1-6*01	TRBJ1-6	TRBD1*01	TRBD1	15	21	24	30	5	5	10
515	5.54E-05	TGTGCCACCAGTGATTACTTGGACAACTACAATGAGCAGTTCTTC	CATSDYLDNYNEQFF	TRBV24-1*01	TRBV24-1	TRBJ2-1*01	TRBJ2-1	TRBD1*01	TRBD1	10	20	24	26	9	1	10
515	5.54E-05	TGTGCCAGCAGCTTACGAGGGATGGGGCTTTGGGCCCTCCACTTT	CASSLRGMGLWALHF	TRBV7-2*04, TRBV7-2*01	TRBV7-2	TRBJ1-6*02	TRBJ1-6	TRBD1*01, TRBD2*02	TRBD1, TRBD2	14	23	27	34	8	6	14
515	5.54E-05	TGTGCCATCAGTGGGGGACAGGGGTTGTATGGCTACACCTTC	CAISGGQGLYGYTF	TRBV10-3*01, TRBV10-3*02	TRBV10-3	TRBJ1-2*01	TRBJ1-2	TRBD1*01	TRBD1	12	14	23	27	1	3	4
515	5.54E-05	TGTGCCAGCAGTGGGCAGGCCAACGGTGCTTACACCTTC	CASSGQANGAYTF	TRBV2*01, TRBV2*02, TRBV2*03	TRBV2	TRBJ1-2*01	TRBJ1-2	TRBD1*01	TRBD1	12	15	18	30	2	11	13
515	5.54E-05	TGCGCCAGCAGTGCTACAGGAAGCTATGGCTACACCTTC	CASSATGSYGYTF	TRBV10-1*02, TRBV10-1*01	TRBV10-1	TRBJ1-2*01	TRBJ1-2	TRBD1*01	TRBD1	11	15	19	23	3	3	6
515	5.54E-05	TGCGCCATGCACGGGGACAGATCAGTTCTTC	CAMHG~TDQFF	TRBV10-1*02, TRBV10-1*01	TRBV10-1	TRBJ2-1*01	TRBJ2-1	TRBD1*01	TRBD1	6	13	19	22	6	2	8
515	5.54E-05	TGTGCCACCCAAGAATGAGCAGTTCTTC	CATQE~EQFF	TRBV24-1*01	TRBV24-1	TRBJ2-1*01	TRBJ2-1	TRBD1*01, TRBD2*02, TRBD2*01	TRBD1, TRBD2	8	-1	-1	13	-1	-1	4
514	5.53E-05	TGTGCCAGCAGCTTATTTTATTCGGGGGGGGCCAACACCGGGGAGCTGTTTTTT	CASSLFYSGGANTGELFF	TRBV7-6*01	TRBV7-6	TRBJ2-2*01	TRBJ2-2	TRBD2*01	TRBD2	14	22	29	33	7	3	10
514	5.53E-05	TGTGCCAGCAGCTTAGCTGGGACACTTAATTCACCCCTCCACTTT	CASSLAGTLNSPLHF	TRBV7-2*04, TRBV7-2*01	TRBV7-2	TRBJ1-6*01	TRBJ1-6	TRBD1*01	TRBD1	16	18	23	26	1	2	3
514	5.53E-05	TGCGCCAGCAGTGAGTCCCCGGGACAGGCGACACCCCTCCACTTT	CASSESPGQATPLHF	TRBV10-2*01	TRBV10-2	TRBJ1-6*02	TRBJ1-6	TRBD1*01	TRBD1	16	20	27	31	3	3	6
514	5.53E-05	TGTGCCAGCAGAGATACAGGGGGAGGGACTGAAGCTTTCTTT	CASRDTGGGTEAFF	TRBV12-4*01, TRBV12-3*01	TRBV12-4, TRBV12-3	TRBJ1-1*01	TRBJ1-1	TRBD1*01	TRBD1	10	15	22	27	4	4	8
514	5.53E-05	TGTGCCACCAGTGGACAGGGGGCGTAACGAGCAGTACTTC	CATSGQG~RNEQYF	TRBV24-1*01	TRBV24-1	TRBJ2-7*01	TRBJ2-7	TRBD1*01	TRBD1	12	13	22	26	0	3	3
514	5.53E-05	TGTGCCACCAGTTGGGACGGGAATGAAAAACTGTTTTTT	CATSWDGNEKLFF	TRBV15*02	TRBV15	TRBJ1-4*01	TRBJ1-4	TRBD1*01, TRBD2*02, TRBD2*01	TRBD1, TRBD2	10	13	17	21	2	3	5
514	5.53E-05	TGTGCCAGCAGCCGGATAGAAGAAAAACTGTTTTTT	CASSRIEEKLFF	TRBV7-9*03, TRBV7-9*01, TRBV7-9*04, TRBV7-9*02	TRBV7-9	TRBJ1-4*01	TRBJ1-4	TRBD1*01, TRBD2*02, TRBD2*01	TRBD1, TRBD2	11	13	15	21	1	5	6
513	5.52E-05	TGTGCCAGCAGCCCGGACAGGGTAGGGACAGGGTCGGTTCACCCCTCCACTTT	CASSPDRVG~RVGSPLHF	TRBV7-8*01, TRBV7-8*03	TRBV7-8	TRBJ1-6*01	TRBJ1-6	TRBD1*01	TRBD1	12	24	32	37	11	4	15
513	5.52E-05	TGTGCCAGCAGCCCCAACGTCGGGGGCGAAGAGCAGTACTTC	CASSPNVGGEEQYF	TRBV7-9*03, TRBV7-9*01, TRBV7-9*04, TRBV7-9*02	TRBV7-9	TRBJ2-7*01	TRBJ2-7	TRBD1*01, TRBD2*01	TRBD1, TRBD2	10	21	26	30	10	3	13
513	5.52E-05	TGTGCCACTATGGACAGGGGAGATCAGCCCCAGCATTTT	CATMDRGDQPQHF	TRBV10-3*01, TRBV10-3*02	TRBV10-3	TRBJ1-5*01	TRBJ1-5	TRBD1*01	TRBD1	6	11	19	22	4	2	6
513	5.52E-05	TGCGCCAGCAGTCTCGGGACTAGCTACGAGCAGTACTTC	CASSLGTSYEQYF	TRBV10-1*02, TRBV10-1*01	TRBV10-1	TRBJ2-7*01	TRBJ2-7	TRBD2*02, TRBD2*01	TRBD2	11	15	22	23	3	0	3
513	5.52E-05	TGCAGCGTAGACAGGGGGCGCGATGGCTACACCTTC	CSVDRGRDGYTF	TRBV29-1*01	TRBV29-1	TRBJ1-2*01	TRBJ1-2	TRBD1*01	TRBD1	7	9	18	22	1	3	4
513	5.52E-05	TGTGCCAGCGAGGAGGGCTATGGCTACACCTTC	CASEEGYGYTF	TRBV2*01, TRBV2*02, TRBV2*03	TRBV2	TRBJ1-2*01	TRBJ1-2	TRBD2*02	TRBD2	8	11	16	17	2	0	2
513	5.52E-05	TGCAGCGATAAGGGGGTTTATGGCTACACCTTC	CSDKGVYGYTF	TRBV29-1*01	TRBV29-1	TRBJ1-2*01	TRBJ1-2	TRBD1*01	TRBD1	6	10	15	18	3	2	5
512	5.51E-05	TGTGCCAGCAGCTTCAGGACTCGAGCTAATTCACCCCTCCACTTT	CASSFRTRANSPLHF	TRBV7-8*01, TRBV7-8*03	TRBV7-8	TRBJ1-6*02	TRBJ1-6	TRBD2*02, TRBD2*01	TRBD2	13	16	20	26	2	5	7
512	5.51E-05	TGCAGCGTTGCGATCACTGGTTATGGCTACACCTTC	CSVAITGYGYTF	TRBV29-1*01	TRBV29-1	TRBJ1-2*01	TRBJ1-2	TRBD1*01, TRBD2*02, TRBD2*01	TRBD1, TRBD2	9	16	18	21	6	2	8
511	5.50E-05	TGTGCCACCAGCAGAGGTCGGCAGGGAGACGGGGAGCAGTACTTC	CATSRGRQGDGEQYF	TRBV15*02	TRBV15	TRBJ2-7*01	TRBJ2-7	TRBD1*01, TRBD2*02	TRBD1, TRBD2	11	21	25	33	9	7	16
511	5.50E-05	TGTGCCAGTACTCCCCCCGGGGGTAGCAATTCACCCCTCCACTTT	CASTPPGGSNSPLHF	TRBV19*01, TRBV19*03, TRBV19*02	TRBV19	TRBJ1-6*02	TRBJ1-6	TRBD2*01	TRBD2	9	12	18	27	2	8	10
511	5.50E-05	TGTGCCAGCAGTGACAGGGGGCATTCACCCCTCCACTTT	CASSDRGHSPLHF	TRBV6-4*02, TRBV6-4*01	TRBV6-4	TRBJ1-6*02	TRBJ1-6	TRBD1*01	TRBD1	14	15	21	22	0	0	0
511	5.50E-05	TGTGCCAGCAGGACAGACTATAATTCACCCCTCCACTTT	CASRTDYNSPLHF	TRBV2*01, TRBV2*02, TRBV2*03	TRBV2	TRBJ1-6*02	TRBJ1-6	TRBD1*01	TRBD1	10	11	15	17	0	1	1
511	5.50E-05	TGTGCCACCACGGGATGTGGCCTACGAGCAGTACTTC	CATTGC~AYEQYF	TRBV24-1*01	TRBV24-1	TRBJ2-7*01	TRBJ2-7	TRBD2*02	TRBD2	9	10	14	20	0	5	5
510	5.49E-05	TGTGCCAGCAGTGAGTTTGGACAGGGAGTGGATGAGCAGTTCTTC	CASSEFGQGVDEQFF	TRBV2*01, TRBV2*02, TRBV2*03	TRBV2	TRBJ2-1*01	TRBJ2-1	TRBD1*01	TRBD1	13	18	25	31	4	5	9
510	5.49E-05	TGCAGCGTTGAACCGGACAGGGGGCGCCAAGAGACCCAGTACTTC	CSVEPDRGRQETQYF	TRBV29-1*01	TRBV29-1	TRBJ2-5*01	TRBJ2-5	TRBD1*01	TRBD1	11	14	24	26	2	1	3
510	5.49E-05	TGTGCCACCAGTGTAAGAGGTGCTAAGAATGAGCAGTTCTTC	CATSVRGAKNEQFF	TRBV24-1*01	TRBV24-1	TRBJ2-1*01	TRBJ2-1	TRBD2*02, TRBD2*01	TRBD2	12	16	19	27	3	7	10
510	5.49E-05	TGTGCCAGCAGCTGGGATTATCATAATTCACCCCTCCACTTT	CASSWDYHNSPLHF	TRBV2*01, TRBV2*02, TRBV2*03	TRBV2	TRBJ1-6*02	TRBJ1-6	TRBD1*01, TRBD2*02, TRBD2*01	TRBD1, TRBD2	10	13	16	22	2	5	7
510	5.49E-05	TGCGCCAGCAGTGAGGACAGACCAAATGGCTACACCTTC	CASSEDRPNGYTF	TRBV10-2*01	TRBV10-2	TRBJ1-2*01	TRBJ1-2	TRBD1*01	TRBD1	14	15	19	25	0	5	5
510	5.49E-05	TGCAGCGTCACATCGGGCGGCTACACCTTC	CSVTSGGYTF	TRBV29-1*01, TRBV29-1*03	TRBV29-1	TRBJ1-2*01	TRBJ1-2	TRBD1*01, TRBD2*02, TRBD2*01	TRBD1, TRBD2	7	14	17	18	6	0	6
509	5.48E-05	TGTGCCAGCAGCCTGATTAAGGCAGAGCCGAATTCACCCCTCCACTTT	CASSLIKAEPNSPLHF	TRBV7-8*01, TRBV7-8*03	TRBV7-8	TRBJ1-6*01	TRBJ1-6	TRBD1*01, TRBD2*02, TRBD2*01	TRBD1, TRBD2	12	22	24	30	9	5	14
509	5.48E-05	TGTGCCAGCAGCGGACCACAGGGGACCGGTTCACCCCTCCACTTT	CASSGPQGTGSPLHF	TRBV7-9*03, TRBV7-9*01, TRBV7-9*04, TRBV7-9*02	TRBV7-9	TRBJ1-6*02	TRBJ1-6	TRBD1*01	TRBD1	11	17	23	29	5	5	10
509	5.48E-05	TGTGCCAGCAGCTTGATAGGGAACTATGGCTACACCTTC	CASSLIGNYGYTF	TRBV7-8*01, TRBV7-8*03	TRBV7-8	TRBJ1-2*01	TRBJ1-2	TRBD1*01, TRBD2*02	TRBD1, TRBD2	13	17	20	21	3	0	3
509	5.48E-05	TGCGCCAGCAGCTTGACCCAGGGGGGAGGCTACACCTTC	CASSLTQGGGYTF	TRBV5-1*01	TRBV5-1	TRBJ1-2*01	TRBJ1-2	TRBD1*01	TRBD1	14	18	24	27	3	2	5
509	5.48E-05	TGTGCCATCAGTCATAGCAATCAGCCCCAGCATTTT	CAISHSNQPQHF	TRBV10-3*01, TRBV10-3*02	TRBV10-3	TRBJ1-5*01	TRBJ1-5	TRBD1*01	TRBD1	11	-1	-1	14	-1	-1	2
509	5.48E-05	TGTGCCAGCAGCCTCCAGGGGTCACCCCTCCACTTT	CASSLQGSPLHF	TRBV7-9*03, TRBV7-9*01, TRBV7-9*04, TRBV7-9*02	TRBV7-9	TRBJ1-6*01	TRBJ1-6	TRBD1*01	TRBD1	11	15	20	21	3	0	3
509	5.48E-05	TGCAGCGTTGAAACTGGGAACACTGAAGCTTTCTTT	CSVETGNTEAFF	TRBV29-1*01	TRBV29-1	TRBJ1-1*01	TRBJ1-1	TRBD1*01, TRBD2*02, TRBD2*01	TRBD1, TRBD2	11	13	15	17	1	1	2
508	5.47E-05	TGTGCCAGCAGTCCACTGGACAGACTTACCCCTACGAGCAGTACTTC	CASSPLDR~YPYEQYF	TRBV25-1*01	TRBV25-1	TRBJ2-7*01	TRBJ2-7	TRBD1*01	TRBD1	11	17	22	38	5	15	20
508	5.47E-05	TGCAGTGCTCATTCCACACCGACAGGGGTGATCACCCCTCCACTTT	CSAHSTPT~G*SPLHF	TRBV20-1*06, TRBV20-1*03, TRBV20-1*01, TRBV20-1*04, TRBV20-1*05, TRBV20-1*02, TRBV20-1*07	TRBV20-1	TRBJ1-6*02	TRBJ1-6	TRBD1*01	TRBD1	8	20	27	31	11	3	14
508	5.47E-05	TGTGCCAGCAGTAGGCGGGGGATCGGCTTCGGAAAACTGTTTTTT	CASSRRGIGFGKLFF	TRBV25-1*01	TRBV25-1	TRBJ1-4*01	TRBJ1-4	TRBD2*01	TRBD2	11	14	20	32	2	11	13
508	5.47E-05	TGTGCCAGCAGTGGACTAGCCGGCGCGGATACGCAGTATTTT	CASSGLAGADTQYF	TRBV25-1*01	TRBV25-1	TRBJ2-3*01	TRBJ2-3	TRBD2*02, TRBD2*01	TRBD2	12	13	19	27	0	7	7
508	5.47E-05	TGCAGCGTTGGAAGCCCAGGGAACGGCGGCTACACCTTC	CSVGSPGNGGYTF	TRBV29-1*01	TRBV29-1	TRBJ1-2*01	TRBJ1-2	TRBD1*01	TRBD1	9	16	20	27	6	6	12
508	5.47E-05	TGTGCCACCAGTGACGTCTACAATGAGCAGTTCTTC	CATSDVYNEQFF	TRBV24-1*01	TRBV24-1	TRBJ2-1*01	TRBJ2-1	TRBD1*01, TRBD2*02, TRBD2*01	TRBD1, TRBD2	13	-1	-1	17	-1	-1	3
508	5.47E-05	TGTGCCAGTAGACAATCCGGGGATACGCAGTATTTT	CASRQSGDTQYF	TRBV19*01, TRBV19*03, TRBV19*02	TRBV19	TRBJ2-3*01	TRBJ2-3	TRBD2*02, TRBD2*01	TRBD2	10	17	20	21	6	0	6
508	5.47E-05	TGCAGTGCTAGGGACAGGGGGCTAGGCTACACCTTC	CSARDRGLGYTF	TRBV20-1*01, TRBV20-1*04, TRBV20-1*05, TRBV20-1*07	TRBV20-1	TRBJ1-2*01	TRBJ1-2	TRBD1*01	TRBD1	10	11	21	24	0	2	2
507	5.45E-05	TGTGCCAGCAAGGACACCGGGACAGGTGGCTACACCTTC	CASKDTGTGGYTF	TRBV7-6*01, TRBV7-6*02	TRBV7-6	TRBJ1-2*01	TRBJ1-2	TRBD1*01	TRBD1	9	18	25	26	8	0	8
507	5.45E-05	TGCAGCGTATTTCCGGGATACGCAGTATTTT	CSVFP~DTQYF	TRBV29-1*01, TRBV29-1*03	TRBV29-1	TRBJ2-3*01	TRBJ2-3	TRBD1*01, TRBD2*02, TRBD2*01	TRBD1, TRBD2	7	11	13	16	3	2	5
506	5.44E-05	TGTGCCATCAGTGAGAACTCGGGGGCAGGGTCTAGCGAGCAGTACTTC	CAISENSGAGSSEQYF	TRBV10-3*01, TRBV10-3*02	TRBV10-3	TRBJ2-7*01	TRBJ2-7	TRBD1*01, TRBD2*01	TRBD1, TRBD2	14	20	25	35	5	9	14
506	5.44E-05	TGTGCCAGCAGGCCGGGCTCCACAGGGTACGAGCAGTACTTC	CASRPGSTGYEQYF	TRBV27*01	TRBV27	TRBJ2-7*01	TRBJ2-7	TRBD1*01	TRBD1	10	21	26	27	10	0	10
506	5.44E-05	TGCAGTGCTAGCAGAGTTAGGGATAACTCACCCCTCCACTTT	CSASRVRDNSPLHF	TRBV20-1*06, TRBV20-1*03, TRBV20-1*01, TRBV20-1*04, TRBV20-1*05, TRBV20-1*02, TRBV20-1*07	TRBV20-1	TRBJ1-6*01	TRBJ1-6	TRBD1*01, TRBD2*02	TRBD1, TRBD2	10	18	21	22	7	0	7
506	5.44E-05	TGCAGCGTGTCGCAGGGCGTGAGGACAGATACGCAGTATTTT	CSVSQGVRTDTQYF	TRBV29-1*01, TRBV29-1*03	TRBV29-1	TRBJ2-3*01	TRBJ2-3	TRBD1*01	TRBD1	7	12	16	24	4	7	11
505	5.43E-05	TGTGCCAGTAGTATTACGGGGCGCGCCTATGGCTACACCTTC	CASSITGRAYGYTF	TRBV19*01, TRBV19*02	TRBV19	TRBJ1-2*01	TRBJ1-2	TRBD1*01, TRBD2*01	TRBD1, TRBD2	13	17	21	26	3	4	7
505	5.43E-05	TGTGCCATCAGTGAGGGAGGGCCAAAAACATTCAGTACTTC	CAISEGG~KNIQYF	TRBV10-3*01, TRBV10-3*02	TRBV10-3	TRBJ2-4*01	TRBJ2-4	TRBD2*02	TRBD2	14	15	19	20	0	0	0
505	5.43E-05	TGCAGCGCCCCGGTCGCGTATGGCTACACCTTC	CSAPVAYGYTF	TRBV29-1*01, TRBV29-1*03	TRBV29-1	TRBJ1-2*01	TRBJ1-2	TRBD2*02, TRBD2*01	TRBD2	7	8	11	18	0	6	6
504	5.42E-05	TGCAGTGCTAGAGGCCTAGCGGGGTTCCACAATGAGCAGTTCTTC	CSARGLAGFHNEQFF	TRBV20-1*01, TRBV20-1*04, TRBV20-1*05, TRBV20-1*07	TRBV20-1	TRBJ2-1*01	TRBJ2-1	TRBD2*01	TRBD2	12	15	23	28	2	4	6
504	5.42E-05	TGTGCCACCAGTGAGGGACCGGGGGCTATGGCTACACCTTC	CATSEGP~GYGYTF	TRBV24-1*01	TRBV24-1	TRBJ1-2*01	TRBJ1-2	TRBD2*01	TRBD2	13	19	24	25	5	0	5
504	5.42E-05	TGTGCCACCAGTGTAGGCAGAAATCAGCCCCAGCATTTT	CATSVGRNQPQHF	TRBV24-1*01	TRBV24-1	TRBJ1-5*01	TRBJ1-5	TRBD1*01, TRBD2*02, TRBD2*01	TRBD1, TRBD2	12	17	19	21	4	1	5
504	5.42E-05	TGCAGCGTTGATCCTACAGGGTTTAACGGCTACACCTTC	CSVDPTGFNGYTF	TRBV29-1*01	TRBV29-1	TRBJ1-2*01	TRBJ1-2	TRBD1*01	TRBD1	10	15	20	27	4	6	10
504	5.42E-05	TGTGCCAGCAGCTTAGGCCACGAGCAGTACTTC	CASSLGHEQYF	TRBV7-6*01	TRBV7-6	TRBJ2-7*01	TRBJ2-7	TRBD1*01	TRBD1	15	16	18	19	0	0	0
504	5.42E-05	TGCAGTGCTAGAGATAACAGGTGGGCTTTCTTT	CSARDNRWAFF	TRBV20-1*01, TRBV20-1*05, TRBV20-1*07	TRBV20-1	TRBJ1-1*01	TRBJ1-1	TRBD1*01	TRBD1	13	16	20	24	2	3	5
503	5.41E-05	TGTGCCAGCAGTGAATAAGTACGTTGGTACACTGAAGCTTTCTTT	CASSE*VRWYTEAFF	TRBV2*01, TRBV2*03	TRBV2	TRBJ1-1*01	TRBJ1-1	TRBD2*02, TRBD2*01	TRBD2	14	17	19	28	2	8	10
503	5.41E-05	TGTGCCAGCAGGCAGGCAGGGGTCTACAATGAGCAGTTCTTC	CASRQAGVYNEQFF	TRBV25-1*01	TRBV25-1	TRBJ2-1*01	TRBJ2-1	TRBD1*01	TRBD1	10	16	21	23	5	1	6
503	5.41E-05	TGTGCCACCAGTGATTCCCTCTACTATGGCTACACCTTC	CATSDSLYYGYTF	TRBV24-1*01	TRBV24-1	TRBJ1-2*01	TRBJ1-2	TRBD2*02	TRBD2	15	16	20	22	0	1	1
503	5.41E-05	TGTGCCAGCAGTGGATACTATGGCTACACCTTC	CASSGYYGYTF	TRBV25-1*01	TRBV25-1	TRBJ1-2*01	TRBJ1-2	TRBD1*01, TRBD2*02, TRBD2*01	TRBD1, TRBD2	16	-1	-1	17	-1	-1	0
503	5.41E-05	TGCAGTGCTAGACAGTCCTATGGCTACACCTTC	CSARQSYGYTF	TRBV20-1*01, TRBV20-1*05, TRBV20-1*07	TRBV20-1	TRBJ1-2*01	TRBJ1-2	TRBD2*02, TRBD2*01	TRBD2	11	13	16	17	1	0	1
503	5.41E-05	TGCAGCGTTGTGTGGGACGAGCAGTACTTC	CSVVWDEQYF	TRBV29-1*01	TRBV29-1	TRBJ2-7*01	TRBJ2-7	TRBD1*01, TRBD2*02, TRBD2*01	TRBD1, TRBD2	9	13	15	16	3	0	3
502	5.40E-05	TGTGCCAGCAGCGGGGGACAGGACATCAATGAGCAGTTCTTC	CASSGGQDINEQFF	TRBV7-2*04, TRBV7-2*01	TRBV7-2	TRBJ2-1*01	TRBJ2-1	TRBD1*01	TRBD1	11	14	21	26	2	4	6
502	5.40E-05	TGCAGCGTTGAAGGGCAGGGCCTGTATGGCTACACCTTC	CSVEGQGLYGYTF	TRBV29-1*01	TRBV29-1	TRBJ1-2*01	TRBJ1-2	TRBD1*01	TRBD1	12	15	19	24	2	4	6
502	5.40E-05	TGCAGTGCACAGGGGGGTAATTCACCCCTCCACTTT	CSAQGGNSPLHF	TRBV20-1*06, TRBV20-1*03, TRBV20-1*01, TRBV20-1*04, TRBV20-1*05, TRBV20-1*02, TRBV20-1*07	TRBV20-1	TRBJ1-6*02	TRBJ1-6	TRBD1*01	TRBD1	7	8	15	17	0	1	1
502	5.40E-05	TGTGCCAGCGGATACAAATCTGGCTACACCTTC	CASGYKSGYTF	TRBV2*01, TRBV2*02, TRBV2*03	TRBV2	TRBJ1-2*01	TRBJ1-2	TRBD1*01, TRBD2*02, TRBD2*01	TRBD1, TRBD2	8	13	15	20	4	4	8
502	5.40E-05	TGCAGTGCTAACGGCTACACCTTC	CSANGYTF	TRBV20-1*06, TRBV20-1*03, TRBV20-1*01, TRBV20-1*04, TRBV20-1*05, TRBV20-1*02, TRBV20-1*07	TRBV20-1	TRBJ1-2*01	TRBJ1-2	TRBD2*02, TRBD2*01	TRBD2	9	-1	-1	12	-1	-1	2
501	5.39E-05	TGTGCCAGCAGGAGGTTCATTACTCCTAGTTCACCCCTCCACTTT	CASRRFITPSSPLHF	TRBV2*01, TRBV2*02, TRBV2*03	TRBV2	TRBJ1-6*02	TRBJ1-6	TRBD2*02, TRBD2*01	TRBD2	10	25	28	29	14	0	14
501	5.39E-05	TGTGCCACCAGTGATACGACGGAGGGTCTACGAGCAGTACTTC	CATSDTT~RVYEQYF	TRBV24-1*01	TRBV24-1	TRBJ2-7*01	TRBJ2-7	TRBD2*02	TRBD2	14	20	25	27	5	1	6
501	5.39E-05	TGTGCCAGCAGCCTAGACAGGGTGGGATTCACCCCTCCACTTT	CASSLDR~WDSPLHF	TRBV7-9*01, TRBV7-9*02	TRBV7-9	TRBJ1-6*02	TRBJ1-6	TRBD1*01	TRBD1	15	16	21	26	0	4	4
500	5.38E-05	TGTGCCAGCAGCTTAGTAGGGACGGGGGTTCAAGAAGAGACCCAGTACTTC	CASSLVGTGVQEETQYF	TRBV7-9*01, TRBV7-9*02	TRBV7-9	TRBJ2-5*01	TRBJ2-5	TRBD2*01	TRBD2	15	22	27	34	6	6	12
500	5.38E-05	TGTGCCAGCAGCCCGCGGGACAAACTCGAAATCAGCCCCAGCATTTT	CASSPRDK~RNQPQHF	TRBV9*02, TRBV9*01, TRBV9*03	TRBV9	TRBJ1-5*01	TRBJ1-5	TRBD1*01, TRBD2*02	TRBD1, TRBD2	11	16	21	29	4	7	11
500	5.38E-05	TGTGCCATCAGCCCCGGGACTAGTCGTACCGGGGAGCTGTTTTTT	CAISPGTSRTGELFF	TRBV10-3*01, TRBV10-3*02	TRBV10-3	TRBJ2-2*01	TRBJ2-2	TRBD2*02, TRBD2*01	TRBD2	10	15	22	27	4	4	8
500	5.38E-05	TGTGCCAGCAGCAGGGACAGCTCCTATAATTCACCCCTCCACTTT	CASSRDSSYNSPLHF	TRBV7-2*04, TRBV7-2*01	TRBV7-2	TRBJ1-6*02	TRBJ1-6	TRBD1*01	TRBD1	11	13	19	20	1	0	1
500	5.38E-05	TGCAGTGCTAGAGATTGGAGAGCGAGGGGATCACCCCTCCACTTT	CSARDWRARGSPLHF	TRBV20-1*01, TRBV20-1*05, TRBV20-1*07	TRBV20-1	TRBJ1-6*02	TRBJ1-6	TRBD1*01, TRBD2*02	TRBD1, TRBD2	13	24	28	30	10	1	11
500	5.38E-05	TGTGCCAGCAGTGTACTAGCGGGGAAGGGCGAGCAGTACTTC	CASSVLAGKGEQYF	TRBV25-1*01	TRBV25-1	TRBJ2-7*01	TRBJ2-7	TRBD2*01	TRBD2	12	14	23	29	1	5	6
500	5.38E-05	TGTGCCAGCAGACCCCCTGGGACGCCTTATGGCTACACCTTC	CASRPPGTPYGYTF	TRBV25-1*01	TRBV25-1	TRBJ1-2*01	TRBJ1-2	TRBD1*01	TRBD1	10	12	18	27	1	8	9
500	5.38E-05	TGCAGTGCTAGGCAACGTGGAGGGGCTGGCTACACCTTC	CSARQRGGAGYTF	TRBV20-1*06, TRBV20-1*03, TRBV20-1*01, TRBV20-1*04, TRBV20-1*05, TRBV20-1*02, TRBV20-1*07	TRBV20-1	TRBJ1-2*01	TRBJ1-2	TRBD2*02	TRBD2	10	18	23	26	7	2	9
500	5.38E-05	TGCAGTGCTAGAGCGGACTATAATTCACCCCTCCACTTT	CSARADYNSPLHF	TRBV20-1*01, TRBV20-1*04, TRBV20-1*05, TRBV20-1*07	TRBV20-1	TRBJ1-6*01	TRBJ1-6	TRBD1*01, TRBD2*02, TRBD2*01	TRBD1, TRBD2	12	14	16	17	1	0	1
500	5.38E-05	TGCAGTACCAGGGTTTTCGAAGAGACCCAGTACTTC	CSTRVFEETQYF	TRBV29-1*01, TRBV29-1*03	TRBV29-1	TRBJ2-5*01	TRBJ2-5	TRBD1*01	TRBD1	4	8	12	19	3	6	9
499	5.37E-05	TGCAGTGCTAGAGACTGGCAGGCCGGCGCTGGAAACACCATATATTTT	CSARDWQAGAGNTIYF	TRBV20-1*01, TRBV20-1*05, TRBV20-1*07	TRBV20-1	TRBJ1-3*01	TRBJ1-3	TRBD1*01	TRBD1	13	18	21	28	4	6	10
499	5.37E-05	TGTGCCACCAGTGATTTGAGGGACCTACTCTTCAGCCCCAGCATTTT	CATSDLRD~TLQPQHF	TRBV24-1*01	TRBV24-1	TRBJ1-5*01	TRBJ1-5	TRBD1*01, TRBD2*02, TRBD2*01	TRBD1, TRBD2	17	19	23	31	1	7	8
499	5.37E-05	TGTGCCAGCAGCTTCTGGACAGGGCTATTCACCCCTCCACTTT	CASSFWT~GYSPLHF	TRBV7-6*01, TRBV7-6*02	TRBV7-6	TRBJ1-6*02	TRBJ1-6	TRBD1*01	TRBD1	13	16	23	26	2	2	4
499	5.37E-05	TGTGCTAGCAGCTTAGCACCCACAGATACGCAGTATTTT	CASSLAPTDTQYF	TRBV7-7*01	TRBV7-7	TRBJ2-3*01	TRBJ2-3	TRBD2*02, TRBD2*01	TRBD2	16	-1	-1	20	-1	-1	3
499	5.37E-05	TGTGCCAGCAGCTTCCGTAGCAATCAGCCCCAGCATTTT	CASSFRSNQPQHF	TRBV7-2*04, TRBV7-2*01	TRBV7-2	TRBJ1-5*01	TRBJ1-5	TRBD2*02, TRBD2*01	TRBD2	13	14	16	17	0	0	0
499	5.37E-05	TGTGCCAGCAGCTTAGGGCGCCAAGAGACCCAGTACTTC	CASSLGRQETQYF	TRBV7-8*01	TRBV7-8	TRBJ2-5*01	TRBJ2-5	TRBD1*01, TRBD2*02, TRBD2*01	TRBD1, TRBD2	15	16	18	20	0	1	1
499	5.37E-05	TGTGCCACCAGTGAGGTGGGATCAGCCCCAGCATTTT	CATSEV~DQPQHF	TRBV24-1*01	TRBV24-1	TRBJ1-5*01	TRBJ1-5	TRBD1*01, TRBD2*02, TRBD2*01	TRBD1, TRBD2	13	17	19	20	3	0	3
499	5.37E-05	TGTGCCAGCAGTGATCAGGTCTATGGCTACACCTTC	CASSDQVYGYTF	TRBV2*01, TRBV2*02, TRBV2*03	TRBV2	TRBJ1-2*01	TRBJ1-2	TRBD1*01	TRBD1	13	15	18	20	1	1	2
499	5.37E-05	TGTGCCAACAGGGGATCTAACTATGGCTACACCTTC	CANRGSNYGYTF	TRBV2*01, TRBV2*03	TRBV2	TRBJ1-2*01	TRBJ1-2	TRBD1*01, TRBD2*02, TRBD2*01	TRBD1, TRBD2	10	11	14	16	0	1	1
498	5.36E-05	TGCGCCAGCAGCTTGGGCTAGCGGGCAACCTACCTACGAGCAGTACTTC	CASSLG*R~QPTYEQYF	TRBV5-1*01	TRBV5-1	TRBJ2-7*01	TRBJ2-7	TRBD2*02, TRBD2*01	TRBD2	15	17	24	32	1	7	8
498	5.36E-05	TGTGCCATCAGTGAGTCGGGCAGGGACCTTGTTGGCTACACCTTC	CAISESGRDLVGYTF	TRBV10-3*01, TRBV10-3*02	TRBV10-3	TRBJ1-2*01	TRBJ1-2	TRBD1*01, TRBD2*02, TRBD2*01	TRBD1, TRBD2	16	22	26	32	5	5	10
498	5.36E-05	TGTGCCAGCAGTGAATTCTTGGGCGGGACAGATACGCAGTATTTT	CASSEFLGGTDTQYF	TRBV25-1*01	TRBV25-1	TRBJ2-3*01	TRBJ2-3	TRBD2*02, TRBD2*01	TRBD2	15	22	26	27	6	0	6
498	5.36E-05	TGCAGTGCTAGAATGGTTAGCAATTCACCCCTCCACTTT	CSARMVSNSPLHF	TRBV20-1*01, TRBV20-1*04, TRBV20-1*05, TRBV20-1*07	TRBV20-1	TRBJ1-6*01	TRBJ1-6	TRBD2*02, TRBD2*01	TRBD2	11	17	20	21	5	0	5
498	5.36E-05	TGTGCCATCAGTGAGGGGACCTATGGCTACACCTTC	CAISEGTYGYTF	TRBV10-3*01, TRBV10-3*02	TRBV10-3	TRBJ1-2*01	TRBJ1-2	TRBD1*01, TRBD2*02, TRBD2*01	TRBD1, TRBD2	14	15	19	20	0	0	0
498	5.36E-05	TGTGCCAGCAGCTTTGGCACCTACGAGCAGTACTTC	CASSFGTYEQYF	TRBV5-6*01	TRBV5-6	TRBJ2-7*01	TRBJ2-7	TRBD1*01	TRBD1	10	15	17	19	4	1	5
497	5.35E-05	TGCGCCAGCAGTGATTTAGACACGGGGGCTCCCCTCCACTTT	CASSDLDTGAPLHF	TRBV10-2*01	TRBV10-2	TRBJ1-6*01	TRBJ1-6	TRBD1*01, TRBD2*01	TRBD1, TRBD2	13	23	28	30	9	1	10
497	5.35E-05	TGTGCCAGCAGCTTAACAGGGAACTATGGCTACACCTTC	CASSLTGNYGYTF	TRBV7-9*01, TRBV7-9*02	TRBV7-9	TRBJ1-2*01	TRBJ1-2	TRBD1*01	TRBD1	14	15	20	21	0	0	0
497	5.35E-05	TGCAGCGTTGTTTCGGGCCACTACTATGGCTACACCTTC	CSVVSGHYYGYTF	TRBV29-1*01	TRBV29-1	TRBJ1-2*01	TRBJ1-2	TRBD1*01, TRBD2*02, TRBD2*01	TRBD1, TRBD2	9	14	17	22	4	4	8
497	5.35E-05	TGTGCCACCATGGGACAAGGAAGAGACCCAGTACTTC	CATMGQ~EETQYF	TRBV24-1*01	TRBV24-1	TRBJ2-5*01	TRBJ2-5	TRBD1*01	TRBD1	9	11	16	20	1	3	4
497	5.35E-05	TGCAGCGTTGACGTACTAGTGGAGACCCAGTACTTC	CSVDVLVETQYF	TRBV29-1*01	TRBV29-1	TRBJ2-5*01	TRBJ2-5	TRBD2*02, TRBD2*01	TRBD2	10	14	18	21	3	2	5
496	5.34E-05	TGTGCCAGCAGCCCTACTGCCCAGACTAGCGGGACTTCAGATACGCAGTATTTT	CASSPTAQTSGTSDTQYF	TRBV7-6*01, TRBV7-6*02	TRBV7-6	TRBJ2-3*01	TRBJ2-3	TRBD2*02	TRBD2	11	23	33	37	11	3	14
496	5.34E-05	TGTGCCACCAGCAGTAGGACAGGGGAGCAGCCCCAGCATTTT	CATSSRTGEQPQHF	TRBV15*02	TRBV15	TRBJ1-5*01	TRBJ1-5	TRBD1*01	TRBD1	11	16	24	27	4	2	6
495	5.33E-05	TGCGCCAGCAGCTTGGAATTGGCAGCGTTTAACTATGGCTACACCTTC	CASSLELAAFNYGYTF	TRBV5-1*01	TRBV5-1	TRBJ1-2*01	TRBJ1-2	TRBD2*02, TRBD2*01	TRBD2	15	23	26	29	7	2	9
495	5.33E-05	TGTGCCAGCAGCCGTACAGGGAGAGACTACAATGAGCAGTTCTTC	CASSRTGRDYNEQFF	TRBV7-9*03, TRBV7-9*01, TRBV7-9*04, TRBV7-9*02	TRBV7-9	TRBJ2-1*01	TRBJ2-1	TRBD1*01	TRBD1	11	15	20	26	3	5	8
495	5.33E-05	TGTGCCAGCAGCTTAAGGGACAGAAATTCACCCCTCCACTTT	CASSLRDRNSPLHF	TRBV7-3*01	TRBV7-3	TRBJ1-6*02	TRBJ1-6	TRBD1*01	TRBD1	15	16	22	24	0	1	1
495	5.33E-05	TGCAGCGTCGATGAGACAGGGCGCGAGCAGTACTTC	CSVDETGREQYF	TRBV29-1*01	TRBV29-1	TRBJ2-7*01	TRBJ2-7	TRBD1*01	TRBD1	7	14	20	23	6	2	8
495	5.33E-05	TGTGCCAGGGGCGACAGGGTAGTATACACCTTC	CARGDRVVYTF	TRBV2*01, TRBV2*02, TRBV2*03	TRBV2	TRBJ1-2*01	TRBJ1-2	TRBD1*01	TRBD1	7	12	18	24	4	5	9
494	5.31E-05	TGTGCCAGCAGCCAGAACAGAAACGCACCCTACGAGCAGTACTTC	CASSQNRNAPYEQYF	TRBV7-3*05, TRBV7-3*01	TRBV7-3	TRBJ2-7*01	TRBJ2-7	TRBD1*01	TRBD1	11	16	19	28	4	8	12
494	5.31E-05	TGTGCCACCAGTGAGCCCGGACAGCGCTACGAGCAGTACTTC	CATSEPGQRYEQYF	TRBV24-1*01	TRBV24-1	TRBJ2-7*01	TRBJ2-7	TRBD1*01	TRBD1	13	18	23	26	4	2	6
494	5.31E-05	TGTGCCAGCAGCTTAGTCAGGAATAATTCACCCCTCCACTTT	CASSLVRNNSPLHF	TRBV7-8*01	TRBV7-8	TRBJ1-6*01	TRBJ1-6	TRBD1*01	TRBD1	15	17	20	22	1	1	2
494	5.31E-05	TGTGCCACCAGTGACACCCGGACTGGAGGCTACACCTTC	CATSDTRTGGYTF	TRBV24-1*01	TRBV24-1	TRBJ1-2*01	TRBJ1-2	TRBD2*02, TRBD2*01	TRBD2	13	19	23	27	5	3	8
494	5.31E-05	TGTGCCAGCAGCTTAGTTGGGGTCGAGACCCAGTACTTC	CASSLVGVETQYF	TRBV7-6*01	TRBV7-6	TRBJ2-5*01	TRBJ2-5	TRBD1*01, TRBD2*01	TRBD1, TRBD2	15	18	21	24	2	2	4
494	5.31E-05	TGCAGCGTTACGGGGAGGTCCTACGAGCAGTACTTC	CSVTGRSYEQYF	TRBV29-1*01, TRBV29-1*03	TRBV29-1	TRBJ2-7*01	TRBJ2-7	TRBD2*02	TRBD2	8	12	17	18	3	0	3
493	5.30E-05	TGTGCCAGCAGTGAATCGGACAGGCCGAAGGAGCACAGATACGCAGTATTTT	CASSESDRP~RSTDTQYF	TRBV25-1*01	TRBV25-1	TRBJ2-3*01	TRBJ2-3	TRBD1*01	TRBD1	15	17	23	31	1	7	8
493	5.30E-05	TGTGCCATCAGTGGGGGGACAGGGAGCTATGGCTACACCTTC	CAISGGTGSYGYTF	TRBV10-3*01, TRBV10-3*02	TRBV10-3	TRBJ1-2*01	TRBJ1-2	TRBD1*01	TRBD1	12	15	23	26	2	2	4
493	5.30E-05	TGTGCCACCAGCAGAGCTCGGGGGAACTATGGCTACACCTTC	CATSRARGNYGYTF	TRBV15*02	TRBV15	TRBJ1-2*01	TRBJ1-2	TRBD2*01	TRBD2	11	18	23	24	6	0	6
493	5.30E-05	TGTGCCAGCAGCTTACGGGGTTACACCGGGGAGCTGTTTTTT	CASSLRGYTGELFF	TRBV7-2*04, TRBV7-2*01	TRBV7-2	TRBJ2-2*01	TRBJ2-2	TRBD2*01	TRBD2	14	15	19	22	0	2	2
493	5.30E-05	TGCAGCGAGGGGGTGCCAGCACGGACACTGAAGCTTTCTTT	CSEGVPA~DTEAFF	TRBV29-1*03	TRBV29-1	TRBJ1-1*01	TRBJ1-1	TRBD1*01, TRBD2*02, TRBD2*01	TRBD1, TRBD2	10	16	18	24	5	5	10
492	5.29E-05	TGCGCCAGCAGCCAAGGCACCGACCCCTTCTACGAGCAGTACTTC	CASSQGTDPFYEQYF	TRBV4-3*01	TRBV4-3	TRBJ2-7*01	TRBJ2-7	TRBD1*01	TRBD1	15	23	27	29	7	1	8
492	5.29E-05	TGTGCCAGCAGCGTAGGGACAGGGGATTCACCCCTCCACTTT	CASSVGTGDSPLHF	TRBV9*02, TRBV9*01	TRBV9	TRBJ1-6*02	TRBJ1-6	TRBD1*01	TRBD1	15	16	24	25	0	0	0
492	5.29E-05	TGTGCCAGCAGCGTAGGACTGAGGGATTCACCCCTCCACTTT	CASSVGLRDSPLHF	TRBV9*02, TRBV9*01	TRBV9	TRBJ1-6*02	TRBJ1-6	TRBD2*02	TRBD2	15	20	24	25	4	0	4
492	5.29E-05	TGTGCCAGCAAACAGGGAAATAGCAATCAGCCCCAGCATTTT	CASKQGNSNQPQHF	TRBV2*01, TRBV2*02, TRBV2*03	TRBV2	TRBJ1-5*01	TRBJ1-5	TRBD1*01	TRBD1	9	11	16	20	1	3	4
492	5.29E-05	TGCAGTGCTAGTACCCGGACACCTAATTCACCCCTCCACTTT	CSASTRTPNSPLHF	TRBV20-1*01, TRBV20-1*04, TRBV20-1*05, TRBV20-1*07	TRBV20-1	TRBJ1-6*01	TRBJ1-6	TRBD1*01	TRBD1	11	16	20	23	4	2	6
492	5.29E-05	TGTGCCACCAGTGTGCCCCAGGGGCTACGAGCAGTACTTC	CATSVPQ~GYEQYF	TRBV24-1*01	TRBV24-1	TRBJ2-7*01	TRBJ2-7	TRBD1*01	TRBD1	12	18	23	24	5	0	5
492	5.29E-05	TGTGCCATCAGTGAGTCGGGGGACTATGGCTACACCTTC	CAISESGDYGYTF	TRBV10-3*01, TRBV10-3*02	TRBV10-3	TRBJ1-2*01	TRBJ1-2	TRBD1*01, TRBD2*01	TRBD1, TRBD2	16	17	21	22	0	0	0
492	5.29E-05	TGCAGCGTTGACAACTGGGGCGAAAATGGCTACACCTTC	CSVDNWGENGYTF	TRBV29-1*01	TRBV29-1	TRBJ1-2*01	TRBJ1-2	TRBD1*01	TRBD1	10	16	20	25	5	4	9
492	5.29E-05	TGCAGTGCTATGGAGGATACGCAGTATTTT	CSAMEDTQYF	TRBV20-1*06, TRBV20-1*03, TRBV20-1*01, TRBV20-1*04, TRBV20-1*05, TRBV20-1*02, TRBV20-1*07	TRBV20-1	TRBJ2-3*01	TRBJ2-3	TRBD2*02	TRBD2	9	11	14	15	1	0	1
491	5.28E-05	TGCGCCAGCAGCCAAGAGAACCCTCCCTCCTACAATGAGCAGTTCTTC	CASSQENPPSYNEQFF	TRBV4-1*02, TRBV4-1*01	TRBV4-1	TRBJ2-1*01	TRBJ2-1	TRBD2*02	TRBD2	16	20	25	26	3	0	3
491	5.28E-05	TGTGCCAGCAGCTTACGATGGGCAGCTATAGAGACCCAGTACTTC	CASSLRWAAIETQYF	TRBV11-2*03	TRBV11-2	TRBJ2-5*01	TRBJ2-5	TRBD1*01, TRBD2*02, TRBD2*01	TRBD1, TRBD2	11	19	22	29	7	6	13
491	5.28E-05	TGTGCCAGCAGGCAGTCGGGGCTCAAATTCGAGCAGTACTTC	CASRQSGLKFEQYF	TRBV2*01, TRBV2*02, TRBV2*03	TRBV2	TRBJ2-7*01	TRBJ2-7	TRBD1*01, TRBD2*01	TRBD1, TRBD2	10	17	21	29	6	7	13
491	5.28E-05	TGCAGTGCTCGACTCAACAGGGGTAATTCACCCCTCCACTTT	CSARLNRGNSPLHF	TRBV20-1*06, TRBV20-1*03, TRBV20-1*01, TRBV20-1*04, TRBV20-1*05, TRBV20-1*02, TRBV20-1*07	TRBV20-1	TRBJ1-6*01	TRBJ1-6	TRBD1*01	TRBD1	8	16	22	23	7	0	7
491	5.28E-05	TGCGCCAGCAAAGACGACAAAATAATTCACCCCTCCACTTT	CASKDDK~NSPLHF	TRBV10-1*02, TRBV10-1*01	TRBV10-1	TRBJ1-6*01	TRBJ1-6	TRBD1*01	TRBD1	9	15	18	21	5	2	7
491	5.28E-05	TGTGCCACCAGTCCTGGACACGTTTATGGCTACACCTTC	CATSPGHVYGYTF	TRBV24-1*01	TRBV24-1	TRBJ1-2*01	TRBJ1-2	TRBD1*01	TRBD1	11	15	19	24	3	4	7
491	5.28E-05	TGTGCCACCAGTGATCTCAGGTGGGGTGAGCAGTTCTTC	CATSDLRWGEQFF	TRBV24-1*01	TRBV24-1	TRBJ2-1*01	TRBJ2-1	TRBD1*01, TRBD2*01	TRBD1, TRBD2	14	22	25	26	7	0	7
491	5.28E-05	TGCAGTGCTAGAGGAGGAGGTGTCGGGGCCCTCCACTTT	CSARGGGVGALHF	TRBV20-1*01, TRBV20-1*04, TRBV20-1*05, TRBV20-1*07	TRBV20-1	TRBJ1-6*01	TRBJ1-6	TRBD2*02, TRBD2*01	TRBD2	12	15	19	28	2	8	10
491	5.28E-05	TGTGCCACCAGTGACCAGGGGTACGAGCAGTACTTC	CATSDQGYEQYF	TRBV24-1*01	TRBV24-1	TRBJ2-7*01	TRBJ2-7	TRBD1*01	TRBD1	13	15	20	21	1	0	1
490	5.27E-05	TGTGCCACCAGTGTGGGTAGGGAGACGCAGATACGCAGTATTTT	CATSVGR~DADTQYF	TRBV24-1*01	TRBV24-1	TRBJ2-3*01	TRBJ2-3	TRBD2*02	TRBD2	12	19	23	27	6	3	9
490	5.27E-05	TGTGCCAGCAGTTCATCGCGGGAGGGCAATGAGCAGTTCTTC	CASSSSREGNEQFF	TRBV6-4*02, TRBV6-4*01	TRBV6-4	TRBJ2-1*01	TRBJ2-1	TRBD2*02	TRBD2	12	17	25	26	4	0	4
490	5.27E-05	TGTGCCAGCAGCTCTGGACAGGTTAATTCACCCCTCCACTTT	CASSSGQVNSPLHF	TRBV2*01, TRBV2*02, TRBV2*03	TRBV2	TRBJ1-6*02	TRBJ1-6	TRBD1*01	TRBD1	10	15	21	23	4	1	5
490	5.27E-05	TGCGCCAGCAGGGCGGGAAATAATTCACCCCTCCACTTT	CASRAGNNSPLHF	TRBV5-1*01, TRBV5-1*02	TRBV5-1	TRBJ1-6*02	TRBJ1-6	TRBD2*02	TRBD2	10	12	17	19	1	1	2
490	5.27E-05	TGCGCCAGCAGGGGAGAAGGGCTTGAGGGCTACACCTTC	CASRGEGLEGYTF	TRBV10-2*01	TRBV10-2	TRBJ1-2*01	TRBJ1-2	TRBD2*02	TRBD2	10	11	15	27	0	11	11
490	5.27E-05	TGCAGTGCTAGACAGGGGGACTATGGCTACACCTTC	CSARQGDYGYTF	TRBV20-1*01, TRBV20-1*05, TRBV20-1*07	TRBV20-1	TRBJ1-2*01	TRBJ1-2	TRBD1*01	TRBD1	11	12	18	19	0	0	0
490	5.27E-05	TGCAGTGCTCGTAGATCCTTTATGGCTACACCTTC	CSARRS~YGYTF	TRBV20-1*06, TRBV20-1*03, TRBV20-1*01, TRBV20-1*04, TRBV20-1*05, TRBV20-1*02, TRBV20-1*07	TRBV20-1	TRBJ1-2*01	TRBJ1-2	TRBD1*01, TRBD2*02, TRBD2*01	TRBD1, TRBD2	8	16	18	20	7	1	8
489	5.26E-05	TGTGCCACTCCGACTAGCGGGGAGCACAGATACGCAGTATTTT	CATPTSG~STDTQYF	TRBV2*01, TRBV2*02, TRBV2*03	TRBV2	TRBJ2-3*01	TRBJ2-3	TRBD2*01	TRBD2	6	11	21	22	4	0	4
489	5.26E-05	TGTGCCAGCATTGCGGGACTAGCGGGCCGCGAGCAGTTCTTC	CASIAGLAGREQFF	TRBV25-1*01	TRBV25-1	TRBJ2-1*01	TRBJ2-1	TRBD2*02, TRBD2*01	TRBD2	9	14	25	30	4	4	8
489	5.26E-05	TGTGCCAGCAGTCCCAACCCCGACAGCTACGAGCAGTACTTC	CASSPNPDSYEQYF	TRBV25-1*01	TRBV25-1	TRBJ2-7*01	TRBJ2-7	TRBD1*01, TRBD2*01	TRBD1, TRBD2	11	21	25	26	9	0	9
489	5.26E-05	TGTGCCAGCAGTGTGGACACGTACACCGGGGAGCTGTTTTTT	CASSVDTYTGELFF	TRBV25-1*01	TRBV25-1	TRBJ2-2*01	TRBJ2-2	TRBD1*01	TRBD1	12	14	18	22	1	3	4
489	5.26E-05	TGCAGCGTTGCCTTGGACGGCCATTCCACTGAAGCTTTCTTT	CSVALDGHSTEAFF	TRBV29-1*01	TRBV29-1	TRBJ1-1*01	TRBJ1-1	TRBD1*01, TRBD2*02, TRBD2*01	TRBD1, TRBD2	9	14	17	26	4	8	12
489	5.26E-05	TGTGCCAGTAGTATAACTAGACCAGATACGCAGTATTTT	CASSITRPDTQYF	TRBV19*01, TRBV19*02	TRBV19	TRBJ2-3*01	TRBJ2-3	TRBD2*02, TRBD2*01	TRBD2	14	15	19	22	0	2	2
489	5.26E-05	TGTGCCAGCAAGAAGGACCTTAACTATGGCTACACCTTC	CASKKDLNYGYTF	TRBV2*01, TRBV2*02, TRBV2*03	TRBV2	TRBJ1-2*01	TRBJ1-2	TRBD1*01, TRBD2*02, TRBD2*01	TRBD1, TRBD2	9	14	17	20	4	2	6
489	5.26E-05	TGCAGTGCTCCCGGGACAGGGCACTCACCCCTCCACTTT	CSAPGTGHSPLHF	TRBV20-1*06, TRBV20-1*03, TRBV20-1*01, TRBV20-1*04, TRBV20-1*05, TRBV20-1*02, TRBV20-1*07	TRBV20-1	TRBJ1-6*02	TRBJ1-6	TRBD1*01	TRBD1	8	12	20	24	3	3	6
489	5.26E-05	TGTGCCAGTAGTATAGTTGGCTCACCCCTCCACTTT	CASSIVGSPLHF	TRBV19*01, TRBV19*02	TRBV19	TRBJ1-6*01	TRBJ1-6	TRBD1*01	TRBD1	15	18	20	21	2	0	2
488	5.25E-05	TGTGCCATCAGTGAGGCGATGGCCCGGGCCAGGGATTCACCCCTCCACTTT	CAISEAMARARDSPLHF	TRBV10-3*01, TRBV10-3*02	TRBV10-3	TRBJ1-6*02	TRBJ1-6	TRBD1*01	TRBD1	14	29	33	34	14	0	14
488	5.25E-05	TGTGCCAGCAGTGAATCAGGGTCTGGGGCCAACGTCCTGACTTTC	CASSESGSGANVLTF	TRBV25-1*01	TRBV25-1	TRBJ2-6*01	TRBJ2-6	TRBD1*01	TRBD1	15	16	20	21	0	0	0
488	5.25E-05	TGTGCCAGCAGCCAGTCTGCAGGGTTCGCGGATACGCAGTATTTT	CASSQSAGFADTQYF	TRBV7-2*04, TRBV7-2*01	TRBV7-2	TRBJ2-3*01	TRBJ2-3	TRBD1*01	TRBD1	11	19	23	30	7	6	13
488	5.25E-05	TGTGCCACCAGTGTGGGGAATAAAAATCAGCCCCAGCATTTT	CATSVGNKNQPQHF	TRBV24-1*01	TRBV24-1	TRBJ1-5*01	TRBJ1-5	TRBD1*01, TRBD2*02, TRBD2*01	TRBD1, TRBD2	12	15	18	24	2	5	7
488	5.25E-05	TGTGCCAGCAGCCCACCTCAGGGGAACTATGGCTACACCTTC	CASSPPQGNYGYTF	TRBV7-2*04, TRBV7-2*01	TRBV7-2	TRBJ1-2*01	TRBJ1-2	TRBD1*01	TRBD1	11	18	23	24	6	0	6
488	5.25E-05	TGTGCTAGCAGCTTAGACAGGGTGGGAGAGCAGTACTTC	CASSLDRVGEQYF	TRBV7-7*01	TRBV7-7	TRBJ2-7*01	TRBJ2-7	TRBD1*01	TRBD1	15	16	21	27	0	5	5
488	5.25E-05	TGTGCCAGCAGTGGGCAACATAACTATGGCTACACCTTC	CASSGQHNYGYTF	TRBV2*01, TRBV2*02, TRBV2*03	TRBV2	TRBJ1-2*01	TRBJ1-2	TRBD1*01	TRBD1	12	17	19	20	4	0	4
488	5.25E-05	TGTGCCACCAGTGACCCTAATCAGCCCCAGCATTTT	CATSDPNQPQHF	TRBV24-1*01	TRBV24-1	TRBJ1-5*01	TRBJ1-5	TRBD1*01, TRBD2*02	TRBD1, TRBD2	13	14	17	18	0	0	0
488	5.25E-05	TGTGCCAGCAGCCCGACAGGGGATGGCTACACCTTC	CASSPTGDGYTF	TRBV2*01, TRBV2*02, TRBV2*03	TRBV2	TRBJ1-2*01	TRBJ1-2	TRBD1*01	TRBD1	10	14	21	22	3	0	3
488	5.25E-05	TGTGCCAGTACAGCTAACTATGGCTACACCTTC	CASTANYGYTF	TRBV7-2*04, TRBV7-2*01	TRBV7-2	TRBJ1-2*01	TRBJ1-2	TRBD1*01	TRBD1	7	9	12	13	1	0	1
487	5.24E-05	TGCAGTGCTCCCAATACGACCACGGCGAGGCCAAAAGCAATGAGCAGTTCTTC	CSAPNTTTA~AKSNEQFF	TRBV20-1*06, TRBV20-1*03, TRBV20-1*01, TRBV20-1*04, TRBV20-1*05, TRBV20-1*02, TRBV20-1*07	TRBV20-1	TRBJ2-1*01	TRBJ2-1	TRBD2*02	TRBD2	8	26	29	37	17	7	24
487	5.24E-05	TGTGCCAGCAGCTTAGTCGTACAGAACACTGAAGCTTTCTTT	CASSLVVQNTEAFF	TRBV7-2*04, TRBV7-2*01	TRBV7-2	TRBJ1-1*01	TRBJ1-1	TRBD1*01	TRBD1	15	20	22	23	4	0	4
487	5.24E-05	TGTGCCAGCAGCACAGGGAGTAGCAATCAGCCCCAGCATTTT	CASSTGSSNQPQHF	TRBV25-1*01	TRBV25-1	TRBJ1-5*01	TRBJ1-5	TRBD1*01	TRBD1	10	12	17	20	1	2	3
487	5.24E-05	TGCGCCAGCAGCCAACCAGGGGAGATACGCAGTATTTT	CASSQP~GDTQYF	TRBV4-3*01	TRBV4-3	TRBJ2-3*01	TRBJ2-3	TRBD1*01	TRBD1	14	16	21	22	1	0	1
487	5.24E-05	TGTGCCAGCAGCGTAGATTCATCACCCCTCCACTTT	CASSVDSSPLHF	TRBV9*02, TRBV9*01	TRBV9	TRBJ1-6*02	TRBJ1-6	TRBD2*02, TRBD2*01	TRBD2	15	-1	-1	21	-1	-1	5
487	5.24E-05	TGCAGCGTTGTTGGGGGGGCAACTGAAGCTTTCTTT	CSVVGGATEAFF	TRBV29-1*01	TRBV29-1	TRBJ1-1*01	TRBJ1-1	TRBD2*01	TRBD2	9	12	18	21	2	2	4
487	5.24E-05	TGTGCCAGCAGGGCCGAAGATACGCAGTATTTT	CASRAEDTQYF	TRBV2*01, TRBV2*02, TRBV2*03	TRBV2	TRBJ2-3*01	TRBJ2-3	TRBD1*01, TRBD2*02, TRBD2*01	TRBD1, TRBD2	10	11	13	17	0	3	3
486	5.23E-05	TGTGCCAGCAGCTTATTGTTCGGGACAGGGACGTCCTTCGAGCAGTACTTC	CASSLLFGTGTSFEQYF	TRBV11-1*01	TRBV11-1	TRBJ2-7*01	TRBJ2-7	TRBD1*01	TRBD1	14	21	29	33	6	3	9
486	5.23E-05	TGTGCCAGCAGCGTAAATAGAGTCTCTGGGGCCAACGTCCTGACTTTC	CASSVNRVSGANVLTF	TRBV9*02, TRBV9*01	TRBV9	TRBJ2-6*01	TRBJ2-6	TRBD2*02, TRBD2*01	TRBD2	14	17	19	23	2	3	5
486	5.23E-05	TGTGCCAGCAGTGTCAGCGGGGGCCGTCTCCTACGAGCAGTACTTC	CASSVSGG~VSYEQYF	TRBV25-1*01	TRBV25-1	TRBJ2-7*01	TRBJ2-7	TRBD2*01	TRBD2	12	15	22	37	2	14	16
486	5.23E-05	TGTGCCACCAGCAGCGTAACTCAGGGGGAATATGGCTACACCTTC	CATSSVTQGEYGYTF	TRBV15*02	TRBV15	TRBJ1-2*01	TRBJ1-2	TRBD1*01	TRBD1	11	21	27	30	9	2	11
486	5.23E-05	TGTGCCAGCAGCTCAACAGGGGGCCAGGATTCACCCCTCCACTTT	CASSSTGGQDSPLHF	TRBV7-8*01	TRBV7-8	TRBJ1-6*02	TRBJ1-6	TRBD1*01	TRBD1	12	15	23	28	2	4	6
486	5.23E-05	TGTGCCACCAGAACTCCTACGAGCAGTACTTC	CATRT~YEQYF	TRBV15*02	TRBV15	TRBJ2-7*01	TRBJ2-7	TRBD2*02	TRBD2	10	-1	-1	13	-1	-1	2
485	5.22E-05	TGTGCCAGCAGTCGGGAGTAACAGTCACAACTAATGAAAAACTGTTTTTT	CASSRE*Q~TTNEKLFF	TRBV25-1*01	TRBV25-1	TRBJ1-4*01	TRBJ1-4	TRBD2*02	TRBD2	11	12	17	27	0	9	9
485	5.22E-05	TGTGCCAGCAGTGACTCACAGGGGGCCACAGATACGCAGTATTTT	CASSDSQGATDTQYF	TRBV6-4*02, TRBV6-4*01	TRBV6-4	TRBJ2-3*01	TRBJ2-3	TRBD1*01	TRBD1	10	17	25	26	6	0	6
484	5.21E-05	TGTGCCACCAGCGGTGGGTTCGCGGGGAACTATGGCTACACCTTC	CATSGGFAGNYGYTF	TRBV15*02	TRBV15	TRBJ1-2*01	TRBJ1-2	TRBD2*01	TRBD2	11	21	26	27	9	0	9
484	5.21E-05	TGTGCCAGCAGTGACTCTAGCGGGAGCACCGGGGAGCTGTTTTTT	CASSDSSGSTGELFF	TRBV6-4*02, TRBV6-4*01	TRBV6-4	TRBJ2-2*01	TRBJ2-2	TRBD2*02	TRBD2	16	17	25	26	0	0	0
484	5.21E-05	TGTGCCAGCAGCCCGATGGGTGCCTATGGCTACACCTTC	CASSPMGAYGYTF	TRBV7-6*01, TRBV7-6*02	TRBV7-6	TRBJ1-2*01	TRBJ1-2	TRBD1*01, TRBD2*02, TRBD2*01	TRBD1, TRBD2	11	17	19	23	5	3	8
483	5.20E-05	TGTGCCAGCAGTCTTTCCGGGACAGTTAATTCACCCCTCCACTTT	CASSLSGTVNSPLHF	TRBV2*01, TRBV2*02, TRBV2*03	TRBV2	TRBJ1-6*02	TRBJ1-6	TRBD1*01	TRBD1	11	18	24	26	6	1	7
483	5.20E-05	TGTGCCAGCAGCTTAGCCTGGCAGCCAAATTCACCCCTCCACTTT	CASSLAWQPNSPLHF	TRBV7-9*01, TRBV7-9*02	TRBV7-9	TRBJ1-6*01	TRBJ1-6	TRBD1*01, TRBD2*02, TRBD2*01	TRBD1, TRBD2	16	21	23	27	4	3	7
483	5.20E-05	TGTGCCAGCAACATAGGACAGGGGGCGGGTTCACCCCTCCACTTT	CASNIGQGAGSPLHF	TRBV2*01, TRBV2*02, TRBV2*03	TRBV2	TRBJ1-6*02	TRBJ1-6	TRBD1*01	TRBD1	9	15	25	29	5	3	8
483	5.20E-05	TGCGCCAGCAGGGGGGGGCAGGGAGGACTATGGCTACACCTTC	CASRGGQ~EDYGYTF	TRBV10-1*01	TRBV10-1	TRBJ1-2*01	TRBJ1-2	TRBD2*01	TRBD2	10	11	17	26	0	8	8
483	5.20E-05	TGTGCCATCACCAAAGCCGGGACAGCTGGTGGCTACACCTTC	CAITKAGTAGGYTF	TRBV10-3*01, TRBV10-3*02	TRBV10-3	TRBJ1-2*01	TRBJ1-2	TRBD1*01	TRBD1	9	18	24	29	8	4	12
483	5.20E-05	TGTGCCAGCAGCGCGGGGGATACAGATACGCAGTATTTT	CASSAGDTDTQYF	TRBV6-4*02, TRBV6-4*01	TRBV6-4	TRBJ2-3*01	TRBJ2-3	TRBD2*01	TRBD2	10	12	18	21	1	2	3
483	5.20E-05	TGCAGTGCTGACAGGGGGTCGAACAATGAGCAGTTCTTC	CSADRGSNNEQFF	TRBV20-1*06, TRBV20-1*03, TRBV20-1*01, TRBV20-1*04, TRBV20-1*05, TRBV20-1*02, TRBV20-1*07	TRBV20-1	TRBJ2-1*01	TRBJ2-1	TRBD1*01	TRBD1	8	9	17	22	0	4	4
483	5.20E-05	TGCAGGCTGAGGCAGCTACGAGCAGTACTTC	CRLRQ~YEQYF	TRBV20-1*06, TRBV20-1*03, TRBV20-1*01, TRBV20-1*04, TRBV20-1*05, TRBV20-1*02, TRBV20-1*07	TRBV20-1	TRBJ2-7*01	TRBJ2-7	TRBD2*02	TRBD2	4	8	11	15	3	3	6
482	5.19E-05	TGTGCCAGCAGTGACGGCGGGAGGGCACCCTACAATGAGCAGTTCTTC	CASSDGGRAPYNEQFF	TRBV25-1*01	TRBV25-1	TRBJ2-1*01	TRBJ2-1	TRBD2*02	TRBD2	13	16	24	28	2	3	5
482	5.19E-05	TGTGCCAGCAGCCTCCAGACAGATAATTCACCCCTCCACTTT	CASSLQTDNSPLHF	TRBV7-2*04, TRBV7-2*01	TRBV7-2	TRBJ1-6*01	TRBJ1-6	TRBD1*01	TRBD1	11	17	21	22	5	0	5
482	5.19E-05	TGCGCCAGCAGCTTCGGGGGGGGCAATGATGAAGCTTTCTTT	CASSFGGGNDEAFF	TRBV5-1*01	TRBV5-1	TRBJ1-1*01	TRBJ1-1	TRBD2*01	TRBD2	13	14	21	29	0	7	7
482	5.19E-05	TGCAGCGTGGATTCCAGGAGGGGAGATGGCTACACCTTC	CSVDSRRGDGYTF	TRBV29-1*01	TRBV29-1	TRBJ1-2*01	TRBJ1-2	TRBD2*02	TRBD2	7	16	21	25	8	3	11
482	5.19E-05	TGTGCCACCAGTGATTTGCAGAGTGAGCAGTTCTTC	CATSDLQSEQFF	TRBV24-1*01	TRBV24-1	TRBJ2-1*01	TRBJ2-1	TRBD1*01, TRBD2*02	TRBD1, TRBD2	17	18	20	23	0	2	2
482	5.19E-05	TGCAGCGTTCCCGACCAGTCTGGCTACACCTTC	CSVPDQSGYTF	TRBV29-1*01, TRBV29-1*03	TRBV29-1	TRBJ1-2*01	TRBJ1-2	TRBD2*02, TRBD2*01	TRBD2	8	16	19	20	7	0	7
482	5.19E-05	TGCAGCGTTGGAGAAGTGCTCGAGCAGTACTTC	CSVGEVLEQYF	TRBV29-1*01	TRBV29-1	TRBJ2-7*01	TRBJ2-7	TRBD2*02, TRBD2*01	TRBD2	13	17	19	20	3	0	3
482	5.19E-05	TGCAGTGCTAGAGGGGCAGCCCCAGCATTTT	CSARG~QPQHF	TRBV20-1*01, TRBV20-1*04, TRBV20-1*05, TRBV20-1*07	TRBV20-1	TRBJ1-5*01	TRBJ1-5	TRBD1*01, TRBD2*02, TRBD2*01	TRBD1, TRBD2	12	13	15	16	0	0	0
481	5.17E-05	TGTGCCACCAGTGATCACTCTGGCGCCTCCTCGGTAACACCTTC	CATSDHS~RLLGNTF	TRBV24-1*01	TRBV24-1	TRBJ1-2*01	TRBJ1-2	TRBD2*02	TRBD2	14	25	29	36	10	6	16
481	5.17E-05	TGTGCCAGCAGATGAGACAGGGCGGTAATTCACCCCTCCACTTT	CASR*DR~GNSPLHF	TRBV7-9*01, TRBV7-9*04, TRBV7-9*02	TRBV7-9	TRBJ1-6*01	TRBJ1-6	TRBD1*01	TRBD1	10	15	21	25	4	3	7
481	5.17E-05	TGCAGTGCTAGAGATATCCGGGATACCTACGAGCAGTACTTC	CSARDIRDTYEQYF	TRBV20-1*01, TRBV20-1*05, TRBV20-1*07	TRBV20-1	TRBJ2-7*01	TRBJ2-7	TRBD2*02	TRBD2	13	18	22	25	4	2	6
481	5.17E-05	TGTGCCACCAGTGCTTATGGGGAGTGGGAGCAGTTCTTC	CATSAYGEWEQFF	TRBV24-1*01	TRBV24-1	TRBJ2-1*01	TRBJ2-1	TRBD2*02	TRBD2	12	19	23	27	6	3	9
481	5.17E-05	TGTGCCAGCATACTGGGACAGTCCTATGGCTACACCTTC	CASILGQSYGYTF	TRBV2*01, TRBV2*02, TRBV2*03	TRBV2	TRBJ1-2*01	TRBJ1-2	TRBD1*01	TRBD1	9	14	20	23	4	2	6
481	5.17E-05	TGTGCCAGCAGCCAAGACAGGGGTGGTGGCTACACCTTC	CASSQDRGGGYTF	TRBV7-6*01, TRBV7-6*02	TRBV7-6	TRBJ1-2*01	TRBJ1-2	TRBD1*01	TRBD1	11	15	22	26	3	3	6
481	5.17E-05	TGTGCCATTCAAAAATTAGGTTCACCCCTCCACTTT	CAIQKLGSPLHF	TRBV10-3*01, TRBV10-3*02	TRBV10-3	TRBJ1-6*02	TRBJ1-6	TRBD1*01, TRBD2*02, TRBD2*01	TRBD1, TRBD2	7	17	19	20	9	0	9
481	5.17E-05	TGCGCCAGCAGTCGGGTATGGCTACACCTTC	CASSR~YGYTF	TRBV10-1*02, TRBV10-1*01	TRBV10-1	TRBJ1-2*01	TRBJ1-2	TRBD2*02, TRBD2*01	TRBD2	11	12	15	16	0	0	0
481	5.17E-05	TGCGCCAGCAGCTTCGACCAGCTAGTTTTTT	CASSF~TS*FF	TRBV5-1*01	TRBV5-1	TRBJ1-4*01	TRBJ1-4	TRBD2*02, TRBD2*01	TRBD2	13	20	23	24	6	0	6
480	5.16E-05	TGCGCCAGCGCCGGTCCGGGACACACTAACTATGGCTACACCTTC	CASAGPGHTNYGYTF	TRBV5-1*01, TRBV5-1*02	TRBV5-1	TRBJ1-2*01	TRBJ1-2	TRBD1*01	TRBD1	10	17	22	25	6	2	8
480	5.16E-05	TGCAGTGCAAAGATCCGGGACTCCCATTCGTGGGAGCAGTACTTC	CSAKIRDSHSWEQYF	TRBV20-1*06, TRBV20-1*03, TRBV20-1*01, TRBV20-1*04, TRBV20-1*05, TRBV20-1*02, TRBV20-1*07	TRBV20-1	TRBJ2-7*01	TRBJ2-7	TRBD2*02, TRBD2*01	TRBD2	7	16	21	33	8	11	19
480	5.16E-05	TGTGCCACCAGTGACTCTTGGACAGACAATGAGCAGTTCTTC	CATSDSWTDNEQFF	TRBV24-1*01	TRBV24-1	TRBJ2-1*01	TRBJ2-1	TRBD1*01	TRBD1	16	19	24	25	2	0	2
480	5.16E-05	TGTGCCAGCAATAGACAGGGTGGAGATGAAAAACTGTTTTTT	CASNRQGGDEKLFF	TRBV2*01, TRBV2*02, TRBV2*03	TRBV2	TRBJ1-4*01	TRBJ1-4	TRBD1*01	TRBD1	9	13	19	25	3	5	8
480	5.16E-05	TGCGCCAGCAGCAACGACGTCCAGAACACTGAAGCTTTCTTT	CASSNDVQNTEAFF	TRBV10-1*02, TRBV10-1*01	TRBV10-1	TRBJ1-1*01	TRBJ1-1	TRBD1*01, TRBD2*02, TRBD2*01	TRBD1, TRBD2	10	18	21	23	7	1	8
479	5.15E-05	TGTGCCAGCAGTGAACCATAGGCGCAGCGCATAGCACAGATACGCAGTATTTT	CASSEP*AQ~HSTDTQYF	TRBV25-1*01	TRBV25-1	TRBJ2-3*01	TRBJ2-3	TRBD2*02, TRBD2*01	TRBD2	14	25	28	32	10	3	13
479	5.15E-05	TGTGCCAGCAGTACAGGACTAGCGGGGGTTGCGACCCAGTACTTC	CASSTGLAGVATQYF	TRBV2*01, TRBV2*02, TRBV2*03	TRBV2	TRBJ2-5*01	TRBJ2-5	TRBD2*01	TRBD2	11	15	27	32	3	4	7
479	5.15E-05	TGCAGTGCCCCGTCGGGGTCTGGGAGAGGTTCACCCCTCCACTTT	CSAPSGSGRGSPLHF	TRBV20-1*06, TRBV20-1*03, TRBV20-1*01, TRBV20-1*04, TRBV20-1*05, TRBV20-1*02, TRBV20-1*07	TRBV20-1	TRBJ1-6*02	TRBJ1-6	TRBD2*02, TRBD2*01	TRBD2	7	21	25	29	13	3	16
479	5.15E-05	TGTGCCACCAGCAGAGTTCGATCGGGCAATGAGCAGTTCTTC	CATSRVRSGNEQFF	TRBV15*02	TRBV15	TRBJ2-1*01	TRBJ2-1	TRBD2*02, TRBD2*01	TRBD2	15	22	25	26	6	0	6
479	5.15E-05	TGTGCCAGCACCAGCGGGGGCAAATTCACCCCTCCACTTT	CASTSGG~NSPLHF	TRBV7-9*03, TRBV7-9*01, TRBV7-9*04, TRBV7-9*02	TRBV7-9	TRBJ1-6*01	TRBJ1-6	TRBD2*01	TRBD2	12	13	19	22	0	2	2
479	5.15E-05	TGTGCCACCAGTGATTTTCGCGGGCTAGGCTACACCTTC	CATSDFRGLGYTF	TRBV24-1*01	TRBV24-1	TRBJ1-2*01	TRBJ1-2	TRBD2*02, TRBD2*01	TRBD2	16	19	23	27	2	3	5
479	5.15E-05	TGTGCCAGCAGTTGGAGACAGGGCTACGAGCAGTACTTC	CASSWRQGYEQYF	TRBV25-1*01	TRBV25-1	TRBJ2-7*01	TRBJ2-7	TRBD1*01	TRBD1	11	16	22	23	4	0	4
479	5.15E-05	TGTGCCAGCAGCTTGCCGGACGGCCTCACCCTCCACTTT	CASSLPDGLTLHF	TRBV7-9*03, TRBV7-9*01, TRBV7-9*04, TRBV7-9*02	TRBV7-9	TRBJ1-6*02	TRBJ1-6	TRBD1*01, TRBD2*02, TRBD2*01	TRBD1, TRBD2	13	17	20	28	3	7	10
478	5.14E-05	TGTGCCAGCAGTGATCCGGGACTAGCGGACTACAATGAGCAGTTCTTC	CASSDPGLADYNEQFF	TRBV25-1*01	TRBV25-1	TRBJ2-1*01	TRBJ2-1	TRBD2*02, TRBD2*01	TRBD2	13	17	27	29	3	1	4
478	5.14E-05	TGTGCCACCACCGACAGCTATAGGGGCTAACTATGGCTACACCTTC	CATTDSYR~ANYGYTF	TRBV24-1*01	TRBV24-1	TRBJ1-2*01	TRBJ1-2	TRBD1*01	TRBD1	9	21	25	26	11	0	11
478	5.14E-05	TGTGCCACCAGTGATTGGGGGACCGGGGACTATGGCTACACCTTC	CATSDWGTGDYGYTF	TRBV24-1*01	TRBV24-1	TRBJ1-2*01	TRBJ1-2	TRBD1*01, TRBD2*02, TRBD2*01	TRBD1, TRBD2	15	18	22	28	2	5	7
478	5.14E-05	TGTGCCAGCAGTGAACCCGGGACAGGGGATTACGAGCAGTACTTC	CASSEPGTGDYEQYF	TRBV2*01, TRBV2*03	TRBV2	TRBJ2-7*01	TRBJ2-7	TRBD1*01	TRBD1	14	18	27	30	3	2	5
478	5.14E-05	TGTGCCACCAGTGATGAGGGGACAGCCCTACGAGCAGTACTTC	CATSDEG~QPYEQYF	TRBV24-1*01	TRBV24-1	TRBJ2-7*01	TRBJ2-7	TRBD1*01	TRBD1	14	18	24	26	3	1	4
477	5.13E-05	TGTGCCAGCAGTGAAACCCCGGTAACTAGCGTCTACAATGAGCAGTTCTTC	CASSETPVTSVYNEQFF	TRBV25-1*01	TRBV25-1	TRBJ2-1*01	TRBJ2-1	TRBD2*02, TRBD2*01	TRBD2	14	24	30	32	9	1	10
477	5.13E-05	TGTGCCAGCAACTGGGTTACAGGGGGTAGGTACGAGCAGTACTTC	CASNWVTGGRYEQYF	TRBV2*01, TRBV2*02, TRBV2*03	TRBV2	TRBJ2-7*01	TRBJ2-7	TRBD1*01	TRBD1	9	18	25	30	8	4	12
477	5.13E-05	TGTGCCAGCAGCTTACATGGACAGGGTTATGGCTACACCTTC	CASSLHGQGYGYTF	TRBV7-8*01	TRBV7-8	TRBJ1-2*01	TRBJ1-2	TRBD1*01	TRBD1	14	18	25	27	3	1	4
477	5.13E-05	TGTGCCAGCAGAGCAGGACAGGGGAACTATGGCTACACCTTC	CASRAGQGNYGYTF	TRBV2*01, TRBV2*03	TRBV2	TRBJ1-2*01	TRBJ1-2	TRBD1*01	TRBD1	10	15	23	24	4	0	4
477	5.13E-05	TGTGCCAGCAGCTTAATGACGGGTGGTGGCTACACCTTC	CASSLMTGGGYTF	TRBV7-2*04, TRBV7-2*01	TRBV7-2	TRBJ1-2*01	TRBJ1-2	TRBD2*02, TRBD2*01	TRBD2	14	19	22	26	4	3	7
477	5.13E-05	TGCAGTGCTACCCGGGACGGAAACTATGGCTACACCTTC	CSATRDGNYGYTF	TRBV20-1*06, TRBV20-1*03, TRBV20-1*01, TRBV20-1*04, TRBV20-1*05, TRBV20-1*02, TRBV20-1*07	TRBV20-1	TRBJ1-2*01	TRBJ1-2	TRBD1*01, TRBD2*02, TRBD2*01	TRBD1, TRBD2	9	13	17	21	3	3	6
477	5.13E-05	TGCAGTGCTAGACCTGACGGGAAGGGTGGCTACACCTTC	CSARPDGKGGYTF	TRBV20-1*01, TRBV20-1*04, TRBV20-1*05, TRBV20-1*07	TRBV20-1	TRBJ1-2*01	TRBJ1-2	TRBD2*02	TRBD2	11	17	21	26	5	4	9
477	5.13E-05	TGTGCCAGCAGCTTCCCAGAGTCTCCCCTCCACTTT	CASSFPESPLHF	TRBV7-9*03, TRBV7-9*01, TRBV7-9*04, TRBV7-9*02	TRBV7-9	TRBJ1-6*02	TRBJ1-6	TRBD2*02, TRBD2*01	TRBD2	13	19	22	24	5	1	6
477	5.13E-05	TGTGCCACCCGAATCGGCAGGGAGCAGTTCTTC	CATRIGREQFF	TRBV10-3*01, TRBV10-3*02	TRBV10-3	TRBJ2-1*01	TRBJ2-1	TRBD1*01, TRBD2*02, TRBD2*01	TRBD1, TRBD2	6	17	20	21	10	0	10
476	5.12E-05	TGTGCCACCAGCAGAGATCGAAGCCAGCGATTCTATGGCTACACCTTC	CATSRDRSQRFYGYTF	TRBV15*02	TRBV15	TRBJ1-2*01	TRBJ1-2	TRBD2*02, TRBD2*01	TRBD2	11	25	28	32	13	3	16
476	5.12E-05	TGTGCCAGCAGTGAATACCCATCGGGACAGCACACTGAAGCTTTCTTT	CASSEYPSGQHTEAFF	TRBV25-1*01	TRBV25-1	TRBJ1-1*01	TRBJ1-1	TRBD1*01	TRBD1	16	23	29	31	6	1	7
476	5.12E-05	TGTGCCAGCAGCGGGACGTTAGGCTATAATTCACCCCTCCACTTT	CASSGTLGYNSPLHF	TRBV7-9*03, TRBV7-9*01, TRBV7-9*04, TRBV7-9*02	TRBV7-9	TRBJ1-6*02	TRBJ1-6	TRBD1*01, TRBD2*02, TRBD2*01	TRBD1, TRBD2	11	12	16	23	0	6	6
476	5.12E-05	TGCAGTGAACGGGGGACAATGGACCGTCAAGAGACCCAGTACTTC	CSERGTMDRQETQYF	TRBV20-1*06, TRBV20-1*03, TRBV20-1*01, TRBV20-1*04, TRBV20-1*05, TRBV20-1*02, TRBV20-1*07	TRBV20-1	TRBJ2-5*01	TRBJ2-5	TRBD1*01, TRBD2*01	TRBD1, TRBD2	6	12	17	27	5	9	14
476	5.12E-05	TGTGCCAGCACTGAACAGGGATTCTATGGCTACACCTTC	CASTEQGFYGYTF	TRBV2*01, TRBV2*03	TRBV2	TRBJ1-2*01	TRBJ1-2	TRBD1*01	TRBD1	14	15	19	23	0	3	3
476	5.12E-05	TGTGCCAGCACAGGGGGCAGGGTCTATGGCTACACCTTC	CASTGGRVYGYTF	TRBV2*01, TRBV2*02, TRBV2*03	TRBV2	TRBJ1-2*01	TRBJ1-2	TRBD1*01	TRBD1	9	10	17	23	0	5	5
476	5.12E-05	TGCAGCGTTGACTCTGGAAACACCATATATTTT	CSVDSGNTIYF	TRBV29-1*01	TRBV29-1	TRBJ1-3*01	TRBJ1-3			10	-1	-1	11	-1	-1	0
475	5.11E-05	TGTGCCAGCAGTGAAAAATGGGGTAGCGACTAACCTACGAGCAGTACTTC	CASSEKWG~RLTYEQYF	TRBV25-1*01	TRBV25-1	TRBJ2-7*01	TRBJ2-7	TRBD2*02, TRBD2*01	TRBD2	14	27	31	33	12	1	13
475	5.11E-05	TGTGCCAGCAGCCCCATAGCGGGAGCTGACGATACGCAGTATTTT	CASSPIAGADDTQYF	TRBV6-4*02, TRBV6-4*01	TRBV6-4	TRBJ2-3*01	TRBJ2-3	TRBD2*02	TRBD2	11	16	24	30	4	5	9
475	5.11E-05	TGTGCCACCAGTGACCCCGGGACAGGAAGTATGGCTACACCTTC	CATSDPG~RKYGYTF	TRBV24-1*01	TRBV24-1	TRBJ1-2*01	TRBJ1-2	TRBD1*01	TRBD1	13	18	25	29	4	3	7
475	5.11E-05	TGTGCCAGCAGTGATTCTAACCTCCCCTACGAGCAGTACTTC	CASSDSNLPYEQYF	TRBV25-1*01	TRBV25-1	TRBJ2-7*01	TRBJ2-7	TRBD2*02	TRBD2	13	20	24	25	6	0	6
475	5.11E-05	TGTGCCAGCAGCTTAGAAGTAGGCGGGACCCCTCCACTTT	CASSLEV~AGPLHF	TRBV7-9*01, TRBV7-9*02	TRBV7-9	TRBJ1-6*01	TRBJ1-6	TRBD2*02, TRBD2*01	TRBD2	15	22	26	27	6	0	6
475	5.11E-05	TGTGCCATCAGGTTGGACAGCTTGTATGGCTACACCTTC	CAIRLDSLYGYTF	TRBV10-3*01, TRBV10-3*02	TRBV10-3	TRBJ1-2*01	TRBJ1-2	TRBD1*01	TRBD1	10	14	19	24	3	4	7
475	5.11E-05	TGCAGCGTTAGCGGGGGGGCAGATGAGCAGTTCTTC	CSVSGGADEQFF	TRBV29-1*01, TRBV29-1*03	TRBV29-1	TRBJ2-1*01	TRBJ2-1	TRBD2*01	TRBD2	8	9	18	22	0	3	3
474	5.10E-05	TGTGCCAGCAGCCTCAAGGACTCCTCGCGTACGGATACGCAGTATTTT	CASSLKDSSRTDTQYF	TRBV25-1*01	TRBV25-1	TRBJ2-3*01	TRBJ2-3	TRBD2*02, TRBD2*01	TRBD2	10	17	21	33	6	11	17
474	5.10E-05	TGTGCCACCAGTGACGCGACGGGCACGTCTCCTACGAGCAGTACTTC	CATSDATG~VSYEQYF	TRBV24-1*01	TRBV24-1	TRBJ2-7*01	TRBJ2-7	TRBD1*01, TRBD2*02, TRBD2*01	TRBD1, TRBD2	13	20	23	28	6	4	10
474	5.10E-05	TGTGCCAGCAGTCGGGAGGGTAGCACAGATACGCAGTATTTT	CASSREGSTDTQYF	TRBV25-1*01	TRBV25-1	TRBJ2-3*01	TRBJ2-3	TRBD2*02	TRBD2	11	12	19	21	0	1	1
474	5.10E-05	TGTGCCAGCAGTTAGGGTGCCGGGTCAGCCCCAGCATTTT	CASS*GA~GQPQHF	TRBV12-4*01, TRBV12-3*01	TRBV12-4, TRBV12-3	TRBJ1-5*01	TRBJ1-5	TRBD1*01, TRBD2*02, TRBD2*01	TRBD1, TRBD2	12	13	16	24	0	7	7
474	5.10E-05	TGTGCCAGCAGCTTAGCGTTACCACGAGCAGTACTTC	CASSLA~YHEQYF	TRBV7-8*01	TRBV7-8	TRBJ2-7*01	TRBJ2-7	TRBD2*02	TRBD2	16	-1	-1	23	-1	-1	6
473	5.09E-05	TGCGCCAGCAGCTTGACAACAGGATACACTTATAGCAATCAGCCCCAGCATTTT	CASSLTTGYTYSNQPQHF	TRBV5-1*01	TRBV5-1	TRBJ1-5*01	TRBJ1-5	TRBD1*01	TRBD1	14	18	22	32	3	9	12
473	5.09E-05	TGTGCCAGCAGTGAATGGGGGACCCGAACCTACAATGAGCAGTTCTTC	CASSEWGTRTYNEQFF	TRBV25-1*01	TRBV25-1	TRBJ2-1*01	TRBJ2-1	TRBD1*01, TRBD2*02, TRBD2*01	TRBD1, TRBD2	15	18	22	28	2	5	7
473	5.09E-05	TGTGCCAGCAGCACCGGGACTAGCGGGGGGTCAGATACGCAGTATTTT	CASSTGTSGGSDTQYF	TRBV6-4*02, TRBV6-4*01	TRBV6-4	TRBJ2-3*01	TRBJ2-3	TRBD2*01	TRBD2	10	15	29	31	4	1	5
473	5.09E-05	TGTGCCATCAGTGAGTCGACTCAAGTCTATGGCTACACCTTC	CAISESTQVYGYTF	TRBV10-3*01, TRBV10-3*02	TRBV10-3	TRBJ1-2*01	TRBJ1-2	TRBD2*02, TRBD2*01	TRBD2	16	17	20	26	0	5	5
473	5.09E-05	TGTGCCAGCAGCAAACCACCCGAAAATTCACCCCTCCACTTT	CASSKPPENSPLHF	TRBV7-2*04, TRBV7-2*01	TRBV7-2	TRBJ1-6*01	TRBJ1-6	TRBD2*02, TRBD2*01	TRBD2	11	18	21	24	6	2	8
473	5.09E-05	TGTGCCAGCAGTGGTGTTTATAATTCACCCCTCCACTTT	CASSGVYNSPLHF	TRBV7-2*04, TRBV7-2*01	TRBV7-2	TRBJ1-6*01	TRBJ1-6	TRBD1*01	TRBD1	10	14	16	18	3	1	4
473	5.09E-05	TGCAGCGTTGCACAGGGGGCTTCCTATGGCTACACCTTC	CSVAQGASYGYTF	TRBV29-1*01	TRBV29-1	TRBJ1-2*01	TRBJ1-2	TRBD1*01	TRBD1	9	11	19	23	1	3	4
473	5.09E-05	TGCAGCGTGAGACTAGCGGCAACCTACGAGCAGTACTTC	CSVRLAATYEQYF	TRBV29-1*01, TRBV29-1*03	TRBV29-1	TRBJ2-7*01	TRBJ2-7	TRBD2*02, TRBD2*01	TRBD2	7	10	18	22	2	3	5
473	5.09E-05	TGCAGTGCTAGTGGGGTCTATGGCTACACCTTC	CSASGVYGYTF	TRBV20-1*01, TRBV20-1*04, TRBV20-1*05, TRBV20-1*07	TRBV20-1	TRBJ1-2*01	TRBJ1-2	TRBD1*01, TRBD2*01	TRBD1, TRBD2	11	12	15	17	0	1	1
472	5.08E-05	TGTGCCAGCAGCTTAGGTGGCCTGTCCTATAATTCACCCCTCCACTTT	CASSLGGLSYNSPLHF	TRBV7-8*01	TRBV7-8	TRBJ1-6*01	TRBJ1-6	TRBD1*01	TRBD1	15	20	23	24	4	0	4
472	5.08E-05	TGTGCCAGCAGCCTGGAGCGGGCTACAACCTACGAGCAGTACTTC	CASSLERATTYEQYF	TRBV5-4*01	TRBV5-4	TRBJ2-7*01	TRBJ2-7	TRBD2*02, TRBD2*01	TRBD2	15	16	21	28	0	6	6
472	5.08E-05	TGCAGTGCTAGAGGGGGTGTGCAGATAAATCAGCCCCAGCATTTT	CSARGGVQINQPQHF	TRBV20-1*01, TRBV20-1*04, TRBV20-1*05, TRBV20-1*07	TRBV20-1	TRBJ1-5*01	TRBJ1-5	TRBD1*01, TRBD2*01	TRBD1, TRBD2	12	13	16	27	0	10	10
472	5.08E-05	TGTGCCACCAGTGATTGGACAGGTGCCTACGAGCAGTACTTC	CATSDWTGAYEQYF	TRBV24-1*01	TRBV24-1	TRBJ2-7*01	TRBJ2-7	TRBD1*01	TRBD1	15	16	22	25	0	2	2
472	5.08E-05	TGTGCCAGCAGCCTGGACAGCCCTTCCTACGAGCAGTACTTC	CASSLDSPSYEQYF	TRBV6-1*01	TRBV6-1	TRBJ2-7*01	TRBJ2-7	TRBD1*01	TRBD1	11	14	19	24	2	4	6
472	5.08E-05	TGTGCCAGCTGTTGGCAAAGAAATTCACCCCTCCACTTT	CASCWQRNSPLHF	TRBV2*01, TRBV2*02, TRBV2*03	TRBV2	TRBJ1-6*01	TRBJ1-6	TRBD1*01	TRBD1	8	13	15	21	4	5	9
472	5.08E-05	TGTGCCAGCAACGCAGGGGGCGACGGCTACACCTTC	CASNAGGDGYTF	TRBV7-9*03, TRBV7-9*01, TRBV7-9*04, TRBV7-9*02	TRBV7-9	TRBJ1-2*01	TRBJ1-2	TRBD1*01	TRBD1	9	13	20	24	3	3	6
472	5.08E-05	TGTGCCACCAGTGAGGGGTGAAAGGCTACACCTTC	CATSEG~KGYTF	TRBV24-1*01	TRBV24-1	TRBJ1-2*01	TRBJ1-2	TRBD1*01, TRBD2*01	TRBD1, TRBD2	13	14	17	23	0	5	5
472	5.08E-05	TGCAGCGCCGGACAAGAATATGGCTACACCTTC	CSAGQEYGYTF	TRBV29-1*03	TRBV29-1	TRBJ1-2*01	TRBJ1-2	TRBD1*01	TRBD1	7	9	13	18	1	4	5
471	5.07E-05	TGTGCCAGCAGTTATAGCGCTGAGGGCTCCTACGAGCAGTACTTC	CASSYSAEGSYEQYF	TRBV25-1*01	TRBV25-1	TRBJ2-7*01	TRBJ2-7	TRBD2*02, TRBD2*01	TRBD2	11	21	25	26	9	0	9
471	5.07E-05	TGTGCCATCAGAGGGCAGGCAACCCCTAAAGCTACACCTTC	CAIRGQA~P*SYTF	TRBV10-3*01, TRBV10-3*02	TRBV10-3	TRBJ1-2*01	TRBJ1-2	TRBD1*01	TRBD1	10	22	26	30	11	3	14
471	5.07E-05	TGTGCCAGCGACTAGCGGGAATACCTACGAGCAGTACTTC	CASD*RE~TYEQYF	TRBV25-1*01	TRBV25-1	TRBJ2-7*01	TRBJ2-7	TRBD2*02	TRBD2	8	9	19	23	0	3	3
471	5.07E-05	TGTGCCATCAGTGAAAGGGGGGACTATGGCTACACCTTC	CAISERGDYGYTF	TRBV10-3*01, TRBV10-3*02	TRBV10-3	TRBJ1-2*01	TRBJ1-2	TRBD1*01, TRBD2*01	TRBD1, TRBD2	13	15	20	22	1	1	2
471	5.07E-05	TGTGCCACCAGCAGGTTCGGGAGCGACGAGCAGTACTTC	CATSRFGSDEQYF	TRBV15*02	TRBV15	TRBJ2-7*01	TRBJ2-7	TRBD2*02	TRBD2	11	17	22	25	5	2	7
471	5.07E-05	TGCAGCGTTGAGTTAGCGGGGCGGAATGAGCAGTTCTTC	CSVELAGRNEQFF	TRBV29-1*01	TRBV29-1	TRBJ2-1*01	TRBJ2-1	TRBD2*01	TRBD2	10	13	20	24	2	3	5
471	5.07E-05	TGTGCCAGTACAGGGGATAATTCACCCCTCCACTTT	CASTGDNSPLHF	TRBV19*01, TRBV19*03, TRBV19*02	TRBV19	TRBJ1-6*01	TRBJ1-6	TRBD1*01	TRBD1	9	10	15	16	0	0	0
470	5.06E-05	TGTGCCAGCAGCTTAGCCCTCCGGAATTTAGGATCACCCCTCCACTTT	CASSLALRNLGSPLHF	TRBV7-8*01	TRBV7-8	TRBJ1-6*02	TRBJ1-6	TRBD2*02	TRBD2	16	17	21	33	0	11	11
470	5.06E-05	TGCAGTGCTAGAGAAGGACAGGGTCGTAATTCACCCCTCCACTTT	CSAREGQGRNSPLHF	TRBV20-1*01, TRBV20-1*05, TRBV20-1*07	TRBV20-1	TRBJ1-6*01	TRBJ1-6	TRBD1*01	TRBD1	13	15	22	26	1	3	4
470	5.06E-05	TGTGCCAGCAGCGGTAGTCAGGGGGGGATTCACCCCTCCACTTT	CASSGSQ~GDSPLHF	TRBV7-3*05, TRBV7-3*01	TRBV7-3	TRBJ1-6*02	TRBJ1-6	TRBD1*01, TRBD2*01	TRBD1, TRBD2	11	18	24	27	6	2	8
470	5.06E-05	TGCAGCGTTGAGATCGTGTCAGGACGGGGAAAACTGTTTTTT	CSVEIVSGRGKLFF	TRBV29-1*01	TRBV29-1	TRBJ1-4*01	TRBJ1-4	TRBD2*01	TRBD2	10	24	28	29	13	0	13
470	5.06E-05	TGTGCCACCAGTGTGCCAGGGATGCACGAGCAGTACTTC	CATSVPGMHEQYF	TRBV24-1*01	TRBV24-1	TRBJ2-7*01	TRBJ2-7	TRBD1*01	TRBD1	12	16	20	25	3	4	7
470	5.06E-05	TGTGCCAGCAGTGGGGGCACCACAGATACGCAGTATTTT	CASSGGTTDTQYF	TRBV6-4*02, TRBV6-4*01	TRBV6-4	TRBJ2-3*01	TRBJ2-3	TRBD1*01	TRBD1	12	13	17	20	0	2	2
470	5.06E-05	TGCAGTGCCACAGAAAGGGAGGGTATGGCTACACCTTC	CSATER~GYGYTF	TRBV20-1*01, TRBV20-1*05, TRBV20-1*07	TRBV20-1	TRBJ1-2*01	TRBJ1-2	TRBD2*02	TRBD2	7	16	22	23	8	0	8
469	5.05E-05	TGTGCCACCAGTGAACTCGACAGGGGAGGATCACTATGGCTACACCTTC	CATSELDR~EDHYGYTF	TRBV24-1*01	TRBV24-1	TRBJ1-2*01	TRBJ1-2	TRBD1*01	TRBD1	13	18	25	32	4	6	10
469	5.05E-05	TGTGCCAGCAGCTCCAGGGGGCGCGGGCAATCAGCCCCAGCATTTT	CASSSRGR~GNQPQHF	TRBV7-9*03, TRBV7-9*01, TRBV7-9*04, TRBV7-9*02	TRBV7-9	TRBJ1-5*01	TRBJ1-5	TRBD1*01	TRBD1	13	14	21	26	0	4	4
469	5.05E-05	TGCAGTGCTAGATTTCCAGGGACCGTCAATTCACCCCTCCACTTT	CSARFPGTVNSPLHF	TRBV20-1*01, TRBV20-1*04, TRBV20-1*05, TRBV20-1*07	TRBV20-1	TRBJ1-6*02	TRBJ1-6	TRBD1*01, TRBD2*02, TRBD2*01	TRBD1, TRBD2	11	18	22	27	6	4	10
469	5.05E-05	TGCGCCTGTCCCCCAAACCCTATAATTCACCCCTCCACTTT	CACPPNP~NSPLHF	TRBV10-1*02, TRBV10-1*01	TRBV10-1	TRBJ1-6*01	TRBJ1-6	TRBD1*01	TRBD1	5	6	11	18	0	6	6
468	5.04E-05	TGTGCCAGCAGTGAAGGTAACAGGGCCTCATGGAACACTGAAGCTTTCTTT	CASSEGNRASWNTEAFF	TRBV25-1*01	TRBV25-1	TRBJ1-1*01	TRBJ1-1	TRBD1*01	TRBD1	14	19	24	32	4	7	11
468	5.04E-05	TGTGCCAGCAGCTACCGGGACAGGGAACAGATACGAGCAGTACTTC	CASSYRDR~NRYEQYF	TRBV7-2*04, TRBV7-2*01	TRBV7-2	TRBJ2-7*01	TRBJ2-7	TRBD1*01	TRBD1	12	16	24	31	3	6	9
468	5.04E-05	TGCGCCAGCAGTGAATGGGACACCCGGATACAATGAGCAGTTCTTC	CASSEWDT~GYNEQFF	TRBV10-1*01	TRBV10-1	TRBJ2-1*01	TRBJ2-1	TRBD1*01	TRBD1	13	16	21	28	2	6	8
468	5.04E-05	TGTGCCAGCAGTGACTCTAGCGGCTCCTACAATGAGCAGTTCTTC	CASSDSSGSYNEQFF	TRBV6-4*02, TRBV6-4*01	TRBV6-4	TRBJ2-1*01	TRBJ2-1	TRBD2*02, TRBD2*01	TRBD2	10	16	22	23	5	0	5
468	5.04E-05	TGTGCCACCAGTGACCCTGACAGGGGAGGGACGAGCAGTACTTC	CATSDPD~GRDEQYF	TRBV24-1*01	TRBV24-1	TRBJ2-7*01	TRBJ2-7	TRBD1*01	TRBD1	13	18	25	30	4	4	8
468	5.04E-05	TGTGCCAGCAGTGAAGCCAGCCTTAACTATGGCTACACCTTC	CASSEASLNYGYTF	TRBV2*01, TRBV2*03	TRBV2	TRBJ1-2*01	TRBJ1-2	TRBD1*01, TRBD2*02, TRBD2*01	TRBD1, TRBD2	16	17	19	23	0	3	3
468	5.04E-05	TGCAGTGCTAGAGGGGACCTCCGTAATGAAAAACTGTTTTTT	CSARGDLRNEKLFF	TRBV20-1*01, TRBV20-1*04, TRBV20-1*05, TRBV20-1*07	TRBV20-1	TRBJ1-4*01	TRBJ1-4	TRBD1*01, TRBD2*02, TRBD2*01	TRBD1, TRBD2	12	13	17	23	0	5	5
468	5.04E-05	TGCAGCGTTGTGTGGACGCACCTCACAATGAGCAGTTCTTC	CSVVWTH~HNEQFF	TRBV29-1*01	TRBV29-1	TRBJ2-1*01	TRBJ2-1	TRBD1*01, TRBD2*02, TRBD2*01	TRBD1, TRBD2	9	13	16	24	3	7	10
468	5.04E-05	TGTGCCACTGCGTTGGACAGGCCACGAGAGCAGTACTTC	CATALDRPREQYF	TRBV15*02	TRBV15	TRBJ2-7*01	TRBJ2-7	TRBD1*01	TRBD1	7	14	20	27	6	6	12
468	5.04E-05	TGTGCCACCAAGGCAACTAGCGGTCCTCAGCAGTTCTTC	CATKATSGPQQFF	TRBV24-1*01	TRBV24-1	TRBJ2-1*01	TRBJ2-1	TRBD2*02, TRBD2*01	TRBD2	9	15	22	28	5	5	10
468	5.04E-05	TGCAGTGCTTTAGACAGGGTGGGCTATGGCTACACCTTC	CSALDRVGYGYTF	TRBV20-1*06, TRBV20-1*03, TRBV20-1*01, TRBV20-1*04, TRBV20-1*05, TRBV20-1*02, TRBV20-1*07	TRBV20-1	TRBJ1-2*01	TRBJ1-2	TRBD1*01	TRBD1	8	12	18	23	3	4	7
468	5.04E-05	TGCAGTGCTGTTAGCGGGGGCGTTCCCCAGTACTTC	CSAVSGGVPQYF	TRBV20-1*06, TRBV20-1*03, TRBV20-1*01, TRBV20-1*04, TRBV20-1*05, TRBV20-1*02, TRBV20-1*07	TRBV20-1	TRBJ2-5*01	TRBJ2-5	TRBD2*01	TRBD2	8	11	19	25	2	5	7
467	5.02E-05	TGTGCTAGCAGCTTAGGGAGGACAGTCAACACCGGGGAGCTGTTTTTT	CASSLGRTVNTGELFF	TRBV7-7*01	TRBV7-7	TRBJ2-2*01	TRBJ2-2	TRBD1*01	TRBD1	15	19	24	27	3	2	5
467	5.02E-05	TGTGCCAGCAGTGAAGCGGCCGGCGGGAGAGGCATTCAGTACTTC	CASSEAAGGRGIQYF	TRBV2*01, TRBV2*03	TRBV2	TRBJ2-4*01	TRBJ2-4	TRBD2*02	TRBD2	16	22	28	32	5	3	8
467	5.02E-05	TGTGCCAGCAGCTTAAGGAAGGGGGATGGTGAAAAACTGTTTTTT	CASSLRKGDGEKLFF	TRBV7-9*01, TRBV7-9*04, TRBV7-9*02	TRBV7-9	TRBJ1-4*01	TRBJ1-4	TRBD1*01	TRBD1	14	19	24	29	4	4	8
467	5.02E-05	TGCAGCGTACAGACCGGACAGGGGGCAGTAGGCTACACCTTC	CSVQTGQGAVGYTF	TRBV29-1*01, TRBV29-1*03	TRBV29-1	TRBJ1-2*01	TRBJ1-2	TRBD1*01	TRBD1	7	15	25	30	7	4	11
467	5.02E-05	TGTGCCACCAGTTGAGCTCTGGGGCCAACGTCCTGACTTTC	CATS*AL~ANVLTF	TRBV24-1*01	TRBV24-1	TRBJ2-6*01	TRBJ2-6	TRBD2*02	TRBD2	11	13	15	16	1	0	1
467	5.02E-05	TGTGCCAGTACCCATGGGGGTGCGGCACCCCTCCACTTT	CASTHGGAAPLHF	TRBV19*01, TRBV19*03, TRBV19*02	TRBV19	TRBJ1-6*02	TRBJ1-6	TRBD1*01, TRBD2*01	TRBD1, TRBD2	7	15	19	25	7	5	12
466	5.01E-05	TGTGCCAGCAGTGAATCCCCTATTAGGACTAGCGTAACCTACGAGCAGTACTTC	CASSESPIRTSVTYEQYF	TRBV25-1*01	TRBV25-1	TRBJ2-7*01	TRBJ2-7	TRBD2*02, TRBD2*01	TRBD2	15	25	33	37	9	3	12
466	5.01E-05	TGTGCCAGCAGCTTAGCGGGGGGACTAGCGGGAGAAGATCTGTACTTC	CASSLAGGLAGEDLYF	TRBV7-2*04, TRBV7-2*01	TRBV7-2	TRBJ2-7*01	TRBJ2-7	TRBD2*02	TRBD2	16	20	33	41	3	7	10
466	5.01E-05	TGTGCCACCCTCACCCAGCCCAGCAACAATGAGCAGTTCTTC	CATLTQPSNNEQFF	TRBV24-1*01	TRBV24-1	TRBJ2-1*01	TRBJ2-1	TRBD1*01	TRBD1	8	17	20	25	8	4	12
466	5.01E-05	TGTGCCACCAGCAGAGCGGCAGGAAGCGCCGAGCAGTACTTC	CATSRAAGSAEQYF	TRBV15*02	TRBV15	TRBJ2-7*01	TRBJ2-7	TRBD2*02, TRBD2*01	TRBD2	11	14	18	29	2	10	12
466	5.01E-05	TGCAGTGCTAGGGCCGGGACAGACTACAATGAGCAGTTCTTC	CSARAGTDYNEQFF	TRBV20-1*01, TRBV20-1*04, TRBV20-1*05, TRBV20-1*07	TRBV20-1	TRBJ2-1*01	TRBJ2-1	TRBD1*01	TRBD1	10	15	21	23	4	1	5
466	5.01E-05	TGTGCCACCAGTGTAGTCAGGATGAAACATTCAGTACTTC	CATSVVR~*NIQYF	TRBV24-1*01	TRBV24-1	TRBJ2-4*01	TRBJ2-4	TRBD2*02, TRBD2*01	TRBD2	12	13	17	24	0	6	6
466	5.01E-05	TGTGCCAGCAGTACGGCGCATCCTACGAGCAGTACTTC	CASSTA~SYEQYF	TRBV7-6*01, TRBV7-6*02	TRBV7-6	TRBJ2-7*01	TRBJ2-7	TRBD1*01, TRBD2*02, TRBD2*01	TRBD1, TRBD2	10	14	16	20	3	3	6
465	5.00E-05	TGTGCCAGCAGCCCCCTGGGACTAGCGATTTACAATGAGCAGTTCTTC	CASSPLGLAIYNEQFF	TRBV9*02, TRBV9*01, TRBV9*03	TRBV9	TRBJ2-1*01	TRBJ2-1	TRBD2*02, TRBD2*01	TRBD2	11	17	26	30	5	3	8
465	5.00E-05	TGTGCCATCACTCGAGACTTTGGAAACACCATATATTTT	CAITRDFGNTIYF	TRBV10-3*01, TRBV10-3*02	TRBV10-3	TRBJ1-3*01	TRBJ1-3	TRBD2*02, TRBD2*01	TRBD2	9	15	18	20	5	1	6
465	5.00E-05	TGCAGTGCTAGTGGAGGGGACTATAGAGAGCAGTACTTC	CSASGGDYREQYF	TRBV20-1*01, TRBV20-1*04, TRBV20-1*05, TRBV20-1*07	TRBV20-1	TRBJ2-7*01	TRBJ2-7	TRBD2*02, TRBD2*01	TRBD2	11	16	22	27	4	4	8
465	5.00E-05	TGTGCCAGCAGCCTGGTGGGGTACGAGCAGTACTTC	CASSLVGYEQYF	TRBV13*01	TRBV13	TRBJ2-7*01	TRBJ2-7	TRBD1*01, TRBD2*01	TRBD1, TRBD2	11	17	20	21	5	0	5
465	5.00E-05	TGCAGTGCTAGAGACCGTCTGGCTACACCTTC	CSARD~SGYTF	TRBV20-1*01, TRBV20-1*05, TRBV20-1*07	TRBV20-1	TRBJ1-2*01	TRBJ1-2	TRBD1*01, TRBD2*02, TRBD2*01	TRBD1, TRBD2	13	16	18	19	2	0	2
464	4.99E-05	TGTGCCAGCAGCCAAGAAGCACAAGAGAAAAATTCACCCCTCCACTTT	CASSQEAQEKNSPLHF	TRBV4-2*01	TRBV4-2	TRBJ1-6*02	TRBJ1-6	TRBD1*01, TRBD2*02, TRBD2*01	TRBD1, TRBD2	16	20	22	30	3	7	10
464	4.99E-05	TGTGCCAGCACCTCCCCAGGGGGTAGTGACACTGAAGCTTTCTTT	CASTSPGGSDTEAFF	TRBV5-6*01	TRBV5-6	TRBJ1-1*01	TRBJ1-1	TRBD1*01	TRBD1	9	16	22	28	6	5	11
464	4.99E-05	TGTGCCAGCAGTGGGGTTTAGGACAGGGAACGAGCAGTACTTC	CASSGV*~TGNEQYF	TRBV2*01, TRBV2*02, TRBV2*03	TRBV2	TRBJ2-7*01	TRBJ2-7	TRBD1*01	TRBD1	12	20	27	29	7	1	8
464	4.99E-05	TGTGCCACCAGCAGACGGACAGGGGAGGGCGAGCAGTACTTC	CATSRRTGEGEQYF	TRBV15*02	TRBV15	TRBJ2-7*01	TRBJ2-7	TRBD1*01	TRBD1	11	16	24	29	4	4	8
464	4.99E-05	TGTGCCAGCAGCTGGATGGCCGGCGAGCAGTACTTC	CASSWMAGEQYF	TRBV7-6*01, TRBV7-6*02	TRBV7-6	TRBJ2-7*01	TRBJ2-7	TRBD1*01, TRBD2*02, TRBD2*01	TRBD1, TRBD2	12	13	15	23	0	7	7
464	4.99E-05	TGCAGTGCTAGAGTTGAGATCAATGAGCAGTTCTTC	CSARVEINEQFF	TRBV20-1*01, TRBV20-1*04, TRBV20-1*05, TRBV20-1*07	TRBV20-1	TRBJ2-1*01	TRBJ2-1	TRBD2*02	TRBD2	12	15	17	20	2	2	4
464	4.99E-05	TGTGCCACCAGCAACTACAATGAGCAGTTCTTC	CATSNYNEQFF	TRBV15*02	TRBV15	TRBJ2-1*01	TRBJ2-1			11	-1	-1	14	-1	-1	2
463	4.98E-05	TGTGCCAGCAGTGAAGGGGGGGTTGGGCTTAATTCACCCCTCCACTTT	CASSEGGVGLNSPLHF	TRBV2*01, TRBV2*03	TRBV2	TRBJ1-6*02	TRBJ1-6	TRBD2*01	TRBD2	15	16	21	29	0	7	7
463	4.98E-05	TGCAGTGCTAGAGATAGGCAAGACGGCTATTCACCCCTCCACTTT	CSARDRQDGYSPLHF	TRBV20-1*01, TRBV20-1*05, TRBV20-1*07	TRBV20-1	TRBJ1-6*01	TRBJ1-6	TRBD1*01, TRBD2*02, TRBD2*01	TRBD1, TRBD2	13	21	23	28	7	4	11
463	4.98E-05	TGTGCCACCAGTGGGCCTAGCGGGTACAATGAGCAGTTCTTC	CATSGPSGYNEQFF	TRBV24-1*01	TRBV24-1	TRBJ2-1*01	TRBJ2-1	TRBD2*02, TRBD2*01	TRBD2	12	16	23	24	3	0	3
463	4.98E-05	TGTGCCACCAGCGTAACCCGATCAGGTAATGAGCAGTTCTTC	CATSVTRSGNEQFF	TRBV15*02	TRBV15	TRBJ2-1*01	TRBJ2-1	TRBD1*01, TRBD2*02, TRBD2*01	TRBD1, TRBD2	11	22	25	27	10	1	11
463	4.98E-05	TGTGCCAGTAGTAGTCTAGGACGAAACTATGGCTACACCTTC	CASSSLGRNYGYTF	TRBV19*01, TRBV19*03, TRBV19*02	TRBV19	TRBJ1-2*01	TRBJ1-2	TRBD1*01, TRBD2*02, TRBD2*01	TRBD1, TRBD2	12	18	21	24	5	2	7
463	4.98E-05	TGTGCCAGCAGCTTAGCGCTCGGAGGATATGGCTACACCTTC	CASSLALGGYGYTF	TRBV7-6*01	TRBV7-6	TRBJ1-2*01	TRBJ1-2	TRBD2*02	TRBD2	16	21	25	27	4	1	5
463	4.98E-05	TGCAGTGCTAACTTTCGACAGGGCGCGAGTGGCTACACCTTC	CSANFRQGASGYTF	TRBV20-1*06, TRBV20-1*03, TRBV20-1*01, TRBV20-1*04, TRBV20-1*05, TRBV20-1*02, TRBV20-1*07	TRBV20-1	TRBJ1-2*01	TRBJ1-2	TRBD1*01	TRBD1	9	16	22	29	6	6	12
463	4.98E-05	TGCAGCGTAACAGGGAAGAGGTACGAGCAGTACTTC	CSVTGKRYEQYF	TRBV29-1*01, TRBV29-1*03	TRBV29-1	TRBJ2-7*01	TRBJ2-7	TRBD1*01	TRBD1	7	9	14	21	1	6	7
462	4.97E-05	TGTGCCACCAGCAGCGGGGAGAGCTCCTATAATTCACCCCTCCACTTT	CATSSGESSYNSPLHF	TRBV15*02	TRBV15	TRBJ1-6*02	TRBJ1-6	TRBD2*01	TRBD2	11	12	18	23	0	4	4
462	4.97E-05	TGTGCCCTCGAACAGGAAAGCTATCAATAGGATGGCTACACCTTC	CALEQESYQ*DGYTF	TRBV10-3*01, TRBV10-3*02	TRBV10-3	TRBJ1-2*01	TRBJ1-2	TRBD1*01	TRBD1	5	11	15	31	5	15	20
462	4.97E-05	TGTGCCACCACCCCGGGACGGACTACGAGCAGTACTTC	CATTPG~DYEQYF	TRBV24-1*01	TRBV24-1	TRBJ2-7*01	TRBJ2-7	TRBD1*01, TRBD2*02, TRBD2*01	TRBD1, TRBD2	9	14	18	22	4	3	7
461	4.96E-05	TGTGCCACCAGCAGAGAATCGGACACCAACTATGGCTACACCTTC	CATSRESDTNYGYTF	TRBV15*02	TRBV15	TRBJ1-2*01	TRBJ1-2	TRBD1*01	TRBD1	11	20	24	27	8	2	10
461	4.96E-05	TGTGCCAGCAGCTTGAGAGGTAGATACGATTCACCCCTCCACTTT	CASSLRGRYDSPLHF	TRBV5-6*01	TRBV5-6	TRBJ1-6*01	TRBJ1-6	TRBD2*02	TRBD2	10	16	19	28	5	8	13
461	4.96E-05	TGTGCCAGCAGCTTAAGGTGAGGTAGCGGGAGTGAGCAGTTCTTC	CASSLR*GSGSEQFF	TRBV7-9*01, TRBV7-9*04, TRBV7-9*02	TRBV7-9	TRBJ2-1*01	TRBJ2-1	TRBD2*02	TRBD2	14	23	31	32	8	0	8
461	4.96E-05	TGCGCCAGCAGTGAAGGGGCAGCTAACTATGGCTACACCTTC	CASSEGAANYGYTF	TRBV10-2*01	TRBV10-2	TRBJ1-2*01	TRBJ1-2	TRBD1*01	TRBD1	13	14	18	22	0	3	3
461	4.96E-05	TGCAGCGTTGGCGAAGGGTTTCCTAACTATGGCTACACCTTC	CSVGEGFPNYGYTF	TRBV29-1*01	TRBV29-1	TRBJ1-2*01	TRBJ1-2	TRBD1*01, TRBD2*02	TRBD1, TRBD2	9	14	17	22	4	4	8
461	4.96E-05	TGCAGCGTTGACGGGGATCCCCAGACTGAAGCTTTCTTT	CSVDGDPQTEAFF	TRBV29-1*01	TRBV29-1	TRBJ1-1*01	TRBJ1-1	TRBD2*01	TRBD2	10	11	15	24	0	8	8
461	4.96E-05	TGTGCCACCAGTGATCCGGGTGAAAAACTGTTTTTT	CATSDPGEKLFF	TRBV24-1*01	TRBV24-1	TRBJ1-4*01	TRBJ1-4	TRBD2*02, TRBD2*01	TRBD2	13	16	19	20	2	0	2
461	4.96E-05	TGCAGTGCGCCCTCGGGAGTCAATGAGCAGTTCTTC	CSAPSGVNEQFF	TRBV20-1*06, TRBV20-1*03, TRBV20-1*01, TRBV20-1*04, TRBV20-1*05, TRBV20-1*02, TRBV20-1*07	TRBV20-1	TRBJ2-1*01	TRBJ2-1	TRBD2*02	TRBD2	7	13	18	20	5	1	6
461	4.96E-05	TGCAGTGCAGGGGCAGGGGTACGAGGCTACACCTTC	CSAGAGVRGYTF	TRBV20-1*06, TRBV20-1*03, TRBV20-1*01, TRBV20-1*04, TRBV20-1*05, TRBV20-1*02, TRBV20-1*07	TRBV20-1	TRBJ1-2*01	TRBJ1-2	TRBD1*01	TRBD1	7	13	18	24	5	5	10
460	4.95E-05	TGTGCCAGCATTCCCCCCGGGGCACTAGGGCATCCTACGAGCAGTACTTC	CASIPPGA~RASYEQYF	TRBV25-1*01	TRBV25-1	TRBJ2-7*01	TRBJ2-7	TRBD2*01	TRBD2	9	12	18	32	2	13	15
460	4.95E-05	TGTGCCAGCAGTCAAGAGCCATCCGCTCTCTATGGCTACACCTTC	CASSQEPSALYGYTF	TRBV6-5*01	TRBV6-5	TRBJ1-2*01	TRBJ1-2	TRBD2*02, TRBD2*01	TRBD2	12	22	26	29	9	2	11
460	4.95E-05	TGTGCCAGCAGTGACAGCGGGACAGTAAATTCACCCCTCCACTTT	CASSDSGTVNSPLHF	TRBV2*01, TRBV2*02, TRBV2*03	TRBV2	TRBJ1-6*02	TRBJ1-6	TRBD1*01, TRBD2*02	TRBD1, TRBD2	13	18	24	27	4	2	6
460	4.95E-05	TGTGCCAGCAGCTTAAACTTCGATAATTCACCCCTCCACTTT	CASSLNFDNSPLHF	TRBV7-2*04, TRBV7-2*01	TRBV7-2	TRBJ1-6*01	TRBJ1-6	TRBD2*02, TRBD2*01	TRBD2	14	16	18	22	1	3	4
460	4.95E-05	TGTGCCAGTAGACCGGACAGGGCGATTCACCCCTCCACTTT	CASRPDR~DSPLHF	TRBV19*01, TRBV19*03, TRBV19*02	TRBV19	TRBJ1-6*02	TRBJ1-6	TRBD1*01	TRBD1	10	14	21	24	3	2	5
460	4.95E-05	TGTGCCACCGCTCCGGGACACAACTACGAGCAGTACTTC	CATAPGHNYEQYF	TRBV24-1*01	TRBV24-1	TRBJ2-7*01	TRBJ2-7	TRBD1*01	TRBD1	8	14	19	23	5	3	8
460	4.95E-05	TGTGCCACCGAGGACAGGTTCTCTTACGAGCAGTACTTC	CATEDRFSYEQYF	TRBV24-1*01	TRBV24-1	TRBJ2-7*01	TRBJ2-7	TRBD1*01	TRBD1	8	11	17	20	2	2	4
460	4.95E-05	TGTGCCAGCACCTTCGCATGGAATTCACCCCTCCACTTT	CASTFAWNSPLHF	TRBV25-1*01	TRBV25-1	TRBJ1-6*02	TRBJ1-6	TRBD1*01, TRBD2*02, TRBD2*01	TRBD1, TRBD2	9	10	12	21	0	8	8
460	4.95E-05	TGTGCCAGCAGCTTAGTACAGGGCAATGGCTACACCTTC	CASSLVQGNGYTF	TRBV7-2*04, TRBV7-2*01	TRBV7-2	TRBJ1-2*01	TRBJ1-2	TRBD1*01	TRBD1	15	17	22	25	1	2	3
460	4.95E-05	TGCAGTGCGGGGGGACAGCACAACACTGAAGCTTTCTTT	CSAGGQHNTEAFF	TRBV20-1*06, TRBV20-1*03, TRBV20-1*01, TRBV20-1*04, TRBV20-1*05, TRBV20-1*02, TRBV20-1*07	TRBV20-1	TRBJ1-1*01	TRBJ1-1	TRBD1*01	TRBD1	7	11	17	21	3	3	6
460	4.95E-05	TGTGCCAGCAGTGACTCCACCATATATTTT	CASSDSTIYF	TRBV2*01, TRBV2*02, TRBV2*03	TRBV2	TRBJ1-3*01	TRBJ1-3	TRBD2*02	TRBD2	13	14	16	17	0	0	0
459	4.94E-05	TGTGCCAGCAGCCCGTCTCCAGGGGTTGGTAATTCACCCCTCCACTTT	CASSPSPGVGNSPLHF	TRBV7-6*01, TRBV7-6*02	TRBV7-6	TRBJ1-6*02	TRBJ1-6	TRBD1*01	TRBD1	11	19	24	29	7	4	11
459	4.94E-05	TGTGCCACCAGCAGAGATTCGACAGGTGGAAACACCATATATTTT	CATSRDSTGGNTIYF	TRBV15*02	TRBV15	TRBJ1-3*01	TRBJ1-3	TRBD1*01	TRBD1	11	20	25	26	8	0	8
459	4.94E-05	TGTGCCACCAGTGATTCCCTCCATGTGCTTATGGCTACACCTTC	CATSDSL~CAYGYTF	TRBV24-1*01	TRBV24-1	TRBJ1-2*01	TRBJ1-2	TRBD2*02	TRBD2	15	16	21	29	0	7	7
459	4.94E-05	TGTGCCAGCAGCTTACAGACAGACTACGAGCAGTACTTC	CASSLQTDYEQYF	TRBV7-9*01, TRBV7-9*04, TRBV7-9*02	TRBV7-9	TRBJ2-7*01	TRBJ2-7	TRBD1*01	TRBD1	13	17	21	23	3	1	4
458	4.93E-05	TGCAGCGTTGTGGCCGGCTTACAGGTCCCTATGGCTACACCTTC	CSVVAGL~GPYGYTF	TRBV29-1*01	TRBV29-1	TRBJ1-2*01	TRBJ1-2	TRBD1*01	TRBD1	9	20	24	28	10	3	13
458	4.93E-05	TGCAGTGCTGAACGCAACTCCTATAATTCACCCCTCCACTTT	CSAERNSYNSPLHF	TRBV20-1*06, TRBV20-1*03, TRBV20-1*01, TRBV20-1*04, TRBV20-1*05, TRBV20-1*02, TRBV20-1*07	TRBV20-1	TRBJ1-6*02	TRBJ1-6	TRBD2*02, TRBD2*01	TRBD2	8	12	14	17	3	2	5
458	4.93E-05	TGTGCCACCAGCCAACGGAATTAACTATGGCTACACCTTC	CATSQRN~NYGYTF	TRBV24-1*01	TRBV24-1	TRBJ1-2*01	TRBJ1-2	TRBD1*01, TRBD2*02, TRBD2*01	TRBD1, TRBD2	10	16	18	21	5	2	7
458	4.93E-05	TGTGCCACCAGCAAGGGGGTTCGGAACACCATATATTTT	CATSKGVRNTIYF	TRBV15*02	TRBV15	TRBJ1-3*01	TRBJ1-3	TRBD1*01	TRBD1	11	13	18	24	1	5	6
458	4.93E-05	TGTGCCAGCAGTTTAGGGCAGACCTACGAGCAGTACTTC	CASSLGQTYEQYF	TRBV12-4*01, TRBV12-3*01	TRBV12-4, TRBV12-3	TRBJ2-7*01	TRBJ2-7	TRBD1*01	TRBD1	15	18	20	22	2	1	3
458	4.93E-05	TGTGCCAGCAGCTTACGGGCTGGAAACACCATATATTTT	CASSLRAGNTIYF	TRBV7-6*01	TRBV7-6	TRBJ1-3*01	TRBJ1-3	TRBD2*02, TRBD2*01	TRBD2	14	15	18	19	0	0	0
457	4.92E-05	TGTGCCACCAGTGTGTTAGGGGGGCTCGAAATTCACCCCTCCACTTT	CATSVLGG~RNSPLHF	TRBV24-1*01	TRBV24-1	TRBJ1-6*01	TRBJ1-6	TRBD1*01, TRBD2*01	TRBD1, TRBD2	12	19	24	29	6	4	10
457	4.92E-05	TGTGCCACCAGTGATTTGCAGTCCCCTTGGGAGCAGTACTTC	CATSDLQSPWEQYF	TRBV24-1*01	TRBV24-1	TRBJ2-7*01	TRBJ2-7	TRBD2*02, TRBD2*01	TRBD2	17	19	24	30	1	5	6
457	4.92E-05	TGCAGTGCTAGGGGCGGGGGGGACCATTCACCCCTCCACTTT	CSARGGGDHSPLHF	TRBV20-1*01, TRBV20-1*04, TRBV20-1*05, TRBV20-1*07	TRBV20-1	TRBJ1-6*02	TRBJ1-6	TRBD2*01	TRBD2	10	13	21	25	2	3	5
457	4.92E-05	TGCAGTGCTAGGGACAGGGCTGTCAGTCATGGCTACACCTTC	CSARDRAVSHGYTF	TRBV20-1*01, TRBV20-1*04, TRBV20-1*05, TRBV20-1*07	TRBV20-1	TRBJ1-2*01	TRBJ1-2	TRBD1*01	TRBD1	10	11	18	28	0	9	9
457	4.92E-05	TGTGCCAGTAAGGGACAGGGGGATTCACCCCTCCACTTT	CASKGQGDSPLHF	TRBV19*01, TRBV19*03, TRBV19*02	TRBV19	TRBJ1-6*02	TRBJ1-6	TRBD1*01	TRBD1	9	11	21	22	1	0	1
457	4.92E-05	TGTGCCAGCACCCAGTCCTCAGCCCCAGCATTTT	CASTQS~QPQHF	TRBV7-3*05, TRBV7-3*01	TRBV7-3	TRBJ1-5*01	TRBJ1-5	TRBD2*02, TRBD2*01	TRBD2	9	13	17	18	3	0	3
457	4.92E-05	TGTGCCAGCTCATCAGCCCCAGCATTTT	CASSS~PQHF	TRBV7-9*05, TRBV7-9*06	TRBV7-9	TRBJ1-5*01	TRBJ1-5			8	-1	-1	11	-1	-1	2
456	4.91E-05	TGTGCCACCAGCAGAGGACAGGGTAACAATCAGCCCCAGCATTTT	CATSRGQGNNQPQHF	TRBV15*02	TRBV15	TRBJ1-5*01	TRBJ1-5	TRBD1*01	TRBD1	11	15	22	26	3	3	6
456	4.91E-05	TGTGCCAGCAGTGAGGGGCGGACAGGCCGCTATGGCTACACCTTC	CASSEGRTGRYGYTF	TRBV2*01, TRBV2*03	TRBV2	TRBJ1-2*01	TRBJ1-2	TRBD1*01	TRBD1	13	19	25	29	5	3	8
456	4.91E-05	TGCAGTCTCCGGGTCCGACTCTTGCTTCTTCACCCCTCCACTTT	CSLRVRL~ASSPLHF	TRBV20-1*06, TRBV20-1*03, TRBV20-1*01, TRBV20-1*04, TRBV20-1*05, TRBV20-1*02, TRBV20-1*07	TRBV20-1	TRBJ1-6*02	TRBJ1-6	TRBD1*01, TRBD2*02, TRBD2*01	TRBD1, TRBD2	5	12	15	28	6	12	18
456	4.91E-05	TGTGCCATCAGTGACAGGGACACCGGGGAGCTGTTTTTT	CAISDRDTGELFF	TRBV10-3*01, TRBV10-3*02	TRBV10-3	TRBJ2-2*01	TRBJ2-2	TRBD1*01	TRBD1	13	14	18	19	0	0	0
456	4.91E-05	TGTGCCACCAGCACCCTGAGATCCTACGAGCAGTACTTC	CATSTLRSYEQYF	TRBV15*02	TRBV15	TRBJ2-7*01	TRBJ2-7	TRBD1*01	TRBD1	11	13	17	21	1	3	4
456	4.91E-05	TGTGCCAGCAGTGCCTCGGTTTTCAGGGAGCAGTACTTC	CASSASVFREQYF	TRBV25-1*01	TRBV25-1	TRBJ2-7*01	TRBJ2-7	TRBD1*01, TRBD2*02	TRBD1, TRBD2	12	23	26	27	10	0	10
456	4.91E-05	TGTGCCAGCAGCTTGACGGAGGGTCGTGGCTACACCTTC	CASSLTEGRGYTF	TRBV7-6*01, TRBV7-6*02	TRBV7-6	TRBJ1-2*01	TRBJ1-2	TRBD2*02	TRBD2	13	17	22	26	3	3	6
455	4.90E-05	TGTGCCACCAGTGGCCGCTCTGACACCGGGGAGCTGTTTTTT	CATSGRSDTGELFF	TRBV24-1*01	TRBV24-1	TRBJ2-2*01	TRBJ2-2	TRBD2*02, TRBD2*01	TRBD2	12	14	18	22	1	3	4
455	4.90E-05	TGTGCCACCAGTACGGCGGACGGCGAATACGAGCAGTACTTC	CATSTADGEYEQYF	TRBV15*02	TRBV15	TRBJ2-7*01	TRBJ2-7	TRBD1*01, TRBD2*02, TRBD2*01	TRBD1, TRBD2	10	17	20	27	6	6	12
455	4.90E-05	TGTGCCAGCAGCGTGTCAGGTGGCTCGACTGAAGCTTTCTTT	CASSVSGGSTEAFF	TRBV7-2*04, TRBV7-2*01	TRBV7-2	TRBJ1-1*01	TRBJ1-1	TRBD1*01	TRBD1	11	16	19	27	4	7	11
455	4.90E-05	TGCAGTGCCCGCGCCGGGACCACACAGATACGCAGTATTTT	CSARAGT~TDTQYF	TRBV20-1*06, TRBV20-1*03, TRBV20-1*01, TRBV20-1*04, TRBV20-1*05, TRBV20-1*02, TRBV20-1*07	TRBV20-1	TRBJ2-3*01	TRBJ2-3	TRBD1*01, TRBD2*02, TRBD2*01	TRBD1, TRBD2	7	15	19	22	7	2	9
455	4.90E-05	TGCAGCGTTGCCGGGACCGCCAATGGAGAGCAGTACTTC	CSVAGTANGEQYF	TRBV29-1*01	TRBV29-1	TRBJ2-7*01	TRBJ2-7	TRBD1*01, TRBD2*02, TRBD2*01	TRBD1, TRBD2	9	12	16	27	2	10	12
455	4.90E-05	TGCAGCGTTGAAGAGGACAGGGGCTATGGCTACACCTTC	CSVEEDRGYGYTF	TRBV29-1*01	TRBV29-1	TRBJ1-2*01	TRBJ1-2	TRBD1*01	TRBD1	13	14	22	23	0	0	0
455	4.90E-05	TGCAGTGCTACAGGGGAGGGACAGATACGCAGTATTTT	CSATGE~TDTQYF	TRBV20-1*01, TRBV20-1*04, TRBV20-1*05, TRBV20-1*07	TRBV20-1	TRBJ2-3*01	TRBJ2-3	TRBD2*02	TRBD2	9	13	19	20	3	0	3
455	4.90E-05	TGCAGCGTTGGGCAGATGACGAAAAACTGTTTTTT	CSVGQM~EKLFF	TRBV29-1*01	TRBV29-1	TRBJ1-4*01	TRBJ1-4	TRBD1*01, TRBD2*02, TRBD2*01	TRBD1, TRBD2	9	17	19	20	7	0	7
455	4.90E-05	TGTGCCAGCGGACAGGGTTACGAGCAGTACTTC	CASGQGYEQYF	TRBV2*01, TRBV2*02, TRBV2*03	TRBV2	TRBJ2-7*01	TRBJ2-7	TRBD1*01	TRBD1	8	9	16	18	0	1	1
454	4.88E-05	TGTGCCATCAGTGGGACAGATCAGTTTAACTATGGCTACACCTTC	CAISGTDQFNYGYTF	TRBV10-3*01, TRBV10-3*02	TRBV10-3	TRBJ1-2*01	TRBJ1-2	TRBD1*01	TRBD1	12	13	18	26	0	7	7
454	4.88E-05	TGTGCCAGCAATCCTGGCAGTCCAAATTCACCCCTCCACTTT	CASNPGSPNSPLHF	TRBV2*01, TRBV2*02, TRBV2*03	TRBV2	TRBJ1-6*01	TRBJ1-6	TRBD2*02, TRBD2*01	TRBD2	9	18	22	24	8	1	9
454	4.88E-05	TGCAGCGTTGAAGGGTCAGGGGCGCGCTATGGCTACACCTTC	CSVEGSGARYGYTF	TRBV29-1*01	TRBV29-1	TRBJ1-2*01	TRBJ1-2	TRBD1*01	TRBD1	12	16	21	26	3	4	7
454	4.88E-05	TGTGCCATCAGTTCCTTCGGGGGCTATGGCTACACCTTC	CAISSFGGYGYTF	TRBV10-3*01, TRBV10-3*02	TRBV10-3	TRBJ1-2*01	TRBJ1-2	TRBD2*01	TRBD2	11	17	22	23	5	0	5
454	4.88E-05	TGTGCCAGCAGCGTACTTAACACAGATACGCAGTATTTT	CASSVLNTDTQYF	TRBV9*02, TRBV9*01	TRBV9	TRBJ2-3*01	TRBJ2-3	TRBD2*02, TRBD2*01	TRBD2	14	-1	-1	20	-1	-1	5
454	4.88E-05	TGCAGCGTCCAGACTCCGGCTAACTATGGCTACACCTTC	CSVQTPANYGYTF	TRBV29-1*01, TRBV29-1*03	TRBV29-1	TRBJ1-2*01	TRBJ1-2	TRBD2*02, TRBD2*01	TRBD2	7	11	14	19	3	4	7
453	4.87E-05	TGCGCCAGCAGTGGGTCGGCTTTTAATTCACCCCTCCACTTT	CASSGSAFNSPLHF	TRBV10-2*01	TRBV10-2	TRBJ1-6*02	TRBJ1-6	TRBD1*01, TRBD2*02, TRBD2*01	TRBD1, TRBD2	16	17	19	23	0	3	3
453	4.87E-05	TGTGCCACCAGTGACGGACTTTCCTACGAGCAGTACTTC	CATSDGLSYEQYF	TRBV24-1*01	TRBV24-1	TRBJ2-7*01	TRBJ2-7	TRBD2*02, TRBD2*01	TRBD2	13	15	19	21	1	1	2
453	4.87E-05	TGTGCCAGCAGTGACAGGGCTAACTATGGCTACACCTTC	CASSDRANYGYTF	TRBV2*01, TRBV2*02, TRBV2*03	TRBV2	TRBJ1-2*01	TRBJ1-2	TRBD1*01	TRBD1	13	14	18	19	0	0	0
453	4.87E-05	TGTGCTAGCACCCACGGATGGGGAGACCCAGTACTTC	CASTHG~GETQYF	TRBV7-7*01, TRBV7-7*02	TRBV7-7	TRBJ2-5*01	TRBJ2-5	TRBD1*01, TRBD2*02, TRBD2*01	TRBD1, TRBD2	9	19	21	22	9	0	9
453	4.87E-05	TGCAGTGCTAGGTTCAGGGGGCTATGGCTACACCTTC	CSARFR~GYGYTF	TRBV20-1*06, TRBV20-1*03, TRBV20-1*01, TRBV20-1*04, TRBV20-1*05, TRBV20-1*02, TRBV20-1*07	TRBV20-1	TRBJ1-2*01	TRBJ1-2	TRBD1*01	TRBD1	10	14	20	21	3	0	3
453	4.87E-05	TGTGCCAGTATCCATAGGGGGGGGGAAGCTTTCTTT	CASIHRGGEAFF	TRBV19*01, TRBV19*03, TRBV19*02	TRBV19	TRBJ1-1*01	TRBJ1-1	TRBD2*01	TRBD2	9	17	23	24	7	0	7
452	4.86E-05	TGTGCCAGCAGTGCAAGCGGGAGGACAACCTACAATGAGCAGTTCTTC	CASSASGRTTYNEQFF	TRBV25-1*01	TRBV25-1	TRBJ2-1*01	TRBJ2-1	TRBD2*02	TRBD2	12	15	23	28	2	4	6
452	4.86E-05	TGTGCCAGCAGTAGGGACAGTAGGATTTTAATTCACCCCTCCACTTT	CASSRDSR~FNSPLHF	TRBV2*01, TRBV2*02, TRBV2*03	TRBV2	TRBJ1-6*02	TRBJ1-6	TRBD1*01	TRBD1	11	13	19	28	1	8	9
452	4.86E-05	TGTGCCAGCAGCTTAACGAGCGGGAGGGTCCTACGAGCAGTACTTC	CASSLTSG~GSYEQYF	TRBV7-9*01, TRBV7-9*02	TRBV7-9	TRBJ2-7*01	TRBJ2-7	TRBD2*02	TRBD2	14	18	27	28	3	0	3
452	4.86E-05	TGTGCCAGCAGTGGGGGCTCGGACGAATACAATGAGCAGTTCTTC	CASSGGSDEYNEQFF	TRBV25-1*01	TRBV25-1	TRBJ2-1*01	TRBJ2-1	TRBD1*01	TRBD1	12	13	17	27	0	9	9
452	4.86E-05	TGTGCCAGCAGCCCACCGGGACAGTATAATTCACCCCTCCACTTT	CASSPPGQYNSPLHF	TRBV7-2*04, TRBV7-2*01	TRBV7-2	TRBJ1-6*01	TRBJ1-6	TRBD1*01	TRBD1	11	17	23	24	5	0	5
452	4.86E-05	TGCGCCAGCAGTACAAGGGTGGGACTATGGCTACACCTTC	CASSTRV~DYGYTF	TRBV10-1*02, TRBV10-1*01	TRBV10-1	TRBJ1-2*01	TRBJ1-2	TRBD1*01, TRBD2*02	TRBD1, TRBD2	11	15	18	23	3	4	7
452	4.86E-05	TGTGCCAGTAGCGGGAGCACAGATACGCAGTATTTT	CASSGSTDTQYF	TRBV19*01, TRBV19*03, TRBV19*02	TRBV19	TRBJ2-3*01	TRBJ2-3	TRBD1*01, TRBD2*02, TRBD2*01	TRBD1, TRBD2	11	12	14	15	0	0	0
452	4.86E-05	TGTGCCAGCAGCGGGACAGGGGACGAGCAGTACTTC	CASSGTGDEQYF	TRBV7-6*01, TRBV7-6*02	TRBV7-6	TRBJ2-7*01	TRBJ2-7	TRBD1*01	TRBD1	11	12	21	22	0	0	0
451	4.85E-05	TGTGCCAGCAGCCGCACGAGGGGTCGTGGATCCCAATTACACCCCTCCACTTT	CASSRTRGR~IPITPLHF	TRBV7-4*01	TRBV7-4	TRBJ1-6*02	TRBJ1-6	TRBD1*01, TRBD2*02	TRBD1, TRBD2	10	18	22	39	7	16	23
451	4.85E-05	TGTGCCAGCAGCTTAGACAGGCCCTAGGAGTTCACCCCTCCACTTT	CASSLDRP~RSSPLHF	TRBV7-4*01	TRBV7-4	TRBJ1-6*01	TRBJ1-6	TRBD1*01	TRBD1	15	16	20	30	0	9	9
451	4.85E-05	TGTGCCACCAGTGATTCGGGGGTGGTTCAGCCCCAGCATTTT	CATSDSGVVQPQHF	TRBV24-1*01	TRBV24-1	TRBJ1-5*01	TRBJ1-5	TRBD2*01	TRBD2	15	16	21	26	0	4	4
451	4.85E-05	TGTGCCACCAGTGACTCCGTCGGGGGTAAAGGCTACACCTTC	CATSDSVGGKGYTF	TRBV24-1*01	TRBV24-1	TRBJ1-2*01	TRBJ1-2	TRBD2*01	TRBD2	13	20	25	30	6	4	10
451	4.85E-05	TGCAGTGCTCGGACACCCGGGAGGCATTCACCCCTCCACTTT	CSARTPGRHSPLHF	TRBV20-1*06, TRBV20-1*03, TRBV20-1*01, TRBV20-1*04, TRBV20-1*05, TRBV20-1*02, TRBV20-1*07	TRBV20-1	TRBJ1-6*01	TRBJ1-6	TRBD2*02	TRBD2	8	17	23	25	8	1	9
451	4.85E-05	TGTGCCACCAGTGACCACTCGCAACGGACCCAGTACTTC	CATSDHSQRTQYF	TRBV24-1*01	TRBV24-1	TRBJ2-5*01	TRBJ2-5	TRBD2*02, TRBD2*01	TRBD2	13	16	18	26	2	7	9
451	4.85E-05	TGTGCCAGCAGCGTAGGCGGGTCCCCACCCCTCCACTTT	CASSVGGSPPLHF	TRBV9*02, TRBV9*01	TRBV9	TRBJ1-6*02	TRBJ1-6	TRBD1*01, TRBD2*02, TRBD2*01	TRBD1, TRBD2	15	20	24	25	4	0	4
451	4.85E-05	TGCAGTGGTACTAGCACCAAGGTGGAGACCCAGTACTTC	CSGTSTKVETQYF	TRBV20-1*01, TRBV20-1*04, TRBV20-1*05, TRBV20-1*07	TRBV20-1	TRBJ2-5*01	TRBJ2-5	TRBD2*02, TRBD2*01	TRBD2	6	9	14	24	2	9	11
450	4.84E-05	TGTGCCAGCAGCCTGCGGCTAGCAAAGCGACCGCACTACGAGCAGTACTTC	CASSLRLAKRPHYEQYF	TRBV7-8*01, TRBV7-8*03	TRBV7-8	TRBJ2-7*01	TRBJ2-7	TRBD2*02, TRBD2*01	TRBD2	12	18	22	35	5	12	17
450	4.84E-05	TGTGCCAGCAGTCCGGACAATGTCTCACCCCTCCACTTT	CASSPDNVSPLHF	TRBV9*02, TRBV9*01, TRBV9*03	TRBV9	TRBJ1-6*02	TRBJ1-6	TRBD1*01	TRBD1	10	14	18	24	3	5	8
449	4.83E-05	TGTGCCAGCAGCTTAGACCAGGGGCCATGGGGCCCAGTACTTC	CASSLDQ~GHGAQYF	TRBV7-4*01	TRBV7-4	TRBJ2-5*01	TRBJ2-5	TRBD1*01	TRBD1	15	18	23	32	2	8	10
449	4.83E-05	TGTGCCAGCAGTGAAGCGGGCGGGAGAGATACGCAGTATTTT	CASSEAGGRDTQYF	TRBV6-4*02, TRBV6-4*01	TRBV6-4	TRBJ2-3*01	TRBJ2-3	TRBD2*02	TRBD2	13	19	25	26	5	0	5
449	4.83E-05	TGTGCCAGCAGCGTAGGTGCAGGGGATTCACCCCTCCACTTT	CASSVGAGDSPLHF	TRBV9*02, TRBV9*01	TRBV9	TRBJ1-6*01	TRBJ1-6	TRBD1*01	TRBD1	15	19	24	25	3	0	3
449	4.83E-05	TGCAGTGCCCGCGGGACAGGGGCCTCCTACGAGCAGTACTTC	CSARGTGASYEQYF	TRBV20-1*06, TRBV20-1*03, TRBV20-1*01, TRBV20-1*04, TRBV20-1*05, TRBV20-1*02, TRBV20-1*07	TRBV20-1	TRBJ2-7*01	TRBJ2-7	TRBD1*01	TRBD1	7	12	21	23	4	1	5
449	4.83E-05	TGCAGTGCTAGGAAGGGTATCCCTCTATGGCTACACCTTC	CSARKGI~LYGYTF	TRBV20-1*06, TRBV20-1*03, TRBV20-1*01, TRBV20-1*04, TRBV20-1*05, TRBV20-1*02, TRBV20-1*07	TRBV20-1	TRBJ1-2*01	TRBJ1-2	TRBD1*01, TRBD2*02, TRBD2*01	TRBD1, TRBD2	10	13	16	24	2	7	9
449	4.83E-05	TGCAGCGTTCTGACAGCAGTCCTACGAGCAGTACTTC	CSVLTA~SYEQYF	TRBV29-1*01, TRBV29-1*03	TRBV29-1	TRBJ2-7*01	TRBJ2-7	TRBD1*01	TRBD1	8	11	15	19	2	3	5
449	4.83E-05	TGTGCCAGCTCAGCATCTGGAAACACCATATATTTT	CASSASGNTIYF	TRBV24-1*01	TRBV24-1	TRBJ1-3*01	TRBJ1-3	TRBD1*01, TRBD2*02, TRBD2*01	TRBD1, TRBD2	6	10	12	15	3	2	5
449	4.83E-05	TGTGCCACCAGTGACCCCGTTAAGCAGTTCTTC	CATSDPVKQFF	TRBV24-1*01	TRBV24-1	TRBJ2-1*01	TRBJ2-1	TRBD2*01	TRBD2	13	14	18	22	0	3	3
448	4.82E-05	TGTGCCATCACAATGACCGGGACAAATAACTATGGCTACACCTTC	CAITMTGTNNYGYTF	TRBV10-3*01, TRBV10-3*02	TRBV10-3	TRBJ1-2*01	TRBJ1-2	TRBD1*01	TRBD1	9	18	23	26	8	2	10
448	4.82E-05	TGTGCCACCAGTGACCCGACTAGCGGGAGGGAGACCCAGTACTTC	CATSDPTSGRETQYF	TRBV24-1*01	TRBV24-1	TRBJ2-5*01	TRBJ2-5	TRBD2*02	TRBD2	13	17	29	30	3	0	3
448	4.82E-05	TGTGCCACCAGCAGAGATCGGCAGGGGTCTGAAAAACTGTTTTTT	CATSRDRQGSEKLFF	TRBV15*02	TRBV15	TRBJ1-4*01	TRBJ1-4	TRBD1*01	TRBD1	11	21	26	29	9	2	11
448	4.82E-05	TGTGCCAGCAGTGAACTAGCGGGAGACACCGGGGAGCTGTTTTTT	CASSELAGDTGELFF	TRBV25-1*01	TRBV25-1	TRBJ2-2*01	TRBJ2-2	TRBD2*02	TRBD2	14	15	24	25	0	0	0
448	4.82E-05	TGTGCCAGCAGTGATTGGGCGGGGTACAATGAGCAGTTCTTC	CASSDWAGYNEQFF	TRBV25-1*01	TRBV25-1	TRBJ2-1*01	TRBJ2-1	TRBD2*01	TRBD2	13	18	23	24	4	0	4
448	4.82E-05	TGTGCCAGCAGCTTATAACGGACTAATTCACCCCTCCACTTT	CASSL*RTNSPLHF	TRBV7-3*01	TRBV7-3	TRBJ1-6*02	TRBJ1-6	TRBD1*01, TRBD2*02, TRBD2*01	TRBD1, TRBD2	14	19	22	23	4	0	4
448	4.82E-05	TGCGCCAGCAGTGAGTCGATGGCAGATTATGGCTACACCTTC	CASSESMADYGYTF	TRBV10-2*01	TRBV10-2	TRBJ1-2*01	TRBJ1-2	TRBD1*01	TRBD1	16	22	24	27	5	2	7
448	4.82E-05	TGCAGTGCTAGCTTTGTACCGAACACTGAAGCTTTCTTT	CSASFVPNTEAFF	TRBV20-1*06, TRBV20-1*03, TRBV20-1*01, TRBV20-1*04, TRBV20-1*05, TRBV20-1*02, TRBV20-1*07	TRBV20-1	TRBJ1-1*01	TRBJ1-1	TRBD1*01	TRBD1	10	14	16	20	3	3	6
448	4.82E-05	TGCAGCGTCGGGACAGGGGATCAGCCCCAGCATTTT	CSVGTGDQPQHF	TRBV29-1*01	TRBV29-1	TRBJ1-5*01	TRBJ1-5	TRBD1*01	TRBD1	7	9	18	19	1	0	1
448	4.82E-05	TGTGCCACCCAGGGGTCCTATGGCTACACCTTC	CATQGSYGYTF	TRBV10-3*01, TRBV10-3*02	TRBV10-3	TRBJ1-2*01	TRBJ1-2	TRBD1*01	TRBD1	6	9	14	17	2	2	4
448	4.82E-05	TGCAGCGTGGGTAAGACAGATACGCAGTATTTT	CSVGKTDTQYF	TRBV29-1*01	TRBV29-1	TRBJ2-3*01	TRBJ2-3	TRBD1*01, TRBD2*02, TRBD2*01	TRBD1, TRBD2	7	8	10	15	0	4	4
447	4.81E-05	TGTGCCAGCAGTGAAGTGGGGGGGGACCCTTCCTACGAGCAGTACTTC	CASSEVGGDPSYEQYF	TRBV6-1*01	TRBV6-1	TRBJ2-7*01	TRBJ2-7	TRBD2*01	TRBD2	15	18	24	30	2	5	7
447	4.81E-05	TGCAGTGCTAGGCGGGGGGGCACCGCGAATGAAAAACTGTTTTTT	CSARRGGTANEKLFF	TRBV20-1*06, TRBV20-1*03, TRBV20-1*01, TRBV20-1*04, TRBV20-1*05, TRBV20-1*02, TRBV20-1*07	TRBV20-1	TRBJ1-4*01	TRBJ1-4	TRBD2*01	TRBD2	10	11	19	27	0	7	7
447	4.81E-05	TGTGCCAGCAGTGACTCGAACCGACTACAATGAGCAGTTCTTC	CASSDSN~DYNEQFF	TRBV6-4*02, TRBV6-4*01	TRBV6-4	TRBJ2-1*01	TRBJ2-1	TRBD2*02, TRBD2*01	TRBD2	11	12	15	24	0	8	8
447	4.81E-05	TGTGCTAGCAGCTTAAGTACGCGCGGAGAGACCCAGTACTTC	CASSLSTRGETQYF	TRBV7-7*01	TRBV7-7	TRBJ2-5*01	TRBJ2-5	TRBD2*02, TRBD2*01	TRBD2	14	22	25	26	7	0	7
447	4.81E-05	TGTGCCATCAGTGAAAGAACGATGGGCTATGGCTACACCTTC	CAISERTMGYGYTF	TRBV10-3*01, TRBV10-3*02	TRBV10-3	TRBJ1-2*01	TRBJ1-2	TRBD1*01, TRBD2*02, TRBD2*01	TRBD1, TRBD2	13	23	25	26	9	0	9
447	4.81E-05	TGTGCCACCAGTGAAGTACACGTAAATCAGCCCCAGCATTTT	CATSEVHVNQPQHF	TRBV24-1*01	TRBV24-1	TRBJ1-5*01	TRBJ1-5	TRBD1*01, TRBD2*02, TRBD2*01	TRBD1, TRBD2	13	17	19	24	3	4	7
447	4.81E-05	TGCAGCGTTGTGGGACTAGAGGGGGAGCAGTACTTC	CSVVGLEGEQYF	TRBV29-1*01	TRBV29-1	TRBJ2-7*01	TRBJ2-7	TRBD2*02, TRBD2*01	TRBD2	9	11	18	24	1	5	6
447	4.81E-05	TGTGCCCTTGCGACTGGTAGTGAGCAGTTCTTC	CALATGSEQFF	TRBV10-3*01, TRBV10-3*02	TRBV10-3	TRBJ2-1*01	TRBJ2-1	TRBD2*02, TRBD2*01	TRBD2	5	11	14	20	5	5	10
447	4.81E-05	TGTGCCAGCAGCCCAGGATATGGCTACACCTTC	CASSPGYGYTF	TRBV7-9*03, TRBV7-9*01, TRBV7-9*04, TRBV7-9*02	TRBV7-9	TRBJ1-2*01	TRBJ1-2	TRBD1*01	TRBD1	11	13	16	18	1	1	2
446	4.80E-05	TGTGCCAGCAGCTTAGTTGTCGGGGGGTCAGGACGGCGCCACTCACCCCTCCACTTT	CASSLVVGGSGRRHSPLHF	TRBV7-2*04, TRBV7-2*01	TRBV7-2	TRBJ1-6*01	TRBJ1-6	TRBD2*01	TRBD2	15	20	26	42	4	15	19
446	4.80E-05	TGTGCCAGCAGCGCCAGGACAGGGGGCGATATAATTCACCCCTCCACTTT	CASSARTG~RYNSPLHF	TRBV7-6*01, TRBV7-6*02	TRBV7-6	TRBJ1-6*01	TRBJ1-6	TRBD1*01	TRBD1	11	16	26	29	4	2	6
446	4.80E-05	TGCAGCGTTGAGGCTACAGGAGGGGGTGTTAACTATGGCTACACCTTC	CSVEATGGGVNYGYTF	TRBV29-1*01	TRBV29-1	TRBJ1-2*01	TRBJ1-2	TRBD1*01, TRBD2*02	TRBD1, TRBD2	10	20	25	29	9	3	12
446	4.80E-05	TGTGCCAGCAGTGTCCGGGCAAGCACAGATACGCAGTATTTT	CASSVRASTDTQYF	TRBV25-1*01	TRBV25-1	TRBJ2-3*01	TRBJ2-3	TRBD1*01, TRBD2*02, TRBD2*01	TRBD1, TRBD2	12	16	19	21	3	1	4
446	4.80E-05	TGCAGCGCAATACCGGGACACAGATACGCAGTATTTT	CSAIPG~TDTQYF	TRBV29-1*01, TRBV29-1*03	TRBV29-1	TRBJ2-3*01	TRBJ2-3	TRBD2*02	TRBD2	7	13	17	18	5	0	5
446	4.80E-05	TGTGCCAGCAGTGAGTGGTCAGATGGCTACACCTTC	CASSEWSDGYTF	TRBV2*01, TRBV2*02, TRBV2*03	TRBV2	TRBJ1-2*01	TRBJ1-2	TRBD1*01, TRBD2*02, TRBD2*01	TRBD1, TRBD2	13	19	21	22	5	0	5
445	4.79E-05	TGTGCCACCAGTGATTTAGGCTTAGCGGGAAGAGGGAATGAGCAGTTCTTC	CATSDLGLAGRGNEQFF	TRBV24-1*01	TRBV24-1	TRBJ2-1*01	TRBJ2-1	TRBD2*02	TRBD2	16	22	29	36	5	6	11
445	4.79E-05	TGTGCCACCAGTGATAGAAGGGACAGGGGAATTCACCCCTCCACTTT	CATSDRRD~GNSPLHF	TRBV24-1*01	TRBV24-1	TRBJ1-6*01	TRBJ1-6	TRBD1*01	TRBD1	14	19	28	29	4	0	4
445	4.79E-05	TGTGCCAGCAGCTCGTGGGAGGGTTATAATTCACCCCTCCACTTT	CASSSWEGYNSPLHF	TRBV7-2*04, TRBV7-2*01	TRBV7-2	TRBJ1-6*02	TRBJ1-6	TRBD2*02	TRBD2	12	16	22	24	3	1	4
445	4.79E-05	TGCAGTGCTAGAGACGACAGGGTGGGTAATTCACCCCTCCACTTT	CSARDDRVGNSPLHF	TRBV20-1*01, TRBV20-1*05, TRBV20-1*07	TRBV20-1	TRBJ1-6*02	TRBJ1-6	TRBD1*01	TRBD1	13	15	21	26	1	4	5
445	4.79E-05	TGTGCCACCAGCAGAGCGGGACAGCCCTACGAGCAGTACTTC	CATSRAGQPYEQYF	TRBV15*02	TRBV15	TRBJ2-7*01	TRBJ2-7	TRBD1*01, TRBD2*02	TRBD1, TRBD2	11	17	23	25	5	1	6
445	4.79E-05	TGTGCCACCAGCAAGGGGACTAGCGGCAATGAGCAGTTCTTC	CATSKGTSGNEQFF	TRBV15*02	TRBV15	TRBJ2-1*01	TRBJ2-1	TRBD2*02, TRBD2*01	TRBD2	11	15	25	26	3	0	3
445	4.79E-05	TGTGCCAGCAGCCAAGATGTGAAGGGTCGTGAGCAGTACTTC	CASSQDVKGREQYF	TRBV14*01	TRBV14	TRBJ2-7*01	TRBJ2-7	TRBD1*01, TRBD2*02	TRBD1, TRBD2	16	22	25	30	5	4	9
445	4.79E-05	TGTGCCACCAGTGATTTTGGGAGGAAACACCATATATTTT	CATSDFG~GNTIYF	TRBV24-1*01	TRBV24-1	TRBJ1-3*01	TRBJ1-3	TRBD1*01, TRBD2*02, TRBD2*01	TRBD1, TRBD2	16	18	21	22	1	0	1
445	4.79E-05	TGTGCCAGCAGCCCCGACCGTAACTATGGCTACACCTTC	CASSPDRNYGYTF	TRBV7-2*04, TRBV7-2*01	TRBV7-2	TRBJ1-2*01	TRBJ1-2	TRBD2*02, TRBD2*01	TRBD2	11	12	15	20	0	4	4
445	4.79E-05	TGCAGTGCTAAGGTCCTACGGAGTCAGCCCCAGCATTTT	CSAKVLRSQPQHF	TRBV20-1*06, TRBV20-1*03, TRBV20-1*01, TRBV20-1*04, TRBV20-1*05, TRBV20-1*02, TRBV20-1*07	TRBV20-1	TRBJ1-5*01	TRBJ1-5	TRBD1*01, TRBD2*02, TRBD2*01	TRBD1, TRBD2	9	12	15	23	2	7	9
445	4.79E-05	TGCAGTGCTAAGGACAGGGATAACTATGGCTACACCTTC	CSAKDRDNYGYTF	TRBV20-1*06, TRBV20-1*03, TRBV20-1*01, TRBV20-1*04, TRBV20-1*05, TRBV20-1*02, TRBV20-1*07	TRBV20-1	TRBJ1-2*01	TRBJ1-2	TRBD1*01	TRBD1	9	11	18	20	1	1	2
445	4.79E-05	TGTGCCAGCAGCCCGGGTAATTCACCCCTCCACTTT	CASSPGNSPLHF	TRBV7-9*03, TRBV7-9*01, TRBV7-9*04, TRBV7-9*02	TRBV7-9	TRBJ1-6*01	TRBJ1-6	TRBD2*02, TRBD2*01	TRBD2	11	13	16	17	1	0	1
445	4.79E-05	TGCAGTGCTAGTCTGGAGAACTATGGCTACACCTTC	CSASLENYGYTF	TRBV20-1*01, TRBV20-1*04, TRBV20-1*05, TRBV20-1*07	TRBV20-1	TRBJ1-2*01	TRBJ1-2	TRBD2*02	TRBD2	11	14	17	18	2	0	2
445	4.79E-05	TGCAGTGCTAGTGGGGGAGCACAGCCCCAGCATTTT	CSASGGAQPQHF	TRBV20-1*01, TRBV20-1*04, TRBV20-1*05, TRBV20-1*07	TRBV20-1	TRBJ1-5*01	TRBJ1-5	TRBD1*01, TRBD2*02, TRBD2*01	TRBD1, TRBD2	11	12	16	21	0	4	4
445	4.79E-05	TGCAGTGCTAGAGGGGACTATGGCTACACCTTC	CSARGDYGYTF	TRBV20-1*01, TRBV20-1*04, TRBV20-1*05, TRBV20-1*07	TRBV20-1	TRBJ1-2*01	TRBJ1-2	TRBD1*01, TRBD2*02, TRBD2*01	TRBD1, TRBD2	12	13	15	16	0	0	0
444	4.78E-05	TGCAGTGCGAGAGGACAGGGGAGGAGGGCCACTGAAGCTTTCTTT	CSARGQGRRATEAFF	TRBV20-1*01, TRBV20-1*04, TRBV20-1*05, TRBV20-1*07	TRBV20-1	TRBJ1-1*01	TRBJ1-1	TRBD1*01	TRBD1	12	13	20	29	0	8	8
444	4.78E-05	TGTGCCAGCAGCCTGGACCCACTATATGGCTACACCTTC	CASSLDPLYGYTF	TRBV7-6*01	TRBV7-6	TRBJ1-2*01	TRBJ1-2	TRBD1*01, TRBD2*02, TRBD2*01	TRBD1, TRBD2	11	14	17	24	2	6	8
444	4.78E-05	TGTGCCAGCAAAGAAACATCAAACTATGGCTACACCTTC	CASKETSNYGYTF	TRBV2*01, TRBV2*02, TRBV2*03	TRBV2	TRBJ1-2*01	TRBJ1-2	TRBD1*01	TRBD1	9	15	17	21	5	3	8
444	4.78E-05	TGTGCCAGCAAACAGGGCAACACTGAAGCTTTCTTT	CASKQGNTEAFF	TRBV25-1*01	TRBV25-1	TRBJ1-1*01	TRBJ1-1	TRBD1*01	TRBD1	9	11	16	18	1	1	2
443	4.77E-05	TGTGCCAGCAGTGAACATTTGAAGGCAAGGGGACCCCAGGTAGGTCAGCCCCAGCATTTT	CASSEHLKARGPQVGQPQHF	TRBV25-1*01	TRBV25-1	TRBJ1-5*01	TRBJ1-5	TRBD1*01, TRBD2*02, TRBD2*01	TRBD1, TRBD2	14	29	33	44	14	10	24
443	4.77E-05	TGCAGTGCTAGATCACTAGCGGGAGGAGAGTCAGAGACCCAGTACTTC	CSARSLAGGESETQYF	TRBV20-1*01, TRBV20-1*04, TRBV20-1*05, TRBV20-1*07	TRBV20-1	TRBJ2-5*01	TRBJ2-5	TRBD2*02	TRBD2	11	14	25	32	2	6	8
443	4.77E-05	TGTGCCAGCAGCATTGACAGGGTGCAAAATTCACCCCTCCACTTT	CASSIDRVQNSPLHF	TRBV2*01, TRBV2*02, TRBV2*03	TRBV2	TRBJ1-6*01	TRBJ1-6	TRBD1*01	TRBD1	10	15	21	27	4	5	9
443	4.77E-05	TGTGCCACCAGTGATTCCCAGACCGGGGAGCTGTTTTTT	CATSDSQTGELFF	TRBV24-1*01	TRBV24-1	TRBJ2-2*01	TRBJ2-2	TRBD1*01, TRBD2*02, TRBD2*01	TRBD1, TRBD2	15	18	20	21	2	0	2
443	4.77E-05	TGCAGCGTGCAAAACAGGGACAGCTACGAGCAGTACTTC	CSVQNRDSYEQYF	TRBV29-1*01, TRBV29-1*03	TRBV29-1	TRBJ2-7*01	TRBJ2-7	TRBD1*01	TRBD1	7	16	22	23	8	0	8
443	4.77E-05	TGTGCCAGCAGCTTACGGGGAACACTGAAGCTTTCTTT	CASSLR~NTEAFF	TRBV7-3*01	TRBV7-3	TRBJ1-1*01	TRBJ1-1	TRBD2*02, TRBD2*01	TRBD2	14	15	18	19	0	0	0
443	4.77E-05	TGTGCCATCGGGGACACAGAAAAACTGTTTTTT	CAIGDTEKLFF	TRBV10-3*01, TRBV10-3*02	TRBV10-3	TRBJ1-4*01	TRBJ1-4	TRBD1*01	TRBD1	8	10	15	18	1	2	3
442	4.76E-05	TGTGCCAGCAGTGAATCCATTATTAGCGGGAGATCCACCTACAATGAGCAGTTCTTC	CASSESIISGRSTYNEQFF	TRBV25-1*01	TRBV25-1	TRBJ2-1*01	TRBJ2-1	TRBD2*02	TRBD2	15	23	31	37	7	5	12
442	4.76E-05	TGTGCCAGCAGCATAACACCGGGACAGGGTGGCTATGGCTACACCTTC	CASSITPGQGGYGYTF	TRBV7-2*04, TRBV7-2*01	TRBV7-2	TRBJ1-2*01	TRBJ1-2	TRBD1*01	TRBD1	11	20	28	32	8	3	11
442	4.76E-05	TGCAGTGCCTCTAACGCCAGGGGGGATAATTCACCCCTCCACTTT	CSASNARGDNSPLHF	TRBV20-1*06, TRBV20-1*03, TRBV20-1*01, TRBV20-1*04, TRBV20-1*05, TRBV20-1*02, TRBV20-1*07	TRBV20-1	TRBJ1-6*02	TRBJ1-6	TRBD1*01	TRBD1	7	17	23	25	9	1	10
442	4.76E-05	TGTGCCACCATGAGGGACATTCAGAACACTGAAGCTTTCTTT	CATMRDIQNTEAFF	TRBV2*01, TRBV2*02, TRBV2*03	TRBV2	TRBJ1-1*01	TRBJ1-1	TRBD1*01	TRBD1	6	13	18	23	6	4	10
442	4.76E-05	TGTGCCAGCAGCCCGCCACGAGGCGCCGGGGAGCTGTTTTTT	CASSPPRGAGELFF	TRBV7-6*01, TRBV7-6*02	TRBV7-6	TRBJ2-2*01	TRBJ2-2	TRBD2*02, TRBD2*01	TRBD2	11	19	22	25	7	2	9
442	4.76E-05	TGTGCCAGCAGCTTAACGACGGGGTAGAGACCCAGTACTTC	CASSLTT~VETQYF	TRBV7-3*01	TRBV7-3	TRBJ2-5*01	TRBJ2-5	TRBD2*01	TRBD2	16	19	23	25	2	1	3
442	4.76E-05	TGTGCCACCAGCGCGGACGTCGGGGAAAAACTGTTTTTT	CATSADVGEKLFF	TRBV15*02	TRBV15	TRBJ1-4*01	TRBJ1-4	TRBD1*01, TRBD2*02, TRBD2*01	TRBD1, TRBD2	11	14	17	24	2	6	8
442	4.76E-05	TGTGCCAGCTCACCACAGGGTGGCTATGGCTACACCTTC	CASSPQGGYGYTF	TRBV18*01	TRBV18	TRBJ1-2*01	TRBJ1-2	TRBD1*01, TRBD2*02	TRBD1, TRBD2	15	16	19	23	0	3	3
442	4.76E-05	TGTGCCAGCAGCCTGGTTAAGGATCAGCCCCAGCATTTT	CASSLVKDQPQHF	TRBV7-2*04, TRBV7-2*01	TRBV7-2	TRBJ1-5*01	TRBJ1-5	TRBD1*01, TRBD2*02	TRBD1, TRBD2	11	19	21	22	7	0	7
442	4.76E-05	TGTGCCAGCAGTTTAGGGACGGGCTACACCTTC	CASSLGTGYTF	TRBV12-4*01, TRBV12-3*01	TRBV12-4, TRBV12-3	TRBJ1-2*01	TRBJ1-2	TRBD1*01, TRBD2*02, TRBD2*01	TRBD1, TRBD2	15	16	19	21	0	1	1
442	4.76E-05	TGTGCCAGGCGGGCGGATTATGGCTACACCTTC	CARRADYGYTF	TRBV2*01, TRBV2*02, TRBV2*03	TRBV2	TRBJ1-2*01	TRBJ1-2	TRBD2*02, TRBD2*01	TRBD2	7	8	12	18	0	5	5
442	4.76E-05	TGCAGTGCCAACTATCTGGAGAAACTGTTTTTT	CSANYLEKLFF	TRBV20-1*06, TRBV20-1*03, TRBV20-1*01, TRBV20-1*04, TRBV20-1*05, TRBV20-1*02, TRBV20-1*07	TRBV20-1	TRBJ1-4*01	TRBJ1-4	TRBD2*02, TRBD2*01	TRBD2	7	10	13	21	2	7	9
442	4.76E-05	TGCAGCGTCGCACTACAGACTGAAGCTTTCTTT	CSVALQTEAFF	TRBV29-1*01	TRBV29-1	TRBJ1-1*01	TRBJ1-1	TRBD1*01, TRBD2*02, TRBD2*01	TRBD1, TRBD2	7	14	17	18	6	0	6
441	4.74E-05	TGTGCCACCAGTGATATCGACAGGGAGCTCCTATAATTCACCCCTCCACTTT	CATSDIDRE~SYNSPLHF	TRBV24-1*01	TRBV24-1	TRBJ1-6*02	TRBJ1-6	TRBD1*01	TRBD1	14	18	24	27	3	2	5
441	4.74E-05	TGTGCCAGCAGTGAATCCCCACTAGCGGGGCGAACAGATACGCAGTATTTT	CASSESPLAGRTDTQYF	TRBV25-1*01	TRBV25-1	TRBJ2-3*01	TRBJ2-3	TRBD2*01	TRBD2	11	20	29	33	8	3	11
441	4.74E-05	TGTGCCAGCAGTGATGGGCCTCCAGGCGTCTCCGAGCAGTACTTC	CASSDGPPGVSEQYF	TRBV25-1*01	TRBV25-1	TRBJ2-7*01	TRBJ2-7	TRBD2*02	TRBD2	13	18	22	32	4	9	13
441	4.74E-05	TGTGCCATCAGTGAGACGGGGAGCAATCAGCCCCAGCATTTT	CAISETGSNQPQHF	TRBV10-3*01, TRBV10-3*02	TRBV10-3	TRBJ1-5*01	TRBJ1-5	TRBD2*01	TRBD2	14	16	20	21	1	0	1
441	4.74E-05	TGTGCCAGCAGTGACAGGGGAGCTAACTATGGCTACACCTTC	CASSDRGANYGYTF	TRBV2*01, TRBV2*02, TRBV2*03	TRBV2	TRBJ1-2*01	TRBJ1-2	TRBD1*01	TRBD1	13	14	19	22	0	2	2
441	4.74E-05	TGTGCCAGCAGGGGAGCAGGGTATAATTCACCCCTCCACTTT	CASRGAGYNSPLHF	TRBV2*01, TRBV2*03	TRBV2	TRBJ1-6*01	TRBJ1-6	TRBD1*01, TRBD2*02	TRBD1, TRBD2	10	16	20	21	5	0	5
440	4.73E-05	TGTGCCAGCAGTGAATCCCACCCTAGACAGTCTCTACCTCGGGAGCAGTACTTC	CASSESHPRQSLPREQYF	TRBV25-1*01	TRBV25-1	TRBJ2-7*01	TRBJ2-7	TRBD1*01	TRBD1	15	25	29	42	9	12	21
440	4.73E-05	TGTGCCAGCAGCTTACTCAGTTCTGCGGGGAGCTCCTACAATGAGCAGTTCTTC	CASSLLSSAGSSYNEQFF	TRBV11-1*01	TRBV11-1	TRBJ2-1*01	TRBJ2-1	TRBD2*01	TRBD2	14	24	29	32	9	2	11
440	4.73E-05	TGCAGTGCTAGAGAGAGAGTTCTTTCGTCCTACGAGCAGTACTTC	CSARERVLSSYEQYF	TRBV20-1*01, TRBV20-1*05, TRBV20-1*07	TRBV20-1	TRBJ2-7*01	TRBJ2-7	TRBD2*02, TRBD2*01	TRBD2	13	16	18	27	2	8	10
440	4.73E-05	TGTGCCAGCAGGCGCGCCAGGGGATAATTCACCCCTCCACTTT	CASRRAR~DNSPLHF	TRBV7-3*05, TRBV7-3*01	TRBV7-3	TRBJ1-6*02	TRBJ1-6	TRBD1*01	TRBD1	10	17	22	23	6	0	6
440	4.73E-05	TGTGCCAGCAGCTTAGGGACAGAAGAAGAGACCCAGTACTTC	CASSLGTEEETQYF	TRBV7-2*04, TRBV7-2*01	TRBV7-2	TRBJ2-5*01	TRBJ2-5	TRBD1*01	TRBD1	15	16	21	25	0	3	3
440	4.73E-05	TGTGCCAGCATGGGGCTCTGGACCCTACGAGCAGTACTTC	CASMGLW~PYEQYF	TRBV25-1*01	TRBV25-1	TRBJ2-7*01	TRBJ2-7	TRBD1*01	TRBD1	9	11	15	23	1	7	8
440	4.73E-05	TGTGCCAGCAGCCAAACTAGGGCTTACGAGCAGTACTTC	CASSQTRAYEQYF	TRBV11-2*03	TRBV11-2	TRBJ2-7*01	TRBJ2-7	TRBD2*02, TRBD2*01	TRBD2	11	15	19	24	3	4	7
440	4.73E-05	TGCAGCGTGCTATTAGCGGAGGAGACCCAGTACTTC	CSVLLAEETQYF	TRBV29-1*01, TRBV29-1*03	TRBV29-1	TRBJ2-5*01	TRBJ2-5	TRBD2*02, TRBD2*01	TRBD2	7	13	18	21	5	2	7
440	4.73E-05	TGTGCCAGCAGCGATCAATACGAGCAGTACTTC	CASSDQYEQYF	TRBV7-8*01, TRBV7-8*03	TRBV7-8	TRBJ2-7*01	TRBJ2-7	TRBD2*02	TRBD2	11	-1	-1	18	-1	-1	6
439	4.72E-05	TGTGCCATCAGTGAGAAGCACACTTGGTCATCGTACGAGCAGTACTTC	CAISEKHTWSSYEQYF	TRBV10-3*01, TRBV10-3*02	TRBV10-3	TRBJ2-7*01	TRBJ2-7	TRBD1*01, TRBD2*02, TRBD2*01	TRBD1, TRBD2	14	19	21	33	4	11	15
439	4.72E-05	TGCAGTGCTCCTAGACAGGGGACAAGATTTGGGTCACCCCTCCACTTT	CSAPRQGTRFGSPLHF	TRBV20-1*06, TRBV20-1*03, TRBV20-1*01, TRBV20-1*04, TRBV20-1*05, TRBV20-1*02, TRBV20-1*07	TRBV20-1	TRBJ1-6*02	TRBJ1-6	TRBD1*01	TRBD1	8	13	20	33	4	12	16
439	4.72E-05	TGTGCCAGCAGATAGCCGGTGGGACAGAATTGAAAAACTGTTTTTT	CASR*PVG~RIEKLFF	TRBV25-1*01	TRBV25-1	TRBJ1-4*01	TRBJ1-4	TRBD1*01	TRBD1	10	20	26	30	9	3	12
439	4.72E-05	TGTGCCACCAGTGATTGGGGGACAGTACCTAATGAGCAGTTCTTC	CATSDWGTVPNEQFF	TRBV24-1*01	TRBV24-1	TRBJ2-1*01	TRBJ2-1	TRBD1*01	TRBD1	15	18	24	30	2	5	7
439	4.72E-05	TGTGCCAGCAGCTTGGTTGGCGCTAGCACAGATACGCAGTATTTT	CASSLVGASTDTQYF	TRBV7-2*04, TRBV7-2*01	TRBV7-2	TRBJ2-3*01	TRBJ2-3	TRBD2*02, TRBD2*01	TRBD2	13	20	23	24	6	0	6
439	4.72E-05	TGTGCCACCAGTGATGGGACAGGGGGCTACGAGCAGTACTTC	CATSDGTGGYEQYF	TRBV24-1*01	TRBV24-1	TRBJ2-7*01	TRBJ2-7	TRBD1*01	TRBD1	14	15	25	26	0	0	0
439	4.72E-05	TGTGCCACCAGCAGGGAACGACAGATTCAGCCCCAGCATTTT	CATSRERQIQPQHF	TRBV15*02	TRBV15	TRBJ1-5*01	TRBJ1-5	TRBD1*01	TRBD1	11	19	23	26	7	2	9
439	4.72E-05	TGTGCCAGCACTCCCGGGTCCTCGAATTCACCCCTCCACTTT	CASTPGSSNSPLHF	TRBV2*01, TRBV2*02, TRBV2*03	TRBV2	TRBJ1-6*02	TRBJ1-6	TRBD2*02	TRBD2	9	10	15	24	0	8	8
439	4.72E-05	TGTGCCAGCAGTGATACTGACAGGGACTATGGCTACACCTTC	CASSDTDRDYGYTF	TRBV2*01, TRBV2*02, TRBV2*03	TRBV2	TRBJ1-2*01	TRBJ1-2	TRBD1*01	TRBD1	13	18	24	25	4	0	4
439	4.72E-05	TGTGCCAGCAGTGAGGAGGCAGCTAACTATGGCTACACCTTC	CASSEEAANYGYTF	TRBV2*01, TRBV2*03	TRBV2	TRBJ1-2*01	TRBJ1-2	TRBD2*02	TRBD2	13	14	18	22	0	3	3
439	4.72E-05	TGTGCCAGCAGCACTAGCGGGGGGGCAGATACGCAGTATTTT	CASSTSGGADTQYF	TRBV7-6*01, TRBV7-6*02	TRBV7-6	TRBJ2-3*01	TRBJ2-3	TRBD2*01	TRBD2	11	12	24	25	0	0	0
439	4.72E-05	TGCAGTGCCGCCGCCGGGACAGGGGGTTCACCCCTCCACTTT	CSAAAGTGGSPLHF	TRBV20-1*06, TRBV20-1*03, TRBV20-1*01, TRBV20-1*04, TRBV20-1*05, TRBV20-1*02, TRBV20-1*07	TRBV20-1	TRBJ1-6*01	TRBJ1-6	TRBD1*01	TRBD1	7	15	25	26	7	0	7
439	4.72E-05	TGCAGCGTTATGGACAGGGTAAGGACAGATACGCAGTATTTT	CSVMDRVRTDTQYF	TRBV29-1*01, TRBV29-1*03	TRBV29-1	TRBJ2-3*01	TRBJ2-3	TRBD1*01	TRBD1	8	11	18	24	2	5	7
438	4.71E-05	TGTGCTAGCAGCTTCAGTACAGGGTGAGAGCAGTTCTTC	CASSFSTG*EQFF	TRBV7-7*01, TRBV7-7*02	TRBV7-7	TRBJ2-1*01	TRBJ2-1	TRBD1*01	TRBD1	13	18	23	27	4	3	7
438	4.71E-05	TGTGCCATCAGGGGAGGGGTCAATCAGCCCCAGCATTTT	CAIRGGVNQPQHF	TRBV10-3*01, TRBV10-3*02	TRBV10-3	TRBJ1-5*01	TRBJ1-5	TRBD2*02	TRBD2	10	11	17	20	0	2	2
438	4.71E-05	TGTGCCAGCAGCCAATCGACAGTGGATGTCTACACCTTC	CASSQSTVDVYTF	TRBV7-9*03, TRBV7-9*01, TRBV7-9*04, TRBV7-9*02	TRBV7-9	TRBJ1-2*01	TRBJ1-2	TRBD1*01	TRBD1	11	17	21	25	5	3	8
438	4.71E-05	TGTGCCAGCAGTGTACTTGCCTCGGGCTACACCTTC	CASSVLASGYTF	TRBV2*01, TRBV2*03	TRBV2	TRBJ1-2*01	TRBJ1-2	TRBD2*02	TRBD2	12	19	22	24	6	1	7
437	4.70E-05	TGTGCCACCAGTCTGCCGGTGGTAGGGAGCTCCTATAATTCACCCCTCCACTTT	CATSLPVVGSSYNSPLHF	TRBV15*02	TRBV15	TRBJ1-6*02	TRBJ1-6	TRBD2*02	TRBD2	10	24	28	29	13	0	13
437	4.70E-05	TGTGCCAGCAGCTTAGGAACACAGGGGGGTAATTCACCCCTCCACTTT	CASSLGTQGGNSPLHF	TRBV7-2*04, TRBV7-2*01	TRBV7-2	TRBJ1-6*01	TRBJ1-6	TRBD1*01	TRBD1	15	20	27	29	4	1	5
437	4.70E-05	TGTGCCATCAGTGAGTCGGAGGGAGGGTATTCGGGCTACACCTTC	CAISESEGGYSGYTF	TRBV10-3*01, TRBV10-3*02	TRBV10-3	TRBJ1-2*01	TRBJ1-2	TRBD2*02	TRBD2	16	20	26	33	3	6	9
437	4.70E-05	TGTGCCAGCAGCCCAACTTTGGCCCGCACAGATACGCAGTATTTT	CASSPTLARTDTQYF	TRBV7-9*03, TRBV7-9*01, TRBV7-9*04, TRBV7-9*02	TRBV7-9	TRBJ2-3*01	TRBJ2-3	TRBD1*01	TRBD1	11	21	24	25	9	0	9
437	4.70E-05	TGTGCCAGCAGTGAAGGGCAGGTGGGGACTGAAGCTTTCTTT	CASSEGQVGTEAFF	TRBV25-1*01	TRBV25-1	TRBJ1-1*01	TRBJ1-1	TRBD1*01, TRBD2*01	TRBD1, TRBD2	14	23	26	27	8	0	8
437	4.70E-05	TGTGCTAGCAGCGAAAGATGGGGGCTATGGCTACACCTTC	CASSERW~GYGYTF	TRBV7-7*01, TRBV7-7*02	TRBV7-7	TRBJ1-2*01	TRBJ1-2	TRBD1*01, TRBD2*01	TRBD1, TRBD2	11	19	23	24	7	0	7
437	4.70E-05	TGTGCCATCAGTGACAGGGACAATCAGCCCCAGCATTTT	CAISDRDNQPQHF	TRBV10-3*01, TRBV10-3*02	TRBV10-3	TRBJ1-5*01	TRBJ1-5	TRBD1*01	TRBD1	13	14	18	20	0	1	1
437	4.70E-05	TGTGCCACCAGTGAGACGGGGGGGTATGGCTACACCTTC	CATSETGGYGYTF	TRBV24-1*01	TRBV24-1	TRBJ1-2*01	TRBJ1-2	TRBD2*01	TRBD2	13	16	23	24	2	0	2
437	4.70E-05	TGCAGTGCTAGATGGGCAGGTGAGACCCAGTACTTC	CSARWAGETQYF	TRBV20-1*01, TRBV20-1*04, TRBV20-1*05, TRBV20-1*07	TRBV20-1	TRBJ2-5*01	TRBJ2-5	TRBD1*01	TRBD1	11	16	19	21	4	1	5
437	4.70E-05	TGCAGCGTTGATTCTTATGGCTACACCTTC	CSVDSYGYTF	TRBV29-1*01	TRBV29-1	TRBJ1-2*01	TRBJ1-2	TRBD2*02, TRBD2*01	TRBD2	10	-1	-1	15	-1	-1	4
437	4.70E-05	TGTGCCACCCTCAGTTCTTC	CAT~QFF	TRBV24-1*01	TRBV24-1	TRBJ2-1*01	TRBJ2-1			8	-1	-1	11	-1	-1	2
436	4.69E-05	TGTGCCAGCAGGGGCAACGAATCCTATAATTCACCCCTCCACTTT	CASRGNESYNSPLHF	TRBV7-9*03, TRBV7-9*01, TRBV7-9*04, TRBV7-9*02	TRBV7-9	TRBJ1-6*01	TRBJ1-6	TRBD1*01	TRBD1	10	11	14	21	0	6	6
436	4.69E-05	TGCAGTGCTAGAGGGCGGAACGAACACCGGGGAGCTGTTTTTT	CSARGRN~NTGELFF	TRBV20-1*01, TRBV20-1*04, TRBV20-1*05, TRBV20-1*07	TRBV20-1	TRBJ2-2*01	TRBJ2-2	TRBD2*02, TRBD2*01	TRBD2	12	14	17	20	1	2	3
436	4.69E-05	TGCAGTGCTAGCCAGGGCGGACAGGGCGCTGAAGCTTTCTTT	CSASQGGQGAEAFF	TRBV20-1*06, TRBV20-1*03, TRBV20-1*01, TRBV20-1*04, TRBV20-1*05, TRBV20-1*02, TRBV20-1*07	TRBV20-1	TRBJ1-1*01	TRBJ1-1	TRBD1*01	TRBD1	10	18	25	28	7	2	9
436	4.69E-05	TGTGCCACCCGCTTTTGCGCCTCAAGAGACCCAGTACTTC	CATRFCA~QETQYF	TRBV2*01, TRBV2*02, TRBV2*03	TRBV2	TRBJ2-5*01	TRBJ2-5	TRBD2*02, TRBD2*01	TRBD2	6	7	12	22	0	9	9
436	4.69E-05	TGTGCCAGCAAAGTTCGGGAGACCTATGGCTACACCTTC	CASKVRETYGYTF	TRBV2*01, TRBV2*02, TRBV2*03	TRBV2	TRBJ1-2*01	TRBJ1-2	TRBD2*02	TRBD2	9	15	20	23	5	2	7
436	4.69E-05	TGCAGCGTTGAAGACGGCGGGAGTTACGAGCAGTACTTC	CSVEDGGSYEQYF	TRBV29-1*01	TRBV29-1	TRBJ2-7*01	TRBJ2-7	TRBD2*02	TRBD2	13	16	22	24	2	1	3
436	4.69E-05	TGTGCCAGCAGCTTGGACAGCCACGAGCAGTACTTC	CASSLDSHEQYF	TRBV7-2*04, TRBV7-2*01	TRBV7-2	TRBJ2-7*01	TRBJ2-7	TRBD1*01	TRBD1	13	14	19	22	0	2	2
436	4.69E-05	TGTGCCACCAGTGATTCCTACGAGCAGTACTTC	CATSDSYEQYF	TRBV24-1*01	TRBV24-1	TRBJ2-7*01	TRBJ2-7	TRBD1*01, TRBD2*02, TRBD2*01	TRBD1, TRBD2	15	-1	-1	16	-1	-1	0
435	4.68E-05	TGTGCCGCCTCGGAGGGGAGCTCCTATAATTCACCCCTCCACTTT	CAASEGSSYNSPLHF	TRBV10-3*01, TRBV10-3*02	TRBV10-3	TRBJ1-6*01	TRBJ1-6	TRBD2*02	TRBD2	5	11	16	20	5	3	8
435	4.68E-05	TGTGCCATCAGTGAAGGTATGGGGATGGTCGGACCCCAGCATTTT	CAISEGMGMVGPQHF	TRBV10-3*01, TRBV10-3*02	TRBV10-3	TRBJ1-5*01	TRBJ1-5	TRBD1*01, TRBD2*02, TRBD2*01	TRBD1, TRBD2	13	21	24	33	7	8	15
435	4.68E-05	TGTGCCAGCAGCTTTAGGACAGGGGCGAGTTCACCCCTCCACTTT	CASSFRTGASSPLHF	TRBV7-2*04, TRBV7-2*01	TRBV7-2	TRBJ1-6*01	TRBJ1-6	TRBD1*01	TRBD1	13	16	24	29	2	4	6
435	4.68E-05	TGCAGCGTTGAAGTCCGGGTCTGGAAATTCACCCCTCCACTTT	CSVEVRV~GNSPLHF	TRBV29-1*01	TRBV29-1	TRBJ1-6*02	TRBJ1-6	TRBD2*02, TRBD2*01	TRBD2	12	15	18	25	2	6	8
435	4.68E-05	TGCAGTGCTAGACTAGCGGGAGGGAAAGAGACCCAGTACTTC	CSARLAGGKETQYF	TRBV20-1*01, TRBV20-1*04, TRBV20-1*05, TRBV20-1*07	TRBV20-1	TRBJ2-5*01	TRBJ2-5	TRBD2*02	TRBD2	11	12	23	25	0	1	1
435	4.68E-05	TGTGCCACCAGTGACGATAGCTCCTACGAGCAGTACTTC	CATSDDSSYEQYF	TRBV24-1*01	TRBV24-1	TRBJ2-7*01	TRBJ2-7	TRBD2*02, TRBD2*01	TRBD2	13	17	19	20	3	0	3
435	4.68E-05	TGCAGCGTTGCACAGGGGATCAATCAGCCCCAGCATTTT	CSVAQGINQPQHF	TRBV29-1*01	TRBV29-1	TRBJ1-5*01	TRBJ1-5	TRBD1*01	TRBD1	9	11	17	20	1	2	3
435	4.68E-05	TGCAGTGCTAGAAGGGGAGGGAAACTGTTTTTT	CSARRGGKLFF	TRBV20-1*01, TRBV20-1*04, TRBV20-1*05, TRBV20-1*07	TRBV20-1	TRBJ1-4*01	TRBJ1-4	TRBD2*02	TRBD2	11	14	20	21	2	0	2
434	4.67E-05	TGTGCCAGCAGCCAACGTCGACTAGCGGGGGGAGGGGGAGATACGCAGTATTTT	CASSQRRLAGGGGDTQYF	TRBV7-8*03	TRBV7-8	TRBJ2-3*01	TRBJ2-3	TRBD2*01	TRBD2	14	19	31	38	4	6	10
434	4.67E-05	TGTGCCAGCAGCTTAGCGGGGGTAGCGGGAGGGGAGACCCAGTACTTC	CASSLAGVAGGETQYF	TRBV7-8*01	TRBV7-8	TRBJ2-5*01	TRBJ2-5	TRBD2*02	TRBD2	16	22	32	33	5	0	5
434	4.67E-05	TGCAGTGCTAAGGGGGGACAGGCAGACACCGGGGAGCTGTTTTTT	CSAKGGQADTGELFF	TRBV20-1*06, TRBV20-1*03, TRBV20-1*01, TRBV20-1*04, TRBV20-1*05, TRBV20-1*02, TRBV20-1*07	TRBV20-1	TRBJ2-2*01	TRBJ2-2	TRBD1*01	TRBD1	9	14	21	25	4	3	7
434	4.67E-05	TGTGCCAGCAGCTTAAAAGGCACTATAATTCACCCCTCCACTTT	CASSLKG~YNSPLHF	TRBV7-3*01	TRBV7-3	TRBJ1-6*02	TRBJ1-6	TRBD1*01, TRBD2*02	TRBD1, TRBD2	15	17	19	22	1	2	3
434	4.67E-05	TGTGCCAGCAGCTTAGATCGGCTTAACTATGGCTACACCTTC	CASSLDRLNYGYTF	TRBV7-2*04, TRBV7-2*01	TRBV7-2	TRBJ1-2*01	TRBJ1-2	TRBD1*01, TRBD2*02, TRBD2*01	TRBD1, TRBD2	10	19	21	23	8	1	9
434	4.67E-05	TGTGCCAGCAGCTTAGAAGTGTGGAGCACTGAAGCTTTCTTT	CASSLEVWSTEAFF	TRBV7-8*01	TRBV7-8	TRBJ1-1*01	TRBJ1-1	TRBD2*02	TRBD2	10	22	25	26	11	0	11
434	4.67E-05	TGTGCCAGCAGGGACAGGGACGTTGGTCAGCCCCAGCATTTT	CASRDRDVGQPQHF	TRBV2*01, TRBV2*02, TRBV2*03	TRBV2	TRBJ1-5*01	TRBJ1-5	TRBD1*01	TRBD1	10	11	18	26	0	7	7
434	4.67E-05	TGTGCCACCGTCCTTCCGGGGCACAGATACGCAGTATTTT	CATVLPG~TDTQYF	TRBV24-1*01	TRBV24-1	TRBJ2-3*01	TRBJ2-3	TRBD1*01, TRBD2*02, TRBD2*01	TRBD1, TRBD2	8	9	12	20	0	7	7
434	4.67E-05	TGTGCCAGCAGCCAGGGACAGGGACTATGGCTACACCTTC	CASSQGQ~DYGYTF	TRBV7-3*05, TRBV7-3*01	TRBV7-3	TRBJ1-2*01	TRBJ1-2	TRBD1*01	TRBD1	11	14	22	23	2	0	2
434	4.67E-05	TGTGCCACCAGCAGAACAGGGGTAGGAGAGCAGTACTTC	CATSRTGVGEQYF	TRBV15*02	TRBV15	TRBJ2-7*01	TRBJ2-7	TRBD1*01	TRBD1	11	15	21	27	3	5	8
433	4.66E-05	TGTGCCAGCAGTGAAGCCCCCTCATACAGCGGGAGGACCTACGAGCAGTACTTC	CASSEAPSYSGRTYEQYF	TRBV25-1*01	TRBV25-1	TRBJ2-7*01	TRBJ2-7	TRBD2*02	TRBD2	14	27	35	37	12	1	13
433	4.66E-05	TGTGCCAGCAGCGTAGGAAACGGGGGGGGGTCAGGAGACCCAGTACTTC	CASSVGNG~GGQETQYF	TRBV9*02, TRBV9*01	TRBV9	TRBJ2-5*01	TRBJ2-5	TRBD2*01	TRBD2	15	20	27	34	4	6	10
433	4.66E-05	TGCAGTGCTAGAGACCCTCTAGCGGGGGAAATCTACGAGCAGTACTTC	CSARDPLAGEIYEQYF	TRBV20-1*01, TRBV20-1*05, TRBV20-1*07	TRBV20-1	TRBJ2-7*01	TRBJ2-7	TRBD2*01	TRBD2	13	18	27	32	4	4	8
433	4.66E-05	TGCAGCGTTGAGACCTGGGGCGGGTCCTCTGGAAACACCATATATTTT	CSVETWGGSSGNTIYF	TRBV29-1*01	TRBV29-1	TRBJ1-3*01	TRBJ1-3	TRBD1*01, TRBD2*02, TRBD2*01	TRBD1, TRBD2	10	16	20	26	5	5	10
433	4.66E-05	TGTGCCAGCAGCTTAGACGGGGACAGGGTTTCACCCCTCCACTTT	CASSLDGDRVSPLHF	TRBV7-2*04, TRBV7-2*01	TRBV7-2	TRBJ1-6*01	TRBJ1-6	TRBD1*01	TRBD1	15	19	27	29	3	1	4
433	4.66E-05	TGTGCCAGTAGTATGAGGAGGCCTCTCGACGAGCAGTACTTC	CASSMRRPLDEQYF	TRBV19*01, TRBV19*02	TRBV19	TRBJ2-7*01	TRBJ2-7	TRBD2*02	TRBD2	13	16	20	28	2	7	9
433	4.66E-05	TGTGCCAGCAGCACCACTTACAATCAGCCCCAGCATTTT	CASSTTYNQPQHF	TRBV7-2*04, TRBV7-2*01	TRBV7-2	TRBJ1-5*01	TRBJ1-5	TRBD2*02, TRBD2*01	TRBD2	10	15	17	20	4	2	6
433	4.66E-05	TGCAGTGCTAGATCTGTCTATGGCTACACCTTC	CSARSVYGYTF	TRBV20-1*01, TRBV20-1*04, TRBV20-1*05, TRBV20-1*07	TRBV20-1	TRBJ1-2*01	TRBJ1-2	TRBD1*01	TRBD1	11	13	16	17	1	0	1
432	4.65E-05	TGTGCCATCACCCCGGACCCGGACAGTCCATATGGCTACACCTTC	CAITPDPDSPYGYTF	TRBV10-3*01, TRBV10-3*02	TRBV10-3	TRBJ1-2*01	TRBJ1-2	TRBD1*01	TRBD1	9	20	25	30	10	4	14
432	4.65E-05	TGTGCCACCAGTGATCACGGACAGGGGGACTATGGCTACACCTTC	CATSDHGQGDYGYTF	TRBV24-1*01	TRBV24-1	TRBJ1-2*01	TRBJ1-2	TRBD1*01	TRBD1	14	18	27	28	3	0	3
432	4.65E-05	TGTGCCAGCATCCGCACTGGGGGGGGCGATTCACCCCTCCACTTT	CASIRTGGGDSPLHF	TRBV2*01, TRBV2*02, TRBV2*03	TRBV2	TRBJ1-6*02	TRBJ1-6	TRBD2*01	TRBD2	9	19	25	28	9	2	11
432	4.65E-05	TGTGCCAGCAGCAACCGGGACAGGGGGGTCACCCCTCCACTTT	CASSNRD~GGSPLHF	TRBV7-9*03, TRBV7-9*01, TRBV7-9*04, TRBV7-9*02, TRBV7-9*05, TRBV7-9*06	TRBV7-9	TRBJ1-6*01	TRBJ1-6	TRBD1*01	TRBD1	12	16	26	28	3	1	4
432	4.65E-05	TGTGCCACCAGCAGTTCGGACGAGTACACTGAAGCTTTCTTT	CATSSSDEYTEAFF	TRBV15*02	TRBV15	TRBJ1-1*01	TRBJ1-1	TRBD1*01, TRBD2*02, TRBD2*01	TRBD1, TRBD2	11	17	20	25	5	4	9
432	4.65E-05	TGTGCCAGCAGCTTTAGGGACGTTAACTATGGCTACACCTTC	CASSFRDVNYGYTF	TRBV7-2*04, TRBV7-2*01	TRBV7-2	TRBJ1-2*01	TRBJ1-2	TRBD1*01, TRBD2*02, TRBD2*01	TRBD1, TRBD2	13	16	20	23	2	2	4
432	4.65E-05	TGTGCCAGCAGCTTAATCCCGGGGGGGTCACCCCTCCACTTT	CASSLIPGGSPLHF	TRBV7-2*04, TRBV7-2*01	TRBV7-2	TRBJ1-6*02	TRBJ1-6	TRBD2*01	TRBD2	14	19	26	27	4	0	4
432	4.65E-05	TGTGCCAGCAGAGAAGACAGGGACCATCATGGCTACACCTTC	CASREDRDHHGYTF	TRBV2*01, TRBV2*03	TRBV2	TRBJ1-2*01	TRBJ1-2	TRBD1*01	TRBD1	15	16	21	28	0	6	6
432	4.65E-05	TGTGCCAGCAGCCCAGGGGGCCGAGAGACCCAGTACTTC	CASSPGGRETQYF	TRBV7-2*04, TRBV7-2*01	TRBV7-2	TRBJ2-5*01	TRBJ2-5	TRBD1*01	TRBD1	11	13	20	23	1	2	3
432	4.65E-05	TGCAGTGCTATAGGGGCAGGGGCCAACGTCCTGACTTTC	CSAIGAGANVLTF	TRBV20-1*01, TRBV20-1*04, TRBV20-1*05, TRBV20-1*07	TRBV20-1	TRBJ2-6*01	TRBJ2-6	TRBD1*01	TRBD1	9	11	15	18	1	2	3
432	4.65E-05	TGTGCCAGCAAGGCAGAATCCTATGGCTACACCTTC	CASKAESYGYTF	TRBV2*01, TRBV2*02, TRBV2*03	TRBV2	TRBJ1-2*01	TRBJ1-2	TRBD1*01, TRBD2*02	TRBD1, TRBD2	9	13	15	20	3	4	7
432	4.65E-05	TGCAGCGTTGGAGGGGCTAATCAGCCCCAGCATTTT	CSVGGANQPQHF	TRBV29-1*01	TRBV29-1	TRBJ1-5*01	TRBJ1-5	TRBD1*01, TRBD2*02	TRBD1, TRBD2	9	11	15	18	1	2	3
431	4.64E-05	TGTGCCAGCAGTGAGTCCGGGGGACAGGGGGTGTACGAGCAGTACTTC	CASSESGGQGVYEQYF	TRBV25-1*01	TRBV25-1	TRBJ2-7*01	TRBJ2-7	TRBD1*01	TRBD1	13	20	30	39	6	8	14
431	4.64E-05	TGTGCCACCAGCGTCGGGACAGGGGATCACCAGCAGCAGTACTTC	CATSVGTGDHQQQYF	TRBV15*02	TRBV15	TRBJ2-7*01	TRBJ2-7	TRBD1*01	TRBD1	11	15	24	34	3	9	12
431	4.64E-05	TGTGCCACCAGCAAACGGACAGTCGGGGACTACGAGCAGTACTTC	CATSKRTVGDYEQYF	TRBV15*02	TRBV15	TRBJ2-7*01	TRBJ2-7	TRBD1*01	TRBD1	11	16	21	29	4	7	11
431	4.64E-05	TGTGCCAGCAGTGGCTCAGTTTACGGCACCGGGGAGCTGTTTTTT	CASSGSVYGTGELFF	TRBV25-1*01	TRBV25-1	TRBJ2-2*01	TRBJ2-2	TRBD1*01, TRBD2*02, TRBD2*01	TRBD1, TRBD2	12	16	18	26	3	7	10
431	4.64E-05	TGTGCCACCAGTGATCCTAGCGGGAGGGACGAGCAGTACTTC	CATSDPSGRDEQYF	TRBV24-1*01	TRBV24-1	TRBJ2-7*01	TRBJ2-7	TRBD2*02	TRBD2	13	16	27	28	2	0	2
431	4.64E-05	TGCAGTGCTAGAAGACAGAGATAATTCACCCCTCCACTTT	CSARRQR~NSPLHF	TRBV20-1*01, TRBV20-1*04, TRBV20-1*05, TRBV20-1*07	TRBV20-1	TRBJ1-6*02	TRBJ1-6	TRBD1*01	TRBD1	11	13	17	20	1	2	3
431	4.64E-05	TGTGCCAGCAGCTCACAGGAGCTCTATGGCTACACCTTC	CASSSQELYGYTF	TRBV7-6*01	TRBV7-6	TRBJ1-2*01	TRBJ1-2	TRBD1*01	TRBD1	12	14	18	23	1	4	5
431	4.64E-05	TGTGCCATTGGGACAAACAATCAGCCCCAGCATTTT	CAIGTNNQPQHF	TRBV10-3*01, TRBV10-3*02	TRBV10-3	TRBJ1-5*01	TRBJ1-5	TRBD1*01	TRBD1	7	9	14	17	1	2	3
431	4.64E-05	TGTGCCAGCAGAGGGGGAGATACGCAGTATTTT	CASRGGDTQYF	TRBV7-8*01, TRBV7-8*03	TRBV7-8	TRBJ2-3*01	TRBJ2-3	TRBD1*01	TRBD1	10	11	16	17	0	0	0
431	4.64E-05	TGCAGTGCTCCAGGGTCCCGCGGCTACACCTTC	CSAPGSRGYTF	TRBV20-1*06, TRBV20-1*03, TRBV20-1*01, TRBV20-1*04, TRBV20-1*05, TRBV20-1*02, TRBV20-1*07	TRBV20-1	TRBJ1-2*01	TRBJ1-2	TRBD2*02	TRBD2	8	15	20	21	6	0	6
431	4.64E-05	TGCAGCGTTGGATGGAACACTGAAGCTTTCTTT	CSVGWNTEAFF	TRBV29-1*01	TRBV29-1	TRBJ1-1*01	TRBJ1-1	TRBD1*01, TRBD2*02, TRBD2*01	TRBD1, TRBD2	9	-1	-1	14	-1	-1	4
431	4.64E-05	TGCAGTGCTAGACCCTACGAGCAGTACTTC	CSARPYEQYF	TRBV20-1*01, TRBV20-1*04, TRBV20-1*05, TRBV20-1*07	TRBV20-1	TRBJ2-7*01	TRBJ2-7	TRBD1*01, TRBD2*02	TRBD1, TRBD2	11	-1	-1	13	-1	-1	1
430	4.63E-05	TGTGCCAGCAGCGTCAACAGGGGTGCCTATAATTCACCCCTCCACTTT	CASSVNRGAYNSPLHF	TRBV7-2*04, TRBV7-2*01	TRBV7-2	TRBJ1-6*01	TRBJ1-6	TRBD1*01	TRBD1	11	16	22	25	4	2	6
430	4.63E-05	TGTGCCACCAGTGATCCTGACAGGGGAGCGATAGAGCAGTACTTC	CATSDPDRGAIEQYF	TRBV24-1*01	TRBV24-1	TRBJ2-7*01	TRBJ2-7	TRBD1*01	TRBD1	14	18	25	33	3	7	10
430	4.63E-05	TGTGCCAGCAGCGACCGGGACAGGGGCAATTCACCCCTCCACTTT	CASSDRDRGNSPLHF	TRBV7-9*03, TRBV7-9*01, TRBV7-9*04, TRBV7-9*02, TRBV7-9*05, TRBV7-9*06	TRBV7-9	TRBJ1-6*01	TRBJ1-6	TRBD1*01	TRBD1	11	16	25	27	4	1	5
430	4.63E-05	TGCAGTGCTAGAGAGAACAGGGAAGCCTCACCCCTCCACTTT	CSARENREASPLHF	TRBV20-1*01, TRBV20-1*05, TRBV20-1*07	TRBV20-1	TRBJ1-6*01	TRBJ1-6	TRBD1*01	TRBD1	13	16	21	27	2	5	7
430	4.63E-05	TGTGCCACCGTCAGTCAAAAGAATCAACCCCAGCATTTT	CATVSQKNQPQHF	TRBV15*02	TRBV15	TRBJ1-5*01	TRBJ1-5	TRBD2*02, TRBD2*01	TRBD2	8	12	15	21	3	5	8
430	4.63E-05	TGTGCCAGCAGTATAGGCTTTGGTGAGGAGCAGTACTTC	CASSIGFGEEQYF	TRBV6-5*01	TRBV6-5	TRBJ2-7*01	TRBJ2-7	TRBD1*01, TRBD2*02, TRBD2*01	TRBD1, TRBD2	11	14	16	27	2	10	12
430	4.63E-05	TGTGCCAGTAGTTTAAGGGGTCCTACGAGCAGTACTTC	CASSLR~SYEQYF	TRBV19*01, TRBV19*02	TRBV19	TRBJ2-7*01	TRBJ2-7	TRBD1*01	TRBD1	11	15	19	20	3	0	3
430	4.63E-05	TGTGCTAGCAGCTTAGGGCCGAGGGGAGCAGTACTTC	CASSLG~RGEQYF	TRBV7-7*01	TRBV7-7	TRBJ2-7*01	TRBJ2-7	TRBD2*02	TRBD2	15	20	24	25	4	0	4
430	4.63E-05	TGTGCCAGCAGCGCGCCGAGAGAGACCCAGTACTTC	CASSAPRETQYF	TRBV7-9*03, TRBV7-9*01, TRBV7-9*04, TRBV7-9*02	TRBV7-9	TRBJ2-5*01	TRBJ2-5	TRBD1*01, TRBD2*02, TRBD2*01	TRBD1, TRBD2	11	14	16	20	2	3	5
429	4.62E-05	TGTGCCAGCAGTGAAGCCCTAGGGACAGCGCGGGTTTCACCCCTCCACTTT	CASSEALGTARVSPLHF	TRBV2*01, TRBV2*03	TRBV2	TRBJ1-6*01	TRBJ1-6	TRBD1*01	TRBD1	16	21	27	35	4	7	11
429	4.62E-05	TGTGCCAGCAGCTTAGAAGGAACTAGCGGGAGGTACGAGCAGTACTTC	CASSLEGTSGRYEQYF	TRBV7-2*04, TRBV7-2*01	TRBV7-2	TRBJ2-7*01	TRBJ2-7	TRBD2*02	TRBD2	16	21	32	33	4	0	4
429	4.62E-05	TGTGCCACCAGCAGAGAAGGACAGGGGAATTCACCCCTCCACTTT	CATSREGQGNSPLHF	TRBV15*02	TRBV15	TRBJ1-6*02	TRBJ1-6	TRBD1*01	TRBD1	11	18	26	27	6	0	6
429	4.62E-05	TGTGCCAGTAGTATGATCGGGGACACCTACGAGCAGTACTTC	CASSMIGDTYEQYF	TRBV19*01, TRBV19*02	TRBV19	TRBJ2-7*01	TRBJ2-7	TRBD1*01	TRBD1	13	19	24	25	5	0	5
429	4.62E-05	TGTGCCAGCAGCTTCCGACAGGTTGAGGATGAGCAGTTCTTC	CASSFRQVEDEQFF	TRBV7-6*01, TRBV7-6*02	TRBV7-6	TRBJ2-1*01	TRBJ2-1	TRBD1*01	TRBD1	13	16	21	28	2	6	8
429	4.62E-05	TGTGCCAGCAGCTCGGGACTAGCGGCAGATACGCAGTATTTT	CASSSGLAADTQYF	TRBV7-2*04, TRBV7-2*01	TRBV7-2	TRBJ2-3*01	TRBJ2-3	TRBD2*02, TRBD2*01	TRBD2	12	14	24	25	1	0	1
429	4.62E-05	TGTGCCAGCAGCGCCCTCCCGTGAAGCTATGGCTACACCTTC	CASSALP*SYGYTF	TRBV7-3*05, TRBV7-3*01	TRBV7-3	TRBJ1-2*01	TRBJ1-2	TRBD2*02	TRBD2	11	13	20	26	1	5	6
429	4.62E-05	TGTGCCACCAGAACGTCGCGATGGGACACCATATATTTT	CATRTSRWDTIYF	TRBV7-9*03, TRBV7-9*01, TRBV7-9*04, TRBV7-9*02	TRBV7-9	TRBJ1-3*01	TRBJ1-3	TRBD1*01, TRBD2*02, TRBD2*01	TRBD1, TRBD2	10	22	24	25	11	0	11
429	4.62E-05	TGCAGCGTTAGGGACAGCAATCAGCCCCAGCATTTT	CSVRDSNQPQHF	TRBV29-1*01, TRBV29-1*03	TRBV29-1	TRBJ1-5*01	TRBJ1-5	TRBD1*01, TRBD2*02, TRBD2*01	TRBD1, TRBD2	8	10	14	15	1	0	1
429	4.62E-05	TGTGCCAGCAGTGAGTGGGGGATGCAGTATTTT	CASSEWGMQYF	TRBV2*01, TRBV2*02, TRBV2*03	TRBV2	TRBJ2-3*01	TRBJ2-3	TRBD1*01, TRBD2*01	TRBD1, TRBD2	13	16	20	23	2	2	4
429	4.62E-05	TGCGCCAACGACAGCAACGAGCAGTACTTC	CANDSNEQYF	TRBV10-1*02, TRBV10-1*01	TRBV10-1	TRBJ2-7*01	TRBJ2-7	TRBD1*01	TRBD1	6	9	13	16	2	2	4
428	4.60E-05	TGTGCCACCAGCAGAGATACGACGGTAGATGAAAAACTGTTTTTT	CATSRDTTVDEKLFF	TRBV15*02	TRBV15	TRBJ1-4*01	TRBJ1-4	TRBD1*01, TRBD2*02, TRBD2*01	TRBD1, TRBD2	11	20	22	28	8	5	13
428	4.60E-05	TGTGCCAGCAGCCCCCAGGGTGGGAACAATTCACCCCTCCACTTT	CASSPQGGNNSPLHF	TRBV7-2*04, TRBV7-2*01	TRBV7-2	TRBJ1-6*01	TRBJ1-6	TRBD1*01	TRBD1	11	15	19	27	3	7	10
428	4.60E-05	TGCGCCAGCAGCCAAGAACTAGCGGAGGCCTACGAGCAGTACTTC	CASSQELAEAYEQYF	TRBV4-3*01	TRBV4-3	TRBJ2-7*01	TRBJ2-7	TRBD2*02, TRBD2*01	TRBD2	16	17	24	28	0	3	3
428	4.60E-05	TGCGCCAGCAGTGACGTTGCGTCAAGATCAGCCCCAGCATTTT	CASSDVA~QDQPQHF	TRBV10-1*02, TRBV10-1*01	TRBV10-1	TRBJ1-5*01	TRBJ1-5	TRBD1*01, TRBD2*02, TRBD2*01	TRBD1, TRBD2	13	20	22	26	6	3	9
428	4.60E-05	TGTGCCATCAGTGAGTCACAACGTGACGTCCTGACTTTC	CAISESQRDVLTF	TRBV10-3*01, TRBV10-3*02	TRBV10-3	TRBJ2-6*01	TRBJ2-6	TRBD1*01	TRBD1	16	17	19	25	0	5	5
428	4.60E-05	TGTGCCACCAGTTCTAGCGTGGGCTACGAGCAGTACTTC	CATSSSVGYEQYF	TRBV15*02	TRBV15	TRBJ2-7*01	TRBJ2-7	TRBD2*02, TRBD2*01	TRBD2	10	13	18	23	2	4	6
428	4.60E-05	TGTGCCAGCAGCTTAACAGGGGGCACTGAAGCTTTCTTT	CASSLTGGTEAFF	TRBV7-8*01	TRBV7-8	TRBJ1-1*01	TRBJ1-1	TRBD1*01	TRBD1	14	15	22	23	0	0	0
428	4.60E-05	TGCAGTGCTCCTCGGGGGGGACGCTATGGCTACACCTTC	CSAPRGGRYGYTF	TRBV20-1*06, TRBV20-1*03, TRBV20-1*01, TRBV20-1*04, TRBV20-1*05, TRBV20-1*02, TRBV20-1*07	TRBV20-1	TRBJ1-2*01	TRBJ1-2	TRBD2*01	TRBD2	8	12	19	23	3	3	6
428	4.60E-05	TGCAGTGTCCCACGTACCACCTACGAGCAGTACTTC	CSVPRTTYEQYF	TRBV20-1*06, TRBV20-1*03, TRBV20-1*01, TRBV20-1*04, TRBV20-1*05, TRBV20-1*02, TRBV20-1*07	TRBV20-1	TRBJ2-7*01	TRBJ2-7	TRBD1*01, TRBD2*02, TRBD2*01	TRBD1, TRBD2	6	7	10	19	0	8	8
427	4.59E-05	TGCGCCAGCAGTGAGTCCCTCAGGAATAGTGGTAATCAGCCCCAGCATTTT	CASSESLRNSGNQPQHF	TRBV10-2*01	TRBV10-2	TRBJ1-5*01	TRBJ1-5	TRBD1*01, TRBD2*02, TRBD2*01	TRBD1, TRBD2	16	20	23	33	3	9	12
427	4.59E-05	TGTGCCACCAGCAGAAACGACAGGCAGCCCTACAATGAGCAGTTCTTC	CATSRNDRQPYNEQFF	TRBV15*02	TRBV15	TRBJ2-1*01	TRBJ2-1	TRBD1*01	TRBD1	11	18	23	28	6	4	10
427	4.59E-05	TGCGCCAGCAGCCAAGATCGGACTAGCGGATCCTACGAGCAGTACTTC	CASSQDRTSGSYEQYF	TRBV4-1*02, TRBV4-1*01	TRBV4-1	TRBJ2-7*01	TRBJ2-7	TRBD2*02, TRBD2*01	TRBD2	16	19	28	30	2	1	3
427	4.59E-05	TGCAGTCCACGGGACGGAAACTATAATTCACCCCTCCACTTT	CSPRDGNYNSPLHF	TRBV20-1*06, TRBV20-1*03, TRBV20-1*01, TRBV20-1*04, TRBV20-1*05, TRBV20-1*02, TRBV20-1*07	TRBV20-1	TRBJ1-6*01	TRBJ1-6	TRBD1*01, TRBD2*02, TRBD2*01	TRBD1, TRBD2	5	10	14	20	4	5	9
427	4.59E-05	TGTGCTAGCAGCTTAGCCAGGGGGTACGAGCAGTACTTC	CASSLARGYEQYF	TRBV7-7*01	TRBV7-7	TRBJ2-7*01	TRBJ2-7	TRBD1*01	TRBD1	16	17	23	24	0	0	0
427	4.59E-05	TGTGCCAGCGGGGAGGGGAGCACAGATACGCAGTATTTT	CASGEGSTDTQYF	TRBV9*02, TRBV9*01, TRBV9*03	TRBV9	TRBJ2-3*01	TRBJ2-3	TRBD2*02	TRBD2	8	10	16	18	1	1	2
427	4.59E-05	TGTGCCAGCAGCTTAGACAGAAGGTATGGCTACACCTTC	CASSLDRRYGYTF	TRBV7-2*04, TRBV7-2*01	TRBV7-2	TRBJ1-2*01	TRBJ1-2	TRBD1*01	TRBD1	15	16	19	24	0	4	4
427	4.59E-05	TGTGCCACCGCGAGCCCCTCGTTCGAGCAGTACTTC	CATASPSFEQYF	TRBV15*02	TRBV15	TRBJ2-7*01	TRBJ2-7	TRBD1*01, TRBD2*02	TRBD1, TRBD2	8	13	17	23	4	5	9
427	4.59E-05	TGTGCCAGCAGCGTAGGAGGGGGGATACTCCACTTT	CASSVGGGILHF	TRBV9*02, TRBV9*01	TRBV9	TRBJ1-6*01	TRBJ1-6	TRBD1*01, TRBD2*01	TRBD1, TRBD2	15	17	22	27	1	4	5
427	4.59E-05	TGTGCCAGCAGTTTAGGAATGAGCAGTTCTTC	CASSL~NEQFF	TRBV12-4*01, TRBV12-3*01	TRBV12-4, TRBV12-3	TRBJ2-1*01	TRBJ2-1	TRBD1*01, TRBD2*02, TRBD2*01	TRBD1, TRBD2	15	-1	-1	17	-1	-1	1
426	4.58E-05	TGTGCCACCAGTGACGCCGGGACAGAGCACTACGAGCAGTACTTC	CATSDAGTEHYEQYF	TRBV24-1*01	TRBV24-1	TRBJ2-7*01	TRBJ2-7	TRBD1*01	TRBD1	13	18	24	29	4	4	8
426	4.58E-05	TGCGCCAGCAGTGAAGGAAGTGGGGACACAGATACGCAGTATTTT	CASSEGSGDTDTQYF	TRBV10-1*02, TRBV10-1*01	TRBV10-1	TRBJ2-3*01	TRBJ2-3	TRBD1*01, TRBD2*02, TRBD2*01	TRBD1, TRBD2	13	22	25	26	8	0	8
426	4.58E-05	TGTGCCAGCAGTGTAGGGGGGGCTAATGAAAAACTGTTTTTT	CASSVGGANEKLFF	TRBV2*01, TRBV2*03	TRBV2	TRBJ1-4*01	TRBJ1-4	TRBD2*01	TRBD2	12	15	21	22	2	0	2
426	4.58E-05	TGTGCCACCAGATTCAAATCACAGATACGCAGTATTTT	CATRFK~TDTQYF	TRBV24-1*01	TRBV24-1	TRBJ2-3*01	TRBJ2-3			10	-1	-1	19	-1	-1	8
426	4.58E-05	TGTGCCATACCGGGACAGGGGGTCGAGCAGTACTTC	CAIPGQGVEQYF	TRBV15*02	TRBV15	TRBJ2-7*01	TRBJ2-7	TRBD1*01	TRBD1	6	11	21	23	4	1	5
426	4.58E-05	TGTGCCAGCAGCGGACAGGGCGATGGCTACACCTTC	CASSGQGDGYTF	TRBV9*02, TRBV9*01	TRBV9	TRBJ1-2*01	TRBJ1-2	TRBD1*01	TRBD1	12	13	19	22	0	2	2
426	4.58E-05	TGCAGTGCTACCAAGCAGGCAGATACGCAGTATTTT	CSATKQADTQYF	TRBV20-1*06, TRBV20-1*03, TRBV20-1*01, TRBV20-1*04, TRBV20-1*05, TRBV20-1*02, TRBV20-1*07	TRBV20-1	TRBJ2-3*01	TRBJ2-3	TRBD1*01	TRBD1	9	15	18	19	5	0	5
426	4.58E-05	TGTGCCACCAGTGTCGGGTACGAGCAGTACTTC	CATSVGYEQYF	TRBV24-1*01	TRBV24-1	TRBJ2-7*01	TRBJ2-7	TRBD2*02, TRBD2*01	TRBD2	12	14	17	18	1	0	1
425	4.57E-05	TGTGCCAGTAACGCTCCAGGACAGCCCCACAATGAGCAGTTCTTC	CASNAPGQPHNEQFF	TRBV19*01, TRBV19*03, TRBV19*02	TRBV19	TRBJ2-1*01	TRBJ2-1	TRBD1*01	TRBD1	9	18	23	28	8	4	12
425	4.57E-05	TGTGCCACCAGCAGAGAAGGGACTAGCTACGAGCAGTACTTC	CATSREGTSYEQYF	TRBV15*02	TRBV15	TRBJ2-7*01	TRBJ2-7	TRBD2*02, TRBD2*01	TRBD2	11	18	25	26	6	0	6
425	4.57E-05	TGTGCCAGCAGTGAAGACAGGGGCAATTCACCCCTCCACTTT	CASSEDRGNSPLHF	TRBV2*01, TRBV2*03	TRBV2	TRBJ1-6*02	TRBJ1-6	TRBD1*01	TRBD1	15	16	22	24	0	1	1
425	4.57E-05	TGTGCCAGCAGCTTAGAGGACTATAATTCACCCCTCCACTTT	CASSLEDYNSPLHF	TRBV7-6*01	TRBV7-6	TRBJ1-6*01	TRBJ1-6	TRBD1*01, TRBD2*02, TRBD2*01	TRBD1, TRBD2	15	17	19	20	1	0	1
425	4.57E-05	TGCAGTGCTCGACCGGGGGGGGGCCAAGAGACCCAGTACTTC	CSARPGGGQETQYF	TRBV20-1*06, TRBV20-1*03, TRBV20-1*01, TRBV20-1*04, TRBV20-1*05, TRBV20-1*02, TRBV20-1*07	TRBV20-1	TRBJ2-5*01	TRBJ2-5	TRBD2*01	TRBD2	8	13	20	23	4	2	6
425	4.57E-05	TGTGCCACCAGTGATTTCCCCGCTCCCAAGCAGTACTTC	CATSDFPAPKQYF	TRBV24-1*01	TRBV24-1	TRBJ2-7*01	TRBJ2-7	TRBD2*01	TRBD2	16	17	23	28	0	4	4
425	4.57E-05	TGTGCCAGCAGTGACTCAGGGTCAGATACGCAGTATTTT	CASSDSGSDTQYF	TRBV6-4*02, TRBV6-4*01	TRBV6-4	TRBJ2-3*01	TRBJ2-3	TRBD1*01, TRBD2*02	TRBD1, TRBD2	16	17	20	22	0	1	1
425	4.57E-05	TGCAGCGTTGGGGGACAGACGAACACTGAAGCTTTCTTT	CSVGGQTNTEAFF	TRBV29-1*01	TRBV29-1	TRBJ1-1*01	TRBJ1-1	TRBD1*01	TRBD1	9	11	17	20	1	2	3
425	4.57E-05	TGCAGCGTTGAACAGGCAAACCTCTATGGCTACACCTTC	CSVEQANLYGYTF	TRBV29-1*01	TRBV29-1	TRBJ1-2*01	TRBJ1-2	TRBD1*01	TRBD1	11	12	15	23	0	7	7
425	4.57E-05	TGCAGCGGGACAGGGAACAATGAGCAGTTCTTC	CSGTGNNEQFF	TRBV29-1*01, TRBV29-1*03	TRBV29-1	TRBJ2-1*01	TRBJ2-1	TRBD1*01	TRBD1	6	7	14	16	0	1	1
425	4.57E-05	TGTGCCAGCAGCCCTATGGTTTTTT	CASS~LWFF	TRBV7-3*05, TRBV7-3*01	TRBV7-3	TRBJ1-4*01	TRBJ1-4	TRBD1*01, TRBD2*02, TRBD2*01	TRBD1, TRBD2	11	12	14	18	0	3	3
424	4.56E-05	TGTGCCACCAGCAGAGGAGGAGCTCCTATAATTCACCCCTCCACTTT	CATSRGGA~YNSPLHF	TRBV15*02	TRBV15	TRBJ1-6*02	TRBJ1-6	TRBD2*02	TRBD2	11	15	19	22	3	2	5
424	4.56E-05	TGTGCCAGCAGCCTACAGGGGGCCAGTAATTCACCCCTCCACTTT	CASSLQGASNSPLHF	TRBV7-8*03	TRBV7-8	TRBJ1-6*02	TRBJ1-6	TRBD1*01	TRBD1	11	14	22	26	2	3	5
424	4.56E-05	TGTGCCACCAGTGACGCGGGACAGTCCTACGAGCAGTACTTC	CATSDAGQSYEQYF	TRBV24-1*01	TRBV24-1	TRBJ2-7*01	TRBJ2-7	TRBD1*01	TRBD1	13	17	23	24	3	0	3
424	4.56E-05	TGCAGCGTTGAACGTCAGGGTACGACCTACGAGCAGTACTTC	CSVERQGTTYEQYF	TRBV29-1*01	TRBV29-1	TRBJ2-7*01	TRBJ2-7	TRBD1*01	TRBD1	11	15	19	25	3	5	8
424	4.56E-05	TGTGCCATCAGTGATCATAGAGGTCAGCCCCAGCATTTT	CAISDHRGQPQHF	TRBV10-3*01, TRBV10-3*02	TRBV10-3	TRBJ1-5*01	TRBJ1-5	TRBD2*02	TRBD2	13	19	22	23	5	0	5
424	4.56E-05	TGTGCCAGCAGTGTGGGGGGAGAAGACGGCTACACCTTC	CASSVGGEDGYTF	TRBV2*01, TRBV2*02, TRBV2*03	TRBV2	TRBJ1-2*01	TRBJ1-2	TRBD2*01	TRBD2	12	14	19	27	1	7	8
424	4.56E-05	TGTGCCAGCAGGCGGGGGCGAGATGATGGCTACACCTTC	CASRRGRDDGYTF	TRBV2*01, TRBV2*02, TRBV2*03	TRBV2	TRBJ1-2*01	TRBJ1-2	TRBD2*01	TRBD2	10	11	17	25	0	7	7
424	4.56E-05	TGCGCCAGCAGTTGGACAACCAATCAGCCCCAGCATTTT	CASSWTTNQPQHF	TRBV10-2*01	TRBV10-2	TRBJ1-5*01	TRBJ1-5	TRBD1*01	TRBD1	11	13	17	20	1	2	3
424	4.56E-05	TGCAGTGCTAGCCGGGAGGGCGATGAGCAGTTCTTC	CSASREGDEQFF	TRBV20-1*06, TRBV20-1*03, TRBV20-1*01, TRBV20-1*04, TRBV20-1*05, TRBV20-1*02, TRBV20-1*07	TRBV20-1	TRBJ2-1*01	TRBJ2-1	TRBD2*02	TRBD2	10	12	19	22	1	2	3
423	4.55E-05	TGCAGTGCTAGAGTAGGGGAACCTTGGACTAGCGAGTCAGATACGCAGTATTTT	CSARVGEPWTSESDTQYF	TRBV20-1*01, TRBV20-1*04, TRBV20-1*05, TRBV20-1*07	TRBV20-1	TRBJ2-3*01	TRBJ2-3	TRBD2*02, TRBD2*01	TRBD2	12	25	33	37	12	3	15
423	4.55E-05	TGTGCCAGCAGCTTAGCGAGGGGACAGAACACCGGGGAGCTGTTTTTT	CASSLARGQNTGELFF	TRBV7-2*04, TRBV7-2*01	TRBV7-2	TRBJ2-2*01	TRBJ2-2	TRBD1*01	TRBD1	16	20	25	26	3	0	3
423	4.55E-05	TGTGCCAGCAGCCAAGAGGCTAGCGGTTCCCCCTACGAGCAGTACTTC	CASSQEASGSPYEQYF	TRBV4-2*01	TRBV4-2	TRBJ2-7*01	TRBJ2-7	TRBD2*02, TRBD2*01	TRBD2	16	19	25	31	2	5	7
423	4.55E-05	TGTGCCAGCAGCCGACAACGGGACCTGCCCATGGGAACTGTTTTTT	CASSRQRD~CPWELFF	TRBV3-1*01	TRBV3-1	TRBJ1-4*01	TRBJ1-4	TRBD1*01, TRBD2*02, TRBD2*01	TRBD1, TRBD2	12	19	23	35	6	11	17
423	4.55E-05	TGCAGTGCTAGTTCCCGTGGGGTCCTGAATTCACCCCTCCACTTT	CSASSRGVLNSPLHF	TRBV20-1*01, TRBV20-1*04, TRBV20-1*05, TRBV20-1*07	TRBV20-1	TRBJ1-6*02	TRBJ1-6	TRBD2*02	TRBD2	11	12	16	27	0	10	10
423	4.55E-05	TGTGCCAGCAGCTTAGGGGGAAGCAATCAGCCCCAGCATTTT	CASSLGGSNQPQHF	TRBV7-8*01	TRBV7-8	TRBJ1-5*01	TRBJ1-5	TRBD1*01, TRBD2*02, TRBD2*01	TRBD1, TRBD2	15	17	20	21	1	0	1
423	4.55E-05	TGTGCCAGCAGCTTAGCAGGGGGTGAGCGGCTGTTTTTT	CASSLAGGERLFF	TRBV7-6*01	TRBV7-6	TRBJ1-4*01	TRBJ1-4	TRBD1*01	TRBD1	16	17	22	30	0	7	7
423	4.55E-05	TGCGCCAGCAGGGAAGACAGCAATCAGCCCCAGCATTTT	CASREDSNQPQHF	TRBV10-2*01	TRBV10-2	TRBJ1-5*01	TRBJ1-5	TRBD1*01, TRBD2*02, TRBD2*01	TRBD1, TRBD2	10	15	17	18	4	0	4
423	4.55E-05	TGCAGCGTGGTCAGGGAATATGGCAATGAGCAGTTCTTC	CSVVREYGNEQFF	TRBV29-1*01	TRBV29-1	TRBJ2-1*01	TRBJ2-1	TRBD1*01	TRBD1	7	11	15	23	3	7	10
423	4.55E-05	TGTGCCACCAGTGATACGTTTAGGGAGCTGTTTTTT	CATSDTFRELFF	TRBV24-1*01	TRBV24-1	TRBJ2-2*01	TRBJ2-2	TRBD1*01, TRBD2*02, TRBD2*01	TRBD1, TRBD2	14	-1	-1	22	-1	-1	7
423	4.55E-05	TGCAGCGTTGACCCGGCGAGCTATGGCTACACCTTC	CSVDPASYGYTF	TRBV29-1*01	TRBV29-1	TRBJ1-2*01	TRBJ1-2	TRBD2*02, TRBD2*01	TRBD2	10	11	14	20	0	5	5
423	4.55E-05	TGCGCCAGCAGTGAGTGGGAGGAGCAGTTCTTC	CASSEWEEQFF	TRBV10-2*01	TRBV10-2	TRBJ2-1*01	TRBJ2-1	TRBD2*02	TRBD2	15	16	20	21	0	0	0
423	4.55E-05	TGCAGCGGCCATACTTCCCAAGGCTACACCTTC	CSGHTSQGYTF	TRBV29-1*01, TRBV29-1*03	TRBV29-1	TRBJ1-2*01	TRBJ1-2	TRBD1*01, TRBD2*02, TRBD2*01	TRBD1, TRBD2	6	15	18	21	8	2	10
422	4.54E-05	TGCAGTGCTAGGCCTAACAGGGATCGGTCCTATAATTCACCCCTCCACTTT	CSARPNRDRSYNSPLHF	TRBV20-1*06, TRBV20-1*03, TRBV20-1*01, TRBV20-1*04, TRBV20-1*05, TRBV20-1*02, TRBV20-1*07	TRBV20-1	TRBJ1-6*02	TRBJ1-6	TRBD1*01	TRBD1	10	16	21	27	5	5	10
422	4.54E-05	TGCGCCAGCAGCTCGACTAGCGGTACTCTCTACGAGCAGTACTTC	CASSSTSGTLYEQYF	TRBV5-1*01	TRBV5-1	TRBJ2-7*01	TRBJ2-7	TRBD2*02, TRBD2*01	TRBD2	12	14	22	29	1	6	7
422	4.54E-05	TGTGCCACCAGCAGAGACTAGCGGGAGGGGATGAGCAGTACTTC	CATSRD*~GGDEQYF	TRBV15*02	TRBV15	TRBJ2-7*01	TRBJ2-7	TRBD2*02	TRBD2	11	15	28	32	3	3	6
422	4.54E-05	TGTGCCAGCACTACTCAGGGTTCAGGCTATGGCTACACCTTC	CASTTQGSGYGYTF	TRBV2*01, TRBV2*02, TRBV2*03	TRBV2	TRBJ1-2*01	TRBJ1-2	TRBD1*01	TRBD1	9	15	19	26	5	6	11
422	4.54E-05	TGCAGCGTTGCCCAGGGACAGGCGGATCAGCCCCAGCATTTT	CSVAQGQADQPQHF	TRBV29-1*01	TRBV29-1	TRBJ1-5*01	TRBJ1-5	TRBD1*01	TRBD1	9	14	21	25	4	3	7
422	4.54E-05	TGCAGTGCTAGGGACGGGGGGGCGCGGGTACGCAGTATTTT	CSARDGG~AGTQYF	TRBV20-1*01, TRBV20-1*04, TRBV20-1*05, TRBV20-1*07	TRBV20-1	TRBJ2-3*01	TRBJ2-3	TRBD2*01	TRBD2	10	14	21	28	3	6	9
422	4.54E-05	TGTGCCAGCAGCCCTGACAGGTTTGGCTACACCTTC	CASSPDRFGYTF	TRBV7-2*04, TRBV7-2*01	TRBV7-2	TRBJ1-2*01	TRBJ1-2	TRBD1*01	TRBD1	11	15	20	23	3	2	5
421	4.53E-05	TGCGCCAGCAGTCAGTAAGGGGGGTGGGAAAGGGTGGTTCACCCCTCCACTTT	CASSQ*GGW~KGGSPLHF	TRBV10-1*01	TRBV10-1	TRBJ1-6*02	TRBJ1-6	TRBD1*01, TRBD2*01	TRBD1, TRBD2	15	17	22	37	1	14	15
421	4.53E-05	TGTGCCAGCAGCCAAGGGACAGGGGTTGGTTCACCCCTCCACTTT	CASSQGTGVGSPLHF	TRBV7-9*03, TRBV7-9*01, TRBV7-9*04, TRBV7-9*02	TRBV7-9	TRBJ1-6*01	TRBJ1-6	TRBD1*01	TRBD1	11	15	24	29	3	4	7
421	4.53E-05	TGTGCCAGGAGGGACTAGCGGCTCCTACAATGAGCAGTTCTTC	CARRD*R~SYNEQFF	TRBV25-1*01	TRBV25-1	TRBJ2-1*01	TRBJ2-1	TRBD2*02, TRBD2*01	TRBD2	7	10	20	21	2	0	2
421	4.53E-05	TGTGCCACCAGTGATACGTTAAGGACCTACGAGCAGTACTTC	CATSDTLRTYEQYF	TRBV24-1*01	TRBV24-1	TRBJ2-7*01	TRBJ2-7	TRBD1*01, TRBD2*02, TRBD2*01	TRBD1, TRBD2	14	22	24	25	7	0	7
421	4.53E-05	TGTGCCACCAGTGAAGCGGGATACCCTTACGAGCAGTACTTC	CATSEAGYPYEQYF	TRBV24-1*01	TRBV24-1	TRBJ2-7*01	TRBJ2-7	TRBD2*02	TRBD2	13	14	20	27	0	6	6
421	4.53E-05	TGCAGTGCTATACGACAGGTCGCTAATTCACCCCTCCACTTT	CSAIRQVANSPLHF	TRBV20-1*01, TRBV20-1*04, TRBV20-1*05, TRBV20-1*07	TRBV20-1	TRBJ1-6*01	TRBJ1-6	TRBD1*01	TRBD1	9	13	18	23	3	4	7
421	4.53E-05	TGTGCCACCAGTGATCGACGGCAAGGGGGGGCTACACCTTC	CATSDRR~RGGYTF	TRBV24-1*01	TRBV24-1	TRBJ1-2*01	TRBJ1-2	TRBD1*01	TRBD1	14	23	28	29	8	0	8
421	4.53E-05	TGTGCCATCAGTGAACAAACAAAAGGAGGCTACACCTTC	CAISEQTKGGYTF	TRBV10-3*01, TRBV10-3*02	TRBV10-3	TRBJ1-2*01	TRBJ1-2	TRBD1*01, TRBD2*02, TRBD2*01	TRBD1, TRBD2	13	24	26	27	10	0	10
421	4.53E-05	TGTGCCAGCAGTGATGACACCAATCAGCCCCAGCATTTT	CASSDDTNQPQHF	TRBV2*01, TRBV2*03	TRBV2	TRBJ1-5*01	TRBJ1-5	TRBD1*01	TRBD1	13	15	18	20	1	1	2
421	4.53E-05	TGCAGTGCTAGACCACAGGGTCAGCCCCAGCATTTT	CSARPQGQPQHF	TRBV20-1*01, TRBV20-1*04, TRBV20-1*05, TRBV20-1*07	TRBV20-1	TRBJ1-5*01	TRBJ1-5	TRBD1*01	TRBD1	11	14	19	20	2	0	2
420	4.52E-05	TGTGCCAGCCAGTTCGGGAAGGGTTAGGATCAGCCCCAGCATTTT	CASQFGKG*DQPQHF	TRBV6-6*04	TRBV6-6	TRBJ1-5*01	TRBJ1-5	TRBD2*02	TRBD2	8	14	18	28	5	9	14
420	4.52E-05	TGCAGTGCTAGAGGTCCGCAGCGGGGGGGCGATGAGCAGTTCTTC	CSARGPQRGGDEQFF	TRBV20-1*01, TRBV20-1*04, TRBV20-1*05, TRBV20-1*07	TRBV20-1	TRBJ2-1*01	TRBJ2-1	TRBD2*01	TRBD2	12	19	28	31	6	2	8
420	4.52E-05	TGCAGTGCTAGTCGTGGGGCCCTCTACAATGAGCAGTTCTTC	CSASRGALYNEQFF	TRBV20-1*01, TRBV20-1*04, TRBV20-1*05, TRBV20-1*07	TRBV20-1	TRBJ2-1*01	TRBJ2-1	TRBD1*01	TRBD1	11	15	19	23	3	3	6
420	4.52E-05	TGTGCCACCAGTGATGCCCTGGGGACGAGCAGTACTTC	CATSDA~GDEQYF	TRBV24-1*01	TRBV24-1	TRBJ2-7*01	TRBJ2-7	TRBD1*01	TRBD1	14	16	20	24	1	3	4
420	4.52E-05	TGCAGTGCTAGAGACAGCTAACTATGGCTACACCTTC	CSARDS~NYGYTF	TRBV20-1*01, TRBV20-1*05, TRBV20-1*07	TRBV20-1	TRBJ1-2*01	TRBJ1-2	TRBD1*01	TRBD1	13	14	16	17	0	0	0
420	4.52E-05	TGCAGTGCTCCGGACAGGGACTATGGCTACACCTTC	CSAPDRDYGYTF	TRBV20-1*06, TRBV20-1*03, TRBV20-1*01, TRBV20-1*04, TRBV20-1*05, TRBV20-1*02, TRBV20-1*07	TRBV20-1	TRBJ1-2*01	TRBJ1-2	TRBD1*01	TRBD1	8	11	18	19	2	0	2
420	4.52E-05	TGCAGCGTTGGGACAGGGGATTACGAGCAGTACTTC	CSVGTGDYEQYF	TRBV29-1*01	TRBV29-1	TRBJ2-7*01	TRBJ2-7	TRBD1*01	TRBD1	9	10	18	21	0	2	2
420	4.52E-05	TGCAGCGTTGAAGAGGTTGGGGAGGGCTACACCTTC	CSVEEVGEGYTF	TRBV29-1*01	TRBV29-1	TRBJ1-2*01	TRBJ1-2	TRBD2*02	TRBD2	13	19	23	24	5	0	5
420	4.52E-05	TGCAGTGCCAGTGGAGGGTACGAAACTGTTTTTT	CSASGG~TKLFF	TRBV20-1*01, TRBV20-1*04, TRBV20-1*05, TRBV20-1*07	TRBV20-1	TRBJ1-4*01	TRBJ1-4	TRBD2*02	TRBD2	11	12	17	22	0	4	4
420	4.52E-05	TGTGCCATCAGTGAGGCATACGAGCAGTACTTC	CAISEAYEQYF	TRBV10-3*01, TRBV10-3*02	TRBV10-3	TRBJ2-7*01	TRBJ2-7	TRBD1*01, TRBD2*02	TRBD1, TRBD2	13	14	16	18	0	1	1
419	4.51E-05	TGTGCCACCAGTGGGCTTGGTTTTTGAGCCGGAAGAATTCACCCCTCCACTTT	CATSGLGF*~RKNSPLHF	TRBV15*02	TRBV15	TRBJ1-6*02	TRBJ1-6	TRBD1*01	TRBD1	10	12	15	35	1	19	20
419	4.51E-05	TGCGCCAGCAGCCAAGAAGACGGGACAGGGGGCTACGAGCAGTACTTC	CASSQEDGTGGYEQYF	TRBV4-3*01	TRBV4-3	TRBJ2-7*01	TRBJ2-7	TRBD1*01	TRBD1	16	21	31	32	4	0	4
419	4.51E-05	TGTGCCAGCAGCCCCCCATCAGGGGTTGAGCTATGGCTACACCTTC	CASSPPSG~LSYGYTF	TRBV9*02, TRBV9*01, TRBV9*03	TRBV9	TRBJ1-2*01	TRBJ1-2	TRBD1*01	TRBD1	11	19	24	30	7	5	12
419	4.51E-05	TGTGCCATCAGTGAATGGTGGATGGCTGGAAACACCATATATTTT	CAISEWWMAGNTIYF	TRBV10-3*01, TRBV10-3*02	TRBV10-3	TRBJ1-3*01	TRBJ1-3	TRBD1*01, TRBD2*02, TRBD2*01	TRBD1, TRBD2	13	19	21	25	5	3	8
419	4.51E-05	TGTGCCAGCAGCCACTGGACATATGACAACTATGGCTACACCTTC	CASSHWTYDNYGYTF	TRBV7-2*04, TRBV7-2*01	TRBV7-2	TRBJ1-2*01	TRBJ1-2	TRBD1*01	TRBD1	11	16	20	27	4	6	10
419	4.51E-05	TGCAGCGTTGCCCCTTCGACAGCGACCTATGGCTACACCTTC	CSVAPSTATYGYTF	TRBV29-1*01	TRBV29-1	TRBJ1-2*01	TRBJ1-2	TRBD1*01	TRBD1	9	17	21	26	7	4	11
419	4.51E-05	TGCAGCGTTGACACAGGGAATGCTGGAAACACCATATATTTT	CSVDTGNAGNTIYF	TRBV29-1*01	TRBV29-1	TRBJ1-3*01	TRBJ1-3	TRBD1*01	TRBD1	10	12	17	22	1	4	5
419	4.51E-05	TGTGCCATCAGTGAACCGATCTAACTATGGCTACACCTTC	CAISEPI~NYGYTF	TRBV10-3*01, TRBV10-3*02	TRBV10-3	TRBJ1-2*01	TRBJ1-2	TRBD2*02, TRBD2*01	TRBD2	13	15	17	20	1	2	3
419	4.51E-05	TGTGCCAGCAGCTTAGCCGCACCTCAGCCCCAGCATTTT	CASSLAAPQPQHF	TRBV7-9*01, TRBV7-9*02	TRBV7-9	TRBJ1-5*01	TRBJ1-5	TRBD2*02, TRBD2*01	TRBD2	16	17	19	23	0	3	3
419	4.51E-05	TGTGCCAGTAGGATTAGCGGTGATACGCAGTATTTT	CASRISGDTQYF	TRBV19*01, TRBV19*03, TRBV19*02	TRBV19	TRBJ2-3*01	TRBJ2-3	TRBD2*02, TRBD2*01	TRBD2	10	14	19	21	3	1	4
419	4.51E-05	TGCGCCAGCAGTGCAGCATCCACTGAAGCTTTCTTT	CASSAASTEAFF	TRBV10-2*01	TRBV10-2	TRBJ1-1*01	TRBJ1-1	TRBD1*01, TRBD2*02, TRBD2*01	TRBD1, TRBD2	12	13	15	20	0	4	4
418	4.50E-05	TGCAGTGCTAGAGTAGTACGCGACAGGGGGCTGTACAATGAGCAGTTCTTC	CSARVVRDRGLYNEQFF	TRBV20-1*01, TRBV20-1*04, TRBV20-1*05, TRBV20-1*07	TRBV20-1	TRBJ2-1*01	TRBJ2-1	TRBD1*01	TRBD1	12	21	30	33	8	2	10
418	4.50E-05	TGTGCCAGTAGTAAGGGGACAGATATTAACTATGGCTACACCTTC	CASSKGTDINYGYTF	TRBV19*01, TRBV19*03, TRBV19*02	TRBV19	TRBJ1-2*01	TRBJ1-2	TRBD1*01	TRBD1	12	15	21	26	2	4	6
418	4.50E-05	TGTGCCAGCAGCTTCCCTAGCGGGAGGGAGTCGAGCAGTACTTC	CASSFPS~EGVEQYF	TRBV11-1*01	TRBV11-1	TRBJ2-7*01	TRBJ2-7	TRBD2*02	TRBD2	13	16	27	31	2	3	5
418	4.50E-05	TGTGCCACCACAGGGATTGGGGCCAACGTCCTGACTTTC	CATTGIGANVLTF	TRBV24-1*01	TRBV24-1	TRBJ2-6*01	TRBJ2-6	TRBD1*01	TRBD1	9	10	14	17	0	2	2
418	4.50E-05	TGTGCCACCAGCAGAGTTCGAGATGAAAAACTGTTTTTT	CATSRVRDEKLFF	TRBV15*02	TRBV15	TRBJ1-4*01	TRBJ1-4	TRBD2*02, TRBD2*01	TRBD2	11	19	21	22	7	0	7
418	4.50E-05	TGCGCCAGCAGTGAGGGCAGGGGTCAGCCCCAGCATTTT	CASSEGRGQPQHF	TRBV10-2*01	TRBV10-2	TRBJ1-5*01	TRBJ1-5	TRBD1*01	TRBD1	14	17	22	23	2	0	2
418	4.50E-05	TGTGCCATCAGTGTAAGTAATGAGCAGTTCTTC	CAISVSNEQFF	TRBV10-3*01, TRBV10-3*02	TRBV10-3	TRBJ2-1*01	TRBJ2-1	TRBD2*02, TRBD2*01	TRBD2	12	15	17	18	2	0	2
418	4.50E-05	TGCAGTGCACACAGCTACGAGCAGTACTTC	CSAHSYEQYF	TRBV20-1*06, TRBV20-1*03, TRBV20-1*01, TRBV20-1*04, TRBV20-1*05, TRBV20-1*02, TRBV20-1*07	TRBV20-1	TRBJ2-7*01	TRBJ2-7	TRBD1*01	TRBD1	7	10	13	14	2	0	2
417	4.49E-05	TGTGCCACCAGCAGAGATCAACGCAAGACATCGAACACCGGGGAGCTGTTTTTT	CATSRDQRKTSNTGELFF	TRBV15*02	TRBV15	TRBJ2-2*01	TRBJ2-2	TRBD1*01	TRBD1	11	26	29	31	14	1	15
417	4.49E-05	TGTGCCAGCAGTGATATTTCTACGGGGACAGGGTCTACGAACGAGCAGTACTTC	CASSDISTGTGSTNEQYF	TRBV25-1*01	TRBV25-1	TRBJ2-7*01	TRBJ2-7	TRBD1*01	TRBD1	13	24	32	40	10	7	17
417	4.49E-05	TGCGCCAGCAGCCAAGGACTAGCGGGAGACTACAATGAGCAGTTCTTC	CASSQGLAGDYNEQFF	TRBV4-3*01	TRBV4-3	TRBJ2-1*01	TRBJ2-1	TRBD2*02	TRBD2	15	16	27	29	0	1	1
417	4.49E-05	TGTGCCAGCAGCTTAGGACTAGGCCCCTACAATGAGCAGTTCTTC	CASSLGLGPYNEQFF	TRBV7-2*04, TRBV7-2*01	TRBV7-2	TRBJ2-1*01	TRBJ2-1	TRBD2*02, TRBD2*01	TRBD2	15	16	21	25	0	3	3
417	4.49E-05	TGCAGTGCTAGAGATGGTCGGGGGGTTGTGGGCGAGCAGTACTTC	CSARDGRGVVGEQYF	TRBV20-1*01, TRBV20-1*05, TRBV20-1*07	TRBV20-1	TRBJ2-7*01	TRBJ2-7	TRBD2*01	TRBD2	13	18	24	32	4	7	11
417	4.49E-05	TGTGCCAGCAGCTCTACTAGCGGGAGGGGGGTGAGCAGTTCTTC	CASSSTS~EGGEQFF	TRBV7-9*01, TRBV7-9*04, TRBV7-9*02	TRBV7-9	TRBJ2-1*01	TRBJ2-1	TRBD2*02	TRBD2	14	15	27	31	0	3	3
417	4.49E-05	TGCAGTGCTAGAGATCTGGTGCAACTAATGAAAAACTGTTTTTT	CSARDLV~TNEKLFF	TRBV20-1*01, TRBV20-1*05, TRBV20-1*07	TRBV20-1	TRBJ1-4*01	TRBJ1-4	TRBD1*01	TRBD1	13	15	17	21	1	3	4
417	4.49E-05	TGTGCCAGTGGAACGGGAACCTTTAATTCACCCCTCCACTTT	CASGTGTFNSPLHF	TRBV19*01, TRBV19*03, TRBV19*02	TRBV19	TRBJ1-6*02	TRBJ1-6	TRBD2*02	TRBD2	8	13	17	19	4	1	5
417	4.49E-05	TGTGCCAGCAGCGCCCCGGAGGGTATGGAAAAACTGTTTTTT	CASSAPEGMEKLFF	TRBV2*01, TRBV2*02, TRBV2*03	TRBV2	TRBJ1-4*01	TRBJ1-4	TRBD2*02	TRBD2	10	17	22	27	6	4	10
417	4.49E-05	TGTGCCACCAGCAGAGCCGGTGGAGTAGAGCAGTTCTTC	CATSRAGGVEQFF	TRBV15*02	TRBV15	TRBJ2-1*01	TRBJ2-1	TRBD2*02	TRBD2	11	21	24	27	9	2	11
417	4.49E-05	TGTGCCACCAGCAGAGATAGGAGTTCACCCCTCCACTTT	CATSRDRSSPLHF	TRBV15*02	TRBV15	TRBJ1-6*02	TRBJ1-6	TRBD2*02	TRBD2	11	19	22	23	7	0	7
417	4.49E-05	TGTGCCAGCAGCCGACAGGGAAGACAGCCCCAGCATTTT	CASSRQGRQPQHF	TRBV7-6*01, TRBV7-6*02	TRBV7-6	TRBJ1-5*01	TRBJ1-5	TRBD1*01	TRBD1	11	13	19	24	1	4	5
417	4.49E-05	TGCAGCGTTGGAGGGACTAGCATCTACGAGCAGTACTTC	CSVGGTSIYEQYF	TRBV29-1*01	TRBV29-1	TRBJ2-7*01	TRBJ2-7	TRBD2*02, TRBD2*01	TRBD2	9	12	20	23	2	2	4
417	4.49E-05	TGCAGCGTTGCGACAGGGATCTACGAGCAGTACTTC	CSVATGIYEQYF	TRBV29-1*01	TRBV29-1	TRBJ2-7*01	TRBJ2-7	TRBD1*01	TRBD1	9	11	17	20	1	2	3
417	4.49E-05	TGTGCCAGCAGTGGCCTGAGGGGCTACACCTTC	CASSGLRGYTF	TRBV25-1*01	TRBV25-1	TRBJ1-2*01	TRBJ1-2	TRBD1*01, TRBD2*02	TRBD1, TRBD2	12	14	17	21	1	3	4
417	4.49E-05	TGCGCCAGCAGTCACGCGATCGAGCAGTACTTC	CASSHAIEQYF	TRBV10-2*01	TRBV10-2	TRBJ2-7*01	TRBJ2-7	TRBD2*02, TRBD2*01	TRBD2	11	15	17	20	3	2	5
416	4.48E-05	TGTGCCAGTAGTATAAACTGGGGGTAGAGTCAGCCCCAGCATTTT	CASSINWG*SQPQHF	TRBV19*01, TRBV19*02	TRBV19	TRBJ1-5*01	TRBJ1-5	TRBD1*01, TRBD2*01	TRBD1, TRBD2	14	19	23	29	4	5	9
416	4.48E-05	TGTGCCAGCAGCTTGCTGGACAGGGAGAACTATGGCTACACCTTC	CASSLLDRENYGYTF	TRBV7-8*01, TRBV7-8*03	TRBV7-8	TRBJ1-2*01	TRBJ1-2	TRBD1*01	TRBD1	13	17	24	27	3	2	5
416	4.48E-05	TGCGCCAGCAGCCCACAGGAGACCTATAATTCACCCCTCCACTTT	CASSPQETYNSPLHF	TRBV10-2*01	TRBV10-2	TRBJ1-6*02	TRBJ1-6	TRBD1*01	TRBD1	10	14	18	22	3	3	6
416	4.48E-05	TGTGCCAGCAGCCAAGCCCCCTAGCCTCCTACGAGCAGTACTTC	CASSQAP~ASYEQYF	TRBV3-1*01	TRBV3-1	TRBJ2-7*01	TRBJ2-7	TRBD1*01	TRBD1	15	16	21	25	0	3	3
416	4.48E-05	TGTGCCAGCAGTCCGCATGGACAGGGATACGAGCAGTACTTC	CASSPHGQGYEQYF	TRBV7-8*01, TRBV7-8*03	TRBV7-8	TRBJ2-7*01	TRBJ2-7	TRBD1*01	TRBD1	10	18	25	27	7	1	8
416	4.48E-05	TGCAGTGCTAGTACCAGGGACCCGGCCTATGGCTACACCTTC	CSASTRDPAYGYTF	TRBV20-1*01, TRBV20-1*04, TRBV20-1*05, TRBV20-1*07	TRBV20-1	TRBJ1-2*01	TRBJ1-2	TRBD1*01, TRBD2*02, TRBD2*01	TRBD1, TRBD2	11	16	20	26	4	5	9
416	4.48E-05	TGCAGTGCTAGAGGGGGGGGGGATAATTCACCCCTCCACTTT	CSARGGGDNSPLHF	TRBV20-1*01, TRBV20-1*04, TRBV20-1*05, TRBV20-1*07	TRBV20-1	TRBJ1-6*01	TRBJ1-6	TRBD2*01	TRBD2	12	15	21	22	2	0	2
416	4.48E-05	TGTGCCATCACCCCTACGGGACAGGCTGAGCAGTACTTC	CAITPTGQAEQYF	TRBV10-3*01, TRBV10-3*02	TRBV10-3	TRBJ2-7*01	TRBJ2-7	TRBD1*01	TRBD1	9	17	24	27	7	2	9
416	4.48E-05	TGTGCCACCACCTACTAGCGGTACTACGAGCAGTACTTC	CATTY*RYYEQYF	TRBV24-1*01	TRBV24-1	TRBJ2-7*01	TRBJ2-7	TRBD2*02, TRBD2*01	TRBD2	6	13	20	23	6	2	8
416	4.48E-05	TGTGCCAGCAGTTTACTCACAGGGACTGAGCAGTACTTC	CASSLLTGTEQYF	TRBV25-1*01	TRBV25-1	TRBJ2-7*01	TRBJ2-7	TRBD1*01, TRBD2*02, TRBD2*01	TRBD1, TRBD2	11	18	23	27	6	3	9
416	4.48E-05	TGTGCCAGCAGCCGTAAAGTAGACTCTGAGCAGTACTTC	CASSRKVDSEQYF	TRBV5-4*01, TRBV5-4*03, TRBV5-4*04	TRBV5-4	TRBJ2-7*01	TRBJ2-7	TRBD2*02, TRBD2*01	TRBD2	11	21	24	27	9	2	11
416	4.48E-05	TGTGCCAGCAGCGGCGACAGACACTCACCCCTCCACTTT	CASSGDRHSPLHF	TRBV9*02, TRBV9*01, TRBV9*03	TRBV9	TRBJ1-6*01	TRBJ1-6	TRBD1*01	TRBD1	12	15	19	24	2	4	6
416	4.48E-05	TGTGCCATCAGTGACTTGAATTCACCCCTCCACTTT	CAISDLNSPLHF	TRBV10-3*01, TRBV10-3*02	TRBV10-3	TRBJ1-6*01	TRBJ1-6	TRBD2*02, TRBD2*01	TRBD2	13	-1	-1	18	-1	-1	4
416	4.48E-05	TGTGCCAGCAGTGAAGGCAATCAGCCCCAGCATTTT	CASSEGNQPQHF	TRBV2*01, TRBV2*03	TRBV2	TRBJ1-5*01	TRBJ1-5			15	-1	-1	16	-1	-1	0
415	4.46E-05	TGTGCCAGCAGTGAAAGTGTAATAGGGCCGAGCTCCTACGAGCAGTACTTC	CASSESVIGPSSYEQYF	TRBV25-1*01	TRBV25-1	TRBJ2-7*01	TRBJ2-7	TRBD1*01, TRBD2*02	TRBD1, TRBD2	14	23	26	32	8	5	13
415	4.46E-05	TGCGCCAGCAACCAGGCAGGTTGGAGGTATAAGTTTCGACCCCTCCACTTT	CASNQAGWRYKFRPLHF	TRBV10-1*02, TRBV10-1*01	TRBV10-1	TRBJ1-6*01	TRBJ1-6	TRBD2*02	TRBD2	9	22	26	38	12	11	23
415	4.46E-05	TGTGCCAGCAGCTTAGTTGGAGGGGGATGGAGTTCACCCCTCCACTTT	CASSLVGGGWSSPLHF	TRBV7-9*01, TRBV7-9*02	TRBV7-9	TRBJ1-6*01	TRBJ1-6	TRBD1*01, TRBD2*02	TRBD1, TRBD2	15	20	25	32	4	6	10
415	4.46E-05	TGTGCCAGCAGTGAATTAAAAGCTAAACACCGGGGAGCTGTTTTTT	CASSELKA~NTGELFF	TRBV25-1*01	TRBV25-1	TRBJ2-2*01	TRBJ2-2	TRBD2*02, TRBD2*01	TRBD2	15	21	24	25	5	0	5
415	4.46E-05	TGCGCCAGCAGCTTGCAATCCCTCCTAATGAAAAACTGTTTTTT	CASSLQS~PNEKLFF	TRBV5-1*01	TRBV5-1	TRBJ1-4*01	TRBJ1-4	TRBD2*02	TRBD2	14	19	23	24	4	0	4
415	4.46E-05	TGTGCCACCAGCAGAACGGGGGAGAACTACGAGCAGTACTTC	CATSRTGENYEQYF	TRBV15*02	TRBV15	TRBJ2-7*01	TRBJ2-7	TRBD2*01	TRBD2	11	16	21	26	4	4	8
415	4.46E-05	TGTGCCAGCAGTTTATCTCCAAGAAACTATGGCTACACCTTC	CASSLSPRNYGYTF	TRBV28*01	TRBV28	TRBJ1-2*01	TRBJ1-2	TRBD2*02	TRBD2	15	16	19	24	0	4	4
415	4.46E-05	TGTGCTAGCAGCTTAGGCATTAATGAAAAACTGTTTTTT	CASSLGINEKLFF	TRBV7-7*01	TRBV7-7	TRBJ1-4*01	TRBJ1-4	TRBD1*01, TRBD2*02, TRBD2*01	TRBD1, TRBD2	15	-1	-1	20	-1	-1	4
415	4.46E-05	TGCGCCAGCAGTCCACAGGAAAACTATGGCTACACCTTC	CASSPQENYGYTF	TRBV10-1*02, TRBV10-1*01	TRBV10-1	TRBJ1-2*01	TRBJ1-2	TRBD1*01	TRBD1	11	14	18	21	2	2	4
415	4.46E-05	TGCAGCGTTCGTGGCGGGAGGTCCAATGAGCAGTTCTTC	CSVRGGRSNEQFF	TRBV29-1*01, TRBV29-1*03	TRBV29-1	TRBJ2-1*01	TRBJ2-1	TRBD2*02	TRBD2	8	13	20	23	4	2	6
415	4.46E-05	TGCGCCAGCAGTGAAGGGGGCGAGACCCAGTACTTC	CASSEGGETQYF	TRBV10-1*02, TRBV10-1*01	TRBV10-1	TRBJ2-5*01	TRBJ2-5	TRBD1*01	TRBD1	13	14	20	21	0	0	0
415	4.46E-05	TGTGCCAGCAGCTTGAGGTTCAGCCCCAGCATTTT	CASSLR~QPQHF	TRBV7-3*01	TRBV7-3	TRBJ1-5*01	TRBJ1-5	TRBD2*02	TRBD2	13	14	17	19	0	1	1
415	4.46E-05	TGTGCCATCAGTGGGGGATACGAGCAGTACTTC	CAISGGYEQYF	TRBV10-3*01, TRBV10-3*02	TRBV10-3	TRBJ2-7*01	TRBJ2-7	TRBD1*01, TRBD2*02, TRBD2*01	TRBD1, TRBD2	12	14	17	18	1	0	1
414	4.45E-05	TGTGCCACCAGCAGAGATACCCAAGACTAGCGGGAGCGAGACCCAGTACTTC	CATSRDTQD~SGSETQYF	TRBV15*02	TRBV15	TRBJ2-5*01	TRBJ2-5	TRBD2*02	TRBD2	11	24	35	37	12	1	13
414	4.45E-05	TGTGCCACCAGTGATGTTAAAGGTCCTACCTACGAGCAGTACTTC	CATSDVKGPTYEQYF	TRBV24-1*01	TRBV24-1	TRBJ2-7*01	TRBJ2-7	TRBD1*01, TRBD2*02, TRBD2*01	TRBD1, TRBD2	14	22	25	28	7	2	9
414	4.45E-05	TGTGCCATCAGTGAGTCGGGGTCGGACAATGAGCAGTTCTTC	CAISESGSDNEQFF	TRBV10-3*01, TRBV10-3*02	TRBV10-3	TRBJ2-1*01	TRBJ2-1	TRBD1*01, TRBD2*01	TRBD1, TRBD2	16	17	20	25	0	4	4
414	4.45E-05	TGTGCCAGCAGTGACGGGACAGGATATTCACCCCTCCACTTT	CASSDGTGYSPLHF	TRBV9*02, TRBV9*01, TRBV9*03	TRBV9	TRBJ1-6*01	TRBJ1-6	TRBD1*01	TRBD1	10	15	22	25	4	2	6
414	4.45E-05	TGTGCCAGCAGCTATCCGGACGATAACTATGGCTACACCTTC	CASSYPDDNYGYTF	TRBV7-9*01, TRBV7-9*04, TRBV7-9*02	TRBV7-9	TRBJ1-2*01	TRBJ1-2	TRBD1*01, TRBD2*02, TRBD2*01	TRBD1, TRBD2	12	17	20	23	4	2	6
414	4.45E-05	TGCGCCAGCAGCCTCGGGCCAAGTGCAGATACGCAGTATTTT	CASSLGPSADTQYF	TRBV10-2*01	TRBV10-2	TRBJ2-3*01	TRBJ2-3	TRBD1*01, TRBD2*02, TRBD2*01	TRBD1, TRBD2	10	15	18	25	4	6	10
414	4.45E-05	TGTGCCATCAGTGAGGGACCTAACTATGGCTACACCTTC	CAISEGPNYGYTF	TRBV10-3*01, TRBV10-3*02	TRBV10-3	TRBJ1-2*01	TRBJ1-2	TRBD1*01, TRBD2*02, TRBD2*01	TRBD1, TRBD2	14	15	18	19	0	0	0
414	4.45E-05	TGTGCCAGCACGACAGGGATGAACACTGAAGCTTTCTTT	CASTTGMNTEAFF	TRBV25-1*01	TRBV25-1	TRBJ1-1*01	TRBJ1-1	TRBD1*01	TRBD1	9	11	17	19	1	1	2
414	4.45E-05	TGTGCCAGCAGTCCGACTAGCGCTTACGAGCAGTACTTC	CASSPTSAYEQYF	TRBV7-6*01, TRBV7-6*02	TRBV7-6	TRBJ2-7*01	TRBJ2-7	TRBD2*02, TRBD2*01	TRBD2	10	14	21	24	3	2	5
414	4.45E-05	TGTGCAATCAGGACAGGGGAAAGGAACACCATATATTTT	CAIRTGERNTIYF	TRBV7-9*03, TRBV7-9*01, TRBV7-9*04, TRBV7-9*02	TRBV7-9	TRBJ1-3*01	TRBJ1-3	TRBD1*01	TRBD1	4	10	18	24	5	5	10
414	4.45E-05	TGCAGCGTTAGACAGGGGGCGATCTACGAGCAGTACTTC	CSVRQGAIYEQYF	TRBV29-1*01, TRBV29-1*03	TRBV29-1	TRBJ2-7*01	TRBJ2-7	TRBD1*01	TRBD1	8	10	19	23	1	3	4
414	4.45E-05	TGCAGCGTGGGGGGGCAGTCAGCCTACGAGCAGTACTTC	CSVGGQSAYEQYF	TRBV29-1*01	TRBV29-1	TRBJ2-7*01	TRBJ2-7	TRBD2*01	TRBD2	7	8	14	22	0	7	7
414	4.45E-05	TGCAGTGCTAGAGATGGACCCAGCGTCCTGACTTTC	CSARDGPSVLTF	TRBV20-1*01, TRBV20-1*05, TRBV20-1*07	TRBV20-1	TRBJ2-6*01	TRBJ2-6	TRBD1*01, TRBD2*02, TRBD2*01	TRBD1, TRBD2	13	15	18	19	1	0	1
414	4.45E-05	TGCAGTGCTAGAGGGGAGGGTGGCTACACCTTC	CSARGEGGYTF	TRBV20-1*01, TRBV20-1*04, TRBV20-1*05, TRBV20-1*07	TRBV20-1	TRBJ1-2*01	TRBJ1-2	TRBD2*02	TRBD2	12	13	19	20	0	0	0
413	4.44E-05	TGTGCCAGTGCTTGTCGGCTGAGGTAGAGTTCGATGCACCCCTCCACTTT	CASACRLR~EFDAPLHF	TRBV19*01, TRBV19*03, TRBV19*02	TRBV19	TRBJ1-6*02	TRBJ1-6	TRBD1*01, TRBD2*02	TRBD1, TRBD2	8	12	15	36	3	20	23
413	4.44E-05	TGTGCCAGCAGTGACCCCAGGGGGAATAGGAACACTGAAGCTTTCTTT	CASSDPRGNRNTEAFF	TRBV25-1*01	TRBV25-1	TRBJ1-1*01	TRBJ1-1	TRBD1*01	TRBD1	13	17	23	29	3	5	8
413	4.44E-05	TGTGCCAGCAGCTTAGGACGGACAGGGGTAACCGGGGAGCTGTTTTTT	CASSLGRTGVTGELFF	TRBV7-9*01, TRBV7-9*02	TRBV7-9	TRBJ2-2*01	TRBJ2-2	TRBD1*01	TRBD1	15	19	27	30	3	2	5
413	4.44E-05	TGTGCCACCAGCTATCGGGACAGGGGAGTCTACGAGCAGTACTTC	CATSYRDRGVYEQYF	TRBV15*02	TRBV15	TRBJ2-7*01	TRBJ2-7	TRBD1*01	TRBD1	11	16	25	29	4	3	7
413	4.44E-05	TGTGCCACCAGCAGTGAACCGGGGCCGCATATCGCCCAGCATTTT	CATSSEPGPHIAQHF	TRBV15*02	TRBV15	TRBJ1-5*01	TRBJ1-5	TRBD1*01, TRBD2*01	TRBD1, TRBD2	11	20	24	34	8	9	17
413	4.44E-05	TGTGCCACCAGTGATCCCCGACGGGCCTACGAGCAGTACTTC	CATSDPRRAYEQYF	TRBV24-1*01	TRBV24-1	TRBJ2-7*01	TRBJ2-7	TRBD2*01	TRBD2	14	15	19	25	0	5	5
413	4.44E-05	TGTGCCATTCAGTGGAGGGAGGGTGAAAAACTGTTTTTT	CAIQWREGEKLFF	TRBV10-3*01, TRBV10-3*02	TRBV10-3	TRBJ1-4*01	TRBJ1-4	TRBD2*02	TRBD2	7	16	22	23	8	0	8
413	4.44E-05	TGTGCCACCAGTGAGTCGCGTAATGAAAAACTGTTTTTT	CATSESRNEKLFF	TRBV24-1*01	TRBV24-1	TRBJ1-4*01	TRBJ1-4	TRBD1*01, TRBD2*02, TRBD2*01	TRBD1, TRBD2	13	14	16	20	0	3	3
413	4.44E-05	TGTGCCAGCGTACAGGGGGCGGGGTACGAGCAGTACTTC	CASVQGAGYEQYF	TRBV25-1*01	TRBV25-1	TRBJ2-7*01	TRBJ2-7	TRBD1*01	TRBD1	8	11	19	24	2	4	6
413	4.44E-05	TGTGCCAGCAGCTTATCCGTGAATGAGCAGTTCTTC	CASSLSVNEQFF	TRBV7-8*01	TRBV7-8	TRBJ2-1*01	TRBJ2-1	TRBD1*01, TRBD2*02, TRBD2*01	TRBD1, TRBD2	14	15	17	21	0	3	3
413	4.44E-05	TGTGCCAGCAGCGGGCGGGACTATGGCTACACCTTC	CASSGRDYGYTF	TRBV2*01, TRBV2*02, TRBV2*03	TRBV2	TRBJ1-2*01	TRBJ1-2	TRBD2*02, TRBD2*01	TRBD2	10	14	18	19	3	0	3
413	4.44E-05	TGTGCCAGCAGTGAATCTGTTGGCTACACCTTC	CASSESVGYTF	TRBV25-1*01	TRBV25-1	TRBJ1-2*01	TRBJ1-2	TRBD1*01	TRBD1	15	16	19	20	0	0	0
413	4.44E-05	TGCGCCAGCAAACACAATGAGCAGTTCTTC	CASKHNEQFF	TRBV10-2*01	TRBV10-2	TRBJ2-1*01	TRBJ2-1			9	-1	-1	13	-1	-1	3
412	4.43E-05	TGTGCCACCAGTGACCGCCTGGGGACAGGGCGACGGCTACACCTTC	CATSDRLG~QGDGYTF	TRBV24-1*01	TRBV24-1	TRBJ1-2*01	TRBJ1-2	TRBD1*01	TRBD1	13	21	29	34	7	4	11
412	4.43E-05	TGTGCCACCAGCAGAGATCAGGGTATTCAGCCCCAGCATTTT	CATSRDQGIQPQHF	TRBV15*02	TRBV15	TRBJ1-5*01	TRBJ1-5	TRBD1*01	TRBD1	11	18	22	26	6	3	9
412	4.43E-05	TGTGCCAGCAGCTTAGGGGACTGGGTCTATGGCTACACCTTC	CASSLGDWVYGYTF	TRBV7-8*01	TRBV7-8	TRBJ1-2*01	TRBJ1-2	TRBD2*02, TRBD2*01	TRBD2	15	16	21	26	0	4	4
412	4.43E-05	TGTGCCAGCATCCTACAGGGAGGCGTACCCTACACCTTC	CASILQGGVPYTF	TRBV2*01, TRBV2*02, TRBV2*03	TRBV2	TRBJ1-2*01	TRBJ1-2	TRBD1*01, TRBD2*02	TRBD1, TRBD2	9	14	19	29	4	9	13
412	4.43E-05	TGTGCCAGCAGCTTTGAACGAGGTCAGCCCCAGCATTTT	CASSFERGQPQHF	TRBV7-2*04, TRBV7-2*01	TRBV7-2	TRBJ1-5*01	TRBJ1-5	TRBD2*02	TRBD2	13	19	22	23	5	0	5
412	4.43E-05	TGTGCCAGCAGCTTACCGGACAGGCGCGAGCAGTACTTC	CASSLPDRREQYF	TRBV7-8*01	TRBV7-8	TRBJ2-7*01	TRBJ2-7	TRBD1*01	TRBD1	14	17	23	26	2	2	4
[truncated: 37,820 more rows]
