# Supplementary material for: High Throughput Sequencing of T Cell Antigen Receptors Reveals a Conserved TCR Repertoire
Source: Medicine (Baltimore). 2016 Mar 11;95(10):e2839. doi: 10.1097/MD.0000000000002839 (PMC4998859; doi:10.1097/MD.0000000000002839)
Supplement: Supplemental Digital Content [file medi-95-e02839-s011.xls]

MiTCRFullExportV1.1	HomoSapiens	TRB
Read count	Percentage	CDR3 nucleotide sequence	CDR3 amino acid sequence	V alleles	V segments	J alleles	J segments	D alleles	D segments	Last V nucleotide position	First D nucleotide position	Last D nucleotide position	First J nucleotide position	VD insertions	DJ insertions	Total insertions
2	2.15E-07	TGCAGTGCTAAAGTGGCTAGCGGGAGGGCCAGAGATACGCAGTATTTT	CSAKVASGRARDTQYF	TRBV20-1*01, TRBV20-1*04, TRBV20-1*05, TRBV20-1*07	TRBV20-1	TRBJ2-3*01	TRBJ2-3	TRBD2*02	TRBD2	9	16	27	32	6	4	10
2	2.15E-07	TGCAGCGTTTTCGCCTCCGGGACAGGGAGCGACTATGGCTACCCCTTC	CSVFASGTGSDYGYPF	TRBV29-1*01, TRBV29-1*03	TRBV29-1	TRBJ1-2*01	TRBJ1-2	TRBD1*01	TRBD1	8	18	26	31	9	4	13
2	2.15E-07	TGCAGCGTTGCGGCCAGGAGCCTCCTAAGTACCGGGGAGCTGTTTTTT	CSVAARSLLSTGELFF	TRBV29-1*01	TRBV29-1	TRBJ2-2*01	TRBJ2-2	TRBD2*02	TRBD2	9	20	24	30	10	5	15
2	2.15E-07	TGCAGCGTTGGAGATCAGAACCTGCATGGCAATCAGCCCCAGCATTTT	CSVGDQNLHGNQPQHF	TRBV29-1*01	TRBV29-1	TRBJ1-5*01	TRBJ1-5	TRBD1*01	TRBD1	13	20	23	28	6	4	10
2	2.15E-07	TGCAGCGTTGAGCTCCGGGACAGGGTGTCCTACAATGAGCAGTTCTTC	CSVELRDRVSYNEQFF	TRBV29-1*01	TRBV29-1	TRBJ2-1*01	TRBJ2-1	TRBD1*01	TRBD1	10	16	24	27	5	2	7
2	2.15E-07	TGCAGCGTTGAAGACCAGAGGGTCTACTCCGGGAACACCATATATTTT	CSVEDQRVYSGNTIYF	TRBV29-1*01	TRBV29-1	TRBJ1-3*01	TRBJ1-3	TRBD2*02	TRBD2	13	17	21	33	3	11	14
2	2.15E-07	TGCAGCGCGGCAGGGACTAGCGGGAGTGGGACGGGGGAGCTGTTTTTT	CSAAGTSGSGTGELFF	TRBV29-1*03	TRBV29-1	TRBJ2-2*01	TRBJ2-2	TRBD2*02	TRBD2	9	12	25	33	2	7	9
2	2.15E-07	TGCAGCGCGGAAGGGACTAGCGGGAGTGGGACCGGGGAGCTGTTCTTC	CSAEGTSGSGTGELFF	TRBV29-1*03	TRBV29-1	TRBJ2-1*01	TRBJ2-1	TRBD2*02	TRBD2	9	12	25	36	2	10	12
2	2.15E-07	TGCAGCGCGGAAGGGACTAGCGGGAGGGGCGCCGGGGAGCTGTTTTTT	CSAEGTSGRGAGELFF	TRBV29-1*03	TRBV29-1	TRBJ2-2*01	TRBJ2-2	TRBD2*02	TRBD2	9	12	27	31	2	3	5
2	2.15E-07	TGTGCTAGTGTCCCTTAAGAGCGGGAGCCCTCTACGAGCAGTACTTC	CASVP*ER~ALYEQYF	TRBV12-5*01	TRBV12-5	TRBJ2-7*01	TRBJ2-7	TRBD2*02	TRBD2	9	19	26	31	9	4	13
2	2.15E-07	TGTGCTAGCAGCTTAGCCTAAGCGGGAGGGCCAACGTCCTGACTTTC	CASSLA*A~RANVLTF	TRBV7-7*01	TRBV7-7	TRBJ2-6*01	TRBJ2-6	TRBD2*02	TRBD2	16	20	26	27	3	0	3
2	2.15E-07	TGTGCCTGGAGTGTACTTCGGCAGGGGTCGACTATGGCTACACCTTC	CAWSVLRQ~VDYGYTF	TRBV30*01	TRBV30	TRBJ1-2*01	TRBJ1-2	TRBD1*01	TRBD1	13	21	26	30	7	3	10
2	2.15E-07	TGTGCCCGCCGTGTTCATCGACAGGGGGAACCTACGAGCAGTACTTC	CARRVHRQ~GTYEQYF	TRBV2*01, TRBV2*02, TRBV2*03	TRBV2	TRBJ2-7*01	TRBJ2-7	TRBD1*01	TRBD1	5	19	27	30	13	2	15
2	2.15E-07	TGTGCCCGCCGTAGGGACAGTAGGATTTTAATTCACCCCTCCACTTT	CARRRDSR~FNSPLHF	TRBV2*01, TRBV2*02, TRBV2*03	TRBV2	TRBJ1-6*02	TRBJ1-6	TRBD1*01	TRBD1	5	13	19	28	7	8	15
2	2.15E-07	TGTGCCATCAGTGAGTAGGACAGGGGGCCTTCTACGAGCAGTACTTC	CAISE*DR~AFYEQYF	TRBV10-3*01, TRBV10-3*02	TRBV10-3	TRBJ2-7*01	TRBJ2-7	TRBD1*01	TRBD1	15	17	27	31	1	3	4
2	2.15E-07	TGTGCCATCAGTGAGACCCGCCTGGGGGCACAGATACGCAGTATTTT	CAISETRL~GTDTQYF	TRBV10-3*01, TRBV10-3*02	TRBV10-3	TRBJ2-3*01	TRBJ2-3	TRBD2*02, TRBD2*01	TRBD2	14	16	20	27	1	6	7
2	2.15E-07	TGTGCCATCAGTGAGACCGGACAGGGGGGAATTCACCCCTTCACTTT	CAISETGQ~GNSPLHF	TRBV10-3*01, TRBV10-3*02	TRBV10-3	TRBJ1-6*02	TRBJ1-6	TRBD1*01	TRBD1	14	18	27	29	3	1	4
2	2.15E-07	TGTGCCATCAGTGAGAACTCGGGGCAGGGTCTAGCGAGCAGTACTTC	CAISENSG~GSSEQYF	TRBV10-3*01, TRBV10-3*02	TRBV10-3	TRBJ2-7*01	TRBJ2-7	TRBD1*01, TRBD2*01	TRBD1, TRBD2	14	24	28	34	9	5	14
2	2.15E-07	TGTGCCATCAGAGATATGGGGGGCCCCGCACAGATACGCAGTATTTT	CAIRDMGG~RTDTQYF	TRBV10-3*01, TRBV10-3*02	TRBV10-3	TRBJ2-3*01	TRBJ2-3	TRBD1*01, TRBD2*01	TRBD1, TRBD2	10	18	23	27	7	3	10
2	2.15E-07	TGTGCCACCCACCTGGACAGGGGACGGGGAACTATGGCTACACCTTC	CATHLDRG~GNYGYTF	TRBV7-9*03, TRBV7-9*01, TRBV7-9*04, TRBV7-9*02	TRBV7-9	TRBJ1-2*01	TRBJ1-2	TRBD1*01	TRBD1	6	14	22	29	7	6	13
2	2.15E-07	TGTGCCACCGGCACCAGCCCCCCCTCTCCTACAATGAGCAGTTCTTC	CATGTSPP~SYNEQFF	TRBV15*02	TRBV15	TRBJ2-1*01	TRBJ2-1	TRBD2*01	TRBD2	8	17	23	25	8	1	9
2	2.15E-07	TGTGCCACCAGTGTGGCGACTGACAGGAGGGCTACGAGCAGTACTTC	CATSVATD~EGYEQYF	TRBV24-1*01	TRBV24-1	TRBJ2-7*01	TRBJ2-7	TRBD1*01, TRBD2*02	TRBD1, TRBD2	12	21	26	31	8	4	12
2	2.15E-07	TGTGCCACCAGTGGGCCGGGACAGGGACTTTTGAGACCCAGTACTTC	CATSGPGQ~TFETQYF	TRBV24-1*01	TRBV24-1	TRBJ2-5*01	TRBJ2-5	TRBD1*01	TRBD1	12	17	25	32	4	6	10
2	2.15E-07	TGTGCCACCAGTGGGCAGTCGGGGGGTCCACAGATACGCAGTATTTT	CATSGQSG~STDTQYF	TRBV24-1*01	TRBV24-1	TRBJ2-3*01	TRBJ2-3	TRBD2*01	TRBD2	12	19	25	28	6	2	8
2	2.15E-07	TGTGCCACCAGTGATTTGCCACAGGGGGCTGGGGAAAAACTGTTTTT	CATSDLPQ~GWGKTVF	TRBV24-1*01	TRBV24-1	TRBJ1-4*01	TRBJ1-4	TRBD1*01	TRBD1	17	20	28	42	2	13	15
2	2.15E-07	TGTGCCACCAGTGATTAGGGCTCGACAGTACCGGGGAGCTGTTTTTT	CATSD*GS~STGELFF	TRBV24-1*01	TRBV24-1	TRBJ2-2*01	TRBJ2-2	TRBD1*01	TRBD1	15	23	27	29	7	1	8
2	2.15E-07	TGTGCCACCAGTGATGTGCAGGCTAAGGGGGCACTGAAGCTTTCTTT	CATSDVQA~GGTEAFF	TRBV24-1*01	TRBV24-1	TRBJ1-1*01	TRBJ1-1	TRBD1*01	TRBD1	14	25	30	31	10	0	10
2	2.15E-07	TGTGCCACCAGTGATGCGCGGGGGGGTTCTACAATGAGCAGTTCTTC	CATSDARG~FYNEQFF	TRBV24-1*01	TRBV24-1	TRBJ2-1*01	TRBJ2-1	TRBD2*01	TRBD2	14	17	25	28	2	2	4
2	2.15E-07	TGTGCCACCAGTGATGGCGACTGACAGGAACCTACGAGCAGTACTTC	CATSDGD*~GTYEQYF	TRBV24-1*01	TRBV24-1	TRBJ2-7*01	TRBJ2-7	TRBD1*01	TRBD1	14	22	27	30	7	2	9
2	2.15E-07	TGTGCCACCAGTGACCTCCGGGGACATGACCAAGAGACCAGTACTTC	CATSDLRG~*PRDQYF	TRBV24-1*01	TRBV24-1	TRBJ2-5*01	TRBJ2-5	TRBD1*01	TRBD1	13	20	25	37	6	11	17
2	2.15E-07	TGTGCCACCAGTGACCGAGCGGGGGGCTCACAGATACGCAGTATTTT	CATSDRAG~LTDTQYF	TRBV24-1*01	TRBV24-1	TRBJ2-3*01	TRBJ2-3	TRBD2*01	TRBD2	13	17	25	28	3	2	5
2	2.15E-07	TGTGCCACCAGCACCAGCCCCCCCTCTCCTACAATGAGCAGTTCTTC	CATSTSPP~SYNEQFF	TRBV15*02	TRBV15	TRBJ2-1*01	TRBJ2-1	TRBD2*01	TRBD2	11	17	23	25	5	1	6
2	2.15E-07	TGTGCCACCAGCAGGACCTCAGGGCTAGCGCGGACGAGCAGTACTTC	CATSRTSG~SADEQYF	TRBV15*02	TRBV15	TRBJ2-7*01	TRBJ2-7	TRBD2*02, TRBD2*01	TRBD2	11	24	29	33	12	3	15
2	2.15E-07	TGTGCCACCAGCAGAGCGGGGGGCGTTACGGCTACGAGCAGTACTTC	CATSRAGG~YGYEQYF	TRBV15*01, TRBV15*02	TRBV15	TRBJ2-7*01	TRBJ2-7	TRBD2*01	TRBD2	11	14	22	31	2	8	10
2	2.15E-07	TGTGCCACCAGCAGAGATTTACAGATTATAACTATGGCTACACCTTC	CATSRDLQ~YNYGYTF	TRBV15*02	TRBV15	TRBJ1-2*01	TRBJ1-2	TRBD1*01	TRBD1	11	20	23	28	8	4	12
2	2.15E-07	TGTGCCACCAGCAGAGAGAACTCAGGGGTTTAAGCGAGCAGTACTTC	CATSRENS~GLSEQYF	TRBV15*02	TRBV15	TRBJ2-7*01	TRBJ2-7	TRBD1*01	TRBD1	11	22	27	34	10	6	16
2	2.15E-07	TGTGCCAGTAGTATAGCGGGAGGGACAGCTACAATGAGCAGGTCTTC	CASSIAGG~SYNEQVF	TRBV19*01, TRBV19*02	TRBV19	TRBJ2-1*01	TRBJ2-1	TRBD2*02	TRBD2	15	16	23	28	0	4	4
2	2.15E-07	TGTGCCAGTAGTATAGACCTCATTGGGGGAACTATGGCTACACCTTC	CASSIDLI~GNYGYTF	TRBV19*01, TRBV19*02	TRBV19	TRBJ1-2*01	TRBJ1-2	TRBD1*01, TRBD2*01	TRBD1, TRBD2	16	24	28	29	7	0	7
2	2.15E-07	TGTGCCAGTAAAGTTTCACAGGCCTCAGGAAATGAAAACTGTTTTTT	CASKVSQA~RK*KLFF	TRBV19*01, TRBV19*03, TRBV19*02	TRBV19	TRBJ1-4*01	TRBJ1-4	TRBD1*01	TRBD1	9	17	21	34	7	12	19
2	2.15E-07	TGTGCCAGCTCACCACTCTTGCGAGCTCCTACAATGAGCAGTTCTTC	CASSPLLR~SYNEQFF	TRBV24-1*01	TRBV24-1	TRBJ2-1*01	TRBJ2-1	TRBD2*02, TRBD2*01	TRBD2	6	20	22	25	13	2	15
2	2.15E-07	TGTGCCAGCTCACCACCGGAGGCGAGAGCTCCTACGAGCAGTACTTC	CASSPPEA~SSYEQYF	TRBV18*01	TRBV18	TRBJ2-7*01	TRBJ2-7	TRBD2*02	TRBD2	16	17	21	28	0	6	6
2	2.15E-07	TGTGCCAGCCATCAAGAGACTAGCGGGATTACAATGAGCAGTTCTTC	CASHQETS~DYNEQFF	TRBV27*01	TRBV27	TRBJ2-1*01	TRBJ2-1	TRBD2*02	TRBD2	8	17	27	29	8	1	9
2	2.15E-07	TGTGCCAGCGGCTCTGGGACAGGGGTACCTCCTACGTGCAGTACTTC	CASGSGTG~TSYVQYF	TRBV7-9*01, TRBV7-9*04, TRBV7-9*02	TRBV7-9	TRBJ2-7*01	TRBJ2-7	TRBD1*01	TRBD1	14	15	24	28	0	3	3
2	2.15E-07	TGTGCCAGCGGGAGGACTAGCGGGAGGACGACGGGGAGCTGTTTTTT	CASGRTSG~DDGELFF	TRBV5-4*01, TRBV5-4*03, TRBV5-4*04	TRBV5-4	TRBJ2-2*01	TRBJ2-2	TRBD2*02	TRBD2	8	13	26	31	4	4	8
2	2.15E-07	TGTGCCAGCGGACTAGCGGGGGGCGACTCACAGATACGCAGTATTTT	CASGLAGG~LTDTQYF	TRBV7-2*04, TRBV7-2*01	TRBV7-2	TRBJ2-3*01	TRBJ2-3	TRBD2*01	TRBD2	8	9	22	28	0	5	5
2	2.15E-07	TGTGCCAGCATCCCTCGGGGGAGGGCTCTGGAAACACCATATATTTT	CASIPRGR~SGNTIYF	TRBV6-1*01	TRBV6-1	TRBJ1-3*01	TRBJ1-3	TRBD2*02	TRBD2	9	18	24	25	8	0	8
2	2.15E-07	TGTGCCAGCATGGACACCAAGGGACGGGTGGCTATGGCTACACCTTC	CASMDTKG~GGYGYTF	TRBV6-5*01	TRBV6-5	TRBJ1-2*01	TRBJ1-2	TRBD1*01, TRBD2*02, TRBD2*01	TRBD1, TRBD2	9	20	24	31	10	6	16
2	2.15E-07	TGTGCCAGCAGTTTGGTCGTGCGCGGATGAACACTGAAGCTTTCTTT	CASSLVVR~MNTEAFF	TRBV12-4*01, TRBV12-3*01	TRBV12-4, TRBV12-3	TRBJ1-1*01	TRBJ1-1	TRBD2*02, TRBD2*01	TRBD2	13	22	25	27	8	1	9
2	2.15E-07	TGTGCCAGCAGTTTGGGGGGACAGGGACTTTTGAGACCCAGTACTTC	CASSLGGQ~TFETQYF	TRBV6-5*01, TRBV28*01	TRBV6-5, TRBV28	TRBJ2-5*01	TRBJ2-5	TRBD1*01	TRBD1	13	17	25	32	3	6	9
2	2.15E-07	TGTGCCAGCAGTTTAAGACAGGGACTATGGCCTTGGGCTACACCTTC	CASSLRQG~MALGYTF	TRBV12-4*01, TRBV12-3*01	TRBV12-4, TRBV12-3	TRBJ1-2*01	TRBJ1-2	TRBD1*01, TRBD2*02, TRBD2*01	TRBD1, TRBD2	14	16	22	35	1	12	13
2	2.15E-07	TGTGCCAGCAGTCCTCAGGGGGAGGTGGGCTTAAGACCCAGTACTTC	CASSPQGE~GLKTQYF	TRBV7-2*04, TRBV11-2*03, TRBV7-2*01	TRBV11-2, TRBV7-2	TRBJ2-5*01	TRBJ2-5	TRBD1*01	TRBD1	10	15	21	33	4	11	15
2	2.15E-07	TGTGCCAGCAGTCCAAGGTGATTGGGACGGATTATGGCGACACCTTC	CASSPR*L~TDYGDTF	TRBV7-3*05, TRBV7-3*01	TRBV7-3	TRBJ1-2*01	TRBJ1-2	TRBD1*01, TRBD2*02, TRBD2*01	TRBD1, TRBD2	10	23	27	32	12	4	16
2	2.15E-07	TGTGCCAGCAGTCACCCGGGGACAGGGGGAATTCACCCCTCCACTTT	CASSHPGT~GNSPLHF	TRBV28*01	TRBV28	TRBJ1-6*02	TRBJ1-6	TRBD1*01	TRBD1	11	18	28	29	6	0	6
2	2.15E-07	TGTGCCAGCAGTCAATTTTAGGACCCTGGACTAGCGGCTACACCTTC	CASSQF*D~WTSGYTF	TRBV7-9*03, TRBV7-9*01, TRBV7-9*04, TRBV7-9*02, TRBV7-9*05, TRBV7-9*06	TRBV7-9	TRBJ1-2*01	TRBJ1-2	TRBD2*02, TRBD2*01	TRBD2	10	27	34	35	16	0	16
2	2.15E-07	TGTGCCAGCAGTGATTGGGTAGCGGGGTTCAAGAGACCCAGTACTTC	CASSDWVA~VQETQYF	TRBV2*01, TRBV2*02, TRBV2*03	TRBV2	TRBJ2-5*01	TRBJ2-5	TRBD2*01	TRBD2	13	19	26	29	5	2	7
2	2.15E-07	TGTGCCAGCAGTGACGGGGCCCTCGCGAGTCAGATGAGCAGTTCTTC	CASSDGAL~ESDEQFF	TRBV2*01, TRBV2*03	TRBV2	TRBJ2-1*01	TRBJ2-1	TRBD1*01, TRBD2*02, TRBD2*01	TRBD1, TRBD2	13	15	19	33	1	13	14
2	2.15E-07	TGTGCCAGCAGTGACAAGGTTGATGGGGGGCAGATACGCAGTATTTT	CASSDKVD~GADTQYF	TRBV6-4*02, TRBV6-4*01	TRBV6-4	TRBJ2-3*01	TRBJ2-3	TRBD2*01	TRBD2	14	24	29	30	9	0	9
2	2.15E-07	TGTGCCAGCAGTGAGTCCGGGGACAGGGGGTGTACGAGCAGTACTTC	CASSESGD~GVYEQYF	TRBV25-1*01	TRBV25-1	TRBJ2-7*01	TRBJ2-7	TRBD1*01	TRBD1	13	19	29	32	5	2	7
2	2.15E-07	TGTGCCAGCAGTGAGGTGGGAGGTACAGCACAGATACGCAGTATTTT	CASSEVGG~STDTQYF	TRBV2*01, TRBV2*03	TRBV2	TRBJ2-3*01	TRBJ2-3	TRBD2*02	TRBD2	13	17	22	26	3	3	6
2	2.15E-07	TGTGCCAGCAGTGAGGGACAGGGGGGGGTCAGGAGACCCAGTACTTC	CASSEGQG~GQETQYF	TRBV9*02, TRBV9*01, TRBV9*03	TRBV9	TRBJ2-7*01, TRBJ2-5*01	TRBJ2-7, TRBJ2-5	TRBD1*01	TRBD1	10	14	24	32	3	7	10
2	2.15E-07	TGTGCCAGCAGTGAATTAGCCGGGGGGGCACAGATACGCAGTATTTT	CASSELAG~GTDTQYF	TRBV2*01, TRBV2*03	TRBV2	TRBJ2-3*01	TRBJ2-3	TRBD2*01	TRBD2	14	20	26	27	5	0	5
2	2.15E-07	TGTGCCAGCAGTGAATTAAAAGCTAAACACCGGAGGAGCTGTTTTTT	CASSELKA~TPEELFF	TRBV25-1*01	TRBV25-1	TRBJ2-2*01	TRBJ2-2	TRBD2*02, TRBD2*01	TRBD2	15	21	24	34	5	9	14
2	2.15E-07	TGTGCCAGCAGTGAATATGGGCAGGGGGCTCTGCTGAAGCTTTCTTT	CASSEYGQ~GSAEAFF	TRBV25-1*01	TRBV25-1	TRBJ1-1*01	TRBJ1-1	TRBD1*01	TRBD1	16	21	28	33	4	4	8
2	2.15E-07	TGTGCCAGCAGTGAATACGGGAGGAAGGTCACCGGGGAGCTGTTTTT	CASSEYGR~GHRGAVF	TRBV25-1*01	TRBV25-1	TRBJ2-2*01	TRBJ2-2	TRBD2*02	TRBD2	16	17	23	42	0	18	18
2	2.15E-07	TGTGCCAGCAGTGAAGCTAGCGGGGGTCCTACAATGAGCAGTTCTTC	CASSEASG~SYNEQFF	TRBV6-5*01, TRBV6-1*01	TRBV6-5, TRBV6-1	TRBJ2-1*01	TRBJ2-1	TRBD2*01	TRBD2	11	16	25	26	4	0	4
2	2.15E-07	TGTGCCAGCAGTGAAGCGGGACAGGGACTTTTGAGACCCAGTACTTC	CASSEAGQ~TFETQYF	TRBV2*01, TRBV2*03	TRBV2	TRBJ2-5*01	TRBJ2-5	TRBD1*01	TRBD1	16	17	25	32	0	6	6
2	2.15E-07	TGTGCCAGCAGTGAAGGGGGACAGGGACTTTTGAGACCCAGTACTTC	CASSEGGQ~TFETQYF	TRBV6-1*01	TRBV6-1	TRBJ2-5*01	TRBJ2-5	TRBD1*01	TRBD1	15	17	25	32	1	6	7
2	2.15E-07	TGTGCCAGCAGTGAAGATGTAAAGGGAGGCCCTACGAGCAGTACTTC	CASSEDVK~RPYEQYF	TRBV10-3*01, TRBV10-3*02, TRBV6-1*01	TRBV10-3, TRBV6-1	TRBJ2-7*01, TRBJ2-5*01	TRBJ2-7, TRBJ2-5	TRBD2*02	TRBD2	13	23	28	38	9	9	18
2	2.15E-07	TGTGCCAGCAGTACCCGTGGGGGGCGAACACCGGGGAGCTGTTTTTT	CASSTRGG~NTGELFF	TRBV6-1*01	TRBV6-1	TRBJ2-2*01	TRBJ2-2	TRBD2*01	TRBD2	11	18	23	24	6	0	6
2	2.15E-07	TGTGCCAGCAGCTTTCCCGCCGGGGGGCGGATGATACGCAGTATTTT	CASSFPAG~ADDTQYF	TRBV9*02, TRBV9*01, TRBV9*03	TRBV9	TRBJ2-3*01	TRBJ2-3	TRBD2*01	TRBD2	11	20	26	32	8	5	13
2	2.15E-07	TGTGCCAGCAGCTTCATAGCCGGGGGGGCTCCTACGAGCAGTACTTC	CASSFIAG~GSYEQYF	TRBV11-2*03	TRBV11-2	TRBJ2-7*01	TRBJ2-7	TRBD2*01	TRBD2	11	20	27	28	8	0	8
2	2.15E-07	TGTGCCAGCAGCTTCAGTCCCCCGGGACACAAGAGACCCAGCATTTT	CASSFSPP~TQETQHF	TRBV11-3*01, TRBV11-3*02	TRBV11-3	TRBJ1-5*01	TRBJ1-5	TRBD1*01, TRBD2*02, TRBD2*01	TRBD1, TRBD2	13	23	28	36	9	7	16
2	2.15E-07	TGTGCCAGCAGCTTGGGAGGGACTAGCGGGGCTACGAGCAGTACTTC	CASSLGGT~RGYEQYF	TRBV7-3*01	TRBV7-3	TRBJ2-7*01	TRBJ2-7	TRBD2*02, TRBD2*01	TRBD2	13	18	30	31	4	0	4
2	2.15E-07	TGTGCCAGCAGCTTGACCCGACAGGGGATAAATGAAAAACTGTTTTT	CASSLTRQ~DK*KTVF	TRBV7-8*01, TRBV7-8*03, TRBV7-2*04, TRBV7-2*01	TRBV7-8, TRBV7-2	TRBJ1-4*01	TRBJ1-4	TRBD1*01	TRBD1	13	19	26	42	5	15	20
2	2.15E-07	TGTGCCAGCAGCTTATTGGGGGCCCAACTAATGAAAAACTGTTTTTT	CASSLLGA~TNEKLFF	TRBV7-4*01, TRBV7-9*01, TRBV7-9*04, TRBV7-9*02	TRBV7-9, TRBV7-4	TRBJ1-4*01	TRBJ1-4	TRBD1*01	TRBD1	14	17	22	24	2	1	3
2	2.15E-07	TGTGCCAGCAGCTTATTGGGGGGGGAGCTAACTATGGCTACACCTTC	CASSLLGG~ANYGYTF	TRBV7-4*01	TRBV7-4	TRBJ1-2*01	TRBJ1-2	TRBD2*01	TRBD2	14	18	24	27	3	2	5
2	2.15E-07	TGTGCCAGCAGCTTATCCCCTGGGCGGACACCGGGGAGCTGTTTTTT	CASSLSPG~DTGELFF	TRBV11-3*01	TRBV11-3	TRBJ2-2*01	TRBJ2-2	TRBD1*01	TRBD1	14	16	21	27	1	5	6
2	2.15E-07	TGTGCCAGCAGCTTATGGTTTTTGGGCACGGGGGGGAGCTGTTTTTT	CASSLWFL~HGGELFF	TRBV7-8*01, TRBV7-2*04, TRBV7-2*01	TRBV7-8, TRBV7-2	TRBJ2-2*01	TRBJ2-2	TRBD1*01, TRBD2*02, TRBD2*01	TRBD1, TRBD2	14	23	26	32	8	5	13
2	2.15E-07	TGTGCCAGCAGCTTAGTTGGGGAGGGCCTTCCTACGAGCAGTTCTTC	CASSLVGE~PSYEQFF	TRBV7-9*01, TRBV7-9*02	TRBV7-9	TRBJ2-1*01	TRBJ2-1	TRBD2*02	TRBD2	15	19	25	35	3	9	12
2	2.15E-07	TGTGCCAGCAGCTTAGCTGGTGGGGGGTTAATGAAAAACTGTTTTTT	CASSLAGG~VNEKLFF	TRBV7-2*04, TRBV7-2*01	TRBV7-2	TRBJ1-4*01	TRBJ1-4	TRBD2*01	TRBD2	16	21	26	28	4	1	5
2	2.15E-07	TGTGCCAGCAGCTTAGGCGGGGGGGATACGACAATGAGCAGTTCTTC	CASSLGGG~YDNEQFF	TRBV7-6*01	TRBV7-6	TRBJ2-1*01	TRBJ2-1	TRBD2*01	TRBD2	15	16	24	30	0	5	5
2	2.15E-07	TGTGCCAGCAGCTTAGGGGGGGGGCTACTAACTATGGCTACACCTTC	CASSLGGG~TNYGYTF	TRBV5-4*01, TRBV7-9*01, TRBV7-9*02	TRBV7-9, TRBV5-4	TRBJ1-2*01	TRBJ1-2	TRBD2*01	TRBD2	13	17	23	27	3	3	6
2	2.15E-07	TGTGCCAGCAGCTTAGGACAGGGGGGGGTCAGGAGACCCAGTACTTC	CASSLGQG~GQETQYF	TRBV7-9*01, TRBV7-9*02	TRBV7-9	TRBJ2-5*01	TRBJ2-5	TRBD1*01	TRBD1	15	16	24	32	0	7	7
2	2.15E-07	TGTGCCAGCAGCTTAGGAACACAGGGGGTAATTCACCCCTCCACTTT	CASSLGTQ~GNSPLHF	TRBV7-2*04, TRBV7-2*01	TRBV7-2	TRBJ1-6*01	TRBJ1-6	TRBD1*01	TRBD1	15	20	27	28	4	0	4
2	2.15E-07	TGTGCCAGCAGCTTAGATCCTAGCGGGGGATACATACGCAGTATTTT	CASSLDPS~GIHTQYF	TRBV7-8*01	TRBV7-8	TRBJ2-3*01	TRBJ2-3	TRBD2*01	TRBD2	15	19	28	33	3	4	7
2	2.15E-07	TGTGCCAGCAGCTTAGAAGTTGGAAGGGCCACCGGGGAGCTGTTTTT	CASSLEVG~GHRGAVF	TRBV11-3*01	TRBV11-3	TRBJ2-2*01	TRBJ2-2	TRBD2*02, TRBD2*01	TRBD2	16	34	38	42	17	3	20
2	2.15E-07	TGTGCCAGCAGCTCCCCCTGGACATCTCGGGCTATGGCGACACCTTC	CASSSPWT~SGYGDTF	TRBV11-3*01, TRBV11-3*02	TRBV11-3	TRBJ1-2*01	TRBJ1-2	TRBD1*01	TRBD1	12	13	19	31	0	11	11
2	2.15E-07	TGTGCCAGCAGCTCCCCGGGGGGCCTGGTCAAGAGACCCAGTACTTC	CASSSPGG~GQETQYF	TRBV5-6*01	TRBV5-6	TRBJ2-5*01	TRBJ2-5	TRBD2*01	TRBD2	12	16	22	29	3	6	9
2	2.15E-07	TGTGCCAGCAGCTCCCCGAGGACAGGGGGGGGGAAAAACTGTTTTTT	CASSSPRT~GGEKLFF	TRBV5-6*01	TRBV5-6	TRBJ1-4*01	TRBJ1-4	TRBD1*01	TRBD1	12	19	28	32	6	3	9
2	2.15E-07	TGTGCCAGCAGCTCCAAGGTGGTAGAACGCAAGAGACCCAGTACTTC	CASSSKVV~TQETQYF	TRBV7-2*04, TRBV7-2*01	TRBV7-2	TRBJ2-5*01	TRBJ2-5	TRBD1*01, TRBD2*02, TRBD2*01	TRBD1, TRBD2	12	16	18	29	3	10	13
2	2.15E-07	TGTGCCAGCAGCTCGGGGACAGGGGGCTAAGGTCACCCCTCCACTTT	CASSSGTG~LRSPLHF	TRBV11-2*03	TRBV11-2	TRBJ1-6*01	TRBJ1-6	TRBD1*01	TRBD1	11	15	26	32	3	5	8
2	2.15E-07	TGTGCCAGCAGCTGGGACAGGGGACGGGGAACTATGGCTACACCTTC	CASSWDRG~GNYGYTF	TRBV7-8*01, TRBV7-8*03, TRBV7-2*04, TRBV7-2*01	TRBV7-8, TRBV7-2	TRBJ1-2*01	TRBJ1-2	TRBD1*01	TRBD1	12	13	22	29	0	6	6
2	2.15E-07	TGTGCCAGCAGCTATGGCTCGGGACAGAGACCTACGAGCAGTACTTC	CASSYGSG~ETYEQYF	TRBV7-9*01, TRBV7-9*04, TRBV7-9*02, TRBV11-1*01	TRBV7-9, TRBV11-1	TRBJ2-7*01	TRBJ2-7	TRBD1*01	TRBD1	12	20	26	30	7	3	10
2	2.15E-07	TGTGCCAGCAGCTAGCCCTCCGGAATTTAGGATCACCCCTCCACTTT	CASS*PSG~LGSPLHF	TRBV7-8*01, TRBV7-8*03	TRBV7-8	TRBJ1-6*02	TRBJ1-6	TRBD2*02	TRBD2	12	15	20	32	2	11	13
2	2.15E-07	TGTGCCAGCAGCCTTCAGGCGGGAATAACAATCAGACCCAGCATTTT	CASSLQAG~NNQTQHF	TRBV7-8*01, TRBV7-8*03, TRBV11-2*03	TRBV11-2, TRBV7-8	TRBJ1-5*01	TRBJ1-5	TRBD2*02	TRBD2	11	18	23	28	6	4	10
2	2.15E-07	TGTGCCAGCAGCCTACTGGGGGCCCAAACCCCGGGGAGCTGTTTTTT	CASSLLGA~NPGELFF	TRBV9*02, TRBV9*01, TRBV9*03	TRBV9	TRBJ2-2*01	TRBJ2-2	TRBD1*01	TRBD1	11	17	22	26	5	3	8
2	2.15E-07	TGTGCCAGCAGCCCTCTTGGGGGAGGCGAGCAGATACGCAGTATTTT	CASSPLGG~RADTQYF	TRBV7-9*03, TRBV7-9*07, TRBV7-9*01, TRBV7-9*04, TRBV7-9*02, TRBV11-1*01, TRBV11-3*03	TRBV7-9, TRBV11-1, TRBV11-3	TRBJ2-3*01	TRBJ2-3	TRBD2*02	TRBD2	11	20	25	30	8	4	12
2	2.15E-07	TGTGCCAGCAGCCCTGGAACCAGGGGTGTGGATGAAAAACTGTTTTT	CASSPGTR~CG*KTVF	TRBV7-6*01, TRBV7-6*02	TRBV7-6	TRBJ1-4*01	TRBJ1-4	TRBD1*01	TRBD1	11	20	25	42	8	16	24
2	2.15E-07	TGTGCCAGCAGCCCTAGCGGGACAGGGTCCAAGAGACCCAGTACTTC	CASSPSGT~VQETQYF	TRBV7-9*03, TRBV7-9*01, TRBV7-9*04, TRBV7-9*02, TRBV11-3*01, TRBV11-3*02	TRBV7-9, TRBV11-3	TRBJ2-5*01	TRBJ2-5	TRBD1*01, TRBD2*02	TRBD1, TRBD2	11	18	26	28	6	1	7
2	2.15E-07	TGTGCCAGCAGCCCCCCTTTTCCAGCGGGGGGCTTGAGCAGTACTTC	CASSPPFP~GGLEQYF	TRBV2*01, TRBV2*02, TRBV2*03	TRBV2	TRBJ2-7*01	TRBJ2-7	TRBD2*01	TRBD2	10	23	31	35	12	3	15
2	2.15E-07	TGTGCCAGCAGCCCCCCCCTAGCGGGAAAGCCTACGAGCAGTACTTC	CASSPPLA~KAYEQYF	TRBV28*01	TRBV28	TRBJ2-7*01	TRBJ2-7	TRBD2*02	TRBD2	10	18	26	30	7	3	10
2	2.15E-07	TGTGCCAGCAGCCCCCCCATCAGGGGTTGAGCTATGGCTACACCTTC	CASSPPIR~LSYGYTF	TRBV9*02, TRBV6-5*01, TRBV9*01, TRBV9*03	TRBV9, TRBV6-5	TRBJ1-2*01	TRBJ1-2	TRBD2*01	TRBD2	11	20	25	31	8	5	13
2	2.15E-07	TGTGCCAGCAGCCCCCCGGGACTAGCGGCACAGATACGCAGTATTTT	CASSPPGL~GTDTQYF	TRBV11-2*03	TRBV11-2	TRBJ2-3*01	TRBJ2-3	TRBD2*02, TRBD2*01	TRBD2	11	17	26	27	5	0	5
2	2.15E-07	TGTGCCAGCAGCCCCGGGGGTTGGCTGCGAATTCACCCCTCCACTTT	CASSPGGW~ANSPLHF	TRBV11-2*03	TRBV11-2	TRBJ1-6*02	TRBJ1-6	TRBD2*01	TRBD2	11	14	19	29	2	9	11
2	2.15E-07	TGTGCCAGCAGCCCATTAGGGCGGGGGGCCGTGATGAGCAGTTCTTC	CASSPLGR~GRDEQFF	TRBV9*02, TRBV12-4*01, TRBV9*01, TRBV9*03, TRBV12-3*01	TRBV9, TRBV12-4, TRBV12-3	TRBJ2-1*01	TRBJ2-1	TRBD2*01	TRBD2	11	20	27	33	8	5	13
2	2.15E-07	TGTGCCAGCAGCCACTCGTCCTGGGGGGCAATCAGCCCCAGCATTTT	CASSHSSW~GNQPQHF	TRBV14*01, TRBV14*02	TRBV14	TRBJ1-5*01	TRBJ1-5	TRBD1*01, TRBD2*01	TRBD1, TRBD2	13	22	26	27	8	0	8
2	2.15E-07	TGTGCCAGCAGCCAAGCGGGGGGCCTCAAAAAGATACGCAGTATTTT	CASSQAGG~QKDTQYF	TRBV4-2*01	TRBV4-2	TRBJ2-3*01	TRBJ2-3	TRBD2*01	TRBD2	15	16	22	31	0	8	8
2	2.15E-07	TGTGCCAGCAGCCAAGGAGGGGGGCCCCAATAAGAGAGCAGTACTTC	CASSQGGG~PIREQYF	TRBV4-2*01	TRBV4-2	TRBJ2-7*01	TRBJ2-7	TRBD1*01, TRBD2*01	TRBD1, TRBD2	15	19	24	35	3	10	13
2	2.15E-07	TGTGCCAGCAGCCAAGATTTTGCAGGGGGAAAAACACCATATATTTT	CASSQDFA~GKNTIYF	TRBV3-1*01	TRBV3-1	TRBJ1-3*01	TRBJ1-3	TRBD1*01	TRBD1	16	22	28	31	5	2	7
2	2.15E-07	TGTGCCAGCAGCCAAGAACACGGCGGGGGGCCGATGAGCAGTTCTTC	CASSQEHG~GADEQFF	TRBV4-2*01	TRBV4-2	TRBJ2-1*01	TRBJ2-1	TRBD2*01	TRBD2	16	22	29	33	5	3	8
2	2.15E-07	TGTGCCAGCAGCCAAATGGGGGGGGCAACACCGGGGAGCTGTTTTTT	CASSQMGG~NTGELFF	TRBV4-2*01	TRBV4-2	TRBJ2-2*01	TRBJ2-2	TRBD2*01	TRBD2	14	18	24	26	3	1	4
2	2.15E-07	TGTGCCAGCAGCCAAACTAGCGGGGGGGGTTAGATACGCAGTATTTT	CASSQTSG~GLDTQYF	TRBV6-3*01, TRBV6-2*01	TRBV6-3, TRBV6-2	TRBJ2-3*01	TRBJ2-3	TRBD2*01	TRBD2	10	15	27	31	4	3	7
2	2.15E-07	TGTGCCAGCAGCGTGGCGGGGGGCCCTACACAGATACGCAGTATTTT	CASSVAGG~YTDTQYF	TRBV9*02, TRBV9*01	TRBV9	TRBJ2-3*01	TRBJ2-3	TRBD2*01	TRBD2	13	15	22	28	1	5	6
2	2.15E-07	TGTGCCAGCAGCGTAGCTCTAGCGGGGGGATAGCGACCCAGTACTTC	CASSVALA~GIATQYF	TRBV9*02, TRBV9*01	TRBV9	TRBJ2-5*01	TRBJ2-5	TRBD2*01	TRBD2	15	18	28	34	2	5	7
2	2.15E-07	TGTGCCAGCAGCGTAGCCTGGGGACCGAACACCGGGGAGCTGTTTTT	CASSVAWG~EHRGAVF	TRBV9*02, TRBV9*01	TRBV9	TRBJ1-1*01, TRBJ2-2*01	TRBJ1-1, TRBJ2-2	TRBD1*01, TRBD2*02, TRBD2*01	TRBD1, TRBD2	15	20	24	42	4	17	21
2	2.15E-07	TGTGCCAGCAGCGTAGGGACAGGGGGGGTCAGGAGACCCAGTACTTC	CASSVGTG~GQETQYF	TRBV9*02, TRBV9*01	TRBV9	TRBJ2-5*01	TRBJ2-5	TRBD1*01, TRBD2*01	TRBD1, TRBD2	15	16	25	32	0	6	6
2	2.15E-07	TGTGCCAGCAGCGTAGGACAGGGAGGGGTCAGGAGACCCAGTACTTC	CASSVGQG~GQETQYF	TRBV9*02, TRBV9*01	TRBV9	TRBJ2-5*01	TRBJ2-5	TRBD1*01, TRBD2*02	TRBD1, TRBD2	15	16	22	32	0	9	9
2	2.15E-07	TGTGCCAGCAGCGTAGGAAACGGGGGGGTCAGGAGACCCAGCATTTT	CASSVGNG~GQETQHF	TRBV9*02, TRBV9*01	TRBV9	TRBJ1-5*01	TRBJ1-5	TRBD2*01	TRBD2	15	20	27	36	4	8	12
2	2.15E-07	TGTGCCAGCAGCGTAGACCCCCGCTACGACTGGAAACACCATATTTT	CASSVDPR~RLETPYF	TRBV9*02, TRBV7-9*01, TRBV9*01, TRBV7-9*02	TRBV9, TRBV7-9	TRBJ1-3*01	TRBJ1-3	TRBD2*01	TRBD2	15	17	25	40	1	14	15
2	2.15E-07	TGTGCCAGCAGCGCACCACGGGGGGCAGCACAGATACGCAGTATTTT	CASSAPRG~STDTQYF	TRBV9*02, TRBV9*01	TRBV9	TRBJ2-3*01	TRBJ2-3	TRBD2*01	TRBD2	12	18	24	26	5	1	6
2	2.15E-07	TGTGCCAGCAGCGGATGTGTGGCACCTATAATTCACCCCTCCACTTT	CASSGCVA~YNSPLHF	TRBV6-4*02, TRBV6-4*01	TRBV6-4	TRBJ1-6*01	TRBJ1-6	TRBD1*01, TRBD2*02, TRBD2*01	TRBD1, TRBD2	10	12	14	24	1	9	10
2	2.15E-07	TGTGCCAGCAGCAAGGGGGAGTTTGGAACTAATGAAAAACTGTTTTT	CASSKGEF~N**KTVF	TRBV7-2*04, TRBV7-2*01	TRBV7-2	TRBJ1-4*01	TRBJ1-4	TRBD1*01	TRBD1	11	13	18	42	1	23	24
2	2.15E-07	TGTGCCAGCAGGGGTGGCGGCAAATATCTAACTATGGCTACACCTTC	CASRGGGK~SNYGYTF	TRBV27*01	TRBV27	TRBJ1-2*01	TRBJ1-2	TRBD2*02, TRBD2*01	TRBD2	10	16	19	27	5	7	12
2	2.15E-07	TGTGCCAGCAGACTCAGAGGGGGACAGGGCCCTACGAGCAGTACTTC	CASRLRGG~GPYEQYF	TRBV2*01, TRBV2*02, TRBV2*03	TRBV2	TRBJ2-7*01	TRBJ2-7	TRBD1*01	TRBD1	10	20	28	30	9	1	10
2	2.15E-07	TGTGCCAGCAGAAATGCGCTTCTCTGGATGAACACTGAAGCTTCTTT	CASRNALL~DEH*SFF	TRBV6-1*01	TRBV6-1	TRBJ1-1*01	TRBJ1-1	TRBD2*02, TRBD2*01	TRBD2	10	16	19	41	5	21	26
2	2.15E-07	TGTGCCAGCAACTCTGGGACAGGGGTACCTCCTACGAGCAATACTTC	CASNSGTG~TSYEQYF	TRBV7-9*01, TRBV7-9*04, TRBV7-9*02	TRBV7-9	TRBJ2-7*01	TRBJ2-7	TRBD1*01	TRBD1	14	15	24	28	0	3	3
2	2.15E-07	TGTGCAGTAAAGTTTCACAGGCCTCAGGAAATGAAAAACTGTTTTTT	CAVKFHRP~GNEKLFF	TRBV19*01, TRBV19*03, TRBV19*02	TRBV19	TRBJ1-4*01	TRBJ1-4	TRBD1*01	TRBD1	4	16	20	29	11	8	19
2	2.15E-07	TGTGCAGCAGCTTGTGGACAGGGATCGTTTACAATGAGCAGTTCTTC	CAAACGQG~VYNEQFF	TRBV7-8*01, TRBV7-8*03, TRBV28*01	TRBV7-8, TRBV28	TRBJ2-1*01	TRBJ2-1	TRBD1*01	TRBD1	4	15	22	29	10	6	16
2	2.15E-07	TGTGCAGCAGCTTAGGTGGGGGCCCAACTAATGAAAAACTGTTTTTT	CAAA*VGA~TNEKLFF	TRBV7-9*03, TRBV7-9*01, TRBV7-9*04, TRBV7-9*02	TRBV7-9	TRBJ1-4*01	TRBJ1-4	TRBD1*01	TRBD1	4	17	22	24	12	1	13
2	2.15E-07	TGTGCAGCAGGCGAAAAAGCGGAGCAATATTACGGGAGCAGTACTTC	CAAGEKAE~ILREQYF	TRBV6-5*01	TRBV6-5	TRBJ2-7*01	TRBJ2-7	TRBD2*02, TRBD2*01	TRBD2	4	17	21	35	12	13	25
2	2.15E-07	TGCGCCAGTCATCCTAATCGGGACAGGGTGATCAGCCCCAGCATTTT	CASHPNRD~GDQPQHF	TRBV5-1*01, TRBV5-1*02	TRBV5-1	TRBJ1-5*01	TRBJ1-5	TRBD1*01	TRBD1	7	19	27	30	11	2	13
2	2.15E-07	TGCGCCAGCTTTGGTCAGGGCGGGGGATCACAGATACGCAGTATTTT	CASFGQGG~ITDTQYF	TRBV10-2*01	TRBV10-2	TRBJ2-3*01	TRBJ2-3	TRBD2*01	TRBD2	8	19	25	28	10	2	12
2	2.15E-07	TGCGCCAGCATGAGGGCCTAGCGGGACGGGCCGGGGAGCTGTTCTTT	CASMRA*R~RAGELFF	TRBV10-1*02, TRBV10-1*01	TRBV10-1	TRBJ1-1*01, TRBJ2-2*01	TRBJ1-1, TRBJ2-2	TRBD2*02	TRBD2	9	17	25	41	7	15	22
2	2.15E-07	TGCGCCAGCAGTCCTCCTAGCGGGGGGGGTACAATGAGCAGTTCTTC	CASSPPSG~GYNEQFF	TRBV10-1*02, TRBV10-1*01	TRBV10-1	TRBJ2-1*01	TRBJ2-1	TRBD2*01	TRBD2	11	16	27	29	4	1	5
2	2.15E-07	TGCGCCAGCAGTGGAGGGCAGGGGGGATCGACGGGGAGCTGTTTTTT	CASSGGQG~IDGELFF	TRBV10-1*02, TRBV10-1*01	TRBV10-1	TRBJ2-2*01	TRBJ2-2	TRBD1*01	TRBD1	12	18	24	31	5	6	11
2	2.15E-07	TGCGCCAGCAGTGAGTCGGACTCTGGGGCACAGATACGCAGTATTTT	CASSESDS~GTDTQYF	TRBV10-2*01	TRBV10-2	TRBJ2-3*01	TRBJ2-3	TRBD2*02, TRBD2*01	TRBD2	16	17	21	27	0	5	5
2	2.15E-07	TGCGCCAGCAGCTTGGGACCGACGGGGGGAACTACGAGCAGTACTTC	CASSLGPT~GNYEQYF	TRBV5-1*01	TRBV5-1	TRBJ2-7*01	TRBJ2-7	TRBD2*01	TRBD2	15	22	28	31	6	2	8
2	2.15E-07	TGCGCCAGCAGCTTGGGACAGGCCCCGGGCAAGAGACCCAGTACTTC	CASSLGQA~GQETQYF	TRBV5-1*01	TRBV5-1	TRBJ2-5*01	TRBJ2-5	TRBD1*01	TRBD1	15	16	21	29	0	7	7
2	2.15E-07	TGCGCCAGCAGCTTGATAGGCGGGGGGGGACAGATACGCAGTATTTT	CASSLIGG~GTDTQYF	TRBV5-1*01	TRBV5-1	TRBJ2-3*01	TRBJ2-3	TRBD2*01	TRBD2	14	19	27	29	4	1	5
2	2.15E-07	TGCGCCAGCAGCTTGATAGGGGGGGGGGGACAGATACGCAGTATTTT	CASSLIGG~GTDTQYF	TRBV5-1*01	TRBV5-1	TRBJ2-3*01	TRBJ2-3	TRBD2*01	TRBD2	14	22	28	29	7	0	7
2	2.15E-07	TGCGCCAGCAGCTCTGGTACAGGGGTACCTCCTACGAGCAGTACTTC	CASSSGTG~TSYEQYF	TRBV4-3*03, TRBV4-3*01, TRBV4-3*04	TRBV4-3	TRBJ2-7*01	TRBJ2-7	TRBD1*01	TRBD1	11	18	24	28	6	3	9
2	2.15E-07	TGCGCCAGCAGCTCCGTGGGGGGGGCCCCACAGATACGCAGTATTTT	CASSSVGG~PTDTQYF	TRBV5-1*01	TRBV5-1	TRBJ2-3*01	TRBJ2-3	TRBD2*01	TRBD2	12	18	24	28	5	3	8
2	2.15E-07	TGCGCCAGCAGCTGGACCTTTAGCGGGAGAACTACGAGCAGTACTTC	CASSWTFS~ENYEQYF	TRBV5-1*01	TRBV5-1	TRBJ2-7*01	TRBJ2-7	TRBD2*02	TRBD2	12	20	28	31	7	2	9
2	2.15E-07	TGCGCCAGCAGCCCCGGACAGGGGGATCCCAAGAGACCCAGTACTTC	CASSPGQG~SQETQYF	TRBV4-3*03, TRBV4-3*01, TRBV4-3*04	TRBV4-3	TRBJ2-5*01	TRBJ2-5	TRBD1*01	TRBD1	12	15	24	28	2	3	5
2	2.15E-07	TGCGCCAGCAGCCCACCGGGGGGGGGATGATCGGGGAGCTGTTTTTT	CASSPPGG~MIGELFF	TRBV4-1*02, TRBV4-1*01	TRBV4-1	TRBJ2-2*01	TRBJ2-2	TRBD2*01	TRBD2	12	16	23	31	3	7	10
2	2.15E-07	TGCGCCAGCAGCCAATCTGAGTGGGGGGCGGGTATGGCTACACCTTC	CASSQSEW~GGYGYTF	TRBV4-3*01	TRBV4-3	TRBJ1-2*01	TRBJ1-2	TRBD1*01, TRBD2*01	TRBD1, TRBD2	14	23	28	32	8	3	11
2	2.15E-07	TGCGCCAGCAGCCAAGGTTGGACAGGGGGGAAGAGACCCAGTACTTC	CASSQGWT~GEETQYF	TRBV4-1*02, TRBV4-1*01	TRBV4-1	TRBJ2-5*01	TRBJ2-5	TRBD1*01	TRBD1	15	19	28	30	3	1	4
2	2.15E-07	TGCGCCAGCAGCCAAGGAGGGGGGCCACCTACAATGAGCAGTTCTTC	CASSQGGG~TYNEQFF	TRBV4-1*02, TRBV4-1*01	TRBV4-1	TRBJ2-1*01	TRBJ2-1	TRBD1*01, TRBD2*01	TRBD1, TRBD2	15	19	24	27	3	2	5
2	2.15E-07	TGCGCCAGCAGCCAAGATCCGGGACAGGGGGATCACCCCTCCACTTT	CASSQDPG~GGSPLHF	TRBV4-3*01	TRBV4-3	TRBJ1-6*01	TRBJ1-6	TRBD1*01	TRBD1	16	20	30	32	3	1	4
2	2.15E-07	TGCGCCAGCAGCCAAGAAGACGGGACAGGGGCTACGAGCAGTACTTC	CASSQEDG~RGYEQYF	TRBV4-3*01	TRBV4-3	TRBJ2-7*01	TRBJ2-7	TRBD1*01	TRBD1	16	21	30	31	4	0	4
2	2.15E-07	TGCAGTCTCAAGCCTGACTACAGGGGCAGAATCAGCCCTGGCATTTT	CSLKPDYR~QNQPWHF	TRBV20-1*06, TRBV20-1*03, TRBV20-1*01, TRBV20-1*04, TRBV20-1*05, TRBV20-1*02, TRBV20-1*07	TRBV20-1	TRBJ1-5*01	TRBJ1-5	TRBD1*01	TRBD1	5	19	25	40	13	14	27
2	2.15E-07	TGCAGTGCTCCTCGTGGGGGAGGGGGGCTATGCAGCCCCAGCATTTT	CSAPRGGG~AMQPQHF	TRBV20-1*06, TRBV20-1*03, TRBV20-1*01, TRBV20-1*04, TRBV20-1*05, TRBV20-1*02, TRBV20-1*07	TRBV20-1	TRBJ1-5*01	TRBJ1-5	TRBD2*02	TRBD2	8	17	23	32	8	8	16
2	2.15E-07	TGCAGTGCTCCTCGTGGGGGAGGGGGGCTATACAGCCCCAGCATTTT	CSAPRGGG~AIQPQHF	TRBV20-1*06, TRBV20-1*03, TRBV20-1*01, TRBV20-1*04, TRBV20-1*05, TRBV20-1*02, TRBV20-1*07	TRBV20-1	TRBJ1-5*01	TRBJ1-5	TRBD2*02	TRBD2	8	17	23	32	8	8	16
2	2.15E-07	TGCAGTGCTACACCTCACGGACAAAGGGGACCTACGAGCAGTACTTC	CSATPHGQ~GTYEQYF	TRBV20-1*01, TRBV20-1*04, TRBV20-1*05, TRBV20-1*07	TRBV20-1	TRBJ2-7*01	TRBJ2-7	TRBD1*01	TRBD1	9	24	28	30	14	1	15
2	2.15E-07	TGCAGTGCTACACAAAATACAGGGGCTCCCAATCAGCCCAGCATTTT	CSATQNTG~SQSAQHF	TRBV20-1*01, TRBV20-1*05, TRBV20-1*07	TRBV20-1	TRBJ1-5*01	TRBJ1-5	TRBD1*01	TRBD1	9	18	24	36	8	11	19
2	2.15E-07	TGCAGTGCTAGTCCCTCTTTGGGGGGCAGCGGAATGAGCAGTTCTTC	CSASPSLG~QRNEQFF	TRBV20-1*01, TRBV20-1*04, TRBV20-1*05, TRBV20-1*07	TRBV20-1	TRBJ2-1*01	TRBJ2-1	TRBD1*01, TRBD2*01	TRBD1, TRBD2	11	21	26	32	9	5	14
2	2.15E-07	TGCAGTGCTAGGATCCGACTAGCGGAGGGAACTACGAGCAGTACTTC	CSARIRLA~GNYEQYF	TRBV20-1*06, TRBV20-1*03, TRBV20-1*01, TRBV20-1*04, TRBV20-1*05, TRBV20-1*02, TRBV20-1*07	TRBV20-1	TRBJ2-7*01	TRBJ2-7	TRBD2*02, TRBD2*01	TRBD2	10	16	24	31	5	6	11
2	2.15E-07	TGCAGTGCTAGATCGCCGACAGGTTCAACTAATGAAAAACTGTTTTT	CSARSPTG~N**KTVF	TRBV20-1*01, TRBV20-1*04, TRBV20-1*05, TRBV20-1*07	TRBV20-1	TRBJ1-4*01	TRBJ1-4	TRBD1*01	TRBD1	11	17	22	42	5	19	24
2	2.15E-07	TGCAGTGCTAGATCGGTAGCGGGAGGGACACAGATACGCAGTATTTT	CSARSVAG~DTDTQYF	TRBV20-1*01, TRBV20-1*04, TRBV20-1*05, TRBV20-1*07	TRBV20-1	TRBJ2-3*01	TRBJ2-3	TRBD2*02	TRBD2	11	16	26	28	4	1	5
2	2.15E-07	TGCAGTGCTAGAGGGACCGGGACAGGGGATACTACGAGCAGTACTTC	CSARGTGT~GYYEQYF	TRBV20-1*01, TRBV20-1*04, TRBV20-1*05, TRBV20-1*07	TRBV20-1	TRBJ2-7*01	TRBJ2-7	TRBD1*01	TRBD1	12	18	27	31	5	3	8
2	2.15E-07	TGCAGTGCTAGAGATTTGACGGGCCGAAGAATCAGCCCCAGCATTTT	CSARDLTG~KNQPQHF	TRBV20-1*01, TRBV20-1*05, TRBV20-1*07	TRBV20-1	TRBJ1-5*01	TRBJ1-5	TRBD1*01, TRBD2*02, TRBD2*01	TRBD1, TRBD2	13	20	23	29	6	5	11
2	2.15E-07	TGCAGTGCTAGAGATTTAAAGAACAGGGGGGCGAAAAACTGTTTTTT	CSARDLKN~GGEKLFF	TRBV20-1*01, TRBV20-1*05, TRBV20-1*07	TRBV20-1	TRBJ1-4*01	TRBJ1-4	TRBD1*01	TRBD1	13	22	29	32	8	2	10
2	2.15E-07	TGCAGTGCTAGAGATGGGCTAGCGGGGGACACCGGGGAGCTGTTTTT	CSARDGLA~GHRGAVF	TRBV20-1*01, TRBV20-1*05, TRBV20-1*07	TRBV20-1	TRBJ2-2*01	TRBJ2-2	TRBD2*01	TRBD2	13	18	27	42	4	14	18
2	2.15E-07	TGCAGTGCTAGAGATAGGGAGGACTAGCTCGGAAGGAGCAGGTCTTC	CSARDRED~ARKEQVF	TRBV20-1*01, TRBV20-1*05, TRBV20-1*07	TRBV20-1	TRBJ2-1*01	TRBJ2-1	TRBD2*02, TRBD2*01	TRBD2	13	20	27	35	6	7	13
2	2.15E-07	TGCAGTGCTAGAGACCCGGGGGGACAGGGATGTACGAGCAGTACTTC	CSARDPGG~GMYEQYF	TRBV20-1*01, TRBV20-1*05, TRBV20-1*07	TRBV20-1	TRBJ2-7*01	TRBJ2-7	TRBD1*01	TRBD1	13	20	28	32	6	3	9
2	2.15E-07	TGCAGTGCTAGAGAAGTAGCGGGGGGCGAACAGATACGCAGTATTTT	CSAREVAG~RTDTQYF	TRBV20-1*01, TRBV20-1*05, TRBV20-1*07	TRBV20-1	TRBJ2-3*01	TRBJ2-3	TRBD2*01	TRBD2	13	16	25	29	2	3	5
2	2.15E-07	TGCAGTGCTAGAACTCAGGGGCACTCTCGAATCAGCCCCAGCATTTT	CSARTQGH~SNQPQHF	TRBV20-1*01, TRBV20-1*04, TRBV20-1*05, TRBV20-1*07	TRBV20-1	TRBJ1-5*01	TRBJ1-5	TRBD1*01	TRBD1	11	15	20	29	3	8	11
2	2.15E-07	TGCAGCGTTGCCTTCCCCGGGACAGGGCCTACAATGAGCAGTTCTTC	CSVAFPGT~AYNEQFF	TRBV29-1*01	TRBV29-1	TRBJ2-1*01	TRBJ2-1	TRBD1*01	TRBD1	9	18	26	27	8	0	8
2	2.15E-07	TGCAGCGCCAAAGGACTAGCGGGGCCTACTACAATGAGCAGTTCTTC	CSAKGLAG~YYNEQFF	TRBV29-1*01, TRBV29-1*03	TRBV29-1	TRBJ2-1*01	TRBJ2-1	TRBD2*01	TRBD2	7	12	23	28	4	4	8
2	2.15E-07	TGCAGCGCGGAAGGGACTAGCGGAGTGGGACCGGGGAGCTGTTTTTT	CSAEGTSG~GTGELFF	TRBV29-1*03	TRBV29-1	TRBJ2-2*01	TRBJ2-2	TRBD2*02, TRBD2*01	TRBD2	9	12	22	29	2	6	8
2	2.15E-07	TGTGCTAGTAGCCCGGGAGACGTTGGGCACCGGGGAGCTGTTCTTT	CASSPGDV~GTGELFF	TRBV19*01, TRBV19*03, TRBV19*02	TRBV19	TRBJ1-1*01	TRBJ1-1	TRBD2*02	TRBD2	11	13	18	40	1	21	22
2	2.15E-07	TGTGCCCCTCCGAATATTAGCGGGGGCGGTGGGTGAGCAGTTCTTC	CAPPNISG~AVGEQFF	TRBV24-1*01	TRBV24-1	TRBJ2-1*01	TRBJ2-1	TRBD2*01	TRBD2	5	17	25	33	11	7	18
2	2.15E-07	TGTGCCCGCCGGGGGGGCCCAACCGCATAATGAAAAACTGTTTTTT	CARRGGPT~HNEKLFF	TRBV2*01, TRBV2*02, TRBV2*03	TRBV2	TRBJ1-4*01	TRBJ1-4	TRBD2*01	TRBD2	5	9	16	27	3	10	13
2	2.15E-07	TGTGCCGGCAGCCCGAGCGGGGGGGGCCTACAATGAGCAGTTCTTC	CAGSPSGG~AYNEQFF	TRBV7-2*04, TRBV7-2*01	TRBV7-2	TRBJ2-1*01	TRBJ2-1	TRBD2*01	TRBD2	11	15	24	26	3	1	4
2	2.15E-07	TGTGCCATCAGTGAGTCGAAGGGGGGGCCGTCAGCCCCAGCATTTT	CAISESKG~GRQPQHF	TRBV10-3*01, TRBV10-3*02	TRBV10-3	TRBJ1-5*01	TRBJ1-5	TRBD2*01	TRBD2	16	20	26	30	3	3	6
2	2.15E-07	TGTGCCACCCGACAGGGGGGCAACAAACAATCAGCCCCAGCATTTT	CATRQGGN~NNQPQHF	TRBV6-5*01	TRBV6-5	TRBJ1-5*01	TRBJ1-5	TRBD1*01	TRBD1	6	10	18	27	3	8	11
2	2.15E-07	TGTGCCACCAGTGACGCGGGACAGGGCGTCTTATGGCTACACCTTC	CATSDAGQ~ASYGYTF	TRBV24-1*01	TRBV24-1	TRBJ1-2*01	TRBJ1-2	TRBD1*01	TRBD1	13	17	25	31	3	5	8
2	2.15E-07	TGTGCCACACCGACCCGGGGATGGGCTGCGCGGCGAGCAGTACTTC	CATPTRGW~LRGEQYF	TRBV24-1*01	TRBV24-1	TRBJ2-7*01	TRBJ2-7	TRBD2*01	TRBD2	7	15	19	33	7	13	20
2	2.15E-07	TGTGCCAGTCTACCAGGGAGAACCTGGGACGAAAAACTGTTTTTTT	CASLPGRT~GTKNCFF	TRBV19*01, TRBV19*03, TRBV19*02	TRBV19	TRBJ1-4*01	TRBJ1-4	TRBD1*01, TRBD2*02, TRBD2*01	TRBD1, TRBD2	8	25	29	40	16	10	26
2	2.15E-07	TGTGCCAGTGGCGGGGAAGGCCTACCGTTCCTACGAGCAGTACTTC	CASGGEGL~RSYEQYF	TRBV6-4*02, TRBV6-4*01	TRBV6-4	TRBJ2-7*01	TRBJ2-7	TRBD2*01	TRBD2	7	10	15	28	2	12	14
2	2.15E-07	TGTGCCAGTAGTTTCACAGGCCTCAGGAAATGAAAAACTGTTTTTT	CASSFTGL~GNEKLFF	TRBV19*01, TRBV19*02	TRBV19	TRBJ1-4*01	TRBJ1-4	TRBD1*01	TRBD1	11	15	19	28	3	8	11
2	2.15E-07	TGTGCCAGTAGTATCTCGGACAGGGGGGCTGGGTGAAGCTTTCTTT	CASSISDR~GLGEAFF	TRBV19*01, TRBV19*02	TRBV19	TRBJ1-1*01	TRBJ1-1	TRBD1*01	TRBD1	13	17	26	33	3	6	9
2	2.15E-07	TGTGCCAGTAGTATCACAGGCCTCAGGAAATGAAAAACTGTTTTTT	CASSITGL~GNEKLFF	TRBV19*01, TRBV19*02	TRBV19	TRBJ1-4*01	TRBJ1-4	TRBD1*01	TRBD1	13	15	19	28	1	8	9
2	2.15E-07	TGTGCCAGTAGTATAGGGGGGGGGACCCCAAGAGACCCAGTACTTC	CASSIGGG~PQETQYF	TRBV19*01, TRBV19*02	TRBV19	TRBJ2-5*01	TRBJ2-5	TRBD2*01	TRBD2	15	17	23	27	1	3	4
2	2.15E-07	TGTGCCAGCTTGGCCCCCTCGCTGGGCTGGTTCACCCCTCCACTTT	CASLAPSL~AGSPLHF	TRBV2*01, TRBV2*02, TRBV2*03	TRBV2	TRBJ1-6*01	TRBJ1-6	TRBD1*01	TRBD1	8	12	18	30	3	11	14
2	2.15E-07	TGTGCCAGCTCCAAACCCGGGACGGTGAATGAAAAACTGTTTTTTT	CASSKPGT~*MKNCFF	TRBV25-1*01	TRBV25-1	TRBJ1-4*01	TRBJ1-4	TRBD1*01, TRBD2*02, TRBD2*01	TRBD1, TRBD2	8	18	22	40	9	17	26
2	2.15E-07	TGTGCCAGCACCTCCCCAGGGGGTAGTGACAGATACGCAGTATTTT	CASTSPGG~VTDTQYF	TRBV5-6*01	TRBV5-6	TRBJ2-3*01	TRBJ2-3	TRBD1*01	TRBD1	9	16	22	28	6	5	11
2	2.15E-07	TGTGCCAGCACCTCGACTAGCGGGAGAAGTGCATGAGCAGTTCTTC	CASTSTSG~EVHEQFF	TRBV6-4*02, TRBV6-6*02, TRBV6-6*01, TRBV6-6*03, TRBV6-4*01	TRBV6-4, TRBV6-6	TRBJ2-1*01	TRBJ2-1	TRBD2*02	TRBD2	9	14	25	32	4	6	10
2	2.15E-07	TGTGCCAGCACCTACCGGACTAGCGGAACAAGAGACCCAGTACTTC	CASTYRTS~EQETQYF	TRBV12-4*01, TRBV12-3*01	TRBV12-4, TRBV12-3	TRBJ2-5*01	TRBJ2-5	TRBD2*02, TRBD2*01	TRBD2	9	16	25	28	6	2	8
2	2.15E-07	TGTGCCAGCACCGAAAGGTGTAGCGGGGTTCTACGAGCATTACTTC	CASTERCS~GFYEHYF	TRBV7-9*03, TRBV7-9*01, TRBV7-9*04, TRBV7-9*02	TRBV7-9	TRBJ2-7*01	TRBJ2-7	TRBD2*01	TRBD2	9	20	27	30	10	2	12
2	2.15E-07	TGTGCCAGCAGTTTGCGGGACTAGCGGGCGCAATGAGCAGTATTTT	CASSLRD*~GRNEQYF	TRBV12-4*01, TRBV12-3*01	TRBV12-4, TRBV12-3	TRBJ2-3*01	TRBJ2-3	TRBD2*02, TRBD2*01	TRBD2	13	16	27	36	2	8	10
2	2.15E-07	TGTGCCAGCAGTTTGGGACAGGGGTACCTCCTACGAGCAGTACTTC	CASSLGQG~TSYEQYF	TRBV12-4*01, TRBV5-5*01, TRBV12-3*01	TRBV12-4, TRBV5-5, TRBV12-3	TRBJ2-7*01	TRBJ2-7	TRBD1*01	TRBD1	13	14	23	27	0	3	3
2	2.15E-07	TGTGCCAGCAGTTCCCGAGTGAGGGCAGAACACTGAAGCTTTCTTT	CASSSRVR~QNTEAFF	TRBV6-3*01, TRBV6-2*01	TRBV6-3, TRBV6-2	TRBJ1-1*01	TRBJ1-1	TRBD2*02	TRBD2	12	20	24	27	7	2	9
2	2.15E-07	TGTGCCAGCAGTTGTAAGGGGACTAGCGGGAGTTGAGCAGTTCTTC	CASSCKGT~AGVEQFF	TRBV7-9*01, TRBV7-9*04, TRBV7-9*02	TRBV7-9	TRBJ2-1*01	TRBJ2-1	TRBD2*02	TRBD2	10	18	31	33	7	1	8
2	2.15E-07	TGTGCCAGCAGTTGGACTAGCGGGGGCCCCGGATACGCAGTATTTT	CASSWTSG~APDTQYF	TRBV6-3*01, TRBV6-2*01, TRBV6-6*04	TRBV6-6, TRBV6-3, TRBV6-2	TRBJ2-3*01	TRBJ2-3	TRBD2*01	TRBD2	11	13	25	31	1	5	6
2	2.15E-07	TGTGCCAGCAGTTACTCGGGTCGCCGACTCCTACGAGCAGTACTTC	CASSYSGR~DSYEQYF	TRBV6-5*01, TRBV6-1*01	TRBV6-5, TRBV6-1	TRBJ2-7*01	TRBJ2-7	TRBD2*02, TRBD2*01	TRBD2	16	17	19	27	0	7	7
2	2.15E-07	TGTGCCAGCAGTTACTCAGGGTGACGGCAATCAGCCCCAGCATTTT	CASSYSG*~GNQPQHF	TRBV6-5*01	TRBV6-5	TRBJ1-5*01	TRBJ1-5	TRBD1*01, TRBD2*02	TRBD1, TRBD2	16	17	20	26	0	5	5
2	2.15E-07	TGTGCCAGCAGTCCCTCATACAGGGGGGGGATATGGCTACACCTTC	CASSPSYR~GGYGYTF	TRBV12-4*01, TRBV12-3*01	TRBV12-4, TRBV12-3	TRBJ1-2*01	TRBJ1-2	TRBD1*01	TRBD1	11	19	26	31	7	4	11
2	2.15E-07	TGTGCCAGCAGTCCGACCAGCGGGTGGCACAGATACGCAGTATTTT	CASSPTSG~GTDTQYF	TRBV28*01	TRBV28	TRBJ2-3*01	TRBJ2-3	TRBD2*02, TRBD2*01	TRBD2	11	18	23	26	6	2	8
2	2.15E-07	TGTGCCAGCAGTCAATTTTAGGACCCTGGACTATGGCTACACCTTC	CASSQF*D~LDYGYTF	TRBV7-9*03, TRBV7-9*01, TRBV7-9*04, TRBV7-9*02, TRBV7-9*05, TRBV7-9*06	TRBV7-9	TRBJ1-2*01	TRBJ1-2	TRBD1*01	TRBD1	10	23	27	29	12	1	13
2	2.15E-07	TGTGCCAGCAGTCAACGACAGGGTGAACACCGGGGAGCTGTTTTTT	CASSQRQG~NTGELFF	TRBV12-4*01, TRBV12-3*01	TRBV12-4, TRBV12-3	TRBJ2-2*01	TRBJ2-2	TRBD1*01	TRBD1	11	16	22	24	4	1	5
2	2.15E-07	TGTGCCAGCAGTGTACCTTAATTGTCAGACCGGGGAGCTGTTTTTT	CASSVP*L~QTGELFF	TRBV2*01, TRBV2*03	TRBV2	TRBJ2-2*01	TRBJ2-2	TRBD1*01	TRBD1	12	22	25	28	9	2	11
2	2.15E-07	TGTGCCAGCAGTGCTCCCGTGGGGGGGTCAGGAGACCCAGTACTTC	CASSAPVG~GQETQYF	TRBV25-1*01	TRBV25-1	TRBJ2-5*01	TRBJ2-5	TRBD2*01	TRBD2	12	20	26	31	7	4	11
2	2.15E-07	TGTGCCAGCAGTGCCCCGCCACGCAACTAATGAAAAACTGTTTTTT	CASSAPPR~TNEKLFF	TRBV6-4*02, TRBV10-3*01, TRBV10-3*02, TRBV6-4*01	TRBV6-4, TRBV10-3	TRBJ1-4*01	TRBJ1-4	TRBD2*01	TRBD2	12	13	18	23	0	4	4
2	2.15E-07	TGTGCCAGCAGTGGGGGGACAGGGGCAGGGCAATGAGCAGTTCTTC	CASSGGTG~QGNEQFF	TRBV6-1*01	TRBV6-1	TRBJ2-1*01	TRBJ2-1	TRBD1*01	TRBD1	12	15	24	30	2	5	7
2	2.15E-07	TGTGCCAGCAGTGGGGGGACAGGGGGAGAACTATGGCTACACCTTC	CASSGGTG~ENYGYTF	TRBV6-1*01	TRBV6-1	TRBJ1-2*01	TRBJ1-2	TRBD1*01	TRBD1	12	15	25	28	2	2	4
2	2.15E-07	TGTGCCAGCAGTGGGGGGACAGGGGAGCACAGATACGCAGTATTTT	CASSGGTG~STDTQYF	TRBV6-1*01	TRBV6-1	TRBJ2-3*01	TRBJ2-3	TRBD1*01	TRBD1	12	15	24	25	2	0	2
2	2.15E-07	TGTGCCAGCAGTGGGGGGACAGGGAGAACGCTACGAGCAGTACTTC	CASSGGTG~ERYEQYF	TRBV6-5*01, TRBV6-1*01	TRBV6-5, TRBV6-1	TRBJ2-7*01	TRBJ2-7	TRBD1*01	TRBD1	11	15	23	30	3	6	9
2	2.15E-07	TGTGCCAGCAGTGACTCTAGCGGGGGAGGGGGATACGCAGTATTTT	CASSDSSG~EGDTQYF	TRBV6-4*02, TRBV6-4*01	TRBV6-4	TRBJ2-3*01	TRBJ2-3	TRBD2*01	TRBD2	16	17	25	31	0	5	5
2	2.15E-07	TGTGCCAGCAGTGACTCGGTTGGGGGGCGAGCAGCCCCAGCATTTT	CASSDSVG~GEQPQHF	TRBV6-4*02, TRBV6-4*01	TRBV6-4	TRBJ1-5*01	TRBJ1-5	TRBD1*01, TRBD2*01	TRBD1, TRBD2	16	22	27	31	5	3	8
2	2.15E-07	TGTGCCAGCAGTGAGCGGGGGGGGTAGCACAGATACGCAGTATTTT	CASSERGG~STDTQYF	TRBV6-4*02, TRBV6-4*01	TRBV6-4	TRBJ2-3*01	TRBJ2-3	TRBD2*01	TRBD2	13	14	22	25	0	2	2
2	2.15E-07	TGTGCCAGCAGTGAGGACATGGGGGGGCAAGGAGACCCAGTACTTC	CASSEDMG~GKETQYF	TRBV2*01, TRBV2*03	TRBV2	TRBJ2-5*01	TRBJ2-5	TRBD2*01	TRBD2	13	20	26	31	6	4	10
2	2.15E-07	TGTGCCAGCAGTGAAGCGACAGGACAGGGGGGGGGTGCAGTACTTC	CASSEATG~RGGVQYF	TRBV2*01, TRBV2*03	TRBV2	TRBJ2-7*01	TRBJ2-7	TRBD1*01	TRBD1	16	21	30	36	4	5	9
2	2.15E-07	TGTGCCAGCAGTGAAGGGGGGGGTTCCTGGGGAGACCCAGTACTTC	CASSEGGG~PGETQYF	TRBV25-1*01	TRBV25-1	TRBJ2-5*01	TRBJ2-5	TRBD2*01	TRBD2	14	16	22	31	1	8	9
2	2.15E-07	TGTGCCAGCAGTGAAGAGGGGGGGGCGGGTCTATGAGCAGTTCTTC	CASSEEGG~RVYEQFF	TRBV2*01, TRBV2*03	TRBV2	TRBJ2-1*01	TRBJ2-1	TRBD2*01	TRBD2	15	18	24	32	2	7	9
2	2.15E-07	TGTGCCAGCAGCTTCTGGGACAGGGGACACAGATACGCAGTATTTT	CASSFWDR~DTDTQYF	TRBV7-9*03, TRBV7-9*01, TRBV7-9*04, TRBV7-9*02	TRBV7-9	TRBJ2-3*01	TRBJ2-3	TRBD1*01	TRBD1	13	16	25	27	2	1	3
2	2.15E-07	TGTGCCAGCAGCTTGGGAGGGACTAGCGGGTCGAAAACTGTTTTTT	CASSLGGT~AGRKLFF	TRBV7-3*05, TRBV7-3*01	TRBV7-3	TRBJ1-4*01	TRBJ1-4	TRBD2*02, TRBD2*01	TRBD2	13	18	29	33	4	3	7
2	2.15E-07	TGTGCCAGCAGCTTGGACGTCACAGATACGGGAAAAACTGTTTTTT	CASSLDVT~IREKLFF	TRBV5-5*01	TRBV5-5	TRBJ1-4*01	TRBJ1-4	TRBD1*01	TRBD1	15	21	24	31	5	6	11
2	2.15E-07	TGTGCCAGCAGCTTGACTAGCGGGGGGGGCGTCTGAGCAGTTCTTC	CASSLTSG~GASEQFF	TRBV7-9*03, TRBV7-9*01, TRBV7-9*04, TRBV7-9*02, TRBV4-2*01	TRBV7-9, TRBV4-2	TRBJ2-1*01	TRBJ2-1	TRBD2*01	TRBD2	11	14	27	33	2	5	7
2	2.15E-07	TGTGCCAGCAGCTTATTGGGGCAGAGCGGGAGTGACCCAGTACTTC	CASSLLGQ~AGVTQYF	TRBV7-4*01	TRBV7-4	TRBJ2-5*01	TRBJ2-5	TRBD2*02	TRBD2	14	24	31	33	9	1	10
2	2.15E-07	TGTGCCAGCAGCTTATTGGGGCAGAGCGGGAGAGACCCAGTACTTC	CASSLLGQ~AGETQYF	TRBV7-4*01	TRBV7-4	TRBJ2-5*01	TRBJ2-5	TRBD2*02, TRBD2*01	TRBD2	14	24	29	30	9	0	9
2	2.15E-07	TGTGCCAGCAGCTTATTAAGCAAGGGGGCCTCAGCCCCAGCATTTT	CASSLLSK~GPQPQHF	TRBV11-2*03	TRBV11-2	TRBJ1-5*01	TRBJ1-5	TRBD1*01	TRBD1	11	22	28	30	10	1	11
2	2.15E-07	TGTGCCAGCAGCTTAGCAGGGGGGGGGGCCAGAGACCCAGTACTTC	CASSLAGG~GPETQYF	TRBV11-2*03	TRBV11-2	TRBJ2-5*01	TRBJ2-5	TRBD1*01, TRBD2*01	TRBD1, TRBD2	11	16	22	30	4	7	11
2	2.15E-07	TGTGCCAGCAGCTTAGGGGGGGGGCAACCAAGAGACCCAGTACTTC	CASSLGGG~NQETQYF	TRBV7-2*04, TRBV7-2*01	TRBV7-2	TRBJ2-5*01	TRBJ2-5	TRBD2*01	TRBD2	15	17	23	26	1	2	3
2	2.15E-07	TGTGCCAGCAGCTTAGGGACTAGCGGGGGCGGACGAGCAGTACTTC	CASSLGTS~GADEQYF	TRBV7-9*01, TRBV7-9*02	TRBV7-9	TRBJ2-7*01	TRBJ2-7	TRBD2*01	TRBD2	15	16	28	32	0	3	3
2	2.15E-07	TGTGCCAGCAGCTTAATCACAGGGGGGGGCAGAGACCCAGTACTTC	CASSLITG~GAETQYF	TRBV7-9*01, TRBV7-9*04, TRBV7-9*02	TRBV7-9	TRBJ2-5*01	TRBJ2-5	TRBD1*01	TRBD1	14	18	25	30	3	4	7
2	2.15E-07	TGTGCCAGCAGCTTAAGATCGGACAGGGTTGGAACCCCTCCACTTT	CASSLRSD~GLEPLHF	TRBV7-9*01, TRBV7-9*04, TRBV7-9*02	TRBV7-9	TRBJ1-6*01	TRBJ1-6	TRBD1*01	TRBD1	14	20	27	33	5	5	10
2	2.15E-07	TGTGCCAGCAGCTCTGGGACTAGGCGGGACCGATACGCAGTATTTT	CASSSGTR~GTDTQYF	TRBV11-3*01, TRBV11-3*02	TRBV11-3	TRBJ2-3*01	TRBJ2-3	TRBD2*02, TRBD2*01	TRBD2	12	15	22	31	2	8	10
2	2.15E-07	TGTGCCAGCAGCTCTGGGACAGCAGAACACCGGGGAGCTGTTTTTT	CASSSGTA~NTGELFF	TRBV11-3*01, TRBV11-3*02	TRBV11-3	TRBJ2-2*01	TRBJ2-2	TRBD1*01, TRBD2*02, TRBD2*01	TRBD1, TRBD2	12	15	21	24	2	2	4
2	2.15E-07	TGTGCCAGCAGCTCTGGGACAGGGTGAGGTGGAGGGCTACACCTTC	CASSSGTG~EVEGYTF	TRBV5-5*01, TRBV7-9*01, TRBV7-9*04, TRBV7-9*02, TRBV5-5*02, TRBV5-5*03	TRBV7-9, TRBV5-5	TRBJ1-2*01	TRBJ1-2	TRBD1*01	TRBD1	14	15	23	34	0	10	10
2	2.15E-07	TGTGCCAGCAGCTCTGGGACAGGGCTCCTACAATGAGCAGTTCTTC	CASSSGTG~SYNEQFF	TRBV5-6*01, TRBV7-9*01, TRBV7-9*04, TRBV7-9*02	TRBV7-9, TRBV5-6	TRBJ2-1*01	TRBJ2-1	TRBD1*01	TRBD1	12	15	23	24	2	0	2
2	2.15E-07	TGTGCCAGCAGCTCTGGGACAGGGGTATAATTCACCCCTCCACTTT	CASSSGTG~YNSPLHF	TRBV7-9*01, TRBV7-9*04, TRBV7-9*02	TRBV7-9	TRBJ1-6*02	TRBJ1-6	TRBD1*01	TRBD1	14	15	24	25	0	0	0
2	2.15E-07	TGTGCCAGCAGCTCTGGGACAGGGGGCGAGAGAGACCCAGTACTTC	CASSSGTG~ARETQYF	TRBV7-9*01, TRBV7-9*04, TRBV7-9*02	TRBV7-9	TRBJ2-5*01	TRBJ2-5	TRBD1*01	TRBD1	14	15	26	30	0	3	3
2	2.15E-07	TGTGCCAGCAGCTCCTTACCGGGAGAGCAATCAGCCCCAGCATTTT	CASSSLPG~SNQPQHF	TRBV7-9*03, TRBV7-9*01, TRBV7-9*04, TRBV7-9*02	TRBV7-9	TRBJ1-5*01	TRBJ1-5	TRBD2*02	TRBD2	13	19	24	25	5	0	5
2	2.15E-07	TGTGCCAGCAGCCTTTGGGGGGGCGGGTAATGAAAAACTGTTTTTT	CASSLWGG~GNEKLFF	TRBV4-2*01	TRBV4-2	TRBJ1-4*01	TRBJ1-4	TRBD2*01	TRBD2	12	16	22	27	3	4	7
2	2.15E-07	TGTGCCAGCAGCCTCCAGCGGGGGCCTAAATCAGCCCCAGCATTTT	CASSLQRG~LNQPQHF	TRBV4-2*01	TRBV4-2	TRBJ1-5*01	TRBJ1-5	TRBD2*01	TRBD2	12	16	23	28	3	4	7
2	2.15E-07	TGTGCCAGCAGCCCCTGACAGGGAACGCGGGCAGCCCCAGCATTTT	CASSP*QG~RGQPQHF	TRBV6-4*02, TRBV9*02, TRBV6-6*02, TRBV7-9*03, TRBV12-4*01, TRBV6-6*05, TRBV7-9*07, TRBV11-2*01, TRBV2*01, TRBV21-1*01, TRBV25-1*01, TRBV27*01, TRBV5-4*01, TRBV5-5*01, TRBV5-6*01, TRBV5-8*01, TRBV6-5*01, TRBV6-6*01, TRBV6-7*01, TRBV7-4*01, TRBV7-6*01, TRBV7-7*01, TRBV7-9*01, TRBV9*01, TRBV7-8*01, TRBV7-3*05, TRBV7-9*04, TRBV12-4*02, TRBV7-9*02, TRBV9*03, TRBV7-8*03, TRBV7-2*04, TRBV11-1*01, TRBV11…	TRBV6-4, TRBV9, TRBV6-6, TRBV7-9, TRBV12-4, TRBV3-1, TRBV11-2, TRBV2, TRBV21-1, TRBV25-1, TRBV27, TRBV5-4, TRBV5-5, TRBV5-6, TRBV5-8, TRBV6-5, TRBV6-7, TRBV7-4, TRBV7-6, TRBV7-7, TRBV7-8, TRBV7-3, TRBV7-2, TRBV11-1, TRBV11-3, TRBV13, TRBV4-2, TRBV6-3, TRBV28, TRBV14, TRBV12-3, TRBV7-1, TRBV6-2, TRBV6-1	TRBJ1-5*01	TRBJ1-5	TRBD1*01	TRBD1	12	16	22	31	3	8	11
2	2.15E-07	TGTGCCAGCAGCCCCCCGGGACAGGCGATCTGAAAAACTGTTTTTT	CASSPPGQ~RSEKLFF	TRBV7-8*01, TRBV7-8*03	TRBV7-8	TRBJ1-4*01	TRBJ1-4	TRBD1*01	TRBD1	12	17	24	30	4	5	9
2	2.15E-07	TGTGCCAGCAGCCCCAGGGACCGACTAGAGGAAAAACTGTTTTTTT	CASSPRDR~*RKNCFF	TRBV3-1*01	TRBV3-1	TRBJ1-4*01	TRBJ1-4	TRBD2*02, TRBD2*01	TRBD2	12	22	27	40	9	12	21
2	2.15E-07	TGTGCCAGCAGCCCGACATCGTCCCATGAACACTGAAGCTTTCTTT	CASSPTSS~MNTEAFF	TRBV9*02, TRBV9*01, TRBV9*03	TRBV9	TRBJ1-1*01	TRBJ1-1	TRBD1*01, TRBD2*02, TRBD2*01	TRBD1, TRBD2	11	20	24	26	8	1	9
2	2.15E-07	TGTGCCAGCAGCCACCGCGGACTAGCGGAACTACGAGCAGTACTTC	CASSHRGL~RNYEQYF	TRBV7-9*03, TRBV7-9*01, TRBV7-9*04, TRBV7-9*02	TRBV7-9	TRBJ2-7*01	TRBJ2-7	TRBD2*02, TRBD2*01	TRBD2	11	18	27	30	6	2	8
2	2.15E-07	TGTGCCAGCAGCCAGACTCAACAGGGGGCAATGAAAAACTGTTTTT	CASSQTQQ~GQ*KTVF	TRBV5-6*01	TRBV5-6	TRBJ1-4*01	TRBJ1-4	TRBD1*01	TRBD1	11	20	28	41	8	12	20
2	2.15E-07	TGTGCCAGCAGCCAGAGCGGGGGGGGGCACAGATACGCAGTATTTT	CASSQSGG~GTDTQYF	TRBV7-8*01, TRBV7-8*03, TRBV11-3*01, TRBV11-3*02	TRBV7-8, TRBV11-3	TRBJ2-3*01	TRBJ2-3	TRBD2*01	TRBD2	12	15	24	26	2	1	3
2	2.15E-07	TGTGCCAGCAGCCAACAGGGGGCGAATAATGAAAAACTGTTTTTTT	CASSQQGA~IMKNCFF	TRBV7-2*04, TRBV7-2*01	TRBV7-2	TRBJ1-4*01	TRBJ1-4	TRBD1*01	TRBD1	11	14	22	40	2	17	19
2	2.15E-07	TGTGCCAGCAGCCAAGTAGGAAGGGGGGACAGGGGAGCTGTTTTTT	CASSQVGR~GTGELFF	TRBV14*01	TRBV14	TRBJ2-2*01	TRBJ2-2	TRBD1*01, TRBD2*01	TRBD1, TRBD2	15	25	30	31	9	0	9
2	2.15E-07	TGTGCCAGCAGCCAAGATTTGGAGGGGCCAAGAGACCCAGTACTTC	CASSQDLE~GQETQYF	TRBV4-2*01	TRBV4-2	TRBJ2-5*01	TRBJ2-5	TRBD2*02	TRBD2	16	20	25	27	3	1	4
2	2.15E-07	TGTGCCAGCAGCCAAGATCGAGGGGGGGGACGAGACCCAGTACTTC	CASSQDRG~GDETQYF	TRBV4-2*01	TRBV4-2	TRBJ2-5*01	TRBJ2-5	TRBD2*01	TRBD2	16	22	28	31	5	2	7
2	2.15E-07	TGTGCCAGCAGCGTCCAGGACACCGGGGGCCAACGTCCTGACTTTC	CASSVQDT~GANVLTF	TRBV9*02, TRBV9*01, TRBV9*03	TRBV9	TRBJ2-6*01	TRBJ2-6	TRBD1*01	TRBD1	13	17	21	25	3	3	6
2	2.15E-07	TGTGCCAGCAGCGTAGCGGGGGGGGCCTAATTCACCCCTCCACTTT	CASSVAGG~PNSPLHF	TRBV9*02, TRBV9*01	TRBV9	TRBJ1-6*02	TRBJ1-6	TRBD2*01	TRBD2	15	16	23	27	0	3	3
2	2.15E-07	TGTGCCAGCAGCGTAGGGGGGGGCAGGGTCCTACGAGCAGTACTTC	CASSVGGG~GSYEQYF	TRBV9*02, TRBV9*01	TRBV9	TRBJ2-7*01	TRBJ2-7	TRBD2*01	TRBD2	15	16	22	28	0	5	5
2	2.15E-07	TGTGCCAGCAGCGTAGGGACTAGCGGGGGCCAACGTCCTGACTTTC	CASSVGTS~GANVLTF	TRBV9*02, TRBV9*01	TRBV9	TRBJ2-6*01	TRBJ2-6	TRBD2*02, TRBD2*01	TRBD2	15	16	24	25	0	0	0
2	2.15E-07	TGTGCCAGCAGCGTAGGGACAGGGGTCTTACAATGAGCAGTTCTTC	CASSVGTG~SYNEQFF	TRBV9*02, TRBV9*01	TRBV9	TRBJ2-1*01	TRBJ2-1	TRBD1*01	TRBD1	15	16	24	28	0	3	3
2	2.15E-07	TGTGCCAGCAGCGTAGGAAACGGGGGGGGACTATGGCTACACCTTC	CASSVGNG~GDYGYTF	TRBV9*02, TRBV9*01	TRBV9	TRBJ1-2*01	TRBJ1-2	TRBD2*01	TRBD2	15	20	27	29	4	1	5
2	2.15E-07	TGTGCCAGCAGCGCCCGAGGGGGGGGCGAGGTCACCCCTCCACTTT	CASSARGG~ARSPLHF	TRBV9*02, TRBV9*01, TRBV9*03	TRBV9	TRBJ1-6*02, TRBJ1-6*01	TRBJ1-6	TRBD2*01	TRBD2	12	19	25	31	6	5	11
2	2.15E-07	TGTGCCAGCAGCGCCCACGGGGGCGGGGGCCAACGTCCTGACTTTC	CASSAHGG~GANVLTF	TRBV9*02, TRBV9*01, TRBV9*03	TRBV9	TRBJ2-6*01	TRBJ2-6	TRBD1*01, TRBD2*01	TRBD1, TRBD2	12	18	23	25	5	1	6
2	2.15E-07	TGTGCCAGCAGCGCCCACGGGGATGGGGGCCAACGTCCTGACTTTC	CASSAHGD~GANVLTF	TRBV9*02, TRBV21-1*01, TRBV9*01, TRBV9*03	TRBV9, TRBV21-1	TRBJ2-6*01	TRBJ2-6	TRBD2*01	TRBD2	11	17	21	25	5	3	8
2	2.15E-07	TGTGCCAGCAGCGCGGGGGACAGGGACTTTTGAGACCCAGTACTTC	CASSAGDR~TFETQYF	TRBV9*02, TRBV5-6*01, TRBV9*01, TRBV9*03	TRBV9, TRBV5-6	TRBJ2-5*01	TRBJ2-5	TRBD1*01	TRBD1	11	16	24	31	4	6	10
2	2.15E-07	TGTGCCAGCAGCACCGGGACTAGCGGGGTCCAATGAGCAGTTCTTC	CASSTGTS~GSNEQFF	TRBV6-4*02, TRBV6-4*01	TRBV6-4	TRBJ2-1*01	TRBJ2-1	TRBD2*01	TRBD2	10	15	27	30	4	2	6
2	2.15E-07	TGTGCCAGCAGGTCCCCAGGGGGCCCTACTAGAGACCCAGTACTTC	CASRSPGG~LLETQYF	TRBV7-9*03, TRBV7-9*01, TRBV7-9*04, TRBV7-9*02	TRBV7-9	TRBJ2-5*01	TRBJ2-5	TRBD1*01	TRBD1	10	16	23	30	5	6	11
2	2.15E-07	TGTGCCAGCAGATAGCCGGTGGGACAGAATTGAACCACTGTTTTTT	CASR*PVG~RIEPLFF	TRBV25-1*01	TRBV25-1	TRBJ1-4*01	TRBJ1-4	TRBD1*01	TRBD1	10	20	26	36	9	9	18
2	2.15E-07	TGTGCCAAAATCCCGGGACTAGCGTTACTCCTACGAGCAGTACTTC	CAKIPGLA~YSYEQYF	TRBV10-3*01, TRBV10-3*02	TRBV10-3	TRBJ2-7*01	TRBJ2-7	TRBD2*02, TRBD2*01	TRBD2	6	14	23	27	7	3	10
2	2.15E-07	TGTGCAGCAGCTCTGGGACAGGGGTACCTCCTACGAGCAGTACTTC	CAAALGQG~TSYEQYF	TRBV7-9*03, TRBV7-9*01, TRBV7-9*04, TRBV7-9*02	TRBV7-9	TRBJ2-7*01	TRBJ2-7	TRBD1*01	TRBD1	4	14	23	27	9	3	12
2	2.15E-07	TGCGCCAGCAGTGGGGCCTGGACAGGGGGGGGGGACCCAGTACTTC	CASSGAWT~GGGTQYF	TRBV5-1*01, TRBV5-1*02	TRBV5-1	TRBJ2-5*01	TRBJ2-5	TRBD1*01	TRBD1	10	19	28	33	8	4	12
2	2.15E-07	TGCGCCAGCAGTGACAAGGGAACATAGCAATCAGCCCCAGCATTTT	CASSDKGT~SNQPQHF	TRBV10-1*02, TRBV10-1*01	TRBV10-1	TRBJ1-5*01	TRBJ1-5	TRBD1*01, TRBD2*02, TRBD2*01	TRBD1, TRBD2	13	17	20	24	3	3	6
2	2.15E-07	TGCGCCAGCAGTGAGTCGGACTCTGGGGCCCTATGGCTACACCTTC	CASSESDS~GPYGYTF	TRBV10-2*01	TRBV10-2	TRBJ1-2*01	TRBJ1-2	TRBD1*01, TRBD2*02, TRBD2*01	TRBD1, TRBD2	16	24	28	30	7	1	8
2	2.15E-07	TGCGCCAGCAGTGAGTCGGACTCTGGGGAACACTGAAGCTTTCTTT	CASSESDS~GNTEAFF	TRBV10-2*01	TRBV10-2	TRBJ1-1*01	TRBJ1-1	TRBD2*02, TRBD2*01	TRBD2	16	17	21	27	0	5	5
2	2.15E-07	TGCGCCAGCAGTGAGTCAGGGGGGGGCCAATCAGCCCCAGCATTTT	CASSESGG~ANQPQHF	TRBV10-2*01	TRBV10-2	TRBJ1-5*01	TRBJ1-5	TRBD2*01	TRBD2	16	19	25	27	2	1	3
2	2.15E-07	TGCGCCAGCAGTGAGAGACAGCGGTGGCACAGATACGCAGGATTTT	CASSERQR~GTDTQDF	TRBV10-1*01	TRBV10-1	TRBJ2-3*01	TRBJ2-3	TRBD1*01, TRBD2*02, TRBD2*01	TRBD1, TRBD2	14	16	20	26	1	5	6
2	2.15E-07	TGCGCCAGCAGTGAACCGACACGCAACTAATGAAAAACTGTTTTTT	CASSEPTR~TNEKLFF	TRBV10-1*01, TRBV10-2*01	TRBV10-1, TRBV10-2	TRBJ1-4*01	TRBJ1-4	TRBD1*01	TRBD1	13	17	20	23	3	2	5
2	2.15E-07	TGCGCCAGCAGCTTGTCCCCCGGGACAGGGAAACGAGCAGTACTTC	CASSLSPG~QGNEQYF	TRBV5-1*01	TRBV5-1	TRBJ2-7*01	TRBJ2-7	TRBD1*01	TRBD1	14	21	29	32	6	2	8
2	2.15E-07	TGCGCCAGCAGCTTGGGGGGGCAGGGGGCAAGACGAGCAGTACTTC	CASSLGGQ~GQDEQYF	TRBV5-1*01	TRBV5-1	TRBJ2-7*01	TRBJ2-7	TRBD1*01	TRBD1	15	21	28	32	5	3	8
2	2.15E-07	TGCGCCAGCAGCCAAGATCGAGGTAGCGTTCTACGAGCAGTACTTC	CASSQDRG~AFYEQYF	TRBV4-3*01	TRBV4-3	TRBJ2-7*01	TRBJ2-7	TRBD2*02, TRBD2*01	TRBD2	16	23	27	30	6	2	8
2	2.15E-07	TGCGCCAGCAGCCAAGATGTCGCAGGGAGGTCAGCCCCAGCATTTT	CASSQDVA~GGQPQHF	TRBV4-3*01	TRBV4-3	TRBJ1-5*01	TRBJ1-5	TRBD2*02	TRBD2	16	24	29	30	7	0	7
2	2.15E-07	TGCGCCAGCAGCCAAGAAGGGGGGGGGGAATTCACCCCTCCACTTT	CASSQEGG~GNSPLHF	TRBV4-3*01	TRBV4-3	TRBJ1-6*01	TRBJ1-6	TRBD2*01	TRBD2	16	21	27	28	4	0	4
2	2.15E-07	TGCGCCAGCAGACAGGGACAGGGCGTCCGGAAACACCATATATTTT	CASRQGQG~SGNTIYF	TRBV10-1*02, TRBV10-1*01	TRBV10-1	TRBJ1-3*01	TRBJ1-3	TRBD1*01	TRBD1	10	14	22	28	3	5	8
2	2.15E-07	TGCGCCAGAGGCTGCTGGGACTTCGCTACACTACGAGCAGTACTTC	CARGCWDF~LHYEQYF	TRBV10-1*02, TRBV10-1*01	TRBV10-1	TRBJ2-7*01	TRBJ2-7	TRBD2*02, TRBD2*01	TRBD2	7	16	21	30	8	8	16
2	2.15E-07	TGCGCAAGCAGTGCGTCATCGGCAGAGAGTCTACGAGCAGTACTTC	CASSASSA~RVYEQYF	TRBV10-2*01	TRBV10-2	TRBJ2-7*01	TRBJ2-7	TRBD1*01, TRBD2*02, TRBD2*01	TRBD1, TRBD2	12	22	24	30	9	5	14
2	2.15E-07	TGCAGTGCTCCCCGGGTGGGTGGGGGGGACAGATACGCAGTATTTT	CSAPRVGG~GTDTQYF	TRBV20-1*06, TRBV20-1*03, TRBV20-1*01, TRBV20-1*04, TRBV20-1*05, TRBV20-1*02, TRBV20-1*07	TRBV20-1	TRBJ2-3*01	TRBJ2-3	TRBD2*01	TRBD2	8	21	27	28	12	0	12
2	2.15E-07	TGCAGTGCTGCTACGGGACTCAATGACTAATGAAAAACTGTTTTTT	CSAATGLN~TNEKLFF	TRBV20-1*06, TRBV20-1*03, TRBV20-1*01, TRBV20-1*04, TRBV20-1*05, TRBV20-1*02, TRBV20-1*07	TRBV20-1	TRBJ1-4*01	TRBJ1-4	TRBD2*02, TRBD2*01	TRBD2	8	14	19	25	5	5	10
2	2.15E-07	TGCAGTGCTAGGCGGGGGGGGCACCGCGAATGAAAAACTGTTTTTT	CSARRGGH~ANEKLFF	TRBV20-1*06, TRBV20-1*03, TRBV20-1*01, TRBV20-1*04, TRBV20-1*05, TRBV20-1*02, TRBV20-1*07	TRBV20-1	TRBJ1-4*01	TRBJ1-4	TRBD2*01	TRBD2	10	11	19	28	0	8	8
2	2.15E-07	TGCAGTGCTAGAGGGAAGGGGGGGGGCGCGTGAAAAACTGTTTTTT	CSARGKGG~AREKLFF	TRBV20-1*01, TRBV20-1*04, TRBV20-1*05, TRBV20-1*07	TRBV20-1	TRBJ1-4*01	TRBJ1-4	TRBD2*01	TRBD2	12	19	25	30	6	4	10
2	2.15E-07	TGCAGTGCTAGAGATTGGGGGGGGACTGGTGACTGAAGCTTTCTTT	CSARDWGG~LVTEAFF	TRBV20-1*01, TRBV20-1*05, TRBV20-1*07	TRBV20-1	TRBJ1-1*01	TRBJ1-1	TRBD2*01	TRBD2	13	17	23	31	3	7	10
2	2.15E-07	TGCAGTGCTAGAGATGGTCGGGGGGGTTGTGGGCGAGCAGTACTTC	CSARDGRG~VVGEQYF	TRBV20-1*01, TRBV20-1*05, TRBV20-1*07	TRBV20-1	TRBJ2-7*01	TRBJ2-7	TRBD2*01	TRBD2	13	18	25	33	4	7	11
2	2.15E-07	TGCAGTGCTAGAGACTGGACAGGGGAGCTCCTACGAGCAGTACTTC	CSARDWTG~SSYEQYF	TRBV20-1*01, TRBV20-1*05, TRBV20-1*07	TRBV20-1	TRBJ2-7*01	TRBJ2-7	TRBD1*01	TRBD1	13	16	24	27	2	2	4
2	2.15E-07	TGCAGTGCTAGAGAGAGCCGGGACAAGCTCCTACGAGCAGTACTTC	CSARESRD~SSYEQYF	TRBV20-1*01, TRBV20-1*05, TRBV20-1*07	TRBV20-1	TRBJ2-7*01	TRBJ2-7	TRBD1*01	TRBD1	13	19	24	27	5	2	7
2	2.15E-07	TGCAGTGCCAGAGAGAGAGGGACGGATGAACACTGAAGCTTTCTTT	CSARERGT~MNTEAFF	TRBV20-1*01, TRBV20-1*05, TRBV20-1*07	TRBV20-1	TRBJ1-1*01	TRBJ1-1	TRBD1*01, TRBD2*02, TRBD2*01	TRBD1, TRBD2	13	18	22	26	4	3	7
2	2.15E-07	TGCAGCGTTGAAGTGGGTAGGGGGCGGGATGAAAAACTGTTTTTTT	CSVEVGRG~GMKNCFF	TRBV29-1*01	TRBV29-1	TRBJ1-4*01	TRBJ1-4	TRBD1*01	TRBD1	12	18	24	40	5	15	20
2	2.15E-07	TGCAGCGCGGAAGGGACTAGCGGGAGCAGCCGGGGAGCTGTTTTTT	CSAEGTSG~AAGELFF	TRBV29-1*03	TRBV29-1	TRBJ2-2*01	TRBJ2-2	TRBD2*02	TRBD2	9	12	25	29	2	3	5
2	2.15E-07	TGTGCTCGCAGCGTACTAGTCGCTTCCTACAATGAGCAGTTCTTC	CARSVLVASYNEQFF	TRBV2*01, TRBV2*02, TRBV2*03	TRBV2	TRBJ2-1*01	TRBJ2-1	TRBD2*02, TRBD2*01	TRBD2	4	15	20	24	10	3	13
2	2.15E-07	TGTGCTATCAGTGTGTCAGGAAATAGCAATCAGCTCCAGCATTTT	CAISVSGNSNQLQHF	TRBV10-3*01, TRBV10-3*02	TRBV10-3	TRBJ1-5*01	TRBJ1-5	TRBD1*01	TRBD1	12	16	19	23	3	3	6
2	2.15E-07	TGTGCTAGTGGTTTGGTAGGGGCAGACTCCTACGAGCAGTACTTC	CASGLVGADSYEQYF	TRBV12-5*01	TRBV12-5	TRBJ2-7*01	TRBJ2-7	TRBD1*01	TRBD1	16	17	21	26	0	4	4
2	2.15E-07	TGTGCTAGTGGTTTGAGGGGACAGGAGAATTCACCCCTCCACTTT	CASGLRGQENSPLHF	TRBV12-5*01	TRBV12-5	TRBJ1-6*02	TRBJ1-6	TRBD1*01	TRBD1	14	17	24	27	2	2	4
2	2.15E-07	TGTGCTAGCAGCCCGCTCCAGGGACTAGATGTTGAGTGGTTCTTC	CASSPLQGLDVEWFF	TRBV7-7*01, TRBV7-7*02	TRBV7-7	TRBJ2-1*01	TRBJ2-1	TRBD2*02, TRBD2*01	TRBD2	11	20	27	38	8	10	18
2	2.15E-07	TGTGCTAGCAGCCAAGATCAACAAAACGGTAAACGCTACACCTTC	CASSQDQQNGKRYTF	TRBV7-9*03, TRBV7-7*01, TRBV7-9*01, TRBV7-9*04, TRBV7-9*02, TRBV7-7*02	TRBV7-9, TRBV7-7	TRBJ1-2*01	TRBJ1-2	TRBD1*01, TRBD2*02, TRBD2*01	TRBD1, TRBD2	11	20	22	34	8	11	19
2	2.15E-07	TGTGCCTGCAGTGAGGGACTAGCGGGGTCCAATGAACAGTTCTTC	CACSEGLAGSNEQFF	TRBV6-1*01	TRBV6-1	TRBJ2-1*01	TRBJ2-1	TRBD2*01	TRBD2	13	14	26	29	0	2	2
2	2.15E-07	TGTGCCTGGAGTGTAGGACGTCTGGCCAAAAACATTCAGTACTTC	CAWSVGRLAKNIQYF	TRBV30*01	TRBV30	TRBJ2-4*01	TRBJ2-4	TRBD1*01, TRBD2*02, TRBD2*01	TRBD1, TRBD2	13	15	18	24	1	5	6
2	2.15E-07	TGTGCCTGGAGTGAGGGGGCGGAGGCCAAAAACATTCAGTACTTC	CAWSEGAEAKNIQYF	TRBV30*01, TRBV5-4*01, TRBV5-5*01, TRBV5-8*01, TRBV5-4*03, TRBV4-2*01, TRBV5-5*02, TRBV5-4*02, TRBV5-5*03, TRBV5-8*02, TRBV5-4*04, TRBV4-2*02	TRBV30, TRBV5-4, TRBV5-5, TRBV5-8, TRBV4-2	TRBJ2-4*01	TRBJ2-4	TRBD1*01	TRBD1	5	13	19	24	7	4	11
2	2.15E-07	TGTGCCCTCAGATCCGGGACAGGGTCCTACAAGGAGCAGGTCTTC	CALRSGTGSYKEQVF	TRBV10-3*01, TRBV10-3*02	TRBV10-3	TRBJ2-1*01	TRBJ2-1	TRBD1*01	TRBD1	10	15	23	33	4	9	13
2	2.15E-07	TGTGCCCCCCTGGTCGGGCAGAGTAGGGCAGATACGCAGTATTTT	CAPLVGQSRADTQYF	TRBV2*01, TRBV2*02, TRBV2*03	TRBV2	TRBJ2-3*01	TRBJ2-3	TRBD1*01	TRBD1	5	6	11	28	0	16	16
2	2.15E-07	TGTGCCCCCCGTCACCGAGGGAGAGATAATTCGCCCCTCCACTTT	CAPRHRGRDNSPLHF	TRBV19*01, TRBV19*03, TRBV19*02	TRBV19	TRBJ1-6*01	TRBJ1-6	TRBD2*02, TRBD2*01	TRBD2	5	18	22	25	12	2	14
2	2.15E-07	TGTGCCCGTACCCAATTGGGCCAGGGCTTTCAGCCCCAGCATTTT	CARTQLGQGFQPQHF	TRBV19*01, TRBV19*03, TRBV19*02	TRBV19	TRBJ1-5*01	TRBJ1-5	TRBD1*01	TRBD1	9	21	25	29	11	3	14
2	2.15E-07	TGTGCCCGTACCGCTCCAGGACAGCCCCACAATGAGCAGTTCTTC	CARTAPGQPHNEQFF	TRBV19*01, TRBV19*03, TRBV19*02	TRBV19	TRBJ2-1*01	TRBJ2-1	TRBD1*01	TRBD1	9	18	23	28	8	4	12
2	2.15E-07	TGTGCCCGCCTTGACCCGGGACAAGGAACCTACGAGCAGTACTTC	CARLDPGQGTYEQYF	TRBV2*01, TRBV2*02, TRBV2*03	TRBV2	TRBJ2-7*01	TRBJ2-7	TRBD1*01	TRBD1	5	17	22	28	11	5	16
2	2.15E-07	TGTGCCCGCCCTGAACTAGCGGGAGGCACAGATACGCAGTATTTT	CARPELAGGTDTQYF	TRBV2*01, TRBV2*03	TRBV2	TRBJ2-3*01	TRBJ2-3	TRBD2*02	TRBD2	5	14	24	25	8	0	8
2	2.15E-07	TGTGCCCGCCGTCTTTCCGGGACAGTTAATTCACCCCTCCACTTT	CARRLSGTVNSPLHF	TRBV2*01, TRBV2*02, TRBV2*03	TRBV2	TRBJ1-6*02	TRBJ1-6	TRBD1*01	TRBD1	5	18	24	26	12	1	13
2	2.15E-07	TGTGCCCGCCGTGTTGGACAGGGGGGCAATCAGCCCCAGCATTTT	CARRVGQGGNQPQHF	TRBV2*01, TRBV2*02, TRBV2*03	TRBV2	TRBJ1-5*01	TRBJ1-5	TRBD1*01	TRBD1	5	15	24	25	9	0	9
2	2.15E-07	TGTGCCCGCCGTGTCAGGGCCCCGGGGCGCACTGAAGCTTTCTTT	CARRVRAPGRTEAFF	TRBV2*01, TRBV2*02, TRBV2*03	TRBV2	TRBJ1-1*01	TRBJ1-1	TRBD1*01, TRBD2*01	TRBD1, TRBD2	5	23	27	29	17	1	18
2	2.15E-07	TGTGCCCGCCGTGATTCTAGCGGGGGGAACAATGAGCAGTTCTTC	CARRDSSGGNNEQFF	TRBV2*01, TRBV2*02, TRBV2*03	TRBV2	TRBJ2-1*01	TRBJ2-1	TRBD2*01	TRBD2	5	16	26	28	10	1	11
2	2.15E-07	TGTGCCCGCCGTGATTACGGCCTCAGGATCTATGGCTACACCTTC	CARRDYGLRIYGYTF	TRBV2*01, TRBV2*02, TRBV2*03	TRBV2	TRBJ1-2*01	TRBJ1-2	TRBD1*01, TRBD2*02	TRBD1, TRBD2	5	23	26	29	17	2	19
2	2.15E-07	TGTGCCCGCCGTGATCCGGGGCATTCCTACAATGAGCAGTTCTTC	CARRDPGHSYNEQFF	TRBV2*01, TRBV2*02, TRBV2*03	TRBV2	TRBJ2-1*01	TRBJ2-1	TRBD1*01, TRBD2*01	TRBD1, TRBD2	5	17	21	24	11	2	13
2	2.15E-07	TGTGCCCGCCGTGAGGGGCGGACAGGCCGCTATGGCTACACCTTC	CARREGRTGRYGYTF	TRBV2*01, TRBV2*03	TRBV2	TRBJ1-2*01	TRBJ1-2	TRBD1*01	TRBD1	5	19	25	29	13	3	16
2	2.15E-07	TGTGCCCGCCGTGAGGGACAGGGAGTGGTTTACGAGCAGTACTTC	CARREGQGVVYEQYF	TRBV2*01, TRBV2*03	TRBV2	TRBJ2-7*01	TRBJ2-7	TRBD1*01	TRBD1	5	14	22	30	8	7	15
2	2.15E-07	TGTGCCCGCCGTGAGGACAGGGGGCTCTCTCAGCCCCAGCATTTT	CARREDRGLSQPQHF	TRBV2*01, TRBV2*03	TRBV2	TRBJ1-5*01	TRBJ1-5	TRBD1*01	TRBD1	5	14	24	29	8	4	12
2	2.15E-07	TGTGCCCGCCGTGAAGCCGCACGACAAGCGAATGAAGCTTTCTTT	CARREAARQANEAFF	TRBV2*01, TRBV2*03	TRBV2	TRBJ1-1*01	TRBJ1-1	TRBD1*01, TRBD2*02, TRBD2*01	TRBD1, TRBD2	5	22	25	32	16	6	22
2	2.15E-07	TGTGCCCGCCGTGAAGCAGCCAGGGTGGGACAGCCCCAGCATTTT	CARREAARVGQPQHF	TRBV2*01, TRBV2*03	TRBV2	TRBJ1-5*01	TRBJ1-5	TRBD1*01	TRBD1	5	20	24	30	14	5	19
2	2.15E-07	TGTGCCCGCCGTGAAAGGCAGGGTGGCACAGATACGCAGTATTTT	CARRERQGGTDTQYF	TRBV2*01, TRBV2*03, TRBV28*01	TRBV2, TRBV28	TRBJ2-3*01	TRBJ2-3	TRBD1*01	TRBD1	5	18	22	25	12	2	14
2	2.15E-07	TGTGCCCGCCGTACAGGACTAGCGGGGGTTGCGACCCAGTACTTC	CARRTGLAGVATQYF	TRBV2*01, TRBV2*02, TRBV2*03	TRBV2	TRBJ2-5*01	TRBJ2-5	TRBD2*01	TRBD2	5	15	27	32	9	4	13
2	2.15E-07	TGTGCCCGCCGCTTCGGGACAGGACCTAACTATGGCTACACCTTC	CARRFGTGPNYGYTF	TRBV2*01, TRBV2*02, TRBV2*03	TRBV2	TRBJ1-2*01	TRBJ1-2	TRBD1*01	TRBD1	5	15	22	25	9	2	11
2	2.15E-07	TGTGCCCGCCGCCCGGGACTAGGAGGCACAGATACGCAGTATTTT	CARRPGLGGTDTQYF	TRBV2*01, TRBV2*02, TRBV2*03	TRBV2	TRBJ2-3*01	TRBJ2-3	TRBD2*02, TRBD2*01	TRBD2	5	14	21	25	8	3	11
2	2.15E-07	TGTGCCCGCCGCCCGACTAACGCGAACACCGGGGAGCTGTTTTTT	CARRPTNANTGELFF	TRBV2*01, TRBV2*02, TRBV2*03	TRBV2	TRBJ2-2*01	TRBJ2-2	TRBD2*02, TRBD2*01	TRBD2	5	14	18	22	8	3	11
2	2.15E-07	TGTGCCCGCCGGCCACTGACAGGGGACGGCTATGGCTACACCTTC	CARRPLTGDGYGYTF	TRBV2*01, TRBV2*02, TRBV2*03	TRBV2	TRBJ1-2*01	TRBJ1-2	TRBD1*01	TRBD1	5	17	24	29	11	4	15
2	2.15E-07	TGTGCCCGCCGGGCGAGTTTCTCCTATAATTCACCCCTCCACTTT	CARRASFSYNSPLHF	TRBV2*01, TRBV2*02, TRBV2*03	TRBV2	TRBJ1-6*01	TRBJ1-6	TRBD1*01, TRBD2*02, TRBD2*01	TRBD1, TRBD2	5	10	13	20	4	6	10
2	2.15E-07	TGTGCCCGCCGGGCAGGGACTAGCGGGGGAAGGACGCAGTATTTT	CARRAGTSGGRTQYF	TRBV2*01, TRBV2*03	TRBV2	TRBJ2-3*01	TRBJ2-3	TRBD2*01	TRBD2	5	15	28	33	9	4	13
2	2.15E-07	TGTGCCCGCCGGGACCCGGGACAGGTCAACTACGAGCAGTACTTC	CARRDPGQVNYEQYF	TRBV2*01, TRBV2*02, TRBV2*03	TRBV2	TRBJ2-7*01	TRBJ2-7	TRBD1*01	TRBD1	5	17	24	29	11	4	15
2	2.15E-07	TGTGCCCGCCGGAGGTTCATTACTCCTAGTTCACCCCTCCACTTT	CARRRFITPSSPLHF	TRBV2*01, TRBV2*02, TRBV2*03	TRBV2	TRBJ1-6*02	TRBJ1-6	TRBD2*02	TRBD2	5	10	14	29	4	14	18
2	2.15E-07	TGTGCCCGCCATCAGGGGCTAACGAACACCGGGGAGCTGTTTTTT	CARHQGLTNTGELFF	TRBV2*01, TRBV2*02, TRBV2*03	TRBV2	TRBJ2-2*01	TRBJ2-2	TRBD1*01	TRBD1	5	12	17	22	6	4	10
2	2.15E-07	TGTGCCCGCCACTGGGTTACAGGGGGTAGGTACGAGCAGTACTTC	CARHWVTGGRYEQYF	TRBV2*01, TRBV2*02, TRBV2*03	TRBV2	TRBJ2-7*01	TRBJ2-7	TRBD1*01	TRBD1	5	18	25	30	12	4	16
2	2.15E-07	TGTGCCCGCCACATAGGACAGGGGGCGGGTTCACCCCTCCACTTT	CARHIGQGAGSPLHF	TRBV2*01, TRBV2*02, TRBV2*03	TRBV2	TRBJ1-6*02	TRBJ1-6	TRBD1*01	TRBD1	5	15	25	29	9	3	12
2	2.15E-07	TGTGCCCACTTGGAGTGGACACCGAGCAACTACAGCTACACCTTC	CAHLEWTPSNYSYTF	TRBV2*01, TRBV2*02, TRBV2*03	TRBV2	TRBJ1-2*01	TRBJ1-2	TRBD1*01	TRBD1	5	16	20	34	10	13	23
2	2.15E-07	TGTGCCGTCAGTGTGTCAGGAAATAGCACTCAGCCCCAGCATTTT	CAVSVSGNSTQPQHF	TRBV10-3*01, TRBV10-3*02	TRBV10-3	TRBJ1-5*01	TRBJ1-5	TRBD1*01	TRBD1	12	16	19	23	3	3	6
2	2.15E-07	TGTGCCGCCAGTGATTCCGACAGGGGGGTCTACGAGCGGTACTTC	CAASDSDRGVYERYF	TRBV24-1*01	TRBV24-1	TRBJ2-7*01	TRBJ2-7	TRBD1*01	TRBD1	15	18	26	29	2	2	4
2	2.15E-07	TGTGCCGCCAGCAGGGATGGGCGGGACGGCTACGAGCAGTACTTC	CAASRDGRDGYEQYF	TRBV15*02	TRBV15	TRBJ2-7*01	TRBJ2-7	TRBD2*02	TRBD2	11	20	25	29	8	3	11
2	2.15E-07	TGTGCCGGCGGCTTAGAGGCCGTTTCCTACAATGAGCAGTTCTTC	CAGGLEAVSYNEQFF	TRBV7-6*01	TRBV7-6	TRBJ2-1*01	TRBJ2-1	TRBD2*02, TRBD2*01	TRBD2	5	15	18	24	9	5	14
2	2.15E-07	TGTGCCGGCAGTTACCTAAGGACTAGCGCCGGCGAGCAGTACTTC	CAGSYLRTSAGEQYF	TRBV6-5*01	TRBV6-5	TRBJ2-7*01	TRBJ2-7	TRBD2*02, TRBD2*01	TRBD2	14	19	27	32	4	4	8
2	2.15E-07	TGTGCCGGCAGTGAGGGACTAGCGGGGTCCAAGGAGCAGTTCTTC	CAGSEGLAGSKEQFF	TRBV6-1*01, TRBV6-6*04	TRBV6-6, TRBV6-1	TRBJ2-1*01	TRBJ2-1	TRBD2*01	TRBD2	11	14	26	29	2	2	4
2	2.15E-07	TGTGCCGGCAGCTTCGGGACAGGACCTAACTATGGCTGCACCTTC	CAGSFGTGPNYGCTF	TRBV2*01, TRBV2*02, TRBV2*03	TRBV2	TRBJ1-2*01	TRBJ1-2	TRBD1*01	TRBD1	10	15	22	25	4	2	6
2	2.15E-07	TGTGCCGGCAGCTGGAGGGACAGGAGGAATTCACCCCTCCACTTT	CAGSWRDRRNSPLHF	TRBV11-3*01, TRBV11-3*02	TRBV11-3	TRBJ1-6*02	TRBJ1-6	TRBD1*01	TRBD1	12	16	23	27	3	3	6
2	2.15E-07	TGTGCCGGCAGCGCCCACGGGACGGGGGCCAACGTCCTGACTTTC	CAGSAHGTGANVLTF	TRBV9*02, TRBV9*01, TRBV9*03	TRBV9	TRBJ2-6*01	TRBJ2-6	TRBD1*01, TRBD2*02, TRBD2*01	TRBD1, TRBD2	12	18	22	24	5	1	6
2	2.15E-07	TGTGCCATCAGTGTGTCGGGAAATAGCAATCAGCCCTAGCATTTT	CAISVSGNSNQP*HF	TRBV10-3*01, TRBV10-3*02	TRBV10-3	TRBJ1-5*01	TRBJ1-5	TRBD1*01, TRBD2*02, TRBD2*01	TRBD1, TRBD2	16	17	20	23	0	2	2
2	2.15E-07	TGTGCCATCAGTGTGTCAGGAGATAGCAATCAACCCCAGCATTTT	CAISVSGDSNQPQHF	TRBV10-3*01, TRBV10-3*02	TRBV10-3	TRBJ1-5*01	TRBJ1-5	TRBD2*02	TRBD2	16	18	21	23	1	1	2
2	2.15E-07	TGTGCCATCAGTGTGTCAGGAAGTGGCAATCAGCCCCAGCATTTT	CAISVSGSGNQPQHF	TRBV10-3*01, TRBV10-3*02	TRBV10-3	TRBJ1-5*01	TRBJ1-5	TRBD1*01, TRBD2*02, TRBD2*01	TRBD1, TRBD2	16	18	20	25	1	4	5
2	2.15E-07	TGTGCCATCAGTGTGTCAGGAAATGGCGATCAGCCCCAGCATTTT	CAISVSGNGDQPQHF	TRBV10-3*01, TRBV10-3*02	TRBV10-3	TRBJ1-5*01	TRBJ1-5	TRBD1*01, TRBD2*02, TRBD2*01	TRBD1, TRBD2	16	18	20	28	1	7	8
2	2.15E-07	TGTGCCATCAGTGTGTCAGGAAATGGCAATCAGCCCCAACATTTT	CAISVSGNGNQPQHF	TRBV10-3*01, TRBV10-3*02	TRBV10-3	TRBJ1-5*01	TRBJ1-5	TRBD1*01, TRBD2*02, TRBD2*01	TRBD1, TRBD2	16	18	20	25	1	4	5
2	2.15E-07	TGTGCCATCAGTGTGTCAGGAAACAGCAATCAGCCCCATCATTTT	CAISVSGNSNQPHHF	TRBV10-3*01, TRBV10-3*02	TRBV10-3	TRBJ1-5*01	TRBJ1-5	TRBD1*01, TRBD2*02, TRBD2*01	TRBD1, TRBD2	16	18	20	24	1	3	4
2	2.15E-07	TGTGCCATCAGTGTACAGGGGATTTATAATTCACCCCTCCACTTT	CAISVQGIYNSPLHF	TRBV10-3*01, TRBV10-3*02	TRBV10-3	TRBJ1-6*01	TRBJ1-6	TRBD1*01	TRBD1	12	14	20	24	1	3	4
2	2.15E-07	TGTGCCATCAGTGCTGCGCCAGCGGGAGGATCACCCCTCCACTTT	CAISAAPAGGSPLHF	TRBV10-3*01, TRBV10-3*02	TRBV10-3	TRBJ1-6*02	TRBJ1-6	TRBD2*02	TRBD2	12	20	28	30	7	1	8
2	2.15E-07	TGTGCCATCAGTGCCTCTTACAGGGGCACCGGGGAGCTGTTTTTT	CAISASYRGTGELFF	TRBV10-3*01, TRBV10-3*02	TRBV10-3	TRBJ2-2*01	TRBJ2-2	TRBD1*01	TRBD1	12	19	25	26	6	0	6
2	2.15E-07	TGTGCCATCAGTGCCTGGCCAGGGGCCTACAATGAGCAGTTCTTC	CAISAWPGAYNEQFF	TRBV10-3*01, TRBV10-3*02	TRBV10-3	TRBJ2-1*01	TRBJ2-1	TRBD1*01	TRBD1	12	19	24	25	6	0	6
2	2.15E-07	TGTGCCATCAGTGCCCCTCCAGGGAGGGTCCCTGAAGCTTTCTTT	CAISAPPGRVPEAFF	TRBV10-3*01, TRBV10-3*02	TRBV10-3	TRBJ1-1*01	TRBJ1-1	TRBD2*02	TRBD2	12	21	27	31	8	3	11
2	2.15E-07	TGTGCCATCAGTGCGGCCAGGGCGGTACTCAATGAGCAGTTCTTC	CAISAARAVLNEQFF	TRBV10-3*01, TRBV10-3*02	TRBV10-3	TRBJ2-1*01	TRBJ2-1	TRBD1*01	TRBD1	12	17	21	29	4	7	11
2	2.15E-07	TGTGCCATCAGTGATTCTGGCACGGGGGGGGAGACCCAGCATTTT	CAISDSGTGGETQHF	TRBV10-3*01, TRBV10-3*02	TRBV10-3	TRBJ1-5*01	TRBJ1-5	TRBD2*01	TRBD2	13	22	29	34	8	4	12
2	2.15E-07	TGTGCCATCAGTGATGGCAGGGACTCTGGAAACACCATATATTTT	CAISDGRDSGNTIYF	TRBV10-3*01, TRBV10-3*02	TRBV10-3	TRBJ1-3*01	TRBJ1-3	TRBD1*01	TRBD1	13	17	21	23	3	1	4
2	2.15E-07	TGTGCCATCAGTGAGTCGAGGGACAGGGTCGACGAGCAGTACTTC	CAISESRDRVDEQYF	TRBV10-3*01, TRBV10-3*02	TRBV10-3	TRBJ2-7*01	TRBJ2-7	TRBD1*01	TRBD1	16	19	27	31	2	3	5
2	2.15E-07	TGTGCCATCAGTGAGTCAACTAGCGGTGCCTACGAGCAGTACTTC	CAISESTSGAYEQYF	TRBV10-3*01, TRBV10-3*02	TRBV10-3	TRBJ2-7*01	TRBJ2-7	TRBD2*02, TRBD2*01	TRBD2	16	18	25	28	1	2	3
2	2.15E-07	TGTGCCATCAGTGAGCTAGCGGGATCCCGCTACGAGCAGTACTTC	CAISELAGSRYEQYF	TRBV10-3*01, TRBV10-3*02	TRBV10-3	TRBJ2-7*01	TRBJ2-7	TRBD2*02	TRBD2	14	15	23	29	0	5	5
2	2.15E-07	TGTGCCATCAGTGAGGCGACAGGGGCGAGGTATACCCTCCACTTT	CAISEATGARYTLHF	TRBV10-3*01, TRBV10-3*02, TRBV6-1*01	TRBV10-3, TRBV6-1	TRBJ1-6*02	TRBJ1-6	TRBD1*01	TRBD1	14	17	24	34	2	9	11
2	2.15E-07	TGTGCCATCAGTGAGGGGTCGGCTTCGGGAAACACCATATATTTT	CAISEGSASGNTIYF	TRBV10-3*01, TRBV10-3*02	TRBV10-3	TRBJ1-3*01	TRBJ1-3	TRBD1*01	TRBD1	14	15	17	27	0	9	9
2	2.15E-07	TGTGCCATCAGTGAGGGGGGACAGGGGAGTTATGGCTACACCTTC	CAISEGGQGSYGYTF	TRBV10-3*01, TRBV10-3*02	TRBV10-3	TRBJ1-2*01	TRBJ1-2	TRBD1*01	TRBD1	14	17	26	30	2	3	5
2	2.15E-07	TGTGCCATCAGTGAGATGGCCGGAGGGAGGAACGAGCAGTACTTC	CAISEMAGGRNEQYF	TRBV10-3*01, TRBV10-3*02	TRBV10-3	TRBJ2-7*01	TRBJ2-7	TRBD2*02	TRBD2	14	24	29	31	9	1	10
2	2.15E-07	TGTGCCATCAGTGAGACTGGGGGCAGGGGCTACGAGCAGTACTTC	CAISETGGRGYEQYF	TRBV10-3*01, TRBV10-3*02	TRBV10-3	TRBJ2-7*01	TRBJ2-7	TRBD1*01	TRBD1	14	23	28	29	8	0	8
2	2.15E-07	TGTGCCATCAGTGAGAACAGGGGCATGAACACTGAAGCTTTCTTT	CAISENRGMNTEAFF	TRBV10-3*01, TRBV10-3*02	TRBV10-3	TRBJ1-1*01	TRBJ1-1	TRBD1*01	TRBD1	14	16	22	25	1	2	3
2	2.15E-07	TGTGCCATCAGCGTCGGGACAGGGTCGAACACTGAAGCTCTCTTT	CAISVGTGSNTEALF	TRBV9*02, TRBV9*01	TRBV9	TRBJ1-1*01	TRBJ1-1	TRBD1*01	TRBD1	13	15	23	26	1	2	3
2	2.15E-07	TGTGCCATCAGCGTGTCAGGAAATAGCAATCAGCCTCAGCATTTT	CAISVSGNSNQPQHF	TRBV10-3*01, TRBV10-3*02	TRBV10-3	TRBJ1-5*01	TRBJ1-5	TRBD1*01	TRBD1	10	16	19	23	5	3	8
2	2.15E-07	TGTGCCACCCCTCAGAGATCTCCGACTAACTATGGCTACACCTTC	CATPQRSPTNYGYTF	TRBV14*01, TRBV14*02	TRBV14	TRBJ1-2*01	TRBJ1-2	TRBD1*01, TRBD2*02	TRBD1, TRBD2	6	7	11	25	0	13	13
2	2.15E-07	TGTGCCACCATGGTCGGGCAGAGTAGGGCAGATACGCAGTACTTC	CATMVGQSRADTQYF	TRBV2*01, TRBV2*02, TRBV2*03	TRBV2	TRBJ2-7*01	TRBJ2-7	TRBD1*01, TRBD2*02, TRBD2*01	TRBD1, TRBD2	6	24	27	35	17	7	24
2	2.15E-07	TGTGCCACCAGTTCCCTCACAGGGGGGAACGATGGCTACACCTTC	CATSSLTGGNDGYTF	TRBV24-1*01	TRBV24-1	TRBJ1-2*01	TRBJ1-2	TRBD1*01	TRBD1	11	18	25	27	6	1	7
2	2.15E-07	TGTGCCACCAGTGCGTCAGGAAATAGCAATCAGCCCCAGCATTTT	CATSASGNSNQPQHF	TRBV10-3*01, TRBV10-3*02	TRBV10-3	TRBJ1-5*01	TRBJ1-5	TRBD1*01	TRBD1	12	16	19	23	3	3	6
2	2.15E-07	TGTGCCACCAGTGGTTTTAGCGGGAATTACAAGGAGCAGGTCTTC	CATSGFSGNYKEQVF	TRBV24-1*01	TRBV24-1	TRBJ2-1*01	TRBJ2-1	TRBD2*02	TRBD2	16	17	24	33	0	8	8
2	2.15E-07	TGTGCCACCAGTGATTTTGGGGGCTTCACAGATACGCAGTATTTT	CATSDFGGFTDTQYF	TRBV24-1*01	TRBV24-1	TRBJ2-3*01	TRBJ2-3	TRBD1*01	TRBD1	16	18	23	26	1	2	3
2	2.15E-07	TGTGCCACCAGTGATCCAAAGACAGGGACCTACGAGCAGTACTTC	CATSDPKTGTYEQYF	TRBV24-1*01	TRBV24-1	TRBJ2-7*01	TRBJ2-7	TRBD1*01	TRBD1	14	20	26	28	5	1	6
2	2.15E-07	TGTGCCACCAGTGATGATAGGACAGCTGAAGAGACCCAGTACTTC	CATSDDRTAEETQYF	TRBV24-1*01	TRBV24-1	TRBJ2-5*01	TRBJ2-5	TRBD1*01	TRBD1	14	19	24	28	4	3	7
2	2.15E-07	TGTGCCACCAGTGACCTCCGGGGGGACTCTCAGCCCCTGCATTTT	CATSDLRGDSQPLHF	TRBV24-1*01	TRBV24-1	TRBJ1-5*01	TRBJ1-5	TRBD2*01	TRBD2	13	18	24	29	4	4	8
2	2.15E-07	TGTGCCACCAGTGACCTCCGGGGACAGAAAGAGACCCAGTACTTC	CATSDLRGQKETQYF	TRBV24-1*01, TRBV15*01	TRBV24-1, TRBV15	TRBJ2-5*01	TRBJ2-5	TRBD1*01	TRBD1	13	20	26	28	6	1	7
2	2.15E-07	TGTGCCACCAGTGACCCGACTAGCGGCCAAGAGACCCAGTACTTC	CATSDPTSGQETQYF	TRBV24-1*01	TRBV24-1	TRBJ2-5*01	TRBJ2-5	TRBD2*02, TRBD2*01	TRBD2	13	17	25	26	3	0	3
2	2.15E-07	TGTGCCACCAGTGACCACAGGACAGGGGGCAATACGCAGTATTTT	CATSDHRTGGNTQYF	TRBV24-1*01	TRBV24-1	TRBJ2-3*01	TRBJ2-3	TRBD1*01	TRBD1	13	19	29	31	5	1	6
2	2.15E-07	TGTGCCACCAGTGAGGCAGCGGGTAGCAATCAGCCCCAGCATTTT	CATSEAAGSNQPQHF	TRBV24-1*01	TRBV24-1	TRBJ1-5*01	TRBJ1-5	TRBD2*02, TRBD2*01	TRBD2	13	17	22	23	3	0	3
2	2.15E-07	TGTGCCACCAGTGAGGGGCGTGGGGCTAGCCAGCTCTAGCATTTT	CATSEGRGASQL*HF	TRBV24-1*01	TRBV24-1	TRBJ1-5*01	TRBJ1-5	TRBD1*01	TRBD1	13	21	25	37	7	11	18
2	2.15E-07	TGTGCCACCAGCTTACACCAGGGGGGGCCCTATGGCTACGCCTTC	CATSLHQGGPYGYAF	TRBV15*02	TRBV15	TRBJ1-2*01	TRBJ1-2	TRBD1*01, TRBD2*01	TRBD1, TRBD2	11	18	24	29	6	4	10
2	2.15E-07	TGTGCCACCAGCTGACAACAGGGGGGGCCCTATGGCGACACCTTC	CATS*QQGGPYGDTF	TRBV15*02	TRBV15	TRBJ1-2*01	TRBJ1-2	TRBD1*01	TRBD1	11	17	24	29	5	4	9
2	2.15E-07	TGTGCCACCAGCGCGGACAGGGAAGCTTACTATGGCTACACCTTC	CATSADREAYYGYTF	TRBV15*02	TRBV15	TRBJ1-2*01	TRBJ1-2	TRBD1*01	TRBD1	11	14	21	28	2	6	8
2	2.15E-07	TGTGCCACCAGCACTAGCGGGGGGTCGGGAGATACGCAGTATTTT	CATSTSGGSGDTQYF	TRBV24-1*01	TRBV24-1	TRBJ2-3*01	TRBJ2-3	TRBD2*01	TRBD2	10	12	23	29	1	5	6
2	2.15E-07	TGTGCCACCAGCAGCGGGAACAGGGAGACAGATACGCAGTATTTT	CATSSGNRETDTQYF	TRBV15*02	TRBV15	TRBJ2-3*01	TRBJ2-3	TRBD2*02	TRBD2	11	12	18	27	0	8	8
2	2.15E-07	TGTGCCACCAGCAGGGGGACAGGGCCCACCGGGGAGCTGTTTTTT	CATSRGTGPTGELFF	TRBV15*01, TRBV15*02	TRBV15	TRBJ2-2*01	TRBJ2-2	TRBD1*01	TRBD1	13	15	23	26	1	2	3
2	2.15E-07	TGTGCCACCAGCAGGGATCGGGGGTTCTCCTACGGGCAGTACTTC	CATSRDRGFSYGQYF	TRBV15*02	TRBV15	TRBJ2-7*01	TRBJ2-7	TRBD2*01	TRBD2	11	18	23	26	6	2	8
2	2.15E-07	TGTGCCACCAGCAGAGATTTAACAGACAATTCACCCCTCCACTTT	CATSRDLTDNSPLHF	TRBV15*02	TRBV15	TRBJ1-6*01	TRBJ1-6	TRBD1*01	TRBD1	11	21	24	27	9	2	11
2	2.15E-07	TGTGCCACCAGCAGAGATTCTACAGGGGGCTATGGCTACACCTTC	CATSRDSTGGYGYTF	TRBV15*02	TRBV15	TRBJ1-2*01	TRBJ1-2	TRBD1*01	TRBD1	11	21	28	29	9	0	9
2	2.15E-07	TGTGCCACCAGCAGAGATACGGGACGAATCAATGAGCAGTTCTTC	CATSRDTGRINEQFF	TRBV15*02	TRBV15	TRBJ2-1*01	TRBJ2-1	TRBD1*01, TRBD2*02, TRBD2*01	TRBD1, TRBD2	11	20	24	29	8	4	12
2	2.15E-07	TGTGCCACCAGCAGAGACAGGGGACGATACAATGAGCAGTTCTTC	CATSRDRGRYNEQFF	TRBV15*02	TRBV15	TRBJ2-1*01	TRBJ2-1	TRBD1*01	TRBD1	11	15	22	27	3	4	7
2	2.15E-07	TGTGCCACCAGCAGAGAGGGACTGTATAATTCACCCCCTCACTTT	CATSREGLYNSPPHF	TRBV15*02	TRBV15	TRBJ1-6*02	TRBJ1-6	TRBD1*01, TRBD2*02, TRBD2*01	TRBD1, TRBD2	11	33	38	39	21	0	21
2	2.15E-07	TGTGCCACCAGCAGAGAGAGGGCCAATTACAAGGAGCAGTTCTTC	CATSRERANYKEQFF	TRBV15*02	TRBV15	TRBJ2-1*01	TRBJ2-1	TRBD2*02	TRBD2	11	17	21	27	5	5	10
2	2.15E-07	TGTGCCACCAGCAGAGAAGGGACAACTGGGGATGAGCGGTTCTTC	CATSREGTTGDERFF	TRBV15*02	TRBV15	TRBJ2-1*01	TRBJ2-1	TRBD1*01	TRBD1	11	18	23	31	6	7	13
2	2.15E-07	TGTGCCACCAGCAGAGAAAGGACAACTGGGGACGAGCAGTACTTC	CATSRERTTGDEQYF	TRBV15*02	TRBV15	TRBJ2-7*01	TRBJ2-7	TRBD1*01	TRBD1	11	19	23	31	7	7	14
2	2.15E-07	TGTGCCACCAGCAGAGAAAGGACAACTGGGGAGGAGCAGGTCTTC	CATSRERTTGEEQVF	TRBV15*02	TRBV15	TRBJ2-1*01	TRBJ2-1	TRBD1*01, TRBD2*02	TRBD1, TRBD2	11	19	23	33	7	9	16
2	2.15E-07	TGTGCCACCAGCAAACGGACAGTCGGGAGCTACGAGCAGTACTTC	CATSKRTVGSYEQYF	TRBV15*02	TRBV15	TRBJ2-7*01	TRBJ2-7	TRBD1*01, TRBD2*02	TRBD1, TRBD2	11	16	21	29	4	7	11
2	2.15E-07	TGTGCCACCAAGGTATAGCGGGAGAGTACCTACGAGCAGTACTTC	CATKV*RESTYEQYF	TRBV24-1*01	TRBV24-1	TRBJ2-7*01	TRBJ2-7	TRBD2*02	TRBD2	9	15	23	28	5	4	9
2	2.15E-07	TGTGCCAGTACTCAGTGGGCCAGCGGTTACAATGAGCAGTATTTT	CASTQWASGYNEQYF	TRBV19*01, TRBV19*03, TRBV19*02	TRBV19	TRBJ2-3*01	TRBJ2-3	TRBD2*02, TRBD2*01	TRBD2	9	21	25	35	11	9	20
2	2.15E-07	TGTGCCAGTAGTTATACAGTGGGGCTGAACTACGAGCAGTACTTC	CASSYTVGLNYEQYF	TRBV19*01, TRBV19*03, TRBV19*02	TRBV19	TRBJ2-7*01	TRBJ2-7	TRBD1*01	TRBD1	11	20	24	29	8	4	12
2	2.15E-07	TGTGCCAGTAGTCCCCCCGGGGCAAGAGGGAACATTCAGTACTTC	CASSPPGARGNIQYF	TRBV19*01, TRBV19*03, TRBV19*02	TRBV19	TRBJ2-4*01	TRBJ2-4	TRBD2*01	TRBD2	11	12	18	30	0	11	11
2	2.15E-07	TGTGCCAGTAGTCGATCGGGCCGGTTGAACACTGAAGCCTTCTTT	CASSRSGRLNTEAFF	TRBV12-4*01, TRBV12-3*01	TRBV12-4, TRBV12-3	TRBJ1-1*01	TRBJ1-1	TRBD1*01, TRBD2*02, TRBD2*01	TRBD1, TRBD2	11	17	20	25	5	4	9
2	2.15E-07	TGTGCCAGTAGTGTACAGGGTCCCGGTGAATATGGCTACACCTTC	CASSVQGPGEYGYTF	TRBV19*01, TRBV19*02	TRBV19	TRBJ1-2*01	TRBJ1-2	TRBD1*01	TRBD1	11	14	19	30	2	10	12
2	2.15E-07	TGTGCCAGTAGTGCCGAACAGGGGTATGGAAACACCATATATTTT	CASSAEQGYGNTIYF	TRBV19*01, TRBV19*03, TRBV19*02	TRBV19	TRBJ1-3*01	TRBJ1-3	TRBD1*01	TRBD1	11	17	23	26	5	2	7
2	2.15E-07	TGTGCCAGTAGTATTCAGGCGAGAATGAACACTGAAGCTTTCTTT	CASSIQARMNTEAFF	TRBV19*01, TRBV19*02	TRBV19	TRBJ1-1*01	TRBJ1-1	TRBD1*01	TRBD1	13	15	18	25	1	6	7
2	2.15E-07	TGTGCCAGTAGTATCCCCCCTCGGGGGAGGTATGGCTACACCTTC	CASSIPPRGRYGYTF	TRBV19*01, TRBV19*02	TRBV19	TRBJ1-2*01	TRBJ1-2	TRBD1*01, TRBD2*02, TRBD2*01	TRBD1, TRBD2	13	15	20	30	1	9	10
2	2.15E-07	TGTGCCAGTAGTATGTCCGGGTTAATGAACACTGAAGCTTTCTTT	CASSMSGLMNTEAFF	TRBV19*01, TRBV19*02	TRBV19	TRBJ1-1*01	TRBJ1-1	TRBD1*01, TRBD2*02, TRBD2*01	TRBD1, TRBD2	13	14	17	25	0	7	7
2	2.15E-07	TGTGCCAGTAGTATGTGGAGCTCCTATGATTCGCCCCTCCACTTT	CASSMWSSYDSPLHF	TRBV19*01, TRBV19*02	TRBV19	TRBJ1-6*02	TRBJ1-6	TRBD2*02	TRBD2	13	16	19	28	2	8	10
2	2.15E-07	TGTGCCAGTAGTATATTTAGCGGCGATTACAATGAGCAGTTCTTC	CASSIFSGDYNEQFF	TRBV19*01, TRBV19*02	TRBV19	TRBJ2-1*01	TRBJ2-1	TRBD2*02, TRBD2*01	TRBD2	14	17	22	27	2	4	6
2	2.15E-07	TGTGCCAGTAGTATAGCAGGGGGGAGCTCCTACGAGCAGTACTTC	CASSIAGGSSYEQYF	TRBV19*01, TRBV19*02	TRBV19	TRBJ2-7*01	TRBJ2-7	TRBD1*01	TRBD1	15	16	22	26	0	3	3
2	2.15E-07	TGTGCCAGTAGTATAGCAGGGAACGGGAATTCACCCCTCCACTTT	CASSIAGNGNSPLHF	TRBV19*01, TRBV19*02	TRBV19	TRBJ1-6*02	TRBJ1-6	TRBD1*01	TRBD1	15	16	20	27	0	6	6
2	2.15E-07	TGTGCCAGTAGTATAACAGGAATCTCTGGAAACACCATATATTTT	CASSITGISGNTIYF	TRBV19*01, TRBV19*02	TRBV19	TRBJ1-3*01	TRBJ1-3	TRBD1*01	TRBD1	14	15	19	23	0	3	3
2	2.15E-07	TGTGCCAGTAGTACCGGGACAGGGTGGAAACATGGCTACACCTTC	CASSTGTGWKHGYTF	TRBV19*01, TRBV19*03, TRBV19*02	TRBV19	TRBJ1-2*01	TRBJ1-2	TRBD1*01	TRBD1	12	15	23	31	2	7	9
2	2.15E-07	TGTGCCAGTAGCATAGAGGGAGGACAGTCCTACAAGCAGTACTTC	CASSIEGGQSYKQYF	TRBV19*01, TRBV19*03, TRBV19*02	TRBV19	TRBJ2-7*01	TRBJ2-7	TRBD1*01, TRBD2*02	TRBD1, TRBD2	16	21	26	27	4	0	4
2	2.15E-07	TGTGCCAGTAGGGGCCTAGCGGGCTCCTACAATGAGCAGTTCTTC	CASRGLAGSYNEQFF	TRBV19*01, TRBV19*03, TRBV19*02	TRBV19	TRBJ2-1*01	TRBJ2-1	TRBD2*02, TRBD2*01	TRBD2	10	15	22	23	4	0	4
2	2.15E-07	TGTGCCAGTAGGACTAGCGGGAGTGGGACCGGGGAGCTGTTTTTT	CASRTSGSGTGELFF	TRBV19*01, TRBV19*03, TRBV19*02	TRBV19	TRBJ2-2*01	TRBJ2-2	TRBD2*02	TRBD2	10	11	22	27	0	4	4
2	2.15E-07	TGTGCCAGTAGACAAACTAGCGGGGCAACAGATACGCAGTATTTT	CASRQTSGATDTQYF	TRBV19*01, TRBV19*03, TRBV19*02	TRBV19	TRBJ2-3*01	TRBJ2-3	TRBD2*01	TRBD2	10	15	24	27	4	2	6
2	2.15E-07	TGTGCCAGCTCTCTTTAGCGGGGGGACTCCTACGAGCAGTACTTC	CASSL*RGDSYEQYF	TRBV7-3*05, TRBV7-3*01	TRBV7-3	TRBJ2-7*01	TRBJ2-7	TRBD2*01	TRBD2	8	15	24	26	6	1	7
2	2.15E-07	TGTGCCAGCTCCCCCTTCCCCGTTAACACCGGGGAGCTGTTTTTT	CASSPFPVNTGELFF	TRBV18*01	TRBV18	TRBJ2-2*01	TRBJ2-2	TRBD1*01, TRBD2*01	TRBD1, TRBD2	10	11	15	24	0	8	8
2	2.15E-07	TGTGCCAGCTCCAACCCCGGGACGGTGAATGAAACACTGTTTTTT	CASSNPGTVNETLFF	TRBV25-1*01	TRBV25-1	TRBJ1-4*01	TRBJ1-4	TRBD1*01, TRBD2*02, TRBD2*01	TRBD1, TRBD2	8	18	22	27	9	4	13
2	2.15E-07	TGTGCCAGCTCCAAACCCGGGACGGTGAATGAAACCCTGTTTTTT	CASSKPGTVNETLFF	TRBV25-1*01	TRBV25-1	TRBJ1-4*01	TRBJ1-4	TRBD1*01, TRBD2*02, TRBD2*01	TRBD1, TRBD2	8	18	22	36	9	13	22
2	2.15E-07	TGTGCCAGCTCACCCACTAGCTCCCACACAGATACGCAGTATTTT	CASSPTSSHTDTQYF	TRBV18*01	TRBV18	TRBJ2-3*01	TRBJ2-3	TRBD2*02, TRBD2*01	TRBD2	13	15	20	26	1	5	6
2	2.15E-07	TGTGCCAGCTCACCGTTGGGGGGCCAATACAATGAGCAGTTCTTC	CASSPLGGQYNEQFF	TRBV18*01, TRBV25-1*01	TRBV18, TRBV25-1	TRBJ2-1*01	TRBJ2-1	TRBD1*01, TRBD2*01	TRBD1, TRBD2	8	18	23	27	9	3	12
2	2.15E-07	TGTGCCAGCTCACCGCCTCGGGGGACACACAATGAGCAGTTCTTC	CASSPPRGTHNEQFF	TRBV3-1*02, TRBV18*01, TRBV3-1*01	TRBV3-1, TRBV18	TRBJ2-1*01	TRBJ2-1	TRBD1*01, TRBD2*01	TRBD1, TRBD2	13	21	26	28	7	1	8
2	2.15E-07	TGTGCCAGCTCACCGACAGGGGGCGTCACAGATACGCAGTATTTT	CASSPTGGVTDTQYF	TRBV7-2*04, TRBV7-2*01	TRBV7-2	TRBJ2-3*01	TRBJ2-3	TRBD1*01	TRBD1	8	14	23	26	5	2	7
2	2.15E-07	TGTGCCAGCTCACCATTCGACAGGGGAGCCACTGAAGCTTTCTTT	CASSPFDRGATEAFF	TRBV18*01	TRBV18	TRBJ1-1*01	TRBJ1-1	TRBD1*01	TRBD1	14	18	25	29	3	3	6
2	2.15E-07	TGTGCCAGCTCACCATCTACTGGCTCACAAGAGACCCAGTACTTC	CASSPSTGSQETQYF	TRBV18*01, TRBV24-1*01	TRBV18, TRBV24-1	TRBJ2-5*01	TRBJ2-5	TRBD1*01, TRBD2*02, TRBD2*01	TRBD1, TRBD2	6	21	23	27	14	3	17
2	2.15E-07	TGTGCCAGCTCACCACCTGCGACAGGGGGAGAGACCCAGTACTTC	CASSPPATGGETQYF	TRBV18*01	TRBV18	TRBJ2-5*01	TRBJ2-5	TRBD1*01	TRBD1	16	20	28	29	3	0	3
2	2.15E-07	TGTGCCAGCTCACCACCCGGCCAGAACACCGGGGAGCTGTTTTTT	CASSPPGQNTGELFF	TRBV18*01	TRBV18	TRBJ2-2*01	TRBJ2-2	TRBD1*01, TRBD2*02, TRBD2*01	TRBD1, TRBD2	16	18	20	23	1	2	3
2	2.15E-07	TGTGCCAGCTCACCACGGGGCCGGACCCCAGATACGCAGTATTTT	CASSPRGRTPDTQYF	TRBV18*01, TRBV28*01	TRBV18, TRBV28	TRBJ2-3*01	TRBJ2-3	TRBD1*01	TRBD1	15	16	20	28	0	7	7
2	2.15E-07	TGTGCCAGCTCACCACAGGGCGAGTTTTCTCAGCCCCAGCATTTT	CASSPQGEFSQPQHF	TRBV18*01	TRBV18	TRBJ1-5*01	TRBJ1-5	TRBD1*01, TRBD2*02	TRBD1, TRBD2	15	16	19	29	0	9	9
2	2.15E-07	TGTGCCAGCTCACCAGGGGCGTCAAGTACCGGGGAGCTGTTTTTT	CASSPGASSTGELFF	TRBV18*01	TRBV18	TRBJ2-2*01	TRBJ2-2	TRBD1*01	TRBD1	14	15	19	27	0	7	7
2	2.15E-07	TGTGCCAGCTCACCAGAGCGGGGGGGAACCTATGGCTACACCTTC	CASSPERGGTYGYTF	TRBV18*01	TRBV18	TRBJ1-2*01	TRBJ1-2	TRBD2*01	TRBD2	14	16	25	29	1	3	4
2	2.15E-07	TGTGCCAGCTCACCAATCGGACAGGGGGGAAACACCATATATTTT	CASSPIGQGGNTIYF	TRBV18*01	TRBV18	TRBJ1-3*01	TRBJ1-3	TRBD1*01	TRBD1	14	18	26	27	3	0	3
2	2.15E-07	TGTGCCAGCTCACCAAGGTTCGACAGGGAGGTTGGCTACACCTTC	CASSPRFDREVGYTF	TRBV18*01	TRBV18	TRBJ1-2*01	TRBJ1-2	TRBD1*01	TRBD1	14	21	27	32	6	4	10
2	2.15E-07	TGTGCCAGCTCACCAAGGTTCAACAGGGAGGTTGGCTACACCTTC	CASSPRFNREVGYTF	TRBV18*01	TRBV18	TRBJ1-2*01	TRBJ1-2	TRBD1*01, TRBD2*02	TRBD1, TRBD2	14	22	27	32	7	4	11
2	2.15E-07	TGTGCCAGCTCACCAAGGGGACTAGCTAAAGAGACCCAGTACTTC	CASSPRGLAKETQYF	TRBV18*01	TRBV18	TRBJ2-5*01	TRBJ2-5	TRBD2*02, TRBD2*01	TRBD2	14	17	25	28	2	2	4
2	2.15E-07	TGTGCCAGCTCACCAAAGACAGGGGTGAACTATGGCTACACCTTC	CASSPKTGVNYGYTF	TRBV18*01, TRBV19*01, TRBV19*03, TRBV19*02	TRBV18, TRBV19	TRBJ1-2*01	TRBJ1-2	TRBD1*01	TRBD1	7	17	24	27	9	2	11
2	2.15E-07	TGTGCCAGCTCACGCCTTGATGGGGCGCCAGATACGCAGTATTTT	CASSRLDGAPDTQYF	TRBV18*01	TRBV18	TRBJ2-3*01	TRBJ2-3	TRBD1*01	TRBD1	12	21	25	28	8	2	10
2	2.15E-07	TGTGCCAGCTCACAGGGGACCTATAGCAATCAGCCCCAGCATTTT	CASSQGTYSNQPQHF	TRBV5-8*01, TRBV5-8*02	TRBV5-8	TRBJ1-5*01	TRBJ1-5	TRBD1*01	TRBD1	8	11	17	23	2	5	7
2	2.15E-07	TGTGCCAGCTGCAGGGTAAGGAGCTCCTACAATGAAGCTTTCTTT	CASCRVRSSYNEAFF	TRBV18*01	TRBV18	TRBJ1-1*01	TRBJ1-1	TRBD1*01	TRBD1	9	11	15	28	1	12	13
2	2.15E-07	TGTGCCAGCCTAAAAGGGGACAGACCCCAGGATACGCAGTATTTT	CASLKGDRPQDTQYF	TRBV6-4*02, TRBV6-4*01	TRBV6-4	TRBJ2-3*01	TRBJ2-3	TRBD1*01	TRBD1	8	16	22	30	7	7	14
2	2.15E-07	TGTGCCAGCGTTGAACCCCCGGCAAGGAACACTGAAGCTTTCTTT	CASVEPPARNTEAFF	TRBV2*01, TRBV25-1*01, TRBV2*02, TRBV2*03	TRBV2, TRBV25-1	TRBJ1-1*01	TRBJ1-1	TRBD2*01	TRBD2	8	15	20	26	6	5	11
2	2.15E-07	TGTGCCAGCGTCCACAGCGGGGGGGCGCGAGAGACCCAGTACTTC	CASVHSGGARETQYF	TRBV12-4*01, TRBV12-3*01	TRBV12-4, TRBV12-3	TRBJ2-5*01	TRBJ2-5	TRBD2*01	TRBD2	8	15	24	29	6	4	10
2	2.15E-07	TGTGCCAGCGGTGTATCGCCGGACAGGGCTGAAAAACTGTTTTTT	CASGVSPDRAEKLFF	TRBV27*01	TRBV27	TRBJ1-4*01	TRBJ1-4	TRBD1*01	TRBD1	8	20	27	29	11	1	12
2	2.15E-07	TGTGCCAGCGGTGGGGGGACAGGGACCTTTGAGACCCAGTACTTC	CASGGGTGTFETQYF	TRBV6-1*01	TRBV6-1	TRBJ2-5*01	TRBJ2-5	TRBD1*01	TRBD1	12	15	23	30	2	6	8
2	2.15E-07	TGTGCCAGCGGCTTAGAGGCCGGTTCCTACAATGAGCAGTTCTTC	CASGLEAGSYNEQFF	TRBV7-6*01	TRBV7-6	TRBJ2-1*01	TRBJ2-1	TRBD1*01, TRBD2*02, TRBD2*01	TRBD1, TRBD2	15	16	18	24	0	5	5
2	2.15E-07	TGTGCCAGCGGCGCCCACGGGGCGGGGGCCAACGTCCTGGCTTTC	CASGAHGAGANVLAF	TRBV9*02, TRBV9*01, TRBV9*03	TRBV9	TRBJ2-6*01	TRBJ2-6	TRBD1*01, TRBD2*01	TRBD1, TRBD2	12	18	22	24	5	1	6
2	2.15E-07	TGTGCCAGCGAGCTAGGGGTGGGCACTGGAAACACCATATATTTT	CASELGVGTGNTIYF	TRBV6-6*02, TRBV6-6*01, TRBV6-6*03	TRBV6-6	TRBJ1-3*01	TRBJ1-3	TRBD1*01, TRBD2*02, TRBD2*01	TRBD1, TRBD2	8	14	18	25	5	6	11
2	2.15E-07	TGTGCCAGCATTGGGGGCTCGGACGAATACAAGGAGCAGTTCTTC	CASIGGSDEYKEQFF	TRBV25-1*01	TRBV25-1	TRBJ2-1*01	TRBJ2-1	TRBD1*01	TRBD1	9	12	17	27	2	9	11
2	2.15E-07	TGTGCCAGCATAGGGGGGACAGGGACTTTTGAGACCCAGTACTTC	CASIGGTGTFETQYF	TRBV6-5*01, TRBV28*01	TRBV6-5, TRBV28	TRBJ2-5*01	TRBJ2-5	TRBD1*01	TRBD1	9	15	23	30	5	6	11
2	2.15E-07	TGTGCCAGCACCCCGGGACTCGACTTCACCGGGGAGCTGTTTTTT	CASTPGLDFTGELFF	TRBV2*01, TRBV2*02, TRBV2*03	TRBV2	TRBJ2-2*01	TRBJ2-2	TRBD2*02, TRBD2*01	TRBD2	9	14	19	26	4	6	10
2	2.15E-07	TGTGCCAGCAGTTTTTGGCAAAATAGCAATCAGCCCCAGCATTTT	CASSFWQNSNQPQHF	TRBV25-1*01	TRBV25-1	TRBJ1-5*01	TRBJ1-5	TRBD1*01	TRBD1	11	16	18	23	4	4	8
2	2.15E-07	TGTGCCAGCAGTTTGGCCGGGACACTTAACAATGAGCAGTTCTTC	CASSLAGTLNNEQFF	TRBV7-3*05, TRBV7-3*01	TRBV7-3	TRBJ2-1*01	TRBJ2-1	TRBD1*01	TRBD1	11	18	23	28	6	4	10
2	2.15E-07	TGTGCCAGCAGTTTGGGGTTCCAGGGCAATCAGCCCCAGCATTTT	CASSLGFQGNQPQHF	TRBV12-4*01, TRBV12-3*01	TRBV12-4, TRBV12-3	TRBJ1-5*01	TRBJ1-5	TRBD1*01, TRBD2*01	TRBD1, TRBD2	13	21	24	25	7	0	7
2	2.15E-07	TGTGCCAGCAGTTTGGGGTGGACTAGCGAAGAGACCCAGTACTTC	CASSLGWTSEETQYF	TRBV12-4*01, TRBV12-3*01	TRBV12-4, TRBV12-3	TRBJ2-5*01	TRBJ2-5	TRBD2*02, TRBD2*01	TRBD2	13	19	27	28	5	0	5
2	2.15E-07	TGTGCCAGCAGTTTGGGGACAGTTTCGAATTCACCCCTCCACTTT	CASSLGTVSNSPLHF	TRBV12-4*01, TRBV12-3*01	TRBV12-4, TRBV12-3	TRBJ1-6*01	TRBJ1-6	TRBD1*01	TRBD1	13	15	21	27	1	5	6
2	2.15E-07	TGTGCCAGCAGTTTATTTTCCGGGGCTGACACTGAAGCTTTCTTT	CASSLFSGADTEAFF	TRBV28*01	TRBV28	TRBJ1-1*01	TRBJ1-1	TRBD1*01, TRBD2*01	TRBD1, TRBD2	15	21	25	28	5	2	7
2	2.15E-07	TGTGCCAGCAGTTTACGAAGGGTGAACACCGGGGAGCTGTTTTTT	CASSLRRVNTGELFF	TRBV28*01	TRBV28	TRBJ2-2*01	TRBJ2-2	TRBD1*01, TRBD2*02	TRBD1, TRBD2	14	18	21	23	3	1	4
2	2.15E-07	TGTGCCAGCAGTTTAGGCGGGACAGGGACCTACGAGCAGTACTTC	CASSLGGTGTYEQYF	TRBV12-4*01, TRBV12-3*01	TRBV12-4, TRBV12-3	TRBJ2-7*01	TRBJ2-7	TRBD1*01	TRBD1	15	18	26	28	2	1	3
2	2.15E-07	TGTGCCAGCAGTTTAAGACAGGGGGCGGACTATGGCTACACCTTC	CASSLRQGADYGYTF	TRBV12-4*01, TRBV12-3*01	TRBV12-4, TRBV12-3	TRBJ1-2*01	TRBJ1-2	TRBD1*01	TRBD1	14	16	25	28	1	2	3
2	2.15E-07	TGTGCCAGCAGTTCCACCGGGACAGGGTCCGGGGAGCTGTTTTTT	CASSSTGTGSGELFF	TRBV7-8*01, TRBV7-8*03	TRBV7-8	TRBJ2-2*01	TRBJ2-2	TRBD1*01	TRBD1	10	18	26	28	7	1	8
2	2.15E-07	TGTGCCAGCAGTTCGAGGAGGGCTACTAATGAAAAACTGTTTTTT	CASSSRRATNEKLFF	TRBV28*01	TRBV28	TRBJ1-4*01	TRBJ1-4	TRBD2*02	TRBD2	12	16	21	24	3	2	5
2	2.15E-07	TGTGCCAGCAGTTCATACTCCGGGACAGCCACTGAAGCTTTCTTT	CASSSYSGTATEAFF	TRBV6-5*01	TRBV6-5	TRBJ1-1*01	TRBJ1-1	TRBD1*01	TRBD1	12	21	27	29	8	1	9
2	2.15E-07	TGTGCCAGCAGTTGTTGTCAAAATAGCAATCAGCCCCAGCATTTT	CASSCCQNSNQPQHF	TRBV25-1*01	TRBV25-1	TRBJ1-5*01	TRBJ1-5	TRBD1*01	TRBD1	11	15	18	23	3	4	7
2	2.15E-07	TGTGCCAGCAGTTGGGCGGACAGGGGAAACTATGGCTACACCTTC	CASSWADRGNYGYTF	TRBV7-9*03, TRBV7-9*01, TRBV7-9*04, TRBV7-9*02	TRBV7-9	TRBJ1-2*01	TRBJ1-2	TRBD1*01	TRBD1	10	17	25	27	6	1	7
2	2.15E-07	TGTGCCAGCAGTTGAAGCGGGGGGGTGCAAGAGACCCAGTACTTC	CASS*SGGVQETQYF	TRBV6-1*01	TRBV6-1	TRBJ2-5*01	TRBJ2-5	TRBD2*01	TRBD2	11	15	24	27	3	2	5
2	2.15E-07	TGTGCCAGCAGTTACTCCGGGACAGGCCCCGATGAGCAGTTCTTC	CASSYSGTGPDEQFF	TRBV6-5*01	TRBV6-5	TRBJ2-1*01	TRBJ2-1	TRBD1*01	TRBD1	16	18	25	31	1	5	6
2	2.15E-07	TGTGCCAGCAGTTACTCGGCTAGCGGGAGGTACGAGCAGTACTTC	CASSYSASGRYEQYF	TRBV6-5*01, TRBV6-1*01	TRBV6-5, TRBV6-1	TRBJ2-7*01	TRBJ2-7	TRBD2*02	TRBD2	16	19	29	30	2	0	2
2	2.15E-07	TGTGCCAGCAGTTACCTAGCGGGGCGGCTTACTGAAGCTTTCTTT	CASSYLAGRLTEAFF	TRBV12-4*01, TRBV12-3*01	TRBV12-4, TRBV12-3	TRBJ1-1*01	TRBJ1-1	TRBD2*01	TRBD2	12	15	23	30	2	6	8
2	2.15E-07	TGTGCCAGCAGTTACCGACAGGGTGGCACCGGGGAGCTGTTTTTT	CASSYRQGGTGELFF	TRBV6-6*01, TRBV6-6*04	TRBV6-6	TRBJ2-2*01	TRBJ2-2	TRBD1*01	TRBD1	11	16	22	26	4	3	7
2	2.15E-07	TGTGCCAGCAGTTACGTGGCTAGCGGGGGGGAGACCCAGTACTTC	CASSYVASGGETQYF	TRBV6-3*01, TRBV6-2*01	TRBV6-3, TRBV6-2	TRBJ2-5*01	TRBJ2-5	TRBD2*01	TRBD2	14	19	29	30	4	0	4
2	2.15E-07	TGTGCCAGCAGTTACGCTATGGAAAACACCGGGGAGCTGTTTTTT	CASSYAMENTGELFF	TRBV6-7*01, TRBV6-6*04	TRBV6-6, TRBV6-7	TRBJ2-2*01	TRBJ2-2	TRBD2*02, TRBD2*01	TRBD2	14	15	18	24	0	5	5
2	2.15E-07	TGTGCCAGCAGTTACGGGGGCGGGGTGGACACTGAAGCTTTCTTT	CASSYGGGVDTEAFF	TRBV6-5*01	TRBV6-5	TRBJ1-1*01	TRBJ1-1	TRBD1*01, TRBD2*01	TRBD1, TRBD2	14	15	20	28	0	7	7
2	2.15E-07	TGTGCCAGCAGTTACGGGAGTGGCTCCTACAATGAGCAGTTCTTC	CASSYGSGSYNEQFF	TRBV6-5*01	TRBV6-5	TRBJ2-1*01	TRBJ2-1	TRBD2*02	TRBD2	14	15	19	23	0	3	3
2	2.15E-07	TGTGCCAGCAGTTACGAAGGACAGGGCGTAGGGACCCAGTACTTC	CASSYEGQGVGTQYF	TRBV6-5*01, TRBV6-3*01, TRBV6-2*01	TRBV6-5, TRBV6-3, TRBV6-2	TRBJ2-7*01, TRBJ2-5*01	TRBJ2-7, TRBJ2-5	TRBD1*01	TRBD1	14	18	25	36	3	10	13
2	2.15E-07	TGTGCCAGCAGTTACACGAACCTACCCGAGCACGAGCAGTACTTC	CASSYTNLPEHEQYF	TRBV6-5*01, TRBV6-6*01	TRBV6-6, TRBV6-5	TRBJ2-7*01	TRBJ2-7	TRBD2*02, TRBD2*01	TRBD2	14	24	27	31	9	3	12
2	2.15E-07	TGTGCCAGCAGTTACAGGTCGTGGGGGGGGGACATTCAGTACTTC	CASSYRSWGGDIQYF	TRBV15*01, TRBV15*02, TRBV6-1*01	TRBV15, TRBV6-1	TRBJ2-4*01	TRBJ2-4	TRBD2*01	TRBD2	11	24	30	31	12	0	12
2	2.15E-07	TGTGCCAGCAGTCTGCGGGCGGGTAGGCAAGAGACCCAGTACTTC	CASSLRAGRQETQYF	TRBV28*01	TRBV28	TRBJ2-5*01	TRBJ2-5	TRBD2*02, TRBD2*01	TRBD2	11	18	22	27	6	4	10
2	2.15E-07	TGTGCCAGCAGTCCTTTGGGGGCCAATAATGAAAAACTGTTTTTT	CASSPLGANNEKLFF	TRBV25-1*01	TRBV25-1	TRBJ1-4*01	TRBJ1-4	TRBD1*01	TRBD1	11	17	22	26	5	3	8
2	2.15E-07	TGTGCCAGCAGTCCTACTAAGGGGGTAGGCTACGAGCAGTACTTC	CASSPTKGVGYEQYF	TRBV12-4*01, TRBV12-3*01	TRBV12-4, TRBV12-3	TRBJ2-7*01	TRBJ2-7	TRBD1*01	TRBD1	11	19	24	29	7	4	11
2	2.15E-07	TGTGCCAGCAGTCCCCGACTCCCCCGATCCTACGAGCAGTACTTC	CASSPRLPRSYEQYF	TRBV27*01	TRBV27	TRBJ2-7*01	TRBJ2-7	TRBD2*01	TRBD2	11	20	25	27	8	1	9
2	2.15E-07	TGTGCCAGCAGTCCCGGGGCCGTTTCCTACAATGAGCAGTTCTTC	CASSPGAVSYNEQFF	TRBV7-6*01, TRBV7-6*02	TRBV7-6	TRBJ2-1*01	TRBJ2-1	TRBD1*01, TRBD2*02, TRBD2*01	TRBD1, TRBD2	10	15	19	24	4	4	8
2	2.15E-07	TGTGCCAGCAGTCCAAGGGGCAGGGGCACCGGGGAGCTGTTTTTT	CASSPRGRGTGELFF	TRBV2*01, TRBV2*02, TRBV2*03	TRBV2	TRBJ2-2*01	TRBJ2-2	TRBD1*01	TRBD1	11	20	25	26	8	0	8
2	2.15E-07	TGTGCCAGCAGTCGGACCGGGGGGATTCACTATGGCTACCCCTTC	CASSRTGGIHYGYPF	TRBV25-1*01	TRBV25-1	TRBJ1-2*01	TRBJ1-2	TRBD2*01	TRBD2	11	17	23	28	5	4	9
2	2.15E-07	TGTGCCAGCAGTCGAGGTGGACAGGGGCATCAGCCCCAGCATTTT	CASSRGGQGHQPQHF	TRBV7-9*03, TRBV7-9*01, TRBV7-9*04, TRBV7-9*02	TRBV7-9	TRBJ1-5*01	TRBJ1-5	TRBD1*01	TRBD1	10	18	26	28	7	1	8
2	2.15E-07	TGTGCCAGCAGTCAGACTAGCGGGAGCTCCTACGAGCAGTACTTC	CASSQTSGSSYEQYF	TRBV6-5*01	TRBV6-5	TRBJ2-7*01	TRBJ2-7	TRBD2*02	TRBD2	11	14	25	26	2	0	2
2	2.15E-07	TGTGCCAGCAGTCAACGACAGGGGGCTGGAGACATTCAGTACTTC	CASSQRQGAGDIQYF	TRBV12-4*01, TRBV12-3*01	TRBV12-4, TRBV12-3	TRBJ2-4*01	TRBJ2-4	TRBD1*01	TRBD1	11	16	25	31	4	5	9
2	2.15E-07	TGTGCCAGCAGTCAAGCCGCAGGGGAAGGCTATGGCTACACCTTC	CASSQAAGEGYGYTF	TRBV12-4*01, TRBV12-3*01	TRBV12-4, TRBV12-3	TRBJ1-2*01	TRBJ1-2	TRBD1*01	TRBD1	11	19	24	29	7	4	11
2	2.15E-07	TGTGCCAGCAGTGTCTCCGGAAGTAGCAATCAGCCCCAGCATTTT	CASSVSGSSNQPQHF	TRBV12-4*01, TRBV12-3*01, TRBV6-1*01	TRBV12-4, TRBV12-3, TRBV6-1	TRBJ1-5*01	TRBJ1-5	TRBD2*02	TRBD2	12	14	17	23	1	5	6
2	2.15E-07	TGTGCCAGCAGTGTCAGCGGGGGTACCTCCTACGAGCAGTACTTC	CASSVSGGTSYEQYF	TRBV25-1*01	TRBV25-1	TRBJ2-7*01	TRBJ2-7	TRBD2*01	TRBD2	12	15	22	26	2	3	5
2	2.15E-07	TGTGCCAGCAGTGTGTCAGGAAATAGCAGTCGGCCCCAGCATTTT	CASSVSGNSSRPQHF	TRBV6-1*01	TRBV6-1	TRBJ1-5*01	TRBJ1-5	TRBD1*01, TRBD2*02, TRBD2*01	TRBD1, TRBD2	12	16	19	32	3	12	15
2	2.15E-07	TGTGCCAGCAGTGCGGGAGCTAGCGGGGGAGATACGCAGTACTTC	CASSAGASGGDTQYF	TRBV2*01, TRBV2*02, TRBV2*03	TRBV2	TRBJ2-5*01	TRBJ2-5	TRBD2*01	TRBD2	12	19	28	36	6	7	13
2	2.15E-07	TGTGCCAGCAGTGCGAAAGGGTTGTCCACAGATACGCAGTATTTT	CASSAKGLSTDTQYF	TRBV2*01, TRBV2*02, TRBV2*03	TRBV2	TRBJ2-3*01	TRBJ2-3	TRBD1*01, TRBD2*02	TRBD1, TRBD2	12	17	20	26	4	5	9
2	2.15E-07	TGTGCCAGCAGTGGTTACGGACAGACCAATTGGTCCCTCCACTTT	CASSGYGQTNWSLHF	TRBV6-4*02, TRBV6-4*01	TRBV6-4	TRBJ1-6*02	TRBJ1-6	TRBD1*01	TRBD1	12	18	23	34	5	10	15
2	2.15E-07	TGTGCCAGCAGTGGTGGTCAAAATAGCAATCAGCCCCAGCATTTT	CASSGGQNSNQPQHF	TRBV25-1*01	TRBV25-1	TRBJ1-5*01	TRBJ1-5	TRBD1*01, TRBD2*02, TRBD2*01	TRBD1, TRBD2	12	16	18	23	3	4	7
2	2.15E-07	TGTGCCAGCAGTGGGTCGGACTCTGGGGCCAACGTCCTGACTTTC	CASSGSDSGANVLTF	TRBV9*02, TRBV12-4*01, TRBV9*01, TRBV9*03, TRBV12-3*01	TRBV9, TRBV12-4, TRBV12-3	TRBJ2-6*01	TRBJ2-6	TRBD1*01, TRBD2*02, TRBD2*01	TRBD1, TRBD2	11	17	19	20	5	0	5
2	2.15E-07	TGTGCCAGCAGTGGGGTTTAGGACAGGGCCTACGAGCAGTACTTC	CASSGV*DRAYEQYF	TRBV2*01, TRBV2*02, TRBV2*03	TRBV2	TRBJ2-7*01	TRBJ2-7	TRBD1*01	TRBD1	12	20	27	28	7	0	7
2	2.15E-07	TGTGCCAGCAGTGGGGCCGGGCGGGGTTACAAGGAGCAGGTCTTC	CASSGAGRGYKEQVF	TRBV25-1*01	TRBV25-1	TRBJ2-1*01	TRBJ2-1	TRBD2*01	TRBD2	12	20	25	33	7	7	14
2	2.15E-07	TGTGCCAGCAGTGGGGGGACAGGGGAGTCCTACGAGCAGTACTTC	CASSGGTGESYEQYF	TRBV6-1*01	TRBV6-1	TRBJ2-7*01	TRBJ2-7	TRBD1*01	TRBD1	12	15	24	27	2	2	4
2	2.15E-07	TGTGCCAGCAGTGGGGGGACAGGGACTTTTGGGACCTAGTACTTC	CASSGGTGTFGT*YF	TRBV6-1*01	TRBV6-1	TRBJ2-5*01	TRBJ2-5	TRBD1*01	TRBD1	12	15	23	32	2	8	10
2	2.15E-07	TGTGCCAGCAGTGGGGGGACAGGGACTTTTGAGAACAAGTACTTC	CASSGGTGTFENKYF	TRBV6-1*01	TRBV6-1	TRBJ2-5*01	TRBJ2-5	TRBD1*01	TRBD1	12	15	23	37	2	13	15
2	2.15E-07	TGTGCCAGCAGTGGGACTAGCGGTAGCACAGATCCGCAGTATTTT	CASSGTSGSTDPQYF	TRBV6-4*02, TRBV6-4*01	TRBV6-4	TRBJ2-3*01	TRBJ2-3	TRBD2*02, TRBD2*01	TRBD2	12	13	22	24	0	1	1
2	2.15E-07	TGTGCCAGCAGTGGGACTAGCGGTAACACAGATACGCAGTATTTT	CASSGTSGNTDTQYF	TRBV6-4*02, TRBV6-4*01	TRBV6-4	TRBJ2-3*01	TRBJ2-3	TRBD2*02, TRBD2*01	TRBD2	12	13	22	26	0	3	3
2	2.15E-07	TGTGCCAGCAGTGGGACTAGCGGGGGCTCAGATACGCAGTACTTC	CASSGTSGGSDTQYF	TRBV6-1*01	TRBV6-1	TRBJ2-7*01, TRBJ2-5*01	TRBJ2-7, TRBJ2-5	TRBD2*01	TRBD2	12	13	25	35	0	9	9
2	2.15E-07	TGTGCCAGCAGTGGGACTAGCGGGGGCACGGATACGCAGTATTTT	CASSGTSGGTDTQYF	TRBV6-4*02, TRBV6-4*01	TRBV6-4	TRBJ2-3*01	TRBJ2-3	TRBD2*01	TRBD2	12	13	24	25	0	0	0
2	2.15E-07	TGTGCCAGCAGTGGGACTAGCGGGAGTGGTGATACGCAGTATTTT	CASSGTSGSGDTQYF	TRBV6-4*02, TRBV6-4*01	TRBV6-4	TRBJ2-3*01	TRBJ2-3	TRBD2*02	TRBD2	12	13	25	30	0	4	4
2	2.15E-07	TGTGCCAGCAGTGGGAATAGCGGGGGGGCTGGCGAGCAGTACTTC	CASSGNSGGAGEQYF	TRBV6-1*01	TRBV6-1	TRBJ2-7*01	TRBJ2-7	TRBD2*01	TRBD2	12	17	27	32	4	4	8
2	2.15E-07	TGTGCCAGCAGTGGACGGGACAGGGGTAATTCACCCCTCCACTTT	CASSGRDRGNSPLHF	TRBV2*01, TRBV2*03	TRBV2	TRBJ1-6*01	TRBJ1-6	TRBD1*01	TRBD1	12	16	25	26	3	0	3
2	2.15E-07	TGTGCCAGCAGTGGACGGGAGGGGGACACAGATACGCAGTATTTT	CASSGREGDTDTQYF	TRBV9*02, TRBV9*01	TRBV9	TRBJ2-3*01	TRBJ2-3	TRBD2*02	TRBD2	10	15	22	26	4	3	7
2	2.15E-07	TGTGCCAGCAGTGATCTCCGGGACATAGGGGAAACCCTGTTTTTT	CASSDLRDIGETLFF	TRBV25-1*01	TRBV25-1	TRBJ1-4*01, TRBJ2-2*01	TRBJ1-4, TRBJ2-2	TRBD1*01	TRBD1	13	19	24	36	5	11	16
2	2.15E-07	TGTGCCAGCAGTGATGCTAGGGAAGTGAACTATGGCTACACCTTC	CASSDAREVNYGYTF	TRBV25-1*01	TRBV25-1	TRBJ1-2*01	TRBJ1-2	TRBD2*02, TRBD2*01	TRBD2	13	15	19	27	1	7	8
2	2.15E-07	TGTGCCAGCAGTGATGAGACAGGGACTTTTGAGACCCAGTACTTC	CASSDETGTFETQYF	TRBV6-1*01	TRBV6-1	TRBJ2-5*01	TRBJ2-5	TRBD1*01	TRBD1	13	17	23	30	3	6	9
2	2.15E-07	TGTGCCAGCAGTGATACTGCGGGGGGGGCAGATACGCAGTATTTT	CASSDTAGGADTQYF	TRBV6-4*02, TRBV6-4*01	TRBV6-4	TRBJ2-3*01	TRBJ2-3	TRBD2*01	TRBD2	13	18	26	28	4	1	5
2	2.15E-07	TGTGCCAGCAGTGACTCTACAGGGGGCGCAGATACGCAGCATTTT	CASSDSTGGADTQHF	TRBV6-4*02, TRBV25-1*01, TRBV6-4*01	TRBV6-4, TRBV25-1	TRBJ2-3*01	TRBJ2-3	TRBD1*01	TRBD1	13	18	26	28	4	1	5
2	2.15E-07	TGTGCCAGCAGTGACTCTAGCGGGGGGGCCAGTGAGCAGTTCTTC	CASSDSSGGASEQFF	TRBV6-4*02, TRBV6-4*01	TRBV6-4	TRBJ2-1*01	TRBJ2-1	TRBD2*01	TRBD2	16	17	27	32	0	4	4
2	2.15E-07	TGTGCCAGCAGTGACTCTAGCGGGGGGGCCAATGGGCAGTTCTTC	CASSDSSGGANGQFF	TRBV6-4*02, TRBV6-4*01	TRBV6-4	TRBJ2-1*01	TRBJ2-1	TRBD2*01	TRBD2	16	17	27	29	0	1	1
2	2.15E-07	TGTGCCAGCAGTGACTCTAGCGAGGGGGCCAATGAGCAGTTCTTC	CASSDSSEGANEQFF	TRBV6-4*02, TRBV6-4*01	TRBV6-4	TRBJ2-1*01	TRBJ2-1	TRBD1*01	TRBD1	16	22	28	29	5	0	5
2	2.15E-07	TGTGCCAGCAGTGACTCGGACTCTGGGGCCAACGTCCTGACTTTC	CASSDSDSGANVLTF	TRBV6-4*02, TRBV6-4*01	TRBV6-4	TRBJ2-6*01	TRBJ2-6	TRBD1*01, TRBD2*02, TRBD2*01	TRBD1, TRBD2	16	17	19	20	0	0	0
2	2.15E-07	TGTGCCAGCAGTGACTCAAGCGGGGGGGCCTACGAGCAGTACTTC	CASSDSSGGAYEQYF	TRBV6-4*02, TRBV6-4*01	TRBV6-4	TRBJ2-7*01	TRBJ2-7	TRBD2*01	TRBD2	16	18	27	28	1	0	1
2	2.15E-07	TGTGCCAGCAGTGACTCAAGCGGGGGGGCCGGGGAGCTGTTTTTT	CASSDSSGGAGELFF	TRBV6-4*02, TRBV6-4*01	TRBV6-4	TRBJ2-2*01	TRBJ2-2	TRBD2*01	TRBD2	16	18	27	28	1	0	1
2	2.15E-07	TGTGCCAGCAGTGACCTCGCGGGAGACACCGGGGAGCTGTTTTTT	CASSDLAGDTGELFF	TRBV25-1*01	TRBV25-1	TRBJ2-2*01	TRBJ2-2	TRBD2*02	TRBD2	13	18	24	25	4	0	4
2	2.15E-07	TGTGCCAGCAGTGACGAGACTGCTTACAATGAAAAACTGTTTTTT	CASSDETAYNEKLFF	TRBV6-4*02, TRBV6-4*01	TRBV6-4	TRBJ1-4*01	TRBJ1-4	TRBD2*02, TRBD2*01	TRBD2	14	17	20	27	2	6	8
2	2.15E-07	TGTGCCAGCAGTGACAGGACTAGCGGGGCCAACGTCCTGACTTTC	CASSDRTSGANVLTF	TRBV6-4*02, TRBV6-4*01	TRBV6-4	TRBJ2-6*01	TRBJ2-6	TRBD2*02, TRBD2*01	TRBD2	14	16	23	24	1	0	1
2	2.15E-07	TGTGCCAGCAGTGAGTTTGTCTCGGCCAAAAACATCCAGTACTTC	CASSEFVSAKNIQYF	TRBV5-6*01	TRBV5-6	TRBJ2-4*01	TRBJ2-4	TRBD1*01	TRBD1	10	17	20	24	6	3	9
2	2.15E-07	TGTGCCAGCAGTGAGTCGGACTCTGGGGTCAACGTCCTGACTTTC	CASSESDSGVNVLTF	TRBV6-1*01, TRBV6-6*04	TRBV6-6, TRBV6-1	TRBJ2-6*01	TRBJ2-6	TRBD2*02, TRBD2*01	TRBD2	13	17	19	20	3	0	3
2	2.15E-07	TGTGCCAGCAGTGAGTCGGACTCTGGGGCCGACGTCCTGACTTTC	CASSESDSGADVLTF	TRBV6-5*01, TRBV6-3*01, TRBV6-2*01	TRBV6-5, TRBV6-3, TRBV6-2	TRBJ2-6*01	TRBJ2-6	TRBD2*02, TRBD2*01	TRBD2	11	13	16	20	1	3	4
2	2.15E-07	TGTGCCAGCAGTGAGTCGGACTCTGGGGCCAACGTCCCGACTTTC	CASSESDSGANVPTF	TRBV6-1*01	TRBV6-1	TRBJ2-6*01	TRBJ2-6	TRBD1*01, TRBD2*02, TRBD2*01	TRBD1, TRBD2	13	17	19	20	3	0	3
2	2.15E-07	TGTGCCAGCAGTGAGTCGGACTCTGGGGCCAACGTCCGGACTTTC	CASSESDSGANVRTF	TRBV6-5*01	TRBV6-5	TRBJ2-6*01	TRBJ2-6	TRBD2*02, TRBD2*01	TRBD2	11	13	16	20	1	3	4
2	2.15E-07	TGTGCCAGCAGTGAGGCTAGAGGGGCGGCAGACACGCAGTATTTT	CASSEARGAADTQYF	TRBV2*01, TRBV2*03	TRBV2	TRBJ2-3*01	TRBJ2-3	TRBD1*01, TRBD2*02, TRBD2*01	TRBD1, TRBD2	13	20	24	28	6	3	9
2	2.15E-07	TGTGCCAGCAGTGAGGCGGGTTCTGGGGCCAACGTCCTGACTTTC	CASSEAGSGANVLTF	TRBV6-1*01	TRBV6-1	TRBJ2-6*01	TRBJ2-6	TRBD2*02, TRBD2*01	TRBD2	13	15	19	21	1	1	2
2	2.15E-07	TGTGCCAGCAGTGAGGGACTAGCGGGAGCAGATGAGCAGTTCTTC	CASSEGLAGADEQFF	TRBV25-1*01, TRBV6-1*01	TRBV25-1, TRBV6-1	TRBJ2-1*01	TRBJ2-1	TRBD2*02	TRBD2	13	14	27	31	0	3	3
2	2.15E-07	TGTGCCAGCAGTGAGGGACTAGCGATCTACAATGAGCAGTTCTTC	CASSEGLAIYNEQFF	TRBV6-1*01	TRBV6-1	TRBJ2-1*01	TRBJ2-1	TRBD2*02, TRBD2*01	TRBD2	13	14	23	26	0	2	2
2	2.15E-07	TGTGCCAGCAGTGAATTAGTAGCGGGGGCCAACGTCCTGACTTTC	CASSELVAGANVLTF	TRBV6-1*01	TRBV6-1	TRBJ2-6*01	TRBJ2-6	TRBD2*02, TRBD2*01	TRBD2	14	19	23	24	4	0	4
2	2.15E-07	TGTGCCAGCAGTGAATCCCCAGGGAGTAATTCACCCCTCCACTTT	CASSESPGSNSPLHF	TRBV25-1*01	TRBV25-1	TRBJ1-6*02	TRBJ1-6	TRBD1*01, TRBD2*02	TRBD1, TRBD2	15	19	23	26	3	2	5
2	2.15E-07	TGTGCCAGCAGTGAATCGGACTCTGGGGCCAACGTCCTGACTTTC	CASSESDSGANVLTF	TRBV6-1*01	TRBV6-1	TRBJ2-6*01	TRBJ2-6	TRBD1*01, TRBD2*02, TRBD2*01	TRBD1, TRBD2	14	17	19	20	2	0	2
2	2.15E-07	TGTGCCAGCAGTGAATACAGGGTAGGCCAAGAGACCCAGTACTTC	CASSEYRVGQETQYF	TRBV28*01	TRBV28	TRBJ2-5*01	TRBJ2-5	TRBD1*01	TRBD1	11	16	21	26	4	4	8
2	2.15E-07	TGTGCCAGCAGTGAACGGACAGGGACTTTTGAGACCCAGTACTTC	CASSERTGTFETQYF	TRBV6-1*01	TRBV6-1	TRBJ2-5*01	TRBJ2-5	TRBD1*01	TRBD1	14	16	23	30	1	6	7
2	2.15E-07	TGTGCCAGCAGTGAAGTGTTAAGGGGACTAGGTGAGCTGTTTTTT	CASSEVLRGLGELFF	TRBV2*01, TRBV2*03	TRBV2	TRBJ2-2*01	TRBJ2-2	TRBD2*02, TRBD2*01	TRBD2	15	23	30	33	7	2	9
2	2.15E-07	TGTGCCAGCAGTGAAGGGGGACTAGCGGCAGATACGCAGTATTTT	CASSEGGLAADTQYF	TRBV2*01, TRBV2*03	TRBV2	TRBJ2-3*01	TRBJ2-3	TRBD2*02, TRBD2*01	TRBD2	15	17	27	28	1	0	1
2	2.15E-07	TGTGCCAGCAGTGAAGGGACAGGGACTTTTGAGACCCAGTACTTC	CASSEGTGTFETQYF	TRBV2*01, TRBV25-1*01, TRBV2*03	TRBV2, TRBV25-1	TRBJ2-5*01	TRBJ2-5	TRBD1*01, TRBD2*02, TRBD2*01	TRBD1, TRBD2	14	15	23	30	0	6	6
2	2.15E-07	TGTGCCAGCAGTGAAGGACAGGGGGCTAACTATGGCTACACCTTC	CASSEGQGANYGYTF	TRBV6-5*01	TRBV6-5	TRBJ1-2*01	TRBJ1-2	TRBD1*01	TRBD1	11	15	24	25	3	0	3
2	2.15E-07	TGTGCCAGCAGTGAAAACGGGGGGGCCTACAAGGAGCAGGTCTTC	CASSENGGAYKEQVF	TRBV6-4*02, TRBV2*01, TRBV2*03, TRBV6-4*01	TRBV6-4, TRBV2	TRBJ2-1*01	TRBJ2-1	TRBD2*01	TRBD2	14	17	24	33	2	8	10
2	2.15E-07	TGTGCCAGCAGTACTCTCCGACAGGGGGCAAATGGCTACACCTTC	CASSTLRQGANGYTF	TRBV2*01, TRBV2*02, TRBV2*03	TRBV2	TRBJ1-2*01	TRBJ1-2	TRBD1*01	TRBD1	11	19	28	31	7	2	9
2	2.15E-07	TGTGCCAGCAGTACCCTAGCGGGATGGTACAATGAGCAGTTCTTC	CASSTLAGWYNEQFF	TRBV12-4*01, TRBV12-3*01	TRBV12-4, TRBV12-3	TRBJ2-1*01	TRBJ2-1	TRBD2*02	TRBD2	11	15	23	27	3	3	6
2	2.15E-07	TGTGCCAGCAGCTTTTTCTTGGGCGGGAGTTACGAGCAGTACTTC	CASSFFLGGSYEQYF	TRBV7-9*03, TRBV7-9*01, TRBV7-9*04, TRBV7-9*02	TRBV7-9	TRBJ2-7*01	TRBJ2-7	TRBD2*02	TRBD2	13	22	28	30	8	1	9
2	2.15E-07	TGTGCCAGCAGCTTTCGGGGGGCCTATAATTCACCCCTCCACTTT	CASSFRGAYNSPLHF	TRBV11-2*03	TRBV11-2	TRBJ1-6*02	TRBJ1-6	TRBD2*01	TRBD2	11	15	21	22	3	0	3
2	2.15E-07	TGTGCCAGCAGCTTCCGTCTAGGAGAATATTCGCCCCTCCACTTT	CASSFRLGEYSPLHF	TRBV6-5*01	TRBV6-5	TRBJ1-6*02	TRBJ1-6	TRBD2*02, TRBD2*01	TRBD2	10	18	21	28	7	6	13
2	2.15E-07	TGTGCCAGCAGCTTCGTACTGGGACACTATCACGAGCAGTATTTT	CASSFVLGHYHEQYF	TRBV5-5*01	TRBV5-5	TRBJ2-3*01	TRBJ2-3	TRBD1*01	TRBD1	13	20	25	35	6	9	15
2	2.15E-07	TGTGCCAGCAGCTTCGGGCATCAGTACCAAGAGACCCAGTACTTC	CASSFGHQYQETQYF	TRBV5-5*01	TRBV5-5	TRBJ2-5*01	TRBJ2-5	TRBD1*01, TRBD2*02, TRBD2*01	TRBD1, TRBD2	13	15	18	25	1	6	7
2	2.15E-07	TGTGCCAGCAGCTTCGAGGGGGGTGATGACTGCGAGCAGTACTTC	CASSFEGGDDCEQYF	TRBV5-4*01, TRBV5-8*01, TRBV7-9*01, TRBV7-9*02, TRBV11-1*01	TRBV7-9, TRBV5-4, TRBV5-8, TRBV11-1	TRBJ2-7*01	TRBJ2-7	TRBD1*01, TRBD2*01	TRBD1, TRBD2	13	16	21	32	2	10	12
2	2.15E-07	TGTGCCAGCAGCTTGTCGGCGAGCTCCTACAATGAGCAGTTCTTC	CASSLSASSYNEQFF	TRBV5-8*01	TRBV5-8	TRBJ2-1*01	TRBJ2-1	TRBD1*01, TRBD2*02, TRBD2*01	TRBD1, TRBD2	14	17	19	23	2	3	5
2	2.15E-07	TGTGCCAGCAGCTTGGTGACTAGCGGAACCTACGAGCAGTACTTC	CASSLVTSGTYEQYF	TRBV7-9*01, TRBV7-9*02	TRBV7-9	TRBJ2-7*01	TRBJ2-7	TRBD2*02, TRBD2*01	TRBD2	13	17	25	28	3	2	5
2	2.15E-07	TGTGCCAGCAGCTTGGCGCGTAGCGGTCCCCACGAGCAGTACTTC	CASSLARSGPHEQYF	TRBV7-6*01	TRBV7-6	TRBJ2-7*01	TRBJ2-7	TRBD2*02, TRBD2*01	TRBD2	13	20	25	31	6	5	11
2	2.15E-07	TGTGCCAGCAGCTTGGGGCTAGCGTGATGAAATGAGCAGTTCTTC	CASSLGLA**NEQFF	TRBV5-4*01	TRBV5-4	TRBJ2-1*01	TRBJ2-1	TRBD2*02, TRBD2*01	TRBD2	15	18	23	30	2	6	8
2	2.15E-07	TGTGCCAGCAGCTTGGGGGACAGGGGGAATTCACCCCTCCACTTT	CASSLGDRGNSPLHF	TRBV5-4*01, TRBV5-5*01	TRBV5-4, TRBV5-5	TRBJ1-6*02	TRBJ1-6	TRBD1*01	TRBD1	15	16	26	27	0	0	0
2	2.15E-07	TGTGCCAGCAGCTTGGGGGACAGGAATAACTATGGCTACACCTTC	CASSLGDRNNYGYTF	TRBV5-6*01	TRBV5-6	TRBJ1-2*01	TRBJ1-2	TRBD1*01	TRBD1	15	16	23	26	0	2	2
2	2.15E-07	TGTGCCAGCAGCTTGGAGACAGGGCACAATCAGCCCCAGTACTTC	CASSLETGHNQPQYF	TRBV7-2*04, TRBV7-2*01	TRBV7-2	TRBJ2-5*01	TRBJ2-5	TRBD1*01	TRBD1	13	17	23	34	3	10	13
2	2.15E-07	TGTGCCAGCAGCTTGACTAGCGGGGGGGCGTCGGAGCAGGTCTTC	CASSLTSGGASEQVF	TRBV5-8*01, TRBV4-2*01	TRBV5-8, TRBV4-2	TRBJ2-1*01	TRBJ2-1	TRBD2*01	TRBD2	14	15	27	33	0	5	5
2	2.15E-07	TGTGCCAGCAGCTTATTCGGGAGGTTGGGCACTGAAGCTTTCTTT	CASSLFGRLGTEAFF	TRBV9*02, TRBV9*01, TRBV9*03, TRBV7-2*04, TRBV7-2*01	TRBV9, TRBV7-2	TRBJ1-1*01	TRBJ1-1	TRBD2*02	TRBD2	11	17	23	29	5	5	10
2	2.15E-07	TGTGCCAGCAGCTTATCCTGGGGAACGGGAAACACCATATATTTT	CASSLSWGTGNTIYF	TRBV7-2*04, TRBV7-2*01	TRBV7-2	TRBJ1-3*01	TRBJ1-3	TRBD1*01, TRBD2*02, TRBD2*01	TRBD1, TRBD2	14	20	23	27	5	3	8
2	2.15E-07	TGTGCCAGCAGCTTATCCCCCCGGCCTCGAAACACCATATATTTT	CASSLSPRPRNTIYF	TRBV7-9*01, TRBV7-9*02	TRBV7-9	TRBJ1-3*01	TRBJ1-3	TRBD2*01	TRBD2	14	16	22	28	1	5	6
2	2.15E-07	TGTGCCAGCAGCTTACTGGACAGGGGGAATTCACCCCTCCACTTT	CASSLLDRGNSPLHF	TRBV7-9*01, TRBV7-9*04, TRBV7-9*02	TRBV7-9	TRBJ1-6*02	TRBJ1-6	TRBD1*01	TRBD1	14	17	26	27	2	0	2
2	2.15E-07	TGTGCCAGCAGCTTACGGGACGGTCCCCTTTACGAGCAGTACTTC	CASSLRDGPLYEQYF	TRBV7-6*01, TRBV7-9*01, TRBV7-9*04, TRBV7-9*02	TRBV7-9, TRBV7-6	TRBJ2-7*01	TRBJ2-7	TRBD1*01, TRBD2*02, TRBD2*01	TRBD1, TRBD2	14	16	20	30	1	9	10
2	2.15E-07	TGTGCCAGCAGCTTAGTGTGGGACAGGGCCAAGGAGCAGGTCTTC	CASSLVWDRAKEQVF	TRBV7-4*01, TRBV11-2*03	TRBV11-2, TRBV7-4	TRBJ2-1*01	TRBJ2-1	TRBD1*01	TRBD1	15	19	27	33	3	5	8
2	2.15E-07	TGTGCCAGCAGCTTAGCCGGGACTCACACCGGGGAGCTGTTTTTT	CASSLAGTHTGELFF	TRBV5-6*01	TRBV5-6	TRBJ2-2*01	TRBJ2-2	TRBD2*02, TRBD2*01	TRBD2	13	18	23	25	4	1	5
2	2.15E-07	TGTGCCAGCAGCTTAGCGGTCCAGGGAAACTATGGCTACACCTTC	CASSLAVQGNYGYTF	TRBV7-9*01, TRBV7-9*02	TRBV7-9	TRBJ1-2*01	TRBJ1-2	TRBD1*01	TRBD1	16	21	25	27	4	1	5
2	2.15E-07	TGTGCCAGCAGCTTAGCGGGGGGAGACTCCTACGAGCAGTACTTC	CASSLAGGDSYEQYF	TRBV7-6*01	TRBV7-6	TRBJ2-7*01	TRBJ2-7	TRBD2*01	TRBD2	16	17	22	26	0	3	3
2	2.15E-07	TGTGCCAGCAGCTTAGCGACAGGGAAGAACACTGAAGCTTTCTTT	CASSLATGKNTEAFF	TRBV7-6*01	TRBV7-6	TRBJ1-1*01	TRBJ1-1	TRBD1*01	TRBD1	16	17	23	26	0	2	2
2	2.15E-07	TGTGCCAGCAGCTTAGCAGAGGCTTACACCGGGGAGCTGTTTTTT	CASSLAEAYTGELFF	TRBV7-2*04, TRBV7-2*01	TRBV7-2	TRBJ2-2*01	TRBJ2-2	TRBD2*02	TRBD2	16	18	21	25	1	3	4
2	2.15E-07	TGTGCCAGCAGCTTAGCAATCGGTGGCACAGATACGCAGTATTTT	CASSLAIGGTDTQYF	TRBV7-9*01, TRBV7-9*02	TRBV7-9	TRBJ2-3*01	TRBJ2-3	TRBD2*02, TRBD2*01	TRBD2	16	20	22	25	3	2	5
2	2.15E-07	TGTGCCAGCAGCTTAGGTTCAGGGCCCAACGGGGAGCAGTACTTC	CASSLGSGPNGEQYF	TRBV7-2*04, TRBV7-2*01	TRBV7-2	TRBJ2-7*01	TRBJ2-7	TRBD1*01	TRBD1	15	19	23	33	3	9	12
2	2.15E-07	TGTGCCAGCAGCTTAGGTGGGGGCCACAATCAGCCCCAGCATTTT	CASSLGGGHNQPQHF	TRBV7-9*01, TRBV7-9*02	TRBV7-9	TRBJ1-5*01	TRBJ1-5	TRBD1*01	TRBD1	15	18	23	26	2	2	4
2	2.15E-07	TGTGCCAGCAGCTTAGGGGTAGCGGGGGGGGATACGCAGTACTTC	CASSLGVAGGDTQYF	TRBV7-9*01, TRBV7-9*02	TRBV7-9	TRBJ2-7*01, TRBJ2-4*01, TRBJ2-5*01	TRBJ2-7, TRBJ2-4, TRBJ2-5	TRBD2*01	TRBD2	15	19	29	35	3	5	8
2	2.15E-07	TGTGCCAGCAGCTTAGGGGCGGCCACTGGAAACACCATATATTTT	CASSLGAATGNTIYF	TRBV7-2*04, TRBV7-2*01	TRBV7-2	TRBJ1-3*01	TRBJ1-3	TRBD1*01, TRBD2*02, TRBD2*01	TRBD1, TRBD2	15	16	19	25	0	5	5
2	2.15E-07	TGTGCCAGCAGCTTAGGGGGTAGCGGGAGCTACGAGCAGTACTTC	CASSLGGSGSYEQYF	TRBV7-6*01	TRBV7-6	TRBJ2-7*01	TRBJ2-7	TRBD2*02	TRBD2	15	20	28	29	4	0	4
2	2.15E-07	TGTGCCAGCAGCTTAGGGGACAGGGTCCAAGAGACCCAGCATTTT	CASSLGDRVQETQHF	TRBV7-6*01	TRBV7-6	TRBJ1-5*01	TRBJ1-5	TRBD1*01	TRBD1	15	16	24	34	0	9	9
2	2.15E-07	TGTGCCAGCAGCTTAGACGGGATCGGTGGAGATACGCAGTATTTT	CASSLDGIGGDTQYF	TRBV7-2*04, TRBV7-2*01	TRBV7-2	TRBJ2-3*01	TRBJ2-3	TRBD2*02	TRBD2	15	17	21	29	1	7	8
2	2.15E-07	TGTGCCAGCAGCTTAGAGGCCTGTTCCTACAATGAGCAGTTCTTC	CASSLEACSYNEQFF	TRBV7-6*01	TRBV7-6	TRBJ2-1*01	TRBJ2-1	TRBD1*01	TRBD1	15	19	23	24	3	0	3
2	2.15E-07	TGTGCCAGCAGCTTAGAGGCCGTTTCCTACAATGAAGCTTTCTTT	CASSLEAVSYNEAFF	TRBV7-6*01	TRBV7-6	TRBJ1-1*01	TRBJ1-1	TRBD1*01, TRBD2*02, TRBD2*01	TRBD1, TRBD2	15	16	18	28	0	9	9
2	2.15E-07	TGTGCCAGCAGCTTAGAGGCCGTTTCCTACAACGAGCAGTACTTC	CASSLEAVSYNEQYF	TRBV7-6*01	TRBV7-6	TRBJ2-7*01	TRBJ2-7	TRBD1*01, TRBD2*02, TRBD2*01	TRBD1, TRBD2	15	28	30	31	12	0	12
2	2.15E-07	TGTGCCAGCAGCTTAGAGGCCGTACCCTACAATGAGCAGTTCTTC	CASSLEAVPYNEQFF	TRBV7-6*01	TRBV7-6	TRBJ2-1*01	TRBJ2-1	TRBD1*01, TRBD2*02, TRBD2*01	TRBD1, TRBD2	15	16	18	25	0	6	6
2	2.15E-07	TGTGCCAGCAGCTTAGAACTAGCGGGAGTGAATGAGCAGTTCTTC	CASSLELAGVNEQFF	TRBV7-9*01, TRBV7-9*02	TRBV7-9	TRBJ2-1*01	TRBJ2-1	TRBD2*02	TRBD2	15	17	27	30	1	2	3
2	2.15E-07	TGTGCCAGCAGCTTAACGGCAGGACCTGGAAGCACCATATATTTT	CASSLTAGPGSTIYF	TRBV7-9*01, TRBV7-9*02	TRBV7-9	TRBJ1-3*01	TRBJ1-3	TRBD1*01	TRBD1	14	21	24	25	6	0	6
2	2.15E-07	TGTGCCAGCAGCTTAACGGGGGGGCCCTACAATGAGCAGCTCTTC	CASSLTGGPYNEQLF	TRBV7-9*01, TRBV7-9*02, TRBV11-2*03	TRBV7-9, TRBV11-2	TRBJ2-1*01	TRBJ2-1	TRBD2*01	TRBD2	11	16	23	25	4	1	5
2	2.15E-07	TGTGCCAGCAGCTTAAATCCAGACGGCCCCTACGAGCAGTACTTC	CASSLNPDGPYEQYF	TRBV7-2*04, TRBV7-2*01	TRBV7-2	TRBJ2-7*01	TRBJ2-7	TRBD1*01, TRBD2*02, TRBD2*01	TRBD1, TRBD2	14	21	23	28	6	4	10
2	2.15E-07	TGTGCCAGCAGCTCTACGTGGCAGGGGGCCAACGTCCTGACTTTC	CASSSTWQGANVLTF	TRBV9*02, TRBV9*01, TRBV9*03	TRBV9	TRBJ2-6*01	TRBJ2-6	TRBD1*01, TRBD2*02, TRBD2*01	TRBD1, TRBD2	11	21	23	24	9	0	9
2	2.15E-07	TGTGCCAGCAGCTCCCCGGCAGGGAACTACAATGAGCAGTTCTTC	CASSSPAGNYNEQFF	TRBV6-3*01, TRBV6-2*01	TRBV6-3, TRBV6-2	TRBJ2-1*01	TRBJ2-1	TRBD1*01, TRBD2*02, TRBD2*01	TRBD1, TRBD2	10	19	23	26	8	2	10
2	2.15E-07	TGTGCCAGCAGCTCGGTAGGGGGGCCGAACACTGAAGCGTTCTTT	CASSSVGGPNTEAFF	TRBV7-9*01, TRBV7-9*04, TRBV7-9*02	TRBV7-9	TRBJ1-1*01	TRBJ1-1	TRBD1*01, TRBD2*01	TRBD1, TRBD2	13	19	24	26	5	1	6
2	2.15E-07	TGTGCCAGCAGCTCGGGTGGGACAGTCGTTTCACCCCTCCACTTT	CASSSGGTVVSPLHF	TRBV7-9*03, TRBV7-9*01, TRBV7-9*04, TRBV7-9*02	TRBV7-9	TRBJ1-6*01	TRBJ1-6	TRBD1*01	TRBD1	13	18	24	29	4	4	8
2	2.15E-07	TGTGCCAGCAGCTCGGGTGAGGGTTATAATTCACCCCTCCACTTT	CASSSGEGYNSPLHF	TRBV7-2*04, TRBV7-2*01	TRBV7-2	TRBJ1-1*01, TRBJ1-6*02	TRBJ1-1, TRBJ1-6	TRBD2*02	TRBD2	12	18	22	24	5	1	6
2	2.15E-07	TGTGCCAGCAGCTCGGGACTAGCGGGATCCTACGAGCAGTACTTC	CASSSGLAGSYEQYF	TRBV7-9*03, TRBV7-4*01, TRBV7-9*01, TRBV7-9*04, TRBV7-9*02	TRBV7-9, TRBV7-4	TRBJ2-7*01	TRBJ2-7	TRBD2*02	TRBD2	13	14	26	27	0	0	0
2	2.15E-07	TGTGCCAGCAGCTCGGACAGGGGTACCTCCTACGAGCAGTACTTC	CASSSDRGTSYEQYF	TRBV7-9*03, TRBV7-9*01, TRBV7-9*04, TRBV7-9*02	TRBV7-9	TRBJ2-7*01	TRBJ2-7	TRBD1*01	TRBD1	13	14	22	26	0	3	3
2	2.15E-07	TGTGCCAGCAGCTCAGTAGCGGGACTAGCGTACGAGCAGTACTTC	CASSSVAGLAYEQYF	TRBV6-5*01, TRBV7-2*04, TRBV7-2*01	TRBV6-5, TRBV7-2	TRBJ2-7*01	TRBJ2-7	TRBD2*02, TRBD2*01	TRBD2	12	20	29	30	7	0	7
2	2.15E-07	TGTGCCAGCAGCTCAGGGGGGGCCTCCTACAATGAGCAGTTCTTC	CASSSGGASYNEQFF	TRBV7-9*01, TRBV7-9*04, TRBV7-9*02	TRBV7-9	TRBJ2-1*01	TRBJ2-1	TRBD2*01	TRBD2	13	15	21	23	1	1	2
2	2.15E-07	TGTGCCAGCAGCTCAAGGGACAGCTCTAATGAAAAACTGTTTTTT	CASSSRDSSNEKLFF	TRBV13*01	TRBV13	TRBJ1-4*01	TRBJ1-4	TRBD1*01	TRBD1	12	16	22	25	3	2	5
2	2.15E-07	TGTGCCAGCAGCTGCAGGACTCGAGCGAATTCACCCCTCCACTTT	CASSCRTRANSPLHF	TRBV7-8*01, TRBV7-8*03	TRBV7-8	TRBJ1-6*02	TRBJ1-6	TRBD2*02, TRBD2*01	TRBD2	12	16	20	27	3	6	9
2	2.15E-07	TGTGCCAGCAGCTGGCTGGACAGGGAGAACTATGGCGACACCTTC	CASSWLDRENYGDTF	TRBV7-8*01, TRBV7-8*03	TRBV7-8	TRBJ1-2*01	TRBJ1-2	TRBD1*01	TRBD1	12	17	24	27	4	2	6
2	2.15E-07	TGTGCCAGCAGCTGAGTGGGACAGGGGGCGGACGAGCAGTACTTC	CASS*VGQGADEQYF	TRBV7-8*01, TRBV7-2*04, TRBV7-2*01	TRBV7-8, TRBV7-2	TRBJ2-7*01	TRBJ2-7	TRBD1*01	TRBD1	12	17	28	31	4	2	6
2	2.15E-07	TGTGCCAGCAGCTGAGCCGGGCAGCCAAATTCACCCCTCCACTTT	CASS*AGQPNSPLHF	TRBV7-9*01, TRBV7-9*02	TRBV7-9	TRBJ1-6*01	TRBJ1-6	TRBD1*01, TRBD2*02, TRBD2*01	TRBD1, TRBD2	16	18	21	27	1	5	6
2	2.15E-07	TGTGCCAGCAGCTGAGAGGCCGTTTCCTACAATGATCAGTTCTTC	CASS*EAVSYNDQFF	TRBV7-6*01	TRBV7-6	TRBJ2-1*01	TRBJ2-1	TRBD2*02	TRBD2	12	15	18	24	2	5	7
2	2.15E-07	TGTGCCAGCAGCTATGGGGGCGAAGCCAAAAACATTCAGTACTTC	CASSYGGEAKNIQYF	TRBV25-1*01, TRBV11-2*03	TRBV11-2, TRBV25-1	TRBJ2-4*01	TRBJ2-4	TRBD1*01	TRBD1	11	15	20	23	3	2	5
2	2.15E-07	TGTGCCAGCAGCTAGACTAGCGGGAGCTCCTACGAGCAGTACTTC	CASS*TSGSSYEQYF	TRBV7-2*04, TRBV7-2*01	TRBV7-2	TRBJ2-7*01	TRBJ2-7	TRBD2*02	TRBD2	12	14	25	26	1	0	1
2	2.15E-07	TGTGCCAGCAGCCTTACTAGCGCAAGCTCCTACGAACAGTACTTC	CASSLTSASSYEQYF	TRBV7-6*01, TRBV7-6*02	TRBV7-6	TRBJ2-7*01	TRBJ2-7	TRBD2*02, TRBD2*01	TRBD2	11	15	21	26	3	4	7
2	2.15E-07	TGTGCCAGCAGCCTCCGGGACAGGGACCATCATGGCTACACCTTC	CASSLRDRDHHGYTF	TRBV6-3*01, TRBV6-2*01	TRBV6-3, TRBV6-2	TRBJ1-2*01	TRBJ1-2	TRBD1*01	TRBD1	10	16	24	31	5	6	11
2	2.15E-07	TGTGCCAGCAGCCTCAGCGGGAGGCTTAAAGATACGCAGTATTTT	CASSLSGRLKDTQYF	TRBV7-9*03, TRBV7-9*01, TRBV7-9*04, TRBV7-9*02	TRBV7-9	TRBJ2-3*01	TRBJ2-3	TRBD2*02	TRBD2	11	15	23	29	3	5	8
2	2.15E-07	TGTGCCAGCAGCCTGGAGCGGGCTACAACCTACGAGCAGTATTTT	CASSLERATTYEQYF	TRBV5-4*01, TRBV28*01	TRBV5-4, TRBV28	TRBJ2-3*01	TRBJ2-3	TRBD2*02, TRBD2*01	TRBD2	15	16	21	35	0	13	13
2	2.15E-07	TGTGCCAGCAGCCTAAAGCGGGGGGCGGGAGATACGCAGTATTTT	CASSLKRGAGDTQYF	TRBV7-8*03	TRBV7-8	TRBJ2-3*01	TRBJ2-3	TRBD2*01	TRBD2	12	16	24	29	3	4	7
2	2.15E-07	TGTGCCAGCAGCCCTTCGGGAGGGCCCTACAATGAGCAGTTCTTC	CASSPSGGPYNEQFF	TRBV3-1*01	TRBV3-1	TRBJ2-1*01	TRBJ2-1	TRBD2*02	TRBD2	12	16	23	25	3	1	4
2	2.15E-07	TGTGCCAGCAGCCCTCAGGGGGCGGGGGCCAACGTCCTGACTTTC	CASSPQGAGANVLTF	TRBV9*02, TRBV9*01, TRBV9*03	TRBV9	TRBJ2-6*01	TRBJ2-6	TRBD1*01	TRBD1	11	15	22	24	3	1	4
2	2.15E-07	TGTGCCAGCAGCCCCTCGGGAGGACTAGCGCACATTCAGTACTTC	CASSPSGGLAHIQYF	TRBV3-1*01	TRBV3-1	TRBJ2-4*01	TRBJ2-4	TRBD2*02, TRBD2*01	TRBD2	12	21	29	31	8	1	9
2	2.15E-07	TGTGCCAGCAGCCCCCTCGGCAGGGGGGAAGAGACCCAGTACTTC	CASSPLGRGEETQYF	TRBV7-2*04, TRBV11-1*01, TRBV7-2*01	TRBV7-2, TRBV11-1	TRBJ2-5*01	TRBJ2-5	TRBD1*01	TRBD1	11	20	26	28	8	1	9
2	2.15E-07	TGTGCCAGCAGCCCCCCGCGCTGGGCGGGTTCACCCCTCCACTTT	CASSPPRWAGSPLHF	TRBV7-8*01, TRBV7-8*03	TRBV7-8	TRBJ1-6*01	TRBJ1-6	TRBD2*01	TRBD2	12	13	18	29	0	10	10
2	2.15E-07	TGTGCCAGCAGCCCCCCAACCACAGGGGAAACTGAGGCTTTCTTT	CASSPPTTGETEAFF	TRBV5-5*01, TRBV5-5*02, TRBV5-5*03	TRBV5-5	TRBJ1-1*01	TRBJ1-1	TRBD1*01	TRBD1	11	21	27	30	9	2	11
2	2.15E-07	TGTGCCAGCAGCCCCGCCGTGGATCTTGCCTACGAGCAGTACTTC	CASSPAVDLAYEQYF	TRBV9*02, TRBV9*01, TRBV9*03	TRBV9	TRBJ2-7*01	TRBJ2-7	TRBD2*02, TRBD2*01	TRBD2	11	12	16	28	0	11	11
2	2.15E-07	TGTGCCAGCAGCCCCGGTAGCGGGGGCGAAGAGACCCAGCATTTT	CASSPGSGGEETQHF	TRBV5-4*01, TRBV5-5*01, TRBV5-4*03, TRBV5-5*02, TRBV5-5*03, TRBV5-4*04	TRBV5-4, TRBV5-5	TRBJ1-5*01	TRBJ1-5	TRBD2*01	TRBD2	11	17	25	34	5	8	13
2	2.15E-07	TGTGCCAGCAGCCCCGATGAACTAGCGGGGGCGGGGCAGTTCTTC	CASSPDELAGAGQFF	TRBV7-6*01, TRBV7-6*02	TRBV7-6	TRBJ2-1*01	TRBJ2-1	TRBD2*01	TRBD2	11	20	30	35	8	4	12
2	2.15E-07	TGTGCCAGCAGCCCGTCCGGGACTATGGCCCTGGGCTACGCCTTC	CASSPSGTMALGYAF	TRBV9*02, TRBV9*01, TRBV9*03	TRBV9	TRBJ1-2*01	TRBJ1-2	TRBD2*02, TRBD2*01	TRBD2	11	18	24	33	6	8	14
2	2.15E-07	TGTGCCAGCAGCCCGGGGCAGGGGTATTACAATGAGCAGTTCTTC	CASSPGQGYYNEQFF	TRBV6-1*01	TRBV6-1	TRBJ2-1*01	TRBJ2-1	TRBD1*01	TRBD1	10	18	23	27	7	3	10
2	2.15E-07	TGTGCCAGCAGCCCGACGACAGACGGGGTCACTGAAGCTTTCTTT	CASSPTTDGVTEAFF	TRBV4-2*01	TRBV4-2	TRBJ1-1*01	TRBJ1-1	TRBD1*01, TRBD2*01	TRBD1, TRBD2	12	17	21	29	4	7	11
2	2.15E-07	TGTGCCAGCAGCCCGAAGGGGGTTAACACCGGGGAGCTGTTTTTT	CASSPKGVNTGELFF	TRBV7-9*03, TRBV7-9*01, TRBV7-9*04, TRBV7-9*02	TRBV7-9	TRBJ2-2*01	TRBJ2-2	TRBD1*01	TRBD1	11	16	21	24	4	2	6
2	2.15E-07	TGTGCCAGCAGCCCAGGGACTAGCGGGCCCTACGAGCAGTACTTC	CASSPGTSGPYEQYF	TRBV7-9*03, TRBV7-9*01, TRBV7-9*04, TRBV7-9*02	TRBV7-9	TRBJ2-7*01	TRBJ2-7	TRBD2*02, TRBD2*01	TRBD2	11	15	26	28	3	1	4
2	2.15E-07	TGTGCCAGCAGCCCAACCGGGACAGGTTTCTACGAGCAGTACTTC	CASSPTGTGFYEQYF	TRBV5-4*01, TRBV5-4*03, TRBV5-4*04	TRBV5-4	TRBJ2-7*01	TRBJ2-7	TRBD1*01	TRBD1	11	18	25	29	6	3	9
2	2.15E-07	TGTGCCAGCAGCCGGGACACCCAAAATTCAGAGACCCAGCATTTT	CASSRDTQNSETQHF	TRBV9*02, TRBV9*01, TRBV9*03	TRBV9	TRBJ1-5*01	TRBJ1-5	TRBD1*01	TRBD1	11	13	18	34	1	15	16
2	2.15E-07	TGTGCCAGCAGCCGAGGCGGGAATAGCAATCAGCCCCAGCATTTT	CASSRGGNSNQPQHF	TRBV11-2*03	TRBV11-2	TRBJ1-5*01	TRBJ1-5	TRBD2*02	TRBD2	11	16	21	23	4	1	5
2	2.15E-07	TGTGCCAGCAGCCGAAGATCGGGGAGCAATCAGCCCCAGCATTTT	CASSRRSGSNQPQHF	TRBV5-4*01, TRBV5-4*03, TRBV5-4*04	TRBV5-4	TRBJ1-5*01	TRBJ1-5	TRBD2*01	TRBD2	11	19	23	24	7	0	7
2	2.15E-07	TGTGCCAGCAGCCACCGGGACAGGGTCCAAGAGACCCAGTACTTC	CASSHRDRVQETQYF	TRBV7-9*03, TRBV7-9*01, TRBV7-9*04, TRBV7-9*02	TRBV7-9	TRBJ2-5*01	TRBJ2-5	TRBD1*01	TRBD1	11	16	24	26	4	1	5
2	2.15E-07	TGTGCCAGCAGCCACACCGCGGACAGGGAATATGGCGACACCTTC	CASSHTADREYGDTF	TRBV7-9*03, TRBV7-9*01, TRBV7-9*04, TRBV7-9*02	TRBV7-9	TRBJ1-2*01	TRBJ1-2	TRBD1*01	TRBD1	11	20	27	30	8	2	10
2	2.15E-07	TGTGCCAGCAGCCAGGGGAGGGGCCGGGGACAGCCCCAGCATTTT	CASSQGRGRGQPQHF	TRBV3-1*01	TRBV3-1	TRBJ1-5*01	TRBJ1-5	TRBD2*02	TRBD2	13	15	21	30	1	8	9
2	2.15E-07	TGTGCCAGCAGCCAAGTCAGTCAGGCGAGGGATGGCTACACCTTC	CASSQVSQARDGYTF	TRBV4-2*01	TRBV4-2	TRBJ1-2*01	TRBJ1-2	TRBD2*02	TRBD2	15	26	30	31	10	0	10
2	2.15E-07	TGTGCCAGCAGCCAAGACCGCAGTCAGAGATCGCCCCTCCACTTT	CASSQDRSQRSPLHF	TRBV4-2*01	TRBV4-2	TRBJ1-6*02	TRBJ1-6	TRBD2*02, TRBD2*01	TRBD2	16	17	20	33	0	12	12
2	2.15E-07	TGTGCCAGCAGCCAAGAAGGAGGGTCTACCTACGAGCAGTATTTT	CASSQEGGSTYEQYF	TRBV14*01	TRBV14	TRBJ2-3*01	TRBJ2-3	TRBD2*02	TRBD2	16	18	23	35	1	11	12
2	2.15E-07	TGTGCCAGCAGCGTTTCGACAGGGCCAGGACAGCCCCAGCATTTT	CASSVSTGPGQPQHF	TRBV9*02, TRBV9*01, TRBV9*03	TRBV9	TRBJ1-5*01	TRBJ1-5	TRBD1*01	TRBD1	13	17	23	30	3	6	9
2	2.15E-07	TGTGCCAGCAGCGTTTCACTAGTAGCTGGAGATACGCAGTATTTT	CASSVSLVAGDTQYF	TRBV9*02, TRBV9*01, TRBV9*03	TRBV9	TRBJ2-3*01	TRBJ2-3	TRBD2*02, TRBD2*01	TRBD2	13	17	21	29	3	7	10
2	2.15E-07	TGTGCCAGCAGCGTCGGGACAGGGTTGAACCCTGAAGCTTTCTTT	CASSVGTGLNPEAFF	TRBV9*02, TRBV9*01	TRBV9	TRBJ1-1*01	TRBJ1-1	TRBD1*01	TRBD1	13	15	23	25	1	1	2
2	2.15E-07	TGTGCCAGCAGCGTCGAAAGGGGTTTGGGAGATACGCAGTACTTC	CASSVERGLGDTQYF	TRBV9*02, TRBV9*01, TRBV7-2*04, TRBV7-2*01	TRBV9, TRBV7-2	TRBJ2-5*01	TRBJ2-5	TRBD1*01, TRBD2*02	TRBD1, TRBD2	13	18	22	36	4	13	17
2	2.15E-07	TGTGCCAGCAGCGTGAGCGGGAGGGCCATAGATACGCAGTACTTC	CASSVSGRAIDTQYF	TRBV9*02, TRBV9*01, TRBV9*03	TRBV9	TRBJ2-7*01, TRBJ2-4*01, TRBJ2-5*01	TRBJ2-7, TRBJ2-4, TRBJ2-5	TRBD2*02	TRBD2	13	15	24	35	1	10	11
2	2.15E-07	TGTGCCAGCAGCGTGAGACTAACGCGGTTTCGGGGAGCTGTTTTT	CASSVRLTRFRGAVF	TRBV9*02, TRBV9*01, TRBV9*03	TRBV9	TRBJ2-2*01	TRBJ2-2	TRBD2*02, TRBD2*01	TRBD2	13	32	36	40	18	3	21
2	2.15E-07	TGTGCCAGCAGCGTACTAGCGGGACCCACAGATACGCAGTATTTT	CASSVLAGPTDTQYF	TRBV9*02, TRBV9*01	TRBV9	TRBJ2-3*01	TRBJ2-3	TRBD2*02	TRBD2	14	15	23	26	0	2	2
2	2.15E-07	TGTGCCAGCAGCGTAGTGGACAGGGGGAAAACTGAAGCTTTCTTT	CASSVVDRGKTEAFF	TRBV9*02, TRBV9*01	TRBV9	TRBJ1-1*01	TRBJ1-1	TRBD1*01	TRBD1	15	17	25	26	1	0	1
2	2.15E-07	TGTGCCAGCAGCGTAGCTCCGGGACATAATCAGCCCCAGCATTTT	CASSVAPGHNQPQHF	TRBV9*02, TRBV9*01	TRBV9	TRBJ1-5*01	TRBJ1-5	TRBD1*01	TRBD1	15	20	25	27	4	1	5
2	2.15E-07	TGTGCCAGCAGCGTAGCACCATATAGCAATCAGCCCCAGCATTTT	CASSVAPYSNQPQHF	TRBV9*02, TRBV9*01	TRBV9	TRBJ1-5*01	TRBJ1-5	TRBD1*01, TRBD2*02, TRBD2*01	TRBD1, TRBD2	15	-1	-1	23	-1	-1	7
2	2.15E-07	TGTGCCAGCAGCGTAGGTGGTAGCGCAAGAGGGGAGCAGTTCTTC	CASSVGGSARGEQFF	TRBV9*02, TRBV9*01	TRBV9	TRBJ2-1*01	TRBJ2-1	TRBD2*02, TRBD2*01	TRBD2	15	28	32	33	12	0	12
2	2.15E-07	TGTGCCAGCAGCGTAGGGACTAGCGGACTCAATGAGCAGTTCTTC	CASSVGTSGLNEQFF	TRBV11-3*01	TRBV11-3	TRBJ2-1*01	TRBJ2-1	TRBD2*02, TRBD2*01	TRBD2	15	16	25	29	0	3	3
2	2.15E-07	TGTGCCAGCAGCGTAGGAAATAGCGGGAGTTACGAGCAGTACTTC	CASSVGNSGSYEQYF	TRBV9*02, TRBV9*01	TRBV9	TRBJ2-7*01	TRBJ2-7	TRBD2*02	TRBD2	15	20	28	30	4	1	5
2	2.15E-07	TGTGCCAGCAGCGTAATAGCGGGAGAGACAGATACGCAGTATTTT	CASSVIAGETDTQYF	TRBV11-2*03	TRBV11-2	TRBJ2-3*01	TRBJ2-3	TRBD2*02	TRBD2	11	16	24	27	4	2	6
2	2.15E-07	TGTGCCAGCAGCGTAACCGGGGCGGGGGCCAACGTCCTGACTTTC	CASSVTGAGANVLTF	TRBV9*02, TRBV9*01	TRBV9	TRBJ2-6*01	TRBJ2-6	TRBD1*01, TRBD2*01	TRBD1, TRBD2	14	18	22	24	3	1	4
2	2.15E-07	TGTGCCAGCAGCGCCTGGGGGGGCTGAGACACTGAAGCTTTCTTT	CASSAWGG*DTEAFF	TRBV9*02, TRBV9*01, TRBV9*03	TRBV9	TRBJ1-1*01	TRBJ1-1	TRBD2*01	TRBD2	12	16	22	28	3	5	8
2	2.15E-07	TGTGCCAGCAGCGCCCTAGCGGGAGGGCCCGAGGAGCAGTTCTTC	CASSALAGGPEEQFF	TRBV7-2*04, TRBV7-2*01	TRBV7-2	TRBJ2-1*01	TRBJ2-1	TRBD2*02	TRBD2	11	15	26	33	3	6	9
2	2.15E-07	TGTGCCAGCAGCGCCCGGGGGGCGGGGGCCAACGTCCTGACTTTC	CASSARGAGANVLTF	TRBV9*02, TRBV9*01, TRBV9*03, TRBV3-1*01	TRBV9, TRBV3-1	TRBJ2-6*01	TRBJ2-6	TRBD2*01	TRBD2	12	15	21	24	2	2	4
2	2.15E-07	TGTGCCAGCAGCGCCCACGGGTCTGGGGCCAACGTCCTGACTTTC	CASSAHGSGANVLTF	TRBV9*02, TRBV9*01, TRBV9*03	TRBV9	TRBJ2-6*01	TRBJ2-6	TRBD2*02, TRBD2*01	TRBD2	12	17	20	21	4	0	4
2	2.15E-07	TGTGCCAGCAGCGCCGGGACAGGGTCGAACACTGAAGCCTTCTTT	CASSAGTGSNTEAFF	TRBV9*02, TRBV9*01	TRBV9	TRBJ1-1*01	TRBJ1-1	TRBD1*01	TRBD1	12	15	23	26	2	2	4
2	2.15E-07	TGTGCCAGCAGCGCCGGGACAGGGAAATCAGAGTCCCTCCACTTT	CASSAGTGKSESLHF	TRBV9*02, TRBV6-5*01, TRBV9*01, TRBV9*03	TRBV9, TRBV6-5	TRBJ1-6*01	TRBJ1-6	TRBD1*01	TRBD1	12	15	23	34	2	10	12
2	2.15E-07	TGTGCCAGCAGCGCGGGACTAGCGGTAGACTACGAGCAGTACTTC	CASSAGLAVDYEQYF	TRBV9*02, TRBV9*01, TRBV9*03	TRBV9	TRBJ2-7*01	TRBJ2-7	TRBD2*02, TRBD2*01	TRBD2	12	14	24	29	1	4	5
2	2.15E-07	TGTGCCAGCAGCGCGGGACTAGCGGGAGAAGAGACCCAGTACTTC	CASSAGLAGEETQYF	TRBV13*02, TRBV13*01	TRBV13	TRBJ2-5*01	TRBJ2-5	TRBD2*02	TRBD2	11	14	27	28	2	0	2
2	2.15E-07	TGTGCCAGCAGCGCGACAGGACACTCCTACAATGAGCAGTTCTTC	CASSATGHSYNEQFF	TRBV5-4*01, TRBV5-5*01, TRBV5-8*01, TRBV5-4*03, TRBV11-3*01, TRBV4-2*01, TRBV5-5*02, TRBV5-4*02, TRBV11-3*02, TRBV5-5*03, TRBV5-8*02, TRBV5-4*04, TRBV4-2*02	TRBV5-4, TRBV5-5, TRBV5-8, TRBV11-3, TRBV4-2	TRBJ2-1*01	TRBJ2-1	TRBD1*01	TRBD1	11	14	19	23	2	3	5
2	2.15E-07	TGTGCCAGCAGCGCATGACAGGGGGCATCAAGAGACCAGTACTTC	CASSA*QGASRDQYF	TRBV9*02, TRBV9*01	TRBV9	TRBJ2-5*01	TRBJ2-5	TRBD1*01	TRBD1	12	16	25	35	3	9	12
2	2.15E-07	TGTGCCAGCAGCGCACAGGGTAGCTCCTACAAGGAGCAGGTCTTC	CASSAQGSSYKEQVF	TRBV2*01, TRBV2*03	TRBV2	TRBJ2-1*01	TRBJ2-1	TRBD1*01	TRBD1	10	14	19	33	3	13	16
2	2.15E-07	TGTGCCAGCAGCGGCTCTGGGTCGGGGCAAGAGACCCAGTACTTC	CASSGSGSGQETQYF	TRBV7-8*01, TRBV7-8*03	TRBV7-8	TRBJ2-5*01	TRBJ2-5	TRBD2*01	TRBD2	11	22	26	27	10	0	10
2	2.15E-07	TGTGCCAGCAGCGGGGGGGGAGGGCAGTACAAGGAGCAGGTCTTC	CASSGGGGQYKEQVF	TRBV5-4*01, TRBV5-4*03, TRBV5-4*04	TRBV5-4	TRBJ2-1*01	TRBJ2-1	TRBD2*02, TRBD2*01	TRBD2	11	17	23	33	5	9	14
2	2.15E-07	TGTGCCAGCAGCGGAGTCACGGTTAAGTGGGAGACCCAGTACTTC	CASSGVTVKWETQYF	TRBV7-9*03, TRBV7-9*01, TRBV7-9*04, TRBV7-9*02	TRBV7-9	TRBJ2-5*01	TRBJ2-5	TRBD2*02, TRBD2*01	TRBD2	11	12	15	30	0	14	14
2	2.15E-07	TGTGCCAGCAGCGGAGCGGGGGAATACCAAGAGACCCAGTACTTC	CASSGAGEYQETQYF	TRBV7-2*04, TRBV11-2*03, TRBV7-2*01, TRBV7-2*02	TRBV11-2, TRBV7-2	TRBJ2-5*01	TRBJ2-5	TRBD2*01	TRBD2	11	14	21	25	2	3	5
2	2.15E-07	TGTGCCAGCAGCGGAACGGGGGACTAGAATTCACCCCTCCACTTT	CASSGTGD*NSPLHF	TRBV9*02, TRBV9*01	TRBV9	TRBJ1-6*02	TRBJ1-6	TRBD2*01	TRBD2	12	16	21	23	3	1	4
2	2.15E-07	TGTGCCAGCAGCGACTAGCGGGGGGTTGGCGGGGAGCTGTTTTTT	CASSD*RGVGGELFF	TRBV7-6*01, TRBV7-6*02	TRBV7-6	TRBJ2-2*01	TRBJ2-2	TRBD2*01	TRBD2	11	12	24	29	0	4	4
2	2.15E-07	TGTGCCAGCAGCGAGACTAGCGGGAGCAATCAGCCCCAGCATTTT	CASSETSGSNQPQHF	TRBV7-9*03, TRBV7-9*01, TRBV7-9*04, TRBV7-9*02	TRBV7-9	TRBJ1-5*01	TRBJ1-5	TRBD2*02, TRBD2*01	TRBD2	11	14	23	24	2	0	2
2	2.15E-07	TGTGCCAGCAGCGAGACCAAGGGAGACAGGGAGACCCAGTACTTC	CASSETKGDRETQYF	TRBV7-2*04, TRBV7-2*01	TRBV7-2	TRBJ2-5*01	TRBJ2-5	TRBD1*01	TRBD1	11	24	29	30	12	0	12
2	2.15E-07	TGTGCCAGCAGCACCGGAACAGGGGTGAATTCACCCCTCCACTTT	CASSTGTGVNSPLHF	TRBV7-2*04, TRBV7-2*01	TRBV7-2	TRBJ1-6*01	TRBJ1-6	TRBD1*01	TRBD1	11	18	24	27	6	2	8
2	2.15E-07	TGTGCCAGCAGCAGGACTAGCGGGACTTACAAGGAGCAGGTCTTC	CASSRTSGTYKEQVF	TRBV7-2*04, TRBV7-2*01	TRBV7-2	TRBJ2-1*01	TRBJ2-1	TRBD2*02	TRBD2	11	13	24	33	1	8	9
2	2.15E-07	TGTGCCAGCAGGCCTCTGGGGATGGGTCCAGATACGCAGTATTTT	CASRPLGMGPDTQYF	TRBV3-1*01, TRBV28*01	TRBV3-1, TRBV28	TRBJ2-3*01	TRBJ2-3	TRBD1*01, TRBD2*02, TRBD2*01	TRBD1, TRBD2	10	18	21	28	7	6	13
2	2.15E-07	TGTGCCAGCAGGGGGGCCCAACCGCATAATGAAAAACTGTTTTTT	CASRGAQPHNEKLFF	TRBV2*01, TRBV2*02, TRBV2*03	TRBV2	TRBJ1-4*01	TRBJ1-4	TRBD1*01	TRBD1	10	11	16	26	0	9	9
2	2.15E-07	TGTGCCAGCAGAGCCTTAGCGGGAGTAACCTGGGAGCAGTACTTC	CASRALAGVTWEQYF	TRBV2*01, TRBV2*02, TRBV2*03	TRBV2	TRBJ2-7*01	TRBJ2-7	TRBD2*02	TRBD2	10	16	24	33	5	8	13
2	2.15E-07	TGTGCCAGCAGAGATCAACTAGCGCCAGCCTACGAGCGGCACTTC	CASRDQLAPAYERHF	TRBV12-4*01, TRBV12-3*01	TRBV12-4, TRBV12-3	TRBJ2-7*01	TRBJ2-7	TRBD2*02, TRBD2*01	TRBD2	10	17	23	40	6	16	22
2	2.15E-07	TGTGCCAGCAGAGAGACTAGCCTTGTTTCAGATACGCAGTATTTT	CASRETSLVSDTQYF	TRBV6-6*02, TRBV6-6*01, TRBV6-6*03, TRBV6-6*04	TRBV6-6	TRBJ2-3*01	TRBJ2-3	TRBD2*02, TRBD2*01	TRBD2	10	14	20	28	3	7	10
2	2.15E-07	TGTGCCAGCAAGGCTAGCGGGGGGGCTCAAGAGACCCAGTACTTC	CASKASGGAQETQYF	TRBV3-1*01	TRBV3-1	TRBJ2-5*01	TRBJ2-5	TRBD2*01	TRBD2	9	13	24	27	3	2	5
2	2.15E-07	TGTGCCAGCAAACACAGGGAGGGGCCCACAGATACGCAGGATTTT	CASKHREGPTDTQDF	TRBV2*01, TRBV2*02, TRBV2*03	TRBV2	TRBJ2-3*01	TRBJ2-3	TRBD2*02	TRBD2	9	16	22	26	6	3	9
2	2.15E-07	TGTGCCAACAGCGTAGAGGGGGCCTACAACAATGAGCAGTTCTTC	CANSVEGAYNNEQFF	TRBV9*02, TRBV9*01	TRBV9	TRBJ2-1*01	TRBJ2-1	TRBD1*01	TRBD1	15	16	22	28	0	5	5
2	2.15E-07	TGCGCCTGCAGTGCGTCGGACTCTGGGGCCAACGTCCTGACTTTC	CACSASDSGANVLTF	TRBV10-2*01	TRBV10-2	TRBJ2-6*01	TRBJ2-6	TRBD1*01, TRBD2*02, TRBD2*01	TRBD1, TRBD2	12	17	19	20	4	0	4
2	2.15E-07	TGCGCCTGCAGTGAGGCGGACTCTGGGGCCAACGTCCTGACTTTC	CACSEADSGANVLTF	TRBV10-2*01	TRBV10-2	TRBJ2-6*01	TRBJ2-6	TRBD2*02, TRBD2*01	TRBD2	14	15	18	20	0	1	1
2	2.15E-07	TGCGCCGGCAGTGAGTCGGGCTCTGGGGCCAACGTCCTGACTTTC	CAGSESGSGANVLTF	TRBV10-2*01	TRBV10-2	TRBJ2-6*01	TRBJ2-6	TRBD1*01, TRBD2*02, TRBD2*01	TRBD1, TRBD2	16	17	19	20	0	0	0
2	2.15E-07	TGCGCCGGCAGTGAGTCGGACTCTGGGGCCAACGCCCTGACTTTC	CAGSESDSGANALTF	TRBV10-2*01	TRBV10-2	TRBJ2-6*01	TRBJ2-6	TRBD1*01, TRBD2*02, TRBD2*01	TRBD1, TRBD2	16	17	19	20	0	0	0
2	2.15E-07	TGCGCCATCAGTGAGTCGGGAAATAGCAATCAGCCCCAGCATTTT	CAISESGNSNQPQHF	TRBV10-2*01	TRBV10-2	TRBJ1-5*01	TRBJ1-5	TRBD1*01, TRBD2*02, TRBD2*01	TRBD1, TRBD2	16	17	20	23	0	2	2
2	2.15E-07	TGCGCCAGTAGCTTTTCTACAGGGGACCAAGGGACCCAGTACTTC	CASSFSTGDQGTQYF	TRBV5-1*01	TRBV5-1	TRBJ2-5*01	TRBJ2-5	TRBD1*01, TRBD2*01	TRBD1, TRBD2	13	18	24	25	4	0	4
2	2.15E-07	TGCGCCAGTAGCCCGGGACAGGGGGTGTGCAATGAGCAGTTCTTC	CASSPGQGVCNEQFF	TRBV19*01, TRBV4-1*02, TRBV19*03, TRBV4-1*01, TRBV19*02	TRBV19, TRBV4-1	TRBJ2-1*01	TRBJ2-1	TRBD1*01	TRBD1	12	14	24	29	1	4	5
2	2.15E-07	TGCGCCAGCAGTTGTCCCGGACAGGGGTCCCCTGAAGCTTTCTTT	CASSCPGQGSPEAFF	TRBV10-2*01	TRBV10-2	TRBJ1-1*01	TRBJ1-1	TRBD1*01	TRBD1	11	18	26	31	6	4	10
2	2.15E-07	TGCGCCAGCAGTGCGTCCCAGGGGGGGGGAGAGACCCAGTACTTC	CASSASQGGGETQYF	TRBV10-1*01	TRBV10-1	TRBJ2-5*01	TRBJ2-5	TRBD1*01, TRBD2*01	TRBD1, TRBD2	16	18	24	29	1	4	5
2	2.15E-07	TGCGCCAGCAGTGCGTCGGATTCTGGGGCCAACGTCCTGACTTTC	CASSASDSGANVLTF	TRBV10-2*01	TRBV10-2	TRBJ2-6*01	TRBJ2-6	TRBD1*01, TRBD2*02, TRBD2*01	TRBD1, TRBD2	16	17	19	21	0	1	1
2	2.15E-07	TGCGCCAGCAGTGGGTCGGACTCCGGGGCCAACGTCCTGACTTTC	CASSGSDSGANVLTF	TRBV10-2*01	TRBV10-2	TRBJ2-6*01	TRBJ2-6	TRBD1*01, TRBD2*02, TRBD2*01	TRBD1, TRBD2	16	17	19	20	0	0	0
2	2.15E-07	TGCGCCAGCAGTGGAGGGCAGGGGGGTAACTATGGCTACACCTTC	CASSGGQGGNYGYTF	TRBV10-1*02, TRBV10-1*01	TRBV10-1	TRBJ1-2*01	TRBJ1-2	TRBD1*01, TRBD2*02	TRBD1, TRBD2	12	18	24	26	5	1	6
2	2.15E-07	TGCGCCAGCAGTGAGTTTGTCTCGGCCAAAAACATTCAGTACTTC	CASSEFVSAKNIQYF	TRBV10-2*01	TRBV10-2	TRBJ2-4*01	TRBJ2-4	TRBD1*01	TRBD1	15	17	20	24	1	3	4
2	2.15E-07	TGCGCCAGCAGTGAGTCTGACTCTGGGGCCGACGTCCTGACTTTC	CASSESDSGADVLTF	TRBV10-2*01	TRBV10-2	TRBJ2-6*01	TRBJ2-6			16	-1	-1	20	-1	-1	3
2	2.15E-07	TGCGCCAGCAGTGAGTCTGACTCTGGGGCCAACGTCCTGCCTTTC	CASSESDSGANVLPF	TRBV10-2*01	TRBV10-2	TRBJ2-6*01	TRBJ2-6			16	-1	-1	20	-1	-1	3
2	2.15E-07	TGCGCCAGCAGTGAGTCCCTAGCTCCGTCCTACGAGCAGTACTTC	CASSESLAPSYEQYF	TRBV10-1*01	TRBV10-1	TRBJ2-7*01	TRBJ2-7	TRBD2*02, TRBD2*01	TRBD2	16	18	22	27	1	4	5
2	2.15E-07	TGCGCCAGCAGTGAGTCCAATAAGGGGAAGTGAAAAACTGTTTTT	CASSESNKGK*KTVF	TRBV10-1*01	TRBV10-1	TRBJ1-4*01	TRBJ1-4	TRBD1*01	TRBD1	16	22	26	40	5	13	18
2	2.15E-07	TGCGCCAGCAGTGAGTCGGGCAGGGACCTTGTTGGCTACACCTTC	CASSESGRDLVGYTF	TRBV10-2*01	TRBV10-2	TRBJ1-2*01	TRBJ1-2	TRBD1*01, TRBD2*02, TRBD2*01	TRBD1, TRBD2	16	22	26	32	5	5	10
2	2.15E-07	TGCGCCAGCAGTGAGTCGGACTCTGGGGCTGACGTCCTGACTTTC	CASSESDSGADVLTF	TRBV10-2*01, TRBV5-1*01, TRBV5-1*02	TRBV10-2, TRBV5-1	TRBJ2-6*01	TRBJ2-6	TRBD2*02, TRBD2*01	TRBD2	10	24	28	31	13	2	15
2	2.15E-07	TGCGCCAGCAGTGAGTCGGACTCTGGGGCCAATGAGCAGTTCTTC	CASSESDSGANEQFF	TRBV10-2*01	TRBV10-2	TRBJ2-1*01	TRBJ2-1	TRBD1*01, TRBD2*02, TRBD2*01	TRBD1, TRBD2	16	24	28	29	7	0	7
2	2.15E-07	TGCGCCAGCAGTGAGTCGGACTCTGGGGCAGATACGCAGTATTTT	CASSESDSGADTQYF	TRBV10-2*01	TRBV10-2	TRBJ2-3*01	TRBJ2-3	TRBD2*02, TRBD2*01	TRBD2	16	17	21	28	0	6	6
2	2.15E-07	TGCGCCAGCAGTGAGTCGGACTCCGGAGCCAACGTCCTGACTTTC	CASSESDSGANVLTF	TRBV10-2*01	TRBV10-2	TRBJ2-6*01	TRBJ2-6	TRBD2*02, TRBD2*01	TRBD2	16	17	21	27	0	5	5
2	2.15E-07	TGCGCCAGCAGTGAGTCGGACCCTGGGGTCAACGTCCTGACTTTC	CASSESDPGVNVLTF	TRBV10-2*01	TRBV10-2	TRBJ2-6*01	TRBJ2-6	TRBD1*01, TRBD2*02, TRBD2*01	TRBD1, TRBD2	16	17	20	22	0	1	1
2	2.15E-07	TGCGCCAGCAGTGAGTCGGACCCTGGGGCCAGCGTCCTGACTTTC	CASSESDPGASVLTF	TRBV10-2*01	TRBV10-2	TRBJ2-6*01	TRBJ2-6	TRBD1*01, TRBD2*02, TRBD2*01	TRBD1, TRBD2	16	17	20	22	0	1	1
2	2.15E-07	TGCGCCAGCAGTGAGTCGGACGCTGGGGCCAACGTCATGACTTTC	CASSESDAGANVMTF	TRBV10-2*01	TRBV10-2	TRBJ2-6*01	TRBJ2-6	TRBD1*01, TRBD2*02, TRBD2*01	TRBD1, TRBD2	16	17	20	22	0	1	1
2	2.15E-07	TGCGCCAGCAGTGAGTCAGGGGAGGGAGGATACGAGCAGTACTTC	CASSESGEGGYEQYF	TRBV10-2*01	TRBV10-2	TRBJ2-7*01	TRBJ2-7	TRBD2*02	TRBD2	16	19	25	30	2	4	6
2	2.15E-07	TGCGCCAGCAGTGAGTCAGACTCTGGGGCCAGCGTCCTGACTTTC	CASSESDSGASVLTF	TRBV10-2*01	TRBV10-2	TRBJ2-6*01	TRBJ2-6			16	-1	-1	20	-1	-1	3
2	2.15E-07	TGCGCCAGCAGTGAGGCAGACTCTGGGGCCAACGTCCTGACTTTC	CASSEADSGANVLTF	TRBV10-2*01	TRBV10-2	TRBJ2-6*01	TRBJ2-6	TRBD1*01	TRBD1	14	16	18	20	1	1	2
2	2.15E-07	TGCGCCAGCAGTGAGGGGGAGGCTGGGGCCAACGTCCTGACTTTC	CASSEGEAGANVLTF	TRBV10-1*01	TRBV10-1	TRBJ2-6*01	TRBJ2-6	TRBD2*02	TRBD2	14	16	21	22	1	0	1
2	2.15E-07	TGCGCCAGCAGTGAGGACAACGGACCCGCAGATACGCAGTATTTT	CASSEDNGPADTQYF	TRBV10-2*01	TRBV10-2	TRBJ2-3*01	TRBJ2-3	TRBD1*01, TRBD2*02, TRBD2*01	TRBD1, TRBD2	14	21	24	28	6	3	9
2	2.15E-07	TGCGCCAGCAGTAAGTCGGACTCTGGGGTCAACGTCCTGACTTTC	CASSKSDSGVNVLTF	TRBV10-2*01	TRBV10-2	TRBJ2-6*01	TRBJ2-6	TRBD1*01, TRBD2*02, TRBD2*01	TRBD1, TRBD2	16	17	19	20	0	0	0
2	2.15E-07	TGCGCCAGCAGTAAGTCGGACTCTGGGGCCGACGTCCTGACTTTC	CASSKSDSGADVLTF	TRBV10-2*01	TRBV10-2	TRBJ2-6*01	TRBJ2-6	TRBD1*01, TRBD2*02, TRBD2*01	TRBD1, TRBD2	16	17	19	20	0	0	0
2	2.15E-07	TGCGCCAGCAGCTTCAACTCTAATCCCCTCAATGAGCAGTTCTTC	CASSFNSNPLNEQFF	TRBV5-1*01	TRBV5-1	TRBJ2-1*01	TRBJ2-1	TRBD1*01	TRBD1	13	24	28	29	10	0	10
2	2.15E-07	TGCGCCAGCAGCTTGGTCGGGGACAGGGAGACTGGCTGCACCTTC	CASSLVGDRETGCTF	TRBV5-1*01	TRBV5-1	TRBJ1-2*01	TRBJ1-2	TRBD1*01	TRBD1	15	19	27	32	3	4	7
2	2.15E-07	TGCGCCAGCAGCTTGGGTGGGACAACTTTCTACGAGCAGTACTTC	CASSLGGTTFYEQYF	TRBV5-1*01	TRBV5-1	TRBJ2-7*01	TRBJ2-7	TRBD1*01	TRBD1	15	18	23	29	2	5	7
2	2.15E-07	TGCGCCAGCAGCTTGGAGTAATTGGGTATCGGGGATCTGTTTTTT	CASSLE*LGIGDLFF	TRBV5-1*01	TRBV5-1	TRBJ2-2*01	TRBJ2-2	TRBD1*01, TRBD2*02, TRBD2*01	TRBD1, TRBD2	15	23	25	29	7	3	10
2	2.15E-07	TGCGCCAGCAGCTTGGAGCGGGCTACAACCTACGAGCAGTACTTC	CASSLERATTYEQYF	TRBV5-1*01	TRBV5-1	TRBJ2-7*01	TRBJ2-7	TRBD2*02, TRBD2*01	TRBD2	15	16	21	28	0	6	6
2	2.15E-07	TGCGCCAGCAGCTTGACCCAGGGGGGAGGCTACGAGCAGTACTTC	CASSLTQGGGYEQYF	TRBV5-1*01	TRBV5-1	TRBJ2-7*01	TRBJ2-7	TRBD1*01	TRBD1	14	18	24	29	3	4	7
2	2.15E-07	TGCGCCAGCAGCTTGACAGGGGTTGAGTGTAGCGAGCAGTACTTC	CASSLTGVECSEQYF	TRBV5-1*01	TRBV5-1	TRBJ2-7*01	TRBJ2-7	TRBD1*01	TRBD1	14	15	21	32	0	10	10
2	2.15E-07	TGCGCCAGCAGCTCCGACGGGGATTATAATTCACCCCCCCACTTT	CASSSDGDYNSPPHF	TRBV5-1*01	TRBV5-1	TRBJ1-6*02, TRBJ1-6*01	TRBJ1-6	TRBD2*01	TRBD2	12	17	21	24	4	2	6
2	2.15E-07	TGCGCCAGCAGCCACCCCGGGACTAGCTCCTACGAGCAGTACTTC	CASSHPGTSSYEQYF	TRBV4-1*02, TRBV4-1*01	TRBV4-1	TRBJ2-7*01	TRBJ2-7	TRBD2*02, TRBD2*01	TRBD2	13	18	25	26	4	0	4
2	2.15E-07	TGCGCCAGCAGCCAGGTGAAGGACGTCAGCTACGAGCAGTACTTC	CASSQVKDVSYEQYF	TRBV4-1*02, TRBV4-1*01	TRBV4-1	TRBJ2-7*01	TRBJ2-7	TRBD1*01, TRBD2*02, TRBD2*01	TRBD1, TRBD2	13	20	23	29	6	5	11
2	2.15E-07	TGCGCCAGCAGCCAGAGACAGGGGCCTGGGACTGAAGCTTTCTTT	CASSQRQGPGTEAFF	TRBV4-1*02, TRBV4-1*01	TRBV4-1	TRBJ1-1*01	TRBJ1-1	TRBD1*01	TRBD1	13	16	23	30	2	6	8
2	2.15E-07	TGCGCCAGCAGCCAACTTACAGGGGGCAATCAGCCCCAGCATTTT	CASSQLTGGNQPQHF	TRBV4-1*02, TRBV4-1*01	TRBV4-1	TRBJ1-5*01	TRBJ1-5	TRBD1*01	TRBD1	14	18	24	25	3	0	3
2	2.15E-07	TGCGCCAGCAGCCAAGTGGTGACGGGGGGAAACACCATATATTTT	CASSQVVTGGNTIYF	TRBV4-1*02, TRBV4-1*01	TRBV4-1	TRBJ1-3*01	TRBJ1-3	TRBD2*01	TRBD2	15	22	26	27	6	0	6
2	2.15E-07	TGCGCCAGCAGCCAAGATTTGGGGGGAGGCTACGAGCAGTACTTC	CASSQDLGGGYEQYF	TRBV4-1*02, TRBV4-1*01	TRBV4-1	TRBJ2-7*01	TRBJ2-7	TRBD2*02, TRBD2*01	TRBD2	16	23	28	29	6	0	6
2	2.15E-07	TGCGCCAGCAGCCAAGATCAGGGGGGCCGAGAGACCCAGTACTTC	CASSQDQGGRETQYF	TRBV4-3*01	TRBV4-3	TRBJ2-5*01	TRBJ2-5	TRBD1*01	TRBD1	16	18	24	29	1	4	5
2	2.15E-07	TGCGCCAGCAGCCAAGAATGGGGGCGAGGTTACATTCAGTACTTC	CASSQEWGRGYIQYF	TRBV4-1*02, TRBV4-1*01	TRBV4-1	TRBJ2-4*01	TRBJ2-4	TRBD1*01	TRBD1	16	19	24	31	2	6	8
2	2.15E-07	TGCGCCAGCAGCCAAGAAACACGGTCACGTCACCCCCTCCACTTT	CASSQETRSRHPLHF	TRBV4-1*02, TRBV4-1*01	TRBV4-1	TRBJ1-6*01	TRBJ1-6	TRBD1*01, TRBD2*02, TRBD2*01	TRBD1, TRBD2	16	18	20	33	1	12	13
2	2.15E-07	TGCGCCAGCAGCAATCTGGACAGGGAGATCGACGAGCAGTACTTC	CASSNLDREIDEQYF	TRBV5-1*01	TRBV5-1	TRBJ2-7*01	TRBJ2-7	TRBD1*01	TRBD1	11	17	24	31	5	6	11
2	2.15E-07	TGCAGTGCTTTAACCGAGGCCAGCTATGACAATGAGCAGTTCTTC	CSALTEASYDNEQFF	TRBV20-1*06, TRBV20-1*03, TRBV20-1*01, TRBV20-1*04, TRBV20-1*05, TRBV20-1*02, TRBV20-1*07	TRBV20-1	TRBJ2-1*01	TRBJ2-1	TRBD2*02, TRBD2*01	TRBD2	8	15	18	28	6	9	15
2	2.15E-07	TGCAGTGCTTCAAGCGGGAGGTGGGCCTACAATGAGCAGTTCTTC	CSASSGRWAYNEQFF	TRBV20-1*06, TRBV20-1*03, TRBV20-1*01, TRBV20-1*04, TRBV20-1*05, TRBV20-1*02, TRBV20-1*07	TRBV20-1	TRBJ2-1*01	TRBJ2-1	TRBD2*02	TRBD2	8	12	20	25	3	4	7
2	2.15E-07	TGCAGTGCTTGCCCCCCCCCGTGATCGAAAAATGAGCAGTTCTTC	CSACPPP*SKNEQFF	TRBV20-1*06, TRBV20-1*03, TRBV20-1*01, TRBV20-1*04, TRBV20-1*05, TRBV20-1*02, TRBV20-1*07	TRBV20-1	TRBJ2-1*01	TRBJ2-1	TRBD2*01	TRBD2	8	13	20	30	4	9	13
2	2.15E-07	TGCAGTGCTCCCGCCGGACAGGGTTACTCCTACGAGCAGTACTTC	CSAPAGQGYSYEQYF	TRBV20-1*06, TRBV20-1*03, TRBV20-1*01, TRBV20-1*04, TRBV20-1*05, TRBV20-1*02, TRBV20-1*07	TRBV20-1	TRBJ2-7*01	TRBJ2-7	TRBD1*01	TRBD1	8	15	22	26	6	3	9
2	2.15E-07	TGCAGTGCTGCTACGGGAGGGCCCTTCCCCGGGGAGCTGTTTTTT	CSAATGGPFPGELFF	TRBV20-1*06, TRBV20-1*03, TRBV20-1*01, TRBV20-1*04, TRBV20-1*05, TRBV20-1*02, TRBV20-1*07	TRBV20-1	TRBJ2-2*01	TRBJ2-2	TRBD2*02	TRBD2	8	13	20	28	4	7	11
2	2.15E-07	TGCAGTGCTACTGGTATTACAGGAGGTTGGACACCCCTCCACTTT	CSATGITGGWTPLHF	TRBV20-1*01, TRBV20-1*04, TRBV20-1*05, TRBV20-1*07	TRBV20-1	TRBJ1-6*02	TRBJ1-6	TRBD1*01, TRBD2*02	TRBD1, TRBD2	9	18	22	31	8	8	16
2	2.15E-07	TGCAGTGCTACACAGTACTCAATGACGAATGAAAAACTGTTTTTT	CSATQYSMTNEKLFF	TRBV20-1*01, TRBV20-1*05, TRBV20-1*07	TRBV20-1	TRBJ1-4*01	TRBJ1-4	TRBD1*01, TRBD2*02, TRBD2*01	TRBD1, TRBD2	9	11	14	27	1	12	13
2	2.15E-07	TGCAGTGCTACACAGGACTCAGTGACTAATGAGAAACTGTTTTTT	CSATQDSVTNEKLFF	TRBV20-1*01, TRBV20-1*05, TRBV20-1*07	TRBV20-1	TRBJ1-4*01	TRBJ1-4	TRBD1*01, TRBD2*02, TRBD2*01	TRBD1, TRBD2	9	11	15	24	1	8	9
2	2.15E-07	TGCAGTGCTAGTAGTGCGGCGGGAGGGGGTTACGAGCAGTACTTC	CSASSAAGGGYEQYF	TRBV20-1*01, TRBV20-1*04, TRBV20-1*05, TRBV20-1*07	TRBV20-1	TRBJ2-7*01	TRBJ2-7	TRBD2*02	TRBD2	11	18	26	30	6	3	9
2	2.15E-07	TGCAGTGCTAGCCGACAGGAATCTAGCACAGATACGCAGTATTTT	CSASRQESSTDTQYF	TRBV20-1*06, TRBV20-1*03, TRBV20-1*01, TRBV20-1*04, TRBV20-1*05, TRBV20-1*02, TRBV20-1*07	TRBV20-1	TRBJ2-3*01	TRBJ2-3	TRBD1*01	TRBD1	10	13	18	24	2	5	7
2	2.15E-07	TGCAGTGCTAGGTCCGGGACTTCCAACACCGGGGAGCTGTTTTTT	CSARSGTSNTGELFF	TRBV20-1*06, TRBV20-1*03, TRBV20-1*01, TRBV20-1*04, TRBV20-1*05, TRBV20-1*02, TRBV20-1*07	TRBV20-1	TRBJ2-2*01	TRBJ2-2	TRBD2*02, TRBD2*01	TRBD2	10	15	20	24	4	3	7
2	2.15E-07	TGCAGTGCTAGGTGGCCGGGCAGCTCCTACAATGAGCAGTTCTTC	CSARWPGSSYNEQFF	TRBV20-1*06, TRBV20-1*03, TRBV20-1*01, TRBV20-1*04, TRBV20-1*05, TRBV20-1*02, TRBV20-1*07	TRBV20-1	TRBJ2-1*01	TRBJ2-1	TRBD1*01, TRBD2*02, TRBD2*01	TRBD1, TRBD2	10	17	20	23	6	2	8
2	2.15E-07	TGCAGTGCTAGGGGGACTAGCGGGAGAGAGAATGAGCAGTTCTTC	CSARGTSGRENEQFF	TRBV20-1*01, TRBV20-1*04, TRBV20-1*05, TRBV20-1*07	TRBV20-1	TRBJ2-1*01	TRBJ2-1	TRBD2*02	TRBD2	10	12	25	30	1	4	5
2	2.15E-07	TGCAGTGCTAGGGACGGGGGTAACTCTGGAAACACCATATATTTT	CSARDGGNSGNTIYF	TRBV20-1*01, TRBV20-1*04, TRBV20-1*05, TRBV20-1*07	TRBV20-1	TRBJ1-3*01	TRBJ1-3	TRBD2*01	TRBD2	10	14	19	23	3	3	6
2	2.15E-07	TGCAGTGCTAGGAAGAGCGGGATGAGCTCCTACGAGCAGTACTTC	CSARKSGMSSYEQYF	TRBV20-1*06, TRBV20-1*03, TRBV20-1*01, TRBV20-1*04, TRBV20-1*05, TRBV20-1*02, TRBV20-1*07	TRBV20-1	TRBJ2-7*01	TRBJ2-7	TRBD2*02	TRBD2	10	15	21	26	4	4	8
2	2.15E-07	TGCAGTGCTAGATGTCCAGGGACCGTCAATTCAAACCTCCACTTT	CSARCPGTVNSNLHF	TRBV20-1*01, TRBV20-1*04, TRBV20-1*05, TRBV20-1*07	TRBV20-1	TRBJ1-6*02	TRBJ1-6	TRBD1*01, TRBD2*02, TRBD2*01	TRBD1, TRBD2	11	18	22	35	6	12	18
2	2.15E-07	TGCAGTGCTAGACTTCCAGGGGCCGTCAATTCACCCCTCCACTTT	CSARLPGAVNSPLHF	TRBV20-1*01, TRBV20-1*04, TRBV20-1*05, TRBV20-1*07	TRBV20-1	TRBJ1-6*02	TRBJ1-6	TRBD1*01	TRBD1	11	16	21	27	4	5	9
2	2.15E-07	TGCAGTGCTAGAGTTGGACAGAGCTCCTACAAGGAGCAGGTCTTC	CSARVGQSSYKEQVF	TRBV20-1*01, TRBV20-1*04, TRBV20-1*05, TRBV20-1*07	TRBV20-1	TRBJ2-1*01	TRBJ2-1	TRBD1*01	TRBD1	12	15	20	33	2	12	14
2	2.15E-07	TGCAGTGCTAGAGTTAGCGGGTCCAACACCGGGGAGCTGTTTTTT	CSARVSGSNTGELFF	TRBV20-1*01, TRBV20-1*04, TRBV20-1*05, TRBV20-1*07	TRBV20-1	TRBJ2-2*01	TRBJ2-2	TRBD2*02, TRBD2*01	TRBD2	12	14	20	24	1	3	4
2	2.15E-07	TGCAGTGCTAGAGTATCGCTCCGACCTGAGATCGAGCAGTACTTC	CSARVSLRPEIEQYF	TRBV20-1*01, TRBV20-1*04, TRBV20-1*05, TRBV20-1*07	TRBV20-1	TRBJ2-7*01	TRBJ2-7	TRBD1*01, TRBD2*02, TRBD2*01	TRBD1, TRBD2	12	24	27	32	11	4	15
2	2.15E-07	TGCAGTGCTAGAGATTTAGACTACACCAACTACGAGCAGTACTTC	CSARDLDYTNYEQYF	TRBV20-1*01, TRBV20-1*05, TRBV20-1*07	TRBV20-1	TRBJ2-7*01	TRBJ2-7	TRBD2*02, TRBD2*01	TRBD2	13	18	22	29	4	6	10
2	2.15E-07	TGCAGTGCTAGAGATCCGGGACTAGGGATCAATGAGCAGTTCTTC	CSARDPGLGINEQFF	TRBV20-1*01, TRBV20-1*05, TRBV20-1*07	TRBV20-1	TRBJ2-1*01	TRBJ2-1	TRBD2*02, TRBD2*01	TRBD2	13	17	24	29	3	4	7
2	2.15E-07	TGCAGTGCTAGAGATCGTGTGAGCCCTTAATGAAAAACTGTTTTT	CSARDRVSP**KTVF	TRBV20-1*01, TRBV20-1*05, TRBV20-1*07	TRBV20-1	TRBJ1-4*01	TRBJ1-4	TRBD1*01, TRBD2*02	TRBD1, TRBD2	13	22	25	40	8	14	22
2	2.15E-07	TGCAGTGCTAGAGATCGTACCTACCGGGGCAATGAGCAGTTCTTC	CSARDRTYRGNEQFF	TRBV20-1*01, TRBV20-1*05, TRBV20-1*07	TRBV20-1	TRBJ2-1*01	TRBJ2-1	TRBD2*01	TRBD2	13	24	28	29	10	0	10
2	2.15E-07	TGCAGTGCTAGAGATGTCGTTGGGACACCGTACGAGCAGTACTTC	CSARDVVGTPYEQYF	TRBV20-1*01, TRBV20-1*05, TRBV20-1*07	TRBV20-1	TRBJ2-7*01	TRBJ2-7	TRBD1*01	TRBD1	13	21	26	30	7	3	10
2	2.15E-07	TGCAGTGCTAGAGATGTCGCCAGGGGAGGAGAGACAAAGTACTTC	CSARDVARGGETKYF	TRBV20-1*01, TRBV20-1*05, TRBV20-1*07	TRBV20-1	TRBJ2-5*01	TRBJ2-5	TRBD1*01, TRBD2*02	TRBD1, TRBD2	13	20	25	37	6	11	17
2	2.15E-07	TGCAGTGCTAGAGATGTGACGGGGAATAATTCACCCCTCCACTTT	CSARDVTGNNSPLHF	TRBV20-1*01, TRBV20-1*05, TRBV20-1*07	TRBV20-1	TRBJ1-6*02	TRBJ1-6	TRBD2*01	TRBD2	13	19	23	25	5	1	6
2	2.15E-07	TGCAGTGCTAGAGATGACGAGACTAGCAGCTACGAGCAGTACTTC	CSARDDETSSYEQYF	TRBV20-1*01, TRBV20-1*05, TRBV20-1*07	TRBV20-1	TRBJ2-7*01	TRBJ2-7	TRBD2*02, TRBD2*01	TRBD2	13	20	26	29	6	2	8
2	2.15E-07	TGCAGTGCTAGAGACAGCCTACAGGGCCAGGATGGCTACACCTTC	CSARDSLQGQDGYTF	TRBV20-1*01, TRBV20-1*05, TRBV20-1*07	TRBV20-1	TRBJ1-2*01	TRBJ1-2	TRBD1*01	TRBD1	13	20	25	31	6	5	11
2	2.15E-07	TGCAGTGCTAGAAGGTTTGGCGGGAACTCCTACGAGCAGTACTTC	CSARRFGGNSYEQYF	TRBV20-1*01, TRBV20-1*04, TRBV20-1*05, TRBV20-1*07	TRBV20-1	TRBJ2-7*01	TRBJ2-7	TRBD2*02	TRBD2	11	19	24	26	7	1	8
2	2.15E-07	TGCAGTGCCTCTAACGTCAGGGGGGGTAATTCACCCCTCCACTTT	CSASNVRGGNSPLHF	TRBV20-1*06, TRBV20-1*03, TRBV20-1*01, TRBV20-1*04, TRBV20-1*05, TRBV20-1*02, TRBV20-1*07	TRBV20-1	TRBJ1-6*02	TRBJ1-6	TRBD1*01, TRBD2*01	TRBD1, TRBD2	7	17	23	26	9	2	11
2	2.15E-07	TGCAGTGCCCTGACTACTAGCGAGAGGGCACACGAGCAGTACTTC	CSALTTSERAHEQYF	TRBV20-1*06, TRBV20-1*03, TRBV20-1*01, TRBV20-1*04, TRBV20-1*05, TRBV20-1*02, TRBV20-1*07	TRBV20-1	TRBJ2-7*01	TRBJ2-7	TRBD2*02, TRBD2*01	TRBD2	7	15	21	31	7	9	16
2	2.15E-07	TGCAGTGCCGGAAGAGGCTCCGAGATACGCGAGGAGCAGGTCTTC	CSAGRGSEIREEQVF	TRBV20-1*06, TRBV20-1*03, TRBV20-1*01, TRBV20-1*04, TRBV20-1*05, TRBV20-1*02, TRBV20-1*07	TRBV20-1	TRBJ2-1*01	TRBJ2-1	TRBD2*02	TRBD2	7	13	16	33	5	16	21
2	2.15E-07	TGCAGTGCACCCTTGGGAGCCTTAGCTCAGGGCGAGCAGTACTTC	CSAPLGALAQGEQYF	TRBV20-1*06, TRBV20-1*03, TRBV20-1*01, TRBV20-1*04, TRBV20-1*05, TRBV20-1*02, TRBV20-1*07	TRBV20-1	TRBJ2-7*01	TRBJ2-7	TRBD1*01, TRBD2*02	TRBD1, TRBD2	7	27	31	32	19	0	19
2	2.15E-07	TGCAGTGCAATACCTCTAGCGGGCGCAAATAAGGAGCAGGTCTTC	CSAIPLAGANKEQVF	TRBV20-1*01, TRBV20-1*04, TRBV20-1*05, TRBV20-1*07	TRBV20-1	TRBJ2-1*01	TRBJ2-1	TRBD2*02, TRBD2*01	TRBD2	7	15	22	33	7	10	17
2	2.15E-07	TGCAGTGGCCCTGGGAGGCTGTGCTCTGGAAACACCATATATTTT	CSGPGRLCSGNTIYF	TRBV20-1*06, TRBV20-1*03, TRBV20-1*01, TRBV20-1*04, TRBV20-1*05, TRBV20-1*02, TRBV20-1*07	TRBV20-1	TRBJ1-3*01	TRBJ1-3	TRBD2*02	TRBD2	6	12	17	23	5	5	10
2	2.15E-07	TGCAGTGATAGACAGGACCGGACTTTCACAGATACGCAGTATTTT	CSDRQDRTFTDTQYF	TRBV29-1*01, TRBV29-1*03	TRBV29-1	TRBJ2-3*01	TRBJ2-3	TRBD1*01	TRBD1	4	10	15	26	5	10	15
2	2.15E-07	TGCAGTGAAGACCCCCGGCCCTCGACTGCGGATGGCTACACCTTC	CSEDPRPSTADGYTF	TRBV20-1*06, TRBV20-1*03, TRBV20-1*01, TRBV20-1*04, TRBV20-1*05, TRBV20-1*02, TRBV20-1*07	TRBV20-1	TRBJ1-2*01	TRBJ1-2	TRBD2*01	TRBD2	6	11	16	31	4	14	18
2	2.15E-07	TGCAGCTTTAGCGCCGGGACTAGCGGGGGCCTCGAGCAGTACTTC	CSFSAGTSGGLEQYF	TRBV29-1*01, TRBV29-1*03	TRBV29-1	TRBJ2-7*01	TRBJ2-7	TRBD2*01	TRBD2	5	15	28	32	9	3	12
2	2.15E-07	TGCAGCGTTCCCACCCCGTCCAGGGCCACCGGGGAGCTGTTTTTT	CSVPTPSRATGELFF	TRBV29-1*01	TRBV29-1	TRBJ2-2*01	TRBJ2-2	TRBD1*01, TRBD2*01	TRBD1, TRBD2	8	20	24	26	11	1	12
2	2.15E-07	TGCAGCGTTGCCGCGCGGGGAATCTCTGGAAACACCATATATTTT	CSVAARGISGNTIYF	TRBV29-1*01	TRBV29-1	TRBJ1-3*01	TRBJ1-3	TRBD2*01	TRBD2	9	14	19	23	4	3	7
2	2.15E-07	TGCAGCGTTGGACTCAATGGGCAGTACACAGATACGCAGTATTTT	CSVGLNGQYTDTQYF	TRBV29-1*01	TRBV29-1	TRBJ2-3*01	TRBJ2-3	TRBD1*01, TRBD2*02, TRBD2*01	TRBD1, TRBD2	9	18	21	26	8	4	12
2	2.15E-07	TGCAGCGTTGGACTCAATGGGGGGGCCCACAATGAGCAGTTCTTC	CSVGLNGGAHNEQFF	TRBV29-1*01	TRBV29-1	TRBJ2-1*01	TRBJ2-1	TRBD2*01	TRBD2	9	18	24	28	8	3	11
2	2.15E-07	TGCAGCGTTGATGGTGGGCTTGGCTTCGGCTATGGCTACACCTTC	CSVDGGLGFGYGYTF	TRBV29-1*01	TRBV29-1	TRBJ1-2*01	TRBJ1-2	TRBD1*01	TRBD1	10	15	18	29	4	10	14
2	2.15E-07	TGCAGCGTTGATGGGGGAGCCGGGACAAATGACGAGCAGCACTTC	CSVDGGAGTNDEQHF	TRBV29-1*01	TRBV29-1	TRBJ2-7*01	TRBJ2-7	TRBD1*01	TRBD1	10	21	26	31	10	4	14
2	2.15E-07	TGCAGCGTGAACGGGAGGAGGGGGATGGGCGAGGAGCAGTTCTTC	CSVNGRRGMGEEQFF	TRBV29-1*01, TRBV29-1*03	TRBV29-1	TRBJ2-1*01	TRBJ2-1	TRBD2*02	TRBD2	7	11	17	33	3	15	18
2	2.15E-07	TGCAGCGTAACATTAGCGGGAGGTCCGGGAGATACGCAGTATTTT	CSVTLAGGPGDTQYF	TRBV29-1*01, TRBV29-1*03	TRBV29-1	TRBJ2-3*01	TRBJ2-3	TRBD2*02	TRBD2	7	13	22	29	5	6	11
2	2.15E-07	TGTGCTAGCAGCTAGGGACAGGCGACCCCTACGAGCAGTACTTC	CASS*GQ~DPYEQYF	TRBV7-7*01, TRBV7-7*02	TRBV7-7	TRBJ2-7*01	TRBJ2-7	TRBD1*01	TRBD1	12	14	21	27	1	5	6
2	2.15E-07	TGTGCTAGCAGCCCCGGGACACCTTCTACTATGGCTACACCTTC	CASSPGT~FYYGYTF	TRBV7-7*01, TRBV7-7*02	TRBV7-7	TRBJ1-2*01	TRBJ1-2	TRBD1*01	TRBD1	11	15	20	27	3	6	9
2	2.15E-07	TGTGCCATCAGTGATTCTGGCACGGGGGGGGAGACCAGTACTTC	CAISDSG~GGGDQYF	TRBV10-3*01, TRBV10-3*02	TRBV10-3	TRBJ2-5*01	TRBJ2-5	TRBD2*01	TRBD2	13	22	29	34	8	4	12
2	2.15E-07	TGTGCCATCAGTGATCACAGGGCACTCGGGATGAGCAGTTCTTC	CAISDHR~TRDEQFF	TRBV10-3*01, TRBV10-3*02, TRBV6-1*01	TRBV10-3, TRBV6-1	TRBJ2-1*01	TRBJ2-1	TRBD1*01	TRBD1	13	16	21	30	2	8	10
2	2.15E-07	TGTGCCATCAGTGAGTCGGGACAGGGGCGGACGAGCAGTACTTC	CAISESG~GADEQYF	TRBV10-3*01, TRBV10-3*02	TRBV10-3	TRBJ2-7*01	TRBJ2-7	TRBD1*01	TRBD1	16	17	26	30	0	3	3
2	2.15E-07	TGTGCCATCAGTGAGGGGGACAGATAAATGAAAAACTGTTTTTT	CAISEGD~INEKLFF	TRBV10-3*01, TRBV10-3*02	TRBV10-3	TRBJ1-4*01	TRBJ1-4	TRBD1*01	TRBD1	14	16	22	26	1	3	4
2	2.15E-07	TGTGCCATCAGCGGATCGACGGGGGGGACTATGGCTACACCTTC	CAISGST~GDYGYTF	TRBV10-3*01, TRBV10-3*02	TRBV10-3	TRBJ1-2*01	TRBJ1-2	TRBD2*01	TRBD2	10	19	26	27	8	0	8
2	2.15E-07	TGTGCCATCAAGACTAGCGGGGGGCCTTAGATACGCAGTATTTT	CAIKTSG~ALDTQYF	TRBV10-3*01, TRBV10-3*02	TRBV10-3	TRBJ2-3*01	TRBJ2-3	TRBD2*01	TRBD2	9	11	23	28	1	4	5
2	2.15E-07	TGTGCCACCACCACCCCGGGACCATAGCCGACGAGCAGTACTTC	CATTTPG~IADEQYF	TRBV24-1*01	TRBV24-1	TRBJ2-7*01	TRBJ2-7	TRBD1*01, TRBD2*02, TRBD2*01	TRBD1, TRBD2	9	17	21	30	7	8	15
2	2.15E-07	TGTGCCACCAGTGTGGCTAGCGGGGGTCCGGGGAGCTGTTTTTT	CATSVAS~GSGELFF	TRBV24-1*01	TRBV24-1	TRBJ2-2*01	TRBJ2-2	TRBD2*01	TRBD2	12	16	25	27	3	1	4
2	2.15E-07	TGTGCCACCAGTGCGCAGCCAAAAGGGGTTACGAGCAGTACTTC	CATSAQP~RGYEQYF	TRBV24-1*01	TRBV24-1	TRBJ2-7*01	TRBJ2-7	TRBD1*01	TRBD1	12	23	27	29	10	1	11
2	2.15E-07	TGTGCCACCAGTGCGATCAGGGGTTGGCATGAAAACTGTTTTTT	CATSAIR~LA*KLFF	TRBV24-1*01	TRBV24-1	TRBJ1-4*01	TRBJ1-4	TRBD1*01	TRBD1	12	17	22	31	4	8	12
2	2.15E-07	TGTGCCACCAGTGATTCCGACAGGAGGGCTACGAGCAGTACTTC	CATSDSD~EGYEQYF	TRBV24-1*01	TRBV24-1	TRBJ2-7*01	TRBJ2-7	TRBD1*01, TRBD2*02	TRBD1, TRBD2	15	18	23	28	2	4	6
2	2.15E-07	TGTGCCACCAGTGATGGCGACTGACAGGTGAAAAACTGTTTTTT	CATSDGD~TGEKLFF	TRBV24-1*01	TRBV24-1	TRBJ1-4*01	TRBJ1-4	TRBD1*01	TRBD1	14	22	27	28	7	0	7
2	2.15E-07	TGTGCCACCAGTGACGGCGACAGGCACACCGGGGAGCTGTTTTT	CATSDGD~AHRGAVF	TRBV24-1*01	TRBV24-1	TRBJ2-2*01	TRBJ2-2	TRBD1*01	TRBD1	13	18	23	39	4	15	19
2	2.15E-07	TGTGCCACCAGCTTACAACAGGGGGCGGGTATGGCTACACCTTC	CATSLQQ~GGYGYTF	TRBV15*02	TRBV15	TRBJ1-2*01	TRBJ1-2	TRBD1*01	TRBD1	11	17	25	29	5	3	8
2	2.15E-07	TGTGCCACCAGCAGTGGAGGGCAGGGGGGTACGAGCAGTACTTC	CATSSGG~GGYEQYF	TRBV15*01, TRBV15*02	TRBV15	TRBJ2-7*01	TRBJ2-7	TRBD1*01	TRBD1	11	21	27	29	9	1	10
2	2.15E-07	TGTGCCACCAGCAGAGAGCAGGAGGGAGAGATGGCGACACCTTC	CATSREQ~GRDGDTF	TRBV15*02	TRBV15	TRBJ1-2*01	TRBJ1-2	TRBD2*02	TRBD2	11	20	25	30	8	4	12
2	2.15E-07	TGTGCCACCAGCAAAGAGGACAGGATGCCAATGAGCAGTTCTTC	CATSKED~DANEQFF	TRBV15*02	TRBV15	TRBJ2-1*01	TRBJ2-1	TRBD1*01	TRBD1	11	17	23	28	5	4	9
2	2.15E-07	TGTGCCACCAAAACCCCGGGACCATAGCCGACGAGCAGTATTTT	CATKTPG~IADEQYF	TRBV24-1*01	TRBV24-1	TRBJ2-3*01	TRBJ2-3	TRBD1*01, TRBD2*02, TRBD2*01	TRBD1, TRBD2	9	17	21	34	7	12	19
2	2.15E-07	TGTGCCACAAAGGGGGGGGAGGGGCCACAGATACGCAGTATTTT	CATKGGE~ATDTQYF	TRBV28*01	TRBV28	TRBJ2-3*01	TRBJ2-3	TRBD2*02, TRBD2*01	TRBD2	6	16	22	25	9	2	11
2	2.15E-07	TGTGCCAGTAGTATTCTCGGGGAGGGCCCAATGAGCAGTTCTTC	CASSILG~GPNEQFF	TRBV19*01, TRBV19*02	TRBV19	TRBJ2-1*01	TRBJ2-1	TRBD2*02	TRBD2	13	19	25	28	5	2	7
2	2.15E-07	TGTGCCAGTAGTACCCGGAGGGCAACTAATGAAAAACTGTTTTT	CASSTRR~N**KTVF	TRBV19*01, TRBV19*03, TRBV19*02	TRBV19	TRBJ1-4*01	TRBJ1-4	TRBD2*02	TRBD2	12	16	21	39	3	17	20
2	2.15E-07	TGTGCCAGTAAATACGTGAAGGGAGAAACCGGGGAGCTGTTTTT	CASKYVK~RNRGAVF	TRBV19*01, TRBV19*03, TRBV19*02	TRBV19	TRBJ2-2*01	TRBJ2-2	TRBD2*02, TRBD2*01	TRBD2	9	31	35	39	21	3	24
2	2.15E-07	TGTGCCAGTAAAGTTTAGGATCGTCCAAAAACATTCAGTACTTC	CASKV*D~SKNIQYF	TRBV19*01, TRBV19*03, TRBV19*02	TRBV19	TRBJ2-4*01	TRBJ2-4	TRBD1*01, TRBD2*02, TRBD2*01	TRBD1, TRBD2	9	17	19	24	7	4	11
2	2.15E-07	TGTGCCAGCCCCCCCCCGCTGCGGCGGAGGAGGCCCAGTACTTC	CASPPPL~AEEAQYF	TRBV7-9*03, TRBV7-4*01, TRBV7-9*01, TRBV7-9*04, TRBV7-9*02, TRBV7-9*05, TRBV7-9*06	TRBV7-9, TRBV7-4	TRBJ2-5*01	TRBJ2-5	TRBD2*01	TRBD2	8	10	19	29	1	9	10
2	2.15E-07	TGTGCCAGCGTCCTGGATACAGGGTTCGATGAAAACTGTTTTTT	CASVLDT~VR*KLFF	TRBV2*01, TRBV2*02, TRBV2*03	TRBV2	TRBJ1-4*01	TRBJ1-4	TRBD1*01	TRBD1	8	18	23	31	9	7	16
2	2.15E-07	TGTGCCAGCGCCCCGGGGGCAGGGAGAATGAAAAACTGTTTTTT	CASAPGA~ENEKLFF	TRBV7-9*03, TRBV7-9*01, TRBV7-9*04, TRBV7-9*02	TRBV7-9	TRBJ1-4*01	TRBJ1-4	TRBD1*01, TRBD2*01	TRBD1, TRBD2	8	14	19	26	5	6	11
2	2.15E-07	TGTGCCAGCGGCTGGGGACAGGGACTTTTGAGACCCAGTACTTC	CASGWGQ~TFETQYF	TRBV6-1*01	TRBV6-1	TRBJ2-5*01	TRBJ2-5	TRBD1*01	TRBD1	8	14	22	29	5	6	11
2	2.15E-07	TGTGCCAGCATTGAAGTTCGAGCTTGAACACTGAAGCTTTCTTT	CASIEVR~LNTEAFF	TRBV7-9*03, TRBV7-9*01, TRBV7-9*04, TRBV7-9*02	TRBV7-9	TRBJ1-1*01	TRBJ1-1	TRBD2*02, TRBD2*01	TRBD2	9	20	22	24	10	1	11
2	2.15E-07	TGTGCCAGCATCCCAGAGGGGGGGACCTGGAGACCCAGTACTTC	CASIPEG~DLETQYF	TRBV7-9*03, TRBV7-9*01, TRBV7-9*04, TRBV7-9*02	TRBV7-9	TRBJ2-5*01	TRBJ2-5	TRBD2*01	TRBD2	9	17	23	29	7	5	12
2	2.15E-07	TGTGCCAGCATCCGCACTGGGGGGGCGATTCACCCCTCCACTTT	CASIRTG~GDSPLHF	TRBV2*01, TRBV2*02, TRBV2*03	TRBV2	TRBJ1-6*02	TRBJ1-6	TRBD2*01	TRBD2	9	18	24	27	8	2	10
2	2.15E-07	TGTGCCAGCACCCGCCCCACAGGCGATACAGAAAAACTGTTTTT	CASTRPT~RYRKTVF	TRBV5-5*01, TRBV5-5*02, TRBV5-5*03	TRBV5-5	TRBJ1-4*01	TRBJ1-4	TRBD1*01, TRBD2*02, TRBD2*01	TRBD1, TRBD2	9	18	22	39	8	16	24
2	2.15E-07	TGTGCCAGCAGTTTAGGGGCAGTAGCAATCAGCCCCAGCATTTT	CASSLGA~SNQPQHF	TRBV12-4*01, TRBV12-3*01	TRBV12-4, TRBV12-3	TRBJ1-5*01	TRBJ1-5	TRBD1*01	TRBD1	15	16	19	22	0	2	2
2	2.15E-07	TGTGCCAGCAGTTTAACGGGGGGGTAAATGAAAAACTGTTTTTT	CASSLTG~VNEKLFF	TRBV28*01	TRBV28	TRBJ1-4*01	TRBJ1-4	TRBD2*01	TRBD2	14	16	23	26	1	2	3
2	2.15E-07	TGTGCCAGCAGTTTAAGACAGGTGGACAAGAGACCCAGTACTTC	CASSLRQ~GQETQYF	TRBV12-4*01, TRBV12-3*01	TRBV12-4, TRBV12-3	TRBJ2-5*01	TRBJ2-5	TRBD1*01	TRBD1	14	16	21	26	1	4	5
2	2.15E-07	TGTGCCAGCAGTTTAAGACAGGGTTCGATGAAAAACTGTTTTTT	CASSLRQ~FDEKLFF	TRBV12-4*01, TRBV12-3*01	TRBV12-4, TRBV12-3	TRBJ1-4*01	TRBJ1-4	TRBD1*01	TRBD1	14	16	22	27	1	4	5
2	2.15E-07	TGTGCCAGCAGTTTAAGACAGGGACTTTTGAGACCCAGTACTTC	CASSLRQ~TFETQYF	TRBV12-4*01, TRBV12-3*01	TRBV12-4, TRBV12-3	TRBJ2-5*01	TRBJ2-5	TRBD1*01	TRBD1	14	16	22	29	1	6	7
2	2.15E-07	TGTGCCAGCAGTTTAAGACAGGGAGAACAGATACGCAGTATTTT	CASSLRQ~RTDTQYF	TRBV12-4*01, TRBV28*01, TRBV12-3*01	TRBV12-4, TRBV28, TRBV12-3	TRBJ2-3*01	TRBJ2-3	TRBD1*01	TRBD1	14	16	22	26	1	3	4
2	2.15E-07	TGTGCCAGCAGTTGGGGCGGGGGGCCCCCAATGAGCAGTTCTTC	CASSWGG~APNEQFF	TRBV12-4*01, TRBV12-3*01	TRBV12-4, TRBV12-3	TRBJ2-1*01	TRBJ2-1	TRBD2*01	TRBD2	12	16	23	28	3	4	7
2	2.15E-07	TGTGCCAGCAGTTGGGGGGGGGCTTTACAGATACGCAGTATTTT	CASSWGG~FTDTQYF	TRBV3-1*01	TRBV3-1	TRBJ2-3*01	TRBJ2-3	TRBD2*01	TRBD2	10	15	21	26	4	4	8
2	2.15E-07	TGTGCCAGCAGTTATTCGGGGATCATAATTCACCCCTCCACTTT	CASSYSG~HNSPLHF	TRBV6-6*01, TRBV6-6*04	TRBV6-6	TRBJ1-6*01	TRBJ1-6	TRBD2*01	TRBD2	13	16	20	24	2	3	5
2	2.15E-07	TGTGCCAGCAGTTACTCTCGGGGACTTTGGAGACCCAGTACTTC	CASSYSR~TLETQYF	TRBV6-5*01	TRBV6-5	TRBJ2-5*01	TRBJ2-5	TRBD2*02, TRBD2*01	TRBD2	16	20	25	29	3	3	6
2	2.15E-07	TGTGCCAGCAGTTACTCTAGGGCGACTAATGAAAAACTGTTTTT	CASSYSR~D**KTVF	TRBV6-1*01	TRBV6-1	TRBJ1-4*01	TRBJ1-4	TRBD2*02, TRBD2*01	TRBD2	11	23	27	39	11	11	22
2	2.15E-07	TGTGCCAGCAGTTACCTAGCGGGGGTACCTACGAGCAGTACTTC	CASSYLA~GTYEQYF	TRBV12-4*01, TRBV12-3*01	TRBV12-4, TRBV12-3	TRBJ2-7*01	TRBJ2-7	TRBD2*01	TRBD2	12	15	24	27	2	2	4
2	2.15E-07	TGTGCCAGCAGTCTCCAACAAGGGGGGGTGTCCCCCTCCACTTT	CASSLQQ~GGVPLHF	TRBV27*01	TRBV27	TRBJ1-6*01	TRBJ1-6	TRBD2*01	TRBD2	11	21	27	32	9	4	13
2	2.15E-07	TGTGCCAGCAGTCTCGGGGGGGCCCCCTCTTTGCGCAGTTCTTC	CASSLGG~PLFAQFF	TRBV13*02, TRBV13*01	TRBV13	TRBJ2-1*01	TRBJ2-1	TRBD2*01	TRBD2	10	14	21	34	3	12	15
2	2.15E-07	TGTGCCAGCAGTCTAGCGGGGGGGGTCAGGAGACCCAGTACTTC	CASSLAG~GQETQYF	TRBV9*02, TRBV9*01, TRBV9*03	TRBV9	TRBJ2-5*01	TRBJ2-5	TRBD2*01	TRBD2	10	12	23	29	1	5	6
2	2.15E-07	TGTGCCAGCAGTCCTAGGGGGGGACTAATGAAAAACTGTTTTTT	CASSPRG~TNEKLFF	TRBV6-6*02, TRBV6-5*01, TRBV6-6*01, TRBV6-6*03	TRBV6-6, TRBV6-5	TRBJ1-4*01	TRBJ1-4	TRBD2*01	TRBD2	11	16	22	23	4	0	4
2	2.15E-07	TGTGCCAGCAGTCCAAGTATGGTTATAAATGAAAAACTGTTTTT	CASSPSM~YK*KTVF	TRBV6-6*04	TRBV6-6	TRBJ1-4*01	TRBJ1-4	TRBD1*01, TRBD2*02, TRBD2*01	TRBD1, TRBD2	12	36	38	39	23	0	23
2	2.15E-07	TGTGCCAGCAGTCCAAGGGGGGGGCTGGCACTGAAGCTTTCTTT	CASSPRG~AGTEAFF	TRBV12-4*01, TRBV12-3*01	TRBV12-4, TRBV12-3	TRBJ1-1*01	TRBJ1-1	TRBD2*01	TRBD2	11	17	23	28	5	4	9
2	2.15E-07	TGTGCCAGCAGTCGGACAGGGGGATTCACTATGGCTACACCTTC	CASSRTG~IHYGYTF	TRBV25-1*01	TRBV25-1	TRBJ1-2*01	TRBJ1-2	TRBD1*01	TRBD1	11	13	22	27	1	4	5
2	2.15E-07	TGTGCCAGCAGTGTTGTAGCGGGAGGGGAGAGACCCAGTACTTC	CASSVVA~RGETQYF	TRBV6-1*01	TRBV6-1	TRBJ2-5*01	TRBJ2-5	TRBD2*02	TRBD2	12	16	26	28	3	1	4
2	2.15E-07	TGTGCCAGCAGTGTTGGACAGGGGGCAATCAGCCCCAGCATTTT	CASSVGQ~GNQPQHF	TRBV7-9*03, TRBV2*01, TRBV7-9*01, TRBV7-9*04, TRBV7-9*02, TRBV2*02, TRBV2*03	TRBV7-9, TRBV2	TRBJ1-5*01	TRBJ1-5	TRBD1*01	TRBD1	10	15	23	24	4	0	4
2	2.15E-07	TGTGCCAGCAGTGGCTCAGTTTACGGCACCGGGGAGCTGTTTTT	CASSGSV~RHRGAVF	TRBV25-1*01	TRBV25-1	TRBJ2-2*01	TRBJ2-2	TRBD2*02, TRBD2*01	TRBD2	12	31	35	39	18	3	21
2	2.15E-07	TGTGCCAGCAGTGGGTTGAGGCAATCAATCAGCCCCAGCATTTT	CASSGLR~INQPQHF	TRBV6-4*02, TRBV14*01, TRBV14*02, TRBV6-4*01	TRBV6-4, TRBV14	TRBJ1-5*01	TRBJ1-5	TRBD2*02	TRBD2	10	17	20	25	6	4	10
2	2.15E-07	TGTGCCAGCAGTGGGGGGGGACGGGGAATTCACCCCTCCACTTT	CASSGGG~GNSPLHF	TRBV6-4*02, TRBV6-4*01	TRBV6-4	TRBJ1-6*01	TRBJ1-6	TRBD2*01	TRBD2	12	13	19	26	0	6	6
2	2.15E-07	TGTGCCAGCAGTGGGGGGACAGGGTCCAAGAGACCCAGTACTTC	CASSGGT~VQETQYF	TRBV6-5*01, TRBV6-1*01	TRBV6-5, TRBV6-1	TRBJ2-5*01	TRBJ2-5	TRBD1*01	TRBD1	11	15	23	25	3	1	4
2	2.15E-07	TGTGCCAGCAGTGATTCCGAAGGGGGGTAAAGCCCCAGCATTTT	CASSDSE~GVKPQHF	TRBV6-1*01	TRBV6-1	TRBJ1-5*01	TRBJ1-5	TRBD1*01, TRBD2*01	TRBD1, TRBD2	13	20	25	30	6	4	10
2	2.15E-07	TGTGCCAGCAGTGATCTCCGGGACATAGGGGAAAAACTGTTTTT	CASSDLR~HRGKTVF	TRBV25-1*01	TRBV25-1	TRBJ1-4*01	TRBJ1-4	TRBD1*01	TRBD1	13	19	24	39	5	14	19
2	2.15E-07	TGTGCCAGCAGTGACTTTAGGGGGTCACAGCAGCCCAGCATTTT	CASSDFR~VTAAQHF	TRBV2*01, TRBV2*02, TRBV2*03	TRBV2	TRBJ1-5*01	TRBJ1-5	TRBD1*01	TRBD1	13	18	23	33	4	9	13
2	2.15E-07	TGTGCCAGCAGTGACGTACGGTCGTCGGCCGGGGAGCTGTTTTT	CASSDVR~VGRGAVF	TRBV25-1*01	TRBV25-1	TRBJ2-2*01	TRBJ2-2	TRBD2*02, TRBD2*01	TRBD2	13	31	35	39	17	3	20
2	2.15E-07	TGTGCCAGCAGTGACGGCGGGGGTCCACAGATACGCAGTATTTT	CASSDGG~STDTQYF	TRBV6-4*02, TRBV6-4*01	TRBV6-4	TRBJ2-3*01	TRBJ2-3	TRBD2*01	TRBD2	14	16	22	25	1	2	3
2	2.15E-07	TGTGCCAGCAGTGAGTTAGCGGGGGATACAATGAGCAGTTCTTC	CASSELA~GYNEQFF	TRBV2*01, TRBV2*02, TRBV2*03	TRBV2	TRBJ2-1*01	TRBJ2-1	TRBD2*01	TRBD2	13	16	24	26	2	1	3
2	2.15E-07	TGTGCCAGCAGTGAGGGCCGGAGGCGGCAGATACGCAGTATTTT	CASSEGR~AADTQYF	TRBV6-4*02, TRBV6-4*01	TRBV6-4	TRBJ2-3*01	TRBJ2-3	TRBD2*02	TRBD2	13	19	23	27	5	3	8
2	2.15E-07	TGTGCCAGCAGTGAGGGCAGTCTAGCACAGATACGCAGTATTTT	CASSEGS~STDTQYF	TRBV6-4*02, TRBV6-4*01	TRBV6-4	TRBJ2-3*01	TRBJ2-3	TRBD1*01, TRBD2*02, TRBD2*01	TRBD1, TRBD2	13	14	17	23	0	5	5
2	2.15E-07	TGTGCCAGCAGTGAGGACAGGGGTTTTCCTACGAGCAGTACTTC	CASSEDR~FSYEQYF	TRBV2*01, TRBV2*03	TRBV2	TRBJ2-7*01	TRBJ2-7	TRBD1*01	TRBD1	13	14	22	26	0	3	3
2	2.15E-07	TGTGCCAGCAGTGAGAAGGGAGCTAGTGCCGGGGAGCTGTTTTT	CASSEKG~*CRGAVF	TRBV6-4*02, TRBV6-5*01, TRBV6-4*01	TRBV6-4, TRBV6-5	TRBJ2-2*01	TRBJ2-2	TRBD2*02, TRBD2*01	TRBD2	13	21	26	39	7	12	19
2	2.15E-07	TGTGCCAGCAGTGAACTAGCGGGGCCACAGATACGCAGTATTTT	CASSELA~ATDTQYF	TRBV6-4*02, TRBV2*01, TRBV2*03, TRBV6-4*01	TRBV6-4, TRBV2	TRBJ2-3*01	TRBJ2-3	TRBD2*01	TRBD2	13	14	23	25	0	1	1
2	2.15E-07	TGTGCCAGCAGTGAAGGTGGACGGACATCTATGGCTACACCTTC	CASSEGG~DIYGYTF	TRBV25-1*01	TRBV25-1	TRBJ1-2*01	TRBJ1-2	TRBD1*01	TRBD1	14	22	26	28	7	1	8
2	2.15E-07	TGTGCCAGCAGTGAAGGACAGGGACTTTTGAGACCCAGTACTTC	CASSEGQ~TFETQYF	TRBV6-1*01	TRBV6-1	TRBJ2-5*01	TRBJ2-5	TRBD1*01	TRBD1	15	16	22	29	0	6	6
2	2.15E-07	TGTGCCAGCAGTGAAAGTGGGGGGCACGCGGGGAGCTGTTTTTT	CASSESG~ARGELFF	TRBV25-1*01	TRBV25-1	TRBJ2-2*01	TRBJ2-2	TRBD1*01, TRBD2*01	TRBD1, TRBD2	14	19	24	28	4	3	7
2	2.15E-07	TGTGCCAGCAGTACTCGACTAGCGGGGGAGAGACCCAGTACTTC	CASSTRL~GGETQYF	TRBV6-5*01	TRBV6-5	TRBJ2-5*01	TRBJ2-5	TRBD2*01	TRBD2	11	16	27	28	4	0	4
2	2.15E-07	TGTGCCAGCAGCTTTTAGTGGTCTGAGCCTACGAGCAGTACTTC	CASSF*W~*AYEQYF	TRBV5-8*01, TRBV4-2*01, TRBV5-8*02	TRBV5-8, TRBV4-2	TRBJ2-7*01	TRBJ2-7	TRBD2*02, TRBD2*01	TRBD2	13	15	18	27	1	8	9
2	2.15E-07	TGTGCCAGCAGCTTGGCGGGACAGGGGTCTTCGAGCGGTACTTC	CASSLAG~GVFERYF	TRBV5-5*01	TRBV5-5	TRBJ2-7*01	TRBJ2-7	TRBD1*01	TRBD1	15	17	26	31	1	4	5
2	2.15E-07	TGTGCCAGCAGCTTGGGGGGCGGCAGAACTATGGCTACACCTTC	CASSLGG~QNYGYTF	TRBV5-4*01, TRBV7-4*01	TRBV5-4, TRBV7-4	TRBJ1-2*01	TRBJ1-2	TRBD1*01	TRBD1	15	16	20	26	0	5	5
2	2.15E-07	TGTGCCAGCAGCTTGGGACGGGGGGGGTCAATGAGCAGTTCTTC	CASSLGR~GVNEQFF	TRBV5-4*01	TRBV5-4	TRBJ2-1*01	TRBJ2-1	TRBD2*01	TRBD2	15	18	25	28	2	2	4
2	2.15E-07	TGTGCCAGCAGCTTGACTAGCGGGGGCAAGAGACCCAGTACTTC	CASSLTS~GQETQYF	TRBV7-6*01, TRBV7-6*02	TRBV7-6	TRBJ2-5*01	TRBJ2-5	TRBD2*01	TRBD2	13	14	25	26	0	0	0
2	2.15E-07	TGTGCCAGCAGCTTACTAGCGGGCCGTACAAGGAGCAGGTCTTC	CASSLLA~PYKEQVF	TRBV11-1*01	TRBV11-1	TRBJ2-1*01	TRBJ2-1	TRBD2*02, TRBD2*01	TRBD2	14	15	22	32	0	9	9
2	2.15E-07	TGTGCCAGCAGCTTAGTCGGTCAGGGGGGAACGAGCAGTACTTC	CASSLVG~GGNEQYF	TRBV7-2*04, TRBV7-2*01	TRBV7-2	TRBJ2-7*01	TRBJ2-7	TRBD1*01	TRBD1	15	21	27	30	5	2	7
2	2.15E-07	TGTGCCAGCAGCTTAGTGTCTGGGGCGATTCACCCCTCCACTTT	CASSLVS~GDSPLHF	TRBV7-6*01	TRBV7-6	TRBJ1-6*02, TRBJ1-6*01	TRBJ1-6	TRBD1*01	TRBD1	15	21	25	27	5	1	6
2	2.15E-07	TGTGCCAGCAGCTTAGTACGGGCCCCAGCCGGGGAGCTGTTTTT	CASSLVR~PSRGAVF	TRBV7-9*01, TRBV7-9*02	TRBV7-9	TRBJ2-2*01	TRBJ2-2	TRBD1*01, TRBD2*02, TRBD2*01	TRBD1, TRBD2	15	21	25	39	5	13	18
2	2.15E-07	TGTGCCAGCAGCTTAGCGGGGGGCTTTACAATGAGCAGTTCTTC	CASSLAG~LYNEQFF	TRBV7-2*04, TRBV7-2*01	TRBV7-2	TRBJ2-1*01	TRBJ2-1	TRBD1*01, TRBD2*01	TRBD1, TRBD2	16	18	23	26	1	2	3
2	2.15E-07	TGTGCCAGCAGCTTAGCGGGGGGGCCTACAAGGAGCAGGTCTTC	CASSLAG~AYKEQVF	TRBV7-2*04, TRBV7-2*01, TRBV7-2*02	TRBV7-2	TRBJ2-1*01	TRBJ2-1	TRBD2*01	TRBD2	16	17	23	32	0	8	8
2	2.15E-07	TGTGCCAGCAGCTTAGCGGGGGGGCCCCCAATGAGCAGTTCTTC	CASSLAG~APNEQFF	TRBV7-9*01, TRBV7-9*02	TRBV7-9	TRBJ2-1*01	TRBJ2-1	TRBD2*01	TRBD2	16	17	23	28	0	4	4
2	2.15E-07	TGTGCCAGCAGCTTAGGGCCGTTTCCTACAATGAGCAGTTCTTC	CASSLGP~SYNEQFF	TRBV7-6*01	TRBV7-6	TRBJ2-1*01	TRBJ2-1	TRBD1*01, TRBD2*02, TRBD2*01	TRBD1, TRBD2	15	16	18	23	0	4	4
2	2.15E-07	TGTGCCAGCAGCTTAGGGACCCGACGGGCTGGGGAGCTGTTTTT	CASSLGT~TGWGAVF	TRBV7-2*04, TRBV7-2*01	TRBV7-2	TRBJ2-2*01	TRBJ2-2	TRBD2*02	TRBD2	15	31	35	39	15	3	18
2	2.15E-07	TGTGCCAGCAGCTTAGGGACAGTCCTCAATCAGCCCAGCATTTT	CASSLGT~PQSAQHF	TRBV7-8*01	TRBV7-8	TRBJ1-5*01	TRBJ1-5	TRBD1*01	TRBD1	15	16	21	33	0	11	11
2	2.15E-07	TGTGCCAGCAGCTTAGGACTAGCGGGGCCTACGAGCAGTACTTC	CASSLGL~GAYEQYF	TRBV9*02, TRBV9*01	TRBV9	TRBJ2-7*01	TRBJ2-7	TRBD2*01	TRBD2	15	16	26	27	0	0	0
2	2.15E-07	TGTGCCAGCAGCTTAGAGGCCGTTTCCACAATGAGCAGTTCTTC	CASSLEA~FHNEQFF	TRBV7-6*01	TRBV7-6	TRBJ2-1*01	TRBJ2-1	TRBD1*01, TRBD2*02, TRBD2*01	TRBD1, TRBD2	15	16	18	27	0	8	8
2	2.15E-07	TGTGCCAGCAGCTTAATCATAGCGGCTCCTACGAGCAGTACTTC	CASSLII~GSYEQYF	TRBV7-9*01, TRBV7-9*04, TRBV7-9*02	TRBV7-9	TRBJ2-7*01	TRBJ2-7	TRBD2*02, TRBD2*01	TRBD2	14	19	24	25	4	0	4
2	2.15E-07	TGTGCCAGCAGCTTAACGGGGGGGGTCAGGAGACCCAGTACTTC	CASSLTG~GQETQYF	TRBV7-9*01, TRBV7-9*02	TRBV7-9	TRBJ2-5*01	TRBJ2-5	TRBD2*01	TRBD2	14	16	23	29	1	5	6
2	2.15E-07	TGTGCCAGCAGCTTAAATTCTGGCGGGGGGATGGCTACACCTTC	CASSLNS~RGDGYTF	TRBV7-2*04, TRBV7-2*01	TRBV7-2	TRBJ1-2*01	TRBJ1-2	TRBD2*01	TRBD2	14	22	29	30	7	0	7
2	2.15E-07	TGTGCCAGCAGCTCTCACCGAGCTCCTACAATGAGCAGTTCTTC	CASSSHR~SYNEQFF	TRBV7-9*01, TRBV7-9*04, TRBV7-9*02	TRBV7-9	TRBJ2-1*01	TRBJ2-1	TRBD2*02, TRBD2*01	TRBD2	14	19	21	22	4	0	4
2	2.15E-07	TGTGCCAGCAGCTCTGGGACAGGGGAGGCTATGGCTACACCTTC	CASSSGT~GGYGYTF	TRBV7-9*01, TRBV7-9*04, TRBV7-9*02	TRBV7-9	TRBJ1-2*01	TRBJ1-2	TRBD1*01	TRBD1	14	15	24	28	0	3	3
2	2.15E-07	TGTGCCAGCAGCTCCGGACAGGGAGGCAATCAGCCCAGCATTTT	CASSSGQ~RQSAQHF	TRBV12-4*01, TRBV12-3*01	TRBV12-4, TRBV12-3	TRBJ1-5*01	TRBJ1-5	TRBD1*01	TRBD1	10	15	22	33	4	10	14
2	2.15E-07	TGTGCCAGCAGCTCGGGACATGGGGTAATGAAAAACTGTTTTTT	CASSSGH~GNEKLFF	TRBV7-9*03, TRBV7-9*01, TRBV7-9*04, TRBV7-9*02	TRBV7-9	TRBJ1-4*01	TRBJ1-4	TRBD1*01	TRBD1	13	14	19	25	0	5	5
2	2.15E-07	TGTGCCAGCAGCTCGGGACAGGGTCGAACACTGAAGCTTTCTTT	CASSSGQ~SNTEAFF	TRBV5-6*01	TRBV5-6	TRBJ1-1*01	TRBJ1-1	TRBD1*01	TRBD1	12	14	22	25	1	2	3
2	2.15E-07	TGTGCCAGCAGCTCGAGGACTAGCGGGTGTATGGCTACACCTTC	CASSSRT~RVYGYTF	TRBV11-3*01, TRBV11-3*02	TRBV11-3	TRBJ1-2*01	TRBJ1-2	TRBD2*02, TRBD2*01	TRBD2	12	16	26	29	3	2	5
2	2.15E-07	TGTGCCAGCAGCTCAGCAGGGGGCCCTACAATGAGCAGTTCTTC	CASSSAG~PYNEQFF	TRBV7-8*01	TRBV7-8	TRBJ2-1*01	TRBJ2-1	TRBD1*01	TRBD1	16	17	23	24	0	0	0
2	2.15E-07	TGTGCCAGCAGCTGGGGGGGACAGGGTCCAATGAGCAGTTCTTC	CASSWGG~GSNEQFF	TRBV5-5*01	TRBV5-5	TRBJ2-1*01	TRBJ2-1	TRBD1*01	TRBD1	12	17	25	28	4	2	6
2	2.15E-07	TGTGCCAGCAGCTGGGGACAGGGACTTTTGAGACCCAGTACTTC	CASSWGQ~TFETQYF	TRBV5-4*01	TRBV5-4	TRBJ2-5*01	TRBJ2-5	TRBD1*01	TRBD1	12	14	22	29	1	6	7
2	2.15E-07	TGTGCCAGCAGCTAGCGCAGGGAGGTTACTACGAGCAGTACTTC	CASS*RR~GYYEQYF	TRBV7-2*04, TRBV7-2*01	TRBV7-2	TRBJ2-7*01	TRBJ2-7	TRBD2*02	TRBD2	12	19	24	28	6	3	9
2	2.15E-07	TGTGCCAGCAGCTAGGACTAGGCGGGACCGATACGCAGTATTTT	CASS*D*~GTDTQYF	TRBV11-2*03	TRBV11-2	TRBJ2-3*01	TRBJ2-3	TRBD2*02, TRBD2*01	TRBD2	11	14	20	29	2	8	10
2	2.15E-07	TGTGCCAGCAGCCTGACACAGGAGAGAGGTGAAAAACTGTTTTT	CASSLTQ~ER*KTVF	TRBV7-8*01, TRBV7-8*03	TRBV7-8	TRBJ1-4*01	TRBJ1-4	TRBD1*01	TRBD1	12	17	21	39	4	17	21
2	2.15E-07	TGTGCCAGCAGCCTAGCGGGGGGAGCTCCTACGAGCAGTACTTC	CASSLAG~SSYEQYF	TRBV7-9*01, TRBV7-9*02	TRBV7-9	TRBJ2-7*01	TRBJ2-7	TRBD2*01	TRBD2	16	17	22	25	0	2	2
2	2.15E-07	TGTGCCAGCAGCCCTTACAGGGAATCGGCAGAAAAACTGTTTTT	CASSPYR~IGRKTVF	TRBV7-8*01, TRBV7-8*03	TRBV7-8	TRBJ1-4*01	TRBJ1-4	TRBD1*01	TRBD1	12	16	21	39	3	17	20
2	2.15E-07	TGTGCCAGCAGCCCCCTCGTAGCAACTAATGAAAAACTGTTTTT	CASSPLV~N**KTVF	TRBV7-9*03, TRBV7-9*01, TRBV7-9*04, TRBV7-9*02	TRBV7-9	TRBJ1-4*01	TRBJ1-4	TRBD1*01, TRBD2*02	TRBD1, TRBD2	11	12	16	39	0	22	22
2	2.15E-07	TGTGCCAGCAGCCCCCGGGGGCAGCCTACAATGAGCAGTTCTTC	CASSPRG~AYNEQFF	TRBV11-3*01, TRBV11-3*02	TRBV11-3	TRBJ2-1*01	TRBJ2-1	TRBD1*01, TRBD2*01	TRBD1, TRBD2	11	16	21	24	4	2	6
2	2.15E-07	TGTGCCAGCAGCCCCCGGGGGGCAGGGAAGAGACCCAGTACTTC	CASSPRG~REETQYF	TRBV9*02, TRBV9*01, TRBV9*03	TRBV9	TRBJ2-5*01	TRBJ2-5	TRBD2*01	TRBD2	11	15	21	27	3	5	8
2	2.15E-07	TGTGCCAGCAGCCCCCAGGGGTAAAGAACTATGGCTACACCTTC	CASSPQG~KNYGYTF	TRBV9*02, TRBV9*01, TRBV9*03	TRBV9	TRBJ1-2*01	TRBJ1-2	TRBD1*01	TRBD1	11	15	20	26	3	5	8
2	2.15E-07	TGTGCCAGCAGCCCCGGGGGGCGTACCAAGAGACCCAGTACTTC	CASSPGG~YQETQYF	TRBV7-9*03, TRBV7-9*01, TRBV7-9*04, TRBV7-9*02	TRBV7-9	TRBJ2-5*01	TRBJ2-5	TRBD2*01	TRBD2	11	14	20	24	2	3	5
2	2.15E-07	TGTGCCAGCAGCCCCGGGACAGGGGTTTCTATGGCTACACCTTC	CASSPGT~GFYGYTF	TRBV6-6*02, TRBV6-6*01, TRBV7-6*01, TRBV7-6*02, TRBV6-6*03	TRBV6-6, TRBV7-6	TRBJ1-2*01	TRBJ1-2	TRBD1*01	TRBD1	10	15	24	28	4	3	7
2	2.15E-07	TGTGCCAGCAGCCCCGAGGGGGGTTGGTGGAGACCCAGTACTTC	CASSPEG~LVETQYF	TRBV9*02, TRBV9*01, TRBV9*03	TRBV9	TRBJ2-5*01	TRBJ2-5	TRBD1*01, TRBD2*01	TRBD1, TRBD2	11	16	21	29	4	7	11
2	2.15E-07	TGTGCCAGCAGCCCAACAGGGGAACTAATGAAAAACTGTTTTTT	CASSPTG~TNEKLFF	TRBV7-9*03, TRBV7-9*01, TRBV7-9*04, TRBV7-9*02	TRBV7-9	TRBJ1-4*01	TRBJ1-4	TRBD1*01	TRBD1	11	15	21	22	3	0	3
2	2.15E-07	TGTGCCAGCAGCCCAAACAGGATAAACACCGGGGAGCTGTTTTT	CASSPNR~KHRGAVF	TRBV7-8*03	TRBV7-8	TRBJ2-2*01	TRBJ2-2	TRBD1*01, TRBD2*02, TRBD2*01	TRBD1, TRBD2	12	16	20	39	3	18	21
2	2.15E-07	TGTGCCAGCAGCCGTCAGGGGGGGCTGCAGATACGCAGTATTTT	CASSRQG~AADTQYF	TRBV5-6*01, TRBV4-2*01	TRBV5-6, TRBV4-2	TRBJ2-3*01	TRBJ2-3	TRBD1*01, TRBD2*01	TRBD1, TRBD2	12	15	21	27	2	5	7
2	2.15E-07	TGTGCCAGCAGCCGACGACAGGGGCGAGTTATGGCTACACCTTC	CASSRRQ~ASYGYTF	TRBV11-2*03	TRBV11-2	TRBJ1-2*01	TRBJ1-2	TRBD1*01	TRBD1	11	16	23	29	4	5	9
2	2.15E-07	TGTGCCAGCAGCCATCGGGACAGGGATCTAACGAGCAGTACTTC	CASSHRD~GSNEQYF	TRBV7-8*01, TRBV7-8*03	TRBV7-8	TRBJ2-7*01	TRBJ2-7	TRBD1*01	TRBD1	12	16	24	30	3	5	8
2	2.15E-07	TGTGCCAGCAGCCAGGCGGCAGGGGGAGGGAAAAACTGTTTTTT	CASSQAA~GREKLFF	TRBV7-8*01, TRBV7-8*03	TRBV7-8	TRBJ1-4*01	TRBJ1-4	TRBD1*01	TRBD1	12	19	25	29	6	3	9
2	2.15E-07	TGTGCCAGCAGCCAGGACGGCCACGAAACACTGAAGCTTTCTTT	CASSQDG~RNTEAFF	TRBV7-9*03, TRBV7-9*01, TRBV7-9*04, TRBV7-9*02	TRBV7-9	TRBJ1-1*01	TRBJ1-1	TRBD1*01, TRBD2*02, TRBD2*01	TRBD1, TRBD2	11	14	17	26	2	8	10
2	2.15E-07	TGTGCCAGCAGCCAAGCCCCGGGGGGGGCACTGAAGCTTTCTTT	CASSQAP~GGTEAFF	TRBV14*01	TRBV14	TRBJ1-1*01	TRBJ1-1	TRBD2*01	TRBD2	15	19	26	28	3	1	4
2	2.15E-07	TGTGCCAGCAGCGTGGGGGGGCGAACACCGGGGAGCTGTTTTTT	CASSVGG~NTGELFF	TRBV9*02, TRBV9*01	TRBV9	TRBJ2-2*01	TRBJ2-2	TRBD2*01	TRBD2	13	14	20	21	0	0	0
2	2.15E-07	TGTGCCAGCAGCGTATAACAGGGGGCCGGCGGGAGCAGTACTTC	CASSV*Q~GRREQYF	TRBV7-9*03, TRBV7-9*01, TRBV7-9*04, TRBV7-9*02	TRBV7-9	TRBJ2-7*01	TRBJ2-7	TRBD1*01	TRBD1	11	17	25	32	5	6	11
2	2.15E-07	TGTGCCAGCAGCGTACATCATATCTGAACACTGAATCTTTCTTT	CASSVHH~LNTESFF	TRBV7-3*05, TRBV7-3*01	TRBV7-3	TRBJ1-1*01	TRBJ1-1	TRBD1*01	TRBD1	11	14	16	24	2	7	9
2	2.15E-07	TGTGCCAGCAGCGTAGCCAGCGGGGGGGCGAGACCCAGTACTTC	CASSVAS~GGETQYF	TRBV9*02, TRBV9*01, TRBV6-1*01	TRBV9, TRBV6-1	TRBJ2-5*01	TRBJ2-5	TRBD2*01	TRBD2	10	18	27	29	7	1	8
2	2.15E-07	TGTGCCAGCAGCGTAGCGGGGCGGGGGTCAACGTCCTGACTTTC	CASSVAG~GVNVLTF	TRBV9*02, TRBV9*01	TRBV9	TRBJ2-6*01	TRBJ2-6	TRBD1*01, TRBD2*01	TRBD1, TRBD2	15	17	21	23	1	1	2
2	2.15E-07	TGTGCCAGCAGCGTAGGGGGGCAGGGTCCTACGAGCAGTACTTC	CASSVGG~GSYEQYF	TRBV9*02, TRBV9*01	TRBV9	TRBJ2-7*01	TRBJ2-7	TRBD1*01	TRBD1	15	16	21	26	0	4	4
2	2.15E-07	TGTGCCAGCAGCGTAGGGACTAGCGGCCAAGAGACCAGTACTTC	CASSVGT~RPRDQYF	TRBV9*02, TRBV9*01	TRBV9	TRBJ2-5*01	TRBJ2-5	TRBD2*02, TRBD2*01	TRBD2	15	16	25	34	0	8	8
2	2.15E-07	TGTGCCAGCAGCGTAGGACAGGGAGGGCCTACGAGCAGTACTTC	CASSVGQ~RAYEQYF	TRBV9*02, TRBV9*01	TRBV9	TRBJ2-7*01	TRBJ2-7	TRBD1*01, TRBD2*02	TRBD1, TRBD2	15	16	22	27	0	4	4
2	2.15E-07	TGTGCCAGCAGCGTAGAGGCCAGGGGGCCAACGTCCTGACTTTC	CASSVEA~GANVLTF	TRBV9*02, TRBV9*01	TRBV9	TRBJ2-6*01	TRBJ2-6	TRBD1*01, TRBD2*02	TRBD1, TRBD2	15	20	22	23	4	0	4
2	2.15E-07	TGTGCCAGCAGCGTAGAACAGTCGAGGACTATGGCGACACCTTC	CASSVEQ~EDYGDTF	TRBV7-8*01, TRBV7-3*05, TRBV7-3*01	TRBV7-8, TRBV7-3	TRBJ1-2*01	TRBJ1-2	TRBD1*01, TRBD2*02, TRBD2*01	TRBD1, TRBD2	15	17	20	27	1	6	7
2	2.15E-07	TGTGCCAGCAGCGTAGAAGGCAGGAGGAATGAAAAACTGTTTTT	CASSVEG~EE*KTVF	TRBV9*02, TRBV9*01	TRBV9	TRBJ1-4*01	TRBJ1-4	TRBD2*02	TRBD2	15	22	26	39	6	12	18
2	2.15E-07	TGTGCCAGCAGCGCAAAGACAGGGGGGGCTACGAGCAGTACTTC	CASSAKT~GGYEQYF	TRBV7-6*01, TRBV7-6*02	TRBV7-6	TRBJ2-7*01	TRBJ2-7	TRBD1*01	TRBD1	11	17	25	28	5	2	7
2	2.15E-07	TGTGCCAGCAGCACGGGGACAGGGGGAATTCACCCCTCCACTTT	CASSTGT~GNSPLHF	TRBV7-2*04, TRBV11-3*01, TRBV11-3*02, TRBV7-2*01	TRBV7-2, TRBV11-3	TRBJ1-6*02	TRBJ1-6	TRBD1*01	TRBD1	11	15	25	26	3	0	3
2	2.15E-07	TGTGCCAGCAGCACAGAGCGGGGGGGTTTGGTGAGCAGTTCTTC	CASSTER~GFGEQFF	TRBV6-4*02, TRBV6-4*01	TRBV6-4	TRBJ2-1*01	TRBJ2-1	TRBD2*01	TRBD2	10	16	25	31	5	5	10
2	2.15E-07	TGTGCCAGCAGCAGGTTTGGGGGAGGCAATCAGCCCAGCATTTT	CASSRFG~RQSAQHF	TRBV7-8*01, TRBV7-8*03	TRBV7-8	TRBJ1-5*01	TRBJ1-5	TRBD2*02	TRBD2	11	20	25	33	8	7	15
2	2.15E-07	TGTGCCAGCAGCAAAGGGGGGCCCCTAATGAAAAACTGTTTTTT	CASSKGG~PNEKLFF	TRBV9*02, TRBV9*01, TRBV9*03	TRBV9	TRBJ1-4*01	TRBJ1-4	TRBD1*01, TRBD2*01	TRBD1, TRBD2	11	16	21	24	4	2	6
2	2.15E-07	TGTGCCAGCAGCAAAGACCAGCGGGAGACTACGAGCAGTACTTC	CASSKDQ~GDYEQYF	TRBV7-9*03, TRBV7-9*01, TRBV7-9*04, TRBV7-9*02, TRBV7-9*05	TRBV7-9	TRBJ2-7*01	TRBJ2-7	TRBD2*02	TRBD2	14	19	26	28	4	1	5
2	2.15E-07	TGTGCCAGCAGGGGTTCCGCTGGATGAACACTGAAGCTTTCTTT	CASRGSA~MNTEAFF	TRBV12-4*01, TRBV12-3*01	TRBV12-4, TRBV12-3	TRBJ1-1*01	TRBJ1-1	TRBD2*02, TRBD2*01	TRBD2	10	16	20	24	5	3	8
2	2.15E-07	TGTGCCAGCAGGGGGGGTGGGGCGGGAGTTACGAGCAGTACTTC	CASRGGG~GSYEQYF	TRBV6-4*02, TRBV6-4*01	TRBV6-4	TRBJ2-7*01	TRBJ2-7	TRBD2*02	TRBD2	10	21	27	29	10	1	11
2	2.15E-07	TGTGCCAGCAGATCGCACAGGGGCAGGGGGCTGAAGCTTTCTTT	CASRSHR~QGAEAFF	TRBV7-8*01, TRBV7-8*03	TRBV7-8	TRBJ1-1*01	TRBJ1-1	TRBD1*01	TRBD1	10	23	29	30	12	0	12
2	2.15E-07	TGTGCCAGCAGACAACAGGGGGCGAGCACCGGGGAGCTGTTTTT	CASRQQG~EHRGAVF	TRBV4-2*01	TRBV4-2	TRBJ2-2*01	TRBJ2-2	TRBD1*01	TRBD1	14	15	22	39	0	16	16
2	2.15E-07	TGTGCCAGCAGAACAGGCGTGGGGCTGCCTACGAGCAGTACTTC	CASRTGV~AAYEQYF	TRBV2*01, TRBV2*02, TRBV2*03	TRBV2	TRBJ2-7*01	TRBJ2-7	TRBD1*01	TRBD1	10	20	24	27	9	2	11
2	2.15E-07	TGTGCCAGCAACCGGGGGGGCAGGGGGGTTCACCCCTCCACTTT	CASNRGG~GGSPLHF	TRBV12-4*01, TRBV12-4*02, TRBV12-3*01	TRBV12-4, TRBV12-3	TRBJ1-6*02	TRBJ1-6	TRBD2*01	TRBD2	9	12	19	28	2	8	10
2	2.15E-07	TGTGCCAGCAACGACGGATTCGGGGGGCCAACGTCCTGACTTTC	CASNDGF~GANVLTF	TRBV2*01, TRBV2*03	TRBV2	TRBJ2-6*01	TRBJ2-6	TRBD1*01, TRBD2*02, TRBD2*01	TRBD1, TRBD2	9	15	17	23	5	5	10
2	2.15E-07	TGTGCATCAGTGTGTCAGGAAATAGCAATCAGCCCCAGCATTTT	CASVCQE~SNQPQHF	TRBV10-3*01, TRBV10-3*02	TRBV10-3	TRBJ1-5*01	TRBJ1-5	TRBD1*01	TRBD1	4	15	18	22	10	3	13
2	2.15E-07	TGTGCACCAGCAGAGTTGGGGGGTCCACAGATACGCAGTATTTT	CAPAELG~STDTQYF	TRBV15*02	TRBV15	TRBJ2-3*01	TRBJ2-3	TRBD2*01	TRBD2	4	17	22	25	12	2	14
2	2.15E-07	TGTGCAGCTCCAAACCCGGGACGGTGAATGAAAAACTGTTTTTT	CAAPNPG~VNEKLFF	TRBV25-1*01	TRBV25-1	TRBJ1-4*01	TRBJ1-4	TRBD1*01, TRBD2*02, TRBD2*01	TRBD1, TRBD2	4	17	21	26	12	4	16
2	2.15E-07	TGTGCAGCAGTTACCTGCATTCAGGGGACACTGAAGCTTTCTTT	CAAVTCI~GDTEAFF	TRBV6-5*01	TRBV6-5	TRBJ1-1*01	TRBJ1-1	TRBD1*01	TRBD1	4	21	26	27	16	0	16
2	2.15E-07	TGTGCAGCAGTGAAAGGGCGGCAGGCAGGTATGGCTACACCTTC	CAAVKGR~GRYGYTF	TRBV6-5*01, TRBV6-1*01	TRBV6-5, TRBV6-1	TRBJ1-2*01	TRBJ1-2	TRBD1*01, TRBD2*02, TRBD2*01	TRBD1, TRBD2	4	25	28	29	20	0	20
2	2.15E-07	TGTGCAGCAGCTTGACTAGCGGCAAATACAATGAGCAGTTCTTC	CAAA*LA~KYNEQFF	TRBV7-2*04, TRBV7-2*01	TRBV7-2	TRBJ2-1*01	TRBJ2-1	TRBD2*02, TRBD2*01	TRBD2	4	13	21	26	8	4	12
2	2.15E-07	TGTGCAGCAGGCCCGGGCGCAGGGGGATGTATGGCTACACCTTC	CAAGPGA~GMYGYTF	TRBV12-4*01, TRBV12-3*01	TRBV12-4, TRBV12-3	TRBJ1-2*01	TRBJ1-2	TRBD1*01	TRBD1	4	19	25	29	14	3	17
2	2.15E-07	TGTGCAAGTCGCTTCGGCAGGACAGCTCCTACGAGCAGTACTTC	CASRFGR~SSYEQYF	TRBV11-3*01, TRBV11-3*02	TRBV11-3	TRBJ2-7*01	TRBJ2-7	TRBD1*01	TRBD1	4	19	24	25	14	0	14
2	2.15E-07	TGTGCAAGTCGCCCCAGGACAGGGGAAATCACGAGCAGTACTTC	CASRPRT~GNHEQYF	TRBV11-3*01, TRBV11-3*02	TRBV11-3	TRBJ2-7*01	TRBJ2-7	TRBD1*01	TRBD1	4	16	24	30	11	5	16
2	2.15E-07	TGCGCCAGCTCTCGCGGGGGGACTCCTACAATGAGCAGTTCTTC	CASSRGG~SYNEQFF	TRBV4-1*02, TRBV4-1*01	TRBV4-1	TRBJ2-1*01	TRBJ2-1	TRBD2*01	TRBD2	8	13	20	22	4	1	5
2	2.15E-07	TGCGCCAGCTACTGACAGGGAAGAGAGTCCGGGGAGCTGTTTTT	CASY*QG~RVRGAVF	TRBV5-1*01, TRBV5-1*02	TRBV5-1	TRBJ2-2*01	TRBJ2-2	TRBD1*01	TRBD1	8	13	19	39	4	19	23
2	2.15E-07	TGCGCCAGCCCACCCCCCGCCCTACGACTTACGAGCAGTACTTC	CASPPPA~TTYEQYF	TRBV10-2*01	TRBV10-2	TRBJ2-7*01	TRBJ2-7	TRBD2*01	TRBD2	8	12	19	29	3	9	12
2	2.15E-07	TGCGCCAGCATTCAGCGGGAGGGCCGGGCTACGAGCAGTACTTC	CASIQRE~PGYEQYF	TRBV5-1*01, TRBV5-1*02	TRBV5-1	TRBJ2-7*01	TRBJ2-7	TRBD2*02	TRBD2	9	13	22	28	3	5	8
2	2.15E-07	TGCGCCAGCAGTGGAGGGCAGGGGACAATTCACCCCTCCACTTT	CASSGGQ~DNSPLHF	TRBV10-1*02, TRBV10-1*01	TRBV10-1	TRBJ1-6*01	TRBJ1-6	TRBD1*01	TRBD1	12	18	23	26	5	2	7
2	2.15E-07	TGCGCCAGCAGTGAGTCGGGGGAAAGTTCTATGGCTACACCTTC	CASSESG~KFYGYTF	TRBV10-2*01	TRBV10-2	TRBJ1-2*01	TRBJ1-2	TRBD1*01, TRBD2*01	TRBD1, TRBD2	16	17	21	28	0	6	6
2	2.15E-07	TGCGCCAGCAGTGAGAGGGACGGATGAACACTGAAGCTTTCTTT	CASSERD~MNTEAFF	TRBV10-1*01	TRBV10-1	TRBJ1-1*01	TRBJ1-1	TRBD1*01, TRBD2*02, TRBD2*01	TRBD1, TRBD2	14	16	20	24	1	3	4
2	2.15E-07	TGCGCCAGCAGCTTGGGGGGGCGAGGGATGAAAAACTGTTTTTT	CASSLGG~RDEKLFF	TRBV5-1*01	TRBV5-1	TRBJ1-4*01	TRBJ1-4	TRBD1*01	TRBD1	15	16	21	27	0	5	5
2	2.15E-07	TGCGCCAGCAGCTTGGACCCGCGGGGGGCCATGAGCAGTTCTTC	CASSLDP~GGHEQFF	TRBV5-1*01	TRBV5-1	TRBJ2-1*01	TRBJ2-1	TRBD2*01	TRBD2	15	20	27	30	4	2	6
2	2.15E-07	TGCGCCAGCAGCTTGACGGGGGGCGAACAGATACGCAGTATTTT	CASSLTG~RTDTQYF	TRBV5-1*01	TRBV5-1	TRBJ2-3*01	TRBJ2-3	TRBD2*01	TRBD2	14	16	22	26	1	3	4
2	2.15E-07	TGCGCCAGCAGCCTAGCGGGGGGAGAGCAGATACGCAGTATTTT	CASSLAG~RADTQYF	TRBV5-1*01	TRBV5-1	TRBJ2-3*01	TRBJ2-3	TRBD2*01	TRBD2	11	12	22	27	0	4	4
2	2.15E-07	TGCGCCAGCAGCCCGATTCCCGGGAGGAGTGAAAAACTGTTTTT	CASSPIP~EE*KTVF	TRBV4-1*02, TRBV4-1*01	TRBV4-1	TRBJ1-4*01	TRBJ1-4	TRBD2*02	TRBD2	12	20	26	39	7	12	19
2	2.15E-07	TGCGCCAGCAGCCAAGTAGGGACAGGGGAGAGACCCAGTACTTC	CASSQVG~RGETQYF	TRBV4-3*01	TRBV4-3	TRBJ2-5*01	TRBJ2-5	TRBD1*01	TRBD1	15	18	27	28	2	0	2
2	2.15E-07	TGCGCCAGCAGCGTTCGGACAGGAGGAACCAGCCCCAGCATTTT	CASSVRT~RNQPQHF	TRBV5-1*01	TRBV5-1	TRBJ1-5*01	TRBJ1-5	TRBD1*01	TRBD1	11	16	22	29	4	6	10
2	2.15E-07	TGCGCCAGCAGCGCCGCCGGGACACAACAAGAGACCAGTACTTC	CASSAAG~TTRDQYF	TRBV5-1*01	TRBV5-1	TRBJ2-5*01	TRBJ2-5	TRBD1*01	TRBD1	11	18	23	34	6	10	16
2	2.15E-07	TGCGCCAGCAGCGGCGACAGGGCAGCTCCTACGAGCAGTACTTC	CASSGDR~SSYEQYF	TRBV10-1*02, TRBV10-1*01	TRBV10-1	TRBJ2-7*01	TRBJ2-7	TRBD1*01	TRBD1	10	15	21	25	4	3	7
2	2.15E-07	TGCGCCAGCAGCAGAGAACAGGGGGGAGGGGTGGCTACACCTTC	CASSREQ~GRGGYTF	TRBV5-1*01	TRBV5-1	TRBJ1-2*01	TRBJ1-2	TRBD1*01	TRBD1	11	17	24	31	5	6	11
2	2.15E-07	TGCGCCAGCAGGATGGACAGGGGGACAATTCACCCCTCCACTTT	CASRMDR~DNSPLHF	TRBV5-1*01, TRBV5-1*02	TRBV5-1	TRBJ1-6*01	TRBJ1-6	TRBD1*01	TRBD1	10	14	23	26	3	2	5
2	2.15E-07	TGCGCCAGCAATGAACACTAGCGGACGCCCACGAGCAGTACTTC	CASNEH*~DAHEQYF	TRBV23-1*01	TRBV23-1	TRBJ2-7*01	TRBJ2-7	TRBD2*02, TRBD2*01	TRBD2	9	16	23	30	6	6	12
2	2.15E-07	TGCGCCAGCAAGCCCGTGGGGGGGATGACTATGGCTACACCTTC	CASKPVG~DDYGYTF	TRBV5-1*01, TRBV5-1*02	TRBV5-1	TRBJ1-2*01	TRBJ1-2	TRBD2*01	TRBD2	9	17	23	27	7	3	10
2	2.15E-07	TGCGCCAGCAAGACTAGCGGGAGGGGCGCCGGGGAGCTGTTTTT	CASKTSG~GRRGAVF	TRBV5-1*01, TRBV5-1*02	TRBV5-1	TRBJ2-2*01	TRBJ2-2	TRBD2*02	TRBD2	9	11	24	39	1	14	15
2	2.15E-07	TGCAGTGCTAGTTCGGGTGACAGCGGAACACTGAAGCGTTCTTT	CSASSGD~RNTEAFF	TRBV20-1*01, TRBV20-1*04, TRBV20-1*05, TRBV20-1*07	TRBV20-1	TRBJ1-1*01	TRBJ1-1	TRBD1*01	TRBD1	11	18	22	25	6	2	8
2	2.15E-07	TGCAGTGCTAGTTCACTAGCGGGGGGTGGGAGACCCAGTACTTC	CSASSLA~GWETQYF	TRBV20-1*01, TRBV20-1*04, TRBV20-1*05, TRBV20-1*07	TRBV20-1	TRBJ2-5*01	TRBJ2-5	TRBD2*01	TRBD2	11	14	25	29	2	3	5
2	2.15E-07	TGCAGTGCTAGTGGAGCGGGAGGCGGGCCAATGAGCAGTTCTTC	CSASGAG~RANEQFF	TRBV20-1*01, TRBV20-1*04, TRBV20-1*05, TRBV20-1*07	TRBV20-1	TRBJ2-1*01	TRBJ2-1	TRBD2*02	TRBD2	11	14	22	28	2	5	7
2	2.15E-07	TGCAGTGCTAGCCCCCTCGGGGGTACTACAATGAGCAGTTCTTC	CSASPLG~YYNEQFF	TRBV20-1*06, TRBV20-1*03, TRBV20-1*01, TRBV20-1*04, TRBV20-1*05, TRBV20-1*02, TRBV20-1*07	TRBV20-1	TRBJ2-1*01	TRBJ2-1	TRBD1*01, TRBD2*01	TRBD1, TRBD2	10	11	16	25	0	8	8
2	2.15E-07	TGCAGTGCTAGCCAGGGCAAGTAACTGGAAACACCATATATTTT	CSASQGK~TGNTIYF	TRBV20-1*06, TRBV20-1*03, TRBV20-1*01, TRBV20-1*04, TRBV20-1*05, TRBV20-1*02, TRBV20-1*07	TRBV20-1	TRBJ1-3*01	TRBJ1-3	TRBD1*01	TRBD1	10	12	16	24	1	7	8
2	2.15E-07	TGCAGTGCTAGGGTTAAGGCGTGATTCGACATGGCTACACCTTC	CSARVKA~IRHGYTF	TRBV20-1*01, TRBV20-1*04, TRBV20-1*05, TRBV20-1*07	TRBV20-1	TRBJ1-2*01	TRBJ1-2	TRBD1*01, TRBD2*02	TRBD1, TRBD2	10	27	29	30	16	0	16
2	2.15E-07	TGCAGTGCTAGGGAGGCTAGCGGGGGGGCAATGAGCAGTTCTTC	CSAREAS~GGNEQFF	TRBV20-1*01, TRBV20-1*04, TRBV20-1*05, TRBV20-1*07	TRBV20-1	TRBJ2-1*01	TRBJ2-1	TRBD2*01	TRBD2	10	16	27	28	5	0	5
2	2.15E-07	TGCAGTGCTAGGGAGGCGGGGCGCGACACCGGGGAGCTGTTTTT	CSAREAG~RHRGAVF	TRBV20-1*01, TRBV20-1*04, TRBV20-1*05, TRBV20-1*07	TRBV20-1	TRBJ2-2*01	TRBJ2-2	TRBD2*01	TRBD2	10	15	20	39	4	18	22
2	2.15E-07	TGCAGTGCTAGGGAGACCCCCCTACAGCTACTGCGCACACCTTC	CSARETP~TATAHTF	TRBV20-1*01, TRBV20-1*04, TRBV20-1*05, TRBV20-1*07	TRBV20-1	TRBJ1-2*01	TRBJ1-2	TRBD1*01, TRBD2*01	TRBD1, TRBD2	10	17	22	36	6	13	19
2	2.15E-07	TGCAGTGCTAGATGGCTAGCGGGAGCACAGATACGCAGTATTTT	CSARWLA~STDTQYF	TRBV20-1*01, TRBV20-1*04, TRBV20-1*05, TRBV20-1*07	TRBV20-1	TRBJ2-3*01	TRBJ2-3	TRBD2*02	TRBD2	11	15	22	23	3	0	3
2	2.15E-07	TGCAGTGCTAGATGGGACAGGGGGATTTCTACGAGCAGTACTTC	CSARWDR~DFYEQYF	TRBV20-1*01, TRBV20-1*04, TRBV20-1*05, TRBV20-1*07	TRBV20-1	TRBJ2-7*01	TRBJ2-7	TRBD1*01	TRBD1	11	13	23	28	1	4	5
2	2.15E-07	TGCAGTGCTAGACCCCCGGGACAGGGGATCGGGGAGCTGTTTTT	CSARPPG~GDRGAVF	TRBV20-1*01, TRBV20-1*04, TRBV20-1*05, TRBV20-1*07	TRBV20-1	TRBJ2-2*01	TRBJ2-2	TRBD1*01	TRBD1	11	17	26	39	5	12	17
2	2.15E-07	TGCAGTGCTAGACCCGGGAGTAGCGGGACAAGGAGCAGGTCTTC	CSARPGS~RDKEQVF	TRBV20-1*01, TRBV20-1*04, TRBV20-1*05, TRBV20-1*07	TRBV20-1	TRBJ2-1*01	TRBJ2-1	TRBD2*02	TRBD2	11	20	27	32	8	4	12
2	2.15E-07	TGCAGTGCTAGAGTGGTAGGGGGGATAATGAAAAACTGTTTTTT	CSARVVG~DNEKLFF	TRBV20-1*01, TRBV20-1*04, TRBV20-1*05, TRBV20-1*07	TRBV20-1	TRBJ1-4*01	TRBJ1-4	TRBD1*01, TRBD2*01	TRBD1, TRBD2	12	17	22	25	4	2	6
2	2.15E-07	TGCAGTGCTAGAGATCTCGGCAGGGGGGAGGGAAAACTGTTTTT	CSARDLG~GGGKTVF	TRBV20-1*01, TRBV20-1*05, TRBV20-1*07	TRBV20-1	TRBJ1-4*01	TRBJ1-4	TRBD1*01, TRBD2*02	TRBD1, TRBD2	13	20	26	39	6	12	18
2	2.15E-07	TGCAGTGCTAGAGATCCCAGCGGGGGGCCAGTGAGCAGTTCTTC	CSARDPS~GASEQFF	TRBV20-1*01, TRBV20-1*05, TRBV20-1*07	TRBV20-1	TRBJ2-1*01	TRBJ2-1	TRBD2*01	TRBD2	13	18	26	31	4	4	8
2	2.15E-07	TGCAGTGCTAGAGATGGTCGGGGGTTGTGGGCGAGCAGTACTTC	CSARDGR~VVGEQYF	TRBV20-1*01, TRBV20-1*05, TRBV20-1*07	TRBV20-1	TRBJ2-7*01	TRBJ2-7	TRBD2*01	TRBD2	13	18	23	31	4	7	11
2	2.15E-07	TGCAGTGCTAGAGATGGGACAGGGGACACCGGGGAGCTGTTTTT	CSARDGT~GHRGAVF	TRBV20-1*01, TRBV20-1*05, TRBV20-1*07	TRBV20-1	TRBJ2-2*01	TRBJ2-2	TRBD1*01	TRBD1	13	15	24	39	1	14	15
2	2.15E-07	TGCAGTGCTAGAGACTGGACAGGGAGGGCGAAAAACTGTTTTTT	CSARDWT~EGEKLFF	TRBV20-1*01, TRBV20-1*05, TRBV20-1*07	TRBV20-1	TRBJ1-4*01	TRBJ1-4	TRBD1*01	TRBD1	13	16	23	29	2	5	7
2	2.15E-07	TGCAGTGCCCCCGGGCAGGGGAAGGGTGCTCACCCCTCCACTTT	CSAPGQG~GCSPLHF	TRBV20-1*06, TRBV20-1*03, TRBV20-1*01, TRBV20-1*04, TRBV20-1*05, TRBV20-1*02, TRBV20-1*07	TRBV20-1	TRBJ1-6*02	TRBJ1-6	TRBD1*01	TRBD1	7	15	20	29	7	8	15
2	2.15E-07	TGCAGTGCCGGGACTAGCGGGGGCACACAGATACGCAGTATTTT	CSAGTSG~HTDTQYF	TRBV20-1*06, TRBV20-1*03, TRBV20-1*01, TRBV20-1*04, TRBV20-1*05, TRBV20-1*02, TRBV20-1*07	TRBV20-1	TRBJ2-3*01	TRBJ2-3	TRBD2*01	TRBD2	7	9	22	25	1	2	3
2	2.15E-07	TGCAGTGCGCCTAGGGGGGAGGGTTCTACAATGAGCAGTTCTTC	CSAPRGE~FYNEQFF	TRBV20-1*06, TRBV20-1*03, TRBV20-1*01, TRBV20-1*04, TRBV20-1*05, TRBV20-1*02, TRBV20-1*07	TRBV20-1	TRBJ2-1*01	TRBJ2-1	TRBD2*02	TRBD2	7	16	22	25	8	2	10
2	2.15E-07	TGCAGTGCAAGACCGGGACAGGGGCTTACAATGAGCAGTTCTTC	CSARPGQ~AYNEQFF	TRBV20-1*01, TRBV20-1*04, TRBV20-1*05, TRBV20-1*07	TRBV20-1	TRBJ2-1*01	TRBJ2-1	TRBD1*01	TRBD1	11	14	23	26	2	2	4
2	2.15E-07	TGCAGCGTTTACGACTAGCGGGGCGGGATGAAAAACTGTTTTTT	CSVYD*R~RDEKLFF	TRBV29-1*01	TRBV29-1	TRBJ1-4*01	TRBJ1-4	TRBD2*01	TRBD2	8	12	22	27	3	4	7
2	2.15E-07	TGCAGCGTTCGAGGAAGACTGGCCTCACAGATACGCAGTATTTT	CSVRGRL~LTDTQYF	TRBV29-1*01, TRBV29-1*03	TRBV29-1	TRBJ2-3*01	TRBJ2-3	TRBD2*02, TRBD2*01	TRBD2	8	16	19	25	7	5	12
2	2.15E-07	TGCAGCGTTGTGGGACAGGGCTGGTCGGTTCACCCCTCCACTTT	CSVVGQG~VGSPLHF	TRBV29-1*01	TRBV29-1	TRBJ1-6*01	TRBJ1-6	TRBD1*01	TRBD1	9	11	19	28	1	8	9
2	2.15E-07	TGCAGCGTTGCGGCGAGACAGGGAAAGGATACGAGCAGTACTTC	CSVAARQ~KGYEQYF	TRBV29-1*01	TRBV29-1	TRBJ2-7*01	TRBJ2-7	TRBD1*01	TRBD1	9	16	22	29	6	6	12
2	2.15E-07	TGCAGCGTTGGACTCAATGGGCGCGAGCAGAGACCCAGTACTTC	CSVGLNG~RAETQYF	TRBV29-1*01	TRBV29-1	TRBJ2-5*01	TRBJ2-5	TRBD1*01, TRBD2*02, TRBD2*01	TRBD1, TRBD2	9	18	21	28	8	6	14
2	2.15E-07	TGCAGCGTTGAAGTGGGTAGGGGGCTTGGGATGAGCAGTTCTTC	CSVEVGR~AWDEQFF	TRBV29-1*01, TRBV29-1*02	TRBV29-1	TRBJ2-1*01	TRBJ2-1	TRBD1*01	TRBD1	12	18	24	30	5	5	10
2	2.15E-07	TGCAGCGTTGAAGTGGGTAGGGGGCGGGATGAAAACTGTTTTTT	CSVEVGR~AG*KLFF	TRBV29-1*01	TRBV29-1	TRBJ1-4*01	TRBJ1-4	TRBD1*01	TRBD1	12	18	24	31	5	6	11
2	2.15E-07	TGCAGCGTGATTGGCGGCCACGTCCAAACAATGAGCAGTTCTTC	CSVIGGH~PNNEQFF	TRBV29-1*01, TRBV29-1*03	TRBV29-1	TRBJ2-1*01	TRBJ2-1	TRBD1*01, TRBD2*02, TRBD2*01	TRBD1, TRBD2	7	21	24	27	13	2	15
2	2.15E-07	TGCAGCGTGAACGGGAGGAGGGGATGGGCTATGAGCAGTTCTTC	CSVNGRR~MGYEQFF	TRBV29-1*01, TRBV29-1*03	TRBV29-1	TRBJ2-1*01	TRBJ2-1	TRBD2*02	TRBD2	7	11	17	30	3	12	15
2	2.15E-07	TGTGCTAGCAGCTTACGGGGGGGCCTACAATGAGCAGTTCTTC	CASSLRG~AYNEQFF	TRBV7-7*01	TRBV7-7	TRBJ2-1*01	TRBJ2-1	TRBD2*01	TRBD2	14	15	22	23	0	0	0
2	2.15E-07	TGTGCTAGCAGCTTAGGGGGGGACCGGATGAAAAACTGTTTTT	CASSLGG~TG*KTVF	TRBV7-7*01	TRBV7-7	TRBJ1-4*01	TRBJ1-4	TRBD2*01	TRBD2	15	16	21	38	0	16	16
2	2.15E-07	TGTGCCTGGAGTGGACGGGGGGCCCCAAGAGACCCAGTACTTC	CAWSGRG~PQETQYF	TRBV30*01	TRBV30	TRBJ2-5*01	TRBJ2-5	TRBD2*01	TRBD2	12	15	21	24	2	2	4
2	2.15E-07	TGTGCCTGGAGTAGCTCGGGGGTCCCAAGAGACCCAGTACTTC	CAWSSSG~SQETQYF	TRBV30*01	TRBV30	TRBJ2-5*01	TRBJ2-5	TRBD2*01	TRBD2	11	16	21	24	4	2	6
2	2.15E-07	TGTGCCCTAGGAGTCGCGAGCGGGAGACAATGAGCAGGTCTTC	CALGVAS~GDNEQVF	TRBV2*01, TRBV2*02, TRBV2*03	TRBV2	TRBJ2-1*01	TRBJ2-1	TRBD2*02	TRBD2	5	18	25	26	12	0	12
2	2.15E-07	TGTGCCCGCCGTGAAGGGGTCTAGCACAGATACGCAGTATTTT	CARREGV~STDTQYF	TRBV2*01, TRBV2*03	TRBV2	TRBJ2-3*01	TRBJ2-3	TRBD1*01	TRBD1	5	14	18	22	8	3	11
2	2.15E-07	TGTGCCGACGCAGCGGTTCATTGGGTCGCATGGCTACCCCTTC	CADAAVH~GSHGYPF	TRBV19*01, TRBV19*03, TRBV19*02	TRBV19	TRBJ1-2*01	TRBJ1-2	TRBD2*02, TRBD2*01	TRBD2	5	11	15	29	5	13	18
2	2.15E-07	TGTGCCGAAGCAGCGGGTCATTGGGTCGCATGGCGACACCTTC	CAEAAGH~GSHGDTF	TRBV19*01, TRBV19*03, TRBV19*02	TRBV19	TRBJ1-2*01	TRBJ1-2	TRBD2*02, TRBD2*01	TRBD2	5	11	16	29	5	12	17
2	2.15E-07	TGTGCCATCAGTGTGTCAGGAAATAGCAATCAGCCAGCATTTT	CAISVSG~IAISQHF	TRBV10-3*01, TRBV10-3*02	TRBV10-3	TRBJ1-5*01	TRBJ1-5	TRBD2*02, TRBD2*01	TRBD2	16	23	26	33	6	6	12
2	2.15E-07	TGTGCCATCAGTGGGGACAGGGGGCGGGTATGGCTACACCTTC	CAISGDR~GGYGYTF	TRBV10-1*01, TRBV10-3*01, TRBV10-3*02	TRBV10-1, TRBV10-3	TRBJ1-2*01	TRBJ1-2	TRBD1*01	TRBD1	12	13	24	28	0	3	3
2	2.15E-07	TGTGCCATCAGTGAGGTCAGATAGCAATCAGCCCCAGCATTTT	CAISEVR~SNQPQHF	TRBV10-3*01, TRBV10-3*02	TRBV10-3	TRBJ1-5*01	TRBJ1-5	TRBD1*01, TRBD2*02, TRBD2*01	TRBD1, TRBD2	14	17	19	21	2	1	3
2	2.15E-07	TGTGCCATCAGGGGGGACAGGGTACAATCAGCCCCAGCATTTT	CAIRGDR~YNQPQHF	TRBV27*01, TRBV10-3*01, TRBV10-3*02	TRBV27, TRBV10-3	TRBJ1-5*01	TRBJ1-5	TRBD1*01	TRBD1	10	13	21	24	2	2	4
2	2.15E-07	TGTGCCATCAAGGGCGTAGGGAAGAGGCAATGAGCAGTTCTTC	CAIKGVG~RGNEQFF	TRBV10-3*01, TRBV10-3*02	TRBV10-3	TRBJ2-1*01	TRBJ2-1	TRBD1*01, TRBD2*02, TRBD2*01	TRBD1, TRBD2	9	18	21	27	8	5	13
2	2.15E-07	TGTGCCACTCCAACTAGTGGGGAGCACAGATACGCAGTATTTT	CATPTSG~STDTQYF	TRBV2*01, TRBV2*02, TRBV2*03	TRBV2	TRBJ2-3*01	TRBJ2-3	TRBD2*02, TRBD2*01	TRBD2	6	12	16	22	5	5	10
2	2.15E-07	TGTGCCACCATTTTTGGGAGAGAGGTACAAGGAGCAGGTCTTC	CATIFGR~RYKEQVF	TRBV24-1*01	TRBV24-1	TRBJ2-1*01	TRBJ2-1	TRBD2*02	TRBD2	9	15	19	31	5	11	16
2	2.15E-07	TGTGCCACCATCCCCCTGACAGGGATGCTACGAGCAGTACTTC	CATIPLT~GCYEQYF	TRBV24-1*01	TRBV24-1	TRBJ2-7*01	TRBJ2-7	TRBD1*01	TRBD1	9	17	23	27	7	3	10
2	2.15E-07	TGTGCCACCAGTGTGGTACCTTAGATTCTACGAGCAGTACTTC	CATSVVP~RFYEQYF	TRBV24-1*01	TRBV24-1	TRBJ2-7*01	TRBJ2-7	TRBD1*01, TRBD2*02, TRBD2*01	TRBD1, TRBD2	12	18	20	27	5	6	11
2	2.15E-07	TGTGCCACCAGTGATCTGGAGGCAGGCCTACGGGCAGTACTTC	CATSDLE~QAYGQYF	TRBV24-1*01	TRBV24-1	TRBJ2-7*01	TRBJ2-7	TRBD2*02	TRBD2	14	17	21	26	2	4	6
2	2.15E-07	TGTGCCACCAGTGATGGCGACTGGCCACTACGAGCAGTACTTC	CATSDGD~GHYEQYF	TRBV24-1*01	TRBV24-1	TRBJ2-7*01	TRBJ2-7	TRBD2*02, TRBD2*01	TRBD2	14	18	21	27	3	5	8
2	2.15E-07	TGTGCCACCAGTGACACCCTTAACTTACTATGGCTACACCTTC	CATSDTL~TYYGYTF	TRBV24-1*01	TRBV24-1	TRBJ1-2*01	TRBJ1-2	TRBD1*01, TRBD2*02	TRBD1, TRBD2	13	16	19	26	2	6	8
2	2.15E-07	TGTGCCACCAGCAGAGATGGCGGGGGGGGATGAGCAGTACTTC	CATSRDG~GGDEQYF	TRBV15*02	TRBV15	TRBJ2-7*01	TRBJ2-7	TRBD2*01	TRBD2	11	19	27	31	7	3	10
2	2.15E-07	TGTGCCACCAGCAGAGAGCGGGGGGGCAGATACGCAGTATTTT	CATSRER~GADTQYF	TRBV15*02	TRBV15	TRBJ2-3*01	TRBJ2-3	TRBD2*01	TRBD2	11	16	25	26	4	0	4
2	2.15E-07	TGTGCCACCAGGTTAAGGGACAGGCGTCTACGAGCAGTACTTC	CATRLRD~GVYEQYF	TRBV24-1*01	TRBV24-1	TRBJ2-7*01	TRBJ2-7	TRBD1*01	TRBD1	10	16	23	27	5	3	8
2	2.15E-07	TGTGCCAGTACCCCCCCTCACAGGGTATCAGCCCCAGCATTTT	CASTPPH~GYQPQHF	TRBV19*01, TRBV19*03, TRBV19*02	TRBV19	TRBJ1-5*01	TRBJ1-5	TRBD2*01	TRBD2	9	10	16	26	0	9	9
2	2.15E-07	TGTGCCAGTAGTACCCTGGCAGGCGGATTCACCCCTCCACTTT	CASSTLA~ADSPLHF	TRBV19*01, TRBV19*03, TRBV19*02	TRBV19	TRBJ1-6*01	TRBJ1-6	TRBD1*01	TRBD1	12	13	17	26	0	8	8
2	2.15E-07	TGTGCCAGTAGCTCAGAGCGGGAGTAAAGGTACGCAGTATTTT	CASSSER~SKGTQYF	TRBV7-9*03, TRBV7-9*01, TRBV7-9*04, TRBV7-9*02, TRBV6-1*01	TRBV7-9, TRBV6-1	TRBJ2-3*01	TRBJ2-3	TRBD2*02	TRBD2	13	16	23	30	2	6	8
2	2.15E-07	TGTGCCAGTAGGAAGGGGGCATAGCACCGGGGAGCTGTTTTTT	CASRKGA~STGELFF	TRBV19*01, TRBV19*03, TRBV19*02	TRBV19	TRBJ2-2*01	TRBJ2-2	TRBD1*01	TRBD1	10	13	19	24	2	4	6
2	2.15E-07	TGTGCCAGCTGGGGGGGGACAGGGAGGTCAGCCCCAGCATTTT	CASWGGT~GGQPQHF	TRBV4-2*01	TRBV4-2	TRBJ1-5*01	TRBJ1-5	TRBD1*01	TRBD1	8	15	23	27	6	3	9
2	2.15E-07	TGTGCCAGCACCACGACAGGGGACAGCCAACACCATATATTTT	CASTTTG~TANTIYF	TRBV6-6*04	TRBV6-6	TRBJ1-3*01	TRBJ1-3	TRBD1*01	TRBD1	9	14	21	28	4	6	10
2	2.15E-07	TGTGCCAGCACAGTAACGGGGGGGGCGGGAGACCCAGTACTTC	CASTVTG~GRETQYF	TRBV2*01, TRBV2*02, TRBV2*03	TRBV2	TRBJ2-5*01	TRBJ2-5	TRBD2*01	TRBD2	9	16	23	28	6	4	10
2	2.15E-07	TGTGCCAGCAGTTTACAGGTAGGGGGATTCACCCCTCCACTTT	CASSLQV~GDSPLHF	TRBV25-1*01	TRBV25-1	TRBJ1-6*02	TRBJ1-6	TRBD1*01	TRBD1	11	20	25	26	8	0	8
2	2.15E-07	TGTGCCAGCAGTCCTACAGGGGGCTATCGGTGAAGCTTTCTTT	CASSPTG~AIGEAFF	TRBV9*02, TRBV9*01, TRBV9*03	TRBV9	TRBJ1-1*01	TRBJ1-1	TRBD1*01	TRBD1	10	15	23	30	4	6	10
2	2.15E-07	TGTGCCAGCAGTCCCGGCAGGGACTTTTGAGACCCAGTACTTC	CASSPGR~TFETQYF	TRBV12-4*01, TRBV12-3*01	TRBV12-4, TRBV12-3	TRBJ2-5*01	TRBJ2-5	TRBD2*02, TRBD2*01	TRBD2	11	19	24	28	7	3	10
2	2.15E-07	TGTGCCAGCAGTCCGGGACAGGGGTTTCTATGGCTACACCTTC	CASSPGQ~GFYGYTF	TRBV12-4*01, TRBV12-3*01	TRBV12-4, TRBV12-3	TRBJ1-2*01	TRBJ1-2	TRBD1*01	TRBD1	11	14	23	27	2	3	5
2	2.15E-07	TGTGCCAGCAGTCCAGGGACAGGGAGAACAGCCCCAGCATTTT	CASSPGT~GEQPQHF	TRBV12-4*01, TRBV12-3*01	TRBV12-4, TRBV12-3	TRBJ1-5*01	TRBJ1-5	TRBD1*01	TRBD1	11	15	23	28	3	4	7
2	2.15E-07	TGTGCCAGCAGTCCAAACTCGGAGGGAGGGGAGCTGTTTTTTT	CASSPNS~REGSCFF	TRBV6-4*02, TRBV6-4*01	TRBV6-4	TRBJ2-2*01	TRBJ2-2	TRBD2*02	TRBD2	11	23	29	37	11	7	18
2	2.15E-07	TGTGCCAGCAGTCGACAGGGGGGCGTACAATGAGCAGTTCTTC	CASSRQG~AYNEQFF	TRBV2*01, TRBV2*02, TRBV2*03	TRBV2	TRBJ2-1*01	TRBJ2-1	TRBD1*01	TRBD1	11	13	21	25	1	3	4
2	2.15E-07	TGTGCCAGCAGTCAACGGACAGGGTTGGACTGAAGCTTTCTTT	CASSQRT~GWTEAFF	TRBV5-8*01, TRBV5-8*02	TRBV5-8	TRBJ1-1*01	TRBJ1-1	TRBD1*01	TRBD1	10	16	23	28	5	4	9
2	2.15E-07	TGTGCCAGCAGTGGTTTGAGGCAAGCAATCAGCCCAGCATTTT	CASSGLR~KQSAQHF	TRBV6-4*02, TRBV6-4*01	TRBV6-4	TRBJ1-5*01	TRBJ1-5	TRBD2*02	TRBD2	12	17	20	32	4	11	15
2	2.15E-07	TGTGCCAGCAGTGGGGGGACAGGAGAGTAACGAGCAGTACTTC	CASSGGT~ESNEQYF	TRBV6-1*01	TRBV6-1	TRBJ2-7*01	TRBJ2-7	TRBD1*01	TRBD1	12	15	22	29	2	6	8
2	2.15E-07	TGTGCCAGCAGTGGGGACAGGGACTTTTGAGACCCAGTACTTC	CASSGDR~TFETQYF	TRBV2*01, TRBV2*02, TRBV2*03	TRBV2	TRBJ2-5*01	TRBJ2-5	TRBD1*01	TRBD1	12	13	21	28	0	6	6
2	2.15E-07	TGTGCCAGCAGTGACTCGACAGGGGGCGGACGAGCAGTACTTC	CASSDST~GADEQYF	TRBV6-4*02, TRBV6-4*01	TRBV6-4	TRBJ2-7*01	TRBJ2-7	TRBD1*01	TRBD1	16	17	26	29	0	2	2
2	2.15E-07	TGTGCCAGCAGTGAATACAGGGACTTTTGAGACCCAGTACTTC	CASSEYR~TFETQYF	TRBV28*01	TRBV28	TRBJ2-5*01	TRBJ2-5	TRBD1*01, TRBD2*02, TRBD2*01	TRBD1, TRBD2	11	16	21	28	4	6	10
2	2.15E-07	TGTGCCAGCAGTGAAGCGGGGGTTGCCGGGGAGCTGTTTTTTT	CASSEAG~LPGSCFF	TRBV6-1*01	TRBV6-1	TRBJ2-2*01	TRBJ2-2	TRBD1*01, TRBD2*02, TRBD2*01	TRBD1, TRBD2	16	17	21	37	0	15	15
2	2.15E-07	TGTGCCAGCAGTGAAGGACAGCGAGAATTCACCCCTCCACTTT	CASSEGQ~ENSPLHF	TRBV2*01, TRBV2*03	TRBV2	TRBJ1-6*02	TRBJ1-6	TRBD1*01	TRBD1	15	16	20	25	0	4	4
2	2.15E-07	TGTGCCAGCAGTACCGGGGGGGGCCACAGATACGCAGTATTTT	CASSTGG~ATDTQYF	TRBV9*02, TRBV6-5*01, TRBV9*01, TRBV9*03	TRBV9, TRBV6-5	TRBJ2-3*01	TRBJ2-3	TRBD2*01	TRBD2	11	14	21	24	2	2	4
2	2.15E-07	TGTGCCAGCAGCTTCCCTAGTGAGGGCCAACGTCCTGACTTTC	CASSFPS~RANVLTF	TRBV5-6*01	TRBV5-6	TRBJ2-6*01	TRBJ2-6	TRBD2*02, TRBD2*01	TRBD2	13	16	20	23	2	2	4
2	2.15E-07	TGTGCCAGCAGCTTCGGGGGGGGGCGACGGCGGCTACACCTTC	CASSFGG~GDGGYTF	TRBV7-8*01	TRBV7-8	TRBJ1-2*01	TRBJ1-2	TRBD2*01	TRBD2	13	14	21	31	0	9	9
2	2.15E-07	TGTGCCAGCAGCTTGGGGGGGGACAACCTACGAGCAGTACTTC	CASSLGG~TTYEQYF	TRBV9*02, TRBV9*01	TRBV9	TRBJ2-7*01, TRBJ2-1*01	TRBJ2-7, TRBJ2-1	TRBD2*01	TRBD2	11	15	21	26	3	4	7
2	2.15E-07	TGTGCCAGCAGCTTATACGGCAGGGGGAGATGGCTACACCTTC	CASSLYG~GGDGYTF	TRBV7-9*01, TRBV7-9*04, TRBV7-9*02	TRBV7-9	TRBJ1-2*01	TRBJ1-2	TRBD1*01	TRBD1	14	20	26	29	5	2	7
2	2.15E-07	TGTGCCAGCAGCTTACGACAGGGGAGAAGAGACCCAGTACTTC	CASSLRQ~GEETQYF	TRBV11-3*01	TRBV11-3	TRBJ2-5*01	TRBJ2-5	TRBD1*01	TRBD1	14	16	23	26	1	2	3
2	2.15E-07	TGTGCCAGCAGCTTACAGGGGGCTATCGGTGAAGCTGTTTTTT	CASSLQG~LSVKLFF	TRBV7-4*01, TRBV13*01	TRBV7-4, TRBV13	TRBJ2-2*01	TRBJ2-2	TRBD1*01	TRBD1	14	15	22	32	0	9	9
2	2.15E-07	TGTGCCAGCAGCTTAGTTGGCGGGGGGGAATGAGCAGTTCTTC	CASSLVG~GGNEQFF	TRBV7-8*01	TRBV7-8	TRBJ2-1*01	TRBJ2-1	TRBD2*01	TRBD2	15	19	27	28	3	0	3
2	2.15E-07	TGTGCCAGCAGCTTAGCCCGAGTAGGACACTGAAGCTTTCTTT	CASSLAR~*DTEAFF	TRBV7-9*01, TRBV7-9*02	TRBV7-9	TRBJ1-1*01	TRBJ1-1	TRBD1*01, TRBD2*02, TRBD2*01	TRBD1, TRBD2	16	23	25	26	6	0	6
2	2.15E-07	TGTGCCAGCAGCTTAGCCAGCGGGGGCCGAGGGGCAGTTCTTC	CASSLAS~GAEGQFF	TRBV7-9*01, TRBV7-9*02	TRBV7-9	TRBJ2-1*01	TRBJ2-1	TRBD2*01	TRBD2	16	18	25	33	1	7	8
2	2.15E-07	TGTGCCAGCAGCTTAGCGCTCCCGGGTAGAGACCCAGTACTTC	CASSLAL~RVETQYF	TRBV7-6*01	TRBV7-6	TRBJ2-5*01	TRBJ2-5	TRBD2*02	TRBD2	16	18	23	27	1	3	4
2	2.15E-07	TGTGCCAGCAGCTTAGCGGGGGGGCAATCAGCCCCAGCATTTT	CASSLAG~GNQPQHF	TRBV7-2*04, TRBV7-2*01	TRBV7-2	TRBJ1-5*01	TRBJ1-5	TRBD2*01	TRBD2	16	17	22	23	0	0	0
2	2.15E-07	TGTGCCAGCAGCTTAGGTGGGGGCTAGAGAGACCCAGTACTTC	CASSLGG~ARETQYF	TRBV7-4*01, TRBV7-9*01, TRBV7-9*02	TRBV7-9, TRBV7-4	TRBJ2-5*01	TRBJ2-5	TRBD1*01, TRBD2*01	TRBD1, TRBD2	15	18	23	27	2	3	5
2	2.15E-07	TGTGCCAGCAGCTTAGGGGGGGGTAAGTCAGCCCCAGCATTTT	CASSLGG~VSQPQHF	TRBV7-6*01	TRBV7-6	TRBJ1-5*01	TRBJ1-5	TRBD2*01	TRBD2	15	16	22	27	0	4	4
2	2.15E-07	TGTGCCAGCAGCTTAGAGCGGCTCCTACAATGAGCAGTTCTTC	CASSLER~SYNEQFF	TRBV7-2*04, TRBV7-2*01	TRBV7-2	TRBJ2-1*01	TRBJ2-1	TRBD2*02, TRBD2*01	TRBD2	15	16	20	21	0	0	0
2	2.15E-07	TGTGCCAGCAGCTTAATCCCGGGGGGGGTCACCCCTCCACTTT	CASSLIP~GGSPLHF	TRBV7-2*04, TRBV7-2*01	TRBV7-2	TRBJ1-6*02	TRBJ1-6	TRBD2*01	TRBD2	14	19	26	28	4	1	5
2	2.15E-07	TGTGCCAGCAGCTCTGGGACAGGGGTATGAAAAACTGTTTTTT	CASSSGT~GYEKLFF	TRBV7-9*01, TRBV7-9*04, TRBV7-9*02	TRBV7-9	TRBJ1-4*01	TRBJ1-4	TRBD1*01	TRBD1	14	15	24	26	0	1	1
2	2.15E-07	TGTGCCAGCAGCTCTGGGACAGGGGTACAATGAGCAGTTCTTC	CASSSGT~GYNEQFF	TRBV7-9*01, TRBV7-9*04, TRBV7-9*02	TRBV7-9	TRBJ2-1*01	TRBJ2-1	TRBD1*01	TRBD1	14	15	24	25	0	0	0
2	2.15E-07	TGTGCCAGCAGCTCTGGGACAGGGGGGATCACCCCTCCACTTT	CASSSGT~GGSPLHF	TRBV7-9*01, TRBV7-9*04, TRBV7-9*02	TRBV7-9	TRBJ1-6*02, TRBJ1-6*01	TRBJ1-6	TRBD1*01	TRBD1	14	15	25	28	0	2	2
2	2.15E-07	TGTGCCAGCAGCTCTGGGACAGGACTCCTACGAGCAGTACTTC	CASSSGT~DSYEQYF	TRBV7-9*01, TRBV7-9*04, TRBV7-9*02	TRBV7-9	TRBJ2-7*01	TRBJ2-7	TRBD1*01	TRBD1	14	15	22	24	0	1	1
2	2.15E-07	TGTGCCAGCAGCTCCCTTGGGGGGGGCGGACAGCTACACCTTC	CASSSLG~GADSYTF	TRBV7-6*01, TRBV7-6*02	TRBV7-6	TRBJ1-2*01	TRBJ1-2	TRBD2*01	TRBD2	12	19	25	32	6	6	12
2	2.15E-07	TGTGCCAGCAGCTCGTCGCTCTTCTAGCGGGGAGCTGTTTTTT	CASSSSL~SSGELFF	TRBV7-9*03, TRBV7-9*01, TRBV7-9*04, TRBV7-9*02	TRBV7-9	TRBJ2-2*01	TRBJ2-2	TRBD2*02, TRBD2*01	TRBD2	13	23	26	27	9	0	9
2	2.15E-07	TGTGCCAGCAGCTGTCGGCCAGGAACTCTACGAGCAGTACTTC	CASSCRP~ELYEQYF	TRBV5-5*01, TRBV5-5*02, TRBV5-5*03	TRBV5-5	TRBJ2-7*01	TRBJ2-7	TRBD1*01	TRBD1	12	19	22	27	6	4	10
2	2.15E-07	TGTGCCAGCAGCTGGGGGCCCAACTAATGAAAAACTGTTTTTT	CASSWGP~TNEKLFF	TRBV7-9*03, TRBV7-9*01, TRBV7-9*04, TRBV7-9*02	TRBV7-9	TRBJ1-4*01	TRBJ1-4	TRBD1*01	TRBD1	12	13	18	20	0	1	1
2	2.15E-07	TGTGCCAGCAGCTGAGCCCGAATAGAAAACTGAAGCTTTCTTT	CASS*AR~*KTEAFF	TRBV7-9*01, TRBV7-9*02	TRBV7-9	TRBJ1-1*01	TRBJ1-1	TRBD2*02, TRBD2*01	TRBD2	16	17	19	24	0	4	4
2	2.15E-07	TGTGCCAGCAGCTGAGATAGGGTCAGGCACTGAAGCTTTCTTT	CASS*DR~SGTEAFF	TRBV7-8*01, TRBV7-2*04, TRBV7-2*01	TRBV7-8, TRBV7-2	TRBJ1-1*01	TRBJ1-1	TRBD1*01, TRBD2*02	TRBD1, TRBD2	12	23	26	27	10	0	10
2	2.15E-07	TGTGCCAGCAGCTACTCTAGCGGGGGGGTACGAGCAGTACTTC	CASSYSS~GGYEQYF	TRBV7-8*01, TRBV7-8*03	TRBV7-8	TRBJ2-7*01	TRBJ2-7	TRBD2*01	TRBD2	12	16	27	28	3	0	3
2	2.15E-07	TGTGCCAGCAGCTACCGGGACAGGGAACAGATACGAGCATTTT	CASSYRD~GNRYEHF	TRBV7-2*04, TRBV7-2*01	TRBV7-2	TRBJ1-5*01	TRBJ1-5	TRBD1*01	TRBD1	12	16	24	35	3	10	13
2	2.15E-07	TGTGCCAGCAGCTACATCATATCTGAACACTGAAGCTTTCTTT	CASSYII~LNTEAFF	TRBV7-3*05, TRBV7-3*01	TRBV7-3	TRBJ1-1*01	TRBJ1-1	TRBD1*01	TRBD1	12	13	15	23	0	7	7
2	2.15E-07	TGTGCCAGCAGCTACAGCGGGACTAGCGGTTGAGCAGTTCTTC	CASSYSG~LAVEQFF	TRBV7-8*01, TRBV7-8*03, TRBV11-3*01, TRBV11-3*02	TRBV7-8, TRBV11-3	TRBJ2-1*01	TRBJ2-1	TRBD2*02, TRBD2*01	TRBD2	12	18	28	30	5	1	6
2	2.15E-07	TGTGCCAGCAGCCTATGGGCTGGGGGCCAACGTCCTGACTTTC	CASSLWA~GANVLTF	TRBV14*01	TRBV14	TRBJ2-6*01	TRBJ2-6	TRBD1*01	TRBD1	12	16	19	22	3	2	5
2	2.15E-07	TGTGCCAGCAGCCCCCCCCCTGAACACCGGGGAGCTGTTTTTT	CASSPPP~NTGELFF	TRBV7-9*03, TRBV7-9*01, TRBV7-9*04, TRBV7-9*02	TRBV7-9	TRBJ2-2*01	TRBJ2-2	TRBD2*01	TRBD2	11	13	19	21	1	1	2
2	2.15E-07	TGTGCCAGCAGCCCCCGGGACAGCCTCCTACGAGCAGTACTTC	CASSPRD~ASYEQYF	TRBV7-8*01, TRBV7-8*03	TRBV7-8	TRBJ2-7*01	TRBJ2-7	TRBD1*01	TRBD1	12	16	22	24	3	1	4
2	2.15E-07	TGTGCCAGCAGCCCCCGAGTGTTATCCCTACGAGCAGTACTTC	CASSPRV~YPYEQYF	TRBV7-3*05, TRBV7-3*01	TRBV7-3	TRBJ2-7*01	TRBJ2-7	TRBD2*01	TRBD2	11	12	16	26	0	9	9
2	2.15E-07	TGTGCCAGCAGCCCCGCCCCAGGGCTACAATGAGCAGTTCTTC	CASSPAP~GYNEQFF	TRBV13*02, TRBV13*01	TRBV13	TRBJ2-1*01	TRBJ2-1	TRBD1*01, TRBD2*02, TRBD2*01	TRBD1, TRBD2	11	19	23	24	7	0	7
2	2.15E-07	TGTGCCAGCAGCCCCGGGACAGAATGATTCACCCCTCCACTTT	CASSPGT~NDSPLHF	TRBV2*01, TRBV2*02, TRBV2*03	TRBV2	TRBJ1-6*01	TRBJ1-6	TRBD1*01	TRBD1	10	15	21	26	4	4	8
2	2.15E-07	TGTGCCAGCAGCCCACCGCGGACTAGCGGTTGAGCAGTTCTTC	CASSPPR~LAVEQFF	TRBV7-9*03, TRBV7-9*01, TRBV7-9*04, TRBV7-9*02	TRBV7-9	TRBJ2-1*01	TRBJ2-1	TRBD2*02, TRBD2*01	TRBD2	11	19	28	30	7	1	8
2	2.15E-07	TGTGCCAGCAGCCATAGCGGGGGGGCCGGATACGCAGTATTTT	CASSHSG~GPDTQYF	TRBV7-9*03, TRBV7-9*01, TRBV7-9*04, TRBV7-9*02	TRBV7-9	TRBJ2-3*01	TRBJ2-3	TRBD2*01	TRBD2	11	14	24	28	2	3	5
2	2.15E-07	TGTGCCAGCAGCCAAGGGGGGGGGACTGAGTGGCTACACCTTC	CASSQGG~GLSGYTF	TRBV7-8*03	TRBV7-8	TRBJ1-2*01	TRBJ1-2	TRBD2*01	TRBD2	12	17	23	30	4	6	10
2	2.15E-07	TGTGCCAGCAGCGTAGGAGGGGGGGGGCGAGACCCAGTACTTC	CASSVGG~GGETQYF	TRBV9*02, TRBV9*01	TRBV9	TRBJ2-5*01	TRBJ2-5	TRBD2*01	TRBD2	15	20	26	28	4	1	5
2	2.15E-07	TGTGCCAGCAGCGTAGACCCCCGCTACGACTGGAAACACCTTC	CASSVDP~ATTGNTF	TRBV9*02, TRBV7-4*01, TRBV9*01	TRBV9, TRBV7-4	TRBJ1-2*01	TRBJ1-2	TRBD2*01	TRBD2	15	17	25	35	1	9	10
2	2.15E-07	TGTGCCAGCAGCGTAGACAGGGAGGTAGTTTGGCTACACCTTC	CASSVDR~R*FGYTF	TRBV9*02, TRBV9*01	TRBV9	TRBJ1-2*01	TRBJ1-2	TRBD1*01, TRBD2*02	TRBD1, TRBD2	15	16	21	30	0	8	8
2	2.15E-07	TGTGCCAGCAGCGCCACAAACGGGGCCAGGGGGCCGCTATTTT	CASSATN~GPGGRYF	TRBV9*02, TRBV9*01, TRBV9*03	TRBV9	TRBJ1-3*01, TRBJ2-3*01	TRBJ1-3, TRBJ2-3	TRBD1*01	TRBD1	12	26	33	37	13	3	16
2	2.15E-07	TGTGCCAGCAGCGCGGAAGGGGGGGGCCAACGTCCTGACTTTC	CASSAEG~GANVLTF	TRBV9*02, TRBV9*01, TRBV9*03	TRBV9	TRBJ2-6*01	TRBJ2-6	TRBD1*01	TRBD1	12	17	21	22	4	0	4
2	2.15E-07	TGTGCCAGCAGCGCGGAAGGGGGGGGGCCCTGAAGCTTTCTTT	CASSAEG~GGPEAFF	TRBV9*02, TRBV9*01, TRBV9*03	TRBV9	TRBJ1-1*01	TRBJ1-1	TRBD2*01	TRBD2	12	20	26	29	7	2	9
2	2.15E-07	TGTGCCAGCAGCGGTAGTCAGGGGGGATTCACCCCTCCACTTT	CASSGSQ~GDSPLHF	TRBV7-3*05, TRBV7-3*01	TRBV7-3	TRBJ1-6*02	TRBJ1-6	TRBD1*01	TRBD1	11	18	24	26	6	1	7
2	2.15E-07	TGTGCCAGCAGCGGCGCAACCTATAATTCACCCCCTCCACTTT	CASSGAT~IIHPLHF	TRBV7-4*01, TRBV7-2*04, TRBV7-2*01, TRBV7-2*02	TRBV7-4, TRBV7-2	TRBJ1-6*02	TRBJ1-6	TRBD1*01, TRBD2*02, TRBD2*01	TRBD1, TRBD2	11	12	14	31	0	16	16
2	2.15E-07	TGTGCCAGCAGCGGAGGGTCGGGGGAACACTGAAGCGTTCTTT	CASSGGS~GNTEAFF	TRBV9*02, TRBV9*01	TRBV9	TRBJ1-1*01	TRBJ1-1	TRBD2*02, TRBD2*01	TRBD2	12	13	17	24	0	6	6
2	2.15E-07	TGTGCCAGCAGGGGGGGTAGGGGACCCTGGGGGCTACACCTTC	CASRGGR~DPGGYTF	TRBV7-9*03, TRBV2*01, TRBV7-9*01, TRBV7-9*04, TRBV7-9*02, TRBV7-9*05, TRBV2*02, TRBV2*03, TRBV7-9*06	TRBV7-9, TRBV2	TRBJ1-2*01	TRBJ1-2	TRBD2*01	TRBD2	10	11	16	31	0	14	14
2	2.15E-07	TGTGCCAGCAGGATTGGGGGGCGCGGGTACTGAAGCTTTCTTT	CASRIGG~AGTEAFF	TRBV2*01, TRBV2*02, TRBV2*03	TRBV2	TRBJ1-1*01	TRBJ1-1	TRBD1*01, TRBD2*01	TRBD1, TRBD2	10	16	21	28	5	6	11
2	2.15E-07	TGTGCCAGCAGACGACGGAGACCCTTGGTATGGCGACACCTTC	CASRRRR~PWYGDTF	TRBV7-9*03, TRBV7-9*01, TRBV7-9*04, TRBV7-9*02	TRBV7-9	TRBJ1-2*01	TRBJ1-2	TRBD1*01, TRBD2*02	TRBD1, TRBD2	10	21	24	28	10	3	13
2	2.15E-07	TGTGCCAGCAGACGACGGAGACCCGTGGTATGGCGACACCTTC	CASRRRR~PWYGDTF	TRBV7-2*04, TRBV7-2*01	TRBV7-2	TRBJ1-2*01	TRBJ1-2	TRBD2*02, TRBD2*01	TRBD2	10	16	19	28	5	8	13
2	2.15E-07	TGTGCCAGCAGACGACAGGGGGGGGTCCTATGGCTACACCTTC	CASRRQG~GSYGYTF	TRBV5-4*01, TRBV5-4*03, TRBV5-4*04	TRBV5-4	TRBJ1-2*01	TRBJ1-2	TRBD1*01	TRBD1	10	13	21	27	2	5	7
2	2.15E-07	TGTGCCAGCAGAGCCGGGACAGGGTGAACAGCCCCAGCATTTT	CASRAGT~GEQPQHF	TRBV12-4*01, TRBV10-3*01, TRBV10-3*02, TRBV12-3*01	TRBV12-4, TRBV10-3, TRBV12-3	TRBJ1-5*01	TRBJ1-5	TRBD1*01	TRBD1	10	15	23	28	4	4	8
2	2.15E-07	TGTGCCAGCAACTCCGGGACGAGGCTACAAGGAGCAGTTCTTC	CASNSGT~GYKEQFF	TRBV7-9*03, TRBV7-9*01, TRBV7-9*04, TRBV7-9*02, TRBV7-9*05	TRBV7-9	TRBJ2-1*01	TRBJ2-1	TRBD1*01, TRBD2*02, TRBD2*01	TRBD1, TRBD2	13	15	19	24	1	4	5
2	2.15E-07	TGTGCCAGCAACACGGGACAGGGGTTTCTATGGCTACACCTTC	CASNTGQ~GFYGYTF	TRBV25-1*01	TRBV25-1	TRBJ1-2*01	TRBJ1-2	TRBD1*01	TRBD1	9	14	23	27	4	3	7
2	2.15E-07	TGTGCCAGAGAGATAGGGCCGGATGAACACTGAAGCTTTCTTT	CAREIGP~MNTEAFF	TRBV6-5*01	TRBV6-5	TRBJ1-1*01	TRBJ1-1	TRBD1*01, TRBD2*02	TRBD1, TRBD2	7	14	17	23	6	5	11
2	2.15E-07	TGTGCAGCAGACCGAGACAGGGAGGTAGTTTGGCTACACCTTC	CAADRDR~R*FGYTF	TRBV14*01, TRBV14*02	TRBV14	TRBJ1-2*01	TRBJ1-2	TRBD1*01	TRBD1	4	15	21	30	10	8	18
2	2.15E-07	TGCGCCATCACCAGTTCGGAGGGGGAAAGAAAAACTGTTTTTT	CAITSSE~GKEKLFF	TRBV5-1*01	TRBV5-1	TRBJ1-4*01	TRBJ1-4	TRBD1*01, TRBD2*02	TRBD1, TRBD2	6	19	24	28	12	3	15
2	2.15E-07	TGCGCCAGCTGACAGGGACTCTGGGGCCAACGTCCTGACTTTC	CAS*QGL~GANVLTF	TRBV10-1*02, TRBV10-1*01	TRBV10-1	TRBJ2-6*01	TRBJ2-6	TRBD1*01	TRBD1	8	10	16	18	1	1	2
2	2.15E-07	TGCGCCAGCACCCTGGCCCGGGGCAGTCTACGAGCAGTACTTC	CASTLAR~AVYEQYF	TRBV10-1*02, TRBV10-1*01	TRBV10-1	TRBJ2-7*01	TRBJ2-7	TRBD1*01, TRBD2*01	TRBD1, TRBD2	9	19	23	27	9	3	12
2	2.15E-07	TGCGCCAGCAGTGGAGGGCAGGGGGGACTATGGCTACACCTTC	CASSGGQ~GDYGYTF	TRBV10-1*02, TRBV10-1*01	TRBV10-1	TRBJ1-2*01	TRBJ1-2	TRBD1*01	TRBD1	12	18	24	26	5	1	6
2	2.15E-07	TGCGCCAGCAGCTCGAGACCCCCCAGACAATGAGCAGTTCTTC	CASSSRP~PDNEQFF	TRBV10-1*02, TRBV10-1*01	TRBV10-1	TRBJ2-1*01	TRBJ2-1	TRBD2*01	TRBD2	10	18	23	26	7	2	9
2	2.15E-07	TGCGCCAGCAGCCTAGCAGGGAAGCACCGGGGAGCTGTTTTTT	CASSLAG~STGELFF	TRBV5-1*01	TRBV5-1	TRBJ2-2*01	TRBJ2-2	TRBD1*01, TRBD2*02, TRBD2*01	TRBD1, TRBD2	11	16	20	24	4	3	7
2	2.15E-07	TGCGCCAGCAGCACAGGGGGGGGACACAGATACGCAGTATTTT	CASSTGG~DTDTQYF	TRBV5-1*01	TRBV5-1	TRBJ2-3*01	TRBJ2-3	TRBD1*01	TRBD1	11	12	19	24	0	4	4
2	2.15E-07	TGCGCCAGCAGGTTCGACAGGGTACCAAGAGACCCAGTACTTC	CASRFDR~YQETQYF	TRBV10-2*01	TRBV10-2	TRBJ2-5*01	TRBJ2-5	TRBD1*01	TRBD1	10	15	21	23	4	1	5
2	2.15E-07	TGCGCCAGCAGAGACGGACTCTGGGGCCAACGTCCTGACTTTC	CASRDGL~GANVLTF	TRBV10-2*01	TRBV10-2	TRBJ2-6*01	TRBJ2-6	TRBD2*02, TRBD2*01	TRBD2	10	15	17	18	4	0	4
2	2.15E-07	TGCGCCAACAAGGTGGGGGGCGTATTTCTACGAGCAGTACTTC	CANKVGG~YFYEQYF	TRBV5-1*01, TRBV5-1*02	TRBV5-1	TRBJ2-7*01	TRBJ2-7	TRBD1*01, TRBD2*01	TRBD1, TRBD2	6	15	20	27	8	6	14
2	2.15E-07	TGCAGTCATCAATTTGGGCAGGGACGGGAACGAGCAGTACTTC	CSHQFGQ~DGNEQYF	TRBV20-1*06, TRBV20-1*03, TRBV20-1*01, TRBV20-1*04, TRBV20-1*05, TRBV20-1*02, TRBV20-1*07	TRBV20-1	TRBJ2-7*01	TRBJ2-7	TRBD1*01, TRBD2*02, TRBD2*01	TRBD1, TRBD2	5	20	24	29	14	4	18
2	2.15E-07	TGCAGTGTTTCTCCGAGCGATCAGCTCCTACGAGCAGTACTTC	CSVSPSD~SSYEQYF	TRBV20-1*06, TRBV20-1*03, TRBV20-1*01, TRBV20-1*04, TRBV20-1*05, TRBV20-1*02, TRBV20-1*07	TRBV20-1	TRBJ2-7*01	TRBJ2-7	TRBD2*02, TRBD2*01	TRBD2	6	15	18	24	8	5	13
2	2.15E-07	TGCAGTGCTCACCGAGACAGGGAGGTAGTTTGGCTACACCTTC	CSAHRDR~R*FGYTF	TRBV20-1*06, TRBV20-1*03, TRBV20-1*01, TRBV20-1*04, TRBV20-1*05, TRBV20-1*02, TRBV20-1*07	TRBV20-1	TRBJ1-2*01	TRBJ1-2	TRBD1*01	TRBD1	8	15	21	30	6	8	14
2	2.15E-07	TGCAGTGCTGCCTCACTAGCGGGAGACTTCCGAGCAGTACTTC	CSAASLA~ETSEQYF	TRBV20-1*06, TRBV20-1*03, TRBV20-1*01, TRBV20-1*04, TRBV20-1*05, TRBV20-1*02, TRBV20-1*07	TRBV20-1	TRBJ2-7*01	TRBJ2-7	TRBD2*02	TRBD2	8	14	24	30	5	5	10
2	2.15E-07	TGCAGTGCTAGTCGGGCTAGCGGGGCACAATGAGCAGTTCTTC	CSASRAS~GHNEQFF	TRBV20-1*01, TRBV20-1*04, TRBV20-1*05, TRBV20-1*07	TRBV20-1	TRBJ2-1*01	TRBJ2-1	TRBD2*01	TRBD2	11	16	24	26	4	1	5
2	2.15E-07	TGCAGTGCTAGTGATGCGGGGGGGGTTGAGTGAGCAGTTCTTC	CSASDAG~GLSEQFF	TRBV20-1*01, TRBV20-1*04, TRBV20-1*05, TRBV20-1*07	TRBV20-1	TRBJ2-1*01	TRBJ2-1	TRBD2*01	TRBD2	11	15	23	30	3	6	9
2	2.15E-07	TGCAGTGCTAGCACCTGGGAGGGCCTCGAGGGAGCAGTACTTC	CSASTWE~ASREQYF	TRBV20-1*06, TRBV20-1*03, TRBV20-1*01, TRBV20-1*04, TRBV20-1*05, TRBV20-1*02, TRBV20-1*07	TRBV20-1	TRBJ2-7*01	TRBJ2-7	TRBD2*02	TRBD2	10	16	22	31	5	8	13
2	2.15E-07	TGCAGTGCTAGATCTGGGGACAGGGTACAATGAGCAGTTCTTC	CSARSGD~GYNEQFF	TRBV20-1*01, TRBV20-1*04, TRBV20-1*05, TRBV20-1*07	TRBV20-1	TRBJ2-1*01	TRBJ2-1	TRBD1*01	TRBD1	11	16	24	25	4	0	4
2	2.15E-07	TGCAGTGCTAGATCGTCGGAGCCGGCCCTACGAGCAGTACTTC	CSARSSE~RPYEQYF	TRBV20-1*01, TRBV20-1*04, TRBV20-1*05, TRBV20-1*07	TRBV20-1	TRBJ2-7*01	TRBJ2-7	TRBD2*02	TRBD2	11	17	20	26	5	5	10
2	2.15E-07	TGCAGTGCTAGACCCGGGACAGGAGGGCTACGAGCAGTACTTC	CSARPGT~EGYEQYF	TRBV20-1*01, TRBV20-1*04, TRBV20-1*05, TRBV20-1*07	TRBV20-1	TRBJ2-7*01	TRBJ2-7	TRBD1*01	TRBD1	11	15	22	27	3	4	7
2	2.15E-07	TGCAGTGCTAGAGGGTCCCCAAGCGGGAGGGCCCCAGTACTTC	CSARGSP~AGGPQYF	TRBV20-1*01, TRBV20-1*04, TRBV20-1*05, TRBV20-1*07	TRBV20-1	TRBJ2-5*01	TRBJ2-5	TRBD2*02	TRBD2	12	21	30	32	8	1	9
2	2.15E-07	TGCAGTGCTAGAGGGTCCCCAAGCGGGAGGGCCCCAGCATTTT	CSARGSP~AGGPQHF	TRBV20-1*01, TRBV20-1*04, TRBV20-1*05, TRBV20-1*07	TRBV20-1	TRBJ1-5*01	TRBJ1-5	TRBD2*02	TRBD2	12	21	29	30	8	0	8
2	2.15E-07	TGCAGTGCTAGAGGGCGGCCCGAACACCGGGGAGCTGTTTTTT	CSARGRP~NTGELFF	TRBV20-1*01, TRBV20-1*04, TRBV20-1*05, TRBV20-1*07	TRBV20-1	TRBJ2-2*01	TRBJ2-2	TRBD2*02, TRBD2*01	TRBD2	12	14	17	20	1	2	3
2	2.15E-07	TGCAGTGCTAGAGGGGGGGGACTCCAAAGAGACCCAGTACTTC	CSARGGG~SKETQYF	TRBV20-1*01, TRBV20-1*04, TRBV20-1*05, TRBV20-1*07	TRBV20-1	TRBJ2-5*01	TRBJ2-5	TRBD2*01	TRBD2	12	13	19	26	0	6	6
2	2.15E-07	TGCAGTGCTAGAGGGACAGGGGGGAGTTGGCGGCTACACCTTC	CSARGTG~GVGGYTF	TRBV20-1*01, TRBV20-1*04, TRBV20-1*05, TRBV20-1*07	TRBV20-1	TRBJ1-2*01	TRBJ1-2	TRBD1*01	TRBD1	12	13	22	31	0	8	8
2	2.15E-07	TGCAGTGCTAGAATTGACAAGGGGGTCCTACGAGCAGTACTTC	CSARIDK~GSYEQYF	TRBV20-1*01, TRBV20-1*04, TRBV20-1*05, TRBV20-1*07	TRBV20-1	TRBJ2-7*01	TRBJ2-7	TRBD1*01	TRBD1	11	19	24	25	7	0	7
2	2.15E-07	TGCAGTGCTAATCGACAGGTAAGGTTGCTACGAGCAGTACTTC	CSANRQV~GCYEQYF	TRBV20-1*01, TRBV20-1*04, TRBV20-1*05, TRBV20-1*07	TRBV20-1	TRBJ2-7*01	TRBJ2-7	TRBD1*01	TRBD1	9	13	18	27	3	8	11
2	2.15E-07	TGCAGTGCTAAGAAGGCGGGGGGGCTCCTACGAGCAGTACTTC	CSAKKAG~GSYEQYF	TRBV20-1*06, TRBV20-1*03, TRBV20-1*01, TRBV20-1*04, TRBV20-1*05, TRBV20-1*02, TRBV20-1*07	TRBV20-1	TRBJ2-7*01	TRBJ2-7	TRBD2*01	TRBD2	9	15	23	24	5	0	5
2	2.15E-07	TGCAGTGCCGCCGCCGGGACAGGGGGGTTCACCCCTCCACTTT	CSAAAGT~GGSPLHF	TRBV20-1*06, TRBV20-1*03, TRBV20-1*01, TRBV20-1*04, TRBV20-1*05, TRBV20-1*02, TRBV20-1*07	TRBV20-1	TRBJ1-6*01	TRBJ1-6	TRBD1*01	TRBD1	7	15	25	27	7	1	8
2	2.15E-07	TGCAGTGCCAGGAGAGAGGGGGGGGGTCAATGAGCAGTTCTTC	CSARREG~GVNEQFF	TRBV20-1*06, TRBV20-1*03, TRBV20-1*01, TRBV20-1*04, TRBV20-1*05, TRBV20-1*02, TRBV20-1*07	TRBV20-1	TRBJ2-1*01	TRBJ2-1	TRBD2*01	TRBD2	7	19	25	27	11	1	12
2	2.15E-07	TGCAGTGCGACCACTCATCGGGACAGACTACGAGCAGTACTTC	CSATTHR~TDYEQYF	TRBV20-1*06, TRBV20-1*03, TRBV20-1*01, TRBV20-1*04, TRBV20-1*05, TRBV20-1*02, TRBV20-1*07	TRBV20-1	TRBJ2-7*01	TRBJ2-7	TRBD1*01	TRBD1	7	19	25	27	11	1	12
2	2.15E-07	TGCAGCTTGGGAGGGACTAGCGGGATCCTACGAGCAGTACTTC	CSLGGTS~GSYEQYF	TRBV29-1*01	TRBV29-1	TRBJ2-7*01	TRBJ2-7	TRBD2*02	TRBD2	5	12	24	25	6	0	6
2	2.15E-07	TGCAGCGTTGGGGTCTCTGGGTTTTATTCACCCCCTCCACTTT	CSVGVSG~FIHPLHF	TRBV29-1*01	TRBV29-1	TRBJ1-6*01	TRBJ1-6	TRBD1*01, TRBD2*02, TRBD2*01	TRBD1, TRBD2	9	18	20	31	8	10	18
2	2.15E-07	TGCAGCGTTGGACTCAATGGGCGGGCCAAAGACCCAGTACTTC	CSVGLNG~GPKTQYF	TRBV29-1*01	TRBV29-1	TRBJ2-5*01	TRBJ2-5	TRBD2*02, TRBD2*01	TRBD2	9	20	24	29	10	4	14
2	2.15E-07	TGCAGCGTTGGACTCAATGGGCGGGAACACTGAAGCTTTCTTT	CSVGLNG~GNTEAFF	TRBV29-1*01	TRBV29-1	TRBJ1-1*01	TRBJ1-1	TRBD1*01, TRBD2*02, TRBD2*01	TRBD1, TRBD2	9	18	21	24	8	2	10
2	2.15E-07	TGCAGCGTTGGACAGGGGTACTGGGGCCAACGTCCTGACTTTC	CSVGQGY~GANVLTF	TRBV29-1*01	TRBV29-1	TRBJ2-6*01	TRBJ2-6	TRBD1*01	TRBD1	9	10	17	20	0	2	2
2	2.15E-07	TGCAGCGTTGAACCCCCCGGCAAGGAACACTGAAGCTTTCTTT	CSVEPPG~RNTEAFF	TRBV29-1*01	TRBV29-1	TRBJ1-1*01	TRBJ1-1	TRBD2*01	TRBD2	11	12	18	24	0	5	5
2	2.15E-07	TGCAGCGTTGAAGTGGGTAGGGGGCGGTGAAAAACTGTTTTTT	CSVEVGR~GGEKLFF	TRBV29-1*01	TRBV29-1	TRBJ1-4*01	TRBJ1-4	TRBD1*01	TRBD1	12	18	24	27	5	2	7
2	2.15E-07	TGCAGCGGACCACTAGCGGGAATTCTACAAGGAGCAGGTCTTC	CSGPLAG~FYKEQVF	TRBV29-1*01, TRBV29-1*03	TRBV29-1	TRBJ2-1*01	TRBJ2-1	TRBD2*02	TRBD2	6	11	20	31	4	10	14
2	2.15E-07	TGCAGCGAACAACTGGGACGAAGGGGGAAACACCATATATTTT	CSEQLGR~GGNTIYF	TRBV29-1*01, TRBV29-1*03	TRBV29-1	TRBJ1-3*01	TRBJ1-3	TRBD1*01, TRBD2*02, TRBD2*01	TRBD1, TRBD2	6	14	18	25	7	6	13
2	2.15E-07	TGTGCTACACAGGACTCAATGACTAATGAAAAACTGTTTTTT	CATQDSMTNEKLFF	TRBV9*02, TRBV7-4*01, TRBV9*01, TRBV9*03	TRBV9, TRBV7-4	TRBJ1-4*01	TRBJ1-4	TRBD1*01, TRBD2*02, TRBD2*01	TRBD1, TRBD2	4	8	12	21	3	8	11
2	2.15E-07	TGTGCTAGTGGTTTGGGACAGGGAGAACAGCCCCAGCATTTT	CASGLGQGEQPQHF	TRBV12-5*01	TRBV12-5	TRBJ1-5*01	TRBJ1-5	TRBD1*01	TRBD1	15	16	22	27	0	4	4
2	2.15E-07	TGTGCTAGTGGTGTAGGGGACAGGGGGGGCGAGCAGTACTTC	CASGVGDRGGEQYF	TRBV12-5*01	TRBV12-5	TRBJ2-7*01	TRBJ2-7	TRBD1*01	TRBD1	11	16	26	29	4	2	6
2	2.15E-07	TGTGCTAGCAGCTTGAGTACGCGCGGAGAGACCCAGCACTTC	CASSLSTRGETQHF	TRBV7-7*01, TRBV7-7*02	TRBV7-7	TRBJ2-5*01	TRBJ2-5	TRBD2*02, TRBD2*01	TRBD2	13	22	25	26	8	0	8
2	2.15E-07	TGTGCTAGCAGCCGCTTCATGAGCTCCTACGAGCAGTACTTC	CASSRFMSSYEQYF	TRBV7-7*01, TRBV7-7*02	TRBV7-7	TRBJ2-7*01	TRBJ2-7	TRBD2*02, TRBD2*01	TRBD2	11	12	15	23	0	7	7
2	2.15E-07	TGTGCCTCGGGACACCGAGGGGGGGCCAACGTCCTGACTTTC	CASGHRGGANVLTF	TRBV28*01	TRBV28	TRBJ2-6*01	TRBJ2-6	TRBD1*01	TRBD1	5	8	13	21	2	7	9
2	2.15E-07	TGTGCCTGCAGTGGCGAGACTGCTTACAATGAGCAGTTCTTC	CACSGETAYNEQFF	TRBV6-4*02, TRBV6-4*01	TRBV6-4	TRBJ2-1*01	TRBJ2-1	TRBD2*02, TRBD2*01	TRBD2	12	17	20	24	4	3	7
2	2.15E-07	TGTGCCTGGAGTGTTCGGGCCTCCTACAATGAGCAGTTCTTC	CAWSVRASYNEQFF	TRBV30*01	TRBV30	TRBJ2-1*01	TRBJ2-1	TRBD1*01, TRBD2*02, TRBD2*01	TRBD1, TRBD2	13	16	19	20	2	0	2
2	2.15E-07	TGTGCCTGGAGTGTGATGGGGATTAATGAAAAACTGTTTTTT	CAWSVMGINEKLFF	TRBV30*01	TRBV30	TRBJ1-4*01	TRBJ1-4	TRBD1*01, TRBD2*02, TRBD2*01	TRBD1, TRBD2	13	18	21	23	4	1	5
2	2.15E-07	TGTGCCTGGAGTGGACGGGGGGTGAATGAAAAACTGTTTTTT	CAWSGRGVNEKLFF	TRBV30*01	TRBV30	TRBJ1-4*01	TRBJ1-4	TRBD2*01	TRBD2	12	15	21	24	2	2	4
2	2.15E-07	TGTGCCTGGAGTAGCGGGAGGGAATCAGATACGCAGTACTTC	CAWSSGRESDTQYF	TRBV30*01	TRBV30	TRBJ2-5*01	TRBJ2-5	TRBD2*02	TRBD2	11	12	21	33	0	11	11
2	2.15E-07	TGTGCCTGGAGGGGCCGGGGGGAGGTCAATGAGCAGTTCTTC	CAWRGRGEVNEQFF	TRBV30*01	TRBV30	TRBJ2-1*01	TRBJ2-1	TRBD2*01	TRBD2	10	15	21	26	4	4	8
2	2.15E-07	TGTGCCCCTCCAGGACAGGGGGCCCCCTACGAGCAGTACTTC	CAPPGQGAPYEQYF	TRBV2*01, TRBV2*02, TRBV2*03	TRBV2	TRBJ2-7*01	TRBJ2-7	TRBD1*01	TRBD1	5	12	22	25	6	2	8
2	2.15E-07	TGTGCCCCCCCGGTATATAGCGGCACCGGGGAGCTGTTTTTT	CAPPVYSGTGELFF	TRBV2*01, TRBV2*02, TRBV2*03	TRBV2	TRBJ2-2*01	TRBJ2-2	TRBD2*02, TRBD2*01	TRBD2	5	17	22	23	11	0	11
2	2.15E-07	TGTGCCCCGTGCCGGACAGGCCATCCCTCCGAGCAGTACTTC	CAPCRTGHPSEQYF	TRBV10-3*01, TRBV10-3*02	TRBV10-3	TRBJ2-7*01	TRBJ2-7	TRBD1*01	TRBD1	5	13	19	25	7	5	12
2	2.15E-07	TGTGCCCGTAGTAGTCTAGGACGAAACTATGGCTACCCCTTC	CARSSLGRNYGYPF	TRBV19*01, TRBV19*03, TRBV19*02	TRBV19	TRBJ1-2*01	TRBJ1-2	TRBD1*01, TRBD2*02, TRBD2*01	TRBD1, TRBD2	12	18	21	24	5	2	7
2	2.15E-07	TGTGCCCGCCTTACCGACAGCTCCTACAATGAGCAGTTCTTC	CARLTDSSYNEQFF	TRBV2*01, TRBV2*02, TRBV2*03	TRBV2	TRBJ2-1*01	TRBJ2-1	TRBD1*01	TRBD1	5	15	19	20	9	0	9
2	2.15E-07	TGTGCCCGCCCCTCTAACTTAGATGGAAACACCATATATTTT	CARPSNLDGNTIYF	TRBV2*01, TRBV2*02, TRBV2*03	TRBV2	TRBJ1-3*01	TRBJ1-3	TRBD1*01, TRBD2*02	TRBD1, TRBD2	5	7	11	23	1	11	12
2	2.15E-07	TGTGCCCGCCCCAAACTAGCGACAACCTACGAGCAGTACTTC	CARPKLATTYEQYF	TRBV2*01, TRBV2*02, TRBV2*03	TRBV2	TRBJ2-7*01	TRBJ2-7	TRBD2*02, TRBD2*01	TRBD2	5	14	20	25	8	4	12
2	2.15E-07	TGTGCCCGCCCAGGACTAGCGGGAGGTCGCGAGCAGTACTTC	CARPGLAGGREQYF	TRBV2*01, TRBV2*02, TRBV2*03	TRBV2	TRBJ2-7*01	TRBJ2-7	TRBD2*02	TRBD2	5	12	25	29	6	3	9
2	2.15E-07	TGTGCCCGCCCAGATACCCTAGGGCCCGGGGAGCTGTTTTTT	CARPDTLGPGELFF	TRBV2*01, TRBV2*02, TRBV2*03	TRBV2	TRBJ2-2*01	TRBJ2-2	TRBD1*01, TRBD2*02, TRBD2*01	TRBD1, TRBD2	5	20	23	25	14	1	15
2	2.15E-07	TGTGCCCGCCGTCCCCGGGACAGGGGTGATACGCAGTATTTT	CARRPRDRGDTQYF	TRBV2*01, TRBV2*02, TRBV2*03	TRBV2	TRBJ2-3*01	TRBJ2-3	TRBD1*01	TRBD1	5	16	25	27	10	1	11
2	2.15E-07	TGTGCCCGCCGTCCCCAGTTTAATAATTCACCCCTCCACTTT	CARRPQFNNSPLHF	TRBV2*01, TRBV2*02, TRBV2*03	TRBV2	TRBJ1-6*02, TRBJ1-6*01	TRBJ1-6	TRBD1*01, TRBD2*02, TRBD2*01	TRBD1, TRBD2	5	10	14	22	4	7	11
2	2.15E-07	TGTGCCCGCCGTCCGGGACGGCAGTACAATGAGCAGTTCTTC	CARRPGRQYNEQFF	TRBV2*01, TRBV2*02, TRBV2*03	TRBV2	TRBJ2-1*01	TRBJ2-1	TRBD1*01, TRBD2*02, TRBD2*01	TRBD1, TRBD2	5	14	18	24	8	5	13
2	2.15E-07	TGTGCCCGCCGTGTTGGGTTTACCCTAAGCGAGCAGTACTTC	CARRVGFTLSEQYF	TRBV2*01, TRBV2*02, TRBV2*03	TRBV2	TRBJ2-7*01	TRBJ2-7	TRBD1*01, TRBD2*02	TRBD1, TRBD2	5	22	25	29	16	3	19
2	2.15E-07	TGTGCCCGCCGTGTTGGGACGTTTAATTCACCCCTCCACTTT	CARRVGTFNSPLHF	TRBV2*01, TRBV2*02, TRBV2*03	TRBV2	TRBJ1-6*01	TRBJ1-6	TRBD1*01, TRBD2*02, TRBD2*01	TRBD1, TRBD2	5	15	19	23	9	3	12
2	2.15E-07	TGTGCCCGCCGTGCCTCGACAGGGAATCAGCCCCAGCATTTT	CARRASTGNQPQHF	TRBV2*01, TRBV2*02, TRBV2*03	TRBV2	TRBJ1-5*01	TRBJ1-5	TRBD1*01	TRBD1	5	17	23	24	11	0	11
2	2.15E-07	TGTGCCCGCCGTGGTTCTCGTAGCAATCAGCCCCAGCATTTT	CARRGSRSNQPQHF	TRBV2*01, TRBV2*02, TRBV2*03	TRBV2	TRBJ1-5*01	TRBJ1-5	TRBD1*01, TRBD2*02, TRBD2*01	TRBD1, TRBD2	5	7	9	20	1	10	11
2	2.15E-07	TGTGCCCGCCGTGGGCTAGCGGGCCACAATGAGCAGTTCTTC	CARRGLAGHNEQFF	TRBV2*01, TRBV2*02, TRBV2*03	TRBV2	TRBJ2-1*01	TRBJ2-1	TRBD2*02, TRBD2*01	TRBD2	5	15	22	25	9	2	11
2	2.15E-07	TGTGCCCGCCGTGACCCAGGGAGTTACAATGAGCAGTTCTTC	CARRDPGSYNEQFF	TRBV2*01, TRBV2*03	TRBV2	TRBJ2-1*01	TRBJ2-1	TRBD1*01, TRBD2*02	TRBD1, TRBD2	5	16	20	24	10	3	13
2	2.15E-07	TGTGCCCGCCGTGAGTCAGGGGCTAACTATGGCTACACCTTC	CARRESGANYGYTF	TRBV2*01, TRBV2*02, TRBV2*03	TRBV2	TRBJ1-2*01	TRBJ1-2	TRBD1*01	TRBD1	5	16	21	22	10	0	10
2	2.15E-07	TGTGCCCGCCGTGAGCAGGGGGCGCGAAATGAGCAGTTCTTC	CARREQGARNEQFF	TRBV2*01, TRBV2*02, TRBV2*03	TRBV2	TRBJ2-1*01	TRBJ2-1	TRBD1*01	TRBD1	5	15	22	27	9	4	13
2	2.15E-07	TGTGCCCGCCGTGAAGCCAGCCTTAACTATGGCTACACCTTC	CARREASLNYGYTF	TRBV2*01, TRBV2*03	TRBV2	TRBJ1-2*01	TRBJ1-2	TRBD1*01, TRBD2*02, TRBD2*01	TRBD1, TRBD2	5	17	19	23	11	3	14
2	2.15E-07	TGTGCCCGCCGTGAAGCGCACCGGGGAGGAGGAGCTTTCTTT	CARREAHRGGGAFF	TRBV2*01, TRBV2*03	TRBV2	TRBJ1-1*01	TRBJ1-1	TRBD2*02	TRBD2	5	23	28	32	17	3	20
2	2.15E-07	TGTGCCCGCCGTGAAGCAGGGGGACCCTACGAGCAGTACTTC	CARREAGGPYEQYF	TRBV2*01, TRBV2*03	TRBV2	TRBJ2-7*01	TRBJ2-7	TRBD1*01	TRBD1	5	16	22	25	10	2	12
2	2.15E-07	TGTGCCCGCCGTGAAACACTGAACACCGGGGAGCTGTTTTTT	CARRETLNTGELFF	TRBV2*01, TRBV2*03, TRBV28*01	TRBV2, TRBV28	TRBJ2-2*01	TRBJ2-2	TRBD1*01, TRBD2*02, TRBD2*01	TRBD1, TRBD2	5	15	17	20	9	2	11
2	2.15E-07	TGTGCCCGCCGTGAAAGGGGTACGGGAAACACCATATATTTT	CARRERGTGNTIYF	TRBV2*01, TRBV2*03	TRBV2	TRBJ1-3*01	TRBJ1-3	TRBD1*01	TRBD1	5	15	19	24	9	4	13
2	2.15E-07	TGTGCCCGCCGTGAAAGAGTAACTAATGAAAAACTGTTTTTT	CARRERVTNEKLFF	TRBV2*01, TRBV2*03	TRBV2	TRBJ1-4*01	TRBJ1-4	TRBD1*01, TRBD2*02, TRBD2*01	TRBD1, TRBD2	5	7	9	20	1	10	11
2	2.15E-07	TGTGCCCGCCGTACAGGACAGGGGGCCGATACGCAGTATTTT	CARRTGQGADTQYF	TRBV2*01, TRBV2*02, TRBV2*03	TRBV2	TRBJ2-3*01	TRBJ2-3	TRBD1*01	TRBD1	5	15	25	27	9	1	10
2	2.15E-07	TGTGCCCGCCGTAGATATACAGGGTTGGAGGGCTACACCTTC	CARRRYTGLEGYTF	TRBV2*01, TRBV2*02, TRBV2*03	TRBV2	TRBJ1-2*01	TRBJ1-2	TRBD1*01	TRBD1	5	18	23	30	12	6	18
2	2.15E-07	TGTGCCCGCCGCTCTGGACAGGTTAATTCACCCCTCCACTTT	CARRSGQVNSPLHF	TRBV2*01, TRBV2*02, TRBV2*03	TRBV2	TRBJ1-6*02	TRBJ1-6	TRBD1*01	TRBD1	5	15	21	23	9	1	10
2	2.15E-07	TGTGCCCGCCGCCCCGGGACTAGCAGTTACGAGCAGTACTTC	CARRPGTSSYEQYF	TRBV2*01, TRBV2*02, TRBV2*03	TRBV2	TRBJ2-7*01	TRBJ2-7	TRBD2*02, TRBD2*01	TRBD2	5	15	23	27	9	3	12
2	2.15E-07	TGTGCCCGCCGCCGGACAGGCGCGGGCACTGAAGCTTTCTTT	CARRRTGAGTEAFF	TRBV2*01, TRBV2*02, TRBV2*03	TRBV2	TRBJ1-1*01	TRBJ1-1	TRBD1*01	TRBD1	5	13	19	26	7	6	13
2	2.15E-07	TGTGCCCGCCGCCAGGGGAATAGCAATCAGCCCCAGCATTTT	CARRQGNSNQPQHF	TRBV2*01, TRBV2*02, TRBV2*03	TRBV2	TRBJ1-5*01	TRBJ1-5	TRBD1*01	TRBD1	5	12	17	20	6	2	8
2	2.15E-07	TGTGCCCGCCGCGCAACGACAGGAGGCTATGGCTACACCTTC	CARRATTGGYGYTF	TRBV2*01, TRBV2*03	TRBV2	TRBJ1-2*01	TRBJ1-2	TRBD1*01	TRBD1	5	17	22	26	11	3	14
2	2.15E-07	TGTGCCCGCCGCACCGGACAGAATTACAATGAGCAGTTCTTC	CARRTGQNYNEQFF	TRBV2*01, TRBV2*02, TRBV2*03	TRBV2	TRBJ2-1*01	TRBJ2-1	TRBD1*01	TRBD1	5	15	20	24	9	3	12
2	2.15E-07	TGTGCCCGCCGGCAGTCGGGGCTCAAATTCGAGCAGTACTTC	CARRQSGLKFEQYF	TRBV2*01, TRBV2*02, TRBV2*03	TRBV2	TRBJ2-7*01	TRBJ2-7	TRBD1*01, TRBD2*01	TRBD1, TRBD2	5	17	21	29	11	7	18
2	2.15E-07	TGTGCCCGCCGGGCCGGGACAGGGTCCTACGAGCAGTACTTC	CARRAGTGSYEQYF	TRBV2*01, TRBV2*02, TRBV2*03	TRBV2	TRBJ2-7*01	TRBJ2-7	TRBD1*01	TRBD1	5	15	23	24	9	0	9
2	2.15E-07	TGTGCCCGCCGGGGAGGGACAGGGACTCAGCCCCAGCATTTT	CARRGGTGTQPQHF	TRBV2*01, TRBV2*03	TRBV2	TRBJ1-5*01	TRBJ1-5	TRBD1*01	TRBD1	5	15	23	26	9	2	11
2	2.15E-07	TGTGCCCGCCAGGGGACGCAGACCCACTACGAGCAGTACTTC	CARQGTQTHYEQYF	TRBV2*01, TRBV2*02, TRBV2*03	TRBV2	TRBJ2-7*01	TRBJ2-7	TRBD1*01	TRBD1	5	9	14	26	3	11	14
2	2.15E-07	TGTGCCCGCAGTGCGGACAGCCCCTACAATGAGCAGTTCTTC	CARSADSPYNEQFF	TRBV2*01, TRBV2*02, TRBV2*03	TRBV2	TRBJ2-1*01	TRBJ2-1	TRBD1*01	TRBD1	12	14	19	22	1	2	3
2	2.15E-07	TGTGCCCGCAACTTGGACAGGACGATCAATGAGCAGTTCTTC	CARNLDRTINEQFF	TRBV2*01, TRBV2*02, TRBV2*03	TRBV2	TRBJ2-1*01	TRBJ2-1	TRBD1*01	TRBD1	9	14	20	26	4	5	9
2	2.15E-07	TGTGCCCGACCCACAGGAAACAGTGGAAACACCATATATTTT	CARPTGNSGNTIYF	TRBV2*01, TRBV2*02, TRBV2*03	TRBV2	TRBJ1-3*01	TRBJ1-3	TRBD1*01	TRBD1	5	12	16	23	6	6	12
2	2.15E-07	TGTGCCGGCAGTGACCTAACAGGGGGCGATGAGCAGTTCTTC	CAGSDLTGGDEQFF	TRBV6-6*04	TRBV6-6	TRBJ2-1*01	TRBJ2-1	TRBD1*01	TRBD1	11	18	26	28	6	1	7
2	2.15E-07	TGTGCCGGCAGCGTAACGGGCATTGGAAACACCATATATTTT	CAGSVTGIGNTIYF	TRBV9*02, TRBV9*01	TRBV9	TRBJ1-3*01	TRBJ1-3	TRBD1*01, TRBD2*02, TRBD2*01	TRBD1, TRBD2	14	17	20	23	2	2	4
2	2.15E-07	TGTGCCGGATCGAGCGGGGGGCAATACAATGAGCAGTTCTTC	CAGSSGGQYNEQFF	TRBV7-8*01, TRBV7-8*03	TRBV7-8	TRBJ2-1*01	TRBJ2-1	TRBD2*01	TRBD2	5	12	20	24	6	3	9
2	2.15E-07	TGTGCCATTGGGCGGGGTAGCTCCTACAAGGAGCAGTTCTTC	CAIGRGSSYKEQFF	TRBV25-1*01	TRBV25-1	TRBJ2-1*01	TRBJ2-1	TRBD2*01	TRBD2	6	11	16	20	4	3	7
2	2.15E-07	TGTGCCATCTCTGTAGCGGGGGGGCCAGATACGCAGTATTTT	CAISVAGGPDTQYF	TRBV10-3*01, TRBV10-3*02	TRBV10-3	TRBJ2-3*01	TRBJ2-3	TRBD2*01	TRBD2	8	13	23	25	4	1	5
2	2.15E-07	TGTGCCATCCAGCCCGGGGGGCGGGCCTACGAGCAGTACTTC	CAIQPGGRAYEQYF	TRBV11-2*01, TRBV7-2*04, TRBV11-2*02, TRBV10-3*01, TRBV11-3*01, TRBV10-3*02, TRBV11-2*03, TRBV11-3*02, TRBV7-2*01, TRBV7-2*02	TRBV11-2, TRBV7-2, TRBV11-3, TRBV10-3	TRBJ2-7*01	TRBJ2-7	TRBD2*01	TRBD2	8	14	20	25	5	4	9
2	2.15E-07	TGTGCCATCAGTCCGGGACAGGGGATTTGGACCCAGCATTTT	CAISPGQGIWTQHF	TRBV10-3*01, TRBV10-3*02	TRBV10-3	TRBJ1-5*01	TRBJ1-5	TRBD1*01	TRBD1	11	14	23	31	2	7	9
2	2.15E-07	TGTGCCATCAGTGCGTCGCCAGGGACCTACGAGCAGTACTTC	CAISASPGTYEQYF	TRBV10-3*01, TRBV10-3*02	TRBV10-3	TRBJ2-7*01	TRBJ2-7	TRBD1*01	TRBD1	16	19	23	25	2	1	3
2	2.15E-07	TGTGCCATCAGTGCAGCGGGAGACGTAGATACGCAGTATTTT	CAISAAGDVDTQYF	TRBV10-3*01, TRBV10-3*02	TRBV10-3	TRBJ2-3*01	TRBJ2-3	TRBD2*02	TRBD2	12	14	21	26	1	4	5
2	2.15E-07	TGTGCCATCAGTGCAGGTGGGAAAGGGAGCGAGCAGTTCTTC	CAISAGGKGSEQFF	TRBV10-3*01, TRBV10-3*02	TRBV10-3	TRBJ2-1*01	TRBJ2-1	TRBD2*02	TRBD2	12	24	28	30	11	1	12
2	2.15E-07	TGTGCCATCAGTGGGGGGGGCTTCGGCTATGGCTACACCTTC	CAISGGGFGYGYTF	TRBV10-3*01, TRBV10-3*02	TRBV10-3	TRBJ1-2*01	TRBJ1-2	TRBD2*01	TRBD2	12	13	19	26	0	6	6
2	2.15E-07	TGTGCCATCAGTGACCCGGTTGGGGGGCGAGCAGCTTTCTTT	CAISDPVGGRAAFF	TRBV10-3*01, TRBV10-3*02	TRBV10-3	TRBJ1-1*01	TRBJ1-1	TRBD1*01, TRBD2*01	TRBD1, TRBD2	13	22	27	32	8	4	12
2	2.15E-07	TGTGCCATCAGTGAGTCGACTCACTCCTCCGAGCAGTACTTC	CAISESTHSSEQYF	TRBV10-3*01, TRBV10-3*02	TRBV10-3	TRBJ2-7*01	TRBJ2-7	TRBD2*02, TRBD2*01	TRBD2	16	17	20	23	0	2	2
2	2.15E-07	TGTGCCATCAGTGAGTCGACTCACTCCTACGAGCAGTACTTC	CAISESTHSYEQYF	TRBV10-3*01, TRBV10-3*02	TRBV10-3	TRBJ2-7*01	TRBJ2-7	TRBD2*02, TRBD2*01	TRBD2	16	17	20	23	0	2	2
2	2.15E-07	TGTGCCATCAGTGAGGCGCGAGGCCAAGATACGCAGGATTTT	CAISEARGQDTQDF	TRBV10-3*01, TRBV10-3*02	TRBV10-3	TRBJ2-3*01	TRBJ2-3	TRBD2*02	TRBD2	14	19	22	26	4	3	7
2	2.15E-07	TGTGCCATCAGTGAGAGGGAGCTAGCGGGAGAGCGGTTCTTC	CAISERELAGERFF	TRBV10-3*01, TRBV10-3*02	TRBV10-3	TRBJ2-1*01	TRBJ2-1	TRBD2*02	TRBD2	14	21	29	30	6	0	6
2	2.15E-07	TGTGCCATCAGCCGGGACAGGGAAGGCTATGGCTACACCTTC	CAISRDREGYGYTF	TRBV10-3*01, TRBV10-3*02	TRBV10-3	TRBJ1-2*01	TRBJ1-2	TRBD1*01	TRBD1	10	13	21	26	2	4	6
2	2.15E-07	TGTGCCATCAGGCCGGGACAGGGGAACACTGAAGCTTTCTTT	CAIRPGQGNTEAFF	TRBV10-3*01, TRBV10-3*02	TRBV10-3	TRBJ1-1*01	TRBJ1-1	TRBD1*01	TRBD1	10	14	22	23	3	0	3
2	2.15E-07	TGTGCCATCAGATTATCGGACAGGGCGCCTGAAGCTTTCTTT	CAIRLSDRAPEAFF	TRBV10-3*01, TRBV10-3*02	TRBV10-3	TRBJ1-1*01	TRBJ1-1	TRBD1*01	TRBD1	10	17	24	28	6	3	9
2	2.15E-07	TGTGCCACCTCTTTACAGGGGGTCACCGGGGAGCTGTTTTTT	CATSLQGVTGELFF	TRBV28*01	TRBV28	TRBJ2-2*01	TRBJ2-2	TRBD1*01	TRBD1	6	14	21	23	7	1	8
2	2.15E-07	TGTGCCACCAGTGATTTGCATCCCGGGGGAAAACTGTTTTTT	CATSDLHPGGKLFF	TRBV24-1*01	TRBV24-1	TRBJ1-4*01	TRBJ1-4	TRBD2*01	TRBD2	17	23	28	29	5	0	5
2	2.15E-07	TGTGCCACCAGTGATTTATTGGGTACAGATACGCAGTATTTT	CATSDLLGTDTQYF	TRBV24-1*01	TRBV24-1	TRBJ2-3*01	TRBJ2-3	TRBD1*01, TRBD2*02, TRBD2*01	TRBD1, TRBD2	16	20	22	24	3	1	4
2	2.15E-07	TGTGCCACCAGTGATTCAAGGGACACCGGGGAGCTGTTTTTT	CATSDSRDTGELFF	TRBV24-1*01	TRBV24-1	TRBJ2-2*01	TRBJ2-2	TRBD1*01, TRBD2*02	TRBD1, TRBD2	15	18	21	22	2	0	2
2	2.15E-07	TGTGCCACCAGTGACGTAGAATCCGGGGAGGGCTACACCTTC	CATSDVESGEGYTF	TRBV24-1*01	TRBV24-1	TRBJ1-2*01	TRBJ1-2	TRBD2*02, TRBD2*01	TRBD2	13	25	29	30	11	0	11
2	2.15E-07	TGTGCCACCAGCAGTTACTCGGGCTCCGACGAGCAGTACTTC	CATSSYSGSDEQYF	TRBV15*02	TRBV15	TRBJ2-7*01	TRBJ2-7	TRBD2*02, TRBD2*01	TRBD2	11	19	22	23	7	0	7
2	2.15E-07	TGTGCCACCAGCAGTAGGACAGGGGAGCAGCCCCAGTACTTC	CATSSRTGEQPQYF	TRBV15*02	TRBV15	TRBJ2-5*01	TRBJ2-5	TRBD1*01	TRBD1	11	16	24	31	4	6	10
2	2.15E-07	TGTGCCACCAGCAGCCCTCTAGCGGGAGGAGAGCAGTACTTC	CATSSPLAGGEQYF	TRBV15*02	TRBV15	TRBJ2-7*01	TRBJ2-7	TRBD2*02	TRBD2	11	18	28	30	6	1	7
2	2.15E-07	TGTGCCACCAGCAGAGGTCGATCGGGCAAGGAGCAGTTCTTC	CATSRGRSGKEQFF	TRBV15*02	TRBV15	TRBJ2-1*01	TRBJ2-1	TRBD2*02, TRBD2*01	TRBD2	11	22	25	26	10	0	10
2	2.15E-07	TGTGCCACCAGCAGAGGACGGGAGACAGATACGCAGTATTTT	CATSRGRETDTQYF	TRBV15*02	TRBV15	TRBJ2-3*01	TRBJ2-3	TRBD2*02	TRBD2	11	18	23	24	6	0	6
2	2.15E-07	TGTGCCACCAAGAACAGGGGTGGCACAGATACGCAGTATTTT	CATKNRGGTDTQYF	TRBV10-3*01, TRBV10-3*02	TRBV10-3	TRBJ2-3*01	TRBJ2-3	TRBD1*01	TRBD1	6	13	19	22	6	2	8
2	2.15E-07	TGTGCCACGGGAAGACTAGCGGGAGGGGACGAGCAGTACTTC	CATGRLAGGDEQYF	TRBV10-3*01, TRBV10-3*02	TRBV10-3	TRBJ2-7*01	TRBJ2-7	TRBD2*02	TRBD2	6	13	26	28	6	1	7
2	2.15E-07	TGTGCCAGTTCGGGGGGACTAGTCAGGCATACGCAGTATTTT	CASSGGLVRHTQYF	TRBV7-9*03, TRBV7-9*01, TRBV7-9*04, TRBV7-9*02	TRBV7-9	TRBJ2-3*01	TRBJ2-3	TRBD2*02, TRBD2*01	TRBD2	7	14	21	28	6	6	12
2	2.15E-07	TGTGCCAGTCGCCTTAGTAAGTGGTATCAGCCCCAGCATTTT	CASRLSKWYQPQHF	TRBV19*01, TRBV19*03, TRBV19*02	TRBV19	TRBJ1-5*01	TRBJ1-5	TRBD2*02, TRBD2*01	TRBD2	8	14	17	25	5	7	12
2	2.15E-07	TGTGCCAGTACCGAAGGGGAACCGTACAATGAGCAGTTCTTC	CASTEGEPYNEQFF	TRBV19*01, TRBV19*03, TRBV19*02	TRBV19	TRBJ2-1*01	TRBJ2-1	TRBD1*01	TRBD1	9	14	18	24	4	5	9
2	2.15E-07	TGTGCCAGTACCAACGGATGGGGGAAAACTGAAGCGTTCTTT	CASTNGWGKTEAFF	TRBV19*01, TRBV19*03, TRBV19*02	TRBV19	TRBJ1-1*01	TRBJ1-1	TRBD1*01, TRBD2*01	TRBD1, TRBD2	9	19	23	27	9	3	12
2	2.15E-07	TGTGCCAGTACCAACGAATGGGGGGACACTGAAGCTTTCTTT	CASTNEWGDTEAFF	TRBV19*01, TRBV19*03, TRBV19*02	TRBV19	TRBJ1-1*01	TRBJ1-1	TRBD2*01	TRBD2	9	19	24	25	9	0	9
2	2.15E-07	TGTGCCAGTAGTTCTAGCGGGATTTACAATGAGCAGTTCTTC	CASSSSGIYNEQFF	TRBV19*01, TRBV19*03, TRBV19*02	TRBV19	TRBJ2-1*01	TRBJ2-1	TRBD2*02	TRBD2	11	13	21	24	1	2	3
2	2.15E-07	TGTGCCAGTAGTTCGACTAGCGGGCCCTACGAGCAGTACTTC	CASSSTSGPYEQYF	TRBV19*01, TRBV19*03, TRBV19*02	TRBV19	TRBJ2-7*01	TRBJ2-7	TRBD2*02, TRBD2*01	TRBD2	11	14	23	25	2	1	3
2	2.15E-07	TGTGCCAGTAGTCTCTACAGGGGCGGATACGATCAGTACTTC	CASSLYRGGYDQYF	TRBV19*01, TRBV19*02	TRBV19	TRBJ2-7*01	TRBJ2-7	TRBD1*01	TRBD1	11	16	22	27	4	4	8
2	2.15E-07	TGTGCCAGTAGTCTCGACAGGGGCGCCTACGAGCAGTACTTC	CASSLDRGAYEQYF	TRBV19*01, TRBV19*02	TRBV19	TRBJ2-7*01	TRBJ2-7	TRBD1*01	TRBD1	11	15	22	25	3	2	5
2	2.15E-07	TGTGCCAGTAGTCCTTGGACAGGAAAAGATGGCTACACCTTC	CASSPWTGKDGYTF	TRBV19*01, TRBV19*03, TRBV19*02	TRBV19	TRBJ1-2*01	TRBJ1-2	TRBD1*01	TRBD1	11	16	22	28	4	5	9
2	2.15E-07	TGTGCCAGTAGTCCGGGGACAGGTTGGAATGAGCAGTTCTTC	CASSPGTGWNEQFF	TRBV19*01, TRBV19*03, TRBV19*02	TRBV19	TRBJ2-1*01	TRBJ2-1	TRBD1*01	TRBD1	11	15	22	27	3	4	7
2	2.15E-07	TGTGCCAGTAGTCGAAGAGACAGGGGTGATGGCGACACCTTC	CASSRRDRGDGDTF	TRBV19*01, TRBV19*02	TRBV19	TRBJ1-2*01	TRBJ1-2	TRBD1*01	TRBD1	11	18	25	28	6	2	8
2	2.15E-07	TGTGCCAGTAGTATCATGGGGACAGGGGGCGAGCAGTTTTTT	CASSIMGTGGEQFF	TRBV19*01, TRBV19*02	TRBV19	TRBJ2-2*01	TRBJ2-2	TRBD1*01	TRBD1	13	18	29	30	4	0	4
2	2.15E-07	TGTGCCAGTAGTATAGGGGGCCAGGGTGGTGGCGACACCTTC	CASSIGGQGGGDTF	TRBV19*01, TRBV19*02	TRBV19	TRBJ1-2*01	TRBJ1-2	TRBD1*01	TRBD1	15	21	25	29	5	3	8
2	2.15E-07	TGTGCCAGTAGTACTAGCGGGAGTGCGGTCGAGCAGTATTTT	CASSTSGSAVEQYF	TRBV19*01, TRBV19*03, TRBV19*02	TRBV19	TRBJ2-3*01	TRBJ2-3	TRBD2*02	TRBD2	12	13	22	32	0	9	9
2	2.15E-07	TGTGCCAGTAGTACCGACACGAGCAATCAGCCCCAGCATTTT	CASSTDTSNQPQHF	TRBV19*01, TRBV19*03, TRBV19*02	TRBV19	TRBJ1-5*01	TRBJ1-5	TRBD1*01	TRBD1	12	15	18	21	2	2	4
2	2.15E-07	TGTGCCAGTAGTAGTGCAGGGGGCGACTACGAGCAGTACTTC	CASSSAGGDYEQYF	TRBV19*01, TRBV19*03, TRBV19*02	TRBV19	TRBJ2-7*01	TRBJ2-7	TRBD1*01	TRBD1	12	16	23	26	3	2	5
2	2.15E-07	TGTGCCAGTAGTAACGACAGGGGCGGATACGAGCAGTACTTC	CASSNDRGGYEQYF	TRBV19*01, TRBV19*03, TRBV19*02	TRBV19	TRBJ2-7*01	TRBJ2-7	TRBD1*01	TRBD1	12	15	22	27	2	4	6
2	2.15E-07	TGTGCCAGTAGCATGTCAGGGTTTAGCTACGGCTACACCTTC	CASSMSGFSYGYTF	TRBV19*01, TRBV19*03, TRBV19*02	TRBV19	TRBJ1-2*01	TRBJ1-2	TRBD1*01	TRBD1	11	16	20	26	4	5	9
2	2.15E-07	TGTGCCAGTAACGTAGGACTAGCGGTGAATGAGCAGTTCTTC	CASNVGLAVNEQFF	TRBV19*01, TRBV19*03, TRBV19*02	TRBV19	TRBJ2-1*01	TRBJ2-1	TRBD2*02, TRBD2*01	TRBD2	9	15	24	27	5	2	7
2	2.15E-07	TGTGCCAGCTCACCGGCCGGAGTCACAGATACGCAGTATTTT	CASSPAGVTDTQYF	TRBV18*01	TRBV18	TRBJ2-3*01	TRBJ2-3	TRBD2*02	TRBD2	13	18	21	23	4	1	5
2	2.15E-07	TGTGCCAGCTCACCACCCGGGGTAACAGATACGCAGTATTTT	CASSPPGVTDTQYF	TRBV18*01	TRBV18	TRBJ2-3*01	TRBJ2-3	TRBD2*01	TRBD2	16	17	21	24	0	2	2
2	2.15E-07	TGTGCCAGCTCACCACCGGGAACCTACAATGAGCAGTTCTTC	CASSPPGTYNEQFF	TRBV18*01	TRBV18	TRBJ2-1*01	TRBJ2-1	TRBD1*01, TRBD2*02, TRBD2*01	TRBD1, TRBD2	16	17	20	22	0	1	1
2	2.15E-07	TGTGCCAGCTCACACGGCGGGGAGACAGATACGCAGTATTTT	CASSHGGETDTQYF	TRBV18*01	TRBV18	TRBJ2-3*01	TRBJ2-3	TRBD2*01	TRBD2	12	16	21	24	3	2	5
2	2.15E-07	TGTGCCAGCTCACACATCAAGGGCTACAATGAGCAGTTCTTC	CASSHIKGYNEQFF	TRBV18*01	TRBV18	TRBJ2-1*01	TRBJ2-1	TRBD1*01, TRBD2*02	TRBD1, TRBD2	12	19	22	23	6	0	6
2	2.15E-07	TGTGCCAGCTCAACCAGGGCAGTGAACACTGAAGCTTTCTTT	CASSTRAVNTEAFF	TRBV18*01	TRBV18	TRBJ1-1*01	TRBJ1-1	TRBD1*01	TRBD1	11	14	18	22	2	3	5
2	2.15E-07	TGTGCCAGCTCAAGAATTCCCGGACAGTTCGAGCAGTTCTTC	CASSRIPGQFEQFF	TRBV18*01	TRBV18	TRBJ2-1*01	TRBJ2-1	TRBD1*01	TRBD1	11	21	26	30	9	3	12
2	2.15E-07	TGTGCCAGCCTCGGGGGAGGGAGCTCCTACGAGCAGTACTTC	CASLGGGSSYEQYF	TRBV2*01, TRBV2*02, TRBV2*03	TRBV2	TRBJ2-7*01	TRBJ2-7	TRBD2*02	TRBD2	8	14	20	23	5	2	7
2	2.15E-07	TGTGCCAGCCCCCCCACTGCGGCGGAGGAGACCCAGTACTTC	CASPPTAAEETQYF	TRBV7-9*03, TRBV7-9*01, TRBV7-9*04, TRBV7-9*02, TRBV7-9*05, TRBV7-9*06	TRBV7-9	TRBJ2-5*01	TRBJ2-5	TRBD2*01	TRBD2	8	9	14	27	0	12	12
2	2.15E-07	TGTGCCAGCCGGACTAGCGGGAGCACAGATACGCAGTATTTT	CASRTSGSTDTQYF	TRBV6-3*01, TRBV6-2*01	TRBV6-3, TRBV6-2	TRBJ2-3*01	TRBJ2-3	TRBD2*02, TRBD2*01	TRBD2	8	10	20	21	1	0	1
2	2.15E-07	TGTGCCAGCCACCGGGACTTAAACCCCGGGGAGCTGTTTTTT	CASHRDLNPGELFF	TRBV25-1*01	TRBV25-1	TRBJ2-2*01	TRBJ2-2	TRBD2*02, TRBD2*01	TRBD2	8	13	18	21	4	2	6
2	2.15E-07	TGTGCCAGCGTACAACCGACAGGTGCATTCGAGCAGTACTTC	CASVQPTGAFEQYF	TRBV7-9*03, TRBV7-9*01, TRBV7-9*04, TRBV7-9*02	TRBV7-9	TRBJ2-7*01	TRBJ2-7	TRBD1*01	TRBD1	8	17	22	29	8	6	14
2	2.15E-07	TGTGCCAGCGGTCGGACAGGGAGGTATCAGCCCCAGCATTTT	CASGRTGRYQPQHF	TRBV9*02, TRBV9*01, TRBV9*03	TRBV9	TRBJ1-5*01	TRBJ1-5	TRBD1*01	TRBD1	8	13	20	25	4	4	8
2	2.15E-07	TGTGCCAGCGGCCCCTATGGAAACACAGATACGCAGTATTTT	CASGPYGNTDTQYF	TRBV5-1*01, TRBV5-1*02, TRBV7-2*04, TRBV7-2*01	TRBV5-1, TRBV7-2	TRBJ2-3*01	TRBJ2-3	TRBD1*01	TRBD1	8	10	14	23	1	8	9
2	2.15E-07	TGTGCCAGCGGCCGACAGGGGCAGAAAACTGAAGCGTTCTTT	CASGRQGQKTEAFF	TRBV2*01, TRBV2*02, TRBV2*03	TRBV2	TRBJ1-1*01	TRBJ1-1	TRBD1*01	TRBD1	8	13	20	27	4	6	10
2	2.15E-07	TGTGCCAGCGGCCACGGGAATGGTGGCACTGAAGCTTTCTTT	CASGHGNGGTEAFF	TRBV28*01	TRBV28	TRBJ1-1*01	TRBJ1-1	TRBD2*02	TRBD2	8	14	18	26	5	7	12
2	2.15E-07	TGTGCCAGCGGAGACCGGGTTACTAATTCACCCCTCCACTTT	CASGDRVTNSPLHF	TRBV2*01, TRBV2*02, TRBV2*03	TRBV2	TRBJ1-6*01	TRBJ1-6	TRBD2*02, TRBD2*01	TRBD2	8	15	18	23	6	4	10
2	2.15E-07	TGTGCCAGCATTCCCCTGAGGTCTAATGAAAAACTGTTTTTT	CASIPLRSNEKLFF	TRBV2*01, TRBV2*02, TRBV2*03	TRBV2	TRBJ1-4*01	TRBJ1-4	TRBD1*01	TRBD1	9	12	17	22	2	4	6
2	2.15E-07	TGTGCCAGCATTGGACTAGAGGTGGCGTATACGCAGTATTTT	CASIGLEVAYTQYF	TRBV10-2*01, TRBV6-1*01	TRBV10-2, TRBV6-1	TRBJ2-3*01	TRBJ2-3	TRBD2*02, TRBD2*01	TRBD2	9	12	18	28	2	9	11
2	2.15E-07	TGTGCCAGCATTGAACAGGGGCTTAACTATGGCTACACCTTC	CASIEQGLNYGYTF	TRBV25-1*01	TRBV25-1	TRBJ1-2*01	TRBJ1-2	TRBD1*01	TRBD1	14	15	20	23	0	2	2
2	2.15E-07	TGTGCCAGCATCCCCGCAACCTGGAACACTGAAGCTTTCTTT	CASIPATWNTEAFF	TRBV12-4*01, TRBV12-3*01	TRBV12-4, TRBV12-3	TRBJ1-1*01	TRBJ1-1	TRBD2*01	TRBD2	9	11	16	23	1	6	7
2	2.15E-07	TGTGCCAGCATCGGCGCAACCTAGAATTCACCCCTCCACTTT	CASIGAT*NSPLHF	TRBV7-2*04, TRBV7-2*01	TRBV7-2	TRBJ1-6*02	TRBJ1-6	TRBD1*01, TRBD2*02, TRBD2*01	TRBD1, TRBD2	9	12	14	19	2	4	6
2	2.15E-07	TGTGCCAGCATCACATCGTGGGGGACCTACGAGCAGTACTTC	CASITSWGTYEQYF	TRBV6-5*01	TRBV6-5	TRBJ2-7*01	TRBJ2-7	TRBD1*01, TRBD2*01	TRBD1, TRBD2	9	19	23	25	9	1	10
2	2.15E-07	TGTGCCAGCACTAAGGGACGAGAGTACAATGAGCAGGTCTTC	CASTKGREYNEQVF	TRBV2*01, TRBV2*03	TRBV2	TRBJ2-1*01	TRBJ2-1	TRBD1*01, TRBD2*02, TRBD2*01	TRBD1, TRBD2	9	14	18	24	4	5	9
2	2.15E-07	TGTGCCAGCACTAAGGGACGAGAGTACAAGGAGCAGTTCTTC	CASTKGREYKEQFF	TRBV2*01, TRBV2*03	TRBV2	TRBJ2-1*01	TRBJ2-1	TRBD1*01, TRBD2*02, TRBD2*01	TRBD1, TRBD2	9	14	18	24	4	5	9
2	2.15E-07	TGTGCCAGCACCTCGCTGCAGGGCGACACTGAAGCGTTCTTT	CASTSLQGDTEAFF	TRBV5-8*01, TRBV4-2*01	TRBV5-8, TRBV4-2	TRBJ1-1*01	TRBJ1-1	TRBD1*01	TRBD1	9	18	22	25	8	2	10
2	2.15E-07	TGTGCCAGCACCCAATCTAGCGGGAGTGGGACCCAGTACTTC	CASTQSSGSGTQYF	TRBV12-4*01, TRBV12-3*01	TRBV12-4, TRBV12-3	TRBJ2-1*01, TRBJ2-5*01	TRBJ2-1, TRBJ2-5	TRBD2*02	TRBD2	9	16	25	29	6	3	9
2	2.15E-07	TGTGCCAGCACCCAACAGTGCGGGAGGACTGAGCAGGTCTTC	CASTQQCGRTEQVF	TRBV7-2*04, TRBV7-2*01	TRBV7-2	TRBJ2-1*01	TRBJ2-1	TRBD2*02	TRBD2	9	19	26	29	9	2	11
2	2.15E-07	TGTGCCAGCACCGGGGACCACTCCTACAATGAGCAGTTCTTC	CASTGDHSYNEQFF	TRBV7-9*03, TRBV7-9*01, TRBV7-9*04, TRBV7-9*02	TRBV7-9	TRBJ2-1*01	TRBJ2-1	TRBD1*01, TRBD2*02, TRBD2*01	TRBD1, TRBD2	9	13	17	20	3	2	5
2	2.15E-07	TGTGCCAGCACCGAAGGACGGATGAACACTGAAGCTTTCTTT	CASTEGRMNTEAFF	TRBV6-6*04	TRBV6-6	TRBJ1-1*01	TRBJ1-1	TRBD1*01, TRBD2*02, TRBD2*01	TRBD1, TRBD2	9	15	18	22	5	3	8
2	2.15E-07	TGTGCCAGCACCGAAGACAGGGCGGGCTACGAGCAGTACTTC	CASTEDRAGYEQYF	TRBV7-2*04, TRBV7-2*01	TRBV7-2	TRBJ2-7*01	TRBJ2-7	TRBD1*01	TRBD1	9	15	21	26	5	4	9
2	2.15E-07	TGTGCCAGCACAGGACAGGGGGCGAACTATGGCGACACCTTC	CASTGQGANYGDTF	TRBV2*01, TRBV2*02, TRBV2*03	TRBV2	TRBJ1-2*01	TRBJ1-2	TRBD1*01	TRBD1	9	12	22	24	2	1	3
2	2.15E-07	TGTGCCAGCAGTTTTCGGGATCAAACAGATACGCAGTATTTT	CASSFRDQTDTQYF	TRBV27*01	TRBV27	TRBJ2-3*01	TRBJ2-3	TRBD2*02	TRBD2	13	15	19	24	1	4	5
2	2.15E-07	TGTGCCAGCAGTTTCCGCGATTTCTCCTACGAGCAGTACTTC	CASSFRDFSYEQYF	TRBV28*01	TRBV28	TRBJ2-7*01	TRBJ2-7	TRBD2*02, TRBD2*01	TRBD2	13	14	17	23	0	5	5
2	2.15E-07	TGTGCCAGCAGTTTCCGAAGTTCCTACGATGAGCAGTTCTTC	CASSFRSSYDEQFF	TRBV7-9*03, TRBV7-9*01, TRBV7-9*04, TRBV7-9*02, TRBV28*01	TRBV7-9, TRBV28	TRBJ2-1*01	TRBJ2-1	TRBD2*02, TRBD2*01	TRBD2	13	14	16	21	0	4	4
2	2.15E-07	TGTGCCAGCAGTTTGGGACAGGGAGAACAGCCCCAGCATTTT	CASSLGQGEQPQHF	TRBV12-4*01, TRBV12-3*01	TRBV12-4, TRBV12-3	TRBJ1-5*01	TRBJ1-5	TRBD1*01	TRBD1	13	14	22	27	0	4	4
2	2.15E-07	TGTGCCAGCAGTTTAGGGCAGAGTAATTCACCCCTCCACTTT	CASSLGQSNSPLHF	TRBV12-4*01, TRBV12-3*01	TRBV12-4, TRBV12-3	TRBJ1-6*01	TRBJ1-6	TRBD1*01, TRBD2*02	TRBD1, TRBD2	15	18	20	23	2	2	4
2	2.15E-07	TGTGCCAGCAGTTTAGGGACGTGGGAAACTGAAGATTTCTTT	CASSLGTWETEDFF	TRBV12-4*01, TRBV12-3*01	TRBV12-4, TRBV12-3	TRBJ1-1*01	TRBJ1-1	TRBD1*01, TRBD2*02, TRBD2*01	TRBD1, TRBD2	15	22	25	27	6	1	7
2	2.15E-07	TGTGCCAGCAGTTTAGGGAAAATGAACGCTGAAGCTTTCTTT	CASSLGKMNAEAFF	TRBV12-4*01, TRBV12-3*01	TRBV12-4, TRBV12-3	TRBJ1-1*01	TRBJ1-1	TRBD1*01, TRBD2*02, TRBD2*01	TRBD1, TRBD2	15	16	18	22	0	3	3
2	2.15E-07	TGTGCCAGCAGTTTAGGAGGGCAATCCTACGAGCAGTACTTC	CASSLGGQSYEQYF	TRBV12-4*01, TRBV12-3*01	TRBV12-4, TRBV12-3	TRBJ2-7*01	TRBJ2-7	TRBD2*02	TRBD2	15	16	20	24	0	3	3
2	2.15E-07	TGTGCCAGCAGTTTAGAAGCAGGGGTAAGGGGCTACACCTTC	CASSLEAGVRGYTF	TRBV2*01, TRBV27*01, TRBV2*02, TRBV2*03	TRBV2, TRBV27	TRBJ1-2*01	TRBJ1-2	TRBD1*01	TRBD1	11	19	24	30	7	5	12
2	2.15E-07	TGTGCCAGCAGTTTAACCCCGGGTGGAAACACCATATATTTT	CASSLTPGGNTIYF	TRBV12-4*01, TRBV12-3*01	TRBV12-4, TRBV12-3	TRBJ1-3*01	TRBJ1-3	TRBD2*01	TRBD2	14	16	20	23	1	2	3
2	2.15E-07	TGTGCCAGCAGTTTAAGACAGGGCGATCAGCCCCAGCATTTT	CASSLRQGDQPQHF	TRBV12-4*01, TRBV12-3*01	TRBV12-4, TRBV12-3	TRBJ1-5*01	TRBJ1-5	TRBD1*01	TRBD1	14	16	22	25	1	2	3
2	2.15E-07	TGTGCCAGCAGTTTAAGACAGGGGGAACGGCCCCAGCATTTT	CASSLRQGERPQHF	TRBV12-4*01, TRBV12-3*01	TRBV12-4, TRBV12-3	TRBJ1-5*01	TRBJ1-5	TRBD1*01	TRBD1	14	16	24	29	1	4	5
2	2.15E-07	TGTGCCAGCAGTTTAAGACAGGGAGGACGGCCCCAGCATTTT	CASSLRQGGRPQHF	TRBV12-4*01, TRBV2*01, TRBV2*02, TRBV2*03, TRBV12-3*01	TRBV12-4, TRBV2, TRBV12-3	TRBJ1-5*01	TRBJ1-5	TRBD1*01	TRBD1	11	16	22	29	4	6	10
2	2.15E-07	TGTGCCAGCAGTTTAAGACAGGGAGAACAGCCTCAGTATTTT	CASSLRQGEQPQYF	TRBV12-4*01, TRBV12-3*01	TRBV12-4, TRBV12-3	TRBJ1-5*01	TRBJ1-5	TRBD1*01	TRBD1	14	16	22	33	1	10	11
2	2.15E-07	TGTGCCAGCAGTTTAAGACAGGGAGAACAGCCCCTGCACTTT	CASSLRQGEQPLHF	TRBV12-4*01, TRBV12-3*01	TRBV12-4, TRBV12-3	TRBJ1-6*01	TRBJ1-6	TRBD1*01	TRBD1	14	16	22	30	1	7	8
2	2.15E-07	TGTGCCAGCAGTTCTGGGACTAGCGATCATACGCAGTATTTT	CASSSGTSDHTQYF	TRBV12-4*01, TRBV12-3*01	TRBV12-4, TRBV12-3	TRBJ2-3*01	TRBJ2-3	TRBD2*02, TRBD2*01	TRBD2	12	15	24	28	2	3	5
2	2.15E-07	TGTGCCAGCAGTTCCGGCGGGGAGGTCAACGAGCAGTACTTC	CASSSGGEVNEQYF	TRBV25-1*01	TRBV25-1	TRBJ2-7*01	TRBJ2-7	TRBD2*02	TRBD2	11	19	24	28	7	3	10
2	2.15E-07	TGTGCCAGCAGTTCCAGGGAACTAATTCACATTCAGTACTTC	CASSSRELIHIQYF	TRBV2*01, TRBV27*01, TRBV2*02, TRBV2*03	TRBV2, TRBV27	TRBJ2-4*01	TRBJ2-4	TRBD1*01	TRBD1	11	14	18	28	2	9	11
2	2.15E-07	TGTGCCAGCAGTTCAGCAGGACGCAACTATGGCTACACCTTC	CASSSAGRNYGYTF	TRBV25-1*01	TRBV25-1	TRBJ1-2*01	TRBJ1-2	TRBD1*01, TRBD2*02, TRBD2*01	TRBD1, TRBD2	11	18	21	24	6	2	8
2	2.15E-07	TGTGCCAGCAGTTCAGGCAGGGGGGGCGAGACCCAGTACTTC	CASSSGRGGETQYF	TRBV12-4*01, TRBV12-3*01	TRBV12-4, TRBV12-3	TRBJ2-5*01	TRBJ2-5	TRBD1*01, TRBD2*01	TRBD1, TRBD2	12	17	23	27	4	3	7
2	2.15E-07	TGTGCCAGCAGTTGGGCAGGGAAGGGCGAAAAACTGTTTTTT	CASSWAGKGEKLFF	TRBV6-6*02, TRBV6-6*01, TRBV6-6*03, TRBV6-6*04	TRBV6-6	TRBJ1-4*01	TRBJ1-4	TRBD1*01	TRBD1	11	16	20	27	4	6	10
2	2.15E-07	TGTGCCAGCAGTTGGACTAGCGGCTACAATGAGCAGTTCTTC	CASSWTSGYNEQFF	TRBV12-4*01, TRBV12-3*01	TRBV12-4, TRBV12-3	TRBJ2-1*01	TRBJ2-1	TRBD2*02, TRBD2*01	TRBD2	12	13	22	23	0	0	0
2	2.15E-07	TGTGCCAGCAGTTGGACAGGTTCCTACAATGAGCAGTTCTTC	CASSWTGSYNEQFF	TRBV7-3*05, TRBV7-3*01	TRBV7-3	TRBJ2-1*01	TRBJ2-1	TRBD1*01	TRBD1	10	13	19	21	2	1	3
2	2.15E-07	TGTGCCAGCAGTTGGAGACAGGGAGAACAGCCCCAGCATTTT	CASSWRQGEQPQHF	TRBV12-4*01, TRBV25-1*01, TRBV12-3*01	TRBV12-4, TRBV25-1, TRBV12-3	TRBJ1-5*01	TRBJ1-5	TRBD1*01	TRBD1	11	16	22	27	4	4	8
2	2.15E-07	TGTGCCAGCAGTTATGGCCAGCTTAACACTGAAGCTTTCTTT	CASSYGQLNTEAFF	TRBV6-5*01	TRBV6-5	TRBJ1-1*01	TRBJ1-1	TRBD1*01, TRBD2*02, TRBD2*01	TRBD1, TRBD2	13	18	20	24	4	3	7
2	2.15E-07	TGTGCCAGCAGTTACTCGAATAGGGAAGAGACCCAGTACTTC	CASSYSNREETQYF	TRBV6-6*04	TRBV6-6	TRBJ2-5*01	TRBJ2-5	TRBD1*01, TRBD2*02	TRBD1, TRBD2	11	21	24	25	9	0	9
2	2.15E-07	TGTGCCAGCAGTTACGTTGAACAGTCCTACGAGCAGTACTTC	CASSYVEQSYEQYF	TRBV6-5*01	TRBV6-5	TRBJ2-7*01	TRBJ2-7	TRBD1*01	TRBD1	14	20	23	24	5	0	5
2	2.15E-07	TGTGCCAGCAGTTACGGGACTAGCGGGTACGAGCAGTACTTC	CASSYGTSGYEQYF	TRBV6-3*01, TRBV6-2*01	TRBV6-3, TRBV6-2	TRBJ2-7*01	TRBJ2-7	TRBD2*02, TRBD2*01	TRBD2	14	15	26	27	0	0	0
2	2.15E-07	TGTGCCAGCAGTTACGGGACAGCAGGCTACGAGCAGTACTTC	CASSYGTAGYEQYF	TRBV12-4*01, TRBV12-3*01	TRBV12-4, TRBV12-3	TRBJ2-7*01	TRBJ2-7	TRBD1*01	TRBD1	12	15	21	26	2	4	6
2	2.15E-07	TGTGCCAGCAGTTACGACAGGGCGGGGCAGCCCCAGCATTTT	CASSYDRAGQPQHF	TRBV6-6*01	TRBV6-6	TRBJ1-5*01	TRBJ1-5	TRBD1*01	TRBD1	14	15	21	27	0	5	5
2	2.15E-07	TGTGCCAGCAGTTACGAACAGGAAAGTTACGCGCAGTACTTC	CASSYEQESYAQYF	TRBV15*01	TRBV15	TRBJ2-7*01	TRBJ2-7	TRBD1*01	TRBD1	10	17	21	27	6	5	11
2	2.15E-07	TGTGCCAGCAGTTACACAGGGGGCCGAGAAAAACTGTTTTTT	CASSYTGGREKLFF	TRBV28*01	TRBV28	TRBJ1-4*01	TRBJ1-4	TRBD1*01	TRBD1	12	15	23	27	2	3	5
2	2.15E-07	TGTGCCAGCAGTTAAGATGGCATGAACACTGAAGCTTTCTTT	CASS*DGMNTEAFF	TRBV2*01, TRBV2*03	TRBV2	TRBJ1-1*01	TRBJ1-1	TRBD1*01	TRBD1	15	18	20	22	2	1	3
2	2.15E-07	TGTGCCAGCAGTCTCGGCAGGGGCGGATACGAGCAGTACTTC	CASSLGRGGYEQYF	TRBV19*01, TRBV19*02	TRBV19	TRBJ2-7*01	TRBJ2-7	TRBD1*01	TRBD1	11	17	22	27	5	4	9
2	2.15E-07	TGTGCCAGCAGTCCCGGGGGGGGGTTAAACGAGCAGTACTTC	CASSPGGGLNEQYF	TRBV27*01	TRBV27	TRBJ2-7*01	TRBJ2-7	TRBD2*01	TRBD2	11	14	21	28	2	6	8
2	2.15E-07	TGTGCCAGCAGTCGACAGGGCGAACGTTCACCCCTCCACTTT	CASSRQGERSPLHF	TRBV7-9*03, TRBV7-9*01, TRBV7-9*04, TRBV7-9*02	TRBV7-9	TRBJ1-6*02	TRBJ1-6	TRBD1*01	TRBD1	10	13	19	26	2	6	8
2	2.15E-07	TGTGCCAGCAGTGCCGGGACAGAGTCCTACGAGCAGTACTTC	CASSAGTESYEQYF	TRBV2*01, TRBV2*02, TRBV2*03	TRBV2	TRBJ2-7*01	TRBJ2-7	TRBD1*01	TRBD1	12	15	21	24	2	2	4
2	2.15E-07	TGTGCCAGCAGTGCGGGGGTAGTCCCCTACGGGCAGTACTTC	CASSAGVVPYGQYF	TRBV2*01, TRBV2*02, TRBV2*03, TRBV14*01, TRBV14*02	TRBV2, TRBV14	TRBJ2-7*01	TRBJ2-7	TRBD2*01	TRBD2	10	12	18	25	1	6	7
2	2.15E-07	TGTGCCAGCAGTGCGAGGGGAGTGAGCTACGAGCAGTACTTC	CASSARGVSYEQYF	TRBV6-5*01	TRBV6-5	TRBJ2-7*01	TRBJ2-7	TRBD1*01, TRBD2*02	TRBD1, TRBD2	11	15	19	26	3	6	9
2	2.15E-07	TGTGCCAGCAGTGGCGGACTAGACTCCGGGGAGCTGTTTTTT	CASSGGLDSGELFF	TRBV6-4*02, TRBV6-4*01	TRBV6-4	TRBJ2-2*01	TRBJ2-2	TRBD2*02, TRBD2*01	TRBD2	12	15	21	25	2	3	5
2	2.15E-07	TGTGCCAGCAGTGGGTCAGCGGATTGCAATGAGCAGTTCTTC	CASSGSADCNEQFF	TRBV6-6*02, TRBV6-6*01, TRBV6-6*03, TRBV6-1*01	TRBV6-6, TRBV6-1	TRBJ2-1*01	TRBJ2-1	TRBD2*02, TRBD2*01	TRBD2	12	17	21	26	4	4	8
2	2.15E-07	TGTGCCAGCAGTGGGACAGGGTTCGATGAAAAACTGTTTTTT	CASSGTGFDEKLFF	TRBV2*01, TRBV2*02, TRBV2*03	TRBV2	TRBJ1-4*01	TRBJ1-4	TRBD1*01	TRBD1	12	13	20	25	0	4	4
2	2.15E-07	TGTGCCAGCAGTGGACAGGGGGGGTCGGACATTCAGTACTTC	CASSGQGGSDIQYF	TRBV19*01, TRBV19*03, TRBV19*02	TRBV19	TRBJ2-4*01	TRBJ2-4	TRBD1*01	TRBD1	11	12	21	28	0	6	6
2	2.15E-07	TGTGCCAGCAGTGGAGGGGGGGCCCACGATGAGCAGTATTTT	CASSGGGAHDEQYF	TRBV6-4*02, TRBV6-4*01	TRBV6-4	TRBJ2-3*01	TRBJ2-3	TRBD2*01	TRBD2	12	15	21	32	2	10	12
2	2.15E-07	TGTGCCAGCAGTGGAGGGGGGGCCCACGAGGAGCAGGTCTTC	CASSGGGAHEEQVF	TRBV6-4*02, TRBV6-4*01	TRBV6-4	TRBJ2-1*01	TRBJ2-1	TRBD2*01	TRBD2	12	15	21	30	2	8	10
2	2.15E-07	TGTGCCAGCAGTGATGGACAGGGGGCAGATACGCAGTATTTT	CASSDGQGADTQYF	TRBV6-4*02, TRBV6-4*01	TRBV6-4	TRBJ2-3*01	TRBJ2-3	TRBD1*01	TRBD1	13	15	24	25	1	0	1
2	2.15E-07	TGTGCCAGCAGTGACTCTAGCGGGAGCAATGAGCAGTTCTTC	CASSDSSGSNEQFF	TRBV6-4*02, TRBV6-4*01	TRBV6-4	TRBJ2-1*01	TRBJ2-1	TRBD2*02	TRBD2	16	17	25	26	0	0	0
2	2.15E-07	TGTGCCAGCAGTGACTGGGCGGGAGGGAGTGAGCAGTATTTT	CASSDWAGGSEQYF	TRBV6-4*02, TRBV6-4*01	TRBV6-4	TRBJ2-3*01	TRBJ2-3	TRBD2*02	TRBD2	15	18	26	32	2	5	7
2	2.15E-07	TGTGCCAGCAGTGACTGGGGAGGACCTTCACCCCTCCACTTT	CASSDWGGPSPLHF	TRBV2*01, TRBV2*02, TRBV2*03	TRBV2	TRBJ1-6*01	TRBJ1-6	TRBD2*02	TRBD2	13	17	22	26	3	3	6
2	2.15E-07	TGTGCCAGCAGTGACGGGGGAGACACCGGGGAGCTGTTCTTT	CASSDGGDTGELFF	TRBV6-1*01	TRBV6-1	TRBJ1-1*01	TRBJ1-1	TRBD2*01	TRBD2	13	14	19	36	0	16	16
2	2.15E-07	TGTGCCAGCAGTGACGAGACTGCTTACAATGAGCAGTATTTT	CASSDETAYNEQYF	TRBV6-4*02, TRBV6-4*01	TRBV6-4	TRBJ2-3*01	TRBJ2-3	TRBD2*02, TRBD2*01	TRBD2	14	17	20	32	2	11	13
2	2.15E-07	TGTGCCAGCAGTGACAGAGGATTTAATGAAAAACTGTTTTTT	CASSDRGFNEKLFF	TRBV6-1*01	TRBV6-1	TRBJ1-4*01	TRBJ1-4	TRBD2*02	TRBD2	13	16	19	23	2	3	5
2	2.15E-07	TGTGCCAGCAGTGAGGGACTAGCGGGCTACGAGCAGTACTTC	CASSEGLAGYEQYF	TRBV25-1*01	TRBV25-1	TRBJ2-7*01	TRBJ2-7	TRBD2*02, TRBD2*01	TRBD2	13	14	25	26	0	0	0
2	2.15E-07	TGTGCCAGCAGTGAATATGGCATGGACACCGAAGCTTTCTTT	CASSEYGMDTEAFF	TRBV2*01, TRBV2*03	TRBV2	TRBJ1-1*01	TRBJ1-1	TRBD1*01	TRBD1	14	18	20	25	3	4	7
2	2.15E-07	TGTGCCAGCAGTGAACAAAGGAGTAATTCACCCCTCCACTTT	CASSEQRSNSPLHF	TRBV2*01, TRBV2*03	TRBV2	TRBJ1-6*01	TRBJ1-6	TRBD2*02	TRBD2	14	19	22	23	4	0	4
2	2.15E-07	TGTGCCAGCAGTGAAGTTGCGGGGGCCAACGTCCTGACTTTC	CASSEVAGANVLTF	TRBV6-4*02, TRBV2*01, TRBV2*03, TRBV6-4*01	TRBV6-4, TRBV2	TRBJ2-6*01	TRBJ2-6	TRBD2*02, TRBD2*01	TRBD2	15	18	20	21	2	0	2
2	2.15E-07	TGTGCCAGCAGTGAAGCGGGAGCGTCCTACGAGCAGTACTTC	CASSEAGASYEQYF	TRBV2*01, TRBV2*03	TRBV2	TRBJ2-7*01	TRBJ2-7	TRBD2*02	TRBD2	16	17	21	24	0	2	2
2	2.15E-07	TGTGCCAGCAGTGAAGGGCCAGAGTACAAGGAGCAGGTCTTC	CASSEGPEYKEQVF	TRBV2*01, TRBV2*03	TRBV2	TRBJ2-1*01	TRBJ2-1	TRBD1*01, TRBD2*02, TRBD2*01	TRBD1, TRBD2	15	25	27	30	9	2	11
2	2.15E-07	TGTGCCAGCAGTGAAGGGACATGGGATTCACCCCTCCACTTT	CASSEGTWDSPLHF	TRBV25-1*01	TRBV25-1	TRBJ1-6*01	TRBJ1-6	TRBD1*01	TRBD1	14	15	20	25	0	4	4
2	2.15E-07	TGTGCCAGCAGTGAAAGACAGGGACCGGGGAGCTGTTTTTTT	CASSERQGPGSCFF	TRBV6-4*02, TRBV6-4*01	TRBV6-4	TRBJ2-2*01	TRBJ2-2	TRBD1*01	TRBD1	13	16	22	36	2	13	15
2	2.15E-07	TGTGCCAGCAGTATCCGGGGCAATTCCTACGAGCAGTACTTC	CASSIRGNSYEQYF	TRBV19*01, TRBV19*02	TRBV19	TRBJ2-7*01	TRBJ2-7	TRBD2*01	TRBD2	13	16	20	24	2	3	5
2	2.15E-07	TGTGCCAGCAGTACAGGACAGGGGGCGGACGAGCAGTACTTC	CASSTGQGADEQYF	TRBV6-3*01, TRBV6-2*01	TRBV6-3, TRBV6-2	TRBJ2-7*01	TRBJ2-7	TRBD1*01	TRBD1	11	15	25	28	3	2	5
2	2.15E-07	TGTGCCAGCAGCTTTGACAGGGAAGATGTCGAAGCTTTCTTT	CASSFDREDVEAFF	TRBV7-9*01, TRBV7-9*02	TRBV7-9	TRBJ1-1*01	TRBJ1-1	TRBD1*01	TRBD1	13	15	21	30	1	8	9
2	2.15E-07	TGTGCCAGCAGCTTCCCGGGACAGGGGAACACCATATATTTT	CASSFPGQGNTIYF	TRBV6-5*01, TRBV6-6*04	TRBV6-6, TRBV6-5	TRBJ1-3*01	TRBJ1-3	TRBD1*01	TRBD1	10	17	26	27	6	0	6
2	2.15E-07	TGTGCCAGCAGCTTCGGGGGGGGTCAGGAGACCCAGTACTTC	CASSFGGGQETQYF	TRBV7-2*04, TRBV7-2*01	TRBV7-2	TRBJ2-5*01	TRBJ2-5	TRBD2*01	TRBD2	13	14	21	27	0	5	5
2	2.15E-07	TGTGCCAGCAGCTTCGGGACAGGGAACTATGGCTACACCTTC	CASSFGTGNYGYTF	TRBV11-3*01	TRBV11-3	TRBJ1-2*01	TRBJ1-2	TRBD1*01	TRBD1	13	15	23	24	1	0	1
2	2.15E-07	TGTGCCAGCAGCTTCGACAGGGCGAGGACTGAAGCCTTCTTT	CASSFDRARTEAFF	TRBV7-2*04, TRBV7-2*01	TRBV7-2	TRBJ1-1*01	TRBJ1-1	TRBD1*01	TRBD1	13	15	21	27	1	5	6
2	2.15E-07	TGTGCCAGCAGCTTCGAGGGTAGCACAGATACGCAGTATTTT	CASSFEGSTDTQYF	TRBV7-3*05, TRBV7-3*01	TRBV7-3	TRBJ2-3*01	TRBJ2-3	TRBD2*02	TRBD2	13	15	19	21	1	1	2
2	2.15E-07	TGTGCCAGCAGCTTCAGGGCCACCTACAAGGAGCAGTTCTTC	CASSFRATYKEQFF	TRBV7-2*04, TRBV7-2*01, TRBV7-2*02	TRBV7-2	TRBJ2-1*01	TRBJ2-1	TRBD1*01	TRBD1	13	14	18	22	0	3	3
2	2.15E-07	TGTGCCAGCAGCTTGGCTAGCGGGAGTTACGAGCAGTACTTC	CASSLASGSYEQYF	TRBV5-4*01, TRBV7-9*01, TRBV7-9*02, TRBV5-4*03, TRBV5-4*04	TRBV7-9, TRBV5-4	TRBJ2-7*01	TRBJ2-7	TRBD2*02, TRBD2*01	TRBD2	13	16	25	27	2	1	3
2	2.15E-07	TGTGCCAGCAGCTTGGCCTCAACTAATGAAAAACTGTTTTTT	CASSLASTNEKLFF	TRBV5-6*01, TRBV7-6*01	TRBV5-6, TRBV7-6	TRBJ1-4*01	TRBJ1-4	TRBD1*01, TRBD2*02	TRBD1, TRBD2	13	14	16	19	0	2	2
2	2.15E-07	TGTGCCAGCAGCTTGGCCCTAAGGGCTAGCGGTTACACCTTC	CASSLALRASGYTF	TRBV5-5*01	TRBV5-5	TRBJ1-2*01	TRBJ1-2	TRBD2*02, TRBD2*01	TRBD2	15	25	31	33	9	1	10
2	2.15E-07	TGTGCCAGCAGCTTGGCCGGGGCTAACTAAGGCTACACCTTC	CASSLAGAN*GYTF	TRBV9*02, TRBV7-9*01, TRBV9*01, TRBV7-9*02	TRBV9, TRBV7-9	TRBJ1-2*01	TRBJ1-2	TRBD2*01	TRBD2	11	17	21	22	5	0	5
2	2.15E-07	TGTGCCAGCAGCTTGGCAGGATCAGCCTACGAGCAGTACTTC	CASSLAGSAYEQYF	TRBV7-2*04, TRBV7-2*01	TRBV7-2	TRBJ2-7*01	TRBJ2-7	TRBD1*01	TRBD1	13	16	19	25	2	5	7
2	2.15E-07	TGTGCCAGCAGCTTGGGACAGGTTAATGAAAAACTGTTTTTT	CASSLGQVNEKLFF	TRBV7-9*01, TRBV7-3*05, TRBV7-9*02, TRBV7-3*01	TRBV7-9, TRBV7-3	TRBJ1-4*01	TRBJ1-4	TRBD1*01	TRBD1	13	14	21	23	0	1	1
2	2.15E-07	TGTGCCAGCAGCTTGGACATGTCTAACTATGGCTACACCTTC	CASSLDMSNYGYTF	TRBV5-5*01	TRBV5-5	TRBJ1-2*01	TRBJ1-2	TRBD1*01	TRBD1	15	16	18	22	0	3	3
2	2.15E-07	TGTGCCAGCAGCTTGACTCGATCCTCCTATGAGCAGTACTTC	CASSLTRSSYEQYF	TRBV7-6*01, TRBV7-6*02	TRBV7-6	TRBJ2-7*01	TRBJ2-7	TRBD2*02, TRBD2*01	TRBD2	13	14	17	23	0	5	5
2	2.15E-07	TGTGCCAGCAGCTTATTGGGGCAGAGCGGGGAGCTGTTTTTT	CASSLLGQSGELFF	TRBV7-4*01	TRBV7-4	TRBJ2-2*01	TRBJ2-2	TRBD1*01	TRBD1	14	17	21	26	2	4	6
2	2.15E-07	TGTGCCAGCAGCTTATTAGGAAACACTGATACGCAGTATTTT	CASSLLGNTDTQYF	TRBV7-2*04, TRBV7-2*01	TRBV7-2	TRBJ2-3*01	TRBJ2-3	TRBD1*01, TRBD2*02, TRBD2*01	TRBD1, TRBD2	14	18	20	23	3	2	5
2	2.15E-07	TGTGCCAGCAGCTTATCCGGTCCTAATTCACCCCTCCACTTT	CASSLSGPNSPLHF	TRBV7-6*01	TRBV7-6	TRBJ1-6*02	TRBJ1-6	TRBD1*01, TRBD2*02, TRBD2*01	TRBD1, TRBD2	14	19	22	23	4	0	4
2	2.15E-07	TGTGCCAGCAGCTTATCCGGGGGGGTCAATGAGCAGGTCTTC	CASSLSGGVNEQVF	TRBV5-6*01, TRBV7-4*01	TRBV5-6, TRBV7-4	TRBJ2-1*01	TRBJ2-1	TRBD2*01	TRBD2	14	17	24	26	2	1	3
2	2.15E-07	TGTGCCAGCAGCTTATCACGGAGGAACTATGGCTACACCTTC	CASSLSRRNYGYTF	TRBV7-8*01	TRBV7-8	TRBJ1-2*01	TRBJ1-2	TRBD2*02	TRBD2	14	19	23	24	4	0	4
2	2.15E-07	TGTGCCAGCAGCTTACCTGGGGGGATGGAGACCCAGTACTTC	CASSLPGGMETQYF	TRBV7-2*04, TRBV7-2*01	TRBV7-2	TRBJ2-5*01	TRBJ2-5	TRBD2*01	TRBD2	14	18	23	27	3	3	6
2	2.15E-07	TGTGCCAGCAGCTTAGTTGGCGGGAGGTTTGAGCAGTTCTTC	CASSLVGGRFEQFF	TRBV7-8*01	TRBV7-8	TRBJ2-1*01	TRBJ2-1	TRBD2*02	TRBD2	15	19	26	29	3	2	5
2	2.15E-07	TGTGCCAGCAGCTTAGTCTGGAGGGACTACGAGCAGTACTTC	CASSLVWRDYEQYF	TRBV7-8*01	TRBV7-8	TRBJ2-7*01	TRBJ2-7	TRBD2*02	TRBD2	15	19	24	26	3	1	4
2	2.15E-07	TGTGCCAGCAGCTTAGCGGGAGAGGGGGAGACCCAGTACTTC	CASSLAGEGETQYF	TRBV3-1*01	TRBV3-1	TRBJ2-5*01	TRBJ2-5	TRBD2*02	TRBD2	11	13	21	27	1	5	6
2	2.15E-07	TGTGCCAGCAGCTTAGGTGGGGGCCTCTACGAGCAGTACTTC	CASSLGGGLYEQYF	TRBV7-9*01, TRBV7-9*02	TRBV7-9	TRBJ2-7*01	TRBJ2-7	TRBD1*01	TRBD1	15	18	23	26	2	2	4
2	2.15E-07	TGTGCCAGCAGCTTAGGTGGGGGCGAAGAGACCCAGTACTTC	CASSLGGGEETQYF	TRBV7-9*01, TRBV7-9*02	TRBV7-9	TRBJ2-5*01	TRBJ2-5	TRBD1*01	TRBD1	15	18	23	25	2	1	3
2	2.15E-07	TGTGCCAGCAGCTTAGGCGGGGCAACCTACGAGCAGTACTTC	CASSLGGATYEQYF	TRBV7-6*01	TRBV7-6	TRBJ2-7*01	TRBJ2-7	TRBD2*01	TRBD2	15	16	21	25	0	3	3
2	2.15E-07	TGTGCCAGCAGCTTAGGGGCCAACACAGATACGCAGTATTTT	CASSLGANTDTQYF	TRBV7-6*01	TRBV7-6	TRBJ2-3*01	TRBJ2-3	TRBD1*01	TRBD1	15	16	19	23	0	3	3
2	2.15E-07	TGTGCCAGCAGCTTAGGGGGCAGTTACAATGAGCAGGTCTTC	CASSLGGSYNEQVF	TRBV7-6*01	TRBV7-6	TRBJ2-1*01	TRBJ2-1	TRBD1*01	TRBD1	15	16	20	24	0	3	3
2	2.15E-07	TGTGCCAGCAGCTTAGGGGGCAGTTACAAGGAGCAGTTCTTC	CASSLGGSYKEQFF	TRBV7-6*01	TRBV7-6	TRBJ2-1*01	TRBJ2-1	TRBD1*01	TRBD1	15	16	20	24	0	3	3
2	2.15E-07	TGTGCCAGCAGCTTAGGGGGGACGGGAGATACGCAGTATTTT	CASSLGGTGDTQYF	TRBV7-9*01, TRBV7-8*01, TRBV7-9*02	TRBV7-9, TRBV7-8	TRBJ2-3*01	TRBJ2-3	TRBD1*01, TRBD2*02, TRBD2*01	TRBD1, TRBD2	15	18	22	26	2	3	5
2	2.15E-07	TGTGCCAGCAGCTTAGGGGGAAGTAATGAAAAACTGTTTTTT	CASSLGGSNEKLFF	TRBV7-8*01	TRBV7-8	TRBJ1-4*01, TRBJ2-2*01	TRBJ1-4, TRBJ2-2	TRBD1*01, TRBD2*02, TRBD2*01	TRBD1, TRBD2	15	17	20	23	1	2	3
2	2.15E-07	TGTGCCAGCAGCTTAGGGGAAATGAACACCGAAGCTTTCTTT	CASSLGEMNTEAFF	TRBV7-4*01	TRBV7-4	TRBJ1-1*01	TRBJ1-1	TRBD1*01, TRBD2*02, TRBD2*01	TRBD1, TRBD2	15	16	19	22	0	2	2
2	2.15E-07	TGTGCCAGCAGCTTAGGGACAGGCACAGATACGCAGTATTTT	CASSLGTGTDTQYF	TRBV7-8*01, TRBV7-2*04, TRBV7-2*01	TRBV7-8, TRBV7-2	TRBJ2-3*01	TRBJ2-3	TRBD1*01	TRBD1	15	16	21	22	0	0	0
2	2.15E-07	TGTGCCAGCAGCTTAGGACAGGGGGGGTACGAGCAGTACTTC	CASSLGQGGYEQYF	TRBV7-9*01, TRBV7-9*02	TRBV7-9	TRBJ2-7*01	TRBJ2-7	TRBD1*01	TRBD1	15	16	24	27	0	2	2
2	2.15E-07	TGTGCCAGCAGCTTAGGACAGGGAGAACAGCCCCAGCATTTT	CASSLGQGEQPQHF	TRBV7-2*04, TRBV11-2*03, TRBV7-2*01	TRBV11-2, TRBV7-2	TRBJ1-5*01	TRBJ1-5	TRBD1*01	TRBD1	11	15	22	27	3	4	7
2	2.15E-07	TGTGCCAGCAGCTTAGACCAGGGCCATGGGGCCCAGTACTTC	CASSLDQGHGAQYF	TRBV2*01, TRBV7-4*01, TRBV2*02, TRBV2*03	TRBV2, TRBV7-4	TRBJ2-5*01	TRBJ2-5	TRBD1*01	TRBD1	15	18	22	31	2	8	10
2	2.15E-07	TGTGCCAGCAGCTTAGAGAAGAGTTACAATGAGCAGTTCTTC	CASSLEKSYNEQFF	TRBV7-9*01, TRBV7-9*02	TRBV7-9	TRBJ2-1*01	TRBJ2-1	TRBD2*02, TRBD2*01	TRBD2	15	20	22	24	4	1	5
2	2.15E-07	TGTGCCAGCAGCTTAACGGGGGGGTCCTACGAGCAGTACTTC	CASSLTGGSYEQYF	TRBV7-9*01, TRBV7-9*02	TRBV7-9	TRBJ2-7*01	TRBJ2-7	TRBD2*01	TRBD2	14	16	23	24	1	0	1
2	2.15E-07	TGTGCCAGCAGCTTAAATTCTGGCGGGGAAAAACTGTTTTTT	CASSLNSGGEKLFF	TRBV7-6*01	TRBV7-6	TRBJ1-4*01	TRBJ1-4	TRBD2*01	TRBD2	14	22	26	27	7	0	7
2	2.15E-07	TGTGCCAGCAGCTCTGGGACAGGGTCCTACGAGCAGTACTTC	CASSSGTGSYEQYF	TRBV7-9*01, TRBV7-9*04, TRBV7-9*02	TRBV7-9	TRBJ2-7*01	TRBJ2-7	TRBD1*01	TRBD1	14	15	23	24	0	0	0
2	2.15E-07	TGTGCCAGCAGCTCTGGGACAGGGGTCTACGAGCAGTACTTC	CASSSGTGVYEQYF	TRBV7-9*01, TRBV7-9*04, TRBV7-9*02	TRBV7-9	TRBJ2-7*01	TRBJ2-7	TRBD1*01	TRBD1	14	15	24	26	0	1	1
2	2.15E-07	TGTGCCAGCAGCTCTGGGACAGGGGCCAACGTCCTGACTTTC	CASSSGTGANVLTF	TRBV7-9*01, TRBV7-9*04, TRBV7-9*02	TRBV7-9	TRBJ2-6*01	TRBJ2-6	TRBD1*01	TRBD1	14	15	20	21	0	0	0
2	2.15E-07	TGTGCCAGCAGCTCTGGGACAGGGAATTCACCCCTCCACTTT	CASSSGTGNSPLHF	TRBV7-9*01, TRBV7-9*04, TRBV7-9*02	TRBV7-9	TRBJ1-6*01	TRBJ1-6	TRBD1*01	TRBD1	14	15	23	24	0	0	0
2	2.15E-07	TGTGCCAGCAGCTCCGTAGCGGGAGGAAACACCATATATTTT	CASSSVAGGNTIYF	TRBV7-8*01, TRBV7-8*03, TRBV7-2*04, TRBV7-2*01	TRBV7-8, TRBV7-2	TRBJ1-3*01	TRBJ1-3	TRBD2*02	TRBD2	12	16	23	24	3	0	3
2	2.15E-07	TGTGCCAGCAGCTCCGGTGGAGGTGTAGAGACCCAGTACTTC	CASSSGGGVETQYF	TRBV5-4*01, TRBV5-4*03, TRBV5-4*04	TRBV5-4	TRBJ2-5*01	TRBJ2-5	TRBD2*02	TRBD2	12	18	22	26	5	3	8
2	2.15E-07	TGTGCCAGCAGCTCGGACTGGCGATACTACGAGCAGTACTTC	CASSSDWRYYEQYF	TRBV7-2*04, TRBV7-2*01	TRBV7-2	TRBJ2-7*01	TRBJ2-7	TRBD2*02, TRBD2*01	TRBD2	12	14	18	26	1	7	8
2	2.15E-07	TGTGCCAGCAGCTCGAGCGGGGTGGGGTCACCCCTCCACTTT	CASSSSGVGSPLHF	TRBV9*02, TRBV7-4*01, TRBV9*01, TRBV9*03	TRBV9, TRBV7-4	TRBJ1-6*02	TRBJ1-6	TRBD2*01	TRBD2	12	15	21	27	2	5	7
2	2.15E-07	TGTGCCAGCAGCTGTAGCGGGGGGGCCAATGAGCAGTTCTTC	CASSCSGGANEQFF	TRBV24-1*01, TRBV7-3*05, TRBV7-3*01	TRBV24-1, TRBV7-3	TRBJ2-1*01	TRBJ2-1	TRBD2*01	TRBD2	12	14	24	26	1	1	2
2	2.15E-07	TGTGCCAGCAGCTGCGCAACCTATAATTCGCCCCTCCACTTT	CASSCATYNSPLHF	TRBV7-2*04, TRBV7-2*01, TRBV7-2*02	TRBV7-2	TRBJ1-6*02	TRBJ1-6	TRBD2*02, TRBD2*01	TRBD2	12	13	15	19	0	3	3
2	2.15E-07	TGTGCCAGCAGCTGGGGACAGGGGGTGGATGAGCAGTTCTTC	CASSWGQGVDEQFF	TRBV7-9*03, TRBV7-9*01, TRBV7-9*04, TRBV7-9*02	TRBV7-9	TRBJ2-1*01	TRBJ2-1	TRBD1*01	TRBD1	12	14	24	28	1	3	4
2	2.15E-07	TGTGCCAGCAGCTATACAGAGGGCACAGATGCGCAGTATTTT	CASSYTEGTDAQYF	TRBV7-8*01, TRBV7-8*03	TRBV7-8	TRBJ2-3*01	TRBJ2-3	TRBD1*01	TRBD1	12	15	18	22	2	3	5
2	2.15E-07	TGTGCCAGCAGCTAGGCACAGGGACTCGATGGCGACACCTTC	CASS*AQGLDGDTF	TRBV7-8*01, TRBV7-8*03	TRBV7-8	TRBJ1-2*01	TRBJ1-2	TRBD1*01, TRBD2*02, TRBD2*01	TRBD1, TRBD2	12	17	22	28	4	5	9
2	2.15E-07	TGTGCCAGCAGCCTTGGACAGGGCCGACGCACTGAAGCTTTC	CASSLGQGRRTEAF	TRBV9*02, TRBV9*01	TRBV9	TRBJ2-6*01	TRBJ2-6	TRBD1*01	TRBD1	11	15	22	37	3	14	17
2	2.15E-07	TGTGCCAGCAGCCTGGTGGGGTACGATGAAAAACTGTTTTTT	CASSLVGYDEKLFF	TRBV13*01	TRBV13	TRBJ1-4*01	TRBJ1-4	TRBD1*01, TRBD2*01	TRBD1, TRBD2	11	17	20	25	5	4	9
2	2.15E-07	TGTGCCAGCAGCCCCGGGAGGGGGAGTCCTGAAGCTTTCTTT	CASSPGRGSPEAFF	TRBV7-9*03, TRBV7-9*01, TRBV7-9*04, TRBV7-9*02	TRBV7-9	TRBJ1-1*01	TRBJ1-1	TRBD2*02	TRBD2	11	14	21	28	2	6	8
2	2.15E-07	TGTGCCAGCAGCCCCGATGGACTAGCGGTTGAGCAGTTCTTC	CASSPDGLAVEQFF	TRBV7-6*01, TRBV7-6*02	TRBV7-6	TRBJ2-1*01	TRBJ2-1	TRBD2*02, TRBD2*01	TRBD2	11	18	27	29	6	1	7
2	2.15E-07	TGTGCCAGCAGCCCCGAGGTGGAGAGCTCTGAAGCTTTCTTT	CASSPEVESSEAFF	TRBV9*02, TRBV9*01, TRBV9*03	TRBV9	TRBJ1-1*01	TRBJ1-1	TRBD2*02, TRBD2*01	TRBD2	11	20	23	28	8	4	12
2	2.15E-07	TGTGCCAGCAGCCCGTCGGACCCGTCCTCGGAGCAGTACTTC	CASSPSDPSSEQYF	TRBV9*02, TRBV9*01, TRBV9*03	TRBV9	TRBJ2-7*01	TRBJ2-7	TRBD1*01, TRBD2*02, TRBD2*01	TRBD1, TRBD2	11	17	20	30	5	9	14
2	2.15E-07	TGTGCCAGCAGCCCGGGACAGTCGAACACTGAAGCTTTCTTT	CASSPGQSNTEAFF	TRBV7-6*01, TRBV7-6*02	TRBV7-6	TRBJ1-1*01	TRBJ1-1	TRBD1*01	TRBD1	11	14	20	23	2	2	4
2	2.15E-07	TGTGCCAGCAGCCCGGGACAGGGAGAACAGCCCCAGCATTTT	CASSPGQGEQPQHF	TRBV6-4*02, TRBV12-4*01, TRBV12-3*01, TRBV6-4*01	TRBV6-4, TRBV12-4, TRBV12-3	TRBJ1-5*01	TRBJ1-5	TRBD1*01	TRBD1	10	14	22	27	3	4	7
2	2.15E-07	TGTGCCAGCAGCCCGACAGTAGGGAAAGAAAAACTGTTTTTT	CASSPTVGKEKLFF	TRBV7-9*03, TRBV7-9*01, TRBV7-9*04, TRBV7-9*02	TRBV7-9	TRBJ1-4*01	TRBJ1-4	TRBD1*01	TRBD1	11	14	18	27	2	8	10
2	2.15E-07	TGTGCCAGCAGCCCGAGCGGGGGGGCCTACGAGCAGTACTTC	CASSPSGGAYEQYF	TRBV7-2*04, TRBV7-2*01	TRBV7-2	TRBJ2-7*01	TRBJ2-7	TRBD2*01	TRBD2	11	15	24	25	3	0	3
2	2.15E-07	TGTGCCAGCAGCCCACAGGGGGCTGGAGAAAAACTGTTTTTT	CASSPQGAGEKLFF	TRBV7-2*04, TRBV7-2*01	TRBV7-2	TRBJ1-4*01	TRBJ1-4	TRBD1*01	TRBD1	11	14	22	27	2	4	6
2	2.15E-07	TGTGCCAGCAGCCCAGTGTCCAGGGTCACTGAAGCTTTCTTT	CASSPVSRVTEAFF	TRBV7-9*03, TRBV7-9*01, TRBV7-9*04, TRBV7-9*02	TRBV7-9	TRBJ1-1*01	TRBJ1-1	TRBD1*01	TRBD1	11	20	24	26	8	1	9
2	2.15E-07	TGTGCCAGCAGCCCAGAAAGCAGGGGATCACCCCTCCACTTT	CASSPESRGSPLHF	TRBV9*02, TRBV9*01, TRBV9*03, TRBV12-5*01	TRBV9, TRBV12-5	TRBJ1-6*01	TRBJ1-6	TRBD1*01	TRBD1	11	20	25	27	8	1	9
2	2.15E-07	TGTGCCAGCAGCCGGATGGGACTAGCGGTTGAGCAGTTCTTC	CASSRMGLAVEQFF	TRBV7-8*01, TRBV7-8*03, TRBV7-2*04, TRBV7-2*01	TRBV7-8, TRBV7-2	TRBJ2-1*01	TRBJ2-1	TRBD2*02, TRBD2*01	TRBD2	13	17	27	29	3	1	4
2	2.15E-07	TGTGCCAGCAGCCACAGGACAGGGACGCACGAACAGTACTTC	CASSHRTGTHEQYF	TRBV7-9*03, TRBV7-9*01, TRBV7-9*04, TRBV7-9*02, TRBV4-2*01	TRBV7-9, TRBV4-2	TRBJ2-7*01	TRBJ2-7	TRBD1*01	TRBD1	13	16	23	28	2	4	6
2	2.15E-07	TGTGCCAGCAGCCAACGGGGTCCCAAAAACATTCAGTACTTC	CASSQRGPKNIQYF	TRBV3-1*01	TRBV3-1	TRBJ2-4*01	TRBJ2-4	TRBD2*01	TRBD2	14	15	19	22	0	2	2
2	2.15E-07	TGTGCCAGCAGCCAAGGACAGGGGAGGTCACCCCTCCACTTT	CASSQGQGRSPLHF	TRBV3-1*01	TRBV3-1	TRBJ1-6*02	TRBJ1-6	TRBD1*01	TRBD1	15	16	23	27	0	3	3
2	2.15E-07	TGTGCCAGCAGCCAAGATGCTGGGAACACTGAAGCTTTCTTT	CASSQDAGNTEAFF	TRBV4-2*01	TRBV4-2	TRBJ1-1*01	TRBJ1-1	TRBD1*01, TRBD2*02, TRBD2*01	TRBD1, TRBD2	16	19	21	23	2	1	3
2	2.15E-07	TGTGCCAGCAGCGTCGGGACAGGGGCCAACGTCCTGACTTTC	CASSVGTGANVLTF	TRBV9*02, TRBV9*01	TRBV9	TRBJ2-6*01	TRBJ2-6	TRBD1*01	TRBD1	13	15	20	21	1	0	1
2	2.15E-07	TGTGCCAGCAGCGTGGGACAGTCCTATTATGGCGACACCTTC	CASSVGQSYYGDTF	TRBV7-9*01, TRBV7-9*02	TRBV7-9	TRBJ1-2*01	TRBJ1-2	TRBD1*01	TRBD1	11	14	20	27	2	6	8
2	2.15E-07	TGTGCCAGCAGCGTATAACGGACGAATTCACCCCTCCACTTT	CASSV*RTNSPLHF	TRBV7-3*05, TRBV7-3*01	TRBV7-3	TRBJ1-6*02	TRBJ1-6	TRBD1*01, TRBD2*02, TRBD2*01	TRBD1, TRBD2	11	19	22	24	7	1	8
2	2.15E-07	TGTGCCAGCAGCGTACGGGGGAGTACAGATACGCAGTATTTT	CASSVRGSTDTQYF	TRBV9*02, TRBV9*01	TRBV9	TRBJ2-3*01	TRBJ2-3	TRBD2*01	TRBD2	14	15	20	24	0	3	3
2	2.15E-07	TGTGCCAGCAGCGTACATGGACAGGGTTATGGCGACACCTTC	CASSVHGQGYGDTF	TRBV7-8*01, TRBV7-8*03	TRBV7-8	TRBJ1-2*01	TRBJ1-2	TRBD1*01	TRBD1	11	18	25	27	6	1	7
2	2.15E-07	TGTGCCAGCAGCGTACAGGACTAGAATTCACCCCTCCACTTT	CASSVQD*NSPLHF	TRBV7-6*01, TRBV7-6*02	TRBV7-6	TRBJ1-6*02	TRBJ1-6	TRBD1*01	TRBD1	11	14	18	20	2	1	3
2	2.15E-07	TGTGCCAGCAGCGTAGTAGGACAGGGATATGGCTACACCTTC	CASSVVGQGYGYTF	TRBV7-9*01, TRBV7-9*02	TRBV7-9	TRBJ1-2*01	TRBJ1-2	TRBD1*01	TRBD1	15	18	25	27	2	1	3
2	2.15E-07	TGTGCCAGCAGCGTAGCGCTCGGAGGATATGGCGACACCTTC	CASSVALGGYGDTF	TRBV7-6*01	TRBV7-6	TRBJ1-2*01, TRBJ2-6*01	TRBJ1-2, TRBJ2-6	TRBD2*02	TRBD2	16	21	25	27	4	1	5
2	2.15E-07	TGTGCCAGCAGCGTAGGCCGGATTAACACTGAAGCTTTCTTT	CASSVGRINTEAFF	TRBV9*02, TRBV7-9*03, TRBV7-9*01, TRBV9*01, TRBV7-9*04, TRBV7-9*02	TRBV9, TRBV7-9	TRBJ1-1*01	TRBJ1-1	TRBD1*01, TRBD2*02, TRBD2*01	TRBD1, TRBD2	15	19	21	24	3	2	5
2	2.15E-07	TGTGCCAGCAGCGTAGGGTCAGGGAACTATGGCGACACCTTC	CASSVGSGNYGDTF	TRBV9*02, TRBV9*01	TRBV9	TRBJ1-2*01	TRBJ1-2	TRBD1*01	TRBD1	15	19	23	24	3	0	3
2	2.15E-07	TGTGCCAGCAGCGTAGGGGGTGGAGGGCGAGAGCAGTACTTC	CASSVGGGGREQYF	TRBV9*02, TRBV9*01	TRBV9	TRBJ2-7*01	TRBJ2-7	TRBD2*02	TRBD2	15	21	26	30	5	3	8
2	2.15E-07	TGTGCCAGCAGCGTAGGACAGGGTAGGGAGACCCAGTACTTC	CASSVGQGRETQYF	TRBV9*02, TRBV9*01	TRBV9	TRBJ2-5*01	TRBJ2-5	TRBD1*01	TRBD1	15	16	22	27	0	4	4
2	2.15E-07	TGTGCCAGCAGCGTAGGACAGGGGTGGGAGACCCAGTACTTC	CASSVGQGWETQYF	TRBV9*02, TRBV9*01	TRBV9	TRBJ2-5*01	TRBJ2-5	TRBD1*01	TRBD1	15	16	23	27	0	3	3
2	2.15E-07	TGTGCCAGCAGCGTAGATCTGAAGCCGGATGGCTACACCTTC	CASSVDLKPDGYTF	TRBV7-2*04, TRBV7-2*01	TRBV7-2	TRBJ1-2*01	TRBJ1-2	TRBD1*01, TRBD2*02, TRBD2*01	TRBD1, TRBD2	15	23	25	28	7	2	9
2	2.15E-07	TGTGCCAGCAGCGTAGATGTAGCGGGAGTCGAGCAGTACTTC	CASSVDVAGVEQYF	TRBV9*02, TRBV9*01	TRBV9	TRBJ2-7*01	TRBJ2-7	TRBD2*02	TRBD2	15	19	27	29	3	1	4
2	2.15E-07	TGTGCCAGCAGCGTAGAGGGACAGCGACTCTCACAGTACTTC	CASSVEGQRLSQYF	TRBV7-6*01	TRBV7-6	TRBJ2-7*01	TRBJ2-7	TRBD1*01	TRBD1	15	17	23	33	1	9	10
2	2.15E-07	TGTGCCAGCAGCGTAGAACGGACGAATTCACCCCTCCACTTT	CASSVERTNSPLHF	TRBV7-3*05, TRBV7-3*01	TRBV7-3	TRBJ1-6*02	TRBJ1-6	TRBD1*01, TRBD2*02, TRBD2*01	TRBD1, TRBD2	11	19	22	24	7	1	8
2	2.15E-07	TGTGCCAGCAGCGTAAGGGGGATTAACTATGGCGACACCTTC	CASSVRGINYGDTF	TRBV7-9*03, TRBV7-9*01, TRBV7-9*04, TRBV7-9*02	TRBV7-9	TRBJ1-2*01	TRBJ1-2	TRBD1*01	TRBD1	11	15	20	23	3	2	5
2	2.15E-07	TGTGCCAGCAGCGTAAACTTCGAGAATTCACCCCTCCACTTT	CASSVNFENSPLHF	TRBV7-2*04, TRBV11-3*01, TRBV7-2*01, TRBV7-2*02	TRBV7-2, TRBV11-3	TRBJ1-6*01	TRBJ1-6	TRBD2*02, TRBD2*01	TRBD2	11	16	18	24	4	5	9
2	2.15E-07	TGTGCCAGCAGCGTAAAGGGCGACCGCTACGAGCAGTACTTC	CASSVKGDRYEQYF	TRBV7-8*01, TRBV7-8*03	TRBV7-8	TRBJ2-7*01	TRBJ2-7	TRBD1*01, TRBD2*02	TRBD1, TRBD2	11	16	19	26	4	6	10
2	2.15E-07	TGTGCCAGCAGCGCCTCGCTGGTCCGCGATACGCAGTATTTT	CASSASLVRDTQYF	TRBV7-2*04, TRBV7-2*01	TRBV7-2	TRBJ2-3*01	TRBJ2-3	TRBD1*01, TRBD2*02, TRBD2*01	TRBD1, TRBD2	11	21	24	27	9	2	11
2	2.15E-07	TGTGCCAGCAGCGCCCACGGGGCGGGGGCTGGCTACACCTTC	CASSAHGAGAGYTF	TRBV9*02, TRBV9*01, TRBV9*03	TRBV9	TRBJ1-2*01	TRBJ1-2	TRBD2*01	TRBD2	12	21	27	29	8	1	9
2	2.15E-07	TGTGCCAGCAGCGCCCAGACAGGGTCCTATGGCGACACCTTC	CASSAQTGSYGDTF	TRBV7-2*04, TRBV7-2*01	TRBV7-2	TRBJ1-2*01	TRBJ1-2	TRBD1*01	TRBD1	11	17	23	26	5	2	7
2	2.15E-07	TGTGCCAGCAGCGCACTAACAGAGAAAACTGAAGCTTTCTTT	CASSALTEKTEAFF	TRBV7-9*03, TRBV7-9*01, TRBV7-9*04, TRBV7-9*02	TRBV7-9	TRBJ1-1*01	TRBJ1-1	TRBD1*01, TRBD2*02, TRBD2*01	TRBD1, TRBD2	11	18	21	23	6	1	7
2	2.15E-07	TGTGCCAGCAGCGCAATCCGGGACAGGACTGAAGCGTTCTTT	CASSAIRDRTEAFF	TRBV7-8*01, TRBV7-8*03	TRBV7-8	TRBJ1-1*01	TRBJ1-1	TRBD1*01	TRBD1	11	19	26	27	7	0	7
2	2.15E-07	TGTGCCAGCAGCGGCTCAACCTAGAATTCACCCCTCCACTTT	CASSGST*NSPLHF	TRBV7-2*02	TRBV7-2	TRBJ1-6*02	TRBJ1-6	TRBD1*01, TRBD2*02, TRBD2*01	TRBD1, TRBD2	11	12	14	19	0	4	4
2	2.15E-07	TGTGCCAGCAGCGGCGCGACCTATAGTTCACCCCTCCACTTT	CASSGATYSSPLHF	TRBV7-2*04, TRBV7-2*01	TRBV7-2	TRBJ1-6*02	TRBJ1-6	TRBD1*01, TRBD2*02, TRBD2*01	TRBD1, TRBD2	11	12	14	19	0	4	4
2	2.15E-07	TGTGCCAGCAGCGGCGCAACCTAGAATTCGCCCCTCCACTTT	CASSGAT*NSPLHF	TRBV7-2*04, TRBV7-2*01, TRBV7-2*02	TRBV7-2	TRBJ1-6*02	TRBJ1-6	TRBD2*02, TRBD2*01	TRBD2	11	20	23	24	8	0	8
2	2.15E-07	TGTGCCAGCAGCGGGGGACAGGACACCGGGGAGCTGTTTTTT	CASSGGQDTGELFF	TRBV6-5*01, TRBV7-2*04, TRBV7-2*01	TRBV6-5, TRBV7-2	TRBJ2-2*01	TRBJ2-2	TRBD1*01	TRBD1	11	14	21	22	2	0	2
2	2.15E-07	TGTGCCAGCAGCGGGGAAAGCTCGGGAAACACCATATATTTT	CASSGESSGNTIYF	TRBV7-8*01, TRBV7-8*03	TRBV7-8	TRBJ1-3*01	TRBJ1-3	TRBD1*01, TRBD2*02, TRBD2*01	TRBD1, TRBD2	11	13	16	20	1	3	4
2	2.15E-07	TGTGCCAGCAGCGGGACAGGGTCGAACACTGAAGCTTTCTTT	CASSGTGSNTEAFF	TRBV9*02, TRBV12-4*01, TRBV9*01, TRBV9*03, TRBV12-3*01	TRBV9, TRBV12-4, TRBV12-3	TRBJ1-1*01	TRBJ1-1	TRBD1*01	TRBD1	12	13	20	23	0	2	2
2	2.15E-07	TGTGCCAGCAGCGAGACAGGGGGCGGTGAAAAACTGTTTTTT	CASSETGGGEKLFF	TRBV7-2*04, TRBV7-2*01	TRBV7-2	TRBJ1-4*01	TRBJ1-4	TRBD1*01	TRBD1	11	14	23	26	2	2	4
2	2.15E-07	TGTGCCAGCAGCGAAGCGGGAGGTTTCAAGGAGCAGGTCTTC	CASSEAGGFKEQVF	TRBV7-9*03, TRBV7-9*01, TRBV7-9*04, TRBV7-9*02, TRBV7-9*05, TRBV7-9*06	TRBV7-9	TRBJ2-1*01	TRBJ2-1	TRBD2*02	TRBD2	11	14	22	30	2	7	9
2	2.15E-07	TGTGCCAGCAGCACCCGACATGGGGGCTACGAGCAGTACTTC	CASSTRHGGYEQYF	TRBV7-4*01	TRBV7-4	TRBJ2-7*01	TRBJ2-7	TRBD1*01, TRBD2*01	TRBD1, TRBD2	11	21	25	26	9	0	9
2	2.15E-07	TGTGCCAGCAGCAGACTAGCGGGAGCCAATGAGCAGTTCTTC	CASSRLAGANEQFF	TRBV9*02, TRBV9*01, TRBV9*03	TRBV9	TRBJ2-1*01	TRBJ2-1	TRBD2*02	TRBD2	11	13	24	26	1	1	2
2	2.15E-07	TGTGCCAGCAGGGCGGACAGCTCATACAATGAGCAGTTCTTC	CASRADSSYNEQFF	TRBV2*01, TRBV2*03	TRBV2	TRBJ2-1*01	TRBJ2-1	TRBD1*01	TRBD1	10	14	19	20	3	0	3
2	2.15E-07	TGTGCCAGCAGGGCGAGCTCCTATAATTCACCCCTCCACTTT	CASRASSYNSPLHF	TRBV2*01, TRBV2*02, TRBV2*03	TRBV2	TRBJ1-6*02	TRBJ1-6	TRBD1*01, TRBD2*02, TRBD2*01	TRBD1, TRBD2	10	11	13	17	0	3	3
2	2.15E-07	TGTGCCAGCAGATACAGGGGGCCGAGCACTGAAGCTTTCTTT	CASRYRGPSTEAFF	TRBV6-1*01	TRBV6-1	TRBJ1-1*01	TRBJ1-1	TRBD1*01	TRBD1	10	13	21	26	2	4	6
2	2.15E-07	TGTGCCAGCAGACCTCGGACAGGGCAAGGCGAGCAGTACTTC	CASRPRTGQGEQYF	TRBV11-2*01	TRBV11-2	TRBJ2-7*01	TRBJ2-7	TRBD1*01	TRBD1	10	16	23	29	5	5	10
2	2.15E-07	TGTGCCAGCAGACCGGACACGAGCTCCTACGAGCAGTACTTC	CASRPDTSSYEQYF	TRBV7-9*03, TRBV7-9*01, TRBV7-9*04, TRBV7-9*02	TRBV7-9	TRBJ2-7*01, TRBJ2-5*01	TRBJ2-7, TRBJ2-5	TRBD1*01	TRBD1	10	14	18	23	3	4	7
2	2.15E-07	TGTGCCAGCAGACAGGGGGCAACTAATGAAAAACTGTTTTTT	CASRQGATNEKLFF	TRBV6-5*01	TRBV6-5	TRBJ1-4*01	TRBJ1-4	TRBD1*01	TRBD1	10	11	18	19	0	0	0
2	2.15E-07	TGTGCCAGCAGAGCAATCTGGACAGGGTATGGCGACACCTTC	CASRAIWTGYGDTF	TRBV7-2*04, TRBV7-2*01, TRBV7-2*02	TRBV7-2	TRBJ1-2*01	TRBJ1-2	TRBD1*01	TRBD1	10	19	26	27	8	0	8
2	2.15E-07	TGTGCCAGCAGAGACCGGGTTACGAATTCACCCCTCCACTTT	CASRDRVTNSPLHF	TRBV2*01, TRBV7-4*01, TRBV2*02, TRBV2*03	TRBV2, TRBV7-4	TRBJ1-6*01	TRBJ1-6	TRBD2*02, TRBD2*01	TRBD2	10	15	18	24	4	5	9
2	2.15E-07	TGTGCCAGCAGAGAGACAGTGGCTAGGGACGAGCAGTACTTC	CASRETVARDEQYF	TRBV2*01, TRBV2*02, TRBV2*03	TRBV2	TRBJ2-7*01	TRBJ2-7	TRBD1*01, TRBD2*02, TRBD2*01	TRBD1, TRBD2	10	14	18	28	3	9	12
2	2.15E-07	TGTGCCAGCAGAAGCGGGACAGGGTGTTCACCCCTCCACTTT	CASRSGTGCSPLHF	TRBV7-3*05, TRBV7-3*01	TRBV7-3	TRBJ1-6*01	TRBJ1-6	TRBD1*01	TRBD1	10	15	23	26	4	2	6
2	2.15E-07	TGTGCCAGCAATACAGGGGGTAGCAATCAGCCCCAGCATTTT	CASNTGGSNQPQHF	TRBV25-1*01	TRBV25-1	TRBJ1-5*01	TRBJ1-5	TRBD1*01	TRBD1	9	12	19	20	2	0	2
2	2.15E-07	TGTGCCAGCAACGGACAGGGAGACATGGAGGAGCAGTTCTTC	CASNGQGDMEEQFF	TRBV6-6*02, TRBV6-6*01, TRBV6-6*03	TRBV6-6	TRBJ2-1*01	TRBJ2-1	TRBD1*01	TRBD1	9	12	19	30	2	10	12
2	2.15E-07	TGTGCCAGCAAGCTGGGGGGGGAGGGCAATGAGCAGTTCTTC	CASKLGGEGNEQFF	TRBV2*01, TRBV2*02, TRBV2*03	TRBV2	TRBJ2-1*01	TRBJ2-1	TRBD2*02, TRBD2*01	TRBD2	9	19	25	26	9	0	9
2	2.15E-07	TGTGCCAGCAAGACCGGGACAGCCACCGGGGAGCTGTTTTTT	CASKTGTATGELFF	TRBV6-3*01, TRBV6-2*01	TRBV6-3, TRBV6-2	TRBJ2-2*01	TRBJ2-2	TRBD1*01	TRBD1	9	15	21	23	5	1	6
2	2.15E-07	TGCGCCAGTTATAGCGGGGACTCCTACAATGAGCAGTTCTTC	CASYSGDSYNEQFF	TRBV5-1*01, TRBV5-1*02	TRBV5-1	TRBJ2-1*01	TRBJ2-1	TRBD2*02, TRBD2*01	TRBD2	7	11	18	20	3	1	4
2	2.15E-07	TGCGCCAGTAGTAGCCGGGGCAGGAGATTGGGCTACACCTTC	CASSSRGRRLGYTF	TRBV4-3*03, TRBV19*01, TRBV23-1*01, TRBV4-1*02, TRBV19*03, TRBV4-1*01, TRBV4-3*01, TRBV19*02, TRBV4-3*04, TRBV4-3*02	TRBV4-3, TRBV19, TRBV23-1, TRBV4-1	TRBJ1-2*01	TRBJ1-2	TRBD1*01, TRBD2*01	TRBD1, TRBD2	11	16	20	30	4	9	13
2	2.15E-07	TGCGCCAGCTGTGCAGGGCCAAACAATCAGCCCCAGCATTTT	CASCAGPNNQPQHF	TRBV10-2*01	TRBV10-2	TRBJ1-5*01	TRBJ1-5	TRBD1*01	TRBD1	12	13	17	23	0	5	5
2	2.15E-07	TGCGCCAGCGGCGGCGCAACCTATAATTCACCCCTCCACTTT	CASGGATYNSPLHF	TRBV4-3*03, TRBV4-3*01, TRBV4-3*04, TRBV4-3*02	TRBV4-3	TRBJ1-6*02	TRBJ1-6	TRBD2*02, TRBD2*01	TRBD2	8	10	13	19	1	5	6
2	2.15E-07	TGCGCCAGCATTAGGGACAGGGGGTATTCACCCCTCCACTTT	CASIRDRGYSPLHF	TRBV5-1*01, TRBV5-1*02	TRBV5-1	TRBJ1-6*02	TRBJ1-6	TRBD1*01	TRBD1	9	13	23	25	3	1	4
2	2.15E-07	TGCGCCAGCACTCCTGCTCCGGGAAACTATGGCGCCACCTTC	CASTPAPGNYGATF	TRBV5-1*01, TRBV5-1*02	TRBV5-1	TRBJ1-2*01	TRBJ1-2	TRBD2*02	TRBD2	9	19	23	35	9	11	20
2	2.15E-07	TGCGCCAGCAGTCTGCCGGGACAGGGTCGAGAGCAGTTCTTC	CASSLPGQGREQFF	TRBV10-1*02, TRBV10-1*01	TRBV10-1	TRBJ2-1*01	TRBJ2-1	TRBD1*01	TRBD1	11	17	25	30	5	4	9
2	2.15E-07	TGCGCCAGCAGTGTGAGACAGAACACCGGGGAGCTGTTTTTT	CASSVRQNTGELFF	TRBV10-2*01	TRBV10-2	TRBJ2-2*01	TRBJ2-2	TRBD1*01	TRBD1	12	16	19	20	3	0	3
2	2.15E-07	TGCGCCAGCAGTGCTAGGACAGGGTTCGATGAGCAGTTCTTC	CASSARTGFDEQFF	TRBV10-1*02, TRBV4-3*03, TRBV10-1*01, TRBV10-2*01, TRBV23-1*01, TRBV25-1*01, TRBV4-1*02, TRBV4-1*01, TRBV4-3*01, TRBV4-3*04, TRBV4-3*02	TRBV10-1, TRBV4-3, TRBV10-2, TRBV23-1, TRBV25-1, TRBV4-1	TRBJ2-1*01	TRBJ2-1	TRBD1*01	TRBD1	12	16	23	28	3	4	7
2	2.15E-07	TGCGCCAGCAGTGCCGGCGCGTTCTGGGATGAGCAGTTCTTC	CASSAGAFWDEQFF	TRBV10-1*02, TRBV10-1*01	TRBV10-1	TRBJ2-1*01	TRBJ2-1	TRBD1*01, TRBD2*02, TRBD2*01	TRBD1, TRBD2	12	25	27	28	12	0	12
2	2.15E-07	TGCGCCAGCAGTGCGGGACGGACGACCGGGGAGCTGTTCTTT	CASSAGRTTGELFF	TRBV10-1*01	TRBV10-1	TRBJ1-1*01	TRBJ1-1	TRBD1*01, TRBD2*02, TRBD2*01	TRBD1, TRBD2	12	14	18	36	1	17	18
2	2.15E-07	TGCGCCAGCAGTGGAGGGCAGGGGGGAGAGACCCAGTACTTC	CASSGGQGGETQYF	TRBV10-1*02, TRBV10-1*01	TRBV10-1	TRBJ2-5*01	TRBJ2-5	TRBD1*01	TRBD1	12	18	24	26	5	1	6
2	2.15E-07	TGCGCCAGCAGTGGAGGGCAGGAGGGCTACGAGCAGTACTTC	CASSGGQEGYEQYF	TRBV10-1*02, TRBV10-1*01	TRBV10-1	TRBJ2-7*01	TRBJ2-7	TRBD2*02	TRBD2	12	20	25	26	7	0	7
2	2.15E-07	TGCGCCAGCAGTGAGTCGACTCAAGTCTATGGCTACACCTTC	CASSESTQVYGYTF	TRBV10-2*01	TRBV10-2	TRBJ1-2*01	TRBJ1-2	TRBD2*02, TRBD2*01	TRBD2	16	17	20	26	0	5	5
2	2.15E-07	TGCGCCAGCAGTGAGTCAGGGGGGGCCAACGTCCTGACTTTC	CASSESGGANVLTF	TRBV10-2*01	TRBV10-2	TRBJ2-6*01	TRBJ2-6	TRBD1*01, TRBD2*02	TRBD1, TRBD2	16	17	20	21	0	0	0
2	2.15E-07	TGCGCCAGCAGTGAGTCAGGGGAGGGTTACGAGCAGTACTTC	CASSESGEGYEQYF	TRBV10-2*01	TRBV10-2	TRBJ2-7*01	TRBJ2-7	TRBD2*02	TRBD2	16	19	25	27	2	1	3
2	2.15E-07	TGCGCCAGCAGTGAGCCTATCGGCTCCTACGAGCAGTACTTC	CASSEPIGSYEQYF	TRBV10-2*01	TRBV10-2	TRBJ2-7*01	TRBJ2-7	TRBD1*01, TRBD2*02, TRBD2*01	TRBD1, TRBD2	14	15	17	23	0	5	5
2	2.15E-07	TGCGCCAGCAGTGAGGCAGGGGGGAATCAGCCCCAGCATTTT	CASSEAGGNQPQHF	TRBV10-2*01	TRBV10-2	TRBJ1-5*01	TRBJ1-5	TRBD1*01	TRBD1	14	16	22	24	1	1	2
2	2.15E-07	TGCGCCAGCAGTGAGACGGGGAGCAATCAGCCCCAGCATTTT	CASSETGSNQPQHF	TRBV10-2*01	TRBV10-2	TRBJ1-5*01	TRBJ1-5	TRBD2*01	TRBD2	14	16	20	21	1	0	1
2	2.15E-07	TGCGCCAGCAGTGAAGGAGGGCGGAGAGATACGCAGTATTTT	CASSEGGRRDTQYF	TRBV10-1*02, TRBV10-1*01	TRBV10-1	TRBJ2-3*01	TRBJ2-3	TRBD2*02	TRBD2	13	15	20	26	1	5	6
2	2.15E-07	TGCGCCAGCAGCTTTCACAGGGGAAGCACTGAAGCTTTCTTT	CASSFHRGSTEAFF	TRBV4-1*02, TRBV4-1*01	TRBV4-1	TRBJ1-1*01	TRBJ1-1	TRBD1*01	TRBD1	11	16	22	26	4	3	7
2	2.15E-07	TGCGCCAGCAGCTTTATTGGGGCTAATGAGAAACTGTTTTTT	CASSFIGANEKLFF	TRBV4-3*03, TRBV4-3*01, TRBV4-3*04, TRBV4-3*02	TRBV4-3	TRBJ1-4*01	TRBJ1-4	TRBD1*01, TRBD2*01	TRBD1, TRBD2	11	18	21	22	6	0	6
2	2.15E-07	TGCGCCAGCAGCTTGTCAGGGGGCCAATCACCCCTCCACTTT	CASSLSGGQSPLHF	TRBV5-1*01	TRBV5-1	TRBJ1-6*01	TRBJ1-6	TRBD1*01	TRBD1	14	16	23	27	1	3	4
2	2.15E-07	TGCGCCAGCAGCTTGGCTAATGAGGTTGACGAGCAGTATTTT	CASSLANEVDEQYF	TRBV5-1*01	TRBV5-1	TRBJ2-3*01	TRBJ2-3	TRBD2*02	TRBD2	15	21	24	32	5	7	12
2	2.15E-07	TGCGCCAGCAGCTTGACAGGGGGGAACACTGAAGCTTTCTTT	CASSLTGGNTEAFF	TRBV5-1*01	TRBV5-1	TRBJ1-1*01	TRBJ1-1	TRBD1*01	TRBD1	14	15	22	23	0	0	0
2	2.15E-07	TGCGCCAGCAGCTTAAGTGGGGGAAACTACGAGCGGTACTTC	CASSLSGGNYERYF	TRBV4-3*03, TRBV7-8*01, TRBV4-1*02, TRBV4-1*01, TRBV4-3*01, TRBV4-3*04, TRBV4-3*02	TRBV4-3, TRBV7-8, TRBV4-1	TRBJ2-7*01	TRBJ2-7	TRBD1*01, TRBD2*01	TRBD1, TRBD2	11	18	22	26	6	3	9
2	2.15E-07	TGCGCCAGCAGCTCCCCCCAAGGGCCAGATACGCAGTATTTT	CASSSPQGPDTQYF	TRBV10-2*01	TRBV10-2	TRBJ2-3*01	TRBJ2-3	TRBD2*01	TRBD2	10	13	18	25	2	6	8
2	2.15E-07	TGCGCCAGCAGCTCGTCCAGGGGGAACCATGGCTACACCTTC	CASSSSRGNHGYTF	TRBV5-1*01	TRBV5-1	TRBJ1-2*01	TRBJ1-2	TRBD1*01	TRBD1	12	17	23	24	4	0	4
2	2.15E-07	TGCGCCAGCAGCTCGGGACCGCCTAGGGATGAGCAGTTCTTC	CASSSGPPRDEQFF	TRBV5-1*01	TRBV5-1	TRBJ2-1*01	TRBJ2-1	TRBD1*01, TRBD2*02, TRBD2*01	TRBD1, TRBD2	12	14	18	28	1	9	10
2	2.15E-07	TGCGCCAGCAGCTCAGGTCGGGGAGGGACTGAAGCTTTCTTT	CASSSGRGGTEAFF	TRBV5-1*01	TRBV5-1	TRBJ1-1*01	TRBJ1-1	TRBD2*02	TRBD2	12	20	26	27	7	0	7
2	2.15E-07	TGCGCCAGCAGCCTTCGGACAGTTAACAATGAGCAGTTCTTC	CASSLRTVNNEQFF	TRBV5-1*01	TRBV5-1	TRBJ2-1*01	TRBJ2-1	TRBD1*01	TRBD1	11	16	21	25	4	3	7
2	2.15E-07	TGCGCCAGCAGCCTCAATGGACAGGGAAACACCATATATTTT	CASSLNGQGNTIYF	TRBV5-1*01	TRBV5-1	TRBJ1-3*01	TRBJ1-3	TRBD1*01	TRBD1	11	18	23	24	6	0	6
2	2.15E-07	TGCGCCAGCAGCCCAGAGCTAACAGGGGGCGAGCAGTACTTC	CASSPELTGGEQYF	TRBV5-1*01	TRBV5-1	TRBJ2-7*01	TRBJ2-7	TRBD1*01	TRBD1	11	21	28	29	9	0	9
2	2.15E-07	TGCGCCAGCAGCCGGGACAGGGCCACCGGGGAGCTGTTTTTT	CASSRDRATGELFF	TRBV5-1*01	TRBV5-1	TRBJ2-2*01	TRBJ2-2	TRBD1*01	TRBD1	11	13	21	23	1	1	2
2	2.15E-07	TGCGCCAGCAGCCGACTAGCGGGAGTGTACGAGCAGTACTTC	CASSRLAGVYEQYF	TRBV4-3*03, TRBV4-1*02, TRBV4-1*01, TRBV4-3*01, TRBV4-3*04	TRBV4-3, TRBV4-1	TRBJ2-7*01	TRBJ2-7	TRBD2*02	TRBD2	12	13	24	27	0	2	2
2	2.15E-07	TGCGCCAGCAGCCAGGGAATAGCCAAAAACATTCAGTACTTC	CASSQGIAKNIQYF	TRBV4-1*02, TRBV4-1*01	TRBV4-1	TRBJ2-4*01	TRBJ2-4	TRBD1*01, TRBD2*02, TRBD2*01	TRBD1, TRBD2	13	14	17	20	0	2	2
2	2.15E-07	TGCGCCAGCAGCCAAGGTGCTGGGAACACTGAAGCTTTCTTT	CASSQGAGNTEAFF	TRBV4-1*02, TRBV4-1*01	TRBV4-1	TRBJ1-1*01	TRBJ1-1	TRBD1*01, TRBD2*02, TRBD2*01	TRBD1, TRBD2	15	19	21	23	3	1	4
2	2.15E-07	TGCGCCAGCAGCCAAGGACCTGGGGCCAACGTCCTGACTTTC	CASSQGPGANVLTF	TRBV4-1*02, TRBV4-1*01	TRBV4-1	TRBJ2-6*01	TRBJ2-6	TRBD1*01, TRBD2*02, TRBD2*01	TRBD1, TRBD2	15	16	18	19	0	0	0
2	2.15E-07	TGCGCCAGCAGCCAAGATTCGGTTCCGCGTGGCTACACCTTC	CASSQDSVPRGYTF	TRBV4-1*02, TRBV4-1*01	TRBV4-1	TRBJ1-2*01	TRBJ1-2	TRBD2*02, TRBD2*01	TRBD2	16	24	27	29	7	1	8
2	2.15E-07	TGCGCCAGCAGCCAAGATGTCGCAGGTCAGCCCCAGCATTTT	CASSQDVAGQPQHF	TRBV4-3*01	TRBV4-3	TRBJ1-5*01	TRBJ1-5	TRBD1*01	TRBD1	16	22	25	26	5	0	5
2	2.15E-07	TGCGCCAGCAGCCAAGATGCGGGGAACACTGAGGCTTTCTTT	CASSQDAGNTEAFF	TRBV4-1*02, TRBV4-1*01	TRBV4-1	TRBJ1-1*01	TRBJ1-1	TRBD2*02, TRBD2*01	TRBD2	16	18	22	23	1	0	1
2	2.15E-07	TGCGCCAGCAGCCAAGATGCGGGGAACACTGAAGCTTTCTTC	CASSQDAGNTEAFF	TRBV4-1*02, TRBV4-1*01	TRBV4-1	TRBJ2-1*01	TRBJ2-1	TRBD2*01	TRBD2	16	18	23	36	1	12	13
2	2.15E-07	TGCGCCAGCAGCGTGGCTAATGAGGGTGACGAGCAGTACTTC	CASSVANEGDEQYF	TRBV5-1*01	TRBV5-1	TRBJ2-7*01	TRBJ2-7	TRBD2*02	TRBD2	15	21	25	28	5	2	7
2	2.15E-07	TGCGCCAGCAGCGTGATCGGGGGAGAGGTTGGCGACACCTTC	CASSVIGGEVGDTF	TRBV5-1*01	TRBV5-1	TRBJ1-2*01	TRBJ1-2	TRBD2*01	TRBD2	11	17	22	29	5	6	11
2	2.15E-07	TGCGCCAGCAGCGGGGGCCGCTCCTACAATGAGCAGTTCTTC	CASSGGRSYNEQFF	TRBV6-4*02, TRBV10-2*01, TRBV6-4*01	TRBV6-4, TRBV10-2	TRBJ2-1*01	TRBJ2-1	TRBD1*01, TRBD2*01	TRBD1, TRBD2	10	12	17	20	1	2	3
2	2.15E-07	TGCGCCAGCAGCACCGACGTCCAGAACACCGAAGCTTTCTTT	CASSTDVQNTEAFF	TRBV10-1*02, TRBV10-1*01	TRBV10-1	TRBJ1-1*01	TRBJ1-1	TRBD1*01, TRBD2*02, TRBD2*01	TRBD1, TRBD2	10	18	21	23	7	1	8
2	2.15E-07	TGCGCCAGCAGGTCTGACGGGAGCTCCTACGGGCAGTACTTC	CASRSDGSSYGQYF	TRBV10-2*01	TRBV10-2	TRBJ2-7*01	TRBJ2-7	TRBD2*02	TRBD2	10	17	22	23	6	0	6
2	2.15E-07	TGCGCCAGCAGGGTTCCGGCGGGAGCCAACGTCCTGACTTTC	CASRVPAGANVLTF	TRBV10-2*01	TRBV10-2	TRBJ2-6*01	TRBJ2-6	TRBD2*02	TRBD2	10	18	23	24	7	0	7
2	2.15E-07	TGCGCCAGCAGACCACTAGCGGAAAACAATGAGCAGTTCTTC	CASRPLAENNEQFF	TRBV10-2*01	TRBV10-2	TRBJ2-1*01	TRBJ2-1	TRBD2*02, TRBD2*01	TRBD2	10	14	21	25	3	3	6
2	2.15E-07	TGCGCCAGCAGAGAGGGGGGGGGTGGAAACACCATATATTTT	CASREGGGGNTIYF	TRBV4-3*01	TRBV4-3	TRBJ1-3*01	TRBJ1-3	TRBD2*01	TRBD2	10	16	22	23	5	0	5
2	2.15E-07	TGCAGTGCTTGTCGGGAGCGGGAGCCATACGAGCAGTATTTT	CSACREREPYEQYF	TRBV20-1*06, TRBV20-1*03, TRBV20-1*01, TRBV20-1*04, TRBV20-1*05, TRBV20-1*02, TRBV20-1*07	TRBV20-1	TRBJ2-3*01	TRBJ2-3	TRBD2*02	TRBD2	8	16	23	32	7	8	15
2	2.15E-07	TGCAGTGCTTAAGGGACAGCTCTACACCGGGGAGCTGTTTTT	CSA*GTALHRGAVF	TRBV20-1*06, TRBV20-1*03, TRBV20-1*01, TRBV20-1*04, TRBV20-1*05, TRBV20-1*02, TRBV20-1*07	TRBV20-1	TRBJ2-2*01	TRBJ2-2	TRBD1*01	TRBD1	8	12	18	37	3	18	21
2	2.15E-07	TGCAGTGCTCTAGCGGGAGGAGGGACCGGGGAGCAGTTCTTC	CSALAGGGTGEQFF	TRBV20-1*06, TRBV20-1*03, TRBV20-1*01, TRBV20-1*04, TRBV20-1*05, TRBV20-1*02, TRBV20-1*07	TRBV20-1	TRBJ2-1*01	TRBJ2-1	TRBD2*02	TRBD2	8	9	19	30	0	10	10
2	2.15E-07	TGCAGTGCTCTAGCGGGAGGAAACACCGGGGAGCTGTTTTTT	CSALAGGNTGELFF	TRBV20-1*06, TRBV20-1*03, TRBV20-1*01, TRBV20-1*04, TRBV20-1*05, TRBV20-1*02, TRBV20-1*07	TRBV20-1	TRBJ2-2*01	TRBJ2-2	TRBD2*02	TRBD2	8	9	19	21	0	1	1
2	2.15E-07	TGCAGTGCTCCTATAGCGCTACCACCTTACGAGCAGTACTTC	CSAPIALPPYEQYF	TRBV20-1*06, TRBV20-1*03, TRBV20-1*01, TRBV20-1*04, TRBV20-1*05, TRBV20-1*02, TRBV20-1*07	TRBV20-1	TRBJ2-7*01	TRBJ2-7	TRBD2*02, TRBD2*01	TRBD2	8	13	17	27	4	9	13
2	2.15E-07	TGCAGTGCTCCCTTTACGACGGTGGGCAGGAGCGACACCTTC	CSAPFTTVGRSDTF	TRBV20-1*06, TRBV20-1*03, TRBV20-1*01, TRBV20-1*04, TRBV20-1*05, TRBV20-1*02, TRBV20-1*07	TRBV20-1	TRBJ1-2*01	TRBJ1-2	TRBD1*01, TRBD2*02, TRBD2*01	TRBD1, TRBD2	8	26	29	34	17	4	21
2	2.15E-07	TGCAGTGCTCCCGGGACAGGGGAGTGCTACGAGCAGTACTTC	CSAPGTGECYEQYF	TRBV20-1*06, TRBV20-1*03, TRBV20-1*01, TRBV20-1*04, TRBV20-1*05, TRBV20-1*02, TRBV20-1*07	TRBV20-1	TRBJ2-7*01	TRBJ2-7	TRBD1*01	TRBD1	8	12	21	26	3	4	7
2	2.15E-07	TGCAGTGCTCCGCCAGCGGGAGAGACCTACGAGCAGTACTTC	CSAPPAGETYEQYF	TRBV20-1*06, TRBV20-1*03, TRBV20-1*01, TRBV20-1*04, TRBV20-1*05, TRBV20-1*02, TRBV20-1*07	TRBV20-1	TRBJ2-7*01	TRBJ2-7	TRBD2*02	TRBD2	8	14	21	25	5	3	8
2	2.15E-07	TGCAGTGCTCCAACCTTGACCCGCACAGATACGCAGTATTTT	CSAPTLTRTDTQYF	TRBV20-1*06, TRBV20-1*03, TRBV20-1*01, TRBV20-1*04, TRBV20-1*05, TRBV20-1*02, TRBV20-1*07	TRBV20-1	TRBJ2-3*01	TRBJ2-3	TRBD1*01, TRBD2*02, TRBD2*01	TRBD1, TRBD2	8	17	19	22	8	2	10
2	2.15E-07	TGCAGTGCTCGATCTGGGAGGGTCTCGAGGGAGCAGTACTTC	CSARSGRVSREQYF	TRBV20-1*06, TRBV20-1*03, TRBV20-1*01, TRBV20-1*04, TRBV20-1*05, TRBV20-1*02, TRBV20-1*07	TRBV20-1	TRBJ2-7*01	TRBJ2-7	TRBD2*02	TRBD2	8	15	21	30	6	8	14
2	2.15E-07	TGCAGTGCTCATTTGACAACAGGGAACTATGGCTACACCTTC	CSAHLTTGNYGYTF	TRBV20-1*06, TRBV20-1*03, TRBV20-1*01, TRBV20-1*04, TRBV20-1*05, TRBV20-1*02, TRBV20-1*07	TRBV20-1	TRBJ1-2*01	TRBJ1-2	TRBD1*01	TRBD1	8	18	23	24	9	0	9
2	2.15E-07	TGCAGTGCTCATGTGGGGGGAGGGAGCACTGAAGCTTTCTTT	CSAHVGGGSTEAFF	TRBV20-1*06, TRBV20-1*03, TRBV20-1*01, TRBV20-1*04, TRBV20-1*05, TRBV20-1*02, TRBV20-1*07	TRBV20-1	TRBJ1-1*01	TRBJ1-1	TRBD2*02	TRBD2	8	17	23	26	8	2	10
2	2.15E-07	TGCAGTGCTCATGAGACAGCCTTGAAAAACATTCAGTACTTC	CSAHETALKNIQYF	TRBV20-1*06, TRBV20-1*03, TRBV20-1*01, TRBV20-1*04, TRBV20-1*05, TRBV20-1*02, TRBV20-1*07	TRBV20-1	TRBJ2-4*01	TRBJ2-4	TRBD1*01	TRBD1	8	14	18	24	5	5	10
2	2.15E-07	TGCAGTGCTGGACCCCCCGACAGGAGCACTGAAGCTTTCTTT	CSAGPPDRSTEAFF	TRBV20-1*06, TRBV20-1*03, TRBV20-1*01, TRBV20-1*04, TRBV20-1*05, TRBV20-1*02, TRBV20-1*07	TRBV20-1	TRBJ1-1*01	TRBJ1-1	TRBD2*01	TRBD2	8	12	18	26	3	7	10
2	2.15E-07	TGCAGTGCTGGAATTGACAGGACTAACTATGGCTACACCTTC	CSAGIDRTNYGYTF	TRBV20-1*06, TRBV20-1*03, TRBV20-1*01, TRBV20-1*04, TRBV20-1*05, TRBV20-1*02, TRBV20-1*07	TRBV20-1	TRBJ1-2*01	TRBJ1-2	TRBD1*01	TRBD1	8	15	20	22	6	1	7
2	2.15E-07	TGCAGTGCTATTCCGAGACGCTCCTACAATGAGCAGTTCTTC	CSAIPRRSYNEQFF	TRBV20-1*01, TRBV20-1*04, TRBV20-1*05, TRBV20-1*07	TRBV20-1	TRBJ2-1*01	TRBJ2-1	TRBD1*01, TRBD2*02, TRBD2*01	TRBD1, TRBD2	9	16	18	20	6	1	7
2	2.15E-07	TGCAGTGCTATAGATCCAACACTGAACTATGGCTACACCTTC	CSAIDPTLNYGYTF	TRBV20-1*01, TRBV20-1*05, TRBV20-1*07	TRBV20-1	TRBJ1-2*01	TRBJ1-2	TRBD1*01, TRBD2*02, TRBD2*01	TRBD1, TRBD2	13	18	20	24	4	3	7
2	2.15E-07	TGCAGTGCTACGGATCCGGGGGCCAAAAACATTCAGTACTTC	CSATDPGAKNIQYF	TRBV20-1*06, TRBV20-1*03, TRBV20-1*01, TRBV20-1*04, TRBV20-1*05, TRBV20-1*02, TRBV20-1*07	TRBV20-1	TRBJ2-4*01	TRBJ2-4	TRBD2*01	TRBD2	9	16	20	21	6	0	6
2	2.15E-07	TGCAGTGCTAGTCTACCCACCTAGGACAATGAGCAGTTCTTC	CSASLPT*DNEQFF	TRBV20-1*01, TRBV20-1*04, TRBV20-1*05, TRBV20-1*07	TRBV20-1	TRBJ2-1*01	TRBJ2-1	TRBD2*02, TRBD2*01	TRBD2	11	20	23	25	8	1	9
2	2.15E-07	TGCAGTGCTAGTCCACGAGCGGGGTCCGATACGCAGTATTTT	CSASPRAGSDTQYF	TRBV20-1*01, TRBV20-1*04, TRBV20-1*05, TRBV20-1*07	TRBV20-1	TRBJ2-3*01	TRBJ2-3	TRBD2*01	TRBD2	11	17	23	27	5	3	8
2	2.15E-07	TGCAGTGCTAGTAGCGCGTTGGGTAATTCACCCCTCCACTTT	CSASSALGNSPLHF	TRBV20-1*01, TRBV20-1*04, TRBV20-1*05, TRBV20-1*07	TRBV20-1	TRBJ1-6*01	TRBJ1-6	TRBD2*02, TRBD2*01	TRBD2	11	12	15	23	0	7	7
2	2.15E-07	TGCAGTGCTAGTAGCGGGATGGGGGTCAATGAGCAGTTCTTC	CSASSGMGVNEQFF	TRBV20-1*01, TRBV20-1*04, TRBV20-1*05, TRBV20-1*07	TRBV20-1	TRBJ2-1*01	TRBJ2-1	TRBD2*02	TRBD2	11	12	18	26	0	7	7
2	2.15E-07	TGCAGTGCTAGCGGGAGGAGGGGCTACAATGAGCAGTTCTTC	CSASGRRGYNEQFF	TRBV20-1*01, TRBV20-1*04, TRBV20-1*05, TRBV20-1*07	TRBV20-1	TRBJ2-1*01	TRBJ2-1	TRBD2*02	TRBD2	10	11	17	23	0	5	5
2	2.15E-07	TGCAGTGCTAGCGAGGCAGGATCTAACTATGGCGACACCTTC	CSASEAGSNYGDTF	TRBV20-1*01, TRBV20-1*04, TRBV20-1*05, TRBV20-1*07	TRBV20-1	TRBJ1-2*01	TRBJ1-2	TRBD1*01, TRBD2*02	TRBD1, TRBD2	10	16	19	22	5	2	7
2	2.15E-07	TGCAGTGCTAGGTCTGGGGGGGCCTCGAGGGAGCAGTACTTC	CSARSGGASREQYF	TRBV20-1*06, TRBV20-1*03, TRBV20-1*01, TRBV20-1*04, TRBV20-1*05, TRBV20-1*02, TRBV20-1*07	TRBV20-1	TRBJ2-7*01	TRBJ2-7	TRBD2*01	TRBD2	10	15	21	30	4	8	12
2	2.15E-07	TGCAGTGCTAGGGTACCCAGGGATACCGGGGAGCTGTTTTTT	CSARVPRDTGELFF	TRBV20-1*01, TRBV20-1*04, TRBV20-1*05, TRBV20-1*07	TRBV20-1	TRBJ2-2*01	TRBJ2-2	TRBD1*01	TRBD1	10	17	21	24	6	2	8
2	2.15E-07	TGCAGTGCTAGGGCTGGGGACCCCCTCTACGAGCAGTACTTC	CSARAGDPLYEQYF	TRBV20-1*01, TRBV20-1*04, TRBV20-1*05, TRBV20-1*07	TRBV20-1	TRBJ2-7*01	TRBJ2-7	TRBD1*01	TRBD1	10	20	25	26	9	0	9
2	2.15E-07	TGCAGTGCTAGGGAACCGGGACTAGTCGTCGAGCAGTACTTC	CSAREPGLVVEQYF	TRBV20-1*01, TRBV20-1*04, TRBV20-1*05, TRBV20-1*07	TRBV20-1	TRBJ2-7*01	TRBJ2-7	TRBD2*02, TRBD2*01	TRBD2	10	17	24	29	6	4	10
2	2.15E-07	TGCAGTGCTAGGAGCACCCTTGGGGGCACTGAAGAGTTCTTT	CSARSTLGGTEEFF	TRBV20-1*06, TRBV20-1*03, TRBV20-1*01, TRBV20-1*04, TRBV20-1*05, TRBV20-1*02, TRBV20-1*07	TRBV20-1	TRBJ1-1*01	TRBJ1-1	TRBD1*01	TRBD1	10	21	26	36	10	9	19
2	2.15E-07	TGCAGTGCTAGACCGGGGAGGGCCTCGAGGGAGCAGTACTTC	CSARPGRASREQYF	TRBV20-1*01, TRBV20-1*04, TRBV20-1*05, TRBV20-1*07	TRBV20-1	TRBJ2-7*01	TRBJ2-7	TRBD2*02	TRBD2	11	15	21	30	3	8	11
2	2.15E-07	TGCAGTGCTAGAGTCGACAGTAGGAACTATGGCGACACCTTC	CSARVDSRNYGDTF	TRBV20-1*01, TRBV20-1*05, TRBV20-1*07	TRBV20-1	TRBJ1-2*01	TRBJ1-2	TRBD1*01, TRBD2*02, TRBD2*01	TRBD1, TRBD2	12	15	19	24	2	4	6
2	2.15E-07	TGCAGTGCTAGAGGCCAGCTAGATAATTCACCCCTCCACTTT	CSARGQLDNSPLHF	TRBV20-1*01, TRBV20-1*04, TRBV20-1*05, TRBV20-1*07	TRBV20-1	TRBJ1-6*01	TRBJ1-6	TRBD2*02, TRBD2*01	TRBD2	12	17	21	22	4	0	4
2	2.15E-07	TGCAGTGCTAGAGGGGGGGGCAGTCAAGAGACCCAGTACTTC	CSARGGGSQETQYF	TRBV20-1*01, TRBV20-1*04, TRBV20-1*05, TRBV20-1*07	TRBV20-1	TRBJ2-5*01	TRBJ2-5	TRBD2*01	TRBD2	12	13	19	24	0	4	4
2	2.15E-07	TGCAGTGCTAGAGATTCCGAGTCCAGTTATGGCTACACCTTC	CSARDSESSYGYTF	TRBV20-1*01, TRBV20-1*05, TRBV20-1*07	TRBV20-1	TRBJ1-2*01	TRBJ1-2	TRBD2*02, TRBD2*01	TRBD2	13	19	23	27	5	3	8
2	2.15E-07	TGCAGTGCTAGAGATCTTGGCAGAACCTACGAGCAGTACTTC	CSARDLGRTYEQYF	TRBV20-1*01, TRBV20-1*05, TRBV20-1*07	TRBV20-1	TRBJ2-7*01	TRBJ2-7	TRBD1*01	TRBD1	13	20	22	25	6	2	8
2	2.15E-07	TGCAGTGCTAGAGATCTAAAGACAGGCTATGGCGACACCTTC	CSARDLKTGYGDTF	TRBV20-1*01, TRBV20-1*05, TRBV20-1*07	TRBV20-1	TRBJ1-2*01	TRBJ1-2	TRBD1*01	TRBD1	13	20	25	26	6	0	6
2	2.15E-07	TGCAGTGCTAGAGATCGGAGCGGGGCTAATGAGCAGTTCTTC	CSARDRSGANEQFF	TRBV20-1*01, TRBV20-1*05, TRBV20-1*07	TRBV20-1	TRBJ2-1*01	TRBJ2-1	TRBD2*01	TRBD2	13	18	24	27	4	2	6
2	2.15E-07	TGCAGTGCTAGAGATGGGACAGGGGAAGAGACCCAGTACTTC	CSARDGTGEETQYF	TRBV20-1*01, TRBV20-1*05, TRBV20-1*07	TRBV20-1	TRBJ2-5*01	TRBJ2-5	TRBD1*01	TRBD1	13	15	24	25	1	0	1
2	2.15E-07	TGCAGTGCTAGAGATACAGGAAGCACCGGGGAGCTGTTTTTT	CSARDTGSTGELFF	TRBV20-1*01, TRBV20-1*05, TRBV20-1*07	TRBV20-1	TRBJ2-2*01	TRBJ2-2	TRBD1*01	TRBD1	13	15	19	23	1	3	4
2	2.15E-07	TGCAGTGCTAGAGATAGGGGTTCTGGAAACACCATATATTTT	CSARDRGSGNTIYF	TRBV20-1*01, TRBV20-1*05, TRBV20-1*07	TRBV20-1	TRBJ1-3*01	TRBJ1-3	TRBD1*01	TRBD1	13	15	19	21	1	1	2
2	2.15E-07	TGCAGTGCTAGAGACGGGGGAATCAATCAGCCCCAGCATTTT	CSARDGGINQPQHF	TRBV20-1*01, TRBV20-1*05, TRBV20-1*07	TRBV20-1	TRBJ1-5*01	TRBJ1-5	TRBD2*01	TRBD2	13	14	19	23	0	3	3
2	2.15E-07	TGCAGTGCTAGAGAGGTGCGGGAGCCCTACGAGCAGTACTTC	CSAREVREPYEQYF	TRBV20-1*01, TRBV20-1*05, TRBV20-1*07	TRBV20-1	TRBJ2-7*01	TRBJ2-7	TRBD2*02	TRBD2	13	17	23	25	3	1	4
2	2.15E-07	TGCAGTGCTAGAGAGATAGGGACAGGGGAATGGTGCACCTTC	CSAREIGTGEWCTF	TRBV20-1*01, TRBV20-1*05, TRBV20-1*07	TRBV20-1	TRBJ1-2*01	TRBJ1-2	TRBD1*01	TRBD1	13	18	27	35	4	7	11
2	2.15E-07	TGCAGTGCTAGAGAACAACGGGGTACGAAGGAGCAGCTCTTC	CSAREQRGTKEQLF	TRBV20-1*01, TRBV20-1*05, TRBV20-1*07	TRBV20-1	TRBJ2-1*01	TRBJ2-1	TRBD2*01	TRBD2	13	18	22	30	4	7	11
2	2.15E-07	TGCAGTGCTAGAACGGGGAGGGCCTCGAGGGCGCAGTACTTC	CSARTGRASRAQYF	TRBV20-1*01, TRBV20-1*04, TRBV20-1*05, TRBV20-1*07	TRBV20-1	TRBJ1-2*01, TRBJ2-7*01	TRBJ1-2, TRBJ2-7	TRBD2*02	TRBD2	11	15	21	32	3	10	13
2	2.15E-07	TGCAGTGCTAATAGACAGGGGAACACCGGGGAGCTGTTTTTT	CSANRQGNTGELFF	TRBV20-1*01, TRBV20-1*04, TRBV20-1*05, TRBV20-1*07	TRBV20-1	TRBJ2-2*01	TRBJ2-2	TRBD1*01	TRBD1	9	13	19	20	3	0	3
2	2.15E-07	TGCAGTGCTAACCCCCCGGCTGTTTGCCAGCCCCAGCATTTT	CSANPPAVCQPQHF	TRBV20-1*06, TRBV20-1*03, TRBV20-1*01, TRBV20-1*04, TRBV20-1*05, TRBV20-1*02, TRBV20-1*07	TRBV20-1	TRBJ1-5*01	TRBJ1-5	TRBD2*01	TRBD2	9	11	17	27	1	9	10
2	2.15E-07	TGCAGTGCTAAACAGGGAGCCTACTCCTACGAGCAGTACTTC	CSAKQGAYSYEQYF	TRBV20-1*01, TRBV20-1*05, TRBV20-1*07	TRBV20-1	TRBJ2-7*01	TRBJ2-7	TRBD1*01	TRBD1	9	11	16	23	1	6	7
2	2.15E-07	TGCAGTGCTAAAGGGACAGTCTACGAGCAGCCCCAGCATTTT	CSAKGTVYEQPQHF	TRBV20-1*01, TRBV20-1*04, TRBV20-1*05, TRBV20-1*07	TRBV20-1	TRBJ1-5*01	TRBJ1-5	TRBD1*01	TRBD1	9	12	18	27	2	8	10
2	2.15E-07	TGCAGTGCTAAAAGGGACTACAGCTCCTACGAGCAGTACTTC	CSAKRDYSSYEQYF	TRBV20-1*01, TRBV20-1*04, TRBV20-1*05, TRBV20-1*07	TRBV20-1	TRBJ2-7*01	TRBJ2-7	TRBD2*02, TRBD2*01	TRBD2	9	13	19	23	3	3	6
2	2.15E-07	TGCAGTGCCTACGGACAGGACAACTCCTACGAGCAGTACTTC	CSAYGQDNSYEQYF	TRBV20-1*06, TRBV20-1*03, TRBV20-1*01, TRBV20-1*04, TRBV20-1*05, TRBV20-1*02, TRBV20-1*07	TRBV20-1	TRBJ2-7*01	TRBJ2-7	TRBD1*01	TRBD1	7	12	18	23	4	4	8
2	2.15E-07	TGCAGTGCCCTGAGCGGGAGGTCCCCCTACGAGCAGTACTTC	CSALSGRSPYEQYF	TRBV20-1*06, TRBV20-1*03, TRBV20-1*01, TRBV20-1*04, TRBV20-1*05, TRBV20-1*02, TRBV20-1*07	TRBV20-1	TRBJ2-7*01	TRBJ2-7	TRBD2*02	TRBD2	7	12	20	25	4	4	8
2	2.15E-07	TGCAGTGCCCCGACTAGCGGGAATAACTACGAGCAGTACTTC	CSAPTSGNNYEQYF	TRBV20-1*06, TRBV20-1*03, TRBV20-1*01, TRBV20-1*04, TRBV20-1*05, TRBV20-1*02, TRBV20-1*07	TRBV20-1	TRBJ2-7*01	TRBJ2-7	TRBD2*02	TRBD2	7	11	21	26	3	4	7
2	2.15E-07	TGCAGTGCCCCAGACCAGTGGGGAACCTACGAGCAGTACTTC	CSAPDQWGTYEQYF	TRBV20-1*06, TRBV20-1*03, TRBV20-1*01, TRBV20-1*04, TRBV20-1*05, TRBV20-1*02, TRBV20-1*07	TRBV20-1	TRBJ1-2*01, TRBJ2-7*01	TRBJ1-2, TRBJ2-7	TRBD1*01, TRBD2*02, TRBD2*01	TRBD1, TRBD2	7	20	23	25	12	1	13
2	2.15E-07	TGCAGTGCCCGAAGGGACATAGACTCCTACGAGCAGTACTTC	CSARRDIDSYEQYF	TRBV20-1*06, TRBV20-1*03, TRBV20-1*01, TRBV20-1*04, TRBV20-1*05, TRBV20-1*02, TRBV20-1*07	TRBV20-1	TRBJ2-7*01	TRBJ2-7	TRBD1*01	TRBD1	7	13	18	23	5	4	9
2	2.15E-07	TGCAGTGCCGAGAGCGGGGGGGGTCAGGAGACCCAGTACTTC	CSAESGGGQETQYF	TRBV20-1*06, TRBV20-1*03, TRBV20-1*01, TRBV20-1*04, TRBV20-1*05, TRBV20-1*02, TRBV20-1*07	TRBV20-1	TRBJ2-5*01	TRBJ2-5	TRBD2*01	TRBD2	7	12	21	27	4	5	9
2	2.15E-07	TGCAGTGCCGAAACTAGCGGGAGCAGCTACGAGCAGTACTTC	CSAETSGSSYEQYF	TRBV20-1*06, TRBV20-1*03, TRBV20-1*01, TRBV20-1*04, TRBV20-1*05, TRBV20-1*02, TRBV20-1*07	TRBV20-1	TRBJ2-7*01	TRBJ2-7	TRBD2*02	TRBD2	7	12	22	26	4	3	7
2	2.15E-07	TGCAGTGCCACTCCCAGGGGTGGCGGCTATGGCTACACCTTC	CSATPRGGGYGYTF	TRBV20-1*01, TRBV20-1*04, TRBV20-1*05, TRBV20-1*07	TRBV20-1	TRBJ1-2*01	TRBJ1-2	TRBD1*01	TRBD1	7	14	19	26	6	6	12
2	2.15E-07	TGCAGTGCCAACGGGGACAGGGGGCGACATACGCAGTATTTT	CSANGDRGRHTQYF	TRBV20-1*06, TRBV20-1*03, TRBV20-1*01, TRBV20-1*04, TRBV20-1*05, TRBV20-1*02, TRBV20-1*07	TRBV20-1	TRBJ2-3*01	TRBJ2-3	TRBD1*01	TRBD1	7	13	24	28	5	3	8
2	2.15E-07	TGCAGTGCCAAGAAGGGGGGGGGCGCGGATACGCAGTATTTT	CSAKKGGGADTQYF	TRBV20-1*06, TRBV20-1*03, TRBV20-1*01, TRBV20-1*04, TRBV20-1*05, TRBV20-1*02, TRBV20-1*07	TRBV20-1	TRBJ2-3*01	TRBJ2-3	TRBD2*01	TRBD2	7	16	22	27	8	4	12
2	2.15E-07	TGCAGTGCCAAACTAGCGGGACGCAACAATGAGCAGTTCTTC	CSAKLAGRNNEQFF	TRBV20-1*01, TRBV20-1*04, TRBV20-1*05, TRBV20-1*07	TRBV20-1	TRBJ2-1*01	TRBJ2-1	TRBD2*02	TRBD2	7	11	20	25	3	4	7
2	2.15E-07	TGCAGTGCGTTGGACCAACGCAGTCAAGAGACCCAGTACTTC	CSALDQRSQETQYF	TRBV20-1*06, TRBV20-1*03, TRBV20-1*01, TRBV20-1*04, TRBV20-1*05, TRBV20-1*02, TRBV20-1*07	TRBV20-1	TRBJ2-5*01	TRBJ2-5	TRBD1*01, TRBD2*02, TRBD2*01	TRBD1, TRBD2	7	11	14	24	3	9	12
2	2.15E-07	TGCAGTGCGCTAGCGGGAGGGCCCGCAGATACGCAGTACTTC	CSALAGGPADTQYF	TRBV20-1*06, TRBV20-1*03, TRBV20-1*01, TRBV20-1*04, TRBV20-1*05, TRBV20-1*02, TRBV20-1*07	TRBV20-1	TRBJ2-5*01	TRBJ2-5	TRBD2*02	TRBD2	7	9	20	33	1	12	13
2	2.15E-07	TGCAGTGCGCGGACAGGGGCCGCCCCAGATACGCAGTATTTT	CSARTGAAPDTQYF	TRBV20-1*06, TRBV20-1*03, TRBV20-1*01, TRBV20-1*04, TRBV20-1*05, TRBV20-1*02, TRBV20-1*07	TRBV20-1	TRBJ2-3*01	TRBJ2-3	TRBD1*01	TRBD1	7	10	18	25	2	6	8
2	2.15E-07	TGCAGTGCGAAAATACAGGGGAGATTATACGAGCAGTACTTC	CSAKIQGRLYEQYF	TRBV20-1*01, TRBV20-1*04, TRBV20-1*05, TRBV20-1*07	TRBV20-1	TRBJ2-7*01	TRBJ2-7	TRBD1*01	TRBD1	7	14	20	27	6	6	12
2	2.15E-07	TGCAGTGCAAGGGGCAGGGCTGTCAGTCATGGCTACACCTTC	CSARGRAVSHGYTF	TRBV20-1*01, TRBV20-1*04, TRBV20-1*05, TRBV20-1*07	TRBV20-1	TRBJ1-2*01	TRBJ1-2	TRBD1*01	TRBD1	7	14	18	28	6	9	15
2	2.15E-07	TGCAGCTTGATAGGACAGGGGATTAACTATGGCTACACCTTC	CSLIGQGINYGYTF	TRBV20-1*06, TRBV20-1*03, TRBV20-1*01, TRBV20-1*04, TRBV20-1*05, TRBV20-1*02, TRBV20-1*07	TRBV20-1	TRBJ1-2*01	TRBJ1-2	TRBD1*01	TRBD1	4	12	20	23	7	2	9
2	2.15E-07	TGCAGCTTAGTCCCCCCCCCGAGCTCCTACGAGCAGTACTTC	CSLVPPPSSYEQYF	TRBV29-1*01	TRBV29-1	TRBJ2-7*01	TRBJ2-7	TRBD2*01	TRBD2	5	13	20	23	7	2	9
2	2.15E-07	TGCAGCGTTCTACGCAGGGGTCCTAATGAAAAACTGTTTTTT	CSVLRRGPNEKLFF	TRBV29-1*01, TRBV29-1*03	TRBV29-1	TRBJ1-4*01	TRBJ1-4	TRBD1*01	TRBD1	8	14	19	22	5	2	7
2	2.15E-07	TGCAGCGTTGTTGGACGAGCGGGAATGAGGGAGCAGTTCTTC	CSVVGRAGMREQFF	TRBV29-1*01	TRBV29-1	TRBJ2-1*01	TRBJ2-1	TRBD2*02	TRBD2	9	17	23	30	7	6	13
2	2.15E-07	TGCAGCGTTGCCGGGTCAGGGGCGCGCTATGGCTACACCTTC	CSVAGSGARYGYTF	TRBV29-1*01	TRBV29-1	TRBJ1-2*01	TRBJ1-2	TRBD1*01	TRBD1	9	16	21	26	6	4	10
2	2.15E-07	TGCAGCGTTGGGGTGTTTGCGGGGCCGGGCGGCTACACCTTC	CSVGVFAGPGGYTF	TRBV29-1*01	TRBV29-1	TRBJ1-2*01	TRBJ1-2	TRBD2*01	TRBD2	9	18	23	30	8	6	14
2	2.15E-07	TGCAGCGTTGGACTCAATGGGCGCGACTATGGCTACACCTTC	CSVGLNGRDYGYTF	TRBV29-1*01	TRBV29-1	TRBJ1-2*01	TRBJ1-2	TRBD1*01, TRBD2*02, TRBD2*01	TRBD1, TRBD2	9	18	21	25	8	3	11
2	2.15E-07	TGCAGCGTTGGAAGGCAGGGGGGGACCTACGAGCAGTACTTC	CSVGRQGGTYEQYF	TRBV29-1*01	TRBV29-1	TRBJ2-7*01	TRBJ2-7	TRBD1*01, TRBD2*01	TRBD1, TRBD2	9	15	21	25	5	3	8
2	2.15E-07	TGCAGCGTTGACCCGGGGAAAGGCAGAAACACCATATATTTT	CSVDPGKGRNTIYF	TRBV29-1*01	TRBV29-1	TRBJ1-3*01	TRBJ1-3	TRBD2*01	TRBD2	10	13	17	25	2	7	9
2	2.15E-07	TGCAGCGTTGACGGGGTTGACGAGTCCTACGAGCAGTACTTC	CSVDGVDESYEQYF	TRBV29-1*01	TRBV29-1	TRBJ2-7*01	TRBJ2-7	TRBD2*01	TRBD2	10	11	15	24	0	8	8
2	2.15E-07	TGCAGCGTTGAGGGGAGAAAGGGAATGTGGGGCGACACCTTC	CSVEGRKGMWGDTF	TRBV29-1*01	TRBV29-1	TRBJ1-2*01	TRBJ1-2	TRBD2*02	TRBD2	10	12	16	30	1	13	14
2	2.15E-07	TGCAGCGTTGAATTGGACAGTGGTTCACTCGAGCAGTACTTC	CSVELDSGSLEQYF	TRBV29-1*01	TRBV29-1	TRBJ2-7*01	TRBJ2-7	TRBD1*01	TRBD1	11	14	19	29	2	9	11
2	2.15E-07	TGCAGCGTTGAACCCCCGGCAAGTAACACTGGAGCTTTCTTT	CSVEPPASNTGAFF	TRBV29-1*01	TRBV29-1	TRBJ1-1*01	TRBJ1-1	TRBD2*01	TRBD2	11	12	17	24	0	6	6
2	2.15E-07	TGCAGCGTTGAAGTCCGGGTCTGGAAATTCACCCTCCACTTT	CSVEVRVWKFTLHF	TRBV29-1*01	TRBV29-1	TRBJ1-6*02	TRBJ1-6	TRBD2*02, TRBD2*01	TRBD2	12	15	18	31	2	12	14
2	2.15E-07	TGCAGCGTTGAAGTAGCGGGAGGGCCCTACGAGCAGTACTTC	CSVEVAGGPYEQYF	TRBV29-1*01	TRBV29-1	TRBJ2-7*01	TRBJ2-7	TRBD2*02	TRBD2	12	13	23	25	0	1	1
2	2.15E-07	TGCAGCGTTGAAGATCCTGGGGGGCTGCGGACCCAGTACTTC	CSVEDPGGLRTQYF	TRBV29-1*01	TRBV29-1	TRBJ2-5*01	TRBJ2-5	TRBD1*01, TRBD2*01	TRBD1, TRBD2	13	19	24	29	5	4	9
2	2.15E-07	TGCAGCGTTAAACCGGGACAGGGAACAAACACCATATATTTT	CSVKPGQGTNTIYF	TRBV29-1*01	TRBV29-1	TRBJ1-3*01	TRBJ1-3	TRBD1*01	TRBD1	8	14	22	26	5	3	8
2	2.15E-07	TGCAGCGTCCCCGGGCTAGCGGGGGTCGGGGAGCAGTTCTTC	CSVPGLAGVGEQFF	TRBV29-1*01, TRBV29-1*03	TRBV29-1	TRBJ2-1*01	TRBJ2-1	TRBD2*01	TRBD2	7	15	24	30	7	5	12
2	2.15E-07	TGCAGCGTGTCACTAGCGATTCTCACAGATACGCAGTATTTT	CSVSLAILTDTQYF	TRBV29-1*01, TRBV29-1*03	TRBV29-1	TRBJ2-3*01	TRBJ2-3	TRBD2*02, TRBD2*01	TRBD2	7	11	17	23	3	5	8
2	2.15E-07	TGCAGCGTGGAGGGGGCAGCGCGGAACACTGAATCTTTCTTT	CSVEGAARNTESFF	TRBV29-1*01	TRBV29-1	TRBJ1-1*01	TRBJ1-1	TRBD1*01	TRBD1	7	10	16	23	2	6	8
2	2.15E-07	TGCAGCGTAATCTCGTTATCTAACACCGGGGGGCTGTTTTTT	CSVISLSNTGGLFF	TRBV29-1*01, TRBV29-1*03	TRBV29-1	TRBJ2-2*01	TRBJ2-2	TRBD2*02	TRBD2	7	11	13	21	3	7	10
2	2.15E-07	TGCAGCGCTGATGGGGGGGGAAGCGATCAGCCCCAGCATTTT	CSADGGGSDQPQHF	TRBV29-1*03	TRBV29-1	TRBJ1-5*01	TRBJ1-5	TRBD2*01	TRBD2	7	13	19	21	5	1	6
2	2.15E-07	TGCAGCGCGGAAGGGACTAGCGGGAGTGGGACCCAGTACTTC	CSAEGTSGSGTQYF	TRBV29-1*03	TRBV29-1	TRBJ2-5*01	TRBJ2-5	TRBD2*02	TRBD2	9	12	25	29	2	3	5
2	2.15E-07	TGTGCTAGTGGAACGGGACAATGAGGCAGCCCCAGCATTTT	CASGTGQ~RQPQHF	TRBV12-5*01	TRBV12-5	TRBJ1-5*01	TRBJ1-5	TRBD1*01	TRBD1	10	14	19	26	3	6	9
2	2.15E-07	TGTGCCTGGAGTGGACGGGGGCATGGGATACGCAGTATTTT	CAWSGRG~WDTQYF	TRBV30*01	TRBV30	TRBJ2-3*01	TRBJ2-3	TRBD1*01, TRBD2*01	TRBD1, TRBD2	12	16	21	26	3	4	7
2	2.15E-07	TGTGCCCCAACGGGACAGGGTGTTGCTCTGGCTACACCTTC	CAPTGQG~CSGYTF	TRBV10-3*01, TRBV10-3*02	TRBV10-3	TRBJ1-2*01	TRBJ1-2	TRBD1*01	TRBD1	5	11	19	28	5	8	13
2	2.15E-07	TGTGCCCGCCGTGACTAGCGGGGTAATACGAGCAGTACTTC	CARRD*R~*YEQYF	TRBV2*01, TRBV2*03	TRBV2	TRBJ2-7*01	TRBJ2-7	TRBD2*01	TRBD2	5	12	22	26	6	3	9
2	2.15E-07	TGTGCCGCCGTAGAGCGGAGGGGGGCACTGAAGCTTTCTTT	CAAVERR~GTEAFF	TRBV10-3*01, TRBV10-3*02	TRBV10-3	TRBJ1-1*01	TRBJ1-1	TRBD1*01, TRBD2*02, TRBD2*01	TRBD1, TRBD2	5	18	23	25	12	1	13
2	2.15E-07	TGTGCCGGCAGTGAATGCTCTCCTACAATGAGCAGCTCTTC	CAGSECS~YNEQLF	TRBV25-1*01	TRBV25-1	TRBJ2-1*01	TRBJ2-1	TRBD2*02, TRBD2*01	TRBD2	15	16	18	19	0	0	0
2	2.15E-07	TGTGCCGACACTAGCGGGGGGGCACAGATACGCAGTATTTT	CADTSGG~TDTQYF	TRBV6-4*02, TRBV6-4*01	TRBV6-4	TRBJ2-3*01	TRBJ2-3	TRBD2*01	TRBD2	5	9	20	21	3	0	3
2	2.15E-07	TGTGCCGAGAGGGGGGGGGGCAGGGTGTGGAGGCTTTCTTT	CAERGGG~GVEAFF	TRBV28*01	TRBV28	TRBJ1-1*01	TRBJ1-1	TRBD2*01	TRBD2	5	13	19	32	7	12	19
2	2.15E-07	TGTGCCATTACTCGGACAGAACCTCCTACGAGCAGTACTTC	CAITRTE~SYEQYF	TRBV10-3*01, TRBV10-3*02	TRBV10-3	TRBJ2-7*01	TRBJ2-7	TRBD1*01	TRBD1	7	13	18	22	5	3	8
2	2.15E-07	TGTGCCATCAGTCGGGACAGTTACACCGGGGAGCTGTTTTT	CAISRDS~HRGAVF	TRBV10-3*01, TRBV10-3*02	TRBV10-3	TRBJ2-2*01	TRBJ2-2	TRBD1*01	TRBD1	11	13	19	36	1	16	17
2	2.15E-07	TGTGCCATCAGTGGGGACAGGGGTTGTATGGCTACACCTTC	CAISGDR~LYGYTF	TRBV10-3*01, TRBV10-3*02	TRBV10-3	TRBJ1-2*01	TRBJ1-2	TRBD1*01	TRBD1	12	13	22	26	0	3	3
2	2.15E-07	TGTGCCATCAGTGAGTCGGGGGCAGGGGGGAGCAGTACTTC	CAISESG~RGEQYF	TRBV10-3*01, TRBV10-3*02	TRBV10-3	TRBJ2-7*01	TRBJ2-7	TRBD1*01	TRBD1	16	22	28	29	5	0	5
2	2.15E-07	TGTGCCATCAGTGAGTCGATTTGGGTCCCGAGCAGTACTTC	CAISESI~GPEQYF	TRBV10-3*01, TRBV10-3*02	TRBV10-3	TRBJ2-7*01	TRBJ2-7	TRBD1*01, TRBD2*02, TRBD2*01	TRBD1, TRBD2	16	24	27	28	7	0	7
2	2.15E-07	TGTGCCATCAGTGAGTCAGGAACTAATGAAAAACTGTTTTT	CAISESG~**KTVF	TRBV10-3*01, TRBV10-3*02	TRBV10-3	TRBJ1-4*01	TRBJ1-4	TRBD2*02, TRBD2*01	TRBD2	16	21	24	36	4	11	15
2	2.15E-07	TGTGCCATCAGTGAGTCAGACAGAAAGAGACCCAGCATTTT	CAISESD~KETQHF	TRBV10-3*01, TRBV10-3*02	TRBV10-3	TRBJ1-5*01	TRBJ1-5	TRBD1*01	TRBD1	16	18	22	30	1	7	8
2	2.15E-07	TGTGCCATCAGTGAGGGGCAGGGTCCTACGAGCAGTACTTC	CAISEGQ~SYEQYF	TRBV10-3*01, TRBV10-3*02	TRBV10-3	TRBJ2-7*01	TRBJ2-7	TRBD1*01	TRBD1	14	18	22	23	3	0	3
2	2.15E-07	TGTGCCATCAGCCGGGACAGGGCTACAATGAGCAGTTCTTC	CAISRDR~YNEQFF	TRBV10-3*01, TRBV10-3*02	TRBV10-3	TRBJ2-1*01	TRBJ2-1	TRBD1*01	TRBD1	10	13	21	22	2	0	2
2	2.15E-07	TGTGCCACCGGGAGACAGGGGGCTACAATGAGCAGTTCTTC	CATGRQG~YNEQFF	TRBV15*02	TRBV15	TRBJ2-1*01	TRBJ2-1	TRBD1*01	TRBD1	8	13	21	22	4	0	4
2	2.15E-07	TGTGCCACCAGCTTACAACAGGGGGAGATGGCTACACCTTC	CATSLQQ~GDGYTF	TRBV15*02	TRBV15	TRBJ1-2*01	TRBJ1-2	TRBD1*01	TRBD1	11	17	24	27	5	2	7
2	2.15E-07	TGTGCCACCAGCAGGGAACGACAGATTCAGCCCAGCATTTT	CATSRER~DSAQHF	TRBV15*02	TRBV15	TRBJ1-5*01	TRBJ1-5	TRBD1*01	TRBD1	11	19	23	30	7	6	13
2	2.15E-07	TGTGCCACCAGCAGAGGGGGGGGGACTATGGCTACACCTTC	CATSRGG~DYGYTF	TRBV15*01, TRBV15*02	TRBV15	TRBJ1-2*01	TRBJ1-2	TRBD2*01	TRBD2	11	17	23	24	5	0	5
2	2.15E-07	TGTGCCACCAGCAGAGATCAGGGTATTCAGCCCAGCATTTT	CATSRDQ~YSAQHF	TRBV15*02	TRBV15	TRBJ1-5*01	TRBJ1-5	TRBD1*01	TRBD1	11	18	22	30	6	7	13
2	2.15E-07	TGTGCCACCAGCAGAGATGCGGGGGCGATACGCAGTATTTT	CATSRDA~GDTQYF	TRBV15*02	TRBV15	TRBJ2-3*01	TRBJ2-3	TRBD2*01	TRBD2	11	18	24	26	6	1	7
2	2.15E-07	TGTGCCACCAGGGAGTTTGACTGGATTCACCCCTCCACTTT	CATREFD~DSPLHF	TRBV24-1*01	TRBV24-1	TRBJ1-6*02	TRBJ1-6	TRBD2*02, TRBD2*01	TRBD2	10	18	21	24	7	2	9
2	2.15E-07	TGTGCCACCAGAGATGGGGGATCGCCACTGAAGCTTTCTTT	CATRDGG~ATEAFF	TRBV24-1*01	TRBV24-1	TRBJ1-1*01	TRBJ1-1	TRBD1*01, TRBD2*01	TRBD1, TRBD2	14	15	19	25	0	5	5
2	2.15E-07	TGTGCCACCAAGGGAGGGCCGAATACAATGAGCAGTTCTTC	CATKGGP~YNEQFF	TRBV2*01, TRBV2*02, TRBV2*03	TRBV2	TRBJ2-1*01	TRBJ2-1	TRBD2*02	TRBD2	6	11	17	23	4	5	9
2	2.15E-07	TGTGCCAGTTTACAGGGAGGGCCAACTATGGCTACACCTTC	CASLQGG~NYGYTF	TRBV2*01, TRBV2*02, TRBV2*03	TRBV2	TRBJ1-2*01	TRBJ1-2	TRBD2*02	TRBD2	7	14	20	23	6	2	8
2	2.15E-07	TGTGCCAGTCGGCCCGGGGGGGTTACGCTGAAGCTTTCTTT	CASRPGG~YAEAFF	TRBV6-5*01	TRBV6-5	TRBJ1-1*01	TRBJ1-1	TRBD2*01	TRBD2	7	14	21	27	6	5	11
2	2.15E-07	TGTGCCAGTCAAACAGGTATAGCAATCAGCCCCAGCATTTT	CASQTGI~NQPQHF	TRBV6-3*01, TRBV6-2*01	TRBV6-3, TRBV6-2	TRBJ1-5*01	TRBJ1-5	TRBD1*01	TRBD1	7	12	16	19	4	2	6
2	2.15E-07	TGTGCCAGTACCAACGGATGGGGAACACTGAAGCCTTCTTT	CASTNGW~NTEAFF	TRBV19*01, TRBV19*03, TRBV19*02	TRBV19	TRBJ1-1*01	TRBJ1-1	TRBD1*01, TRBD2*02, TRBD2*01	TRBD1, TRBD2	9	19	21	22	9	0	9
2	2.15E-07	TGTGCCAGTAGTCTCGACAGGGGTATGAAAAACTGTTTTTT	CASSLDR~YEKLFF	TRBV19*01, TRBV19*02	TRBV19	TRBJ1-4*01	TRBJ1-4	TRBD1*01	TRBD1	11	15	22	24	3	1	4
2	2.15E-07	TGTGCCAGTAGTGGTAGCGCGAACACCGGGGAGCTGTTTTT	CASSGSA~HRGAVF	TRBV19*01, TRBV19*03, TRBV19*02	TRBV19	TRBJ2-2*01	TRBJ2-2	TRBD2*02, TRBD2*01	TRBD2	11	28	32	36	16	3	19
2	2.15E-07	TGTGCCAGTAGTATGGGACAGGGGTTGAAAAACTGTTTTTT	CASSMGQ~VEKLFF	TRBV19*01, TRBV19*02	TRBV19	TRBJ1-4*01	TRBJ1-4	TRBD1*01	TRBD1	13	14	23	25	0	1	1
2	2.15E-07	TGTGCCAGTAGTATGGACAGGGGTATGAAAAACTGTTTTTT	CASSMDR~YEKLFF	TRBV19*01, TRBV19*02	TRBV19	TRBJ1-4*01	TRBJ1-4	TRBD1*01	TRBD1	13	14	22	24	0	1	1
2	2.15E-07	TGTGCCAGTAGTATAGATGCTGGGCCAACGTCCTGACTTTC	CASSIDA~ANVLTF	TRBV19*01, TRBV19*02	TRBV19	TRBJ2-6*01	TRBJ2-6	TRBD2*02, TRBD2*01	TRBD2	16	18	20	21	1	0	1
2	2.15E-07	TGTGCCAGTAGCGGCGGGGGGTCTCCTACGAGCAGTACTTC	CASSGGG~SYEQYF	TRBV19*01, TRBV19*03, TRBV19*02	TRBV19	TRBJ2-7*01	TRBJ2-7	TRBD2*01	TRBD2	11	13	20	22	1	1	2
2	2.15E-07	TGTGCCAGTAGCAAGACAGGGTCTGCAACGAGCAGTACTTC	CASSKTG~CNEQYF	TRBV19*01, TRBV19*03, TRBV19*02	TRBV19	TRBJ2-7*01	TRBJ2-7	TRBD1*01	TRBD1	11	14	20	27	2	6	8
2	2.15E-07	TGTGCCAGCTGGGGGGGACAGGGAGGTCAGCCCAGCATTTT	CASWGGQ~RSAQHF	TRBV4-2*01	TRBV4-2	TRBJ1-5*01	TRBJ1-5	TRBD1*01	TRBD1	8	14	22	30	5	7	12
2	2.15E-07	TGTGCCAGCGCCTTAGCGGGAGGGCCAACGTCCTGACTTTC	CASALAG~ANVLTF	TRBV28*01	TRBV28	TRBJ2-6*01	TRBJ2-6	TRBD2*02	TRBD2	8	13	20	21	4	0	4
2	2.15E-07	TGTGCCAGCATAGGGGAGGGAGCTCCTACGAGCAGTACTTC	CASIGEG~SYEQYF	TRBV2*01, TRBV2*02, TRBV2*03	TRBV2	TRBJ2-7*01, TRBJ2-5*01	TRBJ2-7, TRBJ2-5	TRBD2*02	TRBD2	9	13	19	32	3	12	15
2	2.15E-07	TGTGCCAGCAGTTTTGGCAGGAAGAACAGCCCCAGCATTTT	CASSFGR~EQPQHF	TRBV12-4*01, TRBV12-3*01	TRBV12-4, TRBV12-3	TRBJ1-5*01	TRBJ1-5	TRBD1*01	TRBD1	13	17	20	26	3	5	8
2	2.15E-07	TGTGCCAGCAGTTTGGCCGGGGAGAACAGCCCCAGCATTTT	CASSLAG~EQPQHF	TRBV12-4*01, TRBV12-3*01	TRBV12-4, TRBV12-3	TRBJ1-5*01	TRBJ1-5	TRBD2*02, TRBD2*01	TRBD2	13	19	23	26	5	2	7
2	2.15E-07	TGTGCCAGCAGTTTGGGGGGAGCTCCTACGAGCAGTACTTC	CASSLGG~SYEQYF	TRBV12-4*01, TRBV28*01, TRBV12-3*01	TRBV12-4, TRBV28, TRBV12-3	TRBJ2-7*01	TRBJ2-7	TRBD2*01	TRBD2	13	14	19	22	0	2	2
2	2.15E-07	TGTGCCAGCAGTTTGGACCCGCTTGGTATGGCTACACCTTC	CASSLDP~WYGYTF	TRBV12-4*01, TRBV12-3*01	TRBV12-4, TRBV12-3	TRBJ1-2*01	TRBJ1-2	TRBD2*02, TRBD2*01	TRBD2	13	17	22	26	3	3	6
2	2.15E-07	TGTGCCAGCAGTTTGGAGGGCAGGGGGGAAAACTGTTTTTT	CASSLEG~GGKLFF	TRBV28*01	TRBV28	TRBJ1-4*01	TRBJ1-4	TRBD1*01	TRBD1	13	20	26	28	6	1	7
2	2.15E-07	TGTGCCAGCAGTTTATTGGGGGGCACTACGAGCAGTACTTC	CASSLLG~HYEQYF	TRBV12-4*01, TRBV12-4*02, TRBV12-3*01	TRBV12-4, TRBV12-3	TRBJ2-7*01	TRBJ2-7	TRBD1*01, TRBD2*01	TRBD1, TRBD2	14	18	23	25	3	1	4
2	2.15E-07	TGTGCCAGCAGTTTAGCCTCTAACACCGGGGAGCTGTTTTT	CASSLAS~HRGAVF	TRBV12-4*01, TRBV6-5*01, TRBV12-3*01	TRBV12-4, TRBV6-5, TRBV12-3	TRBJ2-2*01	TRBJ2-2	TRBD2*02, TRBD2*01	TRBD2	16	28	32	36	11	3	14
2	2.15E-07	TGTGCCAGCAGTTTAGGCGGAGGCAGGGGGGCTACACCTTC	CASSLGG~QGGYTF	TRBV12-4*01, TRBV12-3*01	TRBV12-4, TRBV12-3	TRBJ1-2*01	TRBJ1-2	TRBD1*01	TRBD1	15	23	28	29	7	0	7
2	2.15E-07	TGTGCCAGCAGTTTAGACAGGGAGAACAGCCCCAGCATTTT	CASSLDR~EQPQHF	TRBV12-4*01, TRBV12-3*01	TRBV12-4, TRBV12-3	TRBJ1-5*01	TRBJ1-5	TRBD1*01	TRBD1	15	16	21	26	0	4	4
2	2.15E-07	TGTGCCAGCAGTTTAAGACAGGGAGAGAGACCCAGTACTTC	CASSLRQ~RETQYF	TRBV12-4*01, TRBV12-3*01	TRBV12-4, TRBV12-3	TRBJ2-5*01	TRBJ2-5	TRBD1*01	TRBD1	14	16	22	25	1	2	3
2	2.15E-07	TGTGCCAGCAGTTTAAGACAGGGAGAACAGCCCTCCACTTT	CASSLRQ~RTALHF	TRBV12-4*01, TRBV12-3*01	TRBV12-4, TRBV12-3	TRBJ1-6*01	TRBJ1-6	TRBD1*01	TRBD1	14	16	22	30	1	7	8
2	2.15E-07	TGTGCCAGCAGTTCCTTCAATAGCAATCAGCCCAGCATTTT	CASSSFN~QSAQHF	TRBV7-9*03, TRBV7-9*01, TRBV7-8*01, TRBV7-9*04, TRBV7-9*02, TRBV7-8*03	TRBV7-9, TRBV7-8	TRBJ1-5*01	TRBJ1-5	TRBD2*02, TRBD2*01	TRBD2	10	20	23	30	9	6	15
2	2.15E-07	TGTGCCAGCAGTTCCGGGACAGGGATTCACCCCTCCACTTT	CASSSGT~DSPLHF	TRBV12-4*01, TRBV27*01, TRBV12-3*01	TRBV12-4, TRBV27, TRBV12-3	TRBJ1-6*02, TRBJ1-6*01	TRBJ1-6	TRBD1*01	TRBD1	12	15	23	24	2	0	2
2	2.15E-07	TGTGCCAGCAGTTCATCGCGGGAGGCAATGAGCAGTTCTTC	CASSSSR~GNEQFF	TRBV6-4*02, TRBV6-4*01	TRBV6-4	TRBJ2-1*01	TRBJ2-1	TRBD2*02	TRBD2	11	17	24	25	5	0	5
2	2.15E-07	TGTGCCAGCAGTTACTCGGGGGCAATCAGCCCCAGCATTTT	CASSYSG~NQPQHF	TRBV6-5*01	TRBV6-5	TRBJ1-5*01	TRBJ1-5	TRBD1*01, TRBD2*01	TRBD1, TRBD2	16	17	20	21	0	0	0
2	2.15E-07	TGTGCCAGCAGTCCAAACTCGGAGGAGGGGAGCTGTTTTTT	CASSPNS~GGELFF	TRBV6-4*02, TRBV6-4*01	TRBV6-4	TRBJ2-2*01	TRBJ2-2	TRBD2*02	TRBD2	11	20	24	26	8	1	9
2	2.15E-07	TGTGCCAGCAGTGTGGTGATAGGTTGGGAAAAACTGTTTTT	CASSVVI~LGKTVF	TRBV2*01, TRBV2*02, TRBV2*03	TRBV2	TRBJ1-4*01	TRBJ1-4	TRBD1*01, TRBD2*02, TRBD2*01	TRBD1, TRBD2	12	25	28	36	12	7	19
2	2.15E-07	TGTGCCAGCAGTGTGGGCAGGGCGGATCACCCCTCCACTTT	CASSVGR~GSPLHF	TRBV2*01, TRBV2*02, TRBV2*03	TRBV2	TRBJ1-6*02	TRBJ1-6	TRBD1*01	TRBD1	12	17	21	26	4	4	8
2	2.15E-07	TGTGCCAGCAGTGGTTCCCGGGGCAATCAGCCCAGCATTTT	CASSGSR~QSAQHF	TRBV2*01, TRBV2*02, TRBV2*03	TRBV2	TRBJ1-5*01	TRBJ1-5	TRBD1*01, TRBD2*02, TRBD2*01	TRBD1, TRBD2	12	19	23	30	6	6	12
2	2.15E-07	TGTGCCAGCAGTGGCGGGCAGGGGGGTACGAGCAGTACTTC	CASSGGQ~GYEQYF	TRBV3-1*02, TRBV3-1*01	TRBV3-1	TRBJ2-7*01	TRBJ2-7	TRBD1*01	TRBD1	10	18	24	26	7	1	8
2	2.15E-07	TGTGCCAGCAGTGGGGGGACAGGGTCTCACCCCTCCACTTT	CASSGGT~VSPLHF	TRBV6-1*01	TRBV6-1	TRBJ1-6*02	TRBJ1-6	TRBD1*01	TRBD1	12	15	23	26	2	2	4
2	2.15E-07	TGTGCCAGCAGTGACTCGGTTGGGGGCGAGCAGCTTTCTTT	CASSDSV~GRAAFF	TRBV6-4*02, TRBV28*01, TRBV6-4*01	TRBV6-4, TRBV28	TRBJ1-1*01	TRBJ1-1	TRBD1*01	TRBD1	16	21	26	31	4	4	8
2	2.15E-07	TGTGCCAGCAGTGACGGGGGCCCACAGATACGCAGTATTTT	CASSDGG~TDTQYF	TRBV6-4*02, TRBV6-4*01	TRBV6-4	TRBJ2-3*01	TRBJ2-3	TRBD1*01	TRBD1	14	15	20	22	0	1	1
2	2.15E-07	TGTGCCAGCAGTGACGGGGGGCCTACAATGAGCAGTTCTTC	CASSDGG~YNEQFF	TRBV6-4*02, TRBV7-6*01, TRBV7-6*02, TRBV6-4*01	TRBV6-4, TRBV7-6	TRBJ2-1*01	TRBJ2-1	TRBD2*01	TRBD2	10	14	20	21	3	0	3
2	2.15E-07	TGTGCCAGCAGTGACGGGGGGCCACAGATACGCAGTATTTT	CASSDGG~TDTQYF	TRBV6-4*02, TRBV6-4*01	TRBV6-4	TRBJ2-3*01	TRBJ2-3	TRBD1*01, TRBD2*01	TRBD1, TRBD2	14	16	21	22	1	0	1
2	2.15E-07	TGTGCCAGCAGTGACGGGGGGACACCGGGGAGCTGTTTTTT	CASSDGG~TGELFF	TRBV6-4*02, TRBV6-4*01	TRBV6-4	TRBJ2-2*01	TRBJ2-2	TRBD2*01	TRBD2	14	15	20	21	0	0	0
2	2.15E-07	TGTGCCAGCAGTGACGGACAGGGGATTCACCCCTCCACTTT	CASSDGQ~DSPLHF	TRBV6-4*02, TRBV10-3*01, TRBV10-3*02, TRBV6-4*01	TRBV6-4, TRBV10-3	TRBJ1-6*02, TRBJ1-6*01	TRBJ1-6	TRBD1*01	TRBD1	14	15	23	24	0	0	0
2	2.15E-07	TGTGCCAGCAGTGAATTTCGCGTGGGTTCACCCTCCACTTT	CASSEFR~GFTLHF	TRBV25-1*01	TRBV25-1	TRBJ1-6*02	TRBJ1-6	TRBD1*01, TRBD2*02, TRBD2*01	TRBD1, TRBD2	15	23	25	30	7	4	11
2	2.15E-07	TGTGCCAGCAGTGAACGCAGGGAAAATGAAAAACTGTTTTT	CASSERR~K*KTVF	TRBV25-1*01	TRBV25-1	TRBJ1-4*01	TRBJ1-4	TRBD1*01	TRBD1	14	17	21	36	2	14	16
2	2.15E-07	TGTGCCAGCAGTGAAGCGGGGGGGCCAATGAGCAGTTCTTC	CASSEAG~ANEQFF	TRBV6-4*02, TRBV6-4*01	TRBV6-4	TRBJ2-1*01	TRBJ2-1	TRBD2*01	TRBD2	13	14	23	25	0	1	1
2	2.15E-07	TGTGCCAGCAGTATAGCGGGGGGACAGATACGCAGTATTTT	CASSIAG~TDTQYF	TRBV6-4*02, TRBV6-4*01	TRBV6-4	TRBJ2-3*01	TRBJ2-3	TRBD2*01	TRBD2	11	13	22	23	1	0	1
2	2.15E-07	TGTGCCAGCAGCTTTGGGGGGCCGAGTACGAGTAGTACTTC	CASSFGG~EYE*YF	TRBV7-9*01, TRBV7-9*02	TRBV7-9	TRBJ2-7*01	TRBJ2-7	TRBD1*01, TRBD2*01	TRBD1, TRBD2	13	16	21	26	2	4	6
2	2.15E-07	TGTGCCAGCAGCTTCTCTGGATGAACACTGAAGCTTTCTTT	CASSFSG~NTEAFF	TRBV7-9*03, TRBV7-9*01, TRBV7-9*04, TRBV7-9*02, TRBV7-2*04, TRBV7-2*01	TRBV7-9, TRBV7-2	TRBJ1-1*01	TRBJ1-1	TRBD1*01, TRBD2*02, TRBD2*01	TRBD1, TRBD2	13	18	20	21	4	0	4
2	2.15E-07	TGTGCCAGCAGCTTCCGGGACTAGCGGGCGAGCAGTACTTC	CASSFRD~AGEQYF	TRBV9*02, TRBV9*01, TRBV9*03	TRBV9	TRBJ2-7*01	TRBJ2-7	TRBD2*02, TRBD2*01	TRBD2	11	16	27	28	4	0	4
2	2.15E-07	TGTGCCAGCAGCTTCAGTCAGGGGGAGATGGCTACACCTTC	CASSFSQ~GDGYTF	TRBV7-2*02	TRBV7-2	TRBJ1-2*01	TRBJ1-2	TRBD1*01	TRBD1	13	18	24	27	4	2	6
2	2.15E-07	TGTGCCAGCAGCTTGCGGGGGGGCCCGGGGAGCTGTTTTTT	CASSLRG~PGELFF	TRBV11-3*01	TRBV11-3	TRBJ2-2*01	TRBJ2-2	TRBD2*01	TRBD2	13	14	22	24	0	1	1
2	2.15E-07	TGTGCCAGCAGCTTGGTTAGCAACACCGGGGAGCTGTTTTT	CASSLVS~HRGAVF	TRBV5-4*01	TRBV5-4	TRBJ2-2*01	TRBJ2-2	TRBD2*02, TRBD2*01	TRBD2	15	28	32	36	12	3	15
2	2.15E-07	TGTGCCAGCAGCTTGGCGGTCTCCGGTGAAAAACTGTTTTT	CASSLAV~R*KTVF	TRBV7-9*01, TRBV7-9*02	TRBV7-9	TRBJ1-4*01	TRBJ1-4	TRBD2*02, TRBD2*01	TRBD2	13	15	18	36	1	17	18
2	2.15E-07	TGTGCCAGCAGCTTGGGACAGGGTTGGAACCCCTCCACTTT	CASSLGQ~LEPLHF	TRBV7-6*01	TRBV7-6	TRBJ1-6*01	TRBJ1-6	TRBD1*01	TRBD1	13	14	22	28	0	5	5
2	2.15E-07	TGTGCCAGCAGCTTGAGTGGCCAGACAGGGGCAACACCTTC	CASSLSG~DRGNTF	TRBV7-9*03, TRBV7-9*01, TRBV7-9*04, TRBV7-9*02	TRBV7-9	TRBJ1-2*01	TRBJ1-2	TRBD1*01	TRBD1	13	23	28	29	9	0	9
2	2.15E-07	TGTGCCAGCAGCTTATTGGGGCAGGCTACGAGCAGTACTTC	CASSLLG~GYEQYF	TRBV7-4*01	TRBV7-4	TRBJ2-7*01	TRBJ2-7	TRBD1*01	TRBD1	14	17	21	25	2	3	5
2	2.15E-07	TGTGCCAGCAGCTTAGGTGGGGGCCTGAGACCCAGTACTTC	CASSLGG~PETQYF	TRBV7-9*01, TRBV7-9*02	TRBV7-9	TRBJ2-5*01	TRBJ2-5	TRBD1*01	TRBD1	15	18	23	26	2	2	4
2	2.15E-07	TGTGCCAGCAGCTTAGGGTTCAGCACCGGGGAGCTGTTTTT	CASSLGF~HRGAVF	TRBV7-2*04, TRBV7-2*01	TRBV7-2	TRBJ2-2*01	TRBJ2-2	TRBD2*02, TRBD2*01	TRBD2	15	28	32	36	12	3	15
2	2.15E-07	TGTGCCAGCAGCTTAGGGGTCGGGGCACTGAAGCTTTCTTT	CASSLGV~GTEAFF	TRBV7-9*01, TRBV7-9*02	TRBV7-9	TRBJ1-1*01	TRBJ1-1	TRBD2*01	TRBD2	15	20	24	25	4	0	4
2	2.15E-07	TGTGCCAGCAGCTTAGGGGGGTTAGGAATGAGCAGTTCTTC	CASSLGG~RNEQFF	TRBV7-2*04, TRBV7-2*01	TRBV7-2	TRBJ2-1*01	TRBJ2-1	TRBD1*01, TRBD2*01	TRBD1, TRBD2	15	16	20	26	0	5	5
2	2.15E-07	TGTGCCAGCAGCTTAGGGGGGGCCTGAAGACCCAGTACTTC	CASSLGG~LKTQYF	TRBV7-2*04, TRBV7-2*01	TRBV7-2	TRBJ2-5*01	TRBJ2-5	TRBD1*01, TRBD2*01	TRBD1, TRBD2	15	17	22	27	1	4	5
2	2.15E-07	TGTGCCAGCAGCTTAGAGAGGGGCACCGGGGAGCTGTTTTT	CASSLER~HRGAVF	TRBV7-6*01	TRBV7-6	TRBJ2-2*01	TRBJ2-2	TRBD1*01, TRBD2*02, TRBD2*01	TRBD1, TRBD2	15	18	22	36	2	13	15
2	2.15E-07	TGTGCCAGCAGCTCCCAGGGGGGCCTGAAAAACTGTTTTTT	CASSSQG~PEKLFF	TRBV7-9*03, TRBV7-9*01, TRBV7-9*04, TRBV7-9*02	TRBV7-9	TRBJ1-4*01	TRBJ1-4	TRBD1*01	TRBD1	13	15	21	25	1	3	4
2	2.15E-07	TGTGCCAGCAGCTCCGAAGACAGGGTTAAAAAACTGTTTTT	CASSSED~G*KTVF	TRBV7-2*04, TRBV7-2*01	TRBV7-2	TRBJ1-4*01	TRBJ1-4	TRBD1*01	TRBD1	12	18	24	36	5	11	16
2	2.15E-07	TGTGCCAGCAGCTCGAGGACGGTGGAAACACCATATATTTT	CASSSRT~GNTIYF	TRBV11-3*01, TRBV11-3*02	TRBV11-3	TRBJ1-3*01	TRBJ1-3	TRBD1*01, TRBD2*02, TRBD2*01	TRBD1, TRBD2	12	16	19	22	3	2	5
2	2.15E-07	TGTGCCAGCAGCTCACGGGGGCTTCCTACGAGCAGTACTTC	CASSSRG~SYEQYF	TRBV5-8*01, TRBV5-8*02	TRBV5-8	TRBJ2-7*01	TRBJ2-7	TRBD1*01, TRBD2*01	TRBD1, TRBD2	12	16	21	23	3	1	4
2	2.15E-07	TGTGCCAGCAGCTCAGCAGGGGGCGATCACCCCTCCACTTT	CASSSAG~RSPLHF	TRBV7-8*01	TRBV7-8	TRBJ1-6*01	TRBJ1-6	TRBD1*01	TRBD1	16	17	23	26	0	2	2
2	2.15E-07	TGTGCCAGCAGCTCAGGGGGCCCACAGATACGCAGTATTTT	CASSSGG~TDTQYF	TRBV6-5*01	TRBV6-5	TRBJ2-3*01	TRBJ2-3	TRBD1*01	TRBD1	10	13	20	22	2	1	3
2	2.15E-07	TGTGCCAGCAGCTGGGCGGGATGCGCCACGAGCAGTACTTC	CASSWAG~RHEQYF	TRBV7-9*03, TRBV7-9*01, TRBV7-9*04, TRBV7-9*02, TRBV4-2*01	TRBV7-9, TRBV4-2	TRBJ2-7*01	TRBJ2-7	TRBD2*02	TRBD2	12	15	20	27	2	6	8
2	2.15E-07	TGTGCCAGCAGCTGGGGTTAGCTAATGAAAAACTGTTTTTT	CASSWG*~NEKLFF	TRBV7-8*01, TRBV7-8*03	TRBV7-8	TRBJ1-4*01	TRBJ1-4	TRBD1*01, TRBD2*01	TRBD1, TRBD2	12	13	16	21	0	4	4
2	2.15E-07	TGTGCCAGCAGCTGGGGGTTAGCTAATGAAAAACTGTTTTT	CASSWGL~**KTVF	TRBV7-8*01, TRBV7-8*03	TRBV7-8	TRBJ1-4*01	TRBJ1-4	TRBD1*01, TRBD2*01	TRBD1, TRBD2	12	13	17	36	0	18	18
2	2.15E-07	TGTGCCAGCAGCTGGGGACGACAGCAGATACGCAGTATTTT	CASSWGR~ADTQYF	TRBV5-5*01	TRBV5-5	TRBJ2-3*01	TRBJ2-3	TRBD1*01, TRBD2*02, TRBD2*01	TRBD1, TRBD2	12	19	23	24	6	0	6
2	2.15E-07	TGTGCCAGCAGCTGGGGAGACAGGGGAATGGCTACACCTTC	CASSWGD~GNGYTF	TRBV11-2*03	TRBV11-2	TRBJ1-2*01	TRBJ1-2	TRBD1*01	TRBD1	11	18	25	27	6	1	7
2	2.15E-07	TGTGCCAGCAGCTACCTCCCCCTAGCGGGGCCCAGTACTTC	CASSYLP~SGAQYF	TRBV7-8*01, TRBV7-8*03	TRBV7-8	TRBJ2-5*01	TRBJ2-5	TRBD2*01	TRBD2	12	21	29	30	8	0	8
2	2.15E-07	TGTGCCAGCAGCTACACAGGGGGGGAGAAAAACTGTTTTTT	CASSYTG~GEKLFF	TRBV14*01, TRBV14*02	TRBV14	TRBJ1-4*01	TRBJ1-4	TRBD1*01	TRBD1	11	15	22	26	3	3	6
2	2.15E-07	TGTGCCAGCAGCTACAGGTTTGCACTCAGCCCCAGCATTTT	CASSYRF~TQPQHF	TRBV25-1*01	TRBV25-1	TRBJ1-5*01	TRBJ1-5	TRBD1*01	TRBD1	10	13	17	21	2	3	5
2	2.15E-07	TGTGCCAGCAGCTAGGAGCGGGCAGGCAGCCCCAGCATTTT	CASS*ER~RQPQHF	TRBV7-9*03, TRBV7-9*01, TRBV7-9*04, TRBV7-9*02	TRBV7-9	TRBJ1-5*01	TRBJ1-5	TRBD2*02, TRBD2*01	TRBD2	12	16	21	26	3	4	7
2	2.15E-07	TGTGCCAGCAGCCTCGGTGGGGGCCCTACGAGCAGTACTTC	CASSLGG~PYEQYF	TRBV5-6*01, TRBV7-2*04, TRBV7-2*01	TRBV5-6, TRBV7-2	TRBJ2-7*01	TRBJ2-7	TRBD1*01	TRBD1	11	18	23	24	6	0	6
2	2.15E-07	TGTGCCAGCAGCCTCGGGGGGGCTACAATGAGCAGTTCTTC	CASSLGG~YNEQFF	TRBV7-9*01, TRBV7-3*05, TRBV7-9*02, TRBV7-3*01	TRBV7-9, TRBV7-3	TRBJ2-1*01	TRBJ2-1	TRBD2*01	TRBD2	11	14	21	22	2	0	2
2	2.15E-07	TGTGCCAGCAGCCTGGGACAGGGGTCTACGAGCAGTACTTC	CASSLGQ~VYEQYF	TRBV7-9*01, TRBV7-9*02	TRBV7-9	TRBJ2-7*01	TRBJ2-7	TRBD1*01	TRBD1	11	14	23	25	2	1	3
2	2.15E-07	TGTGCCAGCAGCCCTCCCGGGGGGAAGATACGCAGTATTTT	CASSPPG~EDTQYF	TRBV9*02, TRBV9*01, TRBV9*03	TRBV9	TRBJ2-3*01	TRBJ2-3	TRBD2*02, TRBD2*01	TRBD2	11	12	18	25	0	6	6
2	2.15E-07	TGTGCCAGCAGCCCCTCGGGGGGGCAAACGTCCTGACTTTC	CASSPSG~ANVLTF	TRBV9*02, TRBV9*01, TRBV9*03	TRBV9	TRBJ2-6*01	TRBJ2-6	TRBD2*02	TRBD2	11	12	16	20	0	3	3
2	2.15E-07	TGTGCCAGCAGCCCCGGGACAGGGGGGAGGAGCAGTTCTTC	CASSPGT~GEEQFF	TRBV5-5*01, TRBV7-8*01, TRBV7-8*03, TRBV5-5*02, TRBV5-5*03	TRBV5-5, TRBV7-8	TRBJ2-1*01	TRBJ2-1	TRBD1*01	TRBD1	11	15	25	29	3	3	6
2	2.15E-07	TGTGCCAGCAGCCGTAGCGGGGGCAAGAGACCCAGTACTTC	CASSRSG~QETQYF	TRBV11-2*03	TRBV11-2	TRBJ2-5*01	TRBJ2-5	TRBD2*01	TRBD2	11	14	22	23	2	0	2
2	2.15E-07	TGTGCCAGCAGCCGCGGACCGGCAGTTCACCCCTCCACTTT	CASSRGP~SSPLHF	TRBV7-4*01, TRBV11-1*01	TRBV7-4, TRBV11-1	TRBJ1-6*01	TRBJ1-6	TRBD1*01, TRBD2*02, TRBD2*01	TRBD1, TRBD2	11	15	18	25	3	6	9
2	2.15E-07	TGTGCCAGCAGCCGGGGGACAGATAATGAAAAACTGTTTTT	CASSRGT~**KTVF	TRBV7-9*03, TRBV7-9*01, TRBV7-9*04, TRBV7-9*02	TRBV7-9	TRBJ1-4*01	TRBJ1-4	TRBD1*01	TRBD1	11	15	21	36	3	14	17
2	2.15E-07	TGTGCCAGCAGCCAAGACTGGGGGGACATGAAGCTTTCTTT	CASSQDW~GHEAFF	TRBV14*01	TRBV14	TRBJ1-1*01	TRBJ1-1	TRBD1*01, TRBD2*01	TRBD1, TRBD2	16	22	27	28	5	0	5
2	2.15E-07	TGTGCCAGCAGCGTTGCGGGGAGGAAGAGGGCTACACCTTC	CASSVAG~EEGYTF	TRBV9*02, TRBV9*01	TRBV9	TRBJ1-2*01	TRBJ1-2	TRBD2*02, TRBD2*01	TRBD2	13	18	23	29	4	5	9
2	2.15E-07	TGTGCCAGCAGCGTAGCGCTGGGGGACGTGGCTACACCTTC	CASSVAL~GRGYTF	TRBV9*02, TRBV9*01	TRBV9	TRBJ1-2*01	TRBJ1-2	TRBD1*01, TRBD2*02, TRBD2*01	TRBD1, TRBD2	15	22	26	28	6	1	7
2	2.15E-07	TGTGCCAGCAGCGTAGCGGGGGGGCAGGTGAGCAGTTCTTC	CASSVAG~AGEQFF	TRBV9*02, TRBV9*01	TRBV9	TRBJ2-1*01	TRBJ2-1	TRBD2*01	TRBD2	15	16	23	28	0	4	4
2	2.15E-07	TGTGCCAGCAGCGTAGGGGGGAGCTCTATGGCTACACCTTC	CASSVGG~LYGYTF	TRBV5-6*01, TRBV11-2*03	TRBV11-2, TRBV5-6	TRBJ1-2*01	TRBJ1-2	TRBD1*01, TRBD2*01	TRBD1, TRBD2	11	14	19	25	2	5	7
2	2.15E-07	TGTGCCAGCAGCGTAGGACAGGGGGTCAGCCCCAGCATTTT	CASSVGQ~GQPQHF	TRBV9*02, TRBV9*01	TRBV9	TRBJ1-5*01	TRBJ1-5	TRBD1*01	TRBD1	15	16	24	25	0	0	0
2	2.15E-07	TGTGCCAGCAGCGTAGGAGGGGGGGCGAGACCCAGTACTTC	CASSVGG~GETQYF	TRBV9*02, TRBV9*01	TRBV9	TRBJ2-5*01	TRBJ2-5	TRBD2*01	TRBD2	15	18	24	26	2	1	3
2	2.15E-07	TGTGCCAGCAGCGTAGACAGGTCCTCTACGAGCAGTACTTC	CASSVDR~LYEQYF	TRBV9*02, TRBV9*01	TRBV9	TRBJ2-7*01	TRBJ2-7	TRBD1*01	TRBD1	15	16	20	25	0	4	4
2	2.15E-07	TGTGCCAGCAGCGCTGACAGGGGGCTATATAGCAGTACTTC	CASSADR~AI*QYF	TRBV7-9*03, TRBV7-9*01, TRBV7-9*04, TRBV7-9*02	TRBV7-9	TRBJ2-7*01	TRBJ2-7	TRBD1*01	TRBD1	11	15	24	30	3	5	8
2	2.15E-07	TGTGCCAGCAGCGCTAGCGGGGGGCAGGTGAGCAGTTCTTC	CASSASG~AGEQFF	TRBV7-6*01, TRBV7-6*02	TRBV7-6	TRBJ2-1*01	TRBJ2-1	TRBD2*01	TRBD2	11	13	23	28	1	4	5
2	2.15E-07	TGTGCCAGCAGCGCCCCGGAGGGTATGGAAAAACTGTTTTT	CASSAPE~YGKTVF	TRBV2*01, TRBV2*02, TRBV2*03	TRBV2	TRBJ1-4*01	TRBJ1-4	TRBD2*02	TRBD2	10	17	22	36	6	13	19
2	2.15E-07	TGTGCCAGCAGCGCCGGGACAGGGATTCACCCCTCCACTTT	CASSAGT~DSPLHF	TRBV9*02, TRBV9*01, TRBV9*03	TRBV9	TRBJ1-6*01	TRBJ1-6	TRBD1*01	TRBD1	12	15	23	24	2	0	2
2	2.15E-07	TGTGCCAGCAGCGCCGGACCGAGAAATCAGCCCAGCATTTT	CASSAGP~KSAQHF	TRBV9*02, TRBV9*01, TRBV9*03	TRBV9	TRBJ1-5*01	TRBJ1-5	TRBD1*01, TRBD2*02, TRBD2*01	TRBD1, TRBD2	12	15	18	30	2	11	13
2	2.15E-07	TGTGCCAGCAGCGCGACAGGGTTGGGAGAGACCAGTACTTC	CASSATG~GRDQYF	TRBV5-4*01, TRBV5-4*03, TRBV5-4*04	TRBV5-4	TRBJ2-5*01	TRBJ2-5	TRBD1*01	TRBD1	11	14	20	31	2	10	12
2	2.15E-07	TGTGCCAGCAGCGGGGGGACAGGGTTCAGCCCCAGCATTTT	CASSGGT~VQPQHF	TRBV9*02, TRBV9*01, TRBV9*03	TRBV9	TRBJ1-5*01	TRBJ1-5	TRBD1*01	TRBD1	12	15	23	25	2	1	3
2	2.15E-07	TGTGCCAGCAGCATAGCGGGGGCACAGATACGCAGTATTTT	CASSIAG~TDTQYF	TRBV7-6*01	TRBV7-6	TRBJ2-3*01	TRBJ2-3	TRBD1*01, TRBD2*01	TRBD1, TRBD2	16	17	20	21	0	0	0
2	2.15E-07	TGTGCCAGCAGCAGGGAGGGGGACAAGAGACCCAGTACTTC	CASSREG~QETQYF	TRBV7-9*03, TRBV5-6*01, TRBV7-9*01, TRBV7-9*04, TRBV7-9*02	TRBV7-9, TRBV5-6	TRBJ2-5*01	TRBJ2-5	TRBD2*02, TRBD2*01	TRBD2	11	13	19	23	1	3	4
2	2.15E-07	TGTGCCAGCAGCAAGACAGTTAACACCGGGGAGCTGTTTTT	CASSKTV~HRGAVF	TRBV7-8*01, TRBV7-8*03	TRBV7-8	TRBJ2-2*01	TRBJ2-2	TRBD1*01, TRBD2*02, TRBD2*01	TRBD1, TRBD2	11	14	18	36	2	17	19
2	2.15E-07	TGTGCCAGCAGGGGGTAGGGGACCCTGGGGGCTACACCTTC	CASRG*G~PGGYTF	TRBV2*01, TRBV27*01, TRBV2*02, TRBV2*03	TRBV2, TRBV27	TRBJ1-2*01	TRBJ1-2	TRBD1*01, TRBD2*02, TRBD2*01	TRBD1, TRBD2	10	18	22	29	7	6	13
2	2.15E-07	TGTGCCAGCAGGGGGGACAGGGGAACCATGGCTACACCTTC	CASRGDR~NHGYTF	TRBV12-4*01, TRBV12-3*01	TRBV12-4, TRBV12-3	TRBJ1-2*01	TRBJ1-2	TRBD1*01	TRBD1	10	13	22	23	2	0	2
2	2.15E-07	TGTGCCAGCAGGGATACAGGGGGCAAGAGACCCAGTACTTC	CASRDTG~QETQYF	TRBV28*01	TRBV28	TRBJ2-5*01	TRBJ2-5	TRBD1*01	TRBD1	10	15	22	23	4	0	4
2	2.15E-07	TGTGCCAGCAGATAAGACAGGGAGAGCAGCCCCAGCATTTT	CASR*DR~EQPQHF	TRBV12-4*01, TRBV12-3*01	TRBV12-4, TRBV12-3	TRBJ1-5*01	TRBJ1-5	TRBD1*01	TRBD1	10	15	21	26	4	4	8
2	2.15E-07	TGTGCCAGCAATCCTGGCAGTCCAAATTCACCCCTCACTTT	CASNPGS~KFTPHF	TRBV2*01, TRBV2*02, TRBV2*03	TRBV2	TRBJ1-6*01	TRBJ1-6	TRBD1*01, TRBD2*02, TRBD2*01	TRBD1, TRBD2	9	30	34	35	20	0	20
2	2.15E-07	TGTGCCAGCAACGCCATTTACCGGGGGAGACCCAATACTTC	CASNAIY~GETQYF	TRBV7-9*03, TRBV7-9*01, TRBV7-9*04, TRBV7-9*02, TRBV7-9*05	TRBV7-9	TRBJ2-5*01	TRBJ2-5	TRBD2*01	TRBD2	9	21	25	26	11	0	11
2	2.15E-07	TGTGCCAGACGGGACGGGGGCCCCAAGAGACCCAGTACTTC	CARRDGG~QETQYF	TRBV30*05, TRBV30*01, TRBV14*01, TRBV14*02	TRBV30, TRBV14	TRBJ2-5*01	TRBJ2-5	TRBD1*01, TRBD2*01	TRBD1, TRBD2	7	15	20	22	7	1	8
2	2.15E-07	TGTGCCAGACACCGGGACAGGGGGCCTACGAGCAGTACTTC	CARHRDR~AYEQYF	TRBV7-9*03, TRBV7-9*01, TRBV7-9*04, TRBV7-9*02, TRBV7-9*05, TRBV7-9*06	TRBV7-9	TRBJ2-7*01	TRBJ2-7	TRBD1*01	TRBD1	7	13	23	24	5	0	5
2	2.15E-07	TGTGCCAAGTCGACAGGGGGGGGGTTCAGCCCCAGCATTTT	CAKSTGG~VQPQHF	TRBV19*01, TRBV19*03, TRBV19*02	TRBV19	TRBJ1-5*01	TRBJ1-5	TRBD1*01	TRBD1	6	11	19	25	4	5	9
2	2.15E-07	TGTGCAGTAGTGTTAACAGGCTCCACAATGAGCAGTTCTTC	CAVVLTG~HNEQFF	TRBV19*01, TRBV19*03, TRBV19*02	TRBV19	TRBJ2-1*01	TRBJ2-1	TRBD1*01	TRBD1	4	15	19	24	10	4	14
2	2.15E-07	TGTGCAGCACGCGCAGGGGAGACGACAATGAGCAGTTCTTC	CAARAGE~DNEQFF	TRBV2*01, TRBV2*02, TRBV2*03	TRBV2	TRBJ2-1*01	TRBJ2-1	TRBD1*01	TRBD1	4	13	18	24	8	5	13
2	2.15E-07	TGTGCAGCAGTCCAAACTCGGAGGGAGGGGAGCTGTTTTTT	CAAVQTR~GGELFF	TRBV6-4*02, TRBV6-4*01	TRBV6-4	TRBJ2-2*01	TRBJ2-2	TRBD2*02	TRBD2	4	19	24	26	14	1	15
2	2.15E-07	TGTGCAGCAGTCGCGTTCTCTCCTACAATGAGCAGTTCTTC	CAAVAFS~YNEQFF	TRBV6-5*01	TRBV6-5	TRBJ2-1*01	TRBJ2-1	TRBD2*02, TRBD2*01	TRBD2	4	8	11	19	3	7	10
2	2.15E-07	TGTGCAGCAGTGAATATGGCATGAACACTGAAGCTTTCTTT	CAAVNMA~NTEAFF	TRBV2*01, TRBV2*02, TRBV2*03	TRBV2	TRBJ1-1*01	TRBJ1-1	TRBD1*01, TRBD2*02, TRBD2*01	TRBD1, TRBD2	4	17	19	21	12	1	13
2	2.15E-07	TGTGCAGCAGTAGCGGGAGGGTCGGCAATGAGCAGTTCTTC	CAAVAGG~GNEQFF	TRBV25-1*01	TRBV25-1	TRBJ2-1*01	TRBJ2-1	TRBD2*02	TRBD2	4	10	20	25	5	4	9
2	2.15E-07	TGTGCAGCAGCTTTGGGGGTAGTACAGATACGCAGTATTTT	CAAALGV~TDTQYF	TRBV7-6*01, TRBV7-6*02	TRBV7-6	TRBJ2-3*01	TRBJ2-3	TRBD1*01, TRBD2*01	TRBD1, TRBD2	4	14	18	23	9	4	13
2	2.15E-07	TGTGCAGCAGCCAAGGAGGACAGGGGATCGGCTACACCTTC	CAAAKED~GIGYTF	TRBV14*01, TRBV14*02	TRBV14	TRBJ1-2*01	TRBJ1-2	TRBD1*01	TRBD1	4	17	25	29	12	3	15
2	2.15E-07	TGTGCAGCAGCACGGGGGAGAGCTACAATGAGCAGTTCTTC	CAAARGR~YNEQFF	TRBV6-5*01	TRBV6-5	TRBJ2-1*01	TRBJ2-1	TRBD2*01	TRBD2	4	12	17	22	7	4	11
2	2.15E-07	TGTGCAGCAGGGAACAGAGATTTTCCTACGAGCAGTACTTC	CAAGNRD~SYEQYF	TRBV2*01, TRBV2*02, TRBV2*03	TRBV2	TRBJ2-7*01	TRBJ2-7	TRBD1*01	TRBD1	4	7	11	23	2	11	13
2	2.15E-07	TGTGCAGCAGGAGAATGACAGGGAGCACTGAAGCTTTCTTT	CAAGE*Q~STEAFF	TRBV6-4*02, TRBV6-4*01	TRBV6-4	TRBJ1-1*01	TRBJ1-1	TRBD1*01	TRBD1	4	16	22	25	11	2	13
2	2.15E-07	TGTGCAGCAGACCGACAGGGGGCACTTCACCCCTCCACTTT	CAADRQG~TSPLHF	TRBV6-5*01	TRBV6-5	TRBJ1-6*01	TRBJ1-6	TRBD1*01	TRBD1	4	13	22	25	8	2	10
2	2.15E-07	TGCGCCAGCCCGGGCGGGGGCGATCGGAGACCCAGTACTTC	CASPGGG~SETQYF	TRBV5-1*01, TRBV5-1*02	TRBV5-1	TRBJ2-5*01	TRBJ2-5	TRBD2*01	TRBD2	8	13	19	26	4	6	10
2	2.15E-07	TGCGCCAGCGGGGACGTCACCAATACAATGAGCAGTTCTTC	CASGDVT~YNEQFF	TRBV10-2*01	TRBV10-2	TRBJ2-1*01	TRBJ2-1	TRBD1*01, TRBD2*02, TRBD2*01	TRBD1, TRBD2	8	10	14	23	1	8	9
2	2.15E-07	TGCGCCAGCAGTGGCGGGCAGGGGGGTACGGGCAGTACTTC	CASSGGQ~GYGQYF	TRBV10-1*02, TRBV10-1*01	TRBV10-1	TRBJ2-7*01	TRBJ2-7	TRBD1*01	TRBD1	12	18	24	26	5	1	6
2	2.15E-07	TGCGCCAGCAGTGGGGGGCAGGGGGGTACGAGCGGTACTTC	CASSGGQ~GYERYF	TRBV10-1*01	TRBV10-1	TRBJ2-7*01	TRBJ2-7	TRBD1*01	TRBD1	12	18	24	26	5	1	6
2	2.15E-07	TGCGCCAGCAGTGAGCAGGGACTTTTGAGACCCAGTACTTC	CASSEQG~FETQYF	TRBV10-1*01	TRBV10-1	TRBJ2-5*01	TRBJ2-5	TRBD2*02, TRBD2*01	TRBD2	14	17	22	26	2	3	5
2	2.15E-07	TGCGCCAGCAGTGAAATCGGCCCCAATCAGCCCAGCATTTT	CASSEIG~QSAQHF	TRBV10-2*01	TRBV10-2	TRBJ1-5*01	TRBJ1-5	TRBD1*01	TRBD1	13	19	23	30	5	6	11
2	2.15E-07	TGCGCCAGCAGTATCTTAAACTTGGCAGGGGAGCTGTTTTT	CASSILN~GRGAVF	TRBV10-2*01	TRBV10-2	TRBJ2-2*01	TRBJ2-2	TRBD1*01	TRBD1	11	25	30	36	13	5	18
2	2.15E-07	TGCGCCAGCAGTAGGCGGTAGAGGGTCAGGAGCAGTTCTTC	CASSRR*~GQEQFF	TRBV10-1*02, TRBV10-1*01	TRBV10-1	TRBJ2-1*01	TRBJ2-1	TRBD2*02	TRBD2	11	20	24	29	8	4	12
2	2.15E-07	TGCGCCAGCAGCTTTGGACGGGATCCTACGAGCAGTACTTC	CASSFGR~SYEQYF	TRBV5-1*01	TRBV5-1	TRBJ2-7*01	TRBJ2-7	TRBD2*02	TRBD2	13	18	22	23	4	0	4
2	2.15E-07	TGCGCCAGCAGCTTGAACAGGGGGGGGATACGCAGTATTTT	CASSLNR~GDTQYF	TRBV5-1*01	TRBV5-1	TRBJ2-3*01	TRBJ2-3	TRBD1*01	TRBD1	14	16	23	26	1	2	3
2	2.15E-07	TGCGCCAGCAGCTACCCCAGGGGTACCGGGGAGCTGTTTTT	CASSYPR~YRGAVF	TRBV5-1*01	TRBV5-1	TRBJ2-2*01	TRBJ2-2	TRBD1*01	TRBD1	12	17	22	36	4	13	17
2	2.15E-07	TGCGCCAGCAGCCTAGGGGGGTTCAAGAGACCCAGTACTTC	CASSLGG~QETQYF	TRBV4-1*02, TRBV4-1*01, TRBV4-3*01	TRBV4-3, TRBV4-1	TRBJ2-5*01	TRBJ2-5	TRBD1*01, TRBD2*01	TRBD1, TRBD2	12	14	19	23	1	3	4
2	2.15E-07	TGCGCCAGCAGCCCCGGGGTTGCGGGGAGGAGCAGGTCTTC	CASSPGV~GEEQVF	TRBV5-1*01	TRBV5-1	TRBJ2-1*01	TRBJ2-1	TRBD2*01	TRBD2	11	21	26	29	9	2	11
2	2.15E-07	TGCGCCAGCAGCCCAGAGCGGATCACCGGGGAGCTGTTTTT	CASSPER~HRGAVF	TRBV5-1*01	TRBV5-1	TRBJ2-2*01	TRBJ2-2	TRBD2*02, TRBD2*01	TRBD2	11	28	32	36	16	3	19
2	2.15E-07	TGCGCCAGCAGCCACGGGACATCTAATGAAAAACTGTTTTT	CASSHGT~**KTVF	TRBV4-1*02, TRBV4-1*01	TRBV4-1	TRBJ1-4*01	TRBJ1-4	TRBD1*01	TRBD1	13	15	20	36	1	15	16
2	2.15E-07	TGCGCCAGCAGCCAGGGGGACTGCTAACTGAAGCTTTCTTT	CASSQGD~LTEAFF	TRBV4-1*02, TRBV4-1*01	TRBV4-1	TRBJ1-1*01	TRBJ1-1	TRBD2*02, TRBD2*01	TRBD2	13	16	21	26	2	4	6
2	2.15E-07	TGCGCCAGCAGCCAAAACGGACTAGCGGGGAGCTGTTTTTT	CASSQNG~SGELFF	TRBV4-1*02, TRBV4-1*01	TRBV4-1	TRBJ2-2*01	TRBJ2-2	TRBD2*02, TRBD2*01	TRBD2	14	18	24	25	3	0	3
2	2.15E-07	TGCGCCAGCAGACGGGAACGGGGGGTTCACCCCTCCACTTT	CASRRER~GSPLHF	TRBV5-1*01, TRBV5-1*02	TRBV5-1	TRBJ1-6*02	TRBJ1-6	TRBD2*01	TRBD2	10	18	24	25	7	0	7
2	2.15E-07	TGCGCCAGCAGAAGACCGGGGCGCCCTACGAGCAGTACTTC	CASRRPG~PYEQYF	TRBV10-1*02, TRBV10-1*01	TRBV10-1	TRBJ2-7*01	TRBJ2-7	TRBD1*01, TRBD2*01	TRBD1, TRBD2	10	17	21	24	6	2	8
2	2.15E-07	TGCAGTGCTTTACATGCTTCCGGGCCAACGTCCTGACTTTC	CSALHAS~ANVLTF	TRBV20-1*06, TRBV20-1*03, TRBV20-1*01, TRBV20-1*04, TRBV20-1*05, TRBV20-1*02, TRBV20-1*07	TRBV20-1	TRBJ2-6*01	TRBJ2-6	TRBD1*01, TRBD2*02, TRBD2*01	TRBD1, TRBD2	8	11	13	21	2	7	9
2	2.15E-07	TGCAGTGCTTCTCCTACCTCTGGGCCAACGTCCTGACTTTC	CSASPTS~ANVLTF	TRBV20-1*06, TRBV20-1*03, TRBV20-1*01, TRBV20-1*04, TRBV20-1*05, TRBV20-1*02, TRBV20-1*07	TRBV20-1	TRBJ2-6*01	TRBJ2-6	TRBD2*02	TRBD2	8	16	19	21	7	1	8
2	2.15E-07	TGCAGTGCTTCCGGGACTTTCGTCCCGACGAGCAGTACTTC	CSASGTF~PDEQYF	TRBV20-1*06, TRBV20-1*03, TRBV20-1*01, TRBV20-1*04, TRBV20-1*05, TRBV20-1*02, TRBV20-1*07	TRBV20-1	TRBJ2-7*01	TRBJ2-7	TRBD2*02, TRBD2*01	TRBD2	8	12	17	27	3	9	12
2	2.15E-07	TGCAGTGCTCTAGCGGGAGTGGGACCGGGGAGCTGTTTTTT	CSALAGV~TGELFF	TRBV20-1*06, TRBV20-1*03, TRBV20-1*01, TRBV20-1*04, TRBV20-1*05, TRBV20-1*02, TRBV20-1*07	TRBV20-1	TRBJ2-2*01	TRBJ2-2	TRBD2*02	TRBD2	8	9	18	23	0	4	4
2	2.15E-07	TGCAGTGCTCCACCGCAGTTGCGGGGGAGACCCAGTACTTC	CSAPPQL~GETQYF	TRBV20-1*06, TRBV20-1*03, TRBV20-1*01, TRBV20-1*04, TRBV20-1*05, TRBV20-1*02, TRBV20-1*07	TRBV20-1	TRBJ2-5*01	TRBJ2-5	TRBD2*01	TRBD2	8	20	25	26	11	0	11
2	2.15E-07	TGCAGTGCTGACAGTCCCGGGAATCCGACGAGCAGTACTTC	CSADSPG~SDEQYF	TRBV20-1*06, TRBV20-1*03, TRBV20-1*01, TRBV20-1*04, TRBV20-1*05, TRBV20-1*02, TRBV20-1*07	TRBV20-1	TRBJ2-7*01	TRBJ2-7	TRBD2*02, TRBD2*01	TRBD2	8	12	17	23	3	5	8
2	2.15E-07	TGCAGTGCTATGAGCGGGAGAGGAACCGGGGAGCTGTTTTT	CSAMSGR~NRGAVF	TRBV20-1*06, TRBV20-1*03, TRBV20-1*01, TRBV20-1*04, TRBV20-1*05, TRBV20-1*02, TRBV20-1*07	TRBV20-1	TRBJ2-2*01	TRBJ2-2	TRBD2*02	TRBD2	9	12	19	36	2	16	18
2	2.15E-07	TGCAGTGCTACACAGGACTCAATGGGCGCGAGCAGTACTTC	CSATQDS~GREQYF	TRBV20-1*01, TRBV20-1*05, TRBV20-1*07	TRBV20-1	TRBJ2-7*01	TRBJ2-7	TRBD1*01, TRBD2*02, TRBD2*01	TRBD1, TRBD2	9	11	15	28	1	12	13
2	2.15E-07	TGCAGTGCTAGTCCAGGGGAGAGAGTTCACCCCTCCACTTT	CSASPGE~SSPLHF	TRBV20-1*01, TRBV20-1*04, TRBV20-1*05, TRBV20-1*07	TRBV20-1	TRBJ1-6*01	TRBJ1-6	TRBD1*01	TRBD1	11	13	18	25	1	6	7
2	2.15E-07	TGCAGTGCTAGCCCCCCGGCTGTTTTCCAGCCCAGCATTTT	CSASPPA~FPAQHF	TRBV20-1*06, TRBV20-1*03, TRBV20-1*01, TRBV20-1*04, TRBV20-1*05, TRBV20-1*02, TRBV20-1*07	TRBV20-1	TRBJ1-5*01	TRBJ1-5	TRBD2*01	TRBD2	10	11	17	30	0	12	12
2	2.15E-07	TGCAGTGCTAGCCCGGGACACAAGCCTACGAGCAGTACTTC	CSASPGH~AYEQYF	TRBV20-1*06, TRBV20-1*03, TRBV20-1*01, TRBV20-1*04, TRBV20-1*05, TRBV20-1*02, TRBV20-1*07	TRBV20-1	TRBJ2-7*01	TRBJ2-7	TRBD1*01	TRBD1	10	14	19	24	3	4	7
2	2.15E-07	TGCAGTGCTAGCCAGGGGCAAGTAACTATGGCTACACCTTC	CSASQGQ~NYGYTF	TRBV20-1*06, TRBV20-1*03, TRBV20-1*01, TRBV20-1*04, TRBV20-1*05, TRBV20-1*02, TRBV20-1*07	TRBV20-1	TRBJ1-2*01	TRBJ1-2	TRBD1*01	TRBD1	10	12	17	22	1	4	5
2	2.15E-07	TGCAGTGCTAGGTTTACTAGCCCTACAATGAGCAGTTCTTC	CSARFTS~YNEQFF	TRBV20-1*06, TRBV20-1*03, TRBV20-1*01, TRBV20-1*04, TRBV20-1*05, TRBV20-1*02, TRBV20-1*07	TRBV20-1	TRBJ2-1*01	TRBJ2-1	TRBD2*02, TRBD2*01	TRBD2	10	15	20	21	4	0	4
2	2.15E-07	TGCAGTGCTAGGGACGGGGGCACACAGATACGCAGTATTTT	CSARDGG~TDTQYF	TRBV20-1*01, TRBV20-1*04, TRBV20-1*05, TRBV20-1*07	TRBV20-1	TRBJ2-3*01	TRBJ2-3	TRBD1*01, TRBD2*01	TRBD1, TRBD2	10	15	20	22	4	1	5
2	2.15E-07	TGCAGTGCTAGGAGCACCCTTGGGGCACTGAAGCTTTCTTT	CSARSTL~GTEAFF	TRBV20-1*06, TRBV20-1*03, TRBV20-1*01, TRBV20-1*04, TRBV20-1*05, TRBV20-1*02, TRBV20-1*07	TRBV20-1	TRBJ1-1*01	TRBJ1-1	TRBD1*01, TRBD2*02, TRBD2*01	TRBD1, TRBD2	10	21	24	25	10	0	10
2	2.15E-07	TGCAGTGCTAGATCTGGGAGGGCCTCTACGAGCAGTACTTC	CSARSGR~LYEQYF	TRBV20-1*01, TRBV20-1*04, TRBV20-1*05, TRBV20-1*07	TRBV20-1	TRBJ2-7*01	TRBJ2-7	TRBD2*02	TRBD2	11	15	21	25	3	3	6
2	2.15E-07	TGCAGTGCTAGACTAGCGGGGGGCAAGAGACCCAGTACTTC	CSARLAG~QETQYF	TRBV20-1*01, TRBV20-1*04, TRBV20-1*05, TRBV20-1*07	TRBV20-1	TRBJ2-5*01	TRBJ2-5	TRBD2*01	TRBD2	11	12	22	23	0	0	0
2	2.15E-07	TGCAGTGCTAGACCCAGCGGGGGGCTTTAGCGCAGTTCTTC	CSARPSG~ALAQFF	TRBV20-1*01, TRBV20-1*04, TRBV20-1*05, TRBV20-1*07	TRBV20-1	TRBJ2-1*01	TRBJ2-1	TRBD2*01	TRBD2	11	15	23	31	3	7	10
2	2.15E-07	TGCAGTGCTAGAGTTGCCTCGGGACAGGGGAGCTGTTTTTT	CSARVAS~TGELFF	TRBV20-1*01, TRBV20-1*04, TRBV20-1*05, TRBV20-1*07	TRBV20-1	TRBJ2-2*01	TRBJ2-2	TRBD1*01	TRBD1	12	20	25	26	7	0	7
2	2.15E-07	TGCAGTGCTAGAGGGGACCTCCGTAATGAAAAACTGTTTTT	CSARGDL~**KTVF	TRBV20-1*01, TRBV20-1*04, TRBV20-1*05, TRBV20-1*07	TRBV20-1	TRBJ1-4*01	TRBJ1-4	TRBD1*01, TRBD2*02, TRBD2*01	TRBD1, TRBD2	12	13	17	36	0	18	18
2	2.15E-07	TGCAGTGCTAGAGATCTGAGGAGGGCGCCCGGCAGTTCTTC	CSARDLR~GARQFF	TRBV20-1*01, TRBV20-1*05, TRBV20-1*07	TRBV20-1	TRBJ2-1*01	TRBJ2-1	TRBD2*02	TRBD2	13	19	24	31	5	6	11
2	2.15E-07	TGCAGTGCTAGAGATCCAGGCGGGGGTATGGCTACACCTTC	CSARDPG~GYGYTF	TRBV20-1*01, TRBV20-1*05, TRBV20-1*07	TRBV20-1	TRBJ1-2*01	TRBJ1-2	TRBD2*01	TRBD2	13	19	25	26	5	0	5
2	2.15E-07	TGCAGTGCTAGAGATAGGAGGGGGGGGAGACCCAGTACTTC	CSARDRR~GETQYF	TRBV20-1*01, TRBV20-1*05, TRBV20-1*07	TRBV20-1	TRBJ2-5*01	TRBJ2-5	TRBD2*01	TRBD2	13	19	25	26	5	0	5
2	2.15E-07	TGCAGTGCTAGAGAGATGAGGGTAACTATGGCTACACCTTC	CSAREMR~NYGYTF	TRBV20-1*01, TRBV20-1*05, TRBV20-1*07	TRBV20-1	TRBJ1-2*01	TRBJ1-2	TRBD2*02	TRBD2	13	17	21	22	3	0	3
2	2.15E-07	TGCAGTGCTAACTATCTTGGGGGATTAAGGGCTACACCTTC	CSANYLG~IKGYTF	TRBV20-1*06, TRBV20-1*03, TRBV20-1*01, TRBV20-1*04, TRBV20-1*05, TRBV20-1*02, TRBV20-1*07	TRBV20-1	TRBJ1-2*01	TRBJ1-2	TRBD1*01, TRBD2*01	TRBD1, TRBD2	9	18	22	29	8	6	14
2	2.15E-07	TGCAGTGCTAAGAGGTCCTTGACAGCAATGAGCAGTTCTTC	CSAKRSL~SNEQFF	TRBV20-1*06, TRBV20-1*03, TRBV20-1*01, TRBV20-1*04, TRBV20-1*05, TRBV20-1*02, TRBV20-1*07	TRBV20-1	TRBJ2-1*01	TRBJ2-1	TRBD1*01	TRBD1	9	20	24	25	10	0	10
2	2.15E-07	TGCAGTGCCCTTAGCGGGGGGCGTTTGGGACCCAGTACTTC	CSALSGG~FGTQYF	TRBV20-1*06, TRBV20-1*03, TRBV20-1*01, TRBV20-1*04, TRBV20-1*05, TRBV20-1*02, TRBV20-1*07	TRBV20-1	TRBJ2-7*01, TRBJ2-5*01	TRBJ2-7, TRBJ2-5	TRBD2*01	TRBD2	7	11	20	28	3	7	10
2	2.15E-07	TGCAGTGCGACCAAGCTAGCGGGGGGCTGCAGCAGTACTTC	CSATKLA~GLQQYF	TRBV20-1*06, TRBV20-1*03, TRBV20-1*01, TRBV20-1*04, TRBV20-1*05, TRBV20-1*02, TRBV20-1*07	TRBV20-1	TRBJ2-7*01	TRBJ2-7	TRBD2*01	TRBD2	7	15	25	30	7	4	11
2	2.15E-07	TGCAGTGCAAATCTGGGGGGGGACAGGAGGAAGCTTTCTTT	CSANLGG~QEEAFF	TRBV20-1*01, TRBV20-1*04, TRBV20-1*05, TRBV20-1*07	TRBV20-1	TRBJ1-1*01	TRBJ1-1	TRBD1*01	TRBD1	7	19	26	29	11	2	13
2	2.15E-07	TGCAGCTTTGTTCTCGACAGAACGCCTACGAGCAGTACTTC	CSFVLDR~AYEQYF	TRBV29-1*01	TRBV29-1	TRBJ2-7*01	TRBJ2-7	TRBD1*01	TRBD1	9	15	19	24	5	4	9
2	2.15E-07	TGCAGCGTTTTTCTGGGGACAGCGCCTACGAGCAGTACTTC	CSVFLGT~AYEQYF	TRBV29-1*01, TRBV29-1*02, TRBV29-1*03	TRBV29-1	TRBJ2-7*01	TRBJ2-7	TRBD1*01	TRBD1	8	15	21	24	6	2	8
2	2.15E-07	TGCAGCGTTGTTACATTTGGGGGGCGGACGAGCAGTACTTC	CSVVTFG~ADEQYF	TRBV29-1*01	TRBV29-1	TRBJ2-7*01	TRBJ2-7	TRBD1*01	TRBD1	9	19	24	27	9	2	11
2	2.15E-07	TGCAGCGTTGGCACCTCTATAGCAATCAGCCCCAGCATTTT	CSVGTSI~NQPQHF	TRBV29-1*01	TRBV29-1	TRBJ1-5*01	TRBJ1-5	TRBD2*02	TRBD2	9	13	16	19	3	2	5
2	2.15E-07	TGCAGCGTTGGGGGGTACTTCTTCAAGAGACCCAGTACTTC	CSVGGYF~QETQYF	TRBV29-1*01	TRBV29-1	TRBJ2-5*01	TRBJ2-5	TRBD1*01, TRBD2*01	TRBD1, TRBD2	9	10	14	23	0	8	8
2	2.15E-07	TGCAGCGTTGGGGGACAGGGTGGTCTTACGAGCAGTACTTC	CSVGGQG~SYEQYF	TRBV29-1*01	TRBV29-1	TRBJ2-7*01	TRBJ2-7	TRBD1*01	TRBD1	9	11	19	26	1	6	7
2	2.15E-07	TGCAGCGTTGGACTCAATGGGCCTACAATGAGCAGTTCTTC	CSVGLNG~YNEQFF	TRBV29-1*01	TRBV29-1	TRBJ2-1*01	TRBJ2-1	TRBD2*02, TRBD2*01	TRBD2	9	10	13	21	0	7	7
2	2.15E-07	TGCAGCGTTGGACTCAATGGGCGAGGTACGAGCAGTACTTC	CSVGLNG~RYEQYF	TRBV29-1*01	TRBV29-1	TRBJ2-7*01	TRBJ2-7	TRBD1*01, TRBD2*02, TRBD2*01	TRBD1, TRBD2	9	18	21	26	8	4	12
2	2.15E-07	TGCAGCGTTGGACTCAATGGGGCTCCTATGGCTACACCTTC	CSVGLNG~SYGYTF	TRBV29-1*01	TRBV29-1	TRBJ1-2*01	TRBJ1-2	TRBD1*01	TRBD1	9	18	22	25	8	2	10
2	2.15E-07	TGCAGCGTTGGAGGGGGGACAGGGGCGGTGGCTACACCTTC	CSVGGGT~GGGYTF	TRBV29-1*01	TRBV29-1	TRBJ1-2*01	TRBJ1-2	TRBD1*01	TRBD1	9	15	24	28	5	3	8
2	2.15E-07	TGCAGCGTTGATCGGGGTTGGGTGGAAACACCATATATTTT	CSVDRGW~GNTIYF	TRBV29-1*01	TRBV29-1	TRBJ1-3*01	TRBJ1-3	TRBD2*01	TRBD2	10	12	16	22	1	5	6
2	2.15E-07	TGCAGCGTTGATGGGACAGGGAACACCGGGGAGCTGTTTTT	CSVDGTG~HRGAVF	TRBV29-1*01, TRBV29-1*02	TRBV29-1	TRBJ2-2*01	TRBJ2-2	TRBD1*01	TRBD1	10	12	20	36	1	15	16
2	2.15E-07	TGCAGCGTACAGACCGGACAGGGGCAGTAGGCTACACCTTC	CSVQTGQ~AVGYTF	TRBV29-1*01, TRBV29-1*03	TRBV29-1	TRBJ1-2*01	TRBJ1-2	TRBD1*01	TRBD1	7	15	23	29	7	5	12
2	2.15E-07	TGCAGCGCACTGGACCCCGCAACTAATGAAAAACTGTTTTT	CSALDPA~**KTVF	TRBV29-1*01, TRBV29-1*03	TRBV29-1	TRBJ1-4*01	TRBJ1-4	TRBD2*01	TRBD2	7	14	19	36	6	16	22
2	2.15E-07	TGCAGCGCACTGGACCCGCAACTAATGAAAAACTGTTTTTT	CSALDPQ~NEKLFF	TRBV29-1*01, TRBV29-1*03	TRBV29-1	TRBJ1-4*01	TRBJ1-4	TRBD1*01, TRBD2*02, TRBD2*01	TRBD1, TRBD2	7	11	14	18	3	3	6
2	2.15E-07	TGTGCCTCTCGGCTCGACAGGGATTAATGGCTACACCTTC	CASRLDR~INGYTF	TRBV11-2*03	TRBV11-2	TRBJ1-2*01	TRBJ1-2	TRBD1*01	TRBD1	5	15	21	26	9	4	13
2	2.15E-07	TGTGCCTGCAGCTGAAGGAACCCCCTATGGCTACACCTTC	CACS*RN~PYGYTF	TRBV7-2*04, TRBV7-2*01	TRBV7-2	TRBJ1-2*01	TRBJ1-2	TRBD1*01, TRBD2*01	TRBD1, TRBD2	12	20	23	24	7	0	7
2	2.15E-07	TGTGCCTGGAGTGGACGGGAGGAGGTGTGAGCAGTTCTTC	CAWSGRE~RCEQFF	TRBV30*01	TRBV30	TRBJ2-1*01	TRBJ2-1	TRBD2*02	TRBD2	12	15	21	27	2	5	7
2	2.15E-07	TGTGCCCGCCGGAGGGGACAGGGTCAACGAGCAGTACTTC	CARRRGQ~VNEQYF	TRBV2*01, TRBV2*02, TRBV2*03	TRBV2	TRBJ2-7*01	TRBJ2-7	TRBD1*01	TRBD1	5	14	22	26	8	3	11
2	2.15E-07	TGTGCCATTCAGTGGAGGGAGGGTGAAAAACTGTTTTTTT	CAIQWRE~VKNCFF	TRBV10-3*01, TRBV10-3*02	TRBV10-3	TRBJ1-4*01	TRBJ1-4	TRBD2*02	TRBD2	7	16	22	34	8	11	19
2	2.15E-07	TGTGCCATCAGTGCCCCGATCTAACTATGGCTACACCTTC	CAISAPI~NYGYTF	TRBV10-3*01, TRBV10-3*02	TRBV10-3	TRBJ1-2*01	TRBJ1-2	TRBD2*01	TRBD2	12	13	17	20	0	2	2
2	2.15E-07	TGTGCCATCAGTGGCCCGGGCTAATGAAAAACTGTTTTTT	CAISGPG~NEKLFF	TRBV10-3*01, TRBV10-3*02	TRBV10-3	TRBJ1-4*01	TRBJ1-4	TRBD1*01, TRBD2*02, TRBD2*01	TRBD1, TRBD2	12	13	16	20	0	3	3
2	2.15E-07	TGTGCCATCAGTAGCGGGGGGGTTCGACGAGCAGTACTTC	CAISSGG~FDEQYF	TRBV10-3*01, TRBV10-3*02	TRBV10-3	TRBJ2-7*01	TRBJ2-7	TRBD2*01	TRBD2	11	12	21	26	0	4	4
2	2.15E-07	TGTGCCATCAGTAGCGGGGGGGACCTACGAGCAGTACTTC	CAISSGG~TYEQYF	TRBV10-3*01, TRBV10-3*02	TRBV10-3	TRBJ2-7*01	TRBJ2-7	TRBD2*01	TRBD2	11	12	21	23	0	1	1
2	2.15E-07	TGTGCCATCAGGGGGACAGGGAGAACAGCCCCAGCATTTT	CAIRGTG~EQPQHF	TRBV10-3*01, TRBV10-3*02	TRBV10-3	TRBJ1-5*01	TRBJ1-5	TRBD1*01	TRBD1	10	12	20	25	1	4	5
2	2.15E-07	TGTGCCACCTCCAGCTGGGGGGGGGGATACGCAGTATTTT	CATSSWG~GDTQYF	TRBV19*01, TRBV19*03, TRBV19*02	TRBV19	TRBJ2-3*01	TRBJ2-3	TRBD2*01	TRBD2	6	18	24	25	11	0	11
2	2.15E-07	TGTGCCACCACGCCCAGGGGATTTGGCTGGCTACACCTTC	CATTPRG~LAGYTF	TRBV24-1*01	TRBV24-1	TRBJ1-2*01	TRBJ1-2	TRBD1*01	TRBD1	9	14	19	27	4	7	11
2	2.15E-07	TGTGCCACCAGCAGTCTTGGGGGGGGCGGCCCAGTACTTC	CATSSLG~GAAQYF	TRBV15*02	TRBV15	TRBJ2-5*01	TRBJ2-5	TRBD2*01	TRBD2	11	19	25	29	7	3	10
2	2.15E-07	TGTGCCACAGGGACTAGCGGGTTACAAGGAGCAGGTCTTC	CATGTSG~YKEQVF	TRBV19*01, TRBV19*03, TRBV19*02	TRBV19	TRBJ2-1*01	TRBJ2-1	TRBD2*02, TRBD2*01	TRBD2	6	9	20	28	2	7	9
2	2.15E-07	TGTGCCAGTAGGGACACCCTATAGGGCTGGCTACACCTTC	CASRDTL~RAGYTF	TRBV19*01, TRBV19*03, TRBV19*02	TRBV19	TRBJ1-2*01	TRBJ1-2	TRBD1*01	TRBD1	10	11	15	27	0	11	11
2	2.15E-07	TGTGCCAGTAGACAGGGTTGGCTACAATGAGCAGTTCTTC	CASRQGW~YNEQFF	TRBV19*01, TRBV19*03, TRBV19*02	TRBV19	TRBJ2-1*01	TRBJ2-1	TRBD1*01	TRBD1	10	11	16	21	0	4	4
2	2.15E-07	TGTGCCAGCCGGAATCGGGGGGGAAGAGACCCAGTACTTC	CASRNRG~EETQYF	TRBV19*01, TRBV19*03, TRBV19*02	TRBV19	TRBJ2-5*01	TRBJ2-5	TRBD2*01	TRBD2	7	15	22	23	7	0	7
2	2.15E-07	TGTGCCAGCGTTCCCGGGGGGGGGAGATACGCAGTATTTT	CASVPGG~GDTQYF	TRBV28*01	TRBV28	TRBJ2-3*01	TRBJ2-3	TRBD2*01	TRBD2	8	14	21	24	5	2	7
2	2.15E-07	TGTGCCAGCGTGGGCCGACGAGGGGGAGTCCCTCCACTTT	CASVGRR~GESLHF	TRBV5-8*01, TRBV5-8*02	TRBV5-8	TRBJ1-6*01	TRBJ1-6	TRBD1*01	TRBD1	8	20	25	29	11	3	14
2	2.15E-07	TGTGCCAGCGGGACCGGGAGCGAGAAACCCCATATATTTT	CASGTGS~RNPIYF	TRBV6-1*01	TRBV6-1	TRBJ1-3*01	TRBJ1-3	TRBD2*02	TRBD2	8	14	19	23	5	3	8
2	2.15E-07	TGTGCCAGCGGGAGGAGGCGAACGCCACGAGCAGTACTTC	CASGRRR~RHEQYF	TRBV7-2*04, TRBV7-2*01	TRBV7-2	TRBJ2-7*01	TRBJ2-7	TRBD2*02	TRBD2	8	9	14	26	0	11	11
2	2.15E-07	TGTGCCAGCATTTAGGGGCAGGAGCTATGGCTACACCTTC	CASI*GQ~SYGYTF	TRBV25-1*01	TRBV25-1	TRBJ1-2*01	TRBJ1-2	TRBD1*01	TRBD1	9	13	17	24	3	6	9
2	2.15E-07	TGTGCCAGCACCGCGACAGATGTATTACGAGCAGTACTTC	CASTATD~YYEQYF	TRBV6-6*02, TRBV6-6*01, TRBV6-6*03, TRBV6-6*04	TRBV6-6	TRBJ2-7*01	TRBJ2-7	TRBD1*01	TRBD1	9	14	18	25	4	6	10
2	2.15E-07	TGTGCCAGCACCGGACTCGAGGGGTTACGAGCAGTACTTC	CASTGLE~GYEQYF	TRBV6-4*02, TRBV6-4*01	TRBV6-4	TRBJ2-7*01	TRBJ2-7	TRBD1*01, TRBD2*02, TRBD2*01	TRBD1, TRBD2	9	19	23	25	9	1	10
2	2.15E-07	TGTGCCAGCAGTTTTGGGGTTCCAGGGCGAAGCTTTCTTT	CASSFGV~QGEAFF	TRBV12-4*01, TRBV7-9*01, TRBV7-9*02, TRBV12-3*01	TRBV7-9, TRBV12-4, TRBV12-3	TRBJ1-1*01	TRBJ1-1	TRBD1*01	TRBD1	10	22	26	28	11	1	12
2	2.15E-07	TGTGCCAGCAGTTTGGGGGGGACAAGAGACCCAGTACTTC	CASSLGG~QETQYF	TRBV12-4*01, TRBV12-3*01	TRBV12-4, TRBV12-3	TRBJ2-5*01	TRBJ2-5	TRBD2*01	TRBD2	13	14	20	22	0	1	1
2	2.15E-07	TGTGCCAGCAGTTTGACAGGGAGAACAGCCCCAGCATTTT	CASSLTG~EQPQHF	TRBV12-4*01, TRBV12-4*02, TRBV12-3*01	TRBV12-4, TRBV12-3	TRBJ1-5*01	TRBJ1-5	TRBD1*01	TRBD1	13	14	20	25	0	4	4
2	2.15E-07	TGTGCCAGCAGTTTAGGGGTTCCAGGGCGAAGCTTTCTTT	CASSLGV~QGEAFF	TRBV12-4*01, TRBV12-3*01	TRBV12-4, TRBV12-3	TRBJ1-1*01	TRBJ1-1	TRBD1*01	TRBD1	15	22	26	28	6	1	7
2	2.15E-07	TGTGCCAGCAGTTGGGGCGGGGGCCAACGTCCTGACTTTC	CASSWGG~ANVLTF	TRBV28*01, TRBV6-1*01	TRBV28, TRBV6-1	TRBJ2-6*01	TRBJ2-6	TRBD1*01	TRBD1	12	13	17	19	0	1	1
2	2.15E-07	TGTGCCAGCAGTTGACAGGGGCACAGATACGCAGTATTTT	CASS*QG~TDTQYF	TRBV25-1*01	TRBV25-1	TRBJ2-3*01	TRBJ2-3	TRBD1*01	TRBD1	11	13	19	20	1	0	1
2	2.15E-07	TGTGCCAGCAGTTACTCGGGGGCGGTACGAGCAGTACTTC	CASSYSG~RYEQYF	TRBV6-5*01	TRBV6-5	TRBJ2-7*01	TRBJ2-7	TRBD1*01	TRBD1	16	17	22	25	0	2	2
2	2.15E-07	TGTGCCAGCAGTTACTCGGGGGCGGAGTGGCTACACCTTC	CASSYSG~RSGYTF	TRBV6-5*01	TRBV6-5	TRBJ1-2*01	TRBJ1-2	TRBD1*01	TRBD1	16	17	22	27	0	4	4
2	2.15E-07	TGTGCCAGCAGTCCCGACAAGACCCTACGAGCAGTACTTC	CASSPDK~PYEQYF	TRBV9*02, TRBV9*01, TRBV9*03	TRBV9	TRBJ2-7*01	TRBJ2-7	TRBD2*02	TRBD2	10	11	15	23	0	7	7
2	2.15E-07	TGTGCCAGCAGTCCAGGGGGGTAACTATGGCTACACCTTC	CASSPGG~NYGYTF	TRBV12-4*01, TRBV6-5*01, TRBV12-4*02, TRBV12-3*01	TRBV12-4, TRBV6-5, TRBV12-3	TRBJ1-2*01	TRBJ1-2	TRBD1*01	TRBD1	11	13	19	21	1	1	2
2	2.15E-07	TGTGCCAGCAGTCGCAGTCAACTAATGAAAAACTGTTTTT	CASSRSQ~**KTVF	TRBV12-4*01, TRBV12-3*01	TRBV12-4, TRBV12-3	TRBJ1-4*01	TRBJ1-4	TRBD2*02, TRBD2*01	TRBD2	11	20	23	35	8	11	19
2	2.15E-07	TGTGCCAGCAGTGTCGGGACTAGCGGTTGAGCAGTTCTTC	CASSVGT~AVEQFF	TRBV25-1*01	TRBV25-1	TRBJ2-1*01	TRBJ2-1	TRBD2*02, TRBD2*01	TRBD2	12	15	25	27	2	1	3
2	2.15E-07	TGTGCCAGCAGTGGGAAGTTCGGATCCACCCCTCCACTTT	CASSGKF~DPPLHF	TRBV6-4*02, TRBV6-4*01	TRBV6-4	TRBJ1-6*01	TRBJ1-6	TRBD1*01, TRBD2*02, TRBD2*01	TRBD1, TRBD2	12	21	23	26	8	2	10
2	2.15E-07	TGTGCCAGCAGTGGACAGGGATCCATGAAAAACTGTTTTT	CASSGQG~P*KTVF	TRBV6-6*02, TRBV6-6*01, TRBV10-3*01, TRBV10-3*02, TRBV6-6*03	TRBV6-6, TRBV10-3	TRBJ1-4*01	TRBJ1-4	TRBD1*01	TRBD1	12	13	19	35	0	15	15
2	2.15E-07	TGTGCCAGCAGTGACTCCGGACAGGGGGGAGCTGTTTTTT	CASSDSG~RGELFF	TRBV6-4*02, TRBV6-4*01	TRBV6-4	TRBJ2-2*01	TRBJ2-2	TRBD1*01	TRBD1	16	18	24	25	1	0	1
2	2.15E-07	TGTGCCAGCAGTGACTCGGTCCAGCAATGAGCAGTTCTTC	CASSDSV~SNEQFF	TRBV6-4*02, TRBV6-4*01	TRBV6-4	TRBJ2-1*01	TRBJ2-1	TRBD1*01, TRBD2*02, TRBD2*01	TRBD1, TRBD2	16	18	21	24	1	2	3
2	2.15E-07	TGTGCCAGCAGTGACTCGACTAGCGGATGGCTACACCTTC	CASSDST~ADGYTF	TRBV6-4*02, TRBV6-4*01	TRBV6-4	TRBJ1-2*01	TRBJ1-2	TRBD2*02, TRBD2*01	TRBD2	16	17	25	26	0	0	0
2	2.15E-07	TGTGCCAGCAGTGAGTCCAGGGGTTGAAAAACTGTTTTTT	CASSESR~VEKLFF	TRBV25-1*01	TRBV25-1	TRBJ1-4*01	TRBJ1-4	TRBD1*01	TRBD1	13	17	22	24	3	1	4
2	2.15E-07	TGTGCCAGCAGTGAGGGCAGGGGCCAACGTCCTGACTTTC	CASSEGR~ANVLTF	TRBV6-4*02, TRBV6-4*01	TRBV6-4	TRBJ2-6*01	TRBJ2-6	TRBD1*01	TRBD1	13	14	17	19	0	1	1
2	2.15E-07	TGTGCCAGCAGTAGGCGGGGGCGCGGAAAAACTGTTTTTT	CASSRRG~AEKLFF	TRBV25-1*01	TRBV25-1	TRBJ1-4*01	TRBJ1-4	TRBD2*01	TRBD2	11	14	20	25	2	4	6
2	2.15E-07	TGTGCCAGCAGTAGGACAGGGTAATGAAAAACTGTTTTTT	CASSRTG~NEKLFF	TRBV6-4*02, TRBV6-4*01	TRBV6-4	TRBJ1-4*01	TRBJ1-4	TRBD1*01	TRBD1	11	13	20	21	1	0	1
2	2.15E-07	TGTGCCAGCAGCTTTGGGGTTCCAGGGCGAAGCTTTCTTT	CASSFGV~QGEAFF	TRBV21-1*01, TRBV7-2*04, TRBV7-2*01, TRBV7-2*02	TRBV21-1, TRBV7-2	TRBJ1-1*01	TRBJ1-1	TRBD1*01	TRBD1	11	22	26	28	10	1	11
2	2.15E-07	TGTGCCAGCAGCTTTGAGGGGGGGGACTGAAGCTTTCTTT	CASSFEG~GTEAFF	TRBV7-4*01, TRBV7-9*01, TRBV7-9*02, TRBV11-1*01	TRBV7-9, TRBV7-4, TRBV11-1	TRBJ1-1*01	TRBJ1-1	TRBD2*01	TRBD2	13	18	24	25	4	0	4
2	2.15E-07	TGTGCCAGCAGCTTGGGGGGGGACAGGTGCAGCTTTCTTT	CASSLGG~TGAAFF	TRBV5-4*01	TRBV5-4	TRBJ1-1*01	TRBJ1-1	TRBD1*01	TRBD1	15	19	26	30	3	3	6
2	2.15E-07	TGTGCCAGCAGCTTATTGGGGCAGGTATGGCTACACCTTC	CASSLLG~RYGYTF	TRBV7-4*01, TRBV7-8*01	TRBV7-4, TRBV7-8	TRBJ1-2*01	TRBJ1-2	TRBD1*01	TRBD1	14	17	21	25	2	3	5
2	2.15E-07	TGTGCCAGCAGCTTACTAGGGAGAACAGCCCCAGCATTTT	CASSLLG~EQPQHF	TRBV7-9*01, TRBV7-9*04, TRBV7-9*02	TRBV7-9	TRBJ1-5*01	TRBJ1-5	TRBD2*02	TRBD2	14	18	22	25	3	2	5
2	2.15E-07	TGTGCCAGCAGCTTACGAGCGGGGAGAGACCCAGTACTTC	CASSLRA~GETQYF	TRBV7-2*04, TRBV7-2*01	TRBV7-2	TRBJ2-5*01	TRBJ2-5	TRBD2*01	TRBD2	14	17	23	24	2	0	2
2	2.15E-07	TGTGCCAGCAGCTTAGGTGGGGGCCAACGTCCTGACTTTC	CASSLGG~ANVLTF	TRBV7-9*01, TRBV7-9*02	TRBV7-9	TRBJ2-6*01	TRBJ2-6			15	-1	-1	19	-1	-1	3
2	2.15E-07	TGTGCCAGCAGCTTAGGGACTAGCGGTTGAGCAGTTCTTC	CASSLGT~AVEQFF	TRBV5-4*01, TRBV7-9*01, TRBV7-9*02	TRBV7-9, TRBV5-4	TRBJ2-1*01	TRBJ2-1	TRBD2*02, TRBD2*01	TRBD2	15	16	25	27	0	1	1
2	2.15E-07	TGTGCCAGCAGCTTAGGACTCTGGAAACACCATATATTTT	CASSLGL~GNTIYF	TRBV11-2*03	TRBV11-2	TRBJ1-3*01	TRBJ1-3	TRBD1*01, TRBD2*02, TRBD2*01	TRBD1, TRBD2	11	15	17	18	3	0	3
2	2.15E-07	TGTGCCAGCAGCTTAGAGGGGTTGGGAGACCCAGTACTTC	CASSLEG~WETQYF	TRBV7-2*04, TRBV7-2*01	TRBV7-2	TRBJ2-5*01	TRBJ2-5	TRBD1*01	TRBD1	15	16	20	25	0	4	4
2	2.15E-07	TGTGCCAGCAGCTCTACAGGGGGCGCTCGAGCAGTACTTC	CASSSTG~ALEQYF	TRBV7-6*01, TRBV7-8*01, TRBV7-6*02	TRBV7-6, TRBV7-8	TRBJ2-7*01	TRBJ2-7	TRBD1*01	TRBD1	12	15	23	27	2	3	5
2	2.15E-07	TGTGCCAGCAGCTCCCAAACCACAGGGGGCCCAGTACTTC	CASSSQT~QGAQYF	TRBV11-2*03	TRBV11-2	TRBJ2-5*01	TRBJ2-5	TRBD1*01	TRBD1	11	21	28	29	9	0	9
2	2.15E-07	TGTGCCAGCAGCTCAAGGCAATAATTCACCCCTCCACTTT	CASSSRQ~NSPLHF	TRBV5-6*01	TRBV5-6	TRBJ1-6*02	TRBJ1-6	TRBD1*01, TRBD2*02	TRBD1, TRBD2	12	15	17	20	2	2	4
2	2.15E-07	TGTGCCAGCAGCCTTTCCCGAGGGGACAGGGAAACATTTT	CASSLSR~GTGKHF	TRBV4-2*01	TRBV4-2	TRBJ1-5*01	TRBJ1-5	TRBD1*01	TRBD1	12	22	30	34	9	3	12
2	2.15E-07	TGTGCCAGCAGCCTAACAGGGTGAAGAAAAACTGTTTTTT	CASSLTG~EEKLFF	TRBV5-5*01, TRBV5-5*02, TRBV5-5*03	TRBV5-5	TRBJ1-4*01	TRBJ1-4	TRBD1*01	TRBD1	11	15	20	25	3	4	7
2	2.15E-07	TGTGCCAGCAGCCCCCCCGACAGACACTGAAGCTTTCTTT	CASSPPD~DTEAFF	TRBV7-2*04, TRBV7-2*01	TRBV7-2	TRBJ1-1*01	TRBJ1-1	TRBD2*01	TRBD2	11	12	18	23	0	4	4
2	2.15E-07	TGTGCCAGCAGCCCCGGACAGGGGGGAGGAGCAGTTCTTC	CASSPGQ~GEEQFF	TRBV7-9*03, TRBV7-9*01, TRBV7-9*04, TRBV7-9*02, TRBV7-1*01	TRBV7-9, TRBV7-1	TRBJ2-1*01	TRBJ2-1	TRBD1*01	TRBD1	11	15	24	28	3	3	6
2	2.15E-07	TGTGCCAGCAGCCCCAGACACAGGCCGGGGAGCTGTTTTT	CASSPRH~GRGAVF	TRBV7-4*01, TRBV7-3*05, TRBV7-3*01	TRBV7-4, TRBV7-3	TRBJ2-2*01	TRBJ2-2	TRBD1*01, TRBD2*02, TRBD2*01	TRBD1, TRBD2	11	19	23	35	7	11	18
2	2.15E-07	TGTGCCAGCAGCCCGGGACAGGGATTCACCCCTCCACTTT	CASSPGQ~DSPLHF	TRBV6-4*02, TRBV11-3*01, TRBV11-3*02, TRBV6-4*01	TRBV6-4, TRBV11-3	TRBJ1-6*01	TRBJ1-6	TRBD1*01	TRBD1	10	14	22	23	3	0	3
2	2.15E-07	TGTGCCAGCAGCCCACAGGGGAGATTATGGCTACACCTTC	CASSPQG~DYGYTF	TRBV9*02, TRBV9*01, TRBV9*03	TRBV9	TRBJ1-2*01	TRBJ1-2	TRBD1*01	TRBD1	11	14	20	25	2	4	6
2	2.15E-07	TGTGCCAGCAGCCCAGCTGGCGGTGGTGACCCAGTACTTC	CASSPAG~VVTQYF	TRBV5-4*01, TRBV5-4*03, TRBV5-4*04	TRBV5-4	TRBJ2-5*01	TRBJ2-5	TRBD2*02, TRBD2*01	TRBD2	11	19	22	27	7	4	11
2	2.15E-07	TGTGCCAGCAGCCCAACAGGGGAGGGGGGGCTACACCTTC	CASSPTG~RGGYTF	TRBV7-9*03, TRBV7-9*01, TRBV7-9*04, TRBV7-9*02	TRBV7-9	TRBJ1-2*01	TRBJ1-2	TRBD1*01, TRBD2*02	TRBD1, TRBD2	11	15	21	28	3	6	9
2	2.15E-07	TGTGCCAGCAGCCCAAATGAGGGGGGGGACCCAGTACTTC	CASSPNE~GGTQYF	TRBV7-2*04, TRBV7-2*01	TRBV7-2	TRBJ2-5*01	TRBJ2-5	TRBD2*01	TRBD2	11	20	26	27	8	0	8
2	2.15E-07	TGTGCCAGCAGCCAGGGACAGGGATTCACCCCTCCACTTT	CASSQGQ~DSPLHF	TRBV7-4*01, TRBV11-2*03	TRBV11-2, TRBV7-4	TRBJ1-6*01	TRBJ1-6	TRBD1*01	TRBD1	11	14	22	23	2	0	2
2	2.15E-07	TGTGCCAGCAGCCAGACAGGGGGCGGACGAGCAGTACTTC	CASSQTG~ADEQYF	TRBV6-5*01	TRBV6-5	TRBJ2-7*01	TRBJ2-7	TRBD1*01	TRBD1	10	14	23	26	3	2	5
2	2.15E-07	TGTGCCAGCAGCGTGGGCCGGGAACACTGAAGCTTTCTTT	CASSVGR~NTEAFF	TRBV7-9*03, TRBV7-9*01, TRBV7-9*04, TRBV7-9*02, TRBV13*01	TRBV7-9, TRBV13	TRBJ1-1*01	TRBJ1-1	TRBD1*01	TRBD1	11	14	17	21	2	3	5
2	2.15E-07	TGTGCCAGCAGCGTACAGGGAAACTCACCCCCTCCACTTT	CASSVQG~THPLHF	TRBV7-8*01, TRBV7-8*03	TRBV7-8	TRBJ1-6*02	TRBJ1-6	TRBD1*01	TRBD1	11	14	19	28	2	8	10
2	2.15E-07	TGTGCCAGCAGCGTAGGGGGGACAGGAGACCCAGTACTTC	CASSVGG~QETQYF	TRBV9*02, TRBV9*01	TRBV9	TRBJ2-5*01	TRBJ2-5	TRBD1*01	TRBD1	15	18	24	25	2	0	2
2	2.15E-07	TGTGCCAGCAGCGTAGGAAACGGGGGGGCCTGAGTTCTTC	CASSVGN~GGPEFF	TRBV9*02, TRBV9*01	TRBV9	TRBJ2-1*01	TRBJ2-1	TRBD2*01	TRBD2	15	20	27	32	4	4	8
2	2.15E-07	TGTGCCAGCAGCGCCCACGGGGCGGGGGCCTGAGTTCTTC	CASSAHG~RGPEFF	TRBV9*02, TRBV9*01, TRBV9*03	TRBV9	TRBJ2-1*01	TRBJ2-1	TRBD2*01	TRBD2	12	21	27	32	8	4	12
2	2.15E-07	TGTGCCAGCAGCGCCCACGGGGGGAACTGAAGCTTTCTTT	CASSAHG~GTEAFF	TRBV9*02, TRBV9*01, TRBV9*03	TRBV9	TRBJ1-1*01	TRBJ1-1	TRBD2*01	TRBD2	12	17	23	25	4	1	5
2	2.15E-07	TGTGCCAGCAGCGGGGGGGGCCACAGATACGCAGTATTTT	CASSGGG~TDTQYF	TRBV6-4*02, TRBV6-4*01	TRBV6-4	TRBJ2-3*01	TRBJ2-3	TRBD2*01	TRBD2	10	11	18	21	0	2	2
2	2.15E-07	TGTGCCAGCAGCGGATCGCAGGGGCCACGAGCAGTACTTC	CASSGSQ~GHEQYF	TRBV7-2*04, TRBV7-2*01	TRBV7-2	TRBJ2-7*01	TRBJ2-7	TRBD1*01	TRBD1	11	18	23	26	6	2	8
2	2.15E-07	TGTGCCAGCAGCGGAGTAGCTACCCGGCGAGCAGTACTTC	CASSGVA~PGEQYF	TRBV7-9*03, TRBV7-9*01, TRBV7-9*04, TRBV7-9*02	TRBV7-9	TRBJ2-7*01	TRBJ2-7	TRBD2*02, TRBD2*01	TRBD2	11	16	19	27	4	7	11
2	2.15E-07	TGTGCCAGCAGCGGAGAAGTAGGCGGGACCCCTCCACTTT	CASSGEV~AGPLHF	TRBV7-9*01, TRBV7-8*01, TRBV7-9*04, TRBV7-9*02, TRBV7-8*03	TRBV7-9, TRBV7-8	TRBJ1-6*01	TRBJ1-6	TRBD2*02, TRBD2*01	TRBD2	11	22	26	27	10	0	10
2	2.15E-07	TGTGCCAGCAGGGAGGGGGGGGAACACTGAAGCTTTCTTT	CASREGG~NTEAFF	TRBV14*01, TRBV14*02	TRBV14	TRBJ1-1*01	TRBJ1-1	TRBD2*01	TRBD2	10	14	20	21	3	0	3
2	2.15E-07	TGTGCCAGCAGGGAAAGGGGGGCGAACTGAGCAGTTCTTC	CASRERG~RTEQFF	TRBV6-4*02, TRBV6-4*01	TRBV6-4	TRBJ2-1*01	TRBJ2-1	TRBD1*01, TRBD2*01	TRBD1, TRBD2	10	17	22	27	6	4	10
2	2.15E-07	TGTGCCAGCAGACAGGGGAGCTTACTATGGCTACACCTTC	CASRQGS~YYGYTF	TRBV11-1*01	TRBV11-1	TRBJ1-2*01	TRBJ1-2	TRBD1*01	TRBD1	10	11	17	23	0	5	5
2	2.15E-07	TGTGCCAGCAGAGCGGGGGGGGCTGTCAGAAGCTTTCTTT	CASRAGG~LSEAFF	TRBV25-1*01	TRBV25-1	TRBJ1-1*01	TRBJ1-1	TRBD2*01	TRBD2	10	11	20	28	0	7	7
2	2.15E-07	TGCGCCAGTTCCGGGACTTAACACCGGGGAGCTGTTTTTT	CASSGT*~TGELFF	TRBV5-1*01, TRBV5-1*02	TRBV5-1	TRBJ2-2*01	TRBJ2-2	TRBD2*02, TRBD2*01	TRBD2	7	12	17	19	4	1	5
2	2.15E-07	TGCGCCAGTAGCAGGACAGGGCAAACAGCCCCAGTATTTT	CASSRTG~KQPQYF	TRBV5-1*01	TRBV5-1	TRBJ1-5*01	TRBJ1-5	TRBD1*01	TRBD1	11	13	20	25	1	4	5
2	2.15E-07	TGCGCCAGCGGACACGGGAAGGGGTGAAAAACTGTTTTTT	CASGHGK~GEKLFF	TRBV10-2*01	TRBV10-2	TRBJ1-4*01	TRBJ1-4	TRBD1*01, TRBD2*02	TRBD1, TRBD2	8	19	23	24	10	0	10
2	2.15E-07	TGCGCCAGCAGTTACCGACTAGTCCCGCGAGCAGTACTTC	CASSYRL~SREQYF	TRBV5-1*01	TRBV5-1	TRBJ2-7*01	TRBJ2-7	TRBD2*02, TRBD2*01	TRBD2	10	18	25	27	7	1	8
2	2.15E-07	TGCGCCAGCAGTCCCGTAGGCTAATGAAAAACTGCTTTTT	CASSPVG~NEKLLF	TRBV10-2*01	TRBV10-2	TRBJ1-4*01	TRBJ1-4	TRBD2*02, TRBD2*01	TRBD2	11	12	15	20	0	4	4
2	2.15E-07	TGCGCCAGCAGTGCGGACAGGGTACACTGAAGATTTCTTT	CASSADR~YTEDFF	TRBV10-1*01	TRBV10-1	TRBJ1-1*01	TRBJ1-1	TRBD1*01	TRBD1	12	14	21	23	1	1	2
2	2.15E-07	TGCGCCAGCAGTGAGCAGGGGGAACGAAAAACTGTTTTTT	CASSEQG~NEKLFF	TRBV10-1*01	TRBV10-1	TRBJ1-4*01	TRBJ1-4	TRBD1*01	TRBD1	14	15	21	25	0	3	3
2	2.15E-07	TGCGCCAGCAGTGAGGACAGGGGGGTACGAGCAGTACTTC	CASSEDR~GYEQYF	TRBV10-1*01	TRBV10-1	TRBJ2-7*01	TRBJ2-7	TRBD1*01	TRBD1	14	15	23	25	0	1	1
2	2.15E-07	TGCGCCAGCAGTGAGGAGTTCGGATTCACCCCTCCACTTT	CASSEEF~DSPLHF	TRBV10-2*01	TRBV10-2	TRBJ1-6*01	TRBJ1-6	TRBD2*02, TRBD2*01	TRBD2	14	20	22	23	5	0	5
2	2.15E-07	TGCGCCAGCAGTGAACCGATCTAACTATGGCTACACCTTC	CASSEPI~NYGYTF	TRBV10-2*01	TRBV10-2	TRBJ1-2*01	TRBJ1-2	TRBD2*02, TRBD2*01	TRBD2	13	15	17	20	1	2	3
2	2.15E-07	TGCGCCAGCAGCTCCGGACAGCAAGTATGGCTACACCTTC	CASSSGQ~KYGYTF	TRBV5-1*01	TRBV5-1	TRBJ1-2*01	TRBJ1-2	TRBD1*01	TRBD1	12	15	20	25	2	4	6
2	2.15E-07	TGCGCCAGCAGCCAAGGACTAGCGGGAGACCCAGTACTTC	CASSQGL~RETQYF	TRBV4-3*01	TRBV4-3	TRBJ2-5*01	TRBJ2-5	TRBD2*02, TRBD2*01	TRBD2	15	16	24	25	0	0	0
2	2.15E-07	TGCGCCAGCAGCACTTTTAGGAAGCCGGGGAGCTGTTTTT	CASSTFR~SRGAVF	TRBV5-1*01	TRBV5-1	TRBJ2-2*01	TRBJ2-2	TRBD2*02, TRBD2*01	TRBD2	11	27	31	35	15	3	18
2	2.15E-07	TGCGCCAGCAGCAGACAGGGGGGGGGAGACCCAGTACTTC	CASSRQG~GETQYF	TRBV10-1*02, TRBV10-1*01	TRBV10-1	TRBJ2-5*01	TRBJ2-5	TRBD1*01	TRBD1	10	13	21	25	2	3	5
2	2.15E-07	TGCGCCAGCAGAGGGGGAGGGCAATTCACCCCTCCACTTT	CASRGGG~NSPLHF	TRBV5-1*01, TRBV5-1*02	TRBV5-1	TRBJ1-6*02	TRBJ1-6	TRBD2*02	TRBD2	10	14	20	22	3	1	4
2	2.15E-07	TGCGCCAGCAAGGGCGTCACCCTTACGAAAACTGTTTTTT	CASKGVT~LRKLFF	TRBV10-1*02, TRBV10-1*01	TRBV10-1	TRBJ1-4*01	TRBJ1-4	TRBD1*01, TRBD2*02	TRBD1, TRBD2	9	10	13	27	0	13	13
2	2.15E-07	TGCGCCAGCAAGGGCGTCACCCTTACGAAAAACTGTTTTT	CASKGVT~LRKTVF	TRBV10-1*02, TRBV10-1*01	TRBV10-1	TRBJ1-4*01	TRBJ1-4	TRBD1*01, TRBD2*02	TRBD1, TRBD2	9	10	13	35	0	21	21
2	2.15E-07	TGCAGTGTCAGCCGGCAGGAGGGGCGGCGAGCAGTACTTC	CSVSRQE~GGEQYF	TRBV20-1*06, TRBV20-1*03, TRBV20-1*01, TRBV20-1*04, TRBV20-1*05, TRBV20-1*02, TRBV20-1*07	TRBV20-1	TRBJ2-7*01	TRBJ2-7	TRBD2*02	TRBD2	6	17	22	27	10	4	14
2	2.15E-07	TGCAGTGCTTATGTTTTTGGGGGGGGAAGAAGCTTTCTTT	CSAYVFG~GEEAFF	TRBV20-1*06, TRBV20-1*03, TRBV20-1*01, TRBV20-1*04, TRBV20-1*05, TRBV20-1*02, TRBV20-1*07	TRBV20-1	TRBJ1-1*01	TRBJ1-1	TRBD2*01	TRBD2	8	19	25	28	10	2	12
2	2.15E-07	TGCAGTGCTCCCGGGACAGGAGAGTAACGAGCAGTACTTC	CSAPGTG~SNEQYF	TRBV20-1*06, TRBV20-1*03, TRBV20-1*01, TRBV20-1*04, TRBV20-1*05, TRBV20-1*02, TRBV20-1*07	TRBV20-1	TRBJ2-7*01	TRBJ2-7	TRBD1*01	TRBD1	8	12	19	26	3	6	9
2	2.15E-07	TGCAGTGCTCACCGGGACAGGGGGTTCACCCCTCCACTTT	CSAHRDR~GSPLHF	TRBV20-1*06, TRBV20-1*03, TRBV20-1*01, TRBV20-1*04, TRBV20-1*05, TRBV20-1*02, TRBV20-1*07	TRBV20-1	TRBJ1-6*02, TRBJ1-6*01	TRBJ1-6	TRBD1*01	TRBD1	8	13	23	24	4	0	4
2	2.15E-07	TGCAGTGCTGGGACTAGCCCCACCCTACGAGCAGTACTTC	CSAGTSP~PYEQYF	TRBV20-1*06, TRBV20-1*03, TRBV20-1*01, TRBV20-1*04, TRBV20-1*05, TRBV20-1*02, TRBV20-1*07	TRBV20-1	TRBJ2-7*01	TRBJ2-7	TRBD2*02, TRBD2*01	TRBD2	8	9	17	23	0	5	5
2	2.15E-07	TGCAGTGCTAGTCGGACGGGGGACAGATACGCAGTATTTT	CSASRTG~TDTQYF	TRBV20-1*01, TRBV20-1*04, TRBV20-1*05, TRBV20-1*07	TRBV20-1	TRBJ2-3*01	TRBJ2-3	TRBD2*01	TRBD2	11	16	21	22	4	0	4
2	2.15E-07	TGCAGTGCTAGTAAATGGGGGCGTTCGTACGCAGTATTTT	CSASKWG~VRTQYF	TRBV20-1*01, TRBV20-1*04, TRBV20-1*05, TRBV20-1*07	TRBV20-1	TRBJ2-3*01	TRBJ2-3	TRBD1*01	TRBD1	11	16	21	27	4	5	9
2	2.15E-07	TGCAGTGCTAGCGGGACAGGGGAACTACGAGCAGTACTTC	CSASGTG~NYEQYF	TRBV20-1*01, TRBV20-1*04, TRBV20-1*05, TRBV20-1*07	TRBV20-1	TRBJ2-7*01	TRBJ2-7	TRBD1*01	TRBD1	10	12	21	24	1	2	3
2	2.15E-07	TGCAGTGCTAGAGAGCACGCACTAGCGGGGGCAGTACTTC	CSAREHA~*RGQYF	TRBV20-1*01, TRBV20-1*05, TRBV20-1*07	TRBV20-1	TRBJ2-7*01	TRBJ2-7	TRBD2*01	TRBD2	13	20	29	30	6	0	6
2	2.15E-07	TGCAGTGCTAGAACCGGAGGGGGCAACTGAAGCTTTCTTT	CSARTGG~ATEAFF	TRBV20-1*01, TRBV20-1*04, TRBV20-1*05, TRBV20-1*07	TRBV20-1	TRBJ1-1*01	TRBJ1-1	TRBD1*01	TRBD1	11	17	23	25	5	1	6
2	2.15E-07	TGCAGTGCCGAGGGGGTCGGTCACAGATACGCAGTATTTT	CSAEGVG~TDTQYF	TRBV20-1*06, TRBV20-1*03, TRBV20-1*01, TRBV20-1*04, TRBV20-1*05, TRBV20-1*02, TRBV20-1*07	TRBV20-1	TRBJ2-3*01	TRBJ2-3	TRBD1*01	TRBD1	7	10	15	21	2	5	7
2	2.15E-07	TGCAGTGCGGTTAGCGGGGGGGGCCAACGAGCAGTACTTC	CSAVSGG~ANEQYF	TRBV20-1*06, TRBV20-1*03, TRBV20-1*01, TRBV20-1*04, TRBV20-1*05, TRBV20-1*02, TRBV20-1*07	TRBV20-1	TRBJ2-7*01	TRBJ2-7	TRBD2*01	TRBD2	7	11	21	26	3	4	7
2	2.15E-07	TGCAGTGCGAGAGGACACAACGAATGAAAAACTGTTTTTT	CSARGHN~NEKLFF	TRBV20-1*01, TRBV20-1*04, TRBV20-1*05, TRBV20-1*07	TRBV20-1	TRBJ1-4*01	TRBJ1-4	TRBD1*01	TRBD1	12	13	16	17	0	0	0
2	2.15E-07	TGCAGTGCAGCTTCGGGGGGGGTCGGAGACCCAGTACTTC	CSAASGG~SETQYF	TRBV20-1*06, TRBV20-1*03, TRBV20-1*01, TRBV20-1*04, TRBV20-1*05, TRBV20-1*02, TRBV20-1*07	TRBV20-1	TRBJ2-5*01	TRBJ2-5	TRBD2*01	TRBD2	7	13	20	25	5	4	9
2	2.15E-07	TGCAGCTTTGGGGGGGGGCACCTACAATGAGCAGTTCTTC	CSFGGGH~YNEQFF	TRBV29-1*01	TRBV29-1	TRBJ2-1*01	TRBJ2-1	TRBD2*01	TRBD2	9	11	17	20	1	2	3
2	2.15E-07	TGCAGCGTTGTCCTACTAGCGGGGGCGCGAGCAGTACTTC	CSVVLLA~GREQYF	TRBV29-1*01	TRBV29-1	TRBJ2-7*01	TRBJ2-7	TRBD2*01	TRBD2	9	14	24	27	4	2	6
2	2.15E-07	TGCAGCGTTGCCACACAGGGGGCACGAAAAACTGTTTTTT	CSVATQG~HEKLFF	TRBV29-1*01	TRBV29-1	TRBJ1-4*01	TRBJ1-4	TRBD1*01	TRBD1	9	14	22	25	4	2	6
2	2.15E-07	TGCAGCGTTGGACTCAATGGGCTATGACGAGCAGTACTTC	CSVGLNG~YDEQYF	TRBV29-1*01	TRBV29-1	TRBJ2-7*01	TRBJ2-7	TRBD1*01, TRBD2*02, TRBD2*01	TRBD1, TRBD2	9	18	21	26	8	4	12
2	2.15E-07	TGCAGCGTTGGACTCAATGGGCGCGGGTACGCAGTATTTT	CSVGLNG~AGTQYF	TRBV29-1*01	TRBV29-1	TRBJ2-3*01	TRBJ2-3	TRBD2*02, TRBD2*01	TRBD2	9	22	26	27	12	0	12
2	2.15E-07	TGCAGCGTTGGACAGTAACTCGAACACTGAAGCTTTCTTT	CSVGQ*L~NTEAFF	TRBV29-1*01	TRBV29-1	TRBJ1-1*01	TRBJ1-1	TRBD1*01	TRBD1	9	10	14	21	0	6	6
2	2.15E-07	TGCAGCGCTTGGGGGGTCAACTAATGAAAAACTGTTTTTT	CSAWGVN~NEKLFF	TRBV29-1*01, TRBV29-1*03	TRBV29-1	TRBJ1-4*01	TRBJ1-4	TRBD2*01	TRBD2	7	10	15	17	2	1	3
2	2.15E-07	TGCAGCGCGGAAGGGACTCAATGGGCGCGAGCAGTACTTC	CSAEGTQ~GREQYF	TRBV29-1*03	TRBV29-1	TRBJ2-7*01	TRBJ2-7	TRBD2*02, TRBD2*01	TRBD2	9	12	17	27	2	9	11
2	2.15E-07	TGTGCTCGAGCCGCGACAGGGGGAGATACGCAGTATTTT	CARAATGGDTQYF	TRBV2*01, TRBV2*02, TRBV2*03	TRBV2	TRBJ2-3*01	TRBJ2-3	TRBD1*01	TRBD1	4	14	22	23	9	0	9
2	2.15E-07	TGTGCTAGTGGTTTGACAAGTACTACTGGCTACACCTTC	CASGLTSTTGYTF	TRBV12-5*01	TRBV12-5	TRBJ1-2*01	TRBJ1-2	TRBD2*02, TRBD2*01	TRBD2	14	21	24	26	6	1	7
2	2.15E-07	TGTGCTAGTGGGGTGACGACCCGCTACGAGCAGTACTTC	CASGVTTRYEQYF	TRBV12-5*01	TRBV12-5	TRBJ2-7*01	TRBJ2-7	TRBD2*02, TRBD2*01	TRBD2	10	19	22	23	8	0	8
2	2.15E-07	TGTGCTAGCAGCTTCAGTACAGGGGGAGAGCAGGTCTTC	CASSFSTGGEQVF	TRBV7-7*01, TRBV7-7*02	TRBV7-7	TRBJ2-1*01	TRBJ2-1	TRBD1*01	TRBD1	13	18	25	27	4	1	5
2	2.15E-07	TGTGCTAGCAGCTTGAGCCAGGACTACGAGCAGTACTTC	CASSLSQDYEQYF	TRBV11-2*03	TRBV11-2	TRBJ2-7*01	TRBJ2-7	TRBD1*01	TRBD1	11	18	21	23	6	1	7
2	2.15E-07	TGTGCTAAGCTTCTGACAGACACCGGGGAGCTGTTTTTT	CAKLLTDTGELFF	TRBV7-7*01, TRBV7-7*02	TRBV7-7	TRBJ2-2*01	TRBJ2-2	TRBD1*01	TRBD1	4	14	18	19	9	0	9
2	2.15E-07	TGTGCCTCAGGACAGGGGGACAATTCACCCCTCCACTTT	CASGQGDNSPLHF	TRBV10-3*01, TRBV10-3*02	TRBV10-3	TRBJ1-6*01	TRBJ1-6	TRBD1*01	TRBD1	5	9	18	21	3	2	5
2	2.15E-07	TGTGCCTGCCTCGAGGGAATGCAGGAGACCCAGTACTTC	CACLEGMQETQYF	TRBV2*01, TRBV2*02, TRBV2*03	TRBV2	TRBJ2-5*01	TRBJ2-5	TRBD2*02	TRBD2	5	12	16	24	6	7	13
2	2.15E-07	TGTGCCTGGAGTCCCGGGTCTCGGGGAAAACTGTTTTTT	CAWSPGSRGKLFF	TRBV30*01	TRBV30	TRBJ1-4*01	TRBJ1-4	TRBD2*01	TRBD2	11	21	25	26	9	0	9
2	2.15E-07	TGTGCCTGGAGGGATGGAGGGTATTACGAGCAGTACTTC	CAWRDGGYYEQYF	TRBV30*01	TRBV30	TRBJ2-7*01	TRBJ2-7	TRBD2*02	TRBD2	10	15	20	24	4	3	7
2	2.15E-07	TGTGCCCCCCACCGGGACAGCAATCAGCCCCAGCATTTT	CAPHRDSNQPQHF	TRBV2*01, TRBV2*02, TRBV2*03	TRBV2	TRBJ1-5*01	TRBJ1-5	TRBD1*01, TRBD2*02, TRBD2*01	TRBD1, TRBD2	5	13	17	18	7	0	7
2	2.15E-07	TGTGCCCGTAGTATATCGCTAGATAAGCCCCAGCATTTT	CARSISLDKPQHF	TRBV19*01, TRBV19*02	TRBV19	TRBJ1-5*01	TRBJ1-5	TRBD2*02, TRBD2*01	TRBD2	14	16	21	25	1	3	4
2	2.15E-07	TGTGCCCGCCTCGGGCAGGGCCGGGGAAAACTGTTTTTT	CARLGQGRGKLFF	TRBV2*01, TRBV2*02, TRBV2*03	TRBV2	TRBJ1-4*01	TRBJ1-4	TRBD1*01, TRBD2*01	TRBD1, TRBD2	5	15	19	26	9	6	15
2	2.15E-07	TGTGCCCGCCCTTGGACAGGGACCACTGAAGCTTTCTTT	CARPWTGTTEAFF	TRBV2*01, TRBV2*02, TRBV2*03	TRBV2	TRBJ1-1*01	TRBJ1-1	TRBD1*01	TRBD1	5	13	20	23	7	2	9
2	2.15E-07	TGTGCCCGCCCAGGGGGCAGGGTCTATGGCTACACCTTC	CARPGGRVYGYTF	TRBV2*01, TRBV2*02, TRBV2*03	TRBV2	TRBJ1-2*01	TRBJ1-2	TRBD1*01	TRBD1	5	10	17	23	4	5	9
2	2.15E-07	TGTGCCCGCCGTTCCGACAGACTCTACGAGCAGTACTTC	CARRSDRLYEQYF	TRBV2*01, TRBV2*02, TRBV2*03	TRBV2	TRBJ2-7*01, TRBJ2-4*01	TRBJ2-7, TRBJ2-4	TRBD1*01	TRBD1	5	15	19	23	9	3	12
2	2.15E-07	TGTGCCCGCCGTGTGGCGGGGGTTGGGGAGCTGTTTTTT	CARRVAGVGELFF	TRBV2*01, TRBV2*02, TRBV2*03	TRBV2	TRBJ2-2*01	TRBJ2-2	TRBD2*01	TRBD2	5	15	21	24	9	2	11
2	2.15E-07	TGTGCCCGCCGTGGAGTGGGGGCCAACGTCCTGACTTTC	CARRGVGANVLTF	TRBV2*01, TRBV2*03	TRBV2	TRBJ2-6*01	TRBJ2-6	TRBD2*02	TRBD2	5	12	15	18	6	2	8
2	2.15E-07	TGTGCCCGCCGTGATAGGGGGGGCGGGGAGCTGTTTTTT	CARRDRGGGELFF	TRBV2*01, TRBV2*02, TRBV2*03	TRBV2	TRBJ2-2*01	TRBJ2-2	TRBD2*01	TRBD2	5	16	22	23	10	0	10
2	2.15E-07	TGTGCCCGCCGTGAGGGGACCTACAATGAGCAGTTCTTC	CARREGTYNEQFF	TRBV2*01, TRBV2*03	TRBV2	TRBJ2-1*01	TRBJ2-1	TRBD1*01, TRBD2*02	TRBD1, TRBD2	5	13	17	19	7	1	8
2	2.15E-07	TGTGCCCGCCGTATGCACCCCACAGATACGCAGTATTTT	CARRMHPTDTQYF	TRBV2*01, TRBV2*02, TRBV2*03	TRBV2	TRBJ2-3*01	TRBJ2-3	TRBD1*01, TRBD2*02, TRBD2*01	TRBD1, TRBD2	5	17	19	20	11	0	11
2	2.15E-07	TGTGCCCGCCGTACGGGCCCTAGGTACGAGCAGTACTTC	CARRTGPRYEQYF	TRBV2*01, TRBV2*02, TRBV2*03	TRBV2	TRBJ2-7*01	TRBJ2-7	TRBD1*01, TRBD2*02, TRBD2*01	TRBD1, TRBD2	5	14	17	24	8	6	14
2	2.15E-07	TGTGCCCGCCGCCGGACTAGCGCCTACGAGCAGTACTTC	CARRRTSAYEQYF	TRBV2*01, TRBV2*02, TRBV2*03	TRBV2	TRBJ2-7*01	TRBJ2-7	TRBD2*02, TRBD2*01	TRBD2	5	13	21	22	7	0	7
2	2.15E-07	TGTGCCCGCCGCAAGGGACAGGGTCATGAGCAGTTCTTC	CARRKGQGHEQFF	TRBV2*01, TRBV2*02, TRBV2*03	TRBV2	TRBJ2-1*01	TRBJ2-1	TRBD1*01	TRBD1	5	14	22	25	8	2	10
2	2.15E-07	TGTGCCCGCCGGGACAGGGCTGGAAGGGGCTACACCTTC	CARRDRAGRGYTF	TRBV2*01, TRBV2*02, TRBV2*03	TRBV2	TRBJ1-2*01	TRBJ1-2	TRBD1*01	TRBD1	5	10	18	27	4	8	12
2	2.15E-07	TGTGCCCGCCGGGACAGGGGCACAGATACGCAGTATTTT	CARRDRGTDTQYF	TRBV2*01, TRBV2*02, TRBV2*03	TRBV2	TRBJ2-3*01	TRBJ2-3	TRBD1*01	TRBD1	5	10	18	19	4	0	4
2	2.15E-07	TGTGCCCGCCGGACAGAAGCAGGCTATGGCTACACCTTC	CARRTEAGYGYTF	TRBV2*01, TRBV2*02, TRBV2*03	TRBV2	TRBJ1-2*01	TRBJ1-2	TRBD1*01	TRBD1	5	10	15	23	4	7	11
2	2.15E-07	TGTGCCCGCCGACGGACTAGCGCCTACGAGCAGTACTTC	CARRRTSAYEQYF	TRBV2*01, TRBV2*02, TRBV2*03	TRBV2	TRBJ2-7*01	TRBJ2-7	TRBD2*02, TRBD2*01	TRBD2	5	13	21	22	7	0	7
2	2.15E-07	TGTGCCCGCCGAGGACGGGAAAATTCACCCCTCCACTTT	CARRGRENSPLHF	TRBV2*01, TRBV2*03	TRBV2	TRBJ1-6*02, TRBJ1-6*01	TRBJ1-6	TRBD2*02	TRBD2	5	15	19	21	9	1	10
2	2.15E-07	TGTGCCCGCCACGGGGGATCGGGAGAGACCCAGTACTTC	CARHGGSGETQYF	TRBV2*01, TRBV2*02, TRBV2*03	TRBV2	TRBJ2-5*01	TRBJ2-5	TRBD2*01	TRBD2	5	11	16	23	5	6	11
2	2.15E-07	TGTGCCCGCGGGATGGGGCCTGGAGACACCATATATTTT	CARGMGPGDTIYF	TRBV2*01, TRBV2*02, TRBV2*03	TRBV2	TRBJ1-3*01	TRBJ1-3	TRBD2*02	TRBD2	5	7	12	19	1	6	7
2	2.15E-07	TGTGCCGGCTTAAGAAGCTCCTACAAGGAGCAGGTCTTC	CAGLRSSYKEQVF	TRBV2*01, TRBV2*02, TRBV2*03	TRBV2	TRBJ2-1*01	TRBJ2-1	TRBD2*02	TRBD2	5	17	20	27	11	6	17
2	2.15E-07	TGTGCCGGCAGTTCCACTAGCCAAAACATTCAGTACTTC	CAGSSTSQNIQYF	TRBV12-4*01, TRBV12-3*01	TRBV12-4, TRBV12-3	TRBJ2-4*01	TRBJ2-4	TRBD2*02, TRBD2*01	TRBD2	12	15	20	22	2	1	3
2	2.15E-07	TGTGCCGGCAGCTACTCGGGCTCCGACGAGCAGTACTTC	CAGSYSGSDEQYF	TRBV6-5*01	TRBV6-5	TRBJ2-7*01	TRBJ2-7	TRBD2*02, TRBD2*01	TRBD2	10	16	19	20	5	0	5
2	2.15E-07	TGTGCCGGCAGCGGAGGACAGGGAGGGCCTGAGTTCTTC	CAGSGGQGGPEFF	TRBV9*02, TRBV9*01	TRBV9	TRBJ2-1*01	TRBJ2-1	TRBD1*01	TRBD1	12	15	22	31	2	8	10
2	2.15E-07	TGTGCCGGCAATGACTGGGAAAACGATACGCAGTATTTT	CAGNDWENDTQYF	TRBV6-5*01	TRBV6-5	TRBJ2-3*01	TRBJ2-3	TRBD1*01, TRBD2*02, TRBD2*01	TRBD1, TRBD2	9	16	19	24	6	4	10
2	2.15E-07	TGTGCCATCTGATTCAGGAGCGGCTATGGCTACACCTTC	CAI*FRSGYGYTF	TRBV10-3*01, TRBV10-3*02	TRBV10-3	TRBJ1-2*01	TRBJ1-2	TRBD2*02, TRBD2*01	TRBD2	8	18	22	23	9	0	9
2	2.15E-07	TGTGCCATCTATAGCGGGAGGGCCAACGAGCAGTACTTC	CAIYSGRANEQYF	TRBV6-4*02, TRBV6-4*01	TRBV6-4	TRBJ2-7*01	TRBJ2-7	TRBD2*02	TRBD2	6	11	21	25	4	3	7
2	2.15E-07	TGTGCCATCCTAGGCCAGGGGGGTGCTGGCTACACCTTC	CAILGQGGAGYTF	TRBV12-4*01, TRBV12-3*01	TRBV12-4, TRBV12-3	TRBJ1-2*01	TRBJ1-2	TRBD1*01	TRBD1	6	15	21	26	8	4	12
2	2.15E-07	TGTGCCATCAGTGTGTCAGGAAATAGCAATCAGCATTTT	CAISVSGNSNQHF	TRBV10-3*01, TRBV10-3*02	TRBV10-3	TRBJ1-5*01	TRBJ1-5	TRBD2*02, TRBD2*01	TRBD2	16	23	26	30	6	3	9
2	2.15E-07	TGTGCCATCAGTGCCAGGGGGGACTATGGCTACACCTTC	CAISARGDYGYTF	TRBV10-3*01, TRBV10-3*02	TRBV10-3	TRBJ1-2*01	TRBJ1-2	TRBD1*01	TRBD1	12	14	20	22	1	1	2
2	2.15E-07	TGTGCCATCAGTGCGTCGGGGGCGGACGAGCAGTACTTC	CAISASGADEQYF	TRBV6-5*01, TRBV10-3*01, TRBV10-3*02	TRBV6-5, TRBV10-3	TRBJ2-7*01	TRBJ2-7	TRBD1*01	TRBD1	16	17	22	25	0	2	2
2	2.15E-07	TGTGCCATCAGTGGTCCCGCTAGCGGGGAGCTGTTTTTT	CAISGPASGELFF	TRBV10-3*01, TRBV10-3*02	TRBV10-3	TRBJ2-2*01	TRBJ2-2	TRBD2*02	TRBD2	12	14	22	23	1	0	1
2	2.15E-07	TGTGCCATCAGTGGGGCCAACTACAATGAGCAGTATTTT	CAISGANYNEQYF	TRBV10-3*01, TRBV10-3*02	TRBV10-3	TRBJ2-3*01	TRBJ2-3	TRBD1*01, TRBD2*02, TRBD2*01	TRBD1, TRBD2	12	13	16	29	0	12	12
2	2.15E-07	TGTGCCATCAGTGGGACAGGGAACTATGGCTACACCTTC	CAISGTGNYGYTF	TRBV6-5*01, TRBV10-3*01, TRBV10-3*02	TRBV6-5, TRBV10-3	TRBJ1-2*01	TRBJ1-2	TRBD1*01	TRBD1	12	13	20	21	0	0	0
2	2.15E-07	TGTGCCATCAGTGATTGGGTATTGAATGAGCAGGTCTTC	CAISDWVLNEQVF	TRBV10-3*01, TRBV10-3*02	TRBV10-3	TRBJ2-1*01	TRBJ2-1	TRBD1*01, TRBD2*02, TRBD2*01	TRBD1, TRBD2	13	16	18	24	2	5	7
2	2.15E-07	TGTGCCATCAGGCCGGCCCGGGCCTACGAGCAGTACTTC	CAIRPARAYEQYF	TRBV10-3*01, TRBV10-3*02	TRBV10-3	TRBJ2-7*01	TRBJ2-7	TRBD1*01, TRBD2*02, TRBD2*01	TRBD1, TRBD2	10	15	18	22	4	3	7
2	2.15E-07	TGTGCCATAGCCGCAGGGGCCAACTACGAGCAGTACTTC	CAIAAGANYEQYF	TRBV2*01, TRBV2*02, TRBV2*03	TRBV2	TRBJ2-7*01	TRBJ2-7	TRBD1*01, TRBD2*01	TRBD1, TRBD2	6	13	18	23	6	4	10
2	2.15E-07	TGTGCCACTGCTGGACAGGACGGTCATGGCGACACCTTC	CATAGQDGHGDTF	TRBV2*01, TRBV2*02, TRBV2*03	TRBV2	TRBJ1-2*01	TRBJ1-2	TRBD1*01	TRBD1	6	12	18	25	5	6	11
2	2.15E-07	TGTGCCACCTCCGACAGGGGTACAGATACGCAGTATTTT	CATSDRGTDTQYF	TRBV10-3*01, TRBV10-3*02	TRBV10-3	TRBJ2-3*01	TRBJ2-3	TRBD1*01	TRBD1	6	12	19	21	5	1	6
2	2.15E-07	TGTGCCACCCTGACAGGGGGCACGACTGAAGCTTTCTTT	CATLTGGTTEAFF	TRBV10-3*01, TRBV10-3*02	TRBV10-3	TRBJ1-1*01	TRBJ1-1	TRBD1*01	TRBD1	6	11	20	24	4	3	7
2	2.15E-07	TGTGCCACCCCGGGACAGGGAGGCAAGGAGCAGGTCTTC	CATPGQGGKEQVF	TRBV7-9*03, TRBV7-9*01, TRBV7-9*04, TRBV7-9*02, TRBV7-9*05, TRBV7-9*06	TRBV7-9	TRBJ2-1*01	TRBJ2-1	TRBD1*01	TRBD1	6	11	19	27	4	7	11
2	2.15E-07	TGTGCCACCAGTCAGGGGCGCACAGATACGCAGTATTTT	CATSQGRTDTQYF	TRBV24-1*01	TRBV24-1	TRBJ2-3*01	TRBJ2-3	TRBD1*01	TRBD1	11	12	17	19	0	1	1
2	2.15E-07	TGTGCCACCAGTGATTGGACAGGGGCAACGCAGTATTTT	CATSDWTGATQYF	TRBV24-1*01	TRBV24-1	TRBJ2-3*01	TRBJ2-3	TRBD1*01	TRBD1	15	16	24	27	0	2	2
2	2.15E-07	TGTGCCACCAGTGATCCACGGGGGAATGGCTACACCTTC	CATSDPRGNGYTF	TRBV24-1*01	TRBV24-1	TRBJ1-2*01	TRBJ1-2	TRBD2*01	TRBD2	14	18	23	25	3	1	4
2	2.15E-07	TGTGCCACCAGTGATATGGCCCCCGGGACAGCCAATTTT	CATSDMAPGTANF	TRBV24-1*01	TRBV24-1	TRBJ1-3*01	TRBJ1-3	TRBD1*01	TRBD1	14	24	30	34	9	3	12
2	2.15E-07	TGTGCCACCAGTGACGTGGAATCCGGGGAGCCGTTTTTT	CATSDVESGEPFF	TRBV24-1*01	TRBV24-1	TRBJ2-2*01	TRBJ2-2	TRBD1*01, TRBD2*02, TRBD2*01	TRBD1, TRBD2	13	17	19	22	3	2	5
2	2.15E-07	TGTGCCACCAGCGGAAGGCTGTCAGATACGCAGTATTTT	CATSGRLSDTQYF	TRBV15*02	TRBV15	TRBJ2-3*01	TRBJ2-3	TRBD1*01	TRBD1	11	18	21	22	6	0	6
2	2.15E-07	TGTGCCACCAGCACTGGACACTCCTACGAGCAGTACTTC	CATSTGHSYEQYF	TRBV15*02	TRBV15	TRBJ2-7*01	TRBJ2-7	TRBD1*01	TRBD1	11	15	19	20	3	0	3
2	2.15E-07	TGTGCCACCAGCACCAGGGGCACAGATACGCAGTACTTC	CATSTRGTDTQYF	TRBV15*02	TRBV15	TRBJ2-7*01, TRBJ2-5*01	TRBJ2-7, TRBJ2-5	TRBD1*01	TRBD1	11	14	19	29	2	9	11
2	2.15E-07	TGTGCCACCAGCAGCGGAAAATACACTGAAGCTTTCTTT	CATSSGKYTEAFF	TRBV15*02	TRBV15	TRBJ1-1*01	TRBJ1-1	TRBD2*02, TRBD2*01	TRBD2	11	12	16	22	0	5	5
2	2.15E-07	TGTGCCACCAGCAGAGCCGGCAAGGGAGGCTACACCTTC	CATSRAGKGGYTF	TRBV15*02	TRBV15	TRBJ1-2*01	TRBJ1-2	TRBD1*01, TRBD2*02, TRBD2*01	TRBD1, TRBD2	11	23	26	27	11	0	11
2	2.15E-07	TGTGCCACCAGCAGAGATCTGAACACTGAAGCTTTCTTT	CATSRDLNTEAFF	TRBV15*02	TRBV15	TRBJ1-1*01	TRBJ1-1	TRBD2*02	TRBD2	11	13	15	19	1	3	4
2	2.15E-07	TGTGCCACCAGAGGGACAGAGGGCTACGAGCAGTACTTC	CATRGTEGYEQYF	TRBV24-1*01	TRBV24-1	TRBJ2-7*01	TRBJ2-7	TRBD1*01	TRBD1	10	12	18	23	1	4	5
2	2.15E-07	TGTGCCACCAGAGGGACAGAGGGAAAGGAGCAGTTCTTC	CATRGTEGKEQFF	TRBV24-1*01	TRBV24-1	TRBJ2-1*01	TRBJ2-1	TRBD1*01	TRBD1	10	12	18	27	1	8	9
2	2.15E-07	TGTGCCACGGGGCAGGATCATAATTCACCCCTCCACTTT	CATGQDHNSPLHF	TRBV10-3*01, TRBV10-3*02	TRBV10-3	TRBJ1-6*01	TRBJ1-6	TRBD1*01, TRBD2*01	TRBD1, TRBD2	6	8	12	19	1	6	7
2	2.15E-07	TGTGCCACGGGGGGGAGCTCCTACAAGGAGCAGGTCTTC	CATGGSSYKEQVF	TRBV24-1*01	TRBV24-1	TRBJ2-1*01	TRBJ2-1	TRBD2*01	TRBD2	7	8	14	27	0	12	12
2	2.15E-07	TGTGCCACAGGAGTAGCGGGAGGAGAGACCCAGTACTTC	CATGVAGGETQYF	TRBV19*01, TRBV19*03, TRBV19*02	TRBV19	TRBJ2-5*01	TRBJ2-5	TRBD2*02	TRBD2	6	13	22	23	6	0	6
2	2.15E-07	TGTGCCAGTCAGGACTGGGAAATTTCGCCCCTCCACTTT	CASQDWEISPLHF	TRBV19*01, TRBV19*03, TRBV19*02	TRBV19	TRBJ1-6*02	TRBJ1-6	TRBD2*02, TRBD2*01	TRBD2	8	11	15	23	2	7	9
2	2.15E-07	TGTGCCAGTGCCACAAGGGGCAACTATGGCTACACCTTC	CASATRGNYGYTF	TRBV12-4*01, TRBV12-3*01	TRBV12-4, TRBV12-3	TRBJ1-2*01	TRBJ1-2	TRBD1*01	TRBD1	7	15	19	21	7	1	8
2	2.15E-07	TGTGCCAGTACGAGATCGTGGGGACCTGAAGCTTTCTTT	CASTRSWGPEAFF	TRBV19*01, TRBV19*03, TRBV19*02	TRBV19	TRBJ1-1*01	TRBJ1-1	TRBD1*01, TRBD2*02, TRBD2*01	TRBD1, TRBD2	9	20	24	25	10	0	10
2	2.15E-07	TGTGCCAGTAGTGAGGTTAGCACAGATACGCAGTATTTT	CASSEVSTDTQYF	TRBV19*01, TRBV19*03, TRBV19*02	TRBV19	TRBJ2-3*01	TRBJ2-3	TRBD2*02	TRBD2	11	12	15	18	0	2	2
2	2.15E-07	TGTGCCAGTAGTATCCCTTTCGCCGGGGAGCTGTTTTTT	CASSIPFAGELFF	TRBV19*01, TRBV19*02	TRBV19	TRBJ2-2*01	TRBJ2-2	TRBD1*01, TRBD2*02	TRBD1, TRBD2	13	14	17	22	0	4	4
2	2.15E-07	TGTGCCAGTAGTATGGGACTACTTGCGGAGCAGGTCTTC	CASSMGLLAEQVF	TRBV19*01, TRBV19*02	TRBV19	TRBJ2-1*01	TRBJ2-1	TRBD2*02, TRBD2*01	TRBD2	13	14	20	27	0	6	6
2	2.15E-07	TGTGCCAGTAGTATGACTGGGGGCGATGGCTACACCTTC	CASSMTGGDGYTF	TRBV19*01, TRBV19*02	TRBV19	TRBJ1-2*01	TRBJ1-2	TRBD1*01	TRBD1	13	18	23	25	4	1	5
2	2.15E-07	TGTGCCAGTAGTACCCAATTGACAGGGGCCCAGTACTTC	CASSTQLTGAQYF	TRBV19*01, TRBV19*03, TRBV19*02	TRBV19	TRBJ2-5*01	TRBJ2-5	TRBD1*01	TRBD1	12	20	27	28	7	0	7
2	2.15E-07	TGTGCCAGTAGTACGACAGGGTCCTACGAGCAGTACTTC	CASSTTGSYEQYF	TRBV19*01, TRBV19*03, TRBV19*02	TRBV19	TRBJ2-7*01	TRBJ2-7	TRBD1*01	TRBD1	12	14	20	21	1	0	1
2	2.15E-07	TGTGCCAGTAGTACAGTGAGGGATCGGCCCCAGCATTTT	CASSTVRDRPQHF	TRBV19*01, TRBV19*02	TRBV19	TRBJ1-5*01	TRBJ1-5	TRBD2*02	TRBD2	12	17	21	22	4	0	4
2	2.15E-07	TGTGCCAGTAGTAGGGCCCTTCCCCACGAGCAGTACTTC	CASSRALPHEQYF	TRBV19*01, TRBV19*03, TRBV19*02	TRBV19	TRBJ2-7*01	TRBJ2-7	TRBD1*01, TRBD2*02, TRBD2*01	TRBD1, TRBD2	12	13	16	25	0	8	8
2	2.15E-07	TGTGCCAGTAGCTCTACCCTTAGGGAGACCCAGTACTTC	CASSSTLRETQYF	TRBV19*01, TRBV19*03, TRBV19*02	TRBV19	TRBJ2-5*01	TRBJ2-5	TRBD1*01, TRBD2*02	TRBD1, TRBD2	11	16	19	24	4	4	8
2	2.15E-07	TGTGCCAGTAGGCCAGGGGAGAATTCACCCCTCCACTTT	CASRPGENSPLHF	TRBV19*01, TRBV19*03, TRBV19*02	TRBV19	TRBJ1-6*02	TRBJ1-6	TRBD1*01	TRBD1	10	13	18	21	2	2	4
2	2.15E-07	TGTGCCAGCTTCAGGGTACCCCGTCAAGTGCAGTATTTT	CASFRVPRQVQYF	TRBV2*01, TRBV2*02, TRBV2*03	TRBV2	TRBJ2-3*01	TRBJ2-3	TRBD1*01, TRBD2*01	TRBD1, TRBD2	8	11	15	29	2	13	15
2	2.15E-07	TGTGCCAGCTCACGCCCTAGCACAGATACGCAGTATTTT	CASSRPSTDTQYF	TRBV18*01	TRBV18	TRBJ2-3*01	TRBJ2-3	TRBD1*01, TRBD2*02	TRBD1, TRBD2	12	13	16	18	0	1	1
2	2.15E-07	TGTGCCAGCGCCGGGACACAACTAATTGAAGCTTTCTTT	CASAGTQLIEAFF	TRBV7-9*03, TRBV7-9*01, TRBV7-9*04, TRBV7-9*02, TRBV28*01	TRBV7-9, TRBV28	TRBJ1-1*01	TRBJ1-1	TRBD1*01	TRBD1	8	12	17	26	3	8	11
[truncated: 35,072 more rows]
