# Supplementary material for: High Throughput Sequencing of T Cell Antigen Receptors Reveals a Conserved TCR Repertoire
Source: Medicine (Baltimore). 2016 Mar 11;95(10):e2839. doi: 10.1097/MD.0000000000002839 (PMC4998859; doi:10.1097/MD.0000000000002839)
Supplement: Supplemental Digital Content [file medi-95-e02839-s012.xls]

MiTCRFullExportV1.1	HomoSapiens	TRB
Read count	Percentage	CDR3 nucleotide sequence	CDR3 amino acid sequence	V alleles	V segments	J alleles	J segments	D alleles	D segments	Last V nucleotide position	First D nucleotide position	Last D nucleotide position	First J nucleotide position	VD insertions	DJ insertions	Total insertions
247179	0.026257367	TGTGCCACCAGCAGAGATACGGCAGGCACTGAAGCTTTCTTT	CATSRDTAGTEAFF	TRBV15*02	TRBV15	TRBJ1-1*01	TRBJ1-1	TRBD1*01	TRBD1	11	22	25	26	10	0	10
85066	0.009036403	TGCAGTGCTAGAGGGGACTCGGGGATCTACGAGCAGTACTTC	CSARGDSGIYEQYF	TRBV20-1*01, TRBV20-1*04, TRBV20-1*05, TRBV20-1*07	TRBV20-1	TRBJ2-7*01	TRBJ2-7	TRBD2*02, TRBD2*01	TRBD2	12	13	18	26	0	7	7
67152	0.007133432	TGCAGTGTCCGGGGACAGGCCTACGAGCAGTACTTC	CSVRGQAYEQYF	TRBV20-1*06, TRBV20-1*03, TRBV20-1*01, TRBV20-1*04, TRBV20-1*05, TRBV20-1*02, TRBV20-1*07	TRBV20-1	TRBJ2-7*01	TRBJ2-7	TRBD1*01	TRBD1	6	11	18	19	4	0	4
48938	0.005198593	TGCGCCAGCAGCTTGGCTAGGGCAGGGGGCGCGTCTGGCTACACCTTC	CASSLARAGGASGYTF	TRBV5-1*01	TRBV5-1	TRBJ1-2*01	TRBJ1-2	TRBD1*01	TRBD1	15	22	29	35	6	5	11
44073	0.004681793	TGTGCCAGCAGCGTAGAGCGGAGCGGCCAGGGGCTGTTCTTC	CASSVERSGQGLFF	TRBV9*02, TRBV9*01	TRBV9	TRBJ2-1*01	TRBJ2-1	TRBD1*01	TRBD1	15	27	32	35	11	2	13
43487	0.004619543	TGTGCCAGTAGTCCTCCCGCAGACTACTATGGCTACACCTTC	CASSPPADYYGYTF	TRBV19*01, TRBV19*03, TRBV19*02	TRBV19	TRBJ1-2*01	TRBJ1-2	TRBD2*02	TRBD2	11	12	19	25	0	5	5
38352	0.004074062	TGTGCCACCAGCAACCCTAGCGGAACAAATAAATACGAGCAGTACTTC	CATSNPSGTNKYEQYF	TRBV15*02	TRBV15	TRBJ2-7*01	TRBJ2-7	TRBD2*02, TRBD2*01	TRBD2	11	16	22	33	4	10	14
35356	0.003755802	TGTGCCAGCAGTTCTCGTCTAGCGGGAGGTACTGACGAGCAGTACTTC	CASSSRLAGGTDEQYF	TRBV27*01	TRBV27	TRBJ2-7*01	TRBJ2-7	TRBD2*02	TRBD2	12	18	28	34	5	5	10
35299	0.003749747	TGTGCCAGCAGTGAAACAGGGTCCAGCACAGATACGCAGTATTTT	CASSETGSSTDTQYF	TRBV2*01, TRBV2*03	TRBV2	TRBJ2-3*01	TRBJ2-3	TRBD1*01	TRBD1	14	15	20	24	0	3	3
33255	0.003532617	TGTGCCAGCAGTACCCTTAGCGGGGGGGGGCAATGAGCAGTTCTTC	CASSTLSG~GGNEQFF	TRBV7-2*04, TRBV7-2*01	TRBV7-2	TRBJ2-1*01	TRBJ2-1	TRBD2*01	TRBD2	11	17	27	30	5	2	7
28632	0.003041524	TGCGCCAGCAGCCCTATGGACAGCCAGTTCTACGAGCAGTACTTC	CASSPMDSQFYEQYF	TRBV5-1*01	TRBV5-1	TRBJ2-7*01	TRBJ2-7	TRBD1*01	TRBD1	11	17	22	29	5	6	11
27361	0.002906508	TGTGCCAGCAGCTCGGGGGCAGAGCAGTTCTTC	CASSSGAEQFF	TRBV7-6*01, TRBV7-6*02	TRBV7-6	TRBJ2-1*01	TRBJ2-1	TRBD1*01, TRBD2*01	TRBD1, TRBD2	12	14	19	21	1	1	2
25175	0.002674294	TGTGCCACCAGGCCCTTAGACTCGAATACGCAGTATTTT	CATRPLDSNTQYF	TRBV24-1*01	TRBV24-1	TRBJ2-3*01	TRBJ2-3	TRBD1*01, TRBD2*02, TRBD2*01	TRBD1, TRBD2	10	11	14	25	0	10	10
24115	0.002561692	TGTGCCAGCACCTTCCTGAGGCTAGCGGGGTGCAATACGAGCAGTACTTC	CASTFLRL~GVQYEQYF	TRBV7-3*05, TRBV7-3*01	TRBV7-3	TRBJ2-7*01	TRBJ2-7	TRBD2*01	TRBD2	13	21	29	35	7	5	12
22392	0.002378661	TGCAGCGTAAGAGCGGGAGGGAATGAGCAGTTCTTC	CSVRAGGNEQFF	TRBV29-1*01, TRBV29-1*03	TRBV29-1	TRBJ2-1*01	TRBJ2-1	TRBD2*02	TRBD2	7	11	20	21	3	0	3
21503	0.002284224	TGTGCCAGCAGGGACTCCGGACAGGCCTACGAGCAGTACTTC	CASRDSGQAYEQYF	TRBV28*01	TRBV28	TRBJ2-7*01	TRBJ2-7	TRBD1*01	TRBD1	10	18	24	25	7	0	7
21355	0.002268502	TGTGCCAGCAGCTTGGGGGGACGGGGCAGCAATCAGCCCCAGCATTTT	CASSLGGRGSNQPQHF	TRBV5-4*01	TRBV5-4	TRBJ1-5*01	TRBJ1-5	TRBD1*01, TRBD2*02, TRBD2*01	TRBD1, TRBD2	10	14	19	27	3	7	10
20993	0.002230047	TGTGCCAGCAGTGAGACGGGTTCGAGCACAGATACGCAGTATTTT	CASSETGSSTDTQYF	TRBV2*01, TRBV2*02, TRBV2*03	TRBV2	TRBJ2-3*01	TRBJ2-3	TRBD2*02, TRBD2*01	TRBD2	10	16	19	24	5	4	9
18612	0.001977118	TGTGCCAGCAGCCCCTCCGGGACAGGGTTTCCACCCCTCCACTTT	CASSPSGTGFPPLHF	TRBV9*02, TRBV9*01, TRBV9*03	TRBV9	TRBJ1-6*02	TRBJ1-6	TRBD1*01	TRBD1	11	18	26	31	6	4	10
17799	0.001890755	TGTGCCTGGAATCGGGGACAAGCATTCACCCCTCCACTTT	CAWNRGQ~HSPLHF	TRBV30*01	TRBV30	TRBJ1-6*01	TRBJ1-6	TRBD1*01	TRBD1	9	14	19	23	4	3	7
17309	0.001838703	TGTGCCAGCAGCTTAGACAGGGAAACCTACGAGCAGTACTTC	CASSLDRETYEQYF	TRBV7-2*04, TRBV7-2*01	TRBV7-2	TRBJ2-7*01	TRBJ2-7	TRBD1*01	TRBD1	15	16	21	25	0	3	3
16696	0.001773585	TGTGCCAGCAGCTTAGATCCTAAAAAATAGCGGGAGTTCGCATCGGATACGCAGTATTTT	CASSLDPKK*REFASDTQYF	TRBV7-2*04, TRBV7-2*01	TRBV7-2	TRBJ2-3*01	TRBJ2-3	TRBD2*02	TRBD2	16	27	35	45	10	9	19
15443	0.001640481	TGTGCCAGCAGCGAAACAGGGTCAGATGAAAAACTGTTTTTT	CASSETGSDEKLFF	TRBV9*02, TRBV9*01	TRBV9	TRBJ1-4*01	TRBJ1-4	TRBD1*01	TRBD1	12	15	20	25	2	4	6
15074	0.001601283	TGCAGCGTTGAAGTGGACACAGGGACTGAAGCTTTCTTT	CSVEVDTGTEAFF	TRBV29-1*01	TRBV29-1	TRBJ1-1*01	TRBJ1-1	TRBD1*01	TRBD1	12	18	23	24	5	0	5
12793	0.001358977	TGTGCCAGCAGCGCGAGTCGGGAATCTCCCTGGTACAGATGAGCAGTTCTTC	CASSASRES~PGTDEQFF	TRBV9*02, TRBV9*01, TRBV9*03	TRBV9	TRBJ2-1*01	TRBJ2-1	TRBD1*01, TRBD2*02	TRBD1, TRBD2	11	27	31	38	15	6	21
11779	0.001251261	TGTGCCAGCAGCTTACCCACCTCCGGGACCGATCGCTACGAGCAGTACTTC	CASSLPTSGTDRYEQYF	TRBV7-9*01, TRBV7-9*02	TRBV7-9	TRBJ2-7*01	TRBJ2-7	TRBD1*01, TRBD2*02, TRBD2*01	TRBD1, TRBD2	14	24	28	35	9	6	15
10114	0.001074391	TGTGCCAGCAGTAAAAGGGACAGGGTTTGTCCGGGTCAGCCCCAGCATTTT	CASSKRDRVCPGQPQHF	TRBV12-4*01, TRBV12-3*01	TRBV12-4, TRBV12-3	TRBJ1-5*01	TRBJ1-5	TRBD1*01	TRBD1	11	16	24	35	4	10	14
8956	9.51E-04	TGTGCCATCAAGTTCCGGGTTTTAATTCACCCCTCCACTTT	CAIKFRV~NSPLHF	TRBV10-3*01, TRBV10-3*02	TRBV10-3	TRBJ1-6*01	TRBJ1-6	TRBD2*02, TRBD2*01	TRBD2	9	15	18	22	5	3	8
7405	7.87E-04	TGTGCCACCAGCAGAGGAAAACAGGGACCTGGGGCCAACGTCCTGACTTTC	CATSRGKQGPGANVLTF	TRBV15*02	TRBV15	TRBJ2-6*01	TRBJ2-6	TRBD1*01	TRBD1	11	20	25	28	8	2	10
7351	7.81E-04	TGTGCCAGCAGTGTTGGAGAGACCGGGGAGCTGTTTTTT	CASSVGETGELFF	TRBV6-4*02, TRBV6-4*01	TRBV6-4	TRBJ2-2*01	TRBJ2-2	TRBD2*02	TRBD2	12	15	18	21	2	2	4
7259	7.71E-04	TGTGCCAGCAGCCCCCCAGGGACAGGGTCCCTCGAGCAGTACTTC	CASSPPGTGSLEQYF	TRBV9*02, TRBV9*01, TRBV9*03	TRBV9	TRBJ2-7*01	TRBJ2-7	TRBD1*01	TRBD1	11	18	26	32	6	5	11
7105	7.55E-04	TGTGCCAGCAGTGGGGGAGGTCTGGCAGCACCATATATTTT	CASSGGG~GSTIYF	TRBV2*01, TRBV2*02, TRBV2*03	TRBV2	TRBJ1-3*01	TRBJ1-3	TRBD2*02	TRBD2	12	14	19	28	1	8	9
6994	7.43E-04	TGTGCCAGCAGCCACGAACCATGAGCCAAAAACATTCAGTACTTC	CASSHEP*AKNIQYF	TRBV4-2*01	TRBV4-2	TRBJ2-4*01	TRBJ2-4	TRBD1*01, TRBD2*02, TRBD2*01	TRBD1, TRBD2	13	-1	-1	23	-1	-1	9
6672	7.09E-04	TGTGCCAGCAGCCAGAGGGGACTTGGGAGGGGCCCACTACGAGCAGTACTTC	CASSQRGLG~GAHYEQYF	TRBV14*01, TRBV14*02	TRBV14	TRBJ2-7*01	TRBJ2-7	TRBD2*02	TRBD2	13	24	30	36	10	5	15
6575	6.98E-04	TGCAGTGCAAGACCTGGGACAGGGGCGCGAGCAGTACTTC	CSARPGT~GREQYF	TRBV20-1*01, TRBV20-1*04, TRBV20-1*05, TRBV20-1*07	TRBV20-1	TRBJ2-7*01	TRBJ2-7	TRBD1*01	TRBD1	11	15	24	27	3	2	5
6506	6.91E-04	TGCAGTGCCCTCAGACCCGGGGGGGGAGATAGGTACGAGCAGTACTTC	CSALRPGGGDRYEQYF	TRBV20-1*06, TRBV20-1*03, TRBV20-1*01, TRBV20-1*04, TRBV20-1*05, TRBV20-1*02, TRBV20-1*07	TRBV20-1	TRBJ2-7*01	TRBJ2-7	TRBD2*01	TRBD2	7	17	24	33	9	8	17
6501	6.91E-04	TGCAGTGCTAGCACAGGGCGCGAGCAGTACTTC	CSASTGREQYF	TRBV20-1*06, TRBV20-1*03, TRBV20-1*01, TRBV20-1*04, TRBV20-1*05, TRBV20-1*02, TRBV20-1*07	TRBV20-1	TRBJ2-7*01	TRBJ2-7	TRBD1*01	TRBD1	10	12	17	20	1	2	3
6489	6.89E-04	TGTGCCAGCAGTGCAACGCCGAACACTGAAGCTTTCTTT	CASSATPNTEAFF	TRBV2*01, TRBV2*03	TRBV2	TRBJ1-1*01	TRBJ1-1	TRBD1*01, TRBD2*02, TRBD2*01	TRBD1, TRBD2	12	17	19	20	4	0	4
6256	6.65E-04	TGTGCCAGCAGCTTAGTTCGGGTGCCAAATGCTCCTACAATGAGCAGTTCTTC	CASSLVRVP~CSYNEQFF	TRBV11-3*01	TRBV11-3	TRBJ2-1*01	TRBJ2-1	TRBD2*02, TRBD2*01	TRBD2	15	18	21	31	2	9	11
6172	6.56E-04	TGTGCCAGCAGCCGCGGAGCAGGGGAGTACCAAGAGACCCAGTACTTC	CASSRGAGEYQETQYF	TRBV7-9*03, TRBV7-9*01, TRBV7-9*04, TRBV7-9*02	TRBV7-9	TRBJ2-5*01	TRBJ2-5	TRBD1*01	TRBD1	11	19	24	28	7	3	10
6047	6.42E-04	TGTGCCAGCAGTTCCGAGGGTAACTATGGCTACACCTTC	CASSSEGNYGYTF	TRBV27*01	TRBV27	TRBJ1-2*01	TRBJ1-2	TRBD2*02	TRBD2	12	15	19	20	2	0	2
6040	6.42E-04	TGTGCCAGCAGCTTAGCGCTAAATTACAATGAGCAGTTCTTC	CASSLALNYNEQFF	TRBV7-9*01, TRBV7-9*02	TRBV7-9	TRBJ2-1*01	TRBJ2-1	TRBD2*02, TRBD2*01	TRBD2	16	17	20	24	0	3	3
5933	6.30E-04	TGTGCCAGCTATAAGGGGTCAACTATGGCTACACCTTC	CASYKG~NYGYTF	TRBV6-5*01	TRBV6-5	TRBJ1-2*01	TRBJ1-2	TRBD1*01	TRBD1	8	13	17	20	4	2	6
5835	6.20E-04	TGCAGCGTTCGGCAGGGGGGAAATGAGCAGTTCTTC	CSVRQGGNEQFF	TRBV29-1*01, TRBV29-1*03	TRBV29-1	TRBJ2-1*01	TRBJ2-1	TRBD1*01	TRBD1	8	12	18	21	3	2	5
5734	6.09E-04	TGCAGTGCTAGTTTTTCTAGCACAGATACGCAGTATTTT	CSASFSSTDTQYF	TRBV20-1*01, TRBV20-1*04, TRBV20-1*05, TRBV20-1*07	TRBV20-1	TRBJ2-3*01	TRBJ2-3	TRBD2*02, TRBD2*01	TRBD2	11	-1	-1	18	-1	-1	6
5721	6.08E-04	TGTGCCAGCGATGCAGGACAGGGTCACGAGACCCAGTACTTC	CASDAGQGHETQYF	TRBV6-1*01	TRBV6-1	TRBJ2-5*01	TRBJ2-5	TRBD1*01	TRBD1	8	15	22	27	6	4	10
5638	5.99E-04	TGCAGCGTTGAAGTAGGTCCTAGCGACTTTTACAATGAGCAGTTCTTC	CSVEVGPSDFYNEQFF	TRBV29-1*01	TRBV29-1	TRBJ2-1*01	TRBJ2-1	TRBD2*02, TRBD2*01	TRBD2	12	19	24	30	6	5	11
5457	5.80E-04	TGTGCCACCACCCCGGTCTAGCGGGGGGGCTCAATGAGCAGTTCTTC	CATTPV*R~GLNEQFF	TRBV24-1*01	TRBV24-1	TRBJ2-1*01	TRBJ2-1	TRBD2*01	TRBD2	9	17	28	31	7	2	9
5299	5.63E-04	TGTGCCAGTAGGGTGACAGGGAACACTGAAGCTTTCTTT	CASRVTGNTEAFF	TRBV19*01, TRBV19*03, TRBV19*02	TRBV19	TRBJ1-1*01	TRBJ1-1	TRBD1*01	TRBD1	10	14	19	20	3	0	3
5192	5.52E-04	TGTGCCAGCAGCCCTCCCAACCAAGAGACCCAGTACTTC	CASSPPNQETQYF	TRBV9*02, TRBV9*01, TRBV9*03	TRBV9	TRBJ2-5*01	TRBJ2-5	TRBD2*02	TRBD2	11	12	17	19	0	1	1
5040	5.35E-04	TGCAGTGCTAGCCCAGGGGGCCGGGAGCAGTACTTC	CSASPGGREQYF	TRBV20-1*06, TRBV20-1*03, TRBV20-1*01, TRBV20-1*04, TRBV20-1*05, TRBV20-1*02, TRBV20-1*07	TRBV20-1	TRBJ2-7*01	TRBJ2-7	TRBD1*01	TRBD1	10	13	20	24	2	3	5
4968	5.28E-04	TGTGCCAGCAGCGTTGGGCCCTGGAGAGCTTATGAAAAACTGTTTTTT	CASSVGPWRAYEKLFF	TRBV7-8*01	TRBV7-8	TRBJ1-4*01	TRBJ1-4	TRBD1*01	TRBD1	11	18	22	31	6	8	14
4966	5.28E-04	TGTGCCACCAGCAGAGATGTGCAGGTGGGAGGCTACACCTTC	CATSRDVQVGGYTF	TRBV15*02	TRBV15	TRBJ1-2*01	TRBJ1-2	TRBD1*01, TRBD2*02, TRBD2*01	TRBD1, TRBD2	11	26	29	30	14	0	14
4965	5.27E-04	TGTGCCAGCAGCTTGGGACAGGGGGACCTCTATGGCTACACCTTC	CASSLGQGDLYGYTF	TRBV5-6*01	TRBV5-6	TRBJ1-2*01	TRBJ1-2	TRBD1*01	TRBD1	15	16	24	29	0	4	4
4953	5.26E-04	TGCGCCAGCAGCCAAGATCAAGGGGGTAAGGGCTACACCTTC	CASSQDQGGKGYTF	TRBV4-1*02, TRBV4-1*01	TRBV4-1	TRBJ1-2*01	TRBJ1-2	TRBD1*01	TRBD1	16	20	25	30	3	4	7
4806	5.11E-04	TGCAGCGTTGCCGGGACAGGGGAAATAGACCCAGTACTTC	CSVAGTG~K*TQYF	TRBV29-1*01	TRBV29-1	TRBJ2-5*01	TRBJ2-5	TRBD1*01	TRBD1	9	12	21	26	2	4	6
4678	4.97E-04	TGTGCCACCAGCGCGACAGGGAGATGGGAGACCCAGTACTTC	CATSATGRWETQYF	TRBV15*02	TRBV15	TRBJ2-5*01	TRBJ2-5	TRBD1*01	TRBD1	11	14	20	27	2	6	8
4644	4.93E-04	TGTGCCAGCAAATGGGGAGGTCAAGAGACCCAGTACTTC	CASKWGGQETQYF	TRBV12-4*01, TRBV12-3*01	TRBV12-4, TRBV12-3	TRBJ2-5*01	TRBJ2-5	TRBD2*02	TRBD2	9	14	19	21	4	1	5
4547	4.83E-04	TGCGCCAGCAGCCAAGAGAACAGCAAGAACTTCTATGGCTACACCTTC	CASSQENSKNFYGYTF	TRBV4-1*02, TRBV4-1*01	TRBV4-1	TRBJ1-2*01	TRBJ1-2	TRBD1*01	TRBD1	16	19	22	32	2	9	11
4419	4.69E-04	TGCAGTGCTACCGACGGTAGTGAAGCTTTCTTT	CSATDGSEAFF	TRBV20-1*06, TRBV20-1*03, TRBV20-1*01, TRBV20-1*04, TRBV20-1*05, TRBV20-1*02, TRBV20-1*07	TRBV20-1	TRBJ1-1*01	TRBJ1-1	TRBD1*01, TRBD2*02, TRBD2*01	TRBD1, TRBD2	9	12	14	20	2	5	7
4390	4.66E-04	TGTGCCAGCGCGGGGGGGGACAGGGGTTACGAGCAGTACTTC	CASAGGDRGYEQYF	TRBV9*02, TRBV9*01, TRBV9*03	TRBV9	TRBJ2-7*01	TRBJ2-7	TRBD1*01	TRBD1	8	16	25	27	7	1	8
4352	4.62E-04	TGTGCCAGCAGTGAATCCGCGGGAGGCACCGGGGAGCTGTTTTTT	CASSESAGGTGELFF	TRBV6-1*01	TRBV6-1	TRBJ2-2*01	TRBJ2-2	TRBD2*02	TRBD2	14	18	25	26	3	0	3
4311	4.58E-04	TGTGCCAGCAGCCAAGGGACGCCCTCGGACGCATCTCCTATAATTCACCCCTCCACTTT	CASSQGTPSD~ISYNSPLHF	TRBV7-3*05, TRBV7-3*01	TRBV7-3	TRBJ1-6*02	TRBJ1-6	TRBD1*01, TRBD2*02, TRBD2*01	TRBD1, TRBD2	15	21	25	34	5	8	13
4212	4.47E-04	TGTGCCAGCAGCTTCGGGGTGAGCACTGAAGCTTTCTTT	CASSFGVSTEAFF	TRBV5-4*01	TRBV5-4	TRBJ1-1*01	TRBJ1-1	TRBD2*01	TRBD2	13	14	18	19	0	0	0
4207	4.47E-04	TGCAGTGCCATTAGCGGAGCTAGCACAGATACGCAGTATTTT	CSAISGASTDTQYF	TRBV20-1*01, TRBV20-1*04, TRBV20-1*05, TRBV20-1*07	TRBV20-1	TRBJ2-3*01	TRBJ2-3	TRBD2*02, TRBD2*01	TRBD2	7	11	16	21	3	4	7
4157	4.42E-04	TGTGCCAGCAGCCCGAAGTTGGTGCAGTTCTTC	CASSPKLVQFF	TRBV12-4*01, TRBV12-3*01	TRBV12-4, TRBV12-3	TRBJ2-1*01	TRBJ2-1	TRBD2*02, TRBD2*01	TRBD2	10	11	14	23	0	8	8
4094	4.35E-04	TGTGCCATCAGGGGTGGACAGGGGAACATTCAGTACTTC	CAIRGGQGNIQYF	TRBV10-3*01, TRBV10-3*02	TRBV10-3	TRBJ2-4*01	TRBJ2-4	TRBD1*01	TRBD1	10	15	23	24	4	0	4
4030	4.28E-04	TGTGCCATCAGTGAGTCCCCCGGTAACTATGGCTACACCTTC	CAISESPGNYGYTF	TRBV10-3*01, TRBV10-3*02	TRBV10-3	TRBJ1-2*01	TRBJ1-2	TRBD2*01	TRBD2	16	17	21	23	0	1	1
3921	4.17E-04	TGTGCTAGTGGTTTAGGACAGGGGGCGAACTCCTACGAGCAGTACTTC	CASGLGQGANSYEQYF	TRBV12-5*01	TRBV12-5	TRBJ2-7*01	TRBJ2-7	TRBD1*01	TRBD1	13	15	25	29	1	3	4
3907	4.15E-04	TGCAGTGCTAGAGTAAGGACAGGAGACTATGGCTACACCTTC	CSARVRTGDYGYTF	TRBV20-1*01, TRBV20-1*04, TRBV20-1*05, TRBV20-1*07	TRBV20-1	TRBJ1-2*01	TRBJ1-2	TRBD1*01	TRBD1	12	16	22	25	3	2	5
3879	4.12E-04	TGTGCCAGTAGTAATCGCGGGAGTGGTGAGCAGTTCTTC	CASSNRGSGEQFF	TRBV19*01, TRBV19*03, TRBV19*02	TRBV19	TRBJ2-1*01	TRBJ2-1	TRBD2*02	TRBD2	12	16	22	26	3	3	6
3830	4.07E-04	TGCAGTGTTGGCGGGACGGAGCCCTACGAGCAGTACTTC	CSVGGTEPYEQYF	TRBV20-1*01, TRBV20-1*04, TRBV20-1*05, TRBV20-1*07	TRBV20-1	TRBJ2-7*01	TRBJ2-7	TRBD2*02	TRBD2	6	10	15	22	3	6	9
3795	4.03E-04	TGTGCCAGCAGTTACCCACCACGCGGGGAGCAGTACTTC	CASSYPPRGEQYF	TRBV6-5*01	TRBV6-5	TRBJ2-7*01	TRBJ2-7	TRBD2*02, TRBD2*01	TRBD2	14	22	26	27	7	0	7
3769	4.00E-04	TGCAGTGCTAGAGTTCTAGCGGGGAATGAGCAGTTCTTC	CSARVLAGNEQFF	TRBV20-1*01, TRBV20-1*04, TRBV20-1*05, TRBV20-1*07	TRBV20-1	TRBJ2-1*01	TRBJ2-1	TRBD2*01	TRBD2	12	15	23	24	2	0	2
3722	3.95E-04	TGTGCCACCGCGTCGGACAGGGTTAATTCTGGAAACACCATATATTTT	CATASDRVNSGNTIYF	TRBV2*01, TRBV2*02, TRBV2*03	TRBV2	TRBJ1-3*01	TRBJ1-3	TRBD1*01	TRBD1	6	14	21	27	7	5	12
3705	3.94E-04	TGTGCCAGCAGCTACCCCGGGAACAGTCTGGGCGATACGCAGTATTTT	CASSYPGNSLGDTQYF	TRBV5-6*01	TRBV5-6	TRBJ2-3*01	TRBJ2-3	TRBD2*02, TRBD2*01	TRBD2	12	17	21	33	4	11	15
3689	3.92E-04	TGCGCCAGCAGTGTTGGGGGAAGCAATCAGCCCCAGCATTTT	CASSVGGSNQPQHF	TRBV10-2*01	TRBV10-2	TRBJ1-5*01	TRBJ1-5	TRBD1*01, TRBD2*01	TRBD1, TRBD2	12	15	19	21	2	1	3
3653	3.88E-04	TGTGCCAGCAGCGTAGAGTCTAGCGGGGACATGGAGCAGTACTTC	CASSVESSGDMEQYF	TRBV9*02, TRBV9*01	TRBV9	TRBJ2-7*01	TRBJ2-7	TRBD2*01	TRBD2	15	19	27	33	3	5	8
3649	3.88E-04	TGTGCCATCAGTCCTAGGGACAGCGACTATGGCTACACCTTC	CAISPRDSDYGYTF	TRBV10-3*01, TRBV10-3*02	TRBV10-3	TRBJ1-2*01	TRBJ1-2	TRBD1*01	TRBD1	11	16	22	25	4	2	6
3609	3.83E-04	TGCAGTGCTCTGGGTTGGACTAGCGGGGAGGGGCTCGTCGAGCAGTACTTC	CSALGWTSGEGLVEQYF	TRBV20-1*06, TRBV20-1*03, TRBV20-1*01, TRBV20-1*04, TRBV20-1*05, TRBV20-1*02, TRBV20-1*07	TRBV20-1	TRBJ2-7*01	TRBJ2-7	TRBD2*01	TRBD2	8	16	27	38	7	10	17
3574	3.80E-04	TGTGCCAGCAGCCAGGCTCAAGAGAGGGACACCGGGGAGCTGTTTTTT	CASSQAQERDTGELFF	TRBV4-2*01	TRBV4-2	TRBJ2-2*01	TRBJ2-2	TRBD2*02	TRBD2	13	23	27	28	9	0	9
3566	3.79E-04	TGTGCCAGCAGCACCCGGGACTCTGGAAACACCATATATTTT	CASSTRDSGNTIYF	TRBV7-6*01, TRBV7-6*02	TRBV7-6	TRBJ1-3*01	TRBJ1-3	TRBD2*02	TRBD2	11	15	19	20	3	0	3
3529	3.75E-04	TGTGCCAGCAGTACGGGTCCTGCCGCGAATTCACCCCTCCACTTT	CASSTGPAANSPLHF	TRBV28*01	TRBV28	TRBJ1-6*02	TRBJ1-6	TRBD1*01, TRBD2*02, TRBD2*01	TRBD1, TRBD2	10	18	21	27	7	5	12
3487	3.70E-04	TGCAGCACCCGACAGGGGGGAAATGAGCAGTTCTTC	CSTRQGGNEQFF	TRBV29-1*01, TRBV29-1*03	TRBV29-1	TRBJ2-1*01	TRBJ2-1	TRBD1*01	TRBD1	5	10	18	21	4	2	6
3447	3.66E-04	TGCAGTGCTAGGGGGGGACAGGGTATCTACGAGCAGTACTTC	CSARGGQGIYEQYF	TRBV20-1*01, TRBV20-1*04, TRBV20-1*05, TRBV20-1*07	TRBV20-1	TRBJ2-7*01	TRBJ2-7	TRBD1*01	TRBD1	10	14	22	26	3	3	6
3428	3.64E-04	TGTGCCATCAGCCCCGACTTCCCCTCCTACGAGCAGTACTTC	CAISPDFPSYEQYF	TRBV10-3*01, TRBV10-3*02	TRBV10-3	TRBJ2-7*01	TRBJ2-7	TRBD2*01	TRBD2	10	11	15	23	0	7	7
3371	3.58E-04	TGTGCCAGCAGCTGGACTAGCGGAACCTACGAGCAGTACTTC	CASSWTSGTYEQYF	TRBV12-4*01, TRBV12-3*01	TRBV12-4, TRBV12-3	TRBJ2-7*01	TRBJ2-7	TRBD2*02, TRBD2*01	TRBD2	10	13	22	25	2	2	4
3357	3.57E-04	TGCAGTGCTCGCATAGCCGGACAGGTTCCCTATGGCTACACCTTC	CSARIAGQVPYGYTF	TRBV20-1*06, TRBV20-1*03, TRBV20-1*01, TRBV20-1*04, TRBV20-1*05, TRBV20-1*02, TRBV20-1*07	TRBV20-1	TRBJ1-2*01	TRBJ1-2	TRBD1*01	TRBD1	8	18	24	29	9	4	13
3329	3.54E-04	TGTGCCAGCAGGTCGGGGGACGCGAACACCGGGGAGCTGTTTTTT	CASRSGDANTGELFF	TRBV7-9*03, TRBV7-9*01, TRBV7-9*04, TRBV7-9*02	TRBV7-9	TRBJ2-2*01	TRBJ2-2	TRBD2*01	TRBD2	10	13	18	22	2	3	5
3239	3.44E-04	TGCGCCAGCAGTGAGCCACACTGGGACTAGCGGGGGACCTCCCGACGTACGAGCAGTACTTC	CASSEPHWD*~GDLPTYEQYF	TRBV10-2*01	TRBV10-2	TRBJ2-7*01	TRBJ2-7	TRBD2*01	TRBD2	14	22	35	47	7	11	18
3233	3.43E-04	TGCGCCAGCAGCTTGGCTGCGGGTCCAGGGGGCTACGAGCAGTACTTC	CASSLAAGPGGYEQYF	TRBV5-1*01	TRBV5-1	TRBJ2-7*01	TRBJ2-7	TRBD1*01	TRBD1	15	25	31	32	9	0	9
3143	3.34E-04	TGCAGTGTTAGGGGGACGTCCTACGAGCAGTACTTC	CSVRGTSYEQYF	TRBV20-1*01, TRBV20-1*04, TRBV20-1*05, TRBV20-1*07	TRBV20-1	TRBJ2-7*01	TRBJ2-7	TRBD1*01, TRBD2*02, TRBD2*01	TRBD1, TRBD2	10	12	16	18	1	1	2
3015	3.20E-04	TGCGCCAGCAGTGAGGACCGCTTGTATGATACGCAGTATTTT	CASSEDRLYDTQYF	TRBV10-1*01	TRBV10-1	TRBJ2-3*01	TRBJ2-3	TRBD2*02, TRBD2*01	TRBD2	14	17	21	27	2	5	7
2984	3.17E-04	TGCAGTGCTTCAGACGGGACTAGCACAGATACGCAGTATTTT	CSASDGTSTDTQYF	TRBV20-1*06, TRBV20-1*03, TRBV20-1*01, TRBV20-1*04, TRBV20-1*05, TRBV20-1*02, TRBV20-1*07	TRBV20-1	TRBJ2-3*01	TRBJ2-3	TRBD2*02, TRBD2*01	TRBD2	8	15	20	21	6	0	6
2926	3.11E-04	TGTGCCAGCAGTGAGCGGGAGGGCCCCTACAATGAGCAGTTCTTC	CASSEREGPYNEQFF	TRBV6-4*02, TRBV6-4*01	TRBV6-4	TRBJ2-1*01	TRBJ2-1	TRBD2*02	TRBD2	11	13	22	25	1	2	3
2870	3.05E-04	TGCAGTGCTAGCCGTGGGAATTCACCCCTCCACTTT	CSASRGNSPLHF	TRBV20-1*06, TRBV20-1*03, TRBV20-1*01, TRBV20-1*04, TRBV20-1*05, TRBV20-1*02, TRBV20-1*07	TRBV20-1	TRBJ1-6*01	TRBJ1-6	TRBD1*01, TRBD2*02, TRBD2*01	TRBD1, TRBD2	10	15	17	18	4	0	4
2866	3.04E-04	TGTGCCAGCAGCGTAGCGGGGGCCGAACAAGAGACCCAGTACTTC	CASSVAGAEQETQYF	TRBV9*02, TRBV9*01	TRBV9	TRBJ2-5*01	TRBJ2-5	TRBD1*01, TRBD2*01	TRBD1, TRBD2	10	13	21	27	2	5	7
2825	3.00E-04	TGTGCCAGCACCCCGACCGGAAATGAAAAACTGTTTTTT	CASTPTGNEKLFF	TRBV9*02, TRBV9*01, TRBV9*03	TRBV9	TRBJ1-4*01	TRBJ1-4	TRBD2*01	TRBD2	9	10	14	21	0	6	6
2824	3.00E-04	TGCAGTGCTAGAGGTCAAGACAGGCGGGAGACCCAGTACTTC	CSARGQDRRETQYF	TRBV20-1*01, TRBV20-1*04, TRBV20-1*05, TRBV20-1*07	TRBV20-1	TRBJ2-5*01	TRBJ2-5	TRBD1*01	TRBD1	12	18	23	27	5	3	8
2817	2.99E-04	TGTGCCAGCAGGGAAAAGAGCTCCTATAATTCACCCCTCCACTTT	CASREKSSYNSPLHF	TRBV2*01, TRBV2*03	TRBV2	TRBJ1-6*02	TRBJ1-6	TRBD2*02	TRBD2	14	17	19	20	2	0	2
2794	2.97E-04	TGTGCCAGCAGTACCGGGACAGGGTCGCATGAAAAACTGTTTTTT	CASSTGTGSHEKLFF	TRBV2*01, TRBV2*02, TRBV2*03	TRBV2	TRBJ1-4*01	TRBJ1-4	TRBD1*01	TRBD1	11	15	23	28	3	4	7
2771	2.94E-04	TGCAGTGCTCACCGAGGAGGTCACGAGCAGTACTTC	CSAHRGGHEQYF	TRBV20-1*06, TRBV20-1*03, TRBV20-1*01, TRBV20-1*04, TRBV20-1*05, TRBV20-1*02, TRBV20-1*07	TRBV20-1	TRBJ2-7*01	TRBJ2-7	TRBD2*02	TRBD2	8	15	19	22	6	2	8
2764	2.94E-04	TGTGCCAGCAGCGTAGGTGGGGCCCAGCAGGAGACCCAGTACTTC	CASSVGGAQQETQYF	TRBV9*02, TRBV9*01	TRBV9	TRBJ2-5*01	TRBJ2-5	TRBD1*01	TRBD1	15	18	22	30	2	7	9
2751	2.92E-04	TGTGCCAGCAGCTTAGGGACAGGGGGCAATCAGCCCCAGCATTTT	CASSLGTGGNQPQHF	TRBV7-2*04, TRBV7-2*01	TRBV7-2	TRBJ1-5*01	TRBJ1-5	TRBD1*01	TRBD1	15	16	24	25	0	0	0
2711	2.88E-04	TGTGCCAGCAGCTTAGGGGCACCAGCGGGGGAGACCCAGTACTTC	CASSLGAPAGETQYF	TRBV7-8*01	TRBV7-8	TRBJ2-5*01	TRBJ2-5	TRBD2*01	TRBD2	15	23	29	30	7	0	7
2692	2.86E-04	TGTGCCACCAGTGTAGGCGGCAACTATGGCTACACCTTC	CATSVGGNYGYTF	TRBV24-1*01	TRBV24-1	TRBJ1-2*01	TRBJ1-2	TRBD2*02, TRBD2*01	TRBD2	12	16	19	21	3	1	4
2690	2.86E-04	TGCGCCAGCAGCCAAGGAGGGGAAAGCTCCTATAATTCACCCCTCCACTTT	CASSQGGESSYNSPLHF	TRBV4-3*01	TRBV4-3	TRBJ1-6*02	TRBJ1-6	TRBD1*01, TRBD2*02	TRBD1, TRBD2	15	17	21	26	1	4	5
2669	2.84E-04	TGCAGCGTGAGGGCGGGTGGGAATGAGCAGTTCTTC	CSVRAGGNEQFF	TRBV29-1*01, TRBV29-1*03	TRBV29-1	TRBJ2-1*01	TRBJ2-1	TRBD2*02, TRBD2*01	TRBD2	7	12	16	21	4	4	8
2621	2.78E-04	TGCAGCGTACGACAGAACACTGAAGCTTTCTTT	CSVRQNTEAFF	TRBV29-1*01, TRBV29-1*03	TRBV29-1	TRBJ1-1*01	TRBJ1-1	TRBD1*01	TRBD1	7	10	13	14	2	0	2
2608	2.77E-04	TGTGCCACCAGGGCACGAACAGGGCCCGGGGAGCTGTTTTTT	CATRARTGPGELFF	TRBV24-1*01	TRBV24-1	TRBJ2-2*01	TRBJ2-2	TRBD1*01	TRBD1	10	18	23	25	7	1	8
2601	2.76E-04	TGTGCCAGCAGCGGTGGACTAGGCGGGGAGCTGTTTTTT	CASSGGLGGELFF	TRBV9*02, TRBV9*01, TRBV9*03	TRBV9	TRBJ2-2*01	TRBJ2-2	TRBD2*02, TRBD2*01	TRBD2	12	15	21	23	2	1	3
2597	2.76E-04	TGTGCCAGCAGCTTAATGGGGACAGCGAATCAGCCCCAGCATTTT	CASSLMGTANQPQHF	TRBV7-2*04, TRBV7-2*01	TRBV7-2	TRBJ1-5*01	TRBJ1-5	TRBD1*01	TRBD1	14	18	24	27	3	2	5
2486	2.64E-04	TGTGCCAGCAGTCCCATAGGCTTAAACGATGAGCAGTTCTTC	CASSPIGLNDEQFF	TRBV7-3*05, TRBV7-3*01	TRBV7-3	TRBJ2-1*01	TRBJ2-1	TRBD1*01, TRBD2*02, TRBD2*01	TRBD1, TRBD2	10	11	14	28	0	13	13
2475	2.63E-04	TGTGCCAGCAGCGTCGGGCCCTGGTACGAGCAGTACTTC	CASSVGPWYEQYF	TRBV9*02, TRBV9*01	TRBV9	TRBJ2-7*01	TRBJ2-7	TRBD1*01	TRBD1	11	18	22	24	6	1	7
2465	2.62E-04	TGTGCCACCAGCAGAAAAGACAGGGTTTATTCACCCCTCCACTTT	CATSRKDRVYSPLHF	TRBV15*02	TRBV15	TRBJ1-6*02	TRBJ1-6	TRBD1*01	TRBD1	11	18	24	28	6	3	9
2461	2.61E-04	TGTGCCAGCAGCATCACGACAGGGGTAGAGACCCAGTACTTC	CASSITTGVETQYF	TRBV7-9*03, TRBV7-9*01, TRBV7-9*04, TRBV7-9*02	TRBV7-9	TRBJ2-5*01	TRBJ2-5	TRBD1*01	TRBD1	11	17	24	26	5	1	6
2446	2.60E-04	TGCAGCGTTTCCGGAGCTACAGGGTTGGGCACTGAAGCTTTCTTT	CSVSGATGLGTEAFF	TRBV29-1*01, TRBV29-1*03	TRBV29-1	TRBJ1-1*01	TRBJ1-1	TRBD1*01	TRBD1	8	18	23	29	9	5	14
2428	2.58E-04	TGTGCCAGCAGCTCTGGCGGAGGAGTAGGATCACCCCTCCACTTT	CASSSGGGVGSPLHF	TRBV9*02, TRBV9*01, TRBV9*03	TRBV9	TRBJ1-6*02	TRBJ1-6	TRBD2*02	TRBD2	11	18	22	30	6	7	13
2414	2.56E-04	TGTGCCAGCAGTGGGGGGGGGCTCCTAACCCGTATGGCTACACCTTC	CASSGGGL~NPYGYTF	TRBV2*01, TRBV2*02, TRBV2*03	TRBV2	TRBJ1-2*01	TRBJ1-2	TRBD2*01	TRBD2	12	14	20	32	1	11	12
2386	2.53E-04	TGCGCCAGCAGCCGGGACAGCACAGGTTATGGCTACACCTTC	CASSRDSTGYGYTF	TRBV10-2*01	TRBV10-2	TRBJ1-2*01	TRBJ1-2	TRBD1*01	TRBD1	10	13	19	27	2	7	9
2378	2.53E-04	TGCGCCAGCAGTCCGGGGTCCCTTAGCTACGAGCAGTACTTC	CASSPGSLSYEQYF	TRBV10-2*01	TRBV10-2	TRBJ2-7*01	TRBJ2-7	TRBD1*01, TRBD2*02, TRBD2*01	TRBD1, TRBD2	11	17	21	26	5	4	9
2363	2.51E-04	TGTGCCAGCAGTCTGACTAGCGCCTCAGGGGAGCTGTTTTTT	CASSLTSASGELFF	TRBV28*01	TRBV28	TRBJ2-2*01	TRBJ2-2	TRBD2*02, TRBD2*01	TRBD2	11	14	21	27	2	5	7
2340	2.49E-04	TGCAGCGTTGTGGTCCCGGGACACAAGAACACTGAAGCTTTCTTT	CSVVVPGHKNTEAFF	TRBV29-1*01	TRBV29-1	TRBJ1-1*01	TRBJ1-1	TRBD1*01	TRBD1	9	17	22	26	7	3	10
2336	2.48E-04	TGCAGTGCTAACGCCTTACAGGGGTCCTATGGCTACACCTTC	CSANALQGSYGYTF	TRBV20-1*06, TRBV20-1*03, TRBV20-1*01, TRBV20-1*04, TRBV20-1*05, TRBV20-1*02, TRBV20-1*07	TRBV20-1	TRBJ1-2*01	TRBJ1-2	TRBD1*01	TRBD1	9	17	23	26	7	2	9
2334	2.48E-04	TGTGCCAGCAGCTCATACCGGACCACGAAGAACTACGAGCAGTACTTC	CASSSYRTTKNYEQYF	TRBV12-4*01, TRBV12-3*01	TRBV12-4, TRBV12-3	TRBJ2-7*01	TRBJ2-7	TRBD1*01, TRBD2*02, TRBD2*01	TRBD1, TRBD2	10	19	22	32	8	9	17
2331	2.48E-04	TGCAGTGCCGAAGGCGGACAGGGGGTTACTGAAGCTTTCTTT	CSAEGGQGVTEAFF	TRBV20-1*06, TRBV20-1*03, TRBV20-1*01, TRBV20-1*04, TRBV20-1*05, TRBV20-1*02, TRBV20-1*07	TRBV20-1	TRBJ1-1*01	TRBJ1-1	TRBD1*01	TRBD1	7	15	24	27	7	2	9
2320	2.46E-04	TGTGCCAGTAGTTCGACAGGGGGGAGGCCCCAGCATTTT	CASSSTGGRPQHF	TRBV19*01, TRBV19*03, TRBV19*02	TRBV19	TRBJ1-5*01	TRBJ1-5	TRBD1*01	TRBD1	11	14	22	26	2	3	5
2319	2.46E-04	TGTGCCAGCAGCTTGGGGGGGTGGACTGAAGCTTTCTTT	CASSLGGWTEAFF	TRBV7-8*01	TRBV7-8	TRBJ1-1*01	TRBJ1-1	TRBD2*01	TRBD2	13	14	20	24	0	3	3
2318	2.46E-04	TGTGCCAGCAGTTACGGAGGGGGGGCCGACTACGAGCAGTACTTC	CASSYGGGADYEQYF	TRBV6-5*01	TRBV6-5	TRBJ2-7*01	TRBJ2-7	TRBD2*01	TRBD2	14	18	24	29	3	4	7
2311	2.45E-04	TGTGCCAGCAGCTTGGGATAGGCTAGCCTGTTACTACGAGCAGTACTTC	CASSLG*A~ACYYEQYF	TRBV5-4*01	TRBV5-4	TRBJ2-7*01	TRBJ2-7	TRBD1*01, TRBD2*02, TRBD2*01	TRBD1, TRBD2	15	26	30	33	10	2	12
2311	2.45E-04	TGTGCCAGCAGCTATGGGACAGGGCGCCTCCTGACTTTC	CASSYGTGRLLTF	TRBV7-9*01, TRBV7-9*04, TRBV7-9*02	TRBV7-9	TRBJ2-6*01	TRBJ2-6	TRBD1*01	TRBD1	12	15	23	28	2	4	6
2295	2.44E-04	TGTGCCAGCAGTTACCGGGACACCTACGAGCAGTACTTC	CASSYRDTYEQYF	TRBV6-3*01, TRBV6-2*01	TRBV6-3, TRBV6-2	TRBJ2-7*01	TRBJ2-7	TRBD1*01	TRBD1	14	16	21	22	1	0	1
2250	2.39E-04	TGTGCCAGCAGCTTAACCTTAGCGGGAGGTCCTACAGATACGCAGTATTTT	CASSLTLAGGPTDTQYF	TRBV7-8*01	TRBV7-8	TRBJ2-3*01	TRBJ2-3	TRBD2*02	TRBD2	14	19	28	33	4	4	8
2219	2.36E-04	TGCAGTGCTGGACTAGATTACTACAATGAGCAGTTCTTC	CSAGLDYYNEQFF	TRBV20-1*06, TRBV20-1*03, TRBV20-1*01, TRBV20-1*04, TRBV20-1*05, TRBV20-1*02, TRBV20-1*07	TRBV20-1	TRBJ2-1*01	TRBJ2-1	TRBD2*02, TRBD2*01	TRBD2	8	9	15	20	0	4	4
2214	2.35E-04	TGCAGCGTTGGCCTTCGGAGCTCCTACGAGCAGTACTTC	CSVGLRSSYEQYF	TRBV29-1*01	TRBV29-1	TRBJ2-7*01	TRBJ2-7	TRBD2*02	TRBD2	9	16	19	20	6	0	6
2205	2.34E-04	TGCAGTGCTACCGGACAGCAGGGCGAGCAGTACTTC	CSATGQQGEQYF	TRBV20-1*06, TRBV20-1*03, TRBV20-1*01, TRBV20-1*04, TRBV20-1*05, TRBV20-1*02, TRBV20-1*07	TRBV20-1	TRBJ2-7*01	TRBJ2-7	TRBD1*01	TRBD1	9	12	17	23	2	5	7
2199	2.34E-04	TGTGCCAGCAGTACCCTTAGCGGGGGGGGCAATGAGCAGTTCTTC	CASSTLSGGGNEQFF	TRBV7-2*04, TRBV7-2*01	TRBV7-2	TRBJ2-1*01	TRBJ2-1	TRBD2*01	TRBD2	11	17	27	29	5	1	6
2183	2.32E-04	TGTGCCAGCAGCTTTGACAGAACCGGGGAGCTGTTTTTT	CASSFDRTGELFF	TRBV7-3*05, TRBV7-3*01	TRBV7-3	TRBJ2-2*01	TRBJ2-2	TRBD1*01	TRBD1	13	15	19	21	1	1	2
2163	2.30E-04	TGTGCCAGCAGTTTATGGCGGGGCAGGGGTAAAGGCTACACCTTC	CASSLWRGRGKGYTF	TRBV28*01	TRBV28	TRBJ1-2*01	TRBJ1-2	TRBD1*01, TRBD2*01	TRBD1, TRBD2	16	23	28	33	6	4	10
2157	2.29E-04	TGTGCCACCAGTGATCCCGGTAGCTCTGGGGCCAACGTCCTGACTTTC	CATSDPGSSGANVLTF	TRBV24-1*01	TRBV24-1	TRBJ2-6*01	TRBJ2-6	TRBD2*02, TRBD2*01	TRBD2	14	15	18	23	0	4	4
2155	2.29E-04	TGTGCCAGCAGCACCCCGACAGGGGGCTTAGACGAGCAGTACTTC	CASSTPTGGLDEQYF	TRBV7-2*04, TRBV7-2*01	TRBV7-2	TRBJ2-7*01	TRBJ2-7	TRBD1*01	TRBD1	11	17	26	31	5	4	9
2153	2.29E-04	TGCAGTGCCATAGGGGACTCCTATAATTCACCCCTCCACTTT	CSAIGDSYNSPLHF	TRBV20-1*01, TRBV20-1*04, TRBV20-1*05, TRBV20-1*07	TRBV20-1	TRBJ1-6*02	TRBJ1-6	TRBD1*01	TRBD1	7	11	15	17	3	1	4
2147	2.28E-04	TGCAGCGTTGACGTGCGGGGGGCGCCGACTATGGCTACACCTTC	CSVDVRG~ADYGYTF	TRBV29-1*01	TRBV29-1	TRBJ1-2*01	TRBJ1-2	TRBD2*01	TRBD2	10	14	21	27	3	5	8
2117	2.25E-04	TGTGCCACCAGTGATCGGACAGGGTCCCATTACAATGAGCAGTTCTTC	CATSDRTGSHYNEQFF	TRBV24-1*01	TRBV24-1	TRBJ2-1*01	TRBJ2-1	TRBD1*01	TRBD1	14	16	23	30	1	6	7
2110	2.24E-04	TGTGCCAGCAGCTCCCAGACAGGACCTAACTATGGCTACACCTTC	CASSSQTGPNYGYTF	TRBV7-2*04, TRBV7-2*01	TRBV7-2	TRBJ1-2*01	TRBJ1-2	TRBD1*01	TRBD1	12	17	22	25	4	2	6
2092	2.22E-04	TGTGCCAGTAGTATGGGTAGGGCAGCAATCAGCCCCAGCATTTT	CASSMGR~SNQPQHF	TRBV19*01, TRBV19*02	TRBV19	TRBJ1-5*01	TRBJ1-5	TRBD1*01, TRBD2*02	TRBD1, TRBD2	13	18	21	23	4	1	5
2088	2.22E-04	TGTGCCAGTAAATGGGCTAGCGGGACCCGGGCTATACGAGCAGTACTTC	CASKWASG~PGLYEQYF	TRBV19*01, TRBV19*03, TRBV19*02	TRBV19	TRBJ2-7*01	TRBJ2-7	TRBD2*02	TRBD2	9	16	24	34	6	9	15
2076	2.21E-04	TGCAGTGCTAGAGATTCGGGGTACGGCTATGGCTACACCTTC	CSARDSGYGYGYTF	TRBV20-1*01, TRBV20-1*05, TRBV20-1*07	TRBV20-1	TRBJ1-2*01	TRBJ1-2	TRBD2*01	TRBD2	13	16	20	26	2	5	7
2075	2.20E-04	TGCAGTGCTAACAGCCCGACGGGTAACTATGGCTACACCTTC	CSANSPTGNYGYTF	TRBV20-1*06, TRBV20-1*03, TRBV20-1*01, TRBV20-1*04, TRBV20-1*05, TRBV20-1*02, TRBV20-1*07	TRBV20-1	TRBJ1-2*01	TRBJ1-2	TRBD1*01, TRBD2*02, TRBD2*01	TRBD1, TRBD2	9	10	13	23	0	9	9
2072	2.20E-04	TGTGCCAGCAGTTACGGAAGGCAGGGCACAGATACGCAGTATTTT	CASSYGRQGTDTQYF	TRBV6-7*01	TRBV6-7	TRBJ2-3*01	TRBJ2-3	TRBD1*01	TRBD1	10	21	24	25	10	0	10
2061	2.19E-04	TGCGCCAGCAGGGAAGGGCTAGCGGGGACTCACCGGGGAGCTGTTTTTT	CASREGLA~GLTGELFF	TRBV10-1*02, TRBV10-1*01	TRBV10-1	TRBJ2-2*01	TRBJ2-2	TRBD2*01	TRBD2	10	18	26	30	7	3	10
2051	2.18E-04	TGCAGTGCTACTAGCGGGGGGGCGCAAGAGACCCAGTACTTC	CSATSGGAQETQYF	TRBV20-1*01, TRBV20-1*04, TRBV20-1*05, TRBV20-1*07	TRBV20-1	TRBJ2-5*01	TRBJ2-5	TRBD2*01	TRBD2	9	10	21	24	0	2	2
2037	2.16E-04	TGTGCCAGCAAGGGGACAGGGGCGTATCGCAATCAGCCCCAGCATTTT	CASKGTGAYRNQPQHF	TRBV2*01, TRBV2*02, TRBV2*03	TRBV2	TRBJ1-5*01	TRBJ1-5	TRBD1*01	TRBD1	9	12	21	28	2	6	8
2019	2.14E-04	TGCAGTGCCCGAGGGGGGACCCCGCACCCGGAGCAGTACTTC	CSARGGTPHPEQYF	TRBV20-1*06, TRBV20-1*03, TRBV20-1*01, TRBV20-1*04, TRBV20-1*05, TRBV20-1*02, TRBV20-1*07	TRBV20-1	TRBJ2-7*01	TRBJ2-7	TRBD1*01, TRBD2*01	TRBD1, TRBD2	7	11	16	30	3	13	16
2018	2.14E-04	TGCAGTATTCTCGGGGCTAGCGGGAACAACGAGCAGTACTTC	CSILGASGNNEQYF	TRBV20-1*06, TRBV20-1*03, TRBV20-1*01, TRBV20-1*04, TRBV20-1*05, TRBV20-1*02, TRBV20-1*07	TRBV20-1	TRBJ2-7*01	TRBJ2-7	TRBD2*02	TRBD2	5	16	24	28	10	3	13
2017	2.14E-04	TGCAGTGCTGGAGGGTCTGGGGCCAACGTCCTGACTTTC	CSAGGSGANVLTF	TRBV20-1*01, TRBV20-1*04, TRBV20-1*05, TRBV20-1*07	TRBV20-1	TRBJ2-6*01	TRBJ2-6	TRBD2*01	TRBD2	12	-1	-1	15	-1	-1	2
1973	2.10E-04	TGCGCCAGCCCAAATGAGGTGAGCTCTGGAAACACCATATATTTT	CASPNEVSSGNTIYF	TRBV10-1*02, TRBV10-1*01	TRBV10-1	TRBJ1-3*01	TRBJ1-3	TRBD2*02	TRBD2	8	15	18	23	6	4	10
1968	2.09E-04	TGCGCCAGCAGCCCGGGACTGAATAATTCACCCCTCCACTTT	CASSPGLNNSPLHF	TRBV4-1*02, TRBV4-1*01	TRBV4-1	TRBJ1-6*02	TRBJ1-6	TRBD2*02, TRBD2*01	TRBD2	12	14	19	22	1	2	3
1967	2.09E-04	TGTGCCAGCAGTGTACCGGGACACATGAACACTGAAGCTTTCTTT	CASSVPGHMNTEAFF	TRBV2*01, TRBV2*03	TRBV2	TRBJ1-1*01	TRBJ1-1	TRBD1*01	TRBD1	12	17	22	25	4	2	6
1958	2.08E-04	TGTGCCTGGAGTCGACGGGACAGGGGAGCCGGGGAGCTGTTTTTT	CAWSRRDRGAGELFF	TRBV30*01	TRBV30	TRBJ2-2*01	TRBJ2-2	TRBD1*01	TRBD1	11	16	25	28	4	2	6
1954	2.08E-04	TGTGCCAGTAGTACGTTTTACAATGAGCAGTTCTTC	CASSTFYNEQFF	TRBV19*01, TRBV19*03, TRBV19*02	TRBV19	TRBJ2-1*01	TRBJ2-1	TRBD2*02, TRBD2*01	TRBD2	12	-1	-1	18	-1	-1	5
1924	2.04E-04	TGTGCCAGCAGCGTAGGTCCGGCGGGGTACACTGAAGCTTTCTTT	CASSVGPAGYTEAFF	TRBV9*02, TRBV9*01	TRBV9	TRBJ1-1*01	TRBJ1-1	TRBD2*01	TRBD2	15	21	26	28	5	1	6
1910	2.03E-04	TGCAGTGCCGGGGACAGGGTGCGAGAAAAACTGTTTTTT	CSAGDRVREKLFF	TRBV20-1*06, TRBV20-1*03, TRBV20-1*01, TRBV20-1*04, TRBV20-1*05, TRBV20-1*02, TRBV20-1*07	TRBV20-1	TRBJ1-4*01	TRBJ1-4	TRBD1*01	TRBD1	7	10	18	24	2	5	7
1906	2.02E-04	TGCAGCGTGATGACAGGGGAGGGAGGCTACACCTTC	CSVMTGEGGYTF	TRBV29-1*01, TRBV29-1*03	TRBV29-1	TRBJ1-2*01	TRBJ1-2	TRBD1*01	TRBD1	7	11	18	24	3	5	8
1903	2.02E-04	TGTGCCATCAGCCCTGACAGGCTCTATGGCTACACCTTC	CAISPDRLYGYTF	TRBV10-3*01, TRBV10-3*02	TRBV10-3	TRBJ1-2*01	TRBJ1-2	TRBD1*01	TRBD1	10	15	20	23	4	2	6
1883	2.00E-04	TGTGCCAGCAGCTCGGGGACGGGTTCCCAGGGCACTGAAGCTTTCTTT	CASSSGTGSQGTEAFF	TRBV7-3*05, TRBV7-3*01	TRBV7-3	TRBJ1-1*01	TRBJ1-1	TRBD1*01, TRBD2*02, TRBD2*01	TRBD1, TRBD2	12	27	31	32	14	0	14
1882	2.00E-04	TGTGCCAGCAGTCTTGACAGGTCCTACGAGCAGTACTTC	CASSLDRSYEQYF	TRBV12-4*01, TRBV12-3*01	TRBV12-4, TRBV12-3	TRBJ2-7*01	TRBJ2-7	TRBD1*01	TRBD1	11	15	20	21	3	0	3
1864	1.98E-04	TGTGCCAGCAGCCATGAGACAGGGACTTCACCCCTCCACTTT	CASSHETGTSPLHF	TRBV7-8*01, TRBV7-8*03	TRBV7-8	TRBJ1-6*01	TRBJ1-6	TRBD1*01	TRBD1	12	17	23	26	4	2	6
1863	1.98E-04	TGCGCCAGCAGCGCATCCCGGGCTAGCGGGCGTGGTGAGCAGTACTTC	CASSASRASGRGEQYF	TRBV4-1*02, TRBV4-1*01	TRBV4-1	TRBJ2-7*01	TRBJ2-7	TRBD2*02, TRBD2*01	TRBD2	11	22	29	36	10	6	16
1854	1.97E-04	TGCAGTGCTAGTCCCTCCGGGACAGGGGGATCACCCCTCCACTTT	CSASPSGTGGSPLHF	TRBV20-1*01, TRBV20-1*04, TRBV20-1*05, TRBV20-1*07	TRBV20-1	TRBJ1-6*02	TRBJ1-6	TRBD1*01	TRBD1	11	18	28	30	6	1	7
1853	1.97E-04	TGTGCCAGTACTCCGTACAGGGGGCGAAATTCACCCCTCCACTTT	CASTPYRGRNSPLHF	TRBV19*01, TRBV19*03, TRBV19*02	TRBV19	TRBJ1-6*02	TRBJ1-6	TRBD1*01	TRBD1	9	16	24	27	6	2	8
1851	1.97E-04	TGCAGTGCTAGGACGAGGGGGGGTTGGCAGCCCCAGCATTTT	CSARTRGGWQPQHF	TRBV20-1*06, TRBV20-1*03, TRBV20-1*01, TRBV20-1*04, TRBV20-1*05, TRBV20-1*02, TRBV20-1*07	TRBV20-1	TRBJ1-5*01	TRBJ1-5	TRBD2*01	TRBD2	10	16	22	27	5	4	9
1847	1.96E-04	TGTGCCAGCAGCTCGGCCCGGGGTGGACCTATAATTCACCCCTCCACTTT	CASSSARG~TYNSPLHF	TRBV7-2*04, TRBV7-2*01	TRBV7-2	TRBJ1-6*02	TRBJ1-6	TRBD2*01	TRBD2	12	18	22	27	5	4	9
1835	1.95E-04	TGTGCCAGCAGCCTACAGGTCGGCCCTAACTATGGCTACACCTTC	CASSLQVGPNYGYTF	TRBV7-3*05, TRBV7-3*01	TRBV7-3	TRBJ1-2*01	TRBJ1-2	TRBD1*01	TRBD1	11	14	18	25	2	6	8
1821	1.93E-04	TGCAGTGCTAATGATGCGACTTACGAGCAGTACTTC	CSANDATYEQYF	TRBV20-1*01, TRBV20-1*04, TRBV20-1*05, TRBV20-1*07	TRBV20-1	TRBJ2-7*01	TRBJ2-7	TRBD2*02, TRBD2*01	TRBD2	9	17	20	21	7	0	7
1817	1.93E-04	TGTGCCAGCAGTGGTGACAGGGAGTATGGCTACACCTTC	CASSGDREYGYTF	TRBV2*01, TRBV2*02, TRBV2*03	TRBV2	TRBJ1-2*01	TRBJ1-2	TRBD1*01	TRBD1	12	15	21	24	2	2	4
1814	1.93E-04	TGTGCCAGCAGTGAATTTGTCGGGACAAGTTACTACGAGCAGTACTTC	CASSEFVGTSYYEQYF	TRBV2*01, TRBV2*03	TRBV2	TRBJ2-7*01	TRBJ2-7	TRBD1*01	TRBD1	14	21	26	32	6	5	11
1809	1.92E-04	TGTGCCAGTAGTAACCAGGGGAGGAGTGGCTACACCTTC	CASSNQGRSGYTF	TRBV19*01, TRBV19*03, TRBV19*02	TRBV19	TRBJ1-2*01	TRBJ1-2	TRBD1*01, TRBD2*02	TRBD1, TRBD2	12	15	20	26	2	5	7
1792	1.90E-04	TGTGCCAGCAGCCTACAGGGGGAAGCCGGGGAGCTGTTTTTT	CASSLQGEAGELFF	TRBV6-3*01, TRBV6-2*01	TRBV6-3, TRBV6-2	TRBJ2-2*01	TRBJ2-2	TRBD1*01	TRBD1	10	14	21	25	3	3	6
1791	1.90E-04	TGCAGCGTTGAAGAACGGGTCGAGCGGGAACACAGATACGCAGTATTTT	CSVEERVE~GNTDTQYF	TRBV29-1*01	TRBV29-1	TRBJ2-3*01	TRBJ2-3	TRBD2*02	TRBD2	13	22	28	30	8	1	9
1786	1.90E-04	TGCAGTGCTCCTCGGCCACTGGATGAGCAGTTCTTC	CSAPRPLDEQFF	TRBV20-1*06, TRBV20-1*03, TRBV20-1*01, TRBV20-1*04, TRBV20-1*05, TRBV20-1*02, TRBV20-1*07	TRBV20-1	TRBJ2-1*01	TRBJ2-1	TRBD2*02	TRBD2	8	9	12	22	0	9	9
1783	1.89E-04	TGCAGTGCTACCAGGAGGGGCAGGGGAGATGGTTCACCCCTCCACTTT	CSATRRGRGDGSPLHF	TRBV20-1*06, TRBV20-1*03, TRBV20-1*01, TRBV20-1*04, TRBV20-1*05, TRBV20-1*02, TRBV20-1*07	TRBV20-1	TRBJ1-6*01	TRBJ1-6	TRBD1*01, TRBD2*02	TRBD1, TRBD2	9	20	25	32	10	6	16
1778	1.89E-04	TGCAGCGTTCGGAGGGGCGGGAATGAGCAGTTCTTC	CSVRRGGNEQFF	TRBV29-1*01, TRBV29-1*03	TRBV29-1	TRBJ2-1*01	TRBJ2-1	TRBD2*02	TRBD2	8	10	15	21	1	5	6
1766	1.88E-04	TGTGCCAGCAGTTACTCTGGCCGGTACCTACGAGCAGTACTTC	CASSYSG~GTYEQYF	TRBV6-5*01	TRBV6-5	TRBJ2-7*01	TRBJ2-7	TRBD1*01, TRBD2*02, TRBD2*01	TRBD1, TRBD2	12	18	20	26	5	5	10
1766	1.88E-04	TGTGCCACCAGTGCCGCCAGCAATCAGCCCCAGCATTTT	CATSAASNQPQHF	TRBV24-1*01	TRBV24-1	TRBJ1-5*01	TRBJ1-5	TRBD2*02, TRBD2*01	TRBD2	12	13	16	18	0	1	1
1760	1.87E-04	TGCAGTGCTATCGGGACAGGGAGCTCCTACGAGCAGTACTTC	CSAIGTGSSYEQYF	TRBV20-1*06, TRBV20-1*03, TRBV20-1*01, TRBV20-1*04, TRBV20-1*05, TRBV20-1*02, TRBV20-1*07	TRBV20-1	TRBJ2-7*01	TRBJ2-7	TRBD1*01	TRBD1	9	12	20	23	2	2	4
1758	1.87E-04	TGCAGTGCTAGGGACAGGGAGTACGAGCAGTACTTC	CSARDREYEQYF	TRBV20-1*01, TRBV20-1*04, TRBV20-1*05, TRBV20-1*07	TRBV20-1	TRBJ2-7*01	TRBJ2-7	TRBD1*01	TRBD1	10	11	18	21	0	2	2
1750	1.86E-04	TGTGCCAGCAGCTTATCAAACTTCAATTCACCCCTCCACTTT	CASSLSNFNSPLHF	TRBV7-9*01, TRBV7-9*02	TRBV7-9	TRBJ1-6*01	TRBJ1-6	TRBD2*02, TRBD2*01	TRBD2	14	19	21	24	4	2	6
1737	1.85E-04	TGCGCCAGCAGCCAAGAGGGCAACTATGGCTACACCTTC	CASSQEGNYGYTF	TRBV4-3*01	TRBV4-3	TRBJ1-2*01	TRBJ1-2	TRBD1*01	TRBD1	16	17	20	21	0	0	0
1736	1.84E-04	TGTGCCAGTAGTTCCGTTTACAATCAGCCCCAGCATTTT	CASSSVYNQPQHF	TRBV19*01, TRBV19*03, TRBV19*02	TRBV19	TRBJ1-5*01	TRBJ1-5	TRBD1*01, TRBD2*02, TRBD2*01	TRBD1, TRBD2	11	12	14	20	0	5	5
1728	1.84E-04	TGTGCCAGCAGCGGTGGCCAGCCCATGGAGACCCAGTACTTC	CASSGGQPMETQYF	TRBV9*02, TRBV9*01, TRBV9*03	TRBV9	TRBJ2-5*01	TRBJ2-5	TRBD1*01	TRBD1	12	20	23	27	7	3	10
1717	1.82E-04	TGCAGTGCTAGGGGGGGACAGGGGCTGGTAGAGACCCAGTACTTC	CSARGGQGLVETQYF	TRBV20-1*01, TRBV20-1*04, TRBV20-1*05, TRBV20-1*07	TRBV20-1	TRBJ2-5*01	TRBJ2-5	TRBD1*01	TRBD1	10	14	23	29	3	5	8
1715	1.82E-04	TGTGCCAGCAGATCGACAGGGGGGAATTCACCCCTCCACTTT	CASRSTGGNSPLHF	TRBV2*01, TRBV2*02, TRBV2*03	TRBV2	TRBJ1-6*01	TRBJ1-6	TRBD1*01	TRBD1	10	14	22	24	3	1	4
1707	1.81E-04	TGCGCCAGCAGTCGGGACAGCAACTATGGCTACACCTTC	CASSRDSNYGYTF	TRBV10-1*02, TRBV10-1*01	TRBV10-1	TRBJ1-2*01	TRBJ1-2	TRBD1*01	TRBD1	11	13	19	21	1	1	2
1702	1.81E-04	TGTGCCAGCAGTGTTGGAGGGGTCGGCCACCAGCCCCAGCATTTT	CASSVGGVGHQPQHF	TRBV2*01, TRBV2*02, TRBV2*03	TRBV2	TRBJ1-5*01	TRBJ1-5	TRBD2*02	TRBD2	12	15	20	30	2	9	11
1698	1.80E-04	TGTGCCATCAGGACAGGGGAAAGGGGTGGCTACACCTTC	CAIRTGERGGYTF	TRBV10-3*01, TRBV10-3*02	TRBV10-3	TRBJ1-2*01	TRBJ1-2	TRBD1*01	TRBD1	10	11	18	26	0	7	7
1685	1.79E-04	TGTGCCATCAGGGCTAGCGATGGCGAGCAGTACTTC	CAIRASDGEQYF	TRBV10-3*01, TRBV10-3*02	TRBV10-3	TRBJ2-7*01	TRBJ2-7	TRBD2*02, TRBD2*01	TRBD2	10	13	18	23	2	4	6
1680	1.78E-04	TGCAGTGCTGCGACAGGGCCGAACACTGAAGCTTTCTTT	CSAATGPNTEAFF	TRBV20-1*06, TRBV20-1*03, TRBV20-1*01, TRBV20-1*04, TRBV20-1*05, TRBV20-1*02, TRBV20-1*07	TRBV20-1	TRBJ1-1*01	TRBJ1-1	TRBD1*01	TRBD1	8	11	17	20	2	2	4
1667	1.77E-04	TGCAGTGCTAGAGATGGGGGGGCTCTGAGGCGCAATCAGCCCCAGCATTTT	CSARDGGALRRNQPQHF	TRBV20-1*01, TRBV20-1*05, TRBV20-1*07	TRBV20-1	TRBJ1-5*01	TRBJ1-5	TRBD2*01	TRBD2	13	15	21	31	1	9	10
1643	1.75E-04	TGCAGTGGCCAGAGGACAGCCACCTACGAGCAGTACTTC	CSGQRTATYEQYF	TRBV20-1*06, TRBV20-1*03, TRBV20-1*01, TRBV20-1*04, TRBV20-1*05, TRBV20-1*02, TRBV20-1*07	TRBV20-1	TRBJ2-7*01	TRBJ2-7	TRBD1*01	TRBD1	6	13	18	22	6	3	9
1640	1.74E-04	TGTGCCAGTAGTAAAGGGACAGGACTAGCGGGAGTCTACGAGCAGTACTTC	CASSKGTGLAGVYEQYF	TRBV19*01, TRBV19*02	TRBV19	TRBJ2-7*01	TRBJ2-7	TRBD2*02	TRBD2	12	21	33	35	8	1	9
1633	1.73E-04	TGCAGCGCAGGGGGCGCGGAAGGCTACACCTTC	CSAGGAEGYTF	TRBV29-1*03	TRBV29-1	TRBJ1-2*01	TRBJ1-2	TRBD1*01	TRBD1	7	8	14	21	0	6	6
1631	1.73E-04	TGTGCCAGCAGCTTAGCCTCCAGCTACGAGCAGTACTTC	CASSLASSYEQYF	TRBV7-6*01	TRBV7-6	TRBJ2-7*01	TRBJ2-7	TRBD2*02	TRBD2	16	17	20	23	0	2	2
1622	1.72E-04	TGTGCCATCAGTGAAGACAGGGACGGGAGTGGCTACACCTTC	CAISEDRDGSGYTF	TRBV10-3*01, TRBV10-3*02	TRBV10-3	TRBJ1-2*01	TRBJ1-2	TRBD1*01	TRBD1	13	15	21	29	1	7	8
1611	1.71E-04	TGTGCCAGCAGTTTTGTCAGGGGTAACGGTCAGCCCCAGCATTTT	CASSFVRGNGQPQHF	TRBV12-4*01, TRBV12-3*01	TRBV12-4, TRBV12-3	TRBJ1-5*01	TRBJ1-5	TRBD1*01	TRBD1	13	17	22	29	3	6	9
1598	1.70E-04	TGTGCCAGCAGCTTAGAATATCAGCCCCAGCATTTT	CASSLEYQPQHF	TRBV7-9*01, TRBV7-9*02	TRBV7-9	TRBJ1-5*01	TRBJ1-5	TRBD2*02, TRBD2*01	TRBD2	15	-1	-1	19	-1	-1	3
1593	1.69E-04	TGCAGCGTTGGCACCCCGGGGGGGATGAAAAACTGTTTTTT	CSVGTPG~DEKLFF	TRBV29-1*01	TRBV29-1	TRBJ1-4*01	TRBJ1-4	TRBD2*01	TRBD2	9	16	23	24	6	0	6
1592	1.69E-04	TGTGCCACACGAGACCCAATGAACACCGGGGAGCTGTTTTTT	CATRDPMNTGELFF	TRBV2*01, TRBV2*02, TRBV2*03	TRBV2	TRBJ2-2*01	TRBJ2-2	TRBD1*01, TRBD2*02, TRBD2*01	TRBD1, TRBD2	6	12	14	20	5	5	10
1578	1.68E-04	TGTGCCACCAGCCAGGGGAGCGGGAGTACAATGAGCAGTTCTTC	CATSQGS~EYNEQFF	TRBV24-1*01	TRBV24-1	TRBJ2-1*01	TRBJ2-1	TRBD2*02	TRBD2	10	18	25	26	7	0	7
1574	1.67E-04	TGCAGCGCATACGGACAGGGCGGTGGCTACACCTTC	CSAYGQGGGYTF	TRBV29-1*01, TRBV29-1*03	TRBV29-1	TRBJ1-2*01	TRBJ1-2	TRBD1*01	TRBD1	7	12	19	23	4	3	7
1573	1.67E-04	TGCAGTGCTAGAGGGCGGCAGGGAACGAACGAGCAGTACTTC	CSARGRQGTNEQYF	TRBV20-1*01, TRBV20-1*04, TRBV20-1*05, TRBV20-1*07	TRBV20-1	TRBJ2-7*01	TRBJ2-7	TRBD1*01	TRBD1	12	18	22	28	5	5	10
1564	1.66E-04	TGTGCCAGCAGCTCCTCAGGGGGCGTCATGAACACTGAAGCTTTCTTT	CASSSSGGVMNTEAFF	TRBV7-3*05, TRBV7-3*01	TRBV7-3	TRBJ1-1*01	TRBJ1-1	TRBD1*01	TRBD1	12	16	23	28	3	4	7
1537	1.63E-04	TGCAGTGCTAGGTCCGGGTTCGACACTGAAGCTTTCTTT	CSARSGFDTEAFF	TRBV20-1*06, TRBV20-1*03, TRBV20-1*01, TRBV20-1*04, TRBV20-1*05, TRBV20-1*02, TRBV20-1*07	TRBV20-1	TRBJ1-1*01	TRBJ1-1	TRBD1*01, TRBD2*02, TRBD2*01	TRBD1, TRBD2	10	11	14	22	0	7	7
1533	1.63E-04	TGTGCCAGTAGTGGCAGGACAGGGCCATCAGCCCCAGCATTTT	CASSGRT~GHQPQHF	TRBV19*01, TRBV19*03, TRBV19*02	TRBV19	TRBJ1-5*01	TRBJ1-5	TRBD1*01	TRBD1	11	16	23	26	4	2	6
1532	1.63E-04	TGTGCCACCAGTGACCCGGAGAGGGGCTCCTACGAGCAGTACTTC	CATSDPERGSYEQYF	TRBV24-1*01	TRBV24-1	TRBJ2-7*01	TRBJ2-7	TRBD1*01, TRBD2*02	TRBD1, TRBD2	13	21	25	26	7	0	7
1528	1.62E-04	TGCAGTGCTACGGGCCTGGGAGATACGCAGTATTTT	CSATGLGDTQYF	TRBV20-1*06, TRBV20-1*03, TRBV20-1*01, TRBV20-1*04, TRBV20-1*05, TRBV20-1*02, TRBV20-1*07	TRBV20-1	TRBJ2-3*01	TRBJ2-3	TRBD1*01, TRBD2*02, TRBD2*01	TRBD1, TRBD2	9	11	14	20	1	5	6
1526	1.62E-04	TGTGCCAGCAGCTTAATCGGAGGCTATGGCTACACCTTC	CASSLIGGYGYTF	TRBV5-5*01, TRBV5-5*02, TRBV5-5*03	TRBV5-5	TRBJ1-2*01	TRBJ1-2	TRBD2*02	TRBD2	13	18	22	23	4	0	4
1519	1.61E-04	TGCAGTGCTAGACCTAGATCGGAGACCCAGTACTTC	CSARPRSETQYF	TRBV20-1*01, TRBV20-1*04, TRBV20-1*05, TRBV20-1*07	TRBV20-1	TRBJ2-5*01	TRBJ2-5	TRBD2*02, TRBD2*01	TRBD2	11	13	16	21	1	4	5
1518	1.61E-04	TGTGCCAGCAGCGTAGGACTTAGCCCAAAGGGCGAGCAGTACTTC	CASSVGLSPKGEQYF	TRBV9*02, TRBV9*01	TRBV9	TRBJ2-7*01	TRBJ2-7	TRBD1*01, TRBD2*02, TRBD2*01	TRBD1, TRBD2	15	28	31	32	12	0	12
1513	1.61E-04	TGTGCCAGCAGTGAAGCGTTAAGCTCCTACAATGAGCAGTTCTTC	CASSEALSSYNEQFF	TRBV12-4*01, TRBV12-3*01	TRBV12-4, TRBV12-3	TRBJ2-1*01	TRBJ2-1	TRBD2*02, TRBD2*01	TRBD2	16	-1	-1	23	-1	-1	6
1507	1.60E-04	TGTGCCAGCAGTTACTAGCGGGAGCTCCTACAATGAGCAGTTCTTC	CASSY*RE~SYNEQFF	TRBV6-6*04	TRBV6-6	TRBJ2-1*01	TRBJ2-1	TRBD2*02	TRBD2	15	16	23	24	0	0	0
1497	1.59E-04	TGCGCCAGCAGTGAGTCGGGGGACAGGGGGATAAGCCGAGCAGTACTTC	CASSESGD~GG*AEQYF	TRBV10-1*01	TRBV10-1	TRBJ2-7*01	TRBJ2-7	TRBD1*01	TRBD1	16	19	29	36	2	6	8
1496	1.59E-04	TGTGCCAGCAGGACAGGGCCCGGCAATCAGCCCCAGCATTTT	CASRTGPGNQPQHF	TRBV12-4*01, TRBV12-3*01	TRBV12-4, TRBV12-3	TRBJ1-5*01	TRBJ1-5	TRBD1*01	TRBD1	10	11	17	22	0	4	4
1493	1.59E-04	TGTGCCAGCAGGACAGGGCGGGGTCAGCCCCAGCATTTT	CASRTGRGQPQHF	TRBV2*01, TRBV2*02, TRBV2*03	TRBV2	TRBJ1-5*01	TRBJ1-5	TRBD1*01	TRBD1	10	11	17	23	0	5	5
1492	1.58E-04	TGTGCCACCGGTGGGGGCCCGACCTACGAGCAGTACTTC	CATGGGPTYEQYF	TRBV24-1*01	TRBV24-1	TRBJ2-7*01	TRBJ2-7	TRBD1*01	TRBD1	12	13	17	22	0	4	4
1491	1.58E-04	TGTGCCAGTAGTATAGAACGTAGGAGGCAGGACGAAGGCTACACCTTC	CASSIERRRQDEGYTF	TRBV19*01, TRBV19*02	TRBV19	TRBJ1-2*01	TRBJ1-2	TRBD2*02	TRBD2	16	22	26	36	5	9	14
1490	1.58E-04	TGTGCCAGCAGCGTAGAGAGTTCCGCCTCTGGGGCCAACGTCCTGACTTTC	CASSVESSASGANVLTF	TRBV9*02, TRBV9*01	TRBV9	TRBJ2-6*01	TRBJ2-6	TRBD2*02, TRBD2*01	TRBD2	15	22	25	26	6	0	6
1490	1.58E-04	TGTGCCACCAGTGATGAAAGCGGGAGCTCTAACAATGAGCAGTTCTTC	CATSDESGSSNNEQFF	TRBV24-1*01	TRBV24-1	TRBJ2-1*01	TRBJ2-1	TRBD2*02	TRBD2	14	18	25	31	3	5	8
1487	1.58E-04	TGTGCCAGCAGCTTACCGGGACAGGGTAATTCACCCCTCCACTTT	CASSLPGQGNSPLHF	TRBV7-8*01	TRBV7-8	TRBJ1-6*02	TRBJ1-6	TRBD1*01	TRBD1	14	17	25	26	2	0	2
1486	1.58E-04	TGTGCCAGCAGCTTAGCGACTAGATACGCAGTATTTT	CASSLA~LDTQYF	TRBV7-2*04, TRBV7-2*01	TRBV7-2	TRBJ2-3*01	TRBJ2-3	TRBD2*02, TRBD2*01	TRBD2	16	17	20	21	0	0	0
1482	1.57E-04	TGTGCCGCCAGACCCCAAAGAGTACATGAACACTGAAGCTTTCTTT	CAARPQRV~MNTEAFF	TRBV24-1*01	TRBV24-1	TRBJ1-1*01	TRBJ1-1	TRBD1*01, TRBD2*01	TRBD1, TRBD2	10	12	15	26	1	10	11
1482	1.57E-04	TGCAGTGCTAGTGAGGACAGGGCAGCCTACAATGAGCAGTTCTTC	CSASEDRAAYNEQFF	TRBV20-1*01, TRBV20-1*04, TRBV20-1*05, TRBV20-1*07	TRBV20-1	TRBJ2-1*01	TRBJ2-1	TRBD1*01	TRBD1	11	14	21	25	2	3	5
1470	1.56E-04	TGTGCCATCAGGCCCGGACAGGGGGCTTATAATTCACCCCTCCACTTT	CAIRPGQGAYNSPLHF	TRBV10-3*01, TRBV10-3*02	TRBV10-3	TRBJ1-6*02	TRBJ1-6	TRBD1*01	TRBD1	10	15	25	27	4	1	5
1469	1.56E-04	TGTGCCAGCAGACCGTCCCTGCACGAGCAGTACTTC	CASRPSLHEQYF	TRBV6-1*01	TRBV6-1	TRBJ2-7*01	TRBJ2-7	TRBD1*01, TRBD2*02, TRBD2*01	TRBD1, TRBD2	10	16	20	22	5	1	6
1464	1.56E-04	TGTGCCACCAGTGCCGGACAGGGGACCTACGAGCAGTACTTC	CATSAGQGTYEQYF	TRBV24-1*01	TRBV24-1	TRBJ2-7*01	TRBJ2-7	TRBD1*01	TRBD1	12	15	23	25	2	1	3
1452	1.54E-04	TGTGCCAGTAGTAGGGACCCGGGACAGGGTGTCGATGGCTACACCTTC	CASSRDPGQGVDGYTF	TRBV19*01, TRBV19*03, TRBV19*02	TRBV19	TRBJ1-2*01	TRBJ1-2	TRBD1*01	TRBD1	12	20	28	34	7	5	12
1450	1.54E-04	TGCGCCAGCAGTGACAGTGGGCTGGAACTATGGCTACACCTTC	CASSDSG~WNYGYTF	TRBV10-1*02, TRBV10-1*01	TRBV10-1	TRBJ1-2*01	TRBJ1-2	TRBD1*01	TRBD1	13	18	21	25	4	3	7
1447	1.54E-04	TGTGCCAGCAGCCCCCGACTAGCGGATAGCTCCTACGAGCAGTACTTC	CASSPRLADSSYEQYF	TRBV7-6*01, TRBV7-6*02	TRBV7-6	TRBJ2-7*01	TRBJ2-7	TRBD2*02, TRBD2*01	TRBD2	11	16	24	29	4	4	8
1443	1.53E-04	TGTGCCAGCAGCACCTACCCGGGACAGGGGCACCTACGAGCAGCACTTC	CASSTYPG~RGTYEQHF	TRBV7-6*01, TRBV7-6*02	TRBV7-6	TRBJ2-7*01	TRBJ2-7	TRBD1*01	TRBD1	11	20	29	32	8	2	10
1437	1.53E-04	TGTGCCAGCAGTCTCAGGGAAACAGATACGCAGTATTTT	CASSLRETDTQYF	TRBV6-4*02, TRBV6-4*01	TRBV6-4	TRBJ2-3*01	TRBJ2-3	TRBD1*01	TRBD1	10	14	18	21	3	2	5
1434	1.52E-04	TGTGCCACCAGCGACAGGGACACTGAAGCTTTCTTT	CATSDRDTEAFF	TRBV24-1*01	TRBV24-1	TRBJ1-1*01	TRBJ1-1	TRBD1*01	TRBD1	10	12	18	19	1	0	1
1431	1.52E-04	TGTGCCAGCTCCCCGGTGGAGGGTTCACCCCTCCACTTT	CASSPVEGSPLHF	TRBV7-3*05, TRBV7-3*01	TRBV7-3	TRBJ1-6*02	TRBJ1-6	TRBD2*02	TRBD2	8	17	22	23	8	0	8
1430	1.52E-04	TGCAGTGCTAGTTCTCTAGAGATGGCCTACGAGCAGTACTTC	CSASSLEMAYEQYF	TRBV20-1*01, TRBV20-1*04, TRBV20-1*05, TRBV20-1*07	TRBV20-1	TRBJ2-7*01	TRBJ2-7	TRBD2*02, TRBD2*01	TRBD2	11	15	18	25	3	6	9
1424	1.51E-04	TGTGCCACCAGTGACTCCAGGGCTACGAGCAGTACTTC	CATSDS~GYEQYF	TRBV24-1*01	TRBV24-1	TRBJ2-7*01	TRBJ2-7	TRBD1*01	TRBD1	13	17	21	22	3	0	3
1414	1.50E-04	TGTGCCAGTAGTTCCGGAAGGACTGCTAATGAAAAACTGTTTTTT	CASSSGRTANEKLFF	TRBV19*01, TRBV19*03, TRBV19*02	TRBV19	TRBJ1-4*01	TRBJ1-4	TRBD2*02, TRBD2*01	TRBD2	11	19	23	25	7	1	8
1409	1.50E-04	TGTGCCAGCAGAAGTCCCTACGAGCAGTACTTC	CASRSPYEQYF	TRBV6-1*01	TRBV6-1	TRBJ2-7*01	TRBJ2-7	TRBD2*02, TRBD2*01	TRBD2	10	12	15	16	1	0	1
1405	1.49E-04	TGTGCCAGTAGTACCCCCTTAAGTGAGACCCAGTACTTC	CASSTPLSETQYF	TRBV19*01, TRBV19*03, TRBV19*02	TRBV19	TRBJ2-5*01	TRBJ2-5	TRBD1*01	TRBD1	12	13	18	24	0	5	5
1402	1.49E-04	TGCAGTGCCCAAGGCGACAGAGACGCTGAAGCTTTCTTT	CSAQGDRDAEAFF	TRBV20-1*06, TRBV20-1*03, TRBV20-1*01, TRBV20-1*04, TRBV20-1*05, TRBV20-1*02, TRBV20-1*07	TRBV20-1	TRBJ1-1*01	TRBJ1-1	TRBD1*01	TRBD1	4	15	19	25	10	5	15
1395	1.48E-04	TGTGCCAGCAGCGACGGAGGGGTTGTTGAGACCCAGTACTTC	CASSDGGVVETQYF	TRBV9*02, TRBV9*01, TRBV9*03	TRBV9	TRBJ2-5*01	TRBJ2-5	TRBD2*02	TRBD2	12	15	20	27	2	6	8
1389	1.48E-04	TGTGCCAGTAGATGGACTCGACCGGGGAGCTGTTTTTT	CASRWT~TGELFF	TRBV19*01, TRBV19*03, TRBV19*02	TRBV19	TRBJ2-2*01	TRBJ2-2	TRBD2*02, TRBD2*01	TRBD2	10	13	17	20	2	2	4
1386	1.47E-04	TGTGCCAGCAGCGTAGCTACGACAGGGGGGGAAAAACTGTTTTTT	CASSVATTGGEKLFF	TRBV9*02, TRBV9*01	TRBV9	TRBJ1-4*01	TRBJ1-4	TRBD1*01	TRBD1	15	20	28	30	4	1	5
1383	1.47E-04	TGTGCCAGCAGTACCCTTAGCGGGGGGGGGGCAATGAGCAGTTCTTC	CASSTLSG~GGNEQFF	TRBV7-2*04, TRBV7-2*01	TRBV7-2	TRBJ2-1*01	TRBJ2-1	TRBD2*01	TRBD2	10	17	27	31	6	3	9
1373	1.46E-04	TGTGCCACCAGTGCGGGACAGGGCACCAATCAGCCCCAGCATTTT	CATSAGQGTNQPQHF	TRBV24-1*01	TRBV24-1	TRBJ1-5*01	TRBJ1-5	TRBD1*01	TRBD1	12	14	22	26	1	3	4
1360	1.44E-04	TGTGCCAGTATGCCGGGACAGGGTCCCACCGGGGAGCTGTTTTTT	CASMPGQGPTGELFF	TRBV19*01, TRBV19*03, TRBV19*02	TRBV19	TRBJ2-2*01	TRBJ2-2	TRBD1*01	TRBD1	9	14	22	26	4	3	7
1352	1.44E-04	TGCAGTGCTAGAGTACGAGGACAGGAGTACAATGAGCAGTTCTTC	CSARVRGQEYNEQFF	TRBV20-1*01, TRBV20-1*04, TRBV20-1*05, TRBV20-1*07	TRBV20-1	TRBJ2-1*01	TRBJ2-1	TRBD1*01	TRBD1	12	18	24	27	5	2	7
1350	1.43E-04	TGTGCCACCAGTGATTGCTTCTTAAGGGACGCGGCGGGAGCAGTACTTC	CATSDCFL~GTRREQYF	TRBV24-1*01	TRBV24-1	TRBJ2-7*01	TRBJ2-7	TRBD1*01, TRBD2*02, TRBD2*01	TRBD1, TRBD2	15	25	29	37	9	7	16
1349	1.43E-04	TGTGCCAGCAGGCTGACAGGGCCCCTTCTGGAGCAGTACTTC	CASRLTGPLLEQYF	TRBV2*01, TRBV2*02, TRBV2*03	TRBV2	TRBJ2-7*01	TRBJ2-7	TRBD1*01	TRBD1	10	14	20	30	3	9	12
1345	1.43E-04	TGTGCCAGTAGTGGAGACAGGGCCGGGGACTATGGCTACACCTTC	CASSGDRAGDYGYTF	TRBV19*01, TRBV19*03, TRBV19*02	TRBV19	TRBJ1-2*01	TRBJ1-2	TRBD1*01	TRBD1	11	15	21	28	3	6	9
1340	1.42E-04	TGTGCCAGCAGTGCCATGGGGACAGGCGGACCCAATAACTACGAGCAGTACTTC	CASSAMGTGGPNNYEQYF	TRBV6-1*01	TRBV6-1	TRBJ2-7*01	TRBJ2-7	TRBD1*01	TRBD1	12	18	25	38	5	12	17
1338	1.42E-04	TGTGCCAGCAGAAGGACTATTTCCCTTTAACTATGGCTACACCTTC	CASRRTIS~FNYGYTF	TRBV7-3*05, TRBV7-3*01	TRBV7-3	TRBJ1-2*01	TRBJ1-2	TRBD2*02, TRBD2*01	TRBD2	10	13	18	27	2	8	10
1337	1.42E-04	TGCAGTGTCAGATGGACAGACACTGAAGCTTTCTTT	CSVRWTDTEAFF	TRBV20-1*06, TRBV20-1*03, TRBV20-1*01, TRBV20-1*04, TRBV20-1*05, TRBV20-1*02, TRBV20-1*07	TRBV20-1	TRBJ1-1*01	TRBJ1-1	TRBD1*01	TRBD1	6	13	18	19	6	0	6
1325	1.41E-04	TGCAGTGCTAGAGATCTGCGGGGAAACACCGGGGAGCTGTTTTTT	CSARDLRGNTGELFF	TRBV20-1*01, TRBV20-1*05, TRBV20-1*07	TRBV20-1	TRBJ2-2*01	TRBJ2-2	TRBD2*01	TRBD2	13	17	22	24	3	1	4
1323	1.41E-04	TGTGCCAGCAGCTCTAGGGAGAAGCTACTCAGCCCCAGCATTTT	CASSSRE~ATQPQHF	TRBV7-4*01	TRBV7-4	TRBJ1-5*01	TRBJ1-5	TRBD2*02	TRBD2	12	16	20	28	3	7	10
1315	1.40E-04	TGTGCCAGTAGACCTAGCGGAGCAGCACAGATACGCAGTATTTT	CASRPSG~STDTQYF	TRBV19*01, TRBV19*03, TRBV19*02	TRBV19	TRBJ2-3*01	TRBJ2-3	TRBD2*02, TRBD2*01	TRBD2	10	13	19	23	2	3	5
1314	1.40E-04	TGCAGTGCTACCCTGATCCGTGACACCGGGGAGCTGTTTTTT	CSATLIRDTGELFF	TRBV20-1*06, TRBV20-1*03, TRBV20-1*01, TRBV20-1*04, TRBV20-1*05, TRBV20-1*02, TRBV20-1*07	TRBV20-1	TRBJ2-2*01	TRBJ2-2	TRBD1*01	TRBD1	9	10	14	22	0	7	7
1306	1.39E-04	TGTGCCAGCAGTGAGCAGGGGACCGGGGAGCTGTTTTTT	CASSEQGTGELFF	TRBV6-4*02, TRBV6-4*01	TRBV6-4	TRBJ2-2*01	TRBJ2-2	TRBD1*01	TRBD1	13	15	20	21	1	0	1
1303	1.38E-04	TGTGCCAGCAGTGACGGGGAAAGCTCCTACAATGAGCAGTTCTTC	CASSDGESSYNEQFF	TRBV6-4*02, TRBV6-4*01	TRBV6-4	TRBJ2-1*01	TRBJ2-1	TRBD1*01, TRBD2*02, TRBD2*01	TRBD1, TRBD2	13	14	18	23	0	4	4
1298	1.38E-04	TGTGCCATCAGTGAGGACGGCCTCCGGAGCCTCACCCCTCCACTTT	CAISEDGL~GASPLHF	TRBV10-3*01, TRBV10-3*02	TRBV10-3	TRBJ1-6*01	TRBJ1-6	TRBD2*02	TRBD2	14	20	24	31	5	6	11
1296	1.38E-04	TGTGCCAGTAGTGAAAACAGCTATGGCTACACCTTC	CASSENSYGYTF	TRBV19*01, TRBV19*03, TRBV19*02	TRBV19	TRBJ1-2*01	TRBJ1-2	TRBD1*01	TRBD1	11	16	19	20	4	0	4
1294	1.37E-04	TGTGCCAGCAGCTTAGAGGCCAATGAGCAGTTCTTC	CASSLEANEQFF	TRBV7-6*01	TRBV7-6	TRBJ2-1*01	TRBJ2-1	TRBD1*01, TRBD2*02	TRBD1, TRBD2	15	16	18	20	0	1	1
1292	1.37E-04	TGTGCCAGCAGTGTGCATTGGGCAGGCGAGACCCAGTACTTC	CASSVHWAGETQYF	TRBV2*01, TRBV2*02, TRBV2*03	TRBV2	TRBJ2-5*01	TRBJ2-5	TRBD1*01	TRBD1	12	22	25	27	9	1	10
1289	1.37E-04	TGTGCCAGCAGCTTAAACTAGTCCGGCGGGAGTTGTTCCTACGAGCAGTACTTC	CASSLN*SGGSCSYEQYF	TRBV7-3*01	TRBV7-3	TRBJ2-7*01	TRBJ2-7	TRBD2*02, TRBD2*01	TRBD2	15	25	31	36	9	4	13
1289	1.37E-04	TGTGCCAGCAGTTTGACCTCAACTACGTCGAATGAGCAGTTCTTC	CASSLTSTTSNEQFF	TRBV12-4*01, TRBV12-3*01	TRBV12-4, TRBV12-3	TRBJ2-1*01	TRBJ2-1	TRBD2*02, TRBD2*01	TRBD2	13	21	24	30	7	5	12
1284	1.36E-04	TGCAGCGTGACCGGGGACAGGGGACTAAATGGCTACACCTTC	CSVTGDRGLNGYTF	TRBV29-1*01, TRBV29-1*03	TRBV29-1	TRBJ1-2*01	TRBJ1-2	TRBD1*01	TRBD1	7	13	22	28	5	5	10
1281	1.36E-04	TGCGCCAGCAGCCAGGGACTAGCGGGAGGAGTCCAAGAGACCCAGTACTTC	CASSQGLAGGVQETQYF	TRBV5-1*01	TRBV5-1	TRBJ2-5*01	TRBJ2-5	TRBD2*02	TRBD2	11	14	28	32	2	3	5
1269	1.35E-04	TGTGCCAGTAGAAAGGGGACAGGGGGAATTAATGAGCAGTTCTTC	CASRKGTGGINEQFF	TRBV19*01, TRBV19*03, TRBV19*02	TRBV19	TRBJ2-1*01	TRBJ2-1	TRBD1*01	TRBD1	10	15	25	30	4	4	8
1268	1.35E-04	TGCAGTGCTAGTAATCCACAGGGTGGTTCCGCGTTCTACGAGCAGTACTTC	CSASNPQGGSAFYEQYF	TRBV20-1*01, TRBV20-1*04, TRBV20-1*05, TRBV20-1*07	TRBV20-1	TRBJ2-7*01	TRBJ2-7	TRBD1*01	TRBD1	11	17	22	35	5	12	17
1268	1.35E-04	TGTGCCAGCGGGAAAGGGGACTACAATGAGCAGTTCTTC	CASGKGDYNEQFF	TRBV25-1*01	TRBV25-1	TRBJ2-1*01	TRBJ2-1	TRBD1*01	TRBD1	8	14	18	20	5	1	6
1266	1.34E-04	TGTGCCAGCAGCGTAGAAGGGGACTACTATGAAAAACTGTTTTTT	CASSVEGDYYEKLFF	TRBV9*02, TRBV9*01	TRBV9	TRBJ1-4*01	TRBJ1-4	TRBD2*02, TRBD2*01	TRBD2	15	19	25	28	3	2	5
1266	1.34E-04	TGCGCCAGCAGCTTGGATGGGGCTGACGGGGAGCTGTTTTTT	CASSLDGADGELFF	TRBV5-1*01	TRBV5-1	TRBJ2-2*01	TRBJ2-2	TRBD1*01	TRBD1	15	18	22	26	2	3	5
1250	1.33E-04	TGCGCCAGCAGTGAGTCCCGTTTTCGTGGCTACACCTTC	CASSESRFRGYTF	TRBV10-2*01	TRBV10-2	TRBJ1-2*01	TRBJ1-2	TRBD2*02, TRBD2*01	TRBD2	16	17	19	26	0	6	6
1247	1.32E-04	TGCAGTGCTAGAGATTTAGAATCGAACAATGAGCAGTTCTTC	CSARDLESNNEQFF	TRBV20-1*01, TRBV20-1*05, TRBV20-1*07	TRBV20-1	TRBJ2-1*01	TRBJ2-1	TRBD2*02, TRBD2*01	TRBD2	13	16	18	25	2	6	8
1239	1.32E-04	TGTGCCAGTCTGGTCGGAACCTACGAGCAGTACTTC	CASLVGTYEQYF	TRBV7-6*01, TRBV7-6*02	TRBV7-6	TRBJ2-7*01	TRBJ2-7	TRBD1*01, TRBD2*02, TRBD2*01	TRBD1, TRBD2	7	15	17	19	7	1	8
1236	1.31E-04	TGTGCCCTCTAGAGGGCCGATTCAATCAGCCCCAGCATTTT	CAL*RAD~NQPQHF	TRBV10-3*01, TRBV10-3*02	TRBV10-3	TRBJ1-5*01	TRBJ1-5	TRBD2*02	TRBD2	5	11	15	22	5	6	11
1234	1.31E-04	TGTGCCAGCAGTGAAGGGCGGAACGCCATCCCATCCGAGCAGTACTTC	CASSEGRNAIPSEQYF	TRBV6-1*01	TRBV6-1	TRBJ2-7*01	TRBJ2-7	TRBD1*01, TRBD2*02, TRBD2*01	TRBD1, TRBD2	15	28	31	35	12	3	15
1234	1.31E-04	TGTGCCAGCAGCCCGAAGAAGGGTCTAATGAAAAACTGTTTTTT	CASSPKK~SNEKLFF	TRBV7-9*03, TRBV7-9*01, TRBV7-9*04, TRBV7-9*02	TRBV7-9	TRBJ1-4*01	TRBJ1-4	TRBD1*01, TRBD2*02	TRBD1, TRBD2	11	19	22	24	7	1	8
1232	1.31E-04	TGTGCCAGCAGTCCCGGGACTGGACGAGACACCGGGGAGCTGTTTTTT	CASSPGTGRDTGELFF	TRBV6-4*02, TRBV6-4*01	TRBV6-4	TRBJ2-2*01	TRBJ2-2	TRBD2*02, TRBD2*01	TRBD2	11	15	20	28	3	7	10
1230	1.31E-04	TGCAGTGCTCGGCACGGGACAAGGGATTACGAGCAGTACTTC	CSARHGTRDYEQYF	TRBV20-1*06, TRBV20-1*03, TRBV20-1*01, TRBV20-1*04, TRBV20-1*05, TRBV20-1*02, TRBV20-1*07	TRBV20-1	TRBJ2-7*01	TRBJ2-7	TRBD1*01	TRBD1	8	15	20	27	6	6	12
1227	1.30E-04	TGCAGCGTTGAAGATCTGGGGCAGGGAAAGATCAATGGCTACACCTTC	CSVEDLGQGKINGYTF	TRBV29-1*01	TRBV29-1	TRBJ1-2*01	TRBJ1-2	TRBD1*01	TRBD1	13	21	25	34	7	8	15
1216	1.29E-04	TGTGCCAGCAGCTTAGTTTACAGGGACTCCTACGAGCAGTACTTC	CASSLVYRDSYEQYF	TRBV5-6*01	TRBV5-6	TRBJ2-7*01	TRBJ2-7	TRBD1*01	TRBD1	13	19	24	26	5	1	6
1212	1.29E-04	TGTGCCAGCAGCCTCCTTGGCGGCGAGTCCTATAATTCACCCCTCCACTTT	CASSLLGGESYNSPLHF	TRBV7-2*04, TRBV7-2*01	TRBV7-2	TRBJ1-6*02	TRBJ1-6	TRBD2*02, TRBD2*01	TRBD2	11	19	22	27	7	4	11
1209	1.28E-04	TGCAGTGCTAGAGATGGAGAGGGGAGTTCACCCCTCCACTTT	CSARDGEGSSPLHF	TRBV20-1*01, TRBV20-1*05, TRBV20-1*07	TRBV20-1	TRBJ1-6*01	TRBJ1-6	TRBD1*01, TRBD2*02	TRBD1, TRBD2	13	19	23	26	5	2	7
1203	1.28E-04	TGTGCCATACATCCCCACCCCGATGCCCCGACGAGCAGTACTTC	CAIHPHP~CPDEQYF	TRBV24-1*01	TRBV24-1	TRBJ2-7*01	TRBJ2-7	TRBD1*01, TRBD2*01	TRBD1, TRBD2	6	24	28	30	17	1	18
1201	1.28E-04	TGCAGTGCTAGTGGGGCAGGGGAAGCTGAAGCTTTCTTT	CSASGAGEAEAFF	TRBV20-1*01, TRBV20-1*04, TRBV20-1*05, TRBV20-1*07	TRBV20-1	TRBJ1-1*01	TRBJ1-1	TRBD1*01	TRBD1	11	16	21	25	4	3	7
1196	1.27E-04	TGTGCCAGCAGTGAAGCGGGGGCTGAAGCTTTCTTT	CASSEAGAEAFF	TRBV2*01, TRBV2*03	TRBV2	TRBJ1-1*01	TRBJ1-1	TRBD1*01, TRBD2*01	TRBD1, TRBD2	16	17	21	22	0	0	0
1193	1.27E-04	TGTGCCAGCAGCCGACAGGTATCGGGAAATTCACCCCTCCACTTT	CASSRQVSGNSPLHF	TRBV7-2*04, TRBV7-2*01	TRBV7-2	TRBJ1-6*02	TRBJ1-6	TRBD1*01	TRBD1	11	13	18	27	1	8	9
1193	1.27E-04	TGTGCCAGCAGCTCCCTACCAGGGTACTATGGCTACACCTTC	CASSSLPGYYGYTF	TRBV7-8*01, TRBV7-8*03	TRBV7-8	TRBJ1-2*01	TRBJ1-2	TRBD1*01	TRBD1	11	19	23	25	7	1	8
1189	1.26E-04	TGTGCCAGCAGTGAATAACGCCCCCAACTAGCGGGGGTTACGAGCAGTACTTC	CASSE*RPQ~SGGYEQYF	TRBV25-1*01	TRBV25-1	TRBJ2-7*01	TRBJ2-7	TRBD2*01	TRBD2	16	26	36	38	9	1	10
1185	1.26E-04	TGTGCCAGCAGCTTACTGGACGGCATGAACACTGAAGCTTTCTTT	CASSLLDGMNTEAFF	TRBV7-9*01, TRBV7-9*04, TRBV7-9*02	TRBV7-9	TRBJ1-1*01	TRBJ1-1	TRBD1*01, TRBD2*02, TRBD2*01	TRBD1, TRBD2	14	17	20	25	2	4	6
1182	1.26E-04	TGTGCCAGCAGGAGCACAGGAAATTCACCCCTCCACTTT	CASRSTGNSPLHF	TRBV2*01, TRBV2*02, TRBV2*03	TRBV2	TRBJ1-6*01	TRBJ1-6	TRBD1*01	TRBD1	10	15	19	21	4	1	5
1179	1.25E-04	TGTGCCAGCAGTTTAGCAGGGACGGAGACCCAGTACTTC	CASSLAGTETQYF	TRBV12-4*01, TRBV12-3*01	TRBV12-4, TRBV12-3	TRBJ2-5*01	TRBJ2-5	TRBD1*01, TRBD2*02, TRBD2*01	TRBD1, TRBD2	14	18	22	24	3	1	4
1178	1.25E-04	TGCAGTGCTAGAGATGCTCTAGCGGGGTCTCACCAAGAGACCCAGTACTTC	CSARDALAGSHQETQYF	TRBV20-1*01, TRBV20-1*05, TRBV20-1*07	TRBV20-1	TRBJ2-5*01	TRBJ2-5	TRBD2*01	TRBD2	13	18	26	31	4	4	8
1178	1.25E-04	TGTGCCACCGCGTGATAGTGAGCAGTTCTTC	CATA*~SEQFF	TRBV10-3*01, TRBV10-3*02	TRBV10-3	TRBJ2-1*01	TRBJ2-1	TRBD2*02, TRBD2*01	TRBD2	6	7	10	18	0	7	7
1172	1.24E-04	TGTGCCAGCAGTTAATCCGGGACAGCCCTACGAGCAGTACTTC	CASS*SG~QPYEQYF	TRBV27*01	TRBV27	TRBJ2-7*01	TRBJ2-7	TRBD1*01	TRBD1	16	18	24	26	1	1	2
1165	1.24E-04	TGTGCCAGCAGTGAACAGCAAAATCAGCCCCAGCATTTT	CASSEQQNQPQHF	TRBV2*01, TRBV2*03	TRBV2	TRBJ1-5*01	TRBJ1-5	TRBD1*01, TRBD2*02, TRBD2*01	TRBD1, TRBD2	14	15	17	21	0	3	3
1163	1.24E-04	TGTGCCAGTAGGCCACCCCGGGGGGCAGGGGTGAGTGAGCAGTTCTTC	CASRPPRGAGVSEQFF	TRBV19*01, TRBV19*03, TRBV19*02	TRBV19	TRBJ2-1*01	TRBJ2-1	TRBD2*01	TRBD2	10	18	24	35	7	10	17
1159	1.23E-04	TGCAGTGCTGCGTCCGGGACAGGGAGTAACGAGCAGTACTTC	CSAASGTGSNEQYF	TRBV20-1*06, TRBV20-1*03, TRBV20-1*01, TRBV20-1*04, TRBV20-1*05, TRBV20-1*02, TRBV20-1*07	TRBV20-1	TRBJ2-7*01	TRBJ2-7	TRBD1*01	TRBD1	8	15	23	28	6	4	10
1154	1.23E-04	TGTGCCATCAGTGTGGGTATAATTCACCCCTCCACTTT	CAISVG~NSPLHF	TRBV10-3*01, TRBV10-3*02	TRBV10-3	TRBJ1-6*01	TRBJ1-6	TRBD1*01, TRBD2*02, TRBD2*01	TRBD1, TRBD2	12	14	16	17	1	0	1
1148	1.22E-04	TGTGCCAGCAGTGACGGGGACAGCTCCTATGGCTACACCTTC	CASSDGDSSYGYTF	TRBV6-4*02, TRBV6-4*01	TRBV6-4	TRBJ1-2*01	TRBJ1-2	TRBD1*01	TRBD1	13	16	22	26	2	3	5
1144	1.22E-04	TGTGCCAGCAGCTTAGGTGACAGGGCCCAGGTCTTC	CASSLGDRAQVF	TRBV7-8*01	TRBV7-8	TRBJ2-1*01	TRBJ2-1	TRBD1*01	TRBD1	15	18	24	27	2	2	4
1140	1.21E-04	TGTGCCACCAGAAAGACAGGGGACGCCGGGGAGCTGTTTTTT	CATRKTGDAGELFF	TRBV24-1*01	TRBV24-1	TRBJ2-2*01	TRBJ2-2	TRBD1*01	TRBD1	10	14	21	25	3	3	6
1140	1.21E-04	TGCAGTGCTAGCCCTAGCGGGTCCTACGAGCAGTACTTC	CSASPSGSYEQYF	TRBV20-1*06, TRBV20-1*03, TRBV20-1*01, TRBV20-1*04, TRBV20-1*05, TRBV20-1*02, TRBV20-1*07	TRBV20-1	TRBJ2-7*01	TRBJ2-7	TRBD2*02, TRBD2*01	TRBD2	10	13	20	21	2	0	2
1137	1.21E-04	TGTGCCATCAGGAACCCCGGACCCTACCAAACCTACGAGCAGTACTTC	CAIRNPGPYQTYEQYF	TRBV10-3*01, TRBV10-3*02	TRBV10-3	TRBJ2-7*01	TRBJ2-7	TRBD2*01	TRBD2	10	14	18	31	3	12	15
1137	1.21E-04	TGTGCCAACTCCCGCCGGGACACAGATACGCAGTATTTT	CANSRRDTDTQYF	TRBV10-3*01, TRBV10-3*02	TRBV10-3	TRBJ2-3*01	TRBJ2-3	TRBD2*02	TRBD2	6	8	14	20	1	5	6
1136	1.21E-04	TGTGCCAGCAGTCAAAACAGGGGACCCTACGAGCAGTACTTC	CASSQNRGPYEQYF	TRBV7-8*03	TRBV7-8	TRBJ2-7*01	TRBJ2-7	TRBD1*01	TRBD1	10	16	22	25	5	2	7
1135	1.21E-04	TGCAGTGCTCAGACTAGCGGGAGGGCCTACGAGCAGTACTTC	CSAQTSGRAYEQYF	TRBV20-1*06, TRBV20-1*03, TRBV20-1*01, TRBV20-1*04, TRBV20-1*05, TRBV20-1*02, TRBV20-1*07	TRBV20-1	TRBJ2-7*01	TRBJ2-7	TRBD2*02	TRBD2	8	11	24	25	2	0	2
1132	1.20E-04	TGCGCCAGCAACCCGGGACACAATCAGCCCCAGCATTTT	CASNPGHNQPQHF	TRBV10-2*01	TRBV10-2	TRBJ1-5*01	TRBJ1-5	TRBD1*01	TRBD1	9	14	19	20	4	0	4
1130	1.20E-04	TGTGCCAGCAGCTTAGTGCCCCTGGACAGGGTAGGCTACACCTTC	CASSLVPLDRVGYTF	TRBV7-6*01	TRBV7-6	TRBJ1-2*01	TRBJ1-2	TRBD1*01	TRBD1	15	23	30	33	7	2	9
1130	1.20E-04	TGCAGTGCTAGAGGCAGTCAAGGCTTTAATTCACCCCTCCACTTT	CSARGSQGFNSPLHF	TRBV20-1*01, TRBV20-1*04, TRBV20-1*05, TRBV20-1*07	TRBV20-1	TRBJ1-6*02	TRBJ1-6	TRBD2*02, TRBD2*01	TRBD2	12	15	18	26	2	7	9
1126	1.20E-04	TGTGCCACCAGCATGAGGTCGACGGGGAGGAAGATACGCAGTATTTT	CATSMRST~EEDTQYF	TRBV24-1*01	TRBV24-1	TRBJ2-3*01	TRBJ2-3	TRBD2*02	TRBD2	10	24	29	31	13	1	14
1125	1.20E-04	TGCAGTGCTAGACCGGTGGCGGGGGCCAACGTCCTGACTTTC	CSARPVAGANVLTF	TRBV20-1*01, TRBV20-1*04, TRBV20-1*05, TRBV20-1*07	TRBV20-1	TRBJ2-6*01	TRBJ2-6	TRBD1*01, TRBD2*02, TRBD2*01	TRBD1, TRBD2	11	17	19	21	5	1	6
1123	1.19E-04	TGCGCCAGCAGTGAGTCGGGCAGGGCCGAGCAGTACTTC	CASSESGRAEQYF	TRBV10-1*01	TRBV10-1	TRBJ2-7*01	TRBJ2-7	TRBD1*01	TRBD1	16	20	24	30	3	5	8
1122	1.19E-04	TGTGCCATCAGTGAGATGGCTACCTACACCTTC	CAISEMATYTF	TRBV10-3*01, TRBV10-3*02	TRBV10-3	TRBJ1-2*01	TRBJ1-2	TRBD2*02, TRBD2*01	TRBD2	14	18	21	23	3	1	4
1121	1.19E-04	TGTGCCAGCAGCCCCGGACAGGTACAAGAGACCCAGTACTTC	CASSPGQVQETQYF	TRBV7-9*03, TRBV7-9*01, TRBV7-9*04, TRBV7-9*02	TRBV7-9	TRBJ2-5*01	TRBJ2-5	TRBD1*01	TRBD1	10	15	21	24	4	2	6
1119	1.19E-04	TGTGCCATCAGTGAGCGGGAAGGGTCGGCTGGCTACACCTTC	CAISEREGSAGYTF	TRBV10-3*01, TRBV10-3*02	TRBV10-3	TRBJ1-2*01	TRBJ1-2	TRBD2*02	TRBD2	14	15	19	29	0	9	9
1119	1.19E-04	TGTGCCAGCAGCCCACGTTCCGAATATGGCTACACCTTC	CASSPRSEYGYTF	TRBV9*02, TRBV9*01, TRBV9*03	TRBV9	TRBJ1-2*01	TRBJ1-2	TRBD1*01, TRBD2*02, TRBD2*01	TRBD1, TRBD2	11	18	20	24	6	3	9
1116	1.19E-04	TGTGCCACCAGTGATCCCGGACAGGGGTTCGGTCAGCCCCAGCATTTT	CATSDPGQGFGQPQHF	TRBV24-1*01	TRBV24-1	TRBJ1-5*01	TRBJ1-5	TRBD1*01	TRBD1	14	18	26	32	3	5	8
1114	1.18E-04	TGCAGTGCCGTACGGGGTTGGGGCCTACGAGCAGTACTTC	CSAVRGW~AYEQYF	TRBV20-1*06, TRBV20-1*03, TRBV20-1*01, TRBV20-1*04, TRBV20-1*05, TRBV20-1*02, TRBV20-1*07	TRBV20-1	TRBJ2-7*01	TRBJ2-7	TRBD2*01	TRBD2	7	12	16	23	4	6	10
1112	1.18E-04	TGTGCCACCAGTGATTTGCGTCTTGGGTTACACTGAAGCTTTCTTT	CATSDLRL~GYTEAFF	TRBV24-1*01	TRBV24-1	TRBJ1-1*01	TRBJ1-1	TRBD1*01, TRBD2*02, TRBD2*01	TRBD1, TRBD2	17	24	26	29	6	2	8
1112	1.18E-04	TGTGCCAGCAGCCCATCGGGGGGGCGAGAGACCCAGTACTTC	CASSPSGGRETQYF	TRBV7-2*04, TRBV7-2*01	TRBV7-2	TRBJ2-5*01	TRBJ2-5	TRBD2*01	TRBD2	11	16	23	26	4	2	6
1110	1.18E-04	TGTGCCAGCAGCTCCGACAGGAAGTATGGCTACACCTTC	CASSSDRKYGYTF	TRBV7-8*01, TRBV7-8*03	TRBV7-8	TRBJ1-2*01	TRBJ1-2	TRBD1*01	TRBD1	12	15	20	24	2	3	5
1110	1.18E-04	TGCAGCGTTGAGATGGGACGACAGGAGCAGTACTTC	CSVEMGRQEQYF	TRBV29-1*01	TRBV29-1	TRBJ2-7*01	TRBJ2-7	TRBD1*01, TRBD2*02, TRBD2*01	TRBD1, TRBD2	10	19	23	24	8	0	8
1107	1.18E-04	TGCGCCAGCAGCCAAGATCCGACTAGGACAGGGCCGAACAATGAGCAGTTCTTC	CASSQDPTRTGPNNEQFF	TRBV4-1*02, TRBV4-1*01	TRBV4-1	TRBJ2-1*01	TRBJ2-1	TRBD1*01	TRBD1	16	25	32	37	8	4	12
1106	1.17E-04	TGTGCCAGCAGCCAAGACTCAGGGGGGAACACCGGGGAGCTGTTTTTT	CASSQDSGGNTGELFF	TRBV7-3*05, TRBV7-3*01	TRBV7-3	TRBJ2-2*01	TRBJ2-2	TRBD1*01	TRBD1	11	19	25	26	7	0	7
1103	1.17E-04	TGCAGTGCTAGAAACACGGGCGGCGGGATGGGCAATGAGCAGTTCTTC	CSARNTGGGMGNEQFF	TRBV20-1*01, TRBV20-1*05, TRBV20-1*07	TRBV20-1	TRBJ2-1*01	TRBJ2-1	TRBD2*02	TRBD2	11	22	27	32	10	4	14
1101	1.17E-04	TGTGCCAGCAGCTCGCCGGGACAGGGGTCACCCCTCCACTTT	CASSSPGQGSPLHF	TRBV7-6*01, TRBV7-6*02	TRBV7-6	TRBJ1-6*02	TRBJ1-6	TRBD1*01	TRBD1	12	17	26	27	4	0	4
1099	1.17E-04	TGTGCCAGCAGCCAAAGACAGGGGGGAAGCACAGATACGCAGTATTTT	CASSQRQGGSTDTQYF	TRBV7-2*04, TRBV7-2*01	TRBV7-2	TRBJ2-3*01	TRBJ2-3	TRBD1*01	TRBD1	11	16	24	27	4	2	6
1099	1.17E-04	TGTGCCACCACACGACAGGGGGCTTTATCAGATACGCAGTATTTT	CATTRQGALSDTQYF	TRBV19*01, TRBV19*03, TRBV19*02	TRBV19	TRBJ2-3*01	TRBJ2-3	TRBD1*01	TRBD1	6	13	22	28	6	5	11
1099	1.17E-04	TGTGCCACCAGACAACCGGGAGACCCAGTACTTC	CATRQP~ETQYF	TRBV24-1*01	TRBV24-1	TRBJ2-5*01	TRBJ2-5	TRBD1*01, TRBD2*02, TRBD2*01	TRBD1, TRBD2	10	11	13	19	0	5	5
1097	1.17E-04	TGCAGTGCTAGAGATCTACAGGCCCTAATTCACCCCTCCACTTT	CSARDLQ~PNSPLHF	TRBV20-1*01, TRBV20-1*05, TRBV20-1*07	TRBV20-1	TRBJ1-6*02	TRBJ1-6	TRBD1*01	TRBD1	13	17	21	25	3	3	6
1097	1.17E-04	TGTGCCAGCGGTCTAGCGGGGAACACCGGGGAGCTGTTTTTT	CASGLAGNTGELFF	TRBV2*01, TRBV2*02, TRBV2*03	TRBV2	TRBJ2-2*01	TRBJ2-2	TRBD2*02, TRBD2*01	TRBD2	8	12	19	20	3	0	3
1094	1.16E-04	TGTGCCACCAGCAGAGATAACGGCGGGAACGACGAGCAGTACTTC	CATSRDNGGNDEQYF	TRBV15*02	TRBV15	TRBJ2-7*01	TRBJ2-7	TRBD2*02	TRBD2	11	22	27	31	10	3	13
1094	1.16E-04	TGTGCCAGCAGTACACGGACAGGCGGAGGTCAGCCCCAGCATTTT	CASSTRTGGGQPQHF	TRBV12-4*01, TRBV12-3*01	TRBV12-4, TRBV12-3	TRBJ1-5*01	TRBJ1-5	TRBD1*01	TRBD1	11	16	22	29	4	6	10
1093	1.16E-04	TGCGCCAGCAGTGAGGGGACAGGGGGCTACGAGCAGTACTTC	CASSEGTGGYEQYF	TRBV10-1*01	TRBV10-1	TRBJ2-7*01	TRBJ2-7	TRBD1*01	TRBD1	14	15	25	26	0	0	0
1092	1.16E-04	TGTGCCAGCAGCCAAGATGGATACGGGGCCTACGAGCAGTACTTC	CASSQDGYGAYEQYF	TRBV14*01	TRBV14	TRBJ2-7*01	TRBJ2-7	TRBD2*01	TRBD2	16	23	27	28	6	0	6
1091	1.16E-04	TGTGCCAGTAACGGTCTAGGACAGCCTAATTCACCCCTCCACTTT	CASNGLGQPNSPLHF	TRBV19*01, TRBV19*03, TRBV19*02	TRBV19	TRBJ1-6*02	TRBJ1-6	TRBD1*01	TRBD1	9	18	23	26	8	2	10
1086	1.15E-04	TGTGCCAGCAGTTACTGGACAGGGAACAATTCACCCCTCCACTTT	CASSYWTGNNSPLHF	TRBV6-6*04	TRBV6-6	TRBJ1-6*02	TRBJ1-6	TRBD1*01	TRBD1	15	16	23	27	0	3	3
1081	1.15E-04	TGTGCCAGCAGTCAAAACCAGGGGTTATGGACTGAAGCTTTCTTT	CASSQNQGLWTEAFF	TRBV6-5*01	TRBV6-5	TRBJ1-1*01	TRBJ1-1	TRBD1*01	TRBD1	12	18	23	30	5	6	11
1078	1.15E-04	TGCAGTGCTAGAGATGCGGGACAGCGCTCCTCTGGAAACACCATATATTTT	CSARDAGQRSSGNTIYF	TRBV20-1*01, TRBV20-1*05, TRBV20-1*07	TRBV20-1	TRBJ1-3*01	TRBJ1-3	TRBD1*01	TRBD1	13	17	23	29	3	5	8
1076	1.14E-04	TGTGCCAGCAGTTCGCGACTAGCGGGAGGCACAGATACGCAGTATTTT	CASSSRLAGGTDTQYF	TRBV27*01	TRBV27	TRBJ2-3*01	TRBJ2-3	TRBD2*02	TRBD2	11	16	27	28	4	0	4
1075	1.14E-04	TGCAGTGCTAGAGTACGAACTGGGGGGGATAATTCACCCCTCCACTTT	CSARVRTGGDNSPLHF	TRBV20-1*01, TRBV20-1*04, TRBV20-1*05, TRBV20-1*07	TRBV20-1	TRBJ1-6*02	TRBJ1-6	TRBD2*01	TRBD2	12	21	27	28	8	0	8
1074	1.14E-04	TGTGCCACCAGTGCGGACAGGGGGCATGAGCAGTACTTC	CATSADRGHEQYF	TRBV24-1*01	TRBV24-1	TRBJ2-7*01	TRBJ2-7	TRBD1*01	TRBD1	12	14	24	27	1	2	3
1071	1.14E-04	TGTGCCACCAGTGATCTGGCGGGACAGGGTAAGAATGAGCAGTTCTTC	CATSDLAGQGKNEQFF	TRBV24-1*01	TRBV24-1	TRBJ2-1*01	TRBJ2-1	TRBD1*01	TRBD1	14	20	28	33	5	4	9
1070	1.14E-04	TGTGCCCCGTGACTGTCTTGGGAAACACCATATATTTT	CAP*LS~GNTIYF	TRBV24-1*01	TRBV24-1	TRBJ1-3*01	TRBJ1-3	TRBD1*01	TRBD1	5	12	16	20	6	3	9
1065	1.13E-04	TGTGCCGCTAGCGGAGGATCCTACAATGAGCAGTTCTTC	CAASGGSYNEQFF	TRBV24-1*01	TRBV24-1	TRBJ2-1*01	TRBJ2-1	TRBD2*02, TRBD2*01	TRBD2	5	7	13	18	1	4	5
1063	1.13E-04	TGCAGTGCTAGATACTACGAGCAGTACTTC	CSARYYEQYF	TRBV20-1*01, TRBV20-1*05, TRBV20-1*07	TRBV20-1	TRBJ2-7*01	TRBJ2-7	TRBD2*02, TRBD2*01	TRBD2	11	-1	-1	14	-1	-1	2
1061	1.13E-04	TGTGCCAGCGGACAGGGGTACTATGGCTACACCTTC	CASGQGYYGYTF	TRBV19*01, TRBV19*03, TRBV19*02	TRBV19	TRBJ1-2*01	TRBJ1-2	TRBD1*01	TRBD1	8	9	17	19	0	1	1
1059	1.12E-04	TGTGCCAGCAGCCAAGAAGGGACCCATAACACCGGGGAGCTGTTTTTT	CASSQEGTHNTGELFF	TRBV4-2*01	TRBV4-2	TRBJ2-2*01	TRBJ2-2	TRBD1*01, TRBD2*02, TRBD2*01	TRBD1, TRBD2	16	18	22	27	1	4	5
1059	1.12E-04	TGCAGTGCTAGTCTAGCGGGACAAGAGACCCAGTACTTC	CSASLAGQETQYF	TRBV20-1*01, TRBV20-1*04, TRBV20-1*05, TRBV20-1*07	TRBV20-1	TRBJ2-5*01	TRBJ2-5	TRBD2*02	TRBD2	11	12	20	21	0	0	0
1058	1.12E-04	TGTGCCAGCAGCCCCGGCCCGTGGTACGAGCAGTACTTC	CASSPGPWYEQYF	TRBV9*02, TRBV9*01, TRBV9*03	TRBV9	TRBJ2-7*01	TRBJ2-7	TRBD1*01, TRBD2*02, TRBD2*01	TRBD1, TRBD2	11	16	19	24	4	4	8
1057	1.12E-04	TGTGCCAGCAGCTTATCCGTACAGGTGGGGTACGATTCACCCCTCCACTTT	CASSLSVQVGYDSPLHF	TRBV7-2*04, TRBV7-2*01	TRBV7-2	TRBJ1-6*02	TRBJ1-6	TRBD1*01	TRBD1	14	20	24	34	5	9	14
1057	1.12E-04	TGCAGTGCTAGGATACAGGGCACGTGGGGCTATGGCTACACCTTC	CSARIQGTWGYGYTF	TRBV20-1*06, TRBV20-1*03, TRBV20-1*01, TRBV20-1*04, TRBV20-1*05, TRBV20-1*02, TRBV20-1*07	TRBV20-1	TRBJ1-2*01	TRBJ1-2	TRBD1*01	TRBD1	10	14	19	29	3	9	12
1055	1.12E-04	TGTGCCACCAGTGACAGGTACTCCTACGAGCAGTACTTC	CATSDRYSYEQYF	TRBV24-1*01	TRBV24-1	TRBJ2-7*01	TRBJ2-7	TRBD1*01	TRBD1	13	14	17	20	0	2	2
1054	1.12E-04	TGTGCCAGCAGCTCCCTCTACGAGCAGTACTTC	CASSSLYEQYF	TRBV7-2*04, TRBV7-2*01	TRBV7-2	TRBJ2-7*01	TRBJ2-7	TRBD1*01, TRBD2*02	TRBD1, TRBD2	12	13	16	17	0	0	0
1047	1.11E-04	TGTGCCACCAGTGTGAGACAGCTAATTCACCCCTCCACTTT	CATSVRQ~NSPLHF	TRBV24-1*01	TRBV24-1	TRBJ1-6*02	TRBJ1-6	TRBD1*01	TRBD1	12	16	20	22	3	1	4
1046	1.11E-04	TGCAGTGCTAGAGATGTGAGCGTACCCTACGAGCAGTACTTC	CSARDVSVPYEQYF	TRBV20-1*01, TRBV20-1*05, TRBV20-1*07	TRBV20-1	TRBJ2-7*01	TRBJ2-7	TRBD2*02, TRBD2*01	TRBD2	13	18	21	25	4	3	7
1045	1.11E-04	TGCAGTGCTAGAGATGATAGGGACTACGAGCAGTACTTC	CSARDDRDYEQYF	TRBV20-1*01, TRBV20-1*05, TRBV20-1*07	TRBV20-1	TRBJ2-7*01	TRBJ2-7	TRBD1*01, TRBD2*02, TRBD2*01	TRBD1, TRBD2	13	19	22	23	5	0	5
1044	1.11E-04	TGCGCCAGCAGCCAAGATCCGGGATCGGGGGCCAACGTCCTGACTTTC	CASSQDPGSGANVLTF	TRBV4-3*01	TRBV4-3	TRBJ2-6*01	TRBJ2-6	TRBD2*02	TRBD2	16	19	23	27	2	3	5
1041	1.11E-04	TGCGCCAGCAGTGTTCCGGGACACCTGAACACTGAAGCTTTCTTT	CASSVPGHLNTEAFF	TRBV10-2*01	TRBV10-2	TRBJ1-1*01	TRBJ1-1	TRBD1*01	TRBD1	12	17	22	25	4	2	6
1040	1.10E-04	TGTGCCAGCAGCGAGACCCGGGGGGGGAATGAAAAACTGTTTTTT	CASSETRGGNEKLFF	TRBV9*02, TRBV9*01, TRBV9*03	TRBV9	TRBJ1-4*01	TRBJ1-4	TRBD2*01	TRBD2	12	18	25	27	5	1	6
1040	1.10E-04	TGTGCCACCAGTGAACATACAGGGGTGGGAATGAGCAGTTCTTC	CATSEHT~GGNEQFF	TRBV24-1*01	TRBV24-1	TRBJ2-1*01	TRBJ2-1	TRBD1*01	TRBD1	13	18	24	29	4	4	8
1037	1.10E-04	TGTGCCACCAGTGATTTGGGGACAGACACAGATACGCAGTATTTT	CATSDLGTDTDTQYF	TRBV24-1*01	TRBV24-1	TRBJ2-3*01	TRBJ2-3	TRBD1*01	TRBD1	17	18	24	26	0	1	1
1035	1.10E-04	TGCAGTGCTAGGGGGGTAGACTCACCCCTCCACTTT	CSARGVDSPLHF	TRBV20-1*01, TRBV20-1*04, TRBV20-1*05, TRBV20-1*07	TRBV20-1	TRBJ1-6*02	TRBJ1-6	TRBD1*01, TRBD2*01	TRBD1, TRBD2	10	11	15	21	0	5	5
1031	1.10E-04	TGTGCCATCAGTTATGATACTTTCGGTGAAAAACTGTTTTTT	CAISYDTFGEKLFF	TRBV10-3*01, TRBV10-3*02	TRBV10-3	TRBJ1-4*01	TRBJ1-4	TRBD2*02, TRBD2*01	TRBD2	11	18	20	26	6	5	11
1027	1.09E-04	TGCAGTGCTAGAGATGTCTTCGCGACTAGCGGGGGCTACAATGAGCAGTTCTTC	CSARDVFATSGGYNEQFF	TRBV20-1*01, TRBV20-1*05, TRBV20-1*07	TRBV20-1	TRBJ2-1*01	TRBJ2-1	TRBD2*01	TRBD2	13	23	34	35	9	0	9
1027	1.09E-04	TGCAGCGTTGAAGATCCGGACAGTCGCGAGCAGTACTTC	CSVEDPDSREQYF	TRBV29-1*01	TRBV29-1	TRBJ2-7*01	TRBJ2-7	TRBD1*01	TRBD1	13	17	22	26	3	3	6
1026	1.09E-04	TGCAGTGCAATTCCAGTCAGGGACGTGCTGCCTCCTATAATTCACCCCTCCACTTT	CSAIPVRDV~ASYNSPLHF	TRBV20-1*01, TRBV20-1*04, TRBV20-1*05, TRBV20-1*07	TRBV20-1	TRBJ1-6*02	TRBJ1-6	TRBD1*01, TRBD2*02, TRBD2*01	TRBD1, TRBD2	7	19	23	31	11	7	18
1026	1.09E-04	TGTGCCACCAGCAGTGCCCCCCGGGACAGGGGACACGAGCAGTACTTC	CATSSAPRDRGHEQYF	TRBV15*02	TRBV15	TRBJ2-7*01	TRBJ2-7	TRBD1*01	TRBD1	11	22	31	34	10	2	12
1026	1.09E-04	TGTGCCATCAGTCAAGGACAGGGGGTTGGCTACACCTTC	CAISQGQGVGYTF	TRBV10-3*01, TRBV10-3*02	TRBV10-3	TRBJ1-2*01	TRBJ1-2	TRBD1*01	TRBD1	11	15	24	26	3	1	4
1026	1.09E-04	TGTGCCAGCAGCGGGAAGGCGTACGAGCAGTACTTC	CASSGKAYEQYF	TRBV6-5*01	TRBV6-5	TRBJ2-7*01	TRBJ2-7	TRBD2*02	TRBD2	10	11	15	21	0	5	5
1021	1.08E-04	TGCAGTGCTAGAAGAGGCCCAGATACGCAGTATTTT	CSARRGPDTQYF	TRBV20-1*01, TRBV20-1*04, TRBV20-1*05, TRBV20-1*07	TRBV20-1	TRBJ2-3*01	TRBJ2-3	TRBD2*02	TRBD2	11	13	16	19	1	2	3
1019	1.08E-04	TGTGCCACCAGTGATTGGACAGAGTAATTCACCCCTCCACTTT	CATSDWT~SNSPLHF	TRBV24-1*01	TRBV24-1	TRBJ1-6*02	TRBJ1-6	TRBD1*01	TRBD1	15	16	21	24	0	2	2
1017	1.08E-04	TGCAGTGCTAGAGATCTGAGGACAGACCTCGGCGAGCAGTACTTC	CSARDLRTDLGEQYF	TRBV20-1*01, TRBV20-1*05, TRBV20-1*07	TRBV20-1	TRBJ2-7*01	TRBJ2-7	TRBD1*01	TRBD1	13	19	24	32	5	7	12
1015	1.08E-04	TGCAGTGCTGATAAGGGACTAGCGGAAGAGACCCAGTACTTC	CSADKGLAEETQYF	TRBV20-1*06, TRBV20-1*03, TRBV20-1*01, TRBV20-1*04, TRBV20-1*05, TRBV20-1*02, TRBV20-1*07	TRBV20-1	TRBJ2-5*01	TRBJ2-5	TRBD2*02, TRBD2*01	TRBD2	8	14	24	25	5	0	5
1014	1.08E-04	TGCAGTGCTAGGCTCCGGGACAGGGGGGACAGGGAGCAGTTCTTC	CSARLRDRGDREQFF	TRBV20-1*06, TRBV20-1*03, TRBV20-1*01, TRBV20-1*04, TRBV20-1*05, TRBV20-1*02, TRBV20-1*07	TRBV20-1	TRBJ2-1*01	TRBJ2-1	TRBD1*01	TRBD1	10	16	26	33	5	6	11
1013	1.08E-04	TGTGCCAGTAGTATATGGGAACACGGGGAGCTGTTTTTT	CASSIWEHGELFF	TRBV19*01, TRBV19*02	TRBV19	TRBJ2-2*01	TRBJ2-2	TRBD1*01, TRBD2*02, TRBD2*01	TRBD1, TRBD2	14	16	19	23	1	3	4
1013	1.08E-04	TGTGCCAGCAGTGAGGGGACCCAATATGGCTACACCTTC	CASSEGTQYGYTF	TRBV2*01, TRBV2*03	TRBV2	TRBJ1-2*01	TRBJ1-2	TRBD1*01, TRBD2*02, TRBD2*01	TRBD1, TRBD2	13	15	19	24	1	4	5
1012	1.08E-04	TGCAGTGCTAGGGGTGGGACAGATACTATACTCAATCAGCCCCAGCATTTT	CSARGGTDTILNQPQHF	TRBV20-1*01, TRBV20-1*04, TRBV20-1*05, TRBV20-1*07	TRBV20-1	TRBJ1-5*01	TRBJ1-5	TRBD1*01	TRBD1	10	15	21	32	4	10	14
1012	1.08E-04	TGTGCCAGCGGTAATCCCCGGCAGTGGGATTCACCCCTCCACTTT	CASGNPRQWDSPLHF	TRBV27*01	TRBV27	TRBJ1-6*01	TRBJ1-6	TRBD2*01	TRBD2	8	15	19	28	6	8	14
1012	1.08E-04	TGTGCCAGTAGAGTTACAGGGAACACTGAAGCTTTCTTT	CASRVTGNTEAFF	TRBV19*01, TRBV19*03, TRBV19*02	TRBV19	TRBJ1-1*01	TRBJ1-1	TRBD1*01	TRBD1	10	15	19	20	4	0	4
1011	1.07E-04	TGCGCCAGCAGTGAGAGGGGGCAATCAGCCCCAGCATTTT	CASSERG~NQPQHF	TRBV10-1*01	TRBV10-1	TRBJ1-5*01	TRBJ1-5	TRBD1*01	TRBD1	14	15	19	20	0	0	0
1010	1.07E-04	TGTGCCAGTAGTACCGTCGGAGGGTTTGAGACCCAGTACTTC	CASSTVGGFETQYF	TRBV19*01, TRBV19*03, TRBV19*02	TRBV19	TRBJ2-5*01	TRBJ2-5	TRBD2*02	TRBD2	12	18	23	27	5	3	8
1008	1.07E-04	TGCAGTGCTCCTACTCCGGACAGGTCCTACGAGCAGTACTTC	CSAPTPDRSYEQYF	TRBV20-1*06, TRBV20-1*03, TRBV20-1*01, TRBV20-1*04, TRBV20-1*05, TRBV20-1*02, TRBV20-1*07	TRBV20-1	TRBJ2-7*01	TRBJ2-7	TRBD1*01	TRBD1	8	17	23	24	8	0	8
1008	1.07E-04	TGCAGCGTGGGCAGGGGAGGGTACGAGCAGTACTTC	CSVGRGGYEQYF	TRBV29-1*01	TRBV29-1	TRBJ2-7*01	TRBJ2-7	TRBD2*02	TRBD2	7	14	20	21	6	0	6
1007	1.07E-04	TGTGCCAGCAGCTCGTCCCAGGGTTACGAGCAGTACTTC	CASSSSQGYEQYF	TRBV7-2*04, TRBV7-2*01	TRBV7-2	TRBJ2-7*01	TRBJ2-7	TRBD1*01, TRBD2*02, TRBD2*01	TRBD1, TRBD2	12	18	22	24	5	1	6
1006	1.07E-04	TGTGCCACCAGCCTCGGACAGGGGGCCACAGATACGCAGTATTTT	CATSLGQGATDTQYF	TRBV24-1*01	TRBV24-1	TRBJ2-3*01	TRBJ2-3	TRBD1*01	TRBD1	10	15	25	26	4	0	4
1005	1.07E-04	TGCAGTGCATCCTCCGGGACATATCCCTACGAGCAGTACTTC	CSASSGTYPYEQYF	TRBV20-1*06, TRBV20-1*03, TRBV20-1*01, TRBV20-1*04, TRBV20-1*05, TRBV20-1*02, TRBV20-1*07	TRBV20-1	TRBJ2-7*01	TRBJ2-7	TRBD1*01	TRBD1	7	15	20	25	7	4	11
1001	1.06E-04	TGCAGTGCTAGAGGACTACGGACAGGGGGCGACGAGCAGTACTTC	CSARGLRTGGDEQYF	TRBV20-1*01, TRBV20-1*04, TRBV20-1*05, TRBV20-1*07	TRBV20-1	TRBJ2-7*01	TRBJ2-7	TRBD1*01	TRBD1	12	19	29	31	6	1	7
1000	1.06E-04	TGTGCCAGCAGCGACCCCTTAAACAGGGAATGGCATTTT	CASSDPLNREWHF	TRBV7-9*03, TRBV7-9*01, TRBV7-9*04, TRBV7-9*02	TRBV7-9	TRBJ1-5*01	TRBJ1-5	TRBD1*01	TRBD1	11	22	27	32	10	4	14
998	1.06E-04	TGTGCCAGCACCTCGTTAGCGGGAGTAGGCGAGCAGTACTTC	CASTSLAGVGEQYF	TRBV7-2*04, TRBV7-2*01	TRBV7-2	TRBJ2-7*01	TRBJ2-7	TRBD2*02	TRBD2	9	16	24	29	6	4	10
996	1.06E-04	TGTGCCAGCAGCTTAGTGGGTCCGAACACCGGGGAGCTGTTTTTT	CASSLVGPNTGELFF	TRBV7-2*04, TRBV7-2*01	TRBV7-2	TRBJ2-2*01	TRBJ2-2	TRBD1*01, TRBD2*02, TRBD2*01	TRBD1, TRBD2	15	17	19	22	1	2	3
996	1.06E-04	TGTGCCAGCACCCTGGGGTTTAATGAGCAGTTCTTC	CASTLGFNEQFF	TRBV2*01, TRBV2*02, TRBV2*03	TRBV2	TRBJ2-1*01	TRBJ2-1	TRBD1*01	TRBD1	9	10	14	21	0	6	6
991	1.05E-04	TGTGCCAGCAGCTTCGGCGGAGGAGGTGAAAAACTGTTTTTT	CASSFGGGGEKLFF	TRBV7-8*01	TRBV7-8	TRBJ1-4*01	TRBJ1-4	TRBD2*02	TRBD2	13	21	25	26	7	0	7
989	1.05E-04	TGTGCCAGCAGCCACGACAGCAATCAGCCCCAGCATTTT	CASSHDSNQPQHF	TRBV7-8*01, TRBV7-8*03	TRBV7-8	TRBJ1-5*01	TRBJ1-5	TRBD1*01, TRBD2*02, TRBD2*01	TRBD1, TRBD2	10	15	17	18	4	0	4
985	1.05E-04	TGTGCCATCAGTGACCCAACAGGGGGGCGAGGAAACACCATATATTTT	CAISDPTGGRGNTIYF	TRBV10-3*01, TRBV10-3*02	TRBV10-3	TRBJ1-3*01	TRBJ1-3	TRBD1*01	TRBD1	13	18	25	30	4	4	8
985	1.05E-04	TGCAGTGCTACACCGGGACTAGTTATCGGGAGCAGTACTTC	CSATPGL~YREQYF	TRBV20-1*01, TRBV20-1*04, TRBV20-1*05, TRBV20-1*07	TRBV20-1	TRBJ2-7*01	TRBJ2-7	TRBD2*02, TRBD2*01	TRBD2	9	14	21	29	4	7	11
984	1.05E-04	TGTGCCAGCAGCAGGGGGGGTGGGGGCTGGAAACACCATATATTTT	CASSRGGG~AGNTIYF	TRBV2*01, TRBV2*02, TRBV2*03	TRBV2	TRBJ1-3*01	TRBJ1-3	TRBD1*01, TRBD2*01	TRBD1, TRBD2	10	11	17	26	0	8	8
984	1.05E-04	TGTGCCAGCAGCGTAGCATTCCCTGGGCCAGCATTTT	CASSVA~SLGQHF	TRBV9*02, TRBV9*01	TRBV9	TRBJ1-5*01	TRBJ1-5	TRBD1*01	TRBD1	15	20	24	27	4	2	6
983	1.04E-04	TGCAGCGTGGGGGGTGGGGAATTGAGCTCCTACGAGCAGTACTTC	CSVGGGELSSYEQYF	TRBV29-1*01	TRBV29-1	TRBJ2-7*01	TRBJ2-7	TRBD2*01	TRBD2	7	8	13	26	0	12	12
983	1.04E-04	TGTGCCAGCAGTGAGGGCGGGCCGAGCGAGCAGTACTTC	CASSEGGPSEQYF	TRBV2*01, TRBV2*03	TRBV2	TRBJ2-7*01	TRBJ2-7	TRBD2*02, TRBD2*01	TRBD2	13	16	20	26	2	5	7
982	1.04E-04	TGTGCCACCAGTGACTCAGGTCGGTTCTCTGGGGCCAACGTCCTGACTTTC	CATSDSGRFSGANVLTF	TRBV24-1*01	TRBV24-1	TRBJ2-6*01	TRBJ2-6	TRBD1*01	TRBD1	13	16	19	26	2	6	8
982	1.04E-04	TGCAGTGCTAGAGATCGTGGCGGGCGCTCCTACGAGCAGTACTTC	CSARDRGGRSYEQYF	TRBV20-1*01, TRBV20-1*05, TRBV20-1*07	TRBV20-1	TRBJ2-7*01	TRBJ2-7	TRBD2*02, TRBD2*01	TRBD2	13	19	23	26	5	2	7
981	1.04E-04	TGTGCCAGCAGCCAAGCCGGCTCTGGGGCCAACGTCCTGACTTTC	CASSQAGSGANVLTF	TRBV4-2*01	TRBV4-2	TRBJ2-6*01	TRBJ2-6	TRBD2*02, TRBD2*01	TRBD2	15	17	19	20	1	0	1
980	1.04E-04	TGTGCCAGCAGCTTATACAGGGGAACAGTGCTTATAGCAATCAGCCCCAGCATTTT	CASSLYRGT~AYSNQPQHF	TRBV7-3*01	TRBV7-3	TRBJ1-5*01	TRBJ1-5	TRBD1*01	TRBD1	14	16	22	34	1	11	12
978	1.04E-04	TGCGCCAGCAGCGCCAGGGGTCGCAGCGAGCAGTACTTC	CASSARGRSEQYF	TRBV4-1*02, TRBV4-1*01	TRBV4-1	TRBJ2-7*01	TRBJ2-7	TRBD1*01	TRBD1	11	14	19	26	2	6	8
977	1.04E-04	TGTGCCACCAGTGAAGGGAGTCACTATGGCTACACCTTC	CATSEGSHYGYTF	TRBV24-1*01	TRBV24-1	TRBJ1-2*01	TRBJ1-2	TRBD2*02	TRBD2	13	15	19	22	1	2	3
975	1.04E-04	TGTGCCAGCAGTTTAAAGGACGGTGGAAACACCATATATTTT	CASSLKDGGNTIYF	TRBV12-4*01, TRBV12-3*01	TRBV12-4, TRBV12-3	TRBJ1-3*01	TRBJ1-3	TRBD1*01, TRBD2*02, TRBD2*01	TRBD1, TRBD2	14	17	20	23	2	2	4
975	1.04E-04	TGTGCCAGTAGTACCAACAGGGGACACGAGCAGTACTTC	CASSTNRGHEQYF	TRBV19*01, TRBV19*03, TRBV19*02	TRBV19	TRBJ2-7*01	TRBJ2-7	TRBD1*01	TRBD1	12	16	22	25	3	2	5
975	1.04E-04	TGTGCCAGCAGCCAAGTCCTTGGGGACCACGTCCACTTT	CASSQVLGDHVHF	TRBV4-2*01	TRBV4-2	TRBJ1-6*02	TRBJ1-6	TRBD1*01, TRBD2*02, TRBD2*01	TRBD1, TRBD2	15	22	26	31	6	4	10
971	1.03E-04	TGTGCCAGCAGTGAGTCTGCGGGGGGGAGCACAGATACGCAGTATTTT	CASSESAGGSTDTQYF	TRBV6-4*02, TRBV6-4*01	TRBV6-4	TRBJ2-3*01	TRBJ2-3	TRBD2*01	TRBD2	13	18	26	27	4	0	4
971	1.03E-04	TGTGCCAGCACCGACAGGGTCCCTAGCTCACCCCTCCACTTT	CASTDRVPSSPLHF	TRBV6-5*01	TRBV6-5	TRBJ1-6*01	TRBJ1-6	TRBD1*01	TRBD1	9	12	18	27	2	8	10
970	1.03E-04	TGTGCCAGCAGCACAGGGAACTCCTACGAGCAGTACTTC	CASSTGNSYEQYF	TRBV6-1*01	TRBV6-1	TRBJ2-7*01	TRBJ2-7	TRBD1*01	TRBD1	10	12	17	20	1	2	3
968	1.03E-04	TGCAGCGTTGCAAGGGACCGCGGGGCCTCCGAGCAGTACTTC	CSVARDRGASEQYF	TRBV29-1*01	TRBV29-1	TRBJ2-7*01	TRBJ2-7	TRBD2*01	TRBD2	9	19	24	25	9	0	9
966	1.03E-04	TGTGCCATCAGCGGGACGGGAAGTTCACCCCTCCACTTT	CAISGTGSSPLHF	TRBV10-3*01, TRBV10-3*02	TRBV10-3	TRBJ1-6*02	TRBJ1-6	TRBD1*01, TRBD2*02, TRBD2*01	TRBD1, TRBD2	10	12	16	23	1	6	7
961	1.02E-04	TGTGCCACCAGTGATCGGACAGGTAGCGATGGCTACACCTTC	CATSDRTGSDGYTF	TRBV24-1*01	TRBV24-1	TRBJ1-2*01	TRBJ1-2	TRBD1*01	TRBD1	14	16	22	28	1	5	6
959	1.02E-04	TGTGCCAGCAGTTCCCAGGGTTCCTATGGCTACACCTTC	CASSSQGSYGYTF	TRBV6-5*01	TRBV6-5	TRBJ1-2*01	TRBJ1-2	TRBD1*01	TRBD1	12	15	19	23	2	3	5
957	1.02E-04	TGTGCCATCAGTGAGCGGGACAGAGGCTCTGGAAACACCATATATTTT	CAISERDRGSGNTIYF	TRBV10-3*01, TRBV10-3*02	TRBV10-3	TRBJ1-3*01	TRBJ1-3	TRBD1*01	TRBD1	14	16	22	26	1	3	4
957	1.02E-04	TGTGCCACCAGCAGAGATCCAGGGGGAAGCACAGATACGCAGTATTTT	CATSRDPGGSTDTQYF	TRBV15*02	TRBV15	TRBJ2-3*01	TRBJ2-3	TRBD1*01	TRBD1	16	19	25	27	2	1	3
956	1.02E-04	TGCAGTGCCTAAGCCAGGGACTATTTCCTACGAGCAGTACTTC	CSA*ARD~ISYEQYF	TRBV20-1*06, TRBV20-1*03, TRBV20-1*01, TRBV20-1*04, TRBV20-1*05, TRBV20-1*02, TRBV20-1*07	TRBV20-1	TRBJ2-7*01	TRBJ2-7	TRBD2*02, TRBD2*01	TRBD2	7	16	22	25	8	2	10
955	1.01E-04	TGCGCCAGCAGCTTGGACAGATGAGAATTCACCCCTCCACTTT	CASSLDR~ENSPLHF	TRBV5-1*01	TRBV5-1	TRBJ1-6*01	TRBJ1-6	TRBD1*01	TRBD1	15	16	19	25	0	5	5
953	1.01E-04	TGTGCCACCAGTGATCCCCTTGCCCCAGGGAATGAGCAGTTCTTC	CATSDPLAPGNEQFF	TRBV24-1*01	TRBV24-1	TRBJ2-1*01	TRBJ2-1	TRBD1*01	TRBD1	14	25	29	30	10	0	10
953	1.01E-04	TGTGCCAGCAGCTTAGGGGACGGAAGATATGGCTACACCTTC	CASSLGDGRYGYTF	TRBV7-2*04, TRBV7-2*01	TRBV7-2	TRBJ1-2*01	TRBJ1-2	TRBD1*01, TRBD2*02, TRBD2*01	TRBD1, TRBD2	15	16	20	27	0	6	6
953	1.01E-04	TGCGCCAGCACCGCAGGACGGAATAATTCACCCCTCCACTTT	CASTAGRNNSPLHF	TRBV10-2*01	TRBV10-2	TRBJ1-6*01	TRBJ1-6	TRBD1*01, TRBD2*02, TRBD2*01	TRBD1, TRBD2	9	15	18	22	5	3	8
952	1.01E-04	TGCAGTGCTACCCGGGGGGCTGAAGGCTACACCTTC	CSATRGAEGYTF	TRBV20-1*06, TRBV20-1*03, TRBV20-1*01, TRBV20-1*04, TRBV20-1*05, TRBV20-1*02, TRBV20-1*07	TRBV20-1	TRBJ1-2*01	TRBJ1-2	TRBD2*01	TRBD2	9	12	18	24	2	5	7
951	1.01E-04	TGCAGCGTTGGGGGACTAGCGGGCCGTAGGGAGCAGTTCTTC	CSVGGLAGRREQFF	TRBV29-1*01	TRBV29-1	TRBJ2-1*01	TRBJ2-1	TRBD2*02, TRBD2*01	TRBD2	9	11	22	30	1	7	8
950	1.01E-04	TGTGCCAGCAGTCTCGTAGGAGGCAATCAGCCCCAGCATTTT	CASSLVGGNQPQHF	TRBV2*01, TRBV2*02, TRBV2*03	TRBV2	TRBJ1-5*01	TRBJ1-5	TRBD2*02	TRBD2	11	18	21	22	6	0	6
948	1.01E-04	TGTGCCACCAGTGACCGACGGACAGGGAACTATGGCTACACCTTC	CATSDRRTGNYGYTF	TRBV24-1*01	TRBV24-1	TRBJ1-2*01	TRBJ1-2	TRBD1*01	TRBD1	13	19	26	27	5	0	5
948	1.01E-04	TGCGCCAGCAGCCCAGGGACAGGGGACGGCTACACCTTC	CASSPGTGDGYTF	TRBV5-1*01	TRBV5-1	TRBJ1-2*01	TRBJ1-2	TRBD1*01	TRBD1	11	15	24	27	3	2	5
946	1.00E-04	TGTGCCAGCAGGGAGGGGACGTTCGAGCAGTACTTC	CASREGTFEQYF	TRBV2*01, TRBV2*03	TRBV2	TRBJ2-7*01	TRBJ2-7	TRBD2*02	TRBD2	10	11	16	23	0	6	6
942	1.00E-04	TGTGCCAGCAGTTTAATAGGTCAGGGAGGCGAAAAACTGTTTTTT	CASSLIGQGGEKLFF	TRBV12-4*01, TRBV12-3*01	TRBV12-4, TRBV12-3	TRBJ1-4*01	TRBJ1-4	TRBD2*02	TRBD2	14	23	28	30	8	1	9
942	1.00E-04	TGCAGTGCTAGCCTCGGACAGGGGGATTGGTACGAGCAGTACTTC	CSASLGQGDWYEQYF	TRBV20-1*06, TRBV20-1*03, TRBV20-1*01, TRBV20-1*04, TRBV20-1*05, TRBV20-1*02, TRBV20-1*07	TRBV20-1	TRBJ2-7*01	TRBJ2-7	TRBD1*01	TRBD1	10	15	24	30	4	5	9
942	1.00E-04	TGTGCCATCAGTGAAGGGGGACAGCTTTCACCCCTCCACTTT	CAISEGGQLSPLHF	TRBV10-3*01, TRBV10-3*02	TRBV10-3	TRBJ1-6*02	TRBJ1-6	TRBD1*01	TRBD1	13	17	23	26	3	2	5
942	1.00E-04	TGTGCCAGCACGCAGGGGGGGGGCGAATACGAGCAGTACTTC	CASTQGGGEYEQYF	TRBV2*01, TRBV2*02, TRBV2*03	TRBV2	TRBJ2-7*01	TRBJ2-7	TRBD1*01, TRBD2*01	TRBD1, TRBD2	9	12	18	27	2	8	10
940	9.99E-05	TGTGCCAGCAGCTCTCTTGGGGGGAGCTCCTACGAGCAGTACTTC	CASSSLGGSSYEQYF	TRBV7-8*01, TRBV7-8*03	TRBV7-8	TRBJ2-7*01	TRBJ2-7	TRBD2*01	TRBD2	12	18	23	26	5	2	7
940	9.99E-05	TGTGCCATCAGTGAGTCCGACAGTAACCTCCACTTT	CAISESDSNLHF	TRBV10-3*01, TRBV10-3*02	TRBV10-3	TRBJ1-6*01	TRBJ1-6	TRBD1*01	TRBD1	16	18	22	26	1	3	4
937	9.95E-05	TGTGCCAGCAGGGACAGGGGCGGATCACCCCTCCACTTT	CASRDRGGSPLHF	TRBV2*01, TRBV2*02, TRBV2*03	TRBV2	TRBJ1-6*02	TRBJ1-6	TRBD1*01	TRBD1	10	11	19	24	0	4	4
936	9.94E-05	TGTGCCATCAGTGCGGACAGGACGCCAACTATGGCTACACCTTC	CAISADR~ANYGYTF	TRBV10-3*01, TRBV10-3*02	TRBV10-3	TRBJ1-2*01	TRBJ1-2	TRBD1*01	TRBD1	12	14	20	26	1	5	6
936	9.94E-05	TGCGCCAGCATGGTCGATCCCGACTATGGCTACACCTTC	CASMVDPDYGYTF	TRBV10-2*01	TRBV10-2	TRBJ1-2*01	TRBJ1-2	TRBD2*02	TRBD2	9	17	21	22	7	0	7
935	9.93E-05	TGCGCCAGCAGTGGGCCCCTGACAGGGAGATCATAACTATGGCTACACCTTC	CASSGPLTG~DHNYGYTF	TRBV10-1*01	TRBV10-1	TRBJ1-2*01	TRBJ1-2	TRBD1*01	TRBD1	12	20	26	33	7	6	13
934	9.92E-05	TGCAGTGCTAGAGGATTCAACTCTGGGCATAATTCACCCCTCCACTTT	CSARGFNSGHNSPLHF	TRBV20-1*01, TRBV20-1*04, TRBV20-1*05, TRBV20-1*07	TRBV20-1	TRBJ1-6*02	TRBJ1-6	TRBD1*01	TRBD1	12	24	27	28	11	0	11
934	9.92E-05	TGCAGTGCTAGAGTAGGGACAGTGGATAGGGGAACCCCTCCACTTT	CSARVGTV~IGEPLHF	TRBV20-1*01, TRBV20-1*04, TRBV20-1*05, TRBV20-1*07	TRBV20-1	TRBJ1-6*02	TRBJ1-6	TRBD1*01	TRBD1	12	15	21	33	2	11	13
932	9.90E-05	TGCAGTGCTAGAGATCGGTCAAGGGCCGGACAGCTCCTACGAGCAGTACTTC	CSARDRSRA~DSSYEQYF	TRBV20-1*01, TRBV20-1*05, TRBV20-1*07	TRBV20-1	TRBJ2-7*01	TRBJ2-7	TRBD1*01	TRBD1	13	27	32	33	13	0	13
929	9.87E-05	TGTGCCACCAGTGATCTGCAGGGGCAAGGCTACACCTTC	CATSDLQGQGYTF	TRBV24-1*01	TRBV24-1	TRBJ1-2*01	TRBJ1-2	TRBD1*01	TRBD1	14	18	23	27	3	3	6
929	9.87E-05	TGTGCCAGTAGTGAGGGGTTTCATGGCTACACCTTC	CASSEGFHGYTF	TRBV19*01, TRBV19*03, TRBV19*02	TRBV19	TRBJ1-2*01	TRBJ1-2	TRBD1*01, TRBD2*02	TRBD1, TRBD2	11	13	17	22	1	4	5
928	9.86E-05	TGTGCCAGCAGTCCATGGGCGTCGACTAATGAAAAACTGTTTTTT	CASSPWASTNEKLFF	TRBV28*01	TRBV28	TRBJ1-4*01	TRBJ1-4	TRBD1*01	TRBD1	10	16	19	24	5	4	9
927	9.85E-05	TGTGCCAGCAGCCAACTCCAGGGGATCGGTCAGCCCCAGCATTTT	CASSQLQGIGQPQHF	TRBV2*01, TRBV2*02, TRBV2*03	TRBV2	TRBJ1-5*01	TRBJ1-5	TRBD1*01	TRBD1	10	18	23	29	7	5	12
926	9.84E-05	TGTGCCAGCAGCCAGGACAGGACTAGCGGGAGGGTTAGCTCCTACGAGCAGTACTTC	CASSQDRTSGRVSSYEQYF	TRBV3-1*01	TRBV3-1	TRBJ2-7*01	TRBJ2-7	TRBD2*02	TRBD2	13	19	33	38	5	4	9
926	9.84E-05	TGTGCCAGCAGCTTCGGGACAGGCACTCCTACGAGCAGTACTTC	CASSFGT~HSYEQYF	TRBV7-2*04, TRBV7-2*01	TRBV7-2	TRBJ2-7*01	TRBJ2-7	TRBD1*01	TRBD1	13	15	22	25	1	2	3
925	9.83E-05	TGTGCCAGTAGTAGAGACAGGGCCGACTATGGCTACACCTTC	CASSRDRADYGYTF	TRBV19*01, TRBV19*02	TRBV19	TRBJ1-2*01	TRBJ1-2	TRBD1*01	TRBD1	16	17	21	25	0	3	3
922	9.79E-05	TGTGCCAGCAGCGTAGGGGTAGGGCCAGATGGCTACACCTTC	CASSVGVGPDGYTF	TRBV9*02, TRBV9*01	TRBV9	TRBJ1-2*01	TRBJ1-2	TRBD1*01, TRBD2*02	TRBD1, TRBD2	15	20	23	28	4	4	8
920	9.77E-05	TGTGCCAGTAGTATTGGCGTCTGAGGGGATGGCTACACCTTC	CASSIGV*GDGYTF	TRBV19*01, TRBV19*02	TRBV19	TRBJ1-2*01	TRBJ1-2	TRBD1*01, TRBD2*02	TRBD1, TRBD2	13	23	27	28	9	0	9
918	9.75E-05	TGCAGTGCGAAGACAGGCTGGGGCTATGGCTACACCTTC	CSAKTGWGYGYTF	TRBV20-1*06, TRBV20-1*03, TRBV20-1*01, TRBV20-1*04, TRBV20-1*05, TRBV20-1*02, TRBV20-1*07	TRBV20-1	TRBJ1-2*01	TRBJ1-2	TRBD1*01	TRBD1	7	11	16	23	3	6	9
917	9.74E-05	TGTGCCAGCAGGACGGACCAGGGATTAGCGGGAGAGGGTACGCAGTATTTT	CASRTDQGLAGEGTQYF	TRBV2*01, TRBV2*02, TRBV2*03	TRBV2	TRBJ2-3*01	TRBJ2-3	TRBD2*02	TRBD2	10	25	33	38	14	4	18
917	9.74E-05	TGTGCCACCAGTGATTTCCCGACAGGGTTAATACACTGAAGCTTTCTTT	CATSDFPT~G*YTEAFF	TRBV24-1*01	TRBV24-1	TRBJ1-1*01	TRBJ1-1	TRBD1*01	TRBD1	16	20	26	32	3	5	8
915	9.72E-05	TGTGCCATCAGTGATCACACAGGGGGTGCAACTAATGAAAAACTGTTTTTT	CAISDHTGGATNEKLFF	TRBV10-3*01, TRBV10-3*02	TRBV10-3	TRBJ1-4*01	TRBJ1-4	TRBD1*01	TRBD1	13	18	25	28	4	2	6
915	9.72E-05	TGTGCCAGCAGCTTCAAGAAAGGCTGGGTTCACCCCTCCACTTT	CASSFKK~LGSPLHF	TRBV7-9*03, TRBV7-9*01, TRBV7-9*04, TRBV7-9*02	TRBV7-9	TRBJ1-6*01	TRBJ1-6	TRBD1*01, TRBD2*02, TRBD2*01	TRBD1, TRBD2	13	25	27	28	11	0	11
915	9.72E-05	TGTGCCAGCAGCCCCTGGACTAGCTTGACAATGAGCAGTTCTTC	CASSPWT~LDNEQFF	TRBV11-3*01, TRBV11-3*02	TRBV11-3	TRBJ2-1*01	TRBJ2-1	TRBD2*02, TRBD2*01	TRBD2	12	16	23	27	3	3	6
915	9.72E-05	TGCGCCAGCAGGACAGGGAACTACGAGCAGTACTTC	CASRTGNYEQYF	TRBV10-2*01	TRBV10-2	TRBJ2-7*01	TRBJ2-7	TRBD1*01	TRBD1	10	11	17	20	0	2	2
913	9.70E-05	TGTGCCAGCAGCTTAGGGGATACCACCTCCGAGCAGTACTTC	CASSLGDTTSEQYF	TRBV7-8*01	TRBV7-8	TRBJ2-7*01	TRBJ2-7	TRBD1*01, TRBD2*02, TRBD2*01	TRBD1, TRBD2	14	16	19	25	1	5	6
912	9.69E-05	TGTGCCACCAGTGATTTACCTAACTATGGCTACACCTTC	CATSDLPNYGYTF	TRBV24-1*01	TRBV24-1	TRBJ1-2*01	TRBJ1-2	TRBD1*01, TRBD2*02, TRBD2*01	TRBD1, TRBD2	16	-1	-1	19	-1	-1	2
910	9.67E-05	TGTGCCAGCAGCTTAGAGGCGGACGTTGTAAAACTGTTTTTT	CASSLEADVVKLFF	TRBV7-2*04, TRBV7-2*01	TRBV7-2	TRBJ1-4*01	TRBJ1-4	TRBD1*01, TRBD2*02, TRBD2*01	TRBD1, TRBD2	15	20	23	29	4	5	9
909	9.66E-05	TGTGCCAGCACACAATGGGCCCCGGACAGGGGTCTATGGGGCGAGCAGTACTTC	CASTQWAPDRGLWGEQYF	TRBV11-1*01	TRBV11-1	TRBJ2-7*01	TRBJ2-7	TRBD1*01	TRBD1	10	23	31	41	12	9	21
908	9.65E-05	TGTGCCATCTAAGGACAGGTTTATTCACCCCTCCACTTT	CAI*GQVYSPLHF	TRBV10-3*01, TRBV10-3*02	TRBV10-3	TRBJ1-6*02	TRBJ1-6	TRBD1*01	TRBD1	8	12	18	22	3	3	6
908	9.65E-05	TGCGCCAGCAGTGAGACCGGGAATTCACCCCTCCACTTT	CASSETGNSPLHF	TRBV10-2*01	TRBV10-2	TRBJ1-6*02	TRBJ1-6	TRBD2*02, TRBD2*01	TRBD2	14	17	20	21	2	0	2
908	9.65E-05	TGTGCCATCAGTGGTCAGGACGAGCAGTACTTC	CAISGQDEQYF	TRBV10-3*01, TRBV10-3*02	TRBV10-3	TRBJ2-7*01	TRBJ2-7	TRBD1*01	TRBD1	12	15	18	19	2	0	2
907	9.63E-05	TGCAGTGCTAGGAACAGACTCTCTGGAAACACCATATATTTT	CSARNRLSGNTIYF	TRBV20-1*06, TRBV20-1*03, TRBV20-1*01, TRBV20-1*04, TRBV20-1*05, TRBV20-1*02, TRBV20-1*07	TRBV20-1	TRBJ1-3*01	TRBJ1-3	TRBD1*01, TRBD2*02, TRBD2*01	TRBD1, TRBD2	10	13	16	20	2	3	5
907	9.63E-05	TGTGCCAGCAGTCACTATCACTCTGCGAGCAGTACTTC	CASSHY~LCEQYF	TRBV12-4*01, TRBV12-3*01	TRBV12-4, TRBV12-3	TRBJ2-7*01	TRBJ2-7	TRBD2*02, TRBD2*01	TRBD2	11	13	16	25	1	8	9
906	9.62E-05	TGTGCCAGCAGCCTCGGAGGCGAGCAGTACTTC	CASSLGGEQYF	TRBV7-9*01, TRBV7-9*02	TRBV7-9	TRBJ2-7*01	TRBJ2-7	TRBD2*02	TRBD2	11	15	19	20	3	0	3
904	9.60E-05	TGTGCCAACGGGACTTTAGGGCCGTACGAGCAGTACTTC	CANGTLGPYEQYF	TRBV19*01, TRBV19*03, TRBV19*02	TRBV19	TRBJ2-7*01	TRBJ2-7	TRBD2*02, TRBD2*01	TRBD2	6	9	14	24	2	9	11
902	9.58E-05	TGTGCCAGCAGTTTATATGGACAGTGGGATCAGCCCCAGCATTTT	CASSLYGQWDQPQHF	TRBV28*01	TRBV28	TRBJ1-5*01	TRBJ1-5	TRBD1*01	TRBD1	15	18	23	28	2	4	6
902	9.58E-05	TGTGCCACCAGTTCGGCGGGCAGACCTTATGGCTACACCTTC	CATSSAGRPYGYTF	TRBV24-1*01	TRBV24-1	TRBJ1-2*01	TRBJ1-2	TRBD2*02, TRBD2*01	TRBD2	11	15	19	27	3	7	10
902	9.58E-05	TGCAGTGCTAGTAACCGCTTTGAAGCTTTCTTT	CSASNRFEAFF	TRBV20-1*01, TRBV20-1*04, TRBV20-1*05, TRBV20-1*07	TRBV20-1	TRBJ1-1*01	TRBJ1-1	TRBD2*02, TRBD2*01	TRBD2	11	14	18	20	2	1	3
901	9.57E-05	TGTGCCACCAGTGATAACAGGGTTAATGGCTACACCTTC	CATSDNRVNGYTF	TRBV24-1*01	TRBV24-1	TRBJ1-2*01	TRBJ1-2	TRBD1*01	TRBD1	14	16	21	25	1	3	4
900	9.56E-05	TGTGCCAGCAGTGAATAAACTAGCGGGAGCACAGATACGCAGTATTTT	CASSE*TSGSTDTQYF	TRBV25-1*01	TRBV25-1	TRBJ2-3*01	TRBJ2-3	TRBD2*02, TRBD2*01	TRBD2	16	18	26	27	1	0	1
900	9.56E-05	TGTGCCATCAGTGACGGGACAGGGGCGGATGGCTACACCTTC	CAISDGTGADGYTF	TRBV10-3*01, TRBV10-3*02	TRBV10-3	TRBJ1-2*01	TRBJ1-2	TRBD1*01	TRBD1	13	15	24	28	1	3	4
900	9.56E-05	TGTGCCACCAGTGCGGGCCAGGGCTATGGCTACACCTTC	CATSAGQGYGYTF	TRBV24-1*01	TRBV24-1	TRBJ1-2*01	TRBJ1-2	TRBD1*01	TRBD1	12	18	22	23	5	0	5
899	9.55E-05	TGTGCCATTAAGCAGGGGTACGGTATAATTCACCCCTCCACTTT	CAIKQGY~YNSPLHF	TRBV10-3*01, TRBV10-3*02	TRBV10-3	TRBJ1-6*02	TRBJ1-6	TRBD1*01	TRBD1	7	12	17	23	4	5	9
899	9.55E-05	TGCAGTGCTAGGTCGGCAGGGAGGAACACTGAAGCTTTCTTT	CSARSAGRNTEAFF	TRBV20-1*06, TRBV20-1*03, TRBV20-1*01, TRBV20-1*04, TRBV20-1*05, TRBV20-1*02, TRBV20-1*07	TRBV20-1	TRBJ1-1*01	TRBJ1-1	TRBD1*01, TRBD2*02	TRBD1, TRBD2	10	16	20	23	5	2	7
898	9.54E-05	TGTGCCAGCAGCACAAGTGGGACAGGGGGTAACACTGAAGCTTTCTTT	CASSTSGTGGNTEAFF	TRBV7-2*04, TRBV7-2*01	TRBV7-2	TRBJ1-1*01	TRBJ1-1	TRBD1*01	TRBD1	11	18	28	30	6	1	7
898	9.54E-05	TGTGCCATCAGTGAGACGGGAAATTCACCCCTCCACTTT	CAISETGNSPLHF	TRBV10-3*01, TRBV10-3*02	TRBV10-3	TRBJ1-6*01	TRBJ1-6	TRBD2*02	TRBD2	14	16	20	21	1	0	1
894	9.50E-05	TGTGCCATCAGTGAACTAGCGGGAGTCAACGAGCAGTTCTTC	CAISELAGVNEQFF	TRBV10-3*01, TRBV10-3*02	TRBV10-3	TRBJ2-1*01	TRBJ2-1	TRBD2*02	TRBD2	13	14	24	26	0	1	1
893	9.49E-05	TGTGCCACCAGTGATTTCGGCAGGGGTCCGGATACGCAGTATTTT	CATSDFGRGPDTQYF	TRBV24-1*01	TRBV24-1	TRBJ2-3*01	TRBJ2-3	TRBD1*01	TRBD1	16	20	25	30	3	4	7
890	9.45E-05	TGCGCCAGCAGCTTGTATTCAGGGCTCCAGGCAGATACGCAGTATTTT	CASSLYSGLQADTQYF	TRBV5-1*01	TRBV5-1	TRBJ2-3*01	TRBJ2-3	TRBD1*01	TRBD1	14	19	23	31	4	7	11
890	9.45E-05	TGCAGTGCTATAAGTCAGGGGGCTCTGGAGACCCAGTACTTC	CSAISQGALETQYF	TRBV20-1*01, TRBV20-1*04, TRBV20-1*05, TRBV20-1*07	TRBV20-1	TRBJ2-5*01	TRBJ2-5	TRBD1*01	TRBD1	9	15	22	27	5	4	9
889	9.44E-05	TGTGCCACCAGTGCAGGGGATTATGGCTACACCTTC	CATSAGDYGYTF	TRBV24-1*01	TRBV24-1	TRBJ1-2*01	TRBJ1-2	TRBD1*01	TRBD1	12	13	18	21	0	2	2
887	9.42E-05	TGTGCCATCAGCCCGGGAGAGGGTATGGGGTCACCCCTCCACTTT	CAISPGEGMGSPLHF	TRBV10-3*01, TRBV10-3*02	TRBV10-3	TRBJ1-6*02	TRBJ1-6	TRBD2*02	TRBD2	10	13	18	30	2	11	13
887	9.42E-05	TGCAGTGCTAGAGATAATAGCGCTAGCACAGATACGCAGTATTTT	CSARDNSASTDTQYF	TRBV20-1*01, TRBV20-1*05, TRBV20-1*07	TRBV20-1	TRBJ2-3*01	TRBJ2-3	TRBD2*02, TRBD2*01	TRBD2	13	17	21	24	3	2	5
887	9.42E-05	TGCAGTGCTAGGACTAGCCAATATACGCAGTATTTT	CSARTSQYTQYF	TRBV20-1*06, TRBV20-1*03, TRBV20-1*01, TRBV20-1*04, TRBV20-1*05, TRBV20-1*02, TRBV20-1*07	TRBV20-1	TRBJ2-3*01	TRBJ2-3	TRBD2*02, TRBD2*01	TRBD2	10	11	17	22	0	4	4
886	9.41E-05	TGCAGTGCTAGAGAAACTCCGGGACTAGCCGTCGAGCAGTACTTC	CSARETPGLAVEQYF	TRBV20-1*01, TRBV20-1*05, TRBV20-1*07	TRBV20-1	TRBJ2-7*01	TRBJ2-7	TRBD2*02, TRBD2*01	TRBD2	13	20	28	32	6	3	9
885	9.40E-05	TGCGCCAGCAGCCAAGTAGAAGGTCGGTACACTGAAGCTTTCTTT	CASSQVEGRYTEAFF	TRBV4-1*02, TRBV4-1*01	TRBV4-1	TRBJ1-1*01	TRBJ1-1	TRBD1*01, TRBD2*02, TRBD2*01	TRBD1, TRBD2	15	20	22	28	4	5	9
882	9.37E-05	TGTGCCATCAGTGAGCCGGACAGGGTTGGAACAGATACGCAGTATTTT	CAISEPDRVGTDTQYF	TRBV10-3*01, TRBV10-3*02	TRBV10-3	TRBJ2-3*01	TRBJ2-3	TRBD1*01	TRBD1	14	17	24	30	2	5	7
881	9.36E-05	TGTGCCACCAGTGATGACAGGGGTGGCTACACCTTC	CATSDDRGGYTF	TRBV24-1*01	TRBV24-1	TRBJ1-2*01	TRBJ1-2	TRBD1*01	TRBD1	14	15	22	23	0	0	0
880	9.35E-05	TGCAGCGTTGCGAAAAGGGACACCTACTACGAGCAGTACTTC	CSVAKRDTYYEQYF	TRBV29-1*01	TRBV29-1	TRBJ2-7*01	TRBJ2-7	TRBD1*01	TRBD1	9	16	21	26	6	4	10
880	9.35E-05	TGTGCCAGCAGCTTAGGGCAGCTCTATGGCTACACCTTC	CASSLGQLYGYTF	TRBV7-8*01	TRBV7-8	TRBJ1-2*01	TRBJ1-2	TRBD1*01, TRBD2*02, TRBD2*01	TRBD1, TRBD2	15	18	20	23	2	2	4
878	9.33E-05	TGCAGTGCTAGAGAGGGACGGATTAATCAGCCCCAGCATTTT	CSAREGRINQPQHF	TRBV20-1*01, TRBV20-1*05, TRBV20-1*07	TRBV20-1	TRBJ1-5*01	TRBJ1-5	TRBD1*01, TRBD2*02, TRBD2*01	TRBD1, TRBD2	13	14	18	24	0	5	5
877	9.32E-05	TGCAGTGCTAAGGGACTAGCGGGAATGGTCGACGAGCAGTACTTC	CSAKGLAGMVDEQYF	TRBV20-1*06, TRBV20-1*03, TRBV20-1*01, TRBV20-1*04, TRBV20-1*05, TRBV20-1*02, TRBV20-1*07	TRBV20-1	TRBJ2-7*01	TRBJ2-7	TRBD2*02	TRBD2	9	11	23	31	1	7	8
877	9.32E-05	TGCGCCAGCAGCCAAGATCGAAGGAATCAGCCCCAGCATTTT	CASSQDRRNQPQHF	TRBV4-1*02, TRBV4-1*01	TRBV4-1	TRBJ1-5*01	TRBJ1-5	TRBD1*01, TRBD2*02	TRBD1, TRBD2	16	21	23	24	4	0	4
876	9.31E-05	TGTGCCATCAGTGGCGCGGCAGGGGGGAATTCACCCCTCCACTTT	CAISGAAGGNSPLHF	TRBV10-3*01, TRBV10-3*02	TRBV10-3	TRBJ1-6*01	TRBJ1-6	TRBD1*01	TRBD1	12	19	25	27	6	1	7
876	9.31E-05	TGCGCCAACACCTAGGAGGAGGGGCCCGGGGAGCTGTTTTTT	CANT*EEGPGELFF	TRBV10-1*02, TRBV10-1*01	TRBV10-1	TRBJ2-2*01	TRBJ2-2	TRBD2*02	TRBD2	6	17	22	25	10	2	12
876	9.31E-05	TGTGCCATCAGTGACGGATCAAATTCACCCCTCCACTTT	CAISDGSNSPLHF	TRBV10-3*01, TRBV10-3*02	TRBV10-3	TRBJ1-6*02	TRBJ1-6	TRBD1*01, TRBD2*02, TRBD2*01	TRBD1, TRBD2	11	15	17	21	3	3	6
874	9.28E-05	TGTGCCACCAGTGACTCCGGACAGGGCCACTATGGCTACACCTTC	CATSDSGQGHYGYTF	TRBV24-1*01	TRBV24-1	TRBJ1-2*01	TRBJ1-2	TRBD1*01	TRBD1	13	18	25	28	4	2	6
874	9.28E-05	TGTGCCATCAGTGATATTGCAGCGAACACTGAAGCTTTCTTT	CAISDIAANTEAFF	TRBV10-3*01, TRBV10-3*02	TRBV10-3	TRBJ1-1*01	TRBJ1-1	TRBD1*01, TRBD2*02, TRBD2*01	TRBD1, TRBD2	13	19	21	23	5	1	6
872	9.26E-05	TGTGCCAGTAGTATGGGTCGGGACAGAAATCAGCCCCAGCATTTT	CASSMGRDRNQPQHF	TRBV19*01, TRBV19*02	TRBV19	TRBJ1-5*01	TRBJ1-5	TRBD1*01	TRBD1	13	19	25	27	5	1	6
872	9.26E-05	TGTGCCACCAGTGATACGGGGGAAAGGCTACACCTTC	CATSDT~GKGYTF	TRBV24-1*01	TRBV24-1	TRBJ1-2*01	TRBJ1-2	TRBD2*01	TRBD2	14	16	21	25	1	3	4
871	9.25E-05	TGTGCCAGCAGCCCGGACCTCCTGAGGGGCTATGGCTACACCTTC	CASSPDLLRGYGYTF	TRBV7-9*03, TRBV7-9*01, TRBV7-9*04, TRBV7-9*02	TRBV7-9	TRBJ1-2*01	TRBJ1-2	TRBD1*01, TRBD2*02	TRBD1, TRBD2	11	24	28	29	12	0	12
871	9.25E-05	TGCAGTGCTAGGGGGACTGACCCGAATGAGCAGTTCTTC	CSARGTDPNEQFF	TRBV20-1*01, TRBV20-1*04, TRBV20-1*05, TRBV20-1*07	TRBV20-1	TRBJ2-1*01	TRBJ2-1	TRBD2*02, TRBD2*01	TRBD2	10	12	17	24	1	6	7
870	9.24E-05	TGTGCCAGCAAACGGCGGGCAGGGTTGCTGAGGAATCAGCCCCAGCATTTT	CASKRRAGLLRNQPQHF	TRBV6-5*01	TRBV6-5	TRBJ1-5*01	TRBJ1-5	TRBD1*01, TRBD2*02, TRBD2*01	TRBD1, TRBD2	9	19	23	33	9	9	18
869	9.23E-05	TGCAGTGCGAGAGGGGAGCGGGGGGACTCCTACGAGCAGTACTTC	CSARGERGDSYEQYF	TRBV20-1*01, TRBV20-1*04, TRBV20-1*05, TRBV20-1*07	TRBV20-1	TRBJ2-7*01	TRBJ2-7	TRBD2*01	TRBD2	12	16	24	26	3	1	4
868	9.22E-05	TGTGCCAGCAGCTTATTTACAGGGTGGTATAATTCACCCCTCCACTTT	CASSLFTGWYNSPLHF	TRBV7-9*01, TRBV7-9*04, TRBV7-9*02	TRBV7-9	TRBJ1-6*02	TRBJ1-6	TRBD1*01	TRBD1	14	18	23	27	3	3	6
868	9.22E-05	TGTGCCAGCAGCTCGGGACAGTTCTACGAGCAGTACTTC	CASSSGQFYEQYF	TRBV7-2*04, TRBV7-2*01	TRBV7-2	TRBJ2-7*01	TRBJ2-7	TRBD1*01	TRBD1	12	14	20	23	1	2	3
868	9.22E-05	TGTGCCAGTAGTATGACAGGGAACGAGCAGTACTTC	CASSMTGNEQYF	TRBV19*01, TRBV19*02	TRBV19	TRBJ2-7*01	TRBJ2-7	TRBD1*01	TRBD1	13	14	20	22	0	1	1
867	9.21E-05	TGTGCCATCAGTGAGTCGGACAGGGCCTACGGCTACACCTTC	CAISESDRAYGYTF	TRBV10-3*01, TRBV10-3*02	TRBV10-3	TRBJ1-2*01	TRBJ1-2	TRBD1*01	TRBD1	16	17	24	26	0	1	1
867	9.21E-05	TGTGCCACCAGTGATTTTGGCAGGGTAGGTGGCTACACCTTC	CATSDFGRVGGYTF	TRBV24-1*01	TRBV24-1	TRBJ1-2*01	TRBJ1-2	TRBD1*01	TRBD1	16	20	24	29	3	4	7
865	9.19E-05	TGTGCCATTCGGACTAGCGGGGGCCACTCTGGGGCCAACGTCCTGACTTTC	CAIRTSGGHSGANVLTF	TRBV10-3*01, TRBV10-3*02	TRBV10-3	TRBJ2-6*01	TRBJ2-6	TRBD2*01	TRBD2	7	10	22	26	2	3	5
865	9.19E-05	TGTGCCATCAAGGCTGACAGCATCTATGGCTACACCTTC	CAIKADSIYGYTF	TRBV10-3*01, TRBV10-3*02	TRBV10-3	TRBJ1-2*01	TRBJ1-2	TRBD1*01	TRBD1	9	15	19	23	5	3	8
864	9.18E-05	TGCAGTGCTAGAGATCTCCGGGACTATATACTTCTCCTACGAGCAGTACTTC	CSARDLRDY~YFSYEQYF	TRBV20-1*01, TRBV20-1*05, TRBV20-1*07	TRBV20-1	TRBJ2-7*01	TRBJ2-7	TRBD2*02, TRBD2*01	TRBD2	13	19	25	33	5	7	12
864	9.18E-05	TGTGCCACCAGTGGTTCAGGGAGTAACTATGGCTACACCTTC	CATSGSGSNYGYTF	TRBV24-1*01	TRBV24-1	TRBJ1-2*01	TRBJ1-2	TRBD1*01, TRBD2*02	TRBD1, TRBD2	12	16	20	23	3	2	5
862	9.16E-05	TGTGCCACCAGTGATTGGGGGGATCGGGGCTACACCTTC	CATSDWGDRGYTF	TRBV24-1*01	TRBV24-1	TRBJ1-2*01	TRBJ1-2	TRBD2*01	TRBD2	15	16	21	27	0	5	5
861	9.15E-05	TGTGCCACCAGTGATTCCAGGGTCAGCTACAATGAGCAGTTCTTC	CATSDSRVSYNEQFF	TRBV24-1*01	TRBV24-1	TRBJ2-1*01	TRBJ2-1	TRBD1*01	TRBD1	15	17	21	26	1	4	5
860	9.14E-05	TGTGCCACCAGTGATTCGGACAGGGAAGTAGTCGGCTACACCTTC	CATSDSDREVVGYTF	TRBV24-1*01	TRBV24-1	TRBJ1-2*01	TRBJ1-2	TRBD1*01	TRBD1	15	17	24	33	1	8	9
860	9.14E-05	TGTGCCACCAGTACGACGGCGGGAGGGTACAATGAGCAGTTCTTC	CATSTTAGGYNEQFF	TRBV24-1*01	TRBV24-1	TRBJ2-1*01	TRBJ2-1	TRBD2*02	TRBD2	11	18	26	27	6	0	6
860	9.14E-05	TGTGCCAGCAGACCTACAGGACACTATGGCTACACCTTC	CASRPTGHYGYTF	TRBV3-1*01	TRBV3-1	TRBJ1-2*01	TRBJ1-2	TRBD1*01	TRBD1	10	15	19	22	4	2	6
859	9.12E-05	TGCAGTGCTAGAGATCTAAGGGTTCGGACCTACGAGCAGTACTTC	CSARDLRVRTYEQYF	TRBV20-1*01, TRBV20-1*05, TRBV20-1*07	TRBV20-1	TRBJ2-7*01	TRBJ2-7	TRBD1*01, TRBD2*02	TRBD1, TRBD2	13	18	21	28	4	6	10
858	9.11E-05	TGTGCCAGCAGTGAAGGACTGTGGCAGCCCCAGCATTTT	CASSEGLWQPQHF	TRBV2*01, TRBV2*03	TRBV2	TRBJ1-5*01	TRBJ1-5	TRBD1*01, TRBD2*02, TRBD2*01	TRBD1, TRBD2	15	18	21	24	2	2	4
857	9.10E-05	TGTGCCAGCAGCGTAGTCCAGGGGCGGAACCCTACGAGCAGTACTTC	CASSVVQG~EPYEQYF	TRBV9*02, TRBV9*01	TRBV9	TRBJ2-7*01	TRBJ2-7	TRBD1*01	TRBD1	15	18	23	30	2	6	8
857	9.10E-05	TGTGCCACCAGTGATTATTACAGAGTCAATCAGCCCCAGCATTTT	CATSDYYRVNQPQHF	TRBV24-1*01	TRBV24-1	TRBJ1-5*01	TRBJ1-5	TRBD1*01	TRBD1	15	19	22	26	3	3	6
857	9.10E-05	TGTGCCAGCAGTTTGTCCGGGACGGCCTATGGCTACACCTTC	CASSLSGTAYGYTF	TRBV12-4*01, TRBV12-3*01	TRBV12-4, TRBV12-3	TRBJ1-2*01	TRBJ1-2	TRBD1*01, TRBD2*02, TRBD2*01	TRBD1, TRBD2	13	18	22	26	4	3	7
857	9.10E-05	TGTGCCAGCAGTAGAACAGCCAGCAATCAGCCCCAGCATTTT	CASSRTASNQPQHF	TRBV2*01, TRBV2*02, TRBV2*03	TRBV2	TRBJ1-5*01	TRBJ1-5	TRBD1*01	TRBD1	11	15	18	21	3	2	5
857	9.10E-05	TGCAGCGGCGTCGGGACTAGCGACTACAATGAGCAGTTCTTC	CSGVGTSDYNEQFF	TRBV29-1*01, TRBV29-1*03	TRBV29-1	TRBJ2-1*01	TRBJ2-1	TRBD2*02, TRBD2*01	TRBD2	6	12	21	23	5	1	6
857	9.10E-05	TGTGCCAGCAGTTTGTTCCCCGACAATGAGCAGTTCTTC	CASSLFPDNEQFF	TRBV12-4*01, TRBV12-3*01	TRBV12-4, TRBV12-3	TRBJ2-1*01	TRBJ2-1	TRBD2*01	TRBD2	13	17	21	22	3	0	3
857	9.10E-05	TGTGCCAGCAGCCTGAAGGGTCGATCACCCCTCCACTTT	CASSLKGRSPLHF	TRBV9*02, TRBV9*01, TRBV9*03	TRBV9	TRBJ1-6*01	TRBJ1-6	TRBD1*01, TRBD2*02	TRBD1, TRBD2	11	16	19	24	4	4	8
855	9.08E-05	TGTGCCTGGAGTGTAAAGGGGCTTGAAGCTTTCTTT	CAWSVKGLEAFF	TRBV30*01	TRBV30	TRBJ1-1*01	TRBJ1-1	TRBD1*01	TRBD1	13	16	20	23	2	2	4
854	9.07E-05	TGTGCCAGCAGCTACAGACAGGGCCTGAACACTGAAGCTTTCTTT	CASSYRQGLNTEAFF	TRBV7-8*01, TRBV7-8*03	TRBV7-8	TRBJ1-1*01	TRBJ1-1	TRBD1*01	TRBD1	12	16	22	25	3	2	5
854	9.07E-05	TGCAGTGCTACCGCCCCCTCTGGAAACACCATATATTTT	CSATAPSGNTIYF	TRBV20-1*06, TRBV20-1*03, TRBV20-1*01, TRBV20-1*04, TRBV20-1*05, TRBV20-1*02, TRBV20-1*07	TRBV20-1	TRBJ1-3*01	TRBJ1-3	TRBD1*01	TRBD1	9	12	16	17	2	0	2
853	9.06E-05	TGTGCCACCAGTGATTGTGGGGTCTACCTCCTATGGCTACACCTTC	CATSDCGV~TSYGYTF	TRBV24-1*01	TRBV24-1	TRBJ1-2*01	TRBJ1-2	TRBD1*01, TRBD2*02, TRBD2*01	TRBD1, TRBD2	15	18	21	30	2	8	10
853	9.06E-05	TGTGCCACCCACATAGGACAGGTTGCAGATACGCAGTATTTT	CATHIGQVADTQYF	TRBV10-3*01, TRBV10-3*02	TRBV10-3	TRBJ2-3*01	TRBJ2-3	TRBD1*01	TRBD1	6	15	21	25	8	3	11
851	9.04E-05	TGTGCCACCAGTGACCCCGCGCGCGGCTACACCTTC	CATSDPARGYTF	TRBV24-1*01	TRBV24-1	TRBJ1-2*01	TRBJ1-2	TRBD2*01	TRBD2	13	14	19	24	0	4	4
850	9.03E-05	TGCAGTGCGCATTCGGCCGTTTTAGGCAATGAGCAGTTCTTC	CSAHSAVLGNEQFF	TRBV20-1*06, TRBV20-1*03, TRBV20-1*01, TRBV20-1*04, TRBV20-1*05, TRBV20-1*02, TRBV20-1*07	TRBV20-1	TRBJ2-1*01	TRBJ2-1	TRBD1*01, TRBD2*02, TRBD2*01	TRBD1, TRBD2	7	23	25	26	15	0	15
848	9.01E-05	TGCAGTGCTCGTGTGCTAGCGGACTACAATGAGCAGTTCTTC	CSARVLADYNEQFF	TRBV20-1*06, TRBV20-1*03, TRBV20-1*01, TRBV20-1*04, TRBV20-1*05, TRBV20-1*02, TRBV20-1*07	TRBV20-1	TRBJ2-1*01	TRBJ2-1	TRBD2*02, TRBD2*01	TRBD2	8	15	21	23	6	1	7
847	9.00E-05	TGTGCCAGCAGTGACTCGACTAGCGGGAACACCGGGGAGCTGTTTTTT	CASSDSTSGNTGELFF	TRBV6-4*02, TRBV6-4*01	TRBV6-4	TRBJ2-2*01	TRBJ2-2	TRBD2*02, TRBD2*01	TRBD2	16	17	25	26	0	0	0
847	9.00E-05	TGTGCCAGCAGTTACAGGGAACGGAACGGCTACACCTTC	CASSYRERNGYTF	TRBV6-5*01	TRBV6-5	TRBJ1-2*01	TRBJ1-2	TRBD1*01, TRBD2*02, TRBD2*01	TRBD1, TRBD2	14	16	19	27	1	7	8
847	9.00E-05	TGTGCCAGCAGCCGGGACGGGAACTATGGCTACACCTTC	CASSRDGNYGYTF	TRBV27*01	TRBV27	TRBJ1-2*01	TRBJ1-2	TRBD1*01, TRBD2*02, TRBD2*01	TRBD1, TRBD2	10	13	17	21	2	3	5
846	8.99E-05	TGTGCCAGCAGCCTCGACAGAAGGGTGAATCAGCCCCAGCATTTT	CASSLDRRVNQPQHF	TRBV7-8*01, TRBV7-8*03	TRBV7-8	TRBJ1-5*01	TRBJ1-5	TRBD1*01	TRBD1	12	15	19	27	2	7	9
845	8.98E-05	TGTGCCAGCAGACCCGGGACTAGCGGGGAGTCGGGGGTACAATGAGCAGTTCTTC	CASRPGTSG~SRGYNEQFF	TRBV25-1*01	TRBV25-1	TRBJ2-1*01	TRBJ2-1	TRBD2*01	TRBD2	10	15	27	37	4	9	13
845	8.98E-05	TGCAGTGCTACCCAGACAGCGGGATCACCCCTCCACTTT	CSATQTAGSPLHF	TRBV20-1*06, TRBV20-1*03, TRBV20-1*01, TRBV20-1*04, TRBV20-1*05, TRBV20-1*02, TRBV20-1*07	TRBV20-1	TRBJ1-6*02	TRBJ1-6	TRBD2*02	TRBD2	9	17	23	24	7	0	7
844	8.97E-05	TGTGCCAGCAGCTCCCCTGCAGGGGGCGAAGAGACCCAGTACTTC	CASSSPAGGEETQYF	TRBV5-4*01, TRBV5-4*03, TRBV5-4*04	TRBV5-4	TRBJ2-5*01	TRBJ2-5	TRBD1*01	TRBD1	12	19	26	28	6	1	7
843	8.96E-05	TGTGCCAGCAGCTTAGGAGGGACAGGTACTCTACGAGCAGTACTTC	CASSLGGT~VLYEQYF	TRBV7-9*01, TRBV7-9*02	TRBV7-9	TRBJ2-7*01	TRBJ2-7	TRBD1*01	TRBD1	15	18	25	30	2	4	6
843	8.96E-05	TGTGCCATCAGTGATCGACAGGGGGCAGTCTGGCTACACCTTC	CAISDRQ~GQSGYTF	TRBV10-3*01, TRBV10-3*02	TRBV10-3	TRBJ1-2*01	TRBJ1-2	TRBD1*01	TRBD1	13	16	25	30	2	4	6
843	8.96E-05	TGTGCCAGCAGCTTAGCGCTCGGGAACGAGCAGTACTTC	CASSLALGNEQYF	TRBV7-7*01	TRBV7-7	TRBJ2-7*01	TRBJ2-7	TRBD2*02	TRBD2	16	20	24	25	3	0	3
842	8.94E-05	TGTGCCAGCAGCGGAACCGGGACAGGGGCCTACAATGAGCAGTTCTTC	CASSGTGTGAYNEQFF	TRBV7-6*01, TRBV7-6*02	TRBV7-6	TRBJ2-1*01	TRBJ2-1	TRBD1*01	TRBD1	11	18	27	28	6	0	6
842	8.94E-05	TGTGCCATCAGTACATTACCGCCAATCTATGGCTACACCTTC	CAISTLPPIYGYTF	TRBV10-3*01, TRBV10-3*02	TRBV10-3	TRBJ1-2*01	TRBJ1-2	TRBD2*02, TRBD2*01	TRBD2	11	18	21	26	6	4	10
841	8.93E-05	TGCAGTGCTAGAAACCCGGGACAGAGCTCCTACGAGCAGTACTTC	CSARNPGQSSYEQYF	TRBV20-1*01, TRBV20-1*05, TRBV20-1*07	TRBV20-1	TRBJ2-7*01	TRBJ2-7	TRBD1*01	TRBD1	11	17	23	26	5	2	7
841	8.93E-05	TGTGCCATCAGTGGGGTTGGGGTTGACTATGGCTACACCTTC	CAISGVGVDYGYTF	TRBV10-3*01, TRBV10-3*02	TRBV10-3	TRBJ1-2*01	TRBJ1-2	TRBD1*01, TRBD2*01	TRBD1, TRBD2	12	18	21	25	5	3	8
841	8.93E-05	TGCAGTGCTAGAGACAGGGACTATGGCTACACCTTC	CSARDRDYGYTF	TRBV20-1*01, TRBV20-1*05, TRBV20-1*07	TRBV20-1	TRBJ1-2*01	TRBJ1-2	TRBD1*01	TRBD1	13	14	18	19	0	0	0
841	8.93E-05	TGCAGTAGGGACCGCTCACTGAAGCTTTCTTT	CSRDR~TEAFF	TRBV29-1*01, TRBV29-1*03	TRBV29-1	TRBJ1-1*01	TRBJ1-1	TRBD1*01, TRBD2*02, TRBD2*01	TRBD1, TRBD2	4	7	11	16	2	4	6
840	8.92E-05	TGTGCCATCAGTGGAGCCGGGACAGGGTACGAGCAGTACTTC	CAISGAGTGYEQYF	TRBV10-3*01, TRBV10-3*02	TRBV10-3	TRBJ2-7*01	TRBJ2-7	TRBD1*01	TRBD1	12	18	26	27	5	0	5
838	8.90E-05	TGTGCCAGCAGCCCGACCCGGGACGAATCCTACGAGCAGTACTTC	CASSPTRDESYEQYF	TRBV5-4*01, TRBV5-4*03, TRBV5-4*04	TRBV5-4	TRBJ2-7*01	TRBJ2-7	TRBD1*01, TRBD2*02, TRBD2*01	TRBD1, TRBD2	12	19	23	27	6	3	9
838	8.90E-05	TGTGCCACCCGAGGGGGTCATAACTATGGCTACACCTTC	CATRGGHNYGYTF	TRBV24-1*01	TRBV24-1	TRBJ1-2*01	TRBJ1-2	TRBD1*01	TRBD1	8	11	16	20	2	3	5
837	8.89E-05	TGTGCCAGCAGCTTAGCCCAAGAGACCCAGTACTTC	CASSLAQETQYF	TRBV7-2*04, TRBV7-2*01	TRBV7-2	TRBJ2-5*01	TRBJ2-5	TRBD2*02, TRBD2*01	TRBD2	16	-1	-1	17	-1	-1	0
835	8.87E-05	TGTGCCAGCAGCCTCGGAAGTAGCGGGAGAAAGGGCAGGGAGCTGTTTTTT	CASSLGSSGRKGRELFF	TRBV2*01, TRBV2*02, TRBV2*03	TRBV2	TRBJ2-2*01	TRBJ2-2	TRBD2*02	TRBD2	10	20	28	37	9	8	17
835	8.87E-05	TGCAGTGCTAGAGATTTTTTCAGGGGGAGTTTTTCACCCCTCCACTTT	CSARDFFRGSFSPLHF	TRBV20-1*01, TRBV20-1*05, TRBV20-1*07	TRBV20-1	TRBJ1-6*02	TRBJ1-6	TRBD1*01	TRBD1	13	20	26	32	6	5	11
835	8.87E-05	TGTGCCAGCTCCGGACGGCACCCCACCGGGGAGCTGTTTTTT	CASSGRHPTGELFF	TRBV2*01, TRBV2*02, TRBV2*03	TRBV2	TRBJ2-2*01	TRBJ2-2	TRBD1*01, TRBD2*02, TRBD2*01	TRBD1, TRBD2	8	12	15	23	3	7	10
834	8.86E-05	TGCAGTGCGCCGACAGGGGAAGGATTTCAGCCCCAGCATTTT	CSAPTGEGFQPQHF	TRBV20-1*06, TRBV20-1*03, TRBV20-1*01, TRBV20-1*04, TRBV20-1*05, TRBV20-1*02, TRBV20-1*07	TRBV20-1	TRBJ1-5*01	TRBJ1-5	TRBD1*01	TRBD1	7	11	18	26	3	7	10
832	8.84E-05	TGTGCCATCAGTGGCGCAGGCCAGGGGCGTAATTCACCCCTCCACTTT	CAISGAGQGRNSPLHF	TRBV10-3*01, TRBV10-3*02	TRBV10-3	TRBJ1-6*01	TRBJ1-6	TRBD1*01	TRBD1	12	21	26	29	8	2	10
832	8.84E-05	TGTGCCATCAGTGCGGCCCGGACACCTATGGCTACACCTTC	CAISAAR~TYGYTF	TRBV10-3*01, TRBV10-3*02	TRBV10-3	TRBJ1-2*01	TRBJ1-2	TRBD1*01	TRBD1	12	19	23	25	6	1	7
831	8.83E-05	TGTGCCACCACTGGACCTGCTCCTATAATTCACCCCTCCACTTT	CATTGPA~YNSPLHF	TRBV24-1*01	TRBV24-1	TRBJ1-6*02	TRBJ1-6	TRBD1*01, TRBD2*02, TRBD2*01	TRBD1, TRBD2	9	12	15	19	2	3	5
831	8.83E-05	TGCAGTGCTAGAGAGCGGGAGTACGAGCAGTACTTC	CSAREREYEQYF	TRBV20-1*01, TRBV20-1*05, TRBV20-1*07	TRBV20-1	TRBJ2-7*01	TRBJ2-7	TRBD2*02	TRBD2	13	14	20	21	0	0	0
830	8.82E-05	TGTGCCAGCGGACAGGGGGCGATAGGGTCGGCGAGCACAGATACGCAGTATTTT	CASGQGAIGSASTDTQYF	TRBV12-4*01, TRBV12-3*01	TRBV12-4, TRBV12-3	TRBJ2-3*01	TRBJ2-3	TRBD1*01	TRBD1	8	9	19	33	0	13	13
830	8.82E-05	TGTGCCATCAGTGAGTACTCAGGGTCCAGCTATGGCTACACCTTC	CAISEYSGSSYGYTF	TRBV10-3*01, TRBV10-3*02	TRBV10-3	TRBJ1-2*01	TRBJ1-2	TRBD1*01	TRBD1	15	19	23	29	3	5	8
829	8.81E-05	TGTGCCAGCAGCTTAAAAGAGACTAGCGGGATCCTCGGGGACGGGGAGCTGTTTTTT	CASSLKETSGILGDGELFF	TRBV7-9*01, TRBV7-9*04, TRBV7-9*02	TRBV7-9	TRBJ2-2*01	TRBJ2-2	TRBD2*02	TRBD2	14	20	30	41	5	10	15
829	8.81E-05	TGCGCCAGCAGTGAGTCGCGCGGGGACGCCCATGGCTACACCTTC	CASSESRGDAHGYTF	TRBV10-2*01	TRBV10-2	TRBJ1-2*01	TRBJ1-2	TRBD2*01	TRBD2	16	19	24	31	2	6	8
829	8.81E-05	TGCGCCAGCCATGACAGGGGAAACTTCCTATGGCTACACCTTC	CASHDRG~TSYGYTF	TRBV10-2*01	TRBV10-2	TRBJ1-2*01	TRBJ1-2	TRBD1*01	TRBD1	8	12	19	27	3	7	10
829	8.81E-05	TGCGCCAGCAGCGATAGACAGGGCTCCTATGGCTACACCTTC	CASSDRQGSYGYTF	TRBV10-2*01	TRBV10-2	TRBJ1-2*01	TRBJ1-2	TRBD1*01	TRBD1	10	16	22	26	5	3	8
828	8.80E-05	TGTGCCAGCTCGACAGGGACGGGTTACGAGCAGTACTTC	CASSTGTGYEQYF	TRBV19*01, TRBV19*03, TRBV19*02	TRBV19	TRBJ2-7*01	TRBJ2-7	TRBD1*01	TRBD1	7	11	17	24	3	6	9
826	8.77E-05	TGTGCCAGTAGTATATCCGCTAGCGGTCGCTCCTACGAGCAGTACTTC	CASSISASGRSYEQYF	TRBV19*01, TRBV19*02	TRBV19	TRBJ2-7*01	TRBJ2-7	TRBD2*02, TRBD2*01	TRBD2	14	19	25	29	4	3	7
826	8.77E-05	TGTGCCACCAGTAACCAGGGGACTCTTGGCTACACCTTC	CATSNQGTLGYTF	TRBV24-1*01	TRBV24-1	TRBJ1-2*01	TRBJ1-2	TRBD1*01, TRBD2*02, TRBD2*01	TRBD1, TRBD2	11	15	20	26	3	5	8
826	8.77E-05	TGTGCCAGCAGACTTGGTACTTTTGAGCAGTACTTC	CASRLGTFEQYF	TRBV7-9*03, TRBV7-9*01, TRBV7-9*04, TRBV7-9*02	TRBV7-9	TRBJ2-7*01	TRBJ2-7	TRBD2*02, TRBD2*01	TRBD2	10	18	20	24	7	3	10
825	8.76E-05	TGTGCCAGCAGCTTAGACAGGGAGCCCGGTATCTACGAGCAGTACTTC	CASSLDREPGIYEQYF	TRBV7-6*01	TRBV7-6	TRBJ2-7*01	TRBJ2-7	TRBD1*01	TRBD1	15	16	21	32	0	10	10
825	8.76E-05	TGTGCCAGCAGCCGCCAGACTAGCGGGCCGGCTGAGCAGTTCTTC	CASSRQTSGPAEQFF	TRBV7-6*01, TRBV7-6*02	TRBV7-6	TRBJ2-1*01	TRBJ2-1	TRBD2*02, TRBD2*01	TRBD2	11	17	26	32	5	5	10
824	8.75E-05	TGTGCCACCAGTGATTTGTACGGGAGATTAACTATGGCTACACCTTC	CATSDLYG~INYGYTF	TRBV24-1*01	TRBV24-1	TRBJ1-2*01	TRBJ1-2	TRBD2*02	TRBD2	17	20	25	28	2	2	4
824	8.75E-05	TGTGCCAGTAGCCCGGGACTGATATAGCAATCAGCCCCAGCATTTT	CASSPGLI~SNQPQHF	TRBV19*01, TRBV19*03, TRBV19*02	TRBV19	TRBJ1-5*01	TRBJ1-5	TRBD2*02, TRBD2*01	TRBD2	11	14	19	24	2	4	6
823	8.74E-05	TGTGCCACCAGCGACCCGCAGGGCCGCTCTGGAAACACCATATATTTT	CATSDPQGRSGNTIYF	TRBV15*02	TRBV15	TRBJ1-3*01	TRBJ1-3	TRBD1*01, TRBD2*02, TRBD2*01	TRBD1, TRBD2	11	18	22	26	6	3	9
822	8.73E-05	TGTGCCATCAGTGAGTTAACTACAGGGTATGGCTACACCTTC	CAISELTTGYGYTF	TRBV10-3*01, TRBV10-3*02	TRBV10-3	TRBJ1-2*01	TRBJ1-2	TRBD1*01	TRBD1	15	21	26	27	5	0	5
822	8.73E-05	TGTGCCACCAGTGATTCTTCCTATGGCTACACCTTC	CATSDSSYGYTF	TRBV24-1*01	TRBV24-1	TRBJ1-2*01	TRBJ1-2	TRBD1*01, TRBD2*02, TRBD2*01	TRBD1, TRBD2	15	-1	-1	20	-1	-1	4
821	8.72E-05	TGTGCCACCAGTGATTTCAAAATCCGGGACAGGATTCTACGAGCAGTACTTC	CATSDFKIR~TGFYEQYF	TRBV24-1*01	TRBV24-1	TRBJ2-7*01	TRBJ2-7	TRBD1*01	TRBD1	16	25	32	36	8	3	11
821	8.72E-05	TGTGCCAGCAGCTCCGGAGGACCCAGCACAGATACGCAGTATTTT	CASSSGGPSTDTQYF	TRBV9*02, TRBV9*01, TRBV9*03	TRBV9	TRBJ2-3*01	TRBJ2-3	TRBD2*02	TRBD2	11	15	19	24	3	4	7
820	8.71E-05	TGTGCCACCAAGACAGGGGGCGCGACCGCTAGTGGCTACACCTTC	CATKTGGATASGYTF	TRBV24-1*01	TRBV24-1	TRBJ1-2*01	TRBJ1-2	TRBD1*01	TRBD1	9	11	20	32	1	11	12
820	8.71E-05	TGCAGTGCCCCCTGCCAGGGCAGCTAACTATGGCTACACCTTC	CSAPCQG~ANYGYTF	TRBV20-1*06, TRBV20-1*03, TRBV20-1*01, TRBV20-1*04, TRBV20-1*05, TRBV20-1*02, TRBV20-1*07	TRBV20-1	TRBJ1-2*01	TRBJ1-2	TRBD1*01	TRBD1	7	8	13	23	0	9	9
820	8.71E-05	TGTGCCACCAGTGACCCCCTAGAGGGGTATGGCTACACCTTC	CATSDPLEGYGYTF	TRBV24-1*01	TRBV24-1	TRBJ1-2*01	TRBJ1-2	TRBD1*01	TRBD1	13	14	19	27	0	7	7
818	8.69E-05	TGTGCCACCAGCAGAGATTTGAGAGTCCCCACCTTC	CATSRDLRVPTF	TRBV15*02	TRBV15	TRBJ1-2*01	TRBJ1-2	TRBD2*02, TRBD2*01	TRBD2	11	23	28	29	11	0	11
816	8.67E-05	TGCAGTACGGGTAACACCGGGGAGCTGTTTTTT	CSTGNTGELFF	TRBV29-1*01, TRBV29-1*03	TRBV29-1	TRBJ2-2*01	TRBJ2-2	TRBD2*02, TRBD2*01	TRBD2	4	7	10	12	2	1	3
816	8.67E-05	TGCAGCGTTGGCAGGGGAAGTGAGCAGTTCTTC	CSVGRGSEQFF	TRBV29-1*01	TRBV29-1	TRBJ2-1*01	TRBJ2-1	TRBD1*01	TRBD1	9	11	16	20	1	3	4
815	8.66E-05	TGTGCCACAAGACAGGCAAACCTAAATGGCTACACCTTC	CATRQANLNGYTF	TRBV24-1*01	TRBV24-1	TRBJ1-2*01	TRBJ1-2	TRBD1*01	TRBD1	7	10	15	25	2	9	11
815	8.66E-05	TGTGCCAGCAGCTACGATAGCAATCAGCCCCAGCATTTT	CASSYDSNQPQHF	TRBV7-8*01, TRBV7-8*03	TRBV7-8	TRBJ1-5*01	TRBJ1-5	TRBD2*02, TRBD2*01	TRBD2	12	-1	-1	17	-1	-1	4
815	8.66E-05	TGTGCCAGCAGCGTTAGCTCCTACAATGAGCAGTTCTTC	CASSVSSYNEQFF	TRBV9*02, TRBV9*01, TRBV9*03	TRBV9	TRBJ2-1*01	TRBJ2-1	TRBD2*02, TRBD2*01	TRBD2	13	14	16	17	0	0	0
815	8.66E-05	TGCAGTGCTAGCAGCGGCACCGGGGAGCTGTTTTTT	CSASSGTGELFF	TRBV20-1*06, TRBV20-1*03, TRBV20-1*01, TRBV20-1*04, TRBV20-1*05, TRBV20-1*02, TRBV20-1*07	TRBV20-1	TRBJ2-2*01	TRBJ2-2	TRBD2*02, TRBD2*01	TRBD2	10	12	16	17	1	0	1
814	8.65E-05	TGTGCCAGCAGTTTAGGTACCTCCGGGACAGGGGGCTACGAGCAGTACTTC	CASSLGTSGTGGYEQYF	TRBV12-4*01, TRBV12-3*01	TRBV12-4, TRBV12-3	TRBJ2-7*01	TRBJ2-7	TRBD1*01	TRBD1	15	24	34	35	8	0	8
814	8.65E-05	TGTGCCACCAGTGATTCAGGACAGTACTATGGCTACACCTTC	CATSDSGQYYGYTF	TRBV24-1*01	TRBV24-1	TRBJ1-2*01	TRBJ1-2	TRBD1*01	TRBD1	15	18	23	25	2	1	3
814	8.65E-05	TGTGCCACCAGTGAGACAGGGACGAGAGACCCAGTACTTC	CATSETG~RETQYF	TRBV24-1*01	TRBV24-1	TRBJ2-5*01	TRBJ2-5	TRBD1*01	TRBD1	13	14	20	24	0	3	3
812	8.63E-05	TGTGCCATCAGACAAGCCTTGACAGGGGGGGATAATTCACCCCTCCACTTT	CAIRQALTGGDNSPLHF	TRBV10-3*01, TRBV10-3*02	TRBV10-3	TRBJ1-6*01	TRBJ1-6	TRBD1*01	TRBD1	10	20	28	31	9	2	11
811	8.62E-05	TGTGCCACCAGTGATTATACCGCCGGGACTAGCGGGAGACGGGCAGATACGCAGTATTTT	CATSDYTAGTSGRRADTQYF	TRBV24-1*01	TRBV24-1	TRBJ2-3*01	TRBJ2-3	TRBD2*02	TRBD2	15	24	37	43	8	5	13
811	8.62E-05	TGCAGTGCTAGAGATGCAAGTCAGCCCCAGCATTTT	CSARDASQPQHF	TRBV20-1*01, TRBV20-1*05, TRBV20-1*07	TRBV20-1	TRBJ1-5*01	TRBJ1-5			13	-1	-1	20	-1	-1	6
810	8.60E-05	TGTGCCAGTAGTATTGGGAGGGCGTCTAATTCACCCCTCCACTTT	CASSIGRASNSPLHF	TRBV19*01, TRBV19*02	TRBV19	TRBJ1-6*01	TRBJ1-6	TRBD2*02	TRBD2	13	15	21	26	1	4	5
810	8.60E-05	TGTGCCAGCAGCCAAGGACAGCAACTAATGAAAAACTGTTTTTT	CASSQGQ~TNEKLFF	TRBV4-2*01	TRBV4-2	TRBJ1-4*01	TRBJ1-4	TRBD1*01	TRBD1	15	16	20	21	0	0	0
810	8.60E-05	TGCAGTGCTCGGACTGACAGGGGAACCCTCCACTTT	CSARTDRGTLHF	TRBV20-1*06, TRBV20-1*03, TRBV20-1*01, TRBV20-1*04, TRBV20-1*05, TRBV20-1*02, TRBV20-1*07	TRBV20-1	TRBJ1-6*02	TRBJ1-6	TRBD1*01	TRBD1	8	15	22	25	6	2	8
810	8.60E-05	TGCAGAGGGGGGCCCAACACTGAAGCTTTCTTT	CRGGPNTEAFF	TRBV20-1*06, TRBV20-1*03, TRBV20-1*01, TRBV20-1*04, TRBV20-1*05, TRBV20-1*02, TRBV20-1*07	TRBV20-1	TRBJ1-1*01	TRBJ1-1	TRBD1*01, TRBD2*01	TRBD1, TRBD2	4	7	12	15	2	2	4
809	8.59E-05	TGTGCCAGCAGTGTTACGGAATCTAGCACAGATACGCAGTATTTT	CASSVTESSTDTQYF	TRBV6-4*02, TRBV6-4*01	TRBV6-4	TRBJ2-3*01	TRBJ2-3	TRBD1*01, TRBD2*02, TRBD2*01	TRBD1, TRBD2	12	17	19	24	4	4	8
809	8.59E-05	TGTGCCAGTAGTATGACAAGGTACTATGGCTACACCTTC	CASSMTRYYGYTF	TRBV19*01, TRBV19*02	TRBV19	TRBJ1-2*01	TRBJ1-2	TRBD1*01	TRBD1	13	14	17	22	0	4	4
808	8.58E-05	TGTGCCATCTCCGAGGGAGGGTCCTACAATGAGCAGTTCTTC	CAISEGGSYNEQFF	TRBV10-3*01, TRBV10-3*02	TRBV10-3	TRBJ2-1*01	TRBJ2-1	TRBD2*02	TRBD2	8	14	20	21	5	0	5
807	8.57E-05	TGTGCCAGCAGCGACCTCAGGGGGCTGAACACTGAAGCTTTCTTT	CASSDLRGLNTEAFF	TRBV7-8*01, TRBV7-8*03	TRBV7-8	TRBJ1-1*01	TRBJ1-1	TRBD1*01	TRBD1	11	17	24	25	5	0	5
807	8.57E-05	TGTGCCATCAGAACGGACAGGGGTAACTATGGCTACACCTTC	CAIRTDRGNYGYTF	TRBV10-3*01, TRBV10-3*02	TRBV10-3	TRBJ1-2*01	TRBJ1-2	TRBD1*01	TRBD1	10	14	22	23	3	0	3
807	8.57E-05	TGTGCCACCAAGGTTTAAGGTGGACCTATGGCTACACCTTC	CATKV*G~TYGYTF	TRBV24-1*01	TRBV24-1	TRBJ1-2*01	TRBJ1-2	TRBD1*01, TRBD2*02, TRBD2*01	TRBD1, TRBD2	9	21	24	25	11	0	11
806	8.56E-05	TGCAGTCTCGGGACAGGACGTCGCTACACCTTC	CSLGTGRRYTF	TRBV20-1*06, TRBV20-1*03, TRBV20-1*01, TRBV20-1*04, TRBV20-1*05, TRBV20-1*02, TRBV20-1*07	TRBV20-1	TRBJ1-2*01	TRBJ1-2	TRBD1*01	TRBD1	5	9	16	22	3	5	8
805	8.55E-05	TGTGCCACCAATAGAACAGGGACTATAATTCACCCCTCCACTTT	CATNRTG~YNSPLHF	TRBV24-1*01	TRBV24-1	TRBJ1-6*02	TRBJ1-6	TRBD1*01	TRBD1	9	15	20	22	5	1	6
804	8.54E-05	TGTGCCAGCAGTGATTCCGGGTTCAGGGTTAATGAAAAACTGTTTTTT	CASSDSGFRVNEKLFF	TRBV25-1*01	TRBV25-1	TRBJ1-4*01	TRBJ1-4	TRBD1*01	TRBD1	13	23	27	29	9	1	10
804	8.54E-05	TGTGCCAGCATGGTTCTTACCTACGAGCAGTACTTC	CASMVLTYEQYF	TRBV12-4*01, TRBV12-3*01	TRBV12-4, TRBV12-3	TRBJ2-7*01	TRBJ2-7	TRBD1*01, TRBD2*02, TRBD2*01	TRBD1, TRBD2	9	-1	-1	19	-1	-1	9
803	8.53E-05	TGCGCCAGGGGTCCAGGGACCATGCTACTCTGGAAACACCATATATTTT	CARGPGTM~YSGNTIYF	TRBV10-1*02, TRBV10-1*01	TRBV10-1	TRBJ1-3*01	TRBJ1-3	TRBD1*01, TRBD2*02, TRBD2*01	TRBD1, TRBD2	7	15	19	27	7	7	14
803	8.53E-05	TGTGCCAGTAGTGCCCAGCTAGCGGGAGCTTACCACGAGCAGTACTTC	CASSAQLAGAYHEQYF	TRBV19*01, TRBV19*03, TRBV19*02	TRBV19	TRBJ2-7*01	TRBJ2-7	TRBD2*02	TRBD2	11	18	27	34	6	6	12
802	8.52E-05	TGCAGTGCTAGAGCAGGGACAGGGTGGACGGGAGGGGCCAACGTCCTGACTTTC	CSARAGTGWTGGANVLTF	TRBV20-1*01, TRBV20-1*04, TRBV20-1*05, TRBV20-1*07	TRBV20-1	TRBJ2-6*01	TRBJ2-6	TRBD1*01	TRBD1	12	15	23	33	2	9	11
802	8.52E-05	TGCGCCAGCAGCCAAGAAGGAGGGGGGGGCCTCGAGCAGTACTTC	CASSQEGGGGLEQYF	TRBV4-1*02, TRBV4-1*01	TRBV4-1	TRBJ2-7*01	TRBJ2-7	TRBD2*01	TRBD2	16	22	28	32	5	3	8
801	8.51E-05	TGTGCCAGCAGCTTGGATGGCGGGTTAAGCTCCTACGAGCAGTACTTC	CASSLDGGLSSYEQYF	TRBV5-4*01	TRBV5-4	TRBJ2-7*01	TRBJ2-7	TRBD2*02, TRBD2*01	TRBD2	15	19	23	29	3	5	8
801	8.51E-05	TGTGCCACCAGTCGGGAAAGCTCCTACAATGAGCAGTTCTTC	CATSRESSYNEQFF	TRBV24-1*01	TRBV24-1	TRBJ2-1*01	TRBJ2-1	TRBD2*02	TRBD2	11	12	16	20	0	3	3
801	8.51E-05	TGTGCCATCAGTGAGTCGGGGGATACGCAGTATTTT	CAISESGDTQYF	TRBV10-3*01, TRBV10-3*02	TRBV10-3	TRBJ2-3*01	TRBJ2-3	TRBD1*01, TRBD2*01	TRBD1, TRBD2	16	17	20	21	0	0	0
801	8.51E-05	TGTGCCAGCAGCATCAACGTCCTGACTTTC	CASSINVLTF	TRBV9*02, TRBV9*01, TRBV9*03	TRBV9	TRBJ2-6*01	TRBJ2-6			11	-1	-1	14	-1	-1	2
799	8.49E-05	TGTGCCACCAGTGACCCGCCCGGGACAGGGATTGCTATGGCTACACCTTC	CATSDPPG~RDCYGYTF	TRBV24-1*01	TRBV24-1	TRBJ1-2*01	TRBJ1-2	TRBD1*01	TRBD1	13	21	29	34	7	4	11
799	8.49E-05	TGTGCCAGCAGCCGGGACTACGGGTTTTACGAGCAGTACTTC	CASSRDYGFYEQYF	TRBV14*01, TRBV14*02	TRBV14	TRBJ2-7*01	TRBJ2-7	TRBD2*02, TRBD2*01	TRBD2	12	13	19	27	0	7	7
799	8.49E-05	TGCGCCAGCAGCCGGGGGGGGCAACTGTCGAGCAGTACTTC	CASSRGG~TVEQYF	TRBV5-1*01	TRBV5-1	TRBJ2-7*01	TRBJ2-7	TRBD2*01	TRBD2	11	12	19	28	0	8	8
799	8.49E-05	TGTGCCACCAGTGATCCGGGGACCTACGAGCAGTACTTC	CATSDPGTYEQYF	TRBV24-1*01	TRBV24-1	TRBJ2-7*01	TRBJ2-7	TRBD2*01	TRBD2	14	16	20	22	1	1	2
797	8.47E-05	TGCGCCAGCAGTGAGTCGAAGGACTATGGCTACACCTTC	CASSESKDYGYTF	TRBV10-2*01	TRBV10-2	TRBJ1-2*01	TRBJ1-2	TRBD1*01, TRBD2*02	TRBD1, TRBD2	11	13	16	22	1	5	6
796	8.46E-05	TGTGCCACCAGCAGAACTACAGGGGGCAGTTATTCACCCCTCCACTTT	CATSRTTGGSYSPLHF	TRBV15*02	TRBV15	TRBJ1-6*01	TRBJ1-6	TRBD1*01	TRBD1	11	18	26	31	6	4	10
796	8.46E-05	TGTGCCATCAGTGGCTCCAACGGGGTCTATGGCTACACCTTC	CAISGSNGVYGYTF	TRBV10-3*01, TRBV10-3*02	TRBV10-3	TRBJ1-2*01	TRBJ1-2	TRBD2*01	TRBD2	12	20	24	26	7	1	8
796	8.46E-05	TGTGCCAGTAGTACCTGGCCCAACTCCTACGAGCAGTACTTC	CASSTWPNSYEQYF	TRBV19*01, TRBV19*03, TRBV19*02	TRBV19	TRBJ2-7*01	TRBJ2-7	TRBD1*01	TRBD1	12	17	20	23	4	2	6
795	8.45E-05	TGCGCCAGCAGCGACGACGATCTAGCGTTGAGCTCCTACGAGCAGTACTTC	CASSDDDLALSSYEQYF	TRBV10-2*01	TRBV10-2	TRBJ2-7*01	TRBJ2-7	TRBD2*02, TRBD2*01	TRBD2	10	21	26	32	10	5	15
795	8.45E-05	TGTGCCAGCAGCGTAGGATCACAAAGCTCCTACGAGCAGTACTTC	CASSVGSQSSYEQYF	TRBV9*02, TRBV9*01	TRBV9	TRBJ2-7*01	TRBJ2-7	TRBD1*01	TRBD1	15	20	22	26	4	3	7
794	8.43E-05	TGTGCCAGTAGTATAAACCTCCGCACAGATACGCAGTATTTT	CASSINLRTDTQYF	TRBV19*01, TRBV19*02	TRBV19	TRBJ2-3*01	TRBJ2-3	TRBD2*02	TRBD2	14	17	21	22	2	0	2
794	8.43E-05	TGTGCCAGCAGCTTCGGACGCCCTGGGCAGCCCCAGCATTTT	CASSFGRPGQPQHF	TRBV7-2*04, TRBV7-2*01	TRBV7-2	TRBJ1-5*01	TRBJ1-5	TRBD1*01	TRBD1	13	20	24	27	6	2	8
794	8.43E-05	TGCAGTGCTAGAGCCCGGCGGGGGAGCCAGCCCCAGCATTTT	CSARARRGSQPQHF	TRBV20-1*01, TRBV20-1*04, TRBV20-1*05, TRBV20-1*07	TRBV20-1	TRBJ1-5*01	TRBJ1-5	TRBD2*01	TRBD2	12	17	23	27	4	3	7
794	8.43E-05	TGCAGTGCTGGAGGGGGCTACACCTTC	CSAGGGYTF	TRBV20-1*01, TRBV20-1*04, TRBV20-1*05, TRBV20-1*07	TRBV20-1	TRBJ1-2*01	TRBJ1-2	TRBD1*01, TRBD2*02, TRBD2*01	TRBD1, TRBD2	12	-1	-1	15	-1	-1	2
793	8.42E-05	TGTGCCAGTTCCCGCCAGGCAGTACAAGAGACCCAGTACTTC	CASSRQAVQETQYF	TRBV19*01, TRBV19*03, TRBV19*02	TRBV19	TRBJ2-5*01	TRBJ2-5	TRBD2*02	TRBD2	8	9	14	24	0	9	9
792	8.41E-05	TGTGCCACCAGTGACCAGGACCAAATGGGGGGCTACACCTTC	CATSDQDQMGGYTF	TRBV24-1*01	TRBV24-1	TRBJ1-2*01	TRBJ1-2	TRBD1*01, TRBD2*02, TRBD2*01	TRBD1, TRBD2	13	26	29	30	12	0	12
792	8.41E-05	TGTGCCAGCAGCGCCAACGACAGGGCCCAGCCCCAGCATTTT	CASSANDRAQPQHF	TRBV2*01, TRBV2*02, TRBV2*03	TRBV2	TRBJ1-5*01	TRBJ1-5	TRBD1*01	TRBD1	10	18	24	27	7	2	9
792	8.41E-05	TGTGCCAGCAGCCAACCTCCAGGCGGGGAGGAGTACTTC	CASSQPPGGEEYF	TRBV6-5*01	TRBV6-5	TRBJ2-7*01	TRBJ2-7	TRBD2*02, TRBD2*01	TRBD2	11	22	26	27	10	0	10
791	8.40E-05	TGCGCCAGCAGCCAAGGGACAGGGGGCGCAGATACGCAGTATTTT	CASSQGTGGADTQYF	TRBV4-3*01	TRBV4-3	TRBJ2-3*01	TRBJ2-3	TRBD1*01	TRBD1	15	16	26	28	0	1	1
791	8.40E-05	TGTGCCACCAGTGAAAACTATAATTCACCCCTCCACTTT	CATSENYNSPLHF	TRBV24-1*01	TRBV24-1	TRBJ1-6*01	TRBJ1-6	TRBD1*01	TRBD1	13	-1	-1	17	-1	-1	3
790	8.39E-05	TGTGCCATCAGTGAACCGGGGAGGGAGGATGGCTACACCTTC	CAISEPGREDGYTF	TRBV10-3*01, TRBV10-3*02	TRBV10-3	TRBJ1-2*01	TRBJ1-2	TRBD2*02	TRBD2	13	18	24	28	4	3	7
788	8.37E-05	TGCGCCAGCATCGGGACAGGGGACGGAGTATACGTTTAATTCACCCCTCCACTTT	CASIGTGDG~YTFNSPLHF	TRBV10-2*01	TRBV10-2	TRBJ1-6*02	TRBJ1-6	TRBD1*01	TRBD1	9	12	21	36	2	14	16
787	8.36E-05	TGTGCCATCAGCCACCCGGCGGAGGCCGATAATTCACCCCTCCACTTT	CAISHPAEADNSPLHF	TRBV10-3*01, TRBV10-3*02	TRBV10-3	TRBJ1-6*02	TRBJ1-6	TRBD2*02	TRBD2	6	20	24	28	13	3	16
787	8.36E-05	TGTGCCATCCGGGACAGGGGAAATGCTAACTATGGCTACACCTTC	CAIRDRGNANYGYTF	TRBV10-3*01, TRBV10-3*02	TRBV10-3	TRBJ1-2*01	TRBJ1-2	TRBD1*01	TRBD1	8	10	19	25	1	5	6
787	8.36E-05	TGTGCCATCAAGAACAGGAATAACTATGGCTACACCTTC	CAIKNRNNYGYTF	TRBV10-3*01, TRBV10-3*02	TRBV10-3	TRBJ1-2*01	TRBJ1-2	TRBD1*01	TRBD1	9	13	17	20	3	2	5
787	8.36E-05	TGTGCCATCAAGACAGGCGAATATGGCTACACCTTC	CAIKTGEYGYTF	TRBV10-3*01, TRBV10-3*02	TRBV10-3	TRBJ1-2*01	TRBJ1-2	TRBD1*01	TRBD1	9	11	16	21	1	4	5
786	8.35E-05	TGTGCCAGCAGCCAAGATACGGTAGGCAGGATAGCAATCAGCCCCAGCATTTT	CASSQDTVG~DSNQPQHF	TRBV14*01	TRBV14	TRBJ1-5*01	TRBJ1-5	TRBD1*01	TRBD1	16	26	29	31	9	1	10
786	8.35E-05	TGTGCCAGCAGTGACTGCGGGGGGGCCTACGAGCAGTACTTC	CASSDCGGAYEQYF	TRBV6-4*02, TRBV6-4*01	TRBV6-4	TRBJ2-7*01	TRBJ2-7	TRBD2*01	TRBD2	15	16	24	25	0	0	0
786	8.35E-05	TGCAGCGCAGGACTAGCGATGGGAGAGACCCAGTACTTC	CSAGLAMGETQYF	TRBV29-1*03	TRBV29-1	TRBJ2-5*01	TRBJ2-5	TRBD2*02, TRBD2*01	TRBD2	7	9	17	23	1	5	6
785	8.34E-05	TGTGCCACCAGTGAGACGGACAGGGGAAGATCAGCCCCAGCATTTT	CATSETDR~EDQPQHF	TRBV24-1*01	TRBV24-1	TRBJ1-5*01	TRBJ1-5	TRBD1*01	TRBD1	13	17	25	29	3	3	6
785	8.34E-05	TGTGCCACCGGTCGTGGAGGACCTAACTATGGCTACACCTTC	CATGRGGPNYGYTF	TRBV10-3*01, TRBV10-3*02	TRBV10-3	TRBJ1-2*01	TRBJ1-2	TRBD2*02	TRBD2	6	15	19	22	8	2	10
784	8.33E-05	TGCGCCAGCAGGGGACGGGTCGATTCACCCCTCCACTTT	CASRGRVDSPLHF	TRBV10-1*02, TRBV10-1*01	TRBV10-1	TRBJ1-6*01	TRBJ1-6	TRBD1*01, TRBD2*02, TRBD2*01	TRBD1, TRBD2	10	11	15	22	0	6	6
784	8.33E-05	TGCAGGTTCTCACGTAACACTGAAGCTTTCTTT	CRFSRNTEAFF	TRBV20-1*06, TRBV20-1*03, TRBV20-1*01, TRBV20-1*04, TRBV20-1*05, TRBV20-1*02, TRBV20-1*07	TRBV20-1	TRBJ1-1*01	TRBJ1-1	TRBD2*02	TRBD2	4	8	10	15	3	4	7
783	8.32E-05	TGCAGTGCTAGAGGATACTAGCGGGAGTGCCTAGAACAGATACGCAGTATTTT	CSARGY*RE~PRTDTQYF	TRBV20-1*01, TRBV20-1*04, TRBV20-1*05, TRBV20-1*07	TRBV20-1	TRBJ2-3*01	TRBJ2-3	TRBD2*02	TRBD2	12	16	26	35	3	8	11
783	8.32E-05	TGTGCCATCAGTGAGGGTTCTTCACCCCTCCACTTT	CAISEGSSPLHF	TRBV10-3*01, TRBV10-3*02	TRBV10-3	TRBJ1-6*02	TRBJ1-6	TRBD2*02	TRBD2	14	-1	-1	20	-1	-1	5
782	8.31E-05	TGTGCCACCAGTGATTTGCAGCAGGGGCTACGAGCAGTACTTC	CATSDLQ~RGYEQYF	TRBV24-1*01	TRBV24-1	TRBJ2-7*01	TRBJ2-7	TRBD1*01	TRBD1	17	21	26	27	3	0	3
782	8.31E-05	TGTGCCATCCACACTGGACGGTCAGGAGGAGCTTTCTTT	CAIHTGRSGGAFF	TRBV10-3*01, TRBV10-3*02	TRBV10-3	TRBJ1-1*01	TRBJ1-1	TRBD2*02	TRBD2	8	24	28	29	15	0	15
782	8.31E-05	TGTGCCACCAGTGACAGGTACAATCAGCCCCAGCATTTT	CATSDRYNQPQHF	TRBV24-1*01	TRBV24-1	TRBJ1-5*01	TRBJ1-5	TRBD1*01	TRBD1	13	14	17	20	0	2	2
781	8.30E-05	TGTGCCAGCAGCTGGACAGATGAAGCTTTCTTT	CASSWTDEAFF	TRBV7-9*03, TRBV7-9*01, TRBV7-9*04, TRBV7-9*02	TRBV7-9	TRBJ1-1*01	TRBJ1-1	TRBD1*01	TRBD1	12	13	18	20	0	1	1
780	8.29E-05	TGTGCCACCAGTGACCCGGGCAGGGGGACCTATGGCTACACCTTC	CATSDPGRGTYGYTF	TRBV24-1*01	TRBV24-1	TRBJ1-2*01	TRBJ1-2	TRBD1*01	TRBD1	13	20	26	29	6	2	8
780	8.29E-05	TGTGCCATCAGTGCTCAGGGTCACTATGGCTACACCTTC	CAISAQGHYGYTF	TRBV10-3*01, TRBV10-3*02	TRBV10-3	TRBJ1-2*01	TRBJ1-2	TRBD1*01	TRBD1	12	15	19	22	2	2	4
780	8.29E-05	TGCAGTGCTAGAGGGGCTAGCGGAGAGCAGTTCTTC	CSARGASGEQFF	TRBV20-1*01, TRBV20-1*04, TRBV20-1*05, TRBV20-1*07	TRBV20-1	TRBJ2-1*01	TRBJ2-1	TRBD2*02, TRBD2*01	TRBD2	12	16	22	24	3	1	4
778	8.26E-05	TGTGCCAGCAGCTCTCAGGGGGGGGGGTTCCAAGAGACCCAGTACTTC	CASSSQGGGFQETQYF	TRBV9*02, TRBV9*01, TRBV9*03	TRBV9	TRBJ2-5*01	TRBJ2-5	TRBD1*01, TRBD2*01	TRBD1, TRBD2	14	15	21	29	0	7	7
778	8.26E-05	TGTGCCACCAGTGACCCGCGGGCCATTAGCTACGAGCAGTACTTC	CATSDPRAISYEQYF	TRBV24-1*01	TRBV24-1	TRBJ2-7*01	TRBJ2-7	TRBD2*02, TRBD2*01	TRBD2	13	17	21	29	3	7	10
778	8.26E-05	TGCGCCAGCAGCCTTGACAGGGGAGATTCACCCCTCCACTTT	CASSLDRGDSPLHF	TRBV4-3*03, TRBV4-3*01, TRBV4-3*04	TRBV4-3	TRBJ1-6*02	TRBJ1-6	TRBD1*01	TRBD1	12	15	22	25	2	2	4
777	8.25E-05	TGTGCCAGCAGCTCAGAGCTCTGGGGCCAACGTCCTGACTTTC	CASSSEL~GANVLTF	TRBV7-3*01	TRBV7-3	TRBJ2-6*01	TRBJ2-6	TRBD1*01, TRBD2*02	TRBD1, TRBD2	12	13	15	18	0	2	2
777	8.25E-05	TGCAGTGCTGATCCCCCCCCGCCGGCTGAAGCTTTCTTT	CSADPPPPAEAFF	TRBV20-1*06, TRBV20-1*03, TRBV20-1*01, TRBV20-1*04, TRBV20-1*05, TRBV20-1*02, TRBV20-1*07	TRBV20-1	TRBJ1-1*01	TRBJ1-1	TRBD2*01	TRBD2	8	13	21	25	4	3	7
776	8.24E-05	TGTGCCACCAGTGTACAGAGCCTACGAGCAGTACTTC	CATSVQ~AYEQYF	TRBV24-1*01	TRBV24-1	TRBJ2-7*01	TRBJ2-7	TRBD1*01	TRBD1	12	14	17	28	1	10	11
775	8.23E-05	TGTGCCATCAGTGAAAGACTAGCGGGGGACAATGAGCAGTTCTTC	CAISERLAGDNEQFF	TRBV10-3*01, TRBV10-3*02	TRBV10-3	TRBJ2-1*01	TRBJ2-1	TRBD2*01	TRBD2	14	16	27	28	1	0	1
775	8.23E-05	TGTGCCACCAGTGGGACCGGGACAGGGATCGGCTACACCTTC	CATSGTGTGIGYTF	TRBV24-1*01	TRBV24-1	TRBJ1-2*01	TRBJ1-2	TRBD1*01	TRBD1	12	18	26	30	5	3	8
773	8.21E-05	TGTGCCACCAGGGGAGGGCTAGCGGGAGGGCGACGAGCAGTACTTC	CATRGGLA~EGDEQYF	TRBV24-1*01	TRBV24-1	TRBJ2-7*01	TRBJ2-7	TRBD2*02	TRBD2	10	18	29	32	7	2	9
772	8.20E-05	TGTGCCAGCAGAGCCAGGGGGACCTCCTACGAGCAGTACTTC	CASRARGTSYEQYF	TRBV19*01, TRBV19*03, TRBV19*02	TRBV19	TRBJ2-7*01	TRBJ2-7	TRBD1*01	TRBD1	10	14	20	23	3	2	5
772	8.20E-05	TGTGCCACCCGGGGACTAACGGCCGAGCAGTACTTC	CATRGLTAEQYF	TRBV24-1*01	TRBV24-1	TRBJ2-7*01	TRBJ2-7	TRBD2*02, TRBD2*01	TRBD2	8	11	17	23	2	5	7
771	8.19E-05	TGCAGTGCTCCTACTGGACAGGGCGCAACTAATGAAAAACTGTTTTTT	CSAPTGQGATNEKLFF	TRBV20-1*06, TRBV20-1*03, TRBV20-1*01, TRBV20-1*04, TRBV20-1*05, TRBV20-1*02, TRBV20-1*07	TRBV20-1	TRBJ1-4*01	TRBJ1-4	TRBD1*01	TRBD1	8	15	22	25	6	2	8
771	8.19E-05	TGTGCCACCAGTGATCACGGACAGGTACGCTACGAGCAGTACTTC	CATSDHGQVRYEQYF	TRBV24-1*01	TRBV24-1	TRBJ2-7*01	TRBJ2-7	TRBD1*01	TRBD1	14	18	24	29	3	4	7
771	8.19E-05	TGTGCCACCAGTGACCCGCCACGTGTAGGGGAGCAGTACTTC	CATSDPPRVGEQYF	TRBV24-1*01	TRBV24-1	TRBJ2-7*01	TRBJ2-7	TRBD2*02, TRBD2*01	TRBD2	13	14	18	30	0	11	11
771	8.19E-05	TGTGCCATCAGTGGACAGGGAAATTCACCCCTCCACTTT	CAISGQGNSPLHF	TRBV10-3*01, TRBV10-3*02	TRBV10-3	TRBJ1-6*01	TRBJ1-6	TRBD1*01	TRBD1	12	13	19	21	0	1	1
770	8.18E-05	TGCAGTGCTAGAGAAGTGGGGATGAGAGGCAATCAGCCCCAGCATTTT	CSAREVGMRGNQPQHF	TRBV20-1*01, TRBV20-1*05, TRBV20-1*07	TRBV20-1	TRBJ1-5*01	TRBJ1-5	TRBD1*01, TRBD2*02, TRBD2*01	TRBD1, TRBD2	13	18	21	28	4	6	10
769	8.17E-05	TGTGCCATCAGTGCCGGGGGTCTAAACTATGGCTACACCTTC	CAISAGGLNYGYTF	TRBV10-3*01, TRBV10-3*02	TRBV10-3	TRBJ1-2*01	TRBJ1-2	TRBD2*01	TRBD2	12	14	19	24	1	4	5
769	8.17E-05	TGTGCCAGCAGGGACGGTACTAACTATGGCTACACCTTC	CASRDGTNYGYTF	TRBV5-4*01, TRBV5-4*03, TRBV5-4*04	TRBV5-4	TRBJ1-2*01	TRBJ1-2	TRBD1*01, TRBD2*02, TRBD2*01	TRBD1, TRBD2	10	11	14	19	0	4	4
767	8.15E-05	TGCAGCGTTGGTAGTAGCTCCTACAATGAGCAGTTCTTC	CSVGSSSYNEQFF	TRBV29-1*01	TRBV29-1	TRBJ2-1*01	TRBJ2-1	TRBD2*02, TRBD2*01	TRBD2	9	11	14	17	1	2	3
766	8.14E-05	TGTGCCAGCAGCTCCGTCTTCTGAGGGGGCCGGTGGAGCAGTACTTC	CASSSVF*~GPVEQYF	TRBV7-9*03, TRBV7-9*01, TRBV7-9*04, TRBV7-9*02	TRBV7-9	TRBJ2-7*01	TRBJ2-7	TRBD1*01	TRBD1	10	23	29	35	12	5	17
766	8.14E-05	TGCGCCAGCAGTGACCGGGGAGGTATGGCTACACCTTC	CASSDR~RYGYTF	TRBV10-2*01	TRBV10-2	TRBJ1-2*01	TRBJ1-2	TRBD2*02	TRBD2	13	17	22	23	3	0	3
765	8.13E-05	TGTGCCATCAGTGATTCCGGGACCGAAAATGAGCAGTTCTTC	CAISDSGTENEQFF	TRBV10-3*01, TRBV10-3*02	TRBV10-3	TRBJ2-1*01	TRBJ2-1	TRBD1*01, TRBD2*02, TRBD2*01	TRBD1, TRBD2	13	18	22	27	4	4	8
764	8.12E-05	TGCGCCAGCAGCGCTAGGGACATAAGGAGGTTCACCCCTCCACTTT	CASSARDI~GGSPLHF	TRBV10-1*02, TRBV10-1*01	TRBV10-1	TRBJ1-6*02	TRBJ1-6	TRBD1*01, TRBD2*02, TRBD2*01	TRBD1, TRBD2	10	16	21	30	5	8	13
764	8.12E-05	TGTGCCAGCAGTTTTGAAGGGAACTATGGCTACACCTTC	CASSFEGNYGYTF	TRBV27*01	TRBV27	TRBJ1-2*01	TRBJ1-2	TRBD1*01, TRBD2*02	TRBD1, TRBD2	11	17	20	21	5	0	5
763	8.11E-05	TGTGCCAGCAGCCCACGACTAGCGCATAGCTCCTACGAGCAGTACTTC	CASSPRLAHSSYEQYF	TRBV7-4*01	TRBV7-4	TRBJ2-7*01	TRBJ2-7	TRBD2*02, TRBD2*01	TRBD2	11	16	23	29	4	5	9
763	8.11E-05	TGTGCCACCAGTGATCCTCCGGACTGGGATTCTATGGCTACACCTTC	CATSDPPD~GFYGYTF	TRBV24-1*01	TRBV24-1	TRBJ1-2*01	TRBJ1-2	TRBD2*02, TRBD2*01	TRBD2	14	20	24	31	5	6	11
763	8.11E-05	TGTGCCATCAGTGAATACGGGTATAATTCACCCCTCCACTTT	CAISEYGYNSPLHF	TRBV10-3*01, TRBV10-3*02	TRBV10-3	TRBJ1-6*02	TRBJ1-6	TRBD2*02, TRBD2*01	TRBD2	13	17	20	21	3	0	3
763	8.11E-05	TGCAGCGCACCGGGACAGGGAGTCACAGATACGCAGTATTTT	CSAPGQGVTDTQYF	TRBV29-1*01, TRBV29-1*03	TRBV29-1	TRBJ2-3*01	TRBJ2-3	TRBD1*01	TRBD1	7	11	19	23	3	3	6
762	8.09E-05	TGCGCCAGCAGCTTGGGTCACGGAAACTATGGCTACACCTTC	CASSLGHGNYGYTF	TRBV5-1*01	TRBV5-1	TRBJ1-2*01	TRBJ1-2	TRBD1*01, TRBD2*02, TRBD2*01	TRBD1, TRBD2	11	21	23	24	9	0	9
762	8.09E-05	TGCAGCGTTGTGGGTCAGGGGGCTGGTGAGCAGTACTTC	CSVVGQGAGEQYF	TRBV29-1*01	TRBV29-1	TRBJ2-7*01	TRBJ2-7	TRBD1*01	TRBD1	9	15	22	27	5	4	9
761	8.08E-05	TGTGCCAGCAGCTTTTTAACGGGAGACTCCTACAATGAGCAGTTCTTC	CASSFLTGDSYNEQFF	TRBV7-6*01, TRBV7-6*02	TRBV7-6	TRBJ2-1*01	TRBJ2-1	TRBD2*02	TRBD2	13	19	24	26	5	1	6
761	8.08E-05	TGTGCCATCAGTGAGTCGAGCAGGGGGAGCTATGGCTACACCTTC	CAISESSRGSYGYTF	TRBV10-3*01, TRBV10-3*02	TRBV10-3	TRBJ1-2*01	TRBJ1-2	TRBD1*01	TRBD1	16	20	26	29	3	2	5
761	8.08E-05	TGTGCCATCAGTGAGTCACAGGGCGGTGGCTACACCTTC	CAISESQGGGYTF	TRBV10-3*01, TRBV10-3*02	TRBV10-3	TRBJ1-2*01	TRBJ1-2	TRBD1*01	TRBD1	16	17	22	26	0	3	3
761	8.08E-05	TGCAGCGTTGAGGCTGGGGAAGGTTCACCCCTCCACTTT	CSVEAGEGSPLHF	TRBV29-1*01	TRBV29-1	TRBJ1-6*02	TRBJ1-6	TRBD1*01, TRBD2*02, TRBD2*01	TRBD1, TRBD2	10	16	19	23	5	3	8
761	8.08E-05	TGCAGTGCTCTCAGTGCATCACCCCTCCACTTT	CSALSASPLHF	TRBV20-1*06, TRBV20-1*03, TRBV20-1*01, TRBV20-1*04, TRBV20-1*05, TRBV20-1*02, TRBV20-1*07	TRBV20-1	TRBJ1-6*02	TRBJ1-6	TRBD1*01, TRBD2*02, TRBD2*01	TRBD1, TRBD2	8	11	13	18	2	4	6
760	8.07E-05	TGCGCCTAGCAAGTAAGGGGTATGGCAGGGCAGACAATCAGCCCCAGCATTTT	CA*QVRGMA~ADNQPQHF	TRBV10-1*02, TRBV10-1*01	TRBV10-1	TRBJ1-5*01	TRBJ1-5	TRBD1*01	TRBD1	5	25	29	34	19	4	23
760	8.07E-05	TGTGCCAGCAGCCCCGGGACAGGGTCCCCTGGGGCCAACGTCCTGACTTTC	CASSPGTGSPGANVLTF	TRBV7-3*05, TRBV7-3*01	TRBV7-3	TRBJ2-6*01	TRBJ2-6	TRBD1*01	TRBD1	11	15	23	28	3	4	7
760	8.07E-05	TGCGCCAGCAGTCGTGGGACTAGCGGGAGTACGCACGAGCAGTACTTC	CASSRGTSGSTHEQYF	TRBV10-2*01	TRBV10-2	TRBJ2-7*01	TRBJ2-7	TRBD2*02	TRBD2	11	15	28	34	3	5	8
760	8.07E-05	TGCGCCAGCAGTGAGTCGGCAGGGATTAATTCACCCCTCCACTTT	CASSESAGINSPLHF	TRBV10-1*01	TRBV10-1	TRBJ1-6*01	TRBJ1-6	TRBD1*01	TRBD1	16	19	23	26	2	2	4
759	8.06E-05	TGTGCCACCAGGAACAGGCTTTGGACTCCTGTTACGAGCAGTACTTC	CATRNRLW~SCYEQYF	TRBV24-1*01	TRBV24-1	TRBJ2-7*01	TRBJ2-7	TRBD1*01, TRBD2*02, TRBD2*01	TRBD1, TRBD2	10	13	17	32	2	14	16
758	8.05E-05	TGTGCCAGCAGCCCCCTTGTGGGGGCTGGGGCCAACGTCCTGACTTTC	CASSPLVGAGANVLTF	TRBV7-9*03, TRBV7-9*01, TRBV7-9*04, TRBV7-9*02	TRBV7-9	TRBJ2-6*01	TRBJ2-6	TRBD1*01, TRBD2*01	TRBD1, TRBD2	11	20	24	25	8	0	8
758	8.05E-05	TGTGCCATCAGTGTCTCTAGCGGGAGCCCAGATACGCAGTATTTT	CAISVSSGSPDTQYF	TRBV10-3*01, TRBV10-3*02	TRBV10-3	TRBJ2-3*01	TRBJ2-3	TRBD2*02, TRBD2*01	TRBD2	12	16	23	24	3	0	3
758	8.05E-05	TGCGCCACAGGACCGGGACAGGGCTACGAGCAGTACTTC	CATGPGQGYEQYF	TRBV10-2*01	TRBV10-2	TRBJ2-7*01	TRBJ2-7	TRBD1*01	TRBD1	6	14	22	23	7	0	7
757	8.04E-05	TGTGCCACCTCGGACAGGAACTATGGCTACACCTTC	CATSDRNYGYTF	TRBV24-1*01	TRBV24-1	TRBJ1-2*01	TRBJ1-2	TRBD1*01	TRBD1	8	11	17	18	2	0	2
756	8.03E-05	TGTGCCAGTAGTACCCGGGACAGGGACGATGGCTACACCTTC	CASSTRDRDDGYTF	TRBV19*01, TRBV19*03, TRBV19*02	TRBV19	TRBJ1-2*01	TRBJ1-2	TRBD1*01	TRBD1	12	16	24	28	3	3	6
755	8.02E-05	TGTGCCAGCAGTTTATCGCTGGTAGGGCAGGGGGCTACAATCAGCCCCAGCATTTT	CASSLSLVG~GGYNQPQHF	TRBV27*01	TRBV27	TRBJ1-5*01	TRBJ1-5	TRBD1*01	TRBD1	16	27	34	37	10	2	12
754	8.01E-05	TGTGCCAGCAGCCGCGACAGGGAGCTCCTACGAGCAGTACTTC	CASSRDR~SSYEQYF	TRBV7-9*03, TRBV7-9*01, TRBV7-9*04, TRBV7-9*02	TRBV7-9	TRBJ2-7*01	TRBJ2-7	TRBD1*01	TRBD1	11	15	21	24	3	2	5
753	8.00E-05	TGTGCCACCAGTGACGCGGAAGGGGGTACGAGGGTGAAAATTCACCCCTCCACTTT	CATSDAEGG~EGENSPLHF	TRBV24-1*01	TRBV24-1	TRBJ1-6*02	TRBJ1-6	TRBD1*01	TRBD1	13	20	25	38	6	12	18
753	8.00E-05	TGTGCCACGCAAAACACAGGATCCACTACGAGCAGTACTTC	CATQNTG~HYEQYF	TRBV24-1*01	TRBV24-1	TRBJ2-7*01	TRBJ2-7	TRBD1*01	TRBD1	7	15	19	25	7	5	12
752	7.99E-05	TGTGCCAGCAGCCTTCCGACAGGGTGGAACTATGGCTACACCTTC	CASSLPTGWNYGYTF	TRBV7-9*03, TRBV7-9*01, TRBV7-9*04, TRBV7-9*02	TRBV7-9	TRBJ1-2*01	TRBJ1-2	TRBD1*01	TRBD1	11	17	23	27	5	3	8
752	7.99E-05	TGTGCCAGCAGCCGGGACAATAATTCACCCCTCCACTTT	CASSRDNNSPLHF	TRBV4-2*01	TRBV4-2	TRBJ1-6*02	TRBJ1-6	TRBD1*01	TRBD1	12	13	18	19	0	0	0
752	7.99E-05	TGTGCCAGCAGCGTAAGATTCACAGATACGCAGTATTTT	CASSVRFTDTQYF	TRBV9*02, TRBV9*01	TRBV9	TRBJ2-3*01	TRBJ2-3			14	-1	-1	20	-1	-1	5
751	7.98E-05	TGTGCCAGCAGTTCGATCCCGGGAGCCGGAGGGGTACAGATACGCAGTATTTT	CASSSIPGA~RGTDTQYF	TRBV27*01	TRBV27	TRBJ2-3*01	TRBJ2-3	TRBD2*02	TRBD2	12	27	32	35	14	2	16
751	7.98E-05	TGTGCCACCAGTGATCACGAGCGGGTCTACGAGCAGTACTTC	CATSDHERVYEQYF	TRBV24-1*01	TRBV24-1	TRBJ2-7*01	TRBJ2-7	TRBD2*02, TRBD2*01	TRBD2	13	19	24	26	5	1	6
750	7.97E-05	TGCGCCAGCAGGCGACACGATTCCTACGAGCAGTACTTC	CASRRHDSYEQYF	TRBV10-2*01	TRBV10-2	TRBJ2-7*01	TRBJ2-7	TRBD1*01	TRBD1	10	13	16	21	2	4	6
749	7.96E-05	TGTGCCATCAGTGAAAGGGTTGGGACTGGGAGTAATTCACCCCTCCACTTT	CAISERVGTGSNSPLHF	TRBV10-3*01, TRBV10-3*02	TRBV10-3	TRBJ1-6*01	TRBJ1-6	TRBD2*02, TRBD2*01	TRBD2	13	21	26	32	7	5	12
749	7.96E-05	TGTGCCACCAGAGCCGGGACAGGGCACAACTCTATGGCTACACCTTC	CATRAGTG~QLYGYTF	TRBV24-1*01	TRBV24-1	TRBJ1-2*01	TRBJ1-2	TRBD1*01	TRBD1	10	15	23	31	4	7	11
749	7.96E-05	TGTGCCAGCAGCTTAGCCCTGACAGGGGGCCATGGCTACACCTTC	CASSLALTGGHGYTF	TRBV7-9*01, TRBV7-9*02	TRBV7-9	TRBJ1-2*01	TRBJ1-2	TRBD1*01	TRBD1	16	20	29	31	3	1	4
749	7.96E-05	TGTGCCACCAGTGATTTGGATGTTACAGATACGCAGTATTTT	CATSDLDVTDTQYF	TRBV24-1*01	TRBV24-1	TRBJ2-3*01	TRBJ2-3	TRBD1*01	TRBD1	17	20	22	24	2	1	3
749	7.96E-05	TGCAGTGCTAGAGGCTGGACCGGGGAGCTGTTTTTT	CSARGWTGELFF	TRBV20-1*01, TRBV20-1*04, TRBV20-1*05, TRBV20-1*07	TRBV20-1	TRBJ2-2*01	TRBJ2-2	TRBD1*01, TRBD2*02, TRBD2*01	TRBD1, TRBD2	12	14	16	18	1	1	2
749	7.96E-05	TGCAGTGCAGCCAGGGACGGCTACACCTTC	CSAARDGYTF	TRBV20-1*06, TRBV20-1*03, TRBV20-1*01, TRBV20-1*04, TRBV20-1*05, TRBV20-1*02, TRBV20-1*07	TRBV20-1	TRBJ1-2*01	TRBJ1-2	TRBD1*01, TRBD2*02, TRBD2*01	TRBD1, TRBD2	7	13	17	18	5	0	5
748	7.95E-05	TGCGCCAGCAGTGGAAGTAGGGCCCTTCACCCCTCCACTTT	CASSGSR~PSPLHF	TRBV10-1*02, TRBV10-1*01	TRBV10-1	TRBJ1-6*02	TRBJ1-6	TRBD1*01, TRBD2*02	TRBD1, TRBD2	12	18	21	25	5	3	8
748	7.95E-05	TGTGCCACCAGTGATTCGGGTTCCTACGAGCAGTACTTC	CATSDSGSYEQYF	TRBV24-1*01	TRBV24-1	TRBJ2-7*01	TRBJ2-7	TRBD2*02, TRBD2*01	TRBD2	15	16	19	21	0	1	1
747	7.94E-05	TGTGCCACCAGTGAGACAGGGGGTAGCAATCAGCCCCAGCATTTT	CATSETGGSNQPQHF	TRBV24-1*01	TRBV24-1	TRBJ1-5*01	TRBJ1-5	TRBD1*01	TRBD1	13	14	22	23	0	0	0
747	7.94E-05	TGTGCCACCAGTGATTTTCAGGACTAATCTATGGCTACACCTTC	CATSDFQ~LIYGYTF	TRBV24-1*01	TRBV24-1	TRBJ1-2*01	TRBJ1-2	TRBD2*02, TRBD2*01	TRBD2	16	20	25	28	3	2	5
747	7.94E-05	TGTGCCAGCAGCTTGGACAGCTCCTACGAGCAGTACTTC	CASSLDSSYEQYF	TRBV7-9*01, TRBV7-9*02	TRBV7-9	TRBJ2-7*01	TRBJ2-7	TRBD1*01	TRBD1	13	14	19	20	0	0	0
747	7.94E-05	TGCGCCAGCGCCGGGGACAGGGGATATGGCTACACCTTC	CASAGDRGYGYTF	TRBV10-2*01	TRBV10-2	TRBJ1-2*01	TRBJ1-2	TRBD1*01	TRBD1	8	13	22	24	4	1	5
746	7.92E-05	TGTGCCACTGGGGTAATGACTCAGCCCCAGCATTTT	CATGVMTQPQHF	TRBV24-1*01	TRBV24-1	TRBJ1-5*01	TRBJ1-5	TRBD1*01, TRBD2*01	TRBD1, TRBD2	7	9	12	20	1	7	8
746	7.92E-05	TGTGCCACCAGTGATTTGTTTGGGGTGCAGTACTTC	CATSDLFGVQYF	TRBV24-1*01	TRBV24-1	TRBJ2-7*01	TRBJ2-7	TRBD1*01, TRBD2*01	TRBD1, TRBD2	17	21	24	26	3	1	4
745	7.91E-05	TGCAGTGCTAGGGAGACGGGATCCTCACCCCTCCACTTT	CSARETGSSPLHF	TRBV20-1*01, TRBV20-1*04, TRBV20-1*05, TRBV20-1*07	TRBV20-1	TRBJ1-6*02	TRBJ1-6	TRBD2*02	TRBD2	10	16	20	24	5	3	8
745	7.91E-05	TGCAGCGTTGAGGAGGGGAATAATTCACCCCTCCACTTT	CSVEEGNNSPLHF	TRBV29-1*01	TRBV29-1	TRBJ1-6*02	TRBJ1-6	TRBD2*02	TRBD2	10	11	16	19	0	2	2
743	7.89E-05	TGTGCCAGTAGTACGGGCGGGGATCACACCGGGGAGCTGTTTTTT	CASSTGGDHTGELFF	TRBV19*01, TRBV19*03, TRBV19*02	TRBV19	TRBJ2-2*01	TRBJ2-2	TRBD2*01	TRBD2	12	16	21	25	3	3	6
743	7.89E-05	TGTGCCAGCAGCTTTGATAGCAATCAGCCCCAGCATTTT	CASSFDSNQPQHF	TRBV7-8*01	TRBV7-8	TRBJ1-5*01	TRBJ1-5	TRBD1*01, TRBD2*02, TRBD2*01	TRBD1, TRBD2	13	-1	-1	17	-1	-1	3
743	7.89E-05	TGTGCCACCAGTGAAGGGGGGTATGGCTACACCTTC	CATSEGGYGYTF	TRBV24-1*01	TRBV24-1	TRBJ1-2*01	TRBJ1-2	TRBD1*01, TRBD2*01	TRBD1, TRBD2	13	14	19	21	0	1	1
743	7.89E-05	TGCAGTGCTACATCAGGGGCAGATACGCAGTATTTT	CSATSGADTQYF	TRBV20-1*01, TRBV20-1*04, TRBV20-1*05, TRBV20-1*07	TRBV20-1	TRBJ2-3*01	TRBJ2-3	TRBD1*01	TRBD1	9	13	18	19	3	0	3
742	7.88E-05	TGTGCCACCAGTGATTTCGGGCAGGACTACGAGCAGTACTTC	CATSDFGQDYEQYF	TRBV24-1*01	TRBV24-1	TRBJ2-7*01	TRBJ2-7	TRBD1*01, TRBD2*02, TRBD2*01	TRBD1, TRBD2	16	21	24	26	4	1	5
741	7.87E-05	TGTGCCACCCAAACTGTAGGGACAGAGAGTTATAGGGTATGGCTACACCTTC	CATQTVGTE~VIGYGYTF	TRBV24-1*01	TRBV24-1	TRBJ1-2*01	TRBJ1-2	TRBD1*01	TRBD1	8	18	24	37	9	12	21
741	7.87E-05	TGTGCCAGCAGCTTAGCTCTCGGCGGGAGAATGGAGACCCAGTACTTC	CASSLALGGRMETQYF	TRBV7-8*01	TRBV7-8	TRBJ2-5*01	TRBJ2-5	TRBD2*02	TRBD2	16	22	28	33	5	4	9
741	7.87E-05	TGTGCCAGCAGCTTAGAACAGGGCTACGAGCAGTACTTC	CASSLEQGYEQYF	TRBV7-6*01	TRBV7-6	TRBJ2-7*01	TRBJ2-7	TRBD1*01	TRBD1	15	17	22	23	1	0	1
740	7.86E-05	TGTGCCAGTAGTCGGGGGCTTAGCACAGATACGCAGTATTTT	CASSRGLSTDTQYF	TRBV19*01, TRBV19*03, TRBV19*02	TRBV19	TRBJ2-3*01	TRBJ2-3	TRBD1*01, TRBD2*01	TRBD1, TRBD2	11	13	18	21	1	2	3
740	7.86E-05	TGTGCCAGCAGCTTAGCGGCTTCACCCCTCCACTTT	CASSLAASPLHF	TRBV7-2*04, TRBV7-2*01	TRBV7-2	TRBJ1-6*02	TRBJ1-6	TRBD1*01	TRBD1	16	17	19	20	0	0	0
739	7.85E-05	TGTGCCAGTAGTACTCAGGTGAGCTATCTCCTACGAGCAGTACTTC	CASSTQVS~ISYEQYF	TRBV19*01, TRBV19*03, TRBV19*02	TRBV19	TRBJ2-7*01	TRBJ2-7	TRBD1*01, TRBD2*02, TRBD2*01	TRBD1, TRBD2	12	15	18	27	2	8	10
739	7.85E-05	TGCGCCAGCAGTGACGCGGGACGTAGCCTATATGGCTACACCTTC	CASSDAGRSLYGYTF	TRBV10-2*01	TRBV10-2	TRBJ1-2*01	TRBJ1-2	TRBD2*02	TRBD2	13	15	20	30	1	9	10
739	7.85E-05	TGCAGTGCTAGCGCCGGGACAGGGGTTGGGCAGCCCCAGCATTTT	CSASAGTGVGQPQHF	TRBV20-1*01, TRBV20-1*04, TRBV20-1*05, TRBV20-1*07	TRBV20-1	TRBJ1-5*01	TRBJ1-5	TRBD1*01	TRBD1	10	15	24	30	4	5	9
739	7.85E-05	TGTGCCACCAGTGACCCTAGCGGGAGCTACGAGCAGTACTTC	CATSDPSGSYEQYF	TRBV24-1*01	TRBV24-1	TRBJ2-7*01	TRBJ2-7	TRBD2*02	TRBD2	13	16	25	26	2	0	2
738	7.84E-05	TGCAGTGCTAGAGTGGGCGGGCAGGGCAGACAGCCCCAGCATTTT	CSARVGGQGRQPQHF	TRBV20-1*01, TRBV20-1*04, TRBV20-1*05, TRBV20-1*07	TRBV20-1	TRBJ1-5*01	TRBJ1-5	TRBD1*01, TRBD2*02, TRBD2*01	TRBD1, TRBD2	12	21	25	30	8	4	12
738	7.84E-05	TGTGCCAGATGACAGGGGGTTTTACTACGAGCAGTACTTC	CAR*QGV~YYEQYF	TRBV19*01, TRBV19*03, TRBV19*02	TRBV19	TRBJ2-7*01	TRBJ2-7	TRBD1*01	TRBD1	7	10	18	24	2	5	7
737	7.83E-05	TGTGCCAGCAGTCCCCCGGGACTAGTGAACACCGGGGAGCTGTTTTTT	CASSPPGLVNTGELFF	TRBV7-9*03, TRBV7-9*01, TRBV7-9*04, TRBV7-9*02	TRBV7-9	TRBJ2-2*01	TRBJ2-2	TRBD2*02, TRBD2*01	TRBD2	10	17	24	26	6	1	7
737	7.83E-05	TGTGCCATCAGTGTTGGGGCGGATAGCTATGGCTACACCTTC	CAISVGADSYGYTF	TRBV10-3*01, TRBV10-3*02	TRBV10-3	TRBJ1-2*01	TRBJ1-2	TRBD1*01	TRBD1	12	15	19	26	2	6	8
737	7.83E-05	TGTGCCAGCAGCTTAGCAGGACAGTACTCACCCCTCCACTTT	CASSLAGQYSPLHF	TRBV7-6*01	TRBV7-6	TRBJ1-6*02	TRBJ1-6	TRBD1*01	TRBD1	10	18	23	27	7	3	10
735	7.81E-05	TGTGCCAGCAGCCCCCGACAAGGGGTGGACACCGGGGAGCTGTTTTTT	CASSPRQGVDTGELFF	TRBV7-9*03, TRBV7-9*01, TRBV7-9*04, TRBV7-9*02	TRBV7-9	TRBJ2-2*01	TRBJ2-2	TRBD1*01, TRBD2*01	TRBD1, TRBD2	11	20	24	28	8	3	11
735	7.81E-05	TGCGCCAGCAGCCGGGACAGGAACTACGAGCAGTACTTC	CASSRDRNYEQYF	TRBV5-1*01	TRBV5-1	TRBJ2-7*01	TRBJ2-7	TRBD1*01	TRBD1	12	13	20	23	0	2	2
734	7.80E-05	TGTGCCAGCAGCAGCACTAGCGGGAGTGCGGGGGAGACCCAGTACTTC	CASSSTSGSAGETQYF	TRBV4-2*01	TRBV4-2	TRBJ2-5*01	TRBJ2-5	TRBD2*02	TRBD2	11	15	25	33	3	7	10
734	7.80E-05	TGCAGCGTGAATTACCAGGGAGGAAAAGCTTTCTTT	CSVNYQGGKAFF	TRBV29-1*01, TRBV29-1*03	TRBV29-1	TRBJ1-1*01	TRBJ1-1	TRBD2*02	TRBD2	7	17	22	25	9	2	11
733	7.79E-05	TGTGCCATCAGTGCCTGGGACAGGGGCTACGAGCAGTACTTC	CAISAWDRGYEQYF	TRBV10-3*01, TRBV10-3*02	TRBV10-3	TRBJ2-7*01	TRBJ2-7	TRBD1*01	TRBD1	12	16	25	26	3	0	3
732	7.78E-05	TGTGCCAGCAGCCAAGAGACCAGGGAAGGTTACAGAGTGGCTACACCTTC	CASSQETR~RLQSGYTF	TRBV3-1*01	TRBV3-1	TRBJ1-2*01	TRBJ1-2	TRBD1*01	TRBD1	16	20	24	37	3	12	15
732	7.78E-05	TGTGCCACCAGTGATTTGATAGCCCTCAGGCTACGAGCAGTACTTC	CATSDLIA~SGYEQYF	TRBV24-1*01	TRBV24-1	TRBJ2-7*01	TRBJ2-7	TRBD2*02	TRBD2	17	22	26	30	4	3	7
732	7.78E-05	TGTGCCACCAGTGCAGGGCGCAATCAGCCCCAGCATTTT	CATSAGRNQPQHF	TRBV24-1*01	TRBV24-1	TRBJ1-5*01	TRBJ1-5	TRBD1*01	TRBD1	12	13	17	19	0	1	1
731	7.77E-05	TGTGCCAGCAGCTTAGTGGCAGGGAGAACTGAAGCTTTCTTT	CASSLVAGRTEAFF	TRBV7-6*01	TRBV7-6	TRBJ1-1*01	TRBJ1-1	TRBD1*01, TRBD2*02	TRBD1, TRBD2	15	19	23	27	3	3	6
730	7.75E-05	TGTGCCACCAGTGATGACAGCACAGATACGCAGTATTTT	CATSDDSTDTQYF	TRBV24-1*01	TRBV24-1	TRBJ2-3*01	TRBJ2-3	TRBD1*01, TRBD2*02, TRBD2*01	TRBD1, TRBD2	14	15	17	18	0	0	0
730	7.75E-05	TGTGCCACCAGTGACCCCGGGGTATCCGAGCAGTACTTC	CATSDPGVSEQYF	TRBV24-1*01	TRBV24-1	TRBJ2-7*01	TRBJ2-7	TRBD2*01	TRBD2	13	17	21	26	3	4	7
730	7.75E-05	TGTGCCATCAGTGGGACAGGGTATGGCTACACCTTC	CAISGTGYGYTF	TRBV10-3*01, TRBV10-3*02	TRBV10-3	TRBJ1-2*01	TRBJ1-2	TRBD1*01	TRBD1	12	13	20	21	0	0	0
730	7.75E-05	TGCAGTGCTAGGACCGGACAGGATGGCTACACCTTC	CSARTGQDGYTF	TRBV20-1*06, TRBV20-1*03, TRBV20-1*01, TRBV20-1*04, TRBV20-1*05, TRBV20-1*02, TRBV20-1*07	TRBV20-1	TRBJ1-2*01	TRBJ1-2	TRBD1*01	TRBD1	10	15	21	22	4	0	4
729	7.74E-05	TGTGCCACCACCTAAGCCTTGGCGGGACAGGGCCTACGAGCAGTACTTC	CATT*ALA~DRAYEQYF	TRBV24-1*01	TRBV24-1	TRBJ2-7*01	TRBJ2-7	TRBD1*01	TRBD1	9	23	31	32	13	0	13
729	7.74E-05	TGCGCCAGCAGCCAAGTGGGCACTGAAGCTTTCTTT	CASSQVGTEAFF	TRBV4-3*01	TRBV4-3	TRBJ1-1*01	TRBJ1-1	TRBD1*01, TRBD2*02, TRBD2*01	TRBD1, TRBD2	15	17	19	20	1	0	1
728	7.73E-05	TGTGCCACCAGTGACACTCGACAGGGCGGTCAGCCCCAGCATTTT	CATSDTRQGGQPQHF	TRBV24-1*01	TRBV24-1	TRBJ1-5*01	TRBJ1-5	TRBD1*01	TRBD1	13	19	25	29	5	3	8
728	7.73E-05	TGCAGTGCTAGAGATCCGGCGCCTAGCACAGATACGCAGTATTTT	CSARDPAPSTDTQYF	TRBV20-1*01, TRBV20-1*05, TRBV20-1*07	TRBV20-1	TRBJ2-3*01	TRBJ2-3	TRBD1*01, TRBD2*02, TRBD2*01	TRBD1, TRBD2	13	17	19	24	3	4	7
728	7.73E-05	TGTGCCAGCAGTGGTAGGGGAGGAACAGATACGCAGTATTTT	CASSGRGGTDTQYF	TRBV2*01, TRBV2*02, TRBV2*03	TRBV2	TRBJ2-3*01	TRBJ2-3	TRBD2*02	TRBD2	12	17	22	24	4	1	5
728	7.73E-05	TGCGCCAGCTCGGGACAGGGCGTACTATGGCTACACCTTC	CASSGQG~YYGYTF	TRBV10-1*02, TRBV10-1*01	TRBV10-1	TRBJ1-2*01	TRBJ1-2	TRBD1*01	TRBD1	8	11	19	23	2	3	5
728	7.73E-05	TGTGCCACCTTGACAGACACTACGAGCAGTACTTC	CATLTD~YEQYF	TRBV24-1*01	TRBV24-1	TRBJ2-7*01	TRBJ2-7	TRBD1*01	TRBD1	8	11	15	19	2	3	5
728	7.73E-05	TGTGCCACCAGTGATCCAAATGGCTACACCTTC	CATSDPNGYTF	TRBV24-1*01	TRBV24-1	TRBJ1-2*01	TRBJ1-2	TRBD1*01, TRBD2*02, TRBD2*01	TRBD1, TRBD2	14	-1	-1	19	-1	-1	4
727	7.72E-05	TGCAGTGCTAGAGATGAGTCAGGGACCCCCTACGAGCAGTACTTC	CSARDESGTPYEQYF	TRBV20-1*01, TRBV20-1*05, TRBV20-1*07	TRBV20-1	TRBJ2-7*01	TRBJ2-7	TRBD1*01, TRBD2*02, TRBD2*01	TRBD1, TRBD2	13	21	25	28	7	2	9
727	7.72E-05	TGTGCCAGCAGCCCGCCAAGCTCCTACGAGCAGTACTTC	CASSPPSSYEQYF	TRBV11-2*01	TRBV11-2	TRBJ2-7*01	TRBJ2-7	TRBD2*02, TRBD2*01	TRBD2	12	14	16	20	1	3	4
726	7.71E-05	TGTGCCACCAGTGACCCTAACAAGGCCTACGAGCAGTACTTC	CATSDPNKAYEQYF	TRBV24-1*01	TRBV24-1	TRBJ2-7*01	TRBJ2-7	TRBD1*01, TRBD2*02	TRBD1, TRBD2	13	14	17	25	0	7	7
726	7.71E-05	TGTGCCATCAATGAGGGGCCCAACTATGGCTACACCTTC	CAINEGPNYGYTF	TRBV10-3*01, TRBV10-3*02	TRBV10-3	TRBJ1-2*01	TRBJ1-2	TRBD1*01	TRBD1	6	13	17	21	6	3	9
726	7.71E-05	TGTGCCACCAGTGATTTAGCAGCTTCCGAGCAGTACTTC	CATSDLAASEQYF	TRBV24-1*01	TRBV24-1	TRBJ2-7*01	TRBJ2-7	TRBD1*01, TRBD2*02, TRBD2*01	TRBD1, TRBD2	16	19	21	26	2	4	6
726	7.71E-05	TGTGCCAGTAGGACCTGGGACAGACCCAGAGCTTTCTTT	CASRTWDRPRAFF	TRBV19*01, TRBV19*03, TRBV19*02	TRBV19	TRBJ1-1*01	TRBJ1-1	TRBD1*01	TRBD1	10	16	22	29	5	6	11
725	7.70E-05	TGTGCCATCAGTGAACCGGGACAGTTATACGAGCAGTACTTC	CAISEPGQLYEQYF	TRBV10-3*01, TRBV10-3*02	TRBV10-3	TRBJ2-7*01	TRBJ2-7	TRBD1*01	TRBD1	13	17	23	27	3	3	6
725	7.70E-05	TGTGCCACTCGGACAGGGACATCAGCCCCAGCATTTT	CATRTG~HQPQHF	TRBV24-1*01	TRBV24-1	TRBJ1-5*01	TRBJ1-5	TRBD1*01	TRBD1	7	10	17	20	2	2	4
724	7.69E-05	TGTGCCACCAGTAAGGGGGGCAACTATGGCTACACCTTC	CATSKGGNYGYTF	TRBV24-1*01	TRBV24-1	TRBJ1-2*01	TRBJ1-2	TRBD1*01, TRBD2*01	TRBD1, TRBD2	11	15	20	21	3	0	3
724	7.69E-05	TGCAGTGCCTCCCTGCCTAATTCACCCCTCCACTTT	CSASLPNSPLHF	TRBV20-1*06, TRBV20-1*03, TRBV20-1*01, TRBV20-1*04, TRBV20-1*05, TRBV20-1*02, TRBV20-1*07	TRBV20-1	TRBJ1-6*01	TRBJ1-6	TRBD1*01, TRBD2*02	TRBD1, TRBD2	7	10	14	17	2	2	4
723	7.68E-05	TGTGCCAGCAGCTTGCGGGGGGCCCCTCACTCCTACGAGCAGTACTTC	CASSLRGAPHSYEQYF	TRBV7-9*03, TRBV7-9*01, TRBV7-9*04, TRBV7-9*02	TRBV7-9	TRBJ2-7*01	TRBJ2-7	TRBD2*01	TRBD2	13	14	21	29	0	7	7
723	7.68E-05	TGTGCCACCAGTGAGTCCGGACAGGGGGCGCATGAGCAGTACTTC	CATSESGQGAHEQYF	TRBV24-1*01	TRBV24-1	TRBJ2-7*01	TRBJ2-7	TRBD1*01	TRBD1	13	18	28	33	4	4	8
723	7.68E-05	TGTGCCAGCAGTGTCCCGGACTTGGGCTACAATGAGCAGTTCTTC	CASSVPDLGYNEQFF	TRBV2*01, TRBV2*02, TRBV2*03	TRBV2	TRBJ2-1*01	TRBJ2-1	TRBD2*02, TRBD2*01	TRBD2	12	17	21	26	4	4	8
723	7.68E-05	TGTGCCATCAGTCCACAGGAGGCTGGCTACACCTTC	CAISPQEAGYTF	TRBV10-3*01, TRBV10-3*02	TRBV10-3	TRBJ1-2*01	TRBJ1-2	TRBD1*01, TRBD2*02	TRBD1, TRBD2	11	14	18	23	2	4	6
723	7.68E-05	TGTGCCATCAGCGGACAGGGGTATGGCTACACCTTC	CAISGQGYGYTF	TRBV10-3*01, TRBV10-3*02	TRBV10-3	TRBJ1-2*01	TRBJ1-2	TRBD1*01	TRBD1	10	12	20	21	1	0	1
722	7.67E-05	TGTGCCACCAGTGCTCCCCTTGCCCCCAGGGGAGGGGTCTACGAGCAGTACTTC	CATSAPLAPRGGVYEQYF	TRBV24-1*01	TRBV24-1	TRBJ2-7*01	TRBJ2-7	TRBD2*02	TRBD2	12	29	35	38	16	2	18
722	7.67E-05	TGCAGCGTCCTCCCTGGGATTGGGACAGGGGCATCTAACTATGGCTACACCTTC	CSVLPGIGTGASNYGYTF	TRBV29-1*01, TRBV29-1*03	TRBV29-1	TRBJ1-2*01	TRBJ1-2	TRBD1*01	TRBD1	7	21	30	34	13	3	16
722	7.67E-05	TGTGCCATCAGTACGCAGGACACCACCTACGAGCAGTACTTC	CAISTQDTTYEQYF	TRBV10-3*01, TRBV10-3*02	TRBV10-3	TRBJ2-7*01	TRBJ2-7	TRBD1*01	TRBD1	11	17	21	25	5	3	8
722	7.67E-05	TGTGCCAGCAGCTTAAGCCTAGCGCGTTCACCCCTCCACTTT	CASSLSLARSPLHF	TRBV7-2*04, TRBV7-2*01	TRBV7-2	TRBJ1-6*02	TRBJ1-6	TRBD2*02, TRBD2*01	TRBD2	14	18	23	26	3	2	5
721	7.66E-05	TGTGCCATCAGCCAGATTAAACAGGGAGAGGGTTATGGCTACACCTTC	CAISQIKQGEGYGYTF	TRBV10-3*01, TRBV10-3*02	TRBV10-3	TRBJ1-2*01	TRBJ1-2	TRBD1*01	TRBD1	10	20	25	33	9	7	16
721	7.66E-05	TGTGCCATCTCTGTGACTAGCGGTCCTACGAGCAGTACTTC	CAISVTS~SYEQYF	TRBV10-3*01, TRBV10-3*02	TRBV10-3	TRBJ2-7*01	TRBJ2-7	TRBD2*02, TRBD2*01	TRBD2	8	14	22	23	5	0	5
720	7.65E-05	TGTGCCAGCAGCCCTCACTTGAGCTCCTATAATTCACCCCTCCACTTT	CASSPHLSSYNSPLHF	TRBV9*02, TRBV9*01, TRBV9*03	TRBV9	TRBJ1-6*02	TRBJ1-6	TRBD2*02	TRBD2	11	12	15	23	0	7	7
720	7.65E-05	TGTGCCAGCAGTCTACAGGGGGAAAATTCACCCCTCCACTTT	CASSLQGENSPLHF	TRBV6-4*02, TRBV6-4*01	TRBV6-4	TRBJ1-6*02	TRBJ1-6	TRBD1*01	TRBD1	11	14	21	24	2	2	4
720	7.65E-05	TGCAGCGGCAGGGCGAGGGACTATGGCTACACCTTC	CSGRARDYGYTF	TRBV29-1*01, TRBV29-1*03	TRBV29-1	TRBJ1-2*01	TRBJ1-2	TRBD1*01, TRBD2*02	TRBD1, TRBD2	6	8	12	19	1	6	7
719	7.64E-05	TGTGCCACCACCGTAAGGGGGGTCCCCGATCACTACGAGCAGTACTTC	CATTVRGVPDHYEQYF	TRBV24-1*01	TRBV24-1	TRBJ2-7*01	TRBJ2-7	TRBD1*01, TRBD2*01	TRBD1, TRBD2	9	15	20	32	5	11	16
719	7.64E-05	TGTGCCAGTAGCCCCGGGGCCGGGACAATCTATGGCTACACCTTC	CASSPGAGTIYGYTF	TRBV19*01, TRBV19*03, TRBV19*02	TRBV19	TRBJ1-2*01	TRBJ1-2	TRBD1*01	TRBD1	11	21	26	29	9	2	11
718	7.63E-05	TGCAGTGCTAGAGCCGGCGGAGGACTTAGGGCAGGAGATAACTATGGCTACACCTTC	CSARAGGGLRAGDNYGYTF	TRBV20-1*01, TRBV20-1*04, TRBV20-1*05, TRBV20-1*07	TRBV20-1	TRBJ1-2*01	TRBJ1-2	TRBD2*02, TRBD2*01	TRBD2	12	21	25	38	8	12	20
718	7.63E-05	TGTGCCAGCAGTTTAGAATCGGGAGGGGGTGGAGATACGCAGTATTTT	CASSLESGGGGDTQYF	TRBV12-4*01, TRBV12-3*01	TRBV12-4, TRBV12-3	TRBJ2-3*01	TRBJ2-3	TRBD2*02	TRBD2	15	19	26	32	3	5	8
718	7.63E-05	TGCAGTGCTAGAGCGGGACAGGCGAATTCACCCCTCCACTTT	CSARAGQANSPLHF	TRBV20-1*01, TRBV20-1*04, TRBV20-1*05, TRBV20-1*07	TRBV20-1	TRBJ1-6*02	TRBJ1-6	TRBD1*01	TRBD1	12	14	21	24	1	2	3
718	7.63E-05	TGCAGTGCTTCTCGCGTCGAGTACGAGCAGTACTTC	CSASRVEYEQYF	TRBV20-1*06, TRBV20-1*03, TRBV20-1*01, TRBV20-1*04, TRBV20-1*05, TRBV20-1*02, TRBV20-1*07	TRBV20-1	TRBJ2-7*01	TRBJ2-7	TRBD1*01, TRBD2*02, TRBD2*01	TRBD1, TRBD2	8	15	17	21	6	3	9
718	7.63E-05	TGCAGTGCCTCCACAGCGTATGGCTACACCTTC	CSASTAYGYTF	TRBV20-1*06, TRBV20-1*03, TRBV20-1*01, TRBV20-1*04, TRBV20-1*05, TRBV20-1*02, TRBV20-1*07	TRBV20-1	TRBJ1-2*01	TRBJ1-2	TRBD1*01, TRBD2*02, TRBD2*01	TRBD1, TRBD2	7	12	15	18	4	2	6
718	7.63E-05	TGCAGTGCCCCCAGGGTGAAGGCTACACCTTC	CSAPR~EGYTF	TRBV20-1*06, TRBV20-1*03, TRBV20-1*01, TRBV20-1*04, TRBV20-1*05, TRBV20-1*02, TRBV20-1*07	TRBV20-1	TRBJ1-2*01	TRBJ1-2	TRBD1*01	TRBD1	7	11	15	20	3	4	7
717	7.62E-05	TGTGCCAGCAGTGAAGGGGGACAGAGCAATCAGCCCCAGCATTTT	CASSEGGQSNQPQHF	TRBV2*01, TRBV2*03	TRBV2	TRBJ1-5*01	TRBJ1-5	TRBD1*01	TRBD1	15	17	23	24	1	0	1
717	7.62E-05	TGCGCCAGCACTGTGCGGGAGGGCCAATACAATGAGCAGTTCTTC	CASTVREGQYNEQFF	TRBV10-2*01	TRBV10-2	TRBJ2-1*01	TRBJ2-1	TRBD2*02	TRBD2	9	14	22	27	4	4	8
717	7.62E-05	TGTGCCAGCAGTTATTCTTTACGAGCAGTACTTC	CASSYS~YEQYF	TRBV6-5*01	TRBV6-5	TRBJ2-7*01	TRBJ2-7	TRBD2*02	TRBD2	11	-1	-1	19	-1	-1	7
716	7.61E-05	TGTGCCAGCAGTGAATCGGGACAGGCTATCGGGTATGGCTACACCTTC	CASSESGQAIGYGYTF	TRBV2*01, TRBV2*03	TRBV2	TRBJ1-2*01	TRBJ1-2	TRBD1*01	TRBD1	14	17	24	33	2	8	10
716	7.61E-05	TGTGCCATCAGTGAGTCAGGACTAGCGGGCACTACGAGCAGTACTTC	CAISESGL~GHYEQYF	TRBV10-3*01, TRBV10-3*02	TRBV10-3	TRBJ2-7*01	TRBJ2-7	TRBD2*02, TRBD2*01	TRBD2	16	18	28	31	1	2	3
716	7.61E-05	TGTGCCAGCAGCTTATGGGGGGGGACCTACGAGCAGTACTTC	CASSLWGGTYEQYF	TRBV7-2*04, TRBV7-2*01	TRBV7-2	TRBJ2-7*01	TRBJ2-7	TRBD2*01	TRBD2	14	17	23	25	2	1	3
716	7.61E-05	TGTGCCTCTCGGGGGCTAAGTGCAGATACGCAGTATTTT	CASRGLSADTQYF	TRBV6-1*01	TRBV6-1	TRBJ2-3*01	TRBJ2-3	TRBD1*01, TRBD2*01	TRBD1, TRBD2	5	10	15	22	4	6	10
715	7.60E-05	TGTGCCAGCAGCCAGGGACGAGTGGAGACCCAGTACTTC	CASSQGRVETQYF	TRBV7-9*03, TRBV7-9*01, TRBV7-9*04, TRBV7-9*02	TRBV7-9	TRBJ2-5*01	TRBJ2-5	TRBD1*01, TRBD2*02, TRBD2*01	TRBD1, TRBD2	11	14	18	24	2	5	7
715	7.60E-05	TGCAGCGTTGAAGTGGGAGGGAGTTCACCCCTCCACTTT	CSVEVGGSSPLHF	TRBV29-1*01	TRBV29-1	TRBJ1-6*01	TRBJ1-6	TRBD2*02	TRBD2	12	14	20	23	1	2	3
715	7.60E-05	TGCAGTGCCACAGCGACATACTATGGCTACACCTTC	CSATATYYGYTF	TRBV20-1*01, TRBV20-1*04, TRBV20-1*05, TRBV20-1*07	TRBV20-1	TRBJ1-2*01	TRBJ1-2	TRBD1*01, TRBD2*02, TRBD2*01	TRBD1, TRBD2	7	14	17	19	6	1	7
715	7.60E-05	TGTGCCACCGGCCCAGGTCCTACGAGCAGTACTTC	CATGPG~YEQYF	TRBV24-1*01	TRBV24-1	TRBJ2-7*01	TRBJ2-7	TRBD1*01	TRBD1	8	13	16	17	4	0	4
714	7.58E-05	TGTGCCAGTAGTATAGATAGCGGACACCCGCTAGGGGTACAGCCTTCGGGATACGCAGTATTTT	CASSIDSGHPL~GYSLRDTQYF	TRBV19*01, TRBV19*02	TRBV19	TRBJ2-3*01	TRBJ2-3	TRBD2*02, TRBD2*01	TRBD2	16	26	33	49	9	15	24
714	7.58E-05	TGTGCCAGCAGCCAAGACGCCCGGGATGGCGATCACCCCTCCACTTT	CASSQDAR~WRSPLHF	TRBV14*01	TRBV14	TRBJ1-6*01	TRBJ1-6	TRBD2*02	TRBD2	16	21	25	32	4	6	10
714	7.58E-05	TGTGCCAGCAGCTTCGACAGGGGGCGCGGATCACCCCTCCACTTT	CASSFDRGRGSPLHF	TRBV5-5*01	TRBV5-5	TRBJ1-6*02	TRBJ1-6	TRBD1*01	TRBD1	13	15	24	30	1	5	6
713	7.57E-05	TGTGCCACCAGTGATGTGGGGCAGAACAATGAGCAGTTCTTC	CATSDVGQNNEQFF	TRBV24-1*01	TRBV24-1	TRBJ2-1*01	TRBJ2-1	TRBD1*01	TRBD1	14	17	21	25	2	3	5
713	7.57E-05	TGTGCCAGCAGTGAAGACACCGGCGAGCAGTACTTC	CASSEDTGEQYF	TRBV2*01, TRBV2*03	TRBV2	TRBJ2-7*01	TRBJ2-7	TRBD1*01, TRBD2*02, TRBD2*01	TRBD1, TRBD2	15	16	18	23	0	4	4
712	7.56E-05	TGTGCCAGCAGCCCGGGGGGCTCCAATGAGCAGTTCTTC	CASSPGGSNEQFF	TRBV7-9*03, TRBV7-9*01, TRBV7-9*04, TRBV7-9*02	TRBV7-9	TRBJ2-1*01	TRBJ2-1	TRBD2*01	TRBD2	11	13	19	23	1	3	4
711	7.55E-05	TGTGCCACCCTCAAGGGGAGGGGGTGACAGCCCCAGCATTTT	CATLKGRG*QPQHF	TRBV24-1*01	TRBV24-1	TRBJ1-5*01	TRBJ1-5	TRBD2*02	TRBD2	8	15	21	27	6	5	11
711	7.55E-05	TGTGCCACCAGTGATTTGGTAGGGGATCAGCCCCAGCATTTT	CATSDLVGDQPQHF	TRBV24-1*01	TRBV24-1	TRBJ1-5*01	TRBJ1-5	TRBD1*01	TRBD1	17	20	24	25	2	0	2
711	7.55E-05	TGTGCCAGCAGCGAGGGGAGGGCCTCCGGGGAGCTGTTTTTT	CASSEGRASGELFF	TRBV9*02, TRBV9*01, TRBV9*03	TRBV9	TRBJ2-2*01	TRBJ2-2	TRBD2*02	TRBD2	12	15	21	25	2	3	5
711	7.55E-05	TGTGCCAGCAGCTTAGCGCTCTCACCCCTCCACTTT	CASSLALSPLHF	TRBV7-2*04, TRBV7-2*01	TRBV7-2	TRBJ1-6*02	TRBJ1-6	TRBD2*02, TRBD2*01	TRBD2	10	13	17	21	2	3	5
710	7.54E-05	TGCAGTGCTAGAAGGACTAGCGGGAGTAAGACCTACGAGCAGTACTTC	CSARRTSGSKTYEQYF	TRBV20-1*01, TRBV20-1*04, TRBV20-1*05, TRBV20-1*07	TRBV20-1	TRBJ2-7*01	TRBJ2-7	TRBD2*02	TRBD2	11	13	25	31	1	5	6
710	7.54E-05	TGTGCCAGCAGCTTAGTGGTAGCGGCAGATACGCAGTATTTT	CASSLVVAADTQYF	TRBV7-9*01, TRBV7-9*02	TRBV7-9	TRBJ2-3*01	TRBJ2-3	TRBD2*02, TRBD2*01	TRBD2	15	19	24	25	3	0	3
710	7.54E-05	TGCAGTGCTATAAGTGCGTCGGTTCGTGTACCCCTCCACTTT	CSAISASVRVPLHF	TRBV20-1*01, TRBV20-1*04, TRBV20-1*05, TRBV20-1*07	TRBV20-1	TRBJ1-6*02	TRBJ1-6	TRBD1*01, TRBD2*02, TRBD2*01	TRBD1, TRBD2	9	26	28	29	16	0	16
710	7.54E-05	TGTGCCATCAGTGAGTCTAACCGCCTCGAGCAGTACTTC	CAISESNRLEQYF	TRBV10-3*01, TRBV10-3*02	TRBV10-3	TRBJ2-7*01	TRBJ2-7	TRBD2*02, TRBD2*01	TRBD2	16	20	23	26	3	2	5
710	7.54E-05	TGTGCCACCAGTGATGATCACAATCAGCCCCAGCATTTT	CATSDDHNQPQHF	TRBV24-1*01	TRBV24-1	TRBJ1-5*01	TRBJ1-5			14	-1	-1	20	-1	-1	5
709	7.53E-05	TGTGCCAGCAGTGCCACCGGAGGATGGACTAGCGGGGGCTACGAGCAGTACTTC	CASSATGGWTSGGYEQYF	TRBV25-1*01	TRBV25-1	TRBJ2-7*01	TRBJ2-7	TRBD2*01	TRBD2	10	25	37	38	14	0	14
709	7.53E-05	TGTGCCATCAGTGAGTCTTCCCGGAGACAGGCGGTAACTATGGCTACACCTTC	CAISESSRR~GGNYGYTF	TRBV10-3*01, TRBV10-3*02	TRBV10-3	TRBJ1-2*01	TRBJ1-2	TRBD1*01	TRBD1	16	25	30	34	8	3	11
709	7.53E-05	TGTGCCAGTAGTATAGTTCAGGGCGTCAGGTGGAAACACCATATATTTT	CASSIVQG~SGGNTIYF	TRBV19*01, TRBV19*02	TRBV19	TRBJ1-3*01	TRBJ1-3	TRBD1*01	TRBD1	15	18	22	30	2	7	9
709	7.53E-05	TGTGCCAGCAGCGCCACTAGCGGGGGGCGAATAGATACGCAGTATTTT	CASSATSGGRIDTQYF	TRBV7-3*05, TRBV7-3*01	TRBV7-3	TRBJ2-3*01	TRBJ2-3	TRBD2*01	TRBD2	11	15	26	32	3	5	8
709	7.53E-05	TGTGCCAGCAGCCCGGACAGGGAAAGCAATCAGCCCCAGCATTTT	CASSPDRESNQPQHF	TRBV7-2*04, TRBV7-2*01	TRBV7-2	TRBJ1-5*01	TRBJ1-5	TRBD1*01	TRBD1	11	14	21	24	2	2	4
709	7.53E-05	TGTGCCATCTCCCCGGGACAGGGGCCCGCTGGCTACACCTTC	CAISPGQGPAGYTF	TRBV24-1*01	TRBV24-1	TRBJ1-2*01	TRBJ1-2	TRBD1*01	TRBD1	6	14	23	29	7	5	12
709	7.53E-05	TGTGCCAGCAGCTCAGGGCGGACCCTCCACTTT	CASSSGRTLHF	TRBV7-2*04, TRBV7-2*01	TRBV7-2	TRBJ1-6*02	TRBJ1-6	TRBD1*01	TRBD1	12	13	17	22	0	4	4
708	7.52E-05	TGTGCCAGCAGCTTAGGGGATTCTAGCAGCGAGCAGTACTTC	CASSLGDSSSEQYF	TRBV7-2*04, TRBV7-2*01	TRBV7-2	TRBJ2-7*01	TRBJ2-7	TRBD2*02, TRBD2*01	TRBD2	15	22	26	29	6	2	8
708	7.52E-05	TGCAGTGCCACTGAGATCGCGGTGAACACTGAAGCTTTCTTT	CSATEIAVNTEAFF	TRBV20-1*01, TRBV20-1*04, TRBV20-1*05, TRBV20-1*07	TRBV20-1	TRBJ1-1*01	TRBJ1-1	TRBD2*02, TRBD2*01	TRBD2	7	18	21	22	10	0	10
708	7.52E-05	TGCAGTGCGGCCGGGAGTCGGCACAGATACGCAGTATTTT	CSAAGSR~TDTQYF	TRBV20-1*06, TRBV20-1*03, TRBV20-1*01, TRBV20-1*04, TRBV20-1*05, TRBV20-1*02, TRBV20-1*07	TRBV20-1	TRBJ2-3*01	TRBJ2-3	TRBD2*02	TRBD2	7	11	16	20	3	3	6
708	7.52E-05	TGTGCCACCAGTGAGGGAATGAATCAGCCCCAGCATTTT	CATSEGMNQPQHF	TRBV24-1*01	TRBV24-1	TRBJ1-5*01	TRBJ1-5	TRBD1*01, TRBD2*02, TRBD2*01	TRBD1, TRBD2	13	14	17	21	0	3	3
707	7.51E-05	TGTGCCATCAGGGGCGTCTTCAGGGGTGAGGACTATGGCTACACCTTC	CAIRGVFRGEDYGYTF	TRBV10-3*01, TRBV10-3*02	TRBV10-3	TRBJ1-2*01	TRBJ1-2	TRBD1*01	TRBD1	10	20	25	31	9	5	14
707	7.51E-05	TGTGCCATCAGTGAGGGGTTACAGGCCCGCCTACGAGCAGTACTTC	CAISEGLQ~PAYEQYF	TRBV10-3*01, TRBV10-3*02	TRBV10-3	TRBJ2-7*01	TRBJ2-7	TRBD1*01	TRBD1	14	20	24	29	5	4	9
707	7.51E-05	TGTGCCACCAGTGATCGAAACAGGGGGCAAGGCTACACCTTC	CATSDRNRGQGYTF	TRBV24-1*01	TRBV24-1	TRBJ1-2*01	TRBJ1-2	TRBD1*01	TRBD1	14	19	27	30	4	2	6
707	7.51E-05	TGTGCCACCACCCGCAGCACAATCAGCCCCAGCATTTT	CATTRS~NQPQHF	TRBV24-1*01	TRBV24-1	TRBJ1-5*01	TRBJ1-5	TRBD2*02, TRBD2*01	TRBD2	4	10	14	19	5	4	9
706	7.50E-05	TGTGCCACCAGTGGGGTCAATGGGCCGGCCCGGGTCTACGAGCAGTACTTC	CATSGVNGPARVYEQYF	TRBV24-1*01	TRBV24-1	TRBJ2-7*01	TRBJ2-7	TRBD1*01, TRBD2*02, TRBD2*01	TRBD1, TRBD2	12	21	24	35	8	10	18
706	7.50E-05	TGTGCCACTGGACTCACAGGGGGCCGGTCCGGGGAGCTGTTTTTT	CATGLTGGRSGELFF	TRBV24-1*01	TRBV24-1	TRBJ2-2*01	TRBJ2-2	TRBD1*01	TRBD1	7	15	23	28	7	4	11
706	7.50E-05	TGCGCCAGCAGCCCTTACCTTACGAACACTGAAGCTTTCTTT	CASSPYLTNTEAFF	TRBV5-1*01	TRBV5-1	TRBJ1-1*01	TRBJ1-1	TRBD1*01, TRBD2*02	TRBD1, TRBD2	11	17	19	23	5	3	8
706	7.50E-05	TGTGCCATCAGCCAACAGGGGGGCTACGAGCAGTACTTC	CAISQQGGYEQYF	TRBV10-3*01, TRBV10-3*02	TRBV10-3	TRBJ2-7*01	TRBJ2-7	TRBD1*01	TRBD1	10	14	21	23	3	1	4
706	7.50E-05	TGCAGTGCTAGGACAGGGAACACTGAAGCTTTCTTT	CSARTGNTEAFF	TRBV20-1*06, TRBV20-1*03, TRBV20-1*01, TRBV20-1*04, TRBV20-1*05, TRBV20-1*02, TRBV20-1*07	TRBV20-1	TRBJ1-1*01	TRBJ1-1	TRBD1*01	TRBD1	10	11	16	17	0	0	0
706	7.50E-05	TGCAGTGCCGGGTCGGACTACGAGCAGTACTTC	CSAGSDYEQYF	TRBV20-1*06, TRBV20-1*03, TRBV20-1*01, TRBV20-1*04, TRBV20-1*05, TRBV20-1*02, TRBV20-1*07	TRBV20-1	TRBJ2-7*01	TRBJ2-7	TRBD2*02, TRBD2*01	TRBD2	7	8	11	17	0	5	5
705	7.49E-05	TGTGCCACCAGTGACCCCACCCGGACAGTGATTGAGCTAACTATGGCTACACCTTC	CATSDPTRT~D*ANYGYTF	TRBV24-1*01	TRBV24-1	TRBJ1-2*01	TRBJ1-2	TRBD1*01	TRBD1	13	22	27	36	8	8	16
705	7.49E-05	TGTGCTAGTGGTTCACCCCCTTGGAGGCCGAAGCTCCTACGAGCAGTACTTC	CASGSPPWR~RSSYEQYF	TRBV12-5*01	TRBV12-5	TRBJ2-7*01	TRBJ2-7	TRBD1*01	TRBD1	12	15	20	33	2	12	14
705	7.49E-05	TGTGCCAGTAGTGACAGGGGCTCCTACGAGCAGTACTTC	CASSDRGSYEQYF	TRBV19*01, TRBV19*03, TRBV19*02	TRBV19	TRBJ2-7*01	TRBJ2-7	TRBD1*01	TRBD1	11	12	19	20	0	0	0
705	7.49E-05	TGCAGTGCTAGCCGGGACACTAATTCACCCCTCCACTTT	CSASRDTNSPLHF	TRBV20-1*06, TRBV20-1*03, TRBV20-1*01, TRBV20-1*04, TRBV20-1*05, TRBV20-1*02, TRBV20-1*07	TRBV20-1	TRBJ1-6*01	TRBJ1-6	TRBD1*01	TRBD1	10	13	18	20	2	1	3
704	7.48E-05	TGCGCCAGCAGCCAAGAGGGACAGCTTTTGTACCAAGAGACCCAGTACTTC	CASSQEGQLLYQETQYF	TRBV4-1*02, TRBV4-1*01	TRBV4-1	TRBJ2-5*01	TRBJ2-5	TRBD1*01	TRBD1	16	17	23	31	0	7	7
704	7.48E-05	TGTGCCATCAGTGAGTCTTTGACGACAGGGTACGAGCAGTACTTC	CAISESLTTGYEQYF	TRBV10-3*01, TRBV10-3*02	TRBV10-3	TRBJ2-7*01	TRBJ2-7	TRBD1*01	TRBD1	16	23	29	30	6	0	6
704	7.48E-05	TGTGCCAGCAGCTCTAAAGCGGGAATTGGCAATGAGCAGTTCTTC	CASSSKAGIGNEQFF	TRBV7-2*04, TRBV7-2*01	TRBV7-2	TRBJ2-1*01	TRBJ2-1	TRBD2*02	TRBD2	12	17	23	29	4	5	9
704	7.48E-05	TGTGCCAGCAGGAAAGGATTGGGGGGAACCGGGGAGCTGTTTTTT	CASRKGLGGTGELFF	TRBV2*01, TRBV2*02, TRBV2*03	TRBV2	TRBJ2-2*01	TRBJ2-2	TRBD2*01	TRBD2	10	20	25	27	9	1	10
704	7.48E-05	TGTGCCATCTCAACGAGGGACGGACCCTACGAGCAGTACTTC	CAISTRDGPYEQYF	TRBV10-3*01, TRBV10-3*02	TRBV10-3	TRBJ2-7*01	TRBJ2-7	TRBD1*01, TRBD2*02, TRBD2*01	TRBD1, TRBD2	8	16	20	25	7	4	11
704	7.48E-05	TGTGCCATTCCAGGGATGGCTACACCTTC	CAIPG~GYTF	TRBV24-1*01	TRBV24-1	TRBJ1-2*01	TRBJ1-2	TRBD1*01	TRBD1	6	10	14	15	3	0	3
703	7.47E-05	TGCAGTGCTAGACAGGGGGCTAAGCCGGATGCAACCCGCGATCCGAATCACAGATACGCAGTATTTT	CSARQGAKPDA~PAIRITDTQYF	TRBV20-1*01, TRBV20-1*05, TRBV20-1*07	TRBV20-1	TRBJ2-3*01	TRBJ2-3	TRBD1*01	TRBD1	11	12	19	48	0	28	28
703	7.47E-05	TGTGCCACCAGTGATTTGCCCGGGTACGGGGGCTACACCTTC	CATSDLPGYGGYTF	TRBV24-1*01	TRBV24-1	TRBJ1-2*01	TRBJ1-2	TRBD2*02, TRBD2*01	TRBD2	17	26	29	30	8	0	8
703	7.47E-05	TGTGCCAGCGTCCCTTCCCTAGGGAACAATGAGCAGTTCTTC	CASVPSLGNNEQFF	TRBV7-2*04, TRBV7-2*01	TRBV7-2	TRBJ2-1*01	TRBJ2-1	TRBD1*01, TRBD2*02, TRBD2*01	TRBD1, TRBD2	8	9	13	25	0	11	11
703	7.47E-05	TGTGCCAGCAGCTTAGGAGGGTCGGGCTCACCCCTCCACTTT	CASSLGGSGSPLHF	TRBV7-8*01	TRBV7-8	TRBJ1-6*02	TRBJ1-6	TRBD2*02	TRBD2	15	16	20	27	0	6	6
703	7.47E-05	TGCAGCGTTGCCGAGGCACGGGACAGGGAAGCTTTCTTT	CSVAEARDREAFF	TRBV29-1*01	TRBV29-1	TRBJ1-1*01	TRBJ1-1	TRBD1*01	TRBD1	9	19	26	27	9	0	9
703	7.47E-05	TGCAGCGTTAACGTGCCTCCCTATGGCTACACCTTC	CSVNVPPYGYTF	TRBV29-1*01	TRBV29-1	TRBJ1-2*01	TRBJ1-2	TRBD2*02	TRBD2	8	15	19	20	6	0	6
702	7.46E-05	TGTGCCATCAGTGACCCGCCACGGCAGGGATCTGACTATGGCTACACCTTC	CAISDPPRQGSDYGYTF	TRBV10-3*01, TRBV10-3*02	TRBV10-3	TRBJ1-2*01	TRBJ1-2	TRBD1*01, TRBD2*02, TRBD2*01	TRBD1, TRBD2	13	24	28	34	10	5	15
702	7.46E-05	TGTGCCAGCAGCGCGGGACAGGGGAGTGGACAGCCCCAGCATTTT	CASSAGQGSGQPQHF	TRBV9*02, TRBV9*01, TRBV9*03	TRBV9	TRBJ1-5*01	TRBJ1-5	TRBD1*01	TRBD1	12	14	23	30	1	6	7
702	7.46E-05	TGTGCCATCAGTGAGTCGGACCTCACCTACGAGCAGTACTTC	CAISESDLTYEQYF	TRBV10-3*01, TRBV10-3*02	TRBV10-3	TRBJ2-7*01	TRBJ2-7	TRBD1*01, TRBD2*02, TRBD2*01	TRBD1, TRBD2	16	17	20	25	0	4	4
702	7.46E-05	TGCGCCAGCAGCTCAGGACAGGGAGGGTCACCCCTCCACTTT	CASSSGQGGSPLHF	TRBV5-1*01	TRBV5-1	TRBJ1-6*02	TRBJ1-6	TRBD1*01	TRBD1	12	15	22	27	2	4	6
702	7.46E-05	TGTGCCACCAGTGCGGATAGCAATCAGCCCCAGCATTTT	CATSADSNQPQHF	TRBV24-1*01	TRBV24-1	TRBJ1-5*01	TRBJ1-5	TRBD1*01, TRBD2*02, TRBD2*01	TRBD1, TRBD2	12	14	16	17	1	0	1
701	7.45E-05	TGTGCCACCAGTGAAGCGGGAGATAGCAATCAGCCCCAGCATTTT	CATSEAGDSNQPQHF	TRBV24-1*01	TRBV24-1	TRBJ1-5*01	TRBJ1-5	TRBD2*02	TRBD2	13	14	21	23	0	1	1
701	7.45E-05	TGTGCCACCAGTGATTTGGGGGGGACAGTTATGGCTACACCTTC	CATSDLG~DSYGYTF	TRBV24-1*01	TRBV24-1	TRBJ1-2*01	TRBJ1-2	TRBD1*01	TRBD1	17	21	27	29	3	1	4
701	7.45E-05	TGCGCCAGCAGTGAAGAGGGACAGGGTGCTACGAGCAGTACTTC	CASSEEG~GCYEQYF	TRBV10-1*02, TRBV10-1*01	TRBV10-1	TRBJ2-7*01	TRBJ2-7	TRBD1*01	TRBD1	13	17	25	28	3	2	5
701	7.45E-05	TGCAGCTCACGAGAAGAGGGAAACTATGGCTACACCTTC	CSSREEGNYGYTF	TRBV29-1*01, TRBV29-1*03	TRBV29-1	TRBJ1-2*01	TRBJ1-2	TRBD2*02	TRBD2	5	15	19	21	9	1	10
701	7.45E-05	TGCAGTGCTAGAGATGGGAATTCACCCCTCCACTTT	CSARDGNSPLHF	TRBV20-1*01, TRBV20-1*05, TRBV20-1*07	TRBV20-1	TRBJ1-6*01	TRBJ1-6	TRBD1*01, TRBD2*02, TRBD2*01	TRBD1, TRBD2	13	15	17	18	1	0	1
700	7.44E-05	TGTGCCACCCGCCAACCCCTCATTGAGAACCCAGCATTTT	CATRQPL~LRTQHF	TRBV24-1*01	TRBV24-1	TRBJ1-5*01	TRBJ1-5	TRBD1*01, TRBD2*02	TRBD1, TRBD2	8	15	19	29	6	9	15
700	7.44E-05	TGTGCCATCAGTGATCACGGACTAGACGGACAGTACTTC	CAISDHGLDGQYF	TRBV10-3*01, TRBV10-3*02	TRBV10-3	TRBJ2-7*01	TRBJ2-7	TRBD2*02, TRBD2*01	TRBD2	13	18	24	30	4	5	9
699	7.43E-05	TGTGCCACCACCAGGGGGCGGCCTACGAGCAGTACTTC	CATTRG~AYEQYF	TRBV24-1*01	TRBV24-1	TRBJ2-7*01	TRBJ2-7	TRBD1*01	TRBD1	9	11	18	21	1	2	3
698	7.41E-05	TGTGCCAGTAGTATCGGGACAGGGGGCAATCAGCCCCAGCATTTT	CASSIGTGGNQPQHF	TRBV19*01, TRBV19*02	TRBV19	TRBJ1-5*01	TRBJ1-5	TRBD1*01	TRBD1	13	15	24	25	1	0	1
698	7.41E-05	TGCAGTGCTGAACAGGAGCCTTTTTATCAGCCCCAGCATTTT	CSAEQEPFYQPQHF	TRBV20-1*06, TRBV20-1*03, TRBV20-1*01, TRBV20-1*04, TRBV20-1*05, TRBV20-1*02, TRBV20-1*07	TRBV20-1	TRBJ1-5*01	TRBJ1-5	TRBD1*01	TRBD1	8	11	15	25	2	9	11
697	7.40E-05	TGTGCCACCAGTGATCCCAGCGACAGGGGGCGCGGAAACTATGGCTACACCTTC	CATSDPSDRGRGNYGYTF	TRBV24-1*01	TRBV24-1	TRBJ1-2*01	TRBJ1-2	TRBD1*01	TRBD1	14	21	30	36	6	5	11
697	7.40E-05	TGCGCCAGCAGGACGGGACAGGGGGCCGCTATGGCTACACCTTC	CASRTGQ~GRYGYTF	TRBV10-1*02, TRBV10-1*01	TRBV10-1	TRBJ1-2*01	TRBJ1-2	TRBD1*01	TRBD1	10	14	25	28	3	2	5
697	7.40E-05	TGTGCCACCAGTGATCACAGGGTCCCAGGGCCCCAGCATTTT	CATSDHRVPGPQHF	TRBV24-1*01	TRBV24-1	TRBJ1-5*01	TRBJ1-5	TRBD1*01	TRBD1	14	16	21	29	1	7	8
697	7.40E-05	TGTGCCAGCAGCCCCACGGGTGGGGCCAACGTCCTGACTTTC	CASSPTGGANVLTF	TRBV7-8*01, TRBV7-8*03	TRBV7-8	TRBJ2-6*01	TRBJ2-6	TRBD2*02, TRBD2*01	TRBD2	12	16	19	20	3	0	3
697	7.40E-05	TGTGCCATCAGTGAGCAGGGCAATCAGCCCCAGCATTTT	CAISEQGNQPQHF	TRBV10-3*01, TRBV10-3*02	TRBV10-3	TRBJ1-5*01	TRBJ1-5	TRBD1*01	TRBD1	14	15	18	19	0	0	0
697	7.40E-05	TGCAGTGCCACTCACAGGGACGACTATGGCTACACCTTC	CSATHRDDYGYTF	TRBV20-1*01, TRBV20-1*04, TRBV20-1*05, TRBV20-1*07	TRBV20-1	TRBJ1-2*01	TRBJ1-2	TRBD1*01	TRBD1	7	13	18	22	5	3	8
697	7.40E-05	TGTGCCACCAGCCCCTGGGGGGGTGAGCAGTTCTTC	CATSPWGGEQFF	TRBV24-1*01	TRBV24-1	TRBJ2-1*01	TRBJ2-1	TRBD2*01	TRBD2	10	16	22	23	5	0	5
697	7.40E-05	TGCAGTGGGGGTGTGGATTCACCCCTCCACTTT	CSGGVDSPLHF	TRBV20-1*06, TRBV20-1*03, TRBV20-1*01, TRBV20-1*04, TRBV20-1*05, TRBV20-1*02, TRBV20-1*07	TRBV20-1	TRBJ1-6*02	TRBJ1-6	TRBD1*01, TRBD2*01	TRBD1, TRBD2	6	7	10	16	0	5	5
696	7.39E-05	TGTGCCATCACCAGCGGGAGGGCCGATGGCAATGAGCAGTTCTTC	CAITSGRADGNEQFF	TRBV10-3*01, TRBV10-3*02	TRBV10-3	TRBJ2-1*01	TRBJ2-1	TRBD2*02	TRBD2	9	12	21	29	2	7	9
696	7.39E-05	TGTGCCACCAGTGATCCCGGACAGGGTGTAGGCGAGCAGTACTTC	CATSDPGQGVGEQYF	TRBV24-1*01	TRBV24-1	TRBJ2-7*01	TRBJ2-7	TRBD1*01	TRBD1	14	18	25	32	3	6	9
696	7.39E-05	TGTGCCAGCAGCCCGGCAGGGTGAGTTACACGAGCAGTACTTC	CASSPAG~ELHEQYF	TRBV7-6*01, TRBV7-6*02	TRBV7-6	TRBJ2-7*01	TRBJ2-7	TRBD1*01	TRBD1	11	16	20	29	4	8	12
696	7.39E-05	TGTGCCAGCAGCTTCTCTGGACCTTTTGCGGAGCAGTACTTC	CASSFSGPFAEQYF	TRBV7-8*01, TRBV7-8*03	TRBV7-8	TRBJ2-7*01	TRBJ2-7	TRBD1*01, TRBD2*02, TRBD2*01	TRBD1, TRBD2	13	18	21	30	4	8	12
696	7.39E-05	TGCGCCAGCAGCCTGTAACGGACAGTCTGGCTACACCTTC	CASSL*R~QSGYTF	TRBV5-1*01	TRBV5-1	TRBJ1-2*01	TRBJ1-2	TRBD1*01	TRBD1	11	19	24	27	7	2	9
696	7.39E-05	TGCAGTGCTAGGACAGACATAAATTCACCCCTCCACTTT	CSARTDINSPLHF	TRBV20-1*06, TRBV20-1*03, TRBV20-1*01, TRBV20-1*04, TRBV20-1*05, TRBV20-1*02, TRBV20-1*07	TRBV20-1	TRBJ1-6*02	TRBJ1-6	TRBD1*01	TRBD1	10	11	15	21	0	5	5
695	7.38E-05	TGTGCCACCAGTCCATCACCCCGACAGGGCAATCAGCCCCAGCATTTT	CATSPSPRQGNQPQHF	TRBV24-1*01	TRBV24-1	TRBJ1-5*01	TRBJ1-5	TRBD1*01	TRBD1	11	22	27	28	10	0	10
695	7.38E-05	TGTGCCATCAGTGATGGGGGGGTTATGGCTACACCTTC	CAISDG~GYGYTF	TRBV10-3*01, TRBV10-3*02	TRBV10-3	TRBJ1-2*01	TRBJ1-2	TRBD2*01	TRBD2	13	15	21	23	1	1	2
694	7.37E-05	TGTGCCACCAGTGATTTTCCAGGGTCTATGGCTACACCTTC	CATSDFP~VYGYTF	TRBV24-1*01	TRBV24-1	TRBJ1-2*01	TRBJ1-2	TRBD1*01	TRBD1	16	19	23	25	2	1	3
694	7.37E-05	TGCAGCGTAGGGACAGCGAAATTCACCCCTCCACTTT	CSVGTA~NSPLHF	TRBV29-1*01	TRBV29-1	TRBJ1-6*01	TRBJ1-6	TRBD1*01	TRBD1	7	9	15	19	1	3	4
694	7.37E-05	TGCAGCAAGACTGACAGGTTCCACTGAAGCTTTCTTT	CSKTDR~STEAFF	TRBV29-1*01, TRBV29-1*03	TRBV29-1	TRBJ1-1*01	TRBJ1-1	TRBD1*01	TRBD1	5	12	17	21	6	3	9
693	7.36E-05	TGTGCCATCAGTGAGGGGCAGGGGGGACAAACACCGGGGAGCTGTTTTTT	CAISEGQG~TNTGELFF	TRBV10-3*01, TRBV10-3*02	TRBV10-3	TRBJ2-2*01	TRBJ2-2	TRBD1*01	TRBD1	14	18	24	29	3	4	7
693	7.36E-05	TGTGCCAGCCGTGGACAGGCTGATTCACCCCTCCACTTT	CASRGQADSPLHF	TRBV2*01, TRBV2*03	TRBV2	TRBJ1-6*02	TRBJ1-6	TRBD1*01	TRBD1	12	13	18	22	0	3	3
693	7.36E-05	TGTGCCACCAGTCCCGTGTTCAGCCCCAGCATTTT	CATSPV~QPQHF	TRBV24-1*01	TRBV24-1	TRBJ1-5*01	TRBJ1-5	TRBD2*02, TRBD2*01	TRBD2	11	12	15	19	0	3	3
693	7.36E-05	TGCAGTGCTGCCAGACAGGGCCAGTACTTC	CSAARQGQYF	TRBV20-1*06, TRBV20-1*03, TRBV20-1*01, TRBV20-1*04, TRBV20-1*05, TRBV20-1*02, TRBV20-1*07	TRBV20-1	TRBJ2-7*01	TRBJ2-7	TRBD1*01	TRBD1	8	13	19	21	4	1	5
692	7.35E-05	TGCAGTGCTACCTCAGGGCTCCACGAGCAGTACTTC	CSATSGLHEQYF	TRBV20-1*06, TRBV20-1*03, TRBV20-1*01, TRBV20-1*04, TRBV20-1*05, TRBV20-1*02, TRBV20-1*07	TRBV20-1	TRBJ2-7*01	TRBJ2-7	TRBD1*01	TRBD1	9	13	17	22	3	4	7
691	7.34E-05	TGTGCCAGCAGCCCTAGACTAGTCACCTACGAGCAGTACTTC	CASSPRLVTYEQYF	TRBV12-4*01, TRBV12-3*01	TRBV12-4, TRBV12-3	TRBJ2-7*01	TRBJ2-7	TRBD2*02, TRBD2*01	TRBD2	10	16	21	25	5	3	8
691	7.34E-05	TGTGCCACCAGTGGGCTCAGCAATCAGCCCCAGCATTTT	CATSGLSNQPQHF	TRBV24-1*01	TRBV24-1	TRBJ1-5*01	TRBJ1-5	TRBD1*01, TRBD2*02, TRBD2*01	TRBD1, TRBD2	12	13	15	18	0	2	2
691	7.34E-05	TGTGCCAGCAGCTTAGTTGGCGATGGCTACACCTTC	CASSLVGDGYTF	TRBV7-8*01	TRBV7-8	TRBJ1-2*01	TRBJ1-2	TRBD1*01, TRBD2*02, TRBD2*01	TRBD1, TRBD2	15	18	20	22	2	1	3
691	7.34E-05	TGCAGTGCTAGTCGGCCCGCTGGCGAGCAGTACTTC	CSASRPAGEQYF	TRBV20-1*01, TRBV20-1*04, TRBV20-1*05, TRBV20-1*07	TRBV20-1	TRBJ2-7*01	TRBJ2-7	TRBD2*02, TRBD2*01	TRBD2	11	15	20	23	3	2	5
690	7.33E-05	TGTGCCATCAGTGATTCCGGGACCCGCTATGGCTACACCTTC	CAISDSGTRYGYTF	TRBV10-3*01, TRBV10-3*02	TRBV10-3	TRBJ1-2*01	TRBJ1-2	TRBD1*01, TRBD2*02, TRBD2*01	TRBD1, TRBD2	13	18	22	26	4	3	7
690	7.33E-05	TGTGCCAGCAGTGAACCCTTTCGGCAGGAGCAGTTCTTC	CASSEPFRQEQFF	TRBV2*01, TRBV2*03	TRBV2	TRBJ2-1*01	TRBJ2-1	TRBD1*01, TRBD2*02	TRBD1, TRBD2	14	15	18	27	0	8	8
690	7.33E-05	TGCAGCGTTGTGGAAGGAGGAAATGGCTACACCTTC	CSVVEGGNGYTF	TRBV29-1*01	TRBV29-1	TRBJ1-2*01	TRBJ1-2	TRBD2*02	TRBD2	9	15	19	22	5	2	7
689	7.32E-05	TGTGCCACCTGTTCGTCAGGCGGAGATCTACGAGCAGTACTTC	CATCSSG~EIYEQYF	TRBV24-1*01	TRBV24-1	TRBJ2-7*01	TRBJ2-7	TRBD1*01, TRBD2*02, TRBD2*01	TRBD1, TRBD2	8	16	19	27	7	7	14
689	7.32E-05	TGTGCCATCAGTTCCCCGGGACAGAGCTACGAGCAGTACTTC	CAISSPGQSYEQYF	TRBV10-3*01, TRBV10-3*02	TRBV10-3	TRBJ2-7*01	TRBJ2-7	TRBD1*01	TRBD1	11	17	23	26	5	2	7
689	7.32E-05	TGTGCCACCAGTGATCCCAGGGTTGCCTACGAGCAGTACTTC	CATSDPRVAYEQYF	TRBV24-1*01	TRBV24-1	TRBJ2-7*01	TRBJ2-7	TRBD1*01	TRBD1	14	17	21	25	2	3	5
689	7.32E-05	TGTGCCAGCAGTGGATTTTCACCCCTCCACTTT	CASSGFSPLHF	TRBV2*01, TRBV2*03	TRBV2	TRBJ1-6*01	TRBJ1-6	TRBD1*01, TRBD2*02, TRBD2*01	TRBD1, TRBD2	12	-1	-1	17	-1	-1	4
689	7.32E-05	TGCAGTGCTCGGCAGTCCTACGAGCAGTACTTC	CSARQSYEQYF	TRBV20-1*06, TRBV20-1*03, TRBV20-1*01, TRBV20-1*04, TRBV20-1*05, TRBV20-1*02, TRBV20-1*07	TRBV20-1	TRBJ2-7*01	TRBJ2-7	TRBD1*01, TRBD2*02, TRBD2*01	TRBD1, TRBD2	8	12	14	15	3	0	3
688	7.31E-05	TGTGCCACCAGTGAGCAATCTTAATCTAGGCACTATGGCTACACCTTC	CATSEQS*SRHYGYTF	TRBV24-1*01	TRBV24-1	TRBJ1-2*01	TRBJ1-2	TRBD2*02, TRBD2*01	TRBD2	13	25	28	31	11	2	13
688	7.31E-05	TGTGCCAGTACCCCACAGGGGAACACCGGGGAGCTGTTTTTT	CASTPQGNTGELFF	TRBV19*01, TRBV19*03, TRBV19*02	TRBV19	TRBJ2-2*01	TRBJ2-2	TRBD1*01	TRBD1	9	14	19	20	4	0	4
688	7.31E-05	TGTGCCATCAGTGAAAGGCGGGACTATGGCTACACCTTC	CAISERRDYGYTF	TRBV10-3*01, TRBV10-3*02	TRBV10-3	TRBJ1-2*01	TRBJ1-2	TRBD2*02, TRBD2*01	TRBD2	13	17	21	22	3	0	3
688	7.31E-05	TGTGCCAGCAGCCTACAGGGAAACTATGGCTACACCTTC	CASSLQGNYGYTF	TRBV2*01, TRBV2*02, TRBV2*03	TRBV2	TRBJ1-2*01	TRBJ1-2	TRBD1*01	TRBD1	10	14	19	21	3	1	4
687	7.30E-05	TGTGCCATCAGTGAGTCGATGGGGGCCTACGAGCAGTACTTC	CAISESMGAYEQYF	TRBV10-3*01, TRBV10-3*02	TRBV10-3	TRBJ2-7*01	TRBJ2-7	TRBD1*01, TRBD2*01	TRBD1, TRBD2	16	20	24	25	3	0	3
687	7.30E-05	TGTGCCAGCAGCCCTAGCGTAGGGGCCCTCCACTTT	CASSPSVGALHF	TRBV7-2*04, TRBV7-2*01	TRBV7-2	TRBJ1-6*02	TRBJ1-6	TRBD2*02, TRBD2*01	TRBD2	11	13	18	25	1	6	7
686	7.29E-05	TGTGCCACCAGCGAGGGACAGGGGACCCGCTCCTACGAGCAGTACTTC	CATSEGQGTRSYEQYF	TRBV24-1*01	TRBV24-1	TRBJ2-7*01	TRBJ2-7	TRBD1*01	TRBD1	10	14	23	29	3	5	8
686	7.29E-05	TGTGCCAGCACTCACTCCGGACAGCTGAATGAAAAACTGTTTTTT	CASTHSGQLNEKLFF	TRBV25-1*01	TRBV25-1	TRBJ1-4*01	TRBJ1-4	TRBD1*01	TRBD1	9	18	23	27	8	3	11
686	7.29E-05	TGTGCCATCTCGGGCTAGGAGCTCCTACGAGCAGTACTTC	CAISG*E~SYEQYF	TRBV10-3*01, TRBV10-3*02	TRBV10-3	TRBJ2-7*01	TRBJ2-7	TRBD2*02, TRBD2*01	TRBD2	8	13	17	21	4	3	7
686	7.29E-05	TGCGCCAGCAGAGACGGGGGGCGAGTCACCCCTCCACTTT	CASRDGG~ESPLHF	TRBV10-1*02, TRBV10-1*01	TRBV10-1	TRBJ1-6*01	TRBJ1-6	TRBD2*01	TRBD2	10	14	20	25	3	4	7
685	7.28E-05	TGCAGTGCTAGTTCTGCCTTCGGCCAGGCCAATCAGCCCCAGCATTTT	CSASSAFGQANQPQHF	TRBV20-1*01, TRBV20-1*04, TRBV20-1*05, TRBV20-1*07	TRBV20-1	TRBJ1-5*01	TRBJ1-5	TRBD1*01	TRBD1	11	24	27	29	12	1	13
685	7.28E-05	TGTGCCACCAGTGATGGGGGACAAGATCCCTACGAGCAGTACTTC	CATSDGGQDPYEQYF	TRBV24-1*01	TRBV24-1	TRBJ2-7*01	TRBJ2-7	TRBD1*01	TRBD1	14	17	22	28	2	5	7
685	7.28E-05	TGTGCCAGCAGCGCCCAGGGTGGCAATCAGCCCCAGCATTTT	CASSAQGGNQPQHF	TRBV9*02, TRBV9*01, TRBV9*03	TRBV9	TRBJ1-5*01	TRBJ1-5	TRBD1*01	TRBD1	12	15	19	22	2	2	4
685	7.28E-05	TGCAGTGCTAGTCGGGGTAGTGGGAATTCACCCCTCCACTTT	CSASRGSGNSPLHF	TRBV20-1*01, TRBV20-1*04, TRBV20-1*05, TRBV20-1*07	TRBV20-1	TRBJ1-6*02	TRBJ1-6	TRBD2*01	TRBD2	11	12	16	24	0	7	7
685	7.28E-05	TGCAGCGTTGTATACGTCCGGTTAACTATGGCTACACCTTC	CSVVYVR~NYGYTF	TRBV29-1*01	TRBV29-1	TRBJ1-2*01	TRBJ1-2	TRBD1*01, TRBD2*02, TRBD2*01	TRBD1, TRBD2	9	15	18	22	5	3	8
685	7.28E-05	TGCAGCGTGAAACAGGGAGGGTATGGCTACACCTTC	CSVKQGGYGYTF	TRBV29-1*01, TRBV29-1*03	TRBV29-1	TRBJ1-2*01	TRBJ1-2	TRBD2*02	TRBD2	7	14	20	21	6	0	6
684	7.27E-05	TGTGCCACCAGTGAAGGGACTAGCGGGAGTCCTACGAGCAGTACTTC	CATSEGTS~ESYEQYF	TRBV24-1*01	TRBV24-1	TRBJ2-7*01	TRBJ2-7	TRBD2*02	TRBD2	13	15	28	29	1	0	1
684	7.27E-05	TGTGCCACCAGTGAGCAGGGTAGGGGCAATCAGCCCCAGCATTTT	CATSEQGRGNQPQHF	TRBV24-1*01	TRBV24-1	TRBJ1-5*01	TRBJ1-5	TRBD1*01	TRBD1	13	15	19	25	1	5	6
684	7.27E-05	TGTGCCATCAGGGCCGGGACTAGCGGGAGCGAGCAGTACTTC	CAIRAGTSGSEQYF	TRBV10-3*01, TRBV10-3*02	TRBV10-3	TRBJ2-7*01	TRBJ2-7	TRBD2*02	TRBD2	10	15	28	29	4	0	4
684	7.27E-05	TGCGCCAGCAGTCAGACCGGGACTGGCAATGAGCAGTTCTTC	CASSQTGTGNEQFF	TRBV10-2*01	TRBV10-2	TRBJ2-1*01	TRBJ2-1	TRBD2*02, TRBD2*01	TRBD2	11	18	23	26	6	2	8
684	7.27E-05	TGTGCCACCAGTGATTTTTGGGACAGTGAGCAGTACTTC	CATSDFWDSEQYF	TRBV24-1*01	TRBV24-1	TRBJ2-7*01	TRBJ2-7	TRBD1*01	TRBD1	16	19	25	27	2	1	3
684	7.27E-05	TGTGCCAGCAGCTTAACGGGGCAATCACCCCTCCACTTT	CASSLTGQSPLHF	TRBV7-3*01	TRBV7-3	TRBJ1-6*02	TRBJ1-6	TRBD1*01	TRBD1	16	17	21	24	0	2	2
684	7.27E-05	TGCAGCGTTGGCGGGACAGGGGAGTATGGCTACACCTTC	CSVGGTGEYGYTF	TRBV29-1*01	TRBV29-1	TRBJ1-2*01	TRBJ1-2	TRBD1*01	TRBD1	9	12	21	24	2	2	4
684	7.27E-05	TGCAGCGTTGTGGCCCCGTCCTATGGCTACACCTTC	CSVVAPSYGYTF	TRBV29-1*01	TRBV29-1	TRBJ1-2*01	TRBJ1-2	TRBD1*01, TRBD2*01	TRBD1, TRBD2	9	12	16	20	2	3	5
683	7.26E-05	TGTGCCAGCAGCGCGTCCCGGGACAGGGCCAGCTAACTATGGCTACACCTTC	CASSASRDR~PANYGYTF	TRBV9*02, TRBV9*01, TRBV9*03	TRBV9	TRBJ1-2*01	TRBJ1-2	TRBD1*01	TRBD1	12	19	27	32	6	4	10
683	7.26E-05	TGTGCCATCAAGACCGGGACTAGCGGGAGTTGGAATGAGCAGTTCTTC	CAIKTGTSGSWNEQFF	TRBV10-3*01, TRBV10-3*02	TRBV10-3	TRBJ2-1*01	TRBJ2-1	TRBD2*02	TRBD2	9	15	28	33	5	4	9
683	7.26E-05	TGTGCCACCAGAGGACAGGGGAGTAATTCACCCCTCCACTTT	CATRGQGSNSPLHF	TRBV24-1*01	TRBV24-1	TRBJ1-6*01	TRBJ1-6	TRBD1*01	TRBD1	10	12	20	23	1	2	3
683	7.26E-05	TGTGCCAGCAGTGAGTGGCGGGAGGTCTACGAGCAGTACTTC	CASSEWREVYEQYF	TRBV2*01, TRBV2*02, TRBV2*03	TRBV2	TRBJ2-7*01	TRBJ2-7	TRBD2*02	TRBD2	13	17	24	26	3	1	4
683	7.26E-05	TGCGCCAGCAGTTGGGCCGCGAGCTCCTACGAGCAGTACTTC	CASSWAASSYEQYF	TRBV10-2*01	TRBV10-2	TRBJ2-7*01	TRBJ2-7	TRBD1*01, TRBD2*02, TRBD2*01	TRBD1, TRBD2	11	13	16	23	1	6	7
683	7.26E-05	TGCGCCAGCAGTGGCGGGATCAACTATGGCTACACCTTC	CASSGGINYGYTF	TRBV10-2*01	TRBV10-2	TRBJ1-2*01	TRBJ1-2	TRBD2*02	TRBD2	12	13	18	21	0	2	2
683	7.26E-05	TGTGCCAGCAGCTCGACAGATGAAAAACTGTTTTTT	CASSSTDEKLFF	TRBV7-9*03, TRBV7-9*01, TRBV7-9*04, TRBV7-9*02	TRBV7-9	TRBJ1-4*01	TRBJ1-4	TRBD1*01	TRBD1	13	14	18	19	0	0	0
682	7.24E-05	TGTGCCACCAGTGATCCGAGAATGGGTCAGGGCTACGAGCAGTACTTC	CATSDPRMGQGYEQYF	TRBV24-1*01	TRBV24-1	TRBJ2-7*01	TRBJ2-7	TRBD1*01	TRBD1	14	27	31	32	12	0	12
682	7.24E-05	TGTGCCAGCAGCTTAACTGGATCCTCTGGGGCCAACGTCCTGACTTTC	CASSLTGSSGANVLTF	TRBV7-6*01	TRBV7-6	TRBJ2-6*01	TRBJ2-6	TRBD1*01, TRBD2*02, TRBD2*01	TRBD1, TRBD2	14	18	20	23	3	2	5
682	7.24E-05	TGCAGTGTTCAGGGGTATTCACCCCTCCACTTT	CSVQGYSPLHF	TRBV20-1*06, TRBV20-1*03, TRBV20-1*01, TRBV20-1*04, TRBV20-1*05, TRBV20-1*02, TRBV20-1*07	TRBV20-1	TRBJ1-6*02	TRBJ1-6	TRBD1*01	TRBD1	6	9	14	16	2	1	3
681	7.23E-05	TGCAGCGTGCCCCTCTATAGGGGTGAGAAAGAGACCCAGTACTTC	CSVPLYRGEKETQYF	TRBV29-1*01, TRBV29-1*03	TRBV29-1	TRBJ2-5*01	TRBJ2-5	TRBD1*01, TRBD2*02	TRBD1, TRBD2	7	18	22	28	10	5	15
681	7.23E-05	TGTGCCAGCAGCTTGACAGGGAACTATGGCTACACCTTC	CASSLTGNYGYTF	TRBV6-1*01	TRBV6-1	TRBJ1-2*01	TRBJ1-2	TRBD1*01	TRBD1	11	14	20	21	2	0	2
681	7.23E-05	TGTGCCAGCAGTGCGGATTCACCCCTCCACTTT	CASSADSPLHF	TRBV2*01, TRBV2*02, TRBV2*03	TRBV2	TRBJ1-6*02	TRBJ1-6	TRBD2*02, TRBD2*01	TRBD2	12	13	15	16	0	0	0
681	7.23E-05	TGCAGTGCTGAGTCTAACTATGGCTACACCTTC	CSAESNYGYTF	TRBV20-1*06, TRBV20-1*03, TRBV20-1*01, TRBV20-1*04, TRBV20-1*05, TRBV20-1*02, TRBV20-1*07	TRBV20-1	TRBJ1-2*01	TRBJ1-2	TRBD2*02, TRBD2*01	TRBD2	8	9	11	13	0	1	1
680	7.22E-05	TGCAGCGTTACCGGGGACAGGGGGAGAACCTATGGCTACACCTTC	CSVTGDRGRTYGYTF	TRBV29-1*01, TRBV29-1*03	TRBV29-1	TRBJ1-2*01	TRBJ1-2	TRBD1*01	TRBD1	8	13	23	29	4	5	9
680	7.22E-05	TGTGCCAGTCGTAGGGGGGCCTCCTACTACGAGCAGTACTTC	CASRRGASYYEQYF	TRBV12-4*01, TRBV12-3*01	TRBV12-4, TRBV12-3	TRBJ2-7*01	TRBJ2-7	TRBD1*01, TRBD2*01	TRBD1, TRBD2	7	14	19	26	6	6	12
680	7.22E-05	TGTGCCAGCAGACCTGGGACAGGGGGCTATGGCTACACCTTC	CASRPGTGGYGYTF	TRBV7-6*01, TRBV7-6*02	TRBV7-6	TRBJ1-2*01	TRBJ1-2	TRBD1*01	TRBD1	10	15	25	26	4	0	4
680	7.22E-05	TGTGCCACCAGAGATGACAGGCCGTAACTCCCCAGCATTTT	CATRDDR~VTPQHF	TRBV24-1*01	TRBV24-1	TRBJ1-5*01	TRBJ1-5	TRBD1*01	TRBD1	14	15	20	29	0	8	8
680	7.22E-05	TGCGCCAGCAGTGCGACAGGTTCAACTACGAGCAGTACTTC	CASSATG~NYEQYF	TRBV10-1*01	TRBV10-1	TRBJ2-7*01	TRBJ2-7	TRBD1*01	TRBD1	12	14	19	25	1	5	6
680	7.22E-05	TGCAGTGCTAACGCCGGTCACGACTACGAGCAGTACTTC	CSANAGHDYEQYF	TRBV20-1*06, TRBV20-1*03, TRBV20-1*01, TRBV20-1*04, TRBV20-1*05, TRBV20-1*02, TRBV20-1*07	TRBV20-1	TRBJ2-7*01	TRBJ2-7	TRBD1*01, TRBD2*02, TRBD2*01	TRBD1, TRBD2	9	12	14	23	2	8	10
680	7.22E-05	TGCAGTGCCTTATCAGGAGCAGACTACACCTTC	CSALSGADYTF	TRBV20-1*06, TRBV20-1*03, TRBV20-1*01, TRBV20-1*04, TRBV20-1*05, TRBV20-1*02, TRBV20-1*07	TRBV20-1	TRBJ1-2*01	TRBJ1-2	TRBD1*01, TRBD2*02	TRBD1, TRBD2	7	13	16	23	5	6	11
680	7.22E-05	TGCAGCGTTTTGGACACTGAAGCTTTCTTT	CSVLDTEAFF	TRBV29-1*01, TRBV29-1*03	TRBV29-1	TRBJ1-1*01	TRBJ1-1			8	-1	-1	13	-1	-1	4
679	7.21E-05	TGTGCCAGCAGCCCGCAGGTAGCGGGGACCTACGAGCAGTACTTC	CASSPQVAGTYEQYF	TRBV7-2*04, TRBV7-2*01	TRBV7-2	TRBJ2-7*01	TRBJ2-7	TRBD2*01	TRBD2	11	19	26	28	7	1	8
679	7.21E-05	TGTGCCACCAGTGATAGCGGGATCTACGAGCAGTACTTC	CATSDSGIYEQYF	TRBV24-1*01	TRBV24-1	TRBJ2-7*01	TRBJ2-7	TRBD2*02	TRBD2	14	15	21	23	0	1	1
678	7.20E-05	TGTGCCATCAGTGAGTCTAGATCGGGTCGCAATCAGCCCCAGCATTTT	CAISESRSGRNQPQHF	TRBV10-3*01, TRBV10-3*02	TRBV10-3	TRBJ1-5*01	TRBJ1-5	TRBD2*02, TRBD2*01	TRBD2	16	22	25	28	5	2	7
678	7.20E-05	TGTGCCACCCAAAGTAGGTCGGGATACATACGAGCAGTACTTC	CATQSRS~DTYEQYF	TRBV24-1*01	TRBV24-1	TRBJ2-7*01	TRBJ2-7	TRBD2*02	TRBD2	8	19	23	28	10	4	14
678	7.20E-05	TGTGCCAGCAGCTTAGGTTTCTGGGGCCAACGTCCTGACTTTC	CASSLGF~GANVLTF	TRBV7-9*01, TRBV7-9*02	TRBV7-9	TRBJ2-6*01	TRBJ2-6	TRBD1*01, TRBD2*02	TRBD1, TRBD2	15	-1	-1	19	-1	-1	3
678	7.20E-05	TGCAGTGCTAGAGGTCAGAACTATGGCTACACCTTC	CSARGQNYGYTF	TRBV20-1*01, TRBV20-1*04, TRBV20-1*05, TRBV20-1*07	TRBV20-1	TRBJ1-2*01	TRBJ1-2	TRBD1*01, TRBD2*02, TRBD2*01	TRBD1, TRBD2	12	15	17	18	2	0	2
678	7.20E-05	TGTGCCAGCAGCTTAACCTACGAGCAGTACTTC	CASSLTYEQYF	TRBV7-2*04, TRBV7-2*01	TRBV7-2	TRBJ2-7*01	TRBJ2-7			14	-1	-1	16	-1	-1	1
677	7.19E-05	TGTGCCATCACCATCGACGCGGGGGCATCCTACGAGCAGTACTTC	CAITIDAGASYEQYF	TRBV10-3*01, TRBV10-3*02	TRBV10-3	TRBJ2-7*01	TRBJ2-7	TRBD2*01	TRBD2	9	18	24	27	8	2	10
677	7.19E-05	TGTGCCACCAGTGACCGGACTAGCGGGACCTACGAGCAGTACTTC	CATSDRTSGTYEQYF	TRBV24-1*01	TRBV24-1	TRBJ2-7*01	TRBJ2-7	TRBD2*02	TRBD2	13	16	27	28	2	0	2
677	7.19E-05	TGTGCCATCAGTGAGTCGACCCAAAGGTCCGAGCAGTACTTC	CAISESTQRSEQYF	TRBV10-3*01, TRBV10-3*02	TRBV10-3	TRBJ2-7*01	TRBJ2-7	TRBD1*01, TRBD2*02, TRBD2*01	TRBD1, TRBD2	16	24	26	29	7	2	9
677	7.19E-05	TGCAGTGCGGCCGGGGCCTCCGAGGCTGAAGCTTTCTTT	CSAAGASEAEAFF	TRBV20-1*06, TRBV20-1*03, TRBV20-1*01, TRBV20-1*04, TRBV20-1*05, TRBV20-1*02, TRBV20-1*07	TRBV20-1	TRBJ1-1*01	TRBJ1-1	TRBD1*01, TRBD2*02, TRBD2*01	TRBD1, TRBD2	7	12	16	25	4	8	12
677	7.19E-05	TGCAGTGCCACGGACGGCCCTACGTGGGCTACACCTTC	CSATDG~YVGYTF	TRBV20-1*06, TRBV20-1*03, TRBV20-1*01, TRBV20-1*04, TRBV20-1*05, TRBV20-1*02, TRBV20-1*07	TRBV20-1	TRBJ1-2*01	TRBJ1-2	TRBD1*01, TRBD2*02, TRBD2*01	TRBD1, TRBD2	7	11	14	26	3	11	14
676	7.18E-05	TGTGCCACCAGTGATTCCGGGGACACCTCCCCCTACGAGCAGTACTTC	CATSDSGDTSPYEQYF	TRBV24-1*01	TRBV24-1	TRBJ2-7*01	TRBJ2-7	TRBD1*01, TRBD2*02	TRBD1, TRBD2	15	19	24	31	3	6	9
676	7.18E-05	TGTGCCAGCCGCCGTGAGGGGACACCAAACTACGAGCAGTACTTC	CASRREGTPNYEQYF	TRBV2*01, TRBV2*02, TRBV2*03	TRBV2	TRBJ2-7*01	TRBJ2-7	TRBD1*01	TRBD1	8	18	23	29	9	5	14
676	7.18E-05	TGCAGTGCCAGGGCCGGGCAGAATAGCGGTTCACCCCTCCACTTT	CSARAGQNSGSPLHF	TRBV20-1*01, TRBV20-1*04, TRBV20-1*05, TRBV20-1*07	TRBV20-1	TRBJ1-6*01	TRBJ1-6	TRBD2*02, TRBD2*01	TRBD2	7	23	28	29	15	0	15
675	7.17E-05	TGTGCCAGCAGCTTTGACAGGGACAAGAGCAATCAGCCCCAGCATTTT	CASSFDRDKSNQPQHF	TRBV7-3*05, TRBV7-3*01	TRBV7-3	TRBJ1-5*01	TRBJ1-5	TRBD1*01	TRBD1	13	15	21	27	1	5	6
675	7.17E-05	TGTGCCAGCAGCCAAGATCAAGGGGGCACCGGGGAGCTGTTTTTT	CASSQDQGGTGELFF	TRBV4-2*01	TRBV4-2	TRBJ2-2*01	TRBJ2-2	TRBD1*01	TRBD1	16	20	25	26	3	0	3
674	7.16E-05	TGCGCCAGCCGTTCAGGCAATGAGCAGTTCTTC	CASRSGNEQFF	TRBV10-1*02, TRBV10-1*01	TRBV10-1	TRBJ2-1*01	TRBJ2-1	TRBD1*01	TRBD1	8	13	16	17	4	0	4
673	7.15E-05	TGCAGTGCTAGAGGGGCAGGGGTAGGAAACACCATATATTTT	CSARGAGVGNTIYF	TRBV20-1*01, TRBV20-1*04, TRBV20-1*05, TRBV20-1*07	TRBV20-1	TRBJ1-3*01	TRBJ1-3	TRBD1*01	TRBD1	12	16	21	24	3	2	5
673	7.15E-05	TGCAGTGCTAGTGACCAGGCGGGTTCACCCCTCCACTTT	CSASDQAGSPLHF	TRBV20-1*01, TRBV20-1*04, TRBV20-1*05, TRBV20-1*07	TRBV20-1	TRBJ1-6*01	TRBJ1-6	TRBD2*02, TRBD2*01	TRBD2	11	18	22	23	6	0	6
673	7.15E-05	TGCAGTGCTAGGGAAGATGGCTACACCTTC	CSAREDGYTF	TRBV20-1*01, TRBV20-1*04, TRBV20-1*05, TRBV20-1*07	TRBV20-1	TRBJ1-2*01	TRBJ1-2	TRBD1*01, TRBD2*02, TRBD2*01	TRBD1, TRBD2	10	11	13	16	0	2	2
672	7.14E-05	TGTGCCAGCAGCTTAGAAGCGGGGGGTATATACGAGCAGTACTTC	CASSLEAGGIYEQYF	TRBV7-6*01	TRBV7-6	TRBJ2-7*01	TRBJ2-7	TRBD2*01	TRBD2	15	17	25	30	1	4	5
672	7.14E-05	TGCAGCGTTACGACAGGGTAAGCCTATAATTCACCCCTCCACTTT	CSVTTG*AYNSPLHF	TRBV29-1*01, TRBV29-1*03	TRBV29-1	TRBJ1-6*02	TRBJ1-6	TRBD1*01	TRBD1	8	11	17	22	2	4	6
672	7.14E-05	TGTGCCACCAGCCCGGGACGGTACTATGGCTACACCTTC	CATSPGRYYGYTF	TRBV24-1*01	TRBV24-1	TRBJ1-2*01	TRBJ1-2	TRBD1*01, TRBD2*02, TRBD2*01	TRBD1, TRBD2	10	14	18	22	3	3	6
672	7.14E-05	TGCAGTGCTAGTAGTCGGAGCTATGGCTACACCTTC	CSASSRSYGYTF	TRBV20-1*01, TRBV20-1*04, TRBV20-1*05, TRBV20-1*07	TRBV20-1	TRBJ1-2*01	TRBJ1-2	TRBD2*02, TRBD2*01	TRBD2	11	16	19	20	4	0	4
671	7.13E-05	TGTGCCATCAGTGAGTAAACACACTAGCGGGAGCGTTACGAGCAGTACTTC	CAISE*TH*RERYEQYF	TRBV10-3*01, TRBV10-3*02	TRBV10-3	TRBJ2-7*01	TRBJ2-7	TRBD2*02	TRBD2	15	22	32	36	6	3	9
671	7.13E-05	TGTGCCAGCAGCTTAGGTAGCGGGAGGGTTCAAGAGACCCAGTACTTC	CASSLGSGRVQETQYF	TRBV7-2*04, TRBV7-2*01	TRBV7-2	TRBJ2-5*01	TRBJ2-5	TRBD2*02	TRBD2	15	17	27	30	1	2	3
671	7.13E-05	TGTGCCAGCAGCTTAGGTAGACAGGGTTGGTCACCCCTCCACTTT	CASSLGRQGWSPLHF	TRBV7-8*01	TRBV7-8	TRBJ1-6*02	TRBJ1-6	TRBD1*01	TRBD1	15	19	25	30	3	4	7
671	7.13E-05	TGCAGTGCTAGAATCGACAGGACCAATTCACCCCTCCACTTT	CSARIDRTNSPLHF	TRBV20-1*01, TRBV20-1*04, TRBV20-1*05, TRBV20-1*07	TRBV20-1	TRBJ1-6*02	TRBJ1-6	TRBD1*01	TRBD1	4	15	20	24	10	3	13
671	7.13E-05	TGTGCCATCAGTGATACTGGCTCCGAGCAGTACTTC	CAISDTGSEQYF	TRBV10-3*01, TRBV10-3*02	TRBV10-3	TRBJ2-7*01	TRBJ2-7	TRBD1*01, TRBD2*02, TRBD2*01	TRBD1, TRBD2	13	18	20	23	4	2	6
671	7.13E-05	TGTGCCACCAGTGGGGGAGACTACGAGCAGTACTTC	CATSGGDYEQYF	TRBV24-1*01	TRBV24-1	TRBJ2-7*01	TRBJ2-7	TRBD2*02	TRBD2	12	14	18	20	1	1	2
670	7.12E-05	TGTGCCACCAGTGACACCGGGACACTCTCCTACGAGCAGTACTTC	CATSDTGTLSYEQYF	TRBV24-1*01	TRBV24-1	TRBJ2-7*01	TRBJ2-7	TRBD1*01	TRBD1	13	18	23	26	4	2	6
670	7.12E-05	TGTGCCAGCAGTTTCAGACAGACCTCCTACGAGCAGTACTTC	CASSFRQTSYEQYF	TRBV6-5*01	TRBV6-5	TRBJ2-7*01	TRBJ2-7	TRBD1*01	TRBD1	12	16	20	23	3	2	5
670	7.12E-05	TGCAGCGTTGTGTCCGGGGGGACGTACGAGCAGTACTTC	CSVVSGGTYEQYF	TRBV29-1*01	TRBV29-1	TRBJ2-7*01	TRBJ2-7	TRBD2*01	TRBD2	9	14	20	24	4	3	7
669	7.11E-05	TGTGCCATCAGTGGCCCGACAGGGACCAGCTACGAGCAGTACTTC	CAISGPTGTSYEQYF	TRBV10-3*01, TRBV10-3*02	TRBV10-3	TRBJ2-7*01	TRBJ2-7	TRBD1*01	TRBD1	12	17	23	29	4	5	9
669	7.11E-05	TGTGCCAGCAGCACTCGGGACAGTTTGAACACTGAAGCTTTCTTT	CASSTRDSLNTEAFF	TRBV7-9*03, TRBV7-9*01, TRBV7-9*04, TRBV7-9*02	TRBV7-9	TRBJ1-1*01	TRBJ1-1	TRBD1*01	TRBD1	11	16	22	25	4	2	6
669	7.11E-05	TGTGCCAGCAGCCTGGACAGGGGGAACTATGGCTACACCTTC	CASSLDRGNYGYTF	TRBV2*01, TRBV2*02, TRBV2*03	TRBV2	TRBJ1-2*01	TRBJ1-2	TRBD1*01	TRBD1	10	14	23	24	3	0	3
669	7.11E-05	TGTGCCATCAGTGACCCGACAGCTCACGAGCAGTACTTC	CAISDPTAHEQYF	TRBV10-3*01, TRBV10-3*02	TRBV10-3	TRBJ2-7*01	TRBJ2-7	TRBD1*01	TRBD1	13	17	21	25	3	3	6
669	7.11E-05	TGTGCCACCAGTGATGGTGGTCAGCCCCAGCATTTT	CATSDGGQPQHF	TRBV24-1*01	TRBV24-1	TRBJ1-5*01	TRBJ1-5	TRBD1*01, TRBD2*02, TRBD2*01	TRBD1, TRBD2	14	-1	-1	20	-1	-1	5
669	7.11E-05	TGTGCCAGTAATGGGTATATCTACGAGCAGTACTTC	CASNGYIYEQYF	TRBV19*01, TRBV19*03, TRBV19*02	TRBV19	TRBJ2-7*01	TRBJ2-7	TRBD1*01, TRBD2*02, TRBD2*01	TRBD1, TRBD2	9	12	14	20	2	5	7
669	7.11E-05	TGCAGTGCTCGCCCAACAGATACGCAGTATTTT	CSARPTDTQYF	TRBV20-1*06, TRBV20-1*03, TRBV20-1*01, TRBV20-1*04, TRBV20-1*05, TRBV20-1*02, TRBV20-1*07	TRBV20-1	TRBJ2-3*01	TRBJ2-3	TRBD1*01	TRBD1	8	10	13	15	1	1	2
668	7.10E-05	TGTGCCAGCAGCGGACGCCTCGTAAGGGGACAGGGGGCTACGAGCAGTACTTC	CASSGRLVR~TGGYEQYF	TRBV9*02, TRBV9*01	TRBV9	TRBJ2-7*01	TRBJ2-7	TRBD1*01	TRBD1	12	26	36	37	13	0	13
668	7.10E-05	TGCGCCAGCAGTATCGCCGGGACAGTTGATGAGCAGTTCTTC	CASSIAGTVDEQFF	TRBV10-2*01	TRBV10-2	TRBJ2-1*01	TRBJ2-1	TRBD1*01	TRBD1	11	18	24	28	6	3	9
668	7.10E-05	TGTGCCATCAGGGGAGACAGGGGGCCCGGCTACACCTTC	CAIRGDRGPGYTF	TRBV10-3*01, TRBV10-3*02	TRBV10-3	TRBJ1-2*01	TRBJ1-2	TRBD1*01	TRBD1	10	15	24	27	4	2	6
668	7.10E-05	TGTGCCACCAGTCCCCGGAATAATCAGCCCCAGCATTTT	CATSPRNNQPQHF	TRBV24-1*01	TRBV24-1	TRBJ1-5*01	TRBJ1-5	TRBD2*01	TRBD2	11	12	16	21	0	4	4
667	7.09E-05	TGTGCCAGCAGCTTGGGGACAGGTGGGGGCTACGAGCAGTACTTC	CASSLGTGGGYEQYF	TRBV5-6*01	TRBV5-6	TRBJ2-7*01	TRBJ2-7	TRBD1*01	TRBD1	15	16	22	29	0	6	6
667	7.09E-05	TGTGCCATCGGGTGGCGGCCGGAAGGCGAGCAGTACTTC	CAIGWRPEGEQYF	TRBV10-3*01, TRBV10-3*02	TRBV10-3	TRBJ2-7*01	TRBJ2-7	TRBD2*02, TRBD2*01	TRBD2	8	14	17	26	5	8	13
667	7.09E-05	TGCAGTGCTCAGGAACACTACGAGCAGTACTTC	CSAQEHYEQYF	TRBV20-1*06, TRBV20-1*03, TRBV20-1*01, TRBV20-1*04, TRBV20-1*05, TRBV20-1*02, TRBV20-1*07	TRBV20-1	TRBJ2-7*01	TRBJ2-7	TRBD1*01	TRBD1	8	9	12	17	0	4	4
666	7.07E-05	TGTGCCACGACAGGGAGGCAGGGCTCCTACGAGCAGTACTTC	CATTGRQGSYEQYF	TRBV10-3*01, TRBV10-3*02	TRBV10-3	TRBJ2-7*01	TRBJ2-7	TRBD1*01	TRBD1	6	8	14	23	1	8	9
666	7.07E-05	TGTGCCATCAGTGGCCCTTCCTACGAGCAGTACTTC	CAISGPSYEQYF	TRBV10-3*01, TRBV10-3*02	TRBV10-3	TRBJ2-7*01	TRBJ2-7	TRBD1*01, TRBD2*02	TRBD1, TRBD2	12	13	16	18	0	1	1
666	7.07E-05	TGCAGTGCCGACCGGACTAGCGGAGAGCAGTACTTC	CSADRTSGEQYF	TRBV20-1*06, TRBV20-1*03, TRBV20-1*01, TRBV20-1*04, TRBV20-1*05, TRBV20-1*02, TRBV20-1*07	TRBV20-1	TRBJ2-7*01	TRBJ2-7	TRBD2*02, TRBD2*01	TRBD2	7	13	22	24	5	1	6
665	7.06E-05	TGCAGTGCTCGTCCCGGGACAGTGAACACTGAAGCTTTCTTT	CSARPGTVNTEAFF	TRBV20-1*06, TRBV20-1*03, TRBV20-1*01, TRBV20-1*04, TRBV20-1*05, TRBV20-1*02, TRBV20-1*07	TRBV20-1	TRBJ1-1*01	TRBJ1-1	TRBD1*01	TRBD1	8	15	21	22	6	0	6
665	7.06E-05	TGCAGTGCTAGAGTAATCGGAGGCTACACCTTC	CSARVIGGYTF	TRBV20-1*01, TRBV20-1*04, TRBV20-1*05, TRBV20-1*07	TRBV20-1	TRBJ1-2*01	TRBJ1-2	TRBD1*01, TRBD2*02, TRBD2*01	TRBD1, TRBD2	12	18	20	21	5	0	5
664	7.05E-05	TGTGCCACCAGTGATTGCAGGGGCGAGTAACTATGGCTACACCTTC	CATSDCRG~SNYGYTF	TRBV24-1*01	TRBV24-1	TRBJ1-2*01	TRBJ1-2	TRBD1*01	TRBD1	15	17	22	27	1	4	5
664	7.05E-05	TGTGCCACGGCTGACGGGAGTTTGTACGAGCAGTACTTC	CATADGSLYEQYF	TRBV10-3*01, TRBV10-3*02	TRBV10-3	TRBJ2-7*01	TRBJ2-7	TRBD2*02	TRBD2	6	14	19	24	7	4	11
663	7.04E-05	TGCAGCGTTGTATCCCCCAGGACAGGGCATTATGGCTACACCTTC	CSVVSPRTGHYGYTF	TRBV29-1*01	TRBV29-1	TRBJ1-2*01	TRBJ1-2	TRBD1*01	TRBD1	9	19	26	30	9	3	12
663	7.04E-05	TGTGCCATCAGTGAAGGGGCGGGGGCCTACGAGCAGTACTTC	CAISEGAGAYEQYF	TRBV10-3*01, TRBV10-3*02	TRBV10-3	TRBJ2-7*01	TRBJ2-7	TRBD2*01	TRBD2	13	18	24	25	4	0	4
663	7.04E-05	TGCAGTGCTACTCGGACAACCGGTAATTCACCCCTCCACTTT	CSATRTTGNSPLHF	TRBV20-1*01, TRBV20-1*04, TRBV20-1*05, TRBV20-1*07	TRBV20-1	TRBJ1-6*02	TRBJ1-6	TRBD1*01	TRBD1	9	13	17	23	3	5	8
663	7.04E-05	TGCAGCGTTGAAGATGGCGGACAGGGGAGTGGCTACACCTTC	CSVEDGGQGSGYTF	TRBV29-1*01	TRBV29-1	TRBJ1-2*01	TRBJ1-2	TRBD1*01	TRBD1	13	18	26	29	4	2	6
663	7.04E-05	TGCAGCGTTAAGACTAGCGGGAGCCATGAGCAGTTCTTC	CSVKTSGSHEQFF	TRBV29-1*01	TRBV29-1	TRBJ2-1*01	TRBJ2-1	TRBD2*02	TRBD2	8	11	22	25	2	2	4
663	7.04E-05	TGTGCCAGCAGCCGCGGGAACTATGGCTACACCTTC	CASSRGNYGYTF	TRBV6-5*01	TRBV6-5	TRBJ1-2*01	TRBJ1-2	TRBD2*02, TRBD2*01	TRBD2	11	13	17	18	1	0	1
662	7.03E-05	TGTGCCACCAGTGAATACTGCCAGGGGAAGGGCAGCCCCAGCATTTT	CATSEYCQ~EGQPQHF	TRBV24-1*01	TRBV24-1	TRBJ1-5*01	TRBJ1-5	TRBD1*01	TRBD1	13	21	26	32	7	5	12
662	7.03E-05	TGTGCCACCAGTCGGGGGGGTAGCGCTAACTATGGCTACACCTTC	CATSRGGSANYGYTF	TRBV24-1*01	TRBV24-1	TRBJ1-2*01	TRBJ1-2	TRBD2*01	TRBD2	11	12	19	25	0	5	5
662	7.03E-05	TGTGCCACCAGTGATTTTGGGACAGGCACAGATACGCAGTATTTT	CATSDFGTGTDTQYF	TRBV24-1*01	TRBV24-1	TRBJ2-3*01	TRBJ2-3	TRBD1*01	TRBD1	16	18	24	25	1	0	1
662	7.03E-05	TGTGCCATCAGTGATTCGGGGAGAGGTGACGAGCAGTACTTC	CAISDSGRGDEQYF	TRBV10-3*01, TRBV10-3*02	TRBV10-3	TRBJ2-7*01	TRBJ2-7	TRBD2*02, TRBD2*01	TRBD2	13	18	22	28	4	5	9
662	7.03E-05	TGCGCCACCGCAGACGGCCGAGGACTGGCGAGCAGTACTTC	CATADGR~TGEQYF	TRBV10-1*02, TRBV10-1*01	TRBV10-1	TRBJ2-7*01	TRBJ2-7	TRBD2*02, TRBD2*01	TRBD2	6	21	25	28	14	2	16
662	7.03E-05	TGTGCCAGCAGCTTAGCGGGGGGCGGAAAACTGTTTTTT	CASSLAGGGKLFF	TRBV7-6*01	TRBV7-6	TRBJ1-4*01	TRBJ1-4	TRBD1*01, TRBD2*01	TRBD1, TRBD2	16	18	23	26	1	2	3
662	7.03E-05	TGCAGTGCTGGGGGACGGACGATCTATGGCTACACCTTC	CSAGGRTIYGYTF	TRBV20-1*01, TRBV20-1*04, TRBV20-1*05, TRBV20-1*07	TRBV20-1	TRBJ1-2*01	TRBJ1-2	TRBD1*01, TRBD2*02, TRBD2*01	TRBD1, TRBD2	8	11	15	23	2	7	9
662	7.03E-05	TGCAGTGCCCGACAAGGTTCCTATGGCTACACCTTC	CSARQGSYGYTF	TRBV20-1*06, TRBV20-1*03, TRBV20-1*01, TRBV20-1*04, TRBV20-1*05, TRBV20-1*02, TRBV20-1*07	TRBV20-1	TRBJ1-2*01	TRBJ1-2	TRBD1*01	TRBD1	7	10	13	20	2	6	8
662	7.03E-05	TGCAGCGTTGAAGGAGCGTCCTATGGCTACACCTTC	CSVEGASYGYTF	TRBV29-1*01	TRBV29-1	TRBJ1-2*01	TRBJ1-2	TRBD2*02, TRBD2*01	TRBD2	12	14	17	20	1	2	3
661	7.02E-05	TGCAGTGCGTCACACAGGGGTGAGGCAGATACGCAGTATTTT	CSASHRGEADTQYF	TRBV20-1*06, TRBV20-1*03, TRBV20-1*01, TRBV20-1*04, TRBV20-1*05, TRBV20-1*02, TRBV20-1*07	TRBV20-1	TRBJ2-3*01	TRBJ2-3	TRBD1*01	TRBD1	7	13	19	25	5	5	10
661	7.02E-05	TGCGCCACCAGGGGACAGGTGATGCCTACGAGCAGTACTTC	CATRGQV~AYEQYF	TRBV10-1*02, TRBV10-1*01	TRBV10-1	TRBJ2-7*01	TRBJ2-7	TRBD1*01	TRBD1	10	11	18	24	0	5	5
661	7.02E-05	TGCGCCAGCAGTGTCGGTCCGTCAATCAGCCCCAGCATTTT	CASSVGP~NQPQHF	TRBV10-1*02, TRBV10-1*01	TRBV10-1	TRBJ1-5*01	TRBJ1-5	TRBD1*01, TRBD2*02, TRBD2*01	TRBD1, TRBD2	12	16	19	22	3	2	5
661	7.02E-05	TGCGCCAGCAGTGACGGTTTCACCCTCCACTTT	CASSDGFTLHF	TRBV10-1*02, TRBV10-1*01	TRBV10-1	TRBJ1-6*01	TRBJ1-6	TRBD2*02, TRBD2*01	TRBD2	13	14	16	22	0	5	5
660	7.01E-05	TGTGCCAGCAGCGCAAAGAAACCGCAAACGACAGGCGCTCTATTATGGCTACACCTTC	CASSAKKPQT~QALYYGYTF	TRBV7-7*01, TRBV7-7*02	TRBV7-7	TRBJ1-2*01	TRBJ1-2	TRBD1*01	TRBD1	11	29	34	43	17	8	25
660	7.01E-05	TGTGCCAGCAGCCCCCAAGGGACTAGCGGGGGGAACACCGGGGAGCTGTTTTTT	CASSPQGTSGGNTGELFF	TRBV7-9*03, TRBV7-9*01, TRBV7-9*04, TRBV7-9*02	TRBV7-9	TRBJ2-2*01	TRBJ2-2	TRBD2*01	TRBD2	11	18	31	32	6	0	6
660	7.01E-05	TGTGCCAGCAGCGTAGCTATAGCGGGATACAATGAGCAGTTCTTC	CASSVAIAGYNEQFF	TRBV9*02, TRBV9*01	TRBV9	TRBJ2-1*01	TRBJ2-1	TRBD2*02	TRBD2	15	19	26	27	3	0	3
660	7.01E-05	TGCAGTGCTAGAGAGGGCAGGGGCTTGGAGACCCAGTACTTC	CSAREGRGLETQYF	TRBV20-1*01, TRBV20-1*05, TRBV20-1*07	TRBV20-1	TRBJ2-5*01	TRBJ2-5	TRBD1*01	TRBD1	13	17	22	27	3	4	7
660	7.01E-05	TGTGCCAGCAGTTTAGCGAAAAGGGAGCAGTTCTTC	CASSLAKREQFF	TRBV12-4*01, TRBV12-3*01	TRBV12-4, TRBV12-3	TRBJ2-1*01	TRBJ2-1	TRBD1*01, TRBD2*02	TRBD1, TRBD2	11	13	17	24	1	6	7
659	7.00E-05	TGTGCCACCAGTGATTTGCTCCCGGGAGAGGACTAGGGAGCAGTACTTC	CATSDLLP~ERTREQYF	TRBV24-1*01	TRBV24-1	TRBJ2-7*01	TRBJ2-7	TRBD2*02, TRBD2*01	TRBD2	17	29	35	37	11	1	12
659	7.00E-05	TGTGCCAGCAGCTCTACCGTGGGCGGGGAAAAGACCCAGTACTTC	CASSSTVGGEKTQYF	TRBV7-2*04, TRBV7-2*01	TRBV7-2	TRBJ2-5*01	TRBJ2-5	TRBD2*01	TRBD2	12	22	27	31	9	3	12
659	7.00E-05	TGCGCCAGCAGTGATGCGGAAATTATAATGAAAAACTGTTTTTT	CASSDAE~YNEKLFF	TRBV10-1*02, TRBV10-1*01	TRBV10-1	TRBJ1-4*01	TRBJ1-4	TRBD2*02, TRBD2*01	TRBD2	13	15	18	25	1	6	7
659	7.00E-05	TGCGCCAGCACCCCCAGGAGCGGAAACTATGGCTACACCTTC	CASTPRSGNYGYTF	TRBV10-2*01	TRBV10-2	TRBJ1-2*01	TRBJ1-2	TRBD1*01, TRBD2*02, TRBD2*01	TRBD1, TRBD2	9	10	14	24	0	9	9
659	7.00E-05	TGCAGTGCTTCCCAGACAAGTTCTTCACCCCTCCACTTT	CSASQTSSSPLHF	TRBV20-1*06, TRBV20-1*03, TRBV20-1*01, TRBV20-1*04, TRBV20-1*05, TRBV20-1*02, TRBV20-1*07	TRBV20-1	TRBJ1-6*02	TRBJ1-6	TRBD1*01, TRBD2*02, TRBD2*01	TRBD1, TRBD2	8	14	17	23	5	5	10
659	7.00E-05	TGTGCCACCAGTAGGGGGAGCCTACGAGCAGTACTTC	CATSRG~AYEQYF	TRBV24-1*01	TRBV24-1	TRBJ2-7*01	TRBJ2-7	TRBD1*01	TRBD1	11	12	17	20	0	2	2
658	6.99E-05	TGTGCCATCAGTTGGACTAGCGGGGGGCATGGCACAGATACGCAGTATTTT	CAISWTSGGHGTDTQYF	TRBV10-3*01, TRBV10-3*02	TRBV10-3	TRBJ2-3*01	TRBJ2-3	TRBD2*01	TRBD2	11	13	26	31	1	4	5
658	6.99E-05	TGTGCCACCAGTGAGGGGGACAGGGGCTACGAGCAGTACTTC	CATSEGDRGYEQYF	TRBV24-1*01	TRBV24-1	TRBJ2-7*01	TRBJ2-7	TRBD1*01	TRBD1	13	16	25	26	2	0	2
658	6.99E-05	TGTGCCAGCAGCCCCCGAACGGATACGCAGTATTTT	CASSPRTDTQYF	TRBV7-9*03, TRBV7-9*01, TRBV7-9*04, TRBV7-9*02	TRBV7-9	TRBJ2-3*01	TRBJ2-3	TRBD2*01	TRBD2	11	12	16	21	0	4	4
657	6.98E-05	TGTGCCACCAGTGAACGAAGGGACCGATTTATAATTCACCCCTCCACTTT	CATSERRD~IYNSPLHF	TRBV24-1*01	TRBV24-1	TRBJ1-6*01	TRBJ1-6	TRBD1*01, TRBD2*02, TRBD2*01	TRBD1, TRBD2	13	19	23	29	5	5	10
657	6.98E-05	TGTGCCAGCAGCTTAGCACTAGCGGGTTCCTGGATTCACCCCTCCACTTT	CASSLALA~FLDSPLHF	TRBV7-6*01	TRBV7-6	TRBJ1-6*02	TRBJ1-6	TRBD2*02, TRBD2*01	TRBD2	16	17	25	33	0	7	7
657	6.98E-05	TGTGCCATCTCCGACCCCGGGTTTGAAGATGGCTACGAGCAGTACTTC	CAISDPGFEDGYEQYF	TRBV10-3*01, TRBV10-3*02	TRBV10-3	TRBJ2-7*01	TRBJ2-7	TRBD2*01	TRBD2	8	14	18	32	5	13	18
657	6.98E-05	TGTGCCACCAGTGAAAGTTTGGGGGCTGGAACGAGCAGTACTTC	CATSESL~GWNEQYF	TRBV24-1*01	TRBV24-1	TRBJ2-7*01	TRBJ2-7	TRBD1*01	TRBD1	13	20	25	30	6	4	10
657	6.98E-05	TGTGCCACCAGTGAGTACAGCCTAAACTATGGCTACACCTTC	CATSEYSLNYGYTF	TRBV24-1*01	TRBV24-1	TRBJ1-2*01	TRBJ1-2	TRBD1*01	TRBD1	13	16	19	24	2	4	6
656	6.97E-05	TGTGCCAGCAGTTACTTCCGGACAGGGACGGACAAATCAGCCCCAGCATTTT	CASSYFRTG~RTNQPQHF	TRBV6-3*01, TRBV6-2*01	TRBV6-3, TRBV6-2	TRBJ1-5*01	TRBJ1-5	TRBD1*01	TRBD1	12	19	26	34	6	7	13
656	6.97E-05	TGTGCCATCAGTTCCGGGACTAGCGGAACCTACGAGCAGTACTTC	CAISSGTSGTYEQYF	TRBV10-3*01, TRBV10-3*02	TRBV10-3	TRBJ2-7*01	TRBJ2-7	TRBD2*02, TRBD2*01	TRBD2	11	15	25	28	3	2	5
656	6.97E-05	TGTGCCATCATTGGTTGGGGCAGGACCCCTACGAGCAGTACTTC	CAIIGWG~DPYEQYF	TRBV10-3*01, TRBV10-3*02	TRBV10-3	TRBJ2-7*01	TRBJ2-7	TRBD1*01	TRBD1	9	16	20	27	6	6	12
656	6.97E-05	TGTGCCAGCAGCTTAGGACAGGGTTATTCACCCCTCCACTTT	CASSLGQGYSPLHF	TRBV7-6*01	TRBV7-6	TRBJ1-6*01	TRBJ1-6	TRBD1*01	TRBD1	15	16	22	25	0	2	2
656	6.97E-05	TGCGCCAGCAGTGAGTCGATTGTTGGTCAGCCCCAGCATTTT	CASSESIVGQPQHF	TRBV10-2*01	TRBV10-2	TRBJ1-5*01	TRBJ1-5	TRBD1*01	TRBD1	16	20	22	26	3	3	6
656	6.97E-05	TGTGCCATCAGTGATACAGTACCTTACGAGCAGTACTTC	CAISDTVPYEQYF	TRBV10-3*01, TRBV10-3*02	TRBV10-3	TRBJ2-7*01	TRBJ2-7	TRBD1*01	TRBD1	13	15	18	24	1	5	6
655	6.96E-05	TGTGCCATCAGTGAGTCGGCCTCGACAAGCATCTATGGCTACACCTTC	CAISESASTSIYGYTF	TRBV10-3*01, TRBV10-3*02	TRBV10-3	TRBJ1-2*01	TRBJ1-2	TRBD1*01, TRBD2*02	TRBD1, TRBD2	16	23	26	32	6	5	11
655	6.96E-05	TGTGCCACCAGTGCTCTCCCCTAGAGACAGGGCTACGAGCAGTACTTC	CATSALP*RQGYEQYF	TRBV24-1*01	TRBV24-1	TRBJ2-7*01	TRBJ2-7	TRBD1*01	TRBD1	12	25	31	32	12	0	12
655	6.96E-05	TGCGCCAGCAGTGAGACCATACAGAGGAGCTCCTACGAGCAGTACTTC	CASSETIQRSSYEQYF	TRBV10-2*01	TRBV10-2	TRBJ2-7*01	TRBJ2-7	TRBD1*01, TRBD2*02	TRBD1, TRBD2	14	20	23	29	5	5	10
655	6.96E-05	TGTGCCACCAGTGTGTCGGGCTCTGGGGCCAACGTCCTGACTTTC	CATSVSGSGANVLTF	TRBV24-1*01	TRBV24-1	TRBJ2-6*01	TRBJ2-6	TRBD1*01, TRBD2*02, TRBD2*01	TRBD1, TRBD2	12	13	16	20	0	3	3
655	6.96E-05	TGCAGTGCTGGGACAGGTCTACGAAATTCACCCCTCCACTTT	CSAGTGLRNSPLHF	TRBV20-1*06, TRBV20-1*03, TRBV20-1*01, TRBV20-1*04, TRBV20-1*05, TRBV20-1*02, TRBV20-1*07	TRBV20-1	TRBJ1-6*01	TRBJ1-6	TRBD1*01	TRBD1	8	9	16	24	0	7	7
655	6.96E-05	TGCAGCGTTGTGCGTTGACGGCAACTACGAGCAGTACTTC	CSVVR*R~NYEQYF	TRBV29-1*01	TRBV29-1	TRBJ2-7*01	TRBJ2-7	TRBD1*01, TRBD2*02, TRBD2*01	TRBD1, TRBD2	9	16	18	24	6	5	11
655	6.96E-05	TGTGCCAGCAGACAGGGGATTGGTTCACCCCTCCACTTT	CASRQGIGSPLHF	TRBV7-2*04, TRBV7-2*01	TRBV7-2	TRBJ1-6*02	TRBJ1-6	TRBD1*01	TRBD1	10	11	17	23	0	5	5
655	6.96E-05	TGCAGTGCTACCAGACAGGGAGGTGGCTACACCTTC	CSATRQGGGYTF	TRBV20-1*06, TRBV20-1*03, TRBV20-1*01, TRBV20-1*04, TRBV20-1*05, TRBV20-1*02, TRBV20-1*07	TRBV20-1	TRBJ1-2*01	TRBJ1-2	TRBD1*01	TRBD1	9	13	19	23	3	3	6
655	6.96E-05	TGCAGTGCTAGGGGCGATATCGACGAGCAGTACTTC	CSARGDIDEQYF	TRBV20-1*01, TRBV20-1*04, TRBV20-1*05, TRBV20-1*07	TRBV20-1	TRBJ2-7*01	TRBJ2-7	TRBD1*01	TRBD1	10	11	14	22	0	7	7
654	6.95E-05	TGCGCCAGCAGTGAGGCGCGTCACATTCTCCTACGAGCAGTACTTC	CASSEARH~FSYEQYF	TRBV10-2*01	TRBV10-2	TRBJ2-7*01	TRBJ2-7	TRBD1*01, TRBD2*02, TRBD2*01	TRBD1, TRBD2	14	22	24	27	7	2	9
654	6.95E-05	TGTGCCAGCAGCCTAGGCGGTGTGTGGGATTCACCCCTCCACTTT	CASSLGGVWDSPLHF	TRBV7-2*04, TRBV7-2*01	TRBV7-2	TRBJ1-6*01	TRBJ1-6	TRBD2*02, TRBD2*01	TRBD2	15	16	19	28	0	8	8
654	6.95E-05	TGTGCCAGCAGCAACGGACAGGGGAGACAAGAGACCCAGTACTTC	CASSNGQGRQETQYF	TRBV7-7*01, TRBV7-7*02	TRBV7-7	TRBJ2-5*01	TRBJ2-5	TRBD1*01	TRBD1	11	15	23	27	3	3	6
654	6.95E-05	TGTGCCAGCAGTGAAGCGCTACCAGCCTCACCCCTCCACTTT	CASSEALPASPLHF	TRBV2*01, TRBV2*03	TRBV2	TRBJ1-6*02	TRBJ1-6	TRBD2*02, TRBD2*01	TRBD2	16	17	20	27	0	6	6
654	6.95E-05	TGTGCCACCAGTGATTCAGGGTCCTACGAGCAGTACTTC	CATSDSGSYEQYF	TRBV24-1*01	TRBV24-1	TRBJ2-7*01	TRBJ2-7	TRBD1*01	TRBD1	15	16	20	21	0	0	0
654	6.95E-05	TGCGCCAGCAGGGGACAGGGCTACGAGCAGTACTTC	CASRGQGYEQYF	TRBV5-1*01, TRBV5-1*02	TRBV5-1	TRBJ2-7*01	TRBJ2-7	TRBD1*01	TRBD1	10	11	19	20	0	0	0
654	6.95E-05	TGCAGTGGGACCGAGGGGCGATACGAGCAGTACTTC	CSGTEGRYEQYF	TRBV20-1*06, TRBV20-1*03, TRBV20-1*01, TRBV20-1*04, TRBV20-1*05, TRBV20-1*02, TRBV20-1*07	TRBV20-1	TRBJ2-7*01	TRBJ2-7	TRBD1*01, TRBD2*02	TRBD1, TRBD2	6	13	17	21	6	3	9
653	6.94E-05	TGCGCCAGCAGTGAGTCAGTTTTGGTAGATACGCAGTATTTT	CASSESVLVDTQYF	TRBV10-2*01	TRBV10-2	TRBJ2-3*01	TRBJ2-3	TRBD2*02, TRBD2*01	TRBD2	16	17	19	26	0	6	6
653	6.94E-05	TGTGCTAGCAGCCAGGGGCAGGGGGCTGAAGCTTTCTTT	CASSQGQGAEAFF	TRBV7-7*01, TRBV7-7*02	TRBV7-7	TRBJ1-1*01	TRBJ1-1	TRBD1*01	TRBD1	11	18	24	25	6	0	6
652	6.93E-05	TGCAGTGCTTACGAACCCGGTGGGACAGGGGGTCAGCCCCAGCATTTT	CSAYEPGGTGGQPQHF	TRBV20-1*06, TRBV20-1*03, TRBV20-1*01, TRBV20-1*04, TRBV20-1*05, TRBV20-1*02, TRBV20-1*07	TRBV20-1	TRBJ1-5*01	TRBJ1-5	TRBD1*01	TRBD1	8	21	31	32	12	0	12
652	6.93E-05	TGTGCCAGCAGCTTAGGACAGACCTACGAGCAGTACTTC	CASSLGQTYEQYF	TRBV7-8*01	TRBV7-8	TRBJ2-7*01	TRBJ2-7	TRBD1*01	TRBD1	15	16	20	22	0	1	1
652	6.93E-05	TGTGCCAGCAGTGATGCGTCAAGGCCCCTCCACTTT	CASSDASRPLHF	TRBV2*01, TRBV2*03	TRBV2	TRBJ1-6*01	TRBJ1-6	TRBD1*01, TRBD2*02, TRBD2*01	TRBD1, TRBD2	13	21	23	24	7	0	7
652	6.93E-05	TGCAGTGCTAAAGGGAATGGAAACACCATATATTTT	CSAKGNGNTIYF	TRBV20-1*01, TRBV20-1*04, TRBV20-1*05, TRBV20-1*07	TRBV20-1	TRBJ1-3*01	TRBJ1-3	TRBD1*01, TRBD2*02, TRBD2*01	TRBD1, TRBD2	9	12	15	17	2	1	3
651	6.92E-05	TGTGCCAGCAGCCAAATCGTAGGACAGGGCAATTCACCCCTCCACTTT	CASSQIVGQGNSPLHF	TRBV7-6*01, TRBV7-6*02	TRBV7-6	TRBJ1-6*02	TRBJ1-6	TRBD1*01	TRBD1	11	21	28	30	9	1	10
651	6.92E-05	TGTGCCACCAGTGATGCCGGGACAGGGCAGTACGAGCAGTACTTC	CATSDAGTGQYEQYF	TRBV24-1*01	TRBV24-1	TRBJ2-7*01	TRBJ2-7	TRBD1*01	TRBD1	14	18	26	30	3	3	6
651	6.92E-05	TGTGCCATCAGTGAGTCGAGGGACAGAGACGGCTACACCTTC	CAISESRDRDGYTF	TRBV10-3*01, TRBV10-3*02	TRBV10-3	TRBJ1-2*01	TRBJ1-2	TRBD1*01	TRBD1	16	19	25	30	2	4	6
651	6.92E-05	TGTGCCACCAGTGAGTCAAGGGAGTACAATGAGCAGTTCTTC	CATSESREYNEQFF	TRBV24-1*01	TRBV24-1	TRBJ2-1*01	TRBJ2-1	TRBD2*02	TRBD2	13	19	23	24	5	0	5
651	6.92E-05	TGTGCCACCAGTGATAGTTTGACCTACGAGCAGTACTTC	CATSDSLTYEQYF	TRBV24-1*01	TRBV24-1	TRBJ2-7*01	TRBJ2-7	TRBD2*02, TRBD2*01	TRBD2	14	15	17	22	0	4	4
651	6.92E-05	TGCAGTGCTAGTCGCTATAGCAATCAGCCCCAGCATTTT	CSASRYSNQPQHF	TRBV20-1*01, TRBV20-1*04, TRBV20-1*05, TRBV20-1*07	TRBV20-1	TRBJ1-5*01	TRBJ1-5	TRBD2*02, TRBD2*01	TRBD2	11	12	16	17	0	0	0
651	6.92E-05	TGCAGCACCTCAGACAGGGCCTATGGCTACACCTTC	CSTSDRAYGYTF	TRBV29-1*01, TRBV29-1*03	TRBV29-1	TRBJ1-2*01	TRBJ1-2	TRBD1*01	TRBD1	5	12	18	20	6	1	7
651	6.92E-05	TGCAGTGCTACCAGATTATATGGCTACACCTTC	CSATRLYGYTF	TRBV20-1*06, TRBV20-1*03, TRBV20-1*01, TRBV20-1*04, TRBV20-1*05, TRBV20-1*02, TRBV20-1*07	TRBV20-1	TRBJ1-2*01	TRBJ1-2	TRBD1*01	TRBD1	9	11	13	18	1	4	5
650	6.90E-05	TGTGCCATCAGTGAGTTAACTAGCGGGGTATACGAGCAGTACTTC	CAISELTSGVYEQYF	TRBV10-3*01, TRBV10-3*02	TRBV10-3	TRBJ2-7*01	TRBJ2-7	TRBD2*01	TRBD2	15	18	27	30	2	2	4
650	6.90E-05	TGTGCCATCAGTGAGGTGACAGCCAGCTCCTACGAGCAGTACTTC	CAISEVTASSYEQYF	TRBV10-3*01, TRBV10-3*02	TRBV10-3	TRBJ2-7*01	TRBJ2-7	TRBD1*01	TRBD1	14	17	21	26	2	4	6
650	6.90E-05	TGCGCCAGCAGGATCGGCAGGGGCTTTAATTCACCCCTCCACTTT	CASRIGRGFNSPLHF	TRBV10-2*01	TRBV10-2	TRBJ1-6*01	TRBJ1-6	TRBD1*01	TRBD1	10	17	22	26	6	3	9
650	6.90E-05	TGTGCCATCAGAGGGGGGCAGGGCTCCTACGAGCAGTACTTC	CAIRGGQGSYEQYF	TRBV10-3*01, TRBV10-3*02	TRBV10-3	TRBJ2-7*01	TRBJ2-7	TRBD1*01, TRBD2*01	TRBD1, TRBD2	10	13	18	23	2	4	6
650	6.90E-05	TGCAGTGCAGGCACGGACAGGCGACTACGAGCAGTACTTC	CSAGTDR~DYEQYF	TRBV20-1*06, TRBV20-1*03, TRBV20-1*01, TRBV20-1*04, TRBV20-1*05, TRBV20-1*02, TRBV20-1*07	TRBV20-1	TRBJ2-7*01	TRBJ2-7	TRBD1*01	TRBD1	7	14	20	24	6	3	9
650	6.90E-05	TGTGCCACCATTTGGGCGGGAGCAGGGTGCAGTACTTC	CATIWA~SRVQYF	TRBV24-1*01	TRBV24-1	TRBJ2-7*01	TRBJ2-7	TRBD2*02	TRBD2	9	15	21	28	5	6	11
650	6.90E-05	TGCAGTGCTTGGGGAAGCGTTGACGAGCAGTACTTC	CSAWGSVDEQYF	TRBV20-1*01, TRBV20-1*04, TRBV20-1*05, TRBV20-1*07	TRBV20-1	TRBJ2-7*01	TRBJ2-7	TRBD1*01, TRBD2*02, TRBD2*01	TRBD1, TRBD2	8	11	14	22	2	7	9
650	6.90E-05	TGCAGTGCTACAGGGAGGTCCTACGAGCAGTACTTC	CSATGRSYEQYF	TRBV20-1*01, TRBV20-1*04, TRBV20-1*05, TRBV20-1*07	TRBV20-1	TRBJ2-7*01	TRBJ2-7	TRBD2*02	TRBD2	9	12	17	18	2	0	2
650	6.90E-05	TGCAGTGCCGAAGGGGGCGCGTACGAGCAGTACTTC	CSAEGGAYEQYF	TRBV20-1*06, TRBV20-1*03, TRBV20-1*01, TRBV20-1*04, TRBV20-1*05, TRBV20-1*02, TRBV20-1*07	TRBV20-1	TRBJ2-7*01	TRBJ2-7	TRBD1*01	TRBD1	7	11	17	21	3	3	6
649	6.89E-05	TGTGCCACCAGTGATTTGAGGGACAGAAGAACACTGAAGCTTTCTTT	CATSDLRD~KNTEAFF	TRBV24-1*01	TRBV24-1	TRBJ1-1*01	TRBJ1-1	TRBD1*01	TRBD1	17	19	25	28	1	2	3
649	6.89E-05	TGTGCCAGCAGACACTAGCGGGAGTGGTTACGAGCAGTACTTC	CASRH*R~SGYEQYF	TRBV15*01, TRBV15*02	TRBV15	TRBJ2-7*01	TRBJ2-7	TRBD2*02	TRBD2	10	13	23	28	2	4	6
649	6.89E-05	TGTGCCATCACCAGCTCTAGCAATCAGCCCCAGCATTTT	CAITSSSNQPQHF	TRBV10-3*01, TRBV10-3*02	TRBV10-3	TRBJ1-5*01	TRBJ1-5	TRBD1*01, TRBD2*02, TRBD2*01	TRBD1, TRBD2	9	11	13	17	1	3	4
649	6.89E-05	TGCAGTGCTAGAGTACATCAGAATTCACCCCTCCACTTT	CSARVHQNSPLHF	TRBV20-1*01, TRBV20-1*04, TRBV20-1*05, TRBV20-1*07	TRBV20-1	TRBJ1-6*02	TRBJ1-6	TRBD1*01	TRBD1	12	18	20	21	5	0	5
649	6.89E-05	TGTGCCAGCAGCTTTGGGACGAGGTGGCTACACCTTC	CASSFG~RGGYTF	TRBV7-2*04, TRBV7-2*01	TRBV7-2	TRBJ1-2*01	TRBJ1-2	TRBD1*01, TRBD2*02, TRBD2*01	TRBD1, TRBD2	13	15	19	24	1	4	5
649	6.89E-05	TGTGCCAGCAGCTGGGCGAATGGCTACACCTTC	CASSWANGYTF	TRBV7-2*04, TRBV7-2*01	TRBV7-2	TRBJ1-2*01	TRBJ1-2	TRBD1*01	TRBD1	12	13	16	19	0	2	2
648	6.88E-05	TGTGCCATCAGTGAACCTGTACGGACAGTCCAAAGGGCCTACGAGCAGTACTTC	CAISEPVRTVQRAYEQYF	TRBV10-3*01, TRBV10-3*02	TRBV10-3	TRBJ2-7*01	TRBJ2-7	TRBD1*01	TRBD1	13	22	27	37	8	9	17
648	6.88E-05	TGCAGTGCTAGAGGGAACTCGGGACTGCAGCATTGGACCCTCCACTTT	CSARGNSGLQHWTLHF	TRBV20-1*01, TRBV20-1*04, TRBV20-1*05, TRBV20-1*07	TRBV20-1	TRBJ1-6*02	TRBJ1-6	TRBD2*02, TRBD2*01	TRBD2	12	20	25	37	7	11	18
648	6.88E-05	TGTGCCATCAGTGAGTCCGAGGGGTCCGACGAGCAGTACTTC	CAISESEGSDEQYF	TRBV10-3*01, TRBV10-3*02	TRBV10-3	TRBJ2-7*01	TRBJ2-7	TRBD1*01, TRBD2*02	TRBD1, TRBD2	16	19	23	24	2	0	2
648	6.88E-05	TGTGCCAGCAGCTTAGCGAATCGATCACCCCTCCACTTT	CASSLANRSPLHF	TRBV7-3*01	TRBV7-3	TRBJ1-6*02	TRBJ1-6	TRBD2*02, TRBD2*01	TRBD2	14	15	17	24	0	6	6
648	6.88E-05	TGCGCCAGCAGTGGGCCCCCTCGCTACGAGCAGTACTTC	CASSGPPRYEQYF	TRBV10-2*01	TRBV10-2	TRBJ2-7*01	TRBJ2-7	TRBD1*01	TRBD1	12	14	20	23	1	2	3
648	6.88E-05	TGTGCCACCTCTATGGGAGGTGAAGCTTTCTTT	CATSMGGEAFF	TRBV24-1*01	TRBV24-1	TRBJ1-1*01	TRBJ1-1	TRBD2*02	TRBD2	8	14	19	20	5	0	5
647	6.87E-05	TGCGCCAGCAGTGATTCGGGACTAGTAGGGTCCTACGAGCAGTACTTC	CASSDSGLVGSYEQYF	TRBV10-2*01	TRBV10-2	TRBJ2-7*01	TRBJ2-7	TRBD2*02, TRBD2*01	TRBD2	13	17	24	30	3	5	8
647	6.87E-05	TGTGCCACCAGTTTAAACACTCAATCAGCCCCAGCATTTT	CATSLNT~NQPQHF	TRBV24-1*01	TRBV24-1	TRBJ1-5*01	TRBJ1-5	TRBD1*01, TRBD2*02, TRBD2*01	TRBD1, TRBD2	11	16	18	21	4	2	6
647	6.87E-05	TGCAGTGCGCCCAGACCGTTCCCTACGAGCAGTACTTC	CSAPRP~PYEQYF	TRBV20-1*06, TRBV20-1*03, TRBV20-1*01, TRBV20-1*04, TRBV20-1*05, TRBV20-1*02, TRBV20-1*07	TRBV20-1	TRBJ2-7*01	TRBJ2-7	TRBD1*01	TRBD1	7	8	11	21	0	9	9
646	6.86E-05	TGTGCCAGCAGCCTTAGCGGGAGGGCCTATGTTAGATGAGCAGTTCTTC	CASSLSGR~PMLDEQFF	TRBV7-3*01	TRBV7-3	TRBJ2-1*01	TRBJ2-1	TRBD2*02	TRBD2	11	14	24	35	2	10	12
646	6.86E-05	TGTGCCAGCACCACTCCCCTGGGACTGTCGGATTCACCCCTCCACTTT	CASTTPLGLSDSPLHF	TRBV2*01, TRBV2*02, TRBV2*03	TRBV2	TRBJ1-6*02	TRBJ1-6	TRBD1*01, TRBD2*02, TRBD2*01	TRBD1, TRBD2	9	15	20	31	5	10	15
646	6.86E-05	TGTGCCATCAGGGGACTAGCGACAGAAGGAGAGGAGCAGTTCTTC	CAIRGLATEGEEQFF	TRBV10-3*01, TRBV10-3*02	TRBV10-3	TRBJ2-1*01	TRBJ2-1	TRBD2*02, TRBD2*01	TRBD2	10	11	20	33	0	12	12
646	6.86E-05	TGTGCCAGCAGCGTCGAACAGCTAAATTCACCCCTCCACTTT	CASSVEQLNSPLHF	TRBV9*02, TRBV9*01	TRBV9	TRBJ1-6*02	TRBJ1-6	TRBD1*01, TRBD2*02, TRBD2*01	TRBD1, TRBD2	13	17	20	24	3	3	6
646	6.86E-05	TGCGCCAGCAGGCCCCCCATGACAGACTATGGCTACACCTTC	CASRPPMTDYGYTF	TRBV10-1*02, TRBV10-1*01	TRBV10-1	TRBJ1-2*01	TRBJ1-2	TRBD1*01, TRBD2*01	TRBD1, TRBD2	10	11	16	25	0	8	8
646	6.86E-05	TGTGCCAGCAATTCAGGGACCCTAGGGGGCTACACCTTC	CASNSGTLGGYTF	TRBV2*01, TRBV2*02, TRBV2*03	TRBV2	TRBJ1-2*01	TRBJ1-2	TRBD1*01, TRBD2*02, TRBD2*01	TRBD1, TRBD2	9	15	19	27	5	7	12
646	6.86E-05	TGCAGTGCTAGTCTTGGTGACTCCTACGAGCAGTACTTC	CSASLGDSYEQYF	TRBV20-1*01, TRBV20-1*04, TRBV20-1*05, TRBV20-1*07	TRBV20-1	TRBJ2-7*01	TRBJ2-7	TRBD2*02, TRBD2*01	TRBD2	11	-1	-1	20	-1	-1	8
646	6.86E-05	TGCGCCAGCAGCTTGGACAGCTATGGCTACACCTTC	CASSLDSYGYTF	TRBV5-1*01	TRBV5-1	TRBJ1-2*01	TRBJ1-2	TRBD1*01	TRBD1	15	16	19	20	0	0	0
646	6.86E-05	TGCAGTGCTAGAGATAGGGGAGCGGTATCCCCCTTC	CSARDRGAVSPF	TRBV20-1*01, TRBV20-1*05, TRBV20-1*07	TRBV20-1	TRBJ1-2*01	TRBJ1-2	TRBD1*01, TRBD2*02, TRBD2*01	TRBD1, TRBD2	13	15	19	31	1	11	12
645	6.85E-05	TGTGCCATCAGTGAGTCATGGGGTAATCAGCCCCAGCATTTT	CAISESWGNQPQHF	TRBV10-3*01, TRBV10-3*02	TRBV10-3	TRBJ1-5*01	TRBJ1-5	TRBD1*01, TRBD2*01	TRBD1, TRBD2	16	19	22	24	2	1	3
645	6.85E-05	TGTGCCAGCAGTTACTCGACCTCAAATCAGCCCCAGCATTTT	CASSYSTSNQPQHF	TRBV6-3*01, TRBV6-2*01	TRBV6-3, TRBV6-2	TRBJ1-5*01	TRBJ1-5	TRBD2*02	TRBD2	12	19	22	24	6	1	7
645	6.85E-05	TGTGCCAGCAGCTTAGATCCAGGCTCCTACGAGCAGTACTTC	CASSLDPGSYEQYF	TRBV7-6*01	TRBV7-6	TRBJ2-7*01	TRBJ2-7	TRBD1*01	TRBD1	15	19	22	23	3	0	3
645	6.85E-05	TGCAGTGCTAGAGAGGGAGGACAGAATTCACCCCTCCACTTT	CSAREGGQNSPLHF	TRBV20-1*01, TRBV20-1*05, TRBV20-1*07	TRBV20-1	TRBJ1-6*02	TRBJ1-6	TRBD1*01, TRBD2*02	TRBD1, TRBD2	13	18	23	24	4	0	4
645	6.85E-05	TGTGCCACCGGAACAGGAACAAACACTACGAGCAGTACTTC	CATGTGT~HYEQYF	TRBV24-1*01	TRBV24-1	TRBJ2-7*01	TRBJ2-7	TRBD1*01	TRBD1	8	12	16	25	3	8	11
645	6.85E-05	TGCAGTGCTAGAGGGGGAGGTGGCTACACCTTC	CSARGGGGYTF	TRBV20-1*01, TRBV20-1*04, TRBV20-1*05, TRBV20-1*07	TRBV20-1	TRBJ1-2*01	TRBJ1-2	TRBD2*02	TRBD2	12	14	19	20	1	0	1
644	6.84E-05	TGTGCCACCAGTGATTTGGGTCCGGCGGCACACCTACGAGCAGTACTTC	CATSDLGP~RHTYEQYF	TRBV24-1*01	TRBV24-1	TRBJ2-7*01	TRBJ2-7	TRBD1*01, TRBD2*02, TRBD2*01	TRBD1, TRBD2	17	19	22	32	1	9	10
644	6.84E-05	TGTGCCATCAGTGAGTCGTTGTCAATCTCCTACGAGCAGTACTTC	CAISESLSISYEQYF	TRBV10-3*01, TRBV10-3*02	TRBV10-3	TRBJ2-7*01	TRBJ2-7	TRBD1*01	TRBD1	16	19	22	26	2	3	5
644	6.84E-05	TGTGCCAGTGAGAGGGAGGCCCGCACTGAAGCTTTCTTT	CASEREARTEAFF	TRBV19*01, TRBV19*03, TRBV19*02	TRBV19	TRBJ1-1*01	TRBJ1-1	TRBD2*02	TRBD2	8	13	18	23	4	4	8
644	6.84E-05	TGTGCCATAGCCGGGACTAGCTACGAGCAGTACTTC	CAIAGTSYEQYF	TRBV10-3*01, TRBV10-3*02	TRBV10-3	TRBJ2-7*01	TRBJ2-7	TRBD2*02, TRBD2*01	TRBD2	7	12	19	20	4	0	4
644	6.84E-05	TGCAGCGTTGGACAGGGTGGTGGCTACACCTTC	CSVGQGGGYTF	TRBV29-1*01	TRBV29-1	TRBJ1-2*01	TRBJ1-2	TRBD1*01	TRBD1	9	10	16	20	0	3	3
643	6.83E-05	TGTGCCACCAGTGATACCGTGGGGGGCACGGGACAATGAGCAGTTCTTC	CATSDTVG~ARDNEQFF	TRBV24-1*01	TRBV24-1	TRBJ2-1*01	TRBJ2-1	TRBD1*01, TRBD2*01	TRBD1, TRBD2	14	21	26	32	6	5	11
643	6.83E-05	TGCAGTGCTAGTTCAGAACCCGCTAGGGCCCAAGAGACCCAGTACTTC	CSASSEPARAQETQYF	TRBV20-1*01, TRBV20-1*04, TRBV20-1*05, TRBV20-1*07	TRBV20-1	TRBJ2-5*01	TRBJ2-5	TRBD2*02, TRBD2*01	TRBD2	11	18	25	29	6	3	9
643	6.83E-05	TGTGCCAGCAGCTTTTCGGGGACCGACGGGCAGCCCCAGCATTTT	CASSFSGTDGQPQHF	TRBV7-9*03, TRBV7-9*01, TRBV7-9*04, TRBV7-9*02	TRBV7-9	TRBJ1-5*01	TRBJ1-5	TRBD1*01, TRBD2*02, TRBD2*01	TRBD1, TRBD2	13	18	22	30	4	7	11
643	6.83E-05	TGCAGTGCTAGAGATCCGGCTTTAGACACCGGGGAGCTGTTTTTT	CSARDPALDTGELFF	TRBV20-1*01, TRBV20-1*05, TRBV20-1*07	TRBV20-1	TRBJ2-2*01	TRBJ2-2	TRBD1*01, TRBD2*02, TRBD2*01	TRBD1, TRBD2	13	17	19	25	3	5	8
643	6.83E-05	TGCAGTGCCACACAGGGGCGCGGAGGCGAGCAGTACTTC	CSATQGRGGEQYF	TRBV20-1*01, TRBV20-1*05, TRBV20-1*07	TRBV20-1	TRBJ2-7*01	TRBJ2-7	TRBD1*01	TRBD1	7	11	17	26	3	8	11
643	6.83E-05	TGCAGCGTAGATACAGGGAGCCAATATGGCTACACCTTC	CSVDTGSQYGYTF	TRBV29-1*01	TRBV29-1	TRBJ1-2*01	TRBJ1-2	TRBD1*01	TRBD1	7	12	17	24	4	6	10
642	6.82E-05	TGTGCCACCAGTGTATCTTTCCCGGACAGGTTGTGTCAGCCCCAGCATTTT	CATSVSFPDRLCQPQHF	TRBV24-1*01	TRBV24-1	TRBJ1-5*01	TRBJ1-5	TRBD1*01	TRBD1	12	23	29	35	10	5	15
642	6.82E-05	TGTGCCAGCAGCCAAGATCTCGCGGGGGGTAGAATGAGCAGTTCTTC	CASSQDLA~G*NEQFF	TRBV3-1*01	TRBV3-1	TRBJ2-1*01	TRBJ2-1	TRBD2*01	TRBD2	16	21	28	32	4	3	7
642	6.82E-05	TGTGCCAGCAGCGTAGGACAGACAACTAATGAAAAACTGTTTTTT	CASSVGQTTNEKLFF	TRBV9*02, TRBV9*01	TRBV9	TRBJ1-4*01	TRBJ1-4	TRBD1*01	TRBD1	15	16	20	22	0	1	1
642	6.82E-05	TGTGCCACCAGTGATTTTAGCCGGAATCAGCCCCAGCATTTT	CATSDFSRNQPQHF	TRBV24-1*01	TRBV24-1	TRBJ1-5*01	TRBJ1-5	TRBD2*02, TRBD2*01	TRBD2	16	17	20	24	0	3	3
642	6.82E-05	TGTGCCAGCAGCGTCGCGGATGTGAGTTCACCCCTCCACTTT	CASSVADVSSPLHF	TRBV9*02, TRBV9*01	TRBV9	TRBJ1-6*02	TRBJ1-6	TRBD2*02, TRBD2*01	TRBD2	13	15	18	26	1	7	8
642	6.82E-05	TGCAGTGCCGGACAGGGTATGGGCACTGAAGCTTTCTTT	CSAGQGMGTEAFF	TRBV20-1*06, TRBV20-1*03, TRBV20-1*01, TRBV20-1*04, TRBV20-1*05, TRBV20-1*02, TRBV20-1*07	TRBV20-1	TRBJ1-1*01	TRBJ1-1	TRBD1*01	TRBD1	7	9	16	23	1	6	7
642	6.82E-05	TGTGCCAGCAGCTTAGAAGCCGGGGAGCTGTTTTTT	CASSLEAGELFF	TRBV7-3*01	TRBV7-3	TRBJ2-2*01	TRBJ2-2	TRBD2*02, TRBD2*01	TRBD2	14	-1	-1	19	-1	-1	4
642	6.82E-05	TGTGCCAGCAGCGTAGCTAACTCACCCCTCCACTTT	CASSVANSPLHF	TRBV9*02, TRBV9*01	TRBV9	TRBJ1-6*02	TRBJ1-6	TRBD2*02, TRBD2*01	TRBD2	15	-1	-1	17	-1	-1	1
641	6.81E-05	TGTGCCAGCAGCCCGGGACCGAACTCTGGAAACACCATATATTTT	CASSPGPNSGNTIYF	TRBV7-6*01, TRBV7-6*02	TRBV7-6	TRBJ1-3*01	TRBJ1-3	TRBD1*01, TRBD2*02, TRBD2*01	TRBD1, TRBD2	11	14	18	23	2	4	6
641	6.81E-05	TGCGCCAGCAGTGAGAGGCTAGCGGAGGGCTACGAGCAGTACTTC	CASSERLAEGYEQYF	TRBV10-1*01	TRBV10-1	TRBJ2-7*01	TRBJ2-7	TRBD2*02, TRBD2*01	TRBD2	14	18	24	29	3	4	7
641	6.81E-05	TGCAGTGCGGCAAGGGACAACCCCTATGGCTACACCTTC	CSAARDNPYGYTF	TRBV20-1*06, TRBV20-1*03, TRBV20-1*01, TRBV20-1*04, TRBV20-1*05, TRBV20-1*02, TRBV20-1*07	TRBV20-1	TRBJ1-2*01	TRBJ1-2	TRBD1*01	TRBD1	7	13	18	23	5	4	9
641	6.81E-05	TGCAGTGCTACACGGGAGTACGAGCAGTACTTC	CSATREYEQYF	TRBV20-1*01, TRBV20-1*04, TRBV20-1*05, TRBV20-1*07	TRBV20-1	TRBJ2-7*01	TRBJ2-7	TRBD2*02	TRBD2	9	12	17	18	2	0	2
640	6.80E-05	TGTGCCATCAGTGAGTCGAAGGTTAACAGCACTACGGACAGGCGAACACTGAAGCTTTCTTT	CAISESKVNS~YGQANTEAFF	TRBV10-3*01, TRBV10-3*02	TRBV10-3	TRBJ1-1*01	TRBJ1-1	TRBD1*01	TRBD1	16	35	41	43	18	1	19
640	6.80E-05	TGTGCCAGCAGTCCAGTTCCGGGACAGGCGAATTCACCCCTCCACTTT	CASSPVPGQANSPLHF	TRBV7-8*03	TRBV7-8	TRBJ1-6*02	TRBJ1-6	TRBD1*01	TRBD1	10	20	27	30	9	2	11
640	6.80E-05	TGTGCCAGCAGCGTAGGGGGCAGTTCCTACGAGCAGTACTTC	CASSVGGSSYEQYF	TRBV9*02, TRBV9*01	TRBV9	TRBJ2-7*01	TRBJ2-7	TRBD1*01	TRBD1	15	16	20	24	0	3	3
640	6.80E-05	TGTGCCAGCAGACCCGGACAGGGTTTCACTGAAGCTTTCTTT	CASRPGQGFTEAFF	TRBV2*01, TRBV2*02, TRBV2*03	TRBV2	TRBJ1-1*01	TRBJ1-1	TRBD1*01	TRBD1	10	15	22	26	4	3	7
640	6.80E-05	TGCAGCGTTGAAGCCGGGACAGAGAACACTGAAGCTTTCTTT	CSVEAGTENTEAFF	TRBV29-1*01	TRBV29-1	TRBJ1-1*01	TRBJ1-1	TRBD1*01	TRBD1	12	15	21	23	2	1	3
640	6.80E-05	TGTGCCATCGGACAGGGGGACAATCAGCCCCAGCATTTT	CAIGQGDNQPQHF	TRBV10-3*01, TRBV10-3*02	TRBV10-3	TRBJ1-5*01	TRBJ1-5	TRBD1*01	TRBD1	8	9	18	20	0	1	1
640	6.80E-05	TGTGCCAGCAGCGAACGGACAGCTTCACCCCTCCACTTT	CASSERTASPLHF	TRBV9*02, TRBV9*01	TRBV9	TRBJ1-6*02	TRBJ1-6	TRBD1*01	TRBD1	12	16	21	23	3	1	4
639	6.79E-05	TGTGCCACCAAAATCGCACCGGGACAGGGGTCTACGAGCAGTACTTC	CATKIAPG~GVYEQYF	TRBV24-1*01	TRBV24-1	TRBJ2-7*01	TRBJ2-7	TRBD1*01	TRBD1	9	20	29	31	10	1	11
639	6.79E-05	TGTGCTAGCAGCTTAGACAGGATCGGGCATGTCTACACCTTC	CASSLDRIGHVYTF	TRBV7-7*01	TRBV7-7	TRBJ1-2*01	TRBJ1-2	TRBD1*01	TRBD1	15	16	20	28	0	7	7
639	6.79E-05	TGTGCCGCCCGGTGGGGGACTTCCTTTGACGGCTACACCTTC	CAARWGTSFDGYTF	TRBV6-5*01	TRBV6-5	TRBJ1-2*01	TRBJ1-2	TRBD2*02, TRBD2*01	TRBD2	5	15	20	30	9	9	18
639	6.79E-05	TGCAGTGCCCCGAGGACAGGGGAAAATTCACCCCTCCACTTT	CSAPRTGENSPLHF	TRBV20-1*06, TRBV20-1*03, TRBV20-1*01, TRBV20-1*04, TRBV20-1*05, TRBV20-1*02, TRBV20-1*07	TRBV20-1	TRBJ1-6*02	TRBJ1-6	TRBD1*01	TRBD1	7	13	21	24	5	2	7
639	6.79E-05	TGTGCCATCAGTGAGGGAGTCTCCTACGAGCAGTACTTC	CAISEGVSYEQYF	TRBV10-3*01, TRBV10-3*02	TRBV10-3	TRBJ2-7*01	TRBJ2-7	TRBD2*02	TRBD2	14	15	18	20	0	1	1
639	6.79E-05	TGCAGTGCTAGACAGGGTCAGCCCCAGCATTTT	CSARQGQPQHF	TRBV20-1*01, TRBV20-1*05, TRBV20-1*07	TRBV20-1	TRBJ1-5*01	TRBJ1-5	TRBD1*01	TRBD1	11	12	16	17	0	0	0
638	6.78E-05	TGTGCCATCAGTGGACCTGGGACCTAGCAATCAGCCCCAGCATTTT	CAISGPGT~SNQPQHF	TRBV10-3*01, TRBV10-3*02	TRBV10-3	TRBJ1-5*01	TRBJ1-5	TRBD1*01, TRBD2*02, TRBD2*01	TRBD1, TRBD2	12	18	22	24	5	1	6
638	6.78E-05	TGTGCCATCAGTGGGCCGGGGACAGGTGCCTACGAGCAGTACTTC	CAISGPGTGAYEQYF	TRBV10-3*01, TRBV10-3*02	TRBV10-3	TRBJ2-7*01	TRBJ2-7	TRBD1*01	TRBD1	12	18	25	28	5	2	7
638	6.78E-05	TGTGCCACCAGTGATAGGGGACAGAGAACACTGAAGCTTTCTTT	CATSDRG~ENTEAFF	TRBV24-1*01	TRBV24-1	TRBJ1-1*01	TRBJ1-1	TRBD1*01	TRBD1	14	17	23	25	2	1	3
638	6.78E-05	TGTGCCAGTAGTATAAGGGGACAGTTCTACGAGCAGTACTTC	CASSIRGQFYEQYF	TRBV19*01, TRBV19*02	TRBV19	TRBJ2-7*01	TRBJ2-7	TRBD1*01	TRBD1	14	17	23	26	2	2	4
638	6.78E-05	TGCAGTGCTGAGGGGGCTTCATCGAATTCACCCCTCCACTTT	CSAEGASSNSPLHF	TRBV20-1*06, TRBV20-1*03, TRBV20-1*01, TRBV20-1*04, TRBV20-1*05, TRBV20-1*02, TRBV20-1*07	TRBV20-1	TRBJ1-6*02	TRBJ1-6	TRBD1*01	TRBD1	8	10	16	24	1	7	8
638	6.78E-05	TGTGCCAGCAGCATAGACACCGCCCAACCCCTCCACTTT	CASSIDTAQPLHF	TRBV7-3*05, TRBV7-3*01	TRBV7-3	TRBJ1-6*02	TRBJ1-6	TRBD1*01, TRBD2*02, TRBD2*01	TRBD1, TRBD2	11	15	18	26	3	7	10
638	6.78E-05	TGTGCCAGCAGGGCGGGGGGCGCTTCACCCCTCCACTTT	CASRAGGASPLHF	TRBV2*01, TRBV2*02, TRBV2*03	TRBV2	TRBJ1-6*02	TRBJ1-6	TRBD2*01	TRBD2	10	12	19	23	1	3	4
638	6.78E-05	TGCAGTGCCCCGAGCGGGGAAATCTCACCCCTCCACTTT	CSAPSGEISPLHF	TRBV20-1*06, TRBV20-1*03, TRBV20-1*01, TRBV20-1*04, TRBV20-1*05, TRBV20-1*02, TRBV20-1*07	TRBV20-1	TRBJ1-6*02	TRBJ1-6	TRBD2*01	TRBD2	7	12	18	24	4	5	9
638	6.78E-05	TGTGCCATCAGTAAGGAGGACTACGAGCAGTACTTC	CAISKEDYEQYF	TRBV10-3*01, TRBV10-3*02	TRBV10-3	TRBJ2-7*01	TRBJ2-7	TRBD2*02	TRBD2	11	14	18	20	2	1	3
638	6.78E-05	TGTGCCAGCCTTAGGAATGAAAAACTGTTTTTT	CASLRNEKLFF	TRBV2*01, TRBV2*02, TRBV2*03	TRBV2	TRBJ1-4*01	TRBJ1-4	TRBD1*01, TRBD2*02, TRBD2*01	TRBD1, TRBD2	8	12	14	15	3	0	3
637	6.77E-05	TGTGCCAGCAGCGACAGGTAACAGACCAAATTCACCCCTCCACTTT	CASSDR*Q~PNSPLHF	TRBV7-2*04, TRBV7-2*01	TRBV7-2	TRBJ1-6*02	TRBJ1-6	TRBD1*01	TRBD1	11	12	17	28	0	10	10
637	6.77E-05	TGTGCCAGCAGCTTGACTGCGAATGTGGGAGAGACCCAGTACTTC	CASSLTANVGETQYF	TRBV7-2*04, TRBV7-2*01	TRBV7-2	TRBJ2-5*01	TRBJ2-5	TRBD2*02, TRBD2*01	TRBD2	13	14	17	29	0	11	11
637	6.77E-05	TGTGCCACCCACGACGGGAGCTCTGGAAACACCATATATTTT	CATHDGSSGNTIYF	TRBV7-9*03, TRBV7-9*01, TRBV7-9*04, TRBV7-9*02	TRBV7-9	TRBJ1-3*01	TRBJ1-3	TRBD2*02	TRBD2	6	14	19	20	7	0	7
637	6.77E-05	TGTGCCATCAGTGGGACAGGGAGAGGCGAGCAGTACTTC	CAISGTGRGEQYF	TRBV10-3*01, TRBV10-3*02	TRBV10-3	TRBJ2-7*01	TRBJ2-7	TRBD1*01	TRBD1	12	13	20	26	0	5	5
637	6.77E-05	TGCAGTGCTAGAGATGGGAGATCTAGTGGCTACACCTTC	CSARDGRSSGYTF	TRBV20-1*01, TRBV20-1*05, TRBV20-1*07	TRBV20-1	TRBJ1-2*01	TRBJ1-2	TRBD2*02	TRBD2	13	15	19	26	1	6	7
637	6.77E-05	TGCAGTGCCCCACGGCAAGGGGTACAGGGCTACACCTTC	CSAPRQGVQGYTF	TRBV20-1*06, TRBV20-1*03, TRBV20-1*01, TRBV20-1*04, TRBV20-1*05, TRBV20-1*02, TRBV20-1*07	TRBV20-1	TRBJ1-2*01	TRBJ1-2	TRBD1*01	TRBD1	7	17	21	27	9	5	14
637	6.77E-05	TGTGCCAGCAGCCAAGTAAGGTATACGCAGTATTTT	CASSQVRYTQYF	TRBV14*01	TRBV14	TRBJ2-3*01	TRBJ2-3	TRBD1*01, TRBD2*02	TRBD1, TRBD2	15	18	20	22	2	1	3
636	6.76E-05	TGTGCCAGCAGCCAGGACAGGGGGTCCGGGGCCAACGTCCTGACTTTC	CASSQDRGSGANVLTF	TRBV7-8*01, TRBV7-8*03	TRBV7-8	TRBJ2-6*01	TRBJ2-6	TRBD1*01	TRBD1	12	14	23	27	1	3	4
636	6.76E-05	TGCGCCAGCTTGGGTGGGGCTGACTACAATGAGCAGTTCTTC	CASLGGADYNEQFF	TRBV10-2*01	TRBV10-2	TRBJ2-1*01	TRBJ2-1	TRBD1*01	TRBD1	8	15	19	23	6	3	9
636	6.76E-05	TGTGCCAGCAGCTTAGCTCTCTGGCGACCCCTCCACTTT	CASSLALWRPLHF	TRBV7-2*04, TRBV7-2*01	TRBV7-2	TRBJ1-6*02	TRBJ1-6	TRBD1*01, TRBD2*02, TRBD2*01	TRBD1, TRBD2	16	22	24	26	5	1	6
636	6.76E-05	TGCAGTGCTAGGTCTGACAGGGTCGGAGAGCAGTACTTC	CSARSDRVGEQYF	TRBV20-1*06, TRBV20-1*03, TRBV20-1*01, TRBV20-1*04, TRBV20-1*05, TRBV20-1*02, TRBV20-1*07	TRBV20-1	TRBJ2-7*01	TRBJ2-7	TRBD1*01	TRBD1	10	15	21	27	4	5	9
636	6.76E-05	TGCAGTGCTAGATTCTTCCCGAGTTCACCCCTCCACTTT	CSARFFPSSPLHF	TRBV20-1*01, TRBV20-1*04, TRBV20-1*05, TRBV20-1*07	TRBV20-1	TRBJ1-6*02	TRBJ1-6	TRBD2*02	TRBD2	11	16	20	23	4	2	6
636	6.76E-05	TGTGCCATCAGAACAGACTCCTACGAGCAGTACTTC	CAIRTDSYEQYF	TRBV10-3*01, TRBV10-3*02	TRBV10-3	TRBJ2-7*01	TRBJ2-7	TRBD1*01	TRBD1	10	12	15	17	1	1	2
636	6.76E-05	TGTGCCACCAGTGATTTTGTTGAGCAGTTCTTC	CATSDFVEQFF	TRBV24-1*01	TRBV24-1	TRBJ2-1*01	TRBJ2-1	TRBD1*01	TRBD1	16	17	19	20	0	0	0
636	6.76E-05	TGCAGTGCGCACCGGACCTCCGGCTACACCTTC	CSAHRTSGYTF	TRBV20-1*06, TRBV20-1*03, TRBV20-1*01, TRBV20-1*04, TRBV20-1*05, TRBV20-1*02, TRBV20-1*07	TRBV20-1	TRBJ1-2*01	TRBJ1-2	TRBD2*02	TRBD2	7	16	20	21	8	0	8
635	6.75E-05	TGTGCCATCAGTATGACTAGCGGGGGCCATACCTACGAGCAGTACTTC	CAISMTSGGHTYEQYF	TRBV10-3*01, TRBV10-3*02	TRBV10-3	TRBJ2-7*01	TRBJ2-7	TRBD2*01	TRBD2	11	14	25	31	2	5	7
635	6.75E-05	TGCAGTGCTAGAGTAGGGACAGCGGGCACTAATTCACCCCTCCACTTT	CSARVGTAGTNSPLHF	TRBV20-1*01, TRBV20-1*04, TRBV20-1*05, TRBV20-1*07	TRBV20-1	TRBJ1-6*02	TRBJ1-6	TRBD1*01	TRBD1	12	15	21	29	2	7	9
635	6.75E-05	TGTGCCATCAGTGGGACAGGGCGCGGGGATCAGCCCCAGCATTTT	CAISGTGRGDQPQHF	TRBV10-3*01, TRBV10-3*02	TRBV10-3	TRBJ1-5*01	TRBJ1-5	TRBD1*01	TRBD1	12	13	20	28	0	7	7
635	6.75E-05	TGCGCCTGAAACGTCGGGGCCCAAGACGTACGAGCAGTACTTC	CA*NVGA~KTYEQYF	TRBV10-1*02, TRBV10-1*01	TRBV10-1	TRBJ2-7*01	TRBJ2-7	TRBD1*01, TRBD2*01	TRBD1, TRBD2	5	15	19	28	9	8	17
635	6.75E-05	TGTGCCATCAGTGGGGACCAGGGGGCGCACGAGCAGTACTTC	CAISGDQGAHEQYF	TRBV10-3*01, TRBV10-3*02	TRBV10-3	TRBJ2-7*01	TRBJ2-7	TRBD1*01	TRBD1	12	18	25	33	5	7	12
635	6.75E-05	TGTGCCAGCAGTGGGACAGGGGGCGTCTCACCCCTCCACTTT	CASSGTGGVSPLHF	TRBV2*01, TRBV2*02, TRBV2*03	TRBV2	TRBJ1-6*01	TRBJ1-6	TRBD1*01	TRBD1	12	13	23	27	0	3	3
635	6.75E-05	TGTGCCAGCAGCGCCACAGGGAGCACCGGGGAGCTGTTTTTT	CASSATGSTGELFF	TRBV7-6*01, TRBV7-6*02	TRBV7-6	TRBJ2-2*01	TRBJ2-2	TRBD1*01	TRBD1	11	15	20	23	3	2	5
635	6.75E-05	TGCGCCAGCAGTGATGGACCCCCCTACGAGCAGTACTTC	CASSDGPPYEQYF	TRBV10-1*02, TRBV10-1*01	TRBV10-1	TRBJ2-7*01	TRBJ2-7	TRBD1*01, TRBD2*02, TRBD2*01	TRBD1, TRBD2	13	15	18	22	1	3	4
635	6.75E-05	TGCGCCAGCAGCCTTGGACAAGAGGATGGCTACACCTTC	CASSLGQEDGYTF	TRBV10-1*02, TRBV10-1*01	TRBV10-1	TRBJ1-2*01	TRBJ1-2	TRBD1*01	TRBD1	10	15	19	25	4	5	9
635	6.75E-05	TGCAGTGCTTGGGACCCTCGGACCTACGAGCAGTACTTC	CSAWDPRTYEQYF	TRBV20-1*01, TRBV20-1*04, TRBV20-1*05, TRBV20-1*07	TRBV20-1	TRBJ2-7*01	TRBJ2-7	TRBD1*01, TRBD2*02, TRBD2*01	TRBD1, TRBD2	8	10	14	22	1	7	8
635	6.75E-05	TGCAGTGCTAGAGTCTCACAGGGCGGGCAGTACTTC	CSARVSQGGQYF	TRBV20-1*01, TRBV20-1*04, TRBV20-1*05, TRBV20-1*07	TRBV20-1	TRBJ2-7*01	TRBJ2-7	TRBD1*01	TRBD1	12	17	22	26	4	3	7
634	6.73E-05	TGTGCCAGCAGCGCGATAACCGGGGGACAGGCCCTCCTACGAGCAGTACTTC	CASSAITGG~RPSYEQYF	TRBV9*02, TRBV9*01, TRBV9*03	TRBV9	TRBJ2-7*01	TRBJ2-7	TRBD1*01	TRBD1	12	23	30	33	10	2	12
634	6.73E-05	TGTGCCACCAGTGATTTGGGCCCCGGGACTACCACAGATACGCAGTATTTT	CATSDLGPGTTTDTQYF	TRBV24-1*01	TRBV24-1	TRBJ2-3*01	TRBJ2-3	TRBD2*02, TRBD2*01	TRBD2	17	24	30	32	6	1	7
634	6.73E-05	TGCAGCGTGCCGAGCCTCGGGGCCCAGGGTAACTATGGCTACACCTTC	CSVPSLGAQGNYGYTF	TRBV29-1*01, TRBV29-1*03	TRBV29-1	TRBJ1-2*01	TRBJ1-2	TRBD1*01, TRBD2*01	TRBD1, TRBD2	7	24	28	29	16	0	16
634	6.73E-05	TGTGCCATCAGGGGACAGGGGGCAACTGCCTACGAGCAGTACTTC	CAIRGQGATAYEQYF	TRBV10-3*01, TRBV10-3*02	TRBV10-3	TRBJ2-7*01	TRBJ2-7	TRBD1*01	TRBD1	10	11	22	28	0	5	5
634	6.73E-05	TGCGCCAGCAGCGGAGGGACTAGCGGGGGCTACGAGCAGTACTTC	CASSGGTSGGYEQYF	TRBV10-2*01	TRBV10-2	TRBJ2-7*01	TRBJ2-7	TRBD2*01	TRBD2	10	15	28	29	4	0	4
634	6.73E-05	TGTGCCATCAGTGCAGGAGGGGGATACAATGAGCAGTTCTTC	CAISAGGGYNEQFF	TRBV10-3*01, TRBV10-3*02	TRBV10-3	TRBJ2-1*01	TRBJ2-1	TRBD1*01, TRBD2*02	TRBD1, TRBD2	12	17	22	24	4	1	5
634	6.73E-05	TGTGCCACCATGCCATACATCGCCTATGGCTACACCTTC	CATMPYIAYGYTF	TRBV2*01, TRBV2*02, TRBV2*03	TRBV2	TRBJ1-2*01	TRBJ1-2	TRBD1*01, TRBD2*02, TRBD2*01	TRBD1, TRBD2	6	16	18	23	9	4	13
634	6.73E-05	TGTGCCAGTGGTCGGACGGTGAACACTGAAGCTTTCTTT	CASGRTVNTEAFF	TRBV19*01, TRBV19*03, TRBV19*02	TRBV19	TRBJ1-1*01	TRBJ1-1	TRBD1*01, TRBD2*02, TRBD2*01	TRBD1, TRBD2	8	13	16	19	4	2	6
634	6.73E-05	TGTGCCAGCAGCGCGACAGCTCCTACGAGCAGTACTTC	CASSAT~SYEQYF	TRBV7-6*01, TRBV7-6*02	TRBV7-6	TRBJ2-7*01	TRBJ2-7	TRBD1*01	TRBD1	10	14	18	19	3	0	3
634	6.73E-05	TGTGCCATCGGGGAAGGGCCCTATGGCTACACCTTC	CAIGEGPYGYTF	TRBV10-3*01, TRBV10-3*02	TRBV10-3	TRBJ1-2*01	TRBJ1-2	TRBD1*01, TRBD2*02, TRBD2*01	TRBD1, TRBD2	8	10	13	20	1	6	7
633	6.72E-05	TGCAGTGCTAGAGCCCCACAGGGGAGAGACTCACCCCTCCACTTT	CSARAPQGRDSPLHF	TRBV20-1*01, TRBV20-1*04, TRBV20-1*05, TRBV20-1*07	TRBV20-1	TRBJ1-6*02	TRBJ1-6	TRBD1*01	TRBD1	12	17	23	30	4	6	10
633	6.72E-05	TGTGCCAGCAGCTCGACGAGCGTGACCGGGGAGCTGTTTTTT	CASSSTSVTGELFF	TRBV7-2*04, TRBV7-2*01	TRBV7-2	TRBJ2-2*01	TRBJ2-2	TRBD2*02, TRBD2*01	TRBD2	12	18	21	24	5	2	7
633	6.72E-05	TGCAGCGTTGAGAGTCAGGGAGGGGACTATGGCTACACCTTC	CSVESQGGDYGYTF	TRBV29-1*01	TRBV29-1	TRBJ1-2*01	TRBJ1-2	TRBD2*02	TRBD2	10	17	23	25	6	1	7
633	6.72E-05	TGTGCCACCAGTGGACAGGGGACCAATGAGCAGTTCTTC	CATSGQGTNEQFF	TRBV24-1*01	TRBV24-1	TRBJ2-1*01	TRBJ2-1	TRBD1*01	TRBD1	12	13	20	23	0	2	2
633	6.72E-05	TGTGCCAGCAGTGAAAGAGACAGGGGGCCTCAGTTCTTC	CASSERDRGPQFF	TRBV2*01, TRBV2*03	TRBV2	TRBJ2-1*01	TRBJ2-1	TRBD1*01	TRBD1	14	18	27	30	3	2	5
633	6.72E-05	TGTGCCACCAGTGATACCTACGAGCAGTACTTC	CATSDTYEQYF	TRBV24-1*01	TRBV24-1	TRBJ2-7*01	TRBJ2-7	TRBD1*01, TRBD2*02, TRBD2*01	TRBD1, TRBD2	13	-1	-1	16	-1	-1	2
633	6.72E-05	TGTGCCACCAGTGACACCTACGAGCAGTACTTC	CATSDTYEQYF	TRBV24-1*01	TRBV24-1	TRBJ2-7*01	TRBJ2-7	TRBD1*01	TRBD1	13	-1	-1	16	-1	-1	2
633	6.72E-05	TGCAGTGCTAGAGATCATCCGGGCTACACCTTC	CSARDHPGYTF	TRBV20-1*01, TRBV20-1*05, TRBV20-1*07	TRBV20-1	TRBJ1-2*01	TRBJ1-2	TRBD1*01, TRBD2*02, TRBD2*01	TRBD1, TRBD2	13	17	19	21	3	1	4
633	6.72E-05	TGCAGTACCACTACTTC	CST~YF	TRBV20-1*01, TRBV20-1*04, TRBV20-1*05, TRBV20-1*07	TRBV20-1	TRBJ2-7*01	TRBJ2-7	TRBD1*01, TRBD2*01	TRBD1, TRBD2	5	-1	-1	11	-1	-1	5
633	6.72E-05	TGTGCCCCTCCACTTT	CAP~HF	TRBV6-4*02, TRBV6-4*01	TRBV6-4	TRBJ1-6*01	TRBJ1-6	TRBD2*02	TRBD2	4	-1	-1	5	-1	-1	0
632	6.71E-05	TGTGCCATCAGTGAGTCGGGGCGGGGGCTCGTGGAAAACTATGGCTACACCTTC	CAISESGRGLVENYGYTF	TRBV10-3*01, TRBV10-3*02	TRBV10-3	TRBJ1-2*01	TRBJ1-2	TRBD2*01	TRBD2	16	20	26	36	3	9	12
632	6.71E-05	TGTGCCAGCAGTTAGCCCCTACGGGAGGGCTATCGTTGGACGAGCAGTACTTC	CASS*PLRE~LSLDEQYF	TRBV6-3*01, TRBV6-2*01	TRBV6-3, TRBV6-2	TRBJ2-7*01	TRBJ2-7	TRBD2*02	TRBD2	13	21	28	39	7	10	17
632	6.71E-05	TGCAGTGCTAGAGCCTCGAGGTCCGATGGAAGCAGTACTTC	CSARASR~RWKQYF	TRBV20-1*01, TRBV20-1*04, TRBV20-1*05, TRBV20-1*07	TRBV20-1	TRBJ2-7*01	TRBJ2-7	TRBD1*01, TRBD2*02, TRBD2*01	TRBD1, TRBD2	12	20	23	30	7	6	13
632	6.71E-05	TGTGCCAGCAGGCGACCAACTAACTATGGCTACACCTTC	CASRRPTNYGYTF	TRBV2*01, TRBV2*02, TRBV2*03	TRBV2	TRBJ1-2*01	TRBJ1-2	TRBD1*01, TRBD2*02, TRBD2*01	TRBD1, TRBD2	10	13	15	19	2	3	5
632	6.71E-05	TGCAGTGCTAGAGTCGGGAGCGTCGAGCAGTACTTC	CSARVGSVEQYF	TRBV20-1*01, TRBV20-1*04, TRBV20-1*05, TRBV20-1*07	TRBV20-1	TRBJ2-7*01	TRBJ2-7	TRBD2*02	TRBD2	12	14	19	23	1	3	4
632	6.71E-05	TGCAGCGCCGAAGGGTCGGTTTCGGGCTACACCTTC	CSAEGSVSGYTF	TRBV29-1*03	TRBV29-1	TRBJ1-2*01	TRBJ1-2	TRBD1*01, TRBD2*02	TRBD1, TRBD2	7	11	14	24	3	9	12
632	6.71E-05	TGCAGTGCTACGGACAACTACGAGCAGTACTTC	CSATDNYEQYF	TRBV20-1*06, TRBV20-1*03, TRBV20-1*01, TRBV20-1*04, TRBV20-1*05, TRBV20-1*02, TRBV20-1*07	TRBV20-1	TRBJ2-7*01	TRBJ2-7	TRBD1*01	TRBD1	9	11	15	17	1	1	2
632	6.71E-05	TGCAGTGCTAGAGCAGAAACTGAAGCTTTCTTT	CSARAETEAFF	TRBV20-1*01, TRBV20-1*04, TRBV20-1*05, TRBV20-1*07	TRBV20-1	TRBJ1-1*01	TRBJ1-1	TRBD1*01	TRBD1	12	13	15	18	0	2	2
631	6.70E-05	TGTGCCACCAGTGTCCCGCCCCCCGCCGGAGACTCCTACGAGCAGTACTTC	CATSVPPPAGDSYEQYF	TRBV24-1*01	TRBV24-1	TRBJ2-7*01	TRBJ2-7	TRBD2*01	TRBD2	12	18	25	32	5	6	11
631	6.70E-05	TGCGCCAGCAGACACACCGGGACAGGGGGCGGTACGAGCAGTACTTC	CASRHTGT~GRYEQYF	TRBV10-1*02, TRBV10-1*01	TRBV10-1	TRBJ2-7*01	TRBJ2-7	TRBD1*01	TRBD1	10	18	29	32	7	2	9
631	6.70E-05	TGTGCCATCAGCTCCGCGGACAGGGGATTCTACGAGCAGTACTTC	CAISSADRGFYEQYF	TRBV10-3*01, TRBV10-3*02	TRBV10-3	TRBJ2-7*01	TRBJ2-7	TRBD1*01	TRBD1	10	17	25	29	6	3	9
631	6.70E-05	TGTGCCAGCAGCCCGCCGACCGACAGGGAACTTGAAGCTTTCTTT	CASSPPTDRELEAFF	TRBV7-9*03, TRBV7-9*01, TRBV7-9*04, TRBV7-9*02	TRBV7-9	TRBJ1-1*01	TRBJ1-1	TRBD1*01	TRBD1	11	21	27	32	9	4	13
631	6.70E-05	TGTGCCAGCACTACAGGGAGCGGATCACCCCTCCACTTT	CASTTGSGSPLHF	TRBV7-3*05, TRBV7-3*01	TRBV7-3	TRBJ1-6*02	TRBJ1-6	TRBD1*01	TRBD1	9	12	17	24	2	6	8
631	6.70E-05	TGCAGTGCTCTAAAGGACAAGAACACTGAAGCTTTCTTT	CSALKDKNTEAFF	TRBV20-1*06, TRBV20-1*03, TRBV20-1*01, TRBV20-1*04, TRBV20-1*05, TRBV20-1*02, TRBV20-1*07	TRBV20-1	TRBJ1-1*01	TRBJ1-1	TRBD1*01	TRBD1	8	14	18	20	5	1	6
631	6.70E-05	TGCAGCGTTAGACAGGGAGGAAACTATGGCTACACCTTC	CSVRQGGNYGYTF	TRBV29-1*01, TRBV29-1*03	TRBV29-1	TRBJ1-2*01	TRBJ1-2	TRBD1*01	TRBD1	8	10	16	21	1	4	5
631	6.70E-05	TGCAGTGCCGGGACTGGAACCTACGAGCAGTACTTC	CSAGTGTYEQYF	TRBV20-1*06, TRBV20-1*03, TRBV20-1*01, TRBV20-1*04, TRBV20-1*05, TRBV20-1*02, TRBV20-1*07	TRBV20-1	TRBJ2-7*01	TRBJ2-7	TRBD2*02, TRBD2*01	TRBD2	7	9	14	19	1	4	5
631	6.70E-05	TGTGCCACCGGGACACCCCCTACGAGCAGTACTTC	CATGTP~YEQYF	TRBV24-1*01	TRBV24-1	TRBJ2-7*01	TRBJ2-7	TRBD1*01	TRBD1	8	9	14	18	0	3	3
630	6.69E-05	TGTGCCAGCAGCGAAGGAAACTATAATTCACCCCTCCACTTT	CASSEGNYNSPLHF	TRBV6-4*02, TRBV6-4*01	TRBV6-4	TRBJ1-6*02	TRBJ1-6	TRBD1*01, TRBD2*02, TRBD2*01	TRBD1, TRBD2	15	-1	-1	20	-1	-1	4
630	6.69E-05	TGCAGTGCTCGGAGAAATACACCTACTGATCCCCTCCACTTT	CSARRNTPTDPLHF	TRBV20-1*06, TRBV20-1*03, TRBV20-1*01, TRBV20-1*04, TRBV20-1*05, TRBV20-1*02, TRBV20-1*07	TRBV20-1	TRBJ1-6*02	TRBJ1-6	TRBD2*02	TRBD2	8	10	13	30	1	16	17
630	6.69E-05	TGTGCCATCAGTTATGACATCTCCTACGAGCAGTACTTC	CAISYDISYEQYF	TRBV10-3*01, TRBV10-3*02	TRBV10-3	TRBJ2-7*01	TRBJ2-7	TRBD1*01	TRBD1	11	15	18	20	3	1	4
630	6.69E-05	TGTGCCAGCAGCGGGGAGACCCAGTACTTC	CASSGETQYF	TRBV12-4*01, TRBV12-3*01	TRBV12-4, TRBV12-3	TRBJ2-5*01	TRBJ2-5	TRBD2*02, TRBD2*01	TRBD2	11	12	14	15	0	0	0
629	6.68E-05	TGCGCCAGCAGTGCAAAGGCATCAATCAGCCCCAGCATTTT	CASSAKA~NQPQHF	TRBV10-1*02, TRBV10-1*01	TRBV10-1	TRBJ1-5*01	TRBJ1-5	TRBD1*01, TRBD2*02	TRBD1, TRBD2	12	16	18	22	3	3	6
629	6.68E-05	TGTGCCACACGGGGAAGGCTCTCCTACGAGCAGTACTTC	CATRGRLSYEQYF	TRBV10-3*01, TRBV10-3*02	TRBV10-3	TRBJ2-7*01	TRBJ2-7	TRBD2*01	TRBD2	6	9	13	20	2	6	8
629	6.68E-05	TGCAGTGCCTTTAGCGGGAGACGGCGAGCAGTACTTC	CSAFSG~DGEQYF	TRBV20-1*06, TRBV20-1*03, TRBV20-1*01, TRBV20-1*04, TRBV20-1*05, TRBV20-1*02, TRBV20-1*07	TRBV20-1	TRBJ2-7*01	TRBJ2-7	TRBD2*02	TRBD2	7	11	19	24	3	4	7
629	6.68E-05	TGTGCCCCCGAATTCACCCCTCCACTTT	CAPEF~PLHF	TRBV15*02	TRBV15	TRBJ1-6*02	TRBJ1-6	TRBD2*02, TRBD2*01	TRBD2	5	6	9	10	0	0	0
628	6.67E-05	TGTGCCACCAGTGTCCCGGACAGGGTGGAGGGGCGAGCAGTACTTC	CATSVPDR~WRGEQYF	TRBV24-1*01	TRBV24-1	TRBJ2-7*01	TRBJ2-7	TRBD1*01	TRBD1	12	17	24	33	4	8	12
628	6.67E-05	TGTGCCATCAGTACCGGGACAGAGGGTGGAAACACCATATATTTT	CAISTGTEGGNTIYF	TRBV10-3*01, TRBV10-3*02	TRBV10-3	TRBJ1-3*01	TRBJ1-3	TRBD1*01	TRBD1	11	15	21	26	3	4	7
628	6.67E-05	TGTGCCAGCAGTTACTCGAGGGTTTGGGACAACGAGCAGTACTTC	CASSYSRVWDNEQYF	TRBV6-5*01	TRBV6-5	TRBJ2-7*01	TRBJ2-7	TRBD1*01	TRBD1	16	25	30	31	8	0	8
628	6.67E-05	TGTGCCACCAGCAGAGATTGGACAGGTCTTTGGAGCTTTCTTT	CATSRDW~QVFGAFF	TRBV15*02	TRBV15	TRBJ1-1*01	TRBJ1-1	TRBD1*01	TRBD1	11	19	25	33	7	7	14
628	6.67E-05	TGTGCCACCAGTGGGTCAGTTGCGAGTCAGCCCCAGCATTTT	CATSGSVASQPQHF	TRBV24-1*01	TRBV24-1	TRBJ1-5*01	TRBJ1-5	TRBD1*01, TRBD2*02, TRBD2*01	TRBD1, TRBD2	12	16	18	26	3	7	10
628	6.67E-05	TGCAGTGCTAGTAGGGGGGACAGCGAGTATGGCTACACCTTC	CSASRGDSEYGYTF	TRBV20-1*01, TRBV20-1*04, TRBV20-1*05, TRBV20-1*07	TRBV20-1	TRBJ1-2*01	TRBJ1-2	TRBD1*01	TRBD1	11	16	22	27	4	4	8
628	6.67E-05	TGTGCCATCAAAGGAGCGGGAGGCCGCGAGCAGTACTTC	CAIKGAGGREQYF	TRBV10-3*01, TRBV10-3*02	TRBV10-3	TRBJ2-7*01	TRBJ2-7	TRBD2*02	TRBD2	9	14	22	26	4	3	7
628	6.67E-05	TGCAGTGCCGGGACGTGGGACAAGGTAGTGCAGTACTTC	CSAGTWDKVVQYF	TRBV20-1*06, TRBV20-1*03, TRBV20-1*01, TRBV20-1*04, TRBV20-1*05, TRBV20-1*02, TRBV20-1*07	TRBV20-1	TRBJ2-7*01	TRBJ2-7	TRBD1*01	TRBD1	7	16	21	29	8	7	15
628	6.67E-05	TGCAGTGCTAGCCCCGGGCCAGGGGGGGCGTACTTC	CSASPGPGGAYF	TRBV20-1*06, TRBV20-1*03, TRBV20-1*01, TRBV20-1*04, TRBV20-1*05, TRBV20-1*02, TRBV20-1*07	TRBV20-1	TRBJ2-7*01	TRBJ2-7	TRBD1*01, TRBD2*01	TRBD1, TRBD2	10	19	25	29	8	3	11
628	6.67E-05	TGTGCCAGCAGCTTGACGGATGGCTACACCTTC	CASSLTDGYTF	TRBV7-2*04, TRBV7-2*01	TRBV7-2	TRBJ1-2*01	TRBJ1-2	TRBD1*01, TRBD2*02, TRBD2*01	TRBD1, TRBD2	13	14	16	19	0	2	2
627	6.66E-05	TGTGCCACCAGTGGGGTGGCTGGCACCGGGACACCAGCTCCTACGAGCAGTACTTC	CATSGVAGT~DTSSYEQYF	TRBV24-1*01	TRBV24-1	TRBJ2-7*01	TRBJ2-7	TRBD1*01	TRBD1	12	27	32	37	14	4	18
627	6.66E-05	TGTGCCATCAGTGAGTCAGGGGGGGGCCGCCACAATTCACCCCTCCACTTT	CAISESGGGRHNSPLHF	TRBV10-3*01, TRBV10-3*02	TRBV10-3	TRBJ1-6*02	TRBJ1-6	TRBD2*01	TRBD2	16	19	25	33	2	7	9
627	6.66E-05	TGTGCCATCAGTGAGTCTCGTATCCACAATAACGAGCAGTACTTC	CAISESRIHNNEQYF	TRBV10-3*01, TRBV10-3*02	TRBV10-3	TRBJ2-7*01	TRBJ2-7	TRBD1*01, TRBD2*02, TRBD2*01	TRBD1, TRBD2	16	25	27	31	8	3	11
627	6.66E-05	TGTGCCACCAGTGATAACGGAATGGGGGATTATGGCTACACCTTC	CATSDNGMGDYGYTF	TRBV24-1*01	TRBV24-1	TRBJ1-2*01	TRBJ1-2	TRBD1*01, TRBD2*01	TRBD1, TRBD2	14	23	27	30	8	2	10
627	6.66E-05	TGTGCCACCGGGGGCGGCACCACCAATCAGCCCCAGCATTTT	CATGGGTTNQPQHF	TRBV24-1*01	TRBV24-1	TRBJ1-5*01	TRBJ1-5	TRBD1*01	TRBD1	8	9	14	23	0	8	8
627	6.66E-05	TGTGCCACCAGTGATCGAAGAATGCCGGGACTCCGGTTCTTC	CATSDRRMPGLRFF	TRBV24-1*01	TRBV24-1	TRBJ2-1*01	TRBJ2-1	TRBD2*02, TRBD2*01	TRBD2	14	26	31	35	11	3	14
627	6.66E-05	TGCAGTGCTAGAGCGCAGGGCCTAACTATGGCTACACCTTC	CSARAQG~NYGYTF	TRBV20-1*01, TRBV20-1*04, TRBV20-1*05, TRBV20-1*07	TRBV20-1	TRBJ1-2*01	TRBJ1-2	TRBD1*01	TRBD1	12	15	19	21	2	1	3
627	6.66E-05	TGTGCCATCAGTTCCGGACAGAGTAGTGAAGCTTTCTTT	CAISSGQSSEAFF	TRBV10-3*01, TRBV10-3*02	TRBV10-3	TRBJ1-1*01	TRBJ1-1	TRBD1*01	TRBD1	11	15	20	26	3	5	8
627	6.66E-05	TGTGCCAGCAGCTCAGGGACAGGCACATGGCAGTTCTTC	CASSSGTGTWQFF	TRBV7-3*01	TRBV7-3	TRBJ2-1*01	TRBJ2-1	TRBD1*01	TRBD1	12	15	22	29	2	6	8
626	6.65E-05	TGTGCCAGCAGTTTCCGGACTACTAGAAATCCCTACAATGAGCAGTTCTTC	CASSFRTTRNPYNEQFF	TRBV6-3*01, TRBV6-2*01	TRBV6-3, TRBV6-2	TRBJ2-1*01	TRBJ2-1	TRBD2*02, TRBD2*01	TRBD2	12	16	21	31	3	9	12
626	6.65E-05	TGCAGTGCTAGAACGGGGCGAACTAACTATGGCTACACCTTC	CSARTGRTNYGYTF	TRBV20-1*01, TRBV20-1*04, TRBV20-1*05, TRBV20-1*07	TRBV20-1	TRBJ1-2*01	TRBJ1-2	TRBD1*01, TRBD2*01	TRBD1, TRBD2	11	14	18	22	2	3	5
626	6.65E-05	TGCAGCGTTGAAGAAGGCGGGTGGGGCACTGAAGCTTTCTTT	CSVEEGGWGTEAFF	TRBV29-1*01	TRBV29-1	TRBJ1-1*01	TRBJ1-1	TRBD2*02, TRBD2*01	TRBD2	13	16	20	26	2	5	7
626	6.65E-05	TGCAGTGTTGCAGGGTCGGTCTACGAGCAGTACTTC	CSVAGSVYEQYF	TRBV20-1*06, TRBV20-1*03, TRBV20-1*01, TRBV20-1*04, TRBV20-1*05, TRBV20-1*02, TRBV20-1*07	TRBV20-1	TRBJ2-7*01	TRBJ2-7	TRBD1*01	TRBD1	6	10	14	20	3	5	8
626	6.65E-05	TGCAGTGCTGCGGGACGTAGAGATACGCAGTATTTT	CSAAGRRDTQYF	TRBV20-1*06, TRBV20-1*03, TRBV20-1*01, TRBV20-1*04, TRBV20-1*05, TRBV20-1*02, TRBV20-1*07	TRBV20-1	TRBJ2-3*01	TRBJ2-3	TRBD2*02	TRBD2	8	9	14	20	0	5	5
625	6.64E-05	TGTGCCACCAGTGATGAGGACAGGGTCATTGGAACTATGGCTACACCTTC	CATSDEDR~HWNYGYTF	TRBV24-1*01	TRBV24-1	TRBJ1-2*01	TRBJ1-2	TRBD1*01	TRBD1	14	17	24	32	2	7	9
625	6.64E-05	TGTGCCACCAGTGACCCCGAGAGGTCAGGGCAGCCCCAGCATTTT	CATSDPERSGQPQHF	TRBV24-1*01	TRBV24-1	TRBJ1-5*01	TRBJ1-5	TRBD1*01, TRBD2*01	TRBD1, TRBD2	13	25	29	30	11	0	11
625	6.64E-05	TGTGCCAGCAGTTTAATGGGGACAGGAGCCTACGAGCAGTACTTC	CASSLMGTGAYEQYF	TRBV12-4*01, TRBV12-3*01	TRBV12-4, TRBV12-3	TRBJ2-7*01	TRBJ2-7	TRBD1*01	TRBD1	14	18	25	28	3	2	5
625	6.64E-05	TGCAGTGCGACCAGACAGTGATTATAATTCACCCCTCCACTTT	CSATRQ*~YNSPLHF	TRBV20-1*06, TRBV20-1*03, TRBV20-1*01, TRBV20-1*04, TRBV20-1*05, TRBV20-1*02, TRBV20-1*07	TRBV20-1	TRBJ1-6*02	TRBJ1-6	TRBD1*01	TRBD1	7	13	17	22	5	4	9
625	6.64E-05	TGTGCCAGCAGTGACTCAGGGGGCACAGATACGCAGTATTTT	CASSDSGGTDTQYF	TRBV6-4*02, TRBV6-4*01	TRBV6-4	TRBJ2-3*01	TRBJ2-3	TRBD1*01	TRBD1	16	17	21	22	0	0	0
625	6.64E-05	TGTGCTAGCAGCTTAGCGCAGGGCTACGAGCAGTACTTC	CASSLAQGYEQYF	TRBV7-7*01	TRBV7-7	TRBJ2-7*01	TRBJ2-7	TRBD1*01	TRBD1	16	18	22	23	1	0	1
625	6.64E-05	TGCAGTGCTAGTGGCGGGAGGGATTACGAGCAGTACTTC	CSASGGRDYEQYF	TRBV20-1*01, TRBV20-1*04, TRBV20-1*05, TRBV20-1*07	TRBV20-1	TRBJ2-7*01	TRBJ2-7	TRBD2*02	TRBD2	11	13	21	24	1	2	3
625	6.64E-05	TGCAGTGCTAGAAGGCGTCCTGAGGATGGCTACACCTTC	CSARRRPEDGYTF	TRBV20-1*01, TRBV20-1*04, TRBV20-1*05, TRBV20-1*07	TRBV20-1	TRBJ1-2*01	TRBJ1-2	TRBD1*01, TRBD2*02, TRBD2*01	TRBD1, TRBD2	11	18	21	25	6	3	9
625	6.64E-05	TGCAGTGCTAGGGCCCGGGGTAGCGAGCAGTACTTC	CSARARGSEQYF	TRBV20-1*01, TRBV20-1*04, TRBV20-1*05, TRBV20-1*07	TRBV20-1	TRBJ2-7*01	TRBJ2-7	TRBD2*01	TRBD2	10	15	19	23	4	3	7
625	6.64E-05	TGTGCCATCAGTGAGTCGAACATCCAGTACTTC	CAISESNIQYF	TRBV10-3*01, TRBV10-3*02	TRBV10-3	TRBJ2-7*01	TRBJ2-7	TRBD1*01	TRBD1	16	19	21	24	2	2	4
624	6.63E-05	TGCGCCAGCAGGTGGAACAATCCCCAAAGCAGCTCCTACGAGCAGTACTTC	CASRWNNPQSSSYEQYF	TRBV10-2*01	TRBV10-2	TRBJ2-7*01	TRBJ2-7	TRBD1*01, TRBD2*02, TRBD2*01	TRBD1, TRBD2	10	21	24	32	10	7	17
624	6.63E-05	TGTGCCAGCGCCGCTACTAGCGGGGGAGGCACAGATACGCAGTATTTT	CASAATSGGGTDTQYF	TRBV6-1*01	TRBV6-1	TRBJ2-3*01	TRBJ2-3	TRBD2*01	TRBD2	8	15	25	28	6	2	8
624	6.63E-05	TGCGCCAGCAGCCATCGAGGACAGGGTAAGTGATGGCTACACCTTC	CASSHRGQ~VSDGYTF	TRBV4-3*03, TRBV4-3*01, TRBV4-3*04	TRBV4-3	TRBJ1-2*01	TRBJ1-2	TRBD1*01	TRBD1	13	18	25	32	4	6	10
624	6.63E-05	TGTGCCACGCACAGAGACAGAACCTCCTACGAGCAGTACTTC	CATHRDRTSYEQYF	TRBV10-3*01, TRBV10-3*02	TRBV10-3	TRBJ2-7*01	TRBJ2-7	TRBD1*01	TRBD1	6	15	19	23	8	3	11
624	6.63E-05	TGTGCCAGCAGTGTACAGGGGGTGGATTCACCCCTCCACTTT	CASSVQGVDSPLHF	TRBV2*01, TRBV2*03	TRBV2	TRBJ1-6*02	TRBJ1-6	TRBD1*01	TRBD1	12	14	21	25	1	3	4
624	6.63E-05	TGCAGTGCTAGGGGACAGGGCATCGGCTATGGCTACACCTTC	CSARGQGIGYGYTF	TRBV20-1*01, TRBV20-1*04, TRBV20-1*05, TRBV20-1*07	TRBV20-1	TRBJ1-2*01	TRBJ1-2	TRBD1*01	TRBD1	10	11	19	26	0	6	6
624	6.63E-05	TGTGCCATCCCGTAGCGGGAGTTCGTACGAGCAGTACTTC	CAIP*RE~SYEQYF	TRBV10-3*01, TRBV10-3*02	TRBV10-3	TRBJ2-7*01	TRBJ2-7	TRBD2*02	TRBD2	8	12	20	25	3	4	7
624	6.63E-05	TGTGCCATCAGTCATGCAGGGAACTACGAGCAGTACTTC	CAISHAGNYEQYF	TRBV10-3*01, TRBV10-3*02	TRBV10-3	TRBJ2-7*01	TRBJ2-7	TRBD1*01	TRBD1	11	16	20	23	4	2	6
624	6.63E-05	TGCGCCAGACCGAGCAGGGCCCCGAGCAGTACTTC	CARPSR~PEQYF	TRBV10-1*02, TRBV10-1*01	TRBV10-1	TRBJ2-7*01	TRBJ2-7	TRBD1*01	TRBD1	7	14	18	22	6	3	9
623	6.62E-05	TGTGCCATCAGCGCTCCCGGCGGGGGGACTAGTCCCTACGAGCAGTACTTC	CAISAPGGGTSPYEQYF	TRBV10-3*01, TRBV10-3*02	TRBV10-3	TRBJ2-7*01	TRBJ2-7	TRBD2*02, TRBD2*01	TRBD2	10	24	31	34	13	2	15
623	6.62E-05	TGTGCCAGTAGTTTCTCGGGGCCCCGCCAGGGCTACACCTTC	CASSFSGPRQGYTF	TRBV19*01, TRBV19*02	TRBV19	TRBJ1-2*01	TRBJ1-2	TRBD2*01	TRBD2	11	21	26	30	9	3	12
623	6.62E-05	TGTGCCAGCAATCCAGACAGGGAGTATGGCTACACCTTC	CASNPDREYGYTF	TRBV2*01, TRBV2*02, TRBV2*03	TRBV2	TRBJ1-2*01	TRBJ1-2	TRBD1*01	TRBD1	9	15	21	24	5	2	7
622	6.61E-05	TGCAGCGTTGAAGGGGTAAGACAGCAGGAATTCACCCCTCCACTTT	CSVEGVRQ~RNSPLHF	TRBV29-1*01	TRBV29-1	TRBJ1-6*01	TRBJ1-6	TRBD1*01	TRBD1	12	19	23	28	6	4	10
622	6.61E-05	TGTGCCACCAGTGATTGGGGGACAGGGGGCTACGAGCAGTACTTC	CATSDWGTGGYEQYF	TRBV24-1*01	TRBV24-1	TRBJ2-7*01	TRBJ2-7	TRBD1*01	TRBD1	15	18	28	29	2	0	2
622	6.61E-05	TGTGCCAGCAGCTACCAGACAGCGGATAATTCACCCCTCCACTTT	CASSYQTADNSPLHF	TRBV7-2*04, TRBV7-2*01	TRBV7-2	TRBJ1-6*02	TRBJ1-6	TRBD1*01, TRBD2*02, TRBD2*01	TRBD1, TRBD2	12	17	21	25	4	3	7
622	6.61E-05	TGCAGTGCTAGAGATCTTAACTCGTACCAAGAGACCCAGTACTTC	CSARDLNSYQETQYF	TRBV20-1*01, TRBV20-1*05, TRBV20-1*07	TRBV20-1	TRBJ2-5*01	TRBJ2-5	TRBD2*02, TRBD2*01	TRBD2	13	19	21	25	5	3	8
622	6.61E-05	TGTGCCACCAGCAGAGGGCTGGACAGCTATGGCTACACCTTC	CATSRGLDSYGYTF	TRBV15*02	TRBV15	TRBJ1-2*01	TRBJ1-2	TRBD1*01	TRBD1	11	20	25	26	8	0	8
622	6.61E-05	TGTGCCAGCAGTGAGGGCAGCTATAATTCACCCCTCCACTTT	CASSEGSYNSPLHF	TRBV6-4*02, TRBV6-4*01	TRBV6-4	TRBJ1-6*01	TRBJ1-6	TRBD1*01	TRBD1	13	14	17	20	0	2	2
622	6.61E-05	TGTGCCAGCAGCGTAGACGGGAGACCTTCACCCCTCCACTTT	CASSVDGRPSPLHF	TRBV9*02, TRBV9*01	TRBV9	TRBJ1-6*02	TRBJ1-6	TRBD2*02	TRBD2	15	17	22	26	1	3	4
622	6.61E-05	TGCGCCAGCCGGCAACGGGCTAGCAATCAGCCCCAGCATTTT	CASRQRASNQPQHF	TRBV10-2*01	TRBV10-2	TRBJ1-5*01	TRBJ1-5	TRBD1*01, TRBD2*02, TRBD2*01	TRBD1, TRBD2	8	16	19	20	7	0	7
622	6.61E-05	TGCAGTGCTGGCGGGACTAGCGATTTCGAGCAGTACTTC	CSAGGTSDFEQYF	TRBV20-1*01, TRBV20-1*04, TRBV20-1*05, TRBV20-1*07	TRBV20-1	TRBJ2-7*01	TRBJ2-7	TRBD2*02, TRBD2*01	TRBD2	8	12	21	26	3	4	7
622	6.61E-05	TGCAGTGCTAGATTCGATGGCTACACCTTC	CSARFDGYTF	TRBV20-1*01, TRBV20-1*04, TRBV20-1*05, TRBV20-1*07	TRBV20-1	TRBJ1-2*01	TRBJ1-2			11	-1	-1	16	-1	-1	4
621	6.60E-05	TGTGCCACCAGTGATTCGGGACAGGGGAGGCGCTACCCTACGAGCAGTACTTC	CATSDSGQG~ALPYEQYF	TRBV24-1*01	TRBV24-1	TRBJ2-7*01	TRBJ2-7	TRBD1*01	TRBD1	15	17	26	36	1	9	10
621	6.60E-05	TGCGCCAGCAGTGAGTCATGGGCTAGCGGCGTTTACGAGCAGTACTTC	CASSESWASGVYEQYF	TRBV10-1*01	TRBV10-1	TRBJ2-7*01	TRBJ2-7	TRBD2*02, TRBD2*01	TRBD2	16	22	28	33	5	4	9
621	6.60E-05	TGTGCCAGCAGTGAATGGGGACAGGGTGGCTCACCCCTCCACTTT	CASSEWGQGGSPLHF	TRBV2*01, TRBV2*03	TRBV2	TRBJ1-6*02	TRBJ1-6	TRBD1*01	TRBD1	14	17	25	30	2	4	6
621	6.60E-05	TGTGCCATCAGTGTTAATAGCAATCAGCCCCAGCATTTT	CAISVNSNQPQHF	TRBV10-3*01, TRBV10-3*02	TRBV10-3	TRBJ1-5*01	TRBJ1-5	TRBD1*01	TRBD1	12	-1	-1	17	-1	-1	4
621	6.60E-05	TGTGCCACCAGTGACCACTCCATCGTAGGCTACACCTTC	CATSDHSIVGYTF	TRBV24-1*01	TRBV24-1	TRBJ1-2*01	TRBJ1-2	TRBD2*02	TRBD2	13	17	20	27	3	6	9
621	6.60E-05	TGTGCCAGCAGCTTAACGGACACCGGGGAGCTGTTTTTT	CASSLTDTGELFF	TRBV7-3*01	TRBV7-3	TRBJ2-2*01	TRBJ2-2	TRBD2*02, TRBD2*01	TRBD2	16	-1	-1	19	-1	-1	2
621	6.60E-05	TGTGCCAGCAGCCAACTAAAGGGTCTATCCCTCCACTTT	CASSQLKGLSLHF	TRBV14*01	TRBV14	TRBJ1-6*01	TRBJ1-6	TRBD1*01, TRBD2*02	TRBD1, TRBD2	14	19	22	28	4	5	9
621	6.60E-05	TGCAGTGCTAGAGATGAGGGCTACGAGCAGTACTTC	CSARDEGYEQYF	TRBV20-1*01, TRBV20-1*05, TRBV20-1*07	TRBV20-1	TRBJ2-7*01	TRBJ2-7	TRBD2*02	TRBD2	13	15	19	20	1	0	1
620	6.59E-05	TGTGCCATCAGTGAGTCTCGTTTCGGGCTGTACGAGCAGTACTTC	CAISESRFGLYEQYF	TRBV10-3*01, TRBV10-3*02	TRBV10-3	TRBJ2-7*01	TRBJ2-7	TRBD1*01, TRBD2*02, TRBD2*01	TRBD1, TRBD2	16	24	27	36	7	8	15
620	6.59E-05	TGTGCCACCAGTGATAAACGGGACGGGGGATATCCCCAGCATTTT	CATSDKRDGGYPQHF	TRBV24-1*01	TRBV24-1	TRBJ1-5*01	TRBJ1-5	TRBD2*01	TRBD2	14	23	28	33	8	4	12
620	6.59E-05	TGCAGTGCTCAGAGCGGGAGGGTGACAGATACGCAGTATTTT	CSAQSGRVTDTQYF	TRBV20-1*06, TRBV20-1*03, TRBV20-1*01, TRBV20-1*04, TRBV20-1*05, TRBV20-1*02, TRBV20-1*07	TRBV20-1	TRBJ2-3*01	TRBJ2-3	TRBD2*02	TRBD2	8	12	21	24	3	2	5
620	6.59E-05	TGCAGCGTTGCAGGGACAGGGCCCTACAATGAGCAGTTCTTC	CSVAGTGPYNEQFF	TRBV29-1*01	TRBV29-1	TRBJ2-1*01	TRBJ2-1	TRBD1*01	TRBD1	9	12	20	22	2	1	3
620	6.59E-05	TGTGCCATCAGTGATTATTCACCGGGGCGCTACACCTTC	CAISDYSPGRYTF	TRBV10-3*01, TRBV10-3*02	TRBV10-3	TRBJ1-2*01	TRBJ1-2	TRBD1*01, TRBD2*01	TRBD1, TRBD2	13	23	27	28	9	0	9
620	6.59E-05	TGTGCCACCAGTGGAGGAACCCCGGACGAGCAGTACTTC	CATSGGTPDEQYF	TRBV24-1*01	TRBV24-1	TRBJ2-7*01	TRBJ2-7	TRBD2*01	TRBD2	12	19	23	25	6	1	7
620	6.59E-05	TGCGCCAGCCTTGGAGACTATGGCTACACCTTC	CASLGDYGYTF	TRBV5-1*01, TRBV5-1*02	TRBV5-1	TRBJ1-2*01	TRBJ1-2	TRBD2*02	TRBD2	8	12	15	16	3	0	3
619	6.58E-05	TGTGCCAGTAGTATTTCGGGGACAGGGTATGCGCAGCCCCAGCATTTT	CASSISGTGYAQPQHF	TRBV19*01, TRBV19*02	TRBV19	TRBJ1-5*01	TRBJ1-5	TRBD1*01	TRBD1	13	18	26	33	4	6	10
619	6.58E-05	TGCAGCGTTGAAAAGGAGACAGGTCTGACTATGGCTACACCTTC	CSVEKET~SDYGYTF	TRBV29-1*01	TRBV29-1	TRBJ1-2*01	TRBJ1-2	TRBD1*01	TRBD1	11	17	22	27	5	4	9
619	6.58E-05	TGTGCCAGCAAACCGACAGGCTCTGGAAACACCATATATTTT	CASKPTGSGNTIYF	TRBV9*02, TRBV9*01, TRBV9*03	TRBV9	TRBJ1-3*01	TRBJ1-3	TRBD1*01	TRBD1	9	14	19	20	4	0	4
619	6.58E-05	TGTGCCATCACCCGGGACGTAGCCTACGAGCAGTACTTC	CAITRDVAYEQYF	TRBV10-3*01, TRBV10-3*02	TRBV10-3	TRBJ2-7*01	TRBJ2-7	TRBD1*01, TRBD2*02, TRBD2*01	TRBD1, TRBD2	9	13	17	22	3	4	7
619	6.58E-05	TGTGCCAGCAGTGGGGACTATAATTCACCCCTCCACTTT	CASSGDYNSPLHF	TRBV9*02, TRBV9*01, TRBV9*03	TRBV9	TRBJ1-6*02	TRBJ1-6	TRBD1*01, TRBD2*02, TRBD2*01	TRBD1, TRBD2	10	13	16	17	2	0	2
619	6.58E-05	TGCGCCAGCAGGCCGACAGGGGACTATGGCTACACCTTC	CASRPTGDYGYTF	TRBV10-2*01	TRBV10-2	TRBJ1-2*01	TRBJ1-2	TRBD1*01	TRBD1	10	14	21	22	3	0	3
619	6.58E-05	TGCAGTGCTAGCGTGACCCGTTCGGAGACCCAGTACTTC	CSASVTRSETQYF	TRBV20-1*01, TRBV20-1*04, TRBV20-1*05, TRBV20-1*07	TRBV20-1	TRBJ2-5*01	TRBJ2-5	TRBD2*02, TRBD2*01	TRBD2	10	16	19	24	5	4	9
619	6.58E-05	TGCAGTGCTAGCCTTGGGGGCTACGAGCAGTACTTC	CSASLGGYEQYF	TRBV20-1*06, TRBV20-1*03, TRBV20-1*01, TRBV20-1*04, TRBV20-1*05, TRBV20-1*02, TRBV20-1*07	TRBV20-1	TRBJ2-7*01	TRBJ2-7	TRBD1*01, TRBD2*01	TRBD1, TRBD2	10	15	19	20	4	0	4
618	6.56E-05	TGTGCCACCAGTGATTTTACGGACAGAAGTGTCCTACGAGCAGTACTTC	CATSDFTD~EVSYEQYF	TRBV24-1*01	TRBV24-1	TRBJ2-7*01	TRBJ2-7	TRBD1*01	TRBD1	16	20	25	31	3	5	8
618	6.56E-05	TGTGCCACCAGTGATGCGGGGGGCGGTCAGCCCCAGCATTTT	CATSDAGGGQPQHF	TRBV24-1*01	TRBV24-1	TRBJ1-5*01	TRBJ1-5	TRBD2*01	TRBD2	14	15	22	26	0	3	3
618	6.56E-05	TGCAGTGCTAGAGAGCTAGCTATGGGAGAGACCCAGTACTTC	CSARELAMGETQYF	TRBV20-1*01, TRBV20-1*05, TRBV20-1*07	TRBV20-1	TRBJ2-5*01	TRBJ2-5	TRBD2*02, TRBD2*01	TRBD2	13	15	19	26	1	6	7
618	6.56E-05	TGTGCCATCAGTGACAGTGGCAATCAGCCCCAGCATTTT	CAISDSGNQPQHF	TRBV10-3*01, TRBV10-3*02	TRBV10-3	TRBJ1-5*01	TRBJ1-5	TRBD1*01, TRBD2*02, TRBD2*01	TRBD1, TRBD2	13	14	16	19	0	2	2
618	6.56E-05	TGTGCCACTGGACAGGCCCATAATTCACCCCTCCACTTT	CATGQAHNSPLHF	TRBV7-3*05, TRBV7-3*01	TRBV7-3	TRBJ1-6*02	TRBJ1-6	TRBD1*01	TRBD1	6	9	15	19	2	3	5
618	6.56E-05	TGCAGTGCTAGAGCCCAGTATAATTCACCCCTCCACTTT	CSARAQYNSPLHF	TRBV20-1*01, TRBV20-1*04, TRBV20-1*05, TRBV20-1*07	TRBV20-1	TRBJ1-6*01	TRBJ1-6	TRBD1*01, TRBD2*02, TRBD2*01	TRBD1, TRBD2	12	15	17	18	2	0	2
618	6.56E-05	TGTGCCAGCAGTAGGGATGGGGGTGGCTACACCTTC	CASSRDGGGYTF	TRBV7-8*01, TRBV7-8*03	TRBV7-8	TRBJ1-2*01	TRBJ1-2	TRBD1*01, TRBD2*01	TRBD1, TRBD2	10	18	22	23	7	0	7
618	6.56E-05	TGCAGTGCCGAAGAAGGACAGCGTGGCTACACCTTC	CSAEEGQRGYTF	TRBV20-1*06, TRBV20-1*03, TRBV20-1*01, TRBV20-1*04, TRBV20-1*05, TRBV20-1*02, TRBV20-1*07	TRBV20-1	TRBJ1-2*01	TRBJ1-2	TRBD1*01	TRBD1	7	15	20	23	7	2	9
618	6.56E-05	TGCAGTGCCACGGACAGAACCTACGAGCAGTACTTC	CSATDRTYEQYF	TRBV20-1*06, TRBV20-1*03, TRBV20-1*01, TRBV20-1*04, TRBV20-1*05, TRBV20-1*02, TRBV20-1*07	TRBV20-1	TRBJ2-7*01	TRBJ2-7	TRBD1*01	TRBD1	7	11	16	19	3	2	5
618	6.56E-05	TGCAGTGCTAGTCGGACTAACGAAGCTTTCTTT	CSASRTNEAFF	TRBV20-1*01, TRBV20-1*04, TRBV20-1*05, TRBV20-1*07	TRBV20-1	TRBJ1-1*01	TRBJ1-1	TRBD2*02, TRBD2*01	TRBD2	11	13	18	21	1	2	3
617	6.55E-05	TGTGCCAGCAGCCAAGGAGGGACGGGGGGTCGGGAGACCCAGTACTTC	CASSQGGTGGRETQYF	TRBV9*02, TRBV9*01, TRBV9*03	TRBV9	TRBJ2-5*01	TRBJ2-5	TRBD2*01	TRBD2	11	22	28	33	10	4	14
617	6.55E-05	TGTGCCACCAGTGATGGACCCCCGTAGGGTCAGCCCCAGCATTTT	CATSDGPP*GQPQHF	TRBV24-1*01	TRBV24-1	TRBJ1-5*01	TRBJ1-5	TRBD2*01	TRBD2	14	18	23	29	3	5	8
617	6.55E-05	TGCAGTGCTAAAAAACAGGGAATGAACACTGAAGCTTTCTTT	CSAKKQGMNTEAFF	TRBV20-1*01, TRBV20-1*05, TRBV20-1*07	TRBV20-1	TRBJ1-1*01	TRBJ1-1	TRBD1*01	TRBD1	9	14	19	22	4	2	6
617	6.55E-05	TGCAGTGCTAGAGATGAGTGGACCTATGGCTACACCTTC	CSARDEWTYGYTF	TRBV20-1*01, TRBV20-1*05, TRBV20-1*07	TRBV20-1	TRBJ1-2*01	TRBJ1-2	TRBD1*01, TRBD2*02, TRBD2*01	TRBD1, TRBD2	13	19	22	23	5	0	5
617	6.55E-05	TGCAGCGTTGTTGTGGGGATGACGGGTGGCTACACCTTC	CSVVVGMTGGYTF	TRBV29-1*01	TRBV29-1	TRBJ1-2*01	TRBJ1-2	TRBD1*01, TRBD2*02, TRBD2*01	TRBD1, TRBD2	9	15	18	26	5	7	12
616	6.54E-05	TGTGCCACCAGTGATTTAATGGGGTAACCCCTACGAGCAGTACTTC	CATSDLMG~NPYEQYF	TRBV24-1*01	TRBV24-1	TRBJ2-7*01	TRBJ2-7	TRBD1*01, TRBD2*01	TRBD1, TRBD2	16	20	23	29	3	5	8
616	6.54E-05	TGTGCCCCCTAGACGGCAGGGCCTTCCTACGAGCAGTACTTC	CAP*TAGPSYEQYF	TRBV10-3*01, TRBV10-3*02	TRBV10-3	TRBJ2-7*01	TRBJ2-7	TRBD1*01	TRBD1	5	16	20	24	10	3	13
616	6.54E-05	TGTGCCATCAGTGGACAGGGGGGCAATCAGCCCCAGCATTTT	CAISGQGGNQPQHF	TRBV10-3*01, TRBV10-3*02	TRBV10-3	TRBJ1-5*01	TRBJ1-5	TRBD1*01	TRBD1	12	13	21	22	0	0	0
616	6.54E-05	TGCAGTGCTACCGGGACAGGGGTTAATTCACCCCTCCACTTT	CSATGTGVNSPLHF	TRBV20-1*06, TRBV20-1*03, TRBV20-1*01, TRBV20-1*04, TRBV20-1*05, TRBV20-1*02, TRBV20-1*07	TRBV20-1	TRBJ1-6*02	TRBJ1-6	TRBD1*01	TRBD1	9	12	21	23	2	1	3
616	6.54E-05	TGCAGCGTTGATTTGGGGGGCGGCCGCTATGGCTACACCTTC	CSVDLGGGRYGYTF	TRBV29-1*01	TRBV29-1	TRBJ1-2*01	TRBJ1-2	TRBD1*01, TRBD2*01	TRBD1, TRBD2	10	15	20	26	4	5	9
616	6.54E-05	TGCGCCAGCAGCACAGGGGAGAACACTGAAGCTTTCTTT	CASSTGENTEAFF	TRBV5-1*01	TRBV5-1	TRBJ1-1*01	TRBJ1-1	TRBD1*01	TRBD1	11	12	18	20	0	1	1
616	6.54E-05	TGCAGTGCTAGAGCTACACAGAACTATGGCTACACCTTC	CSARATQNYGYTF	TRBV20-1*01, TRBV20-1*04, TRBV20-1*05, TRBV20-1*07	TRBV20-1	TRBJ1-2*01	TRBJ1-2	TRBD1*01	TRBD1	12	17	20	21	4	0	4
616	6.54E-05	TGTGCCAGAGCCGCGGACCGAACACTGAAGCTTTCTTT	CARAAD~NTEAFF	TRBV19*01, TRBV19*03, TRBV19*02	TRBV19	TRBJ1-1*01	TRBJ1-1	TRBD1*01, TRBD2*02, TRBD2*01	TRBD1, TRBD2	7	14	17	19	6	1	7
616	6.54E-05	TGTGCCATCAGTGAGACCACCTACGAGCAGTACTTC	CAISETTYEQYF	TRBV10-3*01, TRBV10-3*02	TRBV10-3	TRBJ2-7*01	TRBJ2-7	TRBD1*01, TRBD2*02, TRBD2*01	TRBD1, TRBD2	14	-1	-1	19	-1	-1	4
616	6.54E-05	TGTGCCAGCAGCATCAGTGGTGACGAGCAGTACTTC	CASSISGDEQYF	TRBV7-8*01, TRBV7-8*03	TRBV7-8	TRBJ2-7*01	TRBJ2-7	TRBD1*01, TRBD2*02, TRBD2*01	TRBD1, TRBD2	11	14	16	22	2	5	7
616	6.54E-05	TGCAGTGCTTCCCGGGGGACGTACGAGCAGTACTTC	CSASRGTYEQYF	TRBV20-1*06, TRBV20-1*03, TRBV20-1*01, TRBV20-1*04, TRBV20-1*05, TRBV20-1*02, TRBV20-1*07	TRBV20-1	TRBJ2-7*01	TRBJ2-7	TRBD2*01	TRBD2	8	12	17	21	3	3	6
615	6.53E-05	TGTGCCACCAGTGATTTATCCGGGCTCTGGGGGGCTATGGCTACACCTTC	CATSDLSG~LGGYGYTF	TRBV24-1*01	TRBV24-1	TRBJ1-2*01	TRBJ1-2	TRBD2*01	TRBD2	16	28	33	34	11	0	11
615	6.53E-05	TGTGCCACCCAGGGGACTAGCGGTAGCTCCTACAATGAGCAGTTCTTC	CATQGTSGSSYNEQFF	TRBV24-1*01	TRBV24-1	TRBJ2-1*01	TRBJ2-1	TRBD2*02, TRBD2*01	TRBD2	8	12	22	26	3	3	6
615	6.53E-05	TGTGCCATCATGTCTGATGCGAATTTCCGCTACGAGCAGTACTTC	CAIMSDANFRYEQYF	TRBV10-3*01, TRBV10-3*02	TRBV10-3	TRBJ2-7*01	TRBJ2-7	TRBD1*01	TRBD1	9	10	13	29	0	15	15
615	6.53E-05	TGCGCCAGCAGCCTGACTAGCGGGACTTATTACGAGCAGTACTTC	CASSLTSGTYYEQYF	TRBV5-1*01	TRBV5-1	TRBJ2-7*01	TRBJ2-7	TRBD2*02	TRBD2	11	14	24	30	2	5	7
615	6.53E-05	TGCAGTGCGCCCACGGGACAAACCCGAGACTCACCCCTCCACTTT	CSAPTGQTRDSPLHF	TRBV20-1*06, TRBV20-1*03, TRBV20-1*01, TRBV20-1*04, TRBV20-1*05, TRBV20-1*02, TRBV20-1*07	TRBV20-1	TRBJ1-6*02	TRBJ1-6	TRBD1*01	TRBD1	7	14	19	30	6	10	16
615	6.53E-05	TGCAGTGCTAGAGGTTCAGGGACGGGTTCACCCCTCCACTTT	CSARGSGTGSPLHF	TRBV20-1*01, TRBV20-1*04, TRBV20-1*05, TRBV20-1*07	TRBV20-1	TRBJ1-6*02	TRBJ1-6	TRBD1*01, TRBD2*02, TRBD2*01	TRBD1, TRBD2	12	18	22	26	5	3	8
615	6.53E-05	TGCAGTGCTAGAACGCTAGCGGATTACAATGAGCAGTTCTTC	CSARTLADYNEQFF	TRBV20-1*01, TRBV20-1*04, TRBV20-1*05, TRBV20-1*07	TRBV20-1	TRBJ2-1*01	TRBJ2-1	TRBD2*02, TRBD2*01	TRBD2	11	15	21	24	3	2	5
615	6.53E-05	TGTGCCACCAGACAAAAGGGGTACGAGCAGTACTTC	CATRQKGYEQYF	TRBV24-1*01	TRBV24-1	TRBJ2-7*01	TRBJ2-7	TRBD1*01	TRBD1	10	16	20	21	5	0	5
614	6.52E-05	TGTGCCACCGTTCGGATCATAGTCTACTACTATAATTCACCCCTCCACTTT	CATVRIIVYYYNSPLHF	TRBV24-1*01	TRBV24-1	TRBJ1-6*01	TRBJ1-6	TRBD2*02, TRBD2*01	TRBD2	8	19	23	29	10	5	15
614	6.52E-05	TGTGCCATCAGTGAGTGGCTTCTGGCAACCAATCAGCCCCAGCATTTT	CAISEWLLATNQPQHF	TRBV10-3*01, TRBV10-3*02	TRBV10-3	TRBJ1-5*01	TRBJ1-5	TRBD1*01, TRBD2*02, TRBD2*01	TRBD1, TRBD2	15	23	25	29	7	3	10
614	6.52E-05	TGCAGTGCTAGTGGGCAGCTTGGCTACACCTTC	CSASGQLGYTF	TRBV20-1*01, TRBV20-1*04, TRBV20-1*05, TRBV20-1*07	TRBV20-1	TRBJ1-2*01	TRBJ1-2	TRBD1*01	TRBD1	11	12	15	20	0	4	4
613	6.51E-05	TGCGCCAGATTTATTCCCGGCGGGGGCTGAACACCGGGGAGCTGTTTTTT	CARFIPGG~LNTGELFF	TRBV10-2*01	TRBV10-2	TRBJ2-2*01	TRBJ2-2	TRBD2*01	TRBD2	7	19	25	28	11	2	13
613	6.51E-05	TGCGCCAGCAGCTACGGGACAGACTTACCCTAGTGGCTACACCTTC	CASSYGTD~YPSGYTF	TRBV10-1*02, TRBV10-1*01	TRBV10-1	TRBJ1-2*01	TRBJ1-2	TRBD1*01	TRBD1	10	15	21	33	4	11	15
613	6.51E-05	TGCGCCAGCAGTGAATGGACAGGGGAGAGGAGCGAGCAGTACTTC	CASSEWTGERSEQYF	TRBV10-2*01	TRBV10-2	TRBJ2-7*01	TRBJ2-7	TRBD1*01	TRBD1	13	16	24	32	2	7	9
613	6.51E-05	TGTGCCATCAGGACAGGGGAAGGACCCTACGAGCAGTACTTC	CAIRTGEGPYEQYF	TRBV10-3*01, TRBV10-3*02	TRBV10-3	TRBJ2-7*01	TRBJ2-7	TRBD1*01	TRBD1	10	11	18	25	0	6	6
613	6.51E-05	TGTGCCACCAGTGATTTAATGGGAGAGCAGTACTTC	CATSDLMGEQYF	TRBV24-1*01	TRBV24-1	TRBJ2-7*01	TRBJ2-7	TRBD1*01, TRBD2*02, TRBD2*01	TRBD1, TRBD2	16	20	23	24	3	0	3
612	6.50E-05	TGCGCCAGCAGGCTAGGGGGCTCGCACCGTTCTATAATTCACCCCTCCACTTT	CASRLGGSH~FYNSPLHF	TRBV10-2*01	TRBV10-2	TRBJ1-6*01	TRBJ1-6	TRBD1*01	TRBD1	10	14	20	31	3	10	13
612	6.50E-05	TGCAGTGCTAGAGATAGAGGTGTAGGGGGTCTTCAGCCCCAGCATTTT	CSARDRGVGGLQPQHF	TRBV20-1*01, TRBV20-1*05, TRBV20-1*07	TRBV20-1	TRBJ1-5*01	TRBJ1-5	TRBD1*01	TRBD1	13	23	28	32	9	3	12
612	6.50E-05	TGTGCCACCAGGTCTGGCCAACTGGGGCGAGGGTGAGCAGTTCTTC	CATRSGQL~GEGEQFF	TRBV24-1*01	TRBV24-1	TRBJ2-1*01	TRBJ2-1	TRBD1*01, TRBD2*02	TRBD1, TRBD2	10	23	27	33	12	5	17
612	6.50E-05	TGCGCCAGCGCAAAACTCGGGCCCTATAATTCACCCCTCCACTTT	CASAKLGPYNSPLHF	TRBV10-1*02, TRBV10-1*01	TRBV10-1	TRBJ1-6*02	TRBJ1-6	TRBD1*01, TRBD2*02, TRBD2*01	TRBD1, TRBD2	8	18	21	22	9	0	9
612	6.50E-05	TGTGCCATCAGAACCGATCAGGGTGAGCAGCAGTTCTTC	CAIRTDQGEQQFF	TRBV10-3*01, TRBV10-3*02	TRBV10-3	TRBJ2-1*01	TRBJ2-1	TRBD1*01	TRBD1	10	18	22	28	7	5	12
612	6.50E-05	TGTGCCACCAGTGCGCCAGGCAATCAGCCCCAGCATTTT	CATSAPGNQPQHF	TRBV24-1*01	TRBV24-1	TRBJ1-5*01	TRBJ1-5	TRBD1*01, TRBD2*02, TRBD2*01	TRBD1, TRBD2	12	16	18	19	3	0	3
612	6.50E-05	TGTGCCAGTAGGTCCAGGACCAATTCACCCCTCCACTTT	CASRSRTNSPLHF	TRBV19*01, TRBV19*03, TRBV19*02	TRBV19	TRBJ1-6*02	TRBJ1-6	TRBD1*01, TRBD2*02, TRBD2*01	TRBD1, TRBD2	10	16	19	21	5	1	6
612	6.50E-05	TGCAGTTCGGCGGGACAGGGGAACGACGAGCAGTACTTC	CSSAGQGNDEQYF	TRBV20-1*06, TRBV20-1*03, TRBV20-1*01, TRBV20-1*04, TRBV20-1*05, TRBV20-1*02, TRBV20-1*07	TRBV20-1	TRBJ2-7*01	TRBJ2-7	TRBD1*01	TRBD1	5	11	20	25	5	4	9
612	6.50E-05	TGCAGTGCTAGACAGCCCAGCTCCTACGAGCAGTACTTC	CSARQPSSYEQYF	TRBV20-1*01, TRBV20-1*05, TRBV20-1*07	TRBV20-1	TRBJ2-7*01	TRBJ2-7	TRBD1*01	TRBD1	11	14	17	20	2	2	4
612	6.50E-05	TGCAGTGCTAACGCTGGCCCCTACGAGCAGTACTTC	CSANAGPYEQYF	TRBV20-1*06, TRBV20-1*03, TRBV20-1*01, TRBV20-1*04, TRBV20-1*05, TRBV20-1*02, TRBV20-1*07	TRBV20-1	TRBJ2-7*01	TRBJ2-7	TRBD2*02, TRBD2*01	TRBD2	9	11	14	19	1	4	5
611	6.49E-05	TGTGCCATCAGTGAGTCGAGGGGGTCTAGGTTGTGATCAGCCCCAGCATTTT	CAISESRGS~GCDQPQHF	TRBV10-3*01, TRBV10-3*02	TRBV10-3	TRBJ1-5*01	TRBJ1-5	TRBD1*01	TRBD1	16	18	23	35	1	11	12
611	6.49E-05	TGTGCCACCAGTGATAACGGGGGGACAGGGGGTATACGAGCAGTACTTC	CATSDNGG~QGVYEQYF	TRBV24-1*01	TRBV24-1	TRBJ2-7*01	TRBJ2-7	TRBD1*01	TRBD1	14	21	31	34	6	2	8
611	6.49E-05	TGCGCCAGCAGTGAAGACTTGCCGGACAGCAGATTCACCCCTCCACTTT	CASSEDLP~TADSPLHF	TRBV10-1*02, TRBV10-1*01	TRBV10-1	TRBJ1-6*01	TRBJ1-6	TRBD1*01	TRBD1	13	23	28	32	9	3	12
611	6.49E-05	TGTGCCACCAGTGATGGAGACAGGGGACGATACAATGAGCAGTTCTTC	CATSDGDRGRYNEQFF	TRBV24-1*01	TRBV24-1	TRBJ2-1*01	TRBJ2-1	TRBD1*01	TRBD1	14	18	25	30	3	4	7
611	6.49E-05	TGTGCCAGCAGCGCTGTAAGGAACTATCCGATTCACGACCTCCACTTT	CASSAVRNYPIHDLHF	TRBV7-8*01, TRBV7-8*03	TRBV7-8	TRBJ1-6*02	TRBJ1-6	TRBD1*01, TRBD2*02, TRBD2*01	TRBD1, TRBD2	11	13	16	38	1	21	22
611	6.49E-05	TGTGCCAGCAGCGTTGGTTCGGGTAGCAATCAGCCCCAGCATTTT	CASSVGSGSNQPQHF	TRBV9*02, TRBV9*01	TRBV9	TRBJ1-5*01	TRBJ1-5	TRBD2*02, TRBD2*01	TRBD2	13	19	22	23	5	0	5
611	6.49E-05	TGCAGTGCTAGAGGTACAGGGAGAGGTAATTCACCCCTCCACTTT	CSARGTGRGNSPLHF	TRBV20-1*01, TRBV20-1*04, TRBV20-1*05, TRBV20-1*07	TRBV20-1	TRBJ1-6*02	TRBJ1-6	TRBD1*01	TRBD1	12	15	20	26	2	5	7
611	6.49E-05	TGTGCCAGCACAGGGGGCGCGGACACTGAAGCTTTCTTT	CASTGGADTEAFF	TRBV2*01, TRBV2*02, TRBV2*03	TRBV2	TRBJ1-1*01	TRBJ1-1	TRBD1*01	TRBD1	9	10	17	22	0	4	4
611	6.49E-05	TGCAGTGCTAGTACGAGCAAGGGCTACGAGCAGTACTTC	CSASTSKGYEQYF	TRBV20-1*01, TRBV20-1*04, TRBV20-1*05, TRBV20-1*07	TRBV20-1	TRBJ2-7*01	TRBJ2-7	TRBD1*01, TRBD2*02	TRBD1, TRBD2	11	19	22	23	7	0	7
610	6.48E-05	TGTGCCAGCAGCTTAGTTGGACGGGTGGTGGTTTAGCGGAGAGCAGATACGCAGTATTTT	CASSLVGRVVV*RRADTQYF	TRBV7-8*01	TRBV7-8	TRBJ2-3*01	TRBJ2-3	TRBD2*02, TRBD2*01	TRBD2	15	33	38	43	17	4	21
610	6.48E-05	TGCAGTGCCCGGGACCAGACTAACTATGGCTACACCTTC	CSARDQTNYGYTF	TRBV20-1*06, TRBV20-1*03, TRBV20-1*01, TRBV20-1*04, TRBV20-1*05, TRBV20-1*02, TRBV20-1*07	TRBV20-1	TRBJ1-2*01	TRBJ1-2	TRBD1*01, TRBD2*02, TRBD2*01	TRBD1, TRBD2	7	10	14	19	2	4	6
610	6.48E-05	TGCAGTGCAGTGCCCGACGGAGCCTACGAGCAGTACTTC	CSAVPDGAYEQYF	TRBV20-1*06, TRBV20-1*03, TRBV20-1*01, TRBV20-1*04, TRBV20-1*05, TRBV20-1*02, TRBV20-1*07	TRBV20-1	TRBJ2-7*01	TRBJ2-7	TRBD1*01, TRBD2*02, TRBD2*01	TRBD1, TRBD2	7	11	14	22	3	7	10
610	6.48E-05	TGTGCCAGTAGCGACAGGGCCTACGAGCAGTACTTC	CASSDRAYEQYF	TRBV19*01, TRBV19*03, TRBV19*02	TRBV19	TRBJ2-7*01	TRBJ2-7	TRBD1*01	TRBD1	11	12	18	19	0	0	0
609	6.47E-05	TGTGCCATCAGTTTAACTAGCGGGAGGAGAGACTACGAGCAGTACTTC	CAISLTSGRRDYEQYF	TRBV10-3*01, TRBV10-3*02	TRBV10-3	TRBJ2-7*01	TRBJ2-7	TRBD2*02	TRBD2	11	15	26	32	3	5	8
609	6.47E-05	TGTGCCACCAGTGACCAAGAAGCGGGGCAATACAATGAGCAGTTCTTC	CATSDQEAGQYNEQFF	TRBV24-1*01	TRBV24-1	TRBJ2-1*01	TRBJ2-1	TRBD2*01	TRBD2	13	20	26	30	6	3	9
609	6.47E-05	TGTGCCACCAGTGAAGGGACAGCCTGGGGGGGCTACACCTTC	CATSEGTAWGGYTF	TRBV24-1*01	TRBV24-1	TRBJ1-2*01	TRBJ1-2	TRBD1*01	TRBD1	13	15	21	30	1	8	9
609	6.47E-05	TGTGCCACCAGTGAGGGGACAGGGGGTGTGTCTTTCTTC	CATSEGTGGVSFF	TRBV24-1*01	TRBV24-1	TRBJ2-1*01	TRBJ2-1	TRBD1*01	TRBD1	13	15	25	33	1	7	8
609	6.47E-05	TGCGCCAGCAGTGAACCAGGGATAGGCGAGCAGTACTTC	CASSEPGIGEQYF	TRBV10-1*02, TRBV10-1*01	TRBV10-1	TRBJ2-7*01	TRBJ2-7	TRBD1*01	TRBD1	13	16	20	26	2	5	7
608	6.46E-05	TGTGCCACCAGTGATTCTGGGGCACAACCGAAGTATGCTGGCTACACCTTC	CATSDSGAQPKYAGYTF	TRBV24-1*01	TRBV24-1	TRBJ1-2*01	TRBJ1-2	TRBD1*01	TRBD1	15	18	22	38	2	15	17
608	6.46E-05	TGTGCCACCTCGCTAGCGGCCTACCCCTACGAGCAGTACTTC	CATSLAAYPYEQYF	TRBV24-1*01	TRBV24-1	TRBJ2-7*01	TRBJ2-7	TRBD2*02, TRBD2*01	TRBD2	8	12	18	25	3	6	9
608	6.46E-05	TGCGCCAGCCTTTCATCGCAAGAGTCCTACGAGCAGTACTTC	CASLSSQESYEQYF	TRBV10-2*01	TRBV10-2	TRBJ2-7*01	TRBJ2-7	TRBD2*02, TRBD2*01	TRBD2	8	21	23	24	12	0	12
608	6.46E-05	TGTGCCAGCACGTACCAGCAGAGCTACGAGCAGTACTTC	CASTYQQSYEQYF	TRBV7-8*01, TRBV7-8*03	TRBV7-8	TRBJ2-7*01	TRBJ2-7	TRBD1*01, TRBD2*02, TRBD2*01	TRBD1, TRBD2	9	18	20	23	8	2	10
608	6.46E-05	TGTGCCAGCAGCTTAGCGTCGGGCGAGCAGTACTTC	CASSLASGEQYF	TRBV7-8*01	TRBV7-8	TRBJ2-7*01	TRBJ2-7	TRBD2*02, TRBD2*01	TRBD2	16	19	22	23	2	0	2
607	6.45E-05	TGTGCCAGCAGCCTATCCTAGAAATGGGGGTTTATAATTCACCCCTCCACTTT	CASSLS*KW~VYNSPLHF	TRBV12-4*01, TRBV12-3*01	TRBV12-4, TRBV12-3	TRBJ1-6*02	TRBJ1-6	TRBD1*01, TRBD2*01	TRBD1, TRBD2	12	25	29	32	12	2	14
607	6.45E-05	TGTGCCACCAGTGATCCTCGGGACAGGGTCAGGGAGACCCAGTACTTC	CATSDPRDRVRETQYF	TRBV24-1*01	TRBV24-1	TRBJ2-5*01	TRBJ2-5	TRBD1*01	TRBD1	14	19	27	33	4	5	9
607	6.45E-05	TGTGCCACCAGTGATTTGGGGCAGAGAACAACTACGAGCAGTACTTC	CATSDLGQ~NNYEQYF	TRBV24-1*01	TRBV24-1	TRBJ2-7*01	TRBJ2-7	TRBD1*01	TRBD1	17	18	21	31	0	9	9
607	6.45E-05	TGTGCCAGCAGTGGGGGTGCGGGTAATTCACCCCTCCACTTT	CASSGGAGNSPLHF	TRBV6-1*01	TRBV6-1	TRBJ1-6*02	TRBJ1-6	TRBD2*02, TRBD2*01	TRBD2	12	18	22	23	5	0	5
607	6.45E-05	TGCAGTGCTAGAGGATCGGACTACAAAGAGACCCAGTACTTC	CSARGSDYKETQYF	TRBV20-1*01, TRBV20-1*04, TRBV20-1*05, TRBV20-1*07	TRBV20-1	TRBJ2-5*01	TRBJ2-5	TRBD2*02, TRBD2*01	TRBD2	12	17	22	25	4	2	6
607	6.45E-05	TGCAGCGTTGAATTCGATGGGTACTATGGCTACACCTTC	CSVEFDGYYGYTF	TRBV29-1*01	TRBV29-1	TRBJ1-2*01	TRBJ1-2	TRBD1*01, TRBD2*02, TRBD2*01	TRBD1, TRBD2	11	18	20	22	6	1	7
607	6.45E-05	TGCAGTGCCGGGTTCGAGAAATTCACCCCTCCACTTT	CSAGFE~NSPLHF	TRBV20-1*06, TRBV20-1*03, TRBV20-1*01, TRBV20-1*04, TRBV20-1*05, TRBV20-1*02, TRBV20-1*07	TRBV20-1	TRBJ1-6*01	TRBJ1-6	TRBD2*02, TRBD2*01	TRBD2	7	8	11	19	0	7	7
606	6.44E-05	TGCGCCAGCAGTGAGGTGGACCGCTCTGGGGCCAACGTCCTGACTTTC	CASSEVDRSGANVLTF	TRBV10-2*01	TRBV10-2	TRBJ2-6*01	TRBJ2-6	TRBD1*01, TRBD2*02, TRBD2*01	TRBD1, TRBD2	14	17	20	23	2	2	4
606	6.44E-05	TGTGCCACCAGTGATTTGTTGGGCTACAATGAGCAGTTCTTC	CATSDLLGYNEQFF	TRBV24-1*01	TRBV24-1	TRBJ2-1*01	TRBJ2-1	TRBD1*01, TRBD2*02, TRBD2*01	TRBD1, TRBD2	17	20	22	23	2	0	2
606	6.44E-05	TGTGCCACCAGTGACCCACACGGGAGGTCTGGCTACACCTTC	CATSDPHGRSGYTF	TRBV24-1*01	TRBV24-1	TRBJ1-2*01	TRBJ1-2	TRBD2*02	TRBD2	13	20	26	29	6	2	8
606	6.44E-05	TGTGCCAGCAGCCCCCGTTCGTGGGGGCAAGGCTACACCTTC	CASSPRSWGQGYTF	TRBV7-8*01, TRBV7-8*03	TRBV7-8	TRBJ1-2*01	TRBJ1-2	TRBD1*01	TRBD1	12	22	27	30	9	2	11
606	6.44E-05	TGCAGTGCTAGAGCCGGGACAAGGAATTCACCCCTCCACTTT	CSARAGTRNSPLHF	TRBV20-1*01, TRBV20-1*04, TRBV20-1*05, TRBV20-1*07	TRBV20-1	TRBJ1-6*01	TRBJ1-6	TRBD1*01	TRBD1	12	15	20	24	2	3	5
606	6.44E-05	TGCAGTGCCCGACTGAGAAATCGAATTCACCCCTCCACTTT	CSARLRN~NSPLHF	TRBV20-1*06, TRBV20-1*03, TRBV20-1*01, TRBV20-1*04, TRBV20-1*05, TRBV20-1*02, TRBV20-1*07	TRBV20-1	TRBJ1-6*01	TRBJ1-6	TRBD2*02, TRBD2*01	TRBD2	7	10	13	23	2	9	11
606	6.44E-05	TGTGCCACCAGTGTGGACAATGAGCAGTTCTTC	CATSVDNEQFF	TRBV24-1*01	TRBV24-1	TRBJ2-1*01	TRBJ2-1	TRBD1*01	TRBD1	12	-1	-1	16	-1	-1	3
605	6.43E-05	TGCGCCAGCAGCCAAGGTGTACAGGGGGAATTAGCACAAGTCCACGAGCAGTACTTC	CASSQGVQGELAQVHEQYF	TRBV4-1*02, TRBV4-1*01	TRBV4-1	TRBJ2-7*01	TRBJ2-7	TRBD1*01	TRBD1	15	20	27	43	4	15	19
605	6.43E-05	TGTGCCAGCAGCCTGGACAGGGGGTTCGGGCTCCATTCACCCCTCCACTTT	CASSLDRGFGLHSPLHF	TRBV7-6*01	TRBV7-6	TRBJ1-6*02	TRBJ1-6	TRBD1*01	TRBD1	11	14	23	34	2	10	12
605	6.43E-05	TGCGCCAGCAGTGAGTACCCCCCTCGATGGTACACTACGAGCAGTACTTC	CASSEYPP~MVHYEQYF	TRBV10-2*01	TRBV10-2	TRBJ2-7*01	TRBJ2-7	TRBD1*01, TRBD2*01	TRBD1, TRBD2	15	18	23	34	2	10	12
605	6.43E-05	TGTGCCAGTAGTACGCAGATTCAATCACCCGGACATTTT	CASSTQIQSPGHF	TRBV19*01, TRBV19*03, TRBV19*02	TRBV19	TRBJ1-5*01	TRBJ1-5	TRBD2*02, TRBD2*01	TRBD2	12	27	30	33	14	2	16
605	6.43E-05	TGCAGTGCTAGACCAGACAGGGCGGGGGAGCAGTACTTC	CSARPDRAGEQYF	TRBV20-1*01, TRBV20-1*04, TRBV20-1*05, TRBV20-1*07	TRBV20-1	TRBJ2-7*01	TRBJ2-7	TRBD1*01	TRBD1	11	15	21	27	3	5	8
605	6.43E-05	TGCAGTGCTAGAGTACAGGGGAGTTATGGCTACACCTTC	CSARVQGSYGYTF	TRBV20-1*01, TRBV20-1*04, TRBV20-1*05, TRBV20-1*07	TRBV20-1	TRBJ1-2*01	TRBJ1-2	TRBD1*01	TRBD1	12	14	20	24	1	3	4
605	6.43E-05	TGCAGTGCTAGTGGACAGGACTACGAGCAGTACTTC	CSASGQDYEQYF	TRBV20-1*01, TRBV20-1*04, TRBV20-1*05, TRBV20-1*07	TRBV20-1	TRBJ2-7*01	TRBJ2-7	TRBD1*01	TRBD1	11	12	18	20	0	1	1
605	6.43E-05	TGCAGGGTGGACTCCTACGAGCAGTACTTC	CRVDSYEQYF	TRBV20-1*06, TRBV20-1*03, TRBV20-1*01, TRBV20-1*04, TRBV20-1*05, TRBV20-1*02, TRBV20-1*07	TRBV20-1	TRBJ2-7*01	TRBJ2-7	TRBD1*01, TRBD2*02, TRBD2*01	TRBD1, TRBD2	4	8	10	11	3	0	3
604	6.42E-05	TGCGCCAGCAGTGAGTCGGGGCCTCTAACAAGGATTCACCCCTCCACTTT	CASSESGP~NKDSPLHF	TRBV10-1*01	TRBV10-1	TRBJ1-6*02	TRBJ1-6	TRBD1*01	TRBD1	16	17	21	33	0	11	11
604	6.42E-05	TGTGCCACCAGTGCCCTACTAAGATAGCAATCAGCCCCAGCATTTT	CATSALLR~SNQPQHF	TRBV24-1*01	TRBV24-1	TRBJ1-5*01	TRBJ1-5	TRBD1*01, TRBD2*02, TRBD2*01	TRBD1, TRBD2	12	13	16	24	0	7	7
604	6.42E-05	TGTGCCAGCAGAGGGACAGGTCTAGATTCACCCCTCCACTTT	CASRGTGLDSPLHF	TRBV7-9*03, TRBV7-9*01, TRBV7-9*04, TRBV7-9*02	TRBV7-9	TRBJ1-6*02	TRBJ1-6	TRBD1*01	TRBD1	10	12	19	25	1	5	6
604	6.42E-05	TGCAGTGCTAGCGACACGGGGGCATCCGACGAGCAGTACTTC	CSASDTGASDEQYF	TRBV20-1*01, TRBV20-1*04, TRBV20-1*05, TRBV20-1*07	TRBV20-1	TRBJ2-7*01	TRBJ2-7	TRBD1*01, TRBD2*01	TRBD1, TRBD2	10	17	22	24	6	1	7
604	6.42E-05	TGTGCCACCAAGGACTACTCCTACAATGAGCAGTTCTTC	CATKDYSYNEQFF	TRBV24-1*01	TRBV24-1	TRBJ2-1*01	TRBJ2-1	TRBD2*02, TRBD2*01	TRBD2	9	11	16	17	1	0	1
604	6.42E-05	TGTGCCAGCAGCTTAGCGTCGGGGTACGAGCAGTACTTC	CASSLASGYEQYF	TRBV7-6*01	TRBV7-6	TRBJ2-7*01	TRBJ2-7	TRBD2*01	TRBD2	16	19	23	24	2	0	2
604	6.42E-05	TGCAGTGCTAGAGAAGTGGGGCTGGATGGCTACACCTTC	CSAREVGLDGYTF	TRBV20-1*01, TRBV20-1*05, TRBV20-1*07	TRBV20-1	TRBJ1-2*01	TRBJ1-2	TRBD1*01	TRBD1	13	17	21	25	3	3	6
604	6.42E-05	TGCAGCGTTGAAGATCGGCGGGGGCGCGGCTACACCTTC	CSVEDRRGRGYTF	TRBV29-1*01	TRBV29-1	TRBJ1-2*01	TRBJ1-2	TRBD2*01	TRBD2	13	17	23	27	3	3	6
603	6.41E-05	TGTGCCAGCAGCCCCCATTTGATAGCGGCCTCCTACGAGCAGTACTTC	CASSPHLIAASYEQYF	TRBV9*02, TRBV9*01, TRBV9*03	TRBV9	TRBJ2-7*01	TRBJ2-7	TRBD2*02, TRBD2*01	TRBD2	11	22	27	29	10	1	11
603	6.41E-05	TGCGCCAGCAGTGGTTCCGGGACAGGCCCTACTATGGCTACACCTTC	CASSGSGT~PYYGYTF	TRBV10-1*02, TRBV10-1*01	TRBV10-1	TRBJ1-2*01	TRBJ1-2	TRBD1*01	TRBD1	12	18	25	30	5	4	9
603	6.41E-05	TGTGCCATCAGTGAACACCAGGGTAGAGGTACTGAAGCTTTCTTT	CAISEHQGRGTEAFF	TRBV10-3*01, TRBV10-3*02	TRBV10-3	TRBJ1-1*01	TRBJ1-1	TRBD1*01	TRBD1	13	18	22	30	4	7	11
603	6.41E-05	TGTGCCAGCAGCCAACCCGAGCAGGGTTGGTCACCCCTCCACTTT	CASSQPEQGWSPLHF	TRBV7-2*04, TRBV7-2*01	TRBV7-2	TRBJ1-6*02	TRBJ1-6	TRBD1*01	TRBD1	11	21	25	30	9	4	13
603	6.41E-05	TGTGCCAGCAGCGGGATAGCGGCTAGCACAGATACGCAGTATTTT	CASSGIAASTDTQYF	TRBV7-6*01, TRBV7-6*02	TRBV7-6	TRBJ2-3*01	TRBJ2-3	TRBD2*02, TRBD2*01	TRBD2	11	16	21	24	4	2	6
603	6.41E-05	TGTGCCACCAGTGACCCCCCCGGCTACGAGCAGTACTTC	CATSDPPGYEQYF	TRBV24-1*01	TRBV24-1	TRBJ2-7*01	TRBJ2-7	TRBD2*01	TRBD2	13	14	21	23	0	1	1
603	6.41E-05	TGCAGTGCTAGAGGGACAGGGACTTTCGTAGCCACCTTC	CSARGTGTFVATF	TRBV20-1*01, TRBV20-1*04, TRBV20-1*05, TRBV20-1*07	TRBV20-1	TRBJ1-2*01	TRBJ1-2	TRBD1*01	TRBD1	12	13	20	32	0	11	11
603	6.41E-05	TGCAGCGTTGAGGGCTTTGGGTCTTACGAGCAGTACTTC	CSVEGFGSYEQYF	TRBV29-1*01	TRBV29-1	TRBJ2-7*01	TRBJ2-7	TRBD1*01	TRBD1	10	11	14	24	0	9	9
603	6.41E-05	TGCAGCGTTGAAGCCTGGGTATATGGCTACACCTTC	CSVEAWVYGYTF	TRBV29-1*01	TRBV29-1	TRBJ1-2*01	TRBJ1-2	TRBD1*01	TRBD1	12	13	16	21	0	4	4
602	6.39E-05	TGCAGTGCTAGAGATCGGGCAGGTACCTGACAAGGGACACTGAAGCTTTCTTT	CSARDRAGT~TRDTEAFF	TRBV20-1*01, TRBV20-1*05, TRBV20-1*07	TRBV20-1	TRBJ1-1*01	TRBJ1-1	TRBD1*01, TRBD2*02, TRBD2*01	TRBD1, TRBD2	13	32	35	36	18	0	18
602	6.39E-05	TGTGCCACCAGTGATTCAGGGTCGACTAATGAAAAACTGTTTTTT	CATSDSGSTNEKLFF	TRBV24-1*01	TRBV24-1	TRBJ1-4*01	TRBJ1-4	TRBD1*01	TRBD1	15	16	20	24	0	3	3
602	6.39E-05	TGTGCCAGCAGCTTTACAGGGCAGGGGAGCTATGGCTACACCTTC	CASSFTGQGSYGYTF	TRBV7-6*01, TRBV7-6*02	TRBV7-6	TRBJ1-2*01	TRBJ1-2	TRBD1*01	TRBD1	13	21	26	29	7	2	9
602	6.39E-05	TGTGCCACCAGTGGAGACAGGTGGCGTACGAGCAGTACTTC	CATSGDR~AYEQYF	TRBV24-1*01	TRBV24-1	TRBJ2-7*01	TRBJ2-7	TRBD1*01	TRBD1	12	15	20	26	2	5	7
602	6.39E-05	TGTGCCACCTTAGGGACTAGTCATCACGAGCAGTACTTC	CATLGTSHHEQYF	TRBV10-3*01, TRBV10-3*02	TRBV10-3	TRBJ2-7*01	TRBJ2-7	TRBD2*02, TRBD2*01	TRBD2	6	12	19	25	5	5	10
602	6.39E-05	TGCGCCAGCGCGTCAGAGAACTCCTACGAGCAGTACTTC	CASASENSYEQYF	TRBV10-2*01	TRBV10-2	TRBJ2-7*01	TRBJ2-7	TRBD1*01, TRBD2*02, TRBD2*01	TRBD1, TRBD2	8	13	15	20	4	4	8
602	6.39E-05	TGCAGTGCGAGGAAGACAGGGAACTACGAGCAGTACTTC	CSARKTGNYEQYF	TRBV20-1*06, TRBV20-1*03, TRBV20-1*01, TRBV20-1*04, TRBV20-1*05, TRBV20-1*02, TRBV20-1*07	TRBV20-1	TRBJ2-7*01	TRBJ2-7	TRBD1*01	TRBD1	7	14	20	23	6	2	8
602	6.39E-05	TGCGCCAGCAGCAGCGGGAGCTACGAGCAGTACTTC	CASSSGSYEQYF	TRBV10-2*01	TRBV10-2	TRBJ2-7*01	TRBJ2-7	TRBD2*02	TRBD2	10	12	19	20	1	0	1
601	6.38E-05	TGCAGTGCCCCAGGCCCTCAGGGGATCGGTAATTCACCCCTCCACTTT	CSAPGPQGIGNSPLHF	TRBV20-1*06, TRBV20-1*03, TRBV20-1*01, TRBV20-1*04, TRBV20-1*05, TRBV20-1*02, TRBV20-1*07	TRBV20-1	TRBJ1-6*02	TRBJ1-6	TRBD1*01	TRBD1	7	18	23	29	10	5	15
601	6.38E-05	TGTGCCAGCAGTGAGGGAAACCGCCTCTATGGCTACACCTTC	CASSEGNRLYGYTF	TRBV2*01, TRBV2*03	TRBV2	TRBJ1-2*01	TRBJ1-2	TRBD1*01, TRBD2*02, TRBD2*01	TRBD1, TRBD2	13	14	17	26	0	8	8
601	6.38E-05	TGCAGTGCTAACGATCGGACAGGGCACTACGAGCAGTACTTC	CSANDRTGHYEQYF	TRBV20-1*06, TRBV20-1*03, TRBV20-1*01, TRBV20-1*04, TRBV20-1*05, TRBV20-1*02, TRBV20-1*07	TRBV20-1	TRBJ2-7*01	TRBJ2-7	TRBD1*01	TRBD1	9	16	23	26	6	2	8
601	6.38E-05	TGCGCCAGCGGTGGGGACTAGAACCCTACGAGCAGTACTTC	CASGGD*~PYEQYF	TRBV10-1*01	TRBV10-1	TRBJ2-7*01	TRBJ2-7	TRBD2*02, TRBD2*01	TRBD2	12	13	20	24	0	3	3
601	6.38E-05	TGCAGCGTTGGAGGCAGGGTGACCGAGCAGTACTTC	CSVGGRVTEQYF	TRBV29-1*01	TRBV29-1	TRBJ2-7*01	TRBJ2-7	TRBD1*01	TRBD1	9	14	18	23	4	4	8
601	6.38E-05	TGCAGCCACAGGGAACCCGGACGAGCAGTACTTC	CSHREP~DEQYF	TRBV20-1*06, TRBV20-1*03, TRBV20-1*01, TRBV20-1*04, TRBV20-1*05, TRBV20-1*02, TRBV20-1*07	TRBV20-1	TRBJ2-7*01	TRBJ2-7	TRBD1*01	TRBD1	4	7	12	20	2	7	9
600	6.37E-05	TGTGCCACCAGCAGAGCTCACCCCGCCGGCGGGAGAGAGGAGCAGTACTTC	CATSRAHPAGGREEQYF	TRBV15*02	TRBV15	TRBJ2-7*01	TRBJ2-7	TRBD2*02	TRBD2	11	28	34	39	16	4	20
600	6.37E-05	TGTGCCAGCAGCGGGACAGGGCTGGGACTAGCGACCTACGAGCAGTACTTC	CASSGTGLGLATYEQYF	TRBV2*01, TRBV2*02, TRBV2*03	TRBV2	TRBJ2-7*01	TRBJ2-7	TRBD2*02, TRBD2*01	TRBD2	10	23	32	34	12	1	13
600	6.37E-05	TGTGCCAGCAGCCTGGGGAGCTCCTATAATTCACCCCTCCACTTT	CASSLGSSYNSPLHF	TRBV7-3*05, TRBV7-3*01	TRBV7-3	TRBJ1-6*01	TRBJ1-6	TRBD2*02	TRBD2	11	15	19	20	3	0	3
600	6.37E-05	TGTGCCAGCAGCGTAGGTGTCGCAGTCACCGGGGAGCTGTTTTTT	CASSVGVAVTGELFF	TRBV9*02, TRBV9*01	TRBV9	TRBJ2-2*01	TRBJ2-2	TRBD1*01	TRBD1	15	17	20	26	1	5	6
600	6.37E-05	TGTGCCATCATTTACCCGACAGGGAATAGTACGAGCAGTACTTC	CAIIYPT~E*YEQYF	TRBV10-3*01, TRBV10-3*02	TRBV10-3	TRBJ2-7*01	TRBJ2-7	TRBD1*01	TRBD1	9	17	23	29	7	5	12
600	6.37E-05	TGTGCCAGCAGCTTAGCAGTGGAAGGTTCACCCCTCCACTTT	CASSLAVEGSPLHF	TRBV7-3*01	TRBV7-3	TRBJ1-6*01	TRBJ1-6	TRBD1*01, TRBD2*02, TRBD2*01	TRBD1, TRBD2	14	20	22	26	5	3	8
600	6.37E-05	TGCAGTGCTAGAGCGGTTGGCAGGGGGCTACAGTACTTC	CSARAVGRGLQYF	TRBV20-1*01, TRBV20-1*04, TRBV20-1*05, TRBV20-1*07	TRBV20-1	TRBJ2-7*01	TRBJ2-7	TRBD1*01	TRBD1	12	20	27	30	7	2	9
600	6.37E-05	TGCAGTGCTAACCGACTAGCGACCTACGAGCAGTACTTC	CSANRLATYEQYF	TRBV20-1*06, TRBV20-1*03, TRBV20-1*01, TRBV20-1*04, TRBV20-1*05, TRBV20-1*02, TRBV20-1*07	TRBV20-1	TRBJ2-7*01	TRBJ2-7	TRBD2*02, TRBD2*01	TRBD2	9	13	20	22	3	1	4
600	6.37E-05	TGCAGCGTTGGTATCGGGGGAGGCTACACCTTC	CSVGIGGGYTF	TRBV29-1*01	TRBV29-1	TRBJ1-2*01	TRBJ1-2	TRBD2*01	TRBD2	9	14	19	21	4	1	5
599	6.36E-05	TGTGCCACCAGTGATTTACAGGACTAGCGGAGGGGAGATGAGCAGTTCTTC	CATSDLQD*RRGDEQFF	TRBV24-1*01	TRBV24-1	TRBJ2-1*01	TRBJ2-1	TRBD2*02, TRBD2*01	TRBD2	16	20	29	37	3	7	10
599	6.36E-05	TGTGCTAGCACCCCCTTCCACCTACGAGCAGTACTTC	CASTPF~TYEQYF	TRBV7-7*01, TRBV7-7*02	TRBV7-7	TRBJ2-7*01	TRBJ2-7	TRBD1*01	TRBD1	9	10	15	20	0	4	4
599	6.36E-05	TGTGCCAGCAGATTCGCGTCCAATGGCTACACCTTC	CASRFASNGYTF	TRBV2*01, TRBV2*02, TRBV2*03	TRBV2	TRBJ1-2*01	TRBJ1-2	TRBD1*01, TRBD2*02, TRBD2*01	TRBD1, TRBD2	10	17	20	22	6	1	7
599	6.36E-05	TGCAGCGTTAACACAGGGAGCTATGGCTACACCTTC	CSVNTGSYGYTF	TRBV29-1*01	TRBV29-1	TRBJ1-2*01	TRBJ1-2	TRBD1*01	TRBD1	8	12	17	20	3	2	5
598	6.35E-05	TGTGCCACCAGTGATTCCGGGACAGGGCGGGGCAATCAGCCCCAGCATTTT	CATSDSGTGRGNQPQHF	TRBV24-1*01	TRBV24-1	TRBJ1-5*01	TRBJ1-5	TRBD1*01	TRBD1	15	18	26	31	2	4	6
598	6.35E-05	TGCAGCGTTGCGAGGGGCAGCTTAACGAGCTCCTACGAGCAGTACTTC	CSVARGSLTSSYEQYF	TRBV29-1*01	TRBV29-1	TRBJ2-7*01	TRBJ2-7	TRBD1*01, TRBD2*02	TRBD1, TRBD2	9	12	16	29	2	12	14
598	6.35E-05	TGTGCCAGTACCTCGCCGTGGACAGGGGTCAATGAGCAGTTCTTC	CASTSPWTGVNEQFF	TRBV19*01, TRBV19*03, TRBV19*02	TRBV19	TRBJ2-1*01	TRBJ2-1	TRBD1*01	TRBD1	9	19	27	29	9	1	10
598	6.35E-05	TGTGCCAGCAGCTTAGGGACTAGCGGTTACAATGAGCAGTTCTTC	CASSLGTSGYNEQFF	TRBV7-2*04, TRBV7-2*01	TRBV7-2	TRBJ2-1*01	TRBJ2-1	TRBD2*02, TRBD2*01	TRBD2	15	16	25	27	0	1	1
598	6.35E-05	TGTGCCAGCAGCCAAGTCGGTAGCCGCGAGCAGTACTTC	CASSQVGSREQYF	TRBV3-1*01	TRBV3-1	TRBJ2-7*01	TRBJ2-7	TRBD2*02, TRBD2*01	TRBD2	15	20	23	26	4	2	6
598	6.35E-05	TGCAGCGTTGAATCGGACAGTAACTATGGCTACACCTTC	CSVESDSNYGYTF	TRBV29-1*01	TRBV29-1	TRBJ1-2*01	TRBJ1-2	TRBD1*01	TRBD1	11	14	19	20	2	0	2
598	6.35E-05	TGTGCCACCAGTGACCACAGCAGAAAACTGTTTTTT	CATSDHSRKLFF	TRBV24-1*01	TRBV24-1	TRBJ1-4*01	TRBJ1-4	TRBD1*01	TRBD1	13	16	19	23	2	3	5
598	6.35E-05	TGTGCCAGCAGCTTTGCAGGGGGCGAGCAGTACTTC	CASSFAGGEQYF	TRBV7-8*01	TRBV7-8	TRBJ2-7*01	TRBJ2-7	TRBD1*01	TRBD1	13	16	22	23	2	0	2
598	6.35E-05	TGCAGTGCTAGAGATGAGGGGTACGAGCAGTACTTC	CSARDEGYEQYF	TRBV20-1*01, TRBV20-1*05, TRBV20-1*07	TRBV20-1	TRBJ2-7*01	TRBJ2-7	TRBD1*01, TRBD2*02	TRBD1, TRBD2	13	16	20	21	2	0	2
598	6.35E-05	TGCAGTGCTAGAATGGTTCGCGAGCAGTACTTC	CSARMVREQYF	TRBV20-1*01, TRBV20-1*04, TRBV20-1*05, TRBV20-1*07	TRBV20-1	TRBJ2-7*01	TRBJ2-7	TRBD2*02, TRBD2*01	TRBD2	11	-1	-1	20	-1	-1	8
597	6.34E-05	TGTGCCAGCAGCTTTCCAGGGGGGATCGCGAACACCGGGGAGCTGTTTTTT	CASSFPGGIANTGELFF	TRBV7-2*04, TRBV7-2*01	TRBV7-2	TRBJ2-2*01	TRBJ2-2	TRBD1*01	TRBD1	13	16	22	28	2	5	7
597	6.34E-05	TGTGCCATCATTCCTGTGTCCACAGGGTGGGCAATGAGCAGTTCTTC	CAIIPVST~VGNEQFF	TRBV10-3*01, TRBV10-3*02	TRBV10-3	TRBJ2-1*01	TRBJ2-1	TRBD1*01	TRBD1	9	21	26	31	11	4	15
597	6.34E-05	TGCGCCAGCAGCCCCGACTAGCGGGGGGCGTGAACGAGCAGTACTTC	CASSPD*R~GVNEQYF	TRBV10-1*02, TRBV10-1*01	TRBV10-1	TRBJ2-7*01	TRBJ2-7	TRBD2*01	TRBD2	10	15	27	33	4	5	9
597	6.34E-05	TGTGCCACCAGCAGAGATCTTCACATGAACACTGAAGCTTTCTTT	CATSRDLHMNTEAFF	TRBV15*02	TRBV15	TRBJ1-1*01	TRBJ1-1	TRBD1*01, TRBD2*02	TRBD1, TRBD2	11	22	24	25	10	0	10
597	6.34E-05	TGTGCCAGCAGCCGAGGGACTAGCGTTGAGGAGACCCAGTACTTC	CASSRGTSVEETQYF	TRBV7-7*01, TRBV7-7*02	TRBV7-7	TRBJ2-5*01	TRBJ2-5	TRBD2*02, TRBD2*01	TRBD2	11	15	24	30	3	5	8
597	6.34E-05	TGCAGTGCTAGGTCTGGGGGCACTGTGAACACTGAAGCTTTCTTT	CSARSGGTVNTEAFF	TRBV20-1*06, TRBV20-1*03, TRBV20-1*01, TRBV20-1*04, TRBV20-1*05, TRBV20-1*02, TRBV20-1*07	TRBV20-1	TRBJ1-1*01	TRBJ1-1	TRBD1*01	TRBD1	10	15	20	25	4	4	8
597	6.34E-05	TGCAGTGCTAGTAGTTTGGGTTCGTACGAGCAGTACTTC	CSASSLGSYEQYF	TRBV20-1*01, TRBV20-1*04, TRBV20-1*05, TRBV20-1*07	TRBV20-1	TRBJ2-7*01	TRBJ2-7	TRBD1*01, TRBD2*02, TRBD2*01	TRBD1, TRBD2	11	17	19	24	5	4	9
597	6.34E-05	TGCAGTGCTAGCATCCTGTGGGGCGGCGAGCAGTACTTC	CSASILWGGEQYF	TRBV20-1*06, TRBV20-1*03, TRBV20-1*01, TRBV20-1*04, TRBV20-1*05, TRBV20-1*02, TRBV20-1*07	TRBV20-1	TRBJ2-7*01	TRBJ2-7	TRBD1*01	TRBD1	10	19	23	26	8	2	10
597	6.34E-05	TGCAGTGCTAGGACCGGGACAGACTATGGCTACACCTTC	CSARTGTDYGYTF	TRBV20-1*06, TRBV20-1*03, TRBV20-1*01, TRBV20-1*04, TRBV20-1*05, TRBV20-1*02, TRBV20-1*07	TRBV20-1	TRBJ1-2*01	TRBJ1-2	TRBD1*01	TRBD1	10	15	21	22	4	0	4
597	6.34E-05	TGCAGCGTTGATGCGACTAGTTCCTACGAGCAGTACTTC	CSVDATSSYEQYF	TRBV29-1*01	TRBV29-1	TRBJ2-7*01	TRBJ2-7	TRBD2*02, TRBD2*01	TRBD2	10	14	19	21	3	1	4
597	6.34E-05	TGTGCCATCAGAACTAGCGAGTACGAGCAGTACTTC	CAIRTSEYEQYF	TRBV10-3*01, TRBV10-3*02	TRBV10-3	TRBJ2-7*01	TRBJ2-7	TRBD2*02, TRBD2*01	TRBD2	10	12	18	21	1	2	3
597	6.34E-05	TGTGCCACCAGTGCAAACTCGGAGACGCAGTATTTT	CATSANSETQYF	TRBV24-1*01	TRBV24-1	TRBJ2-3*01	TRBJ2-3	TRBD2*02	TRBD2	12	20	23	24	7	0	7
596	6.33E-05	TGTGCCAGCAGCCAAGAGGAATTTGCCCGACACTACCAACTATGGCTACACCTTC	CASSQEEFA~DTTNYGYTF	TRBV3-1*01	TRBV3-1	TRBJ1-2*01	TRBJ1-2	TRBD1*01, TRBD2*02, TRBD2*01	TRBD1, TRBD2	16	28	31	37	11	5	16
596	6.33E-05	TGTGCCAGCAGTGAAGTGACAACAGCTAACTATGGCTACACCTTC	CASSEVTTANYGYTF	TRBV2*01, TRBV2*03	TRBV2	TRBJ1-2*01	TRBJ1-2	TRBD1*01	TRBD1	15	21	24	25	5	0	5
596	6.33E-05	TGTGCCAGCAGCTTTGTCGGGAACTATAATTCACCCCTCCACTTT	CASSFVGNYNSPLHF	TRBV7-6*01	TRBV7-6	TRBJ1-6*01	TRBJ1-6	TRBD2*02	TRBD2	13	17	21	23	3	1	4
596	6.33E-05	TGCGCCAGCAGTCCCGGTGACGGAAGAAATCAGCCCCAGCATTTT	CASSPGDGRNQPQHF	TRBV10-2*01	TRBV10-2	TRBJ1-5*01	TRBJ1-5	TRBD2*02, TRBD2*01	TRBD2	11	12	15	27	0	11	11
596	6.33E-05	TGTGCCAGAGACAGGCGTAAAGACTATGGCTACACCTTC	CARDRRKDYGYTF	TRBV2*01, TRBV2*02, TRBV2*03	TRBV2	TRBJ1-2*01	TRBJ1-2	TRBD1*01	TRBD1	7	9	14	22	1	7	8
596	6.33E-05	TGCAGTCCGGGGCGGGAGTTGCGAGCAGTACTTC	CSPGRE~CEQYF	TRBV20-1*06, TRBV20-1*03, TRBV20-1*01, TRBV20-1*04, TRBV20-1*05, TRBV20-1*02, TRBV20-1*07	TRBV20-1	TRBJ2-7*01	TRBJ2-7	TRBD2*02	TRBD2	5	11	17	21	5	3	8
595	6.32E-05	TGTGCCACCAGTGAGTCGGACAGGGACACAGATACGCAGTATTTT	CATSESDRDTDTQYF	TRBV24-1*01	TRBV24-1	TRBJ2-3*01	TRBJ2-3	TRBD1*01	TRBD1	13	17	24	26	3	1	4
595	6.32E-05	TGTGCCAGTCAAATGATACCGAGGACAGGGTATGGCTACACCTTC	CASQMIPRTGYGYTF	TRBV7-8*01, TRBV7-8*03	TRBV7-8	TRBJ1-2*01	TRBJ1-2	TRBD1*01	TRBD1	7	22	29	30	14	0	14
595	6.32E-05	TGCGCCAGCATTTTTCCGGGACCGTCCTACGAGCAGTACTTC	CASIFPGPSYEQYF	TRBV10-2*01	TRBV10-2	TRBJ2-7*01	TRBJ2-7	TRBD1*01, TRBD2*02, TRBD2*01	TRBD1, TRBD2	9	17	21	24	7	2	9
595	6.32E-05	TGCGCCAGCAGTGAGTCCGCGGACGACTACGAGCAGTACTTC	CASSESADDYEQYF	TRBV10-1*01	TRBV10-1	TRBJ2-7*01	TRBJ2-7	TRBD1*01, TRBD2*02, TRBD2*01	TRBD1, TRBD2	16	20	23	26	3	2	5
595	6.32E-05	TGCAGTGCTACCGAAGGACAGGGCGACTACGAGCAGTACTTC	CSATEGQGDYEQYF	TRBV20-1*06, TRBV20-1*03, TRBV20-1*01, TRBV20-1*04, TRBV20-1*05, TRBV20-1*02, TRBV20-1*07	TRBV20-1	TRBJ2-7*01	TRBJ2-7	TRBD1*01	TRBD1	9	15	22	26	5	3	8
595	6.32E-05	TGCAGTGCTAGACCCGGGACAGTTAACTATGGCTACACCTTC	CSARPGTVNYGYTF	TRBV20-1*01, TRBV20-1*04, TRBV20-1*05, TRBV20-1*07	TRBV20-1	TRBJ1-2*01	TRBJ1-2	TRBD1*01	TRBD1	11	15	21	23	3	1	4
595	6.32E-05	TGCAGTGCTAGAGGCGTAACCGTCTACGAGCAGTACTTC	CSARGVTVYEQYF	TRBV20-1*01, TRBV20-1*04, TRBV20-1*05, TRBV20-1*07	TRBV20-1	TRBJ2-7*01	TRBJ2-7	TRBD2*02, TRBD2*01	TRBD2	12	13	15	23	0	7	7
595	6.32E-05	TGCAGCGCACGTGGGTCCAGCAATCAGCCCCAGCATTTT	CSARGSSNQPQHF	TRBV29-1*01, TRBV29-1*03	TRBV29-1	TRBJ1-5*01	TRBJ1-5	TRBD1*01, TRBD2*02, TRBD2*01	TRBD1, TRBD2	7	14	17	18	6	0	6
595	6.32E-05	TGTGCCATCAATTCGGTTTACTATGGCTACACCTTC	CAINSVYYGYTF	TRBV10-3*01, TRBV10-3*02	TRBV10-3	TRBJ1-2*01	TRBJ1-2	TRBD2*02, TRBD2*01	TRBD2	9	13	15	19	3	3	6
595	6.32E-05	TGTGCCAGCAGCTTAGGTCACTATGGCTACACCTTC	CASSLGHYGYTF	TRBV7-7*01	TRBV7-7	TRBJ1-2*01	TRBJ1-2	TRBD1*01, TRBD2*02, TRBD2*01	TRBD1, TRBD2	15	16	18	19	0	0	0
594	6.31E-05	TGTGCCACCAGTGGCCCATGACAGGGAGAGCTCCTACGAGCAGTACTTC	CATSGP*Q~ESSYEQYF	TRBV24-1*01	TRBV24-1	TRBJ2-7*01	TRBJ2-7	TRBD1*01	TRBD1	12	19	25	30	6	4	10
594	6.31E-05	TGCAGTGCTGCGTCAAACAGGGGAGAAAATTCACCCCTCCACTTT	CSAASNRGENSPLHF	TRBV20-1*06, TRBV20-1*03, TRBV20-1*01, TRBV20-1*04, TRBV20-1*05, TRBV20-1*02, TRBV20-1*07	TRBV20-1	TRBJ1-6*02	TRBJ1-6	TRBD1*01	TRBD1	8	16	22	27	7	4	11
594	6.31E-05	TGTGCCATCAGAACAGGGTTCAGCACAGATACGCAGTATTTT	CAIRTGFSTDTQYF	TRBV10-3*01, TRBV10-3*02	TRBV10-3	TRBJ2-3*01	TRBJ2-3	TRBD1*01	TRBD1	10	12	17	21	1	3	4
594	6.31E-05	TGCGCCAGCAGGGCCCGGACCGACAATCAGCCCCAGCATTTT	CASRARTDNQPQHF	TRBV10-2*01	TRBV10-2	TRBJ1-5*01	TRBJ1-5	TRBD1*01, TRBD2*02, TRBD2*01	TRBD1, TRBD2	10	16	19	23	5	3	8
594	6.31E-05	TGCAGTGCTACCATGAACAGCGTCACCTACGAGCAGTACTTC	CSATMNSVTYEQYF	TRBV20-1*06, TRBV20-1*03, TRBV20-1*01, TRBV20-1*04, TRBV20-1*05, TRBV20-1*02, TRBV20-1*07	TRBV20-1	TRBJ2-7*01	TRBJ2-7	TRBD1*01, TRBD2*02, TRBD2*01	TRBD1, TRBD2	9	16	19	25	6	5	11
594	6.31E-05	TGTGCCAGCAGCGTAGTTGAGGATTCACCCCTCCACTTT	CASSVVEDSPLHF	TRBV9*02, TRBV9*01	TRBV9	TRBJ1-6*02	TRBJ1-6	TRBD2*02	TRBD2	15	18	21	22	2	0	2
594	6.31E-05	TGTGCCAGCAGGTGGGACAGGGGGTATGGCTACACCTTC	CASRWDRGYGYTF	TRBV7-2*04, TRBV7-2*01	TRBV7-2	TRBJ1-2*01	TRBJ1-2	TRBD1*01	TRBD1	10	13	23	24	2	0	2
594	6.31E-05	TGTGCCAGCAGAAGACAGAATGATTCACCCCTCCACTTT	CASRRQNDSPLHF	TRBV2*01, TRBV2*02, TRBV2*03	TRBV2	TRBJ1-6*02	TRBJ1-6	TRBD1*01	TRBD1	10	13	17	22	2	4	6
594	6.31E-05	TGCAGTGCTAGTTTGGCGGGCCCTGGAGAGCAGTACTTC	CSASLAGPGEQYF	TRBV20-1*01, TRBV20-1*04, TRBV20-1*05, TRBV20-1*07	TRBV20-1	TRBJ2-7*01	TRBJ2-7	TRBD1*01, TRBD2*02, TRBD2*01	TRBD1, TRBD2	11	20	24	27	8	2	10
594	6.31E-05	TGCAGTGCTAGCCCGTCCGGATCCTACGAGCAGTACTTC	CSASPSGSYEQYF	TRBV20-1*06, TRBV20-1*03, TRBV20-1*01, TRBV20-1*04, TRBV20-1*05, TRBV20-1*02, TRBV20-1*07	TRBV20-1	TRBJ2-7*01	TRBJ2-7	TRBD1*01, TRBD2*02, TRBD2*01	TRBD1, TRBD2	10	14	17	21	3	3	6
594	6.31E-05	TGCAGTGCTAGGCCGGACAGGTTCTACGAGCAGTACTTC	CSARPDRFYEQYF	TRBV20-1*06, TRBV20-1*03, TRBV20-1*01, TRBV20-1*04, TRBV20-1*05, TRBV20-1*02, TRBV20-1*07	TRBV20-1	TRBJ2-7*01	TRBJ2-7	TRBD1*01	TRBD1	10	14	20	23	3	2	5
594	6.31E-05	TGCAGTGCTAGAGATCCGGTGAGGGAGCAGTACTTC	CSARDPVREQYF	TRBV20-1*01, TRBV20-1*05, TRBV20-1*07	TRBV20-1	TRBJ2-7*01	TRBJ2-7	TRBD2*02	TRBD2	13	20	23	24	6	0	6
594	6.31E-05	TGCAGCCCGTCTCCGGGCGCGTACGAGCAGTACTTC	CSPSPGAYEQYF	TRBV20-1*06, TRBV20-1*03, TRBV20-1*01, TRBV20-1*04, TRBV20-1*05, TRBV20-1*02, TRBV20-1*07	TRBV20-1	TRBJ2-7*01	TRBJ2-7	TRBD1*01, TRBD2*02, TRBD2*01	TRBD1, TRBD2	4	14	17	21	9	3	12
593	6.30E-05	TGCGCCAGCAGTGACCGGCTTGGGCCTGGTTCCTCCTACGAGCAGTACTTC	CASSDRLGPGSSYEQYF	TRBV10-2*01	TRBV10-2	TRBJ2-7*01	TRBJ2-7	TRBD1*01	TRBD1	13	21	24	32	7	7	14
593	6.30E-05	TGCAGCGTGGGAGGACAGGGGGAGGGCTATGGCTACACCTTC	CSVGGQGEGYGYTF	TRBV29-1*01	TRBV29-1	TRBJ1-2*01	TRBJ1-2	TRBD1*01	TRBD1	7	12	21	26	4	4	8
593	6.30E-05	TGTGCCGCCTCCTTCAGCGGGAGTGTTCGAGCAGTACTTC	CAASFSG~VFEQYF	TRBV24-1*01	TRBV24-1	TRBJ2-7*01	TRBJ2-7	TRBD2*02	TRBD2	5	15	22	27	9	4	13
593	6.30E-05	TGTGCCATCAGCCCTGGAGGGCCCTACGAGCAGTACTTC	CAISPGGPYEQYF	TRBV10-3*01, TRBV10-3*02	TRBV10-3	TRBJ2-7*01	TRBJ2-7	TRBD2*02	TRBD2	10	15	20	22	4	1	5
593	6.30E-05	TGCAGTGCTCCCCAGGGACAGAGCTATGGCTACACCTTC	CSAPQGQSYGYTF	TRBV20-1*06, TRBV20-1*03, TRBV20-1*01, TRBV20-1*04, TRBV20-1*05, TRBV20-1*02, TRBV20-1*07	TRBV20-1	TRBJ1-2*01	TRBJ1-2	TRBD1*01	TRBD1	8	14	20	23	5	2	7
593	6.30E-05	TGCAGTGCGAGACAGGGTGGCAATCAGCCCCAGCATTTT	CSARQGGNQPQHF	TRBV20-1*01, TRBV20-1*05, TRBV20-1*07	TRBV20-1	TRBJ1-5*01	TRBJ1-5	TRBD1*01	TRBD1	11	12	16	19	0	2	2
593	6.30E-05	TGCGCCAGCAGTGAGTCTTACGAGCAGTACTTC	CASSESYEQYF	TRBV10-2*01	TRBV10-2	TRBJ2-7*01	TRBJ2-7	TRBD2*02, TRBD2*01	TRBD2	16	-1	-1	18	-1	-1	1
593	6.30E-05	TGCAGCGTTGGACAGGGTTATGGCTACACCTTC	CSVGQGYGYTF	TRBV29-1*01	TRBV29-1	TRBJ1-2*01	TRBJ1-2	TRBD1*01	TRBD1	9	10	16	18	0	1	1
592	6.29E-05	TGTGCCACCAGTGATTTGCGTTCTCCTAAGAACAGTTGAGCCTACGAGCAGTACTTC	CATSDLRSPKNS*AYEQYF	TRBV24-1*01	TRBV24-1	TRBJ2-7*01	TRBJ2-7	TRBD1*01, TRBD2*02	TRBD1, TRBD2	17	31	34	40	13	5	18
592	6.29E-05	TGTGCCACCAGTGACCCCGGGACTAGCGGGGGGGCCAAAGAGACCCAGTACTTC	CATSDPGTSGGAKETQYF	TRBV24-1*01	TRBV24-1	TRBJ2-5*01	TRBJ2-5	TRBD2*01	TRBD2	13	18	33	37	4	3	7
592	6.29E-05	TGTGCCACCAGTGATTGGGGGCCACGGGGAAGCTCCTACGAGCAGTACTTC	CATSDWGPRGSSYEQYF	TRBV24-1*01	TRBV24-1	TRBJ2-7*01	TRBJ2-7	TRBD1*01	TRBD1	15	16	21	32	0	10	10
592	6.29E-05	TGTGCCATCCACCGGAAACCGGCAGTAAGGGCCAGCCCCAGCATTTT	CAIHRKPA~KGQPQHF	TRBV24-1*01	TRBV24-1	TRBJ1-5*01	TRBJ1-5	TRBD1*01, TRBD2*02	TRBD1, TRBD2	6	27	30	32	20	1	21
592	6.29E-05	TGTGCCAGCAGCATCACTAGCGGTGTCACCGGGGAGCTGTTTTTT	CASSITSGVTGELFF	TRBV7-3*01	TRBV7-3	TRBJ2-2*01	TRBJ2-2	TRBD2*02, TRBD2*01	TRBD2	11	15	22	26	3	3	6
592	6.29E-05	TGTGCCAGCAGCTTAGGCGGGCCCTACGAGCAGTACTTC	CASSLGGPYEQYF	TRBV7-8*01	TRBV7-8	TRBJ2-7*01	TRBJ2-7	TRBD2*02, TRBD2*01	TRBD2	15	16	20	22	0	1	1
592	6.29E-05	TGCAGTGCCGATGGGACAGCGGCGAACGAGCAGTACTTC	CSADGTAANEQYF	TRBV20-1*06, TRBV20-1*03, TRBV20-1*01, TRBV20-1*04, TRBV20-1*05, TRBV20-1*02, TRBV20-1*07	TRBV20-1	TRBJ2-7*01	TRBJ2-7	TRBD1*01	TRBD1	7	12	18	25	4	6	10
592	6.29E-05	TGTGCCAGCAGCGCGGACAGGGCCGGCTACACCTTC	CASSADRAGYTF	TRBV7-9*03, TRBV7-9*01, TRBV7-9*04, TRBV7-9*02	TRBV7-9	TRBJ1-2*01	TRBJ1-2	TRBD1*01	TRBD1	11	14	21	24	2	2	4
591	6.28E-05	TGTGCCATCAGTGAGTCAGGGGACAGGGGCGGCTACACCTTC	CAISESGDRGGYTF	TRBV10-3*01, TRBV10-3*02	TRBV10-3	TRBJ1-2*01	TRBJ1-2	TRBD1*01	TRBD1	16	19	28	30	2	1	3
591	6.28E-05	TGTGCCAGCAGCGTGGACAGTTCAAATTCACCCCTCCACTTT	CASSVDSSNSPLHF	TRBV9*02, TRBV9*01	TRBV9	TRBJ1-6*02	TRBJ1-6	TRBD1*01	TRBD1	13	14	19	24	0	4	4
591	6.28E-05	TGTGCCAGCAGCGCCCTCGGTGGGAGCTATGGCTACACCTTC	CASSALGGSYGYTF	TRBV2*01, TRBV2*02, TRBV2*03	TRBV2	TRBJ1-2*01	TRBJ1-2	TRBD2*02	TRBD2	10	21	25	26	10	0	10
591	6.28E-05	TGCAGTGCGGTACGAGGACAGAGGGGTTCACCCCTCCACTTT	CSAVRGQRGSPLHF	TRBV20-1*06, TRBV20-1*03, TRBV20-1*01, TRBV20-1*04, TRBV20-1*05, TRBV20-1*02, TRBV20-1*07	TRBV20-1	TRBJ1-6*02	TRBJ1-6	TRBD1*01	TRBD1	7	15	20	26	7	5	12
591	6.28E-05	TGCAGCGCTAGGACAGGGGGCCCTAACTATGGCTACACCTTC	CSARTGGPNYGYTF	TRBV29-1*01, TRBV29-1*03	TRBV29-1	TRBJ1-2*01	TRBJ1-2	TRBD1*01	TRBD1	7	10	20	22	2	1	3
591	6.28E-05	TGCAGTGCTAGAGATACAGGGCAGTACGAGCAGTACTTC	CSARDTGQYEQYF	TRBV20-1*01, TRBV20-1*05, TRBV20-1*07	TRBV20-1	TRBJ2-7*01	TRBJ2-7	TRBD1*01	TRBD1	13	15	20	24	1	3	4
591	6.28E-05	TGCAGTGGACAGGACACCTATAATTCACCCCTCCACTTT	CSGQDTYNSPLHF	TRBV20-1*06, TRBV20-1*03, TRBV20-1*01, TRBV20-1*04, TRBV20-1*05, TRBV20-1*02, TRBV20-1*07	TRBV20-1	TRBJ1-6*02	TRBJ1-6	TRBD1*01	TRBD1	6	7	12	16	0	3	3
591	6.28E-05	TGCAGTGCCAGGTCTGGGACCTACGAGCAGTACTTC	CSARSGTYEQYF	TRBV20-1*06, TRBV20-1*03, TRBV20-1*01, TRBV20-1*04, TRBV20-1*05, TRBV20-1*02, TRBV20-1*07	TRBV20-1	TRBJ2-7*01	TRBJ2-7	TRBD1*01, TRBD2*02, TRBD2*01	TRBD1, TRBD2	7	15	18	19	7	0	7
590	6.27E-05	TGTGCCACCAGTGACCCAAGTACAGGGGCCAATCAGCCCCAGCATTTT	CATSDPSTGANQPQHF	TRBV24-1*01	TRBV24-1	TRBJ1-5*01	TRBJ1-5	TRBD1*01	TRBD1	13	21	27	29	7	1	8
590	6.27E-05	TGTGCTAGCAGCCTCGACACCGACGGATCCTCTATGGCTACACCTTC	CASSLDTD~ILYGYTF	TRBV7-7*01	TRBV7-7	TRBJ1-2*01	TRBJ1-2	TRBD1*01	TRBD1	11	15	18	31	3	12	15
590	6.27E-05	TGCAGTGTCGGGACAGGGAGAGAGTGGGAGACCCAGTACTTC	CSVGTGREWETQYF	TRBV20-1*06, TRBV20-1*03, TRBV20-1*01, TRBV20-1*04, TRBV20-1*05, TRBV20-1*02, TRBV20-1*07	TRBV20-1	TRBJ2-5*01	TRBJ2-5	TRBD1*01	TRBD1	6	9	17	27	2	9	11
590	6.27E-05	TGCAGTGCTAGGATGACAGGGAATAATTCACCCCTCCACTTT	CSARMTGNNSPLHF	TRBV20-1*06, TRBV20-1*03, TRBV20-1*01, TRBV20-1*04, TRBV20-1*05, TRBV20-1*02, TRBV20-1*07	TRBV20-1	TRBJ1-6*02	TRBJ1-6	TRBD1*01	TRBD1	10	14	20	22	3	1	4
590	6.27E-05	TGTGCCATCTCCAGGACCGCTGATCAGCCCCAGCATTTT	CAISRTADQPQHF	TRBV10-3*01, TRBV10-3*02	TRBV10-3	TRBJ1-5*01	TRBJ1-5	TRBD2*02, TRBD2*01	TRBD2	8	16	20	22	7	1	8
590	6.27E-05	TGTGCCAGCAGCTTGGGGCAGCTCTATGGCTACACCTTC	CASSLGQLYGYTF	TRBV7-8*01	TRBV7-8	TRBJ1-2*01	TRBJ1-2	TRBD1*01	TRBD1	13	14	18	23	0	4	4
590	6.27E-05	TGCAGTGCTACACCCTATGGCCCCTACGAGCAGTACTTC	CSATPYGPYEQYF	TRBV20-1*01, TRBV20-1*04, TRBV20-1*05, TRBV20-1*07	TRBV20-1	TRBJ2-7*01	TRBJ2-7	TRBD1*01, TRBD2*02	TRBD1, TRBD2	9	12	15	22	2	6	8
590	6.27E-05	TGCAGTGCTAGTTCCGGGACAGGGTGGGAGCAGTACTTC	CSASSGTGWEQYF	TRBV20-1*01, TRBV20-1*04, TRBV20-1*05, TRBV20-1*07	TRBV20-1	TRBJ2-7*01	TRBJ2-7	TRBD1*01	TRBD1	11	15	23	27	3	3	6
590	6.27E-05	TGCAGTGCTAGGGGACAGTTACTCTACGAGCAGTACTTC	CSARGQLLYEQYF	TRBV20-1*01, TRBV20-1*04, TRBV20-1*05, TRBV20-1*07	TRBV20-1	TRBJ2-7*01	TRBJ2-7	TRBD1*01	TRBD1	10	11	17	23	0	5	5
590	6.27E-05	TGTGCCAGCAGCGCGACGAGTACGAGCAGTACTTC	CASSAT~YEQYF	TRBV7-4*01	TRBV7-4	TRBJ2-7*01	TRBJ2-7	TRBD1*01, TRBD2*02, TRBD2*01	TRBD1, TRBD2	11	14	16	20	2	3	5
589	6.26E-05	TGCGCCAGCAGCCGTGGAGGGGCGCTTAGCAATCAGCCCCAGCATTTT	CASSRGGALSNQPQHF	TRBV10-2*01	TRBV10-2	TRBJ1-5*01	TRBJ1-5	TRBD2*02	TRBD2	10	15	20	26	4	5	9
589	6.26E-05	TGCGCCAGCAGGCACCGGGTAGCGGGAGGGCCGCGGGAGCAGTACTTC	CASRHRVAGGPREQYF	TRBV10-1*02, TRBV10-1*01	TRBV10-1	TRBJ2-7*01	TRBJ2-7	TRBD2*02	TRBD2	10	19	29	36	8	6	14
589	6.26E-05	TGCAGCGCCCTAGGGGGCAGGTCGGTTTACAATGAGCAGTTCTTC	CSALGGRSVYNEQFF	TRBV29-1*01, TRBV29-1*03	TRBV29-1	TRBJ2-1*01	TRBJ2-1	TRBD1*01	TRBD1	7	11	17	27	3	9	12
589	6.26E-05	TGTGCCATCAGTGAGACGACAGGGGGCAAGGAGCAGTACTTC	CAISETTGGKEQYF	TRBV10-3*01, TRBV10-3*02	TRBV10-3	TRBJ2-7*01	TRBJ2-7	TRBD1*01	TRBD1	14	17	26	30	2	3	5
589	6.26E-05	TGTGCCAGCCGGACAGGGTATAGCAATCAGCCCCAGCATTTT	CASRTGYSNQPQHF	TRBV2*01, TRBV2*02, TRBV2*03	TRBV2	TRBJ1-5*01	TRBJ1-5	TRBD1*01	TRBD1	8	10	17	20	1	2	3
589	6.26E-05	TGTGCCAGCAGCTTAGCTGGTGACAACTATGGCTACACCTTC	CASSLAGDNYGYTF	TRBV7-8*01	TRBV7-8	TRBJ1-2*01	TRBJ1-2	TRBD1*01, TRBD2*02, TRBD2*01	TRBD1, TRBD2	16	21	23	24	4	0	4
589	6.26E-05	TGTGCCAGCAAGGCGGGGCAATATAATTCACCCCTCCACTTT	CASKAGQYNSPLHF	TRBV2*01, TRBV2*02, TRBV2*03	TRBV2	TRBJ1-6*02	TRBJ1-6	TRBD2*01	TRBD2	9	12	17	21	2	3	5
589	6.26E-05	TGCGCCAGCACCTAGACAGGTCGGGTCTATGGCTACACCTTC	CAST*TGRVYGYTF	TRBV10-1*02, TRBV10-1*01	TRBV10-1	TRBJ1-2*01	TRBJ1-2	TRBD1*01	TRBD1	9	14	19	26	4	6	10
589	6.26E-05	TGTGCCAGCGGAAAAGGGACGGATGACGAGCAGTACTTC	CASGKGTDDEQYF	TRBV10-3*01, TRBV10-3*02	TRBV10-3	TRBJ2-7*01	TRBJ2-7	TRBD1*01, TRBD2*02, TRBD2*01	TRBD1, TRBD2	6	15	19	25	8	5	13
589	6.26E-05	TGTGCCAGCAGTGGGGGACAGGCCTATGGCTACACCTTC	CASSGGQAYGYTF	TRBV2*01, TRBV2*02, TRBV2*03	TRBV2	TRBJ1-2*01	TRBJ1-2	TRBD1*01	TRBD1	12	14	21	23	1	1	2
589	6.26E-05	TGTGCCAGCAGCTTAGCTTTCCAAGAGACCCAGTACTTC	CASSLAFQETQYF	TRBV7-6*01	TRBV7-6	TRBJ2-5*01	TRBJ2-5	TRBD2*02, TRBD2*01	TRBD2	16	-1	-1	20	-1	-1	3
589	6.26E-05	TGTGCCAGCAGCGTAGTCGGGGATTCACCCCTCCACTTT	CASSVVGDSPLHF	TRBV9*02, TRBV9*01	TRBV9	TRBJ1-6*02	TRBJ1-6	TRBD2*01	TRBD2	15	17	21	22	1	0	1
589	6.26E-05	TGCAGTGCTAGCTGGGGACAGACCTACGAGCAGTACTTC	CSASWGQTYEQYF	TRBV20-1*06, TRBV20-1*03, TRBV20-1*01, TRBV20-1*04, TRBV20-1*05, TRBV20-1*02, TRBV20-1*07	TRBV20-1	TRBJ2-7*01	TRBJ2-7	TRBD1*01	TRBD1	10	14	20	22	3	1	4
588	6.25E-05	TGTGCCACCAGTGATCCGACAGGGGGCGGATACAATGAGCAGTTCTTC	CATSDPTGGGYNEQFF	TRBV24-1*01	TRBV24-1	TRBJ2-1*01	TRBJ2-1	TRBD1*01	TRBD1	14	17	26	30	2	3	5
588	6.25E-05	TGTGCCACCAGCGAAGTGGGGGTGGGGGATCAGCCCCAGCATTTT	CATSEVGVGDQPQHF	TRBV15*02	TRBV15	TRBJ1-5*01	TRBJ1-5	TRBD1*01, TRBD2*01	TRBD1, TRBD2	11	23	27	28	11	0	11
588	6.25E-05	TGCGCCAGCAGTGAAGAGGCGGGAGCCCACGAGCAGTACTTC	CASSEEAGAHEQYF	TRBV10-2*01	TRBV10-2	TRBJ2-7*01	TRBJ2-7	TRBD2*02	TRBD2	13	18	24	28	4	3	7
588	6.25E-05	TGTGCCAGGCCTAAACGGGCACTACAATGAGCAGTTCTTC	CARPKRA~YNEQFF	TRBV7-3*05, TRBV7-3*01	TRBV7-3	TRBJ2-1*01	TRBJ2-1	TRBD1*01, TRBD2*02, TRBD2*01	TRBD1, TRBD2	7	16	19	21	8	1	9
588	6.25E-05	TGCAGTGCTAAACAGGGATCCATCTATGGCTACACCTTC	CSAKQGSIYGYTF	TRBV20-1*01, TRBV20-1*05, TRBV20-1*07	TRBV20-1	TRBJ1-2*01	TRBJ1-2	TRBD1*01	TRBD1	9	11	16	23	1	6	7
588	6.25E-05	TGTGCCAGCAGTGGGACTAACTATGGCTACACCTTC	CASSGTNYGYTF	TRBV2*01, TRBV2*02, TRBV2*03	TRBV2	TRBJ1-2*01	TRBJ1-2	TRBD1*01, TRBD2*02, TRBD2*01	TRBD1, TRBD2	12	13	15	16	0	0	0
588	6.25E-05	TGCAGTGCTAGGTTGGTCTACGAGCAGTACTTC	CSARLVYEQYF	TRBV20-1*06, TRBV20-1*03, TRBV20-1*01, TRBV20-1*04, TRBV20-1*05, TRBV20-1*02, TRBV20-1*07	TRBV20-1	TRBJ2-7*01	TRBJ2-7	TRBD1*01, TRBD2*02, TRBD2*01	TRBD1, TRBD2	10	-1	-1	17	-1	-1	6
587	6.24E-05	TGTGCCAGCAGCTTAGGGTACTAGCGGGCCTCACAGGGGAGCAGTACTTC	CASSLGY*~GLTGEQYF	TRBV7-3*01	TRBV7-3	TRBJ2-7*01	TRBJ2-7	TRBD2*02, TRBD2*01	TRBD2	14	19	27	38	4	10	14
587	6.24E-05	TGTGCCAGCAGCCAAGGGGCGGGCAGGGTGAACTACGAGCAGTACTTC	CASSQGAGRVNYEQYF	TRBV3-1*01	TRBV3-1	TRBJ2-7*01	TRBJ2-7	TRBD1*01, TRBD2*02, TRBD2*01	TRBD1, TRBD2	15	23	27	32	7	4	11
587	6.24E-05	TGTGCCACCAGTGATGGACTAGCGGATTCCTACGAGCAGTACTTC	CATSDGLADSYEQYF	TRBV24-1*01	TRBV24-1	TRBJ2-7*01	TRBJ2-7	TRBD2*02, TRBD2*01	TRBD2	14	15	24	27	0	2	2
587	6.24E-05	TGCGCCAGCAGTGACAGGGACAATAATGCCTACGAGCAGTACTTC	CASSDRDNNAYEQYF	TRBV10-1*02, TRBV10-1*01	TRBV10-1	TRBJ2-7*01	TRBJ2-7	TRBD1*01	TRBD1	13	16	21	28	2	6	8
587	6.24E-05	TGCAGTGCTCTAATCCCAGGGGGCGAAGAGCACCCCTCCACTTT	CSALIPG~RRAPLHF	TRBV20-1*06, TRBV20-1*03, TRBV20-1*01, TRBV20-1*04, TRBV20-1*05, TRBV20-1*02, TRBV20-1*07	TRBV20-1	TRBJ1-6*02	TRBJ1-6	TRBD1*01	TRBD1	8	16	23	30	7	6	13
587	6.24E-05	TGTGCCACCAGCAGAGATGAGGAGGTCCTGGAGCAGTTCTTC	CATSRDEEVLEQFF	TRBV15*02	TRBV15	TRBJ2-1*01	TRBJ2-1	TRBD2*02	TRBD2	11	20	24	30	8	5	13
587	6.24E-05	TGTGCCAGCAGCCCCCGGGACATCACGTATGGCTACACCTTC	CASSPRDITYGYTF	TRBV7-8*01, TRBV7-8*03	TRBV7-8	TRBJ1-2*01	TRBJ1-2	TRBD1*01	TRBD1	12	16	21	27	3	5	8
587	6.24E-05	TGCGCCAGCACAAGACAGGACCTATACTACGAGCAGTACTTC	CASTRQDLYYEQYF	TRBV10-1*02, TRBV10-1*01	TRBV10-1	TRBJ2-7*01	TRBJ2-7	TRBD1*01	TRBD1	9	13	18	26	3	7	10
587	6.24E-05	TGCAGCGTTCTAACGGGGAACAGGGGCTACGAGCAGTACTTC	CSVLTGNRGYEQYF	TRBV29-1*01, TRBV29-1*03	TRBV29-1	TRBJ2-7*01	TRBJ2-7	TRBD1*01	TRBD1	8	19	25	26	10	0	10
587	6.24E-05	TGTGCTAGCAGCATGGGACACTACACTACGAGCAGTACTTC	CASSMGH~HYEQYF	TRBV7-7*01	TRBV7-7	TRBJ2-7*01	TRBJ2-7	TRBD1*01	TRBD1	12	14	19	25	1	5	6
587	6.24E-05	TGTGCCACCAGTGATTCAGGGGATCAGCCCCAGCATTTT	CATSDSGDQPQHF	TRBV24-1*01	TRBV24-1	TRBJ1-5*01	TRBJ1-5	TRBD1*01	TRBD1	15	16	21	22	0	0	0
587	6.24E-05	TGCAGCGTTGAAACCAGCCAGGGCTACGAGCAGTACTTC	CSVETSQGYEQYF	TRBV29-1*01	TRBV29-1	TRBJ2-7*01	TRBJ2-7	TRBD1*01	TRBD1	11	18	22	23	6	0	6
587	6.24E-05	TGTGCCACTCGACAGGACGGAAAACTGTTTTTT	CATRQDGKLFF	TRBV10-3*01, TRBV10-3*02	TRBV10-3	TRBJ1-4*01	TRBJ1-4	TRBD1*01	TRBD1	6	10	15	20	3	4	7
586	6.22E-05	TGCAGTGCTGCCAGCCCCGGGACAACGAACTATGGCTACACCTTC	CSAASPGTTNYGYTF	TRBV20-1*06, TRBV20-1*03, TRBV20-1*01, TRBV20-1*04, TRBV20-1*05, TRBV20-1*02, TRBV20-1*07	TRBV20-1	TRBJ1-2*01	TRBJ1-2	TRBD1*01	TRBD1	8	18	23	27	9	3	12
586	6.22E-05	TGTGCCAGCAGACTTACGGCAGGGGGCGGTGGCTACACCTTC	CASRLTAGGGGYTF	TRBV2*01, TRBV2*02, TRBV2*03	TRBV2	TRBJ1-2*01	TRBJ1-2	TRBD1*01	TRBD1	10	19	26	29	8	2	10
586	6.22E-05	TGTGCCAGCAGCGCAGACAGGTTTGAGACCCAGTACTTC	CASSADRFETQYF	TRBV9*02, TRBV9*01	TRBV9	TRBJ2-5*01	TRBJ2-5	TRBD1*01	TRBD1	10	15	20	24	4	3	7
586	6.22E-05	TGCAGTGCTAGAGGCCAGCCCTCCTACGAGCAGTACTTC	CSARGQPSYEQYF	TRBV20-1*01, TRBV20-1*04, TRBV20-1*05, TRBV20-1*07	TRBV20-1	TRBJ2-7*01	TRBJ2-7	TRBD1*01, TRBD2*02, TRBD2*01	TRBD1, TRBD2	12	15	17	20	2	2	4
586	6.22E-05	TGCAGTGCCGGGGGGGACAGGGCAGCCGAGCAGTACTTC	CSAGGDRAAEQYF	TRBV20-1*06, TRBV20-1*03, TRBV20-1*01, TRBV20-1*04, TRBV20-1*05, TRBV20-1*02, TRBV20-1*07	TRBV20-1	TRBJ2-7*01	TRBJ2-7	TRBD1*01	TRBD1	7	13	21	26	5	4	9
586	6.22E-05	TGCAGTGCCAGAGACTGGAGCTCCTACGAGCAGTACTTC	CSARDWSSYEQYF	TRBV20-1*01, TRBV20-1*05, TRBV20-1*07	TRBV20-1	TRBJ2-7*01	TRBJ2-7	TRBD2*02	TRBD2	13	16	19	20	2	0	2
586	6.22E-05	TGCAGCGTTGATGGAACGCCAGGTCATGGCTACACCTTC	CSVDGTPGHGYTF	TRBV29-1*01	TRBV29-1	TRBJ1-2*01	TRBJ1-2	TRBD1*01	TRBD1	10	19	22	25	8	2	10
586	6.22E-05	TGTGCCAGCGGTCGAATAATTCACCCCTCCACTTT	CASGRI~SPLHF	TRBV7-3*05, TRBV7-3*01	TRBV7-3	TRBJ1-6*01	TRBJ1-6	TRBD1*01, TRBD2*02, TRBD2*01	TRBD1, TRBD2	8	10	12	15	1	2	3
586	6.22E-05	TGCAGCGTTGAGGGGGTAATTCACCCCTCCACTTT	CSVEGV~SPLHF	TRBV29-1*01	TRBV29-1	TRBJ1-6*02	TRBJ1-6	TRBD1*01, TRBD2*01	TRBD1, TRBD2	10	11	15	16	0	0	0
585	6.21E-05	TGTGCCAGCAGCTGGGCAGGGGACCACTATGGCTACACCTTC	CASSWAGDHYGYTF	TRBV7-8*01, TRBV7-8*03	TRBV7-8	TRBJ1-2*01	TRBJ1-2	TRBD1*01	TRBD1	12	16	21	25	3	3	6
585	6.21E-05	TGCAGTGCCGATGGATCGGGACAGGGGAGTGGCTACACCTTC	CSADGSGQGSGYTF	TRBV20-1*06, TRBV20-1*03, TRBV20-1*01, TRBV20-1*04, TRBV20-1*05, TRBV20-1*02, TRBV20-1*07	TRBV20-1	TRBJ1-2*01	TRBJ1-2	TRBD1*01	TRBD1	7	17	26	29	9	2	11
585	6.21E-05	TGCAGCGTTGAAGGCCGGAAATCTAACTATGGCTACACCTTC	CSVEGRKSNYGYTF	TRBV29-1*01	TRBV29-1	TRBJ1-2*01	TRBJ1-2	TRBD1*01, TRBD2*02, TRBD2*01	TRBD1, TRBD2	12	16	18	22	3	3	6
585	6.21E-05	TGCAGTGCTACACAGGTAGAGGGCTACGAGCAGTACTTC	CSATQVEGYEQYF	TRBV20-1*01, TRBV20-1*05, TRBV20-1*07	TRBV20-1	TRBJ2-7*01	TRBJ2-7	TRBD1*01, TRBD2*02	TRBD1, TRBD2	9	11	15	23	1	7	8
585	6.21E-05	TGCAGTGCTAGAGCTGATACCTACGAGCAGTACTTC	CSARADTYEQYF	TRBV20-1*01, TRBV20-1*04, TRBV20-1*05, TRBV20-1*07	TRBV20-1	TRBJ2-7*01	TRBJ2-7	TRBD1*01	TRBD1	12	13	15	19	0	3	3
584	6.20E-05	TGCAGTGCTAGAGCCTGGCCCCCGGTGGGCAATAGCAATCAGCCCCAGCATTTT	CSARAWPPVGNSNQPQHF	TRBV20-1*01, TRBV20-1*04, TRBV20-1*05, TRBV20-1*07	TRBV20-1	TRBJ1-5*01	TRBJ1-5	TRBD1*01, TRBD2*01	TRBD1, TRBD2	12	17	22	32	4	9	13
584	6.20E-05	TGTGCCATCAGTATGTCCGTGCGTGGTTATAACTATGGCTACACCTTC	CAISMSVRGYNYGYTF	TRBV10-3*01, TRBV10-3*02	TRBV10-3	TRBJ1-2*01	TRBJ1-2	TRBD1*01	TRBD1	11	13	17	29	1	11	12
584	6.20E-05	TGTGCCATCAGTGGCTCGGGACAGCTCTATGGCTACACCTTC	CAISGSGQLYGYTF	TRBV10-3*01, TRBV10-3*02	TRBV10-3	TRBJ1-2*01	TRBJ1-2	TRBD1*01	TRBD1	12	17	23	26	4	2	6
584	6.20E-05	TGCGCCAGCAGCTTGGGGACAGTCGATTTCGAGCAGTACTTC	CASSLGTVDFEQYF	TRBV5-1*01	TRBV5-1	TRBJ2-7*01	TRBJ2-7	TRBD1*01	TRBD1	15	16	21	29	0	7	7
584	6.20E-05	TGCAGTGCTCGCGGACAGGGAGGCTACTACGAGCAGTACTTC	CSARGQGGYYEQYF	TRBV20-1*01, TRBV20-1*04, TRBV20-1*05, TRBV20-1*07	TRBV20-1	TRBJ2-7*01	TRBJ2-7	TRBD1*01	TRBD1	8	12	19	26	3	6	9
584	6.20E-05	TGCAGTGCTAGAGCCGACCGTCTCCTAGGCGAGCAGTACTTC	CSARADRLLGEQYF	TRBV20-1*01, TRBV20-1*04, TRBV20-1*05, TRBV20-1*07	TRBV20-1	TRBJ2-7*01	TRBJ2-7	TRBD2*02, TRBD2*01	TRBD2	12	24	27	29	11	1	12
584	6.20E-05	TGTGCCAGTAGGAAGGGCGCAGATTCACCCCTCCACTTT	CASRKGADSPLHF	TRBV19*01, TRBV19*03, TRBV19*02	TRBV19	TRBJ1-6*02	TRBJ1-6	TRBD1*01, TRBD2*02	TRBD1, TRBD2	10	13	16	22	2	5	7
584	6.20E-05	TGTGCCAGCAGCGAACAGGGGTCCTATGGCTACACCTTC	CASSEQGSYGYTF	TRBV7-2*04, TRBV7-2*01	TRBV7-2	TRBJ1-2*01	TRBJ1-2	TRBD1*01	TRBD1	11	14	20	23	2	2	4
584	6.20E-05	TGCAGTGCTAGACGGACAGGGAACTACGAGCAGTACTTC	CSARRTGNYEQYF	TRBV20-1*01, TRBV20-1*04, TRBV20-1*05, TRBV20-1*07	TRBV20-1	TRBJ2-7*01	TRBJ2-7	TRBD1*01	TRBD1	11	13	20	23	1	2	3
584	6.20E-05	TGCAGTGCCAAGCTCCAGCGGGACGACGAGCAGTACTTC	CSAKLQRDDEQYF	TRBV20-1*06, TRBV20-1*03, TRBV20-1*01, TRBV20-1*04, TRBV20-1*05, TRBV20-1*02, TRBV20-1*07	TRBV20-1	TRBJ2-7*01	TRBJ2-7	TRBD2*02	TRBD2	7	16	22	25	8	2	10
584	6.20E-05	TGCAGCGCTGCCGGGACAGGGACCTACGAGCAGTACTTC	CSAAGTGTYEQYF	TRBV29-1*03	TRBV29-1	TRBJ2-7*01	TRBJ2-7	TRBD1*01	TRBD1	7	12	20	22	4	1	5
584	6.20E-05	TGCAGTGCTGAAGATACTAACTATGGCTACACCTTC	CSAEDTNYGYTF	TRBV20-1*06, TRBV20-1*03, TRBV20-1*01, TRBV20-1*04, TRBV20-1*05, TRBV20-1*02, TRBV20-1*07	TRBV20-1	TRBJ1-2*01	TRBJ1-2			8	-1	-1	16	-1	-1	7
584	6.20E-05	TGCAGCGTTGAAGGGGGGGATGGCTACACCTTC	CSVEGGDGYTF	TRBV29-1*01	TRBV29-1	TRBJ1-2*01	TRBJ1-2	TRBD2*01	TRBD2	12	13	18	19	0	0	0
583	6.19E-05	TGCAGCGTTCAAAGGGACAGGGGGGTGTCACGGAATTCACCCCTCCACTTT	CSVQRDRGVSRNSPLHF	TRBV29-1*01	TRBV29-1	TRBJ1-6*01	TRBJ1-6	TRBD1*01	TRBD1	8	13	23	33	4	9	13
583	6.19E-05	TGTGCCACCAGTGATTCGTCAGGGGGCAATCAGCCCCAGCATTTT	CATSDSSGGNQPQHF	TRBV24-1*01	TRBV24-1	TRBJ1-5*01	TRBJ1-5	TRBD1*01	TRBD1	15	19	24	25	3	0	3
583	6.19E-05	TGTGCCACCAGCAAAGAAGTGTCGTTGAACACTGAAGCTTTCTTT	CATSKEVSLNTEAFF	TRBV15*02	TRBV15	TRBJ1-1*01	TRBJ1-1	TRBD1*01	TRBD1	11	19	22	25	7	2	9
583	6.19E-05	TGTGCCATCGGAGGGACTGCTACTGGAAACACCATATATTTT	CAIGGTATGNTIYF	TRBV10-3*01, TRBV10-3*02	TRBV10-3	TRBJ1-3*01	TRBJ1-3	TRBD2*02, TRBD2*01	TRBD2	8	12	17	22	3	4	7
583	6.19E-05	TGTGCCATCAGTGAGTCGGGCGGCAATCAGCCCCAGCATTTT	CAISESGGNQPQHF	TRBV10-3*01, TRBV10-3*02	TRBV10-3	TRBJ1-5*01	TRBJ1-5	TRBD1*01	TRBD1	16	17	20	22	0	1	1
583	6.19E-05	TGTGCCAGCAGCCAAGGACCGACAGGGGCCGGCTACACCTTC	CASSQGPTGAGYTF	TRBV4-2*01	TRBV4-2	TRBJ1-2*01	TRBJ1-2	TRBD1*01	TRBD1	15	20	27	30	4	2	6
583	6.19E-05	TGTGCCAGCAGCTTAAGCAGGGGAGCTGAAGCTTTCTTT	CASSLSRGAEAFF	TRBV7-8*01	TRBV7-8	TRBJ1-1*01	TRBJ1-1	TRBD1*01	TRBD1	14	17	22	25	2	2	4
583	6.19E-05	TGCAGTGCTCCGACAGAGATTAACTATGGCTACACCTTC	CSAPTEINYGYTF	TRBV20-1*06, TRBV20-1*03, TRBV20-1*01, TRBV20-1*04, TRBV20-1*05, TRBV20-1*02, TRBV20-1*07	TRBV20-1	TRBJ1-2*01	TRBJ1-2	TRBD1*01	TRBD1	8	11	15	20	2	4	6
583	6.19E-05	TGCAGCGTGACTAGCGGGAGAATGTACGAGCAGTACTTC	CSVTSGRMYEQYF	TRBV29-1*01, TRBV29-1*03	TRBV29-1	TRBJ2-7*01	TRBJ2-7	TRBD2*02	TRBD2	7	8	19	24	0	4	4
583	6.19E-05	TGCAGTGCTAGAAGGGGCTCCGAGCAGTACTTC	CSARRGSEQYF	TRBV20-1*01, TRBV20-1*04, TRBV20-1*05, TRBV20-1*07	TRBV20-1	TRBJ2-7*01	TRBJ2-7	TRBD1*01	TRBD1	11	12	16	20	0	3	3
582	6.18E-05	TGCGCCAGCAGCTTGGTTGGGTTGAGGGCGCGATAGGCAATCAGCCCCAGCATTTT	CASSLVGLR~AIGNQPQHF	TRBV5-1*01	TRBV5-1	TRBJ1-5*01	TRBJ1-5	TRBD2*02	TRBD2	15	23	27	36	7	8	15
582	6.18E-05	TGCGCCAGCAGTGGTCGGGGGACAGGGGTGCTACGAGCAGTACTTC	CASSGRGT~GCYEQYF	TRBV10-1*02, TRBV10-1*01	TRBV10-1	TRBJ2-7*01	TRBJ2-7	TRBD1*01	TRBD1	12	18	27	30	5	2	7
582	6.18E-05	TGTGCCAGCACTGGAACCGGGACAGGCAATTCACCCCTCCACTTT	CASTGTGTGNSPLHF	TRBV7-3*05, TRBV7-3*01	TRBV7-3	TRBJ1-6*02	TRBJ1-6	TRBD1*01	TRBD1	9	18	25	27	8	1	9
582	6.18E-05	TGTGCCAGCAGTGAAGCGGGATCCGGGGCAGAGACCCAGTACTTC	CASSEAGSGAETQYF	TRBV2*01, TRBV2*03	TRBV2	TRBJ2-5*01	TRBJ2-5	TRBD1*01, TRBD2*01	TRBD1, TRBD2	16	24	28	29	7	0	7
582	6.18E-05	TGTGCCAGTAGTGGGGGACAACGTAATGAAAAACTGTTTTTT	CASSGGQRNEKLFF	TRBV19*01, TRBV19*03, TRBV19*02	TRBV19	TRBJ1-4*01	TRBJ1-4	TRBD1*01	TRBD1	11	14	19	23	2	3	5
582	6.18E-05	TGTGCCAGCAGCCTAACAACGAACACCGGGGAGCTGTTTTTT	CASSLTTNTGELFF	TRBV7-2*04, TRBV7-2*01	TRBV7-2	TRBJ2-2*01	TRBJ2-2	TRBD1*01, TRBD2*02, TRBD2*01	TRBD1, TRBD2	10	15	17	19	4	1	5
582	6.18E-05	TGCAGCTCTGGGGGGGCCACTAGCACAGATACGCAGTATTTT	CSSGGATSTDTQYF	TRBV29-1*03	TRBV29-1	TRBJ2-3*01	TRBJ2-3	TRBD2*01	TRBD2	5	9	15	21	3	5	8
582	6.18E-05	TGTGCCAGCAGTAACAGGGTAGGTGCTGGCTACACCTTC	CASSNRVGAGYTF	TRBV2*01, TRBV2*02, TRBV2*03	TRBV2	TRBJ1-2*01	TRBJ1-2	TRBD1*01	TRBD1	11	13	18	26	1	7	8
582	6.18E-05	TGTGCCAGCAGCTTAGACAGGTCCTATGGCTACACCTTC	CASSLDRSYGYTF	TRBV7-8*01, TRBV7-2*04, TRBV7-2*01	TRBV7-8, TRBV7-2	TRBJ1-2*01	TRBJ1-2	TRBD1*01	TRBD1	15	16	20	23	0	2	2
582	6.18E-05	TGCGCCCGTAAATCCTGTTTGTCCTACGAGCAGTACTTC	CARKSCLSYEQYF	TRBV10-1*02, TRBV10-1*01	TRBV10-1	TRBJ2-7*01	TRBJ2-7	TRBD1*01	TRBD1	5	13	17	21	7	3	10
582	6.18E-05	TGCAGTGCTAAGGGTAACAGGGACTACGAGCAGTACTTC	CSAKGNRDYEQYF	TRBV20-1*06, TRBV20-1*03, TRBV20-1*01, TRBV20-1*04, TRBV20-1*05, TRBV20-1*02, TRBV20-1*07	TRBV20-1	TRBJ2-7*01	TRBJ2-7	TRBD1*01	TRBD1	9	16	21	23	6	1	7
582	6.18E-05	TGCAGTGACCTCAACCGGGACAGCTACGAGCAGTACTTC	CSDLNRDSYEQYF	TRBV20-1*06, TRBV20-1*03, TRBV20-1*01, TRBV20-1*04, TRBV20-1*05, TRBV20-1*02, TRBV20-1*07	TRBV20-1	TRBJ2-7*01	TRBJ2-7	TRBD1*01	TRBD1	6	16	22	23	9	0	9
582	6.18E-05	TGCAGTGCTAGAGATGGGGGTTACGAGCAGTACTTC	CSARDGGYEQYF	TRBV20-1*01, TRBV20-1*05, TRBV20-1*07	TRBV20-1	TRBJ2-7*01	TRBJ2-7	TRBD1*01, TRBD2*01	TRBD1, TRBD2	13	15	19	21	1	1	2
581	6.17E-05	TGTGCCAGTAGTATGGGGACAGTCTACAATGAGCAGTTCTTC	CASSMGTVYNEQFF	TRBV19*01, TRBV19*02	TRBV19	TRBJ2-1*01	TRBJ2-1	TRBD1*01	TRBD1	13	15	21	23	1	1	2
581	6.17E-05	TGCGCCAGCAGTGAGTCGCAGGGGGCTCGAGGCTACACCTTC	CASSESQGARGYTF	TRBV10-2*01	TRBV10-2	TRBJ1-2*01	TRBJ1-2	TRBD1*01	TRBD1	16	18	25	30	1	4	5
581	6.17E-05	TGTGCCACCACCGGAGGTCTAGTTCTACGAGCAGTACTTC	CATTGGL~FYEQYF	TRBV24-1*01	TRBV24-1	TRBJ2-7*01	TRBJ2-7	TRBD2*02, TRBD2*01	TRBD2	9	12	16	31	2	14	16
581	6.17E-05	TGCAGCGTTGCATCATGTATGAGGTTTTGAGCAGTACTTC	CSVASCM~GFEQYF	TRBV29-1*01	TRBV29-1	TRBJ2-7*01	TRBJ2-7	TRBD2*02	TRBD2	9	20	23	28	10	4	14
581	6.17E-05	TGTGCCAGCAGCCGGAAGGAGGGCTATGGCTACACCTTC	CASSRKEGYGYTF	TRBV7-8*01, TRBV7-8*03	TRBV7-8	TRBJ1-2*01	TRBJ1-2	TRBD2*02	TRBD2	13	17	22	23	3	0	3
581	6.17E-05	TGCAGTGCTAGGGGAGATAGCTACGAGCAGTACTTC	CSARGDSYEQYF	TRBV20-1*01, TRBV20-1*04, TRBV20-1*05, TRBV20-1*07	TRBV20-1	TRBJ2-7*01	TRBJ2-7	TRBD2*02	TRBD2	10	11	15	20	0	4	4
580	6.16E-05	TGTGCCACCAGTGACTAGGGGGGACAGGGATATAGCGGGACGCTACGAGCAGTACTTC	CATSD*GGQG~IAGRYEQYF	TRBV24-1*01	TRBV24-1	TRBJ2-7*01	TRBJ2-7	TRBD1*01	TRBD1	13	20	28	42	6	13	19
580	6.16E-05	TGTGCCATCAGCAGTGAGGGGGGGACAGGGGTTCTTAACTATGGCTACACCTTC	CAISSEGGTGVLNYGYTF	TRBV10-3*01, TRBV10-3*02	TRBV10-3	TRBJ1-2*01	TRBJ1-2	TRBD1*01	TRBD1	10	21	30	35	10	4	14
580	6.16E-05	TGTGCCATCAGTGAGCGAGCCTCGGGACAGGGGGATTACGAGCAGTACTTC	CAISERASGQGDYEQYF	TRBV10-3*01, TRBV10-3*02	TRBV10-3	TRBJ2-7*01	TRBJ2-7	TRBD1*01	TRBD1	14	23	33	36	8	2	10
580	6.16E-05	TGCGCCAGCAGTGGGGTCACCTTGAAAGCACACTGAAGCTTTCTTT	CASSGVTL~KHTEAFF	TRBV10-2*01	TRBV10-2	TRBJ1-1*01	TRBJ1-1	TRBD1*01, TRBD2*02, TRBD2*01	TRBD1, TRBD2	12	13	15	29	0	13	13
580	6.16E-05	TGCAGCGTTTACGGTGATCGCAATTCTAACTATGGCTACACCTTC	CSVYGDRNSNYGYTF	TRBV29-1*01	TRBV29-1	TRBJ1-2*01	TRBJ1-2	TRBD2*02, TRBD2*01	TRBD2	8	11	13	25	2	11	13
580	6.16E-05	TGCAGTGCTAGAGTTAGGCGCTAAGCCGGACGAGCAGTACTTC	CSARVRR~KPDEQYF	TRBV20-1*01, TRBV20-1*04, TRBV20-1*05, TRBV20-1*07	TRBV20-1	TRBJ2-7*01	TRBJ2-7	TRBD2*02, TRBD2*01	TRBD2	12	18	22	29	5	6	11
580	6.16E-05	TGTGCCAGCAGTGTGACAGACGGTACAGATACGCAGTATTTT	CASSVTDGTDTQYF	TRBV6-1*01	TRBV6-1	TRBJ2-3*01	TRBJ2-3	TRBD1*01	TRBD1	12	14	18	24	1	5	6
580	6.16E-05	TGTGCCAGCAGCTTAGGACAGGGGCATTCACCCCTCCACTTT	CASSLGQGHSPLHF	TRBV7-6*01	TRBV7-6	TRBJ1-6*02	TRBJ1-6	TRBD1*01	TRBD1	10	15	23	25	4	1	5
580	6.16E-05	TGTGCCAGCAGCTTAGATCCCATAGGTTCACCCCTCCACTTT	CASSLDPIGSPLHF	TRBV7-2*04, TRBV7-2*01	TRBV7-2	TRBJ1-6*02	TRBJ1-6	TRBD1*01, TRBD2*02, TRBD2*01	TRBD1, TRBD2	15	17	20	26	1	5	6
580	6.16E-05	TGCAGTGCTAGTTCGAGGACAGGGGAATCACCCCTCCACTTT	CSASSRTGESPLHF	TRBV20-1*01, TRBV20-1*04, TRBV20-1*05, TRBV20-1*07	TRBV20-1	TRBJ1-6*01	TRBJ1-6	TRBD1*01	TRBD1	11	16	24	27	4	2	6
580	6.16E-05	TGTGCCACCAGTGATAATAGCAATCAGCCCCAGCATTTT	CATSDNSNQPQHF	TRBV24-1*01	TRBV24-1	TRBJ1-5*01	TRBJ1-5			14	-1	-1	17	-1	-1	2
580	6.16E-05	TGTGCCAGCAGCTTAGCCAGGTGGGAGGCGCTGTACTTC	CASSLARWEALYF	TRBV7-6*01	TRBV7-6	TRBJ2-7*01	TRBJ2-7	TRBD2*02	TRBD2	16	22	27	32	5	4	9
580	6.16E-05	TGTGCCAGCAACGACCGGGCCGACTATGGCTACACCTTC	CASNDRADYGYTF	TRBV7-2*04, TRBV7-2*01	TRBV7-2	TRBJ1-2*01	TRBJ1-2	TRBD1*01, TRBD2*02, TRBD2*01	TRBD1, TRBD2	9	16	19	22	6	2	8
580	6.16E-05	TGCAGTGCTAGAAGGCAGAATGGCTACACCTTC	CSARRQNGYTF	TRBV20-1*01, TRBV20-1*04, TRBV20-1*05, TRBV20-1*07	TRBV20-1	TRBJ1-2*01	TRBJ1-2	TRBD1*01, TRBD2*02	TRBD1, TRBD2	11	15	17	19	3	1	4
579	6.15E-05	TGTGCCATCCGCCCCCGGGACAGACCCCACTACGAGCAGTACTTC	CAIRPRDRPHYEQYF	TRBV10-3*01, TRBV10-3*02	TRBV10-3	TRBJ2-7*01	TRBJ2-7	TRBD1*01	TRBD1	8	16	22	29	7	6	13
579	6.15E-05	TGTGCCACCAGACTTGGCGGGGGTGGCAATCAGCCCCAGCATTTT	CATRLGGGGNQPQHF	TRBV24-1*01	TRBV24-1	TRBJ1-5*01	TRBJ1-5	TRBD2*01	TRBD2	10	16	22	25	5	2	7
579	6.15E-05	TGTGCCAGCAGCGTCTCCAACTCTGGAAACACCATATATTTT	CASSVSNSGNTIYF	TRBV7-9*03, TRBV7-9*01, TRBV7-9*04, TRBV7-9*02	TRBV7-9	TRBJ1-3*01	TRBJ1-3	TRBD2*02	TRBD2	11	14	17	20	2	2	4
579	6.15E-05	TGCGCCAGCAAGGGGGGCGCAGGCTCCTACGAGCAGTACTTC	CASKGGAGSYEQYF	TRBV10-2*01	TRBV10-2	TRBJ2-7*01	TRBJ2-7	TRBD1*01, TRBD2*01	TRBD1, TRBD2	9	12	17	23	2	5	7
579	6.15E-05	TGCAGTGCTAGTCCCCCGACAGGGTGGAACGAGCAGTACTTC	CSASPPTGWNEQYF	TRBV20-1*01, TRBV20-1*04, TRBV20-1*05, TRBV20-1*07	TRBV20-1	TRBJ2-7*01	TRBJ2-7	TRBD1*01	TRBD1	11	17	23	28	5	4	9
579	6.15E-05	TGTGCCAGCAGCTTAGCAGTGGGAGATGGCTACACCTTC	CASSLAVGDGYTF	TRBV7-8*01	TRBV7-8	TRBJ1-2*01	TRBJ1-2	TRBD2*02	TRBD2	16	20	24	25	3	0	3
579	6.15E-05	TGTGCCAGCAATGCCGGCCACCTCTATGGCTACACCTTC	CASNAGHLYGYTF	TRBV2*01, TRBV2*02, TRBV2*03	TRBV2	TRBJ1-2*01	TRBJ1-2	TRBD1*01, TRBD2*02, TRBD2*01	TRBD1, TRBD2	9	15	17	23	5	5	10
579	6.15E-05	TGCAGTGCTAGAGTACAGGGGACTGGGGGCTACACCTTC	CSARVQGTGGYTF	TRBV20-1*01, TRBV20-1*04, TRBV20-1*05, TRBV20-1*07	TRBV20-1	TRBJ1-2*01	TRBJ1-2	TRBD1*01	TRBD1	12	14	20	27	1	6	7
579	6.15E-05	TGCAGTGCTAGAGCTAGCAATCAGCCCCAGCATTTT	CSARASNQPQHF	TRBV20-1*01, TRBV20-1*04, TRBV20-1*05, TRBV20-1*07	TRBV20-1	TRBJ1-5*01	TRBJ1-5	TRBD2*02, TRBD2*01	TRBD2	12	-1	-1	14	-1	-1	1
578	6.14E-05	TGCAGTGCTAGATCCGATGACGGGCAGAAGCGGGGCTACACCTTC	CSARSDDGQKRGYTF	TRBV20-1*01, TRBV20-1*04, TRBV20-1*05, TRBV20-1*07	TRBV20-1	TRBJ1-2*01	TRBJ1-2	TRBD2*02, TRBD2*01	TRBD2	11	28	32	33	16	0	16
578	6.14E-05	TGTGCCACCAGTGCATCCGATACCCTACTACGAGCAGTACTTC	CATSASD~PYYEQYF	TRBV24-1*01	TRBV24-1	TRBJ2-7*01	TRBJ2-7	TRBD1*01, TRBD2*02	TRBD1, TRBD2	12	22	25	27	9	1	10
578	6.14E-05	TGCAGTGCTAGAGATCAGGGCGGTGCCTACGAGCAGTACTTC	CSARDQGGAYEQYF	TRBV20-1*01, TRBV20-1*05, TRBV20-1*07	TRBV20-1	TRBJ2-7*01	TRBJ2-7	TRBD1*01	TRBD1	13	15	19	25	1	5	6
578	6.14E-05	TGCAGTGCCAGCAACCCAGGGGGTAATTCACCCCTCCACTTT	CSASNPGGNSPLHF	TRBV20-1*06, TRBV20-1*03, TRBV20-1*01, TRBV20-1*04, TRBV20-1*05, TRBV20-1*02, TRBV20-1*07	TRBV20-1	TRBJ1-6*01	TRBJ1-6	TRBD1*01	TRBD1	7	16	22	23	8	0	8
578	6.14E-05	TGTGCCATCAGTCCACGGGAATACGAGCAGTACTTC	CAISPREYEQYF	TRBV10-3*01, TRBV10-3*02	TRBV10-3	TRBJ2-7*01	TRBJ2-7	TRBD2*02	TRBD2	11	15	19	21	3	1	4
577	6.13E-05	TGTGCCAGCAGTGGGCGGGACTTTTGAAAGCTCCTACGAGCAGTACTTC	CASSGRDF~ESSYEQYF	TRBV6-1*01	TRBV6-1	TRBJ2-7*01	TRBJ2-7	TRBD2*02, TRBD2*01	TRBD2	12	16	21	30	3	8	11
577	6.13E-05	TGCGCCAGCAGCAATGAACCGCAGGGCGGTGACGGGGAGCTGTTTTTT	CASSNEPQGGDGELFF	TRBV5-1*01	TRBV5-1	TRBJ2-2*01	TRBJ2-2	TRBD1*01	TRBD1	11	21	25	32	9	6	15
577	6.13E-05	TGCAGTGCTAGAGCCAGGACCTCCCGGGTAGGGCTACACCTTC	CSARART~PG*GYTF	TRBV20-1*01, TRBV20-1*04, TRBV20-1*05, TRBV20-1*07	TRBV20-1	TRBJ1-2*01	TRBJ1-2	TRBD2*02	TRBD2	12	19	25	31	6	5	11
577	6.13E-05	TGTGCCAGCAGCTTATCGGTCGGTGGATACGAGCAGTACTTC	CASSLSVGGYEQYF	TRBV7-7*01	TRBV7-7	TRBJ2-7*01	TRBJ2-7	TRBD1*01, TRBD2*02, TRBD2*01	TRBD1, TRBD2	14	24	26	27	9	0	9
577	6.13E-05	TGTGCCAGCAAAAGCGACGGGTTTCGGTATGGCTACACCTTC	CASKSDGFRYGYTF	TRBV6-3*01, TRBV6-2*01	TRBV6-3, TRBV6-2	TRBJ1-2*01	TRBJ1-2	TRBD2*02, TRBD2*01	TRBD2	9	17	20	27	7	6	13
577	6.13E-05	TGCAGTGCCTATACAGGGGACAGGAATTCACCCCTCCACTTT	CSAYTGDRNSPLHF	TRBV20-1*06, TRBV20-1*03, TRBV20-1*01, TRBV20-1*04, TRBV20-1*05, TRBV20-1*02, TRBV20-1*07	TRBV20-1	TRBJ1-6*02	TRBJ1-6	TRBD1*01	TRBD1	7	16	23	24	8	0	8
577	6.13E-05	TGTGCCAGCTCCCAAGCGGGGTACAATGAGCAGTTCTTC	CASSQAGYNEQFF	TRBV7-3*05, TRBV7-3*01	TRBV7-3	TRBJ2-1*01	TRBJ2-1	TRBD2*01	TRBD2	8	14	20	21	5	0	5
577	6.13E-05	TGTGCCAGCAGCTTAGCGAAGGGGTACGAGCAGTACTTC	CASSLAKGYEQYF	TRBV7-8*01	TRBV7-8	TRBJ2-7*01	TRBJ2-7	TRBD1*01	TRBD1	16	19	23	24	2	0	2
577	6.13E-05	TGCAGTGCTTCCAGCGGGAGTCAAGAGACCCAGTACTTC	CSASSGSQETQYF	TRBV20-1*06, TRBV20-1*03, TRBV20-1*01, TRBV20-1*04, TRBV20-1*05, TRBV20-1*02, TRBV20-1*07	TRBV20-1	TRBJ2-5*01	TRBJ2-5	TRBD2*02	TRBD2	8	12	19	21	3	1	4
577	6.13E-05	TGCAGTGCTATGGGCTCATGGTCCTACGAGCAGTACTTC	CSAMGSWSYEQYF	TRBV20-1*06, TRBV20-1*03, TRBV20-1*01, TRBV20-1*04, TRBV20-1*05, TRBV20-1*02, TRBV20-1*07	TRBV20-1	TRBJ2-7*01	TRBJ2-7	TRBD1*01	TRBD1	9	11	14	21	1	6	7
577	6.13E-05	TGCAGTGCTAGTATGCGAAGCTCCTACGAGCAGTACTTC	CSASMRSSYEQYF	TRBV20-1*01, TRBV20-1*04, TRBV20-1*05, TRBV20-1*07	TRBV20-1	TRBJ2-7*01	TRBJ2-7	TRBD2*02, TRBD2*01	TRBD2	11	14	16	20	2	3	5
577	6.13E-05	TGCAGCGCAACCAAGGCCCGCTCCTACGAGCAGTACTTC	CSATKARSYEQYF	TRBV29-1*01, TRBV29-1*03	TRBV29-1	TRBJ2-7*01	TRBJ2-7	TRBD1*01, TRBD2*02, TRBD2*01	TRBD1, TRBD2	7	15	18	20	7	1	8
577	6.13E-05	TGCAGTGCTACCTCCCCCGCAGACGAGCAGTACTTC	CSATSPADEQYF	TRBV20-1*06, TRBV20-1*03, TRBV20-1*01, TRBV20-1*04, TRBV20-1*05, TRBV20-1*02, TRBV20-1*07	TRBV20-1	TRBJ2-7*01	TRBJ2-7	TRBD2*01	TRBD2	9	13	19	22	3	2	5
576	6.12E-05	TGTGCCACCAGTGATCAGGGGACTAGCGGGACTAGGCGCTACAATGAGCAGTTCTTC	CATSDQGTSGTRRYNEQFF	TRBV24-1*01	TRBV24-1	TRBJ2-1*01	TRBJ2-1	TRBD2*02	TRBD2	14	18	30	38	3	7	10
576	6.12E-05	TGTGCCAGCAGTGAAGACGGGGACCCTAACTATGGCTACACCTTC	CASSEDGDPNYGYTF	TRBV2*01, TRBV2*03	TRBV2	TRBJ1-2*01	TRBJ1-2	TRBD1*01, TRBD2*02, TRBD2*01	TRBD1, TRBD2	15	19	23	25	3	1	4
576	6.12E-05	TGCAGTGCTAGAGGGAGGGTCGCCAATTCACCCCTCCACTTT	CSARGRVANSPLHF	TRBV20-1*01, TRBV20-1*04, TRBV20-1*05, TRBV20-1*07	TRBV20-1	TRBJ1-6*02	TRBJ1-6	TRBD2*02	TRBD2	12	13	18	24	0	5	5
576	6.12E-05	TGCAGTGCTAGAGATGGACAGGGTGCCTATGGCTACACCTTC	CSARDGQGAYGYTF	TRBV20-1*01, TRBV20-1*05, TRBV20-1*07	TRBV20-1	TRBJ1-2*01	TRBJ1-2	TRBD1*01	TRBD1	13	15	22	26	1	3	4
576	6.12E-05	TGCGCCAGCAGTGATCGGCAGCAATCAGCCCCAGCATTTT	CASSDRQ~NQPQHF	TRBV10-1*02, TRBV10-1*01	TRBV10-1	TRBJ1-5*01	TRBJ1-5	TRBD1*01, TRBD2*02, TRBD2*01	TRBD1, TRBD2	13	16	18	19	2	0	2
576	6.12E-05	TGTGCCATCGCGGGGTTCGACGGAGATGGCTACACCTTC	CAIAGFDGDGYTF	TRBV10-3*01, TRBV10-3*02	TRBV10-3	TRBJ1-2*01	TRBJ1-2	TRBD2*01	TRBD2	8	9	14	25	0	10	10
576	6.12E-05	TGCGCCAGCATTGATAGAAGGACCTACGAGCAGTACTTC	CASIDRRTYEQYF	TRBV10-1*02, TRBV10-1*01	TRBV10-1	TRBJ2-7*01	TRBJ2-7	TRBD1*01, TRBD2*02, TRBD2*01	TRBD1, TRBD2	13	19	21	22	5	0	5
576	6.12E-05	TGCAGTGCCGCAGAGGGGGACCAACTCGAGCAGTACTTC	CSAAEGDQLEQYF	TRBV20-1*06, TRBV20-1*03, TRBV20-1*01, TRBV20-1*04, TRBV20-1*05, TRBV20-1*02, TRBV20-1*07	TRBV20-1	TRBJ2-7*01	TRBJ2-7	TRBD1*01	TRBD1	7	13	18	26	5	7	12
576	6.12E-05	TGCAGCGTTGAAGATACTGCTAACTATGGCTACACCTTC	CSVEDTANYGYTF	TRBV29-1*01	TRBV29-1	TRBJ1-2*01	TRBJ1-2	TRBD1*01, TRBD2*02, TRBD2*01	TRBD1, TRBD2	13	16	18	19	2	0	2
576	6.12E-05	TGCAGCGCCAAAAGGGACACTAATTCACCCCTCCACTTT	CSAKRDTNSPLHF	TRBV29-1*01, TRBV29-1*03	TRBV29-1	TRBJ1-6*01	TRBJ1-6	TRBD1*01	TRBD1	7	13	18	20	5	1	6
576	6.12E-05	TGCAGTGCTCCAGACAGGCTAGGGGGCTACACCTTC	CSAPDRLGGYTF	TRBV20-1*06, TRBV20-1*03, TRBV20-1*01, TRBV20-1*04, TRBV20-1*05, TRBV20-1*02, TRBV20-1*07	TRBV20-1	TRBJ1-2*01	TRBJ1-2	TRBD1*01	TRBD1	8	12	17	24	3	6	9
576	6.12E-05	TGCAGTGCTAGACGTAGCTCCTACGAGCAGTACTTC	CSARRSSYEQYF	TRBV20-1*01, TRBV20-1*04, TRBV20-1*05, TRBV20-1*07	TRBV20-1	TRBJ2-7*01	TRBJ2-7	TRBD2*02, TRBD2*01	TRBD2	11	14	16	17	2	0	2
576	6.12E-05	TGCAGTGCCCCCGACAGGGTCCACGAGCAGTACTTC	CSAPDRVHEQYF	TRBV20-1*06, TRBV20-1*03, TRBV20-1*01, TRBV20-1*04, TRBV20-1*05, TRBV20-1*02, TRBV20-1*07	TRBV20-1	TRBJ2-7*01	TRBJ2-7	TRBD1*01	TRBD1	7	12	18	22	4	3	7
576	6.12E-05	TGCAGTTTACGGGGGGCGCGGGAGCAGTACTTC	CSLRGAREQYF	TRBV20-1*06, TRBV20-1*03, TRBV20-1*01, TRBV20-1*04, TRBV20-1*05, TRBV20-1*02, TRBV20-1*07	TRBV20-1	TRBJ2-7*01	TRBJ2-7	TRBD2*01	TRBD2	5	9	15	21	3	5	8
576	6.12E-05	TGCAGTGCTAGCAGAAACACTGAAGCTTTCTTT	CSASRNTEAFF	TRBV20-1*06, TRBV20-1*03, TRBV20-1*01, TRBV20-1*04, TRBV20-1*05, TRBV20-1*02, TRBV20-1*07	TRBV20-1	TRBJ1-1*01	TRBJ1-1	TRBD1*01	TRBD1	10	11	13	15	0	1	1
576	6.12E-05	TGCAGTGCCGCCCCAACGGACCCCAGCATTTT	CSAAP~GPQHF	TRBV20-1*06, TRBV20-1*03, TRBV20-1*01, TRBV20-1*04, TRBV20-1*05, TRBV20-1*02, TRBV20-1*07	TRBV20-1	TRBJ1-5*01	TRBJ1-5	TRBD1*01	TRBD1	7	9	13	23	1	9	10
575	6.11E-05	TGCGCCAGCAGTCCCAGGGACGGAAGAAACTAACTATGGCTACACCTTC	CASSPRDG~ETNYGYTF	TRBV5-1*01, TRBV5-1*02	TRBV5-1	TRBJ1-2*01	TRBJ1-2	TRBD1*01, TRBD2*02, TRBD2*01	TRBD1, TRBD2	10	16	20	29	5	8	13
575	6.11E-05	TGTGCCATCAGTGAGTCGGGAAATAGCAATCAGCCCCAGCATTTT	CAISESGNSNQPQHF	TRBV10-3*01, TRBV10-3*02	TRBV10-3	TRBJ1-5*01	TRBJ1-5	TRBD1*01, TRBD2*02, TRBD2*01	TRBD1, TRBD2	16	17	20	23	0	2	2
575	6.11E-05	TGTGCCATCAAATTGGGGGACTCCTACGAGCAGTACTTC	CAIKLGDSYEQYF	TRBV10-3*01, TRBV10-3*02	TRBV10-3	TRBJ2-7*01	TRBJ2-7	TRBD1*01, TRBD2*01	TRBD1, TRBD2	9	14	18	20	4	1	5
575	6.11E-05	TGTGCCAGCGAGGCTGATACCTACGAGCAGTACTTC	CASEADTYEQYF	TRBV7-2*04, TRBV7-2*01	TRBV7-2	TRBJ2-7*01	TRBJ2-7	TRBD2*02	TRBD2	8	9	12	19	0	6	6
574	6.10E-05	TGTGCCACCAGTGATCGGACTAGCCGAGAGATGAATGAGCAGTTCTTC	CATSDRTSREMNEQFF	TRBV24-1*01	TRBV24-1	TRBJ2-1*01	TRBJ2-1	TRBD2*02, TRBD2*01	TRBD2	14	16	23	33	1	9	10
574	6.10E-05	TGCAGTGCTAGAGGCGACTAGCGGGAGGACGTACGAGCAGTACTTC	CSARGD*R~RTYEQYF	TRBV20-1*01, TRBV20-1*04, TRBV20-1*05, TRBV20-1*07	TRBV20-1	TRBJ2-7*01	TRBJ2-7	TRBD2*02	TRBD2	12	15	27	31	2	3	5
574	6.10E-05	TGTGCCAGCAGCGCAAACAGGGTTCAAGTCACCCCTCCACTTT	CASSANR~FKSPLHF	TRBV7-4*01	TRBV7-4	TRBJ1-6*01	TRBJ1-6	TRBD1*01	TRBD1	11	16	21	28	4	6	10
574	6.10E-05	TGTGCCAGCAGCTTAGAGGAAGACTACGAGCAGTACTTC	CASSLEEDYEQYF	TRBV7-6*01	TRBV7-6	TRBJ2-7*01	TRBJ2-7	TRBD1*01, TRBD2*02, TRBD2*01	TRBD1, TRBD2	15	17	19	23	1	3	4
574	6.10E-05	TGCAGTGCTAAAACACAGGGTATCGGCGAGCAGTACTTC	CSAKTQGIGEQYF	TRBV20-1*01, TRBV20-1*04, TRBV20-1*05, TRBV20-1*07	TRBV20-1	TRBJ2-7*01	TRBJ2-7	TRBD1*01	TRBD1	9	14	19	26	4	6	10
574	6.10E-05	TGCAGTGCTAGAGAACTGGGATATGGCTACACCTTC	CSARELGYGYTF	TRBV20-1*01, TRBV20-1*05, TRBV20-1*07	TRBV20-1	TRBJ1-2*01	TRBJ1-2	TRBD1*01, TRBD2*02, TRBD2*01	TRBD1, TRBD2	13	17	20	21	3	0	3
574	6.10E-05	TGCAGCTATTCAGGGGTTAACTATGGCTACACCTTC	CSYSGVNYGYTF	TRBV20-1*06, TRBV20-1*03, TRBV20-1*01, TRBV20-1*04, TRBV20-1*05, TRBV20-1*02, TRBV20-1*07	TRBV20-1	TRBJ1-2*01	TRBJ1-2	TRBD1*01	TRBD1	4	10	15	17	5	1	6
573	6.09E-05	TGTGCCAGCAGTTTTACAGCGGGGGCCCTCTACAATGAGCAGTTCTTC	CASSFTAGALYNEQFF	TRBV28*01	TRBV28	TRBJ2-1*01	TRBJ2-1	TRBD2*01	TRBD2	13	17	24	29	3	4	7
573	6.09E-05	TGCAGCGCCACGGCGGGACAGGTTTCGTCGGAGCAGTACTTC	CSATAGQVSSEQYF	TRBV29-1*01, TRBV29-1*03	TRBV29-1	TRBJ2-7*01	TRBJ2-7	TRBD1*01	TRBD1	7	14	21	30	6	8	14
573	6.09E-05	TGTGCCATCAGGGGTCAGGAACACCACGAGCAGTACTTC	CAIRGQEHHEQYF	TRBV10-3*01, TRBV10-3*02	TRBV10-3	TRBJ2-7*01	TRBJ2-7	TRBD1*01	TRBD1	10	15	18	25	4	6	10
573	6.09E-05	TGTGCCACCAGGGCCGAGCACACGGATACGCAGTATTTT	CATRAEHTDTQYF	TRBV24-1*01	TRBV24-1	TRBJ2-3*01	TRBJ2-3	TRBD1*01, TRBD2*02, TRBD2*01	TRBD1, TRBD2	10	11	13	20	0	6	6
573	6.09E-05	TGTGCCAGCAGTGAACAGGGGACATCTGGCTACACCTTC	CASSEQGTSGYTF	TRBV2*01, TRBV2*03	TRBV2	TRBJ1-2*01	TRBJ1-2	TRBD1*01	TRBD1	14	18	23	26	3	2	5
573	6.09E-05	TGTGCCAGCAGCTTAACATGGGGCACTGAAGCTTTCTTT	CASSLTWGTEAFF	TRBV7-3*01	TRBV7-3	TRBJ1-1*01	TRBJ1-1	TRBD1*01, TRBD2*01	TRBD1, TRBD2	16	19	22	23	2	0	2
573	6.09E-05	TGCAGCCCAAGGACAGGCCCCAATTCACCCCTCCACTTT	CSPRTGPNSPLHF	TRBV29-1*01, TRBV29-1*03	TRBV29-1	TRBJ1-6*02	TRBJ1-6	TRBD1*01	TRBD1	5	10	16	21	4	4	8
572	6.08E-05	TGTGCCACCAGTGATTTAAGGGGATCTGGAAACACCATATATTTT	CATSDLRGSGNTIYF	TRBV24-1*01	TRBV24-1	TRBJ1-3*01	TRBJ1-3	TRBD1*01	TRBD1	16	18	22	24	1	1	2
572	6.08E-05	TGTGCCAGCAGCTTAGAGACACACCGCCTACGAGCAGTACTTC	CASSLET~TAYEQYF	TRBV7-6*01	TRBV7-6	TRBJ2-7*01	TRBJ2-7	TRBD1*01	TRBD1	15	17	20	26	1	5	6
572	6.08E-05	TGTGCCATCAGTGGGGGAGGAGGCAATCAGCCCCAGCATTTT	CAISGGGGNQPQHF	TRBV10-3*01, TRBV10-3*02	TRBV10-3	TRBJ1-5*01	TRBJ1-5	TRBD2*02	TRBD2	12	14	19	22	1	2	3
572	6.08E-05	TGTGCCACCAGTGACCCGGGGAGCTCCTACGAGCAGTACTTC	CATSDPGSSYEQYF	TRBV24-1*01	TRBV24-1	TRBJ2-7*01	TRBJ2-7	TRBD2*02, TRBD2*01	TRBD2	13	18	22	23	4	0	4
572	6.08E-05	TGTGCCACCAATAGCGGGAGTTCCTCAGATACGCAGTATTTT	CATNSGSSSDTQYF	TRBV24-1*01	TRBV24-1	TRBJ2-3*01	TRBJ2-3	TRBD2*02	TRBD2	9	11	19	25	1	5	6
572	6.08E-05	TGTGCCAGTATGTCCTTCCCAGCCAACTATGGCTACACCTTC	CASMSFPANYGYTF	TRBV2*01, TRBV2*02, TRBV2*03	TRBV2	TRBJ1-2*01	TRBJ1-2	TRBD1*01	TRBD1	7	10	14	24	2	9	11
572	6.08E-05	TGTGCCAGCAGTTCAATGGACTCTAACTATGGCTACACCTTC	CASSSMDSNYGYTF	TRBV6-5*01	TRBV6-5	TRBJ1-2*01	TRBJ1-2	TRBD2*02, TRBD2*01	TRBD2	12	17	21	22	4	0	4
572	6.08E-05	TGCAGTGCTAGCTCAGGGGGCAGATACTATGGCTACACCTTC	CSASSGGRYYGYTF	TRBV20-1*06, TRBV20-1*03, TRBV20-1*01, TRBV20-1*04, TRBV20-1*05, TRBV20-1*02, TRBV20-1*07	TRBV20-1	TRBJ1-2*01	TRBJ1-2	TRBD1*01	TRBD1	10	13	20	25	2	4	6
572	6.08E-05	TGCAGTGCTAGCGTGGGTATGCGGACCTACGAGCAGTACTTC	CSASVGMRTYEQYF	TRBV20-1*01, TRBV20-1*04, TRBV20-1*05, TRBV20-1*07	TRBV20-1	TRBJ2-7*01	TRBJ2-7	TRBD2*02, TRBD2*01	TRBD2	10	20	23	25	9	1	10
572	6.08E-05	TGCAGTGCTAGAGATTCAGGGAATAACTATGGCTACACCTTC	CSARDSGNNYGYTF	TRBV20-1*01, TRBV20-1*05, TRBV20-1*07	TRBV20-1	TRBJ1-2*01	TRBJ1-2	TRBD1*01	TRBD1	13	16	20	23	2	2	4
572	6.08E-05	TGTGCCAGCACTGAACAGGGAAGGTACGGCTACACCTTC	CASTEQGRYGYTF	TRBV2*01, TRBV2*03	TRBV2	TRBJ1-2*01	TRBJ1-2	TRBD1*01	TRBD1	14	15	19	27	0	7	7
572	6.08E-05	TGTGCCAGCAGCCACGGAGAGACGGCACCCCTCCACTTT	CASSHGETAPLHF	TRBV7-9*03, TRBV7-9*01, TRBV7-9*04, TRBV7-9*02	TRBV7-9	TRBJ1-6*01	TRBJ1-6	TRBD2*02	TRBD2	11	15	18	25	3	6	9
572	6.08E-05	TGCAGTGGTCAAGCGGGGTTTGCCTACGAGCAGTACTTC	CSGQAGFAYEQYF	TRBV20-1*06, TRBV20-1*03, TRBV20-1*01, TRBV20-1*04, TRBV20-1*05, TRBV20-1*02, TRBV20-1*07	TRBV20-1	TRBJ2-7*01	TRBJ2-7	TRBD2*01	TRBD2	6	11	17	22	4	4	8
572	6.08E-05	TGCAGCGTTGTTCCGGCAGCGGGTCAGCCCCAGCATTTT	CSVVPAAGQPQHF	TRBV29-1*01	TRBV29-1	TRBJ1-5*01	TRBJ1-5	TRBD2*02, TRBD2*01	TRBD2	9	17	22	23	7	0	7
572	6.08E-05	TGTGCCAGCAGCCCGTACACGGGTACACCTTC	CASSP~HGYTF	TRBV7-9*03, TRBV7-9*01, TRBV7-9*04, TRBV7-9*02	TRBV7-9	TRBJ1-2*01	TRBJ1-2	TRBD2*02, TRBD2*01	TRBD2	11	19	22	23	7	0	7
571	6.07E-05	TGTGCCAGCAGCTTATCCCCGGGACAGTATGGCTACACCTTC	CASSLSPGQYGYTF	TRBV7-8*01	TRBV7-8	TRBJ1-2*01	TRBJ1-2	TRBD1*01	TRBD1	14	20	26	27	5	0	5
571	6.07E-05	TGTGCCATCAGGGCCCAGGCTAATGAAAAACTGTTTTTT	CAIRAQANEKLFF	TRBV10-3*01, TRBV10-3*02	TRBV10-3	TRBJ1-4*01	TRBJ1-4	TRBD1*01	TRBD1	10	15	18	19	4	0	4
571	6.07E-05	TGTGCCAGCAGCTTAGCGGTCTCCTACGAGCAGTACTTC	CASSLAVSYEQYF	TRBV7-7*01	TRBV7-7	TRBJ2-7*01	TRBJ2-7	TRBD2*02	TRBD2	16	-1	-1	20	-1	-1	3
571	6.07E-05	TGTGCCAGCAGCGTGGGACAGACTATGGCTACACCTTC	CASSVG~DYGYTF	TRBV7-4*01	TRBV7-4	TRBJ1-2*01	TRBJ1-2	TRBD1*01	TRBD1	11	14	20	21	2	0	2
571	6.07E-05	TGTGCCAGCACGATGGGGAATTCACCCCTCCACTTT	CASTMGNSPLHF	TRBV7-9*03, TRBV7-9*01, TRBV7-9*04, TRBV7-9*02	TRBV7-9	TRBJ1-6*02	TRBJ1-6	TRBD1*01, TRBD2*01	TRBD1, TRBD2	9	14	17	18	4	0	4
571	6.07E-05	TGTGCCAGCAGCTCCCGGACCCGTGGCTACACCTTC	CASSSRTRGYTF	TRBV3-1*01	TRBV3-1	TRBJ1-2*01	TRBJ1-2	TRBD2*02	TRBD2	10	11	16	23	0	6	6
571	6.07E-05	TGTGCCAGCAGCCCCAGCAGGTTCGGCTACACCTTC	CASSPSRFGYTF	TRBV7-2*04, TRBV7-2*01	TRBV7-2	TRBJ1-2*01	TRBJ1-2	TRBD1*01	TRBD1	11	17	20	24	5	3	8
571	6.07E-05	TGCGCCAGTCCGGGCCCAACATACGAGCAGTACTTC	CASPGPTYEQYF	TRBV10-1*02, TRBV10-1*01	TRBV10-1	TRBJ2-7*01	TRBJ2-7	TRBD1*01, TRBD2*02, TRBD2*01	TRBD1, TRBD2	7	11	14	21	3	6	9
571	6.07E-05	TGCAGTCTGGCACAATCCTACGAGCAGTACTTC	CSLAQSYEQYF	TRBV20-1*06, TRBV20-1*03, TRBV20-1*01, TRBV20-1*04, TRBV20-1*05, TRBV20-1*02, TRBV20-1*07	TRBV20-1	TRBJ2-7*01	TRBJ2-7	TRBD1*01	TRBD1	5	11	13	15	5	1	6
570	6.06E-05	TGTGCCATCAGTCCCCGGGGACTAGCGGGAGGGCCGGGGTACGAGCAGTACTTC	CAISPRGLAGGPGYEQYF	TRBV10-3*01, TRBV10-3*02	TRBV10-3	TRBJ2-7*01	TRBJ2-7	TRBD2*02	TRBD2	11	17	32	39	5	6	11
570	6.06E-05	TGTGCCATCAGTGAGTCGATTGTAACGATTTCCTATGGCTACACCTTC	CAISESIVTISYGYTF	TRBV10-3*01, TRBV10-3*02	TRBV10-3	TRBJ1-2*01	TRBJ1-2	TRBD1*01	TRBD1	16	20	22	32	3	9	12
570	6.06E-05	TGTGCCACCAGTGATCGGACTAGCGGCACCTACAATGAGCAGTTCTTC	CATSDRTSGTYNEQFF	TRBV24-1*01	TRBV24-1	TRBJ2-1*01	TRBJ2-1	TRBD2*02, TRBD2*01	TRBD2	14	16	25	28	1	2	3
570	6.06E-05	TGTGCCACCAGCAGGAGGTCGACCGTGCGGGACTACACCTTC	CATSRRSTVRDYTF	TRBV15*02	TRBV15	TRBJ1-2*01	TRBJ1-2	TRBD2*02	TRBD2	11	26	31	32	14	0	14
570	6.06E-05	TGCAGTGCTAGGGACCCCGGGACGGCCACTGAAGCTTTCTTT	CSARDPGTATEAFF	TRBV20-1*01, TRBV20-1*04, TRBV20-1*05, TRBV20-1*07	TRBV20-1	TRBJ1-1*01	TRBJ1-1	TRBD1*01, TRBD2*02, TRBD2*01	TRBD1, TRBD2	10	18	22	26	7	3	10
570	6.06E-05	TGCAGTGCTCAGCTTACAGGGACCTACGAGCAGTACTTC	CSAQLTGTYEQYF	TRBV20-1*06, TRBV20-1*03, TRBV20-1*01, TRBV20-1*04, TRBV20-1*05, TRBV20-1*02, TRBV20-1*07	TRBV20-1	TRBJ2-7*01	TRBJ2-7	TRBD1*01	TRBD1	8	15	20	22	6	1	7
570	6.06E-05	TGCAGTGCTGTCGATTCACCCCGGGACGAGCAGTACTTC	CSAVDSPRDEQYF	TRBV20-1*06, TRBV20-1*03, TRBV20-1*01, TRBV20-1*04, TRBV20-1*05, TRBV20-1*02, TRBV20-1*07	TRBV20-1	TRBJ2-7*01	TRBJ2-7	TRBD2*01	TRBD2	8	18	22	25	9	2	11
570	6.06E-05	TGCAGTGCCGCCGGGACTAGTCTCTACGAGCAGTACTTC	CSAAGTSLYEQYF	TRBV20-1*06, TRBV20-1*03, TRBV20-1*01, TRBV20-1*04, TRBV20-1*05, TRBV20-1*02, TRBV20-1*07	TRBV20-1	TRBJ2-7*01	TRBJ2-7	TRBD2*02, TRBD2*01	TRBD2	7	12	19	23	4	3	7
570	6.06E-05	TGCAGTGCAAGGGCGGGAGGGCTTTCCGAGCAGTACTTC	CSARAGGLSEQYF	TRBV20-1*01, TRBV20-1*04, TRBV20-1*05, TRBV20-1*07	TRBV20-1	TRBJ2-7*01	TRBJ2-7	TRBD2*02	TRBD2	7	12	20	26	4	5	9
569	6.04E-05	TGCAGTGCTAGATACACCCGGACAGTTACTAGGGGCACAGATACGCAGTATTTT	CSARYTRTVTRGTDTQYF	TRBV20-1*01, TRBV20-1*05, TRBV20-1*07	TRBV20-1	TRBJ2-3*01	TRBJ2-3	TRBD1*01	TRBD1	11	19	24	34	7	9	16
569	6.04E-05	TGCAGTGCTAGAGGAGGGACAGGGACGGTATATGGCTACACCTTC	CSARGGTGTVYGYTF	TRBV20-1*01, TRBV20-1*04, TRBV20-1*05, TRBV20-1*07	TRBV20-1	TRBJ1-2*01	TRBJ1-2	TRBD1*01	TRBD1	12	15	23	30	2	6	8
569	6.04E-05	TGTGCCACCAGTGTAGAACAGGTAGCAATCAGCCCCAGCATTTT	CATSVEQ~SNQPQHF	TRBV24-1*01	TRBV24-1	TRBJ1-5*01	TRBJ1-5	TRBD1*01	TRBD1	12	17	21	22	4	0	4
569	6.04E-05	TGCAGCGTTGATTGGATGGTAGAGGGTGGGATGGCTACACCTTC	CSVDWMV~GWDGYTF	TRBV29-1*01	TRBV29-1	TRBJ1-2*01	TRBJ1-2	TRBD2*02	TRBD2	10	21	25	30	10	4	14
569	6.04E-05	TGTGCCAGCAACGACATTTGGGCTAATGAAAAACTGTTTTTT	CASNDIWANEKLFF	TRBV2*01, TRBV2*02, TRBV2*03	TRBV2	TRBJ1-4*01	TRBJ1-4	TRBD1*01	TRBD1	9	12	15	22	2	6	8
569	6.04E-05	TGCGCCAGCAGCACCGGGGGCAGGCTCGGCGAGCAGTACTTC	CASSTGGRLGEQYF	TRBV5-1*01	TRBV5-1	TRBJ2-7*01	TRBJ2-7	TRBD1*01, TRBD2*01	TRBD1, TRBD2	11	15	20	29	3	8	11
569	6.04E-05	TGCAGTGCTAGTCTAGCGGAGGGGTGGAACGAGCAGTACTTC	CSASLAEGWNEQYF	TRBV20-1*01, TRBV20-1*04, TRBV20-1*05, TRBV20-1*07	TRBV20-1	TRBJ2-7*01	TRBJ2-7	TRBD2*02, TRBD2*01	TRBD2	11	12	18	28	0	9	9
569	6.04E-05	TGCAGTGCGCCGCCGGGACAGGGGCTACACGAGCAGTACTTC	CSAPPGQGLHEQYF	TRBV20-1*06, TRBV20-1*03, TRBV20-1*01, TRBV20-1*04, TRBV20-1*05, TRBV20-1*02, TRBV20-1*07	TRBV20-1	TRBJ2-7*01	TRBJ2-7	TRBD1*01	TRBD1	7	14	23	28	6	4	10
569	6.04E-05	TGTGCCAGCAGCGTAGATATAACAGATACGCAGTATTTT	CASSVDITDTQYF	TRBV9*02, TRBV9*01	TRBV9	TRBJ2-3*01	TRBJ2-3	TRBD2*02, TRBD2*01	TRBD2	15	-1	-1	21	-1	-1	5
569	6.04E-05	TGTGCCAGCAGCGTAGACGGGTCATCACCCCTCCACTTT	CASSVDGSSPLHF	TRBV9*02, TRBV9*01	TRBV9	TRBJ1-6*02	TRBJ1-6	TRBD2*02, TRBD2*01	TRBD2	15	17	20	24	1	3	4
569	6.04E-05	TGCAGTGCTAGAGAGGCCGACGACTACGAGCAGTACTTC	CSAREADDYEQYF	TRBV20-1*01, TRBV20-1*05, TRBV20-1*07	TRBV20-1	TRBJ2-7*01	TRBJ2-7	TRBD1*01, TRBD2*02, TRBD2*01	TRBD1, TRBD2	13	18	20	23	4	2	6
569	6.04E-05	TGTGCCATCAGTGACCAGGGGCACGAGCAGTACTTC	CAISDQGHEQYF	TRBV10-3*01, TRBV10-3*02	TRBV10-3	TRBJ2-7*01	TRBJ2-7	TRBD1*01	TRBD1	13	15	20	22	1	1	2
569	6.04E-05	TGCAGTGCTAGGGTGTGGCAAGAGACCCAGTACTTC	CSARVWQETQYF	TRBV20-1*01, TRBV20-1*04, TRBV20-1*05, TRBV20-1*07	TRBV20-1	TRBJ2-5*01	TRBJ2-5	TRBD1*01	TRBD1	10	13	15	18	2	2	4
569	6.04E-05	TGCAGCGTTGCTAAGGAATCCTACGAGCAGTACTTC	CSVAKESYEQYF	TRBV29-1*01	TRBV29-1	TRBJ2-7*01	TRBJ2-7	TRBD1*01, TRBD2*02, TRBD2*01	TRBD1, TRBD2	9	14	16	18	4	1	5
569	6.04E-05	TGCAGTGCGAGGGGGGTGGCCACGAGCAGTACTTC	CSARGV~HEQYF	TRBV20-1*01, TRBV20-1*04, TRBV20-1*05, TRBV20-1*07	TRBV20-1	TRBJ2-7*01	TRBJ2-7	TRBD1*01, TRBD2*01	TRBD1, TRBD2	7	9	14	21	1	6	7
568	6.03E-05	TGTGCCACCAGTGATTTCGCAGCGGGAGGCCAAGAGACCCAGTACTTC	CATSDFAAGGQETQYF	TRBV24-1*01	TRBV24-1	TRBJ2-5*01	TRBJ2-5	TRBD2*02	TRBD2	16	20	28	29	3	0	3
568	6.03E-05	TGCAGTGCTAGAGATCTGGCCAGGGAAGGACATTCACCCCTCCACTTT	CSARDLAREGHSPLHF	TRBV20-1*01, TRBV20-1*05, TRBV20-1*07	TRBV20-1	TRBJ1-6*02	TRBJ1-6	TRBD1*01	TRBD1	13	20	24	31	6	6	12
568	6.03E-05	TGTGCCACCAGTGACGGACAATCCCTCTCCTACGAGCAGTACTTC	CATSDGQSLSYEQYF	TRBV24-1*01	TRBV24-1	TRBJ2-7*01	TRBJ2-7	TRBD1*01	TRBD1	13	15	19	26	1	6	7
568	6.03E-05	TGCAGTGCTAGAGATCGGAGGGGTGAACTATGGCTACACCTTC	CSARDRR~VNYGYTF	TRBV20-1*01, TRBV20-1*05, TRBV20-1*07	TRBV20-1	TRBJ1-2*01	TRBJ1-2	TRBD2*02	TRBD2	13	16	21	25	2	3	5
568	6.03E-05	TGTGCTAGCAGCTTAAGGACAACAGGCTGGGAGCAGTACTTC	CASSLRTTGWEQYF	TRBV7-7*01	TRBV7-7	TRBJ2-7*01	TRBJ2-7	TRBD1*01	TRBD1	14	21	25	30	6	4	10
568	6.03E-05	TGTGCCACCAGTGATACAGCCTCTGGAAACACCATATATTTT	CATSDTASGNTIYF	TRBV24-1*01	TRBV24-1	TRBJ1-3*01	TRBJ1-3	TRBD1*01	TRBD1	14	15	18	20	0	1	1
568	6.03E-05	TGTGCCACCAGTGCGGGGGGCAATCAGCCCCAGCATTTT	CATSAGGNQPQHF	TRBV24-1*01	TRBV24-1	TRBJ1-5*01	TRBJ1-5	TRBD2*01	TRBD2	12	13	18	19	0	0	0
568	6.03E-05	TGTGCCAGCAGTGCCCAGCTTAATTCACCCCTCCACTTT	CASSAQLNSPLHF	TRBV2*01, TRBV2*02, TRBV2*03	TRBV2	TRBJ1-6*02	TRBJ1-6	TRBD1*01, TRBD2*02, TRBD2*01	TRBD1, TRBD2	11	12	15	20	0	4	4
568	6.03E-05	TGCAGTGCTGAACACGTCACTAGCCACGAGCAGTACTTC	CSAEHVTSHEQYF	TRBV20-1*06, TRBV20-1*03, TRBV20-1*01, TRBV20-1*04, TRBV20-1*05, TRBV20-1*02, TRBV20-1*07	TRBV20-1	TRBJ2-7*01	TRBJ2-7	TRBD2*02, TRBD2*01	TRBD2	8	18	23	25	9	1	10
568	6.03E-05	TGTGCCAGCACCGGTTATAATTCACCCCTCCACTTT	CASTGYNSPLHF	TRBV2*01, TRBV2*02, TRBV2*03	TRBV2	TRBJ1-6*01	TRBJ1-6	TRBD2*02, TRBD2*01	TRBD2	9	11	13	15	1	1	2
568	6.03E-05	TGTGCCAGCACGGGGGGGAATTCACCCCTCCACTTT	CASTGGNSPLHF	TRBV2*01, TRBV2*02, TRBV2*03	TRBV2	TRBJ1-6*01	TRBJ1-6	TRBD2*01	TRBD2	9	10	17	18	0	0	0
567	6.02E-05	TGTGCCAGCAGTGACAAAAGGGGTTGGAATTCACCCCTCCACTTT	CASSDKRGWNSPLHF	TRBV2*01, TRBV2*02, TRBV2*03	TRBV2	TRBJ1-6*02	TRBJ1-6	TRBD1*01	TRBD1	13	18	22	27	4	4	8
567	6.02E-05	TGCGCCAGCCTAACAGGATCAGACTCCTACGAGCAGTACTTC	CASLTGSDSYEQYF	TRBV10-1*02, TRBV10-1*01	TRBV10-1	TRBJ2-7*01	TRBJ2-7	TRBD1*01	TRBD1	8	12	16	23	3	6	9
567	6.02E-05	TGTGCCATCAGTGAAAGGGGTGGCACTGAAGCTTTCTTT	CAISERGGTEAFF	TRBV10-3*01, TRBV10-3*02	TRBV10-3	TRBJ1-1*01	TRBJ1-1	TRBD1*01	TRBD1	13	15	19	23	1	3	4
567	6.02E-05	TGTGCCAGCAGGGGGGACAGGGGATGGGGCTACACCTTC	CASRGDRGWGYTF	TRBV2*01, TRBV2*02, TRBV2*03	TRBV2	TRBJ1-2*01	TRBJ1-2	TRBD1*01	TRBD1	10	13	22	27	2	4	6
567	6.02E-05	TGCAGTGCTAGGACTAGCGGCTCCTACGAGCAGTACTTC	CSARTSGSYEQYF	TRBV20-1*06, TRBV20-1*03, TRBV20-1*01, TRBV20-1*04, TRBV20-1*05, TRBV20-1*02, TRBV20-1*07	TRBV20-1	TRBJ2-7*01	TRBJ2-7	TRBD2*02, TRBD2*01	TRBD2	10	11	19	20	0	0	0
567	6.02E-05	TGTGCCACCAGTGAGCAGCCCGATACGCAGTATTTT	CATSEQPDTQYF	TRBV24-1*01	TRBV24-1	TRBJ2-3*01	TRBJ2-3	TRBD1*01	TRBD1	13	17	20	21	3	0	3
567	6.02E-05	TGTGCCAGCAGCCCTACAGGGGGTGAGCAGTACTTC	CASSPTGGEQYF	TRBV7-6*01, TRBV7-6*02	TRBV7-6	TRBJ2-7*01	TRBJ2-7	TRBD1*01	TRBD1	11	15	22	24	3	1	4
567	6.02E-05	TGCAGTGCTAGCCCTCTAGCGGGGGCGGAGTACTTC	CSASPLAGAEYF	TRBV20-1*06, TRBV20-1*03, TRBV20-1*01, TRBV20-1*04, TRBV20-1*05, TRBV20-1*02, TRBV20-1*07	TRBV20-1	TRBJ2-7*01	TRBJ2-7	TRBD2*01	TRBD2	10	15	24	28	4	3	7
567	6.02E-05	TGCAGCGTTGGGACAGGGTCCGACGAGCAGTACTTC	CSVGTGSDEQYF	TRBV29-1*01	TRBV29-1	TRBJ2-7*01	TRBJ2-7	TRBD1*01	TRBD1	9	10	17	18	0	0	0
567	6.02E-05	TGCAGTGCTCGACAGGGTTGGGGCTACACCTTC	CSARQGWGYTF	TRBV20-1*01, TRBV20-1*05, TRBV20-1*07	TRBV20-1	TRBJ1-2*01	TRBJ1-2	TRBD1*01	TRBD1	8	10	16	21	1	4	5
566	6.01E-05	TGTGCCAGCAGTGTGTCACAGGGGGCAAACTATGGCTACACCTTC	CASSVSQGANYGYTF	TRBV2*01, TRBV2*02, TRBV2*03	TRBV2	TRBJ1-2*01	TRBJ1-2	TRBD1*01	TRBD1	12	17	25	27	4	1	5
566	6.01E-05	TGTGCCAGCAGTGAAGTATCGAGGGAGCGGTCACCCCTCCACTTT	CASSEVSRERSPLHF	TRBV2*01, TRBV2*03	TRBV2	TRBJ1-6*01	TRBJ1-6	TRBD2*02, TRBD2*01	TRBD2	15	25	29	30	9	0	9
566	6.01E-05	TGCAGCGTTGTCCCATACCGGGACTACTCCTACGAGCAGTACTTC	CSVVPYRDYSYEQYF	TRBV29-1*01	TRBV29-1	TRBJ2-7*01	TRBJ2-7	TRBD2*02, TRBD2*01	TRBD2	9	19	25	26	9	0	9
566	6.01E-05	TGTGCCAGCCAGCGGGACGTTGGACTATTTCCCCTCCACTTT	CASQRDVGLFPLHF	TRBV9*02, TRBV9*01, TRBV9*03	TRBV9	TRBJ1-6*02	TRBJ1-6	TRBD2*02	TRBD2	8	10	16	30	1	13	14
566	6.01E-05	TGTGCCAGCAGCTCACCCGGGGGGTCCTACGAGCAGTACTTC	CASSSPGGSYEQYF	TRBV7-6*01	TRBV7-6	TRBJ2-7*01	TRBJ2-7	TRBD2*01	TRBD2	12	17	23	24	4	0	4
566	6.01E-05	TGCGCCAGCAGCCCCGGGACCGCTCGGTACGAGCAGTACTTC	CASSPGTARYEQYF	TRBV10-2*01	TRBV10-2	TRBJ2-7*01	TRBJ2-7	TRBD1*01, TRBD2*02, TRBD2*01	TRBD1, TRBD2	10	15	19	27	4	7	11
566	6.01E-05	TGTGCCAGCAGCTCCGGGGACAAGGAGCACCCCTCCACTTT	CASSSGD~GAPLHF	TRBV7-2*04, TRBV7-2*01	TRBV7-2	TRBJ1-6*02	TRBJ1-6	TRBD1*01	TRBD1	12	16	21	27	3	5	8
566	6.01E-05	TGTGCCATCAGTGACTCGAAGGACCTACGAGCAGTACTTC	CAISDSK~TYEQYF	TRBV10-3*01, TRBV10-3*02	TRBV10-3	TRBJ2-7*01	TRBJ2-7	TRBD1*01, TRBD2*02, TRBD2*01	TRBD1, TRBD2	13	20	22	23	6	0	6
566	6.01E-05	TGTGCCAGCAGAGGGGACAGTAACCACGAGCAGTACTTC	CASRGDSNHEQYF	TRBV7-2*04, TRBV7-2*01	TRBV7-2	TRBJ2-7*01	TRBJ2-7	TRBD1*01	TRBD1	10	13	19	25	2	5	7
565	6.00E-05	TGTGCCAGTAGTTCATCCGGGACACCCAATTCACCCCTCCACTTT	CASSSSGTPNSPLHF	TRBV19*01, TRBV19*03, TRBV19*02	TRBV19	TRBJ1-6*01	TRBJ1-6	TRBD1*01	TRBD1	11	18	23	27	6	3	9
565	6.00E-05	TGTGCCAGCACCGTTACCGGGACAGGGTCCTCTGGCTACACCTTC	CASTVTGTGSSGYTF	TRBV2*01, TRBV2*02, TRBV2*03	TRBV2	TRBJ1-2*01	TRBJ1-2	TRBD1*01	TRBD1	9	18	26	32	8	5	13
565	6.00E-05	TGTGCCAGCAGTGCCCTCGAATCCGGGGCTTCACCCCTCCACTTT	CASSALESGASPLHF	TRBV2*01, TRBV2*02, TRBV2*03	TRBV2	TRBJ1-6*02	TRBJ1-6	TRBD1*01, TRBD2*02, TRBD2*01	TRBD1, TRBD2	12	24	28	29	11	0	11
565	6.00E-05	TGTGCCAGCAGCCTCCGGCCAGACGCGCAAGGAGGCTACACCTTC	CASSLRPDAQGGYTF	TRBV9*02, TRBV9*01, TRBV9*03	TRBV9	TRBJ1-2*01	TRBJ1-2	TRBD2*02	TRBD2	11	12	15	33	0	17	17
565	6.00E-05	TGCAGTGCGAAGGAGGACAGATCATAATTCACCCCTCCACTTT	CSAKEDR~HNSPLHF	TRBV20-1*06, TRBV20-1*03, TRBV20-1*01, TRBV20-1*04, TRBV20-1*05, TRBV20-1*02, TRBV20-1*07	TRBV20-1	TRBJ1-6*02	TRBJ1-6	TRBD1*01	TRBD1	7	14	19	23	6	3	9
565	6.00E-05	TGTGCCAGCAGCCCGGGACAGGGGTTCGACGAGCAGTACTTC	CASSPGQGFDEQYF	TRBV12-4*01, TRBV12-3*01	TRBV12-4, TRBV12-3	TRBJ2-7*01	TRBJ2-7	TRBD1*01	TRBD1	10	14	23	28	3	4	7
565	6.00E-05	TGCAGTGCAGCCGGGACTAGCGACCACTACGAGCAGTACTTC	CSAAGTSDHYEQYF	TRBV20-1*06, TRBV20-1*03, TRBV20-1*01, TRBV20-1*04, TRBV20-1*05, TRBV20-1*02, TRBV20-1*07	TRBV20-1	TRBJ2-7*01	TRBJ2-7	TRBD2*02, TRBD2*01	TRBD2	7	12	21	26	4	4	8
565	6.00E-05	TGCAGCGTTCCCGGACAGTACTATGGCTACACCTTC	CSVPGQYYGYTF	TRBV29-1*01, TRBV29-1*03	TRBV29-1	TRBJ1-2*01	TRBJ1-2	TRBD1*01	TRBD1	8	12	17	19	3	1	4
564	5.99E-05	TGTGCCAGCAGCGTAGAACGATAGACGGAGCACAGATACGCAGTATTTT	CASSVER*~RSTDTQYF	TRBV9*02, TRBV9*01	TRBV9	TRBJ2-3*01	TRBJ2-3	TRBD1*01, TRBD2*02, TRBD2*01	TRBD1, TRBD2	15	23	25	28	7	2	9
564	5.99E-05	TGCAGTGCTAGAACCCCGAGGGGGGAAAACACAGATACGCAGTATTTT	CSARTPRGENTDTQYF	TRBV20-1*01, TRBV20-1*04, TRBV20-1*05, TRBV20-1*07	TRBV20-1	TRBJ2-3*01	TRBJ2-3	TRBD1*01, TRBD2*01	TRBD1, TRBD2	11	18	23	29	6	5	11
564	5.99E-05	TGCGCCAGCAGTGAGGCGGAGGCTCCTGCCTACGAGCAGTACTTC	CASSEAEAPAYEQYF	TRBV10-1*01	TRBV10-1	TRBJ2-7*01	TRBJ2-7	TRBD2*02	TRBD2	14	17	21	28	2	6	8
564	5.99E-05	TGTGCCACCAGTGCAAGGCAGGCCTACAATGAGCAGTTCTTC	CATSARQAYNEQFF	TRBV24-1*01	TRBV24-1	TRBJ2-1*01	TRBJ2-1	TRBD1*01	TRBD1	12	18	21	22	5	0	5
564	5.99E-05	TGTGCCAGCAGTGAAGCCTTGACAGTCTATGGCTACACCTTC	CASSEALTVYGYTF	TRBV2*01, TRBV2*03	TRBV2	TRBJ1-2*01	TRBJ1-2	TRBD1*01	TRBD1	16	20	24	26	3	1	4
564	5.99E-05	TGTGCCAGCAGCTTAGGCAGGGGGCAACATGGCTACACCTTC	CASSLGRGQHGYTF	TRBV7-2*04, TRBV7-2*01	TRBV7-2	TRBJ1-2*01	TRBJ1-2	TRBD1*01	TRBD1	13	17	24	28	3	3	6
564	5.99E-05	TGTGCCAGCAGCTTAGGGACAGGGACGGGCTACACCTTC	CASSLGTGTGYTF	TRBV7-8*01	TRBV7-8	TRBJ1-2*01	TRBJ1-2	TRBD1*01	TRBD1	15	16	23	27	0	3	3
564	5.99E-05	TGCAGTGCTAAGAGGACAGGAGGCTACGAGCAGTACTTC	CSAKRTGGYEQYF	TRBV20-1*06, TRBV20-1*03, TRBV20-1*01, TRBV20-1*04, TRBV20-1*05, TRBV20-1*02, TRBV20-1*07	TRBV20-1	TRBJ2-7*01	TRBJ2-7	TRBD1*01	TRBD1	9	13	19	23	3	3	6
564	5.99E-05	TGCAGTGCCGACGAGGGACTCTCCTACGAGCAGTACTTC	CSADEGLSYEQYF	TRBV20-1*06, TRBV20-1*03, TRBV20-1*01, TRBV20-1*04, TRBV20-1*05, TRBV20-1*02, TRBV20-1*07	TRBV20-1	TRBJ2-7*01	TRBJ2-7	TRBD2*02, TRBD2*01	TRBD2	7	14	19	20	6	0	6
564	5.99E-05	TGCAGCGTCCGGGACAGGGAGGCACACGAGCAGTACTTC	CSVRDREAHEQYF	TRBV29-1*01, TRBV29-1*03	TRBV29-1	TRBJ2-7*01	TRBJ2-7	TRBD1*01	TRBD1	7	10	18	25	2	6	8
564	5.99E-05	TGCAGCGACCTTCAAGACAGGGCGAAGGCTACACCTTC	CSDLQD~GEGYTF	TRBV29-1*01, TRBV29-1*03	TRBV29-1	TRBJ1-2*01	TRBJ1-2	TRBD1*01	TRBD1	6	15	21	26	8	4	12
564	5.99E-05	TGTGCCATCAGTTCCGTAGACAATGAGCAGTTCTTC	CAISSVDNEQFF	TRBV10-3*01, TRBV10-3*02	TRBV10-3	TRBJ2-1*01	TRBJ2-1	TRBD1*01, TRBD2*02, TRBD2*01	TRBD1, TRBD2	11	12	14	19	0	4	4
563	5.98E-05	TGTGCCACCAGTGGGCCCCCACCCCCGGGACAGCGAACCCTACGAGCAGTACTTC	CATSGPPPP~DSEPYEQYF	TRBV24-1*01	TRBV24-1	TRBJ2-7*01	TRBJ2-7	TRBD1*01	TRBD1	12	26	32	38	13	5	18
563	5.98E-05	TGTGCCACCAGTGATTTCCAGGAACAGGGGGCGATAGGATCAGCCCCAGCATTTT	CATSDFQEQ~GR*DQPQHF	TRBV24-1*01	TRBV24-1	TRBJ1-5*01	TRBJ1-5	TRBD1*01	TRBD1	16	23	31	38	6	6	12
563	5.98E-05	TGTGCCAGCAGCTTAGGAAGCGTGGGCTCCTATAATTCACCCCTCCACTTT	CASSLGSVGSYNSPLHF	TRBV7-6*01	TRBV7-6	TRBJ1-6*01	TRBJ1-6	TRBD2*02, TRBD2*01	TRBD2	15	18	21	26	2	4	6
563	5.98E-05	TGTGCCACCAGTGGGGGGGGTCTGGGCAATCAGCCCCAGCATTTT	CATSGGGLGNQPQHF	TRBV24-1*01	TRBV24-1	TRBJ1-5*01	TRBJ1-5	TRBD2*01	TRBD2	12	13	19	25	0	5	5
563	5.98E-05	TGCAGTGCAGTTGACCGGAAACAGGGGAATTCACCCCTCCACTTT	CSAVDRKQGNSPLHF	TRBV20-1*06, TRBV20-1*03, TRBV20-1*01, TRBV20-1*04, TRBV20-1*05, TRBV20-1*02, TRBV20-1*07	TRBV20-1	TRBJ1-6*02	TRBJ1-6	TRBD1*01	TRBD1	7	20	26	27	12	0	12
563	5.98E-05	TGTGCCACCAGTGATTCTGTGTTTAGTTCTACGCAGTATTTT	CATSDSVFSSTQYF	TRBV24-1*01	TRBV24-1	TRBJ2-3*01	TRBJ2-3	TRBD1*01, TRBD2*02, TRBD2*01	TRBD1, TRBD2	15	16	19	29	0	9	9
563	5.98E-05	TGTGCCAGCAGCTCGGGGAGCTCCTACGAGCAGTACTTC	CASSSGSSYEQYF	TRBV7-6*01, TRBV7-6*02	TRBV7-6	TRBJ2-7*01	TRBJ2-7	TRBD2*02, TRBD2*01	TRBD2	12	15	19	20	2	0	2
563	5.98E-05	TGCAGTGCTAGAAGTAACTACGAGCAGTACTTC	CSARSNYEQYF	TRBV20-1*01, TRBV20-1*04, TRBV20-1*05, TRBV20-1*07	TRBV20-1	TRBJ2-7*01	TRBJ2-7	TRBD2*02, TRBD2*01	TRBD2	11	12	14	17	0	2	2
563	5.98E-05	TGCAGTGCCTACAGGGACTATGGCTACACCTTC	CSAYRDYGYTF	TRBV20-1*06, TRBV20-1*03, TRBV20-1*01, TRBV20-1*04, TRBV20-1*05, TRBV20-1*02, TRBV20-1*07	TRBV20-1	TRBJ1-2*01	TRBJ1-2	TRBD1*01	TRBD1	7	10	15	16	2	0	2
562	5.97E-05	TGTGCCACCAGTGATTTGGGGCAGGATCTAGCGGGAAAGTGACTACGAGCAGTACTTC	CATSDLGQDL~RESDYEQYF	TRBV24-1*01	TRBV24-1	TRBJ2-7*01	TRBJ2-7	TRBD2*02	TRBD2	17	27	35	42	9	6	15
562	5.97E-05	TGTGCCACCAGTGACTCAGGGTTGGAGAATGAAAAACTGTTTTTT	CATSDSGLENEKLFF	TRBV24-1*01	TRBV24-1	TRBJ1-4*01	TRBJ1-4	TRBD1*01	TRBD1	13	16	20	27	2	6	8
562	5.97E-05	TGTGCCATCAGTACAGGGGATAGCAATCAGCCCCAGCATTTT	CAISTGDSNQPQHF	TRBV10-3*01, TRBV10-3*02	TRBV10-3	TRBJ1-5*01	TRBJ1-5	TRBD1*01	TRBD1	11	12	18	20	0	1	1
562	5.97E-05	TGCAGTGCTAGAGAGGGGACAGGAACCTACGAGCAGTACTTC	CSAREGTGTYEQYF	TRBV20-1*01, TRBV20-1*05, TRBV20-1*07	TRBV20-1	TRBJ2-7*01	TRBJ2-7	TRBD1*01	TRBD1	13	15	22	25	1	2	3
562	5.97E-05	TGCAGCGTCGTCGACACTACCAGCAATCAGCCCCAGCATTTT	CSVVDTTSNQPQHF	TRBV29-1*01	TRBV29-1	TRBJ1-5*01	TRBJ1-5	TRBD1*01, TRBD2*02, TRBD2*01	TRBD1, TRBD2	7	12	15	21	4	5	9
562	5.97E-05	TGTGCCAGCAGTACGGACATGTACTATGGCTACACCTTC	CASSTDMYYGYTF	TRBV2*01, TRBV2*02, TRBV2*03	TRBV2	TRBJ1-2*01	TRBJ1-2	TRBD1*01	TRBD1	11	14	18	22	2	3	5
562	5.97E-05	TGCAGTGCTCCTAAACAGGGGTCCTACGAGCAGTACTTC	CSAPKQGSYEQYF	TRBV20-1*06, TRBV20-1*03, TRBV20-1*01, TRBV20-1*04, TRBV20-1*05, TRBV20-1*02, TRBV20-1*07	TRBV20-1	TRBJ2-7*01	TRBJ2-7	TRBD1*01	TRBD1	8	14	20	21	5	0	5
562	5.97E-05	TGCAGTGCTAGAGAAGGGGGGAGTATGAGCTACACCTTC	CSAREGGSMSYTF	TRBV20-1*01, TRBV20-1*05, TRBV20-1*07	TRBV20-1	TRBJ1-2*01	TRBJ1-2	TRBD1*01, TRBD2*01	TRBD1, TRBD2	13	14	19	28	0	8	8
562	5.97E-05	TGTGCCACCGGCGGGGTCCCCCTACGAGCAGTACTTC	CATGGV~PYEQYF	TRBV24-1*01	TRBV24-1	TRBJ2-7*01	TRBJ2-7	TRBD2*01	TRBD2	8	10	15	20	1	4	5
562	5.97E-05	TGCAGTGCTAGAACAGGGGGCTATGGCTACACCTTC	CSARTGGYGYTF	TRBV20-1*01, TRBV20-1*04, TRBV20-1*05, TRBV20-1*07	TRBV20-1	TRBJ1-2*01	TRBJ1-2	TRBD1*01	TRBD1	11	12	19	20	0	0	0
562	5.97E-05	TGCAGCTCAACAGGGTTCTCCAACGAGCAGTACTTC	CSSTGFSNEQYF	TRBV20-1*06, TRBV20-1*03, TRBV20-1*01, TRBV20-1*04, TRBV20-1*05, TRBV20-1*02, TRBV20-1*07	TRBV20-1	TRBJ2-7*01	TRBJ2-7	TRBD1*01	TRBD1	4	9	14	17	4	2	6
561	5.96E-05	TGTGCTAGCAGCTTAGCCGCAGGTACGGCCTACGAGCAGTACTTC	CASSLAAGTAYEQYF	TRBV7-7*01	TRBV7-7	TRBJ2-7*01	TRBJ2-7	TRBD1*01	TRBD1	16	19	22	28	2	5	7
561	5.96E-05	TGTGCCATCAGCGAATGGGGGGGAATACAAGAGACCCAGTACTTC	CAISEWGGIQETQYF	TRBV10-3*01, TRBV10-3*02	TRBV10-3	TRBJ2-5*01	TRBJ2-5	TRBD2*01	TRBD2	10	16	22	27	5	4	9
561	5.96E-05	TGTGCCAGTAGCCAACAGGGTTCGGCAAATTCACCCCTCCACTTT	CASSQQGSANSPLHF	TRBV19*01, TRBV19*03, TRBV19*02	TRBV19	TRBJ1-6*02	TRBJ1-6	TRBD1*01	TRBD1	11	14	19	27	2	7	9
561	5.96E-05	TGTGCCAGCAGCTCTAGGGACGGGGGGAATTCACCCCTCCACTTT	CASSSRDGGNSPLHF	TRBV7-8*01, TRBV7-8*03	TRBV7-8	TRBJ1-6*01	TRBJ1-6	TRBD2*01	TRBD2	12	20	26	27	7	0	7
561	5.96E-05	TGTGCCAGCAGCGTTAGGACAGCTGGGGCTTGGGGCTACACCTTC	CASSVRTAGAWGYTF	TRBV7-8*01, TRBV7-8*03	TRBV7-8	TRBJ1-2*01	TRBJ1-2	TRBD1*01	TRBD1	11	16	21	33	4	11	15
561	5.96E-05	TGCGCCAGCAGATTTACCGGGACTAGCTTTCGGAAGCAGTACTTC	CASRFTGTSFRKQYF	TRBV10-1*02, TRBV10-1*01	TRBV10-1	TRBJ2-7*01	TRBJ2-7	TRBD2*02, TRBD2*01	TRBD2	10	18	26	34	7	7	14
561	5.96E-05	TGCGCCAGCAGTGAGCGTAGGGGACGGGTAATGAGCAGTTCTTC	CASSERR~TGNEQFF	TRBV10-1*01	TRBV10-1	TRBJ2-1*01	TRBJ2-1	TRBD1*01, TRBD2*02, TRBD2*01	TRBD1, TRBD2	14	20	24	29	5	4	9
561	5.96E-05	TGTGCCAGTAGTACCCTAGGGTATTCACCCCTCCACTTT	CASSTLGYSPLHF	TRBV19*01, TRBV19*03, TRBV19*02	TRBV19	TRBJ1-6*01	TRBJ1-6	TRBD1*01, TRBD2*02, TRBD2*01	TRBD1, TRBD2	12	17	20	22	4	1	5
561	5.96E-05	TGCAGTGCTAGTCTCCAGGGGGCCTATGGCTACACCTTC	CSASLQGAYGYTF	TRBV20-1*01, TRBV20-1*04, TRBV20-1*05, TRBV20-1*07	TRBV20-1	TRBJ1-2*01	TRBJ1-2	TRBD1*01	TRBD1	11	15	22	23	3	0	3
561	5.96E-05	TGCAGTGCCGCGGAGAGCTCCTACGAGCAGTACTTC	CSAAESSYEQYF	TRBV20-1*06, TRBV20-1*03, TRBV20-1*01, TRBV20-1*04, TRBV20-1*05, TRBV20-1*02, TRBV20-1*07	TRBV20-1	TRBJ2-7*01	TRBJ2-7	TRBD2*02, TRBD2*01	TRBD2	7	9	12	17	1	4	5
561	5.96E-05	TGCAGCGTAATCGGCCCCGCAGGTGGCTACACCTTC	CSVIGPAGGYTF	TRBV29-1*01, TRBV29-1*03	TRBV29-1	TRBJ1-2*01	TRBJ1-2	TRBD2*01	TRBD2	7	14	19	23	6	3	9
561	5.96E-05	TGCAGTGCTACCCAGGGGCAGCCCCAGCATTTT	CSATQGQPQHF	TRBV20-1*06, TRBV20-1*03, TRBV20-1*01, TRBV20-1*04, TRBV20-1*05, TRBV20-1*02, TRBV20-1*07	TRBV20-1	TRBJ1-5*01	TRBJ1-5	TRBD1*01	TRBD1	9	12	17	18	2	0	2
560	5.95E-05	TGTGCCAGCAGCTTGGGTCCCACGACCTTGGTAAACACCATATATTTT	CASSLGPTTLVNTIYF	TRBV7-9*01, TRBV7-9*02	TRBV7-9	TRBJ1-3*01	TRBJ1-3	TRBD1*01, TRBD2*02, TRBD2*01	TRBD1, TRBD2	13	16	20	32	2	11	13
560	5.95E-05	TGCGCCACGAAGGATCATAGCGGGAGATCGAATGAGCAGTTCTTC	CATKDHSGRSNEQFF	TRBV10-2*01	TRBV10-2	TRBJ2-1*01	TRBJ2-1	TRBD2*02	TRBD2	6	17	25	30	10	4	14
560	5.95E-05	TGTGCCACAACAGGGGATAACGCTGGAAACACCATATATTTT	CATTGDNAGNTIYF	TRBV10-3*01, TRBV10-3*02	TRBV10-3	TRBJ1-3*01	TRBJ1-3	TRBD1*01	TRBD1	6	9	15	22	2	6	8
560	5.95E-05	TGTGCCAGCAGCTCGGGGACTGGATCCTACGAGCAGTACTTC	CASSSGTGSYEQYF	TRBV7-6*01, TRBV7-6*02	TRBV7-6	TRBJ2-7*01	TRBJ2-7	TRBD2*02, TRBD2*01	TRBD2	12	15	20	24	2	3	5
560	5.95E-05	TGTGCCAGCAGCCCAACGACAGCTAACTATGGCTACACCTTC	CASSPTTANYGYTF	TRBV7-2*04, TRBV7-2*01	TRBV7-2	TRBJ1-2*01	TRBJ1-2	TRBD1*01	TRBD1	11	17	21	22	5	0	5
560	5.95E-05	TGCGCCAGCAGTGAGCCGGGACTAATTTACGAGCAGTACTTC	CASSEPGLIYEQYF	TRBV10-2*01	TRBV10-2	TRBJ2-7*01	TRBJ2-7	TRBD2*02, TRBD2*01	TRBD2	14	17	23	27	2	3	5
560	5.95E-05	TGTGCCACCAGTGATTCTGACAGCAATGAGCAGTTCTTC	CATSDSDSNEQFF	TRBV24-1*01	TRBV24-1	TRBJ2-1*01	TRBJ2-1	TRBD1*01	TRBD1	15	18	22	23	2	0	2
560	5.95E-05	TGTGCCACCAGTGATCCCGACAGCCCTGAAGCTTTCTTT	CATSDPDSPEAFF	TRBV24-1*01	TRBV24-1	TRBJ1-1*01	TRBJ1-1	TRBD1*01	TRBD1	14	18	22	25	3	2	5
560	5.95E-05	TGCAGTGCTAGGGCAGGGTACCAGCCCCAGCATTTT	CSARAGYQPQHF	TRBV20-1*01, TRBV20-1*04, TRBV20-1*05, TRBV20-1*07	TRBV20-1	TRBJ1-5*01	TRBJ1-5	TRBD1*01	TRBD1	10	13	17	21	2	3	5
560	5.95E-05	TGCAGCGTTGAAGTTGGGTTTGGCTACACCTTC	CSVEVGFGYTF	TRBV29-1*01	TRBV29-1	TRBJ1-2*01	TRBJ1-2	TRBD1*01, TRBD2*02, TRBD2*01	TRBD1, TRBD2	12	15	17	20	2	2	4
559	5.94E-05	TGTGCCAGTACCCCCCGGACAGAGTATGTTTTGAGCTACACCTTC	CASTPRTEYVLSYTF	TRBV19*01, TRBV19*03, TRBV19*02	TRBV19	TRBJ1-2*01	TRBJ1-2	TRBD2*01	TRBD2	9	10	16	34	0	17	17
559	5.94E-05	TGTGCCAGCACCATAAACCGGGACATCCCCTATGGCTACACCTTC	CASTINRDIPYGYTF	TRBV2*01, TRBV2*02, TRBV2*03	TRBV2	TRBJ1-2*01	TRBJ1-2	TRBD1*01	TRBD1	9	19	24	29	9	4	13
559	5.94E-05	TGCAGTGCTAGACCCTCGGGTGCGGGGCGGTACGAGCAGTACTTC	CSARPSGAGRYEQYF	TRBV20-1*01, TRBV20-1*04, TRBV20-1*05, TRBV20-1*07	TRBV20-1	TRBJ2-7*01	TRBJ2-7	TRBD2*01	TRBD2	11	21	26	30	9	3	12
559	5.94E-05	TGCAGCGTTCTCCGCACCGCATCAGGGGCCTACGAGCAGTACTTC	CSVLRTASGAYEQYF	TRBV29-1*01, TRBV29-1*03	TRBV29-1	TRBJ2-7*01	TRBJ2-7	TRBD1*01	TRBD1	8	22	27	28	13	0	13
559	5.94E-05	TGTGCCAGCAGCCTTAGCGACGGGGACAATGAGCAGTTCTTC	CASSLSDGDNEQFF	TRBV7-9*03, TRBV7-9*01, TRBV7-9*04, TRBV7-9*02	TRBV7-9	TRBJ2-1*01	TRBJ2-1	TRBD2*02, TRBD2*01	TRBD2	11	14	18	25	2	6	8
559	5.94E-05	TGCAGTGGCACCCGGGACAGGGGGTGAAAAACTGTTTTTT	CSGTRDR~GEKLFF	TRBV20-1*06, TRBV20-1*03, TRBV20-1*01, TRBV20-1*04, TRBV20-1*05, TRBV20-1*02, TRBV20-1*07	TRBV20-1	TRBJ1-4*01	TRBJ1-4	TRBD1*01	TRBD1	6	13	23	24	6	0	6
559	5.94E-05	TGCAGTGCTCGTCGGGCAGGGCGATATGGCTACACCTTC	CSARRAGRYGYTF	TRBV20-1*06, TRBV20-1*03, TRBV20-1*01, TRBV20-1*04, TRBV20-1*05, TRBV20-1*02, TRBV20-1*07	TRBV20-1	TRBJ1-2*01	TRBJ1-2	TRBD1*01	TRBD1	8	16	20	24	7	3	10
559	5.94E-05	TGCAGTGCTCACAGGGTTCAGTCCTACGAGCAGTACTTC	CSAHRVQSYEQYF	TRBV20-1*06, TRBV20-1*03, TRBV20-1*01, TRBV20-1*04, TRBV20-1*05, TRBV20-1*02, TRBV20-1*07	TRBV20-1	TRBJ2-7*01	TRBJ2-7	TRBD1*01	TRBD1	8	10	15	21	1	5	6
559	5.94E-05	TGCAGCGTTGTAGTCCAGGACTACGAGCAGTACTTC	CSVVVQDYEQYF	TRBV29-1*01	TRBV29-1	TRBJ2-7*01	TRBJ2-7	TRBD2*02, TRBD2*01	TRBD2	9	10	15	20	0	4	4
559	5.94E-05	TGTGCCACCGGACTAAACGACGAGCAGTACTTC	CATGLNDEQYF	TRBV2*01, TRBV2*02, TRBV2*03	TRBV2	TRBJ2-7*01	TRBJ2-7	TRBD2*02, TRBD2*01	TRBD2	6	9	14	19	2	4	6
559	5.94E-05	TGTGCCAGTAGTATGTACGATGGCTACACCTTC	CASSMYDGYTF	TRBV19*01, TRBV19*02	TRBV19	TRBJ1-2*01	TRBJ1-2	TRBD1*01, TRBD2*02, TRBD2*01	TRBD1, TRBD2	13	-1	-1	19	-1	-1	5
559	5.94E-05	TGTGCCAGTAGTATTCCCACGAGCAGTACTTC	CASSI~HEQYF	TRBV19*01, TRBV19*02	TRBV19	TRBJ2-7*01	TRBJ2-7	TRBD2*02, TRBD2*01	TRBD2	13	-1	-1	14	-1	-1	0
558	5.93E-05	TGCGCCAGCATCGGCCGCAGGCCCAGTTGTAGCGGGGGTCCAAAGAGACCCAGTACTTC	CASIGRRPSC~RGSKETQYF	TRBV10-1*02, TRBV10-1*01	TRBV10-1	TRBJ2-5*01	TRBJ2-5	TRBD2*01	TRBD2	9	29	37	42	19	4	23
558	5.93E-05	TGCGCCAGCAGTGAGCCGTGGACAGGGGTTAGATTTCAGTCTATGGCTACACCTTC	CASSEPWTG~*ISVYGYTF	TRBV10-1*01	TRBV10-1	TRBJ1-2*01	TRBJ1-2	TRBD1*01	TRBD1	14	19	27	40	4	12	16
558	5.93E-05	TGTGCCACCAGTGATTTGGTGGCCGGGGGCTACGAGCAGTACTTC	CATSDLVAGGYEQYF	TRBV24-1*01	TRBV24-1	TRBJ2-7*01	TRBJ2-7	TRBD2*01	TRBD2	17	23	28	29	5	0	5
558	5.93E-05	TGTGCCAGCAGTGGTGGTCCGGATTTTGGACATGGCTACACCTTC	CASSGGPDFGHGYTF	TRBV2*01, TRBV2*02, TRBV2*03	TRBV2	TRBJ1-2*01	TRBJ1-2	TRBD1*01, TRBD2*02, TRBD2*01	TRBD1, TRBD2	12	27	30	31	14	0	14
558	5.93E-05	TGTGCCAGCAGCTTCAGGGAGGCAACTAATGAAAAACTGTTTTTT	CASSFREATNEKLFF	TRBV7-9*03, TRBV7-9*01, TRBV7-9*04, TRBV7-9*02	TRBV7-9	TRBJ1-4*01	TRBJ1-4	TRBD2*02	TRBD2	13	16	21	22	2	0	2
558	5.93E-05	TGTGCCAGCAGCGTAGGGACAGGGCGGAATTCACCCCTCCACTTT	CASSVGTGRNSPLHF	TRBV9*02, TRBV9*01	TRBV9	TRBJ1-6*02	TRBJ1-6	TRBD1*01	TRBD1	15	16	23	27	0	3	3
558	5.93E-05	TGCGCCAGCAGGGAGAACCGGGACAGGGACTACGAGCAGTACTTC	CASRENRDRDYEQYF	TRBV10-2*01	TRBV10-2	TRBJ2-7*01	TRBJ2-7	TRBD1*01	TRBD1	10	19	27	29	8	1	9
558	5.93E-05	TGTGCCAGCAGCTTAAGATCGGTGGGCTACGAGCAGTACTTC	CASSLRSVGYEQYF	TRBV7-8*01	TRBV7-8	TRBJ2-7*01	TRBJ2-7	TRBD1*01, TRBD2*02, TRBD2*01	TRBD1, TRBD2	14	23	25	26	8	0	8
558	5.93E-05	TGTGCCAGCAGCTCAACAGGGGGCGCGGAGACCCAGTACTTC	CASSSTGGAETQYF	TRBV7-2*04, TRBV7-2*01	TRBV7-2	TRBJ2-5*01	TRBJ2-5	TRBD1*01	TRBD1	12	15	23	27	2	3	5
558	5.93E-05	TGCAGTGCTGGAGCGACAGTCAGACCCTACGAGCAGTACTTC	CSAGATVRPYEQYF	TRBV20-1*01, TRBV20-1*04, TRBV20-1*05, TRBV20-1*07	TRBV20-1	TRBJ2-7*01	TRBJ2-7	TRBD1*01	TRBD1	12	14	18	25	1	6	7
558	5.93E-05	TGCAGTGCTAAGAGAAACAGGGGTCTATGGCTACACCTTC	CSAKRNR~VYGYTF	TRBV20-1*06, TRBV20-1*03, TRBV20-1*01, TRBV20-1*04, TRBV20-1*05, TRBV20-1*02, TRBV20-1*07	TRBV20-1	TRBJ1-2*01	TRBJ1-2	TRBD1*01	TRBD1	9	16	22	24	6	1	7
558	5.93E-05	TGTGCCACCAGTCGGCCTGGGGCCAACGTCCTGACTTTC	CATSRPGANVLTF	TRBV24-1*01	TRBV24-1	TRBJ2-6*01	TRBJ2-6	TRBD1*01, TRBD2*02, TRBD2*01	TRBD1, TRBD2	11	13	15	16	1	0	1
558	5.93E-05	TGTGCCAGCAGTGAAGCGGGACCCCTCCCCCTCCACTTT	CASSEAGPLPLHF	TRBV2*01, TRBV2*03	TRBV2	TRBJ1-6*02	TRBJ1-6	TRBD1*01, TRBD2*02, TRBD2*01	TRBD1, TRBD2	16	17	21	27	0	5	5
558	5.93E-05	TGCGCCAGCAGTGACCGGATCGGATACGAGCAGTACTTC	CASSDRIGYEQYF	TRBV10-1*02, TRBV10-1*01	TRBV10-1	TRBJ2-7*01	TRBJ2-7	TRBD1*01, TRBD2*02, TRBD2*01	TRBD1, TRBD2	13	21	23	24	7	0	7
558	5.93E-05	TGCAGTGCTAGACGGGGGAACAGCCCCAGCATTTT	CSARRG~QPQHF	TRBV20-1*01, TRBV20-1*04, TRBV20-1*05, TRBV20-1*07	TRBV20-1	TRBJ1-5*01	TRBJ1-5	TRBD2*01	TRBD2	11	12	17	20	0	2	2
557	5.92E-05	TGCAGCGTTGAAGAACAGGTATTCTCCTATAATTCACCCCTCCACTTT	CSVEEQVFSYNSPLHF	TRBV29-1*01	TRBV29-1	TRBJ1-6*02	TRBJ1-6	TRBD1*01	TRBD1	13	14	18	23	0	4	4
557	5.92E-05	TGTGCCAGCAGCTCCCAGACGGCAGATAATTCACCCCTCCACTTT	CASSSQTADNSPLHF	TRBV7-2*04, TRBV7-2*01	TRBV7-2	TRBJ1-6*02	TRBJ1-6	TRBD1*01, TRBD2*02, TRBD2*01	TRBD1, TRBD2	12	22	24	25	9	0	9
557	5.92E-05	TGTGCCAGCAGCCAGGCGGGGCAGGGAGGTTCACCCCTCCACTTT	CASSQAGQGGSPLHF	TRBV7-9*03, TRBV7-9*01, TRBV7-9*04, TRBV7-9*02	TRBV7-9	TRBJ1-6*01	TRBJ1-6	TRBD2*02, TRBD2*01	TRBD2	11	23	28	29	11	0	11
557	5.92E-05	TGCGCCAGCAGCCCGATTTCCAGCGGCCAAGAGACCCAGTACTTC	CASSPISSGQETQYF	TRBV4-1*02, TRBV4-1*01	TRBV4-1	TRBJ2-5*01	TRBJ2-5	TRBD2*02, TRBD2*01	TRBD2	12	21	25	26	8	0	8
557	5.92E-05	TGCAGCGGCCTCGCGAGCGGGGGAAGCTCCTACGAGCAGTACTTC	CSGLASGGSSYEQYF	TRBV29-1*01, TRBV29-1*03	TRBV29-1	TRBJ2-7*01	TRBJ2-7	TRBD2*01	TRBD2	6	15	22	26	8	3	11
557	5.92E-05	TGTGCCAGCAGCCTCAGGGCCAGAACCTATGGCTACACCTTC	CASSLRARTYGYTF	TRBV2*01, TRBV2*02, TRBV2*03	TRBV2	TRBJ1-2*01	TRBJ1-2	TRBD1*01	TRBD1	10	14	18	26	3	7	10
557	5.92E-05	TGCAGTGCTCCAGGACAGCATCGCTCCTACGAGCAGTACTTC	CSAPGQHRSYEQYF	TRBV20-1*06, TRBV20-1*03, TRBV20-1*01, TRBV20-1*04, TRBV20-1*05, TRBV20-1*02, TRBV20-1*07	TRBV20-1	TRBJ2-7*01	TRBJ2-7	TRBD1*01	TRBD1	8	12	17	23	3	5	8
557	5.92E-05	TGTGCCAGCAGCTTAGAGGGTAATTCACCCCTCCACTTT	CASSLEGNSPLHF	TRBV7-6*01	TRBV7-6	TRBJ1-6*01	TRBJ1-6	TRBD1*01, TRBD2*02	TRBD1, TRBD2	15	16	19	20	0	0	0
557	5.92E-05	TGCAGTGCTCTCCGGCCAGGGTGGTACGAGCAGTACTTC	CSALRPGWYEQYF	TRBV20-1*06, TRBV20-1*03, TRBV20-1*01, TRBV20-1*04, TRBV20-1*05, TRBV20-1*02, TRBV20-1*07	TRBV20-1	TRBJ2-7*01	TRBJ2-7	TRBD1*01	TRBD1	8	16	20	24	7	3	10
557	5.92E-05	TGCAGTGCTACCCAAGCAGGCCTCTACGAGCAGTACTTC	CSATQAGLYEQYF	TRBV20-1*06, TRBV20-1*03, TRBV20-1*01, TRBV20-1*04, TRBV20-1*05, TRBV20-1*02, TRBV20-1*07	TRBV20-1	TRBJ2-7*01	TRBJ2-7	TRBD1*01	TRBD1	9	16	19	23	6	3	9
557	5.92E-05	TGCAGTGCTAGTGATCTGGGACGATACGAGCAGTACTTC	CSASDLGRYEQYF	TRBV20-1*01, TRBV20-1*04, TRBV20-1*05, TRBV20-1*07	TRBV20-1	TRBJ2-7*01	TRBJ2-7	TRBD1*01, TRBD2*02, TRBD2*01	TRBD1, TRBD2	11	17	21	24	5	2	7
557	5.92E-05	TGCAGTGCTAGACCCGGGACAGCCTATGGCTACACCTTC	CSARPGTAYGYTF	TRBV20-1*01, TRBV20-1*04, TRBV20-1*05, TRBV20-1*07	TRBV20-1	TRBJ1-2*01	TRBJ1-2	TRBD1*01	TRBD1	11	15	21	23	3	1	4
557	5.92E-05	TGCAGTGCCCGAGGGCCCAGTAACTATGGCTACACCTTC	CSARGPSNYGYTF	TRBV20-1*06, TRBV20-1*03, TRBV20-1*01, TRBV20-1*04, TRBV20-1*05, TRBV20-1*02, TRBV20-1*07	TRBV20-1	TRBJ1-2*01	TRBJ1-2	TRBD2*02	TRBD2	7	10	14	20	2	5	7
557	5.92E-05	TGCAGCGTTGGGACAGCTAGCAATCAGCCCCAGCATTTT	CSVGTASNQPQHF	TRBV29-1*01	TRBV29-1	TRBJ1-5*01	TRBJ1-5	TRBD1*01	TRBD1	9	10	15	17	0	1	1
556	5.91E-05	TGTGCCACCAGTGATCAGCGACAGGTAGGAGCTCCTATAATTCACCCCTCCACTTT	CATSDQRQV~SSYNSPLHF	TRBV24-1*01	TRBV24-1	TRBJ1-6*01	TRBJ1-6	TRBD1*01	TRBD1	14	19	24	31	4	6	10
556	5.91E-05	TGTGCCATCAGTGAATCGGGAATGTCCTACGAGCAGTACTTC	CAISESGMSYEQYF	TRBV10-3*01, TRBV10-3*02	TRBV10-3	TRBJ2-7*01	TRBJ2-7	TRBD2*02	TRBD2	13	16	20	24	2	3	5
556	5.91E-05	TGTGCCAGCAGTTGGTGGGGGGGCCAAGAGACCCAGTACTTC	CASSWWGGQETQYF	TRBV2*01, TRBV2*02, TRBV2*03	TRBV2	TRBJ2-5*01	TRBJ2-5	TRBD2*01	TRBD2	11	16	22	23	4	0	4
556	5.91E-05	TGTGCCAGTAGCAGGGGGATGGCAGATACGCAGTATTTT	CASSRGMADTQYF	TRBV2*01, TRBV2*02, TRBV2*03	TRBV2	TRBJ2-3*01	TRBJ2-3	TRBD1*01	TRBD1	7	11	17	22	3	4	7
556	5.91E-05	TGCAGTGCACCGCGGGGGTTCTCCTACGAGCAGTACTTC	CSAPRGFSYEQYF	TRBV20-1*06, TRBV20-1*03, TRBV20-1*01, TRBV20-1*04, TRBV20-1*05, TRBV20-1*02, TRBV20-1*07	TRBV20-1	TRBJ2-7*01	TRBJ2-7	TRBD2*01	TRBD2	7	11	17	20	3	2	5
556	5.91E-05	TGCAGTGCTAGACGTGGACAGGCTACGAGCAGTACTTC	CSARRG~GYEQYF	TRBV20-1*01, TRBV20-1*04, TRBV20-1*05, TRBV20-1*07	TRBV20-1	TRBJ2-7*01	TRBJ2-7	TRBD1*01	TRBD1	11	15	21	22	3	0	3
556	5.91E-05	TGCAGTGCTACCCGGACAGACTACGAGCAGTACTTC	CSATRTDYEQYF	TRBV20-1*06, TRBV20-1*03, TRBV20-1*01, TRBV20-1*04, TRBV20-1*05, TRBV20-1*02, TRBV20-1*07	TRBV20-1	TRBJ2-7*01	TRBJ2-7	TRBD1*01	TRBD1	9	13	18	20	3	1	4
556	5.91E-05	TGCAGTGCCCAGGCCGGGGCGGGGGGCTACACCTTC	CSAQAGAGGYTF	TRBV20-1*06, TRBV20-1*03, TRBV20-1*01, TRBV20-1*04, TRBV20-1*05, TRBV20-1*02, TRBV20-1*07	TRBV20-1	TRBJ1-2*01	TRBJ1-2	TRBD2*01	TRBD2	7	18	23	24	10	0	10
555	5.90E-05	TGTGCCAGTAGTATGGGACAGGGGGCAACGTCACCCCTCCACTTT	CASSMGQGATSPLHF	TRBV19*01, TRBV19*02	TRBV19	TRBJ1-6*02	TRBJ1-6	TRBD1*01	TRBD1	13	14	25	30	0	4	4
555	5.90E-05	TGCAGTGCTAGAGCCTACCGACAGAGCTCCTACGAGCAGTACTTC	CSARAYRQSSYEQYF	TRBV20-1*01, TRBV20-1*04, TRBV20-1*05, TRBV20-1*07	TRBV20-1	TRBJ2-7*01	TRBJ2-7	TRBD1*01	TRBD1	12	19	23	26	6	2	8
555	5.90E-05	TGCAGTGCTAGAGCGGCTAGCGCAAGGTTCAATGAGCAGTTCTTC	CSARAASARFNEQFF	TRBV20-1*01, TRBV20-1*04, TRBV20-1*05, TRBV20-1*07	TRBV20-1	TRBJ2-1*01	TRBJ2-1	TRBD2*02, TRBD2*01	TRBD2	12	16	21	29	3	7	10
555	5.90E-05	TGCGCCAGTAACCTCCTGGTAGTCCAATCAGCCCCAGCATTTT	CASNLLV~SNQPQHF	TRBV10-1*02, TRBV10-1*01	TRBV10-1	TRBJ1-5*01	TRBJ1-5	TRBD2*02, TRBD2*01	TRBD2	7	11	15	24	3	8	11
555	5.90E-05	TGTGCCAGCAGGCCTCAGGGGTTTTCTTCACCCCTCCACTTT	CASRPQGFSSPLHF	TRBV7-2*04, TRBV7-2*01	TRBV7-2	TRBJ1-6*02	TRBJ1-6	TRBD1*01	TRBD1	10	15	20	26	4	5	9
555	5.90E-05	TGCGCCAGCGGCGGGGCTAGAGGACGAAACACCATATATTTT	CASGGARGRNTIYF	TRBV10-2*01	TRBV10-2	TRBJ1-3*01	TRBJ1-3	TRBD2*01	TRBD2	8	10	15	25	1	9	10
555	5.90E-05	TGTGCCTCCTGGGGCGGTAAAGAATACGAGCAGTACTTC	CASWGGKEYEQYF	TRBV10-3*01, TRBV10-3*02	TRBV10-3	TRBJ2-7*01	TRBJ2-7	TRBD1*01	TRBD1	5	10	14	24	4	9	13
555	5.90E-05	TGTGCCAGCAGCTCCACGGACGTCGGGGAGCAGTACTTC	CASSSTDVGEQYF	TRBV7-7*01, TRBV7-7*02	TRBV7-7	TRBJ2-7*01	TRBJ2-7	TRBD1*01, TRBD2*02, TRBD2*01	TRBD1, TRBD2	12	17	20	27	4	6	10
555	5.90E-05	TGTGCCAGTAGTGTCTCGGGCTATGGCTACACCTTC	CASSVSGYGYTF	TRBV19*01, TRBV19*02	TRBV19	TRBJ1-2*01	TRBJ1-2	TRBD2*02, TRBD2*01	TRBD2	11	16	19	20	4	0	4
554	5.89E-05	TGTGCCACCTCTGGACAGGGTGTTTTTGGAGGCTCCTACGAGCAGTACTTC	CATSGQGVFGGSYEQYF	TRBV24-1*01	TRBV24-1	TRBJ2-7*01	TRBJ2-7	TRBD1*01	TRBD1	8	12	19	32	3	12	15
554	5.89E-05	TGTGCCACCAGTGATCCCTCTGACCTGGGGGCCCTCTACGAGCAGTACTTC	CATSDPSDLGALYEQYF	TRBV24-1*01	TRBV24-1	TRBJ2-7*01	TRBJ2-7	TRBD1*01	TRBD1	14	26	31	35	11	3	14
554	5.89E-05	TGTGCCAGCAGCCCAGCGGGGGGGTCCTTCAATGAGCAGTTCTTC	CASSPAGGSFNEQFF	TRBV9*02, TRBV9*01, TRBV9*03	TRBV9	TRBJ2-1*01	TRBJ2-1	TRBD2*01	TRBD2	11	14	23	24	2	0	2
554	5.89E-05	TGTGCCAGCAACCTCGAGACAGGGCGGAGTTCACCCCTCCACTTT	CASNLETGRSSPLHF	TRBV2*01, TRBV2*02, TRBV2*03	TRBV2	TRBJ1-6*02	TRBJ1-6	TRBD1*01	TRBD1	9	17	23	29	7	5	12
554	5.89E-05	TGCAGCGTTGACCAATGGGGCCATGATAGATACGAGCAGTACTTC	CSVDQWGHDRYEQYF	TRBV29-1*01	TRBV29-1	TRBJ2-7*01	TRBJ2-7	TRBD1*01	TRBD1	10	16	20	30	5	9	14
554	5.89E-05	TGCGCCAGCAGAATGGGACAGGGTTTCTCGAGCAGTACTTC	CASRMGQ~FLEQYF	TRBV10-1*02, TRBV10-1*01	TRBV10-1	TRBJ2-7*01	TRBJ2-7	TRBD1*01	TRBD1	10	14	22	28	3	5	8
554	5.89E-05	TGTGCCAGCAGCCCGGGAGTTGGAGAGACCCAGTACTTC	CASSPGVGETQYF	TRBV7-7*01, TRBV7-7*02	TRBV7-7	TRBJ2-5*01	TRBJ2-5	TRBD2*02	TRBD2	11	13	18	23	1	4	5
554	5.89E-05	TGTGCCAGCATGGCGGTAGCTCCTACGAGCAGTACTTC	CASMAV~SYEQYF	TRBV7-3*05, TRBV7-3*01	TRBV7-3	TRBJ2-7*01	TRBJ2-7	TRBD2*02, TRBD2*01	TRBD2	9	12	15	19	2	3	5
553	5.87E-05	TGTGCCACCAGTGTATCCCTCAGGTTTAGGCAATCAGCCCCAGCATTTT	CATSVSLR~LGNQPQHF	TRBV24-1*01	TRBV24-1	TRBJ1-5*01	TRBJ1-5	TRBD2*02	TRBD2	12	16	20	29	3	8	11
553	5.87E-05	TGCAGTGCAGATCCGGGACGGTCTACGTCTAACTATGGCTACACCTTC	CSADPGRSTSNYGYTF	TRBV20-1*06, TRBV20-1*03, TRBV20-1*01, TRBV20-1*04, TRBV20-1*05, TRBV20-1*02, TRBV20-1*07	TRBV20-1	TRBJ1-2*01	TRBJ1-2	TRBD1*01, TRBD2*02, TRBD2*01	TRBD1, TRBD2	7	14	18	28	6	9	15
553	5.87E-05	TGTGCCAGTAGTTACTGGGGAGGTGGTTCACCCCTCCACTTT	CASSYWGGGSPLHF	TRBV19*01, TRBV19*03, TRBV19*02	TRBV19	TRBJ1-6*01	TRBJ1-6	TRBD2*02	TRBD2	11	17	22	26	5	3	8
553	5.87E-05	TGTGCCAGCAGCCGAACAGGCGACAATTCACCCCTCCACTTT	CASSRTGDNSPLHF	TRBV7-9*03, TRBV7-9*01, TRBV7-9*04, TRBV7-9*02	TRBV7-9	TRBJ1-6*02	TRBJ1-6	TRBD1*01	TRBD1	11	15	19	24	3	4	7
553	5.87E-05	TGCAGTGCTTGGGACAGGTTGGGCACCTACGAGCAGTACTTC	CSAWDRLGTYEQYF	TRBV20-1*01, TRBV20-1*04, TRBV20-1*05, TRBV20-1*07	TRBV20-1	TRBJ2-7*01	TRBJ2-7	TRBD1*01	TRBD1	8	10	17	25	1	7	8
553	5.87E-05	TGCAGTGCTACGCTGACAGGGGCGACCTACGAGCAGTACTTC	CSATLTGATYEQYF	TRBV20-1*06, TRBV20-1*03, TRBV20-1*01, TRBV20-1*04, TRBV20-1*05, TRBV20-1*02, TRBV20-1*07	TRBV20-1	TRBJ2-7*01	TRBJ2-7	TRBD1*01	TRBD1	9	14	21	25	4	3	7
553	5.87E-05	TGCAGTGCTAGAGAGACTAGCGGAATACGAGCAGTACTTC	CSARETS~EYEQYF	TRBV20-1*01, TRBV20-1*05, TRBV20-1*07	TRBV20-1	TRBJ2-7*01	TRBJ2-7	TRBD2*02, TRBD2*01	TRBD2	13	14	22	25	0	2	2
553	5.87E-05	TGCGCCAGCGCAGGGCTAGCGGGGGGTGAGCAGTACTTC	CASAGLAGGEQYF	TRBV10-1*02, TRBV10-1*01	TRBV10-1	TRBJ2-7*01	TRBJ2-7	TRBD2*01	TRBD2	8	15	25	27	6	1	7
553	5.87E-05	TGCAGTGCCCGCGGGGGGTACGGCAACGAGCAGTACTTC	CSARGGYGNEQYF	TRBV20-1*06, TRBV20-1*03, TRBV20-1*01, TRBV20-1*04, TRBV20-1*05, TRBV20-1*02, TRBV20-1*07	TRBV20-1	TRBJ2-7*01	TRBJ2-7	TRBD2*01	TRBD2	7	10	17	25	2	7	9
553	5.87E-05	TGCAGCGTTGACGGGCCCACCAGTCACGAGCAGTACTTC	CSVDGPTSHEQYF	TRBV29-1*01	TRBV29-1	TRBJ2-7*01	TRBJ2-7	TRBD1*01, TRBD2*02, TRBD2*01	TRBD1, TRBD2	10	12	15	25	1	9	10
553	5.87E-05	TGTGCCAGCAGCTCAACAGGGGACGCGCAGTACTTC	CASSSTGDAQYF	TRBV7-8*01	TRBV7-8	TRBJ2-7*01	TRBJ2-7	TRBD1*01	TRBD1	12	15	21	22	2	0	2
553	5.87E-05	TGTGCCAGCAGCGTGGCAGGGGATGGCTACACCTTC	CASSVAGDGYTF	TRBV9*02, TRBV9*01	TRBV9	TRBJ1-2*01	TRBJ1-2	TRBD1*01	TRBD1	13	16	21	22	2	0	2
552	5.86E-05	TGCGCCAGCAGTGAGTCCGGGGGGACTAGTTCAACAGATACGCAGTATTTT	CASSESGGTSSTDTQYF	TRBV10-1*01	TRBV10-1	TRBJ2-3*01	TRBJ2-3	TRBD2*02, TRBD2*01	TRBD2	16	21	28	33	4	4	8
552	5.86E-05	TGCAGTGCGAAGACAGGGGAGTCGGAGCAGATGGCTACACCTTC	CSAKTGE~GADGYTF	TRBV20-1*06, TRBV20-1*03, TRBV20-1*01, TRBV20-1*04, TRBV20-1*05, TRBV20-1*02, TRBV20-1*07	TRBV20-1	TRBJ1-2*01	TRBJ1-2	TRBD1*01	TRBD1	7	11	18	30	3	11	14
552	5.86E-05	TGCAGTGCCCAAGTAGGCGGGGGGACCTACGAGCAGTACTTC	CSAQVGGGTYEQYF	TRBV20-1*06, TRBV20-1*03, TRBV20-1*01, TRBV20-1*04, TRBV20-1*05, TRBV20-1*02, TRBV20-1*07	TRBV20-1	TRBJ2-7*01	TRBJ2-7	TRBD2*01	TRBD2	7	16	23	25	8	1	9
552	5.86E-05	TGCAGTGCGGGAGAGCTAGCGGGAACTTCCGAGCAGTACTTC	CSAGELAGTSEQYF	TRBV20-1*06, TRBV20-1*03, TRBV20-1*01, TRBV20-1*04, TRBV20-1*05, TRBV20-1*02, TRBV20-1*07	TRBV20-1	TRBJ2-7*01	TRBJ2-7	TRBD2*02	TRBD2	7	15	23	29	7	5	12
552	5.86E-05	TGCAGTGTTGGCGGACGACAGGACTACGAGCAGTACTTC	CSVGGRQDYEQYF	TRBV20-1*01, TRBV20-1*04, TRBV20-1*05, TRBV20-1*07	TRBV20-1	TRBJ2-7*01	TRBJ2-7	TRBD1*01	TRBD1	6	16	21	23	9	1	10
552	5.86E-05	TGCAGTGCTAGTCTAGCGGGGACCTACGAGCAGTACTTC	CSASLAGTYEQYF	TRBV20-1*01, TRBV20-1*04, TRBV20-1*05, TRBV20-1*07	TRBV20-1	TRBJ2-7*01	TRBJ2-7	TRBD2*01	TRBD2	11	12	20	22	0	1	1
552	5.86E-05	TGCAGTGCCCGCGCCGGGGGCCGGGTCGAGCAGTACTTC	CSARAGGRVEQYF	TRBV20-1*06, TRBV20-1*03, TRBV20-1*01, TRBV20-1*04, TRBV20-1*05, TRBV20-1*02, TRBV20-1*07	TRBV20-1	TRBJ2-7*01	TRBJ2-7	TRBD1*01, TRBD2*01	TRBD1, TRBD2	7	15	20	26	7	5	12
552	5.86E-05	TGCAGTGCTAGAAGAGCTAACTATGGCTACACCTTC	CSARRANYGYTF	TRBV20-1*01, TRBV20-1*04, TRBV20-1*05, TRBV20-1*07	TRBV20-1	TRBJ1-2*01	TRBJ1-2	TRBD2*02	TRBD2	11	13	15	16	1	0	1
552	5.86E-05	TGCAGTGCTAAAACAGACGAGTACGAGCAGTACTTC	CSAKTDEYEQYF	TRBV20-1*01, TRBV20-1*04, TRBV20-1*05, TRBV20-1*07	TRBV20-1	TRBJ2-7*01	TRBJ2-7	TRBD1*01	TRBD1	9	12	15	21	2	5	7
552	5.86E-05	TGCAGGAGAGTGAAACAACGCATGGCTACACCTTC	CRRVKQ~HGYTF	TRBV20-1*06, TRBV20-1*03, TRBV20-1*01, TRBV20-1*04, TRBV20-1*05, TRBV20-1*02, TRBV20-1*07	TRBV20-1	TRBJ1-2*01	TRBJ1-2	TRBD1*01, TRBD2*02, TRBD2*01	TRBD1, TRBD2	4	14	16	21	9	4	13
552	5.86E-05	TGCAGTGCTAGACAGTCCTACGAGCAGTACTTC	CSARQSYEQYF	TRBV20-1*01, TRBV20-1*05, TRBV20-1*07	TRBV20-1	TRBJ2-7*01	TRBJ2-7	TRBD1*01	TRBD1	11	12	14	15	0	0	0
551	5.85E-05	TGTGCCACCAGTGAGCTGGGACTAGCGGGACGCAATGAGCAGTTCTTC	CATSELGLAGRNEQFF	TRBV24-1*01	TRBV24-1	TRBJ2-1*01	TRBJ2-1	TRBD2*02	TRBD2	13	17	29	32	3	2	5
551	5.85E-05	TGTGCCAGCAGTGTCCCCGGACACTTGAACACTGAAGCTTTCTTT	CASSVPGHLNTEAFF	TRBV6-6*04	TRBV6-6	TRBJ1-1*01	TRBJ1-1	TRBD1*01, TRBD2*02, TRBD2*01	TRBD1, TRBD2	12	18	22	25	5	2	7
551	5.85E-05	TGCGCCACCCAAGCGGGACCTTCCTCCTACAATGAGCAGTTCTTC	CATQAGPSSYNEQFF	TRBV10-2*01	TRBV10-2	TRBJ2-1*01	TRBJ2-1	TRBD2*02	TRBD2	6	11	17	23	4	5	9
551	5.85E-05	TGCAGTGCTAGCGTGTGGGGAGCGAGTAATTCACCCCTCCACTTT	CSASVWGASNSPLHF	TRBV20-1*01, TRBV20-1*04, TRBV20-1*05, TRBV20-1*07	TRBV20-1	TRBJ1-6*01	TRBJ1-6	TRBD2*02	TRBD2	10	17	21	26	6	4	10
551	5.85E-05	TGCAGTGCTACCTACACCCAGCGCTCCTACGAGCAGTACTTC	CSATYTQRSYEQYF	TRBV20-1*06, TRBV20-1*03, TRBV20-1*01, TRBV20-1*04, TRBV20-1*05, TRBV20-1*02, TRBV20-1*07	TRBV20-1	TRBJ2-7*01	TRBJ2-7	TRBD2*02, TRBD2*01	TRBD2	9	19	22	23	9	0	9
551	5.85E-05	TGCAGTGCAACAACAGACTTGGGGAACTACGAGCAGTACTTC	CSATTDLGNYEQYF	TRBV20-1*01, TRBV20-1*04, TRBV20-1*05, TRBV20-1*07	TRBV20-1	TRBJ2-7*01	TRBJ2-7	TRBD1*01, TRBD2*02, TRBD2*01	TRBD1, TRBD2	7	21	24	26	13	1	14
551	5.85E-05	TGTGCCACCAGCTTTCCATAATTAACTATGGCTACACCTTC	CATSFP*~NYGYTF	TRBV24-1*01	TRBV24-1	TRBJ1-2*01	TRBJ1-2	TRBD1*01, TRBD2*02, TRBD2*01	TRBD1, TRBD2	10	14	16	22	3	5	8
551	5.85E-05	TGTGCCAGCAGCCAGGAGCCCTACACTGAAGCTTTCTTT	CASSQEPYTEAFF	TRBV14*01	TRBV14	TRBJ1-1*01	TRBJ1-1	TRBD1*01, TRBD2*02	TRBD1, TRBD2	13	17	20	22	3	1	4
551	5.85E-05	TGCAGTGCTAGAGAGGGATTACTTGGGCAGTACTTC	CSAREGLLGQYF	TRBV20-1*01, TRBV20-1*05, TRBV20-1*07	TRBV20-1	TRBJ2-7*01	TRBJ2-7	TRBD1*01, TRBD2*02, TRBD2*01	TRBD1, TRBD2	13	14	17	26	0	8	8
550	5.84E-05	TGTGCCAGCAGCCGCGTCTATTGCTGTCAGGGCTGATTCACCCCTCCACTTT	CASSRVYCC~RADSPLHF	TRBV7-2*04, TRBV7-2*01	TRBV7-2	TRBJ1-6*02	TRBJ1-6	TRBD1*01	TRBD1	11	27	31	35	15	3	18
550	5.84E-05	TGTGCCAGCAGCTTAGGGACAGATAATTCACCCCTCCACTTT	CASSLGTDNSPLHF	TRBV7-9*01, TRBV7-9*02	TRBV7-9	TRBJ1-6*02	TRBJ1-6	TRBD1*01	TRBD1	15	16	21	22	0	0	0
550	5.84E-05	TGCGCCAGCAGCGCCGGACAAGGGCCCTACGAGCAGTACTTC	CASSAGQGPYEQYF	TRBV5-1*01	TRBV5-1	TRBJ2-7*01	TRBJ2-7	TRBD1*01	TRBD1	11	15	19	25	3	5	8
550	5.84E-05	TGCAGCGTTGAAGAAGGGGACGGGACCTACGAGCAGTACTTC	CSVEEGDGTYEQYF	TRBV29-1*01	TRBV29-1	TRBJ2-7*01	TRBJ2-7	TRBD1*01, TRBD2*02, TRBD2*01	TRBD1, TRBD2	13	16	20	25	2	4	6
550	5.84E-05	TGTGCCAGCAGCTTAGTGGCCACCGGGGAGCTGTTTTTT	CASSLVATGELFF	TRBV7-2*04, TRBV7-2*01	TRBV7-2	TRBJ2-2*01	TRBJ2-2	TRBD1*01	TRBD1	15	17	19	20	1	0	1
550	5.84E-05	TGTGCCAGCAGCCCCGACAGTGTAAATGGCTACACCTTC	CASSPDSVNGYTF	TRBV6-5*01	TRBV6-5	TRBJ1-2*01	TRBJ1-2	TRBD1*01, TRBD2*01	TRBD1, TRBD2	10	15	19	25	4	5	9
550	5.84E-05	TGCAGCGTTGTGCAGCTTTCGAGTTACGAGCAGTACTTC	CSVVQLSSYEQYF	TRBV29-1*01	TRBV29-1	TRBJ2-7*01	TRBJ2-7	TRBD1*01, TRBD2*02, TRBD2*01	TRBD1, TRBD2	9	12	14	24	2	9	11
550	5.84E-05	TGTGCCACCAGGGGAAGCAATCAGCCCCAGCATTTT	CATRGSNQPQHF	TRBV10-3*01, TRBV10-3*02	TRBV10-3	TRBJ1-5*01	TRBJ1-5	TRBD1*01, TRBD2*02, TRBD2*01	TRBD1, TRBD2	10	11	14	15	0	0	0
550	5.84E-05	TGTGCCAGTCGACCCCCGATTGGTGGCTACACCTTC	CASRPPIGGYTF	TRBV19*01, TRBV19*03, TRBV19*02	TRBV19	TRBJ1-2*01	TRBJ1-2	TRBD2*01	TRBD2	8	12	17	23	3	5	8
549	5.83E-05	TGCAGTGCAGAGCGGGACAGGGGGCTAGCGGGAGGGACCGGGGAGCTGTTTTTT	CSAERDRGLAGGTGELFF	TRBV29-1*03	TRBV29-1	TRBJ2-2*01	TRBJ2-2	TRBD1*01, TRBD2*02	TRBD1, TRBD2	4	13	24	36	8	11	19
549	5.83E-05	TGCAGTGCACAGCGTCAAGGACAGTATAATTCACCCCTCCACTTT	CSAQRQGQYNSPLHF	TRBV20-1*06, TRBV20-1*03, TRBV20-1*01, TRBV20-1*04, TRBV20-1*05, TRBV20-1*02, TRBV20-1*07	TRBV20-1	TRBJ1-6*01	TRBJ1-6	TRBD1*01	TRBD1	7	18	23	24	10	0	10
549	5.83E-05	TGTGCCATCAGCTCGGACAGGGGCAATCAGCCCCAGCATTTT	CAISSDRGNQPQHF	TRBV10-3*01, TRBV10-3*02	TRBV10-3	TRBJ1-5*01	TRBJ1-5	TRBD1*01	TRBD1	10	14	21	22	3	0	3
549	5.83E-05	TGTGCCAGCAGTTTACAGGGGGCCTCCTACGAGCAGTACTTC	CASSLQGASYEQYF	TRBV12-4*01, TRBV12-3*01	TRBV12-4, TRBV12-3	TRBJ2-7*01	TRBJ2-7	TRBD1*01	TRBD1	11	14	22	23	2	0	2
549	5.83E-05	TGTGCCAGCAGCATCTCACAGGGTACCTATGGCTACACCTTC	CASSISQGTYGYTF	TRBV9*02, TRBV9*01, TRBV9*03	TRBV9	TRBJ1-2*01	TRBJ1-2	TRBD1*01	TRBD1	11	17	22	26	5	3	8
549	5.83E-05	TGCAGTGCTAGAGACGGGACAGGGTCCTACGAGCAGTACTTC	CSARDGTGSYEQYF	TRBV20-1*01, TRBV20-1*05, TRBV20-1*07	TRBV20-1	TRBJ2-7*01	TRBJ2-7	TRBD1*01	TRBD1	13	15	23	24	1	0	1
549	5.83E-05	TGCAGTGCTAGACTAGCGGGAGGGCCTACGAGCAGTACTTC	CSARLAG~AYEQYF	TRBV20-1*01, TRBV20-1*04, TRBV20-1*05, TRBV20-1*07	TRBV20-1	TRBJ2-7*01	TRBJ2-7	TRBD2*02	TRBD2	11	12	23	24	0	0	0
549	5.83E-05	TGTGCCACCAGTGATCGCAGGGATAGGCGAGCAGTTCTTC	CATSDRR~IGEQFF	TRBV24-1*01	TRBV24-1	TRBJ2-1*01	TRBJ2-1	TRBD1*01	TRBD1	14	17	21	28	2	6	8
549	5.83E-05	TGCAGCGTCAGCAGACAGGGAGGGCAGCCCCAGCATTTT	CSVSRQGGQPQHF	TRBV29-1*01, TRBV29-1*03	TRBV29-1	TRBJ1-5*01	TRBJ1-5	TRBD1*01, TRBD2*02	TRBD1, TRBD2	7	13	19	24	5	4	9
549	5.83E-05	TGCAGTGCTAGAAAGGGACCCTATGGCTACACCTTC	CSARKGPYGYTF	TRBV20-1*01, TRBV20-1*05, TRBV20-1*07	TRBV20-1	TRBJ1-2*01	TRBJ1-2	TRBD1*01, TRBD2*02, TRBD2*01	TRBD1, TRBD2	11	14	18	20	2	1	3
549	5.83E-05	TGCAGTGGGGACAGGGGGCCTGGCGAGCAGTACTTC	CSGDRGPGEQYF	TRBV20-1*06, TRBV20-1*03, TRBV20-1*01, TRBV20-1*04, TRBV20-1*05, TRBV20-1*02, TRBV20-1*07	TRBV20-1	TRBJ2-7*01	TRBJ2-7	TRBD1*01	TRBD1	6	7	18	23	0	4	4
548	5.82E-05	TGTGCCACCAGTGATAGGACAGGGTCTCCCAGATACGCAGTATTTT	CATSDRTG~LPDTQYF	TRBV24-1*01	TRBV24-1	TRBJ2-3*01	TRBJ2-3	TRBD1*01	TRBD1	14	16	23	29	1	5	6
548	5.82E-05	TGTGCCAGCAGCTTAACCCGGGACAGGGTTTTACCCCTCCACTTT	CASSLTRDRVLPLHF	TRBV7-6*01	TRBV7-6	TRBJ1-6*02	TRBJ1-6	TRBD1*01	TRBD1	14	19	27	32	4	4	8
548	5.82E-05	TGTGCCACCAGTGATTAGGGGGTCCTCCTACGAGCAGTACTTC	CATSD*G~SSYEQYF	TRBV24-1*01	TRBV24-1	TRBJ2-7*01	TRBJ2-7	TRBD1*01	TRBD1	15	16	21	24	0	2	2
548	5.82E-05	TGCAGCTCCAGAGGGGGCGTGGGCGACGAGCAGTACTTC	CSSRGGVGDEQYF	TRBV29-1*01, TRBV29-1*03	TRBV29-1	TRBJ2-7*01	TRBJ2-7	TRBD1*01	TRBD1	5	11	17	25	5	7	12
548	5.82E-05	TGCAGCGTTGTTAGCGGGACCTCATACGAGCAGTACTTC	CSVVSGTSYEQYF	TRBV29-1*01	TRBV29-1	TRBJ2-7*01	TRBJ2-7	TRBD2*02	TRBD2	9	11	18	20	1	1	2
548	5.82E-05	TGTGCTAGTGGTTTGATGGCCTACGAGCAGTACTTC	CASGLMAYEQYF	TRBV12-5*01	TRBV12-5	TRBJ2-7*01	TRBJ2-7	TRBD2*02, TRBD2*01	TRBD2	14	-1	-1	19	-1	-1	4
548	5.82E-05	TGTGCCACCAGTGATTTGGGTGAAAAACTGTTTTTT	CATSDLGEKLFF	TRBV24-1*01	TRBV24-1	TRBJ1-4*01	TRBJ1-4	TRBD1*01, TRBD2*02, TRBD2*01	TRBD1, TRBD2	17	-1	-1	20	-1	-1	2
[truncated: 41,432 more rows]
