# Supplementary material for: High Throughput Sequencing of T Cell Antigen Receptors Reveals a Conserved TCR Repertoire
Source: Medicine (Baltimore). 2016 Mar 11;95(10):e2839. doi: 10.1097/MD.0000000000002839 (PMC4998859; doi:10.1097/MD.0000000000002839)
Supplement: Supplemental Digital Content [file medi-95-e02839-s013.xls]

MiTCRFullExportV1.1	HomoSapiens	TRB
Read count	Percentage	CDR3 nucleotide sequence	CDR3 amino acid sequence	V alleles	V segments	J alleles	J segments	D alleles	D segments	Last V nucleotide position	First D nucleotide position	Last D nucleotide position	First J nucleotide position	VD insertions	DJ insertions	Total insertions
2	2.12E-07	TGTGCCAGCAGCCAGCGGGCGAGCAGTACTTC	CASSQ~GEQYF	TRBV3-1*01	TRBV3-1	TRBJ2-7*01	TRBJ2-7	TRBD2*02, TRBD2*01	TRBD2	13	14	18	19	0	0	0
2	2.12E-07	TGTGCCAGCAGCGCGACAGGGGGCGGTTCTTC	CASSA~RGRFF	TRBV9*02, TRBV9*01, TRBV9*03	TRBV9	TRBJ2-1*01	TRBJ2-1	TRBD1*01	TRBD1	12	14	23	25	1	1	2
2	2.12E-07	TGTGCCAGCAGCGCAGTGGAGCCCTACACTTT	CASSA~GALHF	TRBV9*02, TRBV9*01	TRBV9	TRBJ1-6*02	TRBJ1-6	TRBD2*02	TRBD2	12	17	20	21	4	0	4
2	2.12E-07	TGTGCCAGCAGGCTAGCGGGGAGCTGTTTTTT	CASRL~GELFF	TRBV2*01, TRBV2*02, TRBV2*03, TRBV4-2*01	TRBV2, TRBV4-2	TRBJ2-2*01	TRBJ2-2	TRBD2*02, TRBD2*01	TRBD2	10	11	15	16	0	0	0
2	2.12E-07	TGTGCAGTAGTATGTACGATGGCTACACCTTC	CAVVC~DGYTF	TRBV19*01, TRBV19*03, TRBV19*02	TRBV19	TRBJ1-2*01	TRBJ1-2	TRBD2*02, TRBD2*01	TRBD2	4	7	10	18	2	7	9
2	2.12E-07	TGTGCAGCAGACGGGAGTATGGCTACACCTTC	CAADG~YGYTF	TRBV6-5*01	TRBV6-5	TRBJ1-2*01	TRBJ1-2	TRBD2*02	TRBD2	4	11	16	17	6	0	6
2	2.12E-07	TGCGCCAGCGCCGGGCGGGGGTCCTGACTTTC	CASAG~GVLTF	TRBV5-1*01, TRBV5-1*02	TRBV5-1	TRBJ2-6*01	TRBJ2-6	TRBD2*01	TRBD2	10	14	19	20	3	0	3
2	2.12E-07	TGCAGTGCTAGAGGAGAAACACCATATATTTT	CSARG~NTIYF	TRBV20-1*01, TRBV20-1*04, TRBV20-1*05, TRBV20-1*07	TRBV20-1	TRBJ1-3*01	TRBJ1-3			12	-1	-1	15	-1	-1	2
2	2.12E-07	TGCAGTGCTAGAGATCCGGCGCCTAGCATTTT	CSARD~GA*HF	TRBV20-1*01, TRBV20-1*05, TRBV20-1*07	TRBV20-1	TRBJ1-5*01	TRBJ1-5	TRBD1*01, TRBD2*02, TRBD2*01	TRBD1, TRBD2	13	17	19	24	3	4	7
2	2.12E-07	TGCAGTGCTAGAATCCGAGACACTTTTATTTT	CSARI~RHFYF	TRBV20-1*01, TRBV20-1*04, TRBV20-1*05, TRBV20-1*07	TRBV20-1	TRBJ2-3*01	TRBJ2-3	TRBD1*01	TRBD1	11	18	21	26	6	4	10
2	2.12E-07	TGCAGTGCCCGACGACAGGGGATCAGTACTTC	CSARR~GDQYF	TRBV20-1*06, TRBV20-1*03, TRBV20-1*01, TRBV20-1*04, TRBV20-1*05, TRBV20-1*02, TRBV20-1*07	TRBV20-1	TRBJ2-7*01, TRBJ2-5*01	TRBJ2-7, TRBJ2-5	TRBD1*01	TRBD1	7	13	20	23	5	2	7
2	2.12E-07	TGCAGTGGGGTGTGGATTCACCCCTCCACTTT	CSGVW~SPLHF	TRBV20-1*06, TRBV20-1*03, TRBV20-1*01, TRBV20-1*04, TRBV20-1*05, TRBV20-1*02, TRBV20-1*07	TRBV20-1	TRBJ1-6*02	TRBJ1-6	TRBD1*01, TRBD2*02, TRBD2*01	TRBD1, TRBD2	6	7	9	15	0	5	5
2	2.12E-07	TGCAGCGTTGGTATCGGGGAGGCTACACCTTC	CSVGI~GGYTF	TRBV29-1*01	TRBV29-1	TRBJ1-2*01	TRBJ1-2	TRBD2*01	TRBD2	9	14	18	20	4	1	5
2	2.12E-07	TGCAGCGTTGAACGGGGTGAAAAACTGTTTTT	CSVER~*KTVF	TRBV29-1*01	TRBV29-1	TRBJ1-4*01	TRBJ1-4	TRBD2*01	TRBD2	11	12	16	27	0	10	10
2	2.12E-07	TGCAGCGGCAGGGGGGCTACGAGCAGTACTTC	CSGRG~YEQYF	TRBV29-1*01, TRBV29-1*03	TRBV29-1	TRBJ2-7*01	TRBJ2-7	TRBD1*01	TRBD1	6	8	14	16	1	1	2
2	2.12E-07	TGTGCCAGCAGTTACCGGGGAGCTGTTTTTT	CASSY~GELFF	TRBV6-5*01, TRBV10-3*01, TRBV10-3*02	TRBV6-5, TRBV10-3	TRBJ2-2*01	TRBJ2-2			13	-1	-1	14	-1	-1	0
2	2.12E-07	TGTGCCAGCAGTCTCCGGGGAGCTGTTTTTT	CASSL~GELFF	TRBV6-4*02, TRBV6-1*01, TRBV6-4*01	TRBV6-4, TRBV6-1	TRBJ2-2*01	TRBJ2-2			11	-1	-1	14	-1	-1	2
2	2.12E-07	TGTGCCAGCAGTCACAGGGGAGCTGTTTTTT	CASSH~GELFF	TRBV12-4*01, TRBV12-3*01	TRBV12-4, TRBV12-3	TRBJ2-2*01	TRBJ2-2			11	-1	-1	12	-1	-1	0
2	2.12E-07	TGTGCCAGCAAAATCCGGGGATCTGTTTTTT	CASKI~GDLFF	TRBV7-8*01, TRBV7-8*03	TRBV7-8	TRBJ2-2*01	TRBJ2-2			9	-1	-1	14	-1	-1	4
2	2.12E-07	TGCGCCAGCAGCAACCGGGGAGCTGTTTTTT	CASSN~GELFF	TRBV10-2*01, TRBV4-1*02, TRBV4-1*01	TRBV10-2, TRBV4-1	TRBJ2-2*01	TRBJ2-2			11	-1	-1	13	-1	-1	1
2	2.12E-07	TGCGCGGAGGGGGACTGAAAAACTGTTTTTT	CAEGD~EKLFF	TRBV10-1*02, TRBV10-1*01	TRBV10-1	TRBJ1-4*01	TRBJ1-4	TRBD1*01, TRBD2*02	TRBD1, TRBD2	4	7	12	15	2	2	4
2	2.12E-07	TGCAGTGTCCGGGGACGCTGAAGCTTTCTTT	CSVRG~AEAFF	TRBV20-1*06, TRBV20-1*03, TRBV20-1*01, TRBV20-1*04, TRBV20-1*05, TRBV20-1*02, TRBV20-1*07	TRBV20-1	TRBJ1-1*01	TRBJ1-1	TRBD1*01, TRBD2*02, TRBD2*01	TRBD1, TRBD2	6	11	15	17	4	1	5
2	2.12E-07	TGCAGTGTCCGGGGACACTGAAGCTTTCTTT	CSVRG~TEAFF	TRBV20-1*06, TRBV20-1*03, TRBV20-1*01, TRBV20-1*04, TRBV20-1*05, TRBV20-1*02, TRBV20-1*07	TRBV20-1	TRBJ1-1*01	TRBJ1-1	TRBD2*01	TRBD2	6	9	13	14	2	0	2
2	2.12E-07	TGCAGTGCCCCAGGGTGAAGGCTACACCTTC	CSAPG~EGYTF	TRBV20-1*06, TRBV20-1*03, TRBV20-1*01, TRBV20-1*04, TRBV20-1*05, TRBV20-1*02, TRBV20-1*07	TRBV20-1	TRBJ1-2*01	TRBJ1-2	TRBD1*01	TRBD1	7	10	14	19	2	4	6
2	2.12E-07	TGCAGTGCAAACGGAGGACTAGCAGTACTTC	CSANG~D*QYF	TRBV20-1*06, TRBV20-1*03, TRBV20-1*01, TRBV20-1*04, TRBV20-1*05, TRBV20-1*02, TRBV20-1*07	TRBV20-1	TRBJ2-7*01	TRBJ2-7	TRBD2*02, TRBD2*01	TRBD2	7	15	19	20	7	0	7
2	2.12E-07	TGTGCCACCAGCAGAGATGTGCAGTACTTC	CATSRDVQYF	TRBV15*02	TRBV15	TRBJ2-7*01	TRBJ2-7	TRBD1*01, TRBD2*02	TRBD1, TRBD2	11	17	19	20	5	0	5
2	2.12E-07	TGTGCCAGTAGTACCGGGGAGCTGTTTTTT	CASSTGELFF	TRBV19*01, TRBV19*03, TRBV19*02	TRBV19	TRBJ2-2*01	TRBJ2-2			12	-1	-1	13	-1	-1	0
2	2.12E-07	TGTGCCAGCAGTTACTCGGAGCAGTACTTC	CASSYSEQYF	TRBV6-5*01	TRBV6-5	TRBJ2-7*01	TRBJ2-7			16	-1	-1	18	-1	-1	1
2	2.12E-07	TGTGCCAGCAGTAGCGGGGAGCTGTTTTTT	CASSSGELFF	TRBV7-2*04, TRBV28*01, TRBV7-2*01	TRBV7-2, TRBV28	TRBJ2-2*01	TRBJ2-2			11	-1	-1	14	-1	-1	2
2	2.12E-07	TGTGCCAGCAGCTCCGGGGAGCTGTTTTTT	CASSSGELFF	TRBV7-9*03, TRBV7-9*01, TRBV7-9*04, TRBV7-9*02	TRBV7-9	TRBJ2-2*01	TRBJ2-2			13	-1	-1	14	-1	-1	0
2	2.12E-07	TGTGCCAGCAGCCTTCAGCCCCAGCATTTT	CASSLQPQHF	TRBV4-2*01	TRBV4-2	TRBJ1-5*01	TRBJ1-5			12	-1	-1	14	-1	-1	1
2	2.12E-07	TGTGCCAGCAGCGTAGAGACCCAGTACTTC	CASSVETQYF	TRBV9*02, TRBV9*01	TRBV9	TRBJ2-5*01	TRBJ2-5			14	-1	-1	15	-1	-1	0
2	2.12E-07	TGTGCCAGCAGGGACTATGGCTACACCTTC	CASRDYGYTF	TRBV28*01	TRBV28	TRBJ1-2*01	TRBJ1-2			10	-1	-1	13	-1	-1	2
2	2.12E-07	TGTGCCAGCAGAACAGGGGGCTACACCTTC	CASRTGGYTF	TRBV6-5*01	TRBV6-5	TRBJ1-2*01	TRBJ1-2	TRBD1*01	TRBD1	10	12	17	18	1	0	1
2	2.12E-07	TGCAGTGTCCGGGGACAGGCCCAGCATTTT	CSVRGQAQHF	TRBV20-1*06, TRBV20-1*03, TRBV20-1*01, TRBV20-1*04, TRBV20-1*05, TRBV20-1*02, TRBV20-1*07	TRBV20-1	TRBJ1-5*01	TRBJ1-5	TRBD2*01	TRBD2	6	9	13	15	2	1	3
2	2.12E-07	TGCAGTGCTCACTACGGGACCCAGTACTTC	CSAHYGTQYF	TRBV20-1*06, TRBV20-1*03, TRBV20-1*01, TRBV20-1*04, TRBV20-1*05, TRBV20-1*02, TRBV20-1*07	TRBV20-1	TRBJ2-5*01	TRBJ2-5	TRBD2*02, TRBD2*01	TRBD2	8	10	13	17	1	3	4
2	2.12E-07	TGCAGTGCTGGGGGGGAGACCCAGTACTTC	CSAGGETQYF	TRBV20-1*01, TRBV20-1*04, TRBV20-1*05, TRBV20-1*07	TRBV20-1	TRBJ2-5*01	TRBJ2-5	TRBD2*01	TRBD2	8	9	14	15	0	0	0
2	2.12E-07	TGCAGTGCTGGACAACCCAGCTACACCTTC	CSAGQPSYTF	TRBV20-1*01, TRBV20-1*05, TRBV20-1*07	TRBV20-1	TRBJ1-2*01	TRBJ1-2	TRBD1*01	TRBD1	8	9	13	19	0	5	5
2	2.12E-07	TGTGCCCCCCCCGGTATGGCTACACCTTC	CAPPG~GYTF	TRBV9*02, TRBV9*01, TRBV9*03	TRBV9	TRBJ1-2*01	TRBJ1-2	TRBD2*01	TRBD2	5	6	12	14	0	1	1
2	2.12E-07	TGTGCCAGCAGGACCTCAGAAAGCATTTT	CASRT~RKHF	TRBV6-5*01	TRBV6-5	TRBJ1-5*01	TRBJ1-5	TRBD2*02	TRBD2	10	13	16	21	2	4	6
2	2.12E-07	TGCAGTGCTAGTGAGGGGAGCTGTTTTTT	CSASE~ELFF	TRBV20-1*01, TRBV20-1*04, TRBV20-1*05, TRBV20-1*07	TRBV20-1	TRBJ2-2*01	TRBJ2-2			11	-1	-1	14	-1	-1	2
2	2.12E-07	TGCAGTGCTAGGCTCAACCCCAGCATTTT	CSARL~PQHF	TRBV20-1*06, TRBV20-1*03, TRBV20-1*01, TRBV20-1*04, TRBV20-1*05, TRBV20-1*02, TRBV20-1*07	TRBV20-1	TRBJ1-5*01	TRBJ1-5			10	-1	-1	13	-1	-1	2
2	2.12E-07	TGCAGTGCTAGAGATGAGAGCAGTACTTC	CSARD~EQYF	TRBV20-1*01, TRBV20-1*05, TRBV20-1*07	TRBV20-1	TRBJ2-7*01	TRBJ2-7			13	-1	-1	17	-1	-1	3
2	2.12E-07	TGTGCTATTGGGGAATGAGCAGTTCTTC	CAIGE~EQFF	TRBV12-5*01	TRBV12-5	TRBJ2-1*01	TRBJ2-1			10	-1	-1	13	-1	-1	2
2	2.12E-07	TGTGCCCCGGGGGGACGGCTACACCTTC	CAPGG~GYTF	TRBV7-3*05, TRBV7-3*01	TRBV7-3	TRBJ1-2*01	TRBJ1-2	TRBD2*01	TRBD2	5	7	13	16	1	2	3
2	2.12E-07	TGTGCCAGCAAATGGGGAGCTGTTTTTT	CASKW~ELFF	TRBV12-4*01, TRBV12-3*01	TRBV12-4, TRBV12-3	TRBJ2-2*01	TRBJ2-2			9	-1	-1	13	-1	-1	3
2	2.12E-07	TGTGCCAGCAAACGGCGGGCAGTACTTC	CASKR~GQYF	TRBV6-5*01	TRBV6-5	TRBJ2-7*01	TRBJ2-7	TRBD2*02, TRBD2*01	TRBD2	9	14	17	18	4	0	4
2	2.12E-07	TGTGCCAGGCGCGGGGGGGCAGTTCTTC	CARRG~GQFF	TRBV2*01, TRBV24-1*01, TRBV2*02, TRBV2*03	TRBV2, TRBV24-1	TRBJ2-1*01	TRBJ2-1	TRBD2*01	TRBD2	7	10	17	18	2	0	2
2	2.12E-07	TGCGCCAGCAGTGGGGGAGCTGTTTTTT	CASSG~ELFF	TRBV10-2*01	TRBV10-2	TRBJ2-2*01	TRBJ2-2			12	-1	-1	13	-1	-1	0
2	2.12E-07	TGCAGTGCTACCCGGGGGGCTGTTTTTT	CSATR~GLFF	TRBV20-1*06, TRBV20-1*03, TRBV20-1*01, TRBV20-1*04, TRBV20-1*05, TRBV20-1*02, TRBV20-1*07	TRBV20-1	TRBJ2-2*01	TRBJ2-2			9	-1	-1	11	-1	-1	1
2	2.12E-07	TGCAGCCATCACAGATACGCAGTATTTT	CSHHR~TQYF	TRBV20-1*06, TRBV20-1*03, TRBV20-1*01, TRBV20-1*04, TRBV20-1*05, TRBV20-1*02, TRBV20-1*07	TRBV20-1	TRBJ2-3*01	TRBJ2-3			4	-1	-1	9	-1	-1	4
2	2.12E-07	TGTGCCTGGAGTCCACCCCTCCACTTT	CAWSPPLHF	TRBV30*01	TRBV30	TRBJ1-6*01	TRBJ1-6			11	-1	-1	13	-1	-1	1
2	2.12E-07	TGTGCCAGCAGCGTAGAGCAGTACTTC	CASSVEQYF	TRBV9*02, TRBV9*01	TRBV9	TRBJ2-7*01	TRBJ2-7			15	-1	-1	16	-1	-1	0
2	2.12E-07	TGTGCCAGCAATCAGCCCCAGCATTTT	CASNQPQHF	TRBV19*01, TRBV25-1*01, TRBV19*03, TRBV19*02	TRBV19, TRBV25-1	TRBJ1-5*01	TRBJ1-5			7	-1	-1	8	-1	-1	0
2	2.12E-07	TGCGCCAGCAGCCAAGAGCAGTACTTC	CASSQEQYF	TRBV4-1*02, TRBV4-1*01, TRBV4-3*01	TRBV4-3, TRBV4-1	TRBJ2-7*01	TRBJ2-7			15	-1	-1	16	-1	-1	0
2	2.12E-07	TGCAGTGCTGTCTCAGAGCAGTACTTC	CSAVSEQYF	TRBV20-1*06, TRBV20-1*03, TRBV20-1*01, TRBV20-1*04, TRBV20-1*05, TRBV20-1*02, TRBV20-1*07	TRBV20-1	TRBJ2-7*01	TRBJ2-7	TRBD1*01, TRBD2*02, TRBD2*01	TRBD1, TRBD2	8	9	11	15	0	3	3
2	2.12E-07	TGCAGTGCTAGAGATGAGCAGTTCTTC	CSARDEQFF	TRBV20-1*01, TRBV20-1*05, TRBV20-1*07	TRBV20-1	TRBJ2-1*01	TRBJ2-1			13	-1	-1	14	-1	-1	0
2	2.12E-07	TGTGCCAGTAGTATGGCTACACCTTC	CASS~GYTF	TRBV19*01, TRBV19*02	TRBV19	TRBJ1-2*01	TRBJ1-2			12	-1	-1	13	-1	-1	0
2	2.12E-07	TGCAGTGCTGGACAACCCAGTACTTC	CSAG~TQYF	TRBV20-1*01, TRBV20-1*05, TRBV20-1*07	TRBV20-1	TRBJ2-5*01	TRBJ2-5	TRBD1*01	TRBD1	8	9	13	14	0	0	0
2	2.12E-07	TGTGCCATCAGCCGGCTACACCTTC	CAIS~GYTF	TRBV10-3*01, TRBV10-3*02	TRBV10-3	TRBJ1-2*01	TRBJ1-2			10	-1	-1	13	-1	-1	2
2	2.12E-07	TGTGCCAGCAGGGGAGCTGTTTTTT	CASR~ELFF	TRBV2*01, TRBV2*03	TRBV2	TRBJ2-2*01	TRBJ2-2			10	-1	-1	11	-1	-1	0
2	2.12E-07	TGCGCCAGCAGGATCCCTCCACTTT	CASR~SLHF	TRBV5-1*01, TRBV5-1*02	TRBV5-1	TRBJ1-6*02, TRBJ1-6*01	TRBJ1-6			10	-1	-1	14	-1	-1	3
2	2.12E-07	TGCAGTGCTACAGAAACAGCATTTT	CSAT~KQHF	TRBV20-1*01, TRBV20-1*05, TRBV20-1*07	TRBV20-1	TRBJ1-5*01	TRBJ1-5			13	-1	-1	16	-1	-1	2
2	2.12E-07	TGCAGTGCTAGACGAGGGGTACTTC	CSAR~EGYF	TRBV20-1*01, TRBV20-1*04, TRBV20-1*05, TRBV20-1*07	TRBV20-1	TRBJ2-7*01	TRBJ2-7	TRBD2*02	TRBD2	11	13	17	18	1	0	1
2	2.12E-07	TGCAGTGCTAGAGCCCCAGCATTTT	CSAR~PQHF	TRBV20-1*01, TRBV20-1*04, TRBV20-1*05, TRBV20-1*07	TRBV20-1	TRBJ1-5*01	TRBJ1-5			11	-1	-1	12	-1	-1	0
2	2.12E-07	TGCAGTGCTAGAGCCGCAGTATTTT	CSAR~PQYF	TRBV20-1*01, TRBV20-1*04, TRBV20-1*05, TRBV20-1*07	TRBV20-1	TRBJ2-3*01	TRBJ2-3			12	-1	-1	14	-1	-1	1
2	2.12E-07	TGCAGTGCTAGAGGCCCAGTACTTC	CSAR~AQYF	TRBV20-1*01, TRBV20-1*04, TRBV20-1*05, TRBV20-1*07	TRBV20-1	TRBJ2-5*01	TRBJ2-5			10	-1	-1	11	-1	-1	0
2	2.12E-07	TGCAGTGCTAAAGGACTAGCATTTT	CSAK~D*HF	TRBV20-1*01, TRBV20-1*04, TRBV20-1*05, TRBV20-1*07	TRBV20-1	TRBJ1-5*01	TRBJ1-5	TRBD2*02, TRBD2*01	TRBD2	9	12	16	17	2	0	2
2	2.12E-07	TGCAGCGTTGAAGACACAGTACTTC	CSVE~TQYF	TRBV29-1*01	TRBV29-1	TRBJ2-5*01	TRBJ2-5			12	-1	-1	13	-1	-1	0
2	2.12E-07	TGTGCCAGCAGTGGGCGGGACTTC	CASSGRDF	TRBV6-1*01	TRBV6-1	TRBJ2-7*01	TRBJ2-7	TRBD2*02, TRBD2*01	TRBD2	12	14	18	19	1	0	1
2	2.12E-07	TGTGCCAGCAGTGAGCAGTTCTTC	CASSEQFF	TRBV6-4*02, TRBV6-4*01	TRBV6-4	TRBJ2-7*01, TRBJ2-1*01	TRBJ2-7, TRBJ2-1			12	-1	-1	13	-1	-1	0
2	2.12E-07	TGTGCCAGCAGTGAAGCTTTCTTT	CASSEAFF	TRBV2*01, TRBV2*03, TRBV6-1*01	TRBV2, TRBV6-1	TRBJ1-1*01	TRBJ1-1			13	-1	-1	14	-1	-1	0
2	2.12E-07	TGTGCCAGCAGCGTCCTGACTTTC	CASSVLTF	TRBV9*02, TRBV9*01, TRBV9*03	TRBV9	TRBJ2-6*01	TRBJ2-6			12	-1	-1	13	-1	-1	0
2	2.12E-07	TGTGCCAGCAATGAGCAGTACTTC	CASNEQYF	TRBV2*01, TRBV2*02, TRBV2*03, TRBV6-6*04	TRBV6-6, TRBV2	TRBJ2-7*01	TRBJ2-7			12	-1	-1	13	-1	-1	0
2	2.12E-07	TGCAGTGCTAGAGCCCTCCACTTT	CSARALHF	TRBV20-1*01, TRBV20-1*04, TRBV20-1*05, TRBV20-1*07	TRBV20-1	TRBJ1-6*02	TRBJ1-6			12	-1	-1	13	-1	-1	0
2	2.12E-07	TGCAGTGCTAGAGAGCAGTACTTC	CSAREQYF	TRBV20-1*01, TRBV20-1*05, TRBV20-1*07	TRBV20-1	TRBJ2-7*01	TRBJ2-7			12	-1	-1	13	-1	-1	0
2	2.12E-07	TGTGCCAGTAGTATTGGCATTTT	CASS~WHF	TRBV19*01, TRBV19*02	TRBV19	TRBJ1-5*01	TRBJ1-5			13	-1	-1	16	-1	-1	2
2	2.12E-07	TGCAGTGCTACCCAAAGTACTTC	CSAT~KYF	TRBV20-1*06, TRBV20-1*03, TRBV20-1*01, TRBV20-1*04, TRBV20-1*05, TRBV20-1*02, TRBV20-1*07	TRBV20-1	TRBJ2-7*01	TRBJ2-7	TRBD1*01, TRBD2*02, TRBD2*01	TRBD1, TRBD2	9	10	12	15	0	2	2
2	2.12E-07	TGCAGTGCTAGAGATGTACTTC	CSAR~MYF	TRBV20-1*01, TRBV20-1*05, TRBV20-1*07	TRBV20-1	TRBJ2-7*01	TRBJ2-7			13	-1	-1	15	-1	-1	1
2	2.12E-07	TGTGCCAGCAGCCTGACTTTC	CASSLTF	TRBV6-5*01, TRBV13*02, TRBV13*01	TRBV6-5, TRBV13	TRBJ2-6*01	TRBJ2-6			11	-1	-1	12	-1	-1	0
2	2.12E-07	TGTGCCAGCAGCCAGTACTTC	CASSQYF	TRBV12-4*01, TRBV7-2*04, TRBV12-3*01, TRBV7-2*01	TRBV12-4, TRBV7-2, TRBV12-3	TRBJ2-5*01	TRBJ2-5			11	-1	-1	12	-1	-1	0
2	2.12E-07	TGTGCCACCCTGACTTTC	CATLTF	TRBV6-6*02, TRBV6-6*01, TRBV6-6*03, TRBV6-6*04	TRBV6-6	TRBJ2-6*01	TRBJ2-6			6	-1	-1	8	-1	-1	1
2	2.12E-07	TGTGCCAGCAGCCCCTTC	CASSPF	TRBV7-2*04, TRBV7-2*01	TRBV7-2	TRBJ1-2*01	TRBJ1-2			11	-1	-1	13	-1	-1	1
2	2.12E-07	TGTGCCAGCAGCCACTTC	CASSHF	TRBV6-3*01, TRBV6-2*01	TRBV6-3, TRBV6-2	TRBJ2-7*01	TRBJ2-7			10	-1	-1	13	-1	-1	2
2	2.12E-07	TGTGCCAGCAGGCTTTTT	CASRLF	TRBV12-4*01, TRBV12-3*01	TRBV12-4, TRBV12-3	TRBJ1-4*01, TRBJ2-2*01	TRBJ1-4, TRBJ2-2			10	-1	-1	13	-1	-1	2
2	2.12E-07	TGTGCCAGTTCTTCTTT	CAS~FF	TRBV28*01	TRBV28	TRBJ1-1*01	TRBJ1-1			7	-1	-1	11	-1	-1	3
2	2.12E-07	TGCGCGAGCAGTACTTC	CAS~YF	TRBV5-1*01	TRBV5-1	TRBJ2-7*01	TRBJ2-7			7	-1	-1	8	-1	-1	0
2	2.12E-07	TGCAGCGTAATATTTT	CSV~YF	TRBV29-1*01, TRBV29-1*03	TRBV29-1	TRBJ1-3*01	TRBJ1-3			7	-1	-1	9	-1	-1	1
1	1.06E-07	TGCGCCAGCAGTGACCTCGGGGGGACCAGCGCACACAGCAGGAGGACTCGGCCGTGTATCTCTGTGCCAGCAGTACCCTTAGCGGGGGGGCAATGAGCAGTTCTTC	CASSDLGGTSAHSRRTRP~VSLCQQYP*RGGNEQFF	TRBV10-1*02, TRBV10-1*01	TRBV10-1	TRBJ2-1*01	TRBJ2-1	TRBD2*01	TRBD2	13	79	89	90	65	0	65
1	1.06E-07	TGCAGCGTTGAACGCGGGAGAGGCACAGATACGCAGTATTTTGGCCCAGGCACCCGGCTGACAGTGCTAGGGTTCCGGGCCGGACGCTAATGAAAAACTGTTTTTT	CSVERGRGTDTQYFGPGT~G*QC*GSGPDANEKLFF	TRBV29-1*01	TRBV29-1	TRBJ1-4*01	TRBJ1-4	TRBD2*02	TRBD2	11	13	19	86	1	66	67
1	1.06E-07	TGTGCTGGGAGACCTGGGCTGGGTCCCCAGGGTGGGCAGGAGCTCGGGGAGCCTTAGAGGTTTGCATGCGGGATTGCACCTCCGTGCTCCTACGAGCAGTACTTC	CAGRPGLGPQGGQELGEP*RFACGIAPPCSYEQYF	TRBV24-1*01	TRBV24-1	TRBJ2-7*01	TRBJ2-7	TRBD2*02	TRBD2	4	67	72	86	62	13	75
1	1.06E-07	TGTGCCATCAGTGAAAGGCCAGGGGCGCGGGCGCGGGCGGCTTGGGTCTGGTTTTTGCGGGGAGTCCCCGGGCTGTGCTCTGGGGCCAACGTCCTGACTTTC	CAISERPGARARAAWVWFLRGVPGLCSGANVLTF	TRBV10-3*01, TRBV10-3*02	TRBV10-3	TRBJ2-6*01	TRBJ2-6	TRBD1*01, TRBD2*02, TRBD2*01	TRBD1, TRBD2	13	19	24	77	5	52	57
1	1.06E-07	TGTGCCAGCAGTGAAAATAGTAATGTGAACGCCTTGGAGCTGGAGGACTCGGCCCTGTATCTCTGTGCCAGCAGCTTGTCCCGGAACACTGAAGCTTTCTTT	CASSENSNVNALELEDSALYLCASSLSRNTEAFF	TRBV2*01, TRBV2*03	TRBV2	TRBJ1-1*01	TRBJ1-1	TRBD1*01	TRBD1	14	76	81	83	61	1	62
1	1.06E-07	TGCGCCAGACCTGGGCTGGGTCCCCAGGGTGGGCAGGAGCTCGGGGAGCCTTAGAGGTTTGCATGCGGGGGTGCACCTCCGTGCTCCTACGAGCAGTACTTC	CARPGLGPQGGQELGEP*RFACGGAPPCSYEQYF	TRBV10-1*02, TRBV10-1*01	TRBV10-1	TRBJ2-7*01	TRBJ2-7	TRBD2*01	TRBD2	7	64	70	83	56	12	68
1	1.06E-07	TGTGCCATCAGTGGCCGCGGGGGACAGGGGGCCGGGGAGCTGTTTTATGAGGCCCACTAGCACTGCAGATGAAGAAGCTAGCGGAAGAGACCCAGTACTTC	CAISGRGGQGAGELFYE~PLALQMKKLAEETQYF	TRBV10-3*01, TRBV10-3*02	TRBV10-3	TRBJ2-5*01	TRBJ2-5	TRBD1*01	TRBD1	12	20	31	84	7	52	59
1	1.06E-07	TGTGCCAGCAGGACAGGGGGCTACGACGAGCAGTACTTCGGGCCGGTGACTGGTGGCACAGAAGTGATTTGCAAGGTCCACCAAATCAGCCCCAGCATTTT	CASRTGGYDEQYFGPVT~WHRSDLQGPPNQPQHF	TRBV2*01, TRBV2*02, TRBV2*03	TRBV2	TRBJ1-5*01	TRBJ1-5	TRBD1*01	TRBD1	10	11	20	83	0	62	62
1	1.06E-07	TGTGCCATCAGTGAAAGGCCAGGCGCGGGCGCGGGCGGCTTGGGTCTGGTTTTTGCGGGGAGTCCCCGGGCTGTGCTCTGGGGCCAACGTCCTGACTTTC	CAISERPGAGAGGLGLV~LRGVPGLCSGANVLTF	TRBV10-3*01, TRBV10-3*02	TRBV10-3	TRBJ2-6*01	TRBJ2-6	TRBD2*02, TRBD2*01	TRBD2	13	60	65	75	46	9	55
1	1.06E-07	TGTGCCATCAGACCCCGGGGCCGCCGGGGGACCGGGGACGAGACTGCGCTCGGGTTTTTGTGCGGGGCTCGGGGGCCGTGACCAAGAGACCCAGTACTTC	CAIRPRGRRGTGDETAL~GFCAGLGGRDQETQYF	TRBV10-3*01, TRBV10-3*02	TRBV10-3	TRBJ2-5*01	TRBJ2-5	TRBD1*01, TRBD2*01	TRBD1, TRBD2	10	70	75	80	59	4	63
1	1.06E-07	TGTGCCATCAGTGAGTCGGCAATCCAGGGCCCTCCTCGAGGGAAGCGGGGTTTGCGCCAGGGTCCCCAGGGCTGTGCGAACACCGGGGAGCTGTTTTTT	CAISESAIQGPPRGKRGLRQGPQGCANTGELFF	TRBV10-3*01, TRBV10-3*02	TRBV10-3	TRBJ2-2*01	TRBJ2-2	TRBD2*01	TRBD2	16	43	49	76	26	26	52
1	1.06E-07	TGTGCCACCAGTGACCAGTGCCCATCCTGAAGACAGCAGCTTCTACATCTGCAGTGCAGTGCGGGACAGGGAGGGTGCAGGAGTACTGAAGCTTTCTTT	CATSDQCPS*RQQLLHLQCSAGQGGCRSTEAFF	TRBV24-1*01	TRBV24-1	TRBJ1-1*01	TRBJ1-1	TRBD1*01	TRBD1	13	62	70	84	48	13	61
1	1.06E-07	TGTGCCAGCAGCTTAGGGGCCGCCGGGGGACCGGGGACGAGACTGCGCTCGGGTTTTTGTGCGGGGCTCGGGGGCCGTGACCAAGAGACCCAGTACTTC	CASSLGAAGGPGTRLRSGFCAGLGGRDQETQYF	TRBV7-6*01	TRBV7-6	TRBJ2-5*01	TRBJ2-5	TRBD1*01, TRBD2*01	TRBD1, TRBD2	15	69	74	79	53	4	57
1	1.06E-07	TGTGCCAGCAGCAAAGTATCACCGGGGACTAGCGGGAGGTGAGCAGTACTTCGGGCCCGATCTAAGCTGCTGGCACAGAGATACACTGAAGCTTTCTTT	CASSKVSPGTSGR*AVLRARSKLLAQRYTEAFF	TRBV7-9*03, TRBV7-9*01, TRBV7-9*04, TRBV7-9*02	TRBV7-9	TRBJ1-1*01	TRBJ1-1	TRBD2*02	TRBD2	11	24	38	82	12	43	55
1	1.06E-07	TGCGCCAGCAGCAGCGGGAGCTACGAGCAGTACTTCGGGCCGGGCACCAGGCTCACGGTCACAGGTAAGAATGCGGGAAGCGCAGATACGCAGTATTTT	CASSSGSYEQYFGPGTRLTVTGKNAGSADTQYF	TRBV10-2*01	TRBV10-2	TRBJ2-3*01	TRBJ2-3	TRBD2*02	TRBD2	10	12	19	78	1	58	59
1	1.06E-07	TGCGCCAGCAGACAGGGAGACATTCAGTACTTCGGCGCCGGGACCCGGCTCTCAGTGCTGGGTAAGCTGGGGCCGCCGGGGGACAGCCCCAGCATTTT	CASRQGDIQYFGAGTR~LSAG*AGAAGGQPQHF	TRBV10-2*01	TRBV10-2	TRBJ1-5*01	TRBJ1-5	TRBD1*01, TRBD2*01	TRBD1, TRBD2	10	11	16	83	0	66	66
1	1.06E-07	TGCAGCGTTGAAGGGGCTAGCGGGAGCCGACGTGAGTTTGTGGGTCGGGCTGGTCCACCCTCAAACCCTTGCGTTCAAACCGAGAGACCCAGTACTTC	CSVEGASGSRREFVGR~WSTLKPLRSNRETQYF	TRBV29-1*01	TRBV29-1	TRBJ2-5*01	TRBJ2-5	TRBD2*02	TRBD2	12	16	25	78	3	52	55
1	1.06E-07	TGCAGCGTCGAAGGGGCTAGCGGGAGCCGACGTGAGTTTGTGGGCCGGGCTGGTCCACCCCCAAACCCTTGCGTTCAAATCAAGAGACCCAGTACTTC	CSVEGASGSRREFVGR~WSTPKPLRSNQETQYF	TRBV29-1*01	TRBV29-1	TRBJ2-5*01	TRBJ2-5	TRBD2*02	TRBD2	12	16	25	80	3	54	57
1	1.06E-07	TGTGCCATCAGGGGACTAGCGCACAGAGCAGGGGGACTCGGCCATGTATCTCTGTGCCAGCCGCCCTGGAGGGGGGGATAGTTCACCCCTCCACTTT	CAIRGLAHRAGGLGHV~LCASRPGGGDSSPLHF	TRBV10-3*01, TRBV10-3*02	TRBV10-3	TRBJ1-6*01	TRBJ1-6	TRBD2*02, TRBD2*01	TRBD2	10	11	20	77	0	56	56
1	1.06E-07	TGTGCCATCAGAACGGACAGGGGTAACTATGGCTACACCTTCGGTTCGGGGACCAGGTTAACCGGGTCCTCAATATAGCAATCAGCCCCAGCATTTT	CAIRTDRGNYGYTFGS~GPG*PGPQYSNQPQHF	TRBV10-3*01, TRBV10-3*02	TRBV10-3	TRBJ1-5*01	TRBJ1-5	TRBD1*01	TRBD1	10	14	22	75	3	52	55
1	1.06E-07	TGTGCCAGCAGTGAAGCGCGTAGCAATCAGCCCCAGCATTTTGGTGATGGGACTCGACTCTCCCTCAGGGCCCTCTGGGGCCAACGTCCTGACTTTC	CASSEARSNQPQHFGD~GLDSPSGPSGANVLTF	TRBV2*01, TRBV2*03	TRBV2	TRBJ2-6*01	TRBJ2-6	TRBD2*02, TRBD2*01	TRBD2	16	48	53	72	31	18	49
1	1.06E-07	TGCGCCAGCAGTGAGTCGGGCAGGGCCGAGCAGTACTTCGGGCCGGGCACCAGGCTCACGGTCACAGGTAAGAATCGGCAATCAGCCCAAGCATTTT	CASSESGRAEQYFGPG~PGSRSQVRIGNQPKHF	TRBV10-1*01	TRBV10-1	TRBJ1-5*01	TRBJ1-5	TRBD1*01	TRBD1	16	63	67	77	46	9	55
1	1.06E-07	TGCGCCAGCAGCGACTGTGACCAGTGCCCATCCTGAAGACAGCAGCTTCTACATCTGCAGTGCTAGAGGGGACTCGGGGATCTACGAGCAGTACTTC	CASSDCDQCPS*RQQL~YICSARGDSGIYEQYF	TRBV10-1*01	TRBV10-1	TRBJ2-7*01	TRBJ2-7	TRBD2*02, TRBD2*01	TRBD2	10	68	73	81	57	7	64
1	1.06E-07	TGCAGTGCTAGACAGGGGCCGCTCCTACGAGCAGTACTTCGGGCCCTTCTACATCTGCAGTGCTAGAGTTGGGGGCCGCTCCTACGAGCAGTACTTC	CSARQGPLLRAVLRAL~YICSARVGGRSYEQYF	TRBV20-1*01, TRBV20-1*05, TRBV20-1*07	TRBV20-1	TRBJ2-7*01	TRBJ2-7	TRBD1*01	TRBD1	11	70	75	78	58	2	60
1	1.06E-07	TGTGCCACCAGTGTTGACAGAAGGGGACCGGGGACGAGACTGCGCTCGGGTTTTTGTGCGGGGCTCGGGGGCCGTGACCAAGAGACCCAGTACTTC	CATSVDRRGPGTRLRSGFCAGLGGRDQETQYF	TRBV24-1*01	TRBV24-1	TRBJ2-5*01	TRBJ2-5	TRBD1*01, TRBD2*01	TRBD1, TRBD2	12	66	71	76	53	4	57
1	1.06E-07	TGTGCCAGTAGTTATGCCTCTGGGGCCAACGTCCTGTCCACGAACGGCACAGAAGTACACAGATGTCTGGGGGCGGTTGGTGAAAAACTGTTTTTT	CASSYASGANVLSTNGTEVHRCLGAVGEKLFF	TRBV19*01, TRBV19*03, TRBV19*02	TRBV19	TRBJ1-4*01	TRBJ1-4	TRBD1*01	TRBD1	11	32	38	80	20	41	61
1	1.06E-07	TGTGCCAGTAGTATCCTGGAAGGAAGGGCCCACACCAGCTCCTCTGGGGTTTGCCACACTCATGATGCACTGTGTAGCAATCAGCCCCAGCATTTT	CASSILEGRAHTSSSGVCHTHDALCSNQPQHF	TRBV19*01, TRBV19*02	TRBV19	TRBJ1-5*01	TRBJ1-5	TRBD1*01, TRBD2*02, TRBD2*01	TRBD1, TRBD2	13	45	48	74	31	25	56
1	1.06E-07	TGTGCCAGTAGTACCTACCGGGCCTCGAACACTGAAGCTTTCTATCTCTGTGCCAGTAGTATACATGAGGACAGGGGCGAATACGAGCAGTACTTC	CASSTYRASNTEAFYLCASSIHEDRGEYEQYF	TRBV19*01, TRBV19*03, TRBV19*02	TRBV19	TRBJ2-7*01	TRBJ2-7	TRBD1*01	TRBD1	12	68	76	81	55	4	59
1	1.06E-07	TGTGCCAGCAGTGGTCCCCAGGGTGGGCAGGAGCTCGGGGAGCCTTAGAGGTTTGCATGCGGGATTGCACCTCCGTGCTCCTACGAGCAGTACTTC	CASSGPQGGQELGEP*RFACGIAPPCSYEQYF	TRBV2*01, TRBV2*02, TRBV2*03	TRBV2	TRBJ2-7*01	TRBJ2-7	TRBD2*02	TRBD2	12	58	63	77	45	13	58
1	1.06E-07	TGTGCCAGCAGCTTTCTAGCGGGTGGGCAGGAGCTCGGGGAGCCTTAGAGGTTTGCATGCGGGATTGCACCTCCGTGCTCCTACGAGCAGTACTTC	CASSFLAGGQELGEP*RFACGIAPPCSYEQYF	TRBV7-6*01, TRBV7-6*02	TRBV7-6	TRBJ2-7*01	TRBJ2-7	TRBD2*02, TRBD2*01	TRBD2	13	15	22	77	1	54	55
1	1.06E-07	TGTGCCAGCAGCGCCATAGCGGGGGGACCGGGGACGAGACTGCGCTCGGGTTTTTGTGCGGGGCTCGGGGGCCGTGACCAAGAGACCCAGTACTTC	CASSAIAGGPGTRLRSGFCAGLGGRDQETQYF	TRBV2*01, TRBV2*02, TRBV2*03	TRBV2	TRBJ2-5*01	TRBJ2-5	TRBD2*01	TRBD2	10	16	25	76	5	50	55
1	1.06E-07	TGTGCCACCAGTGCCCATCCTGAAGACAGCAGCTTCTACATCTGCAGTGCTAGAGATCGGGCAGGTACCTGACAAGGGACACTGAAGCTTTCTTT	CATSAHPEDSSFYICS~*RSGRYLTRDTEAFF	TRBV24-1*01	TRBV24-1	TRBJ1-1*01	TRBJ1-1	TRBD1*01, TRBD2*02, TRBD2*01	TRBD1, TRBD2	12	24	28	78	11	49	60
1	1.06E-07	TGTGCCACCAGTGAGCTGGGACTAGCGGGACGCAATGAGCAGTTCTTCGGGCCAGGGACACGGCTCACCGTGCTAACACCGGGGAGCTGTTTTTT	CATSELGLAGRNEQFF~ARDTAHRANTGELFF	TRBV24-1*01	TRBV24-1	TRBJ2-2*01	TRBJ2-2	TRBD2*02	TRBD2	13	17	29	74	3	44	47
1	1.06E-07	TGTGCCAGTAGTATATTAGCGATCAGCCCCAGCATTTTGGTGATGGGGCTGATCGCTAATATACTACTGGCACAGAGAACACTGAAGCTTTCTTT	CASSILAISPSILVMG~DR*YTTGTENTEAFF	TRBV19*01, TRBV19*02	TRBV19	TRBJ1-1*01	TRBJ1-1	TRBD1*01, TRBD2*02, TRBD2*01	TRBD1, TRBD2	14	44	48	76	29	27	56
1	1.06E-07	TGTGCCAGTAGTAAAGACAGGGTGGGCAGGAGCTCGGGGAGCCTTAGAGGTTTGCATGCGGGATTGCACCTCCGTGCTCCTACGAGCAGTACTTC	CASSKDRVGRSSGSLR~FACGIAPPCSYEQYF	TRBV19*01, TRBV19*02	TRBV19	TRBJ2-7*01	TRBJ2-7	TRBD2*02	TRBD2	16	57	62	76	40	13	53
1	1.06E-07	TGTGCCAGCAGTGAGACGGGTTCGAGCACCAGACAGCTCTTTACTTCTGTGCCACCAGTGATCCAGGGACAGGGTCGGGAGATACGCAGTATTTT	CASSETGSSTRQLFTS~ATSDPGTGSGDTQYF	TRBV2*01, TRBV2*02, TRBV2*03	TRBV2	TRBJ2-3*01	TRBJ2-3	TRBD1*01	TRBD1	13	65	73	79	51	5	56
1	1.06E-07	TGTGCCAGCAGCTTTAACCCCTACGGGAGGAATCCTACAACTGTGAGTCTGGTGCCTTGTCCAAAGAAAGCTTCATCTCGTTTAGGCAGTTCTTC	CASSFNPYGRNPTTVS~GALSKESFISFRQFF	TRBV7-4*01	TRBV7-4	TRBJ2-1*01	TRBJ2-1	TRBD2*02	TRBD2	13	23	29	85	9	55	64
1	1.06E-07	TGTGCCAGCAGCTTCCACGGCCGCAGGGGAACTTTAGTACCCGATCTAACTGCTGGCACAGAAGTGAATTAGGTGGGGCCAACGTCCTGACTTTC	CASSFHGRRGTLVPDL~CWHRSELGGANVLTF	TRBV7-3*05, TRBV7-3*01	TRBV7-3	TRBJ2-6*01	TRBJ2-6	TRBD1*01	TRBD1	13	23	28	73	9	44	53
1	1.06E-07	TGTGCCAGCAGCTCCTCAGGCTGCTGTCGGCTGCTCCCTCCCAGACATCTGTGTACTTCTGTGCCAGCAGCCGGGACAGGGCCCAAGCTTTCTTT	CASSSSGCCRLLPPRH~VYFCASSRDRAQAFF	TRBV7-3*05, TRBV7-3*01	TRBV7-3	TRBJ1-1*01	TRBJ1-1	TRBD1*01	TRBD1	12	72	80	84	59	3	62
1	1.06E-07	TGTGCCAGCAGCTACCCCTGGGGCTTGGTGACTCTGCTGTGTATTTCTGTGCCAGCAAAAAACAGGGGAGTGAGAGCAATCAGCCCCAGCATTTT	CASSYPWGLVTLLCIS~ASKKQGSESNQPQHF	TRBV2*01, TRBV2*02, TRBV2*03	TRBV2	TRBJ1-5*01	TRBJ1-5	TRBD1*01	TRBD1	10	61	67	74	50	6	56
1	1.06E-07	TGCGCCAGCCTCCAGGGGCGCGGGGGCGGGCGGCTTGGGTCTGGTTTTTGCGGGGAGTCCCCGGGCTGTGCTCTGGGGCCAACGTCCTGACTTTC	CASLQGRGGGRLGSGF~RGVPGLCSGANVLTF	TRBV10-2*01	TRBV10-2	TRBJ2-6*01	TRBJ2-6	TRBD2*01	TRBD2	8	19	25	70	10	44	54
1	1.06E-07	TGCGCCAGCAGCTACGTTAAGACAGGGGGCGTCGTACGAGCAGTACTACGCCAGCAGCTACGTTAAGACAGGGGGCGTCGTACGAGCAGTACTTC	CASSYVKTGGVVRAVL~PAATLRQGASYEQYF	TRBV5-1*01	TRBV5-1	TRBJ2-7*01	TRBJ2-7	TRBD1*01	TRBD1	12	66	75	80	53	4	57
1	1.06E-07	TGCAGCGTAAGAGCGGGAGGGAATGAGCAGTTCTTCGGGCCAGGGACACGGCTCACCGTGCTAGGTCGGCAGGGAGGAACACTGAAGCTTTCTTT	CSVRAGGNEQFFGPGT~AHRARSAGRNTEAFF	TRBV29-1*01, TRBV29-1*03	TRBV29-1	TRBJ1-1*01	TRBJ1-1	TRBD2*02	TRBD2	7	11	20	76	3	55	58
1	1.06E-07	TGTGCCACCAGTGATTTGAGGGCCACCAATATACTCAGCCATGTACTTCTGTGCCAGCAGTGAAACAGGGTCCAGCACAGATACGCAGTATTTT	CATSDLRATNILSHVL~CASSETGSSTDTQYF	TRBV24-1*01	TRBV24-1	TRBJ2-3*01	TRBJ2-3	TRBD1*01	TRBD1	17	64	69	73	46	3	49
1	1.06E-07	TGTGCCACCAGTGAGCGACAGGGAGGACAAGAGACCCAGTACTTCGGGCCAGGCACGCGGACCGGGACAGGTGGCTAACTATGGCTACACCTTC	CATSERQGGQETQYFG~QARGPGQVANYGYTF	TRBV24-1*01	TRBV24-1	TRBJ1-2*01	TRBJ1-2	TRBD1*01	TRBD1	13	63	70	74	49	3	52
1	1.06E-07	TGTGCCAGCAGTTTATATCCAGGGCCCTCCTCGAGGGAAGCGGGGTTTGCGCCAGGGTCCCCAGGGCTGTGCGAACACCGGGGAGCTGTTTTTT	CASSLYPGPSSREAGF~RQGPQGCANTGELFF	TRBV5-6*01	TRBV5-6	TRBJ2-2*01	TRBJ2-2	TRBD2*01	TRBD2	10	38	44	71	27	26	53
1	1.06E-07	TGTGCCAGCAGCTTATACAGGGGCTGATTGCTCATAACGGGGTTACTTCTGTGCCAGCAGTAACCCCGTTATGAGCAATCAGCCCCAGCATTTT	CASSLYRG*LLITGLL~CASSNPVMSNQPQHF	TRBV7-3*01	TRBV7-3	TRBJ1-5*01	TRBJ1-5	TRBD1*01	TRBD1	14	16	22	73	1	50	51
1	1.06E-07	TGCGCGGGCTGCTGGGGCGCGGGCGCGGGCGGCTTGGGTCTGGTTTTTGCGGGGAGTCCCCGGGCTGTGCTCTGGGGCCAACGTCCTGACTTTC	CAGCWGAGAGGLGLVF~RGVPGLCSGANVLTF	TRBV10-2*01	TRBV10-2	TRBJ2-6*01	TRBJ2-6	TRBD2*02, TRBD2*01	TRBD2	4	54	59	69	49	9	58
1	1.06E-07	TGCAGCGTTGAAGATCCGTCACAGGGAAAAGTGGGTCCACAGTGTCCCTTTTAGAGTGGCTATATTCTTATGCGCTAACTATGGCTACACCTTC	CSVEDPSQGKVGPQCP~FRVAIFLCANYGYTF	TRBV29-1*01	TRBV29-1	TRBJ1-2*01	TRBJ1-2	TRBD1*01	TRBD1	13	20	25	74	6	48	54
1	1.06E-07	TGTGCCACCTTGGAGATCCAGCGCACAGAGCAGCGGGACTCAGCCATGTATCGCTGTGCTAGCAGCTTAAGGGTGAACACTGAAGCTTTCTTT	CATLEIQRTEQRDSAMYRCASSLRVNTEAFF	TRBV15*02	TRBV15	TRBJ1-1*01	TRBJ1-1	TRBD2*02	TRBD2	8	31	37	73	22	35	57
1	1.06E-07	TGTGCCAGCAGCTCCCGCTCACCAGGCCTGGGGGACGCAGCCATGTACCTGTGTGCCACCAGCAGAGATACGGCAGGCACTGAAGCTTTCTTT	CASSSRSPGLGDAAMYLCATSRDTAGTEAFF	TRBV14*01, TRBV14*02	TRBV14	TRBJ1-1*01	TRBJ1-1	TRBD2*02	TRBD2	11	12	18	77	0	58	58
1	1.06E-07	TGTGCCAGCAGCTCCCAATCCCCAGGCCTGGGGGACGCAGCCATGTACCTGTGTGCCACCAGCAGAGATACGGCAGGCACTGAAGCTTTCTTT	CASSSQSPGLGDAAMYLCATSRDTAGTEAFF	TRBV7-8*01, TRBV7-8*03	TRBV7-8	TRBJ1-1*01	TRBJ1-1	TRBD1*01, TRBD2*02, TRBD2*01	TRBD1, TRBD2	12	31	35	77	18	41	59
1	1.06E-07	TGTGCCAGCAGCCTCCAGGGTGGGCAGGAGCTCGGGGAGCCTTAGAGGTTTGCATGCGGGGGTGCACCTCCGTGCTCCTACGAGCAGTACTTC	CASSLQGGQELGEP*RFACGGAPPCSYEQYF	TRBV7-4*01	TRBV7-4	TRBJ2-7*01	TRBJ2-7	TRBD2*01	TRBD2	11	55	61	74	43	12	55
1	1.06E-07	TGCGCCAGCATAACCCAGGGTGGGCAGGAGCTCGGGGAGCCTTAGAGGTTTGCATGCGGGATTGCACCTCCGTGCTCCTACGAGCAGTACTTC	CASITQGGQELGEP*RFACGIAPPCSYEQYF	TRBV10-1*02, TRBV10-1*01	TRBV10-1	TRBJ2-7*01	TRBJ2-7	TRBD2*02	TRBD2	9	55	60	74	45	13	58
1	1.06E-07	TGTGCCACCAGCTCCCGAGGGACGAAAAGTGGGTCCACAGTGTCCCTTTTAGAGTGGCTATATTCTTATGTGCTAACTATGGCTACACCTTC	CATSSRGTKSGSTVS~FRVAIFLCANYGYTF	TRBV15*02	TRBV15	TRBJ1-2*01	TRBJ1-2	TRBD1*01	TRBD1	11	40	45	72	28	26	54
1	1.06E-07	TGTGCCAGCTCACCTCCCTCCGACCGGGGACGAGACTGCGCTCGGGTTTTTGTGCGGGGCTCGGGGGCCGTGACCAAGAGACCCAGTACTTC	CASSPPSDRGRDCAR~FCAGLGGRDQETQYF	TRBV18*01	TRBV18	TRBJ2-5*01	TRBJ2-5	TRBD1*01, TRBD2*02, TRBD2*01	TRBD1, TRBD2	13	62	67	72	48	4	52
1	1.06E-07	TGTGCCAGCAGCTTAGACAGGACTGGGGCCAACGTCCGAGGGTGGAGCTGCTGGCCGAGGGAAGCCTGAGCTCCTACAATGAGCAGTTCTTC	CASSLDRTGANVRGW~LLAEGSLSSYNEQFF	TRBV7-8*01	TRBV7-8	TRBJ2-1*01	TRBJ2-1	TRBD1*01, TRBD2*02, TRBD2*01	TRBD1, TRBD2	15	24	28	70	8	41	49
1	1.06E-07	TGTGCCAGCAGCCCCCGGACAGGGAAAAGTGGGTCCACAGTGTCCCTTTTAGAGTGGCTATGTTCTTATGTGCTAACTATGGCTACACCTTC	CASSPRTGKSGSTVS~FRVAMFLCANYGYTF	TRBV9*02, TRBV9*01, TRBV9*03	TRBV9	TRBJ1-2*01	TRBJ1-2	TRBD1*01	TRBD1	11	16	23	72	4	48	52
1	1.06E-07	TGTGCCAGCAGCCCCGGGAGAGGAACGCCTTGTTGCTGGGGGACTCGGCCCTGTATCTCTGTGCCAGCAGCAGGGGTTTGGCGGCTTTCTTT	CASSPGRGTPCCWGT~ALYLCASSRGLAAFF	TRBV2*01, TRBV2*02, TRBV2*03	TRBV2	TRBJ1-1*01	TRBJ1-1	TRBD1*01, TRBD2*02, TRBD2*01	TRBD1, TRBD2	10	70	75	83	59	7	66
1	1.06E-07	TGCGCCAGCAGTGGGCCCCTGACAGGGAGATCGCCGGGTGGGTTTTATCTAAGCCTCTGCAGCTGTGCTCCTATAATTCACCCCTCCACTTT	CASSGPLTGRSPGGF~SKPLQLCSYNSPLHF	TRBV10-1*01	TRBV10-1	TRBJ1-6*02	TRBJ1-6	TRBD1*01	TRBD1	12	20	26	67	7	40	47
1	1.06E-07	TGCAGCCAGAAGACTCGGCCCTGTATCTCTGTGCCAGCAGCCAAGAGTGGCAGGACAGGGGCCGCCTGAGCTCTGGAAACACCATATATTTT	CSQKTRPCISVPAAK~WQDRGRLSSGNTIYF	TRBV29-1*01, TRBV29-1*03	TRBV29-1	TRBJ1-3*01	TRBJ1-3	TRBD1*01	TRBD1	5	52	60	70	46	9	55
1	1.06E-07	TGCAGCGTTGAAGATTGGGGCCTGGGGGGGACTCGGCCCTGTATCTCTGTGCCAGCAGCTTGAGCCTCCCTAGCACAGATACGCAGTATTTT	CSVEDWGLGGTRPCI~CASSLSLPSTDTQYF	TRBV29-1*01, TRBV29-1*02	TRBV29-1	TRBJ2-3*01	TRBJ2-3	TRBD2*01	TRBD2	13	23	29	71	9	41	50
1	1.06E-07	TGCAGCGTCGGGACTAGCGGGCGCGGGCGGCTTGGGTCTGGTTTTTGCGGGGAGTCCCCGGGCTGTGCTCTGGGGCCAACGTCCTGACTTTC	CSVGTSGRGRLGSGF~RGVPGLCSGANVLTF	TRBV29-1*01	TRBV29-1	TRBJ2-6*01	TRBJ2-6	TRBD2*02, TRBD2*01	TRBD2	7	9	20	67	1	46	47
1	1.06E-07	TGTGCCATCACTCCGTCACAGGGAAAAGTGGGTCCACAGTGTCCCTTTTAGAGTGGCTATATTCTTATGTGCTAACTATGGCTACACCTTC	CAITPSQGKVGPQCP~FRVAIFLCANYGYTF	TRBV10-3*01, TRBV10-3*02	TRBV10-3	TRBJ1-2*01	TRBJ1-2	TRBD1*01	TRBD1	9	17	22	71	7	48	55
1	1.06E-07	TGTGCCATCAGTGAGTCACAGGGAAAAGTGGGTCCACAGTGTCCCTTTTAGAGTGGCTATATTCTTATGTGCTAACTATGGCTACACCTTC	CAISESQGKVGPQCP~FRVAIFLCANYGYTF	TRBV10-3*01, TRBV10-3*02	TRBV10-3	TRBJ1-2*01	TRBJ1-2	TRBD1*01	TRBD1	16	17	22	71	0	48	48
1	1.06E-07	TGTGCCATACATCCCCAGCCCCAACCAGACCTCTCTGTACTTCTGTGCCAGCAGTTCTCGTCTAGCGGGAGGTACTGACGAGCAGTACTTC	CAIHPQPQPDLSVLL~ASSSRLAGGTDEQYF	TRBV24-1*01	TRBV24-1	TRBJ2-7*01	TRBJ2-7	TRBD2*02	TRBD2	6	61	71	77	54	5	59
1	1.06E-07	TGTGCCACTCAAGCCGGGTGGGCAGGAGCTCGGGGAGCCTTAGAGGTTTGCATGCGGGGGTGCACCTCCGTGCTCCTACGAGCAGTACTTC	CATQAGWAGARGALE~FACGGAPPCSYEQYF	TRBV10-3*01, TRBV10-3*02	TRBV10-3	TRBJ2-7*01	TRBJ2-7	TRBD2*01	TRBD2	6	53	59	72	46	12	58
1	1.06E-07	TGTGCCACCAGTGCCCATCCTGAAGACAGCAGCTTCTACATCTGCAGTGCCCTGAAGGTGGAACTTCCAATCCTACAATGAGCAGTTCTTC	CATSAHPEDSSFYIC~VP*RWNFQSYNEQFF	TRBV24-1*01	TRBV24-1	TRBJ2-1*01	TRBJ2-1	TRBD1*01	TRBD1	12	24	28	70	11	41	52
1	1.06E-07	TGTGCCACCAGTGATTTAGGGCCCTCCTCGAGGGAAGCGGGGTTTGCGCCAGGGTCCCCAGGGCTGTGCGAACACCGGGGAGCTGTTTTTT	CATSDLGPSSREAGF~RQGPQGCANTGELFF	TRBV24-1*01	TRBV24-1	TRBJ2-2*01	TRBJ2-2	TRBD2*01	TRBD2	16	35	41	68	18	26	44
1	1.06E-07	TGTGCCACCAGCGCCGCGGGCGCGGGCGGCTTGGGTCTGGTTTTTGCGGGGAGTCCCCGGGCTGTGCTCTGGGGCCAACGTCCTGACTTTC	CATSAAGAGGLGLVF~RGVPGLCSGANVLTF	TRBV15*02	TRBV15	TRBJ2-6*01	TRBJ2-6	TRBD2*02, TRBD2*01	TRBD2	11	51	56	66	39	9	48
1	1.06E-07	TGTGCCACCAGCAGAGATACGGCAGGAGCTCGGGGAGCCTTAGAGGTTTGCATGCGGGATTGCACCTCCGTGCTCCTACGAGCAGTACTTC	CATSRDTAGARGALE~FACGIAPPCSYEQYF	TRBV15*02	TRBV15	TRBJ2-7*01	TRBJ2-7	TRBD2*02	TRBD2	11	53	58	72	41	13	54
1	1.06E-07	TGTGCCAGCAGTCCGTCACAGGGAAAAGTGGGTCCACAGTGTCCCTTTTAGAGTGGCTATATTCTTATGTGCTAACTATGGCTACACCTTC	CASSPSQGKVGPQCP~FRVAIFLCANYGYTF	TRBV12-4*01, TRBV12-4*02, TRBV12-3*01	TRBV12-4, TRBV12-3	TRBJ1-2*01	TRBJ1-2	TRBD1*01	TRBD1	11	17	22	71	5	48	53
1	1.06E-07	TGTGCCAGCAGCGTAGAGCGGACCGGGGACGAGACTGCGCTCGGGTTTTTGTGCGGGGCTCGGGGGCCGTGACCAAGAGACCCAGTACTTC	CASSVERTGDETALG~FCAGLGGRDQETQYF	TRBV9*02, TRBV9*01	TRBV9	TRBJ2-5*01	TRBJ2-5	TRBD1*01, TRBD2*01	TRBD1, TRBD2	15	61	66	71	45	4	49
1	1.06E-07	TGTGCCAGCAGCGCGGGACCGGGACAAAATTCACCCCTCCCAATACTACTGGCACAGAGATAGAGACAGGGCCGACTATGGCTACACCTTC	CASSAGPGQNSPLPI~YWHRDRDRADYGYTF	TRBV2*01, TRBV2*02, TRBV2*03	TRBV2	TRBJ1-2*01	TRBJ1-2	TRBD1*01, TRBD2*02	TRBD1, TRBD2	10	64	70	74	53	3	56
1	1.06E-07	TGTGCCACCAGTGCCCATCCTGAAGACAGCAGCTTCTACATCTGCAGTGCTAGAGATGGATGGCGGGGAGGGTCCTACGAGCAGTACTTC	CATSAHPEDSSFYICSARDGWRGGSYEQYF	TRBV24-1*01	TRBV24-1	TRBJ2-7*01	TRBJ2-7	TRBD2*02	TRBD2	12	65	71	72	52	0	52
1	1.06E-07	TGTGCCACCAGTGATTCCCTGGAGCTTGGTGACTCTGCTGTGTATTTCTGTGCCAGCAGCCCCTTTAATACCCGGGGGCTTCAGTTCTTC	CATSDSLELGDSAVYFCASSPFNTRGLQFF	TRBV24-1*01	TRBV24-1	TRBJ2-1*01	TRBJ2-1	TRBD1*01, TRBD2*01	TRBD1, TRBD2	15	73	78	81	57	2	59
1	1.06E-07	TGTGCCACCAGTGACCCCGAGAGGTCAGGGCAGCCCCTAGTATAAAACGAGTAACTGCTGGCACAGAAGTACACCGGGGAGCTGTTTTTT	CATSDPERSGQPLV*NE*LLAQKYTGELFF	TRBV24-1*01	TRBV24-1	TRBJ2-2*01	TRBJ2-2	TRBD1*01, TRBD2*02, TRBD2*01	TRBD1, TRBD2	13	25	29	70	11	40	51
1	1.06E-07	TGTGCCACCAGCAGAGATACGGCAGGCACTGAAGCTTTCTTTTGTCCTGGGCTGCTGGCACAGAGATACATGGGGTACGAGCAGTACTTC	CATSRDTAGTEAFFCPGLLAQRYMGYEQYF	TRBV15*02	TRBV15	TRBJ2-7*01	TRBJ2-7	TRBD1*01	TRBD1	11	42	46	75	30	28	58
1	1.06E-07	TGTGCCACCAGCAGAGATACGGCAGGCACTGAAGCTTTCTTTGGTGCCAGCAGTGAAACGGGACAGTCCAGCTCCTACGAGCAGTACTTC	CATSRDTAGTEAFFGASSETGQSSSYEQYF	TRBV15*02	TRBV15	TRBJ2-7*01	TRBJ2-7	TRBD1*01	TRBD1	11	59	65	71	47	5	52
1	1.06E-07	TGTGCCAGCAGTGACCAGTGCCCATCCTGAAGACAGCAGCTTCTACATCTGCAGTGCTGGGACAGGGCTTACAATCAGCCCCAGCATTTT	CASSDQCPS*RQQLLHLQCWDRAYNQPQHF	TRBV2*01, TRBV2*02, TRBV2*03	TRBV2	TRBJ1-5*01	TRBJ1-5	TRBD1*01	TRBD1	13	58	66	71	44	4	48
1	1.06E-07	TGTGCCAGCAGCTTAGGCGAGAGACGCAACACTGAAGCTTTCTTTGGACAAGGCACCAGACTAGCGGATAGCTCCTACGAGCAGTACTTC	CASSLGERRNTEAFFGQGTRLADSSYEQYF	TRBV7-6*01	TRBV7-6	TRBJ2-7*01	TRBJ2-7	TRBD2*02, TRBD2*01	TRBD2	15	58	66	71	42	4	46
1	1.06E-07	TGTGCCAGCAGCTTAGATCCTAAAAAATAGCGGGCAGCACCGGTTTTTGTCCTGGGCCTCCAGGCTGTGAGCACAGATACGCAGTATTTT	CASSLDPKK*RAAPVFVLGLQAVSTDTQYF	TRBV7-2*04, TRBV7-2*01	TRBV7-2	TRBJ2-3*01	TRBJ2-3	TRBD2*02, TRBD2*01	TRBD2	15	27	33	69	11	35	46
1	1.06E-07	TGTGCCAGCAGCTCTGCGAATTCGGCGGCTTGGGTCTGGTTTTTGCGGGGAGTCCCCGGGCTGTGCTCTGGGGCCAACGTCCTGACTTTC	CASSSANSAAWVWFLRGVPGLCSGANVLTF	TRBV7-9*01, TRBV7-9*04, TRBV7-9*02	TRBV7-9	TRBJ2-6*01	TRBJ2-6	TRBD2*02, TRBD2*01	TRBD2	14	50	55	65	35	9	44
1	1.06E-07	TGTGCCAGCAGCCGGGACGGACAGGTCAGGGTGTCCGTCCCGGCTGCTGGCACAGAGATTAGGAGGGGATAGTCCTACGAGCAGTACTTC	CASSRDGQVRVSVPAAGTEIRRG*SYEQYF	TRBV4-2*01	TRBV4-2	TRBJ2-5*01	TRBJ2-5	TRBD1*01	TRBD1	12	18	24	81	5	56	61
1	1.06E-07	TGTGCCAGCAGCCGAATGGGACAGGGGACGAGACTGCGCTCGGGTTTTTGTGCGGGGCTCGGGGGCCGTGACCAAGAGACCCAGTACTTC	CASSRMGQGTRLRSGFCAGLGGRDQETQYF	TRBV7-9*03, TRBV7-9*01, TRBV7-9*04, TRBV7-9*02	TRBV7-9	TRBJ2-5*01	TRBJ2-5	TRBD1*01	TRBD1	11	17	26	70	5	43	48
1	1.06E-07	TGCGCCCTTATGGGGGACAGGGCCCACACCAGCTCCTCTGGGGTTTGCCACACTCATGATGCACTGTGTAGCAATCAGCCCCAGCATTTT	CALMGDRAHTSSSGVCHTHDALCSNQPQHF	TRBV10-1*02, TRBV10-1*01	TRBV10-1	TRBJ1-5*01	TRBJ1-5	TRBD1*01	TRBD1	5	13	21	68	7	46	53
1	1.06E-07	TGTGCCATCAGTGGGACAGGGCCCGCACCAGCTCCTCTGGGGTTTGCCACACTCACGATGCACTGTGTAGCAATCAGCCCCAGCATTTT	CAISGTGPAPAPLGF~HTHDALCSNQPQHF	TRBV10-3*01, TRBV10-3*02	TRBV10-3	TRBJ1-5*01	TRBJ1-5	TRBD1*01	TRBD1	12	13	20	67	0	46	46
1	1.06E-07	TGTGCCACCCAAACTGTAGGGACAGAGAGTTATAGGGTATGGCTACACCTTCGGTTCGGGGACCAGGAGACACCGGGGAGCTGTTTTTT	CATQTVGTESYRVWL~PSVRGPGDTGELFF	TRBV24-1*01	TRBV24-1	TRBJ2-2*01	TRBJ2-2	TRBD1*01	TRBD1	8	18	24	69	9	44	53
1	1.06E-07	TGTGCCACCAGTGACTGACAGGGGATGAACTATGGCTACACCTTCGGTTCGGGACCAGGTTAACCGTTGTAGGCTATGGCTACACCTTC	CATSD*QGMNYGYTF~FGTRLTVVGYGYTF	TRBV24-1*01	TRBV24-1	TRBJ1-2*01	TRBJ1-2	TRBD1*01	TRBD1	13	16	23	73	2	49	51
1	1.06E-07	TGTGCCACCAGTGACCCCGGAGGCTCTTATTACAATGAGCAGTTCTTCGGGCCAGGGACAGGGGGCGATAGGATCAGCCCCAGCATTTT	CATSDPGGSYYNEQF~RARDRGR*DQPQHF	TRBV24-1*01	TRBV24-1	TRBJ1-5*01	TRBJ1-5	TRBD1*01	TRBD1	13	54	65	72	40	6	46
1	1.06E-07	TGTGCCAGTAGTATAGCCCGACAGACGGGGGAGCAGTACTTCGGGCCGGGCACCAGGCTCACGGTCACAGGTAAGAAAAACTGTTTTTT	CASSIARQTGEQYFG~GHQAHGHR*EKLFF	TRBV19*01, TRBV19*02	TRBV19	TRBJ1-4*01	TRBJ1-4	TRBD2*01	TRBD2	15	25	30	74	9	43	52
1	1.06E-07	TGTGCCAGTAGTACGAAGGACAGGTTCACCGGGGAGCTGTTGGGACTACTGGCACAATTTGGGGGGCCAGCAATCAGCCCCAGCATTTT	CASSTKDRFTGELLG~TGTIWGASNQPQHF	TRBV19*01, TRBV19*03, TRBV19*02	TRBV19	TRBJ1-5*01	TRBJ1-5	TRBD1*01, TRBD2*02, TRBD2*01	TRBD1, TRBD2	12	17	23	68	4	44	48
1	1.06E-07	TGTGCCAGTAACAGGGTGGGCAGGAGCTCGGGGAGCCTTAGAGGTTTGCATGCGGGGGTGCACCTCCGTGCTCCTACGAGCAGTACTTC	CASNRVGRSSGSLRG~ACGGAPPCSYEQYF	TRBV19*01, TRBV19*03, TRBV19*02	TRBV19	TRBJ2-7*01	TRBJ2-7	TRBD2*01	TRBD2	9	51	57	70	41	12	53
1	1.06E-07	TGTGCCAGTAAGTATAGGGGGTATCAGCGAGCGGTGCCCTACTACGTTTTGGGAGGTAGAAAGCTGTCGGGAGTGGTGAGCAGTTCTTC	CASKYRGYQRAVPYY~FGR*KAVGSGEQFF	TRBV19*01, TRBV19*03, TRBV19*02	TRBV19	TRBJ2-1*01	TRBJ2-1	TRBD1*01, TRBD2*02	TRBD1, TRBD2	9	15	20	76	5	55	60
1	1.06E-07	TGTGCCAGCACTCCGGGACTGCTCATTGGTGCTAGTCCCTGTACTTCTGTGCCAGCAGTTTAAAGGACGGTGGAAACGCCATATATTTT	CASTPGLLIGASPCT~CASSLKDGGNAIYF	TRBV2*01, TRBV2*02, TRBV2*03	TRBV2	TRBJ1-3*01	TRBJ1-3	TRBD2*02, TRBD2*01	TRBD2	9	30	38	70	20	31	51
1	1.06E-07	TGTGCCAGCAGTGAGACGGGTTCGAGCACAGATACGCAGTATTTTGGCCCAGGCACCCGGCTCCGGTCACAGGGTCTGGCTACACCTTC	CASSETGSSTDTQYF~PRHPAPVTGSGYTF	TRBV2*01, TRBV2*02, TRBV2*03	TRBV2	TRBJ1-2*01	TRBJ1-2	TRBD1*01	TRBD1	13	68	73	76	54	2	56
1	1.06E-07	TGTGCCAGCAGCTTTGACAGGGATAAGGTTATGGCTACACCTTCGGTTCGGGGACCAGGTTAACCGTTGTAGGCTATGGCTACACCTTC	CASSFDRDKVMATPS~SGTRLTVVGYGYTF	TRBV7-3*05, TRBV7-3*01	TRBV7-3	TRBJ1-2*01	TRBJ1-2	TRBD1*01	TRBD1	13	15	21	73	1	51	52
1	1.06E-07	TGTGCCAGCAGCGTATTTATAAGGACAGGGTCCACAGTGTCCCTTTTAGAGTGGCTATATTCTTATGTGCTAACTATGGCTACACCTTC	CASSVFIRTGSTVSL~RVAIFLCANYGYTF	TRBV9*02, TRBV9*01	TRBV9	TRBJ1-2*01	TRBJ1-2	TRBD1*01	TRBD1	14	22	29	69	7	39	46
1	1.06E-07	TGTGCCATCAGTGACCAGTGCCCGTCCTGAAGACAGCAGCTTCTACATCTGCAGTGCTAGAGAAACATTGAACACTGAAGCTTTCTTT	CAISDQCPS*RQQLL~ICSARETLNTEAFF	TRBV10-3*01, TRBV10-3*02	TRBV10-3	TRBJ1-1*01	TRBJ1-1	TRBD1*01, TRBD2*02, TRBD2*01	TRBD1, TRBD2	13	31	35	68	17	32	49
1	1.06E-07	TGTGCCATCAGTGAGTCGGCCATCCTAGGGCTGTTTTTTGGAGAAGGCTCTAGGCTGACCGTGCTGGGCGGTCTATGGCTACACCTTC	CAISESAILGLFFGE~ALG*PCWAVYGYTF	TRBV10-3*01, TRBV10-3*02	TRBV10-3	TRBJ1-2*01	TRBJ1-2	TRBD1*01, TRBD2*02, TRBD2*01	TRBD1, TRBD2	16	65	68	72	48	3	51
1	1.06E-07	TGTGCCACCAGCAGAGATCCGTCACAGGGAAAAGTGGGTCCACAGTTCCAACGCGCACAGGGTCGGGGGGTACACTGAAGCTCTCTTT	CATSRDPSQGKVGPQ~SNAHRVGGYTEALF	TRBV15*02	TRBV15	TRBJ1-1*01	TRBJ1-1	TRBD2*01	TRBD2	11	63	69	71	51	1	52
1	1.06E-07	TGTGCCAGTAGTATAGGCAGGGCGGGGGGACTCAGCCGTGTATCTCTGTGCCAGCAGCCCAACAGGGGCCCCAGATACGCAGTATTTT	CASSIGRAGGLSRVS~CASSPTGAPDTQYF	TRBV19*01, TRBV19*02	TRBV19	TRBJ2-3*01	TRBJ2-3	TRBD2*01	TRBD2	15	21	28	71	5	42	47
1	1.06E-07	TGTGCCAGCAGTGAACTACAGGGTAGCAGATACGCAGTATTTTGGCCCAGGCACCCGGGACGTGGGCTATAATTCACCCCTCCACTTT	CASSELQGSRYAVFW~PGTRDVGYNSPLHF	TRBV25-1*01	TRBV25-1	TRBJ1-6*01	TRBJ1-6	TRBD1*01	TRBD1	14	17	22	66	2	43	45
1	1.06E-07	TGTGCCAGCAGCTTAAACGATCAGCCCCAGCATTTTGGTGATGGGACTGATCGTTTAAGCTGCTGGCACAGGGCGCCTCCTGACTTTC	CASSLNDQPQHFGDG~LIV*AAGTGRLLTF	TRBV7-9*01, TRBV7-9*04, TRBV7-9*02	TRBV7-9	TRBJ2-6*01	TRBJ2-6	TRBD1*01, TRBD2*02, TRBD2*01	TRBD1, TRBD2	14	67	72	77	52	4	56
1	1.06E-07	TGTGCCAGCAGCCCTGGAGCTTGGTGACTCTGCTGTGTATTTCTGTGCCAGCAGCCAAACTAGCGGGGGGCCCTACGAGCAGTACTTC	CASSPGAW*LCCVFL~ASSQTSGGPYEQYF	TRBV7-9*03, TRBV7-9*01, TRBV7-9*04, TRBV7-9*02	TRBV7-9	TRBJ2-7*01	TRBJ2-7	TRBD2*01	TRBD2	11	58	69	71	46	1	47
1	1.06E-07	TGTGCCAGCAAGAGGGACAGCTTTCTATCTCTGTGCCAGTAGTATAGCCGTAGACCGGGACAGGGTTAAATAGGGTGGCTACACCTTC	CASKRDSFLSLCQ*Y~AVDRDRVK*GGYTF	TRBV2*01, TRBV2*02, TRBV2*03	TRBV2	TRBJ1-2*01	TRBJ1-2	TRBD1*01	TRBD1	9	56	64	75	46	10	56
1	1.06E-07	TGTGCTGGGGCGCGGGCGCGGGCGGCTTGGGTCTGGTTTTTGCGGGGAGTCCCCGGGCTGTGCTCTGGGGCCAACGTCCTGACTTTC	CAGARARAAWVWFLRGVPGLCSGANVLTF	TRBV9*02, TRBV9*01, TRBV9*03	TRBV9	TRBJ2-6*01	TRBJ2-6	TRBD2*02, TRBD2*01	TRBD2	4	47	52	62	42	9	51
1	1.06E-07	TGTGCCATCAGTGAGTCCCTGGAGCTTGGTGACTCTGCTGTGTATTTCTGTGCCAGCAGAACGGGGCAGAGCTACGAGCAGTACTTC	CAISESLELGDSAVYFCASRTGQSYEQYF	TRBV10-3*01, TRBV10-3*02	TRBV10-3	TRBJ2-7*01	TRBJ2-7	TRBD1*01, TRBD2*01	TRBD1, TRBD2	16	62	66	71	45	4	49
1	1.06E-07	TGTGCCACCAGTGCCCATCCTGAAGACAGCAGCTTCTACATCTGCAGTGCTAGTCCCTCCGGGACAGGGGGATCACCCCTCCACTTT	CATSAHPEDSSFYICSASPSGTGGSPLHF	TRBV24-1*01	TRBV24-1	TRBJ1-6*02	TRBJ1-6	TRBD1*01	TRBD1	12	60	70	72	47	1	48
1	1.06E-07	TGTGCCACCAGTGCCCATCCTGAAGACAGCAGCTTCTACATCTGCAGTGCTAGCATTACAGTGGGGATTCTAAATGAGCAGTTCTTC	CATSAHPEDSSFYICSASITVGILNEQFF	TRBV24-1*01	TRBV24-1	TRBJ2-1*01	TRBJ2-1	TRBD1*01, TRBD2*02, TRBD2*01	TRBD1, TRBD2	12	24	28	72	11	43	54
1	1.06E-07	TGTGCCACCAGCAGAGAAGACAGCAGCTTCTACATCTGCAGTGCTAGAGATGGGGGGGCTCTGAGGCGCAATCAGCCCCAGCATTTT	CATSREDSSFYICSARDGGALRRNQPQHF	TRBV15*02	TRBV15	TRBJ1-5*01	TRBJ1-5	TRBD2*01	TRBD2	11	51	57	67	39	9	48
1	1.06E-07	TGTGCCAGCAGTCCAACGCGGGCGGCTTGGGTCTGGTTTTTGCGGGGAGTCCCCGGGCTGTGCTCTGGGGCCAACGTCCTGACTTTC	CASSPTRAAWVWFLRGVPGLCSGANVLTF	TRBV7-9*03, TRBV7-9*01, TRBV7-9*04, TRBV7-9*02	TRBV7-9	TRBJ2-6*01	TRBJ2-6	TRBD2*02, TRBD2*01	TRBD2	10	47	52	62	36	9	45
1	1.06E-07	TGTGCCAGCAGTGAAGGGGTCGGGACAGCTTTCTATCTCTGTGCCAGTAGTATTGGGGGGATGTACTGGAACACTGAAGCTTTCTTT	CASSEGVGTAFYLCASSIGGMYWNTEAFF	TRBV2*01, TRBV2*03	TRBV2	TRBJ1-1*01	TRBJ1-1	TRBD1*01	TRBD1	15	21	27	68	5	40	45
1	1.06E-07	TGTGCCAGCAGCTTTGACAGGGCCTCTGGAAACACCATATATTTTGGAGAGGGAAGTTGGCGCGCGAACACCGGGGAGCTGTTTTTT	CASSFDRASGNTIYFGEGSWRANTGELFF	TRBV9*02, TRBV9*01	TRBV9	TRBJ2-2*01	TRBJ2-2	TRBD1*01	TRBD1	11	15	21	64	3	42	45
1	1.06E-07	TGTGCCAGCAGCTTAGTTCGGGTGCCAAATGCTCCTACAATGAGCAGTTCTTCGGGCCAGGGACAAATGAATGAAAAACTGTTTTTT	CASSLVRVPNAPTMSSSSGQGQMNEKLFF	TRBV11-3*01	TRBV11-3	TRBJ1-4*01	TRBJ1-4	TRBD1*01	TRBD1	15	59	64	69	43	4	47
1	1.06E-07	TGTGCCAGCAGCTTAGTGGTATCTGTGCTCACAGCACCGGTTTTTGTCCTGGGCCTCCAGGCTGTGAGCACAGATACGCAGTATTTT	CASSLVVSVLTAPVFVLGLQAVSTDTQYF	TRBV7-9*01, TRBV7-9*02	TRBV7-9	TRBJ2-3*01	TRBJ2-3	TRBD1*01, TRBD2*02	TRBD1, TRBD2	15	44	48	66	28	17	45
1	1.06E-07	TGTGCCAGCAGCTTAGGGACTCAGCTTTGTATTTCTGTGCCAGCAGCGCGAGTCGGGAATCTCCCTGGTACAGATGAGCAGTTCTTC	CASSLGTQLCISVPAARVGNLPGTDEQFF	TRBV7-2*04, TRBV7-2*01	TRBV7-2	TRBJ2-1*01	TRBJ2-1	TRBD1*01, TRBD2*02, TRBD2*01	TRBD1, TRBD2	15	62	66	73	46	6	52
1	1.06E-07	TGTGCCAGCAGCTTAGAGGGACAGGGACAACCGTTCCAGCATTTTGGTGATGGGACTGATTGCCCCATCCAAGAGACCCAGTACTTC	CASSLEGQGQPFQHFGDGTDCPIQETQYF	TRBV7-9*01, TRBV7-9*02	TRBV7-9	TRBJ2-5*01	TRBJ2-5	TRBD1*01	TRBD1	15	17	25	68	1	42	43
1	1.06E-07	TGTGCCAGCAGCGTAGCAGGGGCCGGGGCCAACGTCCTGACTCTCGGGGCCGGCAGCAGGCTGACAGGAAACACTGAAGCTTTCTTT	CASSVAGAGANVLTLGAGSRLTGNTEAFF	TRBV9*02, TRBV9*01	TRBV9	TRBJ1-1*01	TRBJ1-1	TRBD1*01	TRBD1	15	62	67	69	46	1	47
1	1.06E-07	TGCGCCAGCAGTGAGTCGGCTGCTCCCTCCCAAACATCTGTGTACTTCTGTGCCAGCAGGGGGCATAGCAATCAGCCCCAGCATTTT	CASSESAAPSQTSVYFCASRGHSNQPQHF	TRBV10-2*01	TRBV10-2	TRBJ1-5*01	TRBJ1-5	TRBD1*01	TRBD1	16	56	63	65	39	1	40
1	1.06E-07	TGCGCCAGCAGCACGGGACCGGGGACGAGACTGCGCTCGGGTTTTTGTGCGGGGCTCGGGGGCCGTGACCAAGAGACCCAGTACTTC	CASSTGPGTRLRSGFCAGLGGRDQETQYF	TRBV10-1*02, TRBV10-1*01	TRBV10-1	TRBJ2-5*01	TRBJ2-5	TRBD1*01, TRBD2*01	TRBD1, TRBD2	10	57	62	67	46	4	50
1	1.06E-07	TGCAGTGCTACTGGACAGATGAACACTGAATCTTACTGCAGATGTAGAAGCTGCAGTGCTCCTCGGCCACTGGATGAGCAGTTCTTC	CSATGQMNTESYCRCRSCSAPRPLDEQFF	TRBV20-1*01, TRBV20-1*04, TRBV20-1*05, TRBV20-1*07	TRBV20-1	TRBJ2-1*01	TRBJ2-1	TRBD1*01	TRBD1	9	12	17	73	2	55	57
1	1.06E-07	TGCAGTGCTAGTAGCCCCCCACAGGGGGGCTACTAGCACTGCAGATGTAGAGTGGGGACAGGGGCTAATAATCAGCCCCAGCATTTT	CSASSPPQGGY*HCRCRVGTGANNQPQHF	TRBV20-1*01, TRBV20-1*04, TRBV20-1*05, TRBV20-1*07	TRBV20-1	TRBJ1-5*01	TRBJ1-5	TRBD1*01	TRBD1	11	54	63	69	42	5	47
1	1.06E-07	TGTGCCGTTCGCGGGCGCGGGCGGCTTGGGTCTGGTTTTTGCGGGGAGTCCCCGGGCTGTGCTCTGGGGCCAACGTCCTGACTTTC	CAVRGRGRLGSGFC~GVPGLCSGANVLTF	TRBV2*01, TRBV2*02, TRBV2*03	TRBV2	TRBJ2-6*01	TRBJ2-6	TRBD2*02, TRBD2*01	TRBD2	5	46	51	61	40	9	49
1	1.06E-07	TGTGCCACCAGCAGGTAGTGCGAGGAGATTCGGCAGCTTATTTCTGTGCCAGCTCATACTCTGGGACGAACACTGAAGCTTTCTTT	CATSR*CEEIRQLI~CASSYSGTNTEAFF	TRBV15*02	TRBV15	TRBJ1-1*01	TRBJ1-1	TRBD1*01, TRBD2*02, TRBD2*01	TRBD1, TRBD2	11	62	66	67	50	0	50
1	1.06E-07	TGTGCCACCAGGGTGGGCAGGAGCTCGGGGAGCCTTAGAGGTTTGCATGCGGGGGTGCACCTCCGTGCTCCTACGAGCAGTACTTC	CATRVGRSSGSLRG~ACGGAPPCSYEQYF	TRBV24-1*01	TRBV24-1	TRBJ2-7*01	TRBJ2-7	TRBD2*01	TRBD2	10	48	54	67	37	12	49
1	1.06E-07	TGTGCCAGTAGTAATCGCAGGAGCTCGGGGAGCCTTAGAGGTTTGCATGCGGGGGTGCACCTCCGTGCTCCTACGAGCAGTACTTC	CASSNRRSSGSLRG~ACGGAPPCSYEQYF	TRBV19*01, TRBV19*03, TRBV19*02	TRBV19	TRBJ2-7*01	TRBJ2-7	TRBD2*01	TRBD2	12	48	54	67	35	12	47
1	1.06E-07	TGTGCCAGCAGCCGGGACCTCCTGAAGACAGCAGCTTCTACATCTGCAGTGCTGGGAAGGGGGCAGCTAATGAAAAACTGTTTTTT	CASSRDLLKTAAST~CSAGKGAANEKLFF	TRBV9*02, TRBV9*01, TRBV9*03	TRBV9	TRBJ1-4*01	TRBJ1-4	TRBD1*01	TRBD1	11	57	63	66	45	2	47
1	1.06E-07	TGTGCCAGCAGCGTAGTATGCAGGGGCAATCAGCCCCAGCATTTTGGTGATGGGACTTGGGAGGGGCCCACTACGAGCAGTACTTC	CASSVVCRGNQPQH~W*WDLGGAHYEQYF	TRBV9*02, TRBV9*01	TRBV9	TRBJ2-7*01	TRBJ2-7	TRBD2*02	TRBD2	15	58	64	70	42	5	47
1	1.06E-07	TGCGCCAGCAGTGAGGGTGTGGGGACTCAGCCGTGTATCTCTGTGCCAGCAGCTTAATGGCTAGCCCATCCTACGAGCAGTACTTC	CASSEGVGTQPCIS~ASSLMASPSYEQYF	TRBV10-1*01	TRBV10-1	TRBJ2-7*01	TRBJ2-7	TRBD2*02, TRBD2*01	TRBD2	14	21	26	68	6	41	47
1	1.06E-07	TGCGCCAGCAGCACAGGGAAAAGTGGGTCCACAGTGTCCCTTTTAGAGTGGCTATATTCTTATGTGCTAACTATGGCTACACCTTC	CASSTGKSGSTVSL~RVAIFLCANYGYTF	TRBV5-1*01	TRBV5-1	TRBJ1-2*01	TRBJ1-2	TRBD1*01	TRBD1	11	12	17	66	0	48	48
1	1.06E-07	TGCAGTGCTAGAGGGGACCGGGGACGAGACTGCGCTCGGGTTTTTGTGCGGGGCTCGGGGGCCGTGACCAAGAGACCCAGTACTTC	CSARGDRGRDCARV~CAGLGGRDQETQYF	TRBV20-1*01, TRBV20-1*04, TRBV20-1*05, TRBV20-1*07	TRBV20-1	TRBJ2-5*01	TRBJ2-5	TRBD1*01, TRBD2*01	TRBD1, TRBD2	12	56	61	66	43	4	47
1	1.06E-07	TGCAGATCCGTCACAGGGAAAAGTGGGTCCACAGTGTCCCTTTTAGAGTGGCTATATTCTTATGTGCTAACTATGGCTACACCTTC	CRSVTGKSGSTVSL~RVAIFLCANYGYTF	TRBV29-1*01, TRBV29-1*03	TRBV29-1	TRBJ1-2*01	TRBJ1-2	TRBD1*01	TRBD1	4	12	17	66	7	48	55
1	1.06E-07	TGTGCCCCCTAGACGGCAGGAGCTCGGGGAGCCTTAGAGGTTTGCATGCGGGATTGCACCTCCGTGCTCCTACGAGCAGTACTTC	CAP*TAGARGALEV~ACGIAPPCSYEQYF	TRBV10-3*01, TRBV10-3*02	TRBV10-3	TRBJ2-7*01	TRBJ2-7	TRBD2*02	TRBD2	5	47	52	66	41	13	54
1	1.06E-07	TGTGCCATCAGGGCCCGACTAGCGGGACTCAGCCATGTATCGCTGTGCTAGCAGCTTGCAGATTAACACCGGGGAGCTGTTTTTT	CAIRARLAGLSHVS~CASSLQINTGELFF	TRBV10-3*01, TRBV10-3*02	TRBV10-3	TRBJ2-2*01	TRBJ2-2	TRBD2*02	TRBD2	10	16	26	64	5	37	42
1	1.06E-07	TGTGCCACCATTTGGGCAGGAGCTCGGGGAGCCTTAGAGGTTTGCATGCGGGGGTGCACCTCCGTGCTCCTACGAGCAGTACTTC	CATIWAGARGALEV~ACGGAPPCSYEQYF	TRBV24-1*01	TRBV24-1	TRBJ2-7*01	TRBJ2-7	TRBD2*01	TRBD2	9	47	53	66	37	12	49
1	1.06E-07	TGTGCCACCAGCAGAGATACGGCAGGCACTGAAGCTTTCTTTGTGTGCCACCAGCAGAGATACGGCAGGCACTGAAGCTTTCTTT	CATSRDTAGTEAFF~CATSRDTAGTEAFF	TRBV15*02	TRBV15	TRBJ1-1*01	TRBJ1-1	TRBD1*01	TRBD1	11	65	68	69	53	0	53
1	1.06E-07	TGTGCCAGCATCCCTTTCACAGTGACAATCAGCCCCACACTACCAACAACCAATTTAGCGGGCGAGCTCCTACGAGCAGTACTTC	CASIPFTVTISPTL~QQPI*RASSYEQYF	TRBV7-9*03, TRBV7-9*01, TRBV7-9*04, TRBV7-9*02, TRBV7-9*05	TRBV7-9	TRBJ2-7*01	TRBJ2-7	TRBD2*02, TRBD2*01	TRBD2	9	55	61	66	45	4	49
1	1.06E-07	TGTGCCAGCACGAAGAAAGGGGGCGTCGCAGGGCCAGTTTCTGTGCCGCGTCTCGGGGCTGTGAGCCAAAAACATTCAGTACTTC	CASTKKGGVAGPVS~CRVSGL*AKNIQYF	TRBV9*02, TRBV9*01, TRBV9*03	TRBV9	TRBJ2-4*01	TRBJ2-4	TRBD1*01	TRBD1	9	17	23	63	7	39	46
1	1.06E-07	TGTGCCAGCAGTCATTACGGGAGGGCCACAGATACGCAGTATCTGTCATCCCCGAATTAGCACTGCAGATGTAGAAGCTTTCTTT	CASSHYGRATDTQY~CHPRISTADVEAFF	TRBV2*01, TRBV2*02, TRBV2*03	TRBV2	TRBJ1-1*01	TRBJ1-1	TRBD2*02	TRBD2	11	17	24	73	5	48	53
1	1.06E-07	TGTGCCAGCAGTACCCTTAGCGGGGGGGGGCAATGAGCATTTGGCACCCGAACTAAGCTGCTGGCACAGGGGTGGCTACACCTTC	CASSTLSGGGQ*AF~APELSCWHRGGYTF	TRBV7-8*01, TRBV7-8*03	TRBV7-8	TRBJ1-2*01	TRBJ1-2	TRBD2*01	TRBD2	10	17	27	72	6	44	50
1	1.06E-07	TGTGCCAGCAGCCAGGTGGGAGCTCGGGGAGCCTTAGAGGTTTGCATGCGGGATTGCACCTCCGTGCTCCTACGAGCAGTACTTC	CASSQVGARGALEV~ACGIAPPCSYEQYF	TRBV7-2*04, TRBV7-2*01	TRBV7-2	TRBJ2-7*01	TRBJ2-7	TRBD2*02	TRBD2	11	47	52	66	35	13	48
1	1.06E-07	TGTGCCAACCGTACAACGGCATCTTGCCCCGACTCCTTCGGCTACAATGAGCAGTAAGACAGGGGGCAAGCAGCCCCAGCATTTT	CANRTTASCPDSFG~TMSSKTGGKQPQHF	TRBV10-3*01, TRBV10-3*02	TRBV10-3	TRBJ1-5*01	TRBJ1-5	TRBD1*01	TRBD1	6	57	64	65	50	0	50
1	1.06E-07	TGTGCCAAGACACAGGGAAAAGTGGGTCCACAGTGTCCCTTTTAGAGTGGCTATATTCTTATGTGCTAACTATGGCTACACCTTC	CAKTQGKVGPQCPF~RVAIFLCANYGYTF	TRBV25-1*01	TRBV25-1	TRBJ1-2*01	TRBJ1-2	TRBD1*01	TRBD1	6	11	16	65	4	48	52
1	1.06E-07	TGCGCCAGCATTCCCGACCGGTTGAGGGAAGCGGGGTTTGCGCCAGGGTCCCCAGGGCTGTGCGAACACCGGGGAGCTGTTTTTT	CASIPDRLREAGFA~QGPQGCANTGELFF	TRBV10-1*02, TRBV10-1*01	TRBV10-1	TRBJ2-2*01	TRBJ2-2	TRBD2*01	TRBD2	9	29	35	62	19	26	45
1	1.06E-07	TGCGCCAGCAGTCCCCACGAGCCCTGAAGACAGCAGCATATATCTCTGCAGCGTGACTAGCGGGAGAATGTACGAGCAGTACTTC	CASSPHEP*RQQHI~LCSVTSGRMYEQYF	TRBV10-1*02, TRBV10-1*01	TRBV10-1	TRBJ2-7*01	TRBJ2-7	TRBD2*02	TRBD2	11	54	65	70	42	4	46
1	1.06E-07	TGCGCCAGCAGTGAGCCACACTGGGACTCGGCCCTCTATCTCTGTGCCAGCAGGCCCTGAATCACCTCCCTACGAGCAGTACTTC	CASSEPHWDSALYL~VPAGPESPPYEQYF	TRBV10-2*01	TRBV10-2	TRBJ2-7*01	TRBJ2-7	TRBD2*02, TRBD2*01	TRBD2	14	22	27	68	7	40	47
1	1.06E-07	TGCGCCAGCAGCCCACGAGGCGGCTTGGGTCTGGTTTTTGCGGGGAGTCCCCGGGCTGTGCTCTGGGGCCAACGTCCTGACTTTC	CASSPRGGLGLVFA~GVPGLCSGANVLTF	TRBV5-1*01	TRBV5-1	TRBJ2-6*01	TRBJ2-6	TRBD2*02, TRBD2*01	TRBD2	11	45	50	60	33	9	42
1	1.06E-07	TGCGCCAGCAGCGGGGGGACTCAGCCGTGTATCTCTGTGCCAGCACCTTCCTGAGGCTAGCGGGGTGCAATACGAGCAGTACTTC	CASSGGTQPCISVP~HLPEASGVQYEQYF	TRBV5-1*01	TRBV5-1	TRBJ2-7*01	TRBJ2-7	TRBD2*01	TRBD2	11	56	64	70	44	5	49
1	1.06E-07	TGCAGTGCTAGAGGGCCGACTAGCGCGAGCTACAATGAGCAGTTCTTCGGGCCAGGGAAATTCTGGGGCCAACGTCCTGACTTTC	CSARGPTSASYNEQ~SSGQGNSGANVLTF	TRBV20-1*01, TRBV20-1*04, TRBV20-1*05, TRBV20-1*07	TRBV20-1	TRBJ2-6*01	TRBJ2-6	TRBD2*02, TRBD2*01	TRBD2	12	17	24	61	4	36	40
1	1.06E-07	TGCAGTGCCGAGCGGGAACCAGGGGGACGCAGCCATGTACCTGTGTGCCACCAGCAGGATTACAGGGTTGGCTGAAGCTTTCTTT	CSAEREPGGRSHVP~CATSRITGLAEAFF	TRBV20-1*06, TRBV20-1*03, TRBV20-1*01, TRBV20-1*04, TRBV20-1*05, TRBV20-1*02, TRBV20-1*07	TRBV20-1	TRBJ1-1*01	TRBJ1-1	TRBD1*01, TRBD2*02	TRBD1, TRBD2	7	19	25	71	11	45	56
1	1.06E-07	TGCAGTGCGAGGAGATTCGGCAGCTTATTTCTGTGCCAGCTCAACCACTGATATAAACCCCGCAGGGAATGAAAAACTGTTTTTT	CSARRFGSLFLCQL~TTDINPAGNEKLFF	TRBV20-1*06, TRBV20-1*03, TRBV20-1*01, TRBV20-1*04, TRBV20-1*05, TRBV20-1*02, TRBV20-1*07	TRBV20-1	TRBJ1-4*01	TRBJ1-4	TRBD2*01	TRBD2	7	57	62	67	49	4	53
1	1.06E-07	TGCAGCGTTGCCGGGACCGGGGACGAGACTGCGCTCGGGTTTTTGTGCGGGGCTCGGGGGCCGTGACCAAGAGACCCAGTACTTC	CSVAGTGDETALGF~CAGLGGRDQETQYF	TRBV29-1*01	TRBV29-1	TRBJ2-5*01	TRBJ2-5	TRBD1*01, TRBD2*01	TRBD1, TRBD2	9	55	60	65	45	4	49
1	1.06E-07	TGTGCCATCAGTTATGATACTTTCGGTGAAAAACTGTTTTTTGGCAGTGACCACTCACAGGGCTACCAAGAGACCCAGTACTTC	CAISYDTFGEKLFFGSDHSQGYQETQYF	TRBV10-3*01, TRBV10-3*02	TRBV10-3	TRBJ2-5*01	TRBJ2-5	TRBD1*01	TRBD1	11	56	61	64	44	2	46
1	1.06E-07	TGTGCCATCAGTGAGTCGAGGGGGACTCGGCCCTTTATCTTTGCGCCCCATAGGGGGGGCGCGGGCAATCAGCCCCAGCATTTT	CAISESRGTRPFIFAPHRGGAGNQPQHF	TRBV10-3*01, TRBV10-3*02	TRBV10-3	TRBJ1-5*01	TRBJ1-5	TRBD2*01	TRBD2	16	52	58	64	35	5	40
1	1.06E-07	TGTGCCATCAGTACGCAGGAGCTCGGGGAGCCTTAGAGGTTTGCATGCGGGATTGCACCTCCGTGCTCCTACGAGCAGTACTTC	CAISTQELGEP*RFACGIAPPCSYEQYF	TRBV10-3*01, TRBV10-3*02	TRBV10-3	TRBJ2-7*01	TRBJ2-7	TRBD2*02	TRBD2	11	46	51	65	34	13	47
1	1.06E-07	TGTGCCATCAAATTGGGGGACTCGGCCCTTTATCTTTGCGCCAGCAGCTTGGCTAGGGCAGGGGGCGCGTCTGGCTACACCTTC	CAIKLGDSALYLCASSLARAGGASGYTF	TRBV10-3*01, TRBV10-3*02	TRBV10-3	TRBJ1-2*01	TRBJ1-2	TRBD1*01	TRBD1	9	58	65	71	48	5	53
1	1.06E-07	TGTGCCACTGGACTCACAGGGGGCCGGTCCGGGGAGCTGTTTATCGCTGGTAGGGCAGGGGGCTACAATCAGCCCCAGCATTTT	CATGLTGGRSGELFIAGRAGGYNQPQHF	TRBV24-1*01	TRBV24-1	TRBJ1-5*01	TRBJ1-5	TRBD1*01	TRBD1	7	15	23	65	7	41	48
1	1.06E-07	TGTGCCACCCTCAAGGGGAGGGGGTGACAGCCCCAGCATTTTGGTGATGGGACTAGCGGGAGCTCCTACAATGAGCAGTTCTTC	CATLKGRG*QPQHFGDGTSGSSYNEQFF	TRBV24-1*01	TRBV24-1	TRBJ2-1*01	TRBJ2-1	TRBD2*02	TRBD2	8	48	61	62	39	0	39
1	1.06E-07	TGTGCCACCAGTGCCCATCCTGAAGACAGCAGCTTCTACATCTGCAGTGCTTGGGACGGCGTTGGCAATCAGCCCCAGCATTTT	CATSAHPEDSSFYICSAWDGVGNQPQHF	TRBV24-1*01	TRBV24-1	TRBJ1-5*01	TRBJ1-5	TRBD1*01, TRBD2*02, TRBD2*01	TRBD1, TRBD2	12	52	56	64	39	7	46
1	1.06E-07	TGTGCCACCAGTGCCCATCCTGAAGACAGCAGCTTCTACATCTGCAGTGCTAGAGGGGACTCGGGGATCTACGAGCAGTACTTC	CATSAHPEDSSFYICSARGDSGIYEQYF	TRBV24-1*01	TRBV24-1	TRBJ2-7*01	TRBJ2-7	TRBD2*02, TRBD2*01	TRBD2	12	55	60	68	42	7	49
1	1.06E-07	TGTGCCACCAGTGATTTGCGGTCCACAAAGCTGGAGGACTCAGCCATGTACTTCTGTGCCAGCAGTCTGAAGGAGCAGTTCTTC	CATSDLRSTKLEDSAMYFCASSLKEQFF	TRBV24-1*01	TRBV24-1	TRBJ2-1*01	TRBJ2-1	TRBD2*02, TRBD2*01	TRBD2	17	35	39	72	17	32	49
1	1.06E-07	TGTGCCACCAGCAGAGATTCGGCAGCTTATTTCTGTGCCAGCTCACCACAGTTAACTACAGGGGTGAACACTGAAGCTTTCTTT	CATSRDSAAYFCASSPQLTTGVNTEAFF	TRBV15*02	TRBV15	TRBJ1-1*01	TRBJ1-1	TRBD1*01	TRBD1	11	57	63	64	45	0	45
1	1.06E-07	TGTGCCAGTAGTATGTCGGCCCTCGGGGAGCCTTAGAGGTTTGCATGCGGGGGTGCACCTCCGTGCTCCTACGAGCAGTACTTC	CASSMSALGEP*RFACGGAPPCSYEQYF	TRBV19*01, TRBV19*02	TRBV19	TRBJ2-7*01	TRBJ2-7	TRBD2*01	TRBD2	13	46	52	65	32	12	44
1	1.06E-07	TGTGCCAGCAGCTTTTTACAGAACCCGACAGCTTTCTATCTCTGTGCCAGTAGTCCTCCCGCAGACTACTATGGCTACACCTTC	CASSFLQNPTAFYLCASSPPADYYGYTF	TRBV7-8*01, TRBV7-8*03	TRBV7-8	TRBJ1-2*01	TRBJ1-2	TRBD2*02	TRBD2	13	54	61	67	40	5	45
1	1.06E-07	TGTGCCAGCAGCTTCTACATCTGCAGTGCTGAAAACTTGGGACTAGCGGGGGTAGGGAGAGGAGGTTACAATGAGCAGTTCTTC	CASSFYICSAENLGLAGVGRGGYNEQFF	TRBV9*02, TRBV9*01, TRBV9*03	TRBV9	TRBJ2-1*01	TRBJ2-1	TRBD2*01	TRBD2	11	38	51	66	26	14	40
1	1.06E-07	TGCGCCAGCAGCTTGCAGGAGGACTCGGCCCTGTATCTCTGCGCCAGCAGCCAAGAGGGGGCCGGGCTCGGGGAGCTGTTTTTT	CASSLQEDSALYLCASSQEGAGLGELFF	TRBV5-1*01	TRBV5-1	TRBJ2-2*01	TRBJ2-2	TRBD1*01	TRBD1	14	55	61	68	40	6	46
1	1.06E-07	TGCGCCAGCAGCGTCGGACCATTAAATGAAAAACTGTTTTTTGGCAGTGGAACCCAGCTCTCTGGGGCCAACGTCCTGACTTTC	CASSVGPLNEKLFFGSGTQLSGANVLTF	TRBV5-1*01	TRBV5-1	TRBJ2-6*01	TRBJ2-6	TRBD1*01, TRBD2*02, TRBD2*01	TRBD1, TRBD2	11	15	18	59	3	40	43
1	1.06E-07	TGCAGTGCGAGAGGGGAGCGGGGGGACTCAGCTTTGTATTTCTGTGCCAGCAGCCCCACGGACAGAGCCTACGAGCAGTACTTC	CSARGERGDSALYFCASSPTDRAYEQYF	TRBV20-1*01, TRBV20-1*04, TRBV20-1*05, TRBV20-1*07	TRBV20-1	TRBJ2-7*01	TRBJ2-7	TRBD2*01	TRBD2	12	16	24	67	3	42	45
1	1.06E-07	TGCAGCGCCCAGGGGGCGCAGGAGGACTCGGCCATGTATCTCTGTGCCAGCAGCTTAGGGGATACCACCTCCGAGCAGTACTTC	CSAQGAQEDSAMYLCASSLGDTTSEQYF	TRBV20-1*06, TRBV20-1*03, TRBV20-1*01, TRBV20-1*04, TRBV20-1*05, TRBV20-1*02, TRBV20-1*07	TRBV20-1	TRBJ2-7*01	TRBJ2-7	TRBD1*01	TRBD1	4	9	16	67	4	50	54
1	1.06E-07	TGTGCCGGGGAGACCGGGACTAGGTGCTACGAGCAGTACTCGTGAAGAGGGCTGCTGGCACAGATAATTCACCCCTCCACTTT	CAGETGTRCYEQYS~KRAAGTDNSPLHF	TRBV7-8*01, TRBV7-8*03	TRBV7-8	TRBJ1-6*01	TRBJ1-6	TRBD2*02, TRBD2*01	TRBD2	5	15	22	63	9	40	49
1	1.06E-07	TGTGCCATCATTCCTGTGTCCACAGGGTGGGCAATGAGCAGTTCTTCGGGCCAGGGACACGGCTCACCGGGGAGCTGTTTTTT	CAIIPVSTGWAMSS~FGPGTRLTGELFF	TRBV10-3*01, TRBV10-3*02	TRBV10-3	TRBJ2-2*01	TRBJ2-2	TRBD1*01	TRBD1	9	53	58	64	43	5	48
1	1.06E-07	TGTGCCACCTGGAGCAGGGGGACTCGGCCATGTATCTCTGTGCCAGCAGCTTAGTTTCCAGGACGGTTCCGAGGCTGTTCTTC	CATWSRGTRPCISV~SSLVSRTVPRLFF	TRBV24-1*01	TRBV24-1	TRBJ2-1*01	TRBJ2-1	TRBD1*01	TRBD1	8	14	20	76	5	55	60
1	1.06E-07	TGTGCCACCAGTGATTCTGGGACTCAGCTGTGTACTTCTGTGCCAGCAGTTTAGCAACAGGAGTGAACACTGAAGCTTTCTTT	CATSDSGTQLCTSV~SSLATGVNTEAFF	TRBV24-1*01	TRBV24-1	TRBJ1-1*01	TRBJ1-1	TRBD2*02, TRBD2*01	TRBD2	15	18	23	63	2	39	41
1	1.06E-07	TGTGCCAGTACCCAATGGGCCAGGAGCAATCAGCCCCCGCTCCCTGGCACAGAAGTGTTGGAGAGACCGGGGAGCTGTTTTTT	CASTQWARSNQPPL~WHRSVGETGELFF	TRBV19*01, TRBV19*03, TRBV19*02	TRBV19	TRBJ2-2*01	TRBJ2-2	TRBD2*01	TRBD2	9	33	40	65	23	24	47
1	1.06E-07	TGTGCCAGTAGTGACAGGAGCTCGGGGAGCCTTAGAGGTTTGCATGCGGGATTGCACCTCCGTGCTCCTACGAGCAGTACTTC	CASSDRSSGSLRGL~CGIAPPCSYEQYF	TRBV19*01, TRBV19*03, TRBV19*02	TRBV19	TRBJ2-7*01	TRBJ2-7	TRBD1*01, TRBD2*02	TRBD1, TRBD2	11	12	17	64	0	46	46
1	1.06E-07	TGTGCCAGCACCTTCCTGAAGACAGCAGCTTCTACATCTGCAGTGCTAGAGATGTAAGTCGGAGCTCCTACGAGCAGTACTTC	CASTFLKTAASTSA~ARDVSRSSYEQYF	TRBV7-3*05, TRBV7-3*01	TRBV7-3	TRBJ2-7*01	TRBJ2-7	TRBD1*01, TRBD2*02, TRBD2*01	TRBD1, TRBD2	13	20	24	64	6	39	45
1	1.06E-07	TGTGCCAGCAGCTTGGAGGCTAGCCGACAGCTTTCTATCTCTGTGCCAGTAGTCACACCGTCTCGCTGGATACGCAGTATTTT	CASSLEASRQLSIS~ASSHTVSLDTQYF	TRBV5-6*01	TRBV5-6	TRBJ2-3*01	TRBJ2-3	TRBD1*01, TRBD2*02, TRBD2*01	TRBD1, TRBD2	15	25	29	68	9	38	47
1	1.06E-07	TGTGCCAGCAGCTCCCCGGGCCAGGACTACTCCGAACACTGAAGCTTTCTTTGGACGATTTAGGGAGTTATGGCTACACCTTC	CASSSPGQDYSEH*~LSLDDLGSYGYTF	TRBV7-3*05, TRBV7-3*01	TRBV7-3	TRBJ1-2*01	TRBJ1-2	TRBD2*02, TRBD2*01	TRBD2	12	23	28	68	10	39	49
1	1.06E-07	TGTGCCAGCAGCTGTGCTCAGCAGAGACTGGGGGGTTTTGAAGTGGCCCTGGGAGGCTGTGCTCTGGAAACACCATATATTTT	CASSCAQQRLGGFE~GPGRLCSGNTIYF	TRBV7-9*01, TRBV7-9*04, TRBV7-9*02	TRBV7-9	TRBJ1-3*01	TRBJ1-3	TRBD2*02, TRBD2*01	TRBD2	12	50	55	61	37	5	42
1	1.06E-07	TGTGCCAGCAGCCCACCCTAGCGGACCACAGATACGCAGTATTTTGGCCCAGGCACCCGGCTGACTACTATGGCTACACCTTC	CASSPP*RTTDTQY~WPRHPADYYGYTF	TRBV7-2*04, TRBV7-2*01	TRBV7-2	TRBJ1-2*01	TRBJ1-2	TRBD2*02, TRBD2*01	TRBD2	11	17	23	66	5	42	47
1	1.06E-07	TGTGCCAGCAGCCGCCAGACTAGCGGGCCCTGTATCTCTGCGCCAGCAGCCTCCAGCTACTTAGCACAGATACGCAGTATTTT	CASSRQTSGPCISA~SSLQLLSTDTQYF	TRBV7-6*01, TRBV7-6*02	TRBV7-6	TRBJ2-3*01	TRBJ2-3	TRBD2*02, TRBD2*01	TRBD2	11	17	26	62	5	35	40
1	1.06E-07	TGTGCCAGCAGCCGAGGGGGTATGGAGGGCTACACCTTCGGTTCGGGACCAGGTTAACCGTTGTAGGCTATGGCTACACCTTC	CASSRGGMEGYTFG~GTRLTVVGYGYTF	TRBV7-3*05, TRBV7-3*01	TRBV7-3	TRBJ1-2*01	TRBJ1-2	TRBD1*01, TRBD2*02	TRBD1, TRBD2	11	14	19	67	2	47	49
1	1.06E-07	TGTGCCAGCAGCCAAGATACGGTAGGCAGGATAGCAATCAGCCCCAGCATTTTGGTGATGGGGCGAGAGGCATTCAGTACTTC	CASSQDTVGRIAIS~QHFGDGARGIQYF	TRBV14*01	TRBV14	TRBJ2-4*01	TRBJ2-4	TRBD1*01	TRBD1	16	59	63	70	42	6	48
1	1.06E-07	TGTGCCAGCAGCGTAGATGGACAGGGGGCCTAGCTCCTACGAGCAGTACCCATCCGGTTACTAGCACAGATACGCAGTATTTT	CASSVDGQGA*LLR~STHPVTSTDTQYF	TRBV9*02, TRBV9*01	TRBV9	TRBJ2-3*01	TRBJ2-3	TRBD1*01	TRBD1	15	18	28	62	2	33	35
1	1.06E-07	TGTGCCAGGGTGGGCAGGAGCTCGGGGAGCCTTAGAGGTTTGCATGCGGGATTGCACCTTCGTGCTCCTACGAGCAGTACTTC	CARVGRSSGSLRGL~CGIAPSCSYEQYF	TRBV19*01, TRBV19*03, TRBV19*02	TRBV19	TRBJ2-7*01	TRBJ2-7	TRBD2*02	TRBD2	7	45	50	64	37	13	50
1	1.06E-07	TGTGCCAGGGTGGGCAGGAGCTCGGGGAGCCTTAGAGGTTTGCATGCGGGATTGCACCTCCGTGCTCCTACGAGCAGTACTTC	CARVGRSSGSLRGL~CGIAPPCSYEQYF	TRBV19*01, TRBV19*03, TRBV19*02	TRBV19	TRBJ2-7*01	TRBJ2-7	TRBD2*02	TRBD2	7	45	50	64	37	13	50
1	1.06E-07	TGTGCCAAGTTCGTCTCCTTTCGTATCATAGAGCCTAAGGGAGACCCAGTACTTCTTTTTGGAGCCAAGAGACCCAGTACTTC	CAKFVSFRIIEPKG~PSTSFWSQETQYF	TRBV24-1*01	TRBV24-1	TRBJ2-5*01	TRBJ2-5	TRBD2*02	TRBD2	6	38	42	64	31	21	52
1	1.06E-07	TGCGCCAGTGCCCATCCTGAAGACAGCAGCTTCTACATCTGCAGTAAGATTCAGGGACTAGCGGCTCCTACGAGCAGTACTTC	CASAHPEDSSFYIC~*DSGTSGSYEQYF	TRBV5-1*01, TRBV5-1*02	TRBV5-1	TRBJ2-7*01	TRBJ2-7	TRBD2*02, TRBD2*01	TRBD2	7	53	63	64	45	0	45
1	1.06E-07	TGCGCCAGCAGCTTGGCCAGGGACGGGGGGACTACTGGCACAGAGATAGAAAGCGGGGAGCGTACCAAGAGACCCAGTACTTC	CASSLARDGGTTGT~DRKRGAYQETQYF	TRBV5-1*01	TRBV5-1	TRBJ2-5*01	TRBJ2-5	TRBD2*02, TRBD2*01	TRBD2	15	27	33	63	11	29	40
1	1.06E-07	TGCGCCAGCAGCCCAGGACCGTGAGCTCCTACAATGAGCAGTTCTTCGGGCCAGGGACACGGCTCACCGGGGAGCTGTTTTTT	CASSPGP*APTMSS~FGPGTRLTGELFF	TRBV10-2*01	TRBV10-2	TRBJ2-2*01	TRBJ2-2	TRBD1*01	TRBD1	10	53	58	64	42	5	47
1	1.06E-07	TGCAGTGCTCCACCCCAGGGCGCTGGGGCCAACGTCCGGCTGCTGGCACAGAAGTACACAGATATAATGAAAAACTGGTTTTT	CSAPPQGAGANVRL~GTEVHRYNEKLVF	TRBV20-1*06, TRBV20-1*03, TRBV20-1*01, TRBV20-1*04, TRBV20-1*05, TRBV20-1*02, TRBV20-1*07	TRBV20-1	TRBJ1-4*01	TRBJ1-4	TRBD1*01	TRBD1	8	24	28	64	15	35	50
1	1.06E-07	TGCAGCCAAGGGGGCAGGAGCTCGGGGAGCCTTAGAGGTTTGCATGCGGGATTGCACCTCCGTGCTCCTACGAGCAGTACTTC	CSQGGRSSGSLRGL~CGIAPPCSYEQYF	TRBV29-1*01, TRBV29-1*03	TRBV29-1	TRBJ2-7*01	TRBJ2-7	TRBD1*01	TRBD1	5	8	14	64	2	49	51
1	1.06E-07	TGCAGCGCACACAGCAGGAGGACTCCGCCGTGTATCTCTGTGCCAGCAGCCGGCGGGAGGCGAGCTCCTACGAGCAGTACTTC	CSAHSRRTPPCISV~SSRREASSYEQYF	TRBV20-1*06, TRBV20-1*03, TRBV20-1*01, TRBV20-1*04, TRBV20-1*05, TRBV20-1*02, TRBV20-1*07	TRBV20-1	TRBJ2-7*01	TRBJ2-7	TRBD2*02	TRBD2	4	52	59	64	47	4	51
1	1.06E-07	TGTGCCCATCCTGAAGACAGCAGCTTCTACATCTGCAGTGCTAGAGTTCGGAGCAGGGTGGGGTAACACTGAAGCTTTCTTT	CAHPEDSSFYICSA~EFGAGWGNTEAFF	TRBV10-3*01, TRBV10-3*02	TRBV10-3	TRBJ1-1*01	TRBJ1-1	TRBD1*01, TRBD2*02, TRBD2*01	TRBD1, TRBD2	5	53	57	64	47	6	53
1	1.06E-07	TGTGCCATCAGTGACCCGCACGACAGCGGGAACTACAATGAGCAGTTCTTCGGGCCAGGGAATCAATCAGCCCCAGCATTTT	CAISDPHDSGNYNE~SSSGQGINQPQHF	TRBV10-3*01, TRBV10-3*02	TRBV10-3	TRBJ1-5*01	TRBJ1-5	TRBD2*02	TRBD2	13	24	30	63	10	32	42
1	1.06E-07	TGTGCCACCCCAACGCACTCGAGGGAAGCGGGGTTTGCGCCAGGGTCCCCAGGGCTGTGCGAACACCGGGGAGCTGTTTTTT	CATPTHSREAGFAP~GPQGCANTGELFF	TRBV24-1*01	TRBV24-1	TRBJ2-2*01	TRBJ2-2	TRBD2*01	TRBD2	8	26	32	59	17	26	43
1	1.06E-07	TGTGCCAGTACCCTGGGAGGGTACCCAGATACGCAGTATTTTGGCCCAGGCACCCGGGACAGGGGACTATGGCTACACCTTC	CASTLGGYPDTQYF~AQAPGTGDYGYTF	TRBV19*01, TRBV19*03, TRBV19*02	TRBV19	TRBJ1-2*01	TRBJ1-2	TRBD1*01	TRBD1	9	55	64	65	45	0	45
1	1.06E-07	TGTGCCAGTAGTCCCGTTAGCGGGAGCCCTCTTCCTACAATGAGCAGTTCTTCGGGCCAGGGACACCTACGAGCAGTACTTC	CASSPVSGSPLPTM~AVLRARDTYEQYF	TRBV19*01, TRBV19*03, TRBV19*02	TRBV19	TRBJ2-7*01	TRBJ2-7	TRBD2*02	TRBD2	11	17	25	65	5	39	44
1	1.06E-07	TGTGCCAGTAGTATAGTTCCGATTTTCGACGGGACTATACTACTGGACAGGGGGCCACGAGGAGTATCAGCCCCAGCATTTT	CASSIVPIFDGTIL~WTGGHEEYQPQHF	TRBV19*01, TRBV19*02	TRBV19	TRBJ1-5*01	TRBJ1-5	TRBD1*01	TRBD1	15	44	54	65	28	10	38
1	1.06E-07	TGTGCCAGCAGTGCCCGGCCCGAAGTACTGCTCGTCAGTACCTCCCGCTAGAGATTTTTCGGGGTCTCAGCCCCAGCATTTT	CASSARPEVLLVST~PARDFSGSQPQHF	TRBV12-4*01, TRBV12-4*02, TRBV12-3*01	TRBV12-4, TRBV12-3	TRBJ1-5*01	TRBJ1-5	TRBD2*02	TRBD2	11	40	50	66	28	15	43
1	1.06E-07	TGTGCCAGCAGCTGGGCGAATGGCTACACCTTCGGTTCGGGGACTCTCCGGCATCTCGTCTAGCAATCAGCCCCAGCATTTT	CASSWANGYTFGSG~LSGISSSNQPQHF	TRBV7-2*04, TRBV7-2*01	TRBV7-2	TRBJ1-5*01	TRBJ1-5	TRBD2*02, TRBD2*01	TRBD2	12	39	44	60	26	15	41
1	1.06E-07	TGTGCCAGCAGCCTTGGGACCTCCCAGGGACTCAGCTGTGTACTTCTGTGCCAGCAGTTTAAACAGGGAGACCCAGTACTTC	CASSLGTSQGLSCV~FCASSLNRETQYF	TRBV7-8*01, TRBV7-8*03, TRBV7-8*02	TRBV7-8	TRBJ2-5*01	TRBJ2-5	TRBD2*02, TRBD2*01	TRBD2	12	26	31	67	13	35	48
1	1.06E-07	TGCGCCAGCAGCCCTATGGACAGCCAGTTCTACGAGCAGTACTTCGGGCCGGTTGTGGGGTTTGGACACTGAAGCTTTCTTT	CASSPMDSQFYEQY~SGRLWGLDTEAFF	TRBV5-1*01	TRBV5-1	TRBJ1-1*01	TRBJ1-1	TRBD1*01	TRBD1	11	17	22	65	5	42	47
1	1.06E-07	TGCAGTGCTAGAGGGGGGAACAGCCCCAGAGCCCCCCCATCTCTAGCACTGCAGATGTAGAAGCACAGATACGCAGTATTTT	CSARGGNSPRAPPS~*HCRCRSTDTQYF	TRBV20-1*01, TRBV20-1*04, TRBV20-1*05, TRBV20-1*07	TRBV20-1	TRBJ2-3*01	TRBJ2-3	TRBD2*01	TRBD2	12	31	37	61	18	23	41
1	1.06E-07	TGCAGTGCTAGAGGGGACTCGGGGATCTACGAGCAGTACTTCGGGCCGGGCACCAAGGGGGCCTCACTATGGCTACACCTTC	CSARGDSGIYEQYF~GRAPRGPHYGYTF	TRBV20-1*01, TRBV20-1*04, TRBV20-1*05, TRBV20-1*07	TRBV20-1	TRBJ1-2*01	TRBJ1-2	TRBD1*01	TRBD1	12	55	61	65	42	3	45
1	1.06E-07	TGCAGTGCCAATGACAGGGGAAGGATTTCAGCCCACAATTGGCTGGCACAGAAGGGACAGGCAGTCCTACGAGCAGTACTTC	CSANDRGRISAHNW~WHRRDRQSYEQYF	TRBV20-1*01, TRBV20-1*04, TRBV20-1*05, TRBV20-1*07	TRBV20-1	TRBJ2-7*01	TRBJ2-7	TRBD1*01	TRBD1	7	53	60	64	45	3	48
1	1.06E-07	TGCAGCGTTGACCCTAGTGGCGGCGGAAACATTCAGTACTTCGGCGCCGGGACCCGGCTCGAACACCGGGGAGCTGTTTTTT	CSVDPSGGGNIQYF~APGPGSNTGELFF	TRBV29-1*01	TRBV29-1	TRBJ2-2*01	TRBJ2-2	TRBD1*01, TRBD2*02, TRBD2*01	TRBD1, TRBD2	10	48	52	59	37	6	43
1	1.06E-07	TGCAGCGTTGAAGATTGACTGCCAGACATCTGTGTACTTCTGTGCCAGCAGTTACGGGCAGGGGGGCGAAAAACTGTTTTTT	CSVED*LPDICVLL~ASSYGQGGEKLFF	TRBV29-1*01	TRBV29-1	TRBJ1-4*01	TRBJ1-4	TRBD1*01	TRBD1	13	58	64	67	44	2	46
1	1.06E-07	TGTGCCATCGGGGAAGGGCCCTATGGCTACACCTTCGGTTCGGGGACCAGGTTAACTAGCGGGGTATACGAGCAGTACTTC	CAIGEGPYGYTFGSGTRLTSGVYEQYF	TRBV10-3*01, TRBV10-3*02	TRBV10-3	TRBJ2-7*01	TRBJ2-7	TRBD2*01	TRBD2	8	54	63	66	45	2	47
1	1.06E-07	TGTGCCATCAGCCGGACAGGGGGCGAGGGAAACATTCAGTACTTCGGCGCCGGGACAGGGCTGGCAGATACGCAGTATTTT	CAISRTGGEGNIQYFGAGTGLADTQYF	TRBV10-3*01, TRBV10-3*02	TRBV10-3	TRBJ2-3*01	TRBJ2-3	TRBD1*01	TRBD1	10	13	23	64	2	40	42
1	1.06E-07	TGTGCCATCAAGTTCCGGGTTTTAATTCACCCCTCCACTTTGGGAATGGGACCAGGCGGCAGCACAGATACGCAGTATTTT	CAIKFRVLIHPSTLGMGPGGSTDTQYF	TRBV10-3*01, TRBV10-3*02	TRBV10-3	TRBJ2-3*01	TRBJ2-3	TRBD2*02	TRBD2	9	30	35	60	20	24	44
1	1.06E-07	TGTGCCACCAGCAGAGATTTGAGAGTCCCCACCTTCGGTTCGGGGACCAGGTTAACCGTTGTAGGCTATGGCTACACCTTC	CATSRDLRVPTFGSGTRLTVVGYGYTF	TRBV15*02	TRBV15	TRBJ1-2*01	TRBJ1-2	TRBD2*02, TRBD2*01	TRBD2	11	23	28	65	11	36	47
1	1.06E-07	TGTGCCACCAGCAGAGATTCGGCAGCTTATTTCTGTGCCAGCTCACTTCACGTGGGTCAGGGAGTGCCTGAAGCTTTCTTT	CATSRDSAAYFCASSLHVGQGVPEAFF	TRBV15*02	TRBV15	TRBJ1-1*01	TRBJ1-1	TRBD1*01, TRBD2*02	TRBD1, TRBD2	11	57	61	67	45	5	50
1	1.06E-07	TGTGCCACCAGCAGAGATTCGGCAGCTTATTTCTGTGCCAGCTCACCCCGGGAACAGAAAATGAACACTGAAGCTTTCTTT	CATSRDSAAYFCASSPREQKMNTEAFF	TRBV15*02	TRBV15	TRBJ1-1*01	TRBJ1-1	TRBD2*02, TRBD2*01	TRBD2	11	48	52	61	36	8	44
1	1.06E-07	TGTGCCAGTGCCCATCCTGAAGACAGCAGCTTCTACATCTGCAGTGCTAGTGGAACCGGGACAGGACATGGCTACACCTTC	CASAHPEDSSFYICSASGTGTGHGYTF	TRBV19*01, TRBV19*03, TRBV19*02	TRBV19	TRBJ1-2*01	TRBJ1-2	TRBD1*01	TRBD1	8	57	64	67	48	2	50
1	1.06E-07	TGTGCCAGTACGGACGGAGGCTATGGCTACACCTTCCAAGCTGCTGGCGCAAAGATAAAGGGCCGAGTCCCCCAGCATTTT	CASTDGGYGYTFQAAGAKIKGRVPQHF	TRBV19*01, TRBV19*03, TRBV19*02	TRBV19	TRBJ1-5*01	TRBJ1-5	TRBD2*02	TRBD2	9	15	19	69	5	49	54
1	1.06E-07	TGTGCCAGCTCCCAGACATCTGTGTACTTCTGTGCCATCAGTGAGACTAGCGGGGGGGCCGGCTCCGGGGAGCTGTTTTTT	CASSQTSVYFCAISETSGGAGSGELFF	TRBV11-2*03	TRBV11-2	TRBJ2-2*01	TRBJ2-2	TRBD2*01	TRBD2	8	44	57	64	35	6	41
1	1.06E-07	TGTGCCAGCAGTGTTTCGGGGTCCCAGCAGAGACTCCTACAATGAGCAGTTCTTCGGGCCAGGGACTATGGCTACACCTTC	CASSVSGSQQRLLQ*AVLRARDYGYTF	TRBV2*01, TRBV2*02, TRBV2*03	TRBV2	TRBJ1-2*01	TRBJ1-2	TRBD1*01, TRBD2*02, TRBD2*01	TRBD1, TRBD2	12	59	63	64	46	0	46
1	1.06E-07	TGTGCCAGCAGCTCCGACCCAGGGGCGCCGTACAATGAGCAGTTCTTCGGGCCAGGGACAGGGAGCGAAAAACTGTTTTTT	CASSSDPGAPYNEQFFGPGTGSEKLFF	TRBV7-3*05, TRBV7-3*01	TRBV7-3	TRBJ1-4*01	TRBJ1-4	TRBD1*01	TRBD1	12	54	62	66	41	3	44
1	1.06E-07	TGTGCCAGCAGCGCGATAACCGGGGAGCCTTAGAGGTTTGCATGCGGGGGTGCACCTCCGTGCTCCTACGAGCAGTACTTC	CASSAITGEP*RFACGGAPPCSYEQYF	TRBV7-9*03, TRBV7-9*07, TRBV11-2*01, TRBV5-4*01, TRBV5-5*01, TRBV5-6*01, TRBV5-8*01, TRBV7-4*01, TRBV7-6*01, TRBV7-7*01, TRBV7-9*01, TRBV7-8*01, TRBV7-3*05, TRBV7-9*04, TRBV7-9*02, TRBV7-8*03, TRBV7-2*04, TRBV11-1*01, TRBV11-3*03, TRBV5-4*03, TRBV11-3*01, TRBV4-2*01, TRBV7-7*02, TRBV5-5*02, TRBV5-4*02, TRBV11-2*03, TRBV11-3*02, TRBV5-5*03, TRBV5-8*02, TRBV5-4*04, TRBV7-6*02, TRBV7-3*01, TRBV7-8*0…	TRBV7-9, TRBV11-2, TRBV5-4, TRBV5-5, TRBV5-6, TRBV5-8, TRBV7-4, TRBV7-6, TRBV7-7, TRBV7-8, TRBV7-3, TRBV7-2, TRBV11-1, TRBV11-3, TRBV4-2, TRBV7-1	TRBJ2-7*01	TRBJ2-7	TRBD2*01	TRBD2	11	43	49	62	31	12	43
1	1.06E-07	TGTGCCAGCAGCGGATCCGGGACAGGGGGCCCTCGGTACCGCTTGATATGGCTACACCTTCGGTTCGGGGACCAGTACTTC	CASSGSGTGGPRYRLIWLHLRFGDQYF	TRBV9*02, TRBV9*01	TRBV9	TRBJ2-5*01	TRBJ2-5	TRBD1*01	TRBD1	12	18	29	71	5	41	46
1	1.06E-07	TGCGCCAGCTTGGGTGGGGCTGACTACATCTGCAGTGCTAGAGATGCTCTAGCGGGGTCTCACCAAGAGACCCAGTACTTC	CASLGGADYICSARDALAGSHQETQYF	TRBV10-2*01	TRBV10-2	TRBJ2-5*01	TRBJ2-5	TRBD2*01	TRBD2	8	48	56	61	39	4	43
1	1.06E-07	TGCGCCAGCACCAACCAGACATCTATGTACCTCTGTGCCAGCAGTTTTACTGACCTGATTAGCTCCTACGAGCAGTACTTC	CASTNQTSMYLCASSFTDLISSYEQYF	TRBV5-1*01	TRBV5-1	TRBJ2-7*01	TRBJ2-7	TRBD1*01, TRBD2*02	TRBD1, TRBD2	9	17	20	62	7	41	48
1	1.06E-07	TGCGCCAGCACCAACCAGACATCTATGTACCTCTGTGCCAGCAGTTTAACGCCCGGAAGTCCCTTTGGAGGCTACACCTTC	CASTNQTSMYLCASSLTPGSPFGGYTF	TRBV5-1*01	TRBV5-1	TRBJ1-2*01	TRBJ1-2	TRBD2*02, TRBD2*01	TRBD2	9	57	62	69	47	6	53
1	1.06E-07	TGCGCCAGCAGTGCCAGGGGGGACGCAGCCATGTACCTGTGTGCCACCAGCAGAGATACGGCAGGCACTGAAGCTTTCTTT	CASSARGDAAMYLCATSRDTAGTEAFF	TRBV10-1*02, TRBV10-1*01	TRBV10-1	TRBJ1-1*01	TRBJ1-1	TRBD1*01	TRBD1	12	14	20	65	1	44	45
1	1.06E-07	TGCGCCAGCAGCTTTAGGACAGGGGCGCACCCGCCCTATGGCTACACCTTCGGTTCGGGGACCTACAATGAGCAGTTCTTC	CASSFRTGAHPPYGYTFGSGTYNEQFF	TRBV5-1*01	TRBV5-1	TRBJ2-1*01	TRBJ2-1	TRBD1*01	TRBD1	13	16	24	61	2	36	38
1	1.06E-07	TGCGCCAGCAGCTTGGTACTGGGCCGCGGCAATGAGCAGTTCCTCGGGCCAGGGGGCTCTGGGGCCAACGTCCTGACTTTC	CASSLVLGRGNEQFLGPGGSGANVLTF	TRBV5-1*01	TRBV5-1	TRBJ2-6*01	TRBJ2-6	TRBD1*01	TRBD1	15	49	55	56	33	0	33
1	1.06E-07	TGCGCCAGCAGCTTACCGTTGACTAGCGGGAAGTACAATGAGCAGTTCTTCGGGCCAGGGACAGGGGACGGCTACACCTTC	CASSLPLTSGKYNEQFFGPGTGDGYTF	TRBV5-1*01	TRBV5-1	TRBJ1-2*01	TRBJ1-2	TRBD2*02	TRBD2	13	20	30	69	6	38	44
1	1.06E-07	TGCGCCAGCAGCCTGGGGCCTAGCGGCCAAGAGTATTTCGGCCCAGGCACCCGGCTGACAGGGGGCAATGGCTACACCTTC	CASSLGPSGQEYFGPGTRLTGGNGYTF	TRBV5-1*01	TRBV5-1	TRBJ1-2*01	TRBJ1-2	TRBD1*01	TRBD1	15	56	65	67	40	1	41
1	1.06E-07	TGCAGTGCTAGAGGGGACTCGGCCCTGTATCTCTGTGCCAGCAGCTTGGGACTAGCGGCCTTCTCCTACGAGCAGTACTTC	CSARGDSALYLCASSLGLAAFSYEQYF	TRBV20-1*01, TRBV20-1*04, TRBV20-1*05, TRBV20-1*07	TRBV20-1	TRBJ2-7*01	TRBJ2-7	TRBD2*02, TRBD2*01	TRBD2	12	47	57	62	34	4	38
1	1.06E-07	TGCAGTGCCCTCAGAACCCAGGGACTCAGCTGTGTACTTCTGTGCCAGCAGTTTTCCCAGGGGGCGTACGAGCAGTACTTC	CSALRTQGLSCVLLCQQFSQGAYEQYF	TRBV20-1*06, TRBV20-1*03, TRBV20-1*01, TRBV20-1*04, TRBV20-1*05, TRBV20-1*02, TRBV20-1*07	TRBV20-1	TRBJ2-7*01	TRBJ2-7	TRBD1*01	TRBD1	7	57	64	66	49	1	50
1	1.06E-07	TGCAGTGCCGAAGGCGGACAGGGGGTTACTGAAGCTTTCTTTGGACAAGGCACCAGACTCACAGCCTACGAGCAGTACTTC	CSAEGGQGVTEAFFGQGTRLTAYEQYF	TRBV20-1*06, TRBV20-1*03, TRBV20-1*01, TRBV20-1*04, TRBV20-1*05, TRBV20-1*02, TRBV20-1*07	TRBV20-1	TRBJ2-7*01	TRBJ2-7	TRBD1*01	TRBD1	7	15	24	64	7	39	46
1	1.06E-07	TGCAGCGTTGAGCCCAGCTCCCAGACATCTGTGTACTTCTGTGCCATCAGGGACAGGGGGAAGAACACTGAAGCTTTCTTT	CSVEPSSQTSVYFCAIRDRGKNTEAFF	TRBV29-1*01	TRBV29-1	TRBJ1-1*01	TRBJ1-1	TRBD1*01	TRBD1	10	49	59	62	38	2	40
1	1.06E-07	TGCAGCGTTGAGGGCCTGGGGGACGCAGCCATGTACCTGTGTGCCACCAGCAGAGATACGGCAGGCACTGAAGCTTTCTTT	CSVEGLGDAAMYLCATSRDTAGTEAFF	TRBV29-1*01	TRBV29-1	TRBJ1-1*01	TRBJ1-1	TRBD1*01, TRBD2*02, TRBD2*01	TRBD1, TRBD2	10	19	23	65	8	41	49
1	1.06E-07	TGTGCCATCACCAGCGGGAGGGCCGATGGCAATGAGCAGTTCTTCGGGCCAGGGTTTGTCCGGGTCAGCCCCAGCATTTT	CAITSGRADGNEQ~LRARVCPGQPQHF	TRBV10-3*01, TRBV10-3*02	TRBV10-3	TRBJ1-5*01	TRBJ1-5	TRBD2*02	TRBD2	9	12	21	64	2	42	44
1	1.06E-07	TGTGCCATCAGTGAGCAGGGCAATCAGCCCCAGCATTTTGGTGATGGGACTCGACTCCGGTGAACACTGAAGCTTTCTTT	CAISEQGNQPQHF~*WDSTPVNTEAFF	TRBV10-3*01, TRBV10-3*02	TRBV10-3	TRBJ1-1*01	TRBJ1-1	TRBD2*02, TRBD2*01	TRBD2	14	45	50	60	30	9	39
1	1.06E-07	TGTGCCACCAGTGATTTCGAGGGAAGCGGGGTTTACGCCAGGGTCCCCAGGGCTGTGCGAACACCGGGGAGCTGTTTTTT	CATSDFEGSGVYA~GPQGCANTGELFF	TRBV24-1*01	TRBV24-1	TRBJ2-2*01	TRBJ2-2	TRBD2*01	TRBD2	16	24	30	57	7	26	33
1	1.06E-07	TGTGCCACCAGTGATTTGCAACCAGCTACAATGAGCAGTTCGATCCCGGGAGCCGGAGGGGTACAGATACGCAGTATTTT	CATSDLQPATMSS~DPGSRRGTDTQYF	TRBV24-1*01	TRBV24-1	TRBJ2-3*01	TRBJ2-3	TRBD2*02	TRBD2	17	54	59	62	36	2	38
1	1.06E-07	TGTGCCACCAGTGATCCGTCGACTAGCGGGGTTTGCGCCAGGGTCCCCAGGGCTGTGCGAACACCGGGGAGCTGTTTTTT	CATSDPSTSGVCA~GPQGCANTGELFF	TRBV24-1*01	TRBV24-1	TRBJ2-2*01	TRBJ2-2	TRBD2*01	TRBD2	14	20	30	57	5	26	31
1	1.06E-07	TGTGCCACCAGGCCTGGGGGACGCAGCCATGTACCTGTGTGCCAGCAACCCTTCGCATTTATAATTCACCCCTCCACTTT	CATRPGGRSHVPV~PATLRIYNSPLHF	TRBV24-1*01	TRBV24-1	TRBJ1-6*02	TRBJ1-6	TRBD1*01, TRBD2*02, TRBD2*01	TRBD1, TRBD2	10	17	21	59	6	37	43
1	1.06E-07	TGTGCCAGTAGTGGCCCGGGGGGGGGCAATCAGCCCCAGCATTTTGGTGATGGGACTCGACTAATGAAAAACTGTTTTTT	CASSGPGGGNQPQ~FW*WDSTNEKLFF	TRBV19*01, TRBV19*03, TRBV19*02	TRBV19	TRBJ1-4*01	TRBJ1-4	TRBD2*01	TRBD2	11	16	23	59	4	35	39
1	1.06E-07	TGTGCCAGCAGCTTATTTGCTCGGGAGGGCCTTCATGAGCAGTTCTTCGGGCCAGGGACAGTGGTGAAAAACTGTTTTTT	CASSLFAREGLHE~VLRARDSGEKLFF	TRBV7-3*01	TRBV7-3	TRBJ1-4*01	TRBJ1-4	TRBD2*02	TRBD2	14	21	28	64	6	35	41
1	1.06E-07	TGTGCCAGCAGCTTATGGCCCCGGGGTGTCGTCACTGAAGCTTTCTTTGGACAGGGCCTACTAACTATGGCTACACCTTC	CASSLWPRGVVTE~FLWTGPTNYGYTF	TRBV7-2*04, TRBV7-2*01	TRBV7-2	TRBJ1-2*01	TRBJ1-2	TRBD1*01	TRBD1	14	48	55	60	33	4	37
1	1.06E-07	TGTGCCAGCAGCTTAGTTTCTAGCTGGAGGACTCAGCCATGTACTTCTGTGCCAGCAAGAAGAGCACGGCGCAGTTCTTC	CASSLVSSWRTQP~YFCASKKSTAQFF	TRBV7-2*04, TRBV7-2*01	TRBV7-2	TRBJ2-1*01	TRBJ2-1	TRBD2*02, TRBD2*01	TRBD2	15	28	32	70	12	37	49
1	1.06E-07	TGTGCCAGCAGCCCCCCAGGGACAGGGTCCCTCGAGCAGTACTTCGGGCCGGGACAGCCTTCAATCAGCCCCAGCATTTT	CASSPPGTGSLEQ~LRAGTAFNQPQHF	TRBV9*02, TRBV9*01, TRBV9*03	TRBV9	TRBJ1-5*01	TRBJ1-5	TRBD1*01	TRBD1	11	18	26	61	6	34	40
1	1.06E-07	TGTGCCAGCAGCCCCCAAGGGACTAGCGGGGTTTGCGCCAGGGTCCCCAGGGCTGTGCGAACACCGGGGAGCTGTTTTTT	CASSPQGTSGVCA~GPQGCANTGELFF	TRBV7-9*03, TRBV7-9*01, TRBV7-9*04, TRBV7-9*02	TRBV7-9	TRBJ2-2*01	TRBJ2-2	TRBD2*01	TRBD2	11	18	30	57	6	26	32
1	1.06E-07	TGTGCCAGCAGCGCGCTTAGCGGGCAGCACCGGTTTTTGTCCTGGGCCTCCAGGCTGTGAGCACAGATACGCAGTATTTT	CASSALSGQHRFL~LGLQAVSTDTQYF	TRBV7-2*04, TRBV7-2*01	TRBV7-2	TRBJ2-3*01	TRBJ2-3	TRBD2*02, TRBD2*01	TRBD2	11	17	23	59	5	35	40
1	1.06E-07	TGTGCCAGCAGCGGACGGGGGACTCAGCTGTGTACTTCTGTGCCAGCAGTTCTTTGAATGGCGGAGATACGCAGTATTTT	CASSGRGTQLCTS~ASSSLNGGDTQYF	TRBV7-2*04, TRBV7-2*01	TRBV7-2	TRBJ2-3*01	TRBJ2-3	TRBD2*02, TRBD2*01	TRBD2	11	18	23	64	6	40	46
1	1.06E-07	TGTGCCAGCAGCGATACTAGCGGGCTCTCCCCCGGGCAGTTCTTCGGGCCAGGGTTTGTCCGGGTCAGCCCCAGCATTTT	CASSDTSGLSPGQ~LRARVCPGQPQHF	TRBV7-6*01, TRBV7-6*02	TRBV7-6	TRBJ1-5*01	TRBJ1-5	TRBD2*02, TRBD2*01	TRBD2	11	15	23	64	3	40	43
1	1.06E-07	TGTGCCAGCAGCAAACTTCAGGGGGACCTGTGGCTACACCTTCGGTTCGGGGAGCGAGGAACACCGGGGAGCTGTTTTTT	CASSKLQGDLWLH~SVRGARNTGELFF	TRBV19*01, TRBV19*03, TRBV19*02	TRBV19	TRBJ2-2*01	TRBJ2-2	TRBD1*01	TRBD1	11	18	24	58	6	33	39
1	1.06E-07	TGTGCCAGCAGGACCGGGACAAGCTCCTACAATGAGCAGTTCTTCGGGCCAGGGACACGGGAAACTATGGCTACACCTTC	CASRTGTSSYNEQ~LRARDTGNYGYTF	TRBV7-2*04, TRBV7-2*01	TRBV7-2	TRBJ1-2*01	TRBJ1-2	TRBD1*01	TRBD1	10	51	56	62	40	5	45
1	1.06E-07	TGCAGTGCTGGGTCAGGGGGGGGCTACACCTTCGGTTCGGGGACCAGGTTAACCGTTGTAGGTAAGAGACCCAGTACTTC	CSAGSGGGYTFGS~DQVNRCR*ETQYF	TRBV20-1*06, TRBV20-1*03, TRBV20-1*01, TRBV20-1*04, TRBV20-1*05, TRBV20-1*02, TRBV20-1*07	TRBV20-1	TRBJ2-5*01	TRBJ2-5	TRBD1*01, TRBD2*01	TRBD1, TRBD2	8	13	19	63	4	43	47
1	1.06E-07	TGCAGTGCTAGCCGGACAGGGATCAATCGGCGAAACGAGCAGTACTTCGGGCCGGGCCTCGGGATTCACCCCTCCACTTT	CSASRTGINRRNE~VLRAGPRDSPLHF	TRBV20-1*06, TRBV20-1*03, TRBV20-1*01, TRBV20-1*04, TRBV20-1*05, TRBV20-1*02, TRBV20-1*07	TRBV20-1	TRBJ1-6*01	TRBJ1-6	TRBD1*01	TRBD1	10	13	20	63	2	42	44
1	1.06E-07	TGCAGTGCTAGAGGGGACTAGGGGAGCCTTAGAGGTTTGCATGCGGGATTGCACCTCCGTGCTCCTACGAGCAGTACTTC	CSARGD*GSLRGL~CGIAPPCSYEQYF	TRBV20-1*01, TRBV20-1*04, TRBV20-1*05, TRBV20-1*07	TRBV20-1	TRBJ2-7*01	TRBJ2-7	TRBD2*02, TRBD2*01	TRBD2	12	13	20	61	0	40	40
1	1.06E-07	TGCAGCGTTCGGCAGGGGGACTCAGCTGTGTATCTCTGTGCCAGCAGCCCCCTTTTGGCACGAATCAGCCCCAGCATTTT	CSVRQGDSAVYLC~QQPPFGTNQPQHF	TRBV29-1*01, TRBV29-1*03	TRBV29-1	TRBJ1-5*01	TRBJ1-5	TRBD1*01	TRBD1	8	12	18	62	3	43	46
1	1.06E-07	TGCAGCGTTGAAGTGGACTCAGCCGTGTATCTCTGTGCCAGCAGCTCAACCGAGCTGAGATGAACACTGAAGCTTTCTTT	CSVEVDSAVYLCA~QLNRAEMNTEAFF	TRBV29-1*01	TRBV29-1	TRBJ1-1*01	TRBJ1-1	TRBD2*02, TRBD2*01	TRBD2	12	14	18	60	1	41	42
1	1.06E-07	TGCAGCGGGCGCGGGCGGCTTGGGTCTGGTTTTTGCGGGGAGTCCCCGGGCTGTGCTCTGGGGCCAACGTCCTGACTTTC	CSGRGRLGSGFCG~VPGLCSGANVLTF	TRBV29-1*03	TRBV29-1	TRBJ2-6*01	TRBJ2-6	TRBD2*02, TRBD2*01	TRBD2	6	40	45	55	33	9	42
1	1.06E-07	TGTGCCATCAGTGTTGGATCCCTAGAGAATGAGCAGTTCTTCGGGCCAGGGACACAGGACTAATGAAAAACTGTTTTTT	CAISVGSLENEQF~SGQGHRTNEKLFF	TRBV10-3*01, TRBV10-3*02	TRBV10-3	TRBJ1-4*01	TRBJ1-4	TRBD1*01	TRBD1	12	48	53	58	35	4	39
1	1.06E-07	TGTGCCACCAGTTTAAACACTCAATTAGCCCCAGCATTTTGGTGATGGGACTAGTTGGAGTCATTCACCCCTCCACTTT	CATSLNTQLAPAF~GDGTSWSHSPLHF	TRBV24-1*01	TRBV24-1	TRBJ1-6*02	TRBJ1-6	TRBD2*02, TRBD2*01	TRBD2	11	46	53	62	34	8	42
1	1.06E-07	TGTGCCACCAGTGGGGGGGGACGCAGCCATGTACCTGTGTGCCACCAGCAGAGATACGGCAGGCACTGAAGCTTTCTTT	CATSGGGRSHVPV~ATSRDTAGTEAFF	TRBV24-1*01	TRBV24-1	TRBJ1-1*01	TRBJ1-1	TRBD2*01	TRBD2	12	13	19	63	0	43	43
1	1.06E-07	TGTGCCACCAGTGATCCGACAGGGGGCGGATACAATGAGCAGTTCTCGTCTAGCGGGAGGTACTGACGAGCAGTACTTC	CATSDPTGGGYNE~SSRLAGGTDEQYF	TRBV24-1*01	TRBV24-1	TRBJ2-7*01	TRBJ2-7	TRBD2*02	TRBD2	14	49	59	65	34	5	39
1	1.06E-07	TGTGCCACCAGTGAGCCCTGAAGACAGCAGCATATATCTCTGCAGCGCGGGATAGGGGGCGCGAGAGACCCAGTACTTC	CATSEP*RQQHIS~CSAG*GARETQYF	TRBV24-1*01	TRBV24-1	TRBJ2-5*01	TRBJ2-5	TRBD1*01	TRBD1	13	53	59	63	39	3	42
1	1.06E-07	TGTGCCAGTAGTATCGACAGAACCCCTTTACAATGAGCAGTTCTTCGGGCCAGGGGTGATAGGACAGCCCCAGCATTTT	CASSIDRTPLQ*A~FFGPGVIGQPQHF	TRBV19*01, TRBV19*02	TRBV19	TRBJ1-5*01	TRBJ1-5	TRBD1*01	TRBD1	13	50	55	64	36	8	44
1	1.06E-07	TGTGCCAGTAGTACCAAACAGGGGGCGGGGGCCCTTGGCAATCAGCCCCCTGTTTGGTACTAATGAAAAACTGTTTTTT	CASSTKQGAGALG~ISPLFGTNEKLFF	TRBV19*01, TRBV19*03, TRBV19*02	TRBV19	TRBJ1-4*01	TRBJ1-4	TRBD1*01	TRBD1	12	17	25	58	4	32	36
1	1.06E-07	TGTGCCAGTAGGGTGACAGGGAACACTGAAGCTTTCTTTGGACTAGCGGGGGGGATTTCTGTCCTACGAGCAGTACTTC	CASRVTGNTEAFF~D*RGGFLSYEQYF	TRBV19*01, TRBV19*03, TRBV19*02	TRBV19	TRBJ2-7*01	TRBJ2-7	TRBD2*01	TRBD2	10	39	53	61	28	7	35
1	1.06E-07	TGTGCCAGCAGTGCTAGCGGGGGACTCGGCCCTGTATCTCTGTGCCAGCAGCTCGACAGGGGCCTACGAGCAGTACTTC	CASSASGGLGPVS~CASSSTGAYEQYF	TRBV2*01, TRBV2*02, TRBV2*03	TRBV2	TRBJ2-7*01	TRBJ2-7	TRBD2*01	TRBD2	12	13	22	62	0	39	39
1	1.06E-07	TGTGCCAGCAGTGAATGGGACAGGAATCAGCCCCAGCATTTTGGTGATGGGACTCGACTCTAACTATGGCTACACCTTC	CASSEWDRNQPQH~LVMGLDSNYGYTF	TRBV2*01, TRBV2*03	TRBV2	TRBJ1-2*01	TRBJ1-2	TRBD1*01	TRBD1	14	16	23	59	1	35	36
1	1.06E-07	TGTGCCAGCAGCTTTGCGGGCCTAGCGGGGTTTGCGCCAGGGTCCCCAGGGCTGTGCGAACACCGGGGAGCTGTTTTTT	CASSFAGLAGFAP~GPQGCANTGELFF	TRBV7-6*01	TRBV7-6	TRBJ2-2*01	TRBJ2-2	TRBD2*01	TRBD2	13	21	29	56	7	26	33
1	1.06E-07	TGTGCCAGCAGCTTATTTATTGGGCTGATTGCTACACAGTGGGGTGAGCCCTCCTCTCATGAACACTGAAGCTTTCTTT	CASSLFIGLIATQ~GVSPPLMNTEAFF	TRBV7-9*01, TRBV7-9*04, TRBV7-9*02	TRBV7-9	TRBJ1-1*01	TRBJ1-1	TRBD2*02	TRBD2	14	48	53	59	33	5	38
1	1.06E-07	TGTGCCAGCAGCTTAGGCCGGGACTGGGGGGTTTTGAAGTGGCCCTGGGAGGCTGTGCTCTGGAAACACCATATATTTT	CASSLGRDWGVLK~GPGRLCSGNTIYF	TRBV7-8*01	TRBV7-8	TRBJ1-3*01	TRBJ1-3	TRBD2*02, TRBD2*01	TRBD2	15	46	51	57	30	5	35
1	1.06E-07	TGTGCCAGCAGCTTAGGCATCTCCGCGGAACCCCAGCATTTTGGTGATGGGACTCGACAAGAATGAAAAACTGTTTTTT	CASSLGISAEPQH~LVMGLDKNEKLFF	TRBV7-9*01, TRBV7-9*02	TRBV7-9	TRBJ1-4*01	TRBJ1-4	TRBD2*02, TRBD2*01	TRBD2	15	48	53	61	32	7	39
1	1.06E-07	TGTGCCAGCAGCTTAGATCCTAAAAAATAGCGGGAGTTAATGGCTTCCGAGAACTACAACTAATGAAAAACTGTTTTTT	CASSLDPKK*REL~WLPRTTTNEKLFF	TRBV7-2*04, TRBV7-2*01	TRBV7-2	TRBJ1-4*01	TRBJ1-4	TRBD2*02	TRBD2	15	27	35	56	11	20	31
1	1.06E-07	TGTGCCAGCAGCTTAATGCGGGGGGCAGACATCTGTGTACTTCTGTGCCAGCAGCACGACCTCTTGGGAGCAGTACTTC	CASSLMRGADICV~FCASSTTSWEQYF	TRBV7-2*04, TRBV7-2*01	TRBV7-2	TRBJ2-7*01	TRBJ2-7	TRBD2*01	TRBD2	14	17	24	67	2	42	44
1	1.06E-07	TGTGCCAGCAGCTCTTTCCCGGGACAGTGTCCCTTTTAGAGTGGCTATATTCTTATGTGCTAACTATGGCTACACCTTC	CASSSFPGQCPF*~VAIFLCANYGYTF	TRBV7-2*04, TRBV7-2*01	TRBV7-2	TRBJ1-2*01	TRBJ1-2	TRBD1*01	TRBD1	12	20	26	59	7	32	39
1	1.06E-07	TGTGCCAGCAGCTCGGACATACCTATGAGAAACACTGAAGCTTTCTTTGGACAAGGCTGGGAATCAGCCCCAGCATTTT	CASSSDIPMRNTE~LSLDKAGNQPQHF	TRBV7-8*01, TRBV7-8*03	TRBV7-8	TRBJ1-5*01	TRBJ1-5	TRBD1*01	TRBD1	12	48	52	61	35	8	43
1	1.06E-07	TGTGCCAGCAGCCTACAGGGGGAAGCGGGGTTTGCGCCAGGGTCCTCAGGGCTGTGCGAACACCGGGGAGCTGTTTTTT	CASSLQGEAGFAP~GPQGCANTGELFF	TRBV6-4*02, TRBV6-6*02, TRBV6-6*05, TRBV6-5*01, TRBV6-6*01, TRBV6-3*01, TRBV6-6*03, TRBV6-2*01, TRBV6-1*01, TRBV6-4*01, TRBV6-6*04	TRBV6-4, TRBV6-6, TRBV6-5, TRBV6-3, TRBV6-2, TRBV6-1	TRBJ2-2*01	TRBJ2-2	TRBD1*01	TRBD1	11	14	21	56	2	34	36
1	1.06E-07	TGTGCCAGCAGCCGGGGACTCGGCCCTGTATCTCTGTGCCAGCAGCTACAGACAGGATAGCAATCAGCCCCAGCATTTT	CASSRGLGPVSLC~SSYRQDSNQPQHF	TRBV16*03, TRBV16*01, TRBV16*02	TRBV16	TRBJ1-5*01	TRBJ1-5	TRBD1*01, TRBD2*02, TRBD2*01	TRBD1, TRBD2	12	50	55	57	37	1	38
1	1.06E-07	TGTGCCAGCAGCCAAGGGACGCCCTCGGACGCATCTCCTATAATTCACCCCTACAGGAACGAACACTGAAGCTTTCTTT	CASSQGTPSDASP~*FTPTGTNTEAFF	TRBV7-3*05, TRBV7-3*01	TRBV7-3	TRBJ1-1*01	TRBJ1-1	TRBD1*01, TRBD2*02, TRBD2*01	TRBD1, TRBD2	11	52	56	60	40	3	43
1	1.06E-07	TGTGCCAGCAGATCAAAGGGACAGGGGGTATCTTTGCGCCAGCAGCCCTATGGACAGCCAGTTCTACGAGCAGTACTTC	CASRSKGQGVSLR~SSPMDSQFYEQYF	TRBV11-1*01	TRBV11-1	TRBJ2-7*01	TRBJ2-7	TRBD1*01	TRBD1	10	17	27	63	6	35	41
1	1.06E-07	TGCAGTGCTCCAAAAGTGGGTCCACAGTGTCCCTTTTAGAGTGGCTATATTCTTATGTGCTAACTATGGCTACACCTTC	CSAPKVGPQCPF*~VAIFLCANYGYTF	TRBV20-1*06, TRBV20-1*03, TRBV20-1*01, TRBV20-1*04, TRBV20-1*05, TRBV20-1*02, TRBV20-1*07	TRBV20-1	TRBJ1-2*01	TRBJ1-2	TRBD1*01	TRBD1	8	27	32	59	18	26	44
1	1.06E-07	TGCAGTGCTAGGACAACGGCCGGGACAGGGGGCAATCAGCCCCAGCAGCCCGACCGTTAACCGAGTGGGCTACACCTTC	CSARTTAGTGGNQ~PSSPTVNRVGYTF	TRBV20-1*06, TRBV20-1*03, TRBV20-1*01, TRBV20-1*04, TRBV20-1*05, TRBV20-1*02, TRBV20-1*07	TRBV20-1	TRBJ1-2*01	TRBJ1-2	TRBD1*01	TRBD1	10	21	32	67	10	34	44
1	1.06E-07	TGCAGTGCTAGAGCGGGGTCGGCCGGGTATCCCTGTGCCAGCGTAAGGACGCCAAAAAGTTGACGAGACCCAGTACTTC	CSARAGSAGYPCA~A*GRQKVDETQYF	TRBV20-1*01, TRBV20-1*04, TRBV20-1*05, TRBV20-1*07	TRBV20-1	TRBJ2-5*01	TRBJ2-5	TRBD1*01	TRBD1	12	30	35	64	17	28	45
1	1.06E-07	TGCAGTGCTAGAGCGGATAGGAACACTGAAGCTGCTGGCACAGAGATACAGGGACGGTACTAACTATGGCTACACCTTC	CSARADRNTEAAG~QRYRDGTNYGYTF	TRBV20-1*01, TRBV20-1*04, TRBV20-1*05, TRBV20-1*07	TRBV20-1	TRBJ1-2*01	TRBJ1-2	TRBD1*01	TRBD1	12	47	52	59	34	6	40
1	1.06E-07	TGCAGTGCACCGGACAGGGGCTTCAGCCCCAGCATTTTGGTGATGGGACTCGAGCTCTGGGGCCAACGTCCTGACTTTC	CSAPDRGFSPSIL~*WDSSSGANVLTF	TRBV20-1*06, TRBV20-1*03, TRBV20-1*01, TRBV20-1*04, TRBV20-1*05, TRBV20-1*02, TRBV20-1*07	TRBV20-1	TRBJ2-6*01	TRBJ2-6	TRBD1*01	TRBD1	7	11	19	54	3	34	37
1	1.06E-07	TGCAGCGTTGAAGTAGGTCCTAGCGACTTTTACAATGAGCAGTTCTTCGGGCCAGGGACAGTCGAGCGGCTACACCTTC	CSVEVGPSDFYNE~SSSGQGQSSGYTF	TRBV29-1*01	TRBV29-1	TRBJ1-2*01	TRBJ1-2	TRBD1*01	TRBD1	12	54	60	67	41	6	47
1	1.06E-07	TGTGCTAGTCTCTCGGGGATCCAAAGAGACCCTGTCCTGCATCGCTGGCACAGAAGTTATGGGGGCCGCTACACCTTC	CASLSGIQRDPVLHRWHRSYGGRYTF	TRBV7-7*01, TRBV7-7*02	TRBV7-7	TRBJ1-2*01	TRBJ1-2	TRBD1*01	TRBD1	4	29	36	67	24	30	54
1	1.06E-07	TGTGCCCACCCTGAAGACAGCAGCTTCTACATCTGCAGTGCTAAGGGACTAGCGGGAATGGTCGACGAGCAGTACTTC	CAHPEDSSFYICSAKGLAGMVDEQYF	TRBV7-3*05, TRBV7-3*01	TRBV7-3	TRBJ2-7*01	TRBJ2-7	TRBD2*02	TRBD2	5	44	56	64	38	7	45
1	1.06E-07	TGTGCCATCCCCAACCAGACAGCTCTTTACTTCTGTGCCACCAGTGTCCAGGACAGGGAACGGAATGAGCAGTTCTTC	CAIPNQTALYFCATSVQDRERNEQFF	TRBV11-2*03	TRBV11-2	TRBJ2-1*01	TRBJ2-1	TRBD1*01	TRBD1	6	50	57	63	43	5	48
1	1.06E-07	TGTGCCATCAAGTTCCGGGTTTTAATTCACCCCTCCACTTTGGGAATGGGCAGCTCTGGGGCCAACGTCCTGACTTTC	CAIKFRVLIHPSTLGMGSSGANVLTF	TRBV10-3*01, TRBV10-3*02	TRBV10-3	TRBJ2-6*01	TRBJ2-6	TRBD2*02	TRBD2	9	30	35	53	20	17	37
1	1.06E-07	TGTGCCACCGCGTCGGACAGGGTTAATTCTGGAAACACCATATATTCTGGAGAGGGAAGTTTTTACGAGCAGTACTTC	CATASDRVNSGNTIYSGEGSFYEQYF	TRBV2*01, TRBV2*02, TRBV2*03	TRBV2	TRBJ2-7*01	TRBJ2-7	TRBD1*01	TRBD1	6	14	21	63	7	41	48
1	1.06E-07	TGTGCCACCGACCGGCCGCTGTATCTCTGTGCCAGCAGCCTCCTGTTGGGGGGGAGCTCCTACAATGAGCAGTTCTTC	CATDRPLYLCASSLLLGGSSYNEQFF	TRBV24-1*01	TRBV24-1	TRBJ2-1*01	TRBJ2-1	TRBD2*01	TRBD2	8	47	53	56	38	2	40
1	1.06E-07	TGTGCCACCAGTGCCCATCCTGAAGACAGCAGCTTCTACATCTGCAGTGCTTGGGGAAGCGTTGACGAGCAGTACTTC	CATSAHPEDSSFYICSAWGSVDEQYF	TRBV24-1*01	TRBV24-1	TRBJ2-7*01	TRBJ2-7	TRBD1*01	TRBD1	12	24	28	64	11	35	46
1	1.06E-07	TGTGCCACCAGCTCCCAGACATCTGTGTACTTCTGTGCCATCACTCCGGACAGGGTTGGTGGCTATGGCTACACCTTC	CATSSQTSVYFCAITPDRVGGYGYTF	TRBV15*02	TRBV15	TRBJ1-2*01	TRBJ1-2	TRBD1*01	TRBD1	11	47	54	62	35	7	42
1	1.06E-07	TGTGCCACCAGCTCCCAGACATCTGTGTACTTCTGTGCCATCACCAGCGGGAGGGCCGATGGCAATGAGCAGTTCTTC	CATSSQTSVYFCAITSGRADGNEQFF	TRBV15*02	TRBV15	TRBJ2-1*01	TRBJ2-1	TRBD2*02	TRBD2	11	45	54	62	33	7	40
1	1.06E-07	TGTGCCACCAGCAGAGATTCGGCAGCTTATTTCTGTGCCAGCTCATCATCCGGGACTGTGAACACTGAAGCTTTCTTT	CATSRDSAAYFCASSSSGTVNTEAFF	TRBV15*02	TRBV15	TRBJ1-1*01	TRBJ1-1	TRBD2*02, TRBD2*01	TRBD2	11	51	56	58	39	1	40
1	1.06E-07	TGTGCCACCAGCAGAGATTCGGCAGCTTATTTCTGTGCCAGCTCACAGGCCGGACAGGGATTAGGGGAGCAGTACTTC	CATSRDSAAYFCASSQAGQGLGEQYF	TRBV15*02	TRBV15	TRBJ2-7*01	TRBJ2-7	TRBD1*01	TRBD1	11	51	58	66	39	7	46
1	1.06E-07	TGTGCCAGTAGCCCTACTGCTGTGTATTTCTGTGCCAGCAGCCAAGGGACAGGGAGCTCCTACAATGAGCAGTTCTTC	CASSPTAVYFCASSQGTGSSYNEQFF	TRBV19*01, TRBV19*03, TRBV19*02	TRBV19	TRBJ2-1*01	TRBJ2-1	TRBD1*01	TRBD1	11	45	53	56	33	2	35
1	1.06E-07	TGTGCCAGCTCCGGACGGCACCCCACCGGATCTATACTACTGGCACAGAGATAGAAAGCTGTCGGGACCCAGTACTTC	CASSGRHPTGSILLAQR*KAVGTQYF	TRBV2*01, TRBV2*02, TRBV2*03	TRBV2	TRBJ2-5*01	TRBJ2-5	TRBD1*01	TRBD1	8	58	62	65	49	2	51
1	1.06E-07	TGTGCCAGCGGCCTACGAACCCTGAACACTGAAGCTTTCTTTGGACAGGACGGTACTGGGGCCAACGTCCTGACTTTC	CASGLRTLNTEAFFGQDGTGANVLTF	TRBV7-2*04, TRBV7-2*01	TRBV7-2	TRBJ2-6*01	TRBJ2-6	TRBD1*01	TRBD1	8	42	48	55	33	6	39
1	1.06E-07	TGTGCCAGCAGCTTGGGAGTGCGCAGGGCGGGGCAGCCCCAGCATTTTGGTGATGGGACTCTCTATGGCTACACCTTC	CASSLGVRRAGQPQHFGDGTLYGYTF	TRBV7-8*01	TRBV7-8	TRBJ1-2*01	TRBJ1-2	TRBD2*02, TRBD2*01	TRBD2	13	54	59	62	40	2	42
1	1.06E-07	TGTGCCAGCAGCTTACCTGTGACCGTGAGCCTGGTGCCCGGCCCGAAGTACTGCTCTGGGGCCAACGTCCTGACTTTC	CASSLPVTVSLVPGPKYCSGANVLTF	TRBV7-2*04, TRBV7-2*01	TRBV7-2	TRBJ2-6*01	TRBJ2-6	TRBD1*01	TRBD1	14	15	19	53	0	33	33
1	1.06E-07	TGTGCCAGCAGCTTAGTAACGGTACAGACTGGAAACACCATATATTTTGGAGAGGGGGCGCGTGAAAAACTGTTTTTT	CASSLVTVQTGNTIYFGEGAREKLFF	TRBV7-9*01, TRBV7-9*02	TRBV7-9	TRBJ1-4*01	TRBJ1-4	TRBD1*01	TRBD1	15	52	58	62	36	3	39
1	1.06E-07	TGTGCCAGCAGCTTAAGGCCGACAGCTTTCTATCTCTGTGCCAGTAGTACTAGGGACGGAAATGAAAAACTGTTTTTT	CASSLRPTAFYLCASSTRDGNEKLFF	TRBV7-3*01	TRBV7-3	TRBJ1-4*01	TRBJ1-4	TRBD1*01, TRBD2*02, TRBD2*01	TRBD1, TRBD2	15	52	56	60	36	3	39
1	1.06E-07	TGTGCCAGCAGCCCCTGGACTAGCTTGACAATGAGCAGTTCTTCGGGCCAGGGACGGACAAATCAGCCCCAGCATTTT	CASSPWTSLTMSSSSGQGRTNQPQHF	TRBV11-3*01, TRBV11-3*02	TRBV11-3	TRBJ1-5*01	TRBJ1-5	TRBD2*02, TRBD2*01	TRBD2	11	16	23	60	4	36	40
1	1.06E-07	TGCGCCAGCAGTGAGTCCACAGTGCTGCACAGCTGCCTCCTCTCTGCACGGAAATGGCAGTTAGAAAAACTGTTTTTT	CASSESTVLHSCLLSARKWQLEKLFF	TRBV10-2*01	TRBV10-2	TRBJ1-4*01	TRBJ1-4	TRBD2*02	TRBD2	16	35	39	63	18	23	41
1	1.06E-07	TGCGCCAGCAGTGAGTCGGGGGACAGGGGGATAAGCCGAGCAGTACTTCGGGCCGGGACAATCTATGGCTACACCTTC	CASSESGDRGISRAVLRAGTIYGYTF	TRBV10-1*01	TRBV10-1	TRBJ1-2*01	TRBJ1-2	TRBD1*01	TRBD1	16	19	29	62	2	32	34
1	1.06E-07	TGCGCCAGCAGTGAGACCATACAGAGGAGCTCCTACATCTGCAGTGCCGTAGCGGGAGCAACCTACGAGCAGTACTTC	CASSETIQRSSYICSAVAGATYEQYF	TRBV10-2*01	TRBV10-2	TRBJ2-7*01	TRBJ2-7	TRBD2*02	TRBD2	14	49	57	61	34	3	37
1	1.06E-07	TGCAGTGCTAGAGGGGACTCGGCCCTCTATCTCTGTGCCAGCAGCCGGGGATCGACAGGGGGCTACGAGCAGTACTTC	CSARGDSALYLCASSRGSTGGYEQYF	TRBV20-1*01, TRBV20-1*04, TRBV20-1*05, TRBV20-1*07	TRBV20-1	TRBJ2-7*01	TRBJ2-7	TRBD1*01	TRBD1	12	53	61	62	40	0	40
1	1.06E-07	TGCAGTGCTAGAGGGGACTCGGCCCTGTATCTCTGTGCCAGCAGCTGGGGTGAAGGGCTCTCCTACGAGCAGTACTTC	CSARGDSALYLCASSWGEGLSYEQYF	TRBV20-1*01, TRBV20-1*04, TRBV20-1*05, TRBV20-1*07	TRBV20-1	TRBJ2-7*01	TRBJ2-7	TRBD1*01, TRBD2*02, TRBD2*01	TRBD1, TRBD2	12	22	27	59	9	31	40
1	1.06E-07	TGCAGTGCTAGAGGGGACTCGGCCCTGTATCTCTGTGCCAGCAGCACCCCGACAGGGGGCTTAGACGAGCAGTACTTC	CSARGDSALYLCASSTPTGGLDEQYF	TRBV20-1*01, TRBV20-1*04, TRBV20-1*05, TRBV20-1*07	TRBV20-1	TRBJ2-7*01	TRBJ2-7	TRBD1*01	TRBD1	12	50	59	64	37	4	41
1	1.06E-07	TGCAGTGCTAGAGGGGACTCGGCCATGTATCTCTGTGCCAGCAGCCAAGTGACAGGGTTATCAGATACGCAGTATTTT	CSARGDSAMYLCASSQVTGLSDTQYF	TRBV20-1*01, TRBV20-1*04, TRBV20-1*05, TRBV20-1*07	TRBV20-1	TRBJ2-3*01	TRBJ2-3	TRBD1*01	TRBD1	12	50	56	61	37	4	41
1	1.06E-07	TGCAGTGCTAGAGATCCCCAGGGGGCTAATGAAAAACTGTTTTTTGGCAGTGGAACCCAGCTCTACGAGCAGTACTTC	CSARDPQGANEKLFFGSGTQLYEQYF	TRBV20-1*01, TRBV20-1*05, TRBV20-1*07	TRBV20-1	TRBJ2-7*01	TRBJ2-7	TRBD1*01	TRBD1	13	18	25	62	4	36	40
1	1.06E-07	TGCAGTGCTAGAGATGCTCTAGCGGGGTCTCACCAAGAGACCCAGTACTTCGGGCCAGGGCTTTGGCCCCAGCATTTT	CSARDALAGSHQETQYFGPGLWPQHF	TRBV20-1*01, TRBV20-1*05, TRBV20-1*07	TRBV20-1	TRBJ1-5*01	TRBJ1-5	TRBD2*01	TRBD2	13	18	26	65	4	38	42
1	1.06E-07	TGCAGCCCGATGGGGGACTCGGCCATGTATCTCTGTGCCAGCAGCTTAACTGCCGTCTCTGGAAACACCATATATTTT	CSPMGDSAMYLCASSLTAVSGNTIYF	TRBV29-1*01, TRBV29-1*03	TRBV29-1	TRBJ1-3*01	TRBJ1-3	TRBD2*02, TRBD2*01	TRBD2	5	13	18	56	7	37	44
1	1.06E-07	TGCAGCGTTGAAAGTACAAGGGACAGTGTCCCTTTTAGAGTGGCTATATTCTTATGTGCTAACTATGGCTACACCTTC	CSVESTRDSVPFRVAIFLCANYGYTF	TRBV29-1*01	TRBV29-1	TRBJ1-2*01	TRBJ1-2	TRBD1*01	TRBD1	11	19	25	58	7	32	39
1	1.06E-07	TGTGCCGGCAGCTTAGCGATTGCCAGGGGAATCGCGTCAGCCCCAGCAGAGATACGGCAGGCACTGAAGCTTTCTTT	CAGSLAIARGIAS~PSRDTAGTEAFF	TRBV7-4*01	TRBV7-4	TRBJ1-1*01	TRBJ1-1	TRBD1*01	TRBD1	16	23	28	61	6	32	38
1	1.06E-07	TGTGCCACCAGCGCACAGAGCAGGGGGACTCGGCCATGTATCTCTGTGCCAGCAGCTCGCTAGATACGCAGTATTTT	CATSAQSRGTRPC~LCASSSLDTQYF	TRBV24-1*01	TRBV24-1	TRBJ2-3*01	TRBJ2-3	TRBD1*01	TRBD1	10	20	26	61	9	34	43
1	1.06E-07	TGTGCCACCAGGAGCTCGGGGAGCCTTAGAGGTTTGCATGCGGGGGTGCACCTCCGTGCTCCTACGAGCAGTACTTC	CATRSSGSLRGLH~GGAPPCSYEQYF	TRBV24-1*01	TRBV24-1	TRBJ2-7*01	TRBJ2-7	TRBD2*01	TRBD2	10	39	45	58	28	12	40
1	1.06E-07	TGTGCCAGTAGGACCTGGGACAGGGGACGCCGGTGGCTACACCTTCGGTTCGGGGTGAAGAAGATACGCAGTATTTT	CASRTWDRGRRWL~PSVRGEEDTQYF	TRBV19*01, TRBV19*03, TRBV19*02	TRBV19	TRBJ2-3*01	TRBJ2-3	TRBD1*01	TRBD1	10	16	25	61	5	35	40
1	1.06E-07	TGTGCCAGCGGCGTGCAACAGGGCATTGCAATGAGCAGTTCTTCGGGACAGGGACCGGGGACTATGGCTACACCTTC	CASGVQQGIAMSS~FGTGTGDYGYTF	TRBV9*02, TRBV9*01, TRBV9*03	TRBV9	TRBJ1-2*01	TRBJ1-2	TRBD1*01	TRBD1	13	44	52	60	30	7	37
1	1.06E-07	TGTGCCAGCACCTTCCTGAAGACAGCAGCTTCTACATCTGCAGTGCCCCAGACAGGGTTTTCTACGAGCAGTACTTC	CASTFLKTAASTS~SAPDRVFYEQYF	TRBV7-3*05, TRBV7-3*01	TRBV7-3	TRBJ2-7*01	TRBJ2-7	TRBD1*01	TRBD1	13	50	56	61	36	4	40
1	1.06E-07	TGTGCCAGCAGTTACTGGGGGACAGAGAACACCGGGGAGTCCCCGGGCTGTGCTCTGGGGCCAACGTCCTGACTTTC	CASSYWGTENTGE~PGLCSGANVLTF	TRBV9*02, TRBV9*01, TRBV9*03	TRBV9	TRBJ2-6*01	TRBJ2-6	TRBD1*01	TRBD1	10	18	24	52	7	27	34
1	1.06E-07	TGTGCCAGCAGCTTAGAGGGAAGCGGGGTTTGCGCCAGGGTCCCCAGGGCTGTGCGAACACCGGGGAGCTGTTTTTT	CASSLEGSGVCAR~PQGCANTGELFF	TRBV7-2*04, TRBV7-2*01	TRBV7-2	TRBJ2-2*01	TRBJ2-2	TRBD2*01	TRBD2	15	21	27	54	5	26	31
1	1.06E-07	TGTGCCAGCAGCTTAATGGCTAGCGGGGTTTGCGCCAGGGTCCCCAGGGCTGTGCGAACACCGGGGAGCTGTTTTTT	CASSLMASGVCAR~PQGCANTGELFF	TRBV7-3*01	TRBV7-3	TRBJ2-2*01	TRBJ2-2	TRBD2*01	TRBD2	15	19	27	54	3	26	29
1	1.06E-07	TGTGCCAGCAGCCTCGGAAGTAGCGGGGTTTGCGCCAGGGTCCCCAGGGCTGTGCGAACACCGGGGAGCTGTTTTTT	CASSLGSSGVCAR~PQGCANTGELFF	TRBV2*01, TRBV2*02, TRBV2*03	TRBV2	TRBJ2-2*01	TRBJ2-2	TRBD2*01	TRBD2	10	20	27	54	9	26	35
1	1.06E-07	TGTGCCAGCAGCCCCTCCGGGACTAGCGGGGGGACGCCCGATATACCCTTACCACGGCACAAGAGACCCAGTACTTC	CASSPSGTSGGTP~YTLTTAQETQYF	TRBV12-5*01	TRBV12-5	TRBJ2-5*01	TRBJ2-5	TRBD2*01	TRBD2	4	18	32	59	13	26	39
1	1.06E-07	TGTGCCAGCAGCGTTGGGATTCGGCAGCTTATTTCTGTGCCAGCTCACCAGGAGGGTTGGAAGAGACCCAGTACTTC	CASSVGIRQLISV~SSPGGLEETQYF	TRBV9*02, TRBV9*01	TRBV9	TRBJ2-5*01	TRBJ2-5	TRBD2*02	TRBD2	13	50	55	60	36	4	40
1	1.06E-07	TGTGCCAGCAGCGTAGATGGACAGGGGGCCTAGCTCCTACGAGCAGCACCCGACAGGGGGGAAATGAGCAGTTCTTC	CASSVDGQGA*LL~SSTRQGGNEQFF	TRBV9*02, TRBV9*01	TRBV9	TRBJ2-1*01	TRBJ2-1	TRBD1*01	TRBD1	15	18	28	62	2	33	35
1	1.06E-07	TGTGCCAGCAGCGTAGAGGGGGGATCCTGGAAACACCATATATTTTGGAGAGGGAAGTTGGCCAGCCCCAGCATTTT	CASSVEGGSWKHH~ILEREVGQPQHF	TRBV9*02, TRBV9*01	TRBV9	TRBJ1-5*01	TRBJ1-5	TRBD1*01, TRBD2*01	TRBD1, TRBD2	15	16	21	62	0	40	40
1	1.06E-07	TGTGCCAGCAGCGCTGCCAGCTCCCAGACATCTGTGTACTTCTGTGCCATCAGTGAGACAGGTACGAGCAGTACTTC	CASSAASSQTSVY~LCHQ*DRYEQYF	TRBV9*02, TRBV9*01, TRBV9*03	TRBV9	TRBJ2-7*01	TRBJ2-7	TRBD1*01	TRBD1	12	56	61	62	43	0	43
1	1.06E-07	TGCGCCAGCAGCTTGGCCGGGGGCAGGGGAGGAGAGACCCAGTACTTCGGGCCAGGCACGCGGCTGGCTACACCTTC	CASSLAGGRGGET~VLRARHAAGYTF	TRBV5-1*01	TRBV5-1	TRBJ1-2*01	TRBJ1-2	TRBD1*01, TRBD2*02, TRBD2*01	TRBD1, TRBD2	15	23	28	64	7	35	42
1	1.06E-07	TGCAGTGCTAGAGTCCCTAGCGGGAGCCCCTTAGGGTCACTTGAGCAGCGGGGGGGGTCGGCAATGAGTAGTTCTTC	CSARVPSGSPLGS~*AAGGVGNE*FF	TRBV20-1*01, TRBV20-1*04, TRBV20-1*05, TRBV20-1*07	TRBV20-1	TRBJ2-1*01	TRBJ2-1	TRBD2*02, TRBD2*01	TRBD2	12	16	25	61	3	35	38
1	1.06E-07	TGCAGTGCTAGAAAGGGGGCCAACACTGAAGCTTTCTTTGGACAAGGCACCAGGGATTAGGAGAGACCCAGTACTTC	CSARKGANTEAFF~TRHQGLGETQYF	TRBV20-1*01, TRBV20-1*05, TRBV20-1*07	TRBV20-1	TRBJ2-5*01	TRBJ2-5	TRBD1*01	TRBD1	11	13	19	61	1	41	42
1	1.06E-07	TGCAGCCAGAAGACTCGGTCCTGTATCTCTGTGCCAGCAGCCAAGAGACTAGCTTCAAGACACGCGAGCAGTTCTTC	CSQKTRSCISVPA~QETSFKTREQFF	TRBV29-1*01, TRBV29-1*03	TRBV29-1	TRBJ2-1*01	TRBJ2-1	TRBD2*02, TRBD2*01	TRBD2	5	46	52	65	40	12	52
1	1.06E-07	TGCAGCGCGGGCGGGGCACAAATGTTAAACACCGGGGAGTCCCCGGGCTGTGCTCTGGGGCCAACGTCCTGACTTTC	CSAGGAQMLNTGE~PGLCSGANVLTF	TRBV29-1*03	TRBV29-1	TRBJ2-6*01	TRBJ2-6	TRBD2*02, TRBD2*01	TRBD2	11	37	42	52	25	9	34
1	1.06E-07	TGTGCTAGCAGCTTAGCCGCAGCCCGGAACGATAACAGGGAAAGGGACTTTTCCTTTCTCCTACGAGCAGTACTTC	CASSLAAARNDNR~KGTFPFSYEQYF	TRBV7-7*01	TRBV7-7	TRBJ2-7*01	TRBJ2-7	TRBD1*01, TRBD2*02, TRBD2*01	TRBD1, TRBD2	16	34	39	57	17	17	34
1	1.06E-07	TGTGCCGCCGGGCCCGCCCCGTCCTACAATGAGCAGTTCTTCGGGCCAGGGACAGGGGAGGACTGAAGCTTTCTTT	CAAGPAPSYNEQF~SGQGQGRTEAFF	TRBV10-3*01, TRBV10-3*02	TRBV10-3	TRBJ1-1*01	TRBJ1-1	TRBD1*01	TRBD1	5	48	57	61	42	3	45
1	1.06E-07	TGTGCCATCATTCCCTTGCGGGGCTAGATTTCCATGAGCAGTTCTTCGGGCCAGGGAACAATATGGCTACACCTTC	CAIIPLRG*ISMS~VLRAREQYGYTF	TRBV10-3*01, TRBV10-3*02	TRBV10-3	TRBJ1-2*01	TRBJ1-2	TRBD2*01	TRBD2	9	17	22	61	7	38	45
1	1.06E-07	TGTGCCATCAGTCTGAGAGGGGCTGCAAATGAGCAGTTCTTCGGGCCAGGGACACGGCTCACGGTCACAGCATTTT	CAISLRGAANEQF~SGQGHGSRSQHF	TRBV10-3*01, TRBV10-3*02	TRBV10-3	TRBJ1-5*01	TRBJ1-5	TRBD1*01	TRBD1	11	48	53	67	36	13	49
1	1.06E-07	TGTGCCATCAGTGACAGTGGCAATCAGCCCCAGCATTTTGGTGATGGGACTCGTGGAAAACTATGGCTACACCTTC	CAISDSGNQPQHF~VMGLVENYGYTF	TRBV10-3*01, TRBV10-3*02	TRBV10-3	TRBJ1-2*01	TRBJ1-2	TRBD2*02, TRBD2*01	TRBD2	13	45	50	58	31	7	38
1	1.06E-07	TGTGCCATCAAAACAGACAGCAGCTTCTACATCTGCAGTGAAGAGGCGGGTGGATCCGGCAGATACGCAGTATTTT	CAIKTDSSFYICS~KRRVDPADTQYF	TRBV10-3*01, TRBV10-3*02	TRBV10-3	TRBJ2-3*01	TRBJ2-3	TRBD1*01, TRBD2*02, TRBD2*01	TRBD1, TRBD2	9	15	19	59	5	39	44
1	1.06E-07	TGTGCCACCAGTCCAGGGTCCAACCTCACTGAGCATATACCAAAAACATTCAGTACTAATCTATGGCTACACCTTC	CATSPGSNLTEHI~QKHSVLIYGYTF	TRBV24-1*01	TRBV24-1	TRBJ1-2*01	TRBJ1-2	TRBD1*01	TRBD1	11	13	17	60	1	42	43
1	1.06E-07	TGTGCCACCAGTGATCGAAGAATGCCGGGACTCCGGTTCTTCGGGCCAGGGACTAGACACCGGGGAGCTGTTTTTT	CATSDRRMPGLRF~SGQGLDTGELFF	TRBV24-1*01	TRBV24-1	TRBJ2-2*01	TRBJ2-2	TRBD2*02, TRBD2*01	TRBD2	14	48	55	56	33	0	33
1	1.06E-07	TGTGCCACCAGTGATGAGGCAGGTCACAGATACGCAGTATTTTGGCCCAGGACAGGGAGGAGGTGGCTACACCTTC	CATSDEAGHRYAV~FGPGQGGGGYTF	TRBV24-1*01	TRBV24-1	TRBJ1-2*01	TRBJ1-2	TRBD1*01	TRBD1	14	49	56	63	34	6	40
1	1.06E-07	TGTGCCACCAGGCCCTTAGACTCGAATACTGCGTATCTGTGCCAGCTGTTATCCTAGCACAGATACGCAGTATTTT	CATRPLDSNTAYL~ASCYPSTDTQYF	TRBV24-1*01	TRBV24-1	TRBJ2-3*01	TRBJ2-3	TRBD1*01, TRBD2*02, TRBD2*01	TRBD1, TRBD2	10	45	48	55	34	6	40
1	1.06E-07	TGTGCCAGTAGTATAGTTTTTTCGGGGCTACTTAAGAGACCCAGTACTTCGGGCCAGGGGTAAAGGCTACACCTTC	CASSIVFSGLLKR~PVLRARGKGYTF	TRBV19*01, TRBV19*02	TRBV19	TRBJ1-2*01	TRBJ1-2	TRBD1*01	TRBD1	15	54	59	64	38	4	42
1	1.06E-07	TGTGCCAGTAGTATAGGAGGGGTCGAAAAACTGTTTTTTGGCAGTGGAACCCAGCTCCTACAATGAGCAGTTCTTC	CASSIGGVEKLFF~AVEPSSYNEQFF	TRBV19*01, TRBV19*02	TRBV19	TRBJ2-1*01	TRBJ2-1	TRBD1*01, TRBD2*02	TRBD1, TRBD2	15	17	21	54	1	32	33
1	1.06E-07	TGTGCCAGCAGTGAACAGCAAAATCAGCCCCAGCATTTTGGTGATGGGACTCGACTCTGGAAACACCATATATTTT	CASSEQQNQPQHF~VMGLDSGNTIYF	TRBV2*01, TRBV2*03	TRBV2	TRBJ1-3*01	TRBJ1-3	TRBD2*02, TRBD2*01	TRBD2	14	45	50	54	30	3	33
1	1.06E-07	TGTGCCAGCAGTGAAGATGAGAGGGGATAGCACCGGGGAGCTGTTTTTTGGAGAAGGCAATCAGCCCCAGCATTTT	CASSEDERG*HRG~LFFGEGNQPQHF	TRBV2*01, TRBV2*03	TRBV2	TRBJ1-5*01	TRBJ1-5	TRBD1*01, TRBD2*02, TRBD2*01	TRBD1, TRBD2	15	21	25	56	5	30	35
1	1.06E-07	TGTGCCAGCAGTGAAGAGTCCGGGGGCGGGCAGCCCCAGCAGCCCCCGGACTAGCGGGACAGAGACCCAGTACTTC	CASSEESGGGQPQ~SPRTSGTETQYF	TRBV6-4*02, TRBV6-4*01	TRBV6-4	TRBJ2-5*01	TRBJ2-5	TRBD2*02	TRBD2	13	47	58	60	33	1	34
1	1.06E-07	TGTGCCAGCAGCTTACTGGTAGCGGGGTTTGCGCCAGGGTCCCCAGGGCTGTGCGAACACCGGGGAGCTGTTTTTT	CASSLLVAGFAPG~PQGCANTGELFF	TRBV7-6*01	TRBV7-6	TRBJ2-2*01	TRBJ2-2	TRBD2*01	TRBD2	14	19	26	53	4	26	30
1	1.06E-07	TGTGCCAGCAGCTTAGCCATAGCCACGGCCCTCCCACACTCATGATGCACTGTGTAGCAATCAGCCCCAGCATTTT	CASSLAIATALPH~HDALCSNQPQHF	TRBV7-9*01, TRBV7-9*02	TRBV7-9	TRBJ1-5*01	TRBJ1-5	TRBD2*02	TRBD2	16	28	34	54	11	19	30
1	1.06E-07	TGTGCCAGCAGCTTAGAACAGGGAGGAACCCGACTTCCACAATGAGCAGTTCTTCGGGGACGGGGAGCTGTTTTTT	CASSLEQGGTRLP~NEQFFGDGELFF	TRBV7-2*04, TRBV7-2*01	TRBV7-2	TRBJ2-2*01	TRBJ2-2	TRBD1*01, TRBD2*02	TRBD1, TRBD2	15	17	22	60	1	37	38
1	1.06E-07	TGTGCCAGCAGCTTAGAAGCGGGAACCGCCTACAATGAGCAGTTCTTCGGGCCAGGCCGGACAGCCCCAGCATTTT	CASSLEAGTAYNE~SSSGQAGQPQHF	TRBV11-2*03	TRBV11-2	TRBJ1-5*01	TRBJ1-5	TRBD2*02	TRBD2	11	17	23	61	5	37	42
1	1.06E-07	TGTGCCAGCAGCTCCGGACTAGCGGGGTTTGCGCCAGGGTCCCCAGGGCTGTGCGAACACCGGGGAGCTGTTTTTT	CASSSGLAGFAPG~PQGCANTGELFF	TRBV7-2*04, TRBV7-2*01	TRBV7-2	TRBJ2-2*01	TRBJ2-2	TRBD2*01	TRBD2	12	15	26	53	2	26	28
1	1.06E-07	TGTGCCAGCAGCCCGCACGCCCCAAGGAATCCCCTGGCACAGAAGTTTAACAGGGGGTGGAAACACCATATATTTT	CASSPHAPRNPLA~RSLTGGGNTIYF	TRBV14*01, TRBV14*02	TRBV14	TRBJ1-3*01	TRBJ1-3	TRBD1*01	TRBD1	12	49	56	57	36	0	36
1	1.06E-07	TGTGCCAGCAGCCAACACACAACCAGCTCCTACAATGAGCAGTTCTTCGGGCCAGGGAGAGAATGAGCAGTTCTTC	CASSQHTTSSYNE~SSSGQGENEQFF	TRBV14*01	TRBV14	TRBJ2-1*01	TRBJ2-1	TRBD1*01, TRBD2*02	TRBD1, TRBD2	14	52	56	61	37	4	41
1	1.06E-07	TGTGCCAGCAGCGTAGAACCTCCGGGGTTTGCGCCAGGGTCCCCAGGGCTGTGCGAACACCGGGGAGCTGTTTTTT	CASSVEPPGFAPG~PQGCANTGELFF	TRBV9*02, TRBV9*01	TRBV9	TRBJ2-2*01	TRBJ2-2	TRBD1*01, TRBD2*02, TRBD2*01	TRBD1, TRBD2	15	43	47	53	27	5	32
1	1.06E-07	TGTGCCAGCAGAGTTGCGGGCCTGGGGGCTGGGGCCAACGTCCTGACTTTCGGGGGGCACAGATACGCAGTATTTT	CASRVAGLGAGAN~S*LSGGTDTQYF	TRBV27*01	TRBV27	TRBJ2-3*01	TRBJ2-3	TRBD1*01, TRBD2*01	TRBD1, TRBD2	10	23	28	56	12	27	39
1	1.06E-07	TGCGCCAGCAGTGAGTACCCCCCTCGATGGTACACTACGAGCAGTACTATAGGGTGGGGACACTGAAGCTTTCTTT	CASSEYPPRWYTT~AVL*GGDTEAFF	TRBV10-2*01	TRBV10-2	TRBJ1-1*01	TRBJ1-1	TRBD1*01, TRBD2*01	TRBD1, TRBD2	15	18	23	59	2	35	37
1	1.06E-07	TGCGCCAGCAGCTCGGGACTAGCGGGGTTTGCGCCAGGGTCCCCAGGGCTGTGCGAACACCGGGGAGCTGTTTTTT	CASSSGLAGFAPG~PQGCANTGELFF	TRBV4-1*02, TRBV4-1*01	TRBV4-1	TRBJ2-2*01	TRBJ2-2	TRBD2*01	TRBD2	11	14	26	53	2	26	28
1	1.06E-07	TGCGCCAGCAGCATCCGGGACGGAAGATATGGCTACACCTTCGGTTCGGGGACCAGGCTCACGGTCACAGCATTTT	CASSIRDGRYGYT~SVRGPGSRSQHF	TRBV5-1*01	TRBV5-1	TRBJ1-5*01	TRBJ1-5	TRBD1*01, TRBD2*02, TRBD2*01	TRBD1, TRBD2	11	48	52	67	36	14	50
1	1.06E-07	TGCAGTGCTCTCGGACTAGCCAGTGTCCAAGAGACCCAGTACTTCGGGCGGGAGATTCTCAGATACGCAGTATTTT	CSALGLASVQETQ~TSGGRFSDTQYF	TRBV20-1*06, TRBV20-1*03, TRBV20-1*01, TRBV20-1*04, TRBV20-1*05, TRBV20-1*02, TRBV20-1*07	TRBV20-1	TRBJ2-3*01	TRBJ2-3	TRBD2*02, TRBD2*01	TRBD2	8	12	19	59	3	39	42
1	1.06E-07	TGCAGTGCTCGACCGAGGGAAGCGGGGTTTGCGCCAGGGTCCCCAGGGCTGTGCGAACACCGGGGAGCTGTTTTTT	CSARPREAGFAPG~PQGCANTGELFF	TRBV20-1*06, TRBV20-1*03, TRBV20-1*01, TRBV20-1*04, TRBV20-1*05, TRBV20-1*02, TRBV20-1*07	TRBV20-1	TRBJ2-2*01	TRBJ2-2	TRBD2*01	TRBD2	8	20	26	53	11	26	37
1	1.06E-07	TGCAGTGCTAGAGATCTTTGGTCTGGGGCTAAGCCGGATGCAACCCGCGATCCGAATCACAGATACGCAGTATTTT	CSARDLWSGAKPD~QPAIRITDTQYF	TRBV20-1*01, TRBV20-1*05, TRBV20-1*07	TRBV20-1	TRBJ2-3*01	TRBJ2-3	TRBD1*01, TRBD2*02, TRBD2*01	TRBD1, TRBD2	13	24	28	57	10	28	38
1	1.06E-07	TGCAGTGCCCCCTGCCAGGGCAGCTAACTATGGCTACACCTTCGGTTCGGGGACAACGAATTCACCCCTCCACTTT	CSAPCQGS*LWLH~FGSGTTNSPLHF	TRBV20-1*06, TRBV20-1*03, TRBV20-1*01, TRBV20-1*04, TRBV20-1*05, TRBV20-1*02, TRBV20-1*07	TRBV20-1	TRBJ1-6*01	TRBJ1-6	TRBD1*01	TRBD1	7	49	54	58	41	3	44
1	1.06E-07	TGCAGTGCAAGGTCAGGGTTGGGCTCTGGAAACACCATATATTTTGGAGAGGGAAGTTGCCACTGAAGCTTTCTTT	CSARSGLGSGNTI~ILEREVATEAFF	TRBV20-1*06, TRBV20-1*03, TRBV20-1*01, TRBV20-1*04, TRBV20-1*05, TRBV20-1*02, TRBV20-1*07	TRBV20-1	TRBJ1-1*01	TRBJ1-1	TRBD1*01, TRBD2*02	TRBD1, TRBD2	7	13	17	60	5	42	47
1	1.06E-07	TGCAGCGTTGACCAGGGGCTCAATCAGCCCCAGCATTTTGGTGATGGGACTCGACTCTGGAAACACCATATATTTT	CSVDQGLNQPQHF~VMGLDSGNTIYF	TRBV29-1*01	TRBV29-1	TRBJ1-3*01	TRBJ1-3	TRBD1*01, TRBD2*02, TRBD2*01	TRBD1, TRBD2	10	12	17	54	1	36	37
1	1.06E-07	TGTGCCCATCCTGAAGACAGCAGCTTCTACATCTGCAGTGCTGAACAGGAGCCTTTTTATCAGCCCCAGCATTTT	CAHPEDSSFYICSAEQEPFYQPQHF	TRBV10-3*01, TRBV10-3*02	TRBV10-3	TRBJ1-5*01	TRBJ1-5	TRBD1*01	TRBD1	5	44	48	58	38	9	47
1	1.06E-07	TGTGCCCATCCTGAAGACAGCAGCTTCTACATCTGCAGTGCTAGAGCACTAGCGGGAGACAATGAGCAGTTCTTC	CAHPEDSSFYICSARALAGDNEQFF	TRBV2*01, TRBV2*02, TRBV2*03	TRBV2	TRBJ2-1*01	TRBJ2-1	TRBD2*02	TRBD2	5	47	57	58	41	0	41
1	1.06E-07	TGTGCCATCAGTTATGATACTTACGGTGAAAAACTGTTTTTTGGCAGTGGAACCCAGCTCTCTGGCTACACCTTC	CAISYDTYGEKLFFGSGTQLSGYTF	TRBV10-3*01, TRBV10-3*02	TRBV10-3	TRBJ1-2*01	TRBJ1-2	TRBD1*01	TRBD1	11	33	36	62	21	25	46
1	1.06E-07	TGTGCCACCGACCCTACCTAGCGGGGGGGACGAACACCGGGGACAGGGGGCGCGAGCAATCAGCCCCAGCATTTT	CATDPT*RGGRTPGTGGASNQPQHF	TRBV2*01, TRBV2*02, TRBV2*03	TRBV2	TRBJ1-5*01	TRBJ1-5	TRBD1*01, TRBD2*01	TRBD1, TRBD2	6	39	50	54	32	3	35
1	1.06E-07	TGTGCCACCAGTGCCCATCCTGAAGACAGCAGCTTCTACATCTGCAGTGCTAGAGAGGGATCAAGGGTCCTCTTC	CATSAHPEDSSFYICSAREGSRVLF	TRBV15*02	TRBV15	TRBJ2-1*01	TRBJ2-1	TRBD1*01, TRBD2*02, TRBD2*01	TRBD1, TRBD2	10	24	28	70	13	41	54
1	1.06E-07	TGTGCCACCAGCAGAGATTCGGCAGCTTATTTCTGTGCCAGCTCACCAGGCGGGATGAACACTGAAGCTTTCTTT	CATSRDSAAYFCASSPGGMNTEAFF	TRBV15*02	TRBV15	TRBJ1-1*01	TRBJ1-1	TRBD2*02	TRBD2	11	49	54	55	37	0	37
1	1.06E-07	TGTGCCACCAGCAGAGATTCGGCAGCTTATTTCTGTGCCAGCACCCCGACTGCTACGAACACTGAAGCTTTCTTT	CATSRDSAAYFCASTPTATNTEAFF	TRBV15*02	TRBV15	TRBJ1-1*01	TRBJ1-1	TRBD2*01	TRBD2	11	43	47	56	31	8	39
1	1.06E-07	TGTGCCAGTAGTCGAATTGCTCACGACGGCCTAGGTGGCTACACCTTCGGTTCTAGGGGCAATGAGCAGTTCTTC	CASSRIAHDGLGGYTFGSRGNEQFF	TRBV19*01, TRBV19*03, TRBV19*02	TRBV19	TRBJ2-1*01	TRBJ2-1	TRBD1*01	TRBD1	11	54	58	59	42	0	42
1	1.06E-07	TGTGCCAGCACCAACCAGACATCTATGTACCTCTGTGCCAGCAGTTTGGATCAGACCTCCTACGAGCAGTACTTC	CASTNQTSMYLCASSLDQTSYEQYF	TRBV7-3*05, TRBV7-3*01	TRBV7-3	TRBJ2-7*01	TRBJ2-7	TRBD1*01, TRBD2*02	TRBD1, TRBD2	9	17	20	56	7	35	42
1	1.06E-07	TGTGCCAGCAGTTTAGTCGGCAGGGCGAAGGCTACACCTTCGGTTCGGGGACGTGACACCGGGGAGCTGTTTTTT	CASSLVGRAKATPSVRGRDTGELFF	TRBV7-4*01	TRBV7-4	TRBJ2-2*01	TRBJ2-2	TRBD1*01, TRBD2*02, TRBD2*01	TRBD1, TRBD2	15	47	51	55	31	3	34
1	1.06E-07	TGTGCCAGCAGTGTGGACAGGGGTAACTATGGCTACACCTTCGGTTCGGGGACCAGGACCGGGGAGCTGTTTTTT	CASSVDRGNYGYTFGSGTRTGELFF	TRBV2*01, TRBV2*02, TRBV2*03	TRBV2	TRBJ2-2*01	TRBJ2-2	TRBD1*01	TRBD1	12	14	22	57	1	34	35
1	1.06E-07	TGTGCCAGCAGCTTCTACATCTGCAGTGCTAGAGATGTCTTCGCGACTAGCGGGGGCTACAATGAGCAGTTCTTC	CASSFYICSARDVFATSGGYNEQFF	TRBV7-9*03, TRBV7-9*01, TRBV7-9*04, TRBV7-9*02	TRBV7-9	TRBJ2-1*01	TRBJ2-1	TRBD2*01	TRBD2	13	44	55	56	30	0	30
1	1.06E-07	TGTGCCAGCAGCTTGGCTGAACCCTATGGCTACACCTTCGGTTCGGGGACAGGGTATGCGCAGCCCCAGCATTTT	CASSLAEPYGYTFGSGTGYAQPQHF	TRBV5-6*01	TRBV5-6	TRBJ1-5*01	TRBJ1-5	TRBD1*01	TRBD1	15	45	53	60	29	6	35
1	1.06E-07	TGTGCCAGCAGCTTAGTAGTTGCGGGGACCTTGGAGCAGTACTTCGGGCCGGGCAACACCGGGGAGCTGTTTTTT	CASSLVVAGTLEQYFGPGNTGELFF	TRBV7-2*04, TRBV7-2*01	TRBV7-2	TRBJ2-2*01	TRBJ2-2	TRBD2*01	TRBD2	15	21	26	54	5	27	32
1	1.06E-07	TGTGCCAGCAGCTTAGAGCCGAACTCTGGAAACACCATATATTTTGGAGAGGGAAGCACAGATACGCAGTATTTT	CASSLEPNSGNTIYFGEGSTDTQYF	TRBV7-8*01	TRBV7-8	TRBJ2-3*01	TRBJ2-3	TRBD2*02	TRBD2	15	48	52	54	32	1	33
1	1.06E-07	TGTGCCAGCAGCTTAGAACGGCACTGGAATGAGCAGTTCTTCGGGCCAGGGACAGGGTCCCTAGGCTACACCTTC	CASSLERHWNEQFFGPGTGSLGYTF	TRBV7-2*04, TRBV7-2*01	TRBV7-2	TRBJ1-2*01	TRBJ1-2	TRBD1*01	TRBD1	15	48	56	63	32	6	38
1	1.06E-07	TGTGCCAGCAGCTTAAGGGACAGCAGCATATATCTCTGCAGCGTCAGCAGACAGGGAGGGCAGCCCCAGCATTTT	CASSLRDSSIYLCSVSRQGGQPQHF	TRBV7-8*01	TRBV7-8	TRBJ1-5*01	TRBJ1-5	TRBD1*01, TRBD2*02	TRBD1, TRBD2	14	49	55	60	34	4	38
1	1.06E-07	TGTGCCAGCAGCCTCGGCCTAGGACGGTCGAGGGGCCGCGTCTCGGGGCTGTGAGCCAAAAACATTCAGTACTTC	CASSLGLGRSRGRVSGL*AKNIQYF	TRBV11-2*03	TRBV11-2	TRBJ2-4*01	TRBJ2-4	TRBD1*01, TRBD2*02, TRBD2*01	TRBD1, TRBD2	11	44	48	53	32	4	36
1	1.06E-07	TGTGCCAGCAGCGTAGAGCGGAGCGGCCAGGGGCTGTTCTTCGGGCCAGGGACAGGGTCCCTCGAGCAGTACTTC	CASSVERSGQGLFFGPGTGSLEQYF	TRBV9*02, TRBV9*01	TRBV9	TRBJ2-7*01	TRBJ2-7	TRBD1*01	TRBD1	15	48	56	62	32	5	37
1	1.06E-07	TGTGCCAGCAGCATATATCTCTGCAGTGCAGAGCGGGACAGGGGGCTAGCGGGAGGGACCGGGGAGCTGTTTTTT	CASSIYLCSAERDRGLAGGTGELFF	TRBV11-2*03	TRBV11-2	TRBJ2-2*01	TRBJ2-2	TRBD1*01, TRBD2*02	TRBD1, TRBD2	11	34	45	57	22	11	33
1	1.06E-07	TGTGCCAGCAGGAAAGGATTGGGGGGAACCGGGGAGCGAAGGGCCTCACTGTGTAGCAATCAGCCCCAGCATTTT	CASRKGLGGTGERRASLCSNQPQHF	TRBV2*01, TRBV2*02, TRBV2*03	TRBV2	TRBJ1-5*01	TRBJ1-5	TRBD2*01	TRBD2	10	20	25	53	9	27	36
1	1.06E-07	TGCGCCAGCACCAACCAGACATCTATGTACTTCTGTGCCAGCAGTTTACCCCAGCGCGGGGATACGCAGTATTTT	CASTNQTSMYFCASSLPQRGDTQYF	TRBV4-1*02, TRBV4-1*01	TRBV4-1	TRBJ2-3*01	TRBJ2-3	TRBD2*02, TRBD2*01	TRBD2	9	55	59	60	45	0	45
1	1.06E-07	TGCGCCAGCACCAACCAGACATCTATGTACCTCTGTGCCAGCAGTAAGACTAGTGCGGCCGGGGAGCTGTTTTTT	CASTNQTSMYLCASSKTSAAGELFF	TRBV5-1*01	TRBV5-1	TRBJ2-2*01	TRBJ2-2	TRBD2*02, TRBD2*01	TRBD2	9	47	52	58	37	5	42
1	1.06E-07	TGCGCCAGCAGTGTTCCGGGACACCTGAACACTGAAGCTTTCTTTGGACAAGGCAGTCGGGGAAAACTGTTTTTT	CASSVPGHLNTEAFFGQGSRGKLFF	TRBV10-2*01	TRBV10-2	TRBJ1-4*01	TRBJ1-4	TRBD1*01	TRBD1	12	17	22	62	4	39	43
1	1.06E-07	TGCGCCAGCAGCCAGCTTTTCGGGGCCGGCACCGGGGAGCTGTTTTTTGGACAAATTAACTATGGCTACACCTTC	CASSQLFGAGTGELFFGQINYGYTF	TRBV5-1*01	TRBV5-1	TRBJ1-2*01	TRBJ1-2	TRBD1*01, TRBD2*02, TRBD2*01	TRBD1, TRBD2	11	48	52	56	36	3	39
1	1.06E-07	TGCGCCAGCAGCGTCGGACTAGCGGGCAGCAATGAGCAGTTCTTCGGGCCAGGGGGCGGTGAAAAACTGTTTTTT	CASSVGLAGSNEQFFGPGGGEKLFF	TRBV5-1*01	TRBV5-1	TRBJ1-4*01	TRBJ1-4	TRBD2*02, TRBD2*01	TRBD2	11	15	25	59	3	33	36
1	1.06E-07	TGCAGTGCTAGGTCGGCAGGGAGGAACACTGAAGCTTTCTTTGGACAAGGCCGGGGGCATCAGCCCCAGCATTTT	CSARSAGRNTEAFFGQGRGHQPQHF	TRBV20-1*06, TRBV20-1*03, TRBV20-1*01, TRBV20-1*04, TRBV20-1*05, TRBV20-1*02, TRBV20-1*07	TRBV20-1	TRBJ1-5*01	TRBJ1-5	TRBD1*01, TRBD2*02, TRBD2*01	TRBD1, TRBD2	10	52	57	58	41	0	41
1	1.06E-07	TGCAGTGCTAGAGGGGACTCGGCCCTTTATCTTTGCGCCAGCAGCACCCGGGACAGAACCTACGAGCAGTACTTC	CSARGDSALYLCASSTRDRTYEQYF	TRBV20-1*01, TRBV20-1*04, TRBV20-1*05, TRBV20-1*07	TRBV20-1	TRBJ2-7*01	TRBJ2-7	TRBD1*01	TRBD1	12	49	55	58	36	2	38
1	1.06E-07	TGCAGTGCTAGAGGGGACTCAGCTTTGTATTTCTGTGCCAGCAGCGTAGAGCGGAGCGGCCAGGGGCTGTTCTTC	CSARGDSALYFCASSVERSGQGLFF	TRBV20-1*01, TRBV20-1*04, TRBV20-1*05, TRBV20-1*07	TRBV20-1	TRBJ2-1*01	TRBJ2-1	TRBD1*01, TRBD2*02, TRBD2*01	TRBD1, TRBD2	12	60	65	68	47	2	49
1	1.06E-07	TGCAGTGCTAGAGAACAGGGAAAGACCTACGAGCAGTACTTCGGGCCGGGCCCCAAATTCTATGGCTACACCTTC	CSAREQGKTYEQYFGPGPKFYGYTF	TRBV20-1*01, TRBV20-1*05, TRBV20-1*07	TRBV20-1	TRBJ1-2*01	TRBJ1-2	TRBD1*01	TRBD1	13	14	19	59	0	39	39
1	1.06E-07	TGCAGTGCCTCCCGGAATAGCGGGGGGCTAAGCCGGATGCAACCCGCGATCCGAATCACAGATACGCAGTATTTT	CSASRNSGGLSRMQPAIRITDTQYF	TRBV20-1*06, TRBV20-1*03, TRBV20-1*01, TRBV20-1*04, TRBV20-1*05, TRBV20-1*02, TRBV20-1*07	TRBV20-1	TRBJ2-3*01	TRBJ2-3	TRBD2*01	TRBD2	7	17	26	56	9	29	38
1	1.06E-07	TGCAGTGGGGGTGTGGATTCACCCCTCCACTTTGGGAACGGGACCAGGCTCACTGTGAACACTGAAGCTTTCTTT	CSGGVDSPLHFGNGTRLTVNTEAFF	TRBV20-1*06, TRBV20-1*03, TRBV20-1*01, TRBV20-1*04, TRBV20-1*05, TRBV20-1*02, TRBV20-1*07	TRBV20-1	TRBJ1-1*01	TRBJ1-1	TRBD2*02	TRBD2	6	22	27	55	15	27	42
1	1.06E-07	TGCAGCGTTGAGGAGGGGAATAATTCACCCCTCCACTTTGGGAACGGGACAGGGCTTAACTATGGCTACACCTTC	CSVEEGNNSPLHFGNGTGLNYGYTF	TRBV29-1*01	TRBV29-1	TRBJ1-2*01	TRBJ1-2	TRBD1*01	TRBD1	10	45	53	56	34	2	36
1	1.06E-07	TGCAGCGTCAATGTCGGTGCAGGGAGGATAGGGGCCAACGTCCTGACTTTCGGGGCCGACAATGAGCAGTTCTTC	CSVNVGAGRIGANVLTFGADNEQFF	TRBV29-1*01, TRBV29-1*03	TRBV29-1	TRBJ2-1*01	TRBJ2-1	TRBD2*02	TRBD2	7	21	26	58	13	31	44
1	1.06E-07	TGCAGCACCAACCAGACATCTATGTACCTCTGTGCCAGCAGTTTATGGCGGGGCAGGGGTAAAGGCTACACCTTC	CSTNQTSMYLCASSLWRGRGKGYTF	TRBV20-1*06, TRBV20-1*03, TRBV20-1*01, TRBV20-1*04, TRBV20-1*05, TRBV20-1*02, TRBV20-1*07	TRBV20-1	TRBJ1-2*01	TRBJ1-2	TRBD1*01, TRBD2*01	TRBD1, TRBD2	4	53	58	63	48	4	52
1	1.06E-07	TGTGCCGGCAGCTTATAAGGCATGGAGTGGGGGGCAACCCCTCCTGGATTCCTGGGGCCAATGTCCTGACTTTC	CAGSL*GMEWGA~PSWIPGANVLTF	TRBV7-3*01	TRBV7-3	TRBJ2-6*01	TRBJ2-6	TRBD1*01, TRBD2*02, TRBD2*01	TRBD1, TRBD2	14	29	34	51	14	16	30
1	1.06E-07	TGTGCCATCAGTGGGTCCACAGTGTCCCTTTTAGAGTGGCTATATTCTTATGTGCTAACTATGGCTACACCTTC	CAISGSTVSLLE~AIFLCANYGYTF	TRBV10-3*01, TRBV10-3*02	TRBV10-3	TRBJ1-2*01	TRBJ1-2	TRBD1*01	TRBD1	16	22	27	54	5	26	31
1	1.06E-07	TGTGCCATCAGTGAGCGGGATAGCGGGGACGGTGAGCAGTTCTTCGGGCCAGGGAACAATATGGCTACACCTTC	CAISERDSGDGE~VLRAREQYGYTF	TRBV10-3*01, TRBV10-3*02	TRBV10-3	TRBJ1-2*01	TRBJ1-2	TRBD2*01	TRBD2	14	20	27	59	5	31	36
1	1.06E-07	TGTGCCATCAGCCCTGAAGACAGCAGCATATATCTCTGCAGCGGAGGCAGGGCTCAGGCTATGGCTACACCTTC	CAISPEDSSIYL~QRRQGSGYGYTF	TRBV10-3*01, TRBV10-3*02	TRBV10-3	TRBJ1-2*01	TRBJ1-2	TRBD1*01, TRBD2*02, TRBD2*01	TRBD1, TRBD2	10	47	51	58	36	6	42
1	1.06E-07	TGTGCCACGGGGGGAGCTAGCGGGGTTTGCGCCAGGGTCCCCAGGGCTGTGCGAACACCGGGGAGCTGTTTTTT	CATGGASGVCAR~PQGCANTGELFF	TRBV10-3*01, TRBV10-3*02	TRBV10-3	TRBJ2-2*01	TRBJ2-2	TRBD2*01	TRBD2	6	16	24	51	9	26	35
1	1.06E-07	TGTGCCAGCATCCCCAACCAGACAGCTCTTTACTTCTGTGCCCCGTGACTGTCTTGGGAAACACCATATATTTT	CASIPNQTALYF~CPVTVLGNTIYF	TRBV7-9*03, TRBV7-9*01, TRBV7-9*04, TRBV7-9*02	TRBV7-9	TRBJ1-3*01	TRBJ1-3	TRBD1*01, TRBD2*01	TRBD1, TRBD2	9	20	24	56	10	31	41
1	1.06E-07	TGTGCCAGCATCCCACTAGCGCAAGCTCCTACAATGAGCAATTCTTCGGGCCAGGGTTTGAAAAACTGTTTTTT	CASIPLAQAPTM~QFFGPGFEKLFF	TRBV7-9*03, TRBV7-9*01, TRBV7-9*04, TRBV7-9*02	TRBV7-9	TRBJ1-4*01	TRBJ1-4	TRBD2*02, TRBD2*01	TRBD2	9	14	20	58	4	37	41
1	1.06E-07	TGTGCCAGCAGTTCTGGGACAGGGGGCGAGTACGAGCAGTACTTCGGGCCGGGCACCAGGGCATTCAGTACTTC	CASSSGTGGEYE~VLRAGHQGIQYF	TRBV7-2*04, TRBV7-2*01, TRBV7-2*02	TRBV7-2	TRBJ2-4*01	TRBJ2-4	TRBD1*01	TRBD1	10	15	26	61	4	34	38
1	1.06E-07	TGTGCCAGCAGTGAGTCTCATAGCACAGATACGCAGTATTTTGGCCCAGGGGAAGGGGTTATGGCTACACCTTC	CASSESHSTDTQ~FWPRGRGYGYTF	TRBV2*01, TRBV2*02, TRBV2*03	TRBV2	TRBJ1-2*01	TRBJ1-2	TRBD1*01	TRBD1	13	46	51	59	32	7	39
1	1.06E-07	TGTGCCAGCAGTGAAAGGAGCGGGGTTTGCGCCAGGGTCCCCAGGGCTGTGCGAACACCGGGGAGCTGTTTTTT	CASSERSGVCAR~PQGCANTGELFF	TRBV25-1*01	TRBV25-1	TRBJ2-2*01	TRBJ2-2	TRBD2*01	TRBD2	14	18	24	51	3	26	29
1	1.06E-07	TGTGCCAGCAGCTTCTACATCTGCAGTGCTAGAAACCAGGGGCCAACACTGCTAGCAATCAGCCCCAGCATTTT	CASSFYICSARN~GANTASNQPQHF	TRBV7-9*03, TRBV7-9*01, TRBV7-9*04, TRBV7-9*02	TRBV7-9	TRBJ1-5*01	TRBJ1-5	TRBD1*01	TRBD1	13	36	41	52	22	10	32
1	1.06E-07	TGTGCCAGCAGCTTCAGCGGGGCGCGAGAGATCCTAAAAAATAGCGGGAGTTCGCATCGGATACGCAGTATTTT	CASSFSGAREIL~K*REFASDTQYF	TRBV7-9*03, TRBV7-9*01, TRBV7-9*04, TRBV7-9*02	TRBV7-9	TRBJ2-3*01	TRBJ2-3	TRBD2*02	TRBD2	13	41	49	59	27	9	36
1	1.06E-07	TGTGCCAGCAGCTTGACTAGCGGAACTGTTGAGCAGTTCTTCGGGCCAGGGACAACGACTACGAGCAGTACTTC	CASSLTSGTVEQ~LRARDNDYEQYF	TRBV11-2*03	TRBV11-2	TRBJ2-7*01	TRBJ2-7	TRBD2*02, TRBD2*01	TRBD2	11	14	22	58	2	35	37
1	1.06E-07	TGTGCCAGCAGCTTATAAGGCATGGAGTGGGGGGCAACCCCTTCCGGATTCCTGGGGCCAACGTCCTGACTTTC	CASSL*GMEWGA~PFRIPGANVLTF	TRBV7-3*01	TRBV7-3	TRBJ2-6*01	TRBJ2-6	TRBD1*01, TRBD2*01	TRBD1, TRBD2	14	29	34	51	14	16	30
1	1.06E-07	TGTGCCAGCAGCTACCAGACATCTGTGTACTTCTGTGCCATCAAGTTCCGGGTTTTAATTCACCCCTCCACTTT	CASSYQTSVYFC~HQVPGFNSPLHF	TRBV7-2*04, TRBV7-2*01	TRBV7-2	TRBJ1-6*01	TRBJ1-6	TRBD1*01, TRBD2*02, TRBD2*01	TRBD1, TRBD2	12	17	20	55	4	34	38
1	1.06E-07	TGTGCCAGCAGCCTGACTAGCGGGGTTTGCGCCAGGGTCCCCAGGGCTGTGCGAACACCGGGGAGCTGTTTTTT	CASSLTSGVCAR~PQGCANTGELFF	TRBV7-3*01	TRBV7-3	TRBJ2-2*01	TRBJ2-2	TRBD2*01	TRBD2	11	14	24	51	2	26	28
1	1.06E-07	TGTGCCAGCAGCCCGCGTGTAGCGTGTAATACGGCGAGCAGTACTTCGGGACAGGGTTTCCACCCCTCCACTTT	CASSPRVACNTA~QYFGTGFPPLHF	TRBV9*02, TRBV9*01, TRBV9*03	TRBV9	TRBJ1-6*02	TRBJ1-6	TRBD1*01	TRBD1	11	47	55	60	35	4	39
1	1.06E-07	TGTGCCAGCAGCCCACGGACTAACAATGAGCAGTTCTTCGGGCCAGGGACACGGCTCACAATGAGCAGTTCTTC	CASSPRTNNEQF~RARDTAHNEQFF	TRBV7-8*03	TRBV7-8	TRBJ2-1*01	TRBJ2-1	TRBD1*01, TRBD2*02, TRBD2*01	TRBD1, TRBD2	12	45	50	57	32	6	38
1	1.06E-07	TGTGCCAGCAGCCAAGACTCTGGAAACACCATATATTTTGGAGAGGGACCAGCGGCCCAGATACGCAGTATTTT	CASSQDSGNTIY~WRGTSGPDTQYF	TRBV14*01	TRBV14	TRBJ2-3*01	TRBJ2-3	TRBD1*01, TRBD2*02, TRBD2*01	TRBD1, TRBD2	16	44	48	57	27	8	35
1	1.06E-07	TGTGCCAGCAGCGTACATTTTCAGGGGGCGCGCGAGACCCAGTACTTCGGGCCAGGCACTATGGCTACACCTTC	CASSVHFQGARE~PVLRARHYGYTF	TRBV9*02, TRBV9*01	TRBV9	TRBJ1-2*01	TRBJ1-2	TRBD1*01	TRBD1	14	21	28	57	6	28	34
1	1.06E-07	TGTGCCAGCAGCGTAGTCCAGGGGCGGAACCCTACGAGCAGTACTTCGGGACCGGTTACAATGAGCAGTTCTTC	CASSVVQGRNPT~QYFGTGYNEQFF	TRBV9*02, TRBV9*01	TRBV9	TRBJ2-1*01	TRBJ2-1	TRBD1*01	TRBD1	15	18	23	56	2	32	34
1	1.06E-07	TGTGCCAGCAGCAAGACGCTGGGGGGTTCTGAAGTGGCCCTGGGAGGCTGTGCTCTGGAAACACCATATATTTT	CASSKTLGGSEV~PGRLCSGNTIYF	TRBV9*02, TRBV9*01, TRBV9*03	TRBV9	TRBJ1-3*01	TRBJ1-3	TRBD2*02, TRBD2*01	TRBD2	11	41	46	52	29	5	34
1	1.06E-07	TGTGCCAGGAGCTCGGGGAGCCTTAGAGGTTTGCATGCGGGGGTGCACCTCCGTGCTCCTACGAGCAGTACTTC	CARSSGSLRGLH~GGAPPCSYEQYF	TRBV7-6*01, TRBV7-6*02	TRBV7-6	TRBJ2-7*01	TRBJ2-7	TRBD2*01	TRBD2	12	36	42	55	23	12	35
1	1.06E-07	TGTGCCAACGGCCTACGTCCGGGACAAATTTAACTATGGCTATATTCTTATGTGCTAACTATGGCTACACCTTC	CANGLRPGQI*L~AIFLCANYGYTF	TRBV9*02, TRBV9*01, TRBV9*03	TRBV9	TRBJ1-2*01	TRBJ1-2	TRBD1*01	TRBD1	6	20	25	54	13	28	41
1	1.06E-07	TGCGCCAGCAGCTTGGCCGGTAGCGGGAGGGCCAATAAACACCGGGGAGCTGTAGCAATCAGCCCCAGCATTTT	CASSLAGSGRAN~TPGSCSNQPQHF	TRBV5-1*01	TRBV5-1	TRBJ1-5*01	TRBJ1-5	TRBD2*02	TRBD2	15	20	30	52	4	21	25
1	1.06E-07	TGCAGTTGGGGGACTCGGCCCTCTATCTCTGTGCCAGCTCCGCTGACCCCCAGGGCAATCAGCCCCAGCATTTT	CSWGTRPSISVP~SADPQGNQPQHF	TRBV20-1*06, TRBV20-1*03, TRBV20-1*01, TRBV20-1*04, TRBV20-1*05, TRBV20-1*02, TRBV20-1*07	TRBV20-1	TRBJ1-5*01	TRBJ1-5	TRBD2*02, TRBD2*01	TRBD2	5	9	14	54	3	39	42
1	1.06E-07	TGCAGTGCTATATCCTCGGGACTAGGCGTCACCCAGTACTTCGGGCCGGGCAGGGCAGACAGCCCCAGCATTTT	CSAISSGLGVTQ~LRAGQGRQPQHF	TRBV20-1*01, TRBV20-1*04, TRBV20-1*05, TRBV20-1*07	TRBV20-1	TRBJ1-5*01	TRBJ1-5	TRBD2*02, TRBD2*01	TRBD2	9	17	24	59	7	34	41
1	1.06E-07	TGCAGTGCTAGTAGCGGCCACATCCAGGGGAGGGGCTCGTCGAGCAGTACTTCGGGCCGGGCACCATATATTTT	CSASSGHIQGRG~VEQYFGPGTIYF	TRBV20-1*01, TRBV20-1*04, TRBV20-1*05, TRBV20-1*07	TRBV20-1	TRBJ1-3*01	TRBJ1-3	TRBD2*02	TRBD2	11	27	33	61	15	27	42
1	1.06E-07	TGCAGTGCTAGAGATACAGGACTAGCGGGGATAACAGATACGCAGTATTTTGGCCCAATCAGCCCCAGCATTTT	CSARDTGLAGIT~YAVFWPNQPQHF	TRBV20-1*01, TRBV20-1*05, TRBV20-1*07	TRBV20-1	TRBJ1-5*01	TRBJ1-5	TRBD2*01	TRBD2	13	18	29	55	4	25	29
1	1.06E-07	TGCAGTGCGGGAGGGGGTCGCCAGCCCCAGCATTTTGGTGATGGGGCTGTGCGAACACCGGGGAGCTGTTTTTT	CSAGGGRQPQHF~*WGCANTGELFF	TRBV20-1*06, TRBV20-1*03, TRBV20-1*01, TRBV20-1*04, TRBV20-1*05, TRBV20-1*02, TRBV20-1*07	TRBV20-1	TRBJ2-2*01	TRBJ2-2	TRBD2*02	TRBD2	7	8	14	51	0	36	36
1	1.06E-07	TGTGCCCAGCCCCAACCAGACCTCTCTGTACTTCTGTGCCAGCAGTTTTTCTGTTAGCGGGGAGCAGTACTTC	CAQPQPDLSVLL~ASSFSVSGEQYF	TRBV15*02	TRBV15	TRBJ2-7*01	TRBJ2-7	TRBD2*02, TRBD2*01	TRBD2	5	54	60	61	48	0	48
1	1.06E-07	TGTGCCATCCCCAACCAGACAGCTCTTTACTTCTGCGGGGCAGGGAAAAGGACGGGGGGACGAGCAGTACTTC	CAIPNQTALYFC~GQGKGRGDEQYF	TRBV9*02, TRBV9*01, TRBV9*03	TRBV9	TRBJ2-7*01	TRBJ2-7	TRBD2*01	TRBD2	6	52	58	59	45	0	45
1	1.06E-07	TGTGCCATCAGTGAGGATACCCCGGGACAGGGTCCAACCTCACTGAGCATATACCAAAAACATTCAGTACTTC	CAISEDTPGQGP~PH*AYTKNIQYF	TRBV10-3*01, TRBV10-3*02	TRBV10-3	TRBJ2-4*01	TRBJ2-4	TRBD1*01	TRBD1	14	23	31	53	8	21	29
1	1.06E-07	TGTGCCATCAGGGGGACTAGCGGGACTCCCTACAATGAGCAGTTTTATAACTTCAGGAAACACCATATATTTT	CAIRGTSGTPYN~SSFITSGNTIYF	TRBV10-3*01, TRBV10-3*02	TRBV10-3	TRBJ1-3*01	TRBJ1-3	TRBD2*02	TRBD2	10	12	24	55	1	30	31
1	1.06E-07	TGTGCCACCCTCTACCAAGCGGGGTTTGCGCCAGGGTCCCCAGGGCTGTGCGAACACCGGGGAGCTGTTTTTT	CATLYQAGFAPG~PQGCANTGELFF	TRBV15*01, TRBV15*02	TRBV15	TRBJ2-2*01	TRBJ2-2	TRBD2*01	TRBD2	8	17	23	50	8	26	34
1	1.06E-07	TGTGCCACCGGAACTAGTCAAGAGACCCAGTACTTCGGGGCGGGGGCTCGTGGAAAACTATGGCTACACCTTC	CATGTSQETQYF~GRGLVENYGYTF	TRBV10-3*01, TRBV10-3*02	TRBV10-3	TRBJ1-2*01	TRBJ1-2	TRBD2*01	TRBD2	6	39	45	55	32	9	41
1	1.06E-07	TGTGCCACCAGTCGGGAAAGCTCCTACAATGAGCAGTTCTCGTCTAGCGGGAGGTACTGACGAGCAGTACTTC	CATSRESSYNEQ~SRLAGGTDEQYF	TRBV24-1*01	TRBV24-1	TRBJ2-7*01	TRBJ2-7	TRBD2*02	TRBD2	11	43	53	59	31	5	36
1	1.06E-07	TGTGCCACCAGTGACCAAGAAGCGGGGCAATACAATGAGCAGTTCTTCGGGCCAGGGTGAAAAACTGTTTTTT	CATSDQEAGQYN~SSSSGQGEKLFF	TRBV24-1*01	TRBV24-1	TRBJ1-4*01	TRBJ1-4	TRBD2*01	TRBD2	13	20	26	57	6	30	36
1	1.06E-07	TGTGCCACCAGCAGAGCAATGCACTCTGGGGCCAACGTCCTGACTTTCGGGGCCGGCCACTGAAGCTTTCTTT	CATSRAMHSGAN~S*LSGPATEAFF	TRBV15*02	TRBV15	TRBJ1-1*01	TRBJ1-1	TRBD1*01, TRBD2*01	TRBD1, TRBD2	11	48	52	57	36	4	40
1	1.06E-07	TGTGCCACCAGAGCAGCGGGACTCGGCCATGTATCGCTGTGCCAGCAGCTCGGGGTACAATGAGCAGTTCTTC	CATRAAGLGHVS~CASSSGYNEQFF	TRBV24-1*01	TRBV24-1	TRBJ2-1*01	TRBJ2-1	TRBD2*02	TRBD2	10	14	20	55	3	34	37
1	1.06E-07	TGTGCCAGTAGTATACCCCTCCTGGACAGGGGGCGCCGGACTGGCGGTTCTTCGGGCCAACGTCCTGACTTTC	CASSIPLLDRGR~GLAVLRANVLTF	TRBV19*01, TRBV19*02	TRBV19	TRBJ2-6*01	TRBJ2-6	TRBD1*01	TRBD1	14	23	33	53	8	19	27
1	1.06E-07	TGTGCCAGCCAGGGTACTGCTCGTAGGAAGCTGTGCCAGTCGTTGGGGGCCCTCCTACAATGAGCAGTTCTTC	CASQGTARRKLC~SRWGPSYNEQFF	TRBV2*01, TRBV2*02, TRBV2*03	TRBV2	TRBJ2-1*01	TRBJ2-1	TRBD1*01	TRBD1	8	44	49	51	35	1	36
1	1.06E-07	TGTGCCAGCAGTCGTCGGCGACTAGCTAATACCTACGAGCAGTACAGGGGGGCTAACAGATACGCAGTATTTT	CASSRRRLANTY~SSTGGLTDTQYF	TRBV2*01, TRBV2*02, TRBV2*03	TRBV2	TRBJ2-3*01	TRBJ2-3	TRBD1*01	TRBD1	11	43	50	55	31	4	35
1	1.06E-07	TGTGCCAGCAGCTTCCTAACCGCCACAGGGAGTGACACCATATATTTTGGAGAGGGAAGTTGGCTACACCTTC	CASSFLTATGSD~PYILEREVGYTF	TRBV7-9*03, TRBV7-9*01, TRBV7-9*04, TRBV7-9*02	TRBV7-9	TRBJ1-2*01	TRBJ1-2	TRBD1*01	TRBD1	13	24	29	60	10	30	40
1	1.06E-07	TGTGCCAGCAGCTTGTGTGTGATCACCAACACCTTCGGTTCGGGGACTGTTGGAGGGTCAGCCCCAGCATTTT	CASSLCVITNTF~VRGLLEGQPQHF	TRBV5-6*01	TRBV5-6	TRBJ1-5*01	TRBJ1-5	TRBD2*02, TRBD2*01	TRBD2	14	42	47	57	27	9	36
1	1.06E-07	TGTGCCAGCAGCTTACGACAGGGGACTGATGGCTACACCTTCGGTTCGGGGACCAGGAAACACCATATATTTT	CASSLRQGTDGY~PSVRGPGNTIYF	TRBV2*01, TRBV2*02, TRBV2*03	TRBV2	TRBJ1-3*01	TRBJ1-3	TRBD1*01	TRBD1	10	16	23	55	5	31	36
1	1.06E-07	TGTGCCAGCAGCTTACAAGCGGGGTTTGCGCCAGGGTCCCCAGGGCTGTGCGAACACCGGGGAGCTGTTTTTT	CASSLQAGFAPG~PQGCANTGELFF	TRBV7-3*01	TRBV7-3	TRBJ2-2*01	TRBJ2-2	TRBD2*01	TRBD2	14	17	23	50	2	26	28
1	1.06E-07	TGTGCCAGCAGCTTAGGTCTGGTTTTTGCGGGGAGTCCCCGGGCTGTGCTCTGGGGCCAACGTCCTGACTTTC	CASSLGLVFAGS~PGLCSGANVLTF	TRBV7-2*04, TRBV7-2*01	TRBV7-2	TRBJ2-6*01	TRBJ2-6	TRBD2*02, TRBD2*01	TRBD2	15	33	38	48	17	9	26
1	1.06E-07	TGTGCCAGCAGCTTAGGACTCGGGACAGGGGGGAAGTCTGGGGACGTTCTTTAGCAATCAGCCCCAGCATTTT	CASSLGLGTGGK~LGTFFSNQPQHF	TRBV7-9*01, TRBV7-9*02	TRBV7-9	TRBJ1-5*01	TRBJ1-5	TRBD1*01	TRBD1	15	21	31	51	5	19	24
1	1.06E-07	TGTGCCAGCAGCCTTCGCGAGCCGGGCACCAGGCTCACGGTCACAGGTGGACCTTAACTATGGCTACACCTTC	CASSLREPGTRL~RSQVDLNYGYTF	TRBV7-2*04, TRBV7-2*01	TRBV7-2	TRBJ1-2*01	TRBJ1-2	TRBD1*01	TRBD1	11	42	46	54	30	7	37
1	1.06E-07	TGTGCCAGCAGCCTCCCGACTAGCCGGCTCCTACGAGCAGTACTTCGGGCCGGGCACCGGGGAGCTGTTTTTT	CASSLPTSRLLR~QYFGPGTGELFF	TRBV9*02, TRBV9*01, TRBV9*03	TRBV9	TRBJ2-2*01	TRBJ2-2	TRBD2*02, TRBD2*01	TRBD2	11	17	23	54	5	30	35
1	1.06E-07	TGTGCCAGCAGCCCCCGGGACGGGAACTATGGCTACACCTTCGGTTCGGGGAAGCACAGATACGCAGTATTTT	CASSPRDGNYGY~PSVRGSTDTQYF	TRBV7-9*03, TRBV7-9*01, TRBV7-9*04, TRBV7-9*02	TRBV7-9	TRBJ2-3*01	TRBJ2-3	TRBD1*01, TRBD2*02, TRBD2*01	TRBD1, TRBD2	11	16	20	52	4	31	35
1	1.06E-07	TGTGCCAGCAGCGTCGGGCCCTGGTACGAGCAGTACTTCGGGCCGGGCACAGGGCTCCTATGGCTACACCTTC	CASSVGPWYEQY~SGRAQGSYGYTF	TRBV9*02, TRBV9*01	TRBV9	TRBJ1-2*01	TRBJ1-2	TRBD1*01	TRBD1	13	48	53	57	34	3	37
1	1.06E-07	TGTGCCAGCAGCAAGACAGTTAGCCAAAAACATTCAGTACTTCGGCGCCGGGACGGAATATGGCTACACCTTC	CASSKTVSQKHS~YFGAGTEYGYTF	TRBV7-3*05, TRBV7-3*01	TRBV7-3	TRBJ1-2*01	TRBJ1-2	TRBD1*01, TRBD2*02, TRBD2*01	TRBD1, TRBD2	11	49	53	58	37	4	41
1	1.06E-07	TGTGCCAGCAGGGAAATGACGGGCGGAGGGTGCCAGCAGCCTTTTTGGTTTTTCGGGTTCACCCCTCCACTTT	CASREMTGGGCQ~SLFGFSGSPLHF	TRBV2*01, TRBV2*03	TRBV2	TRBJ1-6*01	TRBJ1-6	TRBD2*02	TRBD2	14	24	29	57	9	27	36
1	1.06E-07	TGCGCCAGCGAGACCCCCTAGGGACTCAGCTGTGTACTTCTGTGCCAGCACTAAGACAGCGACAGTTTTCTTT	CASETP*GLSCV~FCASTKTATVFF	TRBV10-1*02, TRBV10-1*01	TRBV10-1	TRBJ1-1*01	TRBJ1-1	TRBD1*01, TRBD2*02, TRBD2*01	TRBD1, TRBD2	8	13	18	66	4	47	51
1	1.06E-07	TGCGCCAGCAGTGCAACCGACAGGGGGCTTACGCGAGCAGTACTTCGGGCCGGGCACCGGGGAGCTGTTTTTT	CASSATDRGLTR~QYFGPGTGELFF	TRBV10-1*02, TRBV10-1*01	TRBV10-1	TRBJ2-2*01	TRBJ2-2	TRBD1*01	TRBD1	12	18	27	54	5	26	31
1	1.06E-07	TGCGCCAGCAGTGAGCCAGCGGGGTTTGCGCCAGGGTCCCCAGGGCTGTGCGAACACCGGGGAGCTGTTTTTT	CASSEPAGFAPG~PQGCANTGELFF	TRBV10-2*01	TRBV10-2	TRBJ2-2*01	TRBJ2-2	TRBD2*01	TRBD2	14	17	23	50	2	26	28
1	1.06E-07	TGCGCCAGCAGCTTGGACAGCTATGGCTACACCTTCGGTTCGGGGACCAGGGGGCTCGGAAAAACTGTTTTTT	CASSLDSYGYTF~VRGPGGSEKLFF	TRBV5-1*01	TRBV5-1	TRBJ1-4*01	TRBJ1-4	TRBD1*01	TRBD1	15	47	54	58	31	3	34
1	1.06E-07	TGCAGTGCTAGAGGAGTTAGCGGCGATTCCTACGAGCAGTACTTCGGGCCGGGCGAATGAAAAACTGTTTTTT	CSARGVSGDSYE~STSGRANEKLFF	TRBV20-1*01, TRBV20-1*04, TRBV20-1*05, TRBV20-1*07	TRBV20-1	TRBJ1-4*01	TRBJ1-4	TRBD2*02, TRBD2*01	TRBD2	12	17	22	55	4	32	36
1	1.06E-07	TGTGCCATCCCCAACCAGACAGCTCTTTACTTCTGTGCCACCAGTGATTTTCGGCATCCGTCGCAGTTCTTC	CAIPNQTALYFCATSDFRHPSQFF	TRBV7-6*01, TRBV7-6*02	TRBV7-6	TRBJ2-1*01	TRBJ2-1	TRBD1*01	TRBD1	6	17	21	62	10	40	50
1	1.06E-07	TGTGCCATCAGTGACCCGGCCGTGTATCTCTGTGCCAGCAGCTTATTCAGGGACTCAGATACGCAGTATTTT	CAISDPAVYLCASSLFRDSDTQYF	TRBV10-3*01, TRBV10-3*02	TRBV10-3	TRBJ2-3*01	TRBJ2-3	TRBD2*02, TRBD2*01	TRBD2	13	49	54	55	35	0	35
1	1.06E-07	TGTGCCATCAGTGAGTCGACTCCGGTGAACACTGAAGCTTTCTTTGGACAGGGTTCTCAGCCCCAGCATTTT	CAISESTPVNTEAFFGQGSQPQHF	TRBV10-3*01, TRBV10-3*02	TRBV10-3	TRBJ1-5*01	TRBJ1-5	TRBD1*01	TRBD1	16	45	52	56	28	3	31
1	1.06E-07	TGTGCCATCAGTGAGTCGAAGGTTAACAGCACTACGGACAGGTGACTTTCCTGAAGTCAGCCCCAGCATTTT	CAISESKVNSTTDR*LS*SQPQHF	TRBV10-3*01, TRBV10-3*02	TRBV10-3	TRBJ1-5*01	TRBJ1-5	TRBD1*01	TRBD1	16	35	41	56	18	14	32
1	1.06E-07	TGTGCCATCAGCCCTGACAGGCTCTATGGCTACACCTTCGGTTCGGGGACCCTTAGCTACGAGCAGTACTTC	CAISPDRLYGYTFGSGTLSYEQYF	TRBV10-3*01, TRBV10-3*02	TRBV10-3	TRBJ2-7*01	TRBJ2-7	TRBD1*01	TRBD1	10	15	20	56	4	35	39
1	1.06E-07	TGTGCCATCAAGGACGGACAGTCCTCCGGGGAGCTGTTTTTTGGAGAAGGCTCTGGAAACACCATATATTTT	CAIKDGQSSGELFFGEGSGNTIYF	TRBV10-3*01, TRBV10-3*02	TRBV10-3	TRBJ1-3*01	TRBJ1-3	TRBD1*01	TRBD1	9	15	20	50	5	29	34
1	1.06E-07	TGTGCCACCACCCCGGTCTAGCGGGGGGGCTCAATGAGCAGTTCTCGGGGGTTGAACTATGGCTACACCTTC	CATTPV*RGGSMSSSRGLNYGYTF	TRBV24-1*01	TRBV24-1	TRBJ1-2*01	TRBJ1-2	TRBD2*01	TRBD2	9	17	28	54	7	25	32
1	1.06E-07	TGTGCCACCACGGACCGGGGAAATGAGCAGTTCGATCCCGGGAGCCGGAGGGGTACAGATACGCAGTATTTT	CATTDRGNEQFDPGSRRGTDTQYF	TRBV24-1*01	TRBV24-1	TRBJ2-3*01	TRBJ2-3	TRBD2*02	TRBD2	9	46	51	54	36	2	38
1	1.06E-07	TGTGCCACCAGCAGAGATACGGCAGCTTATTTCTGTGCCAGCTCCCCTGGGCCCTACTACGAGCAGTACTTC	CATSRDTAAYFCASSPGPYYEQYF	TRBV15*02	TRBV15	TRBJ2-7*01	TRBJ2-7	TRBD1*01	TRBD1	11	43	48	56	31	7	38
1	1.06E-07	TGTGCCACCAGCAGAGATACGGCAGGCACTGAAGCTTTCTTTGGACAAGGCACCCTATATGGCTACACCTTC	CATSRDTAGTEAFFGQGTLYGYTF	TRBV15*02	TRBV15	TRBJ1-2*01	TRBJ1-2	TRBD1*01	TRBD1	11	42	46	57	30	10	40
1	1.06E-07	TGTGCCAGTAGTGGACAGGGGAGGCGAAACACTGAAGCTTTCTTTGGACAGTTCACAGATACGCAGTATTTT	CASSGQGRRNTEAFFGQFTDTQYF	TRBV19*01, TRBV19*03, TRBV19*02	TRBV19	TRBJ2-3*01	TRBJ2-3	TRBD1*01	TRBD1	11	12	20	53	0	32	32
1	1.06E-07	TGTGCCAGTAGTATCTACGATACAGGGCAGCCCCAGCATTTTGGTGATGGGAAATCCTACGAGCAGTACTTC	CASSIYDTGQPQHFGDGKSYEQYF	TRBV19*01, TRBV19*02	TRBV19	TRBJ2-7*01	TRBJ2-7	TRBD1*01	TRBD1	13	21	26	54	7	27	34
1	1.06E-07	TGTGCCAGTAGGGAACAGGGCTTCGGGAACACTGAAGCTTTCTTTGGACAAGGTGCCGCCGAGCAGTACTTC	CASREQGFGNTEAFFGQGAAEQYF	TRBV19*01, TRBV19*03, TRBV19*02	TRBV19	TRBJ2-7*01	TRBJ2-7	TRBD1*01	TRBD1	10	14	19	59	3	39	42
1	1.06E-07	TGTGCCAGCCTGTATTGGCCAAAAACATTCAGTACTTCGGCGGCAGGCGTGACGGCTAGTGGCTACACCTTC	CASLYWPKTFSTSAAGVTASGYTF	TRBV7-3*05, TRBV7-3*01	TRBV7-3	TRBJ1-2*01	TRBJ1-2	TRBD2*02, TRBD2*01	TRBD2	8	54	58	59	45	0	45
1	1.06E-07	TGTGCCAGCCGGCGGGCCTACAATGAGCAGTTCTTCGGGCCAGGGACAGGGCCTGGAAACACCATATATTTT	CASRRAYNEQFFGPGTGPGNTIYF	TRBV7-9*03, TRBV7-9*01, TRBV7-9*04, TRBV7-9*02, TRBV7-9*05, TRBV7-9*06	TRBV7-9	TRBJ1-3*01	TRBJ1-3	TRBD1*01	TRBD1	8	42	50	52	33	1	34
1	1.06E-07	TGTGCCAGCAGTTCGACCGTGAACACTGAAGCTTTCTTTGGACAAGGCACTAACGAAAACATTCAGTACTTC	CASSSTVNTEAFFGQGTNENIQYF	TRBV5-8*01	TRBV5-8	TRBJ2-4*01	TRBJ2-4	TRBD1*01	TRBD1	10	39	43	55	28	11	39
1	1.06E-07	TGTGCCAGCAGCTTCTACATCTGCAGTGCTAGGGGTGGGACAGATACTATACTCAATCAGCCCCAGCATTTT	CASSFYICSARGGTDTILNQPQHF	TRBV5-4*01, TRBV5-4*03, TRBV5-4*04	TRBV5-4	TRBJ1-5*01	TRBJ1-5	TRBD1*01	TRBD1	13	36	42	53	22	10	32
1	1.06E-07	TGTGCCAGCAGCTTCTACATCTGCAGTGCTAGAGTCCCTACTAGCGGGGGAAGCTACAATGAGCAGTTCTTC	CASSFYICSARVPTSGGSYNEQFF	TRBV7-3*05, TRBV7-3*01	TRBV7-3	TRBJ2-1*01	TRBJ2-1	TRBD2*01	TRBD2	13	39	49	53	25	3	28
1	1.06E-07	TGTGCCAGCAGCTTAGTTTACAGGGACTCCTACGAGCAGTACTTCGGGCCGGGCACCAGGGAGCTGTTTTTT	CASSLVYRDSYEQYFGPGTRELFF	TRBV5-6*01	TRBV5-6	TRBJ2-2*01	TRBJ2-2	TRBD1*01, TRBD2*02, TRBD2*01	TRBD1, TRBD2	13	19	24	53	5	28	33
1	1.06E-07	TGTGCCAGCAGCTTAGCGTCCTTCGGGGGGTTGGCCTACGAGCAGTACTTCGGGCCGGGCACCATATATTTT	CASSLASFGGLAYEQYFGPGTIYF	TRBV7-8*01	TRBV7-8	TRBJ1-3*01	TRBJ1-3	TRBD2*01	TRBD2	16	23	29	59	6	29	35
1	1.06E-07	TGTGCCAGCAGCTTAGCGCTAAATTACAATGAGCAGTTCTTCGGGCCAGGGGGCGCGTCTGGCTACACCTTC	CASSLALNYNEQFFGPGGASGYTF	TRBV7-9*01, TRBV7-9*02	TRBV7-9	TRBJ1-2*01	TRBJ1-2	TRBD1*01	TRBD1	16	46	53	59	29	5	34
1	1.06E-07	TGTGCCAGCAGCTTAGGGTTATCACAGAACTATGGCTACACCTTCGGTTCGGGGACCAGGTAGCTGTTTTTT	CASSLGLSQNYGYTFGSGTR*LFF	TRBV7-8*01	TRBV7-8	TRBJ2-2*01	TRBJ2-2	TRBD1*01, TRBD2*02, TRBD2*01	TRBD1, TRBD2	15	51	55	61	35	5	40
1	1.06E-07	TGTGCCAGCAGCTTAGAATTGGAGGGGCGCACCATATATTTTGGAGAGGGAAGTTGGGACATTCAGTACTTC	CASSLELEGRTIYFGEGSWDIQYF	TRBV7-9*01, TRBV7-9*02	TRBV7-9	TRBJ2-4*01	TRBJ2-4	TRBD2*02	TRBD2	15	20	25	58	4	32	36
1	1.06E-07	TGTGCCAGCAGCTTAACGGGGAGAAAGACCGGGACAGAGGATTCGGGGCCGGCTAACTATGGCTACACCTTC	CASSLTGRKTGTEDSGPANYGYTF	TRBV7-3*01	TRBV7-3	TRBJ1-2*01	TRBJ1-2	TRBD1*01	TRBD1	16	30	36	52	13	15	28
1	1.06E-07	TGTGCCAGCAGCTCCCGATCAGGACCCGCGGGACCGGGGAGCTGGGGCTCTGGGGCCAACGTCCTGACTTTC	CASSSRSGPAGPGSWGSGANVLTF	TRBV7-9*03, TRBV7-9*01, TRBV7-9*04, TRBV7-9*02	TRBV7-9	TRBJ2-6*01	TRBJ2-6	TRBD2*02	TRBD2	13	27	32	47	13	14	27
1	1.06E-07	TGTGCCAGCAGCTCCCAGACATCTGTGTACTTCTGTGCCATCAGTGACCCGACAGCTCACGAGCAGTACTTC	CASSSQTSVYFCAISDPTAHEQYF	TRBV7-2*04, TRBV7-2*01	TRBV7-2	TRBJ2-7*01	TRBJ2-7	TRBD1*01	TRBD1	12	50	54	58	37	3	40
1	1.06E-07	TGTGCCAGCAGCTAAGCTGGGACACCCTACGAGCAGTACTTCGGGCCGGGCAGCAATCAGCCCCAGCATTTT	CASS*AGTPYEQYFGPGSNQPQHF	TRBV7-8*01	TRBV7-8	TRBJ1-5*01	TRBJ1-5	TRBD1*01	TRBD1	16	18	23	51	1	27	28
1	1.06E-07	TGTGCCAGCAGCCCCCCGGACAGCAGCTTCTACATCTGCAGTGCTAGCCCAGGGGGCCGGGAGCAGTACTTC	CASSPPDSSFYICSASPGGREQYF	TRBV7-9*03, TRBV7-9*01, TRBV7-9*04, TRBV7-9*02	TRBV7-9	TRBJ2-7*01	TRBJ2-7	TRBD1*01	TRBD1	11	49	56	60	37	3	40
1	1.06E-07	TGTGCCAGCAGCCCCACGGGTGGGGCCAACGTCCTGACTTTCGGGGCCGGCAGCAATCAGCCCCAGCATTTT	CASSPTGGANVLTFGAGSNQPQHF	TRBV7-8*01, TRBV7-8*03	TRBV7-8	TRBJ1-5*01	TRBJ1-5	TRBD1*01, TRBD2*01	TRBD1, TRBD2	12	42	46	51	29	4	33
1	1.06E-07	TGTGCCAGCAGCCACTGATACACCGCAGGGGGGACTAGACCTATTTGGCGAGTAGCAGATACGCAGTATTTT	CASSH*YTAGGTRPIWRVADTQYF	TRBV3-1*01	TRBV3-1	TRBJ2-3*01	TRBJ2-3	TRBD2*02, TRBD2*01	TRBD2	13	30	37	55	16	17	33
1	1.06E-07	TGTGCCAGCAGCCACCTTCCACCTGGAATGGCCCCTAATACGCAGGGGTGGAAATACTATGGCTACACCTTC	CASSHLPPGMAPNTQGWKYYGYTF	TRBV7-9*03, TRBV7-9*01, TRBV7-9*04, TRBV7-9*02	TRBV7-9	TRBJ1-2*01	TRBJ1-2	TRBD1*01	TRBD1	11	42	47	55	30	7	37
1	1.06E-07	TGTGCCAGCAGCCAGGGGTGGGTTTTATCTAAGCCTCTGCAGCTGTGCTCCTATAATTCACCCCTCCACTTT	CASSQGWVLSKPLQLCSYNSPLHF	TRBV7-2*04, TRBV7-2*01	TRBV7-2	TRBJ1-6*02	TRBJ1-6	TRBD1*01	TRBD1	11	12	17	47	0	29	29
1	1.06E-07	TGTGCCAGCAGCGTAGGTGACAGAGTAACCTACGAGCAGTACTTCGGGCCGGGACAGGGACGCTACACCTTC	CASSVGDRVTYEQYFGPGQGRYTF	TRBV9*02, TRBV9*01	TRBV9	TRBJ1-2*01	TRBJ1-2	TRBD1*01	TRBD1	15	50	58	61	34	2	36
1	1.06E-07	TGTGCCAGCAGCGTAGAGCGGAGCGGCCAGGGGCTGTTCTTCGGGCCAGGGGTTTATGGCGAGCAGTACTTC	CASSVERSGQGLFFGPGVYGEQYF	TRBV9*02, TRBV9*01	TRBV9	TRBJ2-7*01	TRBJ2-7	TRBD1*01	TRBD1	15	46	51	59	30	7	37
1	1.06E-07	TGTGCCAGCAGCGTAGAGCGGAGCGGCCAGGGGCTGTTCTTCGGGCCAGGGACACGGCTCACCGTATATTTT	CASSVERSGQGLFFGPGTRLTVYF	TRBV9*02, TRBV9*01	TRBV9	TRBJ1-3*01	TRBJ1-3	TRBD1*01	TRBD1	15	48	53	59	32	5	37
1	1.06E-07	TGTGCCAGCAGCGACCAACAGCTTAGGGTCAGTCACAGAAGACAGGGGGCGGACGTTGTAAAACTGTTTTTT	CASSDQQLRVSHRRQGADVVKLFF	TRBV7-2*04, TRBV7-2*01	TRBV7-2	TRBJ1-4*01	TRBJ1-4	TRBD1*01	TRBD1	11	40	49	59	28	9	37
1	1.06E-07	TGTGCCAGCAGAGGCTCTAGCGGCTCGTACAATGAGCAGTTCTTCGGGCCAGGGACATCTGGCTACACCTTC	CASRGSSGSYNEQFFGPGTSGYTF	TRBV2*01, TRBV2*02, TRBV2*03	TRBV2	TRBJ1-2*01	TRBJ1-2	TRBD2*02, TRBD2*01	TRBD2	10	16	22	59	5	36	41
1	1.06E-07	TGCGCCAGCTCCCAGACATCTGTGTACTTCTGTGCCATCAGTGATATTGCAGCGAACACTGAAGCTTTCTTT	CASSQTSVYFCAISDIAANTEAFF	TRBV5-1*01, TRBV5-1*02	TRBV5-1	TRBJ1-1*01	TRBJ1-1	TRBD1*01, TRBD2*02, TRBD2*01	TRBD1, TRBD2	8	14	17	53	5	35	40
1	1.06E-07	TGCGCCAGCAGCTTAGGGCAGGGGCGCCAAGAGACCCAGTACTTCGGGCGAACCACCTATGGCTACACCTTC	CASSLGQGRQETQYFGRTTYGYTF	TRBV5-1*01	TRBV5-1	TRBJ1-2*01	TRBJ1-2	TRBD1*01	TRBD1	13	18	23	56	4	32	36
1	1.06E-07	TGCGCCAGCAGCCCGGGACTAAAAGAGACCCAGTACTTCGGGCCAGGGGGGGGGAACACTGAAGCTTTCTTT	CASSPGLKETQYFGPGGGNTEAFF	TRBV5-1*01	TRBV5-1	TRBJ1-1*01	TRBJ1-1	TRBD1*01, TRBD2*02, TRBD2*01	TRBD1, TRBD2	11	43	49	53	31	3	34
1	1.06E-07	TGCGCCAGCAGCCCGACTCAGGGTTGGGAGACCCAGTACTTCGGGCCAAACTCTGGAAACACCATATATTTT	CASSPTQGWETQYFGPNSGNTIYF	TRBV5-1*01	TRBV5-1	TRBJ1-3*01	TRBJ1-3	TRBD1*01, TRBD2*02	TRBD1, TRBD2	11	18	22	50	6	27	33
1	1.06E-07	TGCGCCAGCAGCATGCTGACAACGGGCTACGAGCAGTACTTCGGGCCGCCGTTGAATGAAAAACTGTTTTTT	CASSMLTTGYEQYFGPPLNEKLFF	TRBV4-3*03, TRBV4-3*01, TRBV4-3*04, TRBV4-3*02	TRBV4-3	TRBJ1-4*01	TRBJ1-4	TRBD1*01, TRBD2*02, TRBD2*01	TRBD1, TRBD2	11	42	45	54	30	8	38
1	1.06E-07	TGCAGTGCTAGACTAGCGCGGGGTTTGCGCCAGGGTCCCCAGGGCTGTGCGAACACCGGGGAGCTGTTTTTT	CSARLARGLRQGPQGCANTGELFF	TRBV20-1*01, TRBV20-1*04, TRBV20-1*05, TRBV20-1*07	TRBV20-1	TRBJ2-2*01	TRBJ2-2	TRBD2*02, TRBD2*01	TRBD2	11	12	17	49	0	31	31
1	1.06E-07	TGCAGTGCTAGAGTCGCGGGATCCTACGACTTGTTCGGACAGGGAAATTCTGGGGCCAACGTCCTGACTTTC	CSARVAGSYDLFGQGNSGANVLTF	TRBV20-1*01, TRBV20-1*04, TRBV20-1*05, TRBV20-1*07	TRBV20-1	TRBJ2-6*01	TRBJ2-6	TRBD1*01	TRBD1	12	36	43	48	23	4	27
1	1.06E-07	TGCAGTGCTAGAGGGGACTCGGCCCTCTATCTCTGTGCCAGCAGCTTTTCAGAAGCTATGGGCTACACCTTC	CSARGDSALYLCASSFSEAMGYTF	TRBV20-1*01, TRBV20-1*04, TRBV20-1*05, TRBV20-1*07	TRBV20-1	TRBJ1-2*01	TRBJ1-2	TRBD2*02, TRBD2*01	TRBD2	12	13	18	60	0	41	41
1	1.06E-07	TGCAGTGCTAGAGGGGACTCGGCCCTCTATCTCTGTGCCAGCAGACTAGCGGGAGCGGCCGAGCAGTACTTC	CSARGDSALYLCASRLAGAAEQYF	TRBV20-1*01, TRBV20-1*04, TRBV20-1*05, TRBV20-1*07	TRBV20-1	TRBJ2-7*01	TRBJ2-7	TRBD2*02	TRBD2	12	43	54	59	30	4	34
1	1.06E-07	TGCAGTGCTAGAGGGGACTCGGCCCTGTATCTCTGTGCCAGCAGCTCGACAGGGGCCTACGAGCAGTACTTC	CSARGDSALYLCASSSTGAYEQYF	TRBV20-1*01, TRBV20-1*04, TRBV20-1*05, TRBV20-1*07	TRBV20-1	TRBJ2-7*01	TRBJ2-7	TRBD1*01	TRBD1	12	47	54	55	34	0	34
1	1.06E-07	TGCAGTGCTAGAGATCTGCGGGGTTTGCGCCAGGGTCCCCAGGGCTGTGCGAACACCGGGGAGCTGTTTTTT	CSARDLRGLRQGPQGCANTGELFF	TRBV20-1*01, TRBV20-1*05, TRBV20-1*07	TRBV20-1	TRBJ2-2*01	TRBJ2-2	TRBD2*01	TRBD2	13	17	22	49	3	26	29
1	1.06E-07	TGCAGTGCTAGAGACTACAGGGGATCCCAAGAGACCCAGTACTTCGGGCCAGGGGGTGAAAAACTGTTTTTT	CSARDYRGSQETQYFGPGGEKLFF	TRBV20-1*01, TRBV20-1*05, TRBV20-1*07	TRBV20-1	TRBJ1-4*01	TRBJ1-4	TRBD1*01	TRBD1	13	49	55	56	35	0	35
1	1.06E-07	TGCAGTGCTAGAGAGTTGTTTCAGGCAAATTCGCCCCTCCACTTTGGGAACACGAAAGAGACCCAGTACTTC	CSARELFQANSPLHFGNTKETQYF	TRBV20-1*01, TRBV20-1*05, TRBV20-1*07	TRBV20-1	TRBJ2-5*01	TRBJ2-5	TRBD2*02	TRBD2	13	34	39	55	20	15	35
1	1.06E-07	TGCAGTGCTAAGCAAAACTCTGGAAACACCATATATTTTGGAGAGGGAAGTTGGGGCAATGAGCAGTTCTTC	CSAKQNSGNTIYFGEGSWGNEQFF	TRBV20-1*06, TRBV20-1*03, TRBV20-1*01, TRBV20-1*04, TRBV20-1*05, TRBV20-1*02, TRBV20-1*07	TRBV20-1	TRBJ2-1*01	TRBJ2-1	TRBD2*02	TRBD2	9	42	46	56	32	9	41
1	1.06E-07	TGCAGTGCGAGAGGGAAGCGGGGTTTGCGCCAGGGTCCCCAGGGCTGTGCGAACACCGGGGAGCTGTTTTTT	CSARGKRGLRQGPQGCANTGELFF	TRBV20-1*01, TRBV20-1*04, TRBV20-1*05, TRBV20-1*07	TRBV20-1	TRBJ2-2*01	TRBJ2-2	TRBD2*01	TRBD2	12	16	22	49	3	26	29
1	1.06E-07	TGTGCTAGTAGTGCCGCCCCCCCCAGGACTAGCGGAACCCAAGGGCAGAATATAATGAAAAACTGTTTTTT	CASSAAPPRTSG~PRAEYNEKLFF	TRBV19*01, TRBV19*03, TRBV19*02	TRBV19	TRBJ1-4*01	TRBJ1-4	TRBD2*02, TRBD2*01	TRBD2	11	25	34	52	13	17	30
1	1.06E-07	TGTGCCATCAGTGAGGATTAGGATGGGGACAGGGTCCCCAGGGCTGTGCGAACACCGGGGAGCTGTTTTTT	CAISED*DGDRV~QGCANTGELFF	TRBV10-3*01, TRBV10-3*02	TRBV10-3	TRBJ2-2*01	TRBJ2-2	TRBD1*01	TRBD1	14	25	33	48	10	14	24
1	1.06E-07	TGTGCCATCAGTGAACCCAGGGGGAGCTCTGGGGCCAACGTCCTGGACAGGGTTCGGCTGGCTACACCTTC	CAISEPRGSSGA~RPGQGSAGYTF	TRBV10-3*01, TRBV10-3*02	TRBV10-3	TRBJ1-2*01	TRBJ1-2	TRBD1*01	TRBD1	13	44	51	58	30	6	36
1	1.06E-07	TGTGCCATCAGTGAAGGTGGGGTAACCGGGGAGTCCCCGGGCTGTGCTCTGGGGCCAACGTCCTGACTTTC	CAISEGGVTGES~GLCSGANVLTF	TRBV10-3*01, TRBV10-3*02	TRBV10-3	TRBJ2-6*01	TRBJ2-6	TRBD2*02, TRBD2*01	TRBD2	13	31	36	46	17	9	26
1	1.06E-07	TGTGCCACCAGTGGCCCTACGAACACCGGGGAGTCCCCGGGCTGTGCTCTGGGGCCAACGTCCTGACTTTC	CATSGPTNTGES~GLCSGANVLTF	TRBV24-1*01	TRBV24-1	TRBJ2-6*01	TRBJ2-6	TRBD2*02, TRBD2*01	TRBD2	12	31	36	46	18	9	27
1	1.06E-07	TGTGCCACCAGTGACCCTTGCGCGGGAGAGGGACTAGCGGGGGGGGTGAAGAGAGTCGGGAGCAGTACTTC	CATSDPCAGEGL~GGGEESREQYF	TRBV24-1*01	TRBV24-1	TRBJ2-7*01	TRBJ2-7	TRBD2*01	TRBD2	13	29	44	59	15	14	29
1	1.06E-07	TGTGCCACCAGCAGACCAGGGACTCAGCTGTGTACTTCTGTGCCAGCAGCCCGAAGTTGGTGCAGTTCTTC	CATSRPGTQLCT~CASSPKLVQFF	TRBV15*02	TRBV15	TRBJ2-1*01	TRBJ2-1	TRBD2*02, TRBD2*01	TRBD2	11	18	23	61	6	37	43
1	1.06E-07	TGTGCCAGTAGTACGGGCGGGGTTTGCGCCAGGGTCCCCAGGGCTGTGCGAACACCGGGGAGCTGTTTTTT	CASSTGGVCARV~QGCANTGELFF	TRBV19*01, TRBV19*03, TRBV19*02	TRBV19	TRBJ2-2*01	TRBJ2-2	TRBD2*01	TRBD2	12	16	21	48	3	26	29
1	1.06E-07	TGTGCCAGCTCTTCTCTCGGGACACAAGCCTACGAGCAGTACTTCGGGCCGGGCAATGGGGCTACACCTTC	CASSSLGTQAYE~VLRAGQWGYTF	TRBV5-4*01, TRBV5-4*03, TRBV5-4*04	TRBV5-4	TRBJ1-2*01	TRBJ1-2	TRBD1*01	TRBD1	8	18	23	59	9	35	44
1	1.06E-07	TGTGCCAGCTCACCGACAGTTGGGGCAGTTAATGGCTTCCGAGAACTACAACTAATGAAAAACTGTTTTTT	CASSPTVGAVNG~PRTTTNEKLFF	TRBV18*01	TRBV18	TRBJ1-4*01	TRBJ1-4	TRBD1*01	TRBD1	13	21	25	48	7	22	29
1	1.06E-07	TGTGCCAGCCTTAGGGCCACCGGGACTAGCGGGCCCAGGGGTACCGGGGAGGGAATGAAAAACTGTTTTTT	CASLRATGTSGP~GYRGGNEKLFF	TRBV7-9*03, TRBV7-9*01, TRBV7-9*04, TRBV7-9*02	TRBV7-9	TRBJ1-4*01	TRBJ1-4	TRBD2*02, TRBD2*01	TRBD2	8	21	32	53	12	20	32
1	1.06E-07	TGTGCCAGCCGTAGGGGGAATCAGCCCCAGCATTTTGGTGATGGGACTAGCGGGAGTTCGAGCAGTACTTC	CASRRGNQPQHF~*WD*REFEQYF	TRBV5-6*01	TRBV5-6	TRBJ2-7*01	TRBJ2-7	TRBD2*02	TRBD2	8	42	55	58	33	2	35
1	1.06E-07	TGTGCCAGCACATTTAGCGGGGTTTGCGCCAGGGTCCCCAGGGCTGTGCGAACACCGGGGAGCTGTTTTTT	CASTFSGVCARV~QGCANTGELFF	TRBV6-4*02, TRBV6-6*02, TRBV12-4*01, TRBV6-6*05, TRBV2*01, TRBV27*01, TRBV6-5*01, TRBV6-6*01, TRBV6-7*01, TRBV12-4*02, TRBV13*02, TRBV2*02, TRBV2*03, TRBV13*01, TRBV6-3*01, TRBV12-3*01, TRBV6-6*03, TRBV6-2*01, TRBV6-1*01, TRBV6-4*01, TRBV6-6*04	TRBV6-4, TRBV6-6, TRBV12-4, TRBV2, TRBV27, TRBV6-5, TRBV6-7, TRBV13, TRBV6-3, TRBV12-3, TRBV6-2, TRBV6-1	TRBJ2-2*01	TRBJ2-2	TRBD2*01	TRBD2	9	14	21	48	4	26	30
1	1.06E-07	TGTGCCAGCAGTCCGTCTGGTTTTTGCGGGGAGTCCCCGGGCTGTGCTCTGGGGCCAACGTCCTGACTTTC	CASSPSGFCGES~GLCSGANVLTF	TRBV24-1*01	TRBV24-1	TRBJ2-6*01	TRBJ2-6	TRBD2*02, TRBD2*01	TRBD2	11	31	36	46	19	9	28
1	1.06E-07	TGTGCCAGCAGCTTCGACGCCGTTGCCGGCCCGTAGGCTGAAGCTTTCTTTGGACAAGGCACCAGCATTTT	CASSFDAVAGP*~*SFLWTRHQHF	TRBV11-1*01	TRBV11-1	TRBJ1-5*01	TRBJ1-5	TRBD1*01	TRBD1	13	51	55	61	37	5	42
1	1.06E-07	TGTGCCAGCAGCTTATTACCAAATATGAACACTGAAGCTTTCTTTGGACAGGCGGCCCTACGCAGTATTTT	CASSLLPNMNTE~FLWTGGPTQYF	TRBV7-2*04, TRBV7-2*01	TRBV7-2	TRBJ2-3*01	TRBJ2-3	TRBD1*01	TRBD1	14	45	51	58	30	6	36
1	1.06E-07	TGTGCCAGCAGCTTACGGCGACTAGCGGGGGGGCCAAATGAGCAGTTCTTCGGGCCAACGTCCTGACTTTC	CASSLRRLAGGP~*AVLRANVLTF	TRBV11-2*01	TRBV11-2	TRBJ2-6*01	TRBJ2-6	TRBD2*01	TRBD2	14	19	32	51	4	18	22
1	1.06E-07	TGTGCCAGCAGCTTAGTGGCAGGGAGAACTGGAGCTTTCTTTGGACAAGGCACTCCTACGAGCAGTACTTC	CASSLVAGRTGA~LWTRHSYEQYF	TRBV11-1*01	TRBV11-1	TRBJ2-7*01	TRBJ2-7	TRBD1*01, TRBD2*02	TRBD1, TRBD2	15	42	46	52	26	5	31
1	1.06E-07	TGTGCCAGCAGCTTAGGGGAGGGCCTTGAGCAGTTCTTCGGGCCAGGGACACGCCCTATGGCTACACCTTC	CASSLGEGLEQF~RARDTPYGYTF	TRBV7-3*01	TRBV7-3	TRBJ1-2*01	TRBJ1-2	TRBD2*02	TRBD2	14	16	22	55	1	32	33
1	1.06E-07	TGTGCCAGCAGCTTAACCGGACAGGGTGAAAAACTGTTTTTTGGCAGTGGAACTCCTACGAGCAGTACTTC	CASSLTGQGEKL~FWQWNSYEQYF	TRBV7-9*01, TRBV7-9*02	TRBV7-9	TRBJ2-7*01	TRBJ2-7	TRBD1*01	TRBD1	14	18	25	52	3	26	29
1	1.06E-07	TGTGCCAGCAGCTCGGGGGCAGAGCAGTTCTTCGGGCCAGGGACACGGCTCCTGGAAACACCATATATTTT	CASSSGAEQFFG~RDTAPGNTIYF	TRBV7-6*01, TRBV7-6*02	TRBV7-6	TRBJ1-3*01	TRBJ1-3	TRBD1*01, TRBD2*01	TRBD1, TRBD2	12	39	44	51	26	6	32
1	1.06E-07	TGTGCCAGCAGCCCGCGTGTAGCGTGTAATACAGGTTTTCAACCAAGCCTGATAATTCACCCCTCCACTTT	CASSPRVACNTG~STKPDNSPLHF	TRBV9*02, TRBV9*01, TRBV9*03	TRBV9	TRBJ1-6*01	TRBJ1-6	TRBD1*01, TRBD2*02, TRBD2*01	TRBD1, TRBD2	11	30	34	51	18	16	34
1	1.06E-07	TGTGCCAGCAGCCCACGGCGGGATATCTCTGTGCCAGCAGCCAAGGCCACTCGGGAAACACCATATATTTT	CASSPRRDISVP~SQGHSGNTIYF	TRBV9*02, TRBV9*01, TRBV9*03	TRBV9	TRBJ1-3*01	TRBJ1-3	TRBD2*02	TRBD2	11	17	22	49	5	26	31
1	1.06E-07	TGTGCCAGCAGCCAACCTGGGACAGGGGGCTACGAGCAGAACCCAGCACTGCAGATGTAGAAGCTTTCTTT	CASSQPGTGGYE~EPSTADVEAFF	TRBV4-2*01	TRBV4-2	TRBJ1-1*01	TRBJ1-1	TRBD1*01	TRBD1	14	18	29	59	3	29	32
1	1.06E-07	TGTGCCAGCAGCGTAGAGAGTTCCGCCTCTGGGGCCAACTAGCGGGTCGTGTGGGGGATGAGCAGTTCTTC	CASSVESSASGA~LAGRVGDEQFF	TRBV9*02, TRBV9*01	TRBV9	TRBJ2-1*01	TRBJ2-1	TRBD2*02, TRBD2*01	TRBD2	15	37	45	57	21	11	32
1	1.06E-07	TGTGCCAGCAGCGTAGAAAGTCAACGGAACACTGAAGCTTTCTTTGGACAAGGCACTATGGCTACACCTTC	CASSVESQRNTE~FLWTRHYGYTF	TRBV9*02, TRBV9*01	TRBV9	TRBJ1-2*01	TRBJ1-2	TRBD1*01	TRBD1	15	45	49	54	29	4	33
1	1.06E-07	TGTGCCAGCAGACATCTGTGTACTTCTGTGCCAGCAGTTACGGGGGACAGGGGAATTATGGCTACACCTTC	CASRHLCTSVPA~YGGQGNYGYTF	TRBV2*01, TRBV2*02, TRBV2*03	TRBV2	TRBJ1-2*01	TRBJ1-2	TRBD1*01	TRBD1	10	43	52	56	32	3	35
1	1.06E-07	TGCGCCAGCAGTGAGTCAGACTAGCGGGAGTGCCCAGAAACGCCGAGAGACCATACAATGAGCAGTTCTTC	CASSESD*RECP~NAERPYNEQFF	TRBV10-2*01	TRBV10-2	TRBJ2-1*01	TRBJ2-1	TRBD2*02	TRBD2	16	18	29	53	1	23	24
1	1.06E-07	TGCGCCAGCAGCTTGAACGGGGCTCGCCAAGAGACCCAGTACTTCGGGCAGGGGTCTATGGCTACACCTTC	CASSLNGARQET~VLRAGVYGYTF	TRBV5-1*01	TRBV5-1	TRBJ1-2*01	TRBJ1-2	TRBD1*01	TRBD1	14	48	53	55	33	1	34
1	1.06E-07	TGCGCCAGCAGCCCCCGGACAGAACTGGGTGTGGGCTAGCGGGCCCCCGAGCCCAAGAGACCCAGTACTTC	CASSPRTELGVG~AGPRAQETQYF	TRBV4-1*02, TRBV4-1*01	TRBV4-1	TRBJ2-5*01	TRBJ2-5	TRBD2*02, TRBD2*01	TRBD2	12	35	42	52	22	9	31
1	1.06E-07	TGCGCCAGCAGCCCGTTAGCCGGACAGGGGGCGCAGACTAGCGGGAGGGGGGTACCGGGGAGCTGTTTTTT	CASSPLAGQGAQ~*REGGTGELFF	TRBV5-1*01	TRBV5-1	TRBJ2-2*01	TRBJ2-2	TRBD2*02	TRBD2	11	35	48	53	23	4	27
1	1.06E-07	TGCAGTGCTCCCGGGACTAGCGGGAGCACAGATACGCAGTATTTTGGCCCAGGCACCCGGAGCAGTACTTC	CSAPGTSGSTDT~VFWPRHPEQYF	TRBV20-1*06, TRBV20-1*03, TRBV20-1*01, TRBV20-1*04, TRBV20-1*05, TRBV20-1*02, TRBV20-1*07	TRBV20-1	TRBJ2-7*01	TRBJ2-7	TRBD2*02	TRBD2	8	12	25	59	3	33	36
1	1.06E-07	TGCAGTGCTAGCATTACAGTGGGGATTCGGGACAGGGTTTAGGAGGAGTTGGCAATCAGCCCCAGCATTTT	CSASITVGIRDR~LGGVGNQPQHF	TRBV20-1*06, TRBV20-1*03, TRBV20-1*01, TRBV20-1*04, TRBV20-1*05, TRBV20-1*02, TRBV20-1*07	TRBV20-1	TRBJ1-5*01	TRBJ1-5	TRBD1*01	TRBD1	10	28	36	51	17	14	31
1	1.06E-07	TGCAGTGCTAGGTCGGTTGCGAGGGTCAATGAGCAGTTCTTCGGGCCAGGGACGACTATGGCTACACCTTC	CSARSVARVNEQ~LRARDDYGYTF	TRBV20-1*06, TRBV20-1*03, TRBV20-1*01, TRBV20-1*04, TRBV20-1*05, TRBV20-1*02, TRBV20-1*07	TRBV20-1	TRBJ1-2*01	TRBJ1-2	TRBD1*01, TRBD2*02, TRBD2*01	TRBD1, TRBD2	10	48	52	54	37	1	38
1	1.06E-07	TGCAGTGCTAGAGGGGACTCGGCCCTTTATCTTTGCGCCAGCAGCTCCCAGACGGTTACGAGCAGTACTTC	CSARGDSALYLC~QQLPDGYEQYF	TRBV20-1*01, TRBV20-1*04, TRBV20-1*05, TRBV20-1*07	TRBV20-1	TRBJ2-7*01	TRBJ2-7	TRBD2*02, TRBD2*01	TRBD2	12	13	18	56	0	37	37
1	1.06E-07	TGCAGTGCTAGAGATCCCACGGACAGCCCTTACGGGCAGTACTTCGGGCCGGTGGAAACACCATATATTTT	CSARDPTDSPYG~VLRAGGNTIYF	TRBV20-1*01, TRBV20-1*05, TRBV20-1*07	TRBV20-1	TRBJ1-3*01	TRBJ1-3	TRBD1*01	TRBD1	13	20	25	52	6	26	32
1	1.06E-07	TGCAGTGCTAGAGAAAGGACTAGCGGGAGTGCCCAGAAACGCCGAGAGACCAATACAATGAGCAGTTCTTC	CSARERTSGSAQ~TPRDQYNEQFF	TRBV20-1*01, TRBV20-1*05, TRBV20-1*07	TRBV20-1	TRBJ2-1*01	TRBJ2-1	TRBD2*02	TRBD2	13	16	28	53	2	24	26
1	1.06E-07	TGCAGTGGCCAGAGGACTAGATTACTACAATGAGCAGTTATGCAGACAGGGGGCCTGAAAAACTGTTTTTT	CSGQRTRLLQ*A~YADRGPEKLFF	TRBV20-1*06, TRBV20-1*03, TRBV20-1*01, TRBV20-1*04, TRBV20-1*05, TRBV20-1*02, TRBV20-1*07	TRBV20-1	TRBJ1-4*01	TRBJ1-4	TRBD1*01	TRBD1	6	44	53	55	37	1	38
1	1.06E-07	TGCAGCCAGAAGACTCAGCCCTGTATCTCTGCGCCAGCAGCCAAGATCAAGGGGGTAAGGGCTACACCTTC	CSQKTQPCISAP~SQDQGGKGYTF	TRBV20-1*06, TRBV20-1*03, TRBV20-1*01, TRBV20-1*04, TRBV20-1*05, TRBV20-1*02, TRBV20-1*07	TRBV20-1	TRBJ1-2*01	TRBJ1-2	TRBD1*01	TRBD1	4	49	54	59	44	4	48
1	1.06E-07	TGCAGCGTAAGAGCGGGAGGGAATGAGCAGTTCTTCGGGCCAGGGACACGGCTAATGAAAAACTGTTTTTT	CSVRAGGNEQFF~ARDTANEKLFF	TRBV29-1*01, TRBV29-1*03	TRBV29-1	TRBJ1-4*01	TRBJ1-4	TRBD2*02	TRBD2	7	11	20	51	3	30	33
1	1.06E-07	TGTGCTCAGCAGAGACTGGGGGCTTTGAAGTGGCCCTGGGAGGCTGTGCTCTGGAAACACCATATATTTT	CAQQRLGALKWP~GRLCSGNTIYF	TRBV2*01, TRBV2*02, TRBV2*03	TRBV2	TRBJ1-3*01	TRBJ1-3	TRBD1*01, TRBD2*02	TRBD1, TRBD2	4	17	22	48	12	25	37
1	1.06E-07	TGTGCTAGTGGTTTGGGAGCGGACAGGTGGAACACCGGGGAGCTGTTTTTCGGGTTCACCCCTCCACTTT	CASGLGADRWNT~GSCFSGSPLHF	TRBV12-5*01	TRBV12-5	TRBJ1-6*01	TRBJ1-6	TRBD1*01	TRBD1	15	20	26	54	4	27	31
1	1.06E-07	TGTGCCATCACCAGCGGGAGGGCCGATGGCAATGAGCAGTTACTCGACGGATGGGGAAAAACTGTTTTTT	CAITSGRADGNE~SYSTDGEKLFF	TRBV10-3*01, TRBV10-3*02	TRBV10-3	TRBJ1-4*01	TRBJ1-4	TRBD2*02	TRBD2	9	12	21	55	2	33	35
1	1.06E-07	TGTGCCATCAGTGGCCCCAGGACAGGGGAAAGAACACTGAAGCTTTCTTTGGACAAGGCACCAGCATTTT	CAISGPRTGERT~*SFLWTRHQHF	TRBV10-3*01, TRBV10-3*02	TRBV10-3	TRBJ1-5*01	TRBJ1-5	TRBD1*01	TRBD1	12	19	27	60	6	32	38
1	1.06E-07	TGTGCCACCTCCGTAATAGGGGCGCAGCCCCAGCATAGACAGGGGGTTCGTTGGAGAGACCCAGTACTTC	CATSVIGAQPQH~DRGFVGETQYF	TRBV15*02	TRBV15	TRBJ2-5*01	TRBJ2-5	TRBD1*01	TRBD1	8	37	45	54	28	8	36
1	1.06E-07	TGTGCCACCCGACCCCGGGGGGGGCTCTACGAGCAGTTCAACAGGGATCTCTGGAAACACCATATATTTT	CATRPRGGLYEQ~STGISGNTIYF	TRBV10-3*01, TRBV10-3*02	TRBV10-3	TRBJ1-3*01	TRBJ1-3	TRBD2*01	TRBD2	6	15	22	48	8	25	33
1	1.06E-07	TGTGCCACCACCCGCAGCACAATCAGCCCCAGCATTTTGGTGATGGGACAGACAGGATGGCTACACCTTC	CATTRSTISPSI~W*WDRQDGYTF	TRBV28*01	TRBV28	TRBJ1-2*01	TRBJ1-2	TRBD1*01	TRBD1	6	44	50	56	37	5	42
1	1.06E-07	TGTGCCACCAGTGAGGGGACTAGCGGGAGCCTAGATGAGCAGTTTGGTGAGGGGGCACGGCTACACCTTC	CATSEGTSGSLD~SSLVRGHGYTF	TRBV24-1*01	TRBV24-1	TRBJ1-2*01	TRBJ1-2	TRBD2*02	TRBD2	13	15	28	58	1	29	30
1	1.06E-07	TGTGCCACCAGTATAGGAAACTCCTACAATGAGCAGTTTAGGAGGGGGCACTAATGAAAAACTGTTTTTT	CATSIGNSYNEQ~LGGGTNEKLFF	TRBV24-1*01	TRBV24-1	TRBJ1-4*01	TRBJ1-4	TRBD1*01	TRBD1	11	42	48	49	30	0	30
1	1.06E-07	TGTGCCACCAGCAGACTAGCGGGGGGAGATGAGCAGTTCACACAGGGCTGCCCAAGAGACCCAGTACTTC	CATSRLAGGDEQ~SHRAAQETQYF	TRBV15*02	TRBV15	TRBJ2-5*01	TRBJ2-5	TRBD2*01	TRBD2	11	13	25	51	1	25	26
1	1.06E-07	TGTGCCACCAGCAGAGATCCAGGACAGGAGATAGTACCCATCCGTTACTAGCACAGATACGCAGTATTTT	CATSRDPGQEIV~PSVTSTDTQYF	TRBV15*02	TRBV15	TRBJ2-3*01	TRBJ2-3	TRBD1*01	TRBD1	11	21	27	49	9	21	30
1	1.06E-07	TGTGCCAGTACAGACACAGGGGTTGGTGAAAAACTGTTTTTTCGGGGCTACTTAAGAGACCCAGTACTTC	CASTDTGVGEKL~FFGAT*ETQYF	TRBV19*01, TRBV19*03, TRBV19*02	TRBV19	TRBJ2-5*01	TRBJ2-5	TRBD1*01	TRBD1	9	15	21	53	5	31	36
1	1.06E-07	TGTGCCAGTAGTATATTGGGGGGCGGGAAAGGCCCCGGGGAGCCGGAGGGGTACAGATACGCAGTATTTT	CASSILGGGKGP~GSRRGTDTQYF	TRBV19*01, TRBV19*02	TRBV19	TRBJ2-3*01	TRBJ2-3	TRBD1*01, TRBD2*02, TRBD2*01	TRBD1, TRBD2	14	18	23	52	3	28	31
1	1.06E-07	TGTGCCAGTAGTATAGAGGGGCGCGAGTACGAGCCCCTCTATACTACTGGAGAGAGATGAGCAGTTCTTC	CASSIEGREYEP~SILLERDEQFF	TRBV19*01, TRBV19*02	TRBV19	TRBJ2-1*01	TRBJ2-1	TRBD1*01, TRBD2*02	TRBD1, TRBD2	16	17	21	56	0	34	34
1	1.06E-07	TGTGCCAGTAGCGGGACAGGGGGCCGTTACGAGCAGTACACGGACAGGCGGAGGTCAGCCCCAGCATTTT	CASSGTGGRYEQ~TRTGGGQPQHF	TRBV19*01, TRBV19*03, TRBV19*02	TRBV19	TRBJ1-5*01	TRBJ1-5	TRBD1*01	TRBD1	11	12	23	54	0	30	30
1	1.06E-07	TGTGCCAGCAGTTTCAGGCAGGGTTTGTCCGGGTCAGCCCCAGCATTTTGGGTACTATGGCTACACCTTC	CASSFRQGLSGS~PQHFGYYGYTF	TRBV12-4*01, TRBV12-3*01	TRBV12-4, TRBV12-3	TRBJ1-2*01	TRBJ1-2	TRBD1*01	TRBD1	13	18	22	53	4	30	34
1	1.06E-07	TGTGCCAGCAGTCTACAGGGGGACACCGGGGAGCTACTCCCTGGATACTGCAGATGTAGAAGCTTTCTTT	CASSLQGDTGEL~SLDTADVEAFF	TRBV6-4*02, TRBV6-4*01	TRBV6-4	TRBJ1-1*01	TRBJ1-1	TRBD1*01	TRBD1	11	14	21	58	2	36	38
1	1.06E-07	TGTGCCAGCAGTGGGGGAGGTCTGGCAGCACCATATATTTTGGAGAGGGAAAAACTATGGCTACACCTTC	CASSGGGLAAPY~FWRGKNYGYTF	TRBV2*01, TRBV2*02, TRBV2*03	TRBV2	TRBJ1-2*01	TRBJ1-2	TRBD2*02	TRBD2	12	14	19	52	1	32	33
1	1.06E-07	TGTGCCAGCAGTGAAGTAGGACAGAACTATGGCTACACCTTCGGTTTTCAGCAATCAGCCCCAGCATTTT	CASSEVGQNYGY~PSVFSNQPQHF	TRBV2*01, TRBV2*03	TRBV2	TRBJ1-5*01	TRBJ1-5	TRBD1*01	TRBD1	15	18	23	49	2	25	27
1	1.06E-07	TGTGCCAGCAGTGAAAAAACAGGGGGAAGGGTGAAACAGCAGTTCTTCGGGGCGGTCACCCCTCCACTTT	CASSEKTGGRVK~SSSSGRSPLHF	TRBV25-1*01	TRBV25-1	TRBJ1-6*01	TRBJ1-6	TRBD1*01	TRBD1	14	18	25	55	3	29	32
1	1.06E-07	TGTGCCAGCAGCTTCTACATCTGCAGTGCTAGAGATTTGCGGCAGGGGGTCCTCCTACGAGCAGTACTTC	CASSFYICSARD~CGRGSSYEQYF	TRBV7-8*01, TRBV7-8*03	TRBV7-8	TRBJ2-7*01	TRBJ2-7	TRBD1*01	TRBD1	13	42	48	51	28	2	30
1	1.06E-07	TGTGCCAGCAGCTTACAGGGGGATTCTTCACCCCTCCACTTTGGGACAGGGCCAAAACATTCAGTACTTC	CASSLQGDSSPL~TLGQGQNIQYF	TRBV7-9*01, TRBV7-9*04, TRBV7-9*02	TRBV7-9	TRBJ2-4*01	TRBJ2-4	TRBD1*01	TRBD1	14	42	50	53	27	2	29
1	1.06E-07	TGTGCCAGCAGCTTAGATCCTAAAAAATAGTGGTCCGTCTGGTGGGACGGGCACAGATACGCAGTATTTT	CASSLDPKK*WS~SGGTGTDTQYF	TRBV7-2*04, TRBV7-2*01	TRBV7-2	TRBJ2-3*01	TRBJ2-3	TRBD1*01, TRBD2*02, TRBD2*01	TRBD1, TRBD2	15	43	47	50	27	2	29
1	1.06E-07	TGTGCCAGCAGCTTAAGGCCGGGGACAGGGAACACTGAAGCTTTCTTTGGACAATCAGCCCCAGCATTTT	CASSLRPGTGNT~KLSLDNQPQHF	TRBV7-6*01	TRBV7-6	TRBJ1-5*01	TRBJ1-5	TRBD1*01	TRBD1	14	21	29	51	6	21	27
1	1.06E-07	TGTGCCAGCAGCTCCTAATTTACTAGCGGGAGGTCGAACACCGGGGAGAATACTGCTTGAAGCTTTCTTT	CASSS*FTSGRS~TPGRILLEAFF	TRBV7-9*03, TRBV7-9*01, TRBV7-9*04, TRBV7-9*02	TRBV7-9	TRBJ1-1*01	TRBJ1-1	TRBD2*02	TRBD2	13	21	32	57	7	24	31
1	1.06E-07	TGTGCCAGCAGCTCCGCTTGGGGGGCTGGAAACACCAGTTGGCCCCGGGGTTAATGAAAAACTGTTTTTT	CASSSAWGAGNT~VGPGVNEKLFF	TRBV7-2*04, TRBV7-2*01, TRBV7-2*02	TRBV7-2	TRBJ1-4*01	TRBJ1-4	TRBD1*01, TRBD2*01	TRBD1, TRBD2	12	20	25	51	7	25	32
1	1.06E-07	TGTGCCAGCAGCCCCTGGACTAGCTTGACAATGAGCAGTTCTTCGGGCCAGGGGAGGTACCCAGCATTTT	CASSPWTSLTMS~VLRARGGTQHF	TRBV11-3*01, TRBV11-3*02	TRBV11-3	TRBJ1-5*01	TRBJ1-5	TRBD2*02, TRBD2*01	TRBD2	11	16	23	59	4	35	39
1	1.06E-07	TGTGCCAGCAGCCCGCAAGGACAGGGACCACCTTCGGTTCGGGGGTGTTACTAATGAAAAACTGTTTTTT	CASSPQGQGPPS~FGGVTNEKLFF	TRBV11-2*03	TRBV11-2	TRBJ1-4*01	TRBJ1-4	TRBD1*01	TRBD1	11	18	25	49	6	23	29
1	1.06E-07	TGTGCCAGCAGCCCAGTCGGTAGCGGGGGGGCTCTCCGGCATCTCGTCTAGCAATCAGCCCCAGCATTTT	CASSPVGSGGAL~GISSSNQPQHF	TRBV7-2*04, TRBV7-2*01	TRBV7-2	TRBJ1-5*01	TRBJ1-5	TRBD2*01	TRBD2	11	20	30	48	8	17	25
1	1.06E-07	TGTGCCAGCAGCGTAGAGCGGAGCGGCCAGTAGTACGCATCCCGGACAGGGACTCTACGAGCAGTACTTC	CASSVERSGQ*Y~HPGQGLYEQYF	TRBV9*02, TRBV9*01	TRBV9	TRBJ2-7*01	TRBJ2-7	TRBD1*01	TRBD1	15	43	50	54	27	3	30
1	1.06E-07	TGTGCCAGCAGCGCCCTGACTAGCCCGCAGTTCTTCGGGCCAGGGACGGACAAATCAGCCCCAGCATTTT	CASSALTSPQFF~GQGRTNQPQHF	TRBV9*02, TRBV9*01, TRBV9*03	TRBV9	TRBJ1-5*01	TRBJ1-5	TRBD2*02, TRBD2*01	TRBD2	12	17	23	52	4	28	32
1	1.06E-07	TGTGCCAGCAGCATCGACCGGGACTAGCGGGGGGCCATAACCCCCCTCTAGCACAGATACGCAGTATTTT	CASSIDRD*RGA~*PPSSTDTQYF	TRBV5-4*01	TRBV5-4	TRBJ2-3*01	TRBJ2-3	TRBD2*01	TRBD2	11	19	33	49	7	15	22
1	1.06E-07	TGTGCCAGCAGGGTGCAGGGTCACGAGCAGTACTTCGGGCCGGGCACAGGGCTCCTATGGCTACACCTTC	CASRVQGHEQYF~GRAQGSYGYTF	TRBV2*01, TRBV2*02, TRBV2*03	TRBV2	TRBJ1-2*01	TRBJ1-2	TRBD1*01	TRBD1	10	45	50	54	34	3	37
1	1.06E-07	TGTGCCAGCAGGAGTATCGGCAACTATGGCTACACCTTCGGTTCGGGGACCAGGAGAGACCCAGTACTTC	CASRSIGNYGYT~SVRGPGETQYF	TRBV7-9*03, TRBV7-9*01, TRBV7-9*04, TRBV7-9*02	TRBV7-9	TRBJ2-5*01	TRBJ2-5	TRBD1*01, TRBD2*02, TRBD2*01	TRBD1, TRBD2	10	45	49	54	34	4	38
1	1.06E-07	TGTGCCAGCAACTTGTCGGGGTTTGCGCCAGGGCCCCCAGGGCTGTGCGAACACCGGGGAGCTGTTTTTT	CASNLSGFAPGP~QGCANTGELFF	TRBV7-2*04, TRBV7-2*01	TRBV7-2	TRBJ2-2*01	TRBJ2-2	TRBD1*01	TRBD1	13	32	37	47	18	9	27
1	1.06E-07	TGTGCCAGGAGCTCCGGATTTTCTTCCTACAATGAGCAGTTCTTCGGGCCAGGGACACGGCTACACCTTC	CARSSGFSSYNE~SSSGQGHGYTF	TRBV7-3*05, TRBV7-3*01	TRBV7-3	TRBJ1-2*01	TRBJ1-2	TRBD1*01	TRBD1	12	51	56	58	38	1	39
1	1.06E-07	TGTGCCAACGGGACTTTAGGGCCGTACGAGCAGTATAGACAGGGAATCTAGCAATCAGCCCCAGCATTTT	CANGTLGPYEQY~DRESSNQPQHF	TRBV19*01, TRBV19*03, TRBV19*02	TRBV19	TRBJ1-5*01	TRBJ1-5	TRBD1*01	TRBD1	6	37	43	48	30	4	34
1	1.06E-07	TGCGCCAGCAGTGAGTCAATACTTCACTGAGTTAGAACACTGAACCTCAAGCGCAGATACGCAGTATTTT	CASSESILH*VR~H*TSSADTQYF	TRBV10-1*01	TRBV10-1	TRBJ2-3*01	TRBJ2-3	TRBD2*02	TRBD2	16	44	47	49	27	1	28
1	1.06E-07	TGCGCCAGCAGCTCATATCGTCCCTTTTAGAGTGGCTATATTCTTATGTGCTAACTATGGCTACACCTTC	CASSSYRPF*SG~IFLCANYGYTF	TRBV5-1*01	TRBV5-1	TRBJ1-2*01	TRBJ1-2	TRBD1*01, TRBD2*02, TRBD2*01	TRBD1, TRBD2	12	19	23	50	6	26	32
1	1.06E-07	TGCGCCAGCAGGATAGCGGGGTTTGCGCCAGGGTCCCCAGGGCTGTGCGAACACCGGGGAGCTGTTTTTT	CASRIAGFAPGS~QGCANTGELFF	TRBV10-2*01	TRBV10-2	TRBJ2-2*01	TRBJ2-2	TRBD2*01	TRBD2	10	13	20	47	2	26	28
1	1.06E-07	TGCGCCAGCAGACAGAACCCTCGGGGGGGCCGGAACACCGGGGAGCTGTTTTAACAATGAGCAGTTCTTC	CASRQNPRGGRN~PGSCFNNEQFF	TRBV5-1*01, TRBV5-1*02	TRBV5-1	TRBJ2-1*01	TRBJ2-1	TRBD2*01	TRBD2	10	21	28	53	10	24	34
1	1.06E-07	TGCGCCAGCAGAAAAAAGGACTAGCGGGAGGCCGGGACCACAGCCGGGAAGATACTACGAGCAGTACTTC	CASRKKD*REAG~PQPGRYYEQYF	TRBV10-1*02, TRBV10-1*01	TRBV10-1	TRBJ2-7*01	TRBJ2-7	TRBD2*02	TRBD2	10	17	30	54	6	23	29
1	1.06E-07	TGCAGTGCTCAAAAAGACTAGCGCATTCTACAATGAGCAGTTCTTCGGGCCAGGGACTGAAGCTTTCTTT	CSAQKD*RILQ*~QFFGPGTEAFF	TRBV20-1*06, TRBV20-1*03, TRBV20-1*01, TRBV20-1*04, TRBV20-1*05, TRBV20-1*02, TRBV20-1*07	TRBV20-1	TRBJ1-1*01	TRBJ1-1	TRBD2*02, TRBD2*01	TRBD2	8	15	22	55	6	32	38
1	1.06E-07	TGCAGTGCTAGGGGACAGGGGGCTAAGCCGGATGCAACCCGCGATCCGAATCACAGATACGCAGTATTTT	CSARGQGAKPDA~PAIRITDTQYF	TRBV20-1*01, TRBV20-1*04, TRBV20-1*05, TRBV20-1*07	TRBV20-1	TRBJ2-3*01	TRBJ2-3	TRBD1*01	TRBD1	10	11	22	51	0	28	28
1	1.06E-07	TGCAGTGCCGATAGGGCTTCTTGAGGGGCACAGATACGGGGGGAGAGGAACAGGCTACGAGCAGTACTTC	CSADRAS*GAQI~GGRGTGYEQYF	TRBV20-1*06, TRBV20-1*03, TRBV20-1*01, TRBV20-1*04, TRBV20-1*05, TRBV20-1*02, TRBV20-1*07	TRBV20-1	TRBJ2-7*01	TRBJ2-7	TRBD2*01	TRBD2	7	36	42	54	28	11	39
1	1.06E-07	TGCAGCGTTGGTATGGCCAGGGTGGGTCGTAACCTACACCTTCGGTTCGGGGATCTACGAGCAGTACTTC	CSVGMARVGRNL~TFGSGIYEQYF	TRBV29-1*01	TRBV29-1	TRBJ2-7*01	TRBJ2-7	TRBD1*01, TRBD2*01	TRBD1, TRBD2	9	17	21	54	7	32	39
1	1.06E-07	TGCAGCGTTGAAGCAGGCGAGGCTGAAGCGCTAAGCTGCTGGCACAGGGGCGTACAATGAGCAGTTCTTC	CSVEAGEAEALS~AGTGAYNEQFF	TRBV29-1*01	TRBV29-1	TRBJ2-1*01	TRBJ2-1	TRBD1*01	TRBD1	12	43	49	52	30	2	32
1	1.06E-07	TGTGCCCTGCCTTCTGTTTACTTCTGTGCCAGCAGTTACGGAAGGCAGGGCACAGATACGCAGTATTTT	CALPSVYFCASSYGRQGTDTQYF	TRBV25-1*01	TRBV25-1	TRBJ2-3*01	TRBJ2-3	TRBD1*01	TRBD1	5	45	48	49	39	0	39
1	1.06E-07	TGTGCCCATCCTGAAGACAGCAGCTTCTACATCTGCAGTGCTAGAGGCTGGACCGGGGAGCTGTTTTTT	CAHPEDSSFYICSARGWTGELFF	TRBV5-4*01, TRBV5-4*03, TRBV5-4*04	TRBV5-4	TRBJ2-2*01	TRBJ2-2	TRBD1*01, TRBD2*02, TRBD2*01	TRBD1, TRBD2	5	15	19	51	9	31	40
1	1.06E-07	TGTGCCCATCCTGAAGACAGCAGCTTCTACATCTGCAGTGCTAGAGATGCAACAGATACGCAGTATTTT	CAHPEDSSFYICSARDATDTQYF	TRBV10-3*01, TRBV10-3*02	TRBV10-3	TRBJ2-3*01	TRBJ2-3	TRBD1*01, TRBD2*02, TRBD2*01	TRBD1, TRBD2	5	15	19	51	9	31	40
1	1.06E-07	TGTGCCGGCAGATCAGAGATCTATGGCTACACCTTCGGTTCGGGGACAGCCACAGATACGCAGTATTTT	CAGRSEIYGYTFGSGTATDTQYF	TRBV19*01, TRBV19*03, TRBV19*02	TRBV19	TRBJ2-3*01	TRBJ2-3	TRBD1*01	TRBD1	5	42	48	50	36	1	37
1	1.06E-07	TGTGCCATCCCAAGAAGTACAATGAGCAGTTCTTCGGGCCAGGGACTAGCCGGCGGGGAGCTGTTTTTT	CAIPRSTMSSSSGQGLAGGELFF	TRBV6-5*01	TRBV6-5	TRBJ2-2*01	TRBJ2-2	TRBD2*02, TRBD2*01	TRBD2	6	41	49	53	34	3	37
1	1.06E-07	TGTGCCATCCCAAGAAGTACAATGAGCAGTTCTTCGGGGTCGCAGACGAACACCGGGGAGCTGTTTTTT	CAIPRSTMSSSSGSQTNTGELFF	TRBV6-5*01	TRBV6-5	TRBJ2-2*01	TRBJ2-2	TRBD2*01	TRBD2	6	34	38	46	27	7	34
1	1.06E-07	TGTGCCATCAGCCCCTCAGGACTAGCGGGACAAGAGACCCAGTACTTCGGGCCAGGCACGCAGTATTTT	CAISPSGLAGQETQYFGPGTQYF	TRBV10-3*01, TRBV10-3*02	TRBV10-3	TRBJ2-3*01	TRBJ2-3	TRBD2*02	TRBD2	10	18	29	57	7	27	34
1	1.06E-07	TGTGCCACCACCCCGGTCTAGCGGGGGGGCTCAATGAGCAGTTTTGAAGGGAACTATGGCTACACCTTC	CATTPV*RGGSMSSFEGNYGYTF	TRBV24-1*01	TRBV24-1	TRBJ1-2*01	TRBJ1-2	TRBD2*01	TRBD2	9	17	28	51	7	22	29
1	1.06E-07	TGTGCCACCAGTGATTTCCCGACAGGGTTAATACACTGAAGCTTTCTTTGGACAAGGCACCAGCATTTT	CATSDFPTGLIH*SFLWTRHQHF	TRBV24-1*01	TRBV24-1	TRBJ1-5*01	TRBJ1-5	TRBD1*01	TRBD1	16	20	26	59	3	32	35
1	1.06E-07	TGTGCCACCAGTGATTTCGGAAGGTCGGGACAGGGGGCGGATTGTTATGGCAATCAGCCCCAGCATTTT	CATSDFGRSGQGADCYGNQPQHF	TRBV24-1*01	TRBV24-1	TRBJ1-5*01	TRBJ1-5	TRBD1*01	TRBD1	16	26	37	49	9	11	20
1	1.06E-07	TGTGCCACCAGTGACAACAGGGCGAACACCGGGGAGCTGTTTTTTGGAGAAGGCTACGAGCAGTACTTC	CATSDNRANTGELFFGEGYEQYF	TRBV24-1*01	TRBV24-1	TRBJ2-7*01	TRBJ2-7	TRBD1*01	TRBD1	13	16	21	53	2	31	33
1	1.06E-07	TGTGCCACCAGCAGGGGACAAACGTCGCCTTGGCCGGGACTAGCGGGAAACTACAATGAGCAGTTCTTC	CATSRGQTSPWPGLAGNYNEQFF	TRBV24-1*01	TRBV24-1	TRBJ2-1*01	TRBJ2-1	TRBD2*02	TRBD2	10	35	47	50	24	2	26
1	1.06E-07	TGTGCCACCAGCAGAGATACGGCAGGCACTGAAGCTTTCTTTGGACATGCTTGGGAGACCCAGTACTTC	CATSRDTAGTEAFFGHAWETQYF	TRBV15*02	TRBV15	TRBJ2-5*01	TRBJ2-5	TRBD1*01	TRBD1	11	42	46	54	30	7	37
1	1.06E-07	TGTGCCACCAGCAGAGATACGGCAGGCACTGAAGCTTTCTTTGGACAAGCTGGGCCCGAGCAGTACTTC	CATSRDTAGTEAFFGQAGPEQYF	TRBV15*02	TRBV15	TRBJ2-7*01	TRBJ2-7	TRBD1*01	TRBD1	11	42	46	56	30	9	39
1	1.06E-07	TGTGCCAGCTTCTACATCTGCAGTGCTAGAGGGTTCTCTAGCAGCGCGAACACCGGGGAGCTGTTTTTT	CASFYICSARGFSSSANTGELFF	TRBV25-1*01	TRBV25-1	TRBJ2-2*01	TRBJ2-2	TRBD2*02, TRBD2*01	TRBD2	8	37	41	46	28	4	32
1	1.06E-07	TGTGCCAGCACCCTTGATGGGGCCAACGTCCTGGCTTTCGGGGCCGGCAGCAATCAGCCCCAGCATTTT	CASTLDGANVLAFGAGSNQPQHF	TRBV6-3*01, TRBV6-2*01	TRBV6-3, TRBV6-2	TRBJ1-5*01	TRBJ1-5	TRBD1*01, TRBD2*01	TRBD1, TRBD2	9	39	43	48	29	4	33
1	1.06E-07	TGTGCCAGCAGTTCCGCGACAGGGGCCCGCAAGAGACCCAGTCCTGCATCGCTGGGAGGCTACACCTTC	CASSSATGARKRPSPASLGGYTF	TRBV6-6*04	TRBV6-6	TRBJ1-2*01	TRBJ1-2	TRBD1*01	TRBD1	11	17	24	57	5	32	37
1	1.06E-07	TGTGCCAGCAGTTCCGGGACAGGGCTCTACGAGCAGTACTTCGGGCCGGGCAATCAGCCCCAGCATTTT	CASSSGTGLYEQYFGPGNQPQHF	TRBV2*01, TRBV2*02, TRBV2*03	TRBV2	TRBJ1-5*01	TRBJ1-5	TRBD1*01	TRBD1	11	15	23	49	3	25	28
1	1.06E-07	TGTGCCAGCAGTTACTCCGGTCAGGGATCATCTCTTAACACTGAAGCTAGCACAGATACGCAGTATTTT	CASSYSGQGSSLNTEASTDTQYF	TRBV6-6*04	TRBV6-6	TRBJ2-3*01	TRBJ2-3	TRBD1*01	TRBD1	11	21	25	48	9	22	31
1	1.06E-07	TGTGCCAGCAGTGAGTCTGCGGGGGGGAGCACAGATACGCAGTATTTTGGCCCGGGCGAAGCTTTCTTT	CASSESAGGSTDTQYFGPGEAFF	TRBV6-4*02, TRBV6-4*01	TRBV6-4	TRBJ1-1*01	TRBJ1-1	TRBD2*01	TRBD2	13	18	26	57	4	30	34
1	1.06E-07	TGTGCCAGCAGTGAACCCTTTCGGCAGGAGCAGTTCTTCGGGCCAGGGATAAATGAAAAGCTGTTTTTT	CASSEPFRQEQFFGPGINEKLFF	TRBV2*01, TRBV2*03	TRBV2	TRBJ1-4*01	TRBJ1-4	TRBD1*01	TRBD1	14	43	47	51	28	3	31
1	1.06E-07	TGTGCCAGCAGTGAAGTTTCAGGGGGCGAAGCAGATACGCAGTATTTTACGGACGAAAAACTGTTTTTT	CASSEVSGGEADTQYFTDEKLFF	TRBV2*01, TRBV2*03	TRBV2	TRBJ1-4*01	TRBJ1-4	TRBD1*01	TRBD1	15	19	26	54	3	27	30
1	1.06E-07	TGTGCCAGCAGCTTCTACATCTGCAGTGCTAGAGGGAGCACCGGGACAGATTCCTACGAGCAGTACTTC	CASSFYICSARGSTGTDSYEQYF	TRBV7-2*04, TRBV7-2*01	TRBV7-2	TRBJ2-7*01	TRBJ2-7	TRBD1*01	TRBD1	13	42	48	51	28	2	30
1	1.06E-07	TGTGCCAGCAGCTTCTACATCTGCAGTGCTAGAGATCTCTCGGCAGGGCGGGACACTGAAGCTTTCTTT	CASSFYICSARDLSAGRDTEAFF	TRBV7-9*03, TRBV7-9*01, TRBV7-9*04, TRBV7-9*02	TRBV7-9	TRBJ1-1*01	TRBJ1-1	TRBD1*01, TRBD2*02, TRBD2*01	TRBD1, TRBD2	13	43	47	52	29	4	33
1	1.06E-07	TGTGCCAGCAGCTTCTACATCTGCAGTGCTAGAGATCCTAGACAGGGGACCTTCTACGAGCAGTACTTC	CASSFYICSARDPRQGTFYEQYF	TRBV25-1*01	TRBV25-1	TRBJ2-7*01	TRBJ2-7	TRBD1*01	TRBD1	10	40	47	53	29	5	34
1	1.06E-07	TGTGCCAGCAGCTTCTACATCTGCAGTGCTAGAAGGACTAGCGGGAGTAAGACCTACGAGCAGTACTTC	CASSFYICSARRTSGSKTYEQYF	TRBV25-1*01	TRBV25-1	TRBJ2-7*01	TRBJ2-7	TRBD2*02	TRBD2	10	34	46	52	23	5	28
1	1.06E-07	TGTGCCAGCAGCTTCTACATCTGCAGTGCGGCGAGGACAGGGGCAAAACGCAATCAGCCCCAGCATTTT	CASSFYICSAARTGAKRNQPQHF	TRBV5-4*01, TRBV5-4*03, TRBV5-4*04	TRBV5-4	TRBJ1-5*01	TRBJ1-5	TRBD1*01	TRBD1	13	34	42	49	20	6	26
1	1.06E-07	TGTGCCAGCAGCTTGGTTACAGGGGGGCACACCGGGGACAGGGTGAAATATAATTCACCCCTCCACTTT	CASSLVTGGHTGDRVKYNSPLHF	TRBV5-6*01	TRBV5-6	TRBJ1-6*02	TRBJ1-6	TRBD1*01	TRBD1	15	34	42	48	18	5	23
1	1.06E-07	TGTGCCAGCAGCTTAGCACCGGTTTTTGTCCTGGGCCTCCAGGCTGTGAGCACAGATACGCAGTATTTT	CASSLAPVFVLGLQAVSTDTQYF	TRBV7-9*01, TRBV7-9*02	TRBV7-9	TRBJ2-3*01	TRBJ2-3	TRBD1*01, TRBD2*02	TRBD1, TRBD2	16	26	30	48	9	17	26
1	1.06E-07	TGTGCCAGCAGCTTAGAGGGGGGAGGCTACGAGCAGTACTTCGGGCCGGGCAAGGAAAAACTGTTTTTT	CASSLEGGGYEQYFGPGKEKLFF	TRBV11-2*01	TRBV11-2	TRBJ1-4*01	TRBJ1-4	TRBD2*02, TRBD2*01	TRBD2	16	20	25	54	3	28	31
1	1.06E-07	TGTGCCAGCAGCTTAAGAGGGGGAGTCGCCAATGAAAAACTGTTTTTTGGCAGTGGAACCCAGCATTTT	CASSLRGGVANEKLFFGSGTQHF	TRBV7-9*01, TRBV7-9*04, TRBV7-9*02	TRBV7-9	TRBJ1-5*01	TRBJ1-5	TRBD1*01	TRBD1	14	17	22	58	2	35	37
1	1.06E-07	TGTGCCAGCAGCTCTTCGACAGGGATGGCTGAAGCTTTCTTTGGACAAGGCACCGGGGAGCTGTTTTTT	CASSSSTGMAEAFFGQGTGELFF	TRBV7-2*04, TRBV7-2*01	TRBV7-2	TRBJ2-2*01	TRBJ2-2	TRBD1*01	TRBD1	12	17	23	50	4	26	30
1	1.06E-07	TGTGCCAGCAGCTCGGGACTAGGAGTACGCGAGCAGTACTTCGGGTCGGGCACCGGGGAGCTGTTTTTT	CASSSGLGVREQYFGSGTGELFF	TRBV7-2*04, TRBV7-2*01	TRBV7-2	TRBJ2-2*01	TRBJ2-2	TRBD2*02, TRBD2*01	TRBD2	12	14	21	50	1	28	29
1	1.06E-07	TGTGCCAGCAGCTCGATACAGGGCACCGGGGAGCTACGAGCAGTACTTCGGGCCGGGCACCAGCATTTT	CASSSIQGTGELRAVLRAGHQHF	TRBV7-3*05, TRBV7-3*01	TRBV7-3	TRBJ1-5*01	TRBJ1-5	TRBD1*01	TRBD1	12	17	22	59	4	36	40
1	1.06E-07	TGTGCCAGCAGCCTCTACATCTGCAGTGCTAGAGGTGGAGGACTAGTGGCCGCCGGGGAGCTGTTTTTT	CASSLYICSARGGGLVAAGELFF	TRBV5-4*01, TRBV5-4*03, TRBV5-4*04	TRBV5-4	TRBJ2-2*01	TRBJ2-2	TRBD2*02, TRBD2*01	TRBD2	11	39	45	52	27	6	33
1	1.06E-07	TGTGCCAGCAGCCCCCAGCCTTTAGTCGGACTAGCGGGAGGCAACGTGGCGATATATGAGCAGTTCTTC	CASSPQPLVGLAGGNVAIYEQFF	TRBV7-6*01, TRBV7-6*02	TRBV7-6	TRBJ2-1*01	TRBJ2-1	TRBD2*02	TRBD2	11	27	40	55	15	14	29
1	1.06E-07	TGTGCCAGCAGCCCCAACGGGACCGCCCGTCCAGGCGGGACATTGCTTGGGGCCAACGTCCTGACTTTC	CASSPNGTARPGGTLLGANVLTF	TRBV7-2*04, TRBV7-2*01	TRBV7-2	TRBJ2-6*01	TRBJ2-6	TRBD1*01, TRBD2*02	TRBD1, TRBD2	11	36	41	47	24	5	29
1	1.06E-07	TGTGCCAGCAGCCGCGGAGCAGGGGAGTACCAAGAGACCCGAGAATAGAACACCGGGGAGCTGTTTTTT	CASSRGAGEYQETRE*NTGELFF	TRBV7-9*03, TRBV7-9*01, TRBV7-9*04, TRBV7-9*02	TRBV7-9	TRBJ2-2*01	TRBJ2-2	TRBD1*01	TRBD1	11	19	24	47	7	22	29
1	1.06E-07	TGTGCCAGCAGCCAAGGAACAGGGGACCCTAGCTTGGGGGCCGGGACCTTGGAAGAGACCCAGTACTTC	CASSQGTGDPSLGAGTLEETQYF	TRBV4-2*01	TRBV4-2	TRBJ2-5*01	TRBJ2-5	TRBD1*01	TRBD1	15	18	24	52	2	27	29
1	1.06E-07	TGTGCCAGCAGCGTAGGTGGGGCCCAGCAGGAGACCCAGTACTTCGGGCCGGCCTATGGCTACACCTTC	CASSVGGAQQETQYFGPAYGYTF	TRBV9*02, TRBV9*01	TRBV9	TRBJ1-2*01	TRBJ1-2	TRBD1*01	TRBD1	15	18	22	53	2	30	32
1	1.06E-07	TGTGCCAGCAGCGAAACAGGGTCAGATGAAAAACTGTTTTTTGGCAGTGAACCCAATGGCTACACCTTC	CASSETGSDEKLFFGSEPNGYTF	TRBV9*02, TRBV9*01	TRBV9	TRBJ1-2*01	TRBJ1-2	TRBD1*01	TRBD1	12	15	20	55	2	34	36
1	1.06E-07	TGTGCCAGCAGCATATATCTCTGCAGCGTTGAAGTAGGTCCTAGCGACTTTTACAATGAGCAGTTCTTC	CASSIYLCSVEVGPSDFYNEQFF	TRBV7-3*05, TRBV7-3*01	TRBV7-3	TRBJ2-1*01	TRBJ2-1	TRBD2*02, TRBD2*01	TRBD2	11	40	45	51	28	5	33
1	1.06E-07	TGTGCCAGCAGCATAAATCTGAACACTGAAGCTTTCTTTGGACAGGGGAGGAGTGAAAAACTGTTTTTT	CASSINLNTEAFFGQGRSEKLFF	TRBV2*01, TRBV2*02, TRBV2*03	TRBV2	TRBJ1-4*01	TRBJ1-4	TRBD1*01	TRBD1	10	39	47	53	28	5	33
1	1.06E-07	TGCGCCAGCAGTAAAGCGAACACTGAAGCTTTCTTTGGACAGGGACGGACAAATCAGCCCCAGCATTTT	CASSKANTEAFFGQGRTNQPQHF	TRBV10-2*01	TRBV10-2	TRBJ1-5*01	TRBJ1-5	TRBD1*01	TRBD1	11	36	43	51	24	7	31
1	1.06E-07	TGCGCCAGCAGCTTGAGATCAACCCCGGGGGATGAAAAACTGTTTTTTGGCAGTGGAACCCAGCATTTT	CASSLRSTPGDEKLFFGSGTQHF	TRBV5-1*01	TRBV5-1	TRBJ1-5*01	TRBJ1-5	TRBD2*01	TRBD2	14	25	30	58	10	27	37
1	1.06E-07	TGCGCCAGCAGGTGGAACAATCCCCAAAGCAGCCGCGAAGCGCAGGGGGCTTTCTACGAGCAGTACTTC	CASRWNNPQSSREAQGAFYEQYF	TRBV10-2*01	TRBV10-2	TRBJ2-7*01	TRBJ2-7	TRBD1*01	TRBD1	10	42	49	53	31	3	34
1	1.06E-07	TGCAGTGCTAGATTGCCCCTCGGGGGGCACAACGAGCAGTACTTCGGGCCGAACACTGAAGCTTTCTTT	CSARLPLGGHNEQYFGPNTEAFF	TRBV20-1*01, TRBV20-1*04, TRBV20-1*05, TRBV20-1*07	TRBV20-1	TRBJ1-1*01	TRBJ1-1	TRBD2*01	TRBD2	11	20	26	50	8	23	31
1	1.06E-07	TGCAGTGCTAGAGGGGACTCGGCCCTCTATCTCTGTGCCAGCAGCTTGCGGGGGGGCGAGCAGTACTTC	CSARGDSALYLCASSLRGGEQYF	TRBV20-1*01, TRBV20-1*04, TRBV20-1*05, TRBV20-1*07	TRBV20-1	TRBJ2-7*01	TRBJ2-7	TRBD2*01	TRBD2	12	47	55	56	34	0	34
1	1.06E-07	TGCAGTGCTAGAGAAGTGGGGCTAAGCCGGATGCAACCCGCGATCCGAATCACAGATACGCAGTATTTT	CSAREVGLSRMQPAIRITDTQYF	TRBV20-1*01, TRBV20-1*05, TRBV20-1*07	TRBV20-1	TRBJ2-3*01	TRBJ2-3	TRBD1*01, TRBD2*02, TRBD2*01	TRBD1, TRBD2	13	17	21	50	3	28	31
1	1.06E-07	TGCAGTGCCGGTAACCGGAACCCTGAAGCAGGGACAGGGTGGACGGGAGGGGCCAACGTCCTGACTTTC	CSAGNRNPEAGTGWTGGANVLTF	TRBV20-1*06, TRBV20-1*03, TRBV20-1*01, TRBV20-1*04, TRBV20-1*05, TRBV20-1*02, TRBV20-1*07	TRBV20-1	TRBJ2-6*01	TRBJ2-6	TRBD1*01	TRBD1	7	30	38	48	22	9	31
1	1.06E-07	TGCAGTGCAGAGCGGGACAGGGGGCTAGCGGGAGGGACCGGGGAGAGCTCTGGAAACACCATATATTTT	CSAERDRGLAGGTGESSGNTIYF	TRBV29-1*03	TRBV29-1	TRBJ1-3*01	TRBJ1-3	TRBD1*01, TRBD2*02	TRBD1, TRBD2	4	13	24	47	8	22	30
1	1.06E-07	TGTGCTAGTGGTTTGGTAGCACCAAATTCCGGGACAGGAGGTCGGTCGATAGCACTGAAGCTTTCTTT	CASGLVAPNSG~RRSVDSTEAFF	TRBV12-5*01	TRBV12-5	TRBJ1-1*01	TRBJ1-1	TRBD1*01	TRBD1	16	30	37	52	13	14	27
1	1.06E-07	TGTGCCATCTCTGTGACTAGCGGTCCTACGAGCAGTACTTCGGGCCGGGCACCGGGGAGCTGTTTTTT	CAISVTSGPTS~YFGPGTGELFF	TRBV10-3*01, TRBV10-3*02	TRBV10-3	TRBJ2-2*01	TRBJ2-2	TRBD2*02, TRBD2*01	TRBD2	8	14	22	49	5	26	31
1	1.06E-07	TGTGCCATCAGTGACCCGGGCGGTAGCACAGATACGCAGTATTTTGGCCCAACTATGGCTACACCTTC	CAISDPGGSTD~AVFWPNYGYTF	TRBV10-3*01, TRBV10-3*02	TRBV10-3	TRBJ1-2*01	TRBJ1-2	TRBD1*01, TRBD2*02, TRBD2*01	TRBD1, TRBD2	13	27	30	50	13	19	32
1	1.06E-07	TGTGCCATCAGTGAGTCCGCTGTGCCAGCACTTTCGGGTTCACCAGAACTAATGAAAAACTGTTTTTT	CAISESAVPAL~GFTRTNEKLFF	TRBV10-3*01, TRBV10-3*02	TRBV10-3	TRBJ1-4*01	TRBJ1-4	TRBD1*01, TRBD2*02, TRBD2*01	TRBD1, TRBD2	16	19	22	46	2	23	25
1	1.06E-07	TGTGCCACCAGTGCCGGGACACTTCAAGCAATCAGCCCCAGCATTTTGGTGATGGGGAGCTGTTTTTT	CATSAGTLQAI~PQHFGDGELFF	TRBV24-1*01	TRBV24-1	TRBJ2-2*01	TRBJ2-2	TRBD1*01	TRBD1	12	15	20	53	2	32	34
1	1.06E-07	TGTGCCACCAGTGACCCCTCACGAGGGTCCTACAATGAGCAGTTCTTCGGGCCAGGGAGCTGTTTTTT	CATSDPSRGSY~*AVLRARELFF	TRBV24-1*01	TRBV24-1	TRBJ2-2*01	TRBJ2-2	TRBD1*01, TRBD2*02	TRBD1, TRBD2	13	14	18	54	0	35	35
1	1.06E-07	TGTGCCACCAGCAGAGATACGGCAGGCACTGAAGCTTTCTTTGGACAAGGCACCAGACTCAGCATTTT	CATSRDTAGTE~FLWTRHQTQHF	TRBV15*02	TRBV15	TRBJ1-5*01	TRBJ1-5	TRBD1*01	TRBD1	11	42	46	59	30	12	42
1	1.06E-07	TGTGCCACCAGCAGAGATAGCAGTTACTCATGCCTTCACGGGGTTCTGGCAATCAGCCCCAGCATTTT	CATSRDSSYSC~SRGSGNQPQHF	TRBV15*02	TRBV15	TRBJ1-5*01	TRBJ1-5	TRBD2*01	TRBD2	11	38	42	48	26	5	31
1	1.06E-07	TGTGCCAGCCCCAGCGGGGTTTGCGCCAGGGTCCCCAGGGCTGTGCGAACACCGGGGAGCTGTTTTTT	CASPSGVCARV~QGCANTGELFF	TRBV9*02, TRBV9*01, TRBV9*03	TRBV9	TRBJ2-2*01	TRBJ2-2	TRBD2*01	TRBD2	8	12	18	45	3	26	29
1	1.06E-07	TGTGCCAGCATCGTGGACAGGGCGGCTGGAAACACCATATATTTTGGAGAGGGTTCGAGCAGTACTTC	CASIVDRAAGN~HIFWRGFEQYF	TRBV6-3*01, TRBV6-2*01	TRBV6-3, TRBV6-2	TRBJ2-7*01	TRBJ2-7	TRBD1*01	TRBD1	9	14	21	55	4	33	37
1	1.06E-07	TGTGCCAGCACCCTCTGGGGCCAAGAGACCCAGTACTTCGGGCCAGGCACGCGTCTGGCTACACCTTC	CASTLWGQETQ~LRARHASGYTF	TRBV7-9*03, TRBV7-9*01, TRBV7-9*04, TRBV7-9*02	TRBV7-9	TRBJ1-2*01	TRBJ1-2	TRBD1*01, TRBD2*02	TRBD1, TRBD2	9	16	20	55	6	34	40
1	1.06E-07	TGTGCCAGCACCACTACTAAGAGGCGGACGAACACCGGGACAGGGGGCAGTATGAGACCCAGTACTTC	CASTTTKRRTN~RDRGQYETQYF	TRBV7-8*01, TRBV7-8*03	TRBV7-8	TRBJ2-5*01	TRBJ2-5	TRBD1*01	TRBD1	9	36	47	53	26	5	31
1	1.06E-07	TGTGCCAGCACCAACCAGACATCTATGTACCTCTGTCAAGTTGGAGTGCGAACAATGAGCAGTTCTTC	CASTNQTSMYL~SSWSANNEQFF	TRBV7-6*01, TRBV7-6*02	TRBV7-6	TRBJ2-1*01	TRBJ2-1	TRBD1*01	TRBD1	9	32	36	51	22	14	36
1	1.06E-07	TGTGCCAGCAGTTTAAGGACAGGGAGGCCTGTCCATCCTGCTGGCAGATGAATCAGCCCCAGCATTTT	CASSLRTGRPV~SCWQMNQPQHF	TRBV12-4*01, TRBV12-3*01	TRBV12-4, TRBV12-3	TRBJ1-5*01	TRBJ1-5	TRBD1*01	TRBD1	14	16	23	50	1	26	27
1	1.06E-07	TGTGCCAGCAGTTACAGCTTGTGGGGATCTTACAATGAGCAGTTCTTCGGGCCAGGGAGCTGTTTTTT	CASSYSLWGSY~*AVLRARELFF	TRBV6-3*01, TRBV6-2*01	TRBV6-3, TRBV6-2	TRBJ2-2*01	TRBJ2-2	TRBD1*01, TRBD2*02, TRBD2*01	TRBD1, TRBD2	14	48	51	54	33	2	35
1	1.06E-07	TGTGCCAGCAGTTAGCCCCTACGGGAGGGCTATCGTTGGACAGGGCGGCTGGAAACACCATATATTTT	CASS*PLREGY~LDRAAGNTIYF	TRBV6-3*01, TRBV6-2*01	TRBV6-3, TRBV6-2	TRBJ1-3*01	TRBJ1-3	TRBD1*01, TRBD2*02	TRBD1, TRBD2	13	37	44	48	23	3	26
1	1.06E-07	TGTGCCAGCAGTCGAGGGACTAGCGGGGAGTCCCCGGGCTGTGCTCTGGGGCCAACGTCCTGACTTTC	CASSRGTSGES~GLCSGANVLTF	TRBV6-4*02, TRBV6-4*01	TRBV6-4	TRBJ2-6*01	TRBJ2-6	TRBD2*01	TRBD2	11	15	27	43	3	15	18
1	1.06E-07	TGTGCCAGCAGTGCAACGCCGAACACTGAAGCTTTCTTTGGACAGGGGAACCCTACGAGCAGTACTTC	CASSATPNTEA~LWTGEPYEQYF	TRBV2*01, TRBV2*03	TRBV2	TRBJ2-7*01	TRBJ2-7	TRBD1*01	TRBD1	12	39	47	51	26	3	29
1	1.06E-07	TGTGCCAGCAGTGGGGGAGGTCTGGCAGCACCATATATTTTGGACAGCCTATCTACGAGCAGTACTTC	CASSGGGLAAP~YFGQPIYEQYF	TRBV2*01, TRBV2*02, TRBV2*03	TRBV2	TRBJ2-7*01	TRBJ2-7	TRBD1*01, TRBD2*02	TRBD1, TRBD2	12	41	46	52	28	5	33
1	1.06E-07	TGTGCCAGCAGTGAATCTTAACTGGGAGTCGATCCAGGAAGGGCTCTAGGGCCAACGTCCTGACTTTC	CASSES*LGVD~RKGSRANVLTF	TRBV6-4*02, TRBV2*01, TRBV25-1*01, TRBV2*03, TRBV6-1*01, TRBV6-4*01	TRBV6-4, TRBV2, TRBV25-1, TRBV6-1	TRBJ2-6*01	TRBJ2-6	TRBD2*02	TRBD2	15	23	27	43	7	15	22
1	1.06E-07	TGTGCCAGCAGTGAAGAAGTTATGACAGGGATCCCCCATGAGACTAGCGGGCCTACGAGCAGTACTTC	CASSEEVMTGI~P*D*RAYEQYF	TRBV12-4*01, TRBV12-3*01	TRBV12-4, TRBV12-3	TRBJ2-7*01	TRBJ2-7	TRBD2*02, TRBD2*01	TRBD2	11	41	50	51	29	0	29
1	1.06E-07	TGTGCCAGCAGCTTTCTATCTCTGTGCCAGTAGTAAATCCGGGACTAGCGAGGTACGAGCAGTACTTC	CASSFLSLCQ*~NPGLARYEQYF	TRBV11-3*01, TRBV11-3*02	TRBV11-3	TRBJ2-7*01	TRBJ2-7	TRBD2*02, TRBD2*01	TRBD2	13	40	49	53	26	3	29
1	1.06E-07	TGTGCCAGCAGCTTGGAGGCTAGCCGACAGTTCTTCGGGCCGCCTTCTCTGGAAACACCATATATTTT	CASSLEASRQF~RAAFSGNTIYF	TRBV5-6*01	TRBV5-6	TRBJ1-3*01	TRBJ1-3	TRBD1*01, TRBD2*02, TRBD2*01	TRBD1, TRBD2	15	25	29	46	9	16	25
1	1.06E-07	TGTGCCAGCAGCTTAGCGTCCTAGTATGGGGACAGGGCACCACCTGGAACTAATCAGCCCAGCATTTT	CASSLAS*YGD~GTTWN*SAQHF	TRBV7-6*01	TRBV7-6	TRBJ1-5*01	TRBJ1-5	TRBD1*01	TRBD1	16	28	36	57	11	20	31
1	1.06E-07	TGTGCCAGCAGCTTAAAAGAGACTAGCGGGATCCTCGGGGACGGGGCAGCAATCAACCCCAGCATTTT	CASSLKETSGI~RGRGSNQPQHF	TRBV7-9*01, TRBV7-9*04, TRBV7-9*02	TRBV7-9	TRBJ1-5*01	TRBJ1-5	TRBD2*02	TRBD2	14	20	30	47	5	16	21
1	1.06E-07	TGTGCCAGCAGCCCGAAGTTGGTGCAGTTCTTCGGGCCAGGGGGCTAGGGAATCAGCCCCAGCATTTT	CASSPKLVQFF~ARGLGNQPQHF	TRBV12-4*01, TRBV12-3*01	TRBV12-4, TRBV12-3	TRBJ1-5*01	TRBJ1-5	TRBD1*01	TRBD1	10	37	44	50	26	5	31
1	1.06E-07	TGTGCCAGCAGCCAGGCCCAGAGGACAGGGGAAGGGAATGGTGGACTGGGGCCAACGTCCTGACTTTC	CASSQAQRTGE~EWWTGANVLTF	TRBV4-2*01	TRBV4-2	TRBJ2-6*01	TRBJ2-6	TRBD1*01	TRBD1	13	22	30	45	8	14	22
1	1.06E-07	TGTGCCAGCAGCCAAGCCCTGACTGGAGGAATGGGCTACGAGCAGTGTACCAAGAGACCCAGTACTTC	CASSQALTGGM~LRAVYQETQYF	TRBV4-2*01	TRBV4-2	TRBJ2-5*01	TRBJ2-5	TRBD1*01, TRBD2*02	TRBD1, TRBD2	15	16	20	48	0	27	27
1	1.06E-07	TGTGCCAGCAGCCAAGGCCCAGAGGACAGGGGAAGGGAATGGTGACTGGGGCCAACGTCCTGACTTTC	CASSQGPEDRG~GMVTGANVLTF	TRBV19*01, TRBV19*03, TRBV19*02	TRBV19	TRBJ2-6*01	TRBJ2-6	TRBD1*01	TRBD1	11	23	31	45	11	13	24
1	1.06E-07	TGTGCCAGCAGCGTAGTGGCCGCACCCACTTCACTGCTGGCACAAGCTCCTACAATGAGCAGTTCTTC	CASSVVAAPTS~AGTSSYNEQFF	TRBV9*02, TRBV9*01	TRBV9	TRBJ2-1*01	TRBJ2-1	TRBD2*02, TRBD2*01	TRBD2	15	19	22	46	3	23	26
1	1.06E-07	TGTGCCAGCAGCGTAGGGTGGGGGGGCAATCAGCCCCAGCATTTTGGTGATGGGAGACCCAGTACTTC	CASSVGWGGNQ~PAFW*WETQYF	TRBV9*02, TRBV9*01	TRBV9	TRBJ2-5*01	TRBJ2-5	TRBD2*01	TRBD2	15	19	25	53	3	27	30
1	1.06E-07	TGTGCCAGCAGCGTAGGGCTAGCGAGCATATCGAACACCGGGGAGGAGAGAATTCACCCCTCCACTTT	CASSVGLASIS~HRGGENSPLHF	TRBV9*02, TRBV9*01	TRBV9	TRBJ1-6*02	TRBJ1-6	TRBD2*02, TRBD2*01	TRBD2	15	40	45	50	24	4	28
1	1.06E-07	TGTGCCAGCAGCGTAGAGCGGAGCGGCCAGGGGCTGTTCTTCGGGCCAGGGACACTGAAGCTTTCTTT	CASSVERSGQG~VLRARDTEAFF	TRBV9*02, TRBV9*01	TRBV9	TRBJ1-1*01	TRBJ1-1	TRBD1*01	TRBD1	15	27	32	51	11	18	29
1	1.06E-07	TGTGCCAGCAGCAATCACAGGGTCCAAGAGACCCAGTACTTCGGGTAATTGGAAACACCATATATTTT	CASSNHRVQET~VLRVIGNTIYF	TRBV3-1*01	TRBV3-1	TRBJ1-3*01	TRBJ1-3	TRBD1*01	TRBD1	11	16	21	49	4	27	31
1	1.06E-07	TGTGCCAGCAGGACAGCAGCATATATCTCTGCAGCGCGTCGGGACGGTTGAACACTGAAGCTTTCTTT	CASRTAAYISA~ASGRLNTEAFF	TRBV12-4*01, TRBV12-3*01	TRBV12-4, TRBV12-3	TRBJ1-1*01	TRBJ1-1	TRBD1*01, TRBD2*02, TRBD2*01	TRBD1, TRBD2	10	40	44	48	29	3	32
1	1.06E-07	TGTGCCAGCAGGAACAGGGACAGGGGGATGTCAAATGAGCAGTTCTTCGGGCCGGGCACCAGCATTTT	CASRNRDRGMS~*AVLRAGHQHF	TRBV6-1*01	TRBV6-1	TRBJ1-5*01	TRBJ1-5	TRBD1*01	TRBD1	10	16	26	58	5	31	36
1	1.06E-07	TGTGCCAGCAGACCAACGGGTCCGGGGGAGAACACTGAAGCTTTCTTTGGACAAGGCACCAGCATTTT	CASRPTGPGEN~*SFLWTRHQHF	TRBV5-6*01	TRBV5-6	TRBJ1-5*01	TRBJ1-5	TRBD2*01	TRBD2	10	22	27	58	11	30	41
1	1.06E-07	TGTGCCAGCAAATGGGGAGGTCAAGAGACCCAGTACTTCGGGCCACTAGCTACTATGGCTACACCTTC	CASKWGGQETQ~LRATSYYGYTF	TRBV12-4*01, TRBV12-3*01	TRBV12-4, TRBV12-3	TRBJ1-2*01	TRBJ1-2	TRBD2*02, TRBD2*01	TRBD2	9	44	49	51	34	1	35
1	1.06E-07	TGCGCCAGCGGAGGGACTAGCGGGAGGGCCGGTTATGAGCAGTTCTTCGGGCCAACGTCCTGACTTTC	CASGGTSGRAG~*AVLRANVLTF	TRBV10-2*01	TRBV10-2	TRBJ2-6*01	TRBJ2-6	TRBD2*02	TRBD2	8	12	27	48	3	20	23
1	1.06E-07	TGCGCCAGCAGCTTGGCTTTAGCCCACGTCACCGGGGAGCTAGCGGTGATCAAGAGACCCAGTACTTC	CASSLALAHVT~GASGDQETQYF	TRBV5-1*01	TRBV5-1	TRBJ2-5*01	TRBJ2-5	TRBD2*02, TRBD2*01	TRBD2	15	39	45	50	23	4	27
1	1.06E-07	TGCGCCAGCAGCCACGTCTCAAGGAGGCAGGAGAGCGGGACAGAATTCGCTCCTACGAGCAGTACTTC	CASSHVSRRQE~RDRIRSYEQYF	TRBV4-1*02, TRBV4-1*01	TRBV4-1	TRBJ2-7*01	TRBJ2-7	TRBD1*01, TRBD2*02	TRBD1, TRBD2	13	36	42	49	22	6	28
1	1.06E-07	TGCGCCAGCAGCCAAGTGGGGTGCGACAGGGTCCCCAGGGCTGTGCGAACACCGGGGAGCTGTTTTTT	CASSQVGCDRV~QGCANTGELFF	TRBV4-1*02, TRBV4-1*01	TRBV4-1	TRBJ2-2*01	TRBJ2-2	TRBD1*01	TRBD1	15	24	30	45	8	14	22
1	1.06E-07	TGCGCAACACGGGCCGGGCTCGGCGAGCAGCTTAGAATACAGGGGGCTACAAGTATAAACTGTTTTTT	CATRAGLGEQL~NTGGYKYKLFF	TRBV5-1*01, TRBV5-1*02	TRBV5-1	TRBJ1-4*01	TRBJ1-4	TRBD1*01	TRBD1	4	38	46	56	33	9	42
1	1.06E-07	TGCAGTGCTCGAAGCGGGGTTTGCGCCAGGGTCCCCAGGGCTGTGCGAACACCGGGGAGCTGTTTTTT	CSARSGVCARV~QGCANTGELFF	TRBV20-1*06, TRBV20-1*03, TRBV20-1*01, TRBV20-1*04, TRBV20-1*05, TRBV20-1*02, TRBV20-1*07	TRBV20-1	TRBJ2-2*01	TRBJ2-2	TRBD2*01	TRBD2	8	12	18	45	3	26	29
1	1.06E-07	TGCAGTGCTACTCAGCCATGTATCGCTGTGCCAGCAGCTTAGCGGCGGGAGAATACGAGCAGTACTTC	CSATQPCIAVP~SLAAGEYEQYF	TRBV20-1*01, TRBV20-1*04, TRBV20-1*05, TRBV20-1*07	TRBV20-1	TRBJ2-7*01	TRBJ2-7	TRBD2*02	TRBD2	9	44	50	53	34	2	36
1	1.06E-07	TGCAGTGCTACTGACAGGACCTGGGGAAACACCATATATTTTGGAGAGGGAAGAGAGGCTACACCTTC	CSATDRTWGNT~IFWRGKRGYTF	TRBV20-1*01, TRBV20-1*04, TRBV20-1*05, TRBV20-1*07	TRBV20-1	TRBJ1-2*01	TRBJ1-2	TRBD1*01	TRBD1	9	12	17	56	2	38	40
1	1.06E-07	TGCAGTGCTAGGTTAGACAGTTTCTGTGCCGCGTCTCGGGGCTGTGAGCCAAAAACATTCAGTACTTC	CSARLDSFCAA~SGL*AKNIQYF	TRBV20-1*06, TRBV20-1*03, TRBV20-1*01, TRBV20-1*04, TRBV20-1*05, TRBV20-1*02, TRBV20-1*07	TRBV20-1	TRBJ2-4*01	TRBJ2-4	TRBD1*01, TRBD2*01	TRBD1, TRBD2	10	37	41	46	26	4	30
1	1.06E-07	TGCAGTGCTAGAGTTGGGGTTTGCGCCAGGGTCCCCAGGGCTGTGCGAACACCGGGGAGCTGTTTTTT	CSARVGVCARV~QGCANTGELFF	TRBV20-1*01, TRBV20-1*04, TRBV20-1*05, TRBV20-1*07	TRBV20-1	TRBJ2-2*01	TRBJ2-2	TRBD1*01, TRBD2*02, TRBD2*01	TRBD1, TRBD2	12	35	39	45	22	5	27
1	1.06E-07	TGCAGTGCTAGAGTGACCCGGACAGGAAACGACAATGAGCAGTTCTTCGGGCCAACGTCCTGACTTTC	CSARVTRTGND~*AVLRANVLTF	TRBV20-1*01, TRBV20-1*04, TRBV20-1*05, TRBV20-1*07	TRBV20-1	TRBJ2-6*01	TRBJ2-6	TRBD1*01	TRBD1	12	19	25	48	6	22	28
1	1.06E-07	TGCAGTGCTAGAGGGCAGTCTGGGACTAGCGCATCCCATGGGCCTCTGGGGCCAACGTCCTGACTTTC	CSARGQSGTSA~PWASGANVLTF	TRBV20-1*01, TRBV20-1*04, TRBV20-1*05, TRBV20-1*07	TRBV20-1	TRBJ2-6*01	TRBJ2-6	TRBD2*02, TRBD2*01	TRBD2	12	21	30	43	8	12	20
1	1.06E-07	TGCAGTGCTAGAGATCGACCTCACCCTTAAATACTAGCGGGAGATTAACCCAAGAGACCCAGTACTTC	CSARDRPHP*I~SGRLTQETQYF	TRBV20-1*01, TRBV20-1*05, TRBV20-1*07	TRBV20-1	TRBJ2-5*01	TRBJ2-5	TRBD2*02	TRBD2	13	32	42	49	18	6	24
1	1.06E-07	TGCAGTGCTAGAATGTCCCGGGGACTAGCGGGGCCGTACCATACTCTGGGGCCAACGTCCTGACTTTC	CSARMSRGLAG~VPYSGANVLTF	TRBV20-1*01, TRBV20-1*04, TRBV20-1*05, TRBV20-1*07	TRBV20-1	TRBJ2-6*01	TRBJ2-6	TRBD2*01	TRBD2	11	20	32	43	8	10	18
1	1.06E-07	TGCAGTGCGCCGACCGGGGGCTAAGCCGGATGCAACCCGCGATCCGAATCACAGATACGCAGTATTTT	CSAPTGG*AGC~PAIRITDTQYF	TRBV20-1*06, TRBV20-1*03, TRBV20-1*01, TRBV20-1*04, TRBV20-1*05, TRBV20-1*02, TRBV20-1*07	TRBV20-1	TRBJ2-3*01	TRBJ2-3	TRBD1*01, TRBD2*01	TRBD1, TRBD2	7	15	20	49	7	28	35
1	1.06E-07	TGCAGCGTTGCTAGCGGGGTTTGCGCCAGGGTCCCCAGGGCTGTGCGAACACCGGGGAGCTGTTTTTT	CSVASGVCARV~QGCANTGELFF	TRBV29-1*01	TRBV29-1	TRBJ2-2*01	TRBJ2-2	TRBD2*01	TRBD2	9	10	18	45	0	26	26
1	1.06E-07	TGCAGCGTTAAAACGGGGGGTTTTGAAGTGGCCCTGGGAGGCTGTGCTCTGGAAACACCATATATTTT	CSVKTGGFEVA~GRLCSGNTIYF	TRBV29-1*01	TRBV29-1	TRBJ1-3*01	TRBJ1-3	TRBD2*01	TRBD2	8	13	19	46	4	26	30
1	1.06E-07	TGCAGCGGGACTCAGCCATGTATCGCTGTGCTAGCAGCTTAGAATGGGGAGGAGAGACCCAGTACTTC	CSGTQPCIAVL~SLEWGGETQYF	TRBV29-1*01, TRBV29-1*03	TRBV29-1	TRBJ2-5*01	TRBJ2-5	TRBD2*02	TRBD2	6	46	51	52	39	0	39
1	1.06E-07	TGTGCTACCAGAACAGGGTTTGCGCCAGGGTCCCCAGGGCTGTGCGAACACCGGGGAGCTGTTTTTT	CATRTGFAPGS~QGCANTGELFF	TRBV7-7*01, TRBV7-7*02	TRBV7-7	TRBJ2-2*01	TRBJ2-2	TRBD1*01	TRBD1	4	12	17	44	7	26	33
1	1.06E-07	TGTGCTAGTGGTTTCCCGGAAGTAGCGGGAGGAAACACCGGGGAACGATGAAGAGACCCAGTACTTC	CASGFPEVAGG~TPGNDEETQYF	TRBV12-5*01	TRBV12-5	TRBJ2-5*01	TRBJ2-5	TRBD2*02	TRBD2	13	22	31	50	8	18	26
1	1.06E-07	TGTGCTAGTGGTTGGGGAGGTCAAGAGACCCAGTACTTCGGGATCTTACCTATGTGGCTACACCTTC	CASGWGGQETQ~TSGSYLCGYTF	TRBV12-5*01	TRBV12-5	TRBJ1-2*01	TRBJ1-2	TRBD2*02	TRBD2	12	14	19	54	1	34	35
1	1.06E-07	TGTGCTAGCAGCTTAGAGATACAGGGTAAAGTTGGACTGCCACAGCTCCTACAATGAGCAGTTCTTC	CASSLEIQGKV~DCHSSYNEQFF	TRBV7-7*01	TRBV7-7	TRBJ2-1*01	TRBJ2-1	TRBD1*01	TRBD1	15	20	25	45	4	19	23
1	1.06E-07	TGTGCCATCAGTTCGGACAGCCCTGTATCTCTGCGCCAGCAGCCAAGACGGGGACGAGCAGTACTTC	CAISSDSPVSL~ASSQDGDEQYF	TRBV10-3*01, TRBV10-3*02	TRBV10-3	TRBJ2-7*01	TRBJ2-7	TRBD1*01	TRBD1	11	14	19	53	2	33	35
1	1.06E-07	TGTGCCACCAGTGATTTAATGGGGTAACCCCTACGAGCGTTAGGGGCCTCAAGAGACCCAGTACTTC	CATSDLMG*PL~ER*GPQETQYF	TRBV24-1*01	TRBV24-1	TRBJ2-5*01	TRBJ2-5	TRBD1*01	TRBD1	16	41	45	49	24	3	27
1	1.06E-07	TGTGCCACCAGTGATCCCGACAGCTTTCTATCTCTGTGCCAGCTACAACACAGGCACCATATATTTT	CATSDPDSFLS~CASYNTGTIYF	TRBV24-1*01	TRBV24-1	TRBJ1-3*01	TRBJ1-3	TRBD1*01	TRBD1	14	49	53	54	34	0	34
1	1.06E-07	TGTGCCAGTAGTCTGGTTTTTGCGGGGAGTCCCCGGGCTGTGCTCTGGGGCCAACGTCCTGACTTTC	CASSLVFAGSP~GLCSGANVLTF	TRBV19*01, TRBV19*02	TRBV19	TRBJ2-6*01	TRBJ2-6	TRBD2*02, TRBD2*01	TRBD2	11	27	32	42	15	9	24
1	1.06E-07	TGTGCCAGCTCCGTTCTAGCGGGGGGGCGCGTCGGCTTATATTGGGGGGGCCAACGTCCTGACTTTC	CASSVLAGGRV~AYIGGANVLTF	TRBV3-1*01	TRBV3-1	TRBJ2-6*01	TRBJ2-6	TRBD2*01	TRBD2	8	15	26	46	6	19	25
1	1.06E-07	TGTGCCAGCAGTTACTTCAGGGGGCACACTGAAGCTTTCTTTGGACAAGGATTCACCCCTCCACTTT	CASSYFRGHTE~LSLDKDSPLHF	TRBV6-3*01, TRBV6-2*01	TRBV6-3, TRBV6-2	TRBJ1-6*02	TRBJ1-6	TRBD1*01	TRBD1	15	17	24	50	1	25	26
1	1.06E-07	TGTGCCAGCAGTTACTGGGGCAGGGATGGAGAGACCCAGTACTTCGGGGGGTCAGCCCCAGCATTTT	CASSYWGRDGE~PSTSGGQPQHF	TRBV6-6*04	TRBV6-6	TRBJ1-5*01	TRBJ1-5	TRBD2*01	TRBD2	11	44	50	51	32	0	32
1	1.06E-07	TGTGCCAGCAGTTACCAGGCAGGGCTTGGATAAATGAGCAGTTCTTCGGGCCAACGTCCTGACTTTC	CASSYQAGLG*~*AVLRANVLTF	TRBV6-5*01	TRBV6-5	TRBJ2-6*01	TRBJ2-6	TRBD1*01	TRBD1	14	19	23	47	4	23	27
1	1.06E-07	TGTGCCAGCAGTTACAGGGCTACGGATGAAAAACTGTTTTTTGGCAGGGACCGAGACCCAGTACTTC	CASSYRATDEK~CFLAGTETQYF	TRBV6-5*01	TRBV6-5	TRBJ2-5*01	TRBJ2-5	TRBD1*01, TRBD2*02, TRBD2*01	TRBD1, TRBD2	14	46	50	52	31	1	32
1	1.06E-07	TGTGCCAGCAGTGAAAGGGGCGCTCCGAGGAGCTAGCGGGAGCCCCTCCCGGGAGACCCAGTACTTC	CASSERGAPRS~SGSPSRETQYF	TRBV25-1*01	TRBV25-1	TRBJ2-5*01	TRBJ2-5	TRBD2*02	TRBD2	14	32	41	52	17	10	27
1	1.06E-07	TGTGCCAGCAGTGAAAAAGGACAGTGGGGGGCGAAGAGATTCGGGGTACGGCTATGGCTACACCTTC	CASSEKGQWGA~RDSGYGYGYTF	TRBV6-1*01	TRBV6-1	TRBJ1-2*01	TRBJ1-2	TRBD1*01, TRBD2*01	TRBD1, TRBD2	14	26	31	51	11	19	30
1	1.06E-07	TGTGCCAGCAGCTTCCTTTCGGAGGGAACCGGGGAGCTGGGGCTCTGGGGCCAACGTCCTGACTTTC	CASSFLSEGTG~SWGSGANVLTF	TRBV5-4*01, TRBV5-4*03, TRBV5-4*04	TRBV5-4	TRBJ2-6*01	TRBJ2-6	TRBD2*02	TRBD2	13	20	25	42	6	16	22
1	1.06E-07	TGTGCCAGCAGCTTCCAGGGCGGCACTGAAGCTTTCCTTGGACAAGGCACCAGACTCACAGTACTTC	CASSFQGGTEA~SLDKAPDSQYF	TRBV7-2*04, TRBV7-2*01	TRBV7-2	TRBJ2-7*01, TRBJ2-4*01, TRBJ2-5*01	TRBJ2-7, TRBJ2-4, TRBJ2-5	TRBD1*01	TRBD1	13	39	43	58	25	14	39
1	1.06E-07	TGTGCCAGCAGCTTGTTTTTGGGCCAGACCTACGAGCAGTACTTCGGGCCGGGCACCCCTCCACTTT	CASSLFLGQTY~SSTSGRAPLHF	TRBV7-2*04, TRBV7-2*01	TRBV7-2	TRBJ1-6*02	TRBJ1-6	TRBD1*01, TRBD2*02, TRBD2*01	TRBD1, TRBD2	13	45	48	53	31	4	35
1	1.06E-07	TGTGCCAGCAGCTTGTCGGGGGGTCGGTATTATACCGGGGAGCGGTCGCACAGATACGCAGTATTTT	CASSLSGGRYY~PGSGRTDTQYF	TRBV7-8*01, TRBV7-8*03	TRBV7-8	TRBJ2-3*01	TRBJ2-3	TRBD2*01	TRBD2	13	16	22	47	2	24	26
1	1.06E-07	TGTGCCAGCAGCTTATTTCTATGCCAGCTCTCCGAGCGGGAGACGGCCGGCGGACGAGCAGTACTTC	CASSLFLCQLS~SGRRPADEQYF	TRBV7-9*01, TRBV7-9*04, TRBV7-9*02	TRBV7-9	TRBJ2-7*01	TRBJ2-7	TRBD2*02	TRBD2	14	34	41	53	19	11	30
1	1.06E-07	TGTGCCAGCAGCTTATCAAACTTCAATTCACCCCTCCACTTTGGGGTGGAGTGAAAAACTGTTTTTT	CASSLSNFNSP~STLGWSEKLFF	TRBV7-9*01, TRBV7-9*02	TRBV7-9	TRBJ1-4*01	TRBJ1-4	TRBD2*02	TRBD2	14	31	36	51	16	14	30
1	1.06E-07	TGTGCCAGCAGCTTAGTTTTCAGCCGGACAGGGAGGTTTACTGACACTAATGAAAAACTGTTTTTTT	CASSLVFSRTG~GLLTLMKNCFF	TRBV11-2*03	TRBV11-2	TRBJ1-4*01	TRBJ1-4	TRBD1*01	TRBD1	11	25	32	61	13	28	41
1	1.06E-07	TGTGCCAGCAGCTTAGCGCTAAATTACAATGAGCAGTTCTTCGGGCGGGGGTGAAAAACTGTTTTTT	CASSLALNYNE~SSSGGGEKLFF	TRBV7-9*01, TRBV7-9*02	TRBV7-9	TRBJ1-4*01	TRBJ1-4	TRBD2*01	TRBD2	16	44	50	51	27	0	27
1	1.06E-07	TGTGCCAGCAGCTTAGGTCCCTTTTAGAGTGGCTATATTCTTATGTGCTAACTATGGCTACACCTTC	CASSLGPF*SG~IFLCANYGYTF	TRBV7-3*01	TRBV7-3	TRBJ1-2*01	TRBJ1-2	TRBD1*01, TRBD2*02, TRBD2*01	TRBD1, TRBD2	14	16	20	47	1	26	27
1	1.06E-07	TGTGCCAGCAGCTTAGGGTCTATCGACTAGCGGGGGGGGTGAGTCCAGCACAGATACGCAGTATTTT	CASSLGSID*R~GGESSTDTQYF	TRBV7-9*01, TRBV7-9*02	TRBV7-9	TRBJ2-3*01	TRBJ2-3	TRBD2*01	TRBD2	15	24	37	46	8	8	16
1	1.06E-07	TGTGCCAGCAGCTTAGGGGGACTCTCCGGCATCTCGTCTAGCGGGAGGTACTGACGAGCAGTACTTC	CASSLGGLSGI~RLAGGTDEQYF	TRBV7-8*01	TRBV7-8	TRBJ2-7*01	TRBJ2-7	TRBD2*02	TRBD2	15	37	47	53	21	5	26
1	1.06E-07	TGTGCCAGCAGCTTAATGGAACCCCTCAGGGCGGGTGGGACAGGGGGACGGTGAAAAACTGTTTTTT	CASSLMEPLRA~VGQGDGEKLFF	TRBV7-8*01	TRBV7-8	TRBJ1-4*01	TRBJ1-4	TRBD1*01	TRBD1	14	36	46	51	21	4	25
1	1.06E-07	TGTGCCAGCAGCCTCGGCCCTTTATCTTTGCGCCAGCAGCTGGGTCCCCGGCGGGGAGCAGTTCTTC	CASSLGPLSLR~SSWVPGGEQFF	TRBV7-3*05, TRBV7-3*01	TRBV7-3	TRBJ2-1*01	TRBJ2-1	TRBD1*01, TRBD2*02, TRBD2*01	TRBD1, TRBD2	11	43	47	55	31	7	38
1	1.06E-07	TGTGCCAGCAGCGTGTTAGCGGGGGGCCTCAACACGGGTCGGGCGCACGGGCACTGAAGCTTTCTTT	CASSVLAGGLN~RVGRTGTEAFF	TRBV9*02, TRBV9*01, TRBV9*03	TRBV9	TRBJ1-1*01	TRBJ1-1	TRBD2*01	TRBD2	13	16	25	51	2	25	27
1	1.06E-07	TGTGCCAGCAGCGTGACCTTTGTCCCGGGACAGGTACGTCTGCACCGGGGCCAACGTCCTGACTTTC	CASSVTFVPGQ~YVCTGANVLTF	TRBV9*02, TRBV9*01, TRBV9*03	TRBV9	TRBJ2-6*01	TRBJ2-6	TRBD1*01	TRBD1	13	26	33	46	12	12	24
1	1.06E-07	TGTGCCAGCAGCGTGACCGGGACAGGGATCCCCCATGAGACTAGCGGGAGATTACGAGCAGTACTTC	CASSVTGTGIP~MRLAGDYEQYF	TRBV9*02, TRBV9*01, TRBV9*03	TRBV9	TRBJ2-7*01	TRBJ2-7	TRBD2*02	TRBD2	13	38	49	52	24	2	26
1	1.06E-07	TGTGCCAGCAGCGTAGGTGCTAGCGGGGGGAAAATCACAGATACGCAGTATTTTGGCCCAGTACTTC	CASSVGASGGK~SQIRSILAQYF	TRBV9*02, TRBV9*01	TRBV9	TRBJ2-5*01	TRBJ2-5	TRBD2*01	TRBD2	15	19	29	56	3	26	29
1	1.06E-07	TGTGCCAGCAGCGTAGAGCGGAGCGGCCAGGGGCTGTTCTTCGGGCCCCGGGGTAAAACTGTTTTTT	CASSVERSGQG~CSSGPGVKLFF	TRBV9*02, TRBV9*01	TRBV9	TRBJ1-4*01	TRBJ1-4	TRBD1*01	TRBD1	15	27	32	54	11	21	32
1	1.06E-07	TGTGCCAGCAGCGGTGGCCAGCCCATGGAGACCCAGTACTTCGGGGTGGAGTGAAAAACTGTTTTTT	CASSGGQPMET~STSGWSEKLFF	TRBV9*02, TRBV9*01, TRBV9*03	TRBV9	TRBJ1-4*01	TRBJ1-4	TRBD2*01	TRBD2	12	41	45	51	28	5	33
1	1.06E-07	TGTGCCAGCAGCACACCCTGGGGCCTAAAAGGACTAGCGGGGGGGCAAGGGAGATACGCAGTACTTC	CASSTPWGLKG~*RGGKGDTQYF	TRBV4-2*01	TRBV4-2	TRBJ2-7*01	TRBJ2-7	TRBD2*01	TRBD2	11	30	44	57	18	12	30
1	1.06E-07	TGTGCCAGCAGGTCGCGGTTTTCCTTCCAGTCTTTAATGTTGTGCAACTAATGAAAAACTGTTTTTT	CASRSRFSFQS~*CCATNEKLFF	TRBV7-8*01, TRBV7-8*03	TRBV7-8	TRBJ1-4*01	TRBJ1-4	TRBD2*02, TRBD2*01	TRBD2	10	14	17	44	3	26	29
1	1.06E-07	TGTGCCAGCAGGGGACGGCTCTCTGGAAACACCATATATTTTGGAGAGGGAAGTTGGCTACACCTTC	CASRGRLSGNT~YILEREVGYTF	TRBV2*01, TRBV2*03	TRBV2	TRBJ1-2*01	TRBJ1-2	TRBD1*01, TRBD2*02, TRBD2*01	TRBD1, TRBD2	10	11	15	54	0	38	38
1	1.06E-07	TGTGCCAGCAGACGCACAGGGTACGGGGCCAACGTCCTGACTTTCGGGGCCGGCTGAGCAGTTCTTC	CASRRTGYGAN~S*LSGPAEQFF	TRBV7-9*03, TRBV7-9*01, TRBV7-9*04, TRBV7-9*02	TRBV7-9	TRBJ2-1*01	TRBJ2-1	TRBD1*01	TRBD1	10	15	20	54	4	33	37
1	1.06E-07	TGTGCCAGCAGAGAAGGGGGAGGCGGCTACACCTTCGGTTCGGGGACCTGGAAACACCATATATTTT	CASREGGGGYT~SVRGPGNTIYF	TRBV2*01, TRBV2*03	TRBV2	TRBJ1-3*01	TRBJ1-3	TRBD2*02	TRBD2	15	17	22	47	1	24	25
1	1.06E-07	TGTGCCAGGTCCTCGGGAGGGCTCCAAGAGACCCAGTACTTCGGGCCAAGGGACTGAAGCTTTCTTT	CARSSGGLQET~STSGQGTEAFF	TRBV7-3*05, TRBV7-3*01	TRBV7-3	TRBJ1-1*01	TRBJ1-1	TRBD2*02	TRBD2	7	13	20	52	5	31	36
1	1.06E-07	TGCGCCAGCAGTGACGCGGGACGTAGCCTATATGGCTACACCTTCGGTTCGGGGAAAACTGTTTTTT	CASSDAGRSLY~ATPSVRGKLFF	TRBV10-2*01	TRBV10-2	TRBJ1-4*01	TRBJ1-4	TRBD2*02	TRBD2	13	15	20	54	1	33	34
1	1.06E-07	TGCGCCAGCAGTGACAGTGGGCTGGAACTATGGCTACACCTTCGGTTCGGGGCAGCCCCAGCATTTT	CASSDSGLELW~YTFGSGQPQHF	TRBV10-1*02, TRBV10-1*01	TRBV10-1	TRBJ1-5*01	TRBJ1-5	TRBD2*01	TRBD2	13	47	51	52	33	0	33
1	1.06E-07	TGCGCCAGCAGTGAGTCCCCGACACGGACTAGCGGGAGGGGCCTCTTGGTGCACTGAAGCTTTCTTT	CASSESPTRTS~GGASWCTEAFF	TRBV10-1*01	TRBV10-1	TRBJ1-1*01	TRBJ1-1	TRBD2*02	TRBD2	16	25	39	51	8	11	19
1	1.06E-07	TGCGCCAGCAGTGAGCCACACTGGGACTAGCGGGGGTGCACCTCCGTGCTCCTACGAGCAGTACTTC	CASSEPHWD*R~GAPPCSYEQYF	TRBV10-2*01	TRBV10-2	TRBJ2-7*01	TRBJ2-7	TRBD2*01	TRBD2	14	22	35	48	7	12	19
1	1.06E-07	TGCGCCAGCAGTGAGCCACACTGGGACTAGCGGGATGGGATCTTAGAACACCGGGGAGCTGTTTTTT	CASSEPHWD*R~MGS*NTGELFF	TRBV10-2*01	TRBV10-2	TRBJ2-2*01	TRBJ2-2	TRBD2*02	TRBD2	14	22	34	45	7	10	17
1	1.06E-07	TGCGCCAGCAGTAAGATAAAACTGGACAGGGCTTAAGTTTTGGTTTCCGGGCACTGAAGCTTTCTTT	CASSKIKLDRA~KFWFPGTEAFF	TRBV10-1*02, TRBV10-1*01	TRBV10-1	TRBJ1-1*01	TRBJ1-1	TRBD1*01	TRBD1	11	23	30	51	11	20	31
1	1.06E-07	TGCGCCAGCAGCTCCCTAGCGGACCTAGTCAATGAGCAGTGCTTATAGCAATCAGCCCCAGCATTTT	CASSSLADLVN~SSAYSNQPQHF	TRBV5-1*01	TRBV5-1	TRBJ1-5*01	TRBJ1-5	TRBD2*02, TRBD2*01	TRBD2	12	15	21	45	2	23	25
1	1.06E-07	TGCGCCAGCAGCCAAGATAGTTATGAGGGGTCGGGGGGCGGGGAGCTGCACAGATACGCAGTATTTT	CASSQDSYEGS~GAGSCTDTQYF	TRBV4-1*02, TRBV4-1*01	TRBV4-1	TRBJ2-3*01	TRBJ2-3	TRBD2*01	TRBD2	16	31	37	47	14	9	23
1	1.06E-07	TGCGCCAGCAGGCCACACTGAGGCACTGAAGCTTTCTTTGGACAGCCAGTTCCACGAGCAGTACTTC	CASRPH*GTEA~SLDSQFHEQYF	TRBV5-1*01, TRBV5-1*02	TRBV5-1	TRBJ2-7*01	TRBJ2-7	TRBD1*01	TRBD1	10	39	44	53	28	8	36
1	1.06E-07	TGCGCCAGCAGGGAAGGGCTAGCGGGGAGTCCCCGGGCTGTGCTCTGGGGCCAACGTCCTGACTTTC	CASREGLAGSP~GLCSGANVLTF	TRBV10-1*02, TRBV10-1*01	TRBV10-1	TRBJ2-6*01	TRBJ2-6	TRBD2*01	TRBD2	10	18	26	42	7	15	22
1	1.06E-07	TGCAGTGCTTCGTTGGACTCGAGGCACAATGAGCAGTTCTTCGGGCCAGGGACACGGCTACACCTTC	CSASLDSRHNE~SSSGQGHGYTF	TRBV20-1*06, TRBV20-1*03, TRBV20-1*01, TRBV20-1*04, TRBV20-1*05, TRBV20-1*02, TRBV20-1*07	TRBV20-1	TRBJ1-2*01	TRBJ1-2	TRBD1*01	TRBD1	8	48	53	55	39	1	40
1	1.06E-07	TGCAGTGCTGTACCTCCGGGACAGGGGGCAATCAGCCCCAGGGCTAGCCAAAAACATTCAGTACTTC	CSAVPPGQGAI~APGLAKNIQYF	TRBV20-1*06, TRBV20-1*03, TRBV20-1*01, TRBV20-1*04, TRBV20-1*05, TRBV20-1*02, TRBV20-1*07	TRBV20-1	TRBJ2-4*01	TRBJ2-4	TRBD1*01	TRBD1	8	17	28	45	8	16	24
1	1.06E-07	TGCAGTGCTACACAAATCTCTGGAAACACCATATATTTCGGAGAGGGAAGTTGGCTCACTGTTTTTT	CSATQISGNTI~ISEREVGSLFF	TRBV20-1*01, TRBV20-1*05, TRBV20-1*07	TRBV20-1	TRBJ1-4*01	TRBJ1-4	TRBD2*02	TRBD2	9	42	46	57	32	10	42
1	1.06E-07	TGCAGTGCTAGAGGGAACTCGGGACTGCAGCGTTGCGACTATCCCGGGGCAAGATACGCAGTATTTT	CSARGNSGLQR~ATIPGQDTQYF	TRBV20-1*01, TRBV20-1*04, TRBV20-1*05, TRBV20-1*07	TRBV20-1	TRBJ2-3*01	TRBJ2-3	TRBD2*02, TRBD2*01	TRBD2	12	20	25	51	7	25	32
1	1.06E-07	TGCAGTGCTAGAGATCATCAGGGCCAGACCCAGTACTTCGGGCCAGGCCAATCAGCCCCAGCATTTT	CSARDHQGQTQ~TSGQANQPQHF	TRBV20-1*01, TRBV20-1*05, TRBV20-1*07	TRBV20-1	TRBJ1-5*01	TRBJ1-5	TRBD1*01	TRBD1	13	18	22	48	4	25	29
1	1.06E-07	TGCAGTGCTAGAATCGGGACATTCTCCTCCTACTGGACAGGGCGCAACTAATGAAAAACTGTTTTTT	CSARIGTFSSY~GQGATNEKLFF	TRBV20-1*01, TRBV20-1*04, TRBV20-1*05, TRBV20-1*07	TRBV20-1	TRBJ1-4*01	TRBJ1-4	TRBD1*01	TRBD1	11	34	41	44	22	2	24
1	1.06E-07	TGCAGTGCACTGGGACAGGGGCCCTACGAGCAGTACTTCGGGCCGAAGCACCGGGGAGCTGTTTTTT	CSALGQGPYEQ~TSGRSTGELFF	TRBV20-1*06, TRBV20-1*03, TRBV20-1*01, TRBV20-1*04, TRBV20-1*05, TRBV20-1*02, TRBV20-1*07	TRBV20-1	TRBJ2-2*01	TRBJ2-2	TRBD1*01	TRBD1	7	11	20	48	3	27	30
1	1.06E-07	TGCAGTGCAGCCAGGGACGGCTACACCTTCGGTTCGGGACAGGGTATGCGGAAACACCATATATTTT	CSAARDGYTFG~RDRVCGNTIYF	TRBV20-1*06, TRBV20-1*03, TRBV20-1*01, TRBV20-1*04, TRBV20-1*05, TRBV20-1*02, TRBV20-1*07	TRBV20-1	TRBJ1-3*01	TRBJ1-3	TRBD1*01	TRBD1	7	35	43	49	27	5	32
1	1.06E-07	TGCAGCGTTGAAGTGGACACAGGGACTGAAGCTTTCTTTGGACAAGGCTAATGAAAAACTGTTTTTT	CSVEVDTGTEA~SLDKANEKLFF	TRBV29-1*01	TRBV29-1	TRBJ1-4*01	TRBJ1-4	TRBD1*01, TRBD2*02, TRBD2*01	TRBD1, TRBD2	12	18	23	47	5	23	28
1	1.06E-07	TGCAGCGGTATTAGCCAGAACACTGAAGCTTTCTTTGGACAAGGCAGCGGGTCAGCCCCAGCATTTT	CSGISQNTEAF~LDKAAGQPQHF	TRBV29-1*01, TRBV29-1*03	TRBV29-1	TRBJ1-5*01	TRBJ1-5	TRBD2*02, TRBD2*01	TRBD2	6	45	50	51	38	0	38
1	1.06E-07	TGCAGCATCCGTCGGGGGGTTTTGAAGTGGCCCTGGGAGGCTGTGCTCTGGAAACACCATATATTTT	CSIRRGVLKWP~GRLCSGNTIYF	TRBV29-1*01, TRBV29-1*03	TRBV29-1	TRBJ1-3*01	TRBJ1-3	TRBD2*01	TRBD2	5	12	18	45	6	26	32
1	1.06E-07	TGTGCCCATCCTGAAGACAGCAGCTTCTACATCTGCAGTGCTAGTTTGACAAGTGAAGCTTTCTTT	CAHPEDSSFYICSASLTSEAFF	TRBV10-3*01, TRBV10-3*02	TRBV10-3	TRBJ1-1*01	TRBJ1-1	TRBD2*02, TRBD2*01	TRBD2	5	39	44	53	33	8	41
1	1.06E-07	TGTGCCATCAGTCCTCATCGCTGTGCCAGCAGCTCGACTACACAGAACACCGGGGAGCTGTTTTTT	CAISPHRCASSSTTQNTGELFF	TRBV10-3*01, TRBV10-3*02	TRBV10-3	TRBJ2-2*01	TRBJ2-2	TRBD2*02, TRBD2*01	TRBD2	11	35	39	44	23	4	27
1	1.06E-07	TGTGCCATCAGTGAGTCGAAGGTTAACAGCAGCTTGGAGCTGGCAAGGGGTACTGAAGCTTTCTTT	CAISESKVNSSLELARGTEAFF	TRBV10-3*01, TRBV10-3*02	TRBV10-3	TRBJ1-1*01	TRBJ1-1	TRBD1*01	TRBD1	16	45	49	51	28	1	29
1	1.06E-07	TGTGCCATCAGTGAGGTGACAGCCAGCTCCGGACAGGGACGCGTATCCTACTACGAGCAGTACTTC	CAISEVTASSGQGRVSYYEQYF	TRBV10-3*01, TRBV10-3*02	TRBV10-3	TRBJ2-7*01	TRBJ2-7	TRBD1*01	TRBD1	14	30	37	50	15	12	27
1	1.06E-07	TGTGCCATCAGTGAGACGGGAAATTCACCCCTCCACTTTGGGAATGGGACCGGGGAGCTGTTTTTT	CAISETGNSPLHFGNGTGELFF	TRBV10-3*01, TRBV10-3*02	TRBV10-3	TRBJ2-2*01	TRBJ2-2	TRBD2*02	TRBD2	14	28	33	48	13	14	27
1	1.06E-07	TGTGCCATGGGGAATGGCGCGAGCAGTAAAAGGGACAGGGTTTGTCCGGGTCAGCCCCAGCATTTT	CAMGNGASSKRDRVCPGQPQHF	TRBV12-4*01, TRBV12-3*01	TRBV12-4, TRBV12-3	TRBJ1-5*01	TRBJ1-5	TRBD1*01	TRBD1	6	31	39	50	24	10	34
1	1.06E-07	TGTGCCACCGGTTAGAATGAGCAGTTCTTCGGGCCAGGGACACGGCTCACCGGGGAGCTGTTTTTT	CATG*NEQFFGPGTRLTGELFF	TRBV15*02	TRBV15	TRBJ2-2*01	TRBJ2-2	TRBD1*01	TRBD1	8	36	41	47	27	5	32
1	1.06E-07	TGTGCCACCAGTGTTGGAACGTCAGGGGTAGGCCTGATAGATAGATCCGTTGATACGCAGTATTTT	CATSVGTSGVGLIDRSVDTQYF	TRBV24-1*01	TRBV24-1	TRBJ2-3*01	TRBJ2-3	TRBD1*01	TRBD1	12	22	27	51	9	23	32
1	1.06E-07	TGTGCCACCAGTGTAGAACAGGTAGCAATCAGCCCCAAAGAGTACATGAACACTGAAGCTTTCTTT	CATSVEQVAISPKEYMNTEAFF	TRBV24-1*01	TRBV24-1	TRBJ1-1*01	TRBJ1-1	TRBD1*01	TRBD1	12	17	21	46	4	24	28
1	1.06E-07	TGTGCCACCAGTGATTTTGGCAGACCGCTGAGGACGAGGAGAGCGGGAGTACACGAGCAGTACTTC	CATSDFGRPLRTRRAGVHEQYF	TRBV24-1*01	TRBV24-1	TRBJ2-7*01	TRBJ2-7	TRBD2*02	TRBD2	16	41	48	52	24	3	27
1	1.06E-07	TGTGCCACCAGTGATTTGATAGCCCTCAGGCTACGAGCAGTACTTCGGGCCGGGCACCAGCATTTT	CATSDLIALRLRAVLRAGHQHF	TRBV24-1*01	TRBV24-1	TRBJ1-5*01	TRBJ1-5	TRBD2*02	TRBD2	17	22	26	56	4	29	33
1	1.06E-07	TGTGCCACCAGTGACTCTGGCTTCTATCTCTGTGCCTGGAGTGTACTAGGCAGGGAGCTGTTTTTT	CATSDSGFYLCAWSVLGRELFF	TRBV24-1*01	TRBV24-1	TRBJ2-2*01	TRBJ2-2	TRBD2*02, TRBD2*01	TRBD2	13	44	48	52	30	3	33
1	1.06E-07	TGTGCCACCAGTGACCTTGCTCATACTGGGGCGCGGTTGCCCTCTGGGGCCAACGTCCTGACTTTC	CATSDLAHTGARLPSGANVLTF	TRBV24-1*01	TRBV24-1	TRBJ2-6*01	TRBJ2-6	TRBD1*01	TRBD1	13	27	31	41	13	9	22
1	1.06E-07	TGTGCCACCAGTGACCCTGTTGGACAGGGTCCCCAGGGCTGTGCGAACACCGGGGAGCTGTTTTTT	CATSDPVGQGPQGCANTGELFF	TRBV24-1*01	TRBV24-1	TRBJ2-2*01	TRBJ2-2	TRBD1*01	TRBD1	13	21	28	43	7	14	21
1	1.06E-07	TGTGCCACCAGCAGAGATTCGGCAGCTTATTTCTGTGCCAGCACAGGGAACACTGAAGCTTTCTTT	CATSRDSAAYFCASTGNTEAFF	TRBV15*02	TRBV15	TRBJ1-1*01	TRBJ1-1	TRBD1*01	TRBD1	11	42	46	47	30	0	30
1	1.06E-07	TGTGCCACCAGCAGAGATACGGCAGCTTATTTCTGTGCCAGCACAGGGAACACTGAAGCTTTCTTT	CATSRDTAAYFCASTGNTEAFF	TRBV15*02	TRBV15	TRBJ1-1*01	TRBJ1-1	TRBD1*01	TRBD1	11	42	46	47	30	0	30
1	1.06E-07	TGTGCCACAAGACAGGCAAACCTAAATGGCTACACCTTCGGTTCGGGGCAAGAGACCCAGTACTTC	CATRQANLNGYTFGSGQETQYF	TRBV24-1*01	TRBV24-1	TRBJ2-5*01	TRBJ2-5	TRBD1*01	TRBD1	7	10	15	48	2	32	34
1	1.06E-07	TGTGCCAGTCGGCCTAGCCAGGCGGCCTACGGACGGGCAGGGGGCTATGCCGGGGAGCTGTTTTTT	CASRPSQAAYGRAGGYAGELFF	TRBV6-3*01, TRBV6-2*01	TRBV6-3, TRBV6-2	TRBJ2-2*01	TRBJ2-2	TRBD1*01	TRBD1	7	37	44	49	29	4	33
1	1.06E-07	TGTGCCAGTAGTATAGGCACCCACGACAGGGGGCGCCGACTATGGCTACACACTGAAGCTTTCTTT	CASSIGTHDRGRRLWLHTEAFF	TRBV19*01, TRBV19*02	TRBV19	TRBJ1-1*01	TRBJ1-1	TRBD1*01	TRBD1	15	24	33	49	8	15	23
1	1.06E-07	TGTGCCAGTAGTATAGGGACAGGAGGAATGAACACTGAAGCTTTCTTTGGACAAGGCTACACCTTC	CASSIGTGGMNTEAFFGQGYTF	TRBV19*01, TRBV19*02	TRBV19	TRBJ1-2*01	TRBJ1-2	TRBD1*01	TRBD1	15	16	22	54	0	31	31
1	1.06E-07	TGTGCCAGTAGTAAAACGGTCAGGGCGGGGGGGCGGACTGCCTTTGGGGCCAACGTCCTGACTTTC	CASSKTVRAGGRTAFGANVLTF	TRBV19*01, TRBV19*02	TRBV19	TRBJ2-6*01	TRBJ2-6	TRBD2*01	TRBD2	12	24	32	44	11	11	22
1	1.06E-07	TGTGCCAGCTCACCTGTGACAGGGTTAGGGGCTGAAGCTTTCTTTGGACAAGGCACCATATATTTT	CASSPVTGLGAEAFFGQGTIYF	TRBV18*01	TRBV18	TRBJ1-3*01	TRBJ1-3	TRBD1*01	TRBD1	13	17	23	53	3	29	32
1	1.06E-07	TGTGCCAGCCCGCCCCTGGGGGACTAGCGGGAAGGACCGCGAAACATTACCTACGAGCAGTACTTC	CASPPLGD*REGPRNITYEQYF	TRBV19*01, TRBV19*03, TRBV19*02	TRBV19	TRBJ2-7*01	TRBJ2-7	TRBD2*02	TRBD2	7	19	31	49	11	17	28
1	1.06E-07	TGTGCCAGCCGTAGAAGTAGCGGTGGGGGGGCCCTAGGGGTCAGCTCCTACAATGAGCAGTTCTTC	CASRRSSGGGALGVSSYNEQFF	TRBV7-2*04, TRBV7-2*01, TRBV7-2*02	TRBV7-2	TRBJ2-1*01	TRBJ2-1	TRBD2*01	TRBD2	8	24	30	44	15	13	28
1	1.06E-07	TGTGCCAGCGCCCCTCGTCGGGGCACTGAAGCTTTCTTTGGACAGGCCCAGGTTCCGCAGTACTTC	CASAPRRGTEAFFGQAQVPQYF	TRBV2*01, TRBV2*02, TRBV2*03	TRBV2	TRBJ2-7*01	TRBJ2-7	TRBD1*01	TRBD1	8	39	45	56	30	10	40
1	1.06E-07	TGTGCCAGCACCATGCACAGGGGGAGGAATCAGCCCCCGAGGACACCTAACACTGAAGCTTTCTTT	CASTMHRGRNQPPRTPNTEAFF	TRBV12-4*01, TRBV12-3*01	TRBV12-4, TRBV12-3	TRBJ1-1*01	TRBJ1-1	TRBD1*01	TRBD1	9	16	23	48	6	24	30
1	1.06E-07	TGTGCCAGCAGTTCTCGTCTAGCGGGAGGTACTGACGGGGGGGCCATTGTTCAGCCCCAGCATTTT	CASSSRLAGGTDGGAIVQPQHF	TRBV27*01	TRBV27	TRBJ1-5*01	TRBJ1-5	TRBD2*02	TRBD2	12	18	28	50	5	21	26
1	1.06E-07	TGTGCCAGCAGTTCGGCCTTTGTGCCTAGATACGCAGGGGGCTCGAACACCGGGGAGCTGTTTTTT	CASSSAFVPRYAGGSNTGELFF	TRBV12-4*01, TRBV12-3*01	TRBV12-4, TRBV12-3	TRBJ2-2*01	TRBJ2-2	TRBD1*01	TRBD1	12	34	41	43	21	1	22
1	1.06E-07	TGTGCCAGCAGTTACATCGGACAGACCGACGAGCAGTACTTCGGGCCGGGCACTGAAGCTTTCTTT	CASSYIGQTDEQYFGPGTEAFF	TRBV6-3*01, TRBV6-2*01	TRBV6-3, TRBV6-2	TRBJ1-1*01	TRBJ1-1	TRBD1*01	TRBD1	14	18	23	50	3	26	29
1	1.06E-07	TGTGCCAGCAGTCCGGACAGGCCGCTAAACACCGGGGAGCTGTTTTTTGGAGGTGGCTACACCTTC	CASSPDRPLNTGELFFGGGYTF	TRBV7-2*04, TRBV7-2*01	TRBV7-2	TRBJ1-2*01	TRBJ1-2	TRBD1*01	TRBD1	10	14	20	53	3	32	35
1	1.06E-07	TGTGCCAGCAGTCAACAGGGTAGCACTGAAGCTTTCTTTGGACAAGGGGCCTATGGCTACACCTTC	CASSQQGSTEAFFGQGAYGYTF	TRBV7-8*03	TRBV7-8	TRBJ1-2*01	TRBJ1-2	TRBD1*01	TRBD1	10	14	19	50	3	30	33
1	1.06E-07	TGTGCCAGCAGTGGGGGTTGGGGAAACGAGCAGTACTTCGGGCCGGGCACAGATACGCAGTATTTT	CASSGGWGNEQYFGPGTDTQYF	TRBV2*01, TRBV2*02, TRBV2*03	TRBV2	TRBJ2-3*01	TRBJ2-3	TRBD1*01, TRBD2*02, TRBD2*01	TRBD1, TRBD2	12	39	42	46	26	3	29
1	1.06E-07	TGTGCCAGCAGTGGGGACTTCTTAGAGCCCCAGCATTTTGGACAGCCTATCTACGAGCAGTACTTC	CASSGDFLEPQHFGQPIYEQYF	TRBV12-4*01, TRBV12-3*01	TRBV12-4, TRBV12-3	TRBJ2-7*01	TRBJ2-7	TRBD1*01, TRBD2*02, TRBD2*01	TRBD1, TRBD2	11	39	44	50	27	5	32
1	1.06E-07	TGTGCCAGCAGTGACTTGGGGTACGAGCAGTACTTCGGGCCGGGGGTCGGTCAGCCCCAGCATTTT	CASSDLGYEQYFGPGVGQPQHF	TRBV6-4*02, TRBV6-4*01	TRBV6-4	TRBJ1-5*01	TRBJ1-5	TRBD2*01	TRBD2	15	40	45	50	24	4	28
1	1.06E-07	TGTGCCAGCAGTGACGGGGAAAGCTCACCTCTGGGGGGGACAGGGGGATTCTACGAGCAGTACTTC	CASSDGESSPLGGTGGFYEQYF	TRBV6-4*02, TRBV6-4*01	TRBV6-4	TRBJ2-7*01	TRBJ2-7	TRBD1*01	TRBD1	14	36	46	50	21	3	24
1	1.06E-07	TGTGCCAGCAGTGAATCTTAACTGGGAGTCCCCGGGCTGTGCTCTGGGGCCAACGTCCTGACTTTC	CASSES*LGVPGLCSGANVLTF	TRBV6-7*01	TRBV6-7	TRBJ2-6*01	TRBJ2-6	TRBD2*02, TRBD2*01	TRBD2	11	26	31	41	14	9	23
1	1.06E-07	TGTGCCAGCAGTGAAGGGTTCGCAACTAATGAAAAACTGTTTTTTGGCAGTGGAACCCAGTACTTC	CASSEGFATNEKLFFGSGTQYF	TRBV25-1*01	TRBV25-1	TRBJ2-5*01	TRBJ2-5	TRBD1*01, TRBD2*02, TRBD2*01	TRBD1, TRBD2	14	36	39	54	21	14	35
1	1.06E-07	TGTGCCAGCAGTGAAGGGCGGAACGCCCGATATACCCTTACCACGGCACAAGAGACCCAGTACTTC	CASSEGRNARYTLTTAQETQYF	TRBV6-1*01	TRBV6-1	TRBJ2-5*01	TRBJ2-5	TRBD1*01, TRBD2*02, TRBD2*01	TRBD1, TRBD2	15	34	37	48	18	10	28
1	1.06E-07	TGTGCCAGCAGTGAAACAGGGTCCAGCAGCCGACTAGCGGGAGCCGTCACAGATACGCAGTATTTT	CASSETGSSSRLAGAVTDTQYF	TRBV2*01, TRBV2*03	TRBV2	TRBJ2-3*01	TRBJ2-3	TRBD2*02	TRBD2	14	31	42	47	16	4	20
1	1.06E-07	TGTGCCAGCAGCTTCTACATCTGCAGTGCTCCCCAGTCCTTCGGACAGGGACACGAGCAGTACTTC	CASSFYICSAPQSFGQGHEQYF	TRBV7-9*03, TRBV7-9*01, TRBV7-9*04, TRBV7-9*02	TRBV7-9	TRBJ2-7*01	TRBJ2-7	TRBD1*01	TRBD1	13	42	49	52	28	2	30
1	1.06E-07	TGTGCCAGCAGCTTCTACATCTGCAGTGCTAGCCCCACTAGCGGGAGGGCAGATACGCAGTATTTT	CASSFYICSASPTSGRADTQYF	TRBV7-8*01, TRBV7-8*03	TRBV7-8	TRBJ2-3*01	TRBJ2-3	TRBD2*02	TRBD2	13	36	48	49	22	0	22
1	1.06E-07	TGTGCCAGCAGCTTCTACATCTGCAGTGCTAGACCCTCGGGTGCGGGGCGGTACGAGCAGTACTTC	CASSFYICSARPSGAGRYEQYF	TRBV7-6*01, TRBV7-6*02	TRBV7-6	TRBJ2-7*01	TRBJ2-7	TRBD2*01	TRBD2	13	42	47	51	28	3	31
1	1.06E-07	TGTGCCAGCAGCTTCTACATCTGCAGTGCTAGAGATCAAACAGGGACTAATCAGCCCCAGCATTTT	CASSFYICSARDQTGTNQPQHF	TRBV7-6*01, TRBV7-6*02	TRBV7-6	TRBJ1-5*01	TRBJ1-5	TRBD1*01, TRBD2*02, TRBD2*01	TRBD1, TRBD2	13	39	44	48	25	3	28
1	1.06E-07	TGTGCCAGCAGCTTCTACATCTGCAGTGCTAGAGATGGCGAAGGAAGCACAGATACGCAGTATTTT	CASSFYICSARDGEGSTDTQYF	TRBV11-3*01, TRBV11-3*02	TRBV11-3	TRBJ2-3*01	TRBJ2-3	TRBD2*02, TRBD2*01	TRBD2	13	27	31	45	13	13	26
1	1.06E-07	TGTGCCAGCAGCTTCTACATCTGCAGTGCTAGAGAGCGCCTAGGCTTCCAAGGAACCCAGTACTTC	CASSFYICSARERLGFQGTQYF	TRBV7-9*03, TRBV7-9*01, TRBV7-9*04, TRBV7-9*02	TRBV7-9	TRBJ2-5*01	TRBJ2-5	TRBD2*02, TRBD2*01	TRBD2	13	27	31	54	13	22	35
1	1.06E-07	TGTGCCAGCAGCTTCTACATCTGCAGTGCTAGAAACCCGGGACAGAGCTCCTACGAGCAGTACTTC	CASSFYICSARNPGQSSYEQYF	TRBV7-6*01, TRBV7-6*02	TRBV7-6	TRBJ2-7*01	TRBJ2-7	TRBD1*01	TRBD1	13	38	44	47	24	2	26
1	1.06E-07	TGTGCCAGCAGCTTCTACATCTGCAGTGCAAGGGGGTGGGACAGGGACAATCAGCCCCAGCATTTT	CASSFYICSARGWDRDNQPQHF	TRBV7-9*03, TRBV7-9*01, TRBV7-9*04, TRBV7-9*02	TRBV7-9	TRBJ1-5*01	TRBJ1-5	TRBD1*01	TRBD1	13	37	45	47	23	1	24
1	1.06E-07	TGTGCCAGCAGCTTGTTGGCCGTCGGTAACGAAAAACTGTTTTTTGGCAGTGGAACCCAGTACTTC	CASSLLAVGNEKLFFGSGTQYF	TRBV5-6*01	TRBV5-6	TRBJ2-5*01	TRBJ2-5	TRBD1*01	TRBD1	14	36	39	54	21	14	35
1	1.06E-07	TGTGCCAGCAGCTTGCTTTAGAGAGACCATAAAACGCGGGAGGGCGATAATGAAAAACTGTTTTTT	CASSLL*RDHKTREGDNEKLFF	TRBV5-5*01	TRBV5-5	TRBJ1-4*01	TRBJ1-4	TRBD2*02	TRBD2	14	35	43	47	20	3	23
1	1.06E-07	TGTGCCAGCAGCTTGAGTGACAGCGAAGTACTGGAAACAGGGTCCAGCACAGATACGCAGTATTTT	CASSLSDSEVLETGSSTDTQYF	TRBV7-8*01, TRBV7-8*03	TRBV7-8	TRBJ2-3*01	TRBJ2-3	TRBD1*01	TRBD1	13	36	41	45	22	3	25
1	1.06E-07	TGTGCCAGCAGCTTACCCACCTCCGGGACCGATCGCTACGAGCAGTACCAAGAGACCCAGTACTTC	CASSLPTSGTDRYEQYQETQYF	TRBV7-9*01, TRBV7-9*02	TRBV7-9	TRBJ2-5*01	TRBJ2-5	TRBD1*01, TRBD2*02, TRBD2*01	TRBD1, TRBD2	14	24	28	46	9	17	26
1	1.06E-07	TGTGCCAGCAGCTTAGTATGTTGGGGGGAACCCACTCTCCTACGAGCTAACTATGGCTACACCTTC	CASSLVCWGEPTLLRANYGYTF	TRBV7-9*01, TRBV7-9*02	TRBV7-9	TRBJ1-2*01	TRBJ1-2	TRBD2*01	TRBD2	15	22	27	46	6	18	24
1	1.06E-07	TGTGCCAGCAGCTTAGCCCCGTGGAGCGGGAGGGCCTTCGATTGGCGAGCAGATACGCAGTATTTT	CASSLAPWSGRAFDWRADTQYF	TRBV7-6*01	TRBV7-6	TRBJ2-3*01	TRBJ2-3	TRBD2*02	TRBD2	16	24	33	49	7	15	22
1	1.06E-07	TGTGCCAGCAGCTTAGCGTCAAGTGTCGTCTACATTCAGTACTTCGGCGCCGGGGAGCTGTTTTTT	CASSLASSVVYIQYFGAGELFF	TRBV7-8*01	TRBV7-8	TRBJ2-2*01	TRBJ2-2	TRBD1*01	TRBD1	16	23	26	49	6	22	28
1	1.06E-07	TGTGCCAGCAGCTTAATGGCTAGCCCATCCTACGAGCAGTACTTCGGGCCGGGAGGCTACACCTTC	CASSLMASPSYEQYFGPGGYTF	TRBV7-3*01	TRBV7-3	TRBJ1-2*01	TRBJ1-2	TRBD2*02, TRBD2*01	TRBD2	15	49	53	54	33	0	33
1	1.06E-07	TGTGCCAGCAGCTTAAGTCCCCGTCGGGAGCTCTAGACTAGCGGGAGCGAAAACATTCAGTACTTC	CASSLSPRREL*TSGSENIQYF	TRBV7-3*01	TRBV7-3	TRBJ2-4*01	TRBJ2-4	TRBD2*02	TRBD2	15	35	46	49	19	2	21
1	1.06E-07	TGTGCCAGCAGCTCTGGGGTTTGCCACACTCATGATGCACTGTGTAGCAATCAGCCCCAGCATTTT	CASSSGVCHTHDALCSNQPQHF	TRBV7-4*01	TRBV7-4	TRBJ1-5*01	TRBJ1-5	TRBD1*01, TRBD2*01	TRBD1, TRBD2	12	15	18	44	2	25	27
1	1.06E-07	TGTGCCAGCAGCTCACTGGGAGTGGGGACAGCCCAGCCCCAGCATTTTGGTGATGGCTACACCTTC	CASSSLGVGTAQPQHFGDGYTF	TRBV7-2*04, TRBV7-2*01	TRBV7-2	TRBJ1-2*01	TRBJ1-2	TRBD1*01	TRBD1	12	24	30	52	11	21	32
1	1.06E-07	TGTGCCAGCAGCCCTCAAACCGGGACTAGCGGGAGGAGGGAGGCAACTAATGAAAAACTGTTTTTT	CASSPQTGTSGRREATNEKLFF	TRBV14*01, TRBV14*02	TRBV14	TRBJ1-4*01	TRBJ1-4	TRBD2*02	TRBD2	12	21	35	43	8	7	15
1	1.06E-07	TGTGCCAGCAGCCCCGACCCGGCAGCTTATTTCTGTGCCAGCTCACCGCAGGATACACTTTTCTTT	CASSPDPAAYFCASSPQDTLFF	TRBV7-7*01, TRBV7-7*02	TRBV7-7	TRBJ1-1*01	TRBJ1-1	TRBD1*01, TRBD2*02, TRBD2*01	TRBD1, TRBD2	11	48	51	59	36	7	43
1	1.06E-07	TGTGCCAGCAGCCCAAAAGGGGGACTAGCGGGAGTAAGGGCACTAATTCCAGAGACCCAGTACTTC	CASSPKGGLAGVRALIPETQYF	TRBV4-2*01	TRBV4-2	TRBJ2-5*01	TRBJ2-5	TRBD2*02	TRBD2	12	20	33	50	7	16	23
1	1.06E-07	TGTGCCAGCAGCCGCTACTCGGACAGGGGAGACTGCTGGCACAGAGATTATCAGCCCCAGCATTTT	CASSRYSDRGDCWHRDYQPQHF	TRBV7-9*03, TRBV7-9*01, TRBV7-9*04, TRBV7-9*02	TRBV7-9	TRBJ1-5*01	TRBJ1-5	TRBD1*01	TRBD1	11	20	28	49	8	20	28
1	1.06E-07	TGTGCCAGCAGCCAAGCTCGGGGACTAGCGGACTCGCAGTTCTTCGGGCCAGGGACCCAGTACTTC	CASSQARGLADSQFFGPGTQYF	TRBV14*01	TRBV14	TRBJ2-5*01	TRBJ2-5	TRBD2*02, TRBD2*01	TRBD2	15	20	30	53	4	22	26
1	1.06E-07	TGTGCCAGCAGCCAAGGAGGTAGCGGGGGAGTCCGTGCCGTGTCCTATAATTCACCCCTCCACTTT	CASSQGGSGGVRAVSYNSPLHF	TRBV4-2*01	TRBV4-2	TRBJ1-6*02	TRBJ1-6	TRBD2*01	TRBD2	15	20	28	42	4	13	17
1	1.06E-07	TGTGCCAGCAGCGTGGGGTTAGGAAACACCATATATTTTGAAGCTCCTAATCAGCCCCAGCATTTT	CASSVGLGNTIYFEAPNQPQHF	TRBV9*02, TRBV9*01	TRBV9	TRBJ1-5*01	TRBJ1-5	TRBD1*01, TRBD2*02, TRBD2*01	TRBD1, TRBD2	13	14	17	48	0	30	30
1	1.06E-07	TGTGCCAGCAGCGTAGGGCTAGCGAGCATATCGAACACCGGGACCTATAATTCACCCCTCCACTTT	CASSVGLASISNTGTYNSPLHF	TRBV9*02, TRBV9*01	TRBV9	TRBJ1-6*01	TRBJ1-6	TRBD2*02, TRBD2*01	TRBD2	15	18	23	43	2	19	21
1	1.06E-07	TGTGCCAGCAGCGAGACCCGGGGGGGGAATGAAAAACTGTTTTTTGGCAGTGGAACCCAGTACTTC	CASSETRGGNEKLFFGSGTQYF	TRBV9*02, TRBV9*01, TRBV9*03	TRBV9	TRBJ2-5*01	TRBJ2-5	TRBD2*01	TRBD2	12	18	25	54	5	28	33
1	1.06E-07	TGTGCCAGCAGCGAAACAGGGTCAGATGAAAAACTGTTTTTTGGCAGCAACTATGGCTACACCTTC	CASSETGSDEKLFFGSNYGYTF	TRBV9*02, TRBV9*01	TRBV9	TRBJ1-2*01	TRBJ1-2	TRBD1*01	TRBD1	12	15	20	48	2	27	29
1	1.06E-07	TGTGCCAGCAGGCCTGGGGGACAGATGATCACTGAAGCTTTCTTTGGACAAGGCACCATATATTTT	CASRPGGQMITEAFFGQGTIYF	TRBV12-4*01, TRBV12-3*01	TRBV12-4, TRBV12-3	TRBJ1-3*01	TRBJ1-3	TRBD1*01	TRBD1	10	17	23	53	6	29	35
1	1.06E-07	TGTGCCAGCAGGGTGTGGAACAGGGAGAACACTGAAGCTTTCTTTGGACAAGGCACCATATATTTT	CASRVWNRENTEAFFGQGTIYF	TRBV2*01, TRBV2*02, TRBV2*03	TRBV2	TRBJ1-3*01	TRBJ1-3	TRBD1*01	TRBD1	10	19	24	53	8	28	36
1	1.06E-07	TGTGCCAGCAGGAATGGGGGGAGGGGACAGGGTAGTCGGTGGACGATGAACACTGAAGCTTTCTTT	CASRNGGRGQGSRWTMNTEAFF	TRBV25-1*01	TRBV25-1	TRBJ1-1*01	TRBJ1-1	TRBD1*01	TRBD1	10	23	31	46	12	14	26
1	1.06E-07	TGTGCCAGCAGAGACTCAGGTCCCAACGAGCAGTACTTCGGGCCGGGCAATCAGCCCCAGCATTTT	CASRDSGPNEQYFGPGNQPQHF	TRBV2*01, TRBV2*02, TRBV2*03	TRBV2	TRBJ1-5*01	TRBJ1-5	TRBD1*01, TRBD2*02, TRBD2*01	TRBD1, TRBD2	10	19	23	46	8	22	30
1	1.06E-07	TGTGCCAACCGTACAACGGCATCTTGCCGCGTCTCGGGGCTGTGAGCCAAAAACATTCAGTACTTC	CANRTTASCRVSGL*AKNIQYF	TRBV10-3*01, TRBV10-3*02	TRBV10-3	TRBJ2-4*01	TRBJ2-4	TRBD1*01, TRBD2*01	TRBD1, TRBD2	6	35	39	44	28	4	32
1	1.06E-07	TGTACCAGCTCCTCTGGGGTTTGCCACACTCATGATGCACTGTGTAGCAATCAGCCCCAGCATTTT	CTSSSGVCHTHDALCSNQPQHF	TRBV7-2*03	TRBV7-2	TRBJ1-5*01	TRBJ1-5	TRBD1*01, TRBD2*02, TRBD2*01	TRBD1, TRBD2	8	15	18	44	6	25	31
1	1.06E-07	TGCGCCAGCAGCTTCTACATCTGCAGTGCAAGACGCGGACAGGGGGGTGCGGATACGCAGTATTTT	CASSFYICSARRGQGGADTQYF	TRBV5-1*01	TRBV5-1	TRBJ2-3*01	TRBJ2-3	TRBD1*01	TRBD1	13	36	45	51	22	5	27
1	1.06E-07	TGCGCCAGCAGCCCCAAGGGACAGGTCTACGAGATTACTAGAGGGGCGACCGGGGAGCTGTTTTTT	CASSPKGQVYEITRGATGELFF	TRBV5-1*01	TRBV5-1	TRBJ2-2*01	TRBJ2-2	TRBD1*01	TRBD1	11	17	24	48	5	23	28
1	1.06E-07	TGCGCCAGCAGCCCGCTGCGGTTTGACGGTGAGCAGTTCTTCGGGCCAGGGACACGGCTCACCTTC	CASSPLRFDGEQFFGPGTRLTF	TRBV5-1*01	TRBV5-1	TRBJ1-2*01	TRBJ1-2	TRBD1*01	TRBD1	11	48	53	59	36	5	41
1	1.06E-07	TGCGCCAGCAGCCCGGGACTGAATAATTCACCCCTCCACTTTGGGAGGTACACTGAAGCTTTCTTT	CASSPGLNNSPLHFGRYTEAFF	TRBV4-1*02, TRBV4-1*01	TRBV4-1	TRBJ1-1*01	TRBJ1-1	TRBD2*02, TRBD2*01	TRBD2	12	42	47	49	29	1	30
1	1.06E-07	TGCGCCAGCAGCCCAAGAGTAGGGTTCTATGGCTAGCGGGGGGGCCGGGGGGAGACCCAGTACTTC	CASSPRVGFYG*RGGRGETQYF	TRBV4-1*02, TRBV4-1*01	TRBV4-1	TRBJ2-5*01	TRBJ2-5	TRBD2*01	TRBD2	12	32	43	51	19	7	26
1	1.06E-07	TGCGCCAGCAGCCAGACTAGCGGGTACAATGAGCAGTTCTTCGGGGTGAGCACTGAAGCTTTCTTT	CASSQTSGYNEQFFGVSTEAFF	TRBV5-1*01	TRBV5-1	TRBJ1-1*01	TRBJ1-1	TRBD2*02, TRBD2*01	TRBD2	11	14	23	46	2	22	24
1	1.06E-07	TGCGCCAGCAGCCAAGATGGGGGGGCCTAACACTGAAGCTTTCTTTGGACAAGGCACCAGCATTTT	CASSQDGGA*H*SFLWTRHQHF	TRBV4-3*01	TRBV4-3	TRBJ1-5*01	TRBJ1-5	TRBD2*01	TRBD2	16	18	24	56	1	31	32
1	1.06E-07	TGCGCCAGCAGCGTAGAGCGGAGCGGCCAGGGGCTGTTCTTCGGGCCAGGGACTGAAGCTTTCTTT	CASSVERSGQGLFFGPGTEAFF	TRBV10-2*01	TRBV10-2	TRBJ1-1*01	TRBJ1-1	TRBD1*01	TRBD1	10	27	32	51	16	18	34
1	1.06E-07	TGCGCCAGCAGCACCGGGACTAGCTTCTACATCTGCAGTGCTAGAGATCTGGTTGAAGCTTTCTTT	CASSTGTSFYICSARDLVEAFF	TRBV4-1*02, TRBV4-1*01	TRBV4-1	TRBJ1-1*01	TRBJ1-1	TRBD2*02, TRBD2*01	TRBD2	11	15	23	53	3	29	32
1	1.06E-07	TGCAGTGTCCGGGGACAGGCCTACGAGCAGTACTTCGGGCCGGGCAGCCAAGAGACCCAGTACTTC	CSVRGQAYEQYFGPGSQETQYF	TRBV20-1*06, TRBV20-1*03, TRBV20-1*01, TRBV20-1*04, TRBV20-1*05, TRBV20-1*02, TRBV20-1*07	TRBV20-1	TRBJ2-5*01	TRBJ2-5	TRBD1*01	TRBD1	6	11	18	47	4	28	32
1	1.06E-07	TGCAGTGCTCCAGACGGGAACACTGAAGCTTCCTTTGGACAAGGCTTTAATTCACCCCTCCACTTT	CSAPDGNTEASFGQGFNSPLHF	TRBV20-1*06, TRBV20-1*03, TRBV20-1*01, TRBV20-1*04, TRBV20-1*05, TRBV20-1*02, TRBV20-1*07	TRBV20-1	TRBJ1-6*02	TRBJ1-6	TRBD1*01, TRBD2*02	TRBD1, TRBD2	8	36	40	47	27	6	33
1	1.06E-07	TGCAGTGCTGAAGGGGACAGGGGAACTAATGAAAAACTGTTTTTTGGCAGTGGAACCCAGCATTTT	CSAEGDRGTNEKLFFGSGTQHF	TRBV20-1*06, TRBV20-1*03, TRBV20-1*01, TRBV20-1*04, TRBV20-1*05, TRBV20-1*02, TRBV20-1*07	TRBV20-1	TRBJ1-5*01	TRBJ1-5	TRBD1*01	TRBD1	8	13	22	55	4	32	36
1	1.06E-07	TGCAGTGCTAGTCCCCTAGCGGGGGGGTCCGGGGAGCTGTGCTCTGGGGCCAACGTCCTGACTTTC	CSASPLAGGSGELCSGANVLTF	TRBV20-1*01, TRBV20-1*04, TRBV20-1*05, TRBV20-1*07	TRBV20-1	TRBJ2-6*01	TRBJ2-6	TRBD2*01	TRBD2	11	15	26	41	3	14	17
1	1.06E-07	TGCAGTGCTAGCCCTAGGACTAGTGCAGATACGGTGGGAAACCGATACAATCAGCCCCAGCATTTT	CSASPRTSADTVGNRYNQPQHF	TRBV20-1*06, TRBV20-1*03, TRBV20-1*01, TRBV20-1*04, TRBV20-1*05, TRBV20-1*02, TRBV20-1*07	TRBV20-1	TRBJ1-5*01	TRBJ1-5	TRBD2*02, TRBD2*01	TRBD2	10	16	22	47	5	24	29
1	1.06E-07	TGCAGTGCTAGACTAGATTACTACAATGAGCAGTTCTTCGGGCCAGGGGAAAACACCATATATTTT	CSARLDYYNEQFFGPGENTIYF	TRBV20-1*01, TRBV20-1*04, TRBV20-1*05, TRBV20-1*07	TRBV20-1	TRBJ1-3*01	TRBJ1-3	TRBD1*01	TRBD1	11	43	48	50	31	1	32
1	1.06E-07	TGCAGTGCTAGAGGCTTTTCGGGCGGGGACGCTCAAAACAATGAGCAGTTCTATGGCTACACCTTC	CSARGFSGGDAQNNEQFYGYTF	TRBV20-1*01, TRBV20-1*04, TRBV20-1*05, TRBV20-1*07	TRBV20-1	TRBJ1-2*01	TRBJ1-2	TRBD2*01	TRBD2	12	22	27	50	9	22	31
1	1.06E-07	TGCAGTGCTAGAGGGCAGTCTGGGACTAGCGCATCCCATGGGACAGGGTTCACTGAAGCTTTCTTT	CSARGQSGTSASHGTGFTEAFF	TRBV20-1*01, TRBV20-1*04, TRBV20-1*05, TRBV20-1*07	TRBV20-1	TRBJ1-1*01	TRBJ1-1	TRBD2*02, TRBD2*01	TRBD2	12	21	30	50	8	19	27
1	1.06E-07	TGCAGTGCTAGAGATTCCGGACAGGGACTAATAAGGGGCTATGGCTACACCGGGGAGCTGTTTTTT	CSARDSGQGLIRGYGYTGELFF	TRBV20-1*01, TRBV20-1*05, TRBV20-1*07	TRBV20-1	TRBJ2-2*01	TRBJ2-2	TRBD1*01	TRBD1	13	18	25	46	4	20	24
1	1.06E-07	TGCAGTGCTAGAGATTACTATCAGGGGTCGACAGGGTGGACGGGAGGGGCCAACGTCCTGACTTTC	CSARDYYQGSTGWTGGANVLTF	TRBV20-1*01, TRBV20-1*05, TRBV20-1*07	TRBV20-1	TRBJ2-6*01	TRBJ2-6	TRBD1*01	TRBD1	13	29	35	45	15	9	24
1	1.06E-07	TGCAGTGCTAGAGATGGAGAAGGGGGCAGGGAATGTCAGGGTGGTGGGGCCAACGTCCTGACTTTC	CSARDGEGGRECQGGGANVLTF	TRBV20-1*01, TRBV20-1*05, TRBV20-1*07	TRBV20-1	TRBJ2-6*01	TRBJ2-6	TRBD1*01	TRBD1	13	20	26	44	6	17	23
1	1.06E-07	TGCAGTGCCAGAAAACGACAGGACTTAGTGGGTAACGCCTCCTATAGCAATCAGCCCCAGCATTTT	CSARKRQDLVGNASYSNQPQHF	TRBV20-1*01, TRBV20-1*05, TRBV20-1*07	TRBV20-1	TRBJ1-5*01	TRBJ1-5	TRBD1*01	TRBD1	11	16	21	44	4	22	26
1	1.06E-07	TGCAGCGTTGAAGTGGACACAGGGACTGAAGCTTTCTTTGGACAAGGCACCAACGTCCTGACTTTC	CSVEVDTGTEAFFGQGTNVLTF	TRBV29-1*01	TRBV29-1	TRBJ2-6*01	TRBJ2-6	TRBD1*01, TRBD2*02, TRBD2*01	TRBD1, TRBD2	12	18	23	49	5	25	30
1	1.06E-07	TGTGCTAGTGGCCCTGGACAGGGGAGTAATGAAAAAGGGGGGACGCGAATCAGCCCCAGCATTTT	CASGPGQGSNE~RGDANQPQHF	TRBV12-5*01	TRBV12-5	TRBJ1-5*01	TRBJ1-5	TRBD1*01	TRBD1	10	15	23	47	4	23	27
1	1.06E-07	TGTGCCCTCTAGAGGGCCGATTCAATCAGCCCCAGCATTTTGGTGATGGGACTCGCCTGTATTTT	CAL*RADSISP~HFGDGTRLYF	TRBV10-3*01, TRBV10-3*02	TRBV10-3	TRBJ2-3*01	TRBJ2-3	TRBD2*02, TRBD2*01	TRBD2	5	47	52	58	41	5	46
1	1.06E-07	TGTGCCATCAGTGAGTACTCAGGGTCCAGCTATGGCTACACCTTCGGTTCGGGGAGCTGTTTTTT	CAISEYSGSSY~LHLRFGELFF	TRBV10-3*01, TRBV10-3*02	TRBV10-3	TRBJ2-2*01	TRBJ2-2	TRBD1*01	TRBD1	15	19	23	49	3	25	28
1	1.06E-07	TGTGCCACCACTAGGGCCTCAACCCAGGACAGATTTGGGGAGTAACTAATGGAAAACTGTTTTTT	CATTRASTQDR~WGVTNGKLFF	TRBV24-1*01	TRBV24-1	TRBJ1-4*01	TRBJ1-4	TRBD1*01	TRBD1	9	26	31	43	16	11	27
1	1.06E-07	TGTGCCACCAGTGATTCCGGGACTAGCGGGAGTTACTTGAACGGACTAGGAATGAGCAGTTCTTC	CATSDSGTSGS~LERTRNEQFF	TRBV24-1*01	TRBV24-1	TRBJ2-1*01	TRBJ2-1	TRBD2*02	TRBD2	15	18	31	50	2	18	20
1	1.06E-07	TGTGCCACCAGTGACCTAACAGCGTTGAAGTAGGTCCTAGCGACTTTTACAATGAGCAGTTCTTC	CATSDLTALK*~PSDFYNEQFF	TRBV24-1*01	TRBV24-1	TRBJ2-1*01	TRBJ2-1	TRBD2*02, TRBD2*01	TRBD2	13	36	41	47	22	5	27
1	1.06E-07	TGTGCCACCAGTATCTGGACTAGCGAACGTAGAGCCCAGAAAAAGGAAGGCGTACGCAGTATTTT	CATSIWTSERR~PEKGRRTQYF	TRBV24-1*01	TRBV24-1	TRBJ2-3*01	TRBJ2-3	TRBD2*02, TRBD2*01	TRBD2	11	16	24	52	4	27	31
1	1.06E-07	TGTGCCACCAGCAGGCCCTTATTGGCCTAACTAGCGGGGGGGTGCTCACAGATACGCAGTATTTT	CATSRPLLA*L~GGVLTDTQYF	TRBV15*02	TRBV15	TRBJ2-3*01	TRBJ2-3	TRBD2*01	TRBD2	11	29	41	46	17	4	21
1	1.06E-07	TGTGCCAGTACTCAGGGACAGGGGCTGAACACTGAAGCTCTCTTTGGACAAGGCACCAGCATTTT	CASTQGQGLNT~SSLWTRHQHF	TRBV19*01, TRBV19*03, TRBV19*02	TRBV19	TRBJ1-5*01	TRBJ1-5	TRBD1*01	TRBD1	9	14	23	55	4	31	35
1	1.06E-07	TGTGCCAGTAGTACCGCTGTTGTATCCGGAGCTTTCTTTGGACAAGGGACTATGGCTACACCTTC	CASSTAVVSGA~LWTRDYGYTF	TRBV19*01, TRBV19*03, TRBV19*02	TRBV19	TRBJ1-2*01	TRBJ1-2	TRBD1*01, TRBD2*02, TRBD2*01	TRBD1, TRBD2	12	39	43	48	26	4	30
1	1.06E-07	TGTGCCAGTAGCTTAGGGGAGCCAGGGGTCACTGAAGCTTTCTTTGGACAAGGCACCAGCATTTT	CASSLGEPGVT~SFLWTRHQHF	TRBV19*01, TRBV19*03, TRBV19*02	TRBV19	TRBJ1-5*01	TRBJ1-5	TRBD1*01	TRBD1	11	22	27	55	10	27	37
1	1.06E-07	TGTGCCAGTAGCAAATGTGGGGGACAGGACAGAATTCGGAACCTAAAACCGGGGAGCTGTTTTTT	CASSKCGGQDR~SEPKTGELFF	TRBV19*01, TRBV19*03, TRBV19*02	TRBV19	TRBJ2-2*01	TRBJ2-2	TRBD1*01	TRBD1	11	20	27	47	8	19	27
1	1.06E-07	TGTGCCAGTAGAGGAAGGCAGCTTATTTCCGTGCCAGCTCCCCTGATGGAAACACCATATATTTT	CASRGRQLISV~SSPDGNTIYF	TRBV19*01, TRBV19*03, TRBV19*02	TRBV19	TRBJ1-3*01	TRBJ1-3	TRBD1*01	TRBD1	10	39	44	46	28	1	29
1	1.06E-07	TGTGCCAGCGCGGGGGGGGACTAGTCCCAGATACGCAGTATACGTTTAATTCACCCCTCCACTTT	CASAGGD*SQI~QYTFNSPLHF	TRBV9*02, TRBV9*01, TRBV9*03	TRBV9	TRBJ1-6*02	TRBJ1-6	TRBD2*01	TRBD2	8	9	17	46	0	28	28
1	1.06E-07	TGTGCCAGCGGAAGACAGGGGGCGTCTGGAAACACCATATATTTTGGAGAGAGACCCAGTACTTC	CASGRQGASGN~HIFWRETQYF	TRBV2*01, TRBV2*02, TRBV2*03	TRBV2	TRBJ2-5*01	TRBJ2-5	TRBD1*01	TRBD1	8	13	22	49	4	26	30
1	1.06E-07	TGTGCCAGCACTGTAAGCTCTGGGGCCAACGTCCTGACTTTCGGGGCAATCAGCCCCAGCATTTT	CASTVSSGANV~DFRGNQPQHF	TRBV6-1*01	TRBV6-1	TRBJ1-5*01	TRBJ1-5	TRBD1*01	TRBD1	9	21	25	45	11	19	30
1	1.06E-07	TGTGCCAGCACCTTCCTGAGGCTAGTGGTTTACGCACTAGCGGGAGTACCGGGGAGCTGTTTTTT	CASTFLRLVVY~TSGSTGELFF	TRBV7-3*05, TRBV7-3*01	TRBV7-3	TRBJ2-2*01	TRBJ2-2	TRBD2*02	TRBD2	13	35	45	47	21	1	22
1	1.06E-07	TGTGCCAGCACCTTCCTGAGGCTAGCGGGGGCTTTATTTACGGAGGATCTTCACCCCTCCACTTT	CASTFLRLAGA~IYGGSSPLHF	TRBV7-3*05, TRBV7-3*01	TRBV7-3	TRBJ1-6*02	TRBJ1-6	TRBD2*01	TRBD2	13	21	30	49	7	18	25
1	1.06E-07	TGTGCCAGCACACCGACTAGCGGAACCTACAATGAGCAGTTCTTCGAGGGGGTGGCTACACCTTC	CASTPTSGTYN~AVLRGGGYTF	TRBV12-4*01, TRBV12-3*01	TRBV12-4, TRBV12-3	TRBJ1-2*01	TRBJ1-2	TRBD2*02, TRBD2*01	TRBD2	9	14	22	52	4	29	33
1	1.06E-07	TGTGCCAGCAGTTTAGCAGTAATAGGACTAGCGGGGGGCTACCCCCTCATCACGAGCAGTACTTC	CASSLAVIGLA~GLPPHHEQYF	TRBV12-4*01, TRBV12-3*01	TRBV12-4, TRBV12-3	TRBJ2-7*01	TRBJ2-7	TRBD2*01	TRBD2	16	24	37	51	7	13	20
1	1.06E-07	TGTGCCAGCAGTTCCGTTGACAGAATGCGGGGCTCGGGGGCCGTGACCAAGAGACCCAGTACTTC	CASSSVDRMRG~GGRDQETQYF	TRBV12-4*01, TRBV12-3*01	TRBV12-4, TRBV12-3	TRBJ2-5*01	TRBJ2-5	TRBD1*01, TRBD2*01	TRBD1, TRBD2	12	35	40	45	22	4	26
1	1.06E-07	TGTGCCAGCAGTCCCGGGACAGAAAATCAGCCCCAGCATTTTGGTGATGGGATACGCAGTATTTT	CASSPGTENQP~AFW*WDTQYF	TRBV6-3*01, TRBV6-2*01	TRBV6-3, TRBV6-2	TRBJ2-3*01	TRBJ2-3	TRBD1*01	TRBD1	11	15	21	50	3	28	31
1	1.06E-07	TGTGCCAGCAGTGGTTGGACTAGCGCCTACGAGCAGTTCTATCGGGCAATCAGCCCCAGCATTTT	CASSGWTSAYE~VLSGNQPQHF	TRBV6-3*01, TRBV6-2*01	TRBV6-3, TRBV6-2	TRBJ1-5*01	TRBJ1-5	TRBD2*02, TRBD2*01	TRBD2	11	16	24	45	4	20	24
1	1.06E-07	TGTGCCAGCAGTGAAGCCCAGGCCTGGGGCACTGAAGCTTTCTTTGGACAAGGCACCAGCATTTT	CASSEAQAWGT~SFLWTRHQHF	TRBV2*01, TRBV2*03	TRBV2	TRBJ1-5*01	TRBJ1-5	TRBD1*01	TRBD1	16	45	49	55	28	5	33
1	1.06E-07	TGTGCCAGCAGCTTTCTGGGCGGGGAGACCCAGTACTTCGGGCGCTCTATTATGGCTACACCTTC	CASSFLGGETQ~LRALYYGYTF	TRBV7-2*04, TRBV7-2*01, TRBV7-2*02	TRBV7-2	TRBJ1-2*01	TRBJ1-2	TRBD2*01	TRBD2	13	19	24	50	5	25	30
1	1.06E-07	TGTGCCAGCAGCTTGCCTAGCGGGGCCCGCCTTCAGTCGGGGGTTTGCCCGGGGAGCTGTTTTTT	CASSLPSGARL~VGGLPGELFF	TRBV5-4*01	TRBV5-4	TRBJ2-2*01	TRBJ2-2	TRBD2*01	TRBD2	14	16	24	48	1	23	24
1	1.06E-07	TGTGCCAGCAGCTTATTTGTTTCTGGGACAGGGCACCACCTGGAACTAATCAGCCCCAGCATTTT	CASSLFVSGTG~PPGTNQPQHF	TRBV7-8*01	TRBV7-8	TRBJ1-5*01	TRBJ1-5	TRBD1*01	TRBD1	14	24	32	47	9	14	23
1	1.06E-07	TGTGCCAGCAGCTTAGCCCCGTCGTAGGGCTGGAAACACCATATAGCATTCAGCCCCAGCATTTT	CASSLAPS*GW~TPYSIQPQHF	TRBV7-3*01	TRBV7-3	TRBJ1-5*01	TRBJ1-5	TRBD1*01, TRBD2*01	TRBD1, TRBD2	14	15	19	43	0	23	23
1	1.06E-07	TGTGCCAGCAGCTTAGCATTAAGGACCGGGGACTAGCGGGAGGTGCGGGAGAGACCCAGTACTTC	CASSLALRTGD~AGGAGETQYF	TRBV7-2*04, TRBV7-2*01	TRBV7-2	TRBJ2-5*01	TRBJ2-5	TRBD2*02	TRBD2	16	28	42	49	11	6	17
1	1.06E-07	TGTGCCAGCAGCTTAGGGTACTAGCGGGAGAAGGTCCCACGCCCGCCCCCTACGAGCAGTACTTC	CASSLGY*REK~PTPAPYEQYF	TRBV7-3*01	TRBV7-3	TRBJ2-7*01	TRBJ2-7	TRBD2*02	TRBD2	14	19	29	48	4	18	22
1	1.06E-07	TGTGCCAGCAGCTTAAAAGAGACTAGCGGGATCCTCGGGGACGGGGGCGCGACGAGCAGTACTTC	CASSLKETSGI~RGRGRDEQYF	TRBV7-9*01, TRBV7-9*04, TRBV7-9*02	TRBV7-9	TRBJ2-7*01	TRBJ2-7	TRBD2*02	TRBD2	14	20	30	51	5	20	25
1	1.06E-07	TGTGCCAGCAGCTCCCAGGGCAGGGCGAACACTGAAGCTTTCTTTGGACAAGGCACCAGCATTTT	CASSSQGRANT~SFLWTRHQHF	TRBV7-9*03, TRBV7-9*01, TRBV7-9*04, TRBV7-9*02	TRBV7-9	TRBJ1-5*01	TRBJ1-5	TRBD1*01	TRBD1	13	45	49	55	31	5	36
1	1.06E-07	TGTGCCAGCAGCCTCGGCCTAGGACGGTCGAGGGGCTGTGCTCTGGGGCCAACGTCCTGACTTTC	CASSLGLGRSR~LCSGANVLTF	TRBV11-2*03	TRBV11-2	TRBJ2-6*01	TRBJ2-6	TRBD1*01, TRBD2*02	TRBD1, TRBD2	11	30	34	40	18	5	23
1	1.06E-07	TGTGCCAGCAGCCCAGCCTCAGGGGCTCAGTTCGGCTACACCTTCGGTTCGGGGAGCTGTTTTTT	CASSPASGAQF~LHLRFGELFF	TRBV5-8*01, TRBV5-8*02	TRBV5-8	TRBJ2-2*01	TRBJ2-2	TRBD1*01	TRBD1	11	19	24	49	7	24	31
1	1.06E-07	TGTGCCAGCAGCCCAACGCTTGGACTAGCGGGATCGCACCTCCGTGCTCCTACGAGCAGTACTTC	CASSPTLGLAG~APPCSYEQYF	TRBV7-9*03, TRBV7-9*01, TRBV7-9*04, TRBV7-9*02	TRBV7-9	TRBJ2-7*01	TRBJ2-7	TRBD2*02	TRBD2	11	21	32	46	9	13	22
1	1.06E-07	TGTGCCAGCAGCCAACACTCACTCGGGACAGTTGGTTCGGGGGGGCCACAGATACGCAGTATTTT	CASSQHSLGTV~FGGATDTQYF	TRBV7-4*01	TRBV7-4	TRBJ2-3*01	TRBJ2-3	TRBD2*01	TRBD2	11	37	44	46	25	1	26
1	1.06E-07	TGTGCCAGCAGCCAAGATCCCGGGACAGGCGACTAGCGGGGGTACGGCCCGGGGAGCTGTTTTTT	CASSQDPGTGD~AGVRPGELFF	TRBV4-2*01	TRBV4-2	TRBJ2-2*01	TRBJ2-2	TRBD2*01	TRBD2	16	30	41	48	13	6	19
1	1.06E-07	TGTGCCAGCAGCCAAATTACAGGGATGAACACTGAAGCTTTCTTTGGACAAGGCACCAGCATTTT	CASSQITGMNT~SFLWTRHQHF	TRBV5-4*01, TRBV5-4*03, TRBV5-4*04	TRBV5-4	TRBJ1-5*01	TRBJ1-5	TRBD1*01	TRBD1	11	18	23	55	6	31	37
1	1.06E-07	TGTGCCAGCAGCGTCTCAAGTTCCGACGGGGGGGCCTTTCTTGTGGGGCCAACGTCCTGACTTTC	CASSVSSSDGG~LSCGANVLTF	TRBV9*02, TRBV9*01, TRBV9*03	TRBV9	TRBJ2-6*01	TRBJ2-6	TRBD2*01	TRBD2	13	26	33	43	12	9	21
1	1.06E-07	TGTGCCAGCAGCGTAGTTAGGACATGAATGAAAAACTGTTTTTTGGCAGTGGAACCCAGTACTTC	CASSVVRT*MK~LFFGSGTQYF	TRBV9*02, TRBV9*01	TRBV9	TRBJ2-5*01	TRBJ2-5	TRBD1*01	TRBD1	15	19	23	53	3	29	32
1	1.06E-07	TGTGCCAGCAGCGTAGCCGGCGGGGAGCTCGGGGAGGGGGCGTTTGGGGGGATACGCAGTATTTT	CASSVAGGELG~GGVWGDTQYF	TRBV9*02, TRBV9*01	TRBV9	TRBJ2-3*01	TRBJ2-3	TRBD1*01, TRBD2*02	TRBD1, TRBD2	15	34	40	50	18	9	27
1	1.06E-07	TGTGCCAGCAGCGTAGATCGGGACAAGGGACTAGCGGGAGGGCGCGCACAGATATGCAGTATTTT	CASSVDRDKGL~GRARTDMQYF	TRBV9*02, TRBV9*01	TRBV9	TRBJ2-3*01	TRBJ2-3	TRBD2*02	TRBD2	15	26	41	45	10	3	13
1	1.06E-07	TGTGCCAGCAGCGTAGAGTCTAGCGGGGACATGGAGCAGTACTTCGGGCCGGGGAGCTGTTTTTT	CASSVESSGDM~AVLRAGELFF	TRBV9*02, TRBV9*01	TRBV9	TRBJ2-2*01	TRBJ2-2	TRBD2*01	TRBD2	15	19	27	48	3	20	23
1	1.06E-07	TGTGCCAGCAGCGTAGAGCGGAGCGGCCAGGGGCTGTTCTTCGGGCCAAAAACATTCAGTACTTC	CASSVERSGQG~VLRAKNIQYF	TRBV9*02, TRBV9*01	TRBV9	TRBJ2-4*01	TRBJ2-4	TRBD1*01	TRBD1	15	27	32	44	11	11	22
1	1.06E-07	TGTGCCAGCAGCGCCGGTGATTGGGGGGGGGGCTTAGACCACTAGCCAAAAACATTCAGTACTTC	CASSAGDWGGG~RPLAKNIQYF	TRBV9*02, TRBV9*01, TRBV9*03	TRBV9	TRBJ2-4*01	TRBJ2-4	TRBD2*01	TRBD2	12	25	31	43	12	11	23
1	1.06E-07	TGTGCCAGCAGCAGAACAGGGATGGGCACTGAAGCTTTCTTTGGACAAGGCAAAAACTGTTTTTT	CASSRTGMGTE~FLWTRQKLFF	TRBV11-3*01, TRBV11-3*02	TRBV11-3	TRBJ1-4*01	TRBJ1-4	TRBD1*01	TRBD1	11	15	20	51	3	30	33
1	1.06E-07	TGTGCCAGCAGCAACTTCCGGGACGGGACAGGAGGGGTCTCACTACCTACAATGAGCAGTTCTTC	CASSNFRDGTG~GLTTYNEQFF	TRBV11-3*01, TRBV11-3*02	TRBV11-3	TRBJ2-1*01	TRBJ2-1	TRBD1*01	TRBD1	11	24	31	45	12	13	25
1	1.06E-07	TGTGCCAGCAGGTCGGGGGACGCGAACACCGGGGAGCAGGGGAGTACCAAGAGACCCAGTACTTC	CASRSGDANTG~AGEYQETQYF	TRBV7-9*03, TRBV7-9*01, TRBV7-9*04, TRBV7-9*02	TRBV7-9	TRBJ2-5*01	TRBJ2-5	TRBD1*01, TRBD2*01	TRBD1, TRBD2	10	36	41	45	25	3	28
1	1.06E-07	TGTGCCAGCAGGGGTGAGGGTAGCAATCATGAGTGTGGGAGGGCCGTGGCTATGGCTACACCTTC	CASRGEGSNHE~WEGRGYGYTF	TRBV6-5*01	TRBV6-5	TRBJ1-2*01	TRBJ1-2	TRBD2*02	TRBD2	10	36	42	49	25	6	31
1	1.06E-07	TGTGCCAGCAGAGTCCAATGGGGGACAGGAGCTGACTAGTACAGCTTACCGGGGAGCTGTTTTTT	CASRVQWGTGA~LVQLTGELFF	TRBV6-4*02, TRBV6-4*01	TRBV6-4	TRBJ2-2*01	TRBJ2-2	TRBD1*01	TRBD1	10	21	28	47	10	18	28
1	1.06E-07	TGTGCAGCAGCTCTCGACGAGGGCAGATTCCTGAAACTCCCTCTGGGGCCAACGTCCTGACTTTC	CAAALDEGRFL~TPSGANVLTF	TRBV7-9*03, TRBV7-9*01, TRBV7-9*04, TRBV7-9*02	TRBV7-9	TRBJ2-6*01	TRBJ2-6	TRBD2*02	TRBD2	4	18	22	40	13	17	30
1	1.06E-07	TGCGCCAGCTGACGGCTCCTACAATGAGCAGTTCTTCGGGCCAGGGTCGTACTGAAGCTTTCTTT	CAS*RLLQ*AV~SGQGRTEAFF	TRBV5-1*01, TRBV5-1*02	TRBV5-1	TRBJ1-1*01	TRBJ1-1	TRBD1*01	TRBD1	8	41	45	50	32	4	36
1	1.06E-07	TGCGCCAGCAGTCCAACGGGACAGGGCTTAATACGGACCGCTCCTATAATTCACCCCTCCACTTT	CASSPTGQGLI~DRSYNSPLHF	TRBV10-2*01	TRBV10-2	TRBJ1-6*01	TRBJ1-6	TRBD1*01	TRBD1	11	17	25	40	5	14	19
1	1.06E-07	TGCGCCAGCAGTGAAGACTTGCCAGCAGTACCCGACAGGGCGCGGACACCGGGGAGCTGTTTTTT	CASSEDLPAVP~QGADTGELFF	TRBV10-1*02, TRBV10-1*01	TRBV10-1	TRBJ2-2*01	TRBJ2-2	TRBD1*01	TRBD1	13	33	39	45	19	5	24
1	1.06E-07	TGCGCCAGCAGCTTGGACTCGAACACTGAAGCTTTCTTTGGACAAGGCACCAGACTCAGCATTTT	CASSLDSNTEA~LWTRHQTQHF	TRBV5-1*01	TRBV5-1	TRBJ1-5*01	TRBJ1-5	TRBD1*01	TRBD1	15	39	43	56	23	12	35
1	1.06E-07	TGCGCCAGCAGCTCAGCAGGGGCTAGGAACACTGAAGCTTTCTTTGGACAAGGCACCAGCATTTT	CASSSAGARNT~SFLWTRHQHF	TRBV5-1*01	TRBV5-1	TRBJ1-5*01	TRBJ1-5	TRBD1*01	TRBD1	12	16	21	55	3	33	36
1	1.06E-07	TGCGCCAGCAGCTCAACAATCCCAAGCGGAAGTGTCTACGAGCAGAGACCGGGGAGCTGTTTTTT	CASSSTIPSGS~LRAETGELFF	TRBV5-1*01	TRBV5-1	TRBJ2-2*01	TRBJ2-2	TRBD2*02, TRBD2*01	TRBD2	12	24	28	47	11	18	29
1	1.06E-07	TGCGCCAGCAGCTCAAGGACAGGGGGCCGGGATGGCTACACCTTCGGTTCGGGGAGCTGTTTTTT	CASSSRTGGRD~LHLRFGELFF	TRBV5-1*01	TRBV5-1	TRBJ2-2*01	TRBJ2-2	TRBD1*01	TRBD1	12	16	26	49	3	22	25
1	1.06E-07	TGCGCCAGCAGCCCCCCGACTAGCTCCTACAATGAGCAGTTCTTCGGGCCAACGTCCTGACTTTC	CASSPPTSSYN~AVLRANVLTF	TRBV5-1*01	TRBV5-1	TRBJ2-6*01	TRBJ2-6	TRBD2*02, TRBD2*01	TRBD2	11	17	23	45	5	21	26
1	1.06E-07	TGCGCCAGCAGCCAAGATAGTTATGAGGGGTCGGGGGGCGGGGCAGCAATCAGCCCCAGCATTTT	CASSQDSYEGS~GRGSNQPQHF	TRBV4-1*02, TRBV4-1*01	TRBV4-1	TRBJ1-5*01	TRBJ1-5	TRBD2*01	TRBD2	16	31	37	44	14	6	20
1	1.06E-07	TGCAGTGCTAGGCGGGGGTTTGCCACACTCATGATGCACTGTGTAGCAATCAGCCCCAGCATTTT	CSARRGFATLM~ALCSNQPQHF	TRBV20-1*06, TRBV20-1*03, TRBV20-1*01, TRBV20-1*04, TRBV20-1*05, TRBV20-1*02, TRBV20-1*07	TRBV20-1	TRBJ1-5*01	TRBJ1-5	TRBD2*01	TRBD2	10	11	17	43	0	25	25
1	1.06E-07	TGCAGTGCTAGACCCAGACTAGCGGGATGCAACCCGCGATCCGAATCACAGATACGCAGTATTTT	CSARPRLAGCN~AIRITDTQYF	TRBV20-1*01, TRBV20-1*04, TRBV20-1*05, TRBV20-1*07	TRBV20-1	TRBJ2-3*01	TRBJ2-3	TRBD2*02	TRBD2	11	16	26	46	4	19	23
1	1.06E-07	TGCAGTGCTAGAGCCCAGGAGCGGGGAGACACGGGGGGAGAGGAACAGGCTACGAGCAGTACTTC	CSARAQERGDT~GRGTGYEQYF	TRBV20-1*01, TRBV20-1*04, TRBV20-1*05, TRBV20-1*07	TRBV20-1	TRBJ2-7*01	TRBJ2-7	TRBD2*01	TRBD2	12	31	37	49	18	11	29
1	1.06E-07	TGCAGTGCTAGAGGCAGCACTGAAGCTTTCTTTGGACAAGGCAGAACAAATATGGCTACACCTTC	CSARGSTEAFF~TRQNKYGYTF	TRBV20-1*01, TRBV20-1*04, TRBV20-1*05, TRBV20-1*07	TRBV20-1	TRBJ1-2*01	TRBJ1-2	TRBD1*01	TRBD1	12	33	37	50	20	12	32
1	1.06E-07	TGCAGTGCTAGAGGGGACTCGGGGATCTACGAGCAGTACTTCGGGCCGGGGAGGGCTACACCTTC	CSARGDSGIYE~VLRAGEGYTF	TRBV20-1*01, TRBV20-1*04, TRBV20-1*05, TRBV20-1*07	TRBV20-1	TRBJ1-2*01	TRBJ1-2	TRBD2*02, TRBD2*01	TRBD2	12	13	18	53	0	34	34
1	1.06E-07	TGCAGTGCTAGAGATTCCGATTCCGCCCAGGACAGGGGTTAGCTGGGGCCAACGTCCTGACTTTC	CSARDSDSAQD~GLAGANVLTF	TRBV20-1*01, TRBV20-1*05, TRBV20-1*07	TRBV20-1	TRBJ2-6*01	TRBJ2-6	TRBD1*01	TRBD1	13	29	37	42	15	4	19
1	1.06E-07	TGCAGTGCTAGAGATCCGCGGACTAGCGGGGTCCCAGCAGAGACTCCTACAATGAGCAGTTCTTC	CSARDPRTSGV~SRDSYNEQFF	TRBV20-1*01, TRBV20-1*05, TRBV20-1*07	TRBV20-1	TRBJ2-1*01	TRBJ2-1	TRBD2*01	TRBD2	13	19	30	43	5	12	17
1	1.06E-07	TGCAGTGCTAGAGAGGCAGGGAGCTCTGGGGCCAACGTCCTGGCTTTCGGGGCGAGCAGTACTTC	CSAREAGSSGA~RPGFRGEQYF	TRBV20-1*01, TRBV20-1*05, TRBV20-1*07	TRBV20-1	TRBJ2-7*01	TRBJ2-7	TRBD1*01, TRBD2*02, TRBD2*01	TRBD1, TRBD2	13	27	31	52	13	20	33
1	1.06E-07	TGCAGTGCCCCCTCGGTTGGGACTGAAGCTTTCTTTGGACAGGGTCGCATGAAAAACTGTTTTTT	CSAPSVGTEAF~WTGSHEKLFF	TRBV20-1*06, TRBV20-1*03, TRBV20-1*01, TRBV20-1*04, TRBV20-1*05, TRBV20-1*02, TRBV20-1*07	TRBV20-1	TRBJ1-4*01	TRBJ1-4	TRBD1*01	TRBD1	7	36	43	48	28	4	32
1	1.06E-07	TGCAGCGTTGAAGCCGCTCCCTCTATCTCTGTGCCAGCAGCTTGGGGGGCTACGAGCAGTACTTC	CSVEAAPSISV~SSLGGYEQYF	TRBV29-1*01, TRBV29-1*02	TRBV29-1	TRBJ2-7*01	TRBJ2-7	TRBD2*01	TRBD2	12	43	48	49	30	0	30
1	1.06E-07	TGCAGCGTTGAAGACACAGTGCAGGGCACAGATCAAAGATCTAAGCAAGAACCTCAGCTCCCTTC	CSVEDTVQGTD~KI*ARTSAPF	TRBV29-1*01	TRBV29-1	TRBJ1-2*01	TRBJ1-2	TRBD1*01	TRBD1	13	21	25	60	7	34	41
1	1.06E-07	TGCAGCGCCGGACAGGGGGCTTCTATCTCTGTGCCTGTTGGGCAGTGGGGCCCGAGCAGTACTTC	CSAGQGASISV~CWAVGPEQYF	TRBV29-1*03	TRBV29-1	TRBJ2-7*01	TRBJ2-7	TRBD1*01	TRBD1	7	9	19	52	1	32	33
1	1.06E-07	TGTGCTATCCCCCGGGACCCGAGCTCCTACAATGAGCAGTTTAGATACATTTGGCTACACCTTC	CAIPRDPSSYN~SSLDTFGYTF	TRBV12-5*01	TRBV12-5	TRBJ1-2*01	TRBJ1-2	TRBD2*01	TRBD2	6	8	13	51	1	37	38
1	1.06E-07	TGTGCTAGCAGCTTAGAGTTACGGGGTAAAGTTGGACTGCCACAGCTCCTACGAGCAGTACTTC	CASSLELRGKV~DCHSSYEQYF	TRBV7-7*01	TRBV7-7	TRBJ2-7*01	TRBJ2-7	TRBD2*02, TRBD2*01	TRBD2	15	33	37	45	17	7	24
1	1.06E-07	TGTGCTAGCAGCTTAGAGATACAGGGTAAGGTTTGACTGCCACAGCTCCTACGAGCAGTACTTC	CASSLEIQGKV~DCHSSYEQYF	TRBV7-7*01	TRBV7-7	TRBJ2-7*01	TRBJ2-7	TRBD1*01	TRBD1	15	20	25	45	4	19	23
1	1.06E-07	TGTGCTAGCAGCTTAGAGATACAGGGTAAAGTTGGACTGCCACAGCTCCTACGAGCAGTATTTT	CASSLEIQGKV~DCHSSYEQYF	TRBV7-7*01	TRBV7-7	TRBJ2-3*01	TRBJ2-3	TRBD1*01	TRBD1	15	20	25	54	4	28	32
1	1.06E-07	TGTGCCGGTAGTGTGCCAGCAGTTTAGAAGTCTCCGACAGGGTGACTTCTACGAGCAGTACTTC	CAGSVPAV*KS~RQGDFYEQYF	TRBV19*01, TRBV19*02	TRBV19	TRBJ2-7*01	TRBJ2-7	TRBD1*01	TRBD1	11	35	41	48	23	6	29
1	1.06E-07	TGTGCCGGCAGCTTCCGGGACTAGCGGGAGCCCTCTCGTCGGCTCCTACAATGAGCAGTTCTTC	CAGSFRD*REP~LVGSYNEQFF	TRBV7-3*05, TRBV7-3*01	TRBV7-3	TRBJ2-1*01	TRBJ2-1	TRBD2*02	TRBD2	13	16	29	42	2	12	14
1	1.06E-07	TGTGCCATCAGTTTCAACTAGGACGCCTGGAAACACCATATATTCTGGAAACACCATATATTTT	CAISFN*DAWK~TIYSGNTIYF	TRBV10-3*01, TRBV10-3*02	TRBV10-3	TRBJ1-3*01	TRBJ1-3	TRBD2*02, TRBD2*01	TRBD2	11	16	20	43	4	22	26
1	1.06E-07	TGTGCCATCAGTGAGTCGAGAGACGGGTCTACGAGCAGTACTTCGGGCCGGGGAGCTGTTTTTT	CAISESRDGST~AVLRAGELFF	TRBV10-3*01, TRBV10-3*02	TRBV10-3	TRBJ2-2*01	TRBJ2-2	TRBD2*02, TRBD2*01	TRBD2	16	43	46	47	26	0	26
1	1.06E-07	TGTGCCACTTCGACAGGGGCATCCTACGAGCAGTAAAGAAAACAGGAATCAGCCCCAGCATTTT	CATSTGASYEQ~KENRNQPQHF	TRBV12-4*01, TRBV12-3*01	TRBV12-4, TRBV12-3	TRBJ1-5*01	TRBJ1-5	TRBD1*01	TRBD1	6	11	18	46	4	27	31
1	1.06E-07	TGTGCCACCGACCGGCCGCTGTATCTCTGGTAGGGCAGGGGGCTACAATCAGCCCCAGCATTTT	CATDRPLYLW*~AGGYNQPQHF	TRBV24-1*01	TRBV24-1	TRBJ1-5*01	TRBJ1-5	TRBD1*01	TRBD1	8	35	42	45	26	2	28
1	1.06E-07	TGTGCCACCAGTGCTACCGAACCTCATCCGACTAGCGGCCCGAGTATCCTACGAGCAGTACTTC	CATSATEPHPT~AARVSYEQYF	TRBV24-1*01	TRBV24-1	TRBJ2-7*01	TRBJ2-7	TRBD2*02, TRBD2*01	TRBD2	12	29	37	46	16	8	24
1	1.06E-07	TGTGCCACCAGTGATCCCCTTGCCCCAGGGAATGAGCAGTTCTTCGGGCCAGCCCCAGCATTTT	CATSDPLAPGN~SSSSGQPQHF	TRBV24-1*01	TRBV24-1	TRBJ1-5*01	TRBJ1-5	TRBD1*01	TRBD1	14	25	29	49	10	19	29
1	1.06E-07	TGTGCCACCAGTGATCAGGGGACTAGCGGGACAGAGACTATATAGCAATCAGCCCCAGCATTTT	CATSDQGTSGT~RLYSNQPQHF	TRBV24-1*01	TRBV24-1	TRBJ1-5*01	TRBJ1-5	TRBD2*02	TRBD2	14	18	30	42	3	11	14
1	1.06E-07	TGTGCCACCAGTGAGTACTTCCTCTGGGACAGGGAGTGGGTGGCCCAATCAGCCCCAGCATTTT	CATSEYFLWDR~SGWPNQPQHF	TRBV24-1*01	TRBV24-1	TRBJ1-5*01	TRBJ1-5	TRBD1*01	TRBD1	13	25	33	45	11	11	22
1	1.06E-07	TGTGCCAGTAGATGGAAGTACGAGCAGTACTTCGGGCGGGGATCACACCGGGGAGCTGTTTTTT	CASRWKYEQYF~GGDHTGELFF	TRBV19*01, TRBV19*03, TRBV19*02	TRBV19	TRBJ2-2*01	TRBJ2-2	TRBD2*01	TRBD2	10	35	40	44	24	3	27
1	1.06E-07	TGTGCCAGCTCCGTGGCCTCGGGGGGCTGGGGGACTAGCGGGTAGCACAGATACGCAGTATTTT	CASSVASGGWG~LAGSTDTQYF	TRBV28*01	TRBV28	TRBJ2-3*01	TRBJ2-3	TRBD2*02, TRBD2*01	TRBD2	8	30	41	43	21	1	22
1	1.06E-07	TGTGCCAGCACCGAGCTGTGGGGGTCACGGTGCTCTGGAAACGAGCTTCTACGAGCAGTACTTC	CASTELWGSRC~LETSFYEQYF	TRBV21-1*01	TRBV21-1	TRBJ2-7*01	TRBJ2-7	TRBD1*01, TRBD2*01	TRBD1, TRBD2	9	19	23	48	9	24	33
1	1.06E-07	TGTGCCAGCAGTTTATTGGTGGGGACAGGGGGCGGATTGTTATGGCAATCAGCCCCAGCATTTT	CASSLLVGTGG~DCYGNQPQHF	TRBV12-4*01, TRBV12-3*01	TRBV12-4, TRBV12-3	TRBJ1-5*01	TRBJ1-5	TRBD1*01	TRBD1	14	21	32	44	6	11	17
1	1.06E-07	TGTGCCAGCAGTTTAGCAGTAATAGGACTAGCGGGGGCTACCCCCTCTTTACGAGCAGTACTTC	CASSLAVIGLA~GLPPLYEQYF	TRBV12-4*01, TRBV12-3*01	TRBV12-4, TRBV12-3	TRBJ2-7*01	TRBJ2-7	TRBD2*01	TRBD2	16	24	36	49	7	12	19
1	1.06E-07	TGTGCCAGCAGTTCCCGACTAGCGGGTTACAATGAGCAGTTCTGGGAACACTGAAGCTTTCTTT	CASSSRLAGYN~SSSGNTEAFF	TRBV12-4*01, TRBV12-3*01	TRBV12-4, TRBV12-3	TRBJ1-1*01	TRBJ1-1	TRBD2*02, TRBD2*01	TRBD2	12	16	25	45	3	19	22
1	1.06E-07	TGTGCCAGCAGTTCCGGACTAGATCCCTACAATGAGCAGTTCTAGCACAGATACGCAGTATTTT	CASSSGLDPYN~SSSSTDTQYF	TRBV12-4*01, TRBV12-3*01	TRBV12-4, TRBV12-3	TRBJ2-3*01	TRBJ2-3	TRBD2*02, TRBD2*01	TRBD2	12	15	21	43	2	21	23
1	1.06E-07	TGTGCCAGCAGTTACACGTAAGCACACGGGGGGGGCCTTTGTGGACTCCTACGAGCAGTACTTC	CASSYT*AHGG~AFVDSYEQYF	TRBV6-5*01	TRBV6-5	TRBJ2-7*01	TRBJ2-7	TRBD2*01	TRBD2	14	26	33	45	11	11	22
1	1.06E-07	TGTGCCAGCAGTTACAAGCCCGCGTACCGGGGAGCTGTTTTTGAGCAATCAGCCCCAGCATTTT	CASSYKPAYRG~LFLSNQPQHF	TRBV6-3*01, TRBV6-2*01	TRBV6-3, TRBV6-2	TRBJ1-5*01	TRBJ1-5	TRBD2*02, TRBD2*01	TRBD2	14	29	33	43	14	9	23
1	1.06E-07	TGTGCCAGCAGTCCCCGGCCTAGGGGACTAGACGTGTCCACCGGGGAGCACTGAAGCTTTCTTT	CASSPRPRGLD~CPPGSTEAFF	TRBV12-4*01, TRBV12-3*01	TRBV12-4, TRBV12-3	TRBJ1-1*01	TRBJ1-1	TRBD2*02, TRBD2*01	TRBD2	11	23	30	48	11	17	28
1	1.06E-07	TGTGCCAGCAGTGACTCGGACCCGGCTAGAACACCGGGGGAGGTAATGAGAAAAACTGTTTTTT	CASSDSDPART~RGR**EKLFF	TRBV6-4*02, TRBV6-4*01	TRBV6-4	TRBJ1-4*01	TRBJ1-4	TRBD2*02, TRBD2*01	TRBD2	16	37	42	49	20	6	26
1	1.06E-07	TGTGCCAGCAGTGAAGAATACCCCGCAGGGATGGCTACACCTTCGGTTCGGGGAGCTGTTTTTT	CASSEEYPAGM~LHLRFGELFF	TRBV2*01, TRBV2*03	TRBV2	TRBJ2-2*01	TRBJ2-2	TRBD2*01	TRBD2	15	20	25	48	4	22	26
1	1.06E-07	TGTGCCAGCAGTACCCTTAGCGGGGGGGGGCAACAATATAGCCAGTAATAGTTGACGGTACTTC	CASSTLSGGGQ~NIASNS*RYF	TRBV7-2*04, TRBV7-2*01	TRBV7-2	TRBJ2-5*01	TRBJ2-5	TRBD2*01	TRBD2	10	17	27	57	6	29	35
1	1.06E-07	TGTGCCAGCAGCTTTTGAGGGGGCCCCACTAGCGGGATGAAGCTCCTACAATGAGCAGTTCTTC	CASSF*GGPTS~G*SSYNEQFF	TRBV7-2*04, TRBV7-2*01	TRBV7-2	TRBJ2-1*01	TRBJ2-1	TRBD2*02	TRBD2	13	27	36	42	13	5	18
1	1.06E-07	TGTGCCAGCAGCTTCTACATCTGCAGTGCTATCACAGGCGAGGGGTGAACAGCCCCAGCATTTT	CASSFYICSAI~QARGEQPQHF	TRBV2*01, TRBV2*02, TRBV2*03	TRBV2	TRBJ1-5*01	TRBJ1-5	TRBD1*01, TRBD2*02	TRBD1, TRBD2	10	40	44	49	29	4	33
1	1.06E-07	TGTGCCAGCAGCTTCACCACCCGGACGGGACAAGACTAGCTCTGGGGCCAACGTCCTGACTTTC	CASSFTTRTGQ~TSSGANVLTF	TRBV7-2*04, TRBV7-2*01	TRBV7-2	TRBJ2-6*01	TRBJ2-6	TRBD1*01, TRBD2*02, TRBD2*01	TRBD1, TRBD2	13	26	31	39	12	7	19
1	1.06E-07	TGTGCCAGCAGCTTAGCGTCCTAGTATGGGGACAGGGGGCGTCGACACAGATACGCAGTATTTT	CASSLAS*YGD~GGVDTDTQYF	TRBV7-6*01	TRBV7-6	TRBJ2-3*01	TRBJ2-3	TRBD1*01	TRBD1	16	28	39	45	11	5	16
1	1.06E-07	TGTGCCAGCAGCTTAGCGGGGACATCTACTAGCGGGATGAAGCTCCTACAATGAGCAGTTCTTC	CASSLAGTSTS~G*SSYNEQFF	TRBV7-2*04, TRBV7-2*01	TRBV7-2	TRBJ2-1*01	TRBJ2-1	TRBD2*02	TRBD2	16	27	36	42	10	5	15
1	1.06E-07	TGTGCCAGCAGCTTAGGGGACAGGCTGGTGGCCCCCGGGGAGCTCTGGAAACGCCATATATTTT	CASSLGDRLVA~PGSSGNAIYF	TRBV5-8*01	TRBV5-8	TRBJ1-3*01	TRBJ1-3	TRBD1*01	TRBD1	13	16	23	42	2	18	20
1	1.06E-07	TGTGCCAGCAGCTTAGATCCTAAAAAATAGCGGGACTTTTGAAAGCTCCTACGAGCAGTACTTC	CASSLDPKK*R~TFESSYEQYF	TRBV7-2*04, TRBV7-2*01	TRBV7-2	TRBJ2-7*01	TRBJ2-7	TRBD2*02	TRBD2	15	27	34	45	11	10	21
1	1.06E-07	TGTGCCAGCAGCTTAATTGCTGGGGGGGGACTTCTTAAGCTCTGGGGCCAACGTCCTGACTTTC	CASSLIAGGGL~LSSGANVLTF	TRBV7-3*01	TRBV7-3	TRBJ2-6*01	TRBJ2-6	TRBD2*01	TRBD2	15	22	28	39	6	10	16
1	1.06E-07	TGTGCCAGCAGCTTAACCGTAACGGTATTGCCTCCGGGATGTCCTTATGGAGACCCAGTACTTC	CASSLTVTVLP~RDVLMETQYF	TRBV7-3*01	TRBV7-3	TRBJ2-5*01	TRBJ2-5	TRBD1*01, TRBD2*02	TRBD1, TRBD2	16	39	43	49	22	5	27
1	1.06E-07	TGTGCCAGCAGCTTAAGTAGGAAGGCGGACCTTCTCCCTGGAACGCAATCAGCCCCAGCATTTT	CASSLSRKADL~SLERNQPQHF	TRBV7-3*01	TRBV7-3	TRBJ1-5*01	TRBJ1-5	TRBD1*01, TRBD2*02	TRBD1, TRBD2	15	35	39	44	19	4	23
1	1.06E-07	TGTGCCAGCAGCTTAAGGGGACAGAGGACACTGAAGCTTTCTTTGGACAAGGCACCAGCATTTT	CASSLRGQRTL~SFLWTRHQHF	TRBV7-3*01	TRBV7-3	TRBJ1-5*01	TRBJ1-5	TRBD1*01	TRBD1	15	17	23	54	1	30	31
1	1.06E-07	TGTGCCAGCAGCTCCCCTCCTCGTATCCCCACGACGCAGGGGCCCTAATGAAAAACTGTTTTTT	CASSSPPRIPT~RRGPNEKLFF	TRBV7-8*01, TRBV7-8*03	TRBV7-8	TRBJ1-4*01	TRBJ1-4	TRBD1*01, TRBD2*02	TRBD1, TRBD2	12	36	41	44	23	2	25
1	1.06E-07	TGTGCCAGCAGCTCCCGCCCTCTAGCGGAGCGGATCTACGAGCGGGAGAGATACGCAGTATTTT	CASSSRPLAER~STSGRDTQYF	TRBV7-9*03, TRBV7-9*01, TRBV7-9*04, TRBV7-9*02	TRBV7-9	TRBJ2-3*01	TRBJ2-3	TRBD2*02	TRBD2	13	40	47	48	26	0	26
1	1.06E-07	TGTGCCAGCAGCTCCCATACAGGGGACACTGAAGCTTTCTTTGGACACCGGGGAGCTGTTTTTT	CASSSHTGDTE~LSLDTGELFF	TRBV7-3*05, TRBV7-3*01	TRBV7-3	TRBJ2-2*01	TRBJ2-2	TRBD1*01	TRBD1	12	18	24	44	5	19	24
1	1.06E-07	TGTGCCAGCAGCTGAGGGGTCCGACAGGGGGCTTTATTTACGGAGGATCTTACCCCTCCACTTT	CASS*GVRQGA~YLRRILPLHF	TRBV7-3*01	TRBV7-3	TRBJ1-6*02	TRBJ1-6	TRBD1*01	TRBD1	12	22	31	51	9	19	28
1	1.06E-07	TGTGCCAGCAGCCTCGTGGGAGGAATGAGCAATCAGCCCCAGGAGGCAAAACATTCAGTACTTC	CASSLVGGMSN~SPRRQNIQYF	TRBV7-2*04, TRBV7-2*01	TRBV7-2	TRBJ2-4*01	TRBJ2-4	TRBD2*02	TRBD2	11	17	22	47	5	24	29
1	1.06E-07	TGTGCCAGCAGCCCCTCCGGGAATAACTATGGCGGGAGGGCCCGGCACAGATACGCAGTATTTT	CASSPSGNNYG~GGPGTDTQYF	TRBV12-4*01, TRBV12-3*01	TRBV12-4, TRBV12-3	TRBJ2-3*01	TRBJ2-3	TRBD2*02	TRBD2	10	31	39	44	20	4	24
1	1.06E-07	TGTGCCAGCAGCCCGGCCCTTCATGGTAATCAGCCCCAGCATATTTCGAGAGACCCAGTACTTC	CASSPALHGNQ~PSIFRETQYF	TRBV12-4*01, TRBV12-3*01	TRBV12-4, TRBV12-3	TRBJ2-5*01	TRBJ2-5	TRBD1*01	TRBD1	10	32	36	48	21	11	32
1	1.06E-07	TGTGCCAGCAGCCCGACAGGAGATACGCAGGGGGCAGAGCGGGCATAATGAAAAGCTGTTTTTT	CASSPTGDTQG~QSGHNEKLFF	TRBV11-2*03	TRBV11-2	TRBJ1-4*01	TRBJ1-4	TRBD1*01	TRBD1	11	27	34	45	15	10	25
1	1.06E-07	TGTGCCAGCAGCCCGAAGAAGGGTCTGGACAGGGGGCCGCAGCTCCTACAATGAGCAGTTCTTC	CASSPKKGLDR~GRSSYNEQFF	TRBV7-9*03, TRBV7-9*01, TRBV7-9*04, TRBV7-9*02	TRBV7-9	TRBJ2-1*01	TRBJ2-1	TRBD1*01	TRBD1	11	26	36	42	14	5	19
1	1.06E-07	TGTGCCAGCAGCCGCGGGTCGGGGGGGAACACCGGGGAGCTCTGGGGCCAACGTCCTGACTTTC	CASSRGSGGNT~GSSGANVLTF	TRBV11-3*01, TRBV11-3*02	TRBV11-3	TRBJ2-6*01	TRBJ2-6	TRBD2*01	TRBD2	11	19	26	39	7	12	19
1	1.06E-07	TGTGCCAGCAGCCGGGGGCCGAATCAAGAGACCCAGTACTTCGGGCTCTGAGGGCTACACCTTC	CASSRGPNQET~STSGSEGYTF	TRBV12-4*01, TRBV12-3*01	TRBV12-4, TRBV12-3	TRBJ1-2*01	TRBJ1-2	TRBD1*01, TRBD2*01	TRBD1, TRBD2	10	13	18	52	2	33	35
1	1.06E-07	TGTGCCAGCAGCCAAGCCCCCCCCCGTTAGCGGGAGGGCACGAAGGTCGGGGAGCTGTTTTTTT	CASSQAPPR*R~RARRSGSCFF	TRBV4-2*01	TRBV4-2	TRBJ2-2*01	TRBJ2-2	TRBD2*02	TRBD2	15	27	37	58	11	20	31
1	1.06E-07	TGTGCCAGCAGCCAAGAATACAGTCCCAAGAGACCCAGTACTTCGGGCCAAAAAACTGTTTTTT	CASSQEYSPKR~PVLRAKKLFF	TRBV14*01	TRBV14	TRBJ1-4*01	TRBJ1-4	TRBD2*02, TRBD2*01	TRBD2	16	21	26	50	4	23	27
1	1.06E-07	TGTGCCAGCAGCGTATAAAAAACTAGCGGGGGGCAAACGGGGCAGCAATCAGCCCCAGCATTTT	CASSV*KTSGG~KRGSNQPQHF	TRBV9*02, TRBV9*01	TRBV9	TRBJ1-5*01	TRBJ1-5	TRBD2*01	TRBD2	14	21	32	43	6	10	16
1	1.06E-07	TGTGCCAGCAGCGTAGCTGCGGGGGTCCAAGAGACCCAGTACTTCGGGCCAGGGGCTGTTCTTC	CASSVAAGVQE~PSTSGQGLFF	TRBV9*02, TRBV9*01	TRBV9	TRBJ2-1*01	TRBJ2-1	TRBD2*01	TRBD2	15	18	24	57	2	32	34
1	1.06E-07	TGTGCCAGCAGCGTAGCCGTGGGGATTGGGACAGAACAATCGGACTGGAAACACCATATATTTT	CASSVAVGIGT~NNRTGNTIYF	TRBV9*02, TRBV9*01	TRBV9	TRBJ1-3*01	TRBJ1-3	TRBD1*01	TRBD1	15	27	33	44	11	10	21
1	1.06E-07	TGTGCCAGCAGCGTAGGACCCCAAATCTGGGGCCAACGTCCTGACTTTCGGGGAGCTGTTTTTT	CASSVGPQIWG~NVLTFGELFF	TRBV9*02, TRBV9*01	TRBV9	TRBJ2-2*01	TRBJ2-2	TRBD1*01	TRBD1	15	28	32	48	12	15	27
1	1.06E-07	TGTGCCAGCAGCGCATCTCTGTGCCAGTAGGCTGGATCGCTTTACTTACAATGAGCAGTTCTTC	CASSASLCQ*A~DRFTYNEQFF	TRBV9*02, TRBV9*01	TRBV9	TRBJ2-1*01	TRBJ2-1	TRBD1*01, TRBD2*02, TRBD2*01	TRBD1, TRBD2	12	18	21	46	5	24	29
1	1.06E-07	TGTGCCAGCAGCGGAAGTGGGCTAGCGGGAACACGGGGCGGGGACGAACACTGAAGCTTTCTTT	CASSGSGLAGT~GAGTNTEAFF	TRBV9*02, TRBV9*01	TRBV9	TRBJ1-1*01	TRBJ1-1	TRBD2*02	TRBD2	12	21	29	45	8	15	23
1	1.06E-07	TGTGCCAGCAGCACCGGTTTTTGTCCTGGGCCTCCAGGCTGTGAGCACAGATACGCAGTATTTT	CASSTGFCPGP~QAVSTDTQYF	TRBV9*02, TRBV9*01, TRBV9*03	TRBV9	TRBJ2-3*01	TRBJ2-3	TRBD1*01, TRBD2*02	TRBD1, TRBD2	11	21	25	43	9	17	26
1	1.06E-07	TGTGCCAGCAGCAGAGGGCTGCAGCCAACCGCGCCGTGGCTCTGGGGCCAACGTCCTGACTTTC	CASSRGLQPTA~RGSGANVLTF	TRBV14*01, TRBV14*02	TRBV14	TRBJ2-6*01	TRBJ2-6	TRBD2*02	TRBD2	11	13	17	39	1	21	22
1	1.06E-07	TGTGCCAGCAGGTTAGACGGTAGCAATCAGCCCCAGCATTTTGGTGATGGAGACCCAGCACTTC	CASRLDGSNQP~SILVMETQHF	TRBV2*01, TRBV2*02, TRBV2*03	TRBV2	TRBJ2-5*01	TRBJ2-5	TRBD1*01	TRBD1	10	29	33	49	18	15	33
1	1.06E-07	TGTGCCAGCAGGGTAGTAGGTACGCAGTATTTTGGCCCAGGCCCCAAACACTGAAGCTTTCTTT	CASRVVGTQYF~AQAPNTEAFF	TRBV2*01, TRBV2*03	TRBV2	TRBJ1-1*01	TRBJ1-1	TRBD1*01	TRBD1	10	40	44	46	29	1	30
1	1.06E-07	TGTGCCAGCAGGGATACAGGGGCTGGAAACACCATATATTTTGGAGAGGGATGAGCAGTTCTTC	CASRDTGAGNT~YILERDEQFF	TRBV7-2*04, TRBV7-2*01	TRBV7-2	TRBJ2-1*01	TRBJ2-1	TRBD1*01	TRBD1	10	15	21	50	4	28	32
1	1.06E-07	TGTGCCAGCAGGACGGACCAGGGATTAGCGGGGGGACCTACTAGCCAAAAACATTCAGTACTTC	CASRTDQGLAG~DLLAKNIQYF	TRBV2*01, TRBV2*02, TRBV2*03	TRBV2	TRBJ2-4*01	TRBJ2-4	TRBD2*01	TRBD2	10	25	34	42	14	7	21
1	1.06E-07	TGTGCCAGCAGGAATGGGGGAGGGGACAGGGTAGTCGGTGGACGATGAACACTGAACTTTCTTT	CASRNGGGDRV~SVDDEH*TFF	TRBV25-1*01	TRBV25-1	TRBJ1-1*01	TRBJ1-1	TRBD1*01	TRBD1	10	22	30	56	11	25	36
1	1.06E-07	TGTGCCAGCAGATTCGCGTCCAATGGCTACACCTTCGGGCGGCGGATACAATGAGCAGTTCTTC	CASRFASNGYT~SGGGYNEQFF	TRBV2*01, TRBV2*02, TRBV2*03	TRBV2	TRBJ2-1*01	TRBJ2-1	TRBD1*01, TRBD2*02, TRBD2*01	TRBD1, TRBD2	10	36	39	46	25	6	31
1	1.06E-07	TGTGCCAGCAGACCCATCGGCAGGGGGCGATGTAGACCCTATATAGGGTTCACCCCTCCACTTT	CASRPIGRGRC~DPI*GSPLHF	TRBV6-3*01, TRBV6-2*01	TRBV6-3, TRBV6-2	TRBJ1-6*01	TRBJ1-6	TRBD1*01	TRBD1	10	20	27	48	9	20	29
1	1.06E-07	TGTACCAGTAGTCCTCCCTTTTAGAGTGGCTATATTCTTATGTGCTAACTATGGCTACACCTTC	CTSSPPF*SGY~FLCANYGYTF	TRBV7-2*03	TRBV7-2	TRBJ1-2*01	TRBJ1-2	TRBD2*02, TRBD2*01	TRBD2	7	12	17	44	4	26	30
1	1.06E-07	TGCGCCAGCAGTGAGCCACACTGGGACTAGCGGGGGACCTCCGTGCTCCTACGAGCAGTACTTC	CASSEPHWD*R~GPPCSYEQYF	TRBV10-2*01	TRBV10-2	TRBJ2-7*01	TRBJ2-7	TRBD2*01	TRBD2	14	22	35	45	7	9	16
1	1.06E-07	TGCGCCAGCAGCTTTTCAGAGAACTATGGCTACACCTTCGGTTCCTAATGAAAAACTATTTTTT	CASSFSENYGY~PSVPNEKLFF	TRBV5-1*01	TRBV5-1	TRBJ1-4*01	TRBJ1-4	TRBD2*02, TRBD2*01	TRBD2	13	22	25	44	8	18	26
1	1.06E-07	TGCGCCAGCAGCTTGGGGGGACACCCTCCCACCGGGGAAATGGGGCACAGATACGCAGTATTTT	CASSLGGHPPT~GKWGTDTQYF	TRBV5-1*01	TRBV5-1	TRBJ2-3*01	TRBJ2-3	TRBD2*02	TRBD2	15	23	29	44	7	14	21
1	1.06E-07	TGCGCCAGCAGCTCAGCAGGGACAGGAACTTTCTACGAGCAGTAGCACAGATACGCAGTATTTT	CASSSAGTGTF~TSSSTDTQYF	TRBV5-1*01	TRBV5-1	TRBJ2-3*01	TRBJ2-3	TRBD1*01	TRBD1	12	18	25	43	5	17	22
1	1.06E-07	TGCGCCAGCAGCCCGGTCAATAGGAACGAGCAGTACTTCGGGCCAGGCACCAGGCTACACCTTC	CASSPVNRNEQ~TSGQAPGYTF	TRBV5-1*01	TRBV5-1	TRBJ1-2*01	TRBJ1-2	TRBD1*01, TRBD2*02, TRBD2*01	TRBD1, TRBD2	11	43	46	52	31	5	36
1	1.06E-07	TGCGCCAGCAGCCAATCCGATATCCGGGACAGGGGGCAGACCTGGGGCCAACGTCCTGACTTTC	CASSQSDIRDR~GRPGANVLTF	TRBV4-1*02, TRBV4-1*01	TRBV4-1	TRBJ2-6*01	TRBJ2-6	TRBD1*01	TRBD1	14	25	36	41	10	4	14
1	1.06E-07	TGCGCCAGCAGCCAAGTTCCGGGGAACCCCGGGGCCAGGCCCTAGCACAGATACGCAGTATTTT	CASSQVPGNPG~PGPSTDTQYF	TRBV4-1*02, TRBV4-1*01	TRBV4-1	TRBJ2-3*01	TRBJ2-3	TRBD1*01, TRBD2*01	TRBD1, TRBD2	15	30	34	43	14	8	22
1	1.06E-07	TGCGCCAGCAGCCAAGCGGAGGTAGCGGTCCGGCGGGACCCCCAAAGGGACTGAAGCTTTCTTT	CASSQAEVAVR~GTPKGTEAFF	TRBV4-1*02, TRBV4-1*01	TRBV4-1	TRBJ1-1*01	TRBJ1-1	TRBD2*02, TRBD2*01	TRBD2	15	32	37	49	16	11	27
1	1.06E-07	TGCGCCAGCAGCCAAGATCCGACTAGGACAGGGCGGGGGGAGCTTCCAAGAGACCCAGTACTTC	CASSQDPTRTG~GGSFQETQYF	TRBV4-1*02, TRBV4-1*01	TRBV4-1	TRBJ2-5*01	TRBJ2-5	TRBD1*01, TRBD2*01	TRBD1, TRBD2	16	25	32	45	8	12	20
1	1.06E-07	TGCGCCAGCAGCGCTAGGGACATAAGGAGGTTCACCCCTCCACTTTGGGAACACCATATATTTT	CASSARDIRRF~PLHFGNTIYF	TRBV10-1*02, TRBV10-1*01	TRBV10-1	TRBJ1-3*01	TRBJ1-3	TRBD1*01, TRBD2*02, TRBD2*01	TRBD1, TRBD2	10	16	21	45	5	23	28
1	1.06E-07	TGCGCCAGCAGCAGGGGGACAGGGAGAACTTGGGCTACTAGCGGGGCAAGAGACCCAGTACTTC	CASSRGTGRTW~LLAGQETQYF	TRBV5-1*01	TRBV5-1	TRBJ2-5*01	TRBJ2-5	TRBD2*01	TRBD2	11	36	45	46	24	0	24
1	1.06E-07	TGCAGTGCTCTGGGTTGGACTAGCGGGGACTTACAATGAGCAGGGAAATGAAAAACTGTTTTTT	CSALGWTSGDL~NEQGNEKLFF	TRBV20-1*06, TRBV20-1*03, TRBV20-1*01, TRBV20-1*04, TRBV20-1*05, TRBV20-1*02, TRBV20-1*07	TRBV20-1	TRBJ1-4*01	TRBJ1-4	TRBD2*01	TRBD2	8	16	27	46	7	18	25
1	1.06E-07	TGCAGTGCTATCTGGTCAGGATGGTACCAAGAGACCCGGGACAGTTAACTATGGCTACACCTTC	CSAIWSGWYQE~PGTVNYGYTF	TRBV20-1*06, TRBV20-1*03, TRBV20-1*01, TRBV20-1*04, TRBV20-1*05, TRBV20-1*02, TRBV20-1*07	TRBV20-1	TRBJ1-2*01	TRBJ1-2	TRBD1*01	TRBD1	9	37	43	45	27	1	28
1	1.06E-07	TGCAGTGCTAGAGTTCTAGCGGGGATCTACGAGCAGTACTTCGGGCCGGGGGGAGCTGTTTTTT	CSARVLAGIYE~STSGRGELFF	TRBV20-1*01, TRBV20-1*04, TRBV20-1*05, TRBV20-1*07	TRBV20-1	TRBJ2-2*01	TRBJ2-2	TRBD2*01	TRBD2	12	15	23	49	2	25	27
1	1.06E-07	TGCAGTGCTAGAGGGGACTCGGGGATCTACGAGCAGTTGGGGGGGAGACACTGAAGCTTTCTTT	CSARGDSGIYE~SWGGDTEAFF	TRBV20-1*01, TRBV20-1*04, TRBV20-1*05, TRBV20-1*07	TRBV20-1	TRBJ1-1*01	TRBJ1-1	TRBD2*01	TRBD2	12	38	44	47	25	2	27
1	1.06E-07	TGCAGTGCTAGAGATTCGTACCGGCGAGGCCTAGCGGGGGTTTATTGCCTACGAGCAGCACTTC	CSARDSYRRGL~RGFIAYEQHF	TRBV20-1*01, TRBV20-1*05, TRBV20-1*07	TRBV20-1	TRBJ2-7*01	TRBJ2-7	TRBD2*01	TRBD2	13	30	39	47	16	7	23
1	1.06E-07	TGCAGTGCTAGAGATTATCGAAGGACTAGCGGGCCCCATACCTAGCACAGATACGCAGTATTTT	CSARDYRRTSG~PIPSTDTQYF	TRBV20-1*01, TRBV20-1*05, TRBV20-1*07	TRBV20-1	TRBJ2-3*01	TRBJ2-3	TRBD2*02, TRBD2*01	TRBD2	13	22	32	43	8	10	18
1	1.06E-07	TGCAGTGCTAGAGATCTCCGGGAGTCATTACGAGCAGTACTTCGGGCACTATGGCTACACCTTC	CSARDLRESLR~QYFGHYGYTF	TRBV20-1*01, TRBV20-1*05, TRBV20-1*07	TRBV20-1	TRBJ1-2*01	TRBJ1-2	TRBD2*02	TRBD2	13	18	23	47	4	23	27
1	1.06E-07	TGCAGTGCTAGAGATCCTGGGAATAGCGGGAGGGAGGGGACCCTCCTACAATGAGCAGTTCTTC	CSARDPGNSGR~RGPSYNEQFF	TRBV20-1*01, TRBV20-1*05, TRBV20-1*07	TRBV20-1	TRBJ2-1*01	TRBJ2-1	TRBD2*02	TRBD2	13	23	33	42	9	8	17
1	1.06E-07	TGCAGTGCTAGAGATCAGGCAGGTCTACTAGCGGGAGAATCGGCTCCAAGAGACCCAGTACTTC	CSARDQAGLLA~ENRLQETQYF	TRBV20-1*01, TRBV20-1*05, TRBV20-1*07	TRBV20-1	TRBJ2-5*01	TRBJ2-5	TRBD2*02	TRBD2	13	26	36	45	12	8	20
1	1.06E-07	TGCAGTGCTAGAATCGGGACATTCTCCTCCTACGAGCAGTACAACTAATGAAAAACTGTTTTTT	CSARIGTFSSY~SSTTNEKLFF	TRBV20-1*01, TRBV20-1*04, TRBV20-1*05, TRBV20-1*07	TRBV20-1	TRBJ1-4*01	TRBJ1-4	TRBD1*01	TRBD1	11	15	20	41	3	20	23
1	1.06E-07	TGCAGTGCGTCAAGGAGAAACACCATACATTTTGGAGAGGGAAGTTGGCGAAAAACTGTTTTTT	CSASRRNTIHF~EREVGEKLFF	TRBV20-1*06, TRBV20-1*03, TRBV20-1*01, TRBV20-1*04, TRBV20-1*05, TRBV20-1*02, TRBV20-1*07	TRBV20-1	TRBJ1-4*01	TRBJ1-4	TRBD2*02	TRBD2	7	36	40	49	28	8	36
1	1.06E-07	TGTGCTAGTTGCCGGGACGGCACAGATACGCAGGGGGCGTCTGGGGCCAACGTCCTGACTTTC	CASCRDGTDTQGASGANVLTF	TRBV12-5*01	TRBV12-5	TRBJ2-6*01	TRBJ2-6	TRBD1*01	TRBD1	8	30	37	39	21	1	22
1	1.06E-07	TGTGCCTGCAGCCAAGAGGGACTAGCGGGTTCCCCTAAAATTCGCACAGATACGCAGTATTTT	CACSQEGLAGSPKIRTDTQYF	TRBV5-6*01	TRBV5-6	TRBJ2-3*01	TRBJ2-3	TRBD2*02, TRBD2*01	TRBD2	11	17	28	43	5	14	19
1	1.06E-07	TGTGCCTGGAGTCCCCGGAGGGCGAGGGACAACCCGGGTGGGGGCAATCAGCCCCAGCATTTT	CAWSPRRARDNPGGGNQPQHF	TRBV19*01, TRBV19*03, TRBV19*02	TRBV19	TRBJ1-5*01	TRBJ1-5	TRBD1*01, TRBD2*02, TRBD2*01	TRBD1, TRBD2	5	25	30	43	19	12	31
1	1.06E-07	TGTGCCGGCAGCTTAACTTGGCCCCCCGTTCGGGAGAAGAGGCGAACCGGGGAGCTGTTTTTT	CAGSLTWPPVREKRRTGELFF	TRBV7-3*01	TRBV7-3	TRBJ2-2*01	TRBJ2-2	TRBD2*01	TRBD2	16	21	27	45	4	17	21
1	1.06E-07	TGTGCCATCAGTGGGCCGGGGACAGGTGCCAGCAGCTCCCAGGGGGCTTACGAGCAGTACTTC	CAISGPGTGASSSQGAYEQYF	TRBV10-3*01, TRBV10-3*02	TRBV10-3	TRBJ2-7*01	TRBJ2-7	TRBD1*01	TRBD1	12	39	46	48	26	1	27
1	1.06E-07	TGTGCCATCAGTGATACGCCAGCAGCTTGGAGGGCCTCCCTCTCTGGAAACACCATATATTTT	CAISDTPAAWRASLSGNTIYF	TRBV10-3*01, TRBV10-3*02	TRBV10-3	TRBJ1-3*01	TRBJ1-3	TRBD2*02	TRBD2	13	28	33	41	14	7	21
1	1.06E-07	TGTGCCACCAGTCTCTTGCGCCAGGGTCCCCAGGGCTGTGCGAACACCGGGGAGCTGTTTTTT	CATSLLRQGPQGCANTGELFF	TRBV24-1*01	TRBV24-1	TRBJ2-2*01	TRBJ2-2	TRBD1*01, TRBD2*02, TRBD2*01	TRBD1, TRBD2	11	30	34	40	18	5	23
1	1.06E-07	TGTGCCACCAGTGATTCCAGGCCTCGGACTAGCGGGGGGAACTCCTACAATGAGCAGTTCTTC	CATSDSRPRTSGGNSYNEQFF	TRBV24-1*01	TRBV24-1	TRBJ2-1*01	TRBJ2-1	TRBD2*01	TRBD2	15	25	38	41	9	2	11
1	1.06E-07	TGTGCCACCAGTGATCTGCCCGGGACTAGCGGGAGGGGGGGAACAGGAGCAAAGCGGTTCTTC	CATSDLPGTSGRGGTGAKRFF	TRBV24-1*01	TRBV24-1	TRBJ2-1*01	TRBJ2-1	TRBD2*02	TRBD2	14	21	36	52	6	15	21
1	1.06E-07	TGTGCCACCAGCAGCATATATCTCTGCAGCGTTGAAACCAGCCAGGGCTACGAGCAGTACTTC	CATSSIYLCSVETSQGYEQYF	TRBV15*02	TRBV15	TRBJ2-7*01	TRBJ2-7	TRBD1*01	TRBD1	11	42	46	47	30	0	30
1	1.06E-07	TGTGCCACGAATTCCCCCTACATCTGCAGTGCTAGTTTGGCGGGCCCTGGAGAGCAGTACTTC	CATNSPYICSASLAGPGEQYF	TRBV10-3*01, TRBV10-3*02	TRBV10-3	TRBJ2-7*01	TRBJ2-7	TRBD1*01, TRBD2*02, TRBD2*01	TRBD1, TRBD2	6	13	18	51	6	32	38
1	1.06E-07	TGTGCCACAAGCGTCCCTTTTAGAGTGGCTATATTCTTATGTGCTAACTATGGCTACACCTTC	CATSVPFRVAIFLCANYGYTF	TRBV15*02	TRBV15	TRBJ1-2*01	TRBJ1-2	TRBD1*01, TRBD2*02, TRBD2*01	TRBD1, TRBD2	11	12	16	43	0	26	26
1	1.06E-07	TGTGCCAGTGCAACACAGGGGGCGTTTGAAAAACTGTTTTTTGGCAGTGGAACCCAGCATTTT	CASATQGAFEKLFFGSGTQHF	TRBV19*01, TRBV19*03, TRBV19*02	TRBV19	TRBJ1-5*01	TRBJ1-5	TRBD1*01	TRBD1	8	14	22	52	5	29	34
1	1.06E-07	TGTGCCAGTAGTCGCCAGGTGGACAGGACTAGCGGGAGGGTTAGCTCCTACGAGCAGTACTTC	CASSRQVDRTSGRVSSYEQYF	TRBV19*01, TRBV19*03, TRBV19*02	TRBV19	TRBJ2-7*01	TRBJ2-7	TRBD2*02	TRBD2	11	25	39	44	13	4	17
1	1.06E-07	TGTGCCAGTAGTATCCGGGGAATACAAGAAAAACTGTTTTTTGGCAGTGGAACCCAGCATTTT	CASSIRGIQEKLFFGSGTQHF	TRBV19*01, TRBV19*02	TRBV19	TRBJ1-5*01	TRBJ1-5	TRBD2*01	TRBD2	13	15	19	52	1	32	33
1	1.06E-07	TGTGCCAGCTCACCATTCGTTTTGTTAGGGACCGGCACACCTGGGGCCAACGTCCTGACTTTC	CASSPFVLLGTGTPGANVLTF	TRBV14*01, TRBV14*02	TRBV14	TRBJ2-6*01	TRBJ2-6	TRBD1*01, TRBD2*02, TRBD2*01	TRBD1, TRBD2	8	27	31	40	18	8	26
1	1.06E-07	TGTGCCAGCTCACCACCGATGCTCAGAGACAGGGTTTAGAATCCTGACACTGAAGCTTTCTTT	CASSPPMLRDRV*NPDTEAFF	TRBV18*01	TRBV18	TRBJ1-1*01	TRBJ1-1	TRBD1*01	TRBD1	16	27	33	46	10	12	22
1	1.06E-07	TGTGCCAGCGGTGTCCCTTTTAGAGTGGCTATATTCTTATGTGCTAACTATGGCTACACCTTC	CASGVPFRVAIFLCANYGYTF	TRBV25-1*01	TRBV25-1	TRBJ1-2*01	TRBJ1-2	TRBD1*01, TRBD2*02, TRBD2*01	TRBD1, TRBD2	12	14	17	43	1	25	26
1	1.06E-07	TGTGCCAGCAGTTTTCGGGCGCTGCGAACACCGGGGATGTTGGGCACAGATACGCAGTATTTT	CASSFRALRTPGMLGTDTQYF	TRBV12-4*01, TRBV12-3*01	TRBV12-4, TRBV12-3	TRBJ2-3*01	TRBJ2-3	TRBD2*01	TRBD2	13	31	35	43	17	7	24
1	1.06E-07	TGTGCCAGCAGTTTGGAGGGACAGGCGACTAGCGGGGGGTACGGCCCGGGGACCCAGTACTTC	CASSLEGQATSGGYGPGTQYF	TRBV28*01	TRBV28	TRBJ2-5*01	TRBJ2-5	TRBD2*01	TRBD2	13	26	38	50	12	11	23
1	1.06E-07	TGTGCCAGCAGTTTATTGCCGTACTCTCGGGGAGTCCCAGCCACCTACAATGAGCAGTTCTTC	CASSLLPYSRGVPATYNEQFF	TRBV12-4*01, TRBV12-3*01	TRBV12-4, TRBV12-3	TRBJ2-1*01	TRBJ2-1	TRBD2*02, TRBD2*01	TRBD2	14	32	37	43	17	5	22
1	1.06E-07	TGTGCCAGCAGTTTAGCAGTAATAGGACTAGCGGGGCTACCCCCTCATCACGAGCAGTACTTC	CASSLAVIGLAGLPPHHEQYF	TRBV12-4*01, TRBV12-3*01	TRBV12-4, TRBV12-3	TRBJ2-7*01	TRBJ2-7	TRBD2*01	TRBD2	16	24	35	49	7	13	20
1	1.06E-07	TGTGCCAGCAGTTTAGGGTTGGCGGGGACTAGCGGGGGAGCTAGCACAGATACGCAGTACTTC	CASSLGLAGTSGGASTDTQYF	TRBV28*01	TRBV28	TRBJ2-5*01	TRBJ2-5	TRBD2*01	TRBD2	14	24	37	54	9	16	25
1	1.06E-07	TGTGCCAGCAGTTCTCTCCCAGGGGGCTACGCGATTCGGACTGGGGCCAACGTCCTGACTTTC	CASSSLPGGYAIRTGANVLTF	TRBV27*01	TRBV27	TRBJ2-6*01	TRBJ2-6	TRBD1*01	TRBD1	12	19	26	40	6	13	19
1	1.06E-07	TGTGCCAGCAGTTCTCGTCTAGCGCGAGTCGGGAATCTCCCTGGTACAGATGAGCAGTTCTTC	CASSSRLARVGNLPGTDEQFF	TRBV6-4*02, TRBV9*02, TRBV6-6*02, TRBV7-9*03, TRBV12-4*01, TRBV6-6*05, TRBV7-9*07, TRBV11-2*01, TRBV2*01, TRBV21-1*01, TRBV25-1*01, TRBV27*01, TRBV5-4*01, TRBV5-5*01, TRBV5-6*01, TRBV5-8*01, TRBV6-5*01, TRBV6-6*01, TRBV6-7*01, TRBV7-4*01, TRBV7-6*01, TRBV7-7*01, TRBV7-9*01, TRBV9*01, TRBV7-8*01, TRBV7-3*05, TRBV7-9*04, TRBV12-4*02, TRBV7-9*02, TRBV9*03, TRBV7-8*03, TRBV7-2*04, TRBV11-1*01, TRBV11…	TRBV6-4, TRBV9, TRBV6-6, TRBV7-9, TRBV12-4, TRBV3-1, TRBV11-2, TRBV2, TRBV21-1, TRBV25-1, TRBV27, TRBV5-4, TRBV5-5, TRBV5-6, TRBV5-8, TRBV6-5, TRBV6-7, TRBV7-4, TRBV7-6, TRBV7-7, TRBV7-8, TRBV7-3, TRBV7-2, TRBV11-1, TRBV11-3, TRBV13, TRBV4-2, TRBV6-3, TRBV28, TRBV14, TRBV12-3, TRBV7-1, TRBV6-2, TRBV6-1	TRBJ2-1*01	TRBJ2-1	TRBD2*02, TRBD2*01	TRBD2	14	18	23	49	3	25	28
1	1.06E-07	TGTGCCAGCAGTTCGCCGGACAGGGGGCGGCATTTACTCCCTGGGGCCAACGTCCTGACTTTC	CASSSPDRGRHLLPGANVLTF	TRBV6-6*02, TRBV6-6*01, TRBV6-6*03	TRBV6-6	TRBJ2-6*01	TRBJ2-6	TRBD1*01	TRBD1	12	17	27	40	4	12	16
1	1.06E-07	TGTGCCAGCAGTTCAGGGGGCGCCTTGGGTTCAAACACTGAACTGCTGGCACAGAAGTATTTT	CASSSGGALGSNTELLAQKYF	TRBV12-4*01, TRBV12-3*01	TRBV12-4, TRBV12-3	TRBJ2-3*01	TRBJ2-3	TRBD1*01	TRBD1	12	13	20	55	0	34	34
1	1.06E-07	TGTGCCAGCAGTTACTCGACGGGGATCGGACGAGCAGTACTTCGGGCCGGGCACCAGCATTTT	CASSYSTGIGRAVLRAGHQHF	TRBV6-5*01	TRBV6-5	TRBJ1-5*01	TRBJ1-5	TRBD2*01	TRBD2	16	19	23	53	2	29	31
1	1.06E-07	TGTGCCAGCAGTTACCCGGTGGGAGGAACCCTCCCGGAGGAGGGTCAAGAGACCCAGTACTTC	CASSYPVGGTLPEEGQETQYF	TRBV6-7*01	TRBV6-7	TRBJ2-5*01	TRBJ2-5	TRBD2*02	TRBD2	14	28	35	45	13	9	22
1	1.06E-07	TGTGCCAGCAGTTACCAGGGACCGGGACAGCTCTCGTACTCTGGGGCCAACGTCCTGACTTTC	CASSYQGPGQLSYSGANVLTF	TRBV6-5*01	TRBV6-5	TRBJ2-6*01	TRBJ2-6	TRBD1*01	TRBD1	14	23	29	38	8	8	16
1	1.06E-07	TGTGCCAGCAGTTACGCCCCTGAGGGGGTAGGGTCCAAATCAGGGTACAATGAGCAGTTCTTC	CASSYAPEGVGSKSGYNEQFF	TRBV6-6*01	TRBV6-6	TRBJ2-1*01	TRBJ2-1	TRBD1*01	TRBD1	14	22	27	45	7	17	24
1	1.06E-07	TGTGCCAGCAGTTACGGGCGAGTTACTGAAGGGGGCGGCTCTGGGGCCAACGTCCTGACTTTC	CASSYGRVTEGGGSGANVLTF	TRBV6-6*01	TRBV6-6	TRBJ2-6*01	TRBJ2-6	TRBD1*01	TRBD1	14	29	35	38	14	2	16
1	1.06E-07	TGTGCCAGCAGTCTTACTGGGGATGTAGAGAAACTGTTTTTTGGCAGTGGAACCCAGCATTTT	CASSLTGDVEKLFFGSGTQHF	TRBV12-4*01, TRBV12-3*01	TRBV12-4, TRBV12-3	TRBJ1-5*01	TRBJ1-5	TRBD1*01, TRBD2*02, TRBD2*01	TRBD1, TRBD2	11	19	22	52	7	29	36
1	1.06E-07	TGTGCCAGCAGTGTCCCTTTTAGAGTGGCTATACTCTTATGTGCTAACTATGGCTACACCTTC	CASSVPFRVAILLCANYGYTF	TRBV25-1*01	TRBV25-1	TRBJ1-2*01	TRBJ1-2	TRBD1*01, TRBD2*02, TRBD2*01	TRBD1, TRBD2	12	14	17	43	1	25	26
1	1.06E-07	TGTGCCAGCAGTGCTAGGGAACGACTAGCGGGAGGGATGTCCCACATCTACGAGCAGTACTTC	CASSARERLAGGMSHIYEQYF	TRBV25-1*01	TRBV25-1	TRBJ2-7*01	TRBJ2-7	TRBD2*02	TRBD2	12	22	35	47	9	11	20
1	1.06E-07	TGTGCCAGCAGTGCCGGGACGGCAAACACTGGTAGCGGGAGGGATTTAGATACGCAGTATTTT	CASSAGTANTGSGRDLDTQYF	TRBV2*01, TRBV2*02, TRBV2*03	TRBV2	TRBJ2-3*01	TRBJ2-3	TRBD2*02	TRBD2	12	32	42	47	19	4	23
1	1.06E-07	TGTGCCAGCAGTGGGCCGGTGGGAAGAACCCTCCCGGAGGAGGGTCAAGGGACCCAGTACTTC	CASSGPVGRTLPEEGQGTQYF	TRBV6-1*01	TRBV6-1	TRBJ2-5*01	TRBJ2-5	TRBD2*02	TRBD2	12	28	35	45	15	9	24
1	1.06E-07	TGTGCCAGCAGTGACTCAGGGACACCTCTAGTTGCAACTCCTTTGGGTGGAAAACTGTTTTTT	CASSDSGTPLVATPLGGKLFF	TRBV6-4*02, TRBV6-4*01	TRBV6-4	TRBJ1-4*01	TRBJ1-4	TRBD1*01	TRBD1	16	18	23	50	1	26	27
1	1.06E-07	TGTGCCAGCAGTGAGACAGACAGGAATGAAAAACTGTTTTTTGGCAGTGGAACCCAGTACTTC	CASSETDRNEKLFFGSGTQYF	TRBV2*01, TRBV2*02, TRBV2*03	TRBV2	TRBJ2-5*01	TRBJ2-5	TRBD1*01	TRBD1	13	18	23	51	4	27	31
1	1.06E-07	TGTGCCAGCAGTGAATCCGCGGGAGGCACCGGGCTGTGCTCTGGGGCCAACGTCCTGACTTTC	CASSESAGGTGLCSGANVLTF	TRBV6-1*01	TRBV6-1	TRBJ2-6*01	TRBJ2-6	TRBD2*02	TRBD2	14	18	25	38	3	12	15
1	1.06E-07	TGTGCCAGCAGTACCCTTAGCGGGGGGGCGAACCGGCGAATACGTAGAGAGACCCAGTACTTC	CASSTLSGGANRRIRRETQYF	TRBV7-2*04, TRBV7-2*01	TRBV7-2	TRBJ2-5*01	TRBJ2-5	TRBD2*01	TRBD2	10	17	27	47	6	19	25
1	1.06E-07	TGTGCCAGCAGTACCCTTAGCGGGGGGGACAACAATATAGCCAGTAATAGTTGACGGTACTTC	CASSTLSGGDNNIASNS*RYF	TRBV7-2*04, TRBV7-2*01	TRBV7-2	TRBJ2-5*01	TRBJ2-5	TRBD2*01	TRBD2	10	17	27	56	6	28	34
1	1.06E-07	TGTGCCAGCAGCTTTCGGGGGACAGGACCCACTAGCGGGGGAGGCACAGATACGCAGTATTTT	CASSFRGTGPTSGGGTDTQYF	TRBV7-9*03, TRBV7-9*01, TRBV7-9*04, TRBV7-9*02	TRBV7-9	TRBJ2-3*01	TRBJ2-3	TRBD2*01	TRBD2	13	30	40	43	16	2	18
1	1.06E-07	TGTGCCAGCAGCTTTGACAATGAGCAGTTCTTCGGGCCAGGGACACCCGATGGCTACACCTTC	CASSFDNEQFFGPGTPDGYTF	TRBV7-9*01, TRBV7-9*02	TRBV7-9	TRBJ1-2*01	TRBJ1-2	TRBD1*01	TRBD1	13	39	44	49	25	4	29
1	1.06E-07	TGTGCCAGCAGCTTCTACATCTGCAGTGCTGAGGGGGCTTCATCGAATTCACCCCTCCACTTT	CASSFYICSAEGASSNSPLHF	TRBV9*02, TRBV9*01, TRBV9*03	TRBV9	TRBJ1-6*02	TRBJ1-6	TRBD1*01	TRBD1	11	31	37	45	19	7	26
1	1.06E-07	TGTGCCAGCAGCTTCTACATCTGCAGTGCTAGAGGCGAGCGGGGGGGCAATGAGCAGTTCTTC	CASSFYICSARGERGGNEQFF	TRBV5-5*01, TRBV5-5*02, TRBV5-5*03	TRBV5-5	TRBJ2-1*01	TRBJ2-1	TRBD2*01	TRBD2	13	37	46	47	23	0	23
1	1.06E-07	TGTGCCAGCAGCTTCTACATCTGCAGTGCTAGAGATCCGGGTAGCTCCTACGAGCAGTACTTC	CASSFYICSARDPGSSYEQYF	TRBV5-5*01, TRBV5-5*02, TRBV5-5*03	TRBV5-5	TRBJ2-7*01	TRBJ2-7	TRBD2*02, TRBD2*01	TRBD2	13	27	31	44	13	12	25
1	1.06E-07	TGTGCCAGCAGCTTCTACATCTGCAGTGCTAGAAGTAGCGGGAACACCGGGGAGCTGTTTTTT	CASSFYICSARSSGNTGELFF	TRBV7-9*03, TRBV7-9*01, TRBV7-9*04, TRBV7-9*02	TRBV7-9	TRBJ2-2*01	TRBJ2-2	TRBD2*02, TRBD2*01	TRBD2	13	35	40	41	21	0	21
1	1.06E-07	TGTGCCAGCAGCTTCTACATCTGCAGTGCCGTTAGCGGAGCTAGCACAGATACGCAGTATTTT	CASSFYICSAVSGASTDTQYF	TRBV7-9*03, TRBV7-9*07, TRBV7-9*01, TRBV7-9*04, TRBV7-9*02, TRBV11-1*01, TRBV11-3*03	TRBV7-9, TRBV11-1, TRBV11-3	TRBJ2-3*01	TRBJ2-3	TRBD2*02, TRBD2*01	TRBD2	13	32	37	42	18	4	22
1	1.06E-07	TGTGCCAGCAGCTTCTACATCTGCAGTGCAGCCCCCCTAGGGGTCCACAATGAGCAGTTCTTC	CASSFYICSAAPLGVHNEQFF	TRBV5-5*01, TRBV5-5*02, TRBV5-5*03	TRBV5-5	TRBJ2-1*01	TRBJ2-1	TRBD1*01, TRBD2*01	TRBD1, TRBD2	13	32	37	46	18	8	26
1	1.06E-07	TGTGCCAGCAGCTTCTACATCTGCAGACCTTTACAGGAGGTCATGAACACTGAAGCTTTCTTT	CASSFYICRPLQEVMNTEAFF	TRBV6-4*02, TRBV6-4*01	TRBV6-4	TRBJ1-1*01	TRBJ1-1	TRBD1*01, TRBD2*02	TRBD1, TRBD2	10	32	36	43	21	6	27
1	1.06E-07	TGTGCCAGCAGCTTCTACACCTGCAGTGCTAGAGGGGCAGGGTGGAACACTGAAGCTTTCTTT	CASSFYTCSARGAGWNTEAFF	TRBV11-3*01, TRBV11-3*02	TRBV11-3	TRBJ1-1*01	TRBJ1-1	TRBD1*01, TRBD2*02, TRBD2*01	TRBD1, TRBD2	13	37	41	44	23	2	25
1	1.06E-07	TGTGCCAGCAGCTTGGCACTCCTGCCACAGGGGAATAGGAGCAGGCGGGAGACCCAGTACTTC	CASSLALLPQGNRSRRETQYF	TRBV5-4*01	TRBV5-4	TRBJ2-5*01	TRBJ2-5	TRBD1*01	TRBD1	15	26	32	48	10	15	25
1	1.06E-07	TGTGCCAGCAGCTTATATTCCGGGGGCTACGCGATTCGGACTGGGGCCAACGTCCTGGCTTTC	CASSLYSGGYAIRTGANVLAF	TRBV7-2*04, TRBV7-2*01	TRBV7-2	TRBJ2-6*01	TRBJ2-6	TRBD1*01, TRBD2*01	TRBD1, TRBD2	14	21	26	40	6	13	19
1	1.06E-07	TGTGCCAGCAGCTTACCCACCTCCGGGACAGGGAGCTCTCCCCGGGTCGGGGAGCTGTTTTTT	CASSLPTSGTGSSPRVGELFF	TRBV7-9*01, TRBV7-9*02	TRBV7-9	TRBJ2-2*01	TRBJ2-2	TRBD1*01	TRBD1	14	24	32	47	9	14	23
1	1.06E-07	TGTGCCAGCAGCTTAGTTAGGGGTACGCTAGCGGGAGGGGATACCCTGCACGGGCAGTACTTC	CASSLVRGTLAGGDTLHGQYF	TRBV7-6*01	TRBV7-6	TRBJ2-7*01	TRBJ2-7	TRBD2*02	TRBD2	15	27	38	49	11	10	21
1	1.06E-07	TGTGCCAGCAGCTTAGTAATCCGGGGACTAGCGGGGGGTCGAGAGGACAATGAGCAGTTCTTC	CASSLVIRGLAGGREDNEQFF	TRBV13*01	TRBV13	TRBJ2-1*01	TRBJ2-1	TRBD2*01	TRBD2	15	23	37	46	7	8	15
1	1.06E-07	TGTGCCAGCAGCTTAGCTCGTGATTGGTCCAGCAGTGCCCTAGGGTGGCAGCCCCAGCATTTT	CASSLARDWSSSALGWQPQHF	TRBV7-8*01	TRBV7-8	TRBJ1-5*01	TRBJ1-5	TRBD1*01, TRBD2*02, TRBD2*01	TRBD1, TRBD2	16	41	44	48	24	3	27
1	1.06E-07	TGTGCCAGCAGCTTAGCGCTTCCCGGCACTGAAGCTTTCTTTGGACAAGGCACCCAGTACTTC	CASSLALPGTEAFFGQGTQYF	TRBV7-2*04, TRBV7-2*01	TRBV7-2	TRBJ2-5*01	TRBJ2-5	TRBD1*01, TRBD2*02	TRBD1, TRBD2	16	42	46	51	25	4	29
1	1.06E-07	TGTGCCAGCAGCTTAGGGACAGGGGCGGCAAAACTGTTTTTTGGCAGTGGAACCCAGTACTTC	CASSLGTGAAKLFFGSGTQYF	TRBV7-7*01	TRBV7-7	TRBJ2-5*01	TRBJ2-5	TRBD1*01	TRBD1	15	16	24	51	0	26	26
1	1.06E-07	TGTGCCAGCAGCTTAGATTGGGCCAGCAGCCTGACAGGGGGCGAGTCCTACGAGCAGTACTTC	CASSLDWASSLTGGESYEQYF	TRBV5-4*01, TRBV5-5*01, TRBV5-8*01	TRBV5-4, TRBV5-5, TRBV5-8	TRBJ2-7*01	TRBJ2-7	TRBD1*01	TRBD1	13	32	41	45	18	3	21
1	1.06E-07	TGTGCCAGCAGCTTAACGGGGAGAAAGACCGGGACAGGAGGTTCCGGAAACACCATATATTTT	CASSLTGRKTGTGGSGNTIYF	TRBV7-3*01	TRBV7-3	TRBJ1-3*01	TRBJ1-3	TRBD1*01	TRBD1	16	30	37	45	13	7	20
1	1.06E-07	TGTGCCAGCAGCTCACGTTCCGGGACAGGTGGAGGATATGGGAGCAATCAGCCCCAGCATTTT	CASSSRSGTGGGYGSNQPQHF	TRBV7-9*03, TRBV7-9*01, TRBV7-9*04, TRBV7-9*02	TRBV7-9	TRBJ1-5*01	TRBJ1-5	TRBD1*01	TRBD1	13	21	28	42	7	13	20
1	1.06E-07	TGTGCCAGCAGCTACACGAAAGAGCAGTTCTTCGGGCCAGGGAGCAATCAGCCCCAGCATTTT	CASSYTKEQFFGPGSNQPQHF	TRBV7-8*01, TRBV7-8*03	TRBV7-8	TRBJ1-5*01	TRBJ1-5	TRBD1*01	TRBD1	12	37	41	42	24	0	24
1	1.06E-07	TGTGCCAGCAGCCTACACTCTTCACCTAGCGGGGGGGCCCCGGCCCAAGAGACCCAGTACTTC	CASSLHSSPSGGAPAQETQYF	TRBV3-1*01	TRBV3-1	TRBJ2-5*01	TRBJ2-5	TRBD2*01	TRBD2	12	25	36	44	12	7	19
1	1.06E-07	TGTGCCAGCAGCCCTGAAAGTAGCCAACCGCGCCGTGGCTCTGGGGCCAACGTTCTGACTTTC	CASSPESSQPRRGSGANVLTF	TRBV12-4*01, TRBV12-3*01	TRBV12-4, TRBV12-3	TRBJ2-6*01	TRBJ2-6	TRBD1*01	TRBD1	10	11	15	38	0	22	22
1	1.06E-07	TGTGCCAGCAGCCCCCCCGAAACGATGGCCGGGGAGCTGTTTTTTGGAGAAGGCTACACCTTC	CASSPPETMAGELFFGEGYTF	TRBV4-2*01	TRBV4-2	TRBJ1-2*01	TRBJ1-2	TRBD2*01	TRBD2	12	13	18	51	0	32	32
1	1.06E-07	TGTGCCAGCAGCCCCAGCCGCCGACTAGCGGGAGGGCGTGAGGTTCGAGGGACCCAGTACTTC	CASSPSRRLAGGREVRGTQYF	TRBV12-4*01, TRBV12-3*01	TRBV12-4, TRBV12-3	TRBJ2-5*01	TRBJ2-5	TRBD2*02	TRBD2	10	22	35	50	11	14	25
1	1.06E-07	TGTGCCAGCAGCCCGACCCGGGACGAATCCTACGAGCAGTACTACAACTATGGCTACACCTTC	CASSPTRDESYEQYYNYGYTF	TRBV5-4*01, TRBV5-4*03, TRBV5-4*04	TRBV5-4	TRBJ1-2*01	TRBJ1-2	TRBD1*01, TRBD2*02, TRBD2*01	TRBD1, TRBD2	11	19	23	45	7	21	28
1	1.06E-07	TGTGCCAGCAGCCCATATGGGGGTTCCTACGAGCAGGGGATTAGCACAGATACGCAGTATTTT	CASSPYGGSYEQGISTDTQYF	TRBV6-3*01, TRBV6-2*01	TRBV6-3, TRBV6-2	TRBJ2-3*01	TRBJ2-3	TRBD1*01	TRBD1	10	33	38	42	22	3	25
1	1.06E-07	TGTGCCAGCAGCCCACCGCCAGGGAGAACTGAAGCTTTGGGGCGTCGCGAGACCCAGTACTTC	CASSPPPGRTEALGRRETQYF	TRBV7-2*04, TRBV7-2*01	TRBV7-2	TRBJ2-5*01	TRBJ2-5	TRBD1*01, TRBD2*02	TRBD1, TRBD2	11	38	42	48	26	5	31
1	1.06E-07	TGTGCCAGCAGCCCAGTGGGGGGTTGCCGGGAAAGGGACTCTGGGGCCAACGTCCTGACTTTC	CASSPVGGCRERDSGANVLTF	TRBV7-9*03, TRBV7-9*01, TRBV7-9*04, TRBV7-9*02	TRBV7-9	TRBJ2-6*01	TRBJ2-6	TRBD2*01	TRBD2	11	17	22	38	5	15	20
1	1.06E-07	TGTGCCAGCAGCCCAGAGGGGCAGGTTTAGGGAGACTAGCGTTCCTACAATGAGCAGTTCTTC	CASSPEGQV*GD*RSYNEQFF	TRBV7-6*01, TRBV7-6*02	TRBV7-6	TRBJ2-1*01	TRBJ2-1	TRBD2*02, TRBD2*01	TRBD2	11	33	40	42	21	1	22
1	1.06E-07	TGTGCCAGCAGCCCAACGCTTGGACTAGCTGCTAGCACAGATGCGATCGGGGAGCTGTTTTTT	CASSPTLGLAASTDAIGELFF	TRBV7-9*03, TRBV7-9*01, TRBV7-9*04, TRBV7-9*02	TRBV7-9	TRBJ2-2*01	TRBJ2-2	TRBD2*02, TRBD2*01	TRBD2	11	21	28	47	9	18	27
1	1.06E-07	TGTGCCAGCAGCCAGCCCATACCGGGACTGGCGGGGGGATCGAACACCGGGGAGCTGTTTTTT	CASSQPIPGLAGGSNTGELFF	TRBV4-2*01	TRBV4-2	TRBJ2-2*01	TRBJ2-2	TRBD2*01	TRBD2	13	30	37	40	16	2	18
1	1.06E-07	TGTGCCAGCAGCCAGGCTCAAGAGAGGGACACCGGGGAACTAGCTAACTATGGCTACACCTTC	CASSQAQERDTGELANYGYTF	TRBV4-2*01	TRBV4-2	TRBJ1-2*01	TRBJ1-2	TRBD1*01	TRBD1	13	25	30	43	11	12	23
1	1.06E-07	TGTGCCAGCAGCGTAGGACCTAATAGCAATCAGCCCCAGCATTTTGGTGAAAAACTGGTTTTT	CASSVGPNSNQPQHFGEKLVF	TRBV9*02, TRBV9*01	TRBV9	TRBJ1-4*01	TRBJ1-4	TRBD1*01	TRBD1	15	32	36	47	16	10	26
1	1.06E-07	TGTGCCAGCAGCGTAGAGAGTAGCGGGGGAGCAGGCACACCTGGGGCCAACGTCCTGACTTTC	CASSVESSGGAGTPGANVLTF	TRBV9*02, TRBV9*01	TRBV9	TRBJ2-6*01	TRBJ2-6	TRBD2*01	TRBD2	15	20	28	40	4	11	15
1	1.06E-07	TGTGCCAGCAGCGGAAAGGTGTGATCCGGCACTGAAGCTTTCTTTGCCTATGGCTACACCTTC	CASSGKV*SGTEAFFAYGYTF	TRBV7-6*01, TRBV7-6*02	TRBV7-6	TRBJ1-2*01	TRBJ1-2	TRBD1*01, TRBD2*02, TRBD2*01	TRBD1, TRBD2	11	27	29	47	15	17	32
1	1.06E-07	TGTGCCAGCAGCGAAACAGGGTCAGATGAAAAACTGTTTTTTGGCAGTGGAACCCAGCATTTT	CASSETGSDEKLFFGSGTQHF	TRBV9*02, TRBV9*01	TRBV9	TRBJ1-5*01	TRBJ1-5	TRBD1*01	TRBD1	12	15	20	52	2	31	33
1	1.06E-07	TGTGCCAGCAGGTCGACAGGGTGGACTGAAAAACTGTTTTTTGGCAGTGGAACCCAGTACTTC	CASRSTGWTEKLFFGSGTQYF	TRBV28*01	TRBV28	TRBJ2-5*01	TRBJ2-5	TRBD1*01	TRBD1	10	14	20	51	3	30	33
1	1.06E-07	TGTGCCAGCAGGGGACAAACGTCGCCTTGGCCGGGACTAGCGGGAGGGTTTGAGCAGTTCTTC	CASRGQTSPWPGLAGGFEQFF	TRBV25-1*01	TRBV25-1	TRBJ2-1*01	TRBJ2-1	TRBD2*02	TRBD2	10	32	47	50	21	2	23
1	1.06E-07	TGTGCCAGCAGATTGACAGCTAATAATGAAAAACTGTTTTTTGGCAGTGGAACCCAGTACTTC	CASRLTANNEKLFFGSGTQYF	TRBV5-6*01	TRBV5-6	TRBJ2-5*01	TRBJ2-5	TRBD1*01, TRBD2*02, TRBD2*01	TRBD1, TRBD2	14	15	18	51	0	32	32
1	1.06E-07	TGTGCCAGCAGATCCGCCGGGACACGAAGATTCTCCGGGGGGGTAACCTACGGGCAGTACTTC	CASRSAGTRRFSGGVTYGQYF	TRBV28*01	TRBV28	TRBJ2-7*01	TRBJ2-7	TRBD2*01	TRBD2	10	35	42	46	24	3	27
1	1.06E-07	TGCGCCAGCCGATCCAAGACAGGGACTAGCGGGAGTCCCACTGTCACAGATACGCAGTATTTT	CASRSKTGTSGSPTVTDTQYF	TRBV10-1*02, TRBV10-1*01	TRBV10-1	TRBJ2-3*01	TRBJ2-3	TRBD2*02	TRBD2	8	21	34	44	12	9	21
1	1.06E-07	TGCGCCAGCAGTGTCCCTTTTAGAGTGGCTATATTCTTATGTGCTAACTATGGCTACACCTTC	CASSVPFRVAIFLCANYGYTF	TRBV10-1*02, TRBV10-1*01	TRBV10-1	TRBJ1-2*01	TRBJ1-2	TRBD1*01, TRBD2*02, TRBD2*01	TRBD1, TRBD2	12	14	17	43	1	25	26
1	1.06E-07	TGCGCCAGCAGTGAGTCCCCGACACGGACCAGCGGGAGGGCCGATGGCAATGAGCAGTTCTTC	CASSESPTRTSGRADGNEQFF	TRBV10-1*01	TRBV10-1	TRBJ2-1*01	TRBJ2-1	TRBD2*02	TRBD2	16	30	39	47	13	7	20
1	1.06E-07	TGCGCCAGCAGTGAGCCACACTGGGACTAGCGGGAATAAAAATGTGTTTACGAGCAGTACTTC	CASSEPHWD*RE*KCVYEQYF	TRBV10-2*01	TRBV10-2	TRBJ2-7*01	TRBJ2-7	TRBD2*02	TRBD2	14	22	34	48	7	13	20
1	1.06E-07	TGCGCCAGCAGCTTCTACATCTGCAGTGCTACGCAAGACAGGCTTAATACTGAAGCTTTCTTT	CASSFYICSATQDRLNTEAFF	TRBV5-1*01	TRBV5-1	TRBJ1-1*01	TRBJ1-1	TRBD1*01	TRBD1	13	36	41	48	22	6	28
1	1.06E-07	TGCGCCAGCAGCTTCTACATCTGCAGTGCTAGATCTGGGACTAGCAGAGAGACCCAGTACTTC	CASSFYICSARSGTSRETQYF	TRBV5-1*01	TRBV5-1	TRBJ2-5*01	TRBJ2-5	TRBD2*02, TRBD2*01	TRBD2	13	36	44	47	22	2	24
1	1.06E-07	TGCGCCAGCAGCTTCTACATCTGCAGTGCTAGAGTAAGGACAGGAGACTATGGCTACACCTTC	CASSFYICSARVRTGDYGYTF	TRBV5-1*01	TRBV5-1	TRBJ1-2*01	TRBJ1-2	TRBD1*01	TRBD1	13	37	43	46	23	2	25
1	1.06E-07	TGCGCCAGCAGCTTAACTTGGCCCCCCGTTCGGGAGAAGAGTTGAACCGGGGAGCTGTTTTTT	CASSLTWPPVREKS*TGELFF	TRBV4-1*02, TRBV4-1*01	TRBV4-1	TRBJ2-2*01	TRBJ2-2	TRBD2*01	TRBD2	11	21	27	45	9	17	26
1	1.06E-07	TGCGCCAGCAGCCCTGCCAGCAGCCCCCGTAGCGGGGGGTTCTCCTACAATGAGCAGTTCTTC	CASSPASSPRSGGFSYNEQFF	TRBV5-1*01	TRBV5-1	TRBJ2-1*01	TRBJ2-1	TRBD2*01	TRBD2	11	29	38	41	17	2	19
1	1.06E-07	TGCGCCAGCAGCCCCAATGTGGGTTCCTAAGGGGGACGGGGCAGCAATCAGCCCCAGCATTTT	CASSPNVGS*GGRGSNQPQHF	TRBV5-1*01	TRBV5-1	TRBJ1-5*01	TRBJ1-5	TRBD1*01	TRBD1	11	29	34	42	17	7	24
1	1.06E-07	TGCGCCAGCAGCCCGATTTCCAGCGGCCAAGAGAACAGCAAGAACTTCTATGGCTACACCTTC	CASSPISSGQENSKNFYGYTF	TRBV4-1*02, TRBV4-1*01	TRBV4-1	TRBJ1-2*01	TRBJ1-2	TRBD2*02, TRBD2*01	TRBD2	12	21	25	47	8	21	29
1	1.06E-07	TGCGCCAGCAGCCAGCCCATACCGGGACTAGCGAGGGGATCGAACACCGGGGAACTGTTTTTT	CASSQPIPGLARGSNTGELFF	TRBV4-3*03, TRBV4-3*01, TRBV4-3*04	TRBV4-3	TRBJ2-2*01	TRBJ2-2	TRBD2*02, TRBD2*01	TRBD2	13	23	32	40	9	7	16
1	1.06E-07	TGCGCCAGCAGCCAATCACGGAATCAGAGAGGCCGCGGGTATGTCCATCAGCCCCAGCATTTT	CASSQSRNQRGRGYVHQPQHF	TRBV4-1*02, TRBV4-1*01	TRBV4-1	TRBJ1-5*01	TRBJ1-5	TRBD1*01, TRBD2*02, TRBD2*01	TRBD1, TRBD2	14	41	45	46	26	0	26
1	1.06E-07	TGCGCCAGCAGCCAAGATCTATTTCTGATGCAGGGCCGAGTTTGGGGTTATGGCTACACCTTC	CASSQDLFLMQGRVWGYGYTF	TRBV4-1*02, TRBV4-1*01	TRBV4-1	TRBJ1-2*01	TRBJ1-2	TRBD1*01	TRBD1	16	30	34	48	13	13	26
1	1.06E-07	TGCGCCAGCAGCCAAGACAGGGCTGGGGCCAACGTCCTGACTTTCGGGGCCGGCTACACCTTC	CASSQDRAGANVLTFGAGYTF	TRBV4-1*02, TRBV4-1*01	TRBV4-1	TRBJ1-2*01	TRBJ1-2	TRBD1*01, TRBD2*01	TRBD1, TRBD2	16	45	49	51	28	1	29
1	1.06E-07	TGCGCCAGCAGGTGGAACAATCCCCAAAGCAGCTTGGACACTTTGGGCTACGAGCAGTACTTC	CASRWNNPQSSLDTLGYEQYF	TRBV10-2*01	TRBV10-2	TRBJ2-7*01	TRBJ2-7	TRBD1*01	TRBD1	10	35	39	47	24	7	31
1	1.06E-07	TGCGCCAGCAGGTGGAACAATCCCCAAAGCAGCACCGGGGGCAGGCTCGGCGAGCAGTACTTC	CASRWNNPQSSTGGRLGEQYF	TRBV10-2*01	TRBV10-2	TRBJ2-7*01	TRBJ2-7	TRBD1*01, TRBD2*01	TRBD1, TRBD2	10	36	41	50	25	8	33
1	1.06E-07	TGCGCCAGCAGGCGGGACCACAACACCGGGGGAGGGAGGAACCGCAATCAGCCCCAGCATTTT	CASRRDHNTGGGRNRNQPQHF	TRBV5-1*01, TRBV5-1*02	TRBV5-1	TRBJ1-5*01	TRBJ1-5	TRBD2*02	TRBD2	10	29	35	43	18	7	25
1	1.06E-07	TGCGCCAGCAGATCTGGACTAAGCGGGATGTTGTCATCTTCTGGAGCCAACGTCCCGACTTTC	CASRSGLSGMLSSSGANVPTF	TRBV5-1*01	TRBV5-1	TRBJ2-6*01	TRBJ2-6	TRBD2*02	TRBD2	10	21	27	45	10	17	27
1	1.06E-07	TGCAGTGCTAGCGGACTAGCGGGAGATGGGGGGGCTCTGAGGCGCAATCAGCCCCAGCATTTT	CSASGLAGDGGALRRNQPQHF	TRBV20-1*01, TRBV20-1*04, TRBV20-1*05, TRBV20-1*07	TRBV20-1	TRBJ1-5*01	TRBJ1-5	TRBD2*02	TRBD2	10	12	24	43	1	18	19
1	1.06E-07	TGCAGTGCTAGGAAGACTAGCGGGAGGTGTTGGACGGGCAAATTCACAGATACGCAGTATTTT	CSARKTSGRCWTGKFTDTQYF	TRBV20-1*06, TRBV20-1*03, TRBV20-1*01, TRBV20-1*04, TRBV20-1*05, TRBV20-1*02, TRBV20-1*07	TRBV20-1	TRBJ2-3*01	TRBJ2-3	TRBD2*02	TRBD2	10	14	26	44	3	17	20
1	1.06E-07	TGCAGTGCTAGATACGGGACTAGCGGGGCCGTACCATACTCTGGGGCCAACGTCCTGACTTTC	CSARYGTSGAVPYSGANVLTF	TRBV20-1*01, TRBV20-1*05, TRBV20-1*07	TRBV20-1	TRBJ2-6*01	TRBJ2-6	TRBD2*01	TRBD2	11	15	27	38	3	10	13
1	1.06E-07	TGCAGTGCTAGAGTTCTAGCGGGAGTCCCCGGGCTGTGCTCTGGGGCCAACGTCCTGACTTTC	CSARVLAGVPGLCSGANVLTF	TRBV20-1*01, TRBV20-1*04, TRBV20-1*05, TRBV20-1*07	TRBV20-1	TRBJ2-6*01	TRBJ2-6	TRBD2*02	TRBD2	12	15	24	38	2	13	15
1	1.06E-07	TGCAGTGCTAGAGTAACACTGGGACAGGCGAACACCGGGGAGTTAAGCTACGAGCAGTACTTC	CSARVTLGQANTGELSYEQYF	TRBV20-1*01, TRBV20-1*04, TRBV20-1*05, TRBV20-1*07	TRBV20-1	TRBJ2-7*01	TRBJ2-7	TRBD1*01	TRBD1	12	20	27	47	7	19	26
1	1.06E-07	TGCAGTGCTAGAGATCCTGGGAATAGCGGGAGGGAGGGGGACACCTACAATGAGCAGTTCTTC	CSARDPGNSGREGDTYNEQFF	TRBV20-1*01, TRBV20-1*05, TRBV20-1*07	TRBV20-1	TRBJ2-1*01	TRBJ2-1	TRBD2*02	TRBD2	13	23	33	43	9	9	18
1	1.06E-07	TGCAGTGCTAGAGATGTGCTAGCGGGGCACTCCTACGTAGGGGAAGGTGAAAAACTGTTTTTT	CSARDVLAGHSYVGEGEKLFF	TRBV20-1*01, TRBV20-1*05, TRBV20-1*07	TRBV20-1	TRBJ1-4*01	TRBJ1-4	TRBD2*01	TRBD2	13	18	26	47	4	20	24
1	1.06E-07	TGCAGTGCTAGAGAGCAGCTTGGTTGGGTTGAGGGCGCGATAGGCAATCAGCCCCAGCATTTT	CSAREQLGWVEGAIGNQPQHF	TRBV20-1*01, TRBV20-1*05, TRBV20-1*07	TRBV20-1	TRBJ1-5*01	TRBJ1-5	TRBD2*02	TRBD2	13	30	34	43	16	8	24
1	1.06E-07	TGCAGTGCTAGAACCCTTAGGGACTAGCCAGAGGGAGAAGGTTATAACTATGGCTACACCTTC	CSARTLRD*PEGEGYNYGYTF	TRBV20-1*01, TRBV20-1*04, TRBV20-1*05, TRBV20-1*07	TRBV20-1	TRBJ1-2*01	TRBJ1-2	TRBD2*02, TRBD2*01	TRBD2	11	19	27	44	7	16	23
1	1.06E-07	TGCAGTGCTAAAGGGGGTAGCGGGTTCTATGGCTACACCTTCGGTTCGGGGACCCAGTACTTC	CSAKGGSGFYGYTFGSGTQYF	TRBV20-1*01, TRBV20-1*04, TRBV20-1*05, TRBV20-1*07	TRBV20-1	TRBJ2-5*01	TRBJ2-5	TRBD2*02, TRBD2*01	TRBD2	9	17	23	50	7	26	33
1	1.06E-07	TGCAGCGTTGGTAAAGGGACAGTGAACACTGAAGCTTTCTTTGGACAAGAGACCCAGTACTTC	CSVGKGTVNTEAFFGQETQYF	TRBV29-1*01	TRBV29-1	TRBJ2-5*01	TRBJ2-5	TRBD1*01	TRBD1	9	15	21	45	5	23	28
1	1.06E-07	TGCAGCGTTAAGACTAGCGGGAGCCATGAGCAGTCCTTCGGGCCAGGGACTGAAGCTTTCTTT	CSVKTSGSHEQSFGPGTEAFF	TRBV29-1*01	TRBV29-1	TRBJ1-1*01	TRBJ1-1	TRBD2*02	TRBD2	8	11	22	48	2	25	27
1	1.06E-07	TGCAGCGTCGGGACAGGAATATACGAGCAGTACTTCGGGCCGGGCACCGGGGAGCTGTTTTTT	CSVGTGIYEQYFGPGTGELFF	TRBV29-1*01	TRBV29-1	TRBJ2-2*01	TRBJ2-2	TRBD1*01	TRBD1	7	9	16	44	1	27	28
1	1.06E-07	TGCAGGGCGGACGGCTTCTACAATGAGCAGTTCTTCGGGCCAGGGTCGAGGCCCCAGCATTTT	CRADGFYNEQFFGPGSRPQHF	TRBV20-1*06, TRBV20-1*03, TRBV20-1*01, TRBV20-1*04, TRBV20-1*05, TRBV20-1*02, TRBV20-1*07	TRBV20-1	TRBJ1-5*01	TRBJ1-5	TRBD1*01	TRBD1	4	40	44	50	35	5	40
1	1.06E-07	TGTGCTAGCAGCTTAGACAGGATCGGGCATGTCTACACCTTCGGTTCGGGGAGCTGTTTTTT	CASSLDRIGH~LHLRFGELFF	TRBV7-7*01	TRBV7-7	TRBJ2-2*01	TRBJ2-2	TRBD1*01	TRBD1	15	16	20	46	0	25	25
1	1.06E-07	TGTGCCCCCAGCAAGCCAGCGGGCCTACCACATCCCGGTACTCTGGAAACACCATATATTTT	CAPSKPAGLP~SRYSGNTIYF	TRBV10-3*01, TRBV10-3*02	TRBV10-3	TRBJ1-3*01	TRBJ1-3	TRBD2*02, TRBD2*01	TRBD2	5	17	22	40	11	17	28
1	1.06E-07	TGTGCCATCCAAACCAAGTCGAGGCGACTGATGGACAGACGGGATTCTATGGCTACACCTTC	CAIQTKSRRL~GQTGFYGYTF	TRBV28*01	TRBV28	TRBJ1-2*01	TRBJ1-2	TRBD1*01	TRBD1	6	32	37	46	25	8	33
1	1.06E-07	TGTGCCATCACAAGGGACCAAATGAACACTGAAGCTTTCTTTGGACAAGGCACCAGCATTTT	CAITRDQMNT~SFLWTRHQHF	TRBV10-3*01, TRBV10-3*02	TRBV10-3	TRBJ1-5*01	TRBJ1-5	TRBD1*01, TRBD2*02, TRBD2*01	TRBD1, TRBD2	9	42	46	52	32	5	37
1	1.06E-07	TGTGCCATCAGTGGAGCCGGGACAGGGTACGAGCAGTACTTCGGGCCAACGTCCTGACTTTC	CAISGAGTGY~AVLRANVLTF	TRBV10-3*01, TRBV10-3*02	TRBV10-3	TRBJ2-6*01	TRBJ2-6	TRBD1*01	TRBD1	12	18	26	42	5	15	20
1	1.06E-07	TGTGCCATCAGTGATGGGCTTTCAAGGGCACTGAAGCTTTCTTTGGAAACACCATATATTTT	CAISDGLSRA~EAFFGNTIYF	TRBV10-3*01, TRBV10-3*02	TRBV10-3	TRBJ1-3*01	TRBJ1-3	TRBD1*01, TRBD2*02	TRBD1, TRBD2	13	24	27	43	10	15	25
1	1.06E-07	TGTGCCATCAGTGATACAGGGGGAACAGAGGAAGCTTTCTTTGGACAAGGCACCAGCATTTT	CAISDTGGTE~SFLWTRHQHF	TRBV10-3*01, TRBV10-3*02	TRBV10-3	TRBJ1-5*01	TRBJ1-5	TRBD1*01	TRBD1	13	15	22	52	1	29	30
1	1.06E-07	TGTGCCATCAGTGAGTCGAGGGGAGGGGGCTACTTGGCTCTGGGGCCAGCGTCCTGACTTTC	CAISESRGGG~LGSGASVLTF	TRBV10-3*01, TRBV10-3*02	TRBV10-3	TRBJ2-6*01	TRBJ2-6	TRBD1*01, TRBD2*02	TRBD1, TRBD2	16	23	29	37	6	7	13
1	1.06E-07	TGTGCCATCAGTGAGTCGAAGGTTACCACCCCCTTCGTCGGGAGAACACTGAAGCTTTCTTT	CAISESKVTT~LRRENTEAFF	TRBV10-3*01, TRBV10-3*02	TRBV10-3	TRBJ1-1*01	TRBJ1-1	TRBD1*01	TRBD1	16	28	33	43	11	9	20
1	1.06E-07	TGTGCCATCAGTGAGCGGACAGGGGCGATGTAGACCCTATATAGGGTTCACCCCTCCACTTT	CAISERTGAM~DPI*GSPLHF	TRBV10-3*01, TRBV10-3*02	TRBV10-3	TRBJ1-6*02	TRBJ1-6	TRBD1*01	TRBD1	14	16	24	46	1	21	22
1	1.06E-07	TGTGCCACCACTTTAGTCCAAACCGGGACAGGGGGTCTGAATGCTCCTACGAGCAGTACTTC	CATTLVQTGT~GSECSYEQYF	TRBV24-1*01	TRBV24-1	TRBJ2-7*01	TRBJ2-7	TRBD1*01	TRBD1	9	24	34	43	14	8	22
1	1.06E-07	TGTGCCACCAGTGACCCGGAGAGGGGCTCCTACGAGCAGTTAGCAATCAGCCCCAGCATTTT	CATSDPERGS~RAVSNQPQHF	TRBV24-1*01	TRBV24-1	TRBJ1-5*01	TRBJ1-5	TRBD1*01, TRBD2*02	TRBD1, TRBD2	13	21	25	40	7	14	21
1	1.06E-07	TGTGCCAGTATAGGTCAGGGGATGAACACTGAAGCTTTCTTTGGACAAGGCACCAGCATTTT	CASIGQGMNT~SFLWTRHQHF	TRBV19*01, TRBV19*03, TRBV19*02	TRBV19	TRBJ1-5*01	TRBJ1-5	TRBD1*01	TRBD1	9	15	20	52	5	31	36
1	1.06E-07	TGTGCCAGTACCCCGAGGGACACCGGGGGAGCAGTACTTCGGGGTCTCAGCCCCAGCATTTT	CASTPRDTGG~STSGSQPQHF	TRBV19*01, TRBV19*03, TRBV19*02	TRBV19	TRBJ1-5*01	TRBJ1-5	TRBD1*01, TRBD2*01	TRBD1, TRBD2	9	16	21	46	6	24	30
1	1.06E-07	TGTGCCAGTAGTTTCTCGGGGCCCCGCCAGGGCTACACCTTCGGTTCGGGGAGCTGTTTTTT	CASSFSGPRQ~LHLRFGELFF	TRBV19*01, TRBV19*02	TRBV19	TRBJ2-2*01	TRBJ2-2	TRBD2*01	TRBD2	11	21	26	46	9	19	28
1	1.06E-07	TGTGCCAGTAGTCCTCCCGCAGACTACTATGGCTACACCTTCGGTTCGGGGAGCTGTTTTTT	CASSPPADYY~LHLRFGELFF	TRBV19*01, TRBV19*03, TRBV19*02	TRBV19	TRBJ2-2*01	TRBJ2-2	TRBD2*02	TRBD2	11	12	19	46	0	26	26
1	1.06E-07	TGTGCCAGTAGTCCCGGACTAGCGGGTTGGCCGCCCACTTCCTTAACTACGAGCAGCACTTC	CASSPGLAGW~AHFLNYEQHF	TRBV19*01, TRBV19*03, TRBV19*02	TRBV19	TRBJ2-7*01	TRBJ2-7	TRBD2*02, TRBD2*01	TRBD2	11	15	25	46	3	20	23
1	1.06E-07	TGTGCCAGTAGTGAAACCACTAGCGGGACCAACTATCCGCCCTCAATCAGCCCCAGCATTTT	CASSETTSGT~LSALNQPQHF	TRBV19*01, TRBV19*03, TRBV19*02	TRBV19	TRBJ1-5*01	TRBJ1-5	TRBD2*02	TRBD2	11	18	27	43	6	15	21
1	1.06E-07	TGTGCCAGTAGTATACGGGGGGGGCGGGGGAGTCTGATCTAATGAACACTGAAGCTTTCTTT	CASSIRGGRG~SDLMNTEAFF	TRBV19*01, TRBV19*02	TRBV19	TRBJ1-1*01	TRBJ1-1	TRBD2*01	TRBD2	14	15	22	42	0	19	19
1	1.06E-07	TGTGCCAGTAACTCCGGGACAGGGGCGACTGAAGCTTTCTTTGGACAAGGCACCAGCATTTT	CASNSGTGAT~SFLWTRHQHF	TRBV19*01, TRBV19*03, TRBV19*02	TRBV19	TRBJ1-5*01	TRBJ1-5	TRBD1*01	TRBD1	9	15	24	52	5	27	32
1	1.06E-07	TGTGCCAGCGTAAGGACGCCAAAATCCTCTAGTATAGGACACCTTTCCCAGCCCAGCATTTT	CASVRTPKSS~YRTPFPAQHF	TRBV7-3*05, TRBV7-3*01	TRBV7-3	TRBJ1-5*01	TRBJ1-5	TRBD1*01, TRBD2*02, TRBD2*01	TRBD1, TRBD2	8	36	40	51	27	10	37
1	1.06E-07	TGTGCCAGCGCCGCTACTAGCGGGGGAGGCACAGATACGGGGGGGCATACGGCTACACCTTC	CASAATSGGG~RYGGAYGYTF	TRBV6-1*01	TRBV6-1	TRBJ1-2*01	TRBJ1-2	TRBD2*01	TRBD2	8	15	25	50	6	24	30
1	1.06E-07	TGTGCCAGCGGGGTAAGACAAGGGGTTACTGAAGCTTTCTTTGGACAAGGCACCAGACTTTC	CASGVRQGVT~SFLWTRHQTF	TRBV2*01, TRBV2*03	TRBV2	TRBJ2-6*01	TRBJ2-6	TRBD1*01	TRBD1	8	42	46	55	33	8	41
1	1.06E-07	TGTGCCAGCGGACGGGGGTTCGGGGAGGGGTGACTAGCGGGGAGAATTACGAGCAGTACTTC	CASGRGFGEG~TSGENYEQYF	TRBV25-1*01	TRBV25-1	TRBJ2-7*01	TRBJ2-7	TRBD2*01	TRBD2	8	31	41	47	22	5	27
1	1.06E-07	TGTGCCAGCACCTTTAGCCGGACTAGCGGGGGGGCAGAGTGTGATCCTACGAGCAGTACTTC	CASTFSRTSG~GRV*SYEQYF	TRBV5-5*01, TRBV5-5*02, TRBV5-5*03	TRBV5-5	TRBJ2-7*01	TRBJ2-7	TRBD2*01	TRBD2	13	19	33	44	5	10	15
1	1.06E-07	TGTGCCAGCACCTTCCTGAGGCTAGCGGGGACAGGGTGAAATATAATTCACCCCTCCACTTT	CASTFLRLAG~RVKYNSPLHF	TRBV7-3*05, TRBV7-3*01	TRBV7-3	TRBJ1-6*02	TRBJ1-6	TRBD1*01, TRBD2*01	TRBD1, TRBD2	13	27	35	41	13	5	18
1	1.06E-07	TGTGCCAGCACCTTGGACAGGGGGAACAACGCCCACTGGGGACCTACAATGAGCAGTTCTTC	CASTLDRGNN~PLGTYNEQFF	TRBV6-5*01	TRBV6-5	TRBJ2-1*01	TRBJ2-1	TRBD1*01	TRBD1	9	14	23	42	4	18	22
1	1.06E-07	TGTGCCAGCACCCTACGGGGGCAGGGGGCGAACACCGGGGAGCTGTAGATACGCAGTATTTT	CASTLRGQGA~HRGAVDTQYF	TRBV6-3*01, TRBV6-2*01	TRBV6-3, TRBV6-2	TRBJ2-3*01	TRBJ2-3	TRBD1*01	TRBD1	9	21	28	46	11	17	28
1	1.06E-07	TGTGCCAGCACCCCCCGACGGGGGGCCCTAATGAACAGGGGAGCAATCAGCCCCAGCATTTT	CASTPRRGAL~EQGSNQPQHF	TRBV9*02, TRBV9*01, TRBV9*03	TRBV9	TRBJ1-5*01	TRBJ1-5	TRBD1*01, TRBD2*01	TRBD1, TRBD2	9	34	40	41	24	0	24
1	1.06E-07	TGTGCCAGCACCGAAATAAAGACCGGGGAGCTGCTAAGGACTTACAAGAGACCCAGTACTTC	CASTEIKTGE~AKDLQETQYF	TRBV2*01, TRBV2*02, TRBV2*03	TRBV2	TRBJ2-5*01	TRBJ2-5	TRBD2*02, TRBD2*01	TRBD2	9	37	41	44	27	2	29
1	1.06E-07	TGTGCCAGCACCACCGGGTTAGGGACAGGGAGAAGACGTCAGCTCTTTGCGAGCAGTACTTC	CASTTGLGTG~KTSALCEQYF	TRBV12-4*01, TRBV12-3*01	TRBV12-4, TRBV12-3	TRBJ2-5*01	TRBJ2-5	TRBD1*01	TRBD1	9	21	29	53	11	23	34
1	1.06E-07	TGTGCCAGCACCAGCACGGGATCATAAGGGGAGAAAAAGAAATGAACACTGAAGCTTTCTTT	CASTSTGS*G~EKEMNTEAFF	TRBV14*01, TRBV14*02	TRBV14	TRBJ1-1*01	TRBJ1-1	TRBD1*01, TRBD2*02	TRBD1, TRBD2	9	26	30	42	16	11	27
1	1.06E-07	TGTGCCAGCAGTTTCACTAGCGGGGGGCGATAGGGTCGGCGAGCACAGATACGCAGTATTTT	CASSFTSGGR~GSASTDTQYF	TRBV12-4*01, TRBV12-3*01	TRBV12-4, TRBV12-3	TRBJ2-3*01	TRBJ2-3	TRBD2*01	TRBD2	13	15	26	41	1	14	15
1	1.06E-07	TGTGCCAGCAGTTTGTCCGGGACAGGACTAGCGGGAGGGTTAGCTCCTACGAGCAGTACTTC	CASSLSGTGL~GRVSSYEQYF	TRBV12-4*01, TRBV12-3*01	TRBV12-4, TRBV12-3	TRBJ2-7*01	TRBJ2-7	TRBD2*02	TRBD2	13	24	38	43	10	4	14
1	1.06E-07	TGTGCCAGCAGTTTAGCCGGAGTCTTTGGACTAGCGGGCTGTCTGGAGAGACCCAGTACTTC	CASSLAGVFG~SGLSGETQYF	TRBV12-4*01, TRBV12-3*01	TRBV12-4, TRBV12-3	TRBJ2-5*01	TRBJ2-5	TRBD2*02, TRBD2*01	TRBD2	16	27	37	46	10	8	18
1	1.06E-07	TGTGCCAGCAGTTACTCGATTTCGGGCGCCGGGGGGGTTTCGTTTATTCACCCCTCCACTTT	CASSYSISGA~GGFVYSPLHF	TRBV6-5*01	TRBV6-5	TRBJ1-6*02	TRBJ1-6	TRBD2*01	TRBD2	16	29	36	45	12	8	20
1	1.06E-07	TGTGCCAGCAGTTACTCAGGGCAGAGGTACGAGCAGTACTTCGGGCCGGGCACCAGCATTTT	CASSYSGQRY~AVLRAGHQHF	TRBV6-3*01, TRBV6-2*01	TRBV6-3, TRBV6-2	TRBJ1-5*01	TRBJ1-5	TRBD1*01, TRBD2*02, TRBD2*01	TRBD1, TRBD2	16	47	50	52	30	1	31
1	1.06E-07	TGTGCCAGCAGTTACCACCCAGGACTAGCGGGGACAGGGCATTCACAGATACGCAGTATTTT	CASSYHPGLA~DRAFTDTQYF	TRBV6-3*01, TRBV6-2*01	TRBV6-3, TRBV6-2	TRBJ2-3*01	TRBJ2-3	TRBD2*01	TRBD2	14	21	32	43	6	10	16
1	1.06E-07	TGTGCCAGCAGTCCTGGACAGGGTTTGCCCCTAAGGTAAAATCGACAACTGAAGCTTTCTTT	CASSPGQGLP~KVKSTTEAFF	TRBV6-6*04	TRBV6-6	TRBJ1-1*01	TRBJ1-1	TRBD1*01	TRBD1	12	15	22	47	2	24	26
1	1.06E-07	TGTGCCAGCAGTCCCATAGGCTTAAACGATGAGCAGTTCTTCGGGCCAACGTCCTGACTTTC	CASSPIGLND~AVLRANVLTF	TRBV7-3*05, TRBV7-3*01	TRBV7-3	TRBJ2-6*01	TRBJ2-6	TRBD1*01, TRBD2*02, TRBD2*01	TRBD1, TRBD2	10	11	14	42	0	27	27
1	1.06E-07	TGTGCCAGCAGTGTTACAGGGCAGAACACTGAAGCTTTCTTTGGACAAGGCACCAGCATTTT	CASSVTGQNT~SFLWTRHQHF	TRBV2*01, TRBV2*02, TRBV2*03	TRBV2	TRBJ1-5*01	TRBJ1-5	TRBD1*01	TRBD1	12	15	20	52	2	31	33
1	1.06E-07	TGTGCCAGCAGTGCCATGGGGACAGGCGGACTAGCGGGGATAACACCGGGGAGCTGTTTTTT	CASSAMGTGG~SGDNTGELFF	TRBV6-1*01	TRBV6-1	TRBJ2-2*01	TRBJ2-2	TRBD2*01	TRBD2	12	27	38	41	14	2	16
1	1.06E-07	TGTGCCAGCAGTGGAACAGGGGGGCCGGGACTCCCAAGCGTGGGGCCAACGTCCTGACTTTC	CASSGTGGPG~PKRGANVLTF	TRBV2*01, TRBV2*03	TRBV2	TRBJ2-6*01	TRBJ2-6	TRBD1*01	TRBD1	12	15	22	40	2	17	19
1	1.06E-07	TGTGCCAGCAGTGATCTAGGGCGTTCGCACCCACTAGTACAGCTAACTATGGCTACACCTTC	CASSDLGRSH~TSTANYGYTF	TRBV2*01, TRBV2*02, TRBV2*03	TRBV2	TRBJ1-2*01	TRBJ1-2	TRBD2*02, TRBD2*01	TRBD2	13	32	36	42	18	5	23
1	1.06E-07	TGTGCCAGCAGTGACCTGAGGGGGACAGGGGGAAGACGTCAGCTCTTTACGAGCGGCACTTC	CASSDLRGTG~KTSALYERHF	TRBV6-4*02, TRBV6-4*01	TRBV6-4	TRBJ2-7*01	TRBJ2-7	TRBD1*01	TRBD1	14	21	31	57	6	25	31
1	1.06E-07	TGTGCCAGCAGTGAGCCACACTGGGACTAGCGGGGGACCTCCCGACGTACGAGCAGCACTTC	CASSEPHWD*~GDLPTYEQHF	TRBV6-4*02, TRBV6-4*01	TRBV6-4	TRBJ2-7*01	TRBJ2-7	TRBD2*01	TRBD2	13	22	35	47	8	11	19
1	1.06E-07	TGTGCCAGCAGTGAGCGGGAGGGCCCCTCCAGGGGGGCCCTAGCACAGATACGCAGTATTTT	CASSEREGPS~GGPSTDTQYF	TRBV6-4*02, TRBV6-4*01	TRBV6-4	TRBJ2-3*01	TRBJ2-3	TRBD2*02	TRBD2	13	14	22	41	0	18	18
1	1.06E-07	TGTGCCAGCAGTGAATACTTTACGGGCGGGAGAGGTCACCGGGGAGCAATGAGCAGTTCTTC	CASSEYFTGG~RSPGSNEQFF	TRBV25-1*01	TRBV25-1	TRBJ2-1*01	TRBJ2-1	TRBD2*02	TRBD2	16	25	31	46	8	14	22
1	1.06E-07	TGTGCCAGCAGTAAGAGCGGTGGGGGGTACGAGCAGTACTTCGGGCCGGGCACCAGCATTTT	CASSKSGGGY~AVLRAGHQHF	TRBV6-3*01, TRBV6-2*01	TRBV6-3, TRBV6-2	TRBJ1-5*01	TRBJ1-5	TRBD2*01	TRBD2	11	21	26	52	9	25	34
1	1.06E-07	TGTGCCAGCAGCTTTAAAAAGGGACTAGCGGGGGGGCTCCTAACCCGTATGGCTACACCTTC	CASSFKKGLA~GAPNPYGYTF	TRBV7-3*01	TRBV7-3	TRBJ1-2*01	TRBJ1-2	TRBD2*01	TRBD2	13	20	35	47	6	11	17
1	1.06E-07	TGTGCCAGCAGCTTGCGATTCTCTGGGGGAGTAGCGGGCCCCACGGAGGGGAGCTGTTTTTT	CASSLRFSGG~SGPHGGELFF	TRBV5-6*01	TRBV5-6	TRBJ2-2*01	TRBJ2-2	TRBD2*02, TRBD2*01	TRBD2	14	31	37	47	16	9	25
1	1.06E-07	TGTGCCAGCAGCTTGGGCCCCAAGGGGGAGGGGGGCTCTCTGGGGCCAACGTCCTGACTTTC	CASSLGPKGE~GLSGANVLTF	TRBV5-4*01	TRBV5-4	TRBJ2-6*01	TRBJ2-6	TRBD2*02	TRBD2	15	25	31	37	9	5	14
1	1.06E-07	TGTGCCAGCAGCTTATCGGTGACCGTCGTGCACGAGATGGGGCTAACTATGGCTACACCTTC	CASSLSVTVV~RDGANYGYTF	TRBV7-2*04, TRBV7-2*01	TRBV7-2	TRBJ1-2*01	TRBJ1-2	TRBD1*01, TRBD2*01	TRBD1, TRBD2	14	38	41	42	23	0	23
1	1.06E-07	TGTGCCAGCAGCTTATGAGGGGATCCCCCATGAGACTAGCGAGAGATTACGAGCAGTACTTC	CASSL*GDPP~RLARDYEQYF	TRBV7-2*04, TRBV7-2*01	TRBV7-2	TRBJ2-7*01	TRBJ2-7	TRBD2*02, TRBD2*01	TRBD2	14	33	40	47	18	6	24
1	1.06E-07	TGTGCCAGCAGCTTAGTTCTAGGAAACACTGAAGCTTTCTTTGGACAAGGCACCAGCATTTT	CASSLVLGNT~SFLWTRHQHF	TRBV7-6*01	TRBV7-6	TRBJ1-5*01	TRBJ1-5	TRBD1*01	TRBD1	15	42	46	52	26	5	31
1	1.06E-07	TGTGCCAGCAGCTTAGTTCGGGTGCCACCAGTGCAAGGCAGGCCTACAATGAGCAGTTCTTC	CASSLVRVPP~ARQAYNEQFF	TRBV11-3*01	TRBV11-3	TRBJ2-1*01	TRBJ2-1	TRBD1*01, TRBD2*02, TRBD2*01	TRBD1, TRBD2	15	38	41	42	22	0	22
1	1.06E-07	TGTGCCAGCAGCTTAGTTCGGGTGCCAGCAGCGTAGAGCGGAGCGGCCAGGGGCTGTTCTTC	CASSLVRVPA~VERSGQGLFF	TRBV11-2*01, TRBV5-4*01, TRBV5-5*01, TRBV5-6*01, TRBV5-8*01, TRBV7-4*01, TRBV7-9*01, TRBV7-8*01, TRBV7-9*02, TRBV7-2*04, TRBV11-1*01, TRBV11-3*01, TRBV7-3*01, TRBV7-8*02, TRBV7-2*01, TRBV7-2*02	TRBV7-9, TRBV11-2, TRBV5-4, TRBV5-5, TRBV5-6, TRBV5-8, TRBV7-4, TRBV7-8, TRBV7-3, TRBV7-2, TRBV11-1, TRBV11-3	TRBJ2-1*01	TRBJ2-1	TRBD1*01	TRBD1	15	47	52	55	31	2	33
1	1.06E-07	TGTGCCAGCAGCTTAGTTAGGGTACGCTAGCGGGAGGGGATACCTTGCACGAGCAGTACTTC	CASSLVRVR*~GGDTLHEQYF	TRBV7-6*01	TRBV7-6	TRBJ2-7*01	TRBJ2-7	TRBD2*02	TRBD2	15	26	37	48	10	10	20
1	1.06E-07	TGTGCCAGCAGCTTAGTGAGGGGTAGGGAGACCCTAACTCTGGGGCCAACGTCCTGACTTTC	CASSLVRGRE~PNSGANVLTF	TRBV7-8*01	TRBV7-8	TRBJ2-6*01	TRBJ2-6	TRBD1*01, TRBD2*02	TRBD1, TRBD2	15	18	22	37	2	14	16
1	1.06E-07	TGTGCCAGCAGCTTAGCCGCAGGTCACAAACCTACGAGCAGTACTTCGGGGAGCTGTTTTTT	CASSLAAGHK~YEQYFGELFF	TRBV11-2*01, TRBV7-8*01, TRBV7-2*04, TRBV11-3*01, TRBV7-3*01, TRBV7-8*02, TRBV7-2*01, TRBV7-2*02	TRBV11-2, TRBV7-8, TRBV7-3, TRBV7-2, TRBV11-3	TRBJ2-2*01	TRBJ2-2	TRBD1*01	TRBD1	16	19	22	46	2	23	25
1	1.06E-07	TGTGCCAGCAGCTTAGCGCTCTCGAACACTGAAGCTTTCTTTGGACAAGGCACCAGCATTTT	CASSLALSNT~SFLWTRHQHF	TRBV7-2*04, TRBV7-2*01	TRBV7-2	TRBJ1-5*01	TRBJ1-5	TRBD1*01	TRBD1	16	42	46	52	25	5	30
1	1.06E-07	TGTGCCAGCAGCTTAGATCCTAAAAAATAGCGGGGGGGCCGAGGCACGAGACCCAGTACTTC	CASSLDPKK*~GGPRHETQYF	TRBV7-2*04, TRBV7-2*01	TRBV7-2	TRBJ2-5*01	TRBJ2-5	TRBD2*01	TRBD2	15	27	37	47	11	9	20
1	1.06E-07	TGTGCCAGCAGCTTAGACAGGGAAACCTACGAGCAGTACTTCGGGCCGGGGAGCTGTTTTTT	CASSLDRETY~AVLRAGELFF	TRBV7-2*04, TRBV7-2*01	TRBV7-2	TRBJ2-2*01	TRBJ2-2	TRBD1*01	TRBD1	15	16	21	45	0	23	23
1	1.06E-07	TGTGCCAGCAGCTCTGAAGGGGGGCTAGCGGGAGGGCCGTAGGTCGAGAGACCCAGTACTTC	CASSSEGGLA~RAVGRETQYF	TRBV7-2*04, TRBV7-2*01	TRBV7-2	TRBJ2-5*01	TRBJ2-5	TRBD2*02	TRBD2	12	24	35	46	11	10	21
1	1.06E-07	TGTGCCAGCAGCTCCTCTCGACCGGGACTATCACTAGCGGTGTCACCGGGGAGCTGTTTTTT	CASSSSRPGL~TSGVTGELFF	TRBV7-9*03, TRBV7-9*01, TRBV7-9*04, TRBV7-9*02	TRBV7-9	TRBJ2-2*01	TRBJ2-2	TRBD2*02, TRBD2*01	TRBD2	13	32	39	43	18	3	21
1	1.06E-07	TGTGCCAGCAGCTCCTCTGTGCCAGCAGTTACGGTCGGGAGGATAATTCACCCCTCCACTTT	CASSSSVPAV~GREDNSPLHF	TRBV7-8*01, TRBV7-8*03	TRBV7-8	TRBJ1-6*01	TRBJ1-6	TRBD2*02	TRBD2	12	35	41	42	22	0	22
1	1.06E-07	TGTGCCAGCAGCTCCTGGGACAGGGCTGGTGGCTACACCTTCGGTTCGGGGACCAGCATTTT	CASSSWDRAG~LHLRFGDQHF	TRBV7-9*03, TRBV7-9*01, TRBV7-9*04, TRBV7-9*02	TRBV7-9	TRBJ1-5*01	TRBJ1-5	TRBD1*01	TRBD1	13	16	24	52	2	27	29
1	1.06E-07	TGTGCCAGCAGCTCGGGGGCAGAGCAGTTCTTCGGGCCAGGTCGAACACTGAAGCTTTCTTT	CASSSGAEQF~RARSNTEAFF	TRBV7-6*01, TRBV7-6*02	TRBV7-6	TRBJ1-1*01	TRBJ1-1	TRBD1*01, TRBD2*01	TRBD1, TRBD2	12	14	19	43	1	23	24
1	1.06E-07	TGTGCCAGCAGCTCGACGGACAGGGAGCATGGAAACACCCTAGCACAGATACGCAGTATTTT	CASSSTDREH~KHPSTDTQYF	TRBV9*02, TRBV9*01, TRBV9*03	TRBV9	TRBJ2-3*01	TRBJ2-3	TRBD1*01	TRBD1	11	17	24	41	5	16	21
1	1.06E-07	TGTGCCAGCAGCCTGGGTCGGAGGCGGGAGGCTCAAGAAGCTCCTACAATGAGCAGTTCTTC	CASSLGRRRE~SRSSYNEQFF	TRBV9*02, TRBV9*01	TRBV9	TRBJ2-1*01	TRBJ2-1	TRBD2*02	TRBD2	11	23	30	40	11	9	20
1	1.06E-07	TGTGCCAGCAGCCCTCCCAACCAAGAGACCCAGTACTAGCGGGGACAGATACGCAGTATTTT	CASSPPNQET~VLAGTDTQYF	TRBV9*02, TRBV9*01, TRBV9*03	TRBV9	TRBJ2-3*01	TRBJ2-3	TRBD2*01	TRBD2	11	34	43	44	22	0	22
1	1.06E-07	TGTGCCAGCAGCCCTGGACAGGGGGCTGCTGAAGCTTTCTTTGGACAAGGCACCAGCATTTT	CASSPGQGAA~SFLWTRHQHF	TRBV9*02, TRBV9*01, TRBV9*03	TRBV9	TRBJ1-5*01	TRBJ1-5	TRBD1*01	TRBD1	11	15	25	52	3	26	29
1	1.06E-07	TGTGCCAGCAGCCCTACTACCGACAGGGGGCGCGGGTAGATCACAATCAGCCCCAGCATTTT	CASSPTTDRG~RVDHNQPQHF	TRBV7-3*05, TRBV7-3*01	TRBV7-3	TRBJ1-5*01	TRBJ1-5	TRBD1*01	TRBD1	11	21	30	43	9	12	21
1	1.06E-07	TGTGCCAGCAGCCCCTCCGGGACAGGACTAGCGGGAGGGTTAGCTCCTACGAGCAGTACTTC	CASSPSGTGL~GRVSSYEQYF	TRBV9*02, TRBV9*01, TRBV9*03	TRBV9	TRBJ2-7*01	TRBJ2-7	TRBD2*02	TRBD2	11	24	38	43	12	4	16
1	1.06E-07	TGTGCCAGCAGCCCAATCGGGACAGGGAATGGCTACACCTTCGGTTCGGGGAGCTGTTTTTT	CASSPIGTGN~LHLRFGELFF	TRBV7-9*03, TRBV7-9*01, TRBV7-9*04, TRBV7-9*02	TRBV7-9	TRBJ2-2*01	TRBJ2-2	TRBD1*01	TRBD1	11	18	26	46	6	19	25
1	1.06E-07	TGTGCCAGCAGCCGGCAATTAGAGCAGTTCTTCGGGCCACGAAGAACTACGAGCAGTACTTC	CASSRQLEQF~RATKNYEQYF	TRBV7-9*03, TRBV7-9*01, TRBV7-9*04, TRBV7-9*02	TRBV7-9	TRBJ2-7*01	TRBJ2-7	TRBD1*01, TRBD2*02, TRBD2*01	TRBD1, TRBD2	11	33	36	46	21	9	30
1	1.06E-07	TGTGCCAGCAGCCATGTTACCGACAGGGAGGGTCACAGTCTTACTCCTACGAGCAGTACTTC	CASSHVTDRE~SQSYSYEQYF	TRBV14*01	TRBV14	TRBJ2-7*01	TRBJ2-7	TRBD1*01, TRBD2*02	TRBD1, TRBD2	13	21	27	43	7	15	22
1	1.06E-07	TGTGCCAGCAGCCACCTGACGGGGCTCTGGAAACTCCCTCTGGGGCCAACGTCCTGACTTTC	CASSHLTGLW~TPSGANVLTF	TRBV4-2*01	TRBV4-2	TRBJ2-6*01	TRBJ2-6	TRBD1*01, TRBD2*01	TRBD1, TRBD2	13	20	24	37	6	12	18
1	1.06E-07	TGTGCCAGCAGCCAGGGCGGGGGCTATATTTCCTACGAGCGGGAAGGAATGAGCAGTTCTTC	CASSQGGGYI~LRAGRNEQFF	TRBV4-2*01	TRBV4-2	TRBJ2-1*01	TRBJ2-1	TRBD2*02, TRBD2*01	TRBD2	13	37	43	47	23	3	26
1	1.06E-07	TGTGCCAGCAGCCAAGGTACCAGGGGCACTGAAGCTTTCTTTGGACAAGGCACCAGACTTTC	CASSQGTRGT~SFLWTRHQTF	TRBV7-9*03, TRBV7-9*01, TRBV7-9*04, TRBV7-9*02, TRBV7-9*05, TRBV7-9*06	TRBV7-9	TRBJ2-6*01	TRBJ2-6	TRBD1*01	TRBD1	11	20	25	55	8	29	37
1	1.06E-07	TGTGCCAGCAGCCAAGATGTGCTAGCGGGAGAGTAGGGCACTTAAGTGAAAAACTGTTTTTT	CASSQDVLAG~VGHLSEKLFF	TRBV4-2*01	TRBV4-2	TRBJ1-4*01	TRBJ1-4	TRBD2*02	TRBD2	16	21	30	46	4	15	19
1	1.06E-07	TGTGCCAGCAGCCAAGATATCAGTGGGGCTTCCAGAGCCCCTATAATTCGCCCCTCCACTTT	CASSQDISGA~QSPYNSPLHF	TRBV14*01	TRBV14	TRBJ1-6*01	TRBJ1-6	TRBD1*01	TRBD1	16	24	28	39	7	10	17
1	1.06E-07	TGTGCCAGCAGCGTTCACAGGGTTATCGCTCTGGGGCCAACGATGAAGAGACCCAGTACTTC	CASSVHRVIA~GANDEETQYF	TRBV9*02, TRBV9*01, TRBV9*03	TRBV9	TRBJ2-5*01	TRBJ2-5	TRBD1*01	TRBD1	13	16	21	45	2	23	25
1	1.06E-07	TGTGCCAGCAGCGTCCTGACAGGGCGTAGTGAAGCTTTCTTTGGACAAGGCACCAGCATTTT	CASSVLTGRS~SFLWTRHQHF	TRBV9*02, TRBV9*01, TRBV9*03	TRBV9	TRBJ1-5*01	TRBJ1-5	TRBD1*01	TRBD1	13	17	23	52	3	28	31
1	1.06E-07	TGTGCCAGCAGCGTCGAGGATTGGGGGGAAGATCGGTTCGTAACACAGATACGCAGTATTTT	CASSVEDWGE~SVRNTDTQYF	TRBV9*02, TRBV9*01	TRBV9	TRBJ2-3*01	TRBJ2-3	TRBD2*01	TRBD2	13	22	27	43	8	15	23
1	1.06E-07	TGTGCCAGCAGCGTACTCAGTCAGGGGCCTACTCCTTTCTAGCGGTAAATGAGCAGTTCTTC	CASSVLSQGP~SFLAVNEQFF	TRBV9*02, TRBV9*01	TRBV9	TRBJ2-1*01	TRBJ2-1	TRBD2*02, TRBD2*01	TRBD2	14	38	44	47	23	2	25
1	1.06E-07	TGTGCCAGCAGCGTAGGGTCGGACAGGGGGCCGGCTAGCGGGAGCACAATGAGCAGTTCTTC	CASSVGSDRG~G*REHNEQFF	TRBV9*02, TRBV9*01	TRBV9	TRBJ2-1*01	TRBJ2-1	TRBD1*01	TRBD1	15	20	30	45	4	14	18
1	1.06E-07	TGTGCCAGCAGCGTAGGGGAAACAGGGCCTGCGGATCTGGATTATTCTCTGGCTACACCTTC	CASSVGETGP~GSGLFSGYTF	TRBV9*02, TRBV9*01	TRBV9	TRBJ1-2*01	TRBJ1-2	TRBD1*01	TRBD1	15	21	26	49	5	22	27
1	1.06E-07	TGTGCCAGCAGCGTAGATTCAGGGAACACTGAAGCTTTCTTTGGACAAGGCACCAGCATTTT	CASSVDSGNT~SFLWTRHQHF	TRBV9*02, TRBV9*01	TRBV9	TRBJ1-5*01	TRBJ1-5	TRBD1*01	TRBD1	15	42	46	52	26	5	31
1	1.06E-07	TGTGCCAGCAGCGTAGAGCGGAGCGGCCAGGGGCTAGCGGGGTGCAATACGAGCAGTACTTC	CASSVERSGQ~ASGVQYEQYF	TRBV9*02, TRBV9*01	TRBV9	TRBJ2-7*01	TRBJ2-7	TRBD2*01	TRBD2	15	33	41	47	17	5	22
1	1.06E-07	TGTGCCAGCAGCGTAGAGCGGAGCGGCCAGGGGGTCCCTCTGGGGCCAACGTCCTGACTTTC	CASSVERSGQ~GPSGANVLTF	TRBV9*02, TRBV9*01	TRBV9	TRBJ2-6*01	TRBJ2-6	TRBD1*01	TRBD1	15	27	33	37	11	3	14
1	1.06E-07	TGTGCCAGCAGCGCCCCCCCGGGAACCTATGCAGTTACCAGCGAAACTATGGCTACACCTTC	CASSAPPGTY~SYQRNYGYTF	TRBV7-3*05, TRBV7-3*01	TRBV7-3	TRBJ1-2*01	TRBJ1-2	TRBD2*01	TRBD2	11	13	20	44	1	23	24
1	1.06E-07	TGTGCCAGCAGCGACCCTGGTAGCGGGAGGGACTGCGAAACATTACCTACGAGCAGTACTTC	CASSDPGSGR~LRNITYEQYF	TRBV2*01, TRBV2*02, TRBV2*03	TRBV2	TRBJ2-7*01	TRBJ2-7	TRBD2*02	TRBD2	10	20	30	45	9	14	23
1	1.06E-07	TGTGCCAGCAGCGAACCCTGGGATGGGCAGGGAAGACGCGGGGCACCGGGGAGCTGTTTTTT	CASSEPWDGQ~KTRGTGELFF	TRBV6-6*04	TRBV6-6	TRBJ2-2*01	TRBJ2-2	TRBD2*01	TRBD2	10	37	42	43	26	0	26
1	1.06E-07	TGTGCCAGCAGCACCCCGGACAGCGGACATACACAGATACGCAGGTGGGAGGCTACACCTTC	CASSTPDSGH~TDTQVGGYTF	TRBV11-3*01, TRBV11-3*02	TRBV11-3	TRBJ1-2*01	TRBJ1-2	TRBD1*01	TRBD1	11	17	22	50	5	27	32
1	1.06E-07	TGTGCCAGCAGCACACCCTGGGGCCTAAAAGGACTAGCGGGGGGGCATCACCCCTCCACTTT	CASSTPWGLK~TSGGASPLHF	TRBV4-2*01	TRBV4-2	TRBJ1-6*02	TRBJ1-6	TRBD2*01	TRBD2	11	30	44	47	18	2	20
1	1.06E-07	TGTGCCAGCAGCACACATACCTCCTAGCGGGGATCGGTTCCTATAATTCGCCCCTCCACTTT	CASSTHTS*R~IGSYNSPLHF	TRBV7-3*05, TRBV7-3*01	TRBV7-3	TRBJ1-6*02	TRBJ1-6	TRBD2*01	TRBD2	11	23	31	38	11	6	17
1	1.06E-07	TGTGCCAGCAGCAGCACTAGCGGGAGTGCGGGGGACGGGGCAGCAATCAGCCCCAGCATTTT	CASSSTSGSA~GRGSNQPQHF	TRBV4-2*01	TRBV4-2	TRBJ1-5*01	TRBJ1-5	TRBD2*02	TRBD2	11	15	25	41	3	15	18
1	1.06E-07	TGTGCCAGCAGGCCTGGGGGACAGGACAGAATTCGGAACCTAAAACCTACGAGCAGTACTTC	CASRPGGQDR~SEPKTYEQYF	TRBV12-4*01, TRBV12-3*01	TRBV12-4, TRBV12-3	TRBJ2-7*01	TRBJ2-7	TRBD1*01	TRBD1	10	17	24	45	6	20	26
1	1.06E-07	TGTGCCAGCAGGGTCAGTCTGGGGACAGCTAGCGGGAAATCGAAGGCGAGGAGCAGTACTTC	CASRVSLGTA~REIEGEEQYF	TRBV6-1*01	TRBV6-1	TRBJ2-7*01	TRBJ2-7	TRBD2*02	TRBD2	10	28	36	50	17	13	30
1	1.06E-07	TGTGCCAGCAGGGATTTGATGGGCACCGGGACTAGCGGGGGTGATCCTACGAGCAGTACTTC	CASRDLMGTG~*RG*SYEQYF	TRBV7-6*01, TRBV7-6*02	TRBV7-6	TRBJ2-7*01	TRBJ2-7	TRBD2*01	TRBD2	10	27	40	44	16	3	19
1	1.06E-07	TGTGCCAGCAATACTGCGGGGGGAAACACTGAAGCTTTCTTGGACAAGAGACCCAGTACTTC	CASNTAGGNT~SFLGQETQYF	TRBV2*01, TRBV2*02, TRBV2*03	TRBV2	TRBJ2-5*01	TRBJ2-5	TRBD2*01	TRBD2	9	15	22	44	5	21	26
1	1.06E-07	TGTGCCAGCAACTTGGTAGGAGAAGCGTGTAGGGGCCAAACTCTGGAAACACCATATATTTT	CASNLVGEAC~GPNSGNTIYF	TRBV7-2*04, TRBV7-2*01	TRBV7-2	TRBJ1-3*01	TRBJ1-3	TRBD1*01	TRBD1	13	30	34	40	16	5	21
1	1.06E-07	TGTGCCAGACAGCTCTTTACTTCTGTGCCACCAGTGATAATAGCAATCAGCCCCAGCATTTT	CARQLFTSVP~SDNSNQPQHF	TRBV7-2*04, TRBV7-2*01	TRBV7-2	TRBJ1-5*01	TRBJ1-5	TRBD1*01	TRBD1	7	8	11	40	0	28	28
1	1.06E-07	TGTGCCAACCTAGGGGTCCGAAAGGGAAGGATTGGAGGGATATAGGCCCTGAAGCTTTCTTT	CANLGVRKGR~WRDIGPEAFF	TRBV5-6*01	TRBV5-6	TRBJ1-1*01	TRBJ1-1	TRBD2*02	TRBD2	6	33	38	48	26	9	35
1	1.06E-07	TGTACCACCAGTGATTTCGGAAAGTCGGGGCAGATCTCTCTGGGGCCAACGTCCTGACTTTC	CTTSDFGKSG~DLSGANVLTF	TRBV7-2*03	TRBV7-2	TRBJ2-6*01	TRBJ2-6	TRBD1*01, TRBD2*01	TRBD1, TRBD2	10	26	30	37	15	6	21
1	1.06E-07	TGCGCCAGCACCTAGACAGGTCGGGTCTATGGCTACACCTTCGGTTCGGGGACCAGCATTTT	CAST*TGRVY~LHLRFGDQHF	TRBV10-1*02, TRBV10-1*01	TRBV10-1	TRBJ1-5*01	TRBJ1-5	TRBD1*01	TRBD1	9	14	19	52	4	32	36
1	1.06E-07	TGCGCCAGCAGTGTACGCCCTTCCGATAGGGGCGAAAAGAGTGTCCCTACGAGCAGTACTTC	CASSVRPSDR~RKECPYEQYF	TRBV5-1*01, TRBV5-1*02	TRBV5-1	TRBJ2-7*01	TRBJ2-7	TRBD1*01	TRBD1	10	27	31	45	16	13	29
1	1.06E-07	TGCGCCAGCAGTGAGCCACACTGGGACTAGCGGGGGACCTCCCGACGTACGGGCTGTACTTC	CASSEPHWD*~GDLPTYGLYF	TRBV10-2*01	TRBV10-2	TRBJ2-7*01	TRBJ2-7	TRBD2*01	TRBD2	14	22	35	55	7	19	26
1	1.06E-07	TGCGCCAGCAGCTTGTCGGTGGTGGGGGAAGATCGGTTCGTAACACAGATACGCAGTATTTT	CASSLSVVGE~SVRNTDTQYF	TRBV5-1*01	TRBV5-1	TRBJ2-3*01	TRBJ2-3	TRBD1*01, TRBD2*01	TRBD1, TRBD2	14	23	27	43	8	15	23
1	1.06E-07	TGCGCCAGCAGCTTGTCAGGGAAGGGCTACGAGCAGTACTTCGGGCCGGGGAGCTGTTTTTT	CASSLSGKGY~AVLRAGELFF	TRBV5-1*01	TRBV5-1	TRBJ2-2*01	TRBJ2-2	TRBD1*01	TRBD1	14	16	20	45	1	24	25
1	1.06E-07	TGCGCCAGCAGCTGGAACGATCGAGGCTGGGCAGGGGGCAAATGAACACTGAAGCTTTCTTT	CASSWNDRGW~RGQMNTEAFF	TRBV4-3*03, TRBV4-3*01, TRBV4-3*04	TRBV4-3	TRBJ1-1*01	TRBJ1-1	TRBD1*01	TRBD1	11	31	38	42	19	3	22
1	1.06E-07	TGCGCCAGCAGCCCCCAAAGGACTAGCGGGGGGGACGGGGCAGCAATCAGCCCCAGCATTTT	CASSPQRTSG~GRGSNQPQHF	TRBV4-3*03, TRBV4-3*01, TRBV4-3*04	TRBV4-3	TRBJ1-5*01	TRBJ1-5	TRBD2*01	TRBD2	12	19	33	41	6	7	13
1	1.06E-07	TGCGCCAGCAGCCACCATGTGGGACTAGCGGGGGACGGGGCAGCAATCAGCCCCAGCATTTT	CASSHHVGLA~GRGSNQPQHF	TRBV4-1*02, TRBV4-1*01	TRBV4-1	TRBJ1-5*01	TRBJ1-5	TRBD2*01	TRBD2	13	20	33	41	6	7	13
1	1.06E-07	TGCGCCAGCAGCCAGCCCATACCGGGACTAGCGGGGGGATCGAACACCGGGGAGCTTTCTTT	CASSQPIPGL~GGIEHRGAFF	TRBV4-3*03, TRBV4-3*01, TRBV4-3*04	TRBV4-3	TRBJ1-1*01	TRBJ1-1	TRBD2*01	TRBD2	13	23	37	52	9	14	23
1	1.06E-07	TGCGCCAGCAGCCAACCCCCCTGGGGACTAGCGGTACCCTATCCCCAGATACGCAGTATTTT	CASSQPPWGL~GTLSPDTQYF	TRBV4-1*02, TRBV4-1*01, TRBV4-3*01	TRBV4-3, TRBV4-1	TRBJ2-3*01	TRBJ2-3	TRBD2*02, TRBD2*01	TRBD2	14	23	33	45	8	11	19
1	1.06E-07	TGCGCCAGCAGCCAACCCCCCCTGGGGACTAGCGGTACCCTATCCCAGATACGCAGTATTTT	CASSQPPLGT~RYPIPDTQYF	TRBV4-1*02, TRBV4-1*01	TRBV4-1	TRBJ2-3*01	TRBJ2-3	TRBD2*02, TRBD2*01	TRBD2	14	24	34	45	9	10	19
1	1.06E-07	TGCGCCAGCAGCCAAGGGGTACAGGGGGCCAAAAAAAATAGGCTAACTATGGCTACACCTTC	CASSQGVQGA~KK*ANYGYTF	TRBV4-3*01	TRBV4-3	TRBJ1-2*01	TRBJ1-2	TRBD1*01	TRBD1	15	20	28	42	4	13	17
1	1.06E-07	TGCGCCAGCAGCCAAGATGGCAGGGCCACTGAAGCTTTCTTTGGACAAGGCACCAGACTTTC	CASSQDGRAT~SFLWTRHQTF	TRBV4-1*02, TRBV4-1*01	TRBV4-1	TRBJ2-6*01	TRBJ2-6	TRBD1*01	TRBD1	16	42	46	55	25	8	33
1	1.06E-07	TGCGCCAGCAGCCAAGACGATTTAGCGGGGGGGCAGCGGTCGGTACGAATGAGCAGTTCTTC	CASSQDDLAG~AAVGTNEQFF	TRBV4-3*01	TRBV4-3	TRBJ2-1*01	TRBJ2-1	TRBD2*01	TRBD2	16	22	32	47	5	14	19
1	1.06E-07	TGCGCCAGCAGCCAAGAGACACAGGGAGTGGCGACAGAGACAATAACTATGGCTACACCTTC	CASSQETQGV~DRDNNYGYTF	TRBV4-1*02, TRBV4-1*01	TRBV4-1	TRBJ1-2*01	TRBJ1-2	TRBD1*01	TRBD1	16	20	25	43	3	17	20
1	1.06E-07	TGCAGTGTCCGGGGACAGGCCTACGAGCAGTACTTCGGGCCGGGCGTGGTGAGCAGTACTTC	CSVRGQAYEQ~LRAGRGEQYF	TRBV20-1*06, TRBV20-1*03, TRBV20-1*01, TRBV20-1*04, TRBV20-1*05, TRBV20-1*02, TRBV20-1*07	TRBV20-1	TRBJ2-7*01	TRBJ2-7	TRBD1*01	TRBD1	6	11	18	50	4	31	35
1	1.06E-07	TGCAGTGCTTTAGCCCCTAGCGGGATGTTGCAAGAGACCGCGGGGCCTCCGAGCAGTACTTC	CSALAPSGML~RDRGASEQYF	TRBV20-1*06, TRBV20-1*03, TRBV20-1*01, TRBV20-1*04, TRBV20-1*05, TRBV20-1*02, TRBV20-1*07	TRBV20-1	TRBJ2-7*01	TRBJ2-7	TRBD2*02	TRBD2	8	16	24	45	7	20	27
1	1.06E-07	TGCAGTGCTTGGGACAGGTTGGGCACCTACGAGCAGTACTTCGGGCCGGGCACCAGCATTTT	CSAWDRLGTY~AVLRAGHQHF	TRBV20-1*01, TRBV20-1*04, TRBV20-1*05, TRBV20-1*07	TRBV20-1	TRBJ1-5*01	TRBJ1-5	TRBD1*01	TRBD1	8	10	17	52	1	34	35
1	1.06E-07	TGCAGTGCTCGCCCCGAAGGGACTAGCGCAGAGACCCCGGGACGGCCACTGAAGCTTTCTTT	CSARPEGTSA~DPGTATEAFF	TRBV20-1*06, TRBV20-1*03, TRBV20-1*01, TRBV20-1*04, TRBV20-1*05, TRBV20-1*02, TRBV20-1*07	TRBV20-1	TRBJ1-1*01	TRBJ1-1	TRBD2*02, TRBD2*01	TRBD2	8	18	27	46	9	18	27
1	1.06E-07	TGCAGTGCTACCGACGGTAGTGAAGCTTTCTTTGGACAAGGCACAATCAGCCCCAGCATTTT	CSATDGSEAF~WTRHNQPQHF	TRBV20-1*06, TRBV20-1*03, TRBV20-1*01, TRBV20-1*04, TRBV20-1*05, TRBV20-1*02, TRBV20-1*07	TRBV20-1	TRBJ1-5*01	TRBJ1-5	TRBD1*01	TRBD1	9	33	37	43	23	5	28
1	1.06E-07	TGCAGTGCTAGTCGACCGGGACTGGAGACAGATACGCAGGGGAAAACTATGGCTACACCTTC	CSASRPGLET~YAGENYGYTF	TRBV20-1*01, TRBV20-1*04, TRBV20-1*05, TRBV20-1*07	TRBV20-1	TRBJ1-2*01	TRBJ1-2	TRBD1*01, TRBD2*02, TRBD2*01	TRBD1, TRBD2	11	36	41	44	24	2	26
1	1.06E-07	TGCAGTGCTAGTGGGTTGAACCGGGACTAGCGGGGGTAACGAACACCGGGGAGCTGTTTTTT	CSASGLNRD*~GVTNTGELFF	TRBV20-1*01, TRBV20-1*04, TRBV20-1*05, TRBV20-1*07	TRBV20-1	TRBJ2-2*01	TRBJ2-2	TRBD2*01	TRBD2	11	22	35	39	10	3	13
1	1.06E-07	TGCAGTGCTAGCTTGAGACTAGCGGGGCCGTACCATATTCTGGGGCCAACGTCCTGACTTTC	CSASLRLAGP~PYSGANVLTF	TRBV20-1*06, TRBV20-1*03, TRBV20-1*01, TRBV20-1*04, TRBV20-1*05, TRBV20-1*02, TRBV20-1*07	TRBV20-1	TRBJ2-6*01	TRBJ2-6	TRBD2*01	TRBD2	10	16	26	38	5	11	16
1	1.06E-07	TGCAGTGCTAGCCGGCGCCTTAGGGGCCCTTGGGAGGGATTGTGAACGAAAAACTGTTTTTT	CSASRRLRGP~GGIVNEKLFF	TRBV20-1*06, TRBV20-1*03, TRBV20-1*01, TRBV20-1*04, TRBV20-1*05, TRBV20-1*02, TRBV20-1*07	TRBV20-1	TRBJ1-4*01	TRBJ1-4	TRBD2*02	TRBD2	10	31	37	47	20	9	29
1	1.06E-07	TGCAGTGCTAGGAGGTTCGCGAACACCGGGACATTGGCTCCGGTGGCTATGGCTACACCTTC	CSARRFANTG~IGSGGYGYTF	TRBV20-1*06, TRBV20-1*03, TRBV20-1*01, TRBV20-1*04, TRBV20-1*05, TRBV20-1*02, TRBV20-1*07	TRBV20-1	TRBJ1-2*01	TRBJ1-2	TRBD1*01	TRBD1	10	27	32	46	16	13	29
1	1.06E-07	TGCAGTGCTAGAGTCAATGACAGGGACACCGGGGAGCTCCCCGGAACTATGGCTACACCTTC	CSARVNDRDT~GAPRNYGYTF	TRBV20-1*01, TRBV20-1*04, TRBV20-1*05, TRBV20-1*07	TRBV20-1	TRBJ1-2*01	TRBJ1-2	TRBD1*01	TRBD1	12	18	24	44	5	19	24
1	1.06E-07	TGCAGTGCTAGAGTAATGGGACTAGCGGGAACTTACGAGCAGTACTTCGGGCCGGGCATTTT	CSARVMGLAG~LRAVLRAGHF	TRBV20-1*01, TRBV20-1*04, TRBV20-1*05, TRBV20-1*07	TRBV20-1	TRBJ1-5*01	TRBJ1-5	TRBD2*02	TRBD2	12	17	29	55	4	25	29
1	1.06E-07	TGCAGTGCTAGAGATTTACAGGGAATTAGCTCCTACGAGCAGTACTTCGGGCCGGGCATTTT	CSARDLQGIS~LRAVLRAGHF	TRBV20-1*01, TRBV20-1*05, TRBV20-1*07	TRBV20-1	TRBJ1-5*01	TRBJ1-5	TRBD1*01	TRBD1	13	17	22	55	3	32	35
1	1.06E-07	TGCAGTGCTAGAGATTCGTACCGGCGAGGCCTAGCGGGAGTCCGGTAGATACGCAGTATTTT	CSARDSYRRG~SGSPVDTQYF	TRBV20-1*01, TRBV20-1*05, TRBV20-1*07	TRBV20-1	TRBJ2-3*01	TRBJ2-3	TRBD2*02	TRBD2	13	30	39	46	16	6	22
1	1.06E-07	TGCAGCCCTGGTAGCCATAAACAGGACAGGGACTAGCGGGAGTACGCTACGAGCAGTACTTC	CSPGSHKQDR~LAGVRYEQYF	TRBV29-1*03	TRBV29-1	TRBJ2-7*01	TRBJ2-7	TRBD2*02	TRBD2	5	28	41	46	22	4	26
1	1.06E-07	TGCAGCGTTGTGGTCCCGGGAGTCGATCCAGGAAGGGCTCTGGGGCCAACGTCCTGACTTTC	CSVVVPGVDP~KGSGANVLTF	TRBV29-1*01	TRBV29-1	TRBJ2-6*01	TRBJ2-6	TRBD2*02	TRBD2	9	16	21	37	6	15	21
1	1.06E-07	TGCAGCGTTGGTGGGACTAGCGGTTATAATGAGCAGTTCTTCGGGCCAGGGAGCTGTTTTTT	CSVGGTSGYN~AVLRARELFF	TRBV29-1*01	TRBV29-1	TRBJ2-2*01	TRBJ2-2	TRBD2*02, TRBD2*01	TRBD2	9	12	22	48	2	25	27
1	1.06E-07	TGCAGCGTTGATTGGATGGTAGAGTGGCTATATTCTTATGTGCTAACTATGGCTACACCTTC	CSVDWMVEWL~FLCANYGYTF	TRBV29-1*01	TRBV29-1	TRBJ1-2*01	TRBJ1-2	TRBD2*02, TRBD2*01	TRBD2	10	26	29	42	15	12	27
1	1.06E-07	TGCAGCGTTGATCATGCTCAGGGGGACACTGAAGCTTTCTTTGGACAAGGCACCAGCATTTT	CSVDHAQGDT~SFLWTRHQHF	TRBV29-1*01	TRBV29-1	TRBJ1-5*01	TRBJ1-5	TRBD1*01	TRBD1	10	18	24	52	7	27	34
1	1.06E-07	TGCAGCGTTGAAGCCGCTCCCTCGACAGGGGGCTACGAGCAGTACTTCGGGCCGGGCATTTT	CSVEAAPSTG~LRAVLRAGHF	TRBV29-1*01	TRBV29-1	TRBJ1-5*01	TRBJ1-5	TRBD1*01	TRBD1	12	23	32	55	10	22	32
1	1.06E-07	TGCAGCGCTAGATATATGCCAGCGGGAGTAGACTATTCTCAGGGGCCAACGTCCTGACTTTC	CSARYMPAGV~LFSGANVLTF	TRBV20-1*01, TRBV20-1*05, TRBV20-1*07	TRBV20-1	TRBJ2-6*01	TRBJ2-6	TRBD2*02	TRBD2	11	20	27	37	8	9	17
1	1.06E-07	TGTGCTAGTGGTTTGGGAGCGGACAGGTGGAACACCGGGGAGGGAGGATGGCTACACCTTC	CASGLGADRW~TPGREDGYTF	TRBV12-5*01	TRBV12-5	TRBJ1-2*01	TRBJ1-2	TRBD1*01, TRBD2*02	TRBD1, TRBD2	15	20	26	47	4	20	24
1	1.06E-07	TGTGCTAGCAGCTTAGCGTTAAACCCCTAACGGGGGCCGTGACCAAGAGACCCAGTACTTC	CASSLALNP*~GGRDQETQYF	TRBV7-7*01	TRBV7-7	TRBJ2-5*01	TRBJ2-5	TRBD1*01, TRBD2*01	TRBD1, TRBD2	16	31	36	41	14	4	18
1	1.06E-07	TGTGCCATCTCAACGAGGGACGGACCCTACGAGCAGTACTACCGGAAACACCATATATTTT	CAISTRDGPY~SSTTGNTIYF	TRBV10-3*01, TRBV10-3*02	TRBV10-3	TRBJ1-3*01	TRBJ1-3	TRBD1*01, TRBD2*02, TRBD2*01	TRBD1, TRBD2	8	16	20	43	7	22	29
1	1.06E-07	TGTGCCATCAGTGAGTCCCTAGCGGTGAACAATGAGCAGTAGCAATCAGCCCCAGCATTTT	CAISESLAVN~MSSSNQPQHF	TRBV10-3*01, TRBV10-3*02	TRBV10-3	TRBJ1-5*01	TRBJ1-5	TRBD2*02, TRBD2*01	TRBD2	16	18	24	39	1	14	15
1	1.06E-07	TGTGCCATCAGTGAGTCCACGTACCCAGCCGACATGGACTGGGAATCAGCCCCAGCATTTT	CAISESTYPA~TWTGNQPQHF	TRBV10-3*01, TRBV10-3*02	TRBV10-3	TRBJ1-5*01	TRBJ1-5	TRBD2*02, TRBD2*01	TRBD2	16	35	39	43	18	3	21
1	1.06E-07	TGTGCCATCAGTGAGTCACGTACCCAGCCGACATGGACAGGCAAATCAGCCCCAGCATTTT	CAISESRTQP~HGQANQPQHF	TRBV10-3*01, TRBV10-3*02	TRBV10-3	TRBJ1-5*01	TRBJ1-5	TRBD1*01	TRBD1	16	34	40	43	17	2	19
1	1.06E-07	TGTGCCATCAGGCCTGCGCCAGGGTCCCCAGGGCTGTGCGAACACCGGGGAGCTGTTTTTT	CAIRPAPGSP~GCANTGELFF	TRBV10-3*01, TRBV10-3*02	TRBV10-3	TRBJ2-2*01	TRBJ2-2	TRBD1*01, TRBD2*02, TRBD2*01	TRBD1, TRBD2	10	28	32	38	17	5	22
1	1.06E-07	TGTGCCATCAGGGGCCTTACAAGGCCCCTCAATCAGCCCCAGCACAGATACGCAGTATTTT	CAIRGLTRPL~ISPSTDTQYF	TRBV10-3*01, TRBV10-3*02	TRBV10-3	TRBJ2-3*01	TRBJ2-3	TRBD1*01, TRBD2*02	TRBD1, TRBD2	10	35	39	40	24	0	24
1	1.06E-07	TGTGCCACCATTCCCGGACAGCAGCTTGGCTAGGGCAGGGGGCGCGTCTGGCTACACCTTC	CATIPGQQLG~RAGGASGYTF	TRBV24-1*01	TRBV24-1	TRBJ1-2*01	TRBJ1-2	TRBD1*01	TRBD1	9	35	42	48	25	5	30
1	1.06E-07	TGTGCCACCAGTGATTTCTTAAAGCTGGGGACAGGGGGCGGATTGTTATGGCTACACCTTC	CATSDFLKLG~QGADCYGYTF	TRBV24-1*01	TRBV24-1	TRBJ1-2*01	TRBJ1-2	TRBD1*01	TRBD1	16	27	38	46	10	7	17
1	1.06E-07	TGTGCCACCAGTGATTTCCCGGGACTAGCGGGAAAATGGTGCCTACAATGAGCAGTTCTTC	CATSDFPGLA~ENGAYNEQFF	TRBV24-1*01	TRBV24-1	TRBJ2-1*01	TRBJ2-1	TRBD2*02	TRBD2	16	20	32	41	3	8	11
1	1.06E-07	TGTGCCACCAGTGATGCGGGGAGTCCCCGGGCTGTGCTCTGGGGCCAACGTCCTGACTTTC	CATSDAGSPR~LCSGANVLTF	TRBV24-1*01	TRBV24-1	TRBJ2-6*01	TRBJ2-6	TRBD2*02, TRBD2*01	TRBD2	14	21	26	36	6	9	15
1	1.06E-07	TGTGCCACCAGTGACTCAGGTCGGTTCTCTGGGACAGGGGCGAACCGGGGAGCTGTTTTTT	CATSDSGRFS~GQGRTGELFF	TRBV24-1*01	TRBV24-1	TRBJ2-2*01	TRBJ2-2	TRBD1*01	TRBD1	13	30	39	43	16	3	19
1	1.06E-07	TGTGCCACCAGTGACCCCGGGAGTCCCCGGGCTGTGCTCTGGGGCCAACGTCCTGACTTTC	CATSDPGSPR~LCSGANVLTF	TRBV24-1*01	TRBV24-1	TRBJ2-6*01	TRBJ2-6	TRBD2*02, TRBD2*01	TRBD2	13	17	22	36	3	13	16
1	1.06E-07	TGTGCCACCAGTAATTTGCCGCAGACTCGATTAGCCTAACCTCTCCTACGAGCAGTACTTC	CATSNLPQTR~*PNLSYEQYF	TRBV24-1*01	TRBV24-1	TRBJ2-7*01	TRBJ2-7	TRBD2*02, TRBD2*01	TRBD2	17	31	34	42	13	7	20
1	1.06E-07	TGTGCCACCAGCAGAGATTTTTTGCCGGGGGGGGGACCTAGCCAAAAACATTCAGTACTTC	CATSRDFLPG~GDLAKNIQYF	TRBV15*02	TRBV15	TRBJ2-4*01	TRBJ2-4	TRBD2*01	TRBD2	11	25	32	39	13	6	19
1	1.06E-07	TGTGCCACCAGCAACTCCGGGACTAGCGGGGGCCCCGAGGAGAGCCTACGAGCAGTACTTC	CATSNSGTSG~APRRAYEQYF	TRBV15*02	TRBV15	TRBJ2-7*01	TRBJ2-7	TRBD2*01	TRBD2	11	18	31	44	6	12	18
1	1.06E-07	TGTGCCACCAACCCAACACACTAGCGGGAGGGCAAGAGACAGCACAGATACGCAGTATTTT	CATNPTH*RE~ARDSTDTQYF	TRBV13*02, TRBV13*01	TRBV13	TRBJ2-3*01	TRBJ2-3	TRBD2*02	TRBD2	6	19	31	40	12	8	20
1	1.06E-07	TGTGCCAGTATAGGTCAGGGCGGGGGGGCGGACTGCCTTCGGGGCCAACGTCCTGACTTTC	CASIGQGGGA~TAFGANVLTF	TRBV19*01, TRBV19*03, TRBV19*02	TRBV19	TRBJ2-6*01	TRBJ2-6	TRBD2*01	TRBD2	9	19	27	40	9	12	21
1	1.06E-07	TGTGCCAGTAGTGCTGGGGAGTCCTACGAGCAGTACTTCGGGCCGGGAGACCCAGTACTTC	CASSAGESYE~STSGRETQYF	TRBV19*01, TRBV19*03, TRBV19*02	TRBV19	TRBJ2-5*01	TRBJ2-5	TRBD2*02, TRBD2*01	TRBD2	11	16	20	46	4	25	29
1	1.06E-07	TGTGCCAGTAGTATGACTAGCGGTCATACCTACGAGCAGGGAGGGAACTGAAGCTTTCTTT	CASSMTSGHT~TSREGTEAFF	TRBV19*01, TRBV19*02	TRBV19	TRBJ1-1*01	TRBJ1-1	TRBD2*02, TRBD2*01	TRBD2	13	14	22	46	0	23	23
1	1.06E-07	TGTGCCAGTAGAGGGGACAGGGAAAGGGACCCAGTACTTCGGGATGAATGAGCAGTTCTTC	CASRGDRERD~QYFGMNEQFF	TRBV19*01, TRBV19*03, TRBV19*02	TRBV19	TRBJ2-1*01	TRBJ2-1	TRBD1*01	TRBD1	10	13	21	46	2	24	26
1	1.06E-07	TGTGCCAGTAAGGTTGGAAGTAGGCGTTCACAGATACGCAGACTACTATGGCTACACCTTC	CASKVGSRRS~RYADYYGYTF	TRBV19*01, TRBV19*03, TRBV19*02	TRBV19	TRBJ1-2*01	TRBJ1-2	TRBD1*01, TRBD2*02, TRBD2*01	TRBD1, TRBD2	9	29	32	44	19	11	30
1	1.06E-07	TGTGCCAGCCTTACTAGTACGGTCCTAAATGAGGACAGGAAAAACCTACGAGCAGTACTTC	CASLTSTVLN~RTGKTYEQYF	TRBV6-1*01	TRBV6-1	TRBJ2-7*01	TRBJ2-7	TRBD1*01	TRBD1	8	32	38	44	23	5	28
1	1.06E-07	TGTGCCAGCCTAAAGGGGACAGGGGGCGATAGGGTCGGCGAGCACAGATACGCAGTATTTT	CASLKGTGGD~GSASTDTQYF	TRBV12-4*01, TRBV12-3*01	TRBV12-4, TRBV12-3	TRBJ2-3*01	TRBJ2-3	TRBD1*01	TRBD1	8	15	26	40	6	13	19
1	1.06E-07	TGTGCCAGCGGTCTAGCGGGGAGTCCCCGGGCTGTGCTCTGGGGCCAACGTCCTGACTTTC	CASGLAGSPR~LCSGANVLTF	TRBV2*01, TRBV2*02, TRBV2*03	TRBV2	TRBJ2-6*01	TRBJ2-6	TRBD2*01	TRBD2	8	12	20	36	3	15	18
1	1.06E-07	TGTGCCAGCACCTTCCTGAGGCTAGCGGGGTGCACCTCCGTGCTCCTACGAGCAGTACTTC	CASTFLRLAG~APPCSYEQYF	TRBV7-3*05, TRBV7-3*01	TRBV7-3	TRBJ2-7*01	TRBJ2-7	TRBD2*01	TRBD2	13	21	29	42	7	12	19
1	1.06E-07	TGTGCCAGCACCGGTTTTTGTCCTGGGCCTCCAGGCTGTGAGCACAGATACGCAGTATTTT	CASTGFCPGP~QAVSTDTQYF	TRBV11-2*01	TRBV11-2	TRBJ2-3*01	TRBJ2-3	TRBD1*01, TRBD2*02	TRBD1, TRBD2	9	18	22	40	8	17	25
1	1.06E-07	TGTGCCAGCACCATTGCCCCTGCGAGACACGAAGCACCCTAGCACAGATACGCAGTACTTC	CASTIAPARH~KHPSTDTQYF	TRBV9*02, TRBV9*01	TRBV9	TRBJ2-5*01	TRBJ2-5	TRBD1*01	TRBD1	9	16	21	52	6	30	36
1	1.06E-07	TGTGCCAGCAGTTTACAAAGGCCAGGGGGGAATTGGAGATAACAATCAGCCCCAGCATTTT	CASSLQRPGG~IGDNNQPQHF	TRBV12-4*01, TRBV12-3*01	TRBV12-4, TRBV12-3	TRBJ1-5*01	TRBJ1-5	TRBD1*01	TRBD1	14	22	28	42	7	13	20
1	1.06E-07	TGTGCCAGCAGTTTAGACAGGAGGGTCCCTATTCTTCTCCTATAATTCACCCCTCCACTTT	CASSLDRRVP~FFSYNSPLHF	TRBV12-4*01, TRBV12-3*01	TRBV12-4, TRBV12-3	TRBJ1-6*01	TRBJ1-6	TRBD2*02	TRBD2	15	19	24	36	3	11	14
1	1.06E-07	TGTGCCAGCAGTTTAGAGGACGGGGGCGGGGACCACTTAAGCTAACTATGGCTACACCTTC	CASSLEDGGG~TT*ANYGYTF	TRBV12-4*01, TRBV12-3*01	TRBV12-4, TRBV12-3	TRBJ1-2*01	TRBJ1-2	TRBD1*01, TRBD2*01	TRBD1, TRBD2	15	21	26	41	5	14	19
1	1.06E-07	TGTGCCAGCAGTTCCTTGGGGGCGGGAAGGGACAGGGCCTACTAACTATGGCTACACCTTC	CASSSLGAGR~TGPTNYGYTF	TRBV12-4*01, TRBV12-3*01	TRBV12-4, TRBV12-3	TRBJ1-2*01	TRBJ1-2	TRBD1*01	TRBD1	12	28	36	41	15	4	19
1	1.06E-07	TGTGCCAGCAGTTCCGAGGGTAACTATGGCTAGGGACTGCTCCTACAATGAGCAGTTCTTC	CASSSEGNYG~RDCSYNEQFF	TRBV27*01	TRBV27	TRBJ2-1*01	TRBJ2-1	TRBD2*02, TRBD2*01	TRBD2	12	32	37	39	19	1	20
1	1.06E-07	TGTGCCAGCAGTTACTCCCAGCAGTGAATCGGGACTCCCGGGCACCGGGGAGCTGTTTTTT	CASSYSQQ*I~GLPGTGELFF	TRBV6-7*01	TRBV6-7	TRBJ2-2*01	TRBJ2-2	TRBD2*02, TRBD2*01	TRBD2	16	30	35	42	13	6	19
1	1.06E-07	TGTGCCAGCAGTTACTCGTTCAGGGAGGGTATCAGCCCTATACACAGATACGCAGTATTTT	CASSYSFREG~SALYTDTQYF	TRBV6-3*01, TRBV6-2*01	TRBV6-3, TRBV6-2	TRBJ2-3*01	TRBJ2-3	TRBD2*02	TRBD2	16	22	28	42	5	13	18
1	1.06E-07	TGTGCCAGCAGTTACTCGACGATGGGGCGGGGAGAGGATGAAAAACTATGGCTACACCTTC	CASSYSTMGR~ERMKNYGYTF	TRBV6-6*04	TRBV6-6	TRBJ1-2*01	TRBJ1-2	TRBD2*01	TRBD2	11	26	31	43	14	11	25
1	1.06E-07	TGTGCCAGCAGTTACGGGACAGACGAAAATTCACCCCTCTAGCACAGATACGCAGTATTTT	CASSYGTDEN~HPSSTDTQYF	TRBV6-5*01	TRBV6-5	TRBJ2-3*01	TRBJ2-3	TRBD1*01	TRBD1	14	15	21	40	0	18	18
1	1.06E-07	TGTGCCAGCAGTCTTGGGCCAGGGTTGGGCAGCAATCAGCCCCAGGGATGAGCAGTTCTTC	CASSLGPGLG~AISPRDEQFF	TRBV3-1*01	TRBV3-1	TRBJ2-1*01	TRBJ2-1	TRBD1*01	TRBD1	10	42	46	47	31	0	31
1	1.06E-07	TGTGCCAGCAGTCCCCCCGAGGGCAGCGGGAGGTTACTCTGGGGCCAACGTCCTGACTTTC	CASSPPEGSG~GYSGANVLTF	TRBV6-1*01	TRBV6-1	TRBJ2-6*01	TRBJ2-6	TRBD2*02	TRBD2	11	24	32	36	12	3	15
1	1.06E-07	TGTGCCAGCAGTCCCGGGACTGGACGAGACACCGGGGAGCCATTCTCAGCCCCAGCATTTT	CASSPGTGRD~PGSHSQPQHF	TRBV6-4*02, TRBV6-4*01	TRBV6-4	TRBJ1-5*01	TRBJ1-5	TRBD2*02, TRBD2*01	TRBD2	11	15	20	45	3	24	27
1	1.06E-07	TGTGCCAGCAGTCCGGACAGGCCGCTAAACACCGGGGAGCGCCTACAATGAGCAGTTCTTC	CASSPDRPLN~PGSAYNEQFF	TRBV7-2*04, TRBV7-2*01	TRBV7-2	TRBJ2-1*01	TRBJ2-1	TRBD1*01	TRBD1	10	14	20	41	3	20	23
1	1.06E-07	TGTGCCAGCAGTCGTCGGATTGAAGCTTTCTTTGGACAAGGCACCAGATACGCAGTATTTT	CASSRRIEAF~LDKAPDTQYF	TRBV6-5*01	TRBV6-5	TRBJ2-3*01	TRBJ2-3	TRBD1*01	TRBD1	11	33	37	44	21	6	27
1	1.06E-07	TGTGCCAGCAGTCAAACACCCCCGGGACCAACGGGTGGGCATGAACACTGAAGCTTTCTTT	CASSQTPPGP~RVGMNTEAFF	TRBV6-5*01	TRBV6-5	TRBJ1-1*01	TRBJ1-1	TRBD2*01	TRBD2	11	18	23	41	6	17	23
1	1.06E-07	TGTGCCAGCAGTGGTCAGCGGCCGACCACAGATACGCAGGACAGGTCGTGGCTACACCTTC	CASSGQRPTT~IRRTGRGYTF	TRBV2*01, TRBV2*02, TRBV2*03	TRBV2	TRBJ1-2*01	TRBJ1-2	TRBD1*01	TRBD1	12	38	44	48	25	3	28
1	1.06E-07	TGTGCCAGCAGTGATAAAACGGATACCGGGACTAGCGGGAGAGTTAGAGACCCAGTACTTC	CASSDKTDTG~LAGELETQYF	TRBV6-1*01	TRBV6-1	TRBJ2-5*01	TRBJ2-5	TRBD2*02	TRBD2	13	27	40	45	13	4	17
1	1.06E-07	TGTGCCAGCAGTGAACGGTCTAGCGGGCGAGCTCCTACAAGGAGGGGAGACCCAGTACTTC	CASSERSSGR~LLQGGETQYF	TRBV25-1*01	TRBV25-1	TRBJ2-5*01	TRBJ2-5	TRBD2*02, TRBD2*01	TRBD2	14	19	26	46	4	19	23
1	1.06E-07	TGTGCCAGCAGCTTTCTTGGGCAGCCTAGGACTAGCGATGAACACCGGGGAGCTGTTTTTT	CASSFLGQPR~LAMNTGELFF	TRBV7-9*03, TRBV7-9*01, TRBV7-9*04, TRBV7-9*02	TRBV7-9	TRBJ2-2*01	TRBJ2-2	TRBD2*02, TRBD2*01	TRBD2	13	28	36	39	14	2	16
1	1.06E-07	TGTGCCAGCAGCTTCTACATCTGCAGTGCCAATCAGGGGGCTTCCCCACGAGCAGTACTTC	CASSFYICSA~IRGLPHEQYF	TRBV7-2*04, TRBV7-2*01	TRBV7-2	TRBJ2-7*01	TRBJ2-7	TRBD1*01	TRBD1	13	33	40	47	19	6	25
1	1.06E-07	TGTGCCAGCAGCTTGGGTCTAGGCTCCTACGGGAGGGCTATCGTTGGACGAGCAGTACTTC	CASSLGLGSY~GGLSLDEQYF	TRBV5-6*01	TRBV5-6	TRBJ2-7*01	TRBJ2-7	TRBD2*02	TRBD2	15	29	36	47	13	10	23
1	1.06E-07	TGTGCCAGCAGCTTGGGGGGACGGGACCGATGGATCCTCTGGGGCCAACGTCCTGACTTTC	CASSLGGRDR~GSSGANVLTF	TRBV5-4*01	TRBV5-4	TRBJ2-6*01	TRBJ2-6	TRBD1*01, TRBD2*02, TRBD2*01	TRBD1, TRBD2	15	22	26	36	6	9	15
1	1.06E-07	TGTGCCAGCAGCTTGATGGGGGCTGCCGGGACAGGGAATCATCACAGATACGCAGTATTTT	CASSLMGAAG~QGIITDTQYF	TRBV5-6*01	TRBV5-6	TRBJ2-3*01	TRBJ2-3	TRBD1*01	TRBD1	14	27	35	42	12	6	18
1	1.06E-07	TGTGCCAGCAGCTTGAAATCGGTCTCAAGACCCTCTGGGGGACCTCTATGGCTACACCTTC	CASSLKSVSR~PLGDLYGYTF	TRBV5-4*01	TRBV5-4	TRBJ1-2*01	TRBJ1-2	TRBD1*01, TRBD2*02, TRBD2*01	TRBD1, TRBD2	14	38	42	45	23	2	25
1	1.06E-07	TGTGCCAGCAGCTTATTTCTGTGCCAGCTCACCACGGGACAGAGAGAACATTCAGTACTTC	CASSLFLCQL~PRDRENIQYF	TRBV11-3*01	TRBV11-3	TRBJ2-4*01	TRBJ2-4	TRBD1*01	TRBD1	14	35	41	46	20	4	24
1	1.06E-07	TGTGCCAGCAGCTTACAACCGGGCAGGGGGGGGGCGGGGCGGTTCCTACGAGCAGTACTTC	CASSLQPGRG~GRGGSYEQYF	TRBV7-2*04, TRBV7-2*01	TRBV7-2	TRBJ2-7*01	TRBJ2-7	TRBD1*01, TRBD2*01	TRBD1, TRBD2	14	23	29	43	8	13	21
1	1.06E-07	TGTGCCAGCAGCTTAGTAGACAGGTTTGAAGGACGCGACCTCCAAAAACATTCAGTACTTC	CASSLVDRFE~DATSKNIQYF	TRBV11-3*01	TRBV11-3	TRBJ2-4*01	TRBJ2-4	TRBD1*01	TRBD1	15	18	23	41	2	17	19
1	1.06E-07	TGTGCCAGCAGCTTAGTAACAGGGGGCCTGGAGGGGACGCGGAAATCAGCCCCAGCATTTT	CASSLVTGGL~RGRGNQPQHF	TRBV7-2*04, TRBV7-2*01	TRBV7-2	TRBJ1-5*01	TRBJ1-5	TRBD1*01	TRBD1	15	18	26	43	2	16	18
1	1.06E-07	TGTGCCAGCAGCTTAGCCTTTGCCGGGACTAGCGGGAGGACCCGGCTACGGGCAGTACTTC	CASSLAFAGT~AGGPGYGQYF	TRBV7-2*04, TRBV7-2*01	TRBV7-2	TRBJ2-7*01	TRBJ2-7	TRBD2*02	TRBD2	16	24	38	45	7	6	13
1	1.06E-07	TGTGCCAGCAGCTTAGCCGTGGGCGGGACCACAGATACGCAGTATTTTGGCCCAGCATTTT	CASSLAVGGT~QIRSILAQHF	TRBV7-9*01, TRBV7-9*02	TRBV7-9	TRBJ1-5*01	TRBJ1-5	TRBD2*02	TRBD2	16	22	27	50	5	22	27
1	1.06E-07	TGTGCCAGCAGCTTAGCAAACCTTTAGACTAGCGGGTCGAGGAAGATACGAGCAGTACTTC	CASSLANL*T~AGRGRYEQYF	TRBV7-4*01	TRBV7-4	TRBJ2-7*01	TRBJ2-7	TRBD2*02, TRBD2*01	TRBD2	16	26	35	46	9	10	19
1	1.06E-07	TGTGCCAGCAGCTTAGGCGGGAGCACAGATACGCATCTCCTATAATTCACCCCTCCACTTT	CASSLGGSTD~RISYNSPLHF	TRBV7-9*01, TRBV7-9*02	TRBV7-9	TRBJ1-6*02	TRBJ1-6	TRBD2*02	TRBD2	15	16	22	36	0	13	13
1	1.06E-07	TGTGCCAGCAGCTTAGATCCTAAAAAATAGCGGGAGTTCGGACACCGGGGAGCTGTTTTTT	CASSLDPKK*~GSSDTGELFF	TRBV7-2*04, TRBV7-2*01	TRBV7-2	TRBJ2-2*01	TRBJ2-2	TRBD2*02	TRBD2	15	27	35	41	11	5	16
1	1.06E-07	TGTGCCAGCAGCTTAGATCCTAAAAAATAGCGGGAGGAGTCACACAGATACGCAGTATTTT	CASSLDPKK*~GRSHTDTQYF	TRBV7-2*04, TRBV7-2*01	TRBV7-2	TRBJ2-3*01	TRBJ2-3	TRBD2*02	TRBD2	15	27	36	42	11	5	16
1	1.06E-07	TGTGCCAGCAGCTTAGACCAGGCGCGGGAGGCACAGATACGCAGTATTTTGGCAGTATTTT	CASSLDQARE~HRYAVFWQYF	TRBV7-9*01, TRBV7-9*02	TRBV7-9	TRBJ2-3*01	TRBJ2-3	TRBD2*02	TRBD2	15	23	30	51	7	20	27
1	1.06E-07	TGTGCCAGCAGCTTAATAGGGGGGCTCGACAGGGCCCTCCTATAATTCACCCCTCCACTTT	CASSLIGGLD~GPSYNSPLHF	TRBV7-3*01	TRBV7-3	TRBJ1-6*02	TRBJ1-6	TRBD1*01	TRBD1	15	27	33	36	11	2	13
1	1.06E-07	TGTGCCAGCAGCTTAAGTCCCCGTCGGGAGCTCTAGACTAGCGGCGGGTGAGCAGTTCTTC	CASSLSPRRE~SRLAAGEQFF	TRBV7-3*01	TRBV7-3	TRBJ2-1*01	TRBJ2-1	TRBD2*02, TRBD2*01	TRBD2	15	35	43	48	19	4	23
1	1.06E-07	TGTGCCAGCAGCTTAAGGGCAGGGGGTGCCTAATCTCTCCTCTGGAAACACCATATATTTT	CASSLRAGGA~NLSSGNTIYF	TRBV7-3*01	TRBV7-3	TRBJ1-3*01	TRBJ1-3	TRBD1*01	TRBD1	15	19	25	39	3	13	16
1	1.06E-07	TGTGCCAGCAGCTCCCAGACAGGACCTAACTATGGCTACACCTTACAGAGGGCTGTTTTTT	CASSSQTGPN~MATPYRGLFF	TRBV7-2*04, TRBV7-2*01	TRBV7-2	TRBJ2-2*01	TRBJ2-2	TRBD1*01	TRBD1	12	17	22	51	4	28	32
1	1.06E-07	TGTGCCAGCAGCTCGACATTTGGACTAGCCGGGACTAGCGGGTTACAATGAGCAGTTCTTC	CASSSTFGLA~GLAGYNEQFF	TRBV11-2*03	TRBV11-2	TRBJ2-1*01	TRBJ2-1	TRBD2*02, TRBD2*01	TRBD2	11	30	41	43	18	1	19
1	1.06E-07	TGTGCCAGCAGCTCGAGAGATGCCTTAGGCCCAACTTGGGTTACAGTACGAGTAGTACTTC	CASSSRDALG~QLGLQYE*YF	TRBV11-3*01, TRBV11-3*02	TRBV11-3	TRBJ2-5*01	TRBJ2-5	TRBD1*01	TRBD1	12	42	45	53	29	7	36
1	1.06E-07	TGTGCCAGCAGCTCACGTTCCGGGACAGGTACCTCCTGGAACTAATCAGCCCCAGCATTTT	CASSSRSGTG~PPGTNQPQHF	TRBV7-9*03, TRBV7-9*01, TRBV7-9*04, TRBV7-9*02	TRBV7-9	TRBJ1-5*01	TRBJ1-5	TRBD1*01	TRBD1	13	21	28	43	7	14	21
1	1.06E-07	TGTGCCAGCAGCCTCGGAAGTAGCGGGACAAACAAATTATATCAATCAGCCCCAGCATTTT	CASSLGSSGT~TNYINQPQHF	TRBV2*01, TRBV2*02, TRBV2*03	TRBV2	TRBJ1-5*01	TRBJ1-5	TRBD2*02	TRBD2	10	20	27	42	9	14	23
1	1.06E-07	TGTGCCAGCAGCCCCGGGAGAGGAACGCCTTGTTGCTGGGGGCGCGTCTGGCTACACCTTC	CASSPGRGTP~VAGGASGYTF	TRBV5-6*01	TRBV5-6	TRBJ1-2*01	TRBJ1-2	TRBD1*01, TRBD2*02	TRBD1, TRBD2	11	37	42	48	25	5	30
1	1.06E-07	TGTGCCAGCAGCCCCGATACTAGCGGGAGTCGGTACGAGCAGTAATGAAAAACTGTTTTTT	CASSPDTSGS~GTSSNEKLFF	TRBV6-5*01	TRBV6-5	TRBJ1-4*01	TRBJ1-4	TRBD2*02	TRBD2	10	18	28	42	7	13	20
1	1.06E-07	TGTGCCAGCAGCCCGCTTCAGAGTGGCTATATTCTTATGTGCTAACTATGGCTACACCTTC	CASSPLQSGY~FLCANYGYTF	TRBV9*02, TRBV9*01, TRBV9*03	TRBV9	TRBJ1-2*01	TRBJ1-2	TRBD2*02, TRBD2*01	TRBD2	11	12	16	41	0	24	24
1	1.06E-07	TGTGCCAGCAGCCACGCTGGGGACGGGACAGGGCCCTATGGTCACCGGGGAGCTGTTTTTT	CASSHAGDGT~GPMVTGELFF	TRBV4-2*01	TRBV4-2	TRBJ2-2*01	TRBJ2-2	TRBD1*01	TRBD1	13	24	32	42	10	9	19
1	1.06E-07	TGTGCCAGCAGCCAGGCTCAAGAGAGGGACACCGGGGAGCTCCTACAATGAGCAGTTCTTC	CASSQAQERD~PGSSYNEQFF	TRBV4-2*01	TRBV4-2	TRBJ2-1*01	TRBJ2-1	TRBD1*01	TRBD1	13	25	30	39	11	8	19
1	1.06E-07	TGTGCCAGCAGCCAACCTGGACAGGACTAGCGGGAGGGTTAGCTCCTACGAGCAGTACTTC	CASSQPGQD*~GRVSSYEQYF	TRBV3-1*01	TRBV3-1	TRBJ2-7*01	TRBJ2-7	TRBD2*02	TRBD2	14	23	37	42	8	4	12
1	1.06E-07	TGTGCCAGCAGCCAAGTATCAGGGGGGCCCGAAGCTTTTGTACCAAGAGACCCAGTACTTC	CASSQVSGGP~KLLYQETQYF	TRBV4-2*01	TRBV4-2	TRBJ2-5*01	TRBJ2-5	TRBD1*01	TRBD1	15	19	25	41	3	15	18
1	1.06E-07	TGTGCCAGCAGCCAAGATTTTCTCTCTTCGGGGACAGGCGGCTAACTATGGCTACACCTTC	CASSQDFLSS~GQAANYGYTF	TRBV4-2*01	TRBV4-2	TRBJ1-2*01	TRBJ1-2	TRBD1*01	TRBD1	16	30	37	41	13	3	16
1	1.06E-07	TGTGCCAGCAGCCAAGAAGGGACCCATGACACCGGGGAGTCTCCACTATGGCTACACCTTC	CASSQEGTHD~PGSLHYGYTF	TRBV4-2*01	TRBV4-2	TRBJ1-2*01	TRBJ1-2	TRBD1*01, TRBD2*02, TRBD2*01	TRBD1, TRBD2	16	18	22	44	1	21	22
1	1.06E-07	TGTGCCAGCAGCGTAGCTACGACAGGGGAACAGTGCTTATAGCAATCAGCCCCAGCATTTT	CASSVATTGE~SAYSNQPQHF	TRBV9*02, TRBV9*01	TRBV9	TRBJ1-5*01	TRBJ1-5	TRBD1*01	TRBD1	15	20	27	39	4	11	15
1	1.06E-07	TGTGCCAGCAGCGTAGCCCCCACCGGGACTAGCGGAATTTAGCTCCTACGAGCAGTACTTC	CASSVAPTGT~AEFSSYEQYF	TRBV7-3*01	TRBV7-3	TRBJ2-7*01	TRBJ2-7	TRBD2*02, TRBD2*01	TRBD2	11	24	34	42	12	7	19
1	1.06E-07	TGTGCCAGCAGCGTAGAGCCGGGGCAAGGGACTAGCGGAGGACCTCGATACGCAGTATTTT	CASSVEPGQG~LAEDLDTQYF	TRBV9*02, TRBV9*01	TRBV9	TRBJ2-3*01	TRBJ2-3	TRBD2*02, TRBD2*01	TRBD2	15	27	37	46	11	8	19
1	1.06E-07	TGTGCCAGCAGCGTAGAGCGGAGCGGCCAGGGGGGGGGCGATCACAGATACGCAGTATTTT	CASSVERSGQ~GGAITDTQYF	TRBV9*02, TRBV9*01	TRBV9	TRBJ2-3*01	TRBJ2-3	TRBD1*01, TRBD2*01	TRBD1, TRBD2	15	27	33	42	11	8	19
1	1.06E-07	TGTGCCAGCAGCGATCCAACCGGGACAGGGTACGGACTCCAACTACAATGAGCAGTTCTTC	CASSDPTGTG~TDSNYNEQFF	TRBV12-4*01, TRBV12-3*01	TRBV12-4, TRBV12-3	TRBJ2-1*01	TRBJ2-1	TRBD1*01	TRBD1	10	21	29	42	10	12	22
1	1.06E-07	TGTGCCAGCAGCAAAGGGACAGGGGGCGATAGGGTCGGCGAGCACAGATACGCAGTATTTT	CASSKGTGGD~GSASTDTQYF	TRBV12-4*01, TRBV12-3*01	TRBV12-4, TRBV12-3	TRBJ2-3*01	TRBJ2-3	TRBD1*01	TRBD1	10	15	26	40	4	13	17
1	1.06E-07	TGTGCCAGCAGGGGGCGACAGGGGAAGGGAATGGTGGACTGGGGCCAACGTCCTGACTTTC	CASRGRQGKG~WWTGANVLTF	TRBV6-5*01	TRBV6-5	TRBJ2-6*01	TRBJ2-6	TRBD1*01	TRBD1	10	16	23	38	5	14	19
1	1.06E-07	TGTGCCAGCAACCAAGAGGAGGTTGACAGGGGTTGGCGCTGGGGCCAACGTCCTGACTTTC	CASNQEEVDR~VGAGANVLTF	TRBV4-2*01	TRBV4-2	TRBJ2-6*01	TRBJ2-6	TRBD1*01	TRBD1	16	24	31	38	7	6	13
1	1.06E-07	TGTGCCAATACTCTGACAGGGGTCGTCCTCCCGCTACGTATAGAACTACGAGCAGTACTTC	CANTLTGVVL~RYV*NYEQYF	TRBV27*01	TRBV27	TRBJ2-7*01	TRBJ2-7	TRBD2*02	TRBD2	6	26	35	45	19	9	28
1	1.06E-07	TGCGCCGGGCCAACACTAGCGGGACCCACCCTCACAGGGGATCCAAGAGACCCAGTACTTC	CAGPTLAGPT~SQGIQETQYF	TRBV10-1*02, TRBV10-1*01	TRBV10-1	TRBJ2-5*01	TRBJ2-5	TRBD2*02	TRBD2	5	14	23	42	8	18	26
1	1.06E-07	TGCGCCAGCGCTATGGACCCGGGGGATGTTGTCATCTTCTGGGGCCAACGTCCTGACTTTC	CASAMDPGDV~SSSGANVLTF	TRBV5-1*02	TRBV5-1	TRBJ2-6*01	TRBJ2-6	TRBD2*01	TRBD2	11	19	24	37	7	12	19
1	1.06E-07	TGCGCCAGCAGTGAGTCCAGAGGGTTAGGGTCCAAATCAGGGTTCAGATGAGCAGTTCTTC	CASSESRGLG~PNQGSDEQFF	TRBV10-2*01	TRBV10-2	TRBJ2-1*01	TRBJ2-1	TRBD1*01, TRBD2*02	TRBD1, TRBD2	16	37	41	47	20	5	25
1	1.06E-07	TGCGCCAGCAGTGAGGGTGTGGGGCGGGACAGGCGGACCCAATAACTACGAGCAGTACTTC	CASSEGVGRD~GGPNNYEQYF	TRBV10-1*01	TRBV10-1	TRBJ2-7*01	TRBJ2-7	TRBD1*01	TRBD1	14	25	32	45	10	12	22
1	1.06E-07	TGCGCCAGCAGCTTTCAAATTGGGGCCAGGGTCGATTGTGGTCGGTCAGCCCCAGCATTTT	CASSFQIGAR~SIVVGQPQHF	TRBV5-1*01	TRBV5-1	TRBJ1-5*01	TRBJ1-5	TRBD1*01	TRBD1	13	26	30	45	12	14	26
1	1.06E-07	TGCGCCAGCAGCTTGGTCCTAAACAATGAGCAGTTCTTCGGGCGCGTCTGGCTACACCTTC	CASSLVLNNE~SSSGASGYTF	TRBV5-1*01	TRBV5-1	TRBJ1-2*01	TRBJ1-2	TRBD1*01, TRBD2*02, TRBD2*01	TRBD1, TRBD2	15	39	42	48	23	5	28
1	1.06E-07	TGCGCCAGCAGCTTGGAACAGGGGAAGAAGTGGGGGCCGACCGCTAGAAACCCAGTACTTC	CASSLEQGKK~GGRPLETQYF	TRBV5-1*01	TRBV5-1	TRBJ2-5*01	TRBJ2-5	TRBD1*01	TRBD1	15	17	23	45	1	21	22
1	1.06E-07	TGCGCCAGCAGCTTATTTCTGTGCCAGCTCGGTCGCAGCGGCCGGAAACACCATATATTTT	CASSLFLCQL~VAAAGNTIYF	TRBV5-1*01	TRBV5-1	TRBJ1-3*01	TRBJ1-3	TRBD2*02, TRBD2*01	TRBD2	13	36	40	43	22	2	24
1	1.06E-07	TGCGCCAGCAGCCCCCGGACAGGTTTAGGGAGACTAGCGTTCCTACAATGAGCAGTTCTTC	CASSPRTGLG~D*RSYNEQFF	TRBV5-1*01	TRBV5-1	TRBJ2-1*01	TRBJ2-1	TRBD2*02, TRBD2*01	TRBD2	11	31	38	40	19	1	20
1	1.06E-07	TGCGCCAGCAGCCCCCAAAGGACTAGCGGGGGGAAACTCTGGGGCCAACGTCCCGACTTTC	CASSPQRTSG~GNSGANVPTF	TRBV4-3*03, TRBV4-3*01, TRBV4-3*04	TRBV4-3	TRBJ2-6*01	TRBJ2-6	TRBD2*01	TRBD2	12	19	32	36	6	3	9
1	1.06E-07	TGCGCCAGCAGCCATGCGGACGGGAATGAGGACCACTTAAGCTAACTATGGCTACACCTTC	CASSHADGNE~TT*ANYGYTF	TRBV4-1*02, TRBV4-1*01	TRBV4-1	TRBJ1-2*01	TRBJ1-2	TRBD2*02	TRBD2	13	20	24	41	6	16	22
1	1.06E-07	TGCGCCAGCAGCCAATCGACAGGGACAGGGGGCGCCAAGCTCTGGAAACACCATATATTTT	CASSQSTGTG~APSSGNTIYF	TRBV4-1*02, TRBV4-1*01	TRBV4-1	TRBJ1-3*01	TRBJ1-3	TRBD1*01	TRBD1	14	21	32	39	6	6	12
1	1.06E-07	TGCGCCAGCAGCCAAGATATGGGGGGGCTATTCGCGTCGTAGCAATCAGCCCCAGCATTTT	CASSQDMGGL~SRRSNQPQHF	TRBV4-1*02, TRBV4-1*01	TRBV4-1	TRBJ1-5*01	TRBJ1-5	TRBD2*01	TRBD2	16	20	26	39	3	12	15
1	1.06E-07	TGCGCCAGCAGCCAAAGGGGCATGCGGGGGTGCACCTCCGTGCTCCTACGAGCAGTACTTC	CASSQRGMRG~APPCSYEQYF	TRBV4-3*01	TRBV4-3	TRBJ2-7*01	TRBJ2-7	TRBD2*01	TRBD2	14	23	29	42	8	12	20
1	1.06E-07	TGCGCCAGCAGCGTGACCTTTGTCCCGGGACGGGTACGTCTGCACCGGGGAGCTGTTTTTT	CASSVTFVPG~GYVCTGELFF	TRBV10-2*01	TRBV10-2	TRBJ2-2*01	TRBJ2-2	TRBD1*01	TRBD1	10	20	25	42	9	16	25
1	1.06E-07	TGCGCCAGCAGGCATCTCAGGGGGCTAGGGAGGACTAGCGGAATTTTACGAGCAGTACTTC	CASRHLRGLG~GLAEFYEQYF	TRBV5-1*01, TRBV5-1*02	TRBV5-1	TRBJ2-7*01	TRBJ2-7	TRBD2*02, TRBD2*01	TRBD2	10	31	40	46	20	5	25
1	1.06E-07	TGCAGTGTCCGGGGACAGGCCTACGAGCAGTACTTCGGGACGCACAGATACGCAGTATTTT	CSVRGQAYEQ~TSGRTDTQYF	TRBV20-1*06, TRBV20-1*03, TRBV20-1*01, TRBV20-1*04, TRBV20-1*05, TRBV20-1*02, TRBV20-1*07	TRBV20-1	TRBJ2-3*01	TRBJ2-3	TRBD1*01	TRBD1	6	11	18	41	4	22	26
1	1.06E-07	TGCAGTGCTCCCCGAGGAGTCGGGCGGACCGGGGAGCTCCTATAATTCACCCCTCCACTTT	CSAPRGVGRT~GSSYNSPLHF	TRBV20-1*06, TRBV20-1*03, TRBV20-1*01, TRBV20-1*04, TRBV20-1*05, TRBV20-1*02, TRBV20-1*07	TRBV20-1	TRBJ1-6*02	TRBJ1-6	TRBD2*02, TRBD2*01	TRBD2	8	31	35	36	22	0	22
1	1.06E-07	TGCAGTGCTCGACCTAAACGGGGCATTCTGCAGTAAGCCTGGGGCCAACGTCCTGACTTTC	CSARPKRGIL~SKPGANVLTF	TRBV20-1*06, TRBV20-1*03, TRBV20-1*01, TRBV20-1*04, TRBV20-1*05, TRBV20-1*02, TRBV20-1*07	TRBV20-1	TRBJ2-6*01	TRBJ2-6	TRBD1*01, TRBD2*01	TRBD1, TRBD2	8	19	23	38	10	14	24
1	1.06E-07	TGCAGTGCTGGAGGGTCTGGGGCCAACGTCCTGACTTTCGGGGATCTACGAGCAGTACTTC	CSAGGSGANV~*LSGIYEQYF	TRBV20-1*01, TRBV20-1*04, TRBV20-1*05, TRBV20-1*07	TRBV20-1	TRBJ2-7*01	TRBJ2-7	TRBD1*01, TRBD2*01	TRBD1, TRBD2	12	18	22	45	5	22	27
1	1.06E-07	TGCAGTGCTAGGAACTTTTGGTATTCGGGACAGGGGCTATAGCAATCAGCCCCAGCATTTT	CSARNFWYSG~RGYSNQPQHF	TRBV20-1*06, TRBV20-1*03, TRBV20-1*01, TRBV20-1*04, TRBV20-1*05, TRBV20-1*02, TRBV20-1*07	TRBV20-1	TRBJ1-5*01	TRBJ1-5	TRBD1*01	TRBD1	10	26	35	39	15	3	18
1	1.06E-07	TGCAGTGCTAGACCTCGCCAAGGGGGGGGGGGGAAGTGGTCTGAACACTGAAGCTTTCTTT	CSARPRQGGG~GSGLNTEAFF	TRBV20-1*01, TRBV20-1*04, TRBV20-1*05, TRBV20-1*07	TRBV20-1	TRBJ1-1*01	TRBJ1-1	TRBD2*01	TRBD2	11	26	32	41	14	8	22
1	1.06E-07	TGCAGTGCTAGACCTCGCCAAGGGGGGGGGGGGAAGAGGTCTGAACACTGAAGCTTTCTTT	CSARPRQGGG~GRGLNTEAFF	TRBV20-1*01, TRBV20-1*04, TRBV20-1*05, TRBV20-1*07	TRBV20-1	TRBJ1-1*01	TRBJ1-1	TRBD2*01	TRBD2	11	26	32	41	14	8	22
1	1.06E-07	TGCAGTGCTAGACACGGGACAGGAAAGGTCAGCCCCAGGAGAGAATGAAAAACTGTTTTTT	CSARHGTGKV~APGENEKLFF	TRBV20-1*01, TRBV20-1*05, TRBV20-1*07	TRBV20-1	TRBJ1-4*01	TRBJ1-4	TRBD1*01	TRBD1	11	15	22	43	3	20	23
1	1.06E-07	TGCAGTGCTAGAGCCCCCCCTGGGACTACGGGGGGGGACCCCCAATCAGCCCCAGCATTTT	CSARAPPGTT~GGTPNQPQHF	TRBV20-1*01, TRBV20-1*04, TRBV20-1*05, TRBV20-1*07	TRBV20-1	TRBJ1-5*01	TRBJ1-5	TRBD2*01	TRBD2	12	28	35	42	15	6	21
1	1.06E-07	TGCAGTGCTAGAGGCTAACAGGGACCGAACTAGCGGGGGGGCCTACAATGAGCAGTTCTTC	CSARG*QGPN~SGGAYNEQFF	TRBV20-1*01, TRBV20-1*04, TRBV20-1*05, TRBV20-1*07	TRBV20-1	TRBJ2-1*01	TRBJ2-1	TRBD2*01	TRBD2	12	28	40	41	15	0	15
1	1.06E-07	TGCAGTGCTAGAGGCCATGGACCGGCCCTGGGGTCCGGGGAGCAATCAGCCCCAGCATTTT	CSARGHGPAL~GPGSNQPQHF	TRBV20-1*01, TRBV20-1*04, TRBV20-1*05, TRBV20-1*07	TRBV20-1	TRBJ1-5*01	TRBJ1-5	TRBD1*01, TRBD2*01	TRBD1, TRBD2	12	25	29	40	12	10	22
1	1.06E-07	TGCAGTGCTAGAGATTTAGCGGGGGTTTCGAGCTCTGGGGCCAGGGGGCATTCAGTACTTC	CSARDLAGVS~ALGPGGIQYF	TRBV20-1*01, TRBV20-1*05, TRBV20-1*07	TRBV20-1	TRBJ2-4*01	TRBJ2-4	TRBD2*01	TRBD2	13	16	24	48	2	23	25
1	1.06E-07	TGCAGTGCTAGAGATCCAAGGACAGGGGGATCCGGATTTTCGCACCGGGGAGCTGTTTTTT	CSARDPRTGG~PDFRTGELFF	TRBV20-1*01, TRBV20-1*05, TRBV20-1*07	TRBV20-1	TRBJ2-2*01	TRBJ2-2	TRBD1*01	TRBD1	13	19	28	42	5	13	18
1	1.06E-07	TGCAGTGCTAGAGATGGGAGATCTAGTGGCTACACCTTCGGTTCGGGGACCGCAGTACTTC	CSARDGRSSG~TPSVRGPQYF	TRBV20-1*01, TRBV20-1*05, TRBV20-1*07	TRBV20-1	TRBJ2-4*01	TRBJ2-4	TRBD1*01, TRBD2*02, TRBD2*01	TRBD1, TRBD2	13	45	49	52	31	2	33
1	1.06E-07	TGCAGTGCAGAGCGGGACAGGGGGCTAGCGGGAGGGACAGGGCACCTACGAGCAGTACTTC	CSAERDRGLA~EGQGTYEQYF	TRBV29-1*03	TRBV29-1	TRBJ2-7*01	TRBJ2-7	TRBD1*01, TRBD2*02	TRBD1, TRBD2	4	13	24	44	8	19	27
1	1.06E-07	TGCAGCTTATTTCTGTGCCAGCTCACCACGGGTCGGGCGCACGGGCACTGAAGCTTTCTTT	CSLFLCQLTT~VGRTGTEAFF	TRBV29-1*01, TRBV29-1*03	TRBV29-1	TRBJ1-1*01	TRBJ1-1	TRBD1*01, TRBD2*02, TRBD2*01	TRBD1, TRBD2	5	34	37	45	28	7	35
1	1.06E-07	TGCAGCGTTCGGAGGGGCGGGAATGAGCAGTTCTTCGGGCCAGGGACACGGCTACACCTTC	CSVRRGGNEQ~SSGQGHGYTF	TRBV29-1*01, TRBV29-1*03	TRBV29-1	TRBJ1-2*01	TRBJ1-2	TRBD1*01, TRBD2*02	TRBD1, TRBD2	8	42	47	49	33	1	34
1	1.06E-07	TGCAGCGTTGCGACTAGCGGGAGTCCCCGGGCTGTGCTCTGGGGCCAACGTCCTGACTTTC	CSVATSGSPR~LCSGANVLTF	TRBV29-1*01	TRBV29-1	TRBJ2-6*01	TRBJ2-6	TRBD2*02	TRBD2	9	11	22	36	1	13	14
1	1.06E-07	TGCAGCGTAAGAGCGGGAGGGAATGAGCCGTTCTTCGGGCCAGGGACACGGCTACACCTTC	CSVRAGGNEP~SSGQGHGYTF	TRBV29-1*01, TRBV29-1*03	TRBV29-1	TRBJ1-2*01	TRBJ1-2	TRBD2*02	TRBD2	7	11	20	49	3	28	31
1	1.06E-07	TGCAGCGGGTGACATTTCTCGGAAACACCATATATTTTGGAGAGGGAATGAGCAGTTCTTC	CSG*HFSETP~IFWRGNEQFF	TRBV29-1*03	TRBV29-1	TRBJ2-1*01	TRBJ2-1	TRBD2*02	TRBD2	6	41	45	46	34	0	34
1	1.06E-07	TGCAGCGACCTTCAAGACAGGGCGAAGGCTACACCTTCGGTTCGGGGAAAAACTGTTTTTT	CSDLQDRAKA~HLRFGEKLFF	TRBV29-1*01, TRBV29-1*03	TRBV29-1	TRBJ1-4*01	TRBJ1-4	TRBD1*01	TRBD1	6	15	21	46	8	24	32
1	1.06E-07	TGTGCTAGTGGTTTGCTTCAACCGGGACAGTATAAGAATCTCTAATGAAAAACTGTTTTT	CASGLLQPGQYKNL**KTVF	TRBV12-5*01	TRBV12-5	TRBJ1-4*01	TRBJ1-4	TRBD1*01	TRBD1	14	23	29	55	8	25	33
1	1.06E-07	TGTGCTAGTGGTTTGGTACGGGCTGGTGGGGGGAGGGGAGCCTACAATGAGCAGTTCTTC	CASGLVRAGGGRGAYNEQFF	TRBV12-5*01	TRBV12-5	TRBJ2-1*01	TRBJ2-1	TRBD2*02	TRBD2	16	30	36	40	13	3	16
1	1.06E-07	TGTGCTAGTGGCCGAAACACGAACACCGGGGAGGGTGAGGGCACAGATACGCAGTATTTT	CASGRNTNTGEGEGTDTQYF	TRBV12-5*01	TRBV12-5	TRBJ2-3*01	TRBJ2-3	TRBD2*02	TRBD2	10	28	34	40	17	5	22
1	1.06E-07	TGTGCCTGGAGTGTACTTGAAAGGGCTTTCTTTGGACAAGGGGTGGGGGCCCAGTACTTC	CAWSVLERAFFGQGVGAQYF	TRBV30*01	TRBV30	TRBJ2-5*01	TRBJ2-5	TRBD1*01, TRBD2*01	TRBD1, TRBD2	13	44	48	49	30	0	30
1	1.06E-07	TGTGCCTGGAGTATTTTTCCCCCGGGACACCGGCAATACTCTGGAAACACCATATATTTT	CAWSIFPPGHRQYSGNTIYF	TRBV7-2*04, TRBV7-2*01	TRBV7-2	TRBJ1-3*01	TRBJ1-3	TRBD1*01, TRBD2*01	TRBD1, TRBD2	5	23	28	38	17	9	26
1	1.06E-07	TGTGCCGGCAGCTTAGATCCTAGAAAATAGCGGGAGTTCGCATCGGATACGCAGTATTTT	CAGSLDPRK*REFASDTQYF	TRBV7-2*04, TRBV7-2*01	TRBV7-2	TRBJ2-3*01	TRBJ2-3	TRBD2*02	TRBD2	15	27	35	45	11	9	20
1	1.06E-07	TGTGCCATCAGTGAGTCGAACATCCAGTACTTCGGGCCGGGCACCGGGGAGCTGTTTTTT	CAISESNIQYFGPGTGELFF	TRBV10-3*01, TRBV10-3*02	TRBV10-3	TRBJ2-2*01	TRBJ2-2	TRBD1*01, TRBD2*02, TRBD2*01	TRBD1, TRBD2	16	33	36	41	16	4	20
1	1.06E-07	TGTGCCACCAGTGCTAGAGCAGGGACAGGGTGGACGGGAGGGGCCAACGTCCTGACTTTC	CATSARAGTGWTGGANVLTF	TRBV24-1*01	TRBV24-1	TRBJ2-6*01	TRBJ2-6	TRBD1*01	TRBD1	12	21	29	39	8	9	17
1	1.06E-07	TGTGCCACCAGTGATTTGCCGTAGACTCGATTAGCCTACCTCTCCTACGAGCAGTACTTC	CATSDLP*TRLAYLSYEQYF	TRBV24-1*01	TRBV24-1	TRBJ2-7*01	TRBJ2-7	TRBD2*02, TRBD2*01	TRBD2	17	31	34	41	13	6	19
1	1.06E-07	TGTGCCACCAGTGATTTACCTACTAGCGGGAGCGGGGGCTCCTACAATGAGCAGTTCTTC	CATSDLPTSGSGGSYNEQFF	TRBV7-9*03, TRBV7-9*01, TRBV7-9*04, TRBV7-9*02	TRBV7-9	TRBJ2-1*01	TRBJ2-1	TRBD2*02	TRBD2	10	21	31	38	10	6	16
1	1.06E-07	TGTGCCACCAGTGATTTAAGTAGGGAGCGGGGGGTCCTTCTCGAAGTGACGCAGTATTTT	CATSDLSRERGVLLEVTQYF	TRBV24-1*01	TRBV24-1	TRBJ2-3*01	TRBJ2-3	TRBD2*01	TRBD2	16	25	33	48	8	14	22
1	1.06E-07	TGTGCCACCAGTGATTATACCGCCGGGACTAGCGGGAGACGGGCAGATACGCAGTACTTC	CATSDYTAGTSGRRADTQYF	TRBV24-1*01	TRBV24-1	TRBJ2-7*01	TRBJ2-7	TRBD2*02	TRBD2	15	24	37	50	8	12	20
1	1.06E-07	TGTGCCACCAGTGACTCATACTAGCGGGACATAGACAGGATGCAGACTGAAGCTTTCTTT	CATSDSY*RDIDRMQTEAFF	TRBV24-1*01	TRBV24-1	TRBJ1-1*01	TRBJ1-1	TRBD2*02	TRBD2	13	19	28	45	5	16	21
1	1.06E-07	TGTGCCACCAGTGACCCCGGGGGACTAGCGGGGAACTCTGGGGTCAGCGTCCTGACTTTC	CATSDPGGLAGNSGVSVLTF	TRBV24-1*01	TRBV24-1	TRBJ2-6*01	TRBJ2-6	TRBD2*01	TRBD2	13	20	32	47	6	14	20
1	1.06E-07	TGTGCCACCAGTGAGACTCCGGGACTAGCGGGGATAAGAACCATTAATGAGCAGTTCTTC	CATSETPGLAGIRTINEQFF	TRBV24-1*01	TRBV24-1	TRBJ2-1*01	TRBJ2-1	TRBD2*01	TRBD2	13	20	32	45	6	12	18
1	1.06E-07	TGTGCCACCAGCATATATCTCTGCAGCTCGAAGGGTCAAATGAACACTGAAGCTTTCTTT	CATSIYLCSSKGQMNTEAFF	TRBV15*02	TRBV15	TRBJ1-1*01	TRBJ1-1	TRBD1*01, TRBD2*02	TRBD1, TRBD2	11	31	34	40	19	5	24
1	1.06E-07	TGTGCCAGTGTCCCTTTTAGAGTGGCTATATTCTTATGTGCTAACTATGGCTACACCTTC	CASVPFRVAIFLCANYGYTF	TRBV19*01, TRBV19*03, TRBV19*02	TRBV19	TRBJ1-2*01	TRBJ1-2	TRBD1*01, TRBD2*02, TRBD2*01	TRBD1, TRBD2	8	9	13	40	0	26	26
1	1.06E-07	TGTGCCAGTAGTTCCTCACCGGGACAGGGTACTCACGCTGGGGCCAACGTCCTGGCTTTC	CASSSSPGQGTHAGANVLAF	TRBV7-9*03, TRBV7-9*07, TRBV7-9*01, TRBV7-9*04, TRBV7-9*02, TRBV11-1*01, TRBV11-3*03	TRBV7-9, TRBV11-1, TRBV11-3	TRBJ2-6*01	TRBJ2-6	TRBD1*01	TRBD1	7	20	28	37	12	8	20
1	1.06E-07	TGTGCCAGTAGTCCCAAGAGGGCAGGGGAGTCTGATCTAATGAACACTGAAGCTTTCTTT	CASSPKRAGESDLMNTEAFF	TRBV19*01, TRBV19*03, TRBV19*02	TRBV19	TRBJ1-1*01	TRBJ1-1	TRBD1*01	TRBD1	11	22	27	40	10	12	22
1	1.06E-07	TGTGCCAGTAGTATCGGAGCTAGTCGGGACACCGGGACAGGGCTCAATGAGCAGTTCTTC	CASSIGASRDTGTGLNEQFF	TRBV19*01, TRBV19*02	TRBV19	TRBJ2-1*01	TRBJ2-1	TRBD1*01	TRBD1	13	33	41	44	19	2	21
1	1.06E-07	TGTGCCAGTAGTATGGCTAGCGGGAGGGCTTATGGAAGGCCCTACAACGAGCAGTTCTTC	CASSMASGRAYGRPYNEQFF	TRBV19*01, TRBV19*02	TRBV19	TRBJ2-1*01	TRBJ2-1	TRBD2*02	TRBD2	13	16	27	40	2	12	14
1	1.06E-07	TGTGCCAGTAGTATGACTAGTGGGTTGGCCGCCCACTCCCTTAACTACGAGCAGTACTTC	CASSMTSGLAAHSLNYEQYF	TRBV19*01, TRBV19*02	TRBV19	TRBJ2-7*01	TRBJ2-7	TRBD2*02, TRBD2*01	TRBD2	13	14	19	44	0	24	24
1	1.06E-07	TGTGCCAGTAGTATATCCCATAGTGACTAGACGGAACTCTACACCGGGGGGCTGTTTTTT	CASSISHSD*TELYTGGLFF	TRBV19*01, TRBV19*02	TRBV19	TRBJ2-2*01	TRBJ2-2	TRBD2*02, TRBD2*01	TRBD2	14	24	29	40	9	10	19
1	1.06E-07	TGTGCCAGTAGTATAGATGCCAGCAGCCAACCCGAGCAGGGTTGGTCACCCCTCCACTTT	CASSIDASSQPEQGWSPLHF	TRBV19*01, TRBV19*02	TRBV19	TRBJ1-6*02	TRBJ1-6	TRBD1*01	TRBD1	16	36	40	45	19	4	23
1	1.06E-07	TGTGCCAGTAGTACCAGGGATCGAACTGAAGCTTTCTTTGGACAAGGCACCATATATTTT	CASSTRDRTEAFFGQGTIYF	TRBV19*01, TRBV19*03, TRBV19*02	TRBV19	TRBJ1-3*01	TRBJ1-3	TRBD1*01	TRBD1	12	39	43	47	26	3	29
1	1.06E-07	TGTGCCAGTAGCCCTTGGACTAGCGGGATTGCACCTCCGTGCTCCTACGAGCAGTACTTC	CASSPWTSGIAPPCSYEQYF	TRBV19*01, TRBV19*03, TRBV19*02	TRBV19	TRBJ2-7*01	TRBJ2-7	TRBD2*02	TRBD2	11	16	27	41	4	13	17
1	1.06E-07	TGTGCCAGTAGCCCTGGGAGACGACAGGGTTTTAAACCAACGGCCAACGTCCTGACTTTC	CASSPGRRQGFKPTANVLTF	TRBV19*01, TRBV19*03, TRBV19*02	TRBV19	TRBJ2-6*01	TRBJ2-6	TRBD1*01	TRBD1	11	22	28	41	10	12	22
1	1.06E-07	TGTGCCAGTAGATGGGGAGACCGCCGCTCTGAAGCTTTCTTTGGAAACACCATATATTTT	CASRWGDRRSEAFFGNTIYF	TRBV19*01, TRBV19*03, TRBV19*02	TRBV19	TRBJ1-3*01	TRBJ1-3	TRBD2*02, TRBD2*01	TRBD2	10	14	18	41	3	22	25
1	1.06E-07	TGTGCCAGTAACTCCGGGACAGGCGGGAGCGTGCCCCATCAATACAATGAGCAGTTCTTC	CASNSGTGGSVPHQYNEQFF	TRBV19*01, TRBV19*03, TRBV19*02	TRBV19	TRBJ2-1*01	TRBJ2-1	TRBD1*01	TRBD1	9	15	22	42	5	19	24
1	1.06E-07	TGTGCCAGCTCACAAACCGGGACCCTACAGGGCTCCTCTGGGGCCAACGTCCTGACTTTC	CASSQTGTLQGSSGANVLTF	TRBV18*01	TRBV18	TRBJ2-6*01	TRBJ2-6	TRBD1*01	TRBD1	12	26	31	35	13	3	16
1	1.06E-07	TGTGCCAGCCTTAGGGCCACAGGGGCTAGCGGGCCCAGGGGTACCGGGGAGCTGTTTTTT	CASLRATGASGPRGTGELFF	TRBV7-9*03, TRBV7-9*01, TRBV7-9*04, TRBV7-9*02	TRBV7-9	TRBJ2-2*01	TRBJ2-2	TRBD2*02, TRBD2*01	TRBD2	8	25	32	42	16	9	25
1	1.06E-07	TGTGCCAGCCGTCAGCGGTCCGGTCGTCTAGCGGGGTTGGGGAACACTGAAGCTTTCTTT	CASRQRSGRLAGLGNTEAFF	TRBV6-3*01, TRBV6-2*01	TRBV6-3, TRBV6-2	TRBJ1-1*01	TRBJ1-1	TRBD2*01	TRBD2	8	27	35	41	18	5	23
1	1.06E-07	TGTGCCAGCATCCTCGGGGGGACTAGCGGGATTTTATCTGGGGCCAACGTCCTGACTTTC	CASILGGTSGILSGANVLTF	TRBV6-6*04	TRBV6-6	TRBJ2-6*01	TRBJ2-6	TRBD2*02	TRBD2	9	18	30	36	8	5	13
1	1.06E-07	TGTGCCAGCACCGACGTCCGGGACTAGCGGGGGGACAGGGGGCGTCAGCCCCAGCATTTT	CASTDVRD*RGDRGRQPQHF	TRBV6-5*01	TRBV6-5	TRBJ1-5*01	TRBJ1-5	TRBD2*01	TRBD2	9	19	33	44	9	10	19
1	1.06E-07	TGTGCCAGCAGTTTGCGCCAGGGTCCCCAGGGCTGTGCGAACACCGGGGAGCTGTTTTTT	CASSLRQGPQGCANTGELFF	TRBV6-4*02, TRBV6-6*02, TRBV12-4*01, TRBV6-5*01, TRBV6-6*01, TRBV12-4*02, TRBV6-3*01, TRBV12-3*01, TRBV6-6*03, TRBV6-2*01, TRBV6-1*01, TRBV6-4*01, TRBV6-6*04	TRBV6-4, TRBV6-6, TRBV12-4, TRBV6-5, TRBV6-3, TRBV12-3, TRBV6-2, TRBV6-1	TRBJ2-2*01	TRBJ2-2	TRBD1*01, TRBD2*02, TRBD2*01	TRBD1, TRBD2	13	27	31	37	13	5	18
1	1.06E-07	TGTGCCAGCAGTTTACTCCCCTCTGGTAGGGCAGGGGGCTACAATCAGCCCCAGCATTTT	CASSLLPSGRAGGYNQPQHF	TRBV12-4*01, TRBV12-3*01	TRBV12-4, TRBV12-3	TRBJ1-5*01	TRBJ1-5	TRBD1*01	TRBD1	14	31	38	41	16	2	18
1	1.06E-07	TGTGCCAGCAGTTTAAGGGGAACTCTAGCGGGGGGGCCTGGCAAAAACATTCAGTACTTC	CASSLRGTLAGGPGKNIQYF	TRBV27*01	TRBV27	TRBJ2-4*01	TRBJ2-4	TRBD2*01	TRBD2	14	24	35	41	9	5	14
1	1.06E-07	TGTGCCAGCAGTTTAAAGCCCGGGATGGGGGTAGACAGGTCCGGGAAGACTCAGTACTTC	CASSLKPGMGVDRSGKTQYF	TRBV12-4*01, TRBV12-3*01	TRBV12-4, TRBV12-3	TRBJ2-5*01	TRBJ2-5	TRBD1*01	TRBD1	14	33	38	46	18	7	25
1	1.06E-07	TGTGCCAGCAGTTACTTGACCTAGCGGCCTATTCGTTTGCCCTACAATGAGCAGTTCTTC	CASSYLT*RPIRLPYNEQFF	TRBV15*01, TRBV15*02	TRBV15	TRBJ2-1*01	TRBJ2-1	TRBD2*02, TRBD2*01	TRBD2	10	20	26	40	9	13	22
1	1.06E-07	TGTGCCAGCAGTTACTTGACCTAACGGCCTATTCGTTTGCCCTACAATGAGCAGTTCTTC	CASSYLT*RPIRLPYNEQFF	TRBV15*01, TRBV15*02	TRBV15	TRBJ2-1*01	TRBJ2-1	TRBD1*01, TRBD2*02, TRBD2*01	TRBD1, TRBD2	10	25	27	40	14	12	26
1	1.06E-07	TGTGCCAGCAGTTACTCCACAGCGCTACAAGGCCGGAAATCTAACTATGGCTACACCTTC	CASSYSTALQGRKSNYGYTF	TRBV6-5*01	TRBV6-5	TRBJ1-2*01	TRBJ1-2	TRBD2*02, TRBD2*01	TRBD2	16	22	26	40	5	13	18
1	1.06E-07	TGTGCCAGCAGTTACTCGACATTTGGACAGCCAAAAACATTCAGTACTGAAGCTTTCTTT	CASSYSTFGQPKTFSTEAFF	TRBV15*01, TRBV15*02	TRBV15	TRBJ1-1*01	TRBJ1-1	TRBD1*01	TRBD1	10	24	29	45	13	15	28
1	1.06E-07	TGTGCCAGCAGTTACTCGAAGGGACTAGCCCGAGTGGGGAAGTCCGGGGAGCTGTTTTTT	CASSYSKGLARVGKSGELFF	TRBV6-6*04	TRBV6-6	TRBJ2-2*01	TRBJ2-2	TRBD2*02, TRBD2*01	TRBD2	11	20	28	43	8	14	22
1	1.06E-07	TGTGCCAGCAGTTACCACGAAGGGTAAGCGGGGGTGGGTACCGGGGAGACCCAGTACTTC	CASSYHEG*AGVGTGETQYF	TRBV6-3*01, TRBV6-2*01	TRBV6-3, TRBV6-2	TRBJ2-5*01	TRBJ2-5	TRBD2*01	TRBD2	14	26	33	45	11	11	22
1	1.06E-07	TGTGCCAGCAGTTACAAAGACGCCTGGACTAGCGGGGGGGCGGGAGAGACCCAGTACTTC	CASSYKDAWTSGGAGETQYF	TRBV6-5*01	TRBV6-5	TRBJ2-5*01	TRBJ2-5	TRBD2*01	TRBD2	14	25	39	44	10	4	14
1	1.06E-07	TGTGCCAGCAGTCCCAGGGGGGACAGGGGGTCCCAAACTATAAATGAAAAACTGTTTTTT	CASSPRGDRGSQTINEKLFF	TRBV6-3*01, TRBV6-2*01	TRBV6-3, TRBV6-2	TRBJ1-4*01	TRBJ1-4	TRBD1*01	TRBD1	11	19	29	42	7	12	19
1	1.06E-07	TGTGCCAGCAGTCAGGCCGCCCCGGGGCTCAAGGTCCTAAACACCGGGGAGCTGTTTTTT	CASSQAAPGLKVLNTGELFF	TRBV27*01	TRBV27	TRBJ2-2*01	TRBJ2-2	TRBD1*01, TRBD2*01	TRBD1, TRBD2	11	23	27	39	11	11	22
1	1.06E-07	TGTGCCAGCAGTCAGGCCGCCCCGGGGCTCAAAGTCCTAAACACCGGGGAGCTGTTTTTT	CASSQAAPGLKVLNTGELFF	TRBV27*01	TRBV27	TRBJ2-2*01	TRBJ2-2	TRBD1*01, TRBD2*02, TRBD2*01	TRBD1, TRBD2	11	23	27	39	11	11	22
1	1.06E-07	TGTGCCAGCAGTGTACTTAGGAGCGGGAGAGGACAGATACGCAATCAGCCCCAGCATTTT	CASSVLRSGRGQIRNQPQHF	TRBV2*01, TRBV2*03	TRBV2	TRBJ1-5*01	TRBJ1-5	TRBD2*02	TRBD2	12	21	28	40	8	11	19
1	1.06E-07	TGTGCCAGCAGTGAGACGGTTTCGAGCACAGATGACAGGGTTGTAACTGAAGCTTTCTTT	CASSETVSSTDDRVVTEAFF	TRBV2*01, TRBV2*02, TRBV2*03	TRBV2	TRBJ1-1*01	TRBJ1-1	TRBD1*01	TRBD1	13	33	39	45	19	5	24
1	1.06E-07	TGTGCCAGCAGTGAATCGGGACAGGCTATATTCTTATGTGCTAACTATGGCTACACCTTC	CASSESGQAIFLCANYGYTF	TRBV2*01, TRBV2*03	TRBV2	TRBJ1-2*01	TRBJ1-2	TRBD1*01	TRBD1	14	17	24	40	2	15	17
1	1.06E-07	TGTGCCAGCAGTGAAGCTAATAGACAGGGTCGAGGTTACGCTATTCATGAAGCTTTCTTT	CASSEANRQGRGYAIHEAFF	TRBV6-1*01	TRBV6-1	TRBJ1-1*01	TRBJ1-1	TRBD1*01	TRBD1	16	22	28	47	5	18	23
1	1.06E-07	TGTGCCAGCAGTACCCTTAGCGGGGCGTACGGACTAGCGGGATACAATGAGCAGTTCTTC	CASSTLSGAYGLAGYNEQFF	TRBV7-2*04, TRBV7-2*01, TRBV7-2*02	TRBV7-2	TRBJ2-1*01	TRBJ2-1	TRBD2*02	TRBD2	10	30	41	42	19	0	19
1	1.06E-07	TGTGCCAGCAGTAAGGGACAGGGGGCGATAGGGTCGGCGAGCACAGATACGCAGTATTTT	CASSKGQGAIGSASTDTQYF	TRBV12-4*01, TRBV12-3*01	TRBV12-4, TRBV12-3	TRBJ2-3*01	TRBJ2-3	TRBD1*01	TRBD1	11	14	25	39	2	13	15
1	1.06E-07	TGTGCCAGCAGCTTCTACATCTGCAGTGCTAGTAACCAGGGTGTACAGCCCCAGCATTTT	CASSFYICSASNQGVQPQHF	TRBV11-2*01, TRBV7-2*04, TRBV11-3*01, TRBV11-2*03, TRBV11-3*02, TRBV7-2*01, TRBV7-2*02	TRBV11-2, TRBV7-2, TRBV11-3	TRBJ1-5*01	TRBJ1-5	TRBD2*02, TRBD2*01	TRBD2	13	27	32	45	13	12	25
1	1.06E-07	TGTGCCAGCAGCTTCTACATCTGCAGTGCTAGTAAAAGGGACAGGAGGTCGTCTTTCTTT	CASSFYICSASKRDRRSSFF	TRBV25-1*01	TRBV25-1	TRBJ1-1*01	TRBJ1-1	TRBD1*01	TRBD1	10	37	44	52	26	7	33
1	1.06E-07	TGTGCCAGCAGCTTCTACATCTGCAGTGCTAGCAAGACGAGAGGAAACACCATATATTTT	CASSFYICSASKTRGNTIYF	TRBV13*02, TRBV13*01	TRBV13	TRBJ1-3*01	TRBJ1-3	TRBD2*02, TRBD2*01	TRBD2	13	28	32	42	14	9	23
1	1.06E-07	TGTGCCAGCAGCTTCTACATCTGCAGTGCTAGAGGACAAGTCACAGATACGCAGTATTTT	CASSFYICSARGQVTDTQYF	TRBV9*02, TRBV9*01, TRBV9*03	TRBV9	TRBJ2-3*01	TRBJ2-3	TRBD1*01, TRBD2*02, TRBD2*01	TRBD1, TRBD2	11	33	37	41	21	3	24
1	1.06E-07	TGTGCCAGCAGCTTCTACATCTGCAGTGCTAGAGACGAGAACACCGGGGAGCTGTTTTTT	CASSFYICSARDENTGELFF	TRBV7-3*05, TRBV7-3*01	TRBV7-3	TRBJ2-2*01	TRBJ2-2	TRBD2*02, TRBD2*01	TRBD2	13	27	31	38	13	6	19
1	1.06E-07	TGTGCCAGCAGCTTCTACATCTGCAGTGCTAGAGAACTAGCGGGCTACGAGCAGTACTTC	CASSFYICSARELAGYEQYF	TRBV7-2*04, TRBV7-2*01	TRBV7-2	TRBJ2-7*01	TRBJ2-7	TRBD2*02, TRBD2*01	TRBD2	13	35	43	44	21	0	21
1	1.06E-07	TGTGCCAGCAGCTTCTACATCTGCAGTGCTAACAGGGGTGAAAAATACGAGCAGTACTTC	CASSFYICSANRGEKYEQYF	TRBV7-8*01, TRBV7-8*03	TRBV7-8	TRBJ2-7*01	TRBJ2-7	TRBD1*01	TRBD1	13	31	37	45	17	7	24
1	1.06E-07	TGTGCCAGCAGCTTCCTAGCGGGAGGGCCGGGGGAGTAGCGATACAATGAGCAGTTCTTC	CASSFLAGGPGE*RYNEQFF	TRBV11-2*03	TRBV11-2	TRBJ2-1*01	TRBJ2-1	TRBD2*02	TRBD2	11	15	26	42	3	15	18
1	1.06E-07	TGTGCCAGCAGCTTCCCAGGGGGCGCGGCAGGACCTGACTCTAACTATGGCTACACCTTC	CASSFPGGAAGPDSNYGYTF	TRBV7-9*03, TRBV7-9*01, TRBV7-9*04, TRBV7-9*02	TRBV7-9	TRBJ1-2*01	TRBJ1-2	TRBD1*01	TRBD1	13	16	23	40	2	16	18
1	1.06E-07	TGTGCCAGCAGCTTCCCAGGGGATTCTCTTTGGGGAGGGTCCGCCTACGAGCAGTACTTC	CASSFPGDSLWGGSAYEQYF	TRBV5-6*01	TRBV5-6	TRBJ2-7*01	TRBJ2-7	TRBD2*02	TRBD2	13	32	38	43	18	4	22
1	1.06E-07	TGTGCCAGCAGCTTGTGGCCCAGGAATGAAAAAAGCTCTGGGGCCAACGTCCTGACTTTC	CASSLWPRNEKSSGANVLTF	TRBV5-4*01	TRBV5-4	TRBJ2-6*01	TRBJ2-6	TRBD1*01	TRBD1	14	20	23	35	5	11	16
1	1.06E-07	TGTGCCAGCAGCTTGTGGGCGAACCTACCTACGACAGAGTCGAACACTGAAGCTTTCTTT	CASSLWANLPTTESNTEAFF	TRBV5-5*01	TRBV5-5	TRBJ1-1*01	TRBJ1-1	TRBD1*01	TRBD1	14	32	36	41	17	4	21
1	1.06E-07	TGTGCCAGCAGCTTGCGGACAGGGGCGCGTTTTATTTCAGACACCGGGGAGCTGTTTTTT	CASSLRTGARFISDTGELFF	TRBV11-3*01, TRBV11-3*02	TRBV11-3	TRBJ2-2*01	TRBJ2-2	TRBD1*01	TRBD1	13	16	24	40	2	15	17
1	1.06E-07	TGTGCCAGCAGCTTGCGGACAGGGGGCGCGTTTTATTTCAGACACCGGGGAGCTGTTTTT	CASSLRTGGAFYFRHRGAVF	TRBV11-3*01, TRBV11-3*02	TRBV11-3	TRBJ2-2*01	TRBJ2-2	TRBD1*01	TRBD1	13	16	26	55	2	28	30
1	1.06E-07	TGTGCCAGCAGCTTGGGGGGACGGGGCAGCAATCAGCCCCAAGTTATTAGCTACACCTTC	CASSLGGRGSNQPQVISYTF	TRBV5-5*01	TRBV5-5	TRBJ1-2*01	TRBJ1-2	TRBD1*01, TRBD2*02, TRBD2*01	TRBD1, TRBD2	15	17	21	49	1	27	28
1	1.06E-07	TGTGCCAGCAGCTTGGGGACGGGACTAGCGGGGATAAGAACCATTAATGAGCAGTTCTTC	CASSLGTGLAGIRTINEQFF	TRBV7-3*05, TRBV7-3*01	TRBV7-3	TRBJ2-1*01	TRBJ2-1	TRBD2*01	TRBD2	13	20	32	45	6	12	18
1	1.06E-07	TGTGCCAGCAGCTTATCCGGGGGGACTAGCGGGAGGAAGAGCTCCTACGAGCAGTACTTC	CASSLSGGTSGRKSSYEQYF	TRBV7-9*01, TRBV7-9*02	TRBV7-9	TRBJ2-7*01	TRBJ2-7	TRBD2*02	TRBD2	14	21	35	41	6	5	11
1	1.06E-07	TGTGCCAGCAGCTTAGTCACTACTTACGAGCAGGGGACTGTGAATTCACCCCTCCACTTT	CASSLVTTYEQGTVNSPLHF	TRBV7-2*04, TRBV7-2*01	TRBV7-2	TRBJ1-6*02	TRBJ1-6	TRBD1*01, TRBD2*02, TRBD2*01	TRBD1, TRBD2	15	30	35	42	14	6	20
1	1.06E-07	TGTGCCAGCAGCTTAGCCCGGTCGGGCATTCTAAGCGGCACTAATGAAAAACTGTTTTTT	CASSLARSGILSGTNEKLFF	TRBV7-2*04, TRBV7-2*01	TRBV7-2	TRBJ1-4*01	TRBJ1-4	TRBD2*02, TRBD2*01	TRBD2	16	33	37	39	16	1	17
1	1.06E-07	TGTGCCAGCAGCTTAGCCGGACTAGCGGGAGCGAAAACTAGCACAGATACGCAGTATTTT	CASSLAGLAGAKTSTDTQYF	TRBV7-2*04, TRBV7-2*01	TRBV7-2	TRBJ2-3*01	TRBJ2-3	TRBD2*02	TRBD2	16	18	30	39	1	8	9
1	1.06E-07	TGTGCCAGCAGCTTAGCGTGTTCGGAGACGCCAGGGACAGGGTTCGCTGAAGCTTTCTTT	CASSLACSETPGTGFAEAFF	TRBV2*01, TRBV2*02, TRBV2*03	TRBV2	TRBJ1-1*01	TRBJ1-1	TRBD1*01	TRBD1	10	33	41	46	22	4	26
1	1.06E-07	TGTGCCAGCAGCTTAGGTCCTAAAAAATAGCGGGAGTCCGCATCGGATACGCAGTATTTT	CASSLGPKK*RESASDTQYF	TRBV7-2*04, TRBV7-2*01	TRBV7-2	TRBJ2-3*01	TRBJ2-3	TRBD2*02	TRBD2	15	27	35	45	11	9	20
1	1.06E-07	TGTGCCAGCAGCTTAGGTCCTAAAAAATAGCGGGAGCTCGCATCGGATACGCAGTATTTT	CASSLGPKK*RELASDTQYF	TRBV7-2*04, TRBV7-2*01	TRBV7-2	TRBJ2-3*01	TRBJ2-3	TRBD2*02	TRBD2	15	27	35	45	11	9	20
1	1.06E-07	TGTGCCAGCAGCTTAGGTACCGCCAGTACGCCAGGGCCAAGCACAGATACGCAGTATTTT	CASSLGTASTPGPSTDTQYF	TRBV11-2*01, TRBV7-2*04, TRBV7-2*01, TRBV7-2*02	TRBV11-2, TRBV7-2	TRBJ2-3*01	TRBJ2-3	TRBD1*01	TRBD1	15	31	35	39	15	3	18
1	1.06E-07	TGTGCCAGCAGCTTAGGCCCCCACGGGAGGGGGCGCCGGCGTAATTCACCCCTCCACTTT	CASSLGPHGRGRRRNSPLHF	TRBV11-3*01	TRBV11-3	TRBJ1-6*01	TRBJ1-6	TRBD2*02	TRBD2	15	23	30	41	7	10	17
1	1.06E-07	TGTGCCAGCAGCTTAGGGGCACCAGCGGGGGAGACGAGCTCCTACAATGAGCAGTTCTTC	CASSLGAPAGETSSYNEQFF	TRBV7-8*01	TRBV7-8	TRBJ2-1*01	TRBJ2-1	TRBD2*01	TRBD2	15	23	30	38	7	7	14
1	1.06E-07	TGTGCCAGCAGCTTAGGGGGACTCTCCGGCATCTCGTCTAGCAATCAGCCCCAGTACTTC	CASSLGGLSGISSSNQPQYF	TRBV7-8*01	TRBV7-8	TRBJ2-5*01	TRBJ2-5	TRBD2*02, TRBD2*01	TRBD2	15	17	22	49	1	26	27
1	1.06E-07	TGTGCCAGCAGCTTAGATCTTAAAAAATAGCGGGAGTTCGCGTCGGATACGCAGTATTTT	CASSLDLKK*REFASDTQYF	TRBV7-2*04, TRBV7-2*01	TRBV7-2	TRBJ2-3*01	TRBJ2-3	TRBD2*02	TRBD2	15	27	35	45	11	9	20
1	1.06E-07	TGTGCCAGCAGCTTAGATCCTAAGAAATAGCGGGAGTTCGCATCGGATATGCAGTATTTT	CASSLDPKK*REFASDMQYF	TRBV7-2*04, TRBV7-2*01	TRBV7-2	TRBJ2-3*01	TRBJ2-3	TRBD2*02	TRBD2	15	27	35	45	11	9	20
1	1.06E-07	TGTGCCAGCAGCTTAGATCCTAAGAAATAGCGGGAATTCGCATCGGATACGCAGTATTTT	CASSLDPKK*REFASDTQYF	TRBV7-2*04, TRBV7-2*01	TRBV7-2	TRBJ2-3*01	TRBJ2-3	TRBD2*02	TRBD2	15	27	34	45	11	10	21
1	1.06E-07	TGTGCCAGCAGCTTAGATCCTAAAAAATAGCGGGAGTTCGCATCGGTTACGCTGTATTTT	CASSLDPKK*REFASVTLYF	TRBV7-2*04, TRBV7-2*01	TRBV7-2	TRBJ2-3*01	TRBJ2-3	TRBD2*02	TRBD2	15	27	35	47	11	11	22
1	1.06E-07	TGTGCCAGCAGCTTAGATCCTAAAAAATAGCGGGAGTTCGGGGCCAACGTCCTGACTTTC	CASSLDPKK*REFGANVLTF	TRBV7-2*04, TRBV7-2*01	TRBV7-2	TRBJ2-6*01	TRBJ2-6	TRBD2*02	TRBD2	15	27	35	39	11	3	14
1	1.06E-07	TGTGCCAGCAGCTTAGATCCTAAAAAATAGCGGGAGCTCGCATCGGATACGCAATATTTT	CASSLDPKK*RELASDTQYF	TRBV7-2*04, TRBV7-2*01	TRBV7-2	TRBJ2-3*01	TRBJ2-3	TRBD2*02	TRBD2	15	27	35	45	11	9	20
1	1.06E-07	TGTGCCAGCAGCTTAGATCCTAAAAAATAGCGGGAGGGCCCCTACAATGAGCAGTTCTTC	CASSLDPKK*REGPYNEQFF	TRBV7-2*04, TRBV7-2*01	TRBV7-2	TRBJ2-1*01	TRBJ2-1	TRBD2*02	TRBD2	15	27	37	40	11	2	13
1	1.06E-07	TGTGCCAGCAGCTTAGATCCTAAAAAATAGCGGAAGTTCGCATCGGATACGCAGCATTTT	CASSLDPKK*RKFASDTQHF	TRBV7-2*04, TRBV7-2*01	TRBV7-2	TRBJ2-3*01	TRBJ2-3	TRBD2*02, TRBD2*01	TRBD2	15	27	32	45	11	12	23
1	1.06E-07	TGTGCCAGCAGCTTAGATCCTAAAAAATAGCAGGAGTTCACATCGGATACGCAGTATTTT	CASSLDPKK*QEFTSDTQYF	TRBV7-2*04, TRBV7-2*01	TRBV7-2	TRBJ2-3*01	TRBJ2-3	TRBD1*01, TRBD2*02, TRBD2*01	TRBD1, TRBD2	15	30	33	45	14	11	25
1	1.06E-07	TGTGCCAGCAGCTTAGATCCTAAAAAATAACGGGAGTTCGCATCGGATACGCGGTATTTT	CASSLDPKK*REFASDTRYF	TRBV7-2*04, TRBV7-2*01	TRBV7-2	TRBJ2-3*01	TRBJ2-3	TRBD2*02	TRBD2	15	30	35	45	14	9	23
1	1.06E-07	TGTGCCAGCAGCTTAGATCCTAAAAAATAACGGGAGTTCGCATCGGACACGCAGTATTTT	CASSLDPKK*REFASDTQYF	TRBV7-2*04, TRBV7-2*01	TRBV7-2	TRBJ2-3*01	TRBJ2-3	TRBD2*02	TRBD2	15	30	35	48	14	12	26
1	1.06E-07	TGTGCCAGCAGCTTAGATCCTAAAAAATAACGGAAGTTCGCATCGGATACGCAGTATTTT	CASSLDPKK*RKFASDTQYF	TRBV7-2*04, TRBV7-2*01	TRBV7-2	TRBJ2-3*01	TRBJ2-3	TRBD1*01, TRBD2*02, TRBD2*01	TRBD1, TRBD2	15	31	33	45	15	11	26
1	1.06E-07	TGTGCCAGCAGCTTAGATGAAATCCAGGCCCCAATCAGCTCCTATAATGAGCAGTTCTTC	CASSLDEIQAPISSYNEQFF	TRBV7-9*01, TRBV7-9*02	TRBV7-9	TRBJ2-1*01	TRBJ2-1	TRBD1*01	TRBD1	15	27	31	38	11	6	17
1	1.06E-07	TGTGCCAGCAGCTTAATTTGGGGGGGACAGGGGGCATCTAATAATTCATCCCTCCACTTT	CASSLIWGGQGASNNSSLHF	TRBV7-2*04, TRBV7-2*01	TRBV7-2	TRBJ1-6*02	TRBJ1-6	TRBD1*01	TRBD1	14	23	34	40	8	5	13
1	1.06E-07	TGTGCCAGCAGCTTAACTTTGGGGGGACAGGGGGCATCTAATAATTCGCCCCTCCACTTT	CASSLTLGGQGASNNSPLHF	TRBV11-3*01	TRBV11-3	TRBJ1-6*02	TRBJ1-6	TRBD1*01	TRBD1	14	23	34	40	8	5	13
1	1.06E-07	TGTGCCAGCAGCTTAACTGCCACTGTTTTTGCGGGAGTGGGCACAGATACGCAGTATTTT	CASSLTATVFAGVGTDTQYF	TRBV7-3*01	TRBV7-3	TRBJ2-3*01	TRBJ2-3	TRBD2*02	TRBD2	16	30	36	40	13	3	16
1	1.06E-07	TGTGCCAGCAGCTCCTCCGGAGGGACTAGCGGGGGGGACGCCTACAATGAGCAGTTCTTC	CASSSSGGTSGGDAYNEQFF	TRBV7-9*03, TRBV7-9*01, TRBV7-9*04, TRBV7-9*02	TRBV7-9	TRBJ2-1*01	TRBJ2-1	TRBD2*01	TRBD2	13	21	36	40	7	3	10
1	1.06E-07	TGTGCCAGCAGCTCCTACCTCGGGACTAGCGGGGGGCCGAGGCGAGAGACCCAGCATTTT	CASSSYLGTSGGPRRETQHF	TRBV7-9*03, TRBV7-9*01, TRBV7-9*04, TRBV7-9*02	TRBV7-9	TRBJ1-5*01	TRBJ1-5	TRBD2*01	TRBD2	13	21	35	49	7	13	20
1	1.06E-07	TGTGCCAGCAGCTCCCCCCGGAAGGCGTGAGCGGTCACCAGCAATCAGCCCCAGCATTTT	CASSSPRKA*AVTSNQPQHF	TRBV7-3*05, TRBV7-3*01	TRBV7-3	TRBJ1-5*01	TRBJ1-5	TRBD2*01	TRBD2	12	13	19	39	0	19	19
1	1.06E-07	TGTGCCAGCAGCTCCCGGGCCGGCGGGAGGGCTCGGGGCCTCTACAATGAGCAGCTCTTC	CASSSRAGGRARGLYNEQLF	TRBV7-2*04, TRBV7-2*01	TRBV7-2	TRBJ2-1*01	TRBJ2-1	TRBD2*02	TRBD2	12	22	30	41	9	10	19
1	1.06E-07	TGTGCCAGCAGCTCCCGGGGGGCAGACGCCAACCCTGAAAGGGACAATGAGCAGTTCTTC	CASSSRGADANPERDNEQFF	TRBV9*02, TRBV9*01, TRBV9*03	TRBV9	TRBJ2-1*01	TRBJ2-1	TRBD2*01	TRBD2	11	15	21	43	3	21	24
1	1.06E-07	TGTGCCAGCAGCTCCATGTTGGCGGGGCTCGGGGGCCGTGACCAAGAGACCCAGTACTTC	CASSSMLAGLGGRDQETQYF	TRBV7-6*01, TRBV7-6*02	TRBV7-6	TRBJ2-5*01	TRBJ2-5	TRBD1*01, TRBD2*01	TRBD1, TRBD2	12	30	35	40	17	4	21
1	1.06E-07	TGTGCCAGCAGCTCGGGGACGGGTCCCCAGGGCTGTGCGAACACCGGGGAGCTGTTTTTT	CASSSGTGPQGCANTGELFF	TRBV7-3*05, TRBV7-3*01	TRBV7-3	TRBJ2-2*01	TRBJ2-2	TRBD1*01, TRBD2*02, TRBD2*01	TRBD1, TRBD2	12	27	31	37	14	5	19
1	1.06E-07	TGTGCCAGCAGCTAAGATCCTAAAAAATAGCGGGAGTTCACATCGGATACGCAGTATTTT	CASS*DPKK*REFTSDTQYF	TRBV7-2*04, TRBV7-2*01	TRBV7-2	TRBJ2-3*01	TRBJ2-3	TRBD2*02	TRBD2	12	27	35	45	14	9	23
1	1.06E-07	TGTGCCAGCAGCCTTAACAATATTAAAAGGACAGTGCTAGCCAAAAACATTCAGTACTTC	CASSLNNIKRTVLAKNIQYF	TRBV6-6*02, TRBV6-6*05, TRBV6-5*01, TRBV6-6*01, TRBV6-3*01, TRBV6-6*03, TRBV6-2*01, TRBV6-1*01, TRBV6-6*04	TRBV6-6, TRBV6-5, TRBV6-3, TRBV6-2, TRBV6-1	TRBJ2-4*01	TRBJ2-4	TRBD1*01	TRBD1	11	28	33	38	16	4	20
1	1.06E-07	TGTGCCAGCAGCCCTCCGTACAGCTTGGGGGGACGGGGCAGCAATCAGCCCCAGCATTTT	CASSPPYSLGGRGSNQPQHF	TRBV7-8*01, TRBV7-8*03	TRBV7-8	TRBJ1-5*01	TRBJ1-5	TRBD2*01	TRBD2	12	26	31	39	13	7	20
1	1.06E-07	TGTGCCAGCAGCCCCCAGGCCAGCAGCTTAGCGTTGAACCGTAACTATGGCTACACCTTC	CASSPQASSLALNRNYGYTF	TRBV2*01, TRBV2*02, TRBV2*03	TRBV2	TRBJ1-2*01	TRBJ1-2	TRBD1*01, TRBD2*02, TRBD2*01	TRBD1, TRBD2	10	11	15	41	0	25	25
1	1.06E-07	TGTGCCAGCAGCCCCCAGGGATATACAGCCGGGACTAGCGGCCTCGGGGAGCTGTTCTTC	CASSPQGYTAGTSGLGELFF	TRBV9*02, TRBV9*01, TRBV9*03	TRBV9	TRBJ2-1*01	TRBJ2-1	TRBD2*02, TRBD2*01	TRBD2	11	30	40	48	18	7	25
1	1.06E-07	TGTGCCAGCAGCCCCCAAGACAGAGAGCTTTCATGGGGGGGTCAAGAGACCCAGTACTTC	CASSPQDRELSWGGQETQYF	TRBV9*02, TRBV9*01, TRBV9*03	TRBV9	TRBJ2-5*01	TRBJ2-5	TRBD2*01	TRBD2	11	34	40	42	22	1	23
1	1.06E-07	TGTGCCAGCAGCCCAAGTATAGCTACTAGCGGGACGTCTAGCACAGATACGCAGTATTTT	CASSPSIATSGTSSTDTQYF	TRBV3-1*01	TRBV3-1	TRBJ2-3*01	TRBJ2-3	TRBD2*02	TRBD2	12	24	33	39	11	5	16
1	1.06E-07	TGTGCCAGCAGCCCAAGTATAGCTACTAGCGGGAGGACCAGCACAGATACGCAGTATTTT	CASSPSIATSGRTSTDTQYF	TRBV3-1*01	TRBV3-1	TRBJ2-3*01	TRBJ2-3	TRBD2*02	TRBD2	12	24	35	39	11	3	14
1	1.06E-07	TGTGCCAGCAGCCGGACAGCGGCGAGGGTGGCACAGAACTCTGGAAACACCATATATTTT	CASSRTAARVAQNSGNTIYF	TRBV6-5*01	TRBV6-5	TRBJ1-3*01	TRBJ1-3	TRBD1*01	TRBD1	10	13	18	38	2	19	21
1	1.06E-07	TGTGCCAGCAGCCAGAGGGGACTTGGGAGGGCAGGGGGCTACAATCAGCCCCAGCATTTT	CASSQRGLGRAGGYNQPQHF	TRBV14*01, TRBV14*02	TRBV14	TRBJ1-5*01	TRBJ1-5	TRBD1*01	TRBD1	13	31	38	41	17	2	19
1	1.06E-07	TGTGCCAGCAGCCAGAGGGGACTTGGGAGGGGCCCACTACGAGCAGATACGCAGTATTTT	CASSQRGLGRGPLRADTQYF	TRBV14*01, TRBV14*02	TRBV14	TRBJ2-3*01	TRBJ2-3	TRBD2*02	TRBD2	13	24	30	43	10	12	22
1	1.06E-07	TGTGCCAGCAGCCAAGAAGGGTCTACTGGCGGGAGGTTTAGGAGATACGAGTAGTACTTC	CASSQEGSTGGRFRRYE*YF	TRBV3-1*01	TRBV3-1	TRBJ2-7*01	TRBJ2-7	TRBD2*02	TRBD2	16	28	35	45	11	9	20
1	1.06E-07	TGTGCCAGCAGCCAAGAAGGGTCGAGAAGGGGATTCTCTGGGGCCAACGTCCTGACTTTC	CASSQEGSRRGFSGANVLTF	TRBV3-1*01	TRBV3-1	TRBJ2-6*01	TRBJ2-6	TRBD1*01	TRBD1	16	27	31	35	10	3	13
1	1.06E-07	TGTGCCAGCAGCGTATATCTCTGCAGCGTTATATTTGGCCGGGCGGGCGAGCAGTACTTC	CASSVYLCSVIFGRAGEQYF	TRBV2*01, TRBV2*03	TRBV2	TRBJ2-7*01	TRBJ2-7	TRBD2*02, TRBD2*01	TRBD2	10	42	46	47	31	0	31
1	1.06E-07	TGTGCCAGCAGCGTAGCTTGGGGACAGGGGGCGGCGGGTAATAATGAAAAACTGTTTTTT	CASSVAWGQGAAGNNEKLFF	TRBV9*02, TRBV9*01	TRBV9	TRBJ1-4*01	TRBJ1-4	TRBD1*01	TRBD1	15	20	31	41	4	9	13
1	1.06E-07	TGTGCCAGCAGCGTAGGGGTTCACCCCCTTGGAGGCCGAAGCTCCTACGAGCAGTACTTC	CASSVGVHPLGGRSSYEQYF	TRBV9*02, TRBV9*01	TRBV9	TRBJ2-7*01	TRBJ2-7	TRBD1*01	TRBD1	15	23	28	41	7	12	19
1	1.06E-07	TGTGCCAGCAGCGTAGGGGTTAGCGGGAGCCCACGGGGAGGGGTAGTCGGCTACACCTTC	CASSVGVSGSPRGGVVGYTF	TRBV9*02, TRBV9*01	TRBV9	TRBJ1-2*01	TRBJ1-2	TRBD2*02	TRBD2	15	20	28	48	4	19	23
1	1.06E-07	TGTGCCAGCAGCGTAGGGGACAGGACTAGCGGGAGGGTTAGCTCCTACGAGCAGTACTTC	CASSVGDRTSGRVSSYEQYF	TRBV9*02, TRBV9*01	TRBV9	TRBJ2-7*01	TRBJ2-7	TRBD2*02	TRBD2	15	22	36	41	6	4	10
1	1.06E-07	TGTGCCAGCAGCGTAGAGCGGAGCGGCCAGGGGCTGTGAGCCAAAAACATTCAGTACTTC	CASSVERSGQGL*AKNIQYF	TRBV9*02, TRBV9*01	TRBV9	TRBJ2-4*01	TRBJ2-4	TRBD1*01	TRBD1	15	27	32	38	11	5	16
1	1.06E-07	TGTGCCAGCAGCGTAGAGCGGAGCGGCCAGGGGCGGCGGGAGTTTGATGAGCAGTTCTTC	CASSVERSGQGRREFDEQFF	TRBV9*02, TRBV9*01	TRBV9	TRBJ2-1*01	TRBJ2-1	TRBD2*02	TRBD2	15	35	41	46	19	4	23
1	1.06E-07	TGTGCCAGCAGCGTAGAGCGGAGCGGCCAGGGGGAACCTAGCCAAGAGACCCAGTACTTC	CASSVERSGQGEPSQETQYF	TRBV9*02, TRBV9*01	TRBV9	TRBJ2-5*01	TRBJ2-5	TRBD1*01	TRBD1	15	27	33	41	11	7	18
1	1.06E-07	TGTGCCAGCAGCGTAGAACCCCCCGGGACAGGGGGCGGTGGGGCCAACGACCTGGCTTTC	CASSVEPPGTGGGGANDLAF	TRBV9*02, TRBV9*01	TRBV9	TRBJ2-6*01	TRBJ2-6	TRBD1*01	TRBD1	15	24	35	50	8	14	22
1	1.06E-07	TGTGCCAGCAGCGGATCCGGGACAGGGGGCCAATATGCGTTTCAAGAGACCCAGTACTTC	CASSGSGTGGQYAFQETQYF	TRBV9*02, TRBV9*01	TRBV9	TRBJ2-5*01	TRBJ2-5	TRBD1*01	TRBD1	12	18	29	42	5	12	17
1	1.06E-07	TGTGCCAGCAGCGGAGCAGTGTACCAAGAGACCCAGTACTTCGGGCAATGTTTGTTTTTT	CASSGAVYQETQYFGQCLFF	TRBV5-4*01, TRBV5-4*03, TRBV5-4*04	TRBV5-4	TRBJ1-4*01	TRBJ1-4	TRBD1*01, TRBD2*02, TRBD2*01	TRBD1, TRBD2	11	42	45	52	30	6	36
1	1.06E-07	TGTGCCAGCAGCGGAGGGAGTTCTGGGGCCAACCGTATGGGACGTTATGGCTACACCTTC	CASSGGSSGANRMGRYGYTF	TRBV9*02, TRBV9*01	TRBV9	TRBJ1-2*01	TRBJ1-2	TRBD1*01, TRBD2*02, TRBD2*01	TRBD1, TRBD2	12	38	42	45	25	2	27
1	1.06E-07	TGTGCCAGCAGCGGAAGTGGGCTAGCGGGAACACGGGGCGGCAATCAGCCCCAGCATTTT	CASSGSGLAGTRGGNQPQHF	TRBV9*02, TRBV9*01	TRBV9	TRBJ1-5*01	TRBJ1-5	TRBD2*02	TRBD2	12	21	29	40	8	10	18
1	1.06E-07	TGTGCCAGCAGCGATCCAACCGGGACAGGGGAGTTCGGTGGAAACACTGAAGCTTTCTTT	CASSDPTGTGEFGGNTEAFF	TRBV12-4*01, TRBV12-3*01	TRBV12-4, TRBV12-3	TRBJ1-1*01	TRBJ1-1	TRBD1*01	TRBD1	10	21	30	42	10	11	21
1	1.06E-07	TGTGCCAGCAGCATACATCTCTGCAGCGTTGAAGATACTGCTAACTATGGCTACACCTTC	CASSIHLCSVEDTANYGYTF	TRBV11-2*01	TRBV11-2	TRBJ1-2*01	TRBJ1-2	TRBD2*02, TRBD2*01	TRBD2	11	24	27	40	12	12	24
1	1.06E-07	TGTGCCAGCAGCACCGACAGGGGATATGGCTACACCTTCGGTTCGGGGACCCAGTACTTC	CASSTDRGYGYTFGSGTQYF	TRBV7-9*03, TRBV7-9*01, TRBV7-9*04, TRBV7-9*02	TRBV7-9	TRBJ2-5*01	TRBJ2-5	TRBD1*01	TRBD1	11	15	22	47	3	24	27
1	1.06E-07	TGTGCCAGCAGCACACGCACGGATCGGGGACCAGCGGGAGGGCCGGGTGAGCGGTTCTTC	CASSTRTDRGPAGGPGERFF	TRBV9*02, TRBV9*01, TRBV9*03	TRBV9	TRBJ2-1*01	TRBJ2-1	TRBD2*02	TRBD2	11	32	41	47	20	5	25
1	1.06E-07	TGTGCCAGCAGCAACGGACAGGGGAGACAAGAGACCCAGTACTTCGGGCCCCAGCATTTT	CASSNGQGRQETQYFGPQHF	TRBV7-7*01, TRBV7-7*02	TRBV7-7	TRBJ1-5*01	TRBJ1-5	TRBD1*01	TRBD1	11	15	23	47	3	23	26
1	1.06E-07	TGTGCCAGCAGGCGAGGGCTGCCTAGCTCTGGGGTTGTGGGCAATCAGCCCCAGCATTTT	CASRRGLPSSGVVGNQPQHF	TRBV6-6*02, TRBV6-6*01, TRBV6-6*03	TRBV6-6	TRBJ1-5*01	TRBJ1-5	TRBD2*02, TRBD2*01	TRBD2	10	22	26	40	11	13	24
1	1.06E-07	TGTGCCAGCAGACAGACTATGAACACTGAAGCTTTCTTTGGACAAGGCACCATATATTTT	CASRQTMNTEAFFGQGTIYF	TRBV7-9*03, TRBV7-9*01, TRBV7-9*04, TRBV7-9*02	TRBV7-9	TRBJ1-3*01	TRBJ1-3	TRBD1*01, TRBD2*02, TRBD2*01	TRBD1, TRBD2	10	39	43	47	28	3	31
1	1.06E-07	TGTGCCAGCAGAATCGGACAGGGGGGATCTCAGCCCCTACGGCCAGATACGCAGTATTTT	CASRIGQGGSQPLRPDTQYF	TRBV6-6*04	TRBV6-6	TRBJ2-3*01	TRBJ2-3	TRBD1*01	TRBD1	10	15	24	43	4	18	22
1	1.06E-07	TGTGCCAACAGCTTAGATCCTAAAAGATAGCGGGAGTTCGCATCGGATACGCAGTATTTT	CANSLDPKR*REFASDTQYF	TRBV7-2*04, TRBV7-2*01	TRBV7-2	TRBJ2-3*01	TRBJ2-3	TRBD2*02	TRBD2	15	27	35	45	11	9	20
1	1.06E-07	TGTACCAGCAGCTTAGATCCTAAAAAATAGCGGGAGTTCGCGTCGGATACGCAGTATTTT	CTSSLDPKK*REFASDTQYF	TRBV7-2*03	TRBV7-2	TRBJ2-3*01	TRBJ2-3	TRBD2*02	TRBD2	15	27	35	45	11	9	20
1	1.06E-07	TGTACCAGCAGCTTAGATCCTAAAAAATAACGGGAGTTCGCATCGGATACGCAGTATTTT	CTSSLDPKK*REFASDTQYF	TRBV7-2*03	TRBV7-2	TRBJ2-3*01	TRBJ2-3	TRBD2*02	TRBD2	15	30	35	45	14	9	23
1	1.06E-07	TGCGCCAGCAGTGAGCGTAGGGGACTAGCGGGGGACCTCCCGACGTACGAGCAGTACTTC	CASSERRGLAGDLPTYEQYF	TRBV10-1*01	TRBV10-1	TRBJ2-7*01	TRBJ2-7	TRBD2*01	TRBD2	14	20	33	45	5	11	16
1	1.06E-07	TGCGCCAGCAGTGAGGCCGCCCGGTACTAGCGGGGACATAGGTGAGAGACCCAGTACTTC	CASSEAARY*RGHR*ETQYF	TRBV10-1*01	TRBV10-1	TRBJ2-5*01	TRBJ2-5	TRBD2*01	TRBD2	14	25	34	44	10	9	19
1	1.06E-07	TGCGCCAGCAGTGAAATCCCCTTTTGGTGCAGGGGGCGACTCCTGAACGGCTACACCTTC	CASSEIPFWCRGRLLNGYTF	TRBV10-1*02, TRBV10-1*01	TRBV10-1	TRBJ1-2*01	TRBJ1-2	TRBD1*01	TRBD1	13	29	36	48	15	11	26
1	1.06E-07	TGCGCCAGCAGCTTTCGTGTGGAAGTTGGACTAGCGGGCGACTCCTACGAGCAGTACTTC	CASSFRVEVGLAGDSYEQYF	TRBV5-1*01	TRBV5-1	TRBJ2-7*01	TRBJ2-7	TRBD2*02, TRBD2*01	TRBD2	13	27	37	41	13	3	16
1	1.06E-07	TGCGCCAGCAGCTTCTACATCTGCAGTGCTAGTGGCGGGAGGGATTACGAGCAGTACTTC	CASSFYICSASGGRDYEQYF	TRBV5-1*01	TRBV5-1	TRBJ2-7*01	TRBJ2-7	TRBD2*02	TRBD2	13	34	42	45	20	2	22
1	1.06E-07	TGCGCCAGCAGCTTCTACATCTGCAGTGCTAAGCGGGTAGGGGGCTATGGCTACACCTTC	CASSFYICSAKRVGGYGYTF	TRBV5-1*01	TRBV5-1	TRBJ1-2*01	TRBJ1-2	TRBD1*01, TRBD2*02, TRBD2*01	TRBD1, TRBD2	13	38	43	44	24	0	24
1	1.06E-07	TGCGCCAGCAGCTTCCTGGGACGGCTTTAGGATGGAGGGGTGAACACTGAAGCTTTCTTT	CASSFLGRL*DGGVNTEAFF	TRBV5-1*01	TRBV5-1	TRBJ1-1*01	TRBJ1-1	TRBD2*02	TRBD2	13	33	38	40	19	1	20
1	1.06E-07	TGCGCCAGCAGCTTCCAGGGAGGGGGGGGGCGGGGCGGTTCCTACAATGAGCAGTTCTTC	CASSFQGGGGRGGSYNEQFF	TRBV5-1*01	TRBV5-1	TRBJ2-1*01	TRBJ2-1	TRBD2*02, TRBD2*01	TRBD2	13	17	23	39	3	15	18
1	1.06E-07	TGCGCCAGCAGCTTGGCTAGGGCAGGGGGCGCGGGGACTGGGGCCAACGTCCTGACTTTC	CASSLARAGGAGTGANVLTF	TRBV5-1*01	TRBV5-1	TRBJ2-6*01	TRBJ2-6	TRBD1*01	TRBD1	15	22	29	37	6	7	13
1	1.06E-07	TGCGCCAGCAGCTTGGGCTGTGAGGTTCAGATTAAATTCTCTGGAAACACCATATATTTT	CASSLGCEVQIKFSGNTIYF	TRBV5-1*01	TRBV5-1	TRBJ1-3*01	TRBJ1-3	TRBD1*01, TRBD2*02	TRBD1, TRBD2	15	17	20	38	1	17	18
1	1.06E-07	TGCGCCAGCAGCTTGGAGGGCGCCGAGAGTGGGAGACAGGGACAAGAGACCCAGTACTTC	CASSLEGAESGRQGQETQYF	TRBV5-1*01	TRBV5-1	TRBJ2-5*01	TRBJ2-5	TRBD1*01	TRBD1	15	34	40	42	18	1	19
1	1.06E-07	TGCGCCAGCAGCTTGGAACAGGGGGCGCGGACAGGGTATAGCAATCAGCCCCAGCATTTT	CASSLEQGARTGYSNQPQHF	TRBV5-1*01	TRBV5-1	TRBJ1-5*01	TRBJ1-5	TRBD1*01	TRBD1	15	17	25	38	1	12	13
1	1.06E-07	TGCGCCAGCAGCTTACAGGGTAACTCTGGGGCCGGAGAGGACACCGGGGAGCTGTTTTTT	CASSLQGNSGAGEDTGELFF	TRBV5-1*01	TRBV5-1	TRBJ2-2*01	TRBJ2-2	TRBD1*01	TRBD1	13	14	19	40	0	20	20
1	1.06E-07	TGCGCCAGCAGCTTAGATCCTAAAAAATAGCGGGAGTTCGCATCGGATACGCGGTATTTT	CASSLDPKK*REFASDTRYF	TRBV4-3*03, TRBV4-3*01, TRBV4-3*04, TRBV4-3*02	TRBV4-3	TRBJ2-3*01	TRBJ2-3	TRBD2*02	TRBD2	11	27	35	45	15	9	24
1	1.06E-07	TGCGCCAGCAGCCTCGACGGGACTAGCGTTCTAAGGAGCTCCTACAATGAGCAGTTCTTC	CASSLDGTSVLRSSYNEQFF	TRBV4-1*02, TRBV4-1*01	TRBV4-1	TRBJ2-1*01	TRBJ2-1	TRBD2*02, TRBD2*01	TRBD2	12	18	27	38	5	10	15
1	1.06E-07	TGCGCCAGCAGCCGAGGACTAGCGGGGCTCGGGGGCCGTGACCAAGAGACCCAGTACTTC	CASSRGLAGLGGRDQETQYF	TRBV4-1*02, TRBV4-1*01	TRBV4-1	TRBJ2-5*01	TRBJ2-5	TRBD2*01	TRBD2	12	15	26	40	2	13	15
1	1.06E-07	TGCGCCAGCAGCCAGGGGGTCTGGACAGGGGGCCGCAGCTCCTACAATGAGCAGTATTTT	CASSQGVWTGGRSSYNEQYF	TRBV4-1*02, TRBV4-1*01	TRBV4-1	TRBJ2-3*01	TRBJ2-3	TRBD1*01	TRBD1	13	22	32	50	8	17	25
1	1.06E-07	TGCGCCAGCAGCCAGGACCCCCGGACGGGATCTGTGACCTCCTACAATGAGCAGTTCTTC	CASSQDPRTGSVTSYNEQFF	TRBV5-1*01	TRBV5-1	TRBJ2-1*01	TRBJ2-1	TRBD2*01	TRBD2	11	17	22	38	5	15	20
1	1.06E-07	TGCGCCAGCAGCCAAGTCGGTGGAAACACCGGGGAGTGGCGCACAGATACGCAGTATTTT	CASSQVGGNTGEWRTDTQYF	TRBV4-1*02, TRBV4-1*01	TRBV4-1	TRBJ2-3*01	TRBJ2-3	TRBD2*02, TRBD2*01	TRBD2	15	31	35	40	15	4	19
1	1.06E-07	TGCGCCAGCAGCCAAGATCCGGGATCGGGGGCCAAATGCTCCTACAATGAGCAGTTCTTC	CASSQDPGSGAKCSYNEQFF	TRBV4-3*01	TRBV4-3	TRBJ2-1*01	TRBJ2-1	TRBD1*01, TRBD2*01	TRBD1, TRBD2	16	26	31	38	9	6	15
1	1.06E-07	TGCGCCAGCAGCCAAGATCCAGCGGGGGGGACAGGTTTAGCCAAAAACATTCAGTACTTC	CASSQDPAGGTGLAKNIQYF	TRBV4-3*01	TRBV4-3	TRBJ2-4*01	TRBJ2-4	TRBD2*01	TRBD2	16	20	29	38	3	8	11
1	1.06E-07	TGCGCCAGCAGCCAAGATCGGAGGGTAATTCGTTTAAAAGGGGGTTACGAGCAGTACTTC	CASSQDRRVIRLKGGYEQYF	TRBV4-3*01	TRBV4-3	TRBJ2-7*01	TRBJ2-7	TRBD1*01, TRBD2*02	TRBD1, TRBD2	16	38	43	45	21	1	22
1	1.06E-07	TGCGCCAGCAGCCAAGAGAACAGCAAGAACTTCTATGGCTACAATCAGCCCCAGCATTTT	CASSQENSKNFYGYNQPQHF	TRBV4-1*02, TRBV4-1*01	TRBV4-1	TRBJ1-5*01	TRBJ1-5	TRBD1*01, TRBD2*02, TRBD2*01	TRBD1, TRBD2	16	19	22	41	2	18	20
1	1.06E-07	TGCGCCAGCAGCCAAGAAGTGGCGGGGCTCGGGGGCCGTGACCAAGAGACCCAGTACTTC	CASSQEVAGLGGRDQETQYF	TRBV4-1*02, TRBV4-1*01	TRBV4-1	TRBJ2-5*01	TRBJ2-5	TRBD1*01, TRBD2*01	TRBD1, TRBD2	16	30	35	40	13	4	17
1	1.06E-07	TGCGCCAGCAGCCAAAACCTAGTGGTAGTGGGGACAGGGAGCACAGATACGCAGTATTTT	CASSQNLVVVGTGSTDTQYF	TRBV4-3*01	TRBV4-3	TRBJ2-3*01	TRBJ2-3	TRBD1*01	TRBD1	14	30	38	39	15	0	15
1	1.06E-07	TGCGCCAGCAGCATGGGGGGAAACACCGGGGAAGAAGTGGGGGCCAACGTCCTGACTTTC	CASSMGGNTGEEVGANVLTF	TRBV5-1*01	TRBV5-1	TRBJ2-6*01	TRBJ2-6	TRBD2*01	TRBD2	15	26	30	39	10	8	18
1	1.06E-07	TGCGCCAGCAGCATATATCTCTGCAGCTCACGAGAAGAGGGAAACTATGGCTACACCTTC	CASSIYLCSSREEGNYGYTF	TRBV5-1*01	TRBV5-1	TRBJ1-2*01	TRBJ1-2	TRBD2*02	TRBD2	11	36	40	42	24	1	25
1	1.06E-07	TGCAGTGCTCGACCTACTACCACGAGCAATCAGCGGGAGGACAAAAACATTCAGTACTTC	CSARPTTTSNQREDKNIQYF	TRBV20-1*06, TRBV20-1*03, TRBV20-1*01, TRBV20-1*04, TRBV20-1*05, TRBV20-1*02, TRBV20-1*07	TRBV20-1	TRBJ2-4*01	TRBJ2-4	TRBD2*02	TRBD2	8	31	39	41	22	1	23
1	1.06E-07	TGCAGTGCTCAATCCGAAGCGGGGCGCACAGATACGCCGGCCCAAGAGACCCAGTACTTC	CSAQSEAGRTDTPAQETQYF	TRBV20-1*06, TRBV20-1*03, TRBV20-1*01, TRBV20-1*04, TRBV20-1*05, TRBV20-1*02, TRBV20-1*07	TRBV20-1	TRBJ2-5*01	TRBJ2-5	TRBD2*01	TRBD2	8	17	23	41	8	17	25
1	1.06E-07	TGCAGTGCTATGCCCCAACCGACCACCAGGGACAGGGGGCCGGACTACGAGCAGTACTTC	CSAMPQPTTRDRGPDYEQYF	TRBV20-1*06, TRBV20-1*03, TRBV20-1*01, TRBV20-1*04, TRBV20-1*05, TRBV20-1*02, TRBV20-1*07	TRBV20-1	TRBJ2-7*01	TRBJ2-7	TRBD1*01	TRBD1	9	28	39	44	18	4	22
1	1.06E-07	TGCAGTGCTAGCCCCAGAGGGGGGCTGGGATAGGGGGAGGGGTACAATGAGCAGTTCTTC	CSASPRGGLG*GEGYNEQFF	TRBV20-1*06, TRBV20-1*03, TRBV20-1*01, TRBV20-1*04, TRBV20-1*05, TRBV20-1*02, TRBV20-1*07	TRBV20-1	TRBJ2-1*01	TRBJ2-1	TRBD2*02	TRBD2	10	34	40	42	23	1	24
1	1.06E-07	TGCAGTGCTAGCGGGGGGGTGAACACCGGGACTAGCGGGAGTTCTGGTGAGCAGTTCTTC	CSASGGVNTGTSGSSGEQFF	TRBV20-1*01, TRBV20-1*04, TRBV20-1*05, TRBV20-1*07	TRBV20-1	TRBJ2-1*01	TRBJ2-1	TRBD2*02	TRBD2	10	27	40	47	16	6	22
1	1.06E-07	TGCAGTGCTAGCACAGGGACGGGGACTCAAAGTGCGTATCTGGGAGATACGCAGTATTTT	CSASTGTGTQSAYLGDTQYF	TRBV20-1*06, TRBV20-1*03, TRBV20-1*01, TRBV20-1*04, TRBV20-1*05, TRBV20-1*02, TRBV20-1*07	TRBV20-1	TRBJ2-3*01	TRBJ2-3	TRBD1*01, TRBD2*02, TRBD2*01	TRBD1, TRBD2	10	12	17	44	1	26	27
1	1.06E-07	TGCAGTGCTAGACCCTTGACCCCGGGACTAGCGGGAGTTGGAGGAGAGACCCAGTACTTC	CSARPLTPGLAGVGGETQYF	TRBV20-1*01, TRBV20-1*04, TRBV20-1*05, TRBV20-1*07	TRBV20-1	TRBJ2-5*01	TRBJ2-5	TRBD2*02	TRBD2	11	23	36	44	11	7	18
1	1.06E-07	TGCAGTGCTAGAGTCACCGGGACAGGGTCTGCGGGGGGGCCGGCCAATGAGCAGTTCTTC	CSARVTGTGSAGGPANEQFF	TRBV20-1*01, TRBV20-1*04, TRBV20-1*05, TRBV20-1*07	TRBV20-1	TRBJ2-1*01	TRBJ2-1	TRBD1*01, TRBD2*01	TRBD1, TRBD2	12	18	26	44	5	17	22
1	1.06E-07	TGCAGTGCTAGAGATCTGGTTGAAGCTTTCTTTGGACAAGGCCTACTCGAGCAGTACTTC	CSARDLVEAFFGQGLLEQYF	TRBV20-1*01, TRBV20-1*05, TRBV20-1*07	TRBV20-1	TRBJ2-7*01	TRBJ2-7	TRBD1*01	TRBD1	13	33	37	47	19	9	28
1	1.06E-07	TGCAGTGCTAGAGATAGGACTAGGGCCGGGGAGCTGTGAGCCAAAAACATTCAGTACTTC	CSARDRTRAGEL*AKNIQYF	TRBV20-1*01, TRBV20-1*05, TRBV20-1*07	TRBV20-1	TRBJ2-4*01	TRBJ2-4	TRBD2*02, TRBD2*01	TRBD2	13	16	22	38	2	15	17
1	1.06E-07	TGCAGTGCTAGAGATAGAGGGACTAGCGGGACCCAGGTCGTGATGGCTGAAGCTTTCTTT	CSARDRGTSGTQVVMAEAFF	TRBV20-1*01, TRBV20-1*05, TRBV20-1*07	TRBV20-1	TRBJ1-1*01	TRBJ1-1	TRBD2*02	TRBD2	13	18	30	46	4	15	19
1	1.06E-07	TGCAGTGCTAGAGACTGGCGGGAGGGCCCTCGGAGCAACAACAATGAAAAACTGTTTTTT	CSARDWREGPRSNNNEKLFF	TRBV20-1*01, TRBV20-1*05, TRBV20-1*07	TRBV20-1	TRBJ1-4*01	TRBJ1-4	TRBD2*02	TRBD2	13	17	25	42	3	16	19
1	1.06E-07	TGCAGTGCTAAGGGACTAGCGGTCCCACTGCAAGGAGATACTAACTATGGCTACACCTTC	CSAKGLAVPLQGDTNYGYTF	TRBV20-1*06, TRBV20-1*03, TRBV20-1*01, TRBV20-1*04, TRBV20-1*05, TRBV20-1*02, TRBV20-1*07	TRBV20-1	TRBJ1-2*01	TRBJ1-2	TRBD2*02, TRBD2*01	TRBD2	9	11	21	40	1	18	19
1	1.06E-07	TGCAGTGCCCCCTCTCTGGGGCTAGCGGGAGCCCGGCGGGGGAGCCAGCCCCAGCATTTT	CSAPSLGLAGARRGSQPQHF	TRBV20-1*06, TRBV20-1*03, TRBV20-1*01, TRBV20-1*04, TRBV20-1*05, TRBV20-1*02, TRBV20-1*07	TRBV20-1	TRBJ1-5*01	TRBJ1-5	TRBD2*02	TRBD2	7	21	30	45	13	14	27
1	1.06E-07	TGCAGTGCCAGCAGCTTATGGGGGGGGGATTATGGTTTACAGAATCAGCCCCAGCATTTT	CSASSLWGGDYGLQNQPQHF	TRBV20-1*06, TRBV20-1*03, TRBV20-1*01, TRBV20-1*04, TRBV20-1*05, TRBV20-1*02, TRBV20-1*07	TRBV20-1	TRBJ1-5*01	TRBJ1-5	TRBD2*01	TRBD2	7	21	27	42	13	14	27
1	1.06E-07	TGCAGTGCCAGAGGCCCGCCCGGGACTAGCGGGAGCGGGAGCACCGGGGAGCTGTTTTTT	CSARGPPGTSGSGSTGELFF	TRBV20-1*01, TRBV20-1*04, TRBV20-1*05, TRBV20-1*07	TRBV20-1	TRBJ2-2*01	TRBJ2-2	TRBD2*02	TRBD2	12	21	34	41	8	6	14
1	1.06E-07	TGCAGTGCGAAGAAGGCGGGAATAGCGGGGCCCAGCTCCTATAATTCACCCCTCCACTTT	CSAKKAGIAGPSSYNSPLHF	TRBV20-1*06, TRBV20-1*03, TRBV20-1*01, TRBV20-1*04, TRBV20-1*05, TRBV20-1*02, TRBV20-1*07	TRBV20-1	TRBJ1-6*01	TRBJ1-6	TRBD2*01	TRBD2	7	22	29	35	14	5	19
1	1.06E-07	TGCAGCTCCTACGTAGGGGAAGGTGAAAAACTGTTTTTTGGCAATCAGCCCCAGCATTTT	CSSYVGEGEKLFFGNQPQHF	TRBV20-1*06, TRBV20-1*03, TRBV20-1*01, TRBV20-1*04, TRBV20-1*05, TRBV20-1*02, TRBV20-1*07	TRBV20-1	TRBJ1-5*01	TRBJ1-5	TRBD1*01	TRBD1	4	14	18	40	9	21	30
1	1.06E-07	TGCAGCGTAAGAGCGGGACAGGGTGGGAGGAGATCCGGCTCCTACAATGAGCAGTTCTTC	CSVRAGQGGRRSGSYNEQFF	TRBV29-1*01, TRBV29-1*03	TRBV29-1	TRBJ2-1*01	TRBJ2-1	TRBD1*01	TRBD1	7	14	22	38	6	15	21
1	1.06E-07	TGCAGAGCCAGAGATCCTGGGAATAGCGGGAGGGAGGGGGCCTACAATGAGCAGTTCTTC	CRARDPGNSGREGAYNEQFF	TRBV20-1*01, TRBV20-1*05, TRBV20-1*07	TRBV20-1	TRBJ2-1*01	TRBJ2-1	TRBD2*02	TRBD2	4	23	33	40	18	6	24
1	1.06E-07	TGTGCTGTTGGGGCGCTTGGGCGGTACAGGGAAGCTCTGGGGCCAACGTCCTGACTTTC	CAVGALGRYR~SSGANVLTF	TRBV7-3*05, TRBV7-3*01	TRBV7-3	TRBJ2-6*01	TRBJ2-6	TRBD1*01	TRBD1	4	25	30	34	20	3	23
1	1.06E-07	TGTGCCCGTCTGGTCCCGGGACTAGCGGACCGGGACAGGGAGACAATGAGCAGTTCTTC	CARLVPGLAD~GQGDNEQFF	TRBV10-3*01, TRBV10-3*02	TRBV10-3	TRBJ2-1*01	TRBJ2-1	TRBD2*02, TRBD2*01	TRBD2	5	17	27	42	11	14	25
1	1.06E-07	TGTGCCGGCAGCTTGAGCTGAAGCCGGGTTAGACAGGCTACTCCTACGAGCAGTACTTC	CAGSLS*SRV~TGYSYEQYF	TRBV7-3*01	TRBV7-3	TRBJ2-7*01	TRBJ2-7	TRBD1*01	TRBD1	13	31	36	40	17	3	20
1	1.06E-07	TGTGCCATCTCCGGGACAGGGGGCAACGAGCAGTACTTCGGGCCGGGCACCAGCATTTT	CAISGTGGNE~VLRAGHQHF	TRBV10-3*01, TRBV10-3*02	TRBV10-3	TRBJ1-5*01	TRBJ1-5	TRBD1*01	TRBD1	8	12	23	49	3	25	28
1	1.06E-07	TGTGCCATCTGCGGACAATCGAACACTGAAGCTTTCTTTGGACAAGGCACCAGCATTTT	CAICGQSNTE~FLWTRHQHF	TRBV10-3*01, TRBV10-3*02	TRBV10-3	TRBJ1-5*01	TRBJ1-5	TRBD1*01	TRBD1	8	39	43	49	30	5	35
1	1.06E-07	TGTGCCATCACCAACAGGGAAGGGACTGAAGCTTTCTTTGGACAAGGCACCAGCATTTT	CAITNREGTE~FLWTRHQHF	TRBV10-3*01, TRBV10-3*02	TRBV10-3	TRBJ1-5*01	TRBJ1-5	TRBD1*01, TRBD2*02, TRBD2*01	TRBD1, TRBD2	9	13	18	49	3	30	33
1	1.06E-07	TGTGCCATCAGTCCTCATCGCGCCACAGGGGGCGAACACGAGACCGGGGAGCTTTCTTT	CAISPHRATG~RTRDRGAFF	TRBV10-3*01, TRBV10-3*02	TRBV10-3	TRBJ1-1*01	TRBJ1-1	TRBD1*01	TRBD1	11	24	32	49	12	16	28
1	1.06E-07	TGTGCCATCAGTGATGCGGAGAACACTGAAGCCTTCTTTGGACAAGGCACCAGACTTTC	CAISDAENTE~LLWTRHQTF	TRBV10-3*01, TRBV10-3*02	TRBV10-3	TRBJ2-6*01	TRBJ2-6	TRBD1*01	TRBD1	13	39	43	52	25	8	33
1	1.06E-07	TGTGCCATCAGTGAAAGGCCAGCAGCGTAGGTCCGGCGGGGTACACTGAAGCTTTCTTT	CAISERPAA*~PAGYTEAFF	TRBV10-3*01, TRBV10-3*02	TRBV10-3	TRBJ1-1*01	TRBJ1-1	TRBD2*01	TRBD2	13	35	40	42	21	1	22
1	1.06E-07	TGTGCCATCAGTGAAAGACTAGCGGGGGACAATGAGCAACTAATGAAAAACTGTTTTTT	CAISERLAGD~*ATNEKLFF	TRBV10-3*01, TRBV10-3*02	TRBV10-3	TRBJ1-4*01	TRBJ1-4	TRBD2*01	TRBD2	13	16	27	36	2	8	10
1	1.06E-07	TGTGCCACCAGTGTGTTTCCGGGGACTAGCGGGTGAAGATCAACAATGAGCAGTTCTTC	CATSVFPGTS~VKINNEQFF	TRBV24-1*01	TRBV24-1	TRBJ2-1*01	TRBJ2-1	TRBD2*02, TRBD2*01	TRBD2	12	21	32	42	8	9	17
1	1.06E-07	TGTGCCACCAGTGGAGACAGGGAGATTTCGGGCGGGGGGGCCTCGGTACGCAGTATTTT	CATSGDREIS~RGGLGTQYF	TRBV24-1*01	TRBV24-1	TRBJ2-3*01	TRBJ2-3	TRBD2*01	TRBD2	12	31	39	46	18	6	24
1	1.06E-07	TGTGCCACCAGTGATTTTGTGCGGGGCTCGGGGGCCGTGACCAAGAGACCCAGTACTTC	CATSDFVRGS~GRDQETQYF	TRBV24-1*01	TRBV24-1	TRBJ2-5*01	TRBJ2-5	TRBD1*01, TRBD2*01	TRBD1, TRBD2	16	29	34	39	12	4	16
1	1.06E-07	TGTGCCACCAGTGATTTCCAGGAACAGGGGGACGGGGCAGCAATCAGCCCCAGCATTTT	CATSDFQEQG~RGSNQPQHF	TRBV24-1*01	TRBV24-1	TRBJ1-5*01	TRBJ1-5	TRBD1*01	TRBD1	16	23	30	38	6	7	13
1	1.06E-07	TGTGCCACCAGTGATTTGGGGCAGGATCTAGCGGGAGACGGGCAGATACGCAGTATTTT	CATSDLGQDL~GRRADTQYF	TRBV24-1*01	TRBV24-1	TRBJ2-3*01	TRBJ2-3	TRBD2*02	TRBD2	17	27	36	42	9	5	14
1	1.06E-07	TGTGCCACCAGTGATTCGCATTGGGGAACCCCGGGGCGGTGAAAGAGACCCAGTACTTC	CATSDSHWGT~GAVKETQYF	TRBV24-1*01	TRBV24-1	TRBJ2-5*01	TRBJ2-5	TRBD1*01, TRBD2*01	TRBD1, TRBD2	15	32	36	42	16	5	21
1	1.06E-07	TGTGCCACCAGTGATTATACCTCTGTGCCAGCAACAACGTCGTAGATACGCAGTATTTT	CATSDYTSVP~NNVVDTQYF	TRBV24-1*01	TRBV24-1	TRBJ2-3*01	TRBJ2-3	TRBD1*01, TRBD2*02	TRBD1, TRBD2	15	22	25	43	6	17	23
1	1.06E-07	TGTGCCACCAGTGATCCGGCGGGACCAGCAGTGACTCCAGTACCGGGGAGCTGTTTTTT	CATSDPAGPA~DSSTGELFF	TRBV24-1*01	TRBV24-1	TRBJ2-2*01	TRBJ2-2	TRBD2*02	TRBD2	14	18	23	41	3	17	20
1	1.06E-07	TGTGCCACCAGTGATCGAAGAATGCCGGGACAGGGGGAGCCTACAATGAGCAGTTCTTC	CATSDRRMPG~GGAYNEQFF	TRBV24-1*01	TRBV24-1	TRBJ2-1*01	TRBJ2-1	TRBD1*01	TRBD1	14	26	36	39	11	2	13
1	1.06E-07	TGTGCCACCAGTGATAGGGGGAGTATCTCCTACCGCGGGACGGCAATGAGCAGTTCTTC	CATSDRGSIS~PRDGNEQFF	TRBV24-1*01	TRBV24-1	TRBJ2-1*01	TRBJ2-1	TRBD1*01, TRBD2*02	TRBD1, TRBD2	14	15	20	43	0	22	22
1	1.06E-07	TGTGCCACCAGCAGTGAGTCCCCGACACGGACTAGCGGGAGGGCTACGAGCAGTACTTC	CATSSESPTR~*REGYEQYF	TRBV15*02	TRBV15	TRBJ2-7*01	TRBJ2-7	TRBD2*02	TRBD2	11	28	42	43	16	0	16
1	1.06E-07	TGTGCCACCAGCAGTGAGCCGTGGACAGGGGTTAGATTTCAGTCTATGGCTACACCTTC	CATSSEPWTG~*ISVYGYTF	TRBV15*02	TRBV15	TRBJ1-2*01	TRBJ1-2	TRBD1*01	TRBD1	11	22	30	43	10	12	22
1	1.06E-07	TGTGCCACCAGCAGAGATTTTTTGCCGGGGGGGGACCTAGCCAAAACATTCAGTACTTC	CATSRDFLPG~GPSQNIQYF	TRBV15*02	TRBV15	TRBJ2-4*01	TRBJ2-4	TRBD2*01	TRBD2	11	25	32	42	13	9	22
1	1.06E-07	TGTGCCACCAGCAGAGATACGGCAGGCACTGAAGCTCCTATAATTCACCCCTCCACTTT	CATSRDTAGT~SSYNSPLHF	TRBV15*02	TRBV15	TRBJ1-6*01	TRBJ1-6	TRBD1*01	TRBD1	11	22	25	34	10	8	18
1	1.06E-07	TGTGCCAGTAGTCCTCCCGCAGACGGGACAGAGAAACCCTTAATGAAAAACTGTTTTTT	CASSPPADGT~ETLNEKLFF	TRBV19*01, TRBV19*03, TRBV19*02	TRBV19	TRBJ1-4*01	TRBJ1-4	TRBD2*02	TRBD2	11	12	19	40	0	20	20
1	1.06E-07	TGTGCCAGTAGTCACCCTATTATCCGGGACAGGGATTTAATGGCTACACCATATATTTT	CASSHPIIRD~GFNGYTIYF	TRBV19*01, TRBV19*03, TRBV19*02	TRBV19	TRBJ1-3*01	TRBJ1-3	TRBD1*01	TRBD1	11	25	33	45	13	11	24
1	1.06E-07	TGTGCCAGTAGTGGACAGGGGGCTCCTAGAGAACTCGTTATAGCTATGGCTACACCTTC	CASSGQGAPR~TRYSYGYTF	TRBV19*01, TRBV19*03, TRBV19*02	TRBV19	TRBJ1-2*01	TRBJ1-2	TRBD1*01	TRBD1	11	12	22	43	0	20	20
1	1.06E-07	TGTGCCAGTAGTGGAACAGGGAACCAGCCCCAGCATTTTGGTGATGGGAGTTGTTTTTT	CASSGTGNQP~AFW*WELFF	TRBV19*01, TRBV19*03, TRBV19*02	TRBV19	TRBJ2-2*01	TRBJ2-2	TRBD1*01	TRBD1	11	15	20	45	3	24	27
1	1.06E-07	TGTGCCAGTAGTATCGGGACAGGGGGCAATCAGCCCTATCGAGAGAGACCCAGTACTTC	CASSIGTGGN~ALSRETQYF	TRBV19*01, TRBV19*02	TRBV19	TRBJ2-5*01	TRBJ2-5	TRBD1*01	TRBD1	13	15	26	43	1	16	17
1	1.06E-07	TGTGCCAGTAGTATATTGGGGAACACTGAAGCTTTCTTTGGACAAGGCACCAGCATTTT	CASSILGNTE~FLWTRHQHF	TRBV19*01, TRBV19*02	TRBV19	TRBJ1-5*01	TRBJ1-5	TRBD1*01	TRBD1	14	39	43	49	24	5	29
1	1.06E-07	TGTGCCAGTAGCGACAGGGGCTCCTACGAGCAGTACTTCGGGCCGGGCACCAGCATTTT	CASSDRGSYE~VLRAGHQHF	TRBV19*01, TRBV19*03, TRBV19*02	TRBV19	TRBJ1-5*01	TRBJ1-5	TRBD1*01	TRBD1	11	12	19	49	0	29	29
1	1.06E-07	TGTGCCAGTAGAGTTACAGGGAACACTGAAGCTTTCTTCGGACAAGGCACCAGCATTTT	CASRVTGNTE~FLRTRHQHF	TRBV19*01, TRBV19*03, TRBV19*02	TRBV19	TRBJ1-5*01	TRBJ1-5	TRBD1*01	TRBD1	10	15	20	49	4	28	32
1	1.06E-07	TGTGCCAGTAGAAGGGCGCAAAACACCGGGGAGAGCTAGCCAAAAACATTCAGTACTTC	CASRRAQNTG~ELAKNIQYF	TRBV19*01, TRBV19*03, TRBV19*02	TRBV19	TRBJ2-4*01	TRBJ2-4	TRBD2*02, TRBD2*01	TRBD2	10	28	32	37	17	4	21
1	1.06E-07	TGTGCCAGTAACAACAGGGAGGGAACTGAAGCTTTCTTTGGACAAGGCACCAGCATTTT	CASNNREGTE~FLWTRHQHF	TRBV19*01, TRBV19*03, TRBV19*02	TRBV19	TRBJ1-5*01	TRBJ1-5	TRBD2*02	TRBD2	9	16	22	49	6	26	32
1	1.06E-07	TGTGCCAGTAAATCGGCGCCAGCAGCTTGGTCGACAGTTACTCCTACGAGCAGTACTTC	CASKSAPAAW~DSYSYEQYF	TRBV19*01, TRBV19*03, TRBV19*02	TRBV19	TRBJ2-7*01	TRBJ2-7	TRBD1*01	TRBD1	9	32	36	40	22	3	25
1	1.06E-07	TGTGCCAGCTTACTAGCGGGAGACAGACTACCGTCTCTGGGGCCAACGTCCTGACTTTC	CASLLAGDRL~VSGANVLTF	TRBV12-4*01, TRBV12-3*01	TRBV12-4, TRBV12-3	TRBJ2-6*01	TRBJ2-6	TRBD2*02	TRBD2	8	11	21	34	2	12	14
1	1.06E-07	TGTGCCAGCGGAAGCTCCTACAATGAGCAGTTCTTCGGGCCAGGGACACCATATATTTT	CASGSSYNEQ~LRARDTIYF	TRBV6-4*02, TRBV6-4*01	TRBV6-4	TRBJ1-3*01	TRBJ1-3	TRBD1*01	TRBD1	8	40	44	45	31	0	31
1	1.06E-07	TGTGCCAGCGGAAAAGGGACGGATGACGAGCAGTACTTCGGGCCGGGCACCAGCATTTT	CASGKGTDDE~VLRAGHQHF	TRBV10-3*01, TRBV10-3*02	TRBV10-3	TRBJ1-5*01	TRBJ1-5	TRBD1*01, TRBD2*02, TRBD2*01	TRBD1, TRBD2	6	15	19	49	8	29	37
1	1.06E-07	TGTGCCAGCATTGCGCTAAGCTCTGGAAAGACAGGGGCCTTACAGATACGCAGTATTTT	CASIALSSGK~RGLTDTQYF	TRBV6-3*01, TRBV6-2*01	TRBV6-3, TRBV6-2	TRBJ2-3*01	TRBJ2-3	TRBD1*01	TRBD1	9	29	36	41	19	4	23
1	1.06E-07	TGTGCCAGCATCTCCGGGACAGGGGCCCAACTACTTGGTCCAAAAACATTCAGTACTTC	CASISGTGAQ~TWSKNIQYF	TRBV6-5*01	TRBV6-5	TRBJ2-4*01	TRBJ2-4	TRBD1*01	TRBD1	9	15	24	39	5	14	19
1	1.06E-07	TGTGCCAGCATGGCGACTAGCGGGAGTTCTGGGGTGGGCGCAATCAGCCCTAGCATTTT	CASMATSGSS~GGRNQP*HF	TRBV6-1*01	TRBV6-1	TRBJ1-5*01	TRBJ1-5	TRBD2*02	TRBD2	9	14	25	39	4	13	17
1	1.06E-07	TGTGCCAGCACCTTCCTGAGGCCAGCGTGGCGGCAACCAATGACTACGAGCAGTACTTC	CASTFLRPAW~ATNDYEQYF	TRBV7-3*05, TRBV7-3*01	TRBV7-3	TRBJ2-7*01	TRBJ2-7	TRBD1*01, TRBD2*02, TRBD2*01	TRBD1, TRBD2	13	14	17	43	0	25	25
1	1.06E-07	TGTGCCAGCACCCTAAAGGGCAGGATTGAAGCTTTCTTTGGACAAGGCACCAGACTTTC	CASTLKGRIE~FLWTRHQTF	TRBV12-4*01, TRBV12-3*01	TRBV12-4, TRBV12-3	TRBJ2-6*01	TRBJ2-6	TRBD1*01	TRBD1	9	39	43	52	29	8	37
1	1.06E-07	TGTGCCAGCACCCCTAAATGGCTAGCGGGGGGGCATTGGGCACAGATACGCAGTATTTT	CASTPKWLAG~ALGTDTQYF	TRBV7-9*03, TRBV7-9*01, TRBV7-9*04, TRBV7-9*02	TRBV7-9	TRBJ2-3*01	TRBJ2-3	TRBD2*01	TRBD2	9	21	32	39	11	6	17
1	1.06E-07	TGTGCCAGCACAAGAGAGCTGAACACTGAAGCTTTCTTTGGACAAGGCACCAGCATTTT	CASTRELNTE~FLWTRHQHF	TRBV6-6*04	TRBV6-6	TRBJ1-5*01	TRBJ1-5	TRBD1*01	TRBD1	9	39	43	49	29	5	34
1	1.06E-07	TGTGCCAGCAGTTTTCCTGCCGAGACATGACTTTGGCTTCCTACAATGAGCAGTTCTTC	CASSFPAET*~LASYNEQFF	TRBV27*01	TRBV27	TRBJ2-1*01	TRBJ2-1	TRBD1*01, TRBD2*02, TRBD2*01	TRBD1, TRBD2	13	23	26	38	9	11	20
1	1.06E-07	TGTGCCAGCAGTTTTAGGGACAGGGTTTCTGGCTACATAGCAATCAGCCCCAGCATTTT	CASSFRDRVS~LHSNQPQHF	TRBV12-4*01, TRBV12-3*01	TRBV12-4, TRBV12-3	TRBJ1-5*01	TRBJ1-5	TRBD1*01	TRBD1	13	16	24	37	2	12	14
1	1.06E-07	TGTGCCAGCAGTTTTAACCTAAATTTGGGGACAGGTCCGGGGCCAACGTCCTGACTTTC	CASSFNLNLG~RSGANVLTF	TRBV6-5*01	TRBV6-5	TRBJ2-6*01	TRBJ2-6	TRBD1*01	TRBD1	12	27	34	38	14	3	17
1	1.06E-07	TGTGCCAGCAGTTTCGTCCAGGTGGATTAGCGGGAGGACGGAGATTGGAGCAGTTCTTC	CASSFVQVD*~GGRRLEQFF	TRBV12-4*01, TRBV12-3*01	TRBV12-4, TRBV12-3	TRBJ2-1*01	TRBJ2-1	TRBD2*02	TRBD2	13	27	36	47	13	10	23
1	1.06E-07	TGTGCCAGCAGTTTCGACTCTGGGGCCTCAGAATTTATCCGTTTGAGACCCAGTACTTC	CASSFDSGAS~IYPFETQYF	TRBV12-4*01, TRBV12-3*01	TRBV12-4, TRBV12-3	TRBJ2-5*01	TRBJ2-5	TRBD1*01	TRBD1	13	21	25	44	7	18	25
1	1.06E-07	TGTGCCAGCAGTTTCAAGGGAGCCTACGAGCAGTACTTCGGGACTTCGGCTACACCTTC	CASSFKGAYE~VLRDFGYTF	TRBV10-3*01, TRBV10-3*02	TRBV10-3	TRBJ1-2*01	TRBJ1-2	TRBD2*02, TRBD2*01	TRBD2	11	39	44	47	27	2	29
1	1.06E-07	TGTGCCAGCAGTTTGCGGTACGACTAGCGGGTATCAGCTCCTACAATGAGCAGTTCTTC	CASSLRYD*R~ISSYNEQFF	TRBV12-4*01, TRBV12-3*01	TRBV12-4, TRBV12-3	TRBJ2-1*01	TRBJ2-1	TRBD2*02, TRBD2*01	TRBD2	13	21	30	37	7	6	13
1	1.06E-07	TGTGCCAGCAGTTTAGGTACCTCCTTCGGACTAGCTCACCCTACAATGAGCAGTTCTTC	CASSLGTSFG~SSPYNEQFF	TRBV12-4*01, TRBV12-3*01	TRBV12-4, TRBV12-3	TRBJ2-1*01	TRBJ2-1	TRBD2*02, TRBD2*01	TRBD2	15	27	34	39	11	4	15
1	1.06E-07	TGTGCCAGCAGTTCCCCCACAGGTGGAACCAGCCGAGAAACACCGGGGAGCTGTTTTTT	CASSSPTGGT~PRNTGELFF	TRBV6-5*01, TRBV6-6*01, TRBV6-7*01, TRBV6-3*01, TRBV6-2*01	TRBV6-6, TRBV6-5, TRBV6-7, TRBV6-3, TRBV6-2	TRBJ2-2*01	TRBJ2-2	TRBD1*01, TRBD2*01	TRBD1, TRBD2	12	18	22	38	5	15	20
1	1.06E-07	TGTGCCAGCAGTTATTCTTTACGAGCAGTACTTCGGGCCGGCGGGAAAAACTGTTTTTT	CASSYSLRAV~SGRREKLFF	TRBV6-5*01	TRBV6-5	TRBJ1-4*01	TRBJ1-4	TRBD1*01, TRBD2*02, TRBD2*01	TRBD1, TRBD2	13	34	37	44	20	6	26
1	1.06E-07	TGTGCCAGCAGTTATAATCGTGATGAGCAGTTCTTCTGACGAATTCACCCCTCCACTTT	CASSYNRDEQ~LLTNSPLHF	TRBV25-1*01	TRBV25-1	TRBJ1-6*02	TRBJ1-6	TRBD1*01, TRBD2*02, TRBD2*01	TRBD1, TRBD2	11	37	39	41	25	1	26
1	1.06E-07	TGTGCCAGCAGTTACTCGCCGTCCAGGGAGGAGGGGTTAGTAACTATGGCTACACCTTC	CASSYSPSRE~GVSNYGYTF	TRBV6-6*04	TRBV6-6	TRBJ1-2*01	TRBJ1-2	TRBD2*02	TRBD2	11	29	34	40	17	5	22
1	1.06E-07	TGTGCCAGCAGTTACGTTACAGGGGGACTAGCGGACTTAGCACAGATACGCAGTATTTT	CASSYVTGGL~GLSTDTQYF	TRBV6-5*01	TRBV6-5	TRBJ2-3*01	TRBJ2-3	TRBD2*02, TRBD2*01	TRBD2	14	23	33	38	8	4	12
1	1.06E-07	TGTGCCAGCAGTTACGGGGGACAGGGGAACACTGCTCCTATAATTCACCCCTCCACTTT	CASSYGGQGN~CSYNSPLHF	TRBV6-7*01	TRBV6-7	TRBJ1-6*02	TRBJ1-6	TRBD1*01	TRBD1	14	17	26	34	2	7	9
1	1.06E-07	TGTGCCAGCAGTCTACTTCAGGGACAGGGCAGAGCTCCTATAATTCACCCCTCCACTTT	CASSLLQGQG~SSYNSPLHF	TRBV4-2*01	TRBV4-2	TRBJ1-6*02	TRBJ1-6	TRBD1*01	TRBD1	10	20	28	34	9	5	14
1	1.06E-07	TGTGCCAGCAGTCCCGGGACTGGACGAGACACCGGGGAGGCAACGTTGAGCAGTTCTTC	CASSPGTGRD~RGGNVEQFF	TRBV6-4*02, TRBV6-4*01	TRBV6-4	TRBJ2-1*01	TRBJ2-1	TRBD2*02, TRBD2*01	TRBD2	11	34	39	46	22	6	28
1	1.06E-07	TGTGCCAGCAGTCGTCGTGGGGCGGGTGAGCAGTTCTTCGGGCCAACGTCCTGACTTTC	CASSRRGAGE~VLRANVLTF	TRBV12-4*01, TRBV12-3*01	TRBV12-4, TRBV12-3	TRBJ2-6*01	TRBJ2-6	TRBD1*01, TRBD2*02, TRBD2*01	TRBD1, TRBD2	11	18	22	39	6	16	22
1	1.06E-07	TGTGCCAGCAGTCGTAATTCCGGGACGAACACCGGGGAGCTGGAAACACCATATATTTT	CASSRNSGTN~RGAGNTIYF	TRBV6-4*02, TRBV6-4*01	TRBV6-4	TRBJ1-3*01	TRBJ1-3	TRBD1*01, TRBD2*02, TRBD2*01	TRBD1, TRBD2	11	21	25	39	9	13	22
1	1.06E-07	TGTGCCAGCAGTGTTAGCGGGAGTGGGACGGGGAACGGGATGGGTCACCCCTCCACTTT	CASSVSGSGT~ERDGSPLHF	TRBV11-2*03	TRBV11-2	TRBJ1-6*02	TRBJ1-6	TRBD2*02	TRBD2	10	14	22	44	3	21	24
1	1.06E-07	TGTGCCAGCAGTGTGCGGTTCAAAGCGAAATAAGATCTGGGGCCAACGTCCTGACTTTC	CASSVRFKAK~RSGANVLTF	TRBV9*02, TRBV9*01, TRBV9*03	TRBV9	TRBJ2-6*01	TRBJ2-6	TRBD2*02, TRBD2*01	TRBD2	10	23	26	35	12	8	20
1	1.06E-07	TGTGCCAGCAGTGTAATGGGGAATACTGAAGCTTTCTTTGGACAAGGCACCAGCATTTT	CASSVMGNTE~FLWTRHQHF	TRBV2*01, TRBV2*03	TRBV2	TRBJ1-5*01	TRBJ1-5	TRBD1*01	TRBD1	12	39	43	49	26	5	31
1	1.06E-07	TGTGCCAGCAGTGCCCGGGTCTTCACCGGGCTGGGAGCTCGACAGATACGCAGTATTTT	CASSARVFTG~GSSTDTQYF	TRBV7-3*05, TRBV7-3*01	TRBV7-3	TRBJ2-3*01	TRBJ2-3	TRBD2*02	TRBD2	10	32	36	41	21	4	25
1	1.06E-07	TGTGCCAGCAGTGCAACGCCGAACACTGAAGCTTTCTTTGGACAAGGCACCAGCATTTT	CASSATPNTE~FLWTRHQHF	TRBV2*01, TRBV2*03	TRBV2	TRBJ1-5*01	TRBJ1-5	TRBD1*01	TRBD1	12	39	43	49	26	5	31
1	1.06E-07	TGTGCCAGCAGTGGGGGTCGTTGGGGCACTGAATTTATCCGTTTGAGACCCAGTACTTC	CASSGGRWGT~IYPFETQYF	TRBV6-5*01	TRBV6-5	TRBJ2-5*01	TRBJ2-5	TRBD1*01, TRBD2*01	TRBD1, TRBD2	11	22	26	44	10	17	27
1	1.06E-07	TGTGCCAGCAGTGGGGGACAGGACAGAATTCGGAACCTAAAACCTACGAGCAGTACTTC	CASSGGQDRI~EPKTYEQYF	TRBV2*01, TRBV2*02, TRBV2*03	TRBV2	TRBJ2-7*01	TRBJ2-7	TRBD1*01	TRBD1	12	14	21	42	1	20	21
1	1.06E-07	TGTGCCAGCAGTGGAGTGATAGCGTTAAACTCTGGGGCAGGGGTAAAGGCTACACCTTC	CASSGVIALN~WGRGKGYTF	TRBV2*01, TRBV2*03	TRBV2	TRBJ1-2*01	TRBJ1-2	TRBD1*01	TRBD1	12	37	42	47	24	4	28
1	1.06E-07	TGTGCCAGCAGTGACTCTAGCGGGGGGGCCTTTCTTGTGGGGCCAACGTCCTGACTTTC	CASSDSSGGA~SCGANVLTF	TRBV6-4*02, TRBV6-4*01	TRBV6-4	TRBJ2-6*01	TRBJ2-6	TRBD2*01	TRBD2	16	17	27	37	0	9	9
1	1.06E-07	TGTGCCAGCAGTGACTGGGGGGCAGGGGGCAGAGCGGGCATAATGAAAAACTGTTTTTT	CASSDWGAGG~SGHNEKLFF	TRBV6-4*02, TRBV6-4*01	TRBV6-4	TRBJ1-4*01	TRBJ1-4	TRBD1*01	TRBD1	15	22	29	40	6	10	16
1	1.06E-07	TGTGCCAGCAGTGAATCCGGGATGTACAATGAGCAGTTAGCAATCAGCCCCAGCATTTT	CASSESGMYN~AVSNQPQHF	TRBV25-1*01	TRBV25-1	TRBJ1-5*01	TRBJ1-5	TRBD2*02	TRBD2	15	17	21	37	1	15	16
1	1.06E-07	TGTGCCAGCAGTGAATAGACAGTGAAAAACTGTTTTTTGGCAGTGGAACCCAGCATTTT	CASSE*TVKN~FFGSGTQHF	TRBV5-4*01, TRBV5-4*03, TRBV5-4*04	TRBV5-4	TRBJ1-5*01	TRBJ1-5	TRBD1*01	TRBD1	10	17	21	48	6	26	32
1	1.06E-07	TGTGCCAGCAGTGAAGCGAGCCTCTCTGGAAACACCATATTTTCAACGTCCTGACTTTC	CASSEASLSG~HHIFNVLTF	TRBV2*01, TRBV2*03	TRBV2	TRBJ2-6*01	TRBJ2-6	TRBD2*02	TRBD2	16	20	23	43	3	19	22
1	1.06E-07	TGTGCCAGCAGTGAAGGTATCCCGGGACAGGCGGACCCAATAACTACGAGCAGTACTTC	CASSEGIPGQ~GPNNYEQYF	TRBV6-1*01	TRBV6-1	TRBJ2-7*01	TRBJ2-7	TRBD1*01	TRBD1	15	23	30	43	7	12	19
1	1.06E-07	TGTGCCAGCAGTGAAGGTATCCCGGGACAGGGATCTCTGGGGCCAACGTCCTGACTTTC	CASSEGIPGQ~ISGANVLTF	TRBV6-1*01	TRBV6-1	TRBJ2-6*01	TRBJ2-6	TRBD1*01	TRBD1	15	23	31	34	7	2	9
1	1.06E-07	TGTGCCAGCAGTGAAGATGAGAGGGGATAGCACCGGGGGGCGTAGAGACCCAGTACTTC	CASSEDERG*~PGGVETQYF	TRBV2*01, TRBV2*03	TRBV2	TRBJ2-5*01	TRBJ2-5	TRBD2*01	TRBD2	15	33	39	43	17	3	20
1	1.06E-07	TGTGCCAGCAGTGAAGAGCTAGCGGGATTGCACCTCCGTGCTCCTACGAGCAGTACTTC	CASSEELAGL~PPCSYEQYF	TRBV2*01, TRBV2*03	TRBV2	TRBJ2-7*01	TRBJ2-7	TRBD2*02	TRBD2	15	18	26	40	2	13	15
1	1.06E-07	TGTGCCAGCAGTGAAACAAAAGGCTACTCCGGGACAGGGTTAATGAAAAACTGTTTTTT	CASSETKGYS~DRVNEKLFF	TRBV2*01, TRBV2*03	TRBV2	TRBJ1-4*01	TRBJ1-4	TRBD1*01	TRBD1	14	30	38	40	15	1	16
1	1.06E-07	TGTGCCAGCAGTATTACTAGCGTGGGCCCTTCCTAAGTAGCACAGATACGCAGTATTTT	CASSITSVGP~LSSTDTQYF	TRBV6-1*01	TRBV6-1	TRBJ2-3*01	TRBJ2-3	TRBD2*02, TRBD2*01	TRBD2	11	15	21	38	3	16	19
1	1.06E-07	TGTGCCAGCAGTACCCTTAGCGGGGTAGTTCCAGCTCTGGGGCCAACGTCCTGACTTTC	CASSTLSGVV~SSGANVLTF	TRBV7-2*04, TRBV7-2*01	TRBV7-2	TRBJ2-6*01	TRBJ2-6	TRBD2*01	TRBD2	10	17	24	34	6	9	15
1	1.06E-07	TGTGCCAGCAGTACCCTTAGCGGGGGAGGACAGGGCGGAGCACAGATACGCAGTATTTT	CASSTLSGGG~GRSTDTQYF	TRBV7-2*04, TRBV7-2*01	TRBV7-2	TRBJ2-3*01	TRBJ2-3	TRBD2*01	TRBD2	10	17	25	38	6	12	18
1	1.06E-07	TGTGCCAGCAGTAGGGCCCGAGGGGACAGCCTCGCTCTGGGGCCAACGTCCTGACTTTC	CASSRARGDS~RSGANVLTF	TRBV12-4*01, TRBV12-3*01	TRBV12-4, TRBV12-3	TRBJ2-6*01	TRBJ2-6	TRBD1*01	TRBD1	11	22	28	34	10	5	15
1	1.06E-07	TGTGCCAGCAGTAAAAGGGACAGGGTTTGTCCGGGGGCCTGAACACTGAAGCTTTCTTT	CASSKRDRVC~GGLNTEAFF	TRBV12-4*01, TRBV12-3*01	TRBV12-4, TRBV12-3	TRBJ1-1*01	TRBJ1-1	TRBD1*01	TRBD1	11	16	24	39	4	14	18
1	1.06E-07	TGTGCCAGCAGCTTTCTAGCGGTAAATGAGCAGTTCTTCGGGCCAACGTCCTGACTTTC	CASSFLAVNE~VLRANVLTF	TRBV7-2*04, TRBV7-2*01	TRBV7-2	TRBJ2-6*01	TRBJ2-6	TRBD2*02, TRBD2*01	TRBD2	13	15	21	39	1	17	18
1	1.06E-07	TGTGCCAGCAGCTTTGAAGCGGGAACCTATGCAGGGAAATGAACTATGGCTACACCTTC	CASSFEAGTY~REMNYGYTF	TRBV14*01, TRBV14*02	TRBV14	TRBJ1-2*01	TRBJ1-2	TRBD2*02	TRBD2	11	17	23	41	5	17	22
1	1.06E-07	TGTGCCAGCAGCTTTGAAGGAGTGAACACTGGGGGGGCCGGGGGGAGACCCAGTACTTC	CASSFEGVNT~GGRGETQYF	TRBV7-6*01	TRBV7-6	TRBJ2-5*01	TRBJ2-5	TRBD2*01	TRBD2	13	30	36	44	16	7	23
1	1.06E-07	TGTGCCAGCAGCTTCCTAGTACTAGCGGGGGGACGAGCTCCTACAGTGAGCAGTTCTTC	CASSFLVLAG~TSSYSEQFF	TRBV7-3*05, TRBV7-3*01	TRBV7-3	TRBJ2-1*01	TRBJ2-1	TRBD2*01	TRBD2	13	20	31	37	6	5	11
1	1.06E-07	TGTGCCAGCAGCTTGCGTTGGGCAGGGGGCCGGGGGTAGCCAAAAACATTCAGTACTTC	CASSLRWAGG~GVAKNIQYF	TRBV5-6*01	TRBV5-6	TRBJ2-4*01	TRBJ2-4	TRBD1*01	TRBD1	14	22	29	37	7	7	14
1	1.06E-07	TGTGCCAGCAGCTTGCGTAGGTGGACTAGCGGTCGTAAGGACCCGGGGAGCTGTTTTTT	CASSLRRWTS~S*GPGELFF	TRBV13*02, TRBV13*01	TRBV13	TRBJ2-2*01	TRBJ2-2	TRBD2*02, TRBD2*01	TRBD2	13	22	31	42	8	10	18
1	1.06E-07	TGTGCCAGCAGCTTGGCCCCCTTTTTCCGGACCGGGGAGCAAACTATGGCTACACCTTC	CASSLAPFFR~RGANYGYTF	TRBV5-6*01	TRBV5-6	TRBJ1-2*01	TRBJ1-2	TRBD1*01	TRBD1	15	16	21	41	0	19	19
1	1.06E-07	TGTGCCAGCAGCTTGGACCGACAGGGACGCCTTCGGAGTGAAAAACTGAAGCTTTCTTT	CASSLDRQGR~SE*KTEAFF	TRBV5-5*01	TRBV5-5	TRBJ1-1*01	TRBJ1-1	TRBD1*01	TRBD1	15	19	25	44	3	18	21
1	1.06E-07	TGTGCCAGCAGCTTGGACAGGGAACCGGGACAGGGGTGAATAATTCACCCCTCCACTTT	CASSLDREPG~GVNNSPLHF	TRBV5-6*01	TRBV5-6	TRBJ1-6*02	TRBJ1-6	TRBD1*01	TRBD1	15	26	35	39	10	3	13
1	1.06E-07	TGTGCCAGCAGCTTATTAGCGGGAGGGCCCTCTCAGGGGTTAACTATGGCTACACCTTC	CASSLLAGGP~SGVNYGYTF	TRBV7-3*01	TRBV7-3	TRBJ1-2*01	TRBJ1-2	TRBD2*02	TRBD2	14	16	26	40	1	13	14
1	1.06E-07	TGTGCCAGCAGCTTATGGCCCCGGGGTGGACTTTGAGCTCCTACAATGAGCAGTTCTTC	CASSLWPRGG~LSSYNEQFF	TRBV7-2*04, TRBV7-2*01	TRBV7-2	TRBJ2-1*01	TRBJ2-1	TRBD1*01, TRBD2*02, TRBD2*01	TRBD1, TRBD2	14	17	21	37	2	15	17
1	1.06E-07	TGTGCCAGCAGCTTACCCACCTCCGGGACCGATCGCCCGGGGACAATGAGCAGTTCTTC	CASSLPTSGT~SPGDNEQFF	TRBV7-9*01, TRBV7-9*02	TRBV7-9	TRBJ2-1*01	TRBJ2-1	TRBD1*01, TRBD2*02, TRBD2*01	TRBD1, TRBD2	14	24	28	42	9	13	22
1	1.06E-07	TGTGCCAGCAGCTTACGTACTAGCGGGGGGGGCGACAGGGGCAACAGCCCCAGCATTTT	CASSLRTSGG~RQGQQPQHF	TRBV7-2*04, TRBV7-2*01	TRBV7-2	TRBJ1-5*01	TRBJ1-5	TRBD2*01	TRBD2	14	18	30	44	3	13	16
1	1.06E-07	TGTGCCAGCAGCTTAGTTCGGGTGCCAGCAGTGTTGGAGAGACCGGGGAGCTGTTTTTT	CASSLVRVPA~VGETGELFF	TRBV11-3*01	TRBV11-3	TRBJ2-2*01	TRBJ2-2	TRBD2*02, TRBD2*01	TRBD2	15	35	38	41	19	2	21
1	1.06E-07	TGTGCCAGCAGCTTAGTTGTAAAGGACAGGGACGCCTTCGGAGTGAAAAACTGTTTTTT	CASSLVVKDR~RLRSEKLFF	TRBV7-9*01, TRBV7-9*02	TRBV7-9	TRBJ1-4*01	TRBJ1-4	TRBD1*01	TRBD1	15	23	30	43	7	12	19
1	1.06E-07	TGTGCCAGCAGCTTAGTGCTTTCGGGTGAAGCTTTCTTTGGACAAGGCACCAGCATTTT	CASSLVLSGE~FLWTRHQHF	TRBV11-2*01	TRBV11-2	TRBJ1-5*01	TRBJ1-5	TRBD1*01	TRBD1	15	39	43	49	23	5	28
1	1.06E-07	TGTGCCAGCAGCTTAGTGGGACAGGTGGAGGATATGGGAGCAATCAGCCCCAGCATTTT	CASSLVGQVE~YGSNQPQHF	TRBV7-2*04, TRBV7-2*01	TRBV7-2	TRBJ1-5*01	TRBJ1-5	TRBD1*01	TRBD1	15	17	24	38	1	13	14
1	1.06E-07	TGTGCCAGCAGCTTAGCCCGGGACAGGGGGCCGGAGAGGACACCGGGGAGCTGTTTTTT	CASSLARDRG~GEDTGELFF	TRBV7-9*01, TRBV7-9*02	TRBV7-9	TRBJ2-2*01	TRBJ2-2	TRBD1*01	TRBD1	16	19	30	39	2	8	10
1	1.06E-07	TGTGCCAGCAGCTTAGCGTCCTAGTATGGGGACGGGGCAGCAATCAGCCCCAGCATTTT	CASSLAS*YG~RGSNQPQHF	TRBV7-6*01	TRBV7-6	TRBJ1-5*01	TRBJ1-5	TRBD1*01, TRBD2*02, TRBD2*01	TRBD1, TRBD2	16	28	32	38	11	5	16
1	1.06E-07	TGTGCCAGCAGCTTAGCGTCCTAGTATGGGGACAGGGCACCAATCAGCCCCAGCATTTT	CASSLAS*YG~QGTNQPQHF	TRBV7-6*01	TRBV7-6	TRBJ1-5*01	TRBJ1-5	TRBD1*01	TRBD1	16	28	36	40	11	3	14
1	1.06E-07	TGTGCCAGCAGCTTAGCGGGGGCTACGCGATTCGGACTGGGGCCAACGTCCTGACTTTC	CASSLAGATR~RTGANVLTF	TRBV7-6*01	TRBV7-6	TRBJ2-6*01	TRBJ2-6	TRBD1*01	TRBD1	16	17	22	36	0	13	13
1	1.06E-07	TGTGCCAGCAGCTTAGGTAGCCCCACGATTGGGGCCCTAGCTCCTACGAGCAGTACTTC	CASSLGSPTI~GPSSYEQYF	TRBV7-9*01, TRBV7-9*02	TRBV7-9	TRBJ2-7*01	TRBJ2-7	TRBD1*01	TRBD1	15	30	34	40	14	5	19
1	1.06E-07	TGTGCCAGCAGCTTAGGAGCCAGTCCTAAGCAGTACTTCGGGCCGGGCACCAGCATTTT	CASSLGASPK~VLRAGHQHF	TRBV11-2*03	TRBV11-2	TRBJ1-5*01	TRBJ1-5	TRBD2*02, TRBD2*01	TRBD2	11	21	25	49	9	23	32
1	1.06E-07	TGTGCCAGCAGCTTAGGAGGGGGCAGGGGGCTTTCTCTGGGGCCAACGTCCTGACTTTC	CASSLGGGRG~FSGANVLTF	TRBV7-2*04, TRBV7-2*01	TRBV7-2	TRBJ2-6*01	TRBJ2-6	TRBD1*01	TRBD1	15	23	30	34	7	3	10
1	1.06E-07	TGTGCCAGCAGCTTAGATTCAGGGGGAACAGTGCTTATAGCAATCAGCCCCAGCATTTT	CASSLDSGGT~AYSNQPQHF	TRBV7-9*01, TRBV7-9*02	TRBV7-9	TRBJ1-5*01	TRBJ1-5	TRBD1*01	TRBD1	15	19	25	37	3	11	14
1	1.06E-07	TGTGCCAGCAGCTTAGATCCTAAAAATAGCGGGAGTTCGCATCGGATACGCAGTACTTC	CASSLDPKNS~EFASDTQYF	TRBV7-2*04, TRBV7-2*01	TRBV7-2	TRBJ2-5*01	TRBJ2-5	TRBD2*02	TRBD2	15	26	34	50	10	15	25
1	1.06E-07	TGTGCCAGCAGCTTAGATCCTAAAAAATAGCGGCAAGTCGGCGCTACGAGCAGTACTTC	CASSLDPKK*~ASRRYEQYF	TRBV7-2*04, TRBV7-2*01	TRBV7-2	TRBJ2-7*01	TRBJ2-7	TRBD2*02, TRBD2*01	TRBD2	15	27	32	43	11	10	21
1	1.06E-07	TGTGCCAGCAGCTTAGATCCTAAAAAATAGCGGGGGGGAGCACAGATACGCAGTATTTT	CASSLDPKK*~GGSTDTQYF	TRBV7-2*04, TRBV7-2*01	TRBV7-2	TRBJ2-3*01	TRBJ2-3	TRBD2*01	TRBD2	15	27	37	38	11	0	11
1	1.06E-07	TGTGCCAGCAGCTTAGATCCTAAAAAATAGCGGGACAGGGGGGGCAGACCCAGTACTTC	CASSLDPKK*~GQGGQTQYF	TRBV7-2*04, TRBV7-2*01	TRBV7-2	TRBJ2-5*01	TRBJ2-5	TRBD1*01	TRBD1	15	31	41	45	15	3	18
1	1.06E-07	TGTGCCAGCAGCTTAGATCCTAAAAAATAGCGGGAGTCGCCGGGGCCGAGCAGTACTTC	CASSLDPKK*~GVAGAEQYF	TRBV7-2*04, TRBV7-2*01	TRBV7-2	TRBJ2-7*01	TRBJ2-7	TRBD2*02	TRBD2	15	27	35	46	11	10	21
1	1.06E-07	TGTGCCAGCAGCTTAGATCCTAAAAAATAGCGGGAGTAAACACAGATACGCAGTATTTT	CASSLDPKK*~GVNTDTQYF	TRBV7-2*04, TRBV7-2*01	TRBV7-2	TRBJ2-3*01	TRBJ2-3	TRBD2*02	TRBD2	15	27	35	40	11	4	15
1	1.06E-07	TGTGCCAGCAGCTTAGATCCTAAAAAATAGCGGGAGGTCCTACAGATACGCAGTATTTT	CASSLDPKK*~GGPTDTQYF	TRBV7-2*04, TRBV7-2*01	TRBV7-2	TRBJ2-3*01	TRBJ2-3	TRBD2*02	TRBD2	15	27	36	41	11	4	15
1	1.06E-07	TGTGCCAGCAGCTTAGATCCTAAAAAATAGCGGGAGGAGTGGGAAACATTCAGTACTTC	CASSLDPKK*~GGVGNIQYF	TRBV7-2*04, TRBV7-2*01, TRBV7-2*02	TRBV7-2	TRBJ2-4*01	TRBJ2-4	TRBD2*02	TRBD2	15	27	36	43	11	6	17
1	1.06E-07	TGTGCCAGCAGCTTAGAAGGACTAGCGGGAGACGAAAAAACACCGGGGAGCAGTACTTC	CASSLEGLAG~RKNTGEQYF	TRBV7-2*04, TRBV7-2*01	TRBV7-2	TRBJ2-7*01	TRBJ2-7	TRBD2*02	TRBD2	15	18	30	47	2	16	18
1	1.06E-07	TGTGCCAGCAGCTTAGAAAGTTATCCTAGCGGCAAGTCGGCGACTACGAGCAGTACTTC	CASSLESYPS~QVGDYEQYF	TRBV7-8*01	TRBV7-8	TRBJ2-7*01	TRBJ2-7	TRBD2*02, TRBD2*01	TRBD2	15	25	31	43	9	11	20
1	1.06E-07	TGTGCCAGCAGCTTAATTGGGGGCCAGGGGATCGAAGCTCCTACAATGAGCAGTTCTTC	CASSLIGGQG~RSSYNEQFF	TRBV7-3*01	TRBV7-3	TRBJ2-1*01	TRBJ2-1	TRBD1*01	TRBD1	15	24	29	37	8	7	15
1	1.06E-07	TGTGCCAGCAGCTTAAGGCCCGCGAGGGAGCAGTACTTCGGGCCGGGCACCAGCATTTT	CASSLRPARE~VLRAGHQHF	TRBV13*01	TRBV13	TRBJ1-5*01	TRBJ1-5	TRBD2*02, TRBD2*01	TRBD2	14	25	29	49	10	19	29
1	1.06E-07	TGTGCCAGCAGCTTAAATAGCTAGCGGGGGGGCGATGACCGGGTCAGCCCCAGCATTTT	CASSLNS*RG~R*PGQPQHF	TRBV7-2*04, TRBV7-2*01	TRBV7-2	TRBJ1-5*01	TRBJ1-5	TRBD2*01	TRBD2	14	20	31	43	5	11	16
1	1.06E-07	TGTGCCAGCAGCTTAAACGCGGGACTAGCGGGGGGGTGCTCACAGATACGCAGTATTTT	CASSLNAGLA~GVLTDTQYF	TRBV7-3*01	TRBV7-3	TRBJ2-3*01	TRBJ2-3	TRBD2*01	TRBD2	15	20	35	40	4	4	8
1	1.06E-07	TGTGCCAGCAGCTCCTCCCCGGGACAGGGGATCAATGAGCCAAAAACATTCAGTACTTC	CASSSSPGQG~Q*AKNIQYF	TRBV7-2*04, TRBV7-2*01, TRBV7-2*02	TRBV7-2	TRBJ2-4*01	TRBJ2-4	TRBD1*01	TRBD1	12	20	29	37	7	7	14
1	1.06E-07	TGTGCCAGCAGCTCCCCCTGGCGCGGGATCCGCGAGCAGTTCAGTATGGCTACACCTTC	CASSSPWRGI~RAVQYGYTF	TRBV7-8*01, TRBV7-8*03	TRBV7-8	TRBJ1-2*01	TRBJ1-2	TRBD1*01	TRBD1	12	13	19	44	0	24	24
1	1.06E-07	TGTGCCAGCAGCTCCCGACAGGGAACTGAAGCTTTCTTTGGACAAGGCACCAGCATTTT	CASSSRQGTE~FLWTRHQHF	TRBV7-9*03, TRBV7-9*01, TRBV7-9*04, TRBV7-9*02	TRBV7-9	TRBJ1-5*01	TRBJ1-5	TRBD1*01	TRBD1	13	16	22	49	2	26	28
1	1.06E-07	TGTGCCAGCAGCTCCCAAGGAGGGACTGAAGCTTTCTTTGGACGAGGCACCAGACTTTC	CASSSQGGTE~FLWTRHQTF	TRBV7-7*01, TRBV7-7*02	TRBV7-7	TRBJ2-6*01	TRBJ2-6	TRBD2*02, TRBD2*01	TRBD2	12	21	26	52	8	25	33
1	1.06E-07	TGTGCCAGCAGCTCGATCGGGGGACTAGCGGGGGGCCGGACACCGAGGAGCTGTTTTTT	CASSSIGGLA~GPDTEELFF	TRBV7-3*05, TRBV7-3*01	TRBV7-3	TRBJ2-2*01	TRBJ2-2	TRBD2*01	TRBD2	12	20	34	39	7	4	11
1	1.06E-07	TGTGCCAGCAGCTCAAGGGTCGGCTGGGGGCCATCTCCTATAATTCACCCCTCCACTTT	CASSSRVGWG~ISYNSPLHF	TRBV7-2*04, TRBV7-2*01	TRBV7-2	TRBJ1-6*02	TRBJ1-6	TRBD1*01	TRBD1	12	25	30	34	12	3	15
1	1.06E-07	TGTGCCAGCAGCTACCCCGGGAACAGATCATTTAGCGAAACCTATACGAGCAGTACTTC	CASSYPGNRS~*RNLYEQYF	TRBV5-6*01	TRBV5-6	TRBJ2-7*01	TRBJ2-7	TRBD2*02, TRBD2*01	TRBD2	12	32	36	44	19	7	26
1	1.06E-07	TGTGCCAGCAGCTACGGGACAGGTAGGCTTGGCGGCTGACTAATGAAAAACTGGTTTTT	CASSYGTGRL~RLTNEKLVF	TRBV7-6*01, TRBV7-6*02	TRBV7-6	TRBJ1-4*01	TRBJ1-4	TRBD1*01	TRBD1	12	15	22	38	2	15	17
1	1.06E-07	TGTGCCAGCAGCTACGGGACAGGTAAGATTGGCGGCTGACTAATGAAAGACTGTTTTTT	CASSYGTGKI~RLTNERLFF	TRBV7-6*01, TRBV7-6*02	TRBV7-6	TRBJ1-4*01	TRBJ1-4	TRBD1*01	TRBD1	12	15	22	38	2	15	17
1	1.06E-07	TGTGCCAGCAGCTACGGGACAGGGGACGGCTACACCTTCGGTTCGGGGAGCTGTTTTTT	CASSYGTGDG~HLRFGELFF	TRBV7-9*03, TRBV7-9*01, TRBV7-9*04, TRBV7-9*02	TRBV7-9	TRBJ2-2*01	TRBJ2-2	TRBD1*01	TRBD1	12	15	24	43	2	18	20
1	1.06E-07	TGTGCCAGCAGCTACAGACAGGGCCTGAACACTGAAGCTCTGGAAACACCATATATTTT	CASSYRQGLN~*SSGNTIYF	TRBV7-8*01, TRBV7-8*03	TRBV7-8	TRBJ1-3*01	TRBJ1-3	TRBD1*01	TRBD1	12	16	22	37	3	14	17
1	1.06E-07	TGTGCCAGCAGCCTCGTTGGGACAGGGGGTCCCAAACTATAAATGAAAAACTGTTTTTT	CASSLVGTGG~QTINEKLFF	TRBV7-2*04, TRBV7-2*01	TRBV7-2	TRBJ1-4*01	TRBJ1-4	TRBD1*01	TRBD1	11	18	28	41	6	12	18
1	1.06E-07	TGTGCCAGCAGCCTGGGACTAGCGGGAGGGGGGGGAAAGTCCCAGATACGCAGTATTTT	CASSLGLAGG~GKVPDTQYF	TRBV9*02, TRBV21-1*01, TRBV9*01, TRBV9*03, TRBV3-1*01	TRBV9, TRBV3-1, TRBV21-1	TRBJ2-3*01	TRBJ2-3	TRBD2*02	TRBD2	12	14	29	42	1	12	13
1	1.06E-07	TGTGCCAGCAGCCCTTTTGGGGGCTTGGACGGGATTATAGCAATCAGCCCCAGCATTTT	CASSPFGGLD~DYSNQPQHF	TRBV7-2*04, TRBV7-2*01	TRBV7-2	TRBJ1-5*01	TRBJ1-5	TRBD1*01	TRBD1	11	18	23	37	6	13	19
1	1.06E-07	TGTGCCAGCAGCCCCCCCTCTCTTCACGAGCAGTACTTCGGGCCGGGGAGCTGTTTTTT	CASSPPSLHE~VLRAGELFF	TRBV7-2*04, TRBV7-2*01	TRBV7-2	TRBJ2-2*01	TRBJ2-2	TRBD1*01, TRBD2*01	TRBD1, TRBD2	11	13	18	42	1	23	24
1	1.06E-07	TGTGCCAGCAGCCCCCACGGCAGCTACGAGCAGTACTTCGGGCCGGGCACCAGCATTTT	CASSPHGSYE~VLRAGHQHF	TRBV7-2*04, TRBV7-2*01	TRBV7-2	TRBJ1-5*01	TRBJ1-5	TRBD1*01, TRBD2*02, TRBD2*01	TRBD1, TRBD2	11	44	47	49	32	1	33
1	1.06E-07	TGTGCCAGCAGCCCCGCGGGAATCGGGAAACATTGCCTAGCAATCAGCCCCAGCATTTT	CASSPAGIGK~LPSNQPQHF	TRBV3-1*01	TRBV3-1	TRBJ1-5*01	TRBJ1-5	TRBD2*02	TRBD2	12	15	20	37	2	16	18
1	1.06E-07	TGTGCCAGCAGCCCCGACAGTGTAAATGGCTACACCTTCGGTTCGGGGAGCTGTTTTTT	CASSPDSVNG~HLRFGELFF	TRBV6-5*01	TRBV6-5	TRBJ2-2*01	TRBJ2-2	TRBD1*01, TRBD2*01	TRBD1, TRBD2	10	15	19	43	4	23	27
1	1.06E-07	TGTGCCAGCAGCCCGGTCGGGGCGGAGGTACGGGACCTGGAAATGAAAAACTGTTTTTT	CASSPVGAEV~GPGNEKLFF	TRBV12-4*01, TRBV12-3*01	TRBV12-4, TRBV12-3	TRBJ1-4*01	TRBJ1-4	TRBD1*01, TRBD2*02, TRBD2*01	TRBD1, TRBD2	10	31	35	41	20	5	25
1	1.06E-07	TGTGCCAGCAGCCCGGCTCAGGGTCAGGTACGGGAGCACTGAACACTGAAGCTTTCTTT	CASSPAQGQV~GALNTEAFF	TRBV13*02, TRBV13*01	TRBV13	TRBJ1-1*01	TRBJ1-1	TRBD2*02	TRBD2	11	30	35	39	18	3	21
1	1.06E-07	TGTGCCAGCAGCCCGGGACAGATATCAGCCCCAGCCCGGGCGGTTCACCCCTCCACTTT	CASSPGQISA~SPGGSPLHF	TRBV7-6*01, TRBV7-6*02	TRBV7-6	TRBJ1-6*01	TRBJ1-6	TRBD1*01	TRBD1	11	14	20	43	2	22	24
1	1.06E-07	TGTGCCAGCAGCCCATGGGGGGCTAGCGGGGGAGTATCTCCTACAATGAGCAGTTCTTC	CASSPWGASG~SISYNEQFF	TRBV3-1*01, TRBV14*01	TRBV3-1, TRBV14	TRBJ2-1*01	TRBJ2-1	TRBD2*01	TRBD2	12	22	31	37	9	5	14
1	1.06E-07	TGTGCCAGCAGCCCAGCTTCCTCCTACAAGCAGTACTTCGGGCCGGGCACCAGCATTTT	CASSPASSYK~VLRAGHQHF	TRBV7-9*03, TRBV7-9*01, TRBV7-9*04, TRBV7-9*02	TRBV7-9	TRBJ1-5*01	TRBJ1-5	TRBD2*02	TRBD2	11	19	23	49	7	25	32
1	1.06E-07	TGTGCCAGCAGCCGTAGGTACGGGTTCCGGGAGGATCGAACACCGGGGAGCTGTTTTTT	CASSRRYGFR~GSNTGELFF	TRBV7-2*04, TRBV7-2*01	TRBV7-2	TRBJ2-2*01	TRBJ2-2	TRBD2*02	TRBD2	11	27	33	36	15	2	17
1	1.06E-07	TGTGCCAGCAGCCGCCAGACTAGCGGGGGACGCCGGGTGGGGCCAACGTCCTGACTTTC	CASSRQTSGG~PGGANVLTF	TRBV7-6*01, TRBV7-6*02	TRBV7-6	TRBJ2-6*01	TRBJ2-6	TRBD2*01	TRBD2	11	17	28	37	5	8	13
1	1.06E-07	TGTGCCAGCAGCCGGGACGGTGAAGCCCTGGGACAGGGGGCCGCGATGAGCAGTTCTTC	CASSRDGEAL~TGGRDEQFF	TRBV6-3*01, TRBV6-2*01	TRBV6-3, TRBV6-2	TRBJ2-1*01	TRBJ2-1	TRBD1*01	TRBD1	10	29	40	45	18	4	22
1	1.06E-07	TGTGCCAGCAGCCATCCTCCCGGGAGGGGGCTAGCGTTGACAAAAACATTCAGTACTTC	CASSHPPGRG~SVDKNIQYF	TRBV14*01, TRBV14*02	TRBV14	TRBJ2-4*01	TRBJ2-4	TRBD2*02	TRBD2	13	20	27	40	6	12	18
1	1.06E-07	TGTGCCAGCAGCCACGGGGGTTTGTACGAGCAGTACTTCGGGCCGGGCACCAGCATTTT	CASSHGGLYE~VLRAGHQHF	TRBV11-3*01, TRBV11-3*02	TRBV11-3	TRBJ1-5*01	TRBJ1-5	TRBD2*01	TRBD2	11	14	19	49	2	29	31
1	1.06E-07	TGTGCCAGCAGCCAGGAGCCCTACACTGAAGCTTTCTTTGGACAAGGCACCAGCATTTT	CASSQEPYTE~FLWTRHQHF	TRBV14*01	TRBV14	TRBJ1-5*01	TRBJ1-5	TRBD1*01	TRBD1	13	39	43	49	25	5	30
1	1.06E-07	TGTGCCAGCAGCCAGAGGGGACTTGGGAGGGGCCCACTACGAGCACTGAAGCTTTCTTT	CASSQRGLGR~PTTSTEAFF	TRBV14*01, TRBV14*02	TRBV14	TRBJ1-1*01	TRBJ1-1	TRBD2*02	TRBD2	13	24	30	43	10	12	22
1	1.06E-07	TGTGCCAGCAGCCAACGACCAACTGGGACTGGGGACACCGGGGAAATGAGCAGTTCTTC	CASSQRPTGT~GHRGNEQFF	TRBV5-6*01	TRBV5-6	TRBJ2-1*01	TRBJ2-1	TRBD1*01, TRBD2*02, TRBD2*01	TRBD1, TRBD2	11	31	36	44	19	7	26
1	1.06E-07	TGTGCCAGCAGCCAAGGGACGCCCTCGGACGCATTTCCTACAATTCACCCCTCCACTTT	CASSQGTPSD~ISYNSPLHF	TRBV7-3*05, TRBV7-3*01	TRBV7-3	TRBJ1-6*02	TRBJ1-6	TRBD1*01, TRBD2*02, TRBD2*01	TRBD1, TRBD2	11	15	19	35	3	15	18
1	1.06E-07	TGTGCCAGCAGCCAAGGGACGCCCTCGGACGCATCCCCTATAATTCGCCCCTCCACTTT	CASSQGTPSD~IPYNSPLHF	TRBV7-3*05, TRBV7-3*01	TRBV7-3	TRBJ1-6*02	TRBJ1-6	TRBD1*01, TRBD2*02, TRBD2*01	TRBD1, TRBD2	11	15	19	36	3	16	19
1	1.06E-07	TGTGCCAGCAGCCAAGGGACACCTTCGGACGCATCTCCTATAATTCACCCCTCCACTTT	CASSQGTPSD~ISYNSPLHF	TRBV3-1*01	TRBV3-1	TRBJ1-6*02	TRBJ1-6	TRBD1*01	TRBD1	15	16	20	34	0	13	13
1	1.06E-07	TGTGCCAGCAGCCAAGGATTGAATTGGGGGGACGGGGCAGCAATCAGCCCCAGCATTTT	CASSQGLNWG~RGSNQPQHF	TRBV6-5*01	TRBV6-5	TRBJ1-5*01	TRBJ1-5	TRBD2*01	TRBD2	10	25	30	38	14	7	21
1	1.06E-07	TGTGCCAGCAGCCAAGGAGGGATTTCCGAGCAGTACTTCGGGCCGTGCACCAGCATTTT	CASSQGGISE~VLRAVHQHF	TRBV3-1*01	TRBV3-1	TRBJ1-5*01	TRBJ1-5	TRBD2*02	TRBD2	15	16	20	49	0	28	28
1	1.06E-07	TGTGCCAGCAGCCAAGATCGGGCTGGGGACCGGGGATAAGAACAGATACGCAGTATTTT	CASSQDRAGD~GIRTDTQYF	TRBV4-2*01	TRBV4-2	TRBJ2-3*01	TRBJ2-3	TRBD1*01, TRBD2*02, TRBD2*01	TRBD1, TRBD2	16	25	29	41	8	11	19
1	1.06E-07	TGTGCCAGCAGCCAAGACGGATTCTTAAGAGACAGGGGTCCACCGGGGAGCTGTTTTTT	CASSQDGFLR~QGSTGELFF	TRBV4-2*01	TRBV4-2	TRBJ2-2*01	TRBJ2-2	TRBD1*01	TRBD1	16	30	37	40	13	2	15
1	1.06E-07	TGTGCCAGCAGCCAAGAGACAGGACTAGCGGGAGGGTTAGCTCCTACGAGCAGTACTTC	CASSQETGLA~RVSSYEQYF	TRBV3-1*01	TRBV3-1	TRBJ2-7*01	TRBJ2-7	TRBD2*02	TRBD2	16	21	35	40	4	4	8
1	1.06E-07	TGTGCCAGCAGCGTAGTGAATGGGCATGAAGCTTTCTTTGGACAAGGCACCAGCATTTT	CASSVVNGHE~FLWTRHQHF	TRBV9*02, TRBV9*01	TRBV9	TRBJ1-5*01	TRBJ1-5	TRBD1*01	TRBD1	15	39	43	49	23	5	28
1	1.06E-07	TGTGCCAGCAGCGTAGCTATAGCGGGATTGCACCTCCGTGCTCCTACGAGCAGTACTTC	CASSVAIAGL~PPCSYEQYF	TRBV9*02, TRBV9*01	TRBV9	TRBJ2-7*01	TRBJ2-7	TRBD2*02	TRBD2	15	19	26	40	3	13	16
1	1.06E-07	TGTGCCAGCAGCGTAGCCCCACCTTGTTATGGGGGGACTCTGGAAGCACCATATATTTT	CASSVAPPCY~GDSGSTIYF	TRBV9*02, TRBV9*01	TRBV9	TRBJ1-3*01	TRBJ1-3	TRBD2*01	TRBD2	15	30	35	37	14	1	15
1	1.06E-07	TGTGCCAGCAGCGTAGCGGGGGGATACGCCGGGACAGGAACACCGGGGAGCTGTTTTTT	CASSVAGGYA~DRNTGELFF	TRBV9*02, TRBV9*01	TRBV9	TRBJ2-2*01	TRBJ2-2	TRBD1*01, TRBD2*01	TRBD1, TRBD2	15	30	36	37	14	0	14
1	1.06E-07	TGTGCCAGCAGCGTAGGGCCGCGGGGACAGGGAGGACTGGGGCCAACGTCCTGACTTTC	CASSVGPRGQ~RTGANVLTF	TRBV9*02, TRBV9*01	TRBV9	TRBJ2-6*01	TRBJ2-6	TRBD1*01	TRBD1	15	23	31	36	7	4	11
1	1.06E-07	TGTGCCAGCAGCGTAGGGGAGTCCCCGGGCTGTGCTCTGGGGCCAACGTCCTGACTTTC	CASSVGESPG~CSGANVLTF	TRBV9*02, TRBV9*01	TRBV9	TRBJ2-6*01	TRBJ2-6	TRBD2*02, TRBD2*01	TRBD2	15	19	24	34	3	9	12
1	1.06E-07	TGTGCCAGCAGCGTAGAGCGGAGCGGCCAGGGGAACAGGGTGACTATGGCTACACCTTC	CASSVERSGQ~EQGDYGYTF	TRBV9*02, TRBV9*01	TRBV9	TRBJ1-2*01	TRBJ1-2	TRBD1*01	TRBD1	15	34	39	42	18	2	20
1	1.06E-07	TGTGCCAGCAGCGTAGAACCCCCCGGGACAGGGGGCGGTGGGGCCAGGGGCTGTTCTTC	CASSVEPPGT~GRWGQGLFF	TRBV9*02, TRBV9*01	TRBV9	TRBJ2-1*01	TRBJ2-1	TRBD1*01	TRBD1	15	24	35	52	8	16	24
1	1.06E-07	TGTGCCAGCAGCGTAGAAGGGGACTAGCGGGAGGTCCCCCCCCCTACGAGCAGTACTTC	CASSVEGD*R~GPPPYEQYF	TRBV9*02, TRBV9*01	TRBV9	TRBJ2-7*01	TRBJ2-7	TRBD2*02	TRBD2	15	19	33	42	3	8	11
1	1.06E-07	TGTGCCAGCAGCGCGATAACCGGGGGACAGGCACACCTGGGGCCAACGTCCTGACTTTC	CASSAITGGQ~TPGANVLTF	TRBV9*02, TRBV9*01, TRBV9*03	TRBV9	TRBJ2-6*01	TRBJ2-6	TRBD1*01	TRBD1	12	23	30	36	10	5	15
1	1.06E-07	TGTGCCAGCAGCGCGAGTCGGGAATCTCCCTGGTACAGATGAGGAATGAGCAGTTCTTC	CASSASRESP~VQMRNEQFF	TRBV9*02, TRBV9*01, TRBV9*03	TRBV9	TRBJ2-1*01	TRBJ2-1	TRBD1*01, TRBD2*02	TRBD1, TRBD2	12	27	31	44	14	12	26
1	1.06E-07	TGTGCCAGCAGCGCAACGGGACAGGGGGGCGGGGGGGCTCCCAAGAGACCCAGTACTTC	CASSATGQGG~GGSQETQYF	TRBV9*02, TRBV9*01	TRBV9	TRBJ2-5*01	TRBJ2-5	TRBD1*01	TRBD1	12	17	27	40	4	12	16
1	1.06E-07	TGTGCCAGCAGCGGTCGGGCGGCCACCGGGGTCAGAGCTCCTACAATGAGCAGTTCTTC	CASSGRAATG~QSSYNEQFF	TRBV2*01, TRBV2*02, TRBV2*03	TRBV2	TRBJ2-1*01	TRBJ2-1	TRBD2*01	TRBD2	10	26	30	37	15	6	21
1	1.06E-07	TGTGCCAGCAGCGGGGCGACAGCCTACGAGCAGGACGTGCTAACTATGGCTACACCTTC	CASSGATAYE~GRANYGYTF	TRBV12-4*01, TRBV12-3*01	TRBV12-4, TRBV12-3	TRBJ1-2*01	TRBJ1-2	TRBD1*01, TRBD2*01	TRBD1, TRBD2	10	17	21	39	6	17	23
1	1.06E-07	TGTGCCAGCAGCGACCGACAGGGGGCTTTATTTACGGAGGATCTTCACCCCTCCACTTT	CASSDRQGAL~YGGSSPLHF	TRBV7-8*01, TRBV7-8*03	TRBV7-8	TRBJ1-6*02	TRBJ1-6	TRBD1*01	TRBD1	11	16	25	43	4	17	21
1	1.06E-07	TGTGCCAGCAGCGAAACAGGGTCAGGGGACTCCCTACTAGCACAGATACGCAGTATTTT	CASSETGSGD~PTSTDTQYF	TRBV9*02, TRBV9*01	TRBV9	TRBJ2-3*01	TRBJ2-3	TRBD1*01, TRBD2*02, TRBD2*01	TRBD1, TRBD2	12	22	27	38	9	10	19
1	1.06E-07	TGTGCCAGCAGCACCCCCGTACCGGACACCCTAACTCTGGGGCCAACGTCCTGACTTTC	CASSTPVPDT~NSGANVLTF	TRBV7-8*01, TRBV7-8*03	TRBV7-8	TRBJ2-6*01	TRBJ2-6	TRBD2*01	TRBD2	11	13	18	34	1	15	16
1	1.06E-07	TGTGCCAGCAGCACCCAGGGGGACTAGCGGACCACATAACTGAAGAGACCCAGTACTTC	CASSTQGD*R~HITEETQYF	TRBV7-2*04, TRBV7-2*01	TRBV7-2	TRBJ2-5*01	TRBJ2-5	TRBD2*02, TRBD2*01	TRBD2	11	19	29	42	7	12	19
1	1.06E-07	TGTGCCAGCAGCACCAAAGATAGAACCCTGGACAGGGAAGCCAAGAGACCCAGTACTTC	CASSTKDRTL~QGSQETQYF	TRBV7-9*03, TRBV7-9*01, TRBV7-9*04, TRBV7-9*02	TRBV7-9	TRBJ2-5*01	TRBJ2-5	TRBD1*01	TRBD1	11	29	36	40	17	3	20
1	1.06E-07	TGTGCCAGCAGCAACGAAGGGACAGGGTACACAGATACGCAGTCTATGGCTACACCTTC	CASSNEGTGY~RYAVYGYTF	TRBV2*01, TRBV2*02, TRBV2*03	TRBV2	TRBJ1-2*01	TRBJ1-2	TRBD1*01	TRBD1	10	18	26	43	7	16	23
1	1.06E-07	TGTGCCAGCAGGCCATATCTAGGGGACTAGCGACAGCGAACACCGGGGAGCTGTTTTTT	CASRPYLGD*~TANTGELFF	TRBV6-6*04	TRBV6-6	TRBJ2-2*01	TRBJ2-2	TRBD2*02, TRBD2*01	TRBD2	10	22	31	36	11	4	15
1	1.06E-07	TGTGCCAGCAGGCAAGAGATCGACGCGGGCTACACCTTCGGTTCGGGGACCAGCATTTT	CASRQEIDAG~HLRFGDQHF	TRBV5-4*01, TRBV5-4*03, TRBV5-4*04	TRBV5-4	TRBJ1-5*01	TRBJ1-5	TRBD2*02, TRBD2*01	TRBD2	10	24	28	49	13	20	33
1	1.06E-07	TGTGCCAGCAGGGGGCGGGGGGCGCGGAACATAGCTCCTATAATTCACCCCTCCACTTT	CASRGRGARN~SSYNSPLHF	TRBV6-5*01	TRBV6-5	TRBJ1-6*02	TRBJ1-6	TRBD2*01	TRBD2	10	14	21	34	3	12	15
1	1.06E-07	TGTGCCAGCAGGGGGGGGGGCCGAGACAGAGGGCGAGGGGAGACACTGAAGCTTTCTTT	CASRGGGRDR~ARGDTEAFF	TRBV6-5*01	TRBV6-5	TRBJ1-1*01	TRBJ1-1	TRBD2*01	TRBD2	10	13	19	42	2	22	24
1	1.06E-07	TGTGCCAGCAGGAATCAAGGGGGCCAGGGTCGATTGTGGTCGGTCAGCCCCAGCATTTT	CASRNQGGQG~IVVGQPQHF	TRBV2*01, TRBV2*02, TRBV2*03	TRBV2	TRBJ1-5*01	TRBJ1-5	TRBD1*01	TRBD1	10	17	23	43	6	19	25
1	1.06E-07	TGTGCCAGCAGATCACTAGTATCGGATGAGCAGTTCTTCGGGCCAGGGAGCTGTTTTTT	CASRSLVSDE~VLRARELFF	TRBV7-9*03, TRBV7-9*01, TRBV7-9*04, TRBV7-9*02	TRBV7-9	TRBJ2-2*01	TRBJ2-2	TRBD2*02, TRBD2*01	TRBD2	10	14	18	45	3	26	29
1	1.06E-07	TGTGCCAGCAGAGGGGGGAGCAATGAGCAGTTCTACCCATCTCCTACGAGCAGTACTTC	CASRGGSNEQ~LPISYEQYF	TRBV6-4*02, TRBV6-4*01	TRBV6-4	TRBJ2-7*01	TRBJ2-7	TRBD1*01, TRBD2*01	TRBD1, TRBD2	10	11	16	40	0	23	23
1	1.06E-07	TGTGCCAGCAGAAAATCTAGCGGGGGACAGGACGAAACTCTGGAAACACCATATATTTT	CASRKSSGGQ~RNSGNTIYF	TRBV7-2*04, TRBV7-2*01	TRBV7-2	TRBJ1-3*01	TRBJ1-3	TRBD2*01	TRBD2	10	16	25	37	5	11	16
1	1.06E-07	TGTGCCAGACAGCTCTTTACTTCTGTGCCACCAGTGATTTGTTTGGGGTGCAGTACTTC	CARQLFTSVP~SDLFGVQYF	TRBV5-4*01, TRBV5-4*03, TRBV5-4*04	TRBV5-4	TRBJ2-7*01	TRBJ2-7	TRBD1*01, TRBD2*01	TRBD1, TRBD2	7	44	47	49	36	1	37
1	1.06E-07	TGTGCACCAGTGATTTATTGGGGGTCGACAGGGGCCTGAACACCGGGGAGCTGTTTTTT	CAPVIYWGST~GLNTGELFF	TRBV24-1*01	TRBV24-1	TRBJ2-2*01	TRBJ2-2	TRBD1*01	TRBD1	4	26	33	37	21	3	24
1	1.06E-07	TGCGCCGGCATCGGCCGCAGGCCCAGTTGTAGCGGGGGTCCAAAGAGACCCAGCACTTC	CAGIGRRPSC~RGSKETQHF	TRBV10-1*02, TRBV10-1*01	TRBV10-1	TRBJ2-5*01	TRBJ2-5	TRBD2*01	TRBD2	9	29	37	42	19	4	23
1	1.06E-07	TGCGCCGGAATCAATGAGCAGTTCTTAATAATAGAGGGGTTGGGGAAAAACTGTTTTTT	CAGINEQFLI~RGVGEKLFF	TRBV4-1*02, TRBV4-1*01	TRBV4-1	TRBJ1-4*01	TRBJ1-4	TRBD1*01, TRBD2*02	TRBD1, TRBD2	5	34	38	44	28	5	33
1	1.06E-07	TGCGCCAGCACATCTGCAGTGCCCGTGGGGAGGGGCATAGCAATCAGCCCCAGCATTTT	CASTSAVPVG~GHSNQPQHF	TRBV5-1*01, TRBV5-1*02	TRBV5-1	TRBJ1-5*01	TRBJ1-5	TRBD2*02	TRBD2	9	27	33	37	17	3	20
1	1.06E-07	TGCGCCAGCAGTGAGTCTGGGCGACGAGCGGAAACCCTGGTGGGGATACGCAGTATTTT	CASSESGRRA~NPGGDTQYF	TRBV10-1*01	TRBV10-1	TRBJ2-3*01	TRBJ2-3	TRBD1*01, TRBD2*02, TRBD2*01	TRBD1, TRBD2	16	34	38	44	17	5	22
1	1.06E-07	TGCGCCAGCAGTGAGCCACACTGGGACTAGCGGGAGGGCCTTTGGGGGAGCTGTTTTTT	CASSEPHWD*~GGPLGELFF	TRBV10-2*01	TRBV10-2	TRBJ2-2*01	TRBJ2-2	TRBD2*02	TRBD2	14	22	37	44	7	6	13
1	1.06E-07	TGCGCCAGCAGCTTCCTCCCGGGACTAGCGGGAGTAGAAGCTACAATGAGCAGTTCTTC	CASSFLPGLA~SRSYNEQFF	TRBV5-1*01	TRBV5-1	TRBJ2-1*01	TRBJ2-1	TRBD2*02	TRBD2	13	20	33	40	6	6	12
1	1.06E-07	TGCGCCAGCAGCTTGGTTGCTACAGCAGGGGTCGGGGCAGCAATCAGCCCCAGCATTTT	CASSLVATAG~RGSNQPQHF	TRBV5-1*01	TRBV5-1	TRBJ1-5*01	TRBJ1-5	TRBD1*01	TRBD1	15	25	30	38	9	7	16
1	1.06E-07	TGCGCCAGCAGCTTGGTGGGGGACCAAACCGGGGAGCTGTAGCCGGGGAGCTGTTTTTT	CASSLVGDQT~GAVAGELFF	TRBV5-1*01	TRBV5-1	TRBJ2-2*01	TRBJ2-2	TRBD1*01, TRBD2*02, TRBD2*01	TRBD1, TRBD2	15	19	23	42	3	18	21
1	1.06E-07	TGCGCCAGCAGCTTGGCACAGCCCTACAACCCGCGGCAGATAACTATGGCTACACCTTC	CASSLAQPYN~AADNYGYTF	TRBV5-1*01	TRBV5-1	TRBJ1-2*01	TRBJ1-2	TRBD2*02, TRBD2*01	TRBD2	15	29	33	40	13	6	19
1	1.06E-07	TGCGCCAGCAGCTTGGAACAGCTAGGAGACACCTGATTTTCAACTATGGCTACACCTTC	CASSLEQLGD~LIFNYGYTF	TRBV5-1*01	TRBV5-1	TRBJ1-2*01	TRBJ1-2	TRBD2*02, TRBD2*01	TRBD2	15	20	24	41	4	16	20
1	1.06E-07	TGCGCCAGCAGCTGGAGACAGGGGGACACCTTCTCTCTGGGGCCAACGTCCTGACTTTC	CASSWRQGDT~LSGANVLTF	TRBV5-1*01	TRBV5-1	TRBJ2-6*01	TRBJ2-6	TRBD1*01	TRBD1	12	16	24	34	3	9	12
1	1.06E-07	TGCGCCAGCAGCCTTCTCGGCGGGACGGGTAAAGGTCTGGGGCCAACGTCCTGACTTTC	CASSLLGGTG~RSGANVLTF	TRBV4-1*02, TRBV4-1*01	TRBV4-1	TRBJ2-6*01	TRBJ2-6	TRBD2*02	TRBD2	12	19	24	35	6	10	16
1	1.06E-07	TGCGCCAGCAGCCCCATCACTTATCCCGGGGGATCCGACCCCAAGATACGCAGTACTTC	CASSPITYPG~IRPQDTQYF	TRBV4-1*02, TRBV4-1*01	TRBV4-1	TRBJ2-5*01	TRBJ2-5	TRBD2*01	TRBD2	12	26	31	50	13	18	31
1	1.06E-07	TGCGCCAGCAGCCCGGACTTCGGACAGGGAAACTAGCACGGGGTAAGGAGCAGTACTTC	CASSPDFGQG~LARGKEQYF	TRBV5-1*01	TRBV5-1	TRBJ2-7*01	TRBJ2-7	TRBD1*01	TRBD1	11	21	28	47	9	18	27
1	1.06E-07	TGCGCCAGCAGCCCGGACCTGGACAGGGCCTCCTACGAGCAGGCACTGAAGCTTTCTTT	CASSPDLDRA~LRAGTEAFF	TRBV5-1*01	TRBV5-1	TRBJ1-1*01	TRBJ1-1	TRBD1*01	TRBD1	11	20	27	43	8	15	23
1	1.06E-07	TGCGCCAGCAGCCACCTGGGACTAGTCTTGGGCAATGAGCCAAAGACATTCAGTACTTC	CASSHLGLVL~Q*AKDIQYF	TRBV4-1*02, TRBV4-1*01	TRBV4-1	TRBJ2-4*01	TRBJ2-4	TRBD2*02, TRBD2*01	TRBD2	13	17	24	37	3	12	15
1	1.06E-07	TGCGCCAGCAGCCACGGACAGGTCGGCTATGGCTACACCTGAACACTGAAGCTTTCTTT	CASSHGQVGY~LHLNTEAFF	TRBV4-1*02, TRBV4-1*01	TRBV4-1	TRBJ1-1*01	TRBJ1-1	TRBD1*01	TRBD1	13	15	21	39	1	17	18
1	1.06E-07	TGCGCCAGCAGCCAAGTTGGAAGAGATCAGCCCCAGCATTTAATGAAAAACTGTTTTTT	CASSQVGRDQ~PAFNEKLFF	TRBV4-3*01	TRBV4-3	TRBJ1-4*01	TRBJ1-4	TRBD1*01	TRBD1	15	29	33	40	13	6	19
1	1.06E-07	TGCGCCAGCAGCCAAGCTTGGACTAGCGGCCGGGACAGAGTAATTCACCCCTCCACTTT	CASSQAWTSG~GQSNSPLHF	TRBV4-1*02, TRBV4-1*01	TRBV4-1	TRBJ1-6*01	TRBJ1-6	TRBD2*02, TRBD2*01	TRBD2	15	19	28	40	3	11	14
1	1.06E-07	TGCGCCAGCAGCCAAGGGGGCACAGGGGTGTCCTACGAGCAGGCACTGAAGCTTTCTTT	CASSQGGTGV~LRAGTEAFF	TRBV4-1*02, TRBV4-1*01	TRBV4-1	TRBJ1-1*01	TRBJ1-1	TRBD1*01	TRBD1	15	21	27	43	5	15	20
1	1.06E-07	TGCGCCAGCAGCCAAGATCCCCCAGGGGGCGCGGGGTTGGAGGTGAAAAACTGTTTTTT	CASSQDPPGG~GVGGEKLFF	TRBV4-1*02, TRBV4-1*01	TRBV4-1	TRBJ1-4*01	TRBJ1-4	TRBD1*01	TRBD1	16	22	29	43	5	13	18
1	1.06E-07	TGCGCCAGCAGCCAAGATCCCCAAACGGGCTACAATGAGCCAAAAACATTCAGTACTTC	CASSQDPQTG~Q*AKNIQYF	TRBV4-3*01	TRBV4-3	TRBJ2-4*01	TRBJ2-4	TRBD1*01, TRBD2*02, TRBD2*01	TRBD1, TRBD2	16	26	29	37	9	7	16
1	1.06E-07	TGCGCCAGCAGCCAAGATCAAGGGGGTAAGGGCGGGAGGTTCGAGAGACCCAGTACTTC	CASSQDQGGK~REVRETQYF	TRBV4-1*02, TRBV4-1*01	TRBV4-1	TRBJ2-5*01	TRBJ2-5	TRBD2*02	TRBD2	16	31	38	43	14	4	18
1	1.06E-07	TGCGCCAGCAGCCAAGATAAGGGGGGACTAGCGGGGGCCCACAAGAGACCCAGTACTTC	CASSQDKGGL~GGPQETQYF	TRBV4-1*02, TRBV4-1*01	TRBV4-1	TRBJ2-5*01	TRBJ2-5	TRBD2*01	TRBD2	16	23	36	41	6	4	10
1	1.06E-07	TGCGCCAGCAGCCAAGATAAGGGGGGACTAGCGGGGGGCCCACAAGAGACCAGTACTTC	CASSQDKGGL~GGPTRDQYF	TRBV4-1*02, TRBV4-1*01	TRBV4-1	TRBJ2-5*01	TRBJ2-5	TRBD2*01	TRBD2	16	23	37	49	6	11	17
1	1.06E-07	TGCGCCAGCAGCCAAGAGGATAGGACAGGGGTGAATGAGCATCGGATACGCAGTATTTT	CASSQEDRTG~E*ASDTQYF	TRBV4-1*02, TRBV4-1*01	TRBV4-1	TRBJ2-3*01	TRBJ2-3	TRBD1*01	TRBD1	16	22	30	44	5	13	18
1	1.06E-07	TGCGCCAGCAGCCAAGAGGAACTTGGATAGCGGGAGAGGGCACAGATACGCAGTATTTT	CASSQEELG*~GEGTDTQYF	TRBV4-1*02, TRBV4-1*01	TRBV4-1	TRBJ2-3*01	TRBJ2-3	TRBD2*02	TRBD2	16	27	35	39	10	3	13
1	1.06E-07	TGCGCCAGCAGCCAAGAAGTTCGGGGGCAGGGGGTGCGTGCAATCAGCCCCAGCATTTT	CASSQEVRGQ~GACNQPQHF	TRBV4-1*02, TRBV4-1*01	TRBV4-1	TRBJ1-5*01	TRBJ1-5	TRBD1*01	TRBD1	16	27	33	39	10	5	15
1	1.06E-07	TGCGCCAGCAGCGGCACCGGGACACCTGCCACCCGAGCTCTGGAAACACCATATATTTT	CASSGTGTPA~PSSGNTIYF	TRBV5-1*01	TRBV5-1	TRBJ1-3*01	TRBJ1-3	TRBD1*01	TRBD1	11	18	23	37	6	13	19
1	1.06E-07	TGCGCCAGCAGCATGGGACTAGCGGGCTTGGGGGCCGTGACCAAGAGACCCAGTACTTC	CASSMGLAGL~GRDQETQYF	TRBV5-1*01	TRBV5-1	TRBJ2-5*01	TRBJ2-5	TRBD2*02, TRBD2*01	TRBD2	15	16	25	39	0	13	13
1	1.06E-07	TGCGCCAGCAGGCCGACAGGGGACTATGGCTACACCTTCGGTTCGGGGAGCTGTTTTTT	CASRPTGDYG~HLRFGELFF	TRBV10-2*01	TRBV10-2	TRBJ2-2*01	TRBJ2-2	TRBD1*01	TRBD1	10	14	21	43	3	21	24
1	1.06E-07	TGCAGTGCTTCGGACAGGGGATATACGGCTACACCTTCGGTTCGGGGACTCAGTACTTC	CSASDRGYTA~TFGSGTQYF	TRBV20-1*06, TRBV20-1*03, TRBV20-1*01, TRBV20-1*04, TRBV20-1*05, TRBV20-1*02, TRBV20-1*07	TRBV20-1	TRBJ2-5*01	TRBJ2-5	TRBD1*01	TRBD1	8	11	19	46	2	26	28
1	1.06E-07	TGCAGTGCTTCAGACGGGACTAGCAGGGGTCGACAGGGTCTGTTAGGCCCCAGCATTTT	CSASDGTSRG~TGSVRPQHF	TRBV20-1*06, TRBV20-1*03, TRBV20-1*01, TRBV20-1*04, TRBV20-1*05, TRBV20-1*02, TRBV20-1*07	TRBV20-1	TRBJ1-5*01	TRBJ1-5	TRBD2*02, TRBD2*01	TRBD2	8	15	23	46	6	22	28
1	1.06E-07	TGCAGTGCTCTAAAGGACAAGAACACTGAAGCTTTCTTTGGACAAGGCACCAGCATTTT	CSALKDKNTE~FLWTRHQHF	TRBV20-1*06, TRBV20-1*03, TRBV20-1*01, TRBV20-1*04, TRBV20-1*05, TRBV20-1*02, TRBV20-1*07	TRBV20-1	TRBJ1-5*01	TRBJ1-5	TRBD1*01	TRBD1	8	39	43	49	30	5	35
1	1.06E-07	TGCAGTGCTCAAGAGATATTTTGGGACAGGGCCCTATGGTCACCGGGGAGCTGTTTTTT	CSAQEIFWDR~PMVTGELFF	TRBV20-1*06, TRBV20-1*03, TRBV20-1*01, TRBV20-1*04, TRBV20-1*05, TRBV20-1*02, TRBV20-1*07	TRBV20-1	TRBJ2-2*01	TRBJ2-2	TRBD1*01	TRBD1	8	22	30	40	13	9	22
1	1.06E-07	TGCAGTGCTACTCCGACTTGTTCGGACAGGGAAATTCTGGGGCCAACGTCCTGACTTTC	CSATPTCSDR~NSGANVLTF	TRBV20-1*01, TRBV20-1*04, TRBV20-1*05, TRBV20-1*07	TRBV20-1	TRBJ2-6*01	TRBJ2-6	TRBD1*01	TRBD1	9	23	30	35	13	4	17
1	1.06E-07	TGCAGTGCTACCCCCGGGGACTAGCGGGGGGGGTGGGGGACACCGGGGAGCTGTTTTTT	CSATPGD*RG~VGDTGELFF	TRBV20-1*06, TRBV20-1*03, TRBV20-1*01, TRBV20-1*04, TRBV20-1*05, TRBV20-1*02, TRBV20-1*07	TRBV20-1	TRBJ2-2*01	TRBJ2-2	TRBD2*01	TRBD2	9	16	31	39	6	7	13
1	1.06E-07	TGCAGTGCTACGAGGTTTCGAGACAGGGGTCAGCCCCTATGGGCTACGAGCAATACTTC	CSATRFRDRG~APMGYEQYF	TRBV20-1*06, TRBV20-1*03, TRBV20-1*01, TRBV20-1*04, TRBV20-1*05, TRBV20-1*02, TRBV20-1*07	TRBV20-1	TRBJ2-7*01	TRBJ2-7	TRBD1*01	TRBD1	9	21	28	43	11	14	25
1	1.06E-07	TGCAGTGCTACACAGGTAGAGGGCTACGAGCAGTACTTCCAAACACTGAAGCTTTCTTT	CSATQVEGYE~VLPNTEAFF	TRBV20-1*01, TRBV20-1*05, TRBV20-1*07	TRBV20-1	TRBJ1-1*01	TRBJ1-1	TRBD1*01, TRBD2*02	TRBD1, TRBD2	9	11	15	41	1	25	26
1	1.06E-07	TGCAGTGCTAGTTCTCTAGAGATGGGGGATTTACCGGCTCCTACAATGAGCAGTTCTTC	CSASSLEMGD~TGSYNEQFF	TRBV20-1*01, TRBV20-1*04, TRBV20-1*05, TRBV20-1*07	TRBV20-1	TRBJ2-1*01	TRBJ2-1	TRBD1*01, TRBD2*01	TRBD1, TRBD2	11	23	27	37	11	9	20
1	1.06E-07	TGCAGTGCTAGCCCAGGGGGCCGGGAGCAGTAACGGGTTCGAACACTGAAGCTTTCTTT	CSASPGGREQ~TGSNTEAFF	TRBV20-1*06, TRBV20-1*03, TRBV20-1*01, TRBV20-1*04, TRBV20-1*05, TRBV20-1*02, TRBV20-1*07	TRBV20-1	TRBJ1-1*01	TRBJ1-1	TRBD1*01	TRBD1	10	13	20	40	2	19	21
1	1.06E-07	TGCAGTGCTAGCCGGGACAGGGGGCCTTGGGAGGGATTGTGAACACTGAAGCTTTCTTT	CSASRDRGPW~GIVNTEAFF	TRBV20-1*06, TRBV20-1*03, TRBV20-1*01, TRBV20-1*04, TRBV20-1*05, TRBV20-1*02, TRBV20-1*07	TRBV20-1	TRBJ1-1*01	TRBJ1-1	TRBD1*01	TRBD1	10	13	24	39	2	14	16
1	1.06E-07	TGCAGTGCTAGGGGACAGGGACGCACTGAAGCTTTCTTTGGACAAGGCACCAGCATTTT	CSARGQGRTE~FLWTRHQHF	TRBV20-1*01, TRBV20-1*04, TRBV20-1*05, TRBV20-1*07	TRBV20-1	TRBJ1-5*01	TRBJ1-5	TRBD1*01	TRBD1	10	11	19	49	0	29	29
1	1.06E-07	TGCAGTGCTAGACCCCGACTAGCGGGACTCACAGATACAATCGGGGCGAGCAGTACTTC	CSARPRLAGL~RYNRGEQYF	TRBV20-1*01, TRBV20-1*04, TRBV20-1*05, TRBV20-1*07	TRBV20-1	TRBJ2-7*01	TRBJ2-7	TRBD2*02	TRBD2	11	16	26	46	4	19	23
1	1.06E-07	TGCAGTGCTAGACCAACAGCAGTTCTCGTCTAGCGGGAGGTACTGACGAGCAGTACTTC	CSARPTAVLV~AGGTDEQYF	TRBV20-1*01, TRBV20-1*04, TRBV20-1*05, TRBV20-1*07	TRBV20-1	TRBJ2-7*01	TRBJ2-7	TRBD2*02	TRBD2	11	29	39	45	17	5	22
1	1.06E-07	TGCAGTGCTAGACAGGGACAGAGCCGGGGAGTCCCTCTAGCACAGATACGCAGTATTTT	CSARQGQSRG~PSSTDTQYF	TRBV20-1*01, TRBV20-1*05, TRBV20-1*07	TRBV20-1	TRBJ2-3*01	TRBJ2-3	TRBD1*01	TRBD1	11	14	20	38	2	17	19
1	1.06E-07	TGCAGTGCTAGAGCAGCGGGAGATGATACGGATACGCAGTATTTTAGCCCCAGCATTTT	CSARAAGDDT~YAVF*PQHF	TRBV20-1*01, TRBV20-1*04, TRBV20-1*05, TRBV20-1*07	TRBV20-1	TRBJ1-5*01	TRBJ1-5	TRBD2*02	TRBD2	12	14	21	45	1	23	24
1	1.06E-07	TGCAGTGCTAGAGGCCCGCCCGGGACTAGCGGGAGCGGGAACACCGGGGAGCTGTTTTT	CSARGPPGTS~EREHRGAVF	TRBV20-1*01, TRBV20-1*04, TRBV20-1*05, TRBV20-1*07	TRBV20-1	TRBJ2-2*01	TRBJ2-2	TRBD2*02	TRBD2	12	21	34	54	8	19	27
1	1.06E-07	TGCAGTGCTAGAGATTAGTCCCTCGACTAGCGGGGGGGAGGGCAGATACGCAGTATTTT	CSARD*SLD*~GGRADTQYF	TRBV20-1*01, TRBV20-1*05, TRBV20-1*07	TRBV20-1	TRBJ2-3*01	TRBJ2-3	TRBD2*01	TRBD2	13	24	37	42	10	4	14
1	1.06E-07	TGCAGTGCTAGAGATCCTTGGGGACTAGCGGGGGAGCTAGCACAGATACGCAGTATTTT	CSARDPWGLA~GASTDTQYF	TRBV20-1*01, TRBV20-1*05, TRBV20-1*07	TRBV20-1	TRBJ2-3*01	TRBJ2-3	TRBD2*01	TRBD2	13	20	33	38	6	4	10
1	1.06E-07	TGCAGTGCTAGAGATCCTGGGAATAGCGGGAGGGAGGGGCCTACAATGAGCAGTTCTTC	CSARDPGNSG~GGAYNEQFF	TRBV20-1*01, TRBV20-1*05, TRBV20-1*07	TRBV20-1	TRBJ2-1*01	TRBJ2-1	TRBD2*02	TRBD2	13	23	33	39	9	5	14
1	1.06E-07	TGCAGTGCTAGAGACCCCTTGTCAGGCAGTACTATCCATAGCAATCAGCCCAGCATTTT	CSARDPLSGS~YP*QSAQHF	TRBV20-1*01, TRBV20-1*05, TRBV20-1*07	TRBV20-1	TRBJ1-5*01	TRBJ1-5	TRBD1*01	TRBD1	13	14	18	48	0	29	29
1	1.06E-07	TGCAGTGCTAGAGAGCCCTTAGGGGGCACGGGACGTCCGTAGGTTACACCATATATTTT	CSAREPLGGT~TSVGYTIYF	TRBV20-1*01, TRBV20-1*05, TRBV20-1*07	TRBV20-1	TRBJ1-3*01	TRBJ1-3	TRBD1*01	TRBD1	13	20	26	45	6	18	24
1	1.06E-07	TGCAGTGCTAGAGAGGTGGCTAGCGGGGGTCGACAGGGTCTGTTAGGCCCCAGCATTTT	CSAREVASGG~TGSVRPQHF	TRBV20-1*01, TRBV20-1*05, TRBV20-1*07	TRBV20-1	TRBJ1-5*01	TRBJ1-5	TRBD2*01	TRBD2	13	19	28	46	5	17	22
1	1.06E-07	TGCAGTGCTAGAGAGGGATCAAGGGTCCTCTTCGGGCCAGGGCCAACGTCCTGACTTTC	CSAREGSRVL~RARANVLTF	TRBV20-1*01, TRBV20-1*05, TRBV20-1*07	TRBV20-1	TRBJ2-6*01	TRBJ2-6	TRBD1*01, TRBD2*02, TRBD2*01	TRBD1, TRBD2	13	33	36	39	19	2	21
1	1.06E-07	TGCAGTGCTAGAACCGTATCCTCCAATGAGCAGTTCTTCGGGCCAGGGAGCTGTTTTTT	CSARTVSSNE~VLRARELFF	TRBV20-1*01, TRBV20-1*04, TRBV20-1*05, TRBV20-1*07	TRBV20-1	TRBJ2-2*01	TRBJ2-2	TRBD2*02	TRBD2	11	19	23	45	7	21	28
1	1.06E-07	TGCAGTGCTAGAAACGCGGTTGACACTGAAGCTTTCTTTGGACAAGGCACCAGACTTTC	CSARNAVDTE~FLWTRHQTF	TRBV20-1*01, TRBV20-1*05, TRBV20-1*07	TRBV20-1	TRBJ2-6*01	TRBJ2-6	TRBD1*01	TRBD1	11	39	43	52	27	8	35
1	1.06E-07	TGCAGTGCTAAGGGACTAGCGGGGCCGTACCATACTCTGGGGCCAACGTCCTGACTTTC	CSAKGLAGPY~YSGANVLTF	TRBV20-1*06, TRBV20-1*03, TRBV20-1*01, TRBV20-1*04, TRBV20-1*05, TRBV20-1*02, TRBV20-1*07	TRBV20-1	TRBJ2-6*01	TRBJ2-6	TRBD2*01	TRBD2	9	11	23	34	1	10	11
1	1.06E-07	TGCAGTGCCTCAGGAGGTGAAGCTTTCTTTGGACAAGGCACAATCAGCCCCAGCATTTT	CSASGGEAFF~TRHNQPQHF	TRBV20-1*06, TRBV20-1*03, TRBV20-1*01, TRBV20-1*04, TRBV20-1*05, TRBV20-1*02, TRBV20-1*07	TRBV20-1	TRBJ1-5*01	TRBJ1-5	TRBD1*01, TRBD2*02	TRBD1, TRBD2	7	30	34	40	22	5	27
1	1.06E-07	TGCAGTGCCCGACGACAGGGGATCAGTGAAGCTTTCTTTGGACAAGGCACCAGCATTTT	CSARRQGISE~FLWTRHQHF	TRBV20-1*06, TRBV20-1*03, TRBV20-1*01, TRBV20-1*04, TRBV20-1*05, TRBV20-1*02, TRBV20-1*07	TRBV20-1	TRBJ1-5*01	TRBJ1-5	TRBD1*01	TRBD1	7	13	20	49	5	28	33
1	1.06E-07	TGCAGTGCCCGAGGGGGGACCCCGCACCCGGGGGGGGAGATAGGTACGAGCAGTACTTC	CSARGGTPHP~GGDRYEQYF	TRBV20-1*06, TRBV20-1*03, TRBV20-1*01, TRBV20-1*04, TRBV20-1*05, TRBV20-1*02, TRBV20-1*07	TRBV20-1	TRBJ2-7*01	TRBJ2-7	TRBD2*01	TRBD2	7	28	35	44	20	8	28
1	1.06E-07	TGCAGTGCCCAAGGCGACAGAGACGCTGAAGCCCAGGATCTAACTATGGCTACACCTTC	CSAQGDRDAE~PGSNYGYTF	TRBV20-1*06, TRBV20-1*03, TRBV20-1*01, TRBV20-1*04, TRBV20-1*05, TRBV20-1*02, TRBV20-1*07	TRBV20-1	TRBJ1-2*01	TRBJ1-2	TRBD1*01	TRBD1	7	15	19	39	7	19	26
1	1.06E-07	TGCAGTGCCACCAATCTCGGACTAGCGGGGGCCACTCTGGGGCCAACGTCCTGACTTTC	CSATNLGLAG~HSGANVLTF	TRBV20-1*06, TRBV20-1*03, TRBV20-1*01, TRBV20-1*04, TRBV20-1*05, TRBV20-1*02, TRBV20-1*07	TRBV20-1	TRBJ2-6*01	TRBJ2-6	TRBD2*01	TRBD2	7	18	30	34	10	3	13
1	1.06E-07	TGCAGTGCGGGAGGGGGTCGCCAGCCCCAGCATTTTGGTCTGGGGCTGGCTACACCTTC	CSAGGGRQPQ~FWSGAGYTF	TRBV20-1*06, TRBV20-1*03, TRBV20-1*01, TRBV20-1*04, TRBV20-1*05, TRBV20-1*02, TRBV20-1*07	TRBV20-1	TRBJ1-2*01	TRBJ1-2	TRBD2*02	TRBD2	7	8	14	46	0	31	31
1	1.06E-07	TGCAGCGTTGCGATGGTTACGAACACTGAAGCTTTCTTTGGACAAGGCACCAGCATTTT	CSVAMVTNTE~FLWTRHQHF	TRBV29-1*01	TRBV29-1	TRBJ1-5*01	TRBJ1-5	TRBD1*01	TRBD1	9	39	43	49	29	5	34
1	1.06E-07	TGCAGCGTTGAGCAGCAGGGCGACGGGGAAGTACAGGCCCCAATCAGCCCCAGCATTTT	CSVEQQGDGE~TGPNQPQHF	TRBV29-1*01	TRBV29-1	TRBJ1-5*01	TRBJ1-5	TRBD1*01, TRBD2*01	TRBD1, TRBD2	10	32	36	40	21	3	24
1	1.06E-07	TGCAGCGTTAAGCTCCGGACTAGCGGGAGGGCCAAAGTGAACACCGGGGAGCTGTTTTT	CSVKLRTSGR~QSEHRGAVF	TRBV29-1*01	TRBV29-1	TRBJ2-2*01	TRBJ2-2	TRBD2*02	TRBD2	8	16	30	54	7	23	30
1	1.06E-07	TGCAGCGGGGTTTGCGCCAGGGTCCCCAGGGCTGTGCGAACACCGGGGAGCTGTTTTTT	CSGVCARVPR~CANTGELFF	TRBV29-1*01, TRBV29-1*03	TRBV29-1	TRBJ2-2*01	TRBJ2-2	TRBD1*01, TRBD2*02, TRBD2*01	TRBD1, TRBD2	6	26	30	36	19	5	24
1	1.06E-07	TGTGCTAGTGGTTTGGTTTCCTAGCGGGGGGGGTTCGCGTACCGGGGAGCTGTTTTTT	CASGLVS*RG~GSRTGELFF	TRBV12-5*01	TRBV12-5	TRBJ2-2*01	TRBJ2-2	TRBD2*01	TRBD2	16	20	31	40	3	8	11
1	1.06E-07	TGTGCTAGTGGTTTGGTACTTCCGGGACAGGGGTTTCAACGGGGAAGGCTACACCTTC	CASGLVLPGQ~GFNGEGYTF	TRBV12-5*01	TRBV12-5	TRBJ1-2*01	TRBJ1-2	TRBD1*01	TRBD1	16	23	32	46	6	13	19
1	1.06E-07	TGTGCTAGTGGTTAAGGACCCCATGTCTAGCGGGAGTCGGTACAATGAGCAGTTCTTC	CASG*GPHV*~GSRYNEQFF	TRBV12-5*01	TRBV12-5	TRBJ2-1*01	TRBJ2-1	TRBD2*02	TRBD2	12	26	35	40	13	4	17
1	1.06E-07	TGTGCTAGTGATTCAGGACAGGCCCTGGGGGGGGCTAGGGCAAGAGACCCAGTACTTC	CASDSGQALG~GLGQETQYF	TRBV12-5*01	TRBV12-5	TRBJ2-5*01	TRBJ2-5	TRBD1*01, TRBD2*01	TRBD1, TRBD2	9	15	21	40	5	18	23
1	1.06E-07	TGTGCTAGCAGCTTATTTGGTCGACAGGGGGGTACTAATGAACACTGAAGCTTTCTTT	CASSLFGRQG~VLMNTEAFF	TRBV7-7*01	TRBV7-7	TRBJ1-1*01	TRBJ1-1	TRBD1*01	TRBD1	14	22	30	38	7	7	14
1	1.06E-07	TGTGCCTTAGAGGTTTGCATGCGGGGGTGCACCTCCGTGCTCCTACGAGCAGTACTTC	CALEVCMRGC~PPCSYEQYF	TRBV10-3*01, TRBV10-3*02	TRBV10-3	TRBJ2-7*01	TRBJ2-7	TRBD2*01	TRBD2	5	20	26	39	14	12	26
1	1.06E-07	TGTGCCTGCAGTTTAGGGATTGGAGGACGGGGAACGGGATGGGTCACCCCTCCACTTT	CACSLGIGGR~ERDGSPLHF	TRBV12-4*01, TRBV12-3*01	TRBV12-4, TRBV12-3	TRBJ1-6*02	TRBJ1-6	TRBD2*02, TRBD2*01	TRBD2	15	34	38	43	18	4	22
1	1.06E-07	TGTGCCTGGAGTGCCGGGACAGCCTTGATGGGGGGGAAAGGACACTGAAGCTTTCTTT	CAWSAGTALM~GGKDTEAFF	TRBV30*01	TRBV30	TRBJ1-1*01	TRBJ1-1	TRBD1*01, TRBD2*01	TRBD1, TRBD2	12	15	21	41	2	19	21
1	1.06E-07	TGTGCCTGGAGTAACCACCTGACAGGGGGTGGGAGGAACTAATGAAAAACTGTTTTTT	CAWSNHLTGG~GGTNEKLFF	TRBV30*01, TRBV30*04, TRBV30*02	TRBV30	TRBJ1-4*01	TRBJ1-4	TRBD1*01	TRBD1	11	20	28	36	8	7	15
1	1.06E-07	TGTGCCATCAGTCCCCGGGGACTAGCGGGACAGAGGCTCTGGAAACACCATATATTTT	CAISPRGLAG~RGSGNTIYF	TRBV10-3*01, TRBV10-3*02	TRBV10-3	TRBJ1-3*01	TRBJ1-3	TRBD2*02	TRBD2	11	17	29	36	5	6	11
1	1.06E-07	TGTGCCATCAGTGAGTCGATTTCCCCGCCGGGACAGGGTCACCGGGGAGCTGTTTTTT	CAISESISPP~DRVTGELFF	TRBV10-3*01, TRBV10-3*02	TRBV10-3	TRBJ2-2*01	TRBJ2-2	TRBD1*01	TRBD1	16	29	37	39	12	1	13
1	1.06E-07	TGTGCCATCAGTGAGACGACAGGGGGGAATTGGAGATAACAATCAGCCCCAGCATTTT	CAISETTGGN~GDNNQPQHF	TRBV10-3*01, TRBV10-3*02	TRBV10-3	TRBJ1-5*01	TRBJ1-5	TRBD1*01	TRBD1	14	17	25	39	2	13	15
1	1.06E-07	TGTGCCATCAGTGAACTATCTCTGTGCCTGGTCGAGCTCTGGAAACACCATATATTTT	CAISELSLCL~SSSGNTIYF	TRBV10-3*01, TRBV10-3*02	TRBV10-3	TRBJ1-3*01	TRBJ1-3	TRBD1*01, TRBD2*02, TRBD2*01	TRBD1, TRBD2	13	26	29	36	12	6	18
1	1.06E-07	TGTGCCATCAGCCATGTACTTCTGTGCCAGCAGTTTTACAGGGACTGAAGCTTTCTTT	CAISHVLLCQ~SFTGTEAFF	TRBV10-3*01, TRBV10-3*02	TRBV10-3	TRBJ1-1*01	TRBJ1-1	TRBD1*01	TRBD1	10	37	42	43	26	0	26
1	1.06E-07	TGTGCCACCACTAGGGCCTCAACCCGGGACTACGAGGGCTAATGAAAAACTGTTTTTT	CATTRASTRD~TRANEKLFF	TRBV24-1*01	TRBV24-1	TRBJ1-4*01	TRBJ1-4	TRBD2*02, TRBD2*01	TRBD2	9	25	31	38	15	6	21
1	1.06E-07	TGTGCCACCAGTCCGCTAGCGGGAGTCGGGGAGCAGTTCTAATGAAAAACTGTTTTTT	CATSPLAGVG~SSSNEKLFF	TRBV24-1*01	TRBV24-1	TRBJ1-4*01	TRBJ1-4	TRBD2*02	TRBD2	11	15	24	38	3	13	16
1	1.06E-07	TGTGCCACCAGTGCGCCAGGGTCCCCAGGGCTGTGCGAACACCGGGGAGCTGTTTTTT	CATSAPGSPG~CANTGELFF	TRBV24-1*01	TRBV24-1	TRBJ2-2*01	TRBJ2-2	TRBD1*01, TRBD2*02, TRBD2*01	TRBD1, TRBD2	12	25	29	35	12	5	17
1	1.06E-07	TGTGCCACCAGTGATTTCTAGGGGGACTAGCGGGAGACGGGCAGATACGCAGTATTTT	CATSDF*GD*~GRRADTQYF	TRBV24-1*01	TRBV24-1	TRBJ2-3*01	TRBJ2-3	TRBD2*02	TRBD2	16	22	35	41	5	5	10
1	1.06E-07	TGTGCCACCAGTGATTTGCCTCTGCTACTAGTGGGAGTCCTGCAATGAGCAGTTCTTC	CATSDLPLLL~WESCNEQFF	TRBV24-1*01	TRBV24-1	TRBJ2-1*01	TRBJ2-1	TRBD2*02, TRBD2*01	TRBD2	17	26	30	37	8	6	14
1	1.06E-07	TGTGCCACCAGTGATTTGGCTAGGGGGGGGAAGAGGTCTGAACACTGAAGCTTTCTTT	CATSDLARGG~RGLNTEAFF	TRBV24-1*01	TRBV24-1	TRBJ1-1*01	TRBJ1-1	TRBD2*01	TRBD2	17	23	29	38	5	8	13
1	1.06E-07	TGTGCCACCAGTGATTTGGGGCAGGATCTAGCGGGAAAGTGGCTACGGGCAGTACTTC	CATSDLGQDL~RESGYGQYF	TRBV24-1*01	TRBV24-1	TRBJ2-7*01	TRBJ2-7	TRBD2*02	TRBD2	17	27	35	42	9	6	15
1	1.06E-07	TGTGCCACCAGTGATTTGGGGACAGACACAGGTACGCAGTATTTTGGCCCAGCATTTT	CATSDLGTDT~VRSILAQHF	TRBV24-1*01	TRBV24-1	TRBJ1-5*01	TRBJ1-5	TRBD1*01	TRBD1	17	18	24	47	0	22	22
1	1.06E-07	TGTGCCACCAGTGATTTACCCTCTCAGCGGGAGACCAGCCTACAATGAGCAGTTCTTC	CATSDLPSQR~RPAYNEQFF	TRBV24-1*01	TRBV24-1	TRBJ2-1*01	TRBJ2-1	TRBD2*02	TRBD2	16	25	32	38	8	5	13
1	1.06E-07	TGTGCCACCAGTGACTCCAGGGCCACCAATATACTTAGCCAAAAACATTCAGTACTTC	CATSDSRATN~YLAKNIQYF	TRBV24-1*01	TRBV24-1	TRBJ2-4*01	TRBJ2-4	TRBD1*01	TRBD1	13	17	21	36	3	14	17
1	1.06E-07	TGTGCCACCAGTGACTAGGGGCAGGATCTAGCGGGAAAGTGACTACGAGCAGTACTTC	CATSD*GQDL~RESDYEQYF	TRBV24-1*01	TRBV24-1	TRBJ2-7*01	TRBJ2-7	TRBD2*02	TRBD2	13	27	35	42	13	6	19
1	1.06E-07	TGTGCCACCAGTGACTAGGGGGGACAGGGATATAGCAGGACGCTACGAGCAATACTTC	CATSD*GGQG~IAGRYEQYF	TRBV24-1*01	TRBV24-1	TRBJ2-7*01	TRBJ2-7	TRBD1*01	TRBD1	13	20	28	42	6	13	19
1	1.06E-07	TGTGCCACCAGTGACCTCAAGACTAGCGGGGGGCCTTGCCACAGATACGCAGTATTTT	CATSDLKTSG~GLATDTQYF	TRBV24-1*01	TRBV24-1	TRBJ2-3*01	TRBJ2-3	TRBD2*01	TRBD2	13	20	32	39	6	6	12
1	1.06E-07	TGTGCCACCAGTGAGTACCTCCTTTGGGACAGGGCGCGGCAATCAGCCCCAGCATTTT	CATSEYLLWD~GRGNQPQHF	TRBV24-1*01	TRBV24-1	TRBJ1-5*01	TRBJ1-5	TRBD1*01	TRBD1	13	25	33	38	11	4	15
1	1.06E-07	TGTGCCACCAGTAGGGGGAGCCTACGAGCAGTACTTCGGGCCGGGCACCATATATTTT	CATSRGSLRA~YFGPGTIYF	TRBV24-1*01	TRBV24-1	TRBJ1-3*01	TRBJ1-3	TRBD1*01	TRBD1	11	12	17	45	0	27	27
1	1.06E-07	TGTGCCACCAGCAGTTTATCGGTTGGACAGGGGGCGCCGGGGCACTGAAGCTTTCTTT	CATSSLSVGQ~GRRGTEAFF	TRBV15*02	TRBV15	TRBJ1-1*01	TRBJ1-1	TRBD1*01	TRBD1	11	24	34	42	12	7	19
1	1.06E-07	TGTGCCACCAGCAGTAGCAGGGAGGGGGGTGCTCTCTGGGGCCAACGTCCTGACTTTC	CATSSSREGG~LSGANVLTF	TRBV15*02	TRBV15	TRBJ2-6*01	TRBJ2-6	TRBD2*02	TRBD2	11	19	25	33	7	7	14
1	1.06E-07	TGTGCCACCAGCAGCCAAGACGCCCTTGGCGTGCAGACTTAATGAAAAACTGTTTTTT	CATSSQDALG~CRLNEKLFF	TRBV15*02	TRBV15	TRBJ1-4*01	TRBJ1-4	TRBD1*01, TRBD2*02, TRBD2*01	TRBD1, TRBD2	11	21	24	39	9	14	23
1	1.06E-07	TGTGCCACCAGCAGGCCCTTATTGGCCTAACTAGCGGGGGGCCGGTACGCAGTATTTT	CATSRPLLA*~*RGAGTQYF	TRBV15*02	TRBV15	TRBJ2-3*01	TRBJ2-3	TRBD2*01	TRBD2	11	29	40	45	17	4	21
1	1.06E-07	TGTGCCACCAGCAGAGGGACAGGGGGCTCCGCGGCAACTAATGAAAAACTGTTTTTTT	CATSRGTGGS~RQLMKNCFF	TRBV15*02	TRBV15	TRBJ1-4*01	TRBJ1-4	TRBD1*01	TRBD1	11	15	26	52	3	25	28
1	1.06E-07	TGTGCCACCAGCAGAGATACGGCAGGGGATCCCCCCTCGCAATCAGCCCCAGCATTTT	CATSRDTAGD~PPRNQPQHF	TRBV15*02	TRBV15	TRBJ1-5*01	TRBJ1-5	TRBD1*01, TRBD2*01	TRBD1, TRBD2	11	22	27	38	10	10	20
1	1.06E-07	TGTGCCACCAGCAACCCTAGCGGAACAAATAAATACGAGCACAGATACGCAGTATTTT	CATSNPSGTN~NTSTDTQYF	TRBV15*02	TRBV15	TRBJ2-3*01	TRBJ2-3	TRBD2*02, TRBD2*01	TRBD2	11	16	22	37	4	14	18
1	1.06E-07	TGTGCCACCAGCAACCCTAGCGGAACAAATAAATACGAGCAGTACTGAAGCTTTCTTT	CATSNPSGTN~NTSSTEAFF	TRBV15*02	TRBV15	TRBJ1-1*01	TRBJ1-1	TRBD2*02, TRBD2*01	TRBD2	11	16	22	43	4	20	24
1	1.06E-07	TGTGCCACACGAATTGACTAGCGGGGGTGCACCTCCGTGCTCCTACGAGCAGTACTTC	CATRID*RGC~PPCSYEQYF	TRBV28*01	TRBV28	TRBJ2-7*01	TRBJ2-7	TRBD2*01	TRBD2	6	15	26	39	8	12	20
1	1.06E-07	TGTGCCAGTGATCCTCAGTGGGGGGTCGGTGGCAAGGAACAAAAACATTCAGTACTTC	CASDPQWGVG~ARNKNIQYF	TRBV6-5*01	TRBV6-5	TRBJ2-4*01	TRBJ2-4	TRBD2*01	TRBD2	7	19	24	39	11	14	25
1	1.06E-07	TGTGCCAGTACCAAAAAGCCTCCGGGACAGGGGCCCGACTGGAAACACCATATATTTT	CASTKKPPGQ~GPTGNTIYF	TRBV19*01, TRBV19*03, TRBV19*02	TRBV19	TRBJ1-3*01	TRBJ1-3	TRBD1*01	TRBD1	9	23	32	38	13	5	18
1	1.06E-07	TGTGCCAGTAGTTATATTTCGTGTCTAGCGGGAGTCGGTGGCCTACGAGCAGCACTTC	CASSYISCLA~ESVAYEQHF	TRBV19*01, TRBV19*03, TRBV19*02	TRBV19	TRBJ2-7*01	TRBJ2-7	TRBD2*02	TRBD2	11	24	33	41	12	7	19
1	1.06E-07	TGTGCCAGTAGTCCTAGGCGGCTCTAAGACTCAGACCTCCTACAATGAGCAGTTCTTC	CASSPRRL*D~QTSYNEQFF	TRBV19*01, TRBV19*03, TRBV19*02	TRBV19	TRBJ2-1*01	TRBJ2-1	TRBD2*02, TRBD2*01	TRBD2	11	27	30	36	15	5	20
1	1.06E-07	TGTGCCAGTAGTCCCCATTTATAGGGTTAGGACCGGGGTTGGGGCCGAGCAGTACTTC	CASSPHL*G*~TGVGAEQYF	TRBV19*01, TRBV19*03, TRBV19*02	TRBV19	TRBJ2-7*01	TRBJ2-7	TRBD1*01, TRBD2*01	TRBD1, TRBD2	11	40	44	45	28	0	28
1	1.06E-07	TGTGCCAGTAGTGAAACAGGGGCCAGGGTCGATTGTGGTCGGTCAGCCCCAGCATTTT	CASSETGARV~IVVGQPQHF	TRBV19*01, TRBV19*03, TRBV19*02	TRBV19	TRBJ1-5*01	TRBJ1-5	TRBD1*01	TRBD1	11	15	21	42	3	20	23
1	1.06E-07	TGTGCCAGTAGTATCTACCGGTCGGGAGACACCGGGGGCAGGTTATGGCTACACCTTC	CASSIYRSGD~PGAGYGYTF	TRBV19*01, TRBV19*02	TRBV19	TRBJ1-2*01	TRBJ1-2	TRBD1*01, TRBD2*02, TRBD2*01	TRBD1, TRBD2	13	33	38	43	19	4	23
1	1.06E-07	TGTGCCAGTAGTATGCGGCAACAGGGGGAGCCACCTATCCGCCTACGAGCAGTACTTC	CASSMRQQGE~HLSAYEQYF	TRBV19*01, TRBV19*02	TRBV19	TRBJ2-7*01	TRBJ2-7	TRBD1*01	TRBD1	13	20	27	41	6	13	19
[truncated: 43,774 more rows]
