# Supplementary material for: High Throughput Sequencing of T Cell Antigen Receptors Reveals a Conserved TCR Repertoire
Source: Medicine (Baltimore). 2016 Mar 11;95(10):e2839. doi: 10.1097/MD.0000000000002839 (PMC4998859; doi:10.1097/MD.0000000000002839)
Supplement: Supplemental Digital Content [file medi-95-e02839-s014.xls]

MiTCRFullExportV1.1	HomoSapiens	TRB
Read count	Percentage	CDR3 nucleotide sequence	CDR3 amino acid sequence	V alleles	V segments	J alleles	J segments	D alleles	D segments	Last V nucleotide position	First D nucleotide position	Last D nucleotide position	First J nucleotide position	VD insertions	DJ insertions	Total insertions
147127	0.008998631	TGTGCCAGTAGCCCTGCCAGCTCCTACAATGAGCAGTTCTTC	CASSPASSYNEQFF	TRBV19*01, TRBV19*03, TRBV19*02	TRBV19	TRBJ2-1*01	TRBJ2-1	TRBD1*01	TRBD1	11	12	15	20	0	4	4
131315	0.008031532	TGTGCCATCAGTGATCTGGGGGGTACCTACGAGCAGTACTTC	CAISDLGGTYEQYF	TRBV10-3*01, TRBV10-3*02	TRBV10-3	TRBJ2-7*01	TRBJ2-7	TRBD2*01	TRBD2	13	17	22	25	3	2	5
96069	0.005875805	TGTGCCAGCAGCTTGGTAGGACAGGAGAACGAGCAGTACTTC	CASSLVGQENEQYF	TRBV5-6*01	TRBV5-6	TRBJ2-7*01	TRBJ2-7	TRBD1*01	TRBD1	15	18	24	28	2	3	5
91655	0.005605834	TGCGCCAGCAGTGAAGAGGGCTATAGCAATCAGCCCCAGCATTTT	CASSEEGYSNQPQHF	TRBV10-2*01	TRBV10-2	TRBJ1-5*01	TRBJ1-5	TRBD2*02	TRBD2	13	15	19	23	1	3	4
86969	0.005319227	TGTGCCAGCACCCGGGCGGACGTTGTCATCAAGGAGCACAGATACGCAGTATTTT	CASTRADVV~SRSTDTQYF	TRBV7-3*05, TRBV7-3*01	TRBV7-3	TRBJ2-3*01	TRBJ2-3	TRBD1*01, TRBD2*02, TRBD2*01	TRBD1, TRBD2	13	17	20	34	3	13	16
67432	0.004124299	TGTGCCAGCAGTGACTCAGGGGAAACAGATACGCAGTATTTT	CASSDSGETDTQYF	TRBV6-4*02, TRBV6-4*01	TRBV6-4	TRBJ2-3*01	TRBJ2-3	TRBD1*01	TRBD1	11	16	21	24	4	2	6
67171	0.004108335	TGTGCCACCAGTGATTTAGACAATCAGCCCCAGCATTTT	CATSDLDNQPQHF	TRBV24-1*01	TRBV24-1	TRBJ1-5*01	TRBJ1-5	TRBD2*02, TRBD2*01	TRBD2	16	-1	-1	20	-1	-1	3
64914	0.003970292	TGCAGCGTCCGCGCTGGGGGGAACGAGCAGTACTTC	CSVRAGGNEQYF	TRBV29-1*01, TRBV29-1*03	TRBV29-1	TRBJ2-7*01	TRBJ2-7	TRBD2*01	TRBD2	7	15	20	22	7	1	8
62998	0.003853105	TGTGCCACCAGTGATTTTTCGGGGGACTTC	CATSDFSGDF	TRBV24-1*01	TRBV24-1	TRBJ2-7*01	TRBJ2-7	TRBD2*01	TRBD2	16	19	24	25	2	0	2
57125	0.003493899	TGTGCCACCAGCAGAGACATACGGGACAGGACCGATAGACCTTC	CATSRDI~GQDR*TF	TRBV15*02	TRBV15	TRBJ1-2*01	TRBJ1-2	TRBD1*01	TRBD1	11	22	29	38	10	8	18
50457	0.003086068	TGCAGTCCTAGGGGGGGAGATGGAAATGAGCAGTTCTTC	CSPRGGDGNEQFF	TRBV20-1*01, TRBV20-1*04, TRBV20-1*05, TRBV20-1*07	TRBV20-1	TRBJ2-1*01	TRBJ2-1	TRBD2*01	TRBD2	10	11	16	24	0	7	7
47325	0.002894508	TGCGCCAGCCGTAGCGGGAGGGCTCTCATAAGAGACCCAGTACTTC	CASRSGRA~S*ETQYF	TRBV10-1*02, TRBV10-1*01	TRBV10-1	TRBJ2-5*01	TRBJ2-5	TRBD2*02	TRBD2	8	11	21	29	2	7	9
45651	0.002792122	TGTGCCAGCAGCGTAGAAGGGAGGGATACGCAGTATTTT	CASSVEGRDTQYF	TRBV9*02, TRBV9*01	TRBV9	TRBJ2-3*01	TRBJ2-3	TRBD2*02	TRBD2	15	18	23	24	2	0	2
44348	0.002712427	TGTGCCAGTACCCCATTCCTAGCGGGAGACAATGAGCAGTTCTTC	CASTPFLAGDNEQFF	TRBV19*01, TRBV19*03, TRBV19*02	TRBV19	TRBJ2-1*01	TRBJ2-1	TRBD2*02	TRBD2	9	18	27	28	8	0	8
42543	0.002602029	TGTGCCAGCAGCTTAGACAGGGGGCGTTACGAGCAGTACTTC	CASSLDRGRYEQYF	TRBV7-4*01	TRBV7-4	TRBJ2-7*01	TRBJ2-7	TRBD1*01	TRBD1	15	16	24	27	0	2	2
40396	0.002470714	TGTGCCACCAGCATGTCACGGGAAGGCTACAATGAGCAGTTCTTC	CATSMSREGYNEQFF	TRBV15*02	TRBV15	TRBJ2-1*01	TRBJ2-1	TRBD2*02	TRBD2	12	18	22	26	5	3	8
38933	0.002381233	TGCAGTGCTAGAGTCATTGCCTAGCGGGAGGATCCTACGAGCAGTACTTC	CSARVIA*~GGSYEQYF	TRBV20-1*01, TRBV20-1*04, TRBV20-1*05, TRBV20-1*07	TRBV20-1	TRBJ2-7*01	TRBJ2-7	TRBD2*02	TRBD2	12	20	30	32	7	1	8
37361	0.002285086	TGTGCCATCAGTGAGTCGGTCGACATACGAACACCGGGGAGCTGTTTTTT	CAISESVD~TNTGELFF	TRBV10-3*01, TRBV10-3*02	TRBV10-3	TRBJ2-2*01	TRBJ2-2	TRBD1*01	TRBD1	16	21	24	27	4	2	6
36803	0.002250958	TGCGCCAGCAGTGATCAGGCGGAGGGGGATCAGCCCCAGCATTTT	CASSDQAEGDQPQHF	TRBV10-2*01	TRBV10-2	TRBJ1-5*01	TRBJ1-5	TRBD1*01, TRBD2*02	TRBD1, TRBD2	13	22	27	28	8	0	8
34535	0.002112241	TGCAGTGCTATATTCACAGCTAGCTACGAGCAGTACTTC	CSAIFTASYEQYF	TRBV20-1*01, TRBV20-1*04, TRBV20-1*05, TRBV20-1*07	TRBV20-1	TRBJ2-7*01	TRBJ2-7	TRBD2*02, TRBD2*01	TRBD2	9	18	22	23	8	0	8
33270	0.002034871	TGTGCCAGCAGCTCCCTGTCACAAGGGGACTACGAGCAGTACTTC	CASSSLSQGDYEQYF	TRBV7-9*03, TRBV7-9*01, TRBV7-9*04, TRBV7-9*02	TRBV7-9	TRBJ2-7*01	TRBJ2-7	TRBD1*01	TRBD1	13	14	19	29	0	9	9
31102	0.001902271	TGTGCCAGCAGTAGCGGACAGGAAGTCACAGATACGCAGTATTTT	CASSSGQEVTDTQYF	TRBV6-5*01	TRBV6-5	TRBJ2-3*01	TRBJ2-3	TRBD1*01	TRBD1	11	15	21	26	3	4	7
30992	0.001895543	TGTGCCAGCAGTGATTTAACAGGGGCGGGTGAAAAACTGTTTTTT	CASSDLTGAGEKLFF	TRBV6-1*01	TRBV6-1	TRBJ1-4*01	TRBJ1-4	TRBD1*01	TRBD1	13	18	24	29	4	4	8
30677	0.001876277	TGTGCCAGCAGTGAATCGATGGAGCGGGAGACCCAGTACTTC	CASSESMERETQYF	TRBV6-1*01	TRBV6-1	TRBJ2-5*01	TRBJ2-5	TRBD2*02, TRBD2*01	TRBD2	14	22	26	27	7	0	7
29879	0.001827469	TGTGCCAGCAGCGTAGACGACCGGCGTGGATCCCACAATGAGCAGTTCTTC	CASSVDDRRGSHNEQFF	TRBV9*02, TRBV9*01	TRBV9	TRBJ2-1*01	TRBJ2-1	TRBD1*01, TRBD2*02, TRBD2*01	TRBD1, TRBD2	15	27	29	30	11	0	11
26545	0.001623554	TGTGCCAGCAGCTTAGGACTAGCGGCGCTCACCGGGGAGCTGTTTTTT	CASSLGLAALTGELFF	TRBV5-6*01	TRBV5-6	TRBJ2-2*01	TRBJ2-2	TRBD2*02, TRBD2*01	TRBD2	11	15	24	29	3	4	7
25062	0.001532851	TGCGCCAGCAGCCACGAACAGGGGGCTCGGGCAGATACGCAGTATTTT	CASSHEQGARADTQYF	TRBV5-1*01	TRBV5-1	TRBJ2-3*01	TRBJ2-3	TRBD1*01	TRBD1	11	17	25	31	5	5	10
24647	0.001507468	TGCAGCGTTGCATGACCCCATTCCGCTACAATGAGCAGTTCTTC	CSVA*PH~RYNEQFF	TRBV29-1*01	TRBV29-1	TRBJ2-1*01	TRBJ2-1	TRBD1*01, TRBD2*01	TRBD1, TRBD2	9	15	18	25	5	6	11
23813	0.001456459	TGTGCCAGCAGCTCCCGATGACTAGCGGGAACCCCTAGGGCAGTACTTC	CASSSR*L~REPLGQYF	TRBV7-2*04, TRBV7-2*01	TRBV7-2	TRBJ2-7*01	TRBJ2-7	TRBD2*02	TRBD2	12	19	29	39	6	9	15
22484	0.001375174	TGTGCCAGCAGTGCGACAGGTTACTACGAGCAGTACTTC	CASSATGYYEQYF	TRBV6-1*01	TRBV6-1	TRBJ2-7*01	TRBJ2-7	TRBD1*01	TRBD1	12	14	19	23	1	3	4
21879	0.001338171	TGTGCCAGCAGCCTAGACAGGGAATCAGCCCCAGCATTTT	CASSLDR~NQPQHF	TRBV7-6*01	TRBV7-6	TRBJ1-5*01	TRBJ1-5	TRBD1*01	TRBD1	15	16	21	22	0	0	0
20933	0.001280311	TGTGCCAGCAGCTTAGCGATTTCAGACAGGCCAAACACTGAAGCTTTCTTT	CASSLAISDRPNTEAFF	TRBV7-2*04, TRBV7-2*01	TRBV7-2	TRBJ1-1*01	TRBJ1-1	TRBD1*01	TRBD1	16	24	29	33	7	3	10
20553	0.00125707	TGCAGTGCTAGAGTGGGACATCGAATTAAGACCCAGTACTTC	CSARVGHRIKTQYF	TRBV20-1*01, TRBV20-1*04, TRBV20-1*05, TRBV20-1*07	TRBV20-1	TRBJ2-5*01	TRBJ2-5	TRBD1*01	TRBD1	12	14	19	28	1	8	9
19989	0.001222574	TGCAGCGTTGGCGGGAGTAGTACCGGGGAGCTGTTTTTT	CSVGGSSTGELFF	TRBV29-1*01	TRBV29-1	TRBJ2-2*01	TRBJ2-2	TRBD2*02	TRBD2	9	10	16	21	0	4	4
19891	0.00121658	TGCGCCAGCAGCTTGGTAGCGGGGCTACGAGCAGTACTTC	CASSLVA~GYEQYF	TRBV5-1*01	TRBV5-1	TRBJ2-7*01	TRBJ2-7	TRBD2*01	TRBD2	15	16	23	24	0	0	0
19591	0.001198231	TGTGCCAGCAGGACAGGGGGCGAAAAACTGTTTTTT	CASRTGGEKLFF	TRBV27*01	TRBV27	TRBJ1-4*01	TRBJ1-4	TRBD1*01	TRBD1	10	11	20	21	0	0	0
19272	0.001178721	TGCAGTGCACCGGGACAGAGGAGGCCAAAGGTCATTCAGTACTTC	CSAPGQRRPKVIQYF	TRBV20-1*06, TRBV20-1*03, TRBV20-1*01, TRBV20-1*04, TRBV20-1*05, TRBV20-1*02, TRBV20-1*07	TRBV20-1	TRBJ2-4*01	TRBJ2-4	TRBD1*01	TRBD1	7	11	17	32	3	14	17
19092	0.001167711	TGCAGTGCTAGAGGACAGGGGGACACCGGGGAGCTGTTTTTT	CSARGQGDTGELFF	TRBV20-1*01, TRBV20-1*04, TRBV20-1*05, TRBV20-1*07	TRBV20-1	TRBJ2-2*01	TRBJ2-2	TRBD1*01	TRBD1	12	13	21	22	0	0	0
19065	0.00116606	TGCGCCAGCAGCCCAGGGGGGACAGCGCAGTATTTT	CASSPGGTAQYF	TRBV4-3*01	TRBV4-3	TRBJ2-3*01	TRBJ2-3	TRBD1*01	TRBD1	12	18	24	25	5	0	5
18899	0.001155907	TGCGCCAGCAGCCCATGGACAGGGACCAACACTGAAGCTTTCTTT	CASSPWTGTNTEAFF	TRBV4-1*02, TRBV4-1*01	TRBV4-1	TRBJ1-1*01	TRBJ1-1	TRBD1*01	TRBD1	12	16	23	27	3	3	6
18868	0.001154011	TGCGCCAGCAGCTTGCAGGGTTCATCTGGCTACACCTTC	CASSLQGSSGYTF	TRBV5-1*01	TRBV5-1	TRBJ1-2*01	TRBJ1-2	TRBD1*01	TRBD1	14	15	19	26	0	6	6
18402	0.001125509	TGTGCCATCAGTGAGCTAAGTGGCGAGCAGTACTTC	CAISELSGEQYF	TRBV10-3*01, TRBV10-3*02	TRBV10-3	TRBJ2-7*01	TRBJ2-7	TRBD2*02, TRBD2*01	TRBD2	14	15	17	23	0	5	5
17767	0.001086671	TGCAGTGCTAGAGCCCGACTGATACAAGAGACCCAGTACTTC	CSARARLIQETQYF	TRBV20-1*01, TRBV20-1*04, TRBV20-1*05, TRBV20-1*07	TRBV20-1	TRBJ2-5*01	TRBJ2-5	TRBD2*02, TRBD2*01	TRBD2	12	16	19	24	3	4	7
17766	0.00108661	TGTGCCAGCAGCTTAGGGACAGGACCCTACAATGAGCAGTTCTTC	CASSLGTGPYNEQFF	TRBV7-2*04, TRBV7-2*01	TRBV7-2	TRBJ2-1*01	TRBJ2-1	TRBD1*01	TRBD1	15	16	22	25	0	2	2
16800	0.001027527	TGTGCCAGCAGCGTAGGGACTAGCAATGAGCAGTTCTTC	CASSVGTSNEQFF	TRBV9*02, TRBV9*01	TRBV9	TRBJ2-1*01	TRBJ2-1	TRBD2*02, TRBD2*01	TRBD2	15	16	22	23	0	0	0
16624	0.001016763	TGCAGCGTTGAAGGGCAGGGAGGAAACACCATATATTTT	CSVEGQGGNTIYF	TRBV29-1*01	TRBV29-1	TRBJ1-3*01	TRBJ1-3	TRBD1*01	TRBD1	12	15	19	21	2	1	3
16581	0.001014133	TGTGCCAGCAGCCCAGTTCTAGCGGGAGGAGTGACAGATACGCAGTATTTT	CASSPVLAGGVTDTQYF	TRBV9*02, TRBV9*01, TRBV9*03	TRBV9	TRBJ2-3*01	TRBJ2-3	TRBD2*02	TRBD2	11	18	28	33	6	4	10
16371	0.001001289	TGTGCCAGCAGCTTAGGACGGATTGGGGGACGGTACGAGCAGTACTTC	CASSLGRIGGRYEQYF	TRBV7-8*01	TRBV7-8	TRBJ2-7*01	TRBJ2-7	TRBD1*01, TRBD2*02, TRBD2*01	TRBD1, TRBD2	15	26	30	33	10	2	12
15924	9.74E-04	TGTGCCAGCAGCTTCTTCCCGCGAGGGTTTAATTCACCCCTCCACTTT	CASSFFPRGFNSPLHF	TRBV11-2*03	TRBV11-2	TRBJ1-6*01	TRBJ1-6	TRBD2*02	TRBD2	13	16	21	29	2	7	9
15761	9.64E-04	TGTGCCAGTAGTATAGGGGCGCCTACGAGCAGTACTTC	CASSIG~AYEQYF	TRBV19*01, TRBV19*02	TRBV19	TRBJ2-7*01	TRBJ2-7	TRBD1*01	TRBD1	15	16	19	21	0	1	1
15303	9.36E-04	TGTGCCAGCAGCCACCCCGGACCTAACCCGGGGGAGCAGTACTTC	CASSHPGPNPGEQYF	TRBV4-2*01	TRBV4-2	TRBJ2-7*01	TRBJ2-7	TRBD2*01	TRBD2	13	28	32	33	14	0	14
14027	8.58E-04	TGTGCCAGCACCCTGAAGGACGGGGCCAACGTCCTGACTTTC	CASTLKDGANVLTF	TRBV12-4*01, TRBV12-3*01	TRBV12-4, TRBV12-3	TRBJ2-6*01	TRBJ2-6	TRBD1*01	TRBD1	9	10	14	21	0	6	6
13911	8.51E-04	TGTGCCAGATCGGGACAGAAGAGCGAGACGAAAAACTGTTTTTT	CARSGQK~RDEKLFF	TRBV19*01, TRBV19*03, TRBV19*02	TRBV19	TRBJ1-4*01	TRBJ1-4	TRBD1*01	TRBD1	7	11	17	29	3	11	14
13627	8.33E-04	TGTGCCACCAGTGATTTGCAGCGGGACACCGGGGAGCTGTTTTTT	CATSDLQRDTGELFF	TRBV24-1*01	TRBV24-1	TRBJ2-2*01	TRBJ2-2	TRBD2*02, TRBD2*01	TRBD2	17	19	24	25	1	0	1
13292	8.13E-04	TGTGCCAGCAGTTTAACCGGCACAGATACGCAGTATTTT	CASSLTGTDTQYF	TRBV27*01	TRBV27	TRBJ2-3*01	TRBJ2-3	TRBD2*02, TRBD2*01	TRBD2	14	16	18	19	1	0	1
13202	8.07E-04	TGTGCCAGCAGCGTAGATCCATCAGGCGTCTACGAGCAGTACTTC	CASSVDPSGVYEQYF	TRBV9*02, TRBV9*01	TRBV9	TRBJ2-7*01	TRBJ2-7	TRBD1*01	TRBD1	15	22	25	29	6	3	9
13098	8.01E-04	TGTGCCAGCAGCGTAGTAACTATGGCTACACCTTC	CASSVV~YGYTF	TRBV9*02, TRBV9*01	TRBV9	TRBJ1-2*01	TRBJ1-2	TRBD2*02, TRBD2*01	TRBD2	15	-1	-1	16	-1	-1	0
13077	8.00E-04	TGCGCCAGCAATTTCAAGAGGTCCAGCGCCTGAAAACACCGGGGAGCTGTTTTTT	CASNFKRSS~PENTGELFF	TRBV10-1*02, TRBV10-1*01	TRBV10-1	TRBJ2-2*01	TRBJ2-2	TRBD1*01, TRBD2*02, TRBD2*01	TRBD1, TRBD2	9	28	31	34	18	2	20
12811	7.84E-04	TGTGCCAGCAGCTCACTAGCGGGAGAAAGTACAGATACGCAGTATTTT	CASSSLAGESTDTQYF	TRBV7-6*01	TRBV7-6	TRBJ2-3*01	TRBJ2-3	TRBD2*02	TRBD2	12	14	24	30	1	5	6
12804	7.83E-04	TGCGCCAGCAGCTTGGAACAGGTCTCCCGCACAGATACGCAGTATTTT	CASSLEQVSRTDTQYF	TRBV5-1*01	TRBV5-1	TRBJ2-3*01	TRBJ2-3	TRBD1*01, TRBD2*02	TRBD1, TRBD2	15	17	21	28	1	6	7
12739	7.79E-04	TGTGCCAGCAGTTACGCGGGGGCAGCAATCAGCCCCAGCATTTT	CASSYAG~SNQPQHF	TRBV6-5*01	TRBV6-5	TRBJ1-5*01	TRBJ1-5	TRBD2*01	TRBD2	14	15	21	23	0	1	1
12606	7.71E-04	TGTGCCAGTAGTTCCGGACAGGGGGTGTCCTACGAGCAGTACTTC	CASSSGQGVSYEQYF	TRBV19*01, TRBV19*03, TRBV19*02	TRBV19	TRBJ2-7*01	TRBJ2-7	TRBD1*01	TRBD1	11	15	24	27	3	2	5
12413	7.59E-04	TGCAGTGCTACTTTAGGGGGACAAGATACGCAGTATTTT	CSATLGGQDTQYF	TRBV20-1*01, TRBV20-1*04, TRBV20-1*05, TRBV20-1*07	TRBV20-1	TRBJ2-3*01	TRBJ2-3	TRBD1*01	TRBD1	9	17	22	23	7	0	7
12399	7.58E-04	TGTGCCAGCAGCCCCCAGGGGAAGAATTCACCCCTCCACTTT	CASSPQGKNSPLHF	TRBV9*02, TRBV9*01, TRBV9*03	TRBV9	TRBJ1-6*01	TRBJ1-6	TRBD1*01	TRBD1	10	15	20	24	4	3	7
12353	7.56E-04	TGTGCCAGCAGTGAAGAGACACACTACGAGCAGTACTTC	CASSEETHYEQYF	TRBV6-1*01	TRBV6-1	TRBJ2-7*01	TRBJ2-7	TRBD1*01	TRBD1	14	17	20	23	2	2	4
12347	7.55E-04	TGTGCCACCAACGCCCCGGGGGACACTTCTTGAGACCCAGTACTTC	CATNAPGD~LLETQYF	TRBV24-1*01	TRBV24-1	TRBJ2-5*01	TRBJ2-5	TRBD1*01, TRBD2*01	TRBD1, TRBD2	9	19	24	31	9	6	15
12228	7.48E-04	TGTGCCAGCAGTTTCCGGGTACAAGAGACCCAGTACTTC	CASSFRVQETQYF	TRBV12-4*01, TRBV12-3*01	TRBV12-4, TRBV12-3	TRBJ2-5*01	TRBJ2-5	TRBD2*02, TRBD2*01	TRBD2	13	15	18	21	1	2	3
12099	7.40E-04	TGTGCCAGCAGCTTAGGAGTCGTGGTGAGCGGGGATGATGAGCAGTTCTTC	CASSLGVVVSGDDEQFF	TRBV7-6*01	TRBV7-6	TRBJ2-1*01	TRBJ2-1	TRBD2*01	TRBD2	15	27	33	37	11	3	14
11598	7.09E-04	TGCAGTGCTAGTAGTGACCAAAATTCACCCCTCCACTTT	CSASSDQNSPLHF	TRBV20-1*01, TRBV20-1*04, TRBV20-1*05, TRBV20-1*07	TRBV20-1	TRBJ1-6*01	TRBJ1-6	TRBD1*01, TRBD2*02, TRBD2*01	TRBD1, TRBD2	11	15	17	21	3	3	6
11576	7.08E-04	TGTGCCAGTAGCACCATCTCGGGAGCCGGGGAGCTGTTTTTT	CASSTISGAGELFF	TRBV19*01, TRBV19*03, TRBV19*02	TRBV19	TRBJ2-2*01	TRBJ2-2	TRBD2*02	TRBD2	11	19	24	25	7	0	7
11172	6.83E-04	TGCGCCAGCAGCCAAGAGACCACCTACGAGCAGTACTTC	CASSQETTYEQYF	TRBV4-1*02, TRBV4-1*01	TRBV4-1	TRBJ2-7*01	TRBJ2-7	TRBD1*01, TRBD2*02, TRBD2*01	TRBD1, TRBD2	16	17	19	22	0	2	2
11067	6.77E-04	TGCGCCAGCAGCCTCCAGGGGGGCGAGCAGTACTTC	CASSLQGGEQYF	TRBV4-1*02, TRBV4-1*01	TRBV4-1	TRBJ2-7*01	TRBJ2-7	TRBD1*01	TRBD1	12	15	21	23	2	1	3
10491	6.42E-04	TGTGCCAGCAGCTTAGGTAGCGGGAGCTACGAGCAGTACTTC	CASSLGSGSYEQYF	TRBV7-3*01	TRBV7-3	TRBJ2-7*01	TRBJ2-7	TRBD2*02	TRBD2	14	17	25	26	2	0	2
10447	6.39E-04	TGTGCCAGCAGCTTAGATGAGACAGGGAGGAACTATGGCTACACCTTC	CASSLDETGRNYGYTF	TRBV7-9*01, TRBV7-9*02	TRBV7-9	TRBJ1-2*01	TRBJ1-2	TRBD1*01	TRBD1	15	20	26	30	4	3	7
10404	6.36E-04	TGCAGCGGGCGGGACAGCGAAAAACTGTTTTTT	CSGRDSEKLFF	TRBV29-1*03	TRBV29-1	TRBJ1-4*01	TRBJ1-4	TRBD1*01	TRBD1	6	10	16	18	3	1	4
10318	6.31E-04	TGTGCCAGCAGCTTGCCATCTAGCGGGGTTTACAATGAGCAGTTCTTC	CASSLPSSGVYNEQFF	TRBV5-8*01	TRBV5-8	TRBJ2-1*01	TRBJ2-1	TRBD2*01	TRBD2	14	19	27	30	4	2	6
10153	6.21E-04	TGTGCCAGCAGCGTAGAAGGGAAAACTGAAGCTTTCTTT	CASSVEGKTEAFF	TRBV9*02, TRBV9*01	TRBV9	TRBJ1-1*01	TRBJ1-1	TRBD1*01, TRBD2*02	TRBD1, TRBD2	15	17	19	20	1	0	1
10022	6.13E-04	TGTGCCAGTAGTAGCCTAGCGGGAGTTTGGCAATGAGCAGTTCTTC	CASSSLAG~FGNEQFF	TRBV19*01, TRBV19*03, TRBV19*02	TRBV19	TRBJ2-1*01	TRBJ2-1	TRBD2*02	TRBD2	12	15	24	30	2	5	7
9902	6.06E-04	TGCGCCAGCAGCCCTCCGGGACAGGGCAACTATGGCTACACCTTC	CASSPPGQGNYGYTF	TRBV4-1*02, TRBV4-1*01	TRBV4-1	TRBJ1-2*01	TRBJ1-2	TRBD1*01	TRBD1	12	17	25	27	4	1	5
9900	6.06E-04	TGTGCCAGCAGCGTAGAGGGTCGGGATACGCAGTATTTT	CASSVEGRDTQYF	TRBV9*02, TRBV9*01	TRBV9	TRBJ2-3*01	TRBJ2-3	TRBD1*01, TRBD2*02	TRBD1, TRBD2	15	16	19	24	0	4	4
9846	6.02E-04	TGCGCCAGCAGCCCGGAACAGGTTGCACGCACAGATACGCAGTATTTT	CASSPEQVARTDTQYF	TRBV5-1*01	TRBV5-1	TRBJ2-3*01	TRBJ2-3	TRBD1*01	TRBD1	11	17	21	28	5	6	11
9802	6.00E-04	TGCGCCAGCAGCCAGGACAGGGGAACCTACAGCAATCAGCCCCAGCATTTT	CASSQDRGTYSNQPQHF	TRBV4-3*01	TRBV4-3	TRBJ1-5*01	TRBJ1-5	TRBD1*01	TRBD1	13	14	22	30	0	7	7
9745	5.96E-04	TGTGCCAGCAGCGTTGAAGGGAGGACTGAAGCTTTCTTT	CASSVEGRTEAFF	TRBV9*02, TRBV9*01	TRBV9	TRBJ1-1*01	TRBJ1-1	TRBD2*02	TRBD2	13	18	23	24	4	0	4
9500	5.81E-04	TGCGCCAGCAGCCAGACTGTCACCGGGGAGCTGTTTTTT	CASSQTVTGELFF	TRBV4-3*03, TRBV4-3*01, TRBV4-3*04	TRBV4-3	TRBJ2-2*01	TRBJ2-2	TRBD1*01, TRBD2*02, TRBD2*01	TRBD1, TRBD2	13	16	19	20	2	0	2
9439	5.77E-04	TGCGCCAGCGGCCGACACGGGATTAGCAATCAGCCCCAGCATTTT	CASGRHGISNQPQHF	TRBV10-2*01	TRBV10-2	TRBJ1-5*01	TRBJ1-5	TRBD2*02	TRBD2	8	17	21	23	8	1	9
9349	5.72E-04	TGCAGTGCTAGGGACGGGGGGCCTCAAGAGACCCAGTACTTC	CSARDGGPQETQYF	TRBV20-1*01, TRBV20-1*04, TRBV20-1*05, TRBV20-1*07	TRBV20-1	TRBJ2-5*01	TRBJ2-5	TRBD2*01	TRBD2	10	14	20	24	3	3	6
9227	5.64E-04	TGTGCCAGCAGCGTAGGACAGGGGGCGATCACTGAGACCCAGTACTTC	CASSVGQGAITETQYF	TRBV9*02, TRBV9*01	TRBV9	TRBJ2-5*01	TRBJ2-5	TRBD1*01	TRBD1	15	16	25	33	0	7	7
9151	5.60E-04	TGTGCCAGCAATAGACAGTCGGACCCTCTCTACGAGCAGTACTTC	CASNRQSDPLYEQYF	TRBV6-1*01	TRBV6-1	TRBJ2-7*01	TRBJ2-7	TRBD1*01, TRBD2*02	TRBD1, TRBD2	6	13	17	29	6	11	17
8950	5.47E-04	TGCAGTGCTAGAGAGAGCGGTACAGGTCGATATTCACCCCTCCACTTT	CSARESGTGRYSPLHF	TRBV20-1*01, TRBV20-1*05, TRBV20-1*07	TRBV20-1	TRBJ1-6*01	TRBJ1-6	TRBD1*01, TRBD2*02, TRBD2*01	TRBD1, TRBD2	13	21	25	31	7	5	12
8910	5.45E-04	TGCAGTGCTAGAGGGGGCTACGAGCAGTACTTC	CSARGGYEQYF	TRBV20-1*01, TRBV20-1*04, TRBV20-1*05, TRBV20-1*07	TRBV20-1	TRBJ2-7*01	TRBJ2-7	TRBD1*01, TRBD2*01	TRBD1, TRBD2	12	13	16	17	0	0	0
8885	5.43E-04	TGCAGTGCTAGAGAAGACAGGGATTACGAGCAGTACTTC	CSAREDRDYEQYF	TRBV20-1*01, TRBV20-1*05, TRBV20-1*07	TRBV20-1	TRBJ2-7*01	TRBJ2-7	TRBD1*01	TRBD1	13	15	21	24	1	2	3
8829	5.40E-04	TGCAGTGCTAGAGCGACGGGACTGGGTTTGGCCAAAAACATTCAGTACTTC	CSARATGLGLAKNIQYF	TRBV20-1*01, TRBV20-1*04, TRBV20-1*05, TRBV20-1*07	TRBV20-1	TRBJ2-4*01	TRBJ2-4	TRBD2*02, TRBD2*01	TRBD2	12	17	22	30	4	7	11
8781	5.37E-04	TGTGCCACCAGCAGAGGTTCAGGCGGATCACCCCTCCACTTT	CATSRGSGGSPLHF	TRBV15*02	TRBV15	TRBJ1-6*01	TRBJ1-6	TRBD1*01, TRBD2*02, TRBD2*01	TRBD1, TRBD2	11	19	22	27	7	4	11
8539	5.22E-04	TGTGCCAGCAGTGAATCTGAGAACACTGAAGCTTTCTTT	CASSESENTEAFF	TRBV6-1*01	TRBV6-1	TRBJ1-1*01	TRBJ1-1	TRBD1*01	TRBD1	14	16	18	20	1	1	2
8522	5.21E-04	TGTGCCACCAGTGAGACCCAGGGGAACTATGGCTACACCTTC	CATSETQGNYGYTF	TRBV24-1*01	TRBV24-1	TRBJ1-2*01	TRBJ1-2	TRBD1*01	TRBD1	11	18	23	24	6	0	6
8491	5.19E-04	TGTGCCACCCGTCTCGGGGGAGGGTACCTACAATGAGCAGTTCTTC	CATRLGGG~TYNEQFF	TRBV24-1*01	TRBV24-1	TRBJ2-1*01	TRBJ2-1	TRBD2*02	TRBD2	8	17	23	26	8	2	10
8410	5.14E-04	TGCGCCAGCAGCTTAGAACAGGCGGCGAGAACCAATGAGCAGTTCTTC	CASSLEQAARTNEQFF	TRBV5-1*01	TRBV5-1	TRBJ2-1*01	TRBJ2-1	TRBD1*01	TRBD1	11	17	21	32	5	10	15
8380	5.13E-04	TGTGCCACCAAACAGGGAAGATTCACCCCTCCACTTT	CATKQG~DSPLHF	TRBV24-1*01	TRBV24-1	TRBJ1-6*01	TRBJ1-6	TRBD1*01	TRBD1	9	11	16	20	1	3	4
8332	5.10E-04	TGTGCCACCGGGACACCGTGGGGCTACACCTTC	CATGTPWGYTF	TRBV2*01, TRBV2*02, TRBV2*03	TRBV2	TRBJ1-2*01	TRBJ1-2	TRBD1*01	TRBD1	6	9	14	21	2	6	8
8329	5.09E-04	TGTGCCAGCAGTCTTACGGGACCCGCAGGGATTCACCCCTCCACTTT	CASSLTGP~RDSPLHF	TRBV12-4*01, TRBV12-3*01	TRBV12-4, TRBV12-3	TRBJ1-6*01	TRBJ1-6	TRBD1*01, TRBD2*02, TRBD2*01	TRBD1, TRBD2	11	25	29	30	13	0	13
8302	5.08E-04	TGCAGCGTTCTGGACAGTAGCAATCAGCCCCAGCATTTT	CSVLDSSNQPQHF	TRBV29-1*01, TRBV29-1*03	TRBV29-1	TRBJ1-5*01	TRBJ1-5	TRBD1*01	TRBD1	8	11	16	17	2	0	2
8241	5.04E-04	TGCAGTGCCCAATGGGACTACCTACGAGCAGTACTTC	CSAQWD~TYEQYF	TRBV20-1*06, TRBV20-1*03, TRBV20-1*01, TRBV20-1*04, TRBV20-1*05, TRBV20-1*02, TRBV20-1*07	TRBV20-1	TRBJ2-7*01	TRBJ2-7	TRBD2*02, TRBD2*01	TRBD2	7	13	19	20	5	0	5
8203	5.02E-04	TGCAGTGCTAGAGGGGACAGGGTTGACTACGAGCAGTACTTC	CSARGDRVDYEQYF	TRBV20-1*01, TRBV20-1*04, TRBV20-1*05, TRBV20-1*07	TRBV20-1	TRBJ2-7*01	TRBJ2-7	TRBD1*01	TRBD1	12	13	21	26	0	4	4
8197	5.01E-04	TGTGCCACCAGTGAGAACTACAGGGTTTTTGGCAACTAATGAAAAACTGTTTTTT	CATSENYRV~LATNEKLFF	TRBV24-1*01	TRBV24-1	TRBJ1-4*01	TRBJ1-4	TRBD1*01	TRBD1	13	19	24	32	5	7	12
8174	5.00E-04	TGTGCCAGCTCTAGCGGGCCTATAAGGGAGCAGTACTTC	CASSSGPIREQYF	TRBV19*01, TRBV19*03, TRBV19*02	TRBV19	TRBJ2-7*01	TRBJ2-7	TRBD2*02, TRBD2*01	TRBD2	7	10	17	27	2	9	11
8021	4.91E-04	TGTGCCAGCCTAGACAGGTTCTCTGGAAACACCATATATTTT	CASLDRFSGNTIYF	TRBV19*01, TRBV19*03, TRBV19*02	TRBV19	TRBJ1-3*01	TRBJ1-3	TRBD1*01	TRBD1	7	12	17	20	4	2	6
7987	4.89E-04	TGTGCCAGCAGTTCAAATAGCCCCGGACGGACCCAACCTACGAGCAGTACTTC	CASSSNSPG~DPTYEQYF	TRBV7-9*03, TRBV7-9*01, TRBV7-9*04, TRBV7-9*02	TRBV7-9	TRBJ2-7*01	TRBJ2-7	TRBD1*01, TRBD2*01	TRBD1, TRBD2	10	19	23	36	8	12	20
7976	4.88E-04	TGTGCCAGCAGCCAGGACAGTCGGGGTAATTCACCCCTCCACTTT	CASSQDSRGNSPLHF	TRBV4-2*01	TRBV4-2	TRBJ1-6*01	TRBJ1-6	TRBD1*01	TRBD1	13	14	19	26	0	6	6
7964	4.87E-04	TGTGCCAGCAGTGACAGGGACACAGATACGCAGTATTTT	CASSDRDTDTQYF	TRBV6-4*02, TRBV6-4*01	TRBV6-4	TRBJ2-3*01	TRBJ2-3	TRBD1*01, TRBD2*02, TRBD2*01	TRBD1, TRBD2	13	14	18	20	0	1	1
7750	4.74E-04	TGCAGTGCTAGAGAACCCAGCGTTTTCAGCCCCAGCATTTT	CSAREPS~FQPQHF	TRBV20-1*01, TRBV20-1*05, TRBV20-1*07	TRBV20-1	TRBJ1-5*01	TRBJ1-5	TRBD2*02, TRBD2*01	TRBD2	13	18	21	25	4	3	7
7680	4.70E-04	TGTGCCAGCGATCTTGGGGAGCTGCAACTAATGAAAAACTGTTTTTT	CASDLGEL~TNEKLFF	TRBV6-1*01	TRBV6-1	TRBJ1-4*01	TRBJ1-4	TRBD2*02	TRBD2	8	16	20	24	7	3	10
7647	4.68E-04	TGTGCCAGCAGCTTAGGAAGTTCCCGTTACAATGAGCAGTTCTTC	CASSLGSSRYNEQFF	TRBV7-2*04, TRBV7-2*01	TRBV7-2	TRBJ2-1*01	TRBJ2-1	TRBD2*02	TRBD2	15	21	25	27	5	1	6
7584	4.64E-04	TGCAGTGCTGCCCGGACAGGGGCCTACGAGCAGTACTTC	CSAARTGAYEQYF	TRBV20-1*06, TRBV20-1*03, TRBV20-1*01, TRBV20-1*04, TRBV20-1*05, TRBV20-1*02, TRBV20-1*07	TRBV20-1	TRBJ2-7*01	TRBJ2-7	TRBD1*01	TRBD1	8	13	21	22	4	0	4
7433	4.55E-04	TGCAGTGCTAGAGCGGAGGGCCACTACGAGCAGTACTTC	CSARAEGHYEQYF	TRBV20-1*01, TRBV20-1*04, TRBV20-1*05, TRBV20-1*07	TRBV20-1	TRBJ2-7*01	TRBJ2-7	TRBD2*02	TRBD2	12	14	19	23	1	3	4
7316	4.47E-04	TGTGCCATCAGTGAGGGGAGGGGACGTCTACCCTACGAGCAGTACTTC	CAISEGRGRLPYEQYF	TRBV10-3*01, TRBV10-3*02	TRBV10-3	TRBJ2-7*01	TRBJ2-7	TRBD2*02	TRBD2	14	15	21	31	0	9	9
7311	4.47E-04	TGTGCCACCAGTGATCCCGGGACAGGGAGCTACGAGCAGTACTTC	CATSDPGTGSYEQYF	TRBV24-1*01	TRBV24-1	TRBJ2-7*01	TRBJ2-7	TRBD1*01	TRBD1	14	18	26	29	3	2	5
7245	4.43E-04	TGTGCCAGCAGCCAAGCGGGAGCACAGATACGCAGTATTTT	CASSQAG~TDTQYF	TRBV4-2*01	TRBV4-2	TRBJ2-3*01	TRBJ2-3	TRBD2*02, TRBD2*01	TRBD2	15	16	19	20	0	0	0
7195	4.40E-04	TGCAGTGCGTCGACAGGGCATAGCAATCAGCCCCAGCATTTT	CSASTGHSNQPQHF	TRBV20-1*06, TRBV20-1*03, TRBV20-1*01, TRBV20-1*04, TRBV20-1*05, TRBV20-1*02, TRBV20-1*07	TRBV20-1	TRBJ1-5*01	TRBJ1-5	TRBD1*01	TRBD1	7	11	17	20	3	2	5
7117	4.35E-04	TGTGCCAGCTTTCGGGGCTCCGAGCAGTACTTC	CASFRGSEQYF	TRBV7-9*03, TRBV7-9*01, TRBV7-9*04, TRBV7-9*02	TRBV7-9	TRBJ2-7*01	TRBJ2-7	TRBD1*01, TRBD2*01	TRBD1, TRBD2	8	13	17	20	4	2	6
7051	4.31E-04	TGCAGCGCTTCGCGGCAGGGGGATTATGGCTACACCTTC	CSASRQGDYGYTF	TRBV20-1*06, TRBV20-1*03, TRBV20-1*01, TRBV20-1*04, TRBV20-1*05, TRBV20-1*02, TRBV20-1*07	TRBV20-1	TRBJ1-2*01	TRBJ1-2	TRBD1*01	TRBD1	8	15	21	24	6	2	8
7028	4.30E-04	TGTGCCAGCAGCGTAGGCTTGGCAGATACGCAGTATTTT	CASSVGLADTQYF	TRBV9*02, TRBV9*01	TRBV9	TRBJ2-3*01	TRBJ2-3	TRBD2*02, TRBD2*01	TRBD2	15	16	18	22	0	3	3
7005	4.28E-04	TGCAGCGCGGTTACTAGCGGGTCGTTCAATGAGCAGTTCTTC	CSAVTSGSFNEQFF	TRBV29-1*03	TRBV29-1	TRBJ2-1*01	TRBJ2-1	TRBD2*02, TRBD2*01	TRBD2	9	12	20	26	2	5	7
6899	4.22E-04	TGCAGTGCTAGAACGGGACAGGGGGTCTACGAGCAGTACTTC	CSARTGQGVYEQYF	TRBV20-1*01, TRBV20-1*04, TRBV20-1*05, TRBV20-1*07	TRBV20-1	TRBJ2-7*01	TRBJ2-7	TRBD1*01	TRBD1	11	14	24	26	2	1	3
6887	4.21E-04	TGCAGTGCTAGAGATTTAGGGGACGAGCAGTACTTC	CSARDLGDEQYF	TRBV20-1*01, TRBV20-1*05, TRBV20-1*07	TRBV20-1	TRBJ2-7*01	TRBJ2-7	TRBD1*01	TRBD1	13	17	21	22	3	0	3
6880	4.21E-04	TGTGCCAGCAGCTTATACGGGGGACTAGCGGGAGTAAGGGGGACCCAGTACTTC	CASSLYGGLAGVRGTQYF	TRBV7-9*01, TRBV7-9*04, TRBV7-9*02	TRBV7-9	TRBJ2-5*01	TRBJ2-5	TRBD2*02	TRBD2	14	20	33	41	5	7	12
6865	4.20E-04	TGCGCCAGCAGCCAAGCCCCAGCCCCAGCATTTT	CASSQA~QPQHF	TRBV4-3*01	TRBV4-3	TRBJ1-5*01	TRBJ1-5	TRBD1*01, TRBD2*02, TRBD2*01	TRBD1, TRBD2	15	16	18	19	0	0	0
6861	4.20E-04	TGTGCCAGCAGCGATCACGGGGGCGGCTACAATGAGCAGTTCTTC	CASSDHGGGYNEQFF	TRBV9*02, TRBV9*01, TRBV9*03	TRBV9	TRBJ2-1*01	TRBJ2-1	TRBD1*01, TRBD2*01	TRBD1, TRBD2	12	18	23	26	5	2	7
6796	4.16E-04	TGCAGTGCTGATCAGGGGATGGGGGGCTACACCTTC	CSADQGMGGYTF	TRBV20-1*06, TRBV20-1*03, TRBV20-1*01, TRBV20-1*04, TRBV20-1*05, TRBV20-1*02, TRBV20-1*07	TRBV20-1	TRBJ1-2*01	TRBJ1-2	TRBD1*01	TRBD1	8	12	17	24	3	6	9
6760	4.13E-04	TGCAGTGCTAGAGACCCGGGACATGACTACGAGCAGTACTTC	CSARDPGHDYEQYF	TRBV20-1*01, TRBV20-1*05, TRBV20-1*07	TRBV20-1	TRBJ2-7*01	TRBJ2-7	TRBD1*01	TRBD1	13	17	22	26	3	3	6
6752	4.13E-04	TGCAGTGCTAGAGAAGTAGGGACAGGGGTGGAAATTTCACCCCTCCACTTT	CSAREVGTGVEISPLHF	TRBV20-1*01, TRBV20-1*05, TRBV20-1*07	TRBV20-1	TRBJ1-6*01	TRBJ1-6	TRBD1*01	TRBD1	13	18	27	35	4	7	11
6700	4.10E-04	TGTGCCAGTAGTATATCTGGGACAGGGCTCAACGAGCAGTACTTC	CASSISGTGLNEQYF	TRBV19*01, TRBV19*02	TRBV19	TRBJ2-7*01	TRBJ2-7	TRBD1*01	TRBD1	14	18	26	31	3	4	7
6694	4.09E-04	TGTGCCAGCAGTTACTCCCCCGGTACAGGGTCAAATGAAAAACTGTTTTTT	CASSYSPGTGSNEKLFF	TRBV6-5*01	TRBV6-5	TRBJ1-4*01	TRBJ1-4	TRBD1*01	TRBD1	16	24	29	33	7	3	10
6655	4.07E-04	TGTGCCAGCAGTCCTGCCTAGCGGGATCGTTTTGGACGAGCAGTACTTC	CASSPA*R~IVLDEQYF	TRBV6-5*01	TRBV6-5	TRBJ2-7*01	TRBJ2-7	TRBD2*02	TRBD2	11	17	25	35	5	9	14
6641	4.06E-04	TGTGCCTGGAGTGTACAGTAGAACAGGACACTGAAGCTTTCTTT	CAWSVQ*~QDTEAFF	TRBV30*01	TRBV30	TRBJ1-1*01	TRBJ1-1	TRBD1*01	TRBD1	13	22	26	27	8	0	8
6614	4.05E-04	TGCAGTGCTAGGAGTCTAGCGGGAGTGGAGCAGTACTTC	CSARSLAGVEQYF	TRBV20-1*06, TRBV20-1*03, TRBV20-1*01, TRBV20-1*04, TRBV20-1*05, TRBV20-1*02, TRBV20-1*07	TRBV20-1	TRBJ2-7*01	TRBJ2-7	TRBD2*02	TRBD2	10	15	24	27	4	2	6
6479	3.96E-04	TGTGCCAGCAGTTTAGGTCCAGGTGCCTCTTATGGCTACACCTTC	CASSLGPGASYGYTF	TRBV12-4*01, TRBV12-3*01	TRBV12-4, TRBV12-3	TRBJ1-2*01	TRBJ1-2	TRBD1*01, TRBD2*02, TRBD2*01	TRBD1, TRBD2	15	19	22	30	3	7	10
6436	3.94E-04	TGCAGTGCTCCCGGGACCACAGATACGCAGTATTTT	CSAPGTTDTQYF	TRBV20-1*06, TRBV20-1*03, TRBV20-1*01, TRBV20-1*04, TRBV20-1*05, TRBV20-1*02, TRBV20-1*07	TRBV20-1	TRBJ2-3*01	TRBJ2-3	TRBD1*01, TRBD2*02, TRBD2*01	TRBD1, TRBD2	8	12	16	17	3	0	3
6400	3.91E-04	TGTGCCAGCAGCTTGGGGTACGAGCAGTACTTC	CASSLGYEQYF	TRBV5-6*01	TRBV5-6	TRBJ2-7*01	TRBJ2-7	TRBD1*01, TRBD2*01	TRBD1, TRBD2	15	-1	-1	18	-1	-1	2
6398	3.91E-04	TGCAGCGTTGAAGAGGCAGCCAAAGAGACCCAGTACTTC	CSVEEAAKETQYF	TRBV29-1*01	TRBV29-1	TRBJ2-5*01	TRBJ2-5	TRBD1*01, TRBD2*02, TRBD2*01	TRBD1, TRBD2	13	16	18	22	2	3	5
6396	3.91E-04	TGCGCCAGCAGAATGGACTAGCGGGAGGGGAGGCCAATGAGCAGTTCTTC	CASRMD*R~GEANEQFF	TRBV10-1*02, TRBV10-1*01	TRBV10-1	TRBJ2-1*01	TRBJ2-1	TRBD2*02	TRBD2	10	14	28	34	3	5	8
6378	3.90E-04	TGTGCCAGCAGCGTAGGGCTGTCACCACCCCTCCACTTT	CASSVGLSPPLHF	TRBV9*02, TRBV9*01	TRBV9	TRBJ1-6*01	TRBJ1-6	TRBD1*01	TRBD1	15	18	22	25	2	2	4
6377	3.90E-04	TGCAGTGCTAGAGATCGGAGGCGATTACCTACGAGCAGTACTTC	CSARDRR~ITYEQYF	TRBV20-1*01, TRBV20-1*05, TRBV20-1*07	TRBV20-1	TRBJ2-7*01	TRBJ2-7	TRBD2*02	TRBD2	13	16	20	27	2	6	8
6242	3.82E-04	TGCAGCACCCGACAGGGGGGAAATGAGCAGTTCTTC	CSTRQGGNEQFF	TRBV29-1*01, TRBV29-1*03	TRBV29-1	TRBJ2-1*01	TRBJ2-1	TRBD1*01	TRBD1	5	10	18	21	4	2	6
6179	3.78E-04	TGTGCCATCGGCGAGGGAGCAAACCTAGGAAACACCATATATTTT	CAIGEGANLGNTIYF	TRBV10-3*01, TRBV10-3*02	TRBV10-3	TRBJ1-3*01	TRBJ1-3	TRBD2*02	TRBD2	8	14	18	27	5	8	13
6173	3.78E-04	TGTGCCAGTACAGTCAGTGGGACCGCCCGGGATCAGCCCCAGCATTTT	CASTVSGTARDQPQHF	TRBV19*01, TRBV19*03, TRBV19*02	TRBV19	TRBJ1-5*01	TRBJ1-5	TRBD1*01, TRBD2*02, TRBD2*01	TRBD1, TRBD2	9	18	22	31	8	8	16
6114	3.74E-04	TGCGCCAGCAGCCAAGATGGTAACTACAATGAGCAGTTCTTC	CASSQDGNYNEQFF	TRBV4-1*02, TRBV4-1*01	TRBV4-1	TRBJ2-1*01	TRBJ2-1	TRBD1*01	TRBD1	16	-1	-1	23	-1	-1	6
6090	3.72E-04	TGTGCCAGCAGCGTAGATTCACTAGGGGGGTACGAGCAGTACTTC	CASSVDSLGGYEQYF	TRBV9*02, TRBV9*01	TRBV9	TRBJ2-7*01	TRBJ2-7	TRBD1*01, TRBD2*01	TRBD1, TRBD2	15	23	28	30	7	1	8
6086	3.72E-04	TGCGCCAGCAGCTTGGAACAGGTGGCTAGGTCAGATACGCAGTATTTT	CASSLEQVARSDTQYF	TRBV5-1*01	TRBV5-1	TRBJ2-3*01	TRBJ2-3	TRBD1*01, TRBD2*02, TRBD2*01	TRBD1, TRBD2	15	17	21	31	1	9	10
6063	3.71E-04	TGCAGTGCTATGCGGGCTGTCCTACGAGCAGTACTTC	CSAMRA~SYEQYF	TRBV20-1*06, TRBV20-1*03, TRBV20-1*01, TRBV20-1*04, TRBV20-1*05, TRBV20-1*02, TRBV20-1*07	TRBV20-1	TRBJ2-7*01	TRBJ2-7	TRBD2*02, TRBD2*01	TRBD2	9	11	15	19	1	3	4
6012	3.68E-04	TGTGCCAGCAGTGGCCTGGGGTCCTATAATTCACCCCTCCACTTT	CASSGLGSYNSPLHF	TRBV2*01, TRBV2*02, TRBV2*03	TRBV2	TRBJ1-6*01	TRBJ1-6	TRBD1*01, TRBD2*01	TRBD1, TRBD2	12	17	20	21	4	0	4
6008	3.67E-04	TGTGCCAGCAGCCCGGGGAATGAGCAGTTCTTC	CASSPGNEQFF	TRBV7-6*01, TRBV7-6*02	TRBV7-6	TRBJ2-1*01	TRBJ2-1	TRBD2*01	TRBD2	11	13	17	18	1	0	1
6000	3.67E-04	TGCAGTGCGGACCATGGGACCCTCCACTTT	CSADHGTLHF	TRBV20-1*06, TRBV20-1*03, TRBV20-1*01, TRBV20-1*04, TRBV20-1*05, TRBV20-1*02, TRBV20-1*07	TRBV20-1	TRBJ1-6*01	TRBJ1-6	TRBD1*01, TRBD2*02, TRBD2*01	TRBD1, TRBD2	7	15	18	19	7	0	7
5924	3.62E-04	TGTGCCACCAAGATTCGGGACTAGCGTCCTTCCGATACGCAGTATTTT	CATKIRD*RPSDTQYF	TRBV24-1*01	TRBV24-1	TRBJ2-3*01	TRBJ2-3	TRBD2*02, TRBD2*01	TRBD2	9	16	25	33	6	7	13
5915	3.62E-04	TGTGCCAGCAGCCAAGATAGCGGGAGCTCCTACGAGCAGTACTTC	CASSQDSGSSYEQYF	TRBV4-2*01	TRBV4-2	TRBJ2-7*01	TRBJ2-7	TRBD2*02	TRBD2	16	17	25	26	0	0	0
5847	3.58E-04	TGTGCCAGCAGCGTAGATTCGTCGTCTAGCGGGAGCTCCTACAATGAGCAGTTCTTC	CASSVDSSSSGSSYNEQFF	TRBV9*02, TRBV9*01	TRBV9	TRBJ2-1*01	TRBJ2-1	TRBD2*02	TRBD2	15	25	34	35	9	0	9
5821	3.56E-04	TGCGCCAGCAGCCAGGAGCGGGCCTACTATGGCTACACCTTC	CASSQERAYYGYTF	TRBV4-3*01	TRBV4-3	TRBJ1-2*01	TRBJ1-2	TRBD2*02, TRBD2*01	TRBD2	13	16	21	25	2	3	5
5818	3.56E-04	TGTGCCAGCAGCTTACTGGACGGCGATCAGCCCCAGCATTTT	CASSLLDGDQPQHF	TRBV7-9*01, TRBV7-9*04, TRBV7-9*02	TRBV7-9	TRBJ1-5*01	TRBJ1-5	TRBD1*01, TRBD2*02, TRBD2*01	TRBD1, TRBD2	14	17	20	25	2	4	6
5766	3.53E-04	TGCAGTGCTAGAGGAGGGCAAGGGTACGAGCAGTACTTC	CSARGGQGYEQYF	TRBV20-1*01, TRBV20-1*04, TRBV20-1*05, TRBV20-1*07	TRBV20-1	TRBJ2-7*01	TRBJ2-7	TRBD2*02	TRBD2	12	13	17	24	0	6	6
5687	3.48E-04	TGTGCCAGCAGCTTTAATGGACTAGCGGGAGGGTGGACTACGAGCAGTACTTC	CASSFNGLA~RVDYEQYF	TRBV7-2*04, TRBV7-2*01	TRBV7-2	TRBJ2-7*01	TRBJ2-7	TRBD2*02	TRBD2	13	18	32	37	4	4	8
5687	3.48E-04	TGCAGTGCTAGAGCGGTAGGCCAGGACCTCTACGAGCAGTACTTC	CSARAVGQDLYEQYF	TRBV20-1*01, TRBV20-1*04, TRBV20-1*05, TRBV20-1*07	TRBV20-1	TRBJ2-7*01	TRBJ2-7	TRBD1*01, TRBD2*02, TRBD2*01	TRBD1, TRBD2	12	23	26	29	10	2	12
5682	3.48E-04	TGTGCCAGCAGCTCCGGGACCTACGAGCAGTACTTC	CASSSGTYEQYF	TRBV7-2*04, TRBV7-2*01	TRBV7-2	TRBJ2-7*01	TRBJ2-7	TRBD2*02	TRBD2	10	14	18	19	3	0	3
5630	3.44E-04	TGTGCCAGCAGTGATTTTCAGTGGGGTGCAGGTGAAAAACTGTTTTTT	CASSDFQWGAGEKLFF	TRBV25-1*01	TRBV25-1	TRBJ1-4*01	TRBJ1-4	TRBD1*01, TRBD2*01	TRBD1, TRBD2	13	28	31	32	14	0	14
5587	3.42E-04	TGTGCCAGCAGTTTAGATACGGGTCGAGAGACCCAGTACTTC	CASSLDTGRETQYF	TRBV12-4*01, TRBV12-3*01	TRBV12-4, TRBV12-3	TRBJ2-5*01	TRBJ2-5	TRBD2*02, TRBD2*01	TRBD2	11	19	22	26	7	3	10
5572	3.41E-04	TGCAGCGTTGCAGAGGGCCTGAGGGGGGGCGAGCAGTACTTC	CSVAEGLRGGEQYF	TRBV29-1*01	TRBV29-1	TRBJ2-7*01	TRBJ2-7	TRBD2*01	TRBD2	13	22	28	29	8	0	8
5571	3.41E-04	TGTGCCAGCAGCTTGGGGACTAGCGGGGTCCCACCCGAGCAGTACTTC	CASSLGTSGVPPEQYF	TRBV7-2*04, TRBV7-2*01	TRBV7-2	TRBJ2-7*01	TRBJ2-7	TRBD2*01	TRBD2	13	15	27	35	1	7	8
5570	3.41E-04	TGCAGCACTAGCGGGAGTCAAGGGGGATACAATGAGCAGTTCTTC	CSTSGSQGGYNEQFF	TRBV20-1*06, TRBV20-1*03, TRBV20-1*01, TRBV20-1*04, TRBV20-1*05, TRBV20-1*02, TRBV20-1*07	TRBV20-1	TRBJ2-1*01	TRBJ2-1	TRBD2*02	TRBD2	4	6	16	27	1	10	11
5557	3.40E-04	TGCAGTGCGATTAGCGGCACCGGGGAGCTGTTTTTT	CSAISGTGELFF	TRBV20-1*01, TRBV20-1*04, TRBV20-1*05, TRBV20-1*07	TRBV20-1	TRBJ2-2*01	TRBJ2-2	TRBD2*02, TRBD2*01	TRBD2	7	11	16	17	3	0	3
5549	3.39E-04	TGTGCCATCAGGGAGGGAAGCGAGCAGTACTTC	CAIREGSEQYF	TRBV10-3*01, TRBV10-3*02	TRBV10-3	TRBJ2-7*01	TRBJ2-7	TRBD1*01, TRBD2*02, TRBD2*01	TRBD1, TRBD2	14	15	17	20	0	2	2
5488	3.36E-04	TGTGCCAGCACCGTTGAGGAGGGACTAGCGCGGTATGAGCAGTTCTTC	CASTVEEGLARYEQFF	TRBV12-4*01, TRBV12-3*01	TRBV12-4, TRBV12-3	TRBJ2-1*01	TRBJ2-1	TRBD2*02, TRBD2*01	TRBD2	9	20	29	34	10	4	14
5484	3.35E-04	TGTGCCAGTGCCGAGGACAGGGGGCACTACAATGAGCAGTTCTTC	CASAEDRGHYNEQFF	TRBV19*01, TRBV19*03, TRBV19*02	TRBV19	TRBJ2-1*01	TRBJ2-1	TRBD1*01	TRBD1	8	14	24	26	5	1	6
5464	3.34E-04	TGTGCCAGCAAATTGGCAGACTCCCTACGAGCAGTACTTC	CASKLAD~PYEQYF	TRBV13*02, TRBV13*01	TRBV13	TRBJ2-7*01	TRBJ2-7	TRBD2*02, TRBD2*01	TRBD2	9	18	21	23	8	1	9
5457	3.34E-04	TGTGCCAGCAGGGGTGTGGGAAACACCGGGGAGCTGTTTTTT	CASRGVGNTGELFF	TRBV2*01, TRBV2*02, TRBV2*03	TRBV2	TRBJ2-2*01	TRBJ2-2	TRBD1*01, TRBD2*02, TRBD2*01	TRBD1, TRBD2	10	17	20	21	6	0	6
5434	3.32E-04	TGCAGTGCTAGCATGTTAAGGGTAGGCTACGAGCAGTACTTC	CSASMLRVGYEQYF	TRBV20-1*06, TRBV20-1*03, TRBV20-1*01, TRBV20-1*04, TRBV20-1*05, TRBV20-1*02, TRBV20-1*07	TRBV20-1	TRBJ2-7*01	TRBJ2-7	TRBD1*01, TRBD2*02	TRBD1, TRBD2	10	18	21	26	7	4	11
5404	3.31E-04	TGTGCCACTTAGCCTTCTTC	CAT~AFF	TRBV9*02, TRBV9*01, TRBV9*03	TRBV9	TRBJ2-1*01	TRBJ2-1	TRBD2*02, TRBD2*01	TRBD2	6	9	12	14	2	1	3
5396	3.30E-04	TGTGCCAGCAGTGAAAGCATGAATTCACCCCTCCACTTT	CASSESMNSPLHF	TRBV2*01, TRBV2*03	TRBV2	TRBJ1-6*01	TRBJ1-6	TRBD2*02, TRBD2*01	TRBD2	14	15	17	21	0	3	3
5365	3.28E-04	TGCGCCAGCAAGGAGGGAGCCCCTACGAGCAGTACTTC	CASKEG~PYEQYF	TRBV10-1*02, TRBV10-1*01	TRBV10-1	TRBJ2-7*01	TRBJ2-7	TRBD2*02	TRBD2	9	11	16	21	1	4	5
5348	3.27E-04	TGCGCCAGCAGCCCTTCCTACCGACTGGGCCTGGAGCAGTACTTC	CASSPSYRLGLEQYF	TRBV4-3*03, TRBV4-3*01, TRBV4-3*04	TRBV4-3	TRBJ2-7*01	TRBJ2-7	TRBD1*01, TRBD2*02, TRBD2*01	TRBD1, TRBD2	12	26	29	33	13	3	16
5316	3.25E-04	TGTGCCAGCAGTGAACGAAAAGGGACAGGGAACTCCTACAATGAGCAGTTCTTC	CASSERKGTGNSYNEQFF	TRBV25-1*01	TRBV25-1	TRBJ2-1*01	TRBJ2-1	TRBD1*01	TRBD1	14	21	29	32	6	2	8
5290	3.24E-04	TGTGCCAGCGACCCGCCGGCCGGGAGCTCCTACGAGCAGTACTTC	CASDPPAGSSYEQYF	TRBV2*01, TRBV2*02, TRBV2*03	TRBV2	TRBJ2-7*01	TRBJ2-7	TRBD2*02	TRBD2	8	20	25	26	11	0	11
5254	3.21E-04	TGTGCCAGCAGGCCTTATGTTTCCTCCTACGAGCAGTACTTC	CASRPYVSSYEQYF	TRBV6-5*01	TRBV6-5	TRBJ2-7*01	TRBJ2-7	TRBD1*01, TRBD2*02	TRBD1, TRBD2	10	11	13	23	0	9	9
5206	3.18E-04	TGTGCCGCCGGGCCTGGGAACTCCAACACCGGGGAGCTGTTTTTT	CAAGPGNSNTGELFF	TRBV10-3*01, TRBV10-3*02	TRBV10-3	TRBJ2-2*01	TRBJ2-2	TRBD1*01, TRBD2*02, TRBD2*01	TRBD1, TRBD2	5	15	18	24	9	5	14
5161	3.16E-04	TGTGCCAGCAGCTCCGGGGAGCTGTTTTTT	CASSSGELFF	TRBV25-1*01	TRBV25-1	TRBJ2-2*01	TRBJ2-2	TRBD2*02, TRBD2*01	TRBD2	10	-1	-1	13	-1	-1	2
5145	3.15E-04	TGCAGTGCTAGAGTAGCCGGGGTTCTGGACTTC	CSARVAGVLDF	TRBV20-1*01, TRBV20-1*04, TRBV20-1*05, TRBV20-1*07	TRBV20-1	TRBJ2-5*01	TRBJ2-5	TRBD2*01	TRBD2	12	17	21	28	4	6	10
5130	3.14E-04	TGTGCCAGCAGTGGGCCGGGGACAGCTTCCTTCTACGAGCAGTACTTC	CASSGPGTASFYEQYF	TRBV25-1*01	TRBV25-1	TRBJ2-7*01	TRBJ2-7	TRBD1*01	TRBD1	12	18	24	32	5	7	12
5089	3.11E-04	TGTGCCAGCAGCTTAGCCGAAACAGAGCCTCCTACGAGCAGTACTTC	CASSLAET~ASYEQYF	TRBV7-2*04, TRBV7-2*01	TRBV7-2	TRBJ2-7*01	TRBJ2-7	TRBD1*01	TRBD1	16	21	24	28	4	3	7
5086	3.11E-04	TGCAGTGCCGCCTTTGGGGTGGGATCACCCCTCCACTTT	CSAAFGVGSPLHF	TRBV20-1*06, TRBV20-1*03, TRBV20-1*01, TRBV20-1*04, TRBV20-1*05, TRBV20-1*02, TRBV20-1*07	TRBV20-1	TRBJ1-6*01	TRBJ1-6	TRBD1*01, TRBD2*02, TRBD2*01	TRBD1, TRBD2	7	20	23	24	12	0	12
5081	3.11E-04	TGCAGTGCTAGATCCATGAACGGGCAAGAGACCCAGTACTTC	CSARSMNGQETQYF	TRBV20-1*01, TRBV20-1*04, TRBV20-1*05, TRBV20-1*07	TRBV20-1	TRBJ2-5*01	TRBJ2-5	TRBD2*02, TRBD2*01	TRBD2	11	20	23	24	8	0	8
5006	3.06E-04	TGCAGTGCTAGACGCGGGATAACTAACTATGGCTACACCTTC	CSARRGITNYGYTF	TRBV20-1*01, TRBV20-1*04, TRBV20-1*05, TRBV20-1*07	TRBV20-1	TRBJ1-2*01	TRBJ1-2	TRBD2*02	TRBD2	11	13	18	22	1	3	4
4987	3.05E-04	TGCGCCAGCCTCCGGGCGCCCACAGATACGCAGTATTTT	CASLRAPTDTQYF	TRBV10-2*01	TRBV10-2	TRBJ2-3*01	TRBJ2-3	TRBD1*01, TRBD2*02, TRBD2*01	TRBD1, TRBD2	8	13	16	20	4	3	7
4968	3.04E-04	TGCAGTGCTAGAGCCGGACTAGGGGGGAAGAGATATGGCTACACCTTC	CSARAGLGGKRYGYTF	TRBV20-1*01, TRBV20-1*04, TRBV20-1*05, TRBV20-1*07	TRBV20-1	TRBJ1-2*01	TRBJ1-2	TRBD2*02, TRBD2*01	TRBD2	12	15	21	33	2	11	13
4965	3.04E-04	TGTGCCAGCAGCGTAGAGGGAAAGACTGAAGCTTTCTTT	CASSVEGKTEAFF	TRBV9*02, TRBV9*01	TRBV9	TRBJ1-1*01	TRBJ1-1	TRBD1*01, TRBD2*02, TRBD2*01	TRBD1, TRBD2	15	17	20	24	1	3	4
4956	3.03E-04	TGTGCCAGCAGTTACCCCGGGGGTGGCTACACCTTC	CASSYPGGGYTF	TRBV6-5*01	TRBV6-5	TRBJ1-2*01	TRBJ1-2	TRBD2*01	TRBD2	11	17	22	23	5	0	5
4895	2.99E-04	TGCAGTGCTAACACAGGGTACGGAAACACCATATATTTT	CSANTGYGNTIYF	TRBV20-1*06, TRBV20-1*03, TRBV20-1*01, TRBV20-1*04, TRBV20-1*05, TRBV20-1*02, TRBV20-1*07	TRBV20-1	TRBJ1-3*01	TRBJ1-3	TRBD1*01	TRBD1	9	12	17	21	2	3	5
4888	2.99E-04	TGTGCCATCAGTGAAAGGGCCTTAGATAATTCACCCCTCCACTTT	CAISERALDNSPLHF	TRBV10-3*01, TRBV10-3*02	TRBV10-3	TRBJ1-6*01	TRBJ1-6	TRBD1*01, TRBD2*02	TRBD1, TRBD2	13	15	18	25	1	6	7
4826	2.95E-04	TGCAGTGCTAGCGCTGTAGGGATTTACTATGGCTACACCTTC	CSASAVGIYYGYTF	TRBV20-1*01, TRBV20-1*04, TRBV20-1*05, TRBV20-1*07	TRBV20-1	TRBJ1-2*01	TRBJ1-2	TRBD1*01, TRBD2*02, TRBD2*01	TRBD1, TRBD2	10	18	21	25	7	3	10
4773	2.92E-04	TGCAGTGCTAGGACGAGGGGGGGTTGGCAGCCCCAGCATTTT	CSARTRGGWQPQHF	TRBV20-1*06, TRBV20-1*03, TRBV20-1*01, TRBV20-1*04, TRBV20-1*05, TRBV20-1*02, TRBV20-1*07	TRBV20-1	TRBJ1-5*01	TRBJ1-5	TRBD2*01	TRBD2	10	16	22	27	5	4	9
4768	2.92E-04	TGCAGTGCTAGAGATTTGGGGACAGGGGGGCAGAATTCACCCCTCCACTTT	CSARDLGTGGQNSPLHF	TRBV20-1*01, TRBV20-1*05, TRBV20-1*07	TRBV20-1	TRBJ1-6*01	TRBJ1-6	TRBD1*01	TRBD1	13	18	28	33	4	4	8
4759	2.91E-04	TGCAGTGCTAGAGGGACCTTGGGCTCCTACGAGCAGTACTTC	CSARGTLGSYEQYF	TRBV20-1*01, TRBV20-1*04, TRBV20-1*05, TRBV20-1*07	TRBV20-1	TRBJ2-7*01	TRBJ2-7	TRBD1*01, TRBD2*02, TRBD2*01	TRBD1, TRBD2	12	13	16	23	0	6	6
4751	2.91E-04	TGTGCCAGCAGCACAGATGGGGACGAGAATGAGCAGTTCTTC	CASSTDGDENEQFF	TRBV9*02, TRBV9*01, TRBV9*03	TRBV9	TRBJ2-1*01	TRBJ2-1	TRBD1*01, TRBD2*02, TRBD2*01	TRBD1, TRBD2	11	19	23	27	7	3	10
4728	2.89E-04	TGTGCCATCAGTGACGCAGGGCCTAGCTCCTATAATTCACCCCTCCACTTT	CAISDAGPSSYNSPLHF	TRBV10-3*01, TRBV10-3*02	TRBV10-3	TRBJ1-6*01	TRBJ1-6	TRBD1*01	TRBD1	13	16	20	26	2	5	7
4707	2.88E-04	TGCGCCAGCACCCCTCCTGGGCGGGAGGGCCTGACAGATACGCAGTATTTT	CASTPPGREGLTDTQYF	TRBV10-1*02, TRBV10-1*01	TRBV10-1	TRBJ2-3*01	TRBJ2-3	TRBD2*02	TRBD2	9	20	28	33	10	4	14
4702	2.88E-04	TGTGCCACCGCGGACAGGGGAGGCGACGAGCAGTACTTC	CATADRGGDEQYF	TRBV24-1*01	TRBV24-1	TRBJ2-7*01	TRBJ2-7	TRBD1*01	TRBD1	8	11	19	25	2	5	7
4690	2.87E-04	TGCAGTGGACAGGGTACAGAGACCCAGTACTTC	CSGQGTETQYF	TRBV20-1*06, TRBV20-1*03, TRBV20-1*01, TRBV20-1*04, TRBV20-1*05, TRBV20-1*02, TRBV20-1*07	TRBV20-1	TRBJ2-5*01	TRBJ2-5	TRBD1*01	TRBD1	6	7	13	17	0	3	3
4689	2.87E-04	TGTGCCAGCAGCTTAGGTACAGGGGTTTCCTCTGCCTCTCTGGAAACACCATATATTTT	CASSLGTGVS~CLSGNTIYF	TRBV7-9*01, TRBV7-9*02	TRBV7-9	TRBJ1-3*01	TRBJ1-3	TRBD1*01	TRBD1	15	18	24	37	2	12	14
4687	2.87E-04	TGTGCCAGCAGCTTGTCAACAAGGGTTAGGGCCTACGAGCAGTACTTC	CASSLSTRVRAYEQYF	TRBV5-6*01	TRBV5-6	TRBJ2-7*01	TRBJ2-7	TRBD1*01, TRBD2*02	TRBD1, TRBD2	13	27	30	31	13	0	13
4685	2.87E-04	TGCAGTGCTAGAGGGACTAGCGGGGATTACTACGAGCAGTACTTC	CSARGTSGDYYEQYF	TRBV20-1*01, TRBV20-1*04, TRBV20-1*05, TRBV20-1*07	TRBV20-1	TRBJ2-7*01	TRBJ2-7	TRBD2*01	TRBD2	12	13	24	29	0	4	4
4683	2.86E-04	TGTGCCAGCTCCGGGACGCCCTATCCTACGAGCAGTACTTC	CASSGTP~SYEQYF	TRBV6-5*01	TRBV6-5	TRBJ2-7*01	TRBJ2-7	TRBD1*01, TRBD2*02, TRBD2*01	TRBD1, TRBD2	8	12	16	23	3	6	9
4682	2.86E-04	TGTGCCAGTAGGGGACAGGGGCTCGGGAACTATGGCTACACCTTC	CASRGQGLGNYGYTF	TRBV19*01, TRBV19*03, TRBV19*02	TRBV19	TRBJ1-2*01	TRBJ1-2	TRBD1*01	TRBD1	10	11	20	27	0	6	6
4674	2.86E-04	TGCGCCAGCTCCTTTCTTCTTGGCCCTCCACTTT	CASSFL~LALHF	TRBV10-1*02, TRBV10-1*01	TRBV10-1	TRBJ1-6*01	TRBJ1-6	TRBD1*01, TRBD2*02, TRBD2*01	TRBD1, TRBD2	8	10	12	23	1	10	11
4664	2.85E-04	TGCAGTGAGAGCCAGGGTAGAATATGGAGCAATCAGCCCCAGCATTTT	CSESQGRIWSNQPQHF	TRBV20-1*06, TRBV20-1*03, TRBV20-1*01, TRBV20-1*04, TRBV20-1*05, TRBV20-1*02, TRBV20-1*07	TRBV20-1	TRBJ1-5*01	TRBJ1-5	TRBD1*01	TRBD1	6	12	16	27	5	10	15
4641	2.84E-04	TGTGCCAGCAGCTTCCCGGGACTAGCGGGAACGAGCAGTACTTC	CASSFPG~SGNEQYF	TRBV7-2*04, TRBV7-2*01	TRBV7-2	TRBJ2-7*01	TRBJ2-7	TRBD2*02	TRBD2	13	17	29	30	3	0	3
4623	2.83E-04	TGTGCCACCAGCAGAGAGCACGAATTCTCTGGAAACACCATATATTTT	CATSREHEFSGNTIYF	TRBV15*02	TRBV15	TRBJ1-3*01	TRBJ1-3	TRBD2*02, TRBD2*01	TRBD2	11	16	18	26	4	7	11
4619	2.83E-04	TGTGCCAGCAGCTACAGCGGGAGCGGGGCACCGGGGAGCTGTTTTTT	CASSYSGS~GTGELFF	TRBV7-3*05, TRBV7-3*01	TRBV7-3	TRBJ2-2*01	TRBJ2-2	TRBD2*02	TRBD2	12	15	22	28	2	5	7
4604	2.82E-04	TGCAGTGCTATGGAGGTTACGGGACAGGGGGCTGAGACCCAGTACTTC	CSAMEVTGQGAETQYF	TRBV20-1*06, TRBV20-1*03, TRBV20-1*01, TRBV20-1*04, TRBV20-1*05, TRBV20-1*02, TRBV20-1*07	TRBV20-1	TRBJ2-5*01	TRBJ2-5	TRBD1*01	TRBD1	9	20	31	33	10	1	11
4600	2.81E-04	TGTGCCAGCAGTGAAGATAGCGTCTCCGCCTCCTACGAGCAGTACTTC	CASSEDSVSASYEQYF	TRBV6-1*01	TRBV6-1	TRBJ2-7*01	TRBJ2-7	TRBD2*02, TRBD2*01	TRBD2	11	17	21	29	5	7	12
4577	2.80E-04	TGTGCCAGCAGCGTGACAGGGAAATATGGCTACACCTTC	CASSVTGKYGYTF	TRBV9*02, TRBV9*01, TRBV9*03	TRBV9	TRBJ1-2*01	TRBJ1-2	TRBD1*01	TRBD1	13	14	20	24	0	3	3
4559	2.79E-04	TGTGCCATCAGTGTTCGAGGGACGAACACTGAAGCTTTCTTT	CAISVRGTNTEAFF	TRBV10-3*01, TRBV10-3*02	TRBV10-3	TRBJ1-1*01	TRBJ1-1	TRBD1*01, TRBD2*02, TRBD2*01	TRBD1, TRBD2	12	18	22	23	5	0	5
4556	2.79E-04	TGTGCCAGCAGCCCATTGGGGGCCGACGAGCAGTACTTC	CASSPLGADEQYF	TRBV7-9*03, TRBV7-9*01, TRBV7-9*04, TRBV7-9*02	TRBV7-9	TRBJ2-7*01	TRBJ2-7	TRBD1*01	TRBD1	11	17	22	25	5	2	7
4554	2.79E-04	TGCAGTGCTAAAGGGGAGCAAAATTCACCCCTCCACTTT	CSAKGEQNSPLHF	TRBV20-1*01, TRBV20-1*04, TRBV20-1*05, TRBV20-1*07	TRBV20-1	TRBJ1-6*01	TRBJ1-6	TRBD1*01, TRBD2*02	TRBD1, TRBD2	9	11	15	21	1	5	6
4548	2.78E-04	TGTGCCATCAGTGAGGGGGCCGGTGGCTACACCTTC	CAISEGAGGYTF	TRBV10-3*01, TRBV10-3*02	TRBV10-3	TRBJ1-2*01	TRBJ1-2	TRBD1*01	TRBD1	14	15	19	23	0	3	3
4532	2.77E-04	TGCAGTGCTAGAGATGAACTGGGGAGCTATGGCTACACCTTC	CSARDELGSYGYTF	TRBV20-1*01, TRBV20-1*05, TRBV20-1*07	TRBV20-1	TRBJ1-2*01	TRBJ1-2	TRBD2*02	TRBD2	13	21	25	26	7	0	7
4490	2.75E-04	TGCAGTGCTAGAGATGCCTCCCGAACTAGCGGGGGCAATGAGCAGTTCTTC	CSARDASRTSGGNEQFF	TRBV20-1*01, TRBV20-1*05, TRBV20-1*07	TRBV20-1	TRBJ2-1*01	TRBJ2-1	TRBD2*01	TRBD2	13	24	34	35	10	0	10
4488	2.74E-04	TGCAGCGGGGTTGTACGGGCCCTCCGGGGAGATACGCAGTATTTT	CSGVVRALRGDTQYF	TRBV29-1*01, TRBV29-1*03	TRBV29-1	TRBJ2-3*01	TRBJ2-3	TRBD2*02	TRBD2	6	19	24	29	12	4	16
4472	2.74E-04	TGTGCCAGCAGCCATCCGGGACTAGCGGGAGAGGGGAGAGACCCAGTACTTC	CASSHPGLA~ERGETQYF	TRBV7-6*01, TRBV7-6*02	TRBV7-6	TRBJ2-5*01	TRBJ2-5	TRBD2*02	TRBD2	11	17	30	36	5	5	10
4472	2.74E-04	TGTGCCAGCAGTGGGAGGGCACGAGGTGGCTACACCTTC	CASSGRARGGYTF	TRBV12-4*01, TRBV12-3*01	TRBV12-4, TRBV12-3	TRBJ1-2*01	TRBJ1-2	TRBD2*02	TRBD2	11	12	18	26	0	7	7
4463	2.73E-04	TGCAGTGCTGGGGGACTGCGGGGGAGCACAGATACGCAGTATTTT	CSAGGLRGSTDTQYF	TRBV20-1*01, TRBV20-1*04, TRBV20-1*05, TRBV20-1*07	TRBV20-1	TRBJ2-3*01	TRBJ2-3	TRBD2*01	TRBD2	8	17	23	24	8	0	8
4428	2.71E-04	TGTGCCAGCAGTGCTGGCGACACAGATACGCAGTATTTT	CASSAGDTDTQYF	TRBV6-4*02, TRBV6-4*01	TRBV6-4	TRBJ2-3*01	TRBJ2-3	TRBD1*01, TRBD2*02, TRBD2*01	TRBD1, TRBD2	12	15	17	20	2	2	4
4415	2.70E-04	TGTGCCACCAGTGATCCCGATCAGCCCCAGCATTTT	CATSDPDQPQHF	TRBV24-1*01	TRBV24-1	TRBJ1-5*01	TRBJ1-5	TRBD2*02, TRBD2*01	TRBD2	14	15	18	19	0	0	0
4392	2.69E-04	TGCAGTGCCCACACGCAATTCACCCCTCCACTTT	CSAHTQ~SPLHF	TRBV20-1*06, TRBV20-1*03, TRBV20-1*01, TRBV20-1*04, TRBV20-1*05, TRBV20-1*02, TRBV20-1*07	TRBV20-1	TRBJ1-6*01	TRBJ1-6	TRBD1*01, TRBD2*02, TRBD2*01	TRBD1, TRBD2	7	10	12	16	2	3	5
4389	2.68E-04	TGCAGCGTTGAGGAGCAAGATACGCAGTATTTT	CSVEEQDTQYF	TRBV29-1*01	TRBV29-1	TRBJ2-3*01	TRBJ2-3	TRBD2*02	TRBD2	10	11	14	17	0	2	2
4380	2.68E-04	TGCAGCGTTGTGATCTGGGGCCGGAATGAGCAGTTCTTC	CSVVIWGRNEQFF	TRBV29-1*01	TRBV29-1	TRBJ2-1*01	TRBJ2-1	TRBD1*01	TRBD1	9	16	20	24	6	3	9
4359	2.67E-04	TGTGCCATCAGTGAAGGCAGGGGAGGGTACGAGCAGTACTTC	CAISEGRGGYEQYF	TRBV10-3*01, TRBV10-3*02	TRBV10-3	TRBJ2-7*01	TRBJ2-7	TRBD2*02	TRBD2	13	20	26	27	6	0	6
4358	2.67E-04	TGCAGTGCTGCCACGGGGGCCGGCACAGATACGCAGTATTTT	CSAATGAGTDTQYF	TRBV20-1*06, TRBV20-1*03, TRBV20-1*01, TRBV20-1*04, TRBV20-1*05, TRBV20-1*02, TRBV20-1*07	TRBV20-1	TRBJ2-3*01	TRBJ2-3	TRBD1*01, TRBD2*01	TRBD1, TRBD2	8	14	19	22	5	2	7
4337	2.65E-04	TGTGCCAGCAGTTACAGGGGTTTAACCGGGGAGCTGTTTTTT	CASSYRGLTGELFF	TRBV12-4*01, TRBV12-3*01	TRBV12-4, TRBV12-3	TRBJ2-2*01	TRBJ2-2	TRBD1*01	TRBD1	12	13	19	24	0	4	4
4330	2.65E-04	TGTGCCAGCAGCCAATTTCCCCGGGACAGCTCCTACGAGCAGTACTTC	CASSQFPRDSSYEQYF	TRBV16*01, TRBV16*02	TRBV16	TRBJ2-7*01	TRBJ2-7	TRBD1*01	TRBD1	15	22	28	29	6	0	6
4290	2.62E-04	TGTGCCAGCAGCTCCCGGACTAGCCAAACTAAAAATGAGCAGTTCTTC	CASSSRTSQTKNEQFF	TRBV9*02, TRBV9*01, TRBV9*03	TRBV9	TRBJ2-1*01	TRBJ2-1	TRBD2*02, TRBD2*01	TRBD2	11	16	23	33	4	9	13
4274	2.61E-04	TGTGCCAGCAGCTCCCCCTTGGGGGGACTAGCGGTATACGCAGTATTTT	CASSSPLG~D*RYTQYF	TRBV7-9*03, TRBV7-9*01, TRBV7-9*04, TRBV7-9*02	TRBV7-9	TRBJ2-3*01	TRBJ2-3	TRBD2*02, TRBD2*01	TRBD2	13	23	33	35	9	1	10
4254	2.60E-04	TGCAGTGCGCCGACGGGACAAATAGCAATCAGCCCCAGCATTTT	CSAPTGQ~SNQPQHF	TRBV20-1*06, TRBV20-1*03, TRBV20-1*01, TRBV20-1*04, TRBV20-1*05, TRBV20-1*02, TRBV20-1*07	TRBV20-1	TRBJ1-5*01	TRBJ1-5	TRBD1*01	TRBD1	7	14	19	22	6	2	8
4248	2.60E-04	TGCAGTGCTAGTCGTACAGGGTCGGACACCGGGGAGCTGTTTTTT	CSASRTGSDTGELFF	TRBV20-1*01, TRBV20-1*04, TRBV20-1*05, TRBV20-1*07	TRBV20-1	TRBJ2-2*01	TRBJ2-2	TRBD1*01	TRBD1	11	15	20	25	3	4	7
4246	2.60E-04	TGCAGCGCTATGGAGGTGGGGGGCTACACCTTC	CSAMEVGGYTF	TRBV29-1*01, TRBV29-1*03	TRBV29-1	TRBJ1-2*01	TRBJ1-2	TRBD2*02	TRBD2	7	11	15	21	3	5	8
4240	2.59E-04	TGTGCCAGCAGCTTATTCCCACTAGGAGCGGACGAGCAGTACTTC	CASSLFPLGADEQYF	TRBV7-9*01, TRBV7-9*04, TRBV7-9*02	TRBV7-9	TRBJ2-7*01	TRBJ2-7	TRBD2*02, TRBD2*01	TRBD2	14	26	30	31	11	0	11
4220	2.58E-04	TGCAGTGCCCTTAGTGAGGACGAGCGGATCACAGATACGCAGTATTTT	CSALSEDERITDTQYF	TRBV20-1*06, TRBV20-1*03, TRBV20-1*01, TRBV20-1*04, TRBV20-1*05, TRBV20-1*02, TRBV20-1*07	TRBV20-1	TRBJ2-3*01	TRBJ2-3	TRBD2*02, TRBD2*01	TRBD2	7	22	26	29	14	2	16
4206	2.57E-04	TGTGCCAGCAGCTTGAGGGCAGGGGAGAATGGCTACACCTTC	CASSLRAGENGYTF	TRBV5-4*01	TRBV5-4	TRBJ1-2*01	TRBJ1-2	TRBD1*01	TRBD1	14	19	24	28	4	3	7
4202	2.57E-04	TGTGCCAGCAGTGGGACAGGGGGCGGAGAGACCCAGTACTTC	CASSGTGGGETQYF	TRBV2*01, TRBV2*02, TRBV2*03	TRBV2	TRBJ2-5*01	TRBJ2-5	TRBD1*01	TRBD1	12	13	23	26	0	2	2
4190	2.56E-04	TGCAGTGCTAGAGATCTGCAGGGAAATTCACCCCTCCACTTT	CSARDLQGNSPLHF	TRBV20-1*01, TRBV20-1*05, TRBV20-1*07	TRBV20-1	TRBJ1-6*01	TRBJ1-6	TRBD1*01	TRBD1	13	18	22	24	4	1	5
4171	2.55E-04	TGTGCCAGCAGTGAAGTTGGGGGCGGCACAGATACGCAGTATTTT	CASSEVGGGTDTQYF	TRBV6-4*02, TRBV6-4*01	TRBV6-4	TRBJ2-3*01	TRBJ2-3	TRBD1*01	TRBD1	15	18	23	25	2	1	3
4166	2.55E-04	TGCAGCGTTGGTGGTTATGATCCTGGCTACACCTTC	CSVGGYDPGYTF	TRBV29-1*01	TRBV29-1	TRBJ1-2*01	TRBJ1-2	TRBD1*01, TRBD2*02, TRBD2*01	TRBD1, TRBD2	9	20	22	23	10	0	10
4162	2.55E-04	TGCAGTGCTAGAGATTAGGGGCGCAACCCTAATTATCTGGGGCCAACGTCCTGACTTTC	CSARD*GRNP~LSGANVLTF	TRBV20-1*01, TRBV20-1*05, TRBV20-1*07	TRBV20-1	TRBJ2-6*01	TRBJ2-6	TRBD1*01	TRBD1	13	16	20	35	2	14	16
4149	2.54E-04	TGTGCCAGCAGTGGGGGGGCGGAGGTTCAGCCCCAGCATTTT	CASSGGAEVQPQHF	TRBV6-1*01	TRBV6-1	TRBJ1-5*01	TRBJ1-5	TRBD1*01, TRBD2*01	TRBD1, TRBD2	12	14	19	26	1	6	7
4091	2.50E-04	TGTGCCACCAGGCTCTCTACGAGCAGTACTTC	CATRL~YEQYF	TRBV24-1*01	TRBV24-1	TRBJ2-7*01	TRBJ2-7	TRBD2*02, TRBD2*01	TRBD2	10	12	14	16	1	1	2
4072	2.49E-04	TGTGCCAGCAGCGTAACATTATAGGGGGCGGGCGGGAGTCCTACGAGCAGTACTTC	CASSVTL*G~GRESYEQYF	TRBV9*02, TRBV9*01	TRBV9	TRBJ2-7*01	TRBJ2-7	TRBD1*01, TRBD2*02	TRBD1, TRBD2	14	22	28	38	7	9	16
4058	2.48E-04	TGCAGTGCTAGAGAGCGGGAGTACGAGCAGTACTTC	CSAREREYEQYF	TRBV20-1*01, TRBV20-1*05, TRBV20-1*07	TRBV20-1	TRBJ2-7*01	TRBJ2-7	TRBD2*02	TRBD2	13	14	20	21	0	0	0
4056	2.48E-04	TGTGCCACCAGTGATTCCAGGCACTCCATGGTACGAGCAGTACTTC	CATSDSRH~PWYEQYF	TRBV24-1*01	TRBV24-1	TRBJ2-7*01	TRBJ2-7	TRBD1*01, TRBD2*02	TRBD1, TRBD2	15	17	20	31	1	10	11
4054	2.48E-04	TGCGCCAGCAGCCAACCTCTAGCCGAAGGGGAGACCCAGTACTTC	CASSQPLAEGETQYF	TRBV4-1*02, TRBV4-1*01	TRBV4-1	TRBJ2-5*01	TRBJ2-5	TRBD2*02, TRBD2*01	TRBD2	14	18	22	30	3	7	10
4032	2.47E-04	TGTGCCATCAGTGAGGTTAGCGCAGATACGCAGTATTTT	CAISEVSADTQYF	TRBV10-3*01, TRBV10-3*02	TRBV10-3	TRBJ2-3*01	TRBJ2-3	TRBD2*02	TRBD2	14	-1	-1	18	-1	-1	3
4027	2.46E-04	TGTGCCATCGAGACCCCTAGCGTCCCCACCGGGGAGCTGTTTTTT	CAIETPSVPTGELFF	TRBV2*01, TRBV2*02, TRBV2*03	TRBV2	TRBJ2-2*01	TRBJ2-2	TRBD2*02, TRBD2*01	TRBD2	6	16	21	26	9	4	13
4026	2.46E-04	TGCAGTGCCAGGACAGTCTACGAGCAGTACTTC	CSARTVYEQYF	TRBV20-1*06, TRBV20-1*03, TRBV20-1*01, TRBV20-1*04, TRBV20-1*05, TRBV20-1*02, TRBV20-1*07	TRBV20-1	TRBJ2-7*01	TRBJ2-7	TRBD1*01	TRBD1	7	10	15	17	2	1	3
4022	2.46E-04	TGTGCCAGCAACGAAGGGGGGACAGGGGCCTACGAGCAGTACTTC	CASNEGGTGAYEQYF	TRBV6-1*01	TRBV6-1	TRBJ2-7*01	TRBJ2-7	TRBD1*01	TRBD1	9	18	27	28	8	0	8
4015	2.46E-04	TGTGCCAGCAGTGAATGGGAAAGGGCGGGGGGCTACACCTTC	CASSEWERAGGYTF	TRBV25-1*01	TRBV25-1	TRBJ1-2*01	TRBJ1-2	TRBD2*01	TRBD2	15	24	29	30	8	0	8
4008	2.45E-04	TGCGCCAGCAGTGGGGACAGCCCTGGGGAGCTGTTTTTT	CASSGDSPGELFF	TRBV10-1*01	TRBV10-1	TRBJ2-2*01	TRBJ2-2	TRBD1*01	TRBD1	12	13	19	24	0	4	4
4004	2.45E-04	TGTGCCACCTAGGACTAGCGGGAGCCTTCTATAGAGCAGTACTTC	CAT*D*REPSIEQYF	TRBV24-1*01	TRBV24-1	TRBJ2-7*01	TRBJ2-7	TRBD2*02	TRBD2	8	11	23	33	2	9	11
4002	2.45E-04	TGTGCCAGCAGCCCTTAAGGGGAATTCACCCCTCCACTTT	CASSP*G~NSPLHF	TRBV7-9*03, TRBV7-9*01, TRBV7-9*04, TRBV7-9*02	TRBV7-9	TRBJ1-6*01	TRBJ1-6	TRBD1*01	TRBD1	11	17	21	22	5	0	5
3998	2.45E-04	TGTGCCACCAGCAGAGATCTGGGAGAGCACTATGGCTACACCTTC	CATSRDLGEHYGYTF	TRBV15*02	TRBV15	TRBJ1-2*01	TRBJ1-2	TRBD2*02	TRBD2	11	20	24	28	8	3	11
3987	2.44E-04	TGTGCCAGCAGCCCCCGACTAGCCCTCTTGTACTTC	CASSPRLALLYF	TRBV7-6*01, TRBV7-6*02	TRBV7-6	TRBJ2-7*01	TRBJ2-7	TRBD2*02, TRBD2*01	TRBD2	11	16	22	29	4	6	10
3983	2.44E-04	TGCGCCAGCAGCCCCGGACAGGGCCCCTACGAGCAGTACTTC	CASSPGQGPYEQYF	TRBV4-1*02, TRBV4-1*01	TRBV4-1	TRBJ2-7*01	TRBJ2-7	TRBD1*01	TRBD1	12	15	22	25	2	2	4
3944	2.41E-04	TGCGCCAGCAGTGTAGGTATCGAGTAGGAATGAAAAACTGTTTTTT	CASSVGIE~RNEKLFF	TRBV10-1*02, TRBV10-1*01	TRBV10-1	TRBJ1-4*01	TRBJ1-4	TRBD1*01, TRBD2*02, TRBD2*01	TRBD1, TRBD2	12	25	27	28	12	0	12
3933	2.41E-04	TGTGCCATCAGTGGAGGGGACAGTGGTCAGCCCCAGCATTTT	CAISGGDSGQPQHF	TRBV10-3*01, TRBV10-3*02	TRBV10-3	TRBJ1-5*01	TRBJ1-5	TRBD1*01	TRBD1	12	16	22	26	3	3	6
3928	2.40E-04	TGTGCCAGCAGCTCGGACAGGGGGCCGACATATGGCTACACCTTC	CASSSDRGPTYGYTF	TRBV7-2*04, TRBV7-2*01	TRBV7-2	TRBJ1-2*01	TRBJ1-2	TRBD1*01	TRBD1	12	14	24	30	1	5	6
3928	2.40E-04	TGCAGCGCGCTCCGGGACAGGGGTATCCACGAGCAGTACTTC	CSALRDRGIHEQYF	TRBV29-1*01, TRBV29-1*03	TRBV29-1	TRBJ2-7*01	TRBJ2-7	TRBD1*01	TRBD1	8	13	22	28	4	5	9
3927	2.40E-04	TGCAGCGCCGTGGGACAGTTATATGGCTACACCTTC	CSAVGQLYGYTF	TRBV29-1*03	TRBV29-1	TRBJ1-2*01	TRBJ1-2	TRBD1*01	TRBD1	7	11	17	21	3	3	6
3925	2.40E-04	TGCAGTCCTATCGGGGACAGTGCCTACGAGCAGTACTTC	CSPIGDSAYEQYF	TRBV20-1*06, TRBV20-1*03, TRBV20-1*01, TRBV20-1*04, TRBV20-1*05, TRBV20-1*02, TRBV20-1*07	TRBV20-1	TRBJ2-7*01	TRBJ2-7	TRBD1*01	TRBD1	9	13	19	22	3	2	5
3923	2.40E-04	TGTGCCAGCAGTGACGGGACTAGCGGCACAGATACGCAGTATTTT	CASSDGTSGTDTQYF	TRBV6-4*02, TRBV6-4*01	TRBV6-4	TRBJ2-3*01	TRBJ2-3	TRBD2*02, TRBD2*01	TRBD2	11	15	24	25	3	0	3
3916	2.40E-04	TGTGCCACCAGTTGGAGGGGGCGAAACGGGGGGCTACACCTTC	CATSWRG~ETGGYTF	TRBV24-1*01	TRBV24-1	TRBJ1-2*01	TRBJ1-2	TRBD1*01	TRBD1	11	15	21	31	3	9	12
3911	2.39E-04	TGCAGTGCTAGAGATGGTTCTAGGACAGGGGTATACGAGCAGTACTTC	CSARDGSRTGVYEQYF	TRBV20-1*01, TRBV20-1*05, TRBV20-1*07	TRBV20-1	TRBJ2-7*01	TRBJ2-7	TRBD1*01	TRBD1	13	22	30	33	8	2	10
3911	2.39E-04	TGTGCCAGCAGCCACACGGGTGAGCAGTTCTTC	CASSHTGEQFF	TRBV11-2*03	TRBV11-2	TRBJ2-1*01	TRBJ2-1	TRBD2*02, TRBD2*01	TRBD2	11	16	19	20	4	0	4
3907	2.39E-04	TGTGCCAGCAGCGTAGGTCAGGGAAACCATTCACCCCTCCACTTT	CASSVGQGNHSPLHF	TRBV9*02, TRBV9*01	TRBV9	TRBJ1-6*01	TRBJ1-6	TRBD1*01	TRBD1	15	18	22	28	2	5	7
3902	2.39E-04	TGCGCCAGCAGCTTGGAACAGGCAGTAAGATCCGACGAGCAGTACTTC	CASSLEQAVRSDEQYF	TRBV5-1*01	TRBV5-1	TRBJ2-7*01	TRBJ2-7	TRBD1*01	TRBD1	15	17	21	30	1	8	9
3899	2.38E-04	TGTGCCAGCAGCCATAGCGGGAGTCAGGAGACCCAGTACTTC	CASSHSGSQETQYF	TRBV7-9*03, TRBV7-9*01, TRBV7-9*04, TRBV7-9*02	TRBV7-9	TRBJ2-5*01	TRBJ2-5	TRBD2*02	TRBD2	11	14	22	27	2	4	6
3897	2.38E-04	TGTGCCAGCAGTTTACTAGCGGGAGGGCCACATGAGCAGTTCTTC	CASSLLAGGPHEQFF	TRBV6-3*01, TRBV6-2*01	TRBV6-3, TRBV6-2	TRBJ2-1*01	TRBJ2-1	TRBD2*02	TRBD2	12	14	26	31	1	4	5
3885	2.38E-04	TGTGCCAGCAGTGAGGACAGGGAAAATTCACCCCTCCACTTT	CASSEDRENSPLHF	TRBV6-4*02, TRBV6-4*01	TRBV6-4	TRBJ1-6*01	TRBJ1-6	TRBD1*01	TRBD1	13	14	21	24	0	2	2
3868	2.37E-04	TGTGCCAGCAGTGACAGCTCTGGGGCCAACGTCCTGACTTTC	CASSDSSGANVLTF	TRBV6-4*02, TRBV6-4*01	TRBV6-4	TRBJ2-6*01	TRBJ2-6	TRBD1*01	TRBD1	11	12	16	17	0	0	0
3868	2.37E-04	TGTGCCACCGGACAGGGGTCTATGGCTACACCTTC	CATGQG~YGYTF	TRBV6-5*01	TRBV6-5	TRBJ1-2*01	TRBJ1-2	TRBD1*01	TRBD1	6	9	17	19	2	1	3
3860	2.36E-04	TGTGCCAGCAGCGTAATTCGGGTGTAGGGGCAGTACTTC	CASSVIRV*GQYF	TRBV9*02, TRBV9*01	TRBV9	TRBJ2-7*01	TRBJ2-7	TRBD1*01, TRBD2*02, TRBD2*01	TRBD1, TRBD2	14	25	28	29	10	0	10
3856	2.36E-04	TGTGCCAGCAGTCATAAGAGGGGGCTCCACAGATACGCAGTATTTT	CASSHKRG~STDTQYF	TRBV6-1*01	TRBV6-1	TRBJ2-3*01	TRBJ2-3	TRBD1*01	TRBD1	12	18	24	27	5	2	7
3855	2.36E-04	TGCAGTGCTAGATCTAGCGGGAGTGACACCGGGGAGCTGTTTTTT	CSARSSGSDTGELFF	TRBV20-1*01, TRBV20-1*04, TRBV20-1*05, TRBV20-1*07	TRBV20-1	TRBJ2-2*01	TRBJ2-2	TRBD2*02	TRBD2	11	13	22	25	1	2	3
3854	2.36E-04	TGCAGCGTTGGGGGATTTGACTATGGCTACACCTTC	CSVGGFDYGYTF	TRBV29-1*01	TRBV29-1	TRBJ1-2*01	TRBJ1-2	TRBD1*01, TRBD2*02, TRBD2*01	TRBD1, TRBD2	9	11	14	19	1	4	5
3842	2.35E-04	TGCAGCGTTGATTCAGATACGCAGTATTTT	CSVDSDTQYF	TRBV29-1*01	TRBV29-1	TRBJ2-3*01	TRBJ2-3			10	-1	-1	13	-1	-1	2
3840	2.35E-04	TGCAGCGGCCGCGTAGGGGGAAATGAGCAGTTCTTC	CSGRVGGNEQFF	TRBV29-1*01, TRBV29-1*03	TRBV29-1	TRBJ2-1*01	TRBJ2-1	TRBD1*01	TRBD1	6	14	19	21	7	1	8
3835	2.35E-04	TGTGCCAGCAGTGAAGGGCAGGCCCGCGGCTACGAGCAGTACTTC	CASSEGQARGYEQYF	TRBV2*01, TRBV2*03	TRBV2	TRBJ2-7*01	TRBJ2-7	TRBD2*02, TRBD2*01	TRBD2	15	22	26	29	6	2	8
3834	2.34E-04	TGTGCCAGCAGCCAGCGGAATGAGCAGTTCTTC	CASSQRNEQFF	TRBV7-2*04, TRBV7-2*01	TRBV7-2	TRBJ2-1*01	TRBJ2-1	TRBD2*02, TRBD2*01	TRBD2	11	13	17	18	1	0	1
3822	2.34E-04	TGCAGCGGACAGGGTCTGGGGGGCTACACCTTC	CSGQGLGGYTF	TRBV29-1*01, TRBV29-1*03	TRBV29-1	TRBJ1-2*01	TRBJ1-2	TRBD1*01	TRBD1	6	7	13	21	0	7	7
3817	2.33E-04	TGTGCCAGCAGTGAGGGGACAGACAATTCACCCCTCCACTTT	CASSEGTDNSPLHF	TRBV6-4*02, TRBV6-4*01	TRBV6-4	TRBJ1-6*01	TRBJ1-6	TRBD1*01	TRBD1	13	15	21	24	1	2	3
3815	2.33E-04	TGCAGTGCGACCGGGACAGGGGGACTAGCGGGACCCCGCACAGATACGCAGTATTTT	CSATGTGGLAGPRTDTQYF	TRBV20-1*06, TRBV20-1*03, TRBV20-1*01, TRBV20-1*04, TRBV20-1*05, TRBV20-1*02, TRBV20-1*07	TRBV20-1	TRBJ2-3*01	TRBJ2-3	TRBD2*02	TRBD2	7	20	32	37	12	4	16
3806	2.33E-04	TGCAGTGCTAGTCCGGGAGGGCACTACGAGCAGTACTTC	CSASPGGHYEQYF	TRBV20-1*01, TRBV20-1*04, TRBV20-1*05, TRBV20-1*07	TRBV20-1	TRBJ2-7*01	TRBJ2-7	TRBD2*02	TRBD2	11	13	20	23	1	2	3
3796	2.32E-04	TGCAGCGTTGAAGCCCGGCAGTATGGCTACACCTTC	CSVEARQYGYTF	TRBV29-1*01	TRBV29-1	TRBJ1-2*01	TRBJ1-2	TRBD2*02, TRBD2*01	TRBD2	12	13	16	21	0	4	4
3787	2.32E-04	TGCGCCAGCAGCGACACCTCCTACAATGAGCAGTTCTTC	CASSDTSYNEQFF	TRBV4-3*03, TRBV4-3*01, TRBV4-3*04	TRBV4-3	TRBJ2-1*01	TRBJ2-1	TRBD1*01	TRBD1	11	12	15	17	0	1	1
3779	2.31E-04	TGCAGTGCGCCCGTTCTAGCGGGAGTACCAGATACGCAGTATTTT	CSAPVLAGVPDTQYF	TRBV20-1*06, TRBV20-1*03, TRBV20-1*01, TRBV20-1*04, TRBV20-1*05, TRBV20-1*02, TRBV20-1*07	TRBV20-1	TRBJ2-3*01	TRBJ2-3	TRBD2*02	TRBD2	7	15	24	28	7	3	10
3778	2.31E-04	TGTGCCACCAGTGATTTACAGGGGGACACCGGGGAGCTGTTTTTT	CATSDLQGDTGELFF	TRBV24-1*01	TRBV24-1	TRBJ2-2*01	TRBJ2-2	TRBD1*01	TRBD1	16	17	24	25	0	0	0
3760	2.30E-04	TGCGCCAGCATCGGCTATCACACCCCTCAATGAGCAGTTCTTC	CASIGYH~PLNEQFF	TRBV10-1*02, TRBV10-1*01	TRBV10-1	TRBJ2-1*01	TRBJ2-1	TRBD1*01	TRBD1	9	22	26	27	12	0	12
3759	2.30E-04	TGTGCCACCAGTCGGGACAACACAGATACGCAGTATTTT	CATSRDNTDTQYF	TRBV24-1*01	TRBV24-1	TRBJ2-3*01	TRBJ2-3	TRBD1*01	TRBD1	11	13	18	20	1	1	2
3745	2.29E-04	TGTGCCAGCAGCCGAGCAGGGGGAGATTCACCCCTCCACTTT	CASSRAGGDSPLHF	TRBV7-2*04, TRBV7-2*01	TRBV7-2	TRBJ1-6*01	TRBJ1-6	TRBD1*01	TRBD1	11	16	22	25	4	2	6
3742	2.29E-04	TGTGCCATCAGTGAGGCCAACGGAGGACACTATGGCTACACCTTC	CAISEANGGHYGYTF	TRBV10-3*01, TRBV10-3*02	TRBV10-3	TRBJ1-2*01	TRBJ1-2	TRBD2*02	TRBD2	14	21	25	28	6	2	8
3742	2.29E-04	TGTGCCAGTAGTACCTTCGACAGCGGCGAGCAGTACTTC	CASSTFDSGEQYF	TRBV19*01, TRBV19*03, TRBV19*02	TRBV19	TRBJ2-7*01	TRBJ2-7	TRBD1*01, TRBD2*02, TRBD2*01	TRBD1, TRBD2	12	18	22	26	5	3	8
3731	2.28E-04	TGCAGTGCTAGAGATGCGGTAACAGGCTACGAGCAGTACTTC	CSARDAVTGYEQYF	TRBV20-1*01, TRBV20-1*05, TRBV20-1*07	TRBV20-1	TRBJ2-7*01	TRBJ2-7	TRBD1*01	TRBD1	13	21	25	26	7	0	7
3726	2.28E-04	TGCAGTGCTATTCCATTAGCGGGAGGGGACTACAATGAGCAGTTCTTC	CSAIPLAGGDYNEQFF	TRBV20-1*01, TRBV20-1*04, TRBV20-1*05, TRBV20-1*07	TRBV20-1	TRBJ2-1*01	TRBJ2-1	TRBD2*02	TRBD2	9	16	26	29	6	2	8
3725	2.28E-04	TGTGCCAGCAGCTTCGGACAGGGCGACTACGAGCAGTACTTC	CASSFGQGDYEQYF	TRBV27*01	TRBV27	TRBJ2-7*01	TRBJ2-7	TRBD1*01	TRBD1	13	15	22	26	1	3	4
3719	2.27E-04	TGCAGTGCTAGGGGGTTGTACGGAAACACCATATATTTT	CSARGLYGNTIYF	TRBV20-1*01, TRBV20-1*04, TRBV20-1*05, TRBV20-1*07	TRBV20-1	TRBJ1-3*01	TRBJ1-3	TRBD1*01, TRBD2*01	TRBD1, TRBD2	10	11	14	21	0	6	6
3718	2.27E-04	TGCAGTGCTAGAAACGGGTTCGATCTAGAGACCCAGTACTTC	CSARNGFDLETQYF	TRBV20-1*01, TRBV20-1*05, TRBV20-1*07	TRBV20-1	TRBJ2-5*01	TRBJ2-5	TRBD2*02, TRBD2*01	TRBD2	11	14	17	26	2	8	10
3716	2.27E-04	TGCGCCAGCAGTGTCCCTAACACCGGGGAGCTGTTTTTT	CASSVPNTGELFF	TRBV10-1*02, TRBV10-1*01	TRBV10-1	TRBJ2-2*01	TRBJ2-2	TRBD1*01, TRBD2*02, TRBD2*01	TRBD1, TRBD2	12	14	17	18	1	0	1
3709	2.27E-04	TGTGCCAGCAGCCCTACCAATGGGGGAGCGGACGAGCAGTACTTC	CASSPTNGGADEQYF	TRBV6-3*01, TRBV6-2*01	TRBV6-3, TRBV6-2	TRBJ2-7*01	TRBJ2-7	TRBD1*01, TRBD2*02, TRBD2*01	TRBD1, TRBD2	10	21	25	31	10	5	15
3689	2.26E-04	TGCAGTGCTCGGGACCCAAGAGACCCAGTACTTC	CSARDP~ETQYF	TRBV20-1*01, TRBV20-1*04, TRBV20-1*05, TRBV20-1*07	TRBV20-1	TRBJ2-5*01	TRBJ2-5	TRBD1*01, TRBD2*02, TRBD2*01	TRBD1, TRBD2	8	10	14	15	1	0	1
3670	2.24E-04	TGCGCCAGCAGTGAGCGGGAGGGCTACGAGCAGTACTTC	CASSEREGYEQYF	TRBV10-2*01	TRBV10-2	TRBJ2-7*01	TRBJ2-7	TRBD2*02	TRBD2	14	15	22	23	0	0	0
3666	2.24E-04	TGTGCCAGCAGCTTAGACGATGTTCAGCCCCAGCATTTT	CASSLDDVQPQHF	TRBV7-2*04, TRBV7-2*01	TRBV7-2	TRBJ1-5*01	TRBJ1-5	TRBD1*01	TRBD1	15	20	22	23	4	0	4
3665	2.24E-04	TGTGCCAGCAGTGGGGGGTTGGGTTCATCGTACCAAGAGACCCAGTACTTC	CASSGGLGSSYQETQYF	TRBV2*01, TRBV2*02, TRBV2*03	TRBV2	TRBJ2-5*01	TRBJ2-5	TRBD1*01, TRBD2*01	TRBD1, TRBD2	12	13	17	31	0	13	13
3665	2.24E-04	TGTGCCATCAGGCCCGGGGGGAACACCGGGGAGCTGTTTTTT	CAIRPGGNTGELFF	TRBV10-3*01, TRBV10-3*02	TRBV10-3	TRBJ2-2*01	TRBJ2-2	TRBD2*01	TRBD2	10	14	19	20	3	0	3
3613	2.21E-04	TGTGCCATCAGTGAGGGCACGGGAGCTTTCTTT	CAISEGTGAFF	TRBV10-3*01, TRBV10-3*02	TRBV10-3	TRBJ1-1*01	TRBJ1-1	TRBD2*02, TRBD2*01	TRBD2	14	19	22	23	4	0	4
3607	2.21E-04	TGTGCCAGCAGTTACACAGGGAGCGGGAGTTACGAGCAGTACTTC	CASSYTGSGSYEQYF	TRBV6-5*01	TRBV6-5	TRBJ2-7*01	TRBJ2-7	TRBD2*02	TRBD2	10	21	28	30	10	1	11
3580	2.19E-04	TGTGCCAGCAGCCTTGGACAGGGGGGCACCGGGGAGCTGTTTTTT	CASSLGQGGTGELFF	TRBV5-6*01	TRBV5-6	TRBJ2-2*01	TRBJ2-2	TRBD1*01	TRBD1	11	15	24	26	3	1	4
3574	2.19E-04	TGTGCCATCAGTTACGACAGGAACGATTCACCCCTCCACTTT	CAISYDRNDSPLHF	TRBV10-3*01, TRBV10-3*02	TRBV10-3	TRBJ1-6*01	TRBJ1-6	TRBD1*01	TRBD1	11	15	20	25	3	4	7
3570	2.18E-04	TGCGCCAGCAGCCAAGAGCCGGACAGCTCCTACGAGCAGTACTTC	CASSQEPDSSYEQYF	TRBV4-3*01	TRBV4-3	TRBJ2-7*01	TRBJ2-7	TRBD1*01	TRBD1	16	20	25	26	3	0	3
3559	2.18E-04	TGCAGTGCTAGAGAAGGTTTCGTGGCCTATGGCTACACCTTC	CSAREGFVAYGYTF	TRBV20-1*01, TRBV20-1*05, TRBV20-1*07	TRBV20-1	TRBJ1-2*01	TRBJ1-2	TRBD1*01, TRBD2*02	TRBD1, TRBD2	13	23	25	26	9	0	9
3549	2.17E-04	TGCAGTGCATCCGAGGCGGCGCGCGGCAATGAGCAGTTCTTC	CSASEAARGNEQFF	TRBV20-1*06, TRBV20-1*03, TRBV20-1*01, TRBV20-1*04, TRBV20-1*05, TRBV20-1*02, TRBV20-1*07	TRBV20-1	TRBJ2-1*01	TRBJ2-1	TRBD2*02, TRBD2*01	TRBD2	7	22	25	26	14	0	14
3539	2.16E-04	TGTGCCAGCGGACCAGAGGTGAAAAGGGGCGAGCAGTACTTC	CASGPEVKRGEQYF	TRBV2*01, TRBV2*02, TRBV2*03	TRBV2	TRBJ2-7*01	TRBJ2-7	TRBD1*01	TRBD1	8	24	28	29	15	0	15
3539	2.16E-04	TGTGCCAGCAGTGCAGGGGGCGCGGGCTATGGCTACACCTTC	CASSAGGAGYGYTF	TRBV2*01, TRBV2*03	TRBV2	TRBJ1-2*01	TRBJ1-2	TRBD1*01	TRBD1	12	13	20	26	0	5	5
3528	2.16E-04	TGTGCCAGTACGACAGAATATAATTCACCCCTCCACTTT	CASTTEYNSPLHF	TRBV19*01, TRBV19*03, TRBV19*02	TRBV19	TRBJ1-6*01	TRBJ1-6	TRBD1*01	TRBD1	9	11	15	18	1	2	3
3506	2.14E-04	TGTGCCAGCAGCGTAGACAATGAGCAGTTCTTC	CASSVDNEQFF	TRBV9*02, TRBV9*01	TRBV9	TRBJ2-1*01	TRBJ2-1	TRBD2*02, TRBD2*01	TRBD2	15	-1	-1	16	-1	-1	0
3505	2.14E-04	TGTGCCAGTCGACCGGTGGAGAATTCACCCCTCCACTTT	CASRPVENSPLHF	TRBV19*01, TRBV19*03, TRBV19*02	TRBV19	TRBJ1-6*01	TRBJ1-6	TRBD2*02	TRBD2	8	17	20	21	8	0	8
3494	2.14E-04	TGTGCCAGCAGCCAGGGGGGGACGGCACCCCTCCACTTT	CASSQGGTAPLHF	TRBV7-6*01, TRBV7-6*02	TRBV7-6	TRBJ1-6*01	TRBJ1-6	TRBD1*01, TRBD2*01	TRBD1, TRBD2	10	12	18	25	1	6	7
3490	2.13E-04	TGCAGTGCTAGAGATGACAGGGCGGGGTACGAGCAGTACTTC	CSARDDRAGYEQYF	TRBV20-1*01, TRBV20-1*05, TRBV20-1*07	TRBV20-1	TRBJ2-7*01	TRBJ2-7	TRBD1*01	TRBD1	13	15	21	27	1	5	6
3488	2.13E-04	TGCGCCAGCAGCCACCTCCGGGGAGGGCTCACAGATACGCAGTATTTT	CASSHLRGGLTDTQYF	TRBV4-3*03, TRBV4-3*01, TRBV4-3*04	TRBV4-3	TRBJ2-3*01	TRBJ2-3	TRBD2*02	TRBD2	13	20	26	29	6	2	8
3484	2.13E-04	TGTGCCACCAGTGATTGCGGGACGGCAATGAAAAACTGTTTTTT	CATSDCG~GNEKLFF	TRBV24-1*01	TRBV24-1	TRBJ1-4*01	TRBJ1-4	TRBD2*02	TRBD2	15	16	21	26	0	4	4
3458	2.11E-04	TGTGCCAGCAGCGTAGGGGACACTGAAGCTTTCTTT	CASSVGDTEAFF	TRBV9*02, TRBV9*01	TRBV9	TRBJ1-1*01	TRBJ1-1	TRBD1*01, TRBD2*02, TRBD2*01	TRBD1, TRBD2	15	16	18	19	0	0	0
3452	2.11E-04	TGCAGTGCTAGAGGCCACTTCTAGCGGGAGACCGGGGAGCTGTTTTTT	CSARGHF*RETGELFF	TRBV20-1*01, TRBV20-1*04, TRBV20-1*05, TRBV20-1*07	TRBV20-1	TRBJ2-2*01	TRBJ2-2	TRBD2*02	TRBD2	12	20	29	30	7	0	7
3452	2.11E-04	TGCAGTGCCCCGGGACAACGAGCGAGAGAGCAGTACTTC	CSAPGQRAREQYF	TRBV20-1*06, TRBV20-1*03, TRBV20-1*01, TRBV20-1*04, TRBV20-1*05, TRBV20-1*02, TRBV20-1*07	TRBV20-1	TRBJ2-7*01	TRBJ2-7	TRBD1*01	TRBD1	7	11	16	27	3	10	13
3435	2.10E-04	TGTGCCAGTAGTACACCCGGGACTAGCGGGACTTTTGAGCAGTTCTTC	CASSTPGTSGTFEQFF	TRBV19*01, TRBV19*02	TRBV19	TRBJ2-1*01	TRBJ2-1	TRBD2*02	TRBD2	12	18	30	35	5	4	9
3433	2.10E-04	TGCGCCAGCAGCTCCGTGGGACAGCTAGAGTCACCCCTCCACTTT	CASSSVGQLESPLHF	TRBV5-1*01	TRBV5-1	TRBJ1-6*01	TRBJ1-6	TRBD1*01	TRBD1	12	17	23	30	4	6	10
3422	2.09E-04	TGTGCCAGCAGTGAAGGCAGGCGGTAGATGAGCAGTTCTTC	CASSEGR~VDEQFF	TRBV25-1*01	TRBV25-1	TRBJ2-1*01	TRBJ2-1	TRBD1*01, TRBD2*02, TRBD2*01	TRBD1, TRBD2	14	17	20	27	2	6	8
3417	2.09E-04	TGCAGTGCCACGTGGACAGGGGGCGGGTATAGCAATCAGCCCCAGCATTTT	CSATWTGGGYSNQPQHF	TRBV20-1*06, TRBV20-1*03, TRBV20-1*01, TRBV20-1*04, TRBV20-1*05, TRBV20-1*02, TRBV20-1*07	TRBV20-1	TRBJ1-5*01	TRBJ1-5	TRBD1*01	TRBD1	7	13	23	29	5	5	10
3400	2.08E-04	TGCAGTGCTAGAGGCTTCCTGGACAGCGCGCTCTACGAGCAGTACTTC	CSARGFLDSALYEQYF	TRBV20-1*01, TRBV20-1*04, TRBV20-1*05, TRBV20-1*07	TRBV20-1	TRBJ2-7*01	TRBJ2-7	TRBD1*01	TRBD1	12	20	25	32	7	6	13
3398	2.08E-04	TGTGCCAGCAGCTCGCGGACTAGCGCGACCCACAATGAGCAGTTCTTC	CASSSRTSATHNEQFF	TRBV9*02, TRBV9*01, TRBV9*03	TRBV9	TRBJ2-1*01	TRBJ2-1	TRBD2*02, TRBD2*01	TRBD2	11	16	24	31	4	6	10
3390	2.07E-04	TGTGCCACCAGCAGAGGGGGCGGGAGAGAGGCAATGAGCAGTTCTTC	CATSRGGG~RGNEQFF	TRBV15*02	TRBV15	TRBJ2-1*01	TRBJ2-1	TRBD1*01, TRBD2*02	TRBD1, TRBD2	11	14	20	31	2	10	12
3384	2.07E-04	TGCAGTGCTAGAGATCAGGCTATCGAGCAGTACTTC	CSARDQAIEQYF	TRBV20-1*01, TRBV20-1*05, TRBV20-1*07	TRBV20-1	TRBJ2-7*01	TRBJ2-7	TRBD1*01, TRBD2*02, TRBD2*01	TRBD1, TRBD2	13	15	18	23	1	4	5
3370	2.06E-04	TGTGCCACCAGTGATTCAGGGTGCGTAATTCACCCCTCCACTTT	CATSDSG~RNSPLHF	TRBV24-1*01	TRBV24-1	TRBJ1-6*01	TRBJ1-6	TRBD1*01	TRBD1	15	16	20	25	0	4	4
3368	2.06E-04	TGTGCCAGTAGGGCAGGGGTAGAAAGGAACACTGAAGCTTTCTTT	CASRAGVERNTEAFF	TRBV19*01, TRBV19*03, TRBV19*02	TRBV19	TRBJ1-1*01	TRBJ1-1	TRBD1*01	TRBD1	10	13	18	26	2	7	9
3358	2.05E-04	TGTGCCATCAGTGAGGGCCGGGACAGGGTAACAGATACGCAGTATTTT	CAISEGRDRVTDTQYF	TRBV10-3*01, TRBV10-3*02	TRBV10-3	TRBJ2-3*01	TRBJ2-3	TRBD1*01	TRBD1	14	19	27	30	4	2	6
3340	2.04E-04	TGCGCCAGCAGCCTTGAGACCGGTGGCTACACCTTC	CASSLETGGYTF	TRBV4-1*02, TRBV4-1*01	TRBV4-1	TRBJ1-2*01	TRBJ1-2	TRBD1*01, TRBD2*02, TRBD2*01	TRBD1, TRBD2	12	17	19	23	4	3	7
3333	2.04E-04	TGTGCCAGTGGGACTAGCGAGTACAATGAGCAGTTCTTC	CASGTSEYNEQFF	TRBV6-3*01, TRBV6-2*01	TRBV6-3, TRBV6-2	TRBJ2-1*01	TRBJ2-1	TRBD2*02, TRBD2*01	TRBD2	7	9	18	21	1	2	3
3330	2.04E-04	TGCGCCAGCAGCCAACCAGGTCGTTTCTCTGGGGCCAACGTCCTGACTTTC	CASSQPGRFSGANVLTF	TRBV4-3*01	TRBV4-3	TRBJ2-6*01	TRBJ2-6	TRBD1*01	TRBD1	14	16	19	26	1	6	7
3319	2.03E-04	TGCAGTGCTAGAGCAGGGTGGGACTCCTACGAGCAGTACTTC	CSARAGWDSYEQYF	TRBV20-1*01, TRBV20-1*04, TRBV20-1*05, TRBV20-1*07	TRBV20-1	TRBJ2-7*01	TRBJ2-7	TRBD1*01	TRBD1	12	13	17	23	0	5	5
3273	2.00E-04	TGCGCCAGCAGCCAGGGGGGAGGGGCTCACGAGCAGTACTTC	CASSQGGGAHEQYF	TRBV4-1*02, TRBV4-1*01	TRBV4-1	TRBJ2-7*01	TRBJ2-7	TRBD2*02	TRBD2	13	17	23	28	3	4	7
3258	1.99E-04	TGTGCCATTAAGGACAGCCCGGGTCAGCCCCAGCATTTT	CAIKDSPGQPQHF	TRBV10-3*01, TRBV10-3*02	TRBV10-3	TRBJ1-5*01	TRBJ1-5	TRBD1*01	TRBD1	7	11	16	23	3	6	9
3258	1.99E-04	TGTGCCAGCAGCTCGAACAGGGACTATGGCTACACCTTC	CASSSNRDYGYTF	TRBV7-2*04, TRBV7-2*01	TRBV7-2	TRBJ1-2*01	TRBJ1-2	TRBD1*01	TRBD1	12	16	21	22	3	0	3
3257	1.99E-04	TGTGCCACCACGCTGGGGTTCGGGACACTGAATGAAAAACTGTTTTTT	CATTLGFGTLNEKLFF	TRBV2*01, TRBV2*02, TRBV2*03	TRBV2	TRBJ1-4*01	TRBJ1-4	TRBD1*01	TRBD1	6	21	26	30	14	3	17
3257	1.99E-04	TGTGCCAGTAGTATTAGGGCAGGGGACCCCACCGGGGAGCTGTTTTTT	CASSIRAGDPTGELFF	TRBV19*01, TRBV19*02	TRBV19	TRBJ2-2*01	TRBJ2-2	TRBD1*01	TRBD1	13	19	24	29	5	4	9
3245	1.98E-04	TGTGCCACCAGTGATTCTGGGCGGTTCTCTGGGGCCAACGTCCTGACTTTC	CATSDSGRFSGANVLTF	TRBV24-1*01	TRBV24-1	TRBJ2-6*01	TRBJ2-6	TRBD1*01, TRBD2*02, TRBD2*01	TRBD1, TRBD2	15	18	21	26	2	4	6
3239	1.98E-04	TGCAGTGCTCCCCTGGGGCAGGTTATGCAGGGAGGCTACACCTTC	CSAPLGQVMQGGYTF	TRBV20-1*06, TRBV20-1*03, TRBV20-1*01, TRBV20-1*04, TRBV20-1*05, TRBV20-1*02, TRBV20-1*07	TRBV20-1	TRBJ1-2*01	TRBJ1-2	TRBD1*01	TRBD1	8	9	14	33	0	18	18
3234	1.98E-04	TGTGCCACCAGTGATACGGACACTGGCTACACCTTC	CATSDTDTGYTF	TRBV24-1*01	TRBV24-1	TRBJ1-2*01	TRBJ1-2	TRBD1*01	TRBD1	14	17	21	23	2	1	3
3233	1.98E-04	TGCAGTGCTAGATAATGGCCCGATAATTCACCCCTCCACTTT	CSAR*WPDNSPLHF	TRBV20-1*01, TRBV20-1*05, TRBV20-1*07	TRBV20-1	TRBJ1-6*01	TRBJ1-6	TRBD1*01, TRBD2*02, TRBD2*01	TRBD1, TRBD2	11	17	20	22	5	1	6
3209	1.96E-04	TGCGCCAGCAGCCAAGGCCGGTGGTACGAGCAGTACTTC	CASSQGRWYEQYF	TRBV4-1*02, TRBV4-1*01	TRBV4-1	TRBJ2-7*01	TRBJ2-7	TRBD1*01, TRBD2*02, TRBD2*01	TRBD1, TRBD2	10	14	16	24	3	7	10
3206	1.96E-04	TGTGCCAGCAGTCCTGACATGGGCTCCTACGAGCAGTACTTC	CASSPDMGSYEQYF	TRBV4-2*01	TRBV4-2	TRBJ2-7*01	TRBJ2-7	TRBD1*01	TRBD1	10	15	18	23	4	4	8
3194	1.95E-04	TGTGCCAGCAGCAAACGGGATTACAACGGGTAGAGAAAAACTGTTTTTT	CASSKRDY~TGREKLFF	TRBV7-7*01, TRBV7-7*02	TRBV7-7	TRBJ1-4*01	TRBJ1-4	TRBD2*02	TRBD2	11	15	19	34	3	14	17
3192	1.95E-04	TGCAGTGCTAGGAAGGCGTAACAGGGAACACCGGGGAGCTGTTTTTT	CSARKA*Q~NTGELFF	TRBV20-1*06, TRBV20-1*03, TRBV20-1*01, TRBV20-1*04, TRBV20-1*05, TRBV20-1*02, TRBV20-1*07	TRBV20-1	TRBJ2-2*01	TRBJ2-2	TRBD1*01	TRBD1	10	20	24	25	9	0	9
3188	1.95E-04	TGCAGTGCTAGAGATCTACTGGTAGGACTGGGAAACATTCAGTACTTC	CSARDLLVGLGNIQYF	TRBV20-1*01, TRBV20-1*05, TRBV20-1*07	TRBV20-1	TRBJ2-4*01	TRBJ2-4	TRBD2*02, TRBD2*01	TRBD2	13	24	28	32	10	3	13
3188	1.95E-04	TGTGCCACCAGTGCTACAGGACAGCATGGCTACACCTTC	CATSATGQHGYTF	TRBV24-1*01	TRBV24-1	TRBJ1-2*01	TRBJ1-2	TRBD1*01	TRBD1	12	18	23	25	5	1	6
3180	1.94E-04	TGCAGTGCTAGAGACAGGGGCCAAAAAAATTCACCCCTCCACTTT	CSARDRGQKNSPLHF	TRBV20-1*01, TRBV20-1*05, TRBV20-1*07	TRBV20-1	TRBJ1-6*01	TRBJ1-6	TRBD1*01	TRBD1	13	14	19	27	0	7	7
3178	1.94E-04	TGCAGCGCCAGAGAGGGGGGCAATGAGCAGTTCTTC	CSAREGGNEQFF	TRBV29-1*01, TRBV29-1*03	TRBV29-1	TRBJ2-1*01	TRBJ2-1	TRBD1*01, TRBD2*01	TRBD1, TRBD2	7	13	18	20	5	1	6
3175	1.94E-04	TGTGCCACCAGTGATTCGGACAGGGTCAACTCACCCCTCCACTTT	CATSDSDRVNSPLHF	TRBV24-1*01	TRBV24-1	TRBJ1-6*01	TRBJ1-6	TRBD1*01	TRBD1	15	17	24	30	1	5	6
3152	1.93E-04	TGTGCCACCAGCAGAGAGGACGGAGCCTACGAGCAGTACTTC	CATSREDGAYEQYF	TRBV15*02	TRBV15	TRBJ2-7*01	TRBJ2-7	TRBD1*01, TRBD2*02, TRBD2*01	TRBD1, TRBD2	11	17	20	25	5	4	9
3150	1.93E-04	TGCGCCTTCGGGGGATGCGGCAACTAATGAAAAACTGTTTTTT	CAFGGCG~TNEKLFF	TRBV10-1*02, TRBV10-1*01	TRBV10-1	TRBJ1-4*01	TRBJ1-4	TRBD2*01	TRBD2	5	8	13	20	2	6	8
3128	1.91E-04	TGCAGTGCTAGTACGGGGGGCGATGGAAACACCATATATTTT	CSASTGGDGNTIYF	TRBV20-1*01, TRBV20-1*04, TRBV20-1*05, TRBV20-1*07	TRBV20-1	TRBJ1-3*01	TRBJ1-3	TRBD2*01	TRBD2	11	13	19	23	1	3	4
3125	1.91E-04	TGTGCCAGCAGTTATTGTAAGGGCTACAGATACGCAGTATTTT	CASSYCK~ATDTQYF	TRBV6-1*01	TRBV6-1	TRBJ2-3*01	TRBJ2-3	TRBD1*01, TRBD2*02	TRBD1, TRBD2	11	19	22	25	7	2	9
3120	1.91E-04	TGCGCCAGGGGGGGAACAGCCACTCTGGGGCCAACGTCCTGACTTTC	CARGGTAT~GANVLTF	TRBV10-1*02, TRBV10-1*01	TRBV10-1	TRBJ2-6*01	TRBJ2-6	TRBD2*01	TRBD2	7	8	13	22	0	8	8
3119	1.91E-04	TGCAGTGTTCGGAGGGGGCCCCAACTCTATGGCTACACCTTC	CSVRRGPQLYGYTF	TRBV20-1*06, TRBV20-1*03, TRBV20-1*01, TRBV20-1*04, TRBV20-1*05, TRBV20-1*02, TRBV20-1*07	TRBV20-1	TRBJ1-2*01	TRBJ1-2	TRBD1*01	TRBD1	6	12	18	26	5	7	12
3113	1.90E-04	TGCAGTGCCGCAGGAGGTGTCTACGAGCAGTACTTC	CSAAGGVYEQYF	TRBV20-1*06, TRBV20-1*03, TRBV20-1*01, TRBV20-1*04, TRBV20-1*05, TRBV20-1*02, TRBV20-1*07	TRBV20-1	TRBJ2-7*01	TRBJ2-7	TRBD2*02	TRBD2	7	12	16	20	4	3	7
3112	1.90E-04	TGTGCCAGCAGCTTGGGACCGTCAGAAGGGGGCTACACCTTC	CASSLGPSEGGYTF	TRBV7-2*04, TRBV7-2*01	TRBV7-2	TRBJ1-2*01	TRBJ1-2	TRBD1*01, TRBD2*02, TRBD2*01	TRBD1, TRBD2	13	14	18	30	0	11	11
3102	1.90E-04	TGTGCCAGCAGCGTAGATGGTAGCAATCAGCCCCAGCATTTT	CASSVDGSNQPQHF	TRBV9*02, TRBV9*01	TRBV9	TRBJ1-5*01	TRBJ1-5	TRBD2*02, TRBD2*01	TRBD2	15	-1	-1	20	-1	-1	4
3100	1.90E-04	TGTGCCAGCAGCCAGACAGGGGATAGTGCACCCCTCCACTTT	CASSQTGDSAPLHF	TRBV7-8*01, TRBV7-8*03	TRBV7-8	TRBJ1-6*01	TRBJ1-6	TRBD1*01	TRBD1	11	14	21	28	2	6	8
3083	1.89E-04	TGTGCCAGCAGCTTAGGTGCGGAGACCCAGTACTTC	CASSLGAETQYF	TRBV7-2*04, TRBV7-2*01	TRBV7-2	TRBJ2-5*01	TRBJ2-5	TRBD2*02, TRBD2*01	TRBD2	15	18	20	21	2	0	2
3082	1.89E-04	TGCAGTGCTAATTGACAGGGGACTCCAAGAGACCCAGTACTTC	CSAN*QG~LQETQYF	TRBV20-1*01, TRBV20-1*04, TRBV20-1*05, TRBV20-1*07	TRBV20-1	TRBJ2-5*01	TRBJ2-5	TRBD1*01	TRBD1	9	13	20	24	3	3	6
3075	1.88E-04	TGTGCCAGCAGCTCAGGGCTACTCACAGATACGCAGTATTTT	CASSSGLLTDTQYF	TRBV9*02, TRBV9*01, TRBV9*03	TRBV9	TRBJ2-3*01	TRBJ2-3	TRBD1*01	TRBD1	11	13	17	23	1	5	6
3046	1.86E-04	TGTGCCAGCAGTGACTCGAACGGGCAAGGGGCAGATACGCAGTATTTT	CASSDSNGQGADTQYF	TRBV6-4*02, TRBV6-4*01	TRBV6-4	TRBJ2-3*01	TRBJ2-3	TRBD1*01	TRBD1	16	26	30	31	9	0	9
3035	1.86E-04	TGTGCCACCAGCGGCGGGAGAGGCGCAGATACGCAGTATTTT	CATSGGRGADTQYF	TRBV24-1*01	TRBV24-1	TRBJ2-3*01	TRBJ2-3	TRBD2*02	TRBD2	10	13	19	25	2	5	7
3021	1.85E-04	TGTGCCACCAGTGATTTGTCCGGAAATGAGCAGTTCTTC	CATSDLSGNEQFF	TRBV24-1*01	TRBV24-1	TRBJ2-1*01	TRBJ2-1	TRBD1*01, TRBD2*02, TRBD2*01	TRBD1, TRBD2	17	21	23	24	3	0	3
3014	1.84E-04	TGTGCCAGTAGTATAGCCCAGGGAGAATCACCCCTCCACTTT	CASSIAQGESPLHF	TRBV19*01, TRBV19*02	TRBV19	TRBJ1-6*01	TRBJ1-6	TRBD1*01, TRBD2*02	TRBD1, TRBD2	15	18	22	27	2	4	6
3014	1.84E-04	TGCAGTGCTAGTATCGAGGCCAACAATCAGCCCCAGCATTTT	CSASIEANNQPQHF	TRBV20-1*01, TRBV20-1*04, TRBV20-1*05, TRBV20-1*07	TRBV20-1	TRBJ1-5*01	TRBJ1-5	TRBD2*02	TRBD2	11	15	18	23	3	4	7
3005	1.84E-04	TGTGCCATCAGTGCGACGACAGGGCGAATAATTCACCCCTCCACTTT	CAISATTG~NNSPLHF	TRBV10-3*01, TRBV10-3*02	TRBV10-3	TRBJ1-6*01	TRBJ1-6	TRBD1*01	TRBD1	12	17	23	27	4	3	7
3002	1.84E-04	TGCAGTGCTAGCAGGGAGAGCAATCAGCCCCAGCATTTT	CSASRESNQPQHF	TRBV20-1*06, TRBV20-1*03, TRBV20-1*01, TRBV20-1*04, TRBV20-1*05, TRBV20-1*02, TRBV20-1*07	TRBV20-1	TRBJ1-5*01	TRBJ1-5	TRBD1*01, TRBD2*02	TRBD1, TRBD2	10	11	15	18	0	2	2
3000	1.83E-04	TGCAGTGCTAGAGCCCCGGGGCGGAGAGGGTACGAGCAGTACTTC	CSARAPGRRGYEQYF	TRBV20-1*01, TRBV20-1*04, TRBV20-1*05, TRBV20-1*07	TRBV20-1	TRBJ2-7*01	TRBJ2-7	TRBD1*01, TRBD2*02, TRBD2*01	TRBD1, TRBD2	12	17	21	30	4	8	12
2982	1.82E-04	TGCAGTGCTAGTCTCACCCAGTCCTACGAGCAGTACTTC	CSASLTQSYEQYF	TRBV20-1*01, TRBV20-1*04, TRBV20-1*05, TRBV20-1*07	TRBV20-1	TRBJ2-7*01	TRBJ2-7	TRBD1*01, TRBD2*02, TRBD2*01	TRBD1, TRBD2	11	18	20	21	6	0	6
2981	1.82E-04	TGCGCCAGCAGTGATCGAGCCAGGACGGGAAACACCATATATTTT	CASSDRARTGNTIYF	TRBV10-1*02, TRBV10-1*01	TRBV10-1	TRBJ1-3*01	TRBJ1-3	TRBD1*01, TRBD2*02, TRBD2*01	TRBD1, TRBD2	13	22	25	27	8	1	9
2980	1.82E-04	TGTGCCACCAGGCCTTTAGACCCCTCCACTTT	CATRP~RPLHF	TRBV24-1*01	TRBV24-1	TRBJ1-6*01	TRBJ1-6	TRBD1*01, TRBD2*02, TRBD2*01	TRBD1, TRBD2	10	11	13	19	0	5	5
2979	1.82E-04	TGCAGTGCCACGGGGGAGGGCCCACAAGAGACCCAGTACTTC	CSATGEGPQETQYF	TRBV20-1*06, TRBV20-1*03, TRBV20-1*01, TRBV20-1*04, TRBV20-1*05, TRBV20-1*02, TRBV20-1*07	TRBV20-1	TRBJ2-5*01	TRBJ2-5	TRBD2*02	TRBD2	7	13	19	24	5	4	9
2978	1.82E-04	TGTGCCACCTCACTAGCGGACAATGAGCAGTTCTTC	CATSLADNEQFF	TRBV24-1*01	TRBV24-1	TRBJ2-1*01	TRBJ2-1	TRBD2*02, TRBD2*01	TRBD2	8	11	18	19	2	0	2
2973	1.82E-04	TGTGCTAGTGGTTTGGTACGAAGCGGGGAACTCCTACGAGCAGTACTTC	CASGLVRS~GNSYEQYF	TRBV12-5*01	TRBV12-5	TRBJ2-7*01	TRBJ2-7	TRBD2*01	TRBD2	16	21	27	30	4	2	6
2972	1.82E-04	TGCGCCAGCAGCTTGGGGGACTCCAATGAGCAGTTCTTC	CASSLGDSNEQFF	TRBV5-1*01	TRBV5-1	TRBJ2-1*01	TRBJ2-1	TRBD2*02, TRBD2*01	TRBD2	15	16	21	23	0	1	1
2965	1.81E-04	TGTGCCATCAGTGAGTCGGGGAGCATAATTCACCCCTCCACTTT	CAISESG~HNSPLHF	TRBV10-3*01, TRBV10-3*02	TRBV10-3	TRBJ1-6*01	TRBJ1-6	TRBD2*02	TRBD2	16	18	22	24	1	1	2
2963	1.81E-04	TGTGCCAGTAGTATCGAGGGGAACGATGAGCAGTTCTTC	CASSIEGNDEQFF	TRBV19*01, TRBV19*02	TRBV19	TRBJ2-1*01	TRBJ2-1	TRBD1*01, TRBD2*02	TRBD1, TRBD2	13	16	20	25	2	4	6
2961	1.81E-04	TGTGCCAGCAGCCCTGACACTCTCACGGGGCAGTACTTC	CASSPDTLTGQYF	TRBV7-6*01, TRBV7-6*02	TRBV7-6	TRBJ2-7*01	TRBJ2-7	TRBD1*01, TRBD2*02, TRBD2*01	TRBD1, TRBD2	11	15	18	29	3	10	13
2961	1.81E-04	TGCGCCAGCAGTGAGCAGGGGAATTCACCCCTCCACTTT	CASSEQGNSPLHF	TRBV10-1*01	TRBV10-1	TRBJ1-6*01	TRBJ1-6	TRBD1*01	TRBD1	14	15	20	21	0	0	0
2961	1.81E-04	TGCAGTGCTAGTCGGCAGGGAGATTCACCCCTCCACTTT	CSASRQGDSPLHF	TRBV20-1*01, TRBV20-1*04, TRBV20-1*05, TRBV20-1*07	TRBV20-1	TRBJ1-6*01	TRBJ1-6	TRBD1*01, TRBD2*02	TRBD1, TRBD2	11	15	19	22	3	2	5
2961	1.81E-04	TGCAGTGCAGGGTCCCGCACAGATACGCAGTATTTT	CSAGSRTDTQYF	TRBV20-1*06, TRBV20-1*03, TRBV20-1*01, TRBV20-1*04, TRBV20-1*05, TRBV20-1*02, TRBV20-1*07	TRBV20-1	TRBJ2-3*01	TRBJ2-3	TRBD1*01, TRBD2*02, TRBD2*01	TRBD1, TRBD2	7	11	15	16	3	0	3
2959	1.81E-04	TGTGCCACCAGGGACCTGCTTAATGAGCAGTTCTTC	CATRDLLNEQFF	TRBV24-1*01	TRBV24-1	TRBJ2-1*01	TRBJ2-1	TRBD1*01, TRBD2*02, TRBD2*01	TRBD1, TRBD2	10	11	14	21	0	6	6
2955	1.81E-04	TGTGCCAGCAGCGCACAGGGCCAGGTAACGATGAGCAGTTCTTC	CASSAQG~GNDEQFF	TRBV6-3*01, TRBV6-2*01	TRBV6-3, TRBV6-2	TRBJ2-1*01	TRBJ2-1	TRBD1*01	TRBD1	10	14	19	30	3	10	13
2948	1.80E-04	TGTGCCACCAGTGATTAGGGCTAGCGGGTTTGGAGCAGTTCTTC	CATSD*G~AGLEQFF	TRBV24-1*01	TRBV24-1	TRBJ2-1*01	TRBJ2-1	TRBD2*02, TRBD2*01	TRBD2	15	20	27	32	4	4	8
2944	1.80E-04	TGTGCCACCAGCATAGCGGGAGCATACAATGAGCAGTTCTTC	CATSIAGAYNEQFF	TRBV24-1*01	TRBV24-1	TRBJ2-1*01	TRBJ2-1	TRBD2*02	TRBD2	10	13	21	24	2	2	4
2941	1.80E-04	TGTGCCAGCAGGACAGGGGGCCGTGGTCAGCCCCAGCATTTT	CASRTGGRGQPQHF	TRBV12-4*01, TRBV12-3*01	TRBV12-4, TRBV12-3	TRBJ1-5*01	TRBJ1-5	TRBD1*01	TRBD1	10	11	20	26	0	5	5
2938	1.80E-04	TGTGCCACCAGTGGTATGGCTACACCTTC	CATSG~GYTF	TRBV24-1*01	TRBV24-1	TRBJ1-2*01	TRBJ1-2	TRBD2*02, TRBD2*01	TRBD2	12	-1	-1	14	-1	-1	1
2936	1.80E-04	TGCAGTGCTAGAGCTGGACTAGCGCAAGAGACCCAGTACTTC	CSARAGLAQETQYF	TRBV20-1*01, TRBV20-1*04, TRBV20-1*05, TRBV20-1*07	TRBV20-1	TRBJ2-5*01	TRBJ2-5	TRBD2*02, TRBD2*01	TRBD2	12	15	23	24	2	0	2
2928	1.79E-04	TGTGCCAGTAGTATAGACGGGAAAGCCTATGGCTACACCTTC	CASSIDGKAYGYTF	TRBV19*01, TRBV19*02	TRBV19	TRBJ1-2*01	TRBJ1-2	TRBD2*02	TRBD2	16	17	21	26	0	4	4
2928	1.79E-04	TGCAGTGAAGCAGTTCTTC	CSE~QFF	TRBV20-1*06, TRBV20-1*03, TRBV20-1*01, TRBV20-1*04, TRBV20-1*05, TRBV20-1*02, TRBV20-1*07	TRBV20-1	TRBJ2-1*01	TRBJ2-1	TRBD1*01, TRBD2*02, TRBD2*01	TRBD1, TRBD2	6	-1	-1	8	-1	-1	1
2927	1.79E-04	TGCAGTGCTACACGATCCTACCAGGGTTCCTAGCTCCTACGAGCAGTACTTC	CSATRSYQG~PSSYEQYF	TRBV20-1*01, TRBV20-1*04, TRBV20-1*05, TRBV20-1*07	TRBV20-1	TRBJ2-7*01	TRBJ2-7	TRBD1*01	TRBD1	9	21	25	33	11	7	18
2924	1.79E-04	TGTGCCAGCACCGCTCGGCCCCATGGAGCGGGAGGGTACAATGAGCAGTTCTTC	CASTARPHGAGGYNEQFF	TRBV25-1*01	TRBV25-1	TRBJ2-1*01	TRBJ2-1	TRBD2*02	TRBD2	9	26	35	36	16	0	16
2923	1.79E-04	TGCAGTACCCCGGGACAGGGGGAGTTATAGCAATCAGCCCCAGCATTTT	CSTPGQGE~YSNQPQHF	TRBV20-1*06, TRBV20-1*03, TRBV20-1*01, TRBV20-1*04, TRBV20-1*05, TRBV20-1*02, TRBV20-1*07	TRBV20-1	TRBJ1-5*01	TRBJ1-5	TRBD1*01	TRBD1	5	11	21	27	5	5	10
2922	1.79E-04	TGCAGTGCTAGAGTCGGCCTCACAGATACGCAGTATTTT	CSARVGLTDTQYF	TRBV20-1*01, TRBV20-1*04, TRBV20-1*05, TRBV20-1*07	TRBV20-1	TRBJ2-3*01	TRBJ2-3	TRBD1*01, TRBD2*02, TRBD2*01	TRBD1, TRBD2	12	15	17	20	2	2	4
2921	1.79E-04	TGCAGCGTTGTCTTTCTCGGCGGGCGCTACGAGCAGTACTTC	CSVVFLGGRYEQYF	TRBV29-1*01	TRBV29-1	TRBJ2-7*01	TRBJ2-7	TRBD2*02, TRBD2*01	TRBD2	9	19	23	26	9	2	11
2908	1.78E-04	TGCAGCCTCAGACTAGGTTCCACTAGCACAGATACGCAGTATTTT	CSLRLGSTSTDTQYF	TRBV29-1*01, TRBV29-1*03	TRBV29-1	TRBJ2-3*01	TRBJ2-3	TRBD2*02, TRBD2*01	TRBD2	5	10	15	24	4	8	12
2904	1.78E-04	TGTGCCAGCAGCCCGGACAGCTACGAGCAGTACTTC	CASSPDSYEQYF	TRBV7-9*03, TRBV7-9*01, TRBV7-9*04, TRBV7-9*02	TRBV7-9	TRBJ2-7*01	TRBJ2-7	TRBD1*01	TRBD1	11	14	19	20	2	0	2
2899	1.77E-04	TGTGCCACCAGTACCCAGGGCTATGGCTACACCTTC	CATSTQGYGYTF	TRBV24-1*01	TRBV24-1	TRBJ1-2*01	TRBJ1-2	TRBD1*01	TRBD1	11	15	19	20	3	0	3
2899	1.77E-04	TGCAGTGGGGAAAGCACAGATACGCAGTATTTT	CSGESTDTQYF	TRBV20-1*06, TRBV20-1*03, TRBV20-1*01, TRBV20-1*04, TRBV20-1*05, TRBV20-1*02, TRBV20-1*07	TRBV20-1	TRBJ2-3*01	TRBJ2-3	TRBD1*01, TRBD2*02, TRBD2*01	TRBD1, TRBD2	6	7	10	12	0	1	1
2896	1.77E-04	TGTGCCAGTAGTACGATACAGGGCTACGAGCAGTACTTC	CASSTIQGYEQYF	TRBV19*01, TRBV19*03, TRBV19*02	TRBV19	TRBJ2-7*01	TRBJ2-7	TRBD1*01	TRBD1	12	17	22	23	4	0	4
2891	1.77E-04	TGTGCCACCAGCAGAGAGCCGAGAGCGGAGCAGTACTTC	CATSREPRAEQYF	TRBV15*02	TRBV15	TRBJ2-7*01	TRBJ2-7	TRBD2*02, TRBD2*01	TRBD2	11	23	26	27	11	0	11
2889	1.77E-04	TGCAGTGCTAAGACGCAGGGGGCGCTTATTAGCTATGGCTACACCTTC	CSAKTQGALISYGYTF	TRBV20-1*06, TRBV20-1*03, TRBV20-1*01, TRBV20-1*04, TRBV20-1*05, TRBV20-1*02, TRBV20-1*07	TRBV20-1	TRBJ1-2*01	TRBJ1-2	TRBD1*01	TRBD1	9	15	22	32	5	9	14
2888	1.77E-04	TGCAGCGCGGCCCTAGCGGGAGGGGGTCGGGAGACCCAGTACTTC	CSAALAGGGRETQYF	TRBV29-1*03	TRBV29-1	TRBJ2-5*01	TRBJ2-5	TRBD2*02	TRBD2	9	12	23	30	2	6	8
2885	1.76E-04	TGTGCCAGCAGTGATCGGGACGCCCTAGTGGAGCCCTACAATGAGCAGTTCTTC	CASSDRDALVEPYNEQFF	TRBV25-1*01	TRBV25-1	TRBJ2-1*01	TRBJ2-1	TRBD1*01, TRBD2*02, TRBD2*01	TRBD1, TRBD2	13	16	20	34	2	13	15
2882	1.76E-04	TGCAGCGTTGTCGGGCTAGCGGGAGTTCAAGCTGAGATCTACGAGCAGTACTTC	CSVVGLAGVQAEIYEQYF	TRBV29-1*01	TRBV29-1	TRBJ2-7*01	TRBJ2-7	TRBD2*02	TRBD2	9	15	24	38	5	13	18
2862	1.75E-04	TGTGCCAGTAGTAGGGGGGACTCCCACACAGATACGCAGTATTTT	CASSRGDSHTDTQYF	TRBV19*01, TRBV19*03, TRBV19*02	TRBV19	TRBJ2-3*01	TRBJ2-3	TRBD2*02, TRBD2*01	TRBD2	12	16	21	26	3	4	7
2856	1.75E-04	TGTGCCATCACCGGGACAGGGTCTTCACCCCTCCACTTT	CAITGTGSSPLHF	TRBV10-3*01, TRBV10-3*02	TRBV10-3	TRBJ1-6*01	TRBJ1-6	TRBD1*01	TRBD1	9	12	20	23	2	2	4
2849	1.74E-04	TGCAGTGCCGACCCAGGGGACTCTTGGGTCACAGATACGCAGTATTTT	CSADPGDSWVTDTQYF	TRBV20-1*06, TRBV20-1*03, TRBV20-1*01, TRBV20-1*04, TRBV20-1*05, TRBV20-1*02, TRBV20-1*07	TRBV20-1	TRBJ2-3*01	TRBJ2-3	TRBD1*01, TRBD2*02, TRBD2*01	TRBD1, TRBD2	7	13	18	29	5	10	15
2847	1.74E-04	TGTGCCAGCAGCCAAGATAGGAGCGCCTACGAGCAGTACTTC	CASSQDRSAYEQYF	TRBV4-2*01	TRBV4-2	TRBJ2-7*01	TRBJ2-7	TRBD2*02, TRBD2*01	TRBD2	16	21	24	25	4	0	4
2843	1.74E-04	TGTGCCATCAGTGCGCAGAAAGATGGCTACACCTTC	CAISAQKDGYTF	TRBV10-3*01, TRBV10-3*02	TRBV10-3	TRBJ1-2*01	TRBJ1-2	TRBD1*01, TRBD2*02, TRBD2*01	TRBD1, TRBD2	12	15	17	22	2	4	6
2842	1.74E-04	TGCGCCAGCAGCTTGGGGGGCGACAGGGGGCAGTTCTTC	CASSLGGDRGQFF	TRBV5-1*01	TRBV5-1	TRBJ2-1*01	TRBJ2-1	TRBD1*01	TRBD1	15	21	28	29	5	0	5
2834	1.73E-04	TGTGCCAGCAGCTGACATGTACCAAGAGACCCAGTACTTC	CASS*HV~QETQYF	TRBV7-6*01	TRBV7-6	TRBJ2-5*01	TRBJ2-5	TRBD1*01	TRBD1	12	13	16	20	0	3	3
2828	1.73E-04	TGTGCCACCAGCAGTGGCAGGACAGACGCCGCTGGGCCCCAGCATTTT	CATSSGRTDAAGPQHF	TRBV15*02	TRBV15	TRBJ1-5*01	TRBJ1-5	TRBD1*01	TRBD1	11	19	24	35	7	10	17
2826	1.73E-04	TGCAGCGTTGCCTCCTGGGCAGGTGAAAAACTGTTTTTT	CSVASWAGEKLFF	TRBV29-1*01	TRBV29-1	TRBJ1-4*01	TRBJ1-4	TRBD2*02	TRBD2	9	10	14	23	0	8	8
2824	1.73E-04	TGCGCCAGCAGGTCCAACACCGGGGAGCTGTTTTTT	CASRSNTGELFF	TRBV10-1*02, TRBV10-1*01	TRBV10-1	TRBJ2-2*01	TRBJ2-2	TRBD1*01, TRBD2*02, TRBD2*01	TRBD1, TRBD2	10	11	14	15	0	0	0
2821	1.73E-04	TGCAGCGTTGTACGGACAGGGAACACTGAAGCTTTCTTT	CSVVRTGNTEAFF	TRBV29-1*01	TRBV29-1	TRBJ1-1*01	TRBJ1-1	TRBD1*01	TRBD1	9	13	19	20	3	0	3
2819	1.72E-04	TGTGCCAGCAGCTTAGGGGGTAGCGGGGAGCTGTTTTTT	CASSLGGSGELFF	TRBV7-7*01	TRBV7-7	TRBJ2-2*01	TRBJ2-2	TRBD1*01, TRBD2*01	TRBD1, TRBD2	15	16	19	23	0	3	3
2813	1.72E-04	TGTGCCAGCAGTAGGAGCGGCAGCACAGATACGCAGTATTTT	CASSRSGSTDTQYF	TRBV6-4*02, TRBV6-4*01	TRBV6-4	TRBJ2-3*01	TRBJ2-3	TRBD2*02, TRBD2*01	TRBD2	11	15	19	21	3	1	4
2810	1.72E-04	TGCGCCAGCAGTGACCACCTACAGGGTTCACCCCTCCACTTT	CASSDHLQGSPLHF	TRBV10-2*01	TRBV10-2	TRBJ1-6*01	TRBJ1-6	TRBD1*01	TRBD1	13	20	25	26	6	0	6
2802	1.71E-04	TGTGCCAGCAGCCCATCTAGTAAGGGCACAGATACGCAGTATTTT	CASSPSSKGTDTQYF	TRBV4-2*01	TRBV4-2	TRBJ2-3*01	TRBJ2-3	TRBD2*02, TRBD2*01	TRBD2	12	16	20	25	3	4	7
2801	1.71E-04	TGTGCCAGCAGCGTAGATGCGGGGGCTCGGGCCAAAAACATTCAGTACTTC	CASSVDAGARAKNIQYF	TRBV9*02, TRBV9*01	TRBV9	TRBJ2-4*01	TRBJ2-4	TRBD2*01	TRBD2	15	18	24	30	2	5	7
2800	1.71E-04	TGCGCCAGCAGCCAAGAACCTGCTAGCGACACAGATACGCAGTATTTT	CASSQEPASDTDTQYF	TRBV4-3*01	TRBV4-3	TRBJ2-3*01	TRBJ2-3	TRBD2*02, TRBD2*01	TRBD2	16	22	27	29	5	1	6
2800	1.71E-04	TGTGCCAGCAGTTCTCGGACAGTAAGCCAAGAGACCCAGTACTTC	CASSSRTVSQETQYF	TRBV12-4*01, TRBV12-3*01	TRBV12-4, TRBV12-3	TRBJ2-5*01	TRBJ2-5	TRBD1*01	TRBD1	12	16	21	26	3	4	7
2797	1.71E-04	TGTGCCAGCAGTTTAGGAGCGGGAGGGGGTTGGGGGCAGTACTTC	CASSLGAGGGWGQYF	TRBV12-4*01, TRBV12-3*01	TRBV12-4, TRBV12-3	TRBJ2-7*01	TRBJ2-7	TRBD2*02	TRBD2	15	17	26	35	1	8	9
2792	1.71E-04	TGTGCCAGCAGTCGGACAGAAGGCTACACCTTC	CASSRTEGYTF	TRBV6-6*04	TRBV6-6	TRBJ1-2*01	TRBJ1-2	TRBD1*01	TRBD1	11	13	18	21	1	2	3
2790	1.71E-04	TGTGCCAGCAGCACTCCCCCCACAGATACGCAGTATTTT	CASSTPPTDTQYF	TRBV9*02, TRBV9*01, TRBV9*03	TRBV9	TRBJ2-3*01	TRBJ2-3	TRBD1*01, TRBD2*02, TRBD2*01	TRBD1, TRBD2	11	15	19	20	3	0	3
2789	1.71E-04	TGCAGTGCTAGAGATGGGACTACTCATATCGAGCAGTTCTTC	CSARDGTTHIEQFF	TRBV20-1*01, TRBV20-1*05, TRBV20-1*07	TRBV20-1	TRBJ2-1*01	TRBJ2-1	TRBD2*02, TRBD2*01	TRBD2	13	15	21	30	1	8	9
2778	1.70E-04	TGTGCCAGCTAGAGGGTCGAACAGGGACTTTTATCCGAGCAGTACTTC	CAS*RVEQGLLSEQYF	TRBV6-4*02, TRBV6-4*01	TRBV6-4	TRBJ2-7*01	TRBJ2-7	TRBD1*01, TRBD2*02, TRBD2*01	TRBD1, TRBD2	8	20	25	35	11	9	20
2770	1.69E-04	TGTGCCACCAGTGATTTCCGACTAGCGGGAGGACACCGAAGCACAGATACGCAGTATTTT	CATSDFRLAGGHRSTDTQYF	TRBV24-1*01	TRBV24-1	TRBJ2-3*01	TRBJ2-3	TRBD2*02	TRBD2	16	19	31	39	2	7	9
2763	1.69E-04	TGCAGCGTTAGGCGGGACTACTCTGGAAACACCATATATTTT	CSVRRDYSGNTIYF	TRBV29-1*01, TRBV29-1*03	TRBV29-1	TRBJ1-3*01	TRBJ1-3	TRBD2*02, TRBD2*01	TRBD2	8	13	19	20	4	0	4
2761	1.69E-04	TGCGCCAGCAGCCGGAAGGGCCCCTTTGGAATACTTC	CASSRK~APLEYF	TRBV10-1*02, TRBV10-1*01	TRBV10-1	TRBJ2-7*01	TRBJ2-7	TRBD1*01	TRBD1	10	19	23	31	8	7	15
2747	1.68E-04	TGTGCCAGCAGCTTAGCTCGTGGTAGCGGGAGCACAGATACGCAGTATTTT	CASSLARGSGSTDTQYF	TRBV7-8*01	TRBV7-8	TRBJ2-3*01	TRBJ2-3	TRBD2*02, TRBD2*01	TRBD2	16	23	29	30	6	0	6
2747	1.68E-04	TGCAGCGTTGACTACCCGACTAGCACAGATACGCAGTATTTT	CSVDYPTSTDTQYF	TRBV29-1*01	TRBV29-1	TRBJ2-3*01	TRBJ2-3	TRBD2*02, TRBD2*01	TRBD2	10	17	20	21	6	0	6
2744	1.68E-04	TGTGCCACCAGTGATGGCTCGCTTACTATGGCTACACCTTC	CATSDGS~YYGYTF	TRBV24-1*01	TRBV24-1	TRBJ1-2*01	TRBJ1-2	TRBD2*02, TRBD2*01	TRBD2	14	19	22	24	4	1	5
2744	1.68E-04	TGTGCCAGCAGTGGGACTAGCACAGATACGCAGTATTTT	CASSGTSTDTQYF	TRBV6-4*02, TRBV6-4*01	TRBV6-4	TRBJ2-3*01	TRBJ2-3	TRBD2*02, TRBD2*01	TRBD2	12	13	17	18	0	0	0
2737	1.67E-04	TGTGCCAGCAGCCCCAGCGGATACGAGCAGTACTTC	CASSPSGYEQYF	TRBV12-4*01, TRBV12-3*01	TRBV12-4, TRBV12-3	TRBJ2-7*01	TRBJ2-7	TRBD2*02, TRBD2*01	TRBD2	10	15	19	21	4	1	5
2736	1.67E-04	TGCAGTGCTAGAGGGACTAGCGGGAGTTTCGAACCTACGAGCAGTACTTC	CSARGTSG~FRTYEQYF	TRBV20-1*01, TRBV20-1*04, TRBV20-1*05, TRBV20-1*07	TRBV20-1	TRBJ2-7*01	TRBJ2-7	TRBD2*02	TRBD2	12	13	25	33	0	7	7
2734	1.67E-04	TGCAGTGCTAGAGATAAGGGTTCACCCCTCCACTTT	CSARDKGSPLHF	TRBV20-1*01, TRBV20-1*05, TRBV20-1*07	TRBV20-1	TRBJ1-6*01	TRBJ1-6	TRBD1*01, TRBD2*02	TRBD1, TRBD2	13	16	19	20	2	0	2
2733	1.67E-04	TGCGCCACCCGGACAGGGGATACGCAGTATTTT	CATRTGDTQYF	TRBV10-1*02, TRBV10-1*01	TRBV10-1	TRBJ2-3*01	TRBJ2-3	TRBD1*01	TRBD1	6	10	17	18	3	0	3
2727	1.67E-04	TGCAGTGCTAGAGAGGGGGGCCATGAGCAGTTCTTC	CSAREGGHEQFF	TRBV20-1*01, TRBV20-1*05, TRBV20-1*07	TRBV20-1	TRBJ2-1*01	TRBJ2-1	TRBD1*01, TRBD2*01	TRBD1, TRBD2	13	15	20	22	1	1	2
2724	1.67E-04	TGCAGTGCACTAGCGGGAATGAGCAGTTCTTC	CSALA~NEQFF	TRBV20-1*06, TRBV20-1*03, TRBV20-1*01, TRBV20-1*04, TRBV20-1*05, TRBV20-1*02, TRBV20-1*07	TRBV20-1	TRBJ2-1*01	TRBJ2-1	TRBD2*02, TRBD2*01	TRBD2	7	8	16	17	0	0	0
2722	1.66E-04	TGTGCCAGCAGCGTATTGCCGGATTTAGCCTACGAGCAGTACTTC	CASSVLPDLAYEQYF	TRBV9*02, TRBV9*01	TRBV9	TRBJ2-7*01	TRBJ2-7	TRBD1*01, TRBD2*02, TRBD2*01	TRBD1, TRBD2	14	20	22	28	5	5	10
2720	1.66E-04	TGTGCCAGCGCCGGGGCCATACAATGAGCAGTTCTTC	CASAGA~YNEQFF	TRBV2*01, TRBV2*02, TRBV2*03	TRBV2	TRBJ2-1*01	TRBJ2-1	TRBD1*01, TRBD2*01	TRBD1, TRBD2	8	12	16	19	3	2	5
2715	1.66E-04	TGTGCCAGCAGTGAAGATACGGGAGGGCCCTCCTACGAGCAGTACTTC	CASSEDTGGPSYEQYF	TRBV6-1*01	TRBV6-1	TRBJ2-7*01	TRBJ2-7	TRBD2*02	TRBD2	15	19	26	29	3	2	5
2710	1.66E-04	TGTGCCAGCGGTGGGGATTATGGCTACACCTTC	CASGGDYGYTF	TRBV2*01, TRBV2*02, TRBV2*03	TRBV2	TRBJ1-2*01	TRBJ1-2	TRBD1*01, TRBD2*02, TRBD2*01	TRBD1, TRBD2	12	13	16	18	0	1	1
2700	1.65E-04	TGTGCCATCAGAACGGACAGGGATGGCTACACCTTC	CAIRTDRDGYTF	TRBV10-3*01, TRBV10-3*02	TRBV10-3	TRBJ1-2*01	TRBJ1-2	TRBD1*01	TRBD1	10	14	21	22	3	0	3
2697	1.65E-04	TGTGCCACCAGTGATTCGGGGTATGGCTACACCTTC	CATSDSGYGYTF	TRBV24-1*01	TRBV24-1	TRBJ1-2*01	TRBJ1-2	TRBD2*01	TRBD2	15	16	20	21	0	0	0
2677	1.64E-04	TGCAGCGCCCGGGAGGGAGGCAATGAGCAGTTCTTC	CSAREGGNEQFF	TRBV29-1*01, TRBV29-1*03	TRBV29-1	TRBJ2-1*01	TRBJ2-1	TRBD2*02	TRBD2	7	9	16	20	1	3	4
2670	1.63E-04	TGTGCCAGCAGCGTAGGTGATAGCGGGAGGCATGCCTACGAGCAGTACTTC	CASSVGDSGRHAYEQYF	TRBV9*02, TRBV9*01	TRBV9	TRBJ2-7*01	TRBJ2-7	TRBD2*02	TRBD2	15	20	29	34	4	4	8
2669	1.63E-04	TGCGCCAGCAGTACAGGCGGGAAAACCCCTACGAGCAGTACTTC	CASSTGG~NPYEQYF	TRBV5-1*01, TRBV5-1*02	TRBV5-1	TRBJ2-7*01	TRBJ2-7	TRBD2*02	TRBD2	10	16	21	27	5	5	10
2669	1.63E-04	TGTGCCACCAGTGAGGTGACAGGCGGCTACACCTTC	CATSEVTGGYTF	TRBV24-1*01	TRBV24-1	TRBJ1-2*01	TRBJ1-2	TRBD1*01	TRBD1	13	17	22	24	3	1	4
2667	1.63E-04	TGTGCCAGCAGCGTAGGGGCTAGCGGGAGCACAGATACGCAGTATTTT	CASSVGASGSTDTQYF	TRBV9*02, TRBV9*01	TRBV9	TRBJ2-3*01	TRBJ2-3	TRBD2*02, TRBD2*01	TRBD2	15	19	26	27	3	0	3
2665	1.63E-04	TGTGCCAGCAGTTGGGACTAGCGCTCCTACGAGCAGTACTTC	CASSWD*RSYEQYF	TRBV6-3*01, TRBV6-2*01	TRBV6-3, TRBV6-2	TRBJ2-7*01	TRBJ2-7	TRBD2*02, TRBD2*01	TRBD2	12	13	22	23	0	0	0
2663	1.63E-04	TGTGCCAGCAGTGAACGGGGCCAGGCGGAAGTAAGTCACCCCTCCACTTT	CASSERGQ~GSKSPLHF	TRBV25-1*01	TRBV25-1	TRBJ1-6*01	TRBJ1-6	TRBD1*01, TRBD2*01	TRBD1, TRBD2	14	16	20	31	1	10	11
2661	1.63E-04	TGTGCCACCAGTGATTGACAGAGCTAACTATGGCTACACCTTC	CATSD*Q~ANYGYTF	TRBV24-1*01	TRBV24-1	TRBJ1-2*01	TRBJ1-2	TRBD1*01	TRBD1	15	16	20	23	0	2	2
2660	1.63E-04	TGCAGTGCTAGAGACCCGGACACAGGGAACACTGAAGCTTTCTTT	CSARDPDTGNTEAFF	TRBV20-1*01, TRBV20-1*05, TRBV20-1*07	TRBV20-1	TRBJ1-1*01	TRBJ1-1	TRBD1*01	TRBD1	13	21	25	26	7	0	7
2658	1.63E-04	TGCGCCAGCAGCCAAGAGGCAGGTCGGCCACCCCTCCACTTT	CASSQEAGRPPLHF	TRBV4-1*02, TRBV4-1*01	TRBV4-1	TRBJ1-6*01	TRBJ1-6	TRBD1*01	TRBD1	16	19	22	28	2	5	7
2658	1.63E-04	TGTGCCAGCTCCCCTAGCGGTGACTACGAGCAGTACTTC	CASSPSGDYEQYF	TRBV12-4*01, TRBV12-3*01	TRBV12-4, TRBV12-3	TRBJ2-7*01	TRBJ2-7	TRBD2*02, TRBD2*01	TRBD2	8	13	19	23	4	3	7
2657	1.63E-04	TGCGCCAGCAGCCAAGATTCGCAGGGGACTGGGGCCAACGTCCTGACTTTC	CASSQDSQGTGANVLTF	TRBV4-3*01	TRBV4-3	TRBJ2-6*01	TRBJ2-6	TRBD1*01	TRBD1	16	21	26	28	4	1	5
2650	1.62E-04	TGCAGTGCCAGTGAAATGGCGGGTTCACCCCTCCACTTT	CSASEMAGSPLHF	TRBV20-1*01, TRBV20-1*04, TRBV20-1*05, TRBV20-1*07	TRBV20-1	TRBJ1-6*01	TRBJ1-6	TRBD2*02, TRBD2*01	TRBD2	11	18	22	23	6	0	6
2648	1.62E-04	TGTGCCAGCAGCTTATTTTAGCGGGAGGGCCTACGAGCAGTACTTC	CASSLF*R~RAYEQYF	TRBV7-3*01	TRBV7-3	TRBJ2-7*01	TRBJ2-7	TRBD2*02	TRBD2	14	18	28	29	3	0	3
2640	1.61E-04	TGTGCCAGCAGCTTGATGGCGGGAGTGGGAAATGAGCAGTTCTTC	CASSLMAGVGNEQFF	TRBV5-5*01	TRBV5-5	TRBJ2-1*01	TRBJ2-1	TRBD2*02	TRBD2	13	18	24	30	4	5	9
2640	1.61E-04	TGCAGTGCCTATCCTTGGGGGCAGGCTGGTTCACCCCTCCACTTT	CSAYPWGQAGSPLHF	TRBV20-1*06, TRBV20-1*03, TRBV20-1*01, TRBV20-1*04, TRBV20-1*05, TRBV20-1*02, TRBV20-1*07	TRBV20-1	TRBJ1-6*01	TRBJ1-6	TRBD1*01	TRBD1	7	16	21	29	8	7	15
2637	1.61E-04	TGTGCCAGCAGTCCCTACGGGCGGGAGCAGTACTTC	CASSPYGREQYF	TRBV12-4*01, TRBV12-3*01	TRBV12-4, TRBV12-3	TRBJ2-7*01	TRBJ2-7	TRBD1*01, TRBD2*02, TRBD2*01	TRBD1, TRBD2	11	18	21	24	6	2	8
2635	1.61E-04	TGTGCCATCAGTGAGTGGAGAGAGGGCGGCTACACCTTC	CAISEWREGGYTF	TRBV10-3*01, TRBV10-3*02	TRBV10-3	TRBJ1-2*01	TRBJ1-2	TRBD2*02	TRBD2	15	21	25	27	5	1	6
2633	1.61E-04	TGTGCCAGCAGTGAACCCAGGGGGCCGGATCAGCCCCAGCATTTT	CASSEPRGPDQPQHF	TRBV6-1*01	TRBV6-1	TRBJ1-5*01	TRBJ1-5	TRBD1*01	TRBD1	14	17	24	28	2	3	5
2631	1.61E-04	TGCAGTGCTAGAGACTCAACTAGCGGGAGAGGGGATGAGCAGTTCTTC	CSARDSTSGRGDEQFF	TRBV20-1*01, TRBV20-1*05, TRBV20-1*07	TRBV20-1	TRBJ2-1*01	TRBJ2-1	TRBD2*02	TRBD2	13	18	28	34	4	5	9
2630	1.61E-04	TGCAGTGCTACCGACACGGGCAATTCACCCCTCCACTTT	CSATDTGNSPLHF	TRBV20-1*06, TRBV20-1*03, TRBV20-1*01, TRBV20-1*04, TRBV20-1*05, TRBV20-1*02, TRBV20-1*07	TRBV20-1	TRBJ1-6*01	TRBJ1-6	TRBD1*01, TRBD2*02, TRBD2*01	TRBD1, TRBD2	9	12	15	21	2	5	7
2627	1.61E-04	TGCGCCAGCAGCCAAGATGAGGGTACTAATGAGCAGTTCTTC	CASSQDEGTNEQFF	TRBV4-1*02, TRBV4-1*01	TRBV4-1	TRBJ2-1*01	TRBJ2-1	TRBD2*02	TRBD2	16	18	22	27	1	4	5
2626	1.61E-04	TGTGCCAGCAGCGTCGTGGGGGGCACAGATACGCAGTATTTT	CASSVVGGTDTQYF	TRBV6-4*02, TRBV6-4*01	TRBV6-4	TRBJ2-3*01	TRBJ2-3	TRBD1*01, TRBD2*01	TRBD1, TRBD2	10	17	21	22	6	0	6
2625	1.61E-04	TGCAGTGCTAGTCCTCAGGGGGCAGGTTCACCCCTCCACTTT	CSASPQGAGSPLHF	TRBV20-1*01, TRBV20-1*04, TRBV20-1*05, TRBV20-1*07	TRBV20-1	TRBJ1-6*01	TRBJ1-6	TRBD1*01	TRBD1	11	15	22	26	3	3	6
2620	1.60E-04	TGTGCCACCAGTGACCTGCGCGCTACGACCATCGGCGGCTACACCTTC	CATSDLRATTIGGYTF	TRBV24-1*01	TRBV24-1	TRBJ1-2*01	TRBJ1-2	TRBD2*02, TRBD2*01	TRBD2	13	20	24	36	6	11	17
2615	1.60E-04	TGCGCCAGCGGAGGCGGCCCGATAGCAATCAGCCCCAGCATTTT	CASGGGP~SNQPQHF	TRBV10-1*02, TRBV10-1*01	TRBV10-1	TRBJ1-5*01	TRBJ1-5	TRBD2*02	TRBD2	8	9	13	22	0	8	8
2608	1.60E-04	TGTGCCAGCAGTGCACTAACAGGGACCACTGAAGCTTTCTTT	CASSALTGTTEAFF	TRBV25-1*01	TRBV25-1	TRBJ1-1*01	TRBJ1-1	TRBD1*01	TRBD1	12	18	23	26	5	2	7
2608	1.60E-04	TGTGCCATTTATTTTATTCACCCCTCCACTTT	CAIYF~SPLHF	TRBV24-1*01	TRBV24-1	TRBJ1-6*01	TRBJ1-6	TRBD2*02	TRBD2	6	-1	-1	15	-1	-1	8
2591	1.58E-04	TGTGCCACCAGGGACAGTAAATAGGGTACTCACCTTC	CATRDS~NRVLTF	TRBV24-1*01	TRBV24-1	TRBJ1-2*01	TRBJ1-2	TRBD1*01	TRBD1	10	11	16	30	0	13	13
2589	1.58E-04	TGTGCCAGTAGCAGGGGGCTAGCACAGATACGCAGTATTTT	CASSRGL~TDTQYF	TRBV19*01, TRBV19*03, TRBV19*02	TRBV19	TRBJ2-3*01	TRBJ2-3	TRBD1*01	TRBD1	11	12	18	20	0	1	1
2586	1.58E-04	TGCAGTGTTCAGGGGTCCCAGGGTTCACCCCTCCACTTT	CSVQGSQGSPLHF	TRBV20-1*06, TRBV20-1*03, TRBV20-1*01, TRBV20-1*04, TRBV20-1*05, TRBV20-1*02, TRBV20-1*07	TRBV20-1	TRBJ1-6*01	TRBJ1-6	TRBD1*01	TRBD1	6	9	14	23	2	8	10
2584	1.58E-04	TGTGCCAGTATTCCCGGGACAGGGGGCAATGAGCAGTTCTTC	CASIPGTGGNEQFF	TRBV19*01, TRBV19*03, TRBV19*02	TRBV19	TRBJ2-1*01	TRBJ2-1	TRBD1*01	TRBD1	9	15	25	26	5	0	5
2571	1.57E-04	TGCAGTGCGGCAAAAGGCGGCACAGATACGCAGTATTTT	CSAAKGGTDTQYF	TRBV20-1*06, TRBV20-1*03, TRBV20-1*01, TRBV20-1*04, TRBV20-1*05, TRBV20-1*02, TRBV20-1*07	TRBV20-1	TRBJ2-3*01	TRBJ2-3	TRBD1*01, TRBD2*02, TRBD2*01	TRBD1, TRBD2	7	14	16	19	6	2	8
2570	1.57E-04	TGTGCCAGCAGCCCCCCAGGGAGTTATTCACCCCTCCACTTT	CASSPPGSYSPLHF	TRBV7-2*04, TRBV7-2*01	TRBV7-2	TRBJ1-6*01	TRBJ1-6	TRBD1*01, TRBD2*02, TRBD2*01	TRBD1, TRBD2	11	16	20	25	4	4	8
2566	1.57E-04	TGTGCCAGCAGCGTAGGAGTAGCGGCCGATAACAATGAGCAGTTCTTC	CASSVGVAADNNEQFF	TRBV9*02, TRBV9*01	TRBV9	TRBJ2-1*01	TRBJ2-1	TRBD2*02, TRBD2*01	TRBD2	15	19	24	31	3	6	9
2564	1.57E-04	TGTGCCACCAGGTCGCACGAGGGGAATGGCTACACCTTC	CATRSHEGNGYTF	TRBV24-1*01	TRBV24-1	TRBJ1-2*01	TRBJ1-2	TRBD1*01, TRBD2*02	TRBD1, TRBD2	10	19	23	25	8	1	9
2563	1.57E-04	TGTGCCAGCAGTTTAATGGAGACCCAGTACTTC	CASSLMETQYF	TRBV12-4*01, TRBV12-3*01	TRBV12-4, TRBV12-3	TRBJ2-5*01	TRBJ2-5	TRBD2*02	TRBD2	14	-1	-1	18	-1	-1	3
2561	1.57E-04	TGCAGTGCTAGCCTGGGACTAGCGGGAGGAGGGGAGACCCAGTACTTC	CSASLGLAGGGETQYF	TRBV20-1*06, TRBV20-1*03, TRBV20-1*01, TRBV20-1*04, TRBV20-1*05, TRBV20-1*02, TRBV20-1*07	TRBV20-1	TRBJ2-5*01	TRBJ2-5	TRBD2*02	TRBD2	10	14	28	33	3	4	7
2558	1.56E-04	TGTGCCAGCAGCGTAGTTAGTGGCGGGAGCTCTACGAGCAGTACTTC	CASSVVSG~ELYEQYF	TRBV9*02, TRBV9*01	TRBV9	TRBJ2-7*01	TRBJ2-7	TRBD2*02	TRBD2	15	22	28	31	6	2	8
2547	1.56E-04	TGCAGTGCTAGTCTGTACAATGAGCAGTTCTTC	CSASLYNEQFF	TRBV20-1*01, TRBV20-1*04, TRBV20-1*05, TRBV20-1*07	TRBV20-1	TRBJ2-1*01	TRBJ2-1	TRBD1*01	TRBD1	11	12	14	15	0	0	0
2544	1.56E-04	TGTGCCACCAGTGATTTGCGGGGATACGCAGTATTTT	CATSDL~GDTQYF	TRBV24-1*01	TRBV24-1	TRBJ2-3*01	TRBJ2-3	TRBD2*02, TRBD2*01	TRBD2	17	18	21	22	0	0	0
2543	1.56E-04	TGTGCCACCAAAGACAGGGCACGGCTACACCTTC	CATKDR~HGYTF	TRBV24-1*01	TRBV24-1	TRBJ1-2*01	TRBJ1-2	TRBD1*01	TRBD1	9	12	18	22	2	3	5
2541	1.55E-04	TGTGCCAGCAGTTACAGGGACCACAATTGGCTGTTTTTT	CASSYRDHNWLFF	TRBV12-4*01, TRBV12-3*01	TRBV12-4, TRBV12-3	TRBJ1-4*01	TRBJ1-4	TRBD1*01	TRBD1	12	13	18	30	0	11	11
2540	1.55E-04	TGCGCCAGGTTACTCCGGGACTAGTTGTGTCATGAGCAGTTCTTC	CARLLRD*LCHEQFF	TRBV10-1*02, TRBV10-1*01	TRBV10-1	TRBJ2-1*01	TRBJ2-1	TRBD2*02, TRBD2*01	TRBD2	7	16	23	31	8	7	15
2538	1.55E-04	TGCAGCGTTCAAGCGGGGTCTCTCGGTGAGACCCAGTACTTC	CSVQAGSLGETQYF	TRBV29-1*01	TRBV29-1	TRBJ2-5*01	TRBJ2-5	TRBD2*01	TRBD2	12	13	17	27	0	9	9
2538	1.55E-04	TGTGCCAGCAGTTACACCGACGGCTACGAGCAGTACTTC	CASSYTDGYEQYF	TRBV6-3*01, TRBV6-2*01	TRBV6-3, TRBV6-2	TRBJ2-7*01	TRBJ2-7	TRBD1*01, TRBD2*02, TRBD2*01	TRBD1, TRBD2	14	18	20	23	3	2	5
2537	1.55E-04	TGTGCCACCCCTGGACTAGCGCAACTCCTACAATGAGCAGTTCTTC	CATPGLAQ~SYNEQFF	TRBV24-1*01	TRBV24-1	TRBJ2-1*01	TRBJ2-1	TRBD2*02, TRBD2*01	TRBD2	8	12	20	24	3	3	6
2537	1.55E-04	TGCAGTGCCGCTACAGGGGGCGCAAAATATGGCTACACCTTC	CSAATGGAKYGYTF	TRBV20-1*06, TRBV20-1*03, TRBV20-1*01, TRBV20-1*04, TRBV20-1*05, TRBV20-1*02, TRBV20-1*07	TRBV20-1	TRBJ1-2*01	TRBJ1-2	TRBD1*01	TRBD1	7	12	20	27	4	6	10
2534	1.55E-04	TGCAGTGCTAGATCGGGAGGAGGTAACGATTCACCCCTCCACTTT	CSARSGGGNDSPLHF	TRBV20-1*01, TRBV20-1*04, TRBV20-1*05, TRBV20-1*07	TRBV20-1	TRBJ1-6*01	TRBJ1-6	TRBD2*02	TRBD2	11	13	19	28	1	8	9
2533	1.55E-04	TGTGCCAGCAGCCGACGGACAGGTTGTGCCAAAAACATTCAGTACTTC	CASSRRTGCAKNIQYF	TRBV7-3*05, TRBV7-3*01	TRBV7-3	TRBJ2-4*01	TRBJ2-4	TRBD1*01	TRBD1	11	16	22	27	4	4	8
2529	1.55E-04	TGTGCCAGCAGCTTGGCTAGCGGAGTTAATGAGCAGTTCTTC	CASSLASGVNEQFF	TRBV7-2*04, TRBV7-2*01	TRBV7-2	TRBJ2-1*01	TRBJ2-1	TRBD2*02, TRBD2*01	TRBD2	13	16	22	27	2	4	6
2526	1.54E-04	TGTGCCATCAGTGAGGGGCAGGGGGCGCGTAATTCACCCCTCCACTTT	CAISEGQGARNSPLHF	TRBV10-3*01, TRBV10-3*02	TRBV10-3	TRBJ1-6*01	TRBJ1-6	TRBD1*01	TRBD1	14	18	25	29	3	3	6
2522	1.54E-04	TGTGCCAGCAGTTCAGTAGCGGGATTGGGCGAGCAGTACTTC	CASSSVAGLGEQYF	TRBV6-5*01	TRBV6-5	TRBJ2-7*01	TRBJ2-7	TRBD2*02	TRBD2	12	16	23	29	3	5	8
2518	1.54E-04	TGCAGTGCTAGAAGCGTAACAGGGACGGAATCCTACGAGCAGTACTTC	CSARSVTGTESYEQYF	TRBV20-1*01, TRBV20-1*04, TRBV20-1*05, TRBV20-1*07	TRBV20-1	TRBJ2-7*01	TRBJ2-7	TRBD1*01	TRBD1	11	18	23	30	6	6	12
2518	1.54E-04	TGTGCCAGCAGCAGTAGCGTGGAGCAGTACTTC	CASSSSVEQYF	TRBV7-9*03, TRBV7-9*01, TRBV7-9*04, TRBV7-9*02	TRBV7-9	TRBJ2-7*01	TRBJ2-7	TRBD2*02, TRBD2*01	TRBD2	11	14	18	21	2	2	4
2516	1.54E-04	TGCGCCAGCATATGGGGGGAGGTAATTCACCCCTCCACTTT	CASIWGE~NSPLHF	TRBV10-1*02, TRBV10-1*01	TRBV10-1	TRBJ1-6*01	TRBJ1-6	TRBD2*02, TRBD2*01	TRBD2	9	16	21	22	6	0	6
2513	1.54E-04	TGTGCCAGTAGTCCTAGGTCGAGCTCTGGAAACACCATATATTTT	CASSPRSSSGNTIYF	TRBV19*01, TRBV19*03, TRBV19*02	TRBV19	TRBJ1-3*01	TRBJ1-3	TRBD2*02, TRBD2*01	TRBD2	11	13	16	23	1	6	7
2513	1.54E-04	TGTGCCACCAGTGGCAGGCCTCCATGGCTACACCTTC	CATSGR~LHGYTF	TRBV24-1*01	TRBV24-1	TRBJ1-2*01	TRBJ1-2	TRBD2*02	TRBD2	12	18	22	23	5	0	5
2511	1.54E-04	TGCAGTGGGGACAGGGGGCTCTCACCCCTCCACTTT	CSGDRGLSPLHF	TRBV20-1*06, TRBV20-1*03, TRBV20-1*01, TRBV20-1*04, TRBV20-1*05, TRBV20-1*02, TRBV20-1*07	TRBV20-1	TRBJ1-6*01	TRBJ1-6	TRBD1*01	TRBD1	6	7	18	21	0	2	2
2510	1.54E-04	TGCAGTGCTAGCCCCACAGGGAAGGATTCACCCCTCCACTTT	CSASPTGKDSPLHF	TRBV20-1*06, TRBV20-1*03, TRBV20-1*01, TRBV20-1*04, TRBV20-1*05, TRBV20-1*02, TRBV20-1*07	TRBV20-1	TRBJ1-6*01	TRBJ1-6	TRBD1*01	TRBD1	10	15	20	25	4	4	8
2510	1.54E-04	TGTGCCAGCAGCTTCGGGGGAGCAGGGACCCAGTACTTC	CASSFGGAGTQYF	TRBV7-3*05, TRBV7-3*01	TRBV7-3	TRBJ2-5*01	TRBJ2-5	TRBD2*01	TRBD2	13	14	19	26	0	6	6
2508	1.53E-04	TGCGCCAGCAGTGAGGGCAGGGGCACTGAAGCTTTCTTT	CASSEGRGTEAFF	TRBV10-1*01	TRBV10-1	TRBJ1-1*01	TRBJ1-1	TRBD1*01	TRBD1	14	17	22	23	2	0	2
2506	1.53E-04	TGTGCCAAGGGACAGCACACGAGCAGTACTTC	CAKGQ~HEQYF	TRBV24-1*01	TRBV24-1	TRBJ2-7*01	TRBJ2-7	TRBD1*01	TRBD1	6	8	14	18	1	3	4
2501	1.53E-04	TGTGCCATCGCACCCGCCGGGCAGGATAATTCACCCCTCCACTTT	CAIAPAGQDNSPLHF	TRBV10-3*01, TRBV10-3*02	TRBV10-3	TRBJ1-6*01	TRBJ1-6	TRBD2*02, TRBD2*01	TRBD2	8	12	16	25	3	8	11
2495	1.53E-04	TGTGCCACCAGCTATGCCGTGGGCGAGGGATGAGCAGTTCTTC	CATSYAV~ARDEQFF	TRBV15*02	TRBV15	TRBJ2-1*01	TRBJ2-1	TRBD2*02	TRBD2	11	24	28	29	12	0	12
2487	1.52E-04	TGCAGTGCTAGGGTACCGGGACAGGGTCGGTCGCCCCTCCACTTT	CSARVPGQGRSPLHF	TRBV20-1*01, TRBV20-1*04, TRBV20-1*05, TRBV20-1*07	TRBV20-1	TRBJ1-6*01	TRBJ1-6	TRBD1*01	TRBD1	10	17	25	33	6	7	13
2487	1.52E-04	TGTGCCATCAGGCCTAGCGGGACGGAGCAGTTCTTC	CAIRPSGTEQFF	TRBV10-3*01, TRBV10-3*02	TRBV10-3	TRBJ2-1*01	TRBJ2-1	TRBD2*02	TRBD2	10	13	21	24	2	2	4
2486	1.52E-04	TGTGCCAGCAGCGTAGATAGGTAGGCAGAGACCCAGTACTTC	CASSVDR*AETQYF	TRBV9*02, TRBV9*01	TRBV9	TRBJ2-5*01	TRBJ2-5	TRBD1*01, TRBD2*02, TRBD2*01	TRBD1, TRBD2	15	22	24	26	6	1	7
2483	1.52E-04	TGCAGTGCTAGAGTCCCTCTAGCGGGAGTAGGGAGTCATACGCAGTATTTT	CSARVPLAGVGSHTQYF	TRBV20-1*01, TRBV20-1*04, TRBV20-1*05, TRBV20-1*07	TRBV20-1	TRBJ2-3*01	TRBJ2-3	TRBD2*02	TRBD2	12	18	27	37	5	9	14
2481	1.52E-04	TGTGCCAGCAGCCAGGGGTCTTCACCCCTCCACTTT	CASSQGSSPLHF	TRBV7-9*03, TRBV7-9*01, TRBV7-9*04, TRBV7-9*02	TRBV7-9	TRBJ1-6*01	TRBJ1-6	TRBD1*01	TRBD1	11	12	17	20	0	2	2
2475	1.51E-04	TGCGCCAGCAGCCAAGACCCTCTAGCGGTGGAGCACAGATACGCAGTATTTT	CASSQDPLA~WSTDTQYF	TRBV4-1*02, TRBV4-1*01	TRBV4-1	TRBJ2-3*01	TRBJ2-3	TRBD2*02, TRBD2*01	TRBD2	16	21	27	31	4	3	7
2475	1.51E-04	TGTGCCAGTAGTAGATCGAGGGTCTCTTCCTACGAGCAGTACTTC	CASSRSRVSSYEQYF	TRBV19*01, TRBV19*02	TRBV19	TRBJ2-7*01	TRBJ2-7	TRBD2*02	TRBD2	12	17	21	27	4	5	9
2474	1.51E-04	TGTGCCACCAGTGATAAGGGGGAACGACTTATGATACAATGAGCAGTTCTTC	CATSDKGER~L*YNEQFF	TRBV24-1*01	TRBV24-1	TRBJ2-1*01	TRBJ2-1	TRBD1*01	TRBD1	14	16	21	34	1	12	13
2460	1.50E-04	TGTGCCAGTAGTATAGGACTAGCGGTTTCCTACGAGCAGTACTTC	CASSIGLAVSYEQYF	TRBV19*01, TRBV19*02	TRBV19	TRBJ2-7*01	TRBJ2-7	TRBD2*02, TRBD2*01	TRBD2	15	16	24	27	0	2	2
2460	1.50E-04	TGTGCCATCAGTGAGTCGGGGGATGGCTACACCTTC	CAISESGDGYTF	TRBV10-3*01, TRBV10-3*02	TRBV10-3	TRBJ1-2*01	TRBJ1-2	TRBD1*01, TRBD2*01	TRBD1, TRBD2	16	17	21	22	0	0	0
2458	1.50E-04	TGTGCATGCTGAGCAGTTCTTC	CAC*~QFF	TRBV9*02, TRBV9*01, TRBV9*03	TRBV9	TRBJ2-1*01	TRBJ2-1	TRBD1*01, TRBD2*02, TRBD2*01	TRBD1, TRBD2	4	-1	-1	9	-1	-1	4
2454	1.50E-04	TGTGCCATCAGTGGAAACAGTAACTATGGCTACACCTTC	CAISGNSNYGYTF	TRBV10-3*01, TRBV10-3*02	TRBV10-3	TRBJ1-2*01	TRBJ1-2	TRBD1*01	TRBD1	12	16	19	20	3	0	3
2452	1.50E-04	TGTGCCAGCAGCCTCCTACGAGCAGTACTTC	CASSL~YEQYF	TRBV7-3*05, TRBV7-3*01	TRBV7-3	TRBJ2-7*01	TRBJ2-7	TRBD2*02	TRBD2	11	-1	-1	12	-1	-1	0
2447	1.50E-04	TGCAGTGCTTACCTAGCGGGATTCACAGATACGCAGTATTTT	CSAYLAGFTDTQYF	TRBV20-1*06, TRBV20-1*03, TRBV20-1*01, TRBV20-1*04, TRBV20-1*05, TRBV20-1*02, TRBV20-1*07	TRBV20-1	TRBJ2-3*01	TRBJ2-3	TRBD2*02	TRBD2	8	12	20	23	3	2	5
2437	1.49E-04	TGTGCCAGCAGCGAGGAGAGGACTAACACTGATGGAGCTTTCTTT	CASSEERTNTDGAFF	TRBV5-5*01, TRBV5-5*02, TRBV5-5*03	TRBV5-5	TRBJ1-1*01	TRBJ1-1	TRBD2*02, TRBD2*01	TRBD2	11	19	24	35	7	10	17
2436	1.49E-04	TGTGCCAGCAGTGGCCTCGCGTCTAATTCACCCCTCCACTTT	CASSGLASNSPLHF	TRBV6-1*01	TRBV6-1	TRBJ1-6*01	TRBJ1-6	TRBD2*02	TRBD2	12	14	17	23	1	5	6
2434	1.49E-04	TGCGCCAGCAGCCTTTGGGGGAGGGCCGGGTACGAGCAGTACTTC	CASSLWGRAGYEQYF	TRBV4-3*03, TRBV4-3*01, TRBV4-3*04	TRBV4-3	TRBJ2-7*01	TRBJ2-7	TRBD2*02	TRBD2	12	18	24	30	5	5	10
2432	1.49E-04	TGCAGCGTTGACCTAGGCAGGGACCAAGAGACCCAGTACTTC	CSVDLGRDQETQYF	TRBV29-1*01	TRBV29-1	TRBJ2-5*01	TRBJ2-5	TRBD1*01	TRBD1	10	17	21	22	6	0	6
2431	1.49E-04	TGTGCCACCAGTGACCCAATCTTACGAGCAGTACTTC	CATSDP~SYEQYF	TRBV24-1*01	TRBV24-1	TRBJ2-7*01	TRBJ2-7	TRBD1*01, TRBD2*02, TRBD2*01	TRBD1, TRBD2	13	14	16	22	0	5	5
2429	1.49E-04	TGTGCCAGCAGCGCTGGAGCGGGAGTACTCTACGAGCAGTACTTC	CASSAGAGVLYEQYF	TRBV5-6*01	TRBV5-6	TRBJ2-7*01	TRBJ2-7	TRBD2*02	TRBD2	11	17	24	29	5	4	9
2428	1.49E-04	TGTGCCACCAGTGATTCAGGCTACGAGCAGTACTTC	CATSDSGYEQYF	TRBV24-1*01	TRBV24-1	TRBJ2-7*01	TRBJ2-7	TRBD1*01	TRBD1	15	16	19	20	0	0	0
2427	1.48E-04	TGCAGTGCTAGAGATCGGACTAGCGGGAGGTCCCTATTCTACGAGCAGTACTTC	CSARDRTSGRSLFYEQYF	TRBV20-1*01, TRBV20-1*05, TRBV20-1*07	TRBV20-1	TRBJ2-7*01	TRBJ2-7	TRBD2*02	TRBD2	13	16	29	38	2	8	10
2424	1.48E-04	TGTGCCACCAGTGATGAACAGGGATTCTATGGCTACACCTTC	CATSDEQGFYGYTF	TRBV24-1*01	TRBV24-1	TRBJ1-2*01	TRBJ1-2	TRBD1*01	TRBD1	14	17	22	26	2	3	5
2423	1.48E-04	TGTGCCAGCAGCTTGACTAGCTCCTACGAGCAGTACTTC	CASSLTSSYEQYF	TRBV7-2*04, TRBV7-2*01	TRBV7-2	TRBJ2-7*01	TRBJ2-7	TRBD2*02, TRBD2*01	TRBD2	13	14	19	20	0	0	0
2421	1.48E-04	TGTGCCAGCAGCGTAGCTGCAGGGGCCTACGAGCAGTACTTC	CASSVAAGAYEQYF	TRBV9*02, TRBV9*01	TRBV9	TRBJ2-7*01	TRBJ2-7	TRBD1*01	TRBD1	15	19	24	25	3	0	3
2420	1.48E-04	TGCGCCAGCAGTGTGGACAGGGGCGGTGGCTACACCTTC	CASSVDRGGGYTF	TRBV10-2*01	TRBV10-2	TRBJ1-2*01	TRBJ1-2	TRBD1*01	TRBD1	12	14	22	26	1	3	4
2417	1.48E-04	TGTGCCACCAGTAAGACAGGGGACAACTATGGCTACACCTTC	CATSKTGDNYGYTF	TRBV24-1*01	TRBV24-1	TRBJ1-2*01	TRBJ1-2	TRBD1*01	TRBD1	11	14	21	24	2	2	4
2414	1.48E-04	TGCAGCAGGATGAACGCGAGACCTATGGCTACACCTTC	CSRMNA~TYGYTF	TRBV29-1*01, TRBV29-1*03	TRBV29-1	TRBJ1-2*01	TRBJ1-2	TRBD1*01, TRBD2*02, TRBD2*01	TRBD1, TRBD2	5	19	21	22	13	0	13
2413	1.48E-04	TGTGCCAGCAGGGACAGGGAAGGTTCACCCCTCCACTTT	CASRDREGSPLHF	TRBV12-4*01, TRBV12-3*01	TRBV12-4, TRBV12-3	TRBJ1-6*01	TRBJ1-6	TRBD1*01	TRBD1	10	11	18	23	0	4	4
2408	1.47E-04	TGCAGCGTAACAGGGATTGGGAATTCACCCCTCCACTTT	CSVTGIGNSPLHF	TRBV29-1*01, TRBV29-1*03	TRBV29-1	TRBJ1-6*01	TRBJ1-6	TRBD1*01	TRBD1	7	9	14	21	1	6	7
2407	1.47E-04	TGTGCCACCAGTGGCACTACAGGGGGCTATGGCTACACCTTC	CATSGTTGGYGYTF	TRBV24-1*01	TRBV24-1	TRBJ1-2*01	TRBJ1-2	TRBD1*01	TRBD1	12	18	25	26	5	0	5
2407	1.47E-04	TGCAGCCCTCTGGACCGCGGGGATACGCAGTATTTT	CSPLDRGDTQYF	TRBV29-1*01, TRBV29-1*03	TRBV29-1	TRBJ2-3*01	TRBJ2-3	TRBD2*02, TRBD2*01	TRBD2	5	16	20	21	10	0	10
2403	1.47E-04	TGTGCCAGTAGTATAGGGACAGGGGTCCACGAGCAGTACTTC	CASSIGTGVHEQYF	TRBV19*01, TRBV19*02	TRBV19	TRBJ2-7*01	TRBJ2-7	TRBD1*01	TRBD1	15	16	24	28	0	3	3
2396	1.47E-04	TGTGCCACCAGTCCGGGGGGCGGCTATGGCTACACCTTC	CATSPGGGYGYTF	TRBV24-1*01	TRBV24-1	TRBJ1-2*01	TRBJ1-2	TRBD2*01	TRBD2	11	13	19	23	1	3	4
2394	1.46E-04	TGCAGTGCTAGTCAGGGGGCTGGAAACACCATATATTTT	CSASQGAGNTIYF	TRBV20-1*01, TRBV20-1*04, TRBV20-1*05, TRBV20-1*07	TRBV20-1	TRBJ1-3*01	TRBJ1-3	TRBD1*01	TRBD1	11	12	18	19	0	0	0
2390	1.46E-04	TGTGCCAGCAGCGTGGGGACAGTATCCACCTACGAGCAGTACTTC	CASSVGTVSTYEQYF	TRBV9*02, TRBV9*01	TRBV9	TRBJ2-7*01	TRBJ2-7	TRBD1*01	TRBD1	13	15	21	28	1	6	7
2390	1.46E-04	TGCAGTGCTCAGGACGTCCGAGAGCTTGAAAAACTGTTTTTT	CSAQDVRELEKLFF	TRBV20-1*06, TRBV20-1*03, TRBV20-1*01, TRBV20-1*04, TRBV20-1*05, TRBV20-1*02, TRBV20-1*07	TRBV20-1	TRBJ1-4*01	TRBJ1-4	TRBD1*01, TRBD2*02, TRBD2*01	TRBD1, TRBD2	8	11	14	26	2	11	13
2381	1.46E-04	TGTGCCAGCATGATCGTAGCGGGCAATCAGCCCCAGCATTTT	CASMIVAGNQPQHF	TRBV6-1*01	TRBV6-1	TRBJ1-5*01	TRBJ1-5	TRBD2*02, TRBD2*01	TRBD2	8	16	21	22	7	0	7
2380	1.46E-04	TGCAGTGCTAGTTGGGGTGGGGCGGGAGTTGGGACAGATACGCAGTATTTT	CSASWGGAGVGTDTQYF	TRBV20-1*01, TRBV20-1*04, TRBV20-1*05, TRBV20-1*07	TRBV20-1	TRBJ2-3*01	TRBJ2-3	TRBD2*02	TRBD2	11	21	27	33	9	5	14
2377	1.45E-04	TGCAGTGCTAGGGAGCTAAATTCACCCCTCCACTTT	CSARELNSPLHF	TRBV20-1*01, TRBV20-1*04, TRBV20-1*05, TRBV20-1*07	TRBV20-1	TRBJ1-6*01	TRBJ1-6	TRBD2*02, TRBD2*01	TRBD2	10	11	14	18	0	3	3
2376	1.45E-04	TGTGCCAGCAGTGTTTCGGAGGGACAGGGACCCCAGCATTTT	CASSVSEGQGPQHF	TRBV2*01, TRBV2*02, TRBV2*03	TRBV2	TRBJ1-5*01	TRBJ1-5	TRBD1*01	TRBD1	11	20	28	30	8	1	9
2374	1.45E-04	TGCAGCGTTGGACCGGGAGACTATGGCTACACCTTC	CSVGPGDYGYTF	TRBV29-1*01	TRBV29-1	TRBJ1-2*01	TRBJ1-2	TRBD2*02	TRBD2	9	13	18	19	3	0	3
2372	1.45E-04	TGCGCCAGCAGCAAGGACGTATACTACAATGAGCAGTTCTTC	CASSKDVYYNEQFF	TRBV10-1*02, TRBV10-1*01	TRBV10-1	TRBJ2-1*01	TRBJ2-1	TRBD1*01, TRBD2*02, TRBD2*01	TRBD1, TRBD2	10	14	17	23	3	5	8
2366	1.45E-04	TGCAGCGTTCCACCGGGACTAGTAAACAATGAGCAGTTCTTC	CSVPPGLVNNEQFF	TRBV29-1*01, TRBV29-1*03	TRBV29-1	TRBJ2-1*01	TRBJ2-1	TRBD2*02, TRBD2*01	TRBD2	8	14	21	25	5	3	8
2364	1.45E-04	TGTGCCAGTAAGGACAGCGCGAACACCGGGGAGCTGTTTTTT	CASKDSANTGELFF	TRBV19*01, TRBV19*03, TRBV19*02	TRBV19	TRBJ2-2*01	TRBJ2-2	TRBD1*01	TRBD1	9	11	16	19	1	2	3
2359	1.44E-04	TGTGCCAGGGACTAGCGGGAGAGCACAGATACGCAGTATTTT	CARD*RESTDTQYF	TRBV6-4*02, TRBV6-4*01	TRBV6-4	TRBJ2-3*01	TRBJ2-3	TRBD2*02	TRBD2	6	7	20	21	0	0	0
2359	1.44E-04	TGTGCCATCAGCGAGGGTCCCTCCGGGGAGCTGTTTTTT	CAISEGPSGELFF	TRBV10-3*01, TRBV10-3*02	TRBV10-3	TRBJ2-2*01	TRBJ2-2	TRBD1*01, TRBD2*02, TRBD2*01	TRBD1, TRBD2	14	16	20	22	1	1	2
2359	1.44E-04	TGTGCCAGCAGCTCCACAGATACGCAGTATTTT	CASSSTDTQYF	TRBV7-3*05, TRBV7-3*01	TRBV7-3	TRBJ2-3*01	TRBJ2-3	TRBD2*02	TRBD2	12	-1	-1	14	-1	-1	1
2358	1.44E-04	TGTGCCAGTAGTCTCCAGGGGCCCACTAGCGCGAGCTCCTACAATGAGCAGTTCTTC	CASSLQGPTSASSYNEQFF	TRBV19*01, TRBV19*02	TRBV19	TRBJ2-1*01	TRBJ2-1	TRBD2*02, TRBD2*01	TRBD2	11	24	30	35	12	4	16
2357	1.44E-04	TGCGCCAGCAGCCACCTCACGGGGCAGGCGGATGAAAAACTGTTTTTT	CASSHLTGQADEKLFF	TRBV4-3*03, TRBV4-3*01, TRBV4-3*04	TRBV4-3	TRBJ1-4*01	TRBJ1-4	TRBD1*01, TRBD2*01	TRBD1, TRBD2	13	20	24	31	6	6	12
2356	1.44E-04	TGTGCCATCAGTGGGGCTAGCGTTAACAATGAGCAGTTCTTC	CAISGASVNNEQFF	TRBV10-3*01, TRBV10-3*02	TRBV10-3	TRBJ2-1*01	TRBJ2-1	TRBD2*02, TRBD2*01	TRBD2	12	16	21	25	3	3	6
2353	1.44E-04	TGTGCCCATGGGCTGGCTACACCTTC	CAHG~GYTF	TRBV10-3*01, TRBV10-3*02	TRBV10-3	TRBJ1-2*01	TRBJ1-2	TRBD1*01	TRBD1	5	9	12	13	3	0	3
2352	1.44E-04	TGTGCCACCAGTGACCTCAGGGCCGGGACCTATCCAATTCACCCCTCCACTTT	CATSDLRAG~LSNSPLHF	TRBV24-1*01	TRBV24-1	TRBJ1-6*01	TRBJ1-6	TRBD1*01, TRBD2*02, TRBD2*01	TRBD1, TRBD2	13	24	28	35	10	6	16
2349	1.44E-04	TGTGCCAGCAGCGCGGGAACAGGGAGTCAGCCCCAGCATTTT	CASSAGTGSQPQHF	TRBV9*02, TRBV9*01, TRBV9*03	TRBV9	TRBJ1-5*01	TRBJ1-5	TRBD1*01	TRBD1	12	18	23	26	5	2	7
2348	1.44E-04	TGCAGTGCATGGAGACTAGGGGATACAATGAGCAGTTCTTC	CSAWRLG~YNEQFF	TRBV20-1*06, TRBV20-1*03, TRBV20-1*01, TRBV20-1*04, TRBV20-1*05, TRBV20-1*02, TRBV20-1*07	TRBV20-1	TRBJ2-1*01	TRBJ2-1	TRBD2*02, TRBD2*01	TRBD2	7	13	18	23	5	4	9
2346	1.43E-04	TGTGCCAGCAGTGCGGGGGGAGAGGGGGATACGCAGTATTTT	CASSAGGEGDTQYF	TRBV6-4*02, TRBV6-4*01	TRBV6-4	TRBJ2-3*01	TRBJ2-3	TRBD2*01	TRBD2	12	13	19	27	0	7	7
2346	1.43E-04	TGTGCCAGCAGCTTAAGGACTAGTCGTGAGCAGTTCTTC	CASSLRTSREQFF	TRBV7-2*04, TRBV7-2*01	TRBV7-2	TRBJ2-1*01	TRBJ2-1	TRBD2*02, TRBD2*01	TRBD2	14	16	22	26	1	3	4
2345	1.43E-04	TGTGCCACCAGTGACCCGAACGGCTATGGCTACACCTTC	CATSDPNGYGYTF	TRBV24-1*01	TRBV24-1	TRBJ1-2*01	TRBJ1-2	TRBD2*02, TRBD2*01	TRBD2	13	14	17	23	0	5	5
2342	1.43E-04	TGTGCCACCAGTGACTACAATGAGCAGTTCTTC	CATSDYNEQFF	TRBV24-1*01	TRBV24-1	TRBJ2-1*01	TRBJ2-1	TRBD1*01, TRBD2*02, TRBD2*01	TRBD1, TRBD2	13	-1	-1	14	-1	-1	0
2341	1.43E-04	TGTGCCACCAGTGACGACAGCTACGAGCAGTACTTC	CATSDDSYEQYF	TRBV24-1*01	TRBV24-1	TRBJ2-7*01	TRBJ2-7	TRBD1*01	TRBD1	13	15	19	20	1	0	1
2339	1.43E-04	TGTGCCAGTAGCCATCAGGGTACCGCTGGAAACACCATATATTTT	CASSHQGTAGNTIYF	TRBV19*01, TRBV19*03, TRBV19*02	TRBV19	TRBJ1-3*01	TRBJ1-3	TRBD1*01	TRBD1	11	15	19	25	3	5	8
2336	1.43E-04	TGCAGTGCTAGAGATGGGGGAGATACGCAGTATTTT	CSARDGGDTQYF	TRBV20-1*01, TRBV20-1*05, TRBV20-1*07	TRBV20-1	TRBJ2-3*01	TRBJ2-3	TRBD1*01, TRBD2*01	TRBD1, TRBD2	13	15	19	20	1	0	1
2334	1.43E-04	TGTGCCATCAGGGGGGGCCTAAATTCACCCCTCCACTTT	CAIRGGLNSPLHF	TRBV10-3*01, TRBV10-3*02	TRBV10-3	TRBJ1-6*01	TRBJ1-6	TRBD1*01, TRBD2*01	TRBD1, TRBD2	10	12	17	21	1	3	4
2330	1.43E-04	TGTGCCATCAGTGACACCAGGCTAGCAGCGTACGAGCAGTACTTC	CAISDTRLAAYEQYF	TRBV10-3*01, TRBV10-3*02	TRBV10-3	TRBJ2-7*01	TRBJ2-7	TRBD2*02, TRBD2*01	TRBD2	13	21	25	30	7	4	11
2326	1.42E-04	TGCAGTGCTAGCGCCGGGACAGAAGATTCACCCCTCCACTTT	CSASAGTEDSPLHF	TRBV20-1*01, TRBV20-1*04, TRBV20-1*05, TRBV20-1*07	TRBV20-1	TRBJ1-6*01	TRBJ1-6	TRBD1*01	TRBD1	10	15	21	25	4	3	7
2324	1.42E-04	TGCAGTGCCCAAGGTGGGACAGATAATTCACCCCTCCACTTT	CSAQGGTDNSPLHF	TRBV20-1*06, TRBV20-1*03, TRBV20-1*01, TRBV20-1*04, TRBV20-1*05, TRBV20-1*02, TRBV20-1*07	TRBV20-1	TRBJ1-6*01	TRBJ1-6	TRBD1*01	TRBD1	7	15	21	22	7	0	7
2324	1.42E-04	TGTGCCAGGGGACAGGGGCCGATTACAATGAGCAGTTCTTC	CARGQGP~YNEQFF	TRBV19*01, TRBV19*03, TRBV19*02	TRBV19	TRBJ2-1*01	TRBJ2-1	TRBD1*01	TRBD1	7	8	17	23	0	5	5
2323	1.42E-04	TGCAGTGCCCCGAGCGTCGGAAGCTCACCCCTCCACTTT	CSAPSVGSSPLHF	TRBV20-1*06, TRBV20-1*03, TRBV20-1*01, TRBV20-1*04, TRBV20-1*05, TRBV20-1*02, TRBV20-1*07	TRBV20-1	TRBJ1-6*01	TRBJ1-6	TRBD2*02, TRBD2*01	TRBD2	7	12	15	24	4	8	12
2322	1.42E-04	TGCAGTGCTAGAACGGACAGCTATAATTCACCCCTCCACTTT	CSARTDSYNSPLHF	TRBV20-1*01, TRBV20-1*04, TRBV20-1*05, TRBV20-1*07	TRBV20-1	TRBJ1-6*01	TRBJ1-6	TRBD1*01	TRBD1	11	14	19	20	2	0	2
2322	1.42E-04	TGTGCCACCAGTGATACAGGGGCGAGCAGTACTTC	CATSDT~GEQYF	TRBV24-1*01	TRBV24-1	TRBJ2-7*01	TRBJ2-7	TRBD1*01	TRBD1	14	15	21	22	0	0	0
2320	1.42E-04	TGTGCCACCAGTTCCAAGGGACAGGGGTTTTACAATGAGCAGTTCTTC	CATSSKGQGFYNEQFF	TRBV24-1*01	TRBV24-1	TRBJ2-1*01	TRBJ2-1	TRBD1*01	TRBD1	11	17	26	30	5	3	8
2320	1.42E-04	TGTGCCAGTAGTATATCTCCGGGAGGAGAGCAGTACTTC	CASSISPGGEQYF	TRBV19*01, TRBV19*02	TRBV19	TRBJ2-7*01	TRBJ2-7	TRBD2*02	TRBD2	14	19	25	27	4	1	5
2319	1.42E-04	TGTGCCACCAGTGGAGACTCAACCTACGAGCAGTACTTC	CATSGDSTYEQYF	TRBV24-1*01	TRBV24-1	TRBJ2-7*01	TRBJ2-7	TRBD2*02, TRBD2*01	TRBD2	12	15	18	22	2	3	5
2316	1.42E-04	TGTGCCACCAGTGATTTGACTAGCGGAGACACCGGGGAGCTGTTTTTT	CATSDLTSGDTGELFF	TRBV24-1*01	TRBV24-1	TRBJ2-2*01	TRBJ2-2	TRBD2*02, TRBD2*01	TRBD2	17	18	25	28	0	2	2
2316	1.42E-04	TGTGCCAGCAGCGTAAACGGAGCGGAAAGCTCCTACGAGCAGTACTTC	CASSVNGAESSYEQYF	TRBV9*02, TRBV9*01	TRBV9	TRBJ2-7*01	TRBJ2-7	TRBD2*02, TRBD2*01	TRBD2	14	20	24	29	5	4	9
2314	1.42E-04	TGCAGTGCTAGGACAGGGATCATAGAGACCCAGTACTTC	CSARTGIIETQYF	TRBV20-1*06, TRBV20-1*03, TRBV20-1*01, TRBV20-1*04, TRBV20-1*05, TRBV20-1*02, TRBV20-1*07	TRBV20-1	TRBJ2-5*01	TRBJ2-5	TRBD1*01	TRBD1	10	11	17	23	0	5	5
2309	1.41E-04	TGCGCCAGCAGCCAAGAGGGCGGGGGGACCTACAATGAGCAGTTCTTC	CASSQEGGGTYNEQFF	TRBV4-3*01	TRBV4-3	TRBJ2-1*01	TRBJ2-1	TRBD2*01	TRBD2	16	19	26	28	2	1	3
2308	1.41E-04	TGCAGTGTGGGACACGAGCAGTACTTC	CSVGHEQYF	TRBV20-1*06, TRBV20-1*03, TRBV20-1*01, TRBV20-1*04, TRBV20-1*05, TRBV20-1*02, TRBV20-1*07	TRBV20-1	TRBJ2-7*01	TRBJ2-7	TRBD1*01, TRBD2*02, TRBD2*01	TRBD1, TRBD2	6	8	12	13	1	0	1
2305	1.41E-04	TGTGCCAGCAGTCAGGGGACAGATTACTACGAGCAGTACTTC	CASSQGTDYYEQYF	TRBV12-4*01, TRBV12-3*01	TRBV12-4, TRBV12-3	TRBJ2-7*01	TRBJ2-7	TRBD1*01	TRBD1	11	15	21	26	3	4	7
2305	1.41E-04	TGTGCCAGCAGCTTGGACAGGGGGAATTCACCCCTCCACTTT	CASSLDRGNSPLHF	TRBV5-6*01	TRBV5-6	TRBJ1-6*01	TRBJ1-6	TRBD1*01	TRBD1	10	14	23	24	3	0	3
2303	1.41E-04	TGCAGTGTAGAGGGGGAACGCTATGGCTACACCTTC	CSVEGERYGYTF	TRBV20-1*06, TRBV20-1*03, TRBV20-1*01, TRBV20-1*04, TRBV20-1*05, TRBV20-1*02, TRBV20-1*07	TRBV20-1	TRBJ1-2*01	TRBJ1-2	TRBD1*01	TRBD1	6	10	15	20	3	4	7
2300	1.41E-04	TGTGCCAGCGCCCCTATGTCCAGGGGAAATACAATGAGCAGTTCTTC	CASAPMSR~KYNEQFF	TRBV6-5*01	TRBV6-5	TRBJ2-1*01	TRBJ2-1	TRBD1*01	TRBD1	8	20	25	29	11	3	14
2300	1.41E-04	TGCGCCAGCAGGGACGGGAACAATCAGCCCCAGCATTTT	CASRDGNNQPQHF	TRBV10-2*01	TRBV10-2	TRBJ1-5*01	TRBJ1-5	TRBD2*02	TRBD2	10	14	18	20	3	1	4
2299	1.41E-04	TGTGCCACCAGTGATGTACAGGGTTAGGAACTAATGAAAAACTGTTTTTT	CATSDVQG~GTNEKLFF	TRBV24-1*01	TRBV24-1	TRBJ1-4*01	TRBJ1-4	TRBD1*01	TRBD1	14	17	22	28	2	5	7
2299	1.41E-04	TGTGCCAGCAGTTACTCCCCGGGGGCGGGCGAGCAGTACTTC	CASSYSPGAGEQYF	TRBV6-5*01	TRBV6-5	TRBJ2-7*01	TRBJ2-7	TRBD1*01, TRBD2*01	TRBD1, TRBD2	11	20	25	29	8	3	11
2297	1.40E-04	TGTGCCACCAGCAGGGCGCCCTACAATGAGCAGTTCTTC	CATSRAPYNEQFF	TRBV24-1*01	TRBV24-1	TRBJ2-1*01	TRBJ2-1	TRBD1*01	TRBD1	10	11	15	19	0	3	3
2294	1.40E-04	TGCGCCAGCAGTGATCGAGAGAACTATGGCTACACCTTC	CASSDRENYGYTF	TRBV10-1*02, TRBV10-1*01	TRBV10-1	TRBJ1-2*01	TRBJ1-2	TRBD2*02	TRBD2	13	18	20	21	4	0	4
2292	1.40E-04	TGTGCCAGCAGCTTGGAGGTTACGCAGTATTTT	CASSLEVTQYF	TRBV7-2*04, TRBV7-2*01	TRBV7-2	TRBJ2-3*01	TRBJ2-3	TRBD2*02	TRBD2	13	14	18	20	0	1	1
2291	1.40E-04	TGTGCCACCGCAGGGGGCGCCGATTCACCCCTCCACTTT	CATAGGADSPLHF	TRBV15*02	TRBV15	TRBJ1-6*01	TRBJ1-6	TRBD1*01	TRBD1	8	10	17	22	1	4	5
2291	1.40E-04	TGCAGTGCTAGGACCGGGAATGGCTACACCTTC	CSARTGNGYTF	TRBV20-1*06, TRBV20-1*03, TRBV20-1*01, TRBV20-1*04, TRBV20-1*05, TRBV20-1*02, TRBV20-1*07	TRBV20-1	TRBJ1-2*01	TRBJ1-2	TRBD2*02	TRBD2	10	14	18	19	3	0	3
2288	1.40E-04	TGCAGTGCTTCCCGGGACTAGCCCCCCCCCGTCTACGAGCAGTACTTC	CSASRD*PPPVYEQYF	TRBV20-1*06, TRBV20-1*03, TRBV20-1*01, TRBV20-1*04, TRBV20-1*05, TRBV20-1*02, TRBV20-1*07	TRBV20-1	TRBJ2-7*01	TRBJ2-7	TRBD2*02, TRBD2*01	TRBD2	8	13	21	32	4	10	14
2286	1.40E-04	TGTGCCAGTACCATTGGTCCCGGAAGCGTAGAGACCCAGTACTTC	CASTIGPGSVETQYF	TRBV19*01, TRBV19*03, TRBV19*02	TRBV19	TRBJ2-5*01	TRBJ2-5	TRBD1*01, TRBD2*02, TRBD2*01	TRBD1, TRBD2	9	16	20	29	6	8	14
2286	1.40E-04	TGCGCCAGCACTTTCAGGGGATGGCTACACCTTC	CASTFR~DGYTF	TRBV10-1*02, TRBV10-1*01	TRBV10-1	TRBJ1-2*01	TRBJ1-2	TRBD1*01	TRBD1	9	14	19	20	4	0	4
2281	1.40E-04	TGCGCCAGCAGCCAAGGGGCAGGGGAGGCCTACGAGCAGTACTTC	CASSQGAGEAYEQYF	TRBV4-1*02, TRBV4-1*01	TRBV4-1	TRBJ2-7*01	TRBJ2-7	TRBD1*01, TRBD2*02	TRBD1, TRBD2	15	19	24	28	3	3	6
2276	1.39E-04	TGCAGTGCCGTGCCAACGGGCTATGGCTACACCTTC	CSAVPTGYGYTF	TRBV20-1*06, TRBV20-1*03, TRBV20-1*01, TRBV20-1*04, TRBV20-1*05, TRBV20-1*02, TRBV20-1*07	TRBV20-1	TRBJ1-2*01	TRBJ1-2	TRBD2*02, TRBD2*01	TRBD2	7	16	19	20	8	0	8
2275	1.39E-04	TGCAGTGCTAGACTAGCGGGAGACACCGGGGAGCTGTTTTTT	CSARLAGDTGELFF	TRBV20-1*01, TRBV20-1*04, TRBV20-1*05, TRBV20-1*07	TRBV20-1	TRBJ2-2*01	TRBJ2-2	TRBD2*02	TRBD2	11	12	21	22	0	0	0
2271	1.39E-04	TGTGCCATCAGTCCGGACAGAGAGCTCCTATAATTCACCCCTCCACTTT	CAISPDRE~SYNSPLHF	TRBV10-3*01, TRBV10-3*02	TRBV10-3	TRBJ1-6*01	TRBJ1-6	TRBD1*01	TRBD1	11	14	19	24	2	4	6
2269	1.39E-04	TGTGCCATCAGTGACTCTGACAGGGGAAATGGCTACACCTTC	CAISDSDRGNGYTF	TRBV10-3*01, TRBV10-3*02	TRBV10-3	TRBJ1-2*01	TRBJ1-2	TRBD1*01	TRBD1	13	18	25	28	4	2	6
2269	1.39E-04	TGCAGTGCCCAAATTGGAGATACGCAGTATTTT	CSAQIGDTQYF	TRBV20-1*06, TRBV20-1*03, TRBV20-1*01, TRBV20-1*04, TRBV20-1*05, TRBV20-1*02, TRBV20-1*07	TRBV20-1	TRBJ2-3*01	TRBJ2-3	TRBD1*01	TRBD1	7	-1	-1	17	-1	-1	9
2267	1.39E-04	TGTGCCACCAGGCCGAAGGCAGGGTGGGGGAGCAGTACTTC	CATRPKA~VGEQYF	TRBV24-1*01	TRBV24-1	TRBJ2-7*01	TRBJ2-7	TRBD1*01	TRBD1	10	19	23	29	8	5	13
2267	1.39E-04	TGTGCCATCACGTCCCTAGCGGGAACCGGGCAGTACTTC	CAITSLAGTGQYF	TRBV10-3*01, TRBV10-3*02	TRBV10-3	TRBJ2-7*01	TRBJ2-7	TRBD2*02	TRBD2	9	15	23	29	5	5	10
2266	1.39E-04	TGCGCCAGCAGTCCTGACAGGGGAAGGCAGTACTTC	CASSPDRGRQYF	TRBV10-2*01	TRBV10-2	TRBJ2-7*01	TRBJ2-7	TRBD1*01	TRBD1	11	15	22	26	3	3	6
2263	1.38E-04	TGTGCCACCAGTGTTCCTAACACAGATACGCAGTATTTT	CATSVPNTDTQYF	TRBV24-1*01	TRBV24-1	TRBJ2-3*01	TRBJ2-3	TRBD1*01, TRBD2*02, TRBD2*01	TRBD1, TRBD2	12	15	17	20	2	2	4
2263	1.38E-04	TGCAGTGCTAGGGCAGATACGCAGTATTTT	CSARADTQYF	TRBV20-1*01, TRBV20-1*04, TRBV20-1*05, TRBV20-1*07	TRBV20-1	TRBJ2-3*01	TRBJ2-3	TRBD1*01	TRBD1	10	-1	-1	13	-1	-1	2
2262	1.38E-04	TGTGCCATCTCCGACAGCCAAGAGACCCAGTACTTC	CAISDSQETQYF	TRBV10-3*01, TRBV10-3*02	TRBV10-3	TRBJ2-5*01	TRBJ2-5	TRBD1*01	TRBD1	8	12	16	17	3	0	3
2260	1.38E-04	TGCAGTGCTAGAGATCCCGACAGGGGGAACACTGAAGCTTTCTTT	CSARDPDRGNTEAFF	TRBV20-1*01, TRBV20-1*05, TRBV20-1*07	TRBV20-1	TRBJ1-1*01	TRBJ1-1	TRBD1*01	TRBD1	13	18	25	26	4	0	4
2259	1.38E-04	TGTGCCATCAGTGACAGCGGCGACTCCTACGAGCAGTACTTC	CAISDSGDSYEQYF	TRBV10-3*01, TRBV10-3*02	TRBV10-3	TRBJ2-7*01	TRBJ2-7	TRBD2*02, TRBD2*01	TRBD2	13	15	19	23	1	3	4
2258	1.38E-04	TGTGCCAGCAGCTCAGGGACTAGCGGGAGTGGGGATGAGCAGTTCTTC	CASSSGTSGSGDEQFF	TRBV7-2*04, TRBV7-2*01	TRBV7-2	TRBJ2-1*01	TRBJ2-1	TRBD2*02	TRBD2	12	15	28	34	2	5	7
2254	1.38E-04	TGCAGTGCTAGAGATCTGAGTGTTAGCACAGATACGCAGTATTTT	CSARDLSVSTDTQYF	TRBV20-1*01, TRBV20-1*05, TRBV20-1*07	TRBV20-1	TRBJ2-3*01	TRBJ2-3	TRBD1*01, TRBD2*02, TRBD2*01	TRBD1, TRBD2	13	20	22	24	6	1	7
2251	1.38E-04	TGTGCCAGCAGCCGCTTTACTAGCGGGGAGGAGATTCCGTTCTTC	CASSRFTSGEEIPFF	TRBV9*02, TRBV9*01, TRBV9*03	TRBV9	TRBJ2-1*01	TRBJ2-1	TRBD2*01	TRBD2	11	18	27	38	6	10	16
2249	1.38E-04	TGTGCCAGCAGCCCAGCGGTATCCTACGAGCAGTACTTC	CASSPAVSYEQYF	TRBV4-2*01	TRBV4-2	TRBJ2-7*01	TRBJ2-7	TRBD2*02, TRBD2*01	TRBD2	12	14	18	21	1	2	3
2245	1.37E-04	TGTGCCAGCAGCTTAACACCCAGCCCCTACGAGCAGTACTTC	CASSLTPSPYEQYF	TRBV7-3*01	TRBV7-3	TRBJ2-7*01	TRBJ2-7	TRBD1*01, TRBD2*02, TRBD2*01	TRBD1, TRBD2	16	20	22	25	3	2	5
2244	1.37E-04	TGCGCCAGCAGTGGGGGGCGCGGAATTCACCCCTCCACTTT	CASSGGR~NSPLHF	TRBV10-1*01	TRBV10-1	TRBJ1-6*01	TRBJ1-6	TRBD1*01	TRBD1	12	13	18	23	0	4	4
2242	1.37E-04	TGCAGCGTTGGGGCGGTGAACACCGGGGAGCTGTTTTTT	CSVGAVNTGELFF	TRBV29-1*01	TRBV29-1	TRBJ2-2*01	TRBJ2-2	TRBD1*01, TRBD2*02, TRBD2*01	TRBD1, TRBD2	9	10	13	17	0	3	3
2241	1.37E-04	TGCAGTGCTAGGACTAGCGGACTGGGGCGGTACAATGAGCAGTTCTTC	CSARTSGLGRYNEQFF	TRBV20-1*06, TRBV20-1*03, TRBV20-1*01, TRBV20-1*04, TRBV20-1*05, TRBV20-1*02, TRBV20-1*07	TRBV20-1	TRBJ2-1*01	TRBJ2-1	TRBD2*02, TRBD2*01	TRBD2	10	11	19	30	0	10	10
2241	1.37E-04	TGCAGTGCTAGGTCTAGCAAGGCGCAGTATTTT	CSARSSKAQYF	TRBV20-1*06, TRBV20-1*03, TRBV20-1*01, TRBV20-1*04, TRBV20-1*05, TRBV20-1*02, TRBV20-1*07	TRBV20-1	TRBJ2-3*01	TRBJ2-3	TRBD2*02, TRBD2*01	TRBD2	10	13	17	22	2	4	6
2240	1.37E-04	TGTGCCAGCAGTTTAGAAGCGGGAGCCTACGAGCAGTACTTC	CASSLEAGAYEQYF	TRBV12-4*01, TRBV12-3*01	TRBV12-4, TRBV12-3	TRBJ2-7*01	TRBJ2-7	TRBD2*02	TRBD2	11	17	24	25	5	0	5
2238	1.37E-04	TGTGCCACCAGTGATTCAGGAGGTCTGGACAGCTATGGCTACACCTTC	CATSDSGGLDSYGYTF	TRBV24-1*01	TRBV24-1	TRBJ1-2*01	TRBJ1-2	TRBD1*01	TRBD1	15	26	31	32	10	0	10
2238	1.37E-04	TGCAGTGCTACACACGCTGGGGACAGAGATAATTCACCCCTCCACTTT	CSATHAGDRDNSPLHF	TRBV20-1*01, TRBV20-1*05, TRBV20-1*07	TRBV20-1	TRBJ1-6*01	TRBJ1-6	TRBD1*01	TRBD1	9	19	25	28	9	2	11
2237	1.37E-04	TGTGCCATCAGTGAGAGGAATGGACCCTCTACTTATGGCTACACCTTC	CAISERNGPSTYGYTF	TRBV10-3*01, TRBV10-3*02	TRBV10-3	TRBJ1-2*01	TRBJ1-2	TRBD2*02	TRBD2	14	24	28	33	9	4	13
2236	1.37E-04	TGTGCCACCAGTGTGACGACAGGGAGTACAATGAGCAGTTCTTC	CATSVTT~EYNEQFF	TRBV24-1*01	TRBV24-1	TRBJ2-1*01	TRBJ2-1	TRBD1*01	TRBD1	12	17	23	26	4	2	6
2234	1.37E-04	TGCAGTGCGGCCTCGCGGGGGGGAGATTCACCCCTCCACTTT	CSAASRGGDSPLHF	TRBV20-1*06, TRBV20-1*03, TRBV20-1*01, TRBV20-1*04, TRBV20-1*05, TRBV20-1*02, TRBV20-1*07	TRBV20-1	TRBJ1-6*01	TRBJ1-6	TRBD2*01	TRBD2	7	14	22	25	6	2	8
2234	1.37E-04	TGTGCCAGCAGCTTAAGTAATCGGTACGAGCAGTACTTC	CASSLSNRYEQYF	TRBV7-2*04, TRBV7-2*01	TRBV7-2	TRBJ2-7*01	TRBJ2-7	TRBD2*02, TRBD2*01	TRBD2	14	21	23	24	6	0	6
2234	1.37E-04	TGCAGTGCGTCACAGGGGAACGAGCAGTACTTC	CSASQGNEQYF	TRBV20-1*06, TRBV20-1*03, TRBV20-1*01, TRBV20-1*04, TRBV20-1*05, TRBV20-1*02, TRBV20-1*07	TRBV20-1	TRBJ2-7*01	TRBJ2-7	TRBD1*01	TRBD1	7	11	17	19	3	1	4
2233	1.37E-04	TGCAGTGCTAGAGATTGAGGCCCAAAATTCACCCCTCCACTTT	CSARD*G~QNSPLHF	TRBV20-1*01, TRBV20-1*05, TRBV20-1*07	TRBV20-1	TRBJ1-6*01	TRBJ1-6	TRBD1*01, TRBD2*02	TRBD1, TRBD2	13	19	22	25	5	2	7
2233	1.37E-04	TGTGCCATCAGTGAGGGGGGCAACGAGCAGTACTTC	CAISEGGNEQYF	TRBV10-3*01, TRBV10-3*02	TRBV10-3	TRBJ2-7*01	TRBJ2-7	TRBD1*01	TRBD1	14	15	20	27	0	6	6
2232	1.37E-04	TGTGCCAGCAGCACACGGTCGCCGTACGAGCAGTACTTC	CASSTRSPYEQYF	TRBV3-1*01	TRBV3-1	TRBJ2-7*01	TRBJ2-7	TRBD1*01, TRBD2*02, TRBD2*01	TRBD1, TRBD2	11	12	14	24	0	9	9
2231	1.36E-04	TGTGCCACCAGTGCGAACAGGTCAGATGGTCCTACGAGCAGTACTTC	CATSANRS~WSYEQYF	TRBV24-1*01	TRBV24-1	TRBJ2-7*01	TRBJ2-7	TRBD1*01	TRBD1	12	16	20	29	3	8	11
2231	1.36E-04	TGTGCCAGCAGTCTCTCCGGCATCTATGGCTACACCTTC	CASSLSGIYGYTF	TRBV6-5*01	TRBV6-5	TRBJ1-2*01	TRBJ1-2	TRBD2*02	TRBD2	12	14	17	23	1	5	6
2229	1.36E-04	TGCAGCGTTGTGGACGGATATGGCTACACCTTC	CSVVDGYGYTF	TRBV29-1*01	TRBV29-1	TRBJ1-2*01	TRBJ1-2	TRBD1*01, TRBD2*02, TRBD2*01	TRBD1, TRBD2	9	11	14	18	1	3	4
2228	1.36E-04	TGTGCCACCAGTGACCCTGGGACAGAGAACTATGGCTACACCTTC	CATSDPGTENYGYTF	TRBV24-1*01	TRBV24-1	TRBJ1-2*01	TRBJ1-2	TRBD1*01	TRBD1	13	18	24	27	4	2	6
2226	1.36E-04	TGTGCCATCTCGCCCGGCTATGGCTACACCTTC	CAISPGYGYTF	TRBV10-3*01, TRBV10-3*02	TRBV10-3	TRBJ1-2*01	TRBJ1-2	TRBD1*01, TRBD2*02, TRBD2*01	TRBD1, TRBD2	8	11	14	17	2	2	4
2225	1.36E-04	TGCAGTGCTAGAGATGGTGGTGGTAGCGGGAGGGTTGGGGCCTACGAGCAGTACTTC	CSARDGGGSGRVGAYEQYF	TRBV20-1*01, TRBV20-1*05, TRBV20-1*07	TRBV20-1	TRBJ2-7*01	TRBJ2-7	TRBD2*02	TRBD2	13	23	33	40	9	6	15
2225	1.36E-04	TGTGCCAGCAGCGCCCGGGACTACTCCTACGAGCAGTACTTC	CASSARDYSYEQYF	TRBV9*02, TRBV9*01, TRBV9*03	TRBV9	TRBJ2-7*01	TRBJ2-7	TRBD2*02, TRBD2*01	TRBD2	12	16	22	23	3	0	3
2224	1.36E-04	TGCGCCAGCAGCCAAGATCGGGGGCCACTCGCTTATGGCTACACCTTC	CASSQDRGPLAYGYTF	TRBV4-1*02, TRBV4-1*01	TRBV4-1	TRBJ1-2*01	TRBJ1-2	TRBD1*01, TRBD2*01	TRBD1, TRBD2	16	19	24	33	2	8	10
2224	1.36E-04	TGTGCCACCGAACCCCCGGGCAGAACTATGGCTACACCTTC	CATEPPG~NYGYTF	TRBV24-1*01	TRBV24-1	TRBJ1-2*01	TRBJ1-2	TRBD2*01	TRBD2	8	12	17	23	3	5	8
2224	1.36E-04	TGTGCCACCCAGGGTCCATGGCTACACCTTC	CATQG~HGYTF	TRBV24-1*01	TRBV24-1	TRBJ1-2*01	TRBJ1-2	TRBD1*01	TRBD1	8	9	13	17	0	3	3
2221	1.36E-04	TGTGCCAGCAGAGAGGGCGGGAGAAATGAGCAGTTCTTC	CASREGGRNEQFF	TRBV7-2*04, TRBV7-2*01	TRBV7-2	TRBJ2-1*01	TRBJ2-1	TRBD2*02	TRBD2	10	16	22	24	5	1	6
2221	1.36E-04	TGTGCCATCGCCGGGACAGACTACGAGCAGTACTTC	CAIAGTDYEQYF	TRBV10-3*01, TRBV10-3*02	TRBV10-3	TRBJ2-7*01	TRBJ2-7	TRBD1*01	TRBD1	8	12	18	20	3	1	4
2218	1.36E-04	TGTGCCAGCAGCGGAACGAGCACAGATACGCAGTATTTT	CASSGTSTDTQYF	TRBV9*02, TRBV9*01	TRBV9	TRBJ2-3*01	TRBJ2-3	TRBD1*01, TRBD2*02, TRBD2*01	TRBD1, TRBD2	12	-1	-1	18	-1	-1	5
2216	1.36E-04	TGTGCCACCAGTGATTCCTCAGGAGACTATGGCTACACCTTC	CATSDSSGDYGYTF	TRBV24-1*01	TRBV24-1	TRBJ1-2*01	TRBJ1-2	TRBD1*01, TRBD2*02	TRBD1, TRBD2	15	19	22	25	3	2	5
2213	1.35E-04	TGTGCCAGCAGAGAAAAGGGGCGGGAGGGCCGGAAAACTACAATGAGCAGTTCTTC	CASREKGRE~PENYNEQFF	TRBV25-1*01	TRBV25-1	TRBJ2-1*01	TRBJ2-1	TRBD2*02	TRBD2	14	20	28	37	5	8	13
2213	1.35E-04	TGTGCCACCAGCAGAGGGCAGTATTCACCCCTCCACTTT	CATSRGQYSPLHF	TRBV15*02	TRBV15	TRBJ1-6*01	TRBJ1-6	TRBD2*02	TRBD2	11	13	17	22	1	4	5
2213	1.35E-04	TGCAGTGCTAGTCACAGTATGTATGGCTACACCTTC	CSASHSMYGYTF	TRBV20-1*01, TRBV20-1*04, TRBV20-1*05, TRBV20-1*07	TRBV20-1	TRBJ1-2*01	TRBJ1-2	TRBD1*01	TRBD1	11	13	16	21	1	4	5
2212	1.35E-04	TGTGCCATCAGTGAGTCTCGGGGCTATGGCTACACCTTC	CAISESRGYGYTF	TRBV10-3*01, TRBV10-3*02	TRBV10-3	TRBJ1-2*01	TRBJ1-2	TRBD2*01	TRBD2	16	18	22	23	1	0	1
2206	1.35E-04	TGTGCCACCAGCTGGGGATAAGAGATGAACTGTACTTC	CATSWG~RDELYF	TRBV24-1*01	TRBV24-1	TRBJ2-7*01	TRBJ2-7	TRBD1*01, TRBD2*02, TRBD2*01	TRBD1, TRBD2	10	14	17	31	3	13	16
2200	1.35E-04	TGCAGTGCTAGGTGGGGGGGATACTTC	CSARWGGYF	TRBV20-1*06, TRBV20-1*03, TRBV20-1*01, TRBV20-1*04, TRBV20-1*05, TRBV20-1*02, TRBV20-1*07	TRBV20-1	TRBJ2-7*01	TRBJ2-7	TRBD2*01	TRBD2	10	13	19	21	2	1	3
2196	1.34E-04	TGTGCCACCAGTGAGCATCTAGCGGGAGTAGGCGAGCAGTACTTC	CATSEHLAGVGEQYF	TRBV24-1*01	TRBV24-1	TRBJ2-7*01	TRBJ2-7	TRBD2*02	TRBD2	13	18	27	32	4	4	8
2194	1.34E-04	TGCAGCGTTGAAGAACCACAGGGAGATGAAAAACTGTTTTTT	CSVEEPQGDEKLFF	TRBV29-1*01	TRBV29-1	TRBJ1-4*01	TRBJ1-4	TRBD1*01	TRBD1	13	17	22	25	3	2	5
2194	1.34E-04	TGTGCCACTGCTACGGCCGGGGAGCTGTTTTTT	CATATAGELFF	TRBV24-1*01	TRBV24-1	TRBJ2-2*01	TRBJ2-2	TRBD2*02, TRBD2*01	TRBD2	7	9	12	16	1	3	4
2191	1.34E-04	TGCGCCAGCAGCCCAGGGTTGATCCCCTCCTACGAGCAGTACTTC	CASSPGLIPSYEQYF	TRBV4-1*02, TRBV4-1*01	TRBV4-1	TRBJ2-7*01	TRBJ2-7	TRBD1*01	TRBD1	12	13	17	26	0	8	8
2190	1.34E-04	TGTGCCACCACCACTAGCGGGAGGTACGAGCAGTACTTC	CATTTSGRYEQYF	TRBV24-1*01	TRBV24-1	TRBJ2-7*01	TRBJ2-7	TRBD2*02	TRBD2	9	12	23	24	2	0	2
2190	1.34E-04	TGCAGTGCTAGCGGAGAGAAGCAGTACTTC	CSASGEKQYF	TRBV20-1*01, TRBV20-1*04, TRBV20-1*05, TRBV20-1*07	TRBV20-1	TRBJ2-7*01	TRBJ2-7	TRBD2*02	TRBD2	10	12	15	19	1	3	4
2189	1.34E-04	TGTGCCATCACCCTGGACACTTTTAACTATGGCTACACCTTC	CAITLDTFNYGYTF	TRBV10-3*01, TRBV10-3*02	TRBV10-3	TRBJ1-2*01	TRBJ1-2	TRBD1*01	TRBD1	9	14	18	23	4	4	8
2189	1.34E-04	TGCAGTGCTAGAGTAGGGGGGCCCCGAGTCGGCTACACCTTC	CSARVGGPRVGYTF	TRBV20-1*01, TRBV20-1*04, TRBV20-1*05, TRBV20-1*07	TRBV20-1	TRBJ1-2*01	TRBJ1-2	TRBD1*01, TRBD2*01	TRBD1, TRBD2	12	16	21	30	3	8	11
2187	1.34E-04	TGCAGCGTTGGTGAGGCTAGCTATGGCTACACCTTC	CSVGEASYGYTF	TRBV29-1*01	TRBV29-1	TRBJ1-2*01	TRBJ1-2	TRBD2*02	TRBD2	9	12	15	16	2	0	2
2186	1.34E-04	TGTGCCACCAGACGACGACGGGTACCTACGAGCAGTACTTC	CATRRRR~TYEQYF	TRBV24-1*01	TRBV24-1	TRBJ2-7*01	TRBJ2-7	TRBD2*02, TRBD2*01	TRBD2	10	18	21	24	7	2	9
2185	1.34E-04	TGCAGCGTTCGGACTGGCAATGGGCAGTTCTTC	CSVRTGNGQFF	TRBV29-1*01, TRBV29-1*03	TRBV29-1	TRBJ2-1*01	TRBJ2-1	TRBD2*02, TRBD2*01	TRBD2	8	10	14	17	1	2	3
2184	1.34E-04	TGTGCCATCTCAGAGAGCTCCTATAATTCACCCCTCCACTTT	CAISESSYNSPLHF	TRBV10-3*01, TRBV10-3*02	TRBV10-3	TRBJ1-6*01	TRBJ1-6	TRBD1*01, TRBD2*02	TRBD1, TRBD2	8	10	12	17	1	4	5
2183	1.34E-04	TGTGCCACCAGTGATTTCCGCAGGGGTGGCTACACCTTC	CATSDFRRGGYTF	TRBV24-1*01	TRBV24-1	TRBJ1-2*01	TRBJ1-2	TRBD1*01	TRBD1	16	20	25	26	3	0	3
2182	1.33E-04	TGTGCCACCAGTGACAGTGGGACAGGGGGTGACTATGGCTACACCTTC	CATSDSGTGGDYGYTF	TRBV24-1*01	TRBV24-1	TRBJ1-2*01	TRBJ1-2	TRBD1*01	TRBD1	13	18	28	31	4	2	6
2181	1.33E-04	TGCAGTGCTAGAGAAGGGCAGAGGGATTCACCCCTCCACTTT	CSAREGQRDSPLHF	TRBV20-1*01, TRBV20-1*05, TRBV20-1*07	TRBV20-1	TRBJ1-6*01	TRBJ1-6	TRBD2*02	TRBD2	13	20	24	25	6	0	6
2179	1.33E-04	TGCAGTGCTAACCAGTACTTC	CSANQYF	TRBV20-1*06, TRBV20-1*03, TRBV20-1*01, TRBV20-1*04, TRBV20-1*05, TRBV20-1*02, TRBV20-1*07	TRBV20-1	TRBJ2-7*01	TRBJ2-7	TRBD1*01, TRBD2*02, TRBD2*01	TRBD1, TRBD2	9	-1	-1	12	-1	-1	2
2178	1.33E-04	TGTGCCAGTAGTATAGACCTGGACTAGCGGGAGGGCTGGCCCAAGAGACCCAGTACTTC	CASSIDLD*R~GLAQETQYF	TRBV19*01, TRBV19*02	TRBV19	TRBJ2-5*01	TRBJ2-5	TRBD2*02	TRBD2	16	20	34	40	3	5	8
2176	1.33E-04	TGTGCCACCAGTGATTCGGACAGGGAACGAGCAGTACTTC	CATSDSD~GNEQYF	TRBV24-1*01	TRBV24-1	TRBJ2-7*01	TRBJ2-7	TRBD1*01	TRBD1	15	17	24	26	1	1	2
2175	1.33E-04	TGCAGTGCTAGGACAGCCGATAACTATGGCTACACCTTC	CSARTADNYGYTF	TRBV20-1*06, TRBV20-1*03, TRBV20-1*01, TRBV20-1*04, TRBV20-1*05, TRBV20-1*02, TRBV20-1*07	TRBV20-1	TRBJ1-2*01	TRBJ1-2	TRBD1*01	TRBD1	10	11	15	20	0	4	4
2174	1.33E-04	TGTGCCAGCAGCTTCGGGCCAGGAGAAGGCTACACCTTC	CASSFGPGEGYTF	TRBV7-3*05, TRBV7-3*01	TRBV7-3	TRBJ1-2*01	TRBJ1-2	TRBD1*01, TRBD2*02, TRBD2*01	TRBD1, TRBD2	13	19	22	27	5	4	9
2173	1.33E-04	TGCAGTGCTAGAGATCCTACCGGGACTAGCGGCACAGATACGCAGTATTTT	CSARDPTGTSGTDTQYF	TRBV20-1*01, TRBV20-1*05, TRBV20-1*07	TRBV20-1	TRBJ2-3*01	TRBJ2-3	TRBD2*02, TRBD2*01	TRBD2	13	21	30	31	7	0	7
2173	1.33E-04	TGCGCCAGCAGTGCTACCGAGCAAACCGGGGAGCTGTTTTTT	CASSATEQTGELFF	TRBV10-2*01	TRBV10-2	TRBJ2-2*01	TRBJ2-2	TRBD2*02, TRBD2*01	TRBD2	12	19	21	24	6	2	8
2173	1.33E-04	TGTGCCATCGCGACAGGGACCTACGAGCAGTACTTC	CAIATGTYEQYF	TRBV10-3*01, TRBV10-3*02	TRBV10-3	TRBJ2-7*01	TRBJ2-7	TRBD1*01	TRBD1	8	11	17	27	2	9	11
2173	1.33E-04	TGCGCCAGCAAGGACCGAACCTACGAGCAGTACTTC	CASKDRTYEQYF	TRBV10-2*01	TRBV10-2	TRBJ2-7*01	TRBJ2-7	TRBD1*01, TRBD2*02, TRBD2*01	TRBD1, TRBD2	9	11	14	19	1	4	5
2172	1.33E-04	TGTGCCACCAGTGACAACAGGGGGCTCGGCGAGCAGTACTTC	CATSDNRGLGEQYF	TRBV24-1*01	TRBV24-1	TRBJ2-7*01	TRBJ2-7	TRBD1*01	TRBD1	13	16	24	29	2	4	6
2172	1.33E-04	TGTGCCACCAGTGAGGCAGGAGCACCCTACGAGCAGTACTTC	CATSEAGAPYEQYF	TRBV24-1*01	TRBV24-1	TRBJ2-7*01	TRBJ2-7	TRBD1*01, TRBD2*02	TRBD1, TRBD2	13	16	19	25	2	5	7
2168	1.33E-04	TGCAGTGCCGAAACAATAGCGGGAGGGCTTACGAATACGCAGTATTTT	CSAETIAGGLTNTQYF	TRBV20-1*06, TRBV20-1*03, TRBV20-1*01, TRBV20-1*04, TRBV20-1*05, TRBV20-1*02, TRBV20-1*07	TRBV20-1	TRBJ2-3*01	TRBJ2-3	TRBD2*02	TRBD2	7	16	26	34	8	7	15
2165	1.32E-04	TGTGCCAGCAGTTATTCGGGGAGGGGGCTGGGGAGACCCAGTACTTC	CASSYSGR~AGETQYF	TRBV6-5*01	TRBV6-5	TRBJ2-5*01	TRBJ2-5	TRBD1*01, TRBD2*02	TRBD1, TRBD2	12	21	27	32	8	4	12
2163	1.32E-04	TGCAGTGCTAGAGATTATTTCCCCGGGAACCCCCTAATTCACCCCTCCACTTT	CSARDYFPG~PPNSPLHF	TRBV20-1*01, TRBV20-1*05, TRBV20-1*07	TRBV20-1	TRBJ1-6*01	TRBJ1-6	TRBD1*01, TRBD2*02, TRBD2*01	TRBD1, TRBD2	13	29	33	34	15	0	15
2162	1.32E-04	TGTGCCAGTAGTCTCCGGATCGGTGGAAGTTCTTC	CASSLR~RWKFF	TRBV19*01, TRBV19*02	TRBV19	TRBJ2-1*01	TRBJ2-1	TRBD2*02	TRBD2	11	12	15	27	0	11	11
2161	1.32E-04	TGTGCCATCAGTGAAGGGACAGGCGCCTATGGCTACACCTTC	CAISEGTGAYGYTF	TRBV10-3*01, TRBV10-3*02	TRBV10-3	TRBJ1-2*01	TRBJ1-2	TRBD1*01	TRBD1	13	15	22	26	1	3	4
2161	1.32E-04	TGCGCCAGCAGTGAGTCGAAATTGGAGGTTGGCTACACCTTC	CASSESKLEVGYTF	TRBV10-2*01	TRBV10-2	TRBJ1-2*01	TRBJ1-2	TRBD2*02	TRBD2	16	23	27	29	6	1	7
2161	1.32E-04	TGCGCCAGCAGTGAGTCGGGCTACGAGCAGTACTTC	CASSESGYEQYF	TRBV10-2*01	TRBV10-2	TRBJ2-7*01	TRBJ2-7	TRBD1*01, TRBD2*02, TRBD2*01	TRBD1, TRBD2	16	17	19	20	0	0	0
2160	1.32E-04	TGCGCCAGCAGTGTTTCCTCCTACAATGAGCAGTTCTTC	CASSVSSYNEQFF	TRBV10-2*01	TRBV10-2	TRBJ2-1*01	TRBJ2-1	TRBD1*01	TRBD1	12	-1	-1	17	-1	-1	4
2159	1.32E-04	TGCAGTGCTAGAGATGGCGGGACCTATAATTCACCCCTCCACTTT	CSARDGGTYNSPLHF	TRBV20-1*01, TRBV20-1*05, TRBV20-1*07	TRBV20-1	TRBJ1-6*01	TRBJ1-6	TRBD2*02	TRBD2	13	16	21	22	2	0	2
2159	1.32E-04	TGCGCCAGCAGTGTAAACCGATACGAGCAGTACTTC	CASSVNRYEQYF	TRBV10-2*01	TRBV10-2	TRBJ2-7*01	TRBJ2-7	TRBD2*02, TRBD2*01	TRBD2	12	17	19	21	4	1	5
2159	1.32E-04	TGTGCCAGCAGCGTCGGCAATGAGCAGTTCTTC	CASSVGNEQFF	TRBV9*02, TRBV9*01	TRBV9	TRBJ2-1*01	TRBJ2-1	TRBD2*02, TRBD2*01	TRBD2	13	14	16	17	0	0	0
2154	1.32E-04	TGCAGTGCTGCACTAGCGGACTACGAGCAGTACTTC	CSAALADYEQYF	TRBV20-1*06, TRBV20-1*03, TRBV20-1*01, TRBV20-1*04, TRBV20-1*05, TRBV20-1*02, TRBV20-1*07	TRBV20-1	TRBJ2-7*01	TRBJ2-7	TRBD2*02, TRBD2*01	TRBD2	8	11	18	20	2	1	3
2153	1.32E-04	TGTGCCACCCGCCCGAGGGATGCAATCAGCCCCAGCATTTT	CATRPRD~NQPQHF	TRBV15*02	TRBV15	TRBJ1-5*01	TRBJ1-5	TRBD2*02	TRBD2	8	14	18	21	5	2	7
2153	1.32E-04	TGCAGTGTTCAATTAGGGGTTAATTCACCCCTCCACTTT	CSVQLGVNSPLHF	TRBV20-1*06, TRBV20-1*03, TRBV20-1*01, TRBV20-1*04, TRBV20-1*05, TRBV20-1*02, TRBV20-1*07	TRBV20-1	TRBJ1-6*01	TRBJ1-6	TRBD1*01	TRBD1	6	14	18	20	7	1	8
2153	1.32E-04	TGCAGTGCTAGAGCTGTACGTAACTATGGCTACACCTTC	CSARAVRNYGYTF	TRBV20-1*01, TRBV20-1*04, TRBV20-1*05, TRBV20-1*07	TRBV20-1	TRBJ1-2*01	TRBJ1-2	TRBD1*01	TRBD1	12	13	16	20	0	3	3
2152	1.32E-04	TGTGCCAGCAGCGTAGCAGCCAGGACGTCGAGATCACCCCTCCACTTT	CASSVAARTSRSPLHF	TRBV9*02, TRBV9*01	TRBV9	TRBJ1-6*01	TRBJ1-6	TRBD1*01, TRBD2*02, TRBD2*01	TRBD1, TRBD2	15	22	25	33	6	7	13
2152	1.32E-04	TGTGCCAGCAGTTTCGGGGATGGCAATCAGCCCCAGCATTTT	CASSFGDGNQPQHF	TRBV28*01	TRBV28	TRBJ1-5*01	TRBJ1-5	TRBD2*01	TRBD2	13	14	18	22	0	3	3
2149	1.31E-04	TGCAGTGCTAGAGTGGCGGGTTTAACCTTC	CSARVAGLTF	TRBV20-1*01, TRBV20-1*04, TRBV20-1*05, TRBV20-1*07	TRBV20-1	TRBJ1-2*01	TRBJ1-2	TRBD2*02, TRBD2*01	TRBD2	12	15	19	24	2	4	6
2148	1.31E-04	TGCAGCGTTGAAGGACTAGCGGGAGAACGACACGAGCAGTACTTC	CSVEGLAGERHEQYF	TRBV29-1*01	TRBV29-1	TRBJ2-7*01	TRBJ2-7	TRBD2*02	TRBD2	12	13	24	31	0	6	6
2147	1.31E-04	TGCAGTGCGGAGGGACAGCACACTGAAGCTTTCTTT	CSAEGQHTEAFF	TRBV20-1*06, TRBV20-1*03, TRBV20-1*01, TRBV20-1*04, TRBV20-1*05, TRBV20-1*02, TRBV20-1*07	TRBV20-1	TRBJ1-1*01	TRBJ1-1	TRBD1*01	TRBD1	7	11	17	19	3	1	4
2144	1.31E-04	TGTGCCATCAGGCTTGACAGGGTTGGTGGCTACACCTTC	CAIRLDRVGGYTF	TRBV10-3*01, TRBV10-3*02	TRBV10-3	TRBJ1-2*01	TRBJ1-2	TRBD1*01	TRBD1	10	15	21	26	4	4	8
2142	1.31E-04	TGTGCCAGCAGCGTAGGGATAACAGATACGCAGTATTTT	CASSVGITDTQYF	TRBV9*02, TRBV9*01	TRBV9	TRBJ2-3*01	TRBJ2-3	TRBD1*01, TRBD2*02, TRBD2*01	TRBD1, TRBD2	15	16	18	21	0	2	2
2140	1.31E-04	TGCAGTGCTCACGCCCTCGGGACAGGGGGGCCATATAGCAATCAGCCCCAGCATTTT	CSAHALGTGGPYSNQPQHF	TRBV20-1*06, TRBV20-1*03, TRBV20-1*01, TRBV20-1*04, TRBV20-1*05, TRBV20-1*02, TRBV20-1*07	TRBV20-1	TRBJ1-5*01	TRBJ1-5	TRBD1*01	TRBD1	8	18	28	35	9	6	15
2139	1.31E-04	TGTGCCATCACCGACGGACAGGGGCCCTACGAGCAGTACTTC	CAITDGQGPYEQYF	TRBV10-3*01, TRBV10-3*02	TRBV10-3	TRBJ2-7*01	TRBJ2-7	TRBD1*01	TRBD1	9	15	23	25	5	1	6
2138	1.31E-04	TGCAGTGCTAGGATCCGGGAAAATTCACCCCTCCACTTT	CSARIRENSPLHF	TRBV20-1*06, TRBV20-1*03, TRBV20-1*01, TRBV20-1*04, TRBV20-1*05, TRBV20-1*02, TRBV20-1*07	TRBV20-1	TRBJ1-6*01	TRBJ1-6	TRBD2*02	TRBD2	10	15	19	21	4	1	5
2137	1.31E-04	TGCAGCGTCCTACAGGGTCCTAATTCACCCCTCCACTTT	CSVLQGPNSPLHF	TRBV29-1*01, TRBV29-1*03	TRBV29-1	TRBJ1-6*01	TRBJ1-6	TRBD1*01	TRBD1	7	11	16	20	3	3	6
2135	1.31E-04	TGCGCCAGCAGCCAAGATGAGGGGACTGGGGCCAACGTCCTGACTTTC	CASSQDEGTGANVLTF	TRBV4-3*01	TRBV4-3	TRBJ2-6*01	TRBJ2-6	TRBD1*01, TRBD2*02	TRBD1, TRBD2	16	19	23	25	2	1	3
2135	1.31E-04	TGCGCCAGCAGCCAAGTAATGGCCCAACTACGAGCAGTACTTC	CASSQVM~PNYEQYF	TRBV4-3*01	TRBV4-3	TRBJ2-7*01	TRBJ2-7	TRBD1*01	TRBD1	15	21	24	27	5	2	7
2135	1.31E-04	TGTGCCACTAAGGACGATGAGAGCTATGGCTACACCTTC	CATKDDESYGYTF	TRBV10-3*01, TRBV10-3*02	TRBV10-3	TRBJ1-2*01	TRBJ1-2	TRBD1*01, TRBD2*02, TRBD2*01	TRBD1, TRBD2	6	11	14	23	4	8	12
2135	1.31E-04	TGTGCCACCGGGCCGGAGCGAGCAGTACTTC	CATGP~SEQYF	TRBV24-1*01	TRBV24-1	TRBJ2-7*01	TRBJ2-7	TRBD1*01, TRBD2*02	TRBD1, TRBD2	8	9	12	18	0	5	5
2133	1.30E-04	TGCAGTGCTAGTGCCGGGACAGCCATGGGGACCCAGTACTTC	CSASAGTAMGTQYF	TRBV20-1*01, TRBV20-1*04, TRBV20-1*05, TRBV20-1*07	TRBV20-1	TRBJ2-5*01	TRBJ2-5	TRBD1*01	TRBD1	11	15	21	29	3	7	10
2133	1.30E-04	TGCAGTGCCTCCGACAAGTCCTACGAGCAGTACTTC	CSASDKSYEQYF	TRBV20-1*06, TRBV20-1*03, TRBV20-1*01, TRBV20-1*04, TRBV20-1*05, TRBV20-1*02, TRBV20-1*07	TRBV20-1	TRBJ2-7*01	TRBJ2-7	TRBD1*01, TRBD2*02	TRBD1, TRBD2	7	12	15	18	4	2	6
2132	1.30E-04	TGTGCCATCACTGGGACTAGCGGGAGCACCTACGAGCAGTACTTC	CAITGTSGSTYEQYF	TRBV10-3*01, TRBV10-3*02	TRBV10-3	TRBJ2-7*01	TRBJ2-7	TRBD2*02	TRBD2	9	12	25	28	2	2	4
2132	1.30E-04	TGCGCCAGCAGCTTGTAGAAGCGGGAGTTTACACCATATATTTT	CASSL*K~GVYTIYF	TRBV5-1*01	TRBV5-1	TRBJ1-3*01	TRBJ1-3	TRBD2*02	TRBD2	14	19	26	30	4	3	7
2132	1.30E-04	TGTGCCACCAGTGAGGGACCCCCGGCCTATGGCTACACCTTC	CATSEGPPAYGYTF	TRBV24-1*01	TRBV24-1	TRBJ1-2*01	TRBJ1-2	TRBD2*01	TRBD2	13	18	23	26	4	2	6
2132	1.30E-04	TGTGCCACCACGGACGGGAGGGATACGCAGTATTTT	CATTDGRDTQYF	TRBV24-1*01	TRBV24-1	TRBJ2-3*01	TRBJ2-3	TRBD2*02	TRBD2	9	14	20	21	4	0	4
2131	1.30E-04	TGCAGTGCTGGGACGAGATACGAGCAGTACTTC	CSAGTRYEQYF	TRBV20-1*06, TRBV20-1*03, TRBV20-1*01, TRBV20-1*04, TRBV20-1*05, TRBV20-1*02, TRBV20-1*07	TRBV20-1	TRBJ2-7*01	TRBJ2-7	TRBD1*01, TRBD2*02, TRBD2*01	TRBD1, TRBD2	8	9	13	18	0	4	4
2129	1.30E-04	TGTGCCATCAGTGAGTCGACCGCAGGTTATACCTCGTATGGCTACACCTTC	CAISESTAGYTSYGYTF	TRBV10-3*01, TRBV10-3*02	TRBV10-3	TRBJ1-2*01	TRBJ1-2	TRBD1*01, TRBD2*02, TRBD2*01	TRBD1, TRBD2	16	22	25	36	5	10	15
2129	1.30E-04	TGTGCCACCAGACTTTAAAAGACTATGGCTACACCTTC	CATRL*~DYGYTF	TRBV24-1*01	TRBV24-1	TRBJ1-2*01	TRBJ1-2	TRBD2*02, TRBD2*01	TRBD2	10	11	13	21	0	7	7
2128	1.30E-04	TGTGCCATCAGTGAGACTAGCGAGTCCTACGAGCAGTACTTC	CAISETSESYEQYF	TRBV10-3*01, TRBV10-3*02	TRBV10-3	TRBJ2-7*01	TRBJ2-7	TRBD2*02, TRBD2*01	TRBD2	14	15	21	24	0	2	2
2128	1.30E-04	TGCAGTGCTAGCCCTACAACGGACGAGCAGTACTTC	CSASPTTDEQYF	TRBV20-1*06, TRBV20-1*03, TRBV20-1*01, TRBV20-1*04, TRBV20-1*05, TRBV20-1*02, TRBV20-1*07	TRBV20-1	TRBJ2-7*01	TRBJ2-7	TRBD1*01, TRBD2*02	TRBD1, TRBD2	10	11	14	22	0	7	7
2127	1.30E-04	TGTGCCAGCAGTGAAGGAGGGAGGTCCCTCTCTGGTGGCTACACCTTC	CASSEGGRSLSGGYTF	TRBV2*01, TRBV2*03	TRBV2	TRBJ1-2*01	TRBJ1-2	TRBD2*02	TRBD2	15	18	23	35	2	11	13
2125	1.30E-04	TGTGCCACCAGTGATCTTAGTGGAATCGATGAGCAGTTCTTC	CATSDLSGIDEQFF	TRBV24-1*01	TRBV24-1	TRBJ2-1*01	TRBJ2-1	TRBD2*02, TRBD2*01	TRBD2	14	17	20	28	2	7	9
2123	1.30E-04	TGCAGCGTTGAACCAGGGGATAACTATGGCTACACCTTC	CSVEPGDNYGYTF	TRBV29-1*01	TRBV29-1	TRBJ1-2*01	TRBJ1-2	TRBD1*01	TRBD1	11	13	18	20	1	1	2
2120	1.30E-04	TGTGCCAGCAGCTCTAGAGCCTCTGGGGCCAACGTCCTGACTTTC	CASSSRASGANVLTF	TRBV7-2*04, TRBV7-2*01	TRBV7-2	TRBJ2-6*01	TRBJ2-6	TRBD2*02, TRBD2*01	TRBD2	12	13	16	20	0	3	3
2118	1.30E-04	TGTGCCAGCGGAAGAACGGAAGATCACCCCTCCACTTT	CASGRT~RSPLHF	TRBV9*02, TRBV9*01, TRBV9*03	TRBV9	TRBJ1-6*01	TRBJ1-6	TRBD1*01, TRBD2*02, TRBD2*01	TRBD1, TRBD2	8	17	19	23	8	3	11
2115	1.29E-04	TGCAGTTTTGGGACTAGTGTCGAGCAGTACTTC	CSFGTSVEQYF	TRBV20-1*06, TRBV20-1*03, TRBV20-1*01, TRBV20-1*04, TRBV20-1*05, TRBV20-1*02, TRBV20-1*07	TRBV20-1	TRBJ2-7*01	TRBJ2-7	TRBD2*02, TRBD2*01	TRBD2	5	9	16	20	3	3	6
2113	1.29E-04	TGTGCCATCAGTGCCGACACGACAGGGACCTACGAGCAGTACTTC	CAISADTTGTYEQYF	TRBV10-3*01, TRBV10-3*02	TRBV10-3	TRBJ2-7*01	TRBJ2-7	TRBD1*01	TRBD1	12	20	26	28	7	1	8
2112	1.29E-04	TGTGCCAGTACCATTTCAGGGGGCAATCAGCCCCAGCATTTT	CASTISGGNQPQHF	TRBV19*01, TRBV19*03, TRBV19*02	TRBV19	TRBJ1-5*01	TRBJ1-5	TRBD1*01	TRBD1	9	16	21	22	6	0	6
2112	1.29E-04	TGTGCCACCAGGGATTGGCCCTGGATGGCTACACCTTC	CATRDW~LDGYTF	TRBV24-1*01	TRBV24-1	TRBJ1-2*01	TRBJ1-2	TRBD1*01	TRBD1	15	18	22	24	2	1	3
2112	1.29E-04	TGCAGTGCTAGTTTTCCAGGCTACACCTTC	CSASFPGYTF	TRBV20-1*01, TRBV20-1*04, TRBV20-1*05, TRBV20-1*07	TRBV20-1	TRBJ1-2*01	TRBJ1-2	TRBD1*01, TRBD2*02, TRBD2*01	TRBD1, TRBD2	11	14	16	18	2	1	3
2111	1.29E-04	TGTGCCAGCAGCCTCCTCGCTAGCGGAGATTACAATGAGCAGTTCTTC	CASSLLASGDYNEQFF	TRBV7-2*04, TRBV7-2*01	TRBV7-2	TRBJ2-1*01	TRBJ2-1	TRBD2*02, TRBD2*01	TRBD2	11	19	25	30	7	4	11
2107	1.29E-04	TGCGCCAGCAGCTTGAACGCAGGAGGGTTTTACGAGCAGTACTTC	CASSLNAGGFYEQYF	TRBV5-1*01	TRBV5-1	TRBJ2-7*01	TRBJ2-7	TRBD2*02	TRBD2	14	21	26	30	6	3	9
2105	1.29E-04	TGTGCCAGCAGCTTAGGGACAGGGAACGGCTACACCTTC	CASSLGTGNGYTF	TRBV7-9*01, TRBV7-9*02	TRBV7-9	TRBJ1-2*01	TRBJ1-2	TRBD1*01	TRBD1	15	16	23	27	0	3	3
2104	1.29E-04	TGTGCCACCAGTGATCCCCGGTCTCCCTACAATGAGCAGTTCTTC	CATSDPRSPYNEQFF	TRBV24-1*01	TRBV24-1	TRBJ2-1*01	TRBJ2-1	TRBD2*01	TRBD2	14	15	19	25	0	5	5
2104	1.29E-04	TGCAGTGCTAGCGGCAGGGACTACGAGCAGTACTTC	CSASGRDYEQYF	TRBV20-1*01, TRBV20-1*04, TRBV20-1*05, TRBV20-1*07	TRBV20-1	TRBJ2-7*01	TRBJ2-7	TRBD1*01	TRBD1	10	14	18	20	3	1	4
2104	1.29E-04	TGCAGTGCCGGGGTCGAGCAGTACTTC	CSAGVEQYF	TRBV20-1*06, TRBV20-1*03, TRBV20-1*01, TRBV20-1*04, TRBV20-1*05, TRBV20-1*02, TRBV20-1*07	TRBV20-1	TRBJ2-7*01	TRBJ2-7	TRBD2*01	TRBD2	7	8	12	14	0	1	1
2101	1.29E-04	TGTGCCACCACGGCCAAGGTACGCCTACCTACGAGCAGTACTTC	CATTAKV~PTYEQYF	TRBV24-1*01	TRBV24-1	TRBJ2-7*01	TRBJ2-7	TRBD1*01, TRBD2*02, TRBD2*01	TRBD1, TRBD2	9	16	18	27	6	8	14
2100	1.28E-04	TGCAGTGCTTCGGACAGCCCTAGGCGAGCAGTACTTC	CSASDS~LGEQYF	TRBV20-1*06, TRBV20-1*03, TRBV20-1*01, TRBV20-1*04, TRBV20-1*05, TRBV20-1*02, TRBV20-1*07	TRBV20-1	TRBJ2-7*01	TRBJ2-7	TRBD1*01	TRBD1	8	11	16	24	2	7	9
2100	1.28E-04	TGTGCCACCAGTCTATTCGATACGCAGTATTTT	CATSLFDTQYF	TRBV24-1*01	TRBV24-1	TRBJ2-3*01	TRBJ2-3	TRBD2*02, TRBD2*01	TRBD2	11	12	14	18	0	3	3
2098	1.28E-04	TGCAGTGCTAGGGGACCTAGCTCCTACGAGCAGTACTTC	CSARGPSSYEQYF	TRBV20-1*01, TRBV20-1*04, TRBV20-1*05, TRBV20-1*07	TRBV20-1	TRBJ2-7*01	TRBJ2-7	TRBD1*01, TRBD2*02, TRBD2*01	TRBD1, TRBD2	10	11	15	20	0	4	4
2098	1.28E-04	TGCAGCGTTGAAGGGGACGCATATGGCTACACCTTC	CSVEGDAYGYTF	TRBV29-1*01	TRBV29-1	TRBJ1-2*01	TRBJ1-2	TRBD1*01, TRBD2*02, TRBD2*01	TRBD1, TRBD2	12	13	17	21	0	3	3
2096	1.28E-04	TGCAGTGCTAGTTCCCCCACAGGGAGTTGGAATTCACCCCTCCACTTT	CSASSPTGSWNSPLHF	TRBV20-1*01, TRBV20-1*04, TRBV20-1*05, TRBV20-1*07	TRBV20-1	TRBJ1-6*01	TRBJ1-6	TRBD1*01	TRBD1	11	18	23	30	6	6	12
2094	1.28E-04	TGTGCCACCAGCATCCCGGGGGTCTCGGAGGCCCAGTACTTC	CATSIPGVSEAQYF	TRBV15*02	TRBV15	TRBJ2-5*01	TRBJ2-5	TRBD2*01	TRBD2	11	16	21	27	4	5	9
2093	1.28E-04	TGTGCCATCAGCGAAGCGGGAGGGCACGAGCAGTACTTC	CAISEAGGHEQYF	TRBV10-3*01, TRBV10-3*02	TRBV10-3	TRBJ2-7*01	TRBJ2-7	TRBD2*02	TRBD2	10	14	23	25	3	1	4
2093	1.28E-04	TGCAGTGCTAGCCAGACTAGCGGTGCGGAGCAGTACTTC	CSASQTSGAEQYF	TRBV20-1*06, TRBV20-1*03, TRBV20-1*01, TRBV20-1*04, TRBV20-1*05, TRBV20-1*02, TRBV20-1*07	TRBV20-1	TRBJ2-7*01	TRBJ2-7	TRBD2*02, TRBD2*01	TRBD2	10	14	22	27	3	4	7
2092	1.28E-04	TGTGCCACCAGTGACCCAAGGGACTAGCGGGCCTACGAGCAGTACTTC	CATSDPRD*RAYEQYF	TRBV24-1*01	TRBV24-1	TRBJ2-7*01	TRBJ2-7	TRBD2*02, TRBD2*01	TRBD2	13	19	30	31	5	0	5
2092	1.28E-04	TGCAGTGCTAGAGCGGGGGTTAGCCGGGGAGAGACCCAGTACTTC	CSARAGVSRGETQYF	TRBV20-1*01, TRBV20-1*04, TRBV20-1*05, TRBV20-1*07	TRBV20-1	TRBJ2-5*01	TRBJ2-5	TRBD2*01	TRBD2	12	13	18	29	0	10	10
2092	1.28E-04	TGCAGTGCTAGTGGTCCTTACGAGCAGTACTTC	CSASGPYEQYF	TRBV20-1*01, TRBV20-1*04, TRBV20-1*05, TRBV20-1*07	TRBV20-1	TRBJ2-7*01	TRBJ2-7	TRBD1*01, TRBD2*02, TRBD2*01	TRBD1, TRBD2	11	13	16	18	1	1	2
2091	1.28E-04	TGTGCCAGCAGTTTAGCCGGGGGTGAGCAGTTCTTC	CASSLAGGEQFF	TRBV12-4*01, TRBV12-3*01	TRBV12-4, TRBV12-3	TRBJ2-1*01	TRBJ2-1	TRBD2*01	TRBD2	16	17	22	23	0	0	0
2090	1.28E-04	TGCGCCACCAGTGATTTGGCAGCCCCAGCATTTT	CATSDL~QPQHF	TRBV10-1*01, TRBV10-2*01	TRBV10-1, TRBV10-2	TRBJ1-5*01	TRBJ1-5	TRBD2*02, TRBD2*01	TRBD2	13	-1	-1	19	-1	-1	5
2089	1.28E-04	TGCAGCGTTGAGGGGAGGGGCTACACCTTC	CSVEGRGYTF	TRBV29-1*01	TRBV29-1	TRBJ1-2*01	TRBJ1-2	TRBD2*02	TRBD2	10	12	17	18	1	0	1
2088	1.28E-04	TGTGCCACCAGTGTGGGGCCCGTGGGTCCCTACGAGCAGTACTTC	CATSVGPVGPYEQYF	TRBV24-1*01	TRBV24-1	TRBJ2-7*01	TRBJ2-7	TRBD1*01	TRBD1	12	14	18	28	1	9	10
2087	1.28E-04	TGTGCCAGCAGCGTGGCTAATAATTCACCCCTCCACTTT	CASSVANNSPLHF	TRBV9*02, TRBV9*01	TRBV9	TRBJ1-6*01	TRBJ1-6	TRBD2*02, TRBD2*01	TRBD2	13	15	18	19	1	0	1
2085	1.28E-04	TGTGCCAGCACCTTGAGTGCAGGGAAGGAAGGAAGAAGCCAAGAGACCCAGTACTTC	CASTLSAGKEGRSQETQYF	TRBV2*01, TRBV2*02, TRBV2*03	TRBV2	TRBJ2-5*01	TRBJ2-5	TRBD1*01	TRBD1	9	19	23	38	9	14	23
2085	1.28E-04	TGTGCCACCAGTGATCCGACAGGGTAGCTCCTATAATTCACCCCTCCACTTT	CATSDPTG*~SYNSPLHF	TRBV24-1*01	TRBV24-1	TRBJ1-6*01	TRBJ1-6	TRBD1*01	TRBD1	14	17	23	27	2	3	5
2085	1.28E-04	TGCAGTGCTAGAGGGTCAGGGGTGCACACCTTC	CSARGSGVHTF	TRBV20-1*01, TRBV20-1*04, TRBV20-1*05, TRBV20-1*07	TRBV20-1	TRBJ1-2*01	TRBJ1-2	TRBD1*01	TRBD1	12	16	21	25	3	3	6
2083	1.27E-04	TGCAGTGCCCTAAGGTGGCTACACCTTC	CSALR~GYTF	TRBV20-1*06, TRBV20-1*03, TRBV20-1*01, TRBV20-1*04, TRBV20-1*05, TRBV20-1*02, TRBV20-1*07	TRBV20-1	TRBJ1-2*01	TRBJ1-2	TRBD1*01, TRBD2*02, TRBD2*01	TRBD1, TRBD2	7	12	14	15	4	0	4
2082	1.27E-04	TGCAGTGCTAGATCCTCGGCGGACCGAGCAGTACTTC	CSARSS~RTEQYF	TRBV20-1*01, TRBV20-1*04, TRBV20-1*05, TRBV20-1*07	TRBV20-1	TRBJ2-7*01	TRBJ2-7	TRBD1*01, TRBD2*02, TRBD2*01	TRBD1, TRBD2	11	20	23	24	8	0	8
2082	1.27E-04	TGCAGTCCGCCCGGCTAAGACCTTC	CSPP~AKTF	TRBV20-1*06, TRBV20-1*03, TRBV20-1*01, TRBV20-1*04, TRBV20-1*05, TRBV20-1*02, TRBV20-1*07	TRBV20-1	TRBJ1-2*01	TRBJ1-2	TRBD1*01, TRBD2*02, TRBD2*01	TRBD1, TRBD2	5	8	11	19	2	7	9
2081	1.27E-04	TGCAGTGCTAGGAGTAACAGGGGATATGGCTACACCTTC	CSARSNRGYGYTF	TRBV20-1*06, TRBV20-1*03, TRBV20-1*01, TRBV20-1*04, TRBV20-1*05, TRBV20-1*02, TRBV20-1*07	TRBV20-1	TRBJ1-2*01	TRBJ1-2	TRBD1*01	TRBD1	10	16	22	24	5	1	6
2080	1.27E-04	TGCAGTGCTAGAGATGAGGGTCGTTCCTATAATTCACCCCTCCACTTT	CSARDEGRSYNSPLHF	TRBV20-1*01, TRBV20-1*05, TRBV20-1*07	TRBV20-1	TRBJ1-6*01	TRBJ1-6	TRBD2*02	TRBD2	13	15	19	24	1	4	5
2080	1.27E-04	TGTGCCATCAGTGAGGGACAGGGGGTCGAGCAGTACTTC	CAISEGQGVEQYF	TRBV10-3*01, TRBV10-3*02	TRBV10-3	TRBJ2-7*01	TRBJ2-7	TRBD1*01	TRBD1	14	15	24	26	0	1	1
2080	1.27E-04	TGTGCCACCAGTGATTTGTGGGGTGGCTACACCTTC	CATSDLWGGYTF	TRBV24-1*01	TRBV24-1	TRBJ1-2*01	TRBJ1-2	TRBD1*01, TRBD2*01	TRBD1, TRBD2	17	19	22	23	1	0	1
2079	1.27E-04	TGTGCCAGTAAGAGGGCCGGTCAGCCCCAGCATTTT	CASKRAGQPQHF	TRBV19*01, TRBV19*03, TRBV19*02	TRBV19	TRBJ1-5*01	TRBJ1-5	TRBD2*02	TRBD2	9	11	15	20	1	4	5
2078	1.27E-04	TGCAGTACAAACCGGGACAGGGTTTCCTCTTCACCCCTCCACTTT	CSTNRDRVSSSPLHF	TRBV20-1*06, TRBV20-1*03, TRBV20-1*01, TRBV20-1*04, TRBV20-1*05, TRBV20-1*02, TRBV20-1*07	TRBV20-1	TRBJ1-6*01	TRBJ1-6	TRBD1*01	TRBD1	5	13	21	29	7	7	14
2077	1.27E-04	TGTGCCAGCAGTTCCATAACAGGGCGACGGGGTGAAAAACTGTTTTTT	CASSSITGRRGEKLFF	TRBV25-1*01	TRBV25-1	TRBJ1-4*01	TRBJ1-4	TRBD1*01	TRBD1	11	18	23	32	6	8	14
2077	1.27E-04	TGCAGTGCTGGGGACAGCCTACGAGCAGTACTTC	CSAGDS~YEQYF	TRBV20-1*01, TRBV20-1*04, TRBV20-1*05, TRBV20-1*07	TRBV20-1	TRBJ2-7*01	TRBJ2-7	TRBD1*01	TRBD1	8	10	16	17	1	0	1
2075	1.27E-04	TGCAGTGCTGACAGGAACTACGAGCAGTACTTC	CSADRNYEQYF	TRBV20-1*06, TRBV20-1*03, TRBV20-1*01, TRBV20-1*04, TRBV20-1*05, TRBV20-1*02, TRBV20-1*07	TRBV20-1	TRBJ2-7*01	TRBJ2-7	TRBD1*01	TRBD1	8	9	14	17	0	2	2
2075	1.27E-04	TGCAGTGAACAGCCCCAGCATTTT	CSEQPQHF	TRBV20-1*06, TRBV20-1*03, TRBV20-1*01, TRBV20-1*04, TRBV20-1*05, TRBV20-1*02, TRBV20-1*07	TRBV20-1	TRBJ1-5*01	TRBJ1-5	TRBD1*01	TRBD1	6	-1	-1	9	-1	-1	2
2073	1.27E-04	TGTGCCATCAGTGAGAAGAATGACTATGGCTACACCTTC	CAISEKNDYGYTF	TRBV10-3*01, TRBV10-3*02	TRBV10-3	TRBJ1-2*01	TRBJ1-2	TRBD2*02	TRBD2	14	-1	-1	22	-1	-1	7
2073	1.27E-04	TGCGCCAGCAGTCCCAATCGCAATTACGAGCAGTACTTC	CASSPNRNYEQYF	TRBV10-2*01	TRBV10-2	TRBJ2-7*01	TRBJ2-7	TRBD1*01, TRBD2*02, TRBD2*01	TRBD1, TRBD2	11	12	14	24	0	9	9
2073	1.27E-04	TGCAGTGCTAGACACTCCTACGAGCAGTACTTC	CSARHSYEQYF	TRBV20-1*01, TRBV20-1*05, TRBV20-1*07	TRBV20-1	TRBJ2-7*01	TRBJ2-7	TRBD2*02	TRBD2	11	-1	-1	14	-1	-1	2
2072	1.27E-04	TGCAGTGCTAGAGCAGATACTTATGGCTACACCTTC	CSARADTYGYTF	TRBV20-1*01, TRBV20-1*04, TRBV20-1*05, TRBV20-1*07	TRBV20-1	TRBJ1-2*01	TRBJ1-2	TRBD1*01, TRBD2*02, TRBD2*01	TRBD1, TRBD2	12	13	15	21	0	5	5
2071	1.27E-04	TGCAGTGCTAGTGCAGGGGGCAGGAGCAATCAGCCCCAGCATTTT	CSASAGGRSNQPQHF	TRBV20-1*01, TRBV20-1*04, TRBV20-1*05, TRBV20-1*07	TRBV20-1	TRBJ1-5*01	TRBJ1-5	TRBD1*01	TRBD1	11	13	20	24	1	3	4
2071	1.27E-04	TGCGCCAGCAGGGAGGTTCCGGGGTCGTAATGAGCAGTTCTTC	CASREVP~GRNEQFF	TRBV10-1*01	TRBV10-1	TRBJ2-1*01	TRBJ2-1	TRBD2*01	TRBD2	14	19	23	28	4	4	8
2071	1.27E-04	TGCAGTGCTAGTGCCGGGGGCGATAATTCACCCCTCCACTTT	CSASAGGDNSPLHF	TRBV20-1*01, TRBV20-1*04, TRBV20-1*05, TRBV20-1*07	TRBV20-1	TRBJ1-6*01	TRBJ1-6	TRBD1*01, TRBD2*01	TRBD1, TRBD2	11	15	20	22	3	1	4
2070	1.27E-04	TGTGCCATCAGAACCACAGACTCCTACGAGCAGTACTTC	CAIRTTDSYEQYF	TRBV10-3*01, TRBV10-3*02	TRBV10-3	TRBJ2-7*01	TRBJ2-7	TRBD1*01	TRBD1	10	15	18	20	4	1	5
2070	1.27E-04	TGCAGTGCCCAGAGGGGGGGGGACACTGAAGCTTTCTTT	CSAQRGGDTEAFF	TRBV20-1*06, TRBV20-1*03, TRBV20-1*01, TRBV20-1*04, TRBV20-1*05, TRBV20-1*02, TRBV20-1*07	TRBV20-1	TRBJ1-1*01	TRBJ1-1	TRBD2*01	TRBD2	7	15	21	22	7	0	7
2070	1.27E-04	TGTGCCACCAGTGATGGGTATCAGCCCCAGCATTTT	CATSDGYQPQHF	TRBV24-1*01	TRBV24-1	TRBJ1-5*01	TRBJ1-5	TRBD1*01, TRBD2*02, TRBD2*01	TRBD1, TRBD2	14	15	17	19	0	1	1
2070	1.27E-04	TGCAGCGTTGAGGTTACTTATGGCTACACCTTC	CSVEVTYGYTF	TRBV29-1*01	TRBV29-1	TRBJ1-2*01	TRBJ1-2	TRBD2*02, TRBD2*01	TRBD2	10	15	17	18	4	0	4
2069	1.27E-04	TGTGCCACCAAAAGGAAGCTCCTATAATTCACCCCTCCACTTT	CATKRKL~YNSPLHF	TRBV10-3*01, TRBV10-3*02	TRBV10-3	TRBJ1-6*01	TRBJ1-6	TRBD1*01, TRBD2*02, TRBD2*01	TRBD1, TRBD2	6	13	15	18	6	2	8
2068	1.26E-04	TGTGCCAGCAGTGGGACTAGCGGGAGCACAGATACGCAGTATTTT	CASSGTSGSTDTQYF	TRBV6-4*02, TRBV6-4*01	TRBV6-4	TRBJ2-3*01	TRBJ2-3	TRBD2*02, TRBD2*01	TRBD2	12	13	23	24	0	0	0
2066	1.26E-04	TGTGCCATCAGTGATGGCACCTCCTACGAGCAGTACTTC	CAISDGTSYEQYF	TRBV10-3*01, TRBV10-3*02	TRBV10-3	TRBJ2-7*01	TRBJ2-7	TRBD1*01	TRBD1	13	15	17	20	1	2	3
2066	1.26E-04	TGCAGTTGCGCAGACCGCTCCTACGAGCAGTACTTC	CSCADRSYEQYF	TRBV20-1*06, TRBV20-1*03, TRBV20-1*01, TRBV20-1*04, TRBV20-1*05, TRBV20-1*02, TRBV20-1*07	TRBV20-1	TRBJ2-7*01	TRBJ2-7	TRBD1*01, TRBD2*02, TRBD2*01	TRBD1, TRBD2	5	12	14	17	6	2	8
2065	1.26E-04	TGTGCCCCACGGAAAATGATGGAGGGTTAGGGGATGCGGGGCTACACCTTC	CAPRKMMEG*GMRGYTF	TRBV24-1*01	TRBV24-1	TRBJ1-2*01	TRBJ1-2	TRBD2*02	TRBD2	5	20	25	39	14	13	27
2064	1.26E-04	TGTGCCAGCAGCTTACAGGGTTTAGATACGCAGTATTTT	CASSLQGLDTQYF	TRBV9*02, TRBV9*01, TRBV9*03	TRBV9	TRBJ2-3*01	TRBJ2-3	TRBD1*01	TRBD1	10	14	19	23	3	3	6
2063	1.26E-04	TGTGCCAGCAGCCAAGGCCGTTGGGGAGGCAATGAGCAGTTCTTC	CASSQGRWGGNEQFF	TRBV4-2*01	TRBV4-2	TRBJ2-1*01	TRBJ2-1	TRBD2*02	TRBD2	15	23	28	29	7	0	7
2062	1.26E-04	TGTGCCACCAGTGAGCCGGCTTCAGGGGTCGGCGGCTACACCTTC	CATSEPASGVGGYTF	TRBV24-1*01	TRBV24-1	TRBJ1-2*01	TRBJ1-2	TRBD1*01	TRBD1	13	22	27	33	8	5	13
2060	1.26E-04	TGTGCCACCAGTGACATCAGGGGGTTCCAATGAGCAGTTCTTC	CATSDIR~GSNEQFF	TRBV24-1*01	TRBV24-1	TRBJ2-1*01	TRBJ2-1	TRBD1*01	TRBD1	13	17	23	27	3	3	6
2060	1.26E-04	TGCAGCGTTCAGGCTAGCCATGAGCAGTTCTTC	CSVQASHEQFF	TRBV29-1*01	TRBV29-1	TRBJ2-1*01	TRBJ2-1	TRBD2*02, TRBD2*01	TRBD2	8	13	17	19	4	1	5
2059	1.26E-04	TGTGCCACCAGTGATTTTGGCGGCGGGGCCGATACGCAGTATTTT	CATSDFGGGADTQYF	TRBV24-1*01	TRBV24-1	TRBJ2-3*01	TRBJ2-3	TRBD2*01	TRBD2	16	22	27	30	5	2	7
2058	1.26E-04	TGTGCCACCAGTCGACTAAATGAGCAGTTCTTC	CATSRLNEQFF	TRBV24-1*01	TRBV24-1	TRBJ2-1*01	TRBJ2-1	TRBD2*02, TRBD2*01	TRBD2	11	13	17	18	1	0	1
2056	1.26E-04	TGCAGTGCTAGAAACAGAGACTATGGCTACACCTTC	CSARNRDYGYTF	TRBV20-1*01, TRBV20-1*05, TRBV20-1*07	TRBV20-1	TRBJ1-2*01	TRBJ1-2	TRBD1*01	TRBD1	11	13	16	19	1	2	3
2054	1.26E-04	TGTGCCACCTCTCCAGGCGGGGGGGAATTGGACAATGAGCAGTTCTTC	CATSPGGGELDNEQFF	TRBV25-1*01	TRBV25-1	TRBJ2-1*01	TRBJ2-1	TRBD2*01	TRBD2	6	16	24	31	9	6	15
2054	1.26E-04	TGTGCCACCAGTGATTGGGACAGGTCGAGCGGCAATGAGCAGTTCTTC	CATSDWDRSSGNEQFF	TRBV24-1*01	TRBV24-1	TRBJ2-1*01	TRBJ2-1	TRBD1*01	TRBD1	15	16	23	32	0	8	8
2054	1.26E-04	TGCAGCGTCACGGAGGCCGACAGCGGCTACACCTTC	CSVTEADSGYTF	TRBV29-1*01, TRBV29-1*03	TRBV29-1	TRBJ1-2*01	TRBJ1-2	TRBD1*01, TRBD2*02	TRBD1, TRBD2	7	18	22	24	10	1	11
2053	1.26E-04	TGTGCCATCAGTGGGCGGCAAAGTAGCTACGAGCAGTACTTC	CAISGRQSSYEQYF	TRBV10-3*01, TRBV10-3*02	TRBV10-3	TRBJ2-7*01	TRBJ2-7	TRBD2*02, TRBD2*01	TRBD2	12	23	26	33	10	6	16
2052	1.26E-04	TGCGCCAACCAAAAACTAGCGGGAGAAGTTTGGTGAGCAGTTCTTC	CANQKLAG~KFGEQFF	TRBV10-1*02, TRBV10-1*01	TRBV10-1	TRBJ2-1*01	TRBJ2-1	TRBD2*02	TRBD2	6	14	24	33	7	8	15
2051	1.25E-04	TGTGCCAGCAGCCCGACAGGGTTTGCAGATACGCAGTATTTT	CASSPTGFADTQYF	TRBV7-7*01, TRBV7-7*02	TRBV7-7	TRBJ2-3*01	TRBJ2-3	TRBD1*01	TRBD1	11	14	20	25	2	4	6
2051	1.25E-04	TGTGCCTCAAGCGCCGCACCCAATGAGCAGTTCTTC	CASSAAPNEQFF	TRBV10-3*01, TRBV10-3*02	TRBV10-3	TRBJ2-1*01	TRBJ2-1	TRBD2*02, TRBD2*01	TRBD2	5	9	12	20	3	7	10
2050	1.25E-04	TGTGCCACCAGTGATTTGGAAGGGGACGAGCAGTACTTC	CATSDLEGDEQYF	TRBV24-1*01	TRBV24-1	TRBJ2-7*01	TRBJ2-7	TRBD1*01	TRBD1	17	20	24	25	2	0	2
2050	1.25E-04	TGCAGTGCTAGAGATCGTCTTGGCGAGCAGTACTTC	CSARDRLGEQYF	TRBV20-1*01, TRBV20-1*05, TRBV20-1*07	TRBV20-1	TRBJ2-7*01	TRBJ2-7	TRBD1*01, TRBD2*02, TRBD2*01	TRBD1, TRBD2	13	16	18	23	2	4	6
2050	1.25E-04	TGCAGTGCTAGCTCTAGCGACGAGCAGTACTTC	CSASSSDEQYF	TRBV20-1*06, TRBV20-1*03, TRBV20-1*01, TRBV20-1*04, TRBV20-1*05, TRBV20-1*02, TRBV20-1*07	TRBV20-1	TRBJ2-7*01	TRBJ2-7	TRBD2*02, TRBD2*01	TRBD2	10	13	18	19	2	0	2
2048	1.25E-04	TGCAGTGCTAGTCAGCTATCCTATGGCTACACCTTC	CSASQLSYGYTF	TRBV20-1*01, TRBV20-1*04, TRBV20-1*05, TRBV20-1*07	TRBV20-1	TRBJ1-2*01	TRBJ1-2	TRBD2*02, TRBD2*01	TRBD2	11	14	17	20	2	2	4
2046	1.25E-04	TGTGCCAGCAGTGAATCGGACGGATCTGGAAACACCATATATTTT	CASSESDGSGNTIYF	TRBV12-4*01, TRBV12-3*01	TRBV12-4, TRBV12-3	TRBJ1-3*01	TRBJ1-3	TRBD1*01, TRBD2*02, TRBD2*01	TRBD1, TRBD2	11	17	20	24	5	3	8
2046	1.25E-04	TGTGCCATCAGTGAGTCCGGGCGGGAAGGCGAGCAGTACTTC	CAISESGREGEQYF	TRBV10-3*01, TRBV10-3*02	TRBV10-3	TRBJ2-7*01	TRBJ2-7	TRBD2*02	TRBD2	16	20	25	29	3	3	6
2046	1.25E-04	TGCAGTGCTCGGGACGCTACAAGCTATGGCTACACCTTC	CSARDATSYGYTF	TRBV20-1*01, TRBV20-1*04, TRBV20-1*05, TRBV20-1*07	TRBV20-1	TRBJ1-2*01	TRBJ1-2	TRBD1*01, TRBD2*02, TRBD2*01	TRBD1, TRBD2	8	10	14	23	1	8	9
2045	1.25E-04	TGTGCCACCAGTGACAATCGGGACACCCTATGGCTACACCTTC	CATSDNR~TPYGYTF	TRBV24-1*01	TRBV24-1	TRBJ1-2*01	TRBJ1-2	TRBD1*01	TRBD1	13	19	24	27	5	2	7
2042	1.25E-04	TGTGCCATCAGTGAGTCGCTTCGAGAGGTGCCGAGCAGTACTTC	CAISESL~RGAEQYF	TRBV10-3*01, TRBV10-3*02	TRBV10-3	TRBJ2-7*01	TRBJ2-7	TRBD2*02	TRBD2	16	24	27	31	7	3	10
2041	1.25E-04	TGTGCCAGCAGCCGAGAGGCCCATTCACCCCTCCACTTT	CASSREAHSPLHF	TRBV9*02, TRBV9*01, TRBV9*03	TRBV9	TRBJ1-6*01	TRBJ1-6	TRBD1*01, TRBD2*02	TRBD1, TRBD2	11	18	21	22	6	0	6
2039	1.25E-04	TGTGCCATCCTCCCCTCGCGAGACAGTCTTAACTATGGCTACACCTTC	CAILPSRDSLNYGYTF	TRBV10-3*01, TRBV10-3*02	TRBV10-3	TRBJ1-2*01	TRBJ1-2	TRBD1*01, TRBD2*02	TRBD1, TRBD2	8	21	25	29	12	3	15
2039	1.25E-04	TGTGCCAGCACCTCCTTTCTAGCGGGAGGGCGCGAGCAGTACTTC	CASTSFLAGGREQYF	TRBV2*01, TRBV2*02, TRBV2*03	TRBV2	TRBJ2-7*01	TRBJ2-7	TRBD2*02	TRBD2	9	18	29	32	8	2	10
2039	1.25E-04	TGTGCCAGCAGTCAAGTGAACACTGAAGCTTTCTTT	CASSQVNTEAFF	TRBV6-5*01	TRBV6-5	TRBJ1-1*01	TRBJ1-1			11	-1	-1	16	-1	-1	4
2037	1.25E-04	TGTGCCAGCAGCCCTGAGGGAGTTTCACCCCTCCACTTT	CASSPEGVSPLHF	TRBV9*02, TRBV9*01, TRBV9*03	TRBV9	TRBJ1-6*01	TRBJ1-6	TRBD2*02	TRBD2	11	17	21	23	5	1	6
2035	1.24E-04	TGTGCTTCGAATAGGGAACGCCTCCTACGAGCAGTACTTC	CASNRER~SYEQYF	TRBV24-1*01	TRBV24-1	TRBJ2-7*01	TRBJ2-7	TRBD1*01, TRBD2*02, TRBD2*01	TRBD1, TRBD2	4	13	16	21	8	4	12
2035	1.24E-04	TGCAGCGTTACCCGGACAGGGCGGTACGAGCAGTACTTC	CSVTRTGRYEQYF	TRBV29-1*01, TRBV29-1*03	TRBV29-1	TRBJ2-7*01	TRBJ2-7	TRBD1*01	TRBD1	8	13	20	24	4	3	7
2033	1.24E-04	TGCGCCAGCAGCCAAGACAGGGGAGAAGTTCACCCCTCCACTTT	CASSQDR~RSSPLHF	TRBV4-1*02, TRBV4-1*01	TRBV4-1	TRBJ1-6*01	TRBJ1-6	TRBD1*01	TRBD1	16	17	22	28	0	5	5
2033	1.24E-04	TGTGCCAGCAGTCTTCGGACAGGCTACGAGCAGTACTTC	CASSLRTGYEQYF	TRBV27*01	TRBV27	TRBJ2-7*01	TRBJ2-7	TRBD1*01	TRBD1	11	16	22	23	4	0	4
2033	1.24E-04	TGCAGTGCCCTTGTCTCCGGGGGAGAGACCCAGTACTTC	CSALVSGGETQYF	TRBV20-1*06, TRBV20-1*03, TRBV20-1*01, TRBV20-1*04, TRBV20-1*05, TRBV20-1*02, TRBV20-1*07	TRBV20-1	TRBJ2-5*01	TRBJ2-5	TRBD2*01	TRBD2	7	17	22	23	9	0	9
2033	1.24E-04	TGTGCCATCGGGGACAGCAATCAGCCCCAGCATTTT	CAIGDSNQPQHF	TRBV10-3*01, TRBV10-3*02	TRBV10-3	TRBJ1-5*01	TRBJ1-5	TRBD1*01, TRBD2*02, TRBD2*01	TRBD1, TRBD2	8	10	14	15	1	0	1
2033	1.24E-04	TGCAGTGCTTACAGGGGGCGCGAGCAGTACTTC	CSAYRGREQYF	TRBV20-1*06, TRBV20-1*03, TRBV20-1*01, TRBV20-1*04, TRBV20-1*05, TRBV20-1*02, TRBV20-1*07	TRBV20-1	TRBJ2-7*01	TRBJ2-7	TRBD1*01	TRBD1	8	10	18	20	1	1	2
2032	1.24E-04	TGTGCCATCAGTGACCCGGGACAGGGTTACGAGCAGTACTTC	CAISDPGQGYEQYF	TRBV10-3*01, TRBV10-3*02	TRBV10-3	TRBJ2-7*01	TRBJ2-7	TRBD1*01	TRBD1	11	17	25	27	5	1	6
2032	1.24E-04	TGTGCCATCAGTGAAGGGACAGGGTGGACCGAGCAGTACTTC	CAISEGTGWTEQYF	TRBV10-3*01, TRBV10-3*02	TRBV10-3	TRBJ2-7*01	TRBJ2-7	TRBD1*01	TRBD1	14	15	23	29	0	5	5
2032	1.24E-04	TGTGCCAGCAGCAGTAATAGCAATCAGCCCCAGCATTTT	CASSSNSNQPQHF	TRBV6-5*01	TRBV6-5	TRBJ1-5*01	TRBJ1-5	TRBD1*01, TRBD2*02, TRBD2*01	TRBD1, TRBD2	10	11	13	17	0	3	3
2031	1.24E-04	TGTGCCATCAACCCGTAGCGGGAGGCGGGGGAGCAGTACTTC	CAINP*REAGEQYF	TRBV10-3*01, TRBV10-3*02	TRBV10-3	TRBJ2-7*01	TRBJ2-7	TRBD2*02	TRBD2	9	15	24	30	5	5	10
2031	1.24E-04	TGTGCCACCAGTGACCCAGGACAGGGTAAAGGGCAGTACTTC	CATSDPGQGKGQYF	TRBV24-1*01	TRBV24-1	TRBJ2-7*01	TRBJ2-7	TRBD1*01	TRBD1	13	18	25	32	4	6	10
2027	1.24E-04	TGCAGTGCTAGTGAGCAGGCCTACGAGCAGTACTTC	CSASEQAYEQYF	TRBV20-1*01, TRBV20-1*04, TRBV20-1*05, TRBV20-1*07	TRBV20-1	TRBJ2-7*01	TRBJ2-7	TRBD1*01	TRBD1	11	15	18	19	3	0	3
2022	1.24E-04	TGCGCCAGCGGTCAGGTGCCTCGCGAGCAGTACTTC	CASGQVPREQYF	TRBV10-2*01	TRBV10-2	TRBJ2-7*01	TRBJ2-7	TRBD1*01, TRBD2*02	TRBD1, TRBD2	8	12	15	23	3	7	10
2021	1.24E-04	TGTGCCGTGCTCTCAGACAGGGGGCTCTACGAGCAGTACTTC	CAVLSDRGLYEQYF	TRBV10-3*01, TRBV10-3*02	TRBV10-3	TRBJ2-7*01	TRBJ2-7	TRBD1*01	TRBD1	5	15	24	26	9	1	10
2021	1.24E-04	TGCAGCTCCTCCATTGGACAGTTTAACAATGAGCAGTTCTTC	CSSSIGQFNNEQFF	TRBV29-1*01, TRBV29-1*03	TRBV29-1	TRBJ2-1*01	TRBJ2-1	TRBD1*01	TRBD1	5	15	20	25	9	4	13
2020	1.24E-04	TGTGCCATCAGTGGACAGATGGGCGATCAGCCCCAGCATTTT	CAISGQMGDQPQHF	TRBV10-3*01, TRBV10-3*02	TRBV10-3	TRBJ1-5*01	TRBJ1-5	TRBD1*01	TRBD1	12	13	17	25	0	7	7
2019	1.23E-04	TGCAGTGCTAGAGACCTCGCGACAGGGGATAATTCACCCCTCCACTTT	CSARDLATGDNSPLHF	TRBV20-1*01, TRBV20-1*05, TRBV20-1*07	TRBV20-1	TRBJ1-6*01	TRBJ1-6	TRBD1*01	TRBD1	13	20	27	28	6	0	6
2019	1.23E-04	TGTGCCACCTCTGGGACAGATCCACATAACTATGGCTACACCTTC	CATSGTDPHNYGYTF	TRBV24-1*01	TRBV24-1	TRBJ1-2*01	TRBJ1-2	TRBD1*01	TRBD1	8	12	18	26	3	7	10
2019	1.23E-04	TGCGCCAGCAGCCAAGGCCAAGGACAGATCTACGAGCAGTACTTC	CASSQGQGQIYEQYF	TRBV4-1*02, TRBV4-1*01	TRBV4-1	TRBJ2-7*01	TRBJ2-7	TRBD1*01	TRBD1	15	21	26	29	5	2	7
2019	1.23E-04	TGTGCCACCAGTGCTAGGGACAGAAGAACTACGAGCAGTACTTC	CATSARD~KNYEQYF	TRBV24-1*01	TRBV24-1	TRBJ2-7*01	TRBJ2-7	TRBD1*01	TRBD1	12	16	22	28	3	5	8
2018	1.23E-04	TGTGCCATCAGTACAGGGAAGGATCAGCCCCAGCATTTT	CAISTGKDQPQHF	TRBV10-3*01, TRBV10-3*02	TRBV10-3	TRBJ1-5*01	TRBJ1-5	TRBD1*01	TRBD1	11	12	17	22	0	4	4
2017	1.23E-04	TGTGCCACCTCGACAGAATACTACGAGCAGTACTTC	CATSTEYYEQYF	TRBV10-3*01, TRBV10-3*02	TRBV10-3	TRBJ2-7*01	TRBJ2-7	TRBD1*01	TRBD1	6	11	15	20	4	4	8
2016	1.23E-04	TGCAGTGCTAGAACCCCTAGCGGGAGCTTGGAGACCCAGTACTTC	CSARTPSGSLETQYF	TRBV20-1*01, TRBV20-1*04, TRBV20-1*05, TRBV20-1*07	TRBV20-1	TRBJ2-5*01	TRBJ2-5	TRBD2*02	TRBD2	11	16	25	30	4	4	8
2016	1.23E-04	TGCAGCGTTGATTACGTTAATGAGCAGTTCTTC	CSVDYVNEQFF	TRBV29-1*01	TRBV29-1	TRBJ2-1*01	TRBJ2-1	TRBD2*02, TRBD2*01	TRBD2	10	-1	-1	18	-1	-1	7
2013	1.23E-04	TGCAGTCGGGAACATCCGAGCAGTACTTC	CSREH~EQYF	TRBV20-1*06, TRBV20-1*03, TRBV20-1*01, TRBV20-1*04, TRBV20-1*05, TRBV20-1*02, TRBV20-1*07	TRBV20-1	TRBJ2-7*01	TRBJ2-7	TRBD2*02	TRBD2	5	6	10	16	0	5	5
2011	1.23E-04	TGCAGTGCTAGAGATACCGTCTACGAGCAGTACTTC	CSARDTVYEQYF	TRBV20-1*01, TRBV20-1*05, TRBV20-1*07	TRBV20-1	TRBJ2-7*01	TRBJ2-7	TRBD2*02, TRBD2*01	TRBD2	13	16	18	20	2	1	3
2010	1.23E-04	TGTGCCACCAGTGAACCTCGACCAGGAAAACTACGAGCAGTACTTC	CATSEPRP~ENYEQYF	TRBV24-1*01	TRBV24-1	TRBJ2-7*01	TRBJ2-7	TRBD1*01, TRBD2*02	TRBD1, TRBD2	13	22	25	30	8	4	12
2010	1.23E-04	TGTGCCACCTCGGGGGCGGAAGTTCCCTATGGCTACACCTTC	CATSGAEVPYGYTF	TRBV7-8*01, TRBV7-8*03	TRBV7-8	TRBJ1-2*01	TRBJ1-2	TRBD1*01, TRBD2*01	TRBD1, TRBD2	6	11	16	26	4	9	13
2010	1.23E-04	TGTGCCAGCAGCCCACAGGGTGGCTCCTACGAGCAGTACTTC	CASSPQGGSYEQYF	TRBV5-4*01, TRBV5-4*03, TRBV5-4*04	TRBV5-4	TRBJ2-7*01	TRBJ2-7	TRBD1*01	TRBD1	10	14	19	23	3	3	6
2010	1.23E-04	TGCAGTGCTACTTCGACTAGCGGGAGGAACGAGCAGTACTTC	CSATSTSGRNEQYF	TRBV20-1*01, TRBV20-1*04, TRBV20-1*05, TRBV20-1*07	TRBV20-1	TRBJ2-7*01	TRBJ2-7	TRBD2*02	TRBD2	9	14	26	28	4	1	5
2010	1.23E-04	TGCAGTGCTAGAGACCGGGACTACGAGCAGTACTTC	CSARDRDYEQYF	TRBV20-1*01, TRBV20-1*05, TRBV20-1*07	TRBV20-1	TRBJ2-7*01	TRBJ2-7	TRBD2*02	TRBD2	13	15	19	20	1	0	1
2010	1.23E-04	TGTGCCACCAGTGATTTAGGGGTACGCAGTATTTT	CATSDL~GTQYF	TRBV24-1*01	TRBV24-1	TRBJ2-3*01	TRBJ2-3	TRBD1*01	TRBD1	16	17	21	22	0	0	0
2009	1.23E-04	TGCAGCGTTGAGGGGGATGCAGATGACTCCTACAATGAGCAGTTCTTC	CSVEGDADDSYNEQFF	TRBV29-1*01	TRBV29-1	TRBJ2-1*01	TRBJ2-1	TRBD1*01, TRBD2*01	TRBD1, TRBD2	10	11	15	26	0	10	10
2009	1.23E-04	TGTGCCAGCAGCGTAGGCATCGGCAGGGTTCTTCACCCCTCCACTTT	CASSVGIG~GSSPLHF	TRBV9*02, TRBV9*01	TRBV9	TRBJ1-6*01	TRBJ1-6	TRBD1*01	TRBD1	15	23	27	31	7	3	10
2007	1.23E-04	TGCGCCAGCCCCTAATCACTCCCGGTCGGGGTAATTCACCCCTCCACTTT	CASP*SLP~RGNSPLHF	TRBV10-2*01	TRBV10-2	TRBJ1-6*01	TRBJ1-6	TRBD2*02	TRBD2	8	18	23	31	9	7	16
2005	1.23E-04	TGTGCCATCAGTGAGTCGGAAGGACTCGCTGAGCAGTACTTC	CAISESEGLAEQYF	TRBV10-3*01, TRBV10-3*02	TRBV10-3	TRBJ2-7*01	TRBJ2-7	TRBD2*02, TRBD2*01	TRBD2	16	21	25	30	4	4	8
2005	1.23E-04	TGCAGTACACGCAAGGGGGCCTACGAGCAGTACTTC	CSTRKGAYEQYF	TRBV20-1*06, TRBV20-1*03, TRBV20-1*01, TRBV20-1*04, TRBV20-1*05, TRBV20-1*02, TRBV20-1*07	TRBV20-1	TRBJ2-7*01	TRBJ2-7	TRBD1*01	TRBD1	5	13	18	19	7	0	7
2003	1.23E-04	TGCAGTGTATGGGGAGGAACGGACTACGAGCAGTACTTC	CSVWGGTDYEQYF	TRBV20-1*06, TRBV20-1*03, TRBV20-1*01, TRBV20-1*04, TRBV20-1*05, TRBV20-1*02, TRBV20-1*07	TRBV20-1	TRBJ2-7*01	TRBJ2-7	TRBD2*02	TRBD2	6	11	16	23	4	6	10
2002	1.22E-04	TGTGCCATCAGTGAGTCCCTGTAAGGACAGGCCTAACCTACGAGCAGTACTTC	CAISESL*G~GLTYEQYF	TRBV10-3*01, TRBV10-3*02	TRBV10-3	TRBJ2-7*01	TRBJ2-7	TRBD1*01	TRBD1	16	24	30	36	7	5	12
2002	1.22E-04	TGCAGTGCTAGACTAGCCTACGAGCAGTACTTC	CSARLAYEQYF	TRBV20-1*01, TRBV20-1*04, TRBV20-1*05, TRBV20-1*07	TRBV20-1	TRBJ2-7*01	TRBJ2-7	TRBD2*02, TRBD2*01	TRBD2	11	12	15	16	0	0	0
2000	1.22E-04	TGCGCCAGCAGTCGAGGGAGAGGGTACGAGCAGTACTTC	CASSRGRGYEQYF	TRBV10-1*02, TRBV10-1*01	TRBV10-1	TRBJ2-7*01	TRBJ2-7	TRBD2*02	TRBD2	11	19	23	24	7	0	7
1999	1.22E-04	TGTGCCAACCTCGTCGGAACCCTCTCTACGAGCAGTACTTC	CANLVGT~LYEQYF	TRBV24-1*01	TRBV24-1	TRBJ2-7*01	TRBJ2-7	TRBD2*02	TRBD2	6	19	23	25	12	1	13
1999	1.22E-04	TGCAGTGCTAGTTCCAGGTCCTACGAGCAGTACTTC	CSASSRSYEQYF	TRBV20-1*01, TRBV20-1*04, TRBV20-1*05, TRBV20-1*07	TRBV20-1	TRBJ2-7*01	TRBJ2-7	TRBD1*01	TRBD1	11	14	17	18	2	0	2
1998	1.22E-04	TGTGCCACCAGTGATAGACAGAAGCAGTACTTC	CATSDRQKQYF	TRBV24-1*01	TRBV24-1	TRBJ2-7*01	TRBJ2-7	TRBD1*01	TRBD1	14	16	20	22	1	1	2
1997	1.22E-04	TGTGCCACCAGTGATGGTGGCGGATCCTACGAGCAGTACTTC	CATSDGGGSYEQYF	TRBV24-1*01	TRBV24-1	TRBJ2-7*01	TRBJ2-7	TRBD2*02, TRBD2*01	TRBD2	14	19	22	24	4	1	5
1996	1.22E-04	TGTGCCAGCAGCCGTCCTCCGGCTAGCGGGAGTAGGGAGCAGTACTTC	CASSRPPASGSREQYF	TRBV6-5*01	TRBV6-5	TRBJ2-7*01	TRBJ2-7	TRBD2*02	TRBD2	11	22	31	36	10	4	14
1996	1.22E-04	TGTGCCACCAGGATTGAGACTAGTAGGGGGCGAGCAGTACTTC	CATRIET~VGGEQYF	TRBV24-1*01	TRBV24-1	TRBJ2-7*01	TRBJ2-7	TRBD1*01, TRBD2*02, TRBD2*01	TRBD1, TRBD2	10	24	29	30	13	0	13
1995	1.22E-04	TGTGCCATCAGTGAGTCGACCAATCAGCCCCAGCATTTT	CAISESTNQPQHF	TRBV10-3*01, TRBV10-3*02	TRBV10-3	TRBJ1-5*01	TRBJ1-5	TRBD1*01, TRBD2*02, TRBD2*01	TRBD1, TRBD2	16	17	19	20	0	0	0
1994	1.22E-04	TGTGCCACCAGTGACCCGACAGGGGGCGTCGATGGCTACACCTTC	CATSDPTGGVDGYTF	TRBV24-1*01	TRBV24-1	TRBJ1-2*01	TRBJ1-2	TRBD1*01	TRBD1	13	17	26	31	3	4	7
1994	1.22E-04	TGCAGTGCTCGCGGACTAGCGGGATCGGGCGAGCAGTACTTC	CSARGLAGSGEQYF	TRBV20-1*01, TRBV20-1*04, TRBV20-1*05, TRBV20-1*07	TRBV20-1	TRBJ2-7*01	TRBJ2-7	TRBD2*02	TRBD2	8	12	23	29	3	5	8
1993	1.22E-04	TGTGCCATCGGGGAACCTACAGGAACGCGAACGGGTGGCTACACCTTC	CAIGEPTGTRTGGYTF	TRBV10-3*01, TRBV10-3*02	TRBV10-3	TRBJ1-2*01	TRBJ1-2	TRBD1*01	TRBD1	8	18	22	35	9	12	21
1993	1.22E-04	TGCGCCAGCAGCTTCAAAGGGGGGGAGAATTCACCCCTCCACTTT	CASSFKGGENSPLHF	TRBV10-2*01	TRBV10-2	TRBJ1-6*01	TRBJ1-6	TRBD2*01	TRBD2	10	18	24	27	7	2	9
1991	1.22E-04	TGTGCCAGCAGTCAAGGGATGAGATCTAATACGCAGTATTTT	CASSQGMRSNTQYF	TRBV12-4*01, TRBV12-3*01	TRBV12-4, TRBV12-3	TRBJ2-3*01	TRBJ2-3	TRBD1*01, TRBD2*02, TRBD2*01	TRBD1, TRBD2	12	15	18	28	2	9	11
1990	1.22E-04	TGTGCCAGCAGTGAAGCGCCGACCCCAGGGTCCTACGAGCAGTACTTC	CASSEAPTPGSYEQYF	TRBV2*01, TRBV2*03	TRBV2	TRBJ2-7*01	TRBJ2-7	TRBD1*01	TRBD1	16	25	29	30	8	0	8
1990	1.22E-04	TGCAGTGCTTCTCATCCCTGGGGAGAGTACTTC	CSASHPWGEYF	TRBV20-1*06, TRBV20-1*03, TRBV20-1*01, TRBV20-1*04, TRBV20-1*05, TRBV20-1*02, TRBV20-1*07	TRBV20-1	TRBJ2-7*01	TRBJ2-7	TRBD1*01, TRBD2*02	TRBD1, TRBD2	8	15	19	25	6	5	11
1989	1.22E-04	TGTGCCACCAAGCTAGCGGGAGGGGGGTACAATGAGCAGTTCTTC	CATKLAGGGYNEQFF	TRBV19*01, TRBV19*03, TRBV19*02	TRBV19	TRBJ2-1*01	TRBJ2-1	TRBD2*02	TRBD2	6	12	23	27	5	3	8
1989	1.22E-04	TGCAGTGCTGGGACAGGTTGAAGATGGCTACACCTTC	CSAGTG~EDGYTF	TRBV20-1*06, TRBV20-1*03, TRBV20-1*01, TRBV20-1*04, TRBV20-1*05, TRBV20-1*02, TRBV20-1*07	TRBV20-1	TRBJ1-2*01	TRBJ1-2	TRBD1*01	TRBD1	8	9	16	23	0	6	6
1989	1.22E-04	TGCAGTGCTTTCAGCGGGAGGGTGCAGTACTTC	CSAFSGRVQYF	TRBV20-1*06, TRBV20-1*03, TRBV20-1*01, TRBV20-1*04, TRBV20-1*05, TRBV20-1*02, TRBV20-1*07	TRBV20-1	TRBJ2-7*01	TRBJ2-7	TRBD2*02	TRBD2	8	12	21	23	3	1	4
1988	1.22E-04	TGTGCCAGCAGCGGCTCTGGGGCCAACGTCCTGACTTTC	CASSGSGANVLTF	TRBV9*02, TRBV7-6*01, TRBV9*01, TRBV9*03, TRBV7-6*02	TRBV9, TRBV7-6	TRBJ2-6*01	TRBJ2-6	TRBD2*01	TRBD2	12	-1	-1	14	-1	-1	1
1987	1.22E-04	TGTGCCAGCAGCTTACTTCGACAGGACTATGGCTACACCTTC	CASSLLRQDYGYTF	TRBV7-9*01, TRBV7-9*04, TRBV7-9*02	TRBV7-9	TRBJ1-2*01	TRBJ1-2	TRBD1*01	TRBD1	14	19	24	25	4	0	4
1987	1.22E-04	TGCAGTGCTCCAAGACTCTATGGCTACACCTTC	CSAPRLYGYTF	TRBV20-1*06, TRBV20-1*03, TRBV20-1*01, TRBV20-1*04, TRBV20-1*05, TRBV20-1*02, TRBV20-1*07	TRBV20-1	TRBJ1-2*01	TRBJ1-2	TRBD2*02, TRBD2*01	TRBD2	8	13	16	17	4	0	4
1986	1.21E-04	TGTGCCACCAGTGATCCGCTAGATTCCTACGAGCAGTACTTC	CATSDPLDSYEQYF	TRBV24-1*01	TRBV24-1	TRBJ2-7*01	TRBJ2-7	TRBD2*02, TRBD2*01	TRBD2	14	15	21	24	0	2	2
1985	1.21E-04	TGCAGTGCGGGGAGGACTGTCCACGAGCAGTACTTC	CSAGRTVHEQYF	TRBV20-1*06, TRBV20-1*03, TRBV20-1*01, TRBV20-1*04, TRBV20-1*05, TRBV20-1*02, TRBV20-1*07	TRBV20-1	TRBJ2-7*01	TRBJ2-7	TRBD1*01, TRBD2*02	TRBD1, TRBD2	7	16	21	22	8	0	8
1984	1.21E-04	TGTGCCATCAGTGAGTCGGGACTAGCGGGAGACGAGCAGTACTTC	CAISESGLAGDEQYF	TRBV10-3*01, TRBV10-3*02	TRBV10-3	TRBJ2-7*01	TRBJ2-7	TRBD2*02	TRBD2	16	17	30	31	0	0	0
1983	1.21E-04	TGTGCCAGCAGCTCCCCTAGGACGGTACAATGAGCAGTTCTTC	CASSSPR~RYNEQFF	TRBV7-7*01, TRBV7-7*02	TRBV7-7	TRBJ2-1*01	TRBJ2-1	TRBD1*01	TRBD1	12	13	17	25	0	7	7
1982	1.21E-04	TGTGCCGTCATCGCCGCGGAAGGGTCGTGGAACACCATATATTTT	CAVIAAEGSWNTIYF	TRBV24-1*01	TRBV24-1	TRBJ1-3*01	TRBJ1-3	TRBD1*01, TRBD2*02, TRBD2*01	TRBD1, TRBD2	5	20	23	30	14	6	20
1982	1.21E-04	TGTGCCAGCAGTGAGGGCAGGACGGATAATTCACCCCTCCACTTT	CASSEGRTDNSPLHF	TRBV2*01, TRBV2*03	TRBV2	TRBJ1-6*01	TRBJ1-6	TRBD1*01, TRBD2*02, TRBD2*01	TRBD1, TRBD2	13	19	22	25	5	2	7
1981	1.21E-04	TGCAGTGCCAGGACAGCCTACGAGCAGTACTTC	CSARTAYEQYF	TRBV20-1*06, TRBV20-1*03, TRBV20-1*01, TRBV20-1*04, TRBV20-1*05, TRBV20-1*02, TRBV20-1*07	TRBV20-1	TRBJ2-7*01	TRBJ2-7	TRBD1*01	TRBD1	7	10	15	16	2	0	2
1980	1.21E-04	TGCAGTGCTAGAGGGACTAGCGACTACGAGCAGTACTTC	CSARGTSDYEQYF	TRBV20-1*01, TRBV20-1*04, TRBV20-1*05, TRBV20-1*07	TRBV20-1	TRBJ2-7*01	TRBJ2-7	TRBD2*02, TRBD2*01	TRBD2	12	13	21	23	0	1	1
1979	1.21E-04	TGCGCCAGAAAGGACAGGGTATCCTACGAGCAGTACTTC	CARKDRVSYEQYF	TRBV10-1*02, TRBV10-1*01	TRBV10-1	TRBJ2-7*01	TRBJ2-7	TRBD1*01	TRBD1	7	11	18	21	3	2	5
1979	1.21E-04	TGCGCCAGCAGTGATTCGAACGAGCAGTACTTC	CASSDSNEQYF	TRBV10-1*01	TRBV10-1	TRBJ2-7*01	TRBJ2-7	TRBD2*02	TRBD2	13	-1	-1	19	-1	-1	5
1978	1.21E-04	TGCAGTGCACCGACAGGGGACAGTGCTATGATCACCTTC	CSAPTGDSAMITF	TRBV20-1*06, TRBV20-1*03, TRBV20-1*01, TRBV20-1*04, TRBV20-1*05, TRBV20-1*02, TRBV20-1*07	TRBV20-1	TRBJ1-2*01	TRBJ1-2	TRBD1*01	TRBD1	7	11	18	32	3	13	16
1977	1.21E-04	TGTGCCATCAGTGAGGGAGCAGGGACCTCCTACGAGCAGTACTTC	CAISEGAGTSYEQYF	TRBV10-3*01, TRBV10-3*02	TRBV10-3	TRBJ2-7*01	TRBJ2-7	TRBD1*01, TRBD2*02, TRBD2*01	TRBD1, TRBD2	14	21	25	26	6	0	6
1977	1.21E-04	TGTGCCACCAGTTTCTAGCGGGAGGACAGCTACGAGCAGTACTTC	CATSF*REDSYEQYF	TRBV24-1*01	TRBV24-1	TRBJ2-7*01	TRBJ2-7	TRBD2*02	TRBD2	11	14	24	29	2	4	6
1976	1.21E-04	TGCGCCAGCAGTGACCCCCGGTACAGGGAGGTGTTCTTC	CASSDPRYREVFF	TRBV10-1*02, TRBV10-1*01	TRBV10-1	TRBJ2-1*01	TRBJ2-1	TRBD1*01, TRBD2*02, TRBD2*01	TRBD1, TRBD2	13	22	27	32	8	4	12
1976	1.21E-04	TGCAGTGCCTCCGAGACCCTAGTAGGCTACACCTTC	CSASETLVGYTF	TRBV20-1*06, TRBV20-1*03, TRBV20-1*01, TRBV20-1*04, TRBV20-1*05, TRBV20-1*02, TRBV20-1*07	TRBV20-1	TRBJ1-2*01	TRBJ1-2	TRBD2*02, TRBD2*01	TRBD2	7	18	22	24	10	1	11
1976	1.21E-04	TGCAGTGCCGGGATGTTCTACGAGCAGTACTTC	CSAGMFYEQYF	TRBV20-1*06, TRBV20-1*03, TRBV20-1*01, TRBV20-1*04, TRBV20-1*05, TRBV20-1*02, TRBV20-1*07	TRBV20-1	TRBJ2-7*01	TRBJ2-7	TRBD2*02	TRBD2	7	8	12	17	0	4	4
1975	1.21E-04	TGCAGCGTCCAGAACACCGGGGAGCTGTTTTTT	CSVQNTGELFF	TRBV29-1*01, TRBV29-1*03	TRBV29-1	TRBJ2-2*01	TRBJ2-2	TRBD2*02, TRBD2*01	TRBD2	7	-1	-1	11	-1	-1	3
1974	1.21E-04	TGTGCCATCAGGACCGACAGGGCCTCGTACAATGAGCAGTTCTTC	CAIRTDRASYNEQFF	TRBV10-3*01, TRBV10-3*02	TRBV10-3	TRBJ2-1*01	TRBJ2-1	TRBD1*01	TRBD1	10	15	21	23	4	1	5
1974	1.21E-04	TGTGCCACCAGTAGTCCGGGACTATTGGAGCAGTACTTC	CATSSPGLLEQYF	TRBV24-1*01	TRBV24-1	TRBJ2-7*01	TRBJ2-7	TRBD2*02, TRBD2*01	TRBD2	11	17	23	27	5	3	8
1971	1.21E-04	TGTGCCAGCAGTGAGGAACCTGGAAGGTCATTCACCCCTCCACTTT	CASSEEPG~GHSPLHF	TRBV25-1*01	TRBV25-1	TRBJ1-6*01	TRBJ1-6	TRBD1*01	TRBD1	13	18	21	29	4	7	11
1971	1.21E-04	TGTGCCACCGAGACAGGGTCTGGAAACACCATATATTTT	CATETGSGNTIYF	TRBV7-9*03, TRBV7-9*01, TRBV7-9*04, TRBV7-9*02	TRBV7-9	TRBJ1-3*01	TRBJ1-3	TRBD1*01	TRBD1	6	11	17	18	4	0	4
1970	1.20E-04	TGCAGCGTTGTGGGACAGGCCCTCAAGCAGTACTTC	CSVVGQALKQYF	TRBV29-1*01	TRBV29-1	TRBJ2-7*01	TRBJ2-7	TRBD1*01	TRBD1	9	11	18	25	1	6	7
1970	1.20E-04	TGTGCCATCAGTGACGGGGGCCTTCACAACTTC	CAISDGGLHNF	TRBV10-3*01, TRBV10-3*02	TRBV10-3	TRBJ2-7*01	TRBJ2-7	TRBD1*01, TRBD2*01	TRBD1, TRBD2	13	15	20	28	1	7	8
1969	1.20E-04	TGCAGCGTTGGGGGGGGCATTCAGGGTTCGGATACGCAGTATTTT	CSVGGGIQGSDTQYF	TRBV29-1*01	TRBV29-1	TRBJ2-3*01	TRBJ2-3	TRBD2*01	TRBD2	9	10	16	30	0	13	13
1966	1.20E-04	TGTGCCACCAGTGATTCGGACAGGTCCACAGATACGCAGTATTTT	CATSDSDRSTDTQYF	TRBV24-1*01	TRBV24-1	TRBJ2-3*01	TRBJ2-3	TRBD1*01	TRBD1	15	17	23	26	1	2	3
1965	1.20E-04	TGCAGTGCTAGTACAGGGAGCTACGAGCAGTACTTC	CSASTGSYEQYF	TRBV20-1*01, TRBV20-1*04, TRBV20-1*05, TRBV20-1*07	TRBV20-1	TRBJ2-7*01	TRBJ2-7	TRBD1*01	TRBD1	11	12	17	20	0	2	2
1964	1.20E-04	TGTGCCACCAGCAGAGTGGGGGGTAGTGTTTCACCCCTCCACTTT	CATSRVGGSVSPLHF	TRBV15*02	TRBV15	TRBJ1-6*01	TRBJ1-6	TRBD2*01	TRBD2	11	17	22	29	5	6	11
1963	1.20E-04	TGTGCCACCGCACCCGGTATCGGGAGAGCCACTAGCGAGCAGTACTTC	CATAPGIGRATSEQYF	TRBV10-3*01, TRBV10-3*02	TRBV10-3	TRBJ2-7*01	TRBJ2-7	TRBD2*02	TRBD2	6	20	25	35	13	9	22
1963	1.20E-04	TGCAGTGTTGGACGGACTTCCTACGAGCAGTACTTC	CSVGRTSYEQYF	TRBV20-1*06, TRBV20-1*03, TRBV20-1*01, TRBV20-1*04, TRBV20-1*05, TRBV20-1*02, TRBV20-1*07	TRBV20-1	TRBJ2-7*01	TRBJ2-7	TRBD2*02, TRBD2*01	TRBD2	6	13	17	18	6	0	6
1961	1.20E-04	TGTGCCACCAGTGATTTCCAAGAGACCCAGTACTTC	CATSDFQETQYF	TRBV24-1*01	TRBV24-1	TRBJ2-5*01	TRBJ2-5	TRBD1*01, TRBD2*02, TRBD2*01	TRBD1, TRBD2	16	-1	-1	17	-1	-1	0
1960	1.20E-04	TGCAGTGCTAGGGCGGGAGGGTTCGAGCAGTACTTC	CSARAGGFEQYF	TRBV20-1*01, TRBV20-1*04, TRBV20-1*05, TRBV20-1*07	TRBV20-1	TRBJ2-7*01	TRBJ2-7	TRBD2*02	TRBD2	10	12	20	23	1	2	3
1959	1.20E-04	TGTGCCACCAGTCCGACTAGCGGAAGCTCCTACAATGAGCAGTTCTTC	CATSPTSGSSYNEQFF	TRBV24-1*01	TRBV24-1	TRBJ2-1*01	TRBJ2-1	TRBD2*02, TRBD2*01	TRBD2	11	14	22	26	2	3	5
1959	1.20E-04	TGTGCCAGCAGCTTTCGGGGACAGGTGTACACCGGGGAGCTGTTTTTT	CASSFRGQVYTGELFF	TRBV7-2*04, TRBV7-2*01	TRBV7-2	TRBJ2-2*01	TRBJ2-2	TRBD1*01	TRBD1	10	17	24	28	6	3	9
1958	1.20E-04	TGCAGCGTTGGTGGGGGGAGAAACTATGGCTACACCTTC	CSVGGGRNYGYTF	TRBV29-1*01	TRBV29-1	TRBJ1-2*01	TRBJ1-2	TRBD2*01	TRBD2	9	12	17	21	2	3	5
1957	1.20E-04	TGTGCCATCAGCCAAAGTAGGACAAGCTCCTACGAGCAGTACTTC	CAISQSRTSSYEQYF	TRBV10-3*01, TRBV10-3*02	TRBV10-3	TRBJ2-7*01	TRBJ2-7	TRBD1*01	TRBD1	10	19	23	26	8	2	10
1957	1.20E-04	TGTGCCAGTAGGGGACAGCCCTATAGCAATCAGCCCCAGCATTTT	CASRGQPYSNQPQHF	TRBV19*01, TRBV19*03, TRBV19*02	TRBV19	TRBJ1-5*01	TRBJ1-5	TRBD1*01	TRBD1	10	11	17	23	0	5	5
1957	1.20E-04	TGCAGTGCTACTAGTAGTAGCTACGAGCAGTACTTC	CSATSSSYEQYF	TRBV20-1*01, TRBV20-1*04, TRBV20-1*05, TRBV20-1*07	TRBV20-1	TRBJ2-7*01	TRBJ2-7	TRBD2*02, TRBD2*01	TRBD2	9	10	14	20	0	5	5
1956	1.20E-04	TGCGCCAGCAGTGAGCCGATCGGCAGCGCTACGAGCAGTACTTC	CASSEPI~QRYEQYF	TRBV10-1*01	TRBV10-1	TRBJ2-7*01	TRBJ2-7	TRBD2*02, TRBD2*01	TRBD2	14	24	27	28	9	0	9
1956	1.20E-04	TGCAGTGCTAGCGACAGGGAACCCTACGAGCAGTACTTC	CSASDREPYEQYF	TRBV20-1*01, TRBV20-1*04, TRBV20-1*05, TRBV20-1*07	TRBV20-1	TRBJ2-7*01	TRBJ2-7	TRBD1*01	TRBD1	10	12	18	22	1	3	4
1956	1.20E-04	TGCGCCAGCTCAAGGCTCCTACGAGCAGTACTTC	CASSRL~YEQYF	TRBV10-2*01	TRBV10-2	TRBJ2-7*01	TRBJ2-7	TRBD1*01, TRBD2*02	TRBD1, TRBD2	8	12	14	15	3	0	3
1953	1.19E-04	TGCAGTGCCCTACCAGGGGCGGCAAACTATGGCTACACCTTC	CSALPGAANYGYTF	TRBV20-1*06, TRBV20-1*03, TRBV20-1*01, TRBV20-1*04, TRBV20-1*05, TRBV20-1*02, TRBV20-1*07	TRBV20-1	TRBJ1-2*01	TRBJ1-2	TRBD1*01	TRBD1	7	13	18	24	5	5	10
1953	1.19E-04	TGCAGTGCTAGAGTAGACCGGAATCATGGCTACACCTTC	CSARVDRNHGYTF	TRBV20-1*01, TRBV20-1*04, TRBV20-1*05, TRBV20-1*07	TRBV20-1	TRBJ1-2*01	TRBJ1-2	TRBD1*01, TRBD2*02, TRBD2*01	TRBD1, TRBD2	12	19	21	25	6	3	9
1953	1.19E-04	TGCAGTGCCTACGGGACTCTCGTCTACGAGCAGTACTTC	CSAYGTLVYEQYF	TRBV20-1*06, TRBV20-1*03, TRBV20-1*01, TRBV20-1*04, TRBV20-1*05, TRBV20-1*02, TRBV20-1*07	TRBV20-1	TRBJ2-7*01	TRBJ2-7	TRBD2*02, TRBD2*01	TRBD2	7	12	17	23	4	5	9
1953	1.19E-04	TGCAGTGCTAGGTTCGGGACTAGAACGAGCAGTACTTC	CSARFG~*NEQYF	TRBV20-1*06, TRBV20-1*03, TRBV20-1*01, TRBV20-1*04, TRBV20-1*05, TRBV20-1*02, TRBV20-1*07	TRBV20-1	TRBJ2-7*01	TRBJ2-7	TRBD2*02, TRBD2*01	TRBD2	10	15	22	24	4	1	5
1952	1.19E-04	TGCAGTGCTCGGACAGGGGGATGGCTACACCTTC	CSARTG~DGYTF	TRBV20-1*06, TRBV20-1*03, TRBV20-1*01, TRBV20-1*04, TRBV20-1*05, TRBV20-1*02, TRBV20-1*07	TRBV20-1	TRBJ1-2*01	TRBJ1-2	TRBD1*01	TRBD1	8	10	19	20	1	0	1
1951	1.19E-04	TGTGCCAGCAGCGCGGGGGTCAATTCACCCCTCCACTTT	CASSAGVNSPLHF	TRBV9*02, TRBV9*01, TRBV9*03	TRBV9	TRBJ1-6*01	TRBJ1-6	TRBD2*01	TRBD2	12	13	18	21	0	2	2
1951	1.19E-04	TGCAGTGCTAGTGGTAATACCATGGGCGAGCAGTACTTC	CSASGNTMGEQYF	TRBV20-1*01, TRBV20-1*04, TRBV20-1*05, TRBV20-1*07	TRBV20-1	TRBJ2-7*01	TRBJ2-7	TRBD1*01, TRBD2*02, TRBD2*01	TRBD1, TRBD2	11	23	25	26	11	0	11
1951	1.19E-04	TGCAGTGCGACGACAGGGCTAGTCCACGAGCAGTACTTC	CSATTGLVHEQYF	TRBV20-1*06, TRBV20-1*03, TRBV20-1*01, TRBV20-1*04, TRBV20-1*05, TRBV20-1*02, TRBV20-1*07	TRBV20-1	TRBJ2-7*01	TRBJ2-7	TRBD2*02, TRBD2*01	TRBD2	7	17	24	25	9	0	9
1951	1.19E-04	TGCAGCATCGAAGCTCACTCACGGAGTGGCTACACCTTC	CSIEAHSRSGYTF	TRBV29-1*01	TRBV29-1	TRBJ1-2*01	TRBJ1-2	TRBD2*02	TRBD2	5	22	25	26	16	0	16
1950	1.19E-04	TGTGCCACCAGTTCTGCACCCGGGGAGCGCTACGAGCAGTACTTC	CATSSAPGERYEQYF	TRBV24-1*01	TRBV24-1	TRBJ2-7*01	TRBJ2-7	TRBD2*02, TRBD2*01	TRBD2	11	22	26	29	10	2	12
1949	1.19E-04	TGTGCCAGCAGTGCTACGGAGTACAATGAGCAGTTCTTC	CASSATEYNEQFF	TRBV25-1*01	TRBV25-1	TRBJ2-1*01	TRBJ2-1	TRBD2*02	TRBD2	12	17	20	21	4	0	4
1947	1.19E-04	TGTGCCATCAGTGGACTTGAGGACTAGCGGGAGACACAGATACGCAGTATTTT	CAISGLED*~GDTDTQYF	TRBV10-3*01, TRBV10-3*02	TRBV10-3	TRBJ2-3*01	TRBJ2-3	TRBD2*02	TRBD2	12	20	32	34	7	1	8
1947	1.19E-04	TGTGCCAGTGATTAAGGGGCAGGGGGTTATAATGAAAAACTGTTTTTT	CASD*GAGGYNEKLFF	TRBV19*01, TRBV19*03, TRBV19*02	TRBV19	TRBJ1-4*01	TRBJ1-4	TRBD1*01	TRBD1	8	19	25	29	10	3	13
1947	1.19E-04	TGTGCCAGCAGCGTAGGATCACTCTCCTACAATGAGCAGTTCTTC	CASSVGSLSYNEQFF	TRBV9*02, TRBV9*01	TRBV9	TRBJ2-1*01	TRBJ2-1	TRBD2*02, TRBD2*01	TRBD2	15	20	22	23	4	0	4
1946	1.19E-04	TGCGCCAGCTGGGGGACTAGCGGGAGGGACGAGCAGTACTTC	CASWGTSGRDEQYF	TRBV10-2*01	TRBV10-2	TRBJ2-7*01	TRBJ2-7	TRBD2*02	TRBD2	8	12	27	28	3	0	3
1946	1.19E-04	TGTGCCATCAGTGGGCAGGGGGTCTACGAGCAGTACTTC	CAISGQGVYEQYF	TRBV10-3*01, TRBV10-3*02	TRBV10-3	TRBJ2-7*01	TRBJ2-7	TRBD1*01	TRBD1	12	15	21	23	2	1	3
1946	1.19E-04	TGCAGTGCTCAACTGGGAGATACGCAGTATTTT	CSAQLGDTQYF	TRBV20-1*06, TRBV20-1*03, TRBV20-1*01, TRBV20-1*04, TRBV20-1*05, TRBV20-1*02, TRBV20-1*07	TRBV20-1	TRBJ2-3*01	TRBJ2-3	TRBD1*01, TRBD2*02, TRBD2*01	TRBD1, TRBD2	8	14	16	17	5	0	5
1945	1.19E-04	TGCAGTGCGACTAGACAGGCCGTCAACCTACGAGCAGTACTTC	CSATRQA~STYEQYF	TRBV20-1*01, TRBV20-1*04, TRBV20-1*05, TRBV20-1*07	TRBV20-1	TRBJ2-7*01	TRBJ2-7	TRBD1*01, TRBD2*02, TRBD2*01	TRBD1, TRBD2	7	13	18	26	5	7	12
1945	1.19E-04	TGTGCCATCAGTGAACTATCGGGGGCCCACGAGCAGTACTTC	CAISELSGAHEQYF	TRBV10-3*01, TRBV10-3*02	TRBV10-3	TRBJ2-7*01	TRBJ2-7	TRBD1*01, TRBD2*01	TRBD1, TRBD2	13	20	25	28	6	2	8
1944	1.19E-04	TGTGCCATCAGTGAGTCGAACGCCCCGGAGGGCTACACCTTC	CAISESNAPEGYTF	TRBV10-3*01, TRBV10-3*02	TRBV10-3	TRBJ1-2*01	TRBJ1-2	TRBD1*01, TRBD2*01	TRBD1, TRBD2	16	21	25	30	4	4	8
1944	1.19E-04	TGCAGTGCTAGAGATGAAGTCTATGGCTACACCTTC	CSARDEVYGYTF	TRBV20-1*01, TRBV20-1*05, TRBV20-1*07	TRBV20-1	TRBJ1-2*01	TRBJ1-2	TRBD2*02, TRBD2*01	TRBD2	13	17	19	20	3	0	3
1943	1.19E-04	TGTGCCAGCAGACCGACACCTTCTATCATCTCCTACGAGCAGTACTTC	CASRPTPSIISYEQYF	TRBV6-1*01	TRBV6-1	TRBJ2-7*01	TRBJ2-7	TRBD1*01	TRBD1	10	14	17	29	3	11	14
1941	1.19E-04	TGTGCCACCAGTGATGTAGCGGGAGAGTTTACAGATACGCAGTATTTT	CATSDVAGEFTDTQYF	TRBV24-1*01	TRBV24-1	TRBJ2-3*01	TRBJ2-3	TRBD2*02	TRBD2	14	16	24	30	1	5	6
1940	1.19E-04	TGTGCCAGCAGCGAGACAGGGGAAGGATCACCCCTCCACTTT	CASSETGEGSPLHF	TRBV7-8*01, TRBV7-8*03	TRBV7-8	TRBJ1-6*01	TRBJ1-6	TRBD1*01	TRBD1	11	14	21	27	2	5	7
1939	1.19E-04	TGCAGTGCTAGGACCGGGATCCCTCAGGAGACCCAGTACTTC	CSARTGIPQETQYF	TRBV20-1*06, TRBV20-1*03, TRBV20-1*01, TRBV20-1*04, TRBV20-1*05, TRBV20-1*02, TRBV20-1*07	TRBV20-1	TRBJ2-5*01	TRBJ2-5	TRBD2*02	TRBD2	10	14	18	27	3	8	11
1939	1.19E-04	TGCAGTGCTCGTCGGACAGGGGTCGAGCAGTACTTC	CSARRTGVEQYF	TRBV20-1*06, TRBV20-1*03, TRBV20-1*01, TRBV20-1*04, TRBV20-1*05, TRBV20-1*02, TRBV20-1*07	TRBV20-1	TRBJ2-7*01	TRBJ2-7	TRBD1*01	TRBD1	8	13	21	23	4	1	5
1938	1.19E-04	TGCGCCAGCGGTGATTCCTACGAGCAGTACTTC	CASGDSYEQYF	TRBV10-1*01	TRBV10-1	TRBJ2-7*01	TRBJ2-7	TRBD2*02, TRBD2*01	TRBD2	13	-1	-1	15	-1	-1	1
1937	1.18E-04	TGCAGTGCTAGATTTCCACGGACAGACTCATCCTACGAGCAGTACTTC	CSARFPRTDSSYEQYF	TRBV20-1*01, TRBV20-1*04, TRBV20-1*05, TRBV20-1*07	TRBV20-1	TRBJ2-7*01	TRBJ2-7	TRBD1*01	TRBD1	11	19	24	30	7	5	12
1936	1.18E-04	TGTGCCATCAGTGGAACGACGTTAAATGAGCAGTTCTTC	CAISGTTLNEQFF	TRBV10-3*01, TRBV10-3*02	TRBV10-3	TRBJ2-1*01	TRBJ2-1	TRBD1*01, TRBD2*02, TRBD2*01	TRBD1, TRBD2	12	17	19	24	4	4	8
1936	1.18E-04	TGCAGTGCTAGTCCGAGGGCCGGTCACGAGCAGTACTTC	CSASPRAGHEQYF	TRBV20-1*01, TRBV20-1*04, TRBV20-1*05, TRBV20-1*07	TRBV20-1	TRBJ2-7*01	TRBJ2-7	TRBD2*02	TRBD2	11	14	18	25	2	6	8
1934	1.18E-04	TGCAGTGCTCCCCCCACTACCACCATAAGCACAGATACGCAGTATTTT	CSAPPTTTISTDTQYF	TRBV20-1*06, TRBV20-1*03, TRBV20-1*01, TRBV20-1*04, TRBV20-1*05, TRBV20-1*02, TRBV20-1*07	TRBV20-1	TRBJ2-3*01	TRBJ2-3	TRBD2*01	TRBD2	8	9	14	27	0	12	12
1934	1.18E-04	TGCGCCAGCAGTGAGAGAGGGACAGGGCCACGAGCAGTACTTC	CASSERG~QGHEQYF	TRBV10-2*01	TRBV10-2	TRBJ2-7*01	TRBJ2-7	TRBD1*01	TRBD1	14	18	26	29	3	2	5
1934	1.18E-04	TGTGCCAGCAGTTCCACAGATAATTCACCCCTCCACTTT	CASSSTDNSPLHF	TRBV6-5*01	TRBV6-5	TRBJ1-6*01	TRBJ1-6	TRBD1*01	TRBD1	12	15	18	19	2	0	2
1934	1.18E-04	TGCAGTGCTCCAGGGTTAGGCACCGGGGAGCTGTTTTTT	CSAPGLGTGELFF	TRBV20-1*06, TRBV20-1*03, TRBV20-1*01, TRBV20-1*04, TRBV20-1*05, TRBV20-1*02, TRBV20-1*07	TRBV20-1	TRBJ2-2*01	TRBJ2-2	TRBD1*01	TRBD1	8	10	14	20	1	5	6
1933	1.18E-04	TGTGCCACCAGTGATTCCCCCAGCAATGAGCAGTTCTTC	CATSDSPSNEQFF	TRBV24-1*01	TRBV24-1	TRBJ2-1*01	TRBJ2-1	TRBD1*01, TRBD2*01	TRBD1, TRBD2	15	16	20	23	0	2	2
1933	1.18E-04	TGTGCCAGCAGCGGGGTGAACAATGAGCAGTTCTTC	CASSGVNNEQFF	TRBV7-9*03, TRBV7-9*01, TRBV7-9*04, TRBV7-9*02	TRBV7-9	TRBJ2-1*01	TRBJ2-1	TRBD1*01, TRBD2*01	TRBD1, TRBD2	10	11	15	19	0	3	3
1932	1.18E-04	TGTGCCAGCAGTGACACCGACAGGGGTGAGCAGTTCTTC	CASSDTDRGEQFF	TRBV6-4*02, TRBV6-4*01	TRBV6-4	TRBJ2-1*01	TRBJ2-1	TRBD1*01	TRBD1	13	18	25	26	4	0	4
1931	1.18E-04	TGCGCCAGCAGTGAGTCCGCACGATATGGCTACACCTTC	CASSESARYGYTF	TRBV10-1*01	TRBV10-1	TRBJ1-2*01	TRBJ1-2	TRBD2*02, TRBD2*01	TRBD2	10	13	17	24	2	6	8
1930	1.18E-04	TGCAGCGTTGAAGCCCGGACTTCCTTCGGCGGGGAGCTGTTTTTT	CSVEARTSFGGELFF	TRBV29-1*01	TRBV29-1	TRBJ2-2*01	TRBJ2-2	TRBD2*02, TRBD2*01	TRBD2	12	16	20	29	3	8	11
1930	1.18E-04	TGCAGCGTTAGAGGGGATGGGTACGAGCAGTACTTC	CSVRGDGYEQYF	TRBV29-1*01, TRBV29-1*03	TRBV29-1	TRBJ2-7*01	TRBJ2-7	TRBD1*01, TRBD2*02	TRBD1, TRBD2	8	11	15	21	2	5	7
1928	1.18E-04	TGCAGTGCTAAGGAGGGGCAGGGCGAGCAGTACTTC	CSAKEGQGEQYF	TRBV20-1*06, TRBV20-1*03, TRBV20-1*01, TRBV20-1*04, TRBV20-1*05, TRBV20-1*02, TRBV20-1*07	TRBV20-1	TRBJ2-7*01	TRBJ2-7	TRBD2*02	TRBD2	9	11	16	23	1	6	7
1927	1.18E-04	TGCAGTGCCTCGGAGCTCGGGAGAGAGCAGTACTTC	CSASELGREQYF	TRBV20-1*06, TRBV20-1*03, TRBV20-1*01, TRBV20-1*04, TRBV20-1*05, TRBV20-1*02, TRBV20-1*07	TRBV20-1	TRBJ2-7*01	TRBJ2-7	TRBD2*02	TRBD2	7	17	22	24	9	1	10
1927	1.18E-04	TGCGCCAATCATCCAGATACGCAGTATTTT	CANHPDTQYF	TRBV10-2*01	TRBV10-2	TRBJ2-3*01	TRBJ2-3			6	-1	-1	13	-1	-1	6
1926	1.18E-04	TGCAGTGCTAGGGGAGGCTACGAGCAGTACTTC	CSARGGYEQYF	TRBV20-1*01, TRBV20-1*04, TRBV20-1*05, TRBV20-1*07	TRBV20-1	TRBJ2-7*01	TRBJ2-7	TRBD2*02	TRBD2	10	11	16	17	0	0	0
1925	1.18E-04	TGCAGCGCCTTCACGTGGCAGGACAGGTCGTCTAACTATGGCTACACCTTC	CSAFTWQDRSSNYGYTF	TRBV29-1*01, TRBV29-1*03	TRBV29-1	TRBJ1-2*01	TRBJ1-2	TRBD1*01	TRBD1	7	20	26	31	12	4	16
1925	1.18E-04	TGCAGTGCTAGGGAGCGGGAGTACGAGCAGTACTTC	CSAREREYEQYF	TRBV20-1*01, TRBV20-1*04, TRBV20-1*05, TRBV20-1*07	TRBV20-1	TRBJ2-7*01	TRBJ2-7	TRBD2*02	TRBD2	10	13	20	21	2	0	2
1924	1.18E-04	TGCAGTGCTAGAGACTCTGGGACGGTAAATTCACCCCTCCACTTT	CSARDSGTVNSPLHF	TRBV20-1*01, TRBV20-1*05, TRBV20-1*07	TRBV20-1	TRBJ1-6*01	TRBJ1-6	TRBD1*01, TRBD2*02, TRBD2*01	TRBD1, TRBD2	13	18	22	27	4	4	8
1924	1.18E-04	TGCAGTGCTAGCCACGGGACTAGCGGCTACGAGCAGTACTTC	CSASHGTSGYEQYF	TRBV20-1*06, TRBV20-1*03, TRBV20-1*01, TRBV20-1*04, TRBV20-1*05, TRBV20-1*02, TRBV20-1*07	TRBV20-1	TRBJ2-7*01	TRBJ2-7	TRBD2*02, TRBD2*01	TRBD2	10	15	25	26	4	0	4
1924	1.18E-04	TGTGCCAGCAGTGAGGGCACAGATACGCAGTATTTT	CASSEGTDTQYF	TRBV6-4*02, TRBV6-4*01	TRBV6-4	TRBJ2-3*01	TRBJ2-3	TRBD2*02	TRBD2	13	-1	-1	16	-1	-1	2
1922	1.18E-04	TGCAGTGCTAGTAATAAATGCCTACGAGCAGTACTTC	CSASNK~AYEQYF	TRBV20-1*01, TRBV20-1*04, TRBV20-1*05, TRBV20-1*07	TRBV20-1	TRBJ2-7*01	TRBJ2-7	TRBD1*01, TRBD2*02, TRBD2*01	TRBD1, TRBD2	11	-1	-1	20	-1	-1	8
1918	1.17E-04	TGTGCCAGCAGCGAGGGGACAGGGGAGGTATGGTCACCCCTCCACTTT	CASSEGTGEVWSPLHF	TRBV9*02, TRBV9*01, TRBV9*03	TRBV9	TRBJ1-6*01	TRBJ1-6	TRBD1*01	TRBD1	12	15	24	33	2	8	10
1918	1.17E-04	TGCGCCAGCAGTGAGTTAGGGCAGGGGGCGATCGACGAGCAGTACTTC	CASSELGQGAIDEQYF	TRBV10-1*01	TRBV10-1	TRBJ2-7*01	TRBJ2-7	TRBD1*01	TRBD1	15	21	28	34	5	5	10
1917	1.17E-04	TGTGCCAGCAGCCCGGGACAGACGATCTATGGCTACACCTTC	CASSPGQTIYGYTF	TRBV7-9*03, TRBV7-9*01, TRBV7-9*04, TRBV7-9*02	TRBV7-9	TRBJ1-2*01	TRBJ1-2	TRBD1*01	TRBD1	12	14	20	26	1	5	6
1917	1.17E-04	TGTGCCACCGAGTGGGGTTTCAATCAGCCCCAGCATTTT	CATEWGFNQPQHF	TRBV19*01, TRBV19*03, TRBV19*02	TRBV19	TRBJ1-5*01	TRBJ1-5	TRBD1*01, TRBD2*01	TRBD1, TRBD2	6	13	16	20	6	3	9
1917	1.17E-04	TGCAGCGTTGCATTAGCGGGAGGCGACGAGCAGTACTTC	CSVALAGGDEQYF	TRBV29-1*01	TRBV29-1	TRBJ2-7*01	TRBJ2-7	TRBD2*02	TRBD2	9	13	22	25	3	2	5
1917	1.17E-04	TGCAGCCCTAGAGCGGGTCTCGAGCAGTACTTC	CSPRAGLEQYF	TRBV20-1*06, TRBV20-1*03, TRBV20-1*01, TRBV20-1*04, TRBV20-1*05, TRBV20-1*02, TRBV20-1*07	TRBV20-1	TRBJ2-7*01	TRBJ2-7	TRBD2*02, TRBD2*01	TRBD2	4	11	16	20	6	3	9
1916	1.17E-04	TGCAGTGTCGGGGGAACAGGGGTCCATGGCTACACCTTC	CSVGGTGVHGYTF	TRBV20-1*06, TRBV20-1*03, TRBV20-1*01, TRBV20-1*04, TRBV20-1*05, TRBV20-1*02, TRBV20-1*07	TRBV20-1	TRBJ1-2*01	TRBJ1-2	TRBD1*01	TRBD1	6	15	21	25	8	3	11
1914	1.17E-04	TGCAGTGCCCATGGACAGGCGGTCTACGAGCAGTACTTC	CSAHGQAVYEQYF	TRBV20-1*06, TRBV20-1*03, TRBV20-1*01, TRBV20-1*04, TRBV20-1*05, TRBV20-1*02, TRBV20-1*07	TRBV20-1	TRBJ2-7*01	TRBJ2-7	TRBD1*01	TRBD1	7	12	18	23	4	4	8
1912	1.17E-04	TGTGCCACCAGTGAAGCCCTGGGACTAGCGGGGGGAAGCCTCCTACAATGAGCAGTTCTTC	CATSEALGLA~GEASYNEQFF	TRBV24-1*01	TRBV24-1	TRBJ2-1*01	TRBJ2-1	TRBD2*01	TRBD2	13	20	34	39	6	4	10
1912	1.17E-04	TGCAGTGCTAGTCGACTAGCGGGAGGCCACAATGAGCAGTTCTTC	CSASRLAGGHNEQFF	TRBV20-1*01, TRBV20-1*04, TRBV20-1*05, TRBV20-1*07	TRBV20-1	TRBJ2-1*01	TRBJ2-1	TRBD2*02	TRBD2	11	13	25	28	1	2	3
1912	1.17E-04	TGCAGTGCGGCGACTAGCGGGCAGGTAGTGAACGAGCAGTACTTC	CSAATSGQVVNEQYF	TRBV20-1*06, TRBV20-1*03, TRBV20-1*01, TRBV20-1*04, TRBV20-1*05, TRBV20-1*02, TRBV20-1*07	TRBV20-1	TRBJ2-7*01	TRBJ2-7	TRBD2*02, TRBD2*01	TRBD2	7	11	20	31	3	10	13
1912	1.17E-04	TGTGCCAGCAGTGGGCGGACAGGAAATTCACCCCTCCACTTT	CASSGRTGNSPLHF	TRBV25-1*01	TRBV25-1	TRBJ1-6*01	TRBJ1-6	TRBD1*01	TRBD1	12	16	22	24	3	1	4
1910	1.17E-04	TGCAGCGTTGCCTGGGGGGTTACGAGCAGTACTTC	CSVAWG~YEQYF	TRBV29-1*01	TRBV29-1	TRBJ2-7*01	TRBJ2-7	TRBD2*01	TRBD2	9	13	18	20	3	1	4
1909	1.17E-04	TGTGCCACCAGCAGAGGATCAGGAGGAAACACCATATATTTT	CATSRGSGGNTIYF	TRBV15*02	TRBV15	TRBJ1-3*01	TRBJ1-3	TRBD1*01, TRBD2*02	TRBD1, TRBD2	11	19	22	24	7	1	8
1908	1.17E-04	TGCAGTGCTAGACAGGCCAGGGGACCACGGGAGCAGTACTTC	CSARQARGPREQYF	TRBV20-1*01, TRBV20-1*05, TRBV20-1*07	TRBV20-1	TRBJ2-7*01	TRBJ2-7	TRBD1*01	TRBD1	11	17	22	30	5	7	12
1907	1.17E-04	TGTGCCAAATCTACGGGGGTTTAACTATGGCTACACCTTC	CAKSTGV~NYGYTF	TRBV24-1*01	TRBV24-1	TRBJ1-2*01	TRBJ1-2	TRBD2*01	TRBD2	6	13	18	21	6	2	8
1906	1.17E-04	TGCGCCAGCAGCCAAGATAGGGCCCGGGGACGGAGCTACGAGCAGTACTTC	CASSQDRARGRSYEQYF	TRBV4-1*02, TRBV4-1*01	TRBV4-1	TRBJ2-7*01	TRBJ2-7	TRBD1*01, TRBD2*02, TRBD2*01	TRBD1, TRBD2	16	26	30	35	9	4	13
1905	1.17E-04	TGTGCCACCAGTCGCGGGACCGGCACAGATACGCAGTATTTT	CATSRGTGTDTQYF	TRBV24-1*01	TRBV24-1	TRBJ2-3*01	TRBJ2-3	TRBD2*02	TRBD2	11	13	18	22	1	3	4
1905	1.17E-04	TGTGCCATCAGCTCAGCGGGGGGCCTCGAGCAGTACTTC	CAISSAGGLEQYF	TRBV10-3*01, TRBV10-3*02	TRBV10-3	TRBJ2-7*01	TRBJ2-7	TRBD2*01	TRBD2	10	14	22	26	3	3	6
1904	1.16E-04	TGTGCCAGCATATTGCCAGGGTGGCACAGATACGCAGTATTTT	CASILPG~GTDTQYF	TRBV6-5*01	TRBV6-5	TRBJ2-3*01	TRBJ2-3	TRBD1*01	TRBD1	9	16	20	23	6	2	8
1904	1.16E-04	TGTGCCATCACCCCGAGACAGGGGTCCTACGAGCAGTACTTC	CAITPRQGSYEQYF	TRBV10-3*01, TRBV10-3*02	TRBV10-3	TRBJ2-7*01	TRBJ2-7	TRBD1*01	TRBD1	9	16	23	33	6	9	15
1904	1.16E-04	TGCAGTGGGGGTAGTACCTACGAGCAGTACTTC	CSGGSTYEQYF	TRBV20-1*06, TRBV20-1*03, TRBV20-1*01, TRBV20-1*04, TRBV20-1*05, TRBV20-1*02, TRBV20-1*07	TRBV20-1	TRBJ2-7*01	TRBJ2-7	TRBD1*01, TRBD2*02, TRBD2*01	TRBD1, TRBD2	6	7	10	16	0	5	5
1903	1.16E-04	TGCAGCGTTGATGCAGGGCTACCGAGCTCCTATAATTCACCCCTCCACTTT	CSVDAGLPSSYNSPLHF	TRBV29-1*01	TRBV29-1	TRBJ1-6*01	TRBJ1-6	TRBD1*01	TRBD1	10	13	17	26	2	8	10
1903	1.16E-04	TGCAGTGCTAGACTAGCGGCGGCCGGAACGAGCAGTACTTC	CSARLAA~RNEQYF	TRBV20-1*01, TRBV20-1*04, TRBV20-1*05, TRBV20-1*07	TRBV20-1	TRBJ2-7*01	TRBJ2-7	TRBD2*02, TRBD2*01	TRBD2	11	12	18	27	0	8	8
1903	1.16E-04	TGCAGTGCTCAAGGACAGGGACCCACGAGCAGTACTTC	CSAQGQ~THEQYF	TRBV20-1*06, TRBV20-1*03, TRBV20-1*01, TRBV20-1*04, TRBV20-1*05, TRBV20-1*02, TRBV20-1*07	TRBV20-1	TRBJ2-7*01	TRBJ2-7	TRBD1*01	TRBD1	8	12	19	24	3	4	7
1899	1.16E-04	TGTGCCACCAGTGACTTCACAGATACGCAGTATTTT	CATSDFTDTQYF	TRBV24-1*01	TRBV24-1	TRBJ2-3*01	TRBJ2-3	TRBD2*02, TRBD2*01	TRBD2	13	-1	-1	17	-1	-1	3
1899	1.16E-04	TGCAGTGCTAAAGGACACAACTATGGCTACACCTTC	CSAKGHNYGYTF	TRBV20-1*01, TRBV20-1*04, TRBV20-1*05, TRBV20-1*07	TRBV20-1	TRBJ1-2*01	TRBJ1-2	TRBD1*01	TRBD1	9	12	16	18	2	1	3
1898	1.16E-04	TGCAGTGCTCCTACTCAGAGGGCCGGAAAGACCCAGTACTTC	CSAPTQRAGKTQYF	TRBV20-1*06, TRBV20-1*03, TRBV20-1*01, TRBV20-1*04, TRBV20-1*05, TRBV20-1*02, TRBV20-1*07	TRBV20-1	TRBJ2-5*01	TRBJ2-5	TRBD2*02	TRBD2	8	17	21	28	8	6	14
1898	1.16E-04	TGCAGTGCAAGGGACCGCTACGAGCAGTACTTC	CSARDRYEQYF	TRBV20-1*01, TRBV20-1*04, TRBV20-1*05, TRBV20-1*07	TRBV20-1	TRBJ2-7*01	TRBJ2-7	TRBD1*01, TRBD2*02, TRBD2*01	TRBD1, TRBD2	7	10	14	17	2	2	4
1896	1.16E-04	TGTGCCATCAGGGTTAGCGGGAGTGTTTTGGGCGAGCAGTACTTC	CAIRVSGSVLGEQYF	TRBV10-3*01, TRBV10-3*02	TRBV10-3	TRBJ2-7*01	TRBJ2-7	TRBD2*02	TRBD2	10	14	22	32	3	9	12
1896	1.16E-04	TGCGCCAGCAGGAGACAGGGGACCACGAGCAGTACTTC	CASRRQ~DHEQYF	TRBV10-1*02, TRBV10-1*01	TRBV10-1	TRBJ2-7*01	TRBJ2-7	TRBD1*01	TRBD1	10	13	20	24	2	3	5
1895	1.16E-04	TGTGCCAGCAGTGAAGCGCTTCCTCGCTCACCCCTCCACTTT	CASSEALPRSPLHF	TRBV2*01, TRBV2*03	TRBV2	TRBJ1-6*01	TRBJ1-6	TRBD2*02	TRBD2	16	21	24	27	4	2	6
1895	1.16E-04	TGTGCCAGCAGTAGGGACAGGAATTCACCCCTCCACTTT	CASSRDRNSPLHF	TRBV2*01, TRBV2*02, TRBV2*03	TRBV2	TRBJ1-6*01	TRBJ1-6	TRBD1*01	TRBD1	11	13	20	21	1	0	1
1894	1.16E-04	TGTGCCACCAGTGATCCAGCTCCTACGAGCAGTACTTC	CATSDP~SYEQYF	TRBV24-1*01	TRBV24-1	TRBJ2-7*01	TRBJ2-7	TRBD1*01	TRBD1	14	16	18	19	1	0	1
1893	1.16E-04	TGTGCCAGCAGCTTAGAAGCAAATGAAAAACTGTTTTTT	CASSLEANEKLFF	TRBV7-2*04, TRBV7-2*01	TRBV7-2	TRBJ1-4*01	TRBJ1-4	TRBD2*02, TRBD2*01	TRBD2	15	17	19	21	1	1	2
1893	1.16E-04	TGCAGCGTCCGGGACTATGCGTACGAGCAGTACTTC	CSVRDYAYEQYF	TRBV29-1*01, TRBV29-1*03	TRBV29-1	TRBJ2-7*01	TRBJ2-7	TRBD2*02, TRBD2*01	TRBD2	7	10	16	21	2	4	6
1892	1.16E-04	TGTGCCAGCAGCGTGGGTAGCTGGGGGGTTCAAGAGACCCAGTACTTC	CASSVGSWGVQETQYF	TRBV9*02, TRBV9*01	TRBV9	TRBJ2-5*01	TRBJ2-5	TRBD2*01	TRBD2	13	22	27	30	8	2	10
1892	1.16E-04	TGTGCCAGCAGCTTAGCGACAGGGAGAGATACGCAGTATTTT	CASSLATGRDTQYF	TRBV7-8*01	TRBV7-8	TRBJ2-3*01	TRBJ2-3	TRBD1*01	TRBD1	16	17	23	26	0	2	2
1892	1.16E-04	TGTGCCAGCAGCGTAGACGGGTATGGCTACACCTTC	CASSVDGYGYTF	TRBV9*02, TRBV9*01	TRBV9	TRBJ1-2*01	TRBJ1-2	TRBD2*02, TRBD2*01	TRBD2	15	17	20	21	1	0	1
1892	1.16E-04	TGCGCCAGCTCACAGGGCGATCAGCCCCAGCATTTT	CASSQGDQPQHF	TRBV10-2*01	TRBV10-2	TRBJ1-5*01	TRBJ1-5	TRBD1*01	TRBD1	8	11	16	19	2	2	4
1890	1.16E-04	TGTGCCAGCAGTTGGGGGACTGCCAGGCGGGATACGCAGTATTTT	CASSWGTARRDTQYF	TRBV12-4*01, TRBV12-3*01	TRBV12-4, TRBV12-3	TRBJ2-3*01	TRBJ2-3	TRBD2*02, TRBD2*01	TRBD2	12	15	20	30	2	9	11
1888	1.15E-04	TGCAGTGCTAGAGATAGGCCTAGCGGGAGGTACGAGCAGTACTTC	CSARDRPSGRYEQYF	TRBV20-1*01, TRBV20-1*05, TRBV20-1*07	TRBV20-1	TRBJ2-7*01	TRBJ2-7	TRBD2*02	TRBD2	13	19	29	30	5	0	5
1887	1.15E-04	TGCAGCGTTGAGCACAGGGGGTCCTACGAGCAGTACTTC	CSVEHRGSYEQYF	TRBV29-1*01	TRBV29-1	TRBJ2-7*01	TRBJ2-7	TRBD1*01	TRBD1	10	13	20	21	2	0	2
1886	1.15E-04	TGTGCCAGCAGCTTAGTTTCCGGCTAGCGGGAGGGCCACCTCCCTAACCTCGGCACAGATACGCAGTATTTT	CASSLVSG*REGHLPNLGTDTQYF	TRBV7-9*01, TRBV7-9*02	TRBV7-9	TRBJ2-3*01	TRBJ2-3	TRBD2*02	TRBD2	15	23	34	52	7	17	24
1885	1.15E-04	TGCAGTGCTAGAGATCGACGACAGTCCTACGAGCAGTACTTC	CSARDRRQSYEQYF	TRBV20-1*01, TRBV20-1*05, TRBV20-1*07	TRBV20-1	TRBJ2-7*01	TRBJ2-7	TRBD1*01	TRBD1	13	19	23	24	5	0	5
1885	1.15E-04	TGTGCCACCAGTGATGGGACAGGGCGACCCCACTTC	CATSDGTGRPHF	TRBV24-1*01	TRBV24-1	TRBJ2-7*01	TRBJ2-7	TRBD1*01	TRBD1	14	15	23	31	0	7	7
1884	1.15E-04	TGTGCCAGCAGGAGCGGGCCTAACAATGAGCAGTTCTTC	CASRSGPNNEQFF	TRBV7-2*04, TRBV7-2*01	TRBV7-2	TRBJ2-1*01	TRBJ2-1	TRBD2*02, TRBD2*01	TRBD2	10	12	17	22	1	4	5
1882	1.15E-04	TGTGCCAGCATCAACAGGGCGACAGAAGCAGGCTCTGGGGCCAACGTCCTGACTTTC	CASINRATEAGSGANVLTF	TRBV7-9*03, TRBV7-9*01, TRBV7-9*04, TRBV7-9*02	TRBV7-9	TRBJ2-6*01	TRBJ2-6	TRBD1*01	TRBD1	13	20	24	32	6	7	13
1881	1.15E-04	TGTGCCACCAGTGAGGGACAGGGGATCAATGAGCAGTTCTTC	CATSEGQGINEQFF	TRBV24-1*01	TRBV24-1	TRBJ2-1*01	TRBJ2-1	TRBD1*01	TRBD1	13	14	23	26	0	2	2
1881	1.15E-04	TGTGCCACCAGTGTGGGCTCCTACAATGAGCAGTTCTTC	CATSVGSYNEQFF	TRBV24-1*01	TRBV24-1	TRBJ2-1*01	TRBJ2-1	TRBD1*01, TRBD2*02, TRBD2*01	TRBD1, TRBD2	12	14	16	17	1	0	1
1880	1.15E-04	TGTGCCAGCACGAGGACTAGCGGGAGTATAGTAAGCAATGAGCAGTTCTTC	CASTRTSGSIVSNEQFF	TRBV25-1*01	TRBV25-1	TRBJ2-1*01	TRBJ2-1	TRBD2*02	TRBD2	9	13	25	35	3	9	12
1880	1.15E-04	TGTGCCACCAGTGAGTCCAATAGCAATCAGCCCCAGCATTTT	CATSESNSNQPQHF	TRBV24-1*01	TRBV24-1	TRBJ1-5*01	TRBJ1-5	TRBD1*01, TRBD2*02, TRBD2*01	TRBD1, TRBD2	13	14	17	20	0	2	2
1880	1.15E-04	TGCAGTGCTAAGACTAGCGGGAGTCACGAGCAGTACTTC	CSAKTSGSHEQYF	TRBV20-1*06, TRBV20-1*03, TRBV20-1*01, TRBV20-1*04, TRBV20-1*05, TRBV20-1*02, TRBV20-1*07	TRBV20-1	TRBJ2-7*01	TRBJ2-7	TRBD2*02	TRBD2	9	11	22	25	1	2	3
1880	1.15E-04	TGCAGCGTTGAACTAGACTACGAGCAGTACTTC	CSVELDYEQYF	TRBV29-1*01	TRBV29-1	TRBJ2-7*01	TRBJ2-7	TRBD2*02, TRBD2*01	TRBD2	11	12	15	17	0	1	1
1879	1.15E-04	TGTGCCAGCAGCTCCCAAATGAGTGGGGTCACAGATACGCAGTATTTT	CASSSQMSGVTDTQYF	TRBV7-2*04, TRBV7-2*01	TRBV7-2	TRBJ2-3*01	TRBJ2-3	TRBD1*01, TRBD2*01	TRBD1, TRBD2	12	24	27	29	11	1	12
1879	1.15E-04	TGCAGTGCTCCGGACAGGACAACCTACAATGAGCAGTTCTTC	CSAPDRTTYNEQFF	TRBV20-1*06, TRBV20-1*03, TRBV20-1*01, TRBV20-1*04, TRBV20-1*05, TRBV20-1*02, TRBV20-1*07	TRBV20-1	TRBJ2-1*01	TRBJ2-1	TRBD1*01	TRBD1	8	11	17	22	2	4	6
1879	1.15E-04	TGCAGTGCAACTGGGGACAGGGGTTTGTGGGAGCAGTACTTC	CSATGDRGLWEQYF	TRBV20-1*01, TRBV20-1*04, TRBV20-1*05, TRBV20-1*07	TRBV20-1	TRBJ2-7*01	TRBJ2-7	TRBD1*01	TRBD1	7	13	22	30	5	7	12
1879	1.15E-04	TGCAGCGCGGACAGGGGGAAATCAGTTGTGGCTACACCTTC	CSADRGK~SCGYTF	TRBV29-1*03	TRBV29-1	TRBJ1-2*01	TRBJ1-2	TRBD1*01	TRBD1	9	10	17	28	0	10	10
1877	1.15E-04	TGTGCCAGCAGATCGACAGGGAGGGGCTACACCTTC	CASRSTGRGYTF	TRBV12-4*01, TRBV12-3*01	TRBV12-4, TRBV12-3	TRBJ1-2*01	TRBJ1-2	TRBD1*01	TRBD1	10	14	20	24	3	3	6
1877	1.15E-04	TGTGCCACCAGTGTAGGGGGACAAACGTTCTTC	CATSVGGQTFF	TRBV24-1*01	TRBV24-1	TRBJ2-1*01	TRBJ2-1	TRBD1*01	TRBD1	12	17	22	26	4	3	7
1877	1.15E-04	TGCAGTGCTAGACTACGAGCAGTACTTC	CSARL~EQYF	TRBV20-1*01, TRBV20-1*04, TRBV20-1*05, TRBV20-1*07	TRBV20-1	TRBJ2-7*01	TRBJ2-7	TRBD2*02, TRBD2*01	TRBD2	11	-1	-1	12	-1	-1	0
1876	1.15E-04	TGTGCCAGCCCCAGAGACGGGACAGGGGACCGGGGAGCTGTTTTTT	CASPRDGT~GTGELFF	TRBV6-5*01	TRBV6-5	TRBJ2-2*01	TRBJ2-2	TRBD1*01	TRBD1	8	18	27	28	9	0	9
1876	1.15E-04	TGTGCCAGCAGCCCCAGGACAGGGGATAATGAAAAACTGTTTTTT	CASSPRTGDNEKLFF	TRBV9*02, TRBV9*01, TRBV9*03	TRBV9	TRBJ1-4*01	TRBJ1-4	TRBD1*01	TRBD1	11	16	24	26	4	1	5
1876	1.15E-04	TGTGCCACCAGTGAGGGGGCGGGTAACTATGGCTACACCTTC	CATSEGAGNYGYTF	TRBV24-1*01	TRBV24-1	TRBJ1-2*01	TRBJ1-2	TRBD1*01	TRBD1	13	14	19	23	0	3	3
1876	1.15E-04	TGCAGCGTTCGGGACAGGGGACGCCACGAGCAGTACTTC	CSVRDRGRHEQYF	TRBV29-1*01, TRBV29-1*03	TRBV29-1	TRBJ2-7*01	TRBJ2-7	TRBD1*01	TRBD1	8	10	19	25	1	5	6
1875	1.15E-04	TGCAGTGCTAGATCGGACCACTCCTACGAGCAGTACTTC	CSARSDHSYEQYF	TRBV20-1*01, TRBV20-1*04, TRBV20-1*05, TRBV20-1*07	TRBV20-1	TRBJ2-7*01	TRBJ2-7	TRBD1*01, TRBD2*02, TRBD2*01	TRBD1, TRBD2	11	14	17	20	2	2	4
1875	1.15E-04	TGCAGTGCTAGAGAGAGGGACCACGAGCAGTACTTC	CSARERDHEQYF	TRBV20-1*01, TRBV20-1*05, TRBV20-1*07	TRBV20-1	TRBJ2-7*01	TRBJ2-7	TRBD1*01, TRBD2*02, TRBD2*01	TRBD1, TRBD2	13	16	20	22	2	1	3
1875	1.15E-04	TGTGCCACTGGGGACTCCTACGAGCAGTACTTC	CATGDSYEQYF	TRBV24-1*01	TRBV24-1	TRBJ2-7*01	TRBJ2-7	TRBD1*01, TRBD2*02, TRBD2*01	TRBD1, TRBD2	7	10	13	14	2	0	2
1874	1.15E-04	TGTGCCATCAGTGTCGAGGGTAGGGGTCAGCCCCAGCATTTT	CAISVEGRGQPQHF	TRBV10-3*01, TRBV10-3*02	TRBV10-3	TRBJ1-5*01	TRBJ1-5	TRBD1*01, TRBD2*02	TRBD1, TRBD2	12	21	25	26	8	0	8
1873	1.15E-04	TGCAGTGCCGGGGTCGGTTCATACGAGCAGTACTTC	CSAGVGSYEQYF	TRBV20-1*06, TRBV20-1*03, TRBV20-1*01, TRBV20-1*04, TRBV20-1*05, TRBV20-1*02, TRBV20-1*07	TRBV20-1	TRBJ2-7*01	TRBJ2-7	TRBD2*01	TRBD2	7	8	12	21	0	8	8
1872	1.14E-04	TGCAGTGCTTCCGACGGTCCCTCCTACGAGCAGTACTTC	CSASDGPSYEQYF	TRBV20-1*06, TRBV20-1*03, TRBV20-1*01, TRBV20-1*04, TRBV20-1*05, TRBV20-1*02, TRBV20-1*07	TRBV20-1	TRBJ2-7*01	TRBJ2-7	TRBD1*01, TRBD2*02, TRBD2*01	TRBD1, TRBD2	8	16	19	20	7	0	7
1872	1.14E-04	TGCAGCGTGGAGGGACAGTTAGAGCAGTACTTC	CSVEGQLEQYF	TRBV29-1*01	TRBV29-1	TRBJ2-7*01	TRBJ2-7	TRBD1*01	TRBD1	7	11	17	21	3	3	6
1871	1.14E-04	TGCGCCAGCAGCCCTAGCGAGTCTAGGAGCGAGCAGTACTTC	CASSPSESRSEQYF	TRBV10-1*02, TRBV10-1*01	TRBV10-1	TRBJ2-7*01	TRBJ2-7	TRBD2*02, TRBD2*01	TRBD2	10	13	18	29	2	10	12
1871	1.14E-04	TGTGCCACCCGACAGGCGGATGAATGAGCAGTTCTTC	CATRQA~MNEQFF	TRBV24-1*01	TRBV24-1	TRBJ2-1*01	TRBJ2-1	TRBD1*01	TRBD1	8	10	15	22	1	6	7
1871	1.14E-04	TGCAGTGCCCCGCGTGGGTTGTCCGAGCAGTACTTC	CSAPRGLSEQYF	TRBV20-1*06, TRBV20-1*03, TRBV20-1*01, TRBV20-1*04, TRBV20-1*05, TRBV20-1*02, TRBV20-1*07	TRBV20-1	TRBJ2-7*01	TRBJ2-7	TRBD2*02, TRBD2*01	TRBD2	7	8	12	23	0	10	10
1869	1.14E-04	TGTGCCACCAGTGATCTCGTGGCTAGCGAGAGCTCCTACAATGAGCAGTTCTTC	CATSDLVASESSYNEQFF	TRBV24-1*01	TRBV24-1	TRBJ2-1*01	TRBJ2-1	TRBD2*02, TRBD2*01	TRBD2	14	22	27	32	7	4	11
1869	1.14E-04	TGCAGTGCTAGTTTGGGACTAGCTCTCCACGAGCAGTACTTC	CSASLGLALHEQYF	TRBV20-1*01, TRBV20-1*04, TRBV20-1*05, TRBV20-1*07	TRBV20-1	TRBJ2-7*01	TRBJ2-7	TRBD2*02, TRBD2*01	TRBD2	11	14	22	28	2	5	7
1868	1.14E-04	TGCGCCAGCAGTGATAGTATTTCCTATGGCTACACCTTC	CASSDSISYGYTF	TRBV10-2*01	TRBV10-2	TRBJ1-2*01	TRBJ1-2	TRBD2*02, TRBD2*01	TRBD2	13	14	17	23	0	5	5
1867	1.14E-04	TGCAGTGCTAGAGGGGGGACTAGCGGGTCCACAGATACGCAGTATTTT	CSARGGTSGSTDTQYF	TRBV20-1*01, TRBV20-1*04, TRBV20-1*05, TRBV20-1*07	TRBV20-1	TRBJ2-3*01	TRBJ2-3	TRBD2*02, TRBD2*01	TRBD2	12	15	26	29	2	2	4
1866	1.14E-04	TGTGCCAGCAGCCACGGGCGGGAACGGGGCGCAGATACGCAGTATTTT	CASSHGRERGADTQYF	TRBV4-2*01	TRBV4-2	TRBJ2-3*01	TRBJ2-3	TRBD2*02	TRBD2	13	17	22	31	3	8	11
1866	1.14E-04	TGTGCCAGCAGCCCAGGACAGGGAGGAAGTTCACCCCTCCACTTT	CASSPGQGGSSPLHF	TRBV9*02, TRBV9*01, TRBV9*03	TRBV9	TRBJ1-6*01	TRBJ1-6	TRBD1*01	TRBD1	11	15	22	29	3	6	9
1865	1.14E-04	TGTGCCAGCAGGCACCTGTCAGGGGCCGCGGGTCGAGGCTACACCTTC	CASRHLSGAAGRGYTF	TRBV6-5*01	TRBV6-5	TRBJ1-2*01	TRBJ1-2	TRBD1*01	TRBD1	10	19	24	36	8	11	19
1865	1.14E-04	TGTGCCATCAGTGCCAATGGTGTCGAACAGCCCCAGCATTTT	CAISANGVEQPQHF	TRBV10-3*01, TRBV10-3*02	TRBV10-3	TRBJ1-5*01	TRBJ1-5	TRBD1*01	TRBD1	12	20	23	27	7	3	10
1864	1.14E-04	TGTGCCATCAGGGATAGTCTCCTCACAGATACGCAGTATTTT	CAIRDSLLTDTQYF	TRBV10-3*01, TRBV10-3*02	TRBV10-3	TRBJ2-3*01	TRBJ2-3	TRBD2*02, TRBD2*01	TRBD2	10	14	18	23	3	4	7
1864	1.14E-04	TGTGCCAGCAGCTCCCAATACGGGTCACCCCTCCACTTT	CASSSQYGSPLHF	TRBV7-6*01, TRBV7-6*02	TRBV7-6	TRBJ1-6*01	TRBJ1-6	TRBD2*02, TRBD2*01	TRBD2	12	20	23	24	7	0	7
1862	1.14E-04	TGTGCCATCAGTACCGGGACAGGGATATCCTACGAGCAGTACTTC	CAISTGTGISYEQYF	TRBV10-3*01, TRBV10-3*02	TRBV10-3	TRBJ2-7*01	TRBJ2-7	TRBD1*01	TRBD1	11	15	23	27	3	3	6
1862	1.14E-04	TGCGCCAGCAGTGAGTCGGTCTAGCGGGATTACGAGCAGTACTTC	CASSESV*RDYEQYF	TRBV10-1*01	TRBV10-1	TRBJ2-7*01	TRBJ2-7	TRBD2*02	TRBD2	16	20	28	30	3	1	4
1862	1.14E-04	TGTGCCACCAGTGACGAGGGGTCCTACGAGCAGTACTTC	CATSDEGSYEQYF	TRBV24-1*01	TRBV24-1	TRBJ2-7*01	TRBJ2-7	TRBD1*01, TRBD2*02	TRBD1, TRBD2	13	16	20	21	2	0	2
1862	1.14E-04	TGCAGTGCTAGAACCCGGACAGACTACGAGCAGTACTTC	CSARTRTDYEQYF	TRBV20-1*01, TRBV20-1*04, TRBV20-1*05, TRBV20-1*07	TRBV20-1	TRBJ2-7*01	TRBJ2-7	TRBD1*01	TRBD1	11	16	21	23	4	1	5
1861	1.14E-04	TGTGCCAGCAGCCACAGGGACTAGCAGAAATACGAGCAGTACTTC	CASSHRD*QKYEQYF	TRBV7-3*05, TRBV7-3*01	TRBV7-3	TRBJ2-7*01	TRBJ2-7	TRBD2*02, TRBD2*01	TRBD2	11	16	24	30	4	5	9
1860	1.14E-04	TGCAGTGCTAGAGATTGGGACAGCGAACCTTATGGCTACACCTTC	CSARDWDSEPYGYTF	TRBV20-1*01, TRBV20-1*05, TRBV20-1*07	TRBV20-1	TRBJ1-2*01	TRBJ1-2	TRBD1*01	TRBD1	13	16	22	30	2	7	9
1860	1.14E-04	TGCAGTGCTAGTAATCGGCCCATCTATGGCTACACCTTC	CSASNRPIYGYTF	TRBV20-1*01, TRBV20-1*04, TRBV20-1*05, TRBV20-1*07	TRBV20-1	TRBJ1-2*01	TRBJ1-2	TRBD1*01	TRBD1	11	17	20	23	5	2	7
1859	1.14E-04	TGTGCCACCAGTGATGCGGGTCTAGGGAACTACGAGCAGTACTTC	CATSDAGLGNYEQYF	TRBV24-1*01	TRBV24-1	TRBJ2-7*01	TRBJ2-7	TRBD2*02, TRBD2*01	TRBD2	14	15	19	29	0	9	9
1859	1.14E-04	TGTGCCACCAGTGATTTGACACTAGCGGGGGGCCATTTCTTC	CATSDLTLAGGHFF	TRBV24-1*01	TRBV24-1	TRBJ2-1*01	TRBJ2-1	TRBD2*01	TRBD2	17	20	31	36	2	4	6
1858	1.14E-04	TGCAGTGCTAGAGACCCACCGACAGGTCCACCAATGAGCAGTTCTTC	CSARDPPT~STNEQFF	TRBV20-1*01, TRBV20-1*05, TRBV20-1*07	TRBV20-1	TRBJ2-1*01	TRBJ2-1	TRBD1*01	TRBD1	13	20	25	31	6	5	11
1858	1.14E-04	TGCGCCAGCACCAAAGAGAGCAATCAGCCCCAGCATTTT	CASTKESNQPQHF	TRBV10-2*01	TRBV10-2	TRBJ1-5*01	TRBJ1-5	TRBD2*02	TRBD2	9	15	17	18	5	0	5
1857	1.14E-04	TGCGCCAGCGGAAGGGCTAACGAAAACAATGAGCAGTTCTTC	CASGRANENNEQFF	TRBV10-2*01	TRBV10-2	TRBJ2-1*01	TRBJ2-1	TRBD1*01, TRBD2*02, TRBD2*01	TRBD1, TRBD2	8	12	15	25	3	9	12
1857	1.14E-04	TGCAGTGCTAGAGAGACAGGGCTTTATGGCTACACCTTC	CSARETGLYGYTF	TRBV20-1*01, TRBV20-1*05, TRBV20-1*07	TRBV20-1	TRBJ1-2*01	TRBJ1-2	TRBD1*01	TRBD1	13	14	20	24	0	3	3
1856	1.14E-04	TGTGCCAGCAGTGAATGCGCCGGGACACCTTCCACTCCAGGCCAAAAACATTCAGTACTTC	CASSECAGTP~PLQAKNIQYF	TRBV25-1*01	TRBV25-1	TRBJ2-4*01	TRBJ2-4	TRBD1*01	TRBD1	15	21	26	40	5	13	18
1856	1.14E-04	TGCAGTGCTAGAGAGACAGGGACCTATAATTCACCCCTCCACTTT	CSARETGTYNSPLHF	TRBV20-1*01, TRBV20-1*05, TRBV20-1*07	TRBV20-1	TRBJ1-6*01	TRBJ1-6	TRBD1*01	TRBD1	13	14	20	22	0	1	1
1856	1.14E-04	TGTGCCATCAGTCCTTACTCACTGGAAAACGAGCAGTACTTC	CAISPYSLENEQYF	TRBV10-3*01, TRBV10-3*02	TRBV10-3	TRBJ2-7*01	TRBJ2-7	TRBD1*01, TRBD2*02, TRBD2*01	TRBD1, TRBD2	11	23	25	28	11	2	13
1856	1.14E-04	TGTGCCAGCAGGACAGGGGGGAAACAATGAGCAGTTCTTC	CASRTGG~NNEQFF	TRBV7-9*03, TRBV7-9*01, TRBV7-9*04, TRBV7-9*02	TRBV7-9	TRBJ2-1*01	TRBJ2-1	TRBD1*01	TRBD1	10	11	19	23	0	3	3
1856	1.14E-04	TGCAGCGTTGCAGGCCTTGGGCTCTACGAGCAGTACTTC	CSVAGLGLYEQYF	TRBV29-1*01	TRBV29-1	TRBJ2-7*01	TRBJ2-7	TRBD1*01	TRBD1	9	18	21	23	8	1	9
1856	1.14E-04	TGCAGTGCTATACGCACAGATACGCAGTATTTT	CSAIRTDTQYF	TRBV20-1*01, TRBV20-1*04, TRBV20-1*05, TRBV20-1*07	TRBV20-1	TRBJ2-3*01	TRBJ2-3			9	-1	-1	13	-1	-1	3
1855	1.13E-04	TGTGCCAGCAGTGAACTAGCGGGAGCAGATACGCAGTATTTT	CASSELAGADTQYF	TRBV6-1*01	TRBV6-1	TRBJ2-3*01	TRBJ2-3	TRBD2*02	TRBD2	14	15	24	25	0	0	0
1855	1.13E-04	TGCAGTGCTAGTAGCGGGACTAGCGCGGACGAGCAGTACTTC	CSASSGTSADEQYF	TRBV20-1*01, TRBV20-1*04, TRBV20-1*05, TRBV20-1*07	TRBV20-1	TRBJ2-7*01	TRBJ2-7	TRBD2*02, TRBD2*01	TRBD2	11	15	24	28	3	3	6
1854	1.13E-04	TGTGCCAGCATCCGCCTCAGAGGGCAAGGGGGATGGAGGCTACGAGCAGTACTTC	CASIRLRGQ~GDGGYEQYF	TRBV6-4*02, TRBV6-4*01	TRBV6-4	TRBJ2-7*01	TRBJ2-7	TRBD1*01	TRBD1	9	26	31	39	16	7	23
1853	1.13E-04	TGTGCCATCGCCCCGGGATCTAGCGGCGGTGTCTACGAGCAGTACTTC	CAIAPGSSGGVYEQYF	TRBV10-3*01, TRBV10-3*02	TRBV10-3	TRBJ2-7*01	TRBJ2-7	TRBD2*02, TRBD2*01	TRBD2	8	19	25	32	10	6	16
1853	1.13E-04	TGTGCCAGCAGCTCAAGGACAGGGACAATCACCCCTCCACTTT	CASSSRT~GQSPLHF	TRBV7-7*01	TRBV7-7	TRBJ1-6*01	TRBJ1-6	TRBD1*01	TRBD1	12	16	23	28	3	4	7
1853	1.13E-04	TGTGCCATACGACAGGGGGAAAGGGAGACCCAGTACTTC	CAIRQGERETQYF	TRBV10-3*01, TRBV10-3*02	TRBV10-3	TRBJ2-5*01	TRBJ2-5	TRBD1*01	TRBD1	7	10	18	24	2	5	7
1853	1.13E-04	TGCAGTGCCATTTCCGAGCGATCCTACGAGCAGTACTTC	CSAISERSYEQYF	TRBV20-1*01, TRBV20-1*04, TRBV20-1*05, TRBV20-1*07	TRBV20-1	TRBJ2-7*01	TRBJ2-7	TRBD2*02, TRBD2*01	TRBD2	7	16	19	21	8	1	9
1852	1.13E-04	TGCAGTGCCATGGGGGCGACACTCCTTACGAGCAGTACTTC	CSAMGAT~PYEQYF	TRBV20-1*06, TRBV20-1*03, TRBV20-1*01, TRBV20-1*04, TRBV20-1*05, TRBV20-1*02, TRBV20-1*07	TRBV20-1	TRBJ2-7*01	TRBJ2-7	TRBD1*01	TRBD1	7	11	16	26	3	9	12
1852	1.13E-04	TGCAGTGCTAGATCTAGCAGGAACTACGAGCAGTACTTC	CSARSSRNYEQYF	TRBV20-1*01, TRBV20-1*04, TRBV20-1*05, TRBV20-1*07	TRBV20-1	TRBJ2-7*01	TRBJ2-7	TRBD2*02, TRBD2*01	TRBD2	11	13	17	23	1	5	6
1852	1.13E-04	TGTGCCACTCAGCGAAGCCGCCCCAGCATTTT	CATQR~PPQHF	TRBV10-3*01, TRBV10-3*02	TRBV10-3	TRBJ1-5*01	TRBJ1-5	TRBD2*02, TRBD2*01	TRBD2	6	10	13	19	3	5	8
1851	1.13E-04	TGCAGTGCTTGCCCCGGGACAGGGAGCTACGAGCAGTACTTC	CSACPGTGSYEQYF	TRBV20-1*06, TRBV20-1*03, TRBV20-1*01, TRBV20-1*04, TRBV20-1*05, TRBV20-1*02, TRBV20-1*07	TRBV20-1	TRBJ2-7*01	TRBJ2-7	TRBD1*01	TRBD1	8	15	23	26	6	2	8
1851	1.13E-04	TGCAGTGCTCGAACAGGTGCCTACGAGCAGTACTTC	CSARTGAYEQYF	TRBV20-1*06, TRBV20-1*03, TRBV20-1*01, TRBV20-1*04, TRBV20-1*05, TRBV20-1*02, TRBV20-1*07	TRBV20-1	TRBJ2-7*01	TRBJ2-7	TRBD1*01	TRBD1	8	12	16	19	3	2	5
1850	1.13E-04	TGTGCCATCAGAGACCCGGGACAGAGTTACGAGCAGTACTTC	CAIRDPGQSYEQYF	TRBV10-3*01, TRBV10-3*02	TRBV10-3	TRBJ2-7*01	TRBJ2-7	TRBD1*01	TRBD1	10	17	23	27	6	3	9
1849	1.13E-04	TGCAGCGTTGTTGACTAGCGGGAGGCCCCAGCTCCTACAATGAGCAGTTCTTC	CSVVD*REA~SSYNEQFF	TRBV29-1*01	TRBV29-1	TRBJ2-1*01	TRBJ2-1	TRBD2*02	TRBD2	9	12	24	31	2	6	8
1849	1.13E-04	TGCGCCAGTCTAACGGGACAGGGGGCGCGTGGCTACACCTTC	CASLTGQGARGYTF	TRBV10-2*01	TRBV10-2	TRBJ1-2*01	TRBJ1-2	TRBD1*01	TRBD1	7	14	25	29	6	3	9
1848	1.13E-04	TGCGCCAGCAGCCAAGAGGTAGGGCAGCCCCAGCATTTT	CASSQEVGQPQHF	TRBV4-3*01	TRBV4-3	TRBJ1-5*01	TRBJ1-5	TRBD1*01, TRBD2*02	TRBD1, TRBD2	16	20	23	24	3	0	3
1848	1.13E-04	TGCAGTGCTAGTTTCAGGGGTGGGTACGAGCAGTACTTC	CSASFRGGYEQYF	TRBV20-1*01, TRBV20-1*04, TRBV20-1*05, TRBV20-1*07	TRBV20-1	TRBJ2-7*01	TRBJ2-7	TRBD1*01	TRBD1	11	14	19	24	2	4	6
1847	1.13E-04	TGCAGTGCTAGCCGACAGCCCACCTACGAGCAGTACTTC	CSASRQPTYEQYF	TRBV20-1*06, TRBV20-1*03, TRBV20-1*01, TRBV20-1*04, TRBV20-1*05, TRBV20-1*02, TRBV20-1*07	TRBV20-1	TRBJ2-7*01	TRBJ2-7	TRBD1*01	TRBD1	10	13	17	22	2	4	6
1847	1.13E-04	TGCAGTGCTAGGCGGGAAATCTACGAGCAGTACTTC	CSARREIYEQYF	TRBV20-1*06, TRBV20-1*03, TRBV20-1*01, TRBV20-1*04, TRBV20-1*05, TRBV20-1*02, TRBV20-1*07	TRBV20-1	TRBJ2-7*01	TRBJ2-7	TRBD2*02	TRBD2	10	11	16	20	0	3	3
1846	1.13E-04	TGTGCCAGCAGTGAATAACGGGGGCTCCCTTAATTCACCCCTCCACTTT	CASSE*RG~SLNSPLHF	TRBV25-1*01	TRBV25-1	TRBJ1-6*01	TRBJ1-6	TRBD1*01, TRBD2*01	TRBD1, TRBD2	16	19	24	30	2	5	7
1846	1.13E-04	TGCAGTGCTAGCGGGAGTTTCTACGAGCAGTACTTC	CSASGSFYEQYF	TRBV20-1*01, TRBV20-1*04, TRBV20-1*05, TRBV20-1*07	TRBV20-1	TRBJ2-7*01	TRBJ2-7	TRBD2*02	TRBD2	10	11	16	20	0	3	3
1844	1.13E-04	TGCGCCAGCAGTGAGTCTGGTCAGGCCCTGCTCTCCAGCACAGATACGCAGTATTTT	CASSESGQALLSSTDTQYF	TRBV10-2*01	TRBV10-2	TRBJ2-3*01	TRBJ2-3	TRBD1*01	TRBD1	16	25	29	36	8	6	14
1844	1.13E-04	TGTGCCATCACACCTCGAGGGGGGCAGGACAGGTCGAGACGAGCAGTACTTC	CAITPRGGQ~TGRDEQYF	TRBV10-3*01, TRBV10-3*02	TRBV10-3	TRBJ2-7*01	TRBJ2-7	TRBD1*01	TRBD1	9	26	32	38	16	5	21
1844	1.13E-04	TGTGCCACCAGTGATTCCCCTAACGCCGGGGGAATGAGAAGCTACACCTTC	CATSDSPNAGGMRSYTF	TRBV24-1*01	TRBV24-1	TRBJ1-2*01	TRBJ1-2	TRBD2*01	TRBD2	15	26	31	40	10	8	18
1844	1.13E-04	TGCAGTGTTAGTAGCGGGAGTTACGAGCAGTACTTC	CSVSSGSYEQYF	TRBV20-1*01, TRBV20-1*04, TRBV20-1*05, TRBV20-1*07	TRBV20-1	TRBJ2-7*01	TRBJ2-7	TRBD2*02	TRBD2	11	12	19	21	0	1	1
1843	1.13E-04	TGCGCCAGCAGCCTGTCTGCTGAGGCGACCCAGTACTTC	CASSLSAEATQYF	TRBV4-1*02, TRBV4-1*01	TRBV4-1	TRBJ2-5*01	TRBJ2-5	TRBD1*01, TRBD2*02	TRBD1, TRBD2	12	13	16	26	0	9	9
1843	1.13E-04	TGCGCCAGCAGGGGGACAGGAAATCAGCCCCAGCATTTT	CASRGTGNQPQHF	TRBV10-2*01	TRBV10-2	TRBJ1-5*01	TRBJ1-5	TRBD1*01	TRBD1	10	12	19	21	1	1	2
1842	1.13E-04	TGTGCCAGCAGCTTAGGGCTAGCGGGAGTCGCCTACGAGCAGTACTTC	CASSLGLAGVAYEQYF	TRBV7-2*04, TRBV7-2*01	TRBV7-2	TRBJ2-7*01	TRBJ2-7	TRBD2*02	TRBD2	15	18	27	31	2	3	5
1842	1.13E-04	TGTGCCATCAGTGAGCCCTCTGGGACAGGGAGTCCGAGCAGTACTTC	CAISEPSG~RESEQYF	TRBV10-3*01, TRBV10-3*02	TRBV10-3	TRBJ2-7*01	TRBJ2-7	TRBD1*01	TRBD1	14	21	29	34	6	4	10
1842	1.13E-04	TGTGCCAGCAGTTTAGGGGGCTCTGGGGCCAACGTCCTGACTTTC	CASSLGGSGANVLTF	TRBV12-4*01, TRBV12-3*01	TRBV12-4, TRBV12-3	TRBJ2-6*01	TRBJ2-6	TRBD1*01, TRBD2*01	TRBD1, TRBD2	15	16	19	20	0	0	0
1841	1.13E-04	TGCAGTGCTAGAGGGGCTAGCGGAGCGACCTACGAGCAGTACTTC	CSARGASGATYEQYF	TRBV20-1*01, TRBV20-1*04, TRBV20-1*05, TRBV20-1*07	TRBV20-1	TRBJ2-7*01	TRBJ2-7	TRBD2*02, TRBD2*01	TRBD2	12	16	22	28	3	5	8
1841	1.13E-04	TGCAGTGCTAGCTCAGGGGGAGCAAATTCACCCCTCCACTTT	CSASSGGANSPLHF	TRBV20-1*06, TRBV20-1*03, TRBV20-1*01, TRBV20-1*04, TRBV20-1*05, TRBV20-1*02, TRBV20-1*07	TRBV20-1	TRBJ1-6*01	TRBJ1-6	TRBD1*01	TRBD1	10	13	19	24	2	4	6
1841	1.13E-04	TGCAGCGGGGCACACCACTACGAGCAGTACTTC	CSGAHHYEQYF	TRBV29-1*01, TRBV29-1*03	TRBV29-1	TRBJ2-7*01	TRBJ2-7	TRBD1*01	TRBD1	6	7	10	17	0	6	6
1840	1.13E-04	TGTGCCAGCAGCGCAACGGGACAGGGGAATTCACCCCTCCACTTT	CASSATGQGNSPLHF	TRBV9*02, TRBV9*01	TRBV9	TRBJ1-6*01	TRBJ1-6	TRBD1*01	TRBD1	12	17	26	27	4	0	4
1839	1.12E-04	TGTGCCACCAGTGATGGGATAGCAGGGACTCCTACGAGCAGTACTTC	CATSDGIA~DSYEQYF	TRBV24-1*01	TRBV24-1	TRBJ2-7*01	TRBJ2-7	TRBD1*01	TRBD1	14	22	26	28	7	1	8
1839	1.12E-04	TGTGCCAGCAGCAGCACGGGACAGGATAATTCACCCCTCCACTTT	CASSSTGQDNSPLHF	TRBV7-8*01, TRBV7-8*03	TRBV7-8	TRBJ1-6*01	TRBJ1-6	TRBD1*01	TRBD1	11	17	24	25	5	0	5
1839	1.12E-04	TGCAGTGCTGAGGGGGTAGTCAATTCACCCCTCCACTTT	CSAEGVVNSPLHF	TRBV20-1*06, TRBV20-1*03, TRBV20-1*01, TRBV20-1*04, TRBV20-1*05, TRBV20-1*02, TRBV20-1*07	TRBV20-1	TRBJ1-6*01	TRBJ1-6	TRBD1*01	TRBD1	8	10	15	21	1	5	6
1836	1.12E-04	TGTGCCACCAGTGGACCTACCGGGACAGACGGGCTATGGCTACACCTTC	CATSGPTG~QTGYGYTF	TRBV24-1*01	TRBV24-1	TRBJ1-2*01	TRBJ1-2	TRBD1*01	TRBD1	12	21	27	33	8	5	13
1836	1.12E-04	TGTGCCAGTAGGAATGGCGGGTCTGGAAACACCATATATTTT	CASRNGGSGNTIYF	TRBV19*01, TRBV19*03, TRBV19*02	TRBV19	TRBJ1-3*01	TRBJ1-3	TRBD2*02, TRBD2*01	TRBD2	10	16	20	21	5	0	5
1835	1.12E-04	TGTGCCTCCGGACAGATTCGCAATCAGCCCCAGCATTTT	CASGQIRNQPQHF	TRBV24-1*01	TRBV24-1	TRBJ1-5*01	TRBJ1-5	TRBD1*01	TRBD1	5	9	14	19	3	4	7
1834	1.12E-04	TGTGCCAGTAGTCCGTTTACCTCGACAGGGGCGTTTGGCTACACCTTC	CASSPFTSTGAFGYTF	TRBV19*01, TRBV19*03, TRBV19*02	TRBV19	TRBJ1-2*01	TRBJ1-2	TRBD1*01	TRBD1	11	23	30	35	11	4	15
1834	1.12E-04	TGTGCCAGCAGCGTAGACCTACGGGAAGAGACCCAGTACTTC	CASSVDLREETQYF	TRBV9*02, TRBV9*01	TRBV9	TRBJ2-5*01	TRBJ2-5	TRBD2*02, TRBD2*01	TRBD2	15	21	24	25	5	0	5
1834	1.12E-04	TGCAGTGCTAGGGTAGCGGGAGGGTACGAGCAGTACTTC	CSARVAGGYEQYF	TRBV20-1*01, TRBV20-1*04, TRBV20-1*05, TRBV20-1*07	TRBV20-1	TRBJ2-7*01	TRBJ2-7	TRBD2*02	TRBD2	10	13	23	24	2	0	2
1834	1.12E-04	TGCAGTGCTTGGAGCGGGCATCCTACGAGCAGTACTTC	CSAWSG~SYEQYF	TRBV20-1*06, TRBV20-1*03, TRBV20-1*01, TRBV20-1*04, TRBV20-1*05, TRBV20-1*02, TRBV20-1*07	TRBV20-1	TRBJ2-7*01	TRBJ2-7	TRBD2*02, TRBD2*01	TRBD2	8	12	17	20	3	2	5
1834	1.12E-04	TGCAGTGCAGACTAGCGGAGTCCTACGAGCAGTACTTC	CSAD*R~SYEQYF	TRBV20-1*06, TRBV20-1*03, TRBV20-1*01, TRBV20-1*04, TRBV20-1*05, TRBV20-1*02, TRBV20-1*07	TRBV20-1	TRBJ2-7*01	TRBJ2-7	TRBD2*02, TRBD2*01	TRBD2	7	9	17	20	1	2	3
1833	1.12E-04	TGTGCCAGCAGCTTACACTAGCCACAGATACGCAGTATTTT	CASSLH*~TDTQYF	TRBV7-2*04, TRBV7-2*01	TRBV7-2	TRBJ2-3*01	TRBJ2-3	TRBD2*02, TRBD2*01	TRBD2	14	16	21	22	1	0	1
1831	1.12E-04	TGTGCCACCAGCGACCCCTTAGCAATCAGCCCCAGCATTTT	CATSDPL~NQPQHF	TRBV24-1*01	TRBV24-1	TRBJ1-5*01	TRBJ1-5	TRBD1*01	TRBD1	10	14	18	19	3	0	3
1831	1.12E-04	TGCAGCGTTGATCTTGGTGGGGTGGGCTACACCTTC	CSVDLGGVGYTF	TRBV29-1*01	TRBV29-1	TRBJ1-2*01	TRBJ1-2	TRBD1*01, TRBD2*01	TRBD1, TRBD2	10	18	21	24	7	2	9
1829	1.12E-04	TGCAGCGTCTCAAGCCCCCTAGCGTCAGTCTATGGCTACACCTTC	CSVSSPLASVYGYTF	TRBV29-1*01, TRBV29-1*03	TRBV29-1	TRBJ1-2*01	TRBJ1-2	TRBD1*01	TRBD1	7	13	19	29	5	9	14
1829	1.12E-04	TGTGCCAGCAGTGACGCGGGAGACACAGATACGCAGTATTTT	CASSDAGDTDTQYF	TRBV6-4*02, TRBV6-4*01	TRBV6-4	TRBJ2-3*01	TRBJ2-3	TRBD2*02	TRBD2	14	15	21	23	0	1	1
1829	1.12E-04	TGTGCCAGCAGCGTATCCCCAAAAGAATCACCCCTCCACTTT	CASSVSPKESPLHF	TRBV9*02, TRBV9*01	TRBV9	TRBJ1-6*01	TRBJ1-6	TRBD1*01, TRBD2*02, TRBD2*01	TRBD1, TRBD2	14	16	19	27	1	7	8
1829	1.12E-04	TGTGCCAGCAGTATGGGGGCTGGTTCACCCCTCCACTTT	CASSMGAGSPLHF	TRBV2*01, TRBV2*02, TRBV2*03	TRBV2	TRBJ1-6*01	TRBJ1-6	TRBD1*01	TRBD1	11	14	19	23	2	3	5
1829	1.12E-04	TGTGCCAGTCCGTCAGGGGCTGGTACGCAGTATTTT	CASPSGAGTQYF	TRBV12-4*01, TRBV12-3*01	TRBV12-4, TRBV12-3	TRBJ2-3*01	TRBJ2-3	TRBD1*01	TRBD1	7	13	18	23	5	4	9
1829	1.12E-04	TGTGCCACCAGTGATTTTGGCGAGCAGTACTTC	CATSDFGEQYF	TRBV24-1*01	TRBV24-1	TRBJ2-7*01	TRBJ2-7	TRBD1*01, TRBD2*02, TRBD2*01	TRBD1, TRBD2	16	-1	-1	20	-1	-1	3
1828	1.12E-04	TGTGCCACCAGTGATTCCTCAGATCCCGACTGATATACGAGCAGTACTTC	CATSDSSD~RLIYEQYF	TRBV24-1*01	TRBV24-1	TRBJ2-7*01	TRBJ2-7	TRBD2*02	TRBD2	15	23	27	35	7	7	14
1828	1.12E-04	TGCAGCGTTGAAGATCTCGGGACAGAGCAGTTCTTC	CSVEDLGTEQFF	TRBV29-1*01	TRBV29-1	TRBJ2-1*01	TRBJ2-1	TRBD1*01	TRBD1	13	18	23	24	4	0	4
1827	1.12E-04	TGCGCCAGCAGTGAGGGGGACAGTCGGTACGAGCAGTACTTC	CASSEGDSRYEQYF	TRBV10-1*01	TRBV10-1	TRBJ2-7*01	TRBJ2-7	TRBD1*01	TRBD1	14	16	22	33	1	10	11
1825	1.12E-04	TGTGCCAGCAGTTACACGACAGGCTCCCAAGAGACCCAGTACTTC	CASSYTTGSQETQYF	TRBV6-6*04	TRBV6-6	TRBJ2-5*01	TRBJ2-5	TRBD1*01	TRBD1	14	17	22	26	2	3	5
1825	1.12E-04	TGTGCCACCAGTGACAATACAGGGGCAGATACGCAGTATTTT	CATSDNTGADTQYF	TRBV24-1*01	TRBV24-1	TRBJ2-3*01	TRBJ2-3	TRBD1*01	TRBD1	13	18	24	25	4	0	4
1825	1.12E-04	TGCAGTGCGACGGGACAGGGCTATGGCTACACCTTC	CSATGQGYGYTF	TRBV20-1*06, TRBV20-1*03, TRBV20-1*01, TRBV20-1*04, TRBV20-1*05, TRBV20-1*02, TRBV20-1*07	TRBV20-1	TRBJ1-2*01	TRBJ1-2	TRBD1*01	TRBD1	7	11	19	20	3	0	3
1824	1.12E-04	TGCAGTGCCAACGCTTCGGACGTGCGGTAATATCGGGTGATAATTCACCCCTCCACTTT	CSANASDVR*~SGDNSPLHF	TRBV20-1*06, TRBV20-1*03, TRBV20-1*01, TRBV20-1*04, TRBV20-1*05, TRBV20-1*02, TRBV20-1*07	TRBV20-1	TRBJ1-6*01	TRBJ1-6	TRBD1*01, TRBD2*02, TRBD2*01	TRBD1, TRBD2	7	17	20	39	9	18	27
1824	1.12E-04	TGCAGTGCTAGGAGTGGGGGGGACTATAATTCACCCCTCCACTTT	CSARSGGDYNSPLHF	TRBV20-1*06, TRBV20-1*03, TRBV20-1*01, TRBV20-1*04, TRBV20-1*05, TRBV20-1*02, TRBV20-1*07	TRBV20-1	TRBJ1-6*01	TRBJ1-6	TRBD2*01	TRBD2	10	15	21	23	4	1	5
1824	1.12E-04	TGCAGCCACAGGGGCGAAGGAGAATTCAGAACCCTCCACTTT	CSHRGEGEFRTLHF	TRBV20-1*06, TRBV20-1*03, TRBV20-1*01, TRBV20-1*04, TRBV20-1*05, TRBV20-1*02, TRBV20-1*07	TRBV20-1	TRBJ1-6*01	TRBJ1-6	TRBD1*01	TRBD1	4	7	13	31	2	17	19
1824	1.12E-04	TGTGCCACCAGTGGGACGCCGCCAGCATTTT	CATSG~RRQHF	TRBV24-1*01	TRBV24-1	TRBJ1-5*01	TRBJ1-5	TRBD1*01, TRBD2*02, TRBD2*01	TRBD1, TRBD2	12	13	16	21	0	4	4
1823	1.11E-04	TGTGCCAGCAGCTTAACGGCCCCGGGGTGCAGTATTTT	CASSLT~PGVQYF	TRBV7-3*01	TRBV7-3	TRBJ2-3*01	TRBJ2-3	TRBD1*01, TRBD2*01	TRBD1, TRBD2	16	18	22	28	1	5	6
1823	1.11E-04	TGTGCCAGCAGCTTGGACAACACTGAAGCTTTCTTT	CASSLDNTEAFF	TRBV5-6*01	TRBV5-6	TRBJ1-1*01	TRBJ1-1	TRBD1*01, TRBD2*02, TRBD2*01	TRBD1, TRBD2	15	-1	-1	18	-1	-1	2
1823	1.11E-04	TGCAGTGCTGCGAACTACGAGCAGTACTTC	CSAANYEQYF	TRBV20-1*06, TRBV20-1*03, TRBV20-1*01, TRBV20-1*04, TRBV20-1*05, TRBV20-1*02, TRBV20-1*07	TRBV20-1	TRBJ2-7*01	TRBJ2-7	TRBD2*02, TRBD2*01	TRBD2	8	9	11	14	0	2	2
1822	1.11E-04	TGCAGCGTACAGGGAAAGGTCAACGAGCAGTACTTC	CSVQGKVNEQYF	TRBV29-1*01, TRBV29-1*03	TRBV29-1	TRBJ2-7*01	TRBJ2-7	TRBD1*01	TRBD1	7	8	13	22	0	8	8
1821	1.11E-04	TGTGCTAGGCTGGAGGCAAGCTCCTATAATTCACCCCTCCACTTT	CARLEASSYNSPLHF	TRBV25-1*01	TRBV25-1	TRBJ1-6*01	TRBJ1-6	TRBD2*02	TRBD2	4	11	15	20	6	4	10
1821	1.11E-04	TGTGCCAGCAGCTTAGCGGGAGCCCCCTACGAGCAGTACTTC	CASSLAGAPYEQYF	TRBV7-9*01, TRBV7-9*02	TRBV7-9	TRBJ2-7*01	TRBJ2-7	TRBD2*02	TRBD2	16	17	21	25	0	3	3
1821	1.11E-04	TGCAGTGCTAGAGACAGCTTTTATGGCTACACCTTC	CSARDSFYGYTF	TRBV20-1*01, TRBV20-1*05, TRBV20-1*07	TRBV20-1	TRBJ1-2*01	TRBJ1-2	TRBD1*01, TRBD2*02, TRBD2*01	TRBD1, TRBD2	13	14	16	21	0	4	4
1819	1.11E-04	TGCGCCAGCAGCCAAGAGGTAGCGGGAGAGTCTGACGAGCAGTACTTC	CASSQEVAGESDEQYF	TRBV4-3*01	TRBV4-3	TRBJ2-7*01	TRBJ2-7	TRBD2*02	TRBD2	16	19	27	34	2	6	8
1819	1.11E-04	TGTGCCAGTAGTATAGGGACTAGGCTTGAGGAGCAGTTCTTC	CASSIGTRLEEQFF	TRBV19*01, TRBV19*02	TRBV19	TRBJ2-1*01	TRBJ2-1	TRBD2*02, TRBD2*01	TRBD2	15	16	22	30	0	7	7
1819	1.11E-04	TGCAGTGCCCCGTCGGACAGGGGGCGTCGGGAGCAGTACTTC	CSAPSDRGRREQYF	TRBV20-1*06, TRBV20-1*03, TRBV20-1*01, TRBV20-1*04, TRBV20-1*05, TRBV20-1*02, TRBV20-1*07	TRBV20-1	TRBJ2-7*01	TRBJ2-7	TRBD1*01	TRBD1	7	14	24	30	6	5	11
1819	1.11E-04	TGCAGGGCCGAGGGGATGAACACTGAAGCTTTCTTT	CRAEGMNTEAFF	TRBV29-1*03	TRBV29-1	TRBJ1-1*01	TRBJ1-1	TRBD1*01, TRBD2*02	TRBD1, TRBD2	4	10	14	16	5	1	6
1818	1.11E-04	TGCAGCGTTGGCTCAGCGGGAGCATCCTACGAGCAGTACTTC	CSVGSAGASYEQYF	TRBV29-1*01	TRBV29-1	TRBJ2-7*01	TRBJ2-7	TRBD2*02	TRBD2	9	14	21	24	4	2	6
1818	1.11E-04	TGCAGTGCCCCAACCTTAGCTAACTATGGCTACACCTTC	CSAPTLANYGYTF	TRBV20-1*06, TRBV20-1*03, TRBV20-1*01, TRBV20-1*04, TRBV20-1*05, TRBV20-1*02, TRBV20-1*07	TRBV20-1	TRBJ1-2*01	TRBJ1-2	TRBD1*01, TRBD2*02, TRBD2*01	TRBD1, TRBD2	7	13	15	19	5	3	8
1818	1.11E-04	TGCAGTGCTAGATGGGGAGCAGATACGCAGTATTTT	CSARWGADTQYF	TRBV20-1*01, TRBV20-1*04, TRBV20-1*05, TRBV20-1*07	TRBV20-1	TRBJ2-3*01	TRBJ2-3	TRBD2*02	TRBD2	11	14	18	19	2	0	2
1818	1.11E-04	TGTGCCACCAGGAGGGACGGGAGACCCAGTACTTC	CATRRD~ETQYF	TRBV24-1*01	TRBV24-1	TRBJ2-5*01	TRBJ2-5	TRBD1*01, TRBD2*02, TRBD2*01	TRBD1, TRBD2	10	13	17	20	2	2	4
1817	1.11E-04	TGCGCCAGCAGTGAGAGCGTTGGGGCCACCTACGAGCAGTACTTC	CASSESVGATYEQYF	TRBV10-2*01	TRBV10-2	TRBJ2-7*01	TRBJ2-7	TRBD1*01	TRBD1	14	21	25	28	6	2	8
1817	1.11E-04	TGCAGTGCTAGGGTCCCGGAGATCTATGGCTACACCTTC	CSARVPEIYGYTF	TRBV20-1*01, TRBV20-1*04, TRBV20-1*05, TRBV20-1*07	TRBV20-1	TRBJ1-2*01	TRBJ1-2	TRBD1*01, TRBD2*02, TRBD2*01	TRBD1, TRBD2	10	12	16	23	1	6	7
1817	1.11E-04	TGTGCCATCAGTGAGGGTCGAGAGCAGTTCTTC	CAISEGREQFF	TRBV10-3*01, TRBV10-3*02	TRBV10-3	TRBJ2-1*01	TRBJ2-1	TRBD1*01, TRBD2*02, TRBD2*01	TRBD1, TRBD2	14	16	18	21	1	2	3
1816	1.11E-04	TGTGCCACCAGTGCGGCAGTTCCCACAGATACGCAGTATTTT	CATSAAVPTDTQYF	TRBV24-1*01	TRBV24-1	TRBJ2-3*01	TRBJ2-3	TRBD1*01, TRBD2*02, TRBD2*01	TRBD1, TRBD2	12	16	18	23	3	4	7
1816	1.11E-04	TGCAGTGCTAGAGAAGCGTCTTCCGGGGAGCTGTTTTTT	CSAREASSGELFF	TRBV20-1*01, TRBV20-1*05, TRBV20-1*07	TRBV20-1	TRBJ2-2*01	TRBJ2-2	TRBD2*02, TRBD2*01	TRBD2	13	14	17	22	0	4	4
1816	1.11E-04	TGCAGTGCTAGATTAACCTACGAGCAGTACTTC	CSARLTYEQYF	TRBV20-1*01, TRBV20-1*04, TRBV20-1*05, TRBV20-1*07	TRBV20-1	TRBJ2-7*01	TRBJ2-7	TRBD2*02, TRBD2*01	TRBD2	11	-1	-1	16	-1	-1	4
1815	1.11E-04	TGTGCCATCAGTCAGAGCATTGGCAATCAGCCCCAGCATTTT	CAISQSIGNQPQHF	TRBV10-3*01, TRBV10-3*02	TRBV10-3	TRBJ1-5*01	TRBJ1-5	TRBD1*01, TRBD2*02, TRBD2*01	TRBD1, TRBD2	11	12	14	22	0	7	7
1815	1.11E-04	TGCAGCGTTGGGAACAAAGATACGCAGTATTTT	CSVGNKDTQYF	TRBV29-1*01	TRBV29-1	TRBJ2-3*01	TRBJ2-3	TRBD1*01, TRBD2*02, TRBD2*01	TRBD1, TRBD2	9	13	15	17	3	1	4
1814	1.11E-04	TGCAGTGCTAGAGGGAATGGGACTAACTATGGCTACACCTTC	CSARGNGTNYGYTF	TRBV20-1*01, TRBV20-1*04, TRBV20-1*05, TRBV20-1*07	TRBV20-1	TRBJ1-2*01	TRBJ1-2	TRBD1*01, TRBD2*02, TRBD2*01	TRBD1, TRBD2	12	18	21	22	5	0	5
1813	1.11E-04	TGTGCCAGCAGTGAATCTAGCGGGAGCGCAGATACGCAGTATTTT	CASSESSGSADTQYF	TRBV2*01, TRBV2*03	TRBV2	TRBJ2-3*01	TRBJ2-3	TRBD2*02, TRBD2*01	TRBD2	14	16	23	24	1	0	1
1813	1.11E-04	TGCAGTGCTTACGGGACAGGGAGTGGGACGAGCAGTACTTC	CSAYGTG~WDEQYF	TRBV20-1*06, TRBV20-1*03, TRBV20-1*01, TRBV20-1*04, TRBV20-1*05, TRBV20-1*02, TRBV20-1*07	TRBV20-1	TRBJ2-7*01	TRBJ2-7	TRBD1*01	TRBD1	8	12	20	27	3	6	9
1808	1.11E-04	TGTGCCATCAGCGGACAGGGGGCCGATCAGCCCCAGCATTTT	CAISGQGADQPQHF	TRBV10-3*01, TRBV10-3*02	TRBV10-3	TRBJ1-5*01	TRBJ1-5	TRBD1*01	TRBD1	10	12	22	25	1	2	3
1808	1.11E-04	TGTGCCATCAGATCCGGGACAGGGGCCTATGGCTACACCTTC	CAIRSGTGAYGYTF	TRBV10-3*01, TRBV10-3*02	TRBV10-3	TRBJ1-2*01	TRBJ1-2	TRBD1*01	TRBD1	10	15	24	26	4	1	5
1807	1.11E-04	TGTGCCAGCAGTGAGCAGAAACAGGGGGTTCCGCATTTT	CASSEQKQGVPHF	TRBV2*01, TRBV2*02, TRBV2*03	TRBV2	TRBJ1-5*01	TRBJ1-5	TRBD1*01	TRBD1	13	20	27	32	6	4	10
1805	1.10E-04	TGCAGTGCTAGCGGGGCCGTGACCACCTACGAGCAGTACTTC	CSASGAVTTYEQYF	TRBV20-1*01, TRBV20-1*04, TRBV20-1*05, TRBV20-1*07	TRBV20-1	TRBJ2-7*01	TRBJ2-7	TRBD1*01, TRBD2*01	TRBD1, TRBD2	10	12	16	25	1	8	9
1804	1.10E-04	TGCAGTGCTCTTGGACTAGCGGGACTTACGAGCAGTACTTC	CSALGLA~TYEQYF	TRBV20-1*06, TRBV20-1*03, TRBV20-1*01, TRBV20-1*04, TRBV20-1*05, TRBV20-1*02, TRBV20-1*07	TRBV20-1	TRBJ2-7*01	TRBJ2-7	TRBD2*02	TRBD2	8	12	23	26	3	2	5
1804	1.10E-04	TGCAGTGCTATTGAGAGGGGGGACGAGCAGTACTTC	CSAIERGDEQYF	TRBV20-1*01, TRBV20-1*04, TRBV20-1*05, TRBV20-1*07	TRBV20-1	TRBJ2-7*01	TRBJ2-7	TRBD1*01, TRBD2*01	TRBD1, TRBD2	9	15	20	22	5	1	6
1803	1.10E-04	TGCAGTGCTCCGACCGGGACTAGCAGCTACGAGCAGTACTTC	CSAPTGTSSYEQYF	TRBV20-1*06, TRBV20-1*03, TRBV20-1*01, TRBV20-1*04, TRBV20-1*05, TRBV20-1*02, TRBV20-1*07	TRBV20-1	TRBJ2-7*01	TRBJ2-7	TRBD2*02, TRBD2*01	TRBD2	8	15	23	26	6	2	8
1803	1.10E-04	TGCAGTGCTAGTGGGGTGACCCCTTCCGAGCAGTACTTC	CSASGVTPSEQYF	TRBV20-1*01, TRBV20-1*04, TRBV20-1*05, TRBV20-1*07	TRBV20-1	TRBJ2-7*01	TRBJ2-7	TRBD1*01	TRBD1	11	19	23	26	7	2	9
1802	1.10E-04	TGCAGTGCTAGAGTGGGAGGGGACTACGAGCAGTACTTC	CSARVGGDYEQYF	TRBV20-1*01, TRBV20-1*04, TRBV20-1*05, TRBV20-1*07	TRBV20-1	TRBJ2-7*01	TRBJ2-7	TRBD2*02	TRBD2	12	14	20	23	1	2	3
1801	1.10E-04	TGTGCCACCAGTGATACATCCTATGTTCCTGTCAGCCTACTCTACAATGAGCAGTTCTTC	CATSDTSYVPVSLLYNEQFF	TRBV24-1*01	TRBV24-1	TRBJ2-1*01	TRBJ2-1	TRBD1*01	TRBD1	14	27	32	41	12	8	20
1801	1.10E-04	TGTGCCATCAGCCGACTAGAACTAAGCTCCTACGAGCAGTACTTC	CAISRLELSSYEQYF	TRBV10-3*01, TRBV10-3*02	TRBV10-3	TRBJ2-7*01	TRBJ2-7	TRBD2*02, TRBD2*01	TRBD2	10	13	18	26	2	7	9
1800	1.10E-04	TGCAGCGTTGAAGATGGGGCAGGGACGGGCTACACCTTC	CSVEDGAGTGYTF	TRBV29-1*01	TRBV29-1	TRBJ1-2*01	TRBJ1-2	TRBD1*01, TRBD2*02, TRBD2*01	TRBD1, TRBD2	13	21	25	27	7	1	8
1799	1.10E-04	TGCGCCAGCAGTGGGACAGGGCGACTATGGCTACACCTTC	CASSGTG~DYGYTF	TRBV10-1*01	TRBV10-1	TRBJ1-2*01	TRBJ1-2	TRBD1*01	TRBD1	12	13	20	23	0	2	2
1798	1.10E-04	TGCAGTGCTAGAGGGGGGACTCGACAAGAGACCCAGTACTTC	CSARGGTRQETQYF	TRBV20-1*01, TRBV20-1*04, TRBV20-1*05, TRBV20-1*07	TRBV20-1	TRBJ2-5*01	TRBJ2-5	TRBD2*02, TRBD2*01	TRBD2	12	15	20	24	2	3	5
1798	1.10E-04	TGTGCCAGGGAATTCACCCCTCCACTTT	CAREF~PLHF	TRBV19*01, TRBV19*03, TRBV19*02	TRBV19	TRBJ1-6*01	TRBJ1-6	TRBD1*01, TRBD2*02, TRBD2*01	TRBD1, TRBD2	9	-1	-1	10	-1	-1	0
1797	1.10E-04	TGCAGTGCTAGCAAAACTAGCGCAAACGAGCAGTACTTC	CSASKTSANEQYF	TRBV20-1*06, TRBV20-1*03, TRBV20-1*01, TRBV20-1*04, TRBV20-1*05, TRBV20-1*02, TRBV20-1*07	TRBV20-1	TRBJ2-7*01	TRBJ2-7	TRBD2*02, TRBD2*01	TRBD2	10	15	21	25	4	3	7
1796	1.10E-04	TGTGCCAGCAGCTTCTCCGGGACAGTGAGTTCACCCCTCCACTTT	CASSFSGTVSSPLHF	TRBV9*02, TRBV9*01, TRBV9*03	TRBV9	TRBJ1-6*01	TRBJ1-6	TRBD1*01	TRBD1	11	18	24	29	6	4	10
1796	1.10E-04	TGTGCCATCAGTGGGGCGGACAGGTACTACGAGCAGTACTTC	CAISGADRYYEQYF	TRBV10-3*01, TRBV10-3*02	TRBV10-3	TRBJ2-7*01	TRBJ2-7	TRBD1*01	TRBD1	12	17	23	26	4	2	6
1796	1.10E-04	TGTGCCATCACCGCGGCGCCTAACTATGGCTACACCTTC	CAITAAPNYGYTF	TRBV10-3*01, TRBV10-3*02	TRBV10-3	TRBJ1-2*01	TRBJ1-2	TRBD2*02, TRBD2*01	TRBD2	9	12	15	19	2	3	5
1796	1.10E-04	TGTGCCACCAGTGATCCGGGGAAGGCTACGCAGTATTTT	CATSDPGKATQYF	TRBV24-1*01	TRBV24-1	TRBJ2-3*01	TRBJ2-3	TRBD2*01	TRBD2	14	16	20	26	1	5	6
1795	1.10E-04	TGCAGTGCTCTTAGGGGAGACGAGCAGTACTTC	CSALRGDEQYF	TRBV20-1*06, TRBV20-1*03, TRBV20-1*01, TRBV20-1*04, TRBV20-1*05, TRBV20-1*02, TRBV20-1*07	TRBV20-1	TRBJ2-7*01	TRBJ2-7	TRBD1*01, TRBD2*02	TRBD1, TRBD2	8	12	16	19	3	2	5
1794	1.10E-04	TGTGCCACCAGTGGGGTTCGGGGTAACCTACGAGCAGTACTTC	CATSGVR~VTYEQYF	TRBV24-1*01	TRBV24-1	TRBJ2-7*01	TRBJ2-7	TRBD2*01	TRBD2	12	18	22	26	5	3	8
1794	1.10E-04	TGTGCCAGCAGCGTAGGCAGGGGTGATGGCTACACCTTC	CASSVGRGDGYTF	TRBV9*02, TRBV9*01	TRBV9	TRBJ1-2*01	TRBJ1-2	TRBD1*01	TRBD1	15	17	22	25	1	2	3
1794	1.10E-04	TGCAGTGCTACTCCGGGAAGCAACTACGAGCAGTACTTC	CSATPGSNYEQYF	TRBV20-1*01, TRBV20-1*04, TRBV20-1*05, TRBV20-1*07	TRBV20-1	TRBJ2-7*01	TRBJ2-7	TRBD2*02	TRBD2	9	13	17	23	3	5	8
1794	1.10E-04	TGCAGCGTTGAACCCAGGGTGGGCTATGGCTACACCTTC	CSVEPRVGYGYTF	TRBV29-1*01	TRBV29-1	TRBJ1-2*01	TRBJ1-2	TRBD1*01	TRBD1	11	14	18	23	2	4	6
1793	1.10E-04	TGTGCCACCAGCCAGACAGGGTCCCCCTACGAGCAGTACTTC	CATSQTGSPYEQYF	TRBV24-1*01	TRBV24-1	TRBJ2-7*01	TRBJ2-7	TRBD1*01	TRBD1	10	14	20	25	3	4	7
1793	1.10E-04	TGCAGCGTGGACACAGGTCGCGGTCAGCCCCAGCATTTT	CSVDTGRGQPQHF	TRBV29-1*01	TRBV29-1	TRBJ1-5*01	TRBJ1-5	TRBD1*01	TRBD1	7	12	16	23	4	6	10
1792	1.10E-04	TGTGCCAGCAGCGCGACAGACTATGGCTACACCTTC	CASSATDYGYTF	TRBV9*02, TRBV9*01, TRBV9*03	TRBV9	TRBJ1-2*01	TRBJ1-2	TRBD1*01	TRBD1	12	14	18	19	1	0	1
1791	1.10E-04	TGTGCCAGTAGGAGGGGGCAGGGCCATAATTCACCCCTCCACTTT	CASRRGQGHNSPLHF	TRBV19*01, TRBV19*03, TRBV19*02	TRBV19	TRBJ1-6*01	TRBJ1-6	TRBD1*01	TRBD1	10	12	18	25	1	6	7
1791	1.10E-04	TGCAGTGCTAGAGGCGACAGGGGACGCAGTATTTT	CSARGD~GTQYF	TRBV20-1*01, TRBV20-1*04, TRBV20-1*05, TRBV20-1*07	TRBV20-1	TRBJ2-3*01	TRBJ2-3	TRBD1*01	TRBD1	12	15	22	23	2	0	2
1791	1.10E-04	TGTGCCAGGTACGAGCAGTACTTC	CARYEQYF	TRBV9*02, TRBV9*01, TRBV9*03	TRBV9	TRBJ2-7*01	TRBJ2-7	TRBD2*02	TRBD2	7	-1	-1	9	-1	-1	1
1789	1.09E-04	TGCGCCAGCAGTGAGTCTTCGCGCGGGAGGGCCTTACAATGAGCAGTTCTTC	CASSESSRG~GPYNEQFF	TRBV10-1*01	TRBV10-1	TRBJ2-1*01	TRBJ2-1	TRBD2*02	TRBD2	16	22	30	34	5	3	8
1789	1.09E-04	TGTGCCAGCAGCTTACCTTCGGAGAACAATGAGCAGTTCTTC	CASSLPSENNEQFF	TRBV7-3*01	TRBV7-3	TRBJ2-1*01	TRBJ2-1	TRBD2*02	TRBD2	14	20	23	25	5	1	6
1789	1.09E-04	TGTGCCAGCAGAGACGGAGGCAGGGTGGCCCTCCACTTT	CASRDGGRVALHF	TRBV2*01, TRBV2*03	TRBV2	TRBJ1-6*01	TRBJ1-6	TRBD1*01, TRBD2*02	TRBD1, TRBD2	10	20	24	28	9	3	12
1788	1.09E-04	TGCAGCGTCGACGGCGGGACCCAAGAGACCCAGTACTTC	CSVDGGTQETQYF	TRBV29-1*01	TRBV29-1	TRBJ2-5*01	TRBJ2-5	TRBD2*02	TRBD2	7	13	18	20	5	1	6
1787	1.09E-04	TGCGCCAGCAGTGAGGGGACAGGGGGCGCGTACGAGCAGTACTTC	CASSEGTGGAYEQYF	TRBV10-1*01	TRBV10-1	TRBJ2-7*01	TRBJ2-7	TRBD1*01	TRBD1	14	15	26	30	0	3	3
1787	1.09E-04	TGCAGTGCTTTAGGGACAGGGAGGACCTACAATGAGCAGTTCTTC	CSALGTGRTYNEQFF	TRBV20-1*06, TRBV20-1*03, TRBV20-1*01, TRBV20-1*04, TRBV20-1*05, TRBV20-1*02, TRBV20-1*07	TRBV20-1	TRBJ2-1*01	TRBJ2-1	TRBD1*01	TRBD1	4	12	20	25	7	4	11
1787	1.09E-04	TGCAGCGTCGCGAAACGACTGGGGGAGGATGGCTACACCTTC	CSVAKRLGEDGYTF	TRBV29-1*01	TRBV29-1	TRBJ1-2*01	TRBJ1-2	TRBD2*02	TRBD2	7	22	27	28	14	0	14
1786	1.09E-04	TGCAGTGCCACCAGGGGGAGACGAACGGGAGAGCAGTACTTC	CSATRGRRTGEQYF	TRBV20-1*06, TRBV20-1*03, TRBV20-1*01, TRBV20-1*04, TRBV20-1*05, TRBV20-1*02, TRBV20-1*07	TRBV20-1	TRBJ2-7*01	TRBJ2-7	TRBD1*01	TRBD1	7	11	17	30	3	12	15
1786	1.09E-04	TGCAGTGCTAGAAGCGATTCGTCCGGTGGCTACACCTTC	CSARSDSSGGYTF	TRBV20-1*01, TRBV20-1*04, TRBV20-1*05, TRBV20-1*07	TRBV20-1	TRBJ1-2*01	TRBJ1-2	TRBD1*01, TRBD2*02, TRBD2*01	TRBD1, TRBD2	11	20	23	26	8	2	10
1785	1.09E-04	TGCGCCAGCAAAGACACAGGGACAATTACGAGCAGTACTTC	CASKDTG~NYEQYF	TRBV10-1*02, TRBV10-1*01	TRBV10-1	TRBJ2-7*01	TRBJ2-7	TRBD1*01	TRBD1	9	18	23	26	8	2	10
1785	1.09E-04	TGCAGCGTTGATTTGGGGACCTACGAGCAGTACTTC	CSVDLGTYEQYF	TRBV29-1*01	TRBV29-1	TRBJ2-7*01	TRBJ2-7	TRBD1*01, TRBD2*02, TRBD2*01	TRBD1, TRBD2	10	15	18	19	4	0	4
1784	1.09E-04	TGCGCCAGCAGTGAAGGTCGGGACTGGACCTCAATCAGCCCCAGCATTTT	CASSEGRD~DLNQPQHF	TRBV10-2*01	TRBV10-2	TRBJ1-5*01	TRBJ1-5	TRBD2*02, TRBD2*01	TRBD2	13	19	24	31	5	6	11
1784	1.09E-04	TGTGCCATCAGTGAGAGAACGGCGGGCCTCTCCTACGAGCAGTACTTC	CAISERTAGLSYEQYF	TRBV10-3*01, TRBV10-3*02	TRBV10-3	TRBJ2-7*01	TRBJ2-7	TRBD2*02, TRBD2*01	TRBD2	14	21	25	29	6	3	9
1784	1.09E-04	TGTGCCATCAGTGAGTCCAGGGTAGACGACGAGCAGTACTTC	CAISESRVDDEQYF	TRBV10-3*01, TRBV10-3*02	TRBV10-3	TRBJ2-7*01	TRBJ2-7	TRBD1*01	TRBD1	16	17	21	28	0	6	6
1784	1.09E-04	TGCAGTGCTAGAGTTGGACAGGGGCTTCACGAGCAGTACTTC	CSARVGQGLHEQYF	TRBV20-1*01, TRBV20-1*04, TRBV20-1*05, TRBV20-1*07	TRBV20-1	TRBJ2-7*01	TRBJ2-7	TRBD1*01	TRBD1	12	15	23	28	2	4	6
1784	1.09E-04	TGTGCCACCAGTGATTTGACCGGTCGCCCAGCATTTT	CATSDL~PVAQHF	TRBV24-1*01	TRBV24-1	TRBJ1-5*01	TRBJ1-5	TRBD1*01, TRBD2*02, TRBD2*01	TRBD1, TRBD2	17	22	24	26	4	1	5
1784	1.09E-04	TGTGCCACAGGGGACTATACAGATACGCAGTATTTT	CATGDYTDTQYF	TRBV24-1*01	TRBV24-1	TRBJ2-3*01	TRBJ2-3	TRBD2*02, TRBD2*01	TRBD2	7	10	16	18	2	1	3
1784	1.09E-04	TGCAGCGTCCTTGACTCCGGGACTCCCCAGTACTTC	CSVLDSGTPQYF	TRBV29-1*01, TRBV29-1*03	TRBV29-1	TRBJ2-7*01	TRBJ2-7	TRBD2*02, TRBD2*01	TRBD2	7	18	23	27	10	3	13
1784	1.09E-04	TGCGCCAGCAGCCATGGGATTCACCCCTCCACTTT	CASSHG~SPLHF	TRBV4-3*01	TRBV4-3	TRBJ1-6*01	TRBJ1-6	TRBD1*01, TRBD2*02, TRBD2*01	TRBD1, TRBD2	13	15	17	18	1	0	1
1783	1.09E-04	TGTGCCACTAGTCCGGGACAGGCATCCTACAATGAGCAGTTCTTC	CATSPGQASYNEQFF	TRBV24-1*01	TRBV24-1	TRBJ2-1*01	TRBJ2-1	TRBD1*01	TRBD1	11	14	21	24	2	2	4
1782	1.09E-04	TGTGCCAGTACCGAGGCGGCAGGGGGCGTTCTTATCTATGGCTACACCTTC	CASTEAAGGVLIYGYTF	TRBV19*01, TRBV19*03, TRBV19*02	TRBV19	TRBJ1-2*01	TRBJ1-2	TRBD1*01	TRBD1	9	19	26	35	9	8	17
1782	1.09E-04	TGTGCCAGCAGTGATGCTAGCGCCTACTTC	CASSDASAYF	TRBV6-1*01	TRBV6-1	TRBJ2-7*01	TRBJ2-7	TRBD2*02, TRBD2*01	TRBD2	13	16	21	24	2	2	4
1780	1.09E-04	TGCGCCAGCAGGGGTCAGGGAGTCCAAGAGACCCAGTACTTC	CASRGQGVQETQYF	TRBV10-2*01	TRBV10-2	TRBJ2-5*01	TRBJ2-5	TRBD1*01, TRBD2*02	TRBD1, TRBD2	10	15	19	23	4	3	7
1780	1.09E-04	TGCGCCAGCAGTGAGGGGGGTGGCGAGCAGTACTTC	CASSEGGGEQYF	TRBV10-2*01	TRBV10-2	TRBJ2-7*01	TRBJ2-7	TRBD1*01, TRBD2*01	TRBD1, TRBD2	14	15	19	23	0	3	3
1778	1.09E-04	TGCGCCAGCAGCGATCCTAGCGGGATGGACACAGATACGCAGTATTTT	CASSDPSGMDTDTQYF	TRBV10-2*01	TRBV10-2	TRBJ2-3*01	TRBJ2-3	TRBD2*02	TRBD2	10	16	24	29	5	4	9
1777	1.09E-04	TGCAGCGTTGTTGGGGGGTTAACGTACGAGCAGTACTTC	CSVVGGLTYEQYF	TRBV29-1*01	TRBV29-1	TRBJ2-7*01	TRBJ2-7	TRBD2*01	TRBD2	9	12	17	24	2	6	8
1776	1.09E-04	TGTGCCAGCAGTGACGGGAAGGCTGGAAACACCATATATTTT	CASSDGKAGNTIYF	TRBV6-1*01	TRBV6-1	TRBJ1-3*01	TRBJ1-3	TRBD2*02	TRBD2	13	14	18	22	0	3	3
1775	1.09E-04	TGCAGTGCTAGATACGGGGGAGATCAGCCCCAGCATTTT	CSARYGGDQPQHF	TRBV20-1*01, TRBV20-1*05, TRBV20-1*07	TRBV20-1	TRBJ1-5*01	TRBJ1-5	TRBD2*01	TRBD2	11	14	19	22	2	2	4
1775	1.09E-04	TGCAGCGTCGATACAGGAAACTCCTACGAGCAGTACTTC	CSVDTGNSYEQYF	TRBV29-1*01	TRBV29-1	TRBJ2-7*01	TRBJ2-7	TRBD1*01	TRBD1	7	12	16	20	4	3	7
1774	1.09E-04	TGTGCCAGCAGCGTAGGCCCCAAGGTTGGCTCACCCCTCCACTTT	CASSVGPKVGSPLHF	TRBV9*02, TRBV9*01	TRBV9	TRBJ1-6*01	TRBJ1-6	TRBD1*01	TRBD1	15	16	20	30	0	9	9
1774	1.09E-04	TGCAGCGTTGAGTCGACAGGGACGTTTAACAATGAGCAGTTCTTC	CSVESTGTFNNEQFF	TRBV29-1*01	TRBV29-1	TRBJ2-1*01	TRBJ2-1	TRBD1*01	TRBD1	10	14	20	28	3	7	10
1773	1.08E-04	TGTGCCACCAGTGATTCTACTAGCGGGACTAACACCGGGGAGCTGTTTTTT	CATSDSTSGTNTGELFF	TRBV24-1*01	TRBV24-1	TRBJ2-2*01	TRBJ2-2	TRBD2*02	TRBD2	15	18	27	30	2	2	4
1773	1.08E-04	TGCAGCGTTGGCTCCGACTAGCGGGAGGGTGGTACGAGCAGTACTTC	CSVGSD*R~GWYEQYF	TRBV29-1*01	TRBV29-1	TRBJ2-7*01	TRBJ2-7	TRBD2*02	TRBD2	9	15	28	32	5	3	8
1772	1.08E-04	TGTGCCAGCAGCAATGATTGAATGATACGAGCAGTACTTC	CASSND*~*YEQYF	TRBV7-3*05, TRBV7-3*01	TRBV7-3	TRBJ2-7*01	TRBJ2-7	TRBD2*02	TRBD2	11	-1	-1	25	-1	-1	13
1771	1.08E-04	TGCAGTGCCGCTCCGAAGGGGGCCTACGAGCAGTACTTC	CSAAPKGAYEQYF	TRBV20-1*06, TRBV20-1*03, TRBV20-1*01, TRBV20-1*04, TRBV20-1*05, TRBV20-1*02, TRBV20-1*07	TRBV20-1	TRBJ2-7*01	TRBJ2-7	TRBD1*01	TRBD1	7	16	21	22	8	0	8
1771	1.08E-04	TGTGCCAGCAGCTTTGGCTCACCCCTCCACTTT	CASSFGSPLHF	TRBV7-9*01, TRBV7-9*02	TRBV7-9	TRBJ1-6*01	TRBJ1-6	TRBD1*01	TRBD1	13	15	17	18	1	0	1
1770	1.08E-04	TGTGCCAGCAGCGTAGCTCCAGGGTTGTCTGAAGCTTTCTTT	CASSVAPGLSEAFF	TRBV9*02, TRBV9*01	TRBV9	TRBJ1-1*01	TRBJ1-1	TRBD1*01	TRBD1	15	19	23	28	3	4	7
1769	1.08E-04	TGTGCCAGCAGCTTATCGCCGTTGACTAGCGGGGCTACGGGATACGCAGTATTTT	CASSLSPLT~AGLRDTQYF	TRBV7-3*01	TRBV7-3	TRBJ2-3*01	TRBJ2-3	TRBD2*01	TRBD2	14	23	33	40	8	6	14
1769	1.08E-04	TGCAGTGCTGGGGGGACTAGCCCAGAGCAGTACTTC	CSAGGTSPEQYF	TRBV20-1*01, TRBV20-1*04, TRBV20-1*05, TRBV20-1*07	TRBV20-1	TRBJ2-7*01	TRBJ2-7	TRBD2*02, TRBD2*01	TRBD2	8	12	20	24	3	3	6
1768	1.08E-04	TGTGCCATCAGCAGGGAGGTCAATCAGCCCCAGCATTTT	CAISREVNQPQHF	TRBV10-3*01, TRBV10-3*02	TRBV10-3	TRBJ1-5*01	TRBJ1-5	TRBD2*02	TRBD2	10	13	18	20	2	1	3
1768	1.08E-04	TGCAGTGCTAGAGTTACTAGCGACTATGAGCAGTTCTTC	CSARVTSDYEQFF	TRBV20-1*01, TRBV20-1*04, TRBV20-1*05, TRBV20-1*07	TRBV20-1	TRBJ2-1*01	TRBJ2-1	TRBD2*02, TRBD2*01	TRBD2	12	15	21	25	2	3	5
1767	1.08E-04	TGTGCCACCAGCGGTTTCGGGACTATGCAGTTCTTC	CATSGFGTMQFF	TRBV24-1*01	TRBV24-1	TRBJ2-1*01	TRBJ2-1	TRBD2*02, TRBD2*01	TRBD2	10	18	24	26	7	1	8
1765	1.08E-04	TGCGCCAGCAGGGAATGGACAGTTATCTACGAGCAGTACTTC	CASREWTVIYEQYF	TRBV10-1*01	TRBV10-1	TRBJ2-7*01	TRBJ2-7	TRBD1*01	TRBD1	10	16	21	26	5	4	9
1765	1.08E-04	TGCAGTGCTAGACAGGGAGGTGGCTATGGCTACACCTTC	CSARQGGGYGYTF	TRBV20-1*01, TRBV20-1*05, TRBV20-1*07	TRBV20-1	TRBJ1-2*01	TRBJ1-2	TRBD2*02	TRBD2	11	14	19	23	2	3	5
1763	1.08E-04	TGCAGCGTCCGGGACAGGGGAACAAGCTATGGCTACACCTTC	CSVRDRGTSYGYTF	TRBV29-1*01, TRBV29-1*03	TRBV29-1	TRBJ1-2*01	TRBJ1-2	TRBD1*01	TRBD1	7	10	19	26	2	6	8
1762	1.08E-04	TGCAGTGCTAGAGACCCTGGGACAGGGAGGGCCGAGCAGTACTTC	CSARDPGTGRAEQYF	TRBV20-1*01, TRBV20-1*05, TRBV20-1*07	TRBV20-1	TRBJ2-7*01	TRBJ2-7	TRBD1*01	TRBD1	13	18	26	32	4	5	9
1762	1.08E-04	TGCAGTGCGCACGGACAGGGTCTGTTTTTT	CSAHGQGLFF	TRBV20-1*06, TRBV20-1*03, TRBV20-1*01, TRBV20-1*04, TRBV20-1*05, TRBV20-1*02, TRBV20-1*07	TRBV20-1	TRBJ1-4*01	TRBJ1-4	TRBD1*01	TRBD1	7	12	19	21	4	1	5
1761	1.08E-04	TGTGCCACCAGTGAGGTATTAGCGTCGGTCCGGGAGCAGTACTTC	CATSEVLASVREQYF	TRBV24-1*01	TRBV24-1	TRBJ2-7*01	TRBJ2-7	TRBD2*02, TRBD2*01	TRBD2	13	19	23	33	5	9	14
1761	1.08E-04	TGTGCCAGCAGCGGGGAGGGGGACACGTACTCACCCCTCCACTTT	CASSGEGDTYSPLHF	TRBV7-2*04, TRBV7-2*01	TRBV7-2	TRBJ1-6*01	TRBJ1-6	TRBD2*02	TRBD2	11	13	19	30	1	10	11
1760	1.08E-04	TGTGCCACCAGTGATGCGACATACGGGGATAATCAGCCCCAGCATTTT	CATSDATYGDNQPQHF	TRBV24-1*01	TRBV24-1	TRBJ1-5*01	TRBJ1-5	TRBD2*01	TRBD2	14	23	27	30	8	2	10
1760	1.08E-04	TGCAGCGTGTAACAGGGACAACGAACACTGAAGCTTTCTTT	CSV*QGQ~NTEAFF	TRBV29-1*01, TRBV29-1*03	TRBV29-1	TRBJ1-1*01	TRBJ1-1	TRBD1*01	TRBD1	7	14	19	22	6	2	8
1760	1.08E-04	TGCAGTGCTTCCGGGACAGCTACCTACGAGCAGTACTTC	CSASGTATYEQYF	TRBV20-1*06, TRBV20-1*03, TRBV20-1*01, TRBV20-1*04, TRBV20-1*05, TRBV20-1*02, TRBV20-1*07	TRBV20-1	TRBJ2-7*01	TRBJ2-7	TRBD1*01	TRBD1	8	12	18	22	3	3	6
1759	1.08E-04	TGTGCCAGCAGCTCGGGACTAGACACAGATACGCAGTATTTT	CASSSGLDTDTQYF	TRBV11-3*01, TRBV11-3*02	TRBV11-3	TRBJ2-3*01	TRBJ2-3	TRBD2*02, TRBD2*01	TRBD2	13	14	21	23	0	1	1
1758	1.08E-04	TGCAGTGCTAGAGACTCGGGACTAGCCTACGAGCAGTACTTC	CSARDSGLAYEQYF	TRBV20-1*01, TRBV20-1*05, TRBV20-1*07	TRBV20-1	TRBJ2-7*01	TRBJ2-7	TRBD2*02, TRBD2*01	TRBD2	13	17	24	25	3	0	3
1757	1.07E-04	TGTGCCAGCAGTGAAGGAGGGGCGGGCTACAATGAGCAGTTCTTC	CASSEGGAGYNEQFF	TRBV2*01, TRBV2*03	TRBV2	TRBJ2-1*01	TRBJ2-1	TRBD1*01, TRBD2*02, TRBD2*01	TRBD1, TRBD2	15	17	21	26	1	4	5
1757	1.07E-04	TGTGCCAGCAGCCAAGAGGGCAGGGGAGGAAACACCATATATTTT	CASSQEGRGGNTIYF	TRBV4-2*01	TRBV4-2	TRBJ1-3*01	TRBJ1-3	TRBD1*01	TRBD1	16	20	25	27	3	1	4
1757	1.07E-04	TGTGCCATCAACGGGATCGCTGGAAACACCATATATTTT	CAINGIAGNTIYF	TRBV10-3*01, TRBV10-3*02	TRBV10-3	TRBJ1-3*01	TRBJ1-3	TRBD2*02	TRBD2	9	11	15	19	1	3	4
1757	1.07E-04	TGCAGCGCCCGGGACGGAGGCTACGAGCAGTACTTC	CSARDGGYEQYF	TRBV29-1*01, TRBV29-1*03	TRBV29-1	TRBJ2-7*01	TRBJ2-7	TRBD1*01, TRBD2*02, TRBD2*01	TRBD1, TRBD2	4	10	14	20	5	5	10
1755	1.07E-04	TGTGCCAGCAGATCGGACAGGTCGATGGGGAACCCAGCATTTT	CASRSDR~RWGTQHF	TRBV7-9*03, TRBV7-9*01, TRBV7-9*04, TRBV7-9*02	TRBV7-9	TRBJ1-5*01	TRBJ1-5	TRBD1*01	TRBD1	10	14	20	32	3	11	14
1755	1.07E-04	TGCAGCGTTGTGGGGCTGCTCTATGGCTACACCTTC	CSVVGLLYGYTF	TRBV29-1*01	TRBV29-1	TRBJ1-2*01	TRBJ1-2	TRBD1*01	TRBD1	9	11	15	20	1	4	5
1754	1.07E-04	TGCAGTGCTAGAAGCGGGGGGCGTAGGCATTGGCTACACCTTC	CSARSGG~VGIGYTF	TRBV20-1*01, TRBV20-1*04, TRBV20-1*05, TRBV20-1*07	TRBV20-1	TRBJ1-2*01	TRBJ1-2	TRBD2*01	TRBD2	11	12	20	30	0	9	9
1754	1.07E-04	TGTGCCACCAGTGACATAAGGGACAGCAATGAGCAGTTCTTC	CATSDIRDSNEQFF	TRBV24-1*01	TRBV24-1	TRBJ2-1*01	TRBJ2-1	TRBD1*01	TRBD1	13	19	25	26	5	0	5
1754	1.07E-04	TGCAGTGCTAGAGAAGCGGTCGGGAACACTGAAGCTTTCTTT	CSAREAVGNTEAFF	TRBV20-1*01, TRBV20-1*05, TRBV20-1*07	TRBV20-1	TRBJ1-1*01	TRBJ1-1	TRBD2*02, TRBD2*01	TRBD2	13	14	18	23	0	4	4
1753	1.07E-04	TGTGCCAGCAGCGTTGGGGGACAGGGGAATTCACCCCTCCACTTT	CASSVGGQGNSPLHF	TRBV9*02, TRBV9*01	TRBV9	TRBJ1-6*01	TRBJ1-6	TRBD1*01	TRBD1	13	17	26	27	3	0	3
1753	1.07E-04	TGCGCCAGCAGTGAAGGGACGGCCTACGAGCAGTACTTC	CASSEGTAYEQYF	TRBV10-1*02, TRBV10-1*01	TRBV10-1	TRBJ2-7*01	TRBJ2-7	TRBD1*01, TRBD2*02, TRBD2*01	TRBD1, TRBD2	13	15	19	22	1	2	3
1753	1.07E-04	TGTGCCAGCAGGCCCAACATCGGCACCCCTCCACTTT	CASRPN~SAPLHF	TRBV7-3*05, TRBV7-3*01	TRBV7-3	TRBJ1-6*01	TRBJ1-6	TRBD1*01	TRBD1	10	11	14	23	0	8	8
1752	1.07E-04	TGTGCCACCCACGGCCCACAGGGTTTGGGGACCTACGAGCAGTACTTC	CATHGPQGLGTYEQYF	TRBV10-3*01, TRBV10-3*02	TRBV10-3	TRBJ2-7*01	TRBJ2-7	TRBD1*01	TRBD1	6	17	22	31	10	8	18
1752	1.07E-04	TGCAGTGCTCATACAGACAGGTCCTCCTACGAGCAGTACTTC	CSAHTDRSSYEQYF	TRBV20-1*06, TRBV20-1*03, TRBV20-1*01, TRBV20-1*04, TRBV20-1*05, TRBV20-1*02, TRBV20-1*07	TRBV20-1	TRBJ2-7*01	TRBJ2-7	TRBD1*01	TRBD1	8	15	20	23	6	2	8
1752	1.07E-04	TGTGCCATCAGTGGGGCCCGGGGCGAGCAGTACTTC	CAISGARGEQYF	TRBV10-3*01, TRBV10-3*02	TRBV10-3	TRBJ2-7*01	TRBJ2-7	TRBD2*01	TRBD2	12	18	22	23	5	0	5
1751	1.07E-04	TGTGCCAGCAGCGTAGTCCCGACTGGGAATGAAAAACTGTTTTTT	CASSVVPTGNEKLFF	TRBV9*02, TRBV9*01	TRBV9	TRBJ1-4*01	TRBJ1-4	TRBD2*02	TRBD2	15	16	20	27	0	6	6
1751	1.07E-04	TGTGCCAGCAGTGTTATGGCTTATAATTCACCCCTCCACTTT	CASSVMAYNSPLHF	TRBV2*01, TRBV2*02, TRBV2*03	TRBV2	TRBJ1-6*01	TRBJ1-6	TRBD1*01, TRBD2*02, TRBD2*01	TRBD1, TRBD2	12	17	19	21	4	1	5
1751	1.07E-04	TGTGCCAGCAGCCCCAGGACGGATTTAGGACCCCAGCATTTT	CASSPRTDLGPQHF	TRBV7-8*01, TRBV7-8*03	TRBV7-8	TRBJ1-5*01	TRBJ1-5	TRBD1*01, TRBD2*02, TRBD2*01	TRBD1, TRBD2	12	16	19	30	3	10	13
1750	1.07E-04	TGTGCCAGTTCGCCTCGACTAGTAGGGGGTTATGAGCAGTTCTTC	CASSPRLVGGYEQFF	TRBV9*02, TRBV9*01, TRBV9*03	TRBV9	TRBJ2-1*01	TRBJ2-1	TRBD1*01, TRBD2*02, TRBD2*01	TRBD1, TRBD2	7	23	28	31	15	2	17
1750	1.07E-04	TGCAGTGCTAGAGGACTCAGCGGGAGGATCGACGAGCAGTACTTC	CSARGLSGRIDEQYF	TRBV20-1*01, TRBV20-1*04, TRBV20-1*05, TRBV20-1*07	TRBV20-1	TRBJ2-7*01	TRBJ2-7	TRBD2*02	TRBD2	12	18	26	31	5	4	9
1749	1.07E-04	TGCGCCAGCAGTCCTAGACTAGCGGGAGCAGATACGCAGTATTTT	CASSPRLAGADTQYF	TRBV10-1*02, TRBV10-1*01	TRBV10-1	TRBJ2-3*01	TRBJ2-3	TRBD2*02	TRBD2	11	16	27	28	4	0	4
1749	1.07E-04	TGCAGCGTCCCCCCGTTGTCCTCCGGGGGCTACACCTTC	CSVPPLSSGGYTF	TRBV29-1*01, TRBV29-1*03	TRBV29-1	TRBJ1-2*01	TRBJ1-2	TRBD2*01	TRBD2	7	8	14	27	0	12	12
1749	1.07E-04	TGCAGCGTTGATATGGGTAGTTCCGAGCAGTACTTC	CSVDMGSSEQYF	TRBV29-1*01	TRBV29-1	TRBJ2-7*01	TRBJ2-7	TRBD2*02, TRBD2*01	TRBD2	10	17	20	23	6	2	8
1749	1.07E-04	TGCAGTGCTAGACGGTTAGAGACGCAGTATTTT	CSARRLETQYF	TRBV20-1*01, TRBV20-1*04, TRBV20-1*05, TRBV20-1*07	TRBV20-1	TRBJ2-3*01	TRBJ2-3	TRBD2*02, TRBD2*01	TRBD2	11	12	14	17	0	2	2
1748	1.07E-04	TGTGCCAGCAAAGACAAGGCCAGGCTCCGTGGCTCCTACGAGCAGTACTTC	CASKDKARLRGSYEQYF	TRBV25-1*01	TRBV25-1	TRBJ2-7*01	TRBJ2-7	TRBD1*01, TRBD2*02	TRBD1, TRBD2	9	20	23	32	10	8	18
1747	1.07E-04	TGCAGTGCTAGTGGTAGCGGGAAGGCCTACGAGCAGTACTTC	CSASGSGKAYEQYF	TRBV20-1*01, TRBV20-1*04, TRBV20-1*05, TRBV20-1*07	TRBV20-1	TRBJ2-7*01	TRBJ2-7	TRBD2*02	TRBD2	11	14	21	25	2	3	5
1745	1.07E-04	TGTGCCAGCAGCTTAGAGGACAGGGTGAGTAGTATGGCTACACCTTC	CASSLEDR~E*YGYTF	TRBV7-9*01, TRBV7-9*02	TRBV7-9	TRBJ1-2*01	TRBJ1-2	TRBD1*01	TRBD1	15	17	24	32	1	7	8
1745	1.07E-04	TGTGCCAGCAGAGGTGACACAGATACGCAGTATTTT	CASRGDTDTQYF	TRBV6-1*01	TRBV6-1	TRBJ2-3*01	TRBJ2-3	TRBD1*01, TRBD2*02	TRBD1, TRBD2	10	11	13	17	0	3	3
1744	1.07E-04	TGTGCCAGTAGTCCCCCGGGACAGGGGAAGGTGAAGCTTTCTTT	CASSPPG~GEGEAFF	TRBV19*01, TRBV19*03, TRBV19*02	TRBV19	TRBJ1-1*01	TRBJ1-1	TRBD1*01	TRBD1	11	17	26	31	5	4	9
1744	1.07E-04	TGTGCCACCAGTGATTTGGCCGCAAAGACTGTTTTTT	CATSDL~PQRLFF	TRBV24-1*01	TRBV24-1	TRBJ1-4*01	TRBJ1-4	TRBD2*02, TRBD2*01	TRBD2	17	19	22	28	1	5	6
1743	1.07E-04	TGTGCCAGTAGTATCGCCTCCGGGACAGCTAGCAATCAGCCCCAGCATTTT	CASSIASGTASNQPQHF	TRBV19*01, TRBV19*02	TRBV19	TRBJ1-5*01	TRBJ1-5	TRBD1*01	TRBD1	13	21	27	29	7	1	8
1743	1.07E-04	TGCAGTGCTAGACGTAGGAATGAGCAGTTCTTC	CSARRRNEQFF	TRBV20-1*01, TRBV20-1*04, TRBV20-1*05, TRBV20-1*07	TRBV20-1	TRBJ2-1*01	TRBJ2-1	TRBD1*01, TRBD2*02, TRBD2*01	TRBD1, TRBD2	11	15	17	18	3	0	3
1742	1.07E-04	TGCAGGGGGGCTGGGGGGAGCGAGCAGTACTTC	CRGAGGSEQYF	TRBV20-1*06, TRBV20-1*03, TRBV20-1*01, TRBV20-1*04, TRBV20-1*05, TRBV20-1*02, TRBV20-1*07	TRBV20-1	TRBJ2-7*01	TRBJ2-7	TRBD1*01, TRBD2*01	TRBD1, TRBD2	4	5	10	20	0	9	9
1741	1.06E-04	TGTGCCATCAGTGGGCGGGACAGGGGACAGATACGCAGTATTTT	CAISGRD~GTDTQYF	TRBV10-3*01, TRBV10-3*02	TRBV10-3	TRBJ2-3*01	TRBJ2-3	TRBD1*01	TRBD1	12	16	25	26	3	0	3
1741	1.06E-04	TGTGCCAGTACCGACAGGGGCAACTATGGCTACACCTTC	CASTDRGNYGYTF	TRBV19*01, TRBV19*03, TRBV19*02	TRBV19	TRBJ1-2*01	TRBJ1-2	TRBD1*01	TRBD1	9	12	19	21	2	1	3
1740	1.06E-04	TGTGCCAGCAGTGTCCGTACAGCGGGAGCCTACGAGCAGTACTTC	CASSVRTAGAYEQYF	TRBV6-1*01	TRBV6-1	TRBJ2-7*01	TRBJ2-7	TRBD2*02	TRBD2	12	20	27	28	7	0	7
1740	1.06E-04	TGCGCCAGCCTTTTAGGCTTCAGGGCAGTACGGGGCTACACCTTC	CASLLGFRAVRGYTF	TRBV10-1*02, TRBV10-1*01	TRBV10-1	TRBJ1-2*01	TRBJ1-2	TRBD1*01	TRBD1	8	20	24	33	11	8	19
1740	1.06E-04	TGCAGTATTTACACGGGTGCGGGAGGCGAGCAGTACTTC	CSIYTGAGGEQYF	TRBV20-1*06, TRBV20-1*03, TRBV20-1*01, TRBV20-1*04, TRBV20-1*05, TRBV20-1*02, TRBV20-1*07	TRBV20-1	TRBJ2-7*01	TRBJ2-7	TRBD2*02	TRBD2	5	18	25	26	12	0	12
1739	1.06E-04	TGCAGTGCTAGGAGACGTCTGAATTAATTCACCCCTCCACTTT	CSARRRL~INSPLHF	TRBV20-1*06, TRBV20-1*03, TRBV20-1*01, TRBV20-1*04, TRBV20-1*05, TRBV20-1*02, TRBV20-1*07	TRBV20-1	TRBJ1-6*01	TRBJ1-6	TRBD1*01, TRBD2*02, TRBD2*01	TRBD1, TRBD2	10	13	15	24	2	8	10
1739	1.06E-04	TGCAGTGCTACCGGGGGACAGGGAGACTATGGCTACACCTTC	CSATGGQGDYGYTF	TRBV20-1*06, TRBV20-1*03, TRBV20-1*01, TRBV20-1*04, TRBV20-1*05, TRBV20-1*02, TRBV20-1*07	TRBV20-1	TRBJ1-2*01	TRBJ1-2	TRBD1*01	TRBD1	9	14	22	25	4	2	6
1737	1.06E-04	TGCAGTGCTACCCCCGTGGACTGGCCGAGGGGAGCAGTACTTC	CSATPVD~GRGEQYF	TRBV20-1*06, TRBV20-1*03, TRBV20-1*01, TRBV20-1*04, TRBV20-1*05, TRBV20-1*02, TRBV20-1*07	TRBV20-1	TRBJ2-7*01	TRBJ2-7	TRBD2*01	TRBD2	9	10	15	31	0	15	15
1736	1.06E-04	TGCGCCAGCAGCCCGACTAGCGGGAGCCACGACTTC	CASSPTSGSHDF	TRBV5-1*01	TRBV5-1	TRBJ2-5*01	TRBJ2-5	TRBD2*02	TRBD2	11	14	25	31	2	5	7
1735	1.06E-04	TGCAGTGCTCGACGTCGCTAGCGGGAGAGGTTGATACGCAGTATTTT	CSARRR*R~EVDTQYF	TRBV20-1*06, TRBV20-1*03, TRBV20-1*01, TRBV20-1*04, TRBV20-1*05, TRBV20-1*02, TRBV20-1*07	TRBV20-1	TRBJ2-3*01	TRBJ2-3	TRBD2*02	TRBD2	8	17	26	32	8	5	13
1735	1.06E-04	TGTGCCATCAGCACCGACAGGGTTGATAATCAGCCCCAGCATTTT	CAISTDRVDNQPQHF	TRBV10-3*01, TRBV10-3*02	TRBV10-3	TRBJ1-5*01	TRBJ1-5	TRBD1*01	TRBD1	10	15	21	27	4	5	9
1735	1.06E-04	TGCAGTGCTAGAGAAGGAGCGGGAGTAGGCTACGAGCAGTACTTC	CSAREGAGVGYEQYF	TRBV20-1*01, TRBV20-1*05, TRBV20-1*07	TRBV20-1	TRBJ2-7*01	TRBJ2-7	TRBD2*02	TRBD2	13	17	24	29	3	4	7
1735	1.06E-04	TGTGCCACCAGTCGACAGGGGGCCAATCAGCCCCAGCATTTT	CATSRQGANQPQHF	TRBV24-1*01	TRBV24-1	TRBJ1-5*01	TRBJ1-5	TRBD1*01	TRBD1	11	13	22	23	1	0	1
1735	1.06E-04	TGTGCCACCAGGGATCGGGCTGCAATCAGCCCCAGCATTTT	CATRDRA~NQPQHF	TRBV24-1*01	TRBV24-1	TRBJ1-5*01	TRBJ1-5	TRBD1*01, TRBD2*02, TRBD2*01	TRBD1, TRBD2	14	16	19	21	1	1	2
1735	1.06E-04	TGCAGCGTTGAAAAGTCAGGGAACGAGCAGTACTTC	CSVEKSGNEQYF	TRBV29-1*01	TRBV29-1	TRBJ2-7*01	TRBJ2-7	TRBD1*01	TRBD1	11	16	20	22	4	1	5
1734	1.06E-04	TGCAGTGCTTTGACCGAGGCGGGAGCGAACTCCTACAATGAGCAGTTCTTC	CSALTEAGANSYNEQFF	TRBV20-1*06, TRBV20-1*03, TRBV20-1*01, TRBV20-1*04, TRBV20-1*05, TRBV20-1*02, TRBV20-1*07	TRBV20-1	TRBJ2-1*01	TRBJ2-1	TRBD2*02	TRBD2	8	18	24	29	9	4	13
1734	1.06E-04	TGTGCCATCAGTGAGGGGAGCACAGGAGTGACTGAGACCCAGTACTTC	CAISEGSTGVTETQYF	TRBV10-3*01, TRBV10-3*02	TRBV10-3	TRBJ2-5*01	TRBJ2-5	TRBD1*01, TRBD2*02	TRBD1, TRBD2	14	21	25	33	6	7	13
1734	1.06E-04	TGTGCCACCAGTGATTTCCAGAATCAGCCCCAGCATTTT	CATSDFQNQPQHF	TRBV24-1*01	TRBV24-1	TRBJ1-5*01	TRBJ1-5	TRBD1*01	TRBD1	16	18	20	21	1	0	1
1734	1.06E-04	TGTGCCAGTAGCGGCAGGTCCTATGGCTACACCTTC	CASSGRSYGYTF	TRBV19*01, TRBV19*03, TRBV19*02	TRBV19	TRBJ1-2*01	TRBJ1-2	TRBD1*01	TRBD1	11	14	17	20	2	2	4
1730	1.06E-04	TGTGCCACCAGTGATCCCGGCGGTCTCTCTCCCTACGAGCAGTACTTC	CATSDPGGLSPYEQYF	TRBV24-1*01	TRBV24-1	TRBJ2-7*01	TRBJ2-7	TRBD2*02, TRBD2*01	TRBD2	14	19	22	31	4	8	12
1729	1.06E-04	TGTGCCACCAGTGATCGAGGGTATAATCAGCCCCAGCATTTT	CATSDRGYNQPQHF	TRBV24-1*01	TRBV24-1	TRBJ1-5*01	TRBJ1-5	TRBD2*02	TRBD2	14	16	20	24	1	3	4
1728	1.06E-04	TGTGCCAGTAGTACCGGACAGGGGAATTCACCCCTCCACTTT	CASSTGQGNSPLHF	TRBV19*01, TRBV19*03, TRBV19*02	TRBV19	TRBJ1-6*01	TRBJ1-6	TRBD1*01	TRBD1	12	15	23	24	2	0	2
1728	1.06E-04	TGCAGCGTTGAAGATGGGTCGGCAGCATACGAGCAGTACTTC	CSVEDGSAAYEQYF	TRBV29-1*01	TRBV29-1	TRBJ2-7*01	TRBJ2-7	TRBD1*01, TRBD2*02, TRBD2*01	TRBD1, TRBD2	13	22	24	27	8	2	10
1728	1.06E-04	TGTGCCATCAGGGAGGCCGGGGCCAACGTCCTGACTTTC	CAIREAGANVLTF	TRBV10-3*01, TRBV10-3*02	TRBV10-3	TRBJ2-6*01	TRBJ2-6	TRBD1*01	TRBD1	14	15	17	18	0	0	0
1728	1.06E-04	TGTGCCAGTAGTACGGGACAGAACTATGGCTACACCTTC	CASSTGQNYGYTF	TRBV19*01, TRBV19*03, TRBV19*02	TRBV19	TRBJ1-2*01	TRBJ1-2	TRBD1*01	TRBD1	12	14	20	21	1	0	1
1727	1.06E-04	TGCAGTGCTAGAGACTAGCGGACCCACCTACGAGCAGTACTTC	CSARD*R~PTYEQYF	TRBV20-1*01, TRBV20-1*05, TRBV20-1*07	TRBV20-1	TRBJ2-7*01	TRBJ2-7	TRBD2*02, TRBD2*01	TRBD2	13	14	20	26	0	5	5
1727	1.06E-04	TGCAGCGTTGGGGAGCTTACCAAGAGACCCAGTACTTC	CSVGEL~QETQYF	TRBV29-1*01	TRBV29-1	TRBJ2-5*01	TRBJ2-5	TRBD2*02	TRBD2	9	10	14	18	0	3	3
1727	1.06E-04	TGTGCCAGCAGTCCCGAGCGCGAGCAGTACTTC	CASSPEREQYF	TRBV6-1*01	TRBV6-1	TRBJ2-7*01	TRBJ2-7	TRBD2*02, TRBD2*01	TRBD2	11	16	19	20	4	0	4
1726	1.06E-04	TGTGCCACCAGTCCCGACAGGGGGCTCGGCGGGGAGCTGTTTTTT	CATSPDRGLGGELFF	TRBV24-1*01	TRBV24-1	TRBJ2-2*01	TRBJ2-2	TRBD1*01	TRBD1	11	15	24	29	3	4	7
1726	1.06E-04	TGTGCCACCAGTGATCCCGGGACTAGTATGAATGAGCAGTTCTTC	CATSDPGTSMNEQFF	TRBV24-1*01	TRBV24-1	TRBJ2-1*01	TRBJ2-1	TRBD2*02, TRBD2*01	TRBD2	14	18	25	30	3	4	7
1726	1.06E-04	TGCAGCGTTGGCGGGCCGGGGGCGAGAACTATGGCTACACCTTC	CSVGGPG~ENYGYTF	TRBV29-1*01	TRBV29-1	TRBJ1-2*01	TRBJ1-2	TRBD1*01, TRBD2*01	TRBD1, TRBD2	9	17	22	26	7	3	10
1726	1.06E-04	TGCAGTGCTAGTAACCGGGATTGGGTCTATGGCTACACCTTC	CSASNRDWVYGYTF	TRBV20-1*01, TRBV20-1*04, TRBV20-1*05, TRBV20-1*07	TRBV20-1	TRBJ1-2*01	TRBJ1-2	TRBD2*02	TRBD2	11	15	19	26	3	6	9
1726	1.06E-04	TGTGCCACCAGTGAGAGGCTCAATGAGCAGTTCTTC	CATSERLNEQFF	TRBV24-1*01	TRBV24-1	TRBJ2-1*01	TRBJ2-1	TRBD2*02	TRBD2	13	14	17	20	0	2	2
1725	1.06E-04	TGCAGTGCTAGAGTGGGCGGGACGGCCTCCTACGAGCAGTACTTC	CSARVGGTASYEQYF	TRBV20-1*01, TRBV20-1*04, TRBV20-1*05, TRBV20-1*07	TRBV20-1	TRBJ2-7*01	TRBJ2-7	TRBD2*02	TRBD2	12	16	21	26	3	4	7
1725	1.06E-04	TGTGCCATCACAAGGGACTTGCGGGGGGATACGCAGTATTTT	CAITRDLRGDTQYF	TRBV10-3*01, TRBV10-3*02	TRBV10-3	TRBJ2-3*01	TRBJ2-3	TRBD2*01	TRBD2	9	20	26	27	10	0	10
1725	1.06E-04	TGCAGTGCTACCCGGGACAGGCGGAGCTATGGCTACACCTTC	CSATRDRRSYGYTF	TRBV29-1*01, TRBV29-1*03	TRBV29-1	TRBJ1-2*01	TRBJ1-2	TRBD1*01	TRBD1	4	13	20	26	8	5	13
1724	1.05E-04	TGTGCCAGCAGCTTAGTAGGACCCAGGGATACGCAGTATTTT	CASSLVGPRDTQYF	TRBV7-8*01	TRBV7-8	TRBJ2-3*01	TRBJ2-3	TRBD1*01, TRBD2*02, TRBD2*01	TRBD1, TRBD2	15	23	26	27	7	0	7
1724	1.05E-04	TGCGCCAGCAGTGAGGGCAGGGCGGCCTACGAGCAGTACTTC	CASSEGRAAYEQYF	TRBV10-1*01	TRBV10-1	TRBJ2-7*01	TRBJ2-7	TRBD1*01	TRBD1	14	17	21	25	2	3	5
1724	1.05E-04	TGTGCCACCAGCAGGACAGGGTCTACGAGCAGTACTTC	CATSRT~VYEQYF	TRBV15*02	TRBV15	TRBJ2-7*01	TRBJ2-7	TRBD1*01	TRBD1	11	13	20	22	1	1	2
1723	1.05E-04	TGTGCCAGCAGTGAGCGGGAGGGCTCCTACGAGCAGTACTTC	CASSEREGSYEQYF	TRBV6-4*02, TRBV6-4*01	TRBV6-4	TRBJ2-7*01	TRBJ2-7	TRBD2*02	TRBD2	13	14	22	23	0	0	0
1723	1.05E-04	TGTGCCAGCAGCGTAGAGTCGGATAACTATGGCTACACCTTC	CASSVESDNYGYTF	TRBV9*02, TRBV9*01	TRBV9	TRBJ1-2*01	TRBJ1-2	TRBD2*02, TRBD2*01	TRBD2	15	16	19	23	0	3	3
1723	1.05E-04	TGCAGCGTCCAAGGGGGCGGGGTTGGTGAGCAGTTCTTC	CSVQGGGVGEQFF	TRBV29-1*01, TRBV29-1*03	TRBV29-1	TRBJ2-1*01	TRBJ2-1	TRBD1*01	TRBD1	7	11	17	26	3	8	11
1723	1.05E-04	TGCAGTGCTCTGGGAGTAGATACGCAGTATTTT	CSALGVDTQYF	TRBV20-1*06, TRBV20-1*03, TRBV20-1*01, TRBV20-1*04, TRBV20-1*05, TRBV20-1*02, TRBV20-1*07	TRBV20-1	TRBJ2-3*01	TRBJ2-3	TRBD2*02	TRBD2	8	11	15	17	2	1	3
1722	1.05E-04	TGTGCCACGACTCCCTCGACAGGGATAGCAATCAGCCCCAGCATTTT	CATTPSTG~SNQPQHF	TRBV24-1*01	TRBV24-1	TRBJ1-5*01	TRBJ1-5	TRBD1*01	TRBD1	7	17	23	25	9	1	10
1722	1.05E-04	TGCAGTGCTAAACCGGGACAGGGGCGGTACGAGCAGTACTTC	CSAKPGQGRYEQYF	TRBV20-1*01, TRBV20-1*04, TRBV20-1*05, TRBV20-1*07	TRBV20-1	TRBJ2-7*01	TRBJ2-7	TRBD1*01	TRBD1	9	14	23	27	4	3	7
1722	1.05E-04	TGTGCCAGTAACAGGGAAGCTAACTATGGCTACACCTTC	CASNREANYGYTF	TRBV19*01, TRBV19*03, TRBV19*02	TRBV19	TRBJ1-2*01	TRBJ1-2	TRBD1*01	TRBD1	9	10	15	19	0	3	3
1721	1.05E-04	TGCGCCAGCAGTGAGTCGAACAGCTACACAGATACGCAGTATTTT	CASSESNSYTDTQYF	TRBV10-1*01	TRBV10-1	TRBJ2-3*01	TRBJ2-3	TRBD1*01, TRBD2*02, TRBD2*01	TRBD1, TRBD2	16	19	22	26	2	3	5
1720	1.05E-04	TGTGCCACCAGTGATTTAACGGCGGAGAATATCCTATGGCTACACCTTC	CATSDLTA~RISYGYTF	TRBV24-1*01	TRBV24-1	TRBJ1-2*01	TRBJ1-2	TRBD2*02, TRBD2*01	TRBD2	16	21	24	33	4	8	12
1720	1.05E-04	TGCGCCAGCAGCCAAGAACAAGAACCGACAATGAGCAGTTCTTC	CASSQEQ~TDNEQFF	TRBV4-1*02, TRBV4-1*01	TRBV4-1	TRBJ2-1*01	TRBJ2-1	TRBD1*01, TRBD2*02, TRBD2*01	TRBD1, TRBD2	16	17	19	27	0	7	7
1720	1.05E-04	TGTGCCAGCAGCAGCCGTCCCAATTCACCCCTCCACTTT	CASSSRPNSPLHF	TRBV4-2*01	TRBV4-2	TRBJ1-6*01	TRBJ1-6	TRBD1*01, TRBD2*02, TRBD2*01	TRBD1, TRBD2	11	16	20	21	4	0	4
1720	1.05E-04	TGCAGTGCGGCGCCCCAGGGGAACTATGGCTACACCTTC	CSAAPQGNYGYTF	TRBV20-1*06, TRBV20-1*03, TRBV20-1*01, TRBV20-1*04, TRBV20-1*05, TRBV20-1*02, TRBV20-1*07	TRBV20-1	TRBJ1-2*01	TRBJ1-2	TRBD1*01	TRBD1	7	15	20	21	7	0	7
1719	1.05E-04	TGCAGTGCTAGAGTACCGGGACAGGGGGCGCGAGGCTACACCTTC	CSARVPGQGARGYTF	TRBV20-1*01, TRBV20-1*04, TRBV20-1*05, TRBV20-1*07	TRBV20-1	TRBJ1-2*01	TRBJ1-2	TRBD1*01	TRBD1	12	17	28	33	4	4	8
1719	1.05E-04	TGTGCCAGCAGCCCCGGGGCTGGCCAACAGATACGCAGTATTTT	CASSPGA~PTDTQYF	TRBV7-8*01, TRBV7-8*03	TRBV7-8	TRBJ2-3*01	TRBJ2-3	TRBD1*01, TRBD2*01	TRBD1, TRBD2	12	15	19	26	2	6	8
1719	1.05E-04	TGCGCCAGCAGTGAGTACCCTAGCCATTACGAGCAGTACTTC	CASSEYPSHYEQYF	TRBV10-1*01	TRBV10-1	TRBJ2-7*01	TRBJ2-7	TRBD2*02, TRBD2*01	TRBD2	15	19	23	27	3	3	6
1719	1.05E-04	TGCAGTGCTAGGGGGCGGACAGAAGCTTCACCCCTCCACTTT	CSARGRTEASPLHF	TRBV20-1*01, TRBV20-1*04, TRBV20-1*05, TRBV20-1*07	TRBV20-1	TRBJ1-6*01	TRBJ1-6	TRBD1*01	TRBD1	10	16	21	26	5	4	9
1719	1.05E-04	TGCAGCGTTGTCGGGGGCTTCTACGAGCAGTACTTC	CSVVGGFYEQYF	TRBV29-1*01	TRBV29-1	TRBJ2-7*01	TRBJ2-7	TRBD1*01, TRBD2*01	TRBD1, TRBD2	9	12	17	20	2	2	4
1718	1.05E-04	TGTGCCACCAGTGACCTGGGACAGGGCCCCACAGATACGCAGTATTTT	CATSDLGQGPTDTQYF	TRBV24-1*01	TRBV24-1	TRBJ2-3*01	TRBJ2-3	TRBD1*01	TRBD1	13	17	25	29	3	3	6
1718	1.05E-04	TGCAGTGCTAGAGGGAGCGGGCGTCTCTACGAGCAGTACTTC	CSARGSGRLYEQYF	TRBV20-1*01, TRBV20-1*04, TRBV20-1*05, TRBV20-1*07	TRBV20-1	TRBJ2-7*01	TRBJ2-7	TRBD2*02, TRBD2*01	TRBD2	12	15	20	26	2	5	7
1717	1.05E-04	TGTGCCAGCAGCCCCGGGGCTGTCGGACCCCTCCACTTT	CASSPGAVGPLHF	TRBV9*02, TRBV9*01, TRBV9*03	TRBV9	TRBJ1-6*01	TRBJ1-6	TRBD1*01, TRBD2*01	TRBD1, TRBD2	11	15	19	26	3	6	9
1716	1.05E-04	TGCAGTGCTAAGGGACCCGGAGGCGGCTACACCTTC	CSAKGPGGGYTF	TRBV20-1*06, TRBV20-1*03, TRBV20-1*01, TRBV20-1*04, TRBV20-1*05, TRBV20-1*02, TRBV20-1*07	TRBV20-1	TRBJ1-2*01	TRBJ1-2	TRBD1*01, TRBD2*02, TRBD2*01	TRBD1, TRBD2	9	11	15	24	1	8	9
1715	1.05E-04	TGCAGTGCTAGAGACGGAGACAGAGTTTACACCGGGGAGCTGTTTTTT	CSARDGDRVYTGELFF	TRBV20-1*01, TRBV20-1*05, TRBV20-1*07	TRBV20-1	TRBJ2-2*01	TRBJ2-2	TRBD1*01	TRBD1	13	18	22	28	4	5	9
1715	1.05E-04	TGCAGCGAGACTAGCGGGAGTGACAATGAGCAGTTCTTC	CSETSGSDNEQFF	TRBV29-1*01, TRBV29-1*03	TRBV29-1	TRBJ2-1*01	TRBJ2-1	TRBD2*02	TRBD2	6	8	19	22	1	2	3
1715	1.05E-04	TGCAGTGCTGCAGGGGGGACGCAGCCCCAGCATTTT	CSAAGGTQPQHF	TRBV20-1*06, TRBV20-1*03, TRBV20-1*01, TRBV20-1*04, TRBV20-1*05, TRBV20-1*02, TRBV20-1*07	TRBV20-1	TRBJ1-5*01	TRBJ1-5	TRBD1*01	TRBD1	8	10	16	21	1	4	5
1714	1.05E-04	TGCAGTGCTAGAGATTTTACTCGGGAGCCCTCCAATGAGCAGTTCTTC	CSARDFTREPSNEQFF	TRBV20-1*01, TRBV20-1*05, TRBV20-1*07	TRBV20-1	TRBJ2-1*01	TRBJ2-1	TRBD2*02	TRBD2	13	21	26	28	7	1	8
1713	1.05E-04	TGCAGCGTTGATAGCCCCGTACATTCGGGCAATGAGCAGTTCTTC	CSVDSPVHSGNEQFF	TRBV29-1*01	TRBV29-1	TRBJ2-1*01	TRBJ2-1	TRBD1*01, TRBD2*01	TRBD1, TRBD2	10	13	17	29	2	11	13
1713	1.05E-04	TGTGCCAGCAGCGTCGGGACAAACTCCTACGAGCAGTACTTC	CASSVGTNSYEQYF	TRBV9*02, TRBV9*01	TRBV9	TRBJ2-7*01	TRBJ2-7	TRBD1*01	TRBD1	13	15	20	23	1	2	3
1713	1.05E-04	TGTGCCATCAGTGAGGGGAAGGCTCAGCCCCAGCATTTT	CAISEGKAQPQHF	TRBV10-3*01, TRBV10-3*02	TRBV10-3	TRBJ1-5*01	TRBJ1-5	TRBD1*01, TRBD2*02, TRBD2*01	TRBD1, TRBD2	14	15	18	23	0	4	4
1713	1.05E-04	TGCAGTGCTAGAGACAGGGACCTCTACGAGCAGTACTTC	CSARDRDLYEQYF	TRBV20-1*01, TRBV20-1*05, TRBV20-1*07	TRBV20-1	TRBJ2-7*01	TRBJ2-7	TRBD1*01, TRBD2*02, TRBD2*01	TRBD1, TRBD2	13	16	20	23	2	2	4
1711	1.05E-04	TGTGCCAGCAGTGAGACTAGCGGGAGCACAGATACGCAGTATTTT	CASSETSGSTDTQYF	TRBV6-4*02, TRBV6-4*01	TRBV6-4	TRBJ2-3*01	TRBJ2-3	TRBD2*02, TRBD2*01	TRBD2	13	14	23	24	0	0	0
1711	1.05E-04	TGTGCCACCAGTTAGCGGGAGGCGCAGTATTTT	CATS*REAQYF	TRBV24-1*01	TRBV24-1	TRBJ2-3*01	TRBJ2-3	TRBD2*02	TRBD2	11	12	21	22	0	0	0
1711	1.05E-04	TGTGCCAGCAGCCAAGTATGGCTACACCTTC	CASSQ~YGYTF	TRBV7-7*01, TRBV7-7*02	TRBV7-7	TRBJ1-2*01	TRBJ1-2	TRBD1*01	TRBD1	11	-1	-1	16	-1	-1	4
1710	1.05E-04	TGCAGTGCTAGTCCCTTCACTAGCGGTCTTTACGAGCAGTACTTC	CSASPFTSGLYEQYF	TRBV20-1*01, TRBV20-1*04, TRBV20-1*05, TRBV20-1*07	TRBV20-1	TRBJ2-7*01	TRBJ2-7	TRBD2*02, TRBD2*01	TRBD2	11	18	25	30	6	4	10
1710	1.05E-04	TGTGCCACTAACCCCAGGACAGGTAATCAGCCCCAGCATTTT	CATNPRTGNQPQHF	TRBV10-3*01, TRBV10-3*02	TRBV10-3	TRBJ1-5*01	TRBJ1-5	TRBD1*01	TRBD1	6	16	22	24	9	1	10
1709	1.05E-04	TGCAGTGCTAGTCGGGACGAATCCCGGGTATCGCAGTTCTTC	CSASRDESRVSQFF	TRBV20-1*01, TRBV20-1*04, TRBV20-1*05, TRBV20-1*07	TRBV20-1	TRBJ2-1*01	TRBJ2-1	TRBD1*01, TRBD2*02, TRBD2*01	TRBD1, TRBD2	11	13	17	32	1	14	15
1706	1.04E-04	TGCAGTGCTAGAGATCGGGCGCGAAGCTCCTACGAGCAGTACTTC	CSARDRARSSYEQYF	TRBV20-1*01, TRBV20-1*05, TRBV20-1*07	TRBV20-1	TRBJ2-7*01	TRBJ2-7	TRBD1*01, TRBD2*02, TRBD2*01	TRBD1, TRBD2	13	16	19	26	2	6	8
1706	1.04E-04	TGTGCCAGTAGTATGGGGCAGGGGGCGTCCGTGCAGTACTTC	CASSMGQGASVQYF	TRBV19*01, TRBV19*02	TRBV19	TRBJ2-7*01	TRBJ2-7	TRBD1*01	TRBD1	13	18	25	32	4	6	10
1706	1.04E-04	TGTGCCAGCAGTCGGGACACTAGCACAGATACGCAGTATTTT	CASSRDTSTDTQYF	TRBV6-4*02, TRBV6-4*01	TRBV6-4	TRBJ2-3*01	TRBJ2-3	TRBD1*01	TRBD1	11	13	18	21	1	2	3
1706	1.04E-04	TGCAGTGCTGGGGGGACAGCCACAACCTACGAGCAGTACTTC	CSAGGTATTYEQYF	TRBV20-1*01, TRBV20-1*04, TRBV20-1*05, TRBV20-1*07	TRBV20-1	TRBJ2-7*01	TRBJ2-7	TRBD1*01	TRBD1	8	12	18	25	3	6	9
1706	1.04E-04	TGCAGTGCAAGGACCGGGACTAGCGAATACGAGCAGTACTTC	CSARTGTSEYEQYF	TRBV20-1*06, TRBV20-1*03, TRBV20-1*01, TRBV20-1*04, TRBV20-1*05, TRBV20-1*02, TRBV20-1*07	TRBV20-1	TRBJ2-7*01	TRBJ2-7	TRBD2*02, TRBD2*01	TRBD2	7	15	24	27	7	2	9
1706	1.04E-04	TGCAGCGTTTGGGACCGGCGGAACTATGGCTACACCTTC	CSVWDRRNYGYTF	TRBV29-1*01, TRBV29-1*03	TRBV29-1	TRBJ1-2*01	TRBJ1-2	TRBD1*01, TRBD2*02, TRBD2*01	TRBD1, TRBD2	8	10	14	21	1	6	7
1705	1.04E-04	TGCAGTGCTAGCGTCTCCCAAGAGACCCAGTACTTC	CSASVSQETQYF	TRBV20-1*01, TRBV20-1*04, TRBV20-1*05, TRBV20-1*07	TRBV20-1	TRBJ2-5*01	TRBJ2-5	TRBD1*01, TRBD2*02, TRBD2*01	TRBD1, TRBD2	10	12	14	17	1	2	3
1704	1.04E-04	TGTGCCATCAGCGCCCCGGGACTAGCGGGAGTAAATGAGCAGTTCTTC	CAISAPGLAGVNEQFF	TRBV10-3*01, TRBV10-3*02	TRBV10-3	TRBJ2-1*01	TRBJ2-1	TRBD2*02	TRBD2	10	17	30	33	6	2	8
1704	1.04E-04	TGCAGTGCGGTTGGACTGTCTAGCGGCTCCTACGAGCAGTACTTC	CSAVGLSSGSYEQYF	TRBV20-1*06, TRBV20-1*03, TRBV20-1*01, TRBV20-1*04, TRBV20-1*05, TRBV20-1*02, TRBV20-1*07	TRBV20-1	TRBJ2-7*01	TRBJ2-7	TRBD2*02, TRBD2*01	TRBD2	7	19	25	26	11	0	11
1703	1.04E-04	TGCAGTGCTCGATTGCTTCGCGGAGGAGGGACCTACGAGCAGTACTTC	CSARLLRGGGTYEQYF	TRBV20-1*06, TRBV20-1*03, TRBV20-1*01, TRBV20-1*04, TRBV20-1*05, TRBV20-1*02, TRBV20-1*07	TRBV20-1	TRBJ2-7*01	TRBJ2-7	TRBD2*02	TRBD2	8	24	29	31	15	1	16
1703	1.04E-04	TGCAGTGCTCCACTAGCGGGAGGGCCCTACGAGCAGTACTTC	CSAPLAGGPYEQYF	TRBV20-1*06, TRBV20-1*03, TRBV20-1*01, TRBV20-1*04, TRBV20-1*05, TRBV20-1*02, TRBV20-1*07	TRBV20-1	TRBJ2-7*01	TRBJ2-7	TRBD2*02	TRBD2	8	11	23	25	2	1	3
1703	1.04E-04	TGCAGCGTTGATTACCCGGGGCCCCATGGCTACACCTTC	CSVDYPGPHGYTF	TRBV29-1*01	TRBV29-1	TRBJ1-2*01	TRBJ1-2	TRBD1*01, TRBD2*01	TRBD1, TRBD2	10	17	21	25	6	3	9
1702	1.04E-04	TGCGCCAGCAGCGGACTAGCGGGAAGGTCGGCTACGAGCAGTACTTC	CASSGLAG~VGYEQYF	TRBV10-1*02, TRBV10-1*01	TRBV10-1	TRBJ2-7*01	TRBJ2-7	TRBD2*02	TRBD2	10	12	23	31	1	7	8
1702	1.04E-04	TGCAGTGCTAGCCCGACTTATACCTACAATGAGCAGTTCTTC	CSASPTYTYNEQFF	TRBV20-1*06, TRBV20-1*03, TRBV20-1*01, TRBV20-1*04, TRBV20-1*05, TRBV20-1*02, TRBV20-1*07	TRBV20-1	TRBJ2-1*01	TRBJ2-1	TRBD2*02, TRBD2*01	TRBD2	10	14	17	22	3	4	7
1702	1.04E-04	TGTGCCAGCAGTTTAGGCAGGGGCGAGCAGTACTTC	CASSLGRGEQYF	TRBV12-4*01, TRBV12-3*01	TRBV12-4, TRBV12-3	TRBJ2-7*01	TRBJ2-7	TRBD1*01	TRBD1	15	17	22	23	1	0	1
1702	1.04E-04	TGTGCCAGCAGCGTAGTACACAATGAGCAGTTCTTC	CASSVVHNEQFF	TRBV9*02, TRBV9*01	TRBV9	TRBJ2-1*01	TRBJ2-1	TRBD2*02, TRBD2*01	TRBD2	10	13	16	19	2	2	4
1700	1.04E-04	TGTGCCAGTAGTATGGAAGACAGTTACTATGGCTACACCTTC	CASSMEDSYYGYTF	TRBV19*01, TRBV19*02	TRBV19	TRBJ1-2*01	TRBJ1-2	TRBD1*01	TRBD1	13	18	22	25	4	2	6
1700	1.04E-04	TGCAGTGCTATAGGACCATGGGATGATTATGGCTACACCTTC	CSAIGPWDDYGYTF	TRBV20-1*01, TRBV20-1*04, TRBV20-1*05, TRBV20-1*07	TRBV20-1	TRBJ1-2*01	TRBJ1-2	TRBD1*01, TRBD2*02, TRBD2*01	TRBD1, TRBD2	9	19	22	27	9	4	13
1699	1.04E-04	TGCAGTGCTAGCTTACCGGGACAGGGGGCTGGAAACACCATATATTTT	CSASLPGQGAGNTIYF	TRBV20-1*06, TRBV20-1*03, TRBV20-1*01, TRBV20-1*04, TRBV20-1*05, TRBV20-1*02, TRBV20-1*07	TRBV20-1	TRBJ1-3*01	TRBJ1-3	TRBD1*01	TRBD1	10	17	27	28	6	0	6
1699	1.04E-04	TGTGCCAGCAGCAAGTGGCAGTCTCCCTACGAGCAGTACTTC	CASSKWQSPYEQYF	TRBV6-5*01	TRBV6-5	TRBJ2-7*01	TRBJ2-7	TRBD2*02, TRBD2*01	TRBD2	10	19	22	25	8	2	10
1699	1.04E-04	TGCAGTGCTAGAGCCGTTTATGGGGAGCAGTACTTC	CSARAVYGEQYF	TRBV20-1*01, TRBV20-1*04, TRBV20-1*05, TRBV20-1*07	TRBV20-1	TRBJ2-7*01	TRBJ2-7	TRBD1*01, TRBD2*02, TRBD2*01	TRBD1, TRBD2	12	21	23	24	8	0	8
1698	1.04E-04	TGTGCCAGCAGGGAGGAACTAGCGGGCGACGGTTGAAGGGGAGACCCAGTACTTC	CASREELAG~TVEGETQYF	TRBV2*01, TRBV2*03	TRBV2	TRBJ2-5*01	TRBJ2-5	TRBD2*02, TRBD2*01	TRBD2	10	17	25	40	6	14	20
1698	1.04E-04	TGCAGTGCTAAAGGTGGTGATTCGGGGCGGGATAATTCACCCCTCCACTTT	CSAKGGDSGRDNSPLHF	TRBV20-1*01, TRBV20-1*04, TRBV20-1*05, TRBV20-1*07	TRBV20-1	TRBJ1-6*01	TRBJ1-6	TRBD1*01, TRBD2*02, TRBD2*01	TRBD1, TRBD2	9	23	27	31	13	3	16
1697	1.04E-04	TGCGCCAGCAGCCAAGAGTCCCCGCTAGCGGGGAACTACGAGCAGTACTTC	CASSQESPLAGNYEQYF	TRBV4-1*02, TRBV4-1*01	TRBV4-1	TRBJ2-7*01	TRBJ2-7	TRBD2*01	TRBD2	16	24	32	35	7	2	9
1697	1.04E-04	TGTGCCAGCAGCTTAGATCTCAGGGGGCGCGGCTACACCTTC	CASSLDLRGRGYTF	TRBV7-2*04, TRBV7-2*01	TRBV7-2	TRBJ1-2*01	TRBJ1-2	TRBD1*01	TRBD1	15	20	27	30	4	2	6
1696	1.04E-04	TGTGCCAGCAGCGTAGGCGGGAGGAGCAGCACAGATACGCAGTATTTT	CASSVGGRSSTDTQYF	TRBV9*02, TRBV9*01	TRBV9	TRBJ2-3*01	TRBJ2-3	TRBD2*02	TRBD2	15	16	23	27	0	3	3
1696	1.04E-04	TGCAGTGCTAGACCCTCTGGAGGGGAGCGCGAGCAGTACTTC	CSARPSGGEREQYF	TRBV20-1*01, TRBV20-1*04, TRBV20-1*05, TRBV20-1*07	TRBV20-1	TRBJ2-7*01	TRBJ2-7	TRBD2*02	TRBD2	11	18	23	29	6	5	11
1696	1.04E-04	TGCGCCGGGACCCCTCGGTCCTACGAGCAGTACTTC	CAGTPRSYEQYF	TRBV10-1*02, TRBV10-1*01	TRBV10-1	TRBJ2-7*01	TRBJ2-7	TRBD1*01, TRBD2*02, TRBD2*01	TRBD1, TRBD2	5	6	10	18	0	7	7
1696	1.04E-04	TGCAGCGTTGTTCTCGTGGATACGCAGTATTTT	CSVVLVDTQYF	TRBV29-1*01	TRBV29-1	TRBJ2-3*01	TRBJ2-3	TRBD2*02	TRBD2	9	12	14	18	2	3	5
1695	1.04E-04	TGCGCCAGCAGCCAAGAACTCGGGACAGGGGGAGCTTTCTTT	CASSQELGTGGAFF	TRBV4-1*02, TRBV4-1*01	TRBV4-1	TRBJ1-1*01	TRBJ1-1	TRBD1*01	TRBD1	16	21	31	32	4	0	4
1695	1.04E-04	TGCAGTGCCCTAGCGGGAGGGTGGTACAATGAGCAGTTCTTC	CSALAGGWYNEQFF	TRBV20-1*06, TRBV20-1*03, TRBV20-1*01, TRBV20-1*04, TRBV20-1*05, TRBV20-1*02, TRBV20-1*07	TRBV20-1	TRBJ2-1*01	TRBJ2-1	TRBD2*02	TRBD2	7	9	20	24	1	3	4
1695	1.04E-04	TGTGCCAGCAGTGCACGACGGGGATTCACCCCTCCACTTT	CASSARR~DSPLHF	TRBV6-4*02, TRBV6-4*01	TRBV6-4	TRBJ1-6*01	TRBJ1-6	TRBD2*01	TRBD2	12	18	22	23	5	0	5
1695	1.04E-04	TGCAGCGTAACTAGAGAACTCACAGATACGCAGTATTTT	CSVTRELTDTQYF	TRBV29-1*01, TRBV29-1*03	TRBV29-1	TRBJ2-3*01	TRBJ2-3	TRBD2*02, TRBD2*01	TRBD2	7	9	13	20	1	6	7
1694	1.04E-04	TGTGCCAGCAGCTTAGAGACAGGGAGGAATTCACCCCTCCACTTT	CASSLETGRNSPLHF	TRBV7-6*01	TRBV7-6	TRBJ1-6*01	TRBJ1-6	TRBD1*01	TRBD1	15	17	23	27	1	3	4
1694	1.04E-04	TGCGCCAGCAGTGATGAGACAGGGGGCGAGCAGTACTTC	CASSDETGGEQYF	TRBV10-1*02, TRBV10-1*01	TRBV10-1	TRBJ2-7*01	TRBJ2-7	TRBD1*01	TRBD1	13	17	25	26	3	0	3
1691	1.03E-04	TGCGCCAGCAGCCAAGAGGAGGAGTCACCCCTCCACTTT	CASSQEEESPLHF	TRBV4-3*01	TRBV4-3	TRBJ1-6*01	TRBJ1-6	TRBD2*02	TRBD2	16	17	21	24	0	2	2
1691	1.03E-04	TGCAGTGCGACCGGGACAGGCTCCTATGGCTACACCTTC	CSATGTGSYGYTF	TRBV20-1*06, TRBV20-1*03, TRBV20-1*01, TRBV20-1*04, TRBV20-1*05, TRBV20-1*02, TRBV20-1*07	TRBV20-1	TRBJ1-2*01	TRBJ1-2	TRBD1*01	TRBD1	7	12	19	23	4	3	7
1691	1.03E-04	TGCAGCGCCGGGACAGGGGATGGCCACGAGCAGTACTTC	CSAGTGDGHEQYF	TRBV29-1*03	TRBV29-1	TRBJ2-7*01	TRBJ2-7	TRBD1*01	TRBD1	7	9	18	25	1	6	7
1690	1.03E-04	TGTGCCAGTAGTATAGCTAGCGGAGCTAGCACAGATACGCAGTATTTT	CASSIASGASTDTQYF	TRBV19*01, TRBV19*02	TRBV19	TRBJ2-3*01	TRBJ2-3	TRBD2*02, TRBD2*01	TRBD2	15	16	22	27	0	4	4
1689	1.03E-04	TGCGCCAGCAGTGAACATGACAGGGGTATCTCCTACGAGCAGTACTTC	CASSEHDRGISYEQYF	TRBV10-2*01	TRBV10-2	TRBJ2-7*01	TRBJ2-7	TRBD1*01	TRBD1	13	18	25	29	4	3	7
1689	1.03E-04	TGCAGTGCTAGAGATGGTTCGGGGCAGAGCTACGAGCAGTACTTC	CSARDGSGQSYEQYF	TRBV20-1*01, TRBV20-1*05, TRBV20-1*07	TRBV20-1	TRBJ2-7*01	TRBJ2-7	TRBD1*01, TRBD2*01	TRBD1, TRBD2	13	20	24	29	6	4	10
1689	1.03E-04	TGCAGCGGAGACAGCCTAAGACCACGAGCAGTACTTC	CSGDSL~DHEQYF	TRBV29-1*01, TRBV29-1*03	TRBV29-1	TRBJ2-7*01	TRBJ2-7	TRBD1*01	TRBD1	6	9	13	23	2	9	11
1688	1.03E-04	TGTGCCACCTTACTCCGTGCAGTCCTTAGCTCCTACAATGAGCAGTTCTTC	CATLLRAVLSSYNEQFF	TRBV24-1*01	TRBV24-1	TRBJ2-1*01	TRBJ2-1	TRBD2*02, TRBD2*01	TRBD2	8	20	24	29	11	4	15
1688	1.03E-04	TGCAGTGCTAGCCGCCCGGGACAGCTAAATCAGCCCCAGCATTTT	CSASRPGQLNQPQHF	TRBV20-1*06, TRBV20-1*03, TRBV20-1*01, TRBV20-1*04, TRBV20-1*05, TRBV20-1*02, TRBV20-1*07	TRBV20-1	TRBJ1-5*01	TRBJ1-5	TRBD1*01	TRBD1	10	17	23	27	6	3	9
1688	1.03E-04	TGTGCCAGTAGTAACGGAACACATAACTATGGCTACACCTTC	CASSNGTHNYGYTF	TRBV19*01, TRBV19*03, TRBV19*02	TRBV19	TRBJ1-2*01	TRBJ1-2	TRBD1*01, TRBD2*02, TRBD2*01	TRBD1, TRBD2	12	20	22	23	7	0	7
1688	1.03E-04	TGTGCCAGTAGCCGACTCGGTGGAGGCTACACCTTC	CASSRLGGGYTF	TRBV19*01, TRBV19*03, TRBV19*02	TRBV19	TRBJ1-2*01	TRBJ1-2	TRBD2*02, TRBD2*01	TRBD2	11	13	16	24	1	7	8
1687	1.03E-04	TGCGCCAGCAGTGAGTCCGCCCCCCAGGGTTAACGCTACGAGCAGTACTTC	CASSESAPQG*RYEQYF	TRBV10-2*01	TRBV10-2	TRBJ2-7*01	TRBJ2-7	TRBD1*01, TRBD2*01	TRBD1, TRBD2	16	18	23	35	1	11	12
1687	1.03E-04	TGCAGTGCTAACGCGGGAGGGAACACCTACGAGCAGTACTTC	CSANAGGNTYEQYF	TRBV20-1*06, TRBV20-1*03, TRBV20-1*01, TRBV20-1*04, TRBV20-1*05, TRBV20-1*02, TRBV20-1*07	TRBV20-1	TRBJ2-7*01	TRBJ2-7	TRBD2*02	TRBD2	9	12	20	25	2	4	6
1687	1.03E-04	TGCAGTGCTATACGGGCCGGGTCCTACGAGCAGTACTTC	CSAIRAGSYEQYF	TRBV20-1*01, TRBV20-1*04, TRBV20-1*05, TRBV20-1*07	TRBV20-1	TRBJ2-7*01	TRBJ2-7	TRBD1*01, TRBD2*02, TRBD2*01	TRBD1, TRBD2	9	13	16	21	3	4	7
1686	1.03E-04	TGCAGTGCTAGTAACGGCGGGGCATGGGAGCAGTACTTC	CSASNGGAWEQYF	TRBV20-1*01, TRBV20-1*04, TRBV20-1*05, TRBV20-1*07	TRBV20-1	TRBJ2-7*01	TRBJ2-7	TRBD2*01	TRBD2	11	16	21	27	4	5	9
1686	1.03E-04	TGCAGTGCGCCAGGGGCCGATTACTACGAGCAGTACTTC	CSAPGADYYEQYF	TRBV20-1*06, TRBV20-1*03, TRBV20-1*01, TRBV20-1*04, TRBV20-1*05, TRBV20-1*02, TRBV20-1*07	TRBV20-1	TRBJ2-7*01	TRBJ2-7	TRBD1*01	TRBD1	7	10	15	23	2	7	9
1685	1.03E-04	TGCGCCAGCGAGCTTTAAAGAACTAGCGGGAGAAATGAGCAGTTCTTC	CASEL*RTSGRNEQFF	TRBV10-1*02, TRBV10-1*01	TRBV10-1	TRBJ2-1*01	TRBJ2-1	TRBD2*02	TRBD2	8	21	31	33	12	1	13
1685	1.03E-04	TGCAGTGCCGCGACAGGGGCTAGCTCCTACGAGCAGTACTTC	CSAATGASSYEQYF	TRBV20-1*06, TRBV20-1*03, TRBV20-1*01, TRBV20-1*04, TRBV20-1*05, TRBV20-1*02, TRBV20-1*07	TRBV20-1	TRBJ2-7*01	TRBJ2-7	TRBD1*01	TRBD1	7	11	18	23	3	4	7
1685	1.03E-04	TGTGCCAGCACTGCAGGGGAGGGGTATGGCTACACCTTC	CASTAGEGYGYTF	TRBV9*02, TRBV9*01, TRBV9*03	TRBV9	TRBJ1-2*01	TRBJ1-2	TRBD2*02	TRBD2	9	16	22	24	6	1	7
1685	1.03E-04	TGCAGTGCTACGAGGGAATGAGCAGTTCTTC	CSATR~NEQFF	TRBV20-1*06, TRBV20-1*03, TRBV20-1*01, TRBV20-1*04, TRBV20-1*05, TRBV20-1*02, TRBV20-1*07	TRBV20-1	TRBJ2-1*01	TRBJ2-1	TRBD2*02	TRBD2	9	11	15	16	1	0	1
1684	1.03E-04	TGTGCCATCAGCCCCGGACTAGCGGGTTCCTCCAATGAGCAGTTCTTC	CAISPGLAGSSNEQFF	TRBV10-3*01, TRBV10-3*02	TRBV10-3	TRBJ2-1*01	TRBJ2-1	TRBD2*02, TRBD2*01	TRBD2	10	15	25	27	4	1	5
1684	1.03E-04	TGCGCCAGCAGCTCACGCCGTGGAGGGCACTGAAGCTTTCTTT	CASSSRR~EGTEAFF	TRBV5-1*01	TRBV5-1	TRBJ1-1*01	TRBJ1-1	TRBD2*02	TRBD2	12	21	26	27	8	0	8
1683	1.03E-04	TGTGCCACCAGTGATGGAAGCGGGTAGTACTCCTACGAGCAGTACTTC	CATSDGSG*YSYEQYF	TRBV24-1*01	TRBV24-1	TRBJ2-7*01	TRBJ2-7	TRBD2*02, TRBD2*01	TRBD2	14	18	23	29	3	5	8
1683	1.03E-04	TGTGCCACCAGCCCGAGGCCCCCGGGGGGTCGACGAGCAGTACTTC	CATSPRPP~GVDEQYF	TRBV24-1*01	TRBV24-1	TRBJ2-7*01	TRBJ2-7	TRBD2*01	TRBD2	10	22	28	32	11	3	14
1683	1.03E-04	TGCGCCAGCAGTGTGGGACTGGATACCTACGAGCAGTACTTC	CASSVGLDTYEQYF	TRBV10-2*01	TRBV10-2	TRBJ2-7*01	TRBJ2-7	TRBD2*02, TRBD2*01	TRBD2	12	14	19	25	1	5	6
1683	1.03E-04	TGCAGTGCTGGAGGGACTAGCGGAGCCTACGAGCAGTACTTC	CSAGGTSGAYEQYF	TRBV20-1*01, TRBV20-1*04, TRBV20-1*05, TRBV20-1*07	TRBV20-1	TRBJ2-7*01	TRBJ2-7	TRBD2*02, TRBD2*01	TRBD2	12	13	22	25	0	2	2
1681	1.03E-04	TGTGCCAGCAGCTTGGGCAGGGTCCAAGAGACCCAGTACTTC	CASSLGRVQETQYF	TRBV7-2*04, TRBV7-2*01	TRBV7-2	TRBJ2-5*01	TRBJ2-5	TRBD1*01	TRBD1	13	17	21	23	3	1	4
1681	1.03E-04	TGTGCCAGCAGCGTGGGACAGCCAAATTCACCCCTCCACTTT	CASSVGQPNSPLHF	TRBV7-8*01	TRBV7-8	TRBJ1-6*01	TRBJ1-6	TRBD1*01	TRBD1	11	14	20	24	2	3	5
1681	1.03E-04	TGTGCCACCAGCATTCCCTGAAGTGGGATACGCAGTATTTT	CATSIP*~WDTQYF	TRBV24-1*01	TRBV24-1	TRBJ2-3*01	TRBJ2-3	TRBD1*01	TRBD1	10	15	19	26	4	6	10
1680	1.03E-04	TGTGCCATCAGTGAGCGGGACTATTCGCTTGTGAACGTCCCCCTATCACGAGCAGTACTTC	CAISERDYSL~*TSPYHEQYF	TRBV10-3*01, TRBV10-3*02	TRBV10-3	TRBJ2-7*01	TRBJ2-7	TRBD2*02, TRBD2*01	TRBD2	14	16	22	47	1	24	25
1680	1.03E-04	TGCAGTGCTAGAGATATGGGGGTGGACTACGAGCAGTACTTC	CSARDMGVDYEQYF	TRBV20-1*01, TRBV20-1*05, TRBV20-1*07	TRBV20-1	TRBJ2-7*01	TRBJ2-7	TRBD1*01, TRBD2*01	TRBD1, TRBD2	13	17	21	26	3	4	7
1680	1.03E-04	TGCAGTGCTTACGGGACTAGACGATACGAGCAGTACTTC	CSAYGTRRYEQYF	TRBV20-1*06, TRBV20-1*03, TRBV20-1*01, TRBV20-1*04, TRBV20-1*05, TRBV20-1*02, TRBV20-1*07	TRBV20-1	TRBJ2-7*01	TRBJ2-7	TRBD2*02, TRBD2*01	TRBD2	8	12	19	24	3	4	7
1679	1.03E-04	TGCGCCAGCAGTGAGTCCAGCCTAGCGGAGTCCTACGAGCAGTACTTC	CASSESSLAESYEQYF	TRBV10-2*01	TRBV10-2	TRBJ2-7*01	TRBJ2-7	TRBD2*02, TRBD2*01	TRBD2	16	21	27	30	4	2	6
1679	1.03E-04	TGCAGTGCTACCGGTCAGGGGAGGCTATCCTACGAGCAGTACTTC	CSATGQGRLSYEQYF	TRBV20-1*06, TRBV20-1*03, TRBV20-1*01, TRBV20-1*04, TRBV20-1*05, TRBV20-1*02, TRBV20-1*07	TRBV20-1	TRBJ2-7*01	TRBJ2-7	TRBD1*01, TRBD2*02	TRBD1, TRBD2	9	15	20	27	5	6	11
1679	1.03E-04	TGCAGTGCTAGAGCGGGGGGCGCGGTCCACGAGCAGTACTTC	CSARAGGAVHEQYF	TRBV20-1*01, TRBV20-1*04, TRBV20-1*05, TRBV20-1*07	TRBV20-1	TRBJ2-7*01	TRBJ2-7	TRBD2*01	TRBD2	12	13	19	28	0	8	8
1679	1.03E-04	TGCAGTGCTAGAGATCGGCGGCAGTCCTACGAGCAGTACTTC	CSARDRRQSYEQYF	TRBV20-1*01, TRBV20-1*05, TRBV20-1*07	TRBV20-1	TRBJ2-7*01	TRBJ2-7	TRBD2*02, TRBD2*01	TRBD2	13	17	20	24	3	3	6
1679	1.03E-04	TGCAGTGCTACCAGACTAGCGGGGACTACGAGCAGTACTTC	CSATRLA~DYEQYF	TRBV20-1*06, TRBV20-1*03, TRBV20-1*01, TRBV20-1*04, TRBV20-1*05, TRBV20-1*02, TRBV20-1*07	TRBV20-1	TRBJ2-7*01	TRBJ2-7	TRBD2*01	TRBD2	9	13	23	25	3	1	4
1678	1.03E-04	TGTGCCACCTTCCAGGGGGACTATGGCTACACCTTC	CATFQGDYGYTF	TRBV19*01, TRBV19*03, TRBV19*02	TRBV19	TRBJ1-2*01	TRBJ1-2	TRBD1*01	TRBD1	6	12	18	19	5	0	5
1677	1.03E-04	TGTGCCAGCAGTTACGAGGCAGGATCGTATTCACCCCTCCACTTT	CASSYEAGSYSPLHF	TRBV6-3*01, TRBV6-2*01	TRBV6-3, TRBV6-2	TRBJ1-6*01	TRBJ1-6	TRBD1*01, TRBD2*02	TRBD1, TRBD2	14	19	22	28	4	5	9
1677	1.03E-04	TGCAGTGCGCGAGATCGGGCTAGCGGGAGTAACGAGCAGTACTTC	CSARDRASGSNEQYF	TRBV20-1*06, TRBV20-1*03, TRBV20-1*01, TRBV20-1*04, TRBV20-1*05, TRBV20-1*02, TRBV20-1*07	TRBV20-1	TRBJ2-7*01	TRBJ2-7	TRBD2*02	TRBD2	7	19	28	31	11	2	13
1677	1.03E-04	TGTGCCATCAAGCGACAGGAGATGGCATACGAGCAGTACTTC	CAIKRQEMAYEQYF	TRBV10-3*01, TRBV10-3*02	TRBV10-3	TRBJ2-7*01	TRBJ2-7	TRBD1*01	TRBD1	9	13	18	27	3	8	11
1677	1.03E-04	TGTGCCAGCAGCGCACAATGAGCAGTTCTTC	CASSA~NEQFF	TRBV9*02, TRBV9*01	TRBV9	TRBJ2-1*01	TRBJ2-1	TRBD2*02, TRBD2*01	TRBD2	12	-1	-1	14	-1	-1	1
1676	1.03E-04	TGTGCCAGCAGACCCCCGGTATTTT	CASR~PRYF	TRBV7-9*03, TRBV7-9*01, TRBV7-9*04, TRBV7-9*02	TRBV7-9	TRBJ2-3*01	TRBJ2-3	TRBD2*01	TRBD2	10	12	17	18	1	0	1
1675	1.02E-04	TGTGCCATCCGAGAAGGAGACCCAGTACTTC	CAIRE~ETQYF	TRBV10-3*01, TRBV10-3*02	TRBV10-3	TRBJ2-5*01	TRBJ2-5	TRBD2*02	TRBD2	8	10	12	16	1	3	4
1674	1.02E-04	TGCAGTGCTAGATCGGTCCGGGACCCCAACTACGAGCAGTACTTC	CSARSVRDPNYEQYF	TRBV20-1*01, TRBV20-1*04, TRBV20-1*05, TRBV20-1*07	TRBV20-1	TRBJ2-7*01	TRBJ2-7	TRBD1*01, TRBD2*02, TRBD2*01	TRBD1, TRBD2	11	19	23	29	7	5	12
1674	1.02E-04	TGTGCCAGCAGTTATCTATATCAGCCCCAGCATTTT	CASSYLYQPQHF	TRBV6-6*04	TRBV6-6	TRBJ1-5*01	TRBJ1-5	TRBD2*02, TRBD2*01	TRBD2	13	15	17	19	1	1	2
1674	1.02E-04	TGCAGTGCTAGTTTGATAAACTACGAGCAGTACTTC	CSASLINYEQYF	TRBV20-1*01, TRBV20-1*04, TRBV20-1*05, TRBV20-1*07	TRBV20-1	TRBJ2-7*01	TRBJ2-7	TRBD2*02, TRBD2*01	TRBD2	11	-1	-1	20	-1	-1	8
1674	1.02E-04	TGTGCCAGTAGTATGAGGGGCGAGCAGTACTTC	CASSMRGEQYF	TRBV19*01, TRBV19*02	TRBV19	TRBJ2-7*01	TRBJ2-7	TRBD1*01, TRBD2*02	TRBD1, TRBD2	13	15	19	20	1	0	1
1673	1.02E-04	TGCAGTGCTAGAGGCCGGGCTAGCGGGAACCCTCGCAATGAGCAGTTCTTC	CSARGRASGNPRNEQFF	TRBV20-1*01, TRBV20-1*04, TRBV20-1*05, TRBV20-1*07	TRBV20-1	TRBJ2-1*01	TRBJ2-1	TRBD2*02	TRBD2	12	19	27	35	6	7	13
1673	1.02E-04	TGTGCCAGCACAGGACACTATGGCTACACCTTC	CASTGHYGYTF	TRBV2*01, TRBV2*02, TRBV2*03	TRBV2	TRBJ1-2*01	TRBJ1-2	TRBD1*01, TRBD2*02, TRBD2*01	TRBD1, TRBD2	9	12	15	16	2	0	2
1673	1.02E-04	TGCAGTGCTAGGCCCGGCTACGAGCAGTACTTC	CSARPGYEQYF	TRBV20-1*06, TRBV20-1*03, TRBV20-1*01, TRBV20-1*04, TRBV20-1*05, TRBV20-1*02, TRBV20-1*07	TRBV20-1	TRBJ2-7*01	TRBJ2-7	TRBD1*01, TRBD2*02, TRBD2*01	TRBD1, TRBD2	10	11	14	17	0	2	2
1672	1.02E-04	TGTGCCACCAGTGACCGACAGGGATCTTGGGATCAGCCCCAGCATTTT	CATSDRQGSWDQPQHF	TRBV24-1*01	TRBV24-1	TRBJ1-5*01	TRBJ1-5	TRBD1*01	TRBD1	13	16	22	31	2	8	10
1672	1.02E-04	TGTGCCATCAGTGAGTCGGGAGGGACAGGAGATACGCAGTATTTT	CAISESGGTGDTQYF	TRBV10-3*01, TRBV10-3*02	TRBV10-3	TRBJ2-3*01	TRBJ2-3	TRBD1*01	TRBD1	16	21	28	29	4	0	4
1672	1.02E-04	TGTGCCATCAGGTTTTCGGGGACAAGCAATGAGCAGTTCTTC	CAIRFSGTSNEQFF	TRBV10-3*01, TRBV10-3*02	TRBV10-3	TRBJ2-1*01	TRBJ2-1	TRBD1*01	TRBD1	10	18	23	26	7	2	9
1671	1.02E-04	TGTGCCACCAGTGGATCTGCAGGGGGCCTACGAGCAGTACTTC	CATSGSA~GAYEQYF	TRBV24-1*01	TRBV24-1	TRBJ2-7*01	TRBJ2-7	TRBD1*01	TRBD1	12	19	25	26	6	0	6
1671	1.02E-04	TGTGCCACCAGCATAGCGGTGACTTACAATGAGCAGTTCTTC	CATSIAVTYNEQFF	TRBV25-1*01	TRBV25-1	TRBJ2-1*01	TRBJ2-1	TRBD2*02, TRBD2*01	TRBD2	10	13	18	24	2	5	7
1671	1.02E-04	TGCAGTGCGAGAACTACCTCCTACGAGCAGTACTTC	CSARTTSYEQYF	TRBV20-1*01, TRBV20-1*04, TRBV20-1*05, TRBV20-1*07	TRBV20-1	TRBJ2-7*01	TRBJ2-7	TRBD2*02, TRBD2*01	TRBD2	11	12	15	17	0	1	1
1669	1.02E-04	TGCGCCAGCAGTGAGTCAGAGGAGGCAGATACGCAGTATTTT	CASSESEEADTQYF	TRBV10-2*01	TRBV10-2	TRBJ2-3*01	TRBJ2-3	TRBD2*02	TRBD2	16	20	24	25	3	0	3
1667	1.02E-04	TGCGCCAGCAGCCAAGATTCAGGACAGGGTACTTATGGCTACACCTTC	CASSQDSGQGTYGYTF	TRBV4-1*02, TRBV4-1*01	TRBV4-1	TRBJ1-2*01	TRBJ1-2	TRBD1*01	TRBD1	16	21	28	33	4	4	8
1667	1.02E-04	TGCAGTGCCAGGTTGGGGCAAGGAGGTTTGTCCTACGAGCAGTACTTC	CSARLGQGGLSYEQYF	TRBV20-1*06, TRBV20-1*03, TRBV20-1*01, TRBV20-1*04, TRBV20-1*05, TRBV20-1*02, TRBV20-1*07	TRBV20-1	TRBJ2-7*01	TRBJ2-7	TRBD1*01, TRBD2*02	TRBD1, TRBD2	7	14	18	30	6	11	17
1667	1.02E-04	TGCAGTGCTAGGGCGGCTAGCGATCCCTACGAGCAGTACTTC	CSARAASDPYEQYF	TRBV20-1*01, TRBV20-1*04, TRBV20-1*05, TRBV20-1*07	TRBV20-1	TRBJ2-7*01	TRBJ2-7	TRBD2*02, TRBD2*01	TRBD2	10	16	21	25	5	3	8
1667	1.02E-04	TGCAGTGCTAGTGCCGGGAATTACGGGGAGCAGTACTTC	CSASAGNYGEQYF	TRBV20-1*01, TRBV20-1*04, TRBV20-1*05, TRBV20-1*07	TRBV20-1	TRBJ2-7*01	TRBJ2-7	TRBD2*02	TRBD2	11	14	18	27	2	8	10
1667	1.02E-04	TGCAGGTCAACTAGTGTCAATGAGCAGTTCTTC	CRSTSVNEQFF	TRBV20-1*06, TRBV20-1*03, TRBV20-1*01, TRBV20-1*04, TRBV20-1*05, TRBV20-1*02, TRBV20-1*07	TRBV20-1	TRBJ2-1*01	TRBJ2-1	TRBD2*02, TRBD2*01	TRBD2	4	9	13	17	4	3	7
1666	1.02E-04	TGTGCCAGCCGCCAGTACCCTCGGGGAGGAAAAACGGGGAGCTGTTTTTT	CASRQYPR~RKNGELFF	TRBV7-2*04, TRBV7-2*01	TRBV7-2	TRBJ2-2*01	TRBJ2-2	TRBD2*02	TRBD2	8	23	28	34	14	5	19
1666	1.02E-04	TGTGCCGTAGACTAGCGGGAGGGCCCTCCTACAATGAGCAGTTCTTC	CAVD*REG~SYNEQFF	TRBV10-3*01, TRBV10-3*02	TRBV10-3	TRBJ2-1*01	TRBJ2-1	TRBD2*02	TRBD2	5	9	22	25	3	2	5
1666	1.02E-04	TGCAGTGCTAGACTCGGGGGGCGATTTTTGGAAACACCATATATTTT	CSARLGGR~FGNTIYF	TRBV20-1*01, TRBV20-1*04, TRBV20-1*05, TRBV20-1*07	TRBV20-1	TRBJ1-3*01	TRBJ1-3	TRBD2*01	TRBD2	11	14	20	28	2	7	9
1666	1.02E-04	TGCAGTGCTGAAGGAGCTAACTATGGCTACACCTTC	CSAEGANYGYTF	TRBV20-1*06, TRBV20-1*03, TRBV20-1*01, TRBV20-1*04, TRBV20-1*05, TRBV20-1*02, TRBV20-1*07	TRBV20-1	TRBJ1-2*01	TRBJ1-2	TRBD2*02	TRBD2	8	12	15	16	3	0	3
1664	1.02E-04	TGTGCCAGCAGTCCAACCCGGATAGCGTACGGCACAGATACGCAGTATTTT	CASSPTRIAYGTDTQYF	TRBV25-1*01	TRBV25-1	TRBJ2-3*01	TRBJ2-3	TRBD2*02, TRBD2*01	TRBD2	11	22	26	31	10	4	14
1664	1.02E-04	TGTGCCAGTAGTATCGGGACAGGGGTTGGAGAGACCCAGTACTTC	CASSIGTGVGETQYF	TRBV19*01, TRBV19*02	TRBV19	TRBJ2-5*01	TRBJ2-5	TRBD1*01	TRBD1	13	15	24	29	1	4	5
1663	1.02E-04	TGTGCCAGCTCCCCGCTATCTAATCCCACAGATACGCAGTATTTT	CASSPLSNPTDTQYF	TRBV6-1*01	TRBV6-1	TRBJ2-3*01	TRBJ2-3	TRBD2*01	TRBD2	8	10	17	26	1	8	9
1663	1.02E-04	TGCAGTGCTGAGCTGGCGGGAGGGGGCTACGAGCAGTACTTC	CSAELAGGGYEQYF	TRBV20-1*06, TRBV20-1*03, TRBV20-1*01, TRBV20-1*04, TRBV20-1*05, TRBV20-1*02, TRBV20-1*07	TRBV20-1	TRBJ2-7*01	TRBJ2-7	TRBD2*02	TRBD2	8	15	23	26	6	2	8
1662	1.02E-04	TGCAGTGCCCACGGACTAGCGGACAATGAGCAGTTCTTC	CSAHGLADNEQFF	TRBV20-1*06, TRBV20-1*03, TRBV20-1*01, TRBV20-1*04, TRBV20-1*05, TRBV20-1*02, TRBV20-1*07	TRBV20-1	TRBJ2-1*01	TRBJ2-1	TRBD2*02, TRBD2*01	TRBD2	7	12	21	22	4	0	4
1661	1.02E-04	TGTGCCAGTAGCACAAGCTCCTACAATGAGCAGTTCTTC	CASSTSSYNEQFF	TRBV19*01, TRBV19*03, TRBV19*02	TRBV19	TRBJ2-1*01	TRBJ2-1	TRBD1*01	TRBD1	11	12	14	17	0	2	2
1661	1.02E-04	TGTGCCAGCAGGGCACAGGCCTCCTATGGCTACACCTTC	CASRAQASYGYTF	TRBV25-1*01	TRBV25-1	TRBJ1-2*01	TRBJ1-2	TRBD1*01	TRBD1	10	14	18	23	3	4	7
1660	1.02E-04	TGCAGTGCTCTCCGAGGACTAGCGGGCTCCTACGAGCAGTACTTC	CSALRGLAGSYEQYF	TRBV20-1*06, TRBV20-1*03, TRBV20-1*01, TRBV20-1*04, TRBV20-1*05, TRBV20-1*02, TRBV20-1*07	TRBV20-1	TRBJ2-7*01	TRBJ2-7	TRBD2*02, TRBD2*01	TRBD2	8	15	25	26	6	0	6
1660	1.02E-04	TGTGCCAGTAGTATTGAGGAGAACTATGGCTACACCTTC	CASSIEENYGYTF	TRBV19*01, TRBV19*02	TRBV19	TRBJ1-2*01	TRBJ1-2	TRBD2*02	TRBD2	13	17	20	21	3	0	3
1660	1.02E-04	TGCAGTGCTAGAGTAGACAGGGCCGAGCAGTACTTC	CSARVDRAEQYF	TRBV20-1*01, TRBV20-1*04, TRBV20-1*05, TRBV20-1*07	TRBV20-1	TRBJ2-7*01	TRBJ2-7	TRBD1*01	TRBD1	12	15	21	23	2	1	3
1659	1.01E-04	TGCAGTGCTAGAGCGGGCGGGAGGGCCTACTACGAGCAGTACTTC	CSARAGGRAYYEQYF	TRBV20-1*01, TRBV20-1*04, TRBV20-1*05, TRBV20-1*07	TRBV20-1	TRBJ2-7*01	TRBJ2-7	TRBD2*02	TRBD2	12	16	24	29	3	4	7
1659	1.01E-04	TGCAGTGCTGTGTTGGGGCCCAATGAGCAGTTCTTC	CSAVLGPNEQFF	TRBV20-1*06, TRBV20-1*03, TRBV20-1*01, TRBV20-1*04, TRBV20-1*05, TRBV20-1*02, TRBV20-1*07	TRBV20-1	TRBJ2-1*01	TRBJ2-1	TRBD1*01	TRBD1	8	14	18	20	5	1	6
1658	1.01E-04	TGTGCCACCAGTGACTCGCACGGCCGAGACACAGATACGCAGTATTTT	CATSDSHGRDTDTQYF	TRBV24-1*01	TRBV24-1	TRBJ2-3*01	TRBJ2-3	TRBD1*01, TRBD2*02, TRBD2*01	TRBD1, TRBD2	13	21	23	29	7	5	12
1658	1.01E-04	TGTGCCACAAGGGACGGGGAAAAGGAGCAGTTCTTC	CATRDGEKEQFF	TRBV24-1*01	TRBV24-1	TRBJ2-1*01	TRBJ2-1	TRBD1*01, TRBD2*02, TRBD2*01	TRBD1, TRBD2	7	10	14	24	2	9	11
1657	1.01E-04	TGTGCCAGTAGTGAGCAGGGGCCATCCTACGAGCAGTACTTC	CASSEQGPSYEQYF	TRBV19*01, TRBV19*03, TRBV19*02	TRBV19	TRBJ2-7*01	TRBJ2-7	TRBD1*01	TRBD1	11	15	20	24	3	3	6
1657	1.01E-04	TGTGCCAGCAGCACCCGTGCGGGAGGCGACGAGCAGTACTTC	CASSTRAGGDEQYF	TRBV9*02, TRBV9*01, TRBV9*03	TRBV9	TRBJ2-7*01	TRBJ2-7	TRBD2*02	TRBD2	11	18	25	33	6	7	13
1656	1.01E-04	TGCGCCAGCAGGGACCCGGAGGATAGCGGGAGGATATCCTACAATGAGCAGTTCTTC	CASRDPEDSGRISYNEQFF	TRBV10-2*01	TRBV10-2	TRBJ2-1*01	TRBJ2-1	TRBD2*02	TRBD2	10	23	32	36	12	3	15
1656	1.01E-04	TGCAGCGTCCCGGGAAATGAGCAGTTCTTC	CSVPGNEQFF	TRBV29-1*01, TRBV29-1*03	TRBV29-1	TRBJ2-1*01	TRBJ2-1	TRBD2*02	TRBD2	7	10	14	15	2	0	2
1655	1.01E-04	TGTGCCAGTAGAGACAGGATGGGGTACGAGCAGTACTTC	CASRDRMGYEQYF	TRBV19*01, TRBV19*03, TRBV19*02	TRBV19	TRBJ2-7*01	TRBJ2-7	TRBD1*01	TRBD1	10	12	17	24	1	6	7
1654	1.01E-04	TGCAGTGCTAGAGGACTAGCGGGAGGCCGGTTCAATGAGCAGTTCTTC	CSARGLAGGRFNEQFF	TRBV20-1*01, TRBV20-1*04, TRBV20-1*05, TRBV20-1*07	TRBV20-1	TRBJ2-1*01	TRBJ2-1	TRBD2*02	TRBD2	12	13	25	32	0	6	6
1654	1.01E-04	TGTGCCAGCAAGGTGGGATGGGATGGCTACACCTTC	CASKVGWDGYTF	TRBV2*01, TRBV2*02, TRBV2*03	TRBV2	TRBJ1-2*01	TRBJ1-2	TRBD1*01, TRBD2*02, TRBD2*01	TRBD1, TRBD2	9	14	17	22	4	4	8
1654	1.01E-04	TGCAGCGTTTGTAAGGGAACCTACGAGCAGTACTTC	CSVCKGTYEQYF	TRBV29-1*01, TRBV29-1*03	TRBV29-1	TRBJ2-7*01	TRBJ2-7	TRBD1*01, TRBD2*02, TRBD2*01	TRBD1, TRBD2	8	14	17	19	5	1	6
1653	1.01E-04	TGTGCCAGCAGCTCCGTGTCGGGGGCGCGTGATTCACCCCTCCACTTT	CASSSVSGARDSPLHF	TRBV7-2*04, TRBV7-2*01	TRBV7-2	TRBJ1-6*01	TRBJ1-6	TRBD1*01, TRBD2*01	TRBD1, TRBD2	12	20	25	31	7	5	12
1653	1.01E-04	TGTGCCAGCAGCGTAGTGGATTTGGGAACCGGGGAGCTGTTTTTT	CASSVVDLGTGELFF	TRBV9*02, TRBV9*01	TRBV9	TRBJ2-2*01	TRBJ2-2	TRBD1*01, TRBD2*02, TRBD2*01	TRBD1, TRBD2	15	23	26	27	7	0	7
1653	1.01E-04	TGTGCCAGCAGGGTAGGGGGACAGAATAATTCACCCCTCCACTTT	CASRVGGQNNSPLHF	TRBV2*01, TRBV2*03	TRBV2	TRBJ1-6*01	TRBJ1-6	TRBD1*01	TRBD1	10	17	23	25	6	1	7
1653	1.01E-04	TGCAGTGCTAGAGATCAACGGCCGGGACACTACGAGCAGTACTTC	CSARDQRPGHYEQYF	TRBV20-1*01, TRBV20-1*05, TRBV20-1*07	TRBV20-1	TRBJ2-7*01	TRBJ2-7	TRBD1*01	TRBD1	13	23	28	29	9	0	9
1653	1.01E-04	TGCAGCGTTGAATCCAAGGGGTGTCGGGTACGAGCAGTACTTC	CSVESKG~VGYEQYF	TRBV29-1*01	TRBV29-1	TRBJ2-7*01	TRBJ2-7	TRBD1*01	TRBD1	11	16	20	28	4	7	11
1653	1.01E-04	TGCAGTGCTAGAGATGGGGGATACGAGCAGTACTTC	CSARDGGYEQYF	TRBV20-1*01, TRBV20-1*05, TRBV20-1*07	TRBV20-1	TRBJ2-7*01	TRBJ2-7	TRBD1*01, TRBD2*01	TRBD1, TRBD2	13	15	19	21	1	1	2
1653	1.01E-04	TGCAGCGTTGAGGGCGTTCCCAACACCATATATTTT	CSVEGVPNTIYF	TRBV29-1*01	TRBV29-1	TRBJ1-3*01	TRBJ1-3	TRBD1*01, TRBD2*02, TRBD2*01	TRBD1, TRBD2	10	11	14	21	0	6	6
1652	1.01E-04	TGTGCCAGCAGCCCACAGGGGGCGTCAGGAAACACCATATATTTT	CASSPQGASGNTIYF	TRBV9*02, TRBV9*01, TRBV9*03	TRBV9	TRBJ1-3*01	TRBJ1-3	TRBD1*01	TRBD1	11	14	22	27	2	4	6
1652	1.01E-04	TGTGCCAGCAGTGAAGGAGACACCGTAACTATGGCTACACCTTC	CASSEGD~RNYGYTF	TRBV25-1*01	TRBV25-1	TRBJ1-2*01	TRBJ1-2	TRBD1*01, TRBD2*02	TRBD1, TRBD2	14	18	21	25	3	3	6
1652	1.01E-04	TGCAGTGCTAGATCTTCCGACAGTCTCTACGAGCAGTACTTC	CSARSSDSLYEQYF	TRBV20-1*01, TRBV20-1*04, TRBV20-1*05, TRBV20-1*07	TRBV20-1	TRBJ2-7*01	TRBJ2-7	TRBD1*01	TRBD1	11	18	22	26	6	3	9
1652	1.01E-04	TGCAGCGCCCCTGACTAGTTGGTATGAGCAGTTCTTC	CSAPD*~WYEQFF	TRBV29-1*01, TRBV29-1*03	TRBV29-1	TRBJ2-1*01	TRBJ2-1	TRBD2*02, TRBD2*01	TRBD2	7	12	17	23	4	5	9
1651	1.01E-04	TGTGCCAGCACCCTAGCGGGAGTAGGGTACGAGCAGTACTTC	CASTLAGVGYEQYF	TRBV12-4*01, TRBV12-3*01	TRBV12-4, TRBV12-3	TRBJ2-7*01	TRBJ2-7	TRBD2*02	TRBD2	9	12	21	27	2	5	7
1651	1.01E-04	TGCAGCGTTGAAAGGGGTACCTACGAGCAGTACTTC	CSVERGTYEQYF	TRBV29-1*01	TRBV29-1	TRBJ2-7*01	TRBJ2-7	TRBD1*01	TRBD1	11	12	16	19	0	2	2
1650	1.01E-04	TGTGCCAGTATTCCTACAGGGAGGTCTGGAAACACCATATATTTT	CASIPTGRSGNTIYF	TRBV19*01, TRBV19*03, TRBV19*02	TRBV19	TRBJ1-3*01	TRBJ1-3	TRBD1*01, TRBD2*02	TRBD1, TRBD2	9	15	20	24	5	3	8
1650	1.01E-04	TGTGCCAGCAGCTTAGAAGGGACAATGAATTCACCCCTCCACTTT	CASSLEGTMNSPLHF	TRBV7-6*01	TRBV7-6	TRBJ1-6*01	TRBJ1-6	TRBD1*01	TRBD1	15	18	23	27	2	3	5
1650	1.01E-04	TGTGCCAGCAAACCAGGAAACTCCTACAATGAGCAGTTCTTC	CASKPGNSYNEQFF	TRBV10-3*01, TRBV10-3*02	TRBV10-3	TRBJ2-1*01	TRBJ2-1	TRBD1*01	TRBD1	9	13	16	20	3	3	6
1650	1.01E-04	TGTGCCACTCAGAAGGGCCCCCAGGGCGAGCAGTACTTC	CATQKGPQGEQYF	TRBV10-3*01, TRBV10-3*02	TRBV10-3	TRBJ2-7*01	TRBJ2-7	TRBD1*01	TRBD1	6	16	21	26	9	4	13
1650	1.01E-04	TGTGCCAGCGGACAGGGTGGCTACACCTTC	CASGQGGYTF	TRBV2*01, TRBV2*02, TRBV2*03	TRBV2	TRBJ1-2*01	TRBJ1-2	TRBD1*01	TRBD1	8	9	16	17	0	0	0
1649	1.01E-04	TGCAGTGCTAGGGCACTAGCGGGAGGGCTGGGCGACGAGCAGTACTTC	CSARALAGGLGDEQYF	TRBV20-1*01, TRBV20-1*04, TRBV20-1*05, TRBV20-1*07	TRBV20-1	TRBJ2-7*01	TRBJ2-7	TRBD2*02	TRBD2	10	14	26	34	3	7	10
1649	1.01E-04	TGTGCCAGTAGTTCGGGACAAGCGGGCGATTCACCCCTCCACTTT	CASSSGQAGDSPLHF	TRBV19*01, TRBV19*03, TRBV19*02	TRBV19	TRBJ1-6*01	TRBJ1-6	TRBD1*01, TRBD2*02, TRBD2*01	TRBD1, TRBD2	11	14	19	28	2	8	10
1649	1.01E-04	TGCAGTGCCAAACTACCAACGGGATTCTACGAGCAGTACTTC	CSAKLPTGFYEQYF	TRBV20-1*01, TRBV20-1*04, TRBV20-1*05, TRBV20-1*07	TRBV20-1	TRBJ2-7*01	TRBJ2-7	TRBD2*02	TRBD2	7	19	23	26	11	2	13
1649	1.01E-04	TGCAGTGGACCCCAGCCCCAGCATTTT	CSGPQPQHF	TRBV20-1*06, TRBV20-1*03, TRBV20-1*01, TRBV20-1*04, TRBV20-1*05, TRBV20-1*02, TRBV20-1*07	TRBV20-1	TRBJ1-5*01	TRBJ1-5	TRBD1*01, TRBD2*02, TRBD2*01	TRBD1, TRBD2	6	7	9	12	0	2	2
1648	1.01E-04	TGTGCCACCAGTGATCCAAGCACAGGTAGCTCCTACAATGAGCAGTTCTTC	CATSDPSTGSSYNEQFF	TRBV24-1*01	TRBV24-1	TRBJ2-1*01	TRBJ2-1	TRBD1*01	TRBD1	14	21	25	29	6	3	9
1648	1.01E-04	TGCGCCAGCAACCCGGGACAGGGACTGCCCCAGCATTTT	CASNPGQGLPQHF	TRBV10-2*01	TRBV10-2	TRBJ1-5*01	TRBJ1-5	TRBD1*01	TRBD1	9	14	22	26	4	3	7
1648	1.01E-04	TGTGCCAGTAGGGAGACCAACTATGGCTACACCTTC	CASRETNYGYTF	TRBV19*01, TRBV19*03, TRBV19*02	TRBV19	TRBJ1-2*01	TRBJ1-2	TRBD2*02	TRBD2	10	11	14	18	0	3	3
1647	1.01E-04	TGTGCCATCAGCGATCGGGGACAGGGACCCAATCAGCCCCAGCATTTT	CAISDRGQGPNQPQHF	TRBV10-3*01, TRBV10-3*02	TRBV10-3	TRBJ1-5*01	TRBJ1-5	TRBD1*01	TRBD1	10	17	25	29	6	3	9
1647	1.01E-04	TGCAGCGTAGGGACAGGCGCTAACTATGGCTACACCTTC	CSVGTGANYGYTF	TRBV29-1*01	TRBV29-1	TRBJ1-2*01	TRBJ1-2	TRBD1*01	TRBD1	7	9	16	19	1	2	3
1647	1.01E-04	TGCAGTGCTAGCTCAACAAACTATGGCTACACCTTC	CSASSTNYGYTF	TRBV20-1*06, TRBV20-1*03, TRBV20-1*01, TRBV20-1*04, TRBV20-1*05, TRBV20-1*02, TRBV20-1*07	TRBV20-1	TRBJ1-2*01	TRBJ1-2	TRBD1*01, TRBD2*02	TRBD1, TRBD2	10	15	17	18	4	0	4
1646	1.01E-04	TGCAGTGCGGACAGGTTGGGGTTGGTCAATGAGCAGTTCTTC	CSADRLGLVNEQFF	TRBV20-1*06, TRBV20-1*03, TRBV20-1*01, TRBV20-1*04, TRBV20-1*05, TRBV20-1*02, TRBV20-1*07	TRBV20-1	TRBJ2-1*01	TRBJ2-1	TRBD1*01	TRBD1	7	8	14	26	0	11	11
1646	1.01E-04	TGTGCCACCAGTGAAGTCTTATCCGGAAAACTGTTTTTT	CATSEVLSGKLFF	TRBV24-1*01	TRBV24-1	TRBJ1-4*01	TRBJ1-4	TRBD2*02, TRBD2*01	TRBD2	13	14	17	26	0	8	8
1645	1.01E-04	TGCAGTGCTAGAGATGATCTCGTACTAGTCAACGAGCAGTACTTC	CSARDDLVLVNEQYF	TRBV20-1*01, TRBV20-1*05, TRBV20-1*07	TRBV20-1	TRBJ2-7*01	TRBJ2-7	TRBD2*02, TRBD2*01	TRBD2	13	24	29	31	10	1	11
1645	1.01E-04	TGCAGCGTTGTCCAGGACAGGGTGACCTACGAGCAGTACTTC	CSVVQDRVTYEQYF	TRBV29-1*01	TRBV29-1	TRBJ2-7*01	TRBJ2-7	TRBD1*01	TRBD1	9	14	21	25	4	3	7
1645	1.01E-04	TGCAGTGCTGGGGACAGCCCCAACTATGGCTACACCTTC	CSAGDSPNYGYTF	TRBV20-1*01, TRBV20-1*04, TRBV20-1*05, TRBV20-1*07	TRBV20-1	TRBJ1-2*01	TRBJ1-2	TRBD1*01	TRBD1	8	10	16	21	1	4	5
1645	1.01E-04	TGCAGTGCTAGACCCGGACCCAATGAGCAGTTCTTC	CSARPGPNEQFF	TRBV20-1*01, TRBV20-1*04, TRBV20-1*05, TRBV20-1*07	TRBV20-1	TRBJ2-1*01	TRBJ2-1	TRBD1*01, TRBD2*02, TRBD2*01	TRBD1, TRBD2	11	15	18	20	3	1	4
1645	1.01E-04	TGCAGCGTTGAAGATCTGTTTTCCGAGCAGTACTTC	CSVEDLFSEQYF	TRBV29-1*01	TRBV29-1	TRBJ2-7*01	TRBJ2-7	TRBD1*01	TRBD1	13	15	18	23	1	4	5
1644	1.01E-04	TGTGCCACCAGTGACCGACAGGGAGGTCAGCCCCAGCATTTT	CATSDRQGGQPQHF	TRBV24-1*01	TRBV24-1	TRBJ1-5*01	TRBJ1-5	TRBD1*01	TRBD1	13	16	22	26	2	3	5
1644	1.01E-04	TGCAGTGCTAGCCGCGGGAGGGCCTCCGGGGAGCTGTTTTTT	CSASRGRASGELFF	TRBV20-1*06, TRBV20-1*03, TRBV20-1*01, TRBV20-1*04, TRBV20-1*05, TRBV20-1*02, TRBV20-1*07	TRBV20-1	TRBJ2-2*01	TRBJ2-2	TRBD2*02	TRBD2	10	13	21	25	2	3	5
1644	1.01E-04	TGCAGTGCTAGAGATATTGGCAGGGCCTACGAGCAGTACTTC	CSARDIGRAYEQYF	TRBV20-1*01, TRBV20-1*05, TRBV20-1*07	TRBV20-1	TRBJ2-7*01	TRBJ2-7	TRBD1*01	TRBD1	13	20	24	25	6	0	6
1643	1.00E-04	TGTGCCAGCAGCGCTCAGTGCCGGGGGGACAGGTCGTACTTC	CASSAQCRGDRSYF	TRBV9*02, TRBV9*01, TRBV9*03	TRBV9	TRBJ2-7*01	TRBJ2-7	TRBD1*01	TRBD1	12	25	32	35	12	2	14
1643	1.00E-04	TGCAGTGCTAGAGGGCTACCGGGACAGGGGGAGGAGTACTTC	CSARGLPGQGEEYF	TRBV20-1*01, TRBV20-1*04, TRBV20-1*05, TRBV20-1*07	TRBV20-1	TRBJ2-7*01	TRBJ2-7	TRBD1*01	TRBD1	12	20	29	30	7	0	7
1643	1.00E-04	TGCAGCGTTGAAGGGGAGGGACCCTACGAGCAGTACTTC	CSVEGEGPYEQYF	TRBV29-1*01	TRBV29-1	TRBJ2-7*01	TRBJ2-7	TRBD2*02	TRBD2	12	13	19	22	0	2	2
1642	1.00E-04	TGTGCCAGCAGCAGGGACAGGACCGACAATGAGCAGTTCTTC	CASSRDRTDNEQFF	TRBV7-7*01, TRBV7-7*02	TRBV7-7	TRBJ2-1*01	TRBJ2-1	TRBD1*01	TRBD1	11	13	20	25	1	4	5
1641	1.00E-04	TGCGCCAGCAGTGAGTCTGTAGCGGGAGTAGGGGGGCAGTACTTC	CASSESVAGVGGQYF	TRBV10-1*01	TRBV10-1	TRBJ2-7*01	TRBJ2-7	TRBD2*02	TRBD2	16	19	27	35	2	7	9
1641	1.00E-04	TGCGCCAGCGGGTGCTCTACGAGCAGTACTTC	CASGC~YEQYF	TRBV10-1*02, TRBV10-1*01	TRBV10-1	TRBJ2-7*01	TRBJ2-7	TRBD1*01, TRBD2*02, TRBD2*01	TRBD1, TRBD2	8	9	11	16	0	4	4
1640	1.00E-04	TGTGCCACCAGTGATTGGGGACTAGCGGGAGTGAATACGCAGTATTTT	CATSDWGLAGVNTQYF	TRBV24-1*01	TRBV24-1	TRBJ2-3*01	TRBJ2-3	TRBD2*02	TRBD2	15	17	30	34	1	3	4
1640	1.00E-04	TGCAGTGCCAGAGGACTAGCGGGAGTTACCTACGAGCAGTACTTC	CSARGLAGVTYEQYF	TRBV20-1*01, TRBV20-1*04, TRBV20-1*05, TRBV20-1*07	TRBV20-1	TRBJ2-7*01	TRBJ2-7	TRBD2*02	TRBD2	12	13	24	28	0	3	3
1640	1.00E-04	TGTGCCAGCAATAGACAGTATAATTCACCCCTCCACTTT	CASNRQYNSPLHF	TRBV7-2*04, TRBV7-2*01	TRBV7-2	TRBJ1-6*01	TRBJ1-6	TRBD1*01	TRBD1	9	13	17	18	3	0	3
1640	1.00E-04	TGTGCCATCAGTGGGGGGGACGAGCAGTACTTC	CAISGGDEQYF	TRBV10-3*01, TRBV10-3*02	TRBV10-3	TRBJ2-7*01	TRBJ2-7	TRBD2*01	TRBD2	12	13	18	19	0	0	0
1639	1.00E-04	TGCAGTGCTGACGATATAGCGGGATCTAGGAATGAGCAGTTCTTC	CSADDIAGSRNEQFF	TRBV20-1*06, TRBV20-1*03, TRBV20-1*01, TRBV20-1*04, TRBV20-1*05, TRBV20-1*02, TRBV20-1*07	TRBV20-1	TRBJ2-1*01	TRBJ2-1	TRBD2*02	TRBD2	8	16	23	30	7	6	13
1639	1.00E-04	TGTGCCAGCAGTCCCTCGGGAGGAAGCTATGGCTACACCTTC	CASSPSGGSYGYTF	TRBV12-4*01, TRBV12-3*01	TRBV12-4, TRBV12-3	TRBJ1-2*01	TRBJ1-2	TRBD2*02	TRBD2	11	16	22	26	4	3	7
1638	1.00E-04	TGTGCCAGCAGTCGAAGGACAGTGGGCGATACGCAGTATTTT	CASSRRTVGDTQYF	TRBV7-2*04, TRBV7-2*01	TRBV7-2	TRBJ2-3*01	TRBJ2-3	TRBD1*01	TRBD1	10	16	21	27	5	5	10
1638	1.00E-04	TGCAGTGCTAGAGACACCCAAATGGACTATGGCTACACCTTC	CSARDTQMDYGYTF	TRBV20-1*01, TRBV20-1*05, TRBV20-1*07	TRBV20-1	TRBJ1-2*01	TRBJ1-2	TRBD1*01, TRBD2*02, TRBD2*01	TRBD1, TRBD2	13	16	18	25	2	6	8
1638	1.00E-04	TGCAGGGGGGACAGGGACCTATATGGCTACACCTTC	CRGDRDLYGYTF	TRBV20-1*06, TRBV20-1*03, TRBV20-1*01, TRBV20-1*04, TRBV20-1*05, TRBV20-1*02, TRBV20-1*07	TRBV20-1	TRBJ1-2*01	TRBJ1-2	TRBD1*01	TRBD1	4	7	15	21	2	5	7
1638	1.00E-04	TGTGCCACCAAATATGGCTACACCTTC	CATKYGYTF	TRBV9*02, TRBV9*01, TRBV9*03	TRBV9	TRBJ1-2*01	TRBJ1-2	TRBD2*02, TRBD2*01	TRBD2	6	-1	-1	12	-1	-1	5
1637	1.00E-04	TGTGCCATCAGCGAGGACTAGCGGGATTGTAACAGATACGCAGTATTTT	CAISED*R~IVTDTQYF	TRBV10-3*01, TRBV10-3*02	TRBV10-3	TRBJ2-3*01	TRBJ2-3	TRBD2*02	TRBD2	10	14	25	31	3	5	8
1637	1.00E-04	TGCGCCAGCCAAGGTCGGGCGGTGCTGAGGATACGCAGTATTTT	CASQGRA~AEDTQYF	TRBV10-1*02, TRBV10-1*01	TRBV10-1	TRBJ2-3*01	TRBJ2-3	TRBD1*01, TRBD2*02, TRBD2*01	TRBD1, TRBD2	8	16	19	29	7	9	16
1637	1.00E-04	TGTGCCAGCAGGGACCTGAACTATGGCTACACCTTC	CASRDLNYGYTF	TRBV2*01, TRBV2*02, TRBV2*03	TRBV2	TRBJ1-2*01	TRBJ1-2	TRBD1*01, TRBD2*02, TRBD2*01	TRBD1, TRBD2	10	11	14	18	0	3	3
1636	1.00E-04	TGTGCCATCAGTGAGTCGGGCAGTTCAAACTACGAGCAGTACTTC	CAISESGSSNYEQYF	TRBV10-3*01, TRBV10-3*02	TRBV10-3	TRBJ2-7*01	TRBJ2-7	TRBD1*01	TRBD1	16	17	20	29	0	8	8
1636	1.00E-04	TGTGCCACCAGTGATCTAGTCTTATCTGGAAACACCATATATTTT	CATSDLVLSGNTIYF	TRBV24-1*01	TRBV24-1	TRBJ1-3*01	TRBJ1-3	TRBD2*02, TRBD2*01	TRBD2	14	15	20	24	0	3	3
1635	1.00E-04	TGTGCCAGCAGTGACGGTAGCGGGGTGTCGTACAATGAGCAGTTCTTC	CASSDGSGVSYNEQFF	TRBV25-1*01	TRBV25-1	TRBJ2-1*01	TRBJ2-1	TRBD2*01	TRBD2	13	17	24	30	3	5	8
1635	1.00E-04	TGTGCCAGTAGTATATTGGCAGCCGGTGTGGAGACCCAGTACTTC	CASSILAAGVETQYF	TRBV19*01, TRBV19*02	TRBV19	TRBJ2-5*01	TRBJ2-5	TRBD1*01, TRBD2*02, TRBD2*01	TRBD1, TRBD2	14	19	21	30	4	8	12
1635	1.00E-04	TGCAGCGTCCGACAGGGGTCCACCGGGGAGCTGTTTTTT	CSVRQGSTGELFF	TRBV29-1*01, TRBV29-1*03	TRBV29-1	TRBJ2-2*01	TRBJ2-2	TRBD1*01	TRBD1	7	10	17	20	2	2	4
1635	1.00E-04	TGCAGTGCTAGAGACTCAAACCTACGAGCAGTACTTC	CSARDS~TYEQYF	TRBV20-1*01, TRBV20-1*05, TRBV20-1*07	TRBV20-1	TRBJ2-7*01	TRBJ2-7	TRBD2*02	TRBD2	13	14	16	20	0	3	3
1634	9.99E-05	TGCAGTGCTAGACCCGGACTGCTGAGCTCCTATAATTCACCCCTCCACTTT	CSARPGLLSSYNSPLHF	TRBV20-1*01, TRBV20-1*04, TRBV20-1*05, TRBV20-1*07	TRBV20-1	TRBJ1-6*01	TRBJ1-6	TRBD2*02, TRBD2*01	TRBD2	11	15	19	26	3	6	9
1634	9.99E-05	TGTGCCATCAAAGGGACCGTTAGCACAGATACGCAGTATTTT	CAIKGTVSTDTQYF	TRBV10-3*01, TRBV10-3*02	TRBV10-3	TRBJ2-3*01	TRBJ2-3	TRBD1*01, TRBD2*02, TRBD2*01	TRBD1, TRBD2	9	12	16	21	2	4	6
1633	9.99E-05	TGCAGTGCTAGTATCTCCAGCAAACCCTCCTACGAGCAGTACTTC	CSASISSKPSYEQYF	TRBV20-1*01, TRBV20-1*04, TRBV20-1*05, TRBV20-1*07	TRBV20-1	TRBJ2-7*01	TRBJ2-7	TRBD2*02	TRBD2	11	14	17	26	2	8	10
1633	9.99E-05	TGCAGTGCTAGCCTAGCGGGAGGGTACAATGAGCAGTTCTTC	CSASLAGGYNEQFF	TRBV20-1*06, TRBV20-1*03, TRBV20-1*01, TRBV20-1*04, TRBV20-1*05, TRBV20-1*02, TRBV20-1*07	TRBV20-1	TRBJ2-1*01	TRBJ2-1	TRBD2*02	TRBD2	10	12	23	24	1	0	1
1633	9.99E-05	TGTGCCGTGAGACAGGGGGCGGATCAGCCCCAGCATTTT	CAVRQGADQPQHF	TRBV10-3*01, TRBV10-3*02	TRBV10-3	TRBJ1-5*01	TRBJ1-5	TRBD1*01	TRBD1	5	10	19	22	4	2	6
1633	9.99E-05	TGTGCCAGCAGCTTAACAGCGGGAGGCTACACCTTC	CASSLTAGGYTF	TRBV9*02, TRBV9*01, TRBV9*03	TRBV9	TRBJ1-2*01	TRBJ1-2	TRBD2*02	TRBD2	11	17	23	24	5	0	5
1632	9.98E-05	TGTGCCACCAGTGATCCACCTTAAGTACTAGGGGGCAACCCTACCTACGAGCAGTACTTC	CATSDPP*VLGGNPTYEQYF	TRBV24-1*01	TRBV24-1	TRBJ2-7*01	TRBJ2-7	TRBD1*01	TRBD1	14	29	35	43	14	7	21
1632	9.98E-05	TGCAGTGCTAGTTAGCGACGGACTAGCGTCAAAGGAAGAGCAGTACTTC	CSAS*RRT~ASKEEQYF	TRBV20-1*01, TRBV20-1*04, TRBV20-1*05, TRBV20-1*07	TRBV20-1	TRBJ2-7*01	TRBJ2-7	TRBD2*02, TRBD2*01	TRBD2	11	19	27	37	7	9	16
1632	9.98E-05	TGTGCCACCGGACTATACAATGAGCAGTTCTTC	CATGLYNEQFF	TRBV24-1*01	TRBV24-1	TRBJ2-1*01	TRBJ2-1	TRBD2*02, TRBD2*01	TRBD2	8	9	14	15	0	0	0
1631	9.98E-05	TGTGCCACCAGTGATTTCGCAGAGGCTTCGTCCTACGAGCAGTACTTC	CATSDFAEASSYEQYF	TRBV24-1*01	TRBV24-1	TRBJ2-7*01	TRBJ2-7	TRBD2*02	TRBD2	16	21	24	30	4	5	9
1631	9.98E-05	TGTGCCAGCAGAAGGGTGAGGGGAAACACCATATATTTT	CASRRVRGNTIYF	TRBV2*01, TRBV2*02, TRBV2*03	TRBV2	TRBJ1-3*01	TRBJ1-3	TRBD1*01, TRBD2*02	TRBD1, TRBD2	10	12	15	21	1	5	6
1630	9.97E-05	TGCAGTGCTAGAGTTCTAGCGGGAGACACCGGGGAGCTGTTTTTT	CSARVLAGDTGELFF	TRBV20-1*01, TRBV20-1*04, TRBV20-1*05, TRBV20-1*07	TRBV20-1	TRBJ2-2*01	TRBJ2-2	TRBD2*02	TRBD2	12	15	24	25	2	0	2
1630	9.97E-05	TGCAGTGCTGGATGGGGCAGGGATCAGCCCCAGCATTTT	CSAGWGRDQPQHF	TRBV20-1*06, TRBV20-1*03, TRBV20-1*01, TRBV20-1*04, TRBV20-1*05, TRBV20-1*02, TRBV20-1*07	TRBV20-1	TRBJ1-5*01	TRBJ1-5	TRBD1*01	TRBD1	8	17	21	22	8	0	8
1628	9.96E-05	TGCAGTGCCGCAGGTTCGTGGCTCCGGGAATGGTTACGAGCAGTACTTC	CSAAGSWL~GNGYEQYF	TRBV20-1*06, TRBV20-1*03, TRBV20-1*01, TRBV20-1*04, TRBV20-1*05, TRBV20-1*02, TRBV20-1*07	TRBV20-1	TRBJ2-7*01	TRBJ2-7	TRBD2*02	TRBD2	7	24	28	34	16	5	21
1628	9.96E-05	TGCAGTGCGTTAGCGGCCTACAATGAGCAGTTCTTC	CSALAAYNEQFF	TRBV20-1*06, TRBV20-1*03, TRBV20-1*01, TRBV20-1*04, TRBV20-1*05, TRBV20-1*02, TRBV20-1*07	TRBV20-1	TRBJ2-1*01	TRBJ2-1	TRBD2*02, TRBD2*01	TRBD2	7	10	15	16	2	0	2
1627	9.95E-05	TGTGCCAGCAGCCGGCTGGGCGGCGGCTCACCCTACTACGAGCAGTACTTC	CASSRLGGGSPYYEQYF	TRBV7-6*01, TRBV7-6*02	TRBV7-6	TRBJ2-7*01	TRBJ2-7	TRBD1*01, TRBD2*02, TRBD2*01	TRBD1, TRBD2	11	17	20	35	5	14	19
1627	9.95E-05	TGCAGTGCTAGGGAAAGAAGGCTAGCGAAGGGTTACGAGCAGTACTTC	CSARERRLAKGYEQYF	TRBV20-1*01, TRBV20-1*04, TRBV20-1*05, TRBV20-1*07	TRBV20-1	TRBJ2-7*01	TRBJ2-7	TRBD2*02, TRBD2*01	TRBD2	10	21	26	33	10	6	16
1625	9.94E-05	TGCAGTGCTTCCGGGACTAGCGGGTACCTACGAGCAGTACTTC	CSASGTS~GTYEQYF	TRBV20-1*06, TRBV20-1*03, TRBV20-1*01, TRBV20-1*04, TRBV20-1*05, TRBV20-1*02, TRBV20-1*07	TRBV20-1	TRBJ2-7*01	TRBJ2-7	TRBD2*02, TRBD2*01	TRBD2	8	12	23	26	3	2	5
1625	9.94E-05	TGCAGTGCTATGACCCAGGAGGATCAGCCCCAGCATTTT	CSAMTQEDQPQHF	TRBV20-1*06, TRBV20-1*03, TRBV20-1*01, TRBV20-1*04, TRBV20-1*05, TRBV20-1*02, TRBV20-1*07	TRBV20-1	TRBJ1-5*01	TRBJ1-5	TRBD2*02	TRBD2	9	17	21	22	7	0	7
1624	9.93E-05	TGCAGTGCTAGGGGGGCTCTCGCTAACTATGGCTACACCTTC	CSARGALANYGYTF	TRBV20-1*01, TRBV20-1*04, TRBV20-1*05, TRBV20-1*07	TRBV20-1	TRBJ1-2*01	TRBJ1-2	TRBD1*01	TRBD1	10	11	16	22	0	5	5
1624	9.93E-05	TGCAGCGTTGCGTTGGGGACAGCTTACAATGAGCAGTTCTTC	CSVALGTAYNEQFF	TRBV29-1*01	TRBV29-1	TRBJ2-1*01	TRBJ2-1	TRBD1*01	TRBD1	9	15	21	24	5	2	7
1624	9.93E-05	TGTGCCAGCAGCCAAGAGGGTGGGCAGCCCCAGCATTTT	CASSQEGGQPQHF	TRBV7-9*03, TRBV7-9*01, TRBV7-9*04, TRBV7-9*02	TRBV7-9	TRBJ1-5*01	TRBJ1-5	TRBD2*02	TRBD2	10	15	19	24	4	4	8
1624	9.93E-05	TGCAGTGCTAGCAGGCAGATGGGAGATACGCAGTATTTT	CSASRQMGDTQYF	TRBV20-1*06, TRBV20-1*03, TRBV20-1*01, TRBV20-1*04, TRBV20-1*05, TRBV20-1*02, TRBV20-1*07	TRBV20-1	TRBJ2-3*01	TRBJ2-3	TRBD1*01	TRBD1	10	11	14	23	0	8	8
1624	9.93E-05	TGCAGCGGGAGGAAGGACAGCACAGATACGCAGTATTTT	CSGRKDSTDTQYF	TRBV29-1*03	TRBV29-1	TRBJ2-3*01	TRBJ2-3	TRBD2*02	TRBD2	6	7	11	18	0	6	6
1623	9.93E-05	TGTGCCACCAGTGATTCCGCCCCAGACTTCAGCTCCTACAATGAGCAGTTCTTC	CATSDSAPDFSSYNEQFF	TRBV24-1*01	TRBV24-1	TRBJ2-1*01	TRBJ2-1	TRBD1*01	TRBD1	15	18	22	32	2	9	11
1623	9.93E-05	TGTGCCACCAGTGATTTTTCAGGGAGGCAGATACGCAGTATTTT	CATSDFS~EADTQYF	TRBV24-1*01	TRBV24-1	TRBJ2-3*01	TRBJ2-3	TRBD2*02	TRBD2	16	21	26	27	4	0	4
1622	9.92E-05	TGTGCCACCAGTGATTTGACGCAGTCAATCGATACTCCTACGAGCAGTACTTC	CATSDLTQS~RYSYEQYF	TRBV24-1*01	TRBV24-1	TRBJ2-7*01	TRBJ2-7	TRBD2*02, TRBD2*01	TRBD2	17	22	25	34	4	8	12
1622	9.92E-05	TGCAGCGCCCTCCCAGGCGAGGGCGAGCAGTATTTT	CSALPGEGEQYF	TRBV29-1*01, TRBV29-1*03	TRBV29-1	TRBJ2-3*01	TRBJ2-3	TRBD2*02	TRBD2	7	8	13	26	0	12	12
1621	9.91E-05	TGTGCCAGTAGCCACGGACAGGGATATGGCTACACCTTC	CASSHGQGYGYTF	TRBV19*01, TRBV19*03, TRBV19*02	TRBV19	TRBJ1-2*01	TRBJ1-2	TRBD1*01	TRBD1	11	15	22	24	3	1	4
1621	9.91E-05	TGCAGTGCTCGTAGCGGGTTCTCCTACGAGCAGTACTTC	CSARSGFSYEQYF	TRBV20-1*06, TRBV20-1*03, TRBV20-1*01, TRBV20-1*04, TRBV20-1*05, TRBV20-1*02, TRBV20-1*07	TRBV20-1	TRBJ2-7*01	TRBJ2-7	TRBD2*02, TRBD2*01	TRBD2	8	11	17	20	2	2	4
1621	9.91E-05	TGCAGTGCTTCATACGCAGTATTTT	CSAS~TQYF	TRBV20-1*06, TRBV20-1*03, TRBV20-1*01, TRBV20-1*04, TRBV20-1*05, TRBV20-1*02, TRBV20-1*07	TRBV20-1	TRBJ2-3*01	TRBJ2-3	TRBD2*02, TRBD2*01	TRBD2	8	-1	-1	11	-1	-1	2
1620	9.91E-05	TGTGCCACCAGCAGAGGGACGCTTTACGAGCAGTACTTC	CATSRGTLYEQYF	TRBV15*02	TRBV15	TRBJ2-7*01	TRBJ2-7	TRBD1*01, TRBD2*02, TRBD2*01	TRBD1, TRBD2	15	16	19	24	0	4	4
1619	9.90E-05	TGCAGTGTCCCGAACACTGGGCTGGACAATGAGCAGTTCTTC	CSVPNTGLDNEQFF	TRBV20-1*06, TRBV20-1*03, TRBV20-1*01, TRBV20-1*04, TRBV20-1*05, TRBV20-1*02, TRBV20-1*07	TRBV20-1	TRBJ2-1*01	TRBJ2-1	TRBD2*02	TRBD2	6	7	11	25	0	13	13
1619	9.90E-05	TGTGCCAGTAGTATAGTAGGGAATGGCTACACCTTC	CASSIVGNGYTF	TRBV19*01, TRBV19*02	TRBV19	TRBJ1-2*01	TRBJ1-2	TRBD1*01, TRBD2*02, TRBD2*01	TRBD1, TRBD2	15	18	21	22	2	0	2
1618	9.90E-05	TGTGCCACAAAGGTGGACAATGAGCAGTTCTTC	CATKVDNEQFF	TRBV10-3*01, TRBV10-3*02	TRBV10-3	TRBJ2-1*01	TRBJ2-1	TRBD1*01, TRBD2*02	TRBD1, TRBD2	6	10	12	16	3	3	6
1617	9.89E-05	TGTGCCAGTGCCACGGGACAGGGGGGCGAGCAGTACTTC	CASATGQGGEQYF	TRBV19*01, TRBV19*03, TRBV19*02	TRBV19	TRBJ2-7*01	TRBJ2-7	TRBD1*01	TRBD1	8	14	24	26	5	1	6
1617	9.89E-05	TGTGCCAGTACGGACAGGGCACCCTACGAGCAGTACTTC	CASTDRAPYEQYF	TRBV19*01, TRBV19*03, TRBV19*02	TRBV19	TRBJ2-7*01	TRBJ2-7	TRBD1*01	TRBD1	9	11	18	22	1	3	4
1616	9.88E-05	TGTGCCACCAGTGATCCGAGTCGGGAAAACGGAAACACCATATATTTT	CATSDPSRENGNTIYF	TRBV24-1*01	TRBV24-1	TRBJ1-3*01	TRBJ1-3	TRBD2*02	TRBD2	14	21	25	30	6	4	10
1616	9.88E-05	TGTGCCAGCAGTGGAGTACAGGATCCCTCACCCTACGAGCAGTACTTC	CASSGVQDPSPYEQYF	TRBV25-1*01	TRBV25-1	TRBJ2-7*01	TRBJ2-7	TRBD1*01, TRBD2*02	TRBD1, TRBD2	12	17	21	31	4	9	13
1616	9.88E-05	TGTGCCAGTGTCTCGGTGGCGGCGAGTTATTCACCCCTCCACTTT	CASVSVAASYSPLHF	TRBV7-2*04, TRBV7-2*01	TRBV7-2	TRBJ1-6*01	TRBJ1-6	TRBD1*01, TRBD2*02, TRBD2*01	TRBD1, TRBD2	7	8	11	28	0	16	16
1616	9.88E-05	TGTGCCAGCAGCTTGACAGGTGGGACTGAAGCTTTCTTT	CASSLTGGTEAFF	TRBV7-8*01, TRBV7-8*03	TRBV7-8	TRBJ1-1*01	TRBJ1-1	TRBD1*01	TRBD1	13	14	19	24	0	4	4
1616	9.88E-05	TGCGCCAGCAGCCAGGGGTACACAGATACGCAGTATTTT	CASSQGYTDTQYF	TRBV10-2*01	TRBV10-2	TRBJ2-3*01	TRBJ2-3	TRBD1*01	TRBD1	10	12	17	20	1	2	3
1615	9.88E-05	TGTGCCAGCAGCGTAGGCGGAGCAACGACTTCACCCCTCCACTTT	CASSVGGATTSPLHF	TRBV9*02, TRBV9*01	TRBV9	TRBJ1-6*01	TRBJ1-6	TRBD2*02, TRBD2*01	TRBD2	15	16	19	29	0	9	9
1615	9.88E-05	TGTGCCACCAGTGATGGGCAGTACAATCAGCCCCAGCATTTT	CATSDGQYNQPQHF	TRBV24-1*01	TRBV24-1	TRBJ1-5*01	TRBJ1-5	TRBD1*01	TRBD1	14	15	18	23	0	4	4
1615	9.88E-05	TGCAGCGTCCCCGACCGGGACAGACTCTACGAGCAGTACTTC	CSVPDRDRLYEQYF	TRBV29-1*01, TRBV29-1*03	TRBV29-1	TRBJ2-7*01	TRBJ2-7	TRBD1*01	TRBD1	7	16	22	26	8	3	11
1614	9.87E-05	TGTGCCACGTATTGGACCCAGGATCAGCAGTTCTTC	CATYWTQDQQFF	TRBV19*01, TRBV19*03, TRBV19*02	TRBV19	TRBJ2-1*01	TRBJ2-1	TRBD1*01, TRBD2*02, TRBD2*01	TRBD1, TRBD2	6	18	21	25	11	3	14
1613	9.87E-05	TGTGCCAGCAGTTTACTTAAAGGCTACGAGCAGTACTTC	CASSLLKGYEQYF	TRBV12-4*01, TRBV12-3*01	TRBV12-4, TRBV12-3	TRBJ2-7*01	TRBJ2-7	TRBD1*01, TRBD2*02	TRBD1, TRBD2	14	20	22	23	5	0	5
1613	9.87E-05	TGTGCCACCAGCCTTGAAGACTATGGCTACACCTTC	CATSLEDYGYTF	TRBV15*02	TRBV15	TRBJ1-2*01	TRBJ1-2			11	-1	-1	19	-1	-1	7
1613	9.87E-05	TGCAGTGCCTCAAGGAGGGAGCAGCCCCAGCATTTT	CSASRREQPQHF	TRBV20-1*06, TRBV20-1*03, TRBV20-1*01, TRBV20-1*04, TRBV20-1*05, TRBV20-1*02, TRBV20-1*07	TRBV20-1	TRBJ1-5*01	TRBJ1-5	TRBD2*02	TRBD2	7	13	18	21	5	2	7
1612	9.86E-05	TGTGCCAGCAGCGTTACTAGCGGCCTCTACAATGAGCAGTTCTTC	CASSVTSGLYNEQFF	TRBV9*02, TRBV9*01, TRBV9*03	TRBV9	TRBJ2-1*01	TRBJ2-1	TRBD2*02, TRBD2*01	TRBD2	13	15	22	26	1	3	4
1612	9.86E-05	TGTGCCAGCGGAGGTACAGGGGGCCGTCAAGAGCAGTACTTC	CASGGTGGRQEQYF	TRBV6-5*01	TRBV6-5	TRBJ2-7*01	TRBJ2-7	TRBD1*01	TRBD1	8	15	23	30	6	6	12
1612	9.86E-05	TGCAGTGCTAGAGGGGAGGGCAGCTCCTACGAGCAGTACTTC	CSARGEGSSYEQYF	TRBV20-1*01, TRBV20-1*04, TRBV20-1*05, TRBV20-1*07	TRBV20-1	TRBJ2-7*01	TRBJ2-7	TRBD2*02	TRBD2	12	13	19	23	0	3	3
1612	9.86E-05	TGCAGTGCTAGAAACCGACAGGTCTCCTACGAGCAGTACTTC	CSARNRQVSYEQYF	TRBV20-1*01, TRBV20-1*05, TRBV20-1*07	TRBV20-1	TRBJ2-7*01	TRBJ2-7	TRBD1*01	TRBD1	11	16	21	23	4	1	5
1611	9.85E-05	TGTGCCAGCAGTGAACCGCCAGGACAGCTCCATACGAGCAGTACTTC	CASSEPPG~APYEQYF	TRBV6-1*01	TRBV6-1	TRBJ2-7*01	TRBJ2-7	TRBD1*01	TRBD1	14	21	26	32	6	5	11
1611	9.85E-05	TGCAGTGCTAGAAGGGGGGGACAGGCCACATACGAGCAGTACTTC	CSARRGGQATYEQYF	TRBV20-1*01, TRBV20-1*04, TRBV20-1*05, TRBV20-1*07	TRBV20-1	TRBJ2-7*01	TRBJ2-7	TRBD1*01	TRBD1	11	17	24	30	5	5	10
1611	9.85E-05	TGCAGCGTTGAAGGGGCAGGACAGGGTGTATACGAGCAGTACTTC	CSVEGAGQGVYEQYF	TRBV29-1*01	TRBV29-1	TRBJ2-7*01	TRBJ2-7	TRBD1*01	TRBD1	12	18	25	30	5	4	9
1611	9.85E-05	TGCAGCGTCAAGGGACTAGCGAGACGACAATGAGCAGTTCTTC	CSVKGLA~DDNEQFF	TRBV29-1*01, TRBV29-1*03	TRBV29-1	TRBJ2-1*01	TRBJ2-1	TRBD2*02, TRBD2*01	TRBD2	7	11	20	26	3	5	8
1611	9.85E-05	TGCGCCGGCTCGTCTAGCGGACCGTACAATGAGCAGTTCTTC	CAGSSSGPYNEQFF	TRBV10-2*01	TRBV10-2	TRBJ2-1*01	TRBJ2-1	TRBD2*02, TRBD2*01	TRBD2	5	13	19	24	7	4	11
1611	9.85E-05	TGTGCCAGCAGCTTAGAGGCCGGGTCACCCCTCCACTTT	CASSLEAGSPLHF	TRBV7-2*04, TRBV7-2*01	TRBV7-2	TRBJ1-6*01	TRBJ1-6	TRBD2*02, TRBD2*01	TRBD2	16	20	23	24	3	0	3
1611	9.85E-05	TGCAGCGTTGCCGCAGGGGACTCCTACGAGCAGTACTTC	CSVAAGDSYEQYF	TRBV29-1*01	TRBV29-1	TRBJ2-7*01	TRBJ2-7	TRBD1*01	TRBD1	9	13	18	20	3	1	4
1611	9.85E-05	TGCGCCAGCAGCTACGACAGCTATGGCTACACCTTC	CASSYDSYGYTF	TRBV4-1*02, TRBV4-1*01	TRBV4-1	TRBJ1-2*01	TRBJ1-2	TRBD1*01	TRBD1	11	15	19	20	3	0	3
1610	9.85E-05	TGTGCCACCAGTGATCTGAGCGGGAGGGAGGGTTCGCGCACAGATACGCAGTATTTT	CATSDLSGREGSRTDTQYF	TRBV24-1*01	TRBV24-1	TRBJ2-3*01	TRBJ2-3	TRBD2*02	TRBD2	14	18	27	37	3	9	12
1610	9.85E-05	TGCGCCAGCAGCCAAGTTAGGAGCGGGGAAAAACTGTTTTTT	CASSQVRSGEKLFF	TRBV4-1*02, TRBV4-1*01	TRBV4-1	TRBJ1-4*01	TRBJ1-4	TRBD2*02, TRBD2*01	TRBD2	15	21	26	27	5	0	5
1610	9.85E-05	TGCAGTGCTAGAGATCTACAGGGGGCGGTCGCAGTACTTC	CSARDLQ~GRSQYF	TRBV20-1*01, TRBV20-1*05, TRBV20-1*07	TRBV20-1	TRBJ2-7*01	TRBJ2-7	TRBD1*01	TRBD1	13	17	25	30	3	4	7
1609	9.84E-05	TGCAGCGTTGTTGTGGTGGGACAGGGAAACTATGGCTACACCTTC	CSVVVVGQGNYGYTF	TRBV29-1*01	TRBV29-1	TRBJ1-2*01	TRBJ1-2	TRBD1*01	TRBD1	9	17	25	27	7	1	8
1609	9.84E-05	TGTGCCACCAGTGATGAAGGGGGCAATCAGCCCCAGCATTTT	CATSDEGGNQPQHF	TRBV24-1*01	TRBV24-1	TRBJ1-5*01	TRBJ1-5	TRBD1*01	TRBD1	14	17	21	22	2	0	2
1608	9.83E-05	TGCAGTGCTAGAGATGTTGGTCTAACCGGCTACGAGCAGTACTTC	CSARDVGLTGYEQYF	TRBV20-1*01, TRBV20-1*05, TRBV20-1*07	TRBV20-1	TRBJ2-7*01	TRBJ2-7	TRBD1*01, TRBD2*02, TRBD2*01	TRBD1, TRBD2	13	19	21	29	5	7	12
1608	9.83E-05	TGTGCCAGCAACCAAGCGGGAGTTGAAGTCGAGCAGTACTTC	CASNQAGVEVEQYF	TRBV6-6*04	TRBV6-6	TRBJ2-7*01	TRBJ2-7	TRBD2*02	TRBD2	9	14	21	29	4	7	11
1607	9.83E-05	TGTGCCAGCGACGGACTAGCGGGGTACAGATACGCAGTATTTT	CASDGLA~GTDTQYF	TRBV4-2*01	TRBV4-2	TRBJ2-3*01	TRBJ2-3	TRBD2*01	TRBD2	8	12	23	25	3	1	4
1606	9.82E-05	TGTGCCACCAGTGACCGAAACAGAGAGCAGTTCTTC	CATSDRNREQFF	TRBV24-1*01	TRBV24-1	TRBJ2-1*01	TRBJ2-1	TRBD1*01	TRBD1	13	19	22	24	5	1	6
1606	9.82E-05	TGTGCCAGCAGCGTATACGTACGAGCAGTACTTC	CASSVY~YEQYF	TRBV9*02, TRBV9*01	TRBV9	TRBJ2-7*01	TRBJ2-7	TRBD2*02	TRBD2	14	-1	-1	19	-1	-1	4
1605	9.82E-05	TGCAGTGCACCGACTAGCCGGTACGAGCAGTACTTC	CSAPTSRYEQYF	TRBV20-1*06, TRBV20-1*03, TRBV20-1*01, TRBV20-1*04, TRBV20-1*05, TRBV20-1*02, TRBV20-1*07	TRBV20-1	TRBJ2-7*01	TRBJ2-7	TRBD2*02, TRBD2*01	TRBD2	7	11	17	21	3	3	6
1604	9.81E-05	TGTGCCACCGGGGCAAGGGGGAAGCAATCAGCCCCAGCATTTT	CATGARG~SNQPQHF	TRBV24-1*01	TRBV24-1	TRBJ1-5*01	TRBJ1-5	TRBD1*01	TRBD1	8	15	20	22	6	1	7
1604	9.81E-05	TGCAGTGCTAGAGGACTAGCGGGCTACAATGAGCAGTTCTTC	CSARGLAGYNEQFF	TRBV20-1*01, TRBV20-1*04, TRBV20-1*05, TRBV20-1*07	TRBV20-1	TRBJ2-1*01	TRBJ2-1	TRBD2*02, TRBD2*01	TRBD2	12	13	22	23	0	0	0
1604	9.81E-05	TGTGCCAGCAGCCCAACATGGACAGCAGAGCAGTACTTC	CASSPTWTAEQYF	TRBV9*02, TRBV9*01, TRBV9*03	TRBV9	TRBJ2-7*01	TRBJ2-7	TRBD1*01	TRBD1	11	19	24	27	7	2	9
1603	9.80E-05	TGCAGTGCTAGGATCGGGAACAGAGGATCTAACTATGGCTACACCTTC	CSARIGNRGSNYGYTF	TRBV20-1*06, TRBV20-1*03, TRBV20-1*01, TRBV20-1*04, TRBV20-1*05, TRBV20-1*02, TRBV20-1*07	TRBV20-1	TRBJ1-2*01	TRBJ1-2	TRBD2*02	TRBD2	10	14	18	28	3	9	12
1603	9.80E-05	TGTGCCACCAGCAGGGCTACAGTCGATGGCGGCTACACCTTC	CATSRATVDGGYTF	TRBV15*02	TRBV15	TRBJ1-2*01	TRBJ1-2	TRBD1*01, TRBD2*02, TRBD2*01	TRBD1, TRBD2	11	18	21	30	6	8	14
1603	9.80E-05	TGTGCCAGTAGCCGACAGGGGGGACGAGAGACCCAGTACTTC	CASSRQGGRETQYF	TRBV19*01, TRBV19*03, TRBV19*02	TRBV19	TRBJ2-5*01	TRBJ2-5	TRBD1*01	TRBD1	11	13	21	26	1	4	5
1603	9.80E-05	TGCGCCAGCAGCTCCTCTGCTGGGGCCAACGTCCTGACTTTC	CASSSSAGANVLTF	TRBV5-1*01	TRBV5-1	TRBJ2-6*01	TRBJ2-6	TRBD2*02	TRBD2	12	13	16	19	0	2	2
1603	9.80E-05	TGCAGTGCTAGAGAAGCAGCGGGGTATTACGAGCAGTACTTC	CSAREAAGYYEQYF	TRBV20-1*01, TRBV20-1*05, TRBV20-1*07	TRBV20-1	TRBJ2-7*01	TRBJ2-7	TRBD2*01	TRBD2	13	17	23	27	3	3	6
1603	9.80E-05	TGTGCCAGTAGCCCGGGCCGGGGCTCACCCCTCCACTTT	CASSPGRGSPLHF	TRBV19*01, TRBV19*03, TRBV19*02	TRBV19	TRBJ1-6*01	TRBJ1-6	TRBD1*01, TRBD2*01	TRBD1, TRBD2	11	19	23	24	7	0	7
1602	9.80E-05	TGCGCCAGCAGGTTTTTGGAAGTCAGCCCCAGCATTTT	CASRFL~SQPQHF	TRBV10-2*01	TRBV10-2	TRBJ1-5*01	TRBJ1-5	TRBD1*01, TRBD2*02, TRBD2*01	TRBD1, TRBD2	10	17	19	22	6	2	8
1602	9.80E-05	TGCAGTGCTAGGCAAAATGAGCAGTTCTTC	CSARQNEQFF	TRBV20-1*06, TRBV20-1*03, TRBV20-1*01, TRBV20-1*04, TRBV20-1*05, TRBV20-1*02, TRBV20-1*07	TRBV20-1	TRBJ2-1*01	TRBJ2-1	TRBD2*02, TRBD2*01	TRBD2	10	-1	-1	15	-1	-1	4
1601	9.79E-05	TGTGCCACCAGTGATCCGGAGCGGGAGAGGGTCTACAATGAGCAGTTCTTC	CATSDPERERVYNEQFF	TRBV24-1*01	TRBV24-1	TRBJ2-1*01	TRBJ2-1	TRBD2*02	TRBD2	14	19	26	32	4	5	9
1601	9.79E-05	TGTGCCATCCGGTCCCCGGGACAGGGTACAGATACGCAGTATTTT	CAIRSPGQGTDTQYF	TRBV10-3*01, TRBV10-3*02	TRBV10-3	TRBJ2-3*01	TRBJ2-3	TRBD1*01	TRBD1	8	17	25	27	8	1	9
1601	9.79E-05	TGCAGCGTTGGGGAAGTGGCTACCTCCTACAATGAGCAGTTCTTC	CSVGEVATSYNEQFF	TRBV29-1*01	TRBV29-1	TRBJ2-1*01	TRBJ2-1	TRBD1*01, TRBD2*02, TRBD2*01	TRBD1, TRBD2	9	10	13	23	0	9	9
1601	9.79E-05	TGCAGTGCTAGAGCTAACCGTAAGCTGACTACGAGCAGTACTTC	CSARANR~ADYEQYF	TRBV20-1*01, TRBV20-1*04, TRBV20-1*05, TRBV20-1*07	TRBV20-1	TRBJ2-7*01	TRBJ2-7	TRBD1*01, TRBD2*02, TRBD2*01	TRBD1, TRBD2	12	24	26	28	11	1	12
1600	9.79E-05	TGTGCCACCAGTCAAAAACTAGCGGGAGTTTACGAGCAGTACTTC	CATSQKLAGVYEQYF	TRBV24-1*01	TRBV24-1	TRBJ2-7*01	TRBJ2-7	TRBD2*02	TRBD2	11	17	27	30	5	2	7
1600	9.79E-05	TGCGCCAGCAGCCAAGATACCTTACCCCTCTCGCCCCTCCACTTT	CASSQDTLPLSPLHF	TRBV4-3*01	TRBV4-3	TRBJ1-6*01	TRBJ1-6	TRBD1*01, TRBD2*02	TRBD1, TRBD2	16	24	28	33	7	4	11
1600	9.79E-05	TGTGCCAGCAGCCCGGACAGTTACGGCTACACCTTC	CASSPDSYGYTF	TRBV7-6*01, TRBV7-6*02	TRBV7-6	TRBJ1-2*01	TRBJ1-2	TRBD1*01	TRBD1	11	14	19	24	2	4	6
1599	9.78E-05	TGTGCCAGCAGTGAATGGACGGAGAATGAGCAGTTCTTC	CASSEWTENEQFF	TRBV25-1*01	TRBV25-1	TRBJ2-1*01	TRBJ2-1	TRBD1*01, TRBD2*02, TRBD2*01	TRBD1, TRBD2	15	16	19	24	0	4	4
1598	9.77E-05	TGTGCCAGCAGCGCCGGGACAGGGAGTCAGCCCCAGCATTTT	CASSAGTGSQPQHF	TRBV9*02, TRBV9*01, TRBV9*03	TRBV9	TRBJ1-5*01	TRBJ1-5	TRBD1*01	TRBD1	12	15	23	26	2	2	4
1598	9.77E-05	TGTGCCATCAGTTTGACAGGTGGGGGTACGAGCAGTACTTC	CAISLTG~GYEQYF	TRBV10-3*01, TRBV10-3*02	TRBV10-3	TRBJ2-7*01	TRBJ2-7	TRBD1*01	TRBD1	11	14	19	26	2	6	8
1597	9.77E-05	TGTGCCAGCAGTTTAGGGCTAGCGGGAGTTGCCGAGCAGTACTTC	CASSLGLAGVAEQYF	TRBV12-4*01, TRBV12-3*01	TRBV12-4, TRBV12-3	TRBJ2-7*01	TRBJ2-7	TRBD2*02	TRBD2	15	18	27	32	2	4	6
1596	9.76E-05	TGCAGTGCTAGAGACGACAGTTTACAATCTTATAATTCACCCCTCCACTTT	CSARDDSLQSYNSPLHF	TRBV20-1*01, TRBV20-1*05, TRBV20-1*07	TRBV20-1	TRBJ1-6*01	TRBJ1-6	TRBD1*01	TRBD1	13	15	19	30	1	10	11
1596	9.76E-05	TGTGCCACCAGTGACATGACGTCTCCCACCGGGGAGCTGTTTTTT	CATSDMTSPTGELFF	TRBV24-1*01	TRBV24-1	TRBJ2-2*01	TRBJ2-2	TRBD2*02	TRBD2	13	22	25	26	8	0	8
1596	9.76E-05	TGTGCCCCCCCCCAGGGTACCCGCCGACGTATGGCTACACCTTC	CAPPQGT~PTYGYTF	TRBV10-3*01, TRBV10-3*02	TRBV10-3	TRBJ1-2*01	TRBJ1-2	TRBD2*01	TRBD2	5	6	12	29	0	16	16
1596	9.76E-05	TGCAGTGCTAGGGACGGGGGGGCGCGTTACGAGCAGTACTTC	CSARDGGARYEQYF	TRBV20-1*01, TRBV20-1*04, TRBV20-1*05, TRBV20-1*07	TRBV20-1	TRBJ2-7*01	TRBJ2-7	TRBD2*01	TRBD2	10	14	21	27	3	5	8
1595	9.76E-05	TGCGCCGGCCGGGACAGAAGACTAGCGGGACTACGAGCAGTACTTC	CAGRDRRL~RDYEQYF	TRBV10-2*01	TRBV10-2	TRBJ2-7*01	TRBJ2-7	TRBD2*02	TRBD2	5	19	29	30	13	0	13
1595	9.76E-05	TGTGCCAGCAGCGTAGGCCGAACAACACTCTATGGCTACACCTTC	CASSVGRTTLYGYTF	TRBV9*02, TRBV9*01	TRBV9	TRBJ1-2*01	TRBJ1-2	TRBD1*01, TRBD2*02, TRBD2*01	TRBD1, TRBD2	15	24	26	29	8	2	10
1594	9.75E-05	TGTGCCACCAGTGGGGACTAGCGGACACCGGTGAGCAGTTCTTC	CATSGD*~DTGEQFF	TRBV24-1*01	TRBV24-1	TRBJ2-1*01	TRBJ2-1	TRBD2*02, TRBD2*01	TRBD2	12	13	23	31	0	7	7
1593	9.74E-05	TGCAGTGCTAGAGAACCTAGCGGGAGTAGGAACGAGCAGTACTTC	CSAREPSGSRNEQYF	TRBV20-1*01, TRBV20-1*05, TRBV20-1*07	TRBV20-1	TRBJ2-7*01	TRBJ2-7	TRBD2*02	TRBD2	13	16	25	31	2	5	7
1593	9.74E-05	TGTGCCACCAGTCGCAACAGCCCTCCTCTACGAGCAGTACTTC	CATSRNS~LLYEQYF	TRBV24-1*01	TRBV24-1	TRBJ2-7*01	TRBJ2-7	TRBD2*02	TRBD2	11	20	25	27	8	1	9
1593	9.74E-05	TGTGCCAGCCTCCGGCCCTCCACTTT	CASL~ALHF	TRBV7-3*05, TRBV7-3*01	TRBV7-3	TRBJ1-6*01	TRBJ1-6	TRBD2*02	TRBD2	8	9	12	15	0	2	2
1592	9.74E-05	TGTGCCAGTTCCCGACCTAGCGGGAGGGGACACAATGAGCAGTTCTTC	CASSRPSGRGHNEQFF	TRBV19*01, TRBV19*03, TRBV19*02	TRBV19	TRBJ2-1*01	TRBJ2-1	TRBD2*02	TRBD2	8	16	27	31	7	3	10
1592	9.74E-05	TGTGCCAGCAGCTTTAAGGGTGGGGCCAACGTCCTGACTTTC	CASSFKGGANVLTF	TRBV7-2*04, TRBV7-2*01	TRBV7-2	TRBJ2-6*01	TRBJ2-6	TRBD1*01, TRBD2*02	TRBD1, TRBD2	13	16	19	20	2	0	2
1592	9.74E-05	TGTGCCAGCAGCATCGGGACAAGCCAAGAGACCCAGTACTTC	CASSIGTSQETQYF	TRBV9*02, TRBV9*01	TRBV9	TRBJ2-5*01	TRBJ2-5	TRBD1*01	TRBD1	11	15	20	23	3	2	5
1591	9.73E-05	TGTGCCATCAGTGAGTCGAGGGGGACAGTCAATGAGCAGTTCTTC	CAISESRGTVNEQFF	TRBV10-3*01, TRBV10-3*02	TRBV10-3	TRBJ2-1*01	TRBJ2-1	TRBD1*01	TRBD1	16	21	27	29	4	1	5
1591	9.73E-05	TGTGCCAGTAGTGAGGGACAGGGGGCGTACGAGCAGTACTTC	CASSEGQGAYEQYF	TRBV19*01, TRBV19*03, TRBV19*02	TRBV19	TRBJ2-7*01	TRBJ2-7	TRBD1*01	TRBD1	11	14	25	27	2	1	3
1591	9.73E-05	TGTGCCAGCAGCGTAGCTACATGGGACAAGCAGTACTTC	CASSVATWDKQYF	TRBV9*02, TRBV9*01	TRBV9	TRBJ2-7*01	TRBJ2-7	TRBD1*01	TRBD1	15	22	27	28	6	0	6
1590	9.72E-05	TGCAGTGCTAGCGGACTAGCGCGCCTCCTGCGGTGCATTGGGAGCAGTACTTC	CSASGLARL~AVHWEQYF	TRBV20-1*01, TRBV20-1*04, TRBV20-1*05, TRBV20-1*07	TRBV20-1	TRBJ2-7*01	TRBJ2-7	TRBD2*02, TRBD2*01	TRBD2	10	12	20	41	1	20	21
1590	9.72E-05	TGTGCCAGCAGCGTAGAACTAGCGGGGCGACAATGAGCAGTTCTTC	CASSVELA~GDNEQFF	TRBV9*02, TRBV9*01	TRBV9	TRBJ2-1*01	TRBJ2-1	TRBD2*01	TRBD2	15	17	26	29	1	2	3
1590	9.72E-05	TGCAGTGCTAGAGATGGTTGGGGCAGAACCTACGAGCAGTACTTC	CSARDGWGRTYEQYF	TRBV20-1*01, TRBV20-1*05, TRBV20-1*07	TRBV20-1	TRBJ2-7*01	TRBJ2-7	TRBD1*01	TRBD1	13	19	23	28	5	4	9
1590	9.72E-05	TGTGCCACCAGCAGAGACACGGAGGGCTACGAGCAGTACTTC	CATSRDTEGYEQYF	TRBV15*02	TRBV15	TRBJ2-7*01	TRBJ2-7	TRBD2*02	TRBD2	11	20	25	26	8	0	8
1590	9.72E-05	TGCAGTGCTAGGGCCCCGGGAGGGGAGCAGTACTTC	CSARAPGGEQYF	TRBV20-1*01, TRBV20-1*04, TRBV20-1*05, TRBV20-1*07	TRBV20-1	TRBJ2-7*01	TRBJ2-7	TRBD2*02	TRBD2	10	16	23	24	5	0	5
1589	9.72E-05	TGCGCCAGCACCGGTAGGGACTCCCGTTGGGCGGGCAGTACTTC	CASTGRD~PLGGQYF	TRBV10-1*02, TRBV10-1*01	TRBV10-1	TRBJ2-7*01	TRBJ2-7	TRBD2*02, TRBD2*01	TRBD2	9	16	21	34	6	12	18
1588	9.71E-05	TGCAGTGCCAGCGGCGGGACTAGCGGGAGAGCCTACGAGCAGTACTTC	CSASGGTSGRAYEQYF	TRBV20-1*01, TRBV20-1*04, TRBV20-1*05, TRBV20-1*07	TRBV20-1	TRBJ2-7*01	TRBJ2-7	TRBD2*02	TRBD2	7	15	28	31	7	2	9
1588	9.71E-05	TGTGCCAGCAGCCGTCGCACAGGTCGGAACAATGAGCAGTTCTTC	CASSRRTGRNNEQFF	TRBV7-9*03, TRBV7-9*01, TRBV7-9*04, TRBV7-9*02	TRBV7-9	TRBJ2-1*01	TRBJ2-1	TRBD1*01	TRBD1	11	18	22	28	6	5	11
1588	9.71E-05	TGTGCCACCAGTGAGGGGGGAACCTACGAGCAGTACTTC	CATSEGGTYEQYF	TRBV24-1*01	TRBV24-1	TRBJ2-7*01	TRBJ2-7	TRBD2*01	TRBD2	13	14	19	22	0	2	2
1587	9.71E-05	TGCAGTGCCACCTCGGGACTAGCGTTACACGATGAGCAGTTCTTC	CSATSGLALHDEQFF	TRBV20-1*06, TRBV20-1*03, TRBV20-1*01, TRBV20-1*04, TRBV20-1*05, TRBV20-1*02, TRBV20-1*07	TRBV20-1	TRBJ2-1*01	TRBJ2-1	TRBD2*02, TRBD2*01	TRBD2	7	14	23	31	6	7	13
1586	9.70E-05	TGCGCCAGCAGTGAGGAGTGGGGGCAGGGCACTGAAGCTTTCTTT	CASSEEWGQGTEAFF	TRBV10-2*01	TRBV10-2	TRBJ1-1*01	TRBJ1-1	TRBD1*01	TRBD1	14	19	24	29	4	4	8
1586	9.70E-05	TGTGCCATCAGTGAGGCGGGCCTTAATGGCTACACCTTC	CAISEAGLNGYTF	TRBV10-3*01, TRBV10-3*02	TRBV10-3	TRBJ1-2*01	TRBJ1-2	TRBD2*02, TRBD2*01	TRBD2	14	15	19	25	0	5	5
1586	9.70E-05	TGCAGTGCTCCTCTAAATCCCACAGATACGCAGTATTTT	CSAPLNPTDTQYF	TRBV20-1*06, TRBV20-1*03, TRBV20-1*01, TRBV20-1*04, TRBV20-1*05, TRBV20-1*02, TRBV20-1*07	TRBV20-1	TRBJ2-3*01	TRBJ2-3	TRBD2*02	TRBD2	8	9	12	20	0	7	7
1585	9.69E-05	TGCAGCGTCGGTAATCGGGACAAGCCGGCGGGGGAGCAGTACTTC	CSVGNRDKPAGEQYF	TRBV29-1*01	TRBV29-1	TRBJ2-7*01	TRBJ2-7	TRBD1*01, TRBD2*01	TRBD1, TRBD2	7	16	21	33	8	11	19
1585	9.69E-05	TGCAGTGGAGGAGCACGAGATACGCAGTATTTT	CSGGARDTQYF	TRBV20-1*06, TRBV20-1*03, TRBV20-1*01, TRBV20-1*04, TRBV20-1*05, TRBV20-1*02, TRBV20-1*07	TRBV20-1	TRBJ2-3*01	TRBJ2-3	TRBD2*02	TRBD2	6	9	12	17	2	4	6
1584	9.69E-05	TGTGCCACCAGTGATTTGACTTCCTAGCGGGAGTAGGGACGAGCAGTACTTC	CATSDLTS*~GSRDEQYF	TRBV24-1*01	TRBV24-1	TRBJ2-7*01	TRBJ2-7	TRBD2*02	TRBD2	17	23	32	38	5	5	10
1584	9.69E-05	TGCAGTGCTAGGGGTTACGACGGACTAGCGGGAGCCTACGAGCAGTACTTC	CSARGYDGLAGAYEQYF	TRBV20-1*01, TRBV20-1*04, TRBV20-1*05, TRBV20-1*07	TRBV20-1	TRBJ2-7*01	TRBJ2-7	TRBD2*02	TRBD2	10	21	33	34	10	0	10
1584	9.69E-05	TGTGCCAGCAGTGAGCAGGGCAGAGACTATGGCTACACCTTC	CASSEQGRDYGYTF	TRBV2*01, TRBV2*02, TRBV2*03	TRBV2	TRBJ1-2*01	TRBJ1-2	TRBD1*01	TRBD1	13	15	19	25	1	5	6
1584	9.69E-05	TGTGCCAGCAGTGACGGGAGCACAGATACGCAGTATTTT	CASSDGSTDTQYF	TRBV6-4*02, TRBV6-4*01	TRBV6-4	TRBJ2-3*01	TRBJ2-3	TRBD1*01, TRBD2*02, TRBD2*01	TRBD1, TRBD2	13	14	17	18	0	0	0
1584	9.69E-05	TGCAGTGCCAAACAGGGTGCCAATCAGCCCCAGCATTTT	CSAKQGANQPQHF	TRBV20-1*01, TRBV20-1*05, TRBV20-1*07	TRBV20-1	TRBJ1-5*01	TRBJ1-5	TRBD1*01	TRBD1	7	11	16	20	3	3	6
1584	9.69E-05	TGCAGCGTTGTGAGGAACTCTGGAAACACCATATATTTT	CSVVRNSGNTIYF	TRBV29-1*01	TRBV29-1	TRBJ1-3*01	TRBJ1-3	TRBD2*02	TRBD2	9	11	14	17	1	2	3
1583	9.68E-05	TGTGCGACAAAGGCGGGGACAGGGCTAGAGTCCTACAATGAGCAGTTCTTC	CATKAGTGLESYNEQFF	TRBV19*01, TRBV19*03, TRBV19*02	TRBV19	TRBJ2-1*01	TRBJ2-1	TRBD1*01	TRBD1	4	15	23	30	10	6	16
1583	9.68E-05	TGCAGTGCTATAACAGGGGCATGGACAGATACGCAGTATTTT	CSAITGAWTDTQYF	TRBV20-1*01, TRBV20-1*04, TRBV20-1*05, TRBV20-1*07	TRBV20-1	TRBJ2-3*01	TRBJ2-3	TRBD1*01	TRBD1	9	12	18	24	2	5	7
1583	9.68E-05	TGCAGTGCTAAAAGGGCGGAGACTAATTCACCCCTCCACTTT	CSAKRAETNSPLHF	TRBV20-1*01, TRBV20-1*04, TRBV20-1*05, TRBV20-1*07	TRBV20-1	TRBJ1-6*01	TRBJ1-6	TRBD1*01, TRBD2*02, TRBD2*01	TRBD1, TRBD2	9	12	15	23	2	7	9
1582	9.68E-05	TGCAGTGCTAGATTACTCTTCAATGAGCAGTTCTTC	CSARLLFNEQFF	TRBV20-1*01, TRBV20-1*04, TRBV20-1*05, TRBV20-1*07	TRBV20-1	TRBJ2-1*01	TRBJ2-1	TRBD2*02, TRBD2*01	TRBD2	11	14	16	20	2	3	5
1581	9.67E-05	TGCAGTGCTACAAGTGGGGGGAGGCGGGGCGAGCAGTACTTC	CSATSGGRRGEQYF	TRBV20-1*01, TRBV20-1*04, TRBV20-1*05, TRBV20-1*07	TRBV20-1	TRBJ2-7*01	TRBJ2-7	TRBD2*02, TRBD2*01	TRBD2	9	18	23	29	8	5	13
1580	9.66E-05	TGCGCCAGCAAAACAAGGGGCTTCCCTACGAGCAGTACTTC	CASKTRG~PYEQYF	TRBV10-1*02, TRBV10-1*01	TRBV10-1	TRBJ2-7*01	TRBJ2-7	TRBD1*01	TRBD1	9	15	19	24	5	4	9
1579	9.66E-05	TGCGCCAGCAGTGAGGACTAGCGGCGGTACGAGCAGTACTTC	CASSED*RRYEQYF	TRBV10-1*01	TRBV10-1	TRBJ2-7*01	TRBJ2-7	TRBD2*02, TRBD2*01	TRBD2	14	15	23	27	0	3	3
1579	9.66E-05	TGCAGTGCTAGAGGGGCAGGGGGCCACTACGAGCAGTACTTC	CSARGAGGHYEQYF	TRBV20-1*01, TRBV20-1*04, TRBV20-1*05, TRBV20-1*07	TRBV20-1	TRBJ2-7*01	TRBJ2-7	TRBD1*01	TRBD1	12	16	23	26	3	2	5
1579	9.66E-05	TGCAGCGTTGACTCCCGTGATGGCAATCAGCCCCAGCATTTT	CSVDSRDGNQPQHF	TRBV29-1*01	TRBV29-1	TRBJ1-5*01	TRBJ1-5	TRBD2*02	TRBD2	10	11	16	22	0	5	5
1578	9.65E-05	TGCAGTGGTCAAGGGACAGGGGAGGATTTCCCCTACGAGCAGTACTTC	CSGQGTGEDFPYEQYF	TRBV20-1*06, TRBV20-1*03, TRBV20-1*01, TRBV20-1*04, TRBV20-1*05, TRBV20-1*02, TRBV20-1*07	TRBV20-1	TRBJ2-7*01	TRBJ2-7	TRBD1*01	TRBD1	6	12	21	31	5	9	14
1578	9.65E-05	TGTGCCACCAGTGGGGGACTAGCGGGTTTCAGTGAGCAGTTCTTC	CATSGGLAGFSEQFF	TRBV24-1*01	TRBV24-1	TRBJ2-1*01	TRBJ2-1	TRBD2*02, TRBD2*01	TRBD2	12	14	25	32	1	6	7
1578	9.65E-05	TGTGCCACCAGGTCAGGGGGAAGTGGAACAGATACGCAGTATTTT	CATRSGGSGTDTQYF	TRBV24-1*01	TRBV24-1	TRBJ2-3*01	TRBJ2-3	TRBD1*01	TRBD1	10	13	19	27	2	7	9
1578	9.65E-05	TGTGCCACCAGTGAGGACTCTTCTGGAAACACCATATATTTT	CATSEDSSGNTIYF	TRBV24-1*01	TRBV24-1	TRBJ1-3*01	TRBJ1-3	TRBD2*02, TRBD2*01	TRBD2	13	14	18	21	0	2	2
1578	9.65E-05	TGCAGTGCTAGAGATTCCGCAGGGTGGGTGCAGTACTTC	CSARDSAGWVQYF	TRBV20-1*01, TRBV20-1*05, TRBV20-1*07	TRBV20-1	TRBJ2-7*01	TRBJ2-7	TRBD1*01	TRBD1	13	19	23	29	5	5	10
1578	9.65E-05	TGTGCCATCGGCCTCGGGGATACGCAGTATTTT	CAIGLGDTQYF	TRBV10-3*01, TRBV10-3*02	TRBV10-3	TRBJ2-3*01	TRBJ2-3	TRBD2*02, TRBD2*01	TRBD2	8	14	17	18	5	0	5
1577	9.65E-05	TGCGCCATCAATCGGACCCGGTCGGCCACTAGCGGGATGCGAGCAGTACTTC	CAINRTRSA~LAGCEQYF	TRBV10-1*02, TRBV10-1*01	TRBV10-1	TRBJ2-7*01	TRBJ2-7	TRBD2*02	TRBD2	6	27	36	39	20	2	22
1577	9.65E-05	TGTGCCAGTGAAACAGGGGGCCAAGAAAAACTGTTTTTT	CASETGGQEKLFF	TRBV19*01, TRBV19*03, TRBV19*02	TRBV19	TRBJ1-4*01	TRBJ1-4	TRBD1*01	TRBD1	8	12	20	24	3	3	6
1576	9.64E-05	TGTGCCAGCAGTTCCCCGGGACATCCTAATTCACCCCTCCACTTT	CASSSPGHPNSPLHF	TRBV9*02, TRBV9*01, TRBV9*03	TRBV9	TRBJ1-6*01	TRBJ1-6	TRBD1*01	TRBD1	10	17	22	26	6	3	9
1576	9.64E-05	TGTGCCAGCAGTGAATTTAGCAGGGTATCGGAGGGCTACACCTTC	CASSEFSRVSEGYTF	TRBV25-1*01	TRBV25-1	TRBJ1-2*01	TRBJ1-2	TRBD1*01	TRBD1	15	20	24	33	4	8	12
1576	9.64E-05	TGTGCCACCAGTGACGCGAGCACAGATACGCAGTATTTT	CATSDASTDTQYF	TRBV24-1*01	TRBV24-1	TRBJ2-3*01	TRBJ2-3	TRBD2*02, TRBD2*01	TRBD2	13	15	17	18	1	0	1
1576	9.64E-05	TGCAGTGCTAGGGGACTTTTCTCCTACGAGCAGTACTTC	CSARGLFSYEQYF	TRBV20-1*01, TRBV20-1*04, TRBV20-1*05, TRBV20-1*07	TRBV20-1	TRBJ2-7*01	TRBJ2-7	TRBD2*02, TRBD2*01	TRBD2	10	11	16	20	0	3	3
1576	9.64E-05	TGTGCCAGCAGCTTGAGGGACTATGGCTACACCTTC	CASSLRDYGYTF	TRBV5-8*01	TRBV5-8	TRBJ1-2*01	TRBJ1-2	TRBD1*01, TRBD2*02	TRBD1, TRBD2	14	15	18	19	0	0	0
1575	9.63E-05	TGCAGTGCACCCGCAGCCTTAGCAATCAGCCCCAGCATTTT	CSAPAAL~NQPQHF	TRBV20-1*06, TRBV20-1*03, TRBV20-1*01, TRBV20-1*04, TRBV20-1*05, TRBV20-1*02, TRBV20-1*07	TRBV20-1	TRBJ1-5*01	TRBJ1-5	TRBD2*02, TRBD2*01	TRBD2	7	9	13	19	1	5	6
1575	9.63E-05	TGCAGTGCTAGTAACTATGGCTACACCTTC	CSASNYGYTF	TRBV20-1*01, TRBV20-1*04, TRBV20-1*05, TRBV20-1*07	TRBV20-1	TRBJ1-2*01	TRBJ1-2	TRBD2*02, TRBD2*01	TRBD2	11	-1	-1	12	-1	-1	0
1574	9.63E-05	TGTGCCAGCAGTGAAGGAGGGGAGACAGGGACATACGAGCAGTACTTC	CASSEGGETGTYEQYF	TRBV25-1*01	TRBV25-1	TRBJ2-7*01	TRBJ2-7	TRBD1*01	TRBD1	14	23	29	33	8	3	11
1574	9.63E-05	TGCAGTGTTGGGACTGGAAATCAGCCCCAGCATTTT	CSVGTGNQPQHF	TRBV20-1*06, TRBV20-1*03, TRBV20-1*01, TRBV20-1*04, TRBV20-1*05, TRBV20-1*02, TRBV20-1*07	TRBV20-1	TRBJ1-5*01	TRBJ1-5	TRBD2*02, TRBD2*01	TRBD2	6	9	14	18	2	3	5
1573	9.62E-05	TGTGCCAGCAGCTCGGGACTAGCGGATTACAATGAGCAGTTCTTC	CASSSGLADYNEQFF	TRBV7-3*05, TRBV7-3*01	TRBV7-3	TRBJ2-1*01	TRBJ2-1	TRBD2*02, TRBD2*01	TRBD2	12	14	24	27	1	2	3
1573	9.62E-05	TGTGCCAGCAGCGTATCCTCGGGAGGGGGTGGCTACACCTTC	CASSVSSGGGGYTF	TRBV9*02, TRBV9*01	TRBV9	TRBJ1-2*01	TRBJ1-2	TRBD2*02	TRBD2	14	19	26	29	4	2	6
1572	9.61E-05	TGTGCCACCAGTGATTCAATCCAGGGGCAAATCAGCCCCAGCATTTT	CATSDSIQ~ANQPQHF	TRBV24-1*01	TRBV24-1	TRBJ1-5*01	TRBJ1-5	TRBD1*01	TRBD1	15	21	26	29	5	2	7
1572	9.61E-05	TGCAGTGCCCACGGACAGTTCTCTGGGGAGCAGTACTTC	CSAHGQFSGEQYF	TRBV20-1*06, TRBV20-1*03, TRBV20-1*01, TRBV20-1*04, TRBV20-1*05, TRBV20-1*02, TRBV20-1*07	TRBV20-1	TRBJ2-7*01	TRBJ2-7	TRBD1*01	TRBD1	7	12	17	27	4	9	13
1571	9.61E-05	TGTGCCATCAGTGAGGGGACGAGCAATCAGCCCCAGCATTTT	CAISEGTSNQPQHF	TRBV10-3*01, TRBV10-3*02	TRBV10-3	TRBJ1-5*01	TRBJ1-5	TRBD1*01, TRBD2*02, TRBD2*01	TRBD1, TRBD2	14	15	19	21	0	1	1
1571	9.61E-05	TGCGCCAGCAGTGAGCCGGGACGGGGAGCAGTACTTC	CASSEP~DGEQYF	TRBV10-2*01	TRBV10-2	TRBJ2-7*01	TRBJ2-7	TRBD1*01, TRBD2*02, TRBD2*01	TRBD1, TRBD2	14	17	21	25	2	3	5
1570	9.60E-05	TGTGCCACCAGTGATTTGTCCGCGGGAGGGCGGGTCAATGAGCAGTTCTTC	CATSDLSAGGRVNEQFF	TRBV24-1*01	TRBV24-1	TRBJ2-1*01	TRBJ2-1	TRBD2*02	TRBD2	17	21	29	35	3	5	8
1570	9.60E-05	TGTGCCAGCAGTGAATCCGCTCCAGCCAGCTATGGCTACACCTTC	CASSESAPASYGYTF	TRBV25-1*01	TRBV25-1	TRBJ1-2*01	TRBJ1-2	TRBD2*02, TRBD2*01	TRBD2	11	16	20	29	4	8	12
1570	9.60E-05	TGTGCCAGCAGCGTAGGGGCAGGGAACTATGGCTACACCTTC	CASSVGAGNYGYTF	TRBV9*02, TRBV9*01	TRBV9	TRBJ1-2*01	TRBJ1-2	TRBD1*01	TRBD1	15	19	23	24	3	0	3
1569	9.60E-05	TGCAGTGCTAGAGATTTCGGCGGGAGTTACGAGCAGTACTTC	CSARDFGGSYEQYF	TRBV20-1*01, TRBV20-1*05, TRBV20-1*07	TRBV20-1	TRBJ2-7*01	TRBJ2-7	TRBD2*02	TRBD2	13	19	25	27	5	1	6
1569	9.60E-05	TGCAGTGCTAGAGATGTTTCTAGCTTTAGCGAGCAGTACTTC	CSARDVSSFSEQYF	TRBV20-1*01, TRBV20-1*05, TRBV20-1*07	TRBV20-1	TRBJ2-7*01	TRBJ2-7	TRBD2*02, TRBD2*01	TRBD2	13	19	23	29	5	5	10
1569	9.60E-05	TGCAGTGCTTTGGGACAGGGACCCTACGAGCAGTACTTC	CSALGQGPYEQYF	TRBV20-1*06, TRBV20-1*03, TRBV20-1*01, TRBV20-1*04, TRBV20-1*05, TRBV20-1*02, TRBV20-1*07	TRBV20-1	TRBJ2-7*01	TRBJ2-7	TRBD1*01	TRBD1	8	11	19	22	2	2	4
1568	9.59E-05	TGCAGTGCTAGGACCAGACTAGCGGGGTCTTACGAGCAGTACTTC	CSARTRLAGSYEQYF	TRBV20-1*06, TRBV20-1*03, TRBV20-1*01, TRBV20-1*04, TRBV20-1*05, TRBV20-1*02, TRBV20-1*07	TRBV20-1	TRBJ2-7*01	TRBJ2-7	TRBD2*01	TRBD2	10	16	26	30	5	3	8
1568	9.59E-05	TGCAGCGCCACCCCCCCGGGACAGGACCACGAGCAGTACTTC	CSATPPGQDHEQYF	TRBV29-1*01, TRBV29-1*03	TRBV29-1	TRBJ2-7*01	TRBJ2-7	TRBD1*01, TRBD2*01	TRBD1, TRBD2	7	17	24	28	9	3	12
1568	9.59E-05	TGCGCCAGCTACCCTTAATCAGCCCCAGCATTTT	CASYP*~QPQHF	TRBV10-1*02, TRBV10-1*01	TRBV10-1	TRBJ1-5*01	TRBJ1-5	TRBD1*01, TRBD2*02	TRBD1, TRBD2	8	11	14	16	2	1	3
1568	9.59E-05	TGTGCCAGCCTCAACGGAGATACGCAGTATTTT	CASLNGDTQYF	TRBV6-6*04	TRBV6-6	TRBJ2-3*01	TRBJ2-3	TRBD2*02, TRBD2*01	TRBD2	8	14	16	17	5	0	5
1567	9.58E-05	TGTGCCAGCAGTTACGGGCTAGGGGGAGCTTGGTACTTC	CASSYGLGGAWYF	TRBV6-6*04	TRBV6-6	TRBJ2-7*01	TRBJ2-7	TRBD1*01	TRBD1	11	20	25	32	8	6	14
1566	9.58E-05	TGTGCCATCAGTAATACCGACAGGGCCTACGAGCAGTACTTC	CAISNTDRAYEQYF	TRBV10-3*01, TRBV10-3*02	TRBV10-3	TRBJ2-7*01	TRBJ2-7	TRBD1*01	TRBD1	11	18	24	25	6	0	6
1565	9.57E-05	TGTGCCACCAGTGATTTAAGAGCGGGAGGTCCCCGGGAGCAGTACTTC	CATSDLRAGGPREQYF	TRBV24-1*01	TRBV24-1	TRBJ2-7*01	TRBJ2-7	TRBD2*02	TRBD2	16	20	28	36	3	7	10
1565	9.57E-05	TGTGCCAGCAGCGTATCTCAGGGGAACGCTAACTCACCCCTCCACTTT	CASSVSQGNANSPLHF	TRBV9*02, TRBV9*01	TRBV9	TRBJ1-6*01	TRBJ1-6	TRBD1*01	TRBD1	14	18	23	29	3	5	8
1565	9.57E-05	TGTGCCAGCAGCCCCGACTACCGAGGGAGACCCAGTACTTC	CASSPDY~RETQYF	TRBV7-4*01	TRBV7-4	TRBJ2-5*01	TRBJ2-5	TRBD2*02, TRBD2*01	TRBD2	11	15	19	26	3	6	9
1565	9.57E-05	TGTGCCAGTAGTATAGGAGGGAACTATGGCTACACCTTC	CASSIGGNYGYTF	TRBV19*01, TRBV19*02	TRBV19	TRBJ1-2*01	TRBJ1-2	TRBD2*02	TRBD2	15	16	20	21	0	0	0
1565	9.57E-05	TGCAGAAACGGGTGCGGGGCTACACCTTC	CRNGC~GYTF	TRBV29-1*01, TRBV29-1*03	TRBV29-1	TRBJ1-2*01	TRBJ1-2	TRBD2*02, TRBD2*01	TRBD2	4	13	16	17	8	0	8
1564	9.57E-05	TGCAGTGCTAGAGATTATGCGGGAGGGCCTCGAGAGCAGTACTTC	CSARDYAGGPREQYF	TRBV20-1*01, TRBV20-1*05, TRBV20-1*07	TRBV20-1	TRBJ2-7*01	TRBJ2-7	TRBD2*02	TRBD2	13	18	26	33	4	6	10
1564	9.57E-05	TGTGCCAGCAGCGTAGCGGCGGGCGGCGAGCAGTACTTC	CASSVAAGGEQYF	TRBV9*02, TRBV9*01	TRBV9	TRBJ2-7*01	TRBJ2-7	TRBD2*02, TRBD2*01	TRBD2	15	18	22	26	2	3	5
1564	9.57E-05	TGCAGTGCTAGAGATACGGGGCTGGTCGAGCAGTACTTC	CSARDTGLVEQYF	TRBV20-1*01, TRBV20-1*05, TRBV20-1*07	TRBV20-1	TRBJ2-7*01	TRBJ2-7	TRBD1*01, TRBD2*01	TRBD1, TRBD2	13	17	21	26	3	4	7
1563	9.56E-05	TGTGCCAGCAGCGTAGCTAGCGCGTCCAACTACGAGCAGTACTTC	CASSVASASNYEQYF	TRBV9*02, TRBV9*01	TRBV9	TRBJ2-7*01	TRBJ2-7	TRBD2*02, TRBD2*01	TRBD2	15	16	21	29	0	7	7
1563	9.56E-05	TGCAGCGTTGACGAGTCTGGAAACACCATATATTTT	CSVDESGNTIYF	TRBV29-1*01	TRBV29-1	TRBJ1-3*01	TRBJ1-3	TRBD2*02	TRBD2	10	12	14	15	1	0	1
1562	9.55E-05	TGCAGTGCGCACCGGGACCGACTATACGAGCAGTACTTC	CSAHRDRLYEQYF	TRBV20-1*06, TRBV20-1*03, TRBV20-1*01, TRBV20-1*04, TRBV20-1*05, TRBV20-1*02, TRBV20-1*07	TRBV20-1	TRBJ2-7*01	TRBJ2-7	TRBD1*01, TRBD2*02, TRBD2*01	TRBD1, TRBD2	7	13	17	24	5	6	11
1561	9.55E-05	TGTGCCAGTAGTCCCTCCGGTCACCTTACCTATGGCTACACCTTC	CASSPSGHLTYGYTF	TRBV19*01, TRBV19*03, TRBV19*02	TRBV19	TRBJ1-2*01	TRBJ1-2	TRBD2*02	TRBD2	11	12	17	29	0	11	11
1559	9.54E-05	TGTGCCAGCAGCTTATTGAGCGGGGGGGATTACGAGCAGTACTTC	CASSLLSGGDYEQYF	TRBV7-9*01, TRBV7-9*04, TRBV7-9*02	TRBV7-9	TRBJ2-7*01	TRBJ2-7	TRBD2*01	TRBD2	14	18	27	30	3	2	5
1559	9.54E-05	TGCAGTGCTAGAGATTACAGGAACTACAATGAGCAGTTCTTC	CSARDYRNYNEQFF	TRBV20-1*01, TRBV20-1*05, TRBV20-1*07	TRBV20-1	TRBJ2-1*01	TRBJ2-1	TRBD1*01	TRBD1	13	16	20	23	2	2	4
1559	9.54E-05	TGCGCCAGCAGCTCGACAGGGGGCTACGAGCAGTACTTC	CASSSTGGYEQYF	TRBV5-1*01	TRBV5-1	TRBJ2-7*01	TRBJ2-7	TRBD1*01	TRBD1	12	14	22	23	1	0	1
1558	9.53E-05	TGTGCCACCAGTGAATCTACTCTGAGGGCCTACAATGAGCAGTTCTTC	CATSESTLRAYNEQFF	TRBV24-1*01	TRBV24-1	TRBJ2-1*01	TRBJ2-1	TRBD2*02	TRBD2	13	23	27	28	9	0	9
1558	9.53E-05	TGCAGTGCTAGTGGGACTAGCCGGCCGGGCTCCAATGAGCAGTTCTTC	CSASGTSRPGSNEQFF	TRBV20-1*01, TRBV20-1*04, TRBV20-1*05, TRBV20-1*07	TRBV20-1	TRBJ2-1*01	TRBJ2-1	TRBD2*02, TRBD2*01	TRBD2	11	12	20	32	0	11	11
1558	9.53E-05	TGCAGTGCTAGATCCGTTCTGGCGGGAGGTTCCTACGAGCAGTACTTC	CSARSVLAGGSYEQYF	TRBV20-1*01, TRBV20-1*04, TRBV20-1*05, TRBV20-1*07	TRBV20-1	TRBJ2-7*01	TRBJ2-7	TRBD2*02	TRBD2	11	21	28	30	9	1	10
1558	9.53E-05	TGCAGTGCTAGAGACCTCCGGACTAGCGGCTACGAGCAGTACTTC	CSARDLRTSGYEQYF	TRBV20-1*01, TRBV20-1*05, TRBV20-1*07	TRBV20-1	TRBJ2-7*01	TRBJ2-7	TRBD2*02, TRBD2*01	TRBD2	13	19	28	29	5	0	5
1558	9.53E-05	TGCAGTGCATCGGGCCCCCCTCAGCCCCAGCATTTT	CSASGPPQPQHF	TRBV20-1*06, TRBV20-1*03, TRBV20-1*01, TRBV20-1*04, TRBV20-1*05, TRBV20-1*02, TRBV20-1*07	TRBV20-1	TRBJ1-5*01	TRBJ1-5	TRBD1*01, TRBD2*01	TRBD1, TRBD2	7	13	18	20	5	1	6
1557	9.52E-05	TGTGCCATCAGCGGACTAGCGGGGACCTACGAGCAGTACTTC	CAISGLAGTYEQYF	TRBV10-3*01, TRBV10-3*02	TRBV10-3	TRBJ2-7*01	TRBJ2-7	TRBD2*01	TRBD2	10	12	23	25	1	1	2
1557	9.52E-05	TGCAGCGTTCTGAGGTAGCGGGCTTCGGGGAGCAGTACTTC	CSVLR*R~FGEQYF	TRBV29-1*01, TRBV29-1*03	TRBV29-1	TRBJ2-7*01	TRBJ2-7	TRBD2*02, TRBD2*01	TRBD2	8	15	21	29	6	7	13
1557	9.52E-05	TGCAGTGTCCCGGGCAGGGGGCCCTACGAGCAGTACTTC	CSVPGRGPYEQYF	TRBV20-1*06, TRBV20-1*03, TRBV20-1*01, TRBV20-1*04, TRBV20-1*05, TRBV20-1*02, TRBV20-1*07	TRBV20-1	TRBJ2-7*01	TRBJ2-7	TRBD1*01	TRBD1	6	14	21	22	7	0	7
1557	9.52E-05	TGTGCCACAGGAGCAGCACGTGGCGAGCAGTACTTC	CATGAARGEQYF	TRBV15*02	TRBV15	TRBJ2-7*01	TRBJ2-7	TRBD2*02	TRBD2	7	9	12	23	1	10	11
1556	9.52E-05	TGTGCCACCAGTGAGCCCTAACAGGGCCTGGTTTAGGAATTCACCCCTCCACTTT	CATSEP*QG~WFRNSPLHF	TRBV24-1*01	TRBV24-1	TRBJ1-6*01	TRBJ1-6	TRBD1*01	TRBD1	13	20	25	37	6	11	17
1556	9.52E-05	TGTGCCATCAGATGGGACTAGCGGGAGTGATGGCAGATACGCAGTATTTT	CAIRWD*R~VMADTQYF	TRBV10-3*01, TRBV10-3*02	TRBV10-3	TRBJ2-3*01	TRBJ2-3	TRBD2*02	TRBD2	10	13	26	33	2	6	8
1555	9.51E-05	TGCAGTGCTAGTGCGGGGGTGACAGGGGCCTACGAGCAGTACTTC	CSASAGVTGAYEQYF	TRBV20-1*01, TRBV20-1*04, TRBV20-1*05, TRBV20-1*07	TRBV20-1	TRBJ2-7*01	TRBJ2-7	TRBD1*01	TRBD1	11	20	27	28	8	0	8
1555	9.51E-05	TGCAGTGCTAGAGGTGGGGCCATGAGCTCCTACGAGCAGTACTTC	CSARGGAMSSYEQYF	TRBV20-1*01, TRBV20-1*04, TRBV20-1*05, TRBV20-1*07	TRBV20-1	TRBJ2-7*01	TRBJ2-7	TRBD1*01	TRBD1	12	15	19	26	2	6	8
1554	9.50E-05	TGTGCCAGCAGTGATCGGGTAGGCTTTTACAATGAGCAGTTCTTC	CASSDRVGFYNEQFF	TRBV25-1*01	TRBV25-1	TRBJ2-1*01	TRBJ2-1	TRBD2*02, TRBD2*01	TRBD2	13	15	18	27	1	8	9
1554	9.50E-05	TGTGCCATCAGTGCCAACTAGCGGGAGGGCCACGCAGTATTTT	CAISAN*~GRATQYF	TRBV10-3*01, TRBV10-3*02	TRBV10-3	TRBJ2-3*01	TRBJ2-3	TRBD2*02	TRBD2	12	16	28	31	3	2	5
1554	9.50E-05	TGTGCCATCAGTGAAAGGGCGGGCAATCAGCCCCAGCATTTT	CAISERAGNQPQHF	TRBV10-3*01, TRBV10-3*02	TRBV10-3	TRBJ1-5*01	TRBJ1-5	TRBD1*01, TRBD2*02, TRBD2*01	TRBD1, TRBD2	13	15	18	22	1	3	4
1554	9.50E-05	TGTGCCAGTAGTCCACAGGGCGAGGGAGCGGGCTACACCTTC	CASSPQGEGAGYTF	TRBV19*01, TRBV19*03, TRBV19*02	TRBV19	TRBJ1-2*01	TRBJ1-2	TRBD1*01	TRBD1	11	14	19	30	2	10	12
1554	9.50E-05	TGTGCCAGTACCCAGGGGTTGAAAGGCTACACCTTC	CASTQGLKGYTF	TRBV19*01, TRBV19*03, TRBV19*02	TRBV19	TRBJ1-2*01	TRBJ1-2	TRBD1*01	TRBD1	9	12	17	24	2	6	8
1554	9.50E-05	TGTGCCAGCAGTTACGCCAATTCACCCCTCCACTTT	CASSYANSPLHF	TRBV6-5*01	TRBV6-5	TRBJ1-6*01	TRBJ1-6	TRBD1*01	TRBD1	11	15	17	18	3	0	3
1554	9.50E-05	TGCAGTGCTAGTTCGGGACAGCCCCAGCATTTT	CSASSGQPQHF	TRBV20-1*01, TRBV20-1*04, TRBV20-1*05, TRBV20-1*07	TRBV20-1	TRBJ1-5*01	TRBJ1-5	TRBD2*02	TRBD2	11	13	17	18	1	0	1
1553	9.50E-05	TGTGCCAGCAGCGTAGGCCTAGCGCGTTACAATGAGCAGTTCTTC	CASSVGLARYNEQFF	TRBV9*02, TRBV9*01	TRBV9	TRBJ2-1*01	TRBJ2-1	TRBD2*02, TRBD2*01	TRBD2	15	18	23	27	2	3	5
1552	9.49E-05	TGTGCCACCATAGAATCCGGGTCCCCTAATGAAAAACTGTTTTTT	CATIESGSPNEKLFF	TRBV15*02	TRBV15	TRBJ1-4*01	TRBJ1-4	TRBD1*01, TRBD2*02, TRBD2*01	TRBD1, TRBD2	9	20	24	25	10	0	10
1552	9.49E-05	TGTGCCAGCAGCCCGCAAATTAATTCACCCCTCCACTTT	CASSPQINSPLHF	TRBV7-6*01, TRBV7-6*02	TRBV7-6	TRBJ1-6*01	TRBJ1-6	TRBD2*02, TRBD2*01	TRBD2	11	12	15	20	0	4	4
1551	9.49E-05	TGTGCCATCAGTGAGTCGGCCCGGGATCAGCCCCAGCATTTT	CAISESARDQPQHF	TRBV10-3*01, TRBV10-3*02	TRBV10-3	TRBJ1-5*01	TRBJ1-5	TRBD1*01, TRBD2*02, TRBD2*01	TRBD1, TRBD2	16	18	21	25	1	3	4
1550	9.48E-05	TGTGCCAGTAGTATTGGGTCGAGATATGGCTACACCTTC	CASSIGSRYGYTF	TRBV19*01, TRBV19*02	TRBV19	TRBJ1-2*01	TRBJ1-2	TRBD1*01, TRBD2*02, TRBD2*01	TRBD1, TRBD2	13	15	17	24	1	6	7
1550	9.48E-05	TGCAGTGCTCACAGGGGGACGGATCAGCCCCAGCATTTT	CSAHRGTDQPQHF	TRBV20-1*06, TRBV20-1*03, TRBV20-1*01, TRBV20-1*04, TRBV20-1*05, TRBV20-1*02, TRBV20-1*07	TRBV20-1	TRBJ1-5*01	TRBJ1-5	TRBD1*01	TRBD1	8	10	17	22	1	4	5
1550	9.48E-05	TGTGCCAGTAGTCTAGCAGGGGGCGAGCAGTACTTC	CASSLAGGEQYF	TRBV19*01, TRBV19*02	TRBV19	TRBJ2-7*01	TRBJ2-7	TRBD1*01	TRBD1	15	16	22	23	0	0	0
1550	9.48E-05	TGTGCCAGTAGGAGGCAGGGCAATGAGCAGTTCTTC	CASRRQGNEQFF	TRBV19*01, TRBV19*03, TRBV19*02	TRBV19	TRBJ2-1*01	TRBJ2-1	TRBD1*01	TRBD1	10	15	19	20	4	0	4
1549	9.47E-05	TGCGCCAGCAGCCCGGGACAGGGATTCTACAATGAGCAGTTCTTC	CASSPGQGFYNEQFF	TRBV5-1*01	TRBV5-1	TRBJ2-1*01	TRBJ2-1	TRBD1*01	TRBD1	11	14	22	26	2	3	5
1549	9.47E-05	TGCAGTGCTCCTCGACTAGCGACGCGCACAGATACGCAGTATTTT	CSAPRLATRTDTQYF	TRBV20-1*06, TRBV20-1*03, TRBV20-1*01, TRBV20-1*04, TRBV20-1*05, TRBV20-1*02, TRBV20-1*07	TRBV20-1	TRBJ2-3*01	TRBJ2-3	TRBD2*02, TRBD2*01	TRBD2	8	13	20	25	4	4	8
1549	9.47E-05	TGCAGCGCCGGGACATCCTTCTTGTCAGGCTACACCTTC	CSAGTSFLSGYTF	TRBV29-1*03	TRBV29-1	TRBJ1-2*01	TRBJ1-2	TRBD1*01	TRBD1	7	9	14	27	1	12	13
1548	9.47E-05	TGTGCCACCAGTGATTTCCAGACCCGACAGGGCACTATGGCTACACCTTC	CATSDFQT~TGHYGYTF	TRBV24-1*01	TRBV24-1	TRBJ1-2*01	TRBJ1-2	TRBD1*01	TRBD1	16	25	31	33	8	1	9
1548	9.47E-05	TGCAGTGCTAGTTCTGCAAGGGGGAGGAGGGTCTACGAGCAGTACTTC	CSASSARGRRVYEQYF	TRBV20-1*01, TRBV20-1*04, TRBV20-1*05, TRBV20-1*07	TRBV20-1	TRBJ2-7*01	TRBJ2-7	TRBD1*01, TRBD2*02	TRBD1, TRBD2	11	18	23	32	6	8	14
1548	9.47E-05	TGCAGTGCTAGAGATTTCAGGGAGGGCTACGAGCAGTACTTC	CSARDFREGYEQYF	TRBV20-1*01, TRBV20-1*05, TRBV20-1*07	TRBV20-1	TRBJ2-7*01	TRBJ2-7	TRBD2*02	TRBD2	13	19	25	26	5	0	5
1548	9.47E-05	TGTGCCATATCCCGGGACAAAGACAATGAGCAGTTCTTC	CAISRDKDNEQFF	TRBV10-3*01, TRBV10-3*02	TRBV10-3	TRBJ2-1*01	TRBJ2-1	TRBD1*01	TRBD1	7	13	18	22	5	3	8
1547	9.46E-05	TGCAGTGCTAGGGGAGCGGGAGGGCCTGGGGCCTACGAGCAGTACTTC	CSARGAGGPGAYEQYF	TRBV20-1*01, TRBV20-1*04, TRBV20-1*05, TRBV20-1*07	TRBV20-1	TRBJ2-7*01	TRBJ2-7	TRBD2*02	TRBD2	10	14	23	31	3	7	10
1547	9.46E-05	TGTGCCAGCAGCGCCACGACAGGGTCGTATGGCTACACCTTC	CASSATTGSYGYTF	TRBV9*02, TRBV9*01, TRBV9*03	TRBV9	TRBJ1-2*01	TRBJ1-2	TRBD1*01	TRBD1	10	17	23	27	6	3	9
1546	9.46E-05	TGCAGTGCTAGAGGGACTAGCGGGATCTACGAGCAGTACTTC	CSARGTSGIYEQYF	TRBV20-1*01, TRBV20-1*04, TRBV20-1*05, TRBV20-1*07	TRBV20-1	TRBJ2-7*01	TRBJ2-7	TRBD2*02	TRBD2	12	13	24	26	0	1	1
1546	9.46E-05	TGCAGCGTTGAATCGTTAGGACAGGGGGGTGAGCAGTACTTC	CSVESLGQGGEQYF	TRBV29-1*01	TRBV29-1	TRBJ2-7*01	TRBJ2-7	TRBD1*01	TRBD1	11	18	27	30	6	2	8
1546	9.46E-05	TGTGCCACCAGCCCCGGGACAGGGAGTGGCTACACCTTC	CATSPGTGSGYTF	TRBV15*02	TRBV15	TRBJ1-2*01	TRBJ1-2	TRBD1*01	TRBD1	11	15	23	26	3	2	5
1545	9.45E-05	TGCAGTGCTAGAGGGACTAGCGGGATTTACGAGCAGTACTTC	CSARGTSGIYEQYF	TRBV20-1*01, TRBV20-1*04, TRBV20-1*05, TRBV20-1*07	TRBV20-1	TRBJ2-7*01	TRBJ2-7	TRBD2*02	TRBD2	12	13	24	27	0	2	2
1545	9.45E-05	TGTGCCAGTAGTATTGGGTTGGAGGATGGCTACACCTTC	CASSIGLEDGYTF	TRBV19*01, TRBV19*02	TRBV19	TRBJ1-2*01	TRBJ1-2	TRBD2*02	TRBD2	7	20	24	25	12	0	12
1544	9.44E-05	TGTGCCACCAGTGATCCTCCTGCAGGCGATAATGAGCAGTTCTTC	CATSDPPAGDNEQFF	TRBV24-1*01	TRBV24-1	TRBJ2-1*01	TRBJ2-1	TRBD2*02	TRBD2	14	15	19	30	0	10	10
1544	9.44E-05	TGTGCCAGCAGTGACTCGACTAGCGGGAGCAATGAGCAGTTCTTC	CASSDSTSGSNEQFF	TRBV6-4*02, TRBV6-4*01	TRBV6-4	TRBJ2-1*01	TRBJ2-1	TRBD2*02	TRBD2	16	17	28	29	0	0	0
1544	9.44E-05	TGTGCCAGCAGTACGGGAGCGGCCTACGAGCAGTACTTC	CASSTGAAYEQYF	TRBV9*02, TRBV9*01, TRBV9*03	TRBV9	TRBJ2-7*01	TRBJ2-7	TRBD2*02	TRBD2	10	13	18	22	2	3	5
1542	9.43E-05	TGCGCCAGTAGCCGGGACAGGGAAGGCTATGGCTACACCTTC	CASSRDREGYGYTF	TRBV4-3*03, TRBV4-3*01, TRBV4-3*04	TRBV4-3	TRBJ1-2*01	TRBJ1-2	TRBD1*01	TRBD1	12	13	21	26	0	4	4
1542	9.43E-05	TGCAGCGTCGCGGACAGGACTAGCAATCAGCCCCAGCATTTT	CSVADRTSNQPQHF	TRBV29-1*01	TRBV29-1	TRBJ1-5*01	TRBJ1-5	TRBD1*01	TRBD1	7	11	17	20	3	2	5
1542	9.43E-05	TGTGCCAGTAGTACCACACAGGGGTGGGAGCAGTACTTC	CASSTTQGWEQYF	TRBV19*01, TRBV19*03, TRBV19*02	TRBV19	TRBJ2-7*01	TRBJ2-7	TRBD1*01	TRBD1	12	17	23	27	4	3	7
1542	9.43E-05	TGCAGCGCCGAGAGGGACATCTCCTACGAGCAGTACTTC	CSAERDISYEQYF	TRBV29-1*03	TRBV29-1	TRBJ2-7*01	TRBJ2-7	TRBD1*01	TRBD1	7	13	18	20	5	1	6
1542	9.43E-05	TGCAGCGTTGGGGAGGAGACTATGGCTACACCTTC	CSVGEE~YGYTF	TRBV29-1*01	TRBV29-1	TRBJ1-2*01	TRBJ1-2	TRBD2*02	TRBD2	9	10	15	18	0	2	2
1541	9.43E-05	TGTGCCACCAGCTACCGGAGGGCCACCGATGAGCAGTTCTTC	CATSYRRATDEQFF	TRBV15*02	TRBV15	TRBJ2-1*01	TRBJ2-1	TRBD2*02	TRBD2	11	16	21	28	4	6	10
1540	9.42E-05	TGCAGTGCTAGGGCCGGGAGGGGATCCCGGCCTCATGGCTACACCTTC	CSARAGRGSRPHGYTF	TRBV20-1*01, TRBV20-1*04, TRBV20-1*05, TRBV20-1*07	TRBV20-1	TRBJ1-2*01	TRBJ1-2	TRBD2*02	TRBD2	10	14	21	34	3	12	15
1540	9.42E-05	TGTGCCACCAGTGCCATTTGGAGTAATGAGCAGTTCTTC	CATSAIWSNEQFF	TRBV24-1*01	TRBV24-1	TRBJ2-1*01	TRBJ2-1	TRBD2*02	TRBD2	12	19	22	24	6	1	7
1540	9.42E-05	TGTGCCAGTAGTATTGACTCAAACTATGGCTACACCTTC	CASSIDSNYGYTF	TRBV19*01, TRBV19*02	TRBV19	TRBJ1-2*01	TRBJ1-2	TRBD2*02, TRBD2*01	TRBD2	13	15	18	21	1	2	3
1539	9.41E-05	TGTGCCATCATGTCTACGGGCCACGGAGAGAACAATGAGCAGTTCTTC	CAIMSTGHGENNEQFF	TRBV10-3*01, TRBV10-3*02	TRBV10-3	TRBJ2-1*01	TRBJ2-1	TRBD1*01, TRBD2*02, TRBD2*01	TRBD1, TRBD2	9	17	20	31	7	10	17
1539	9.41E-05	TGCAGTGCTAGGATGGGACTAGCGGAGGCTGACGAGCAGTTCTTC	CSARMGLAEADEQFF	TRBV20-1*06, TRBV20-1*03, TRBV20-1*01, TRBV20-1*04, TRBV20-1*05, TRBV20-1*02, TRBV20-1*07	TRBV20-1	TRBJ2-1*01	TRBJ2-1	TRBD2*02, TRBD2*01	TRBD2	10	14	24	33	3	8	11
1539	9.41E-05	TGTGCCACCAGTGATTTGCAGACCGACGGTACGCAGTATTTT	CATSDLQTDGTQYF	TRBV24-1*01	TRBV24-1	TRBJ2-3*01	TRBJ2-3	TRBD1*01, TRBD2*02, TRBD2*01	TRBD1, TRBD2	17	24	26	29	6	2	8
1539	9.41E-05	TGTGCCAGGGACATAACTATGGCTACACCTTC	CARDI~YGYTF	TRBV19*01, TRBV19*03, TRBV19*02	TRBV19	TRBJ1-2*01	TRBJ1-2	TRBD1*01	TRBD1	7	8	12	13	0	0	0
1538	9.41E-05	TGCAGCGTTGAAGGGGCTGGCCAGGCGTATTATGGCTACACCTTC	CSVEGAGQAYYGYTF	TRBV29-1*01	TRBV29-1	TRBJ1-2*01	TRBJ1-2	TRBD1*01	TRBD1	12	21	24	30	8	5	13
1538	9.41E-05	TGCAGCGTCATCCCTGGATTAAACACAGATACGCAGTATTTT	CSVIPGLNTDTQYF	TRBV29-1*01, TRBV29-1*03	TRBV29-1	TRBJ2-3*01	TRBJ2-3	TRBD1*01	TRBD1	7	11	15	23	3	7	10
1538	9.41E-05	TGCAGCGTTGATAGGGGTGGAAACACCATATATTTT	CSVDRGGNTIYF	TRBV29-1*01	TRBV29-1	TRBJ1-3*01	TRBJ1-3	TRBD1*01	TRBD1	10	12	16	17	1	0	1
1537	9.40E-05	TGTGCCACCAGTGATCACAGTTACTTCGCGCAGTATTTT	CATSDHSYFAQYF	TRBV24-1*01	TRBV24-1	TRBJ2-3*01	TRBJ2-3	TRBD1*01	TRBD1	14	16	19	28	1	8	9
1537	9.40E-05	TGTGCCAGCAGTTTGGACAACCATGGCTACACCTTC	CASSLDNHGYTF	TRBV2*01, TRBV2*02, TRBV2*03	TRBV2	TRBJ1-2*01	TRBJ1-2	TRBD1*01, TRBD2*02, TRBD2*01	TRBD1, TRBD2	11	14	17	18	2	0	2
1536	9.39E-05	TGTGCCAGCAGCGCGATCGGGCAGGGGGCGATCCACGAGCAGTACTTC	CASSAIGQGAIHEQYF	TRBV25-1*01	TRBV25-1	TRBJ2-7*01	TRBJ2-7	TRBD1*01	TRBD1	10	21	28	34	10	5	15
1536	9.39E-05	TGCAGCGTTGAAGGCGGGGCGGGACAGGGGGCTTACGAGCAGTACTTC	CSVEGGAGQGAYEQYF	TRBV29-1*01	TRBV29-1	TRBJ2-7*01	TRBJ2-7	TRBD1*01	TRBD1	12	20	31	33	7	1	8
1536	9.39E-05	TGCAGTGCTGCCGGGGACAGGGCCAATCAGCCCCAGCATTTT	CSAAGDRANQPQHF	TRBV20-1*06, TRBV20-1*03, TRBV20-1*01, TRBV20-1*04, TRBV20-1*05, TRBV20-1*02, TRBV20-1*07	TRBV20-1	TRBJ1-5*01	TRBJ1-5	TRBD1*01	TRBD1	8	13	21	23	4	1	5
1536	9.39E-05	TGCAGTGCAGGGACAGGAGCAAATCAGCCCCAGCATTTT	CSAGTGANQPQHF	TRBV20-1*06, TRBV20-1*03, TRBV20-1*01, TRBV20-1*04, TRBV20-1*05, TRBV20-1*02, TRBV20-1*07	TRBV20-1	TRBJ1-5*01	TRBJ1-5	TRBD1*01	TRBD1	7	9	16	21	1	4	5
1535	9.39E-05	TGTGCCAGCAGCCTGGCCGTGAGGGTGGGCTCACCCCTCCACTTT	CASSLAVRVGSPLHF	TRBV5-8*01	TRBV5-8	TRBJ1-6*01	TRBJ1-6	TRBD2*02	TRBD2	15	20	24	30	4	5	9
1535	9.39E-05	TGTGCCACCAGCAGTGGTAGGGCGCCCTACGAGCAGTACTTC	CATSSGRAPYEQYF	TRBV15*02	TRBV15	TRBJ2-7*01	TRBJ2-7	TRBD1*01, TRBD2*02	TRBD1, TRBD2	11	18	21	25	6	3	9
1535	9.39E-05	TGTGCCACCAGTGACCTGTTCACAGATACGCAGTATTTT	CATSDLFTDTQYF	TRBV24-1*01	TRBV24-1	TRBJ2-3*01	TRBJ2-3	TRBD1*01	TRBD1	13	14	18	20	0	1	1
1535	9.39E-05	TGTGCCAGCCCGACCCCAGCATTTT	CASP~PQHF	TRBV19*01, TRBV19*03, TRBV19*02	TRBV19	TRBJ1-5*01	TRBJ1-5	TRBD2*02, TRBD2*01	TRBD2	7	8	11	13	0	1	1
1534	9.38E-05	TGCAGTGCTAGAGCAGGGGGTTGGAGCACAGATACGCAGTATTTT	CSARAGGWSTDTQYF	TRBV20-1*01, TRBV20-1*04, TRBV20-1*05, TRBV20-1*07	TRBV20-1	TRBJ2-3*01	TRBJ2-3	TRBD1*01	TRBD1	12	13	19	24	0	4	4
1534	9.38E-05	TGCGCCAGCAGCCAAGCTCAGCGCCACGAGCAGTACTTC	CASSQAQRHEQYF	TRBV4-1*02, TRBV4-1*01	TRBV4-1	TRBJ2-7*01	TRBJ2-7	TRBD2*02, TRBD2*01	TRBD2	15	19	22	25	3	2	5
1533	9.38E-05	TGCGCCAGCCGGGGGCACTTGGGCATTCTCTACGAGCAGTACTTC	CASRGHLGILYEQYF	TRBV10-1*01	TRBV10-1	TRBJ2-7*01	TRBJ2-7	TRBD1*01, TRBD2*01	TRBD1, TRBD2	8	10	15	29	1	13	14
1533	9.38E-05	TGCAGTGCCCGCCCGACGGGCGGCTATGGCTACACCTTC	CSARPTGGYGYTF	TRBV20-1*06, TRBV20-1*03, TRBV20-1*01, TRBV20-1*04, TRBV20-1*05, TRBV20-1*02, TRBV20-1*07	TRBV20-1	TRBJ1-2*01	TRBJ1-2	TRBD1*01, TRBD2*02, TRBD2*01	TRBD1, TRBD2	7	17	20	23	9	2	11
1532	9.37E-05	TGTGCCAGCAGCTTAGATACAGGGTATTACTCACCCCTCCACTTT	CASSLDTGYYSPLHF	TRBV7-2*04, TRBV7-2*01	TRBV7-2	TRBJ1-6*01	TRBJ1-6	TRBD1*01	TRBD1	15	18	23	30	2	6	8
1532	9.37E-05	TGTGCCAGCAGTAACGGGGCCCGGGCACCCCTCCACTTT	CASSNGARAPLHF	TRBV6-4*02, TRBV6-4*01	TRBV6-4	TRBJ1-6*01	TRBJ1-6	TRBD1*01, TRBD2*01	TRBD1, TRBD2	11	15	19	25	3	5	8
1531	9.36E-05	TGTGCCATCAGAACCGGACAGGTTGTAACTAGCGGGTGGGCTAGGAAGCTACGAGCAGTACTTC	CAIRTGQVVTS~GGLGSYEQYF	TRBV10-3*01, TRBV10-3*02	TRBV10-3	TRBJ2-7*01	TRBJ2-7	TRBD2*02, TRBD2*01	TRBD2	10	27	35	48	16	12	28
1531	9.36E-05	TGCGCCAGCAGTGAGGGGACAGGCCCACCTTCAGATACGCAGTATTTT	CASSEGTGPPSDTQYF	TRBV10-1*01	TRBV10-1	TRBJ2-3*01	TRBJ2-3	TRBD1*01	TRBD1	14	15	22	31	0	8	8
1531	9.36E-05	TGTGCCAGCAGTGAAGTGGGCGTGAACACCGGGGAGCTGTTTTTT	CASSEVGVNTGELFF	TRBV2*01, TRBV2*03	TRBV2	TRBJ2-2*01	TRBJ2-2	TRBD1*01	TRBD1	15	17	20	23	1	2	3
1531	9.36E-05	TGTGCCATCAGTGAAGTCACCGAGGTAGAAACACCATATATTTT	CAISEVT~GRNTIYF	TRBV10-3*01, TRBV10-3*02	TRBV10-3	TRBJ1-3*01	TRBJ1-3	TRBD2*02, TRBD2*01	TRBD2	13	21	24	27	7	2	9
1530	9.36E-05	TGTGCCACCAGTGACCCACTAGCGGGAGGGCGTGATACGCAGTATTTT	CATSDPLAGGRDTQYF	TRBV24-1*01	TRBV24-1	TRBJ2-3*01	TRBJ2-3	TRBD2*02	TRBD2	13	17	29	33	3	3	6
1530	9.36E-05	TGCAGTGCTAGAGATCCCTCTAGCGGGAGGCTCGGCGAGCAGTACTTC	CSARDPSSGRLGEQYF	TRBV20-1*01, TRBV20-1*05, TRBV20-1*07	TRBV20-1	TRBJ2-7*01	TRBJ2-7	TRBD2*02	TRBD2	13	19	29	35	5	5	10
1530	9.36E-05	TGCAGCGTTCCGGGACAGGGGGCAGTGTCTAACTATGGCTACACCTTC	CSVPGQGAVSNYGYTF	TRBV29-1*01, TRBV29-1*03	TRBV29-1	TRBJ1-2*01	TRBJ1-2	TRBD1*01	TRBD1	8	11	22	28	2	5	7
1530	9.36E-05	TGTGCCAGCAGTTTAAGCCGGGACAGGGGTCCACCCCTCCACTTT	CASSLSRDRGPPLHF	TRBV2*01, TRBV2*02, TRBV2*03	TRBV2	TRBJ1-6*01	TRBJ1-6	TRBD1*01	TRBD1	11	19	28	31	7	2	9
1530	9.36E-05	TGCAGTGCTAGGGGGTTGTGTGGGGCGTAGTATGGCTACACCTTC	CSARGLCGA*YGYTF	TRBV20-1*01, TRBV20-1*04, TRBV20-1*05, TRBV20-1*07	TRBV20-1	TRBJ1-2*01	TRBJ1-2	TRBD1*01	TRBD1	10	21	25	30	10	4	14
1530	9.36E-05	TGTGCCAGCAGCACGAGCGGGAGTCACTACGAGCAGTACTTC	CASSTSGSHYEQYF	TRBV7-6*01, TRBV7-6*02	TRBV7-6	TRBJ2-7*01	TRBJ2-7	TRBD2*02	TRBD2	11	15	22	26	3	3	6
1530	9.36E-05	TGTGCCACCAGCGGGGGAGACGAGCAGTACTTC	CATSGGDEQYF	TRBV15*02	TRBV15	TRBJ2-7*01	TRBJ2-7	TRBD1*01, TRBD2*02, TRBD2*01	TRBD1, TRBD2	11	12	16	19	0	2	2
1529	9.35E-05	TGCAGTGCTAGTAGGACGGGACAGGGGGTTTCTTATAGCAATCAGCCCCAGCATTTT	CSASRTGQGVSYSNQPQHF	TRBV20-1*01, TRBV20-1*04, TRBV20-1*05, TRBV20-1*07	TRBV20-1	TRBJ1-5*01	TRBJ1-5	TRBD1*01	TRBD1	11	17	27	35	5	7	12
1529	9.35E-05	TGTGCCAGCAGCTTAGCGGACAGGCTGGGGAAGTACTTC	CASSLADRLGKYF	TRBV7-6*01	TRBV7-6	TRBJ2-7*01	TRBJ2-7	TRBD1*01	TRBD1	16	17	23	31	0	7	7
1529	9.35E-05	TGCAGCGGGGGGGGACAGGCCTATGGCTACACCTTC	CSGGGQAYGYTF	TRBV29-1*03	TRBV29-1	TRBJ1-2*01	TRBJ1-2	TRBD1*01	TRBD1	10	11	18	20	0	1	1
1529	9.35E-05	TGTGCATTAGACAGCCTTACGAGCAGTACTTC	CALDS~YEQYF	TRBV19*01, TRBV19*03, TRBV19*02	TRBV19	TRBJ2-7*01	TRBJ2-7	TRBD1*01	TRBD1	4	9	13	17	4	3	7
1528	9.35E-05	TGCAGTGCTAACCCCTTTGGGAACGTTTACGAGCAGTACTTC	CSANPFGNVYEQYF	TRBV20-1*06, TRBV20-1*03, TRBV20-1*01, TRBV20-1*04, TRBV20-1*05, TRBV20-1*02, TRBV20-1*07	TRBV20-1	TRBJ2-7*01	TRBJ2-7	TRBD1*01	TRBD1	9	11	15	27	1	11	12
1528	9.35E-05	TGTGCCAGCAGCCCTATCGTCACAGATACGCAGTATTTT	CASSPIVTDTQYF	TRBV7-2*04, TRBV7-2*01	TRBV7-2	TRBJ2-3*01	TRBJ2-3	TRBD1*01, TRBD2*02, TRBD2*01	TRBD1, TRBD2	11	12	14	20	0	5	5
1528	9.35E-05	TGCAGTGCCAAACGAGACAGCACAGATACGCAGTATTTT	CSAKRDSTDTQYF	TRBV20-1*01, TRBV20-1*04, TRBV20-1*05, TRBV20-1*07	TRBV20-1	TRBJ2-3*01	TRBJ2-3	TRBD1*01, TRBD2*02, TRBD2*01	TRBD1, TRBD2	7	15	17	18	7	0	7
1527	9.34E-05	TGCAGTGCTAGCATCCCTAGCGACACAGATACGCAGTATTTT	CSASIPSDTDTQYF	TRBV20-1*06, TRBV20-1*03, TRBV20-1*01, TRBV20-1*04, TRBV20-1*05, TRBV20-1*02, TRBV20-1*07	TRBV20-1	TRBJ2-3*01	TRBJ2-3	TRBD2*02, TRBD2*01	TRBD2	10	16	21	23	5	1	6
1526	9.33E-05	TGCGCCAGCATCGAGGGTGGTCTCTTAATTAAAGACCCAGTACTTC	CASIEGGL~*LKTQYF	TRBV10-2*01	TRBV10-2	TRBJ2-5*01	TRBJ2-5	TRBD2*02	TRBD2	9	12	16	32	2	15	17
1526	9.33E-05	TGTGCCACGATCCGGGACTAGCGTTAAGGAGATACGCAGTATTTT	CATIRD*R*GDTQYF	TRBV24-1*01	TRBV24-1	TRBJ2-3*01	TRBJ2-3	TRBD2*02, TRBD2*01	TRBD2	7	13	22	29	5	6	11
1526	9.33E-05	TGTGCCAGCAGCCCTGGGGCAGATCCTAACTATGGCTACACCTTC	CASSPGADPNYGYTF	TRBV9*02, TRBV9*01, TRBV9*03	TRBV9	TRBJ1-2*01	TRBJ1-2	TRBD1*01	TRBD1	11	15	19	25	3	5	8
1526	9.33E-05	TGCAGCGTTGAAGATCCCCACAGGGTCGAGCAGTACTTC	CSVEDPHRVEQYF	TRBV29-1*01	TRBV29-1	TRBJ2-7*01	TRBJ2-7	TRBD1*01	TRBD1	13	19	24	26	5	1	6
1525	9.33E-05	TGCAGCGTAGGGACTAGCGGATACAATGAGCAGTTCTTC	CSVGTSGYNEQFF	TRBV29-1*01	TRBV29-1	TRBJ2-1*01	TRBJ2-1	TRBD2*02, TRBD2*01	TRBD2	7	9	19	21	1	1	2
1525	9.33E-05	TGCAGTGCTCCCGGTATCAATGAGCAGTTCTTC	CSAPGINEQFF	TRBV20-1*06, TRBV20-1*03, TRBV20-1*01, TRBV20-1*04, TRBV20-1*05, TRBV20-1*02, TRBV20-1*07	TRBV20-1	TRBJ2-1*01	TRBJ2-1	TRBD2*02, TRBD2*01	TRBD2	8	9	12	17	0	4	4
1524	9.32E-05	TGTGCCAGCAGTGCCGGGGAGCTGTTTTTT	CASSAGELFF	TRBV25-1*01	TRBV25-1	TRBJ2-2*01	TRBJ2-2			12	-1	-1	13	-1	-1	0
1523	9.32E-05	TGTGCCACCAACCGAAATGGACTCCCTGTCATAAGATACGCAGTATTTT	CATNRNGL~LS*DTQYF	TRBV24-1*01	TRBV24-1	TRBJ2-3*01	TRBJ2-3	TRBD1*01	TRBD1	9	23	29	33	13	3	16
1523	9.32E-05	TGCAGTGCCAAACCATTACTAGCGGGAGGGCTGATCGAGCAGTACTTC	CSAKPLLAGGLIEQYF	TRBV20-1*01, TRBV20-1*04, TRBV20-1*05, TRBV20-1*07	TRBV20-1	TRBJ2-7*01	TRBJ2-7	TRBD2*02	TRBD2	7	17	29	35	9	5	14
1523	9.32E-05	TGTGCCAGTAGTCTCTAGGGGTCAGACCCAGTACTTC	CASSL*~GQTQYF	TRBV19*01, TRBV19*02	TRBV19	TRBJ2-5*01	TRBJ2-5	TRBD1*01	TRBD1	11	16	20	23	4	2	6
1522	9.31E-05	TGCAGTGCTAGAGGACGTATAAGTGAAAACGAGCAGTACTTC	CSARGRISENEQYF	TRBV20-1*01, TRBV20-1*04, TRBV20-1*05, TRBV20-1*07	TRBV20-1	TRBJ2-7*01	TRBJ2-7	TRBD1*01, TRBD2*02, TRBD2*01	TRBD1, TRBD2	12	13	15	28	0	12	12
1522	9.31E-05	TGCAGTGCCAGGAGGGGGGGCCTGAACTACGAGCAGTACTTC	CSARRGGLNYEQYF	TRBV20-1*06, TRBV20-1*03, TRBV20-1*01, TRBV20-1*04, TRBV20-1*05, TRBV20-1*02, TRBV20-1*07	TRBV20-1	TRBJ2-7*01	TRBJ2-7	TRBD2*01	TRBD2	7	13	19	26	5	6	11
1521	9.30E-05	TGCAGTGCTAGTCCGACTAGCGGATTCTCCTACGAGCAGTACTTC	CSASPTSGFSYEQYF	TRBV20-1*01, TRBV20-1*04, TRBV20-1*05, TRBV20-1*07	TRBV20-1	TRBJ2-7*01	TRBJ2-7	TRBD2*02, TRBD2*01	TRBD2	11	14	22	26	2	3	5
1521	9.30E-05	TGTGCCAGTAGTGGGCGGAACCTACGAGCAGTACTTC	CASSGR~TYEQYF	TRBV19*01, TRBV19*03, TRBV19*02	TRBV19	TRBJ2-7*01	TRBJ2-7	TRBD1*01, TRBD2*02, TRBD2*01	TRBD1, TRBD2	11	12	15	20	0	4	4
1520	9.30E-05	TGCAGCGTCGAGGGACTAGCGGGAATTAGCAATGGGAGCAGTACTTC	CSVEGLAG~*QWEQYF	TRBV29-1*01	TRBV29-1	TRBJ2-7*01	TRBJ2-7	TRBD2*02	TRBD2	7	11	23	35	3	11	14
1520	9.30E-05	TGTGCCAGTCCCCTCCGGGCAGGCGGGGGATACGAGCAGTACTTC	CASPLRAGGGYEQYF	TRBV6-4*02, TRBV6-4*01	TRBV6-4	TRBJ2-7*01	TRBJ2-7	TRBD2*01	TRBD2	7	22	28	30	14	1	15
1520	9.30E-05	TGCAGTGCCTATTCCGCGGGGACAGGGAACTACGAGCAGTACTTC	CSAYSAGTGNYEQYF	TRBV20-1*06, TRBV20-1*03, TRBV20-1*01, TRBV20-1*04, TRBV20-1*05, TRBV20-1*02, TRBV20-1*07	TRBV20-1	TRBJ2-7*01	TRBJ2-7	TRBD1*01	TRBD1	7	18	26	29	10	2	12
1520	9.30E-05	TGCAGTGCTAGCCTCCCGGGACAGGGCCCCATCACACCTTC	CSASLPG~GPHHTF	TRBV20-1*06, TRBV20-1*03, TRBV20-1*01, TRBV20-1*04, TRBV20-1*05, TRBV20-1*02, TRBV20-1*07	TRBV20-1	TRBJ1-2*01	TRBJ1-2	TRBD1*01	TRBD1	10	17	25	33	6	7	13
1520	9.30E-05	TGTGCCAGCAGCTTAGCGGGAGGCTACGAGCAGTACTTC	CASSLAGGYEQYF	TRBV9*02, TRBV9*01	TRBV9	TRBJ2-7*01	TRBJ2-7	TRBD2*02	TRBD2	15	16	22	23	0	0	0
1520	9.30E-05	TGCAGTGCCCCGGGACTAGCAATAGGAGAGCAGTACTTC	CSAPGLAIGEQYF	TRBV20-1*06, TRBV20-1*03, TRBV20-1*01, TRBV20-1*04, TRBV20-1*05, TRBV20-1*02, TRBV20-1*07	TRBV20-1	TRBJ2-7*01	TRBJ2-7	TRBD2*02, TRBD2*01	TRBD2	7	11	19	27	3	7	10
1519	9.29E-05	TGCAGCGTCCCCCTCGGACAGGGGAATGGTCTATGGCTACACCTTC	CSVPLGQG~MVYGYTF	TRBV29-1*01, TRBV29-1*03	TRBV29-1	TRBJ1-2*01	TRBJ1-2	TRBD1*01	TRBD1	7	15	23	30	7	6	13
1519	9.29E-05	TGTGCCAGTGGGGACAGGATTCTGGGGCTACACCTTC	CASGDR~FWGYTF	TRBV19*01, TRBV19*03, TRBV19*02	TRBV19	TRBJ1-2*01	TRBJ1-2	TRBD1*01	TRBD1	8	10	17	25	1	7	8
1518	9.28E-05	TGCAGTGCTAAGACTAGCGGATTCACAGATACGCAGTATTTT	CSAKTSGFTDTQYF	TRBV20-1*06, TRBV20-1*03, TRBV20-1*01, TRBV20-1*04, TRBV20-1*05, TRBV20-1*02, TRBV20-1*07	TRBV20-1	TRBJ2-3*01	TRBJ2-3	TRBD2*02, TRBD2*01	TRBD2	9	11	19	23	1	3	4
1518	9.28E-05	TGCAGCGTTGAGTTGGGGACAGGAGGAAACACCATATATTTT	CSVELGTGGNTIYF	TRBV29-1*01	TRBV29-1	TRBJ1-3*01	TRBJ1-3	TRBD1*01	TRBD1	10	15	22	24	4	1	5
1518	9.28E-05	TGCAGCGTTGACGGCAGCTACAATGAGCAGTTCTTC	CSVDGSYNEQFF	TRBV29-1*01	TRBV29-1	TRBJ2-1*01	TRBJ2-1	TRBD1*01, TRBD2*02, TRBD2*01	TRBD1, TRBD2	10	14	16	17	3	0	3
1517	9.28E-05	TGCAGTGCTAGAGATCACAAGCTAGCGGAGACCTACGAGCAGTACTTC	CSARDHKLAETYEQYF	TRBV20-1*01, TRBV20-1*05, TRBV20-1*07	TRBV20-1	TRBJ2-7*01	TRBJ2-7	TRBD2*02, TRBD2*01	TRBD2	13	21	27	31	7	3	10
1517	9.28E-05	TGTGCCAGTAGTATAGGCCGTCAGCTGGGTGAGCAGTTCTTC	CASSIGRQLGEQFF	TRBV19*01, TRBV19*02	TRBV19	TRBJ2-1*01	TRBJ2-1	TRBD1*01, TRBD2*02, TRBD2*01	TRBD1, TRBD2	15	26	28	29	10	0	10
1517	9.28E-05	TGTGCCACCCCCCACTAGCGGGAGCTACGAGCAGTACTTC	CATPH*R~SYEQYF	TRBV24-1*01	TRBV24-1	TRBJ2-7*01	TRBJ2-7	TRBD2*02	TRBD2	8	13	23	24	4	0	4
1517	9.28E-05	TGCAGCGTTAGACAGGGAGGTGCCGAGCAGTACTTC	CSVRQGGAEQYF	TRBV29-1*01, TRBV29-1*03	TRBV29-1	TRBJ2-7*01	TRBJ2-7	TRBD1*01	TRBD1	8	10	16	23	1	6	7
1516	9.27E-05	TGTGCCAGCAGCGTAGGCGGGATGGGGGAGCAGTACTTC	CASSVGGMGEQYF	TRBV9*02, TRBV9*01	TRBV9	TRBJ2-7*01	TRBJ2-7	TRBD2*02	TRBD2	15	16	21	27	0	5	5
1516	9.27E-05	TGCAGTGCAGGACGGGTAAATCAGCCCCAGCATTTT	CSAGRVNQPQHF	TRBV20-1*06, TRBV20-1*03, TRBV20-1*01, TRBV20-1*04, TRBV20-1*05, TRBV20-1*02, TRBV20-1*07	TRBV20-1	TRBJ1-5*01	TRBJ1-5	TRBD1*01, TRBD2*02, TRBD2*01	TRBD1, TRBD2	7	9	12	18	1	5	6
1516	9.27E-05	TGCAGTGGTAGCTCTCTGGATACGCAGTATTTT	CSGSSLDTQYF	TRBV20-1*06, TRBV20-1*03, TRBV20-1*01, TRBV20-1*04, TRBV20-1*05, TRBV20-1*02, TRBV20-1*07	TRBV20-1	TRBJ2-3*01	TRBJ2-3	TRBD1*01, TRBD2*02	TRBD1, TRBD2	10	15	17	18	4	0	4
1514	9.26E-05	TGCAGTGCTAGCATGGGCCCAGATACGCAGTATTTT	CSASMGPDTQYF	TRBV20-1*06, TRBV20-1*03, TRBV20-1*01, TRBV20-1*04, TRBV20-1*05, TRBV20-1*02, TRBV20-1*07	TRBV20-1	TRBJ2-3*01	TRBJ2-3	TRBD1*01	TRBD1	10	14	17	19	3	1	4
1513	9.25E-05	TGTGCCAGTAGTCAGGACAGGGTGTACGGCATGCCTGAAGCTTTCTTT	CASSQDRVYGMPEAFF	TRBV19*01, TRBV19*03, TRBV19*02	TRBV19	TRBJ1-1*01	TRBJ1-1	TRBD1*01	TRBD1	11	14	21	34	2	12	14
1513	9.25E-05	TGTGCCAGCAGCTTTGGTCAGGGCATAAGGGGAGAAGCTTTCTTT	CASSFGQGIRGEAFF	TRBV7-2*04, TRBV7-2*01	TRBV7-2	TRBJ1-1*01	TRBJ1-1	TRBD1*01	TRBD1	13	27	31	33	13	1	14
1513	9.25E-05	TGTGCCAGCAGCTTAGACAGTTATAATTCACCCCTCCACTTT	CASSLDSYNSPLHF	TRBV7-2*04, TRBV7-2*01	TRBV7-2	TRBJ1-6*01	TRBJ1-6	TRBD1*01	TRBD1	15	16	19	21	0	1	1
1513	9.25E-05	TGTGCCAGCAGCCAAGATTTGAATGAGCAGTTCTTC	CASSQDLNEQFF	TRBV4-2*01	TRBV4-2	TRBJ2-1*01	TRBJ2-1	TRBD1*01	TRBD1	16	-1	-1	21	-1	-1	4
1513	9.25E-05	TGTGCCAGCACCCGAGGTGAGACCCAGTACTTC	CASTRGETQYF	TRBV6-6*04	TRBV6-6	TRBJ2-5*01	TRBJ2-5	TRBD2*02, TRBD2*01	TRBD2	9	13	16	18	3	1	4
1512	9.25E-05	TGTGCCAGTAAAACGGGACAGGGCTTCAATGAGCAGTTCTTC	CASKTGQGFNEQFF	TRBV19*01, TRBV19*03, TRBV19*02	TRBV19	TRBJ2-1*01	TRBJ2-1	TRBD1*01	TRBD1	9	14	22	26	4	3	7
1511	9.24E-05	TGCGCCAGCAGCTCCTCTGTTCTCAGGGGGCCAGGGGAGCAATCAGCCCCAGCATTTT	CASSSSVLRG~QGSNQPQHF	TRBV5-1*01	TRBV5-1	TRBJ1-5*01	TRBJ1-5	TRBD1*01	TRBD1	12	23	30	37	10	6	16
1511	9.24E-05	TGCAGTGCTAGGAGCGGGCTACAGGGGTACGACTATAATTCACCCCTCCACTTT	CSARSGLQGYDYNSPLHF	TRBV20-1*06, TRBV20-1*03, TRBV20-1*01, TRBV20-1*04, TRBV20-1*05, TRBV20-1*02, TRBV20-1*07	TRBV20-1	TRBJ1-6*01	TRBJ1-6	TRBD1*01	TRBD1	10	20	26	32	9	5	14
1511	9.24E-05	TGCAGTGCTAGACTAGGGACTAGCCCCCCCTACGAGCAGTACTTC	CSARLGTSPPYEQYF	TRBV20-1*01, TRBV20-1*04, TRBV20-1*05, TRBV20-1*07	TRBV20-1	TRBJ2-7*01	TRBJ2-7	TRBD2*02, TRBD2*01	TRBD2	11	15	23	28	3	4	7
1510	9.24E-05	TGCGCCAGCAGTGATAGCTGGGGGAGCTCCTACGAGCAGTACTTC	CASSDSWGSSYEQYF	TRBV10-1*02, TRBV10-1*01	TRBV10-1	TRBJ2-7*01	TRBJ2-7	TRBD1*01, TRBD2*02, TRBD2*01	TRBD1, TRBD2	13	19	23	26	5	2	7
1510	9.24E-05	TGCAGTGCCCAGCTAACAGGGTCGAAGATACGCAGTATTTT	CSAQLTG~EDTQYF	TRBV20-1*06, TRBV20-1*03, TRBV20-1*01, TRBV20-1*04, TRBV20-1*05, TRBV20-1*02, TRBV20-1*07	TRBV20-1	TRBJ2-3*01	TRBJ2-3	TRBD1*01	TRBD1	7	15	20	25	7	4	11
1509	9.23E-05	TGTGCCAGCAGTTACTCTAGCGGTCCCCTTGACGAGCAGTACTTC	CASSYSSGPLDEQYF	TRBV6-5*01	TRBV6-5	TRBJ2-7*01	TRBJ2-7	TRBD2*02, TRBD2*01	TRBD2	16	17	22	31	0	8	8
1509	9.23E-05	TGCAGCGCAAGGGCTGGGGGCAACGAGCAGTACTTC	CSARAGGNEQYF	TRBV29-1*01, TRBV29-1*03	TRBV29-1	TRBJ2-7*01	TRBJ2-7	TRBD1*01	TRBD1	7	15	20	22	7	1	8
1508	9.22E-05	TGTGCCAGTAGTTCTCAGCCACAGGGTGCGAACACTGAAGCTTTCTTT	CASSSQPQGANTEAFF	TRBV19*01, TRBV19*03, TRBV19*02	TRBV19	TRBJ1-1*01	TRBJ1-1	TRBD1*01	TRBD1	11	20	25	29	8	3	11
1508	9.22E-05	TGTGCCAGTAGGGGGACAGGGCTCTATGGCTACACCTTC	CASRGTGLYGYTF	TRBV19*01, TRBV19*03, TRBV19*02	TRBV19	TRBJ1-2*01	TRBJ1-2	TRBD1*01	TRBD1	10	12	20	23	1	2	3
1508	9.22E-05	TGTGCCAGCTAGCGGACCCCTGGGAGCAGTACTTC	CAS*RT~WEQYF	TRBV9*02, TRBV9*01, TRBV9*03	TRBV9	TRBJ2-7*01	TRBJ2-7	TRBD1*01, TRBD2*02, TRBD2*01	TRBD1, TRBD2	8	16	21	23	7	1	8
1507	9.22E-05	TGTGCCAGTAGTCAGACATCGAGCTACGAGCAGTACTTC	CASSQTSSYEQYF	TRBV19*01, TRBV19*03, TRBV19*02	TRBV19	TRBJ2-7*01	TRBJ2-7	TRBD1*01	TRBD1	11	14	17	23	2	5	7
1507	9.22E-05	TGCAGTGCTACCCCTAGCGGGCGGGAGCAGTACTTC	CSATPSGREQYF	TRBV20-1*06, TRBV20-1*03, TRBV20-1*01, TRBV20-1*04, TRBV20-1*05, TRBV20-1*02, TRBV20-1*07	TRBV20-1	TRBJ2-7*01	TRBJ2-7	TRBD2*02, TRBD2*01	TRBD2	9	13	20	24	3	3	6
1507	9.22E-05	TGCAGTGCTAGTGGAATTCAAGAGACCCAGTACTTC	CSASGIQETQYF	TRBV20-1*01, TRBV20-1*04, TRBV20-1*05, TRBV20-1*07	TRBV20-1	TRBJ2-5*01	TRBJ2-5	TRBD1*01, TRBD2*02, TRBD2*01	TRBD1, TRBD2	11	12	14	18	0	3	3
1506	9.21E-05	TGCAGTGCTACTAGTCCGACTAGCGGGACGACAGATACGCAGTATTTT	CSATSPTSGTTDTQYF	TRBV20-1*01, TRBV20-1*04, TRBV20-1*05, TRBV20-1*07	TRBV20-1	TRBJ2-3*01	TRBJ2-3	TRBD2*02	TRBD2	9	17	27	30	7	2	9
1506	9.21E-05	TGTGCCAGCAGTGAACCCGGACAGGACTACTATGGCTACACCTTC	CASSEPGQDYYGYTF	TRBV25-1*01	TRBV25-1	TRBJ1-2*01	TRBJ1-2	TRBD1*01	TRBD1	14	18	24	28	3	3	6
1506	9.21E-05	TGCAGCGTTGAAGATCTGGGAGTTGATCCTACGAGCAGTACTTC	CSVEDLG~*SYEQYF	TRBV29-1*01	TRBV29-1	TRBJ2-7*01	TRBJ2-7	TRBD2*02	TRBD2	13	17	21	26	3	4	7
1506	9.21E-05	TGTGCCAGTAGTGGACAGGGTAACTATGGCTACACCTTC	CASSGQGNYGYTF	TRBV19*01, TRBV19*03, TRBV19*02	TRBV19	TRBJ1-2*01	TRBJ1-2	TRBD1*01	TRBD1	11	12	19	20	0	0	0
1506	9.21E-05	TGCAGCGTTGCGGTCCGGGAAAATACGCAGTATTTT	CSVAVRENTQYF	TRBV29-1*01	TRBV29-1	TRBJ2-3*01	TRBJ2-3	TRBD2*02	TRBD2	9	15	19	22	5	2	7
1505	9.20E-05	TGTGCCACCAGTGACCGGACTAGCGGGAGGGCGGTTCACAGATACGCAGTATTTT	CATSDRTSG~GRFTDTQYF	TRBV24-1*01	TRBV24-1	TRBJ2-3*01	TRBJ2-3	TRBD2*02	TRBD2	13	16	30	36	2	5	7
1505	9.20E-05	TGTGCCAGCAGTGTCCTAGCGGGAGGTTACAATGAGCAGTTCTTC	CASSVLAGGYNEQFF	TRBV2*01, TRBV2*02, TRBV2*03	TRBV2	TRBJ2-1*01	TRBJ2-1	TRBD2*02	TRBD2	12	15	25	27	2	1	3
1505	9.20E-05	TGCAGTGCTAGAGGTGGGACAGGAGATTCCTACGAGCAGTACTTC	CSARGGTGDSYEQYF	TRBV20-1*01, TRBV20-1*04, TRBV20-1*05, TRBV20-1*07	TRBV20-1	TRBJ2-7*01	TRBJ2-7	TRBD1*01	TRBD1	12	15	22	27	2	4	6
1505	9.20E-05	TGTGCCACCAGCGGACCTAGGGTCTATGGCTACACCTTC	CATSGPRVYGYTF	TRBV15*02	TRBV15	TRBJ1-2*01	TRBJ1-2	TRBD1*01, TRBD2*02, TRBD2*01	TRBD1, TRBD2	11	18	21	23	6	1	7
1505	9.20E-05	TGTGCCAGCAATACAGGGTTGGATGGCTACACCTTC	CASNTGLDGYTF	TRBV2*01, TRBV2*02, TRBV2*03	TRBV2	TRBJ1-2*01	TRBJ1-2	TRBD1*01	TRBD1	9	12	17	22	2	4	6
1504	9.20E-05	TGCAGTGCTAATCCACAGAAATTCAGCTCCTACGAGCAGTACTTC	CSANPQKFSSYEQYF	TRBV20-1*01, TRBV20-1*04, TRBV20-1*05, TRBV20-1*07	TRBV20-1	TRBJ2-7*01	TRBJ2-7	TRBD1*01	TRBD1	9	14	17	26	4	8	12
1504	9.20E-05	TGCAGCGTTGGCCTAGCGCCTTCTTACGAGCAGTACTTC	CSVGLAPSYEQYF	TRBV29-1*01	TRBV29-1	TRBJ2-7*01	TRBJ2-7	TRBD2*02, TRBD2*01	TRBD2	9	12	17	24	2	6	8
1504	9.20E-05	TGCAGTGCTAGTGGGGGGCAGCCCCAGCATTTT	CSASGGQPQHF	TRBV20-1*01, TRBV20-1*04, TRBV20-1*05, TRBV20-1*07	TRBV20-1	TRBJ1-5*01	TRBJ1-5	TRBD2*01	TRBD2	11	12	17	18	0	0	0
1503	9.19E-05	TGTGCCAGCAGTGAATATAGCGGGACCTTCTACAATGAGCAGTTCTTC	CASSEYSGTFYNEQFF	TRBV25-1*01	TRBV25-1	TRBJ2-1*01	TRBJ2-1	TRBD2*02	TRBD2	16	17	24	29	0	4	4
1503	9.19E-05	TGTGCCAGCAGCGTAGGAGGGGGGGTTGATTCACCCCTCCACTTT	CASSVGGGVDSPLHF	TRBV9*02, TRBV9*01	TRBV9	TRBJ1-6*01	TRBJ1-6	TRBD2*01	TRBD2	15	18	24	28	2	3	5
1503	9.19E-05	TGTGCCAGTAGTTTCACAGGGGTGGGTGGCATGAACACCTTC	CASSFTGVGGMNTF	TRBV19*01, TRBV19*02	TRBV19	TRBJ1-2*01	TRBJ1-2	TRBD1*01	TRBD1	11	15	21	34	3	12	15
1503	9.19E-05	TGCAGTGCTAGAGATTCTAGCGGTTCCTACGAGCAGTACTTC	CSARDSSGSYEQYF	TRBV20-1*01, TRBV20-1*05, TRBV20-1*07	TRBV20-1	TRBJ2-7*01	TRBJ2-7	TRBD2*02, TRBD2*01	TRBD2	13	16	22	24	2	1	3
1503	9.19E-05	TGTGCCAGTAGTACGTCCCCCTACGAGCAGTACTTC	CASSTSPYEQYF	TRBV19*01, TRBV19*03, TRBV19*02	TRBV19	TRBJ2-7*01	TRBJ2-7	TRBD1*01, TRBD2*02, TRBD2*01	TRBD1, TRBD2	12	14	18	19	1	0	1
1502	9.19E-05	TGTGCCACCAGTGATAACTGGGGAAACACAGATACGCAGTATTTT	CATSDNWGNTDTQYF	TRBV24-1*01	TRBV24-1	TRBJ2-3*01	TRBJ2-3	TRBD1*01, TRBD2*02, TRBD2*01	TRBD1, TRBD2	14	20	23	26	5	2	7
1502	9.19E-05	TGTGCCAGCCTGCACTACGAGCAGTACTTC	CASLHYEQYF	TRBV2*01, TRBV2*02, TRBV2*03	TRBV2	TRBJ2-7*01	TRBJ2-7	TRBD1*01	TRBD1	8	9	11	14	0	2	2
1500	9.17E-05	TGTGCCACCTGTTCATCAGCCCAAGGGAGGAATGAGCAGTTCTTC	CATCSSAQGRNEQFF	TRBV19*01, TRBV19*03, TRBV19*02	TRBV19	TRBJ2-1*01	TRBJ2-1	TRBD2*02	TRBD2	6	24	29	30	17	0	17
1499	9.17E-05	TGCAGTGCTAGAGATCCGGCTAGCGGGAGGCCAACCTACGAGCAGTACTTC	CSARDPASGRPTYEQYF	TRBV20-1*01, TRBV20-1*05, TRBV20-1*07	TRBV20-1	TRBJ2-7*01	TRBJ2-7	TRBD2*02	TRBD2	13	19	29	34	5	4	9
1499	9.17E-05	TGCGCCAGCAGTTTCTAGTGGACTAGCGGGAGGCGGTGAGCAGTACTTC	CASSF*WT~AGGGEQYF	TRBV10-1*02, TRBV10-1*01	TRBV10-1	TRBJ2-7*01	TRBJ2-7	TRBD2*02	TRBD2	11	19	32	37	7	4	11
1499	9.17E-05	TGCGCCAGCCGAAGGCCCGGGACTAGCGGTCCCTACGAGCAGTACTTC	CASRRPGTSGPYEQYF	TRBV10-2*01	TRBV10-2	TRBJ2-7*01	TRBJ2-7	TRBD2*02, TRBD2*01	TRBD2	8	18	28	31	9	2	11
1499	9.17E-05	TGCAGTGCTAGCTACCAAATCCAGCAGTTCTTC	CSASYQIQQFF	TRBV20-1*06, TRBV20-1*03, TRBV20-1*01, TRBV20-1*04, TRBV20-1*05, TRBV20-1*02, TRBV20-1*07	TRBV20-1	TRBJ2-1*01	TRBJ2-1	TRBD1*01, TRBD2*02, TRBD2*01	TRBD1, TRBD2	10	19	21	22	8	0	8
1498	9.16E-05	TGTGCCAGCAGCTTAGGGTCGGGTCTACCTTCACCCCTCCACTTT	CASSLGSGLPSPLHF	TRBV7-2*04, TRBV7-2*01	TRBV7-2	TRBJ1-6*01	TRBJ1-6	TRBD2*02, TRBD2*01	TRBD2	15	19	22	29	3	6	9
1498	9.16E-05	TGTGCCAGCAGCGTAGAGCCGGGCCTCCAAGAGACCCAGTACTTC	CASSVEPGLQETQYF	TRBV9*02, TRBV9*01	TRBV9	TRBJ2-5*01	TRBJ2-5	TRBD1*01, TRBD2*02, TRBD2*01	TRBD1, TRBD2	15	20	23	26	4	2	6
1497	9.16E-05	TGCAGTGCTACTCCGGGGGGCTCCTACGAGCAGTACTTC	CSATPGGSYEQYF	TRBV20-1*01, TRBV20-1*04, TRBV20-1*05, TRBV20-1*07	TRBV20-1	TRBJ2-7*01	TRBJ2-7	TRBD2*01	TRBD2	9	13	19	20	3	0	3
1496	9.15E-05	TGTGCCACCAGTGATTTGACGCTAGCGGGCGGTGAGCAGTTCTTC	CATSDLTLAGGEQFF	TRBV24-1*01	TRBV24-1	TRBJ2-1*01	TRBJ2-1	TRBD2*02, TRBD2*01	TRBD2	17	21	28	32	3	3	6
1496	9.15E-05	TGCAGTGCTAGAGGACTAGCGGGAGACACCGGGGAGCTGTTTTTT	CSARGLAGDTGELFF	TRBV20-1*01, TRBV20-1*04, TRBV20-1*05, TRBV20-1*07	TRBV20-1	TRBJ2-2*01	TRBJ2-2	TRBD2*02	TRBD2	12	13	24	25	0	0	0
1496	9.15E-05	TGTGCCAGCAGCGTAGGGACAGGGTTCTACGAGCAGTACTTC	CASSVGTGFYEQYF	TRBV9*02, TRBV9*01	TRBV9	TRBJ2-7*01	TRBJ2-7	TRBD1*01	TRBD1	15	16	23	26	0	2	2
1496	9.15E-05	TGCGCCAGCAGTGGAAGGACAGGGTTGAATGAGCAGTTCTTC	CASSGRTGLNEQFF	TRBV10-1*02, TRBV10-1*01	TRBV10-1	TRBJ2-1*01	TRBJ2-1	TRBD1*01	TRBD1	12	16	23	27	3	3	6
1496	9.15E-05	TGCAGTGCTAGTGGAGCGGGGGGGAATTACGAGCAGTACTTC	CSASGAGGNYEQYF	TRBV20-1*01, TRBV20-1*04, TRBV20-1*05, TRBV20-1*07	TRBV20-1	TRBJ2-7*01	TRBJ2-7	TRBD2*01	TRBD2	11	14	23	27	2	3	5
1496	9.15E-05	TGTGCCGCAAGACAGGGCTTAACCTACGAGCAGTACTTC	CAARQGLTYEQYF	TRBV10-3*01, TRBV10-3*02	TRBV10-3	TRBJ2-7*01	TRBJ2-7	TRBD1*01	TRBD1	5	10	16	22	4	5	9
1496	9.15E-05	TGCAGTGCGGAGCGGGATGGATCCTACGAGCAGTACTTC	CSAERDGSYEQYF	TRBV20-1*06, TRBV20-1*03, TRBV20-1*01, TRBV20-1*04, TRBV20-1*05, TRBV20-1*02, TRBV20-1*07	TRBV20-1	TRBJ2-7*01	TRBJ2-7	TRBD2*02	TRBD2	7	10	16	21	2	4	6
1495	9.14E-05	TGCGCCAGCAGTGATACAGGGGGGCCCCTCTACGAGCAGTACTTC	CASSDTGGPLYEQYF	TRBV10-2*01	TRBV10-2	TRBJ2-7*01	TRBJ2-7	TRBD1*01	TRBD1	13	15	22	29	1	6	7
1495	9.14E-05	TGCGCCAGCAGCTTGACTGGCGGAAAGGCCTACGAGCAGTACTTC	CASSLTGGKAYEQYF	TRBV5-1*01	TRBV5-1	TRBJ2-7*01	TRBJ2-7	TRBD2*02, TRBD2*01	TRBD2	14	19	22	28	4	5	9
1495	9.14E-05	TGTGCCAGCAGCTTATTAAGTTCCACCTACGAGCAGTACTTC	CASSLLSSTYEQYF	TRBV7-8*01	TRBV7-8	TRBJ2-7*01	TRBJ2-7	TRBD1*01, TRBD2*02, TRBD2*01	TRBD1, TRBD2	14	21	23	25	6	1	7
1495	9.14E-05	TGCGCCAGCAGCCAAGATTCGTACACGAGCAGTACTTC	CASSQD~VHEQYF	TRBV4-1*02, TRBV4-1*01	TRBV4-1	TRBJ2-7*01	TRBJ2-7	TRBD2*02	TRBD2	16	-1	-1	24	-1	-1	7
1495	9.14E-05	TGCAGTGCTTCGTATAGCAATCAGCCCCAGCATTTT	CSASYSNQPQHF	TRBV20-1*06, TRBV20-1*03, TRBV20-1*01, TRBV20-1*04, TRBV20-1*05, TRBV20-1*02, TRBV20-1*07	TRBV20-1	TRBJ1-5*01	TRBJ1-5			8	-1	-1	14	-1	-1	5
1495	9.14E-05	TGTGCCAGCAGCTCGGGACCAAAGGAGTTCTTC	CASSSGPKEFF	TRBV7-2*04, TRBV7-2*01	TRBV7-2	TRBJ2-1*01	TRBJ2-1	TRBD1*01, TRBD2*02, TRBD2*01	TRBD1, TRBD2	12	14	18	25	1	6	7
1494	9.14E-05	TGCAGTGCTAGAGATTCAGCGGGAGGGCTGTACGAGCAGTACTTC	CSARDSAGGLYEQYF	TRBV20-1*01, TRBV20-1*05, TRBV20-1*07	TRBV20-1	TRBJ2-7*01	TRBJ2-7	TRBD2*02	TRBD2	13	17	26	30	3	3	6
1494	9.14E-05	TGCAGCGTCGGGTCTAGCTCCTACGAGCAGTACTTC	CSVGSSSYEQYF	TRBV29-1*01	TRBV29-1	TRBJ2-7*01	TRBJ2-7	TRBD2*02, TRBD2*01	TRBD2	7	13	16	17	5	0	5
1493	9.13E-05	TGTGCCAGCAGCGAGGGGACAGGGGCCCACGAGCAGTACTTC	CASSEGTGAHEQYF	TRBV9*02, TRBV9*01, TRBV9*03	TRBV9	TRBJ2-7*01	TRBJ2-7	TRBD1*01	TRBD1	12	15	24	28	2	3	5
1493	9.13E-05	TGCAGTGCTAGAGGGACAGGTAATCAGCCCCAGCATTTT	CSARGTGNQPQHF	TRBV20-1*01, TRBV20-1*04, TRBV20-1*05, TRBV20-1*07	TRBV20-1	TRBJ1-5*01	TRBJ1-5	TRBD1*01	TRBD1	12	13	19	21	0	1	1
1492	9.13E-05	TGTGCCAGCAGCGTAGTGTGGGGGGGAGGGAATAATTCACCCCTCCACTTT	CASSVVWGGGNNSPLHF	TRBV9*02, TRBV9*01	TRBV9	TRBJ1-6*01	TRBJ1-6	TRBD2*02, TRBD2*01	TRBD2	15	23	29	31	7	1	8
1492	9.13E-05	TGTGCCAGCGCCGGGACAGGGCCCTACGAGCAGTACTTC	CASAGTGPYEQYF	TRBV10-3*01, TRBV10-3*02	TRBV10-3	TRBJ2-7*01	TRBJ2-7	TRBD1*01	TRBD1	6	12	20	22	5	1	6
1492	9.13E-05	TGCAGTGCTAGTGGGGGATCTCCTACGAGCAGTACTTC	CSASGG~SYEQYF	TRBV20-1*01, TRBV20-1*04, TRBV20-1*05, TRBV20-1*07	TRBV20-1	TRBJ2-7*01	TRBJ2-7	TRBD1*01, TRBD2*01	TRBD1, TRBD2	11	12	16	19	0	2	2
1491	9.12E-05	TGCGCCACCGCGCTTGACAGGACCTACGAGCAGTACTTC	CATALDRTYEQYF	TRBV4-3*03, TRBV4-3*01, TRBV4-3*04	TRBV4-3	TRBJ2-7*01	TRBJ2-7	TRBD1*01	TRBD1	6	15	20	22	8	1	9
1491	9.12E-05	TGCAGTGCTCCCCACACCTACACAGATACGCAGTATTTT	CSAPHTYTDTQYF	TRBV20-1*06, TRBV20-1*03, TRBV20-1*01, TRBV20-1*04, TRBV20-1*05, TRBV20-1*02, TRBV20-1*07	TRBV20-1	TRBJ2-3*01	TRBJ2-3	TRBD1*01, TRBD2*01	TRBD1, TRBD2	8	9	12	20	0	7	7
1490	9.11E-05	TGTGCCACCAGTTAAATGCGGGAGTAGCTCTGGGGCCAACGTCCTGACTTTC	CATS*MRE*~SGANVLTF	TRBV24-1*01	TRBV24-1	TRBJ2-6*01	TRBJ2-6	TRBD2*02	TRBD2	11	17	23	27	5	3	8
1490	9.11E-05	TGTGCCAGCAGCCCCTGGGGACAGGGAAGGACCGGGGAGCTGTTTTTT	CASSPWGQGRTGELFF	TRBV9*02, TRBV9*01, TRBV9*03	TRBV9	TRBJ2-2*01	TRBJ2-2	TRBD1*01	TRBD1	11	17	25	30	5	4	9
1489	9.11E-05	TGCAGTGCTAGAGATTGCTTGACTAGCGGGAGTACCACGAGCAGTACTTC	CSARDCLT~REYHEQYF	TRBV20-1*01, TRBV20-1*05, TRBV20-1*07	TRBV20-1	TRBJ2-7*01	TRBJ2-7	TRBD2*02	TRBD2	13	20	31	36	6	4	10
1488	9.10E-05	TGCAGTGCACAAAAACCCGGCCGATCAAGTAATTCACCCCTCCACTTT	CSAQKPGRSSNSPLHF	TRBV20-1*06, TRBV20-1*03, TRBV20-1*01, TRBV20-1*04, TRBV20-1*05, TRBV20-1*02, TRBV20-1*07	TRBV20-1	TRBJ1-6*01	TRBJ1-6	TRBD2*02, TRBD2*01	TRBD2	7	15	18	29	7	10	17
1488	9.10E-05	TGCAGTGCTAGTAGGTGGGGGAACCCTCTAACTATGGCTACACCTTC	CSASRWGN~SNYGYTF	TRBV20-1*01, TRBV20-1*04, TRBV20-1*05, TRBV20-1*07	TRBV20-1	TRBJ1-2*01	TRBJ1-2	TRBD1*01, TRBD2*01	TRBD1, TRBD2	11	16	20	27	4	6	10
1488	9.10E-05	TGTGCCAGCAGCACGACGACAACTATAATTCACCCCTCCACTTT	CASSTTT~YNSPLHF	TRBV7-9*03, TRBV7-9*01, TRBV7-9*04, TRBV7-9*02	TRBV7-9	TRBJ1-6*01	TRBJ1-6	TRBD1*01	TRBD1	11	17	20	22	5	1	6
1487	9.09E-05	TGCGCCGCAAGCACACTAGCGGGAGGGCACCCCCACAATGAGCAGTTCTTC	CAASTLAGGHPHNEQFF	TRBV10-1*02, TRBV10-1*01	TRBV10-1	TRBJ2-1*01	TRBJ2-1	TRBD2*02	TRBD2	5	14	26	34	8	7	15
1487	9.09E-05	TGTGCCAGCAGCTTCGACAGGGACACCTATAATTCACCCCTCCACTTT	CASSFDRDTYNSPLHF	TRBV7-2*04, TRBV7-2*01	TRBV7-2	TRBJ1-6*01	TRBJ1-6	TRBD1*01	TRBD1	13	15	21	25	1	3	4
1487	9.09E-05	TGCAGTGCCGACCCGGGACAGGGGGTTCGGGAGCAGTACTTC	CSADPGQGVREQYF	TRBV20-1*06, TRBV20-1*03, TRBV20-1*01, TRBV20-1*04, TRBV20-1*05, TRBV20-1*02, TRBV20-1*07	TRBV20-1	TRBJ2-7*01	TRBJ2-7	TRBD1*01	TRBD1	7	14	24	30	6	5	11
1487	9.09E-05	TGTGCCAGTAGGGGAACAGGTACTACGAGCAGTACTTC	CASRGT~YYEQYF	TRBV19*01, TRBV19*03, TRBV19*02	TRBV19	TRBJ2-7*01	TRBJ2-7	TRBD1*01	TRBD1	10	15	19	22	4	2	6
1486	9.09E-05	TGCAGCGTTGGGGTGGGGTCACCGAATCAGCCCCAGCATTTT	CSVGVGSPNQPQHF	TRBV29-1*01	TRBV29-1	TRBJ1-5*01	TRBJ1-5	TRBD1*01, TRBD2*01	TRBD1, TRBD2	9	14	17	24	4	6	10
1486	9.09E-05	TGTGCCAGCAGCGTAGGGGAAGAGCAGTACTTC	CASSVGEEQYF	TRBV9*02, TRBV9*01	TRBV9	TRBJ2-7*01	TRBJ2-7	TRBD1*01, TRBD2*02, TRBD2*01	TRBD1, TRBD2	15	16	19	21	0	1	1
1485	9.08E-05	TGTGCCATCAGCCACAGGGCCCTCATCACTTCCTACGAGCAGTACTTC	CAISHRALITSYEQYF	TRBV10-3*01, TRBV10-3*02	TRBV10-3	TRBJ2-7*01	TRBJ2-7	TRBD1*01	TRBD1	10	13	18	30	2	11	13
1485	9.08E-05	TGCGCCAGCAGCCAAGATCTCCCTGATTCACCCCTCCACTTT	CASSQDLPDSPLHF	TRBV4-1*02, TRBV4-1*01	TRBV4-1	TRBJ1-6*01	TRBJ1-6	TRBD1*01, TRBD2*02	TRBD1, TRBD2	16	20	24	25	3	0	3
1485	9.08E-05	TGCAGTGCCCTAGGGGGACGGCTCAATCAGCCCCAGCATTTT	CSALGGRLNQPQHF	TRBV20-1*06, TRBV20-1*03, TRBV20-1*01, TRBV20-1*04, TRBV20-1*05, TRBV20-1*02, TRBV20-1*07	TRBV20-1	TRBJ1-5*01	TRBJ1-5	TRBD1*01	TRBD1	7	11	16	23	3	6	9
1484	9.08E-05	TGCGCCAGCAGCCACTCTAGCACAGATACGCAGTATTTT	CASSHSSTDTQYF	TRBV4-3*03, TRBV4-3*01, TRBV4-3*04	TRBV4-3	TRBJ2-3*01	TRBJ2-3	TRBD2*02	TRBD2	13	14	16	18	0	1	1
1483	9.07E-05	TGTGCCACCAGTGATGCAAGCGGGACCGGCAACACAGATACGCAGTATTTT	CATSDASGTGNTDTQYF	TRBV24-1*01	TRBV24-1	TRBJ2-3*01	TRBJ2-3	TRBD2*02	TRBD2	14	18	24	32	3	7	10
1483	9.07E-05	TGTGCCATCCGATCGGACCTGAGGTTCCTAACTAGGGGCTACACCTTC	CAIRSDLRFLTRGYTF	TRBV10-3*01, TRBV10-3*02	TRBV10-3	TRBJ1-2*01	TRBJ1-2	TRBD2*02, TRBD2*01	TRBD2	8	30	34	36	21	1	22
1483	9.07E-05	TGTGCCAGCAGCGGAACTAGCGGGAGTCTCCAAGAGACCCAGTACTTC	CASSGTSGSLQETQYF	TRBV9*02, TRBV9*01	TRBV9	TRBJ2-5*01	TRBJ2-5	TRBD2*02	TRBD2	12	15	25	29	2	3	5
1483	9.07E-05	TGTGCCAGCAGTCGCAGGGAGGACCAGAATTCACCCCTCCACTTT	CASSRREDQNSPLHF	TRBV6-5*01	TRBV6-5	TRBJ1-6*01	TRBJ1-6	TRBD2*02	TRBD2	11	16	21	27	4	5	9
1483	9.07E-05	TGTGCCAGCAGTGCCGACAGGGTAGCTAATTCACCCCTCCACTTT	CASSADRVANSPLHF	TRBV2*01, TRBV2*02, TRBV2*03	TRBV2	TRBJ1-6*01	TRBJ1-6	TRBD1*01	TRBD1	12	15	21	26	2	4	6
1483	9.07E-05	TGTGCCAGCAGCGTAAGCGGGGGCGGTATCTACGAGCAGTACTTC	CASSVSGGGIYEQYF	TRBV9*02, TRBV9*01	TRBV9	TRBJ2-7*01	TRBJ2-7	TRBD2*01	TRBD2	14	15	22	29	0	6	6
1483	9.07E-05	TGTGCCAGCAGCCAAGGGGGGCAGGGGTATGGCTACACCTTC	CASSQGGQGYGYTF	TRBV9*02, TRBV9*01, TRBV9*03	TRBV9	TRBJ1-2*01	TRBJ1-2	TRBD1*01, TRBD2*01	TRBD1, TRBD2	11	21	26	27	9	0	9
1483	9.07E-05	TGTGCCATGTCAATGACAGACTACACTGAAGCTTTCTTT	CAMSMTDYTEAFF	TRBV10-3*01, TRBV10-3*02	TRBV10-3	TRBJ1-1*01	TRBJ1-1	TRBD1*01	TRBD1	7	14	18	22	6	3	9
1483	9.07E-05	TGCAGTGCTAGTTCCGCGGGACAGGGTGAGCAGTTCTTC	CSASSAGQGEQFF	TRBV20-1*01, TRBV20-1*04, TRBV20-1*05, TRBV20-1*07	TRBV20-1	TRBJ2-1*01	TRBJ2-1	TRBD1*01	TRBD1	11	17	25	26	5	0	5
1483	9.07E-05	TGCAGCGTTTGCAGGGCCGGCACAGATACGCAGTATTTT	CSVCRAGTDTQYF	TRBV29-1*01, TRBV29-1*03	TRBV29-1	TRBJ2-3*01	TRBJ2-3	TRBD1*01	TRBD1	8	11	15	19	2	3	5
1482	9.06E-05	TGCAGTGCTAGCCAGACCTACGGGACTAGCGAACACAATGAGCAGTTCTTC	CSASQTYGTSEHNEQFF	TRBV20-1*06, TRBV20-1*03, TRBV20-1*01, TRBV20-1*04, TRBV20-1*05, TRBV20-1*02, TRBV20-1*07	TRBV20-1	TRBJ2-1*01	TRBJ2-1	TRBD2*02, TRBD2*01	TRBD2	10	21	30	34	10	3	13
1482	9.06E-05	TGCAGTGCTTCGGACAGGGGGGTAAACGAGCAGTACTTC	CSASDRGVNEQYF	TRBV20-1*06, TRBV20-1*03, TRBV20-1*01, TRBV20-1*04, TRBV20-1*05, TRBV20-1*02, TRBV20-1*07	TRBV20-1	TRBJ2-7*01	TRBJ2-7	TRBD1*01	TRBD1	8	11	20	25	2	4	6
1482	9.06E-05	TGCAGCGTTGGGGCGAGCTCCTACGAGCAGTACTTC	CSVGASSYEQYF	TRBV29-1*01	TRBV29-1	TRBJ2-7*01	TRBJ2-7	TRBD1*01	TRBD1	9	10	13	17	0	3	3
1481	9.06E-05	TGTGCCACCAGTGATTCAGGGGGCGGCACCTACAATGAGCAGTTCTTC	CATSDSGGGTYNEQFF	TRBV24-1*01	TRBV24-1	TRBJ2-1*01	TRBJ2-1	TRBD1*01	TRBD1	15	16	23	28	0	4	4
1481	9.06E-05	TGTGCCAGCAGCTTTTGAGGGGACAGGGTAGACTGAAGCTTTCTTT	CASSF*GD~G*TEAFF	TRBV6-5*01	TRBV6-5	TRBJ1-1*01	TRBJ1-1	TRBD1*01	TRBD1	10	19	27	31	8	3	11
1481	9.06E-05	TGTGCCACCAGTGCCTTAGCGAATACCTACAATGAGCAGTTCTTC	CATSALANTYNEQFF	TRBV15*02	TRBV15	TRBJ2-1*01	TRBJ2-1	TRBD2*02, TRBD2*01	TRBD2	10	16	20	25	5	4	9
1481	9.06E-05	TGTGCCAGCAGCGTAGGGACCTCATTTGGGCCCGAGCAGTACTTC	CASSVGTSFGPEQYF	TRBV9*02, TRBV9*01	TRBV9	TRBJ2-7*01	TRBJ2-7	TRBD1*01, TRBD2*02, TRBD2*01	TRBD1, TRBD2	15	27	30	32	11	1	12
1481	9.06E-05	TGTGCCAGCAGCTTGTAGGTGGGAGCACAGATACGCAGTATTTT	CASSL*V~STDTQYF	TRBV7-3*05, TRBV7-3*01	TRBV7-3	TRBJ2-3*01	TRBJ2-3	TRBD1*01, TRBD2*02, TRBD2*01	TRBD1, TRBD2	13	20	22	23	6	0	6
1481	9.06E-05	TGTGCCAGCAGCTTACTGAGTCCGCTCCTACGAGCAGTACTTC	CASSLLS~RSYEQYF	TRBV7-3*01	TRBV7-3	TRBJ2-7*01	TRBJ2-7	TRBD2*02, TRBD2*01	TRBD2	14	18	22	24	3	1	4
1481	9.06E-05	TGCAGCGACCACCTAGCGGGCGGTTACAATGAGCAGTTCTTC	CSDHLAGGYNEQFF	TRBV29-1*01, TRBV29-1*03	TRBV29-1	TRBJ2-1*01	TRBJ2-1	TRBD2*02, TRBD2*01	TRBD2	6	12	19	24	5	4	9
1481	9.06E-05	TGTGCCACCAGTGATACAGGTCAGCCCCAGCATTTT	CATSDTGQPQHF	TRBV24-1*01	TRBV24-1	TRBJ1-5*01	TRBJ1-5	TRBD1*01	TRBD1	14	15	19	20	0	0	0
1481	9.06E-05	TGCAGTGCTAAGCGGGGCGGGGAGACCCAGTACTTC	CSAKRGGETQYF	TRBV20-1*06, TRBV20-1*03, TRBV20-1*01, TRBV20-1*04, TRBV20-1*05, TRBV20-1*02, TRBV20-1*07	TRBV20-1	TRBJ2-5*01	TRBJ2-5	TRBD2*01	TRBD2	9	10	16	21	0	4	4
1480	9.05E-05	TGTGCCACCAGTGATGGGACAGGGGGTAGGAATGAGCAGTTCTTC	CATSDGTGGRNEQFF	TRBV24-1*01	TRBV24-1	TRBJ2-1*01	TRBJ2-1	TRBD1*01	TRBD1	14	15	25	30	0	4	4
1480	9.05E-05	TGTGCCAGTAGTGCGGCAGCCCCCTGGAGTGGCTACACCTTC	CASSAAAPWSGYTF	TRBV19*01, TRBV19*03, TRBV19*02	TRBV19	TRBJ1-2*01	TRBJ1-2	TRBD1*01	TRBD1	11	18	25	29	6	3	9
1480	9.05E-05	TGCAGTGCTAGACCTAGCGGGAGAATATACGAGCAGTACTTC	CSARPSGRIYEQYF	TRBV20-1*01, TRBV20-1*04, TRBV20-1*05, TRBV20-1*07	TRBV20-1	TRBJ2-7*01	TRBJ2-7	TRBD2*02	TRBD2	11	13	22	27	1	4	5
1480	9.05E-05	TGTGCCAGCAGCGTGGGACAGACTCGGGGCTACACCTTC	CASSVGQTRGYTF	TRBV9*02, TRBV9*01	TRBV9	TRBJ1-2*01	TRBJ1-2	TRBD1*01	TRBD1	13	14	20	27	0	6	6
1479	9.05E-05	TGCAGTGCTCCGACAGGGGGGTCGGGGATGAACACTGAAGCTTTCTTT	CSAPTGGSGMNTEAFF	TRBV20-1*06, TRBV20-1*03, TRBV20-1*01, TRBV20-1*04, TRBV20-1*05, TRBV20-1*02, TRBV20-1*07	TRBV20-1	TRBJ1-1*01	TRBJ1-1	TRBD1*01	TRBD1	8	11	19	28	2	8	10
1479	9.05E-05	TGCAGTGCTCCACATTCACTCGGGGGGACCTACGAGCAGTACTTC	CSAPHSLGGTYEQYF	TRBV20-1*06, TRBV20-1*03, TRBV20-1*01, TRBV20-1*04, TRBV20-1*05, TRBV20-1*02, TRBV20-1*07	TRBV20-1	TRBJ2-7*01	TRBJ2-7	TRBD2*01	TRBD2	8	20	26	28	11	1	12
1479	9.05E-05	TGCAGTGCCCAGACAGCATCCCGGGATCAGCCCCAGCATTTT	CSAQTASRDQPQHF	TRBV20-1*06, TRBV20-1*03, TRBV20-1*01, TRBV20-1*04, TRBV20-1*05, TRBV20-1*02, TRBV20-1*07	TRBV20-1	TRBJ1-5*01	TRBJ1-5	TRBD1*01, TRBD2*02	TRBD1, TRBD2	7	11	15	25	3	9	12
[truncated: 35,706 more rows]
