# Supplementary material for: High Throughput Sequencing of T Cell Antigen Receptors Reveals a Conserved TCR Repertoire
Source: Medicine (Baltimore). 2016 Mar 11;95(10):e2839. doi: 10.1097/MD.0000000000002839 (PMC4998859; doi:10.1097/MD.0000000000002839)
Supplement: Supplemental Digital Content [file medi-95-e02839-s015.xls]

MiTCRFullExportV1.1	HomoSapiens	TRB
Read count	Percentage	CDR3 nucleotide sequence	CDR3 amino acid sequence	V alleles	V segments	J alleles	J segments	D alleles	D segments	Last V nucleotide position	First D nucleotide position	Last D nucleotide position	First J nucleotide position	VD insertions	DJ insertions	Total insertions
1	6.12E-08	TGTGCCAGCAGATACGGACGGGACCTTTCAATCCGGGGAGCTGTTTTTT	CASRYGRD~FQSGELFF	TRBV2*01, TRBV2*02, TRBV2*03	TRBV2	TRBJ2-2*01	TRBJ2-2	TRBD1*01, TRBD2*02, TRBD2*01	TRBD1, TRBD2	10	19	23	32	8	8	16
1	6.12E-08	TGTGCCAGCAGACTCCGACAGGGGATTCGGCAATCAGCCCCAGCATTTT	CASRLRQG~FGNQPQHF	TRBV11-1*01	TRBV11-1	TRBJ1-5*01	TRBJ1-5	TRBD1*01	TRBD1	10	16	23	29	5	5	10
1	6.12E-08	TGTGCCAGCAGACCCCGATGACTAGCGGGAACCCCTAGGGCAGTACTTC	CASRPR*L~REPLGQYF	TRBV7-9*03, TRBV7-9*01, TRBV7-9*04, TRBV7-9*02	TRBV7-9	TRBJ2-7*01	TRBJ2-7	TRBD2*02	TRBD2	10	19	29	39	8	9	17
1	6.12E-08	TGTGCCAGCAGACGGCCGAGCGGGGCACACTACTGACGAGCAGTACTTC	CASRRPSG~HTTDEQYF	TRBV7-9*03, TRBV7-9*01, TRBV7-9*04, TRBV7-9*02, TRBV7-9*05, TRBV7-9*06	TRBV7-9	TRBJ2-7*01	TRBJ2-7	TRBD2*01	TRBD2	10	18	24	35	7	10	17
1	6.12E-08	TGTGCCAGCAGACGGGACAGGGTGGAACACTATCGAAGAGCAGTACTTC	CASRRDRV~NTIEEQYF	TRBV28*01	TRBV28	TRBJ2-7*01	TRBJ2-7	TRBD1*01	TRBD1	10	13	21	37	2	15	17
1	6.12E-08	TGTGCCAGCAGACATACGATGGGAGCGGGGCTGCTACGAGCAGTACTTC	CASRHTMG~RGCYEQYF	TRBV6-4*02, TRBV6-4*01	TRBV6-4	TRBJ2-7*01	TRBJ2-7	TRBD2*01	TRBD2	10	23	29	33	12	3	15
1	6.12E-08	TGTGCCAGCAGAGGGTGCGGGAGCTGCAACTAATGAAAAACTGTTTTTT	CASRGCGS~ATNEKLFF	TRBV6-7*01	TRBV6-7	TRBJ1-4*01	TRBJ1-4	TRBD2*02	TRBD2	10	16	22	26	5	3	8
1	6.12E-08	TGTGCCAGCAGAGGACTAGCGGGATAGAAACTCCTACGAGCAGTACTTC	CASRGLAG~RNSYEQYF	TRBV2*01, TRBV2*03	TRBV2	TRBJ2-7*01	TRBJ2-7	TRBD2*02	TRBD2	10	12	23	30	1	6	7
1	6.12E-08	TGTGCCAGCAGAGAAAAGGGGCGGGAGGGCCTACAATGAGCAGTTCTTC	CASREKGR~RAYNEQFF	TRBV25-1*01	TRBV25-1	TRBJ2-1*01	TRBJ2-1	TRBD2*02	TRBD2	14	20	28	29	5	0	5
1	6.12E-08	TGTGCCAGCAGAACCCCTGGGCAGCGGGAGACCCTACGAGCAGTACTTC	CASRTPGQ~GRPYEQYF	TRBV6-4*02, TRBV6-4*01	TRBV6-4	TRBJ2-7*01	TRBJ2-7	TRBD2*02	TRBD2	10	22	29	32	11	2	13
1	6.12E-08	TGTGCCAGCAGAAAGCAGGGGACCTGGAAACACCGGGGAGCTGTTTTTT	CASRKQGT~GNTGELFF	TRBV12-4*01, TRBV12-3*01	TRBV12-4, TRBV12-3	TRBJ2-2*01	TRBJ2-2	TRBD1*01	TRBD1	10	15	20	28	4	7	11
1	6.12E-08	TGTGCCAGCAATGGAGCTAGCGGGAATCGGAACAGATACGCAGTATTTT	CASNGASG~IGTDTQYF	TRBV2*01, TRBV2*03	TRBV2	TRBJ2-3*01	TRBJ2-3	TRBD2*02	TRBD2	9	16	24	31	6	6	12
1	6.12E-08	TGTGCCAGCAATAGACAGTCGGACCGGGGCCCATCAGCCCCAGCATTTT	CASNRQSD~GAHQPQHF	TRBV6-1*01	TRBV6-1	TRBJ1-5*01	TRBJ1-5	TRBD1*01, TRBD2*01	TRBD1, TRBD2	9	25	29	32	15	2	17
1	6.12E-08	TGTGCCAGCAACTTAACCCGGGACAGAAAGCAATCAGCCCCAGCATTTT	CASNLTRD~ESNQPQHF	TRBV7-3*01	TRBV7-3	TRBJ1-5*01	TRBJ1-5	TRBD1*01	TRBD1	16	19	25	28	2	2	4
1	6.12E-08	TGTGCCAGCAACCTGTGGGGCCGGGGGACAGGACGGCGAGCAGTACTTC	CASNLWGR~GQDGEQYF	TRBV9*02, TRBV9*01, TRBV9*03	TRBV9	TRBJ2-7*01	TRBJ2-7	TRBD1*01	TRBD1	9	24	31	36	14	4	18
1	6.12E-08	TGTGCCAGCAACGCCCAGACAGGGGCGAACACCGGGGAGCTGTTTTTTT	CASNAQTG~RTPGSCFF	TRBV12-4*01, TRBV12-3*01	TRBV12-4, TRBV12-3	TRBJ2-2*01	TRBJ2-2	TRBD1*01	TRBD1	9	17	24	43	7	18	25
1	6.12E-08	TGTGCCAGCAACGAGCTGCCGACAACAGGGAAATCAGCCCCAGCATTTT	CASNELPT~QGNQPQHF	TRBV2*01, TRBV2*02, TRBV2*03	TRBV2	TRBJ1-5*01	TRBJ1-5	TRBD1*01	TRBD1	9	24	29	31	14	1	15
1	6.12E-08	TGTGCCAGCAACGAAGGGGGGACAGGAAGAGGGATCACCCCTCCACTTT	CASNEGGT~EEGSPLHF	TRBV6-1*01	TRBV6-1	TRBJ1-6*01	TRBJ1-6	TRBD1*01	TRBD1	9	18	25	34	8	8	16
1	6.12E-08	TGTGCCAGCAAGTTTCACAGGGCGGAGGGGTAACTATGGCTACACCTTC	CASKFHRA~RGNYGYTF	TRBV12-4*01, TRBV12-3*01	TRBV12-4, TRBV12-3	TRBJ1-2*01	TRBJ1-2	TRBD1*01, TRBD2*02	TRBD1, TRBD2	9	16	21	30	6	8	14
1	6.12E-08	TGTGCCAGCAAGCAGGGACTAGCGGGAGAGGGCAGATACGCAGTATTTT	CASKQGLA~ERADTQYF	TRBV6-5*01	TRBV6-5	TRBJ2-3*01	TRBJ2-3	TRBD2*02	TRBD2	9	14	27	32	4	4	8
1	6.12E-08	TGTGCCAGCAAACCGGGACAGTAAAGGACTAGGACAGACCCAGTACTTC	CASKPGQ*~GLGQTQYF	TRBV12-4*01, TRBV12-3*01	TRBV12-4, TRBV12-3	TRBJ2-5*01	TRBJ2-5	TRBD1*01, TRBD2*02, TRBD2*01	TRBD1, TRBD2	9	14	20	35	4	14	18
1	6.12E-08	TGTGCCAGCAAACCAGGGAGGGTGGTCTAGCACAGATACGCAGTATTTT	CASKPGRV~SSTDTQYF	TRBV10-3*01, TRBV10-3*02	TRBV10-3	TRBJ2-3*01	TRBJ2-3	TRBD2*02	TRBD2	6	15	21	28	8	6	14
1	6.12E-08	TGTGCCAGGGGCCGGAGATAGCGGGAGCTCCTACAATGAGCAGTTCTTC	CARGRR*R~SSYNEQFF	TRBV12-4*01, TRBV12-4*02, TRBV12-3*01	TRBV12-4, TRBV12-3	TRBJ2-1*01	TRBJ2-1	TRBD2*02	TRBD2	7	18	26	27	10	0	10
1	6.12E-08	TGTGCCAGGGAATTCACCCCTCCACTTTGGGAATCAGCCCCAGCATTTT	CAREFTPP~FGNQPQHF	TRBV19*01, TRBV19*03, TRBV19*02	TRBV19	TRBJ1-5*01	TRBJ1-5	TRBD2*02	TRBD2	7	17	22	31	9	8	17
1	6.12E-08	TGTGCCAGATAGCAGCGGGAGGGCCCTCTAGACAGATACGCAATATTTT	CAR*QREG~L*TDTQYF	TRBV9*02, TRBV9*01, TRBV9*03	TRBV9	TRBJ2-3*01	TRBJ2-3	TRBD2*02	TRBD2	7	13	22	31	5	8	13
1	6.12E-08	TGTGCCAGAGCTCGGACAGGTTCCCCGCTCCTACAATGAGCAGTTCTTC	CARARTGS~RSYNEQFF	TRBV7-8*01, TRBV7-8*03	TRBV7-8	TRBJ2-1*01	TRBJ2-1	TRBD1*01	TRBD1	7	13	19	27	5	7	12
1	6.12E-08	TGTGCCAATAGTATAAAGACAAGGAGGCATCACCGGGGAGCTGTTTTTT	CANSIKTR~GITGELFF	TRBV19*01, TRBV19*02	TRBV19	TRBJ2-2*01	TRBJ2-2	TRBD2*02	TRBD2	14	22	26	30	7	3	10
1	6.12E-08	TGTGCCAACAGTCCTGCCTAGTGGGATCGTTTTGGACGAGCAGTACTTC	CANSPA*W~IVLDEQYF	TRBV28*01	TRBV28	TRBJ2-7*01	TRBJ2-7	TRBD2*02, TRBD2*01	TRBD2	11	17	21	35	5	13	18
1	6.12E-08	TGTGCCAACAGCTGCCTATGACAGCCTTGCTGGAAACGCCATATATTTT	CANSCL*Q~LAGNAIYF	TRBV3-1*01	TRBV3-1	TRBJ1-3*01	TRBJ1-3	TRBD1*01	TRBD1	11	19	23	29	7	5	12
1	6.12E-08	TGTGCCAACAGCCGCCGCCATTAGCGAGTCCTTTTACGAGCAGTACTTC	CANSRRH*~ESFYEQYF	TRBV7-2*04, TRBV7-2*01	TRBV7-2	TRBJ2-7*01	TRBJ2-7	TRBD2*02, TRBD2*01	TRBD2	11	21	25	34	9	8	17
1	6.12E-08	TGTGCGACAAAGGCGGGGACAGGGGCTCGGGAACTATGGCTACACCTTC	CATKAGTG~LGNYGYTF	TRBV19*01, TRBV19*03, TRBV19*02	TRBV19	TRBJ1-2*01	TRBJ1-2	TRBD1*01	TRBD1	4	15	24	31	10	6	16
1	6.12E-08	TGTGCAGCAGTTACCTTATCATGGGGTTGGTGGTGAAAAACTGTTTTTT	CAAVTLSW~VGGEKLFF	TRBV6-6*02, TRBV6-6*01, TRBV6-6*03	TRBV6-6	TRBJ1-4*01	TRBJ1-4	TRBD1*01, TRBD2*01	TRBD1, TRBD2	4	22	25	33	17	7	24
1	6.12E-08	TGTGCAGCAGCGTAGTAAGGTAGCGTTTAACACCGGGGAGCTGTTTTTT	CAAA**GS~FNTGELFF	TRBV9*02, TRBV9*01, TRBV9*03	TRBV9	TRBJ2-2*01	TRBJ2-2	TRBD2*02, TRBD2*01	TRBD2	4	20	24	28	15	3	18
1	6.12E-08	TGTGCAGCAGCGTAGCTCGGGGGGCGGGGATACCGGGGAGCTGTTTTTT	CAAA*LGG~GDTGELFF	TRBV9*02, TRBV9*01, TRBV9*03	TRBV9	TRBJ2-2*01	TRBJ2-2	TRBD2*01	TRBD2	4	17	23	31	12	7	19
1	6.12E-08	TGTGCAGCAGCGTAGCCTTACTAGCGGGACTTACAATGAGCAGTTCTTC	CAAA*PY*~GTYNEQFF	TRBV9*02, TRBV9*01, TRBV9*03	TRBV9	TRBJ2-1*01	TRBJ2-1	TRBD2*02	TRBD2	4	19	28	31	14	2	16
1	6.12E-08	TGTGCAGCAGCGTAGACTAGCGGGAGTATAGTACAATGAGCAGTTCTTC	CAAA*TSG~V*YNEQFF	TRBV9*02, TRBV9*01, TRBV9*03	TRBV9	TRBJ2-1*01	TRBJ2-1	TRBD2*02	TRBD2	4	14	25	31	9	5	14
1	6.12E-08	TGTGCAGCAGCGTAGAACGGGAGGCTCATTCACAGATACGCAGTATTTT	CAAA*NGR~SFTDTQYF	TRBV9*02, TRBV9*01, TRBV9*03	TRBV9	TRBJ2-3*01	TRBJ2-3	TRBD2*02	TRBD2	4	17	23	30	12	6	18
1	6.12E-08	TGTGCAGCAGCGACTACAGGGGGCTGCCGGAAACTACGAGCAGTACTTC	CAAATTGG~AGNYEQYF	TRBV9*02, TRBV9*01, TRBV9*03	TRBV9	TRBJ2-7*01	TRBJ2-7	TRBD1*01	TRBD1	4	15	23	33	10	9	19
1	6.12E-08	TGTGCAGCAGCACTGGACTAGCGGGAGCGAATATAACGAGCAGTACTTC	CAAALD*R~SEYNEQYF	TRBV9*02, TRBV9*01, TRBV9*03	TRBV9	TRBJ2-7*01	TRBJ2-7	TRBD2*02	TRBD2	4	14	26	35	9	8	17
1	6.12E-08	TGTGCAGCAGACATACGATGGGAGCGGGGGCTGCTACGAGCAGTACTTC	CAADIRWE~GGCYEQYF	TRBV6-4*02, TRBV6-4*01	TRBV6-4	TRBJ2-7*01	TRBJ2-7	TRBD2*01	TRBD2	4	22	29	33	17	3	20
1	6.12E-08	TGTGCAAGTCGCTTAGCGGCTAAAGAGGGTTGGAAACACCATAGATTTT	CASRLAAK~RVGNTIDF	TRBV11-3*01, TRBV11-3*02	TRBV11-3	TRBJ1-3*01	TRBJ1-3	TRBD2*02, TRBD2*01	TRBD2	4	13	18	30	8	11	19
1	6.12E-08	TGTACCAGCAGCTCCCGATGACTAACGGGAACCCCTAGGGCAGTACTTC	CTSSSR*L~REPLGQYF	TRBV7-2*03	TRBV7-2	TRBJ2-7*01	TRBJ2-7	TRBD1*01, TRBD2*02, TRBD2*01	TRBD1, TRBD2	12	31	35	39	18	3	21
1	6.12E-08	TGCGCCTGCAGTCCGGGAACAGGGGCTAGCCAAAAACATTCAGTACTTC	CACSPGTG~LAKNIQYF	TRBV10-2*01	TRBV10-2	TRBJ2-4*01	TRBJ2-4	TRBD1*01	TRBD1	11	18	24	27	6	2	8
1	6.12E-08	TGCGCCTGCAGCTGACGGACTAGCGGGGATCACAGATACGCAGTATTTT	CACS*RTS~GITDTQYF	TRBV5-1*01	TRBV5-1	TRBJ2-3*01	TRBJ2-3	TRBD2*01	TRBD2	12	16	27	30	3	2	5
1	6.12E-08	TGCGCCGGCAGCCACGAACAGGGGGCCGGGCACAGATACGCAGTATTTT	CAGSHEQG~PGTDTQYF	TRBV5-1*01	TRBV5-1	TRBJ2-3*01	TRBJ2-3	TRBD1*01	TRBD1	11	17	25	29	5	3	8
1	6.12E-08	TGCGCCAGTTCGCGTGTCAGAGGGAGGGTGAGGCAATGAGCAGTTCTTC	CASSRVRG~G*GNEQFF	TRBV5-1*01, TRBV5-1*02	TRBV5-1	TRBJ2-1*01	TRBJ2-1	TRBD2*02	TRBD2	7	21	27	33	13	5	18
1	6.12E-08	TGCGCCAGTCCCGGGATACAGGACGTTGAGCACAGATACGCAGTATTTT	CASPGIQD~LSTDTQYF	TRBV10-1*02, TRBV10-1*01	TRBV10-1	TRBJ2-3*01	TRBJ2-3	TRBD1*01, TRBD2*02	TRBD1, TRBD2	7	17	21	28	9	6	15
1	6.12E-08	TGCGCCAGCTAAAATTCCAGGGGCGTCGGGCAATCAGCCCCAGCATTTT	CAS*NSRG~SGNQPQHF	TRBV10-2*01	TRBV10-2	TRBJ1-5*01	TRBJ1-5	TRBD1*01	TRBD1	8	17	22	29	8	6	14
1	6.12E-08	TGCGCCAGCCTTTTAGGCTTCAGGGACAGGGGGCTATGGCTACACCTTC	CASLLGFR~TGGYGYTF	TRBV10-1*02, TRBV10-1*01	TRBV10-1	TRBJ1-2*01	TRBJ1-2	TRBD1*01	TRBD1	8	22	32	33	13	0	13
1	6.12E-08	TGCGCCAGCCCCCGTCGACGGGGGCGAATTTACAGATACGCAGTATTTT	CASPRRRG~EFTDTQYF	TRBV10-1*02, TRBV10-1*01	TRBV10-1	TRBJ2-3*01	TRBJ2-3	TRBD1*01, TRBD2*01	TRBD1, TRBD2	8	19	24	31	10	6	16
1	6.12E-08	TGCGCCAGCCGTAGCGGGAGGGCAACTGAAAAAAGGTGGCTACACCTTC	CASRSGRA~LKKGGYTF	TRBV10-1*02, TRBV10-1*01	TRBV10-1	TRBJ1-2*01	TRBJ1-2	TRBD2*02	TRBD2	8	11	21	36	2	14	16
1	6.12E-08	TGCGCCAGCGGTGAGTCCCGACAGGGGGCTCGGCGGGGAGCTGTTTTTT	CASGESRQ~GLGGELFF	TRBV10-2*01	TRBV10-2	TRBJ2-2*01	TRBJ2-2	TRBD1*01	TRBD1	16	19	28	33	2	4	6
1	6.12E-08	TGCGCCAGCACCTCCGGGACTAGCGGGAGGTAGAGAGACCCAGTACTTC	CASTSGTS~GGRETQYF	TRBV5-1*01	TRBV5-1	TRBJ2-5*01	TRBJ2-5	TRBD2*02	TRBD2	9	15	29	33	5	3	8
1	6.12E-08	TGCGCCAGCAGTTTCTAGTGGACTAGCGGGAGTCTACGAGCAGTACTTC	CASSF*WT~AGVYEQYF	TRBV10-1*02, TRBV10-1*01	TRBV10-1	TRBJ2-7*01	TRBJ2-7	TRBD2*02	TRBD2	11	19	31	33	7	1	8
1	6.12E-08	TGCGCCAGCAGTTTCAAGTGGACTAGCGGGAGGCGGTGAGCAGCACTTC	CASSFKWT~AGGGEQHF	TRBV10-1*02, TRBV10-1*01	TRBV10-1	TRBJ2-7*01	TRBJ2-7	TRBD2*02	TRBD2	11	19	32	37	7	4	11
1	6.12E-08	TGCGCCAGCAGTTTGACCTACCGGGCCTTAAAATCAGCCCCAGTACTTC	CASSLTYR~P*NQPQYF	TRBV10-2*01	TRBV10-2	TRBJ2-5*01	TRBJ2-5	TRBD1*01, TRBD2*02, TRBD2*01	TRBD1, TRBD2	11	22	25	38	10	12	22
1	6.12E-08	TGCGCCAGCAGTTTGACCTACCGGGGGCGCCTCCTACGAGCAGTACTTC	CASSLTYR~GASYEQYF	TRBV10-2*01	TRBV10-2	TRBJ2-7*01	TRBJ2-7	TRBD1*01, TRBD2*01	TRBD1, TRBD2	11	22	27	30	10	2	12
1	6.12E-08	TGCGCCAGCAGTTACGGACAGGGGGGGGGTCCAAGAGACCCAGTACTTC	CASSYGQG~GVQETQYF	TRBV5-1*01	TRBV5-1	TRBJ2-5*01	TRBJ2-5	TRBD1*01	TRBD1	10	15	24	30	4	5	9
1	6.12E-08	TGCGCCAGCAGTCTTGACAGGGGGCCTTACTAATGAAAAACTGTTTTTT	CASSLDRG~LTNEKLFF	TRBV5-1*01, TRBV5-1*02	TRBV5-1	TRBJ1-4*01	TRBJ1-4	TRBD1*01	TRBD1	10	15	24	28	4	3	7
1	6.12E-08	TGCGCCAGCAGTCTCTCAGGCCGGGACAGGGTCGCGTGAGCAGTACTTC	CASSLSGR~TGSREQYF	TRBV5-1*01, TRBV5-1*02	TRBV5-1	TRBJ2-7*01	TRBJ2-7	TRBD1*01	TRBD1	10	22	30	37	11	6	17
1	6.12E-08	TGCGCCAGCAGTCCAACACCCCACCCTTAGCAATCAGCCCCAGCATTTT	CASSPTPH~LSNQPQHF	TRBV5-1*01, TRBV5-1*02	TRBV5-1	TRBJ1-5*01	TRBJ1-5	TRBD1*01, TRBD2*02, TRBD2*01	TRBD1, TRBD2	10	23	26	27	12	0	12
1	6.12E-08	TGCGCCAGCAGTCGGATGGGGGCAGGGCCTCACAGATACGCAGTATTTT	CASSRMGA~GLTDTQYF	TRBV4-1*02, TRBV4-1*01	TRBV4-1	TRBJ2-3*01	TRBJ2-3	TRBD1*01	TRBD1	10	17	22	30	6	7	13
1	6.12E-08	TGCGCCAGCAGTCAGGAGGTGACAGGGGGCCTAGTATGGCTACACCTTC	CASSQEVT~GA*YGYTF	TRBV5-1*01, TRBV5-1*02	TRBV5-1	TRBJ1-2*01	TRBJ1-2	TRBD1*01	TRBD1	10	20	29	34	9	4	13
1	6.12E-08	TGCGCCAGCAGTGCCCGACGGACAAAATAGCAATCAGCCTCAGCATTTT	CASSARRT~NSNQPQHF	TRBV10-1*02, TRBV10-1*01	TRBV10-1	TRBJ1-5*01	TRBJ1-5	TRBD1*01	TRBD1	12	19	23	27	6	3	9
1	6.12E-08	TGCGCCAGCAGTGGTACCAAATGGGTGAACACCGGGGGAGCTGTTTTTT	CASSGTKW~*TPGELFF	TRBV10-1*02, TRBV10-1*01	TRBV10-1	TRBJ2-2*01	TRBJ2-2	TRBD1*01, TRBD2*02, TRBD2*01	TRBD1, TRBD2	12	28	30	34	15	3	18
1	6.12E-08	TGCGCCAGCAGTGGAGGGACAGGTCTCCCGCACAGATACGCAGTATTTT	CASSGGTG~SRTDTQYF	TRBV5-1*01, TRBV5-1*02	TRBV5-1	TRBJ2-3*01	TRBJ2-3	TRBD1*01	TRBD1	10	15	22	29	4	6	10
1	6.12E-08	TGCGCCAGCAGTGATTTTTCCCGAGCGGGAGTTCAATGAGCAGTTCTTC	CASSDFSR~REFNEQFF	TRBV10-2*01	TRBV10-2	TRBJ2-1*01	TRBJ2-1	TRBD2*02	TRBD2	13	23	30	33	9	2	11
1	6.12E-08	TGCGCCAGCAGTGATTCCGGGACAGGGGGGCATTCAGCCCCAGCATTTT	CASSDSGT~GGIQPQHF	TRBV10-2*01	TRBV10-2	TRBJ1-5*01	TRBJ1-5	TRBD1*01	TRBD1	13	18	28	29	4	0	4
1	6.12E-08	TGCGCCAGCAGTGATCAGGCGGAGGGGGCGCGATCAGCCCCAGCATTTT	CASSDQAE~GRDQPQHF	TRBV10-2*01	TRBV10-2	TRBJ1-5*01	TRBJ1-5	TRBD1*01	TRBD1	13	22	28	32	8	3	11
1	6.12E-08	TGCGCCAGCAGTGACCCCCGGTACAGGGGGTACAGATACGCAGTATTTT	CASSDPRY~GGTDTQYF	TRBV10-1*02, TRBV10-1*01	TRBV10-1	TRBJ2-3*01	TRBJ2-3	TRBD1*01	TRBD1	13	22	29	31	8	1	9
1	6.12E-08	TGCGCCAGCAGTGACCCGCGGACCTTCGCAGAGCACTAAAGCTTTCTTT	CASSDPRT~SQSTKAFF	TRBV10-1*02, TRBV10-1*01	TRBV10-1	TRBJ1-1*01	TRBJ1-1	TRBD2*02, TRBD2*01	TRBD2	13	14	18	33	0	14	14
1	6.12E-08	TGCGCCAGCAGTGAGTCCCAGGGGCTATAGCAATCAGCCCCAGCATTTT	CASSESQG~YSNQPQHF	TRBV10-1*01	TRBV10-1	TRBJ1-5*01	TRBJ1-5	TRBD1*01	TRBD1	16	18	23	27	1	3	4
1	6.12E-08	TGCGCCAGCAGTGAGTCGGGGACTAGCGGGCTCCTACGAGCAGTACTTC	CASSESGT~AGSYEQYF	TRBV10-1*01	TRBV10-1	TRBJ2-7*01	TRBJ2-7	TRBD2*02, TRBD2*01	TRBD2	16	18	29	30	1	0	1
1	6.12E-08	TGCGCCAGCAGTGAGTCGACGGGACTAGCGGGACTACGAGCAGTACTTC	CASSESTG~*RDYEQYF	TRBV10-1*01	TRBV10-1	TRBJ2-7*01	TRBJ2-7	TRBD2*02	TRBD2	16	20	32	33	3	0	3
1	6.12E-08	TGCGCCAGCAGTGAGTGAGTAGCGGGGGACGGTAAGCATTCAGTACTTC	CASSE*VA~GTVSIQYF	TRBV10-1*01	TRBV10-1	TRBJ2-4*01	TRBJ2-4	TRBD2*01	TRBD2	15	19	27	36	3	8	11
1	6.12E-08	TGCGCCAGCAGTGAGCCGGGACGGGGGCGGAGTATACGAGCAGTACTTC	CASSEPGR~GGVYEQYF	TRBV10-2*01	TRBV10-2	TRBJ2-7*01	TRBJ2-7	TRBD1*01, TRBD2*01	TRBD1, TRBD2	14	22	27	34	7	6	13
1	6.12E-08	TGCGCCAGCAGTGAGGTTCTAGGTCTAGGGACAGGGGACGCAGTATTTT	CASSEVLG~*GQGTQYF	TRBV10-1*01	TRBV10-1	TRBJ2-3*01	TRBJ2-3	TRBD1*01	TRBD1	14	27	36	37	12	0	12
1	6.12E-08	TGCGCCAGCAGTGAGGGGTGGGGGCAGGGCTGGGACTGAAGCTTTCTTT	CASSEGWG~RAGTEAFF	TRBV10-2*01	TRBV10-2	TRBJ1-1*01	TRBJ1-1	TRBD1*01	TRBD1	14	19	24	34	4	9	13
1	6.12E-08	TGCGCCAGCAGTGAGAACGACAGGGGGCTCATCTAGGGAGCTGTTTTTT	CASSENDR~GSSRELFF	TRBV10-1*01	TRBV10-1	TRBJ2-2*01	TRBJ2-2	TRBD1*01	TRBD1	14	18	27	35	3	7	10
1	6.12E-08	TGCGCCAGCAGTGAAGGCGGGAGGGCTCTCATAAGAGACCCAGTACTTC	CASSEGGR~LS*ETQYF	TRBV10-2*01	TRBV10-2	TRBJ2-5*01	TRBJ2-5	TRBD2*02	TRBD2	13	16	24	32	2	7	9
1	6.12E-08	TGCGCCAGCAGTGAAGAGGTCTACAGGTGCGGCCTACGAGCAGTACTTC	CASSEEVY~GAAYEQYF	TRBV10-2*01	TRBV10-2	TRBJ2-7*01	TRBJ2-7	TRBD1*01	TRBD1	13	22	26	32	8	5	13
1	6.12E-08	TGCGCCAGCAGTACCCACCCTGGGACAGCTAGAAGAGACCCAGTACTTC	CASSTHPG~QLEETQYF	TRBV5-1*01, TRBV5-1*02	TRBV5-1	TRBJ2-5*01	TRBJ2-5	TRBD1*01	TRBD1	10	21	27	32	10	4	14
1	6.12E-08	TGCGCCAGCAGCTTTGGGGGTAGCGGGAGGATCAGAGACCCAGTACTTC	CASSFGGS~GGSETQYF	TRBV5-1*01	TRBV5-1	TRBJ2-5*01	TRBJ2-5	TRBD2*02	TRBD2	13	20	29	33	6	3	9
1	6.12E-08	TGCGCCAGCAGCTTCCCCCCTCAGCGGGAGAATCTACGAGCAGTATTTT	CASSFPPQ~GRIYEQYF	TRBV5-1*01	TRBV5-1	TRBJ2-3*01	TRBJ2-3	TRBD2*02	TRBD2	13	22	29	39	8	9	17
1	6.12E-08	TGCGCCAGCAGCTTCCCCCCTAGCGGCTAGCACTGATACGCAGTATTTT	CASSFPPS~ASTDTQYF	TRBV5-1*01	TRBV5-1	TRBJ2-3*01	TRBJ2-3	TRBD2*02, TRBD2*01	TRBD2	13	19	25	28	5	2	7
1	6.12E-08	TGCGCCAGCAGCTTCGGGACTAGCCCTCGGCACAGATACGCAGTATTTT	CASSFGTS~LGTDTQYF	TRBV5-1*01	TRBV5-1	TRBJ2-3*01	TRBJ2-3	TRBD2*02, TRBD2*01	TRBD2	13	15	23	29	1	5	6
1	6.12E-08	TGCGCCAGCAGCTTCGGGACTAGCGGCGCTCACCGGGGAGCTGTTTTTT	CASSFGTS~ALTGELFF	TRBV5-1*01	TRBV5-1	TRBJ2-2*01	TRBJ2-2	TRBD2*02, TRBD2*01	TRBD2	13	15	25	30	1	4	5
1	6.12E-08	TGCGCCAGCAGCTTCGACAGGCGCCCGGAGAGATGGAAAACGGTTTTTT	CASSFDRR~RRDGKRFF	TRBV5-1*01	TRBV5-1	TRBJ1-4*01	TRBJ1-4	TRBD1*01	TRBD1	13	15	20	36	1	15	16
1	6.12E-08	TGCGCCAGCAGCTTGGTATGCGTTAGGTGGGGGCAATGAGCAGTTCTTC	CASSLVCV~GGGNEQFF	TRBV5-1*01	TRBV5-1	TRBJ2-1*01	TRBJ2-1	TRBD1*01, TRBD2*01	TRBD1, TRBD2	15	28	32	33	12	0	12
1	6.12E-08	TGCGCCAGCAGCTTGGCCGGGACTAGCGGGAGGGTTCGAGCAGTACTTC	CASSLAGT~AGGFEQYF	TRBV5-1*01	TRBV5-1	TRBJ2-7*01	TRBJ2-7	TRBD2*02	TRBD2	15	18	33	36	2	2	4
1	6.12E-08	TGCGCCAGCAGCTTGGCCGAGGCGCGGCTCCTACAATGAGCAGTTCTTC	CASSLAEA~GSYNEQFF	TRBV5-1*01	TRBV5-1	TRBJ2-1*01	TRBJ2-1	TRBD2*02, TRBD2*01	TRBD2	15	23	26	27	7	0	7
1	6.12E-08	TGCGCCAGCAGCTTGGCCGAGGACAGGGCGTAATTCACCCCTCCACTTT	CASSLAED~GRNSPLHF	TRBV5-1*01	TRBV5-1	TRBJ1-6*01	TRBJ1-6	TRBD1*01	TRBD1	15	20	27	30	4	2	6
1	6.12E-08	TGCGCCAGCAGCTTGGCAGGGGGGACAGGGCATCAATGAGCAGTTCTTC	CASSLAGG~QGINEQFF	TRBV5-1*01	TRBV5-1	TRBJ2-1*01	TRBJ2-1	TRBD1*01	TRBD1	15	21	29	33	5	3	8
1	6.12E-08	TGCGCCAGCAGCTTGGGCTCCGGGGACAGGGCTAGAGACCCAGTACTTC	CASSLGSG~TGLETQYF	TRBV5-1*01	TRBV5-1	TRBJ2-7*01	TRBJ2-7	TRBD1*01	TRBD1	15	22	30	40	6	9	15
1	6.12E-08	TGCGCCAGCAGCTTGGGGGGTTCAGGCCTCCACAGATACGCAGTATTTT	CASSLGGS~ASTDTQYF	TRBV5-1*01	TRBV5-1	TRBJ2-3*01	TRBJ2-3	TRBD1*01, TRBD2*02, TRBD2*01	TRBD1, TRBD2	15	22	25	30	6	4	10
1	6.12E-08	TGCGCCAGCAGCTTGGGGGGCGACAGGGGTGGCAGATACGCAGTATTTT	CASSLGGD~GVADTQYF	TRBV5-1*01	TRBV5-1	TRBJ2-3*01	TRBJ2-3	TRBD1*01	TRBD1	15	21	28	32	5	3	8
1	6.12E-08	TGCGCCAGCAGCTTGGGGGGCGACAGGGAGGAGAGAGACCCAGTACTTC	CASSLGGD~GRRETQYF	TRBV5-1*01	TRBV5-1	TRBJ2-5*01	TRBJ2-5	TRBD1*01	TRBD1	15	21	27	33	5	5	10
1	6.12E-08	TGCGCCAGCAGCTTGGGGACTAGCGGGAGGCACAGGTACGCAGTATTTT	CASSLGTS~GGTGTQYF	TRBV5-1*01	TRBV5-1	TRBJ2-3*01	TRBJ2-3	TRBD2*02	TRBD2	15	16	28	29	0	0	0
1	6.12E-08	TGCGCCAGCAGCTTGGGGACAGGCGGCGAGAACCAATGAGCAGTTCTTC	CASSLGTG~ARTNEQFF	TRBV5-1*01	TRBV5-1	TRBJ2-1*01	TRBJ2-1	TRBD1*01	TRBD1	15	16	22	33	0	10	10
1	6.12E-08	TGCGCCAGCAGCTTGGGAACCACTTGGGGGGGGCAATGAGCAGCTCTTC	CASSLGTT~GGGNEQLF	TRBV5-1*01	TRBV5-1	TRBJ2-1*01	TRBJ2-1	TRBD2*01	TRBD2	15	26	32	33	10	0	10
1	6.12E-08	TGCGCCAGCAGCTTGGATGGGGGCTAGCGACCAAGAGACCCAGTACTTC	CASSLDGG~SDQETQYF	TRBV5-1*01	TRBV5-1	TRBJ2-5*01	TRBJ2-5	TRBD1*01, TRBD2*02, TRBD2*01	TRBD1, TRBD2	15	18	23	29	2	5	7
1	6.12E-08	TGCGCCAGCAGCTTGGATAGTCGATCGGAGACCCAATGAGCAGTTCTTC	CASSLDSR~RRPNEQFF	TRBV5-1*01	TRBV5-1	TRBJ2-1*01	TRBJ2-1	TRBD2*02, TRBD2*01	TRBD2	15	17	21	33	1	11	12
1	6.12E-08	TGCGCCAGCAGCTTGGAAGGGACAGGGGAGCAATCAGCCCCAGCATTTT	CASSLEGT~GSNQPQHF	TRBV5-1*01	TRBV5-1	TRBJ1-5*01	TRBJ1-5	TRBD1*01	TRBD1	15	18	27	28	2	0	2
1	6.12E-08	TGCGCCAGCAGCTTGGAAACAGGTTGCACGCACAGATACGCAGTATTTT	CASSLETG~ARTDTQYF	TRBV5-1*01	TRBV5-1	TRBJ2-3*01	TRBJ2-3	TRBD1*01	TRBD1	15	18	22	29	2	6	8
1	6.12E-08	TGCGCCAGCAGCTTGACGGGGGCAAGGAACACCGGGGAGCTGTTTTTTT	CASSLTGA~GTPGSCFF	TRBV5-1*01	TRBV5-1	TRBJ2-2*01	TRBJ2-2	TRBD1*01, TRBD2*01	TRBD1, TRBD2	14	17	22	43	2	20	22
1	6.12E-08	TGCGCCAGCAGCTTGAATAGGACAGGGCCCCCCAAGAGACCAGTACTTC	CASSLNRT~GPPRDQYF	TRBV5-1*01	TRBV5-1	TRBJ2-5*01	TRBJ2-5	TRBD1*01	TRBD1	14	19	26	39	4	12	16
1	6.12E-08	TGCGCCAGCAGCTTAGAGGGGGACAGGGGGCTACTACGAGCAGTACTTC	CASSLEGD~GGYYEQYF	TRBV5-1*01	TRBV5-1	TRBJ2-7*01	TRBJ2-7	TRBD1*01	TRBD1	13	19	30	33	5	2	7
1	6.12E-08	TGCGCCAGCAGCTCCTCTGCTGGGGCTATCCACAGATACGCAGTATTTT	CASSSSAG~LSTDTQYF	TRBV5-1*01	TRBV5-1	TRBJ2-3*01	TRBJ2-3	TRBD1*01	TRBD1	12	21	25	30	8	4	12
1	6.12E-08	TGCGCCAGCAGCTCCTCTAGCGGGAGGCTCCTACAATGAGCAGTTCTTC	CASSSSSG~GSYNEQFF	TRBV5-1*01	TRBV5-1	TRBJ2-1*01	TRBJ2-1	TRBD2*02	TRBD2	12	16	26	27	3	0	3
1	6.12E-08	TGCGCCAGCAGCTCGGGAGGTGACAGGATCCTACAATGAGCAGTTCTTC	CASSSGGD~GSYNEQFF	TRBV5-1*01	TRBV5-1	TRBJ2-1*01	TRBJ2-1	TRBD2*02	TRBD2	12	13	19	28	0	8	8
1	6.12E-08	TGCGCCAGCAGCTGCCCCTTGGGGGGACTAGCGGTATACGCAGTATTTT	CASSCPLG~D*RYTQYF	TRBV4-3*03, TRBV4-3*01, TRBV4-3*04, TRBV4-3*02	TRBV4-3	TRBJ2-3*01	TRBJ2-3	TRBD2*02, TRBD2*01	TRBD2	11	23	33	35	11	1	12
1	6.12E-08	TGCGCCAGCAGCTGAGGTGGGCCTAGCTTACAAGTACGAGCAGTACTTC	CASS*GGP~AYKYEQYF	TRBV5-1*01	TRBV5-1	TRBJ2-7*01	TRBJ2-7	TRBD2*02, TRBD2*01	TRBD2	12	22	26	34	9	7	16
1	6.12E-08	TGCGCCAGCAGCTATGGGACAGGTCTCCCGCACAGATACGCAGTATTTT	CASSYGTG~SRTDTQYF	TRBV5-1*01	TRBV5-1	TRBJ2-3*01	TRBJ2-3	TRBD1*01	TRBD1	12	15	22	29	2	6	8
1	6.12E-08	TGCGCCAGCAGCTAGACAGGGCTCTGGAAGATCCTACGAGCAGTACTTC	CASS*TGL~GRSYEQYF	TRBV5-1*01	TRBV5-1	TRBJ2-7*01	TRBJ2-7	TRBD1*01	TRBD1	12	14	20	31	1	10	11
1	6.12E-08	TGCGCCAGCAGCCTTCCCGGCCCGGGTGGGGGCCTACGAGCAGTACTTC	CASSLPGP~VGAYEQYF	TRBV4-1*02, TRBV4-1*01	TRBV4-1	TRBJ2-7*01	TRBJ2-7	TRBD1*01, TRBD2*02, TRBD2*01	TRBD1, TRBD2	12	27	31	32	14	0	14
1	6.12E-08	TGCGCCAGCAGCCTTGGGTCCGGGACAGGATAATTCACCCCTCCACTTT	CASSLGSG~QDNSPLHF	TRBV5-1*01	TRBV5-1	TRBJ1-6*01	TRBJ1-6	TRBD1*01	TRBD1	11	21	28	29	9	0	9
1	6.12E-08	TGCGCCAGCAGCCTTGAACCGGGACAGGGGGCTTGAAAAACTGTTTTTT	CASSLEPG~RGLEKLFF	TRBV4-1*02, TRBV4-1*01	TRBV4-1	TRBJ1-4*01	TRBJ1-4	TRBD1*01	TRBD1	12	20	31	33	7	1	8
1	6.12E-08	TGCGCCAGCAGCCTGGACAGGGGGCGAGGGCACCGGGGAGCTGTTTTTT	CASSLDRG~EGTGELFF	TRBV5-1*01	TRBV5-1	TRBJ2-2*01	TRBJ2-2	TRBD1*01	TRBD1	15	16	24	30	0	5	5
1	6.12E-08	TGCGCCAGCAGCCTAGGGACAGGTTGCACGCACAGATACGCAGTATTTT	CASSLGTG~ARTDTQYF	TRBV5-1*01	TRBV5-1	TRBJ2-3*01	TRBJ2-3	TRBD1*01	TRBD1	11	15	22	29	3	6	9
1	6.12E-08	TGCGCCAGCAGCCCTCCGGGACAGGGGGCGCACAGATACGCAGTATTTT	CASSPPGQ~GRTDTQYF	TRBV4-1*02, TRBV4-1*01	TRBV4-1	TRBJ2-3*01	TRBJ2-3	TRBD1*01	TRBD1	12	17	28	29	4	0	4
1	6.12E-08	TGCGCCAGCAGCCCTGGGACAGGTTGCACGCACAGATACGCAGTATTTT	CASSPGTG~ARTDTQYF	TRBV5-1*01	TRBV5-1	TRBJ2-3*01	TRBJ2-3	TRBD1*01	TRBD1	11	15	22	29	3	6	9
1	6.12E-08	TGCGCCAGCAGCCCTGACAGGGGGCGCCGACACCGGGGAGCTGTTTTTT	CASSPDRG~ADTGELFF	TRBV5-1*01	TRBV5-1	TRBJ2-2*01	TRBJ2-2	TRBD1*01	TRBD1	11	15	24	29	3	4	7
1	6.12E-08	TGCGCCAGCAGCCCCCGGGACAGGGGCCGCCGCCTACGAGCAGTACTTC	CASSPRDR~AAAYEQYF	TRBV5-1*01	TRBV5-1	TRBJ2-7*01	TRBJ2-7	TRBD1*01	TRBD1	11	16	25	32	4	6	10
1	6.12E-08	TGCGCCAGCAGCCCCGCGTGGGGGGCTATCCACAGATACGCAGTATTTT	CASSPAWG~LSTDTQYF	TRBV5-1*01	TRBV5-1	TRBJ2-3*01	TRBJ2-3	TRBD1*01, TRBD2*01	TRBD1, TRBD2	11	20	25	30	8	4	12
1	6.12E-08	TGCGCCAGCAGCCCCGGTACCGGGACAGGGTTGAGAAAAACTGTTTTTT	CASSPGTG~QG*EKLFF	TRBV5-1*01	TRBV5-1	TRBJ1-4*01	TRBJ1-4	TRBD1*01	TRBD1	11	21	29	34	9	4	13
1	6.12E-08	TGCGCCAGCAGCCCCGGGACAGGAGTACCGACAAGAGACCCAGTACTTC	CASSPGTG~YRQETQYF	TRBV5-1*01	TRBV5-1	TRBJ2-5*01	TRBJ2-5	TRBD1*01	TRBD1	11	15	22	31	3	8	11
1	6.12E-08	TGCGCCAGCAGCCCGGTAGACAGGGGGATGCACAGATACGCAGTATTTT	CASSPVDR~GCTDTQYF	TRBV5-1*01	TRBV5-1	TRBJ2-3*01	TRBJ2-3	TRBD1*01	TRBD1	11	18	26	29	6	2	8
1	6.12E-08	TGCGCCAGCAGCCCGGGACTAGCGGGAGAGCACAGATACGCAGTATTTT	CASSPGLA~ESTDTQYF	TRBV5-1*01	TRBV5-1	TRBJ2-3*01	TRBJ2-3	TRBD2*02	TRBD2	11	14	27	28	2	0	2
1	6.12E-08	TGCGCCAGCAGCCCGGGACAGGACTAGCGGACACAATGAGCAGTTCTTC	CASSPGQD~SGHNEQFF	TRBV5-1*01	TRBV5-1	TRBJ2-1*01	TRBJ2-1	TRBD2*02, TRBD2*01	TRBD2	11	20	29	32	8	2	10
1	6.12E-08	TGCGCCAGCAGCCCGATGATCGGACAGCGGGAGAGAGACCCAGTACTTC	CASSPMIG~SGRETQYF	TRBV4-1*02, TRBV4-1*01	TRBV4-1	TRBJ2-5*01	TRBJ2-5	TRBD2*02	TRBD2	12	25	32	33	12	0	12
1	6.12E-08	TGCGCCAGCAGCCCATGGACAGGGACTAGCGGGAGACGAGCAGTACTTC	CASSPWTG~LAGDEQYF	TRBV4-1*02, TRBV4-1*01	TRBV4-1	TRBJ2-7*01	TRBJ2-7	TRBD2*02	TRBD2	12	21	34	35	8	0	8
1	6.12E-08	TGCGCCAGCAGCCCATGGACAGGGACTAGCAATCGATGAGCAGTTCTTC	CASSPWTG~LAIDEQFF	TRBV4-1*02, TRBV4-1*01	TRBV4-1	TRBJ2-1*01	TRBJ2-1	TRBD2*02, TRBD2*01	TRBD2	12	21	29	35	8	5	13
1	6.12E-08	TGCGCCAGCAGCCCATGGACAGGGACTAGACTCCTACGAGCAGTACTTC	CASSPWTG~LDSYEQYF	TRBV4-1*02, TRBV4-1*01	TRBV4-1	TRBJ2-7*01	TRBJ2-7	TRBD1*01, TRBD2*02, TRBD2*01	TRBD1, TRBD2	12	16	23	30	3	6	9
1	6.12E-08	TGCGCCAGCAGCCCATGGACAGGGAGGGCCTCCCTACGAGCAGTACTTC	CASSPWTG~GPPYEQYF	TRBV4-1*02, TRBV4-1*01	TRBV4-1	TRBJ2-7*01	TRBJ2-7	TRBD1*01	TRBD1	12	16	23	32	3	8	11
1	6.12E-08	TGCGCCAGCAGCCCATGGACAGGGAATAGCCAAAAACATTCAGTACTTC	CASSPWTG~IAKNIQYF	TRBV4-1*02, TRBV4-1*01	TRBV4-1	TRBJ2-4*01	TRBJ2-4	TRBD1*01	TRBD1	12	16	23	27	3	3	6
1	6.12E-08	TGCGCCAGCAGCCCAAGACTCGGGACAGAAATACTATGGCTACACCTTC	CASSPRLG~QKYYGYTF	TRBV4-3*01	TRBV4-3	TRBJ1-2*01	TRBJ1-2	TRBD1*01	TRBD1	12	21	27	32	8	4	12
1	6.12E-08	TGCGCCAGCAGCCGCCTGAATCGTCCGGGGTACTTATGGCTACACCTTC	CASSRLNR~RGTYGYTF	TRBV4-3*03, TRBV4-3*01, TRBV4-3*04	TRBV4-3	TRBJ1-2*01	TRBJ1-2	TRBD2*01	TRBD2	12	25	29	34	12	4	16
1	6.12E-08	TGCGCCAGCAGCCGCACACCGGGGAGGGCTCACAGATACGCAGTATTTT	CASSRTPG~GLTDTQYF	TRBV4-3*03, TRBV4-3*01, TRBV4-3*04	TRBV4-3	TRBJ2-3*01	TRBJ2-3	TRBD2*02	TRBD2	12	21	27	30	8	2	10
1	6.12E-08	TGCGCCAGCAGCCGGGACTAAGGTGGGAGCCAAAAACATTCAGTACTTC	CASSRD*G~GAKNIQYF	TRBV10-1*02, TRBV10-1*01	TRBV10-1	TRBJ2-4*01	TRBJ2-4	TRBD2*02, TRBD2*01	TRBD2	10	13	19	27	2	7	9
1	6.12E-08	TGCGCCAGCAGCCGAGATCAGGGACCTCGGGTCCTACGAGCAGTACTTC	CASSRDQG~LGSYEQYF	TRBV4-1*02, TRBV4-1*01	TRBV4-1	TRBJ2-7*01	TRBJ2-7	TRBD1*01, TRBD2*02, TRBD2*01	TRBD1, TRBD2	16	20	24	31	3	6	9
1	6.12E-08	TGCGCCAGCAGCCGAGATCAGGGACCTCGGATCCTACGGGCAGTACTTC	CASSRDQG~LGSYGQYF	TRBV4-1*02, TRBV4-1*01	TRBV4-1	TRBJ2-7*01	TRBJ2-7	TRBD1*01, TRBD2*02, TRBD2*01	TRBD1, TRBD2	16	20	24	31	3	6	9
1	6.12E-08	TGCGCCAGCAGCCGAGATCAGGGACCTCGGATCCTACGAGCGGTACTTC	CASSRDQG~LGSYERYF	TRBV4-1*02, TRBV4-1*01	TRBV4-1	TRBJ2-7*01	TRBJ2-7	TRBD1*01, TRBD2*02, TRBD2*01	TRBD1, TRBD2	16	20	24	31	3	6	9
1	6.12E-08	TGCGCCAGCAGCCGAGATCAGGGACCCCGGATCCTACGAGCAGTACTTC	CASSRDQG~PGSYEQYF	TRBV4-1*02, TRBV4-1*01	TRBV4-1	TRBJ2-7*01	TRBJ2-7	TRBD1*01, TRBD2*02, TRBD2*01	TRBD1, TRBD2	16	20	24	31	3	6	9
1	6.12E-08	TGCGCCAGCAGCCGAGAAGGGGACAGGGGAGCTAACTATGGCTACCTTC	CASSREGD~GELTMATF	TRBV4-1*02, TRBV4-1*01	TRBV4-1	TRBJ1-2*01	TRBJ1-2	TRBD1*01	TRBD1	16	19	28	43	2	14	16
1	6.12E-08	TGCGCCAGCAGCCATGGGACTAAGGCGAACACCGGGGAGCTGTTTTTTT	CASSHGTK~RTPGSCFF	TRBV5-1*01	TRBV5-1	TRBJ2-2*01	TRBJ2-2	TRBD2*02, TRBD2*01	TRBD2	11	15	21	43	3	21	24
1	6.12E-08	TGCGCCAGCAGCCACCCGACAGGCGGGGATACAAGAGACCCAGTACTTC	CASSHPTG~GIQETQYF	TRBV4-1*02, TRBV4-1*01	TRBV4-1	TRBJ2-5*01	TRBJ2-5	TRBD1*01, TRBD2*01	TRBD1, TRBD2	13	17	22	31	3	8	11
1	6.12E-08	TGCGCCAGCAGCCACGAACAGGGGGGGATCGAACACTGAAGCTTTCTTT	CASSHEQG~GSNTEAFF	TRBV5-1*01	TRBV5-1	TRBJ1-1*01	TRBJ1-1	TRBD1*01	TRBD1	11	17	24	30	5	5	10
1	6.12E-08	TGCGCCAGCAGCCACAAAGGAGGGGCTCCCCAATCAGCCCCAGCATTTT	CASSHKGG~LPNQPQHF	TRBV4-3*03, TRBV4-3*01, TRBV4-3*04	TRBV4-3	TRBJ1-5*01	TRBJ1-5	TRBD2*02	TRBD2	13	18	23	30	4	6	10
1	6.12E-08	TGCGCCAGCAGCCAGCAGCCATCGGACAGGCACAGATACGCAGTATTTT	CASSQQPS~TGTDTQYF	TRBV4-3*03, TRBV4-3*01, TRBV4-3*04	TRBV4-3	TRBJ2-3*01	TRBJ2-3	TRBD1*01	TRBD1	13	23	28	29	9	0	9
1	6.12E-08	TGCGCCAGCAGCCAGGTGAGGGGGACGGGCCTACAATGAGCAGTTCTTC	CASSQVRG~RAYNEQFF	TRBV4-1*02, TRBV4-1*01	TRBV4-1	TRBJ2-1*01	TRBJ2-1	TRBD1*01	TRBD1	13	18	23	29	4	5	9
1	6.12E-08	TGCGCCAGCAGCCAGGGGAGAGGGCTATAGCAATCAGCCCCAGCATTTT	CASSQGRG~YSNQPQHF	TRBV10-1*02, TRBV10-1*01	TRBV10-1	TRBJ1-5*01	TRBJ1-5	TRBD1*01	TRBD1	10	12	17	27	1	9	10
1	6.12E-08	TGCGCCAGCAGCCAGGGACTAGCGGTGGAGCACAGATACGCAGTATTTT	CASSQGLA~WSTDTQYF	TRBV4-1*02, TRBV4-1*01	TRBV4-1	TRBJ2-3*01	TRBJ2-3	TRBD2*02, TRBD2*01	TRBD2	13	14	24	28	0	3	3
1	6.12E-08	TGCGCCAGCAGCCAGGACAGGGGGATCCTCCTACAATGAGCAGTTCTTC	CASSQDRG~SSYNEQFF	TRBV4-3*01	TRBV4-3	TRBJ2-1*01	TRBJ2-1	TRBD1*01	TRBD1	13	14	23	27	0	3	3
1	6.12E-08	TGCGCCAGCAGCCAACTAGCGGGAGGGTACCTACGATGAGCAGTTCTTC	CASSQLAG~GTYDEQFF	TRBV5-1*01	TRBV5-1	TRBJ2-1*01	TRBJ2-1	TRBD2*02	TRBD2	11	14	26	29	2	2	4
1	6.12E-08	TGCGCCAGCAGCCAAGTCGGGACTAGCGGGAGTTGGTGAGCAGTTCTTC	CASSQVGT~AGVGEQFF	TRBV4-1*02, TRBV4-1*01	TRBV4-1	TRBJ2-1*01	TRBJ2-1	TRBD2*02	TRBD2	15	18	31	36	2	4	6
1	6.12E-08	TGCGCCAGCAGCCAAGTGGACAGGGGCCCCTCTATATGGCTACACCTTC	CASSQVDR~APLYGYTF	TRBV4-3*01	TRBV4-3	TRBJ1-2*01	TRBJ1-2	TRBD1*01	TRBD1	15	17	25	34	1	8	9
1	6.12E-08	TGCGCCAGCAGCCAAGTAGGGGGGGAGTAGGGCCAACGTCCTGACTTTC	CASSQVGG~SRANVLTF	TRBV4-3*01	TRBV4-3	TRBJ2-6*01	TRBJ2-6	TRBD2*01	TRBD2	15	18	24	29	2	4	6
1	6.12E-08	TGCGCCAGCAGCCAAGCCCCCGGACAGGGGAGGGAAAAACTGTTTTTTT	CASSQAPG~RGGKNCFF	TRBV4-1*02, TRBV4-1*01	TRBV4-1	TRBJ1-4*01	TRBJ1-4	TRBD1*01	TRBD1	15	21	29	43	5	13	18
1	6.12E-08	TGCGCCAGCAGCCAAGGTATCGCCGGGGTCCTACAATGAGCAGTTCTTC	CASSQGIA~GSYNEQFF	TRBV4-1*02, TRBV4-1*01	TRBV4-1	TRBJ2-1*01	TRBJ2-1	TRBD2*01	TRBD2	15	23	27	28	7	0	7
1	6.12E-08	TGCGCCAGCAGCCAAGGCCAACGGACAGGGTACTTATGGCTACACCTTC	CASSQGQR~QGTYGYTF	TRBV4-1*02, TRBV4-1*01	TRBV4-1	TRBJ1-2*01	TRBJ1-2	TRBD1*01	TRBD1	15	22	29	34	6	4	10
1	6.12E-08	TGCGCCAGCAGCCAAGGGCCGGGACAGGGGCACAGATACGCAGTATTTT	CASSQGPG~RGTDTQYF	TRBV4-3*01	TRBV4-3	TRBJ2-3*01	TRBJ2-3	TRBD1*01	TRBD1	15	20	28	29	4	0	4
1	6.12E-08	TGCGCCAGCAGCCAAGGGACAGGGGGGCGATGGGTATGGCTACACCTTC	CASSQGTG~GDGYGYTF	TRBV4-3*01	TRBV4-3	TRBJ1-2*01	TRBJ1-2	TRBD1*01	TRBD1	15	16	25	34	0	8	8
1	6.12E-08	TGCGCCAGCAGCCAAGATCTTAGGGGTTTAGGCGGGGAGCTGTTTTTTT	CASSQDLR~V*AGSCFF	TRBV4-1*02, TRBV4-1*01	TRBV4-1	TRBJ2-2*01	TRBJ2-2	TRBD2*01	TRBD2	16	31	36	43	14	6	20
1	6.12E-08	TGCGCCAGCAGCCAAGATCTAGGGACAGGGTTCAGATACGCAGTATTTT	CASSQDLG~QGSDTQYF	TRBV4-1*02, TRBV4-1*01	TRBV4-1	TRBJ2-3*01	TRBJ2-3	TRBD1*01	TRBD1	16	21	29	32	4	2	6
1	6.12E-08	TGCGCCAGCAGCCAAGATCCTGGGACAGGGCAACTATGGCTACACCTTC	CASSQDPG~QGNYGYTF	TRBV4-1*02, TRBV4-1*01	TRBV4-1	TRBJ1-2*01	TRBJ1-2	TRBD1*01	TRBD1	16	21	29	31	4	1	5
1	6.12E-08	TGCGCCAGCAGCCAAGATCCAGGGACTAGCGTCCTACGAGCAGTACTTC	CASSQDPG~LASYEQYF	TRBV4-3*01	TRBV4-3	TRBJ2-7*01	TRBJ2-7	TRBD2*02, TRBD2*01	TRBD2	16	21	30	31	4	0	4
1	6.12E-08	TGCGCCAGCAGCCAAGATCGGCAGGGGGACCTACAATGAGCAGTTCTTC	CASSQDRQ~GTYNEQFF	TRBV4-1*02, TRBV4-1*01	TRBV4-1	TRBJ2-1*01	TRBJ2-1	TRBD1*01	TRBD1	16	21	27	29	4	1	5
1	6.12E-08	TGCGCCAGCAGCCAAGATCGGGGGTTCCTCCTACAATGAGCAGTTCTTC	CASSQDRG~SSYNEQFF	TRBV4-1*02, TRBV4-1*01	TRBV4-1	TRBJ2-1*01	TRBJ2-1	TRBD2*01	TRBD2	16	18	23	27	1	3	4
1	6.12E-08	TGCGCCAGCAGCCAAGATGAGGGGACTGGGGCCCGGGGAGCTGTTTTTT	CASSQDEG~LGPGELFF	TRBV4-3*01	TRBV4-3	TRBJ2-2*01	TRBJ2-2	TRBD2*02, TRBD2*01	TRBD2	16	21	26	32	4	5	9
1	6.12E-08	TGCGCCAGCAGCCAAGACCCCTCTAGCGGGGAACTACGAGCAGTACTTC	CASSQDPS~AGNYEQYF	TRBV4-1*02, TRBV4-1*01	TRBV4-1	TRBJ2-7*01	TRBJ2-7	TRBD2*01	TRBD2	16	22	30	33	5	2	7
1	6.12E-08	TGCGCCAGCAGCCAAGAGTGGGGGCACGTACCAAGAGACCCAGTACTTC	CASSQEWG~TYQETQYF	TRBV4-3*01	TRBV4-3	TRBJ2-5*01	TRBJ2-5	TRBD1*01	TRBD1	16	19	24	29	2	4	6
1	6.12E-08	TGCGCCAGCAGCCAAGAGCCGGACAGGGATCCCCTACGAGCAGTACTTC	CASSQEPD~GIPYEQYF	TRBV4-3*01	TRBV4-3	TRBJ2-7*01	TRBJ2-7	TRBD1*01	TRBD1	16	20	27	32	3	4	7
1	6.12E-08	TGCGCCAGCAGCCAAGAGCCGGACAGGGACCAACACTGAAGCTTTCTTT	CASSQEPD~GTNTEAFF	TRBV4-3*01	TRBV4-3	TRBJ1-1*01	TRBJ1-1	TRBD1*01	TRBD1	16	20	27	31	3	3	6
1	6.12E-08	TGCGCCAGCAGCCAAGAGCCGAAACAGAGCCTCCTACGAGCAGTACTTC	CASSQEPK~RASYEQYF	TRBV4-3*01	TRBV4-3	TRBJ2-7*01	TRBJ2-7	TRBD1*01	TRBD1	16	23	26	30	6	3	9
1	6.12E-08	TGCGCCAGCAGCCAAGAGGGGGTCCGGGGGATACAATGAGCAGTTCTTC	CASSQEGV~GGYNEQFF	TRBV4-3*01	TRBV4-3	TRBJ2-1*01	TRBJ2-1	TRBD2*01	TRBD2	16	24	29	31	7	1	8
1	6.12E-08	TGCGCCAGCAGCCAAGAGGGGGGGTCGGGCTGGAAACACCATATATTTT	CASSQEGG~RAGNTIYF	TRBV4-1*02, TRBV4-1*01	TRBV4-1	TRBJ1-3*01	TRBJ1-3	TRBD2*01	TRBD2	16	17	23	29	0	5	5
1	6.12E-08	TGCGCCAGCAGCCAAGAACTCGGGACAGGGCTTTAATGAGCAGTTCTTC	CASSQELG~QGFNEQFF	TRBV4-1*02, TRBV4-1*01	TRBV4-1	TRBJ2-1*01	TRBJ2-1	TRBD1*01	TRBD1	16	21	29	34	4	4	8
1	6.12E-08	TGCGCCAGCAGCCAAGAACTCGGGACAGGGCAACTATGGCTACACCTTC	CASSQELG~QGNYGYTF	TRBV4-1*02, TRBV4-1*01	TRBV4-1	TRBJ1-2*01	TRBJ1-2	TRBD1*01	TRBD1	16	21	29	31	4	1	5
1	6.12E-08	TGCGCCAGCAGCCAAGAAGGGAGTAGGGGGTGGTTATACGCAGTATTTT	CASSQEGS~GGGYTQYF	TRBV4-3*01	TRBV4-3	TRBJ2-3*01	TRBJ2-3	TRBD1*01	TRBD1	16	24	29	35	7	5	12
1	6.12E-08	TGCGCCAGCAGCGCGGGGTGGGACTCCGTACTCAAGGGGAGCTGTTTTT	CASSAGWD~PYSRGAVF	TRBV4-1*02, TRBV4-1*01	TRBV4-1	TRBJ2-2*01	TRBJ2-2	TRBD2*02, TRBD2*01	TRBD2	11	19	24	44	7	19	26
1	6.12E-08	TGCGCCAGCAGCGGAACAGGGGGCGAGGGCACCGGGGAGCTGTTTTTTT	CASSGTGG~RAPGSCFF	TRBV5-1*01	TRBV5-1	TRBJ2-2*01	TRBJ2-2	TRBD1*01	TRBD1	11	15	23	43	3	19	22
1	6.12E-08	TGCGCCAGCAGCGGAACAGGGGGGCGAGGGCACCGGGGAGCTGTTTTTT	CASSGTGG~EGTGELFF	TRBV5-1*01	TRBV5-1	TRBJ2-2*01	TRBJ2-2	TRBD1*01	TRBD1	11	15	22	30	3	7	10
1	6.12E-08	TGCGCCAGCAGCAGGACTAGCGGGAGGACTCACAGATACGCAGTATTTT	CASSRTSG~GLTDTQYF	TRBV5-1*01	TRBV5-1	TRBJ2-3*01	TRBJ2-3	TRBD2*02	TRBD2	11	13	26	30	1	3	4
1	6.12E-08	TGCGCCAGCAGCAGGACAGGGGGGACCCTCCTACAATGAGCAGTTCTTC	CASSRTGG~PSYNEQFF	TRBV4-1*02, TRBV4-1*01	TRBV4-1	TRBJ2-1*01	TRBJ2-1	TRBD1*01	TRBD1	11	13	22	27	1	4	5
1	6.12E-08	TGCGCCAGCAGCAAGGGGACTAGCGGCGCTCACCGGGGAGCTGTTTTTT	CASSKGTS~ALTGELFF	TRBV5-1*01	TRBV5-1	TRBJ2-2*01	TRBJ2-2	TRBD2*02, TRBD2*01	TRBD2	11	15	25	30	3	4	7
1	6.12E-08	TGCGCCAGCAGCAAGATTAGATGATGGCGGGAGTTACGAGCAGTACTTC	CASSKIR*~GGSYEQYF	TRBV4-3*03, TRBV4-3*01, TRBV4-3*04	TRBV4-3	TRBJ2-7*01	TRBJ2-7	TRBD2*02	TRBD2	11	26	32	34	14	1	15
1	6.12E-08	TGCGCCAGCAGGGCCCAATATAGCGGGAGGGCCAGATACGCAGTATTTT	CASRAQYS~GGPDTQYF	TRBV5-1*01, TRBV5-1*02	TRBV5-1	TRBJ2-3*01	TRBJ2-3	TRBD2*02	TRBD2	10	20	30	32	9	1	10
1	6.12E-08	TGCGCCAGCAGGAAGGACTAGCGGGAGGGCCTTAGAGACCCAGTACTTC	CASRKD*R~RALETQYF	TRBV10-1*02, TRBV10-1*01	TRBV10-1	TRBJ2-5*01	TRBJ2-5	TRBD2*02	TRBD2	10	14	28	33	3	4	7
1	6.12E-08	TGCGCCAGCAGACCGGCAAGGCAGGACATTCTCCTTTGAGCAGTACTTC	CASRPARQ~TFSFEQYF	TRBV5-1*01, TRBV5-1*02	TRBV5-1	TRBJ2-7*01	TRBJ2-7	TRBD1*01	TRBD1	10	23	27	37	12	9	21
1	6.12E-08	TGCGCCAGCAGACGGGACGGGACTAGCGGATTACAATGAGCAGTTCTTC	CASRRDGT~ADYNEQFF	TRBV5-1*01, TRBV5-1*02	TRBV5-1	TRBJ2-1*01	TRBJ2-1	TRBD2*02, TRBD2*01	TRBD2	10	18	28	31	7	2	9
1	6.12E-08	TGCGCCAGCAGAGAAGGGGCTAGCGAGAGCCCCCAACGAGCAGTACTTC	CASREGAS~RAPNEQYF	TRBV5-1*01, TRBV5-1*02	TRBV5-1	TRBJ2-7*01	TRBJ2-7	TRBD1*01, TRBD2*02, TRBD2*01	TRBD1, TRBD2	10	28	33	35	17	1	18
1	6.12E-08	TGCGCCAGCAGAGAAGGGACTAGCGGGAGAATTCTACGAGCAGTACTTC	CASREGTS~GEFYEQYF	TRBV5-1*01, TRBV5-1*02	TRBV5-1	TRBJ2-7*01	TRBJ2-7	TRBD2*02	TRBD2	10	15	28	33	4	4	8
1	6.12E-08	TGCGCCAGCAGAATGGACTAGCGGGGCGCGACGCTACGAGCAGTACTTC	CASRMD*R~ARRYEQYF	TRBV10-1*02, TRBV10-1*01	TRBV10-1	TRBJ2-7*01	TRBJ2-7	TRBD2*01	TRBD2	10	14	25	33	3	7	10
1	6.12E-08	TGCGCCAGCAGAATGGACTAGCGGGAGGGAGGCCAATGAGCAGTTCTTC	CASRMD*R~REANEQFF	TRBV10-1*02, TRBV10-1*01	TRBV10-1	TRBJ2-1*01	TRBJ2-1	TRBD2*02	TRBD2	10	14	28	33	3	4	7
1	6.12E-08	TGCGCCAGCAGAATGACTAGCGGGAGGGGAGGCCAATGAGCAGTTCTTC	CASRMTSG~GEANEQFF	TRBV10-1*02, TRBV10-1*01	TRBV10-1	TRBJ2-1*01	TRBJ2-1	TRBD2*02	TRBD2	10	14	27	33	3	5	8
1	6.12E-08	TGCGCCAGCAATTTCAAGAGGACTAGCGGACACCGGGGAGCTGTTTTTT	CASNFKRT~ADTGELFF	TRBV10-1*02, TRBV10-1*01	TRBV10-1	TRBJ2-2*01	TRBJ2-2	TRBD2*02, TRBD2*01	TRBD2	9	19	28	29	9	0	9
1	6.12E-08	TGCGCCAGCAAACGGCAGGGGCTGTGCGAACACCGGGGAGCTGTTTTTT	CASKRQGL~ANTGELFF	TRBV10-1*02, TRBV10-1*01	TRBV10-1	TRBJ2-2*01	TRBJ2-2	TRBD1*01	TRBD1	9	15	20	26	5	5	10
1	6.12E-08	TGCGCCAGGGTTACTAGCGGGAGGAGATAACACCGGGGAGCTGTTTTTT	CARVTSGR~DNTGELFF	TRBV10-1*02, TRBV10-1*01	TRBV10-1	TRBJ2-2*01	TRBJ2-2	TRBD2*02	TRBD2	7	12	23	28	4	4	8
1	6.12E-08	TGCGCCAACCTTGAGACACAGGGGGTCTGGGGCCAACGTCCTGACTTTC	CANLETQG~SGANVLTF	TRBV10-1*02, TRBV10-1*01	TRBV10-1	TRBJ2-6*01	TRBJ2-6	TRBD1*01	TRBD1	6	17	24	25	10	0	10
1	6.12E-08	TGCGCCAACCAAAAACTAGCGGGAGTTGGGTTACAATGAGCAGTTCTTC	CANQKLAG~LGYNEQFF	TRBV10-1*02, TRBV10-1*01	TRBV10-1	TRBJ2-1*01	TRBJ2-1	TRBD2*02	TRBD2	6	14	24	31	7	6	13
1	6.12E-08	TGCAGTTCGAAAAAGGACTAGCGGGAGCTCCTACAATGAGCAGTTCTTC	CSSKKD*R~SSYNEQFF	TRBV20-1*01, TRBV20-1*05, TRBV20-1*07	TRBV20-1	TRBJ2-1*01	TRBJ2-1	TRBD2*02	TRBD2	5	14	26	27	8	0	8
1	6.12E-08	TGCAGTCCTGGAGGCGGGACAGAGGAGGCCAAAGGTCATTCAGTACTTC	CSPGGGTE~RPKVIQYF	TRBV20-1*01, TRBV20-1*04, TRBV20-1*05, TRBV20-1*07	TRBV20-1	TRBJ2-4*01	TRBJ2-4	TRBD1*01	TRBD1	5	15	21	36	9	14	23
1	6.12E-08	TGCAGTCCTAGGGGGGGAGATGGAAATGAGCAGTTCACCCCTCCACTTT	CSPRGGDG~MSSSPLHF	TRBV20-1*01, TRBV20-1*04, TRBV20-1*05, TRBV20-1*07	TRBV20-1	TRBJ1-6*01	TRBJ1-6	TRBD2*01	TRBD2	10	11	16	33	0	16	16
1	6.12E-08	TGCAGTGTTCGGAGGGGGCCACTGTACGAACACCGGGGAGCTGTTTTTT	CSVRRGPL~TNTGELFF	TRBV20-1*06, TRBV20-1*03, TRBV20-1*01, TRBV20-1*04, TRBV20-1*05, TRBV20-1*02, TRBV20-1*07	TRBV20-1	TRBJ2-2*01	TRBJ2-2	TRBD1*01	TRBD1	6	12	18	26	5	7	12
1	6.12E-08	TGCAGTGTGCGGGGCAGGGCCCCTTCAGAGCACAGATACGCAGTATTTT	CSVRGRAP~QSTDTQYF	TRBV20-1*06, TRBV20-1*03, TRBV20-1*01, TRBV20-1*04, TRBV20-1*05, TRBV20-1*02, TRBV20-1*07	TRBV20-1	TRBJ2-3*01	TRBJ2-3	TRBD2*01	TRBD2	6	8	13	28	1	14	15
1	6.12E-08	TGCAGTGTGCGGGGCAGGGGCTAGCGGGAGTCACTACGAGCAGTACTTC	CSVRGRG*~GSHYEQYF	TRBV20-1*06, TRBV20-1*03, TRBV20-1*01, TRBV20-1*04, TRBV20-1*05, TRBV20-1*02, TRBV20-1*07	TRBV20-1	TRBJ2-7*01	TRBJ2-7	TRBD2*02	TRBD2	6	20	29	33	13	3	16
1	6.12E-08	TGCAGTGCTTTACTAGCGGACCGTTGGGATGAACACTGAAGCTTTCTTT	CSALLADR~GMNTEAFF	TRBV20-1*06, TRBV20-1*03, TRBV20-1*01, TRBV20-1*04, TRBV20-1*05, TRBV20-1*02, TRBV20-1*07	TRBV20-1	TRBJ1-1*01	TRBJ1-1	TRBD2*02, TRBD2*01	TRBD2	8	11	18	29	2	10	12
1	6.12E-08	TGCAGTGCTTCCCCCCAGACAGGACGAGCCGACCTACGAGCAGTACTTC	CSASPQTG~EPTYEQYF	TRBV20-1*06, TRBV20-1*03, TRBV20-1*01, TRBV20-1*04, TRBV20-1*05, TRBV20-1*02, TRBV20-1*07	TRBV20-1	TRBJ2-7*01	TRBJ2-7	TRBD1*01, TRBD2*01	TRBD1, TRBD2	8	17	22	32	8	9	17
1	6.12E-08	TGCAGTGCTTCCCCGGGACTAGCGGGAGGGCACAGATACGCAGTATTTT	CSASPGLA~EGTDTQYF	TRBV20-1*06, TRBV20-1*03, TRBV20-1*01, TRBV20-1*04, TRBV20-1*05, TRBV20-1*02, TRBV20-1*07	TRBV20-1	TRBJ2-3*01	TRBJ2-3	TRBD2*02	TRBD2	8	14	28	29	5	0	5
1	6.12E-08	TGCAGTGCTTCCCCACTAGAGGGTTCGTGGGCAAGAGACCCAGTACTTC	CSASPLEG~RGQETQYF	TRBV20-1*06, TRBV20-1*03, TRBV20-1*01, TRBV20-1*04, TRBV20-1*05, TRBV20-1*02, TRBV20-1*07	TRBV20-1	TRBJ2-5*01	TRBJ2-5	TRBD2*02, TRBD2*01	TRBD2	8	14	18	31	5	12	17
1	6.12E-08	TGCAGTGCTTCCCGGGACTAGCTTTGAGTTCGGAGAGACCCAGTACTTC	CSASRD*L~EFGETQYF	TRBV20-1*06, TRBV20-1*03, TRBV20-1*01, TRBV20-1*04, TRBV20-1*05, TRBV20-1*02, TRBV20-1*07	TRBV20-1	TRBJ2-7*01	TRBJ2-7	TRBD2*02, TRBD2*01	TRBD2	8	13	21	40	4	18	22
1	6.12E-08	TGCAGTGCTTCCGGGACTAGCGGGATTTCCGGACTACGAGCAGTACTTC	CSASGTSG~FPDYEQYF	TRBV20-1*06, TRBV20-1*03, TRBV20-1*01, TRBV20-1*04, TRBV20-1*05, TRBV20-1*02, TRBV20-1*07	TRBV20-1	TRBJ2-7*01	TRBJ2-7	TRBD2*02	TRBD2	8	12	24	33	3	8	11
1	6.12E-08	TGCAGTGCTTGTGCCCCGGGACAGGGTTTCCTCTTCACCCCTCCACTTT	CSACAPGQ~VSSSPLHF	TRBV20-1*06, TRBV20-1*03, TRBV20-1*01, TRBV20-1*04, TRBV20-1*05, TRBV20-1*02, TRBV20-1*07	TRBV20-1	TRBJ1-6*01	TRBJ1-6	TRBD1*01	TRBD1	8	17	25	33	8	7	15
1	6.12E-08	TGCAGTGCTTACGGGACAGGGGATTCGCGCCACAGATACGCAGTATTTT	CSAYGTGD~RATDTQYF	TRBV20-1*06, TRBV20-1*03, TRBV20-1*01, TRBV20-1*04, TRBV20-1*05, TRBV20-1*02, TRBV20-1*07	TRBV20-1	TRBJ2-3*01	TRBJ2-3	TRBD1*01	TRBD1	8	12	21	30	3	8	11
1	6.12E-08	TGCAGTGCTCTGCGCGGGACAGGGGGCTAGTCCAGGGGAGCTGTTTTTT	CSALRGTG~ASPGELFF	TRBV20-1*06, TRBV20-1*03, TRBV20-1*01, TRBV20-1*04, TRBV20-1*05, TRBV20-1*02, TRBV20-1*07	TRBV20-1	TRBJ2-2*01	TRBJ2-2	TRBD1*01	TRBD1	8	15	26	34	6	7	13
1	6.12E-08	TGCAGTGCTCTGCGCGGGACAGGGGGCGAACACCGGGGAGCTGTTTTTT	CSALRGTG~ANTGELFF	TRBV20-1*06, TRBV20-1*03, TRBV20-1*01, TRBV20-1*04, TRBV20-1*05, TRBV20-1*02, TRBV20-1*07	TRBV20-1	TRBJ2-2*01	TRBJ2-2	TRBD1*01	TRBD1	8	15	25	26	6	0	6
1	6.12E-08	TGCAGTGCTCTGCGCGGGACAGGGGGGCATGACCGGGGAGCTGTTTTTT	CSALRGTG~GMTGELFF	TRBV20-1*06, TRBV20-1*03, TRBV20-1*01, TRBV20-1*04, TRBV20-1*05, TRBV20-1*02, TRBV20-1*07	TRBV20-1	TRBJ2-2*01	TRBJ2-2	TRBD1*01	TRBD1	8	15	25	31	6	5	11
1	6.12E-08	TGCAGTGCTCCCGGGACTAGCGATACTAGGCACAGATACGCAGTATTTT	CSAPGTSD~LGTDTQYF	TRBV20-1*06, TRBV20-1*03, TRBV20-1*01, TRBV20-1*04, TRBV20-1*05, TRBV20-1*02, TRBV20-1*07	TRBV20-1	TRBJ2-3*01	TRBJ2-3	TRBD2*02, TRBD2*01	TRBD2	8	12	21	29	3	7	10
1	6.12E-08	TGCAGTGCTCCGACCCGACAGGGGTCCTAGCTCCTACGAGCAGTACTTC	CSAPTRQG~PSSYEQYF	TRBV20-1*06, TRBV20-1*03, TRBV20-1*01, TRBV20-1*04, TRBV20-1*05, TRBV20-1*02, TRBV20-1*07	TRBV20-1	TRBJ2-7*01	TRBJ2-7	TRBD1*01	TRBD1	8	16	23	30	7	6	13
1	6.12E-08	TGCAGTGCTCCAGGGTTAGGCACCGGGGAAGAGATATGGCTACACCTTC	CSAPGLGT~GKRYGYTF	TRBV20-1*06, TRBV20-1*03, TRBV20-1*01, TRBV20-1*04, TRBV20-1*05, TRBV20-1*02, TRBV20-1*07	TRBV20-1	TRBJ1-2*01	TRBJ1-2	TRBD1*01, TRBD2*01	TRBD1, TRBD2	8	10	14	34	1	19	20
1	6.12E-08	TGCAGTGCTCGCTTGTCCGGGACTAGCGGGAGGGGGTACGCAGTATTTT	CSARLSGT~AGGGTQYF	TRBV20-1*06, TRBV20-1*03, TRBV20-1*01, TRBV20-1*04, TRBV20-1*05, TRBV20-1*02, TRBV20-1*07	TRBV20-1	TRBJ2-3*01	TRBJ2-3	TRBD2*02	TRBD2	8	18	33	36	9	2	11
1	6.12E-08	TGCAGTGCTCGCTTGTCCGGGAGGCCCTAATCTCTACGAGCAGTACTTC	CSARLSGR~PNLYEQYF	TRBV20-1*06, TRBV20-1*03, TRBV20-1*01, TRBV20-1*04, TRBV20-1*05, TRBV20-1*02, TRBV20-1*07	TRBV20-1	TRBJ2-7*01	TRBJ2-7	TRBD2*02	TRBD2	8	17	23	33	8	9	17
1	6.12E-08	TGCAGTGCTCGGACAGGGGGAGATCCGTGTCGCAGATACGCAGTATTTT	CSARTGGD~RVADTQYF	TRBV20-1*06, TRBV20-1*03, TRBV20-1*01, TRBV20-1*04, TRBV20-1*05, TRBV20-1*02, TRBV20-1*07	TRBV20-1	TRBJ2-3*01	TRBJ2-3	TRBD1*01	TRBD1	8	10	19	32	1	12	13
1	6.12E-08	TGCAGTGCTCATAGCGGGAGGCCCCAGCTCCTACAATGAGCAGTTCTTC	CSAHSGRP~SSYNEQFF	TRBV20-1*06, TRBV20-1*03, TRBV20-1*01, TRBV20-1*04, TRBV20-1*05, TRBV20-1*02, TRBV20-1*07	TRBV20-1	TRBJ2-1*01	TRBJ2-1	TRBD2*02	TRBD2	8	11	20	27	2	6	8
1	6.12E-08	TGCAGTGCTCATAGGACTGCTGAGCTCCTATAATTCACCCCTCCACTTT	CSAHRTAE~SYNSPLHF	TRBV20-1*06, TRBV20-1*03, TRBV20-1*01, TRBV20-1*04, TRBV20-1*05, TRBV20-1*02, TRBV20-1*07	TRBV20-1	TRBJ1-6*01	TRBJ1-6	TRBD2*02, TRBD2*01	TRBD2	8	13	17	24	4	6	10
1	6.12E-08	TGCAGTGCTCATAGGACAGACCGGAGGGCTGGGCGACGAGCAGTACTTC	CSAHRTDR~GLGDEQYF	TRBV20-1*06, TRBV20-1*03, TRBV20-1*01, TRBV20-1*04, TRBV20-1*05, TRBV20-1*02, TRBV20-1*07	TRBV20-1	TRBJ2-7*01	TRBJ2-7	TRBD1*01, TRBD2*02	TRBD1, TRBD2	8	13	18	35	4	16	20
1	6.12E-08	TGCAGTGCTCACGCCCTTTGGCGGGAGGGCCAGCCATGAGCAGTTCTTC	CSAHALWR~RASHEQFF	TRBV20-1*06, TRBV20-1*03, TRBV20-1*01, TRBV20-1*04, TRBV20-1*05, TRBV20-1*02, TRBV20-1*07	TRBV20-1	TRBJ2-1*01	TRBJ2-1	TRBD2*02	TRBD2	8	20	28	35	11	6	17
1	6.12E-08	TGCAGTGCTCACGCCCTCGGGACAGGGGGCCAATCAGCCCCAGCATTTT	CSAHALGT~GANQPQHF	TRBV20-1*06, TRBV20-1*03, TRBV20-1*01, TRBV20-1*04, TRBV20-1*05, TRBV20-1*02, TRBV20-1*07	TRBV20-1	TRBJ1-5*01	TRBJ1-5	TRBD1*01	TRBD1	8	18	29	30	9	0	9
1	6.12E-08	TGCAGTGCTGCCACGGGGGCCGGCGGGAGGAGGGGAGACCCAGTACTTC	CSAATGAG~GGGETQYF	TRBV20-1*06, TRBV20-1*03, TRBV20-1*01, TRBV20-1*04, TRBV20-1*05, TRBV20-1*02, TRBV20-1*07	TRBV20-1	TRBJ2-5*01	TRBJ2-5	TRBD2*02	TRBD2	8	22	29	34	13	4	17
1	6.12E-08	TGCAGTGCTGCAGGGGGGACTGCGGGGGAGCACAGATACGCAGTATTTT	CSAAGGTA~GSTDTQYF	TRBV20-1*06, TRBV20-1*03, TRBV20-1*01, TRBV20-1*04, TRBV20-1*05, TRBV20-1*02, TRBV20-1*07	TRBV20-1	TRBJ2-3*01	TRBJ2-3	TRBD1*01, TRBD2*01	TRBD1, TRBD2	8	10	16	28	1	11	12
1	6.12E-08	TGCAGTGCTGAGTCATCTAGCGGGAGTAGGGAGTCATACGCAGTATTTT	CSAESSSG~VGSHTQYF	TRBV20-1*06, TRBV20-1*03, TRBV20-1*01, TRBV20-1*04, TRBV20-1*05, TRBV20-1*02, TRBV20-1*07	TRBV20-1	TRBJ2-3*01	TRBJ2-3	TRBD2*02	TRBD2	8	16	25	35	7	9	16
1	6.12E-08	TGCAGTGCTGAGCTGGCGGGAGGGCCCAGATCTCTACGAGCAGTACTTC	CSAELAGG~PDLYEQYF	TRBV20-1*06, TRBV20-1*03, TRBV20-1*01, TRBV20-1*04, TRBV20-1*05, TRBV20-1*02, TRBV20-1*07	TRBV20-1	TRBJ2-7*01	TRBJ2-7	TRBD2*02	TRBD2	8	15	23	33	6	9	15
1	6.12E-08	TGCAGTGCTATTGAGAGGGGGGACGAGCAACACCGGGGAGCTGTTTTTT	CSAIERGD~SNTGELFF	TRBV20-1*01, TRBV20-1*04, TRBV20-1*05, TRBV20-1*07	TRBV20-1	TRBJ2-2*01	TRBJ2-2	TRBD1*01, TRBD2*01	TRBD1, TRBD2	9	15	20	28	5	7	12
1	6.12E-08	TGCAGTGCTATTAAGTAAGCGGGAGTCTTGCAGCTACGAGCAGTACTTC	CSAIK*AG~SCSYEQYF	TRBV20-1*01, TRBV20-1*04, TRBV20-1*05, TRBV20-1*07	TRBV20-1	TRBJ2-7*01	TRBJ2-7	TRBD2*02	TRBD2	9	17	24	33	7	8	15
1	6.12E-08	TGCAGTGCTATCTCTAGCGGGAGGGGCGCTGAACTATGGCTACACCTTC	CSAISSGR~ALNYGYTF	TRBV20-1*06, TRBV20-1*03, TRBV20-1*01, TRBV20-1*04, TRBV20-1*05, TRBV20-1*02, TRBV20-1*07	TRBV20-1	TRBJ1-2*01	TRBJ1-2	TRBD2*02	TRBD2	9	13	24	31	3	6	9
1	6.12E-08	TGCAGTGCTATCGCGACTAGCGGGAGGGGAGGCCAATGAGCAGTTCTTC	CSAIATSG~GEANEQFF	TRBV20-1*06, TRBV20-1*03, TRBV20-1*01, TRBV20-1*04, TRBV20-1*05, TRBV20-1*02, TRBV20-1*07	TRBV20-1	TRBJ2-1*01	TRBJ2-1	TRBD2*02	TRBD2	9	14	27	33	4	5	9
1	6.12E-08	TGCAGTGCTATGGACTAGCGGGAGGGCTTACTCCTACGAGCAGTACTTC	CSAMD*RE~AYSYEQYF	TRBV20-1*06, TRBV20-1*03, TRBV20-1*01, TRBV20-1*04, TRBV20-1*05, TRBV20-1*02, TRBV20-1*07	TRBV20-1	TRBJ2-7*01	TRBJ2-7	TRBD2*02	TRBD2	9	11	25	30	1	4	5
1	6.12E-08	TGCAGTGCTATGGAGGTTACGGGACAGGGGGGCTGAGACCCAGTACTTC	CSAMEVTG~RGAETQYF	TRBV20-1*06, TRBV20-1*03, TRBV20-1*01, TRBV20-1*04, TRBV20-1*05, TRBV20-1*02, TRBV20-1*07	TRBV20-1	TRBJ2-5*01	TRBJ2-5	TRBD1*01	TRBD1	9	20	30	34	10	3	13
1	6.12E-08	TGCAGTGCTATATTCACAGCTAGCGGGAGGAGGGGAGACCCAGTACTTC	CSAIFTAS~GGGETQYF	TRBV20-1*01, TRBV20-1*04, TRBV20-1*05, TRBV20-1*07	TRBV20-1	TRBJ2-5*01	TRBJ2-5	TRBD2*02	TRBD2	9	19	29	34	9	4	13
1	6.12E-08	TGCAGTGCTACTTCGACTAGCGGGAGGAGGCCAAGAGACCCAGTACTTC	CSATSTSG~GGQETQYF	TRBV20-1*01, TRBV20-1*04, TRBV20-1*05, TRBV20-1*07	TRBV20-1	TRBJ2-5*01	TRBJ2-5	TRBD2*02	TRBD2	9	14	26	30	4	3	7
1	6.12E-08	TGCAGTGCTACTAGTCCGACTAGCGGGAGAGGAGGATACGCAGTATTTT	CSATSPTS~GEEDTQYF	TRBV20-1*01, TRBV20-1*04, TRBV20-1*05, TRBV20-1*07	TRBV20-1	TRBJ2-3*01	TRBJ2-3	TRBD2*02	TRBD2	9	17	28	34	7	5	12
1	6.12E-08	TGCAGTGCTACCCCTAGCGGGCGGGAGCAGTATGTATGGCTACACCTTC	CSATPSGR~SSMYGYTF	TRBV20-1*06, TRBV20-1*03, TRBV20-1*01, TRBV20-1*04, TRBV20-1*05, TRBV20-1*02, TRBV20-1*07	TRBV20-1	TRBJ1-2*01	TRBJ1-2	TRBD2*02, TRBD2*01	TRBD2	9	13	20	34	3	13	16
1	6.12E-08	TGCAGTGCTACCAGACTAGCGGGGACATCGAATTAAGACCCAGTACTTC	CSATRLAG~HRIKTQYF	TRBV20-1*06, TRBV20-1*03, TRBV20-1*01, TRBV20-1*04, TRBV20-1*05, TRBV20-1*02, TRBV20-1*07	TRBV20-1	TRBJ2-5*01	TRBJ2-5	TRBD2*01	TRBD2	9	13	23	35	3	11	14
1	6.12E-08	TGCAGTGCTACCAGACAGTATTTTGCGGCAGCGGACTGAAGCTTTCTTT	CSATRQYF~RQRTEAFF	TRBV20-1*06, TRBV20-1*03, TRBV20-1*01, TRBV20-1*04, TRBV20-1*05, TRBV20-1*02, TRBV20-1*07	TRBV20-1	TRBJ1-1*01	TRBJ1-1	TRBD1*01, TRBD2*02, TRBD2*01	TRBD1, TRBD2	9	13	17	34	3	16	19
1	6.12E-08	TGCAGTGCTACACCCGGGACAGGGGCGTATTCTCCATGAGCAGTTCTTC	CSATPGTG~RILHEQFF	TRBV20-1*01, TRBV20-1*04, TRBV20-1*05, TRBV20-1*07	TRBV20-1	TRBJ2-1*01	TRBJ2-1	TRBD1*01	TRBD1	9	15	24	35	5	10	15
1	6.12E-08	TGCAGTGCTACACACGCTGGGGGCGCTTATTAGCTATGGCTACACCTTC	CSATHAGG~LISYGYTF	TRBV20-1*01, TRBV20-1*05, TRBV20-1*07	TRBV20-1	TRBJ1-2*01	TRBJ1-2	TRBD1*01	TRBD1	9	18	23	33	8	9	17
1	6.12E-08	TGCAGTGCTAGTTTTAGGGGATGCGGCAACTAATGAAAAACTGTTTTTT	CSASFRGC~ATNEKLFF	TRBV20-1*01, TRBV20-1*04, TRBV20-1*05, TRBV20-1*07	TRBV20-1	TRBJ1-4*01	TRBJ1-4	TRBD1*01	TRBD1	11	15	19	26	3	6	9
1	6.12E-08	TGCAGTGCTAGTTCCCCCACAGGGAGGAGGCCAAGAGACCCAGTACTTC	CSASSPTG~GGQETQYF	TRBV20-1*01, TRBV20-1*04, TRBV20-1*05, TRBV20-1*07	TRBV20-1	TRBJ2-5*01	TRBJ2-5	TRBD1*01, TRBD2*02	TRBD1, TRBD2	11	18	23	30	6	6	12
1	6.12E-08	TGCAGTGCTAGTTCGGTGGCTAGCGGGAGTACCAGATACGCAGTATTTT	CSASSVAS~GVPDTQYF	TRBV20-1*01, TRBV20-1*04, TRBV20-1*05, TRBV20-1*07	TRBV20-1	TRBJ2-3*01	TRBJ2-3	TRBD2*02	TRBD2	11	19	28	32	7	3	10
1	6.12E-08	TGCAGTGCTAGTTGGGTCAGCGGGATTCTCCTACAATGAGCAGTTCTTC	CSASWVSG~FSYNEQFF	TRBV20-1*01, TRBV20-1*04, TRBV20-1*05, TRBV20-1*07	TRBV20-1	TRBJ2-1*01	TRBJ2-1	TRBD2*02	TRBD2	11	18	24	27	6	2	8
1	6.12E-08	TGCAGTGCTAGTTAGCGACGGACTAGCATCAAAGGAAGAGTAGTACTTC	CSAS*RRT~ASKEE*YF	TRBV20-1*01, TRBV20-1*04, TRBV20-1*05, TRBV20-1*07	TRBV20-1	TRBJ2-7*01	TRBJ2-7	TRBD2*02, TRBD2*01	TRBD2	11	19	26	37	7	10	17
1	6.12E-08	TGCAGTGCTAGTTAGCAACGGGCTAGCGTCAAAGGAAGAGCAGTACTTC	CSAS*QRA~ASKEEQYF	TRBV20-1*01, TRBV20-1*04, TRBV20-1*05, TRBV20-1*07	TRBV20-1	TRBJ2-7*01	TRBJ2-7	TRBD2*02, TRBD2*01	TRBD2	11	22	27	37	10	9	19
1	6.12E-08	TGCAGTGCTAGTCGACTAGCGGGAGGCTTCCTACAATGAGCAGTTCTTC	CSASRLAG~ASYNEQFF	TRBV20-1*01, TRBV20-1*04, TRBV20-1*05, TRBV20-1*07	TRBV20-1	TRBJ2-1*01	TRBJ2-1	TRBD2*02	TRBD2	11	13	25	28	1	2	3
1	6.12E-08	TGCAGTGCTAGTCAGCGACGGACTAGCGTAAAAGGAAGAGCAGTACTTC	CSASQRRT~A*KEEQYF	TRBV20-1*01, TRBV20-1*04, TRBV20-1*05, TRBV20-1*07	TRBV20-1	TRBJ2-7*01	TRBJ2-7	TRBD2*02, TRBD2*01	TRBD2	11	19	27	37	7	9	16
1	6.12E-08	TGCAGTGCTAGTGCGCCAGGACTAGCGGCGTAGGGATGAGCAGTTCTTC	CSASAPGL~RRRDEQFF	TRBV20-1*01, TRBV20-1*04, TRBV20-1*05, TRBV20-1*07	TRBV20-1	TRBJ2-1*01	TRBJ2-1	TRBD2*02, TRBD2*01	TRBD2	11	18	27	35	6	7	13
1	6.12E-08	TGCAGTGCTAGTAGGACGGGACAGGGGGAACACAGATACGCAGTATTTT	CSASRTGQ~GNTDTQYF	TRBV20-1*01, TRBV20-1*04, TRBV20-1*05, TRBV20-1*07	TRBV20-1	TRBJ2-3*01	TRBJ2-3	TRBD1*01	TRBD1	11	17	27	30	5	2	7
1	6.12E-08	TGCAGTGCTAGCTCTAGCGGGAGGGGGGCCAGTCGCTGAAGCTTTCTTT	CSASSSGR~GPVAEAFF	TRBV20-1*06, TRBV20-1*03, TRBV20-1*01, TRBV20-1*04, TRBV20-1*05, TRBV20-1*02, TRBV20-1*07	TRBV20-1	TRBJ1-1*01	TRBJ1-1	TRBD2*02	TRBD2	10	13	24	35	2	10	12
1	6.12E-08	TGCAGTGCTAGCCTGGGACTAGCGGGAGAGGGGAGAGACCCAGTACTTC	CSASLGLA~ERGETQYF	TRBV20-1*06, TRBV20-1*03, TRBV20-1*01, TRBV20-1*04, TRBV20-1*05, TRBV20-1*02, TRBV20-1*07	TRBV20-1	TRBJ2-5*01	TRBJ2-5	TRBD2*02	TRBD2	10	14	27	33	3	5	8
1	6.12E-08	TGCAGTGCTAGCCCTATGACTAGCGGGAGGAGGGGAGACCCAGTACTTC	CSASPMTS~GGGETQYF	TRBV20-1*06, TRBV20-1*03, TRBV20-1*01, TRBV20-1*04, TRBV20-1*05, TRBV20-1*02, TRBV20-1*07	TRBV20-1	TRBJ2-5*01	TRBJ2-5	TRBD2*02	TRBD2	10	17	29	34	6	4	10
1	6.12E-08	TGCAGTGCTAGCCCTATGACTAGCGGGAACACCGGGGAGCTGTTTTTTT	CSASPMTS~GTPGSCFF	TRBV20-1*06, TRBV20-1*03, TRBV20-1*01, TRBV20-1*04, TRBV20-1*05, TRBV20-1*02, TRBV20-1*07	TRBV20-1	TRBJ2-2*01	TRBJ2-2	TRBD2*02	TRBD2	10	17	27	43	6	15	21
1	6.12E-08	TGCAGTGCTAGCCGCGGGAGGGCAACCTTTCACAGATACGCAGTATTTT	CSASRGRA~PFTDTQYF	TRBV20-1*06, TRBV20-1*03, TRBV20-1*01, TRBV20-1*04, TRBV20-1*05, TRBV20-1*02, TRBV20-1*07	TRBV20-1	TRBJ2-3*01	TRBJ2-3	TRBD2*02	TRBD2	10	13	21	30	2	8	10
1	6.12E-08	TGCAGTGCTAGCCATGGGACAGAGGAGGCCAAAGGTCATTCAGTACTTC	CSASHGTE~RPKVIQYF	TRBV20-1*06, TRBV20-1*03, TRBV20-1*01, TRBV20-1*04, TRBV20-1*05, TRBV20-1*02, TRBV20-1*07	TRBV20-1	TRBJ2-4*01	TRBJ2-4	TRBD1*01	TRBD1	10	15	21	36	4	14	18
1	6.12E-08	TGCAGTGCTAGCCACGGCGACTAGCAAGGGGACAGATACGCAGTATTTT	CSASHGD*~KGTDTQYF	TRBV20-1*06, TRBV20-1*03, TRBV20-1*01, TRBV20-1*04, TRBV20-1*05, TRBV20-1*02, TRBV20-1*07	TRBV20-1	TRBJ2-3*01	TRBJ2-3	TRBD2*02, TRBD2*01	TRBD2	10	18	24	31	7	6	13
1	6.12E-08	TGCAGTGCTAGCCACGGGACTAGCGGGAGAAAGCGGGGAGCTGTTTTTT	CSASHGTS~GESGELFF	TRBV20-1*06, TRBV20-1*03, TRBV20-1*01, TRBV20-1*04, TRBV20-1*05, TRBV20-1*02, TRBV20-1*07	TRBV20-1	TRBJ2-2*01	TRBJ2-2	TRBD2*02	TRBD2	10	15	28	33	4	4	8
1	6.12E-08	TGCAGTGCTAGCCACGGGACAGAGGAGGCCAAAGGTCATTCAGTACTTC	CSASHGTE~RPKVIQYF	TRBV20-1*06, TRBV20-1*03, TRBV20-1*01, TRBV20-1*04, TRBV20-1*05, TRBV20-1*02, TRBV20-1*07	TRBV20-1	TRBJ2-4*01	TRBJ2-4	TRBD1*01	TRBD1	10	15	21	36	4	14	18
1	6.12E-08	TGCAGTGCTAGCCAGACTAGCGGTGCGGGTCACCGGGGAGCTGTTTTTT	CSASQTSG~RVTGELFF	TRBV20-1*06, TRBV20-1*03, TRBV20-1*01, TRBV20-1*04, TRBV20-1*05, TRBV20-1*02, TRBV20-1*07	TRBV20-1	TRBJ2-2*01	TRBJ2-2	TRBD2*02, TRBD2*01	TRBD2	10	14	22	30	3	7	10
1	6.12E-08	TGCAGTGCTAGCATGTTAAGGGGGTTGGAGCACAGATACGCAGTATTTT	CSASMLRG~WSTDTQYF	TRBV20-1*06, TRBV20-1*03, TRBV20-1*01, TRBV20-1*04, TRBV20-1*05, TRBV20-1*02, TRBV20-1*07	TRBV20-1	TRBJ2-3*01	TRBJ2-3	TRBD1*01	TRBD1	10	18	23	28	7	4	11
1	6.12E-08	TGCAGTGCTAGGTTCGGGACTAGCGGCGTCCTACGATGAGCAGTTCTTC	CSARFGTS~ASYDEQFF	TRBV20-1*06, TRBV20-1*03, TRBV20-1*01, TRBV20-1*04, TRBV20-1*05, TRBV20-1*02, TRBV20-1*07	TRBV20-1	TRBJ2-1*01	TRBJ2-1	TRBD2*02, TRBD2*01	TRBD2	10	15	25	28	4	2	6
1	6.12E-08	TGCAGTGCTAGGGGTTACGACGGACTAGCGGGGCTACGAGCAGTACTTC	CSARGYDG~*RGYEQYF	TRBV20-1*01, TRBV20-1*04, TRBV20-1*05, TRBV20-1*07	TRBV20-1	TRBJ2-7*01	TRBJ2-7	TRBD2*01	TRBD2	10	21	32	33	10	0	10
1	6.12E-08	TGCAGTGCTAGGGGGGAGGCTAGCGGGAGACACAGATACGCAGTATTTT	CSARGEAS~GDTDTQYF	TRBV20-1*01, TRBV20-1*04, TRBV20-1*05, TRBV20-1*07	TRBV20-1	TRBJ2-3*01	TRBJ2-3	TRBD2*02	TRBD2	10	19	28	30	8	1	9
1	6.12E-08	TGCAGTGCTAGGGACGTGACTAGCGGGAGGATCCTACGAGCAGTACTTC	CSARDVTS~GGSYEQYF	TRBV20-1*01, TRBV20-1*04, TRBV20-1*05, TRBV20-1*07	TRBV20-1	TRBJ2-7*01	TRBJ2-7	TRBD2*02	TRBD2	10	17	29	31	6	1	7
1	6.12E-08	TGCAGTGCTAGGGACGGGGGGATTCCAGAACACCGGGGAGCTGTTTTTT	CSARDGGI~QNTGELFF	TRBV20-1*01, TRBV20-1*04, TRBV20-1*05, TRBV20-1*07	TRBV20-1	TRBJ2-2*01	TRBJ2-2	TRBD2*01	TRBD2	10	14	20	27	3	6	9
1	6.12E-08	TGCAGTGCTAGGGAGCGGAGGAACACCGGGGAGGGCCGAGCAGTACTTC	CSARERRN~PGRAEQYF	TRBV20-1*01, TRBV20-1*04, TRBV20-1*05, TRBV20-1*07	TRBV20-1	TRBJ2-7*01	TRBJ2-7	TRBD2*02	TRBD2	10	28	34	36	17	1	18
1	6.12E-08	TGCAGTGCTAGGGAGAATCGGACAGGGGAGCAATCAGCCCCAGCATTTT	CSARENRT~GSNQPQHF	TRBV20-1*01, TRBV20-1*04, TRBV20-1*05, TRBV20-1*07	TRBV20-1	TRBJ1-5*01	TRBJ1-5	TRBD1*01	TRBD1	10	19	27	28	8	0	8
1	6.12E-08	TGCAGTGCTAGGACTAGCGGACTGGGACCCCAACTACGAGCAGTACTTC	CSARTSGL~DPNYEQYF	TRBV20-1*06, TRBV20-1*03, TRBV20-1*01, TRBV20-1*04, TRBV20-1*05, TRBV20-1*02, TRBV20-1*07	TRBV20-1	TRBJ2-7*01	TRBJ2-7	TRBD2*02, TRBD2*01	TRBD2	10	11	19	33	0	13	13
1	6.12E-08	TGCAGTGCTAGATCTAGCGGGAGTAAGAAGAAGCGGGGAGCTGTTTTTT	CSARSSGS~RRSGELFF	TRBV20-1*01, TRBV20-1*04, TRBV20-1*05, TRBV20-1*07	TRBV20-1	TRBJ2-2*01	TRBJ2-2	TRBD2*02	TRBD2	11	13	22	33	1	10	11
1	6.12E-08	TGCAGTGCTAGATCCATAACCAGCCAGGGGACCACGGGAGCAGTACTTC	CSARSITS~RGPREQYF	TRBV20-1*01, TRBV20-1*04, TRBV20-1*05, TRBV20-1*07	TRBV20-1	TRBJ2-7*01	TRBJ2-7	TRBD1*01	TRBD1	11	24	29	37	12	7	19
1	6.12E-08	TGCAGTGCTAGATCCAGGGACAGGGGTGGAAATTTCACCCCTCCACTTT	CSARSRDR~VEISPLHF	TRBV20-1*01, TRBV20-1*04, TRBV20-1*05, TRBV20-1*07	TRBV20-1	TRBJ1-6*01	TRBJ1-6	TRBD1*01	TRBD1	11	16	25	33	4	7	11
1	6.12E-08	TGCAGTGCTAGACGACGGCAGGGAGCTAGCGTCCTACGAGCAGTACTTC	CSARRRQG~LASYEQYF	TRBV20-1*01, TRBV20-1*04, TRBV20-1*05, TRBV20-1*07	TRBV20-1	TRBJ2-7*01	TRBJ2-7	TRBD2*02, TRBD2*01	TRBD2	11	25	30	31	13	0	13
1	6.12E-08	TGCAGTGCTAGACACTCGAAAGCCGGGAGGATCCTACGAGCAGTACTTC	CSARHSKA~GGSYEQYF	TRBV20-1*01, TRBV20-1*05, TRBV20-1*07	TRBV20-1	TRBJ2-7*01	TRBJ2-7	TRBD2*02	TRBD2	11	23	29	31	11	1	12
1	6.12E-08	TGCAGTGCTAGAGTTACCGAGAAGACAGGGAGATCCACCCCTCCACTTT	CSARVTEK~QGDPPLHF	TRBV20-1*01, TRBV20-1*04, TRBV20-1*05, TRBV20-1*07	TRBV20-1	TRBJ1-6*01	TRBJ1-6	TRBD1*01	TRBD1	12	23	29	35	10	5	15
1	6.12E-08	TGCAGTGCTAGAGTCCTGGGGGGCTGATGGGGCCAACGTCCTGACTTTC	CSARVLGG~DGANVLTF	TRBV20-1*01, TRBV20-1*04, TRBV20-1*05, TRBV20-1*07	TRBV20-1	TRBJ2-6*01	TRBJ2-6	TRBD1*01, TRBD2*01	TRBD1, TRBD2	12	18	23	27	5	3	8
1	6.12E-08	TGCAGTGCTAGAGTCCCGTGGTGAGAGGGGCACCGGGGAGCTGTTTTTT	CSARVPW*~RGTGELFF	TRBV20-1*01, TRBV20-1*04, TRBV20-1*05, TRBV20-1*07	TRBV20-1	TRBJ2-2*01	TRBJ2-2	TRBD1*01, TRBD2*02	TRBD1, TRBD2	12	25	29	30	12	0	12
1	6.12E-08	TGCAGTGCTAGAGTCCCAGGGGTACGACTATAATTCACCCCTCCACTTT	CSARVPGV~DYNSPLHF	TRBV20-1*01, TRBV20-1*04, TRBV20-1*05, TRBV20-1*07	TRBV20-1	TRBJ1-6*01	TRBJ1-6	TRBD1*01	TRBD1	12	16	21	27	3	5	8
1	6.12E-08	TGCAGTGCTAGAGTCGGCTAGCGGGAGAGGGTTGGGGGAGCTGTTTTTT	CSARVG*R~RGLGELFF	TRBV20-1*01, TRBV20-1*04, TRBV20-1*05, TRBV20-1*07	TRBV20-1	TRBJ2-2*01	TRBJ2-2	TRBD2*02	TRBD2	12	17	26	34	4	7	11
1	6.12E-08	TGCAGTGCTAGAGTCATTGCTAGCGGGAGGATCCTACGAGCAGTACTTC	CSARVIAS~GGSYEQYF	TRBV20-1*01, TRBV20-1*04, TRBV20-1*05, TRBV20-1*07	TRBV20-1	TRBJ2-7*01	TRBJ2-7	TRBD2*02	TRBD2	12	19	29	31	6	1	7
1	6.12E-08	TGCAGTGCTAGAGTCATTGCCTAGCGGGGGTTCCTACGAGCAGTACTTC	CSARVIA*~GGSYEQYF	TRBV20-1*01, TRBV20-1*04, TRBV20-1*05, TRBV20-1*07	TRBV20-1	TRBJ2-7*01	TRBJ2-7	TRBD2*01	TRBD2	12	20	29	31	7	1	8
1	6.12E-08	TGCAGTGCTAGAGTCATTGCCTAGCGGGGGATCCTACGAGCAGTACTTC	CSARVIA*~GGSYEQYF	TRBV20-1*01, TRBV20-1*04, TRBV20-1*05, TRBV20-1*07	TRBV20-1	TRBJ2-7*01	TRBJ2-7	TRBD2*01	TRBD2	12	20	29	31	7	1	8
1	6.12E-08	TGCAGTGCTAGAGTCATTGCCTAGCGGGGGAATCTACGAGCAGTACTTC	CSARVIA*~GGIYEQYF	TRBV20-1*01, TRBV20-1*04, TRBV20-1*05, TRBV20-1*07	TRBV20-1	TRBJ2-7*01	TRBJ2-7	TRBD2*01	TRBD2	12	20	29	33	7	3	10
1	6.12E-08	TGCAGTGCTAGAGTCATTGCCTAGCGGGATCTCCTACGAGCAGTACTTC	CSARVIA*~GISYEQYF	TRBV20-1*01, TRBV20-1*04, TRBV20-1*05, TRBV20-1*07	TRBV20-1	TRBJ2-7*01	TRBJ2-7	TRBD2*02	TRBD2	12	20	28	30	7	1	8
1	6.12E-08	TGCAGTGCTAGAGTCATTGCCTAGCGGGAGTCACTACGAGCAGTACTTC	CSARVIA*~GSHYEQYF	TRBV20-1*01, TRBV20-1*04, TRBV20-1*05, TRBV20-1*07	TRBV20-1	TRBJ2-7*01	TRBJ2-7	TRBD2*02	TRBD2	12	20	29	33	7	3	10
1	6.12E-08	TGCAGTGCTAGAGTCATTGCCTAGCGGGAGTGAGTACGAGCAGTACTTC	CSARVIA*~GSEYEQYF	TRBV20-1*01, TRBV20-1*04, TRBV20-1*05, TRBV20-1*07	TRBV20-1	TRBJ2-7*01	TRBJ2-7	TRBD2*02	TRBD2	12	20	29	34	7	4	11
1	6.12E-08	TGCAGTGCTAGAGTCATTGCCTAGCGGGAGCTCCTACGAGCAGTACTTC	CSARVIA*~GSSYEQYF	TRBV20-1*01, TRBV20-1*04, TRBV20-1*05, TRBV20-1*07	TRBV20-1	TRBJ2-7*01	TRBJ2-7	TRBD2*02	TRBD2	12	20	29	30	7	0	7
1	6.12E-08	TGCAGTGCTAGAGTCATTGCCTAGCGGGAGCAAGGAGACCCAGTACTTC	CSARVIA*~GSKETQYF	TRBV20-1*01, TRBV20-1*04, TRBV20-1*05, TRBV20-1*07	TRBV20-1	TRBJ2-5*01	TRBJ2-5	TRBD2*02	TRBD2	12	20	29	34	7	4	11
1	6.12E-08	TGCAGTGCTAGAGTCATTGCCTAGCGGGAGGGTGAATGAGCAGTTCTTC	CSARVIA*~GRVNEQFF	TRBV20-1*01, TRBV20-1*04, TRBV20-1*05, TRBV20-1*07	TRBV20-1	TRBJ2-1*01	TRBJ2-1	TRBD2*02	TRBD2	12	20	31	34	7	2	9
1	6.12E-08	TGCAGTGCTAGAGTCATTGCCTAGCGGGAGGGTATACGAGCAGTACTTC	CSARVIA*~GRVYEQYF	TRBV20-1*01, TRBV20-1*04, TRBV20-1*05, TRBV20-1*07	TRBV20-1	TRBJ2-7*01	TRBJ2-7	TRBD2*02	TRBD2	12	20	31	34	7	2	9
1	6.12E-08	TGCAGTGCTAGAGTCATTGCCTAGCGGGAGGGATTCTGAGCAGTTCTTC	CSARVIA*~GRDSEQFF	TRBV20-1*01, TRBV20-1*04, TRBV20-1*05, TRBV20-1*07	TRBV20-1	TRBJ2-1*01	TRBJ2-1	TRBD2*02	TRBD2	12	20	31	36	7	4	11
1	6.12E-08	TGCAGTGCTAGAGTCATTGCCTAGCGGGAGGAGGTACGAGCAGTACTTC	CSARVIA*~GRRYEQYF	TRBV20-1*01, TRBV20-1*04, TRBV20-1*05, TRBV20-1*07	TRBV20-1	TRBJ2-7*01	TRBJ2-7	TRBD2*02	TRBD2	12	20	30	34	7	3	10
1	6.12E-08	TGCAGTGCTAGAGTCATTGCCTAGCGGGAGGAATCATGAGCAGTTCTTC	CSARVIA*~GRNHEQFF	TRBV20-1*01, TRBV20-1*04, TRBV20-1*05, TRBV20-1*07	TRBV20-1	TRBJ2-1*01	TRBJ2-1	TRBD2*02	TRBD2	12	20	30	35	7	4	11
1	6.12E-08	TGCAGTGCTAGAGTCATTGCCTAGCGGGAGAACAGATACGCAGTATTTT	CSARVIA*~GRTDTQYF	TRBV20-1*01, TRBV20-1*04, TRBV20-1*05, TRBV20-1*07	TRBV20-1	TRBJ2-3*01	TRBJ2-3	TRBD2*02	TRBD2	12	20	29	31	7	1	8
1	6.12E-08	TGCAGTGCTAGAGTCATTGCCTAGCGGAGGACCCTACGAGCAGTACTTC	CSARVIA*~GGPYEQYF	TRBV20-1*01, TRBV20-1*04, TRBV20-1*05, TRBV20-1*07	TRBV20-1	TRBJ2-7*01	TRBJ2-7	TRBD2*02, TRBD2*01	TRBD2	12	20	26	32	7	5	12
1	6.12E-08	TGCAGTGCTAGAGTCATTGCCTAGGGGAGGATCCTACGAGCAGTACTTC	CSARVIA*~GGSYEQYF	TRBV20-1*01, TRBV20-1*04, TRBV20-1*05, TRBV20-1*07	TRBV20-1	TRBJ2-7*01	TRBJ2-7	TRBD2*02	TRBD2	12	24	29	31	11	1	12
1	6.12E-08	TGCAGTGCTAGAGTGGGACAGGGCGTTGGGCACAGATACGCAGTATTTT	CSARVGQG~LGTDTQYF	TRBV20-1*01, TRBV20-1*04, TRBV20-1*05, TRBV20-1*07	TRBV20-1	TRBJ2-3*01	TRBJ2-3	TRBD1*01	TRBD1	12	14	22	29	1	6	7
1	6.12E-08	TGCAGTGCTAGAGCTCTACAGGGAGGCACGAATTCAGCCCCAGCATTTT	CSARALQG~ARIQPQHF	TRBV20-1*01, TRBV20-1*04, TRBV20-1*05, TRBV20-1*07	TRBV20-1	TRBJ1-5*01	TRBJ1-5	TRBD1*01, TRBD2*02	TRBD1, TRBD2	12	17	22	33	4	10	14
1	6.12E-08	TGCAGTGCTAGAGCGACGGGACTGGGTTTGGCCAAACATTCAGTACTTC	CSARATGL~VWPNIQYF	TRBV20-1*01, TRBV20-1*04, TRBV20-1*05, TRBV20-1*07	TRBV20-1	TRBJ2-7*01, TRBJ2-5*01	TRBJ2-7, TRBJ2-5	TRBD2*02, TRBD2*01	TRBD2	12	17	22	40	4	17	21
1	6.12E-08	TGCAGTGCTAGAGCGACGGGACTAGCGGGAGATGGATACGCAGTATTTT	CSARATGL~REMDTQYF	TRBV20-1*01, TRBV20-1*04, TRBV20-1*05, TRBV20-1*07	TRBV20-1	TRBJ2-3*01	TRBJ2-3	TRBD2*02	TRBD2	12	17	30	34	4	3	7
1	6.12E-08	TGCAGTGCTAGAGCGACAGCCCAAGAGACCCGGAGGCGGCTACACCTTC	CSARATAQ~RPGGGYTF	TRBV20-1*01, TRBV20-1*04, TRBV20-1*05, TRBV20-1*07	TRBV20-1	TRBJ1-2*01	TRBJ1-2	TRBD1*01, TRBD2*02	TRBD1, TRBD2	12	14	18	37	1	18	19
1	6.12E-08	TGCAGTGCTAGAGCAATCTTGACAGGGGGGAGATTCACCCCTCCACTTT	CSARAILT~GGDSPLHF	TRBV20-1*01, TRBV20-1*04, TRBV20-1*05, TRBV20-1*07	TRBV20-1	TRBJ1-6*01	TRBJ1-6	TRBD1*01	TRBD1	12	20	28	32	7	3	10
1	6.12E-08	TGCAGTGCTAGAGGTTCTAGCGGGGCTCAGCACAGATACGCAGTATTTT	CSARGSSG~LSTDTQYF	TRBV20-1*01, TRBV20-1*04, TRBV20-1*05, TRBV20-1*07	TRBV20-1	TRBJ2-3*01	TRBJ2-3	TRBD2*01	TRBD2	12	16	24	28	3	3	6
1	6.12E-08	TGCAGTGCTAGAGGTTCTAGCGGGAGGGTACACAGATACGCAGTATTTT	CSARGSSG~GYTDTQYF	TRBV20-1*01, TRBV20-1*04, TRBV20-1*05, TRBV20-1*07	TRBV20-1	TRBJ2-3*01	TRBJ2-3	TRBD2*02	TRBD2	12	16	27	30	3	2	5
1	6.12E-08	TGCAGTGCTAGAGGCCGGGCTAGCGGGTCCCTACAATGAGCAGTTCTTC	CSARGRAS~GPYNEQFF	TRBV20-1*01, TRBV20-1*04, TRBV20-1*05, TRBV20-1*07	TRBV20-1	TRBJ2-1*01	TRBJ2-1	TRBD2*02, TRBD2*01	TRBD2	12	19	26	29	6	2	8
1	6.12E-08	TGCAGTGCTAGAGGCCACTTCTAGCGGGATGGTCGGGGAGCTGTTTTTT	CSARGHF*~GMVGELFF	TRBV20-1*01, TRBV20-1*04, TRBV20-1*05, TRBV20-1*07	TRBV20-1	TRBJ2-2*01	TRBJ2-2	TRBD2*02	TRBD2	12	20	28	33	7	4	11
1	6.12E-08	TGCAGTGCTAGAGGCCACTTCTAGCGGGAGACCGGGGAGCTGTTTTTTT	CSARGHF*~GRPGSCFF	TRBV20-1*01, TRBV20-1*04, TRBV20-1*05, TRBV20-1*07	TRBV20-1	TRBJ2-2*01	TRBJ2-2	TRBD2*02	TRBD2	12	20	29	43	7	13	20
1	6.12E-08	TGCAGTGCTAGAGGCCACTTCTAGCAGGAGACCGGGGAGCTGTTTTTTT	CSARGHF*~RRPGSCFF	TRBV20-1*01, TRBV20-1*04, TRBV20-1*05, TRBV20-1*07	TRBV20-1	TRBJ2-2*01	TRBJ2-2	TRBD2*02, TRBD2*01	TRBD2	12	34	38	43	21	4	25
1	6.12E-08	TGCAGTGCTAGAGGGGTGGCTAGCGGGACTCACCTACGAGCAGTACTTC	CSARGVAS~GLTYEQYF	TRBV20-1*01, TRBV20-1*04, TRBV20-1*05, TRBV20-1*07	TRBV20-1	TRBJ2-7*01	TRBJ2-7	TRBD2*02	TRBD2	12	19	27	32	6	4	10
1	6.12E-08	TGCAGTGCTAGAGGGGTGACTAGCGGGACTCTCCTGCGAGCGGTACTTC	CSARGVTS~GLSCERYF	TRBV20-1*01, TRBV20-1*04, TRBV20-1*05, TRBV20-1*07	TRBV20-1	TRBJ2-7*01	TRBJ2-7	TRBD2*02	TRBD2	12	17	27	36	4	8	12
1	6.12E-08	TGCAGTGCTAGAGGGGTGACTAGCGGGACCAACCTACGAGCAGTACTTC	CSARGVTS~GPTYEQYF	TRBV20-1*01, TRBV20-1*04, TRBV20-1*05, TRBV20-1*07	TRBV20-1	TRBJ2-7*01	TRBJ2-7	TRBD2*02	TRBD2	12	17	27	32	4	4	8
1	6.12E-08	TGCAGTGCTAGAGGGGGGGGGAGCGGGAGCTCCTAGGGAGCAGTACTTC	CSARGGGS~GAPREQYF	TRBV20-1*01, TRBV20-1*04, TRBV20-1*05, TRBV20-1*07	TRBV20-1	TRBJ2-7*01	TRBJ2-7	TRBD2*02	TRBD2	12	21	28	37	8	8	16
1	6.12E-08	TGCAGTGCTAGAGGGGGGACTAGCGGGAGAGGAGGATACGCAGTATTTT	CSARGGTS~GEEDTQYF	TRBV20-1*01, TRBV20-1*04, TRBV20-1*05, TRBV20-1*07	TRBV20-1	TRBJ2-3*01	TRBJ2-3	TRBD2*02	TRBD2	12	15	28	34	2	5	7
1	6.12E-08	TGCAGTGCTAGAGGGGACAGGGCCGAGCAGTACTTCGGGCTACACCTTC	CSARGDRA~SSTSGYTF	TRBV20-1*01, TRBV20-1*04, TRBV20-1*05, TRBV20-1*07	TRBV20-1	TRBJ1-2*01	TRBJ1-2	TRBD1*01	TRBD1	12	13	21	37	0	15	15
1	6.12E-08	TGCAGTGCTAGAGGGACTAGCGGGGAGGGCAGATCAGCCCCAGCATTTT	CSARGTSG~RADQPQHF	TRBV20-1*01, TRBV20-1*04, TRBV20-1*05, TRBV20-1*07	TRBV20-1	TRBJ1-5*01	TRBJ1-5	TRBD2*01	TRBD2	12	13	24	32	0	7	7
1	6.12E-08	TGCAGTGCTAGAGGGACTAGCGGGACCGCTCTACAATGAGCAGTTCTTC	CSARGTSG~PLYNEQFF	TRBV20-1*01, TRBV20-1*04, TRBV20-1*05, TRBV20-1*07	TRBV20-1	TRBJ2-1*01	TRBJ2-1	TRBD2*02	TRBD2	12	13	24	30	0	5	5
1	6.12E-08	TGCAGTGCTAGAGGGACTAGCGGGAGGCCGGTTCAATGAGCAGTTCTTC	CSARGTSG~GRFNEQFF	TRBV20-1*01, TRBV20-1*04, TRBV20-1*05, TRBV20-1*07	TRBV20-1	TRBJ2-1*01	TRBJ2-1	TRBD2*02	TRBD2	12	13	26	33	0	6	6
1	6.12E-08	TGCAGTGCTAGAGGGACTAGCGGGAGGGCACGGAGTTGAGCAGTTCTTC	CSARGTSG~GHGVEQFF	TRBV20-1*01, TRBV20-1*04, TRBV20-1*05, TRBV20-1*07	TRBV20-1	TRBJ2-1*01	TRBJ2-1	TRBD2*02	TRBD2	12	13	27	36	0	8	8
1	6.12E-08	TGCAGTGCTAGAGGGACTAGCGGGAGGGAAAACCTACGAGCAGTACTTC	CSARGTSG~GKTYEQYF	TRBV20-1*01, TRBV20-1*04, TRBV20-1*05, TRBV20-1*07	TRBV20-1	TRBJ2-7*01	TRBJ2-7	TRBD2*02	TRBD2	12	13	27	32	0	4	4
1	6.12E-08	TGCAGTGCTAGAGGGACAGGGGACTCGCGCCACAGATACGCAGTATTTT	CSARGTGD~RATDTQYF	TRBV20-1*01, TRBV20-1*04, TRBV20-1*05, TRBV20-1*07	TRBV20-1	TRBJ2-3*01	TRBJ2-3	TRBD1*01	TRBD1	12	13	21	30	0	8	8
1	6.12E-08	TGCAGTGCTAGAGGACAGGGGCGAAGGAGAATTCAGAACCCTCCACTTT	CSARGQGR~GEFRTLHF	TRBV20-1*01, TRBV20-1*04, TRBV20-1*05, TRBV20-1*07	TRBV20-1	TRBJ1-6*01	TRBJ1-6	TRBD1*01	TRBD1	12	13	20	38	0	17	17
1	6.12E-08	TGCAGTGCTAGAGGACAGGGGGACACCGGGGAGAGAGACCCAGTACTTC	CSARGQGD~PGRETQYF	TRBV20-1*01, TRBV20-1*04, TRBV20-1*05, TRBV20-1*07	TRBV20-1	TRBJ2-5*01	TRBJ2-5	TRBD1*01	TRBD1	12	13	21	33	0	11	11
1	6.12E-08	TGCAGTGCTAGAGGACAGGGGGACAGCTATGGGATCGGGCTACACCTTC	CSARGQGD~AMGSGYTF	TRBV20-1*01, TRBV20-1*04, TRBV20-1*05, TRBV20-1*07	TRBV20-1	TRBJ1-2*01	TRBJ1-2	TRBD1*01	TRBD1	12	13	21	37	0	15	15
1	6.12E-08	TGCAGTGCTAGAGATTCCACTAGCGGGAGGGAACAATGAGCAGTTCTTC	CSARDSTS~GGNNEQFF	TRBV20-1*01, TRBV20-1*05, TRBV20-1*07	TRBV20-1	TRBJ2-1*01	TRBJ2-1	TRBD2*02	TRBD2	13	18	30	32	4	1	5
1	6.12E-08	TGCAGTGCTAGAGATTCAGCGGGAGGGCCCCTACAATGAGCAGTTCTTC	CSARDSAG~GPYNEQFF	TRBV20-1*01, TRBV20-1*05, TRBV20-1*07	TRBV20-1	TRBJ2-1*01	TRBJ2-1	TRBD2*02	TRBD2	13	17	26	29	3	2	5
1	6.12E-08	TGCAGTGCTAGAGATCCGGACAGGGTCGGACACCGGGGAGCTGTTTTTT	CSARDPDR~SDTGELFF	TRBV20-1*01, TRBV20-1*05, TRBV20-1*07	TRBV20-1	TRBJ2-2*01	TRBJ2-2	TRBD1*01	TRBD1	13	17	24	29	3	4	7
1	6.12E-08	TGCAGTGCTAGAGATCGGACTAGCGGGAGTACCAGATACGCAGTATTTT	CSARDRTS~GVPDTQYF	TRBV20-1*01, TRBV20-1*05, TRBV20-1*07	TRBV20-1	TRBJ2-3*01	TRBJ2-3	TRBD2*02	TRBD2	13	16	28	32	2	3	5
1	6.12E-08	TGCAGTGCTAGAGATCGGACTAGCGGGAGCGTACAATGAGCAGTTCTTC	CSARDRTS~GAYNEQFF	TRBV20-1*01, TRBV20-1*05, TRBV20-1*07	TRBV20-1	TRBJ2-1*01	TRBJ2-1	TRBD2*02	TRBD2	13	16	28	31	2	2	4
1	6.12E-08	TGCAGTGCTAGAGATCGGACTAGCGGGAGGTCCCTATCAGCAGTTCTTC	CSARDRTS~GGPYQQFF	TRBV20-1*01, TRBV20-1*05, TRBV20-1*07	TRBV20-1	TRBJ2-1*01	TRBJ2-1	TRBD2*02	TRBD2	13	16	29	38	2	8	10
1	6.12E-08	TGCAGTGCTAGAGATCGGACTAGCGGGAGGTCCAGATACGCAGTATTTT	CSARDRTS~GGPDTQYF	TRBV20-1*01, TRBV20-1*05, TRBV20-1*07	TRBV20-1	TRBJ2-3*01	TRBJ2-3	TRBD2*02	TRBD2	13	16	29	32	2	2	4
1	6.12E-08	TGCAGTGCTAGAGATCGGACTAGCGGGAGGATCCTACGAGCAGTACTTC	CSARDRTS~GGSYEQYF	TRBV20-1*01, TRBV20-1*05, TRBV20-1*07	TRBV20-1	TRBJ2-7*01	TRBJ2-7	TRBD2*02	TRBD2	13	16	29	31	2	1	3
1	6.12E-08	TGCAGTGCTAGAGATCGGACTAGGGGGAGATGGAAATGAGCAGTTCTTC	CSARDRTR~GDGNEQFF	TRBV20-1*01, TRBV20-1*05, TRBV20-1*07	TRBV20-1	TRBJ2-1*01	TRBJ2-1	TRBD2*02, TRBD2*01	TRBD2	13	16	22	34	2	11	13
1	6.12E-08	TGCAGTGCTAGAGATCGGAGTGGGGGGTAGACTCACTGAAGCTTTCTTT	CSARDRSG~GRLTEAFF	TRBV20-1*01, TRBV20-1*05, TRBV20-1*07	TRBV20-1	TRBJ1-1*01	TRBJ1-1	TRBD2*01	TRBD2	13	21	26	33	7	6	13
1	6.12E-08	TGCAGTGCTAGAGATCACCTAGCGGGAAAACACCGGGGAGCTGTACTTC	CSARDHLA~ENTGELYF	TRBV20-1*01, TRBV20-1*05, TRBV20-1*07	TRBV20-1	TRBJ2-7*01	TRBJ2-7	TRBD2*02	TRBD2	13	18	26	37	4	10	14
1	6.12E-08	TGCAGTGCTAGAGATGTGTGGAGACAGGGCCTACAATGAGCAGTTCTTC	CSARDVWR~RAYNEQFF	TRBV20-1*01, TRBV20-1*05, TRBV20-1*07	TRBV20-1	TRBJ2-1*01	TRBJ2-1	TRBD1*01	TRBD1	13	22	28	29	8	0	8
1	6.12E-08	TGCAGTGCTAGAGATGCCTCCCGATCTAGCGGGGAATGAGCAGTTCTTC	CSARDASR~LAGNEQFF	TRBV20-1*01, TRBV20-1*05, TRBV20-1*07	TRBV20-1	TRBJ2-1*01	TRBJ2-1	TRBD2*01	TRBD2	13	25	33	34	11	0	11
1	6.12E-08	TGCAGTGCTAGAGATGGTTCTAGGACAGGGCGGGAGCGAGCAGTACTTC	CSARDGSR~QGGSEQYF	TRBV20-1*01, TRBV20-1*05, TRBV20-1*07	TRBV20-1	TRBJ2-7*01	TRBJ2-7	TRBD1*01	TRBD1	13	22	29	36	8	6	14
1	6.12E-08	TGCAGTGCTAGAGATGGTTCTAGGACAGGGGGTCTACGAGCAGTACTTC	CSARDGSR~QGVYEQYF	TRBV20-1*01, TRBV20-1*05, TRBV20-1*07	TRBV20-1	TRBJ2-7*01	TRBJ2-7	TRBD1*01	TRBD1	13	22	31	33	8	1	9
1	6.12E-08	TGCAGTGCTAGAGATGGGACTAGCGCTTCTTCAAGAGACCCAGTACTTC	CSARDGTS~LLQETQYF	TRBV20-1*01, TRBV20-1*05, TRBV20-1*07	TRBV20-1	TRBJ2-5*01	TRBJ2-5	TRBD2*02, TRBD2*01	TRBD2	13	15	24	31	1	6	7
1	6.12E-08	TGCAGTGCTAGAGATGGACTAGCGGGAGGAGGCCAACGTCCTGACTTTC	CSARDGLA~EEANVLTF	TRBV20-1*01, TRBV20-1*05, TRBV20-1*07	TRBV20-1	TRBJ2-6*01	TRBJ2-6	TRBD2*02	TRBD2	13	15	28	30	1	1	2
1	6.12E-08	TGCAGTGCTAGAGATGAGACAGGGGGGAGTGGACACTGAAGCTTTCTTT	CSARDETG~GVDTEAFF	TRBV20-1*01, TRBV20-1*05, TRBV20-1*07	TRBV20-1	TRBJ1-1*01	TRBJ1-1	TRBD1*01	TRBD1	13	17	25	32	3	6	9
1	6.12E-08	TGCAGTGCTAGAGATATCCCCCGTTCCGGGAGGGTACGAGCAGTACTTC	CSARDIPR~PGGYEQYF	TRBV20-1*01, TRBV20-1*05, TRBV20-1*07	TRBV20-1	TRBJ2-7*01	TRBJ2-7	TRBD2*02	TRBD2	13	26	33	34	12	0	12
1	6.12E-08	TGCAGTGCTAGAGATACAGGACAGGGTTTCCTCTTCACCCCTCCACTTT	CSARDTGQ~VSSSPLHF	TRBV20-1*01, TRBV20-1*05, TRBV20-1*07	TRBV20-1	TRBJ1-6*01	TRBJ1-6	TRBD1*01	TRBD1	13	18	25	33	4	7	11
1	6.12E-08	TGCAGTGCTAGAGATAGGCCTAGCGGGAGCGATTAACGAGCGGTACTTC	CSARDRPS~GAINERYF	TRBV20-1*01, TRBV20-1*05, TRBV20-1*07	TRBV20-1	TRBJ2-7*01	TRBJ2-7	TRBD2*02	TRBD2	13	19	28	35	5	6	11
1	6.12E-08	TGCAGTGCTAGAGATAGGCCTAGCGGGAGGATCCTACGAGCAGTACTTC	CSARDRPS~GGSYEQYF	TRBV20-1*01, TRBV20-1*05, TRBV20-1*07	TRBV20-1	TRBJ2-7*01	TRBJ2-7	TRBD2*02	TRBD2	13	19	29	31	5	1	6
1	6.12E-08	TGCAGTGCTAGAGATAGGCGAAGCGGGAGGATCCTACGAGCAGTACTTC	CSARDRRS~GGSYEQYF	TRBV20-1*01, TRBV20-1*05, TRBV20-1*07	TRBV20-1	TRBJ2-7*01	TRBJ2-7	TRBD2*02	TRBD2	13	21	29	31	7	1	8
1	6.12E-08	TGCAGTGCTAGAGATAGAGGACTAGCGGGGTACAGAGACCCAGTACTTC	CSARDRGL~RGTETQYF	TRBV20-1*01, TRBV20-1*05, TRBV20-1*07	TRBV20-1	TRBJ2-5*01	TRBJ2-5	TRBD2*01	TRBD2	13	18	29	33	4	3	7
1	6.12E-08	TGCAGTGCTAGAGATAATAGCGGGAGGGAAAACCTACGAGCAGTACTTC	CSARDNSG~GKTYEQYF	TRBV20-1*01, TRBV20-1*05, TRBV20-1*07	TRBV20-1	TRBJ2-7*01	TRBJ2-7	TRBD2*02	TRBD2	13	17	27	32	3	4	7
1	6.12E-08	TGCAGTGCTAGAGACTGGACAGAGGAGGCCAAAGGTCATTCAGTACTTC	CSARDWTE~RPKVIQYF	TRBV20-1*01, TRBV20-1*05, TRBV20-1*07	TRBV20-1	TRBJ2-4*01	TRBJ2-4	TRBD1*01	TRBD1	13	16	21	36	2	14	16
1	6.12E-08	TGCAGTGCTAGAGACTAGCGGGCCGAGCTCCTACAATGAGCAGTTCTTC	CSARD*RA~SSYNEQFF	TRBV20-1*01, TRBV20-1*05, TRBV20-1*07	TRBV20-1	TRBJ2-1*01	TRBJ2-1	TRBD2*02, TRBD2*01	TRBD2	13	14	21	27	0	5	5
1	6.12E-08	TGCAGTGCTAGAGACCTCCGGACTAGCGGGAGTTGGCGAGCAGTACTTC	CSARDLRT~AGVGEQYF	TRBV20-1*01, TRBV20-1*05, TRBV20-1*07	TRBV20-1	TRBJ2-7*01	TRBJ2-7	TRBD2*02	TRBD2	13	19	31	36	5	4	9
1	6.12E-08	TGCAGTGCTAGAGACCCTGGGACAGGGGGCAACCTACGAGCAGTACTTC	CSARDPGT~GATYEQYF	TRBV20-1*01, TRBV20-1*05, TRBV20-1*07	TRBV20-1	TRBJ2-7*01	TRBJ2-7	TRBD1*01	TRBD1	13	18	29	32	4	2	6
1	6.12E-08	TGCAGTGCTAGAGACCCCAACTAGCGGGAGAGGGGATGGGCAGTTCTTC	CSARDPN*~GRGDGQFF	TRBV20-1*01, TRBV20-1*05, TRBV20-1*07	TRBV20-1	TRBJ2-1*01	TRBJ2-1	TRBD2*02	TRBD2	13	19	29	35	5	5	10
1	6.12E-08	TGCAGTGCTAGAGACCCCAACACGGGGTCGGGGGTACGAGCAGTACTTC	CSARDPNT~GRGYEQYF	TRBV20-1*01, TRBV20-1*05, TRBV20-1*07	TRBV20-1	TRBJ2-7*01	TRBJ2-7	TRBD2*01	TRBD2	13	28	33	34	14	0	14
1	6.12E-08	TGCAGTGCTAGAGACCCGGGACGGCCAGGACCTCTACGAGCAGTACTTC	CSARDPGR~QDLYEQYF	TRBV20-1*01, TRBV20-1*05, TRBV20-1*07	TRBV20-1	TRBJ2-7*01	TRBJ2-7	TRBD1*01, TRBD2*02, TRBD2*01	TRBD1, TRBD2	13	17	21	33	3	11	14
1	6.12E-08	TGCAGTGCTAGAGACGCTCCAGGGCAGCTCCTACAATGTGCAGTTCTTC	CSARDAPG~SSYNVQFF	TRBV20-1*01, TRBV20-1*05, TRBV20-1*07	TRBV20-1	TRBJ2-1*01	TRBJ2-1	TRBD1*01	TRBD1	13	19	23	27	5	3	8
1	6.12E-08	TGCAGTGCTAGAGACGCTAGCGGGACCGCTCTACAATGAGCAGTTCTTC	CSARDASG~PLYNEQFF	TRBV20-1*01, TRBV20-1*05, TRBV20-1*07	TRBV20-1	TRBJ2-1*01	TRBJ2-1	TRBD2*02	TRBD2	13	16	24	30	2	5	7
1	6.12E-08	TGCAGTGCTAGAGACGGAGCCGACTAGCGGCCAAGAGACCCAGTACTTC	CSARDGAD~SGQETQYF	TRBV20-1*01, TRBV20-1*05, TRBV20-1*07	TRBV20-1	TRBJ2-5*01	TRBJ2-5	TRBD2*02, TRBD2*01	TRBD2	13	21	29	30	7	0	7
1	6.12E-08	TGCAGTGCTAGAGAGGGCTAGCGGGAACCCTCGCAATGAGCAGTTCTTC	CSAREG*R~NPRNEQFF	TRBV20-1*01, TRBV20-1*05, TRBV20-1*07	TRBV20-1	TRBJ2-1*01	TRBJ2-1	TRBD2*02	TRBD2	13	17	25	33	3	7	10
1	6.12E-08	TGCAGTGCTAGAGAGGGGACTAGCGGCGCTCACCGGGGAGCTGTTTTTT	CSAREGTS~ALTGELFF	TRBV20-1*01, TRBV20-1*05, TRBV20-1*07	TRBV20-1	TRBJ2-2*01	TRBJ2-2	TRBD2*02, TRBD2*01	TRBD2	13	15	25	30	1	4	5
1	6.12E-08	TGCAGTGCTAGAGAGAGGCTAGCGAAAGACCTACAATGAGCAGTTCTTC	CSARERLA~KTYNEQFF	TRBV20-1*01, TRBV20-1*05, TRBV20-1*07	TRBV20-1	TRBJ2-1*01	TRBJ2-1	TRBD2*02, TRBD2*01	TRBD2	13	18	23	29	4	5	9
1	6.12E-08	TGCAGTGCTAGAGAAGTAGGGACAGGGGGCTGGAAACACCATATATTTT	CSAREVGT~GAGNTIYF	TRBV20-1*01, TRBV20-1*05, TRBV20-1*07	TRBV20-1	TRBJ1-3*01	TRBJ1-3	TRBD1*01	TRBD1	13	18	28	29	4	0	4
1	6.12E-08	TGCAGTGCTAGAGAAGTAGGGACAGGGGAGAAGTTCACCCCTCCACTTT	CSAREVGT~GRSSPLHF	TRBV20-1*01, TRBV20-1*05, TRBV20-1*07	TRBV20-1	TRBJ1-6*01	TRBJ1-6	TRBD1*01	TRBD1	13	18	27	33	4	5	9
1	6.12E-08	TGCAGTGCTAGAGAAGCGTCTTCCGGGGGCAGGTTCACCCCTCCACTTT	CSAREASS~GAGSPLHF	TRBV20-1*01, TRBV20-1*05, TRBV20-1*07	TRBV20-1	TRBJ1-6*01	TRBJ1-6	TRBD1*01, TRBD2*01	TRBD1, TRBD2	13	24	29	33	10	3	13
1	6.12E-08	TGCAGTGCTAGAGAAGGGGACAGGGTAACCCAAAAACATTCAGTACTTC	CSAREGDR~*PKNIQYF	TRBV20-1*01, TRBV20-1*05, TRBV20-1*07	TRBV20-1	TRBJ2-4*01	TRBJ2-4	TRBD1*01	TRBD1	13	16	24	29	2	4	6
1	6.12E-08	TGCAGTGCTAGAGAAAGGGGGGGCGGGAGAAAATCAGCCCCAGCATTTT	CSARERGG~GENQPQHF	TRBV20-1*01, TRBV20-1*05, TRBV20-1*07	TRBV20-1	TRBJ1-5*01	TRBJ1-5	TRBD2*02, TRBD2*01	TRBD2	13	22	28	31	8	2	10
1	6.12E-08	TGCAGTGCTAGAATCGGCCCGGGGAATCAGCCCCAATGAGCAGTTCTTC	CSARIGPG~ISPNEQFF	TRBV20-1*01, TRBV20-1*04, TRBV20-1*05, TRBV20-1*07	TRBV20-1	TRBJ2-1*01	TRBJ2-1	TRBD2*01	TRBD2	11	19	23	33	7	9	16
1	6.12E-08	TGCAGTGCTAGAACCTAATAGCGGGCCCAGCACAGATACGCAGTATTTT	CSART**R~PSTDTQYF	TRBV20-1*01, TRBV20-1*04, TRBV20-1*05, TRBV20-1*07	TRBV20-1	TRBJ2-3*01	TRBJ2-3	TRBD2*02, TRBD2*01	TRBD2	11	18	24	28	6	3	9
1	6.12E-08	TGCAGTGCTAGAACGGGACTAGCGGGGGAACCAAGAGACCCAGTACTTC	CSARTGLA~GNQETQYF	TRBV20-1*01, TRBV20-1*04, TRBV20-1*05, TRBV20-1*07	TRBV20-1	TRBJ2-5*01	TRBJ2-5	TRBD2*01	TRBD2	11	14	27	29	2	1	3
1	6.12E-08	TGCAGTGCTAGAACGGGACTAGCGGGAGAGGGACGGGGAGCTGTTTTTT	CSARTGLA~ERDGELFF	TRBV20-1*01, TRBV20-1*04, TRBV20-1*05, TRBV20-1*07	TRBV20-1	TRBJ2-2*01	TRBJ2-2	TRBD2*02	TRBD2	11	14	27	33	2	5	7
1	6.12E-08	TGCAGTGCTAGAAACGCGACTAGCGGGGAACCAAGAGACCCAGTACTTC	CSARNATS~GNQETQYF	TRBV20-1*01, TRBV20-1*05, TRBV20-1*07	TRBV20-1	TRBJ2-5*01	TRBJ2-5	TRBD2*01	TRBD2	11	17	27	29	5	1	6
1	6.12E-08	TGCAGTGCTAGAAACACAGGTGGGGCCACCCTACAATGAGCAGTTCTTC	CSARNTGG~PPYNEQFF	TRBV20-1*01, TRBV20-1*05, TRBV20-1*07	TRBV20-1	TRBJ2-1*01	TRBJ2-1	TRBD1*01	TRBD1	11	21	25	29	9	3	12
1	6.12E-08	TGCAGTGCTAGAAAAGGGGCTAGCGAAGAACACCGGGGAGCTGTTTTTT	CSARKGAS~KNTGELFF	TRBV20-1*01, TRBV20-1*05, TRBV20-1*07	TRBV20-1	TRBJ2-2*01	TRBJ2-2	TRBD2*02, TRBD2*01	TRBD2	11	19	24	27	7	2	9
1	6.12E-08	TGCAGTGCTAATTGACAGGGGGCCGTCCTATAATCCACCCCTCCACTTT	CSAN*QGA~SYNPPLHF	TRBV20-1*01, TRBV20-1*04, TRBV20-1*05, TRBV20-1*07	TRBV20-1	TRBJ1-6*01	TRBJ1-6	TRBD1*01	TRBD1	9	13	22	25	3	2	5
1	6.12E-08	TGCAGTGCTAACCCTAATCACTAGCGGGGAAACAGATACGCAGTATTTT	CSANPNH*~GETDTQYF	TRBV20-1*06, TRBV20-1*03, TRBV20-1*01, TRBV20-1*04, TRBV20-1*05, TRBV20-1*02, TRBV20-1*07	TRBV20-1	TRBJ2-3*01	TRBJ2-3	TRBD2*01	TRBD2	9	19	28	31	9	2	11
1	6.12E-08	TGCAGTGCTAAGCCTAGCGGGAGGGCTGGCCCAAGAGACCCAGTACTTC	CSAKPSGR~LAQETQYF	TRBV20-1*06, TRBV20-1*03, TRBV20-1*01, TRBV20-1*04, TRBV20-1*05, TRBV20-1*02, TRBV20-1*07	TRBV20-1	TRBJ2-5*01	TRBJ2-5	TRBD2*02	TRBD2	9	13	24	30	3	5	8
1	6.12E-08	TGCAGTGCTAAAGGTGGTGATTCGGGGCGGGATAATTCACCCCCACTTT	CSAKGGDS~GGIIHPHF	TRBV20-1*01, TRBV20-1*04, TRBV20-1*05, TRBV20-1*07	TRBV20-1	TRBJ1-6*01	TRBJ1-6	TRBD2*02	TRBD2	9	26	31	42	16	10	26
1	6.12E-08	TGCAGTGCCTTTCGGACTAGCGATACTAGGCACAGATACGCAGTATTTT	CSAFRTSD~LGTDTQYF	TRBV20-1*06, TRBV20-1*03, TRBV20-1*01, TRBV20-1*04, TRBV20-1*05, TRBV20-1*02, TRBV20-1*07	TRBV20-1	TRBJ2-3*01	TRBJ2-3	TRBD2*02, TRBD2*01	TRBD2	7	13	21	29	5	7	12
1	6.12E-08	TGCAGTGCCTCGGGACTAGCGGGAGTTTCGAACCTACGAGCAGTACTTC	CSASGLAG~FRTYEQYF	TRBV20-1*06, TRBV20-1*03, TRBV20-1*01, TRBV20-1*04, TRBV20-1*05, TRBV20-1*02, TRBV20-1*07	TRBV20-1	TRBJ2-7*01	TRBJ2-7	TRBD2*02	TRBD2	7	11	24	32	3	7	10
1	6.12E-08	TGCAGTGCCTATTCCATTAGCGGGAGGGGACTACAATGAGCAGTTCTTC	CSAYSISG~GDYNEQFF	TRBV20-1*06, TRBV20-1*03, TRBV20-1*01, TRBV20-1*04, TRBV20-1*05, TRBV20-1*02, TRBV20-1*07	TRBV20-1	TRBJ2-1*01	TRBJ2-1	TRBD2*02	TRBD2	7	17	27	30	9	2	11
1	6.12E-08	TGCAGTGCCTATCCTTGGGGGCAGGCAGATGGGAGATACGCAGTATTTT	CSAYPWGQ~QMGDTQYF	TRBV20-1*06, TRBV20-1*03, TRBV20-1*01, TRBV20-1*04, TRBV20-1*05, TRBV20-1*02, TRBV20-1*07	TRBV20-1	TRBJ2-3*01	TRBJ2-3	TRBD1*01	TRBD1	7	16	21	33	8	11	19
1	6.12E-08	TGCAGTGCCCTTAGTGAGGACGAGCGGATTCACAGATACGCAGTATTTT	CSALSEDE~GFTDTQYF	TRBV20-1*06, TRBV20-1*03, TRBV20-1*01, TRBV20-1*04, TRBV20-1*05, TRBV20-1*02, TRBV20-1*07	TRBV20-1	TRBJ2-3*01	TRBJ2-3	TRBD2*02, TRBD2*01	TRBD2	7	22	26	30	14	3	17
1	6.12E-08	TGCAGTGCCCTATGGGAAGCTAGCGGCAAACACAGATACGCGGTATTTT	CSALWEAS~ANTDTRYF	TRBV20-1*06, TRBV20-1*03, TRBV20-1*01, TRBV20-1*04, TRBV20-1*05, TRBV20-1*02, TRBV20-1*07	TRBV20-1	TRBJ2-3*01	TRBJ2-3	TRBD2*02, TRBD2*01	TRBD2	7	19	25	30	11	4	15
1	6.12E-08	TGCAGTGCCCCTTCTTTAGGGGGACAGGGCCCTCTATGGCTACACCTTC	CSAPSLGG~RALYGYTF	TRBV20-1*06, TRBV20-1*03, TRBV20-1*01, TRBV20-1*04, TRBV20-1*05, TRBV20-1*02, TRBV20-1*07	TRBV20-1	TRBJ1-2*01	TRBJ1-2	TRBD1*01	TRBD1	7	20	28	33	12	4	16
1	6.12E-08	TGCAGTGCCCCCCTAGGTGGAGGGGACTGGGGCCAACGTCCTGACTTTC	CSAPLGGG~TGANVLTF	TRBV20-1*06, TRBV20-1*03, TRBV20-1*01, TRBV20-1*04, TRBV20-1*05, TRBV20-1*02, TRBV20-1*07	TRBV20-1	TRBJ2-6*01	TRBJ2-6	TRBD1*01, TRBD2*02	TRBD1, TRBD2	7	8	13	26	0	12	12
1	6.12E-08	TGCAGTGCCCCCCCGGGACAGGGTCGAAAGCCCCTACGAGCAGTACTTC	CSAPPGQG~ESPYEQYF	TRBV20-1*06, TRBV20-1*03, TRBV20-1*01, TRBV20-1*04, TRBV20-1*05, TRBV20-1*02, TRBV20-1*07	TRBV20-1	TRBJ2-7*01	TRBJ2-7	TRBD1*01	TRBD1	7	14	22	32	6	9	15
1	6.12E-08	TGCAGTGCCCCCGGGACTAGCGGGAGGGGGAAAGGATACGCAGTATTTT	CSAPGTSG~GGKDTQYF	TRBV20-1*06, TRBV20-1*03, TRBV20-1*01, TRBV20-1*04, TRBV20-1*05, TRBV20-1*02, TRBV20-1*07	TRBV20-1	TRBJ2-3*01	TRBJ2-3	TRBD2*02	TRBD2	7	12	27	34	4	6	10
1	6.12E-08	TGCAGTGCCCCGGGACAGGGGGAGCTATAGCAATCAGCCCCAGCATTTT	CSAPGQGE~YSNQPQHF	TRBV20-1*06, TRBV20-1*03, TRBV20-1*01, TRBV20-1*04, TRBV20-1*05, TRBV20-1*02, TRBV20-1*07	TRBV20-1	TRBJ1-5*01	TRBJ1-5	TRBD1*01	TRBD1	7	11	21	27	3	5	8
1	6.12E-08	TGCAGTGCCCATGGACAGGCGGTCTACGAGCTCCTACGAGCAGTACTTC	CSAHGQAV~TSSYEQYF	TRBV20-1*06, TRBV20-1*03, TRBV20-1*01, TRBV20-1*04, TRBV20-1*05, TRBV20-1*02, TRBV20-1*07	TRBV20-1	TRBJ2-7*01	TRBJ2-7	TRBD1*01	TRBD1	7	12	18	30	4	11	15
1	6.12E-08	TGCAGTGCCCACGGACTAGCGGACAATGAGCAATCAGCCCCAGCATTTT	CSAHGLAD~MSNQPQHF	TRBV20-1*06, TRBV20-1*03, TRBV20-1*01, TRBV20-1*04, TRBV20-1*05, TRBV20-1*02, TRBV20-1*07	TRBV20-1	TRBJ1-5*01	TRBJ1-5	TRBD2*02, TRBD2*01	TRBD2	7	12	21	28	4	6	10
1	6.12E-08	TGCAGTGCCCAGAGGGGGGACTAGCGGGAGAGCCTACGAGCAGTACTTC	CSAQRGD*~GRAYEQYF	TRBV20-1*06, TRBV20-1*03, TRBV20-1*01, TRBV20-1*04, TRBV20-1*05, TRBV20-1*02, TRBV20-1*07	TRBV20-1	TRBJ2-7*01	TRBJ2-7	TRBD2*02	TRBD2	7	16	29	32	8	2	10
1	6.12E-08	TGCAGTGCCGAGGGACTAGCGGGAGTTTCGAACCTACGAGCAGTACTTC	CSAEGLAG~FRTYEQYF	TRBV20-1*06, TRBV20-1*03, TRBV20-1*01, TRBV20-1*04, TRBV20-1*05, TRBV20-1*02, TRBV20-1*07	TRBV20-1	TRBJ2-7*01	TRBJ2-7	TRBD2*02	TRBD2	7	11	24	32	3	7	10
1	6.12E-08	TGCAGTGCCACACCCGGGACAGAGGAGGCCAAAGGTCATTCAGTACTTC	CSATPGTE~RPKVIQYF	TRBV20-1*01, TRBV20-1*04, TRBV20-1*05, TRBV20-1*07	TRBV20-1	TRBJ2-4*01	TRBJ2-4	TRBD1*01	TRBD1	7	15	21	36	7	14	21
1	6.12E-08	TGCAGTGCCAGCGGCGGGACTAGCGGTTAGCACAGATACGCAGTATTTT	CSASGGTS~VSTDTQYF	TRBV20-1*01, TRBV20-1*04, TRBV20-1*05, TRBV20-1*07	TRBV20-1	TRBJ2-3*01	TRBJ2-3	TRBD2*02, TRBD2*01	TRBD2	7	15	25	28	7	2	9
1	6.12E-08	TGCAGTGCCAGCGGCGGGACTAGCGGGAGGGCCGCAAGAGCAGTACTTC	CSASGGTS~GGPQEQYF	TRBV20-1*01, TRBV20-1*04, TRBV20-1*05, TRBV20-1*07	TRBV20-1	TRBJ2-7*01	TRBJ2-7	TRBD2*02	TRBD2	7	15	30	37	7	6	13
1	6.12E-08	TGCAGTGCCAGCAGCAAAACAAGCCCACTATAATTCACCCCTCCACTTT	CSASSKTS~HYNSPLHF	TRBV20-1*06, TRBV20-1*03, TRBV20-1*01, TRBV20-1*04, TRBV20-1*05, TRBV20-1*02, TRBV20-1*07	TRBV20-1	TRBJ1-6*01	TRBJ1-6	TRBD1*01	TRBD1	7	22	25	27	14	1	15
1	6.12E-08	TGCAGTGCCAGGTCGGGGGCAAGGAGGTTTGTCCTACGAGCAGTACTTC	CSARSGAR~GLSYEQYF	TRBV20-1*06, TRBV20-1*03, TRBV20-1*01, TRBV20-1*04, TRBV20-1*05, TRBV20-1*02, TRBV20-1*07	TRBV20-1	TRBJ2-7*01	TRBJ2-7	TRBD1*01, TRBD2*01	TRBD1, TRBD2	7	14	19	31	6	11	17
1	6.12E-08	TGCAGTGCCAGAGGACTAGCGGGAGGGCCCTCTGGAGACCCAGTACTTC	CSARGLAG~GPLETQYF	TRBV20-1*01, TRBV20-1*04, TRBV20-1*05, TRBV20-1*07	TRBV20-1	TRBJ2-5*01	TRBJ2-5	TRBD2*02	TRBD2	12	13	26	34	0	7	7
1	6.12E-08	TGCAGTGCGTCGACAGGGCGGAAGATCGTACCAAGAGACCCAGTACTTC	CSASTGRK~SYQETQYF	TRBV20-1*06, TRBV20-1*03, TRBV20-1*01, TRBV20-1*04, TRBV20-1*05, TRBV20-1*02, TRBV20-1*07	TRBV20-1	TRBJ2-5*01	TRBJ2-5	TRBD1*01	TRBD1	7	11	17	29	3	11	14
1	6.12E-08	TGCAGTGCGCCGCCCCCCCTCGGGACAGGCGGTCTACGAGCAGTACTTC	CSAPPPLG~QAVYEQYF	TRBV20-1*06, TRBV20-1*03, TRBV20-1*01, TRBV20-1*04, TRBV20-1*05, TRBV20-1*02, TRBV20-1*07	TRBV20-1	TRBJ2-7*01	TRBJ2-7	TRBD1*01	TRBD1	7	21	28	33	13	4	17
1	6.12E-08	TGCAGTGCGGGTAGACTAGCGGGAGGGCCGGGCAGATACGCAGTATTTT	CSAGRLAG~GRADTQYF	TRBV20-1*06, TRBV20-1*03, TRBV20-1*01, TRBV20-1*04, TRBV20-1*05, TRBV20-1*02, TRBV20-1*07	TRBV20-1	TRBJ2-3*01	TRBJ2-3	TRBD2*02	TRBD2	7	13	26	32	5	5	10
1	6.12E-08	TGCAGTGCGATTAGCGGCACCGGGGAGCTCCTACAATGAGCAGTTCTTC	CSAISGTG~SSYNEQFF	TRBV20-1*01, TRBV20-1*04, TRBV20-1*05, TRBV20-1*07	TRBV20-1	TRBJ2-1*01	TRBJ2-1	TRBD2*02, TRBD2*01	TRBD2	7	11	16	27	3	10	13
1	6.12E-08	TGCAGTGCGACGTCGGGGGCGCGGGGGGAGGGCCTACGAGCAGTACTTC	CSATSGAR~GRAYEQYF	TRBV20-1*06, TRBV20-1*03, TRBV20-1*01, TRBV20-1*04, TRBV20-1*05, TRBV20-1*02, TRBV20-1*07	TRBV20-1	TRBJ2-7*01	TRBJ2-7	TRBD2*01	TRBD2	7	20	27	32	12	4	16
1	6.12E-08	TGCAGTGCGAGGGAAATACGGACAGGGTATCAATCAGCCCCAGCATTTT	CSAREIRT~GINQPQHF	TRBV20-1*01, TRBV20-1*04, TRBV20-1*05, TRBV20-1*07	TRBV20-1	TRBJ1-5*01	TRBJ1-5	TRBD1*01	TRBD1	7	19	26	30	11	3	14
1	6.12E-08	TGCAGTGCACCGGGACAGAGGAGGCCACGTACAAGGCGAGCAGTTCTTC	CSAPGQRR~HVQGEQFF	TRBV20-1*06, TRBV20-1*03, TRBV20-1*01, TRBV20-1*04, TRBV20-1*05, TRBV20-1*02, TRBV20-1*07	TRBV20-1	TRBJ2-1*01	TRBJ2-1	TRBD1*01	TRBD1	7	11	17	37	3	19	22
1	6.12E-08	TGCAGTGCAGCCATCCGGGCTGTGCTCTGGGGCCAACGTCCTGACTTTC	CSAAIRAV~SGANVLTF	TRBV20-1*06, TRBV20-1*03, TRBV20-1*01, TRBV20-1*04, TRBV20-1*05, TRBV20-1*02, TRBV20-1*07	TRBV20-1	TRBJ2-6*01	TRBJ2-6	TRBD1*01, TRBD2*02, TRBD2*01	TRBD1, TRBD2	7	16	19	24	8	4	12
1	6.12E-08	TGCAGTGCAAGAAGCGGGGGGCGGGAGGGCCAACAATGAGCAGTTCTTC	CSARSGGR~RANNEQFF	TRBV20-1*01, TRBV20-1*04, TRBV20-1*05, TRBV20-1*07	TRBV20-1	TRBJ2-1*01	TRBJ2-1	TRBD2*02, TRBD2*01	TRBD2	11	20	28	32	8	3	11
1	6.12E-08	TGCAGTGGTCAAGGGACAGGGGAGGATTTCCCCTTACGAGCAGTACTTC	CSGQGTGE~ISPYEQYF	TRBV20-1*06, TRBV20-1*03, TRBV20-1*01, TRBV20-1*04, TRBV20-1*05, TRBV20-1*02, TRBV20-1*07	TRBV20-1	TRBJ2-7*01	TRBJ2-7	TRBD1*01	TRBD1	6	12	21	34	5	12	17
1	6.12E-08	TGCAGTGAGAGCCAGGGTAGAATATGGAGGATCCTACGAGCAGTACTTC	CSESQGRI~GGSYEQYF	TRBV20-1*06, TRBV20-1*03, TRBV20-1*01, TRBV20-1*04, TRBV20-1*05, TRBV20-1*02, TRBV20-1*07	TRBV20-1	TRBJ2-7*01	TRBJ2-7	TRBD1*01, TRBD2*02	TRBD1, TRBD2	6	12	16	31	5	14	19
1	6.12E-08	TGCAGTGAACAGCCTGGGACTAGCGGGAGGAGGGGAGACCCAGTACTTC	CSEQPGTS~GGGETQYF	TRBV20-1*06, TRBV20-1*03, TRBV20-1*01, TRBV20-1*04, TRBV20-1*05, TRBV20-1*02, TRBV20-1*07	TRBV20-1	TRBJ2-5*01	TRBJ2-5	TRBD2*02	TRBD2	6	15	29	34	8	4	12
1	6.12E-08	TGCAGTACCCCAGGGCAGGGGGAGTTATAGCAATCAGCCCCAGCATTTT	CSTPGQGE~YSNQPQHF	TRBV20-1*06, TRBV20-1*03, TRBV20-1*01, TRBV20-1*04, TRBV20-1*05, TRBV20-1*02, TRBV20-1*07	TRBV20-1	TRBJ1-5*01	TRBJ1-5	TRBD1*01	TRBD1	5	15	21	27	9	5	14
1	6.12E-08	TGCAGCGTTTCAGGGACTAGCGGGAGAGGGCACAGATACGCAGTATTTT	CSVSGTSG~EGTDTQYF	TRBV29-1*01, TRBV29-1*03	TRBV29-1	TRBJ2-3*01	TRBJ2-3	TRBD2*02	TRBD2	8	12	25	29	3	3	6
1	6.12E-08	TGCAGCGTTCCGGGACAGGGGGGCAGTGCCTAACTATGGCTACACCTTC	CSVPGQGG~VPNYGYTF	TRBV29-1*01, TRBV29-1*03	TRBV29-1	TRBJ1-2*01	TRBJ1-2	TRBD1*01	TRBD1	8	11	21	29	2	7	9
1	6.12E-08	TGCAGCGTTGTTGTGGTGGGACAGGGGAACAAGCTATGGCTACACCTTC	CSVVVVGQ~GTSYGYTF	TRBV29-1*01	TRBV29-1	TRBJ1-2*01	TRBJ1-2	TRBD1*01	TRBD1	9	17	26	33	7	6	13
1	6.12E-08	TGCAGCGTTGTCGGGCTAGCGGGACCCCACGGAGTACGAGCAGTACTTC	CSVVGLAG~PTEYEQYF	TRBV29-1*01	TRBV29-1	TRBJ2-7*01	TRBJ2-7	TRBD2*02	TRBD2	9	15	23	34	5	10	15
1	6.12E-08	TGCAGCGTTGTCGGGCTAGCGGGAGTTTCGAACCTACGAGCAGTACTTC	CSVVGLAG~FRTYEQYF	TRBV29-1*01	TRBV29-1	TRBJ2-7*01	TRBJ2-7	TRBD2*02	TRBD2	9	15	24	32	5	7	12
1	6.12E-08	TGCAGCGTTGTACGGACAGGGGGCAGTGTCTAACTATGGCTACACCTTC	CSVVRTGG~VSNYGYTF	TRBV29-1*01	TRBV29-1	TRBJ1-2*01	TRBJ1-2	TRBD1*01	TRBD1	9	13	23	29	3	5	8
1	6.12E-08	TGCAGCGTTGGTCTGGGGGGCGCGGGAGAGCCCAGATACGCAGTATTTT	CSVGLGGA~ESPDTQYF	TRBV29-1*01	TRBV29-1	TRBJ2-3*01	TRBJ2-3	TRBD2*02	TRBD2	9	21	27	28	11	0	11
1	6.12E-08	TGCAGCGTTGGTCTGGGGGGGCGCGGGTGGCACAGATACGCAGTATTTT	CSVGLGGR~GGTDTQYF	TRBV29-1*01	TRBV29-1	TRBJ2-3*01	TRBJ2-3	TRBD2*01	TRBD2	9	14	20	29	4	8	12
1	6.12E-08	TGCAGCGTTGATTGGGGAAGGCCGCGTGAACACCGGGGAGCTGTTTTTT	CSVDWGRP~VNTGELFF	TRBV29-1*01	TRBV29-1	TRBJ2-2*01	TRBJ2-2	TRBD1*01, TRBD2*02, TRBD2*01	TRBD1, TRBD2	10	14	17	27	3	9	12
1	6.12E-08	TGCAGCGTTGAGGGTCCTAGCGGGAGGATCCTACAATGAGCAGTTCTTC	CSVEGPSG~GSYNEQFF	TRBV29-1*02	TRBV29-1	TRBJ2-1*01	TRBJ2-1	TRBD2*02	TRBD2	10	16	26	28	5	1	6
1	6.12E-08	TGCAGCGTTGAATCTATGATAGCGGGAAGGCTACAATGAGCAGTTCTTC	CSVESMIA~EGYNEQFF	TRBV29-1*01	TRBV29-1	TRBJ2-1*01	TRBJ2-1	TRBD2*02	TRBD2	11	19	26	30	7	3	10
1	6.12E-08	TGCAGCGTTGAACTAGCGGGAGTTACAGGGGGCGGGTGAAGCTTTCTTT	CSVELAGV~QGAGEAFF	TRBV29-1*01	TRBV29-1	TRBJ1-1*01	TRBJ1-1	TRBD2*02	TRBD2	11	12	21	36	0	14	14
1	6.12E-08	TGCAGCGTTGAAGGTCTAGCGGGAGAGGGGGGAAAATGAGCAGTTCTTC	CSVEGLAG~RGENEQFF	TRBV29-1*01	TRBV29-1	TRBJ2-1*01	TRBJ2-1	TRBD2*02	TRBD2	12	15	24	34	2	9	11
1	6.12E-08	TGCAGCGTTGAAGGCGGGGCGGGACAGGGGGGCTTACGAGCAGTACTTC	CSVEGGAG~RGAYEQYF	TRBV29-1*01	TRBV29-1	TRBJ2-7*01	TRBJ2-7	TRBD1*01	TRBD1	12	20	30	34	7	3	10
1	6.12E-08	TGCAGCGTTGAAGATTCACCGGGACACAGGGAACACTGAAGCTTTCTTT	CSVEDSPG~TGNTEAFF	TRBV29-1*01	TRBV29-1	TRBJ1-1*01	TRBJ1-1	TRBD1*01	TRBD1	13	20	25	30	6	4	10
1	6.12E-08	TGCAGCGTTGAAGATCCGGGACTAGCGGGGCTCCTACGAGCAGTACTTC	CSVEDPGL~RGSYEQYF	TRBV29-1*01	TRBV29-1	TRBJ2-7*01	TRBJ2-7	TRBD2*01	TRBD2	13	17	29	30	3	0	3
1	6.12E-08	TGCAGCGTTGAAAGGGCAGATAAGGACACTGAATCAGCCCCAGCATTTT	CSVERADK~TLNQPQHF	TRBV29-1*01	TRBV29-1	TRBJ1-5*01	TRBJ1-5	TRBD1*01	TRBD1	11	23	27	31	11	3	14
1	6.12E-08	TGCAGCGTGTTGTGGGTCGGGGGGATGAACACCGGGGAGCTGTTTTTTT	CSVLWVGG~*TPGSCFF	TRBV29-1*01, TRBV29-1*03	TRBV29-1	TRBJ2-2*01	TRBJ2-2	TRBD2*01	TRBD2	7	17	23	43	9	19	28
1	6.12E-08	TGCAGCGTGTGTATGGCTGGCGGGAGGCTCCTACAATGAGCAGTTCTTC	CSVCMAGG~GSYNEQFF	TRBV29-1*01, TRBV29-1*03	TRBV29-1	TRBJ2-1*01	TRBJ2-1	TRBD2*02	TRBD2	7	19	26	27	11	0	11
1	6.12E-08	TGCAGCGCTAGAGGGACCGCGCGCGTTGGGTCCCTACGAGCAGTACTTC	CSARGTAR~LGPYEQYF	TRBV20-1*01, TRBV20-1*04, TRBV20-1*05, TRBV20-1*07	TRBV20-1	TRBJ2-7*01	TRBJ2-7	TRBD1*01, TRBD2*02, TRBD2*01	TRBD1, TRBD2	12	13	16	32	0	15	15
1	6.12E-08	TGCAGCGCCGGCAGGGGGTTCGGGGGGGGCGGGTGAGACCCAGTACTTC	CSAGRGFG~GAGETQYF	TRBV29-1*03	TRBV29-1	TRBJ2-5*01	TRBJ2-5	TRBD2*01	TRBD2	11	20	27	34	8	6	14
1	6.12E-08	TGCAGCGCCGGGCCCCGGCAGGGGGCGGACACCGGGGAGCTGTTTTTTT	CSAGPRQG~RTPGSCFF	TRBV29-1*03	TRBV29-1	TRBJ2-2*01	TRBJ2-2	TRBD1*01	TRBD1	7	18	25	43	10	17	27
1	6.12E-08	TGCAGCGCAGGGTCCCCAGGGCTGTGCGAACACCGGGGAGCTGTTTTTT	CSAGSPGL~ANTGELFF	TRBV29-1*03	TRBV29-1	TRBJ2-2*01	TRBJ2-2	TRBD1*01, TRBD2*02, TRBD2*01	TRBD1, TRBD2	7	16	20	26	8	5	13
1	6.12E-08	TGCAGCGGCCGCGTAGCGGGAGAACTCCAACACCGGGGAGCTGTTTTTT	CSGRVAGE~SNTGELFF	TRBV29-1*01, TRBV29-1*03	TRBV29-1	TRBJ2-2*01	TRBJ2-2	TRBD2*02	TRBD2	6	13	21	28	6	6	12
1	6.12E-08	TGCAGCACCCTAGACTAGCGGGAGGGCCGGGGTCAATGAGCAGTTCTTC	CSTLD*RE~AGVNEQFF	TRBV29-1*01, TRBV29-1*03	TRBV29-1	TRBJ2-1*01	TRBJ2-1	TRBD2*02	TRBD2	5	12	25	33	6	7	13
1	6.12E-08	TGCAGGCGTCCTGGGGGGACTGTCTAGCGGCTCCTACGAGCAGTACTTC	CRRPGGTV~SGSYEQYF	TRBV20-1*06, TRBV20-1*03, TRBV20-1*01, TRBV20-1*04, TRBV20-1*05, TRBV20-1*02, TRBV20-1*07	TRBV20-1	TRBJ2-7*01	TRBJ2-7	TRBD2*02, TRBD2*01	TRBD2	4	23	29	30	18	0	18
1	6.12E-08	TGTGCTGGTGGTTTGGAGGGCTAGCGGCCATGGTACGAGCAGTACTTC	CAGGLEG*RPWYEQYF	TRBV12-5*01	TRBV12-5	TRBJ2-7*01	TRBJ2-7	TRBD2*02, TRBD2*01	TRBD2	15	20	26	33	4	6	10
1	6.12E-08	TGTGCTATTCCGGGACTAGCGGGAGTTAGCACAGATACGCAGTATTTT	CAIPGLAGVSTDTQYF	TRBV9*02, TRBV9*01, TRBV9*03	TRBV9	TRBJ2-3*01	TRBJ2-3	TRBD2*02	TRBD2	4	11	24	27	6	2	8
1	6.12E-08	TGTGCTACCAGTGTCCCGGGATCGTTCGGCTACAATGAGCAGTACTTC	CATSVPGSFGYNEQYF	TRBV24-1*01	TRBV24-1	TRBJ2-7*01	TRBJ2-7	TRBD2*02	TRBD2	12	16	20	36	3	15	18
1	6.12E-08	TGTGCTACCAGTGATTTAAGAGCGGGAGGTCCTCGGGAGCAGTACTTC	CATSDLRAGGPREQYF	TRBV24-1*01	TRBV24-1	TRBJ2-7*01	TRBJ2-7	TRBD2*02	TRBD2	16	20	28	36	3	7	10
1	6.12E-08	TGTGCTACCAGCAGAGATCTGCCAGGGTTGCTGGGGACCCAGTACTTC	CATSRDLPGLLGTQYF	TRBV15*02	TRBV15	TRBJ2-5*01	TRBJ2-5	TRBD1*01	TRBD1	11	22	26	35	10	8	18
1	6.12E-08	TGTGCTAGTGGTTTGGTACTTGGCGGGTACACAGATACGCAGTATTTT	CASGLVLGGYTDTQYF	TRBV12-5*01	TRBV12-5	TRBJ2-3*01	TRBJ2-3	TRBD2*02, TRBD2*01	TRBD2	16	22	26	29	5	2	7
1	6.12E-08	TGTGCTAGTGGTTTGGTACTCGGCAGGTACACAGATGCGCAGCATTTT	CASGLVLGRYTDAQHF	TRBV12-5*01	TRBV12-5	TRBJ2-3*01	TRBJ2-3	TRBD1*01	TRBD1	16	30	33	37	13	3	16
1	6.12E-08	TGTGCTAGTGGTTTGGGGTGGCAGCGGGACCCAAATGAGCAGTTCTTC	CASGLGWQRDPNEQFF	TRBV12-5*01	TRBV12-5	TRBJ2-1*01	TRBJ2-1	TRBD2*02	TRBD2	15	22	28	33	6	4	10
1	6.12E-08	TGTGCTAGTGGTTTGATAAATAAGGGGGAGACGGTGACCCAGTACTTC	CASGLINKGETVTQYF	TRBV12-5*01	TRBV12-5	TRBJ2-5*01	TRBJ2-5	TRBD1*01	TRBD1	14	22	27	35	7	7	14
1	6.12E-08	TGTGCTAGTGGTGCCGAGAGTGGGGCCGTTTTTAGAGGCTACACCTTC	CASGAESGAVFRGYTF	TRBV12-5*01	TRBV12-5	TRBJ1-2*01	TRBJ1-2	TRBD1*01	TRBD1	11	21	25	36	9	10	19
1	6.12E-08	TGTGCTAGTGGTGGGGGCCGGGGTTCAATGAACACTGAAGCTTTCTTT	CASGGGRGSMNTEAFF	TRBV12-5*01	TRBV12-5	TRBJ1-1*01	TRBJ1-1	TRBD1*01	TRBD1	11	12	17	28	0	10	10
1	6.12E-08	TGTGCTAGTGGCCACAACCAGGGGTGGGGCAATTCACCCCTCCACTTT	CASGHNQGWGNSPLHF	TRBV12-5*01	TRBV12-5	TRBJ1-6*01	TRBJ1-6	TRBD1*01	TRBD1	10	18	23	30	7	6	13
1	6.12E-08	TGTGCTAGTGGCACGGGACAGGGGCCAAACACCGGGGAGCTGTTTTTT	CASGTGQGPNTGELFF	TRBV12-5*01	TRBV12-5	TRBJ2-2*01	TRBJ2-2	TRBD1*01	TRBD1	10	14	23	27	3	3	6
1	6.12E-08	TGTGCTAGTAGCCCACTCTGGTTGCAGACATTCAATGAGCAGTTCTTC	CASSPLWLQTFNEQFF	TRBV19*01, TRBV19*03, TRBV19*02	TRBV19	TRBJ2-1*01	TRBJ2-1	TRBD1*01	TRBD1	11	26	29	32	14	2	16
1	6.12E-08	TGTGCTAGTAGCGGAACTAGCGGGAGTCTCCAAGAGACCCAGTACTTC	CASSGTSGSLQETQYF	TRBV9*02, TRBV9*01	TRBV9	TRBJ2-5*01	TRBJ2-5	TRBD2*02	TRBD2	4	15	25	29	10	3	13
1	6.12E-08	TGTGCTAGTAGCAAACGGTTCTGGAGGCCCAACGAAAAACTGTTTTTT	CASSKRFWRPNEKLFF	TRBV19*01, TRBV19*03, TRBV19*02	TRBV19	TRBJ1-4*01	TRBJ1-4	TRBD2*02	TRBD2	11	22	26	33	10	6	16
1	6.12E-08	TGTGCTAGTAGGGGACAAGGGACAGACAACACCGGGGAGCTGTTTTTT	CASRGQGTDNTGELFF	TRBV19*01, TRBV19*03, TRBV19*02	TRBV19	TRBJ2-2*01	TRBJ2-2	TRBD1*01	TRBD1	10	18	24	27	7	2	9
1	6.12E-08	TGTGCTAGCTCCGGGCCTGCACATACGTACAATTTACCCCTCCACTTT	CASSGPAHTYNLPLHF	TRBV6-1*01	TRBV6-1	TRBJ1-6*01	TRBJ1-6	TRBD1*01, TRBD2*02, TRBD2*01	TRBD1, TRBD2	8	12	15	30	3	14	17
1	6.12E-08	TGTGCTAGCAGCTTGGACCCCGGACAATCTAACTATGGCTGCACCTTC	CASSLDPGQSNYGCTF	TRBV5-5*01	TRBV5-5	TRBJ1-2*01	TRBJ1-2	TRBD1*01, TRBD2*01	TRBD1, TRBD2	15	21	25	28	5	2	7
1	6.12E-08	TGTGCTAGCAGCTTAGGCGGGAGAAGCTCCTACAATGAGCAGTTCTTC	CASSLGGRSSYNEQFF	TRBV5-5*01	TRBV5-5	TRBJ2-1*01	TRBJ2-1	TRBD2*02	TRBD2	13	16	22	26	2	3	5
1	6.12E-08	TGTGCTAGCAGCTTAGGGAGGACTAATAGCACAGATACGCAGTATTTT	CASSLGRTNSTDTQYF	TRBV7-6*01	TRBV7-6	TRBJ2-3*01	TRBJ2-3	TRBD2*02, TRBD2*01	TRBD2	15	19	24	27	3	2	5
1	6.12E-08	TGTGCTAGCAGCTTAGGACGGATTGGGGGACAGTACGAGCAGTACTTC	CASSLGRIGGQYEQYF	TRBV7-8*01	TRBV7-8	TRBJ2-7*01	TRBJ2-7	TRBD1*01	TRBD1	15	26	32	33	10	0	10
1	6.12E-08	TGTGCTAGCAGCTCATCCCGGGGGGCGCGCGACTACGAGCAGTACTTC	CASSSSRGARDYEQYF	TRBV13*01	TRBV13	TRBJ2-7*01	TRBJ2-7	TRBD2*01	TRBD2	12	18	24	32	5	7	12
1	6.12E-08	TGTGCTAGCAGCCACACAAGACTAGCGGGCTTATACGTGCAGTACTTC	CASSHTRLAGLYVQYF	TRBV4-2*01	TRBV4-2	TRBJ2-7*01	TRBJ2-7	TRBD2*02, TRBD2*01	TRBD2	13	19	28	33	5	4	9
1	6.12E-08	TGTGCTAGCAGCGTAGGGGCTAGCGGGAGCATAGATACGCAGTATTTT	CASSVGASGSIDTQYF	TRBV9*02, TRBV9*01	TRBV9	TRBJ2-3*01	TRBJ2-3	TRBD2*02, TRBD2*01	TRBD2	15	19	26	27	3	0	3
1	6.12E-08	TGTGCTAGCAGCGAAGCGGGGGGTTTCTCCACAGATACGCAGTATTTT	CASSEAGGFSTDTQYF	TRBV6-1*01	TRBV6-1	TRBJ2-3*01	TRBJ2-3	TRBD2*01	TRBD2	10	14	22	29	3	6	9
1	6.12E-08	TGTGCTAGCAGCGAAACGGGGGGTTTCTCCACAGATACGCGGTATTTT	CASSETGGFSTDTRYF	TRBV6-1*01	TRBV6-1	TRBJ2-3*01	TRBJ2-3	TRBD2*01	TRBD2	10	16	22	29	5	6	11
1	6.12E-08	TGTGCTAGCAGCGAAACGGGGGGTTTCTCCACAGACACGCAGTATTTT	CASSETGGFSTDTQYF	TRBV6-1*01	TRBV6-1	TRBJ2-3*01	TRBJ2-3	TRBD2*01	TRBD2	10	16	22	29	5	6	11
1	6.12E-08	TGTGCTAGCAGCGAAACGGGGGGCTTCTCCACAGATACGCAGTATTTT	CASSETGGFSTDTQYF	TRBV6-1*01	TRBV6-1	TRBJ2-3*01	TRBJ2-3	TRBD2*01	TRBD2	10	16	22	29	5	6	11
1	6.12E-08	TGTGCTAGCAGCACCCGACCGGGACAGGGGACCGGGGAGCTGCTTTTT	CASSTRPGQGTGELLF	TRBV7-2*04, TRBV7-2*01	TRBV7-2	TRBJ2-2*01	TRBJ2-2	TRBD1*01	TRBD1	11	20	29	30	8	0	8
1	6.12E-08	TGTGCTAGGGGGGGGCATCAGGGGGGATCGTCCTACGAGCAGTACTTC	CARGGHQGGSSYEQYF	TRBV12-5*01	TRBV12-5	TRBJ2-7*01	TRBJ2-7	TRBD1*01, TRBD2*01	TRBD1, TRBD2	7	18	24	30	10	5	15
1	6.12E-08	TGTGCTAGAGAAGTAGGGGCAGGGGTGGAAATTTCACCCCTCCACTTT	CAREVGAGVEISPLHF	TRBV9*02, TRBV9*01, TRBV9*03	TRBV9	TRBJ1-6*01	TRBJ1-6	TRBD1*01	TRBD1	4	19	24	32	14	7	21
1	6.12E-08	TGTGCTAGAGAAATGGGACTAGCGGGTCCCTACAATGAGCAGTTCTTC	CAREMGLAGPYNEQFF	TRBV2*01, TRBV2*02, TRBV2*03	TRBV2	TRBJ2-1*01	TRBJ2-1	TRBD2*02, TRBD2*01	TRBD2	4	14	25	28	9	2	11
1	6.12E-08	TGTGCTAACCCGGGACTAGCGGGAAAATATAGCAATGAGCAGTTCTTC	CANPGLAGKYSNEQFF	TRBV24-1*01	TRBV24-1	TRBJ2-1*01	TRBJ2-1	TRBD2*02	TRBD2	4	11	23	32	6	8	14
1	6.12E-08	TGTGCCTTCGCCCCGGGATCTAGCGGCGGTGTCTACGAGCCGTACTTC	CAFAPGSSGGVYEPYF	TRBV10-3*01, TRBV10-3*02	TRBV10-3	TRBJ2-7*01	TRBJ2-7	TRBD2*02, TRBD2*01	TRBD2	5	19	25	32	13	6	19
1	6.12E-08	TGTGCCTCCAGTGATCCGAGTCAGGAAAACGGAAACACCATATATTTT	CASSDPSQENGNTIYF	TRBV24-1*01	TRBV24-1	TRBJ1-3*01	TRBJ1-3	TRBD1*01, TRBD2*02, TRBD2*01	TRBD1, TRBD2	14	21	24	30	6	5	11
1	6.12E-08	TGTGCCTCCAGTGACCGATCTGGGACAGGGGTGCGCGAGCGGTACTTC	CASSDRSGTGVRERYF	TRBV24-1*01	TRBV24-1	TRBJ2-7*01	TRBJ2-7	TRBD1*01	TRBD1	13	21	30	35	7	4	11
1	6.12E-08	TGTGCCTGTAGTACAACCCCTAGCGGGATTGCCTACGCGCAGTACTTC	CACSTTPSGIAYAQYF	TRBV19*01, TRBV19*02	TRBV19	TRBJ2-7*01	TRBJ2-7	TRBD2*02	TRBD2	12	19	27	31	6	3	9
1	6.12E-08	TGTGCCTGTAGCTTAGGACTAGCGGCGCTCACCGGGGAGCTGTTTTTT	CACSLGLAALTGELFF	TRBV5-6*01	TRBV5-6	TRBJ2-2*01	TRBJ2-2	TRBD2*02, TRBD2*01	TRBD2	5	15	24	29	9	4	13
1	6.12E-08	TGTGCCTGCGAGGGCTCCCCAGTAGGGAACACCGGGGAGCTGTTTTTT	CACEGSPVGNTGELFF	TRBV12-4*01, TRBV12-3*01	TRBV12-4, TRBV12-3	TRBJ2-2*01	TRBJ2-2	TRBD2*02	TRBD2	5	9	13	26	3	12	15
1	6.12E-08	TGTGCCTGCAGCTTAGGACTGGCGGCGCTCACCGGGGAGCTGTTTTTT	CACSLGLAALTGELFF	TRBV5-6*01	TRBV5-6	TRBJ2-2*01	TRBJ2-2	TRBD2*02, TRBD2*01	TRBD2	13	15	19	29	1	9	10
1	6.12E-08	TGTGCCTGCAGCTCACTAGCGGGAGAAAGTACAAATACGCAGTATTTT	CACSSLAGESTNTQYF	TRBV7-6*01	TRBV7-6	TRBJ2-3*01	TRBJ2-3	TRBD2*02	TRBD2	12	14	24	30	1	5	6
1	6.12E-08	TGTGCCTGCAGCTATAGTCCGATTCTGAACCCCTACAAGCAGTACTTC	CACSYSPILNPYKQYF	TRBV9*02, TRBV9*01, TRBV9*03	TRBV9	TRBJ2-7*01	TRBJ2-7	TRBD2*02, TRBD2*01	TRBD2	11	14	19	31	2	11	13
1	6.12E-08	TGTGCCTGCAGCGTAGGCATACAACACGTTTTCAATGAGCAGTTCTTC	CACSVGIQHVFNEQFF	TRBV9*02, TRBV9*01	TRBV9	TRBJ2-1*01	TRBJ2-1	TRBD1*01	TRBD1	15	23	25	32	7	6	13
1	6.12E-08	TGTGCCTGCAGCGTAGGGGCTAGCGGGAGGACAGATACGCAGTATTTT	CACSVGASGRTDTQYF	TRBV9*02, TRBV9*01	TRBV9	TRBJ2-3*01	TRBJ2-3	TRBD2*02	TRBD2	15	19	29	30	3	0	3
1	6.12E-08	TGTGCCTGCAGCGTAAATCCAGACTCTGGGGCCGACGTCCTGACTTTC	CACSVNPDSGADVLTF	TRBV9*02, TRBV9*01	TRBV9	TRBJ2-6*01	TRBJ2-6	TRBD1*01, TRBD2*02, TRBD2*01	TRBD1, TRBD2	14	19	21	23	4	1	5
1	6.12E-08	TGTGCCTGGAGTTAGGCAGGGGGCTCTGGGGCCAACGTCCTGACTTTC	CAWS*AGGSGANVLTF	TRBV30*01	TRBV30	TRBJ2-6*01	TRBJ2-6	TRBD1*01	TRBD1	11	16	22	23	4	0	4
1	6.12E-08	TGTGCCTGGAGTCGGGGACTAGCGGCGCTCACCGGGGAGCTGTTTTTT	CAWSRGLAALTGELFF	TRBV30*01	TRBV30	TRBJ2-2*01	TRBJ2-2	TRBD2*02, TRBD2*01	TRBD2	11	14	24	29	2	4	6
1	6.12E-08	TGTGCCTGGAGTGTATCGTTGGGGGCCCCGGCGGCCCGAGACACCTTC	CAWSVSLGAPAARDTF	TRBV30*01	TRBV30	TRBJ1-2*01	TRBJ1-2	TRBD1*01	TRBD1	13	20	25	40	6	14	20
1	6.12E-08	TGTGCCTGGAGTGTACTGGGGGCCGTCCTTGATTAACCCCTCCACTTT	CAWSVLGAVLD*PLHF	TRBV30*01	TRBV30	TRBJ1-6*01	TRBJ1-6	TRBD1*01	TRBD1	13	17	22	31	3	8	11
1	6.12E-08	TGTGCCTGGAGTGGGGGACAGGTCACTCTAGGGGAGACCCAGTACTTC	CAWSGGQVTLGETQYF	TRBV30*01	TRBV30	TRBJ2-5*01	TRBJ2-5	TRBD1*01	TRBD1	12	14	21	33	1	11	12
1	6.12E-08	TGTGCCTGGAGTATAGGAGGGACTAGTTTTTTCAATGAGCAGTTCTTC	CAWSIGGTSFFNEQFF	TRBV30*01	TRBV30	TRBJ2-1*01	TRBJ2-1	TRBD2*02, TRBD2*01	TRBD2	11	18	25	32	6	6	12
1	6.12E-08	TGTGCCTGGAGTAATGGACGGACTTACTCTTACAATGAGCAGTTCTTC	CAWSNGRTYSYNEQFF	TRBV30*01, TRBV30*04, TRBV30*02	TRBV30	TRBJ2-1*01	TRBJ2-1	TRBD2*02, TRBD2*01	TRBD2	11	19	23	26	7	2	9
1	6.12E-08	TGTGCCTGGAGAGACCCTCGACAGGGAAATAATTCACCCCTCCACTTT	CAWRDPRQGNNSPLHF	TRBV30*01	TRBV30	TRBJ1-6*01	TRBJ1-6	TRBD1*01	TRBD1	10	19	25	28	8	2	10
1	6.12E-08	TGTGCCCCTACTCCCAGTAGCAGAAGGGGGAACACTGAAGCTTTCTTT	CAPTPSSRRGNTEAFF	TRBV10-3*01, TRBV10-3*02	TRBV10-3	TRBJ1-1*01	TRBJ1-1	TRBD1*01, TRBD2*02	TRBD1, TRBD2	5	24	28	29	18	0	18
1	6.12E-08	TGTGCCCCCTCACGGGGCACTGAAACAGCTAACTATGGCTACGCCTTC	CAPSRGTETANYGYAF	TRBV9*02, TRBV9*01, TRBV9*03	TRBV9	TRBJ1-2*01	TRBJ1-2	TRBD1*01, TRBD2*02, TRBD2*01	TRBD1, TRBD2	5	13	17	28	7	10	17
1	6.12E-08	TGTGCCCGTAGCTCGACCCGGCCAGTTAGCACAGATACGCAGTATTTT	CARSSTRPVSTDTQYF	TRBV19*01, TRBV19*03, TRBV19*02	TRBV19	TRBJ2-3*01	TRBJ2-3	TRBD2*02, TRBD2*01	TRBD2	11	16	19	27	4	7	11
1	6.12E-08	TGTGCCCGCAGCCACCGGGACAGGTTAGCCTCCTACGAGCAGTACTTC	CARSHRDRLASYEQYF	TRBV7-9*03, TRBV7-9*01, TRBV7-9*04, TRBV7-9*02	TRBV7-9	TRBJ2-7*01	TRBJ2-7	TRBD1*01	TRBD1	11	16	23	29	4	5	9
1	6.12E-08	TGTGCCGTCTCACGGCTAGGACGGGGTGGTGGTTCACCCCTCCACTTT	CAVSRLGRGGGSPLHF	TRBV6-5*01	TRBV6-5	TRBJ1-6*01	TRBJ1-6	TRBD2*02, TRBD2*01	TRBD2	5	14	18	32	8	13	21
1	6.12E-08	TGTGCCGTCAGTGAGGGCCGGGACAGGGTAATAGATACGCAGTATTTT	CAVSEGRDRVIDTQYF	TRBV10-3*01, TRBV10-3*02	TRBV10-3	TRBJ2-3*01	TRBJ2-3	TRBD1*01	TRBD1	14	19	27	32	4	4	8
1	6.12E-08	TGTGCCGTCAGTGAGGGGCAGGGGGCGCGTGATTCACCCCTCCACTTT	CAVSEGQGARDSPLHF	TRBV10-3*01, TRBV10-3*02	TRBV10-3	TRBJ1-6*01	TRBJ1-6	TRBD1*01	TRBD1	14	18	25	31	3	5	8
1	6.12E-08	TGTGCCGTCAGTGAGAGAACGGCGGGCCTCTCCCACGAGCAGTACTTC	CAVSERTAGLSHEQYF	TRBV10-3*01, TRBV10-3*02	TRBV10-3	TRBJ2-7*01	TRBJ2-7	TRBD2*02, TRBD2*01	TRBD2	14	21	25	29	6	3	9
1	6.12E-08	TGTGCCGTAGACTAGCGGGAGGGCTATAGCAATCAGCCCCAGCATTTT	CAVD*REGYSNQPQHF	TRBV10-3*01, TRBV10-3*02	TRBV10-3	TRBJ1-5*01	TRBJ1-5	TRBD2*02	TRBD2	5	9	22	26	3	3	6
1	6.12E-08	TGTGCCGCTAGTGACAGTGGGACAGGGGGTGACTATGGCTACACCTTC	CAASDSGTGGDYGYTF	TRBV24-1*01	TRBV24-1	TRBJ1-2*01	TRBJ1-2	TRBD1*01	TRBD1	5	18	28	31	12	2	14
1	6.12E-08	TGTGCCGCCAGTGGTTCAGGGGGCGGCACCTACAATGAGCAGTTCTTC	CAASGSGGGTYNEQFF	TRBV24-1*01	TRBV24-1	TRBJ2-1*01	TRBJ2-1	TRBD1*01	TRBD1	12	16	23	28	3	4	7
1	6.12E-08	TGTGCCGCCAGTGATTTTGGCGACACTAGCACAGATACGCAGTATTTT	CAASDFGDTSTDTQYF	TRBV24-1*01	TRBV24-1	TRBJ2-3*01	TRBJ2-3	TRBD1*01	TRBD1	16	21	24	27	4	2	6
1	6.12E-08	TGTGCCGCCAGTGATTTGCTACTAGGAGGAGCAGATACGCAGTATTTT	CAASDLLLGGADTQYF	TRBV24-1*01	TRBV24-1	TRBJ2-3*01	TRBJ2-3	TRBD2*02, TRBD2*01	TRBD2	17	20	24	31	2	6	8
1	6.12E-08	TGTGCCGCCAGTGATTCAGGAGGCCTGGACAGCTATGGCTACACCTTC	CAASDSGGLDSYGYTF	TRBV24-1*01	TRBV24-1	TRBJ1-2*01	TRBJ1-2	TRBD1*01	TRBD1	15	26	31	32	10	0	10
1	6.12E-08	TGTGCCGCCAGTGATTCAAGGGGCGGCACCTACAATGAGCAGTTCTTC	CAASDSRGGTYNEQFF	TRBV24-1*01	TRBV24-1	TRBJ2-1*01	TRBJ2-1	TRBD1*01	TRBD1	15	18	22	28	2	5	7
1	6.12E-08	TGTGCCGCCAGTGATGGGACAGGGGGCCCCCAAGAGACCCAGTACTTC	CAASDGTGGPQETQYF	TRBV24-1*01	TRBV24-1	TRBJ2-5*01	TRBJ2-5	TRBD1*01	TRBD1	14	15	26	29	0	2	2
1	6.12E-08	TGTGCCGCCAGTGACTCTGCTAGCGGGAGAAAAGAGACCCAGTACTTC	CAASDSASGRKETQYF	TRBV24-1*01	TRBV24-1	TRBJ2-5*01	TRBJ2-5	TRBD2*02	TRBD2	13	19	28	31	5	2	7
1	6.12E-08	TGTGCCGCCAGTGACCTTGGACAGGGTAGGACCGGGGAGCTGTTTTTT	CAASDLGQGRTGELFF	TRBV24-1*01	TRBV24-1	TRBJ2-2*01	TRBJ2-2	TRBD1*01	TRBD1	13	18	25	30	4	4	8
1	6.12E-08	TGTGCCGCCAGTGACAGTGGGGCAGGGGGTGACTATGGCTACACCTTC	CAASDSGAGGDYGYTF	TRBV24-1*01	TRBV24-1	TRBJ1-2*01	TRBJ1-2	TRBD1*01	TRBD1	13	22	28	31	8	2	10
1	6.12E-08	TGTGCCGCCAGAGATCCCGGCGGTCTCTCTCCCTACGAGCAGTACTTC	CAARDPGGLSPYEQYF	TRBV24-1*01	TRBV24-1	TRBJ2-7*01	TRBJ2-7	TRBD2*02	TRBD2	10	14	18	31	3	12	15
1	6.12E-08	TGTGCCGGTACAGTCAGTGGGACCGCCCGGGATCAGCTCCAGCATTTT	CAGTVSGTARDQLQHF	TRBV19*01, TRBV19*03, TRBV19*02	TRBV19	TRBJ1-5*01	TRBJ1-5	TRBD1*01, TRBD2*02, TRBD2*01	TRBD1, TRBD2	9	18	22	31	8	8	16
1	6.12E-08	TGTGCCGGTAGCTTGACCGCTTACTATACCCAAGAGACCCAGTACTTC	CAGSLTAYYTQETQYF	TRBV7-8*01, TRBV7-8*03	TRBV7-8	TRBJ2-5*01	TRBJ2-5	TRBD2*02, TRBD2*01	TRBD2	5	16	20	29	10	8	18
1	6.12E-08	TGTGCCGGTAGCATGCCAGGGGTGGGGCACCTCAATGGCTACACCTTC	CAGSMPGVGHLNGYTF	TRBV19*01, TRBV19*03, TRBV19*02	TRBV19	TRBJ1-2*01	TRBJ1-2	TRBD1*01	TRBD1	11	16	21	34	4	12	16
1	6.12E-08	TGTGCCGGCTCACCACCTAGAGGGACAGGGCACACGGAAGCTTTCTTT	CAGSPPRGTGHTEAFF	TRBV18*01	TRBV18	TRBJ1-1*01	TRBJ1-1	TRBD1*01	TRBD1	16	21	29	31	4	1	5
1	6.12E-08	TGTGCCGGCTGGCCCGCTGCGGGCCGATACTACAATGGGCAGTTCTTC	CAGWPAAGRYYNGQFF	TRBV28*01	TRBV28	TRBJ2-1*01	TRBJ2-1	TRBD2*02, TRBD2*01	TRBD2	5	12	17	29	6	11	17
1	6.12E-08	TGTGCCGGCGGCTTAGGACTAGCGGCGCTCACCGGGGAGCTGTTCTTT	CAGGLGLAALTGELFF	TRBV5-6*01	TRBV5-6	TRBJ1-1*01	TRBJ1-1	TRBD2*02, TRBD2*01	TRBD2	5	15	24	42	9	17	26
1	6.12E-08	TGTGCCGGCACTCTGGGGGCGGGAGGGCCGAGGGTCGAGCAGTACTTC	CAGTLGAGGPRVEQYF	TRBV12-4*01, TRBV12-3*01	TRBV12-4, TRBV12-3	TRBJ2-7*01	TRBJ2-7	TRBD2*02	TRBD2	9	18	26	35	8	8	16
1	6.12E-08	TGTGCCGGCACTCAGGGGGCGGGAGGGCCGAGGGTCGAGCGGTACTTC	CAGTQGAGGPRVERYF	TRBV12-4*01, TRBV12-3*01	TRBV12-4, TRBV12-3	TRBJ2-7*01	TRBJ2-7	TRBD2*02	TRBD2	9	18	26	35	8	8	16
1	6.12E-08	TGTGCCGGCACCAGTCGACTAGCGGGAGATTTTGACGTTCAGTACTTC	CAGTSRLAGDFDVQYF	TRBV5-6*01	TRBV5-6	TRBJ2-4*01	TRBJ2-4	TRBD2*02	TRBD2	9	16	27	37	6	9	15
1	6.12E-08	TGTGCCGGCAGTTCTGGGACTTACCGGATTGCCGGGGAGCTGTACTTC	CAGSSGTYRIAGELYF	TRBV6-5*01	TRBV6-5	TRBJ2-7*01	TRBJ2-7	TRBD2*02, TRBD2*01	TRBD2	12	15	20	36	2	15	17
1	6.12E-08	TGTGCCGGCAGTTGGGGCCAGGGGGCGAGGACCGGGGAGCTGCTTTTT	CAGSWGQGARTGELLF	TRBV27*01	TRBV27	TRBJ2-2*01	TRBJ2-2	TRBD1*01	TRBD1	12	18	25	30	5	4	9
1	6.12E-08	TGTGCCGGCAGTCCGACAGGGGTCCTCGCCAACTATGGCTACACCTTC	CAGSPTGVLANYGYTF	TRBV12-4*01, TRBV12-3*01	TRBV12-4, TRBV12-3	TRBJ1-2*01	TRBJ1-2	TRBD1*01	TRBD1	11	14	21	30	2	8	10
1	6.12E-08	TGTGCCGGCAGTGGAGTACAGGATCCCCCACCCTACGAGCAGTACTTC	CAGSGVQDPPPYEQYF	TRBV25-1*01	TRBV25-1	TRBJ2-7*01	TRBJ2-7	TRBD1*01, TRBD2*01	TRBD1, TRBD2	12	17	21	31	4	9	13
1	6.12E-08	TGTGCCGGCAGCTTCATGACTAGCGGGTGGACAGATACGCAGTATTTT	CAGSFMTSGWTDTQYF	TRBV5-5*01, TRBV5-5*02, TRBV5-5*03	TRBV5-5	TRBJ2-3*01	TRBJ2-3	TRBD2*02, TRBD2*01	TRBD2	13	17	26	30	3	3	6
1	6.12E-08	TGTGCCGGCAGCTTGCCACCTAGCGGGGTTTACAATGAGCAGTTCTTC	CAGSLPPSGVYNEQFF	TRBV5-8*01	TRBV5-8	TRBJ2-1*01	TRBJ2-1	TRBD2*01	TRBD2	14	19	27	30	4	2	6
1	6.12E-08	TGTGCCGGCAGCTTGGGGACCGGGACGAAGACAGATACGCAGTATTTT	CAGSLGTGTKTDTQYF	TRBV5-6*01	TRBV5-6	TRBJ2-3*01	TRBJ2-3	TRBD1*01, TRBD2*02, TRBD2*01	TRBD1, TRBD2	15	21	25	30	5	4	9
1	6.12E-08	TGTGCCGGCAGCTTGGGGACCGAGGCAAAGACAGATACGCAGTATTTT	CAGSLGTEAKTDTQYF	TRBV5-6*01	TRBV5-6	TRBJ2-3*01	TRBJ2-3	TRBD1*01, TRBD2*02, TRBD2*01	TRBD1, TRBD2	15	16	19	30	0	10	10
1	6.12E-08	TGTGCCGGCAGCTTAGGACTAGTGGCGCTCACCGGGGAGCTGTTTTTT	CAGSLGLVALTGELFF	TRBV5-6*01	TRBV5-6	TRBJ2-2*01	TRBJ2-2	TRBD2*02, TRBD2*01	TRBD2	13	15	21	29	1	7	8
1	6.12E-08	TGTGCCGGCAGCTCCCCCGGGACAGAGGTTACCGGGGAGCTGTTTTTT	CAGSSPGTEVTGELFF	TRBV7-8*01, TRBV7-8*03	TRBV7-8	TRBJ2-2*01	TRBJ2-2	TRBD1*01	TRBD1	12	18	24	30	5	5	10
1	6.12E-08	TGTGCCGGCAGCCTCACAAGACTAGCGGGCTTATACGAGCAGTACTTC	CAGSLTRLAGLYEQYF	TRBV4-2*01	TRBV4-2	TRBJ2-7*01	TRBJ2-7	TRBD2*02, TRBD2*01	TRBD2	12	19	28	33	6	4	10
1	6.12E-08	TGTGCCGGCAGCCCCCACAGGGACAGGGCTGGGACTGAAGCTTTCTTT	CAGSPHRDRAGTEAFF	TRBV7-2*04, TRBV7-2*01	TRBV7-2	TRBJ1-1*01	TRBJ1-1	TRBD1*01	TRBD1	11	19	27	33	7	5	12
1	6.12E-08	TGTGCCGGCAGCCACGGGCGGGAACGGGGCGCGGATACGCAGTATTTT	CAGSHGRERGADTQYF	TRBV4-2*01	TRBV4-2	TRBJ2-3*01	TRBJ2-3	TRBD2*02	TRBD2	13	17	22	33	3	10	13
1	6.12E-08	TGTGCCGGCAGCCACACAAGACTAGCGGGCTTATACGGGCAGTACTTC	CAGSHTRLAGLYGQYF	TRBV4-2*01	TRBV4-2	TRBJ2-7*01	TRBJ2-7	TRBD2*02, TRBD2*01	TRBD2	13	19	28	33	5	4	9
1	6.12E-08	TGTGCCGGCAGCCAAGGAGGAGCAGGGGGCTACACTGAAGCTTTCTTT	CAGSQGGAGGYTEAFF	TRBV4-2*01	TRBV4-2	TRBJ1-1*01	TRBJ1-1	TRBD1*01	TRBD1	15	22	29	31	6	1	7
1	6.12E-08	TGTGCCGGCAGCGTAGGGGCTAGCGGGAGGACAGATACGCAGTATTTT	CAGSVGASGRTDTQYF	TRBV9*02, TRBV9*01	TRBV9	TRBJ2-3*01	TRBJ2-3	TRBD2*02	TRBD2	15	19	29	30	3	0	3
1	6.12E-08	TGTGCCGGCAGCGGACGACAGCGCCACTCTGGAGACACCATATATTTT	CAGSGRQRHSGDTIYF	TRBV7-9*03, TRBV7-9*01, TRBV7-9*04, TRBV7-9*02	TRBV7-9	TRBJ1-3*01	TRBJ1-3	TRBD1*01	TRBD1	11	16	20	26	4	5	9
1	6.12E-08	TGTGCCGGCAGGCTACGATCCGGGACAGGGAGTGGTGGCTACACCTTC	CAGRLRSGTGSGGYTF	TRBV2*01, TRBV2*02, TRBV2*03	TRBV2	TRBJ1-2*01	TRBJ1-2	TRBD1*01	TRBD1	10	21	29	35	10	5	15
1	6.12E-08	TGTGCCGGCAGGACGGGAGCGGGAGGGGATGCTTACGGGCAGTACTTC	CAGRTGAGGDAYGQYF	TRBV10-3*01, TRBV10-3*02	TRBV10-3	TRBJ2-7*01	TRBJ2-7	TRBD2*02	TRBD2	5	17	26	33	11	6	17
1	6.12E-08	TGTGCCGGCAGGACGGGAGCGGGAGGGGATGCTTACGAGCGGTACTTC	CAGRTGAGGDAYERYF	TRBV6-6*04	TRBV6-6	TRBJ2-7*01	TRBJ2-7	TRBD2*02	TRBD2	10	17	26	33	6	6	12
1	6.12E-08	TGTGCCGGCAATGACGGTTCAGTTTCCTCCTACAATGAGCAGTTCTTC	CAGNDGSVSSYNEQFF	TRBV6-4*02, TRBV6-4*01	TRBV6-4	TRBJ2-1*01	TRBJ2-1	TRBD1*01, TRBD2*02, TRBD2*01	TRBD1, TRBD2	9	19	21	26	9	4	13
1	6.12E-08	TGTGCCGGCAATACCCGACTAGGTCGTCGGCCAGATACGCAGTATTTT	CAGNTRLGRRPDTQYF	TRBV12-4*01, TRBV12-3*01	TRBV12-4, TRBV12-3	TRBJ2-3*01	TRBJ2-3	TRBD2*02, TRBD2*01	TRBD2	9	16	21	31	6	9	15
1	6.12E-08	TGTGCCGGAGCTGGGGCAGGGGGTGGGAGCAATCAGCCCCAGCATTTT	CAGAGAGGGSNQPQHF	TRBV28*01	TRBV28	TRBJ1-5*01	TRBJ1-5	TRBD1*01	TRBD1	5	16	22	27	10	4	14
1	6.12E-08	TGTGCCGGAACTAGCGGGACAGAAGAGCGAGACGAAAAACTGTTTTTT	CAGTSGTEERDEKLFF	TRBV30*01	TRBV30	TRBJ1-4*01	TRBJ1-4	TRBD2*02	TRBD2	5	9	18	33	3	14	17
1	6.12E-08	TGTGCCGACAGTTACCCTAGCGGGATCTCGGCCGGGGAGCTGTTTTTT	CADSYPSGISAGELFF	TRBV6-5*01	TRBV6-5	TRBJ2-2*01	TRBJ2-2	TRBD2*02	TRBD2	5	16	24	31	10	6	16
1	6.12E-08	TGTGCCATTTCCAGGGGGGGAGGAGGAGGAGGGGATACGCAGTATTTT	CAISRGGGGGGDTQYF	TRBV10-3*01, TRBV10-3*02	TRBV10-3	TRBJ2-3*01	TRBJ2-3	TRBD1*01, TRBD2*01	TRBD1, TRBD2	7	11	17	33	3	15	18
1	6.12E-08	TGTGCCATTGCAGTCAGTGGGACCGCCCGGGATCAGCCCCAGCATTTT	CAIAVSGTARDQPQHF	TRBV19*01, TRBV19*03, TRBV19*02	TRBV19	TRBJ1-5*01	TRBJ1-5	TRBD1*01, TRBD2*02, TRBD2*01	TRBD1, TRBD2	6	18	22	31	11	8	19
1	6.12E-08	TGTGCCATTACCTATTCTAAGAGCGGGGACACCGGGGAGCTGTTTTTT	CAITYSKSGDTGELFF	TRBV6-7*01	TRBV6-7	TRBJ2-2*01	TRBJ2-2	TRBD2*01	TRBD2	6	21	27	28	14	0	14
1	6.12E-08	TGTGCCATTAGTGCTAGAGACCCCCTGTGGACCGGGGAGCTGTTTTTT	CAISARDPLWTGELFF	TRBV10-3*01, TRBV10-3*02	TRBV10-3	TRBJ2-2*01	TRBJ2-2	TRBD1*01	TRBD1	12	20	27	30	7	2	9
1	6.12E-08	TGTGCCATTAGTGGGGGGAGGGGACGTCTACCCTACGAGCAGTACTTC	CAISGGRGRLPYEQYF	TRBV10-3*01, TRBV10-3*02	TRBV10-3	TRBJ2-7*01	TRBJ2-7	TRBD2*02	TRBD2	12	15	21	31	2	9	11
1	6.12E-08	TGTGCCATCTTCCCCTCGCGAGACAGTCTCAACTATGGCTACACCTTC	CAIFPSRDSLNYGYTF	TRBV10-3*01, TRBV10-3*02	TRBV10-3	TRBJ1-2*01	TRBJ1-2	TRBD1*01, TRBD2*02	TRBD1, TRBD2	8	21	25	30	12	4	16
1	6.12E-08	TGTGCCATCTCCTCCGAGCGGGAGGCGTGGACCAGGGAGCTGTTTTTT	CAISSEREAWTRELFF	TRBV10-3*01, TRBV10-3*02	TRBV10-3	TRBJ2-2*01	TRBJ2-2	TRBD2*02	TRBD2	8	16	24	30	7	5	12
1	6.12E-08	TGTGCCATCTGCCCTTGGACTAGCGGGAGCACTGGGGAGCTGTTTTTT	CAICPWTSGSTGELFF	TRBV10-3*01, TRBV10-3*02	TRBV10-3	TRBJ2-2*01	TRBJ2-2	TRBD2*02	TRBD2	8	16	28	29	7	0	7
1	6.12E-08	TGTGCCATCTATCTATCAGGTTGGGAGAACACCGGGGAGCTGTTTTTT	CAIYLSGWENTGELFF	TRBV10-3*01, TRBV10-3*02	TRBV10-3	TRBJ2-2*01	TRBJ2-2	TRBD1*01, TRBD2*02, TRBD2*01	TRBD1, TRBD2	8	22	25	26	13	0	13
1	6.12E-08	TGTGCCATCCTCCCCTCACGAGACAGTCTTAACTATGGCCACACCTTC	CAILPSRDSLNYGHTF	TRBV10-3*01, TRBV10-3*02	TRBV10-3	TRBJ1-2*01	TRBJ1-2	TRBD1*01, TRBD2*02	TRBD1, TRBD2	8	21	25	29	12	3	15
1	6.12E-08	TGTGCCATCCGGACAGGGGGCCTCTCTGGGGCCAACGTCCTGACTTTC	CAIRTGGLSGANVLTF	TRBV10-3*01, TRBV10-3*02	TRBV10-3	TRBJ2-6*01	TRBJ2-6	TRBD1*01	TRBD1	8	10	20	23	1	2	3
1	6.12E-08	TGTGCCATCGCCTCGGGATCTAGCGGCGGTGTCTACGAGTAGTACTTC	CAIASGSSGGVYE*YF	TRBV10-3*01, TRBV10-3*02	TRBV10-3	TRBJ2-7*01	TRBJ2-7	TRBD2*02, TRBD2*01	TRBD2	8	19	25	32	10	6	16
1	6.12E-08	TGTGCCATCGCCCCGGGATCTAGCGGCGGTCTCGACGAGCAGTACTTC	CAIAPGSSGGLDEQYF	TRBV10-3*01, TRBV10-3*02	TRBV10-3	TRBJ2-7*01	TRBJ2-7	TRBD2*02, TRBD2*01	TRBD2	8	19	25	34	10	8	18
1	6.12E-08	TGTGCCATCGCGACTAGCGGGAGTTGTGGCACAGATACGCAGTATTTT	CAIATSGSCGTDTQYF	TRBV7-2*04, TRBV7-2*01, TRBV7-2*02	TRBV7-2	TRBJ2-3*01	TRBJ2-3	TRBD2*02	TRBD2	6	11	22	28	4	5	9
1	6.12E-08	TGTGCCATCGGCGAGTCAGACGGGGGCGGAGTATACGAGCAGTACTTC	CAIGESDGGGVYEQYF	TRBV10-3*01, TRBV10-3*02	TRBV10-3	TRBJ2-7*01	TRBJ2-7	TRBD1*01, TRBD2*01	TRBD1, TRBD2	8	21	26	33	12	6	18
1	6.12E-08	TGTGCCATCGGCGAGAGAACGGCGGGCCTCTCCTACGAGCAGTACTTC	CAIGERTAGLSYEQYF	TRBV10-3*01, TRBV10-3*02	TRBV10-3	TRBJ2-7*01	TRBJ2-7	TRBD2*02, TRBD2*01	TRBD2	8	21	25	29	12	3	15
1	6.12E-08	TGTGCCATCATGTCTACGGGTCACGGAGAGAACAGTGAGCAGTTCTTC	CAIMSTGHGENSEQFF	TRBV10-3*01, TRBV10-3*02	TRBV10-3	TRBJ2-1*01	TRBJ2-1	TRBD1*01, TRBD2*02, TRBD2*01	TRBD1, TRBD2	9	10	13	31	0	17	17
1	6.12E-08	TGTGCCATCATGAGGGCGGGAGGGCTCTCATAAGAGACCCAGTACTTC	CAIMRAGGLS*ETQYF	TRBV10-3*01, TRBV10-3*02	TRBV10-3	TRBJ2-5*01	TRBJ2-5	TRBD2*02	TRBD2	9	15	23	31	5	7	12
1	6.12E-08	TGTGCCATCACGTCTACGGGCCACGGAGAGAACAATGAGCAGCTCTTC	CAITSTGHGENNEQLF	TRBV10-3*01, TRBV10-3*02	TRBV10-3	TRBJ2-1*01	TRBJ2-1	TRBD1*01, TRBD2*02, TRBD2*01	TRBD1, TRBD2	9	17	20	31	7	10	17
1	6.12E-08	TGTGCCATCACGAGTACAGGGGATGACGGGCAAGAGACCCAGTACTTC	CAITSTGDDGQETQYF	TRBV7-8*01, TRBV7-8*03	TRBV7-8	TRBJ2-5*01	TRBJ2-5	TRBD1*01	TRBD1	6	15	21	30	8	8	16
1	6.12E-08	TGTGCCATCAGTTCTAGCGACAGGGCGCTCTCCTACGAGCAGTACTTC	CAISSSDRALSYEQYF	TRBV10-3*01, TRBV10-3*02	TRBV10-3	TRBJ2-7*01	TRBJ2-7	TRBD1*01	TRBD1	11	18	24	29	6	4	10
1	6.12E-08	TGTGCCATCAGTCGGGCTAGCGGGGCGAGCTCCTACGAGCAGTACTTC	CAISRASGASSYEQYF	TRBV10-3*01, TRBV10-3*02	TRBV10-3	TRBJ2-7*01	TRBJ2-7	TRBD2*01	TRBD2	11	16	24	29	4	4	8
1	6.12E-08	TGTGCCATCAGTGTAATTTAAGCGGGAGGGCTTTACGAGCAGTACTTC	CAISVI*AGGLYEQYF	TRBV10-3*01, TRBV10-3*02	TRBV10-3	TRBJ2-7*01	TRBJ2-7	TRBD2*02	TRBD2	12	20	29	33	7	3	10
1	6.12E-08	TGTGCCATCAGTGCCCTCCCCGGCAGAATCGCGGATACGCAGTATTTT	CAISALPGRIADTQYF	TRBV10-3*01, TRBV10-3*02	TRBV10-3	TRBJ2-3*01	TRBJ2-3	TRBD2*02	TRBD2	12	13	19	33	0	13	13
1	6.12E-08	TGTGCCATCAGTGCGGGACAGGGGATGGGGAACACTGAAGCTTTCTTT	CAISAGQGMGNTEAFF	TRBV10-3*01, TRBV10-3*02	TRBV10-3	TRBJ1-1*01	TRBJ1-1	TRBD1*01	TRBD1	12	14	23	29	1	5	6
1	6.12E-08	TGTGCCATCAGTGCGACCCAAGAGACAGGGGCCTACGAGCAGTACTTC	CAISATQETGAYEQYF	TRBV10-3*01, TRBV10-3*02	TRBV10-3	TRBJ2-7*01	TRBJ2-7	TRBD1*01	TRBD1	12	23	30	31	10	0	10
1	6.12E-08	TGTGCCATCAGTGGCACTAGCCCCCTGGGCACCGGGGAGCTGTTTTTT	CAISGTSPLGTGELFF	TRBV10-3*01, TRBV10-3*02	TRBV10-3	TRBJ2-2*01	TRBJ2-2	TRBD1*01	TRBD1	12	19	26	29	6	2	8
1	6.12E-08	TGTGCCATCAGTGGGGGGACCAGCGGGAGTTACTACGAGCAGTACTTC	CAISGGTSGSYYEQYF	TRBV10-3*01, TRBV10-3*02	TRBV10-3	TRBJ2-7*01	TRBJ2-7	TRBD2*02	TRBD2	12	21	28	32	8	3	11
1	6.12E-08	TGTGCCATCAGTGGGGGGAGGGGACGTCTACCCTACGGGCAGTACTTC	CAISGGRGRLPYGQYF	TRBV10-3*01, TRBV10-3*02	TRBV10-3	TRBJ2-7*01	TRBJ2-7	TRBD2*02	TRBD2	12	15	21	31	2	9	11
1	6.12E-08	TGTGCCATCAGTGGGGGAAGGGGACGTCTACCCTACGAGCAGTACTTC	CAISGGRGRLPYEQYF	TRBV10-3*01, TRBV10-3*02	TRBV10-3	TRBJ2-7*01	TRBJ2-7	TRBD1*01, TRBD2*02, TRBD2*01	TRBD1, TRBD2	12	20	24	31	7	6	13
1	6.12E-08	TGTGCCATCAGTGGAAAACGGACTAGCGGGAGAGATACGCAGTATTTT	CAISGKRTSGRDTQYF	TRBV10-3*01, TRBV10-3*02	TRBV10-3	TRBJ2-3*01	TRBJ2-3	TRBD2*02	TRBD2	12	19	31	32	6	0	6
1	6.12E-08	TGTGCCATCAGTGATCTGGGGGGTGCAGACACCGGGGAGCTGTTTTTT	CAISDLGGADTGELFF	TRBV10-3*01, TRBV10-3*02	TRBV10-3	TRBJ2-2*01	TRBJ2-2	TRBD2*01	TRBD2	13	17	22	28	3	5	8
1	6.12E-08	TGTGCCATCAGTGATCTGGGGGGTGGGAGCAATCAGCCCCAGCATTTT	CAISDLGGGSNQPQHF	TRBV10-3*01, TRBV10-3*02	TRBV10-3	TRBJ1-5*01	TRBJ1-5	TRBD2*01	TRBD2	13	17	22	27	3	4	7
1	6.12E-08	TGTGCCATCAGTGATCTGGGACAGGGCCCCACAGATACGCAGTATTTT	CAISDLGQGPTDTQYF	TRBV10-3*01, TRBV10-3*02	TRBV10-3	TRBJ2-3*01	TRBJ2-3	TRBD1*01	TRBD1	13	17	25	29	3	3	6
1	6.12E-08	TGTGCCATCAGTGATCTAGCGGGACGGATAACGGATACGCAGTATTTT	CAISDLAGRITDTQYF	TRBV10-3*01, TRBV10-3*02	TRBV10-3	TRBJ2-3*01	TRBJ2-3	TRBD2*02	TRBD2	13	15	23	33	1	9	10
1	6.12E-08	TGTGCCATCAGTGATAAGGGAACCTACAGCAATCAGCCCCAGCATTTT	CAISDKGTYSNQPQHF	TRBV10-3*01, TRBV10-3*02	TRBV10-3	TRBJ1-5*01	TRBJ1-5	TRBD1*01, TRBD2*02, TRBD2*01	TRBD1, TRBD2	13	17	20	27	3	6	9
1	6.12E-08	TGTGCCATCAGTGACTCTGACAGGGGTTTCTGGGATGGCTACACCTTC	CAISDSDRGFWDGYTF	TRBV10-3*01, TRBV10-3*02	TRBV10-3	TRBJ1-2*01	TRBJ1-2	TRBD1*01	TRBD1	13	18	25	34	4	8	12
1	6.12E-08	TGTGCCATCAGTGACTCGGCGGGAGAGAGCACAGATACGCAGTATTTT	CAISDSAGESTDTQYF	TRBV6-6*01	TRBV6-6	TRBJ2-3*01	TRBJ2-3	TRBD2*02	TRBD2	11	18	24	27	6	2	8
1	6.12E-08	TGTGCCATCAGTGACCCGGGACAGGGGGCGCGAGATACGCAGTATTTT	CAISDPGQGARDTQYF	TRBV10-3*01, TRBV10-3*02	TRBV10-3	TRBJ2-3*01	TRBJ2-3	TRBD1*01	TRBD1	13	17	28	32	3	3	6
1	6.12E-08	TGTGCCATCAGTGAGTTAGGGCAGGGGGCGATCGACGAGCAGTACTTC	CAISELGQGAIDEQYF	TRBV10-3*01, TRBV10-3*02	TRBV10-3	TRBJ2-7*01	TRBJ2-7	TRBD1*01	TRBD1	15	21	28	34	5	5	10
1	6.12E-08	TGTGCCATCAGTGAGTCCTACACAAAAGAGGGGGAGACCCAGTACTTC	CAISESYTKEGETQYF	TRBV10-3*01, TRBV10-3*02	TRBV10-3	TRBJ2-5*01	TRBJ2-5	TRBD1*01, TRBD2*02	TRBD1, TRBD2	16	28	32	33	11	0	11
1	6.12E-08	TGTGCCATCAGTGAGTCGCTCGGGAGTAACGCAGATACGCAGTATTTT	CAISESLGSNADTQYF	TRBV10-3*01, TRBV10-3*02	TRBV10-3	TRBJ2-3*01	TRBJ2-3	TRBD2*02	TRBD2	16	20	25	31	3	5	8
1	6.12E-08	TGTGCCATCAGTGAGTCGCCCCCTGGCTCGGGCACTGAAGCTTTCTTT	CAISESPPGSGTEAFF	TRBV10-3*01, TRBV10-3*02	TRBV10-3	TRBJ1-1*01	TRBJ1-1	TRBD1*01	TRBD1	16	17	24	32	0	7	7
1	6.12E-08	TGTGCCATCAGTGAGTCGGTCGACACTAGCACAGATACGCAGTATTTT	CAISESVDTSTDTQYF	TRBV10-3*01, TRBV10-3*02	TRBV10-3	TRBJ2-3*01	TRBJ2-3	TRBD1*01	TRBD1	16	21	24	27	4	2	6
1	6.12E-08	TGTGCCATCAGTGAGTCGGGTGGGCAGGGTCAGGGCGAGCAGTTCTTC	CAISESGGQGQGEQFF	TRBV10-3*01, TRBV10-3*02	TRBV10-3	TRBJ2-1*01	TRBJ2-1	TRBD1*01	TRBD1	16	30	34	36	13	1	14
1	6.12E-08	TGTGCCATCAGTGAGTCGGGACTAGCGGGAGAGAATGAGCAGTTCTTC	CAISESGLAGENEQFF	TRBV10-3*01, TRBV10-3*02	TRBV10-3	TRBJ2-1*01	TRBJ2-1	TRBD2*02	TRBD2	16	17	30	33	0	2	2
1	6.12E-08	TGTGCCATCAGTGAGTCGGGACTAGCGGAGACCAATGAGCAGTTCTTC	CAISESGLAETNEQFF	TRBV10-3*01, TRBV10-3*02	TRBV10-3	TRBJ2-1*01	TRBJ2-1	TRBD2*02, TRBD2*01	TRBD2	16	17	27	32	0	4	4
1	6.12E-08	TGTGCCATCAGTGAGTCAGGTGGACAGGGTCAGGGCGAGCTGTTTTTT	CAISESGGQGQGELFF	TRBV10-3*01, TRBV10-3*02	TRBV10-3	TRBJ2-2*01	TRBJ2-2	TRBD1*01	TRBD1	16	21	28	36	4	7	11
1	6.12E-08	TGTGCCATCAGTGAGTCAGACGGGGGCGGAGTATACGAGCAGTATTTT	CAISESDGGGVYEQYF	TRBV10-3*01, TRBV10-3*02	TRBV10-3	TRBJ2-3*01	TRBJ2-3	TRBD1*01, TRBD2*01	TRBD1, TRBD2	16	21	26	38	4	11	15
1	6.12E-08	TGTGCCATCAGTGAGTCAAGGGGCGTAACCTACAATGAGCAGTTCTTC	CAISESRGVTYNEQFF	TRBV10-3*01, TRBV10-3*02	TRBV10-3	TRBJ2-1*01	TRBJ2-1	TRBD1*01	TRBD1	16	18	22	28	1	5	6
1	6.12E-08	TGTGCCATCAGTGAGTGGAGAGAGGGCGGCTCCTACGAGCAGTACTTC	CAISEWREGGSYEQYF	TRBV10-3*01, TRBV10-3*02	TRBV10-3	TRBJ2-7*01	TRBJ2-7	TRBD2*02	TRBD2	15	21	25	29	5	3	8
1	6.12E-08	TGTGCCATCAGTGAGCCCTCTGGGACAGGGGCCCACGAGCAGTACTTC	CAISEPSGTGAHEQYF	TRBV10-3*01, TRBV10-3*02	TRBV10-3	TRBJ2-7*01	TRBJ2-7	TRBD1*01	TRBD1	14	21	30	34	6	3	9
1	6.12E-08	TGTGCCATCAGTGAGCCCTCTGGGACAGGGAACTACGAGCAGTACTTC	CAISEPSGTGNYEQYF	TRBV10-3*01, TRBV10-3*02	TRBV10-3	TRBJ2-7*01	TRBJ2-7	TRBD1*01	TRBD1	14	21	29	32	6	2	8
1	6.12E-08	TGTGCCATCAGTGAGCCGGCAGCGGGAGGGCCAGATACGCAGTATTTT	CAISEPAAGGPDTQYF	TRBV10-3*01, TRBV10-3*02	TRBV10-3	TRBJ2-3*01	TRBJ2-3	TRBD2*02	TRBD2	14	20	29	31	5	1	6
1	6.12E-08	TGTGCCATCAGTGAGCCAACGGGACTAGCGGGAGACGAGCAGTACTTC	CAISEPTGLAGDEQYF	TRBV10-3*01, TRBV10-3*02	TRBV10-3	TRBJ2-7*01	TRBJ2-7	TRBD2*02	TRBD2	14	20	33	34	5	0	5
1	6.12E-08	TGTGCCATCAGTGAGGTCCCTGTAGCGGGAGGACAGCGGCAGTATTTT	CAISEVPVAGGQRQYF	TRBV10-3*01, TRBV10-3*02	TRBV10-3	TRBJ2-3*01	TRBJ2-3	TRBD2*02	TRBD2	14	22	31	38	7	6	13
1	6.12E-08	TGTGCCATCAGTGAGGCCGGGACTAGGGCCACAGATACGCAATATTTT	CAISEAGTRATDTQYF	TRBV10-3*01, TRBV10-3*02	TRBV10-3	TRBJ2-3*01	TRBJ2-3	TRBD2*02, TRBD2*01	TRBD2	14	18	25	29	3	3	6
1	6.12E-08	TGTGCCATCAGTGAGGGCCCTAGCGGGGTGAACAATGAGCAGTTCTTC	CAISEGPSGVNNEQFF	TRBV10-3*01, TRBV10-3*02	TRBV10-3	TRBJ2-1*01	TRBJ2-1	TRBD2*01	TRBD2	14	19	27	31	4	3	7
1	6.12E-08	TGTGCCATCAGTGAGGGCCGGGACAGGGGGCTCTACGAGCAGTACTTC	CAISEGRDRGLYEQYF	TRBV10-3*01, TRBV10-3*02	TRBV10-3	TRBJ2-7*01	TRBJ2-7	TRBD1*01	TRBD1	14	19	30	32	4	1	5
1	6.12E-08	TGTGCCATCAGTGAGGGCCGGAACAGGGTAACAGATACGCAATATTTT	CAISEGRNRVTDTQYF	TRBV10-3*01, TRBV10-3*02	TRBV10-3	TRBJ2-3*01	TRBJ2-3	TRBD1*01	TRBD1	14	22	27	30	7	2	9
1	6.12E-08	TGTGCCATCAGTGAGGGGAGGGGCCGTGACCAAGAGACCCAGTACTTC	CAISEGRGRDQETQYF	TRBV10-3*01, TRBV10-3*02	TRBV10-3	TRBJ2-5*01	TRBJ2-5	TRBD2*02	TRBD2	14	15	21	28	0	6	6
1	6.12E-08	TGTGCCATCAGTGAGGGGAGGGGACCTAACCCGGGGGAGCAGTACTTC	CAISEGRGPNPGEQYF	TRBV10-3*01, TRBV10-3*02	TRBV10-3	TRBJ2-7*01	TRBJ2-7	TRBD2*02	TRBD2	14	15	21	36	0	14	14
1	6.12E-08	TGTGCCATCAGTGAGGGGAGGGGACGTCTACCCTATGAGCAGTTCTTC	CAISEGRGRLPYEQFF	TRBV10-3*01, TRBV10-3*02	TRBV10-3	TRBJ2-1*01	TRBJ2-1	TRBD2*02	TRBD2	14	15	21	34	0	12	12
1	6.12E-08	TGTGCCATCAGTGAGGGGAGGGGACGTCTAGGCTATGAGCAGTTCTTC	CAISEGRGRLGYEQFF	TRBV10-3*01, TRBV10-3*02	TRBV10-3	TRBJ2-1*01	TRBJ2-1	TRBD2*02	TRBD2	14	15	21	34	0	12	12
1	6.12E-08	TGTGCCATCAGTGAGACTAGCGGGCTTAAGTCAGATACGCAGTATTTT	CAISETSGLKSDTQYF	TRBV10-3*01, TRBV10-3*02	TRBV10-3	TRBJ2-3*01	TRBJ2-3	TRBD2*02, TRBD2*01	TRBD2	14	15	23	31	0	7	7
1	6.12E-08	TGTGCCATCAGTGAGACCCTCAGCGGAAGAGGGGCGCGGGAGTTCTTC	CAISETLSGRGAREFF	TRBV10-3*01, TRBV10-3*02	TRBV10-3	TRBJ2-1*01	TRBJ2-1	TRBD1*01, TRBD2*02, TRBD2*01	TRBD1, TRBD2	14	29	33	40	14	6	20
1	6.12E-08	TGTGCCATCAGTGAATCGAATACAGGGGGCACCGGGGAGCTGCTTTTT	CAISESNTGGTGELLF	TRBV10-3*01, TRBV10-3*02	TRBV10-3	TRBJ2-2*01	TRBJ2-2	TRBD1*01	TRBD1	13	21	28	29	7	0	7
1	6.12E-08	TGTGCCATCAGTGAAGGCAGTGCCGGGATGTTCTACGAGCAGTACTTC	CAISEGSAGMFYEQYF	TRBV10-3*01, TRBV10-3*02	TRBV10-3	TRBJ2-7*01	TRBJ2-7	TRBD2*02	TRBD2	13	23	27	32	9	4	13
1	6.12E-08	TGTGCCATCAGTGAAGGCAGGGGAGGGTACGAGCAGCCCCAGCATTTT	CAISEGRGGYEQPQHF	TRBV10-3*01, TRBV10-3*02	TRBV10-3	TRBJ1-5*01	TRBJ1-5	TRBD2*02	TRBD2	13	20	26	33	6	6	12
1	6.12E-08	TGTGCCATCAGTGAAAGGGGGCCGGGTCTAGCAGATACGCAGTATTTT	CAISERGPGLADTQYF	TRBV10-3*01, TRBV10-3*02	TRBV10-3	TRBJ2-3*01	TRBJ2-3	TRBD1*01	TRBD1	13	15	21	31	1	9	10
1	6.12E-08	TGTGCCATCAGTAGCGTGTCTTCCGGGACAGACTACGAGCAGTACTTC	CAISSVSSGTDYEQYF	TRBV10-3*01, TRBV10-3*02	TRBV10-3	TRBJ2-7*01	TRBJ2-7	TRBD1*01	TRBD1	11	24	30	32	12	1	13
1	6.12E-08	TGTGCCATCAGTAAGGGGAGGGGACGTCTACCCTACGAGCGGTACTTC	CAISKGRGRLPYERYF	TRBV10-3*01, TRBV10-3*02	TRBV10-3	TRBJ2-7*01	TRBJ2-7	TRBD2*02	TRBD2	11	15	21	31	3	9	12
1	6.12E-08	TGTGCCATCAGCCCCGGACTAGCGGGTTTCTCCAATGGGCAGTTCTTC	CAISPGLAGFSNGQFF	TRBV10-3*01, TRBV10-3*02	TRBV10-3	TRBJ2-1*01	TRBJ2-1	TRBD2*02, TRBD2*01	TRBD2	10	15	25	32	4	6	10
1	6.12E-08	TGTGCCATCAGCCCCGGACTAGCGGGTTCCTCCAATGAGCAGTTTTTT	CAISPGLAGSSNEQFF	TRBV10-3*01, TRBV10-3*02	TRBV10-3	TRBJ2-2*01	TRBJ2-2	TRBD2*02, TRBD2*01	TRBD2	10	15	25	36	4	10	14
1	6.12E-08	TGTGCCATCAGCGTCGCGGACAGGACTAGCAATCAGCCCCAGCATTTT	CAISVADRTSNQPQHF	TRBV10-3*01, TRBV10-3*02	TRBV10-3	TRBJ1-5*01	TRBJ1-5	TRBD1*01	TRBD1	10	17	23	26	6	2	8
1	6.12E-08	TGTGCCATCAGCGCCCCAGGACTAGCGGGAGTAAATGAGCAGCTCTTC	CAISAPGLAGVNEQLF	TRBV10-3*01, TRBV10-3*02	TRBV10-3	TRBJ2-1*01	TRBJ2-1	TRBD2*02	TRBD2	10	18	30	33	7	2	9
1	6.12E-08	TGTGCCATCAGCGCAGGCGGGACAGCCGCTAATGAAAAACTGTTTTTT	CAISAGGTAANEKLFF	TRBV9*02, TRBV9*01	TRBV9	TRBJ1-4*01	TRBJ1-4	TRBD1*01	TRBD1	12	18	24	28	5	3	8
1	6.12E-08	TGTGCCATCAGCGGGTCAGGTCGGCGGTTGACCGGGGAGCTGTTTTTT	CAISGSGRRLTGELFF	TRBV10-3*01, TRBV10-3*02	TRBV10-3	TRBJ2-2*01	TRBJ2-2	TRBD1*01, TRBD2*02, TRBD2*01	TRBD1, TRBD2	10	16	19	30	5	10	15
1	6.12E-08	TGTGCCATCAGCGGACTAGCGGGGAGTGGAACAGATACGCAGTATTTT	CAISGLAGSGTDTQYF	TRBV10-3*01, TRBV10-3*02	TRBV10-3	TRBJ2-3*01	TRBJ2-3	TRBD2*01	TRBD2	10	12	23	30	1	6	7
1	6.12E-08	TGTGCCATCAGCGAGGACTAGCGGGGTGCCACAGATACGCAGTATTTT	CAISED*RGATDTQYF	TRBV10-3*01, TRBV10-3*02	TRBV10-3	TRBJ2-3*01	TRBJ2-3	TRBD2*01	TRBD2	14	15	25	29	0	3	3
1	6.12E-08	TGTGCCATCAGCGAGGACTAGCGGGAGAGGGCAGATACGCAGTATTTT	CAISED*RERADTQYF	TRBV10-3*01, TRBV10-3*02	TRBV10-3	TRBJ2-3*01	TRBJ2-3	TRBD2*02	TRBD2	14	15	26	31	0	4	4
1	6.12E-08	TGTGCCATCAGCGAATCGCCGACAGGGGCCTACTACGAGCAGTACTTC	CAISESPTGAYYEQYF	TRBV10-3*01, TRBV10-3*02	TRBV10-3	TRBJ2-7*01	TRBJ2-7	TRBD1*01	TRBD1	10	20	27	32	9	4	13
1	6.12E-08	TGTGCCATCAGCGAATCGAATACAGGGGGCACCGGGGAGCTGTTTTTT	CAISESNTGGTGELFF	TRBV10-3*01, TRBV10-3*02	TRBV10-3	TRBJ2-2*01	TRBJ2-2	TRBD1*01	TRBD1	10	21	28	29	10	0	10
1	6.12E-08	TGTGCCATCAGCACCCCCAGGGGACAGGAGACCCACGAGCAGTACTTC	CAISTPRGQETHEQYF	TRBV9*02, TRBV9*01, TRBV9*03	TRBV9	TRBJ2-7*01	TRBJ2-7	TRBD1*01	TRBD1	11	20	27	34	8	6	14
1	6.12E-08	TGTGCCATCAGCAGAGGACTAGCGGGAGTTCGTAATGAGCAGTATTTT	CAISRGLAGVRNEQYF	TRBV10-3*01, TRBV10-3*02	TRBV10-3	TRBJ2-3*01	TRBJ2-3	TRBD2*02	TRBD2	10	15	27	38	4	10	14
1	6.12E-08	TGTGCCATCAGCAGAGGACTAGCGAGAGTTCGTAATGAGCAGTACTTC	CAISRGLARVRNEQYF	TRBV10-3*01, TRBV10-3*02	TRBV10-3	TRBJ2-7*01	TRBJ2-7	TRBD2*02, TRBD2*01	TRBD2	10	15	23	36	4	12	16
1	6.12E-08	TGTGCCATCAGCAGAGAGCACGAATTCTCTGGAAACACCAAATATTTT	CAISREHEFSGNTKYF	TRBV15*02	TRBV15	TRBJ1-3*01	TRBJ1-3	TRBD2*02, TRBD2*01	TRBD2	11	16	18	26	4	7	11
1	6.12E-08	TGTGCCATCAGGGGGGGACTAGCGGGTTCCTCCAATGAGCAGTTCTTC	CAIRGGLAGSSNEQFF	TRBV10-3*01, TRBV10-3*02	TRBV10-3	TRBJ2-1*01	TRBJ2-1	TRBD2*02, TRBD2*01	TRBD2	10	14	25	27	3	1	4
1	6.12E-08	TGTGCCATCAGGGAGGGAAGCACAGGAGTGACTGAGACCCAGTACTTC	CAIREGSTGVTETQYF	TRBV10-3*01, TRBV10-3*02	TRBV10-3	TRBJ2-5*01	TRBJ2-5	TRBD1*01	TRBD1	14	21	25	33	6	7	13
1	6.12E-08	TGTGCCATCAGGGAACCTGCAGGAACGCGAACGGGTGGCTACACCTTC	CAIREPAGTRTGGYTF	TRBV10-3*01, TRBV10-3*02	TRBV10-3	TRBJ1-2*01	TRBJ1-2	TRBD1*01, TRBD2*02, TRBD2*01	TRBD1, TRBD2	10	19	22	35	8	12	20
1	6.12E-08	TGTGCCATCAGGATCGGTGGGACTAGCGGGAGCAACGAGCAGTACTTC	CAIRIGGTSGSNEQYF	TRBV10-3*01, TRBV10-3*02	TRBV10-3	TRBJ2-7*01	TRBJ2-7	TRBD2*02	TRBD2	10	18	31	34	7	2	9
1	6.12E-08	TGTGCCATGCGGTTTAGCGGGAAACCACTCCCCCACGAGCAGTACTTC	CAMRFSGKPLPHEQYF	TRBV9*02, TRBV9*01, TRBV9*03	TRBV9	TRBJ2-7*01	TRBJ2-7	TRBD2*02	TRBD2	6	14	21	34	7	12	19
1	6.12E-08	TGTGCCACTCATCCCCCAGCGGGTGGGCCCTCGAATGAGCAGTTCTTC	CATHPPAGGPSNEQFF	TRBV12-4*01, TRBV12-3*01	TRBV12-4, TRBV12-3	TRBJ2-1*01	TRBJ2-1	TRBD2*02, TRBD2*01	TRBD2	6	17	22	33	10	10	20
1	6.12E-08	TGTGCCACTAGTCCGGGACAGGTAATCATGCGAGATACGCAGTATTTT	CATSPGQVIMRDTQYF	TRBV24-1*01	TRBV24-1	TRBJ2-3*01	TRBJ2-3	TRBD1*01	TRBD1	11	14	21	32	2	10	12
1	6.12E-08	TGTGCCACTAGTGATCCGAGTCGGGGAAACGGAAACACCATATATTTT	CATSDPSRGNGNTIYF	TRBV24-1*01	TRBV24-1	TRBJ1-3*01	TRBJ1-3	TRBD2*01	TRBD2	14	21	25	30	6	4	10
1	6.12E-08	TGTGCCACTAGTGATCCACAGGGGACGGTAGGGTACGAGCAGTACTTC	CATSDPQGTVGYEQYF	TRBV24-1*01	TRBV24-1	TRBJ2-7*01	TRBJ2-7	TRBD1*01	TRBD1	14	17	23	33	2	9	11
1	6.12E-08	TGTGCCACTAGCAGAGAGGGGGACAGAGATAATTCACCCCTCCACTTT	CATSREGDRDNSPLHF	TRBV15*02	TRBV15	TRBJ1-6*01	TRBJ1-6	TRBD1*01	TRBD1	11	19	25	28	7	2	9
1	6.12E-08	TGTGCCACCTCTCCAGGCGGGGGGGAGTTTGACAATGAGCAGTTCTTC	CATSPGGGEFDNEQFF	TRBV25-1*01	TRBV25-1	TRBJ2-1*01	TRBJ2-1	TRBD2*01	TRBD2	6	16	24	31	9	6	15
1	6.12E-08	TGTGCCACCTCGCGGGGCACTGAAACAGCTAACTATGGCTACGCCTTC	CATSRGTETANYGYAF	TRBV9*02, TRBV9*01, TRBV9*03	TRBV9	TRBJ1-2*01	TRBJ1-2	TRBD2*01	TRBD2	6	11	16	28	4	11	15
1	6.12E-08	TGTGCCACCTCAGGAGGGACTAGCGGTACCACAGATACGCAGTATTTT	CATSGGTSGTTDTQYF	TRBV6-5*01	TRBV6-5	TRBJ2-3*01	TRBJ2-3	TRBD2*02, TRBD2*01	TRBD2	6	15	25	29	8	3	11
1	6.12E-08	TGTGCCACCTGTGCCAGCAGCCCTATCGTCACAGATACGCAGTATTTT	CATCASSPIVTDTQYF	TRBV24-1*01	TRBV24-1	TRBJ2-3*01	TRBJ2-3	TRBD1*01, TRBD2*02	TRBD1, TRBD2	12	19	22	29	6	6	12
1	6.12E-08	TGTGCCACCTGTGATTTCTCACAGGGTTCCTACAATGAGCAGCTCTTC	CATCDFSQGSYNEQLF	TRBV24-1*01	TRBV24-1	TRBJ2-1*01	TRBJ2-1	TRBD1*01	TRBD1	16	20	25	27	3	1	4
1	6.12E-08	TGTGCCACCCTTTCGGTTTTGGGGGGAGGGACTGAAAAACTGTTTTTT	CATLSVLGGGTEKLFF	TRBV6-4*02, TRBV6-4*01	TRBV6-4	TRBJ1-4*01	TRBJ1-4	TRBD2*02	TRBD2	6	23	29	32	16	2	18
1	6.12E-08	TGTGCCACCGTCCGCTGGGCAGGGGACTCGGACTACGAGCAGTACTTC	CATVRWAGDSDYEQYF	TRBV12-4*01, TRBV12-3*01	TRBV12-4, TRBV12-3	TRBJ2-7*01	TRBJ2-7	TRBD1*01, TRBD2*02, TRBD2*01	TRBD1, TRBD2	6	19	24	32	12	7	19
1	6.12E-08	TGTGCCACCGCGCTGGGGTCCGGGACACTGAATGAAAAACTGTTTTTT	CATALGSGTLNEKLFF	TRBV2*01, TRBV2*02, TRBV2*03	TRBV2	TRBJ1-4*01	TRBJ1-4	TRBD1*01	TRBD1	6	21	26	30	14	3	17
1	6.12E-08	TGTGCCACCGGTGCCCCCACAGGCACGGGGGCGGATACGCAGTATTTT	CATGAPTGTGADTQYF	TRBV24-1*01	TRBV24-1	TRBJ2-3*01	TRBJ2-3	TRBD1*01, TRBD2*01	TRBD1, TRBD2	12	26	31	33	13	1	14
1	6.12E-08	TGTGCCACCGGTGGCATCAGCGGGAGCTCCTACAATGAGCAGTTCTTC	CATGGISGSSYNEQFF	TRBV24-1*01	TRBV24-1	TRBJ2-1*01	TRBJ2-1	TRBD2*02	TRBD2	12	18	25	26	5	0	5
1	6.12E-08	TGTGCCACCGGTGATTTGAACGCGGGGGCTCAGGAGACCCAGTACTTC	CATGDLNAGAQETQYF	TRBV24-1*01	TRBV24-1	TRBJ2-5*01	TRBJ2-5	TRBD2*01	TRBD2	17	21	27	33	3	5	8
1	6.12E-08	TGTGCCACCGGTGATCCGAGTCGGGAGAACGGAAACACCATATATTTT	CATGDPSRENGNTIYF	TRBV24-1*01	TRBV24-1	TRBJ1-3*01	TRBJ1-3	TRBD2*02	TRBD2	14	21	26	30	6	3	9
1	6.12E-08	TGTGCCACCGGTGATAGTAAGAAGCTGAGCACAGATACGCAGTATTTT	CATGDSKKLSTDTQYF	TRBV24-1*01	TRBV24-1	TRBJ2-3*01	TRBJ2-3	TRBD1*01, TRBD2*02, TRBD2*01	TRBD1, TRBD2	14	24	26	27	9	0	9
1	6.12E-08	TGTGCCACCGGTGACCCGGGGTACGCGAACGCCGGGGAGCTGTTTTTT	CATGDPGYANAGELFF	TRBV24-1*01	TRBV24-1	TRBJ2-2*01	TRBJ2-2	TRBD2*01	TRBD2	13	16	20	25	2	4	6
1	6.12E-08	TGTGCCACCGGGAGTGTGGGGAAAGGGGAGCAAGAGACCCAGTACTTC	CATGSVGKGEQETQYF	TRBV24-1*01	TRBV24-1	TRBJ2-5*01	TRBJ2-5	TRBD1*01, TRBD2*02	TRBD1, TRBD2	8	23	27	30	14	2	16
1	6.12E-08	TGTGCCACCACGCTGGGGTTCGGGACACTGAGTGAAAACCTGTTTTTT	CATTLGFGTLSENLFF	TRBV2*01, TRBV2*02, TRBV2*03	TRBV2	TRBJ1-4*01	TRBJ1-4	TRBD1*01	TRBD1	6	21	26	32	14	5	19
1	6.12E-08	TGTGCCACCAGTTTCTAGCGGGAGGACAGCACAGATACGCAGTATTTT	CATSF*REDSTDTQYF	TRBV24-1*01	TRBV24-1	TRBJ2-3*01	TRBJ2-3	TRBD2*02	TRBD2	11	14	24	27	2	2	4
1	6.12E-08	TGTGCCACCAGTTCCAAGGGACAGGGCTCCTACAATGAGCAGTTCTTC	CATSSKGQGSYNEQFF	TRBV24-1*01	TRBV24-1	TRBJ2-1*01	TRBJ2-1	TRBD1*01	TRBD1	11	17	25	26	5	0	5
1	6.12E-08	TGTGCCACCAGTTCGACTAGCGGAAGCTCCTACAATGAGCAGTACTTC	CATSSTSGSSYNEQYF	TRBV24-1*01	TRBV24-1	TRBJ2-7*01	TRBJ2-7	TRBD2*02, TRBD2*01	TRBD2	11	14	22	36	2	13	15
1	6.12E-08	TGTGCCACCAGTTAAATGCGGGAGTAGCTCTGGGGCCAACTGTTTTTT	CATS*MRE*LWGQLFF	TRBV24-1*01	TRBV24-1	TRBJ1-4*01	TRBJ1-4	TRBD2*02	TRBD2	11	17	23	37	5	13	18
1	6.12E-08	TGTGCCACCAGTCCTACTAGCGGAAGCTCCTACAATGAGCAATTCTTC	CATSPTSGSSYNEQFF	TRBV24-1*01	TRBV24-1	TRBJ2-1*01	TRBJ2-1	TRBD2*02, TRBD2*01	TRBD2	11	15	22	26	3	3	6
1	6.12E-08	TGTGCCACCAGTCCCCAGGGCTGTGCGAACACCGGGGAGCTGTTTTTT	CATSPQGCANTGELFF	TRBV24-1*01	TRBV24-1	TRBJ2-2*01	TRBJ2-2	TRBD1*01	TRBD1	11	15	19	25	3	5	8
1	6.12E-08	TGTGCCACCAGTCCGACTAGCGGAAGCTCCTACAATGGGCAATTCTTC	CATSPTSGSSYNGQFF	TRBV24-1*01	TRBV24-1	TRBJ2-1*01	TRBJ2-1	TRBD2*02, TRBD2*01	TRBD2	11	14	22	38	2	15	17
1	6.12E-08	TGTGCCACCAGTCCGACCAGCGGAAGCTCCTACAGTGAGCAGTTCTTC	CATSPTSGSSYSEQFF	TRBV24-1*01	TRBV24-1	TRBJ2-1*01	TRBJ2-1	TRBD2*02, TRBD2*01	TRBD2	11	18	22	26	6	3	9
1	6.12E-08	TGTGCCACCAGTGTCTCCCTTGGGGCAGGGAGTAGTGAGCAGTTCTTC	CATSVSLGAGSSEQFF	TRBV24-1*01	TRBV24-1	TRBJ2-1*01	TRBJ2-1	TRBD1*01, TRBD2*02	TRBD1, TRBD2	12	25	29	35	12	5	17
1	6.12E-08	TGTGCCACCAGTGCTTGGGCGGGAGTAGAGAAAGATACGCAGTATTTT	CATSAWAGVEKDTQYF	TRBV24-1*01	TRBV24-1	TRBJ2-3*01	TRBJ2-3	TRBD2*02	TRBD2	12	18	24	32	5	7	12
1	6.12E-08	TGTGCCACCAGTGCTAGAGGACAGGGGGACACCGGGGAGCTGTTTTTT	CATSARGQGDTGELFF	TRBV24-1*01	TRBV24-1	TRBJ2-2*01	TRBJ2-2	TRBD1*01	TRBD1	12	18	27	28	5	0	5
1	6.12E-08	TGTGCCACCAGTGCCTGGACAGAAGACTCCTACAATGAGCAGTTCTTC	CATSAWTEDSYNEQFF	TRBV24-1*01	TRBV24-1	TRBJ2-1*01	TRBJ2-1	TRBD1*01	TRBD1	12	16	21	26	3	4	7
1	6.12E-08	TGTGCCACCAGTGCCCCCGGGGCAGGGGAATCCTACGAGCAGTACTTC	CATSAPGAGESYEQYF	TRBV24-1*01	TRBV24-1	TRBJ2-7*01	TRBJ2-7	TRBD1*01, TRBD2*01	TRBD1, TRBD2	12	22	27	30	9	2	11
1	6.12E-08	TGTGCCACCAGTGCCCCCGGGACAGGCCTTTGGGAGACCCAGTACTTC	CATSAPGTGLWETQYF	TRBV24-1*01	TRBV24-1	TRBJ2-5*01	TRBJ2-5	TRBD1*01	TRBD1	12	18	25	33	5	7	12
1	6.12E-08	TGTGCCACCAGTGCCGGGACTAGCGGAGCCAACAATGAGCAGTTCTTC	CATSAGTSGANNEQFF	TRBV24-1*01	TRBV24-1	TRBJ2-1*01	TRBJ2-1	TRBD2*02, TRBD2*01	TRBD2	12	15	25	31	2	5	7
1	6.12E-08	TGTGCCACCAGTGGTCTAAGAGCGGGAGGTCCCCGGGAGCAGTACTTC	CATSGLRAGGPREQYF	TRBV24-1*01	TRBV24-1	TRBJ2-7*01	TRBJ2-7	TRBD2*02	TRBD2	12	20	28	36	7	7	14
1	6.12E-08	TGTGCCACCAGTGGTGTAGCGGGAGAGTTTACAGATACGCGGTATTTT	CATSGVAGEFTDTRYF	TRBV24-1*01	TRBV24-1	TRBJ2-3*01	TRBJ2-3	TRBD2*02	TRBD2	12	16	24	30	3	5	8
1	6.12E-08	TGTGCCACCAGTGGCTTAGGACAGGGGAACACCGGGGAGCTGTTTTTT	CATSGLGQGNTGELFF	TRBV24-1*01	TRBV24-1	TRBJ2-2*01	TRBJ2-2	TRBD1*01	TRBD1	12	18	25	26	5	0	5
1	6.12E-08	TGTGCCACCAGTGGGGGACTAGCGGGAGTAAGGGGGACCCAGTACTTC	CATSGGLAGVRGTQYF	TRBV24-1*01	TRBV24-1	TRBJ2-5*01	TRBJ2-5	TRBD2*02	TRBD2	12	14	27	35	1	7	8
1	6.12E-08	TGTGCCACCAGTGATTTTTCGGGGATTGGGAGGTCACCCCTCCACTTT	CATSDFSGIGRSPLHF	TRBV24-1*01	TRBV24-1	TRBJ1-6*01	TRBJ1-6	TRBD2*02	TRBD2	16	27	32	33	10	0	10
1	6.12E-08	TGTGCCACCAGTGATTTTTCGGGACAGTAGAACACTGAAGCTTTCTTT	CATSDFSGQ*NTEAFF	TRBV24-1*01	TRBV24-1	TRBJ1-1*01	TRBJ1-1	TRBD1*01	TRBD1	16	20	26	29	3	2	5
1	6.12E-08	TGTGCCACCAGTGATTTTGATGGCCGTGACTCCGGGGAGCTGTTTTTT	CATSDFDGRDSGELFF	TRBV24-1*01	TRBV24-1	TRBJ2-2*01	TRBJ2-2	TRBD2*02, TRBD2*01	TRBD2	16	27	30	31	10	0	10
1	6.12E-08	TGTGCCACCAGTGATTTCCCGACAGGGGGCGTCGATGGCTACACCTTC	CATSDFPTGGVDGYTF	TRBV24-1*01	TRBV24-1	TRBJ1-2*01	TRBJ1-2	TRBD1*01	TRBD1	16	20	29	34	3	4	7
1	6.12E-08	TGTGCCACCAGTGATTTCCCACAGGGTTCCTACAATGAGCGGTTCTTC	CATSDFPQGSYNERFF	TRBV24-1*01	TRBV24-1	TRBJ2-1*01	TRBJ2-1	TRBD1*01	TRBD1	16	20	25	27	3	1	4
1	6.12E-08	TGTGCCACCAGTGATTTCGGGGGACGCCGCACAGATACGTAGTATTTT	CATSDFGGRRTDT*YF	TRBV24-1*01	TRBV24-1	TRBJ2-3*01	TRBJ2-3	TRBD2*01	TRBD2	16	17	22	28	0	5	5
1	6.12E-08	TGTGCCACCAGTGATTTCGGGGGACACCACACAGATACGTAGTATTTT	CATSDFGGHHTDT*YF	TRBV24-1*01	TRBV24-1	TRBJ2-3*01	TRBJ2-3	TRBD1*01, TRBD2*01	TRBD1, TRBD2	16	20	25	29	3	3	6
1	6.12E-08	TGTGCCACCAGTGATTTGTCCGCGGGAGGGCCGGATGAGCAGTTCTTC	CATSDLSAGGPDEQFF	TRBV24-1*01	TRBV24-1	TRBJ2-1*01	TRBJ2-1	TRBD2*02	TRBD2	17	21	29	34	3	4	7
1	6.12E-08	TGTGCCACCAGTGATTTGCGGCAGGGTCGAAGAGAGACCCAGTACTTC	CATSDLRQGRRETQYF	TRBV24-1*01	TRBV24-1	TRBJ2-5*01	TRBJ2-5	TRBD1*01	TRBD1	17	21	25	32	3	6	9
1	6.12E-08	TGTGCCACCAGTGATTTGCGGGACAGGCTCTACTACGAGCAGTACTTC	CATSDLRDRLYYEQYF	TRBV24-1*01	TRBV24-1	TRBJ2-7*01	TRBJ2-7	TRBD1*01	TRBD1	17	19	26	32	1	5	6
1	6.12E-08	TGTGCCACCAGTGATTTGCAGCGGGAGGACAGCTACGAGCAGTACTTC	CATSDLQREDSYEQYF	TRBV24-1*01	TRBV24-1	TRBJ2-7*01	TRBJ2-7	TRBD2*02	TRBD2	17	19	27	32	1	4	5
1	6.12E-08	TGTGCCACCAGTGATTTGCAGACAGGGGGCAAAGAGGATGAGCATTTT	CATSDLQTGGKEDEHF	TRBV24-1*01	TRBV24-1	TRBJ1-5*01	TRBJ1-5	TRBD1*01	TRBD1	17	20	29	40	2	10	12
1	6.12E-08	TGTGCCACCAGTGATTTGCAACAGGGGTACACCGGGGAGCTGTTTTTT	CATSDLQQGYTGELFF	TRBV24-1*01	TRBV24-1	TRBJ2-2*01	TRBJ2-2	TRBD1*01	TRBD1	17	20	26	28	2	1	3
1	6.12E-08	TGTGCCACCAGTGATTTGGCCGGAGACGGGAGCAATGAGCAGCTCTTC	CATSDLAGDGSNEQLF	TRBV24-1*01	TRBV24-1	TRBJ2-1*01	TRBJ2-1	TRBD2*02	TRBD2	17	26	31	32	8	0	8
1	6.12E-08	TGTGCCACCAGTGATTTGGCCGGAGACGGGAACGATGGGCGGTTCTTC	CATSDLAGDGNDGRFF	TRBV24-1*01	TRBV24-1	TRBJ2-1*01	TRBJ2-1	TRBD2*02	TRBD2	17	26	30	41	8	10	18
1	6.12E-08	TGTGCCACCAGTGATTTGGGGCTAGCGGGAAACAATGAGCAGTTCTTC	CATSDLGLAGNNEQFF	TRBV24-1*01	TRBV24-1	TRBJ2-1*01	TRBJ2-1	TRBD2*02	TRBD2	17	21	29	31	3	1	4
1	6.12E-08	TGTGCCACCAGTGATTTGGGACTAGCGGGAGCAGATACGCAGTATTTT	CATSDLGLAGADTQYF	TRBV24-1*01	TRBV24-1	TRBJ2-3*01	TRBJ2-3	TRBD2*02	TRBD2	17	18	30	31	0	0	0
1	6.12E-08	TGTGCCACCAGTGATTTGACTGGCGGAGACACCGGGGAACTGTTTTTT	CATSDLTGGDTGELFF	TRBV24-1*01	TRBV24-1	TRBJ2-2*01	TRBJ2-2	TRBD2*02, TRBD2*01	TRBD2	17	22	25	28	4	2	6
1	6.12E-08	TGTGCCACCAGTGATTTGACTAGCGCGAACACCGGGGAGCTGTTTTTT	CATSDLTSANTGELFF	TRBV24-1*01	TRBV24-1	TRBJ2-2*01	TRBJ2-2	TRBD2*02, TRBD2*01	TRBD2	17	18	24	25	0	0	0
1	6.12E-08	TGTGCCACCAGTGATTTGAACGCGAGGGCTCAAGCGACCCAGTACTTC	CATSDLNARAQATQYF	TRBV24-1*01	TRBV24-1	TRBJ2-5*01	TRBJ2-5	TRBD2*02	TRBD2	17	23	27	30	5	2	7
1	6.12E-08	TGTGCCACCAGTGATTTGAAGGGACCCTACTACAATGAGCAGTTCTTC	CATSDLKGPYYNEQFF	TRBV24-1*01	TRBV24-1	TRBJ2-1*01	TRBJ2-1	TRBD1*01, TRBD2*02, TRBD2*01	TRBD1, TRBD2	17	20	24	29	2	4	6
1	6.12E-08	TGTGCCACCAGTGATTTAGGCTAGCGGTACACCGAGGAGCTGTTTTTT	CATSDLG*RYTEELFF	TRBV24-1*01	TRBV24-1	TRBJ2-2*01	TRBJ2-2	TRBD2*02, TRBD2*01	TRBD2	16	20	26	28	3	1	4
1	6.12E-08	TGTGCCACCAGTGATTTAGGGGACAGGGGGATTCAGCCCCAGCATTTT	CATSDLGDRGIQPQHF	TRBV24-1*01	TRBV24-1	TRBJ1-5*01	TRBJ1-5	TRBD1*01	TRBD1	16	19	29	32	2	2	4
1	6.12E-08	TGTGCCACCAGTGATTTAGGACTGGGGAACACTGGGGAGCTGTTTTTT	CATSDLGLGNTGELFF	TRBV24-1*01	TRBV24-1	TRBJ2-2*01	TRBJ2-2	TRBD2*02, TRBD2*01	TRBD2	16	18	22	26	1	3	4
1	6.12E-08	TGTGCCACCAGTGATTTAAGAGCGGGAGGGGGTTGGGGGCAGTACTTC	CATSDLRAGGGWGQYF	TRBV24-1*01	TRBV24-1	TRBJ2-7*01	TRBJ2-7	TRBD2*02	TRBD2	16	20	29	38	3	8	11
1	6.12E-08	TGTGCCACCAGTGATTCTGACCAGGGAAGCAATCAGCCCCAGCATTTT	CATSDSDQGSNQPQHF	TRBV24-1*01	TRBV24-1	TRBJ1-5*01	TRBJ1-5	TRBD1*01	TRBD1	15	21	25	27	5	1	6
1	6.12E-08	TGTGCCACCAGTGATTCCTCACAGGGTTCCTACAATGAGCGGTTCTTC	CATSDSSQGSYNERFF	TRBV24-1*01	TRBV24-1	TRBJ2-1*01	TRBJ2-1	TRBD1*01	TRBD1	15	20	25	27	4	1	5
1	6.12E-08	TGTGCCACCAGTGATTCCCTAGCGGGAGACATTAATGAGCAGTTCTTC	CATSDSLAGDINEQFF	TRBV24-1*01	TRBV24-1	TRBJ2-1*01	TRBJ2-1	TRBD2*02	TRBD2	15	18	27	33	2	5	7
1	6.12E-08	TGTGCCACCAGTGATTCCGTGGGAGGTGTGTACAATGAGCAATTCTTC	CATSDSVGGVYNEQFF	TRBV24-1*01	TRBV24-1	TRBJ2-1*01	TRBJ2-1	TRBD2*02	TRBD2	15	20	25	30	4	4	8
1	6.12E-08	TGTGCCACCAGTGATTCAATCCAGGGGCTAAATCAGCCCCAGCATTTT	CATSDSIQGLNQPQHF	TRBV24-1*01	TRBV24-1	TRBJ1-5*01	TRBJ1-5	TRBD1*01	TRBD1	15	21	26	30	5	3	8
1	6.12E-08	TGTGCCACCAGTGATTCAAAACTTACGGGACAGGGTGGCTACACCTTC	CATSDSKLTGQGGYTF	TRBV24-1*01	TRBV24-1	TRBJ1-2*01	TRBJ1-2	TRBD1*01	TRBD1	15	26	34	35	10	0	10
1	6.12E-08	TGTGCCACCAGTGATTGCATGCAGAAGGGAAACACTGAAGCTTTCTTT	CATSDCMQKGNTEAFF	TRBV24-1*01	TRBV24-1	TRBJ1-1*01	TRBJ1-1	TRBD1*01, TRBD2*02, TRBD2*01	TRBD1, TRBD2	15	26	29	30	10	0	10
1	6.12E-08	TGTGCCACCAGTGATTGGGGGGACAGCTCCTACAATGAGCAGTTCTTC	CATSDWGDSSYNEQFF	TRBV24-1*01	TRBV24-1	TRBJ2-1*01	TRBJ2-1	TRBD1*01	TRBD1	15	19	25	26	3	0	3
1	6.12E-08	TGTGCCACCAGTGATTGGGGACTAGCGAGAGCGAATACGCAGTATTTT	CATSDWGLARANTQYF	TRBV24-1*01	TRBV24-1	TRBJ2-3*01	TRBJ2-3	TRBD2*02, TRBD2*01	TRBD2	15	17	26	34	1	7	8
1	6.12E-08	TGTGCCACCAGTGATTGGGACAGGTCGAGCGGCTACGAGCAGTACTTC	CATSDWDRSSGYEQYF	TRBV24-1*01	TRBV24-1	TRBJ2-7*01	TRBJ2-7	TRBD1*01	TRBD1	15	16	23	32	0	8	8
1	6.12E-08	TGTGCCACCAGTGATTGGGACAGGTCGAGCGGCAATGAGCAGTATTTT	CATSDWDRSSGNEQYF	TRBV24-1*01	TRBV24-1	TRBJ2-3*01	TRBJ2-3	TRBD1*01	TRBD1	15	16	23	38	0	14	14
1	6.12E-08	TGTGCCACCAGTGATTGGGACAGGGTTAAGGGCTCACCCCTCCACTTT	CATSDWDRVKGSPLHF	TRBV24-1*01	TRBV24-1	TRBJ1-6*01	TRBJ1-6	TRBD1*01	TRBD1	15	16	24	33	0	8	8
1	6.12E-08	TGTGCCACCAGTGATTGGGACAAGTCGAGCGGCAATGAGCGGTTCTTC	CATSDWDKSSGNERFF	TRBV24-1*01	TRBV24-1	TRBJ2-1*01	TRBJ2-1	TRBD1*01	TRBD1	15	16	21	32	0	10	10
1	6.12E-08	TGTGCCACCAGTGATTGGACAGGGAGCTCCTACAATGAGCAGTTCTTC	CATSDWTGSSYNEQFF	TRBV24-1*01	TRBV24-1	TRBJ2-1*01	TRBJ2-1	TRBD1*01	TRBD1	15	16	23	26	0	2	2
1	6.12E-08	TGTGCCACCAGTGATTATTCGAGTTTGGACACCGGGGAGCTGTTTTTT	CATSDYSSLDTGELFF	TRBV6-4*02, TRBV6-4*01	TRBV6-4	TRBJ2-2*01	TRBJ2-2	TRBD2*02, TRBD2*01	TRBD2	13	20	22	28	6	5	11
1	6.12E-08	TGTGCCACCAGTGATCCCCGGTCTCCCTACAATCAGCCCCAGCATTTT	CATSDPRSPYNQPQHF	TRBV24-1*01	TRBV24-1	TRBJ1-5*01	TRBJ1-5	TRBD2*02, TRBD2*01	TRBD2	14	22	26	29	7	2	9
1	6.12E-08	TGTGCCACCAGTGATCCCACCGTGGGGGGTACCTACGAGCAGTACTTC	CATSDPTVGGTYEQYF	TRBV24-1*01	TRBV24-1	TRBJ2-7*01	TRBJ2-7	TRBD2*01	TRBD2	14	23	28	31	8	2	10
1	6.12E-08	TGTGCCACCAGTGATCCGCTAGATTCGGGATCCGGGGAGCTGTTTTTT	CATSDPLDSGSGELFF	TRBV24-1*01	TRBV24-1	TRBJ2-2*01	TRBJ2-2	TRBD2*02, TRBD2*01	TRBD2	14	15	21	31	0	9	9
1	6.12E-08	TGTGCCACCAGTGATCCGGGACTAGCGGAGAACAATGAGCAGTTCTTC	CATSDPGLAENNEQFF	TRBV24-1*01	TRBV24-1	TRBJ2-1*01	TRBJ2-1	TRBD2*02, TRBD2*01	TRBD2	14	17	27	31	2	3	5
1	6.12E-08	TGTGCCACCAGTGATCCGAGTCGGGAAAACGGAAGCACCGTATATTTT	CATSDPSRENGSTVYF	TRBV24-1*01	TRBV24-1	TRBJ1-3*01	TRBJ1-3	TRBD2*02	TRBD2	14	21	25	35	6	9	15
1	6.12E-08	TGTGCCACCAGTGATCCATCTAGCGGCCTGACAGATACGCAGTATTTT	CATSDPSSGLTDTQYF	TRBV24-1*01	TRBV24-1	TRBJ2-3*01	TRBJ2-3	TRBD2*02, TRBD2*01	TRBD2	14	19	25	30	4	4	8
1	6.12E-08	TGTGCCACCAGTGATCCAGGGAGAGGGGGCACAGATACGCAGTATTTT	CATSDPGRGGTDTQYF	TRBV24-1*01	TRBV24-1	TRBJ2-3*01	TRBJ2-3	TRBD1*01, TRBD2*02	TRBD1, TRBD2	14	23	27	28	8	0	8
1	6.12E-08	TGTGCCACCAGTGATCGGGACGGGTCGAGCGGCAATGAGCAGTTCTTC	CATSDRDGSSGNEQFF	TRBV24-1*01	TRBV24-1	TRBJ2-1*01	TRBJ2-1	TRBD1*01, TRBD2*02, TRBD2*01	TRBD1, TRBD2	14	16	20	32	1	11	12
1	6.12E-08	TGTGCCACCAGTGATGTCGGCGGGGCCTCTTACAATGAGCAGTATTTT	CATSDVGGASYNEQYF	TRBV24-1*01	TRBV24-1	TRBJ2-3*01	TRBJ2-3	TRBD2*01	TRBD2	14	19	24	38	4	13	17
1	6.12E-08	TGTGCCACCAGTGATGCCAGGGGGCGCCGTACCGGGGAGCTGTTCTTC	CATSDARGRRTGELFF	TRBV24-1*01	TRBV24-1	TRBJ2-1*01	TRBJ2-1	TRBD1*01	TRBD1	14	17	24	36	2	11	13
1	6.12E-08	TGTGCCACCAGTGATGCGACATACGGGGATAGTCGGCCCCAGCATTTT	CATSDATYGDSRPQHF	TRBV24-1*01	TRBV24-1	TRBJ1-5*01	TRBJ1-5	TRBD2*02, TRBD2*01	TRBD2	14	29	33	35	14	1	15
1	6.12E-08	TGTGCCACCAGTGATGCAAGCGGGACCGGCACTGATACGCAGTATTTT	CATSDASGTGTDTQYF	TRBV24-1*01	TRBV24-1	TRBJ2-3*01	TRBJ2-3	TRBD2*02	TRBD2	14	18	24	28	3	3	6
1	6.12E-08	TGTGCCACCAGTGATGGGGACAGGGGAGGCACAGATACGCAGTATTTT	CATSDGDRGGTDTQYF	TRBV24-1*01	TRBV24-1	TRBJ2-3*01	TRBJ2-3	TRBD1*01	TRBD1	14	16	25	28	1	2	3
1	6.12E-08	TGTGCCACCAGTGATATCCGGGACAGTAGCACAGATACGCAGTATTTT	CATSDIRDSSTDTQYF	TRBV24-1*01	TRBV24-1	TRBJ2-3*01	TRBJ2-3	TRBD1*01	TRBD1	14	19	25	27	4	1	5
1	6.12E-08	TGTGCCACCAGTGATATCAATAGCGGGAGCCAGCATGAGCAGTTCTTC	CATSDINSGSQHEQFF	TRBV24-1*01	TRBV24-1	TRBJ2-1*01	TRBJ2-1	TRBD2*02	TRBD2	14	20	28	34	5	5	10
1	6.12E-08	TGTGCCACCAGTGATAGTAAGAAGCGGAGCACAGGCACGCAGTATTTT	CATSDSKKRSTGTQYF	TRBV24-1*01	TRBV24-1	TRBJ2-3*01	TRBJ2-3	TRBD1*01, TRBD2*02, TRBD2*01	TRBD1, TRBD2	14	30	34	36	15	1	16
1	6.12E-08	TGTGCCACCAGTGATAGGGCTAGCGGGGGCTACAATGAGCAGTTCTTC	CATSDRASGGYNEQFF	TRBV24-1*01	TRBV24-1	TRBJ2-1*01	TRBJ2-1	TRBD2*01	TRBD2	14	19	28	29	4	0	4
1	6.12E-08	TGTGCCACCAGTGATAACGGCGGCTTAGGGAACAATGAGCAGTTCTTC	CATSDNGGLGNNEQFF	TRBV24-1*01	TRBV24-1	TRBJ2-1*01	TRBJ2-1	TRBD1*01, TRBD2*02, TRBD2*01	TRBD1, TRBD2	14	27	30	31	12	0	12
1	6.12E-08	TGTGCCACCAGTGATAACAGCGGCTTGGGGAACAATGGGCAGTTCTTT	CATSDNSGLGNNGQFF	TRBV24-1*01	TRBV24-1	TRBJ1-1*01	TRBJ1-1	TRBD2*02, TRBD2*01	TRBD2	14	18	22	42	3	19	22
1	6.12E-08	TGTGCCACCAGTGACTTTGCTTGCGGGAGAAAAGAGACCCAGTACTTC	CATSDFACGRKETQYF	TRBV24-1*01	TRBV24-1	TRBJ2-5*01	TRBJ2-5	TRBD2*02	TRBD2	13	22	28	31	8	2	10
1	6.12E-08	TGTGCCACCAGTGACTTTGCTAGCGGGAGAAAAGGGACCCAGTACTTC	CATSDFASGRKGTQYF	TRBV24-1*01	TRBV24-1	TRBJ2-5*01	TRBJ2-5	TRBD2*02	TRBD2	13	19	28	31	5	2	7
1	6.12E-08	TGTGCCACCAGTGACTTTGCTAGCGGGAGAAAAGAGGCCCAGTACTTC	CATSDFASGRKEAQYF	TRBV24-1*01	TRBV24-1	TRBJ2-5*01	TRBJ2-5	TRBD2*02	TRBD2	13	19	28	31	5	2	7
1	6.12E-08	TGTGCCACCAGTGACTCCAGCGGGGGGGCTTACAATGAGCAGTTCTTC	CATSDSSGGAYNEQFF	TRBV24-1*01	TRBV24-1	TRBJ2-1*01	TRBJ2-1	TRBD2*01	TRBD2	13	18	27	30	4	2	6
1	6.12E-08	TGTGCCACCAGTGACTCACTAGCGGGACCCACAGATACGCAGTATTTT	CATSDSLAGPTDTQYF	TRBV24-1*01	TRBV24-1	TRBJ2-3*01	TRBJ2-3	TRBD2*02	TRBD2	13	17	26	29	3	2	5
1	6.12E-08	TGTGCCACCAGTGACTGGGGACTAGCGGGAGTGAATGCGCAGTATTTT	CATSDWGLAGVNAQYF	TRBV24-1*01	TRBV24-1	TRBJ2-3*01	TRBJ2-3	TRBD2*02	TRBD2	13	17	30	37	3	6	9
1	6.12E-08	TGTGCCACCAGTGACCTGCGTGCTACGACCATCGGCGGCTACGCCTTC	CATSDLRATTIGGYAF	TRBV24-1*01	TRBV24-1	TRBJ1-2*01	TRBJ1-2	TRBD1*01, TRBD2*02, TRBD2*01	TRBD1, TRBD2	13	14	17	36	0	18	18
1	6.12E-08	TGTGCCACCAGTGACCCTAGCGGGAGGGGGGCAGATACGCAGTATTTT	CATSDPSGRGADTQYF	TRBV24-1*01	TRBV24-1	TRBJ2-3*01	TRBJ2-3	TRBD2*02	TRBD2	13	16	27	31	2	3	5
1	6.12E-08	TGTGCCACCAGTGACCCCCGAACTTACGGGACCGGAGAGCTGCTTTTT	CATSDPRTYGTGELLF	TRBV24-1*01	TRBV24-1	TRBJ2-2*01	TRBJ2-2	TRBD2*01	TRBD2	13	14	19	36	0	16	16
1	6.12E-08	TGTGCCACCAGTGACCCCAGACAGGGGCGCGGAGATACGCAGTATTTT	CATSDPRQGRGDTQYF	TRBV24-1*01	TRBV24-1	TRBJ2-3*01	TRBJ2-3	TRBD1*01	TRBD1	13	19	26	32	5	5	10
1	6.12E-08	TGTGCCACCAGTGACCCGGGACAGGGTTACACCGGGGAGCTGTTTTTT	CATSDPGQGYTGELFF	TRBV24-1*01	TRBV24-1	TRBJ2-2*01	TRBJ2-2	TRBD1*01	TRBD1	13	17	25	28	3	2	5
1	6.12E-08	TGTGCCACCAGTGACCCGACAGGGTCATACCAAGAGGCCCTGTACTTC	CATSDPTGSYQEALYF	TRBV24-1*01	TRBV24-1	TRBJ2-5*01	TRBJ2-5	TRBD1*01	TRBD1	13	17	23	37	3	13	16
1	6.12E-08	TGTGCCACCAGTGACCCGACAGGGTCATACCAAGAGACCCAGCATTTT	CATSDPTGSYQETQHF	TRBV24-1*01	TRBV24-1	TRBJ1-5*01	TRBJ1-5	TRBD1*01	TRBD1	13	17	23	37	3	13	16
1	6.12E-08	TGTGCCACCAGTGACCCGACAGGGGACTCCTACAATGAGCAGTTCTTC	CATSDPTGDSYNEQFF	TRBV24-1*01	TRBV24-1	TRBJ2-1*01	TRBJ2-1	TRBD1*01	TRBD1	13	17	24	26	3	1	4
1	6.12E-08	TGTGCCACCAGTGACCCACTAGCGGAAGGCACAGATACGCAGTATTTT	CATSDPLAEGTDTQYF	TRBV24-1*01	TRBV24-1	TRBJ2-3*01	TRBJ2-3	TRBD2*02, TRBD2*01	TRBD2	13	17	24	28	3	3	6
1	6.12E-08	TGTGCCACCAGTGACCGCCTTTGGGGGGAATGGACTGAAGCTTTCTTT	CATSDRLWGEWTEAFF	TRBV24-1*01	TRBV24-1	TRBJ1-1*01	TRBJ1-1	TRBD2*01	TRBD2	13	22	27	33	8	5	13
1	6.12E-08	TGTGCCACCAGTGACCGGTCAGGGACAGGGGTGCGCGAGCAGTACTTC	CATSDRSGTGVREQYF	TRBV24-1*01	TRBV24-1	TRBJ2-7*01	TRBJ2-7	TRBD1*01	TRBD1	13	21	30	35	7	4	11
1	6.12E-08	TGTGCCACCAGTGACCGGACTAGCGGGAGCACAGATACGCAGTATTTT	CATSDRTSGSTDTQYF	TRBV24-1*01	TRBV24-1	TRBJ2-3*01	TRBJ2-3	TRBD2*02, TRBD2*01	TRBD2	13	16	26	27	2	0	2
1	6.12E-08	TGTGCCACCAGTGACCGATCAGGGACAGGGGTGCGCGAGTAGTACTTC	CATSDRSGTGVRE*YF	TRBV24-1*01	TRBV24-1	TRBJ2-7*01	TRBJ2-7	TRBD1*01	TRBD1	13	21	30	35	7	4	11
1	6.12E-08	TGTGCCACCAGTGACCGACTAGCCGGGGGCACAGATACGCAGTATTTT	CATSDRLAGGTDTQYF	TRBV24-1*01	TRBV24-1	TRBJ2-3*01	TRBJ2-3	TRBD2*02, TRBD2*01	TRBD2	13	16	22	28	2	5	7
1	6.12E-08	TGTGCCACCAGTGACCGAGGACAGGGTGCTACAGATACGCAGTACTTC	CATSDRGQGATDTQYF	TRBV24-1*01	TRBV24-1	TRBJ2-7*01	TRBJ2-7	TRBD1*01	TRBD1	13	18	25	38	4	12	16
1	6.12E-08	TGTGCCACCAGTGACGCTACTAGCGGGACTTTCAATGAGCAGTTCTTC	CATSDATSGTFNEQFF	TRBV24-1*01	TRBV24-1	TRBJ2-1*01	TRBJ2-1	TRBD2*02	TRBD2	13	18	27	32	4	4	8
1	6.12E-08	TGTGCCACCAGTGACGCTACTAGCGGACCCTACAATGAGCAGTTCTTT	CATSDATSGPYNEQFF	TRBV24-1*01	TRBV24-1	TRBJ1-1*01	TRBJ1-1	TRBD2*02, TRBD2*01	TRBD2	13	18	25	42	4	16	20
1	6.12E-08	TGTGCCACCAGTGACGGGCAGGGAGTCATGAAAAATGAGCAGTTCTTC	CATSDGQGVMKNEQFF	TRBV24-1*01	TRBV24-1	TRBJ2-1*01	TRBJ2-1	TRBD1*01, TRBD2*02	TRBD1, TRBD2	13	18	22	33	4	10	14
1	6.12E-08	TGTGCCACCAGTGACATCAGCGTGAGCTCCTACAATGAGCTGTTCTTC	CATSDISVSSYNELFF	TRBV24-1*01	TRBV24-1	TRBJ2-1*01	TRBJ2-1	TRBD2*02, TRBD2*01	TRBD2	13	18	21	26	4	4	8
1	6.12E-08	TGTGCCACCAGTGACATCAGCGGGGGCTCCTGCAATGAGCAGTTCTTC	CATSDISGGSCNEQFF	TRBV24-1*01	TRBV24-1	TRBJ2-1*01	TRBJ2-1	TRBD2*01	TRBD2	13	18	25	26	4	0	4
1	6.12E-08	TGTGCCACCAGTGACATCAGCGGGAGCTCCTACAATGAGCAGTATTTT	CATSDISGSSYNEQYF	TRBV24-1*01	TRBV24-1	TRBJ2-3*01	TRBJ2-3	TRBD2*02	TRBD2	13	18	25	38	4	12	16
1	6.12E-08	TGTGCCACCAGTGACAGGTACAGGTCTGGGGCCAACGTCCTGACTTTC	CATSDRYRSGANVLTF	TRBV24-1*01	TRBV24-1	TRBJ2-6*01	TRBJ2-6	TRBD1*01	TRBD1	13	19	23	24	5	0	5
1	6.12E-08	TGTGCCACCAGTGAGGGGCTCTCGGGATACCAAGGGACCCAATACTTC	CATSEGLSGYQGTQYF	TRBV24-1*01	TRBV24-1	TRBJ2-5*01	TRBJ2-5	TRBD1*01, TRBD2*02	TRBD1, TRBD2	13	14	18	35	0	16	16
1	6.12E-08	TGTGCCACCAGTGAGGGGCCCCCGGGATACCAAGAGACCCAGTACTTC	CATSEGPPGYQETQYF	TRBV24-1*01	TRBV24-1	TRBJ2-5*01	TRBJ2-5	TRBD1*01, TRBD2*01	TRBD1, TRBD2	13	17	22	28	3	5	8
1	6.12E-08	TGTGCCACCAGTGAGGGGGGGACTAGGGTCACAGATACGCAGTATTTT	CATSEGGTRVTDTQYF	TRBV24-1*01	TRBV24-1	TRBJ2-3*01	TRBJ2-3	TRBD2*02, TRBD2*01	TRBD2	13	18	25	29	4	3	7
1	6.12E-08	TGTGCCACCAGTGAGGGGGGACTAGCGGGAGTGAATACGCAGTATTTT	CATSEGGLAGVNTQYF	TRBV24-1*01	TRBV24-1	TRBJ2-3*01	TRBJ2-3	TRBD2*02	TRBD2	13	17	30	34	3	3	6
1	6.12E-08	TGTGCCACCAGTGAGACCCAGGGGAACTATGGCTACACCATATATTTT	CATSETQGNYGYTIYF	TRBV24-1*01	TRBV24-1	TRBJ1-3*01	TRBJ1-3	TRBD1*01	TRBD1	13	18	23	34	4	10	14
1	6.12E-08	TGTGCCACCAGTGAGACCGGGACAGCTCACACAGATGCGCAGTATTTT	CATSETGTAHTDAQYF	TRBV24-1*01	TRBV24-1	TRBJ2-3*01	TRBJ2-3	TRBD1*01	TRBD1	13	18	24	29	4	4	8
1	6.12E-08	TGTGCCACCAGTGAGAACTACAGGGATAGCAATCAGCCCCAGCATTTT	CATSENYRDSNQPQHF	TRBV24-1*01	TRBV24-1	TRBJ1-5*01	TRBJ1-5	TRBD1*01	TRBD1	13	19	24	26	5	1	6
1	6.12E-08	TGTGCCACCAGTGAATTTAGGCCCGGCAGGGAAACTGAAGCTTTCTTT	CATSEFRPGRETEAFF	TRBV24-1*01	TRBV24-1	TRBJ1-1*01	TRBJ1-1	TRBD1*01	TRBD1	13	26	30	33	12	2	14
1	6.12E-08	TGTGCCACCAGTGAACCAGGGACAGGCGACCTTGGGACCCAGTACTTC	CATSEPGTGDLGTQYF	TRBV24-1*01	TRBV24-1	TRBJ2-5*01	TRBJ2-5	TRBD1*01	TRBD1	13	18	25	35	4	9	13
1	6.12E-08	TGTGCCACCAGTGAACGGACTAGCGGGAGGCACAATGAGCAGTTCTTC	CATSERTSGRHNEQFF	TRBV24-1*01	TRBV24-1	TRBJ2-1*01	TRBJ2-1	TRBD2*02	TRBD2	13	16	29	31	2	1	3
1	6.12E-08	TGTGCCACCAGTGAAGCCCTGGGACTAGCGGGACACGAGCAGTTCTTC	CATSEALGLAGHEQFF	TRBV24-1*01	TRBV24-1	TRBJ2-1*01	TRBJ2-1	TRBD2*02	TRBD2	13	20	32	36	6	3	9
1	6.12E-08	TGTGCCACCAGTGAAATGACTAGCGGAGCTTACAGTGGGCAGTTCTTC	CATSEMTSGAYSGQFF	TRBV24-1*01	TRBV24-1	TRBJ2-1*01	TRBJ2-1	TRBD2*02, TRBD2*01	TRBD2	13	17	25	38	3	12	15
1	6.12E-08	TGTGCCACCAGTGAAAGGGCCGGAGGGCGATACAATGAGCAGTTCTTC	CATSERAGGRYNEQFF	TRBV24-1*01	TRBV24-1	TRBJ2-1*01	TRBJ2-1	TRBD2*02	TRBD2	13	21	26	30	7	3	10
1	6.12E-08	TGTGCCACCAGTAGTATCGGAGTAGTTTCCCCCTACGAGCAGTACTTC	CATSSIGVVSPYEQYF	TRBV15*02	TRBV15	TRBJ2-7*01	TRBJ2-7	TRBD1*01, TRBD2*02, TRBD2*01	TRBD1, TRBD2	10	27	30	31	16	0	16
1	6.12E-08	TGTGCCACCAGCTTGGGTGGGAGGCTCGGGATGAATGAGCAGTTCTTC	CATSLGGRLGMNEQFF	TRBV15*02	TRBV15	TRBJ2-1*01	TRBJ2-1	TRBD2*02	TRBD2	11	18	23	33	6	9	15
1	6.12E-08	TGTGCCACCAGCTCCTATAGAGGTTCTTTCGGTAATGAGCAGTTCTTC	CATSSYRGSFGNEQFF	TRBV15*02	TRBV15	TRBJ2-1*01	TRBJ2-1	TRBD2*02	TRBD2	11	19	22	33	7	10	17
1	6.12E-08	TGTGCCACCAGCTCCTATAGAGGTTCTTTCGGTAAGGAGCAGTTCTTC	CATSSYRGSFGKEQFF	TRBV15*02	TRBV15	TRBJ2-1*01	TRBJ2-1	TRBD2*02	TRBD2	11	19	22	36	7	13	20
1	6.12E-08	TGTGCCACCAGCTACAGGACAGGGAATTCCTACAATGAGCAGTTCTTC	CATSYRTGNSYNEQFF	TRBV15*02	TRBV15	TRBJ2-1*01	TRBJ2-1	TRBD1*01	TRBD1	11	16	23	27	4	3	7
1	6.12E-08	TGTGCCACCAGCCCCGGGACAGGGAGTGGCTACAATGAGCAGTTCTTC	CATSPGTGSGYNEQFF	TRBV15*02	TRBV15	TRBJ2-1*01	TRBJ2-1	TRBD1*01	TRBD1	11	15	23	29	3	5	8
1	6.12E-08	TGTGCCACCAGCCCCGGACTAGTGGGTTCCTCCAATGAGCAGTTCTTC	CATSPGLVGSSNEQFF	TRBV10-3*01, TRBV10-3*02	TRBV10-3	TRBJ2-1*01	TRBJ2-1	TRBD2*02, TRBD2*01	TRBD2	10	15	21	27	4	5	9
1	6.12E-08	TGTGCCACCAGCCCGACTAGCGGTACCAGCACAGATACGCAGTATTTT	CATSPTSGTSTDTQYF	TRBV15*02	TRBV15	TRBJ2-3*01	TRBJ2-3	TRBD2*02, TRBD2*01	TRBD2	11	14	22	27	2	4	6
1	6.12E-08	TGTGCCACCAGCCGAAAACGGCGCGGGGCCAGCAGTGAGCAGTTCTTC	CATSRKRRGASSEQFF	TRBV15*02	TRBV15	TRBJ2-1*01	TRBJ2-1	TRBD2*01	TRBD2	11	22	27	35	10	7	17
1	6.12E-08	TGTGCCACCAGCGGCCTGCGCGCTACGACCATCGGCGGCTACACCTTC	CATSGLRATTIGGYTF	TRBV24-1*01	TRBV24-1	TRBJ1-2*01	TRBJ1-2	TRBD2*02, TRBD2*01	TRBD2	10	20	24	36	9	11	20
1	6.12E-08	TGTGCCACCAGCGGCGGGACTAGCGGGAGAGCCTACGAGCAGTACTTC	CATSGGTSGRAYEQYF	TRBV24-1*01	TRBV24-1	TRBJ2-7*01	TRBJ2-7	TRBD2*02	TRBD2	10	15	28	31	4	2	6
1	6.12E-08	TGTGCCACCAGCGGACTAGCGGGAGAGCCCTACAATGAGCAGTTCTTC	CATSGLAGEPYNEQFF	TRBV24-1*01	TRBV24-1	TRBJ2-1*01	TRBJ2-1	TRBD2*02	TRBD2	10	12	24	28	1	3	4
1	6.12E-08	TGTGCCACCAGCGGAGCCCGGGACAGGGTTGACTACGAGCAGTACTTC	CATSGARDRVDYEQYF	TRBV15*02	TRBV15	TRBJ2-7*01	TRBJ2-7	TRBD1*01	TRBD1	11	19	27	32	7	4	11
1	6.12E-08	TGTGCCACCAGCGGAGCCGGGAGGGGGCGAGCTTACGAGCAGTACTTC	CATSGAGRGRAYEQYF	TRBV15*02	TRBV15	TRBJ2-7*01	TRBJ2-7	TRBD2*02	TRBD2	11	17	24	33	5	8	13
1	6.12E-08	TGTGCCACCAGCGATTTGACTAGCGGAGACACCGGGGAGCTGTTCTTT	CATSDLTSGDTGELFF	TRBV24-1*01	TRBV24-1	TRBJ1-1*01	TRBJ1-1	TRBD2*02, TRBD2*01	TRBD2	17	18	25	42	0	16	16
1	6.12E-08	TGTGCCACCAGCGATAGTAAGAAGTGGAGCACAGATACGCAGTATTTT	CATSDSKKWSTDTQYF	TRBV24-1*01	TRBV24-1	TRBJ2-3*01	TRBJ2-3	TRBD2*02, TRBD2*01	TRBD2	14	22	24	27	7	2	9
1	6.12E-08	TGTGCCACCAGCGACTTCGCAGAGGCTTCGTCCTACGAGCAGTACTTC	CATSDFAEASSYEQYF	TRBV24-1*01	TRBV24-1	TRBJ2-7*01	TRBJ2-7	TRBD2*02, TRBD2*01	TRBD2	10	12	15	30	1	14	15
1	6.12E-08	TGTGCCACCAGCATGTCACGGGTAGGCTTTTACAATGAGCAGTTCTTC	CATSMSRVGFYNEQFF	TRBV15*02	TRBV15	TRBJ2-1*01	TRBJ2-1	TRBD1*01, TRBD2*02, TRBD2*01	TRBD1, TRBD2	11	13	16	30	1	13	14
1	6.12E-08	TGTGCCACCAGCATGTCACGGGAGATAATCACAGATACGCAGTATTTT	CATSMSREIITDTQYF	TRBV15*02	TRBV15	TRBJ2-3*01	TRBJ2-3	TRBD2*02	TRBD2	11	18	23	29	6	5	11
1	6.12E-08	TGTGCCACCAGCATGTCACGGGAGAGGGTCTACAATGAGCAGTTCTTC	CATSMSRERVYNEQFF	TRBV15*03	TRBV15	TRBJ2-1*01	TRBJ2-1	TRBD2*02	TRBD2	11	18	23	29	6	5	11
1	6.12E-08	TGTGCCACCAGCAGTGATTTAACAGGGGCGGGTGAAAAACTGTTTTTT	CATSSDLTGAGEKLFF	TRBV15*02	TRBV15	TRBJ1-4*01	TRBJ1-4	TRBD1*01	TRBD1	11	21	27	32	9	4	13
1	6.12E-08	TGTGCCACCAGCAGTATGACTAGCGGGGACACAGATACGCAGTATTTT	CATSSMTSGDTDTQYF	TRBV15*02	TRBV15	TRBJ2-3*01	TRBJ2-3	TRBD2*01	TRBD2	11	17	27	29	5	1	6
1	6.12E-08	TGTGCCACCAGCAGTAGTACAGGGCTTCGGAATGAAAAACTGTTTTTT	CATSSSTGLRNEKLFF	TRBV15*02	TRBV15	TRBJ1-4*01	TRBJ1-4	TRBD1*01	TRBD1	11	18	23	30	6	6	12
1	6.12E-08	TGTGCCACCAGCAGCGTTGAAGGGCAGGGAGGAAACACCATATATTTT	CATSSVEGQGGNTIYF	TRBV15*02	TRBV15	TRBJ1-3*01	TRBJ1-3	TRBD1*01	TRBD1	11	24	28	30	12	1	13
1	6.12E-08	TGTGCCACCAGCAGGGGGGGGCGGGAGAGAGGCAATGAGCAGTTCTTC	CATSRGGRERGNEQFF	TRBV15*02	TRBV15	TRBJ2-1*01	TRBJ2-1	TRBD2*02, TRBD2*01	TRBD2	11	20	26	32	8	5	13
1	6.12E-08	TGTGCCACCAGCAGGACCGGGACAGGGGACACCGGGGAGCTGTTTTTT	CATSRTGTGDTGELFF	TRBV15*02	TRBV15	TRBJ2-2*01	TRBJ2-2	TRBD1*01	TRBD1	11	18	27	28	6	0	6
1	6.12E-08	TGTGCCACCAGCAGACTCGACATTGGAGGGGCCAACGTCCTGACTTTC	CATSRLDIGGANVLTF	TRBV15*02	TRBV15	TRBJ2-6*01	TRBJ2-6	TRBD1*01, TRBD2*02, TRBD2*01	TRBD1, TRBD2	11	18	21	27	6	5	11
1	6.12E-08	TGTGCCACCAGCAGACGGACTGGGACAGGGGGCGACGAGCAGTACTTC	CATSRRTGTGGDEQYF	TRBV15*02	TRBV15	TRBJ2-7*01	TRBJ2-7	TRBD1*01	TRBD1	11	21	32	34	9	1	10
1	6.12E-08	TGTGCCACCAGCAGAGCGGACGGACAGGGGCCCTACAAGCAGAACTTC	CATSRADGQGPYKQNF	TRBV15*02	TRBV15	TRBJ2-7*01	TRBJ2-7	TRBD1*01	TRBD1	11	21	29	37	9	7	16
1	6.12E-08	TGTGCCACCAGCAGAGGTGGGAGACAGGGGGTAGGTGGCTACACCTTC	CATSRGGRQGVGGYTF	TRBV15*02	TRBV15	TRBJ1-2*01	TRBJ1-2	TRBD1*01	TRBD1	11	22	30	35	10	4	14
1	6.12E-08	TGTGCCACCAGCAGAGGGCACAAATTCTCTGGAAACACCATATATTTT	CATSRGHKFSGNTIYF	TRBV15*02	TRBV15	TRBJ1-3*01	TRBJ1-3	TRBD2*02	TRBD2	11	13	17	26	1	8	9
1	6.12E-08	TGTGCCACCAGCAGAGGGACTAGCGGGGACACCGGGGAGCTGTTTTTT	CATSRGTSGDTGELFF	TRBV15*02	TRBV15	TRBJ2-2*01	TRBJ2-2	TRBD2*01	TRBD2	11	15	27	28	3	0	3
1	6.12E-08	TGTGCCACCAGCAGAGGATTTCCGACGGGACAGGACCGATAGACCTTC	CATSRGFPTGQDR*TF	TRBV15*02	TRBV15	TRBJ1-2*01	TRBJ1-2	TRBD1*01	TRBD1	11	26	33	42	14	8	22
1	6.12E-08	TGTGCCACCAGCAGAGGACTAGCGGGAGGTTACAATGAGCAGTTCTTC	CATSRGLAGGYNEQFF	TRBV15*02	TRBV15	TRBJ2-1*01	TRBJ2-1	TRBD2*02	TRBD2	11	15	28	30	3	1	4
1	6.12E-08	TGTGCCACCAGCAGAGGAGGCGGGAGGGGAGCAGATACGCAGTATTTT	CATSRGGGRGADTQYF	TRBV15*02	TRBV15	TRBJ2-3*01	TRBJ2-3	TRBD2*02	TRBD2	11	19	27	31	7	3	10
1	6.12E-08	TGTGCCACCAGCAGAGATTCCCGGGGTGGAAACACTGAAGCTTTCTTT	CATSRDSRGGNTEAFF	TRBV15*02	TRBV15	TRBJ1-1*01	TRBJ1-1	TRBD2*02, TRBD2*01	TRBD2	11	18	22	30	6	7	13
1	6.12E-08	TGTGCCACCAGCAGAGATTATCCGGGAGAGCACTATGGCTACACCTTC	CATSRDYPGEHYGYTF	TRBV15*02	TRBV15	TRBJ1-2*01	TRBJ1-2	TRBD2*02	TRBD2	11	22	27	31	10	3	13
1	6.12E-08	TGTGCCACCAGCAGAGATCGGCAGAAACTAAATCAGCCCCAGCATTTT	CATSRDRQKLNQPQHF	TRBV15*02	TRBV15	TRBJ1-5*01	TRBJ1-5	TRBD2*02, TRBD2*01	TRBD2	11	26	29	30	14	0	14
1	6.12E-08	TGTGCCACCAGCAGAGATGACCTAGCGGCAACCTACGAGCAGTACTTC	CATSRDDLAATYEQYF	TRBV15*02	TRBV15	TRBJ2-7*01	TRBJ2-7	TRBD2*02, TRBD2*01	TRBD2	11	21	27	31	9	3	12
1	6.12E-08	TGTGCCACCAGCAGAGATATCGGAACTTCTGGAAACACCATATATTTT	CATSRDIGTSGNTIYF	TRBV15*02	TRBV15	TRBJ1-3*01	TRBJ1-3	TRBD1*01, TRBD2*02, TRBD2*01	TRBD1, TRBD2	11	21	23	27	9	3	12
1	6.12E-08	TGTGCCACCAGCAGAGATATCAGGGCTGGGGCCAACGTCCTGACTTTC	CATSRDIRAGANVLTF	TRBV15*02	TRBV15	TRBJ2-6*01	TRBJ2-6	TRBD1*01	TRBD1	11	20	24	25	8	0	8
1	6.12E-08	TGTGCCACCAGCAGAGACCCCGGGGGGACTGGAAACACCATATATTTT	CATSRDPGGTGNTIYF	TRBV15*02	TRBV15	TRBJ1-3*01	TRBJ1-3	TRBD2*01	TRBD2	11	20	26	28	8	1	9
1	6.12E-08	TGTGCCACCAGCAGAGACATACGGGACAGGACCTATGGCTACACCTTC	CATSRDIRDRTYGYTF	TRBV15*02	TRBV15	TRBJ1-2*01	TRBJ1-2	TRBD1*01	TRBD1	11	22	29	32	10	2	12
1	6.12E-08	TGTGCCACCAGCAGAGACATACGGGACAGGACCGATACGCAGTATTTT	CATSRDIRDRTDTQYF	TRBV15*02	TRBV15	TRBJ2-3*01	TRBJ2-3	TRBD1*01	TRBD1	11	22	29	33	10	3	13
1	6.12E-08	TGTGCCACCAGCAGAGAGGGGGACAGAGTAAATTCGCCCCTCCACTTT	CATSREGDRVNSPLHF	TRBV15*02	TRBV15	TRBJ1-6*01	TRBJ1-6	TRBD1*01	TRBD1	11	19	25	30	7	4	11
1	6.12E-08	TGTGCCACCAGCAGAGAACTAGCGGGAGGGCCACATGAGCAGTTCTTC	CATSRELAGGPHEQFF	TRBV15*02	TRBV15	TRBJ2-1*01	TRBJ2-1	TRBD2*02	TRBD2	11	17	29	34	5	4	9
1	6.12E-08	TGTGCCACCAGCAGAGAACGCCTGGGCAGGGCAGACGAGCAGTACTTC	CATSRERLGRADEQYF	TRBV15*02	TRBV15	TRBJ2-7*01	TRBJ2-7	TRBD1*01	TRBD1	11	26	30	34	14	3	17
1	6.12E-08	TGTGCCACCAGCAGAGAACAGTTGAACACAACTGGGGAGCAGCACTTC	CATSREQLNTTGEQHF	TRBV15*02	TRBV15	TRBJ2-7*01	TRBJ2-7	TRBD1*01	TRBD1	11	17	20	36	5	15	20
1	6.12E-08	TGTGCCACCAGCAGAACTATCCCGGGACAGGCCTACGAGCAGTACTTC	CATSRTIPGQAYEQYF	TRBV15*02	TRBV15	TRBJ2-7*01	TRBJ2-7	TRBD1*01	TRBD1	11	23	30	31	11	0	11
1	6.12E-08	TGTGCCACCAGCAAGGGACAAACAGGGAACACAGATACGCAGTATTTT	CATSKGQTGNTDTQYF	TRBV24-1*01	TRBV24-1	TRBJ2-3*01	TRBJ2-3	TRBD1*01	TRBD1	10	21	26	29	10	2	12
1	6.12E-08	TGTGCCACCAGGGACTCAAGGGACTAGCGGGCCTACGAGCAGTACTTC	CATRDSRD*RAYEQYF	TRBV24-1*01	TRBV24-1	TRBJ2-7*01	TRBJ2-7	TRBD2*02, TRBD2*01	TRBD2	10	19	30	31	8	0	8
1	6.12E-08	TGTGCCACCAGGGAAGCGGGAGGCGCGAACACCGGGGAGCTGTTTTTT	CATREAGGANTGELFF	TRBV24-1*01	TRBV24-1	TRBJ2-2*01	TRBJ2-2	TRBD2*02	TRBD2	10	14	22	25	3	2	5
1	6.12E-08	TGTGCCACCAGGACTCGGGACTAGCGTCCTTCCGATACGCAGTATTTT	CATRTRD*RPSDTQYF	TRBV24-1*01	TRBV24-1	TRBJ2-3*01	TRBJ2-3	TRBD2*02, TRBD2*01	TRBD2	10	16	25	33	5	7	12
1	6.12E-08	TGTGCCACCAGGAAAATGGCGGGGGGGTTATACAATGAGCAGTTCTTC	CATRKMAGGLYNEQFF	TRBV15*02	TRBV15	TRBJ2-1*01	TRBJ2-1	TRBD2*01	TRBD2	10	18	26	30	7	3	10
1	6.12E-08	TGTGCCACCAATGACCCCCGAACCTACGGGACCGGGGAGCTGTTTTTT	CATNDPRTYGTGELFF	TRBV24-1*01	TRBV24-1	TRBJ2-2*01	TRBJ2-2	TRBD2*01	TRBD2	13	14	19	30	0	10	10
1	6.12E-08	TGTGCCACCAACGCCCCGGGGGTCAGCTCCTACAATGAGCAGTTCTTC	CATNAPGVSSYNEQFF	TRBV24-1*01	TRBV24-1	TRBJ2-1*01	TRBJ2-1	TRBD2*01	TRBD2	9	16	21	26	6	4	10
1	6.12E-08	TGTGCCACCAAGATTCGGGACTGGCGTCCTTTCGATACGCAGTATTTT	CATKIRDWRPFDTQYF	TRBV24-1*01	TRBV24-1	TRBJ2-3*01	TRBJ2-3	TRBD2*02, TRBD2*01	TRBD2	9	16	21	33	6	11	17
1	6.12E-08	TGTGCCACCAAGATCCGGGACTAGCGTCCCTCCGATACGCAGTATTTT	CATKIRD*RPSDTQYF	TRBV24-1*01	TRBV24-1	TRBJ2-3*01	TRBJ2-3	TRBD2*02, TRBD2*01	TRBD2	9	16	25	33	6	7	13
1	6.12E-08	TGTGCCACGGGCGCAGGGGCTGGGGATAGCAATCAGCCCCAGCATTTT	CATGAGAGDSNQPQHF	TRBV19*01, TRBV19*03, TRBV19*02	TRBV19	TRBJ1-5*01	TRBJ1-5	TRBD1*01	TRBD1	6	13	18	26	6	7	13
1	6.12E-08	TGTGCCACGAGACCGGAACACAGGGGAGGGAGAGAAAAACTGTTTTTT	CATRPEHRGGREKLFF	TRBV19*01, TRBV19*03, TRBV19*02	TRBV19	TRBJ1-4*01	TRBJ1-4	TRBD1*01, TRBD2*02	TRBD1, TRBD2	6	19	25	33	12	7	19
1	6.12E-08	TGTGCCACGAAAGTGGGACTAGCGGCGCTCACCGGGGAGCTGTTTTTT	CATKVGLAALTGELFF	TRBV7-3*05, TRBV7-3*01	TRBV7-3	TRBJ2-2*01	TRBJ2-2	TRBD2*02, TRBD2*01	TRBD2	6	14	24	29	7	4	11
1	6.12E-08	TGTGCCACAGCAGTATGACTAGCGGGAAAAACCGGTACGCAGTATTTT	CATAV*LAGKTGTQYF	TRBV15*02	TRBV15	TRBJ2-3*01	TRBJ2-3	TRBD2*02	TRBD2	7	16	26	35	8	8	16
1	6.12E-08	TGTGCCAGTTCCCGACCTAGCGGGAGGGGCTACAATGAGCAGTTCTTC	CASSRPSGRGYNEQFF	TRBV19*01, TRBV19*03, TRBV19*02	TRBV19	TRBJ2-1*01	TRBJ2-1	TRBD2*02	TRBD2	8	16	27	29	7	1	8
1	6.12E-08	TGTGCCAGTTCACAGGGAGGGGGGGGCTCCAACTATGGCTACACCTTC	CASSQGGGGSNYGYTF	TRBV11-2*01	TRBV11-2	TRBJ1-2*01	TRBJ1-2	TRBD2*02, TRBD2*01	TRBD2	7	14	20	30	6	9	15
1	6.12E-08	TGTGCCAGTCTCCCCCTCTGGGCATCTGGGGCCAATGAGCAGTTCTTC	CASLPLWASGANEQFF	TRBV19*01, TRBV19*03, TRBV19*02	TRBV19	TRBJ2-1*01	TRBJ2-1	TRBD1*01	TRBD1	8	11	16	32	2	15	17
1	6.12E-08	TGTGCCAGTCGGCTAGCAGGGGGCTCTGGGGCCAACGTCCTGACTTTC	CASRLAGGSGANVLTF	TRBV19*01, TRBV19*03, TRBV19*02	TRBV19	TRBJ2-6*01	TRBJ2-6	TRBD1*01	TRBD1	8	16	22	23	7	0	7
1	6.12E-08	TGTGCCAGTCGGCTAGAGGGGGGCTCTGGGGCCAACGTCCTGACTTTC	CASRLEGGSGANVLTF	TRBV19*01, TRBV19*03, TRBV19*02	TRBV19	TRBJ2-6*01	TRBJ2-6	TRBD1*01, TRBD2*01	TRBD1, TRBD2	8	16	21	23	7	1	8
1	6.12E-08	TGTGCCAGTGCTAGGACCAGACTAGCGGGGTCTTACGAGCAGTACTTC	CASARTRLAGSYEQYF	TRBV19*01, TRBV19*03, TRBV19*02	TRBV19	TRBJ2-7*01	TRBJ2-7	TRBD2*01	TRBD2	8	19	29	33	10	3	13
1	6.12E-08	TGTGCCAGTGCTAGAGGGACTAGCGGGGATTACTACGAGCAGTACTTC	CASARGTSGDYYEQYF	TRBV19*01, TRBV19*03, TRBV19*02	TRBV19	TRBJ2-7*01	TRBJ2-7	TRBD2*01	TRBD2	8	15	27	32	6	4	10
1	6.12E-08	TGTGCCAGTGGTCTTGAGGGTAGGGTTGGCACCGGGGAGCTGTTTTTT	CASGLEGRVGTGELFF	TRBV19*01, TRBV19*02	TRBV19	TRBJ2-2*01	TRBJ2-2	TRBD2*02	TRBD2	8	15	19	29	6	9	15
1	6.12E-08	TGTGCCAGTGGTATAGGGTCTATCCGGGGGACCGGGGGGCTGTTTTTT	CASGIGSIRGTGGLFF	TRBV19*01, TRBV19*02	TRBV19	TRBJ2-2*01	TRBJ2-2	TRBD2*01	TRBD2	15	24	29	30	8	0	8
1	6.12E-08	TGTGCCAGTGGTACCTACACAGGGGAGGCTTATGAAAAACTGTTTTTT	CASGTYTGEAYEKLFF	TRBV19*01, TRBV19*03, TRBV19*02	TRBV19	TRBJ1-4*01	TRBJ1-4	TRBD1*01	TRBD1	12	18	24	31	5	6	11
1	6.12E-08	TGTGCCAGTGGCACTCGGACTAGCGGGAGCCCTGATACGCAGTATTTT	CASGTRTSGSPDTQYF	TRBV19*01, TRBV19*03, TRBV19*02	TRBV19	TRBJ2-3*01	TRBJ2-3	TRBD2*02	TRBD2	8	16	28	33	7	4	11
1	6.12E-08	TGTGCCAGTGATTAAGGGGCAGGGGGCTATAATGAAGAACTGTTTTTT	CASD*GAGGYNEELFF	TRBV19*01, TRBV19*03, TRBV19*02	TRBV19	TRBJ1-4*01	TRBJ1-4	TRBD1*01	TRBD1	8	19	26	29	10	2	12
1	6.12E-08	TGTGCCAGTGATTAAGGGGCAGGGGGCCCCCAAGAGACCCAGTACTTC	CASD*GAGGPQETQYF	TRBV19*01, TRBV19*03, TRBV19*02	TRBV19	TRBJ2-5*01	TRBJ2-5	TRBD1*01	TRBD1	8	19	26	29	10	2	12
1	6.12E-08	TGTGCCAGTGATCCGGAGCGGGAGAGGGTCTACAATGAGCAGTTCTTC	CASDPERERVYNEQFF	TRBV19*01, TRBV19*03, TRBV19*02	TRBV19	TRBJ2-1*01	TRBJ2-1	TRBD2*02	TRBD2	8	16	23	29	7	5	12
1	6.12E-08	TGTGCCAGTATTCCCGGGACAGGGGGCTCGGAGGATACGCAGTATTTT	CASIPGTGGSEDTQYF	TRBV19*01, TRBV19*03, TRBV19*02	TRBV19	TRBJ2-3*01	TRBJ2-3	TRBD1*01	TRBD1	9	15	26	33	5	6	11
1	6.12E-08	TGTGCCAGTATCTCGACAGGGGGCCCAAACAATCAGCCCCAGCATTTT	CASISTGGPNNQPQHF	TRBV5-8*01	TRBV5-8	TRBJ1-5*01	TRBJ1-5	TRBD1*01	TRBD1	7	14	23	29	6	5	11
1	6.12E-08	TGTGCCAGTATGTCTAGCGGAACCTCGGGACGAGGGACCCAGTACTTC	CASMSSGTSGRGTQYF	TRBV19*01, TRBV19*03, TRBV19*02	TRBV19	TRBJ2-5*01	TRBJ2-5	TRBD2*02, TRBD2*01	TRBD2	9	13	19	35	3	15	18
1	6.12E-08	TGTGCCAGTACTCCCAAGGACAGGGCGGGTGGAAACACCATATATTTT	CASTPKDRAGGNTIYF	TRBV6-5*01	TRBV6-5	TRBJ1-3*01	TRBJ1-3	TRBD1*01	TRBD1	7	17	24	29	9	4	13
1	6.12E-08	TGTGCCAGTACCCCGCAGGGGGCTGGGTCCTACAATGAGTAGTTCTTC	CASTPQGAGSYNE*FF	TRBV19*01, TRBV19*03, TRBV19*02	TRBV19	TRBJ2-1*01	TRBJ2-1	TRBD1*01	TRBD1	9	15	22	27	5	4	9
1	6.12E-08	TGTGCCAGTACCCCGCAGGGGGCTGGGTCCTACAATGAGCAGTTCTTC	CASTPQGAGSYNEQFF	TRBV19*01, TRBV19*03, TRBV19*02	TRBV19	TRBJ2-1*01	TRBJ2-1	TRBD1*01	TRBD1	9	15	22	27	5	4	9
1	6.12E-08	TGTGCCAGTACCCCATTCCTAGCGGGAGCGTACAATGAGCAGTTCTTC	CASTPFLAGAYNEQFF	TRBV19*01, TRBV19*03, TRBV19*02	TRBV19	TRBJ2-1*01	TRBJ2-1	TRBD2*02	TRBD2	9	18	27	30	8	2	10
1	6.12E-08	TGTGCCAGTACCCCATTCCTAGCGGGAGACAATGAGCCCCAGCATTTT	CASTPFLAGDNEPQHF	TRBV19*01, TRBV19*03, TRBV19*02	TRBV19	TRBJ1-5*01	TRBJ1-5	TRBD2*02	TRBD2	9	18	27	29	8	1	9
1	6.12E-08	TGTGCCAGTACCCCATTCCTAGCGGGAGACAATGAAAAACTGTTTTTT	CASTPFLAGDNEKLFF	TRBV19*01, TRBV19*03, TRBV19*02	TRBV19	TRBJ1-4*01	TRBJ1-4	TRBD2*02	TRBD2	9	18	27	30	8	2	10
1	6.12E-08	TGTGCCAGTACCCGGACAGGGTACGGATAAGATCAGCCCCAGCATTTT	CASTRTGYG*DQPQHF	TRBV19*01, TRBV19*03, TRBV19*02	TRBV19	TRBJ1-5*01	TRBJ1-5	TRBD1*01	TRBD1	9	13	20	31	3	10	13
1	6.12E-08	TGTGCCAGTACCCGAGGGACAGGGGTCTCCTACAATGAGCAGTTCTTC	CASTRGTGVSYNEQFF	TRBV19*01, TRBV19*03, TRBV19*02	TRBV19	TRBJ2-1*01	TRBJ2-1	TRBD1*01	TRBD1	9	15	24	26	5	1	6
1	6.12E-08	TGTGCCAGTACGGTCAGTGGGACCGCCCGGGATCAGCCCCAGTATTTT	CASTVSGTARDQPQYF	TRBV19*01, TRBV19*03, TRBV19*02	TRBV19	TRBJ1-5*01	TRBJ1-5	TRBD1*01, TRBD2*02, TRBD2*01	TRBD1, TRBD2	9	18	22	31	8	8	16
1	6.12E-08	TGTGCCAGTAGTTTTCGGAGGGGGCGGGCCGGGACTGAAGCTTTCTTT	CASSFRRGRAGTEAFF	TRBV19*01, TRBV19*02	TRBV19	TRBJ1-1*01	TRBJ1-1	TRBD1*01	TRBD1	11	18	24	33	6	8	14
1	6.12E-08	TGTGCCAGTAGTTTTCAGCTACAGGGTGCGAACACTGAAGCTTTCTTT	CASSFQLQGANTEAFF	TRBV19*01, TRBV19*02	TRBV19	TRBJ1-1*01	TRBJ1-1	TRBD1*01	TRBD1	11	20	25	29	8	3	11
1	6.12E-08	TGTGCCAGTAGTTTTCAGCCACAGGGTGCGTACACTGAAGCTTTCTTT	CASSFQPQGAYTEAFF	TRBV19*01, TRBV19*02	TRBV19	TRBJ1-1*01	TRBJ1-1	TRBD1*01	TRBD1	11	20	25	31	8	5	13
1	6.12E-08	TGTGCCAGTAGTTTTCAGCCACAGGGTGCGAACACTGAAGCTCTCTTT	CASSFQPQGANTEALF	TRBV19*01, TRBV19*02	TRBV19	TRBJ1-1*01	TRBJ1-1	TRBD1*01	TRBD1	11	20	25	29	8	3	11
1	6.12E-08	TGTGCCAGTAGTTTTCAGCCACAGGGTGCGAACACTGAAGCCTTCTTT	CASSFQPQGANTEAFF	TRBV19*01, TRBV19*02	TRBV19	TRBJ1-1*01	TRBJ1-1	TRBD1*01	TRBD1	11	20	25	29	8	3	11
1	6.12E-08	TGTGCCAGTAGTTTTCAGCCACAGGGTGCGAACACCGAAGCTTTCTTT	CASSFQPQGANTEAFF	TRBV19*01, TRBV19*02	TRBV19	TRBJ1-1*01	TRBJ1-1	TRBD1*01	TRBD1	11	20	25	29	8	3	11
1	6.12E-08	TGTGCCAGTAGTTCTCAGCCACAGGGTGGGAACACCGAAGCTTTCTTT	CASSSQPQGGNTEAFF	TRBV19*01, TRBV19*03, TRBV19*02	TRBV19	TRBJ1-1*01	TRBJ1-1	TRBD1*01	TRBD1	11	20	25	29	8	3	11
1	6.12E-08	TGTGCCAGTAGTTCGTTAGGGACACTGTTGGGCGCTGAAGTTTTCTTT	CASSSLGTLLGAEVFF	TRBV19*01, TRBV19*03, TRBV19*02	TRBV19	TRBJ1-1*01	TRBJ1-1	TRBD1*01	TRBD1	11	18	23	34	6	10	16
1	6.12E-08	TGTGCCAGTAGTTCACGGGCAGGTCGAACCACAGATACGCAGTATTTT	CASSSRAGRTTDTQYF	TRBV25-1*01	TRBV25-1	TRBJ2-3*01	TRBJ2-3	TRBD1*01, TRBD2*02, TRBD2*01	TRBD1, TRBD2	11	19	22	29	7	6	13
1	6.12E-08	TGTGCCAGTAGTTGGGCGGCAGGCACTAAAGTTGGTGGCTACACCTTC	CASSWAAGTKVGGYTF	TRBV19*01, TRBV19*03, TRBV19*02	TRBV19	TRBJ1-2*01	TRBJ1-2	TRBD1*01, TRBD2*02, TRBD2*01	TRBD1, TRBD2	11	19	22	35	7	12	19
1	6.12E-08	TGTGCCAGTAGTCTCCCGACAGGAGGAGGCAATCAGCCCCAGCATTTT	CASSLPTGGGNQPQHF	TRBV19*01, TRBV19*02	TRBV19	TRBJ1-5*01	TRBJ1-5	TRBD1*01, TRBD2*02	TRBD1, TRBD2	11	17	22	28	5	5	10
1	6.12E-08	TGTGCCAGTAGTCTCCAGGGCAGCTCCCTGTGGTACGAGCAGTACTTC	CASSLQGSSLWYEQYF	TRBV19*01, TRBV19*02	TRBV19	TRBJ2-7*01	TRBJ2-7	TRBD1*01	TRBD1	11	25	30	33	13	2	15
1	6.12E-08	TGTGCCAGTAGTCTCACGACTGCAGGGGGCGGGTACACCATATATTTT	CASSLTTAGGGYTIYF	TRBV19*01, TRBV19*02	TRBV19	TRBJ1-3*01	TRBJ1-3	TRBD1*01	TRBD1	11	22	29	34	10	4	14
1	6.12E-08	TGTGCCAGTAGTCTATTTGACGACAGGACGTGGCAGCCCCAGCATTTT	CASSLFDDRTWQPQHF	TRBV30*01, TRBV30*04, TRBV30*02	TRBV30	TRBJ1-5*01	TRBJ1-5	TRBD1*01	TRBD1	5	21	26	33	15	6	21
1	6.12E-08	TGTGCCAGTAGTCCCCATATCCGACAGCTCTCCTACGAGCAGTACTTC	CASSPHIRQLSYEQYF	TRBV19*01, TRBV19*03, TRBV19*02	TRBV19	TRBJ2-7*01	TRBJ2-7	TRBD1*01	TRBD1	11	22	26	29	10	2	12
1	6.12E-08	TGTGCCAGTAGTCCCCAAACAGGGGCCTCCACAGACACGCAGTATTTT	CASSPQTGASTDTQYF	TRBV19*01, TRBV19*03, TRBV19*02	TRBV19	TRBJ2-3*01	TRBJ2-3	TRBD1*01	TRBD1	11	18	24	29	6	4	10
1	6.12E-08	TGTGCCAGTAGTCCCCAAACAGGGGCCGGAATTTCACCCCTCCACTTT	CASSPQTGAGISPLHF	TRBV19*01, TRBV19*03, TRBV19*02	TRBV19	TRBJ1-6*01	TRBJ1-6	TRBD1*01	TRBD1	11	18	24	32	6	7	13
1	6.12E-08	TGTGCCAGTAGTCCCGGGACAGGGGCACGGGGTCAGCCCCAGCATTTT	CASSPGTGARGQPQHF	TRBV19*01, TRBV19*03, TRBV19*02	TRBV19	TRBJ1-5*01	TRBJ1-5	TRBD1*01	TRBD1	11	15	24	32	3	7	10
1	6.12E-08	TGTGCCAGTAGTCCCGAGGTAGCGCGCGGCTCCTACGAGCAGTACTTC	CASSPEVARGSYEQYF	TRBV19*01, TRBV19*03, TRBV19*02	TRBV19	TRBJ2-7*01	TRBJ2-7	TRBD2*02, TRBD2*01	TRBD2	11	19	23	29	7	5	12
1	6.12E-08	TGTGCCAGTAGTCCGGGACTAGCAGGGGGGTCAGATACGCAGTATTTT	CASSPGLAGGSDTQYF	TRBV19*01, TRBV19*03, TRBV19*02	TRBV19	TRBJ2-3*01	TRBJ2-3	TRBD2*02, TRBD2*01	TRBD2	11	14	22	31	2	8	10
1	6.12E-08	TGTGCCAGTAGTCCGGACAGATTTCCTGGGGCCAACGTCCTGACTTTC	CASSPDRFPGANVLTF	TRBV19*01, TRBV19*03, TRBV19*02	TRBV19	TRBJ2-6*01	TRBJ2-6	TRBD1*01	TRBD1	11	14	19	25	2	5	7
1	6.12E-08	TGTGCCAGTAGTCGTGCCGGGACTAGCTATTCCTACGAGCAGTACTTC	CASSRAGTSYSYEQYF	TRBV19*01, TRBV19*03, TRBV19*02	TRBV19	TRBJ2-7*01	TRBJ2-7	TRBD2*02, TRBD2*01	TRBD2	11	18	26	30	6	3	9
1	6.12E-08	TGTGCCAGTAGTCGTAGGGGTCATCGAGACGATCAGCCCCAGCATTTT	CASSRRGHRDDQPQHF	TRBV19*01, TRBV19*03, TRBV19*02	TRBV19	TRBJ1-5*01	TRBJ1-5	TRBD1*01	TRBD1	11	15	19	31	3	11	14
1	6.12E-08	TGTGCCAGTAGTCGTAAGGGTCATCGTGACAATCAGCCCCAGCATTTT	CASSRKGHRDNQPQHF	TRBV19*01, TRBV19*03, TRBV19*02	TRBV19	TRBJ1-5*01	TRBJ1-5	TRBD1*01, TRBD2*02	TRBD1, TRBD2	11	16	19	29	4	9	13
1	6.12E-08	TGTGCCAGTAGTCAGGACAGGGTATACGGCATGCCTGAAGCTCTCTTT	CASSQDRVYGMPEALF	TRBV19*01, TRBV19*03, TRBV19*02	TRBV19	TRBJ1-1*01	TRBJ1-1	TRBD1*01	TRBD1	11	14	21	34	2	12	14
1	6.12E-08	TGTGCCAGTAGTGTCAGTGGGACCGCCCGGGATCAGCCCCAGCATTTT	CASSVSGTARDQPQHF	TRBV19*01, TRBV19*02	TRBV19	TRBJ1-5*01	TRBJ1-5	TRBD1*01, TRBD2*02, TRBD2*01	TRBD1, TRBD2	11	18	22	31	6	8	14
1	6.12E-08	TGTGCCAGTAGTGTGGGACTAGCTGGAGTCACAGATACGCAGTATTTT	CASSVGLAGVTDTQYF	TRBV19*01, TRBV19*02	TRBV19	TRBJ2-3*01	TRBJ2-3	TRBD2*02, TRBD2*01	TRBD2	11	14	22	29	2	6	8
1	6.12E-08	TGTGCCAGTAGTGTACATCGACAGGGGGTGTCCTACGAGCAGTACTTC	CASSVHRQGVSYEQYF	TRBV19*01, TRBV19*02	TRBV19	TRBJ2-7*01	TRBJ2-7	TRBD1*01	TRBD1	11	19	27	30	7	2	9
1	6.12E-08	TGTGCCAGTAGTGCTAGAACAACGGGACAGCATGAAAAACTGTTTTTT	CASSARTTGQHEKLFF	TRBV19*01, TRBV19*03, TRBV19*02	TRBV19	TRBJ1-4*01	TRBJ1-4	TRBD1*01	TRBD1	11	23	29	31	11	1	12
1	6.12E-08	TGTGCCAGTAGTGCCTTGGGACAGGCCCTCAATCAGCCCCAGCATTTT	CASSALGQALNQPQHF	TRBV19*01, TRBV19*03, TRBV19*02	TRBV19	TRBJ1-5*01	TRBJ1-5	TRBD1*01	TRBD1	11	17	24	29	5	4	9
1	6.12E-08	TGTGCCAGTAGTGCCCTTACAGCGCTTGCCAATCAGCCCCAGCATTTT	CASSALTALANQPQHF	TRBV19*01, TRBV19*03, TRBV19*02	TRBV19	TRBJ1-5*01	TRBJ1-5	TRBD1*01, TRBD2*02, TRBD2*01	TRBD1, TRBD2	11	18	21	29	6	7	13
1	6.12E-08	TGTGCCAGTAGTGCAGGGGCAGCGAATAGCAATCAGCCCCAGCATTTT	CASSAGAANSNQPQHF	TRBV19*01, TRBV19*03, TRBV19*02	TRBV19	TRBJ1-5*01	TRBJ1-5	TRBD1*01	TRBD1	11	13	18	26	1	7	8
1	6.12E-08	TGTGCCAGTAGTGGCGGGAGGGCTGGAGGCGCAGATACGCAGTATTTT	CASSGGRAGGADTQYF	TRBV19*01, TRBV19*03, TRBV19*02	TRBV19	TRBJ2-3*01	TRBJ2-3	TRBD2*02	TRBD2	11	13	21	31	1	9	10
1	6.12E-08	TGTGCCAGTAGTGGGTGGCTAGCGGGACCCACAGATACGCAGTATTTT	CASSGWLAGPTDTQYF	TRBV19*01, TRBV19*03, TRBV19*02	TRBV19	TRBJ2-3*01	TRBJ2-3	TRBD2*02	TRBD2	11	18	26	29	6	2	8
1	6.12E-08	TGTGCCAGTAGTGGGGGGGCAGCGGTGCCACAGTACGAGCAGTACTTC	CASSGGAAVPQYEQYF	TRBV19*01, TRBV19*03, TRBV19*02	TRBV19	TRBJ2-7*01	TRBJ2-7	TRBD2*01	TRBD2	11	12	18	33	0	14	14
1	6.12E-08	TGTGCCAGTAGTGGGGGATGGAGTATGGAAACAGATACGCAGTATTTT	CASSGGWSMETDTQYF	TRBV19*01, TRBV19*03, TRBV19*02	TRBV19	TRBJ2-3*01	TRBJ2-3	TRBD1*01, TRBD2*01	TRBD1, TRBD2	11	12	16	30	0	13	13
1	6.12E-08	TGTGCCAGTAGTATTCCCTCAACGGGACAGCGTGAAAAACTGTTTTTT	CASSIPSTGQREKLFF	TRBV19*01, TRBV19*02	TRBV19	TRBJ1-4*01	TRBJ1-4	TRBD1*01	TRBD1	13	23	29	32	9	2	11
1	6.12E-08	TGTGCCAGTAGTATTCGACTAGCGGCGCTCACCGGGGAGCTGTTTTTT	CASSIRLAALTGELFF	TRBV19*01, TRBV19*02	TRBV19	TRBJ2-2*01	TRBJ2-2	TRBD2*02, TRBD2*01	TRBD2	13	16	24	29	2	4	6
1	6.12E-08	TGTGCCAGTAGTATTAGTTCGGGGGGCGAAACGGGGGGCTACACCTTC	CASSISSGGETGGYTF	TRBV19*01, TRBV19*02	TRBV19	TRBJ1-2*01	TRBJ1-2	TRBD2*01	TRBD2	13	19	25	36	5	10	15
1	6.12E-08	TGTGCCAGTAGTATTAGTGGTCGGGGGGCGTACTACGGGCAGTACTTC	CASSISGRGAYYGQYF	TRBV19*01, TRBV19*02	TRBV19	TRBJ2-7*01	TRBJ2-7	TRBD2*01	TRBD2	13	21	27	32	7	4	11
1	6.12E-08	TGTGCCAGTAGTATCTTGGGCAGCTCCCCGTGGTACGAGCAGTACTTC	CASSILGSSPWYEQYF	TRBV19*01, TRBV19*02	TRBV19	TRBJ2-7*01	TRBJ2-7	TRBD2*02, TRBD2*01	TRBD2	13	23	27	33	9	5	14
1	6.12E-08	TGTGCCAGTAGTATCTTGGGACAGGGGGCGCTCGGGGAGCTGTTTTTT	CASSILGQGALGELFF	TRBV19*01, TRBV19*02	TRBV19	TRBJ2-2*01	TRBJ2-2	TRBD1*01	TRBD1	13	17	28	32	3	3	6
1	6.12E-08	TGTGCCAGTAGTATCTCCTCCGGGACAGGGCTCTATGGCTACACCTTC	CASSISSGTGLYGYTF	TRBV19*01, TRBV19*02	TRBV19	TRBJ1-2*01	TRBJ1-2	TRBD1*01	TRBD1	13	21	29	32	7	2	9
1	6.12E-08	TGTGCCAGTAGTATCCCCGTCTAGCGGGAGTCCTACGAGCAGTACTTC	CASSIPV*RESYEQYF	TRBV19*01, TRBV19*02	TRBV19	TRBJ2-7*01	TRBJ2-7	TRBD2*02	TRBD2	13	20	29	30	6	0	6
1	6.12E-08	TGTGCCAGTAGTATCGTCTGACCAGGGAGAGTAGTGACCCAGTACTTC	CASSIV*PGRVVTQYF	TRBV19*01, TRBV19*02	TRBV19	TRBJ2-5*01	TRBJ2-5	TRBD1*01, TRBD2*02	TRBD1, TRBD2	13	22	26	35	8	8	16
1	6.12E-08	TGTGCCAGTAGTATCGCCTCCGGGACAGCTAGCAATGAGCAGTTCTTC	CASSIASGTASNEQFF	TRBV19*01, TRBV19*02	TRBV19	TRBJ2-1*01	TRBJ2-1	TRBD1*01	TRBD1	13	21	27	32	7	4	11
1	6.12E-08	TGTGCCAGTAGTATCGGACTAGCGGCGCTCACCGGGGAGCTGTTTTTT	CASSIGLAALTGELFF	TRBV19*01, TRBV19*02	TRBV19	TRBJ2-2*01	TRBJ2-2	TRBD2*02, TRBD2*01	TRBD2	13	15	24	29	1	4	5
1	6.12E-08	TGTGCCAGTAGTATCGGAGGGCTTACGGGCAATCAGCCCCAGCATTTT	CASSIGGLTGNQPQHF	TRBV19*01, TRBV19*02	TRBV19	TRBJ1-5*01	TRBJ1-5	TRBD2*02	TRBD2	13	15	20	28	1	7	8
1	6.12E-08	TGTGCCAGTAGTATCATCTGACCAGGGAGAGTAGAGACCCAGCATTTT	CASSII*PGRVETQHF	TRBV19*01, TRBV19*02	TRBV19	TRBJ1-5*01	TRBJ1-5	TRBD1*01, TRBD2*02	TRBD1, TRBD2	13	22	26	37	8	10	18
1	6.12E-08	TGTGCCAGTAGTATGTCGCTAGCGGGAGGGCCGAATGAGCAGTTCTTC	CASSMSLAGGPNEQFF	TRBV19*01, TRBV19*02	TRBV19	TRBJ2-1*01	TRBJ2-1	TRBD2*02	TRBD2	13	18	29	33	4	3	7
1	6.12E-08	TGTGCCAGTAGTATGGTACAGACCGGGCCCAAGATAGAGCAGTACTTC	CASSMVQTGPKIEQYF	TRBV19*01, TRBV19*02	TRBV19	TRBJ2-7*01	TRBJ2-7	TRBD1*01, TRBD2*02, TRBD2*01	TRBD1, TRBD2	13	24	27	36	10	8	18
1	6.12E-08	TGTGCCAGTAGTATGGCGGGGGGACAGGGCATCAATGAGCAGTTCTTC	CASSMAGGQGINEQFF	TRBV19*01, TRBV19*02	TRBV19	TRBJ2-1*01	TRBJ2-1	TRBD1*01	TRBD1	13	20	28	32	6	3	9
1	6.12E-08	TGTGCCAGTAGTATGGGTCGACAGGGCCATAATTCACCTCTCCACTTT	CASSMGRQGHNSPLHF	TRBV19*01, TRBV19*02	TRBV19	TRBJ1-6*01	TRBJ1-6	TRBD1*01	TRBD1	13	19	25	28	5	2	7
1	6.12E-08	TGTGCCAGTAGTATGGGTCGACAGGGGACATCCTATGGCTACACCTTC	CASSMGRQGTSYGYTF	TRBV19*01, TRBV19*02	TRBV19	TRBJ1-2*01	TRBJ1-2	TRBD1*01	TRBD1	13	19	26	32	5	5	10
1	6.12E-08	TGTGCCAGTAGTATGGGACCAGCTGGGGTCACAGGTACGCAGTATTTT	CASSMGPAGVTGTQYF	TRBV19*01, TRBV19*02	TRBV19	TRBJ2-3*01	TRBJ2-3	TRBD1*01, TRBD2*02, TRBD2*01	TRBD1, TRBD2	13	14	18	29	0	10	10
1	6.12E-08	TGTGCCAGTAGTATGACAGGGGACAGGGTGTTCGATGAGCAGTTCTTC	CASSMTGDRVFDEQFF	TRBV19*01, TRBV19*02	TRBV19	TRBJ2-1*01	TRBJ2-1	TRBD1*01	TRBD1	13	19	27	34	5	6	11
1	6.12E-08	TGTGCCAGTAGTATGAGGGGGACAAGTTCTTCCTACGAGCGGTACTTC	CASSMRGTSSSYERYF	TRBV6-3*01, TRBV6-2*01	TRBV6-3, TRBV6-2	TRBJ2-7*01	TRBJ2-7	TRBD1*01	TRBD1	11	18	23	30	6	6	12
1	6.12E-08	TGTGCCAGTAGTATGAAGGGGACAAGTCTTTCCTACGAGCAGTACTTC	CASSMKGTSLSYEQYF	TRBV19*01, TRBV19*02	TRBV19	TRBJ2-7*01	TRBJ2-7	TRBD1*01	TRBD1	13	18	23	30	4	6	10
1	6.12E-08	TGTGCCAGTAGTATATTATGGGACGGAGGGGATCAGCCCCAGCATTTT	CASSILWDGGDQPQHF	TRBV19*01, TRBV19*02	TRBV19	TRBJ1-5*01	TRBJ1-5	TRBD2*02	TRBD2	14	24	29	31	9	1	10
1	6.12E-08	TGTGCCAGTAGTATATAGGTCTAGGGTATCGCGGATACGCAGTATTTT	CASSI*V*GIADTQYF	TRBV19*01, TRBV19*02	TRBV19	TRBJ2-3*01	TRBJ2-3	TRBD1*01, TRBD2*02, TRBD2*01	TRBD1, TRBD2	14	22	25	33	7	7	14
1	6.12E-08	TGTGCCAGTAGTATACTTGGGGGACGACAGACCGGGGAGCCGTTTTTT	CASSILGGRQTGEPFF	TRBV19*01, TRBV19*02	TRBV19	TRBJ2-2*01	TRBJ2-2	TRBD1*01, TRBD2*02, TRBD2*01	TRBD1, TRBD2	14	25	29	30	10	0	10
1	6.12E-08	TGTGCCAGTAGTATACCTTCACTAGCGGGAGACAATGAGCAGTTCTTC	CASSIPSLAGDNEQFF	TRBV19*01, TRBV19*02	TRBV19	TRBJ2-1*01	TRBJ2-1	TRBD2*02	TRBD2	14	20	30	31	5	0	5
1	6.12E-08	TGTGCCAGTAGTATACCCTCAACGAGACAGCATGAAAAACTGCTTTTT	CASSIPSTRQHEKLLF	TRBV19*01, TRBV19*02	TRBV19	TRBJ1-4*01	TRBJ1-4	TRBD1*01, TRBD2*02	TRBD1, TRBD2	14	25	29	31	10	1	11
1	6.12E-08	TGTGCCAGTAGTATACCGGGAGGGTACGGGGCCAACGTCCTGACTTTC	CASSIPGGYGANVLTF	TRBV19*01, TRBV19*02	TRBV19	TRBJ2-6*01	TRBJ2-6	TRBD2*02	TRBD2	14	16	23	27	1	3	4
1	6.12E-08	TGTGCCAGTAGTATACAGGGAGGGGGGAGGGGACAGCCCCAGCATTTT	CASSIQGGGRGQPQHF	TRBV19*01, TRBV19*02	TRBV19	TRBJ1-5*01	TRBJ1-5	TRBD2*02	TRBD2	14	24	30	33	9	2	11
1	6.12E-08	TGTGCCAGTAGTATACAACCAGGGGCGGCCCAAGAGACCCAGTACTTC	CASSIQPGAAQETQYF	TRBV19*01, TRBV19*02	TRBV19	TRBJ2-5*01	TRBJ2-5	TRBD1*01	TRBD1	14	19	24	29	4	4	8
1	6.12E-08	TGTGCCAGTAGTATAGTCCTCGGCGGGAGGAGCGGGGAGCTGTTCTTC	CASSIVLGGRSGELFF	TRBV19*01, TRBV19*02	TRBV19	TRBJ2-1*01	TRBJ2-1	TRBD2*02	TRBD2	15	22	29	36	6	6	12
1	6.12E-08	TGTGCCAGTAGTATAGTACAGACTGGGCCCAAGATAGAGCAGTACTTC	CASSIVQTGPKIEQYF	TRBV19*01, TRBV19*02	TRBV19	TRBJ2-7*01	TRBJ2-7	TRBD1*01, TRBD2*02, TRBD2*01	TRBD1, TRBD2	15	24	27	36	8	8	16
1	6.12E-08	TGTGCCAGTAGTATAGCTAGTGGAGCAAGCACAGATACGCAGTATTTT	CASSIASGASTDTQYF	TRBV19*01, TRBV19*02	TRBV19	TRBJ2-3*01	TRBJ2-3	TRBD2*02, TRBD2*01	TRBD2	15	16	20	27	0	6	6
1	6.12E-08	TGTGCCAGTAGTATAGCTAGCGGAGCTAGCACAGATACGCAGTTCTTC	CASSIASGASTDTQFF	TRBV19*01, TRBV19*02	TRBV19	TRBJ2-1*01	TRBJ2-1	TRBD2*02, TRBD2*01	TRBD2	15	16	22	38	0	15	15
1	6.12E-08	TGTGCCAGTAGTATAGCCCGGACAGGTGGGGCTCAGCCCCAGCATTTT	CASSIARTGGAQPQHF	TRBV19*01, TRBV19*02	TRBV19	TRBJ1-5*01	TRBJ1-5	TRBD1*01	TRBD1	15	19	25	32	3	6	9
1	6.12E-08	TGTGCCAGTAGTATAGCGGAGGGCTCTGGGGCCAACGTCCTGACTTTC	CASSIAEGSGANVLTF	TRBV19*01, TRBV19*02	TRBV19	TRBJ2-6*01	TRBJ2-6	TRBD2*02	TRBD2	15	17	22	23	1	0	1
1	6.12E-08	TGTGCCAGTAGTATAGGTTCGTCACGGAGCAATCAGCCCCAGCATTTT	CASSIGSSRSNQPQHF	TRBV19*01, TRBV19*02	TRBV19	TRBJ1-5*01	TRBJ1-5	TRBD1*01, TRBD2*02, TRBD2*01	TRBD1, TRBD2	15	20	22	27	4	4	8
1	6.12E-08	TGTGCCAGTAGTATAGGGGACAGGGGCAGCAATCAGCCCCAGCATTTT	CASSIGDRGSNQPQHF	TRBV19*01, TRBV19*02	TRBV19	TRBJ1-5*01	TRBJ1-5	TRBD1*01	TRBD1	15	16	25	27	0	1	1
1	6.12E-08	TGTGCCAGTAGTATAGGACTAGCGGGAGGGACGGACGAGCAGTACTTC	CASSIGLAGGTDEQYF	TRBV19*01, TRBV19*02	TRBV19	TRBJ2-7*01	TRBJ2-7	TRBD2*02	TRBD2	15	16	29	34	0	4	4
1	6.12E-08	TGTGCCAGTAGTATAGAGACTAGGAGGCATCACCGGGGAGCTGTTTTT	CASSIETRRHHRGAVF	TRBV19*01, TRBV19*02	TRBV19	TRBJ2-2*01	TRBJ2-2	TRBD2*02, TRBD2*01	TRBD2	16	17	22	43	0	20	20
1	6.12E-08	TGTGCCAGTAGTATAGAACTAGCGGGCTACACCGGGGAGCTGTTTTTT	CASSIELAGYTGELFF	TRBV19*01, TRBV19*02	TRBV19	TRBJ2-2*01	TRBJ2-2	TRBD2*02, TRBD2*01	TRBD2	16	17	25	28	0	2	2
1	6.12E-08	TGTGCCAGTAGTATAGAACGGCTAGATGACAGGAATGAGCAGTTCTTC	CASSIERLDDRNEQFF	TRBV19*01, TRBV19*02	TRBV19	TRBJ2-1*01	TRBJ2-1	TRBD1*01	TRBD1	16	27	32	33	10	0	10
1	6.12E-08	TGTGCCAGTAGTATAGAACAGAGATTATGGGGCTCTGGAAACACCTTC	CASSIEQRLWGSGNTF	TRBV19*01, TRBV19*02	TRBV19	TRBJ1-2*01	TRBJ1-2	TRBD1*01	TRBD1	16	28	32	40	11	7	18
1	6.12E-08	TGTGCCAGTAGTATAATCGGGACTGAATTTAATGAAAAACTGTTTTTT	CASSIIGTEFNEKLFF	TRBV19*01, TRBV19*02	TRBV19	TRBJ1-4*01	TRBJ1-4	TRBD2*02, TRBD2*01	TRBD2	14	18	23	29	3	5	8
1	6.12E-08	TGTGCCAGTAGTATAAGCGGAGCCGGAGGGGTCAATGAGCAGTATTTT	CASSISGAGGVNEQYF	TRBV19*01, TRBV19*02	TRBV19	TRBJ2-3*01	TRBJ2-3	TRBD2*02	TRBD2	14	24	29	38	9	8	17
1	6.12E-08	TGTGCCAGTAGTATAAGGGGCGGGATAGCCCAAGAGACCATATATTTT	CASSIRGGIAQETIYF	TRBV19*01, TRBV19*02	TRBV19	TRBJ1-3*01	TRBJ1-3	TRBD2*02	TRBD2	14	19	24	36	4	11	15
1	6.12E-08	TGTGCCAGTAGTATAAGGGGCGGGATAACCCAAGAGACCCAATACTTC	CASSIRGGITQETQYF	TRBV19*01, TRBV19*02	TRBV19	TRBJ2-5*01	TRBJ2-5	TRBD2*02	TRBD2	14	19	24	29	4	4	8
1	6.12E-08	TGTGCCAGTAGTATAAGGAGCGGGAGTTCCTACAATGAGCAGTTCTTC	CASSIRSGSSYNEQFF	TRBV19*01, TRBV19*02	TRBV19	TRBJ2-1*01	TRBJ2-1	TRBD2*02	TRBD2	14	18	25	27	3	1	4
1	6.12E-08	TGTGCCAGTAGTACTGGCAGGGGCGGTTATAATTCACCCCTCCACTTT	CASSTGRGGYNSPLHF	TRBV19*01, TRBV19*03, TRBV19*02	TRBV19	TRBJ1-6*01	TRBJ1-6	TRBD1*01	TRBD1	12	17	22	27	4	4	8
1	6.12E-08	TGTGCCAGTAGTACTGGGACTAGCGGGGGTTCCTACGAGCAGTACTTC	CASSTGTSGGSYEQYF	TRBV19*01, TRBV19*03, TRBV19*02	TRBV19	TRBJ2-7*01	TRBJ2-7	TRBD2*01	TRBD2	12	15	28	30	2	1	3
1	6.12E-08	TGTGCCAGTAGTACTGGGACTAAGGCGAACGCCGGGGAGCTGTTTTTT	CASSTGTKANAGELFF	TRBV19*01, TRBV19*03, TRBV19*02	TRBV19	TRBJ2-2*01	TRBJ2-2	TRBD2*02, TRBD2*01	TRBD2	12	15	21	25	2	3	5
1	6.12E-08	TGTGCCAGTAGTACCCCCACAGGGAGGGAGGAGTACGAGCAGTACTTC	CASSTPTGREEYEQYF	TRBV19*01, TRBV19*03, TRBV19*02	TRBV19	TRBJ2-7*01	TRBJ2-7	TRBD2*02	TRBD2	12	21	27	33	8	5	13
1	6.12E-08	TGTGCCAGTAGTACCGGGACTAGCGGGATTCATATTGAGCAGTTCTTC	CASSTGTSGIHIEQFF	TRBV19*01, TRBV19*03, TRBV19*02	TRBV19	TRBJ2-1*01	TRBJ2-1	TRBD2*02	TRBD2	12	15	27	35	2	7	9
1	6.12E-08	TGTGCCAGTAGTACCGGGACTAGCGGGAGCGGGAATGAGCAGTTCTTC	CASSTGTSGSGNEQFF	TRBV19*01, TRBV19*03, TRBV19*02	TRBV19	TRBJ2-1*01	TRBJ2-1	TRBD2*02	TRBD2	12	15	28	33	2	4	6
1	6.12E-08	TGTGCCAGTAGTACCGGGACTAGCGGGAGCACAGATACGCAGTATTTT	CASSTGTSGSTDTQYF	TRBV19*01, TRBV19*03, TRBV19*02	TRBV19	TRBJ2-3*01	TRBJ2-3	TRBD2*02, TRBD2*01	TRBD2	12	15	26	27	2	0	2
1	6.12E-08	TGTGCCAGTAGTACCACCTCTGGGGGCCCAAACTCACCCCTCCACTTT	CASSTTSGGPNSPLHF	TRBV19*01, TRBV19*03, TRBV19*02	TRBV19	TRBJ1-6*01	TRBJ1-6	TRBD1*01	TRBD1	12	21	26	33	8	6	14
1	6.12E-08	TGTGCCAGTAGTACCAGCCCCGGGAATAGCAATCTGCCCCAGCATTTT	CASSTSPGNSNLPQHF	TRBV19*01, TRBV19*03, TRBV19*02	TRBV19	TRBJ1-5*01	TRBJ1-5	TRBD1*01, TRBD2*02, TRBD2*01	TRBD1, TRBD2	12	16	20	26	3	5	8
1	6.12E-08	TGTGCCAGTAGTACGACCCCTAGCGGGATTGCCTACGAGAAGTACTTC	CASSTTPSGIAYEKYF	TRBV19*01, TRBV19*03, TRBV19*02	TRBV19	TRBJ2-7*01	TRBJ2-7	TRBD2*02	TRBD2	12	19	27	31	6	3	9
1	6.12E-08	TGTGCCAGTAGTACACCCGGGACTAGCAGGACTTTTGGGCAGTTCTTC	CASSTPGTSRTFGQFF	TRBV19*01, TRBV19*02	TRBV19	TRBJ2-1*01	TRBJ2-1	TRBD2*02, TRBD2*01	TRBD2	12	18	26	38	5	11	16
1	6.12E-08	TGTGCCAGTAGTACACAGGGGGCTTCAACTAATGAAAAGCTGCTTTTT	CASSTQGASTNEKLLF	TRBV19*01, TRBV19*02	TRBV19	TRBJ1-4*01	TRBJ1-4	TRBD1*01	TRBD1	12	14	22	39	1	16	17
1	6.12E-08	TGTGCCAGTAGTACAGTACAGACCGGGCCCAAGATAGAGCAGTACTTC	CASSTVQTGPKIEQYF	TRBV19*01, TRBV19*02	TRBV19	TRBJ2-7*01	TRBJ2-7	TRBD1*01, TRBD2*02, TRBD2*01	TRBD1, TRBD2	12	24	27	36	11	8	19
1	6.12E-08	TGTGCCAGTAGTACAGGGGGCAGGGATTTTAATTCACCCCTCCACTTT	CASSTGGRDFNSPLHF	TRBV19*01, TRBV19*02	TRBV19	TRBJ1-6*01	TRBJ1-6	TRBD1*01	TRBD1	12	13	20	29	0	8	8
1	6.12E-08	TGTGCCAGTAGTAGCCGTAAAACGGGAGCAGGGTACGAACAGTACTTC	CASSSRKTGAGYEQYF	TRBV19*01, TRBV19*03, TRBV19*02	TRBV19	TRBJ2-7*01	TRBJ2-7	TRBD2*02	TRBD2	12	22	27	33	9	5	14
1	6.12E-08	TGTGCCAGTAGTAGGGCCAGGGTCACGGCTAATGAAAAACTGTTTTTT	CASSRARVTANEKLFF	TRBV19*01, TRBV19*03, TRBV19*02	TRBV19	TRBJ1-4*01	TRBJ1-4	TRBD1*01	TRBD1	12	17	21	28	4	6	10
1	6.12E-08	TGTGCCAGTAGTAGACAGGGTGGTCGTGGCAATCAGCCCCAGCATTTT	CASSRQGGRGNQPQHF	TRBV19*01, TRBV19*02	TRBV19	TRBJ1-5*01	TRBJ1-5	TRBD1*01	TRBD1	12	13	19	28	0	8	8
1	6.12E-08	TGTGCCAGTAGTAGACAGGGCTGTGCGAACACCGGGGAGCTGTTTTTT	CASSRQGCANTGELFF	TRBV19*01, TRBV19*02	TRBV19	TRBJ2-2*01	TRBJ2-2	TRBD1*01	TRBD1	12	13	19	25	0	5	5
1	6.12E-08	TGTGCCAGTAGTAGAGGACTAGCGACCAACACCGGGGAGCTGTTTTTT	CASSRGLATNTGELFF	TRBV19*01, TRBV19*02	TRBV19	TRBJ2-2*01	TRBJ2-2	TRBD2*02, TRBD2*01	TRBD2	12	15	23	27	2	3	5
1	6.12E-08	TGTGCCAGTAGTAATCGGGGGACCTACCGGACGGATACGCAGTATTTT	CASSNRGTYRTDTQYF	TRBV19*01, TRBV19*03, TRBV19*02	TRBV19	TRBJ2-3*01	TRBJ2-3	TRBD2*01	TRBD2	12	15	20	33	2	12	14
1	6.12E-08	TGTGCCAGTAGTAACGTCGCAGGGGACCCCACCGGGGAGCTGTTTTTT	CASSNVAGDPTGELFF	TRBV19*01, TRBV19*03, TRBV19*02	TRBV19	TRBJ2-2*01	TRBJ2-2	TRBD1*01	TRBD1	12	19	24	29	6	4	10
1	6.12E-08	TGTGCCAGTAGTAACGGTGCCCGGACAGTATTCTGGGGCTACACCTTC	CASSNGARTVFWGYTF	TRBV19*01, TRBV19*03, TRBV19*02	TRBV19	TRBJ1-2*01	TRBJ1-2	TRBD1*01	TRBD1	12	22	27	36	9	8	17
1	6.12E-08	TGTGCCAGTAGTAACGGTGCCCGGACAGCTAACTATGGCTACACCTTC	CASSNGARTANYGYTF	TRBV19*01, TRBV19*03, TRBV19*02	TRBV19	TRBJ1-2*01	TRBJ1-2	TRBD1*01	TRBD1	12	22	27	28	9	0	9
1	6.12E-08	TGTGCCAGTAGTAAATCGACAGGGGGAGACGCAGATACGCAGTATTTT	CASSKSTGGDADTQYF	TRBV19*01, TRBV19*02	TRBV19	TRBJ2-3*01	TRBJ2-3	TRBD1*01	TRBD1	12	17	25	31	4	5	9
1	6.12E-08	TGTGCCAGTAGCTTGCCATCTAGCGGGGTTCACAATGAGCAGTTCTTC	CASSLPSSGVHNEQFF	TRBV5-8*01	TRBV5-8	TRBJ2-1*01	TRBJ2-1	TRBD2*01	TRBD2	14	19	27	31	4	3	7
1	6.12E-08	TGTGCCAGTAGCTTGACCGCTTACTATACCCAAGGGACCCAGTACTTC	CASSLTAYYTQGTQYF	TRBV7-8*01, TRBV7-8*03	TRBV7-8	TRBJ2-5*01	TRBJ2-5	TRBD2*02, TRBD2*01	TRBD2	13	16	20	29	2	8	10
1	6.12E-08	TGTGCCAGTAGCTTAGGACTAGTGGCGCTCACCGGGGAGCTGTTTTTT	CASSLGLVALTGELFF	TRBV5-6*01	TRBV5-6	TRBJ2-2*01	TRBJ2-2	TRBD2*02, TRBD2*01	TRBD2	13	15	21	29	1	7	8
1	6.12E-08	TGTGCCAGTAGCTCCCTGACCAGCGGGATCACAGATACGCAGTATTTT	CASSSLTSGITDTQYF	TRBV7-3*05, TRBV7-3*01	TRBV7-3	TRBJ2-3*01	TRBJ2-3	TRBD2*02	TRBD2	12	21	27	29	8	1	9
1	6.12E-08	TGTGCCAGTAGCTCCCGGACTAGCCAAGCTAAAAATGAGCAGTTCTTC	CASSSRTSQAKNEQFF	TRBV9*02, TRBV9*01, TRBV9*03	TRBV9	TRBJ2-1*01	TRBJ2-1	TRBD2*02, TRBD2*01	TRBD2	11	16	23	33	4	9	13
1	6.12E-08	TGTGCCAGTAGCTCAGCTTCTGGGACAGCTGCCTACGTGCAGTACTTC	CASSSASGTAAYVQYF	TRBV7-8*01	TRBV7-8	TRBJ2-7*01	TRBJ2-7	TRBD1*01	TRBD1	12	21	27	31	8	3	11
1	6.12E-08	TGTGCCAGTAGCTACGTAGTGGGGCAGGGGTACACTGAAGCTTTCTTT	CASSYVVGQGYTEAFF	TRBV19*01, TRBV19*03, TRBV19*02	TRBV19	TRBJ1-1*01	TRBJ1-1	TRBD1*01	TRBD1	11	24	29	31	12	1	13
1	6.12E-08	TGTGCCAGTAGCCTTCGACAGGTCAATTCTGGAAACACCATATATTTT	CASSLRQVNSGNTIYF	TRBV19*01, TRBV19*03, TRBV19*02	TRBV19	TRBJ1-3*01	TRBJ1-3	TRBD1*01	TRBD1	11	16	21	27	4	5	9
1	6.12E-08	TGTGCCAGTAGCCTCCTCGACAGGGAGGCTAACTATGGCTACACCTTC	CASSLLDREANYGYTF	TRBV19*01, TRBV19*03, TRBV19*02	TRBV19	TRBJ1-2*01	TRBJ1-2	TRBD1*01	TRBD1	11	18	24	28	6	3	9
1	6.12E-08	TGTGCCAGTAGCCTCAACGGGAGGGCGAACACCGGGGAGCTGTTCTTC	CASSLNGRANTGELFF	TRBV19*01, TRBV19*03, TRBV19*02	TRBV19	TRBJ2-1*01	TRBJ2-1	TRBD2*02	TRBD2	11	17	24	36	5	11	16
1	6.12E-08	TGTGCCAGTAGCCCTGCCAGCTCCTACAGCAATCAGCCCCAGCATTTT	CASSPASSYSNQPQHF	TRBV19*01, TRBV19*03, TRBV19*02	TRBV19	TRBJ1-5*01	TRBJ1-5	TRBD1*01, TRBD2*02	TRBD1, TRBD2	11	12	15	27	0	11	11
1	6.12E-08	TGTGCCAGTAGCCCTGCCAGCAGTTTACAGATAAATGAGCAGTTCTTC	CASSPASSLQINEQFF	TRBV19*01, TRBV19*03, TRBV19*02	TRBV19	TRBJ2-1*01	TRBJ2-1	TRBD1*01	TRBD1	11	26	29	33	14	3	17
1	6.12E-08	TGTGCCAGTAGCCCTGGGACAGGGGGGACCCAAGAGACCCAGTACTTC	CASSPGTGGTQETQYF	TRBV7-9*03, TRBV7-9*01, TRBV7-9*04, TRBV7-9*02	TRBV7-9	TRBJ2-5*01	TRBJ2-5	TRBD1*01	TRBD1	11	15	25	29	3	3	6
1	6.12E-08	TGTGCCAGTAGCCCTACGGTAGGGGGCCAACGCACTGGAGCTTTCTTT	CASSPTVGGQRTGAFF	TRBV7-9*03, TRBV7-9*01, TRBV7-9*04, TRBV7-9*02	TRBV7-9	TRBJ1-1*01	TRBJ1-1	TRBD1*01	TRBD1	11	20	26	32	8	5	13
1	6.12E-08	TGTGCCAGTAGCCATCAGGGTACTGCTGGAAACAATGAGCAGTTCTTC	CASSHQGTAGNNEQFF	TRBV19*01, TRBV19*03, TRBV19*02	TRBV19	TRBJ2-1*01	TRBJ2-1	TRBD1*01	TRBD1	11	15	19	31	3	11	14
1	6.12E-08	TGTGCCAGTAGCCATGGGGGGCCAGGAGAGAATCAGCCCCAGCATTTT	CASSHGGPGENQPQHF	TRBV19*01, TRBV19*03, TRBV19*02	TRBV19	TRBJ1-5*01	TRBJ1-5	TRBD1*01, TRBD2*01	TRBD1, TRBD2	11	16	21	30	4	8	12
1	6.12E-08	TGTGCCAGTAGCCAACGGGACACTAGCTCTGGAAACACCATATATTTT	CASSQRDTSSGNTIYF	TRBV19*01, TRBV19*03, TRBV19*02	TRBV19	TRBJ1-3*01	TRBJ1-3	TRBD1*01	TRBD1	11	16	21	26	4	4	8
1	6.12E-08	TGTGCCAGTAGCCAAGATGGGGCAGGGACGGGTTCACCCCTCCACTTT	CASSQDGAGTGSPLHF	TRBV4-2*01	TRBV4-2	TRBJ1-6*01	TRBJ1-6	TRBD1*01, TRBD2*02, TRBD2*01	TRBD1, TRBD2	16	24	28	32	7	3	10
1	6.12E-08	TGTGCCAGTAGCGCTGGGACAGGGACGTACCAAGAGACCCAGTATTTT	CASSAGTGTYQETQYF	TRBV19*01, TRBV19*03, TRBV19*02	TRBV19	TRBJ2-3*01	TRBJ2-3	TRBD1*01	TRBD1	11	15	23	39	3	15	18
1	6.12E-08	TGTGCCAGTAGCGGAGTTTGGGTTATCGGCCAAGAGACCCAGTACTTC	CASSGVWVIGQETQYF	TRBV11-2*01	TRBV11-2	TRBJ2-5*01	TRBJ2-5	TRBD2*02	TRBD2	11	12	15	29	0	13	13
1	6.12E-08	TGTGCCAGTAGCATGGGGGCAGCGGTACCACAGTACGAGCAGTACTTC	CASSMGAAVPQYEQYF	TRBV19*01, TRBV19*03, TRBV19*02	TRBV19	TRBJ2-7*01	TRBJ2-7	TRBD1*01	TRBD1	11	14	19	33	2	13	15
1	6.12E-08	TGTGCCAGTAGCATAGCGGGAGGGCAGGGCAATTCACCCCTCCACTTT	CASSIAGGQGNSPLHF	TRBV19*01, TRBV19*03, TRBV19*02	TRBV19	TRBJ1-6*01	TRBJ1-6	TRBD2*02	TRBD2	15	16	23	30	0	6	6
1	6.12E-08	TGTGCCAGTAGCACTCGGACTAGCGGGAGCCCGGGTACGCAGTATTTT	CASSTRTSGSPGTQYF	TRBV19*01, TRBV19*03, TRBV19*02	TRBV19	TRBJ2-3*01	TRBJ2-3	TRBD2*02	TRBD2	11	16	28	35	4	6	10
1	6.12E-08	TGTGCCAGTAGCACCATCTCGGGAAATAGCAATCAGCCCCAGCATTTT	CASSTISGNSNQPQHF	TRBV19*01, TRBV19*03, TRBV19*02	TRBV19	TRBJ1-5*01	TRBJ1-5	TRBD2*02	TRBD2	11	19	23	26	7	2	9
1	6.12E-08	TGTGCCAGTAGCAGACGGTTCTGGAGGCCCAATGAAAGACTGTTTTTT	CASSRRFWRPNERLFF	TRBV19*01, TRBV19*03, TRBV19*02	TRBV19	TRBJ1-4*01	TRBJ1-4	TRBD2*02	TRBD2	11	22	26	30	10	3	13
1	6.12E-08	TGTGCCAGTAGCAGAAGGGGGACCGCCCGGGATCAGCCCCAGCATTTT	CASSRRGTARDQPQHF	TRBV19*01, TRBV19*03, TRBV19*02	TRBV19	TRBJ1-5*01	TRBJ1-5	TRBD1*01	TRBD1	11	15	20	31	3	10	13
1	6.12E-08	TGTGCCAGTAGCAACGGACAGGGAAGGATGAACACTGAAGCTTTCTTT	CASSNGQGRMNTEAFF	TRBV19*01, TRBV19*03, TRBV19*02	TRBV19	TRBJ1-1*01	TRBJ1-1	TRBD1*01	TRBD1	11	15	22	28	3	5	8
1	6.12E-08	TGTGCCAGTAGCAAACGGTTCTGGGGGCCCAATGAAAAACTGCTTTTT	CASSKRFWGPNEKLLF	TRBV19*01, TRBV19*03, TRBV19*02	TRBV19	TRBJ1-4*01	TRBJ1-4	TRBD1*01	TRBD1	11	22	27	30	10	2	12
1	6.12E-08	TGTGCCAGTAGCAAACGGTTCTGGAGGCCCAACGAAAAACTGGTTTTT	CASSKRFWRPNEKLVF	TRBV19*01, TRBV19*03, TRBV19*02	TRBV19	TRBJ1-4*01	TRBJ1-4	TRBD2*02	TRBD2	11	22	26	33	10	6	16
1	6.12E-08	TGTGCCAGTAGCAAACGGTTCAGAAGAGATAATGAAAAACTGTTTTTT	CASSKRFRRDNEKLFF	TRBV19*01, TRBV19*03, TRBV19*02	TRBV19	TRBJ1-4*01	TRBJ1-4	TRBD1*01, TRBD2*02, TRBD2*01	TRBD1, TRBD2	11	20	22	29	8	6	14
1	6.12E-08	TGTGCCAGTAGGCCCGCGACAGGGGCCCGTCGTGTCGGCTACACCTTC	CASRPATGARRVGYTF	TRBV19*01, TRBV19*03, TRBV19*02	TRBV19	TRBJ1-2*01	TRBJ1-2	TRBD1*01	TRBD1	10	17	24	36	6	11	17
1	6.12E-08	TGTGCCAGTAGGCCCGGGGGTAGCGGGGAGACCTACGAGCAGCACTTC	CASRPGGSGETYEQHF	TRBV19*01, TRBV19*03, TRBV19*02	TRBV19	TRBJ2-7*01	TRBJ2-7	TRBD2*01	TRBD2	10	20	27	31	9	3	12
1	6.12E-08	TGTGCCAGTAGGCCAATGTCGTCTGGGGCCCAATGAAAAACTGTTTTT	CASRPMSSGAQ*KTVF	TRBV19*01, TRBV19*03, TRBV19*02	TRBV19	TRBJ1-4*01	TRBJ1-4	TRBD1*01	TRBD1	10	24	28	43	13	14	27
1	6.12E-08	TGTGCCAGTAGGCGGGGTCCGGGACGCCGCACAGATACGCAGTATTTT	CASRRGPGRRTDTQYF	TRBV7-2*04, TRBV7-2*01	TRBV7-2	TRBJ2-3*01	TRBJ2-3	TRBD2*01	TRBD2	7	11	16	28	3	11	14
1	6.12E-08	TGTGCCAGTAGGGTAACAGGGAGGGTCCCGGGAGAGACCCAGCATTTT	CASRVTGRVPGETQHF	TRBV19*01, TRBV19*03, TRBV19*02	TRBV19	TRBJ1-5*01	TRBJ1-5	TRBD2*02	TRBD2	10	18	24	37	7	12	19
1	6.12E-08	TGTGCCAGTAGGGCGCCCGGGACAGGGGGCGTAGAGACCCAGTACTTC	CASRAPGTGGVETQYF	TRBV19*01, TRBV19*03, TRBV19*02	TRBV19	TRBJ2-5*01	TRBJ2-5	TRBD1*01	TRBD1	10	18	29	32	7	2	9
1	6.12E-08	TGTGCCAGTAGGGCAGGGGTAGAAAGGAACGATTCACCCCTCCACTTT	CASRAGVERNDSPLHF	TRBV19*01, TRBV19*03, TRBV19*02	TRBV19	TRBJ1-6*01	TRBJ1-6	TRBD1*01	TRBD1	10	13	18	31	2	12	14
1	6.12E-08	TGTGCCAGTAGGGCAGGGGTAGAAAGGAACACCGGGGAGCTGTTTTTT	CASRAGVERNTGELFF	TRBV19*01, TRBV19*03, TRBV19*02	TRBV19	TRBJ2-2*01	TRBJ2-2	TRBD1*01	TRBD1	10	13	18	26	2	7	9
1	6.12E-08	TGTGCCAGTAGGGCAGGGGGCGGGATAGCCCAAGAGACCCAGTACTTC	CASRAGGGIAQETQYF	TRBV19*01, TRBV19*03, TRBV19*02	TRBV19	TRBJ2-5*01	TRBJ2-5	TRBD1*01	TRBD1	10	13	20	29	2	8	10
1	6.12E-08	TGTGCCAGTAGGGGACAGGGCCACTCTGGGGCCAACGTCCTGACTTTC	CASRGQGHSGANVLTF	TRBV19*01, TRBV19*03, TRBV19*02	TRBV19	TRBJ2-6*01	TRBJ2-6	TRBD1*01	TRBD1	10	11	19	23	0	3	3
1	6.12E-08	TGTGCCAGTAGGGGACAAGGGACAGACAACACCGGGGGGCTGTTTTTT	CASRGQGTDNTGGLFF	TRBV19*01, TRBV19*03, TRBV19*02	TRBV19	TRBJ2-2*01	TRBJ2-2	TRBD1*01	TRBD1	10	18	24	27	7	2	9
1	6.12E-08	TGTGCCAGTAGGGATAGCCCCGGAGCTAGCACAGATACGCAGTATTTT	CASRDSPGASTDTQYF	TRBV19*01, TRBV19*03, TRBV19*02	TRBV19	TRBJ2-3*01	TRBJ2-3	TRBD1*01, TRBD2*01	TRBD1, TRBD2	10	16	20	27	5	6	11
1	6.12E-08	TGTGCCAGTAGACTCAGCTCCGGGACAGACCTAAATGAGCAGTTCTTC	CASRLSSGTDLNEQFF	TRBV19*01, TRBV19*03, TRBV19*02	TRBV19	TRBJ2-1*01	TRBJ2-1	TRBD1*01	TRBD1	10	21	27	33	10	5	15
1	6.12E-08	TGTGCCAGTAGAGGGGGGACTAGCGAAGGATGGGACGAGCAGTACTTC	CASRGGTSEGWDEQYF	TRBV19*01, TRBV19*03, TRBV19*02	TRBV19	TRBJ2-7*01	TRBJ2-7	TRBD2*02, TRBD2*01	TRBD2	10	15	24	34	4	9	13
1	6.12E-08	TGTGCCAGTAATGCACATCGACAGGGCAGAGGGGAAAAACTGTTTTTT	CASNAHRQGRGEKLFF	TRBV19*01, TRBV19*03, TRBV19*02	TRBV19	TRBJ1-4*01	TRBJ1-4	TRBD1*01	TRBD1	9	19	25	33	9	7	16
1	6.12E-08	TGTGCCAGTAACGTACATCGACAGGGCAGAGGGGAAAAACTGTTTTTT	CASNVHRQGRGEKLFF	TRBV19*01, TRBV19*03, TRBV19*02	TRBV19	TRBJ1-4*01	TRBJ1-4	TRBD1*01	TRBD1	9	19	25	33	9	7	16
1	6.12E-08	TGTGCCAGTAACGGGGGGACTAGCGGCCTCTACAATGAGCAGTTCTTC	CASNGGTSGLYNEQFF	TRBV19*01, TRBV19*03, TRBV19*02	TRBV19	TRBJ2-1*01	TRBJ2-1	TRBD2*02, TRBD2*01	TRBD2	9	15	25	29	5	3	8
1	6.12E-08	TGTGCCAGTAAACCTCTGGGAGCTGCAACTAATGAAAAACTGTTTTTT	CASKPLGAATNEKLFF	TRBV19*01, TRBV5-6*01, TRBV19*03, TRBV19*02	TRBV19, TRBV5-6	TRBJ1-4*01	TRBJ1-4	TRBD2*02	TRBD2	9	17	21	25	7	3	10
1	6.12E-08	TGTGCCAGTAAACCGGGCCTATCTACTTCTCATCAGCCCCAGCATTTT	CASKPGLSTSHQPQHF	TRBV19*01, TRBV19*03, TRBV19*02	TRBV19	TRBJ1-5*01	TRBJ1-5	TRBD1*01, TRBD2*02, TRBD2*01	TRBD1, TRBD2	9	14	17	31	4	13	17
1	6.12E-08	TGTGCCAGCTTTAGGACTAGCGGGATCGTTTTGGACGAGCAGTACTTC	CASFRTSGIVLDEQYF	TRBV6-1*01	TRBV6-1	TRBJ2-7*01	TRBJ2-7	TRBD2*02	TRBD2	8	13	24	34	4	9	13
1	6.12E-08	TGTGCCAGCTTCCGGGACAGGGGGCCCTCTAGCTATGGCTACACCTTC	CASFRDRGPSSYGYTF	TRBV2*01, TRBV2*02, TRBV2*03	TRBV2	TRBJ1-2*01	TRBJ1-2	TRBD1*01	TRBD1	8	13	24	28	4	3	7
1	6.12E-08	TGTGCCAGCTTAGAAAACACAGGGGGTATCGATCAGCCCCAGCATTTT	CASLENTGGIDQPQHF	TRBV2*01, TRBV2*02, TRBV2*03	TRBV2	TRBJ1-5*01	TRBJ1-5	TRBD1*01	TRBD1	8	18	25	31	9	5	14
1	6.12E-08	TGTGCCAGCTCCCTGACAGGGGACTCATAGCAATCAGCCCAGCATTTT	CASSLTGDS*QSAQHF	TRBV9*02, TRBV9*01, TRBV9*03	TRBV9	TRBJ1-5*01	TRBJ1-5	TRBD1*01	TRBD1	8	14	21	37	5	15	20
1	6.12E-08	TGTGCCAGCTCCCTAGCGCCCGGGACTTTTAACTACGAGCAGTACTTC	CASSLAPGTFNYEQYF	TRBV3-1*01	TRBV3-1	TRBJ2-7*01	TRBJ2-7	TRBD2*02, TRBD2*01	TRBD2	8	21	26	32	12	5	17
1	6.12E-08	TGTGCCAGCTCCAGGAGGGGCCTAGCGGGGACCGGGGAGCTGTTTTTT	CASSRRGLAGTGELFF	TRBV9*02, TRBV9*01, TRBV9*03	TRBV9	TRBJ2-2*01	TRBJ2-2	TRBD2*01	TRBD2	8	21	29	30	12	0	12
1	6.12E-08	TGTGCCAGCTCGGAAACTAGGGGCGTCTCCTACAATGAGCAGTTCTTC	CASSETRGVSYNEQFF	TRBV18*01	TRBV18	TRBJ2-1*01	TRBJ2-1	TRBD1*01, TRBD2*02, TRBD2*01	TRBD1, TRBD2	10	18	22	26	7	3	10
1	6.12E-08	TGTGCCAGCTCATACCCGGCCAACGGGAGAACAGATACGCAGTATTTT	CASSYPANGRTDTQYF	TRBV2*01, TRBV2*02, TRBV2*03	TRBV2	TRBJ2-3*01	TRBJ2-3	TRBD2*02	TRBD2	8	23	28	30	14	1	15
1	6.12E-08	TGTGCCAGCTCACGGACCGGGACTAGCGGTCCGAGTGAGCAGTTCTTC	CASSRTGTSGPSEQFF	TRBV18*01	TRBV18	TRBJ2-1*01	TRBJ2-1	TRBD2*02, TRBD2*01	TRBD2	12	18	28	35	5	6	11
1	6.12E-08	TGTGCCAGCTCACAGACCGGGACTAGCGGTCCGAATGAGCAGTTCTTC	CASSQTGTSGPNEQFF	TRBV18*01	TRBV18	TRBJ2-1*01	TRBJ2-1	TRBD2*02, TRBD2*01	TRBD2	12	18	28	33	5	4	9
1	6.12E-08	TGTGCCAGCTGTGACTCAGGGGACAAGGGGACCTACGAGCAGTACTTC	CASCDSGDKGTYEQYF	TRBV6-4*02, TRBV6-4*01	TRBV6-4	TRBJ2-7*01	TRBJ2-7	TRBD1*01	TRBD1	16	19	24	31	2	6	8
1	6.12E-08	TGTGCCAGCTACCCCGGGACTAGCGGGAGGGCCCAAGAGCAGTACTTC	CASYPGTSGRAQEQYF	TRBV7-2*04, TRBV7-2*01	TRBV7-2	TRBJ2-7*01	TRBJ2-7	TRBD2*02	TRBD2	8	15	30	36	6	5	11
1	6.12E-08	TGTGCCAGCTAGAGGGTCGAATAGGGACTCTTATCCGAGCAGTACTTC	CAS*RVE*GLLSEQYF	TRBV6-4*02, TRBV6-4*01	TRBV6-4	TRBJ2-7*01	TRBJ2-7	TRBD2*02, TRBD2*01	TRBD2	8	23	28	35	14	6	20
1	6.12E-08	TGTGCCAGCCCCCCCGTTGACAGGCGAGACACAGATACGCAGTATTTT	CASPPVDRRDTDTQYF	TRBV7-2*04, TRBV7-2*01	TRBV7-2	TRBJ2-3*01	TRBJ2-3	TRBD2*01	TRBD2	8	9	15	29	0	13	13
1	6.12E-08	TGTGCCAGCCGTTGCTTAAGGGCCTCTGGGGCCAACGTCCTGACTTTC	CASRCLRASGANVLTF	TRBV6-1*01	TRBV6-1	TRBJ2-6*01	TRBJ2-6	TRBD1*01, TRBD2*02	TRBD1, TRBD2	8	18	21	23	9	1	10
1	6.12E-08	TGTGCCAGCCGTCTCACAGGGGGGACATATCGCTACGAGCAGTACTTC	CASRLTGGTYRYEQYF	TRBV6-1*01	TRBV6-1	TRBJ2-7*01	TRBJ2-7	TRBD1*01	TRBD1	8	15	22	32	6	9	15
1	6.12E-08	TGTGCCAGCCGCCGTTCCGGGACAGGGTTCACCGGGGAGCAGTACTTC	CASRRSGTGFTGEQYF	TRBV12-4*01, TRBV12-3*01	TRBV12-4, TRBV12-3	TRBJ2-7*01	TRBJ2-7	TRBD1*01	TRBD1	8	18	26	36	9	9	18
1	6.12E-08	TGTGCCAGCCGCCAAGCTTCCGGGACTACCTACAATGAGCAGTTCTTC	CASRQASGTTYNEQFF	TRBV4-2*01	TRBV4-2	TRBJ2-1*01	TRBJ2-1	TRBD2*02, TRBD2*01	TRBD2	15	21	27	28	5	0	5
1	6.12E-08	TGTGCCAGCCGGGACATCGGGAGCCCACTCTACAATGAGCAGTTCTTC	CASRDIGSPLYNEQFF	TRBV2*01, TRBV2*02, TRBV2*03	TRBV2	TRBJ2-1*01	TRBJ2-1	TRBD1*01, TRBD2*02	TRBD1, TRBD2	8	10	15	29	1	13	14
1	6.12E-08	TGTGCCAGCCGACTAGCGGGAGTAAGAAGAAGCGGGGAGCTGTTTTTT	CASRLAGVRRSGELFF	TRBV7-3*05, TRBV7-3*01	TRBV7-3	TRBJ2-2*01	TRBJ2-2	TRBD2*02	TRBD2	8	10	21	32	1	10	11
1	6.12E-08	TGTGCCAGCGCCCCTATGTCCAGGGGGAAATACAATGAGCAGTTCTTC	CASAPMSRGKYNEQFF	TRBV6-5*01	TRBV6-5	TRBJ2-1*01	TRBJ2-1	TRBD1*01	TRBD1	8	20	26	30	11	3	14
1	6.12E-08	TGTGCCAGCGCCGTCGAGGAGGGACTAGCGCGGTATGAGCAGTTCTTC	CASAVEEGLARYEQFF	TRBV12-4*01, TRBV12-3*01	TRBV12-4, TRBV12-3	TRBJ2-1*01	TRBJ2-1	TRBD2*02, TRBD2*01	TRBD2	8	20	29	34	11	4	15
1	6.12E-08	TGTGCCAGCGCGGCCGGTATCGGGAGAGCCACTAGCGAGCAGTACTTC	CASAAGIGRATSEQYF	TRBV6-6*04	TRBV6-6	TRBJ2-7*01	TRBJ2-7	TRBD2*02	TRBD2	8	20	25	35	11	9	20
1	6.12E-08	TGTGCCAGCGGTTTGTTGACAGTGGGGATGATGGAGACCCAGTACTTC	CASGLLTVGMMETQYF	TRBV28*01	TRBV28	TRBJ2-5*01	TRBJ2-5	TRBD1*01	TRBD1	13	17	21	33	3	11	14
1	6.12E-08	TGTGCCAGCGGTTTACAGGGGTCCAGGTCGGCCTACGAGCAGTACTTC	CASGLQGSRSAYEQYF	TRBV12-4*01, TRBV12-3*01	TRBV12-4, TRBV12-3	TRBJ2-7*01	TRBJ2-7	TRBD1*01	TRBD1	14	15	20	31	0	10	10
1	6.12E-08	TGTGCCAGCGGTCCGGGACAGGGAACCCCACGAGAGACCCAGTACTTC	CASGPGQGTPRETQYF	TRBV6-5*01	TRBV6-5	TRBJ2-5*01	TRBJ2-5	TRBD1*01	TRBD1	8	14	22	32	5	9	14
1	6.12E-08	TGTGCCAGCGGTCGACGACAGGGGACCTCTCGATATAGCTACACCTTC	CASGRRQGTSRYSYTF	TRBV6-4*02, TRBV6-4*01	TRBV6-4	TRBJ1-2*01	TRBJ1-2	TRBD1*01	TRBD1	8	16	23	33	7	9	16
1	6.12E-08	TGTGCCAGCGGCTTTGGACTAGCGGGAGAGGAGGATACGCAGTATTTT	CASGFGLAGEEDTQYF	TRBV9*02, TRBV9*01	TRBV9	TRBJ2-3*01	TRBJ2-3	TRBD2*02	TRBD2	8	15	27	33	6	5	11
1	6.12E-08	TGTGCCAGCGGCTTGGGAAGGGGGGGATCGAACACTGAAGCTTTCTTT	CASGLGRGGSNTEAFF	TRBV5-5*01	TRBV5-5	TRBJ1-1*01	TRBJ1-1	TRBD2*01	TRBD2	15	19	25	29	3	3	6
1	6.12E-08	TGTGCCAGCGGCTTATCCCCGGGACAGGCCTCCTACGAGCAGCACTTC	CASGLSPGQASYEQHF	TRBV7-2*04, TRBV7-2*01	TRBV7-2	TRBJ2-7*01	TRBJ2-7	TRBD1*01	TRBD1	14	20	27	29	5	1	6
1	6.12E-08	TGTGCCAGCGGCTCCCGGACTAGCGCGACCCACAATGAGCAGTTCTTC	CASGSRTSATHNEQFF	TRBV9*02, TRBV9*01, TRBV9*03	TRBV9	TRBJ2-1*01	TRBJ2-1	TRBD2*02, TRBD2*01	TRBD2	8	16	24	31	7	6	13
1	6.12E-08	TGTGCCAGCGGCTCAGCGTCGGGACTATCCTACAATGAGCAGTATTTT	CASGSASGLSYNEQYF	TRBV12-4*01, TRBV12-3*01	TRBV12-4, TRBV12-3	TRBJ2-3*01	TRBJ2-3	TRBD2*02, TRBD2*01	TRBD2	8	20	26	38	11	11	22
1	6.12E-08	TGTGCCAGCGGCTCAGGACTAGCGGCGCTCACCGGGGAGCTGTTTTTT	CASGSGLAALTGELFF	TRBV5-6*01	TRBV5-6	TRBJ2-2*01	TRBJ2-2	TRBD2*02, TRBD2*01	TRBD2	12	15	24	29	2	4	6
1	6.12E-08	TGTGCCAGCGGCCTAATTACAAGGACAAGCCAAGAGACCCAGTACTTC	CASGLITRTSQETQYF	TRBV9*02, TRBV9*01, TRBV9*03	TRBV9	TRBJ2-5*01	TRBJ2-5	TRBD1*01	TRBD1	8	22	26	29	13	2	15
1	6.12E-08	TGTGCCAGCGGCCCCCCCGAGATCACGGGGGCCTACGAGCAGTACTTC	CASGPPEITGAYEQYF	TRBV7-8*01, TRBV7-8*03	TRBV7-8	TRBJ2-7*01	TRBJ2-7	TRBD2*01	TRBD2	12	25	30	31	12	0	12
1	6.12E-08	TGTGCCAGCGGCCGTCCTCCGGCTAGCGGGAGTAGGGAGCGGTACTTC	CASGRPPASGSRERYF	TRBV6-5*01	TRBV6-5	TRBJ2-7*01	TRBJ2-7	TRBD2*02	TRBD2	8	22	31	36	13	4	17
1	6.12E-08	TGTGCCAGCGGCCACCTCCGGGGAGGGCTCACAGATACGCAGTATTTT	CASGHLRGGLTDTQYF	TRBV4-2*01	TRBV4-2	TRBJ2-3*01	TRBJ2-3	TRBD2*02	TRBD2	13	20	26	29	6	2	8
1	6.12E-08	TGTGCCAGCGGCCAGCATGGGAGCCCTGGGGCCAACGTCCTGACTTTC	CASGQHGSPGANVLTF	TRBV7-9*03, TRBV7-9*01, TRBV7-9*04, TRBV7-9*02	TRBV7-9	TRBJ2-6*01	TRBJ2-6	TRBD2*02	TRBD2	8	18	22	25	9	2	11
1	6.12E-08	TGTGCCAGCGGCCAATCACCCGGGGCTTTTAACTACGAGCAGTACTTC	CASGQSPGAFNYEQYF	TRBV9*02, TRBV9*01, TRBV9*03	TRBV9	TRBJ2-7*01	TRBJ2-7	TRBD1*01, TRBD2*01	TRBD1, TRBD2	8	21	25	32	12	6	18
1	6.12E-08	TGTGCCAGCGGCCAAGCCAAGGTTCCAGGGACCTATGGCTACACCTTC	CASGQAKVPGTYGYTF	TRBV4-2*01	TRBV4-2	TRBJ1-2*01	TRBJ1-2	TRBD1*01, TRBD2*02, TRBD2*01	TRBD1, TRBD2	15	27	31	32	11	0	11
1	6.12E-08	TGTGCCAGCGGCCAAGCATCAGGGGAAGATAACTATGGCTACACCTTC	CASGQASGEDNYGYTF	TRBV7-3*05, TRBV7-3*01	TRBV7-3	TRBJ1-2*01	TRBJ1-2	TRBD1*01	TRBD1	8	19	24	29	10	4	14
1	6.12E-08	TGTGCCAGCGGCGTTCAAGCGGGAGGATCCTCCTACAAGCAGTACTTC	CASGVQAGGSSYKQYF	TRBV9*02, TRBV9*01, TRBV9*03	TRBV9	TRBJ2-7*01	TRBJ2-7	TRBD2*02	TRBD2	13	17	25	29	3	3	6
1	6.12E-08	TGTGCCAGCGGCGTGGGGTCCGGGGGATATAACTCACCCCTCCACTTT	CASGVGSGGYNSPLHF	TRBV9*02, TRBV9*01	TRBV9	TRBJ1-6*01	TRBJ1-6	TRBD2*01	TRBD2	13	20	25	27	6	1	7
1	6.12E-08	TGTGCCAGCGGCGTAGCTGAGACAGGGGGCCGAGAGACCCAGTACTTC	CASGVAETGGRETQYF	TRBV9*02, TRBV9*01	TRBV9	TRBJ2-5*01	TRBJ2-5	TRBD1*01	TRBD1	15	20	29	32	4	2	6
1	6.12E-08	TGTGCCAGCGGCGTAGCGGAGGAGGGGCCTGGAAACTCCATATATTTT	CASGVAEEGPGNSIYF	TRBV9*02, TRBV9*01	TRBV9	TRBJ1-3*01	TRBJ1-3	TRBD2*02	TRBD2	15	20	25	28	4	2	6
1	6.12E-08	TGTGCCAGCGGCGTAGGGCAGGGGGCGATCACTGAGACCCAGTACTTC	CASGVGQGAITETQYF	TRBV3-1*01	TRBV3-1	TRBJ2-5*01	TRBJ2-5	TRBD1*01	TRBD1	8	18	25	33	9	7	16
1	6.12E-08	TGTGCCAGCGGCGTAGGACAGGGGGCGATCACTAAGACCCAGTACTTC	CASGVGQGAITKTQYF	TRBV9*02, TRBV9*01	TRBV9	TRBJ2-5*01	TRBJ2-5	TRBD1*01	TRBD1	15	16	25	34	0	8	8
1	6.12E-08	TGTGCCAGCGGCGTAAACGGAGCGGAAAGCTCCTACGAACAGTACTTC	CASGVNGAESSYEQYF	TRBV9*02, TRBV9*01	TRBV9	TRBJ2-7*01	TRBJ2-7	TRBD2*02, TRBD2*01	TRBD2	14	20	24	29	5	4	9
1	6.12E-08	TGTGCCAGCGGGTTGAACGGGGATTTCTCTGGAGACACCATATATTTT	CASGLNGDFSGDTIYF	TRBV12-4*01, TRBV12-3*01	TRBV12-4, TRBV12-3	TRBJ1-3*01	TRBJ1-3	TRBD2*01	TRBD2	8	17	21	26	8	4	12
1	6.12E-08	TGTGCCAGCGGGTCGATAACAGGAACGCGAACGGGTGGCTACACCTTC	CASGSITGTRTGGYTF	TRBV6-3*01, TRBV6-2*01	TRBV6-3, TRBV6-2	TRBJ1-2*01	TRBJ1-2	TRBD1*01	TRBD1	8	18	22	35	9	12	21
1	6.12E-08	TGTGCCAGCGGGCAAGACCCCGGGACGGTGAACACTGAAGCTTTCTTT	CASGQDPGTVNTEAFF	TRBV12-4*01, TRBV12-3*01	TRBV12-4, TRBV12-3	TRBJ1-1*01	TRBJ1-1	TRBD1*01, TRBD2*02, TRBD2*01	TRBD1, TRBD2	8	21	25	28	12	2	14
1	6.12E-08	TGTGCCAGCGGGGCAGGACTAGCGGGAGGGCCAGAGACCCAGTACTTC	CASGAGLAGGPETQYF	TRBV6-3*01, TRBV6-2*01	TRBV6-3, TRBV6-2	TRBJ2-5*01	TRBJ2-5	TRBD2*02	TRBD2	8	15	29	32	6	2	8
1	6.12E-08	TGTGCCAGCGGGGGCTCCCCAGTAGGGAGCATCGGGGAGCTGTTTTTT	CASGGSPVGSIGELFF	TRBV12-4*01, TRBV12-3*01	TRBV12-4, TRBV12-3	TRBJ2-2*01	TRBJ2-2	TRBD1*01	TRBD1	8	9	14	32	0	17	17
1	6.12E-08	TGTGCCAGCGGGGGCTCCCCAGTAGGGAACACCGGGGAGCTGTTCTTC	CASGGSPVGNTGELFF	TRBV12-4*01, TRBV12-3*01	TRBV12-4, TRBV12-3	TRBJ2-1*01	TRBJ2-1	TRBD1*01	TRBD1	8	9	14	36	0	21	21
1	6.12E-08	TGTGCCAGCGGGACTAGCGGGAGGGAAACCCACAATTGGCTGTTTTTT	CASGTSGRETHNWLFF	TRBV9*02, TRBV9*01, TRBV9*03	TRBV9	TRBJ1-4*01	TRBJ1-4	TRBD2*02	TRBD2	8	9	24	39	0	14	14
1	6.12E-08	TGTGCCAGCGGGACTAGCGGGAGGGAAACCCACAATGAGCAGTATTTT	CASGTSGRETHNEQYF	TRBV9*02, TRBV9*01, TRBV9*03	TRBV9	TRBJ2-3*01	TRBJ2-3	TRBD2*02	TRBD2	8	9	24	38	0	13	13
1	6.12E-08	TGTGCCAGCGGGACAGTGGGCGGGAGTTTAACAGATACGCAGTATTTT	CASGTVGGSLTDTQYF	TRBV5-8*01, TRBV5-8*02	TRBV5-8	TRBJ2-3*01	TRBJ2-3	TRBD1*01, TRBD2*02	TRBD1, TRBD2	8	9	15	30	0	14	14
1	6.12E-08	TGTGCCAGCGGACTAGCGGGAGGAACAGGGGGCGGGGAGCAGTACTTC	CASGLAGGTGGGEQYF	TRBV6-1*01	TRBV6-1	TRBJ2-7*01	TRBJ2-7	TRBD2*02	TRBD2	8	9	22	36	0	13	13
1	6.12E-08	TGTGCCAGCGGACTAGCGGGAGGAAACCTAGGAAACACCATATATTTT	CASGLAGGNLGNTIYF	TRBV6-1*01	TRBV6-1	TRBJ1-3*01	TRBJ1-3	TRBD2*02	TRBD2	8	9	22	30	0	7	7
1	6.12E-08	TGTGCCAGCGGACCGACACCTTCTATCGTCTCCTACGAGCAGTACTTC	CASGPTPSIVSYEQYF	TRBV6-1*01	TRBV6-1	TRBJ2-7*01	TRBJ2-7	TRBD1*01, TRBD2*02, TRBD2*01	TRBD1, TRBD2	8	14	17	29	5	11	16
1	6.12E-08	TGTGCCAGCGGACCATCAGCGGAGGCCTCCTACAGTGAGCAGTTCTTC	CASGPSAEASYSEQFF	TRBV28*01	TRBV28	TRBJ2-1*01	TRBJ2-1	TRBD2*02, TRBD2*01	TRBD2	8	17	21	26	8	4	12
1	6.12E-08	TGTGCCAGCGGAGGGGCAGGGAGCAGCCCTAACACTGAAGCTTTCTTT	CASGGAGSSPNTEAFF	TRBV2*01, TRBV2*02, TRBV2*03	TRBV2	TRBJ1-1*01	TRBJ1-1	TRBD2*02	TRBD2	8	9	14	30	0	15	15
1	6.12E-08	TGTGCCAGCGACGGACTAGCGGGCTCTGGGGCCAACGTCCTGACTTTC	CASDGLAGSGANVLTF	TRBV4-2*01	TRBV4-2	TRBJ2-6*01	TRBJ2-6	TRBD2*02, TRBD2*01	TRBD2	8	12	22	23	3	0	3
1	6.12E-08	TGTGCCAGCGACGGACTAGCGGGAGAAAGTACAGATACGCAGTATTTT	CASDGLAGESTDTQYF	TRBV4-2*01	TRBV4-2	TRBJ2-3*01	TRBJ2-3	TRBD2*02	TRBD2	8	12	24	30	3	5	8
1	6.12E-08	TGTGCCAGCGAGGGGAGTACAGGGGGCTCCAACTATGGCTACACCTTC	CASEGSTGGSNYGYTF	TRBV7-6*01, TRBV7-6*02	TRBV7-6	TRBJ1-2*01	TRBJ1-2	TRBD1*01	TRBD1	8	18	26	30	9	3	12
1	6.12E-08	TGTGCCAGCATTGAAGCGTGGGGAACAGGGAGGGACGAGCAGTACTTC	CASIEAWGTGRDEQYF	TRBV6-1*01	TRBV6-1	TRBJ2-7*01	TRBJ2-7	TRBD2*02	TRBD2	16	27	33	34	10	0	10
1	6.12E-08	TGTGCCAGCATCCTGGCCTAGCGGGAGTTTGGCAATGAGCAGTTCTTC	CASILA*REFGNEQFF	TRBV7-3*05, TRBV7-3*01	TRBV7-3	TRBJ2-1*01	TRBJ2-1	TRBD2*02	TRBD2	9	17	26	32	7	5	12
1	6.12E-08	TGTGCCAGCATCCGCCTCAGAGGGGCGGGTGGAAACACCATATATTTT	CASIRLRGAGGNTIYF	TRBV6-4*02, TRBV6-4*01	TRBV6-4	TRBJ1-3*01	TRBJ1-3	TRBD1*01, TRBD2*02, TRBD2*01	TRBD1, TRBD2	9	20	24	29	10	4	14
1	6.12E-08	TGTGCCAGCATCCGGGAGGCTAGCGGGAGCACAGATACGCAGTATTTT	CASIREASGSTDTQYF	TRBV2*01, TRBV2*02, TRBV2*03	TRBV2	TRBJ2-3*01	TRBJ2-3	TRBD2*02, TRBD2*01	TRBD2	9	19	26	27	9	0	9
1	6.12E-08	TGTGCCAGCATCCGGGAGGCTAGCGGGAATAACAATGAGCAGTTCTTC	CASIREASGNNNEQFF	TRBV2*01, TRBV2*02, TRBV2*03	TRBV2	TRBJ2-1*01	TRBJ2-1	TRBD2*02	TRBD2	9	19	27	31	9	3	12
1	6.12E-08	TGTGCCAGCATCGTTGAGGAGGGACTAGCGCGGTATAAGCAGTTCTTC	CASIVEEGLARYKQFF	TRBV12-4*01, TRBV12-3*01	TRBV12-4, TRBV12-3	TRBJ2-1*01	TRBJ2-1	TRBD2*02, TRBD2*01	TRBD2	9	20	29	37	10	7	17
1	6.12E-08	TGTGCCAGCATCGGAGGACTAGTAGGGCTTTCAGATACGCAGTATTTT	CASIGGLVGLSDTQYF	TRBV9*02, TRBV9*01	TRBV9	TRBJ2-3*01	TRBJ2-3	TRBD2*02, TRBD2*01	TRBD2	9	15	21	31	5	9	14
1	6.12E-08	TGTGCCAGCATCGAGGACTAGCGGGAGGGGGGAGAGACCCAGTACTTC	CASIED*REGGETQYF	TRBV12-4*01, TRBV12-3*01	TRBV12-4, TRBV12-3	TRBJ2-5*01	TRBJ2-5	TRBD2*02	TRBD2	9	14	28	32	4	3	7
1	6.12E-08	TGTGCCAGCATCACCGACGGGGGAGAGGGCAATCAGCCCCAGCATTTT	CASITDGGEGNQPQHF	TRBV7-9*03, TRBV7-9*01, TRBV7-9*04, TRBV7-9*02	TRBV7-9	TRBJ1-5*01	TRBJ1-5	TRBD2*01	TRBD2	9	17	22	28	7	5	12
1	6.12E-08	TGTGCCAGCATCACCGACAGGGAAGAGGGCAATCAGCCCCAGTACTTC	CASITDREEGNQPQYF	TRBV7-9*03, TRBV7-9*01, TRBV7-9*04, TRBV7-9*02	TRBV7-9	TRBJ2-7*01	TRBJ2-7	TRBD1*01	TRBD1	9	15	21	39	5	17	22
1	6.12E-08	TGTGCCAGCATGCTAAGCTCTGTCAGAGGGAATGAAAAACTGTTTTTT	CASMLSSVRGNEKLFF	TRBV2*01, TRBV2*02, TRBV2*03	TRBV2	TRBJ1-4*01	TRBJ1-4	TRBD1*01, TRBD2*02	TRBD1, TRBD2	9	19	23	30	9	6	15
1	6.12E-08	TGTGCCAGCATGGACAGGGATTCTCTTTTTACCTACGAGCAGTATTTT	CASMDRDSLFTYEQYF	TRBV6-1*01	TRBV6-1	TRBJ2-3*01	TRBJ2-3	TRBD1*01	TRBD1	9	11	18	38	1	19	20
1	6.12E-08	TGTGCCAGCATGGACAGGGATCCTCCTTTTACCTACGAGCAGTACTTC	CASMDRDPPFTYEQYF	TRBV6-1*01	TRBV6-1	TRBJ2-7*01	TRBJ2-7	TRBD1*01	TRBD1	9	11	18	31	1	12	13
1	6.12E-08	TGTGCCAGCATGATCGTAGCGGGAGGGCCCTCCTACGAGCAGTACTTC	CASMIVAGGPSYEQYF	TRBV6-1*01	TRBV6-1	TRBJ2-7*01	TRBJ2-7	TRBD2*02	TRBD2	9	16	26	29	6	2	8
1	6.12E-08	TGTGCCAGCATGAGGATCAGGGCTCTCTGAGCCAACGTCCTGACTTTC	CASMRIRAL*ANVLTF	TRBV28*01	TRBV28	TRBJ2-6*01	TRBJ2-6	TRBD1*01	TRBD1	9	17	21	30	7	8	15
1	6.12E-08	TGTGCCAGCATACCGACCCCTTCTATCATCTCCTACGAGCAGTACTTC	CASIPTPSIISYEQYF	TRBV6-1*01	TRBV6-1	TRBJ2-7*01	TRBJ2-7	TRBD1*01	TRBD1	9	16	20	29	6	8	14
1	6.12E-08	TGTGCCAGCATAGGACGAAACTGGGGGCGAAATCAGTCCCAGTACTTC	CASIGRNWGRNQSQYF	TRBV6-3*01, TRBV6-2*01	TRBV6-3, TRBV6-2	TRBJ2-5*01	TRBJ2-5	TRBD1*01	TRBD1	9	22	27	37	12	9	21
1	6.12E-08	TGTGCCAGCATAAACAGGGGAGAGGGCATTTCCTACGAGCAGTACTTC	CASINRGEGISYEQYF	TRBV11-2*01, TRBV11-2*03	TRBV11-2	TRBJ2-7*01	TRBJ2-7	TRBD1*01	TRBD1	9	13	19	30	3	10	13
1	6.12E-08	TGTGCCAGCACTTAAGATCGTGAGGGGTGGAACACTGAAGCTTTCTTT	CAST*DREGWNTEAFF	TRBV11-3*01, TRBV11-3*02	TRBV11-3	TRBJ1-1*01	TRBJ1-1	TRBD1*01, TRBD2*02	TRBD1, TRBD2	9	22	26	29	12	2	14
1	6.12E-08	TGTGCCAGCACTGCACTAGCGGGGGAGTACCAAGAGACCCAGTACTTC	CASTALAGEYQETQYF	TRBV2*01, TRBV2*03	TRBV2	TRBJ2-5*01	TRBJ2-5	TRBD2*01	TRBD2	9	14	24	28	4	3	7
1	6.12E-08	TGTGCCAGCACTAGCGGGAGTCAAGGGGGATACAATGAGCAGTTCTTC	CASTSGSQGGYNEQFF	TRBV7-7*01, TRBV7-7*02	TRBV7-7	TRBJ2-1*01	TRBJ2-1	TRBD2*02	TRBD2	9	10	19	30	0	10	10
1	6.12E-08	TGTGCCAGCACCTTGTCCCGGGACAGGGGATTGTACGAGCAGTACTTC	CASTLSRDRGLYEQYF	TRBV7-8*01, TRBV7-8*03	TRBV7-8	TRBJ2-7*01	TRBJ2-7	TRBD1*01	TRBD1	13	19	28	33	5	4	9
1	6.12E-08	TGTGCCAGCACCTTGAGTGCAGGGTCGGTCAACACTGAAGCTTTCTTT	CASTLSAGSVNTEAFF	TRBV2*01, TRBV2*02, TRBV2*03	TRBV2	TRBJ1-1*01	TRBJ1-1	TRBD1*01	TRBD1	9	19	23	30	9	6	15
1	6.12E-08	TGTGCCAGCACCTTAGGACTAGCGGGAGGAACCGGGGAGCTGTTTTTT	CASTLGLAGGTGELFF	TRBV7-9*01, TRBV7-9*02	TRBV7-9	TRBJ2-2*01	TRBJ2-2	TRBD2*02	TRBD2	15	16	28	30	0	1	1
1	6.12E-08	TGTGCCAGCACCTACCTCAAATTAGGACAGAGCTACGAGCAGTACTTC	CASTYLKLGQSYEQYF	TRBV2*01, TRBV2*02, TRBV2*03	TRBV2	TRBJ2-7*01	TRBJ2-7	TRBD1*01	TRBD1	9	24	29	32	14	2	16
1	6.12E-08	TGTGCCAGCACCCTGAAGGACGGGGCCAACGAAGAGACCCAGTACTTC	CASTLKDGANEETQYF	TRBV12-4*01, TRBV12-3*01	TRBV12-4, TRBV12-3	TRBJ2-5*01	TRBJ2-5	TRBD1*01, TRBD2*01	TRBD1, TRBD2	9	21	25	31	11	5	16
1	6.12E-08	TGTGCCAGCACCCTGAAGGACGGGACACTCCGCAATGAGCAGTTCTTC	CASTLKDGTLRNEQFF	TRBV12-4*01, TRBV12-3*01	TRBV12-4, TRBV12-3	TRBJ2-1*01	TRBJ2-1	TRBD1*01	TRBD1	9	21	26	32	11	5	16
1	6.12E-08	TGTGCCAGCACCCTACCGGGGGCTAGCTCCGCAGATACGCAGTATTTT	CASTLPGASSADTQYF	TRBV28*01	TRBV28	TRBJ2-3*01	TRBJ2-3	TRBD1*01, TRBD2*01	TRBD1, TRBD2	9	17	22	31	7	8	15
1	6.12E-08	TGTGCCAGCACCCCTTTTGGCGGGACACGCTCCTACGAGCAGTACTTC	CASTPFGGTRSYEQYF	TRBV28*01	TRBV28	TRBJ2-7*01	TRBJ2-7	TRBD1*01, TRBD2*02	TRBD1, TRBD2	9	21	26	29	11	2	13
1	6.12E-08	TGTGCCAGCACCCCCTCTGTGACTAGCGGGAGAGATATGCAGTATTTT	CASTPSVTSGRDMQYF	TRBV7-2*04, TRBV7-2*01	TRBV7-2	TRBJ2-3*01	TRBJ2-3	TRBD2*02	TRBD2	9	20	31	32	10	0	10
1	6.12E-08	TGTGCCAGCACCCCCTATGTGACTAGCGGGAGAGAGACCCAGTACTTC	CASTPYVTSGRETQYF	TRBV7-2*04, TRBV7-2*01	TRBV7-2	TRBJ2-5*01	TRBJ2-5	TRBD2*02	TRBD2	9	20	31	32	10	0	10
1	6.12E-08	TGTGCCAGCACCCCCAAGGACGGGGCGGGTGGAAACGCCATATATTTT	CASTPKDGAGGNAIYF	TRBV6-5*01	TRBV6-5	TRBJ1-3*01	TRBJ1-3	TRBD1*01, TRBD2*02, TRBD2*01	TRBD1, TRBD2	9	21	25	29	11	3	14
1	6.12E-08	TGTGCCAGCACCCCAGGGACTAGCGGGGCGGGCGGTGAGCAGTTCTTC	CASTPGTSGAGGEQFF	TRBV6-4*02, TRBV6-4*01	TRBV6-4	TRBJ2-1*01	TRBJ2-1	TRBD2*01	TRBD2	9	15	27	35	5	7	12
1	6.12E-08	TGTGCCAGCACCCCAGGGACTAGCGGGAGAGGGAGTGAGCAGTTCTTC	CASTPGTSGRGSEQFF	TRBV6-4*02, TRBV6-4*01	TRBV6-4	TRBJ2-1*01	TRBJ2-1	TRBD2*02	TRBD2	9	15	28	35	5	6	11
1	6.12E-08	TGTGCCAGCACCCCAGGGAAAGGAGCACGGACAGATACGCAGTATTTT	CASTPGKGARTDTQYF	TRBV6-5*01	TRBV6-5	TRBJ2-3*01	TRBJ2-3	TRBD1*01	TRBD1	9	13	17	30	3	12	15
1	6.12E-08	TGTGCCAGCACCCGGGCGGACGTTGTCATCAAGGAGACCCAGTACTTC	CASTRADVVIKETQYF	TRBV7-3*05, TRBV7-3*01	TRBV7-3	TRBJ2-5*01	TRBJ2-5	TRBD1*01, TRBD2*02, TRBD2*01	TRBD1, TRBD2	9	17	20	33	7	12	19
1	6.12E-08	TGTGCCAGCACCCGGGGGCGGGAGGGCCTGACAGATACGCAGTATTTT	CASTRGREGLTDTQYF	TRBV12-4*01, TRBV12-3*01	TRBV12-4, TRBV12-3	TRBJ2-3*01	TRBJ2-3	TRBD2*02	TRBD2	9	17	25	30	7	4	11
1	6.12E-08	TGTGCCAGCACCCGGGACTAGCGGGAGAGGGGAGAGACCCAGTACTTC	CASTRD*RERGETQYF	TRBV7-3*05, TRBV7-3*01	TRBV7-3	TRBJ2-5*01	TRBJ2-5	TRBD2*02	TRBD2	9	13	26	32	3	5	8
1	6.12E-08	TGTGCCAGCACCCACCGAGCAGAACTAGCCAGAAACATTCAGTACTTC	CASTHRAELARNIQYF	TRBV6-3*01, TRBV6-2*01	TRBV6-3, TRBV6-2	TRBJ2-4*01	TRBJ2-4	TRBD1*01, TRBD2*02, TRBD2*01	TRBD1, TRBD2	9	19	21	26	9	4	13
1	6.12E-08	TGTGCCAGCACCGTTGGGGGGGGACTAGCGCGGTATGAGCAGTTCTTC	CASTVGGGLARYEQFF	TRBV12-4*01, TRBV12-3*01	TRBV12-4, TRBV12-3	TRBJ2-1*01	TRBJ2-1	TRBD2*02, TRBD2*01	TRBD2	9	20	29	34	10	4	14
1	6.12E-08	TGTGCCAGCACCGTTGAGGAGGGACTAGCGCGGGACGAGCAGTACTTC	CASTVEEGLARDEQYF	TRBV12-4*01, TRBV12-3*01	TRBV12-4, TRBV12-3	TRBJ2-7*01	TRBJ2-7	TRBD2*02, TRBD2*01	TRBD2	9	20	29	34	10	4	14
1	6.12E-08	TGTGCCAGCACCGTTGAGGAGGGACTAGCGGGCTACGAGCAGTACTTC	CASTVEEGLAGYEQYF	TRBV12-4*01, TRBV12-3*01	TRBV12-4, TRBV12-3	TRBJ2-7*01	TRBJ2-7	TRBD2*02, TRBD2*01	TRBD2	9	20	31	32	10	0	10
1	6.12E-08	TGTGCCAGCACCGTTGAGGAGGGACCTGCGCGGTATGAGCAGTTCTTC	CASTVEEGPARYEQFF	TRBV12-4*01, TRBV12-3*01	TRBV12-4, TRBV12-3	TRBJ2-1*01	TRBJ2-1	TRBD2*02	TRBD2	9	17	22	34	7	11	18
1	6.12E-08	TGTGCCAGCACCGTTGAGGAGGGACATTTGAACACTGAAGCTTTCTTT	CASTVEEGHLNTEAFF	TRBV12-4*01, TRBV12-3*01	TRBV12-4, TRBV12-3	TRBJ1-1*01	TRBJ1-1	TRBD1*01, TRBD2*02	TRBD1, TRBD2	9	20	25	28	10	2	12
1	6.12E-08	TGTGCCAGCACCGCTCGGCCCCATGGAGCGGGCGATGAGCAGTTCTTC	CASTARPHGAGDEQFF	TRBV25-1*01	TRBV25-1	TRBJ2-1*01	TRBJ2-1	TRBD2*02, TRBD2*01	TRBD2	9	26	31	34	16	2	18
1	6.12E-08	TGTGCCAGCACCGGGACTAGCGGGAGAGGTGTGGGTGAGCAGTTCTTC	CASTGTSGRGVGEQFF	TRBV28*01	TRBV28	TRBJ2-1*01	TRBJ2-1	TRBD2*02	TRBD2	9	12	25	35	2	9	11
1	6.12E-08	TGTGCCAGCACCGAAGGACTAGCTCGGGAGATGTATGAGCAGTTCTTC	CASTEGLAREMYEQFF	TRBV6-1*01	TRBV6-1	TRBJ2-1*01	TRBJ2-1	TRBD2*02, TRBD2*01	TRBD2	9	15	22	34	5	11	16
1	6.12E-08	TGTGCCAGCACCATTAAGTTTCTGGGTTCTGGAAGCGCCATATATTTT	CASTIKFLGSGSAIYF	TRBV12-4*01, TRBV12-3*01	TRBV12-4, TRBV12-3	TRBJ1-3*01	TRBJ1-3	TRBD2*02, TRBD2*01	TRBD2	9	33	36	37	23	0	23
1	6.12E-08	TGTGCCAGCACCATTAAATTTCTGGGTTCTGGAAACGCCATATATTTT	CASTIKFLGSGNAIYF	TRBV12-4*01, TRBV12-3*01	TRBV12-4, TRBV12-3	TRBJ1-3*01	TRBJ1-3	TRBD1*01, TRBD2*02, TRBD2*01	TRBD1, TRBD2	9	23	25	27	13	1	14
1	6.12E-08	TGTGCCAGCACCACGACAGGGCGAGGGGCCGGGGAGACCCAGTACTTC	CASTTTGRGAGETQYF	TRBV7-9*03, TRBV7-9*01, TRBV7-9*04, TRBV7-9*02	TRBV7-9	TRBJ2-5*01	TRBJ2-5	TRBD1*01	TRBD1	9	14	20	33	4	12	16
1	6.12E-08	TGTGCCAGCACCACATCGGGGACTAAGAACTACAATGAGCAGTTCTTC	CASTTSGTKNYNEQFF	TRBV28*01	TRBV28	TRBJ2-1*01	TRBJ2-1	TRBD2*02, TRBD2*01	TRBD2	9	18	24	29	8	4	12
1	6.12E-08	TGTGCCAGCACCAGTGGAGGGGGCTCCTATAATTCACCCCTCCACTTT	CASTSGGGSYNSPLHF	TRBV2*01, TRBV2*02, TRBV2*03	TRBV2	TRBJ1-6*01	TRBJ1-6	TRBD1*01, TRBD2*02	TRBD1, TRBD2	9	17	22	23	7	0	7
1	6.12E-08	TGTGCCAGCACCAGCGGGGGTTCCGGAATGAGCACTGGAGCTTTCTTT	CASTSGGSGMSTGAFF	TRBV7-8*01, TRBV7-8*03	TRBV7-8	TRBJ1-1*01	TRBJ1-1	TRBD2*01	TRBD2	9	12	19	32	2	12	14
1	6.12E-08	TGTGCCAGCACCAGGACTAGCGGGAGGACATACAATGAGCAGTTCTTC	CASTRTSGRTYNEQFF	TRBV9*02, TRBV9*01, TRBV9*03	TRBV9	TRBJ2-1*01	TRBJ2-1	TRBD2*02	TRBD2	9	13	26	30	3	3	6
1	6.12E-08	TGTGCCAGCACGCCAGGGGACAGGGGGGTTCACTATGGCTACACCTTC	CASTPGDRGVHYGYTF	TRBV28*01	TRBV28	TRBJ1-2*01	TRBJ1-2	TRBD1*01	TRBD1	9	16	26	31	6	4	10
1	6.12E-08	TGTGCCAGCACGCAAATGAAAGAGGGGGGGAATGGGAAACTGTTTTTT	CASTQMKEGGNGKLFF	TRBV6-3*01, TRBV6-2*01	TRBV6-3, TRBV6-2	TRBJ1-4*01	TRBJ1-4	TRBD2*01	TRBD2	9	23	29	36	13	6	19
1	6.12E-08	TGTGCCAGCACGCAAATGAAAGAGGGGGGGAATGAGAAACTGTTTTTT	CASTQMKEGGNEKLFF	TRBV6-3*01, TRBV6-2*01	TRBV6-3, TRBV6-2	TRBJ1-4*01	TRBJ1-4	TRBD2*01	TRBD2	9	23	29	30	13	0	13
1	6.12E-08	TGTGCCAGCAGTTTTTTGGTAGCGGGAGGCACAGATACGCAGTACTTC	CASSFLVAGGTDTQYF	TRBV28*01	TRBV28	TRBJ2-5*01	TRBJ2-5	TRBD2*02	TRBD2	13	19	28	39	5	10	15
1	6.12E-08	TGTGCCAGCAGTTTTTATGGCGGGACTAGCGCCAGAGAGCAGTACTTC	CASSFYGGTSAREQYF	TRBV7-9*03, TRBV7-9*01, TRBV7-9*04, TRBV7-9*02	TRBV7-9	TRBJ2-7*01	TRBJ2-7	TRBD2*02, TRBD2*01	TRBD2	10	21	30	36	10	5	15
1	6.12E-08	TGTGCCAGCAGTTTTCGTAGCGGGAGGGCTACAGATACGCAGTATTTT	CASSFRSGRATDTQYF	TRBV27*01	TRBV27	TRBJ2-3*01	TRBJ2-3	TRBD2*02	TRBD2	13	17	27	30	3	2	5
1	6.12E-08	TGTGCCAGCAGTTTTCGTAGCGGGAACTCCTACAATGGGCAGTTCTTC	CASSFRSGNSYNGQFF	TRBV27*01	TRBV27	TRBJ2-1*01	TRBJ2-1	TRBD2*02	TRBD2	13	17	24	26	3	1	4
1	6.12E-08	TGTGCCAGCAGTTTTCGACAGGGGGCTGGGGCCAACGTCCTGACTTTC	CASSFRQGAGANVLTF	TRBV28*01	TRBV28	TRBJ2-6*01	TRBJ2-6	TRBD1*01	TRBD1	13	16	24	25	2	0	2
1	6.12E-08	TGTGCCAGCAGTTTTGGACTAGCGGGAGCGTGGGAGACCCAGTACTTC	CASSFGLAGAWETQYF	TRBV28*01	TRBV28	TRBJ2-5*01	TRBJ2-5	TRBD2*02	TRBD2	13	15	27	33	1	5	6
1	6.12E-08	TGTGCCAGCAGTTTTACGACGACAGGGTACTCCTACGAGCAGTACTTC	CASSFTTTGYSYEQYF	TRBV12-4*01, TRBV12-3*01	TRBV12-4, TRBV12-3	TRBJ2-7*01	TRBJ2-7	TRBD1*01	TRBD1	13	20	26	29	6	2	8
1	6.12E-08	TGTGCCAGCAGTTTCTCGGGGGAACGCCGGAATCAGCCCCAGCATTTT	CASSFSGERRNQPQHF	TRBV27*01	TRBV27	TRBJ1-5*01	TRBJ1-5	TRBD2*01	TRBD2	13	16	21	30	2	8	10
1	6.12E-08	TGTGCCAGCAGTTTCCTTTCGACAGGACCCAAGCAGCCCCGGCATTTT	CASSFLSTGPKQPRHF	TRBV28*01	TRBV28	TRBJ1-5*01	TRBJ1-5	TRBD1*01	TRBD1	13	20	25	33	6	7	13
1	6.12E-08	TGTGCCAGCAGTTTCCTCTCGACAGGACCCAAACAGCCCCGGCATTTT	CASSFLSTGPKQPRHF	TRBV28*01	TRBV28	TRBJ1-5*01	TRBJ1-5	TRBD1*01	TRBD1	13	20	25	33	6	7	13
1	6.12E-08	TGTGCCAGCAGTTTCCCCGGGACAGGGGGCTCAGACGAGCAGTACTTC	CASSFPGTGGSDEQYF	TRBV28*01	TRBV28	TRBJ2-7*01	TRBJ2-7	TRBD1*01	TRBD1	13	18	29	34	4	4	8
1	6.12E-08	TGTGCCAGCAGTTTCCCCGACTAAGCGACTAGCGGGACAGTGTTTTTT	CASSFPD*ATSGTVFF	TRBV12-4*01, TRBV12-3*01	TRBV12-4, TRBV12-3	TRBJ2-2*01	TRBJ2-2	TRBD2*02	TRBD2	13	26	36	40	12	3	15
1	6.12E-08	TGTGCCAGCAGTTTCCGGGGACTCTCCTCTGGGGAGACCCAGTACTTC	CASSFRGLSSGETQYF	TRBV12-4*01, TRBV12-3*01	TRBV12-4, TRBV12-3	TRBJ2-5*01	TRBJ2-5	TRBD2*02, TRBD2*01	TRBD2	13	17	22	33	3	10	13
1	6.12E-08	TGTGCCAGCAGTTTCCGGGACTAGCGGGAGTCAGATACGCAGTATTTT	CASSFRD*RESDTQYF	TRBV12-4*01, TRBV12-3*01	TRBV12-4, TRBV12-3	TRBJ2-3*01	TRBJ2-3	TRBD2*02	TRBD2	13	16	29	31	2	1	3
1	6.12E-08	TGTGCCAGCAGTTTCCGGAGGGACAGGGGGCGTTACGAGCAGTACTTC	CASSFRRDRGRYEQYF	TRBV7-2*04, TRBV7-2*01	TRBV7-2	TRBJ2-7*01	TRBJ2-7	TRBD1*01	TRBD1	10	19	30	33	8	2	10
1	6.12E-08	TGTGCCAGCAGTTTCCGACTAGCCGGGGGGCGTTACGAGCAGTACTTC	CASSFRLAGGRYEQYF	TRBV12-4*01, TRBV12-4*02, TRBV12-3*01	TRBV12-4, TRBV12-3	TRBJ2-7*01	TRBJ2-7	TRBD2*02, TRBD2*01	TRBD2	13	16	22	33	2	10	12
1	6.12E-08	TGTGCCAGCAGTTTCCGACTAGCGGGAGTGGCCAACGTCCTGACTTTC	CASSFRLAGVANVLTF	TRBV6-1*01	TRBV6-1	TRBJ2-6*01	TRBJ2-6	TRBD2*02	TRBD2	11	16	27	29	4	1	5
1	6.12E-08	TGTGCCAGCAGTTTCGATACTAGCGGGGTTATCTACGAGCAGTACTTC	CASSFDTSGVIYEQYF	TRBV6-5*01	TRBV6-5	TRBJ2-7*01	TRBJ2-7	TRBD2*01	TRBD2	12	18	27	32	5	4	9
1	6.12E-08	TGTGCCAGCAGTTTCGAAGGGTTTTATGGCTACAATGAGCAGTTCTTC	CASSFEGFYGYNEQFF	TRBV12-4*01, TRBV12-3*01	TRBV12-4, TRBV12-3	TRBJ2-1*01	TRBJ2-1	TRBD1*01, TRBD2*02	TRBD1, TRBD2	13	17	20	29	3	8	11
1	6.12E-08	TGTGCCAGCAGTTTCAGTCGGACAGGGGGCGGGGAAAAACTGTTTTTT	CASSFSRTGGGEKLFF	TRBV12-4*01, TRBV12-3*01	TRBV12-4, TRBV12-3	TRBJ1-4*01	TRBJ1-4	TRBD1*01	TRBD1	13	19	29	33	5	3	8
1	6.12E-08	TGTGCCAGCAGTTTGGGCGGGTATGGCTACACTATCGAGCAGTACTTC	CASSLGGYGYTIEQYF	TRBV12-4*01, TRBV12-3*01	TRBV12-4, TRBV12-3	TRBJ2-7*01	TRBJ2-7	TRBD2*02, TRBD2*01	TRBD2	13	16	20	35	2	14	16
1	6.12E-08	TGTGCCAGCAGTTTGGGCGGGCGGGGCCCCACAGATACGCAGTATTTT	CASSLGGRGPTDTQYF	TRBV4-2*01	TRBV4-2	TRBJ2-3*01	TRBJ2-3	TRBD2*01	TRBD2	10	20	25	29	9	3	12
1	6.12E-08	TGTGCCAGCAGTTTGGGGCTAGCGACAGGGTCGTATGGCTACACCTTC	CASSLGLATGSYGYTF	TRBV12-4*01, TRBV12-3*01	TRBV12-4, TRBV12-3	TRBJ1-2*01	TRBJ1-2	TRBD1*01	TRBD1	13	23	29	33	9	3	12
1	6.12E-08	TGTGCCAGCAGTTTGGGGACAGGTTGTGCCAAAAACATTCAGTACTTC	CASSLGTGCAKNIQYF	TRBV12-4*01, TRBV12-3*01	TRBV12-4, TRBV12-3	TRBJ2-4*01	TRBJ2-4	TRBD1*01	TRBD1	13	15	22	27	1	4	5
1	6.12E-08	TGTGCCAGCAGTTTGGGACGGGAACGGATCTCCTACGAGCAGTACTTC	CASSLGRERISYEQYF	TRBV12-4*01, TRBV12-3*01	TRBV12-4, TRBV12-3	TRBJ2-7*01	TRBJ2-7	TRBD1*01, TRBD2*02, TRBD2*01	TRBD1, TRBD2	13	14	18	29	0	10	10
1	6.12E-08	TGTGCCAGCAGTTTGGACAGCAGTTCGGGCTTAGATACGCAGTATTTT	CASSLDSSSGLDTQYF	TRBV12-4*01, TRBV12-4*02, TRBV12-3*01	TRBV12-4, TRBV12-3	TRBJ2-3*01	TRBJ2-3	TRBD1*01	TRBD1	13	14	19	32	0	12	12
1	6.12E-08	TGTGCCAGCAGTTTATCTCAGACAGTGCTGGCCTCCGAAGCTTTCTTT	CASSLSQTVLASEAFF	TRBV27*01	TRBV27	TRBJ1-1*01	TRBJ1-1	TRBD1*01, TRBD2*02	TRBD1, TRBD2	16	20	24	36	3	11	14
1	6.12E-08	TGTGCCAGCAGTTTATCGGGCAGGGAGACTCCCGGGAAGCTGTTTTTT	CASSLSGRETPGKLFF	TRBV27*01	TRBV27	TRBJ2-2*01	TRBJ2-2	TRBD1*01, TRBD2*02	TRBD1, TRBD2	16	20	24	31	3	6	9
1	6.12E-08	TGTGCCAGCAGTTTATCGACAGGGGCGAGGGGCTACGAGCAGTACTTC	CASSLSTGARGYEQYF	TRBV27*01	TRBV27	TRBJ2-7*01	TRBJ2-7	TRBD1*01	TRBD1	16	17	24	32	0	7	7
1	6.12E-08	TGTGCCAGCAGTTTATGGCAGGGGGCATCTAATTCACCCCTCCACTTT	CASSLWQGASNSPLHF	TRBV28*01	TRBV28	TRBJ1-6*01	TRBJ1-6	TRBD1*01	TRBD1	16	18	25	29	1	3	4
1	6.12E-08	TGTGCCAGCAGTTTATGGGGGACTAGCGGGACTTTTGAGCAGTTCTTC	CASSLWGTSGTFEQFF	TRBV28*01	TRBV28	TRBJ2-1*01	TRBJ2-1	TRBD2*02	TRBD2	16	18	30	35	1	4	5
1	6.12E-08	TGTGCCAGCAGTTTATATAGGACTAGCGGTGGGGATACGCAGTATTTT	CASSLYRTSGGDTQYF	TRBV12-4*01, TRBV12-3*01	TRBV12-4, TRBV12-3	TRBJ2-3*01	TRBJ2-3	TRBD2*02, TRBD2*01	TRBD2	14	19	28	33	4	4	8
1	6.12E-08	TGTGCCAGCAGTTTACTAGCGGGAGGGGAGGCCAATGAGCAGTTCTTC	CASSLLAGGEANEQFF	TRBV6-3*01, TRBV6-2*01	TRBV6-3, TRBV6-2	TRBJ2-1*01	TRBJ2-1	TRBD2*02	TRBD2	12	14	26	32	1	5	6
1	6.12E-08	TGTGCCAGCAGTTTACCTAGCGGGAGAGGAAATGAGCCCCAGCATTTT	CASSLPSGRGNEPQHF	TRBV12-4*01, TRBV12-3*01	TRBV12-4, TRBV12-3	TRBJ1-5*01	TRBJ1-5	TRBD2*02	TRBD2	14	16	25	30	1	4	5
1	6.12E-08	TGTGCCAGCAGTTTACGTGGCGGGAAGGGCTCCTACGAGCAGTACTTC	CASSLRGGKGSYEQYF	TRBV12-4*01, TRBV12-3*01	TRBV12-4, TRBV12-3	TRBJ2-7*01	TRBJ2-7	TRBD2*02	TRBD2	14	19	24	29	4	4	8
1	6.12E-08	TGTGCCAGCAGTTTACGTGGATGAGGGCACCATTACGAGCAGTACTTC	CASSLRG*GHHYEQYF	TRBV12-4*01, TRBV12-3*01	TRBV12-4, TRBV12-3	TRBJ2-7*01	TRBJ2-7	TRBD2*02	TRBD2	14	22	26	33	7	6	13
1	6.12E-08	TGTGCCAGCAGTTTACGATCCAGCGGGGCCTAGTATGGCTACACCTTC	CASSLRSSGA*YGYTF	TRBV12-4*01, TRBV12-3*01	TRBV12-4, TRBV12-3	TRBJ1-2*01	TRBJ1-2	TRBD2*01	TRBD2	14	21	27	33	6	5	11
1	6.12E-08	TGTGCCAGCAGTTTACGATCCAGCGGGGCGTGGGGATCGCAGTACTTC	CASSLRSSGAWGSQYF	TRBV12-4*01, TRBV12-3*01	TRBV12-4, TRBV12-3	TRBJ2-4*01	TRBJ2-4	TRBD2*01	TRBD2	14	21	27	39	6	11	17
1	6.12E-08	TGTGCCAGCAGTTTACGAGGGACAGGGGCTGGAAACACCATATATTTT	CASSLRGTGAGNTIYF	TRBV12-4*01, TRBV12-3*01	TRBV12-4, TRBV12-3	TRBJ1-3*01	TRBJ1-3	TRBD1*01	TRBD1	14	18	27	28	3	0	3
1	6.12E-08	TGTGCCAGCAGTTTACATAGGGGCGGGAGGCCCTACGAGCAGTACTTC	CASSLHRGGRPYEQYF	TRBV6-5*01	TRBV6-5	TRBJ2-7*01	TRBJ2-7	TRBD2*02	TRBD2	12	22	29	31	9	1	10
1	6.12E-08	TGTGCCAGCAGTTTACAGCGGGGTGGGAGCAATCAGCCCCAGCATTTT	CASSLQRGGSNQPQHF	TRBV28*01	TRBV28	TRBJ1-5*01	TRBJ1-5	TRBD2*01	TRBD2	14	16	22	27	1	4	5
1	6.12E-08	TGTGCCAGCAGTTTACAAGCGGGAGTATCGACAGATACGCAGTATTTT	CASSLQAGVSTDTQYF	TRBV11-2*03	TRBV11-2	TRBJ2-3*01	TRBJ2-3	TRBD2*02	TRBD2	10	17	24	30	6	5	11
1	6.12E-08	TGTGCCAGCAGTTTAGTGGGCAGGGGAATGGACCAGCCCCAGCATTTT	CASSLVGRGMDQPQHF	TRBV7-8*01	TRBV7-8	TRBJ1-5*01	TRBJ1-5	TRBD1*01	TRBD1	15	20	25	33	4	7	11
1	6.12E-08	TGTGCCAGCAGTTTAGCCCAACTAGCGGGAGTTTACGAGCAGTACTTC	CASSLAQLAGVYEQYF	TRBV12-4*01, TRBV12-3*01	TRBV12-4, TRBV12-3	TRBJ2-7*01	TRBJ2-7	TRBD2*02	TRBD2	16	20	30	33	3	2	5
1	6.12E-08	TGTGCCAGCAGTTTAGCCCAACTAGCGGGAGGAGGGACGCAGTATTTT	CASSLAQLAGGGTQYF	TRBV12-4*01, TRBV12-3*01	TRBV12-4, TRBV12-3	TRBJ2-3*01	TRBJ2-3	TRBD2*02	TRBD2	16	20	31	36	3	4	7
1	6.12E-08	TGTGCCAGCAGTTTAGCGGCGGCTCGGGGCAATCAGCCCCAGCATTTT	CASSLAAARGNQPQHF	TRBV12-4*01, TRBV12-3*01	TRBV12-4, TRBV12-3	TRBJ1-5*01	TRBJ1-5	TRBD2*02, TRBD2*01	TRBD2	16	24	27	28	7	0	7
1	6.12E-08	TGTGCCAGCAGTTTAGCGGGAAAGGGGAACACCGGGGAGCTGTTTTTT	CASSLAGKGNTGELFF	TRBV12-4*01, TRBV12-3*01	TRBV12-4, TRBV12-3	TRBJ2-2*01	TRBJ2-2	TRBD1*01, TRBD2*02, TRBD2*01	TRBD1, TRBD2	16	17	20	26	0	5	5
1	6.12E-08	TGTGCCAGCAGTTTAGCGACAAGGGTTAGGGCCTACGAGCAGTACTTC	CASSLATRVRAYEQYF	TRBV12-4*01, TRBV12-3*01	TRBV12-4, TRBV12-3	TRBJ2-7*01	TRBJ2-7	TRBD1*01, TRBD2*02	TRBD1, TRBD2	16	27	30	31	10	0	10
1	6.12E-08	TGTGCCAGCAGTTTAGCGAGGGGGCCGGGCACCGGGGAGCTGTTTTTT	CASSLARGPGTGELFF	TRBV5-5*01	TRBV5-5	TRBJ2-2*01	TRBJ2-2	TRBD1*01	TRBD1	10	18	24	29	7	4	11
1	6.12E-08	TGTGCCAGCAGTTTAGCAGCCCACTCTGGGGCCAACGTCCTGACTTTC	CASSLAAHSGANVLTF	TRBV12-4*01, TRBV12-3*01	TRBV12-4, TRBV12-3	TRBJ2-6*01	TRBJ2-6	TRBD1*01	TRBD1	16	18	21	23	1	1	2
1	6.12E-08	TGTGCCAGCAGTTTAGCAGGGCCCGGGGGCAGTTCACCCCTCCACTTT	CASSLAGPGGSSPLHF	TRBV28*01	TRBV28	TRBJ1-6*01	TRBJ1-6	TRBD1*01, TRBD2*01	TRBD1, TRBD2	14	24	29	32	9	2	11
1	6.12E-08	TGTGCCAGCAGTTTAGGGCTAGCGGGGTCTTCCTACGAGCAGTACTTC	CASSLGLAGSSYEQYF	TRBV12-4*01, TRBV12-3*01	TRBV12-4, TRBV12-3	TRBJ2-7*01	TRBJ2-7	TRBD2*01	TRBD2	15	18	26	30	2	3	5
1	6.12E-08	TGTGCCAGCAGTTTAGGGCTAGCGGGAGACGGCTACGAGCAGTACTTC	CASSLGLAGDGYEQYF	TRBV12-4*01, TRBV12-3*01	TRBV12-4, TRBV12-3	TRBJ2-7*01	TRBJ2-7	TRBD2*02	TRBD2	15	18	27	32	2	4	6
1	6.12E-08	TGTGCCAGCAGTTTAGGGGCAGGGGCAGGTAGCGATGAGCAGTTCTTC	CASSLGAGAGSDEQFF	TRBV12-4*01, TRBV12-3*01	TRBV12-4, TRBV12-3	TRBJ2-1*01	TRBJ2-1	TRBD1*01	TRBD1	15	19	24	34	3	9	12
1	6.12E-08	TGTGCCAGCAGTTTAGGGGGTGAGGCAACTAATGAAAAACTGTTTTTT	CASSLGGEATNEKLFF	TRBV12-4*01, TRBV12-3*01	TRBV12-4, TRBV12-3	TRBJ1-4*01	TRBJ1-4	TRBD1*01, TRBD2*02, TRBD2*01	TRBD1, TRBD2	15	16	19	25	0	5	5
1	6.12E-08	TGTGCCAGCAGTTTAGGGGGCTCTGGGGGGGACACTGAAGCTTTCTTT	CASSLGGSGGDTEAFF	TRBV12-4*01, TRBV12-3*01	TRBV12-4, TRBV12-3	TRBJ1-1*01	TRBJ1-1	TRBD2*01	TRBD2	15	24	30	31	8	0	8
1	6.12E-08	TGTGCCAGCAGTTTAGGGGGACAGGGTCTTACAGATACGCAGTATTTT	CASSLGGQGLTDTQYF	TRBV12-4*01, TRBV12-3*01	TRBV12-4, TRBV12-3	TRBJ2-3*01	TRBJ2-3	TRBD1*01	TRBD1	15	17	25	30	1	4	5
1	6.12E-08	TGTGCCAGCAGTTTAGGGGGACAGGGGAGAAGTTCACCCCTCCACTTT	CASSLGGQGRSSPLHF	TRBV12-4*01, TRBV12-3*01	TRBV12-4, TRBV12-3	TRBJ1-6*01	TRBJ1-6	TRBD1*01	TRBD1	15	17	26	32	1	5	6
1	6.12E-08	TGTGCCAGCAGTTTAGGGGGACAGGGAGATGAATACGAGCAGTACTTC	CASSLGGQGDEYEQYF	TRBV7-2*04, TRBV7-2*01	TRBV7-2	TRBJ2-7*01	TRBJ2-7	TRBD1*01	TRBD1	15	17	25	33	1	7	8
1	6.12E-08	TGTGCCAGCAGTTTAGGACGGATAGGGGGACGGTACGAGCAGTACTTC	CASSLGRIGGRYEQYF	TRBV7-8*01	TRBV7-8	TRBJ2-7*01	TRBJ2-7	TRBD1*01	TRBD1	15	23	28	33	7	4	11
1	6.12E-08	TGTGCCAGCAGTTTAGGACAGGGCTATAGCAATCAGCCCCAGCATTTT	CASSLGQGYSNQPQHF	TRBV5-6*01	TRBV5-6	TRBJ1-5*01	TRBJ1-5	TRBD1*01	TRBD1	10	15	22	26	4	3	7
1	6.12E-08	TGTGCCAGCAGTTTAGGAGCGGGAGGGGGGTACAATGAGCAGTTCTTC	CASSLGAGGGYNEQFF	TRBV12-4*01, TRBV12-3*01	TRBV12-4, TRBV12-3	TRBJ2-1*01	TRBJ2-1	TRBD2*02	TRBD2	15	17	26	30	1	3	4
1	6.12E-08	TGTGCCAGCAGTTTAGATACGGGGGGGTACTACAATGAGCAGTTCTTC	CASSLDTGGYYNEQFF	TRBV12-4*01, TRBV12-3*01	TRBV12-4, TRBV12-3	TRBJ2-1*01	TRBJ2-1	TRBD2*01	TRBD2	15	19	26	29	3	2	5
1	6.12E-08	TGTGCCAGCAGTTTAATGGAGGGACTAGCGCGGTATGAGCAGTTCTTC	CASSLMEGLARYEQFF	TRBV12-4*01, TRBV12-3*01	TRBV12-4, TRBV12-3	TRBJ2-1*01	TRBJ2-1	TRBD2*02, TRBD2*01	TRBD2	14	20	29	34	5	4	9
1	6.12E-08	TGTGCCAGCAGTTTAACTAGCGGGAGAGGGTACAATGAGCAGTTCTTC	CASSLTSGRGYNEQFF	TRBV12-4*01, TRBV12-3*01	TRBV12-4, TRBV12-3	TRBJ2-1*01	TRBJ2-1	TRBD2*02	TRBD2	14	15	25	30	0	4	4
1	6.12E-08	TGTGCCAGCAGTTTAACCCCACCGGGATACACCGGGGAGCTGTTCTTC	CASSLTPPGYTGELFF	TRBV27*01	TRBV27	TRBJ2-1*01	TRBJ2-1	TRBD2*02	TRBD2	14	22	26	36	7	9	16
1	6.12E-08	TGTGCCAGCAGTTTAACCGGCACAGGGTACCAAGAGACCCAGTACTTC	CASSLTGTGYQETQYF	TRBV27*01	TRBV27	TRBJ2-5*01	TRBJ2-5	TRBD1*01	TRBD1	14	21	26	28	6	1	7
1	6.12E-08	TGTGCCAGCAGTTTAACGGCCCCAGGTAGCGTACAGACCCAGTACTTC	CASSLTAPGSVQTQYF	TRBV12-4*01, TRBV12-3*01	TRBV12-4, TRBV12-3	TRBJ2-5*01	TRBJ2-5	TRBD1*01, TRBD2*02, TRBD2*01	TRBD1, TRBD2	14	18	22	34	3	11	14
1	6.12E-08	TGTGCCAGCAGTTTAAATGGTATCTATCCCAACTATGGCTACACCTTC	CASSLNGIYPNYGYTF	TRBV12-4*01, TRBV12-3*01	TRBV12-4, TRBV12-3	TRBJ1-2*01	TRBJ1-2	TRBD1*01, TRBD2*02, TRBD2*01	TRBD1, TRBD2	14	26	29	30	11	0	11
1	6.12E-08	TGTGCCAGCAGTTCTTTACCGGTCAGTGGCTACAATGAGCAGTTCTTC	CASSSLPVSGYNEQFF	TRBV12-4*01, TRBV12-3*01	TRBV12-4, TRBV12-3	TRBJ2-1*01	TRBJ2-1	TRBD1*01, TRBD2*02, TRBD2*01	TRBD1, TRBD2	12	23	25	29	10	3	13
1	6.12E-08	TGTGCCAGCAGTTCTTCGAGCAATGAGCAGTTCTTCGGGCCAGACTTC	CASSSSSNEQFFGPDF	TRBV6-5*01	TRBV6-5	TRBJ2-7*01	TRBJ2-7	TRBD1*01, TRBD2*02, TRBD2*01	TRBD1, TRBD2	12	36	39	43	23	3	26
1	6.12E-08	TGTGCCAGCAGTTCTGGGACTTACCGGGTTGCCGGGGAGTTGTTTTTT	CASSSGTYRVAGELFF	TRBV6-5*01	TRBV6-5	TRBJ2-2*01	TRBJ2-2	TRBD2*02, TRBD2*01	TRBD2	12	15	20	31	2	10	12
1	6.12E-08	TGTGCCAGCAGTTCTATAGCGGTAACTACCACAGATACGCAGTATTTT	CASSSIAVTTTDTQYF	TRBV7-6*01, TRBV7-6*02	TRBV7-6	TRBJ2-3*01	TRBJ2-3	TRBD2*02, TRBD2*01	TRBD2	10	16	21	29	5	7	12
1	6.12E-08	TGTGCCAGCAGTTCCTTAGGACAGGGGGCTGGCTATGGCTACACCTTC	CASSSLGQGAGYGYTF	TRBV12-4*01, TRBV12-3*01	TRBV12-4, TRBV12-3	TRBJ1-2*01	TRBJ1-2	TRBD1*01	TRBD1	12	18	28	32	5	3	8
1	6.12E-08	TGTGCCAGCAGTTCCTACTCCGGGGCACTCCGCAATGAGCAGCTCTTC	CASSSYSGALRNEQLF	TRBV12-4*01, TRBV12-3*01	TRBV12-4, TRBV12-3	TRBJ2-1*01	TRBJ2-1	TRBD1*01, TRBD2*01	TRBD1, TRBD2	12	21	25	32	8	6	14
1	6.12E-08	TGTGCCAGCAGTTCCCTTGGGCCTAGCGGCTCCTACGAGCAGTACTTC	CASSSLGPSGSYEQYF	TRBV6-5*01	TRBV6-5	TRBJ2-7*01	TRBJ2-7	TRBD2*02, TRBD2*01	TRBD2	12	22	28	29	9	0	9
1	6.12E-08	TGTGCCAGCAGTTCCCTGGGCCCAGGCAGACGGGAGACCCAGTACTTC	CASSSLGPGRRETQYF	TRBV7-8*01, TRBV7-8*03	TRBV7-8	TRBJ2-5*01	TRBJ2-5	TRBD1*01	TRBD1	10	13	17	33	2	15	17
1	6.12E-08	TGTGCCAGCAGTTCCCTATCTAGCGGGGCGTCCGGGGAGCTGTTTTTT	CASSSLSSGASGELFF	TRBV6-6*04	TRBV6-6	TRBJ2-2*01	TRBJ2-2	TRBD2*01	TRBD2	11	19	27	31	7	3	10
1	6.12E-08	TGTGCCAGCAGTTCCCGGGTGGGCGGGAGCACAGATACGCAGTATTTT	CASSSRVGGSTDTQYF	TRBV12-4*01, TRBV12-3*01	TRBV12-4, TRBV12-3	TRBJ2-3*01	TRBJ2-3	TRBD2*02, TRBD2*01	TRBD2	12	22	26	27	9	0	9
1	6.12E-08	TGTGCCAGCAGTTCCGGGACAGGGGGACGAACCTATGGCTACACCTTC	CASSSGTGGRTYGYTF	TRBV12-4*01, TRBV12-3*01	TRBV12-4, TRBV12-3	TRBJ1-2*01	TRBJ1-2	TRBD1*01	TRBD1	12	15	25	32	2	6	8
1	6.12E-08	TGTGCCAGCAGTTCCACGGACGGGAGCTCCTACAATGAGCAGTTCTTC	CASSSTDGSSYNEQFF	TRBV6-5*01	TRBV6-5	TRBJ2-1*01	TRBJ2-1	TRBD2*02	TRBD2	12	20	25	26	7	0	7
1	6.12E-08	TGTGCCAGCAGTTCCAATAAGGATTTCATGAACACTGAAGCTCTCTTT	CASSSNKDFMNTEALF	TRBV25-1*01	TRBV25-1	TRBJ1-1*01	TRBJ1-1	TRBD1*01, TRBD2*02, TRBD2*01	TRBD1, TRBD2	11	20	22	28	8	5	13
1	6.12E-08	TGTGCCAGCAGTTCGTATCCGGGACAGGGGTTCAATGAGCAGTTTTTT	CASSSYPGQGFNEQFF	TRBV12-4*01, TRBV12-3*01	TRBV12-4, TRBV12-3	TRBJ2-2*01	TRBJ2-2	TRBD1*01	TRBD1	12	20	29	36	7	6	13
1	6.12E-08	TGTGCCAGCAGTTCGCCGGGACTAGCGGGCACAGATACGCAGTATTTT	CASSSPGLAGTDTQYF	TRBV6-7*01	TRBV6-7	TRBJ2-3*01	TRBJ2-3	TRBD2*02, TRBD2*01	TRBD2	12	17	27	28	4	0	4
1	6.12E-08	TGTGCCAGCAGTTCGGACTAGCGGGGTATGAACACTGAAGCTTTCTTT	CASSSD*RGMNTEAFF	TRBV6-3*01, TRBV6-2*01	TRBV6-3, TRBV6-2	TRBJ1-1*01	TRBJ1-1	TRBD2*01	TRBD2	12	14	25	28	1	2	3
1	6.12E-08	TGTGCCAGCAGTTCGATAATGGGACAGGGTAGCCCTGAAGCTTTCTTT	CASSSIMGQGSPEAFF	TRBV11-3*01, TRBV11-3*02	TRBV11-3	TRBJ1-1*01	TRBJ1-1	TRBD1*01	TRBD1	10	20	28	34	9	5	14
1	6.12E-08	TGTGCCAGCAGTTCACTCTACAGGGTCATTAATGAAAAACTGTTTTTT	CASSSLYRVINEKLFF	TRBV28*01	TRBV28	TRBJ1-4*01	TRBJ1-4	TRBD1*01	TRBD1	12	19	24	29	6	4	10
1	6.12E-08	TGTGCCAGCAGTTCACTAAACACCGGGGAGCGCTACGAGCAGTACTTC	CASSSLNTGERYEQYF	TRBV12-4*01, TRBV12-3*01	TRBV12-4, TRBV12-3	TRBJ2-7*01	TRBJ2-7	TRBD2*02, TRBD2*01	TRBD2	12	25	29	32	12	2	14
1	6.12E-08	TGTGCCAGCAGTTCACAAGCGGGAGGAGTGACAGATACGCAGTATTTT	CASSSQAGGVTDTQYF	TRBV28*01	TRBV28	TRBJ2-3*01	TRBJ2-3	TRBD2*02	TRBD2	12	17	25	30	4	4	8
1	6.12E-08	TGTGCCAGCAGTTCAACATTTGGGGGACAATACAATGAGCAGTTCTTC	CASSSTFGGQYNEQFF	TRBV25-1*01	TRBV25-1	TRBJ2-1*01	TRBJ2-1	TRBD1*01	TRBD1	11	23	28	30	11	1	12
1	6.12E-08	TGTGCCAGCAGTTCAAGTGGGGGACTTAGCACAGATACGCAGTATTTT	CASSSSGGLSTDTQYF	TRBV12-4*01, TRBV12-3*01	TRBV12-4, TRBV12-3	TRBJ2-3*01	TRBJ2-3	TRBD2*02, TRBD2*01	TRBD2	12	20	25	27	7	1	8
1	6.12E-08	TGTGCCAGCAGTTGGCCCCCGGGGCCGACAGGGAGCGAGCAGTACTTC	CASSWPPGPTGSEQYF	TRBV6-1*01	TRBV6-1	TRBJ2-7*01	TRBJ2-7	TRBD1*01	TRBD1	11	26	32	35	14	2	16
1	6.12E-08	TGTGCCAGCAGTTGGCGGACCAAGGGTGTGAACACTGAAGCTTTCTTT	CASSWRTKGVNTEAFF	TRBV6-6*04	TRBV6-6	TRBJ1-1*01	TRBJ1-1	TRBD1*01, TRBD2*02, TRBD2*01	TRBD1, TRBD2	11	22	25	28	10	2	12
1	6.12E-08	TGTGCCAGCAGTTGGGGCAGGGGCTTAAGCAATCAGCCCCAGCATTTT	CASSWGRGLSNQPQHF	TRBV28*01	TRBV28	TRBJ1-5*01	TRBJ1-5	TRBD1*01	TRBD1	12	17	22	27	4	4	8
1	6.12E-08	TGTGCCAGCAGTTGACGGAACCTCGGGGAAAATTCACCCCTCCACTTT	CASS*RNLGENSPLHF	TRBV28*01	TRBV28	TRBJ1-6*01	TRBJ1-6	TRBD2*01	TRBD2	12	23	27	30	10	2	12
1	6.12E-08	TGTGCCAGCAGTTATTTGGGGGGTACGAACACCGGGGAGCTGTTTTTT	CASSYLGGTNTGELFF	TRBV6-5*01	TRBV6-5	TRBJ2-2*01	TRBJ2-2	TRBD2*01	TRBD2	13	17	22	25	3	2	5
1	6.12E-08	TGTGCCAGCAGTTATTCCTACAGGACCCTGAACACTGAAGCTTTTTTT	CASSYSYRTLNTEAFF	TRBV6-5*01	TRBV6-5	TRBJ2-2*01	TRBJ2-2	TRBD1*01	TRBD1	13	19	23	42	5	18	23
1	6.12E-08	TGTGCCAGCAGTTATTCGGAACTAGCGGGTGAAGAGACCCAGTACTTC	CASSYSELAGEETQYF	TRBV6-6*04	TRBV6-6	TRBJ2-5*01	TRBJ2-5	TRBD2*02, TRBD2*01	TRBD2	11	20	28	31	8	2	10
1	6.12E-08	TGTGCCAGCAGTTATCCTCAGGTCTCTGGGGCCAACGTCCTGACTTTC	CASSYPQVSGANVLTF	TRBV6-5*01	TRBV6-5	TRBJ2-6*01	TRBJ2-6	TRBD1*01, TRBD2*02	TRBD1, TRBD2	13	18	21	23	4	1	5
1	6.12E-08	TGTGCCAGCAGTTATCCGGGACTAGCGGGAGGTTCCGAGCGGTACTTC	CASSYPGLAGGSERYF	TRBV7-3*05, TRBV7-3*01	TRBV7-3	TRBJ2-7*01	TRBJ2-7	TRBD2*02	TRBD2	10	17	31	35	6	3	9
1	6.12E-08	TGTGCCAGCAGTTATACCGGGATTCCGGCCTTCTACGAGCAATACTTC	CASSYTGIPAFYEQYF	TRBV2*01, TRBV2*02, TRBV2*03	TRBV2	TRBJ2-7*01	TRBJ2-7	TRBD2*02	TRBD2	11	17	21	32	5	10	15
1	6.12E-08	TGTGCCAGCAGTTATAGCGGGCGGAGGAGCTCCTACGAGCAGTATTTT	CASSYSGRRSSYEQYF	TRBV12-4*01, TRBV12-3*01	TRBV12-4, TRBV12-3	TRBJ2-3*01	TRBJ2-3	TRBD2*02, TRBD2*01	TRBD2	12	14	20	38	1	17	18
1	6.12E-08	TGTGCCAGCAGTTACTTTACACCGGGACAGGGAGAAAAACTGTTTTTT	CASSYFTPGQGEKLFF	TRBV6-5*01	TRBV6-5	TRBJ1-4*01	TRBJ1-4	TRBD1*01	TRBD1	15	23	31	33	7	1	8
1	6.12E-08	TGTGCCAGCAGTTACTTGAGTACCAGCGGAAACAATGAGCAGTTCTTC	CASSYLSTSGNNEQFF	TRBV6-3*01, TRBV6-2*01	TRBV6-3, TRBV6-2	TRBJ2-1*01	TRBJ2-1	TRBD2*02, TRBD2*01	TRBD2	15	24	28	31	8	2	10
1	6.12E-08	TGTGCCAGCAGTTACTTACCCAGTAGCGGGAGTTACGAGCAGTACTTC	CASSYLPSSGSYEQYF	TRBV6-5*01	TRBV6-5	TRBJ2-7*01	TRBJ2-7	TRBD2*02	TRBD2	15	23	31	33	7	1	8
1	6.12E-08	TGTGCCAGCAGTTACTCTCCCTTCGGCTCTGGAAACACCGTATATTTT	CASSYSPFGSGNTVYF	TRBV6-6*04	TRBV6-6	TRBJ1-3*01	TRBJ1-3	TRBD2*02	TRBD2	11	16	20	26	4	5	9
1	6.12E-08	TGTGCCAGCAGTTACTCTGCGGGTAGCCCCAGGAATGAGCAGTTCTTC	CASSYSAGSPRNEQFF	TRBV6-5*01, TRBV6-6*01	TRBV6-6, TRBV6-5	TRBJ2-1*01	TRBJ2-1	TRBD1*01, TRBD2*02, TRBD2*01	TRBD1, TRBD2	16	25	29	33	8	3	11
1	6.12E-08	TGTGCCAGCAGTTACTCTGGCAGGGGCAGCAATCAGCCCCAGCATTTT	CASSYSGRGSNQPQHF	TRBV6-3*01, TRBV6-2*01	TRBV6-3, TRBV6-2	TRBJ1-5*01	TRBJ1-5	TRBD1*01	TRBD1	16	20	25	27	3	1	4
1	6.12E-08	TGTGCCAGCAGTTACTCCCCCGGTACAGGGTCAGGCTCCCACACCTTC	CASSYSPGTGSGSHTF	TRBV6-5*01	TRBV6-5	TRBJ1-2*01	TRBJ1-2	TRBD1*01	TRBD1	16	24	29	40	7	10	17
1	6.12E-08	TGTGCCAGCAGTTACTCCCCCGGCTCCGGAACTAATGAAGCTTTCTTT	CASSYSPGSGTNEAFF	TRBV6-5*01	TRBV6-5	TRBJ1-1*01	TRBJ1-1	TRBD2*01	TRBD2	16	17	21	35	0	13	13
1	6.12E-08	TGTGCCAGCAGTTACTCCGGGCTAGCGGATGCAGATACGCAGTATTTT	CASSYSGLADADTQYF	TRBV6-5*01	TRBV6-5	TRBJ2-3*01	TRBJ2-3	TRBD2*02, TRBD2*01	TRBD2	16	21	27	31	4	3	7
1	6.12E-08	TGTGCCAGCAGTTACTCCAGAGCTGGGGCGGGCACTGAAGCTTTCTTT	CASSYSRAGAGTEAFF	TRBV6-5*01	TRBV6-5	TRBJ1-1*01	TRBJ1-1	TRBD1*01, TRBD2*02, TRBD2*01	TRBD1, TRBD2	16	24	28	32	7	3	10
1	6.12E-08	TGTGCCAGCAGTTACTCGTTACGGGCCTATGGCTACACCATATATTTT	CASSYSLRAYGYTIYF	TRBV6-5*01	TRBV6-5	TRBJ1-3*01	TRBJ1-3	TRBD1*01, TRBD2*02, TRBD2*01	TRBD1, TRBD2	16	22	25	34	5	8	13
1	6.12E-08	TGTGCCAGCAGTTACTCGGCTGCGTGAGGGCCAGAGACCCAGTACTTC	CASSYSAA*GPETQYF	TRBV6-3*01, TRBV6-2*01	TRBV6-3, TRBV6-2	TRBJ2-5*01	TRBJ2-5	TRBD2*02	TRBD2	16	25	29	32	8	2	10
1	6.12E-08	TGTGCCAGCAGTTACTCGGGGGACAAGGGGTCAGATACGCAGTATTTT	CASSYSGDKGSDTQYF	TRBV6-5*01	TRBV6-5	TRBJ2-3*01	TRBJ2-3	TRBD1*01	TRBD1	16	19	24	31	2	6	8
1	6.12E-08	TGTGCCAGCAGTTACTCGGGGGACAAGGGGACCTACGAGCAGTATTTT	CASSYSGDKGTYEQYF	TRBV6-5*01	TRBV6-5	TRBJ2-3*01	TRBJ2-3	TRBD1*01	TRBD1	16	19	24	38	2	13	15
1	6.12E-08	TGTGCCAGCAGTTACTCGATTATTGGGGGCGCAGAGACCCAGTACTTC	CASSYSIIGGAETQYF	TRBV6-1*01	TRBV6-1	TRBJ2-5*01	TRBJ2-5	TRBD1*01	TRBD1	11	24	29	32	12	2	14
1	6.12E-08	TGTGCCAGCAGTTACTCGACCAGGGGCTCTAGGTATGGCTACACCTTC	CASSYSTRGSRYGYTF	TRBV6-5*01	TRBV6-5	TRBJ1-2*01	TRBJ1-2	TRBD1*01	TRBD1	16	20	25	33	3	7	10
1	6.12E-08	TGTGCCAGCAGTTACTCGACGGGACAGGGGGCTGAGACCCAGTACTTC	CASSYSTGQGAETQYF	TRBV6-5*01	TRBV6-5	TRBJ2-5*01	TRBJ2-5	TRBD1*01	TRBD1	16	20	31	33	3	1	4
1	6.12E-08	TGTGCCAGCAGTTACTCGACAGGGGGAACTCACGATACGCAGTATTTT	CASSYSTGGTHDTQYF	TRBV6-3*01, TRBV6-2*01	TRBV6-3, TRBV6-2	TRBJ2-3*01	TRBJ2-3	TRBD1*01	TRBD1	16	17	25	33	0	7	7
1	6.12E-08	TGTGCCAGCAGTTACTCGAAGGCCCCGGGACACCGGGGAGCTGTTTTT	CASSYSKAPGHRGAVF	TRBV6-5*01	TRBV6-5	TRBJ2-2*01	TRBJ2-2	TRBD1*01	TRBD1	16	26	31	43	9	11	20
1	6.12E-08	TGTGCCAGCAGTTACTCAGCCAGGGGCTCTGGGTATGGCTATACCTTC	CASSYSARGSGYGYTF	TRBV6-5*01	TRBV6-5	TRBJ1-2*01	TRBJ1-2	TRBD1*01	TRBD1	16	20	25	33	3	7	10
1	6.12E-08	TGTGCCAGCAGTTACTGACTAGCGGGAGGGCCATATGAGCAGTTCTTC	CASSY*LAGGPYEQFF	TRBV6-3*01, TRBV6-2*01	TRBV6-3, TRBV6-2	TRBJ2-1*01	TRBJ2-1	TRBD2*02	TRBD2	15	16	29	34	0	4	4
1	6.12E-08	TGTGCCAGCAGTTACTACTCAGGGGGCGGTGGAAACACCATATATTTT	CASSYYSGGGGNTIYF	TRBV6-5*01	TRBV6-5	TRBJ1-3*01	TRBJ1-3	TRBD1*01	TRBD1	15	19	26	29	3	2	5
1	6.12E-08	TGTGCCAGCAGTTACCTTGCTAGCGGGGGGGCTGAGACCCAGTACTTC	CASSYLASGGAETQYF	TRBV6-5*01	TRBV6-5	TRBJ2-5*01	TRBJ2-5	TRBD2*01	TRBD2	14	19	30	33	4	2	6
1	6.12E-08	TGTGCCAGCAGTTACCCTCGGACAGGCTCCCAAGAGACCCAGTACTTC	CASSYPRTGSQETQYF	TRBV6-6*04	TRBV6-6	TRBJ2-5*01	TRBJ2-5	TRBD1*01	TRBD1	11	19	25	29	7	3	10
1	6.12E-08	TGTGCCAGCAGTTACCCTAGCGGGAGGGTCCCAGAGACCCAGTACTTC	CASSYPSGRVPETQYF	TRBV6-5*01	TRBV6-5	TRBJ2-5*01	TRBJ2-5	TRBD2*02	TRBD2	14	16	27	32	1	4	5
1	6.12E-08	TGTGCCAGCAGTTACCCCTGCGGGAGGGGAGCAGATACGCAGTATTTT	CASSYPCGRGADTQYF	TRBV6-3*01, TRBV6-2*01	TRBV6-3, TRBV6-2	TRBJ2-3*01	TRBJ2-3	TRBD2*02	TRBD2	14	19	27	31	4	3	7
1	6.12E-08	TGTGCCAGCAGTTACCCCGGGGACGATCTCCAAGAGACCCAGTACTTC	CASSYPGDDLQETQYF	TRBV6-6*04	TRBV6-6	TRBJ2-5*01	TRBJ2-5	TRBD1*01, TRBD2*02, TRBD2*01	TRBD1, TRBD2	11	19	23	29	7	5	12
1	6.12E-08	TGTGCCAGCAGTTACCCCGGGAGGGGTAGCAATCAGCCCCAGCATTTT	CASSYPGRGSNQPQHF	TRBV6-6*01	TRBV6-6	TRBJ1-5*01	TRBJ1-5	TRBD2*02	TRBD2	14	17	24	26	2	1	3
1	6.12E-08	TGTGCCAGCAGTTACCCCAGCGGGGGGGGGGCAGATGCGCAGTATTTT	CASSYPSGGGADAQYF	TRBV10-3*01, TRBV10-3*02	TRBV10-3	TRBJ2-3*01	TRBJ2-3	TRBD2*01	TRBD2	11	18	27	31	6	3	9
1	6.12E-08	TGTGCCAGCAGTTACCCCAGCGGGAGGGGGGCAGATACGCAGTTCTTC	CASSYPSGRGADTQFF	TRBV6-3*01, TRBV6-2*01	TRBV6-3, TRBV6-2	TRBJ2-1*01	TRBJ2-1	TRBD2*02	TRBD2	14	18	27	38	3	10	13
1	6.12E-08	TGTGCCAGCAGTTACCCGCTAGCGGGAGGGCCACATGAGCAGTTCTTC	CASSYPLAGGPHEQFF	TRBV6-3*01, TRBV6-2*01	TRBV6-3, TRBV6-2	TRBJ2-1*01	TRBJ2-1	TRBD2*02	TRBD2	14	18	29	34	3	4	7
1	6.12E-08	TGTGCCAGCAGTTACCCGGGACAGGGCAATAACTATGGCTACACCTTC	CASSYPGQGNNYGYTF	TRBV6-3*01, TRBV6-2*01	TRBV6-3, TRBV6-2	TRBJ1-2*01	TRBJ1-2	TRBD1*01	TRBD1	14	17	25	29	2	3	5
1	6.12E-08	TGTGCCAGCAGTTACCGACTAGCGGCTAGCTCCTACGAGCAGTATTTT	CASSYRLAASSYEQYF	TRBV6-3*01, TRBV6-2*01	TRBV6-3, TRBV6-2	TRBJ2-3*01	TRBJ2-3	TRBD2*02, TRBD2*01	TRBD2	14	16	24	38	1	13	14
1	6.12E-08	TGTGCCAGCAGTTACCAGGGCCCCCGTCACACAGATACGCAGTATTTT	CASSYQGPRHTDTQYF	TRBV3-1*02, TRBV3-1*01	TRBV3-1	TRBJ2-3*01	TRBJ2-3	TRBD1*01, TRBD2*01	TRBD1, TRBD2	10	19	24	29	8	4	12
1	6.12E-08	TGTGCCAGCAGTTACGTGGCTAACGGGCCCACGGATACGCAGTATTTT	CASSYVANGPTDTQYF	TRBV6-3*01, TRBV6-2*01	TRBV6-3, TRBV6-2	TRBJ2-3*01	TRBJ2-3	TRBD1*01, TRBD2*02, TRBD2*01	TRBD1, TRBD2	14	24	27	29	9	1	10
1	6.12E-08	TGTGCCAGCAGTTACGCCCCGATCCTCGTCAATCAGCCCCAGCATTTT	CASSYAPILVNQPQHF	TRBV6-6*01	TRBV6-6	TRBJ1-5*01	TRBJ1-5	TRBD1*01, TRBD2*01	TRBD1, TRBD2	14	15	19	29	0	9	9
1	6.12E-08	TGTGCCAGCAGTTACGCGGGGGCCTTAGATAATTCACCCCTCCACTTT	CASSYAGALDNSPLHF	TRBV6-5*01	TRBV6-5	TRBJ1-6*01	TRBJ1-6	TRBD2*01	TRBD2	14	15	21	28	0	6	6
1	6.12E-08	TGTGCCAGCAGTTACGCGGGACTAGCGGGGAACAATGAGCAGTTCTTC	CASSYAGLAGNNEQFF	TRBV6-5*01	TRBV6-5	TRBJ2-1*01	TRBJ2-1	TRBD2*01	TRBD2	14	17	29	31	2	1	3
1	6.12E-08	TGTGCCAGCAGTTACGGTGGACTAGCGGGAGGGGAGACCCAGTACTTC	CASSYGGLAGGETQYF	TRBV6-5*01	TRBV6-5	TRBJ2-5*01	TRBJ2-5	TRBD2*02	TRBD2	14	18	32	33	3	0	3
1	6.12E-08	TGTGCCAGCAGTTACGGGACAGGGAGTGTCAACTATGGCTATACCTTC	CASSYGTGSVNYGYTF	TRBV6-5*01	TRBV6-5	TRBJ1-2*01	TRBJ1-2	TRBD1*01	TRBD1	14	15	23	30	0	6	6
1	6.12E-08	TGTGCCAGCAGTTACGACCCGACAGGGTCAAATGAAAAACTGTTTTTT	CASSYDPTGSNEKLFF	TRBV6-5*01	TRBV6-5	TRBJ1-4*01	TRBJ1-4	TRBD1*01	TRBD1	14	20	26	30	5	3	8
1	6.12E-08	TGTGCCAGCAGTTACGACCCGACAGGGGTCTCAGATACGCGGTATTTT	CASSYDPTGVSDTRYF	TRBV6-5*01	TRBV6-5	TRBJ2-3*01	TRBJ2-3	TRBD1*01	TRBD1	14	20	27	31	5	3	8
1	6.12E-08	TGTGCCAGCAGTTACGACCGACAGGAAGGTCATTCACCCCTCCACTTT	CASSYDRQEGHSPLHF	TRBV6-1*01	TRBV6-1	TRBJ1-6*01	TRBJ1-6	TRBD1*01	TRBD1	11	19	24	31	7	6	13
1	6.12E-08	TGTGCCAGCAGTTACACTAGCGGGGCTAGCGCCGGGGAGCTGTTTTTT	CASSYTSGASAGELFF	TRBV6-3*01, TRBV6-2*01	TRBV6-3, TRBV6-2	TRBJ2-2*01	TRBJ2-2	TRBD2*01	TRBD2	14	15	24	31	0	6	6
1	6.12E-08	TGTGCCAGCAGTTACACTAGCGGGAGCGGCACAGATACGCAGTATTTT	CASSYTSGSGTDTQYF	TRBV6-5*01	TRBV6-5	TRBJ2-3*01	TRBJ2-3	TRBD2*02	TRBD2	14	15	25	28	0	2	2
1	6.12E-08	TGTGCCAGCAGTTACACCCAGGGAAAATCGGGCTACGAGCAGTACTTC	CASSYTQGKSGYEQYF	TRBV6-3*01, TRBV6-2*01	TRBV6-3, TRBV6-2	TRBJ2-7*01	TRBJ2-7	TRBD1*01	TRBD1	14	18	22	32	3	9	12
1	6.12E-08	TGTGCCAGCAGTTACACCGCGGGGCCATTGACAGATACGCAGTATTTT	CASSYTAGPLTDTQYF	TRBV6-5*01	TRBV6-5	TRBJ2-3*01	TRBJ2-3	TRBD2*01	TRBD2	14	18	23	30	3	6	9
1	6.12E-08	TGTGCCAGCAGTTACACAGGGAGCGGGAGCTCCTACGAGCAGTACTTC	CASSYTGSGSSYEQYF	TRBV6-5*01	TRBV6-5	TRBJ2-7*01	TRBJ2-7	TRBD2*02	TRBD2	14	21	28	29	6	0	6
1	6.12E-08	TGTGCCAGCAGTTACAGCCCTAGCACCGGAAAAAATGAGCAGTTCTTC	CASSYSPSTGKNEQFF	TRBV6-5*01	TRBV6-5	TRBJ2-1*01	TRBJ2-1	TRBD2*02, TRBD2*01	TRBD2	14	19	23	33	4	9	13
1	6.12E-08	TGTGCCAGCAGTTACAGGACAGGGTATGCTTACAATGAGCAGCTCTTC	CASSYRTGYAYNEQLF	TRBV6-5*01	TRBV6-5	TRBJ2-1*01	TRBJ2-1	TRBD1*01	TRBD1	14	16	23	30	1	6	7
1	6.12E-08	TGTGCCAGCAGTTACAGAGGGACAGGGGGTATACACGAGCAGTACTTC	CASSYRGTGGIHEQYF	TRBV6-5*01	TRBV6-5	TRBJ2-7*01	TRBJ2-7	TRBD1*01	TRBD1	14	18	28	34	3	5	8
1	6.12E-08	TGTGCCAGCAGTTAGGGCCTTAACACTGAAGCTCAGCCCCAGCATTTT	CASS*GLNTEAQPQHF	TRBV27*01	TRBV27	TRBJ1-5*01	TRBJ1-5	TRBD1*01, TRBD2*02	TRBD1, TRBD2	12	13	16	32	0	15	15
1	6.12E-08	TGTGCCAGCAGTTAACGGCGGGAGAGTGGTTGGGAGACCCAGTACTTC	CASS*RRESGWETQYF	TRBV6-1*01	TRBV6-1	TRBJ2-5*01	TRBJ2-5	TRBD2*02	TRBD2	11	17	23	33	5	9	14
1	6.12E-08	TGTGCCAGCAGTTAAGCCAGGTCGGCAGGCAGGCCTGGGCAGTTCTTC	CASS*ARSAGRPGQFF	TRBV12-4*01, TRBV12-3*01	TRBV12-4, TRBV12-3	TRBJ2-1*01	TRBJ2-1	TRBD1*01	TRBD1	16	29	32	38	12	5	17
1	6.12E-08	TGTGCCAGCAGTTAAGGAGTGGAGGGCAGCAATCAGCCCCAGCATTTT	CASS*GVEGSNQPQHF	TRBV6-1*01	TRBV6-1	TRBJ1-5*01	TRBJ1-5	TRBD2*02	TRBD2	15	20	25	27	4	1	5
1	6.12E-08	TGTGCCAGCAGTCTTACGGGACTAGCGGGATTCTATGAGCAGTACTTC	CASSLTGLAGFYEQYF	TRBV7-9*03, TRBV7-9*01, TRBV7-9*04, TRBV7-9*02	TRBV7-9	TRBJ2-7*01	TRBJ2-7	TRBD2*02	TRBD2	10	17	29	32	6	2	8
1	6.12E-08	TGTGCCAGCAGTCTCGGACAGGGAATTAGGACAGATACGCAGTATTTT	CASSLGQGIRTDTQYF	TRBV12-4*01, TRBV12-3*01	TRBV12-4, TRBV12-3	TRBJ2-3*01	TRBJ2-3	TRBD1*01	TRBD1	11	15	22	30	3	7	10
1	6.12E-08	TGTGCCAGCAGTCTAGCCGTCGGGTTGGCTAACACTGAAGCTTTCTTT	CASSLAVGLANTEAFF	TRBV12-4*01, TRBV12-3*01	TRBV12-4, TRBV12-3	TRBJ1-1*01	TRBJ1-1	TRBD2*02, TRBD2*01	TRBD2	16	20	23	30	3	6	9
1	6.12E-08	TGTGCCAGCAGTCCTCTGGCAGGCGAGGGCCAAGAGACCCAGTATTTT	CASSPLAGEGQETQYF	TRBV6-4*02, TRBV6-4*01	TRBV6-4	TRBJ2-3*01	TRBJ2-3	TRBD2*02	TRBD2	11	24	28	39	12	10	22
1	6.12E-08	TGTGCCAGCAGTCCTCGCAGGGGGAGCTCCTACAATGAGCAGTTCTTC	CASSPRRGSSYNEQFF	TRBV12-4*01, TRBV12-3*01	TRBV12-4, TRBV12-3	TRBJ2-1*01	TRBJ2-1	TRBD1*01	TRBD1	11	17	23	26	5	2	7
1	6.12E-08	TGTGCCAGCAGTCCTGACTCGGACAGAGCTAGCCACGAGCAGTACTTC	CASSPDSDRASHEQYF	TRBV12-4*01, TRBV12-3*01	TRBV12-4, TRBV12-3	TRBJ2-7*01	TRBJ2-7	TRBD1*01	TRBD1	11	20	25	34	8	8	16
1	6.12E-08	TGTGCCAGCAGTCCTACCCGGAGCGGGACAGGGGGCATCCAAGACTTC	CASSPTRSGTGGIQDF	TRBV6-5*01	TRBV6-5	TRBJ2-7*01	TRBJ2-7	TRBD1*01	TRBD1	11	24	35	43	12	7	19
1	6.12E-08	TGTGCCAGCAGTCCTACAGGGGTAGCTCCCAATCAGCCCCAGCATTTT	CASSPTGVAPNQPQHF	TRBV2*01, TRBV2*02, TRBV2*03	TRBV2	TRBJ1-5*01	TRBJ1-5	TRBD1*01	TRBD1	11	15	21	29	3	7	10
1	6.12E-08	TGTGCCAGCAGTCCTACAGGGGGGGACTAGCGGTATACGCAGTATTTT	CASSPTGGD*RYTQYF	TRBV2*01, TRBV2*02, TRBV2*03	TRBV2	TRBJ2-3*01	TRBJ2-3	TRBD2*02, TRBD2*01	TRBD2	11	22	32	34	10	1	11
1	6.12E-08	TGTGCCAGCAGTCCTAGCGGGAGACGGAGGTTCATCGACTACACCTTC	CASSPSGRRRFIDYTF	TRBV27*01	TRBV27	TRBJ1-2*01	TRBJ1-2	TRBD2*02	TRBD2	11	13	22	38	1	15	16
1	6.12E-08	TGTGCCAGCAGTCCCTTCGGGGGAATCGCCAAAAACATTCAGTACTTC	CASSPFGGIAKNIQYF	TRBV27*01	TRBV27	TRBJ2-4*01	TRBJ2-4	TRBD2*01	TRBD2	11	17	22	27	5	4	9
1	6.12E-08	TGTGCCAGCAGTCCCTCCCGGACAGGGGGCATAGAGACCCAGCATTTT	CASSPSRTGGIETQHF	TRBV2*01, TRBV2*02, TRBV2*03	TRBV2	TRBJ1-5*01	TRBJ1-5	TRBD1*01	TRBD1	11	19	29	37	7	7	14
1	6.12E-08	TGTGCCAGCAGTCCCTCCCAGACAGGAGGCATAGAGACCCAGTACTTC	CASSPSQTGGIETQYF	TRBV2*01, TRBV2*02, TRBV2*03	TRBV2	TRBJ2-5*01	TRBJ2-5	TRBD2*02	TRBD2	11	12	18	32	0	13	13
1	6.12E-08	TGTGCCAGCAGTCCCCTGGGTCCGGGTATAACCGGGGAGCTGTTTTTT	CASSPLGPGITGELFF	TRBV12-4*01, TRBV12-3*01	TRBV12-4, TRBV12-3	TRBJ2-2*01	TRBJ2-2	TRBD1*01	TRBD1	11	12	17	30	0	12	12
1	6.12E-08	TGTGCCAGCAGTCCCGGGGCTAGCGGGGCCCACGGGGGGCTGTTTTTT	CASSPGASGAHGGLFF	TRBV27*01	TRBV27	TRBJ2-2*01	TRBJ2-2	TRBD2*01	TRBD2	11	19	27	32	7	4	11
1	6.12E-08	TGTGCCAGCAGTCCCGGGACTAGCGGTACCACAGATACGCAGTACTTC	CASSPGTSGTTDTQYF	TRBV6-5*01	TRBV6-5	TRBJ2-7*01	TRBJ2-7	TRBD2*02, TRBD2*01	TRBD2	11	15	25	38	3	12	15
1	6.12E-08	TGTGCCAGCAGTCCCGGGACTAGCGGGTTGACAGATACGCAGTATTTT	CASSPGTSGLTDTQYF	TRBV5-5*01, TRBV5-5*02, TRBV5-5*03	TRBV5-5	TRBJ2-3*01	TRBJ2-3	TRBD2*02, TRBD2*01	TRBD2	10	15	26	30	4	3	7
1	6.12E-08	TGTGCCAGCAGTCCCGGGACTAGCGGGAGTATCAATGAGCAGTTCTTC	CASSPGTSGSINEQFF	TRBV7-2*04, TRBV7-2*01	TRBV7-2	TRBJ2-1*01	TRBJ2-1	TRBD2*02	TRBD2	10	15	28	32	4	3	7
1	6.12E-08	TGTGCCAGCAGTCCCGGACTAGCGGGCTATCAAGAGACCCAGTACTTC	CASSPGLAGYQETQYF	TRBV6-4*02, TRBV6-4*01	TRBV6-4	TRBJ2-5*01	TRBJ2-5	TRBD2*02, TRBD2*01	TRBD2	11	15	25	30	3	4	7
1	6.12E-08	TGTGCCAGCAGTCCCGGACTAGCGGGAGGGAACAATGAGCAGTTCTTC	CASSPGLAGGNNEQFF	TRBV7-2*04, TRBV7-2*01	TRBV7-2	TRBJ2-1*01	TRBJ2-1	TRBD2*02	TRBD2	10	15	29	31	4	1	5
1	6.12E-08	TGTGCCAGCAGTCCCGGACATGGCCTCTTCTACAATGAGCAGTTCTTC	CASSPGHGLFYNEQFF	TRBV6-6*04	TRBV6-6	TRBJ2-1*01	TRBJ2-1	TRBD1*01	TRBD1	12	15	19	29	2	9	11
1	6.12E-08	TGTGCCAGCAGTCCCATGACTAGCGGCCTCTACAATGAGCAGTTCTTC	CASSPMTSGLYNEQFF	TRBV11-2*03	TRBV11-2	TRBJ2-1*01	TRBJ2-1	TRBD2*02, TRBD2*01	TRBD2	10	17	25	29	6	3	9
1	6.12E-08	TGTGCCAGCAGTCCCAGGGGGCCGGGTCTGGCAGATACGCAGTATTTT	CASSPRGPGLADTQYF	TRBV12-4*01, TRBV12-3*01	TRBV12-4, TRBV12-3	TRBJ2-3*01	TRBJ2-3	TRBD1*01	TRBD1	11	14	21	31	2	9	11
1	6.12E-08	TGTGCCAGCAGTCCGTATCCGGGACAGGGGTTCAATGGGCAGTTCTTC	CASSPYPGQGFNGQFF	TRBV12-4*01, TRBV12-3*01	TRBV12-4, TRBV12-3	TRBJ2-1*01	TRBJ2-1	TRBD1*01	TRBD1	11	20	29	32	8	2	10
1	6.12E-08	TGTGCCAGCAGTCCGCTAGCGGGAGTTTACCAAGAGACCCAGTACTTC	CASSPLAGVYQETQYF	TRBV6-5*01	TRBV6-5	TRBJ2-7*01	TRBJ2-7	TRBD2*02	TRBD2	11	15	24	39	3	14	17
1	6.12E-08	TGTGCCAGCAGTCCGCCTAGCGGGATCGTTTTGGACGAGCAGTACTTC	CASSPPSGIVLDEQYF	TRBV6-5*01	TRBV6-5	TRBJ2-7*01	TRBJ2-7	TRBD2*02	TRBD2	11	16	24	34	4	9	13
1	6.12E-08	TGTGCCAGCAGTCCGGGACAGGGAACCCCACAAGAGACCCAGCATTTT	CASSPGQGTPQETQHF	TRBV6-5*01	TRBV6-5	TRBJ1-5*01	TRBJ1-5	TRBD1*01	TRBD1	11	14	22	37	2	14	16
1	6.12E-08	TGTGCCAGCAGTCCGGGAGGGGACAGGGGCATGGACGAGCAGTACTTC	CASSPGGDRGMDEQYF	TRBV12-4*01, TRBV12-3*01	TRBV12-4, TRBV12-3	TRBJ2-7*01	TRBJ2-7	TRBD1*01	TRBD1	11	19	28	34	7	5	12
1	6.12E-08	TGTGCCAGCAGTCCGGATGGGACTAGTGACCTCAATGAGCGGTTCTTC	CASSPDGTSDLNERFF	TRBV11-3*01, TRBV11-3*02	TRBV11-3	TRBJ2-1*01	TRBJ2-1	TRBD2*02, TRBD2*01	TRBD2	10	18	25	32	7	6	13
1	6.12E-08	TGTGCCAGCAGTCCGAGGACTAGCGGGAGTCTCTACGAGCAGTACTTC	CASSPRTSGSLYEQYF	TRBV12-4*01, TRBV12-3*01	TRBV12-4, TRBV12-3	TRBJ2-7*01	TRBJ2-7	TRBD2*02	TRBD2	11	16	28	32	4	3	7
1	6.12E-08	TGTGCCAGCAGTCCACGGACTAGCGGGGAAGACAATGAGCAGTTCTTC	CASSPRTSGEDNEQFF	TRBV7-8*03	TRBV7-8	TRBJ2-1*01	TRBJ2-1	TRBD2*01	TRBD2	10	16	27	31	5	3	8
1	6.12E-08	TGTGCCAGCAGTCCAGGGACAGGGTATGCCTACAATGAGCAGTTCTTC	CASSPGTGYAYNEQFF	TRBV6-1*01	TRBV6-1	TRBJ2-1*01	TRBJ2-1	TRBD1*01	TRBD1	11	15	23	28	3	4	7
1	6.12E-08	TGTGCCAGCAGTCCAACTAGCGGGAGTTTGGGCGGGGAGCTGTTTTTT	CASSPTSGSLGGELFF	TRBV12-4*01, TRBV12-3*01	TRBV12-4, TRBV12-3	TRBJ2-2*01	TRBJ2-2	TRBD2*02	TRBD2	11	15	25	32	3	6	9
1	6.12E-08	TGTGCCAGCAGTCGTCTTCCACCATATTCCGACTACGAGCAGTACTTC	CASSRLPPYSDYEQYF	TRBV6-5*01	TRBV6-5	TRBJ2-7*01	TRBJ2-7	TRBD1*01, TRBD2*02, TRBD2*01	TRBD1, TRBD2	11	27	29	32	15	2	17
1	6.12E-08	TGTGCCAGCAGTCGTCAGGGGTTCACGAACACCGGGGAGCTGTTTTTT	CASSRQGFTNTGELFF	TRBV2*01, TRBV2*02, TRBV2*03	TRBV2	TRBJ2-2*01	TRBJ2-2	TRBD1*01	TRBD1	11	15	20	25	3	4	7
1	6.12E-08	TGTGCCAGCAGTCGTAATAGCGGGACTTACACCGGGGAGCTGTTTTTT	CASSRNSGTYTGELFF	TRBV2*01, TRBV2*02, TRBV2*03	TRBV2	TRBJ2-2*01	TRBJ2-2	TRBD2*02	TRBD2	11	17	24	28	5	3	8
1	6.12E-08	TGTGCCAGCAGTCGCGACTAGCGGGCAGATTACTACGAGCAGTACTTC	CASSRD*RADYYEQYF	TRBV2*01, TRBV2*02, TRBV2*03	TRBV2	TRBJ2-7*01	TRBJ2-7	TRBD2*02, TRBD2*01	TRBD2	11	15	24	32	3	7	10
1	6.12E-08	TGTGCCAGCAGTCGCACGGGCACTAGTGGGGCCGGGGAGCTGTTTTTT	CASSRTGTSGAGELFF	TRBV6-5*01	TRBV6-5	TRBJ2-2*01	TRBJ2-2	TRBD2*02, TRBD2*01	TRBD2	11	21	25	31	9	5	14
1	6.12E-08	TGTGCCAGCAGTCGGGACAGGGTGTACGGCATGCCTGAAGCTTTCTTT	CASSRDRVYGMPEAFF	TRBV19*01, TRBV19*03, TRBV19*02	TRBV19	TRBJ1-1*01	TRBJ1-1	TRBD1*01	TRBD1	11	13	21	34	1	12	13
1	6.12E-08	TGTGCCAGCAGTCGGATTCGTACAGGGATAACCGGGGAGCTGTTTTTT	CASSRIRTGITGELFF	TRBV12-4*01, TRBV12-3*01	TRBV12-4, TRBV12-3	TRBJ2-2*01	TRBJ2-2	TRBD1*01	TRBD1	11	21	26	30	9	3	12
1	6.12E-08	TGTGCCAGCAGTCGGATTCGTACAGGGAACACCGGGGAGCTGTTTTTT	CASSRIRTGNTGELFF	TRBV12-4*01, TRBV12-3*01	TRBV12-4, TRBV12-3	TRBJ2-2*01	TRBJ2-2	TRBD1*01	TRBD1	11	21	25	26	9	0	9
1	6.12E-08	TGTGCCAGCAGTCGATATAGCGGGTTAGGGGCAGATACGCAGTATTTT	CASSRYSGLGADTQYF	TRBV6-1*01	TRBV6-1	TRBJ2-3*01	TRBJ2-3	TRBD2*02, TRBD2*01	TRBD2	11	17	23	31	5	7	12
1	6.12E-08	TGTGCCAGCAGTCGACCGGGACGGTTCCTACGAGAGACCCAGTACTTC	CASSRPGRFLRETQYF	TRBV12-4*01, TRBV12-3*01	TRBV12-4, TRBV12-3	TRBJ2-5*01	TRBJ2-5	TRBD1*01, TRBD2*02, TRBD2*01	TRBD1, TRBD2	11	17	21	32	5	10	15
1	6.12E-08	TGTGCCAGCAGTCGAGGACAGGTTCCCACACAAGAGACCCAGTACTTC	CASSRGQVPTQETQYF	TRBV6-5*01	TRBV6-5	TRBJ2-5*01	TRBJ2-5	TRBD1*01	TRBD1	11	15	21	30	3	8	11
1	6.12E-08	TGTGCCAGCAGTCATAAGAGGGGGACAGGGGACTACGAGCAGTACTTC	CASSHKRGTGDYEQYF	TRBV6-1*01	TRBV6-1	TRBJ2-7*01	TRBJ2-7	TRBD1*01	TRBD1	11	21	30	32	9	1	10
1	6.12E-08	TGTGCCAGCAGTCACTCTCAGGCCTCTGGGGCCAACGTCCTGACTTTC	CASSHSQASGANVLTF	TRBV6-5*01	TRBV6-5	TRBJ2-6*01	TRBJ2-6	TRBD1*01	TRBD1	16	18	21	23	1	1	2
1	6.12E-08	TGTGCCAGCAGTCACAGACACGACCGCTCCTACAATGAGCAGTTCTTC	CASSHRHDRSYNEQFF	TRBV4-2*01	TRBV4-2	TRBJ2-1*01	TRBJ2-1	TRBD1*01	TRBD1	10	16	19	26	5	6	11
1	6.12E-08	TGTGCCAGCAGTCAGAGTACAGGGTGGGCGGATGAAAAACTGTTTTTT	CASSQSTGWADEKLFF	TRBV2*01, TRBV2*02, TRBV2*03	TRBV2	TRBJ1-4*01	TRBJ1-4	TRBD1*01	TRBD1	11	18	23	31	6	7	13
1	6.12E-08	TGTGCCAGCAGTCAATTTCCTGGACAGGGAAACTACGAGCAGTACTTC	CASSQFPGQGNYEQYF	TRBV6-1*01	TRBV6-1	TRBJ2-7*01	TRBJ2-7	TRBD1*01	TRBD1	11	21	28	32	9	3	12
1	6.12E-08	TGTGCCAGCAGTCAATTTCCCCGGGACAGCTCTTACGAGCAGTACTTC	CASSQFPRDSSYEQYF	TRBV16*01, TRBV16*02	TRBV16	TRBJ2-7*01	TRBJ2-7	TRBD1*01	TRBD1	15	22	28	29	6	0	6
1	6.12E-08	TGTGCCAGCAGTCAAGCTTCCGGGACTACCTACAATGAGCAGTTCTTC	CASSQASGTTYNEQFF	TRBV28*01	TRBV28	TRBJ2-1*01	TRBJ2-1	TRBD2*02, TRBD2*01	TRBD2	11	21	27	28	9	0	9
1	6.12E-08	TGTGCCAGCAGTCAAAGGACTAGCGGGAGTTCAGATACGCAGTATTTT	CASSQRTSGSSDTQYF	TRBV7-6*01, TRBV7-6*02	TRBV7-6	TRBJ2-3*01	TRBJ2-3	TRBD2*02	TRBD2	10	16	28	31	5	2	7
1	6.12E-08	TGTGCCAGCAGTGTTTCGGAGGGACAGGGAGGCTATGGCTACACCTTC	CASSVSEGQGGYGYTF	TRBV2*01, TRBV2*02, TRBV2*03	TRBV2	TRBJ1-2*01	TRBJ1-2	TRBD1*01	TRBD1	12	20	28	32	7	3	10
1	6.12E-08	TGTGCCAGCAGTGTTTCAAGCGGGAGCGGGACAGATACGCAGTATTTT	CASSVSSGSGTDTQYF	TRBV6-1*01	TRBV6-1	TRBJ2-3*01	TRBJ2-3	TRBD2*02	TRBD2	12	18	25	30	5	4	9
1	6.12E-08	TGTGCCAGCAGTGTTCCACCCGGGACATGAGTCGAAAAACTGTTTTTT	CASSVPPGT*VEKLFF	TRBV2*01, TRBV2*02, TRBV2*03	TRBV2	TRBJ1-4*01	TRBJ1-4	TRBD1*01	TRBD1	12	21	26	33	8	6	14
1	6.12E-08	TGTGCCAGCAGTGTCTCGCGAGACAGTCTTAACTATGGCTACACCTTC	CASSVSRDSLNYGYTF	TRBV6-1*01	TRBV6-1	TRBJ1-2*01	TRBJ1-2	TRBD1*01	TRBD1	12	21	25	29	8	3	11
1	6.12E-08	TGTGCCAGCAGTGTCTACTATCAGGAAGTCACAGATACGCAGTATTTT	CASSVYYQEVTDTQYF	TRBV6-1*01	TRBV6-1	TRBJ2-3*01	TRBJ2-3	TRBD1*01, TRBD2*02, TRBD2*01	TRBD1, TRBD2	12	21	24	29	8	4	12
1	6.12E-08	TGTGCCAGCAGTGTCCGTACAGCGGGAGCTTCGCAAGAGCAGTACTTC	CASSVRTAGASQEQYF	TRBV6-1*01	TRBV6-1	TRBJ2-7*01	TRBJ2-7	TRBD2*02	TRBD2	12	20	27	36	7	8	15
1	6.12E-08	TGTGCCAGCAGTGTAGGAGTAGCGGCCGATAACAATGAGCAGCTCTTC	CASSVGVAADNNEQLF	TRBV9*02, TRBV9*01	TRBV9	TRBJ2-1*01	TRBJ2-1	TRBD2*02, TRBD2*01	TRBD2	15	19	24	31	3	6	9
1	6.12E-08	TGTGCCAGCAGTGCTTCTGGACTAGCAGGCACAGATACGCAGTATTTT	CASSASGLAGTDTQYF	TRBV25-1*01	TRBV25-1	TRBJ2-3*01	TRBJ2-3	TRBD2*02, TRBD2*01	TRBD2	12	18	25	28	5	2	7
1	6.12E-08	TGTGCCAGCAGTGCTTACCCGGGACTCCACCCCAATGAGCAGTTCTTC	CASSAYPGLHPNEQFF	TRBV25-1*01	TRBV25-1	TRBJ2-1*01	TRBJ2-1	TRBD2*02, TRBD2*01	TRBD2	12	20	25	32	7	6	13
1	6.12E-08	TGTGCCAGCAGTGCTCCGACTAGCGGAGGTACCGGGGAGCTGTTTTTT	CASSAPTSGGTGELFF	TRBV25-1*01	TRBV25-1	TRBJ2-2*01	TRBJ2-2	TRBD2*02, TRBD2*01	TRBD2	12	17	25	30	4	4	8
1	6.12E-08	TGTGCCAGCAGTGCTCATATGACAGGGGCGGGTGAAAAACTGTTTTTT	CASSAHMTGAGEKLFF	TRBV12-4*01, TRBV12-3*01	TRBV12-4, TRBV12-3	TRBJ1-4*01	TRBJ1-4	TRBD1*01	TRBD1	11	20	27	32	8	4	12
1	6.12E-08	TGTGCCAGCAGTGCTGCTCGGGCGAGCTCTGGAAACACCGTATATTTT	CASSAARASSGNTVYF	TRBV6-1*01	TRBV6-1	TRBJ1-3*01	TRBJ1-3	TRBD1*01, TRBD2*02, TRBD2*01	TRBD1, TRBD2	12	19	22	26	6	3	9
1	6.12E-08	TGTGCCAGCAGTGCTATGTTCCCATTAGCCAAAAACATCCAGTACTTC	CASSAMFPLAKNIQYF	TRBV6-4*02, TRBV6-6*02, TRBV12-4*01, TRBV6-6*05, TRBV2*01, TRBV27*01, TRBV6-5*01, TRBV6-6*01, TRBV6-7*01, TRBV12-4*02, TRBV13*02, TRBV2*02, TRBV2*03, TRBV13*01, TRBV6-3*01, TRBV12-3*01, TRBV6-6*03, TRBV6-2*01, TRBV6-1*01, TRBV6-4*01, TRBV6-6*04	TRBV6-4, TRBV6-6, TRBV12-4, TRBV2, TRBV27, TRBV6-5, TRBV6-7, TRBV13, TRBV6-3, TRBV12-3, TRBV6-2, TRBV6-1	TRBJ2-4*01	TRBJ2-4	TRBD1*01, TRBD2*02, TRBD2*01	TRBD1, TRBD2	12	19	22	26	6	3	9
1	6.12E-08	TGTGCCAGCAGTGCTATAACAGGGGCATGGACAGATACGCAGTATTTT	CASSAITGAWTDTQYF	TRBV6-1*01	TRBV6-1	TRBJ2-3*01	TRBJ2-3	TRBD1*01	TRBD1	12	18	24	30	5	5	10
1	6.12E-08	TGTGCCAGCAGTGCTAGTAGGAGGGGAAGATCCGGGGAGCTGTTTTTT	CASSASRRGRSGELFF	TRBV25-1*01	TRBV25-1	TRBJ2-2*01	TRBJ2-2	TRBD2*02	TRBD2	12	19	24	31	6	6	12
1	6.12E-08	TGTGCCAGCAGTGCTAGCGGGCTAGCGGATTACAATGAGCAGTTCTTC	CASSASGLADYNEQFF	TRBV25-1*01	TRBV25-1	TRBJ2-1*01	TRBJ2-1	TRBD2*02, TRBD2*01	TRBD2	12	13	20	30	0	9	9
1	6.12E-08	TGTGCCAGCAGTGCTAGGACGAGGGGGGGTTGGCAGCCCCAGCATTTT	CASSARTRGGWQPQHF	TRBV7-2*04, TRBV7-2*01	TRBV7-2	TRBJ1-5*01	TRBJ1-5	TRBD2*01	TRBD2	10	22	28	33	11	4	15
1	6.12E-08	TGTGCCAGCAGTGCTAGAGGGGCGGGAGGAAGGAGTGAGCAGTTCTTC	CASSARGAGGRSEQFF	TRBV25-1*01	TRBV25-1	TRBJ2-1*01	TRBJ2-1	TRBD2*02	TRBD2	12	21	28	35	8	6	14
1	6.12E-08	TGTGCCAGCAGTGCTAGAGGGGGGTTGAGGGGGGAGACCCAGTACTTC	CASSARGGLRGETQYF	TRBV2*01, TRBV2*02, TRBV2*03	TRBV2	TRBJ2-5*01	TRBJ2-5	TRBD1*01, TRBD2*01	TRBD1, TRBD2	12	27	32	33	14	0	14
1	6.12E-08	TGTGCCAGCAGTGCTAGAGGACGTATAAGTGAAAACGAGCAGTACTTC	CASSARGRISENEQYF	TRBV25-1*01	TRBV25-1	TRBJ2-7*01	TRBJ2-7	TRBD1*01, TRBD2*02, TRBD2*01	TRBD1, TRBD2	12	18	21	34	5	12	17
1	6.12E-08	TGTGCCAGCAGTGCTAGAGATTCTAAGCGGTCGTATGAGCAGTTCTTC	CASSARDSKRSYEQFF	TRBV9*02, TRBV9*01, TRBV9*03	TRBV9	TRBJ2-1*01	TRBJ2-1	TRBD2*02, TRBD2*01	TRBD2	10	25	29	34	14	4	18
1	6.12E-08	TGTGCCAGCAGTGCCTTTACTAGCGGGAGTCAGGAGACCCAGTACTTC	CASSAFTSGSQETQYF	TRBV25-1*01	TRBV25-1	TRBJ2-5*01	TRBJ2-5	TRBD2*02	TRBD2	12	18	28	33	5	4	9
1	6.12E-08	TGTGCCAGCAGTGCCTCCGGACTAGCGGAGTACAATGAGCAGTTCTTC	CASSASGLAEYNEQFF	TRBV28*01	TRBV28	TRBJ2-1*01	TRBJ2-1	TRBD2*02, TRBD2*01	TRBD2	11	18	27	30	6	2	8
1	6.12E-08	TGTGCCAGCAGTGCCTCGCGAAGCGGAAACACAGATACGCAGTATTTT	CASSASRSGNTDTQYF	TRBV7-9*03, TRBV7-9*01, TRBV7-9*04, TRBV7-9*02	TRBV7-9	TRBJ2-3*01	TRBJ2-3	TRBD2*02, TRBD2*01	TRBD2	10	21	25	29	10	3	13
1	6.12E-08	TGTGCCAGCAGTGCCCCCGGGACTAGCGGTACAGATACGCAGTATTTT	CASSAPGTSGTDTQYF	TRBV6-4*02, TRBV6-4*01	TRBV6-4	TRBJ2-3*01	TRBJ2-3	TRBD2*02, TRBD2*01	TRBD2	12	18	28	30	5	1	6
1	6.12E-08	TGTGCCAGCAGTGCCCGACTAGCCGGGGAAACAGATACGCAGTATTTT	CASSARLAGETDTQYF	TRBV27*01	TRBV27	TRBJ2-3*01	TRBJ2-3	TRBD2*02, TRBD2*01	TRBD2	11	16	22	30	4	7	11
1	6.12E-08	TGTGCCAGCAGTGCCCACAGCGGGAGGAGGGCCGGGGAGCTGTTTTTT	CASSAHSGRRAGELFF	TRBV2*01, TRBV2*02, TRBV2*03	TRBV2	TRBJ2-2*01	TRBJ2-2	TRBD2*02	TRBD2	12	18	26	31	5	4	9
1	6.12E-08	TGTGCCAGCAGTGCGGGGTTTGGGACCCTTAATTCACCCCTCCACTTT	CASSAGFGTLNSPLHF	TRBV6-4*02, TRBV6-4*01	TRBV6-4	TRBJ1-6*01	TRBJ1-6	TRBD1*01, TRBD2*02, TRBD2*01	TRBD1, TRBD2	12	21	25	29	8	3	11
1	6.12E-08	TGTGCCAGCAGTGCGGACAGGTTGGGGTTGGTCAATGAGCAGTTCTTC	CASSADRLGLVNEQFF	TRBV25-1*01	TRBV25-1	TRBJ2-1*01	TRBJ2-1	TRBD1*01	TRBD1	12	14	20	32	1	11	12
1	6.12E-08	TGTGCCAGCAGTGCATATAGCGGGACCTTCTGCAATGAGCAGTTCTTC	CASSAYSGTFCNEQFF	TRBV25-1*01	TRBV25-1	TRBJ2-1*01	TRBJ2-1	TRBD2*02	TRBD2	16	17	24	32	0	7	7
1	6.12E-08	TGTGCCAGCAGTGCAGGGGCAGGGGGCGATGGGTATGGCTACACCTTC	CASSAGAGGDGYGYTF	TRBV6-4*02, TRBV6-4*01	TRBV6-4	TRBJ1-2*01	TRBJ1-2	TRBD1*01	TRBD1	12	19	26	33	6	6	12
1	6.12E-08	TGTGCCAGCAGTGCAGGGACTAGCGGGAGTTACGGAGAGCTGTTTTTT	CASSAGTSGSYGELFF	TRBV10-3*01, TRBV10-3*02	TRBV10-3	TRBJ2-2*01	TRBJ2-2	TRBD2*02	TRBD2	12	15	28	32	2	3	5
1	6.12E-08	TGTGCCAGCAGTGGTTTTCAGTGGGGTGCAGGTGAAGAACTGTTTTTT	CASSGFQWGAGEELFF	TRBV25-1*01	TRBV25-1	TRBJ1-4*01	TRBJ1-4	TRBD1*01, TRBD2*01	TRBD1, TRBD2	12	28	31	32	15	0	15
1	6.12E-08	TGTGCCAGCAGTGGTTTGCTACTAGGAGGAACAGGTACGCAGTATTTT	CASSGLLLGGTGTQYF	TRBV12-4*01, TRBV12-3*01	TRBV12-4, TRBV12-3	TRBJ2-3*01	TRBJ2-3	TRBD2*02, TRBD2*01	TRBD2	11	20	24	30	8	5	13
1	6.12E-08	TGTGCCAGCAGTGGTCCCGTGGACCGTAGCACAGATACGCAGTATTTT	CASSGPVDRSTDTQYF	TRBV6-4*02, TRBV6-4*01	TRBV6-4	TRBJ2-3*01	TRBJ2-3	TRBD1*01, TRBD2*02, TRBD2*01	TRBD1, TRBD2	12	13	17	27	0	9	9
1	6.12E-08	TGTGCCAGCAGTGGTCCGGGACTAGCGCATTACAATGAGCAGTTCTTC	CASSGPGLAHYNEQFF	TRBV6-4*02, TRBV6-4*01	TRBV6-4	TRBJ2-1*01	TRBJ2-1	TRBD2*02, TRBD2*01	TRBD2	12	17	26	30	4	3	7
1	6.12E-08	TGTGCCAGCAGTGGTGTAGCGGGAGAGTTTACAGATACGCAGTATTTT	CASSGVAGEFTDTQYF	TRBV6-4*02, TRBV6-4*01	TRBV6-4	TRBJ2-3*01	TRBJ2-3	TRBD2*02	TRBD2	12	16	24	30	3	5	8
1	6.12E-08	TGTGCCAGCAGTGGTATATCCAGGGCAACTAATGAAAAACTGTTTTTT	CASSGISRATNEKLFF	TRBV2*01, TRBV2*02, TRBV2*03	TRBV2	TRBJ1-4*01	TRBJ1-4	TRBD1*01	TRBD1	12	20	24	25	7	0	7
1	6.12E-08	TGTGCCAGCAGTGGTACAGGGGTAGCTCCCAATCAGCCCCAGCATTTT	CASSGTGVAPNQPQHF	TRBV2*01, TRBV2*02, TRBV2*03	TRBV2	TRBJ1-5*01	TRBJ1-5	TRBD1*01	TRBD1	12	15	21	29	2	7	9
1	6.12E-08	TGTGCCAGCAGTGGGCCCCCAGCGGGAGGGAAGTACGAGCAGTACTTC	CASSGPPAGGKYEQYF	TRBV6-4*02, TRBV6-4*01	TRBV6-4	TRBJ2-7*01	TRBJ2-7	TRBD2*02	TRBD2	12	20	29	33	7	3	10
1	6.12E-08	TGTGCCAGCAGTGGGCGGACAGGGAACTCCTACAATGAGCAGTTCTTC	CASSGRTGNSYNEQFF	TRBV25-1*01	TRBV25-1	TRBJ2-1*01	TRBJ2-1	TRBD1*01	TRBD1	12	16	23	26	3	2	5
1	6.12E-08	TGTGCCAGCAGTGGGGTAGCGGGACTAGGAGGCAATGAGCAGTTCTTC	CASSGVAGLGGNEQFF	TRBV25-1*01	TRBV25-1	TRBJ2-1*01	TRBJ2-1	TRBD2*02, TRBD2*01	TRBD2	12	20	27	32	7	4	11
1	6.12E-08	TGTGCCAGCAGTGGGGGTCAGGGAGGCGCCGGAGAGACCCAGTACTTC	CASSGGQGGAGETQYF	TRBV2*01, TRBV2*02, TRBV2*03	TRBV2	TRBJ2-5*01	TRBJ2-5	TRBD2*02	TRBD2	12	20	25	32	7	6	13
1	6.12E-08	TGTGCCAGCAGTGGGGGTCAGGGAAGTGCGGAGGACATTCAGTACTTC	CASSGGQGSAEDIQYF	TRBV2*01, TRBV2*02, TRBV2*03	TRBV2	TRBJ2-4*01	TRBJ2-4	TRBD1*01, TRBD2*02	TRBD1, TRBD2	12	18	22	34	5	11	16
1	6.12E-08	TGTGCCAGCAGTGGGGACGGAACGAACACCGGGGAGACCCAGTACTTC	CASSGDGTNTGETQYF	TRBV6-4*02, TRBV6-4*01	TRBV6-4	TRBJ2-5*01	TRBJ2-5	TRBD1*01, TRBD2*02, TRBD2*01	TRBD1, TRBD2	12	13	17	33	0	15	15
1	6.12E-08	TGTGCCAGCAGTGGGACTAGCGGGAGTCTCCAAGAGACCCAGTACTTC	CASSGTSGSLQETQYF	TRBV2*01, TRBV2*02, TRBV2*03	TRBV2	TRBJ2-5*01	TRBJ2-5	TRBD2*02	TRBD2	12	13	25	29	0	3	3
1	6.12E-08	TGTGCCAGCAGTGGGACTAGCGGGAGTGCGACAGATACGCAGTATTTT	CASSGTSGSATDTQYF	TRBV6-4*02, TRBV6-4*01	TRBV6-4	TRBJ2-3*01	TRBJ2-3	TRBD2*02	TRBD2	12	13	25	30	0	4	4
1	6.12E-08	TGTGCCAGCAGTGGGACAGGGGGCGTGAACACCGGGGAGCTGTTTTTT	CASSGTGGVNTGELFF	TRBV2*01, TRBV2*02, TRBV2*03	TRBV2	TRBJ2-2*01	TRBJ2-2	TRBD1*01	TRBD1	12	13	23	26	0	2	2
1	6.12E-08	TGTGCCAGCAGTGGATTTCGGGAGCGGGGGGGGACTGAAGCTTTCTTT	CASSGFRERGGTEAFF	TRBV2*01, TRBV2*03	TRBV2	TRBJ1-1*01	TRBJ1-1	TRBD2*01	TRBD2	12	22	31	33	9	1	10
1	6.12E-08	TGTGCCAGCAGTGGACGAGGACGGAGTGACGCTTCGAGCTACACCTTC	CASSGRGRSDASSYTF	TRBV6-1*01	TRBV6-1	TRBJ1-2*01	TRBJ1-2	TRBD1*01, TRBD2*02, TRBD2*01	TRBD1, TRBD2	12	18	21	37	5	15	20
1	6.12E-08	TGTGCCAGCAGTGGACAGGGGGCGAGGTTAAATTCACCCCTCCACTTT	CASSGQGARLNSPLHF	TRBV6-4*02, TRBV6-4*01	TRBV6-4	TRBJ1-6*01	TRBJ1-6	TRBD1*01	TRBD1	12	13	22	30	0	7	7
1	6.12E-08	TGTGCCAGCAGTGGAGTTCAGGGTCCCTCACCCTACGAGCAGTACTTC	CASSGVQGPSPYEQYF	TRBV25-1*01	TRBV25-1	TRBJ2-7*01	TRBJ2-7	TRBD1*01, TRBD2*02, TRBD2*01	TRBD1, TRBD2	12	18	22	31	5	8	13
1	6.12E-08	TGTGCCAGCAGTGGAGGAAGACTAGCGGGACTAGGTGAACAGTTCTTC	CASSGGRLAGLGEQFF	TRBV2*01, TRBV2*03	TRBV2	TRBJ2-1*01	TRBJ2-1	TRBD2*02	TRBD2	12	19	29	35	6	5	11
1	6.12E-08	TGTGCCAGCAGTGATTTTCAGTGGGGTGCGGGTGAAGAACTGTTTTTT	CASSDFQWGAGEELFF	TRBV25-1*01	TRBV25-1	TRBJ1-4*01	TRBJ1-4	TRBD2*02, TRBD2*01	TRBD2	13	27	31	32	13	0	13
1	6.12E-08	TGTGCCAGCAGTGATTTTCAGTGGGGCGCAGGTGGAAAACTGTTTTTT	CASSDFQWGAGGKLFF	TRBV25-1*01	TRBV25-1	TRBJ1-4*01	TRBJ1-4	TRBD1*01	TRBD1	13	22	26	35	8	8	16
1	6.12E-08	TGTGCCAGCAGTGATTTTCAGCGGGATGCAGGTGAAAAACTGTTTTTT	CASSDFQRDAGEKLFF	TRBV25-1*01	TRBV25-1	TRBJ1-4*01	TRBJ1-4	TRBD2*02	TRBD2	13	19	25	32	5	6	11
1	6.12E-08	TGTGCCAGCAGTGATTTGGGGGATCTGATCCAAGAGACCCAGTACTTC	CASSDLGDLIQETQYF	TRBV2*01, TRBV2*02, TRBV2*03	TRBV2	TRBJ2-5*01	TRBJ2-5	TRBD1*01, TRBD2*01	TRBD1, TRBD2	13	17	21	29	3	7	10
1	6.12E-08	TGTGCCAGCAGTGATTTAACAGGGTTGACGAACACTGAAGCTTTCTTT	CASSDLTGLTNTEAFF	TRBV6-1*01	TRBV6-1	TRBJ1-1*01	TRBJ1-1	TRBD1*01	TRBD1	13	18	23	29	4	5	9
1	6.12E-08	TGTGCCAGCAGTGATTTAACAGGGGCGGGTGGTGAGACCCAGTACTTC	CASSDLTGAGGETQYF	TRBV6-1*01	TRBV6-1	TRBJ2-5*01	TRBJ2-5	TRBD1*01	TRBD1	13	18	24	33	4	8	12
1	6.12E-08	TGTGCCAGCAGTGATTTAACAGGGGCGGGTGAGGCTGAAGCTTTCTTT	CASSDLTGAGEAEAFF	TRBV6-1*01	TRBV6-1	TRBJ1-1*01	TRBJ1-1	TRBD1*01	TRBD1	13	18	24	34	4	9	13
1	6.12E-08	TGTGCCAGCAGTGATTTAACAGGGGCGGGGGGTTCACCCCTCCACTTT	CASSDLTGAGGSPLHF	TRBV6-1*01	TRBV6-1	TRBJ1-6*01	TRBJ1-6	TRBD2*01	TRBD2	13	24	31	32	10	0	10
1	6.12E-08	TGTGCCAGCAGTGATTTAACAGGGGGTGGGGCCAACGTCCTGACTTTC	CASSDLTGGGANVLTF	TRBV6-4*02, TRBV6-4*01	TRBV6-4	TRBJ2-6*01	TRBJ2-6	TRBD1*01	TRBD1	13	18	25	26	4	0	4
1	6.12E-08	TGTGCCAGCAGTGATTTAACAGGGGGTAGGGCAGATACGCAGTATTTT	CASSDLTGGRADTQYF	TRBV6-1*01	TRBV6-1	TRBJ2-3*01	TRBJ2-3	TRBD1*01	TRBD1	13	18	25	31	4	5	9
1	6.12E-08	TGTGCCAGCAGTGATTTAACAGGGGGCTCCACAGATACGCAGTATTTT	CASSDLTGGSTDTQYF	TRBV6-1*01	TRBV6-1	TRBJ2-3*01	TRBJ2-3	TRBD1*01	TRBD1	13	18	26	29	4	2	6
1	6.12E-08	TGTGCCAGCAGTGATTTAACAGGGGGCCACCTAAATGAGCAGTTCTTC	CASSDLTGGHLNEQFF	TRBV6-1*01	TRBV6-1	TRBJ2-1*01	TRBJ2-1	TRBD1*01	TRBD1	13	18	26	33	4	6	10
1	6.12E-08	TGTGCCAGCAGTGATTTAACAGGGAAGCGGCGGCAGCCCCAGCATTTT	CASSDLTGKRRQPQHF	TRBV6-1*01	TRBV6-1	TRBJ1-5*01	TRBJ1-5	TRBD1*01	TRBD1	13	18	23	33	4	9	13
1	6.12E-08	TGTGCCAGCAGTGATCCCCTAAGAGGGGGCTAAAGGGCCCTCCACTTT	CASSDPLRGG*RALHF	TRBV6-1*01	TRBV6-1	TRBJ1-6*01	TRBJ1-6	TRBD1*01	TRBD1	13	23	29	37	9	7	16
1	6.12E-08	TGTGCCAGCAGTGATCCGACTAGCGGGAGCACAGATACGCAGTATTTT	CASSDPTSGSTDTQYF	TRBV6-4*02, TRBV6-4*01	TRBV6-4	TRBJ2-3*01	TRBJ2-3	TRBD2*02, TRBD2*01	TRBD2	13	17	26	27	3	0	3
1	6.12E-08	TGTGCCAGCAGTGATCGGTTGACAGGTGGGACCGGAGAGCTGTTTTTT	CASSDRLTGGTGELFF	TRBV25-1*01	TRBV25-1	TRBJ2-2*01	TRBJ2-2	TRBD1*01	TRBD1	13	20	25	30	6	4	10
1	6.12E-08	TGTGCCAGCAGTGATGATTTGCGGGGGGCCCAAGAGACCCAGTACTTC	CASSDDLRGAQETQYF	TRBV25-1*01	TRBV25-1	TRBJ2-5*01	TRBJ2-5	TRBD2*01	TRBD2	13	20	27	29	6	1	7
1	6.12E-08	TGTGCCAGCAGTGATGACGACTAGCGGGACACCGGGGAGCTGTTTTTT	CASSDDD*RDTGELFF	TRBV6-4*02, TRBV6-4*01	TRBV6-4	TRBJ2-2*01	TRBJ2-2	TRBD2*02, TRBD2*01	TRBD2	13	18	27	28	4	0	4
1	6.12E-08	TGTGCCAGCAGTGATACAGGGCCAACCTCTGGAAACACCATATATTTT	CASSDTGPTSGNTIYF	TRBV6-1*01	TRBV6-1	TRBJ1-3*01	TRBJ1-3	TRBD1*01	TRBD1	13	15	20	26	1	5	6
1	6.12E-08	TGTGCCAGCAGTGACTTTGCTAGCGGGAGAAAAGAGACCCAGTACTTC	CASSDFASGRKETQYF	TRBV27*01	TRBV27	TRBJ2-5*01	TRBJ2-5	TRBD2*02	TRBD2	11	19	28	31	7	2	9
1	6.12E-08	TGTGCCAGCAGTGACTCGGCTACAGGGGGAAAATCACCCCTCCACTTT	CASSDSATGGKSPLHF	TRBV6-4*02, TRBV6-4*01	TRBV6-4	TRBJ1-6*01	TRBJ1-6	TRBD1*01	TRBD1	16	21	28	33	4	4	8
1	6.12E-08	TGTGCCAGCAGTGACTCGACTGGGGGGAGCACAGATACGCAGTATTTT	CASSDSTGGSTDTQYF	TRBV6-4*02, TRBV6-4*01	TRBV6-4	TRBJ2-3*01	TRBJ2-3	TRBD2*01	TRBD2	16	21	26	27	4	0	4
1	6.12E-08	TGTGCCAGCAGTGACTCGACTAGCGGCCCTACAGATACGCAGTATTTT	CASSDSTSGPTDTQYF	TRBV6-4*02, TRBV6-4*01	TRBV6-4	TRBJ2-3*01	TRBJ2-3	TRBD2*02, TRBD2*01	TRBD2	16	17	25	30	0	4	4
1	6.12E-08	TGTGCCAGCAGTGACTCGACTAGCGGGAGCAATGAGCCCCAGCATTTT	CASSDSTSGSNEPQHF	TRBV6-4*02, TRBV6-4*01	TRBV6-4	TRBJ1-5*01	TRBJ1-5	TRBD2*02, TRBD2*01	TRBD2	16	17	26	27	0	0	0
1	6.12E-08	TGTGCCAGCAGTGACTCGACTAGCGGGAACACCGGGGAGCTGTTTTTT	CASSDSTSGNTGELFF	TRBV6-4*02, TRBV6-4*01	TRBV6-4	TRBJ2-2*01	TRBJ2-2	TRBD2*02, TRBD2*01	TRBD2	16	17	25	26	0	0	0
1	6.12E-08	TGTGCCAGCAGTGACTCGACCTGGCCCGTAACCGGGGGGCTGTTTTTT	CASSDSTWPVTGGLFF	TRBV6-4*02, TRBV6-4*01	TRBV6-4	TRBJ2-2*01	TRBJ2-2	TRBD1*01, TRBD2*02, TRBD2*01	TRBD1, TRBD2	16	23	26	30	6	3	9
1	6.12E-08	TGTGCCAGCAGTGACTCGAACGGGCAAGGGGACGAAAAACTGTTTTTT	CASSDSNGQGDEKLFF	TRBV6-4*02, TRBV6-4*01	TRBV6-4	TRBJ1-4*01	TRBJ1-4	TRBD1*01, TRBD2*02, TRBD2*01	TRBD1, TRBD2	16	28	32	33	11	0	11
1	6.12E-08	TGTGCCAGCAGTGACTCACTAGCGGGAGGGCCACATGAGCAGTTCTTC	CASSDSLAGGPHEQFF	TRBV6-4*02, TRBV6-4*01	TRBV6-4	TRBJ2-1*01	TRBJ2-1	TRBD2*02	TRBD2	16	17	29	34	0	4	4
1	6.12E-08	TGTGCCAGCAGTGACTCAGGGGTTTCGAACACCGGGGAGCTGTTTTTT	CASSDSGVSNTGELFF	TRBV6-4*02, TRBV6-4*01	TRBV6-4	TRBJ2-2*01	TRBJ2-2	TRBD1*01	TRBD1	16	17	21	25	0	3	3
1	6.12E-08	TGTGCCAGCAGTGACTCAGGGGCAGGGGGCTCCTATGGCTACACCTTC	CASSDSGAGGSYGYTF	TRBV6-4*02, TRBV6-4*01	TRBV6-4	TRBJ1-2*01	TRBJ1-2	TRBD1*01	TRBD1	16	22	29	32	5	2	7
1	6.12E-08	TGTGCCAGCAGTGACTCAGGGGGTGGTGGGGCCAACGTCCTGACTTTC	CASSDSGGGGANVLTF	TRBV6-4*02, TRBV6-4*01	TRBV6-4	TRBJ2-6*01	TRBJ2-6	TRBD1*01	TRBD1	16	17	22	26	0	3	3
1	6.12E-08	TGTGCCAGCAGTGACTCAGGGGGCATGAGGGAGGAGGGCTACACCTTC	CASSDSGGMREEGYTF	TRBV6-4*02, TRBV6-4*01	TRBV6-4	TRBJ1-2*01	TRBJ1-2	TRBD1*01	TRBD1	16	17	23	36	0	12	12
1	6.12E-08	TGTGCCAGCAGTGACTCAGGGGAAACAGGGGCCTACGAGCAGTACTTC	CASSDSGETGAYEQYF	TRBV6-4*02, TRBV6-4*01	TRBV6-4	TRBJ2-7*01	TRBJ2-7	TRBD1*01	TRBD1	16	24	30	31	7	0	7
1	6.12E-08	TGTGCCAGCAGTGACCTTACCACCCTCGGACAGGGGACCCAGTACTTC	CASSDLTTLGQGTQYF	TRBV12-4*01, TRBV12-3*01	TRBV12-4, TRBV12-3	TRBJ2-5*01	TRBJ2-5	TRBD1*01	TRBD1	11	27	34	35	15	0	15
1	6.12E-08	TGTGCCAGCAGTGACCTGGGACTAGCGGGAGGCAATGAGCAGTTCTTC	CASSDLGLAGGNEQFF	TRBV25-1*01	TRBV25-1	TRBJ2-1*01	TRBJ2-1	TRBD2*02	TRBD2	13	17	31	32	3	0	3
1	6.12E-08	TGTGCCAGCAGTGACCCTAGCGGGAGCGGCACAGATACGCAGTATTTT	CASSDPSGSGTDTQYF	TRBV6-3*01, TRBV6-2*01	TRBV6-3, TRBV6-2	TRBJ2-3*01	TRBJ2-3	TRBD2*02	TRBD2	11	16	25	28	4	2	6
1	6.12E-08	TGTGCCAGCAGTGACCCCCGGGACGGTGGATGCTACGAGCAGTACTTC	CASSDPRDGGCYEQYF	TRBV6-4*02, TRBV6-4*01	TRBV6-4	TRBJ2-7*01	TRBJ2-7	TRBD1*01, TRBD2*02, TRBD2*01	TRBD1, TRBD2	14	19	23	32	4	8	12
1	6.12E-08	TGTGCCAGCAGTGACCGGGACAGGGGCCCCCACTACGAGCAGTACTTC	CASSDRDRGPHYEQYF	TRBV2*01, TRBV2*02, TRBV2*03	TRBV2	TRBJ2-7*01	TRBJ2-7	TRBD1*01	TRBD1	13	16	25	32	2	6	8
1	6.12E-08	TGTGCCAGCAGTGACCGGGAGTTTTCGGGGTACAATGAGCAGTTCTTC	CASSDREFSGYNEQFF	TRBV6-4*02, TRBV6-4*01	TRBV6-4	TRBJ2-1*01	TRBJ2-1	TRBD2*02	TRBD2	14	15	20	30	0	9	9
1	6.12E-08	TGTGCCAGCAGTGACGTCGGGGACTCCTACAATGAGACCCAGTACTTC	CASSDVGDSYNETQYF	TRBV6-4*02, TRBV6-4*01	TRBV6-4	TRBJ2-5*01	TRBJ2-5	TRBD2*02, TRBD2*01	TRBD2	14	19	24	33	4	8	12
1	6.12E-08	TGTGCCAGCAGTGACGGGACTAGCGGGAGGGGAGAGACCCAGTACTTC	CASSDGTSGRGETQYF	TRBV6-4*02, TRBV6-4*01	TRBV6-4	TRBJ2-5*01	TRBJ2-5	TRBD2*02	TRBD2	14	15	30	32	0	1	1
1	6.12E-08	TGTGCCAGCAGTGACGGGACAGGGGGCAACACAGATACGCAGTATTTT	CASSDGTGGNTDTQYF	TRBV6-4*02, TRBV6-4*01	TRBV6-4	TRBJ2-3*01	TRBJ2-3	TRBD1*01	TRBD1	14	15	26	29	0	2	2
1	6.12E-08	TGTGCCAGCAGTGACAGCTCTGGGGCAAGCTCCTACGAGCAGTACTTC	CASSDSSGASSYEQYF	TRBV6-4*02, TRBV6-4*01	TRBV6-4	TRBJ2-7*01	TRBJ2-7	TRBD1*01	TRBD1	14	21	25	29	6	3	9
1	6.12E-08	TGTGCCAGCAGTGACAGCCGGGACAGGGGAAGGTACGAGCAGTACTTC	CASSDSRDRGRYEQYF	TRBV2*01, TRBV2*02, TRBV2*03	TRBV2	TRBJ2-7*01	TRBJ2-7	TRBD1*01	TRBD1	13	19	28	33	5	4	9
1	6.12E-08	TGTGCCAGCAGTGAGTCGATGGAGCGGGAACCCCTAGGGCAGTACTTC	CASSESMEREPLGQYF	TRBV6-1*01	TRBV6-1	TRBJ2-7*01	TRBJ2-7	TRBD2*02	TRBD2	13	22	28	38	8	9	17
1	6.12E-08	TGTGCCAGCAGTGAGTCAGGTCGGCGGTTGACCGGGGAGTTGTTTTTT	CASSESGRRLTGELFF	TRBV24-1*01	TRBV24-1	TRBJ2-2*01	TRBJ2-2	TRBD1*01, TRBD2*02, TRBD2*01	TRBD1, TRBD2	13	16	19	30	2	10	12
1	6.12E-08	TGTGCCAGCAGTGAGCCGGAGGGGGTTCCGAGCACTGAAGCTTTCTTT	CASSEPEGVPSTEAFF	TRBV25-1*01	TRBV25-1	TRBJ1-1*01	TRBJ1-1	TRBD1*01, TRBD2*02	TRBD1, TRBD2	13	19	24	32	5	7	12
1	6.12E-08	TGTGCCAGCAGTGAGCAAGGGACAGGTTTGAACACTGAAGCTTTCTTT	CASSEQGTGLNTEAFF	TRBV2*01, TRBV2*02, TRBV2*03	TRBV2	TRBJ1-1*01	TRBJ1-1	TRBD1*01	TRBD1	13	18	25	28	4	2	6
1	6.12E-08	TGTGCCAGCAGTGAGGCTAGCGGTACTTACACAGATACGCAGTATTTT	CASSEASGTYTDTQYF	TRBV6-4*02, TRBV6-4*01	TRBV6-4	TRBJ2-3*01	TRBJ2-3	TRBD2*02, TRBD2*01	TRBD2	13	16	22	29	2	6	8
1	6.12E-08	TGTGCCAGCAGTGAGGCCATGGGGCGCGGCACCGGGGAGCTGTACTTC	CASSEAMGRGTGELYF	TRBV25-1*01	TRBV25-1	TRBJ2-7*01	TRBJ2-7	TRBD1*01	TRBD1	13	20	24	36	6	11	17
1	6.12E-08	TGTGCCAGCAGTGAGGGGACAGTCGGTCGGGGCACTGAGGCTTTCTTT	CASSEGTVGRGTEAFF	TRBV2*01, TRBV2*03	TRBV2	TRBJ1-1*01	TRBJ1-1	TRBD1*01	TRBD1	13	15	21	32	1	10	11
1	6.12E-08	TGTGCCAGCAGTGAGGGACTAGCGGGAGACACAGATACGCAGTATTTT	CASSEGLAGDTDTQYF	TRBV6-4*02, TRBV6-4*01	TRBV6-4	TRBJ2-3*01	TRBJ2-3	TRBD2*02	TRBD2	13	14	27	29	0	1	1
1	6.12E-08	TGTGCCAGCAGTGAGGGAGCGCTTGGGGCGGGTGAAAAACTGTTTTTT	CASSEGALGAGEKLFF	TRBV6-4*02, TRBV6-4*01	TRBV6-4	TRBJ1-4*01	TRBJ1-4	TRBD1*01, TRBD2*02, TRBD2*01	TRBD1, TRBD2	13	24	28	32	10	3	13
1	6.12E-08	TGTGCCAGCAGTGAGGACAGGGAGGGGGCTGGGGAGACCCAGTACTTC	CASSEDREGAGETQYF	TRBV6-4*02, TRBV6-4*01	TRBV6-4	TRBJ2-5*01	TRBJ2-5	TRBD1*01	TRBD1	13	14	21	33	0	11	11
1	6.12E-08	TGTGCCAGCAGTGAGACTAGCGGGATGGGTCAGGCTGAAGCTTTCTTT	CASSETSGMGQAEAFF	TRBV12-4*01, TRBV12-3*01	TRBV12-4, TRBV12-3	TRBJ1-1*01	TRBJ1-1	TRBD2*02	TRBD2	11	14	24	34	2	9	11
1	6.12E-08	TGTGCCAGCAGTGAGAGAGGGCCCGGTTTTACCGGGGAGCTGTTTTTT	CASSERGPGFTGELFF	TRBV3-1*02, TRBV3-1*01	TRBV3-1	TRBJ2-2*01	TRBJ2-2	TRBD2*02	TRBD2	10	16	20	30	5	9	14
1	6.12E-08	TGTGCCAGCAGTGAGAGAGACTCTGGAAACACCGGGGAGCTGTTTTTT	CASSERDSGNTGELFF	TRBV6-1*01	TRBV6-1	TRBJ2-2*01	TRBJ2-2	TRBD2*02, TRBD2*01	TRBD2	13	18	21	27	4	5	9
1	6.12E-08	TGTGCCAGCAGTGAATTTCAGTCATCTGGGGCCAACGTCCTGACTTTC	CASSEFQSSGANVLTF	TRBV2*01, TRBV2*03	TRBV2	TRBJ2-6*01	TRBJ2-6	TRBD2*02, TRBD2*01	TRBD2	14	19	22	24	4	1	5
1	6.12E-08	TGTGCCAGCAGTGAATTTGGGGAGGCCATGAACACTGAAGCTTTCTTT	CASSEFGEAMNTEAFF	TRBV25-1*01	TRBV25-1	TRBJ1-1*01	TRBJ1-1	TRBD2*02	TRBD2	15	19	24	28	3	3	6
1	6.12E-08	TGTGCCAGCAGTGAATCTTATGGGACAGGGGGCTCACCCCTCCACTTT	CASSESYGTGGSPLHF	TRBV25-1*01	TRBV25-1	TRBJ1-6*01	TRBJ1-6	TRBD1*01	TRBD1	15	21	32	33	5	0	5
1	6.12E-08	TGTGCCAGCAGTGAATCCCCAGGCCCCTATAATTCACCCCTCCACTTT	CASSESPGPYNSPLHF	TRBV10-3*01, TRBV10-3*02	TRBV10-3	TRBJ1-6*01	TRBJ1-6	TRBD1*01, TRBD2*02, TRBD2*01	TRBD1, TRBD2	13	19	22	25	5	2	7
1	6.12E-08	TGTGCCAGCAGTGAATCCGGGGGGCGGGCCTCCGGGGAGCTGTTTTTT	CASSESGGRASGELFF	TRBV2*01, TRBV2*03	TRBV2	TRBJ2-2*01	TRBJ2-2	TRBD2*01	TRBD2	14	17	23	31	2	7	9
1	6.12E-08	TGTGCCAGCAGTGAATCCATCCGGGGGGGGAGCGGTGAGCAGTACTTC	CASSESIRGGSGEQYF	TRBV6-1*01	TRBV6-1	TRBJ2-7*01	TRBJ2-7	TRBD2*01	TRBD2	14	21	28	36	6	7	13
1	6.12E-08	TGTGCCAGCAGTGAATCAGACGGACTAGCGACCTACGAGCAGTACTTC	CASSESDGLATYEQYF	TRBV2*01, TRBV2*03	TRBV2	TRBJ2-7*01	TRBJ2-7	TRBD2*02, TRBD2*01	TRBD2	14	21	29	31	6	1	7
1	6.12E-08	TGTGCCAGCAGTGAATCAACTAGCGGGAGGGCCATGGAGCAGTTCTTC	CASSESTSGRAMEQFF	TRBV25-1*01	TRBV25-1	TRBJ2-1*01	TRBJ2-1	TRBD2*02	TRBD2	15	18	30	36	2	5	7
1	6.12E-08	TGTGCCAGCAGTGAATGGTGGCAGGACCCAGGCTATGGCTACACCTTC	CASSEWWQDPGYGYTF	TRBV6-1*01	TRBV6-1	TRBJ1-2*01	TRBJ1-2	TRBD1*01, TRBD2*02, TRBD2*01	TRBD1, TRBD2	14	28	31	32	13	0	13
1	6.12E-08	TGTGCCAGCAGTGAATGAAGCCTAGACGAGATCTACGAGCAGTACTTC	CASSE*SLDEIYEQYF	TRBV25-1*01	TRBV25-1	TRBJ2-7*01	TRBJ2-7	TRBD2*02, TRBD2*01	TRBD2	15	21	24	32	5	7	12
1	6.12E-08	TGTGCCAGCAGTGAATAACGGGGCTCCCTTAATTCACCCCTCCACTTT	CASSE*RGSLNSPLHF	TRBV25-1*01	TRBV25-1	TRBJ1-6*01	TRBJ1-6	TRBD1*01, TRBD2*02, TRBD2*01	TRBD1, TRBD2	16	19	23	29	2	5	7
1	6.12E-08	TGTGCCAGCAGTGAACCGGGAGGGGTTCCGAACACTGAAGCTTTCTTT	CASSEPGGVPNTEAFF	TRBV25-1*01	TRBV25-1	TRBJ1-1*01	TRBJ1-1	TRBD2*02	TRBD2	14	16	23	29	1	5	6
1	6.12E-08	TGTGCCAGCAGTGAACGTGCGACAGGGATTACCATCGAGCAGTACTTC	CASSERATGITIEQYF	TRBV6-1*01	TRBV6-1	TRBJ2-7*01	TRBJ2-7	TRBD1*01	TRBD1	14	20	26	35	5	8	13
1	6.12E-08	TGTGCCAGCAGTGAACGTACGACAGGGGTTTATCAGCCCCAGCATTTT	CASSERTTGVYQPQHF	TRBV2*01, TRBV2*03	TRBV2	TRBJ1-5*01	TRBJ1-5	TRBD1*01	TRBD1	14	20	27	31	5	3	8
1	6.12E-08	TGTGCCAGCAGTGAACGGGACAGGGGACCCCATCAGCCCCAGCATTTT	CASSERDRGPHQPQHF	TRBV2*01, TRBV2*03	TRBV2	TRBJ1-5*01	TRBJ1-5	TRBD1*01	TRBD1	14	16	25	31	1	5	6
1	6.12E-08	TGTGCCAGCAGTGAACGAAAAGGGACAGGGCATCAGCCCCAGCATTTT	CASSERKGTGHQPQHF	TRBV25-1*01	TRBV25-1	TRBJ1-5*01	TRBJ1-5	TRBD1*01	TRBD1	14	21	29	31	6	1	7
1	6.12E-08	TGTGCCAGCAGTGAACAGGGGGCGATAGGACAAGAGACCCAGTACTTC	CASSEQGAIGQETQYF	TRBV2*01, TRBV2*03	TRBV2	TRBJ2-5*01	TRBJ2-5	TRBD1*01	TRBD1	14	15	22	30	0	7	7
1	6.12E-08	TGTGCCAGCAGTGAAGTTCCAGGGGGATCGGGAGAGACCATATATTTT	CASSEVPGGSGETIYF	TRBV2*01, TRBV2*03	TRBV2	TRBJ1-3*01	TRBJ1-3	TRBD1*01	TRBD1	15	19	25	36	3	10	13
1	6.12E-08	TGTGCCAGCAGTGAAGTCGGGGACAGAACACAATCAGCCCAGCATTTT	CASSEVGDRTQSAQHF	TRBV6-1*01	TRBV6-1	TRBJ1-5*01	TRBJ1-5	TRBD1*01	TRBD1	15	19	25	37	3	11	14
1	6.12E-08	TGTGCCAGCAGTGAAGTACCCCGGTCAAAGCAGGAAAAACTGTTTTTT	CASSEVPRSKQEKLFF	TRBV6-1*01	TRBV6-1	TRBJ1-4*01	TRBJ1-4	TRBD2*01	TRBD2	15	18	22	33	2	10	12
1	6.12E-08	TGTGCCAGCAGTGAAGCTTCCGGGGTAAGATTAGAGACCCAGTATTTT	CASSEASGVRLETQYF	TRBV6-1*01	TRBV6-1	TRBJ2-3*01	TRBJ2-3	TRBD2*01	TRBD2	16	20	24	39	3	14	17
1	6.12E-08	TGTGCCAGCAGTGAAGCGTAGGGGGCGGCCTTCAATGAGCAGTTCTTC	CASSEA*GAAFNEQFF	TRBV6-1*01	TRBV6-1	TRBJ2-1*01	TRBJ2-1	TRBD1*01	TRBD1	16	19	25	28	2	2	4
1	6.12E-08	TGTGCCAGCAGTGAAGCGCCGACCCCAGGGTCTTACGAGCGGTACTTC	CASSEAPTPGSYERYF	TRBV2*01, TRBV2*03	TRBV2	TRBJ2-7*01	TRBJ2-7	TRBD1*01	TRBD1	16	25	29	33	8	3	11
1	6.12E-08	TGTGCCAGCAGTGAAGCGCCGACCCCAGGGTCCTACGAGCAGTATTTT	CASSEAPTPGSYEQYF	TRBV2*01, TRBV2*03	TRBV2	TRBJ2-3*01	TRBJ2-3	TRBD1*01	TRBD1	16	25	29	38	8	8	16
1	6.12E-08	TGTGCCAGCAGTGAAGCATGGGGACGGTATAATCGGCCCCAGCATTTT	CASSEAWGRYNRPQHF	TRBV2*01, TRBV2*03	TRBV2	TRBJ1-5*01	TRBJ1-5	TRBD1*01, TRBD2*02, TRBD2*01	TRBD1, TRBD2	16	20	24	30	3	5	8
1	6.12E-08	TGTGCCAGCAGTGAAGCAGGGGCGGGATCGTGGGGTGAGCAGTACTTC	CASSEAGAGSWGEQYF	TRBV25-1*01	TRBV25-1	TRBJ2-7*01	TRBJ2-7	TRBD1*01, TRBD2*02	TRBD1, TRBD2	14	16	21	36	1	14	15
1	6.12E-08	TGTGCCAGCAGTGAAGGACTAGCGGGAGGGCCACATGAGCAGTTCTTC	CASSEGLAGGPHEQFF	TRBV6-6*04	TRBV6-6	TRBJ2-1*01	TRBJ2-1	TRBD2*02	TRBD2	11	15	29	34	3	4	7
1	6.12E-08	TGTGCCAGCAGTGAAGGACAGGGGGCGATCACTGAGACCCAGTACTTC	CASSEGQGAITETQYF	TRBV2*01, TRBV2*03	TRBV2	TRBJ2-5*01	TRBJ2-5	TRBD1*01	TRBD1	15	16	25	33	0	7	7
1	6.12E-08	TGTGCCAGCAGTGAAGGAGGGGAGACAGGGGCCTACGAGCAGTACTTC	CASSEGGETGAYEQYF	TRBV25-1*01	TRBV25-1	TRBJ2-7*01	TRBJ2-7	TRBD1*01	TRBD1	14	23	30	31	8	0	8
1	6.12E-08	TGTGCCAGCAGTGAAGGAGGGGAGACAGGGGCATACGGGCAGTACTTC	CASSEGGETGAYGQYF	TRBV25-1*01	TRBV25-1	TRBJ2-7*01	TRBJ2-7	TRBD1*01	TRBD1	14	23	30	33	8	2	10
1	6.12E-08	TGTGCCAGCAGTGAAGGAGGGGAGACAGGGACAGACGAGCAGCACTTC	CASSEGGETGTDEQHF	TRBV25-1*01	TRBV25-1	TRBJ2-7*01	TRBJ2-7	TRBD1*01	TRBD1	14	27	33	34	12	0	12
1	6.12E-08	TGTGCCAGCAGTGAAGGAGGAGCGGGGGTCTCCTACGAGCAGTACTTC	CASSEGGAGVSYEQYF	TRBV2*01, TRBV2*03	TRBV2	TRBJ2-7*01	TRBJ2-7	TRBD2*01	TRBD2	15	20	27	29	4	1	5
1	6.12E-08	TGTGCCAGCAGTGAAGGAAGGGAGACAGGGGCATACGAGCAGTACTTC	CASSEGRETGAYEQYF	TRBV25-1*01	TRBV25-1	TRBJ2-7*01	TRBJ2-7	TRBD1*01	TRBD1	14	23	30	33	8	2	10
1	6.12E-08	TGTGCCAGCAGTGAAGGAAGACTAGCGGGATTGAATGAGCAGTTCTTC	CASSEGRLAGLNEQFF	TRBV2*01, TRBV2*03	TRBV2	TRBJ2-1*01	TRBJ2-1	TRBD2*02	TRBD2	15	19	29	33	3	3	6
1	6.12E-08	TGTGCCAGCAGTGAAGGAAGACTAGCGGGACAGGACCGATAGACCTTC	CASSEGRLAGQDR*TF	TRBV2*01, TRBV2*03	TRBV2	TRBJ1-2*01	TRBJ1-2	TRBD2*02	TRBD2	15	19	29	42	3	12	15
1	6.12E-08	TGTGCCAGCAGTGAAGGAAGACTAGCGGGAGTAGAAGAGCAGTTCTTC	CASSEGRLAGVEEQFF	TRBV2*01, TRBV2*03	TRBV2	TRBJ2-1*01	TRBJ2-1	TRBD2*02	TRBD2	15	19	30	36	3	5	8
1	6.12E-08	TGTGCCAGCAGTGAAGGAAGACTAGCGGGAGACAATGAGCAGTTCTTC	CASSEGRLAGDNEQFF	TRBV2*01, TRBV2*03	TRBV2	TRBJ2-1*01	TRBJ2-1	TRBD2*02	TRBD2	15	19	30	31	3	0	3
1	6.12E-08	TGTGCCAGCAGTGAAGGAAGAGACAGCCCCTGGGACACCATATATTTT	CASSEGRDSPWDTIYF	TRBV6-1*01	TRBV6-1	TRBJ1-3*01	TRBJ1-3	TRBD1*01	TRBD1	15	26	31	34	10	2	12
1	6.12E-08	TGTGCCAGCAGTGAAGATACGGGACAGGGACCCGGTGGCTACACCTTC	CASSEDTGQGPGGYTF	TRBV6-1*01	TRBV6-1	TRBJ1-2*01	TRBJ1-2	TRBD1*01	TRBD1	15	20	28	35	4	6	10
1	6.12E-08	TGTGCCAGCAGTGAAGATACGGGAGGGCCCTCCTACGAGCACTATTTT	CASSEDTGGPSYEHYF	TRBV6-1*01	TRBV6-1	TRBJ2-3*01	TRBJ2-3	TRBD2*02	TRBD2	15	19	26	38	3	11	14
1	6.12E-08	TGTGCCAGCAGTGAAGATACGGGAGGGCCCTCCTACGAGCAGTATTTT	CASSEDTGGPSYEQYF	TRBV6-1*01	TRBV6-1	TRBJ2-3*01	TRBJ2-3	TRBD2*02	TRBD2	15	19	26	38	3	11	14
1	6.12E-08	TGTGCCAGCAGTGAAGAGGTCTACAGGTGGGCCTACGAGCAGTACTTC	CASSEEVYRWAYEQYF	TRBV6-1*01	TRBV6-1	TRBJ2-7*01	TRBJ2-7	TRBD1*01	TRBD1	15	22	26	31	6	4	10
1	6.12E-08	TGTGCCAGCAGTGAAGAGGGCGTTAGCTCCTACAATGAGCAGTTCTTC	CASSEEGVSSYNEQFF	TRBV6-1*01	TRBV6-1	TRBJ2-1*01	TRBJ2-1	TRBD1*01, TRBD2*02	TRBD1, TRBD2	15	16	19	26	0	6	6
1	6.12E-08	TGTGCCAGCAGTGAAGAGGGGGTTGGAGGGGCTGGGCCCCAGCATTTT	CASSEEGVGGAGPQHF	TRBV2*01, TRBV2*03	TRBV2	TRBJ1-5*01	TRBJ1-5	TRBD1*01, TRBD2*02	TRBD1, TRBD2	15	16	21	35	0	13	13
1	6.12E-08	TGTGCCAGCAGTGAAGAGGAGGGACTAGCGCGGTATGAGCAGTTCTTC	CASSEEEGLARYEQFF	TRBV6-1*01	TRBV6-1	TRBJ2-1*01	TRBJ2-1	TRBD2*02, TRBD2*01	TRBD2	15	20	29	34	4	4	8
1	6.12E-08	TGTGCCAGCAGTGAAGAGGAGACTGGGGGGACCACTGAAGCTTTCTTT	CASSEEETGGTTEAFF	TRBV6-1*01	TRBV6-1	TRBJ1-1*01	TRBJ1-1	TRBD2*01	TRBD2	15	24	29	32	8	2	10
1	6.12E-08	TGTGCCAGCAGTGAAGAGAGTGTTAGCTCCTACAATGAGCAGTTCTTC	CASSEESVSSYNEQFF	TRBV6-1*01	TRBV6-1	TRBJ2-1*01	TRBJ2-1	TRBD1*01, TRBD2*02, TRBD2*01	TRBD1, TRBD2	15	20	22	26	4	3	7
1	6.12E-08	TGTGCCAGCAGTGAAGAACTAGCGGTGAACACCGGGGAGCTGTTTTTT	CASSEELAVNTGELFF	TRBV6-1*01	TRBV6-1	TRBJ2-2*01	TRBJ2-2	TRBD2*02, TRBD2*01	TRBD2	15	17	24	26	1	1	2
1	6.12E-08	TGTGCCAGCAGTGAAAGGGGGGCGGGAGGGAACAATGAGCAGTTCTTC	CASSERGAGGNNEQFF	TRBV2*01, TRBV2*03	TRBV2	TRBJ2-1*01	TRBJ2-1	TRBD2*02	TRBD2	14	21	29	31	6	1	7
1	6.12E-08	TGTGCCAGCAGTGAAAGGGGAGGTAACTCTGGGAACACCATATATTTT	CASSERGGNSGNTIYF	TRBV25-1*01	TRBV25-1	TRBJ1-3*01	TRBJ1-3	TRBD2*02	TRBD2	14	17	22	26	2	3	5
1	6.12E-08	TGTGCCAGCAGTGAAAGGAGAAGTGACTCTGGAAACACCATATATTTT	CASSERRSDSGNTIYF	TRBV25-1*01	TRBV25-1	TRBJ1-3*01	TRBJ1-3	TRBD2*02	TRBD2	14	16	19	26	1	6	7
1	6.12E-08	TGTGCCAGCAGTGAAAGAGGGAGCTCCTATAATTCACCCCTCCACTTT	CASSERGSSYNSPLHF	TRBV2*01, TRBV2*03	TRBV2	TRBJ1-6*01	TRBJ1-6	TRBD2*02	TRBD2	14	18	22	23	3	0	3
1	6.12E-08	TGTGCCAGCAGTGAAAATGGCTTCGGGGGACTTCAGCCCCAGCATTTT	CASSENGFGGLQPQHF	TRBV6-1*01	TRBV6-1	TRBJ1-5*01	TRBJ1-5	TRBD2*02, TRBD2*01	TRBD2	14	26	31	32	11	0	11
1	6.12E-08	TGTGCCAGCAGTGAAAATAGCGGGAGAGGGGCAGATACGCAGTATTTT	CASSENSGRGADTQYF	TRBV28*01	TRBV28	TRBJ2-3*01	TRBJ2-3	TRBD2*02	TRBD2	11	17	25	31	5	5	10
1	6.12E-08	TGTGCCAGCAGTGAAAAGGGAGCGGCCGACTACAATGAGCAGTTCTTC	CASSEKGAADYNEQFF	TRBV6-1*01	TRBV6-1	TRBJ2-1*01	TRBJ2-1	TRBD2*02, TRBD2*01	TRBD2	14	20	24	29	5	4	9
1	6.12E-08	TGTGCCAGCAGTATTAAATTACCGGGCGTAGGGAATGAGCAGTTCTTC	CASSIKLPGVGNEQFF	TRBV7-2*04, TRBV7-2*01	TRBV7-2	TRBJ2-1*01	TRBJ2-1	TRBD1*01, TRBD2*02, TRBD2*01	TRBD1, TRBD2	10	29	32	33	18	0	18
1	6.12E-08	TGTGCCAGCAGTATGGGACTAGCGGGAGGGACAGATACGCAGTATTTT	CASSMGLAGGTDTQYF	TRBV12-4*01, TRBV12-3*01	TRBV12-4, TRBV12-3	TRBJ2-3*01	TRBJ2-3	TRBD2*02	TRBD2	11	14	29	30	2	0	2
1	6.12E-08	TGTGCCAGCAGTACTGACGGAACCGGGGCTTACAATGAGCAGTTCTTC	CASSTDGTGAYNEQFF	TRBV6-4*02, TRBV6-4*01	TRBV6-4	TRBJ2-1*01	TRBJ2-1	TRBD1*01, TRBD2*01	TRBD1, TRBD2	11	24	28	30	12	1	13
1	6.12E-08	TGTGCCAGCAGTACTATGACTAGCAGGATCTACAATGGGCAGTTCTTC	CASSTMTSRIYNGQFF	TRBV6-3*01, TRBV6-2*01	TRBV6-3, TRBV6-2	TRBJ2-1*01	TRBJ2-1	TRBD2*02, TRBD2*01	TRBD2	11	17	23	29	5	5	10
1	6.12E-08	TGTGCCAGCAGTACTAAGCAGGACGCATTCACCGGGGAGCTGTTTTTT	CASSTKQDAFTGELFF	TRBV5-4*01, TRBV5-4*03, TRBV5-4*04	TRBV5-4	TRBJ2-2*01	TRBJ2-2	TRBD1*01, TRBD2*02, TRBD2*01	TRBD1, TRBD2	10	20	23	29	9	5	14
1	6.12E-08	TGTGCCAGCAGTACCTTTCAGGGCAGTATCGTCGCTGAAGCTTTCTTT	CASSTFQGSIVAEAFF	TRBV2*01, TRBV2*02, TRBV2*03	TRBV2	TRBJ1-1*01	TRBJ1-1	TRBD1*01	TRBD1	11	18	22	34	6	11	17
1	6.12E-08	TGTGCCAGCAGTACCGGAGGGACAGGGGCCTCTTATGAGCAGTTCTTC	CASSTGGTGASYEQFF	TRBV6-4*02, TRBV6-6*02, TRBV12-4*01, TRBV6-6*05, TRBV2*01, TRBV27*01, TRBV6-5*01, TRBV6-6*01, TRBV6-7*01, TRBV12-4*02, TRBV13*02, TRBV2*02, TRBV2*03, TRBV13*01, TRBV6-3*01, TRBV12-3*01, TRBV6-6*03, TRBV6-2*01, TRBV6-1*01, TRBV6-4*01, TRBV6-6*04	TRBV6-4, TRBV6-6, TRBV12-4, TRBV2, TRBV27, TRBV6-5, TRBV6-7, TRBV13, TRBV6-3, TRBV12-3, TRBV6-2, TRBV6-1	TRBJ2-1*01	TRBJ2-1	TRBD1*01	TRBD1	11	18	27	34	6	6	12
1	6.12E-08	TGTGCCAGCAGTACGCGACTAGCGGTCTCCTACAATGAGTAGTTCTTC	CASSTRLAVSYNE*FF	TRBV12-4*01, TRBV12-3*01	TRBV12-4, TRBV12-3	TRBJ2-1*01	TRBJ2-1	TRBD2*02, TRBD2*01	TRBD2	11	16	24	26	4	1	5
1	6.12E-08	TGTGCCAGCAGTACGACTAGCGGGATCGTTTTGGACGAGCAGTACTTC	CASSTTSGIVLDEQYF	TRBV6-6*02, TRBV6-6*01, TRBV6-6*03	TRBV6-6	TRBJ2-7*01	TRBJ2-7	TRBD2*02	TRBD2	11	14	24	34	2	9	11
1	6.12E-08	TGTGCCAGCAGTAGCGGACAGGGAAATACCTACAATGAGCAGTTCTTC	CASSSGQGNTYNEQFF	TRBV6-5*01	TRBV6-5	TRBJ2-1*01	TRBJ2-1	TRBD1*01	TRBD1	11	15	22	28	3	5	8
1	6.12E-08	TGTGCCAGCAGTAGCGGACAGGAAGTCACTAACTATGGCTACACCTTC	CASSSGQEVTNYGYTF	TRBV6-5*01	TRBV6-5	TRBJ1-2*01	TRBJ1-2	TRBD1*01	TRBD1	11	15	21	28	3	6	9
1	6.12E-08	TGTGCCAGCAGTAGAGGAGGGACTAGCTTCCACAATGAGCAGTTCTTC	CASSRGGTSFHNEQFF	TRBV19*01, TRBV19*02	TRBV19	TRBJ2-1*01	TRBJ2-1	TRBD2*02, TRBD2*01	TRBD2	12	18	26	31	5	4	9
1	6.12E-08	TGTGCCAGCAGTAAAGCGGGGACTAGCGGGAGCAATGAGCAGTTCTTC	CASSKAGTSGSNEQFF	TRBV6-4*02, TRBV6-4*01	TRBV6-4	TRBJ2-1*01	TRBJ2-1	TRBD2*02	TRBD2	11	18	31	32	6	0	6
1	6.12E-08	TGTGCCAGCAGTAAAGGGACTAGCTCGATACAAGAGACCCAGTACTTC	CASSKGTSSIQETQYF	TRBV25-1*01	TRBV25-1	TRBJ2-5*01	TRBJ2-5	TRBD2*02, TRBD2*01	TRBD2	11	15	23	30	3	6	9
1	6.12E-08	TGTGCCAGCAGCTTTTTGATAGGAGGGGCAAACAATGAGCAGTTCTTC	CASSFLIGGANNEQFF	TRBV7-8*01, TRBV7-8*03	TRBV7-8	TRBJ2-1*01	TRBJ2-1	TRBD2*02	TRBD2	13	21	26	31	7	4	11
1	6.12E-08	TGTGCCAGCAGCTTTCTCCGGTGTCAGACAGAATGAAAACTGTTTTTT	CASSFLRCQTE*KLFF	TRBV11-2*01	TRBV11-2	TRBJ1-4*01	TRBJ1-4	TRBD1*01	TRBD1	13	26	30	35	12	4	16
1	6.12E-08	TGTGCCAGCAGCTTTCTAGCGGGACCCAACACAGATACGCAGTATTTT	CASSFLAGPNTDTQYF	TRBV7-6*01, TRBV7-6*02	TRBV7-6	TRBJ2-3*01	TRBJ2-3	TRBD2*02	TRBD2	13	15	23	29	1	5	6
1	6.12E-08	TGTGCCAGCAGCTTTCCGCTAGGGAAAAGTCTCAAGCCCCAGTACTTC	CASSFPLGKSLKPQYF	TRBV7-9*03, TRBV7-9*01, TRBV7-9*04, TRBV7-9*02	TRBV7-9	TRBJ2-5*01	TRBJ2-5	TRBD2*02, TRBD2*01	TRBD2	13	15	21	37	1	15	16
1	6.12E-08	TGTGCCAGCAGCTTTCCATCTAGCTGGGTTTACAATGAGCAGTTCTTC	CASSFPSSWVYNEQFF	TRBV5-8*01, TRBV5-8*02	TRBV5-8	TRBJ2-1*01	TRBJ2-1	TRBD2*02, TRBD2*01	TRBD2	13	19	23	30	5	6	11
1	6.12E-08	TGTGCCAGCAGCTTTCGTGCCGGGACAGGGCCTCAGCCCCAGCATTTT	CASSFRAGTGPQPQHF	TRBV5-6*01	TRBV5-6	TRBJ1-5*01	TRBJ1-5	TRBD1*01	TRBD1	13	21	29	32	7	2	9
1	6.12E-08	TGTGCCAGCAGCTTTCGGGGACAGGTGCACACCGGGGAACTGTTTTTT	CASSFRGQVHTGELFF	TRBV7-2*04, TRBV7-2*01	TRBV7-2	TRBJ2-2*01	TRBJ2-2	TRBD1*01	TRBD1	13	17	24	28	3	3	6
1	6.12E-08	TGTGCCAGCAGCTTTCGAGCTAGCGGGGGCAACGACGAGCAGTATTTT	CASSFRASGGNDEQYF	TRBV11-3*01, TRBV11-3*02	TRBV11-3	TRBJ2-3*01	TRBJ2-3	TRBD2*01	TRBD2	13	19	28	38	5	9	14
1	6.12E-08	TGTGCCAGCAGCTTTGTCGGGGGCAGGGGGAGCAATCAGCAGTACTTC	CASSFVGGRGSNQQYF	TRBV21-1*01	TRBV21-1	TRBJ2-7*01	TRBJ2-7	TRBD1*01	TRBD1	11	23	29	37	11	7	18
1	6.12E-08	TGTGCCAGCAGCTTTGGCGGGACAGGGGGTACCTACGAGCAGTACTTC	CASSFGGTGGTYEQYF	TRBV7-2*04, TRBV7-2*01	TRBV7-2	TRBJ2-7*01	TRBJ2-7	TRBD1*01	TRBD1	13	18	28	31	4	2	6
1	6.12E-08	TGTGCCAGCAGCTTTGGGCAACCCCGCCGCACCGGGGAGCTGTTTTTT	CASSFGQPRRTGELFF	TRBV5-6*01	TRBV5-6	TRBJ2-2*01	TRBJ2-2	TRBD2*01	TRBD2	13	21	26	29	7	2	9
1	6.12E-08	TGTGCCAGCAGCTTTGGGACTAGCGGGCTCTCCTACGAGCAGTACTTC	CASSFGTSGLSYEQYF	TRBV7-9*01, TRBV7-9*02	TRBV7-9	TRBJ2-7*01	TRBJ2-7	TRBD2*02, TRBD2*01	TRBD2	13	15	26	29	1	2	3
1	6.12E-08	TGTGCCAGCAGCTTTGGGACTAGCGGAACTGTCTATGAGCAGTTCTTC	CASSFGTSGTVYEQFF	TRBV7-2*04, TRBV7-2*01	TRBV7-2	TRBJ2-1*01	TRBJ2-1	TRBD2*02, TRBD2*01	TRBD2	13	15	25	34	1	8	9
1	6.12E-08	TGTGCCAGCAGCTTTGGACCCGAGAGCACCTACAATGAGCAGTATTTT	CASSFGPESTYNEQYF	TRBV7-9*01, TRBV7-9*02	TRBV7-9	TRBJ2-3*01	TRBJ2-3	TRBD1*01, TRBD2*02, TRBD2*01	TRBD1, TRBD2	13	15	18	38	1	19	20
1	6.12E-08	TGTGCCAGCAGCTTTGGACCCGAGAACACCTACAACGAGCAGTTCTTC	CASSFGPENTYNEQFF	TRBV7-9*01, TRBV7-9*02	TRBV7-9	TRBJ2-1*01	TRBJ2-1	TRBD1*01, TRBD2*02, TRBD2*01	TRBD1, TRBD2	13	15	18	28	1	9	10
1	6.12E-08	TGTGCCAGCAGCTTTGGAAGGACACAGGGGGCCGGGGAGCTGTTTTTT	CASSFGRTQGAGELFF	TRBV7-8*01	TRBV7-8	TRBJ2-2*01	TRBJ2-2	TRBD1*01	TRBD1	13	23	30	31	9	0	9
1	6.12E-08	TGTGCCAGCAGCTTTATTTATGGGGGACAGGGCTATGGCTACACCTTC	CASSFIYGGQGYGYTF	TRBV7-2*04, TRBV7-2*01	TRBV7-2	TRBJ1-2*01	TRBJ1-2	TRBD1*01	TRBD1	13	23	31	32	9	0	9
1	6.12E-08	TGTGCCAGCAGCTTTACCGGGACTGCAACTAATGAAAAACTGTTTTTT	CASSFTGTATNEKLFF	TRBV7-2*04, TRBV7-2*01	TRBV7-2	TRBJ1-4*01	TRBJ1-4	TRBD2*02, TRBD2*01	TRBD2	13	18	23	25	4	1	5
1	6.12E-08	TGTGCCAGCAGCTTTACATCCGGGACACGAAATGAAAAACTGTTTTTT	CASSFTSGTRNEKLFF	TRBV7-2*04, TRBV7-2*01	TRBV7-2	TRBJ1-4*01	TRBJ1-4	TRBD1*01	TRBD1	13	21	26	30	7	3	10
1	6.12E-08	TGTGCCAGCAGCTTTAATGGACTAGCGGGCAAATACGAGCAGTACTTC	CASSFNGLAGKYEQYF	TRBV7-2*04, TRBV7-2*01	TRBV7-2	TRBJ2-7*01	TRBJ2-7	TRBD2*02, TRBD2*01	TRBD2	13	18	28	33	4	4	8
1	6.12E-08	TGTGCCAGCAGCTTTAACAGGGTCGGGGGCACAGATACGCAGTACTTC	CASSFNRVGGTDTQYF	TRBV11-2*01	TRBV11-2	TRBJ2-5*01	TRBJ2-5	TRBD1*01, TRBD2*01	TRBD1, TRBD2	13	24	29	39	10	9	19
1	6.12E-08	TGTGCCAGCAGCTTCTTTCCGCGGGGGTTTAATTCACCCCTCCACTTT	CASSFFPRGFNSPLHF	TRBV11-2*03	TRBV11-2	TRBJ1-6*01	TRBJ1-6	TRBD2*01	TRBD2	11	20	26	29	8	2	10
1	6.12E-08	TGTGCCAGCAGCTTCTCCCCGCGAGGGTTTAATCCACCCCTCCACTTT	CASSFSPRGFNPPLHF	TRBV11-2*03	TRBV11-2	TRBJ1-6*01	TRBJ1-6	TRBD2*01	TRBD2	11	16	21	29	4	7	11
1	6.12E-08	TGTGCCAGCAGCTTCTGGCTATCCTACAGCAATCAGCCCCAGCATTTT	CASSFWLSYSNQPQHF	TRBV13*02, TRBV13*01	TRBV13	TRBJ1-5*01	TRBJ1-5	TRBD2*02, TRBD2*01	TRBD2	13	17	20	27	3	6	9
1	6.12E-08	TGTGCCAGCAGCTTCTGGACAGGGGGTTCCGGTGGGGAGCTGTTTTTT	CASSFWTGGSGGELFF	TRBV5-6*01	TRBV5-6	TRBJ2-2*01	TRBJ2-2	TRBD1*01	TRBD1	13	16	25	33	2	7	9
1	6.12E-08	TGTGCCAGCAGCTTCTGACCGGGACTAGCGGCCGATACGCAGTATTTT	CASSF*PGLAADTQYF	TRBV7-2*04, TRBV7-2*01	TRBV7-2	TRBJ2-3*01	TRBJ2-3	TRBD2*02, TRBD2*01	TRBD2	13	20	30	33	6	2	8
1	6.12E-08	TGTGCCAGCAGCTTCCTCCCACGAGGGTTTAATTCACCCCTCCACTTT	CASSFLPRGFNSPLHF	TRBV11-2*03	TRBV11-2	TRBJ1-6*01	TRBJ1-6	TRBD2*02	TRBD2	11	14	19	29	2	9	11
1	6.12E-08	TGTGCCAGCAGCTTCCCCCTAGCGGCTAGCACTGATACGCAGTATTTT	CASSFPLAASTDTQYF	TRBV7-2*04, TRBV7-2*01	TRBV7-2	TRBJ2-3*01	TRBJ2-3	TRBD2*02, TRBD2*01	TRBD2	13	18	24	27	4	2	6
1	6.12E-08	TGTGCCAGCAGCTTCCCCCGGGGGGGGACAGGGGGTGGCTACACCTTC	CASSFPRGGTGGGYTF	TRBV11-2*03	TRBV11-2	TRBJ1-2*01	TRBJ1-2	TRBD1*01	TRBD1	11	24	34	35	12	0	12
1	6.12E-08	TGTGCCAGCAGCTTCCCGGGACTAGCGGGATCGGACGAGCAGTACTTC	CASSFPGLAGSDEQYF	TRBV7-2*04, TRBV7-2*01	TRBV7-2	TRBJ2-7*01	TRBJ2-7	TRBD2*02	TRBD2	13	17	29	34	3	4	7
1	6.12E-08	TGTGCCAGCAGCTTCCCGGGACTAGCGGGAGGCGACGAGCAGTACTTC	CASSFPGLAGGDEQYF	TRBV7-2*04, TRBV7-2*01	TRBV7-2	TRBJ2-7*01	TRBJ2-7	TRBD2*02	TRBD2	13	17	31	34	3	2	5
1	6.12E-08	TGTGCCAGCAGCTTCCCGGGACTAGCGGGAAACAATGAGCAGTTCTTC	CASSFPGLAGNNEQFF	TRBV7-2*04, TRBV7-2*01	TRBV7-2	TRBJ2-1*01	TRBJ2-1	TRBD2*02	TRBD2	13	17	29	31	3	1	4
1	6.12E-08	TGTGCCAGCAGCTTCCGGACTAGCGGAAAATACAATGAGCAGTTCTTC	CASSFRTSGKYNEQFF	TRBV11-3*01, TRBV11-3*02	TRBV11-3	TRBJ2-1*01	TRBJ2-1	TRBD2*02, TRBD2*01	TRBD2	13	16	25	30	2	4	6
1	6.12E-08	TGTGCCAGCAGCTTCCACAGAGCTAGCGGAGCCTACGAGCAGTATTTT	CASSFHRASGAYEQYF	TRBV28*01	TRBV28	TRBJ2-3*01	TRBJ2-3	TRBD2*02, TRBD2*01	TRBD2	10	22	28	38	11	9	20
1	6.12E-08	TGTGCCAGCAGCTTCGTCCCAGGGGGCATCGACAATGAGCAGTTCTTC	CASSFVPGGIDNEQFF	TRBV7-9*01, TRBV7-9*02	TRBV7-9	TRBJ2-1*01	TRBJ2-1	TRBD1*01	TRBD1	13	19	26	31	5	4	9
1	6.12E-08	TGTGCCAGCAGCTTCGGTGAGGGGAGCGCCACCGGGGAGCTGTTTTTT	CASSFGEGSATGELFF	TRBV7-6*01	TRBV7-6	TRBJ2-2*01	TRBJ2-2	TRBD1*01, TRBD2*02	TRBD1, TRBD2	13	19	23	29	5	5	10
1	6.12E-08	TGTGCCAGCAGCTTCGGGACAGGGTCCTCTGGAAACACCATATATTTT	CASSFGTGSSGNTIYF	TRBV7-9*01, TRBV7-9*02	TRBV7-9	TRBJ1-3*01	TRBJ1-3	TRBD1*01	TRBD1	13	15	23	26	1	2	3
1	6.12E-08	TGTGCCAGCAGCTTCGGGAACCAGGGGGCTGGAGATACGCAGTACTTC	CASSFGNQGAGDTQYF	TRBV7-9*01, TRBV7-9*02	TRBV7-9	TRBJ2-5*01	TRBJ2-5	TRBD1*01	TRBD1	13	21	28	39	7	10	17
1	6.12E-08	TGTGCCAGCAGCTTCGGACTAGCGGGAGGCACAGATACGCAGTATTTT	CASSFGLAGGTDTQYF	TRBV9*02, TRBV9*01	TRBV9	TRBJ2-3*01	TRBJ2-3	TRBD2*02	TRBD2	11	15	27	28	3	0	3
1	6.12E-08	TGTGCCAGCAGCTTCGGACTAGCGGGAGACACAGATACGCAGTATTTT	CASSFGLAGDTDTQYF	TRBV9*02, TRBV9*01	TRBV9	TRBJ2-3*01	TRBJ2-3	TRBD2*02	TRBD2	11	15	27	29	3	1	4
1	6.12E-08	TGTGCCAGCAGCTTCGGACTAGCGGGAGAAGGAGATACGCAGTATTTT	CASSFGLAGEGDTQYF	TRBV7-2*04, TRBV7-2*01	TRBV7-2	TRBJ2-3*01	TRBJ2-3	TRBD2*02	TRBD2	13	15	27	32	1	4	5
1	6.12E-08	TGTGCCAGCAGCTTCGGACTAAGGACTACGCAAGAGGCCCAGCACTTC	CASSFGLRTTQEAQHF	TRBV7-9*01, TRBV7-9*02	TRBV7-9	TRBJ2-5*01	TRBJ2-5	TRBD2*02, TRBD2*01	TRBD2	13	22	27	37	8	9	17
1	6.12E-08	TGTGCCAGCAGCTTCACCCCCACTAGACAGGGGCATGGCTACACCTTC	CASSFTPTRQGHGYTF	TRBV11-2*03	TRBV11-2	TRBJ1-2*01	TRBJ1-2	TRBD1*01	TRBD1	11	25	32	34	13	1	14
1	6.12E-08	TGTGCCAGCAGCTTCAGGCTAGCCCCGAACACCGGGGAGCCGTTTTTT	CASSFRLAPNTGEPFF	TRBV7-6*01, TRBV7-6*02	TRBV7-6	TRBJ2-2*01	TRBJ2-2	TRBD2*02, TRBD2*01	TRBD2	13	18	22	25	4	2	6
1	6.12E-08	TGTGCCAGCAGCTTCAGACTAGCCCCGAACACCGGGGAGCCGTTCTTT	CASSFRLAPNTGEPFF	TRBV7-6*01, TRBV7-6*02	TRBV7-6	TRBJ1-1*01	TRBJ1-1	TRBD2*02, TRBD2*01	TRBD2	13	16	22	42	2	19	21
1	6.12E-08	TGTGCCAGCAGCTTCAGACTAGCCCCGAACACCGGGGAGCCGCTTTTT	CASSFRLAPNTGEPLF	TRBV7-6*01, TRBV7-6*02	TRBV7-6	TRBJ2-2*01	TRBJ2-2	TRBD2*02, TRBD2*01	TRBD2	13	16	22	43	2	20	22
1	6.12E-08	TGTGCCAGCAGCTTCAAGACTAGCGGAAGTGAGTACGGGCAGTACTTC	CASSFKTSGSEYGQYF	TRBV7-8*01, TRBV7-8*03	TRBV7-8	TRBJ2-7*01	TRBJ2-7	TRBD2*02, TRBD2*01	TRBD2	13	17	25	33	3	7	10
1	6.12E-08	TGTGCCAGCAGCTTGTTTCCGAGCGGGAGGGCTAGCATTCAGTACTTC	CASSLFPSGRASIQYF	TRBV7-9*03, TRBV7-9*01, TRBV7-9*04, TRBV7-9*02	TRBV7-9	TRBJ2-4*01	TRBJ2-4	TRBD2*02	TRBD2	13	21	30	35	7	4	11
1	6.12E-08	TGTGCCAGCAGCTTGTTTGGGTAATTGAACACCGGGGAGCTGTTTTTT	CASSLFG*LNTGELFF	TRBV7-3*05, TRBV7-3*01	TRBV7-3	TRBJ2-2*01	TRBJ2-2	TRBD1*01, TRBD2*02, TRBD2*01	TRBD1, TRBD2	13	18	20	26	4	5	9
1	6.12E-08	TGTGCCAGCAGCTTGTTGCAAGGCCCTAGCACAGGTACGCAGTATTTT	CASSLLQGPSTGTQYF	TRBV7-9*03, TRBV7-9*01, TRBV7-9*04, TRBV7-9*02	TRBV7-9	TRBJ2-3*01	TRBJ2-3	TRBD1*01, TRBD2*02	TRBD1, TRBD2	13	22	25	27	8	1	9
1	6.12E-08	TGTGCCAGCAGCTTGCTCGTCCCGATGAGCACTGGGGAGCTGTTTTTT	CASSLLVPMSTGELFF	TRBV5-4*01	TRBV5-4	TRBJ2-2*01	TRBJ2-2	TRBD1*01, TRBD2*02, TRBD2*01	TRBD1, TRBD2	14	18	22	29	3	6	9
1	6.12E-08	TGTGCCAGCAGCTTGCCATCTAGTGGGGTTTGCAATGAGCAGTTCTTC	CASSLPSSGVCNEQFF	TRBV5-8*01	TRBV5-8	TRBJ2-1*01	TRBJ2-1	TRBD2*02, TRBD2*01	TRBD2	14	19	23	32	4	8	12
1	6.12E-08	TGTGCCAGCAGCTTGCCATCTAGCGGGCTCTACAATGAGCAGTTCTTC	CASSLPSSGLYNEQFF	TRBV5-8*01	TRBV5-8	TRBJ2-1*01	TRBJ2-1	TRBD2*02, TRBD2*01	TRBD2	14	19	26	29	4	2	6
1	6.12E-08	TGTGCCAGCAGCTTGCCATCTAGCGGGCCGTACAATGAGCAGTTCTTC	CASSLPSSGPYNEQFF	TRBV5-8*01	TRBV5-8	TRBJ2-1*01	TRBJ2-1	TRBD2*02, TRBD2*01	TRBD2	14	19	26	30	4	3	7
1	6.12E-08	TGTGCCAGCAGCTTGCCATCTAGCGGGGTTTGCAATGAGCAGTTCTTT	CASSLPSSGVCNEQFF	TRBV5-8*01	TRBV5-8	TRBJ1-1*01	TRBJ1-1	TRBD2*01	TRBD2	14	19	27	42	4	14	18
1	6.12E-08	TGTGCCAGCAGCTTGCCATCTAGCGGGGTTTACTATGGGCAGTTCTTC	CASSLPSSGVYYGQFF	TRBV5-8*01	TRBV5-8	TRBJ2-1*01	TRBJ2-1	TRBD2*01	TRBD2	14	19	27	34	4	6	10
1	6.12E-08	TGTGCCAGCAGCTTGCCATCTAGCGGGGTTTACGATGAGCAGTACTTC	CASSLPSSGVYDEQYF	TRBV5-8*01	TRBV5-8	TRBJ2-7*01	TRBJ2-7	TRBD2*01	TRBD2	14	19	27	36	4	8	12
1	6.12E-08	TGTGCCAGCAGCTTGCCATCTAGCGGGATTGAGGATACGCAGTATTTT	CASSLPSSGIEDTQYF	TRBV5-8*01	TRBV5-8	TRBJ2-3*01	TRBJ2-3	TRBD2*02	TRBD2	14	19	27	33	4	5	9
1	6.12E-08	TGTGCCAGCAGCTTGCCATCCAGTGGGGTTTACAATGAGCAGTTCTTC	CASSLPSSGVYNEQFF	TRBV5-8*01	TRBV5-8	TRBJ2-1*01	TRBJ2-1	TRBD1*01, TRBD2*01	TRBD1, TRBD2	14	24	27	30	9	2	11
1	6.12E-08	TGTGCCAGCAGCTTGCCACCTGGCGGGGTTTACAATGAGCAGTTCTTC	CASSLPPGGVYNEQFF	TRBV5-8*01	TRBV5-8	TRBJ2-1*01	TRBJ2-1	TRBD2*01	TRBD2	14	22	27	30	7	2	9
1	6.12E-08	TGTGCCAGCAGCTTGCCAACTAGCGGGGTTTACAATGAGTAGTTCTTC	CASSLPTSGVYNE*FF	TRBV5-8*01	TRBV5-8	TRBJ2-1*01	TRBJ2-1	TRBD2*01	TRBD2	14	18	27	30	3	2	5
1	6.12E-08	TGTGCCAGCAGCTTGCGATAGCGGGATTACACCGATACGCGGTATTTT	CASSLR*RDYTDTRYF	TRBV7-9*03, TRBV7-9*01, TRBV7-9*04, TRBV7-9*02	TRBV7-9	TRBJ2-3*01	TRBJ2-3	TRBD2*02	TRBD2	13	18	25	33	4	7	11
1	6.12E-08	TGTGCCAGCAGCTTGCGATAGCGGGATTACACAGATACGCAGTACTTC	CASSLR*RDYTDTQYF	TRBV7-9*03, TRBV7-9*01, TRBV7-9*04, TRBV7-9*02	TRBV7-9	TRBJ2-7*01	TRBJ2-7	TRBD2*02	TRBD2	13	18	25	38	4	12	16
1	6.12E-08	TGTGCCAGCAGCTTGCAAAGCGGGAGTTCCTACAATGAGCAGTATTTT	CASSLQSGSSYNEQYF	TRBV7-2*04, TRBV7-2*01	TRBV7-2	TRBJ2-3*01	TRBJ2-3	TRBD2*02	TRBD2	13	18	25	38	4	12	16
1	6.12E-08	TGTGCCAGCAGCTTGGTTTTGGGACTAGACTTAGAGACCCAGTACTTC	CASSLVLGLDLETQYF	TRBV7-2*04, TRBV7-2*01	TRBV7-2	TRBJ2-5*01	TRBJ2-5	TRBD2*02, TRBD2*01	TRBD2	13	20	27	32	6	4	10
1	6.12E-08	TGTGCCAGCAGCTTGGTTGCGGGGGCCCTTACAGATACGCAGTATTTT	CASSLVAGALTDTQYF	TRBV7-2*04, TRBV7-2*01	TRBV7-2	TRBJ2-3*01	TRBJ2-3	TRBD2*01	TRBD2	13	18	24	30	4	5	9
1	6.12E-08	TGTGCCAGCAGCTTGGTTGACGGGAGAGGCCAAAAGACCCAGTACTTC	CASSLVDGRGQKTQYF	TRBV5-6*01	TRBV5-6	TRBJ2-5*01	TRBJ2-5	TRBD2*02	TRBD2	15	20	25	29	4	3	7
1	6.12E-08	TGTGCCAGCAGCTTGGTTGAGGACTCTGGGGCCAACGTCCTGACTTTC	CASSLVEDSGANVLTF	TRBV5-6*01	TRBV5-6	TRBJ2-6*01	TRBJ2-6	TRBD2*02	TRBD2	15	18	21	23	2	1	3
1	6.12E-08	TGTGCCAGCAGCTTGGTAGGACCTTCTGGGGCCAACGTCCTGACTTTC	CASSLVGPSGANVLTF	TRBV5-6*01	TRBV5-6	TRBJ2-6*01	TRBJ2-6	TRBD1*01, TRBD2*02, TRBD2*01	TRBD1, TRBD2	15	18	21	24	2	2	4
1	6.12E-08	TGTGCCAGCAGCTTGGTAGGACAGGGGGGATATTATGGCTACACCTTC	CASSLVGQGGYYGYTF	TRBV5-6*01	TRBV5-6	TRBJ1-2*01	TRBJ1-2	TRBD1*01	TRBD1	15	18	27	33	2	5	7
1	6.12E-08	TGTGCCAGCAGCTTGGTAGGACAGGGACCTCTGATTGAGCAGTACTTC	CASSLVGQGPLIEQYF	TRBV5-6*01	TRBV5-6	TRBJ2-7*01	TRBJ2-7	TRBD1*01	TRBD1	15	18	25	36	2	10	12
1	6.12E-08	TGTGCCAGCAGCTTGGCTCTTCGCAGCTTCTCCTACGAGCGGTACTTC	CASSLALRSFSYERYF	TRBV5-6*01	TRBV5-6	TRBJ2-7*01	TRBJ2-7	TRBD1*01, TRBD2*02, TRBD2*01	TRBD1, TRBD2	15	23	25	29	7	3	10
1	6.12E-08	TGTGCCAGCAGCTTGGCTCGGGATGGGGTTTACAATGAGCAGTTCTTC	CASSLARDGVYNEQFF	TRBV5-4*01	TRBV5-4	TRBJ2-1*01	TRBJ2-1	TRBD2*02	TRBD2	15	18	22	30	2	7	9
1	6.12E-08	TGTGCCAGCAGCTTGGCCGTGGTTAGCTCCTACAATGAACAGTTCTTC	CASSLAVVSSYNEQFF	TRBV5-6*01	TRBV5-6	TRBJ2-1*01	TRBJ2-1	TRBD2*02, TRBD2*01	TRBD2	15	23	25	26	7	0	7
1	6.12E-08	TGTGCCAGCAGCTTGGCCGGGACAGGGTTCACCTACGAGCAGTACTTC	CASSLAGTGFTYEQYF	TRBV5-4*01	TRBV5-4	TRBJ2-7*01	TRBJ2-7	TRBD1*01	TRBD1	15	18	26	31	2	4	6
1	6.12E-08	TGTGCCAGCAGCTTGGCGTCCGGGACAGGGACTTCACCCCTCCACTTT	CASSLASGTGTSPLHF	TRBV5-6*01	TRBV5-6	TRBJ1-6*01	TRBJ1-6	TRBD1*01	TRBD1	15	21	29	32	5	2	7
1	6.12E-08	TGTGCCAGCAGCTTGGCGGCTAGCGGGGAATCCTACGAGCAGTACTTC	CASSLAASGESYEQYF	TRBV5-6*01	TRBV5-6	TRBJ2-7*01	TRBJ2-7	TRBD2*01	TRBD2	15	19	27	30	3	2	5
1	6.12E-08	TGTGCCAGCAGCTTGGGTGGGGATTTTAGCAATCAGCCCCAGTACTTC	CASSLGGDFSNQPQYF	TRBV5-6*01	TRBV5-6	TRBJ2-5*01	TRBJ2-5	TRBD1*01, TRBD2*02, TRBD2*01	TRBD1, TRBD2	15	19	22	37	3	14	17
1	6.12E-08	TGTGCCAGCAGCTTGGGCACAACAGGGGTTCGAAGTGGCTACACCTTC	CASSLGTTGVRSGYTF	TRBV11-3*01	TRBV11-3	TRBJ1-2*01	TRBJ1-2	TRBD1*01	TRBD1	13	21	27	35	7	7	14
1	6.12E-08	TGTGCCAGCAGCTTGGGGCTGTGCTCTGGGGCCAACGTCCTGACTTTC	CASSLGLCSGANVLTF	TRBV5-4*01	TRBV5-4	TRBJ2-6*01	TRBJ2-6	TRBD1*01	TRBD1	15	18	21	23	2	1	3
1	6.12E-08	TGTGCCAGCAGCTTGGGGCGGGGGGGAGATACAATGAGGCAGTTCTTC	CASSLGRGGDTMRQFF	TRBV5-4*01	TRBV5-4	TRBJ2-1*01	TRBJ2-1	TRBD2*01	TRBD2	15	17	25	38	1	12	13
1	6.12E-08	TGTGCCAGCAGCTTGGGGCAGACCACGAACACCGGAGAGCTGTTTTTT	CASSLGQTTNTGELFF	TRBV12-4*01, TRBV12-3*01	TRBV12-4, TRBV12-3	TRBJ2-2*01	TRBJ2-2	TRBD1*01	TRBD1	10	14	18	25	3	6	9
1	6.12E-08	TGTGCCAGCAGCTTGGGGGTTCAGGCCTCCACAGATACGCATTATTTT	CASSLGVQASTDTHYF	TRBV7-6*01	TRBV7-6	TRBJ2-3*01	TRBJ2-3	TRBD1*01, TRBD2*01	TRBD1, TRBD2	13	14	18	29	0	10	10
1	6.12E-08	TGTGCCAGCAGCTTGGGGGTTCAGGCCCCCACAGATACGCAGTATTTT	CASSLGVQAPTDTQYF	TRBV9*02, TRBV9*01	TRBV9	TRBJ2-3*01	TRBJ2-3	TRBD1*01, TRBD2*01	TRBD1, TRBD2	11	14	18	29	2	10	12
1	6.12E-08	TGTGCCAGCAGCTTGGGGGCGGCAGGGGTCGTCTATGAGCAGTTCTTC	CASSLGAAGVVYEQFF	TRBV7-8*01	TRBV7-8	TRBJ2-1*01	TRBJ2-1	TRBD1*01	TRBD1	13	22	27	34	8	6	14
1	6.12E-08	TGTGCCAGCAGCTTGGGGGGCCGCTCCAGTAATGAAAAGCTGTTTTTT	CASSLGGRSSNEKLFF	TRBV11-3*01	TRBV11-3	TRBJ1-4*01	TRBJ1-4	TRBD1*01, TRBD2*01	TRBD1, TRBD2	13	15	20	29	1	8	9
1	6.12E-08	TGTGCCAGCAGCTTGGGGACTAGCGGGAGCGGTGGTGAGCAGTTCTTC	CASSLGTSGSGGEQFF	TRBV7-2*04, TRBV7-2*01	TRBV7-2	TRBJ2-1*01	TRBJ2-1	TRBD2*02	TRBD2	13	15	28	35	1	6	7
1	6.12E-08	TGTGCCAGCAGCTTGGGGACTAGCGGGAGCACAGATACGCAGTATTTT	CASSLGTSGSTDTQYF	TRBV7-3*05, TRBV7-3*01	TRBV7-3	TRBJ2-3*01	TRBJ2-3	TRBD2*02, TRBD2*01	TRBD2	13	15	26	27	1	0	1
1	6.12E-08	TGTGCCAGCAGCTTGGGGACTAGCGGACCTCACTACGAGCAGTACTTC	CASSLGTSGPHYEQYF	TRBV5-4*01	TRBV5-4	TRBJ2-7*01	TRBJ2-7	TRBD2*02, TRBD2*01	TRBD2	15	16	25	32	0	6	6
1	6.12E-08	TGTGCCAGCAGCTTGGGGACCGAGGCAAAGACAGATACGCAGTATTTT	CASSLGTEAKTDTQYF	TRBV5-6*01	TRBV5-6	TRBJ2-3*01	TRBJ2-3	TRBD1*01, TRBD2*02, TRBD2*01	TRBD1, TRBD2	15	16	19	30	0	10	10
1	6.12E-08	TGTGCCAGCAGCTTGGGATCGACAGGGAACACCTATGGCTACACCTTC	CASSLGSTGNTYGYTF	TRBV5-8*01	TRBV5-8	TRBJ1-2*01	TRBJ1-2	TRBD1*01	TRBD1	15	20	26	32	4	5	9
1	6.12E-08	TGTGCCAGCAGCTTGGGACTAGCCCCGAAGGGTGATACGCAGTATTTT	CASSLGLAPKGDTQYF	TRBV5-4*01	TRBV5-4	TRBJ2-3*01	TRBJ2-3	TRBD2*02, TRBD2*01	TRBD2	15	16	22	33	0	10	10
1	6.12E-08	TGTGCCAGCAGCTTGGGACTAGCGGCGCTCACCGGGGTGCTGTTTTTT	CASSLGLAALTGVLFF	TRBV5-8*01	TRBV5-8	TRBJ2-2*01	TRBJ2-2	TRBD2*02, TRBD2*01	TRBD2	15	16	24	29	0	4	4
1	6.12E-08	TGTGCCAGCAGCTTGGGACTAGCGGGAGGGACGGACGAGCAGTACTTC	CASSLGLAGGTDEQYF	TRBV7-2*04, TRBV7-2*01	TRBV7-2	TRBJ2-7*01	TRBJ2-7	TRBD2*02	TRBD2	13	14	29	34	0	4	4
1	6.12E-08	TGTGCCAGCAGCTTGGGACGGTCTAGCGGGAGGAAGACCCAGTACTTC	CASSLGRSSGRKTQYF	TRBV5-5*01	TRBV5-5	TRBJ2-5*01	TRBJ2-5	TRBD2*02	TRBD2	15	22	32	34	6	1	7
1	6.12E-08	TGTGCCAGCAGCTTGGGACAGGCAGTAAGATCCGACGAGCAGTACTTC	CASSLGQAVRSDEQYF	TRBV5-5*01	TRBV5-5	TRBJ2-7*01	TRBJ2-7	TRBD1*01	TRBD1	15	16	21	30	0	8	8
1	6.12E-08	TGTGCCAGCAGCTTGGATTAGGGGGATGTCACAGATACGCAGTATTTT	CASSLD*GDVTDTQYF	TRBV5-5*01	TRBV5-5	TRBJ2-3*01	TRBJ2-3	TRBD1*01	TRBD1	15	19	24	29	3	4	7
1	6.12E-08	TGTGCCAGCAGCTTGGATCCGGGACAGATGAATGAAAAACTGTTTTTT	CASSLDPGQMNEKLFF	TRBV5-5*01	TRBV5-5	TRBJ1-4*01	TRBJ1-4	TRBD1*01	TRBD1	15	20	26	30	4	3	7
1	6.12E-08	TGTGCCAGCAGCTTGGATGTTAGGACAGGGTTATACGAGCAGTACTTC	CASSLDVRTGLYEQYF	TRBV5-4*01	TRBV5-4	TRBJ2-7*01	TRBJ2-7	TRBD1*01	TRBD1	15	22	29	33	6	3	9
1	6.12E-08	TGTGCCAGCAGCTTGGACGGACTCTCTGGGGCCAACGTCCTGACTTTC	CASSLDGLSGANVLTF	TRBV5-6*01	TRBV5-6	TRBJ2-6*01	TRBJ2-6	TRBD2*02, TRBD2*01	TRBD2	15	18	22	23	2	0	2
1	6.12E-08	TGTGCCAGCAGCTTGGACACGGGAAGGGAAAAAGAGACCCAGTACTTC	CASSLDTGREKETQYF	TRBV5-6*01	TRBV5-6	TRBJ2-5*01	TRBJ2-5	TRBD2*02	TRBD2	15	19	23	31	3	7	10
1	6.12E-08	TGTGCCAGCAGCTTGGACAGGGCGAGTACTTTCTCTGGAAACACCTTC	CASSLDRASTFSGNTF	TRBV9*02, TRBV9*01	TRBV9	TRBJ1-2*01	TRBJ1-2	TRBD1*01	TRBD1	11	14	21	40	2	18	20
1	6.12E-08	TGTGCCAGCAGCTTGGACAGGGGGCTTTTGGACACTGAAGTTTTCTTT	CASSLDRGLLDTEVFF	TRBV5-5*01	TRBV5-5	TRBJ1-1*01	TRBJ1-1	TRBD1*01	TRBD1	15	16	24	31	0	6	6
1	6.12E-08	TGTGCCAGCAGCTTGGACAGGGGGAATTCCTACAATGAGCAGTTCTTC	CASSLDRGNSYNEQFF	TRBV5-6*01	TRBV5-6	TRBJ2-1*01	TRBJ2-1	TRBD1*01	TRBD1	15	16	23	27	0	3	3
1	6.12E-08	TGTGCCAGCAGCTTGGAGCTAGCGGGAGGCCGGGATACGCAGTACTTC	CASSLELAGGRDTQYF	TRBV5-5*01	TRBV5-5	TRBJ2-5*01	TRBJ2-5	TRBD2*02	TRBD2	15	18	28	39	2	10	12
1	6.12E-08	TGTGCCAGCAGCTTGGAGGCTAGGGGGCATGGCTATGGCTACACCTTC	CASSLEARGHGYGYTF	TRBV7-2*04, TRBV7-2*01	TRBV7-2	TRBJ1-2*01	TRBJ1-2	TRBD1*01	TRBD1	13	21	27	32	7	4	11
1	6.12E-08	TGTGCCAGCAGCTTGGAACGGGTGGCTAGGTCAGATACGCAGTATTTT	CASSLERVARSDTQYF	TRBV5-6*01	TRBV5-6	TRBJ2-3*01	TRBJ2-3	TRBD2*02, TRBD2*01	TRBD2	15	24	28	31	8	2	10
1	6.12E-08	TGTGCCAGCAGCTTGGAACAGGTCTCCCGCACAGATACGCGGTATTTT	CASSLEQVSRTDTRYF	TRBV7-9*01, TRBV7-9*02	TRBV7-9	TRBJ2-3*01	TRBJ2-3	TRBD1*01, TRBD2*02	TRBD1, TRBD2	13	17	21	28	3	6	9
1	6.12E-08	TGTGCCAGCAGCTTGGAACAGGTCTCGCGCACAGATACGCAGTATTTT	CASSLEQVSRTDTQYF	TRBV9*02, TRBV9*01	TRBV9	TRBJ2-3*01	TRBJ2-3	TRBD1*01	TRBD1	11	17	21	28	5	6	11
1	6.12E-08	TGTGCCAGCAGCTTGGAACAGGTGGCTAGGTCAGATACGCGGTATTTT	CASSLEQVARSDTRYF	TRBV5-6*01	TRBV5-6	TRBJ2-3*01	TRBJ2-3	TRBD1*01, TRBD2*02, TRBD2*01	TRBD1, TRBD2	15	17	21	31	1	9	10
1	6.12E-08	TGTGCCAGCAGCTTGGAACAGGCGGCTAGGTCAGATACGCAGTATTTT	CASSLEQAARSDTQYF	TRBV5-8*01	TRBV5-8	TRBJ2-3*01	TRBJ2-3	TRBD1*01, TRBD2*02, TRBD2*01	TRBD1, TRBD2	15	17	21	31	1	9	10
1	6.12E-08	TGTGCCAGCAGCTTGGAACAGGCGGCGAGAACCAATGAGCAGTTCTTC	CASSLEQAARTNEQFF	TRBV5-4*01	TRBV5-4	TRBJ2-1*01	TRBJ2-1	TRBD1*01	TRBD1	15	17	21	32	1	10	11
1	6.12E-08	TGTGCCAGCAGCTTGGAACAGGCAGTAAGGTCCGACGAGCAGTACTTC	CASSLEQAVRSDEQYF	TRBV11-2*03	TRBV11-2	TRBJ2-7*01	TRBJ2-7	TRBD1*01	TRBD1	11	17	21	30	5	8	13
1	6.12E-08	TGTGCCAGCAGCTTGGAAGGGGGAATGCTAGGAAACACCATATATTTT	CASSLEGGMLGNTIYF	TRBV5-4*01	TRBV5-4	TRBJ1-3*01	TRBJ1-3	TRBD1*01	TRBD1	15	17	22	30	1	7	8
1	6.12E-08	TGTGCCAGCAGCTTGGAAGACGGTCTACGAGCAGATACGCAGTATTTT	CASSLEDGLRADTQYF	TRBV5-6*01	TRBV5-6	TRBJ2-3*01	TRBJ2-3	TRBD1*01, TRBD2*02, TRBD2*01	TRBD1, TRBD2	15	18	20	31	2	10	12
1	6.12E-08	TGTGCCAGCAGCTTGGAAAGAACCGGGACAGGCGACGAGCAGTACTTC	CASSLERTGTGDEQYF	TRBV11-1*01	TRBV11-1	TRBJ2-7*01	TRBJ2-7	TRBD1*01	TRBD1	13	24	31	34	10	2	12
1	6.12E-08	TGTGCCAGCAGCTTGATGGACAGGGGAGGCGAGCAGCCCCAGCATTTT	CASSLMDRGGEQPQHF	TRBV11-3*01, TRBV11-3*02	TRBV11-3	TRBJ1-5*01	TRBJ1-5	TRBD1*01	TRBD1	13	17	25	33	3	7	10
1	6.12E-08	TGTGCCAGCAGCTTGATGACTAGCGGGGTCCCACCCGAGCAGTACTTC	CASSLMTSGVPPEQYF	TRBV5-5*01	TRBV5-5	TRBJ2-7*01	TRBJ2-7	TRBD2*01	TRBD2	14	17	27	35	2	7	9
1	6.12E-08	TGTGCCAGCAGCTTGAGTGTCGGGAGCCTCTCCTACGGGCAGTACTTC	CASSLSVGSLSYGQYF	TRBV16*03, TRBV16*01, TRBV16*02	TRBV16	TRBJ2-7*01	TRBJ2-7	TRBD2*02	TRBD2	11	20	25	29	8	3	11
1	6.12E-08	TGTGCCAGCAGCTTGAGTGTCGGGAGCCTCCCCTACGAGCAGTACTTC	CASSLSVGSLPYEQYF	TRBV9*02, TRBV9*01, TRBV9*03	TRBV9	TRBJ2-7*01	TRBJ2-7	TRBD2*02	TRBD2	11	20	25	31	8	5	13
1	6.12E-08	TGTGCCAGCAGCTTGAGCCCAGGGCGGCTGCACCGAAAACTGTTTTTT	CASSLSPGRLHRKLFF	TRBV5-8*01	TRBV5-8	TRBJ1-4*01	TRBJ1-4	TRBD1*01	TRBD1	14	19	23	35	4	11	15
1	6.12E-08	TGTGCCAGCAGCTTGAGCCCAGGGCGGCTGCACCGAAAAACTGTTTTT	CASSLSPGRLHRKTVF	TRBV5-8*01	TRBV5-8	TRBJ1-4*01	TRBJ1-4	TRBD1*01	TRBD1	14	19	23	43	4	19	23
1	6.12E-08	TGTGCCAGCAGCTTGAAAGGGGACAGGCGCACAGATACGCAGTATTTT	CASSLKGDRRTDTQYF	TRBV5-6*01	TRBV5-6	TRBJ2-3*01	TRBJ2-3	TRBD1*01	TRBD1	14	19	26	28	4	1	5
1	6.12E-08	TGTGCCAGCAGCTTATTTGGGGCAGGTGGGGCCAACGTCCTGACTTTC	CASSLFGAGGANVLTF	TRBV7-3*01	TRBV7-3	TRBJ2-6*01	TRBJ2-6	TRBD1*01	TRBD1	14	18	22	26	3	3	6
1	6.12E-08	TGTGCCAGCAGCTTATTTGGGGAATTGAACATTGGGGAGCTGTTTTTT	CASSLFGELNIGELFF	TRBV7-3*01	TRBV7-3	TRBJ2-2*01	TRBJ2-2	TRBD1*01, TRBD2*02, TRBD2*01	TRBD1, TRBD2	14	19	22	33	4	10	14
1	6.12E-08	TGTGCCAGCAGCTTATTTGGGGAATTGAACACCGGGGAGCAGTTCTTC	CASSLFGELNTGEQFF	TRBV7-3*01	TRBV7-3	TRBJ2-1*01	TRBJ2-1	TRBD1*01, TRBD2*02, TRBD2*01	TRBD1, TRBD2	14	19	22	36	4	13	17
1	6.12E-08	TGTGCCAGCAGCTTATTGCAAGGCCCTAGCACAGATACGCAGTACTTC	CASSLLQGPSTDTQYF	TRBV7-9*01, TRBV7-9*04, TRBV7-9*02	TRBV7-9	TRBJ2-7*01	TRBJ2-7	TRBD2*02, TRBD2*01	TRBD2	14	25	29	38	10	8	18
1	6.12E-08	TGTGCCAGCAGCTTATCTGTATTACCTTCGTCCTACGAGCAGTACTTC	CASSLSVLPSSYEQYF	TRBV7-2*04, TRBV7-2*01	TRBV7-2	TRBJ2-7*01	TRBJ2-7	TRBD1*01	TRBD1	14	16	19	30	1	10	11
1	6.12E-08	TGTGCCAGCAGCTTATCTGTATCACTTTCATCCTACGAGCGGTACTTC	CASSLSVSLSSYERYF	TRBV7-2*04, TRBV7-2*01	TRBV7-2	TRBJ2-7*01	TRBJ2-7	TRBD1*01	TRBD1	14	16	19	30	1	10	11
1	6.12E-08	TGTGCCAGCAGCTTATCTGGGGGACGGGGTAGAAACACCATATATTTT	CASSLSGGRGRNTIYF	TRBV7-3*01	TRBV7-3	TRBJ1-3*01	TRBJ1-3	TRBD1*01, TRBD2*02, TRBD2*01	TRBD1, TRBD2	14	20	24	31	5	6	11
1	6.12E-08	TGTGCCAGCAGCTTATCTGGGGGACGGGGTAATCAGCCCCAGCATTTT	CASSLSGGRGNQPQHF	TRBV7-3*01	TRBV7-3	TRBJ1-5*01	TRBJ1-5	TRBD1*01, TRBD2*02, TRBD2*01	TRBD1, TRBD2	14	20	24	30	5	5	10
1	6.12E-08	TGTGCCAGCAGCTTATCCCCGACAGGGGCAAATTCACCCCTCCACTTT	CASSLSPTGANSPLHF	TRBV7-9*01, TRBV7-9*02	TRBV7-9	TRBJ1-6*01	TRBJ1-6	TRBD1*01	TRBD1	14	20	27	30	5	2	7
1	6.12E-08	TGTGCCAGCAGCTTATCCCGGGGGGCACACCACTACGAGCAGTACTTC	CASSLSRGAHHYEQYF	TRBV13*01	TRBV13	TRBJ2-7*01	TRBJ2-7	TRBD2*01	TRBD2	14	18	24	32	3	7	10
1	6.12E-08	TGTGCCAGCAGCTTATCCGGGACAGGGGGCACCGGGGAGCTGTTTTTT	CASSLSGTGGTGELFF	TRBV11-2*03	TRBV11-2	TRBJ2-2*01	TRBJ2-2	TRBD1*01	TRBD1	11	18	28	29	6	0	6
1	6.12E-08	TGTGCCAGCAGCTTATACCCATCCCAGGGAGTCTATGGCTACACCTTC	CASSLYPSQGVYGYTF	TRBV7-6*01	TRBV7-6	TRBJ1-2*01	TRBJ1-2	TRBD1*01, TRBD2*02	TRBD1, TRBD2	14	24	28	32	9	3	12
1	6.12E-08	TGTGCCAGCAGCTTATACGGGGGCCGTGACCAAGAGACCCAGTACTTC	CASSLYGGRDQETQYF	TRBV7-9*01, TRBV7-9*04, TRBV7-9*02, TRBV11-1*01	TRBV7-9, TRBV11-1	TRBJ2-5*01	TRBJ2-5	TRBD1*01, TRBD2*01	TRBD1, TRBD2	14	18	23	28	3	4	7
1	6.12E-08	TGTGCCAGCAGCTTACTCCGGACTAGCGGCTACAATGAGCAGTTCTTC	CASSLLRTSGYNEQFF	TRBV7-2*04, TRBV7-2*01	TRBV7-2	TRBJ2-1*01	TRBJ2-1	TRBD2*02, TRBD2*01	TRBD2	14	19	28	29	4	0	4
1	6.12E-08	TGTGCCAGCAGCTTACTCGCTAGCGGGAGACTGCATACGCAGTATTTT	CASSLLASGRLHTQYF	TRBV11-2*01	TRBV11-2	TRBJ2-3*01	TRBJ2-3	TRBD2*02	TRBD2	14	19	28	34	4	5	9
1	6.12E-08	TGTGCCAGCAGCTTACTACCGAAATCCCTTCGTTACGAGCAGTACTTC	CASSLLPKSLRYEQYF	TRBV11-2*01	TRBV11-2	TRBJ2-7*01	TRBJ2-7	TRBD1*01, TRBD2*02, TRBD2*01	TRBD1, TRBD2	14	25	28	33	10	4	14
1	6.12E-08	TGTGCCAGCAGCTTACTAGCGGGACAGGGGGCCTACGAGCAGTACTTC	CASSLLAGQGAYEQYF	TRBV5-6*01	TRBV5-6	TRBJ2-7*01	TRBJ2-7	TRBD1*01	TRBD1	13	20	30	31	6	0	6
1	6.12E-08	TGTGCCAGCAGCTTACTAGCGGGAGGAGTGACAGATACGCAGTATTTT	CASSLLAGGVTDTQYF	TRBV5-6*01	TRBV5-6	TRBJ2-3*01	TRBJ2-3	TRBD2*02	TRBD2	13	14	25	30	0	4	4
1	6.12E-08	TGTGCCAGCAGCTTACCTGGACGGACGAACACCGGGGAGCTGTTCTTT	CASSLPGRTNTGELFF	TRBV11-2*01	TRBV11-2	TRBJ1-1*01	TRBJ1-1	TRBD2*02, TRBD2*01	TRBD2	14	34	38	42	19	3	22
1	6.12E-08	TGTGCCAGCAGCTTACCTACAGGGACAGTCCAAGAGACCCAGTACTTC	CASSLPTGTVQETQYF	TRBV7-9*01, TRBV7-9*02	TRBV7-9	TRBJ2-5*01	TRBJ2-5	TRBD1*01	TRBD1	14	21	27	29	6	1	7
1	6.12E-08	TGTGCCAGCAGCTTACCCTGGCCTAGCTCCTACAATGAGCAGTTCTTC	CASSLPWPSSYNEQFF	TRBV7-9*01, TRBV7-9*02	TRBV7-9	TRBJ2-1*01	TRBJ2-1	TRBD1*01	TRBD1	14	15	19	26	0	6	6
1	6.12E-08	TGTGCCAGCAGCTTACCATCTAGTGGGGTTTACAATGAGCAGTTCTTC	CASSLPSSGVYNEQFF	TRBV5-8*01, TRBV5-8*02	TRBV5-8	TRBJ2-1*01	TRBJ2-1	TRBD2*02, TRBD2*01	TRBD2	13	19	23	30	5	6	11
1	6.12E-08	TGTGCCAGCAGCTTACGGTGGCGGGAGGGCCTTGAGACCCAGCATTTT	CASSLRWREGLETQHF	TRBV7-2*04, TRBV7-2*01	TRBV7-2	TRBJ1-5*01	TRBJ1-5	TRBD2*02	TRBD2	14	20	28	37	5	8	13
1	6.12E-08	TGTGCCAGCAGCTTACGGGCTAGGTAGACAAACTGCGAGCAGTACTTC	CASSLRAR*TNCEQYF	TRBV13*01	TRBV13	TRBJ2-7*01	TRBJ2-7	TRBD2*02, TRBD2*01	TRBD2	14	18	22	35	3	12	15
1	6.12E-08	TGTGCCAGCAGCTTACGGATGGCGGGGGCAAGGGATACGCAGTATTTT	CASSLRMAGARDTQYF	TRBV7-2*04, TRBV7-2*01	TRBV7-2	TRBJ2-3*01	TRBJ2-3	TRBD2*01	TRBD2	14	21	27	33	6	5	11
1	6.12E-08	TGTGCCAGCAGCTTACGAGCTAGGTAGACAAACTGCGAGCAGTTCTTC	CASSLRAR*TNCEQFF	TRBV13*01	TRBV13	TRBJ2-1*01	TRBJ2-1	TRBD2*02, TRBD2*01	TRBD2	14	18	22	36	3	13	16
1	6.12E-08	TGTGCCAGCAGCTTACGAACTACAGATTCGGGTCAGCCCCAGTACTTC	CASSLRTTDSGQPQYF	TRBV7-8*01	TRBV7-8	TRBJ2-5*01	TRBJ2-5	TRBD1*01, TRBD2*02, TRBD2*01	TRBD1, TRBD2	14	21	24	37	6	12	18
1	6.12E-08	TGTGCCAGCAGCTTACAGGGGGCGGGAGTGGGAAATGAGCAGTTCTTC	CASSLQGAGVGNEQFF	TRBV5-4*01, TRBV5-4*03, TRBV5-4*04	TRBV5-4	TRBJ2-1*01	TRBJ2-1	TRBD1*01	TRBD1	13	14	22	33	0	10	10
1	6.12E-08	TGTGCCAGCAGCTTAGTTTCCGGCTAGCGGGAGAATGGCTACACCTTC	CASSLVSG*RENGYTF	TRBV7-9*01, TRBV7-9*02	TRBV7-9	TRBJ1-2*01	TRBJ1-2	TRBD2*02	TRBD2	15	23	32	34	7	1	8
1	6.12E-08	TGTGCCAGCAGCTTAGTTCAAGGGACAGCTACCTACGAGCAGTACTTC	CASSLVQGTATYEQYF	TRBV11-2*01	TRBV11-2	TRBJ2-7*01	TRBJ2-7	TRBD1*01	TRBD1	15	21	27	31	5	3	8
1	6.12E-08	TGTGCCAGCAGCTTAGTTGAAGGGGAAGACAATCAGCCCCAGCATTTT	CASSLVEGEDNQPQHF	TRBV11-2*01	TRBV11-2	TRBJ1-5*01	TRBJ1-5	TRBD1*01	TRBD1	15	20	24	29	4	4	8
1	6.12E-08	TGTGCCAGCAGCTTAGTTAGCGGCACAGGACAAGAGACCCAGTACTTC	CASSLVSGTGQETQYF	TRBV7-2*04, TRBV7-2*01	TRBV7-2	TRBJ2-5*01	TRBJ2-5	TRBD2*02, TRBD2*01	TRBD2	15	17	22	30	1	7	8
1	6.12E-08	TGTGCCAGCAGCTTAGTCTCGGGACAGGGGCGAAATGGCTACACCTTC	CASSLVSGQGRNGYTF	TRBV7-2*04, TRBV7-2*01	TRBV7-2	TRBJ1-2*01	TRBJ1-2	TRBD1*01	TRBD1	15	20	29	34	4	4	8
1	6.12E-08	TGTGCCAGCAGCTTAGTCTAGCGGGGGCCTGGCGATGAGCAGCTCTTC	CASSLV*RGPGDEQLF	TRBV7-8*01	TRBV7-8	TRBJ2-1*01	TRBJ2-1	TRBD2*01	TRBD2	15	17	26	34	1	7	8
1	6.12E-08	TGTGCCAGCAGCTTAGTGGCAGGGAAAAGTAACTATGGCTACACCTTC	CASSLVAGKSNYGYTF	TRBV7-2*04, TRBV7-2*01	TRBV7-2	TRBJ1-2*01	TRBJ1-2	TRBD1*01	TRBD1	15	19	23	29	3	5	8
1	6.12E-08	TGTGCCAGCAGCTTAGTAGCCCTAGCGGGCACCGATACGCAGTATTTT	CASSLVALAGTDTQYF	TRBV7-9*01, TRBV7-9*02	TRBV7-9	TRBJ2-3*01	TRBJ2-3	TRBD2*02, TRBD2*01	TRBD2	15	21	27	28	5	0	5
1	6.12E-08	TGTGCCAGCAGCTTAGTAGCGGGAGAGAGCTCCTACGAGCAGTACTTC	CASSLVAGESSYEQYF	TRBV7-2*04, TRBV7-2*01	TRBV7-2	TRBJ2-7*01	TRBJ2-7	TRBD2*02	TRBD2	15	16	24	29	0	4	4
1	6.12E-08	TGTGCCAGCAGCTTAGTAGGGGGTTCTGGGGCCAACGTCCTGACTTTC	CASSLVGGSGANVLTF	TRBV7-8*01	TRBV7-8	TRBJ2-6*01	TRBJ2-6	TRBD1*01	TRBD1	15	17	22	24	1	1	2
1	6.12E-08	TGTGCCAGCAGCTTAGTAGGGGGGGGCGCTTTGGATGAGCAGTTCTTC	CASSLVGGGALDEQFF	TRBV7-6*01	TRBV7-6	TRBJ2-1*01	TRBJ2-1	TRBD2*01	TRBD2	15	19	25	34	3	8	11
1	6.12E-08	TGTGCCAGCAGCTTAGTAGGGGGGACGGAATCAGATACGCAGTATTTT	CASSLVGGTESDTQYF	TRBV7-8*01	TRBV7-8	TRBJ2-3*01	TRBJ2-3	TRBD1*01, TRBD2*01	TRBD1, TRBD2	15	17	22	31	1	8	9
1	6.12E-08	TGTGCCAGCAGCTTAGTAGGACTAGCGGGACAAGATACGCAGTATTTT	CASSLVGLAGQDTQYF	TRBV11-2*03	TRBV11-2	TRBJ2-3*01	TRBJ2-3	TRBD2*02	TRBD2	11	18	29	32	6	2	8
1	6.12E-08	TGTGCCAGCAGCTTAGTAGGACTAGCGGAGTCCTACGAGCAGTACTTC	CASSLVGLAESYEQYF	TRBV11-2*03	TRBV11-2	TRBJ2-7*01	TRBJ2-7	TRBD2*02, TRBD2*01	TRBD2	11	18	27	30	6	2	8
1	6.12E-08	TGTGCCAGCAGCTTAGTAGGAGGGGGCGGTAATGAAAAACTGTTTTTT	CASSLVGGGGNEKLFF	TRBV7-3*01	TRBV7-3	TRBJ1-4*01	TRBJ1-4	TRBD1*01	TRBD1	14	20	26	29	5	2	7
1	6.12E-08	TGTGCCAGCAGCTTAGCTTATAGCGGGAGATCCTATGGCTACACCTTC	CASSLAYSGRSYGYTF	TRBV7-2*04, TRBV7-2*01	TRBV7-2	TRBJ1-2*01	TRBJ1-2	TRBD2*02	TRBD2	16	20	28	32	3	3	6
1	6.12E-08	TGTGCCAGCAGCTTAGCTGCTAGCGGGAGTAGAAATGAGCAGTATTTT	CASSLAASGSRNEQYF	TRBV7-2*04, TRBV7-2*01	TRBV7-2	TRBJ2-3*01	TRBJ2-3	TRBD2*02	TRBD2	16	19	28	38	2	9	11
1	6.12E-08	TGTGCCAGCAGCTTAGCCTCTGGGACAGCTGCCTACGAGCAATACTTC	CASSLASGTAAYEQYF	TRBV7-8*01	TRBV7-8	TRBJ2-7*01	TRBJ2-7	TRBD1*01	TRBD1	16	21	27	31	4	3	7
1	6.12E-08	TGTGCCAGCAGCTTAGCCCCCGGACAGGGGGTCTACGAGCAGTACTTC	CASSLAPGQGVYEQYF	TRBV7-2*04, TRBV7-2*01	TRBV7-2	TRBJ2-7*01	TRBJ2-7	TRBD1*01	TRBD1	16	21	30	32	4	1	5
1	6.12E-08	TGTGCCAGCAGCTTAGCCGTGGGGGAGGGATCCTACGAGCAGTACTTC	CASSLAVGEGSYEQYF	TRBV7-8*01	TRBV7-8	TRBJ2-7*01	TRBJ2-7	TRBD2*02	TRBD2	16	22	28	30	5	1	6
1	6.12E-08	TGTGCCAGCAGCTTAGCCGCGGGGGTTCGTGGCTATGGCTACACCTTC	CASSLAAGVRGYGYTF	TRBV7-9*01, TRBV7-9*02	TRBV7-9	TRBJ1-2*01	TRBJ1-2	TRBD2*01	TRBD2	16	18	24	32	1	7	8
1	6.12E-08	TGTGCCAGCAGCTTAGCCGGGACTAGCGGCACAGATACGCAGTATTTT	CASSLAGTSGTDTQYF	TRBV7-6*01	TRBV7-6	TRBJ2-3*01	TRBJ2-3	TRBD2*02, TRBD2*01	TRBD2	16	18	27	28	1	0	1
1	6.12E-08	TGTGCCAGCAGCTTAGCCGGACAGGGGGGCCCAGATACGCAGTATTTT	CASSLAGQGGPDTQYF	TRBV7-3*01	TRBV7-3	TRBJ2-3*01	TRBJ2-3	TRBD1*01	TRBD1	14	18	27	31	3	3	6
1	6.12E-08	TGTGCCAGCAGCTTAGCGTTCAGTGAAAGTAATGAAAAACTGTTTTTT	CASSLAFSESNEKLFF	TRBV7-9*01, TRBV7-9*02	TRBV7-9	TRBJ1-4*01	TRBJ1-4	TRBD1*01, TRBD2*02, TRBD2*01	TRBD1, TRBD2	16	20	22	29	3	6	9
1	6.12E-08	TGTGCCAGCAGCTTAGCGTCGGGGGGCTCCTACAATGAGCAGTTCTTC	CASSLASGGSYNEQFF	TRBV11-2*01	TRBV11-2	TRBJ2-1*01	TRBJ2-1	TRBD2*01	TRBD2	15	19	25	26	3	0	3
1	6.12E-08	TGTGCCAGCAGCTTAGCGTGGGGGGAGAACAATCAGCCCCAGCATTTT	CASSLAWGENNQPQHF	TRBV7-9*01, TRBV7-9*02	TRBV7-9	TRBJ1-5*01	TRBJ1-5	TRBD2*01	TRBD2	16	19	24	29	2	4	6
1	6.12E-08	TGTGCCAGCAGCTTAGCGCGAGGGACAGGGGGCAATGAGCAGTTCTTC	CASSLARGTGGNEQFF	TRBV7-9*01, TRBV7-9*02	TRBV7-9	TRBJ2-1*01	TRBJ2-1	TRBD1*01	TRBD1	16	21	31	32	4	0	4
1	6.12E-08	TGTGCCAGCAGCTTAGCGATTTCAGACAGGCCAAACACCATATATTTT	CASSLAISDRPNTIYF	TRBV7-2*04, TRBV7-2*01	TRBV7-2	TRBJ1-3*01	TRBJ1-3	TRBD1*01	TRBD1	16	24	29	32	7	2	9
1	6.12E-08	TGTGCCAGCAGCTTAGCGATTTCAGACAGGGCACAGCCCCAGCATTTT	CASSLAISDRAQPQHF	TRBV7-2*04, TRBV7-2*01	TRBV7-2	TRBJ1-5*01	TRBJ1-5	TRBD1*01	TRBD1	16	24	30	33	7	2	9
1	6.12E-08	TGTGCCAGCAGCTTAGCACTAGCGGGAGTAAGGGGGACCCAGTACTTC	CASSLALAGVRGTQYF	TRBV7-3*01	TRBV7-3	TRBJ2-5*01	TRBJ2-5	TRBD2*02	TRBD2	14	17	27	35	2	7	9
1	6.12E-08	TGTGCCAGCAGCTTAGCACAGGCGGCGAGAACCAATGAGCAGTTCTTC	CASSLAQAARTNEQFF	TRBV7-2*04, TRBV7-2*01	TRBV7-2	TRBJ2-1*01	TRBJ2-1	TRBD1*01	TRBD1	16	17	21	32	0	10	10
1	6.12E-08	TGTGCCAGCAGCTTAGCACAGGGGGCTAGGAATTCACCCCTCCACTTT	CASSLAQGARNSPLHF	TRBV7-2*04, TRBV7-2*01	TRBV7-2	TRBJ1-6*01	TRBJ1-6	TRBD1*01	TRBD1	16	17	25	30	0	4	4
1	6.12E-08	TGTGCCAGCAGCTTAGCAGCCCAGGGTTCCGGAAACACCATATATTTT	CASSLAAQGSGNTIYF	TRBV7-2*04, TRBV7-2*01, TRBV7-2*02	TRBV7-2	TRBJ1-3*01	TRBJ1-3	TRBD1*01	TRBD1	16	21	25	30	4	4	8
1	6.12E-08	TGTGCCAGCAGCTTAGCAAGGTGGGTAGGCTCCTACGAGCAGTACTTC	CASSLARWVGSYEQYF	TRBV7-2*04, TRBV7-2*01	TRBV7-2	TRBJ2-7*01	TRBJ2-7	TRBD1*01, TRBD2*02, TRBD2*01	TRBD1, TRBD2	16	22	24	29	5	4	9
1	6.12E-08	TGTGCCAGCAGCTTAGGTCCCGCGGGGGCGAACTATGGCTACACCTTC	CASSLGPAGANYGYTF	TRBV7-2*04, TRBV7-2*01	TRBV7-2	TRBJ1-2*01	TRBJ1-2	TRBD2*01	TRBD2	15	21	27	30	5	2	7
1	6.12E-08	TGTGCCAGCAGCTTAGGTCCAGACGGAAAGATCTATGGCTACACCTTC	CASSLGPDGKIYGYTF	TRBV7-6*01	TRBV7-6	TRBJ1-2*01	TRBJ1-2	TRBD1*01, TRBD2*02, TRBD2*01	TRBD1, TRBD2	15	16	19	32	0	12	12
1	6.12E-08	TGTGCCAGCAGCTTAGGTACAGGGGGAGGGGGCGAGACCCAGTACTTC	CASSLGTGGGGETQYF	TRBV7-9*01, TRBV7-9*02	TRBV7-9	TRBJ2-5*01	TRBJ2-5	TRBD1*01	TRBD1	15	18	25	33	2	7	9
1	6.12E-08	TGTGCCAGCAGCTTAGGTACAGGGACAGGGATCTATGGCTACACCTTC	CASSLGTGTGIYGYTF	TRBV7-9*01, TRBV7-9*02	TRBV7-9	TRBJ1-2*01	TRBJ1-2	TRBD1*01	TRBD1	15	21	29	32	5	2	7
1	6.12E-08	TGTGCCAGCAGCTTAGGCCAAGGGACAGTGGCAGATACGCAGTATTTT	CASSLGQGTVADTQYF	TRBV7-8*01	TRBV7-8	TRBJ2-3*01	TRBJ2-3	TRBD1*01	TRBD1	15	21	27	31	5	3	8
1	6.12E-08	TGTGCCAGCAGCTTAGGCGGGGCGGGAGGAGCAGATACGCAGTATTTT	CASSLGGAGGADTQYF	TRBV7-3*01	TRBV7-3	TRBJ2-3*01	TRBJ2-3	TRBD2*02	TRBD2	14	21	28	31	6	2	8
1	6.12E-08	TGTGCCAGCAGCTTAGGCGGGACAGGGAAATACAATGAGCAGTTCTTC	CASSLGGTGKYNEQFF	TRBV7-2*04, TRBV7-2*01	TRBV7-2	TRBJ2-1*01	TRBJ2-1	TRBD1*01	TRBD1	15	18	26	30	2	3	5
1	6.12E-08	TGTGCCAGCAGCTTAGGCAGAAACTCTGGGGCCAACGTCCTGACTTTC	CASSLGRNSGANVLTF	TRBV7-2*04, TRBV7-2*01	TRBV7-2	TRBJ2-6*01	TRBJ2-6	TRBD1*01	TRBD1	15	17	19	23	1	3	4
1	6.12E-08	TGTGCCAGCAGCTTAGGGTTAGCGGGAGCGTTAAATACGCGGTATTTT	CASSLGLAGALNTRYF	TRBV7-6*01	TRBV7-6	TRBJ2-3*01	TRBJ2-3	TRBD2*02	TRBD2	15	19	27	34	3	6	9
1	6.12E-08	TGTGCCAGCAGCTTAGGGTCCCTTAGCGTATACAATGAGCAGTTCTTC	CASSLGSLSVYNEQFF	TRBV7-2*04, TRBV7-2*01	TRBV7-2	TRBJ2-1*01	TRBJ2-1	TRBD1*01, TRBD2*02, TRBD2*01	TRBD1, TRBD2	15	17	21	30	1	8	9
1	6.12E-08	TGTGCCAGCAGCTTAGGGTAGGTCTAGCTGTCCTACGAGCAGTACTTC	CASSLG*V*LSYEQYF	TRBV7-2*04, TRBV7-2*01	TRBV7-2	TRBJ2-7*01	TRBJ2-7	TRBD2*02, TRBD2*01	TRBD2	15	23	27	30	7	2	9
1	6.12E-08	TGTGCCAGCAGCTTAGGGCTAGTGGGAGTCGCCTACGAGCAGAACTTC	CASSLGLVGVAYEQNF	TRBV5-4*01	TRBV5-4	TRBJ2-7*01	TRBJ2-7	TRBD2*02, TRBD2*01	TRBD2	13	17	22	31	3	8	11
1	6.12E-08	TGTGCCAGCAGCTTAGGGCTAGCGGGGGGCGGCTACGAGCAGTACTTC	CASSLGLAGGGYEQYF	TRBV7-2*04, TRBV7-2*01	TRBV7-2	TRBJ2-7*01	TRBJ2-7	TRBD2*01	TRBD2	15	18	28	32	2	3	5
1	6.12E-08	TGTGCCAGCAGCTTAGGGCTAGCGGGAGCTGCCTACGAGCAGTACTTC	CASSLGLAGAAYEQYF	TRBV7-2*04, TRBV7-2*01	TRBV7-2	TRBJ2-7*01	TRBJ2-7	TRBD2*02	TRBD2	15	18	27	31	2	3	5
1	6.12E-08	TGTGCCAGCAGCTTAGGGCTAGCGGGAGACGGCTACGAGCAGTACTTC	CASSLGLAGDGYEQYF	TRBV7-2*04, TRBV7-2*01	TRBV7-2	TRBJ2-7*01	TRBJ2-7	TRBD2*02	TRBD2	15	18	27	32	2	4	6
1	6.12E-08	TGTGCCAGCAGCTTAGGGGTCGCGGGAGTAGCCTACGAGCAGTACTTC	CASSLGVAGVAYEQYF	TRBV7-6*01	TRBV7-6	TRBJ2-7*01	TRBJ2-7	TRBD2*02	TRBD2	15	21	27	31	5	3	8
1	6.12E-08	TGTGCCAGCAGCTTAGGGGCTAGCAGGACGGGCGGGGAGCTGTTCTTT	CASSLGASRTGGELFF	TRBV11-2*03	TRBV11-2	TRBJ1-1*01	TRBJ1-1	TRBD2*01	TRBD2	11	31	36	42	19	5	24
1	6.12E-08	TGTGCCAGCAGCTTAGGGGCCTACTCCTACAATGAGCCCCAGCATTTT	CASSLGAYSYNEPQHF	TRBV7-8*01	TRBV7-8	TRBJ1-5*01	TRBJ1-5	TRBD1*01, TRBD2*02	TRBD1, TRBD2	15	16	19	29	0	9	9
1	6.12E-08	TGTGCCAGCAGCTTAGGGGCGGTAGGGGTTGTCTATGAGCGGTTCTTC	CASSLGAVGVVYERFF	TRBV7-8*01	TRBV7-8	TRBJ2-1*01	TRBJ2-1	TRBD1*01	TRBD1	15	23	27	34	7	6	13
1	6.12E-08	TGTGCCAGCAGCTTAGGGGCGGCAGGGGTTGTCCATGAGCGGTTCTTC	CASSLGAAGVVHERFF	TRBV7-8*01	TRBV7-8	TRBJ2-1*01	TRBJ2-1	TRBD1*01	TRBD1	15	22	27	34	6	6	12
1	6.12E-08	TGTGCCAGCAGCTTAGGGGGGTTCGGAGCCAACAATGAGCAGTTCTTC	CASSLGGFGANNEQFF	TRBV28*01	TRBV28	TRBJ2-1*01	TRBJ2-1	TRBD2*01	TRBD2	14	15	20	31	0	10	10
1	6.12E-08	TGTGCCAGCAGCTTAGGGGGGGCAGGGGTTGTCTATGAGCGGTTCTTC	CASSLGGAGVVYERFF	TRBV7-8*01	TRBV7-8	TRBJ2-1*01	TRBJ2-1	TRBD1*01, TRBD2*01	TRBD1, TRBD2	15	22	27	34	6	6	12
1	6.12E-08	TGTGCCAGCAGCTTAGGGGGGGACAGGATTAATGAAAAACTGTTTTTT	CASSLGGDRINEKLFF	TRBV7-9*01, TRBV7-9*02	TRBV7-9	TRBJ1-4*01	TRBJ1-4	TRBD1*01	TRBD1	15	19	26	29	3	2	5
1	6.12E-08	TGTGCCAGCAGCTTAGGGGGGATTGGGGGACGGTACGAGCAGTACTTC	CASSLGGIGGRYEQYF	TRBV11-3*01	TRBV11-3	TRBJ2-7*01	TRBJ2-7	TRBD1*01, TRBD2*02, TRBD2*01	TRBD1, TRBD2	15	26	30	33	10	2	12
1	6.12E-08	TGTGCCAGCAGCTTAGGGACTAGCGGGGTTTACAATGAGCAGTTCTTC	CASSLGTSGVYNEQFF	TRBV7-8*01	TRBV7-8	TRBJ2-1*01	TRBJ2-1	TRBD2*01	TRBD2	15	16	27	30	0	2	2
1	6.12E-08	TGTGCCAGCAGCTTAGGGACTAGCGGGAGTGTCAATGAGCAGTTCTTC	CASSLGTSGSVNEQFF	TRBV7-7*01	TRBV7-7	TRBJ2-1*01	TRBJ2-1	TRBD2*02	TRBD2	15	16	28	32	0	3	3
1	6.12E-08	TGTGCCAGCAGCTTAGGGACTAGCGGGAGGGCTAGCATTCAGTACTTC	CASSLGTSGRASIQYF	TRBV7-2*04, TRBV7-2*01	TRBV7-2	TRBJ2-4*01	TRBJ2-4	TRBD2*02	TRBD2	15	16	30	35	0	4	4
1	6.12E-08	TGTGCCAGCAGCTTAGGGACAGGGGGCCCCCAAGAGACCCAGTACTTC	CASSLGTGGPQETQYF	TRBV11-3*01	TRBV11-3	TRBJ2-5*01	TRBJ2-5	TRBD1*01	TRBD1	15	16	26	29	0	2	2
1	6.12E-08	TGTGCCAGCAGCTTAGGGACAGGGAACTCCTACAATGAGCAGTTCTTC	CASSLGTGNSYNEQFF	TRBV7-2*04, TRBV7-2*01, TRBV7-2*02	TRBV7-2	TRBJ2-1*01	TRBJ2-1	TRBD1*01	TRBD1	15	16	23	26	0	2	2
1	6.12E-08	TGTGCCAGCAGCTTAGGGACAGGACCCTACAATGAGCCCCAGCATTTT	CASSLGTGPYNEPQHF	TRBV7-2*04, TRBV7-2*01	TRBV7-2	TRBJ1-5*01	TRBJ1-5	TRBD1*01	TRBD1	15	16	22	29	0	6	6
1	6.12E-08	TGTGCCAGCAGCTTAGGGAGGGGATGGGGCACAGATACGCAGTACTTC	CASSLGRGWGTDTQYF	TRBV13*01	TRBV13	TRBJ2-7*01	TRBJ2-7	TRBD1*01, TRBD2*02	TRBD1, TRBD2	16	25	29	38	8	8	16
1	6.12E-08	TGTGCCAGCAGCTTAGGACTGACTGGGGGACGGTACGAGCAGTACTTC	CASSLGLTGGRYEQYF	TRBV7-8*01	TRBV7-8	TRBJ2-7*01	TRBJ2-7	TRBD1*01, TRBD2*02, TRBD2*01	TRBD1, TRBD2	15	26	30	33	10	2	12
1	6.12E-08	TGTGCCAGCAGCTTAGGACTAGTGACGCTCACCGGGGAGCTGTTTTTT	CASSLGLVTLTGELFF	TRBV5-6*01	TRBV5-6	TRBJ2-2*01	TRBJ2-2	TRBD2*02, TRBD2*01	TRBD2	13	15	21	29	1	7	8
1	6.12E-08	TGTGCCAGCAGCTTAGGACTAGCGGTGCTCACCAGGGAGCTGTTTTTT	CASSLGLAVLTRELFF	TRBV5-6*01	TRBV5-6	TRBJ2-2*01	TRBJ2-2	TRBD2*02, TRBD2*01	TRBD2	13	15	24	29	1	4	5
1	6.12E-08	TGTGCCAGCAGCTTAGGACTAGCGGCTAGCACAGATACGCAGTATTTT	CASSLGLAASTDTQYF	TRBV5-6*01	TRBV5-6	TRBJ2-3*01	TRBJ2-3	TRBD2*02, TRBD2*01	TRBD2	13	15	24	27	1	2	3
1	6.12E-08	TGTGCCAGCAGCTTAGGACTAGCGGCGCTCACTGAGACCCAGTACTTC	CASSLGLAALTETQYF	TRBV5-6*01	TRBV5-6	TRBJ2-5*01	TRBJ2-5	TRBD2*02, TRBD2*01	TRBD2	13	15	24	33	1	8	9
1	6.12E-08	TGTGCCAGCAGCTTAGGACTAGCGGCGCCCACCGGGGGGCTGTTTTTT	CASSLGLAAPTGGLFF	TRBV5-6*01	TRBV5-6	TRBJ2-2*01	TRBJ2-2	TRBD2*02, TRBD2*01	TRBD2	13	15	24	29	1	4	5
1	6.12E-08	TGTGCCAGCAGCTTAGGACTAGCGGGGGCTTGGGGGGAGCTGTTTTTT	CASSLGLAGAWGELFF	TRBV7-2*04, TRBV7-2*01	TRBV7-2	TRBJ2-2*01	TRBJ2-2	TRBD2*01	TRBD2	15	16	27	33	0	5	5
1	6.12E-08	TGTGCCAGCAGCTTAGGACTAGCGGGGATACAAGAGACCCAGTACTTC	CASSLGLAGIQETQYF	TRBV5-6*01	TRBV5-6	TRBJ2-5*01	TRBJ2-5	TRBD2*01	TRBD2	13	15	26	30	1	3	4
1	6.12E-08	TGTGCCAGCAGCTTAGGACTAGCGGGATACTCCGGTGAGCAGTTCTTC	CASSLGLAGYSGEQFF	TRBV5-6*01	TRBV5-6	TRBJ2-1*01	TRBJ2-1	TRBD2*02	TRBD2	13	15	26	35	1	8	9
1	6.12E-08	TGTGCCAGCAGCTTAGGACTAGCGGGAGTCACTCTTGAGCAGTTCTTC	CASSLGLAGVTLEQFF	TRBV5-6*01	TRBV5-6	TRBJ2-1*01	TRBJ2-1	TRBD2*02	TRBD2	13	15	27	35	1	7	8
1	6.12E-08	TGTGCCAGCAGCTTAGGACTAGCGGGAGTCACCGGGGAGCTGTTTTTT	CASSLGLAGVTGELFF	TRBV5-6*01	TRBV5-6	TRBJ2-2*01	TRBJ2-2	TRBD2*02	TRBD2	13	15	27	29	1	1	2
1	6.12E-08	TGTGCCAGCAGCTTAGGACTAGCGGGAGTAGGAGAGACCCAGTACTTC	CASSLGLAGVGETQYF	TRBV5-6*01	TRBV5-6	TRBJ2-5*01	TRBJ2-5	TRBD2*02	TRBD2	13	15	27	32	1	4	5
1	6.12E-08	TGTGCCAGCAGCTTAGGACTAGCGGGAGCATCGGATGAGCAGTTCTTC	CASSLGLAGASDEQFF	TRBV5-6*01	TRBV5-6	TRBJ2-1*01	TRBJ2-1	TRBD2*02	TRBD2	13	15	27	34	1	6	7
1	6.12E-08	TGTGCCAGCAGCTTAGGACGGGTTGGGGGACGGTACGAGCAATACTTC	CASSLGRVGGRYEQYF	TRBV7-8*01	TRBV7-8	TRBJ2-7*01	TRBJ2-7	TRBD1*01, TRBD2*02, TRBD2*01	TRBD1, TRBD2	15	26	30	33	10	2	12
1	6.12E-08	TGTGCCAGCAGCTTAGGACGGGCTGGGGGACGGTACGAGCAGTACTTC	CASSLGRAGGRYEQYF	TRBV7-8*01	TRBV7-8	TRBJ2-7*01	TRBJ2-7	TRBD1*01, TRBD2*02, TRBD2*01	TRBD1, TRBD2	15	26	30	33	10	2	12
1	6.12E-08	TGTGCCAGCAGCTTAGGACGGGAACGGATTTCCTACGAACAGTACTTC	CASSLGRERISYEQYF	TRBV7-2*04, TRBV7-2*01	TRBV7-2	TRBJ2-7*01	TRBJ2-7	TRBD2*02	TRBD2	15	18	22	30	2	7	9
1	6.12E-08	TGTGCCAGCAGCTTAGGACGGATTGGGGGGCGTTACGAGCAGTACTTC	CASSLGRIGGRYEQYF	TRBV7-8*01	TRBV7-8	TRBJ2-7*01	TRBJ2-7	TRBD1*01, TRBD2*01	TRBD1, TRBD2	15	25	30	33	9	2	11
1	6.12E-08	TGTGCCAGCAGCTTAGGACGGATTGGGGGGCGGTATGAGCAGTACTTC	CASSLGRIGGRYEQYF	TRBV7-8*01	TRBV7-8	TRBJ2-7*01	TRBJ2-7	TRBD1*01, TRBD2*01	TRBD1, TRBD2	15	25	30	36	9	5	14
1	6.12E-08	TGTGCCAGCAGCTTAGGACGGATTGGGGGACCCTACGAGCAGTACTTC	CASSLGRIGGPYEQYF	TRBV7-8*01	TRBV7-8	TRBJ2-7*01	TRBJ2-7	TRBD1*01, TRBD2*02, TRBD2*01	TRBD1, TRBD2	15	26	30	31	10	0	10
1	6.12E-08	TGTGCCAGCAGCTTAGGACGGATTGGGGGACGGCGCGAGCAGTACTTC	CASSLGRIGGRREQYF	TRBV7-8*01	TRBV7-8	TRBJ2-7*01	TRBJ2-7	TRBD1*01, TRBD2*02, TRBD2*01	TRBD1, TRBD2	15	26	30	35	10	4	14
1	6.12E-08	TGTGCCAGCAGCTTAGGACGGATTGGGGGACACTACGAGCAGTACTTC	CASSLGRIGGHYEQYF	TRBV28*01	TRBV28	TRBJ2-7*01	TRBJ2-7	TRBD1*01	TRBD1	14	26	31	32	11	0	11
1	6.12E-08	TGTGCCAGCAGCTTAGGACGGACTGGGGGGCGGTACGAGCAGTACTTC	CASSLGRTGGRYEQYF	TRBV7-8*01	TRBV7-8	TRBJ2-7*01	TRBJ2-7	TRBD1*01, TRBD2*01	TRBD1, TRBD2	15	25	30	33	9	2	11
1	6.12E-08	TGTGCCAGCAGCTTAGGACGGACTGGGGGACGGTACGAGCAGCACTTC	CASSLGRTGGRYEQHF	TRBV7-8*01	TRBV7-8	TRBJ2-7*01	TRBJ2-7	TRBD1*01, TRBD2*02, TRBD2*01	TRBD1, TRBD2	15	26	30	33	10	2	12
1	6.12E-08	TGTGCCAGCAGCTTAGGAGTTAGCGGGAGGGCCGGGGAGCTGTTTTTT	CASSLGVSGRAGELFF	TRBV11-2*01, TRBV7-2*04, TRBV11-3*01, TRBV7-2*01, TRBV7-2*02	TRBV11-2, TRBV7-2, TRBV11-3	TRBJ2-2*01	TRBJ2-2	TRBD2*02	TRBD2	15	20	30	31	4	0	4
1	6.12E-08	TGTGCCAGCAGCTTAGGAGTCGTGGTGAGCGGGAATGAGCAGTTCTTC	CASSLGVVVSGNEQFF	TRBV7-6*01	TRBV7-6	TRBJ2-1*01	TRBJ2-1	TRBD2*02, TRBD2*01	TRBD2	15	27	32	33	11	0	11
1	6.12E-08	TGTGCCAGCAGCTTAGGAGTAGGCAGGGGGTCAGATGAGCAGTTCTTC	CASSLGVGRGSDEQFF	TRBV11-3*01	TRBV11-3	TRBJ2-1*01	TRBJ2-1	TRBD1*01	TRBD1	15	23	29	34	7	4	11
1	6.12E-08	TGTGCCAGCAGCTTAGGAGGGACAGGGGTAGGCGTCGAGCAGTACTTC	CASSLGGTGVGVEQYF	TRBV7-8*01	TRBV7-8	TRBJ2-7*01	TRBJ2-7	TRBD1*01	TRBD1	15	18	27	35	2	7	9
1	6.12E-08	TGTGCCAGCAGCTTAGGAATCAGGATCTTGAACACTGAAGCTTTCTTT	CASSLGIRILNTEAFF	TRBV7-2*04, TRBV7-2*01	TRBV7-2	TRBJ1-1*01	TRBJ1-1	TRBD1*01	TRBD1	15	20	23	28	4	4	8
1	6.12E-08	TGTGCCAGCAGCTTAGGAAGTTCCCGTTACAATTATGGCTACACCTTC	CASSLGSSRYNYGYTF	TRBV7-2*04, TRBV7-2*01, TRBV7-2*02	TRBV7-2	TRBJ1-2*01	TRBJ1-2	TRBD2*02	TRBD2	15	21	25	33	5	7	12
1	6.12E-08	TGTGCCAGCAGCTTAGGAAGTTCCCGTTACAATGAAAAACTGTTTTTT	CASSLGSSRYNEKLFF	TRBV7-2*04, TRBV7-2*01	TRBV7-2	TRBJ1-4*01	TRBJ1-4	TRBD2*02	TRBD2	15	21	25	30	5	4	9
1	6.12E-08	TGTGCCAGCAGCTTAGATTGGACAGGACCCTACAATGAGCAGTTCTTC	CASSLDWTGPYNEQFF	TRBV11-2*01	TRBV11-2	TRBJ2-1*01	TRBJ2-1	TRBD1*01	TRBD1	16	19	25	28	2	2	4
1	6.12E-08	TGTGCCAGCAGCTTAGATCAGCGGGAGTCCTACAATGAGCAGTTCTTC	CASSLDQRESYNEQFF	TRBV11-2*01	TRBV11-2	TRBJ2-1*01	TRBJ2-1	TRBD2*02	TRBD2	16	19	26	27	2	0	2
1	6.12E-08	TGTGCCAGCAGCTTAGATGGGACACGGAGGAACTATGGCTACACCTTC	CASSLDGTRRNYGYTF	TRBV7-9*01, TRBV7-9*02	TRBV7-9	TRBJ1-2*01	TRBJ1-2	TRBD1*01	TRBD1	15	18	23	30	2	6	8
1	6.12E-08	TGTGCCAGCAGCTTAGATGAGGCAGGGAGGAGCTATGGCTACACCTTC	CASSLDEAGRSYGYTF	TRBV11-3*01	TRBV11-3	TRBJ1-2*01	TRBJ1-2	TRBD2*02	TRBD2	16	24	29	32	7	2	9
1	6.12E-08	TGTGCCAGCAGCTTAGATGAGACGGGGGGGAACTATGGCTACACCTTC	CASSLDETGGNYGYTF	TRBV7-9*01, TRBV7-9*02	TRBV7-9	TRBJ1-2*01	TRBJ1-2	TRBD2*01	TRBD2	15	22	29	30	6	0	6
1	6.12E-08	TGTGCCAGCAGCTTAGATGAGACAGGGGGCCGGGAGACCCAGTACTTC	CASSLDETGGRETQYF	TRBV12-4*01, TRBV12-3*01	TRBV12-4, TRBV12-3	TRBJ2-5*01	TRBJ2-5	TRBD1*01	TRBD1	15	20	29	33	4	3	7
1	6.12E-08	TGTGCCAGCAGCTTAGATGAGACAGGGGGGAACCATGGCTACACCTTC	CASSLDETGGNHGYTF	TRBV7-9*01, TRBV7-9*02	TRBV7-9	TRBJ1-2*01	TRBJ1-2	TRBD1*01	TRBD1	15	20	28	30	4	1	5
1	6.12E-08	TGTGCCAGCAGCTTAGATGAGACAGGGGATAATGAAAAACTGTTTTTT	CASSLDETGDNEKLFF	TRBV7-9*01, TRBV7-9*02	TRBV7-9	TRBJ1-4*01	TRBJ1-4	TRBD1*01	TRBD1	15	20	27	29	4	1	5
1	6.12E-08	TGTGCCAGCAGCTTAGATGAGACAGGGACCAACACTGAAGCTTTCTTT	CASSLDETGTNTEAFF	TRBV7-9*01, TRBV7-9*02	TRBV7-9	TRBJ1-1*01	TRBJ1-1	TRBD1*01	TRBD1	15	20	26	30	4	3	7
1	6.12E-08	TGTGCCAGCAGCTTAGATGAGACAGGGAGGAATTCACCCCTCCACTTT	CASSLDETGRNSPLHF	TRBV7-9*01, TRBV7-9*02	TRBV7-9	TRBJ1-6*01	TRBJ1-6	TRBD1*01	TRBD1	15	20	26	30	4	3	7
1	6.12E-08	TGTGCCAGCAGCTTAGATGAGACAGGGAGGAATCATGGCTACACCTTC	CASSLDETGRNHGYTF	TRBV7-9*01, TRBV7-9*02	TRBV7-9	TRBJ1-2*01	TRBJ1-2	TRBD1*01	TRBD1	15	20	26	34	4	7	11
1	6.12E-08	TGTGCCAGCAGCTTAGATAGGACAGGGAGGAACTATGGCTACACCTTC	CASSLDRTGRNYGYTF	TRBV7-9*01, TRBV7-9*02	TRBV7-9	TRBJ1-2*01	TRBJ1-2	TRBD1*01	TRBD1	15	19	26	30	3	3	6
1	6.12E-08	TGTGCCAGCAGCTTAGACTCTTTCCGGGACAGATATGGCTACACCTTC	CASSLDSFRDRYGYTF	TRBV7-4*01	TRBV7-4	TRBJ1-2*01	TRBJ1-2	TRBD1*01	TRBD1	15	25	31	33	9	1	10
1	6.12E-08	TGTGCCAGCAGCTTAGACTACCCATCATACACCGGGGAGCTGTTTTTT	CASSLDYPSYTGELFF	TRBV7-6*01	TRBV7-6	TRBJ2-2*01	TRBJ2-2	TRBD2*02, TRBD2*01	TRBD2	15	16	19	28	0	8	8
1	6.12E-08	TGTGCCAGCAGCTTAGACGGGCGAACCTACAATGAAAAACTGTTTTTT	CASSLDGRTYNEKLFF	TRBV7-8*01	TRBV7-8	TRBJ1-4*01	TRBJ1-4	TRBD1*01, TRBD2*02, TRBD2*01	TRBD1, TRBD2	15	18	21	30	2	8	10
1	6.12E-08	TGTGCCAGCAGCTTAGACAGGGGCCGTGACCAAGAGACCCAGTACTTC	CASSLDRGRDQETQYF	TRBV7-4*01	TRBV7-4	TRBJ2-5*01	TRBJ2-5	TRBD1*01	TRBD1	15	16	22	28	0	5	5
1	6.12E-08	TGTGCCAGCAGCTTAGACAGGGGGGATACTAATGAAAAACTGTTTTTT	CASSLDRGDTNEKLFF	TRBV11-2*01, TRBV7-4*01, TRBV7-9*01, TRBV7-8*01, TRBV7-9*02, TRBV7-2*04, TRBV11-1*01, TRBV11-3*01, TRBV7-3*01, TRBV7-8*02, TRBV7-2*01, TRBV7-2*02	TRBV7-9, TRBV11-2, TRBV7-4, TRBV7-8, TRBV7-3, TRBV7-2, TRBV11-1, TRBV11-3	TRBJ1-4*01	TRBJ1-4	TRBD1*01	TRBD1	16	17	23	27	0	3	3
1	6.12E-08	TGTGCCAGCAGCTTAGACAGGGGGACCCAGGGAACTGAAGCTTTCTTT	CASSLDRGTQGTEAFF	TRBV7-4*01	TRBV7-4	TRBJ1-1*01	TRBJ1-1	TRBD1*01	TRBD1	15	16	23	33	0	9	9
1	6.12E-08	TGTGCCAGCAGCTTAGACAGGGAGCCGTCCTCCTACGAGCAGTACTTC	CASSLDREPSSYEQYF	TRBV7-4*01	TRBV7-4	TRBJ2-7*01	TRBJ2-7	TRBD1*01	TRBD1	15	16	21	29	0	7	7
1	6.12E-08	TGTGCCAGCAGCTTAGAGTTAGCGGGAGTACTCTACGAGCAGTACTTC	CASSLELAGVLYEQYF	TRBV7-6*01	TRBV7-6	TRBJ2-7*01	TRBJ2-7	TRBD2*02	TRBD2	15	19	27	32	3	4	7
1	6.12E-08	TGTGCCAGCAGCTTAGAGTCAGCGGGAGTGTTAAATGCGCAGTATTTT	CASSLESAGVLNAQYF	TRBV7-6*01	TRBV7-6	TRBJ2-3*01	TRBJ2-3	TRBD2*02	TRBD2	15	20	27	37	4	9	13
1	6.12E-08	TGTGCCAGCAGCTTAGAGCTAGGAGGCACGCATTCACCCCTCCACTTT	CASSLELGGTHSPLHF	TRBV7-9*01, TRBV7-9*02	TRBV7-9	TRBJ1-6*01	TRBJ1-6	TRBD2*02, TRBD2*01	TRBD2	15	21	25	31	5	5	10
1	6.12E-08	TGTGCCAGCAGCTTAGAGCGTGGCCCACTGGCCGGGGAGCTGTTTTTT	CASSLERGPLAGELFF	TRBV7-8*01	TRBV7-8	TRBJ2-2*01	TRBJ2-2	TRBD1*01, TRBD2*02, TRBD2*01	TRBD1, TRBD2	15	22	25	31	6	5	11
1	6.12E-08	TGTGCCAGCAGCTTAGAGGCAGCAGGGGGCACATCGACCCAGTACTTC	CASSLEAAGGTSTQYF	TRBV7-6*01	TRBV7-6	TRBJ2-5*01	TRBJ2-5	TRBD1*01	TRBD1	15	22	29	35	6	5	11
1	6.12E-08	TGTGCCAGCAGCTTAGAGGCAACAGGGGGCCTACAGCCCCAGCATTTT	CASSLEATGGLQPQHF	TRBV7-2*04, TRBV7-2*01	TRBV7-2	TRBJ1-5*01	TRBJ1-5	TRBD1*01	TRBD1	15	21	29	33	5	3	8
1	6.12E-08	TGTGCCAGCAGCTTAGAGGGGGGAGTTAGCTACAATGAGCAGTATTTT	CASSLEGGVSYNEQYF	TRBV7-2*04, TRBV7-2*01	TRBV7-2	TRBJ2-3*01	TRBJ2-3	TRBD1*01, TRBD2*01	TRBD1, TRBD2	15	16	21	38	0	16	16
1	6.12E-08	TGTGCCAGCAGCTTAGAGACTAGCGGGGACACAGATACGCAGTATTTT	CASSLETSGDTDTQYF	TRBV7-7*01	TRBV7-7	TRBJ2-3*01	TRBJ2-3	TRBD2*01	TRBD2	15	17	27	29	1	1	2
1	6.12E-08	TGTGCCAGCAGCTTAGAACAGGCGGCGTGAACCAATGAGCAGTTCTTC	CASSLEQAA*TNEQFF	TRBV9*02, TRBV9*01	TRBV9	TRBJ2-1*01	TRBJ2-1	TRBD1*01	TRBD1	15	17	21	32	1	10	11
1	6.12E-08	TGTGCCAGCAGCTTAGAACAGGCGGCGAGAACCAATGGGCAGTTCTTC	CASSLEQAARTNGQFF	TRBV7-6*01	TRBV7-6	TRBJ2-1*01	TRBJ2-1	TRBD1*01	TRBD1	15	17	21	32	1	10	11
1	6.12E-08	TGTGCCAGCAGCTTAGAAGGGACAGGGAGGAACTATGGCTACACCTTC	CASSLEGTGRNYGYTF	TRBV7-2*04, TRBV7-2*01	TRBV7-2	TRBJ1-2*01	TRBJ1-2	TRBD1*01	TRBD1	15	18	26	30	2	3	5
1	6.12E-08	TGTGCCAGCAGCTTAATCCCTAGCCCGAACACCGGGGAGCTGTTTTTT	CASSLIPSPNTGELFF	TRBV7-7*01	TRBV7-7	TRBJ2-2*01	TRBJ2-2	TRBD2*02, TRBD2*01	TRBD2	14	19	23	25	4	1	5
1	6.12E-08	TGTGCCAGCAGCTTAATCAAGGACAGGGGTGGCGTTGAGCAGTTCTTC	CASSLIKDRGGVEQFF	TRBV7-6*01	TRBV7-6	TRBJ2-1*01	TRBJ2-1	TRBD1*01	TRBD1	14	20	28	35	5	6	11
1	6.12E-08	TGTGCCAGCAGCTTAATAAGTAGAACCGGGGCCTACGAGCAGTACTTC	CASSLISRTGAYEQYF	TRBV11-2*03	TRBV11-2	TRBJ2-7*01	TRBJ2-7	TRBD2*01	TRBD2	11	26	30	31	14	0	14
1	6.12E-08	TGTGCCAGCAGCTTAACTCCTAGCGGGAAGTTAGATACGCAGTATTTT	CASSLTPSGKLDTQYF	TRBV7-3*01	TRBV7-3	TRBJ2-3*01	TRBJ2-3	TRBD2*02	TRBD2	16	19	27	32	2	4	6
1	6.12E-08	TGTGCCAGCAGCTTAACCCCTATGGCCAGGGCGAACGAGCAGTACTTC	CASSLTPMARANEQYF	TRBV7-9*01, TRBV7-9*02	TRBV7-9	TRBJ2-7*01	TRBJ2-7	TRBD1*01	TRBD1	14	26	30	34	11	3	14
1	6.12E-08	TGTGCCAGCAGCTTAACCCGGGCTGGAGGCACAGATACGCAGTATTTT	CASSLTRAGGTDTQYF	TRBV12-4*01, TRBV12-3*01	TRBV12-4, TRBV12-3	TRBJ2-3*01	TRBJ2-3	TRBD1*01, TRBD2*02, TRBD2*01	TRBD1, TRBD2	14	19	22	28	4	5	9
1	6.12E-08	TGTGCCAGCAGCTTAACCGAGGGGCCGAACACCGGGGAGCTGTTTTTT	CASSLTEGPNTGELFF	TRBV7-3*01	TRBV7-3	TRBJ2-2*01	TRBJ2-2	TRBD1*01, TRBD2*02	TRBD1, TRBD2	16	19	23	25	2	1	3
1	6.12E-08	TGTGCCAGCAGCTTAACGTGGGACTAGTTGCGTCCTGAGCAGTTCTTC	CASSLTWD*LRPEQFF	TRBV7-3*01	TRBV7-3	TRBJ2-1*01	TRBJ2-1	TRBD2*02, TRBD2*01	TRBD2	16	19	26	35	2	8	10
1	6.12E-08	TGTGCCAGCAGCTTAACGACGGGGACAGGGATCTATGGCTACACCTTC	CASSLTTGTGIYGYTF	TRBV7-8*01	TRBV7-8	TRBJ1-2*01	TRBJ1-2	TRBD1*01	TRBD1	14	21	29	32	6	2	8
1	6.12E-08	TGTGCCAGCAGCTTAACGAGCGAGAGCCCCGGCGGGGAGCTGTTTTTT	CASSLTSESPGGELFF	TRBV7-3*01	TRBV7-3	TRBJ2-2*01	TRBJ2-2	TRBD1*01, TRBD2*01	TRBD1, TRBD2	16	25	29	32	8	2	10
1	6.12E-08	TGTGCCAGCAGCTTAACGAAGACTAGCGGGACCTACGAGCAGTACTTC	CASSLTKTSGTYEQYF	TRBV7-3*01	TRBV7-3	TRBJ2-7*01	TRBJ2-7	TRBD2*02	TRBD2	16	20	30	31	3	0	3
1	6.12E-08	TGTGCCAGCAGCTTAACAGTCGGGACAGGGTTCGAAGAGCAGTACTTC	CASSLTVGTGFEEQYF	TRBV7-6*01	TRBV7-6	TRBJ2-7*01	TRBJ2-7	TRBD1*01	TRBD1	14	21	29	36	6	6	12
1	6.12E-08	TGTGCCAGCAGCTTAACAGTCGGGACAGGGGCCTACGAGCAGTACTTC	CASSLTVGTGAYEQYF	TRBV7-6*01	TRBV7-6	TRBJ2-7*01	TRBJ2-7	TRBD1*01	TRBD1	14	21	30	31	6	0	6
1	6.12E-08	TGTGCCAGCAGCTTAACAGCGGGAGGAGTGACAGATACGCAGTATTTT	CASSLTAGGVTDTQYF	TRBV9*02, TRBV9*01, TRBV9*03	TRBV9	TRBJ2-3*01	TRBJ2-3	TRBD2*02	TRBD2	11	17	25	30	5	4	9
1	6.12E-08	TGTGCCAGCAGCTTAAGCGGTGCTAGCGGTCCCTACGAGCAGTACTTC	CASSLSGASGPYEQYF	TRBV7-3*01	TRBV7-3	TRBJ2-7*01	TRBJ2-7	TRBD2*02, TRBD2*01	TRBD2	15	22	28	31	6	2	8
1	6.12E-08	TGTGCCAGCAGCTTAAGCGGGGCGGGAGGAACAGATACGCAGTACTTC	CASSLSGAGGTDTQYF	TRBV7-3*01	TRBV7-3	TRBJ2-7*01	TRBJ2-7	TRBD2*02	TRBD2	15	21	28	38	5	9	14
1	6.12E-08	TGTGCCAGCAGCTTAAGGCGTCGTGCTAGCACAGATACGCAGTATTTT	CASSLRRRASTDTQYF	TRBV7-9*01, TRBV7-9*04, TRBV7-9*02	TRBV7-9	TRBJ2-3*01	TRBJ2-3	TRBD1*01, TRBD2*02, TRBD2*01	TRBD1, TRBD2	14	15	17	27	0	9	9
1	6.12E-08	TGTGCCAGCAGCTTAAGGGCTAGCGGGATTTGGGATACGCAGTATTTT	CASSLRASGIWDTQYF	TRBV7-6*01	TRBV7-6	TRBJ2-3*01	TRBJ2-3	TRBD2*02	TRBD2	14	19	27	33	4	5	9
1	6.12E-08	TGTGCCAGCAGCTTAAGACAGGAGGGGCCGAACACTGAAGCTTTCTTT	CASSLRQEGPNTEAFF	TRBV7-2*04, TRBV7-2*01	TRBV7-2	TRBJ1-1*01	TRBJ1-1	TRBD1*01, TRBD2*02	TRBD1, TRBD2	14	16	21	29	1	7	8
1	6.12E-08	TGTGCCAGCAGCTTAAGAGCGGGAGAAAGTACAGATACGCAGTATTTT	CASSLRAGESTDTQYF	TRBV7-2*04, TRBV7-2*01	TRBV7-2	TRBJ2-3*01	TRBJ2-3	TRBD2*02	TRBD2	14	17	24	30	2	5	7
1	6.12E-08	TGTGCCAGCAGCTTAAATGATCACAGGGATCTCTACGAGCAGTACTTC	CASSLNDHRDLYEQYF	TRBV7-2*04, TRBV7-2*01, TRBV7-2*02	TRBV7-2	TRBJ2-7*01	TRBJ2-7	TRBD1*01	TRBD1	14	22	27	32	7	4	11
1	6.12E-08	TGTGCCAGCAGCTTAAATAGCGGAAGGAACACCGGGGAGCTGTTTTTT	CASSLNSGRNTGELFF	TRBV7-2*04, TRBV7-2*01	TRBV7-2	TRBJ2-2*01	TRBJ2-2	TRBD2*02, TRBD2*01	TRBD2	14	17	22	26	2	3	5
1	6.12E-08	TGTGCCAGCAGCTTAAACCGCCCAACATACACCGGGGAGCTGTTTTTT	CASSLNRPTYTGELFF	TRBV7-6*01	TRBV7-6	TRBJ2-2*01	TRBJ2-2	TRBD1*01, TRBD2*02, TRBD2*01	TRBD1, TRBD2	14	19	22	28	4	5	9
1	6.12E-08	TGTGCCAGCAGCTTAAAAGGGGGCCGTGACCAAGAGACCCAGTACTTC	CASSLKGGRDQETQYF	TRBV11-1*01	TRBV11-1	TRBJ2-5*01	TRBJ2-5	TRBD1*01	TRBD1	14	17	23	28	2	4	6
1	6.12E-08	TGTGCCAGCAGCTCTCTGGTGGGAGGAGTGACAGATACGCAGTATTTT	CASSSLVGGVTDTQYF	TRBV3-1*01	TRBV3-1	TRBJ2-3*01	TRBJ2-3	TRBD2*02	TRBD2	11	20	25	30	8	4	12
1	6.12E-08	TGTGCCAGCAGCTCTCTGGGGGAGTCTAGCAATCAGCCCCAGTACTTC	CASSSLGESSNQPQYF	TRBV5-5*01, TRBV5-5*02, TRBV5-5*03	TRBV5-5	TRBJ2-5*01	TRBJ2-5	TRBD1*01, TRBD2*02, TRBD2*01	TRBD1, TRBD2	12	17	21	37	4	15	19
1	6.12E-08	TGTGCCAGCAGCTCTAGGGGGACAGGGGGCATGGACGAGCAGTACTTC	CASSSRGTGGMDEQYF	TRBV7-9*01, TRBV7-9*04, TRBV7-9*02	TRBV7-9	TRBJ2-7*01	TRBJ2-7	TRBD1*01	TRBD1	14	18	29	34	3	4	7
1	6.12E-08	TGTGCCAGCAGCTCTAGGGGGAGGGACAGGGGTTCCGGCTACACCTTC	CASSSRGRDRGSGYTF	TRBV7-3*05, TRBV7-3*01	TRBV7-3	TRBJ1-2*01	TRBJ1-2	TRBD1*01	TRBD1	12	22	31	36	9	4	13
1	6.12E-08	TGTGCCAGCAGCTCTAGAGCCTCTGGGAGTGCACATGAGCAGTTCTTC	CASSSRASGSAHEQFF	TRBV7-2*04, TRBV7-2*01	TRBV7-2	TRBJ2-1*01	TRBJ2-1	TRBD2*02	TRBD2	12	24	28	34	11	5	16
1	6.12E-08	TGTGCCAGCAGCTCCTTGGTGGGAGGGGCAAACAATGAGCAGTTCTTC	CASSSLVGGANNEQFF	TRBV7-8*01, TRBV7-8*03	TRBV7-8	TRBJ2-1*01	TRBJ2-1	TRBD2*02	TRBD2	12	20	26	31	7	4	11
1	6.12E-08	TGTGCCAGCAGCTCCTCGACTAGCGGGGTCCCACCCGAGCAGTACTTC	CASSSSTSGVPPEQYF	TRBV11-3*01, TRBV11-3*02	TRBV11-3	TRBJ2-7*01	TRBJ2-7	TRBD2*01	TRBD2	12	17	27	35	4	7	11
1	6.12E-08	TGTGCCAGCAGCTCCTGGGCGGGACAGGGAAATCAGCCCCAGCATTTT	CASSSWAGQGNQPQHF	TRBV7-9*03, TRBV7-9*01, TRBV7-9*04, TRBV7-9*02	TRBV7-9	TRBJ1-5*01	TRBJ1-5	TRBD1*01	TRBD1	13	20	28	30	6	1	7
1	6.12E-08	TGTGCCAGCAGCTCCCTTTTGAGGAGGGGTGACAATGAGCAGTATTTT	CASSSLLRRGDNEQYF	TRBV11-3*01, TRBV11-3*02	TRBV11-3	TRBJ2-3*01	TRBJ2-3	TRBD2*02	TRBD2	12	22	27	38	9	10	19
1	6.12E-08	TGTGCCAGCAGCTCCCTCCCGGGACAGGATAATTCACCCCTCCACTTT	CASSSLPGQDNSPLHF	TRBV7-3*05, TRBV7-3*01	TRBV7-3	TRBJ1-6*01	TRBJ1-6	TRBD1*01, TRBD2*02	TRBD1, TRBD2	12	20	27	28	7	0	7
1	6.12E-08	TGTGCCAGCAGCTCCCTGTCACAAGGGGACTCCTACGAGCAGTACTTC	CASSSLSQGDSYEQYF	TRBV7-9*03, TRBV7-9*01, TRBV7-9*04, TRBV7-9*02	TRBV7-9	TRBJ2-7*01	TRBJ2-7	TRBD1*01	TRBD1	13	14	19	29	0	9	9
1	6.12E-08	TGTGCCAGCAGCTCCCTGGTGGTAGGGAACACAGATACGCAGTATTTT	CASSSLVVGNTDTQYF	TRBV7-9*03, TRBV7-9*01, TRBV7-9*04, TRBV7-9*02	TRBV7-9	TRBJ2-3*01	TRBJ2-3	TRBD1*01, TRBD2*02, TRBD2*01	TRBD1, TRBD2	13	24	27	29	10	1	11
1	6.12E-08	TGTGCCAGCAGCTCCCTAGCGGGGGAAAGTACAGATACGCAGTATTTT	CASSSLAGESTDTQYF	TRBV7-2*04, TRBV7-2*01	TRBV7-2	TRBJ2-3*01	TRBJ2-3	TRBD2*01	TRBD2	12	15	24	30	2	5	7
1	6.12E-08	TGTGCCAGCAGCTCCCCCTTGGTAGGGGGCTCCTACGAGCAGTACTTC	CASSSPLVGGSYEQYF	TRBV2*01, TRBV2*02, TRBV2*03	TRBV2	TRBJ2-7*01	TRBJ2-7	TRBD1*01	TRBD1	10	23	28	29	12	0	12
1	6.12E-08	TGTGCCAGCAGCTCCCCCTTGGCAGGGCGCACAGATACGCAGTATTTT	CASSSPLAGRTDTQYF	TRBV7-8*01, TRBV7-8*03	TRBV7-8	TRBJ2-3*01	TRBJ2-3	TRBD1*01	TRBD1	12	13	18	28	0	9	9
1	6.12E-08	TGTGCCAGCAGCTCCCCCTTGGCAGGGGGTCGTTATGGCTACACCTTC	CASSSPLAGGRYGYTF	TRBV7-8*01, TRBV7-8*03	TRBV7-8	TRBJ1-2*01	TRBJ1-2	TRBD1*01	TRBD1	12	22	28	33	9	4	13
1	6.12E-08	TGTGCCAGCAGCTCCCCCTTGGCAGGGGATAGTGCACCCCTCCACTTT	CASSSPLAGDSAPLHF	TRBV7-8*01, TRBV7-8*03	TRBV7-8	TRBJ1-6*01	TRBJ1-6	TRBD1*01	TRBD1	12	22	27	34	9	6	15
1	6.12E-08	TGTGCCAGCAGCTCCCCGGGACTAGCGGGAAACAATGAGCAGTTCTTC	CASSSPGLAGNNEQFF	TRBV5-6*01	TRBV5-6	TRBJ2-1*01	TRBJ2-1	TRBD2*02	TRBD2	12	17	29	31	4	1	5
1	6.12E-08	TGTGCCAGCAGCTCCCGGACTAGCCGAACTAAAAATGAGCAGCTCTTC	CASSSRTSRTKNEQLF	TRBV7-4*01	TRBV7-4	TRBJ2-1*01	TRBJ2-1	TRBD2*02, TRBD2*01	TRBD2	12	16	23	33	3	9	12
1	6.12E-08	TGTGCCAGCAGCTCCCGGACTAGCCAAACTAAGAAAGAGCAGTTCTTC	CASSSRTSQTKKEQFF	TRBV9*02, TRBV9*01, TRBV9*03	TRBV9	TRBJ2-1*01	TRBJ2-1	TRBD2*02, TRBD2*01	TRBD2	11	16	23	36	4	12	16
1	6.12E-08	TGTGCCAGCAGCTCCCGGACTAGCCAAACTAAAAGTGAGCAGCTCTTC	CASSSRTSQTKSEQLF	TRBV9*02, TRBV9*01, TRBV9*03	TRBV9	TRBJ2-1*01	TRBJ2-1	TRBD2*02, TRBD2*01	TRBD2	11	16	23	35	4	11	15
1	6.12E-08	TGTGCCAGCAGCTCCCGATGACTAGCGGGATACTACGAGCAGTACTTC	CASSSR*LAGYYEQYF	TRBV7-2*04, TRBV7-2*01, TRBV7-2*02	TRBV7-2	TRBJ2-7*01	TRBJ2-7	TRBD2*02	TRBD2	12	19	29	32	6	2	8
1	6.12E-08	TGTGCCAGCAGCTCCCGATGACTAGCGGGAGCCTACGAGCAGTACTTC	CASSSR*LAGAYEQYF	TRBV7-2*04, TRBV7-2*01, TRBV7-2*02	TRBV7-2	TRBJ2-7*01	TRBJ2-7	TRBD2*02	TRBD2	12	19	30	31	6	0	6
1	6.12E-08	TGTGCCAGCAGCTCCCGATGACTAGCGGAGTCCTACGAGCAGTACTTC	CASSSR*LAESYEQYF	TRBV7-2*04, TRBV7-2*01	TRBV7-2	TRBJ2-7*01	TRBJ2-7	TRBD2*02, TRBD2*01	TRBD2	12	19	27	30	6	2	8
1	6.12E-08	TGTGCCAGCAGCTCCCGACGCCGGGACAATCGATGAAAAACTGTTTTT	CASSSRRRDNR*KTVF	TRBV7-9*03, TRBV7-9*01, TRBV7-9*04, TRBV7-9*02	TRBV7-9	TRBJ1-4*01	TRBJ1-4	TRBD1*01	TRBD1	13	22	27	43	8	15	23
1	6.12E-08	TGTGCCAGCAGCTCCCAGGCTGGCTCTAGCACAGATACGCAGTATTTT	CASSSQAGSSTDTQYF	TRBV5-6*01	TRBV5-6	TRBJ2-3*01	TRBJ2-3	TRBD1*01	TRBD1	12	15	18	27	2	8	10
1	6.12E-08	TGTGCCAGCAGCTCCCAGGGCTGTGCGAACACCGGGGAGCTGTTTTTT	CASSSQGCANTGELFF	TRBV7-6*01, TRBV7-6*02	TRBV7-6	TRBJ2-2*01	TRBJ2-2	TRBD1*01	TRBD1	12	15	19	25	2	5	7
1	6.12E-08	TGTGCCAGCAGCTCCGTTACAGGGGTTCGTGGCTATGGCTACACCTTC	CASSSVTGVRGYGYTF	TRBV7-9*03, TRBV7-9*01, TRBV7-9*04, TRBV7-9*02	TRBV7-9	TRBJ1-2*01	TRBJ1-2	TRBD1*01	TRBD1	13	18	24	32	4	7	11
1	6.12E-08	TGTGCCAGCAGCTCCGTCAGCGGACTTAGCACAGATACGCAGTTCTTC	CASSSVSGLSTDTQFF	TRBV11-2*03	TRBV11-2	TRBJ2-1*01	TRBJ2-1	TRBD2*02, TRBD2*01	TRBD2	11	21	25	38	9	12	21
1	6.12E-08	TGTGCCAGCAGCTCCGTGTCGGGGGCGTGCGATTCACCCCTCCACTTT	CASSSVSGACDSPLHF	TRBV7-2*04, TRBV7-2*01	TRBV7-2	TRBJ1-6*01	TRBJ1-6	TRBD1*01, TRBD2*01	TRBD1, TRBD2	12	20	25	31	7	5	12
1	6.12E-08	TGTGCCAGCAGCTCCGGCGTCTCTAGCGGATACAATGAGCAGTTCTTC	CASSSGVSSGYNEQFF	TRBV5-6*01	TRBV5-6	TRBJ2-1*01	TRBJ2-1	TRBD2*02, TRBD2*01	TRBD2	12	22	28	30	9	1	10
1	6.12E-08	TGTGCCAGCAGCTCCGGGACTAGCGGGAGACAAGAGACCCAGTACTTC	CASSSGTSGRQETQYF	TRBV7-2*04, TRBV7-2*01	TRBV7-2	TRBJ2-5*01	TRBJ2-5	TRBD2*02	TRBD2	12	15	28	30	2	1	3
1	6.12E-08	TGTGCCAGCAGCTCCGATGACTAGCGGGAACCCCTAGGGCAGTACTTC	CASSSDD*REPLGQYF	TRBV7-2*04, TRBV7-2*01	TRBV7-2	TRBJ2-7*01	TRBJ2-7	TRBD2*02	TRBD2	12	18	28	38	5	9	14
1	6.12E-08	TGTGCCAGCAGCTCCGACCTCGTGGGAAACACCGGGGAGCTGTTTTTT	CASSSDLVGNTGELFF	TRBV7-2*04, TRBV7-2*01	TRBV7-2	TRBJ2-2*01	TRBJ2-2	TRBD1*01, TRBD2*02, TRBD2*01	TRBD1, TRBD2	12	23	26	27	10	0	10
1	6.12E-08	TGTGCCAGCAGCTCCGAGACAGGGGGTTTGGGGACTGAAGCTTTCTTT	CASSSETGGLGTEAFF	TRBV11-2*03	TRBV11-2	TRBJ1-1*01	TRBJ1-1	TRBD1*01	TRBD1	11	17	25	33	5	7	12
1	6.12E-08	TGTGCCAGCAGCTCCATCCGGGACAGGGGCCCCGGGGTGCAGTATTTT	CASSSIRDRGPGVQYF	TRBV7-9*03, TRBV7-9*01, TRBV7-9*04, TRBV7-9*02	TRBV7-9	TRBJ2-3*01	TRBJ2-3	TRBD1*01	TRBD1	13	19	28	38	5	9	14
1	6.12E-08	TGTGCCAGCAGCTCCACTACTAGCGGTCACACAGATACGCAGTATTTT	CASSSTTSGHTDTQYF	TRBV7-6*01, TRBV7-6*02	TRBV7-6	TRBJ2-3*01	TRBJ2-3	TRBD2*02, TRBD2*01	TRBD2	12	18	25	29	5	3	8
1	6.12E-08	TGTGCCAGCAGCTCCACTAGCGGGAGGCGTGTAGAGACCCAGTACTTC	CASSSTSGRRVETQYF	TRBV5-4*01, TRBV5-4*03, TRBV5-4*04	TRBV5-4	TRBJ2-5*01	TRBJ2-5	TRBD2*02	TRBD2	12	15	26	32	2	5	7
1	6.12E-08	TGTGCCAGCAGCTCCACGGGGGCAGGCGGTGACTATGGCTACACCTTC	CASSSTGAGGDYGYTF	TRBV12-4*01, TRBV12-3*01	TRBV12-4, TRBV12-3	TRBJ1-2*01	TRBJ1-2	TRBD1*01, TRBD2*01	TRBD1, TRBD2	10	17	22	31	6	8	14
1	6.12E-08	TGTGCCAGCAGCTCCACGACTAGCGGGAGTCCCGGGGAGCTGTTTTTT	CASSSTTSGSPGELFF	TRBV13*02, TRBV13*01	TRBV13	TRBJ2-2*01	TRBJ2-2	TRBD2*02	TRBD2	12	17	28	31	4	2	6
1	6.12E-08	TGTGCCAGCAGCTCCAGACTAGCCCCGAACACCGGGGAGCCGTTTTTT	CASSSRLAPNTGEPFF	TRBV7-6*01, TRBV7-6*02	TRBV7-6	TRBJ2-2*01	TRBJ2-2	TRBD2*02, TRBD2*01	TRBD2	12	16	22	25	3	2	5
1	6.12E-08	TGTGCCAGCAGCTCGTACAGGGGGCTGGGCACAGATACGCAGTATTTT	CASSSYRGLGTDTQYF	TRBV7-9*03, TRBV7-9*01, TRBV7-9*04, TRBV7-9*02	TRBV7-9	TRBJ2-3*01	TRBJ2-3	TRBD1*01	TRBD1	13	16	24	28	2	3	5
1	6.12E-08	TGTGCCAGCAGCTCGCTAGCGGGGGAAAGTACAGATACGCAGTATTTT	CASSSLAGESTDTQYF	TRBV7-6*01, TRBV7-6*02	TRBV7-6	TRBJ2-3*01	TRBJ2-3	TRBD2*01	TRBD2	12	15	24	30	2	5	7
1	6.12E-08	TGTGCCAGCAGCTCGCCCTTTGTGGGAGCGAGCAATGAGCAGTTCTTC	CASSSPFVGASNEQFF	TRBV7-2*04, TRBV7-2*01	TRBV7-2	TRBJ2-1*01	TRBJ2-1	TRBD2*02	TRBD2	12	23	27	32	10	4	14
1	6.12E-08	TGTGCCAGCAGCTCGCCATCTAGCGGGGTTTACAATGAGCAGCTCTTC	CASSSPSSGVYNEQLF	TRBV5-8*01	TRBV5-8	TRBJ2-1*01	TRBJ2-1	TRBD2*01	TRBD2	12	19	27	30	6	2	8
1	6.12E-08	TGTGCCAGCAGCTCGCGGGCTAGCGCGACCCACAGTGAGCAGTTCTTC	CASSSRASATHSEQFF	TRBV9*02, TRBV9*01, TRBV9*03	TRBV9	TRBJ2-1*01	TRBJ2-1	TRBD2*02, TRBD2*01	TRBD2	11	19	24	31	7	6	13
1	6.12E-08	TGTGCCAGCAGCTCGCGGGCTAGCGCGACCCACAATGAGTAGTTCTTC	CASSSRASATHNE*FF	TRBV9*02, TRBV9*01, TRBV9*03	TRBV9	TRBJ2-1*01	TRBJ2-1	TRBD2*02, TRBD2*01	TRBD2	11	19	24	31	7	6	13
1	6.12E-08	TGTGCCAGCAGCTCGCGGGCTAGCGCGACCCACAATGAGCAGTACTTC	CASSSRASATHNEQYF	TRBV9*02, TRBV9*01, TRBV9*03	TRBV9	TRBJ2-7*01	TRBJ2-7	TRBD2*02, TRBD2*01	TRBD2	11	19	24	36	7	11	18
1	6.12E-08	TGTGCCAGCAGCTCGGGGTGGGGTCCTGGGGCCAACGTCCTGACTTTC	CASSSGWGPGANVLTF	TRBV7-2*04, TRBV7-2*01	TRBV7-2	TRBJ2-6*01	TRBJ2-6	TRBD2*01	TRBD2	12	13	17	25	0	7	7
1	6.12E-08	TGTGCCAGCAGCTCGGGACTAGCCCCCCGCACAGATACGCAGTATTTT	CASSSGLAPRTDTQYF	TRBV7-2*04, TRBV7-2*01	TRBV7-2	TRBJ2-3*01	TRBJ2-3	TRBD2*02, TRBD2*01	TRBD2	12	14	22	28	1	5	6
1	6.12E-08	TGTGCCAGCAGCTCGGGACTAGCGGGAAACACCGGGGAGCTGTTTTTT	CASSSGLAGNTGELFF	TRBV7-3*05, TRBV7-3*01	TRBV7-3	TRBJ2-2*01	TRBJ2-2	TRBD2*02	TRBD2	12	14	26	27	1	0	1
1	6.12E-08	TGTGCCAGCAGCTCGGACAGGGGAAGTGGCACAGATACGCAGTATTTT	CASSSDRGSGTDTQYF	TRBV7-2*04, TRBV7-2*01	TRBV7-2	TRBJ2-3*01	TRBJ2-3	TRBD1*01	TRBD1	12	14	22	28	1	5	6
1	6.12E-08	TGTGCCAGCAGCTCGGAACAGGTTGCACGCACAGATACGCAGTATTTT	CASSSEQVARTDTQYF	TRBV5-8*01	TRBV5-8	TRBJ2-3*01	TRBJ2-3	TRBD1*01	TRBD1	12	17	21	28	4	6	10
1	6.12E-08	TGTGCCAGCAGCTCGAGGTGGGGACAGATGAGCACTGAAGCTTTCTTT	CASSSRWGQMSTEAFF	TRBV7-2*04, TRBV7-2*01	TRBV7-2	TRBJ1-1*01	TRBJ1-1	TRBD1*01	TRBD1	12	20	26	28	7	1	8
1	6.12E-08	TGTGCCAGCAGCTCGAGGGGTGGGACAGGGGACTACGAGCAGTACTTC	CASSSRGGTGDYEQYF	TRBV7-2*04, TRBV7-2*01	TRBV7-2	TRBJ2-7*01	TRBJ2-7	TRBD1*01	TRBD1	12	21	30	32	8	1	9
1	6.12E-08	TGTGCCAGCAGCTCGAAGAATAGGTTCAGCAACACTGAAGCTTTCTTT	CASSSKNRFSNTEAFF	TRBV11-3*01, TRBV11-3*02	TRBV11-3	TRBJ1-1*01	TRBJ1-1	TRBD1*01, TRBD2*02, TRBD2*01	TRBD1, TRBD2	12	26	28	30	13	1	14
1	6.12E-08	TGTGCCAGCAGCTCACTAGCGGGAGGGCTCACAGATACGCAGTATTTT	CASSSLAGGLTDTQYF	TRBV7-6*01	TRBV7-6	TRBJ2-3*01	TRBJ2-3	TRBD2*02	TRBD2	12	14	26	29	1	2	3
1	6.12E-08	TGTGCCAGCAGCTCACTAGCGGGAGGGCCTTTAGATACGCAGTATTTT	CASSSLAGGPLDTQYF	TRBV7-6*01	TRBV7-6	TRBJ2-3*01	TRBJ2-3	TRBD2*02	TRBD2	12	14	26	32	1	5	6
1	6.12E-08	TGTGCCAGCAGCTCACTAGCGGGAGGAGTGACGGATACGCAGTATTTT	CASSSLAGGVTDTQYF	TRBV7-6*01	TRBV7-6	TRBJ2-3*01	TRBJ2-3	TRBD2*02	TRBD2	12	14	25	33	1	7	8
1	6.12E-08	TGTGCCAGCAGCTCACTAGCGGGAGAAGGCACAGATACGCAGTATTTT	CASSSLAGEGTDTQYF	TRBV7-6*01	TRBV7-6	TRBJ2-3*01	TRBJ2-3	TRBD2*02	TRBD2	12	14	24	28	1	3	4
1	6.12E-08	TGTGCCAGCAGCTCACTAGCGGGAGAAAGTACGCGTGGCTACACCTTC	CASSSLAGESTRGYTF	TRBV7-6*01	TRBV7-6	TRBJ1-2*01	TRBJ1-2	TRBD2*02	TRBD2	12	14	24	35	1	10	11
1	6.12E-08	TGTGCCAGCAGCTCACTAGCGGATGGCTCCTACAATGAGCAGTTCTTC	CASSSLADGSYNEQFF	TRBV9*02, TRBV9*01, TRBV9*03	TRBV9	TRBJ2-1*01	TRBJ2-1	TRBD2*02, TRBD2*01	TRBD2	11	14	21	26	2	4	6
1	6.12E-08	TGTGCCAGCAGCTCACTAGCGAGAGAAAGTACAGACACGCAGTATTTT	CASSSLARESTDTQYF	TRBV7-6*01	TRBV7-6	TRBJ2-3*01	TRBJ2-3	TRBD2*02, TRBD2*01	TRBD2	12	14	20	30	1	9	10
1	6.12E-08	TGTGCCAGCAGCTCACCCTCAGGAAGTGCTGCCTACGTGCAGTACTTC	CASSSPSGSAAYVQYF	TRBV7-9*03, TRBV7-9*01, TRBV7-9*04, TRBV7-9*02	TRBV7-9	TRBJ2-7*01	TRBJ2-7	TRBD2*02	TRBD2	13	15	19	31	1	11	12
1	6.12E-08	TGTGCCAGCAGCTCACCGACAGGAAGGAGCTCCTACGAGCAGTACTTC	CASSSPTGRSSYEQYF	TRBV7-9*03, TRBV7-9*01, TRBV7-9*04, TRBV7-9*02	TRBV7-9	TRBJ2-7*01	TRBJ2-7	TRBD1*01	TRBD1	13	17	22	29	3	6	9
1	6.12E-08	TGTGCCAGCAGCTCACGGGGGGGACCTTCCACCGGGGAGCTGTTTTTT	CASSSRGGPSTGELFF	TRBV11-2*01	TRBV11-2	TRBJ2-2*01	TRBJ2-2	TRBD2*01	TRBD2	12	15	22	29	2	6	8
1	6.12E-08	TGTGCCAGCAGCTCACGGACTAGCAGGAGGCTGAATGAGCAGTTCTTC	CASSSRTSRRLNEQFF	TRBV4-2*01	TRBV4-2	TRBJ2-1*01	TRBJ2-1	TRBD2*02, TRBD2*01	TRBD2	11	16	23	33	4	9	13
1	6.12E-08	TGTGCCAGCAGCTCACAGGGGGGCAGGGCTGGGACTGAAGCTTTCTTT	CASSSQGGRAGTEAFF	TRBV7-6*01	TRBV7-6	TRBJ1-1*01	TRBJ1-1	TRBD1*01	TRBD1	12	14	21	33	1	11	12
1	6.12E-08	TGTGCCAGCAGCTCAGCTGCTAGCGGGAGTAGAAATGAGCAGCTCTTC	CASSSAASGSRNEQLF	TRBV7-2*04, TRBV7-2*01	TRBV7-2	TRBJ2-1*01	TRBJ2-1	TRBD2*02	TRBD2	16	19	28	33	2	4	6
1	6.12E-08	TGTGCCAGCAGCTCAGCCGGGACAGGGAGGTGGACTGAAGCTTTCTTT	CASSSAGTGRWTEAFF	TRBV7-2*04, TRBV7-2*01	TRBV7-2	TRBJ1-1*01	TRBJ1-1	TRBD1*01	TRBD1	16	18	26	33	1	6	7
1	6.12E-08	TGTGCCAGCAGCTCAGGGTCCCAACAACCCTCCTACGAGCAGTACTTC	CASSSGSQQPSYEQYF	TRBV9*02, TRBV9*01, TRBV9*03	TRBV9	TRBJ2-7*01	TRBJ2-7	TRBD1*01, TRBD2*02, TRBD2*01	TRBD1, TRBD2	11	13	17	29	1	11	12
1	6.12E-08	TGTGCCAGCAGCTCAGGGGGGGGACAACTCACTGGGGGCTACACCTTC	CASSSGGGQLTGGYTF	TRBV11-2*01	TRBV11-2	TRBJ1-2*01	TRBJ1-2	TRBD1*01, TRBD2*01	TRBD1, TRBD2	12	13	19	36	0	16	16
1	6.12E-08	TGTGCCAGCAGCTCAATCCCTAGCGGGAGGACAGATACGCAGTACTTC	CASSSIPSGRTDTQYF	TRBV7-6*01	TRBV7-6	TRBJ2-7*01	TRBJ2-7	TRBD2*02	TRBD2	12	19	29	38	6	8	14
1	6.12E-08	TGTGCCAGCAGCTCAACCCTCGGGACAGGGAACTACGAGCAGTACTTC	CASSSTLGTGNYEQYF	TRBV5-5*01, TRBV5-5*02, TRBV5-5*03	TRBV5-5	TRBJ2-7*01	TRBJ2-7	TRBD1*01	TRBD1	12	21	29	32	8	2	10
1	6.12E-08	TGTGCCAGCAGCTCAACAGTCGGGACAGGTCACTACGAGCAATACTTC	CASSSTVGTGHYEQYF	TRBV7-6*01	TRBV7-6	TRBJ2-7*01	TRBJ2-7	TRBD1*01	TRBD1	12	21	28	32	8	3	11
1	6.12E-08	TGTGCCAGCAGCTGTTAGGGACAGGGGAACACAGATACGCAGTATTTT	CASSC*GQGNTDTQYF	TRBV7-9*01, TRBV7-9*04, TRBV7-9*02	TRBV7-9	TRBJ2-3*01	TRBJ2-3	TRBD1*01	TRBD1	12	17	26	29	4	2	6
1	6.12E-08	TGTGCCAGCAGCTGGCGACTAGCGGCGAGCTCCTACGAGCAGTATTTT	CASSWRLAASSYEQYF	TRBV13*02, TRBV13*01	TRBV13	TRBJ2-3*01	TRBJ2-3	TRBD2*02, TRBD2*01	TRBD2	12	16	24	38	3	13	16
1	6.12E-08	TGTGCCAGCAGCTGGGCTCGACTAGCGATCTATGGTGAGCAGTTCTTC	CASSWARLAIYGEQFF	TRBV5-4*01	TRBV5-4	TRBJ2-1*01	TRBJ2-1	TRBD2*02, TRBD2*01	TRBD2	12	19	26	35	6	8	14
1	6.12E-08	TGTGCCAGCAGCTGGGGCTGGGTCTCCCGCACAGATACGCAGTATTTT	CASSWGWVSRTDTQYF	TRBV5-6*01	TRBV5-6	TRBJ2-3*01	TRBJ2-3	TRBD1*01, TRBD2*02	TRBD1, TRBD2	12	13	17	28	0	10	10
1	6.12E-08	TGTGCCAGCAGCTGGGGGACTAGCGGGGTCCCACCCGAGCTGTACTTC	CASSWGTSGVPPELYF	TRBV7-2*04, TRBV7-2*01	TRBV7-2	TRBJ2-7*01	TRBJ2-7	TRBD2*01	TRBD2	12	15	27	35	2	7	9
1	6.12E-08	TGTGCCAGCAGCTGGGAGAGCTCTGGGGCGGGTGAAAAACTGTTTTTT	CASSWESSGAGEKLFF	TRBV6-6*04	TRBV6-6	TRBJ1-4*01	TRBJ1-4	TRBD1*01, TRBD2*02, TRBD2*01	TRBD1, TRBD2	10	24	28	32	13	3	16
1	6.12E-08	TGTGCCAGCAGCTGGATCGGCGGCCTTGGGCCCTACGAGCAGTACTTC	CASSWIGGLGPYEQYF	TRBV13*02, TRBV13*01	TRBV13	TRBJ2-7*01	TRBJ2-7	TRBD1*01, TRBD2*02, TRBD2*01	TRBD1, TRBD2	12	27	30	31	14	0	14
1	6.12E-08	TGTGCCAGCAGCTGGACTAGCGGGATGAGGTACTACGAGCAGTACTTC	CASSWTSGMRYYEQYF	TRBV7-2*04, TRBV7-2*01	TRBV7-2	TRBJ2-7*01	TRBJ2-7	TRBD2*02	TRBD2	12	13	24	32	0	7	7
1	6.12E-08	TGTGCCAGCAGCTGGACTAGCGGGACCTTCTACAATGAGCAGTTCTTC	CASSWTSGTFYNEQFF	TRBV7-2*04, TRBV7-2*01	TRBV7-2	TRBJ2-1*01	TRBJ2-1	TRBD2*02	TRBD2	12	13	24	29	0	4	4
1	6.12E-08	TGTGCCAGCAGCTGGACTAGCGGGAGTTCCTACAATGAGCAGTTCTTC	CASSWTSGSSYNEQFF	TRBV7-2*04, TRBV7-2*01	TRBV7-2	TRBJ2-1*01	TRBJ2-1	TRBD2*02	TRBD2	12	13	25	27	0	1	1
1	6.12E-08	TGTGCCAGCAGCTGGACCCAGGGGTTTAGCACAGATACGCAGTATTTT	CASSWTQGFSTDTQYF	TRBV5-5*01	TRBV5-5	TRBJ2-3*01	TRBJ2-3	TRBD1*01	TRBD1	12	18	23	27	5	3	8
1	6.12E-08	TGTGCCAGCAGCTGACGGACAGGAATGGCGTCCCATGGCTACACCTTC	CASS*RTGMASHGYTF	TRBV7-6*01	TRBV7-6	TRBJ1-2*01	TRBJ1-2	TRBD1*01	TRBD1	12	16	22	34	3	11	14
1	6.12E-08	TGTGCCAGCAGCTATTGGGGGGAGGCGCCCGAAGAGACCCAGTACTTC	CASSYWGEAPEETQYF	TRBV11-3*01, TRBV11-3*02	TRBV11-3	TRBJ2-5*01	TRBJ2-5	TRBD2*02, TRBD2*01	TRBD2	12	19	24	31	6	6	12
1	6.12E-08	TGTGCCAGCAGCTATCGGACGGCAGAATGGTATGAGAAACTGTTTTTT	CASSYRTAEWYEKLFF	TRBV2*01, TRBV2*02, TRBV2*03	TRBV2	TRBJ1-4*01	TRBJ1-4	TRBD1*01, TRBD2*02, TRBD2*01	TRBD1, TRBD2	10	16	19	31	5	11	16
1	6.12E-08	TGTGCCAGCAGCTATAGTCCGATTCTGGACCCCTGCGAGCAGTACTTC	CASSYSPILDPCEQYF	TRBV9*02, TRBV9*01, TRBV9*03	TRBV9	TRBJ2-7*01	TRBJ2-7	TRBD2*02, TRBD2*01	TRBD2	11	14	19	31	2	11	13
1	6.12E-08	TGTGCCAGCAGCTATAGCGGCGGGGGAGGGAACACTGAAGCTTTCTTT	CASSYSGGGGNTEAFF	TRBV9*02, TRBV9*01, TRBV9*03	TRBV9	TRBJ1-1*01	TRBJ1-1	TRBD2*01	TRBD2	11	19	25	29	7	3	10
1	6.12E-08	TGTGCCAGCAGCTATAGGGGCGGGGCGAACACCGGGGAGCTGATTTTT	CASSYRGGANTGELIF	TRBV7-9*01, TRBV7-9*04, TRBV7-9*02	TRBV7-9	TRBJ2-2*01	TRBJ2-2	TRBD2*01	TRBD2	12	19	24	25	6	0	6
1	6.12E-08	TGTGCCAGCAGCTATAACAGGGGCTTTAGCACAGATACGCAGTACTTC	CASSYNRGFSTDTQYF	TRBV5-6*01	TRBV5-6	TRBJ2-7*01	TRBJ2-7	TRBD1*01	TRBD1	12	16	22	38	3	15	18
1	6.12E-08	TGTGCCAGCAGCTACTCGCGGACGGGGGGCGCCCAGCCCCAGCATTTT	CASSYSRTGGAQPQHF	TRBV6-3*01, TRBV6-2*01	TRBV6-3, TRBV6-2	TRBJ1-5*01	TRBJ1-5	TRBD2*01	TRBD2	16	22	28	33	5	4	9
1	6.12E-08	TGTGCCAGCAGCTACCCCCGGGACAGTGTCAATCAGCCCCAGCATTTT	CASSYPRDSVNQPQHF	TRBV7-6*01, TRBV7-6*02	TRBV7-6	TRBJ1-5*01	TRBJ1-5	TRBD1*01	TRBD1	12	19	25	29	6	3	9
1	6.12E-08	TGTGCCAGCAGCTACCCGGGACAGGGGGGTTCAGAGACCCAGCATTTT	CASSYPGQGGSETQHF	TRBV14*01, TRBV14*02	TRBV14	TRBJ1-5*01	TRBJ1-5	TRBD1*01	TRBD1	11	17	27	37	5	9	14
1	6.12E-08	TGTGCCAGCAGCTACCCGGGAGCCCCTTTAAACTACGGCTACACCTTC	CASSYPGAPLNYGYTF	TRBV28*01	TRBV28	TRBJ1-2*01	TRBJ1-2	TRBD2*02	TRBD2	10	16	21	30	5	8	13
1	6.12E-08	TGTGCCAGCAGCTACAGCGGGAGCGGGGCACCGGAGACCCAGTACTTC	CASSYSGSGAPETQYF	TRBV7-3*05, TRBV7-3*01	TRBV7-3	TRBJ2-5*01	TRBJ2-5	TRBD2*02	TRBD2	12	15	22	33	2	10	12
1	6.12E-08	TGTGCCAGCAGCTACAGCGGGAGCGGGGGCACCGGGGAGCTGTTTTTT	CASSYSGSGGTGELFF	TRBV7-3*05, TRBV7-3*01	TRBV7-3	TRBJ2-2*01	TRBJ2-2	TRBD2*02, TRBD2*01	TRBD2	12	15	22	29	2	6	8
1	6.12E-08	TGTGCCAGCAGCTACAGCGGGAGCGGGGACACCGGGGAGCTGTTTTTT	CASSYSGSGDTGELFF	TRBV7-3*05, TRBV7-3*01	TRBV7-3	TRBJ2-2*01	TRBJ2-2	TRBD2*02	TRBD2	12	15	22	28	2	5	7
1	6.12E-08	TGTGCCAGCAGCTACAGACTAGCCCCGAACACCGGGGAGCCGTTTTTT	CASSYRLAPNTGEPFF	TRBV7-6*01, TRBV7-7*01, TRBV7-7*02, TRBV7-6*02	TRBV7-6, TRBV7-7	TRBJ2-2*01	TRBJ2-2	TRBD2*02, TRBD2*01	TRBD2	12	16	22	25	3	2	5
1	6.12E-08	TGTGCCAGCAGCTAAGGGGTAGAGAAATTAGAAGATGCGCAGTATTTT	CASS*GVEKLEDAQYF	TRBV7-3*01	TRBV7-3	TRBJ2-3*01	TRBJ2-3	TRBD1*01	TRBD1	12	14	18	32	1	13	14
1	6.12E-08	TGTGCCAGCAGCCTTCCAAGCGGGAGATCGGACTACGAGCAGTACTTC	CASSLPSGRSDYEQYF	TRBV4-2*01	TRBV4-2	TRBJ2-7*01	TRBJ2-7	TRBD2*02	TRBD2	12	18	25	32	5	6	11
1	6.12E-08	TGTGCCAGCAGCCTTCAGCCGCCGGCGGGACAGGAGACCCAGTACTTC	CASSLQPPAGQETQYF	TRBV7-6*01, TRBV7-6*02	TRBV7-6	TRBJ2-5*01	TRBJ2-5	TRBD1*01	TRBD1	11	26	32	33	14	0	14
1	6.12E-08	TGTGCCAGCAGCCTTGGGACATCTGTGGACTCCTACGAGCAGTACTTC	CASSLGTSVDSYEQYF	TRBV11-3*01	TRBV11-3	TRBJ2-7*01	TRBJ2-7	TRBD1*01	TRBD1	11	15	20	29	3	8	11
1	6.12E-08	TGTGCCAGCAGCCTTGGACAGGGGGCTCGGGCTGATACGCAGTATTTT	CASSLGQGARADTQYF	TRBV5-6*01	TRBV5-6	TRBJ2-3*01	TRBJ2-3	TRBD1*01	TRBD1	11	15	25	33	3	7	10
1	6.12E-08	TGTGCCAGCAGCCTTGGACAGGGGGCGAACACCGGGGAGCTGTTTTTT	CASSLGQGANTGELFF	TRBV5-6*01	TRBV5-6	TRBJ2-2*01	TRBJ2-2	TRBD1*01	TRBD1	11	15	24	25	3	0	3
1	6.12E-08	TGTGCCAGCAGCCTTATCGACAGGGGTCGATACAATGAGCAGTTCTTC	CASSLIDRGRYNEQFF	TRBV14*01, TRBV14*02	TRBV14	TRBJ2-1*01	TRBJ2-1	TRBD1*01	TRBD1	12	18	25	30	5	4	9
1	6.12E-08	TGTGCCAGCAGCCTTACGGGACTAGCGGGATTCTACGAGCAGTACTTC	CASSLTGLAGFYEQYF	TRBV7-9*03, TRBV7-9*01, TRBV7-9*04, TRBV7-9*02	TRBV7-9	TRBJ2-7*01	TRBJ2-7	TRBD2*02	TRBD2	11	17	29	32	5	2	7
1	6.12E-08	TGTGCCAGCAGCCTTACGGACAGACTCTCTGGAAACACCATATATTTT	CASSLTDRLSGNTIYF	TRBV3-1*01	TRBV3-1	TRBJ1-3*01	TRBJ1-3	TRBD1*01	TRBD1	12	17	22	26	4	3	7
1	6.12E-08	TGTGCCAGCAGCCTCTTCGGGACTAGCGGGAGACATGAGCAGTTCTTC	CASSLFGTSGRHEQFF	TRBV11-2*03	TRBV11-2	TRBJ2-1*01	TRBJ2-1	TRBD2*02	TRBD2	11	18	31	34	6	2	8
1	6.12E-08	TGTGCCAGCAGCCTCCTCGCTAGCGGGGTTTACAATGAGCAGTTCTTC	CASSLLASGVYNEQFF	TRBV7-2*04, TRBV7-2*01	TRBV7-2	TRBJ2-1*01	TRBJ2-1	TRBD2*01	TRBD2	11	19	27	30	7	2	9
1	6.12E-08	TGTGCCAGCAGCCTCCTCGCTAGCGGGAGGACAGATACGCAGTATTTT	CASSLLASGRTDTQYF	TRBV7-2*04, TRBV7-2*01	TRBV7-2	TRBJ2-3*01	TRBJ2-3	TRBD2*02	TRBD2	11	19	29	30	7	0	7
1	6.12E-08	TGTGCCAGCAGCCTCCTACAGGGAGAAAGTACAGATACGCAGTATTTT	CASSLLQGESTDTQYF	TRBV7-8*01, TRBV7-8*03	TRBV7-8	TRBJ2-3*01	TRBJ2-3	TRBD1*01	TRBD1	12	17	22	30	4	7	11
1	6.12E-08	TGTGCCAGCAGCCTCCGGGGGGGGGGGTCATCCTACGAGCAGTACTTC	CASSLRGGGSSYEQYF	TRBV9*02, TRBV9*01, TRBV9*03	TRBV9	TRBJ2-7*01	TRBJ2-7	TRBD2*01	TRBD2	11	15	22	30	3	7	10
1	6.12E-08	TGTGCCAGCAGCCTCCGACAGATGAACAAGGGACGGGGAGCTGTTTTT	CASSLRQMNKGRGAVF	TRBV9*02, TRBV9*01, TRBV9*03	TRBV9	TRBJ2-2*01	TRBJ2-2	TRBD1*01, TRBD2*02, TRBD2*01	TRBD1, TRBD2	11	29	33	43	17	9	26
1	6.12E-08	TGTGCCAGCAGCCTCCGACAGATGAACAAGGGACGGGAGCTGTTTTTT	CASSLRQMNKGRELFF	TRBV9*02, TRBV9*01, TRBV9*03	TRBV9	TRBJ2-2*01	TRBJ2-2	TRBD1*01, TRBD2*02, TRBD2*01	TRBD1, TRBD2	11	29	33	34	17	0	17
1	6.12E-08	TGTGCCAGCAGCCTCCAAGGGGAGACCCAGTACTATGGCTACACCTTC	CASSLQGETQYYGYTF	TRBV7-2*04, TRBV7-2*01	TRBV7-2	TRBJ1-2*01	TRBJ1-2	TRBD1*01, TRBD2*02	TRBD1, TRBD2	11	17	21	31	5	9	14
1	6.12E-08	TGTGCCAGCAGCCTCGCGACAGACTCTGGGGCCAACGTCCTGACTTTC	CASSLATDSGANVLTF	TRBV7-9*01, TRBV7-9*02	TRBV7-9	TRBJ2-6*01	TRBJ2-6	TRBD1*01	TRBD1	11	17	21	23	5	1	6
1	6.12E-08	TGTGCCAGCAGCCTCGGGCGGACGGGAGTCCAAGAGGCCCAGTACTTC	CASSLGRTGVQEAQYF	TRBV13*01	TRBV13	TRBJ2-5*01	TRBJ2-5	TRBD2*02	TRBD2	11	22	27	29	10	1	11
1	6.12E-08	TGTGCCAGCAGCCTCACCGGGACAGGGTTGTCAGATACGCAGTACTTC	CASSLTGTGLSDTQYF	TRBV11-1*01	TRBV11-1	TRBJ2-7*01	TRBJ2-7	TRBD1*01	TRBD1	11	18	26	38	6	11	17
1	6.12E-08	TGTGCCAGCAGCCTCACCGGGACAGGGGGGACCGGGGAGCTGTTTTTT	CASSLTGTGGTGELFF	TRBV11-1*01	TRBV11-1	TRBJ2-2*01	TRBJ2-2	TRBD1*01	TRBD1	11	18	28	30	6	1	7
1	6.12E-08	TGTGCCAGCAGCCTGTACCGGGGCAGGGGAGGGTACGAGCAGTACTTC	CASSLYRGRGGYEQYF	TRBV6-6*04	TRBV6-6	TRBJ2-7*01	TRBJ2-7	TRBD2*02	TRBD2	10	26	32	33	15	0	15
1	6.12E-08	TGTGCCAGCAGCCTGCTATTGACCCACTCTGGAGACACCATATATTTT	CASSLLLTHSGDTIYF	TRBV5-5*01, TRBV5-5*02, TRBV5-5*03	TRBV5-5	TRBJ1-3*01	TRBJ1-3	TRBD2*02, TRBD2*01	TRBD2	11	14	17	26	2	8	10
1	6.12E-08	TGTGCCAGCAGCCTGCAAAGCGGGAGTTCCTACGATGAGCAGTTCTTC	CASSLQSGSSYDEQFF	TRBV7-2*04, TRBV7-2*01	TRBV7-2	TRBJ2-1*01	TRBJ2-1	TRBD2*02	TRBD2	11	18	25	27	6	1	7
1	6.12E-08	TGTGCCAGCAGCCTGGCGGGGGGAACCGGCACAGATACGCAGTATTTT	CASSLAGGTGTDTQYF	TRBV7-6*01	TRBV7-6	TRBJ2-3*01	TRBJ2-3	TRBD2*01	TRBD2	11	15	22	28	3	5	8
1	6.12E-08	TGTGCCAGCAGCCTGGACCACCGTTTGGGGAATCAGCCCCAGCATTTT	CASSLDHRLGNQPQHF	TRBV7-3*05, TRBV7-3*01	TRBV7-3	TRBJ1-5*01	TRBJ1-5	TRBD1*01, TRBD2*02, TRBD2*01	TRBD1, TRBD2	11	26	29	30	14	0	14
1	6.12E-08	TGTGCCAGCAGCCTGGAGGCCCGCGGGAGAATAGATACGCAGTATTTT	CASSLEARGRIDTQYF	TRBV9*02, TRBV9*01	TRBV9	TRBJ2-3*01	TRBJ2-3	TRBD2*02	TRBD2	11	22	28	32	10	3	13
1	6.12E-08	TGTGCCAGCAGCCTGGAACAGGTCTCCCGCACAGATACGCAGTATTTT	CASSLEQVSRTDTQYF	TRBV4-2*01	TRBV4-2	TRBJ2-3*01	TRBJ2-3	TRBD1*01, TRBD2*02	TRBD1, TRBD2	12	17	21	28	4	6	10
1	6.12E-08	TGTGCCAGCAGCCTGACTAGCGGGAGCTCCTACAATGAGCAGTTCTTC	CASSLTSGSSYNEQFF	TRBV16*03, TRBV16*01, TRBV16*02	TRBV16	TRBJ2-1*01	TRBJ2-1	TRBD2*02	TRBD2	12	14	25	26	1	0	1
1	6.12E-08	TGTGCCAGCAGCCTGACAGGGAGGGAGGGAAGTTAGACCCAGTACTTC	CASSLTGREGS*TQYF	TRBV6-3*01, TRBV6-2*01	TRBV6-3, TRBV6-2	TRBJ2-5*01	TRBJ2-5	TRBD1*01, TRBD2*02	TRBD1, TRBD2	10	14	20	34	3	13	16
1	6.12E-08	TGTGCCAGCAGCCTACTCCCGGGAGGGCTCACAGATACGCAGTATTTT	CASSLLPGGLTDTQYF	TRBV5-4*01, TRBV5-4*03, TRBV5-4*04	TRBV5-4	TRBJ2-3*01	TRBJ2-3	TRBD2*02	TRBD2	11	19	26	29	7	2	9
1	6.12E-08	TGTGCCAGCAGCCTACTCATGGTAGCCCAACCCGGGGAGCTGTTTTTT	CASSLLMVAQPGELFF	TRBV7-3*05, TRBV7-3*01	TRBV7-3	TRBJ2-2*01	TRBJ2-2	TRBD1*01, TRBD2*02, TRBD2*01	TRBD1, TRBD2	11	24	27	31	12	3	15
1	6.12E-08	TGTGCCAGCAGCCTACTCATGGTAGCCCAACACCGGGGAGCTGTTTTT	CASSLLMVAQHRGAVF	TRBV7-3*05, TRBV7-3*01	TRBV7-3	TRBJ2-2*01	TRBJ2-2	TRBD2*02, TRBD2*01	TRBD2	11	35	39	43	23	3	26
1	6.12E-08	TGTGCCAGCAGCCTACTAGCGGGAGAGATTTCGTACGAGCAGTACTTC	CASSLLAGEISYEQYF	TRBV7-9*03, TRBV7-9*01, TRBV7-9*04, TRBV7-9*02	TRBV7-9	TRBJ2-7*01	TRBJ2-7	TRBD2*02	TRBD2	11	14	24	33	2	8	10
1	6.12E-08	TGTGCCAGCAGCCTACCTACGGCACAGGGGGCGCCCGGCTACACCTTC	CASSLPTAQGAPGYTF	TRBV7-2*04, TRBV7-2*01	TRBV7-2	TRBJ1-2*01	TRBJ1-2	TRBD1*01	TRBD1	11	23	31	36	11	4	15
1	6.12E-08	TGTGCCAGCAGCCTACCCACCGGGACAGGGGTCTACGAGCAGTACTTC	CASSLPTGTGVYEQYF	TRBV5-4*01, TRBV5-4*03, TRBV5-4*04	TRBV5-4	TRBJ2-7*01	TRBJ2-7	TRBD1*01	TRBD1	11	21	30	32	9	1	10
1	6.12E-08	TGTGCCAGCAGCCTACGAGCTAGGTAGACAAACTGCGAGCAGTACTTC	CASSLRAR*TNCEQYF	TRBV13*01	TRBV13	TRBJ2-7*01	TRBJ2-7	TRBD2*02, TRBD2*01	TRBD2	11	18	22	35	6	12	18
1	6.12E-08	TGTGCCAGCAGCCTACATGAAGGGACAGGGGATGAAAAACTGTTTTTT	CASSLHEGTGDEKLFF	TRBV7-3*05, TRBV7-3*01	TRBV7-3	TRBJ1-4*01	TRBJ1-4	TRBD1*01	TRBD1	11	21	30	31	9	0	9
1	6.12E-08	TGTGCCAGCAGCCTAGCGTCTTCTCGACCTTACAATGAGCAGTTCTTC	CASSLASSRPYNEQFF	TRBV7-2*04, TRBV7-2*01	TRBV7-2	TRBJ2-1*01	TRBJ2-1	TRBD1*01, TRBD2*02, TRBD2*01	TRBD1, TRBD2	16	25	27	30	8	2	10
1	6.12E-08	TGTGCCAGCAGCCTAGCATTTGACATGCTCTCCTACGAGCAGTACTTC	CASSLAFDMLSYEQYF	TRBV7-8*03	TRBV7-8	TRBJ2-7*01	TRBJ2-7	TRBD1*01, TRBD2*02, TRBD2*01	TRBD1, TRBD2	12	21	24	29	8	4	12
1	6.12E-08	TGTGCCAGCAGCCTAGGGCTAGCGGGAGGGAACAATGAGCAGTTCTTC	CASSLGLAGGNNEQFF	TRBV9*02, TRBV9*01	TRBV9	TRBJ2-1*01	TRBJ2-1	TRBD2*02	TRBD2	15	18	29	31	2	1	3
1	6.12E-08	TGTGCCAGCAGCCTAGGGGGTGCCAACTATAATTCACCCCTCCACTTT	CASSLGGANYNSPLHF	TRBV28*01	TRBV28	TRBJ1-6*01	TRBJ1-6	TRBD1*01	TRBD1	10	14	19	26	3	6	9
1	6.12E-08	TGTGCCAGCAGCCTAGGGACTAGCGAGAGCACAGATACGCAGTATTTT	CASSLGTSESTDTQYF	TRBV12-4*01, TRBV12-3*01	TRBV12-4, TRBV12-3	TRBJ2-3*01	TRBJ2-3	TRBD2*02, TRBD2*01	TRBD2	10	15	24	27	4	2	6
1	6.12E-08	TGTGCCAGCAGCCTAGGACTGGCGGCGCTCACCGGGGAGCTGTTTTTT	CASSLGLAALTGELFF	TRBV5-6*01	TRBV5-6	TRBJ2-2*01	TRBJ2-2	TRBD2*02, TRBD2*01	TRBD2	11	15	19	29	3	9	12
1	6.12E-08	TGTGCCAGCAGCCTAGGACAGGGAGCACCAAGGGATGGCTACACCTTC	CASSLGQGAPRDGYTF	TRBV2*01, TRBV2*02, TRBV2*03	TRBV2	TRBJ1-2*01	TRBJ1-2	TRBD1*01	TRBD1	10	15	22	34	4	11	15
1	6.12E-08	TGTGCCAGCAGCCTAGATTGGGGTGGGGTCCAGAATGAGCAGTTCTTC	CASSLDWGGVQNEQFF	TRBV7-6*01	TRBV7-6	TRBJ2-1*01	TRBJ2-1	TRBD1*01, TRBD2*02, TRBD2*01	TRBD1, TRBD2	15	24	27	33	8	5	13
1	6.12E-08	TGTGCCAGCAGCCTAGACAGGGAATCAGCCCCAAGAGGCTACACCTTC	CASSLDRESAPRGYTF	TRBV7-6*01	TRBV7-6	TRBJ1-2*01	TRBJ1-2	TRBD1*01	TRBD1	15	16	21	36	0	14	14
1	6.12E-08	TGTGCCAGCAGCCTAAAATCGGGACAGGACTACAATGAGCAGTTCTTC	CASSLKSGQDYNEQFF	TRBV7-9*03, TRBV7-9*01, TRBV7-9*04, TRBV7-9*02	TRBV7-9	TRBJ2-1*01	TRBJ2-1	TRBD1*01	TRBD1	11	20	27	29	8	1	9
1	6.12E-08	TGTGCCAGCAGCCCTTTGACAGGGGGCTCCTACAATGAGCAGTTCTTC	CASSPLTGGSYNEQFF	TRBV7-6*01, TRBV7-6*02	TRBV7-6	TRBJ2-1*01	TRBJ2-1	TRBD1*01	TRBD1	11	17	25	26	5	0	5
1	6.12E-08	TGTGCCAGCAGCCCTTTGACAGGGGGCGAATGGTATGGCTACACCTTC	CASSPLTGGEWYGYTF	TRBV5-5*01, TRBV5-5*02, TRBV5-5*03	TRBV5-5	TRBJ1-2*01	TRBJ1-2	TRBD1*01	TRBD1	11	17	26	33	5	6	11
1	6.12E-08	TGTGCCAGCAGCCCTTTGACAGGGGGCAGAGGAGAGACCCAGTACTTC	CASSPLTGGRGETQYF	TRBV11-2*03	TRBV11-2	TRBJ2-5*01	TRBJ2-5	TRBD1*01	TRBD1	11	17	26	32	5	5	10
1	6.12E-08	TGTGCCAGCAGCCCTCTCGCGGGACAGCTGACCTCTGGAAACACCTTC	CASSPLAGQLTSGNTF	TRBV6-1*01	TRBV6-1	TRBJ1-2*01	TRBJ1-2	TRBD1*01	TRBD1	10	20	26	40	9	13	22
1	6.12E-08	TGTGCCAGCAGCCCTCTAGCGGGAGGTGAGAACAATGAGCAGCTCTTC	CASSPLAGGENNEQLF	TRBV7-3*05, TRBV7-3*01	TRBV7-3	TRBJ2-1*01	TRBJ2-1	TRBD2*02	TRBD2	11	15	25	31	3	5	8
1	6.12E-08	TGTGCCAGCAGCCCTCGAGGGGAGAGAGCTAGCCACGTGCAGTACTTC	CASSPRGERASHVQYF	TRBV12-4*01, TRBV12-3*01	TRBV12-4, TRBV12-3	TRBJ2-7*01	TRBJ2-7	TRBD1*01, TRBD2*02, TRBD2*01	TRBD1, TRBD2	10	17	21	34	6	12	18
1	6.12E-08	TGTGCCAGCAGCCCTCAACCGGGACAACGCTACAATGAGCAGTTCTTC	CASSPQPGQRYNEQFF	TRBV5-5*01, TRBV5-5*02, TRBV5-5*03	TRBV5-5	TRBJ2-1*01	TRBJ2-1	TRBD1*01	TRBD1	11	20	25	29	8	3	11
1	6.12E-08	TGTGCCAGCAGCCCTGGGACTAGCGGCCCTACAGATACGCAGTATTTT	CASSPGTSGPTDTQYF	TRBV7-3*05, TRBV7-3*01	TRBV7-3	TRBJ2-3*01	TRBJ2-3	TRBD2*02, TRBD2*01	TRBD2	11	15	25	30	3	4	7
1	6.12E-08	TGTGCCAGCAGCCCTGGGACTAGCGGGAGGGCCTACGAGCAGTACTTC	CASSPGTSGRAYEQYF	TRBV7-3*05, TRBV7-3*01	TRBV7-3	TRBJ2-7*01	TRBJ2-7	TRBD2*02	TRBD2	11	15	30	31	3	0	3
1	6.12E-08	TGTGCCAGCAGCCCTGGACAGGCGAAGTGGAGAGAGACCCAGTACTTC	CASSPGQAKWRETQYF	TRBV12-4*01, TRBV12-4*02, TRBV12-3*01	TRBV12-4, TRBV12-3	TRBJ2-5*01	TRBJ2-5	TRBD1*01	TRBD1	10	15	21	32	4	10	14
1	6.12E-08	TGTGCCAGCAGCCCTGGACAGGGAACCCCACAAGAGACCCAGTACTTC	CASSPGQGTPQETQYF	TRBV2*01, TRBV2*02, TRBV2*03	TRBV2	TRBJ2-5*01	TRBJ2-5	TRBD1*01	TRBD1	10	15	22	30	4	7	11
[truncated: 36,251 more rows]
