# Supplementary material for: High Throughput Sequencing of T Cell Antigen Receptors Reveals a Conserved TCR Repertoire
Source: Medicine (Baltimore). 2016 Mar 11;95(10):e2839. doi: 10.1097/MD.0000000000002839 (PMC4998859; doi:10.1097/MD.0000000000002839)
Supplement: Supplemental Digital Content [file medi-95-e02839-s016.xls]

MiTCRFullExportV1.1	HomoSapiens	TRB
Read count	Percentage	CDR3 nucleotide sequence	CDR3 amino acid sequence	V alleles	V segments	J alleles	J segments	D alleles	D segments	Last V nucleotide position	First D nucleotide position	Last D nucleotide position	First J nucleotide position	VD insertions	DJ insertions	Total insertions
2836517	0.232663476	TGTGCCAGCAGCTCGCAGAACTATGGCTACACCTTC	CASSSQNYGYTF	TRBV7-9*03, TRBV7-9*01, TRBV7-9*04, TRBV7-9*02	TRBV7-9	TRBJ1-2*01	TRBJ1-2	TRBD1*01	TRBD1	13	15	17	18	1	0	1
530982	0.043553456	TGTGCCAGCACAGACAGGGACTCTCCTACGAGCAGTACTTC	CASTDRD~SYEQYF	TRBV25-1*01	TRBV25-1	TRBJ2-7*01	TRBJ2-7	TRBD1*01	TRBD1	9	12	18	22	2	3	5
357409	0.029316243	TGCGCCAGCAGCTTGGCGGGGACAGGGGTGATTCACCCCTCCACTTT	CASSLAGT~GDSPLHF	TRBV5-1*01	TRBV5-1	TRBJ1-6*02	TRBJ1-6	TRBD1*01	TRBD1	15	18	27	30	2	2	4
121694	0.009981872	TGTGCCAGCAGCCCCGGGGGGGGGACCTACGAGCAGTACTTC	CASSPGGGTYEQYF	TRBV5-5*01, TRBV5-5*02, TRBV5-5*03	TRBV5-5	TRBJ2-7*01	TRBJ2-7	TRBD2*01	TRBD2	11	14	21	25	2	3	5
102115	0.008375917	TGTGCCAGCAGCGCCATCCTCCTACGAGCAGTACTTC	CASSAI~SYEQYF	TRBV9*02, TRBV9*01, TRBV9*03	TRBV9	TRBJ2-7*01	TRBJ2-7	TRBD1*01	TRBD1	10	12	14	18	1	3	4
77364	0.006345732	TGTGCCAGTAGTATGGCGGGCAATGAGCAGTTCTTC	CASSMAGNEQFF	TRBV19*01, TRBV19*02	TRBV19	TRBJ2-1*01	TRBJ2-1	TRBD2*02, TRBD2*01	TRBD2	13	15	19	20	1	0	1
75027	0.006154041	TGTGCCAGCAGCCAAGATGACGGAACTGGAAACACCATATATTTT	CASSQDDGTGNTIYF	TRBV4-2*01	TRBV4-2	TRBJ1-3*01	TRBJ1-3	TRBD1*01, TRBD2*02, TRBD2*01	TRBD1, TRBD2	16	21	23	25	4	1	5
60358	0.004950826	TGTGCCAGCAGCGACGAGGGCACCCACTATGGCTACACCTTC	CASSDEGTHYGYTF	TRBV7-8*01, TRBV7-8*03	TRBV7-8	TRBJ1-2*01	TRBJ1-2	TRBD2*02	TRBD2	11	15	19	25	3	5	8
50415	0.004135258	TGCAGTGCTAGAGACACCTTTCCCTACGAGCAGTACTTC	CSARDTFPYEQYF	TRBV20-1*01, TRBV20-1*05, TRBV20-1*07	TRBV20-1	TRBJ2-7*01	TRBJ2-7	TRBD1*01, TRBD2*02	TRBD1, TRBD2	13	16	18	22	2	3	5
49811	0.004085715	TGTGCCAGTAGTCCCCCGGGCGAGCAGTACTTC	CASSPPGEQYF	TRBV19*01, TRBV19*03, TRBV19*02	TRBV19	TRBJ2-7*01	TRBJ2-7	TRBD2*01	TRBD2	11	12	17	20	0	2	2
49199	0.004035516	TGCAGTGCTAGCCCGAGCTCCTACGAGCAGTACTTC	CSASPSSYEQYF	TRBV20-1*06, TRBV20-1*03, TRBV20-1*01, TRBV20-1*04, TRBV20-1*05, TRBV20-1*02, TRBV20-1*07	TRBV20-1	TRBJ2-7*01	TRBJ2-7	TRBD2*02, TRBD2*01	TRBD2	10	11	14	17	0	2	2
41497	0.003403765	TGCAGTGCTAGTCCTCAGTCCTACGAGCAGTACTTC	CSASPQSYEQYF	TRBV20-1*01, TRBV20-1*04, TRBV20-1*05, TRBV20-1*07	TRBV20-1	TRBJ2-7*01	TRBJ2-7	TRBD2*02	TRBD2	11	12	15	18	0	2	2
40467	0.00331928	TGCGCCAGCAGCTTGGGACAGGGCGAAGCTTTCTTT	CASSLGQGEAFF	TRBV5-1*01	TRBV5-1	TRBJ1-1*01	TRBJ1-1	TRBD1*01	TRBD1	15	16	22	24	0	1	1
35825	0.002938523	TGTGCCACCAGCAGAGATGGGACACCGGGACAGGGGGATTCGGCAGTACTTC	CATSRDGTP~DRGIRQYF	TRBV15*02	TRBV15	TRBJ2-7*01	TRBJ2-7	TRBD1*01	TRBD1	11	26	36	42	14	5	19
31960	0.002621498	TGTGCCAGCAGTCGTCGGGACAGGGCCCCGGGGAGCAGTACTTC	CASSRRD~GPGEQYF	TRBV6-1*01	TRBV6-1	TRBJ2-7*01	TRBJ2-7	TRBD1*01	TRBD1	13	16	24	32	2	7	9
29818	0.002445802	TGTGCCAGCAGTGAACAAGAGACCCAGTACTTC	CASSEQETQYF	TRBV6-1*01	TRBV6-1	TRBJ2-5*01	TRBJ2-5	TRBD1*01, TRBD2*02, TRBD2*01	TRBD1, TRBD2	14	-1	-1	15	-1	-1	0
27477	0.002253783	TGCGCCAGCAGCTTGTACGGACTAGCGGGAGGAGAGACCCAGTACTTC	CASSLYGLAGGETQYF	TRBV5-1*01	TRBV5-1	TRBJ2-5*01	TRBJ2-5	TRBD2*02	TRBD2	14	18	31	32	3	0	3
21980	0.001802895	TGTGCCAGCCTGGGAAACACTGAAGCTTTCTTT	CASLGNTEAFF	TRBV3-1*01	TRBV3-1	TRBJ1-1*01	TRBJ1-1	TRBD1*01, TRBD2*02, TRBD2*01	TRBD1, TRBD2	8	11	14	15	2	0	2
21744	0.001783538	TGTGCCAGCAGCCCCGGGGGGGGCCTGGGGAGAGAGCCCCAGCATTTT	CASSPGGGLGREPQHF	TRBV9*02, TRBV9*01, TRBV9*03	TRBV9	TRBJ1-5*01	TRBJ1-5	TRBD2*01	TRBD2	11	14	21	34	2	12	14
19899	0.001632203	TGTGCCAGTAGTATAGGCGGGGAGCTGTTTTTT	CASSIGGELFF	TRBV19*01, TRBV19*02	TRBV19	TRBJ2-2*01	TRBJ2-2	TRBD2*02, TRBD2*01	TRBD2	15	-1	-1	17	-1	-1	1
19351	0.001587253	TGCAGCGTCCAGGGGGCGCTTTACGAGCAGTACTTC	CSVQGALYEQYF	TRBV29-1*01, TRBV29-1*03	TRBV29-1	TRBJ2-7*01	TRBJ2-7	TRBD1*01	TRBD1	7	9	16	21	1	4	5
19136	0.001569618	TGCAGTGCTAGAGATCTGAGCGGGGATTGGGTGCAAGAGACCCAGTACTTC	CSARDLSGDWVQETQYF	TRBV20-1*01, TRBV20-1*05, TRBV20-1*07	TRBV20-1	TRBJ2-5*01	TRBJ2-5	TRBD2*01	TRBD2	13	18	24	33	4	8	12
18689	0.001532953	TGTGCCAGCAGCGCGACAGGGAGCACAGATACGCAGTATTTT	CASSATGSTDTQYF	TRBV9*02, TRBV9*01, TRBV9*03	TRBV9	TRBJ2-3*01	TRBJ2-3	TRBD1*01	TRBD1	12	14	20	21	1	0	1
17796	0.001459705	TGTGCCAGCAGTGAGAGACAGGGGGCAGAATCAGCCCCAGCATTTT	CASSERQG~QNQPQHF	TRBV2*01, TRBV2*02, TRBV2*03	TRBV2	TRBJ1-5*01	TRBJ1-5	TRBD1*01	TRBD1	13	16	25	28	2	2	4
15874	0.001302055	TGTGCCATCAGTGGTGAACAGCGGTCCTACGAGCAGTACTTC	CAISGEQRSYEQYF	TRBV10-3*01, TRBV10-3*02	TRBV10-3	TRBJ2-7*01	TRBJ2-7	TRBD2*02, TRBD2*01	TRBD2	12	19	23	24	6	0	6
15722	0.001289587	TGTGCCAGCAGTGGTAGACAGGGGGTGGTAGGTGAAAAACTGTTTTTT	CASSGRQGVVGEKLFF	TRBV25-1*01	TRBV25-1	TRBJ1-4*01	TRBJ1-4	TRBD1*01	TRBD1	12	16	24	32	3	7	10
15606	0.001280072	TGTGCCAGTACTCCCGGACTAGCGGGGGAGAGACCCAGTACTTC	CASTPGL~GGETQYF	TRBV19*01, TRBV19*03, TRBV19*02	TRBV19	TRBJ2-5*01	TRBJ2-5	TRBD2*01	TRBD2	9	15	27	28	5	0	5
14537	0.001192388	TGTGCCAGCAGCTCAAACCGGGACCTAGAGCGAGCAGTACTTC	CASSSNR~T*SEQYF	TRBV7-2*04, TRBV7-2*01	TRBV7-2	TRBJ2-7*01	TRBJ2-7	TRBD1*01, TRBD2*02, TRBD2*01	TRBD1, TRBD2	12	19	23	30	6	6	12
14439	0.00118435	TGCAGTGCTAGAGTACCGACAACCCCCGCACACCCCTCCACTTT	CSARVPT~PRTPLHF	TRBV20-1*01, TRBV20-1*04, TRBV20-1*05, TRBV20-1*07	TRBV20-1	TRBJ1-6*02	TRBJ1-6	TRBD2*01	TRBD2	12	22	28	30	9	1	10
14056	0.001152934	TGTGCCAGCAGTGACTCGAAGGTTGCGGGATTGGAGCAAGAGACCCAGTACTTC	CASSDSKVAGLEQETQYF	TRBV6-4*02, TRBV6-4*01	TRBV6-4	TRBJ2-5*01	TRBJ2-5	TRBD2*02	TRBD2	10	24	29	36	13	6	19
13674	0.001121601	TGTGCCAGCAGCTTATCACTGAGCTCCTACGAGCAGTACTTC	CASSLSLSSYEQYF	TRBV7-9*01, TRBV7-9*02	TRBV7-9	TRBJ2-7*01	TRBJ2-7	TRBD1*01, TRBD2*02, TRBD2*01	TRBD1, TRBD2	14	18	20	23	3	2	5
13579	0.001113809	TGCAGCGTTGTCACGGTGAGGGACAGGGATGGGATACGCAGTATTTT	CSVVTVRD~GWDTQYF	TRBV29-1*01	TRBV29-1	TRBJ2-3*01	TRBJ2-3	TRBD1*01	TRBD1	9	19	27	32	9	4	13
13338	0.001094041	TGCGCCAGCAGCTTGGATAGGGGGTAGCAATCAGCCCCAGCATTTT	CASSLDRG~SNQPQHF	TRBV5-1*01	TRBV5-1	TRBJ1-5*01	TRBJ1-5	TRBD1*01	TRBD1	15	18	23	24	2	0	2
13254	0.001087151	TGCAGTGCTAGAGAAACCCCAGCGGGGGATGAGACCCAGTACTTC	CSARETPAGDETQYF	TRBV20-1*01	TRBV20-1	TRBJ2-5*01	TRBJ2-5	TRBD2*01	TRBD2	13	20	27	30	6	2	8
13091	0.001073781	TGCAGTGCTAGGACTAAGGGGGGGGTTTCAGATACGCAGTATTTT	CSARTKGGVSDTQYF	TRBV20-1*06, TRBV20-1*03, TRBV20-1*01, TRBV20-1*04, TRBV20-1*05, TRBV20-1*02, TRBV20-1*07	TRBV20-1	TRBJ2-3*01	TRBJ2-3	TRBD2*01	TRBD2	10	18	24	28	7	3	10
12748	0.001045646	TGTGCCAGCAGTTTAAACGACAGGCTGAACACAGATACGCAGTATTTT	CASSLNDRLNTDTQYF	TRBV27*01	TRBV27	TRBJ2-3*01	TRBJ2-3	TRBD1*01	TRBD1	14	18	23	29	3	5	8
12609	0.001034245	TGTGCCAGCAGTTTAGAACAGGGGGTTGGTGAAAAACTGTTTTTT	CASSLEQGVGEKLFF	TRBV28*01	TRBV28	TRBJ1-4*01	TRBJ1-4	TRBD1*01	TRBD1	15	17	24	29	1	4	5
11601	9.52E-04	TGTGCCAGCAGCCCGACAGGGGATGGACAAGAGACCCAGTACTTC	CASSPTGDGQETQYF	TRBV28*01	TRBV28	TRBJ2-5*01	TRBJ2-5	TRBD1*01	TRBD1	10	14	21	27	3	5	8
9917	8.13E-04	TGTGCCAGCAGCCAAAGAGGCGGGGGGACTTACGAGCAGTACTTC	CASSQRGGGTYEQYF	TRBV14*01	TRBV14	TRBJ2-7*01	TRBJ2-7	TRBD2*01	TRBD2	11	19	26	30	7	3	10
9490	7.78E-04	TGCAGTGCTAGAGATTACGAGGGAGGGGACACCATATATTTT	CSARDYEGGDTIYF	TRBV20-1*01, TRBV20-1*05, TRBV20-1*07	TRBV20-1	TRBJ1-3*01	TRBJ1-3	TRBD2*02	TRBD2	13	20	26	28	6	1	7
8582	7.04E-04	TGTGCCAGCAGCTTACAGGGGAGACCCCTCCACTTT	CASSLQGRPLHF	TRBV7-7*01	TRBV7-7	TRBJ1-6*02	TRBJ1-6	TRBD1*01	TRBD1	14	15	20	23	0	2	2
8434	6.92E-04	TGTGCCAGCAGGAGAACGCCGACGGATGGCTACACCTTC	CASRRTPTDGYTF	TRBV27*01	TRBV27	TRBJ1-2*01	TRBJ1-2	TRBD1*01, TRBD2*02, TRBD2*01	TRBD1, TRBD2	10	20	22	25	9	2	11
7956	6.53E-04	TGTGCCAGCAGCCCCGGGGGGGGACCTACGAGCAGTACTTC	CASSPGG~TYEQYF	TRBV5-5*01, TRBV5-5*02, TRBV5-5*03	TRBV5-5	TRBJ2-7*01	TRBJ2-7	TRBD2*01	TRBD2	10	14	21	24	3	2	5
7807	6.40E-04	TGCGCTCCAAGGGACAATGAGCAGTTCTTC	CAPRDNEQFF	TRBV10-1*02, TRBV10-1*01	TRBV10-1	TRBJ2-1*01	TRBJ2-1	TRBD1*01, TRBD2*02	TRBD1, TRBD2	4	9	12	13	4	0	4
7748	6.36E-04	TGCAGCGTCCTCCCTTATTTGACTAGCGGGAGTGGTGAAGATACGCAGTATTTT	CSVLPYLTSGSGEDTQYF	TRBV29-1*01, TRBV29-1*03	TRBV29-1	TRBJ2-3*01	TRBJ2-3	TRBD2*02	TRBD2	7	20	31	38	12	6	18
7604	6.24E-04	TGTGCCATCAGTGGACACTTTAGCAATCAGCCCCAGCATTTT	CAISGHFSNQPQHF	TRBV10-3*01, TRBV10-3*02	TRBV10-3	TRBJ1-5*01	TRBJ1-5	TRBD1*01	TRBD1	12	13	16	20	0	3	3
7600	6.23E-04	TGTGCCATCAGTGCACGGGACAGGGGGATCGCTGAAGCTTTCTTT	CAISARDRGIAEAFF	TRBV10-3*01, TRBV10-3*02	TRBV10-3	TRBJ1-1*01	TRBJ1-1	TRBD1*01	TRBD1	12	16	26	31	3	4	7
7474	6.13E-04	TGCAGTGCTAGATCGGTCACGCGGGAGACCCAGTACTTC	CSARSVTRETQYF	TRBV20-1*01, TRBV20-1*04, TRBV20-1*05, TRBV20-1*07	TRBV20-1	TRBJ2-5*01	TRBJ2-5	TRBD2*02, TRBD2*01	TRBD2	11	20	23	24	8	0	8
6796	5.57E-04	TGTGCCACCAGCAGAGATCAGGGGGTAGGCAATCAGCCCCAGCATTTT	CATSRDQGVGNQPQHF	TRBV15*02	TRBV15	TRBJ1-5*01	TRBJ1-5	TRBD1*01	TRBD1	11	18	24	28	6	3	9
6793	5.57E-04	TGTGCCAGTAGTATGGCCGGAGATGAAGCTTTCTTT	CASSMAGDEAFF	TRBV19*01, TRBV19*02	TRBV19	TRBJ1-1*01	TRBJ1-1	TRBD2*02	TRBD2	13	18	21	23	4	1	5
6650	5.45E-04	TGTGCCACCAGTGATTCTAGGGCGTTTCATACGCAGTATTTT	CATSDSRAFHTQYF	TRBV24-1*01	TRBV24-1	TRBJ2-3*01	TRBJ2-3	TRBD1*01, TRBD2*02, TRBD2*01	TRBD1, TRBD2	15	18	21	28	2	6	8
6643	5.45E-04	TGTGCCAGTAGTACCGGACAGGGGAAAAACATTCAGTACTTC	CASSTGQGKNIQYF	TRBV19*01, TRBV19*03, TRBV19*02	TRBV19	TRBJ2-4*01	TRBJ2-4	TRBD1*01	TRBD1	12	15	23	24	2	0	2
6582	5.40E-04	TGCGCCAGCAGTGAGTCGACGGGGGCCCCCTACAATGAGCAGTTCTTC	CASSESTGAPYNEQFF	TRBV10-2*01	TRBV10-2	TRBJ2-1*01	TRBJ2-1	TRBD1*01, TRBD2*01	TRBD1, TRBD2	16	20	25	28	3	2	5
6537	5.36E-04	TGTGCCAGCAGCCCACCCTCCGGGGCAGCTAACTATGGCTACACCTTC	CASSPPSGAANYGYTF	TRBV6-5*01	TRBV6-5	TRBJ1-2*01	TRBJ1-2	TRBD2*02	TRBD2	11	15	20	28	3	7	10
6508	5.34E-04	TGTGCCAGCAGAGGACTAGCGGGACCCGAGCAGTACTTC	CASRGLAGPEQYF	TRBV6-5*01	TRBV6-5	TRBJ2-7*01	TRBJ2-7	TRBD2*02	TRBD2	10	12	23	26	1	2	3
6339	5.20E-04	TGTGCCAGCAGTTTAAGTCCGGGCACTGAAGCTTTCTTT	CASSLSPGTEAFF	TRBV27*01	TRBV27	TRBJ1-1*01	TRBJ1-1	TRBD2*02, TRBD2*01	TRBD2	11	15	19	23	3	3	6
6212	5.10E-04	TGTGCCAGCAGCAATAAGGCGAAACTCACCCCTCCACTTT	CASSNKA~NSPLHF	TRBV7-3*05, TRBV7-3*01	TRBV7-3	TRBJ1-6*02	TRBJ1-6	TRBD1*01, TRBD2*02, TRBD2*01	TRBD1, TRBD2	11	16	18	25	4	6	10
5958	4.89E-04	TGCAGCGTCCTCCAACCCCGGACAGGGGCAAAACAATGAGCAGTTCTTC	CSVLQPRT~GQNNEQFF	TRBV29-1*01, TRBV29-1*03	TRBV29-1	TRBJ2-1*01	TRBJ2-1	TRBD1*01	TRBD1	7	19	27	32	11	4	15
5954	4.88E-04	TGTGCCAGCAGCCTAACCGGGCAGAGGGGCATTGGCTACACCTTC	CASSLTGQRGIGYTF	TRBV5-6*01	TRBV5-6	TRBJ1-2*01	TRBJ1-2	TRBD1*01, TRBD2*02	TRBD1, TRBD2	11	24	28	32	12	3	15
5940	4.87E-04	TGTGCCAGCAAAGGGAGTACTGAGCAGTACTTC	CASKGSTEQYF	TRBV19*01, TRBV19*03, TRBV19*02	TRBV19	TRBJ2-7*01	TRBJ2-7	TRBD2*02	TRBD2	7	12	16	21	4	4	8
5847	4.80E-04	TGTGCCAGCAGCTATACGGAGTCGGGGGTTGATGGCTACACCTTC	CASSYTESGVDGYTF	TRBV7-8*01, TRBV7-8*03	TRBV7-8	TRBJ1-2*01	TRBJ1-2	TRBD2*01	TRBD2	12	22	27	31	9	3	12
5716	4.69E-04	TGCAGCGTTGAGACAGGGATTAGCTATGGCTACACCTTC	CSVETGISYGYTF	TRBV29-1*01	TRBV29-1	TRBJ1-2*01	TRBJ1-2	TRBD1*01	TRBD1	10	11	17	23	0	5	5
5651	4.64E-04	TGTGCCAGCAACATGGGGGATGAGCAGTTCTTC	CASNMGDEQFF	TRBV2*01, TRBV2*02, TRBV2*03	TRBV2	TRBJ2-1*01	TRBJ2-1	TRBD1*01, TRBD2*01	TRBD1, TRBD2	9	14	18	19	4	0	4
5565	4.56E-04	TGTGCCAGCACGGGGGGCTCTTTATCGGAGCAGTTCTTC	CASTGGSLSEQFF	TRBV6-1*01	TRBV6-1	TRBJ2-1*01	TRBJ2-1	TRBD2*01	TRBD2	9	10	16	27	0	10	10
5480	4.49E-04	TGTGCCAGCAGTGAGAACAGGGCTAGCAATCAGCCCCAGCATTTT	CASSENRASNQPQHF	TRBV2*01, TRBV2*02, TRBV2*03	TRBV2	TRBJ1-5*01	TRBJ1-5	TRBD1*01	TRBD1	13	16	21	23	2	1	3
5378	4.41E-04	TGTGCCAGCAGAACTGGGACGCAGTCCTACGAGCAGTACTTC	CASRTGTQSYEQYF	TRBV2*01, TRBV2*02, TRBV2*03	TRBV2	TRBJ2-7*01	TRBJ2-7	TRBD1*01, TRBD2*02, TRBD2*01	TRBD1, TRBD2	10	15	19	24	4	4	8
5342	4.38E-04	TGTGCCAGCAGCTTACGGACTAGCGGGGCCAGCTCCTACGAGCAGTACTTC	CASSLRTSGASSYEQYF	TRBV5-6*01	TRBV5-6	TRBJ2-7*01	TRBJ2-7	TRBD2*01	TRBD2	13	16	27	32	2	4	6
5266	4.32E-04	TGTGCCAGCAGCCAAGATACGGGGTCGGGTTCACCCCTCCACTTT	CASSQDTGSGSPLHF	TRBV4-2*01	TRBV4-2	TRBJ1-6*02	TRBJ1-6	TRBD2*01	TRBD2	11	19	23	29	7	5	12
5175	4.24E-04	TGTGCCACCCCAGGGCCGAACACCACATAAAATACGAACACTGAAGCTTTCTTT	CATPGPNTT*NTNTEAFF	TRBV24-1*01	TRBV24-1	TRBJ1-1*01	TRBJ1-1	TRBD1*01	TRBD1	8	10	14	35	1	20	21
5037	4.13E-04	TGTGCCAGCAGCCTCCTAACCTACGAGCAGTACTTC	CASSLLTYEQYF	TRBV12-4*01, TRBV12-3*01	TRBV12-4, TRBV12-3	TRBJ2-7*01	TRBJ2-7	TRBD2*02	TRBD2	10	11	15	19	0	3	3
4982	4.09E-04	TGTGCCAGTAGTATAGATCCCTACTCCAATGAGCAGTTCTTC	CASSIDPYSNEQFF	TRBV19*01, TRBV19*02	TRBV19	TRBJ2-1*01	TRBJ2-1	TRBD1*01, TRBD2*02, TRBD2*01	TRBD1, TRBD2	16	18	21	26	1	4	5
4968	4.07E-04	TGTGCCACCAAGGGCGGGGGCCAGGATGAGCAGTTCTTC	CATKGGGQDEQFF	TRBV11-2*01	TRBV11-2	TRBJ2-1*01	TRBJ2-1	TRBD2*01	TRBD2	6	13	19	25	6	5	11
4739	3.89E-04	TGTGCCAGCAGCCCCCGAGCGGGGGGGCCGGGCAATGAGCAGTTCTTC	CASSPRAGGPGNEQFF	TRBV7-3*05, TRBV7-3*01	TRBV7-3	TRBJ2-1*01	TRBJ2-1	TRBD2*01	TRBD2	12	17	26	32	4	5	9
4730	3.88E-04	TGTGCCACCAGTGATTTAGACAGGGCCGGGGCCAACGTCCTGACTTTC	CATSDLDRAGANVLTF	TRBV24-1*01	TRBV24-1	TRBJ2-6*01	TRBJ2-6	TRBD1*01	TRBD1	16	18	24	27	1	2	3
4703	3.86E-04	TGCAGTGCTAGAGATGATTTTGGACGGGCCCAAGAGACCCAGTACTTC	CSARDDFGRAQETQYF	TRBV20-1*01, TRBV20-1*05, TRBV20-1*07	TRBV20-1	TRBJ2-5*01	TRBJ2-5	TRBD1*01, TRBD2*02, TRBD2*01	TRBD1, TRBD2	13	21	24	29	7	4	11
4703	3.86E-04	TGCGCCAGCAGCTTGTCCCCCTCGAACGCAGATACGCAGTATTTT	CASSLSPSNADTQYF	TRBV5-1*01	TRBV5-1	TRBJ2-3*01	TRBJ2-3	TRBD1*01	TRBD1	14	16	21	28	1	6	7
4675	3.83E-04	TGCAGTGCCTAGACTAGCGGGATCAAGCCGGGGATACGCAGTATTTT	CSA*TSGI~AGDTQYF	TRBV20-1*06, TRBV20-1*03, TRBV20-1*01, TRBV20-1*04, TRBV20-1*05, TRBV20-1*02, TRBV20-1*07	TRBV20-1	TRBJ2-3*01	TRBJ2-3	TRBD2*02	TRBD2	7	11	21	32	3	10	13
4569	3.75E-04	TGTGCCAGCAGCTTAGGGAGCGGGGGGGCCTTAAATGAGCAGTTCTTC	CASSLGSGGALNEQFF	TRBV7-8*01	TRBV7-8	TRBJ2-1*01	TRBJ2-1	TRBD2*01	TRBD2	15	18	27	33	2	5	7
4554	3.74E-04	TGTGCCAGCAGTTTATACGGCGGGTCCTCCTACAATGAGCAGTTCTTC	CASSLYGGSSYNEQFF	TRBV28*01	TRBV28	TRBJ2-1*01	TRBJ2-1	TRBD2*02, TRBD2*01	TRBD2	15	19	23	26	3	2	5
4373	3.59E-04	TGTGCCAGCAGTGACCGGACAGGTGATAATTCACCCCTCCACTTT	CASSDRTGDNSPLHF	TRBV6-1*01	TRBV6-1	TRBJ1-6*01	TRBJ1-6	TRBD1*01	TRBD1	13	16	22	25	2	2	4
4365	3.58E-04	TGTGCCAGTAGTGTGTACACGAACACTGAAGCTTTCTTT	CASSVYTNTEAFF	TRBV19*01, TRBV19*02	TRBV19	TRBJ1-1*01	TRBJ1-1	TRBD1*01	TRBD1	11	16	18	20	4	1	5
4343	3.56E-04	TGTGCCAGCAGCCTTAGCGGGGGGTGGTCAGATACGCAGTATTTT	CASSLSGGWSDTQYF	TRBV9*02, TRBV9*01, TRBV9*03	TRBV9	TRBJ2-3*01	TRBJ2-3	TRBD2*01	TRBD2	11	14	23	28	2	4	6
4340	3.56E-04	TGCAGTGCTAGCGGGCTAGCGGACGTTCACGAGCAGTACTTC	CSASGLADVHEQYF	TRBV20-1*01, TRBV20-1*04, TRBV20-1*05, TRBV20-1*07	TRBV20-1	TRBJ2-7*01	TRBJ2-7	TRBD2*02, TRBD2*01	TRBD2	10	15	21	28	4	6	10
4310	3.54E-04	TGTGCCAGCAGCCCCGGGGGGGGGGACCTACGAGCAGTACTTC	CASSPGG~GTYEQYF	TRBV5-5*01, TRBV5-5*02, TRBV5-5*03	TRBV5-5	TRBJ2-7*01	TRBJ2-7	TRBD2*01	TRBD2	11	14	21	26	2	4	6
4084	3.35E-04	TGTGCCAGCAGTATGACTAGCGGAGACTACGAGCAGTACTTC	CASSMTSGDYEQYF	TRBV7-6*01, TRBV7-6*02	TRBV7-6	TRBJ2-7*01	TRBJ2-7	TRBD2*02, TRBD2*01	TRBD2	11	14	22	26	2	3	5
4013	3.29E-04	TGTGCCAGTAGTATAAATCCGGGAGGGCCTGAGACCCAGTACTTC	CASSINPGGPETQYF	TRBV19*01, TRBV19*02	TRBV19	TRBJ2-5*01	TRBJ2-5	TRBD2*02	TRBD2	14	19	26	30	4	3	7
3961	3.25E-04	TGTGCCAGCCGTTCTAGCGGCACAGATACGCAGTATTTT	CASRSSGTDTQYF	TRBV5-4*01, TRBV5-4*03, TRBV5-4*04	TRBV5-4	TRBJ2-3*01	TRBJ2-3	TRBD2*02, TRBD2*01	TRBD2	8	13	18	19	4	0	4
3954	3.24E-04	TGTGCCAGCAGCCCGGACAGCATGAACACTGAAGCTTTCTTT	CASSPDSMNTEAFF	TRBV28*01	TRBV28	TRBJ1-1*01	TRBJ1-1	TRBD1*01	TRBD1	11	14	19	22	2	2	4
3925	3.22E-04	TGTGCCAGCAGCTGGGACCGGGACACCGCTTCTGGGGCCAACGTCCTGACTTTC	CASSWDRDTASGANVLTF	TRBV9*02, TRBV9*01, TRBV9*03	TRBV9	TRBJ2-6*01	TRBJ2-6	TRBD1*01	TRBD1	11	19	24	30	7	5	12
3903	3.20E-04	TGTGCCACCAGTGACCCGAGGGGTTATGCTAGCGGGAGGTCACGAGCAGTACTTC	CATSDPRGY~LAGGHEQYF	TRBV24-1*01	TRBV24-1	TRBJ2-7*01	TRBJ2-7	TRBD2*02	TRBD2	13	28	38	41	14	2	16
3776	3.10E-04	TGTGCCAGCAGCTTAGGAACCGGAGAGTACCAAGAGACCCAGTACTTC	CASSLGTGEYQETQYF	TRBV7-9*01, TRBV7-9*02	TRBV7-9	TRBJ2-5*01	TRBJ2-5	TRBD2*02	TRBD2	15	21	24	28	5	3	8
3769	3.09E-04	TGTGCCAGCAGCCACACGACTAGCTGGGAGACCCAGTACTTC	CASSHTTSWETQYF	TRBV6-6*04	TRBV6-6	TRBJ2-5*01	TRBJ2-5	TRBD2*02, TRBD2*01	TRBD2	10	17	23	27	6	3	9
3766	3.09E-04	TGTGCCAGCAGCCTCGTGGCTAGCGGGACAGGCACAGATACGCAGTATTTT	CASSLVASGTGTDTQYF	TRBV7-9*01, TRBV7-9*02	TRBV7-9	TRBJ2-3*01	TRBJ2-3	TRBD2*02	TRBD2	11	19	27	31	7	3	10
3718	3.05E-04	TGTGCCAGCGAGGAGGAGGGGAGCTCCTACGAGCAGTACTTC	CASEEEGSSYEQYF	TRBV5-6*01	TRBV5-6	TRBJ2-7*01	TRBJ2-7	TRBD2*02	TRBD2	8	14	19	23	5	3	8
3613	2.96E-04	TGTGCTGTGGACAGTGGTAATTCACCCCTCCACTTT	CAVDSGNSPLHF	TRBV28*01	TRBV28	TRBJ1-6*01	TRBJ1-6	TRBD1*01	TRBD1	4	8	13	17	3	3	6
3485	2.86E-04	TGCGCCAGCAGCTTGGAGCCGGGGGCCAGCAATGAGCAGTTCTTC	CASSLEPGASNEQFF	TRBV5-1*01	TRBV5-1	TRBJ2-1*01	TRBJ2-1	TRBD1*01, TRBD2*01	TRBD1, TRBD2	15	20	25	29	4	3	7
3462	2.84E-04	TGTGCCAGCAGCCTTTTCTTTGGGGGAGAGGGGCAAGAGACCCAGTACTTC	CASSLFFGGEGQETQYF	TRBV11-2*01	TRBV11-2	TRBJ2-5*01	TRBJ2-5	TRBD1*01, TRBD2*02, TRBD2*01	TRBD1, TRBD2	12	28	32	33	15	0	15
3451	2.83E-04	TGCGCCAGCAGCTTGGGAGGGGGGGCGGGCACTGAAGCTTTCTTT	CASSLGGGAGTEAFF	TRBV5-1*01	TRBV5-1	TRBJ1-1*01	TRBJ1-1	TRBD2*01	TRBD2	15	18	24	29	2	4	6
3393	2.78E-04	TGTGCCAGCACCATAGGGGAGGCCTCGAGGGGCTACACCTTC	CASTIGEASRGYTF	TRBV9*02, TRBV9*01	TRBV9	TRBJ1-2*01	TRBJ1-2	TRBD2*02	TRBD2	9	16	21	30	6	8	14
3298	2.71E-04	TGTGCCAGCAGCCCCAGGGGAGGATGGCTACACCTTC	CASSPR~EDGYTF	TRBV7-4*01	TRBV7-4	TRBJ1-2*01	TRBJ1-2	TRBD1*01, TRBD2*02	TRBD1, TRBD2	11	14	19	23	2	3	5
3286	2.70E-04	TGCAGTGCGGATCGACAGGTTGAGGCTTTGAGAGAGACCCAGTACTTC	CSADRQVEALRETQYF	TRBV20-1*06, TRBV20-1*03, TRBV20-1*01, TRBV20-1*04, TRBV20-1*05, TRBV20-1*02, TRBV20-1*07	TRBV20-1	TRBJ2-5*01	TRBJ2-5	TRBD1*01	TRBD1	7	13	18	32	5	13	18
3229	2.65E-04	TGTGCCAGCAGTACTAGCGGGGGGCACAATGAGCAGTTCTTC	CASSTSGGHNEQFF	TRBV12-4*01, TRBV12-3*01	TRBV12-4, TRBV12-3	TRBJ2-1*01	TRBJ2-1	TRBD2*01	TRBD2	11	12	23	25	0	1	1
3208	2.63E-04	TGCAGTGCTAGAGTAAGCGGGAGAGGGGGGAACAATGAGCAGTTCTTC	CSARVSGRGGNNEQFF	TRBV20-1*01, TRBV20-1*04, TRBV20-1*05, TRBV20-1*07	TRBV20-1	TRBJ2-1*01	TRBJ2-1	TRBD2*02	TRBD2	12	15	22	31	2	8	10
3170	2.60E-04	TGTGCCAGCAGCTTGGGACAGGGGGAAGGCTATGGCTACACCTTC	CASSLGQGEGYGYTF	TRBV7-2*04, TRBV7-2*01	TRBV7-2	TRBJ1-2*01	TRBJ1-2	TRBD1*01	TRBD1	13	14	24	29	0	4	4
3073	2.52E-04	TGCAGTGCTAGGGGCACGGGGGGCTACGAGCAGTACTTC	CSARGTGGYEQYF	TRBV20-1*01, TRBV20-1*04, TRBV20-1*05, TRBV20-1*07	TRBV20-1	TRBJ2-7*01	TRBJ2-7	TRBD2*01	TRBD2	10	16	22	23	5	0	5
3023	2.48E-04	TGTGCCAGCAGCTTAAACGCGGGAGGCCCGGATGAGCAGTTCTTC	CASSLNAGGPDEQFF	TRBV7-3*01	TRBV7-3	TRBJ2-1*01	TRBJ2-1	TRBD2*02	TRBD2	15	18	25	31	2	5	7
2981	2.45E-04	TGTGCCAGCAGTGGCGGACAGGCTTCACCCCTCCACTTT	CASSGGQASPLHF	TRBV6-4*02, TRBV6-4*01	TRBV6-4	TRBJ1-6*02	TRBJ1-6	TRBD1*01	TRBD1	11	15	21	23	3	1	4
2907	2.38E-04	TGTGCCACCAGCTCCCGGGACGGATTGCATGAAGCTTTCTTT	CATSSRDGLHEAFF	TRBV15*02	TRBV15	TRBJ1-1*01	TRBJ1-1	TRBD1*01, TRBD2*02, TRBD2*01	TRBD1, TRBD2	11	16	20	29	4	8	12
2865	2.35E-04	TGTGCCAGCAGCCTAGGGCATGTGCCCACTATGGCTACACCTTC	CASSLGH~AHYGYTF	TRBV7-3*05, TRBV7-3*01	TRBV7-3	TRBJ1-2*01	TRBJ1-2	TRBD1*01, TRBD2*02, TRBD2*01	TRBD1, TRBD2	11	14	17	27	2	9	11
2865	2.35E-04	TGTGCCAGCAGCACGGGACAGACTAACTATGGCTACACCTTC	CASSTGQTNYGYTF	TRBV7-2*04, TRBV7-2*01	TRBV7-2	TRBJ1-2*01	TRBJ1-2	TRBD1*01	TRBD1	11	14	20	22	2	1	3
2855	2.34E-04	TGCAGCGTTCTAGCGGGAGAAGCGGATACGCAGTATTTT	CSVLAGEADTQYF	TRBV29-1*01, TRBV29-1*03	TRBV29-1	TRBJ2-3*01	TRBJ2-3	TRBD2*02	TRBD2	8	9	18	24	0	5	5
2844	2.33E-04	TGCAGTGCCGAACGAGGGGGGACAATGTCGAATGAGCAGTTCTTC	CSAERGGTMSNEQFF	TRBV20-1*06, TRBV20-1*03, TRBV20-1*01, TRBV20-1*04, TRBV20-1*05, TRBV20-1*02, TRBV20-1*07	TRBV20-1	TRBJ2-1*01	TRBJ2-1	TRBD1*01, TRBD2*01	TRBD1, TRBD2	7	18	23	30	10	6	16
2838	2.33E-04	TGCGCCAGCAGCCAAGACAGGGTGAGCGCCGAGCAGTACTTC	CASSQDRVSAEQYF	TRBV4-1*02, TRBV4-1*01	TRBV4-1	TRBJ2-7*01	TRBJ2-7	TRBD1*01	TRBD1	10	15	21	29	4	7	11
2832	2.32E-04	TGCAGCGTCGTTGACCGGCAAATCTCCTACAATGAGCAGTTCTTC	CSVVDRQISYNEQFF	TRBV29-1*01	TRBV29-1	TRBJ2-1*01	TRBJ2-1	TRBD1*01, TRBD2*02, TRBD2*01	TRBD1, TRBD2	7	12	14	23	4	8	12
2830	2.32E-04	TGCAGCGTACTACCACCCCTCACAGGGGAAGGGGGCTACACCTTC	CSVLPPLTGEGGYTF	TRBV29-1*01, TRBV29-1*03	TRBV29-1	TRBJ1-2*01	TRBJ1-2	TRBD1*01	TRBD1	7	21	27	33	13	5	18
2794	2.29E-04	TGTGCCAGCAGCGACAGGGTGGGTTCACCCCTCCACTTT	CASSDRVGSPLHF	TRBV25-1*01	TRBV25-1	TRBJ1-6*01	TRBJ1-6	TRBD1*01	TRBD1	10	12	18	23	1	4	5
2787	2.29E-04	TGTGCCACCAGTGATTAAGGTCCCGGGATGGGAGACCCAGTACTTC	CATSD*GP~GWETQYF	TRBV24-1*01	TRBV24-1	TRBJ2-5*01	TRBJ2-5	TRBD1*01, TRBD2*02, TRBD2*01	TRBD1, TRBD2	15	19	23	31	3	7	10
2782	2.28E-04	TGTGCCAGCAGCCAAGCTGGGACTTACAGCACAGATACGCAGTATTTT	CASSQAGTYSTDTQYF	TRBV4-2*01	TRBV4-2	TRBJ2-3*01	TRBJ2-3	TRBD2*02, TRBD2*01	TRBD2	11	18	23	27	6	3	9
2766	2.27E-04	TGTGCCAGCAGTTGGGAACAGGGGATGAGTTATGAGCAGTTCTTC	CASSWEQGMSYEQFF	TRBV7-6*01, TRBV7-6*02	TRBV7-6	TRBJ2-1*01	TRBJ2-1	TRBD1*01	TRBD1	10	17	23	31	6	7	13
2761	2.26E-04	TGTGCCAGCACCCGACAGGTCCAAGAGACCCAGTACTTC	CASTRQVQETQYF	TRBV2*01, TRBV2*02, TRBV2*03	TRBV2	TRBJ2-5*01	TRBJ2-5	TRBD1*01	TRBD1	9	13	18	20	3	1	4
2742	2.25E-04	TGTGCCAGCAGTTGAGGACACAATCAGCCCCAGCATTTT	CASS*GHNQPQHF	TRBV7-3*01	TRBV7-3	TRBJ1-5*01	TRBJ1-5	TRBD1*01	TRBD1	10	15	19	20	4	0	4
2710	2.22E-04	TGTGCCAGCAGCCCGCACAGGTATCTATAGCAATCAGCCCCAGCATTTT	CASSPHRY~YSNQPQHF	TRBV14*01, TRBV14*02	TRBV14	TRBJ1-5*01	TRBJ1-5	TRBD1*01	TRBD1	12	16	20	27	3	6	9
2708	2.22E-04	TGTGCCAGTAGTATCGTTCCAGGGGATATTGGTGGCTACACCTTC	CASSIVPGDIGGYTF	TRBV19*01, TRBV19*02	TRBV19	TRBJ1-2*01	TRBJ1-2	TRBD1*01	TRBD1	13	19	24	32	5	7	12
2685	2.20E-04	TGTGCCAGCAGTCCGGACTACGAGCAGTACTTC	CASSPDYEQYF	TRBV7-8*01, TRBV7-8*03	TRBV7-8	TRBJ2-7*01	TRBJ2-7	TRBD1*01, TRBD2*02, TRBD2*01	TRBD1, TRBD2	11	14	16	17	2	0	2
2684	2.20E-04	TGTGCCAGCAGTGACTCGTCCGGGGCCAACGTCCTGACTTTC	CASSDSSGANVLTF	TRBV6-4*02, TRBV6-4*01	TRBV6-4	TRBJ2-6*01	TRBJ2-6	TRBD1*01, TRBD2*02, TRBD2*01	TRBD1, TRBD2	13	17	20	21	3	0	3
2678	2.20E-04	TGTGCCAGCAGCTTTTGAGGGGCTTTTTACAGATACGCAGTATTTT	CASSF*GA~FTDTQYF	TRBV7-3*05, TRBV7-3*01	TRBV7-3	TRBJ2-3*01	TRBJ2-3	TRBD1*01, TRBD2*02	TRBD1, TRBD2	13	17	21	28	3	6	9
2674	2.19E-04	TGCGCCAGCAGGGAGGGGAGTCCGATCCGGAACGAGCAGTACTTC	CASREGSPIRNEQYF	TRBV5-1*01, TRBV5-1*02	TRBV5-1	TRBJ2-7*01	TRBJ2-7	TRBD2*02	TRBD2	10	11	16	31	0	14	14
2626	2.15E-04	TGTGCCAGCAGCTTAGAAGAATCGGGAGCCGGGGAGCTGTTTTTT	CASSLEESGAGELFF	TRBV7-8*01	TRBV7-8	TRBJ2-2*01	TRBJ2-2	TRBD2*02	TRBD2	15	22	27	28	6	0	6
2626	2.15E-04	TGCAGTGCTAGAGTCAGAGACAATGAGCAGTTCTTC	CSARVRDNEQFF	TRBV20-1*01, TRBV20-1*04, TRBV20-1*05, TRBV20-1*07	TRBV20-1	TRBJ2-1*01	TRBJ2-1	TRBD1*01, TRBD2*02	TRBD1, TRBD2	12	14	16	19	1	2	3
2606	2.14E-04	TGTGCCTGGTAACTACCACAGGGGGCTGATCACCCCTCCACTTT	CAW*LPQ~G*SPLHF	TRBV30*05, TRBV30*01	TRBV30	TRBJ1-6*01	TRBJ1-6	TRBD1*01	TRBD1	8	17	25	29	8	3	11
2566	2.10E-04	TGTGCCAGTAGTATGAGCCGAACCCAGCCCCAGCATTTT	CASSMSRTQPQHF	TRBV19*01, TRBV19*02	TRBV19	TRBJ1-5*01	TRBJ1-5	TRBD1*01, TRBD2*02, TRBD2*01	TRBD1, TRBD2	11	16	18	24	4	5	9
2557	2.10E-04	TGCAGTGCTAGGATGGTGGGACAGGGTAGTTCACCCCTCCACTTT	CSARMVGQGSSPLHF	TRBV20-1*06, TRBV20-1*03, TRBV20-1*01, TRBV20-1*04, TRBV20-1*05, TRBV20-1*02, TRBV20-1*07	TRBV20-1	TRBJ1-6*02	TRBJ1-6	TRBD1*01	TRBD1	10	17	25	29	6	3	9
2523	2.07E-04	TGTGCCATCAGTGAGGGACAGTCCGATTCACCCCTCCACTTT	CAISEGQSDSPLHF	TRBV10-3*01, TRBV10-3*02	TRBV10-3	TRBJ1-6*02	TRBJ1-6	TRBD1*01	TRBD1	14	15	20	25	0	4	4
2507	2.06E-04	TGCGCCAGCAGTCGGTCAGGGGGCTACAATGAGCAGTTCTTC	CASSRSGGYNEQFF	TRBV10-2*01	TRBV10-2	TRBJ2-1*01	TRBJ2-1	TRBD1*01	TRBD1	11	16	22	23	4	0	4
2495	2.05E-04	TGTGCCAGCAGCCTATACAATAGACCAACGCGTACCCCCTACGAGCAGTACTTC	CASSLYNRPTRTPYEQYF	TRBV14*01	TRBV14	TRBJ2-7*01	TRBJ2-7	TRBD1*01, TRBD2*02, TRBD2*01	TRBD1, TRBD2	12	22	24	37	9	12	21
2495	2.05E-04	TGTGCCAGCAGCTCCACCCCGGACTCACCCCTCCACTTT	CASSSTPDSPLHF	TRBV7-3*05, TRBV7-3*01	TRBV7-3	TRBJ1-6*01	TRBJ1-6	TRBD2*01	TRBD2	12	16	20	24	3	3	6
2489	2.04E-04	TGCAGCGTTGATCAGGGGGACTATGGCTACACCTTC	CSVDQGDYGYTF	TRBV29-1*01	TRBV29-1	TRBJ1-2*01	TRBJ1-2	TRBD1*01	TRBD1	10	12	18	19	1	0	1
2460	2.02E-04	TGTGCCAGCAAGCGTCGGGGAGGGATAAACTACGAGCAGTACTTC	CASKRRGGINYEQYF	TRBV2*01, TRBV2*02, TRBV2*03	TRBV2	TRBJ2-7*01	TRBJ2-7	TRBD2*02	TRBD2	9	17	23	29	7	5	12
2460	2.02E-04	TGTGCCAATCGGACAGGGAGCCTATGGCTACACCTTC	CANRTG~AYGYTF	TRBV10-3*01, TRBV10-3*02	TRBV10-3	TRBJ1-2*01	TRBJ1-2	TRBD1*01	TRBD1	6	10	17	21	3	3	6
2454	2.01E-04	TGTGCCACCAGCAGGGGGGACATATCCACGAGCAGTACTTC	CATSRGD~IHEQYF	TRBV15*02	TRBV15	TRBJ2-7*01	TRBJ2-7	TRBD1*01, TRBD2*01	TRBD1, TRBD2	11	16	21	27	4	5	9
2428	1.99E-04	TGTGCCAGCACTACAAGTTCACCCCTCCACTTT	CASTTSSPLHF	TRBV2*01, TRBV2*02, TRBV2*03	TRBV2	TRBJ1-6*02	TRBJ1-6	TRBD1*01, TRBD2*02, TRBD2*01	TRBD1, TRBD2	9	12	14	17	2	2	4
2417	1.98E-04	TGTGCCAGCAGCCCACTAGCGGGGGAGCAGTACTTC	CASSPLAGEQYF	TRBV7-9*03, TRBV7-9*01, TRBV7-9*04, TRBV7-9*02	TRBV7-9	TRBJ2-7*01	TRBJ2-7	TRBD2*01	TRBD2	11	14	23	24	2	0	2
2403	1.97E-04	TGTGCCAGTCATCGAGGACGGGGCTCTGGGGCCAACGTCCTGACTTTC	CASHRGRGSGANVLTF	TRBV19*01, TRBV19*03, TRBV19*02	TRBV19	TRBJ2-6*01	TRBJ2-6	TRBD2*01	TRBD2	8	18	22	23	9	0	9
2395	1.96E-04	TGTGCCAGTGGCTCAGGGTCTGGGGCCAACGTCCTGACTTTC	CASGSGSGANVLTF	TRBV13*02, TRBV13*01	TRBV13	TRBJ2-6*01	TRBJ2-6	TRBD1*01	TRBD1	7	13	17	18	5	0	5
2378	1.95E-04	TGTGCCAGCAGCCAGGGGAGCTCCTATAATTCACCCCTCCACTTT	CASSQGSSYNSPLHF	TRBV7-8*01, TRBV7-8*03	TRBV7-8	TRBJ1-6*02	TRBJ1-6	TRBD1*01, TRBD2*02	TRBD1, TRBD2	10	12	17	20	1	2	3
2367	1.94E-04	TGCGCCAGCAGCCCGAGTTGGGAACGCCACTCCTACGAGCAGTACTTC	CASSPSWERHSYEQYF	TRBV4-1*02, TRBV4-1*01	TRBV4-1	TRBJ2-7*01	TRBJ2-7	TRBD1*01, TRBD2*02, TRBD2*01	TRBD1, TRBD2	12	19	22	29	6	6	12
2367	1.94E-04	TGCAGTGCTAGAGAAGGAAATAGCGGAGACTACGAGCAGTACTTC	CSAREGNSGDYEQYF	TRBV20-1*01, TRBV20-1*05, TRBV20-1*07	TRBV20-1	TRBJ2-7*01	TRBJ2-7	TRBD2*02, TRBD2*01	TRBD2	13	20	25	29	6	3	9
2351	1.93E-04	TGCAGCGTTGAAGACAGGGGATCAGTAGGCTATGGCTACACCTTC	CSVEDRGSVGYGYTF	TRBV29-1*01	TRBV29-1	TRBJ1-2*01	TRBJ1-2	TRBD1*01	TRBD1	13	14	19	29	0	9	9
2336	1.92E-04	TGTGCCAGCAGTGAAGGGCGCGGTCCCTACGAGCAGTACTTC	CASSEGRGPYEQYF	TRBV2*01, TRBV2*03	TRBV2	TRBJ2-7*01	TRBJ2-7	TRBD2*02, TRBD2*01	TRBD2	15	19	22	25	3	2	5
2326	1.91E-04	TGTGCCACCAGCAGAGCAGACAGAAACCACGAGCAGTACTTC	CATSRADRNHEQYF	TRBV15*02	TRBV15	TRBJ2-7*01	TRBJ2-7	TRBD1*01	TRBD1	11	18	22	28	6	5	11
2314	1.90E-04	TGTGCCAGCAGTGGTGCTGGGCTAGCGGGAGTATGGTCCTACAATGAGCAGTTCTTC	CASSGAGLAGVWSYNEQFF	TRBV2*01, TRBV2*02, TRBV2*03	TRBV2	TRBJ2-1*01	TRBJ2-1	TRBD2*02	TRBD2	12	21	30	36	8	5	13
2313	1.90E-04	TGTGCCAGCAGCTTGAGTGGGGCGAAGTTCTATGGCTACACCTTC	CASSLSGAKFYGYTF	TRBV5-4*01	TRBV5-4	TRBJ1-2*01	TRBJ1-2	TRBD1*01	TRBD1	14	18	22	29	3	6	9
2302	1.89E-04	TGCAGTGCTAGAGATGAGGCGGACTTCTACGAGCAGTACTTC	CSARDEADFYEQYF	TRBV20-1*01, TRBV20-1*05, TRBV20-1*07	TRBV20-1	TRBJ2-7*01	TRBJ2-7	TRBD2*02, TRBD2*01	TRBD2	13	20	24	26	6	1	7
2281	1.87E-04	TGTGCCATCTAAGAGGAGTAACGGGGGCGGGAAAAACTGTTTTTT	CAI*EE*RGREKLFF	TRBV10-3*01, TRBV10-3*02	TRBV10-3	TRBJ1-4*01	TRBJ1-4	TRBD1*01, TRBD2*01	TRBD1, TRBD2	8	22	27	30	13	2	15
2267	1.86E-04	TGCAGTGCTAGGACGAGGGGGGGTTGGCAGCCCCAGCATTTT	CSARTRGGWQPQHF	TRBV20-1*06, TRBV20-1*03, TRBV20-1*01, TRBV20-1*04, TRBV20-1*05, TRBV20-1*02, TRBV20-1*07	TRBV20-1	TRBJ1-5*01	TRBJ1-5	TRBD2*01	TRBD2	10	16	22	27	5	4	9
2234	1.83E-04	TGCGCCAGCAGTGTGTAAGGGGACCTACGAGCAGTACTTC	CASSV*G~TYEQYF	TRBV10-1*01	TRBV10-1	TRBJ2-7*01	TRBJ2-7	TRBD1*01	TRBD1	12	17	21	23	4	1	5
2232	1.83E-04	TGTGCCAGCAGTGACTCGGGCGGGAGCATAGAATGAGCAGTTCTTC	CASSDSGG~A*NEQFF	TRBV6-4*02, TRBV6-4*01	TRBV6-4	TRBJ2-1*01	TRBJ2-1	TRBD2*02	TRBD2	16	19	25	31	2	5	7
2213	1.82E-04	TGTGCCAGCAGCGTAGCGTCCAGGTCTGAAGCTTTCTTT	CASSVASRSEAFF	TRBV9*02, TRBV9*01	TRBV9	TRBJ1-1*01	TRBJ1-1	TRBD1*01, TRBD2*02, TRBD2*01	TRBD1, TRBD2	15	20	23	25	4	1	5
2186	1.79E-04	TGTGCCACCTCGGTAGGACTCCACGAGCAGTACTTC	CATSVGLHEQYF	TRBV19*01, TRBV19*03, TRBV19*02	TRBV19	TRBJ2-7*01	TRBJ2-7	TRBD2*02, TRBD2*01	TRBD2	6	15	19	22	8	2	10
2144	1.76E-04	TGCAGTCCTGCTAGGTCTGGGACAGGGTTCACCCCTCCACTTT	CSPARSG~QGSPLHF	TRBV20-1*06, TRBV20-1*03, TRBV20-1*01, TRBV20-1*04, TRBV20-1*05, TRBV20-1*02, TRBV20-1*07	TRBV20-1	TRBJ1-6*02	TRBJ1-6	TRBD1*01	TRBD1	5	18	26	27	12	0	12
2130	1.75E-04	TGTGCCACCAGCAGAGATCGCGGGGGGGCCTCTGGCGGGGAGCTGTTTTTT	CATSRDRGGASGGELFF	TRBV15*02	TRBV15	TRBJ2-2*01	TRBJ2-2	TRBD2*01	TRBD2	16	19	27	35	2	7	9
2124	1.74E-04	TGTGCCAGCAGTTACGACAGGGACAATCAGCCCCAGCATTTT	CASSYDRDNQPQHF	TRBV12-4*01, TRBV12-3*01	TRBV12-4, TRBV12-3	TRBJ1-5*01	TRBJ1-5	TRBD1*01	TRBD1	12	15	21	23	2	1	3
2117	1.74E-04	TGTGCCAGCAGCTCGGAACAGGGAATTGCCCACGAGCAGTACTTC	CASSSEQGIAHEQYF	TRBV7-6*01, TRBV7-6*02	TRBV7-6	TRBJ2-7*01	TRBJ2-7	TRBD1*01	TRBD1	12	17	22	31	4	8	12
2079	1.71E-04	TGTGCCAGCAGGGTGGGACAGCCCCTACGAGCAGTACTTC	CASRVGQ~PYEQYF	TRBV2*01, TRBV2*02, TRBV2*03	TRBV2	TRBJ2-7*01	TRBJ2-7	TRBD1*01	TRBD1	10	14	20	23	3	2	5
2074	1.70E-04	TGCGCCAGCAGTGAGTCCCCAGGGAATAGCAATCAGCCCCAGCATTTT	CASSESPGNSNQPQHF	TRBV10-2*01	TRBV10-2	TRBJ1-5*01	TRBJ1-5	TRBD1*01	TRBD1	16	19	23	26	2	2	4
2072	1.70E-04	TGTGCCAGCAGTGGGAAGGGTGCCACTGAAGCTTTCTTT	CASSGKGATEAFF	TRBV12-4*01, TRBV12-3*01	TRBV12-4, TRBV12-3	TRBJ1-1*01	TRBJ1-1	TRBD1*01, TRBD2*02, TRBD2*01	TRBD1, TRBD2	12	16	19	23	3	3	6
2069	1.70E-04	TGTGCCAGCAGCCCTACGACTGGGGCCTACGAGCAGTACTTC	CASSPTTGAYEQYF	TRBV5-6*01	TRBV5-6	TRBJ2-7*01	TRBJ2-7	TRBD1*01, TRBD2*02, TRBD2*01	TRBD1, TRBD2	10	21	24	25	10	0	10
2052	1.68E-04	TGTGCCAGCGGGGACAGGGAAGGTCACGAGCAGTACTTC	CASGDREGHEQYF	TRBV25-1*01	TRBV25-1	TRBJ2-7*01	TRBJ2-7	TRBD1*01	TRBD1	8	10	18	25	1	6	7
2050	1.68E-04	TGTGCCATCACTGAAAACAGGGAAACTGAAGCTTTCTTT	CAITENRETEAFF	TRBV10-3*01, TRBV10-3*02	TRBV10-3	TRBJ1-1*01	TRBJ1-1	TRBD1*01	TRBD1	13	16	21	24	2	2	4
2014	1.65E-04	TGCAGTGCATGGACAGGGGACACTGAAGCTTTCTTT	CSAWTGDTEAFF	TRBV20-1*06, TRBV20-1*03, TRBV20-1*01, TRBV20-1*04, TRBV20-1*05, TRBV20-1*02, TRBV20-1*07	TRBV20-1	TRBJ1-1*01	TRBJ1-1	TRBD1*01	TRBD1	7	10	18	19	2	0	2
1978	1.62E-04	TGCAGTGCGCGACAGACTGAAGCTTTCTTT	CSARQTEAFF	TRBV20-1*06, TRBV20-1*03, TRBV20-1*01, TRBV20-1*04, TRBV20-1*05, TRBV20-1*02, TRBV20-1*07	TRBV20-1	TRBJ1-1*01	TRBJ1-1	TRBD1*01	TRBD1	7	10	14	15	2	0	2
1968	1.61E-04	TGTGCCAGCAGCTCGCCCCCGGGACCCCAATTCTCCTACGAGCAGTACTTC	CASSSPPGPQFSYEQYF	TRBV5-6*01	TRBV5-6	TRBJ2-7*01	TRBJ2-7	TRBD1*01, TRBD2*01	TRBD1, TRBD2	12	14	19	32	1	12	13
1968	1.61E-04	TGCAGCGTTGAAGATCTGGCTAGCGGTTCCTACGAGCAGTACTTC	CSVEDLASGSYEQYF	TRBV29-1*01	TRBV29-1	TRBJ2-7*01	TRBJ2-7	TRBD2*02, TRBD2*01	TRBD2	13	19	25	27	5	1	6
1953	1.60E-04	TGCAGTGCTACCGCGGGGTCCACCACTGAAGCTTTCTTT	CSATAGSTTEAFF	TRBV20-1*06, TRBV20-1*03, TRBV20-1*01, TRBV20-1*04, TRBV20-1*05, TRBV20-1*02, TRBV20-1*07	TRBV20-1	TRBJ1-1*01	TRBJ1-1	TRBD2*01	TRBD2	9	12	17	23	2	5	7
1941	1.59E-04	TGTGCCAGCAGTTAATGCGCTTTGCAAGCGGGAGCCCGGCTACCAAGAGACCCAGTACTTC	CASS*CALQA~EPGYQETQYF	TRBV6-3*01, TRBV6-2*01	TRBV6-3, TRBV6-2	TRBJ2-5*01	TRBJ2-5	TRBD2*02	TRBD2	15	26	33	41	10	7	17
1941	1.59E-04	TGTGCCAGCACCCCTACAAGCGGGTCACGCACCGGGGAGCTGTTTTTT	CASTPTSGSRTGELFF	TRBV6-6*04	TRBV6-6	TRBJ2-2*01	TRBJ2-2	TRBD2*02, TRBD2*01	TRBD2	9	18	23	29	8	5	13
1941	1.59E-04	TGTGCCAGCGGACAGGGTGGCTATGGCTACACCTTC	CASGQGGYGYTF	TRBV9*02, TRBV9*01, TRBV9*03	TRBV9	TRBJ1-2*01	TRBJ1-2	TRBD1*01	TRBD1	8	9	16	20	0	3	3
1928	1.58E-04	TGTGCCAGCCGCAAGAACTCTGGGGCCAACGTCCTGACTTTC	CASRKNSGANVLTF	TRBV6-5*01	TRBV6-5	TRBJ2-6*01	TRBJ2-6	TRBD2*02, TRBD2*01	TRBD2	8	9	11	17	0	5	5
1891	1.55E-04	TGTGCCAGCAGTTTGGTACTAGCGGGGGCCTCCGTCAGCTCCTACAATGAGCAGTTCTTC	CASSLVLAGASVSSYNEQFF	TRBV12-4*01, TRBV12-3*01	TRBV12-4, TRBV12-3	TRBJ2-1*01	TRBJ2-1	TRBD2*01	TRBD2	13	17	27	38	3	10	13
1890	1.55E-04	TGTGCCAGCAGCTTAATGGGGGGTCCATCAGATACGCAGTATTTT	CASSLMGGPSDTQYF	TRBV7-3*01	TRBV7-3	TRBJ2-3*01	TRBJ2-3	TRBD2*01	TRBD2	15	17	22	28	1	5	6
1883	1.54E-04	TGCAGCGGCGGGACAGGGCGCTACGAGCAGTACTTC	CSGGTGRYEQYF	TRBV29-1*01, TRBV29-1*03	TRBV29-1	TRBJ2-7*01	TRBJ2-7	TRBD1*01	TRBD1	6	9	17	20	2	2	4
1870	1.53E-04	TGTGCCAGCGAAGAGGGGAGGAATGAGCAGTTCTTC	CASEEGRNEQFF	TRBV25-1*01	TRBV25-1	TRBJ2-1*01	TRBJ2-1	TRBD2*02	TRBD2	8	15	20	21	6	0	6
1854	1.52E-04	TGTGCCAGCAGCTTAGCCGGGACAGAGCAGTACTTC	CASSLAGTEQYF	TRBV7-2*04, TRBV7-2*01	TRBV7-2	TRBJ2-7*01	TRBJ2-7	TRBD1*01	TRBD1	16	18	23	24	1	0	1
1822	1.49E-04	TGCAGTGCACCCCCCAGCGCGCCACCTTACGAGCAGTACTTC	CSAPPSAPPYEQYF	TRBV20-1*06, TRBV20-1*03, TRBV20-1*01, TRBV20-1*04, TRBV20-1*05, TRBV20-1*02, TRBV20-1*07	TRBV20-1	TRBJ2-7*01	TRBJ2-7	TRBD2*01	TRBD2	7	9	14	27	1	12	13
1816	1.49E-04	TGTGCCAGCAGCTTAAAGCCTAGCGGGAGTTGGGAGACCCAGTACTTC	CASSLKPSGSWETQYF	TRBV7-6*01	TRBV7-6	TRBJ2-5*01	TRBJ2-5	TRBD2*02	TRBD2	14	19	28	33	4	4	8
1810	1.48E-04	TGCAGTGCTAGTGAGGGTGGAGTCGAGGCTTTCTTT	CSASEGGVEAFF	TRBV20-1*01, TRBV20-1*04, TRBV20-1*05, TRBV20-1*07	TRBV20-1	TRBJ1-1*01	TRBJ1-1	TRBD2*02	TRBD2	11	12	16	27	0	10	10
1806	1.48E-04	TGCAGTGCTAGGCCCGGGACTAGCGGGGCCTACGAGCAGTACTTC	CSARPGTSGAYEQYF	TRBV20-1*06, TRBV20-1*03, TRBV20-1*01, TRBV20-1*04, TRBV20-1*05, TRBV20-1*02, TRBV20-1*07	TRBV20-1	TRBJ2-7*01	TRBJ2-7	TRBD2*01	TRBD2	10	15	27	28	4	0	4
1806	1.48E-04	TGTGCCAGCTTAAAGGGGCCAATGAACACTGAAGCTTTCTTT	CASLKGPMNTEAFF	TRBV2*01, TRBV2*02, TRBV2*03	TRBV2	TRBJ1-1*01	TRBJ1-1	TRBD1*01	TRBD1	8	13	17	22	4	4	8
1804	1.48E-04	TGTGCTAGTGGCCCTCCTAGGGACAGGGCCCAAGAGACCCAGTACTTC	CASGPPRDRAQETQYF	TRBV12-5*01	TRBV12-5	TRBJ2-5*01	TRBJ2-5	TRBD1*01	TRBD1	10	19	27	29	8	1	9
1798	1.47E-04	TGTGCCAGTCGACAGGGATCAGGGGCTACACCTTC	CASRQG~RGYTF	TRBV9*02, TRBV9*01, TRBV9*03	TRBV9	TRBJ1-2*01	TRBJ1-2	TRBD1*01	TRBD1	7	10	16	23	2	6	8
1791	1.47E-04	TGTGCCAGCAGCCGACCCACTCAAGAGACCCAGTACTTC	CASSRPTQETQYF	TRBV5-6*01	TRBV5-6	TRBJ2-5*01	TRBJ2-5	TRBD1*01, TRBD2*02, TRBD2*01	TRBD1, TRBD2	10	13	15	21	2	5	7
1790	1.47E-04	TGCAGTGCGTCCGACAGGAGGGAGACTTCTAATTCACCCCTCCACTTT	CSASDRRETSNSPLHF	TRBV20-1*06, TRBV20-1*03, TRBV20-1*01, TRBV20-1*04, TRBV20-1*05, TRBV20-1*02, TRBV20-1*07	TRBV20-1	TRBJ1-6*02	TRBJ1-6	TRBD1*01, TRBD2*02	TRBD1, TRBD2	7	12	17	29	4	11	15
1781	1.46E-04	TGTGCCAGCAGCTTAGGAACAGGGGGCCATACAGATACGCAGTATTTT	CASSLGTGGHTDTQYF	TRBV7-8*01	TRBV7-8	TRBJ2-3*01	TRBJ2-3	TRBD1*01	TRBD1	15	18	26	30	2	3	5
1763	1.45E-04	TGTGCCAGCAGTGACAGGTGGCGTCCTACGAGCAGTACTTC	CASSDRW~SYEQYF	TRBV25-1*01	TRBV25-1	TRBJ2-7*01	TRBJ2-7	TRBD1*01	TRBD1	13	14	17	23	0	5	5
1757	1.44E-04	TGTGCCAGCATCGGCAGGACCAAGCAGGGGACGCAGTATTTT	CASIGRTKQGTQYF	TRBV9*02, TRBV9*01, TRBV9*03	TRBV9	TRBJ2-3*01	TRBJ2-3	TRBD1*01	TRBD1	9	24	29	30	14	0	14
1756	1.44E-04	TGCAGCGTTGACGCTCAGGGTTCCTACGAGCAGTACTTC	CSVDAQGSYEQYF	TRBV29-1*01	TRBV29-1	TRBJ2-7*01	TRBJ2-7	TRBD1*01	TRBD1	10	15	19	21	4	1	5
1755	1.44E-04	TGTGCCAGCAGCCAAGAGGGCGGTAGGGGAACGCAGTATTTT	CASSQEGGRGTQYF	TRBV4-2*01	TRBV4-2	TRBJ2-3*01	TRBJ2-3	TRBD1*01	TRBD1	16	24	28	30	7	1	8
1742	1.43E-04	TGTGCCAGCAGCTCGGGCGAGGACGAGCAGTACTTC	CASSSGEDEQYF	TRBV2*01, TRBV2*02, TRBV2*03	TRBV2	TRBJ2-7*01	TRBJ2-7	TRBD1*01, TRBD2*02, TRBD2*01	TRBD1, TRBD2	10	14	17	22	3	4	7
1739	1.43E-04	TGTGCCACCAGTGATGAGACAGACGCTGGAAACACCATATATTTT	CATSDETDAGNTIYF	TRBV24-1*01	TRBV24-1	TRBJ1-3*01	TRBJ1-3	TRBD1*01	TRBD1	14	17	21	25	2	3	5
1721	1.41E-04	TGTGCCATCAGTGAGTCGCAGCTTTCCTCTCCTACGAGCAGTACTTC	CAISESQL~LSYEQYF	TRBV10-3*01, TRBV10-3*02	TRBV10-3	TRBJ2-7*01	TRBJ2-7	TRBD1*01, TRBD2*02, TRBD2*01	TRBD1, TRBD2	16	18	20	28	1	7	8
1720	1.41E-04	TGCAGCGTTGGGGGTACGAGGGGAAAGGGGACTACGAGCAGTACTTC	CSVGGTRG~GDYEQYF	TRBV29-1*01	TRBV29-1	TRBJ2-7*01	TRBJ2-7	TRBD1*01, TRBD2*02	TRBD1, TRBD2	9	25	29	31	15	1	16
1719	1.41E-04	TGCAGCGTGGGGGAGTCCCTATACAATGAGCAGTTCTTC	CSVGESLYNEQFF	TRBV29-1*01	TRBV29-1	TRBJ2-1*01	TRBJ2-1	TRBD2*02, TRBD2*01	TRBD2	7	13	18	21	5	2	7
1713	1.41E-04	TGCAGCGTTGAAGATTGGGACGGTAACTATGGCTACACCTTC	CSVEDWDGNYGYTF	TRBV29-1*01	TRBV29-1	TRBJ1-2*01	TRBJ1-2	TRBD1*01, TRBD2*02, TRBD2*01	TRBD1, TRBD2	13	16	20	23	2	2	4
1706	1.40E-04	TGTGCCAGCAGCCAGCTTGGGGAAGAACACTCTGGGGCCAACGTCCTGACTTTC	CASSQLGEEHSGANVLTF	TRBV4-2*01	TRBV4-2	TRBJ2-6*01	TRBJ2-6	TRBD1*01, TRBD2*02, TRBD2*01	TRBD1, TRBD2	13	19	22	29	5	6	11
1703	1.40E-04	TGCGCCACCTCGGGACTAGCGGGATTCGAGCAGTACTTC	CATSGLAGFEQYF	TRBV10-2*01	TRBV10-2	TRBJ2-7*01	TRBJ2-7	TRBD2*02	TRBD2	6	11	23	26	4	2	6
1697	1.39E-04	TGCAGTGCTAGAGAGGGCAGGGAAGGGTTCTACGAGCAGTACTTC	CSAREGREGFYEQYF	TRBV20-1*01, TRBV20-1*05, TRBV20-1*07	TRBV20-1	TRBJ2-7*01	TRBJ2-7	TRBD1*01	TRBD1	13	17	21	29	3	7	10
1692	1.39E-04	TGCAGCGTCGCTGAAAGGGGGTTCTCCTACGAGCAGTACTTC	CSVAERGFSYEQYF	TRBV29-1*01	TRBV29-1	TRBJ2-7*01	TRBJ2-7	TRBD1*01	TRBD1	7	15	20	23	7	2	9
1688	1.38E-04	TGTGCCAGTAGTATCCGCGGGACAGGGGGAAATCAGCCCCAGCATTTT	CASSIRGTGGNQPQHF	TRBV19*01, TRBV19*02	TRBV19	TRBJ1-5*01	TRBJ1-5	TRBD1*01	TRBD1	13	18	28	30	4	1	5
1686	1.38E-04	TGTGCCAGTAGACCATATTGGGAAGGACAGGGCCAGAACACCGGGGAGCTGTTTTTT	CASRPYWEGQGQNTGELFF	TRBV19*01, TRBV19*03, TRBV19*02	TRBV19	TRBJ2-2*01	TRBJ2-2	TRBD1*01	TRBD1	10	24	31	35	13	3	16
1683	1.38E-04	TGTGCCAGCAGGGCCCTGGCGTCACCCCTCCACTTT	CASRALASPLHF	TRBV2*01, TRBV2*02, TRBV2*03	TRBV2	TRBJ1-6*02	TRBJ1-6	TRBD1*01	TRBD1	10	13	17	21	2	3	5
1681	1.38E-04	TGCAGTGCTAGAGAAGGGGATAGCGGGGACTACGAGCAGTACTTC	CSAREGDSGDYEQYF	TRBV20-1*01, TRBV20-1*05, TRBV20-1*07	TRBV20-1	TRBJ2-7*01	TRBJ2-7	TRBD2*01	TRBD2	13	20	27	29	6	1	7
1677	1.38E-04	TGCAGTGCTAGAAGTCCGACAGGGGGAGATACAGATACGCAGTATTTT	CSARSPTGGDTDTQYF	TRBV20-1*01, TRBV20-1*04, TRBV20-1*05, TRBV20-1*07	TRBV20-1	TRBJ2-3*01	TRBJ2-3	TRBD1*01	TRBD1	11	17	25	30	5	4	9
1659	1.36E-04	TGTGCCAGCTCACGCGAGGCTGGGGAAAAACTGTTTTTT	CASSREAGEKLFF	TRBV18*01	TRBV18	TRBJ1-4*01	TRBJ1-4	TRBD2*02	TRBD2	12	15	18	24	2	5	7
1656	1.36E-04	TGTGCCAGCAGCGTAGGGGGGATCGACGAGCAGTACTTC	CASSVGGIDEQYF	TRBV9*02, TRBV9*01	TRBV9	TRBJ2-7*01	TRBJ2-7	TRBD1*01, TRBD2*01	TRBD1, TRBD2	15	16	20	25	0	4	4
1650	1.35E-04	TGTGCCAGCAGCGTAGTAGAGGGGTCAGATACGCAGTATTTT	CASSVVEGSDTQYF	TRBV9*02, TRBV9*01	TRBV9	TRBJ2-3*01	TRBJ2-3	TRBD1*01, TRBD2*02	TRBD1, TRBD2	15	19	23	25	3	1	4
1650	1.35E-04	TGTGCCAGTAGTGCCCAAGCAGGGCCCCAGCATTTT	CASSAQAGPQHF	TRBV19*01, TRBV19*03, TRBV19*02	TRBV19	TRBJ1-5*01	TRBJ1-5	TRBD1*01	TRBD1	11	19	22	23	7	0	7
1647	1.35E-04	TGTGCCACCAGCAGAGTTCAGGGACTGGAGACCCAGTACTTC	CATSRVQGLETQYF	TRBV15*02	TRBV15	TRBJ2-5*01	TRBJ2-5	TRBD2*02, TRBD2*01	TRBD2	11	20	25	27	8	1	9
1644	1.35E-04	TGTGCCAGCAGCGTAAGTTCGGGGGAGCAGTTCTTC	CASSVSSGEQFF	TRBV9*02, TRBV9*01	TRBV9	TRBJ2-1*01	TRBJ2-1	TRBD2*01	TRBD2	14	19	23	24	4	0	4
1643	1.35E-04	TGTGCCAGCAGTGTCACTGGGGGACTTGGAAACACCATATATTTT	CASSVTGGLGNTIYF	TRBV25-1*01	TRBV25-1	TRBJ1-3*01	TRBJ1-3	TRBD2*02, TRBD2*01	TRBD2	12	20	25	26	7	0	7
1641	1.35E-04	TGTGCCAGCAGTGAAAAGTATTTT	CASSEKYF	TRBV2*01, TRBV2*03	TRBV2	TRBJ2-3*01	TRBJ2-3			14	-1	-1	16	-1	-1	1
1631	1.34E-04	TGTGCCAGCAGCTTACTGGCAGGGGGTCAAGAGACCCAGTACTTC	CASSLLAGGQETQYF	TRBV7-9*01, TRBV7-9*04, TRBV7-9*02	TRBV7-9	TRBJ2-5*01	TRBJ2-5	TRBD1*01	TRBD1	14	19	25	27	4	1	5
1629	1.34E-04	TGCAGTGCTAGGGGGACTAGCGGGATGGAGCAGTACTTC	CSARGTSGMEQYF	TRBV20-1*01, TRBV20-1*04, TRBV20-1*05, TRBV20-1*07	TRBV20-1	TRBJ2-7*01	TRBJ2-7	TRBD2*02	TRBD2	10	12	24	27	1	2	3
1624	1.33E-04	TGCGCCAGCAGCTTGGGGACAGCCTACAATGAGCAGTTCTTC	CASSLGTAYNEQFF	TRBV5-1*01	TRBV5-1	TRBJ2-1*01	TRBJ2-1	TRBD1*01	TRBD1	15	16	21	22	0	0	0
1619	1.33E-04	TGCAGTGCTGGAGGCGGACAGGGCAATCAGCCCCAGCATTTT	CSAGGGQGNQPQHF	TRBV20-1*01, TRBV20-1*04, TRBV20-1*05, TRBV20-1*07	TRBV20-1	TRBJ1-5*01	TRBJ1-5	TRBD1*01	TRBD1	12	15	21	22	2	0	2
1615	1.32E-04	TGTGCCAGCAGCAAGGGGGACGCCACCTACGAGCAGTACTTC	CASSKGDATYEQYF	TRBV7-8*01, TRBV7-8*03	TRBV7-8	TRBJ2-7*01	TRBJ2-7	TRBD1*01	TRBD1	11	13	18	25	1	6	7
1608	1.32E-04	TGCAGCGTGAGACAGACAGCCTACGAGCAGTACTTC	CSVRQTAYEQYF	TRBV29-1*01, TRBV29-1*03	TRBV29-1	TRBJ2-7*01	TRBJ2-7	TRBD1*01	TRBD1	7	14	18	19	6	0	6
1606	1.32E-04	TGCGCCAGCAGCCCAATAGTGAACACCGGGGAGCTGTTTTTT	CASSPIVNTGELFF	TRBV5-1*01	TRBV5-1	TRBJ2-2*01	TRBJ2-2	TRBD2*02, TRBD2*01	TRBD2	11	16	19	20	4	0	4
1605	1.32E-04	TGTGCCAGCAGCTTAGGACTAGCGGGAGTACAGTACTTC	CASSLGLAGVQYF	TRBV7-2*04, TRBV7-2*01	TRBV7-2	TRBJ2-7*01	TRBJ2-7	TRBD2*02	TRBD2	10	15	27	30	4	2	6
1604	1.32E-04	TGTGCCACCAGCAGCAGACTAGCGGGAGTGTACGAGCAGTACTTC	CATSSRLAGVYEQYF	TRBV15*02	TRBV15	TRBJ2-7*01	TRBJ2-7	TRBD2*02	TRBD2	11	16	27	30	4	2	6
1596	1.31E-04	TGCAGTGCTAGAGAGGGGGGCTATGGCTACACCTTC	CSAREGGYGYTF	TRBV20-1*01, TRBV20-1*05, TRBV20-1*07	TRBV20-1	TRBJ1-2*01	TRBJ1-2	TRBD2*01	TRBD2	13	14	19	20	0	0	0
1594	1.31E-04	TGCAGTGCAATAAGACAGGGCTACACCTTC	CSAIRQGYTF	TRBV20-1*01, TRBV20-1*04, TRBV20-1*05, TRBV20-1*07	TRBV20-1	TRBJ1-2*01	TRBJ1-2	TRBD1*01	TRBD1	7	13	17	18	5	0	5
1591	1.31E-04	TGCAGTGTCCCCGGCCCCTACGAGCAGTACTTC	CSVPGPYEQYF	TRBV20-1*06, TRBV20-1*03, TRBV20-1*01, TRBV20-1*04, TRBV20-1*05, TRBV20-1*02, TRBV20-1*07	TRBV20-1	TRBJ2-7*01	TRBJ2-7	TRBD2*01	TRBD2	6	8	12	16	1	3	4
1590	1.30E-04	TGCAGTGCTAGAGAGGGGGGTAGCGGCAATCAGCCCCAGCATTTT	CSAREGGSGNQPQHF	TRBV20-1*01, TRBV20-1*05, TRBV20-1*07	TRBV20-1	TRBJ1-5*01	TRBJ1-5	TRBD2*01	TRBD2	13	14	19	25	0	5	5
1588	1.30E-04	TGTGCCAGCAGGCCCACTAGCGGGAGGGTTCGGCGGGGAGCTGTTTTTT	CASRPTSG~GFGGELFF	TRBV14*01, TRBV14*02	TRBV14	TRBJ2-2*01	TRBJ2-2	TRBD2*02	TRBD2	10	15	27	33	4	5	9
1567	1.29E-04	TGTGCCAGCAGCCGACCGAATTCACCCCTCCACTTT	CASSRPNSPLHF	TRBV13*02, TRBV13*01	TRBV13	TRBJ1-6*01	TRBJ1-6	TRBD1*01, TRBD2*02, TRBD2*01	TRBD1, TRBD2	11	13	15	18	1	2	3
1563	1.28E-04	TGTGCCAGCAGTTCGGGACGGTACAATTCACCCCTCCACTTT	CASSSGRYNSPLHF	TRBV25-1*01	TRBV25-1	TRBJ1-6*02	TRBJ1-6	TRBD1*01, TRBD2*02, TRBD2*01	TRBD1, TRBD2	11	14	18	24	2	5	7
1562	1.28E-04	TGTGCCAGCAGTTTTGAAGAGGGGGGAAGCCTACGAGCAGTACTTC	CASSFEEG~EAYEQYF	TRBV12-4*01, TRBV12-3*01	TRBV12-4, TRBV12-3	TRBJ2-7*01	TRBJ2-7	TRBD1*01, TRBD2*01	TRBD1, TRBD2	13	19	24	29	5	4	9
1556	1.28E-04	TGCAGTGCTAGAGCCGCCCTAGCGGGAGCTTACGAGCAGTACTTC	CSARAALAGAYEQYF	TRBV20-1*01, TRBV20-1*04, TRBV20-1*05, TRBV20-1*07	TRBV20-1	TRBJ2-7*01	TRBJ2-7	TRBD2*02	TRBD2	12	18	27	30	5	2	7
1555	1.28E-04	TGCAGTGCTCAAGACGGCCCCTACGAGCAGTACTTC	CSAQDGPYEQYF	TRBV20-1*06, TRBV20-1*03, TRBV20-1*01, TRBV20-1*04, TRBV20-1*05, TRBV20-1*02, TRBV20-1*07	TRBV20-1	TRBJ2-7*01	TRBJ2-7	TRBD1*01, TRBD2*02, TRBD2*01	TRBD1, TRBD2	8	12	14	19	3	4	7
1541	1.26E-04	TGTGCCAGCAGTGAATATTCGGAAGGAGTGAGCACAGATACGCAGTATTTT	CASSEYSEGVSTDTQYF	TRBV25-1*01	TRBV25-1	TRBJ2-3*01	TRBJ2-3	TRBD2*02	TRBD2	16	24	27	30	7	2	9
1540	1.26E-04	TGTGCCACCAGTAAGACTAGCGGGGGCTACACAGATACGCAGTATTTT	CATSKTSGGYTDTQYF	TRBV24-1*01	TRBV24-1	TRBJ2-3*01	TRBJ2-3	TRBD2*01	TRBD2	11	14	25	29	2	3	5
1537	1.26E-04	TGCAGTGCTAGGACCTTATCGAGGGACAGTTCTCCCCTCCACTTT	CSARTLSRDSSPLHF	TRBV20-1*06, TRBV20-1*03, TRBV20-1*01, TRBV20-1*04, TRBV20-1*05, TRBV20-1*02, TRBV20-1*07	TRBV20-1	TRBJ1-6*02	TRBJ1-6	TRBD1*01	TRBD1	10	22	28	29	11	0	11
1533	1.26E-04	TGTGCCATCAGTGGCGGACAGGGGGCTTCACCCCTCCACTTT	CAISGGQGASPLHF	TRBV10-3*01, TRBV10-3*02	TRBV10-3	TRBJ1-6*02	TRBJ1-6	TRBD1*01	TRBD1	12	15	25	26	2	0	2
1529	1.25E-04	TGTGCCAGCAGCCACGGGACAGGGGCGGGGGAGCAGTACTTC	CASSHGTGAGEQYF	TRBV4-2*01	TRBV4-2	TRBJ2-7*01	TRBJ2-7	TRBD1*01	TRBD1	10	15	24	30	4	5	9
1527	1.25E-04	TGTGCCAGCATAGGGGGGTAGGGCGAGCCCCAGCATTTT	CASIGG*GEPQHF	TRBV7-6*01, TRBV7-6*02	TRBV7-6	TRBJ1-5*01	TRBJ1-5	TRBD1*01, TRBD2*01	TRBD1, TRBD2	9	11	16	25	1	8	9
1522	1.25E-04	TGTGCCAGCAGTGAGATGTTCCGCTACGAGCAGTACTTC	CASSEMFRYEQYF	TRBV2*01, TRBV2*02, TRBV2*03	TRBV2	TRBJ2-7*01	TRBJ2-7	TRBD1*01, TRBD2*02, TRBD2*01	TRBD1, TRBD2	13	19	21	23	5	1	6
1521	1.25E-04	TGTGCCAGCAGTGAATTAGGACAGGGGCTTGGAGAGACCCAGTACTTC	CASSELGQGLGETQYF	TRBV25-1*01	TRBV25-1	TRBJ2-5*01	TRBJ2-5	TRBD1*01	TRBD1	15	18	26	32	2	5	7
1517	1.24E-04	TGTGCCAGCAGTGATCGAGTCCTTAATTCACCCCTCCACTTT	CASSDRVLNSPLHF	TRBV25-1*01	TRBV25-1	TRBJ1-6*02	TRBJ1-6	TRBD2*02, TRBD2*01	TRBD2	13	17	21	23	3	1	4
1515	1.24E-04	TGTGCCAGCAGGGGACAGTTCGATTCACCCCTCCACTTT	CASRGQFDSPLHF	TRBV25-1*01	TRBV25-1	TRBJ1-6*02	TRBJ1-6	TRBD1*01	TRBD1	10	11	17	22	0	4	4
1513	1.24E-04	TGTGCCAGCAGCTTAGCTGGCGGACCTAACTATGGCTACACCTTC	CASSLAGGPNYGYTF	TRBV7-2*04, TRBV7-2*01	TRBV7-2	TRBJ1-2*01	TRBJ1-2	TRBD1*01, TRBD2*02, TRBD2*01	TRBD1, TRBD2	16	21	24	25	4	0	4
1503	1.23E-04	TGTGCCAGCACACCTGGGGACACCATATATTTT	CASTPGDTIYF	TRBV25-1*01	TRBV25-1	TRBJ1-3*01	TRBJ1-3	TRBD1*01, TRBD2*01	TRBD1, TRBD2	9	15	18	19	5	0	5
1487	1.22E-04	TGCAGCGTGGGGACAGGGCCAAACTATGGCTACACCTTC	CSVGTGPNYGYTF	TRBV29-1*01	TRBV29-1	TRBJ1-2*01	TRBJ1-2	TRBD1*01	TRBD1	7	9	17	21	1	3	4
1483	1.22E-04	TGTGCCACCAGTGATGCAGGGCGCGTCGCGGAGCAGTACTTC	CATSDAGRVAEQYF	TRBV24-1*01	TRBV24-1	TRBJ2-7*01	TRBJ2-7	TRBD1*01	TRBD1	14	16	20	30	1	9	10
1480	1.21E-04	TGTGCCAGCAGCTTGTCGGGACAGGGTGACTACGAGCAGTACTTC	CASSLSGQGDYEQYF	TRBV9*02, TRBV9*01, TRBV9*03	TRBV9	TRBJ2-7*01	TRBJ2-7	TRBD1*01	TRBD1	11	17	25	29	5	3	8
1475	1.21E-04	TGCAGTGCTAGACCTACGACAGGGCACACTGAAGCTTTCTTT	CSARPTTGHTEAFF	TRBV20-1*01, TRBV20-1*04, TRBV20-1*05, TRBV20-1*07	TRBV20-1	TRBJ1-1*01	TRBJ1-1	TRBD1*01	TRBD1	11	17	23	25	5	1	6
1475	1.21E-04	TGTGCCACAGTTCTCCTACGAGCAGTACTTC	CATVL~YEQYF	TRBV19*01, TRBV19*03, TRBV19*02	TRBV19	TRBJ2-7*01	TRBJ2-7	TRBD1*01, TRBD2*02, TRBD2*01	TRBD1, TRBD2	6	12	15	22	5	6	11
1467	1.20E-04	TGCAGTGCTACGGCAGACGGCTACACCTTC	CSATADGYTF	TRBV20-1*06, TRBV20-1*03, TRBV20-1*01, TRBV20-1*04, TRBV20-1*05, TRBV20-1*02, TRBV20-1*07	TRBV20-1	TRBJ1-2*01	TRBJ1-2	TRBD1*01, TRBD2*02, TRBD2*01	TRBD1, TRBD2	9	15	17	18	5	0	5
1465	1.20E-04	TGTGCCAGCAGCCCCAACTAGCTCCCGCCGCGAGCAGTACTTC	CASSPN*~SRREQYF	TRBV7-3*05, TRBV7-3*01	TRBV7-3	TRBJ2-7*01	TRBJ2-7	TRBD2*02	TRBD2	11	21	27	30	9	2	11
1464	1.20E-04	TGTGCCATCAGTGACAGGGGGCTGAATTCACCCCTCCACTTT	CAISDRGLNSPLHF	TRBV10-3*01, TRBV10-3*02	TRBV10-3	TRBJ1-6*02	TRBJ1-6	TRBD1*01	TRBD1	13	14	21	24	0	2	2
1458	1.20E-04	TGTGCCATCAGTGAGCGGCAGGGGGAAGGAAATTCACCCCTCCACTTT	CAISERQGEGNSPLHF	TRBV10-3*01, TRBV10-3*02	TRBV10-3	TRBJ1-6*02	TRBJ1-6	TRBD1*01	TRBD1	14	18	24	30	3	5	8
1457	1.20E-04	TGTGCCAGCAGTGAAGGGTTCCCCCCTACTAATGAAAAACTGTTTTTT	CASSEGFPPTNEKLFF	TRBV2*01, TRBV2*03	TRBV2	TRBJ1-4*01	TRBJ1-4	TRBD1*01, TRBD2*01	TRBD1, TRBD2	15	21	26	27	5	0	5
1455	1.19E-04	TGTGCCAGCAGTGAATTAACGGCTGCAGAGACCCAGTACTTC	CASSELTAAETQYF	TRBV25-1*01	TRBV25-1	TRBJ2-5*01	TRBJ2-5	TRBD1*01, TRBD2*02, TRBD2*01	TRBD1, TRBD2	15	20	22	26	4	3	7
1451	1.19E-04	TGTGCCAGCACCTCCAAGGGAATCTTGTCGTTCTTC	CASTSKGILSFF	TRBV7-2*04, TRBV7-2*01	TRBV7-2	TRBJ2-1*01	TRBJ2-1	TRBD2*02	TRBD2	9	10	14	29	0	14	14
1447	1.19E-04	TGCAGCGTGCCGGGACAGGGTGGCTACGAGCAGTACTTC	CSVPGQGGYEQYF	TRBV29-1*01, TRBV29-1*03	TRBV29-1	TRBJ2-7*01	TRBJ2-7	TRBD1*01	TRBD1	7	11	19	23	3	3	6
1442	1.18E-04	TGTGCCAGCAGCTTTAGCACAGATACGCAGTATTTT	CASSFSTDTQYF	TRBV7-8*01, TRBV7-8*03	TRBV7-8	TRBJ2-3*01	TRBJ2-3			13	-1	-1	15	-1	-1	1
1438	1.18E-04	TGTGCCAGCAGTTACGGCGGGGGGGACACAGATACGCAGTATTTT	CASSYGGGDTDTQYF	TRBV6-5*01	TRBV6-5	TRBJ2-3*01	TRBJ2-3	TRBD2*01	TRBD2	14	16	24	26	1	1	2
1436	1.18E-04	TGTGCCAGCAGCTAACACTGGACTAGCGGGGGGGCCATCGTCCATGAGCAGTTCTTC	CASS*HWTSGGAIVHEQFF	TRBV5-6*01	TRBV5-6	TRBJ2-1*01	TRBJ2-1	TRBD2*01	TRBD2	12	19	33	43	6	9	15
1436	1.18E-04	TGCAGTGCTAGCAGTGGGGCACGGATGAATTCACCCCTCCACTTT	CSASSGARMNSPLHF	TRBV20-1*06, TRBV20-1*03, TRBV20-1*01, TRBV20-1*04, TRBV20-1*05, TRBV20-1*02, TRBV20-1*07	TRBV20-1	TRBJ1-6*02	TRBJ1-6	TRBD1*01	TRBD1	10	15	19	27	4	7	11
1433	1.18E-04	TGTGCCAGCAGACGTAGTGACTATGAGCAGTTCTTC	CASRRSDYEQFF	TRBV2*01, TRBV2*02, TRBV2*03	TRBV2	TRBJ2-1*01	TRBJ2-1	TRBD2*02, TRBD2*01	TRBD2	10	18	21	22	7	0	7
1431	1.17E-04	TGTGCCAGCAGCCAAGCCGAGACCGGGGAGCTGTTTTTT	CASSQAETGELFF	TRBV4-2*01	TRBV4-2	TRBJ2-2*01	TRBJ2-2	TRBD2*02, TRBD2*01	TRBD2	15	18	20	21	2	0	2
1421	1.17E-04	TGTGCCAGCCGGGACAGGGAGGGTTCACCCCTCCACTTT	CASRDREGSPLHF	TRBV25-1*01	TRBV25-1	TRBJ1-6*01	TRBJ1-6	TRBD1*01	TRBD1	8	10	18	23	1	4	5
1417	1.16E-04	TGTGCCATCAGGGGCAGCTATGGCTACACCTTC	CAIRGSYGYTF	TRBV10-3*01, TRBV10-3*02	TRBV10-3	TRBJ1-2*01	TRBJ1-2	TRBD1*01	TRBD1	10	11	14	17	0	2	2
1412	1.16E-04	TGTGCCAGCAGCTTGGTAGGACATACTATCACCGGGGAGCTGTTTTTT	CASSLVGHTITGELFF	TRBV5-5*01	TRBV5-5	TRBJ2-2*01	TRBJ2-2	TRBD1*01	TRBD1	15	18	22	29	2	6	8
1410	1.16E-04	TGCAGTGCTCCCCACGCTAGTGGGGTGGGGCAGTACTTC	CSAPHASGVGQYF	TRBV20-1*06, TRBV20-1*03, TRBV20-1*01, TRBV20-1*04, TRBV20-1*05, TRBV20-1*02, TRBV20-1*07	TRBV20-1	TRBJ2-7*01	TRBJ2-7	TRBD2*02, TRBD2*01	TRBD2	8	14	20	29	5	8	13
1399	1.15E-04	TGTGCCAGCAGCCAAACTCCCGGGACAGGCTACGAGCAGTACTTC	CASSQTPGTGYEQYF	TRBV7-2*04, TRBV7-2*01	TRBV7-2	TRBJ2-7*01	TRBJ2-7	TRBD1*01	TRBD1	11	21	28	29	9	0	9
1395	1.14E-04	TGTGCCACTCGCGGCGACTCAGCTAGCAATCAGCCCCAGCATTTT	CATRGDSASNQPQHF	TRBV10-3*01, TRBV10-3*02	TRBV10-3	TRBJ1-5*01	TRBJ1-5	TRBD2*02, TRBD2*01	TRBD2	6	15	18	23	8	4	12
1394	1.14E-04	TGTGCCAGCAGTGCCGACAGGGTTCTAGGACCCCTCCACTTT	CASSADRVLGPLHF	TRBV25-1*01	TRBV25-1	TRBJ1-6*01	TRBJ1-6	TRBD1*01	TRBD1	12	15	21	29	2	7	9
1383	1.13E-04	TGTGCCAGTAGTTTCCGACTAGCAGAGCAGTTCTTC	CASSFRLAEQFF	TRBV19*01, TRBV19*02	TRBV19	TRBJ2-1*01	TRBJ2-1	TRBD2*02, TRBD2*01	TRBD2	11	16	22	24	4	1	5
1380	1.13E-04	TGTGCCACCAGCTCGGTCCGTTCACCCCTCCACTTT	CATSSVRSPLHF	TRBV15*02	TRBV15	TRBJ1-6*01	TRBJ1-6	TRBD1*01, TRBD2*02, TRBD2*01	TRBD1, TRBD2	11	15	18	20	3	1	4
1376	1.13E-04	TGTGCCAGTATCGGTTCGGCTGAAGCTTTCTTT	CASIGSAEAFF	TRBV19*01, TRBV19*03, TRBV19*02	TRBV19	TRBJ1-1*01	TRBJ1-1	TRBD2*02, TRBD2*01	TRBD2	9	16	18	19	6	0	6
1366	1.12E-04	TGTGCCAGCAGTTTTCCGGGACAGGGTCGGCCCCAGAAATCACCCCTCCACTTT	CASSFPGQGRPQKSPLHF	TRBV28*01	TRBV28	TRBJ1-6*02	TRBJ1-6	TRBD1*01	TRBD1	13	17	25	39	3	13	16
1366	1.12E-04	TGTGCCAGCAGTGATGGGACAGGGGGCAAGAAACAGTTCACCCCTCCACTTT	CASSDGTGG~RNSSPLHF	TRBV25-1*01	TRBV25-1	TRBJ1-6*02	TRBJ1-6	TRBD1*01	TRBD1	13	15	26	36	1	9	10
1348	1.11E-04	TGTGCCAGCAGCCTTAACCGGCCTAACTATGGCTACACCTTC	CASSLNRPNYGYTF	TRBV5-5*01, TRBV5-5*02, TRBV5-5*03	TRBV5-5	TRBJ1-2*01	TRBJ1-2	TRBD1*01, TRBD2*02, TRBD2*01	TRBD1, TRBD2	10	19	21	22	8	0	8
1345	1.10E-04	TGCAGTGCTAGCACCCCGACGGGCCACAATGAGCAGTTCTTC	CSASTPTGHNEQFF	TRBV20-1*06, TRBV20-1*03, TRBV20-1*01, TRBV20-1*04, TRBV20-1*05, TRBV20-1*02, TRBV20-1*07	TRBV20-1	TRBJ2-1*01	TRBJ2-1	TRBD2*01	TRBD2	10	13	17	25	2	7	9
1340	1.10E-04	TGCAGTGCCAACCCTAGCGGGAGGGCGGCTACCGAGCAGTACTTC	CSANPSGRAATEQYF	TRBV20-1*06, TRBV20-1*03, TRBV20-1*01, TRBV20-1*04, TRBV20-1*05, TRBV20-1*02, TRBV20-1*07	TRBV20-1	TRBJ2-7*01	TRBJ2-7	TRBD2*02	TRBD2	7	13	24	32	5	7	12
1337	1.10E-04	TGCAGTGCGGGCGGGACTAGCGGGAGCGACGAGCAGTACTTC	CSAGGTSGSDEQYF	TRBV20-1*06, TRBV20-1*03, TRBV20-1*01, TRBV20-1*04, TRBV20-1*05, TRBV20-1*02, TRBV20-1*07	TRBV20-1	TRBJ2-7*01	TRBJ2-7	TRBD2*02	TRBD2	7	12	25	28	4	2	6
1337	1.10E-04	TGTGCCAGCACCGGAGGGGGCAACACTGAAGCTTTCTTT	CASTGGGNTEAFF	TRBV9*02, TRBV9*01	TRBV9	TRBJ1-1*01	TRBJ1-1	TRBD1*01	TRBD1	9	14	20	21	4	0	4
1334	1.09E-04	TGCAGTGCTTCCCTCGGGATCACTAATTCACCCCTCCACTTT	CSASLGITNSPLHF	TRBV20-1*06, TRBV20-1*03, TRBV20-1*01, TRBV20-1*04, TRBV20-1*05, TRBV20-1*02, TRBV20-1*07	TRBV20-1	TRBJ1-6*01	TRBJ1-6	TRBD2*02	TRBD2	8	14	18	23	5	4	9
1329	1.09E-04	TGTGCCAGCAGTATTACGTTGGGTGGGGACACAGATACGCAGTATTTT	CASSITLGGDTDTQYF	TRBV11-2*01	TRBV11-2	TRBJ2-3*01	TRBJ2-3	TRBD1*01, TRBD2*02, TRBD2*01	TRBD1, TRBD2	11	25	28	29	13	0	13
1325	1.09E-04	TGTGCCAGCAGCATACGTCCTGAGAACGAGCAGTACTTC	CASSIRPENEQYF	TRBV7-2*04, TRBV7-2*01	TRBV7-2	TRBJ2-7*01	TRBJ2-7	TRBD1*01, TRBD2*02, TRBD2*01	TRBD1, TRBD2	10	18	21	25	7	3	10
1318	1.08E-04	TGTGCCACCAGCAGAGGTTCCCGACTACGAGCAGTACTTC	CATSRGS~DYEQYF	TRBV15*02	TRBV15	TRBJ2-7*01	TRBJ2-7	TRBD2*02	TRBD2	11	18	22	24	6	1	7
1312	1.08E-04	TGTGCCAGTAGTATACAACAGGGGCAATCAGCCCCAGCATTTT	CASSIQQ~GNQPQHF	TRBV19*01, TRBV19*02	TRBV19	TRBJ1-5*01	TRBJ1-5	TRBD1*01	TRBD1	14	17	22	23	2	0	2
1310	1.07E-04	TGTGCCAGCAGCCCCAGGACAGGAGGGGATTCACCCCTCCACTTT	CASSPRTGGDSPLHF	TRBV7-6*01, TRBV7-6*02	TRBV7-6	TRBJ1-6*01	TRBJ1-6	TRBD1*01	TRBD1	11	16	22	28	4	5	9
1308	1.07E-04	TGTGCCAGCAGCTTACCCACTAGCGGGTTAGATTGGGAGCAGTTCTTC	CASSLPTSGLDWEQFF	TRBV7-9*01, TRBV7-9*02	TRBV7-9	TRBJ2-1*01	TRBJ2-1	TRBD2*02, TRBD2*01	TRBD2	14	18	26	36	3	9	12
1307	1.07E-04	TGTGCCAGCAGCTCGACTAGCGGGAGATACGAGCAGTACTTC	CASSSTSGRYEQYF	TRBV11-2*01	TRBV11-2	TRBJ2-7*01	TRBJ2-7	TRBD2*02	TRBD2	12	14	25	27	1	1	2
1307	1.07E-04	TGTGCCAGCAGCTTACAGAATTCACCCCTCCACTTT	CASSLQNSPLHF	TRBV7-3*01	TRBV7-3	TRBJ1-6*02	TRBJ1-6	TRBD1*01	TRBD1	14	15	17	18	0	0	0
1305	1.07E-04	TGCAGTGCTAGAAGGGATCACTATTACAATGAGCAGTTCTTC	CSARRDHYYNEQFF	TRBV20-1*01, TRBV20-1*04, TRBV20-1*05, TRBV20-1*07	TRBV20-1	TRBJ2-1*01	TRBJ2-1	TRBD1*01, TRBD2*02, TRBD2*01	TRBD1, TRBD2	11	13	16	24	1	7	8
1305	1.07E-04	TGTGCCAGTAGTATACGGCGGGTCAATGAGCAGTTCTTC	CASSIRRVNEQFF	TRBV19*01, TRBV19*02	TRBV19	TRBJ2-1*01	TRBJ2-1	TRBD2*02, TRBD2*01	TRBD2	7	17	21	23	9	1	10
1303	1.07E-04	TGCAGCGTTGCGGGAGGGGCGTCGGTCGTCACCTACGAGCAGTACTTC	CSVAGGASVVTYEQYF	TRBV29-1*01	TRBV29-1	TRBJ2-7*01	TRBJ2-7	TRBD2*02	TRBD2	9	10	17	31	0	13	13
1299	1.07E-04	TGTGCCAGCAGCTTAGAAGTTCAGGGGGCGTTTGAAAAACTGTTTTTT	CASSLEVQGAFEKLFF	TRBV7-6*01	TRBV7-6	TRBJ1-4*01	TRBJ1-4	TRBD1*01	TRBD1	15	21	28	32	5	3	8
1298	1.06E-04	TGTGCCAGCAGTTCGGGGGACGCCGCCTACGAGCAGTACTTC	CASSSGDAAYEQYF	TRBV28*01	TRBV28	TRBJ2-7*01	TRBJ2-7	TRBD2*01	TRBD2	11	13	18	25	1	6	7
1294	1.06E-04	TGCAGCGTTGAAGATGGACTCGCTAAGACCCAGTACTTC	CSVEDGLAKTQYF	TRBV29-1*01	TRBV29-1	TRBJ2-5*01	TRBJ2-5	TRBD2*02, TRBD2*01	TRBD2	13	15	19	25	1	5	6
1293	1.06E-04	TGTGCCAGCAGTCCGGGCCACGAGCAGTACTTC	CASSPGHEQYF	TRBV25-1*01	TRBV25-1	TRBJ2-7*01	TRBJ2-7	TRBD1*01, TRBD2*02, TRBD2*01	TRBD1, TRBD2	11	14	17	19	2	1	3
1290	1.06E-04	TGTGCCAGCAGTTCTCGGTTCGGGAATCAGCCCCAGCATTTT	CASSSRFGNQPQHF	TRBV28*01	TRBV28	TRBJ1-5*01	TRBJ1-5	TRBD2*02, TRBD2*01	TRBD2	12	20	23	24	7	0	7
1287	1.06E-04	TGCAGTGCTAGAGTGTTGCAGGGGGCAAGTGGCTACACCTTC	CSARVLQGASGYTF	TRBV20-1*01, TRBV20-1*04, TRBV20-1*05, TRBV20-1*07	TRBV20-1	TRBJ1-2*01	TRBJ1-2	TRBD1*01	TRBD1	12	18	25	29	5	3	8
1283	1.05E-04	TGTGCCAGCAGCTTGGGAGGGGACAATGAGCAGTTCTTC	CASSLGGDNEQFF	TRBV7-3*05, TRBV7-3*01	TRBV7-3	TRBJ2-1*01	TRBJ2-1	TRBD2*02	TRBD2	13	14	20	22	0	1	1
1282	1.05E-04	TGTGCCAGCAGCCCCCCGTTCAGACTTTAGGGGAGACCCAGTACTTC	CASSPPFR~LGETQYF	TRBV7-7*01, TRBV7-7*02	TRBV7-7	TRBJ2-5*01	TRBJ2-5	TRBD2*01	TRBD2	11	12	17	32	0	14	14
1282	1.05E-04	TGCAGTGCTACACCCACCTACGAGCAGTACTTC	CSATPTYEQYF	TRBV20-1*01, TRBV20-1*04, TRBV20-1*05, TRBV20-1*07	TRBV20-1	TRBJ2-7*01	TRBJ2-7	TRBD1*01, TRBD2*02, TRBD2*01	TRBD1, TRBD2	9	12	14	16	2	1	3
1281	1.05E-04	TGCAGCGTTGATAAACAGGGGGAGCTAACTATGGCTACACCTTC	CSVDKQG~ANYGYTF	TRBV29-1*01	TRBV29-1	TRBJ1-2*01	TRBJ1-2	TRBD1*01	TRBD1	10	14	21	24	3	2	5
1280	1.05E-04	TGTGCCAGCAGCTCAGCGGAGTTCAGCACAGATACGCAGTATTTT	CASSSAEFSTDTQYF	TRBV25-1*01	TRBV25-1	TRBJ2-3*01	TRBJ2-3	TRBD2*02, TRBD2*01	TRBD2	10	14	18	24	3	5	8
1278	1.05E-04	TGTGCCAGCAGGAGTCGTCAGGGCGGATCCGAGCAGTACTTC	CASRSRQGGSEQYF	TRBV7-8*01, TRBV7-8*03	TRBV7-8	TRBJ2-7*01	TRBJ2-7	TRBD1*01	TRBD1	10	18	22	29	7	6	13
1277	1.05E-04	TGTGCCACCAGTGACGGTCCGGGAAACACCATATATTTT	CATSDGPGNTIYF	TRBV24-1*01	TRBV24-1	TRBJ1-3*01	TRBJ1-3	TRBD1*01, TRBD2*02, TRBD2*01	TRBD1, TRBD2	13	16	19	21	2	1	3
1276	1.05E-04	TGTGCCACCAGTGATTTGCATAAGTCTCTTGAGTTGGTTGGTAAGGGCTACACCTTC	CATSDLHKSLELVGKGYTF	TRBV24-1*01	TRBV24-1	TRBJ1-2*01	TRBJ1-2	TRBD2*02, TRBD2*01	TRBD2	17	22	25	45	4	19	23
1276	1.05E-04	TGTGCCAGCAGCTTGGCTCTAGAAGAAAAACTGTTTTTT	CASSLALEEKLFF	TRBV5-5*01	TRBV5-5	TRBJ1-4*01	TRBJ1-4	TRBD2*02, TRBD2*01	TRBD2	10	18	21	24	7	2	9
1272	1.04E-04	TGTGCCAGCAGAACCATTTGGTCATCGGGGCTAGGGGAGTCAGACAGCCCCAGCATTTT	CASRTIWSSG~RGVRQPQHF	TRBV7-3*05, TRBV7-3*01	TRBV7-3	TRBJ1-5*01	TRBJ1-5	TRBD1*01, TRBD2*02, TRBD2*01	TRBD1, TRBD2	10	32	36	44	21	7	28
1270	1.04E-04	TGCAGTGCTAGCGGGACTAGCGTGGAAGAGACCCAGTACTTC	CSASGTSVEETQYF	TRBV20-1*01, TRBV20-1*04, TRBV20-1*05, TRBV20-1*07	TRBV20-1	TRBJ2-5*01	TRBJ2-5	TRBD2*02, TRBD2*01	TRBD2	10	12	21	25	1	3	4
1269	1.04E-04	TGTGCCAGCAGCCGCCGTGGCTAGCGGGAGATCAATGAGCAGTTCTTC	CASSRRG*REINEQFF	TRBV7-3*05, TRBV7-3*01	TRBV7-3	TRBJ2-1*01	TRBJ2-1	TRBD2*02	TRBD2	13	20	29	32	6	2	8
1267	1.04E-04	TGCAGCGTTGGGGATCAGGGACAATGAGCAGTTCTTC	CSVGDQ~DNEQFF	TRBV29-1*01	TRBV29-1	TRBJ2-1*01	TRBJ2-1	TRBD1*01	TRBD1	9	15	19	20	5	0	5
1264	1.04E-04	TGTGCCATCCTACAGGGCGCTAACTATGGCTACACCTTC	CAILQGANYGYTF	TRBV10-3*01, TRBV10-3*02	TRBV10-3	TRBJ1-2*01	TRBJ1-2	TRBD1*01	TRBD1	8	11	16	19	2	2	4
1262	1.04E-04	TGTGCCAGCAGCGTACGGACTAGCGGGGGGAACTACAATGAGCAGTTCTTC	CASSVRTSGGNYNEQFF	TRBV9*02, TRBV9*01	TRBV9	TRBJ2-1*01	TRBJ2-1	TRBD2*01	TRBD2	14	16	29	32	1	2	3
1262	1.04E-04	TGTGCCATCAGTCAGGGCAGTTCGGTTGATCAGCCCCAGCATTTT	CAISQGSSVDQPQHF	TRBV10-3*01, TRBV10-3*02	TRBV10-3	TRBJ1-5*01	TRBJ1-5	TRBD1*01	TRBD1	11	12	16	28	0	11	11
1258	1.03E-04	TGTGCCAGCAGCTTACCCTAGCGGGGGCCAAGTACCAAGAGACCCAGTACTTC	CASSLP*RG~KYQETQYF	TRBV7-3*01	TRBV7-3	TRBJ2-5*01	TRBJ2-5	TRBD2*01	TRBD2	14	17	26	33	2	6	8
1252	1.03E-04	TGTGCCAGCAGCTCCGACCGGGACAGGGGTATCAGCCCCAGCATTTT	CASSSDRD~GYQPQHF	TRBV5-5*01, TRBV5-5*02, TRBV5-5*03	TRBV5-5	TRBJ1-5*01	TRBJ1-5	TRBD1*01	TRBD1	12	19	28	30	6	1	7
1252	1.03E-04	TGCGCCAGCATTGACGACAGGGAGGAGACCCAGTACTTC	CASIDDREETQYF	TRBV10-2*01	TRBV10-2	TRBJ2-5*01	TRBJ2-5	TRBD1*01	TRBD1	9	15	21	24	5	2	7
1251	1.03E-04	TGTGCCAGCGGGGGACTAGCGGCCCAAGAGACCCAGTACTTC	CASGGLAAQETQYF	TRBV2*01, TRBV2*03	TRBV2	TRBJ2-5*01	TRBJ2-5	TRBD2*02, TRBD2*01	TRBD2	8	11	21	23	2	1	3
1242	1.02E-04	TGCGCCAGCAGGAGGACAGGTACGGCTACACCTTC	CASRRT~YGYTF	TRBV10-1*02, TRBV10-1*01	TRBV10-1	TRBJ1-2*01	TRBJ1-2	TRBD1*01	TRBD1	10	13	19	23	2	3	5
1238	1.02E-04	TGTGCCAGCAGTGAATACGGGACAGGGTCATTACATGGCTACACCTTC	CASSEYGTGSLHGYTF	TRBV25-1*01	TRBV25-1	TRBJ1-2*01	TRBJ1-2	TRBD1*01	TRBD1	10	18	26	34	7	7	14
1238	1.02E-04	TGCGCCAGCAGCTTGGACCAGGTTAGAACCGGGGAGCTGTTTTTT	CASSLDQVRTGELFF	TRBV5-1*01	TRBV5-1	TRBJ2-2*01	TRBJ2-2	TRBD1*01	TRBD1	15	18	21	27	2	5	7
1236	1.01E-04	TGTGCCACCAGTGACATATATGAGCAGTTCTTC	CATSDIYEQFF	TRBV24-1*01	TRBV24-1	TRBJ2-1*01	TRBJ2-1	TRBD1*01	TRBD1	13	-1	-1	19	-1	-1	5
1232	1.01E-04	TGTGCCAGCAGAGCCGGGTCACAAGGAGCCTACGAGCAGTACTTC	CASRAGSQGAYEQYF	TRBV2*01, TRBV2*02, TRBV2*03	TRBV2	TRBJ2-7*01	TRBJ2-7	TRBD2*02, TRBD2*01	TRBD2	10	24	27	28	13	0	13
1231	1.01E-04	TGTGCCAGCAGCGCGACCGGGACTGGCTACGAGCAGTACTTC	CASSATGTGYEQYF	TRBV3-1*01	TRBV3-1	TRBJ2-7*01	TRBJ2-7	TRBD2*02, TRBD2*01	TRBD2	10	18	23	26	7	2	9
1221	1.00E-04	TGTGCCAGCAGTGGTGACAGGGTCTTTTCACCCCTCCACTTT	CASSGDRVFSPLHF	TRBV25-1*01	TRBV25-1	TRBJ1-6*02	TRBJ1-6	TRBD1*01	TRBD1	12	15	21	26	2	4	6
1221	1.00E-04	TGTGCCATCAGTGACGTCGGGGGCGGCTACACCTTC	CAISDVGGGYTF	TRBV10-3*01, TRBV10-3*02	TRBV10-3	TRBJ1-2*01	TRBJ1-2	TRBD1*01, TRBD2*01	TRBD1, TRBD2	13	18	23	24	4	0	4
1217	9.98E-05	TGTGCCAGCACCGCCCGGACAGGGCCCACCGCTAACTATGGCTACACCTTC	CASTARTGPTANYGYTF	TRBV2*01, TRBV2*02, TRBV2*03	TRBV2	TRBJ1-2*01	TRBJ1-2	TRBD1*01	TRBD1	9	16	23	31	6	7	13
1216	9.97E-05	TGCAGCGAGGGGGGCCCAAACTATGGCTACACCTTC	CSEGGPNYGYTF	TRBV29-1*03	TRBV29-1	TRBJ1-2*01	TRBJ1-2	TRBD1*01	TRBD1	10	11	14	18	0	3	3
1216	9.97E-05	TGCAGTGCTAGAGTCAGCCCCAGCATTTT	CSARV~PQHF	TRBV20-1*01, TRBV20-1*04, TRBV20-1*05, TRBV20-1*07	TRBV20-1	TRBJ1-5*01	TRBJ1-5	TRBD1*01	TRBD1	12	-1	-1	13	-1	-1	0
1215	9.97E-05	TGTGCCAGCAGTGCCCAAACCTACAATGAGCAGTTCTTC	CASSAQTYNEQFF	TRBV25-1*01	TRBV25-1	TRBJ2-1*01	TRBJ2-1	TRBD1*01, TRBD2*02, TRBD2*01	TRBD1, TRBD2	12	13	15	19	0	3	3
1212	9.94E-05	TGCGCCAGCAGGCGAGGAAAGGGCACAGATACGCAGTATTTT	CASRRGKGTDTQYF	TRBV10-2*01	TRBV10-2	TRBJ2-3*01	TRBJ2-3	TRBD2*02	TRBD2	10	13	16	22	2	5	7
1212	9.94E-05	TGTGCCAGCAGTTCCGGGACCCACAATGAGCAGTTCTTC	CASSSGTHNEQFF	TRBV6-5*01	TRBV6-5	TRBJ2-1*01	TRBJ2-1	TRBD1*01, TRBD2*02, TRBD2*01	TRBD1, TRBD2	12	15	19	22	2	2	4
1211	9.93E-05	TGCAGTGCTAGAGGTTGGGGCTCCAACTCCTACGAGCAGTACTTC	CSARGWGSNSYEQYF	TRBV20-1*01, TRBV20-1*04, TRBV20-1*05, TRBV20-1*07	TRBV20-1	TRBJ2-7*01	TRBJ2-7	TRBD1*01	TRBD1	12	16	20	26	3	5	8
1211	9.93E-05	TGTGCCAGCAGTGAATTAGGAACAGATACGCAGTATTTT	CASSELGTDTQYF	TRBV2*01, TRBV2*03	TRBV2	TRBJ2-3*01	TRBJ2-3	TRBD1*01, TRBD2*02, TRBD2*01	TRBD1, TRBD2	14	18	20	21	3	0	3
1209	9.92E-05	TGTGCCAGCAGTGCGCTTTCCTACGAGCAGTACTTC	CASSALSYEQYF	TRBV25-1*01	TRBV25-1	TRBJ2-7*01	TRBJ2-7	TRBD2*02, TRBD2*01	TRBD2	12	13	16	18	0	1	1
1204	9.88E-05	TGTGCCAGCAGGGGTGAACGTGACAGGGTGGGTTTTGTATGGCTACACCTTC	CASRGERDR~WVLYGYTF	TRBV7-7*01, TRBV7-7*02	TRBV7-7	TRBJ1-2*01	TRBJ1-2	TRBD1*01	TRBD1	10	21	27	37	10	9	19
1203	9.87E-05	TGCAGCGTTGAAGAAATGGATCTGGTCTTTTTACGAGCAGTACTTC	CSVEEMDL~SFYEQYF	TRBV29-1*01	TRBV29-1	TRBJ2-7*01	TRBJ2-7	TRBD1*01, TRBD2*02, TRBD2*01	TRBD1, TRBD2	13	17	19	31	3	11	14
1199	9.83E-05	TGTGCCAGTTCACAGGGAGGCGATCAGCCCCAGCATTTT	CASSQGGDQPQHF	TRBV10-3*01, TRBV10-3*02	TRBV10-3	TRBJ1-5*01	TRBJ1-5	TRBD1*01, TRBD2*02	TRBD1, TRBD2	6	11	16	22	4	5	9
1198	9.83E-05	TGTGCCAGCAGCCACGGGGTGATTGCCGAGCAGTACTTC	CASSHGVIAEQYF	TRBV7-2*04, TRBV7-2*01	TRBV7-2	TRBJ2-7*01	TRBJ2-7	TRBD2*01	TRBD2	10	14	18	26	3	7	10
1196	9.81E-05	TGTGCCACCAGTGATCGGACAGGGCAATCAGCCCCAGCATTTT	CATSDRT~GNQPQHF	TRBV24-1*01	TRBV24-1	TRBJ1-5*01	TRBJ1-5	TRBD1*01	TRBD1	14	16	22	23	1	0	1
1196	9.81E-05	TGTGCCAGTACCATGGAGGGAGGACGGGGCTACACCTTC	CASTMEGGRGYTF	TRBV19*01, TRBV19*03, TRBV19*02	TRBV19	TRBJ1-2*01	TRBJ1-2	TRBD2*02	TRBD2	9	17	22	27	7	4	11
1194	9.79E-05	TGTGCCAGCATGTGGTTGACCCAGTACTTC	CASMWLTQYF	TRBV2*01, TRBV2*02, TRBV2*03	TRBV2	TRBJ2-5*01	TRBJ2-5	TRBD1*01	TRBD1	9	10	12	17	0	4	4
1192	9.78E-05	TGTGCCATCAGTAGTCCGGGACAGGGGTCCACTGAAGCTTTCTTT	CAISSPGQGSTEAFF	TRBV10-3*01, TRBV10-3*02	TRBV10-3	TRBJ1-1*01	TRBJ1-1	TRBD1*01	TRBD1	11	17	26	29	5	2	7
1192	9.78E-05	TGTGCCAGCAGTGATAAGTCAGCTAACTATGGCTACACCTTC	CASSDKSANYGYTF	TRBV25-1*01	TRBV25-1	TRBJ1-2*01	TRBJ1-2	TRBD2*02, TRBD2*01	TRBD2	13	16	19	22	2	2	4
1189	9.75E-05	TGTGCCAGCACCGAGCAAGGCAATGAGCAGTTCTTC	CASTEQGNEQFF	TRBV25-1*01	TRBV25-1	TRBJ2-1*01	TRBJ2-1	TRBD1*01, TRBD2*02, TRBD2*01	TRBD1, TRBD2	9	17	19	20	7	0	7
1188	9.74E-05	TGTGCCAGCAGCTTAGCGTCAGGGGGCGCGACAGATACGCAGTATTTT	CASSLASGGATDTQYF	TRBV11-2*01	TRBV11-2	TRBJ2-3*01	TRBJ2-3	TRBD1*01	TRBD1	16	19	26	30	2	3	5
1185	9.72E-05	TGTGCCATCAGTGAGTCGAAAGGGGGCAACAATAATTCACCCCTCCACTTT	CAISESKGGNNNSPLHF	TRBV10-3*01, TRBV10-3*02	TRBV10-3	TRBJ1-6*02	TRBJ1-6	TRBD1*01	TRBD1	16	20	26	31	3	4	7
1183	9.70E-05	TGCAGTGCTAGGAGGCGGGATGCCTACGAGCAGTACTTC	CSARRRDAYEQYF	TRBV20-1*06, TRBV20-1*03, TRBV20-1*01, TRBV20-1*04, TRBV20-1*05, TRBV20-1*02, TRBV20-1*07	TRBV20-1	TRBJ2-7*01	TRBJ2-7	TRBD2*02	TRBD2	10	14	19	22	3	2	5
1182	9.70E-05	TGTGCCAGCAGCTTAGAGCGACAGTTACTATTCTACGAGCAGTACTTC	CASSLERQLLFYEQYF	TRBV7-8*01	TRBV7-8	TRBJ2-7*01	TRBJ2-7	TRBD1*01	TRBD1	15	19	23	32	3	8	11
1177	9.65E-05	TGCAGTGCTAGAAGAGTGGGACGGGACCTCGCGAACACCGGGGAGCTGTTTTTT	CSARRVGRDLANTGELFF	TRBV20-1*01, TRBV20-1*04, TRBV20-1*05, TRBV20-1*07	TRBV20-1	TRBJ2-2*01	TRBJ2-2	TRBD1*01, TRBD2*02, TRBD2*01	TRBD1, TRBD2	11	22	26	31	10	4	14
1177	9.65E-05	TGTGCCAGCAGCTTAGAGAGGCAACACGAGCAGTACTTC	CASSLERQHEQYF	TRBV7-8*01	TRBV7-8	TRBJ2-7*01	TRBJ2-7	TRBD2*02	TRBD2	15	17	20	25	1	4	5
1168	9.58E-05	TGCGCCAGCAGCTTGGAGGGACAGGGGGCTGGTAATTCACCCCTCCACTTT	CASSLEGQGAGNSPLHF	TRBV5-1*01	TRBV5-1	TRBJ1-6*02	TRBJ1-6	TRBD1*01	TRBD1	15	17	28	32	1	3	4
1166	9.56E-05	TGCAGTGCTAGAGGTGGCCACTGGGCAATCAGCCCCAGCATTTT	CSARGGH~GNQPQHF	TRBV20-1*01, TRBV20-1*04, TRBV20-1*05, TRBV20-1*07	TRBV20-1	TRBJ1-5*01	TRBJ1-5	TRBD1*01, TRBD2*02, TRBD2*01	TRBD1, TRBD2	12	15	17	24	2	6	8
1164	9.55E-05	TGTGCCAGCAGCTCAGTGGCCAGCGGTGAGAACTACGAGCAGTACTTC	CASSSVASGENYEQYF	TRBV7-6*01	TRBV7-6	TRBJ2-7*01	TRBJ2-7	TRBD2*02, TRBD2*01	TRBD2	12	21	25	32	8	6	14
1163	9.54E-05	TGTGCCAGCAGCTTAGTGGGAGTTTCCTACGAGCAGTACTTC	CASSLVGVSYEQYF	TRBV5-5*01	TRBV5-5	TRBJ2-7*01	TRBJ2-7	TRBD2*02	TRBD2	10	17	21	24	6	2	8
1163	9.54E-05	TGTGCCATCGGGCCGCCTAATTCACCCCTCCACTTT	CAIGPPNSPLHF	TRBV10-3*01, TRBV10-3*02	TRBV10-3	TRBJ1-6*01	TRBJ1-6	TRBD1*01, TRBD2*02, TRBD2*01	TRBD1, TRBD2	8	9	12	17	0	4	4
1162	9.53E-05	TGCAGTGCACCTACCTCACACGACAACTACGAGCAGTACTTC	CSAPTSHDNYEQYF	TRBV20-1*06, TRBV20-1*03, TRBV20-1*01, TRBV20-1*04, TRBV20-1*05, TRBV20-1*02, TRBV20-1*07	TRBV20-1	TRBJ2-7*01	TRBJ2-7	TRBD1*01, TRBD2*02	TRBD1, TRBD2	7	21	24	26	13	1	14
1155	9.47E-05	TGCGCCAGCAAAGGCGGTATTAACCACCGGGGAGCTGTTTTTT	CASKGGI~TTGELFF	TRBV10-1*02, TRBV10-1*01	TRBV10-1	TRBJ2-2*01	TRBJ2-2	TRBD2*02, TRBD2*01	TRBD2	9	13	16	24	3	7	10
1150	9.43E-05	TGTGCCAGCAGCCTGACAGGGAACGATGACGAGCAGTACTTC	CASSLTGNDDEQYF	TRBV3-1*01	TRBV3-1	TRBJ2-7*01	TRBJ2-7	TRBD1*01	TRBD1	10	14	20	28	3	7	10
1149	9.42E-05	TGCAGTGCTAGAGATCCCACATTTGACAATGAGCAGTTCTTC	CSARDPTFDNEQFF	TRBV20-1*01, TRBV20-1*05, TRBV20-1*07	TRBV20-1	TRBJ2-1*01	TRBJ2-1	TRBD1*01, TRBD2*02, TRBD2*01	TRBD1, TRBD2	13	14	17	25	0	7	7
1147	9.41E-05	TGTGCCAGCAGGGGACAGATCAATGAGCAGTTCTTC	CASRGQINEQFF	TRBV2*01, TRBV2*03	TRBV2	TRBJ2-1*01	TRBJ2-1	TRBD1*01	TRBD1	10	11	17	20	0	2	2
1141	9.36E-05	TGCAGTGCTAAGGGGCCTTGGAGAGCGGGTCACTCCTACGAGCAGTACTTC	CSAKGPWRAGHSYEQYF	TRBV20-1*06, TRBV20-1*03, TRBV20-1*01, TRBV20-1*04, TRBV20-1*05, TRBV20-1*02, TRBV20-1*07	TRBV20-1	TRBJ2-7*01	TRBJ2-7	TRBD2*02, TRBD2*01	TRBD2	9	23	28	32	13	3	16
1140	9.35E-05	TGTGCCATCAGTGATGCTGGCAGCACCTACGAGCAGTACTTC	CAISDAGSTYEQYF	TRBV10-3*01, TRBV10-3*02	TRBV10-3	TRBJ2-7*01	TRBJ2-7	TRBD1*01, TRBD2*02, TRBD2*01	TRBD1, TRBD2	13	20	22	25	6	2	8
1139	9.34E-05	TGTGCCACTCAGGGTGTTAAGGATACGCAGTATTTT	CATQGVKDTQYF	TRBV25-1*01	TRBV25-1	TRBJ2-3*01	TRBJ2-3	TRBD1*01	TRBD1	6	9	13	21	2	7	9
1136	9.32E-05	TGTGCCAGCAGTGAGTGGGGGAAGGGGAATGGCTACACCTTC	CASSEWGKGNGYTF	TRBV25-1*01	TRBV25-1	TRBJ1-2*01	TRBJ1-2	TRBD1*01, TRBD2*01	TRBD1, TRBD2	13	22	26	28	8	1	9
1135	9.31E-05	TGTGCCACCAGCGGGGATGGTAATGATTCACCCCTCCACTTT	CATSGDGNDSPLHF	TRBV15*02	TRBV15	TRBJ1-6*01	TRBJ1-6	TRBD1*01, TRBD2*02, TRBD2*01	TRBD1, TRBD2	11	13	16	25	1	8	9
1133	9.29E-05	TGCGCCATGGTCTTGTGGAAACACCATATATTTT	CAMVLW~NTIYF	TRBV10-1*02, TRBV10-1*01	TRBV10-1	TRBJ1-3*01	TRBJ1-3	TRBD1*01, TRBD2*02, TRBD2*01	TRBD1, TRBD2	6	9	11	15	2	3	5
1131	9.28E-05	TGTGCCATCAGTGACGCGGGACTAGCGGGAGCGGATCTGTACTTC	CAISDAGLAGADLYF	TRBV10-3*01, TRBV10-3*02	TRBV10-3	TRBJ2-7*01	TRBJ2-7	TRBD2*02	TRBD2	13	17	30	38	3	7	10
1129	9.26E-05	TGCAGTGCTAGCGGGGGAAATCCCTACGAGCAGTACTTC	CSASGGNPYEQYF	TRBV20-1*01, TRBV20-1*04, TRBV20-1*05, TRBV20-1*07	TRBV20-1	TRBJ2-7*01	TRBJ2-7	TRBD2*01	TRBD2	10	11	16	22	0	5	5
1125	9.23E-05	TGTGCCACCAGCCGAGGAACAGGTTACAATGAGCAGTTCTTC	CATSRGTGYNEQFF	TRBV15*02	TRBV15	TRBJ2-1*01	TRBJ2-1	TRBD1*01	TRBD1	11	18	22	24	6	1	7
1122	9.20E-05	TGTGCCAGCAGTACATGAGGACAGAGAACTATGGCTACACCTTC	CASST*G~ENYGYTF	TRBV25-1*01	TRBV25-1	TRBJ1-2*01	TRBJ1-2	TRBD1*01	TRBD1	11	18	23	26	6	2	8
1119	9.18E-05	TGTGCCAGCAGCGGACAGGGAGGATCACCCCTCCACTTT	CASSGQGGSPLHF	TRBV7-2*04, TRBV7-2*01	TRBV7-2	TRBJ1-6*02	TRBJ1-6	TRBD1*01	TRBD1	11	12	19	24	0	4	4
1116	9.15E-05	TGTGCCACCAGTGATGGACTTGGGGAAGAGACCCAGTACTTC	CATSDGLGEETQYF	TRBV24-1*01	TRBV24-1	TRBJ2-5*01	TRBJ2-5	TRBD2*02, TRBD2*01	TRBD2	14	15	19	25	0	5	5
1109	9.10E-05	TGTGCCACCAGTGTATCTTTAGGGCCTTAACTATGGCTACACCTTC	CATSVSLG~LNYGYTF	TRBV24-1*01	TRBV24-1	TRBJ1-2*01	TRBJ1-2	TRBD1*01, TRBD2*02	TRBD1, TRBD2	12	20	23	27	7	3	10
1107	9.08E-05	TGCAGCGTGATAAGGGGAGGGGAGCTGTTTTTT	CSVIRGGELFF	TRBV29-1*01, TRBV29-1*03	TRBV29-1	TRBJ2-2*01	TRBJ2-2	TRBD1*01	TRBD1	7	12	16	18	4	1	5
1105	9.06E-05	TGTGCCACCAGTGATCCACGAAGATCGGGAGCACGAGAGACCCAGTACTTC	CATSDPRRSGARETQYF	TRBV24-1*01	TRBV24-1	TRBJ2-5*01	TRBJ2-5	TRBD2*02	TRBD2	14	25	30	35	10	4	14
1105	9.06E-05	TGTGCCAGCAGCGTAGCTATAGTCAGAACTCCTACAATGAGCAGTTCTTC	CASSVAIV~NSYNEQFF	TRBV9*02, TRBV9*01	TRBV9	TRBJ2-1*01	TRBJ2-1	TRBD2*02, TRBD2*01	TRBD2	15	19	23	28	3	4	7
1105	9.06E-05	TGTGCCAGCACCCCACAGGGGCGGAATTCACCCCTCCACTTT	CASTPQGRNSPLHF	TRBV25-1*01	TRBV25-1	TRBJ1-6*01	TRBJ1-6	TRBD1*01	TRBD1	9	14	20	24	4	3	7
1101	9.03E-05	TGTGCCAGTAGTATAGCCACAGGGGACGAGCAGTACTTC	CASSIATGDEQYF	TRBV19*01, TRBV19*02	TRBV19	TRBJ2-7*01	TRBJ2-7	TRBD1*01	TRBD1	15	18	24	25	2	0	2
1101	9.03E-05	TGTGCCAGTACCGAGGACAGCTATGGCTACACCTTC	CASTEDSYGYTF	TRBV19*01, TRBV19*03, TRBV19*02	TRBV19	TRBJ1-2*01	TRBJ1-2	TRBD1*01	TRBD1	9	14	19	20	4	0	4
1094	8.97E-05	TGTGCCAGCAGTGATGGAGGGTGGATGAGCAATGAGCAGTTCTTC	CASSDGGWMSNEQFF	TRBV6-1*01	TRBV6-1	TRBJ2-1*01	TRBJ2-1	TRBD2*02	TRBD2	13	15	20	29	1	8	9
1094	8.97E-05	TGTGCCAGCAGCTCCGCGACTCATACCTACGAGCAGTACTTC	CASSSATHTYEQYF	TRBV7-9*03, TRBV7-9*01, TRBV7-9*04, TRBV7-9*02	TRBV7-9	TRBJ2-7*01	TRBJ2-7	TRBD2*02, TRBD2*01	TRBD2	10	17	20	25	6	4	10
1094	8.97E-05	TGCAGCGTTGGGGACAGGGAAGGTTCACCCCTCCACTTT	CSVGDREGSPLHF	TRBV29-1*01	TRBV29-1	TRBJ1-6*02	TRBJ1-6	TRBD1*01	TRBD1	9	10	18	23	0	4	4
1090	8.94E-05	TGCGCCAGCAGCTTGTCAATAGCGGGCGAACAAGCCTCCTACAATGAGCAGTTCTTC	CASSLSIAGEQASYNEQFF	TRBV5-1*01	TRBV5-1	TRBJ2-1*01	TRBJ2-1	TRBD2*02, TRBD2*01	TRBD2	14	19	25	35	4	9	13
1088	8.92E-05	TGTGCCAGCAGTTCGGACGGGAACACCGGGGAGCTGTTTTTT	CASSSDGNTGELFF	TRBV12-4*01, TRBV12-3*01	TRBV12-4, TRBV12-3	TRBJ2-2*01	TRBJ2-2	TRBD1*01, TRBD2*02, TRBD2*01	TRBD1, TRBD2	12	14	17	20	1	2	3
1085	8.90E-05	TGCAGTGCTAGCGGTAGCGGGAGATTCTACGAGCAGTACTTC	CSASGSGRFYEQYF	TRBV20-1*01, TRBV20-1*04, TRBV20-1*05, TRBV20-1*07	TRBV20-1	TRBJ2-7*01	TRBJ2-7	TRBD2*02	TRBD2	10	14	22	26	3	3	6
1084	8.89E-05	TGCAGTGCTAGCAGGGATGAGCAGTTCTTC	CSASRDEQFF	TRBV20-1*06, TRBV20-1*03, TRBV20-1*01, TRBV20-1*04, TRBV20-1*05, TRBV20-1*02, TRBV20-1*07	TRBV20-1	TRBJ2-1*01	TRBJ2-1	TRBD1*01	TRBD1	10	11	15	16	0	0	0
1079	8.85E-05	TGTGCCAGCTCCGTGAGATAGGGACAGGGGATTAGCTAATTCACCCCTCCACTTT	CASSVR*GQ~GLANSPLHF	TRBV25-1*01	TRBV25-1	TRBJ1-6*01	TRBJ1-6	TRBD1*01	TRBD1	8	20	29	36	11	6	17
1079	8.85E-05	TGTGCCAGCAGCCCCCGTGCGACTAGCGGGCACGAGCAGTACTTC	CASSPRATSGHEQYF	TRBV7-8*01, TRBV7-8*03	TRBV7-8	TRBJ2-7*01	TRBJ2-7	TRBD2*02, TRBD2*01	TRBD2	12	20	29	31	7	1	8
1078	8.84E-05	TGTGCCAGCAGTTTATAGGGGACATGCGGCTACACCTTC	CASSL*GTCGYTF	TRBV25-1*01	TRBV25-1	TRBJ1-2*01	TRBJ1-2	TRBD1*01	TRBD1	11	18	23	27	6	3	9
1075	8.82E-05	TGTGCCAGTAGTATAGGCGGAGGTTTGAGGCAGCCCCAGCATTTT	CASSIGGGLRQPQHF	TRBV19*01, TRBV19*02	TRBV19	TRBJ1-5*01	TRBJ1-5	TRBD2*02	TRBD2	15	18	22	30	2	7	9
1073	8.80E-05	TGTGCCAGCCAGGGGGGCTTCTATGGCTACACCTTC	CASQGGFYGYTF	TRBV7-2*04, TRBV7-2*01	TRBV7-2	TRBJ1-2*01	TRBJ1-2	TRBD1*01	TRBD1	8	9	15	20	0	4	4
1073	8.80E-05	TGTGCCAGCAGCTTCTCTTCAGATACGCAGTATTTT	CASSFSSDTQYF	TRBV11-3*01, TRBV11-3*02	TRBV11-3	TRBJ2-3*01	TRBJ2-3	TRBD2*02	TRBD2	13	14	16	19	0	2	2
1071	8.78E-05	TGCAGTGCGGGCATGGAGCAGTTCTTC	CSAGMEQFF	TRBV20-1*06, TRBV20-1*03, TRBV20-1*01, TRBV20-1*04, TRBV20-1*05, TRBV20-1*02, TRBV20-1*07	TRBV20-1	TRBJ2-1*01	TRBJ2-1	TRBD1*01	TRBD1	7	8	11	15	0	3	3
1070	8.78E-05	TGTGCCATCAGTGAGGCAGGGGGTACGAAGGGCTACACCTTC	CAISEAGGTKGYTF	TRBV10-3*01, TRBV10-3*02	TRBV10-3	TRBJ1-2*01	TRBJ1-2	TRBD1*01	TRBD1	14	16	22	30	1	7	8
1069	8.77E-05	TGTGCCATCTCTCGACAGGTTAAGGCTCAGCCCCAGCATTTT	CAISRQVKAQPQHF	TRBV25-1*01	TRBV25-1	TRBJ1-5*01	TRBJ1-5	TRBD1*01	TRBD1	6	13	18	26	6	7	13
1069	8.77E-05	TGTGCCAGCAGTGGGACAGGGGATGGCTACACCTTC	CASSGTGDGYTF	TRBV2*01, TRBV2*02, TRBV2*03	TRBV2	TRBJ1-2*01	TRBJ1-2	TRBD1*01	TRBD1	12	13	21	22	0	0	0
1068	8.76E-05	TGTGCCAGTAGTCTAGGACAGGGGTCGGACGAGCAGTACTTC	CASSLGQGSDEQYF	TRBV19*01, TRBV19*02	TRBV19	TRBJ2-7*01	TRBJ2-7	TRBD1*01	TRBD1	11	15	23	28	3	4	7
1067	8.75E-05	TGTGCCATCAGTGACGGGGGGGCTGCGAGCTCCTATAATTCACCCCTCCACTTT	CAISDGGAASSYNSPLHF	TRBV10-3*01, TRBV10-3*02	TRBV10-3	TRBJ1-6*02	TRBJ1-6	TRBD2*01	TRBD2	13	14	21	29	0	7	7
1065	8.74E-05	TGTGCCAGCAGCTTAGCGCGGCTAGCGGGGGGACTAAACACCGGGGAGCTGTTTTTT	CASSLARLAGGLNTGELFF	TRBV7-8*01	TRBV7-8	TRBJ2-2*01	TRBJ2-2	TRBD2*01	TRBD2	11	21	31	36	9	4	13
1064	8.73E-05	TGTGCCAGCAGTGAACGGACAGGATCTTAGCGAGCAGTACTTC	CASSERT~DLSEQYF	TRBV25-1*01	TRBV25-1	TRBJ2-7*01	TRBJ2-7	TRBD1*01	TRBD1	14	16	22	30	1	7	8
1062	8.71E-05	TGTGCCACCACAACAGGGCATATTAATTCACCCCTCCACTTT	CATTTGHINSPLHF	TRBV15*02	TRBV15	TRBJ1-6*02	TRBJ1-6	TRBD1*01	TRBD1	9	12	17	23	2	5	7
1061	8.70E-05	TGCAGTGCTAGGGAGGGCCCAGACAGGGAATCATCACCCCTCCACTTT	CSAREGPDRESSPLHF	TRBV20-1*01, TRBV20-1*04, TRBV20-1*05, TRBV20-1*07	TRBV20-1	TRBJ1-6*02	TRBJ1-6	TRBD1*01	TRBD1	10	21	27	33	10	5	15
1058	8.68E-05	TGTGCCATCTCTGCGGACGCAAATTCACCCCTCCACTTT	CAISADANSPLHF	TRBV10-3*01, TRBV10-3*02	TRBV10-3	TRBJ1-6*02	TRBJ1-6	TRBD1*01, TRBD2*02, TRBD2*01	TRBD1, TRBD2	8	14	17	21	5	3	8
1058	8.68E-05	TGTGCCACCAGCGAATCCTGCTACACCTTC	CATSESCYTF	TRBV15*02	TRBV15	TRBJ1-2*01	TRBJ1-2	TRBD1*01, TRBD2*02, TRBD2*01	TRBD1, TRBD2	11	16	18	19	4	0	4
1056	8.66E-05	TGCAGTGCTAGAGGAAGGTTAGCGGTCTACGAGCAGTACTTC	CSARGRLAVYEQYF	TRBV20-1*01, TRBV20-1*04, TRBV20-1*05, TRBV20-1*07	TRBV20-1	TRBJ2-7*01	TRBJ2-7	TRBD2*02, TRBD2*01	TRBD2	12	19	24	26	6	1	7
1056	8.66E-05	TGCAGCGTTGGGGGAGAATGGGACAATGAGCAGTTCTTC	CSVGGEWDNEQFF	TRBV29-1*01	TRBV29-1	TRBJ2-1*01	TRBJ2-1	TRBD2*02	TRBD2	9	11	15	22	1	6	7
1056	8.66E-05	TGCAGCGCCTTCACCCTTTACCAAGAGACCCAGTACTTC	CSAFTLYQETQYF	TRBV29-1*01, TRBV29-1*03	TRBV29-1	TRBJ2-5*01	TRBJ2-5	TRBD1*01, TRBD2*02	TRBD1, TRBD2	7	13	16	19	5	2	7
1056	8.66E-05	TGCAGTGCCCGCCTGAGGGACTACGAGCAGTACTTC	CSARLRDYEQYF	TRBV20-1*06, TRBV20-1*03, TRBV20-1*01, TRBV20-1*04, TRBV20-1*05, TRBV20-1*02, TRBV20-1*07	TRBV20-1	TRBJ2-7*01	TRBJ2-7	TRBD2*02	TRBD2	7	14	18	20	6	1	7
1051	8.62E-05	TGTGCCACCAGTGGGAGGGGACAGGGAAAGGGCTCAATCAGCCCCAGCATTTT	CATSGRGQG~GLNQPQHF	TRBV24-1*01	TRBV24-1	TRBJ1-5*01	TRBJ1-5	TRBD1*01	TRBD1	12	17	25	34	4	8	12
1044	8.56E-05	TGTGCCAGCAGCTTAGAGCGTGGGACAAAGAGCACAGATACGCAGTATTTT	CASSLERGTKSTDTQYF	TRBV7-8*01	TRBV7-8	TRBJ2-3*01	TRBJ2-3	TRBD1*01	TRBD1	16	21	26	30	4	3	7
1044	8.56E-05	TGTGCCACCAGCAGAGGTCGGACAGGGGGCGATGAGCAGTTCTTC	CATSRGRTGGDEQFF	TRBV15*02	TRBV15	TRBJ2-1*01	TRBJ2-1	TRBD1*01	TRBD1	11	19	29	31	7	1	8
1044	8.56E-05	TGTGCCAGCAGCTTAGATGGCCAGGGGGCAGTCGAGCAGTACTTC	CASSLDGQGAVEQYF	TRBV7-2*04, TRBV7-2*01	TRBV7-2	TRBJ2-7*01	TRBJ2-7	TRBD1*01	TRBD1	16	21	28	32	4	3	7
1043	8.56E-05	TGTGCCAGCAGCGACACGAGTAATTCACCCCTCCACTTT	CASSDTSNSPLHF	TRBV7-2*04, TRBV7-2*01	TRBV7-2	TRBJ1-6*02	TRBJ1-6	TRBD1*01	TRBD1	11	12	15	20	0	4	4
1042	8.55E-05	TGTGCCAGCGGACGGGACAGGGGCTACACCTTC	CASGRDRGYTF	TRBV27*01	TRBV27	TRBJ1-2*01	TRBJ1-2	TRBD1*01	TRBD1	8	13	20	21	4	0	4
1037	8.51E-05	TGCAGCGTTGGGGAACTAGCGGGGGGGCTTCAGCTCCTACGAGCAGTACTTC	CSVGELAGG~FSSYEQYF	TRBV29-1*01	TRBV29-1	TRBJ2-7*01	TRBJ2-7	TRBD2*01	TRBD2	9	14	26	33	4	6	10
1037	8.51E-05	TGTGCCATCAGGATGGGGACAGGGGGTGATGGCTACACCTTC	CAIRMGTGGDGYTF	TRBV10-3*01, TRBV10-3*02	TRBV10-3	TRBJ1-2*01	TRBJ1-2	TRBD1*01	TRBD1	10	15	25	28	4	2	6
1036	8.50E-05	TGTGCCATCAGACACGGGGACATCTACAATGAGCAGTTCTTC	CAIRHGDIYNEQFF	TRBV10-3*01, TRBV10-3*02	TRBV10-3	TRBJ2-1*01	TRBJ2-1	TRBD1*01	TRBD1	10	16	21	23	5	1	6
1036	8.50E-05	TGTGCCACCACAGGGACAGGCCTCTACGAGCAGTACTTC	CATTGTGLYEQYF	TRBV6-1*01	TRBV6-1	TRBJ2-7*01	TRBJ2-7	TRBD1*01	TRBD1	6	12	19	23	5	3	8
1035	8.49E-05	TGTGCCAGCAGCTACCGGGCGGACTAGCCCTCTCGTAATGAGCAGTTCTTC	CASSYRAD*PSRNEQFF	TRBV7-9*03, TRBV7-9*01, TRBV7-9*04, TRBV7-9*02	TRBV7-9	TRBJ2-1*01	TRBJ2-1	TRBD2*02, TRBD2*01	TRBD2	14	20	27	36	5	8	13
1034	8.48E-05	TGTGCCATCAGTGACCAAAACAGGGTAGGTCAGCCCCAGCATTTT	CAISDQNRVGQPQHF	TRBV10-3*01, TRBV10-3*02	TRBV10-3	TRBJ1-5*01	TRBJ1-5	TRBD1*01	TRBD1	13	19	24	29	5	4	9
1032	8.46E-05	TGTGCCATCAGTGAGTGGGGACAGGGGGATAGCAATCAGCCCCAGCATTTT	CAISEWGQGDSNQPQHF	TRBV10-3*01, TRBV10-3*02	TRBV10-3	TRBJ1-5*01	TRBJ1-5	TRBD1*01	TRBD1	15	17	27	29	1	1	2
1032	8.46E-05	TGCAGCGTTGGCGGAATCGGGACAGGGTACTACGAGCAGTACTTC	CSVGGIGTGYYEQYF	TRBV29-1*01	TRBV29-1	TRBJ2-7*01	TRBJ2-7	TRBD1*01	TRBD1	9	18	26	29	8	2	10
1031	8.46E-05	TGTGCCAGCAGACCTGACGGGGTCTGGGGTTGAGCAGTACTTC	CASRPDG~SGVEQYF	TRBV9*02, TRBV9*01, TRBV9*03	TRBV9	TRBJ2-7*01	TRBJ2-7	TRBD2*01	TRBD2	10	17	21	31	6	9	15
1030	8.45E-05	TGTGCCAGCAGCTTAGGCAATGAGCAGTTCTTC	CASSLGNEQFF	TRBV7-6*01	TRBV7-6	TRBJ2-1*01	TRBJ2-1	TRBD1*01, TRBD2*02	TRBD1, TRBD2	15	-1	-1	17	-1	-1	1
1027	8.42E-05	TGTGCCAGCAGCTTAGTCCTGCTCCTATGGCTACACCTTC	CASSLVL~SYGYTF	TRBV7-3*01	TRBV7-3	TRBJ1-2*01	TRBJ1-2	TRBD1*01, TRBD2*02, TRBD2*01	TRBD1, TRBD2	14	17	20	24	2	3	5
1026	8.42E-05	TGTGCCAGCAGCTCAGGGACTAGTGGCACAGATACGCAGTATTTT	CASSSGTSGTDTQYF	TRBV7-9*03, TRBV7-9*01, TRBV7-9*04, TRBV7-9*02	TRBV7-9	TRBJ2-3*01	TRBJ2-3	TRBD2*02, TRBD2*01	TRBD2	13	15	22	25	1	2	3
1024	8.40E-05	TGCAGTGCTAGAGACCCTGGGACAGGGGGCTGGGAGACCCAGTACTTC	CSARDPGTGGWETQYF	TRBV20-1*01, TRBV20-1*05, TRBV20-1*07	TRBV20-1	TRBJ2-5*01	TRBJ2-5	TRBD1*01	TRBD1	13	18	29	33	4	3	7
1024	8.40E-05	TGTGCCAGCAGCGGACGCAATTCACCCCTCCACTTT	CASSGRNSPLHF	TRBV7-6*01, TRBV7-6*02	TRBV7-6	TRBJ1-6*02	TRBJ1-6	TRBD1*01, TRBD2*02, TRBD2*01	TRBD1, TRBD2	11	12	15	18	0	2	2
1024	8.40E-05	TGCAGTGCTAGGACAGGTTCGGGGGCTACACCTTC	CSARTG~GGYTF	TRBV20-1*06, TRBV20-1*03, TRBV20-1*01, TRBV20-1*04, TRBV20-1*05, TRBV20-1*02, TRBV20-1*07	TRBV20-1	TRBJ1-2*01	TRBJ1-2	TRBD1*01	TRBD1	10	11	16	23	0	6	6
1023	8.39E-05	TGTGCCAGCAGCTCAGCGGTTAGCTCCTACGAGCAGTACTTC	CASSSAVSSYEQYF	TRBV7-2*04, TRBV7-2*01	TRBV7-2	TRBJ2-7*01	TRBJ2-7	TRBD2*02, TRBD2*01	TRBD2	16	20	22	23	3	0	3
1022	8.38E-05	TGCAGTGCTCTCCTAGGACAGGGCAGGGGAGCAGTACTTC	CSALLGQ~AGEQYF	TRBV20-1*06, TRBV20-1*03, TRBV20-1*01, TRBV20-1*04, TRBV20-1*05, TRBV20-1*02, TRBV20-1*07	TRBV20-1	TRBJ2-7*01	TRBJ2-7	TRBD1*01	TRBD1	8	15	22	28	6	5	11
1021	8.37E-05	TGCAGTGCCATCGACAGGGTCAGAGACCCAGTACTTC	CSAIDR~SETQYF	TRBV20-1*06, TRBV20-1*03, TRBV20-1*01, TRBV20-1*04, TRBV20-1*05, TRBV20-1*02, TRBV20-1*07	TRBV20-1	TRBJ2-5*01	TRBJ2-5	TRBD1*01	TRBD1	7	12	18	21	4	2	6
1019	8.36E-05	TGTGCCACCAGTGCCCCCGGACTAGCGGGGGGGCGAGAGCAGTTCTTC	CATSAPGLAGGREQFF	TRBV24-1*01	TRBV24-1	TRBJ2-1*01	TRBJ2-1	TRBD2*01	TRBD2	12	18	32	36	5	3	8
1019	8.36E-05	TGTGCCAGCAGCGCGACAGGGCCACCCCTCCACTTT	CASSATGPPLHF	TRBV2*01, TRBV2*02, TRBV2*03	TRBV2	TRBJ1-6*02	TRBJ1-6	TRBD1*01	TRBD1	10	14	20	22	3	1	4
1018	8.35E-05	TGTGCCAGCAGGGGAGACAGAACCCGTACTCTATGGCTACACCTTC	CASRGDRT~VLYGYTF	TRBV25-1*01	TRBV25-1	TRBJ1-2*01	TRBJ1-2	TRBD1*01, TRBD2*02	TRBD1, TRBD2	10	15	19	30	4	10	14
1018	8.35E-05	TGTGCCAGCAGTTTTATGGGAGTTGAGCAGTTCTTC	CASSFMGVEQFF	TRBV28*01	TRBV28	TRBJ2-1*01	TRBJ2-1	TRBD2*02	TRBD2	13	17	21	23	3	1	4
1017	8.34E-05	TGCAGCACGGACTACTTCAATGAGCAGTTCTTC	CSTDYFNEQFF	TRBV29-1*03	TRBV29-1	TRBJ2-1*01	TRBJ2-1	TRBD2*02, TRBD2*01	TRBD2	9	10	13	17	0	3	3
1016	8.33E-05	TGTGCCAGCAGCTTAACTGCTCATCAGCCCCAGCATTTT	CASSLTAHQPQHF	TRBV7-3*01	TRBV7-3	TRBJ1-5*01	TRBJ1-5	TRBD2*02, TRBD2*01	TRBD2	16	19	21	22	2	0	2
1015	8.33E-05	TGTGCCAGCAGCTTAGCACCTGGCGGCAATCAGCCCCAGCATTTT	CASSLAPGGNQPQHF	TRBV5-5*01	TRBV5-5	TRBJ1-5*01	TRBJ1-5	TRBD1*01	TRBD1	13	18	21	25	4	3	7
1014	8.32E-05	TGCAGCGTTCCCCCGGGACAGGTAGGCAATGAGCAGTTCTTC	CSVPPGQVGNEQFF	TRBV29-1*01, TRBV29-1*03	TRBV29-1	TRBJ2-1*01	TRBJ2-1	TRBD1*01	TRBD1	8	14	21	26	5	4	9
1013	8.31E-05	TGCGCCAGCAAGGAAAGGGTCACCCCTCCACTTT	CASKER~SPLHF	TRBV10-1*02, TRBV10-1*01	TRBV10-1	TRBJ1-6*02	TRBJ1-6	TRBD1*01, TRBD2*02	TRBD1, TRBD2	9	15	18	19	5	0	5
1011	8.29E-05	TGCAGTGCTAGTGGCCAGGGGATTGGCGGCTACACCTTC	CSASGQGIGGYTF	TRBV20-1*01, TRBV20-1*04, TRBV20-1*05, TRBV20-1*07	TRBV20-1	TRBJ1-2*01	TRBJ1-2	TRBD1*01	TRBD1	11	15	20	27	3	6	9
1010	8.28E-05	TGTGCCAGCAGTGAACCGGGGAATCAAGAGACCCAGTACTTC	CASSEPGNQETQYF	TRBV25-1*01	TRBV25-1	TRBJ2-5*01	TRBJ2-5	TRBD2*01	TRBD2	14	16	20	24	1	3	4
1010	8.28E-05	TGCGCCAGCAGCGAACAATGAGCAGTTCTTC	CASSE~NEQFF	TRBV10-1*02, TRBV10-1*01	TRBV10-1	TRBJ2-1*01	TRBJ2-1			10	-1	-1	14	-1	-1	3
1006	8.25E-05	TGTGCCATCATTACGCCAGGGTCAAGGATTCACCCCTCCACTTT	CAIITPG~KDSPLHF	TRBV24-1*01	TRBV24-1	TRBJ1-6*01	TRBJ1-6	TRBD1*01	TRBD1	6	16	20	27	9	6	15
1002	8.22E-05	TGTGCCACCAGCAAATACCGGGACAGCCTATGGCTACACCTTC	CATSKYR~TAYGYTF	TRBV15*02	TRBV15	TRBJ1-2*01	TRBJ1-2	TRBD1*01	TRBD1	12	19	25	27	6	1	7
998	8.19E-05	TGTGCCACCAGCAGAGATCGGATGGGGAATTCACCCCTCCACTTT	CATSRDRMGNSPLHF	TRBV15*02	TRBV15	TRBJ1-6*02	TRBJ1-6	TRBD1*01, TRBD2*01	TRBD1, TRBD2	11	23	26	27	11	0	11
998	8.19E-05	TGTGCCAGCAGCCGTAGCGGGGGACCGGCCTACGAGCAGTACTTC	CASSRSGGPAYEQYF	TRBV7-6*01, TRBV7-6*02	TRBV7-6	TRBJ2-7*01	TRBJ2-7	TRBD2*01	TRBD2	11	14	22	28	2	5	7
998	8.19E-05	TGCAGCGTTGAGATACAGGGAGGATCACCCCTCCACTTT	CSVEIQGGSPLHF	TRBV29-1*01	TRBV29-1	TRBJ1-6*02	TRBJ1-6	TRBD1*01, TRBD2*02	TRBD1, TRBD2	10	14	19	24	3	4	7
996	8.17E-05	TGCAGCGTTGAAGCAGGAGGAACAGGGGGGTCAGCCCCAGCATTTT	CSVEAGGT~GGQPQHF	TRBV29-1*01	TRBV29-1	TRBJ1-5*01	TRBJ1-5	TRBD1*01	TRBD1	12	21	28	30	8	1	9
994	8.15E-05	TGCAGTGCTAGGGAACAGGGAAGGACCTACGAGCAGTACTTC	CSAREQGRTYEQYF	TRBV20-1*01, TRBV20-1*04, TRBV20-1*05, TRBV20-1*07	TRBV20-1	TRBJ2-7*01	TRBJ2-7	TRBD1*01	TRBD1	10	14	19	25	3	5	8
990	8.12E-05	TGTGCCAGCACCGACCCCAGGCCGAGGGACGAGCAGTACTTC	CASTDPRPRDEQYF	TRBV25-1*01	TRBV25-1	TRBJ2-7*01	TRBJ2-7	TRBD2*02	TRBD2	9	23	27	28	13	0	13
990	8.12E-05	TGTGCCATCAGTGATCGGTTAGATTCACCCCTCCACTTT	CAISDRLDSPLHF	TRBV10-3*01, TRBV10-3*02	TRBV10-3	TRBJ1-6*02	TRBJ1-6	TRBD2*02, TRBD2*01	TRBD2	13	19	21	22	5	0	5
985	8.08E-05	TGTGCCAGCAGCTTGAAGGGACAGTTTCTCCTACAATGAGCAGTTCTTC	CASSLKGQ~FSYNEQFF	TRBV9*02, TRBV9*01, TRBV9*03	TRBV9	TRBJ2-1*01	TRBJ2-1	TRBD1*01	TRBD1	11	17	23	27	5	3	8
985	8.08E-05	TGTGCCAGCAGTCCTAGACAGGGTACGGATGGCTACACCTTC	CASSPRQGTDGYTF	TRBV2*01, TRBV2*02, TRBV2*03	TRBV2	TRBJ1-2*01	TRBJ1-2	TRBD1*01	TRBD1	11	16	22	28	4	5	9
983	8.06E-05	TGTGCCACCGGGCCCTGGAAACACCATATATTTT	CATGPW~NTIYF	TRBV24-1*01	TRBV24-1	TRBJ1-3*01	TRBJ1-3	TRBD1*01	TRBD1	8	9	12	14	0	1	1
981	8.05E-05	TGTGCCAGCAGTGACAGCTACTATGGCTACACCTTC	CASSDSYYGYTF	TRBV25-1*01	TRBV25-1	TRBJ1-2*01	TRBJ1-2	TRBD1*01, TRBD2*02, TRBD2*01	TRBD1, TRBD2	13	14	16	19	0	2	2
980	8.04E-05	TGCGCCAGCAGCCAAGAATCACAGGGGGAGAACACTGAAGCTTTCTTT	CASSQESQGENTEAFF	TRBV4-1*02, TRBV4-1*01	TRBV4-1	TRBJ1-1*01	TRBJ1-1	TRBD1*01	TRBD1	16	20	27	29	3	1	4
980	8.04E-05	TGTGCCAGCAGCGTGAGTGGACAGGGGAATTCACCCCTCCACTTT	CASSVSGQGNSPLHF	TRBV7-6*01, TRBV7-6*02	TRBV7-6	TRBJ1-6*02	TRBJ1-6	TRBD1*01	TRBD1	11	18	26	27	6	0	6
980	8.04E-05	TGCAGTGCTAGAGATAAAGACAGGGAAATCACCCCTCCACTTT	CSARDKD~GKSPLHF	TRBV20-1*01, TRBV20-1*05, TRBV20-1*07	TRBV20-1	TRBJ1-6*02	TRBJ1-6	TRBD1*01	TRBD1	13	18	24	28	4	3	7
979	8.03E-05	TGTGCCAGCACCGCGGGGGATACGCAGTATTTT	CASTAGDTQYF	TRBV25-1*01	TRBV25-1	TRBJ2-3*01	TRBJ2-3	TRBD2*01	TRBD2	9	12	17	18	2	0	2
978	8.02E-05	TGTGCCACCAGCACACAGACGGAGAATTCACCCCTCCACTTT	CATSTQTENSPLHF	TRBV15*02	TRBV15	TRBJ1-6*01	TRBJ1-6	TRBD1*01, TRBD2*02	TRBD1, TRBD2	11	14	17	24	2	6	8
978	8.02E-05	TGTGCCAGCAGTGATCCAGGGCGCACAGATACGCAGTATTTT	CASSDPGRTDTQYF	TRBV25-1*01	TRBV25-1	TRBJ2-3*01	TRBJ2-3	TRBD1*01	TRBD1	13	16	20	22	2	1	3
977	8.01E-05	TGTGCCAGCAGCTTAGGAGGGGTGTTTGAAAAACTGTTTTTT	CASSLGGVFEKLFF	TRBV11-2*03	TRBV11-2	TRBJ1-4*01	TRBJ1-4	TRBD2*02	TRBD2	11	15	20	26	3	5	8
976	8.01E-05	TGTGCCAGCACTTGGGGGAGGGAGAACACTGAAGCTTTCTTT	CASTWGRENTEAFF	TRBV5-4*01, TRBV5-4*03, TRBV5-4*04	TRBV5-4	TRBJ1-1*01	TRBJ1-1	TRBD2*02	TRBD2	9	15	21	23	5	1	6
974	7.99E-05	TGTGCCAGCAGTGACCCTCTATCAAATAGCAATCAGCCCCAGCATTTT	CASSDPLSNSNQPQHF	TRBV2*01, TRBV2*02, TRBV2*03	TRBV2	TRBJ1-5*01	TRBJ1-5	TRBD2*02	TRBD2	13	14	18	26	0	7	7
974	7.99E-05	TGTGCCACCAGCACTCAGGGAAAGGGCTCACCCCTCCACTTT	CATSTQGKGSPLHF	TRBV15*02	TRBV15	TRBJ1-6*01	TRBJ1-6	TRBD1*01	TRBD1	11	15	19	27	3	7	10
972	7.97E-05	TGTGCCACCGCGGGGAGGGTCCACCCCTCCACTTT	CATAGR~PPLHF	TRBV10-3*01, TRBV10-3*02	TRBV10-3	TRBJ1-6*01	TRBJ1-6	TRBD2*02	TRBD2	6	12	18	21	5	2	7
970	7.96E-05	TGTGCCACCAGCAGAGGGACGGAAGAGACCCAGTACTTC	CATSRGTEETQYF	TRBV15*02	TRBV15	TRBJ2-5*01	TRBJ2-5	TRBD1*01, TRBD2*02, TRBD2*01	TRBD1, TRBD2	11	15	19	22	3	2	5
970	7.96E-05	TGTGCCATCAAACCCGTTACAATCCGCCCCTCCACTTT	CAIKPV~NPPLHF	TRBV10-3*01, TRBV10-3*02	TRBV10-3	TRBJ1-6*02	TRBJ1-6	TRBD2*02, TRBD2*01	TRBD2	9	12	15	26	2	10	12
969	7.95E-05	TGTGCCAGCAGTGGAATGGACAGGGCTGGAAACACCATATATTTT	CASSGMDRAGNTIYF	TRBV25-1*01	TRBV25-1	TRBJ1-3*01	TRBJ1-3	TRBD1*01	TRBD1	12	17	24	25	4	0	4
969	7.95E-05	TGTGCCAGCAGTGAAGAGGGACAGGGAAGCGAGCAGTACTTC	CASSEEGQGSEQYF	TRBV25-1*01	TRBV25-1	TRBJ2-7*01	TRBJ2-7	TRBD1*01	TRBD1	14	17	25	29	2	3	5
968	7.94E-05	TGCAGTGCTCACCTTCGACTAGCGGGGGCGGGAACGCAGTATTTT	CSAHLRLAGAGTQYF	TRBV20-1*06, TRBV20-1*03, TRBV20-1*01, TRBV20-1*04, TRBV20-1*05, TRBV20-1*02, TRBV20-1*07	TRBV20-1	TRBJ2-3*01	TRBJ2-3	TRBD2*01	TRBD2	8	16	27	33	7	5	12
968	7.94E-05	TGCAGTGCTTTAGCTCGAGCGGGGGAGCAGTACTTC	CSALARAGEQYF	TRBV20-1*06, TRBV20-1*03, TRBV20-1*01, TRBV20-1*04, TRBV20-1*05, TRBV20-1*02, TRBV20-1*07	TRBV20-1	TRBJ2-7*01	TRBJ2-7	TRBD2*01	TRBD2	8	17	23	24	8	0	8
966	7.92E-05	TGTGCCAGCAGCCTGCAATTCACCCCTCCACTTT	CASSLQ~SPLHF	TRBV7-2*04, TRBV7-2*01	TRBV7-2	TRBJ1-6*01	TRBJ1-6	TRBD1*01	TRBD1	11	12	14	16	0	1	1
965	7.92E-05	TGCAGTGCTGACATAGCGGGGGGCACAGATACGCAGTATTTT	CSADIAGGTDTQYF	TRBV20-1*06, TRBV20-1*03, TRBV20-1*01, TRBV20-1*04, TRBV20-1*05, TRBV20-1*02, TRBV20-1*07	TRBV20-1	TRBJ2-3*01	TRBJ2-3	TRBD2*01	TRBD2	8	13	21	22	4	0	4
964	7.91E-05	TGTGCCAGCAGTGTGACAGGGAATGAAAAACTGTTTTTT	CASSVTGNEKLFF	TRBV25-1*01	TRBV25-1	TRBJ1-4*01	TRBJ1-4	TRBD1*01	TRBD1	12	14	20	21	1	0	1
964	7.91E-05	TGTGCCAGCCCCGTATCAGCCCCAGCATTTT	CASPV~QPQHF	TRBV2*01, TRBV2*02, TRBV2*03	TRBV2	TRBJ1-5*01	TRBJ1-5	TRBD2*02, TRBD2*01	TRBD2	8	9	12	14	0	1	1
963	7.90E-05	TGCAGTGCTAATCTTCCTAGCGGGAGCCTATCCTACAATGAGCAGTTCTTC	CSANLPSGSLSYNEQFF	TRBV20-1*01, TRBV20-1*04, TRBV20-1*05, TRBV20-1*07	TRBV20-1	TRBJ2-1*01	TRBJ2-1	TRBD2*02	TRBD2	9	16	25	30	6	4	10
962	7.89E-05	TGTGCCAGCAGCACTCGGACGGAAGGGGAAAAACTGTTTTTT	CASSTRTEGEKLFF	TRBV7-9*03, TRBV7-9*01, TRBV7-9*04, TRBV7-9*02	TRBV7-9	TRBJ1-4*01	TRBJ1-4	TRBD1*01, TRBD2*02, TRBD2*01	TRBD1, TRBD2	11	23	26	27	11	0	11
961	7.88E-05	TGCAGCGTTGAAGACGAGTATGGCTACACCTTC	CSVEDEYGYTF	TRBV29-1*01	TRBV29-1	TRBJ1-2*01	TRBJ1-2	TRBD2*02	TRBD2	13	15	17	18	1	0	1
960	7.87E-05	TGTGCCAGCAGGCGACTAGCGTCGAACACCGGGGAGCTGTTTTTT	CASRRLASNTGELFF	TRBV2*01, TRBV2*02, TRBV2*03	TRBV2	TRBJ2-2*01	TRBJ2-2	TRBD2*02, TRBD2*01	TRBD2	10	13	20	22	2	1	3
959	7.87E-05	TGTGCCATCAGTGCGGGCGGACCCCTCCACTTT	CAISAGGPLHF	TRBV10-3*01, TRBV10-3*02	TRBV10-3	TRBJ1-6*02	TRBJ1-6	TRBD1*01, TRBD2*02, TRBD2*01	TRBD1, TRBD2	12	14	17	20	1	2	3
954	7.83E-05	TGTGCCAGCAGTGTACTCACTGGGCGAACGAGCAGTACTTC	CASSVLT~ANEQYF	TRBV25-1*01	TRBV25-1	TRBJ2-7*01	TRBJ2-7	TRBD1*01	TRBD1	12	21	24	27	8	2	10
953	7.82E-05	TGTGCCAGCAGTGATGGCAGGCCGGTAAATGGCTACACCTTC	CASSDGRPVNGYTF	TRBV25-1*01	TRBV25-1	TRBJ1-2*01	TRBJ1-2	TRBD1*01	TRBD1	13	17	20	28	3	7	10
952	7.81E-05	TGTGCCAGCAGCGCACAGGGAGTCACCGGGCAGTACTTC	CASSAQGVTGQYF	TRBV25-1*01	TRBV25-1	TRBJ2-7*01	TRBJ2-7	TRBD1*01	TRBD1	10	14	19	29	3	9	12
951	7.80E-05	TGCGCCAGCAGTGATGGTGGCACACCTTC	CASSD~WHTF	TRBV10-2*01	TRBV10-2	TRBJ1-2*01	TRBJ1-2	TRBD1*01	TRBD1	13	18	20	21	4	0	4
950	7.79E-05	TGTGCCATCAGTACGGGACTAGCGGGGCCAGAGACCCAGTACTTC	CAISTGLAGPETQYF	TRBV10-3*01, TRBV10-3*02	TRBV10-3	TRBJ2-5*01	TRBJ2-5	TRBD2*01	TRBD2	11	14	26	29	2	2	4
949	7.78E-05	TGTGCCAGCAGTGAACGGACAGGGGACACCATATATTTT	CASSERTGDTIYF	TRBV25-1*01	TRBV25-1	TRBJ1-3*01	TRBJ1-3	TRBD1*01	TRBD1	14	16	24	25	1	0	1
949	7.78E-05	TGTGCCAGCAGTGAAGCGGGACAGCCGGCTACACCTTC	CASSEA~TAGYTF	TRBV25-1*01	TRBV25-1	TRBJ1-2*01	TRBJ1-2	TRBD1*01	TRBD1	14	17	23	26	2	2	4
948	7.78E-05	TGTGCCAGTAGCTCCTCCGGGACAGGGTACGACGAGCAGTACTTC	CASSSSGTGYDEQYF	TRBV19*01, TRBV19*03, TRBV19*02	TRBV19	TRBJ2-7*01	TRBJ2-7	TRBD1*01	TRBD1	7	18	26	31	10	4	14
946	7.76E-05	TGTGCCAGCAGTGATCGCATCTCTGGAAACACCATATATTTT	CASSDRISGNTIYF	TRBV25-1*01	TRBV25-1	TRBJ1-3*01	TRBJ1-3	TRBD2*02, TRBD2*01	TRBD2	13	15	17	20	1	2	3
945	7.75E-05	TGTGCCAGCAGTGAAAAGGGGCCCGATACGCAGTATTTT	CASSEKGPDTQYF	TRBV2*01, TRBV2*03	TRBV2	TRBJ2-3*01	TRBJ2-3	TRBD1*01	TRBD1	14	16	20	24	1	3	4
944	7.74E-05	TGTGCCACCAGACACCGGGACATTAAGTTCACCCCTCCACTTT	CATRHRD~LSSPLHF	TRBV24-1*01	TRBV24-1	TRBJ1-6*02	TRBJ1-6	TRBD1*01	TRBD1	10	16	21	27	5	5	10
944	7.74E-05	TGCAGCGCGGCAGGGAACGATGGCTACACCTTC	CSAAGNDGYTF	TRBV29-1*03	TRBV29-1	TRBJ1-2*01	TRBJ1-2	TRBD1*01	TRBD1	9	10	14	15	0	0	0
943	7.73E-05	TGTGCCAGCAGCTTAACTAGGGACTTGGCACGGCTACACCTTC	CASSLTR~TWHGYTF	TRBV7-8*01	TRBV7-8	TRBJ1-2*01	TRBJ1-2	TRBD2*02, TRBD2*01	TRBD2	16	19	24	31	2	6	8
942	7.73E-05	TGTGCCAGCAGTGATCTAACAATCGGCAATGAGCAGTTCTTC	CASSDLTIGNEQFF	TRBV25-1*01	TRBV25-1	TRBJ2-1*01	TRBJ2-1	TRBD1*01, TRBD2*02, TRBD2*01	TRBD1, TRBD2	13	18	20	26	4	5	9
941	7.72E-05	TGTGCCAGCAGCCCCTCTGGCGGAAGTAACTATGGCTACACCTTC	CASSPSGGSNYGYTF	TRBV7-6*01, TRBV7-6*02	TRBV7-6	TRBJ1-2*01	TRBJ1-2	TRBD2*02	TRBD2	11	12	16	26	0	9	9
940	7.71E-05	TGTGCCACCAGCGATCCGGACAGCTATGGCTACACCTTC	CATSDPDSYGYTF	TRBV24-1*01	TRBV24-1	TRBJ1-2*01	TRBJ1-2	TRBD1*01	TRBD1	14	17	22	23	2	0	2
939	7.70E-05	TGTGCCAGCAGTGATCTCGTGGGATCACCCCTCCACTTT	CASSDLVGSPLHF	TRBV2*01, TRBV2*02, TRBV2*03	TRBV2	TRBJ1-6*01	TRBJ1-6	TRBD1*01, TRBD2*02, TRBD2*01	TRBD1, TRBD2	13	20	23	24	6	0	6
937	7.69E-05	TGTGCCACCAGTGCCATCGACTAGATTAGTTGCGGAGACCCAGTACTTC	CATSAID*~LVAETQYF	TRBV24-1*01	TRBV24-1	TRBJ2-5*01	TRBJ2-5	TRBD2*02, TRBD2*01	TRBD2	12	18	23	34	5	10	15
936	7.68E-05	TGTGCCATTACAGGGACACCGAATTCACCCCTCCACTTT	CAITGTPNSPLHF	TRBV10-3*01, TRBV10-3*02	TRBV10-3	TRBJ1-6*02	TRBJ1-6	TRBD1*01	TRBD1	7	12	17	21	4	3	7
936	7.68E-05	TGTGCCAGCAGCTTAGGTCCGCCCCTCCACTTT	CASSLGPPLHF	TRBV7-2*04, TRBV7-2*01	TRBV7-2	TRBJ1-6*02	TRBJ1-6	TRBD1*01, TRBD2*02, TRBD2*01	TRBD1, TRBD2	15	16	19	21	0	1	1
931	7.64E-05	TGTGCCAGCAGTGACTCTAGCACAGATACGCAGTATTTT	CASSDSSTDTQYF	TRBV6-4*02, TRBV6-4*01	TRBV6-4	TRBJ2-3*01	TRBJ2-3	TRBD2*02	TRBD2	13	14	16	18	0	1	1
931	7.64E-05	TGTGCCAGCAGTGCCAGAGGAGATACGCAGTATTTT	CASSARGDTQYF	TRBV25-1*01	TRBV25-1	TRBJ2-3*01	TRBJ2-3	TRBD2*02	TRBD2	12	16	19	20	3	0	3
929	7.62E-05	TGTGCCAGCAGTCGGTGGCCAACCACAGATACGCAGTATTTT	CASSRWPTTDTQYF	TRBV7-2*04, TRBV7-2*01	TRBV7-2	TRBJ2-3*01	TRBJ2-3	TRBD1*01, TRBD2*02, TRBD2*01	TRBD1, TRBD2	11	16	18	23	4	4	8
929	7.62E-05	TGTGCCAGCAGTCCACAGGGAGATCAGCCCCAGCATTTT	CASSPQGDQPQHF	TRBV7-9*03, TRBV7-9*01, TRBV7-9*04, TRBV7-9*02	TRBV7-9	TRBJ1-5*01	TRBJ1-5	TRBD1*01	TRBD1	10	14	19	22	3	2	5
928	7.61E-05	TGTGCCAGCAGTGTCCGCTTCCGGGACTAGCGGTCTACGAGCAGTACTTC	CASSVRFR~LAVYEQYF	TRBV25-1*01	TRBV25-1	TRBJ2-7*01	TRBJ2-7	TRBD2*02, TRBD2*01	TRBD2	12	22	32	34	9	1	10
928	7.61E-05	TGTGCCATCAGTGAGTGGACACCAAATTCACCCCTCCACTTT	CAISEWTPNSPLHF	TRBV10-3*01, TRBV10-3*02	TRBV10-3	TRBJ1-6*02	TRBJ1-6	TRBD1*01	TRBD1	15	16	20	24	0	3	3
927	7.60E-05	TGTGCCAGCAGTGAATACAAAGGGGAGGCACAATGAGCAGTTCTTC	CASSEYKG~RHNEQFF	TRBV25-1*01	TRBV25-1	TRBJ2-1*01	TRBJ2-1	TRBD2*02	TRBD2	16	22	27	29	5	1	6
927	7.60E-05	TGTGCCAGCAGCCGGGACACCCAAGAGACCCAGTACTTC	CASSRDTQETQYF	TRBV2*01, TRBV2*02, TRBV2*03	TRBV2	TRBJ2-5*01	TRBJ2-5	TRBD1*01	TRBD1	10	13	18	20	2	1	3
926	7.60E-05	TGCAGCGTTGCCGGGGGCGAGGGCTACACCTTC	CSVAGGEGYTF	TRBV29-1*01	TRBV29-1	TRBJ1-2*01	TRBJ1-2	TRBD1*01, TRBD2*01	TRBD1, TRBD2	9	12	17	21	2	3	5
925	7.59E-05	TGTGCCACCAGCGTAGGACAGGAAAATTCACCCCTCCACTTT	CATSVGQENSPLHF	TRBV15*02	TRBV15	TRBJ1-6*01	TRBJ1-6	TRBD1*01	TRBD1	11	15	21	24	3	2	5
925	7.59E-05	TGTGCCAGCAGTGAATATCGGCAGGATGGCTACACCTTC	CASSEYRQDGYTF	TRBV25-1*01	TRBV25-1	TRBJ1-2*01	TRBJ1-2	TRBD1*01	TRBD1	16	21	24	25	4	0	4
924	7.58E-05	TGCAGTGCTAGAGGCCAATTAGGTCAGCCCCAGCATTTT	CSARGQLGQPQHF	TRBV20-1*01, TRBV20-1*04, TRBV20-1*05, TRBV20-1*07	TRBV20-1	TRBJ1-5*01	TRBJ1-5	TRBD1*01, TRBD2*02, TRBD2*01	TRBD1, TRBD2	12	20	22	23	7	0	7
924	7.58E-05	TGTGCCACCAGTGACCTCTATGGCTACACCTTC	CATSDLYGYTF	TRBV24-1*01	TRBV24-1	TRBJ1-2*01	TRBJ1-2	TRBD1*01, TRBD2*02	TRBD1, TRBD2	13	14	16	17	0	0	0
924	7.58E-05	TGCAGCGTTGTATGGGGATATGGCTACACCTTC	CSVVWGYGYTF	TRBV29-1*01	TRBV29-1	TRBJ1-2*01	TRBJ1-2	TRBD1*01, TRBD2*02, TRBD2*01	TRBD1, TRBD2	9	14	17	18	4	0	4
923	7.57E-05	TGTGCCACCAGTGATTTCCAGGGTTAACAATCAGCCCCAGCATTTT	CATSDFQG~NNQPQHF	TRBV24-1*01	TRBV24-1	TRBJ1-5*01	TRBJ1-5	TRBD1*01	TRBD1	16	18	22	27	1	4	5
923	7.57E-05	TGTGCCACCAGTGACCTCGGCCGACAGTACTTC	CATSDLGRQYF	TRBV24-1*01	TRBV24-1	TRBJ2-7*01	TRBJ2-7	TRBD2*02	TRBD2	13	14	17	24	0	6	6
922	7.56E-05	TGTGCCAGCAGTGCGACAGGGGGTGGGGAAAAACTGTTTTTT	CASSATGGGEKLFF	TRBV25-1*01	TRBV25-1	TRBJ1-4*01	TRBJ1-4	TRBD1*01	TRBD1	12	14	22	27	1	4	5
922	7.56E-05	TGCAGCGTTAGGTGGGGCTATGGCTACACCTTC	CSVRWGYGYTF	TRBV29-1*01, TRBV29-1*03	TRBV29-1	TRBJ1-2*01	TRBJ1-2	TRBD1*01, TRBD2*01	TRBD1, TRBD2	8	13	16	17	4	0	4
921	7.55E-05	TGCAGCGTTTCACGGGGCGGTGGGACTGAAGCTTTCTTT	CSVSRGGGTEAFF	TRBV29-1*01, TRBV29-1*03	TRBV29-1	TRBJ1-1*01	TRBJ1-1	TRBD1*01, TRBD2*01	TRBD1, TRBD2	8	13	17	24	4	6	10
921	7.55E-05	TGTGCCACCAGCAAGAGTGAGGACGAGCAGTACTTC	CATSKSEDEQYF	TRBV15*02	TRBV15	TRBJ2-7*01	TRBJ2-7	TRBD2*02	TRBD2	11	18	21	22	6	0	6
919	7.54E-05	TGTGCCAGCAGCGTTGGACAGGGGTTACCCCTCCACTTT	CASSVGQGLPLHF	TRBV7-6*01	TRBV7-6	TRBJ1-6*02	TRBJ1-6	TRBD1*01	TRBD1	11	15	23	26	3	2	5
917	7.52E-05	TGTGCCAGCAGTGAAGTGGGGTTTGAGCAGTTCTTC	CASSEVGFEQFF	TRBV25-1*01	TRBV25-1	TRBJ2-1*01	TRBJ2-1	TRBD1*01, TRBD2*01	TRBD1, TRBD2	14	17	20	23	2	2	4
916	7.51E-05	TGTGCCAGCAGCGCGCGACAGGGAACGATAGCAATCAGCCCCAGCATTTT	CASSARQG~DSNQPQHF	TRBV9*02, TRBV9*01, TRBV9*03	TRBV9	TRBJ1-5*01	TRBJ1-5	TRBD1*01	TRBD1	12	16	22	28	3	5	8
916	7.51E-05	TGTGCCAGCACTCCAGGGGATAGCACAGATACGCAGTATTTT	CASTPGDSTDTQYF	TRBV25-1*01	TRBV25-1	TRBJ2-3*01	TRBJ2-3	TRBD1*01	TRBD1	9	13	18	21	3	2	5
915	7.51E-05	TGCAGTGCTAGAGATCCGGCAGGGATGGTGGACGAGCAGTACTTC	CSARDPAGMVDEQYF	TRBV20-1*01, TRBV20-1*05, TRBV20-1*07	TRBV20-1	TRBJ2-7*01	TRBJ2-7	TRBD1*01	TRBD1	13	19	23	31	5	7	12
914	7.50E-05	TGTGCCAGCAGCTCAGACAGGCTCAATCAGCCCCAGCATTTT	CASSSDRLNQPQHF	TRBV25-1*01	TRBV25-1	TRBJ1-5*01	TRBJ1-5	TRBD1*01	TRBD1	10	15	20	23	4	2	6
913	7.49E-05	TGTGCCACCAGCCCTCGGGGGGACGAATACAATGAGCAGTTCTTC	CATSPRGDEYNEQFF	TRBV15*02	TRBV15	TRBJ2-1*01	TRBJ2-1	TRBD2*01	TRBD2	11	15	21	27	3	5	8
912	7.48E-05	TGTGCCAGCAGTGATCCGCTAGGACAGGGACCCTATGGCTACACCTTC	CASSDPLGQGPYGYTF	TRBV25-1*01	TRBV25-1	TRBJ1-2*01	TRBJ1-2	TRBD1*01	TRBD1	13	21	28	32	7	3	10
912	7.48E-05	TGTGCCAGCAGCTTCGGGACAGGGCGCACCGGGGAGCTGTTTTTT	CASSFGTGRTGELFF	TRBV7-8*01	TRBV7-8	TRBJ2-2*01	TRBJ2-2	TRBD1*01	TRBD1	13	15	23	26	1	2	3
911	7.47E-05	TGTGCTAGTGGTTTCTTTGAAGGGGCTCAGTTTGGTATAGACCCAGTACTTC	CASGFFEGA~SLV*TQYF	TRBV12-5*01	TRBV12-5	TRBJ2-5*01	TRBJ2-5	TRBD1*01	TRBD1	13	20	24	38	6	13	19
910	7.46E-05	TGTGCCACCAGTGCAACGAGCAGTACTTC	CATSA~EQYF	TRBV24-1*01	TRBV24-1	TRBJ2-7*01	TRBJ2-7	TRBD2*02	TRBD2	12	-1	-1	15	-1	-1	2
909	7.46E-05	TGTGCCAGCAGCGTAGCGGGGCGCGGCTGGGAGACCCAGTACTTC	CASSVAGRGWETQYF	TRBV9*02, TRBV9*01	TRBV9	TRBJ2-5*01	TRBJ2-5	TRBD1*01, TRBD2*01	TRBD1, TRBD2	15	17	21	30	1	8	9
909	7.46E-05	TGTGCCATCAGTGAAGCCAGGGAGGAGACCCAGTACTTC	CAISEAREETQYF	TRBV10-3*01, TRBV10-3*02	TRBV10-3	TRBJ2-5*01	TRBJ2-5	TRBD1*01, TRBD2*02	TRBD1, TRBD2	13	17	21	24	3	2	5
906	7.43E-05	TGTGCCAGTAGTTTACTAGCGGGGGACACAGATACGCAGTATTTT	CASSLLAGDTDTQYF	TRBV19*01, TRBV19*02	TRBV19	TRBJ2-3*01	TRBJ2-3	TRBD2*01	TRBD2	11	14	24	26	2	1	3
906	7.43E-05	TGTGCCAGCAGGGCCGGGACAGGGTCATGGCTACACCTTC	CASRAGT~GHGYTF	TRBV25-1*01	TRBV25-1	TRBJ1-2*01	TRBJ1-2	TRBD1*01	TRBD1	10	15	23	26	4	2	6
905	7.42E-05	TGTGCCAGCAACGGACAGGGAAGACACGGTTCACCCCTCCACTTT	CASNGQGRHGSPLHF	TRBV2*01, TRBV2*02, TRBV2*03	TRBV2	TRBJ1-6*02	TRBJ1-6	TRBD1*01	TRBD1	9	12	19	29	2	9	11
905	7.42E-05	TGCAGCGTGTGGACAGGGGGCAATCAGTTTCACCCCTCCACTTT	CSVWTGG~SVSPLHF	TRBV29-1*01, TRBV29-1*03	TRBV29-1	TRBJ1-6*01	TRBJ1-6	TRBD1*01	TRBD1	7	10	20	28	2	7	9
905	7.42E-05	TGTGCCAGCAGTGAGGACAGCTACAATGAGCAGTTCTTC	CASSEDSYNEQFF	TRBV25-1*01	TRBV25-1	TRBJ2-1*01	TRBJ2-1	TRBD1*01	TRBD1	13	14	19	20	0	0	0
904	7.42E-05	TGTGCCTCAAGTCCTAGCAGGGATGGCGAGCAGTACTTC	CASSPSRDGEQYF	TRBV15*02	TRBV15	TRBJ2-7*01	TRBJ2-7	TRBD1*01, TRBD2*02, TRBD2*01	TRBD1, TRBD2	5	17	21	26	11	4	15
904	7.42E-05	TGTGCCAGCATTCCAGGGGATCTACGAGCAGTACTTC	CASIPG~IYEQYF	TRBV25-1*01	TRBV25-1	TRBJ2-7*01	TRBJ2-7	TRBD1*01	TRBD1	9	13	18	21	3	2	5
901	7.39E-05	TGTGCCAGCAGTGAACAGGGATGGGACTCAACCTACAATGAGCAGTTCTTC	CASSEQGWDSTYNEQFF	TRBV25-1*01	TRBV25-1	TRBJ2-1*01	TRBJ2-1	TRBD2*02, TRBD2*01	TRBD2	14	22	27	31	7	3	10
900	7.38E-05	TGTGCCAGCAGTTTAACCGGGACAGCGGGGACTGAAGCTTTCTTT	CASSLTGTAGTEAFF	TRBV6-5*01	TRBV6-5	TRBJ1-1*01	TRBJ1-1	TRBD1*01, TRBD2*01	TRBD1, TRBD2	11	18	24	30	6	5	11
900	7.38E-05	TGTGCCAGCAGTGGAGGGACAAGCAATCAGCCCCAGCATTTT	CASSGGTSNQPQHF	TRBV2*01, TRBV2*03	TRBV2	TRBJ1-5*01	TRBJ1-5	TRBD1*01	TRBD1	12	15	20	21	2	0	2
900	7.38E-05	TGTGCCAGCAGTGAACCGACCCCCAGGGATGGCTACACCTTC	CASSEPTPRDGYTF	TRBV25-1*01	TRBV25-1	TRBJ1-2*01	TRBJ1-2	TRBD1*01, TRBD2*01	TRBD1, TRBD2	14	23	27	28	8	0	8
898	7.37E-05	TGCAGCGGACGGACCCAGGGATGGAGCTACACCTTC	CSGRTQGWSYTF	TRBV29-1*01, TRBV29-1*03	TRBV29-1	TRBJ1-2*01	TRBJ1-2	TRBD1*01	TRBD1	6	15	19	25	8	5	13
897	7.36E-05	TGTGCCACCAGTGAAGGTCGTCTCTATGGCTACACCTTC	CATSEGRLYGYTF	TRBV24-1*01	TRBV24-1	TRBJ1-2*01	TRBJ1-2	TRBD1*01, TRBD2*02, TRBD2*01	TRBD1, TRBD2	13	14	16	23	0	6	6
896	7.35E-05	TGTGCCAGCAGTGCTTCCTGGGGCGATACGCAGTATTTT	CASSASWGDTQYF	TRBV25-1*01	TRBV25-1	TRBJ2-3*01	TRBJ2-3	TRBD1*01	TRBD1	12	19	23	24	6	0	6
894	7.33E-05	TGTGCCACCAGCAGACAAAAGGGGGATACGCAGTATTTT	CATSRQKGDTQYF	TRBV15*02	TRBV15	TRBJ2-3*01	TRBJ2-3	TRBD1*01	TRBD1	11	19	23	24	7	0	7
894	7.33E-05	TGTGCCAGCAGTGGGACAGAAGACAACGAGCAGTACTTC	CASSGTEDNEQYF	TRBV25-1*01	TRBV25-1	TRBJ2-7*01	TRBJ2-7	TRBD1*01	TRBD1	12	13	18	25	0	6	6
893	7.32E-05	TGTGCCAGCAGTGTGGAGGGGACTAGCGGGAGAACCTACGAGCAGTACTTC	CASSVEGTSGRTYEQYF	TRBV25-1*01	TRBV25-1	TRBJ2-7*01	TRBJ2-7	TRBD2*02	TRBD2	12	18	31	34	5	2	7
893	7.32E-05	TGTGCCAGCAGTGTGTTAGCGGGAGGGCAAGGTGAGCAGTTCTTC	CASSVLAGGQGEQFF	TRBV25-1*01	TRBV25-1	TRBJ2-1*01	TRBJ2-1	TRBD2*02	TRBD2	12	16	26	32	3	5	8
893	7.32E-05	TGTGCCAGCAACCTCTTAGGGGACGAGTCGGCCCAGTACTTC	CASNLLGDESAQYF	TRBV7-2*04, TRBV7-2*01	TRBV7-2	TRBJ2-5*01	TRBJ2-5	TRBD1*01, TRBD2*02, TRBD2*01	TRBD1, TRBD2	9	19	23	31	9	7	16
892	7.32E-05	TGTGCCACCAGCAGGGACAGGGACTATGGCTACACCTTC	CATSRDRDYGYTF	TRBV15*02	TRBV15	TRBJ1-2*01	TRBJ1-2	TRBD1*01	TRBD1	11	13	21	22	1	0	1
891	7.31E-05	TGTGCCAGCAGTGGACTGGCGGAGGACAATGAGCAGTTCTTC	CASSGLAEDNEQFF	TRBV7-6*01, TRBV7-6*02	TRBV7-6	TRBJ2-1*01	TRBJ2-1	TRBD2*02, TRBD2*01	TRBD2	10	12	16	25	1	8	9
891	7.31E-05	TGTGCCAGCAGCGTGGAAGGGATAGATACGCAGTATTTT	CASSVEGIDTQYF	TRBV9*02, TRBV9*01	TRBV9	TRBJ2-3*01	TRBJ2-3	TRBD1*01, TRBD2*02, TRBD2*01	TRBD1, TRBD2	13	18	21	23	4	1	5
891	7.31E-05	TGTGCCAGCAGAGGGGCAGGGCGCACTGAAGCTTTCTTT	CASRGAGRTEAFF	TRBV6-6*04	TRBV6-6	TRBJ1-1*01	TRBJ1-1	TRBD1*01	TRBD1	10	16	20	23	5	2	7
890	7.30E-05	TGTGCCAGCAGCTCAAGACAGGGGCCACCCCTCCACTTT	CASSSRQGPPLHF	TRBV7-2*04, TRBV7-2*01	TRBV7-2	TRBJ1-6*02	TRBJ1-6	TRBD1*01	TRBD1	12	16	23	25	3	1	4
889	7.29E-05	TGTGCCAGCAGCTTAGAAGGATCGGACTCCTACGAGCAGTACTTC	CASSLEGSDSYEQYF	TRBV7-8*01	TRBV7-8	TRBJ2-7*01	TRBJ2-7	TRBD1*01, TRBD2*02, TRBD2*01	TRBD1, TRBD2	15	23	25	26	7	0	7
888	7.28E-05	TGTGCCACCAGCGAGGGCATGGTCAACTATGGCTACACCTTC	CATSEGMVNYGYTF	TRBV15*02	TRBV15	TRBJ1-2*01	TRBJ1-2	TRBD2*02	TRBD2	11	12	16	24	0	7	7
887	7.28E-05	TGTGCCAGCAGCTCATTTGGGACAGGGGACGGGGAGCTGTTTTTT	CASSSFGTGDGELFF	TRBV7-2*04, TRBV7-2*01	TRBV7-2	TRBJ2-2*01	TRBJ2-2	TRBD1*01	TRBD1	12	18	27	29	5	1	6
887	7.28E-05	TGTGCCAGCAGCGTTGGGGGTCCAGGGGACGAGCAGTACTTC	CASSVGGPGDEQYF	TRBV7-6*01	TRBV7-6	TRBJ2-7*01	TRBJ2-7	TRBD1*01	TRBD1	10	22	27	28	11	0	11
887	7.28E-05	TGTGCCATCAGTGGCGCGGGGCACAATGAGCAGTTCTTC	CAISGAGHNEQFF	TRBV10-3*01, TRBV10-3*02	TRBV10-3	TRBJ2-1*01	TRBJ2-1	TRBD2*01	TRBD2	12	15	20	22	2	1	3
886	7.27E-05	TGTGCCAGCAGTGAAAGGGTAGACGGACCCGAGCAGTACTTC	CASSERVDGPEQYF	TRBV25-1*01	TRBV25-1	TRBJ2-7*01	TRBJ2-7	TRBD1*01, TRBD2*02, TRBD2*01	TRBD1, TRBD2	14	24	27	29	9	1	10
886	7.27E-05	TGTGCCAGCAGTGAATATCAGGGAGTCGCGAGCAGTACTTC	CASSEYQ~SREQYF	TRBV25-1*01	TRBV25-1	TRBJ2-7*01	TRBJ2-7	TRBD1*01, TRBD2*02	TRBD1, TRBD2	16	18	22	28	1	5	6
885	7.26E-05	TGTGCCAGCAGTTGGGACAGGGTGAACAATGAGCAGTTCTTC	CASSWDRVNNEQFF	TRBV25-1*01	TRBV25-1	TRBJ2-1*01	TRBJ2-1	TRBD1*01	TRBD1	10	13	21	25	2	3	5
885	7.26E-05	TGCAGTGCTAGCGGTCAGGGTCATGGATCACCCCTCCACTTT	CSASGQGHGSPLHF	TRBV20-1*01, TRBV20-1*04, TRBV20-1*05, TRBV20-1*07	TRBV20-1	TRBJ1-6*02	TRBJ1-6	TRBD1*01	TRBD1	10	15	19	27	4	7	11
884	7.25E-05	TGCAGTGCTATACCGCCGGCGGACAGACGTACAATGAGCAGTTCTTC	CSAIPPAD~TYNEQFF	TRBV20-1*01, TRBV20-1*04, TRBV20-1*05, TRBV20-1*07	TRBV20-1	TRBJ2-1*01	TRBJ2-1	TRBD1*01	TRBD1	9	20	25	29	10	3	13
883	7.24E-05	TGTGCCAGCAGCTCCCAGGGAGAGGGTGGTTCACCCCTCCACTTT	CASSSQGEGGSPLHF	TRBV7-6*01, TRBV7-6*02	TRBV7-6	TRBJ1-6*02	TRBJ1-6	TRBD1*01, TRBD2*02	TRBD1, TRBD2	12	15	19	29	2	9	11
883	7.24E-05	TGCAGTGCTAGGGCTACTTC	CSA~GYF	TRBV20-1*01, TRBV20-1*04, TRBV20-1*05, TRBV20-1*07	TRBV20-1	TRBJ2-7*01	TRBJ2-7	TRBD1*01	TRBD1	10	11	13	14	0	0	0
882	7.23E-05	TGTGCCAGCAGCCAGACTAGCGCGGGGGGGAATGAGCAGTTCTTC	CASSQTSAGGNEQFF	TRBV5-5*01, TRBV5-5*02, TRBV5-5*03	TRBV5-5	TRBJ2-1*01	TRBJ2-1	TRBD2*01	TRBD2	13	21	29	30	7	0	7
882	7.23E-05	TGTGCCAGCAGTAAGGGGGTTTACTATGGCTACACCTTC	CASSKGVYYGYTF	TRBV25-1*01	TRBV25-1	TRBJ1-2*01	TRBJ1-2	TRBD1*01	TRBD1	11	13	18	22	1	3	4
881	7.23E-05	TGTGCCAGCAGCTACGAACAGGGGGATGAAAAACTGTTTTTT	CASSYEQGDEKLFF	TRBV7-8*01, TRBV7-8*03	TRBV7-8	TRBJ1-4*01	TRBJ1-4	TRBD1*01	TRBD1	12	17	24	25	4	0	4
881	7.23E-05	TGTGCCAGCAGCCCGGGACAGCGTAATTCACCCCTCCACTTT	CASSPGQRNSPLHF	TRBV7-8*01, TRBV7-8*03	TRBV7-8	TRBJ1-6*02	TRBJ1-6	TRBD1*01	TRBD1	12	14	20	23	1	2	3
881	7.23E-05	TGTGCCACCAGCATGACAGGGCTAAACGAGCAGTACTTC	CATSMTGLNEQYF	TRBV15*02	TRBV15	TRBJ2-7*01	TRBJ2-7	TRBD1*01	TRBD1	11	14	20	25	2	4	6
880	7.22E-05	TGTGCCAGCAATGGACCGCCGAGCTACAATGAGCAGTTCTTC	CASNGPPSYNEQFF	TRBV2*01, TRBV2*03	TRBV2	TRBJ2-1*01	TRBJ2-1	TRBD1*01, TRBD2*02, TRBD2*01	TRBD1, TRBD2	9	12	15	23	2	7	9
879	7.21E-05	TGTGCCAGCAGTTTATCAGGGACTGGAAACACCATATATTTT	CASSLSGTGNTIYF	TRBV25-1*01	TRBV25-1	TRBJ1-3*01	TRBJ1-3	TRBD1*01	TRBD1	11	16	20	22	4	1	5
879	7.21E-05	TGCAGCGTTAAGTGGCAGGGAGACCACGAGCAGTACTTC	CSVKWQGDHEQYF	TRBV29-1*01	TRBV29-1	TRBJ2-7*01	TRBJ2-7	TRBD1*01, TRBD2*02	TRBD1, TRBD2	8	15	19	25	6	5	11
876	7.19E-05	TGTGCCAGCAGTGAGCGATAACCGGGACAGGAGCCTACGAGCAGTACTTC	CASSER*P~TGAYEQYF	TRBV25-1*01	TRBV25-1	TRBJ2-7*01	TRBJ2-7	TRBD1*01	TRBD1	13	23	30	41	9	10	19
875	7.18E-05	TGTGCCACCAGCAGTATGGGCAGTTCCTTCGGCTACACCTTC	CATSSMGSSFGYTF	TRBV15*02	TRBV15	TRBJ1-2*01	TRBJ1-2	TRBD1*01	TRBD1	11	17	20	30	5	9	14
875	7.18E-05	TGTGCCAGCAGTCGCGGAGTGGACTACGAGCAGTACTTC	CASSRGVDYEQYF	TRBV25-1*01	TRBV25-1	TRBJ2-7*01	TRBJ2-7	TRBD2*02, TRBD2*01	TRBD2	11	13	16	23	1	6	7
873	7.16E-05	TGTGCCAGCAGCCAAAATACGAGCAGTACTTC	CASSQ~YEQYF	TRBV7-3*05, TRBV7-3*01	TRBV7-3	TRBJ2-7*01	TRBJ2-7	TRBD2*02	TRBD2	11	-1	-1	17	-1	-1	5
872	7.15E-05	TGCAGCGTTGATCGGGAACGCTATGGCTACACCTTC	CSVDRERYGYTF	TRBV29-1*01	TRBV29-1	TRBJ1-2*01	TRBJ1-2	TRBD2*02	TRBD2	10	12	16	20	1	3	4
869	7.13E-05	TGTGCCACCAGCAGGGGACAGGGCTTGGGAGATACGCAGTATTTT	CATSRGQGLGDTQYF	TRBV15*02	TRBV15	TRBJ2-3*01	TRBJ2-3	TRBD1*01	TRBD1	11	14	22	29	2	6	8
868	7.12E-05	TGTGCCACCAGTGGGGCGGGGCAGGGTAGCAATCAGCCCCAGCATTTT	CATSGAGQGSNQPQHF	TRBV24-1*01	TRBV24-1	TRBJ1-5*01	TRBJ1-5	TRBD2*01	TRBD2	12	15	20	26	2	5	7
867	7.11E-05	TGTGCCAGCAGTGAAAGGTCAGCTGGAAACACCATATATTTT	CASSERSAGNTIYF	TRBV25-1*01	TRBV25-1	TRBJ1-3*01	TRBJ1-3	TRBD1*01, TRBD2*02, TRBD2*01	TRBD1, TRBD2	14	19	21	22	4	0	4
867	7.11E-05	TGTGCCATAAAGGACGGGACCAGGAATACGCAGTATTTT	CAIKDGTRNTQYF	TRBV10-3*01, TRBV10-3*02	TRBV10-3	TRBJ2-3*01	TRBJ2-3	TRBD1*01, TRBD2*02, TRBD2*01	TRBD1, TRBD2	7	15	19	25	7	5	12
867	7.11E-05	TGCAGCGTTCCACAGGGATCGTCCCATGGCTACACCTTC	CSVPQGSSHGYTF	TRBV29-1*01, TRBV29-1*03	TRBV29-1	TRBJ1-2*01	TRBJ1-2	TRBD1*01	TRBD1	8	11	16	25	2	8	10
866	7.10E-05	TGTGCCAGCACGGGGGGCACTATGGCTACACCTTC	CASTGG~YGYTF	TRBV25-1*01	TRBV25-1	TRBJ1-2*01	TRBJ1-2	TRBD2*01	TRBD2	9	10	16	18	0	1	1
866	7.10E-05	TGCAGTGCTACGGCACGCAAGAGACCCAGTACTTC	CSATAR~ETQYF	TRBV20-1*06, TRBV20-1*03, TRBV20-1*01, TRBV20-1*04, TRBV20-1*05, TRBV20-1*02, TRBV20-1*07	TRBV20-1	TRBJ2-5*01	TRBJ2-5	TRBD1*01, TRBD2*02, TRBD2*01	TRBD1, TRBD2	9	11	13	17	1	3	4
865	7.10E-05	TGTGCCAGCAGTGAAGAAAGGGGGAATGAAAAACTGTTTTTT	CASSEERGNEKLFF	TRBV2*01, TRBV2*03	TRBV2	TRBJ1-4*01	TRBJ1-4	TRBD1*01	TRBD1	15	18	23	24	2	0	2
863	7.08E-05	TGTGCCAGCCGCCCTCCGATGGGGTCTAATGAAAAACTGTTTTTT	CASRPPMGSNEKLFF	TRBV2*01, TRBV2*02, TRBV2*03	TRBV2	TRBJ1-4*01	TRBJ1-4	TRBD2*02	TRBD2	8	11	16	25	2	8	10
862	7.07E-05	TGCGCCAGCAGAGTATCCGACAGGGGTCAATTCACCCCTCCACTTT	CASRVSDR~VNSPLHF	TRBV10-2*01	TRBV10-2	TRBJ1-6*02	TRBJ1-6	TRBD1*01	TRBD1	10	18	25	28	7	2	9
862	7.07E-05	TGTGCCAGCAGCTCAAATTCTGGCGGGATCTACGAGCAGTACTTC	CASSSNSGGIYEQYF	TRBV7-8*01	TRBV7-8	TRBJ2-7*01	TRBJ2-7	TRBD2*02	TRBD2	12	22	27	29	9	1	10
862	7.07E-05	TGCAGCTCAGGGACAGCTAACTATGGCTACACCTTC	CSSGTANYGYTF	TRBV29-1*03	TRBV29-1	TRBJ1-2*01	TRBJ1-2	TRBD1*01	TRBD1	5	9	15	16	3	0	3
862	7.07E-05	TGTGCCAGCAGCTTATTAGAGACCCAGTACTTC	CASSLLETQYF	TRBV7-2*04, TRBV7-2*01	TRBV7-2	TRBJ2-5*01	TRBJ2-5	TRBD1*01, TRBD2*02, TRBD2*01	TRBD1, TRBD2	14	-1	-1	17	-1	-1	2
861	7.06E-05	TGTGCCAGCAGTTCCAGTCGGGACGGCGGCTATGGCTACACCTTC	CASSSSRDGGYGYTF	TRBV25-1*01	TRBV25-1	TRBJ1-2*01	TRBJ1-2	TRBD1*01, TRBD2*02, TRBD2*01	TRBD1, TRBD2	11	19	23	29	7	5	12
857	7.03E-05	TGCAGCGTTGAAGATCGGACAGAGCTCCTACAATGAGCAGTTCTTC	CSVEDRTE~SYNEQFF	TRBV29-1*01	TRBV29-1	TRBJ2-1*01	TRBJ2-1	TRBD1*01	TRBD1	13	16	21	24	2	2	4
855	7.01E-05	TGTGCCAGCCGGCGCGGTGAGGGTTCACCCCTCCACTTT	CASRRGEGSPLHF	TRBV2*01, TRBV2*02, TRBV2*03	TRBV2	TRBJ1-6*01	TRBJ1-6	TRBD2*02	TRBD2	8	18	22	23	9	0	9
854	7.00E-05	TGTGCCATCAGTGAGGCAGCCTATAATTCACCCCTCCACTTT	CAISEAAYNSPLHF	TRBV10-3*01, TRBV10-3*02	TRBV10-3	TRBJ1-6*01	TRBJ1-6	TRBD1*01	TRBD1	14	16	18	19	1	0	1
854	7.00E-05	TGTGCCAGCACTAAGGGAACAAACTACAATGAGCAGTTCTTC	CASTKGTNYNEQFF	TRBV25-1*01	TRBV25-1	TRBJ2-1*01	TRBJ2-1	TRBD1*01, TRBD2*02, TRBD2*01	TRBD1, TRBD2	9	14	17	23	4	5	9
854	7.00E-05	TGCGCCAGCAGTGACGGACAGACGAATTCACCCCTCCACTTT	CASSDGQTNSPLHF	TRBV10-1*02, TRBV10-1*01	TRBV10-1	TRBJ1-6*02	TRBJ1-6	TRBD1*01	TRBD1	13	15	20	24	1	3	4
854	7.00E-05	TGCAGCGTTGTCCCAGAGGACTATGGCTACACCTTC	CSVVPEDYGYTF	TRBV29-1*01	TRBV29-1	TRBJ1-2*01	TRBJ1-2	TRBD1*01, TRBD2*02, TRBD2*01	TRBD1, TRBD2	9	10	13	19	0	5	5
854	7.00E-05	TGCGCCAGCAGCCCCCTTTCCACTTT	CASS~PFHF	TRBV10-1*02, TRBV10-1*01	TRBV10-1	TRBJ1-6*02	TRBJ1-6	TRBD1*01	TRBD1	10	11	16	18	0	1	1
853	7.00E-05	TGTGCCAGCAGCCAGATACGACAGGGGGACACTGAAGCTTTCTTT	CASSQIRQGDTEAFF	TRBV13*02, TRBV13*01	TRBV13	TRBJ1-1*01	TRBJ1-1	TRBD1*01	TRBD1	11	19	27	28	7	0	7
853	7.00E-05	TGTGCCACCAGCAGAGACGGCGGATCCTACGAGCAGTACTTC	CATSRDGGSYEQYF	TRBV15*02	TRBV15	TRBJ2-7*01	TRBJ2-7	TRBD2*02, TRBD2*01	TRBD2	11	19	22	24	7	1	8
852	6.99E-05	TGTGCCAGCAGCAATCGAGGCTGGGCTAACTATGGCTACACCTTC	CASSNRGWANYGYTF	TRBV5-6*01	TRBV5-6	TRBJ1-2*01	TRBJ1-2	TRBD2*02	TRBD2	11	16	19	25	4	5	9
852	6.99E-05	TGTGCCATCTTCTTTGAGGGCTACACCTTC	CAIFFEGYTF	TRBV19*01, TRBV19*03, TRBV19*02	TRBV19	TRBJ1-2*01	TRBJ1-2	TRBD2*02	TRBD2	6	15	17	18	8	0	8
851	6.98E-05	TGTGCCACCAGTGACCCCACTAGCGCCAGTTCCTACAATGAGCAGTTCTTC	CATSDPTSASSYNEQFF	TRBV24-1*01	TRBV24-1	TRBJ2-1*01	TRBJ2-1	TRBD2*02, TRBD2*01	TRBD2	13	18	24	30	4	5	9
851	6.98E-05	TGTGCCAGCAGCTCGGGGGACAGCGGAGCCGGGGAGCTGTTTTTT	CASSSGDSGAGELFF	TRBV7-8*01, TRBV7-8*03	TRBV7-8	TRBJ2-2*01	TRBJ2-2	TRBD1*01	TRBD1	12	16	22	28	3	5	8
851	6.98E-05	TGTGCCAGCAGCTTAGAGGTCGGGAATTCACCCCTCCACTTT	CASSLEVGNSPLHF	TRBV7-6*01	TRBV7-6	TRBJ1-6*02	TRBJ1-6	TRBD2*02, TRBD2*01	TRBD2	15	20	23	24	4	0	4
851	6.98E-05	TGTGCCACCAGCGATGACAGTAACTACGAGCAGTACTTC	CATSDDSNYEQYF	TRBV15*02	TRBV15	TRBJ2-7*01	TRBJ2-7	TRBD1*01	TRBD1	11	15	19	23	3	3	6
851	6.98E-05	TGTGCCACCAGTGCTCAAGGTATTGAGCAGTTCTTC	CATSAQGIEQFF	TRBV24-1*01	TRBV24-1	TRBJ2-1*01	TRBJ2-1	TRBD1*01, TRBD2*02	TRBD1, TRBD2	12	17	19	23	4	3	7
851	6.98E-05	TGTGCCACCAGGAGTCAGGGGGACGAGCAGTACTTC	CATRSQGDEQYF	TRBV15*02	TRBV15	TRBJ2-7*01	TRBJ2-7	TRBD1*01	TRBD1	10	15	21	22	4	0	4
850	6.97E-05	TGTGCCAGCAGTCTAGCCGGGACAGGTGTCTATGGCTACACCTTC	CASSLAGTGVYGYTF	TRBV25-1*01	TRBV25-1	TRBJ1-2*01	TRBJ1-2	TRBD1*01	TRBD1	11	18	25	29	6	3	9
850	6.97E-05	TGTGCCAGTAGTATTAGGGAGGCTGGCTACACCTTC	CASSIREAGYTF	TRBV19*01, TRBV19*02	TRBV19	TRBJ1-2*01	TRBJ1-2	TRBD2*02	TRBD2	13	16	21	23	2	1	3
850	6.97E-05	TGTGCCAGCAGCCCAGGAGATACGCAGTATTTT	CASSPGDTQYF	TRBV25-1*01	TRBV25-1	TRBJ2-3*01	TRBJ2-3	TRBD1*01	TRBD1	10	13	16	17	2	0	2
849	6.96E-05	TGTGCCAGCAGCTCAGGACAGGGCGAAAACAATGAGCAGTTCTTC	CASSSGQGENNEQFF	TRBV6-5*01	TRBV6-5	TRBJ2-1*01	TRBJ2-1	TRBD1*01	TRBD1	12	15	22	28	2	5	7
848	6.96E-05	TGTGCCAGCAGTGAGCCTGAAGCGGGAGCCGACAGATACGCAGTATTTT	CASSEPEA~EPTDTQYF	TRBV25-1*01	TRBV25-1	TRBJ2-3*01	TRBJ2-3	TRBD2*02	TRBD2	13	20	27	31	6	3	9
848	6.96E-05	TGTGCCAGCAGCCCTCAGGACACGCTCGGAATTCACCCCTCCACTTT	CASSPQDT~RNSPLHF	TRBV7-7*01, TRBV7-7*02	TRBV7-7	TRBJ1-6*02	TRBJ1-6	TRBD1*01	TRBD1	11	17	21	29	5	7	12
846	6.94E-05	TGTGCCAGCATATCAGGGCCGGGGACACCCCTCCACTTT	CASISGPGTPLHF	TRBV7-2*04, TRBV7-2*01	TRBV7-2	TRBJ1-6*01	TRBJ1-6	TRBD1*01, TRBD2*01	TRBD1, TRBD2	9	13	17	25	3	7	10
846	6.94E-05	TGCAGTGCTAGAGTAGAGGGTTCACCCCTCCACTTT	CSARVEGSPLHF	TRBV20-1*01, TRBV20-1*04, TRBV20-1*05, TRBV20-1*07	TRBV20-1	TRBJ1-6*02	TRBJ1-6	TRBD2*02	TRBD2	12	15	19	20	2	0	2
845	6.93E-05	TGTGCCACCAGCAGAGATGATCTTGCGTACACTGAAGCTTTCTTT	CATSRDDLAYTEAFF	TRBV15*02	TRBV15	TRBJ1-1*01	TRBJ1-1	TRBD2*02, TRBD2*01	TRBD2	11	24	26	28	12	1	13
844	6.92E-05	TGTGCCAGCAGTGACAGGGGGCAGGAAGAGACCCAGTACTTC	CASSDRGQEETQYF	TRBV25-1*01	TRBV25-1	TRBJ2-5*01	TRBJ2-5	TRBD1*01	TRBD1	13	14	21	25	0	3	3
844	6.92E-05	TGTGCCAGCAGCGGTGACGGCCTTAATTCACCCCTCCACTTT	CASSGDGLNSPLHF	TRBV7-2*04, TRBV7-2*01	TRBV7-2	TRBJ1-6*01	TRBJ1-6	TRBD1*01, TRBD2*02, TRBD2*01	TRBD1, TRBD2	11	15	17	23	3	5	8
844	6.92E-05	TGCAGCGTTGTTGGCAACAGCGAGCAGTACTTC	CSVVGNSEQYF	TRBV29-1*01	TRBV29-1	TRBJ2-7*01	TRBJ2-7	TRBD1*01	TRBD1	9	16	19	20	6	0	6
843	6.91E-05	TGTGCCAGCAGCCAATCCCGAATATTAGATTCACCCCTCCACTTT	CASSQSRILDSPLHF	TRBV16*01, TRBV16*02	TRBV16	TRBJ1-6*02	TRBJ1-6	TRBD2*02, TRBD2*01	TRBD2	16	25	27	28	8	0	8
843	6.91E-05	TGCAGTGCTCATGGACAGGGTAGCAATTCACCCCTCCACTTT	CSAHGQGSNSPLHF	TRBV20-1*06, TRBV20-1*03, TRBV20-1*01, TRBV20-1*04, TRBV20-1*05, TRBV20-1*02, TRBV20-1*07	TRBV20-1	TRBJ1-6*02	TRBJ1-6	TRBD1*01	TRBD1	8	12	19	24	3	4	7
843	6.91E-05	TGTGCCAGCAGCTTCGACCCGACCGGGGAGCTGTTTTTT	CASSFDPTGELFF	TRBV7-9*01, TRBV7-9*02	TRBV7-9	TRBJ2-2*01	TRBJ2-2	TRBD2*02, TRBD2*01	TRBD2	13	17	20	21	3	0	3
842	6.91E-05	TGTGCCAGCAGTGCTCGGGACTAGCGGGAGCTACCTCCTACGAGCAGTACTTC	CASSARD*R~ATSYEQYF	TRBV25-1*01	TRBV25-1	TRBJ2-7*01	TRBJ2-7	TRBD2*02	TRBD2	12	16	29	34	3	4	7
842	6.91E-05	TGTGCCACCAGTGATTTCCACCAGGACAGAATGGACCTACGAGCAGTACTTC	CATSDFHQD~EWTYEQYF	TRBV24-1*01	TRBV24-1	TRBJ2-7*01	TRBJ2-7	TRBD1*01	TRBD1	16	23	28	35	6	6	12
842	6.91E-05	TGTGCCAGCCTCGGGGGGAGGGAGTCACCCCTCCACTTT	CASLGGRESPLHF	TRBV2*01, TRBV2*02, TRBV2*03	TRBV2	TRBJ1-6*02	TRBJ1-6	TRBD2*02, TRBD2*01	TRBD2	8	15	21	24	6	2	8
842	6.91E-05	TGTGCCAGTACCCAGCAATTTATGGCTACACCTTC	CASTQQ~YGYTF	TRBV19*01, TRBV19*03, TRBV19*02	TRBV19	TRBJ1-2*01	TRBJ1-2	TRBD1*01, TRBD2*02, TRBD2*01	TRBD1, TRBD2	7	12	14	20	4	5	9
842	6.91E-05	TGTGCCACCAGTTTAGGCTACGAGCAGTACTTC	CATSLGYEQYF	TRBV24-1*01	TRBV24-1	TRBJ2-7*01	TRBJ2-7	TRBD1*01, TRBD2*02, TRBD2*01	TRBD1, TRBD2	11	14	16	17	2	0	2
841	6.90E-05	TGCAGTGCTAGAGACAGGCCCGCACTTT	CSARD~GPHF	TRBV20-1*01, TRBV20-1*05, TRBV20-1*07	TRBV20-1	TRBJ1-6*02	TRBJ1-6	TRBD1*01, TRBD2*02, TRBD2*01	TRBD1, TRBD2	13	14	17	22	0	4	4
840	6.89E-05	TGTGCCAGCAGAGAGACGGTCTCCTACGAGCAGTACTTC	CASRETVSYEQYF	TRBV25-1*01	TRBV25-1	TRBJ2-7*01	TRBJ2-7	TRBD1*01, TRBD2*02, TRBD2*01	TRBD1, TRBD2	10	14	16	20	3	3	6
839	6.88E-05	TGTGCCACCAGCAGAGATTATGTCAACAGGGGTAATTCACCCCTCCACTTT	CATSRDYVNRGNSPLHF	TRBV15*02	TRBV15	TRBJ1-6*02	TRBJ1-6	TRBD1*01	TRBD1	11	25	31	32	13	0	13
839	6.88E-05	TGTGCCAGCAGTGAATTACACAACCAACCCACCTACGAGCAGTACTTC	CASSELHNQPTYEQYF	TRBV25-1*01	TRBV25-1	TRBJ2-7*01	TRBJ2-7	TRBD1*01, TRBD2*02, TRBD2*01	TRBD1, TRBD2	15	19	21	31	3	9	12
839	6.88E-05	TGCGCCAGCAGCCCCTCACCTTCAAACAGGGGCGAGCAGTACTTC	CASSPSPSNRGEQYF	TRBV5-1*01	TRBV5-1	TRBJ2-7*01	TRBJ2-7	TRBD1*01	TRBD1	11	25	31	32	13	0	13
839	6.88E-05	TGTGCCAGCAGCTTATTCGGGCCTCGCGTCCACTTT	CASSLFGPRVHF	TRBV7-3*01	TRBV7-3	TRBJ1-6*02	TRBJ1-6	TRBD1*01, TRBD2*02, TRBD2*01	TRBD1, TRBD2	14	18	21	28	3	6	9
839	6.88E-05	TGCGCCAGCAGTGACGGGAATTCACCCCTCCACTTT	CASSDGNSPLHF	TRBV10-1*02, TRBV10-1*01	TRBV10-1	TRBJ1-6*01	TRBJ1-6	TRBD2*02, TRBD2*01	TRBD2	11	14	17	18	2	0	2
838	6.87E-05	TGTGCCAGCAGTGAAGGACGGCTAAATGAAAAACTGTTTTTT	CASSEGRLNEKLFF	TRBV25-1*01	TRBV25-1	TRBJ1-4*01	TRBJ1-4	TRBD1*01, TRBD2*02, TRBD2*01	TRBD1, TRBD2	14	15	18	24	0	5	5
838	6.87E-05	TGTGCCAGCAGCTGGGGGACAGGGAACACTGAAGCTTTCTTT	CASSWGTGNTEAFF	TRBV7-2*04, TRBV7-2*01	TRBV7-2	TRBJ1-1*01	TRBJ1-1	TRBD1*01	TRBD1	12	15	22	23	2	0	2
838	6.87E-05	TGTGCCAGCAGCAGAGGACAGGGAGTTTCACCCCTCCACTTT	CASSRGQGVSPLHF	TRBV7-8*01, TRBV7-8*03	TRBV7-8	TRBJ1-6*02	TRBJ1-6	TRBD1*01	TRBD1	11	15	22	26	3	3	6
838	6.87E-05	TGTGCCAGCAGCCGCTACAATGAGCAGTTCTTC	CASSRYNEQFF	TRBV25-1*01	TRBV25-1	TRBJ2-1*01	TRBJ2-1	TRBD2*02, TRBD2*01	TRBD2	10	11	13	14	0	0	0
837	6.87E-05	TGTGCCAGCAAGGGTGGCACCGATAATTCACCCCTCCACTTT	CASKGGTDNSPLHF	TRBV19*01, TRBV19*03, TRBV19*02	TRBV19	TRBJ1-6*01	TRBJ1-6	TRBD1*01, TRBD2*02	TRBD1, TRBD2	9	10	13	22	0	8	8
837	6.87E-05	TGCAGTGCTAGGGTCGGGCAGGCAATCAGCCCCAGCATTTT	CSARVGQ~NQPQHF	TRBV20-1*01, TRBV20-1*04, TRBV20-1*05, TRBV20-1*07	TRBV20-1	TRBJ1-5*01	TRBJ1-5	TRBD1*01, TRBD2*02, TRBD2*01	TRBD1, TRBD2	10	15	18	21	4	2	6
836	6.86E-05	TGTGCCAGCCAGAAAACGACAGCCGCTACGAGCAGTACTTC	CASQKTT~RYEQYF	TRBV25-1*01	TRBV25-1	TRBJ2-7*01	TRBJ2-7	TRBD1*01	TRBD1	8	17	21	25	8	3	11
836	6.86E-05	TGTGCCAGCAGTGAAGCGCCAGAAAACGCCCTCCACTTT	CASSEAPENALHF	TRBV6-1*01	TRBV6-1	TRBJ1-6*01	TRBJ1-6	TRBD1*01	TRBD1	14	19	21	28	4	6	10
835	6.85E-05	TGTGCCAGCACCGGGACAGCCTACGAGCAGTACTTC	CASTGTAYEQYF	TRBV25-1*01	TRBV25-1	TRBJ2-7*01	TRBJ2-7	TRBD1*01	TRBD1	9	12	18	19	2	0	2
835	6.85E-05	TGCAGCGTTGAAGGCTCGTCCTACGAGCAGTACTTC	CSVEGSSYEQYF	TRBV29-1*01	TRBV29-1	TRBJ2-7*01	TRBJ2-7	TRBD2*02, TRBD2*01	TRBD2	12	17	20	27	4	6	10
834	6.84E-05	TGCAGCGTTGAAGATCCACAGGGGGCTAGCTCCTACGAGCAGTACTTC	CSVEDPQGASSYEQYF	TRBV29-1*01	TRBV29-1	TRBJ2-7*01	TRBJ2-7	TRBD1*01	TRBD1	13	17	25	29	3	3	6
834	6.84E-05	TGTGCCAGCAGTACAGGGGCCCTAGTGCACGAGCAGTACTTC	CASSTGALVHEQYF	TRBV25-1*01	TRBV25-1	TRBJ2-7*01	TRBJ2-7	TRBD1*01	TRBD1	11	12	18	28	0	9	9
834	6.84E-05	TGCAGTGCCCACATCGGGGTGGTTCACCCCTCCACTTT	CSAHIG~GSPLHF	TRBV20-1*06, TRBV20-1*03, TRBV20-1*01, TRBV20-1*04, TRBV20-1*05, TRBV20-1*02, TRBV20-1*07	TRBV20-1	TRBJ1-6*02	TRBJ1-6	TRBD2*01	TRBD2	7	14	18	22	6	3	9
834	6.84E-05	TGTGCCTCCCGGGCTTACGGGGAGCTGTTTTTT	CASRAYGELFF	TRBV24-1*01	TRBV24-1	TRBJ2-2*01	TRBJ2-2	TRBD2*02	TRBD2	5	6	10	17	0	6	6
833	6.83E-05	TGTGCCAGCACTCAGACCCAACACTCTGGAAACACCATATATTTT	CASTQTQHSGNTIYF	TRBV25-1*01	TRBV25-1	TRBJ1-3*01	TRBJ1-3	TRBD1*01, TRBD2*02, TRBD2*01	TRBD1, TRBD2	9	20	22	23	10	0	10
833	6.83E-05	TGCAGCGTCCTGAACACTACCTATGGCTACACCTTC	CSVLNTTYGYTF	TRBV29-1*01, TRBV29-1*03	TRBV29-1	TRBJ1-2*01	TRBJ1-2	TRBD1*01	TRBD1	7	8	11	16	0	4	4
831	6.82E-05	TGTGCCAGCAGTGATGGGAACAGTTACAATGAGCAGTTCTTC	CASSDGNSYNEQFF	TRBV25-1*01	TRBV25-1	TRBJ2-1*01	TRBJ2-1	TRBD1*01, TRBD2*02, TRBD2*01	TRBD1, TRBD2	13	19	22	24	5	1	6
831	6.82E-05	TGTGCCAGCATGGGCAATGAGCAGTTCTTC	CASMGNEQFF	TRBV7-2*04, TRBV7-2*01	TRBV7-2	TRBJ2-1*01	TRBJ2-1	TRBD1*01, TRBD2*02, TRBD2*01	TRBD1, TRBD2	9	11	13	14	1	0	1
830	6.81E-05	TGTGCCAGCAGTGAAGTTCGGCAGGCGTCAGCTCCTATAATTCACCCCTCCACTTT	CASSEVRQA~SSYNSPLHF	TRBV25-1*01	TRBV25-1	TRBJ1-6*01	TRBJ1-6	TRBD1*01	TRBD1	14	21	24	31	6	6	12
830	6.81E-05	TGCAGCGTGCGGGACAACGCCTACGAGCAGTACTTC	CSVRDNAYEQYF	TRBV29-1*01, TRBV29-1*03	TRBV29-1	TRBJ2-7*01	TRBJ2-7	TRBD1*01, TRBD2*02	TRBD1, TRBD2	7	10	15	19	2	3	5
829	6.80E-05	TGTGCCAGCAGCCCCTCGGGACACAGAATGTTCGGCTATGGCTACACCTTC	CASSPSGHRMFGYGYTF	TRBV25-1*01	TRBV25-1	TRBJ1-2*01	TRBJ1-2	TRBD1*01	TRBD1	10	17	22	35	6	12	18
829	6.80E-05	TGTGCCAGCAGGGACCGACCTAGGGGGTACACAGATACGCAGTATTTT	CASRDRPRGYTDTQYF	TRBV2*01, TRBV2*02, TRBV2*03	TRBV2	TRBJ2-3*01	TRBJ2-3	TRBD1*01	TRBD1	10	21	26	29	10	2	12
828	6.79E-05	TGTGCCAGTAGTTTTGAGGTCTCTGGGGCCAACGTCCTGACTTTC	CASSFEVSGANVLTF	TRBV19*01, TRBV19*02	TRBV19	TRBJ2-6*01	TRBJ2-6	TRBD2*02	TRBD2	11	15	18	20	3	1	4
826	6.78E-05	TGCAGTGCTAACCCGACAGGGGGCTTACTCTACGAGCAGTACTTC	CSANPTGGLLYEQYF	TRBV20-1*06, TRBV20-1*03, TRBV20-1*01, TRBV20-1*04, TRBV20-1*05, TRBV20-1*02, TRBV20-1*07	TRBV20-1	TRBJ2-7*01	TRBJ2-7	TRBD1*01	TRBD1	9	14	23	29	4	5	9
826	6.78E-05	TGTGCCAGCAGCGAGATGGGGGAGGCTGAAAAACTGTTTTTT	CASSEMGEAEKLFF	TRBV2*01, TRBV2*02, TRBV2*03	TRBV2	TRBJ1-4*01	TRBJ1-4	TRBD2*02	TRBD2	10	19	24	26	8	1	9
826	6.78E-05	TGTGCCACCAGTCCCGGGACGGGAGGCTACACCTTC	CATSPGTGGYTF	TRBV24-1*01	TRBV24-1	TRBJ1-2*01	TRBJ1-2	TRBD1*01, TRBD2*02, TRBD2*01	TRBD1, TRBD2	11	15	19	24	3	4	7
825	6.77E-05	TGTGCCATCAGTGAGACTTCAGCGAATTCACCCCTCCACTTT	CAISETSANSPLHF	TRBV10-3*01, TRBV10-3*02	TRBV10-3	TRBJ1-6*02	TRBJ1-6	TRBD2*02, TRBD2*01	TRBD2	14	20	23	24	5	0	5
825	6.77E-05	TGTGCCACCAGCAGAGGTTATGAGGACGAGCAGTACTTC	CATSRGYEDEQYF	TRBV15*02	TRBV15	TRBJ2-7*01	TRBJ2-7	TRBD2*02	TRBD2	11	21	24	25	9	0	9
825	6.77E-05	TGCAGTGCTAGGGAGAGAGAGACCCAGTACTTC	CSARERETQYF	TRBV20-1*01, TRBV20-1*04, TRBV20-1*05, TRBV20-1*07	TRBV20-1	TRBJ2-5*01	TRBJ2-5	TRBD2*02	TRBD2	10	11	14	17	0	2	2
824	6.76E-05	TGTGCCACCAGTGACATATTGGGGGATGGCTACACCTTC	CATSDILGDGYTF	TRBV24-1*01	TRBV24-1	TRBJ1-2*01	TRBJ1-2	TRBD1*01, TRBD2*01	TRBD1, TRBD2	13	20	24	25	6	0	6
824	6.76E-05	TGTGCCAGCGAAAACCAAGGCTTCCAGCCCCAGCATTTT	CASENQGFQPQHF	TRBV2*01, TRBV2*02, TRBV2*03	TRBV2	TRBJ1-5*01	TRBJ1-5	TRBD1*01, TRBD2*02, TRBD2*01	TRBD1, TRBD2	8	17	19	24	8	4	12
823	6.75E-05	TGCAGTGTGACGGAAAGTGAAAAACTGTTTTTT	CSVTESEKLFF	TRBV20-1*06, TRBV20-1*03, TRBV20-1*01, TRBV20-1*04, TRBV20-1*05, TRBV20-1*02, TRBV20-1*07	TRBV20-1	TRBJ1-4*01	TRBJ1-4	TRBD1*01, TRBD2*02, TRBD2*01	TRBD1, TRBD2	6	11	13	17	4	3	7
822	6.74E-05	TGCAGCGCCACGACTCCCGGGGGAACCCAGTACTTC	CSATTPGGTQYF	TRBV29-1*01, TRBV29-1*03	TRBV29-1	TRBJ2-5*01	TRBJ2-5	TRBD2*02, TRBD2*01	TRBD2	7	13	18	24	5	5	10
821	6.73E-05	TGTGCCACCAGCAGAGATGTGGGGTTCCAAGAGACCCAGTACTTC	CATSRDVGFQETQYF	TRBV15*02	TRBV15	TRBJ2-5*01	TRBJ2-5	TRBD1*01, TRBD2*01	TRBD1, TRBD2	11	20	23	26	8	2	10
821	6.73E-05	TGTGCCAGCAGTGGAACTACGTATGAGCAGTTCTTC	CASSGTTYEQFF	TRBV25-1*01	TRBV25-1	TRBJ2-1*01	TRBJ2-1	TRBD2*02, TRBD2*01	TRBD2	12	15	18	22	2	3	5
820	6.73E-05	TGTGCCAGCAGCCGCCGGGGGGTGAACACTGAAGCTTTCTTT	CASSRRGVNTEAFF	TRBV7-8*01, TRBV7-8*03	TRBV7-8	TRBJ1-1*01	TRBJ1-1	TRBD2*01	TRBD2	13	15	21	22	1	0	1
820	6.73E-05	TGTGCCACCAGCAGAGATGGGAGACGAACGGGGACCTTC	CATSRDGRRTGTF	TRBV15*02	TRBV15	TRBJ1-2*01	TRBJ1-2	TRBD2*02, TRBD2*01	TRBD2	11	18	22	33	6	10	16
818	6.71E-05	TGTGCCACCAGTGATCGTCAGGGAAGGGGCTACACCTTC	CATSDRQGRGYTF	TRBV24-1*01	TRBV24-1	TRBJ1-2*01	TRBJ1-2	TRBD1*01	TRBD1	14	18	22	27	3	4	7
817	6.70E-05	TGTGCCAGCAGCATCCTGGTGGGACAGGGCTACAATGAGCAGTTCTTC	CASSILVGQGYNEQFF	TRBV7-6*01, TRBV7-6*02	TRBV7-6	TRBJ2-1*01	TRBJ2-1	TRBD1*01	TRBD1	11	20	28	29	8	0	8
817	6.70E-05	TGTGCCACCAGCAGAGATCACAGCGAGGTCCACGAGCAGTACTTC	CATSRDHSEVHEQYF	TRBV15*02	TRBV15	TRBJ2-7*01	TRBJ2-7	TRBD1*01, TRBD2*02, TRBD2*01	TRBD1, TRBD2	11	19	22	31	7	8	15
817	6.70E-05	TGTGCCAGCAGCTCCACAGGGCGAAATTCACCCCTCCACTTT	CASSSTGRNSPLHF	TRBV7-6*01, TRBV7-6*02	TRBV7-6	TRBJ1-6*01	TRBJ1-6	TRBD1*01	TRBD1	12	15	20	24	2	3	5
817	6.70E-05	TGTGCCAGCAGCTTAGCAAGGCTGCACGACCTGTACTTC	CASSLARLHDLYF	TRBV7-8*01	TRBV7-8	TRBJ2-7*01	TRBJ2-7	TRBD1*01, TRBD2*02, TRBD2*01	TRBD1, TRBD2	16	27	29	32	10	2	12
817	6.70E-05	TGTGCCAGCAGTGTAGGGGGCGCGGGCTACACCTTC	CASSVGGAGYTF	TRBV25-1*01	TRBV25-1	TRBJ1-2*01	TRBJ1-2	TRBD1*01	TRBD1	12	14	20	24	1	3	4
817	6.70E-05	TGCAGCGTTGGCGAGAATGAGCAGTTCTTC	CSVGENEQFF	TRBV29-1*01	TRBV29-1	TRBJ2-1*01	TRBJ2-1	TRBD2*02, TRBD2*01	TRBD2	9	10	12	15	0	2	2
816	6.69E-05	TGCAGCGTTGGCACAGGGCCTAACTATGGCTACACCTTC	CSVGTGPNYGYTF	TRBV29-1*01	TRBV29-1	TRBJ1-2*01	TRBJ1-2	TRBD1*01	TRBD1	9	12	17	19	2	1	3
816	6.69E-05	TGTGCCAGCAGTTAGGAACAATGAGCAGTTCTTC	CASS*E~NEQFF	TRBV6-1*01	TRBV6-1	TRBJ2-1*01	TRBJ2-1	TRBD1*01, TRBD2*02, TRBD2*01	TRBD1, TRBD2	11	14	16	17	2	0	2
813	6.67E-05	TGTGCCAGCACCTCCGAAGGGTCCCTAGGGACTGAAGCTTTCTTT	CASTSEGSLGTEAFF	TRBV28*01	TRBV28	TRBJ1-1*01	TRBJ1-1	TRBD1*01, TRBD2*02, TRBD2*01	TRBD1, TRBD2	9	20	24	30	10	5	15
812	6.66E-05	TGTGCCATCAGTGGGGACAGGGGGAATTCACCCCTCCACTTT	CAISGDRGNSPLHF	TRBV10-3*01, TRBV10-3*02	TRBV10-3	TRBJ1-6*02	TRBJ1-6	TRBD1*01	TRBD1	12	13	23	24	0	0	0
812	6.66E-05	TGCGCCAGCAGCTTGGATTCCTGGCTAGCCAGCAGTTCTTC	CASSLDS~ASQQFF	TRBV5-1*01	TRBV5-1	TRBJ2-1*01	TRBJ2-1	TRBD2*02, TRBD2*01	TRBD2	15	24	28	30	8	1	9
812	6.66E-05	TGCAGCGTTAGGTCGGGTGGTAGCGAGCAGTACTTC	CSVRSGGSEQYF	TRBV29-1*01, TRBV29-1*03	TRBV29-1	TRBJ2-7*01	TRBJ2-7	TRBD2*02, TRBD2*01	TRBD2	8	13	16	23	4	6	10
811	6.65E-05	TGTGCCATCAGTGGGGGCAGGGGTAATTCACCCCTCCACTTT	CAISGGRGNSPLHF	TRBV10-3*01, TRBV10-3*02	TRBV10-3	TRBJ1-6*02	TRBJ1-6	TRBD1*01	TRBD1	12	17	22	23	4	0	4
811	6.65E-05	TGTGCCAGCAATCGGAACAGAGCCAATTCACCCCTCCACTTT	CASNRNRANSPLHF	TRBV2*01, TRBV2*02, TRBV2*03	TRBV2	TRBJ1-6*01	TRBJ1-6	TRBD1*01	TRBD1	9	16	19	24	6	4	10
809	6.64E-05	TGTGCCAGCAGTGAAGGAAGCTCCTACAATGAGCAGTTCTTC	CASSEGSSYNEQFF	TRBV25-1*01	TRBV25-1	TRBJ2-1*01	TRBJ2-1	TRBD1*01, TRBD2*02, TRBD2*01	TRBD1, TRBD2	14	15	17	20	0	2	2
809	6.64E-05	TGTGCCAGCAGCTTAGCGCGCACAGAATGCAACTTC	CASSLARTECNF	TRBV7-6*01	TRBV7-6	TRBJ2-7*01	TRBJ2-7	TRBD1*01	TRBD1	16	21	24	31	4	6	10
809	6.64E-05	TGTGCCAGCAGCTTAGGGGAGGGCGAGCAGTACTTC	CASSLGEGEQYF	TRBV7-6*01	TRBV7-6	TRBJ2-7*01	TRBJ2-7	TRBD2*02	TRBD2	15	16	22	23	0	0	0
808	6.63E-05	TGTGCCACCAGTGATTTGTCCACCGTCGGCTACACCTTC	CATSDLSTVGYTF	TRBV24-1*01	TRBV24-1	TRBJ1-2*01	TRBJ1-2	TRBD1*01, TRBD2*02, TRBD2*01	TRBD1, TRBD2	17	24	26	27	6	0	6
808	6.63E-05	TGCAGCGTTGAGAGGACAGGGTTTGGCTACACCTTC	CSVERTGFGYTF	TRBV29-1*01	TRBV29-1	TRBJ1-2*01	TRBJ1-2	TRBD1*01	TRBD1	10	13	20	23	2	2	4
807	6.62E-05	TGCAGCGTCCTAACAGCACCATATGGCTACACCTTC	CSVLTAPYGYTF	TRBV29-1*01, TRBV29-1*03	TRBV29-1	TRBJ1-2*01	TRBJ1-2	TRBD1*01	TRBD1	7	12	15	21	4	5	9
806	6.61E-05	TGTGCCACCAGTGAGGGACAGACTAACTATGGCTACACCTTC	CATSEGQTNYGYTF	TRBV24-1*01	TRBV24-1	TRBJ1-2*01	TRBJ1-2	TRBD1*01	TRBD1	13	14	20	22	0	1	1
805	6.60E-05	TGTGCCAGCAGTCGTAGTCAGGGACAGCCCTACAATGAGCAGTTCTTC	CASSRSQGQPYNEQFF	TRBV25-1*01	TRBV25-1	TRBJ2-1*01	TRBJ2-1	TRBD1*01	TRBD1	11	20	26	28	8	1	9
805	6.60E-05	TGTGCCAGCAAGGGGGGGGCGAGCACAGATACGCAGTATTTT	CASKGGASTDTQYF	TRBV25-1*01	TRBV25-1	TRBJ2-3*01	TRBJ2-3	TRBD2*01	TRBD2	9	12	18	21	2	2	4
805	6.60E-05	TGTGCCAGCAGCTATGGAAACACCATATATTTT	CASSYGNTIYF	TRBV25-1*01	TRBV25-1	TRBJ1-3*01	TRBJ1-3	TRBD2*02, TRBD2*01	TRBD2	10	11	13	14	0	0	0
804	6.59E-05	TGTGCCACCAGCAGCCGAGCTGATGTAAGGTACGAGCAGTACTTC	CATSSRADVRYEQYF	TRBV15*02	TRBV15	TRBJ2-7*01	TRBJ2-7	TRBD1*01, TRBD2*02, TRBD2*01	TRBD1, TRBD2	11	27	29	30	15	0	15
804	6.59E-05	TGTGCCAGCAGCTTTGGGGACAGGGATTCACCCCTCCACTTT	CASSFGDRDSPLHF	TRBV7-6*01	TRBV7-6	TRBJ1-6*01	TRBJ1-6	TRBD1*01	TRBD1	13	16	24	25	2	0	2
804	6.59E-05	TGTGCCATCAGTGAGGGACAGGGGATGGCTACACCTTC	CAISEG~GDGYTF	TRBV10-3*01, TRBV10-3*02	TRBV10-3	TRBJ1-2*01	TRBJ1-2	TRBD1*01	TRBD1	14	15	23	24	0	0	0
803	6.59E-05	TGTGCCAGCAGAGTCAGACAGGTGGATTCACCCCTCCACTTT	CASRVRQVDSPLHF	TRBV7-2*04, TRBV7-2*01	TRBV7-2	TRBJ1-6*02	TRBJ1-6	TRBD1*01	TRBD1	10	16	21	25	5	3	8
802	6.58E-05	TGTGCCAGCATCCAAAGACTAGCGGCCCTACCTACGAGCAGTACTTC	CASIQRLA~PTYEQYF	TRBV25-1*01	TRBV25-1	TRBJ2-7*01	TRBJ2-7	TRBD2*02, TRBD2*01	TRBD2	9	16	24	30	6	5	11
802	6.58E-05	TGTGCCAGCAGCTTAGGTCCAGGGGAATTCACCCCTCCACTTT	CASSLGP~GNSPLHF	TRBV7-8*01	TRBV7-8	TRBJ1-6*02	TRBJ1-6	TRBD1*01	TRBD1	15	19	24	25	3	0	3
801	6.57E-05	TGCAGCGTTACCGGGACGTCATGGTATGATGGCTACACCTTC	CSVTGTSWYDGYTF	TRBV29-1*01, TRBV29-1*03	TRBV29-1	TRBJ1-2*01	TRBJ1-2	TRBD1*01, TRBD2*02, TRBD2*01	TRBD1, TRBD2	8	12	16	28	3	11	14
801	6.57E-05	TGCAGCGTGAATTCACAGGGAAAATGTTCACCCCTCCACTTT	CSVNSQGKCSPLHF	TRBV29-1*01, TRBV29-1*03	TRBV29-1	TRBJ1-6*01	TRBJ1-6	TRBD1*01	TRBD1	7	14	19	26	6	6	12
801	6.57E-05	TGCAGCGTTATGGGGCGGGAAGACTATGGCTACACCTTC	CSVMGREDYGYTF	TRBV29-1*01, TRBV29-1*03	TRBV29-1	TRBJ1-2*01	TRBJ1-2	TRBD2*02	TRBD2	8	14	19	22	5	2	7
800	6.56E-05	TGTGCCAGCAGCTCCAACAGGGGATACGTCGGGGACACTGAAGCTTTCTTT	CASSSNRGYVGDTEAFF	TRBV7-8*01, TRBV7-8*03	TRBV7-8	TRBJ1-1*01	TRBJ1-1	TRBD1*01	TRBD1	12	16	22	34	3	11	14
800	6.56E-05	TGTGCCAGCAGCACCGAACAGGGCACTGGAAACACCATATATTTT	CASSTEQGTGNTIYF	TRBV7-8*01, TRBV7-8*03	TRBV7-8	TRBJ1-3*01	TRBJ1-3	TRBD1*01	TRBD1	11	17	22	25	5	2	7
800	6.56E-05	TGCGCCAGCAGTGAGACAGGGGGATTCACCCCTCCACTTT	CASSETG~DSPLHF	TRBV10-1*01	TRBV10-1	TRBJ1-6*01	TRBJ1-6	TRBD1*01	TRBD1	14	15	22	23	0	0	0
798	6.55E-05	TGTGCCACCAGCAGCGAGAGCTCTGGGGCCAACGTCCTGACTTTC	CATSSESSGANVLTF	TRBV15*02	TRBV15	TRBJ2-6*01	TRBJ2-6	TRBD2*02, TRBD2*01	TRBD2	11	12	15	20	0	4	4
797	6.54E-05	TGTGCCAGCAGCGACAGGGAATCGCAGTATTTT	CASSDRESQYF	TRBV7-6*01, TRBV7-6*02	TRBV7-6	TRBJ2-3*01	TRBJ2-3	TRBD1*01	TRBD1	11	12	18	22	0	3	3
796	6.53E-05	TGTGCCAGCAGTTTAACTAGCGGCCCCACCTACGAGCAGTACTTC	CASSLTSGPTYEQYF	TRBV6-3*01, TRBV6-2*01	TRBV6-3, TRBV6-2	TRBJ2-7*01	TRBJ2-7	TRBD2*02, TRBD2*01	TRBD2	12	15	22	28	2	5	7
796	6.53E-05	TGTGCCAGCAGTTATGGACAGGGGCCCTACAATGAGCAGTTCTTC	CASSYGQGPYNEQFF	TRBV6-4*02, TRBV6-4*01	TRBV6-4	TRBJ2-1*01	TRBJ2-1	TRBD1*01	TRBD1	10	15	23	25	4	1	5
795	6.52E-05	TGTGCCACCAGCAGCAAGACAGGGACTGGGGCCAACGTCCTGACTTTC	CATSSKTGTGANVLTF	TRBV15*02	TRBV15	TRBJ2-6*01	TRBJ2-6	TRBD1*01	TRBD1	11	17	23	25	5	1	6
795	6.52E-05	TGTGCCACCAGCAGATCCCTAGCGACCGAGCAGTACTTC	CATSRSLATEQYF	TRBV15*02	TRBV15	TRBJ2-7*01	TRBJ2-7	TRBD2*02, TRBD2*01	TRBD2	11	18	23	26	6	2	8
795	6.52E-05	TGCAGTTCAGGGTCAGGGAACTATGGCTACACCTTC	CSSGSGNYGYTF	TRBV29-1*01, TRBV29-1*03	TRBV29-1	TRBJ1-2*01	TRBJ1-2	TRBD1*01	TRBD1	4	13	17	18	8	0	8
794	6.51E-05	TGTGCCACCCAATTAGATGGACAGGCATTAATTCACCCCTCCACTTT	CATQLDGQ~INSPLHF	TRBV24-1*01	TRBV24-1	TRBJ1-6*02	TRBJ1-6	TRBD1*01	TRBD1	8	18	24	28	9	3	12
794	6.51E-05	TGCAGCGTGACCCACAGGGAACCTAACTATGGCTACACCTTC	CSVTHREPNYGYTF	TRBV29-1*01, TRBV29-1*03	TRBV29-1	TRBJ1-2*01	TRBJ1-2	TRBD1*01	TRBD1	7	13	18	22	5	3	8
794	6.51E-05	TGTGCCCACGGAGGGCCAGGACCGTACGAGCAGTACTTC	CAHGGPGPYEQYF	TRBV24-1*01	TRBV24-1	TRBJ2-7*01	TRBJ2-7	TRBD2*02	TRBD2	5	9	14	24	3	9	12
794	6.51E-05	TGCAGCGTTGGTGTAGGACAGGGTTACGAGCAGTACTTC	CSVGVGQGYEQYF	TRBV29-1*01	TRBV29-1	TRBJ2-7*01	TRBJ2-7	TRBD1*01	TRBD1	9	15	22	24	5	1	6
793	6.50E-05	TGCAGCGTTGCCTGGGACAGCACCTTGAACTATGGCTACACCTTC	CSVAWDSTLNYGYTF	TRBV29-1*01	TRBV29-1	TRBJ1-2*01	TRBJ1-2	TRBD1*01	TRBD1	9	13	19	27	3	7	10
793	6.50E-05	TGTGCCAGCAGTGTAAGCTCTGGGGCCAACGTCCTGACTTTC	CASSVSSGANVLTF	TRBV25-1*01	TRBV25-1	TRBJ2-6*01	TRBJ2-6	TRBD1*01	TRBD1	12	-1	-1	17	-1	-1	4
792	6.50E-05	TGCGCCAGCAGTCTTTCGCAAGCCAGCCCCAGCATTTT	CASSLS~SQPQHF	TRBV5-1*01	TRBV5-1	TRBJ1-5*01	TRBJ1-5	TRBD2*02, TRBD2*01	TRBD2	10	20	22	23	9	0	9
792	6.50E-05	TGCAGCGTTGCGGTGGACTTGGGGGGCTACACCTTC	CSVAVDLGGYTF	TRBV29-1*01	TRBV29-1	TRBJ1-2*01	TRBJ1-2	TRBD2*02, TRBD2*01	TRBD2	9	14	18	24	4	5	9
792	6.50E-05	TGCAGCGTTGGTCCCGGGAGGTACGAGCAGTACTTC	CSVGPGRYEQYF	TRBV29-1*01	TRBV29-1	TRBJ2-7*01	TRBJ2-7	TRBD2*02	TRBD2	9	14	20	21	4	0	4
791	6.49E-05	TGCAGTGCTAGAGAGGGGGACAGGGTCTCTAGCTCCTATAATTCACCCCTCCACTTT	CSAREGDRVSSSYNSPLHF	TRBV20-1*01, TRBV20-1*05, TRBV20-1*07	TRBV20-1	TRBJ1-6*01	TRBJ1-6	TRBD1*01	TRBD1	13	16	24	32	2	7	9
791	6.49E-05	TGTGCCAGCGTGGCTAGCGGCGACAATGAGCAGTTCTTC	CASVASGDNEQFF	TRBV5-5*01, TRBV5-5*02, TRBV5-5*03	TRBV5-5	TRBJ2-1*01	TRBJ2-1	TRBD2*02, TRBD2*01	TRBD2	8	13	19	22	4	2	6
791	6.49E-05	TGTGCCAGCACCGGGACTTCATTAGGCGAGCAGTACTTC	CASTGTSLGEQYF	TRBV6-1*01	TRBV6-1	TRBJ2-7*01	TRBJ2-7	TRBD2*02, TRBD2*01	TRBD2	9	12	17	26	2	8	10
791	6.49E-05	TGTGCCAGCAGTTCCCAGCTTGCTGAAAAACTGTTTTTT	CASSSQLAEKLFF	TRBV25-1*01	TRBV25-1	TRBJ1-4*01	TRBJ1-4	TRBD1*01, TRBD2*02, TRBD2*01	TRBD1, TRBD2	11	12	15	23	0	7	7
790	6.48E-05	TGTGCCAGCAGCTGGGGGACGGGCGGAAATTCACCCCTCCACTTT	CASSWGTGGNSPLHF	TRBV5-4*01	TRBV5-4	TRBJ1-6*02	TRBJ1-6	TRBD1*01, TRBD2*02, TRBD2*01	TRBD1, TRBD2	12	15	19	27	2	7	9
789	6.47E-05	TGTGCCAGCAGTGAAAGTCTCCTTGACGGGACCGAGGACGGCTACACCTTC	CASSESLLDGTEDGYTF	TRBV25-1*01	TRBV25-1	TRBJ1-2*01	TRBJ1-2	TRBD1*01, TRBD2*02, TRBD2*01	TRBD1, TRBD2	14	27	31	39	12	7	19
789	6.47E-05	TGTGCCAGCAGTGGACAGGTTGACCGAAATTCACCCCTCCACTTT	CASSGQVDRNSPLHF	TRBV2*01, TRBV2*03	TRBV2	TRBJ1-6*01	TRBJ1-6	TRBD1*01	TRBD1	12	13	18	27	0	8	8
789	6.47E-05	TGTGCCAGCAGTATCCGGGACCGCGTCAGCCCCAGCATTTT	CASSIRD~RQPQHF	TRBV25-1*01	TRBV25-1	TRBJ1-5*01	TRBJ1-5	TRBD1*01, TRBD2*02, TRBD2*01	TRBD1, TRBD2	11	16	20	25	4	4	8
789	6.47E-05	TGTGCCACCAGCATAGGGGCTGAGCAGTTCTTC	CATSIGAEQFF	TRBV15*02	TRBV15	TRBJ2-1*01	TRBJ2-1	TRBD1*01	TRBD1	11	14	18	20	2	1	3
787	6.46E-05	TGCAGCGTTGTAAGTCAGGGAGGCTATGGCTACACCTTC	CSVVSQGGYGYTF	TRBV29-1*01	TRBV29-1	TRBJ1-2*01	TRBJ1-2	TRBD2*02	TRBD2	9	17	22	23	7	0	7
787	6.46E-05	TGTGCCAGCAGTACTCACAATGAGCAGTTCTTC	CASSTHNEQFF	TRBV25-1*01	TRBV25-1	TRBJ2-1*01	TRBJ2-1	TRBD2*02, TRBD2*01	TRBD2	11	12	14	16	0	1	1
786	6.45E-05	TGCAGTGCTAGAGACTGGCGGAACTACAATGAGCAGTTCTTC	CSARDWRNYNEQFF	TRBV20-1*01, TRBV20-1*05, TRBV20-1*07	TRBV20-1	TRBJ2-1*01	TRBJ2-1	TRBD2*02, TRBD2*01	TRBD2	13	17	20	23	3	2	5
786	6.45E-05	TGCGCCAGTAGTGCGGGAGTAATCAATGAGCAGTTCTTC	CASSAGVINEQFF	TRBV10-2*01	TRBV10-2	TRBJ2-1*01	TRBJ2-1	TRBD2*02	TRBD2	12	13	18	23	0	4	4
785	6.44E-05	TGTGCCAGCAGCGGGGGGGTGAGGACTAGGAATACGAGCAGTACTTC	CASSGGVR~*EYEQYF	TRBV7-2*04, TRBV7-2*01	TRBV7-2	TRBJ2-7*01	TRBJ2-7	TRBD2*02, TRBD2*01	TRBD2	11	22	28	32	10	3	13
785	6.44E-05	TGTGCCAGCAGTGAGGTTGGACAGGGGTTTCACACCATATATTTT	CASSEVGQGFHTIYF	TRBV25-1*01	TRBV25-1	TRBJ1-3*01	TRBJ1-3	TRBD1*01	TRBD1	13	18	26	31	4	4	8
785	6.44E-05	TGTGCCGTCTCAGGGGCCGAGACAGCCGAGCAGTACTTC	CAVSGAETAEQYF	TRBV6-1*01	TRBV6-1	TRBJ2-7*01	TRBJ2-7	TRBD1*01	TRBD1	5	10	15	26	4	10	14
785	6.44E-05	TGTGCCAGCAGCCTACTTAACACCGGGGAGCTGTTTTTT	CASSLLNTGELFF	TRBV7-2*04, TRBV7-2*01	TRBV7-2	TRBJ2-2*01	TRBJ2-2	TRBD2*02, TRBD2*01	TRBD2	11	14	16	18	2	1	3
784	6.43E-05	TGTGCCAGCAGTGAAAGACAGACGATACCCCTCCACTTT	CASSERQTIPLHF	TRBV2*01, TRBV2*03	TRBV2	TRBJ1-6*02	TRBJ1-6	TRBD1*01	TRBD1	14	16	20	26	1	5	6
783	6.42E-05	TGTGCCAGCAGCGCCGGACGGGGCCAGCTATCCGAGCAGTACTTC	CASSAGRGQLSEQYF	TRBV14*01, TRBV14*02	TRBV14	TRBJ2-7*01	TRBJ2-7	TRBD1*01, TRBD2*01	TRBD1, TRBD2	11	19	23	32	7	8	15
782	6.41E-05	TGCAGTGCTAGACAGGAGATGGATTCACCCCTCCACTTT	CSARQEMDSPLHF	TRBV20-1*01, TRBV20-1*05, TRBV20-1*07	TRBV20-1	TRBJ1-6*01	TRBJ1-6	TRBD1*01, TRBD2*02	TRBD1, TRBD2	11	12	15	22	0	6	6
780	6.40E-05	TGTGCCATCAGTGAGTCTGACAGGGGGCAGGAGTCACCCCTCCACTTT	CAISESDRGQESPLHF	TRBV10-3*01, TRBV10-3*02	TRBV10-3	TRBJ1-6*02	TRBJ1-6	TRBD1*01	TRBD1	16	18	27	33	1	5	6
780	6.40E-05	TGCAGTGCTAGAGATAGGACAGGGTTTGGCTACACCTTC	CSARDRTGFGYTF	TRBV20-1*01, TRBV20-1*05, TRBV20-1*07	TRBV20-1	TRBJ1-2*01	TRBJ1-2	TRBD1*01	TRBD1	13	16	23	26	2	2	4
779	6.39E-05	TGTGCCACCAGTGGTCTAGGACAGGGTGGCTATGGCTACACCTTC	CATSGLGQGGYGYTF	TRBV24-1*01	TRBV24-1	TRBJ1-2*01	TRBJ1-2	TRBD1*01	TRBD1	12	18	25	29	5	3	8
779	6.39E-05	TGTGCCAGCAGGGCTACCGGGACAGCGAATTCACCCCTCCACTTT	CASRATGTANSPLHF	TRBV2*01, TRBV2*02, TRBV2*03	TRBV2	TRBJ1-6*01	TRBJ1-6	TRBD1*01	TRBD1	10	18	24	27	7	2	9
779	6.39E-05	TGTGCCAGCAGCGACAGAGTTGGGGATTCACCCCTCCACTTT	CASSDRVGDSPLHF	TRBV2*01, TRBV2*02, TRBV2*03	TRBV2	TRBJ1-6*01	TRBJ1-6	TRBD1*01	TRBD1	10	12	16	25	1	8	9
779	6.39E-05	TGTGCCAGCAGTGGAGGGTCTGGAAACACCATATATTTT	CASSGGSGNTIYF	TRBV25-1*01	TRBV25-1	TRBJ1-3*01	TRBJ1-3	TRBD2*02	TRBD2	12	13	17	18	0	0	0
779	6.39E-05	TGCAGTGCTTCTCTAGAATTCACCCCTCCACTTT	CSASLE~SPLHF	TRBV20-1*06, TRBV20-1*03, TRBV20-1*01, TRBV20-1*04, TRBV20-1*05, TRBV20-1*02, TRBV20-1*07	TRBV20-1	TRBJ1-6*02	TRBJ1-6	TRBD2*02	TRBD2	8	-1	-1	12	-1	-1	3
778	6.38E-05	TGTGCCACCAGCAGAGGTCCAGGCTACGAGCAGTACTTC	CATSRGPGYEQYF	TRBV15*02	TRBV15	TRBJ2-7*01	TRBJ2-7	TRBD1*01, TRBD2*02, TRBD2*01	TRBD1, TRBD2	11	19	22	23	7	0	7
778	6.38E-05	TGCAGCGCACGACTAGCGGGAGGCTACGAGCAGTACTTC	CSARLAGGYEQYF	TRBV29-1*01, TRBV29-1*03	TRBV29-1	TRBJ2-7*01	TRBJ2-7	TRBD2*02	TRBD2	7	10	22	23	2	0	2
777	6.37E-05	TGTGCCAGCAGCTTAGATCCGCCCGGACGGTCACCCCTCCACTTT	CASSLDPPGRSPLHF	TRBV7-2*04, TRBV7-2*01	TRBV7-2	TRBJ1-6*02	TRBJ1-6	TRBD1*01, TRBD2*02, TRBD2*01	TRBD1, TRBD2	16	24	27	30	7	2	9
777	6.37E-05	TGTGCCAGCAGTGGTTGGCAAAATGGTGAAAAACTGTTTTTT	CASSGWQNGEKLFF	TRBV25-1*01	TRBV25-1	TRBJ1-4*01	TRBJ1-4	TRBD1*01	TRBD1	12	16	18	26	3	7	10
776	6.37E-05	TGCAGCGTTGAAGGACCGGACAGGAGGACCTACAATGAGCAGTTCTTC	CSVEGPDRRTYNEQFF	TRBV29-1*01	TRBV29-1	TRBJ2-1*01	TRBJ2-1	TRBD1*01	TRBD1	12	17	23	28	4	4	8
776	6.37E-05	TGTGCCAGCAGCGGGGAAGCAGGGCAATACGAGCAGTACTTC	CASSGEAGQYEQYF	TRBV7-6*01, TRBV7-6*02	TRBV7-6	TRBJ2-7*01	TRBJ2-7	TRBD1*01	TRBD1	11	19	23	27	7	3	10
776	6.37E-05	TGCAGCGTTGACATGTTTAACTATGGCTACACCTTC	CSVDMFNYGYTF	TRBV29-1*01	TRBV29-1	TRBJ1-2*01	TRBJ1-2	TRBD1*01	TRBD1	10	13	15	17	2	1	3
775	6.36E-05	TGTGCCACCAGCAGAGACAGGGTCGCGCCCTACGAGCAGTACTTC	CATSRDRVAPYEQYF	TRBV15*02	TRBV15	TRBJ2-7*01	TRBJ2-7	TRBD1*01	TRBD1	11	15	21	28	3	6	9
775	6.36E-05	TGTGCCAGTGGGGGTCGGTCGAGCCGCAATGAGCAGTTCTTC	CASGGRSSRNEQFF	TRBV2*01, TRBV2*02, TRBV2*03	TRBV2	TRBJ2-1*01	TRBJ2-1	TRBD1*01, TRBD2*01	TRBD1, TRBD2	7	9	13	26	1	12	13
775	6.36E-05	TGTGCCATCAGTAAGGACAACTATGGCTACACCTTC	CAISKDNYGYTF	TRBV10-3*01, TRBV10-3*02	TRBV10-3	TRBJ1-2*01	TRBJ1-2	TRBD1*01, TRBD2*02, TRBD2*01	TRBD1, TRBD2	11	14	17	18	2	0	2
774	6.35E-05	TGCGCCAGCAGTGAGTCGATAAAACCGGGACAGGAAGGCGTGCAGTACTTC	CASSESIKPGQEGVQYF	TRBV10-1*01	TRBV10-1	TRBJ2-7*01	TRBJ2-7	TRBD1*01	TRBD1	16	26	33	41	9	7	16
774	6.35E-05	TGTGCCACCAGCAGAGAAGGTAGGCAGGGCGGCGAGCAGTACTTC	CATSREGRQGGEQYF	TRBV15*02	TRBV15	TRBJ2-7*01	TRBJ2-7	TRBD1*01	TRBD1	11	24	28	32	12	3	15
774	6.35E-05	TGTGCCAGCAGCTTAGCCCCCCTCAATTCACCCCTCCACTTT	CASSLAPLNSPLHF	TRBV7-6*01	TRBV7-6	TRBJ1-6*02	TRBJ1-6	TRBD1*01	TRBD1	16	17	22	24	0	1	1
774	6.35E-05	TGTGCCATCAGGCAGGGCAATAATTCACCCCTCCACTTT	CAIRQGNNSPLHF	TRBV10-3*01, TRBV10-3*02	TRBV10-3	TRBJ1-6*01	TRBJ1-6	TRBD1*01	TRBD1	10	12	16	19	1	2	3
774	6.35E-05	TGTGCCACCAGCAGAGGTAGAAACTATGGCTACACCTTC	CATSRGRNYGYTF	TRBV15*02	TRBV15	TRBJ1-2*01	TRBJ1-2	TRBD2*02	TRBD2	11	13	16	21	1	4	5
774	6.35E-05	TGCAGCGTAGGGACGGAAGCCTACGAGCAGTACTTC	CSVGTEAYEQYF	TRBV29-1*01	TRBV29-1	TRBJ2-7*01	TRBJ2-7	TRBD1*01, TRBD2*02, TRBD2*01	TRBD1, TRBD2	7	9	13	19	1	5	6
772	6.33E-05	TGTGCCAGCAGTGAATAAGAATGGGCCAGGTTGTTCTGGGGCCAACGTCCTGACTTTC	CASSE*EWAR~CSGANVLTF	TRBV25-1*01	TRBV25-1	TRBJ2-6*01	TRBJ2-6	TRBD1*01	TRBD1	16	26	29	34	9	4	13
772	6.33E-05	TGTGCCAGCAGTGAACGGTTAATCTTACAGGACAGCTCCTACGAGCAGTACTTC	CASSERLILQDSSYEQYF	TRBV25-1*01	TRBV25-1	TRBJ2-7*01	TRBJ2-7	TRBD1*01	TRBD1	14	29	34	45	14	10	24
772	6.33E-05	TGTGCCAGCAGCCCGACAGTTTACAATGAGCAGTTCTTC	CASSPTVYNEQFF	TRBV7-8*01, TRBV7-8*03	TRBV7-8	TRBJ2-1*01	TRBJ2-1	TRBD1*01	TRBD1	12	14	18	21	1	2	3
772	6.33E-05	TGCAGCGTAGGGACAGGGCCGAACTATGGCTACACCTTC	CSVGTGPNYGYTF	TRBV29-1*01	TRBV29-1	TRBJ1-2*01	TRBJ1-2	TRBD1*01	TRBD1	7	9	17	21	1	3	4
771	6.32E-05	TGTGCCAGGGGGACAGGAAGCAATTCACCCCTCCACTTT	CARGTGSNSPLHF	TRBV2*01, TRBV2*02, TRBV2*03	TRBV2	TRBJ1-6*01	TRBJ1-6	TRBD1*01	TRBD1	7	9	16	21	1	4	5
771	6.32E-05	TGTGCCACCAGCAGAGACGGCTACGAGCAGTACTTC	CATSRDGYEQYF	TRBV15*02	TRBV15	TRBJ2-7*01	TRBJ2-7	TRBD1*01, TRBD2*02, TRBD2*01	TRBD1, TRBD2	11	15	17	20	3	2	5
771	6.32E-05	TGCAGTGCACCCCCGAACCTCAATGAGCAGTTCTTC	CSAPPNLNEQFF	TRBV20-1*06, TRBV20-1*03, TRBV20-1*01, TRBV20-1*04, TRBV20-1*05, TRBV20-1*02, TRBV20-1*07	TRBV20-1	TRBJ2-1*01	TRBJ2-1	TRBD2*01	TRBD2	7	9	14	20	1	5	6
770	6.32E-05	TGCAGTGCTCGTACGACAGGGTATGGGTCACCCCTCCACTTT	CSARTTGYGSPLHF	TRBV20-1*06, TRBV20-1*03, TRBV20-1*01, TRBV20-1*04, TRBV20-1*05, TRBV20-1*02, TRBV20-1*07	TRBV20-1	TRBJ1-6*01	TRBJ1-6	TRBD1*01	TRBD1	8	14	20	27	5	6	11
770	6.32E-05	TGTGCCACCAGTGACCTGGATACGCAGTATTTT	CATSDLDTQYF	TRBV24-1*01	TRBV24-1	TRBJ2-3*01	TRBJ2-3	TRBD1*01	TRBD1	13	14	17	18	0	0	0
769	6.31E-05	TGCGCCAGCACCCGGGACATTCCACGTTCTAGCACAGATACGCAGTATTTT	CASTRDIPRSSTDTQYF	TRBV5-1*01	TRBV5-1	TRBJ2-3*01	TRBJ2-3	TRBD1*01	TRBD1	9	13	18	30	3	11	14
769	6.31E-05	TGCAGTGCTAGCACCCGGGACAGAGGATACTACGAGCAGTACTTC	CSASTRDRGYYEQYF	TRBV20-1*06, TRBV20-1*03, TRBV20-1*01, TRBV20-1*04, TRBV20-1*05, TRBV20-1*02, TRBV20-1*07	TRBV20-1	TRBJ2-7*01	TRBJ2-7	TRBD1*01	TRBD1	10	16	22	29	5	6	11
769	6.31E-05	TGCAGTGCTAGCCCGGGGACAGCTTCACCCCTCCACTTT	CSASPGTASPLHF	TRBV20-1*06, TRBV20-1*03, TRBV20-1*01, TRBV20-1*04, TRBV20-1*05, TRBV20-1*02, TRBV20-1*07	TRBV20-1	TRBJ1-6*01	TRBJ1-6	TRBD1*01	TRBD1	10	15	21	23	4	1	5
769	6.31E-05	TGTGCCAGCAGCTTACCCGTGGCTACACCTTC	CASSL~RGYTF	TRBV7-7*01	TRBV7-7	TRBJ1-2*01	TRBJ1-2	TRBD2*02, TRBD2*01	TRBD2	14	15	18	19	0	0	0
768	6.30E-05	TGTGCCAGCAGCTTACGCCTCAGGGGTAGAGAATTCACCCCTCCACTTT	CASSLRLR~VENSPLHF	TRBV7-7*01	TRBV7-7	TRBJ1-6*02	TRBJ1-6	TRBD1*01	TRBD1	14	20	25	31	5	5	10
768	6.30E-05	TGTGCCACCAGTGATTTGAGCCTGACCAGTATGGCTACACCTTC	CATSDLS~DQYGYTF	TRBV24-1*01	TRBV24-1	TRBJ1-2*01	TRBJ1-2	TRBD1*01	TRBD1	17	20	23	29	2	5	7
768	6.30E-05	TGTGCCACAGACACTACGAGCAGTACTTC	CATDT~EQYF	TRBV25-1*01	TRBV25-1	TRBJ2-7*01	TRBJ2-7	TRBD1*01	TRBD1	6	9	12	13	2	0	2
767	6.29E-05	TGTGCCAGCAGTGAATAAGGTTCCAGGCCTAAGGGTCAGCCCCAGCATTTT	CASSE*GSRPKGQPQHF	TRBV25-1*01	TRBV25-1	TRBJ1-5*01	TRBJ1-5	TRBD1*01, TRBD2*02	TRBD1, TRBD2	16	31	34	35	14	0	14
767	6.29E-05	TGTGCCACCCGGGACAGGGCAAACGGTGTGTCTCAGCCCCAGCATTTT	CATRDRANGVSQPQHF	TRBV19*01, TRBV19*03, TRBV19*02	TRBV19	TRBJ1-5*01	TRBJ1-5	TRBD1*01	TRBD1	6	10	18	32	3	13	16
767	6.29E-05	TGTGCCAGCAGCCCCATTAGACAGGGAAATTCACCCCTCCACTTT	CASSPIRQGNSPLHF	TRBV7-8*01, TRBV7-8*03	TRBV7-8	TRBJ1-6*02	TRBJ1-6	TRBD1*01	TRBD1	12	19	25	27	6	1	7
767	6.29E-05	TGTGCCACCAGCAGAGCCGGGCAGGACTACGAGCAGTACTTC	CATSRAGQDYEQYF	TRBV15*02	TRBV15	TRBJ2-7*01	TRBJ2-7	TRBD1*01, TRBD2*02, TRBD2*01	TRBD1, TRBD2	11	21	24	26	9	1	10
767	6.29E-05	TGTGCCAGCAGCTTAGCACTCCACGAGCAGTACTTC	CASSLALHEQYF	TRBV7-8*01	TRBV7-8	TRBJ2-7*01	TRBJ2-7	TRBD2*02	TRBD2	16	18	21	22	1	0	1
767	6.29E-05	TGCAGCGTTGAACAGGGACTAACTGAAGCTTTCTTT	CSVEQGLTEAFF	TRBV29-1*01	TRBV29-1	TRBJ1-1*01	TRBJ1-1	TRBD2*02, TRBD2*01	TRBD2	11	14	20	21	2	0	2
767	6.29E-05	TGCAGCGCTGACGAGGGTATGGGGGGCTACACCTTC	CSADEGMGGYTF	TRBV29-1*03	TRBV29-1	TRBJ1-2*01	TRBJ1-2	TRBD2*02	TRBD2	7	12	16	24	4	7	11
766	6.28E-05	TGTGCCAGCAGCCCTAGGTCTTACAATCAGCCCCAGCATTTT	CASSPRSYNQPQHF	TRBV25-1*01	TRBV25-1	TRBJ1-5*01	TRBJ1-5	TRBD1*01, TRBD2*02, TRBD2*01	TRBD1, TRBD2	10	11	14	23	0	8	8
766	6.28E-05	TGCAGCGTGGGAGACGGTGCCTCCTACGAGCAGTACTTC	CSVGDGASYEQYF	TRBV29-1*01	TRBV29-1	TRBJ2-7*01	TRBJ2-7	TRBD2*02	TRBD2	7	8	12	20	0	7	7
765	6.27E-05	TGCAGCGTTGCCGGGACAGGGGACCCAGGTTCACCCCTCCACTTT	CSVAGTGDPGSPLHF	TRBV29-1*01	TRBV29-1	TRBJ1-6*02	TRBJ1-6	TRBD1*01	TRBD1	9	12	21	29	2	7	9
765	6.27E-05	TGCGCCAGCAGTGACGAGACAGTTAATTCACCCCTCCACTTT	CASSDETVNSPLHF	TRBV10-2*01	TRBV10-2	TRBJ1-6*02	TRBJ1-6	TRBD1*01	TRBD1	13	17	21	23	3	1	4
765	6.27E-05	TGCAGTGCCACGAGCGGGACACATAATTCACCCCTCCACTTT	CSATSGTHNSPLHF	TRBV20-1*06, TRBV20-1*03, TRBV20-1*01, TRBV20-1*04, TRBV20-1*05, TRBV20-1*02, TRBV20-1*07	TRBV20-1	TRBJ1-6*02	TRBJ1-6	TRBD2*02	TRBD2	7	12	18	22	4	3	7
765	6.27E-05	TGTGCCACCAGCCCAACAGAGAGTTCACCCCTCCACTTT	CATSPTESSPLHF	TRBV15*02	TRBV15	TRBJ1-6*01	TRBJ1-6	TRBD1*01	TRBD1	11	15	18	23	3	4	7
764	6.27E-05	TGTGCCACCAGTGATCACGGACAGGCTCAGCCCCAGCATTTT	CATSDHGQAQPQHF	TRBV24-1*01	TRBV24-1	TRBJ1-5*01	TRBJ1-5	TRBD1*01	TRBD1	14	18	24	26	3	1	4
764	6.27E-05	TGTGCCAGCAGTTCCCTTGCGAGCGGGAGCGAGCAGTACTTC	CASSSLASGSEQYF	TRBV28*01	TRBV28	TRBJ2-7*01	TRBJ2-7	TRBD2*02	TRBD2	12	21	28	29	8	0	8
764	6.27E-05	TGCGCCAGCAGTGACGAATATGGCTACACCTTC	CASSDEYGYTF	TRBV5-1*01, TRBV5-1*02	TRBV5-1	TRBJ1-2*01	TRBJ1-2	TRBD1*01, TRBD2*02, TRBD2*01	TRBD1, TRBD2	10	12	14	18	1	3	4
763	6.26E-05	TGTGCCACCAGTGAGGGGGCTTATGGCTACACCTTC	CATSEGAYGYTF	TRBV24-1*01	TRBV24-1	TRBJ1-2*01	TRBJ1-2	TRBD1*01	TRBD1	13	14	19	21	0	1	1
763	6.26E-05	TGTGCCAGCAGCGGACAGGATTACGAGCAGTACTTC	CASSGQDYEQYF	TRBV12-4*01, TRBV12-3*01	TRBV12-4, TRBV12-3	TRBJ2-7*01	TRBJ2-7	TRBD1*01	TRBD1	10	12	18	21	1	2	3
762	6.25E-05	TGTGCCAGCAGTGAAGCACGCCAGAGGGGAGGTTCACCCCTCCACTTT	CASSEARQRGGSPLHF	TRBV2*01, TRBV2*03	TRBV2	TRBJ1-6*01	TRBJ1-6	TRBD2*02	TRBD2	16	26	31	32	9	0	9
762	6.25E-05	TGTGCCACCAGCCCGATCCACGCTGGGGGAATTCACCCCTCCACTTT	CATSPIHA~GNSPLHF	TRBV24-1*01	TRBV24-1	TRBJ1-6*02	TRBJ1-6	TRBD1*01, TRBD2*01	TRBD1, TRBD2	11	24	28	29	12	0	12
762	6.25E-05	TGTGCCACCAGTGGGTTGACAGACCCAAGAGACCCAGTACTTC	CATSGLT~TQETQYF	TRBV24-1*01	TRBV24-1	TRBJ2-5*01	TRBJ2-5	TRBD1*01	TRBD1	12	17	21	24	4	2	6
762	6.25E-05	TGTGCCAGCAGGTCTGATGATTATTCACCCCTCCACTTT	CASRSDDYSPLHF	TRBV2*01, TRBV2*02, TRBV2*03	TRBV2	TRBJ1-6*02	TRBJ1-6	TRBD1*01, TRBD2*02, TRBD2*01	TRBD1, TRBD2	10	13	15	22	2	6	8
762	6.25E-05	TGTGCCAAGGACCCCTACGAGCAGTACTTC	CAKDPYEQYF	TRBV24-1*01	TRBV24-1	TRBJ2-7*01	TRBJ2-7	TRBD1*01, TRBD2*02, TRBD2*01	TRBD1, TRBD2	6	8	11	13	1	1	2
761	6.24E-05	TGTGCCAGCAGTGAATTAACGGCGTTTTCCTACGAGCAGTACTTC	CASSELTAFSYEQYF	TRBV25-1*01	TRBV25-1	TRBJ2-7*01	TRBJ2-7	TRBD1*01, TRBD2*02, TRBD2*01	TRBD1, TRBD2	15	20	22	36	4	13	17
761	6.24E-05	TGTGCCACGTCGGGGGGCGGTGGGGCCAACGTCCTGACTTTC	CATSGGGGANVLTF	TRBV15*02	TRBV15	TRBJ2-6*01	TRBJ2-6	TRBD2*01	TRBD2	7	10	16	20	2	3	5
760	6.23E-05	TGCAGCGTTGAAGCGGATAGGGTTGACTATGGCTACACCTTC	CSVEADRVDYGYTF	TRBV29-1*01	TRBV29-1	TRBJ1-2*01	TRBJ1-2	TRBD1*01, TRBD2*02	TRBD1, TRBD2	12	18	21	25	5	3	8
760	6.23E-05	TGCAGTGCCGGGACAGCGTATAATTCACCCCTCCACTTT	CSAGTAYNSPLHF	TRBV20-1*06, TRBV20-1*03, TRBV20-1*01, TRBV20-1*04, TRBV20-1*05, TRBV20-1*02, TRBV20-1*07	TRBV20-1	TRBJ1-6*02	TRBJ1-6	TRBD1*01	TRBD1	7	9	15	18	1	2	3
760	6.23E-05	TGTGCCAGCAGCTCGGGCACCTACGAGCAGTACTTC	CASSSGTYEQYF	TRBV7-6*01, TRBV7-6*02	TRBV7-6	TRBJ2-7*01	TRBJ2-7	TRBD1*01, TRBD2*02, TRBD2*01	TRBD1, TRBD2	12	14	17	19	1	1	2
760	6.23E-05	TGCAGTGCAAGACAGGCTAACTATGGCTACACCTTC	CSARQANYGYTF	TRBV20-1*01, TRBV20-1*05, TRBV20-1*07	TRBV20-1	TRBJ1-2*01	TRBJ1-2	TRBD1*01	TRBD1	11	12	15	16	0	0	0
760	6.23E-05	TGCAGTGCCGTACAGGGGTACGAGCAGTACTTC	CSAVQGYEQYF	TRBV20-1*06, TRBV20-1*03, TRBV20-1*01, TRBV20-1*04, TRBV20-1*05, TRBV20-1*02, TRBV20-1*07	TRBV20-1	TRBJ2-7*01	TRBJ2-7	TRBD1*01	TRBD1	7	11	17	18	3	0	3
759	6.23E-05	TGTGCCAGCAGCGGACAGGGGGCAGGAGGCACAGATACGCAGTATTTT	CASSGQGAGGTDTQYF	TRBV2*01, TRBV2*03	TRBV2	TRBJ2-3*01	TRBJ2-3	TRBD1*01	TRBD1	10	12	22	28	1	5	6
759	6.23E-05	TGTGCCAGCAGTGACTTGGGACTGAGCAGTTCACCCCTCCACTTT	CASSDLGLSSSPLHF	TRBV2*01, TRBV2*02, TRBV2*03	TRBV2	TRBJ1-6*02	TRBJ1-6	TRBD2*02, TRBD2*01	TRBD2	13	17	22	29	3	6	9
759	6.23E-05	TGTGCCACCAGTGAGCGAGATCTTCTGGGAGGCTACACCTTC	CATSERDLLGGYTF	TRBV24-1*01	TRBV24-1	TRBJ1-2*01	TRBJ1-2	TRBD1*01, TRBD2*02, TRBD2*01	TRBD1, TRBD2	13	26	29	30	12	0	12
759	6.23E-05	TGTGCCATCAGTGCCGGAGAGAGCTATGGCTACACCTTC	CAISAGESYGYTF	TRBV10-3*01, TRBV10-3*02	TRBV10-3	TRBJ1-2*01	TRBJ1-2	TRBD2*02	TRBD2	12	15	18	23	2	4	6
759	6.23E-05	TGTGCCATCTGGACAGGGATGGAGGCTACACCTTC	CAIWTG~GGYTF	TRBV2*01, TRBV2*02, TRBV2*03	TRBV2	TRBJ1-2*01	TRBJ1-2	TRBD1*01	TRBD1	6	10	17	23	3	5	8
758	6.22E-05	TGTGCCACCAGCAGCGGGACGGGCTCGGGCGAGCAGTACTTC	CATSSGTGSGEQYF	TRBV15*02	TRBV15	TRBJ2-7*01	TRBJ2-7	TRBD2*02	TRBD2	11	12	18	29	0	10	10
758	6.22E-05	TGCAGCTTGTCGAATAGTCCTAATTCACCCCTCCACTTT	CSLSNSPNSPLHF	TRBV20-1*06, TRBV20-1*03, TRBV20-1*01, TRBV20-1*04, TRBV20-1*05, TRBV20-1*02, TRBV20-1*07	TRBV20-1	TRBJ1-6*01	TRBJ1-6	TRBD2*02, TRBD2*01	TRBD2	4	14	19	20	9	0	9
757	6.21E-05	TGTGCCAGCTCGACGCGGGGGGGCGGGAATGAGCAGTTCTTC	CASSTRGGGNEQFF	TRBV7-6*01, TRBV7-6*02	TRBV7-6	TRBJ2-1*01	TRBJ2-1	TRBD2*01	TRBD2	8	14	22	27	5	4	9
757	6.21E-05	TGTGCCAGCGAAAGAGGCCAAAGGAATTCACCCCTCCACTTT	CASERGQRNSPLHF	TRBV2*01, TRBV2*02, TRBV2*03	TRBV2	TRBJ1-6*02	TRBJ1-6	TRBD2*02	TRBD2	8	13	16	24	4	7	11
757	6.21E-05	TGTGCCGCTTTTACAGGGCGGACTATGGCTACACCTTC	CAAFTG~DYGYTF	TRBV24-1*01	TRBV24-1	TRBJ1-2*01	TRBJ1-2	TRBD1*01	TRBD1	5	12	17	21	6	3	9
756	6.20E-05	TGTGCCAGCTTATCGACTAGCGATCCCTACAATGAGCAGTTCTTC	CASLSTSDPYNEQFF	TRBV2*01, TRBV2*02, TRBV2*03	TRBV2	TRBJ2-1*01	TRBJ2-1	TRBD2*02, TRBD2*01	TRBD2	8	14	21	25	5	3	8
756	6.20E-05	TGTGCCACCAGCGGAAGACAGGGGGCAGATACGCAGTATTTT	CATSGRQGADTQYF	TRBV15*02	TRBV15	TRBJ2-3*01	TRBJ2-3	TRBD1*01	TRBD1	11	16	24	25	4	0	4
756	6.20E-05	TGCAGTGCTTCCCAGGGGAACGTACTTC	CSASQ~GTYF	TRBV20-1*06, TRBV20-1*03, TRBV20-1*01, TRBV20-1*04, TRBV20-1*05, TRBV20-1*02, TRBV20-1*07	TRBV20-1	TRBJ2-7*01	TRBJ2-7	TRBD1*01	TRBD1	8	12	17	21	3	3	6
755	6.19E-05	TGTGCCACCAGCAGAGATCAGATCACATTCGGCGAGCAGTACTTC	CATSRDQITFGEQYF	TRBV15*02	TRBV15	TRBJ2-7*01	TRBJ2-7	TRBD1*01, TRBD2*02, TRBD2*01	TRBD1, TRBD2	11	24	26	32	12	5	17
755	6.19E-05	TGCGCCAGCAGTGAGGACGGGGACTATGGCTACACCTTC	CASSEDGDYGYTF	TRBV5-1*01, TRBV5-1*02	TRBV5-1	TRBJ1-2*01	TRBJ1-2	TRBD2*01	TRBD2	10	17	21	22	6	0	6
755	6.19E-05	TGCAGCGCAGGACAGGGGATAGACTATGGCTACACCTTC	CSAGQGIDYGYTF	TRBV29-1*03	TRBV29-1	TRBJ1-2*01	TRBJ1-2	TRBD1*01	TRBD1	7	9	17	22	1	4	5
755	6.19E-05	TGCAGCGTTGATATGGGACTCGAGCAGTACTTC	CSVDMGLEQYF	TRBV29-1*01	TRBV29-1	TRBJ2-7*01	TRBJ2-7	TRBD2*02, TRBD2*01	TRBD2	10	14	19	20	3	0	3
754	6.18E-05	TGTGCCAGTAGAAGTGAGGACAACAGGGATTCACCCCTCCACTTT	CASRSEDNRDSPLHF	TRBV2*01, TRBV2*02, TRBV2*03	TRBV2	TRBJ1-6*02	TRBJ1-6	TRBD1*01	TRBD1	7	22	27	28	14	0	14
754	6.18E-05	TGCAGTGCAGGGGACATCGAGCAGTACTTC	CSAGDIEQYF	TRBV20-1*06, TRBV20-1*03, TRBV20-1*01, TRBV20-1*04, TRBV20-1*05, TRBV20-1*02, TRBV20-1*07	TRBV20-1	TRBJ2-7*01	TRBJ2-7	TRBD1*01	TRBD1	7	10	15	17	2	1	3
753	6.18E-05	TGTGCCAGCAGTGAATATCGGACAGCGGCTAATGAAAAACTGTTTTTT	CASSEYRTAANEKLFF	TRBV25-1*01	TRBV25-1	TRBJ1-4*01	TRBJ1-4	TRBD1*01	TRBD1	16	19	24	28	2	3	5
753	6.18E-05	TGTGCCAAACCGACATGGTCCGGGGGCTACGAGCAGTACTTC	CAKPTWSGGYEQYF	TRBV15*02	TRBV15	TRBJ2-7*01	TRBJ2-7	TRBD2*01	TRBD2	6	20	25	26	13	0	13
753	6.18E-05	TGCAGTGCTAGGGACAGGGGCAATTCACCCCTCCACTTT	CSARDRGNSPLHF	TRBV20-1*01, TRBV20-1*04, TRBV20-1*05, TRBV20-1*07	TRBV20-1	TRBJ1-6*01	TRBJ1-6	TRBD1*01	TRBD1	10	11	19	21	0	1	1
753	6.18E-05	TGTGCCAGCATGAGTGGTGGCGAGCAGTACTTC	CASMSGGEQYF	TRBV2*01, TRBV2*02, TRBV2*03	TRBV2	TRBJ2-7*01	TRBJ2-7	TRBD2*02, TRBD2*01	TRBD2	9	11	13	20	1	6	7
752	6.17E-05	TGTGCCAGCAGTGAGGGCAGGGGGAATTCACCCCTCCACTTT	CASSEGRGNSPLHF	TRBV2*01, TRBV2*03	TRBV2	TRBJ1-6*02	TRBJ1-6	TRBD1*01	TRBD1	13	17	23	24	3	0	3
752	6.17E-05	TGTGCCAGCAGCTTAGGACTAGCGACCGGGGAGCTGTTTTTT	CASSLGLATGELFF	TRBV11-3*01	TRBV11-3	TRBJ2-2*01	TRBJ2-2	TRBD2*02, TRBD2*01	TRBD2	15	16	23	24	0	0	0
752	6.17E-05	TGCAGTGCAGTCGGACAGGTTAATTCACCCCTCCACTTT	CSAVGQVNSPLHF	TRBV20-1*06, TRBV20-1*03, TRBV20-1*01, TRBV20-1*04, TRBV20-1*05, TRBV20-1*02, TRBV20-1*07	TRBV20-1	TRBJ1-6*02	TRBJ1-6	TRBD1*01	TRBD1	7	12	18	20	4	1	5
751	6.16E-05	TGTGCCAGGAGGACAGGGTCCGTGGATTCACCCCTCCACTTT	CARRTGSVDSPLHF	TRBV2*01, TRBV2*02, TRBV2*03	TRBV2	TRBJ1-6*02	TRBJ1-6	TRBD1*01	TRBD1	7	10	17	25	2	7	9
751	6.16E-05	TGCGCCAGCAGCCCCGGGACAGGAGCCTACGAGCAGTACTTC	CASSPGTGAYEQYF	TRBV5-1*01	TRBV5-1	TRBJ2-7*01	TRBJ2-7	TRBD1*01	TRBD1	11	15	22	25	3	2	5
751	6.16E-05	TGTGCCATCAACGGCACAGGGAGGTTCACCCCTCCACTTT	CAINGTG~GSPLHF	TRBV10-3*01, TRBV10-3*02	TRBV10-3	TRBJ1-6*01	TRBJ1-6	TRBD1*01, TRBD2*02	TRBD1, TRBD2	9	15	20	24	5	3	8
750	6.15E-05	TGTGCCACCAGTCCCTCTGTTGGGAAGTATGGCTACACCTTC	CATSPSVGKYGYTF	TRBV24-1*01	TRBV24-1	TRBJ1-2*01	TRBJ1-2	TRBD2*02	TRBD2	11	12	16	27	0	10	10
750	6.15E-05	TGTGCCACCAGCAGACCCAGGACTAGCGGCGAGCAGTACTTC	CATSRPRTSGEQYF	TRBV15*02	TRBV15	TRBJ2-7*01	TRBJ2-7	TRBD2*02, TRBD2*01	TRBD2	11	19	28	29	7	0	7
750	6.15E-05	TGTGCCAGCAGTGAACGGGGGCGGGGAAACACCATATATTTT	CASSERGRGNTIYF	TRBV25-1*01	TRBV25-1	TRBJ1-3*01	TRBJ1-3	TRBD1*01, TRBD2*01	TRBD1, TRBD2	14	16	21	24	1	2	3
750	6.15E-05	TGCGCCAGCACAACCTCTATGACAGTTTCACCCCTCCACTTT	CASTTSMTVSPLHF	TRBV10-2*01	TRBV10-2	TRBJ1-6*01	TRBJ1-6	TRBD1*01	TRBD1	9	20	24	26	10	1	11
750	6.15E-05	TGCAGTGCCAGCCCGGGACAGGACCATTCACCCCTCCACTTT	CSASPGQDHSPLHF	TRBV20-1*06, TRBV20-1*03, TRBV20-1*01, TRBV20-1*04, TRBV20-1*05, TRBV20-1*02, TRBV20-1*07	TRBV20-1	TRBJ1-6*01	TRBJ1-6	TRBD1*01	TRBD1	7	14	21	25	6	3	9
749	6.14E-05	TGTGCCAGCAGCTTAGGACAGGGCGGGAATTCACCCCTCCACTTT	CASSLGQGGNSPLHF	TRBV7-2*04, TRBV7-2*01	TRBV7-2	TRBJ1-6*02	TRBJ1-6	TRBD1*01	TRBD1	15	16	22	27	0	4	4
749	6.14E-05	TGTGCCAGCAATACAGGGAACTATGGCTACACCTTC	CASNTGNYGYTF	TRBV25-1*01	TRBV25-1	TRBJ1-2*01	TRBJ1-2	TRBD1*01	TRBD1	9	12	17	18	2	0	2
749	6.14E-05	TGTGCCATCAGCACAGGGGATGGCTACACCTTC	CAISTGDGYTF	TRBV10-3*01, TRBV10-3*02	TRBV10-3	TRBJ1-2*01	TRBJ1-2	TRBD1*01	TRBD1	10	12	18	19	1	0	1
748	6.14E-05	TGTGCCACCAGTGATTTGAGTCAGCCCTATGGCTACACCTTC	CATSDLSQPYGYTF	TRBV24-1*01	TRBV24-1	TRBJ1-2*01	TRBJ1-2	TRBD2*02, TRBD2*01	TRBD2	17	18	21	26	0	4	4
748	6.14E-05	TGTGCCAGCAGCCCCACTGATTCACCCCTCCACTTT	CASSPTDSPLHF	TRBV7-2*04, TRBV7-2*01	TRBV7-2	TRBJ1-6*01	TRBJ1-6	TRBD1*01, TRBD2*02, TRBD2*01	TRBD1, TRBD2	10	11	14	19	0	4	4
747	6.13E-05	TGTGCCAGCTCTCGTCTCCCGGGACAGGTTGGTAGCAATCAGCCCCAGCATTTT	CASSRLPGQVGSNQPQHF	TRBV18*01	TRBV18	TRBJ1-5*01	TRBJ1-5	TRBD1*01	TRBD1	8	20	27	32	11	4	15
747	6.13E-05	TGTGCCACCAGCAGAGGGAGGGAAGTTGGAAATTCACCCCTCCACTTT	CATSRGREVGNSPLHF	TRBV15*02	TRBV15	TRBJ1-6*01	TRBJ1-6	TRBD2*02	TRBD2	11	15	21	30	3	8	11
746	6.12E-05	TGTGCCAGTAGTATATATTCAGCGGCAATCAGCCCCAGCATTTT	CASSIYS~GNQPQHF	TRBV19*01, TRBV19*02	TRBV19	TRBJ1-5*01	TRBJ1-5	TRBD2*02, TRBD2*01	TRBD2	14	20	23	24	5	0	5
746	6.12E-05	TGTGCCACCAGCGTTCTAACAGGCTCTCAGTACTTC	CATSVLTGSQYF	TRBV15*02	TRBV15	TRBJ2-7*01	TRBJ2-7	TRBD1*01	TRBD1	11	18	22	27	6	4	10
746	6.12E-05	TGTGCCAGCAGTTCCTTAGTCTACGAGCAGTACTTC	CASSSLVYEQYF	TRBV25-1*01	TRBV25-1	TRBJ2-7*01	TRBJ2-7	TRBD2*02, TRBD2*01	TRBD2	11	16	19	20	4	0	4
745	6.11E-05	TGTGCCAGCAGCTTGGCCGAGGTGGAATACGAGCAGTACTTC	CASSLAEVEYEQYF	TRBV5-6*01	TRBV5-6	TRBJ2-7*01	TRBJ2-7	TRBD2*02	TRBD2	10	18	21	27	7	5	12
745	6.11E-05	TGTGCCACCAGCAGGGACTACAATGAGCAGTTCTTC	CATSRDYNEQFF	TRBV15*02	TRBV15	TRBJ2-1*01	TRBJ2-1	TRBD1*01, TRBD2*02, TRBD2*01	TRBD1, TRBD2	11	13	16	17	1	0	1
744	6.10E-05	TGCAGCGTCGATCCTTGGGAGAACTATGGCTACACCTTC	CSVDPWENYGYTF	TRBV29-1*01	TRBV29-1	TRBJ1-2*01	TRBJ1-2	TRBD2*02	TRBD2	7	16	20	21	8	0	8
744	6.10E-05	TGTGCCAGCAGCTTAGAGGGCTACGAGCAGTACTTC	CASSLEGYEQYF	TRBV7-6*01	TRBV7-6	TRBJ2-7*01	TRBJ2-7	TRBD1*01, TRBD2*02	TRBD1, TRBD2	15	16	19	20	0	0	0
743	6.09E-05	TGCGCCAGCAGCTCGCACCTCGGGGGTGGGAATTCACCCCTCCACTTT	CASSSHLGGGNSPLHF	TRBV5-1*01	TRBV5-1	TRBJ1-6*02	TRBJ1-6	TRBD2*01	TRBD2	12	20	25	30	7	4	11
743	6.09E-05	TGTGCCAGCAGCTTAGGACAGGGGGCCGGGGAGCTGTTTTTT	CASSLGQGAGELFF	TRBV7-9*01, TRBV7-9*02	TRBV7-9	TRBJ2-2*01	TRBJ2-2	TRBD1*01	TRBD1	15	16	24	25	0	0	0
742	6.09E-05	TGTGCCAGCAGCGTAGCTGTGGAAGATAATTCACCCCTCCACTTT	CASSVAVEDNSPLHF	TRBV9*02, TRBV9*01	TRBV9	TRBJ1-6*02	TRBJ1-6	TRBD1*01	TRBD1	15	16	19	25	0	5	5
742	6.09E-05	TGCAGCGCCTGCCGGGACCGAGGCTATGGCTACACCTTC	CSACRDRGYGYTF	TRBV29-1*01, TRBV29-1*03	TRBV29-1	TRBJ1-2*01	TRBJ1-2	TRBD1*01, TRBD2*02, TRBD2*01	TRBD1, TRBD2	7	13	17	23	5	5	10
742	6.09E-05	TGTGCCAGCAGCTCTTTAATCTCACCCCTCCACTTT	CASSSLISPLHF	TRBV7-8*01, TRBV7-8*03	TRBV7-8	TRBJ1-6*02	TRBJ1-6	TRBD2*02	TRBD2	12	-1	-1	21	-1	-1	8
741	6.08E-05	TGTGCCATCAGCAACGGATCTAACTATGGCTACACCTTC	CAISNGSNYGYTF	TRBV10-3*01, TRBV10-3*02	TRBV10-3	TRBJ1-2*01	TRBJ1-2	TRBD1*01, TRBD2*02, TRBD2*01	TRBD1, TRBD2	10	15	17	19	4	1	5
741	6.08E-05	TGTGCCACCAGCAGGGACCGAGCCTACGAGCAGTACTTC	CATSRDRAYEQYF	TRBV15*02	TRBV15	TRBJ2-7*01	TRBJ2-7	TRBD1*01, TRBD2*02, TRBD2*01	TRBD1, TRBD2	13	14	17	22	0	4	4
741	6.08E-05	TGTGCCAGCAGCACACGTGGTAACTATGGCTACACCTTC	CASSTRGNYGYTF	TRBV7-2*04, TRBV7-2*01	TRBV7-2	TRBJ1-2*01	TRBJ1-2	TRBD1*01	TRBD1	11	12	14	20	0	5	5
741	6.08E-05	TGTGCCAGCAGGGGACAGGATAATCAGCCCCAGCATTTT	CASRGQDNQPQHF	TRBV25-1*01	TRBV25-1	TRBJ1-5*01	TRBJ1-5	TRBD1*01	TRBD1	10	11	18	21	0	2	2
741	6.08E-05	TGCAGTGCTACAGTACGATACGAGCAGTACTTC	CSATVRYEQYF	TRBV20-1*01, TRBV20-1*04, TRBV20-1*05, TRBV20-1*07	TRBV20-1	TRBJ2-7*01	TRBJ2-7	TRBD1*01, TRBD2*02, TRBD2*01	TRBD1, TRBD2	9	10	12	18	0	5	5
740	6.07E-05	TGTGCCAGCAGCTTAGGACTAGCGGGAGCCTCGGATACGCAGTATTTT	CASSLGLAGASDTQYF	TRBV7-7*01	TRBV7-7	TRBJ2-3*01	TRBJ2-3	TRBD2*02	TRBD2	15	16	27	33	0	5	5
740	6.07E-05	TGTGCCAGCAGTCGCGGGGTAAATGGCCACGAGCAGTACTTC	CASSRGVNGHEQYF	TRBV25-1*01	TRBV25-1	TRBJ2-7*01	TRBJ2-7	TRBD2*01	TRBD2	11	13	18	28	1	9	10
740	6.07E-05	TGTGCCAGCAGCTCAGGACAGGGCGAGACCCAGTACTTC	CASSSGQGETQYF	TRBV7-7*01	TRBV7-7	TRBJ2-5*01	TRBJ2-5	TRBD1*01	TRBD1	12	15	22	24	2	1	3
740	6.07E-05	TGTGCCAGCAGGGGAAATGGCTACACCTTC	CASRGNGYTF	TRBV2*01, TRBV2*03	TRBV2	TRBJ1-2*01	TRBJ1-2	TRBD1*01, TRBD2*02, TRBD2*01	TRBD1, TRBD2	10	11	14	16	0	1	1
738	6.05E-05	TGCAGCGTTCAAGGGGAGATCAATTCACCCCTCCACTTT	CSVQGEINSPLHF	TRBV29-1*01	TRBV29-1	TRBJ1-6*01	TRBJ1-6	TRBD2*02	TRBD2	12	13	17	21	0	3	3
738	6.05E-05	TGTGCCAGCAGGGAGAGACAGTATGGCTACACCTTC	CASRERQYGYTF	TRBV2*01, TRBV2*02, TRBV2*03	TRBV2	TRBJ1-2*01	TRBJ1-2	TRBD1*01	TRBD1	10	16	20	21	5	0	5
738	6.05E-05	TGTGCCAGCGGGGGGGACTATGGCTACACCTTC	CASGGDYGYTF	TRBV25-1*01	TRBV25-1	TRBJ1-2*01	TRBJ1-2	TRBD2*01	TRBD2	8	9	15	16	0	0	0
737	6.05E-05	TGTGCCACCAGCAGGGACAGGGGAATGGCAAATTCACCCCTCCACTTT	CATSRDRGMANSPLHF	TRBV15*02	TRBV15	TRBJ1-6*02	TRBJ1-6	TRBD1*01	TRBD1	13	14	22	30	0	7	7
737	6.05E-05	TGCGCCAGCAGCCAAGACGGGAGGGTTGGCGGGGGAGCTTTCTTT	CASSQDGRVGGGAFF	TRBV4-1*02, TRBV4-1*01	TRBV4-1	TRBJ1-1*01	TRBJ1-1	TRBD2*02	TRBD2	16	17	24	35	0	10	10
737	6.05E-05	TGCAGTGTTGACAGGGGGCCAAATTCACCCCTCCACTTT	CSVDRGPNSPLHF	TRBV20-1*06, TRBV20-1*03, TRBV20-1*01, TRBV20-1*04, TRBV20-1*05, TRBV20-1*02, TRBV20-1*07	TRBV20-1	TRBJ1-6*01	TRBJ1-6	TRBD1*01	TRBD1	6	9	18	21	2	2	4
737	6.05E-05	TGCAGTGCTAGACGGGCCCAATGAGCAGTTCTTC	CSARRA~NEQFF	TRBV20-1*01, TRBV20-1*04, TRBV20-1*05, TRBV20-1*07	TRBV20-1	TRBJ2-1*01	TRBJ2-1	TRBD1*01, TRBD2*02, TRBD2*01	TRBD1, TRBD2	11	13	16	18	1	1	2
736	6.04E-05	TGTGCCAGCCCTCCGCGGTGGACAGTCTATAGCAATCAGCCCCAGCATTTT	CASPPRWTVYSNQPQHF	TRBV25-1*01	TRBV25-1	TRBJ1-5*01	TRBJ1-5	TRBD1*01	TRBD1	8	19	24	29	10	4	14
736	6.04E-05	TGTGCCAGCAGTGATGCAGGGGGCGGTGAAAAACTGTTTTTT	CASSDAGGGEKLFF	TRBV25-1*01	TRBV25-1	TRBJ1-4*01	TRBJ1-4	TRBD1*01	TRBD1	13	16	23	26	2	2	4
736	6.04E-05	TGTGCCAGCAGCTTATACACGGACAGGGAGACCCAGTACTTC	CASSLYTDRETQYF	TRBV7-2*04, TRBV7-2*01	TRBV7-2	TRBJ2-5*01	TRBJ2-5	TRBD1*01	TRBD1	15	20	26	27	4	0	4
736	6.04E-05	TGTGCCAGCAGTGATCGGGACAGCCATGGCTACACCTTC	CASSDRDSHGYTF	TRBV2*01, TRBV2*02, TRBV2*03	TRBV2	TRBJ1-2*01	TRBJ1-2	TRBD1*01	TRBD1	13	16	22	25	2	2	4
736	6.04E-05	TGTGCCACCAGCAAGGGTTGGGATGAGCAGTTCTTC	CATSKGWDEQFF	TRBV15*02	TRBV15	TRBJ2-1*01	TRBJ2-1	TRBD1*01, TRBD2*02	TRBD1, TRBD2	11	13	16	22	1	5	6
736	6.04E-05	TGCAGCTGTCGGAGAACAGGGGACGGCTACACCTTC	CSCRRTGDGYTF	TRBV29-1*01, TRBV29-1*03	TRBV29-1	TRBJ1-2*01	TRBJ1-2	TRBD1*01	TRBD1	5	15	21	24	9	2	11
735	6.03E-05	TGTGCCAGTAGTATGAGGGACGCTAGCAATCAGCCCCAGCATTTT	CASSMRDASNQPQHF	TRBV19*01, TRBV19*02	TRBV19	TRBJ1-5*01	TRBJ1-5	TRBD1*01, TRBD2*02, TRBD2*01	TRBD1, TRBD2	5	16	20	23	10	2	12
735	6.03E-05	TGTGCCAGCCGTCGGGCGGGAGGGCCATCAGGGCAGTTCTTC	CASRRAGGPSGQFF	TRBV25-1*01	TRBV25-1	TRBJ2-1*01	TRBJ2-1	TRBD2*02	TRBD2	8	15	23	32	6	8	14
735	6.03E-05	TGTGCCACCAAGGAAGCGAACAGCCCCAGCATTTT	CATKEA~QPQHF	TRBV24-1*01	TRBV24-1	TRBJ1-5*01	TRBJ1-5	TRBD2*02, TRBD2*01	TRBD2	9	14	17	20	4	2	6
735	6.03E-05	TGCGCCAGCAGTGCTAACTATGGCTACACCTTC	CASSANYGYTF	TRBV10-2*01	TRBV10-2	TRBJ1-2*01	TRBJ1-2			12	-1	-1	13	-1	-1	0
734	6.02E-05	TGTGCCAGCAGCGTAGAAACCTGGGTCCTACAATGAGCAGTTCTTC	CASSVETW~SYNEQFF	TRBV9*02, TRBV9*01	TRBV9	TRBJ2-1*01	TRBJ2-1	TRBD1*01	TRBD1	15	19	22	25	3	2	5
734	6.02E-05	TGCAGCGTCTCGACAGGGAGGAACTATGGCTACACCTTC	CSVSTGRNYGYTF	TRBV29-1*01, TRBV29-1*03	TRBV29-1	TRBJ1-2*01	TRBJ1-2	TRBD1*01	TRBD1	7	11	17	21	3	3	6
734	6.02E-05	TGTGCCACCAGTGATTTGGGTCAGCCCCAGCATTTT	CATSDLGQPQHF	TRBV24-1*01	TRBV24-1	TRBJ1-5*01	TRBJ1-5	TRBD1*01, TRBD2*02, TRBD2*01	TRBD1, TRBD2	17	-1	-1	20	-1	-1	2
733	6.01E-05	TGTGCCAGCAGTGAATACGGCACAGATACGCAGTATTTT	CASSEYGTDTQYF	TRBV25-1*01	TRBV25-1	TRBJ2-3*01	TRBJ2-3			16	-1	-1	19	-1	-1	2
733	6.01E-05	TGCAGCGTTGAAGGGCCGAGCTATGGCTACACCTTC	CSVEGPSYGYTF	TRBV29-1*01	TRBV29-1	TRBJ1-2*01	TRBJ1-2	TRBD1*01, TRBD2*02, TRBD2*01	TRBD1, TRBD2	12	13	15	20	0	4	4
732	6.00E-05	TGCAGCGTTGAATGGCCAACTAGCACAGATACGCAGTATTTT	CSVEWPTSTDTQYF	TRBV29-1*01	TRBV29-1	TRBJ2-3*01	TRBJ2-3	TRBD1*01, TRBD2*02, TRBD2*01	TRBD1, TRBD2	11	13	15	21	1	5	6
732	6.00E-05	TGTGCCACCAGCAGAGAGGGCTATGGCTACACCTTC	CATSREGYGYTF	TRBV15*02	TRBV15	TRBJ1-2*01	TRBJ1-2	TRBD2*02	TRBD2	11	15	19	20	3	0	3
731	6.00E-05	TGTGCCACCAGCGGAGACAGGGAGATTCCGTCTGGCTACACCTTC	CATSGDREIPSGYTF	TRBV15*02	TRBV15	TRBJ1-2*01	TRBJ1-2	TRBD1*01	TRBD1	11	15	21	32	3	10	13
731	6.00E-05	TGCAGCGTTATAGTTGGGGGCTATGGCTACACCTTC	CSVIVGGYGYTF	TRBV29-1*01, TRBV29-1*03	TRBV29-1	TRBJ1-2*01	TRBJ1-2	TRBD1*01, TRBD2*01	TRBD1, TRBD2	8	15	19	20	6	0	6
731	6.00E-05	TGCAGTGGTTCGCGTAACTATGGCTACACCTTC	CSGSRNYGYTF	TRBV20-1*06, TRBV20-1*03, TRBV20-1*01, TRBV20-1*04, TRBV20-1*05, TRBV20-1*02, TRBV20-1*07	TRBV20-1	TRBJ1-2*01	TRBJ1-2	TRBD2*02, TRBD2*01	TRBD2	6	11	13	14	4	0	4
730	5.99E-05	TGCAGTGCTAGTCCGGCTAGCGGGAGGGCCGGGGAGCAGTACTTC	CSASPASGRAGEQYF	TRBV20-1*01, TRBV20-1*04, TRBV20-1*05, TRBV20-1*07	TRBV20-1	TRBJ2-7*01	TRBJ2-7	TRBD2*02	TRBD2	11	16	27	33	4	5	9
730	5.99E-05	TGTGCCACCAGCTACCGACAGGGGGCTTACGAGCAGTACTTC	CATSYRQGAYEQYF	TRBV15*02	TRBV15	TRBJ2-7*01	TRBJ2-7	TRBD1*01	TRBD1	11	16	25	27	4	1	5
730	5.99E-05	TGTGCCAGTAGTACCGCTACTTCACCCCTCCACTTT	CASSTATSPLHF	TRBV19*01, TRBV19*03, TRBV19*02	TRBV19	TRBJ1-6*02	TRBJ1-6	TRBD2*02, TRBD2*01	TRBD2	11	13	18	20	1	1	2
729	5.98E-05	TGTGCCACCAGTGAGGGAGAAGACAGGGTCGGTTACGAGCAGTACTTC	CATSEGEDRVGYEQYF	TRBV15*02	TRBV15	TRBJ2-7*01	TRBJ2-7	TRBD1*01	TRBD1	10	21	27	33	10	5	15
729	5.98E-05	TGTGCCACCAGCAGAGAGGGGACATCCGGCTACGAGCAGTACTTC	CATSREGTSGYEQYF	TRBV15*02	TRBV15	TRBJ2-7*01	TRBJ2-7	TRBD1*01	TRBD1	11	18	23	29	6	5	11
729	5.98E-05	TGTGCCACCAGCAGAGATAGCGTGGTTAAGGGCTACACCTTC	CATSRDSVVKGYTF	TRBV15*02	TRBV15	TRBJ1-2*01	TRBJ1-2	TRBD2*02, TRBD2*01	TRBD2	11	17	21	30	5	8	13
728	5.97E-05	TGTGCCACCAGTGACAGAAGGACACGAGAGTCTATGGCTACACCTTC	CATSDRRT~RVYGYTF	TRBV24-1*01	TRBV24-1	TRBJ1-2*01	TRBJ1-2	TRBD1*01	TRBD1	13	19	23	31	5	7	12
728	5.97E-05	TGTGCCAGCAGTGAAAGGGCTAGCGGGGATAATGAGCAGTTCTTC	CASSERASGDNEQFF	TRBV6-4*02, TRBV6-4*01	TRBV6-4	TRBJ2-1*01	TRBJ2-1	TRBD2*01	TRBD2	13	19	27	30	5	2	7
728	5.97E-05	TGTGCCAGCAGCTTAGCAATAGGGGTTGGATCACCCCTCCACTTT	CASSLAIGVGSPLHF	TRBV7-2*04, TRBV7-2*01	TRBV7-2	TRBJ1-6*02	TRBJ1-6	TRBD1*01	TRBD1	16	20	24	30	3	5	8
728	5.97E-05	TGCAGTGCTAGACCAGGGGACACTGAAGCTTTCTTT	CSARPGDTEAFF	TRBV20-1*01, TRBV20-1*04, TRBV20-1*05, TRBV20-1*07	TRBV20-1	TRBJ1-1*01	TRBJ1-1	TRBD1*01	TRBD1	11	13	18	19	1	0	1
727	5.96E-05	TGTGCCAGCAGCTTAGTCTATACTAAAGGGTCACCCCTCCACTTT	CASSLVYTKGSPLHF	TRBV7-6*01	TRBV7-6	TRBJ1-6*01	TRBJ1-6	TRBD1*01, TRBD2*02, TRBD2*01	TRBD1, TRBD2	15	26	29	30	10	0	10
727	5.96E-05	TGCAGTGCTAACCTACTAGCGGGAGTCACAGATACGCAGTATTTT	CSANLLAGVTDTQYF	TRBV20-1*06, TRBV20-1*03, TRBV20-1*01, TRBV20-1*04, TRBV20-1*05, TRBV20-1*02, TRBV20-1*07	TRBV20-1	TRBJ2-3*01	TRBJ2-3	TRBD2*02	TRBD2	9	14	24	26	4	1	5
727	5.96E-05	TGTGCCATCAGTGAGCCAGACAGGGTTCATGGCTACACCTTC	CAISEPDRVHGYTF	TRBV10-3*01, TRBV10-3*02	TRBV10-3	TRBJ1-2*01	TRBJ1-2	TRBD1*01	TRBD1	14	18	24	28	3	3	6
727	5.96E-05	TGTGCCACCAGCGAGGGACAGGGGTCCTACGAGCAGTACTTC	CATSEGQGSYEQYF	TRBV15*02	TRBV15	TRBJ2-7*01	TRBJ2-7	TRBD1*01	TRBD1	11	14	23	24	2	0	2
726	5.95E-05	TGTGCCAGCAGTGAAAGGCAGGGGGCGAGAGGCACTGAAGCTTTCTTT	CASSERQGARGTEAFF	TRBV25-1*01	TRBV25-1	TRBJ1-1*01	TRBJ1-1	TRBD1*01	TRBD1	14	18	25	32	3	6	9
726	5.95E-05	TGTGCCACCAGCAGGACAGGAGAAATGCAGCCCCAGCATTTT	CATSRTGEMQPQHF	TRBV15*02	TRBV15	TRBJ1-5*01	TRBJ1-5	TRBD1*01	TRBD1	11	13	19	27	1	7	8
725	5.95E-05	TGTGCCATCAGCGCCTCTGGGCAGGGGAATTCACCCCTCCACTTT	CAISASGQGNSPLHF	TRBV10-3*01, TRBV10-3*02	TRBV10-3	TRBJ1-6*02	TRBJ1-6	TRBD1*01	TRBD1	10	21	26	27	10	0	10
724	5.94E-05	TGCAGAACGGGGCTACACCTTC	CRTG~YTF	TRBV29-1*01, TRBV29-1*03	TRBV29-1	TRBJ1-2*01	TRBJ1-2	TRBD2*02, TRBD2*01	TRBD2	4	7	9	10	2	0	2
723	5.93E-05	TGTGCCAGCAGTGCACGGGACAGGGAGGTTGGTTCACCCCTCCACTTT	CASSARDREVGSPLHF	TRBV2*01, TRBV2*03	TRBV2	TRBJ1-6*02	TRBJ1-6	TRBD1*01	TRBD1	12	16	24	32	3	7	10
723	5.93E-05	TGTGCCACCACACCATCGACAGGGGAAGGGTATGGCTACACCTTC	CATTPSTGEGYGYTF	TRBV10-3*01, TRBV10-3*02	TRBV10-3	TRBJ1-2*01	TRBJ1-2	TRBD1*01	TRBD1	6	17	24	30	10	5	15
723	5.93E-05	TGTGCCAGCAGAGGCGGGGCGCGTGGTGAAAAACTGTTTTTT	CASRGGARGEKLFF	TRBV25-1*01	TRBV25-1	TRBJ1-4*01	TRBJ1-4	TRBD2*01	TRBD2	10	13	18	26	2	7	9
723	5.93E-05	TGTGCCACCGCCTTAGGGGCAGGGAGCGGCTACACCTTC	CATALGAGSGYTF	TRBV24-1*01	TRBV24-1	TRBJ1-2*01	TRBJ1-2	TRBD1*01, TRBD2*02	TRBD1, TRBD2	8	19	23	27	10	3	13
721	5.91E-05	TGTGCCAGCAGAGCGGTCCCACAGGGGGCAACTACGAGCAGTACTTC	CASRAVPQ~GNYEQYF	TRBV25-1*01	TRBV25-1	TRBJ2-7*01	TRBJ2-7	TRBD1*01	TRBD1	10	20	28	31	9	2	11
721	5.91E-05	TGTGCCAGCAGCTTAGACGGGGGGTATGGCTACACCTTC	CASSLDGGYGYTF	TRBV7-6*01	TRBV7-6	TRBJ1-2*01	TRBJ1-2	TRBD2*01	TRBD2	15	17	23	24	1	0	1
721	5.91E-05	TGTGCCAGCAGGACGGGGCCCAATTCACCCCTCCACTTT	CASRTGPNSPLHF	TRBV2*01, TRBV2*02, TRBV2*03	TRBV2	TRBJ1-6*02	TRBJ1-6	TRBD1*01, TRBD2*01	TRBD1, TRBD2	10	14	18	21	3	2	5
720	5.91E-05	TGTGCCAGCAGCCCAGGGGGCAGGTGGACTTATTCACCCCTCCACTTT	CASSPGGRWTYSPLHF	TRBV7-8*03	TRBV7-8	TRBJ1-6*02	TRBJ1-6	TRBD1*01	TRBD1	12	13	20	31	0	10	10
719	5.90E-05	TGTGCCAGCAGCTTAGTCGGACAGGGGAATTCACCCCTCCACTTT	CASSLVGQGNSPLHF	TRBV7-2*04, TRBV7-2*01	TRBV7-2	TRBJ1-6*01	TRBJ1-6	TRBD1*01	TRBD1	15	18	26	27	2	0	2
719	5.90E-05	TGTGCCAGCAGCCTAGCCGGGACAGGGTCAGATACGCAGTATTTT	CASSLAGTGSDTQYF	TRBV7-3*01	TRBV7-3	TRBJ2-3*01	TRBJ2-3	TRBD1*01	TRBD1	11	18	26	28	6	1	7
719	5.90E-05	TGTGCCAGCAGCCTCGCCTACGAGCAGTACTTC	CASSLAYEQYF	TRBV7-2*04, TRBV7-2*01	TRBV7-2	TRBJ2-7*01	TRBJ2-7	TRBD2*02	TRBD2	11	12	14	16	0	1	1
719	5.90E-05	TGCAGCGTTGAAGGGGAATGAGCAGTTCTTC	CSVEG~NEQFF	TRBV29-1*01	TRBV29-1	TRBJ2-1*01	TRBJ2-1	TRBD1*01, TRBD2*02, TRBD2*01	TRBD1, TRBD2	12	13	15	16	0	0	0
718	5.89E-05	TGTGCCAGCAGTGTTATACAGGGGTCCCGATACGAGCAGTACTTC	CASSVIQGSRYEQYF	TRBV25-1*01	TRBV25-1	TRBJ2-7*01	TRBJ2-7	TRBD1*01	TRBD1	12	17	23	30	4	6	10
718	5.89E-05	TGTGCCAGCAGCTTGGGTCCTGGGAGCTCCTACGAGCAGTACTTC	CASSLGPGSSYEQYF	TRBV7-2*04, TRBV7-2*01	TRBV7-2	TRBJ2-7*01	TRBJ2-7	TRBD2*02	TRBD2	13	21	25	26	7	0	7
718	5.89E-05	TGCAGTGCTCCGGACAGACAGGCCGGCTCACCCCTCCACTTT	CSAPDRQAGSPLHF	TRBV20-1*06, TRBV20-1*03, TRBV20-1*01, TRBV20-1*04, TRBV20-1*05, TRBV20-1*02, TRBV20-1*07	TRBV20-1	TRBJ1-6*02	TRBJ1-6	TRBD1*01	TRBD1	8	16	21	27	7	5	12
718	5.89E-05	TGTGCCAGCACCGGGACAGGGGATTCACCCCTCCACTTT	CASTGTGDSPLHF	TRBV2*01, TRBV2*02, TRBV2*03	TRBV2	TRBJ1-6*02	TRBJ1-6	TRBD1*01	TRBD1	9	12	21	22	2	0	2
717	5.88E-05	TGTGCCAGGGCGGGGGTAGGAATGGCGGGTCAACTACGAGCAGTACTTC	CARAGVGM~RVNYEQYF	TRBV7-3*05, TRBV7-3*01	TRBV7-3	TRBJ2-7*01	TRBJ2-7	TRBD2*01	TRBD2	7	9	15	33	1	17	18
717	5.88E-05	TGTGCCACCAGCAGAGGGGAGACAGGCTACAATGAGCAGTTCTTC	CATSRGETGYNEQFF	TRBV15*02	TRBV15	TRBJ2-1*01	TRBJ2-1	TRBD1*01	TRBD1	11	20	25	26	8	0	8
717	5.88E-05	TGTGCCAGCAGTGCCAGCGGGAGGATGTACCATGAGCAGTTCTTC	CASSASGRMYHEQFF	TRBV25-1*01	TRBV25-1	TRBJ2-1*01	TRBJ2-1	TRBD2*02	TRBD2	12	15	23	27	2	3	5
717	5.88E-05	TGTGCCAGCAGTGAGAGTGGGGGCATAGGTTCACCCCTCCACTTT	CASSESGGIGSPLHF	TRBV2*01, TRBV2*02, TRBV2*03	TRBV2	TRBJ1-6*02	TRBJ1-6	TRBD1*01	TRBD1	13	18	23	29	4	5	9
717	5.88E-05	TGCAGCGTTGGGACAGAGGGGAACTATGGCTACACCTTC	CSVGTEGNYGYTF	TRBV29-1*01	TRBV29-1	TRBJ1-2*01	TRBJ1-2	TRBD1*01	TRBD1	9	10	15	21	0	5	5
717	5.88E-05	TGTGCCACTCAACGTAGCAATCAGCCCCAGCATTTT	CATQRSNQPQHF	TRBV15*02	TRBV15	TRBJ1-5*01	TRBJ1-5	TRBD2*02, TRBD2*01	TRBD2	7	-1	-1	14	-1	-1	6
717	5.88E-05	TGCAGTACCCAGGGAGGTAATTCACCCCTCCACTTT	CSTQGGNSPLHF	TRBV20-1*06, TRBV20-1*03, TRBV20-1*01, TRBV20-1*04, TRBV20-1*05, TRBV20-1*02, TRBV20-1*07	TRBV20-1	TRBJ1-6*02	TRBJ1-6	TRBD2*02	TRBD2	5	11	16	17	5	0	5
716	5.87E-05	TGTGCCAGCAGTGATTCAACAGGGCGTTCACCCCTCCACTTT	CASSDSTGRSPLHF	TRBV2*01, TRBV2*02, TRBV2*03	TRBV2	TRBJ1-6*02	TRBJ1-6	TRBD1*01	TRBD1	13	18	23	26	4	2	6
716	5.87E-05	TGTGCCAGCAAGAGAGGGCCAGAATATTCACCCCTCCACTTT	CASKRGPEYSPLHF	TRBV7-6*01, TRBV7-6*02	TRBV7-6	TRBJ1-6*01	TRBJ1-6	TRBD2*02	TRBD2	9	13	17	25	3	7	10
716	5.87E-05	TGCAGCGTTGCCTTTGGGGAAGTCGAGCAGTACTTC	CSVAFGEVEQYF	TRBV29-1*01	TRBV29-1	TRBJ2-7*01	TRBJ2-7	TRBD1*01, TRBD2*02, TRBD2*01	TRBD1, TRBD2	9	16	19	23	6	3	9
716	5.87E-05	TGTGCCACCAGCGAGAGACAGACCCAGTACTTC	CATSERQTQYF	TRBV15*02	TRBV15	TRBJ2-5*01	TRBJ2-5	TRBD1*01, TRBD2*02, TRBD2*01	TRBD1, TRBD2	11	16	18	19	4	0	4
715	5.86E-05	TGTGCCACCAGCAGAGGCTCGGATCTCTATGGCTACACCTTC	CATSRGSDLYGYTF	TRBV15*02	TRBV15	TRBJ1-2*01	TRBJ1-2	TRBD2*02	TRBD2	11	13	16	26	1	9	10
715	5.86E-05	TGCAGTGCTAGAGGGAAGGGAGACACTGAAGCTTTCTTT	CSARGKGDTEAFF	TRBV20-1*01, TRBV20-1*04, TRBV20-1*05, TRBV20-1*07	TRBV20-1	TRBJ1-1*01	TRBJ1-1	TRBD2*02	TRBD2	12	17	21	22	4	0	4
715	5.86E-05	TGTGCCAGTAGTATGGCAGGGACTGAAGCTTTCTTT	CASSMAGTEAFF	TRBV19*01, TRBV19*02	TRBV19	TRBJ1-1*01	TRBJ1-1	TRBD1*01	TRBD1	13	16	20	21	2	0	2
713	5.85E-05	TGTGCCAGCAGCCTAAAACAGGGAGGGTATTCACCCCTCCACTTT	CASSLKQGGYSPLHF	TRBV7-8*03	TRBV7-8	TRBJ1-6*02	TRBJ1-6	TRBD2*02	TRBD2	12	20	26	28	7	1	8
713	5.85E-05	TGCAGTGCTAGAGAGGAACAGGGAGACAAAGACCCAGTACTTC	CSAREEQ~ETKTQYF	TRBV20-1*01, TRBV20-1*05, TRBV20-1*07	TRBV20-1	TRBJ2-5*01	TRBJ2-5	TRBD1*01	TRBD1	13	17	22	29	3	6	9
713	5.85E-05	TGCGCCAGCAGGCGGGACGGCTATAATTCACCCCTCCACTTT	CASRRDGYNSPLHF	TRBV10-2*01	TRBV10-2	TRBJ1-6*02	TRBJ1-6	TRBD2*02	TRBD2	10	11	16	20	0	3	3
713	5.85E-05	TGTGCCAGCAGTGCCCTCTCTGGAAACACCATATATTTT	CASSALSGNTIYF	TRBV25-1*01	TRBV25-1	TRBJ1-3*01	TRBJ1-3	TRBD1*01, TRBD2*02	TRBD1, TRBD2	12	13	16	17	0	0	0
713	5.85E-05	TGTGCCAGCAGCCCCGGACCAGGGACGAGCAGTACTTC	CASSPG~RDEQYF	TRBV11-2*03	TRBV11-2	TRBJ2-7*01	TRBJ2-7	TRBD1*01	TRBD1	10	19	23	24	8	0	8
713	5.85E-05	TGCAGTGCTGGTCTATGGCACGAGCAGTACTTC	CSAGLWHEQYF	TRBV20-1*06, TRBV20-1*03, TRBV20-1*01, TRBV20-1*04, TRBV20-1*05, TRBV20-1*02, TRBV20-1*07	TRBV20-1	TRBJ2-7*01	TRBJ2-7	TRBD1*01, TRBD2*02, TRBD2*01	TRBD1, TRBD2	8	16	18	19	7	0	7
712	5.84E-05	TGTGCCAGCAGCTTCAGTTCGACCGGGACAGCCTCCTACGAGCAGTACTTC	CASSFSSTGTASYEQYF	TRBV7-7*01, TRBV7-7*02	TRBV7-7	TRBJ2-7*01	TRBJ2-7	TRBD1*01	TRBD1	13	24	30	32	10	1	11
712	5.84E-05	TGTGCCAGCAGTGAATAGGGCGGTCAGATACGCAGTATTTT	CASSE*G~SDTQYF	TRBV25-1*01	TRBV25-1	TRBJ2-3*01	TRBJ2-3	TRBD1*01, TRBD2*02, TRBD2*01	TRBD1, TRBD2	16	17	20	24	0	3	3
712	5.84E-05	TGCAGTGTAGGCTTGATGGCGCAGACCCAGTACTTC	CSVGLMAQTQYF	TRBV20-1*06, TRBV20-1*03, TRBV20-1*01, TRBV20-1*04, TRBV20-1*05, TRBV20-1*02, TRBV20-1*07	TRBV20-1	TRBJ2-5*01	TRBJ2-5	TRBD1*01, TRBD2*02, TRBD2*01	TRBD1, TRBD2	6	17	19	22	10	2	12
712	5.84E-05	TGCAGCGTTGAAGACAGCTCCTATGGCTACACCTTC	CSVEDSSYGYTF	TRBV29-1*01	TRBV29-1	TRBJ1-2*01	TRBJ1-2	TRBD1*01, TRBD2*02, TRBD2*01	TRBD1, TRBD2	13	14	16	20	0	3	3
711	5.83E-05	TGTGCCAGCAGCTTAGAGGGGGGTACCAAGAGACCCAGTACTTC	CASSLEG~YQETQYF	TRBV7-6*01	TRBV7-6	TRBJ2-5*01	TRBJ2-5	TRBD1*01, TRBD2*01	TRBD1, TRBD2	15	16	21	24	0	2	2
711	5.83E-05	TGCAGTGCTAGTGGGCTGCATGGCTACACCTTC	CSASGLHGYTF	TRBV20-1*01, TRBV20-1*04, TRBV20-1*05, TRBV20-1*07	TRBV20-1	TRBJ1-2*01	TRBJ1-2	TRBD1*01	TRBD1	11	12	15	19	0	3	3
710	5.82E-05	TGTGCCACCAGCAGAGATGCGCTCCAGGGCCGGAATTCACCCCTCCACTTT	CATSRDALQGRNSPLHF	TRBV15*02	TRBV15	TRBJ1-6*02	TRBJ1-6	TRBD1*01	TRBD1	11	24	28	33	12	4	16
710	5.82E-05	TGCAGTGCTGCCCTTGGGGATGGCACAGATACGCAGTATTTT	CSAALGDGTDTQYF	TRBV20-1*06, TRBV20-1*03, TRBV20-1*01, TRBV20-1*04, TRBV20-1*05, TRBV20-1*02, TRBV20-1*07	TRBV20-1	TRBJ2-3*01	TRBJ2-3	TRBD1*01, TRBD2*02, TRBD2*01	TRBD1, TRBD2	8	16	19	22	7	2	9
710	5.82E-05	TGCAGTGCTAGTTCGGGGAATTCACCCCTCCACTTT	CSASSGNSPLHF	TRBV20-1*01, TRBV20-1*04, TRBV20-1*05, TRBV20-1*07	TRBV20-1	TRBJ1-6*01	TRBJ1-6	TRBD2*01	TRBD2	11	13	17	18	1	0	1
709	5.82E-05	TGTGCCACCAGCTCTCGAACCTAACTATGGCTACACCTTC	CATSSRT~NYGYTF	TRBV15*02	TRBV15	TRBJ1-2*01	TRBJ1-2	TRBD2*02	TRBD2	11	13	15	20	1	4	5
709	5.82E-05	TGCAGCGTCCTGGCCGGCTACGAGCAGTACTTC	CSVLAGYEQYF	TRBV29-1*01, TRBV29-1*03	TRBV29-1	TRBJ2-7*01	TRBJ2-7	TRBD1*01	TRBD1	7	8	11	17	0	5	5
708	5.81E-05	TGTGCCACCAGTGATGACAGGGGTTACAATGAGCAGTTCTTC	CATSDDRGYNEQFF	TRBV24-1*01	TRBV24-1	TRBJ2-1*01	TRBJ2-1	TRBD1*01	TRBD1	14	15	22	24	0	1	1
708	5.81E-05	TGTGCCACCAGCTTGACAGGCTACTATGGCTACACCTTC	CATSLTGYYGYTF	TRBV15*02	TRBV15	TRBJ1-2*01	TRBJ1-2	TRBD1*01	TRBD1	11	14	19	22	2	2	4
708	5.81E-05	TGTGCCACCAGCGGGGACTCAACCTACGAGCAGTACTTC	CATSGDSTYEQYF	TRBV15*02	TRBV15	TRBJ2-7*01	TRBJ2-7	TRBD2*02, TRBD2*01	TRBD2	11	13	18	22	1	3	4
708	5.81E-05	TGTGCCAGCAGTAATCCGGGGACAGATACGCAGTATTTT	CASSNPGTDTQYF	TRBV25-1*01	TRBV25-1	TRBJ2-3*01	TRBJ2-3	TRBD2*01	TRBD2	11	16	20	21	4	0	4
708	5.81E-05	TGTGCCAGCAGCCCGAACACTGAAGCTTTCTTT	CASSPNTEAFF	TRBV7-9*03, TRBV7-9*01, TRBV7-9*04, TRBV7-9*02	TRBV7-9	TRBJ1-1*01	TRBJ1-1	TRBD1*01, TRBD2*02, TRBD2*01	TRBD1, TRBD2	11	-1	-1	14	-1	-1	2
707	5.80E-05	TGTGCCAGCAGTGGCGAGGGGACAGTATCCTACAATGAGCAGTTCTTC	CASSGEGTVSYNEQFF	TRBV2*01, TRBV2*02, TRBV2*03	TRBV2	TRBJ2-1*01	TRBJ2-1	TRBD1*01	TRBD1	12	18	24	27	5	2	7
707	5.80E-05	TGTGCCAGCAGCCACGATTAACGTGGACAAAGAGACCCAGTACTTC	CASSHD*R~DKETQYF	TRBV3-1*01	TRBV3-1	TRBJ2-5*01	TRBJ2-5	TRBD1*01	TRBD1	13	24	28	29	10	0	10
707	5.80E-05	TGTGCCATCAGAGACAGGGATCTGTCACCCCTCCACTTT	CAIRDRDLSPLHF	TRBV10-3*01, TRBV10-3*02	TRBV10-3	TRBJ1-6*02	TRBJ1-6	TRBD1*01	TRBD1	10	12	18	24	1	5	6
707	5.80E-05	TGCAGCGTTGAACCAGGAGATAACTATGGCTACACCTTC	CSVEPGDNYGYTF	TRBV29-1*01	TRBV29-1	TRBJ1-2*01	TRBJ1-2	TRBD1*01, TRBD2*02	TRBD1, TRBD2	11	13	16	20	1	3	4
707	5.80E-05	TGCAGTGCTAGGACCAAGCAGTACTTC	CSARTKQYF	TRBV20-1*06, TRBV20-1*03, TRBV20-1*01, TRBV20-1*04, TRBV20-1*05, TRBV20-1*02, TRBV20-1*07	TRBV20-1	TRBJ2-7*01	TRBJ2-7	TRBD1*01, TRBD2*02, TRBD2*01	TRBD1, TRBD2	10	11	13	16	0	2	2
706	5.79E-05	TGTGCCAGCAGTGAATTTGCGGGGAGGGCTAATGAAAAACTGTTTTTT	CASSEFAGRANEKLFF	TRBV25-1*01	TRBV25-1	TRBJ1-4*01	TRBJ1-4	TRBD2*02	TRBD2	15	21	27	28	5	0	5
706	5.79E-05	TGCGCCAGCAGTGAGAATGTAGGGTCGGGCGGCGAGCAGTACTTC	CASSENVGSGGEQYF	TRBV10-1*01	TRBV10-1	TRBJ2-7*01	TRBJ2-7	TRBD1*01, TRBD2*02, TRBD2*01	TRBD1, TRBD2	14	26	29	32	11	2	13
706	5.79E-05	TGTGCCAGCACCGGGCCTGTCTACAATGAGCAGTTCTTC	CASTGPVYNEQFF	TRBV7-2*04, TRBV7-2*01	TRBV7-2	TRBJ2-1*01	TRBJ2-1	TRBD1*01	TRBD1	9	15	19	20	5	0	5
706	5.79E-05	TGTGCCAGCAGCGGGGCGGACGGTCGGACATCCCACTTT	CASSGADGRTSHF	TRBV7-9*03, TRBV7-9*01, TRBV7-9*04, TRBV7-9*02	TRBV7-9	TRBJ1-6*01	TRBJ1-6	TRBD1*01	TRBD1	11	25	29	32	13	2	15
706	5.79E-05	TGTGCCACCAGTGAGGGGTCCTATGGCTACACCTTC	CATSEGSYGYTF	TRBV24-1*01	TRBV24-1	TRBJ1-2*01	TRBJ1-2	TRBD1*01, TRBD2*01	TRBD1, TRBD2	13	14	17	20	0	2	2
705	5.78E-05	TGTGCCAGCAGTCGGACAGGGTGGCGGTATGGCTACACCTTC	CASSRTGWRYGYTF	TRBV2*01, TRBV2*02, TRBV2*03	TRBV2	TRBJ1-2*01	TRBJ1-2	TRBD1*01	TRBD1	11	13	20	27	1	6	7
705	5.78E-05	TGCAGTGCGTCCCAGGGACACGACCAAGAGACCCAGTACTTC	CSASQGHDQETQYF	TRBV20-1*06, TRBV20-1*03, TRBV20-1*01, TRBV20-1*04, TRBV20-1*05, TRBV20-1*02, TRBV20-1*07	TRBV20-1	TRBJ2-5*01	TRBJ2-5	TRBD1*01	TRBD1	7	14	19	22	6	2	8
705	5.78E-05	TGCAGTGCTAGCCGGGGGGACAATTCACCCCTCCACTTT	CSASRGDNSPLHF	TRBV20-1*06, TRBV20-1*03, TRBV20-1*01, TRBV20-1*04, TRBV20-1*05, TRBV20-1*02, TRBV20-1*07	TRBV20-1	TRBJ1-6*02	TRBJ1-6	TRBD2*01	TRBD2	10	12	18	21	1	2	3
704	5.77E-05	TGCAGTGCTAGATCGGGAGTGCTACGGAATTCACCCCTCCACTTT	CSARSGVLRNSPLHF	TRBV20-1*01, TRBV20-1*04, TRBV20-1*05, TRBV20-1*07	TRBV20-1	TRBJ1-6*02	TRBJ1-6	TRBD2*02	TRBD2	11	13	18	27	1	8	9
704	5.77E-05	TGCAGCGTTGAAGGGACGCAAAGCTCCTACGAGCAGTACTTC	CSVEGTQSSYEQYF	TRBV29-1*01	TRBV29-1	TRBJ2-7*01	TRBJ2-7	TRBD1*01, TRBD2*02, TRBD2*01	TRBD1, TRBD2	12	13	16	23	0	6	6
703	5.77E-05	TGTGCCAGCAGGCCACAGGGGTTTGGTTCACCCCTCCACTTT	CASRPQGFGSPLHF	TRBV2*01, TRBV2*02, TRBV2*03	TRBV2	TRBJ1-6*01	TRBJ1-6	TRBD1*01	TRBD1	10	14	20	26	3	5	8
703	5.77E-05	TGTGCCAGCAGCTTAGGCTCTGGAAACACCATATATTTT	CASSLGSGNTIYF	TRBV7-8*01	TRBV7-8	TRBJ1-3*01	TRBJ1-3	TRBD1*01, TRBD2*02, TRBD2*01	TRBD1, TRBD2	15	-1	-1	17	-1	-1	1
703	5.77E-05	TGTGCCAGCCGGTGGGGCCCACCCCTCCACTTT	CASRWGPPLHF	TRBV7-9*03, TRBV7-9*01, TRBV7-9*04, TRBV7-9*02	TRBV7-9	TRBJ1-6*01	TRBJ1-6	TRBD1*01	TRBD1	8	13	17	19	4	1	5
702	5.76E-05	TGTGCCACCAGCAGAGATGGAGGGCGGAACGAGCAGTACTTC	CATSRDGGRNEQYF	TRBV15*02	TRBV15	TRBJ2-7*01	TRBJ2-7	TRBD2*02	TRBD2	11	18	23	28	6	4	10
702	5.76E-05	TGCAGCGTTGAATCCGGTGGCACGGAGCAGTACTTC	CSVESGGTEQYF	TRBV29-1*01	TRBV29-1	TRBJ2-7*01	TRBJ2-7	TRBD1*01, TRBD2*02, TRBD2*01	TRBD1, TRBD2	11	18	20	24	6	3	9
701	5.75E-05	TGTGCCAGCAGCCTGACTAGCGGGGGCACCGGGGAGCTGTTTTTT	CASSLTSGGTGELFF	TRBV6-4*02, TRBV6-4*01	TRBV6-4	TRBJ2-2*01	TRBJ2-2	TRBD2*01	TRBD2	10	14	25	26	3	0	3
701	5.75E-05	TGTGCCAGCAGTTCGGGACAGGGAAGCGCACCCCTCCACTTT	CASSSGQGSAPLHF	TRBV2*01, TRBV2*02, TRBV2*03	TRBV2	TRBJ1-6*02	TRBJ1-6	TRBD1*01	TRBD1	11	14	22	28	2	5	7
701	5.75E-05	TGCAGCGTCGCGGGACAGGGTGATCAGCCCCAGCATTTT	CSVAGQGDQPQHF	TRBV29-1*01	TRBV29-1	TRBJ1-5*01	TRBJ1-5	TRBD1*01	TRBD1	7	11	19	22	3	2	5
701	5.75E-05	TGTGCCAGCAGCCGGACCGGGGAGCTGTTTTTT	CASSRTGELFF	TRBV2*01, TRBV2*02, TRBV2*03	TRBV2	TRBJ2-2*01	TRBJ2-2	TRBD2*02, TRBD2*01	TRBD2	10	12	14	15	1	0	1
700	5.74E-05	TGTGCCAGCAGTGAAGGACAGACCTCTGGAAACACCATATATTTT	CASSEGQTSGNTIYF	TRBV25-1*01	TRBV25-1	TRBJ1-3*01	TRBJ1-3	TRBD1*01	TRBD1	14	15	20	23	0	2	2
699	5.73E-05	TGTGCCATCAGTGAGCCGGGACGGAAGGATTCACCCCTCCACTTT	CAISEPGRKDSPLHF	TRBV10-3*01, TRBV10-3*02	TRBV10-3	TRBJ1-6*01	TRBJ1-6	TRBD1*01, TRBD2*02, TRBD2*01	TRBD1, TRBD2	14	17	21	28	2	6	8
699	5.73E-05	TGTGCCAGCAGTGAGTTGGGGAGTAATTCACCCCTCCACTTT	CASSELGSNSPLHF	TRBV2*01, TRBV2*02, TRBV2*03	TRBV2	TRBJ1-6*01	TRBJ1-6	TRBD2*02	TRBD2	13	18	22	23	4	0	4
699	5.73E-05	TGTGCCAGCAGTCCTGGGGATGAGCAGTTCTTC	CASSPGDEQFF	TRBV25-1*01	TRBV25-1	TRBJ2-1*01	TRBJ2-1	TRBD1*01, TRBD2*01	TRBD1, TRBD2	11	15	18	19	3	0	3
698	5.73E-05	TGTGCCAGCAGCTTCCCGACAGGCGACTTCCTACGAGCAGTACTTC	CASSFPTG~TSYEQYF	TRBV7-3*05, TRBV7-3*01	TRBV7-3	TRBJ2-7*01	TRBJ2-7	TRBD1*01	TRBD1	13	17	22	28	3	5	8
698	5.73E-05	TGTGCCAGCACTCCCTCCAGGGGGCAGGGTTCACCCCTCCACTTT	CASTPSRGQGSPLHF	TRBV2*01, TRBV2*02, TRBV2*03	TRBV2	TRBJ1-6*01	TRBJ1-6	TRBD1*01	TRBD1	9	17	24	29	7	4	11
698	5.73E-05	TGTGCCAGCAGTGCTCCCGGGACTAGGGGCAATGAGCAGTTCTTC	CASSAPGTRGNEQFF	TRBV25-1*01	TRBV25-1	TRBJ2-1*01	TRBJ2-1	TRBD2*02, TRBD2*01	TRBD2	12	18	25	29	5	3	8
698	5.73E-05	TGTGCCAGCAGTGTCCAGGGGGAGTATTCACCCCTCCACTTT	CASSVQGEYSPLHF	TRBV2*01, TRBV2*02, TRBV2*03	TRBV2	TRBJ1-6*02	TRBJ1-6	TRBD1*01	TRBD1	12	15	21	25	2	3	5
697	5.72E-05	TGTGCCAGCATCCAGGACAGTCCTCAACACTGAAGCTTTCTTT	CASIQDS~LNTEAFF	TRBV25-1*01	TRBV25-1	TRBJ1-1*01	TRBJ1-1	TRBD1*01	TRBD1	9	14	19	25	4	5	9
697	5.72E-05	TGCGCCAGCAGCGAGGGACAGAACTATGGCTACACCTTC	CASSEGQNYGYTF	TRBV10-2*01	TRBV10-2	TRBJ1-2*01	TRBJ1-2	TRBD1*01	TRBD1	14	15	20	21	0	0	0
696	5.71E-05	TGTGCCAGCAGCTTAGGGGACAGGGTAGTTTCTGACCTACGAGCAGTACTTC	CASSLGDRV~FLTYEQYF	TRBV25-1*01	TRBV25-1	TRBJ2-7*01	TRBJ2-7	TRBD1*01	TRBD1	10	16	24	35	5	10	15
696	5.71E-05	TGTGCCACCAGCAGACCCTCCGGGACAGGCGATTCACCCCTCCACTTT	CATSRPSGTGDSPLHF	TRBV15*02	TRBV15	TRBJ1-6*01	TRBJ1-6	TRBD1*01	TRBD1	11	21	28	31	9	2	11
696	5.71E-05	TGTGCCACCAGCAGAGAACGGGCTAGCGGGAGCAACGAGCAGTACTTC	CATSRERASGSNEQYF	TRBV15*02	TRBV15	TRBJ2-7*01	TRBJ2-7	TRBD2*02	TRBD2	11	22	31	34	10	2	12
696	5.71E-05	TGCAGCGTTGGGGGCAGTGCCAATGAAAAACTGTTTTTT	CSVGGSANEKLFF	TRBV29-1*01	TRBV29-1	TRBJ1-4*01	TRBJ1-4	TRBD1*01	TRBD1	9	10	14	21	0	6	6
696	5.71E-05	TGCAGCGTTGAAGATGAGCAGTTCTTC	CSVEDEQFF	TRBV29-1*01	TRBV29-1	TRBJ2-1*01	TRBJ2-1			13	-1	-1	14	-1	-1	0
695	5.70E-05	TGTGCCAGCAGGATTACAGCCAACTATGGCTACACCTTC	CASRITANYGYTF	TRBV2*01, TRBV2*02, TRBV2*03	TRBV2	TRBJ1-2*01	TRBJ1-2	TRBD1*01	TRBD1	10	15	18	21	4	2	6
695	5.70E-05	TGCAGTGCTTCGGAAGCGGATAATTCACCCCTCCACTTT	CSASEADNSPLHF	TRBV20-1*06, TRBV20-1*03, TRBV20-1*01, TRBV20-1*04, TRBV20-1*05, TRBV20-1*02, TRBV20-1*07	TRBV20-1	TRBJ1-6*02	TRBJ1-6	TRBD2*02, TRBD2*01	TRBD2	8	14	18	19	5	0	5
695	5.70E-05	TGTGCCAGCAGCTTAGCAGAGACCCAGTACTTC	CASSLAETQYF	TRBV7-6*01	TRBV7-6	TRBJ2-5*01	TRBJ2-5	TRBD2*02, TRBD2*01	TRBD2	16	-1	-1	17	-1	-1	0
694	5.69E-05	TGTGCCACCAGCAGAGAGAGCGCTAGCGGGACTAACGAGCAGTACTTC	CATSRESASGTNEQYF	TRBV15*02	TRBV15	TRBJ2-7*01	TRBJ2-7	TRBD2*02	TRBD2	11	22	30	34	10	3	13
694	5.69E-05	TGTGCCAGCAGTGAAGTAATAGACTAGCGGGAGGATGAGCAGTTCTTC	CASSEVID*REDEQFF	TRBV25-1*01	TRBV25-1	TRBJ2-1*01	TRBJ2-1	TRBD2*02	TRBD2	14	21	33	34	6	0	6
694	5.69E-05	TGTGCCAGCAGTGAAGCCTACACGAGACGTGGTGAAAAACTGTTTTTT	CASSEAYTRRGEKLFF	TRBV6-1*01	TRBV6-1	TRBJ1-4*01	TRBJ1-4	TRBD1*01, TRBD2*02, TRBD2*01	TRBD1, TRBD2	16	25	27	32	8	4	12
694	5.69E-05	TGCAGCGTTGCTCTGGACCACTCCTACGAGCAGTACTTC	CSVALDHSYEQYF	TRBV29-1*01	TRBV29-1	TRBJ2-7*01	TRBJ2-7	TRBD1*01, TRBD2*02, TRBD2*01	TRBD1, TRBD2	9	14	17	20	4	2	6
694	5.69E-05	TGTGCCACCAGTCCAGGGCCCGTGGCTACACCTTC	CATSPG~RGYTF	TRBV24-1*01	TRBV24-1	TRBJ1-2*01	TRBJ1-2	TRBD1*01	TRBD1	11	13	17	22	1	4	5
694	5.69E-05	TGTGCCAGCAGTGAAGAGGACGAGCAGTACTTC	CASSEEDEQYF	TRBV2*01, TRBV2*03	TRBV2	TRBJ2-7*01	TRBJ2-7	TRBD1*01, TRBD2*02	TRBD1, TRBD2	15	16	18	19	0	0	0
694	5.69E-05	TGCAGTGCTGGTAAAGAGGTGCAGTACTTC	CSAGKEVQYF	TRBV20-1*06, TRBV20-1*03, TRBV20-1*01, TRBV20-1*04, TRBV20-1*05, TRBV20-1*02, TRBV20-1*07	TRBV20-1	TRBJ2-7*01	TRBJ2-7	TRBD2*02	TRBD2	8	15	18	20	6	1	7
693	5.68E-05	TGCGCCAGCAGCTTGACGGAAAGGGGCACAGATACGCAGTATTTT	CASSLTERGTDTQYF	TRBV5-1*01	TRBV5-1	TRBJ2-3*01	TRBJ2-3	TRBD1*01, TRBD2*02	TRBD1, TRBD2	14	21	24	25	6	0	6
693	5.68E-05	TGTGCCACCAGGTGACGGTAGCAATCAGCCCCAGCATTTT	CATR*R*~NQPQHF	TRBV24-1*01	TRBV24-1	TRBJ1-5*01	TRBJ1-5	TRBD1*01, TRBD2*02, TRBD2*01	TRBD1, TRBD2	10	13	15	18	2	2	4
693	5.68E-05	TGTGCCATCAGTGAGGGGCAGTATGGCTACACCTTC	CAISEGQYGYTF	TRBV10-3*01, TRBV10-3*02	TRBV10-3	TRBJ1-2*01	TRBJ1-2	TRBD1*01	TRBD1	14	15	18	21	0	2	2
693	5.68E-05	TGCAGTGCTCCACGGCCTGCCTTC	CSAPRPAF	TRBV20-1*06, TRBV20-1*03, TRBV20-1*01, TRBV20-1*04, TRBV20-1*05, TRBV20-1*02, TRBV20-1*07	TRBV20-1	TRBJ1-2*01	TRBJ1-2	TRBD1*01	TRBD1	8	15	18	19	6	0	6
691	5.67E-05	TGTGCCATCAGTCTTCCCCCAGGGGCTTCAAACTATGGCTACACCTTC	CAISLPPGASNYGYTF	TRBV10-3*01, TRBV10-3*02	TRBV10-3	TRBJ1-2*01	TRBJ1-2	TRBD1*01	TRBD1	11	19	24	30	7	5	12
691	5.67E-05	TGTGCCACCAGCAGCCCGGGACAGGGGATACATTCACCCCTCCACTTT	CATSSPGQGIHSPLHF	TRBV15*02	TRBV15	TRBJ1-6*02	TRBJ1-6	TRBD1*01	TRBD1	11	17	26	31	5	4	9
691	5.67E-05	TGTGCCACCAGCAGGGAGGGGGGGGAGTGGAACACCTTC	CATSREGGEWNTF	TRBV15*02	TRBV15	TRBJ1-2*01	TRBJ1-2	TRBD2*02, TRBD2*01	TRBD2	11	13	19	31	1	11	12
691	5.67E-05	TGTGCCAGCAGTTTAGGTGGAAATCAGCCCCAGCATTTT	CASSLGGNQPQHF	TRBV12-4*01, TRBV12-3*01	TRBV12-4, TRBV12-3	TRBJ1-5*01	TRBJ1-5	TRBD1*01, TRBD2*02, TRBD2*01	TRBD1, TRBD2	15	18	20	21	2	0	2
691	5.67E-05	TGCAGCGTCGGACAGGAGTTTAACTATGGCTACACCTTC	CSVGQEFNYGYTF	TRBV29-1*01	TRBV29-1	TRBJ1-2*01	TRBJ1-2	TRBD1*01	TRBD1	7	9	15	20	1	4	5
691	5.67E-05	TGCAGCGTCGGGGCGGGGTCTTATGGCTACACCTTC	CSVGAGSYGYTF	TRBV29-1*01	TRBV29-1	TRBJ1-2*01	TRBJ1-2	TRBD2*01	TRBD2	7	12	17	21	4	3	7
690	5.66E-05	TGTGCCAGCAGCGTCAACAGGGGGGGCAATTCACCCCTCCACTTT	CASSVNRGGNSPLHF	TRBV2*01, TRBV2*02, TRBV2*03	TRBV2	TRBJ1-6*01	TRBJ1-6	TRBD1*01	TRBD1	10	16	23	27	5	3	8
690	5.66E-05	TGCAGCGTTGAATACAGGGGAGGCTACGAGCAGTACTTC	CSVEYRGGYEQYF	TRBV29-1*01	TRBV29-1	TRBJ2-7*01	TRBJ2-7	TRBD1*01	TRBD1	11	13	19	23	1	3	4
690	5.66E-05	TGTGCCACCAGTCGTGGGAACTATGGCTACACCTTC	CATSRGNYGYTF	TRBV24-1*01	TRBV24-1	TRBJ1-2*01	TRBJ1-2	TRBD1*01, TRBD2*02, TRBD2*01	TRBD1, TRBD2	11	15	17	18	3	0	3
689	5.65E-05	TGTGCCATCAGTGATCCTTCCGGGACAGGGTTATCACCCCTCCACTTT	CAISDPSGTGLSPLHF	TRBV10-3*01, TRBV10-3*02	TRBV10-3	TRBJ1-6*01	TRBJ1-6	TRBD1*01	TRBD1	13	21	29	33	7	3	10
689	5.65E-05	TGTGCCACCAGTGATCCCCGGGACAGTGGTTATGGCTACACCTTC	CATSDPRDSGYGYTF	TRBV24-1*01	TRBV24-1	TRBJ1-2*01	TRBJ1-2	TRBD1*01	TRBD1	14	19	25	30	4	4	8
689	5.65E-05	TGTGCCACCAGCACCTCCCATGCCCAAGAGACCCAGTACTTC	CATSTSHAQETQYF	TRBV15*02	TRBV15	TRBJ2-5*01	TRBJ2-5	TRBD2*02	TRBD2	11	13	18	23	1	4	5
689	5.65E-05	TGTGCCAGCAGCGTATTTGGAGGGCAAGAGACCCAGTACTTC	CASSVFGGQETQYF	TRBV9*02, TRBV9*01	TRBV9	TRBJ2-5*01	TRBJ2-5	TRBD2*02	TRBD2	14	18	23	24	3	0	3
689	5.65E-05	TGTGCCAGCAGCGTCCAGGGCAACACTGAAGCTTTCTTT	CASSVQGNTEAFF	TRBV7-9*03, TRBV7-9*01, TRBV7-9*04, TRBV7-9*02	TRBV7-9	TRBJ1-1*01	TRBJ1-1	TRBD1*01	TRBD1	11	15	19	21	3	1	4
689	5.65E-05	TGTGCCACCAGTGACAGCACAGATACGCAGTATTTT	CATSDSTDTQYF	TRBV24-1*01	TRBV24-1	TRBJ2-3*01	TRBJ2-3	TRBD1*01, TRBD2*02, TRBD2*01	TRBD1, TRBD2	13	-1	-1	15	-1	-1	1
689	5.65E-05	TGTGCCAGCAGTCCCACTAACTATGGCTACACCTTC	CASSPTNYGYTF	TRBV2*01, TRBV2*02, TRBV2*03	TRBV2	TRBJ1-2*01	TRBJ1-2	TRBD1*01, TRBD2*02, TRBD2*01	TRBD1, TRBD2	11	12	14	16	0	1	1
689	5.65E-05	TGTGCCAGCAGTGACAGGGGCGATGGCTACACCTTC	CASSDRGDGYTF	TRBV2*01, TRBV2*02, TRBV2*03	TRBV2	TRBJ1-2*01	TRBJ1-2	TRBD1*01	TRBD1	13	14	19	22	0	2	2
689	5.65E-05	TGTGCCAGCAGCTTAGATGGACGCGAGCAGTTCTTC	CASSLDGREQFF	TRBV7-7*01	TRBV7-7	TRBJ2-1*01	TRBJ2-1	TRBD1*01, TRBD2*02, TRBD2*01	TRBD1, TRBD2	15	18	21	24	2	2	4
689	5.65E-05	TGCAGTGCAAAGGACAGTACGAGCAGTACTTC	CSAKD~YEQYF	TRBV20-1*06, TRBV20-1*03, TRBV20-1*01, TRBV20-1*04, TRBV20-1*05, TRBV20-1*02, TRBV20-1*07	TRBV20-1	TRBJ2-7*01	TRBJ2-7	TRBD1*01	TRBD1	7	11	16	17	3	0	3
689	5.65E-05	TGCAGCGTAGAGAGGCCTACGAGCAGTACTTC	CSVER~YEQYF	TRBV29-1*01	TRBV29-1	TRBJ2-7*01	TRBJ2-7	TRBD2*02	TRBD2	7	11	14	15	3	0	3
688	5.64E-05	TGTGCCAGCAGTGAAGCTCAGCGTGACGAGCAGTACTTC	CASSEAQRDEQYF	TRBV2*01, TRBV2*03	TRBV2	TRBJ2-7*01	TRBJ2-7	TRBD2*02, TRBD2*01	TRBD2	16	19	22	25	2	2	4
688	5.64E-05	TGTGCCACCAGTGATAGCTAGGCCCCAGCATTTT	CATSDS~RPQHF	TRBV24-1*01	TRBV24-1	TRBJ1-5*01	TRBJ1-5	TRBD2*02, TRBD2*01	TRBD2	14	16	20	21	1	0	1
688	5.64E-05	TGCAGTGCCCTACGGGACTACGAGCAGTACTTC	CSALRDYEQYF	TRBV20-1*06, TRBV20-1*03, TRBV20-1*01, TRBV20-1*04, TRBV20-1*05, TRBV20-1*02, TRBV20-1*07	TRBV20-1	TRBJ2-7*01	TRBJ2-7	TRBD2*02	TRBD2	7	12	16	17	4	0	4
687	5.64E-05	TGTGCCACCTGTCCAGGGCCGACGGACAATGAGCAGTTCTTC	CATCPGPTDNEQFF	TRBV15*02	TRBV15	TRBJ2-1*01	TRBJ2-1	TRBD1*01	TRBD1	8	13	17	25	4	7	11
687	5.64E-05	TGTGCCACCAGCTTAGATAGCAATCAGCCCCAGCATTTT	CATSLDSNQPQHF	TRBV15*02	TRBV15	TRBJ1-5*01	TRBJ1-5	TRBD2*02, TRBD2*01	TRBD2	11	13	15	17	1	1	2
687	5.64E-05	TGCAGTTCCAAAGGGGGCTCGGACACTGAAGCTTTCTTT	CSSKGGSDTEAFF	TRBV20-1*01, TRBV20-1*04, TRBV20-1*05, TRBV20-1*07	TRBV20-1	TRBJ1-1*01	TRBJ1-1	TRBD1*01	TRBD1	5	11	17	22	5	4	9
687	5.64E-05	TGCAGCGTTGAAAGGGGGGGAGGGTATGGCTACACCTTC	CSVERGGGYGYTF	TRBV29-1*01	TRBV29-1	TRBJ1-2*01	TRBJ1-2	TRBD2*02, TRBD2*01	TRBD2	11	17	23	24	5	0	5
687	5.64E-05	TGTGCCAGCAGCTTTTATGGCGAGCAGTACTTC	CASSFYGEQYF	TRBV7-6*01, TRBV7-6*02	TRBV7-6	TRBJ2-7*01	TRBJ2-7	TRBD2*02, TRBD2*01	TRBD2	13	-1	-1	20	-1	-1	6
686	5.63E-05	TGTGCCAGCAGTGCGGAAGGGACTAGCGGGAGTTGGAGACCCAGTACTTC	CASSAEGT~RELETQYF	TRBV25-1*01	TRBV25-1	TRBJ2-5*01	TRBJ2-5	TRBD2*02	TRBD2	12	18	31	35	5	3	8
686	5.63E-05	TGTGCCAGCAGCTTAACAAGTGGACAGGGTCTGAGGGAGCAGTACTTC	CASSLTSGQGLREQYF	TRBV7-3*01	TRBV7-3	TRBJ2-7*01	TRBJ2-7	TRBD1*01	TRBD1	16	21	28	36	4	7	11
686	5.63E-05	TGTGCCACCAGCAGAGCGGGACAGGGAGCTGGGGAGCAGTACTTC	CATSRAGQGAGEQYF	TRBV15*02	TRBV15	TRBJ2-7*01	TRBJ2-7	TRBD1*01	TRBD1	11	17	25	33	5	7	12
686	5.63E-05	TGTGCCACCGGACAGTCGGGTGTTAATTCACCCCTCCACTTT	CATGQSGVNSPLHF	TRBV10-3*01, TRBV10-3*02	TRBV10-3	TRBJ1-6*01	TRBJ1-6	TRBD1*01	TRBD1	6	9	14	23	2	8	10
686	5.63E-05	TGCAGCGTTGAGATGGCCCACACCATATATTTT	CSVEMAHTIYF	TRBV29-1*01	TRBV29-1	TRBJ1-3*01	TRBJ1-3	TRBD1*01	TRBD1	10	15	18	19	4	0	4
685	5.62E-05	TGTGCCAGCAGCATCGGGACCTACGAGCAGTACTTC	CASSIGTYEQYF	TRBV25-1*01	TRBV25-1	TRBJ2-7*01	TRBJ2-7	TRBD2*02	TRBD2	10	14	18	19	3	0	3
685	5.62E-05	TGTGCCAGTAGTATAAAGGGACGAGCAGTACTTC	CASSIK~DEQYF	TRBV19*01, TRBV19*02	TRBV19	TRBJ2-7*01	TRBJ2-7	TRBD1*01, TRBD2*02	TRBD1, TRBD2	14	16	19	20	1	0	1
685	5.62E-05	TGTGCCAGCAGTAACTACGAGCAGTACTTC	CASSNYEQYF	TRBV25-1*01	TRBV25-1	TRBJ2-7*01	TRBJ2-7	TRBD2*02, TRBD2*01	TRBD2	11	13	16	21	1	4	5
684	5.61E-05	TGTGCCAGCAGTGAATCGCGTTGGGGGGCAGGGGAATGAAAAACTGTTTTTT	CASSESRWG~QGNEKLFF	TRBV25-1*01	TRBV25-1	TRBJ1-4*01	TRBJ1-4	TRBD1*01, TRBD2*01	TRBD1, TRBD2	15	28	33	34	12	0	12
684	5.61E-05	TGTGCCAGCAGCTTAGGCCTTGGCTGGGCATCTGGAAACACCATATATTTT	CASSLGLGWASGNTIYF	TRBV13*01	TRBV13	TRBJ1-3*01	TRBJ1-3	TRBD1*01	TRBD1	16	25	28	30	8	1	9
684	5.61E-05	TGTGCCAGCAGCCAAGTAAAAATCGCGAACACCGGGGAGCTGTTTTTT	CASSQVKIANTGELFF	TRBV4-2*01	TRBV4-2	TRBJ2-2*01	TRBJ2-2	TRBD2*02, TRBD2*01	TRBD2	10	14	16	25	3	8	11
684	5.61E-05	TGTGCCAGCTTCCCTTAGACTGGGAGGGTGAAATGGAAGCTTTCTTT	CASFP*TG~GEMEAFF	TRBV25-1*01	TRBV25-1	TRBJ1-1*01	TRBJ1-1	TRBD2*02	TRBD2	8	21	27	35	12	7	19
684	5.61E-05	TGTGCCACCGCGGGGATGACGGGACTACAAGAGACCCAGTACTTC	CATAGMTGLQETQYF	TRBV7-2*04, TRBV7-2*01	TRBV7-2	TRBJ2-5*01	TRBJ2-5	TRBD2*02, TRBD2*01	TRBD2	6	20	26	27	13	0	13
684	5.61E-05	TGTGCCAGCAGCTCCCAGACAGGAAGTAATTCACCCCTCCACTTT	CASSSQTGSNSPLHF	TRBV7-2*04, TRBV7-2*01	TRBV7-2	TRBJ1-6*02	TRBJ1-6	TRBD1*01	TRBD1	12	17	22	26	4	3	7
684	5.61E-05	TGTGCCACCAGCAGAGCTAGCGGGGGTGATACGCAGTATTTT	CATSRASGGDTQYF	TRBV15*02	TRBV15	TRBJ2-3*01	TRBJ2-3	TRBD2*01	TRBD2	11	16	25	27	4	1	5
684	5.61E-05	TGCAGTCTGGGTTACGAGCAGTACTTC	CSLGYEQYF	TRBV20-1*06, TRBV20-1*03, TRBV20-1*01, TRBV20-1*04, TRBV20-1*05, TRBV20-1*02, TRBV20-1*07	TRBV20-1	TRBJ2-7*01	TRBJ2-7	TRBD1*01, TRBD2*02, TRBD2*01	TRBD1, TRBD2	5	8	10	12	2	1	3
683	5.60E-05	TGTGCCATCAGTGATCAAGGGTTATGGTATGGCTACACCTTC	CAISDQGLWYGYTF	TRBV10-3*01, TRBV10-3*02	TRBV10-3	TRBJ1-2*01	TRBJ1-2	TRBD1*01, TRBD2*02	TRBD1, TRBD2	13	17	20	27	3	6	9
683	5.60E-05	TGCAGTGCTAGATGGCAGCTGACCTACGAGCAGTACTTC	CSARWQLTYEQYF	TRBV20-1*01, TRBV20-1*04, TRBV20-1*05, TRBV20-1*07	TRBV20-1	TRBJ2-7*01	TRBJ2-7	TRBD1*01, TRBD2*02, TRBD2*01	TRBD1, TRBD2	11	15	17	22	3	4	7
683	5.60E-05	TGTGCCACCAGCAGAGACCGGCAGCCCCAGCATTTT	CATSRDRQPQHF	TRBV15*02	TRBV15	TRBJ1-5*01	TRBJ1-5	TRBD1*01, TRBD2*02, TRBD2*01	TRBD1, TRBD2	11	15	17	21	3	3	6
683	5.60E-05	TGCAGCGTTGGTCCCGGGGCAGCCGAGCAGTACTTC	CSVGPGAAEQYF	TRBV29-1*01	TRBV29-1	TRBJ2-7*01	TRBJ2-7	TRBD1*01, TRBD2*02, TRBD2*01	TRBD1, TRBD2	9	15	19	23	5	3	8
683	5.60E-05	TGTGCCATCAGGGTGGGGTACGAGCAGTACTTC	CAIRVGYEQYF	TRBV10-3*01, TRBV10-3*02	TRBV10-3	TRBJ2-7*01	TRBJ2-7	TRBD1*01, TRBD2*01	TRBD1, TRBD2	10	14	17	18	3	0	3
682	5.59E-05	TGTGCCACCAGCAGGGAGACTGCGGGGCACTATGGCTACACCTTC	CATSRETAGHYGYTF	TRBV15*02	TRBV15	TRBJ1-2*01	TRBJ1-2	TRBD2*01	TRBD2	11	21	26	28	9	1	10
682	5.59E-05	TGTGCCACCAGCAGAGGAGGGGTCACAGATACGCAGTATTTT	CATSRGGVTDTQYF	TRBV15*02	TRBV15	TRBJ2-3*01	TRBJ2-3	TRBD2*02	TRBD2	11	15	20	23	3	2	5
682	5.59E-05	TGTGCCACCAGCAGAGATTACAACTCCTACGAGCAGTACTTC	CATSRDYNSYEQYF	TRBV15*02	TRBV15	TRBJ2-7*01	TRBJ2-7	TRBD1*01, TRBD2*02	TRBD1, TRBD2	11	19	21	23	7	1	8
682	5.59E-05	TGCAGTGGAACCCAGGGCGGGTACACTGAAGCTTTCTTT	CSGTQGGYTEAFF	TRBV20-1*06, TRBV20-1*03, TRBV20-1*01, TRBV20-1*04, TRBV20-1*05, TRBV20-1*02, TRBV20-1*07	TRBV20-1	TRBJ1-1*01	TRBJ1-1	TRBD1*01, TRBD2*02, TRBD2*01	TRBD1, TRBD2	6	12	16	22	5	5	10
681	5.59E-05	TGTGCCAGCAGTGAAACCGGGACTAGCGGGAGTCGGCAGTTCTTC	CASSETGTSGSRQFF	TRBV25-1*01	TRBV25-1	TRBJ2-1*01	TRBJ2-1	TRBD2*02	TRBD2	14	18	31	35	3	3	6
681	5.59E-05	TGCAGTGCTACCGACAGGGGGGAGGCAGGTGAGCAGTTCTTC	CSATDRGEAGEQFF	TRBV20-1*06, TRBV20-1*03, TRBV20-1*01, TRBV20-1*04, TRBV20-1*05, TRBV20-1*02, TRBV20-1*07	TRBV20-1	TRBJ2-1*01	TRBJ2-1	TRBD1*01	TRBD1	9	12	20	29	2	8	10
681	5.59E-05	TGTGCCACCGCTAGCGGGCAGTCGGATACGCAGTATTTT	CATASGQSDTQYF	TRBV24-1*01	TRBV24-1	TRBJ2-3*01	TRBJ2-3	TRBD2*02, TRBD2*01	TRBD2	8	10	17	24	1	6	7
681	5.59E-05	TGTGCCAGCAGGGGAGAGGGTCCGTGGGGCTACACCTTC	CASRGEGPWGYTF	TRBV25-1*01	TRBV25-1	TRBJ1-2*01	TRBJ1-2	TRBD2*02	TRBD2	10	15	19	27	4	7	11
681	5.59E-05	TGTGCCAGCAGCTCCTCGAGGGGGGAGCAGTTCTTC	CASSSSRGEQFF	TRBV7-6*01, TRBV7-6*02	TRBV7-6	TRBJ2-1*01	TRBJ2-1	TRBD1*01	TRBD1	12	18	23	24	5	0	5
681	5.59E-05	TGCAGCGTTGAAGAAGGATCAGCCCCAGCATTTT	CSVEEG~QPQHF	TRBV29-1*01	TRBV29-1	TRBJ1-5*01	TRBJ1-5	TRBD1*01, TRBD2*02	TRBD1, TRBD2	13	14	16	17	0	0	0
680	5.58E-05	TGTGCCATCAGTGAGTCAGACACCCATATGGGTTCACCCCTCCACTTT	CAISESDTHMGSPLHF	TRBV10-3*01, TRBV10-3*02	TRBV10-3	TRBJ1-6*01	TRBJ1-6	TRBD1*01	TRBD1	16	18	21	32	1	10	11
680	5.58E-05	TGTGCCAGTAGTATAGGTGGCAGGGGAAGGAACGAGCAGTACTTC	CASSIGGRGRNEQYF	TRBV19*01, TRBV19*02	TRBV19	TRBJ2-7*01	TRBJ2-7	TRBD1*01	TRBD1	15	20	25	31	4	5	9
680	5.58E-05	TGTGCCAGCAGCTTTGGGACGGAAAATTCACCCCTCCACTTT	CASSFGTENSPLHF	TRBV7-2*04, TRBV7-2*01	TRBV7-2	TRBJ1-6*01	TRBJ1-6	TRBD1*01, TRBD2*02, TRBD2*01	TRBD1, TRBD2	10	15	19	24	4	4	8
680	5.58E-05	TGTGCCAGCAGGGGACGGTACGAGCAGTACTTC	CASRGRYEQYF	TRBV2*01, TRBV2*03	TRBV2	TRBJ2-7*01	TRBJ2-7	TRBD1*01, TRBD2*02, TRBD2*01	TRBD1, TRBD2	10	11	15	24	0	8	8
679	5.57E-05	TGCAGCGTTGAAGACAGGGGAGTGGGACTATGGCTACACCTTC	CSVEDRG~WDYGYTF	TRBV29-1*01	TRBV29-1	TRBJ1-2*01	TRBJ1-2	TRBD1*01	TRBD1	13	14	19	26	0	6	6
679	5.57E-05	TGTGCCAGCAGTGCCCCAGGAAGCACAGATACGCAGTATTTT	CASSAPGSTDTQYF	TRBV25-1*01	TRBV25-1	TRBJ2-3*01	TRBJ2-3	TRBD1*01, TRBD2*01	TRBD1, TRBD2	12	16	19	21	3	1	4
679	5.57E-05	TGTGCCAGCAGTGGAGGGGGGGCGGCTTACGAGCAGTACTTC	CASSGGGAAYEQYF	TRBV2*01, TRBV2*03	TRBV2	TRBJ2-7*01	TRBJ2-7	TRBD2*01	TRBD2	12	15	21	27	2	5	7
679	5.57E-05	TGTGCCATCAGTGAACAGGAGAACTATGGCTACACCTTC	CAISEQENYGYTF	TRBV10-3*01, TRBV10-3*02	TRBV10-3	TRBJ1-2*01	TRBJ1-2	TRBD1*01	TRBD1	13	14	18	21	0	2	2
679	5.57E-05	TGTGCCTGCCGGGGAGAATCCTACGAGCAGTACTTC	CACRGESYEQYF	TRBV25-1*01	TRBV25-1	TRBJ2-7*01	TRBJ2-7	TRBD2*02, TRBD2*01	TRBD2	5	11	15	18	5	2	7
679	5.57E-05	TGTGCCTCCCAGGAGGGGATTGCGCAGTACTTC	CASQEGIAQYF	TRBV2*01, TRBV2*02, TRBV2*03	TRBV2	TRBJ2-7*01	TRBJ2-7	TRBD2*02	TRBD2	5	11	16	23	5	6	11
678	5.56E-05	TGTGCCAGCAGCTTAGGACTAGCGGGCGTAGAGACCCAGTACTTC	CASSLGLAGVETQYF	TRBV7-6*01	TRBV7-6	TRBJ2-5*01	TRBJ2-5	TRBD2*02, TRBD2*01	TRBD2	15	16	25	29	0	3	3
678	5.56E-05	TGCAGTGCTAGAGTGCAGGACTCGCGTAATTCACCCCTCCACTTT	CSARVQDSRNSPLHF	TRBV20-1*01, TRBV20-1*04, TRBV20-1*05, TRBV20-1*07	TRBV20-1	TRBJ1-6*02	TRBJ1-6	TRBD2*02, TRBD2*01	TRBD2	12	17	21	26	4	4	8
678	5.56E-05	TGTGCCAGCAGCTCTTTGCAGGGGGGGTCACCCCTCCACTTT	CASSSLQGGSPLHF	TRBV7-8*01, TRBV7-8*03	TRBV7-8	TRBJ1-6*01	TRBJ1-6	TRBD1*01, TRBD2*01	TRBD1, TRBD2	12	18	24	27	5	2	7
678	5.56E-05	TGTGCCAGCAGCCCCGGTGGTTATGGCTACACCTTC	CASSPGGYGYTF	TRBV7-2*04, TRBV7-2*01	TRBV7-2	TRBJ1-2*01	TRBJ1-2	TRBD2*02, TRBD2*01	TRBD2	11	12	15	21	0	5	5
678	5.56E-05	TGCAGTGCCATAGACAGGGGAAGAGGCTACACCTTC	CSAIDRGRGYTF	TRBV20-1*01, TRBV20-1*05, TRBV20-1*07	TRBV20-1	TRBJ1-2*01	TRBJ1-2	TRBD1*01	TRBD1	7	12	19	24	4	4	8
678	5.56E-05	TGCAGTGCTAGTCGGTATTACGAGCAGTACTTC	CSASRYYEQYF	TRBV20-1*01, TRBV20-1*04, TRBV20-1*05, TRBV20-1*07	TRBV20-1	TRBJ2-7*01	TRBJ2-7	TRBD2*02, TRBD2*01	TRBD2	11	12	14	18	0	3	3
678	5.56E-05	TGCAGCGTTAACTTTGTAGGCGAGCAGTACTTC	CSVNFVGEQYF	TRBV29-1*01	TRBV29-1	TRBJ2-7*01	TRBJ2-7	TRBD1*01, TRBD2*02, TRBD2*01	TRBD1, TRBD2	8	17	19	20	8	0	8
677	5.55E-05	TGTGCCATCAGTGAGTCGACAGATTACGAGCAGTACTTC	CAISESTDYEQYF	TRBV10-3*01, TRBV10-3*02	TRBV10-3	TRBJ2-7*01	TRBJ2-7	TRBD1*01	TRBD1	16	17	21	24	0	2	2
677	5.55E-05	TGTGCCAGCAGCCCCAACTTCGGTTCACCCCTCCACTTT	CASSPNFGSPLHF	TRBV7-3*05, TRBV7-3*01	TRBV7-3	TRBJ1-6*01	TRBJ1-6	TRBD1*01, TRBD2*02, TRBD2*01	TRBD1, TRBD2	11	12	14	23	0	8	8
677	5.55E-05	TGCAGTGCTTCGGACCCGGGCACAGATACGCAGTATTTT	CSASDPGTDTQYF	TRBV20-1*06, TRBV20-1*03, TRBV20-1*01, TRBV20-1*04, TRBV20-1*05, TRBV20-1*02, TRBV20-1*07	TRBV20-1	TRBJ2-3*01	TRBJ2-3	TRBD1*01, TRBD2*02, TRBD2*01	TRBD1, TRBD2	8	11	14	19	2	4	6
677	5.55E-05	TGTGCCATCAGTGACAGGGACAATGAGCAGTTCTTC	CAISDRDNEQFF	TRBV10-3*01, TRBV10-3*02	TRBV10-3	TRBJ2-1*01	TRBJ2-1	TRBD1*01	TRBD1	13	14	18	19	0	0	0
677	5.55E-05	TGCAGTGCTAGCCGAACCTACGAGCAGTACTTC	CSASRTYEQYF	TRBV20-1*06, TRBV20-1*03, TRBV20-1*01, TRBV20-1*04, TRBV20-1*05, TRBV20-1*02, TRBV20-1*07	TRBV20-1	TRBJ2-7*01	TRBJ2-7	TRBD2*02, TRBD2*01	TRBD2	10	11	13	16	0	2	2
676	5.54E-05	TGTGCCAGCAGCGACAGTCTCGACACTGAAGCTTTCTTT	CASSDSLDTEAFF	TRBV2*01, TRBV2*02, TRBV2*03	TRBV2	TRBJ1-1*01	TRBJ1-1	TRBD1*01	TRBD1	10	12	16	22	1	5	6
676	5.54E-05	TGTGCCAGCAGTTCAAACTATGGCTACACCTTC	CASSSNYGYTF	TRBV2*01, TRBV2*02, TRBV2*03	TRBV2	TRBJ1-2*01	TRBJ1-2			11	-1	-1	15	-1	-1	3
675	5.54E-05	TGTGCCACCACCCGATCTGGAAAGGGACGGCTTAATTCACCCCTCCACTTT	CATTRSGKGRLNSPLHF	TRBV24-1*01	TRBV24-1	TRBJ1-6*02	TRBJ1-6	TRBD1*01, TRBD2*02, TRBD2*01	TRBD1, TRBD2	9	23	27	32	13	4	17
675	5.54E-05	TGTGCCACCAGCAGGACGGCGGAACCTAGTTCAGGGTACGAGCAGTACTTC	CATSRTAEPSSGYEQYF	TRBV15*02	TRBV15	TRBJ2-7*01	TRBJ2-7	TRBD1*01, TRBD2*02, TRBD2*01	TRBD1, TRBD2	11	31	35	36	19	0	19
675	5.54E-05	TGTGCCACGCAATCGAGGGCAGAAGAAACGATCCTACGAGCAGTACTTC	CATQSRAE~KRSYEQYF	TRBV6-4*02, TRBV6-4*01	TRBV6-4	TRBJ2-7*01	TRBJ2-7	TRBD2*02	TRBD2	6	14	18	31	7	12	19
675	5.54E-05	TGCAGCGTTGAAGATTAGGCCACAGGGATTCACCCCTCCACTTT	CSVED*A~RDSPLHF	TRBV29-1*01	TRBV29-1	TRBJ1-6*01	TRBJ1-6	TRBD1*01	TRBD1	13	21	26	27	7	0	7
675	5.54E-05	TGCAGCGTTGGAGAGGACAGAGTCTACGGGCAGTACTTC	CSVGEDRVYGQYF	TRBV29-1*01	TRBV29-1	TRBJ2-7*01	TRBJ2-7	TRBD1*01	TRBD1	13	14	19	23	0	3	3
675	5.54E-05	TGTGCCATCAGTGGCGGGGTCTACGAGCAGTACTTC	CAISGGVYEQYF	TRBV10-3*01, TRBV10-3*02	TRBV10-3	TRBJ2-7*01	TRBJ2-7	TRBD2*01	TRBD2	12	13	18	20	0	1	1
675	5.54E-05	TGCAGTGCTAGTCTTAGATTCCGTACTTC	CSASL~IPYF	TRBV20-1*01, TRBV20-1*04, TRBV20-1*05, TRBV20-1*07	TRBV20-1	TRBJ2-7*01	TRBJ2-7	TRBD1*01, TRBD2*02, TRBD2*01	TRBD1, TRBD2	11	19	21	22	7	0	7
674	5.53E-05	TGTGCCAGCAGCCAAGACCAGCGGGTCTCCTACGAGCAGTACTTC	CASSQDQRVSYEQYF	TRBV3-1*01	TRBV3-1	TRBJ2-7*01	TRBJ2-7	TRBD2*02, TRBD2*01	TRBD2	10	19	24	26	8	1	9
674	5.53E-05	TGTGCCACCAGTGGGGCCGGTTCGGACTATGGCTACACCTTC	CATSGAGSDYGYTF	TRBV24-1*01	TRBV24-1	TRBJ1-2*01	TRBJ1-2	TRBD1*01	TRBD1	12	13	16	25	0	8	8
674	5.53E-05	TGCAGTGCTACCGGGACTAGCGATTACAATGAGCAGTTCTTC	CSATGTSDYNEQFF	TRBV20-1*06, TRBV20-1*03, TRBV20-1*01, TRBV20-1*04, TRBV20-1*05, TRBV20-1*02, TRBV20-1*07	TRBV20-1	TRBJ2-1*01	TRBJ2-1	TRBD2*02, TRBD2*01	TRBD2	9	12	21	24	2	2	4
674	5.53E-05	TGTGCCACCAGTGATGGAGTGGCGGGAGACGAGTTCTTC	CATSDGVAGDEFF	TRBV24-1*01	TRBV24-1	TRBJ2-1*01	TRBJ2-1	TRBD2*02	TRBD2	14	21	27	31	6	3	9
674	5.53E-05	TGTGCCACCAAAGGGACTGACTCCTACGAGCAGTACTTC	CATKGTDSYEQYF	TRBV24-1*01	TRBV24-1	TRBJ2-7*01	TRBJ2-7	TRBD2*02, TRBD2*01	TRBD2	6	12	17	20	5	2	7
674	5.53E-05	TGTGCCAGCAGCCTAAACAGGGCCGGGGAGCTGTTTTTT	CASSLNRAGELFF	TRBV7-9*03, TRBV7-9*01, TRBV7-9*04, TRBV7-9*02	TRBV7-9	TRBJ2-2*01	TRBJ2-2	TRBD1*01	TRBD1	11	16	21	22	4	0	4
674	5.53E-05	TGCAGCGTTCAGGGTACTGACGGGGGGGAAGCTTTCTTT	CSVQGTDGGEAFF	TRBV29-1*01	TRBV29-1	TRBJ1-1*01	TRBJ1-1	TRBD2*01	TRBD2	8	20	26	27	11	0	11
674	5.53E-05	TGCAGCGGAAGAGGAGGGCCCAACGAGCAGTACTTC	CSGRGGPNEQYF	TRBV29-1*01, TRBV29-1*03	TRBV29-1	TRBJ2-7*01	TRBJ2-7	TRBD2*02	TRBD2	6	12	17	22	5	4	9
674	5.53E-05	TGCAGTGCTACCCCCAATGGCGAGCAGTACTTC	CSATPNGEQYF	TRBV20-1*06, TRBV20-1*03, TRBV20-1*01, TRBV20-1*04, TRBV20-1*05, TRBV20-1*02, TRBV20-1*07	TRBV20-1	TRBJ2-7*01	TRBJ2-7	TRBD1*01, TRBD2*01	TRBD1, TRBD2	9	10	14	20	0	5	5
673	5.52E-05	TGTGCCAGCAGCCCGTCTGTTGGAGACGAGCAGTACTTC	CASSPSVGDEQYF	TRBV7-7*01, TRBV7-7*02	TRBV7-7	TRBJ2-7*01	TRBJ2-7	TRBD1*01, TRBD2*02	TRBD1, TRBD2	11	16	19	25	4	5	9
673	5.52E-05	TGTGCCATCAGCGACACCGAGACCCAGTACTTC	CAISDTETQYF	TRBV10-3*01, TRBV10-3*02	TRBV10-3	TRBJ2-5*01	TRBJ2-5	TRBD1*01	TRBD1	10	12	15	18	1	2	3
673	5.52E-05	TGCAGCGTTGAAGATGACCACGAGCAGTACTTC	CSVEDDHEQYF	TRBV29-1*01	TRBV29-1	TRBJ2-7*01	TRBJ2-7	TRBD1*01, TRBD2*02, TRBD2*01	TRBD1, TRBD2	13	15	17	19	1	1	2
672	5.51E-05	TGTGCCAGCAGCTTCGGCGCTACTCCTATAATTCACCCCTCCACTTT	CASSFGAT~YNSPLHF	TRBV7-7*01	TRBV7-7	TRBJ1-6*01	TRBJ1-6	TRBD2*02, TRBD2*01	TRBD2	13	17	21	22	3	0	3
672	5.51E-05	TGTGCCAGTAGTACGGACAGGGCCGGGGCCAACGTCCTGACTTTC	CASSTDRAGANVLTF	TRBV19*01, TRBV19*03, TRBV19*02	TRBV19	TRBJ2-6*01	TRBJ2-6	TRBD1*01	TRBD1	12	14	21	24	1	2	3
672	5.51E-05	TGCGCCAGCAGCACTCGGGGAGCGGGAGCAGATACGCAGTATTTT	CASSTRGAGADTQYF	TRBV5-1*01	TRBV5-1	TRBJ2-3*01	TRBJ2-3	TRBD2*02	TRBD2	11	20	27	28	8	0	8
672	5.51E-05	TGTGCCAGCAGTGAGGGACAGGGTATGAACGAGCAGTACTTC	CASSEGQGMNEQYF	TRBV7-7*01, TRBV7-7*02	TRBV7-7	TRBJ2-7*01	TRBJ2-7	TRBD1*01	TRBD1	10	14	22	28	3	5	8
672	5.51E-05	TGCAGTGCTAGGTGGGACAAGGGTTACAATGAGCAGTTCTTC	CSARWDKGYNEQFF	TRBV20-1*06, TRBV20-1*03, TRBV20-1*01, TRBV20-1*04, TRBV20-1*05, TRBV20-1*02, TRBV20-1*07	TRBV20-1	TRBJ2-1*01	TRBJ2-1	TRBD1*01	TRBD1	10	13	18	24	2	5	7
672	5.51E-05	TGCAGCGTTGATCGTGCAGGGCAGGGAACTGAAGCTTTCTTT	CSVDRAGQGTEAFF	TRBV29-1*01	TRBV29-1	TRBJ1-1*01	TRBJ1-1	TRBD1*01	TRBD1	10	21	25	27	10	1	11
672	5.51E-05	TGTGCCAGCAGCCGCCTCATGGGCGAGCAGTACTTC	CASSRLMGEQYF	TRBV7-6*01, TRBV7-6*02	TRBV7-6	TRBJ2-7*01	TRBJ2-7	TRBD2*02	TRBD2	11	14	17	23	2	5	7
671	5.50E-05	TGTGCCACCAGCAGCAGGGGCAATCAGCCCCAGCATTTT	CATSSRGNQPQHF	TRBV15*02	TRBV15	TRBJ1-5*01	TRBJ1-5	TRBD1*01	TRBD1	11	14	18	19	2	0	2
670	5.50E-05	TGTGCCACCAGCAGATCCCCCCGGGACAGTCTTAATTCACCCCTCCACTTT	CATSRSPRDSLNSPLHF	TRBV15*02	TRBV15	TRBJ1-6*01	TRBJ1-6	TRBD1*01, TRBD2*01	TRBD1, TRBD2	11	22	28	32	10	3	13
670	5.50E-05	TGTGCCACCAGCAGAGCACAGGGTGACTATGGCTACACCTTC	CATSRAQGDYGYTF	TRBV15*02	TRBV15	TRBJ1-2*01	TRBJ1-2	TRBD1*01	TRBD1	11	17	22	25	5	2	7
670	5.50E-05	TGTGCCAGCAGTGTGCGTAGCGGGAGGGCCGAGCAGTACTTC	CASSVRSGRAEQYF	TRBV2*01, TRBV2*02, TRBV2*03	TRBV2	TRBJ2-7*01	TRBJ2-7	TRBD2*02	TRBD2	12	17	27	29	4	1	5
670	5.50E-05	TGCAGTGCTAGGGAAACAGGGGTGAGTTCACCCCTCCACTTT	CSARETGVSSPLHF	TRBV20-1*01, TRBV20-1*04, TRBV20-1*05, TRBV20-1*07	TRBV20-1	TRBJ1-6*02	TRBJ1-6	TRBD1*01	TRBD1	10	15	21	26	4	4	8
670	5.50E-05	TGTGCCAGCAAGCTAGCGCAGATACGCAGTATTTT	CASKLA~DTQYF	TRBV25-1*01	TRBV25-1	TRBJ2-3*01	TRBJ2-3	TRBD2*02, TRBD2*01	TRBD2	9	10	12	14	0	1	1
670	5.50E-05	TGTGCCAGCGACGGAAACACCATATATTTT	CASDGNTIYF	TRBV2*01, TRBV2*02, TRBV2*03	TRBV2	TRBJ1-3*01	TRBJ1-3	TRBD1*01, TRBD2*02, TRBD2*01	TRBD1, TRBD2	8	9	11	12	0	0	0
669	5.49E-05	TGCAGCGTTGAAGACCCGCTTGTCGGGGGCGCCGACACAGATACGCAGTATTTT	CSVEDPLVGGADTDTQYF	TRBV29-1*01	TRBV29-1	TRBJ2-3*01	TRBJ2-3	TRBD1*01, TRBD2*02, TRBD2*01	TRBD1, TRBD2	13	24	29	35	10	5	15
669	5.49E-05	TGCAGCGCAGCTCAAGGGAATTCAGCTAACTATGGCTACACCTTC	CSAAQGNSANYGYTF	TRBV29-1*03	TRBV29-1	TRBJ1-2*01	TRBJ1-2	TRBD1*01, TRBD2*02, TRBD2*01	TRBD1, TRBD2	7	15	18	25	7	6	13
669	5.49E-05	TGCAGCGTTGAAGGACAGGGCCGGGATTATGGCTACACCTTC	CSVEGQGRDYGYTF	TRBV29-1*01	TRBV29-1	TRBJ1-2*01	TRBJ1-2	TRBD1*01	TRBD1	12	13	19	27	0	7	7
669	5.49E-05	TGTGCCAGCAGCCATTGGACTAGCGCTCGAGCAGTACTTC	CASSHWT~ALEQYF	TRBV7-6*01, TRBV7-6*02	TRBV7-6	TRBJ2-7*01	TRBJ2-7	TRBD2*02, TRBD2*01	TRBD2	11	16	24	27	4	2	6
669	5.49E-05	TGTGCCATCAGTGGGGGGGCCGGATCACCCCTCCACTTT	CAISGGAGSPLHF	TRBV10-3*01, TRBV10-3*02	TRBV10-3	TRBJ1-6*01	TRBJ1-6	TRBD1*01, TRBD2*01	TRBD1, TRBD2	12	14	19	24	1	4	5
669	5.49E-05	TGTGCCAGCAGCGGGGACGTAGGTAACGTCCTGACTTTC	CASSGDVGNVLTF	TRBV7-7*01, TRBV7-7*02	TRBV7-7	TRBJ2-6*01	TRBJ2-6	TRBD1*01, TRBD2*02, TRBD2*01	TRBD1, TRBD2	11	13	17	24	1	6	7
669	5.49E-05	TGTGCCAGCGGTAACGCAAACTATGGCTACACCTTC	CASGNANYGYTF	TRBV7-9*03, TRBV7-9*01, TRBV7-9*04, TRBV7-9*02	TRBV7-9	TRBJ1-2*01	TRBJ1-2	TRBD2*02, TRBD2*01	TRBD2	8	14	16	18	5	1	6
669	5.49E-05	TGTGCCAGCAGCCTCGCCGTTCGGGGGCTTTCTTT	CASSLA~SGAFF	TRBV5-5*01	TRBV5-5	TRBJ1-1*01	TRBJ1-1	TRBD2*01	TRBD2	11	21	25	26	9	0	9
669	5.49E-05	TGCAGTGTGGGCCATGAGCAGTTCTTC	CSVGHEQFF	TRBV20-1*06, TRBV20-1*03, TRBV20-1*01, TRBV20-1*04, TRBV20-1*05, TRBV20-1*02, TRBV20-1*07	TRBV20-1	TRBJ2-1*01	TRBJ2-1	TRBD1*01	TRBD1	6	8	11	13	1	1	2
668	5.48E-05	TGTGCCACCAGCAGAGATCGAGGGCCTACGGGCTACGAGCAGTACTTC	CATSRDRGPTGYEQYF	TRBV15*02	TRBV15	TRBJ2-7*01	TRBJ2-7	TRBD2*02	TRBD2	11	19	23	32	7	8	15
668	5.48E-05	TGTGCCAGCAGCTTACAGGACGCAAACTATGGCTACACCTTC	CASSLQDANYGYTF	TRBV7-6*01	TRBV7-6	TRBJ1-2*01	TRBJ1-2	TRBD1*01, TRBD2*02, TRBD2*01	TRBD1, TRBD2	14	17	20	24	2	3	5
668	5.48E-05	TGTGCCAGCAACGGAGGGGGGAGGATGGAGACCCAGTACTTC	CASNGGGRMETQYF	TRBV7-9*03, TRBV7-9*01, TRBV7-9*04, TRBV7-9*02	TRBV7-9	TRBJ2-5*01	TRBJ2-5	TRBD1*01, TRBD2*02, TRBD2*01	TRBD1, TRBD2	9	14	19	27	4	7	11
668	5.48E-05	TGTGCCACCTCCCCGTCCAGTAGATCACCCCTCCACTTT	CATSPSSRSPLHF	TRBV19*01, TRBV19*03, TRBV19*02	TRBV19	TRBJ1-6*02	TRBJ1-6	TRBD2*02	TRBD2	6	7	12	24	0	11	11
668	5.48E-05	TGCAGTGCTCGGACAGGGGGCTCAGGTGGCTACACCTTC	CSARTGGSGGYTF	TRBV20-1*06, TRBV20-1*03, TRBV20-1*01, TRBV20-1*04, TRBV20-1*05, TRBV20-1*02, TRBV20-1*07	TRBV20-1	TRBJ1-2*01	TRBJ1-2	TRBD1*01	TRBD1	8	10	20	26	1	5	6
668	5.48E-05	TGTGCCACCCAGGCAGGGTCTCAGCCCCAGCATTTT	CATQAGSQPQHF	TRBV24-1*01	TRBV24-1	TRBJ1-5*01	TRBJ1-5	TRBD1*01	TRBD1	8	13	17	20	4	2	6
668	5.48E-05	TGCAGTGCCTCAGGTGGTCGCTACGAGCAGTACTTC	CSASGGRYEQYF	TRBV20-1*06, TRBV20-1*03, TRBV20-1*01, TRBV20-1*04, TRBV20-1*05, TRBV20-1*02, TRBV20-1*07	TRBV20-1	TRBJ2-7*01	TRBJ2-7	TRBD1*01	TRBD1	7	10	13	20	2	6	8
668	5.48E-05	TGTGCCACCAGCAGGGGGCGGGGCTACACCTTC	CATSRGRGYTF	TRBV15*02	TRBV15	TRBJ1-2*01	TRBJ1-2	TRBD1*01	TRBD1	11	12	18	21	0	2	2
667	5.47E-05	TGCAGTGCCCTCCATGGCAGGGAGAGAGGCAATCAGCCCCAGCATTTT	CSALHGRERGNQPQHF	TRBV20-1*06, TRBV20-1*03, TRBV20-1*01, TRBV20-1*04, TRBV20-1*05, TRBV20-1*02, TRBV20-1*07	TRBV20-1	TRBJ1-5*01	TRBJ1-5	TRBD1*01, TRBD2*02	TRBD1, TRBD2	7	17	21	28	9	6	15
667	5.47E-05	TGTGCCACCAGCAGAGATAGGGTTTCTAACTATGGCTACACCTTC	CATSRDRVSNYGYTF	TRBV15*02	TRBV15	TRBJ1-2*01	TRBJ1-2	TRBD1*01, TRBD2*02	TRBD1, TRBD2	11	18	21	25	6	3	9
667	5.47E-05	TGCAGCGTTGAAGATCGTGGGACAGGGCCCTATGGCTACACCTTC	CSVEDRGTGPYGYTF	TRBV29-1*01	TRBV29-1	TRBJ1-2*01	TRBJ1-2	TRBD1*01	TRBD1	13	18	26	29	4	2	6
667	5.47E-05	TGCAGTGCTACCCGGGACAGGGGAGGCTCACCCCTCCACTTT	CSATRDRGGSPLHF	TRBV20-1*06, TRBV20-1*03, TRBV20-1*01, TRBV20-1*04, TRBV20-1*05, TRBV20-1*02, TRBV20-1*07	TRBV20-1	TRBJ1-6*02	TRBJ1-6	TRBD1*01	TRBD1	9	13	22	27	3	4	7
667	5.47E-05	TGTGCCACCAGTGATGGGGCCACGGGAGAGCAGTACTTC	CATSDGATGEQYF	TRBV24-1*01	TRBV24-1	TRBJ2-7*01	TRBJ2-7	TRBD1*01, TRBD2*02	TRBD1, TRBD2	14	15	19	27	0	7	7
667	5.47E-05	TGTGCCAGCCTGGGACCATCTGCCTACGAGCAGTACTTC	CASLGPSAYEQYF	TRBV7-7*01, TRBV7-7*02	TRBV7-7	TRBJ2-7*01	TRBJ2-7	TRBD1*01, TRBD2*02, TRBD2*01	TRBD1, TRBD2	8	11	15	22	2	6	8
667	5.47E-05	TGTGCCAGCAGCTTAGACGCTTCACCCCTCCACTTT	CASSLDASPLHF	TRBV7-9*01, TRBV7-9*02	TRBV7-9	TRBJ1-6*01	TRBJ1-6	TRBD2*02, TRBD2*01	TRBD2	15	17	19	20	1	0	1
667	5.47E-05	TGCAGTGCTAACAGGGGTGGACACGAGCAGTACTTC	CSANRGGHEQYF	TRBV20-1*06, TRBV20-1*03, TRBV20-1*01, TRBV20-1*04, TRBV20-1*05, TRBV20-1*02, TRBV20-1*07	TRBV20-1	TRBJ2-7*01	TRBJ2-7	TRBD1*01	TRBD1	9	10	16	22	0	5	5
666	5.46E-05	TGTGCCACCAGTGTCGCGACAGGGCTCCTACGAGCAGTACTTC	CATSVAT~GSYEQYF	TRBV24-1*01	TRBV24-1	TRBJ2-7*01	TRBJ2-7	TRBD1*01	TRBD1	12	17	23	24	4	0	4
666	5.46E-05	TGTGCCAGCAGTGTAACGGGCCAGAACACTGAAGCTTTCTTT	CASSVTGQNTEAFF	TRBV25-1*01	TRBV25-1	TRBJ1-1*01	TRBJ1-1	TRBD1*01, TRBD2*02, TRBD2*01	TRBD1, TRBD2	12	17	20	23	4	2	6
666	5.46E-05	TGCGCCAGCAGTGAACACAGATTGGGTTCACCCCTCCACTTT	CASSEHRLGSPLHF	TRBV10-1*02, TRBV10-1*01	TRBV10-1	TRBJ1-6*02	TRBJ1-6	TRBD1*01	TRBD1	13	16	19	26	2	6	8
666	5.46E-05	TGCAGTGCTACCGACAGGGGTCGAAATTCACCCCTCCACTTT	CSATDRGRNSPLHF	TRBV20-1*06, TRBV20-1*03, TRBV20-1*01, TRBV20-1*04, TRBV20-1*05, TRBV20-1*02, TRBV20-1*07	TRBV20-1	TRBJ1-6*02	TRBJ1-6	TRBD1*01	TRBD1	9	12	19	24	2	4	6
666	5.46E-05	TGTGCCACCAGTGTCGGGACCAATCAGCCCCAGCATTTT	CATSVGTNQPQHF	TRBV24-1*01	TRBV24-1	TRBJ1-5*01	TRBJ1-5	TRBD1*01, TRBD2*02, TRBD2*01	TRBD1, TRBD2	12	15	19	20	2	0	2
666	5.46E-05	TGTGCCACCAGTGATTTGCAATTGTCGGCCCCGATCTTC	CATSDLQLSAPIF	TRBV24-1*01	TRBV24-1	TRBJ2-1*01	TRBJ2-1	TRBD1*01, TRBD2*01	TRBD1, TRBD2	17	27	31	34	9	2	11
666	5.46E-05	TGCAGCGTTGGAAACAGGGGGCGCGGGGAGCTGTTTTTT	CSVGNRGRGELFF	TRBV29-1*01	TRBV29-1	TRBJ2-2*01	TRBJ2-2	TRBD1*01	TRBD1	9	13	21	23	3	1	4
666	5.46E-05	TGCAGTGCTGTTAGACAGGAGGTTGGCTACACCTTC	CSAVRQEVGYTF	TRBV20-1*06, TRBV20-1*03, TRBV20-1*01, TRBV20-1*04, TRBV20-1*05, TRBV20-1*02, TRBV20-1*07	TRBV20-1	TRBJ1-2*01	TRBJ1-2	TRBD1*01	TRBD1	8	13	18	23	4	4	8
666	5.46E-05	TGTGCCACCAGTGTAGGGAGCCCCAGCATTTT	CATSV~EPQHF	TRBV24-1*01	TRBV24-1	TRBJ1-5*01	TRBJ1-5	TRBD1*01, TRBD2*02	TRBD1, TRBD2	12	14	17	18	1	0	1
665	5.45E-05	TGTGCCATCAGGGGGATCGGGACGAAGAGTAATTCACCCCTCCACTTT	CAIRGIGTKSNSPLHF	TRBV10-3*01, TRBV10-3*02	TRBV10-3	TRBJ1-6*02	TRBJ1-6	TRBD1*01, TRBD2*02, TRBD2*01	TRBD1, TRBD2	10	18	22	29	7	6	13
665	5.45E-05	TGTGCCACCAGTGTTCCCGGGGGACAGCTATGGCTACACCTTC	CATSVPG~DSYGYTF	TRBV24-1*01	TRBV24-1	TRBJ1-2*01	TRBJ1-2	TRBD1*01	TRBD1	12	20	26	27	7	0	7
665	5.45E-05	TGTGCCAGCAGTGTGCAGGGAGGAAAACTATGGCTACACCTTC	CASSVQG~ENYGYTF	TRBV25-1*01	TRBV25-1	TRBJ1-2*01	TRBJ1-2	TRBD2*02	TRBD2	12	17	22	25	4	2	6
665	5.45E-05	TGTGCCACCAGCAGAGACGTCGGTTACAATGAGCAGTTCTTC	CATSRDVGYNEQFF	TRBV15*02	TRBV15	TRBJ2-1*01	TRBJ2-1	TRBD1*01, TRBD2*02, TRBD2*01	TRBD1, TRBD2	16	18	20	24	1	3	4
665	5.45E-05	TGTGCCAGCAGCTTAACGTTAGGGGATTCACCCCTCCACTTT	CASSLTLGDSPLHF	TRBV7-3*01	TRBV7-3	TRBJ1-6*02	TRBJ1-6	TRBD1*01	TRBD1	16	20	24	25	3	0	3
665	5.45E-05	TGCAGCGTTGAAGTACAGGGATCGTACGAGCAGTACTTC	CSVEVQGSYEQYF	TRBV29-1*01	TRBV29-1	TRBJ2-7*01	TRBJ2-7	TRBD1*01	TRBD1	12	14	19	24	1	4	5
665	5.45E-05	TGCAGCGTTGAAGCGACAGATTCCTACGAGCAGTACTTC	CSVEATDSYEQYF	TRBV29-1*01	TRBV29-1	TRBJ2-7*01	TRBJ2-7	TRBD1*01	TRBD1	12	14	18	21	1	2	3
665	5.45E-05	TGCGCCAGCTTGGAGTAGGAGTACTTC	CASLE*EYF	TRBV10-1*02, TRBV10-1*01	TRBV10-1	TRBJ2-7*01	TRBJ2-7	TRBD2*02	TRBD2	8	11	14	19	2	4	6
664	5.45E-05	TGTGCCACCAGCAAAAGGGAGGCAGACAGGGAGAGTGGCTACACCTTC	CATSKREADRESGYTF	TRBV15*02	TRBV15	TRBJ1-2*01	TRBJ1-2	TRBD1*01	TRBD1	12	24	30	35	11	4	15
664	5.45E-05	TGTGCCAGCAGCTTAGGACAGGCAGGGGGCTACACCTTC	CASSLGQAGGYTF	TRBV7-2*04, TRBV7-2*01	TRBV7-2	TRBJ1-2*01	TRBJ1-2	TRBD1*01	TRBD1	15	16	21	27	0	5	5
664	5.45E-05	TGTGCCAGCAGCCTAGGAAGGGATTCACCCCTCCACTTT	CASSLGRDSPLHF	TRBV7-3*05, TRBV7-3*01	TRBV7-3	TRBJ1-6*02	TRBJ1-6	TRBD1*01, TRBD2*02, TRBD2*01	TRBD1, TRBD2	11	18	21	22	6	0	6
663	5.44E-05	TGCAGTTGCGCGGGGTGGCTATCCGATGTCGATGAGCAGTTCTTC	CSCAGWLSDVDEQFF	TRBV20-1*06, TRBV20-1*03, TRBV20-1*01, TRBV20-1*04, TRBV20-1*05, TRBV20-1*02, TRBV20-1*07	TRBV20-1	TRBJ2-1*01	TRBJ2-1	TRBD2*01	TRBD2	5	9	14	31	3	16	19
663	5.44E-05	TGTGCCACCAGCAGAGATCTCAGCAATCAGCCCCAGCATTTT	CATSRDLSNQPQHF	TRBV15*02	TRBV15	TRBJ1-5*01	TRBJ1-5	TRBD2*02	TRBD2	11	13	15	21	1	5	6
663	5.44E-05	TGCAGCGGGGTGGCAGGGGACTATGGCTACACCTTC	CSGVAGDYGYTF	TRBV29-1*01, TRBV29-1*03	TRBV29-1	TRBJ1-2*01	TRBJ1-2	TRBD1*01	TRBD1	6	13	18	19	6	0	6
663	5.44E-05	TGCAGTGATACGACCCAGTACTTC	CSDTTQYF	TRBV20-1*06, TRBV20-1*03, TRBV20-1*01, TRBV20-1*04, TRBV20-1*05, TRBV20-1*02, TRBV20-1*07	TRBV20-1	TRBJ2-5*01	TRBJ2-5	TRBD1*01, TRBD2*02, TRBD2*01	TRBD1, TRBD2	6	-1	-1	11	-1	-1	4
662	5.43E-05	TGTGCCACCAGCAGAGATTGGCAGGGGTCCTACGAGCAGTACTTC	CATSRDWQGSYEQYF	TRBV15*02	TRBV15	TRBJ2-7*01	TRBJ2-7	TRBD1*01	TRBD1	11	21	26	27	9	0	9
662	5.43E-05	TGTGCCAGCAGTGACGACGGACCCTATAATTCACCCCTCCACTTT	CASSDDGPYNSPLHF	TRBV2*01, TRBV2*03	TRBV2	TRBJ1-6*02	TRBJ1-6	TRBD1*01, TRBD2*02, TRBD2*01	TRBD1, TRBD2	13	18	21	22	4	0	4
661	5.42E-05	TGTGCCAGCAGCTTAGTGACAGGGACCAACACTGAAGCTTTCTTT	CASSLVTGTNTEAFF	TRBV7-8*01	TRBV7-8	TRBJ1-1*01	TRBJ1-1	TRBD1*01	TRBD1	11	17	23	27	5	3	8
661	5.42E-05	TGTGCCACCGCCTCGGACAGGGTCTCTCGGGAGCAGTACTTC	CATASDRVSREQYF	TRBV15*02	TRBV15	TRBJ2-7*01	TRBJ2-7	TRBD1*01	TRBD1	8	14	21	30	5	8	13
661	5.42E-05	TGCAGCGTTGAAGAGGGACAGGCCCGATATGGCTACACCTTC	CSVEEGQARYGYTF	TRBV29-1*01	TRBV29-1	TRBJ1-2*01	TRBJ1-2	TRBD1*01	TRBD1	13	14	21	27	0	5	5
661	5.42E-05	TGCGCCAGCAGTTTGCAATATAATTCACCCCTCCACTTT	CASSLQYNSPLHF	TRBV10-2*01	TRBV10-2	TRBJ1-6*02	TRBJ1-6			11	-1	-1	18	-1	-1	6
661	5.42E-05	TGCAGTGCTAGATCGGGACAGGTCTATGGCTACACCTTC	CSARSGQVYGYTF	TRBV20-1*01, TRBV20-1*04, TRBV20-1*05, TRBV20-1*07	TRBV20-1	TRBJ1-2*01	TRBJ1-2	TRBD1*01	TRBD1	11	14	21	23	2	1	3
660	5.41E-05	TGTGCCAGCAGCCCCCGACTAGCGGGAGCGAAAGATACGCAGTATTTT	CASSPRLAGAKDTQYF	TRBV7-9*03, TRBV7-9*01, TRBV7-9*04, TRBV7-9*02	TRBV7-9	TRBJ2-3*01	TRBJ2-3	TRBD2*02	TRBD2	11	16	27	32	4	4	8
660	5.41E-05	TGTGCCACCAGCAGAGAGGGCAGGGAATGGGATGGCTACACCTTC	CATSREGREWDGYTF	TRBV15*02	TRBV15	TRBJ1-2*01	TRBJ1-2	TRBD1*01, TRBD2*02	TRBD1, TRBD2	11	20	24	31	8	6	14
660	5.41E-05	TGCAGCGTTGAAGGGCTAGCTACGTACAATGAGCAGTTCTTC	CSVEGLATYNEQFF	TRBV29-1*01	TRBV29-1	TRBJ2-1*01	TRBJ2-1	TRBD2*02, TRBD2*01	TRBD2	12	15	19	24	2	4	6
660	5.41E-05	TGCAGCGTTGAATGGGGGGACGAGCAGTACTTC	CSVEWGDEQYF	TRBV29-1*01	TRBV29-1	TRBJ2-7*01	TRBJ2-7	TRBD2*01	TRBD2	11	13	18	19	1	0	1
659	5.41E-05	TGTGCCACCAGCAGAGAGGACGTGTCGCACAATGAGCAGTTCTTC	CATSREDVSHNEQFF	TRBV15*02	TRBV15	TRBJ2-1*01	TRBJ2-1	TRBD1*01, TRBD2*02, TRBD2*01	TRBD1, TRBD2	11	17	20	28	5	7	12
659	5.41E-05	TGCAGCGTTGCCTCGTGGGCGGGAGATACGCAGTATTTT	CSVASWAGDTQYF	TRBV29-1*01	TRBV29-1	TRBJ2-3*01	TRBJ2-3	TRBD2*02, TRBD2*01	TRBD2	9	18	22	23	8	0	8
659	5.41E-05	TGCAGTGCTAGACGGGCCTACGAGCAGTACTTC	CSARRAYEQYF	TRBV20-1*01, TRBV20-1*04, TRBV20-1*05, TRBV20-1*07	TRBV20-1	TRBJ2-7*01	TRBJ2-7	TRBD2*02, TRBD2*01	TRBD2	11	12	15	16	0	0	0
658	5.40E-05	TGCAGTGCTAGCCACTCTGTACAATGAGATTTCACCCCTCCACTTT	CSASHSVQ~EISPLHF	TRBV20-1*06, TRBV20-1*03, TRBV20-1*01, TRBV20-1*04, TRBV20-1*05, TRBV20-1*02, TRBV20-1*07	TRBV20-1	TRBJ1-6*02	TRBJ1-6	TRBD1*01	TRBD1	10	16	19	30	5	10	15
658	5.40E-05	TGTGCCAGCGGTCCTGAACTAGCGGGAGTCGAGCAGTTCTTC	CASGPELAGVEQFF	TRBV25-1*01	TRBV25-1	TRBJ2-1*01	TRBJ2-1	TRBD2*02	TRBD2	8	17	27	30	8	2	10
658	5.40E-05	TGCAGTGCTTACGCGGGACAGTCAGCCTACGAGCAGTACTTC	CSAYAGQSAYEQYF	TRBV20-1*06, TRBV20-1*03, TRBV20-1*01, TRBV20-1*04, TRBV20-1*05, TRBV20-1*02, TRBV20-1*07	TRBV20-1	TRBJ2-7*01	TRBJ2-7	TRBD1*01	TRBD1	8	14	20	25	5	4	9
658	5.40E-05	TGTGCCAGCACCCCCCATAAGGTGGGAGACCCAGTACTTC	CASTPHK~WETQYF	TRBV7-3*05, TRBV7-3*01	TRBV7-3	TRBJ2-5*01	TRBJ2-5	TRBD2*01	TRBD2	9	10	15	25	0	9	9
658	5.40E-05	TGCAGCGTTGCTCAGGCTGGAAACACCATATATTTT	CSVAQAGNTIYF	TRBV29-1*01	TRBV29-1	TRBJ1-3*01	TRBJ1-3	TRBD1*01	TRBD1	9	12	15	16	2	0	2
657	5.39E-05	TGTGCCAGCAGCATAAGCAGGGGGAGTAATTCACCCCTCCACTTT	CASSISRGSNSPLHF	TRBV7-2*04, TRBV7-2*01	TRBV7-2	TRBJ1-6*02	TRBJ1-6	TRBD1*01	TRBD1	11	17	23	26	5	2	7
657	5.39E-05	TGTGCCAGCAGCTCATACGAGGGCGAGCAGTACTTC	CASSSYEGEQYF	TRBV7-6*01	TRBV7-6	TRBJ2-7*01	TRBJ2-7	TRBD2*02	TRBD2	12	18	22	23	5	0	5
656	5.38E-05	TGTGCCAGCAGTGTCCGTGGCGGGGCCCACACAGGAAACACCATATATTTT	CASSVRGGAHTGNTIYF	TRBV25-1*01	TRBV25-1	TRBJ1-3*01	TRBJ1-3	TRBD2*01	TRBD2	12	19	24	33	6	8	14
656	5.38E-05	TGTGCCAGCAGTGAATCAGGAGGGAATCCCTGGGATGAGCAGTTCTTC	CASSESGGNPWDEQFF	TRBV25-1*01	TRBV25-1	TRBJ2-1*01	TRBJ2-1	TRBD2*02	TRBD2	15	18	23	34	2	10	12
656	5.38E-05	TGCAGTGCTTGGGGAGCCCACCTTTCAACTAATGAAAAACTGTTTTTT	CSAWGAHLSTNEKLFF	TRBV20-1*01, TRBV20-1*04, TRBV20-1*05, TRBV20-1*07	TRBV20-1	TRBJ1-4*01	TRBJ1-4	TRBD2*02	TRBD2	8	11	15	25	2	9	11
656	5.38E-05	TGTGCCATCACCGAGGACCCTAGGGACTATGGCTACACCTTC	CAITEDPRDYGYTF	TRBV10-3*01, TRBV10-3*02	TRBV10-3	TRBJ1-2*01	TRBJ1-2	TRBD1*01, TRBD2*02, TRBD2*01	TRBD1, TRBD2	9	21	24	25	11	0	11
656	5.38E-05	TGTGCCAGTAGAAATATTGGACATGGCTATGGCTACACCTTC	CASRNIGHGYGYTF	TRBV19*01, TRBV19*03, TRBV19*02	TRBV19	TRBJ1-2*01	TRBJ1-2	TRBD1*01	TRBD1	10	18	22	26	7	3	10
656	5.38E-05	TGCAGCGTTGAAGGGGGGCAGGGTGACGACGAGCAGTACTTC	CSVEGGQGDDEQYF	TRBV29-1*01	TRBV29-1	TRBJ2-7*01	TRBJ2-7	TRBD1*01	TRBD1	12	13	18	28	0	9	9
656	5.38E-05	TGTGCCATCAGTGAGGCCAATCAGCCCCAGCATTTT	CAISEANQPQHF	TRBV10-3*01, TRBV10-3*02	TRBV10-3	TRBJ1-5*01	TRBJ1-5	TRBD1*01	TRBD1	14	-1	-1	17	-1	-1	2
656	5.38E-05	TGCAGTGCTCCGGACAGGGGCGATGAGCAGTTCTTC	CSAPDRGDEQFF	TRBV20-1*06, TRBV20-1*03, TRBV20-1*01, TRBV20-1*04, TRBV20-1*05, TRBV20-1*02, TRBV20-1*07	TRBV20-1	TRBJ2-1*01	TRBJ2-1	TRBD1*01	TRBD1	8	11	19	22	2	2	4
656	5.38E-05	TGCAGTGCTAGACTATCCTCCCATGAGCAGTTCTTC	CSARLSSHEQFF	TRBV20-1*01, TRBV20-1*04, TRBV20-1*05, TRBV20-1*07	TRBV20-1	TRBJ2-1*01	TRBJ2-1	TRBD2*02	TRBD2	11	16	21	22	4	0	4
656	5.38E-05	TGTGCCAGCACACGAGGGAAACACCATATATTTT	CASTRG~NTIYF	TRBV7-4*01	TRBV7-4	TRBJ1-3*01	TRBJ1-3	TRBD2*02	TRBD2	9	13	15	16	3	0	3
655	5.37E-05	TGTGCCACCAGTGATTCACAGGACCACTACGAGCAGTACTTC	CATSDSQDHYEQYF	TRBV24-1*01	TRBV24-1	TRBJ2-7*01	TRBJ2-7	TRBD1*01	TRBD1	15	17	21	26	1	4	5
655	5.37E-05	TGCAGTGCTCTAACCCCCCTCTCCTACAATGAGCAGTTCTTC	CSALTPLSYNEQFF	TRBV20-1*06, TRBV20-1*03, TRBV20-1*01, TRBV20-1*04, TRBV20-1*05, TRBV20-1*02, TRBV20-1*07	TRBV20-1	TRBJ2-1*01	TRBJ2-1	TRBD1*01, TRBD2*01	TRBD1, TRBD2	8	14	19	20	5	0	5
655	5.37E-05	TGTGCCATCAGGGACACTTCGTGAAGGCTACACCTTC	CAIRDT~REGYTF	TRBV10-3*01, TRBV10-3*02	TRBV10-3	TRBJ1-2*01	TRBJ1-2	TRBD1*01	TRBD1	10	11	15	25	0	9	9
654	5.36E-05	TGTGCCAGCAGCTCTTTCGACAGGACGGGCTATGGCTACACCTTC	CASSSFDRTGYGYTF	TRBV7-6*01, TRBV7-6*02	TRBV7-6	TRBJ1-2*01	TRBJ1-2	TRBD1*01	TRBD1	12	18	23	29	5	5	10
654	5.36E-05	TGTGCCAGCAGCCAAGAGCGGACTAGCCAAGAGACCCAGTACTTC	CASSQERTSQETQYF	TRBV4-2*01	TRBV4-2	TRBJ2-5*01	TRBJ2-5	TRBD2*02, TRBD2*01	TRBD2	10	19	25	26	8	0	8
654	5.36E-05	TGTGCCAGCAGTCTCGGACCTGAGGGGGAGCTGTTTTTT	CASSLGPEGELFF	TRBV6-4*02, TRBV6-4*01	TRBV6-4	TRBJ2-2*01	TRBJ2-2	TRBD1*01, TRBD2*02, TRBD2*01	TRBD1, TRBD2	11	15	18	24	3	5	8
654	5.36E-05	TGTGCCAGCAGCTTACAGGGAGGATACGAGCAGTACTTC	CASSLQGGYEQYF	TRBV7-8*01	TRBV7-8	TRBJ2-7*01	TRBJ2-7	TRBD2*02	TRBD2	10	14	19	24	3	4	7
653	5.36E-05	TGTGCCACCAGCTCTCCCACGAGGGGACTAGGCGGATCCGAGCAGTACTTC	CATSSPTRGLGGSEQYF	TRBV15*02	TRBV15	TRBJ2-7*01	TRBJ2-7	TRBD2*02, TRBD2*01	TRBD2	11	23	30	38	11	7	18
653	5.36E-05	TGCAGTGCTAGAGACCCCGACAGGAACCCCTACGAGCAGTACTTC	CSARDPDRNPYEQYF	TRBV20-1*01, TRBV20-1*05, TRBV20-1*07	TRBV20-1	TRBJ2-7*01	TRBJ2-7	TRBD1*01	TRBD1	13	18	23	28	4	4	8
653	5.36E-05	TGTGCCAGCAGTGAACAGGGAGGCAACTATGGCTACACCTTC	CASSEQGGNYGYTF	TRBV6-4*02, TRBV6-4*01	TRBV6-4	TRBJ1-2*01	TRBJ1-2	TRBD1*01, TRBD2*02	TRBD1, TRBD2	14	17	22	24	2	1	3
653	5.36E-05	TGTGCCAGCAGCCATGGACAGGCAAATTCACCCCTCCACTTT	CASSHGQANSPLHF	TRBV7-6*01, TRBV7-6*02	TRBV7-6	TRBJ1-6*02	TRBJ1-6	TRBD1*01	TRBD1	11	15	21	24	3	2	5
653	5.36E-05	TGTGCCACCAGTCTTGCAACTAATGAAAAACTGTTTTTT	CATSLATNEKLFF	TRBV15*02	TRBV15	TRBJ1-4*01	TRBJ1-4	TRBD2*02	TRBD2	10	-1	-1	16	-1	-1	5
652	5.35E-05	TGCGCCAGCAGCTTCGGACAGGGACCAACAATGAGCAGTTCTTC	CASSFGQ~TNNEQFF	TRBV5-1*01	TRBV5-1	TRBJ2-1*01	TRBJ2-1	TRBD1*01	TRBD1	13	15	22	27	1	4	5
652	5.35E-05	TGTGCCATCAGCCCGGACATCTGGCGATATGGCTACACCTTC	CAISPDIWRYGYTF	TRBV10-3*01, TRBV10-3*02	TRBV10-3	TRBJ1-2*01	TRBJ1-2	TRBD1*01	TRBD1	10	14	18	27	3	8	11
652	5.35E-05	TGTGCCAGCAGCTCCATCCTACCCAATTCACCCCTCCACTTT	CASSSILPNSPLHF	TRBV7-3*05, TRBV7-3*01	TRBV7-3	TRBJ1-6*01	TRBJ1-6	TRBD1*01, TRBD2*02, TRBD2*01	TRBD1, TRBD2	12	21	23	24	8	0	8
652	5.35E-05	TGTGCCACCAGTGAAGGGTCGGGCTATGGCTACACCTTC	CATSEGSGYGYTF	TRBV24-1*01	TRBV24-1	TRBJ1-2*01	TRBJ1-2	TRBD1*01, TRBD2*02, TRBD2*01	TRBD1, TRBD2	13	14	17	23	0	5	5
652	5.35E-05	TGTGCCAGCAGTGAGGGACCCTTCTACACCTTC	CASSEGPFYTF	TRBV2*01, TRBV2*03	TRBV2	TRBJ1-2*01	TRBJ1-2	TRBD1*01, TRBD2*02, TRBD2*01	TRBD1, TRBD2	13	14	18	23	0	4	4
652	5.35E-05	TGCAGCGTTGTGCACCGCAATGAGCAGTTCTTC	CSVVHRNEQFF	TRBV29-1*01	TRBV29-1	TRBJ2-1*01	TRBJ2-1	TRBD2*02, TRBD2*01	TRBD2	9	14	16	17	4	0	4
651	5.34E-05	TGTGCCACCAGCAGAGAACAAGGCCACTATAATTCACCCCTCCACTTT	CATSREQGHYNSPLHF	TRBV15*02	TRBV15	TRBJ1-6*01	TRBJ1-6	TRBD1*01, TRBD2*02	TRBD1, TRBD2	11	20	22	26	8	3	11
651	5.34E-05	TGTGCCAGCAGCCAAAAAGCGGGAGAAGCCTACAATGAGCAGTTCTTC	CASSQKAGEAYNEQFF	TRBV4-2*01	TRBV4-2	TRBJ2-1*01	TRBJ2-1	TRBD2*02	TRBD2	14	17	24	28	2	3	5
651	5.34E-05	TGTGCCAGCAGCGGGACGGGATCCGGCTATGGCTACACCTTC	CASSGTGSGYGYTF	TRBV2*01, TRBV2*02, TRBV2*03	TRBV2	TRBJ1-2*01	TRBJ1-2	TRBD1*01, TRBD2*02, TRBD2*01	TRBD1, TRBD2	10	12	16	26	1	9	10
651	5.34E-05	TGCAGTGGGTCGGGACAGGAACGTCACGAGCAGTACTTC	CSGSGQERHEQYF	TRBV20-1*06, TRBV20-1*03, TRBV20-1*01, TRBV20-1*04, TRBV20-1*05, TRBV20-1*02, TRBV20-1*07	TRBV20-1	TRBJ2-7*01	TRBJ2-7	TRBD1*01	TRBD1	6	11	18	25	4	6	10
651	5.34E-05	TGTGCCAGCACCTACAGGGGGGACGGCTACACCTTC	CASTYRGDGYTF	TRBV2*01, TRBV2*02, TRBV2*03	TRBV2	TRBJ1-2*01	TRBJ1-2	TRBD1*01	TRBD1	9	13	20	24	3	3	6
651	5.34E-05	TGTGCCAGCAGGCAGGGAACCTACGAGCAGTACTTC	CASRQGTYEQYF	TRBV2*01, TRBV2*02, TRBV2*03	TRBV2	TRBJ2-7*01	TRBJ2-7	TRBD1*01	TRBD1	10	12	16	19	1	2	3
651	5.34E-05	TGCAGCGTTCAAGAAGGGTCCTACGAGCAGTACTTC	CSVQEGSYEQYF	TRBV29-1*01	TRBV29-1	TRBJ2-7*01	TRBJ2-7	TRBD1*01, TRBD2*02	TRBD1, TRBD2	13	14	17	18	0	0	0
650	5.33E-05	TGTGCCAGCAGGGATACAGGGGGCGCAACAGATACGCAGTATTTT	CASRDTGGATDTQYF	TRBV25-1*01	TRBV25-1	TRBJ2-3*01	TRBJ2-3	TRBD1*01	TRBD1	10	15	23	27	4	3	7
650	5.33E-05	TGTGCCAGCAGTTAGACAGGCTTTGAGTTCACCCCTCCACTTT	CASS*TG~LSSPLHF	TRBV2*01, TRBV2*02, TRBV2*03	TRBV2	TRBJ1-6*02	TRBJ1-6	TRBD1*01	TRBD1	11	14	19	27	2	7	9
650	5.33E-05	TGCAGTGCTAGCGACCCCTCTCCTCAAGAGACCCAGTACTTC	CSASDPSPQETQYF	TRBV20-1*01, TRBV20-1*04, TRBV20-1*05, TRBV20-1*07	TRBV20-1	TRBJ2-5*01	TRBJ2-5	TRBD1*01, TRBD2*02	TRBD1, TRBD2	10	14	18	24	3	5	8
650	5.33E-05	TGTGCCACCAGTGATTGGACAGAAAATGGCTACACCTTC	CATSDWTENGYTF	TRBV24-1*01	TRBV24-1	TRBJ1-2*01	TRBJ1-2	TRBD1*01	TRBD1	15	16	21	25	0	3	3
650	5.33E-05	TGTGCCACCAGCATTAGATGGGAGCCCCAGCATTTT	CATSIRWEPQHF	TRBV15*02	TRBV15	TRBJ1-5*01	TRBJ1-5	TRBD1*01, TRBD2*02, TRBD2*01	TRBD1, TRBD2	11	19	21	22	7	0	7
650	5.33E-05	TGCAGCGTTGAAGTTGCGGATACGCAGTATTTT	CSVEVADTQYF	TRBV29-1*01	TRBV29-1	TRBJ2-3*01	TRBJ2-3	TRBD2*02, TRBD2*01	TRBD2	12	15	17	18	2	0	2
649	5.32E-05	TGTGCCAGCAGTCTCAGGGGGTCTCGATACAATGAGCAGTTCTTC	CASSLRGSRYNEQFF	TRBV25-1*01	TRBV25-1	TRBJ2-1*01	TRBJ2-1	TRBD1*01	TRBD1	11	14	20	27	2	6	8
649	5.32E-05	TGCAGCGTTGTTGGCGGAACTAGCTCCTACGAGCAGTACTTC	CSVVGGTSSYEQYF	TRBV29-1*01	TRBV29-1	TRBJ2-7*01	TRBJ2-7	TRBD2*02, TRBD2*01	TRBD2	9	18	22	23	8	0	8
649	5.32E-05	TGTGCCAGCAGCATCGGACAGGGCATATGGCTACACCTTC	CASSIGQ~AYGYTF	TRBV7-2*04, TRBV7-2*01	TRBV7-2	TRBJ1-2*01	TRBJ1-2	TRBD1*01	TRBD1	11	15	22	25	3	2	5
649	5.32E-05	TGTGCCAGTAGGATGGACAGGAACACTGAAGCTTTCTTT	CASRMDRNTEAFF	TRBV19*01, TRBV19*02	TRBV19	TRBJ1-1*01	TRBJ1-1	TRBD1*01	TRBD1	10	14	19	20	3	0	3
649	5.32E-05	TGCGCCAGCAGTGAGGCAATCGAGCAGTACTTC	CASSEAIEQYF	TRBV10-2*01	TRBV10-2	TRBJ2-7*01	TRBJ2-7	TRBD2*02	TRBD2	14	-1	-1	20	-1	-1	5
649	5.32E-05	TGCAGTGCTAGTACCGGCTACGAGCAGTACTTC	CSASTGYEQYF	TRBV20-1*01, TRBV20-1*04, TRBV20-1*05, TRBV20-1*07	TRBV20-1	TRBJ2-7*01	TRBJ2-7	TRBD2*02, TRBD2*01	TRBD2	11	14	16	17	2	0	2
648	5.32E-05	TGTGCCACCAGTGATTTGATAGGTAAGGGGGCTGGAAACACCATATATTTT	CATSDLIGKGAGNTIYF	TRBV24-1*01	TRBV24-1	TRBJ1-3*01	TRBJ1-3	TRBD1*01	TRBD1	17	25	30	31	7	0	7
648	5.32E-05	TGTGCCAGCAGCTCAGAACAGGGTCAAGCCTACGAGCAGTACTTC	CASSSEQGQAYEQYF	TRBV7-6*01	TRBV7-6	TRBJ2-7*01	TRBJ2-7	TRBD1*01	TRBD1	12	17	22	28	4	5	9
648	5.32E-05	TGTGCCAGTTACCGGGACAGGCAGAATTCACCCCTCCACTTT	CASYRDRQNSPLHF	TRBV2*01, TRBV2*02, TRBV2*03	TRBV2	TRBJ1-6*01	TRBJ1-6	TRBD1*01	TRBD1	7	13	20	24	5	3	8
648	5.32E-05	TGTGCCACCAGCAGGCTGGACAGGGGGGGACTACACCTTC	CATSRLD~GGDYTF	TRBV15*02	TRBV15	TRBJ1-2*01	TRBJ1-2	TRBD1*01	TRBD1	11	17	26	30	5	3	8
648	5.32E-05	TGCGCCACAACAGGGTCCAGACTATGGCTACACCTTC	CATTGS~DYGYTF	TRBV10-1*02, TRBV10-1*01	TRBV10-1	TRBJ1-2*01	TRBJ1-2	TRBD1*01	TRBD1	6	9	14	20	2	5	7
648	5.32E-05	TGTGCCAGCAGCGCACAGGATTCACCCCTCCACTTT	CASSAQDSPLHF	TRBV7-9*03, TRBV7-9*01, TRBV7-9*04, TRBV7-9*02	TRBV7-9	TRBJ1-6*01	TRBJ1-6	TRBD1*01	TRBD1	11	14	18	19	2	0	2
648	5.32E-05	TGTGCCATCCGACCCGCGAGTACGCAGTATTTT	CAIRPASTQYF	TRBV7-2*04, TRBV7-2*01	TRBV7-2	TRBJ2-3*01	TRBJ2-3	TRBD2*02, TRBD2*01	TRBD2	6	12	16	20	5	3	8
648	5.32E-05	TGTGCCAGCCGGACTAGCTACGAGCAGTACTTC	CASRTSYEQYF	TRBV2*01, TRBV2*02, TRBV2*03	TRBV2	TRBJ2-7*01	TRBJ2-7	TRBD2*02, TRBD2*01	TRBD2	8	10	16	17	1	0	1
647	5.31E-05	TGTGCCAGCAGTGGATCGACAGGGGACTCCTACAATGAGCAGTTCTTC	CASSGSTGDSYNEQFF	TRBV25-1*01	TRBV25-1	TRBJ2-1*01	TRBJ2-1	TRBD1*01	TRBD1	12	17	24	26	4	1	5
647	5.31E-05	TGTGCCACCAGCAGAGCAAAAGCTAAGGCGGATGGCTACACCTTC	CATSRAKAKADGYTF	TRBV15*02	TRBV15	TRBJ1-2*01	TRBJ1-2	TRBD2*02, TRBD2*01	TRBD2	11	27	30	31	15	0	15
647	5.31E-05	TGTGCCAGCAGTTCGAATGGACAGGCAAGCTATGGCTACACCTTC	CASSSNGQASYGYTF	TRBV2*01, TRBV2*02, TRBV2*03	TRBV2	TRBJ1-2*01	TRBJ1-2	TRBD1*01	TRBD1	11	18	24	29	6	4	10
647	5.31E-05	TGCAGTGCTAGGTCGTTCTTACCCAGCACAGATACGCAGTATTTT	CSARSFLPSTDTQYF	TRBV20-1*06, TRBV20-1*03, TRBV20-1*01, TRBV20-1*04, TRBV20-1*05, TRBV20-1*02, TRBV20-1*07	TRBV20-1	TRBJ2-3*01	TRBJ2-3	TRBD1*01, TRBD2*02, TRBD2*01	TRBD1, TRBD2	10	21	23	24	10	0	10
647	5.31E-05	TGCAGCGTACGTACTGGGGGGACCCTTAATTCACCCCTCCACTTT	CSVRTGGTLNSPLHF	TRBV29-1*01, TRBV29-1*03	TRBV29-1	TRBJ1-6*02	TRBJ1-6	TRBD2*01	TRBD2	7	15	20	26	7	5	12
647	5.31E-05	TGCAGCGTCGGTCGCGTGGAGGGTTAGGGATACGCAGTATTTT	CSVGRVE~VRDTQYF	TRBV29-1*01	TRBV29-1	TRBJ2-3*01	TRBJ2-3	TRBD2*02	TRBD2	7	17	22	28	9	5	14
647	5.31E-05	TGTGCCAGCAGGACAGGTGTCCCTAAAGAGACCCAGTACTTC	CASRTGVPKETQYF	TRBV2*01, TRBV2*02, TRBV2*03	TRBV2	TRBJ2-5*01	TRBJ2-5	TRBD1*01	TRBD1	10	11	16	25	0	8	8
647	5.31E-05	TGTGCCAGCAGTGAAGACTCGGGATTCCCCCTCCACTTT	CASSEDSGFPLHF	TRBV2*01, TRBV2*03	TRBV2	TRBJ1-6*02	TRBJ1-6	TRBD2*02	TRBD2	15	19	23	27	3	3	6
647	5.31E-05	TGTGCCAGCAGCTTACTGATGGGCTACGAGCAGTACTTC	CASSLLMGYEQYF	TRBV7-8*01	TRBV7-8	TRBJ2-7*01	TRBJ2-7	TRBD1*01, TRBD2*02, TRBD2*01	TRBD1, TRBD2	10	20	22	23	9	0	9
647	5.31E-05	TGCAGCGTTGAAGAAGGCAGGGCGGGTGAGCAGTACTTC	CSVEEGRAGEQYF	TRBV29-1*01	TRBV29-1	TRBJ2-7*01	TRBJ2-7	TRBD1*01, TRBD2*02, TRBD2*01	TRBD1, TRBD2	13	17	21	27	3	5	8
647	5.31E-05	TGTGCCAGCAGTGAATCCTACGAGCAGTACTTC	CASSESYEQYF	TRBV2*01, TRBV2*03	TRBV2	TRBJ2-7*01	TRBJ2-7	TRBD1*01, TRBD2*02, TRBD2*01	TRBD1, TRBD2	14	-1	-1	15	-1	-1	0
647	5.31E-05	TGCAGCGTTGTCATAGAGACCCAGTACTTC	CSVVIETQYF	TRBV29-1*01	TRBV29-1	TRBJ2-5*01	TRBJ2-5	TRBD1*01, TRBD2*02, TRBD2*01	TRBD1, TRBD2	9	-1	-1	14	-1	-1	4
646	5.30E-05	TGTGCCAGCAAGGGTGGGACGTAACACCCAAAAAAATCAGCCCCAGCATTTT	CASKGGT*H~QKNQPQHF	TRBV25-1*01	TRBV25-1	TRBJ1-5*01	TRBJ1-5	TRBD1*01, TRBD2*02, TRBD2*01	TRBD1, TRBD2	9	15	19	34	5	14	19
646	5.30E-05	TGTGCCAGCAGCACTAACAGGGGCGGTAAACACCATATATTTT	CASSTNR~AVNTIYF	TRBV7-3*05, TRBV7-3*01	TRBV7-3	TRBJ1-3*01	TRBJ1-3	TRBD1*01	TRBD1	11	16	22	27	4	4	8
646	5.30E-05	TGTGCCAAGAGGTTGGGACAGCTAACCCTACGAGCAGTACTTC	CAKRLGQ~*PYEQYF	TRBV24-1*01	TRBV24-1	TRBJ2-7*01	TRBJ2-7	TRBD1*01	TRBD1	6	14	20	26	7	5	12
646	5.30E-05	TGTGCCAGCCGTAAGGTGGGCAGCGGGCACGAGCAGTACTTC	CASRKVGSGHEQYF	TRBV7-2*04, TRBV7-2*01	TRBV7-2	TRBJ2-7*01	TRBJ2-7	TRBD2*02, TRBD2*01	TRBD2	8	21	26	28	12	1	13
646	5.30E-05	TGTGCCAGCAGTAGGTGGGCAGCATCCTACGAGCAGTACTTC	CASSRWAASYEQYF	TRBV7-6*01, TRBV7-6*02	TRBV7-6	TRBJ2-7*01	TRBJ2-7	TRBD1*01	TRBD1	10	16	19	24	5	4	9
645	5.29E-05	TGCAGTGCTAGAGGGGGAGGGACAGTTAATTCACCCCTCCACTTT	CSARGGGTVNSPLHF	TRBV20-1*01, TRBV20-1*04, TRBV20-1*05, TRBV20-1*07	TRBV20-1	TRBJ1-6*02	TRBJ1-6	TRBD1*01, TRBD2*02	TRBD1, TRBD2	12	18	24	26	5	1	6
645	5.29E-05	TGCAGCGTTGATGGCGACGGCCAAGGGTTGAGTGGCTACACCTTC	CSVDGDGQGLSGYTF	TRBV29-1*01	TRBV29-1	TRBJ1-2*01	TRBJ1-2	TRBD1*01, TRBD2*02	TRBD1, TRBD2	10	23	26	32	12	5	17
645	5.29E-05	TGCGCCAGTCATCCGGGACAGGGATAGTGGAGACCCAGTACTTC	CASHPGQ~IVETQYF	TRBV5-1*01, TRBV5-1*02	TRBV5-1	TRBJ2-5*01	TRBJ2-5	TRBD1*01	TRBD1	7	14	22	29	6	6	12
645	5.29E-05	TGTGCCAGCAGCTTAGCGGACAGGGCCTACGAGCAGTACTTC	CASSLADRAYEQYF	TRBV7-2*04, TRBV7-2*01	TRBV7-2	TRBJ2-7*01	TRBJ2-7	TRBD1*01	TRBD1	16	17	24	25	0	0	0
645	5.29E-05	TGTGCCAGCAGCTTAGATTATAATTCACCCCTCCACTTT	CASSLDYNSPLHF	TRBV7-6*01	TRBV7-6	TRBJ1-6*02	TRBJ1-6	TRBD2*02	TRBD2	15	-1	-1	18	-1	-1	2
645	5.29E-05	TGTGCCAGCAGCTCCTACACAGGGTTCGAGCAGTACTTC	CASSSYTGFEQYF	TRBV7-8*01, TRBV7-8*03	TRBV7-8	TRBJ2-7*01	TRBJ2-7	TRBD1*01	TRBD1	12	18	23	26	5	2	7
645	5.29E-05	TGTGCCAGCGACAGGGGGTATGGCTACACCTTC	CASDRGYGYTF	TRBV2*01, TRBV2*02, TRBV2*03	TRBV2	TRBJ1-2*01	TRBJ1-2	TRBD1*01	TRBD1	8	9	17	18	0	0	0
644	5.28E-05	TGCAGCGTTGACCCAGATGGCAGGGCTAGTATCTATGGCTACACCTTC	CSVDPDGRASIYGYTF	TRBV29-1*01	TRBV29-1	TRBJ1-2*01	TRBJ1-2	TRBD2*02, TRBD2*01	TRBD2	10	24	29	32	13	2	15
644	5.28E-05	TGTGCCAGCAGCGTTAAGGAAGACTCTGGAAACACCATATATTTT	CASSVKEDSGNTIYF	TRBV9*02, TRBV9*01, TRBV9*03	TRBV9	TRBJ1-3*01	TRBJ1-3	TRBD1*01, TRBD2*02, TRBD2*01	TRBD1, TRBD2	13	17	19	23	3	3	6
644	5.28E-05	TGCGCCAGCAGCAGAGGTGGGGGGGCAGGCACTGAAGCTTTCTTT	CASSRGGGAGTEAFF	TRBV5-1*01	TRBV5-1	TRBJ1-1*01	TRBJ1-1	TRBD2*01	TRBD2	11	18	24	29	6	4	10
644	5.28E-05	TGCAGTGCTAGAGTTGACGGCAACTATGGCTACACCTTC	CSARVDGNYGYTF	TRBV20-1*01, TRBV20-1*04, TRBV20-1*05, TRBV20-1*07	TRBV20-1	TRBJ1-2*01	TRBJ1-2	TRBD1*01, TRBD2*02, TRBD2*01	TRBD1, TRBD2	12	15	17	21	2	3	5
644	5.28E-05	TGCAGCGTTACCCCAGACACTTACTATGGCTACACCTTC	CSVTPDTYYGYTF	TRBV29-1*01, TRBV29-1*03	TRBV29-1	TRBJ1-2*01	TRBJ1-2	TRBD1*01, TRBD2*01	TRBD1, TRBD2	8	15	18	22	6	3	9
644	5.28E-05	TGTGCCAGCAGCCTACAGGGGCTTAGGAGCAGTTCTTC	CASSLQ~A*EQFF	TRBV25-1*01	TRBV25-1	TRBJ2-1*01	TRBJ2-1	TRBD1*01	TRBD1	10	14	20	26	3	5	8
644	5.28E-05	TGTGCCAGCAGTGAAAAGGTTGCACTCTACTTC	CASSEKVALYF	TRBV2*01, TRBV2*03	TRBV2	TRBJ2-7*01	TRBJ2-7	TRBD1*01, TRBD2*02, TRBD2*01	TRBD1, TRBD2	14	16	18	27	1	8	9
643	5.27E-05	TGTGCCAGCAGCCCGGGACAGGAGGCTCGGCCCCAGCATTTT	CASSPGQEARPQHF	TRBV25-1*01	TRBV25-1	TRBJ1-5*01	TRBJ1-5	TRBD1*01	TRBD1	10	14	21	29	3	7	10
643	5.27E-05	TGCGCCAGCACTGCGACAGGGATAAACTATGGCTACACCTTC	CASTATGINYGYTF	TRBV10-2*01	TRBV10-2	TRBJ1-2*01	TRBJ1-2	TRBD1*01	TRBD1	9	14	20	24	4	3	7
643	5.27E-05	TGCAGTGCTAGAGATTCGAGTAATTCACCCCTCCACTTT	CSARDSSNSPLHF	TRBV20-1*01, TRBV20-1*05, TRBV20-1*07	TRBV20-1	TRBJ1-6*02	TRBJ1-6	TRBD2*02	TRBD2	13	17	19	20	3	0	3
643	5.27E-05	TGCAGCGTTGAGACAGGGGCGAGGAATGAGCAGTTCTTC	CSVETGARNEQFF	TRBV29-1*01	TRBV29-1	TRBJ2-1*01	TRBJ2-1	TRBD1*01	TRBD1	10	11	18	24	0	5	5
642	5.27E-05	TGTGCCAGCAGGTTGTCAGACTACGAGCAGTACTTC	CASRLSDYEQYF	TRBV2*01, TRBV2*02, TRBV2*03	TRBV2	TRBJ2-7*01	TRBJ2-7	TRBD1*01	TRBD1	10	13	16	20	2	3	5
642	5.27E-05	TGCAGTGCTAGGGTGGGGTGGGAGACCCAGTACTTC	CSARVGWETQYF	TRBV20-1*01, TRBV20-1*04, TRBV20-1*05, TRBV20-1*07	TRBV20-1	TRBJ2-5*01	TRBJ2-5	TRBD1*01, TRBD2*01	TRBD1, TRBD2	10	14	17	21	3	3	6
641	5.26E-05	TGTGCCAGCAGCGACATGGTGTTGGGGAAGGGATCACCCCTCCACTTT	CASSDMVLGKGSPLHF	TRBV7-9*03, TRBV7-9*01, TRBV7-9*04, TRBV7-9*02	TRBV7-9	TRBJ1-6*01	TRBJ1-6	TRBD1*01, TRBD2*02, TRBD2*01	TRBD1, TRBD2	11	29	32	33	17	0	17
641	5.26E-05	TGTGCCATCAGTGCAACTGAGGAGCATGCGAGCGAGCAGTACTTC	CAISATEEHASEQYF	TRBV10-3*01, TRBV10-3*02	TRBV10-3	TRBJ2-7*01	TRBJ2-7	TRBD2*02	TRBD2	12	20	23	32	7	8	15
641	5.26E-05	TGTGCCATCAGTACCGGGACAGGGACGGCCGAGCAGTACTTC	CAISTGTGTAEQYF	TRBV10-3*01, TRBV10-3*02	TRBV10-3	TRBJ2-7*01	TRBJ2-7	TRBD1*01	TRBD1	11	15	23	29	3	5	8
641	5.26E-05	TGTGCCAGCAGTGGGGGCAGTAATAATTCACCCCTCCACTTT	CASSGGSNNSPLHF	TRBV2*01, TRBV2*02, TRBV2*03	TRBV2	TRBJ1-6*02	TRBJ1-6	TRBD1*01	TRBD1	12	13	17	22	0	4	4
641	5.26E-05	TGTGCCATCAGTGAGTTACAGGGGTCGGGCTACACCTTC	CAISELQGSGYTF	TRBV10-3*01, TRBV10-3*02	TRBV10-3	TRBJ1-2*01	TRBJ1-2	TRBD1*01	TRBD1	15	17	23	27	1	3	4
641	5.26E-05	TGTGCCACCAGCAGAGATTGGCAGGGGGGCTACACCTTC	CATSRDWQGGYTF	TRBV15*02	TRBV15	TRBJ1-2*01	TRBJ1-2	TRBD1*01	TRBD1	11	21	26	27	9	0	9
641	5.26E-05	TGTGCCAGCAGCTTAGGGTCCTCTACGAGCAGTACTTC	CASSLG~LYEQYF	TRBV7-6*01	TRBV7-6	TRBJ2-7*01	TRBJ2-7	TRBD1*01, TRBD2*02, TRBD2*01	TRBD1, TRBD2	14	17	20	22	2	1	3
641	5.26E-05	TGTGCCAGCATGCAGCTAATGGGCGGCTACACCTTC	CASMQLMGGYTF	TRBV2*01, TRBV2*02, TRBV2*03	TRBV2	TRBJ1-2*01	TRBJ1-2	TRBD1*01, TRBD2*02, TRBD2*01	TRBD1, TRBD2	9	20	23	24	10	0	10
641	5.26E-05	TGTGCCATCAGTGAGGGCAATGAGCAGTTCTTC	CAISEGNEQFF	TRBV10-3*01, TRBV10-3*02	TRBV10-3	TRBJ2-1*01	TRBJ2-1	TRBD2*02	TRBD2	14	-1	-1	17	-1	-1	2
640	5.25E-05	TGTGCCAGCAGTGACACCTCACCGTCCTCAACTTCATTCGGGACAGGAGATCTATGGCTACACCTTC	CASSDTSPSST~HSGQEIYGYTF	TRBV25-1*01	TRBV25-1	TRBJ1-2*01	TRBJ1-2	TRBD1*01	TRBD1	13	39	46	51	25	4	29
640	5.25E-05	TGTGCCACCAGTGCATGGGGCTCAGGTACAGATACGCAGTATTTT	CATSAWGSGTDTQYF	TRBV24-1*01	TRBV24-1	TRBJ2-3*01	TRBJ2-3	TRBD1*01	TRBD1	12	16	20	27	3	6	9
640	5.25E-05	TGTGCCAGCTCTATGGGGAAGTCGGGAGATACGCAGTATTTT	CASSMGKSGDTQYF	TRBV25-1*01	TRBV25-1	TRBJ2-3*01	TRBJ2-3	TRBD1*01, TRBD2*02, TRBD2*01	TRBD1, TRBD2	8	15	18	26	6	7	13
640	5.25E-05	TGTGCCAGTAGTGTCGGATGGGAGTCACCCCTCCACTTT	CASSVGWESPLHF	TRBV19*01, TRBV19*02	TRBV19	TRBJ1-6*02	TRBJ1-6	TRBD2*02	TRBD2	11	19	23	24	7	0	7
640	5.25E-05	TGCAGCGTCCTCCTACAGGGGAATCGGGGCTACACCTTC	CSVLLQGNRGYTF	TRBV29-1*01, TRBV29-1*03	TRBV29-1	TRBJ1-2*01	TRBJ1-2	TRBD1*01	TRBD1	7	14	20	27	6	6	12
640	5.25E-05	TGTGCCAGCAGTGAGGGGACAGAGACCCAGTACTTC	CASSEGTETQYF	TRBV2*01, TRBV2*03	TRBV2	TRBJ2-5*01	TRBJ2-5	TRBD1*01, TRBD2*02, TRBD2*01	TRBD1, TRBD2	13	15	19	20	1	0	1
640	5.25E-05	TGCAGTGTGCGTGGGGCATTCAACGAGCAGTACTTC	CSVRGAFNEQYF	TRBV20-1*06, TRBV20-1*03, TRBV20-1*01, TRBV20-1*04, TRBV20-1*05, TRBV20-1*02, TRBV20-1*07	TRBV20-1	TRBJ2-7*01	TRBJ2-7	TRBD1*01	TRBD1	6	12	16	22	5	5	10
640	5.25E-05	TGCAGTGCTACACGACATGATGAGGCTTTCTTT	CSATRHDEAFF	TRBV20-1*01, TRBV20-1*04, TRBV20-1*05, TRBV20-1*07	TRBV20-1	TRBJ1-1*01	TRBJ1-1	TRBD1*01	TRBD1	9	13	16	20	3	3	6
639	5.24E-05	TGTGCCAGCAGCTTAATCGCGAGGACAGGGCGGTCACCCCTCCACTTT	CASSLIARTGRSPLHF	TRBV7-2*04, TRBV7-2*01	TRBV7-2	TRBJ1-6*01	TRBJ1-6	TRBD1*01	TRBD1	14	22	29	33	7	3	10
639	5.24E-05	TGCAGTGCTAGCCCGGGACAGGGATTGGGTTCACCCCTCCACTTT	CSASPGQGLGSPLHF	TRBV20-1*06, TRBV20-1*03, TRBV20-1*01, TRBV20-1*04, TRBV20-1*05, TRBV20-1*02, TRBV20-1*07	TRBV20-1	TRBJ1-6*02	TRBJ1-6	TRBD1*01	TRBD1	10	14	22	29	3	6	9
639	5.24E-05	TGCAGCCCACGACTAGCGGGAGGTAGGAATGAGCAGTTCTTC	CSPRLAGGRNEQFF	TRBV29-1*01, TRBV29-1*03	TRBV29-1	TRBJ2-1*01	TRBJ2-1	TRBD2*02	TRBD2	5	10	22	27	4	4	8
639	5.24E-05	TGCAGTGCTAGACCACAGCCTAACTATGGCTACACCTTC	CSARPQPNYGYTF	TRBV20-1*01, TRBV20-1*04, TRBV20-1*05, TRBV20-1*07	TRBV20-1	TRBJ1-2*01	TRBJ1-2	TRBD1*01	TRBD1	11	14	17	19	2	1	3
639	5.24E-05	TGCAGCGTGGGGACAGCCCTTCTCGGCTACACCTTC	CSVGTALLGYTF	TRBV29-1*01	TRBV29-1	TRBJ1-2*01	TRBJ1-2	TRBD1*01	TRBD1	7	9	15	24	1	8	9
638	5.23E-05	TGTGCCAGCAGTGAAGATGGGGGAGGGCCGCCGGGGAGCTGTTTTTT	CASSEDGG~AAGELFF	TRBV6-1*01	TRBV6-1	TRBJ2-2*01	TRBJ2-2	TRBD2*02	TRBD2	15	20	26	30	4	3	7
638	5.23E-05	TGTGCCAGCAGCGTTAGCGTAAATGAAAAACTGTTTTTT	CASSVSVNEKLFF	TRBV9*02, TRBV9*01, TRBV9*03	TRBV9	TRBJ1-4*01	TRBJ1-4	TRBD2*02, TRBD2*01	TRBD2	13	14	18	21	0	2	2
638	5.23E-05	TGCAGTGCTAGAGACAGGGGCCACGAGCAGTACTTC	CSARDRGHEQYF	TRBV20-1*01, TRBV20-1*05, TRBV20-1*07	TRBV20-1	TRBJ2-7*01	TRBJ2-7	TRBD1*01	TRBD1	13	14	19	22	0	2	2
638	5.23E-05	TGTGCCAGCACCGACAGATATGGCTACACCTTC	CASTDRYGYTF	TRBV2*01, TRBV2*02, TRBV2*03	TRBV2	TRBJ1-2*01	TRBJ1-2	TRBD1*01	TRBD1	9	12	16	18	2	1	3
638	5.23E-05	TGTGCCAGCAGTGAAGGGTACGAGCAGTACTTC	CASSEGYEQYF	TRBV2*01, TRBV2*03	TRBV2	TRBJ2-7*01	TRBJ2-7	TRBD1*01, TRBD2*02	TRBD1, TRBD2	15	-1	-1	18	-1	-1	2
637	5.22E-05	TGTGCCAGCCCTGAAAAGGGTCGGGATTCACCCCTCCACTTT	CASPEKGRDSPLHF	TRBV2*01, TRBV2*02, TRBV2*03	TRBV2	TRBJ1-6*02	TRBJ1-6	TRBD1*01, TRBD2*02, TRBD2*01	TRBD1, TRBD2	8	16	19	25	7	5	12
637	5.22E-05	TGTGCCACCAGTGAAGCAGGGTATCAGCCCCAGCATTTT	CATSEAGYQPQHF	TRBV24-1*01	TRBV24-1	TRBJ1-5*01	TRBJ1-5	TRBD1*01	TRBD1	13	16	20	22	2	1	3
637	5.22E-05	TGTGCCAGCAGCTTAGGGGTGGGAGAGACCCAGTACTTC	CASSLGVGETQYF	TRBV7-7*01	TRBV7-7	TRBJ2-5*01	TRBJ2-5	TRBD1*01, TRBD2*02, TRBD2*01	TRBD1, TRBD2	15	20	22	23	4	0	4
637	5.22E-05	TGCAGCGTTGGGCAGGGGGCCTACGAGCAGTACTTC	CSVGQGAYEQYF	TRBV29-1*01	TRBV29-1	TRBJ2-7*01	TRBJ2-7	TRBD1*01	TRBD1	9	12	18	19	2	0	2
637	5.22E-05	TGCAGCGTTGAAGATACTAATGAGCAGTTCTTC	CSVEDTNEQFF	TRBV29-1*01	TRBV29-1	TRBJ2-1*01	TRBJ2-1	TRBD2*02, TRBD2*01	TRBD2	13	15	17	18	1	0	1
636	5.22E-05	TGCAGTGCTATAACCCCAGCGAGGGAGGGCTATGGCTACACCTTC	CSAITPAREGYGYTF	TRBV20-1*01, TRBV20-1*04, TRBV20-1*05, TRBV20-1*07	TRBV20-1	TRBJ1-2*01	TRBJ1-2	TRBD2*02	TRBD2	9	22	28	29	12	0	12
636	5.22E-05	TGTGCCACCAGTGATGTGGGATCTCAACAGCCCCAGCATTTT	CATSDVGSQQPQHF	TRBV24-1*01	TRBV24-1	TRBJ1-5*01	TRBJ1-5	TRBD1*01, TRBD2*02, TRBD2*01	TRBD1, TRBD2	14	17	20	27	2	6	8
636	5.22E-05	TGCAGCGTTGAACCATCGACAGGGCAGCCCCAGCATTTT	CSVEPSTGQPQHF	TRBV29-1*01	TRBV29-1	TRBJ1-5*01	TRBJ1-5	TRBD1*01	TRBD1	11	17	23	24	5	0	5
635	5.21E-05	TGTGCCAGCAGTGATCTTAATTCCAACTCTGGAAACACCATATATTTT	CASSDLNSNSGNTIYF	TRBV25-1*01	TRBV25-1	TRBJ1-3*01	TRBJ1-3	TRBD1*01, TRBD2*02, TRBD2*01	TRBD1, TRBD2	13	21	23	26	7	2	9
635	5.21E-05	TGTGCCAGCAGCCTCAGGACAGCCTCGTGGGCGAGCAGTACTTC	CASSLRT~LVGEQYF	TRBV7-2*04, TRBV7-2*01	TRBV7-2	TRBJ2-7*01	TRBJ2-7	TRBD1*01	TRBD1	11	16	21	31	4	9	13
635	5.21E-05	TGTGCCACCAGTGATCAGACTAGCGTCAATGAGCAGTTCTTC	CATSDQTSVNEQFF	TRBV24-1*01	TRBV24-1	TRBJ2-1*01	TRBJ2-1	TRBD2*02, TRBD2*01	TRBD2	14	17	24	26	2	1	3
635	5.21E-05	TGTGCCAGCAGCTTCGGGACGAGCTACGAGCAGTACTTC	CASSFGTSYEQYF	TRBV7-2*04, TRBV7-2*01	TRBV7-2	TRBJ2-7*01	TRBJ2-7	TRBD1*01, TRBD2*02, TRBD2*01	TRBD1, TRBD2	13	15	19	23	1	3	4
635	5.21E-05	TGCAGTGTCAAAGGGTGGACATCCTACGAGCAGTACTTC	CSVKGWTSYEQYF	TRBV20-1*06, TRBV20-1*03, TRBV20-1*01, TRBV20-1*04, TRBV20-1*05, TRBV20-1*02, TRBV20-1*07	TRBV20-1	TRBJ2-7*01	TRBJ2-7	TRBD1*01	TRBD1	6	16	20	21	9	0	9
635	5.21E-05	TGTGCCAGCAGCGCCGGGACGTTCGGGAGCAGTACTTC	CASSAG~VREQYF	TRBV9*02, TRBV9*01, TRBV9*03	TRBV9	TRBJ2-7*01	TRBJ2-7	TRBD1*01, TRBD2*02, TRBD2*01	TRBD1, TRBD2	10	15	19	26	4	6	10
635	5.21E-05	TGTGCCAGCAGTGAGGCTGCGAGCGAGCAGTACTTC	CASSEAASEQYF	TRBV2*01, TRBV2*03	TRBV2	TRBJ2-7*01	TRBJ2-7	TRBD1*01, TRBD2*02, TRBD2*01	TRBD1, TRBD2	13	14	16	23	0	6	6
635	5.21E-05	TGCAGTGCAACCGGGACTCGCTACGAGCAGTACTTC	CSATGTRYEQYF	TRBV20-1*06, TRBV20-1*03, TRBV20-1*01, TRBV20-1*04, TRBV20-1*05, TRBV20-1*02, TRBV20-1*07	TRBV20-1	TRBJ2-7*01	TRBJ2-7	TRBD2*02, TRBD2*01	TRBD2	7	12	17	20	4	2	6
635	5.21E-05	TGCAGCGTTCCTTCAGGCAATGAGCAGTTCTTC	CSVPSGNEQFF	TRBV29-1*01, TRBV29-1*03	TRBV29-1	TRBJ2-1*01	TRBJ2-1	TRBD1*01	TRBD1	8	13	16	17	4	0	4
634	5.20E-05	TGTGCCAGCAGCCCCAACACCTACGAGCAGTACTTC	CASSPNTYEQYF	TRBV7-2*04, TRBV7-2*01	TRBV7-2	TRBJ2-7*01	TRBJ2-7	TRBD1*01, TRBD2*02, TRBD2*01	TRBD1, TRBD2	11	16	18	19	4	0	4
634	5.20E-05	TGTGCCACCAGTGACACGATAAGCTTTCTTT	CATSD~R*AFF	TRBV24-1*01	TRBV24-1	TRBJ1-1*01	TRBJ1-1	TRBD1*01	TRBD1	13	-1	-1	20	-1	-1	6
633	5.19E-05	TGCAGTGCTAGAGGGGGGTTCACAGGGGACTATGGCTACACCTTC	CSARGGFTGDYGYTF	TRBV20-1*01, TRBV20-1*04, TRBV20-1*05, TRBV20-1*07	TRBV20-1	TRBJ1-2*01	TRBJ1-2	TRBD1*01	TRBD1	12	21	27	28	8	0	8
633	5.19E-05	TGTGCCATCAGTGATGCACATCTCAATCAGCCCCAGCATTTT	CAISDAHLNQPQHF	TRBV10-3*01, TRBV10-3*02	TRBV10-3	TRBJ1-5*01	TRBJ1-5	TRBD1*01	TRBD1	13	17	19	23	3	3	6
633	5.19E-05	TGTGCCAGCAGTCAACAGGGGGCGTATTCACCCCTCCACTTT	CASSQQGAYSPLHF	TRBV2*01, TRBV2*02, TRBV2*03	TRBV2	TRBJ1-6*02	TRBJ1-6	TRBD1*01	TRBD1	11	14	22	25	2	2	4
633	5.19E-05	TGCGCCAGCAAAGTGACAGGGGATAATTCACCCCTCCACTTT	CASKVTGDNSPLHF	TRBV10-2*01	TRBV10-2	TRBJ1-6*01	TRBJ1-6	TRBD1*01	TRBD1	9	14	21	22	4	0	4
633	5.19E-05	TGTGCCAGCAGTGAACGAACAGGGGTTGGCTACACCTTC	CASSERTGVGYTF	TRBV2*01, TRBV2*03	TRBV2	TRBJ1-2*01	TRBJ1-2	TRBD1*01	TRBD1	14	18	24	26	3	1	4
633	5.19E-05	TGCAGCGTTGAGGCCGGATCCTACGAGCAGTACTTC	CSVEAGSYEQYF	TRBV29-1*01	TRBV29-1	TRBJ2-7*01	TRBJ2-7	TRBD1*01, TRBD2*02, TRBD2*01	TRBD1, TRBD2	10	15	17	18	4	0	4
632	5.18E-05	TGTGCCACCAGTGACGGACAGGGTCAGTACAATGAGCAGTTCTTC	CATSDGQGQYNEQFF	TRBV24-1*01	TRBV24-1	TRBJ2-1*01	TRBJ2-1	TRBD1*01	TRBD1	13	15	22	27	1	4	5
632	5.18E-05	TGTGCCAGCAGTGAAGACGGGGGGCTTGGAGATACGCAGTATTTT	CASSEDGGLGDTQYF	TRBV25-1*01	TRBV25-1	TRBJ2-3*01	TRBJ2-3	TRBD2*01	TRBD2	14	17	23	29	2	5	7
632	5.18E-05	TGTGCCACCAGTGCCCACGGGGGGCAGGGACCGCAGTACTTC	CATSAHGGQGPQYF	TRBV24-1*01	TRBV24-1	TRBJ2-7*01	TRBJ2-7	TRBD2*01	TRBD2	12	17	23	32	4	8	12
632	5.18E-05	TGTGCCAGCAGTGACCAGGGGCGGAATGGCTACACCTTC	CASSDQGRNGYTF	TRBV2*01, TRBV2*02, TRBV2*03	TRBV2	TRBJ1-2*01	TRBJ1-2	TRBD1*01	TRBD1	13	15	20	25	1	4	5
631	5.18E-05	TGTGCCAGTAGCGTAGAAGGGACGACTAACTATGGCTACACCTTC	CASSVEGTTNYGYTF	TRBV19*01, TRBV19*03, TRBV19*02	TRBV19	TRBJ1-2*01	TRBJ1-2	TRBD1*01, TRBD2*02, TRBD2*01	TRBD1, TRBD2	11	18	22	25	6	2	8
631	5.18E-05	TGTGCCAGCAGTGAGGGGGCGGCAGGGGAAAAACTGTTTTTT	CASSEGAAGEKLFF	TRBV25-1*01	TRBV25-1	TRBJ1-4*01	TRBJ1-4	TRBD1*01	TRBD1	13	14	19	27	0	7	7
631	5.18E-05	TGTGCCAGCAGCTTAAGGGACGGCGCCTACGAGCAGTACTTC	CASSLRDGAYEQYF	TRBV7-8*01	TRBV7-8	TRBJ2-7*01	TRBJ2-7	TRBD1*01, TRBD2*02, TRBD2*01	TRBD1, TRBD2	14	16	20	25	1	4	5
631	5.18E-05	TGCAGCGTACGAAGCGGGGTTACCTACAATGAGCAGTTCTTC	CSVRSGVTYNEQFF	TRBV29-1*01, TRBV29-1*03	TRBV29-1	TRBJ2-1*01	TRBJ2-1	TRBD2*01	TRBD2	7	12	18	22	4	3	7
631	5.18E-05	TGTGCCATCAGTGACGGCTCCTACGAGCAGTACTTC	CAISDGSYEQYF	TRBV10-3*01, TRBV10-3*02	TRBV10-3	TRBJ2-7*01	TRBJ2-7	TRBD2*02, TRBD2*01	TRBD2	13	14	16	17	0	0	0
630	5.17E-05	TGCAGTGCTAGACCGCTTCAGGAGGGCAATTCACCCCTCCACTTT	CSARPLQEGNSPLHF	TRBV20-1*01, TRBV20-1*04, TRBV20-1*05, TRBV20-1*07	TRBV20-1	TRBJ1-6*02	TRBJ1-6	TRBD2*02	TRBD2	11	20	25	27	8	1	9
630	5.17E-05	TGTGCCACCAGTGGACAGGGTGTCAATCAGCCCCAGCATTTT	CATSGQGVNQPQHF	TRBV24-1*01	TRBV24-1	TRBJ1-5*01	TRBJ1-5	TRBD1*01	TRBD1	12	13	19	23	0	3	3
630	5.17E-05	TGTGCCACCAGCAGAGATTCGCCCCTCAATGAGCAGTTCTTC	CATSRDSPLNEQFF	TRBV15*02	TRBV15	TRBJ2-1*01	TRBJ2-1	TRBD1*01	TRBD1	11	20	24	26	8	1	9
630	5.17E-05	TGTGCCAGCGCAGACCAGGGGGGTAATTCACCCCTCCACTTT	CASADQGGNSPLHF	TRBV2*01, TRBV2*02, TRBV2*03	TRBV2	TRBJ1-6*02	TRBJ1-6	TRBD1*01	TRBD1	8	15	21	23	6	1	7
630	5.17E-05	TGTGCCAGCAGCAAGGCGATCCAACACTGAAGCTTTCTTT	CASSKAI~NTEAFF	TRBV25-1*01	TRBV25-1	TRBJ1-1*01	TRBJ1-1	TRBD1*01, TRBD2*02, TRBD2*01	TRBD1, TRBD2	10	13	15	22	2	6	8
630	5.17E-05	TGTGCCACCAGCAGAGGCAGGTTCGATGAGCAGTTCTTC	CATSRGRFDEQFF	TRBV15*02	TRBV15	TRBJ2-1*01	TRBJ2-1	TRBD1*01, TRBD2*02	TRBD1, TRBD2	11	17	20	25	5	4	9
630	5.17E-05	TGCAGTGCTATTCGGGAGGGCTACGAGCAGTACTTC	CSAIREGYEQYF	TRBV20-1*01, TRBV20-1*04, TRBV20-1*05, TRBV20-1*07	TRBV20-1	TRBJ2-7*01	TRBJ2-7	TRBD2*02	TRBD2	9	12	19	20	2	0	2
630	5.17E-05	TGCGCCAGCGCTTGTATGGCTACACCTTC	CASAC~GYTF	TRBV10-1*02, TRBV10-1*01	TRBV10-1	TRBJ1-2*01	TRBJ1-2	TRBD2*02, TRBD2*01	TRBD2	8	9	11	14	0	2	2
629	5.16E-05	TGTGCCAGCAGCTTTGGGCTGACCTGGGCGAGGTCCTACGAGCAGTACTTC	CASSFGLTWARSYEQYF	TRBV7-9*01, TRBV7-9*02	TRBV7-9	TRBJ2-7*01	TRBJ2-7	TRBD1*01, TRBD2*02	TRBD1, TRBD2	13	25	28	33	11	4	15
629	5.16E-05	TGTGCCAGCAGGAGTGTAGTTGGGACAAACTATTCACCCCTCCACTTT	CASRSVVGTNYSPLHF	TRBV2*01, TRBV2*02, TRBV2*03	TRBV2	TRBJ1-6*02	TRBJ1-6	TRBD1*01	TRBD1	10	21	26	31	10	4	14
629	5.16E-05	TGTGCCACCAGTGACCCGACGACAGCCGAGGAATGAGCAGTTCTTC	CATSDPTT~PRNEQFF	TRBV24-1*01	TRBV24-1	TRBJ2-1*01	TRBJ2-1	TRBD1*01	TRBD1	13	20	24	31	6	6	12
629	5.16E-05	TGTGCCAGCAGCTTAGCGGGACACCACAATGAGCAGTTCTTC	CASSLAGHHNEQFF	TRBV7-6*01	TRBV7-6	TRBJ2-1*01	TRBJ2-1	TRBD1*01	TRBD1	16	17	22	25	0	2	2
629	5.16E-05	TGTGCCAGCAGCTTAGATAATAATTCACCCCTCCACTTT	CASSLDNNSPLHF	TRBV7-8*01	TRBV7-8	TRBJ1-6*02	TRBJ1-6	TRBD2*02	TRBD2	15	-1	-1	19	-1	-1	3
629	5.16E-05	TGTGCCAGCAGACAGGGTTCCCACGAGCAGTACTTC	CASRQGSHEQYF	TRBV7-8*01, TRBV7-8*03	TRBV7-8	TRBJ2-7*01	TRBJ2-7	TRBD1*01	TRBD1	10	11	16	18	0	1	1
628	5.15E-05	TGTGCCATCAGTGGGCAGGGTGGTTCGGCCGATGGCTACACCTTC	CAISGQGGSADGYTF	TRBV10-3*01, TRBV10-3*02	TRBV10-3	TRBJ1-2*01	TRBJ1-2	TRBD1*01	TRBD1	12	15	19	31	2	11	13
628	5.15E-05	TGTGCCACCAGTGATTGGTCGTCAGGGGGCTACGAGCAGTACTTC	CATSDWSSGGYEQYF	TRBV24-1*01	TRBV24-1	TRBJ2-7*01	TRBJ2-7	TRBD1*01	TRBD1	15	22	28	29	6	0	6
628	5.15E-05	TGTGCCAGCAGTGGAGAAGAAGGACACACCGGGGAGCTGTTTTTT	CASSGEEGHTGELFF	TRBV25-1*01	TRBV25-1	TRBJ2-2*01	TRBJ2-2	TRBD1*01, TRBD2*02, TRBD2*01	TRBD1, TRBD2	12	21	24	25	8	0	8
628	5.15E-05	TGTGCCCGACAACCCAGGGGTTGTACAATTCACCCCTCCACTTT	CARQPRG~YNSPLHF	TRBV2*01, TRBV2*02, TRBV2*03	TRBV2	TRBJ1-6*02	TRBJ1-6	TRBD1*01	TRBD1	5	14	19	26	8	6	14
628	5.15E-05	TGCAGTGCCAACAAGGCAGTCGGAGAGCGGCTACACCTTC	CSANKAV~ESGYTF	TRBV20-1*06, TRBV20-1*03, TRBV20-1*01, TRBV20-1*04, TRBV20-1*05, TRBV20-1*02, TRBV20-1*07	TRBV20-1	TRBJ1-2*01	TRBJ1-2	TRBD2*02, TRBD2*01	TRBD2	7	21	24	28	13	3	16
628	5.15E-05	TGTGCCACCAGCAGAGAGAAGGCAGATACGCAGTATTTT	CATSREKADTQYF	TRBV15*02	TRBV15	TRBJ2-3*01	TRBJ2-3	TRBD1*01, TRBD2*02	TRBD1, TRBD2	11	19	21	22	7	0	7
628	5.15E-05	TGTGCCAGCATGGGACAGGGGGACGGAAAACTGTTTTTT	CASMGQGDGKLFF	TRBV11-2*03	TRBV11-2	TRBJ1-4*01	TRBJ1-4	TRBD1*01	TRBD1	9	11	21	26	1	4	5
628	5.15E-05	TGTGCCAACAACAGACAGGGGGAAGGTGCAGTACTTC	CANNRQ~GKVQYF	TRBV7-3*05, TRBV7-3*01	TRBV7-3	TRBJ2-7*01	TRBJ2-7	TRBD1*01	TRBD1	6	13	21	27	6	5	11
628	5.15E-05	TGTGCCAGTGGAGACGGCTATGGCTACACCTTC	CASGDGYGYTF	TRBV25-1*01	TRBV25-1	TRBJ1-2*01	TRBJ1-2	TRBD2*02	TRBD2	7	9	12	17	1	4	5
627	5.14E-05	TGTGCCAGCAGTGAGGACCAAGGAGTACTAGCGGGAGTAAATGAGCAGTTCTTC	CASSEDQGVLAGVNEQFF	TRBV25-1*01	TRBV25-1	TRBJ2-1*01	TRBJ2-1	TRBD2*02	TRBD2	13	26	36	39	12	2	14
627	5.14E-05	TGTGCCACCGAAGACCGTTTCTACACAGATACGCAGTATTTT	CATEDRFYTDTQYF	TRBV24-1*01	TRBV24-1	TRBJ2-3*01	TRBJ2-3	TRBD1*01, TRBD2*02, TRBD2*01	TRBD1, TRBD2	8	12	14	23	3	8	11
627	5.14E-05	TGTGCCAGCAGCTTACGGACTAGCGGTTACGAGCAGTACTTC	CASSLRTSGYEQYF	TRBV7-2*04, TRBV7-2*01	TRBV7-2	TRBJ2-7*01	TRBJ2-7	TRBD2*02, TRBD2*01	TRBD2	14	16	25	27	1	1	2
627	5.14E-05	TGTGCCACCAGTGATTTGTATGAGGGCTACACCTTC	CATSDLYEGYTF	TRBV24-1*01	TRBV24-1	TRBJ1-2*01	TRBJ1-2	TRBD2*02	TRBD2	17	21	23	24	3	0	3
627	5.14E-05	TGCAGTGCTGATTCAGACTCCTACGAGCAGTACTTC	CSADSDSYEQYF	TRBV20-1*06, TRBV20-1*03, TRBV20-1*01, TRBV20-1*04, TRBV20-1*05, TRBV20-1*02, TRBV20-1*07	TRBV20-1	TRBJ2-7*01	TRBJ2-7	TRBD1*01	TRBD1	8	13	15	17	4	1	5
626	5.13E-05	TGTGCCATCAGCCGAACCCAGGACAGGGAGTATAATTCACCCCTCCACTTT	CAISRTQDREYNSPLHF	TRBV10-3*01, TRBV10-3*02	TRBV10-3	TRBJ1-6*02	TRBJ1-6	TRBD1*01	TRBD1	10	20	27	30	9	2	11
626	5.13E-05	TGTGCCAGCAGCGTACAAGGGGCGGCCTATAATTCACCCCTCCACTTT	CASSVQGAAYNSPLHF	TRBV9*02, TRBV9*01	TRBV9	TRBJ1-6*01	TRBJ1-6	TRBD1*01	TRBD1	14	17	21	25	2	3	5
626	5.13E-05	TGTGCCACCAGCAGAGCTGAGGACAGTAACTATGGCTACACCTTC	CATSRAEDSNYGYTF	TRBV15*02	TRBV15	TRBJ1-2*01	TRBJ1-2	TRBD1*01	TRBD1	11	20	25	26	8	0	8
626	5.13E-05	TGTGCCACCAGCAAATCCTCGGTCGAGACAGGGGGACCCACCTTC	CATSKSSVETGGPTF	TRBV15*02	TRBV15	TRBJ1-2*01	TRBJ1-2	TRBD1*01	TRBD1	11	26	34	38	14	3	17
626	5.13E-05	TGTGCCATCAGTGACAGGGAAAACTATGGCTACACCTTC	CAISDRENYGYTF	TRBV10-3*01, TRBV10-3*02	TRBV10-3	TRBJ1-2*01	TRBJ1-2	TRBD1*01	TRBD1	13	14	18	21	0	2	2
626	5.13E-05	TGCAGTGAGGAGGACAGCCTGACCCACGAGCAGTACTTC	CSEEDSLTHEQYF	TRBV20-1*06, TRBV20-1*03, TRBV20-1*01, TRBV20-1*04, TRBV20-1*05, TRBV20-1*02, TRBV20-1*07	TRBV20-1	TRBJ2-7*01	TRBJ2-7	TRBD1*01	TRBD1	6	11	16	25	4	8	12
626	5.13E-05	TGCAGTGCTAGTCCCAGTTCCTACGAGCAGTACTTC	CSASPSSYEQYF	TRBV20-1*01, TRBV20-1*04, TRBV20-1*05, TRBV20-1*07	TRBV20-1	TRBJ2-7*01	TRBJ2-7	TRBD1*01, TRBD2*02, TRBD2*01	TRBD1, TRBD2	11	14	16	18	2	1	3
626	5.13E-05	TGCAGTGCTAGTCGGGACGGCTACGAGCAGTACTTC	CSASRDGYEQYF	TRBV20-1*01, TRBV20-1*04, TRBV20-1*05, TRBV20-1*07	TRBV20-1	TRBJ2-7*01	TRBJ2-7	TRBD1*01, TRBD2*02, TRBD2*01	TRBD1, TRBD2	11	13	17	20	1	2	3
626	5.13E-05	TGTGCCAGCAGTGAACAGGGACAGGGGTACTTC	CASSEQGQGYF	TRBV2*01, TRBV2*03	TRBV2	TRBJ2-7*01	TRBJ2-7	TRBD1*01	TRBD1	14	17	25	26	2	0	2
626	5.13E-05	TGCAGTGCCGCTGGGAACACTGAAGCTTTCTTT	CSAAGNTEAFF	TRBV20-1*06, TRBV20-1*03, TRBV20-1*01, TRBV20-1*04, TRBV20-1*05, TRBV20-1*02, TRBV20-1*07	TRBV20-1	TRBJ1-1*01	TRBJ1-1	TRBD2*02, TRBD2*01	TRBD2	7	8	11	14	0	2	2
626	5.13E-05	TGCAGTGCTAGTAGTCTCGAGCAGTACTTC	CSASSLEQYF	TRBV20-1*01, TRBV20-1*04, TRBV20-1*05, TRBV20-1*07	TRBV20-1	TRBJ2-7*01	TRBJ2-7	TRBD2*02, TRBD2*01	TRBD2	11	12	15	17	0	1	1
625	5.13E-05	TGTGCCAGCAGCTTAGTGACAGGGAGCTCCTACGAGCAGTACTTC	CASSLVTGSSYEQYF	TRBV7-6*01	TRBV7-6	TRBJ2-7*01	TRBJ2-7	TRBD1*01	TRBD1	15	17	23	26	1	2	3
625	5.13E-05	TGTGCCACCAGCAGAGCGGGGGATTACAATGAGCAGTTCTTC	CATSRAGDYNEQFF	TRBV15*02	TRBV15	TRBJ2-1*01	TRBJ2-1	TRBD2*01	TRBD2	11	14	21	24	2	2	4
625	5.13E-05	TGCGCCAGCAGTGAGCAGGGCCCTAGGTCACCCCTCCACTTT	CASSEQGPRSPLHF	TRBV10-2*01	TRBV10-2	TRBJ1-6*02	TRBJ1-6	TRBD1*01	TRBD1	14	15	19	27	0	7	7
625	5.13E-05	TGTGCCATCAGTACTGCACTTTCCTACGAGCAGTACTTC	CAISTALSYEQYF	TRBV10-3*01, TRBV10-3*02	TRBV10-3	TRBJ2-7*01	TRBJ2-7	TRBD1*01, TRBD2*02, TRBD2*01	TRBD1, TRBD2	11	13	15	21	1	5	6
625	5.13E-05	TGCAGCGTTGTCGGGCAGAGTTACGAGCAGTACTTC	CSVVGQSYEQYF	TRBV29-1*01	TRBV29-1	TRBJ2-7*01	TRBJ2-7	TRBD1*01, TRBD2*02, TRBD2*01	TRBD1, TRBD2	9	12	15	21	2	5	7
625	5.13E-05	TGTGCCAGCAGTCAGTTTGGCGAGCAGTACTTC	CASSQFGEQYF	TRBV2*01, TRBV2*02, TRBV2*03	TRBV2	TRBJ2-7*01	TRBJ2-7	TRBD1*01, TRBD2*02, TRBD2*01	TRBD1, TRBD2	11	12	14	20	0	5	5
625	5.13E-05	TGTGCCAGCAGGACTAGCAGTAAGCAGTTCTTC	CASRTSSKQFF	TRBV2*01, TRBV2*02, TRBV2*03	TRBV2	TRBJ2-1*01	TRBJ2-1	TRBD2*02, TRBD2*01	TRBD2	10	11	17	22	0	4	4
625	5.13E-05	TGCAGTGCTAAGAGCGCTTACGAGCAGTACTTC	CSAKSAYEQYF	TRBV20-1*06, TRBV20-1*03, TRBV20-1*01, TRBV20-1*04, TRBV20-1*05, TRBV20-1*02, TRBV20-1*07	TRBV20-1	TRBJ2-7*01	TRBJ2-7	TRBD2*02, TRBD2*01	TRBD2	9	12	15	18	2	2	4
624	5.12E-05	TGTGCCATCAGTGAACTTGGACAGAAGTATGGCTACACCTTC	CAISELGQKYGYTF	TRBV10-3*01, TRBV10-3*02	TRBV10-3	TRBJ1-2*01	TRBJ1-2	TRBD1*01	TRBD1	13	18	23	27	4	3	7
624	5.12E-05	TGTGCCACCAGCAGTGGGCGGTACGGAAACACCATATATTTT	CATSSGRYGNTIYF	TRBV15*02	TRBV15	TRBJ1-3*01	TRBJ1-3	TRBD1*01, TRBD2*02, TRBD2*01	TRBD1, TRBD2	11	15	18	24	3	5	8
624	5.12E-05	TGTGCCACCAGCAGGGTTGAATACAATGAGCAGTTCTTC	CATSRVEYNEQFF	TRBV15*02	TRBV15	TRBJ2-1*01	TRBJ2-1	TRBD1*01, TRBD2*02	TRBD1, TRBD2	11	12	15	21	0	5	5
624	5.12E-05	TGCAGTGCTAGAGATGGCATCTACGAGCAGTACTTC	CSARDGIYEQYF	TRBV20-1*01, TRBV20-1*05, TRBV20-1*07	TRBV20-1	TRBJ2-7*01	TRBJ2-7	TRBD1*01	TRBD1	13	15	17	20	1	2	3
624	5.12E-05	TGCAGTGCTAGAGAGGAGGGAACCCCCTCCACTTT	CSAREE~NPLHF	TRBV20-1*01, TRBV20-1*05, TRBV20-1*07	TRBV20-1	TRBJ1-6*02	TRBJ1-6	TRBD2*02	TRBD2	13	14	19	23	0	3	3
624	5.12E-05	TGTGCCAGCAGTGAAGTGACTAGTTGGGTCTTC	CASSEVTSWVF	TRBV2*01, TRBV2*03	TRBV2	TRBJ2-1*01	TRBJ2-1	TRBD2*02, TRBD2*01	TRBD2	15	17	22	28	1	5	6
623	5.11E-05	TGTGCCAGCAGTGAATAGGGAGGGCTCTTTTAAGCTACGAGCAGTACTTC	CASSE*GG~LLSYEQYF	TRBV25-1*01	TRBV25-1	TRBJ2-7*01	TRBJ2-7	TRBD2*02	TRBD2	16	17	23	34	0	10	10
623	5.11E-05	TGTGCCATCAGTGGTACCGGAAGGGTGAACTATGGCTACACCTTC	CAISGTGRVNYGYTF	TRBV10-3*01, TRBV10-3*02	TRBV10-3	TRBJ1-2*01	TRBJ1-2	TRBD1*01, TRBD2*02	TRBD1, TRBD2	12	21	24	27	8	2	10
623	5.11E-05	TGTGCCAGCAGCTTAACCCCTGGGCCCACAGATACGCAGTATTTT	CASSLTPGPTDTQYF	TRBV7-8*01	TRBV7-8	TRBJ2-3*01	TRBJ2-3	TRBD1*01	TRBD1	14	16	21	26	1	4	5
623	5.11E-05	TGTGCCAGCAGCCTCGGACTAGCGGGCTACGAGCAGTACTTC	CASSLGLAGYEQYF	TRBV7-2*04, TRBV7-2*01	TRBV7-2	TRBJ2-7*01	TRBJ2-7	TRBD2*02, TRBD2*01	TRBD2	10	15	25	26	4	0	4
623	5.11E-05	TGTGCCACCAGGCAGCTAGCGGGAGCTACGAGCAGTACTTC	CATRQLA~SYEQYF	TRBV24-1*01	TRBV24-1	TRBJ2-7*01	TRBJ2-7	TRBD2*02	TRBD2	10	15	24	25	4	0	4
623	5.11E-05	TGCAGTGCTAGGGCACTAGCGGGACACGAGCAGTACTTC	CSARALAGHEQYF	TRBV20-1*01, TRBV20-1*04, TRBV20-1*05, TRBV20-1*07	TRBV20-1	TRBJ2-7*01	TRBJ2-7	TRBD2*02	TRBD2	10	14	23	25	3	1	4
623	5.11E-05	TGCAGTGCCGGCGACAACTACGAGCAGTACTTC	CSAGDNYEQYF	TRBV20-1*06, TRBV20-1*03, TRBV20-1*01, TRBV20-1*04, TRBV20-1*05, TRBV20-1*02, TRBV20-1*07	TRBV20-1	TRBJ2-7*01	TRBJ2-7	TRBD1*01	TRBD1	7	12	15	17	4	1	5
622	5.10E-05	TGTGCCACCAGTGATTTTGGGGCGGGAGGATGGACCGGGGAGCTGTTTTTT	CATSDFGAGGWTGELFF	TRBV24-1*01	TRBV24-1	TRBJ2-2*01	TRBJ2-2	TRBD2*02	TRBD2	16	21	28	33	4	4	8
622	5.10E-05	TGTGCCAGCAGCTTAACGGGTTCTGACAGGGGCTACGAGCAGTACTTC	CASSLTGSDRGYEQYF	TRBV7-3*01	TRBV7-3	TRBJ2-7*01	TRBJ2-7	TRBD1*01	TRBD1	16	24	31	32	7	0	7
622	5.10E-05	TGTGCCACCAGTGATACGAGGACAGGGGGAGATGAGCAGTTCTTC	CATSDTRTGGDEQFF	TRBV24-1*01	TRBV24-1	TRBJ2-1*01	TRBJ2-1	TRBD1*01	TRBD1	14	19	28	31	4	2	6
622	5.10E-05	TGTGCCAGCAGCTTGGGCGGGGGAGGCAATGAGCAGTTCTTC	CASSLGGGGNEQFF	TRBV7-3*05, TRBV7-3*01	TRBV7-3	TRBJ2-1*01	TRBJ2-1	TRBD2*01	TRBD2	13	16	22	26	2	3	5
622	5.10E-05	TGTGCCATCAGTGAAGGACAGGGAAACGAGCAGTACTTC	CAISEGQGNEQYF	TRBV10-3*01, TRBV10-3*02	TRBV10-3	TRBJ2-7*01	TRBJ2-7	TRBD1*01	TRBD1	13	15	22	25	1	2	3
622	5.10E-05	TGTGCCAGCAGTGTCTCAGGAAACACTGAAGCTTTCTTT	CASSVSGNTEAFF	TRBV25-1*01	TRBV25-1	TRBJ1-1*01	TRBJ1-1	TRBD1*01	TRBD1	12	16	19	21	3	1	4
622	5.10E-05	TGTGCCAGCAGCTTAGAGGACAATTCACCCCTCCACTTT	CASSLEDNSPLHF	TRBV7-3*01	TRBV7-3	TRBJ1-6*01	TRBJ1-6	TRBD1*01, TRBD2*02, TRBD2*01	TRBD1, TRBD2	14	17	20	21	2	0	2
622	5.10E-05	TGCAGTGCTAGCGGCGGGTTGAGGGGTGAGCAGTTCTTC	CSASGGLRGEQFF	TRBV20-1*01, TRBV20-1*04, TRBV20-1*05, TRBV20-1*07	TRBV20-1	TRBJ2-1*01	TRBJ2-1	TRBD1*01, TRBD2*02, TRBD2*01	TRBD1, TRBD2	10	21	25	26	10	0	10
622	5.10E-05	TGTGCCACCAGCAGGGGCAATCAGCCCCAGCATTTT	CATSRGNQPQHF	TRBV15*02	TRBV15	TRBJ1-5*01	TRBJ1-5	TRBD1*01, TRBD2*02	TRBD1, TRBD2	11	12	15	16	0	0	0
622	5.10E-05	TGTGCCAGCGACGCCGGGACATTTGGGCCGTACTTC	CASDAGTFGPYF	TRBV2*01, TRBV2*02, TRBV2*03	TRBV2	TRBJ2-7*01	TRBJ2-7	TRBD1*01	TRBD1	8	15	20	29	6	8	14
622	5.10E-05	TGTGCCACCCGGGGTAACTATGGCTACACCTTC	CATRGNYGYTF	TRBV10-3*01, TRBV10-3*02	TRBV10-3	TRBJ1-2*01	TRBJ1-2	TRBD2*01	TRBD2	6	9	13	14	2	0	2
622	5.10E-05	TGTGCCAGCGGCAGGGAATACGAGCAGTACTTC	CASGREYEQYF	TRBV2*01, TRBV2*02, TRBV2*03	TRBV2	TRBJ2-7*01	TRBJ2-7	TRBD1*01	TRBD1	8	11	15	24	2	8	10
622	5.10E-05	TGTGCCAGCAGTGTCGGTAATGAGCAGTTCTTC	CASSVGNEQFF	TRBV25-1*01	TRBV25-1	TRBJ2-1*01	TRBJ2-1	TRBD2*02, TRBD2*01	TRBD2	12	14	16	18	1	1	2
621	5.09E-05	TGTGCCACCAGTGATGGGGGAGCTAGCACAGATACGCAGTATTTT	CATSDGGASTDTQYF	TRBV24-1*01	TRBV24-1	TRBJ2-3*01	TRBJ2-3	TRBD1*01, TRBD2*02, TRBD2*01	TRBD1, TRBD2	14	15	19	24	0	4	4
621	5.09E-05	TGTGCCAGCAGTGGTGAGCACAGGGGGCATAATGGCTACACCTTC	CASSGEHRGHNGYTF	TRBV2*01, TRBV2*02, TRBV2*03	TRBV2	TRBJ1-2*01	TRBJ1-2	TRBD1*01	TRBD1	12	19	27	31	6	3	9
621	5.09E-05	TGTGCCATCAGCCGGACAGGGGAGGACTATGGCTACACCTTC	CAISRTGEDYGYTF	TRBV10-3*01, TRBV10-3*02	TRBV10-3	TRBJ1-2*01	TRBJ1-2	TRBD1*01	TRBD1	10	13	21	25	2	3	5
621	5.09E-05	TGTGCCACCAGTGATGACAGGGTTGGAAACACCATATATTTT	CATSDDRVGNTIYF	TRBV24-1*01	TRBV24-1	TRBJ1-3*01	TRBJ1-3	TRBD1*01	TRBD1	14	15	21	23	0	1	1
621	5.09E-05	TGTGCCATACAGGACCTGGGGCACAGATACGCAGTATTTT	CAIQDLG~TDTQYF	TRBV25-1*01	TRBV25-1	TRBJ2-3*01	TRBJ2-3	TRBD1*01	TRBD1	6	8	12	20	1	7	8
621	5.09E-05	TGTGCCAGCAGCCCCCGAGGCCCCTACGAGCAGTACTTC	CASSPRGPYEQYF	TRBV7-9*03, TRBV7-9*01, TRBV7-9*04, TRBV7-9*02	TRBV7-9	TRBJ2-7*01	TRBJ2-7	TRBD2*01	TRBD2	11	12	16	22	0	5	5
621	5.09E-05	TGCAGTGCCTTCGAGCAGGTCGGGAGCGAGCAGTACTTC	CSAFEQVGSEQYF	TRBV20-1*06, TRBV20-1*03, TRBV20-1*01, TRBV20-1*04, TRBV20-1*05, TRBV20-1*02, TRBV20-1*07	TRBV20-1	TRBJ2-7*01	TRBJ2-7	TRBD2*02	TRBD2	7	20	25	26	12	0	12
621	5.09E-05	TGTGCCAGCAGTGAGACTAGCTACGAGCAGTACTTC	CASSETSYEQYF	TRBV2*01, TRBV2*02, TRBV2*03	TRBV2	TRBJ2-7*01	TRBJ2-7	TRBD2*02, TRBD2*01	TRBD2	13	14	19	20	0	0	0
620	5.09E-05	TGCAGTGCTAGAGCGGCAGGGGGCGTAGGAAGCTTTGGCGAGCAGTACTTC	CSARAAGGVGSFGEQYF	TRBV20-1*01, TRBV20-1*04, TRBV20-1*05, TRBV20-1*07	TRBV20-1	TRBJ2-7*01	TRBJ2-7	TRBD1*01	TRBD1	12	16	23	38	3	14	17
620	5.09E-05	TGTGCCACCAGTGCGTCAGGGGGCAATCAGCCCCAGCATTTT	CATSASGGNQPQHF	TRBV24-1*01	TRBV24-1	TRBJ1-5*01	TRBJ1-5	TRBD1*01	TRBD1	12	16	21	22	3	0	3
620	5.09E-05	TGTGCCACCAGCGGAGACAGGGGGGGATACGGCTACACCTTC	CATSGDRGGYGYTF	TRBV15*02	TRBV15	TRBJ1-2*01	TRBJ1-2	TRBD1*01	TRBD1	11	15	23	30	3	6	9
620	5.09E-05	TGCAGTGCGTACCGACAGGGTGGGGGCTATGGCTACACCTTC	CSAYRQGGGYGYTF	TRBV20-1*06, TRBV20-1*03, TRBV20-1*01, TRBV20-1*04, TRBV20-1*05, TRBV20-1*02, TRBV20-1*07	TRBV20-1	TRBJ1-2*01	TRBJ1-2	TRBD1*01	TRBD1	7	13	19	26	5	6	11
620	5.09E-05	TGTGCCACCAGTGATGGCAGGGATGCAATGAGCAGTTCTTC	CATSDGR~CNEQFF	TRBV24-1*01	TRBV24-1	TRBJ2-1*01	TRBJ2-1	TRBD1*01	TRBD1	10	17	21	25	6	3	9
620	5.09E-05	TGTGCCAGCATGGAAACACTTGGCTATGGCTACACCTTC	CASMETLGYGYTF	TRBV2*01, TRBV2*02, TRBV2*03	TRBV2	TRBJ1-2*01	TRBJ1-2	TRBD1*01, TRBD2*02, TRBD2*01	TRBD1, TRBD2	9	15	17	23	5	5	10
620	5.09E-05	TGTGCCAGCAGGGTCTATGGCTACACCTTC	CASRVYGYTF	TRBV7-2*04, TRBV7-2*01	TRBV7-2	TRBJ1-2*01	TRBJ1-2	TRBD1*01	TRBD1	10	-1	-1	14	-1	-1	3
619	5.08E-05	TGTGCCACCAGACCTGTGGCAGGCAACAATCAGCCCCAGCATTTT	CATRPVAGNNQPQHF	TRBV15*02	TRBV15	TRBJ1-5*01	TRBJ1-5	TRBD1*01	TRBD1	10	12	16	26	1	9	10
619	5.08E-05	TGTGCCATCAGTGGCACCGGGACAGGGGATGGCTACACCTTC	CAISGTGTGDGYTF	TRBV10-3*01, TRBV10-3*02	TRBV10-3	TRBJ1-2*01	TRBJ1-2	TRBD1*01	TRBD1	11	18	27	28	6	0	6
619	5.08E-05	TGTGCCAGTAGGACAGGGGGCGATGTTAGTGGCTACACCTTC	CASRTGGDVSGYTF	TRBV19*01, TRBV19*02	TRBV19	TRBJ1-2*01	TRBJ1-2	TRBD1*01	TRBD1	10	11	20	29	0	8	8
619	5.08E-05	TGTGCCAGCAGCTTATACGGAGGAAATTCACCCCTCCACTTT	CASSLYGGNSPLHF	TRBV7-2*04, TRBV7-2*01	TRBV7-2	TRBJ1-6*01	TRBJ1-6	TRBD2*02	TRBD2	14	18	22	24	3	1	4
619	5.08E-05	TGTGCCAAACACTGACACAGGGGAAAGTTGCTACACCTTC	CAKH*HR~ESCYTF	TRBV10-3*01, TRBV10-3*02	TRBV10-3	TRBJ1-2*01	TRBJ1-2	TRBD1*01	TRBD1	6	16	22	29	9	6	15
619	5.08E-05	TGTGCCAGCAGCTTAGAAGGGCGTGGGCAGTTCTTC	CASSLEGRGQFF	TRBV7-8*01	TRBV7-8	TRBJ2-1*01	TRBJ2-1	TRBD1*01, TRBD2*02	TRBD1, TRBD2	15	17	20	26	1	5	6
619	5.08E-05	TGTGCCAGCAGCGAGGACAGTCAGCCCCAGCATTTT	CASSEDSQPQHF	TRBV7-8*01, TRBV7-8*03	TRBV7-8	TRBJ1-5*01	TRBJ1-5	TRBD1*01	TRBD1	11	14	19	20	2	0	2
619	5.08E-05	TGCAGTGCTAGGGGTACGGGCGAGCAGTACTTC	CSARGTGEQYF	TRBV20-1*01, TRBV20-1*04, TRBV20-1*05, TRBV20-1*07	TRBV20-1	TRBJ2-7*01	TRBJ2-7	TRBD2*02, TRBD2*01	TRBD2	10	16	19	20	5	0	5
618	5.07E-05	TGCAGTGCTAGAGAAAAACGGGACTCAGGCCCAGCCTACGAGCAGTACTTC	CSAREKRDSGPAYEQYF	TRBV20-1*01, TRBV20-1*05, TRBV20-1*07	TRBV20-1	TRBJ2-7*01	TRBJ2-7	TRBD2*02, TRBD2*01	TRBD2	13	19	24	42	5	17	22
618	5.07E-05	TGTGCCAGCAGCTTCGGGACAGCTAACACCGGGGAGCTGTTTTTT	CASSFGTANTGELFF	TRBV7-2*04, TRBV7-2*01	TRBV7-2	TRBJ2-2*01	TRBJ2-2	TRBD1*01	TRBD1	13	15	21	24	1	2	3
618	5.07E-05	TGTGCCAGCAGCGTATTCGGCAGCTCTTCTACGAGCAGTACTTC	CASSVFG~LFYEQYF	TRBV7-7*01, TRBV7-7*02	TRBV7-7	TRBJ2-7*01	TRBJ2-7	TRBD1*01, TRBD2*02, TRBD2*01	TRBD1, TRBD2	14	20	22	28	5	5	10
618	5.07E-05	TGTGCCAGCAGCCCCCTTTCTAGCAAAGAGACCCAGTACTTC	CASSPLSSKETQYF	TRBV7-9*03, TRBV7-9*01, TRBV7-9*04, TRBV7-9*02	TRBV7-9	TRBJ2-5*01	TRBJ2-5	TRBD1*01, TRBD2*02, TRBD2*01	TRBD1, TRBD2	10	11	16	25	0	8	8
618	5.07E-05	TGCGCCAGCAGCTTGGGGCTGTCGGATTCACCCCTCCACTTT	CASSLGLSDSPLHF	TRBV5-1*01	TRBV5-1	TRBJ1-6*01	TRBJ1-6	TRBD1*01	TRBD1	15	18	22	25	2	2	4
618	5.07E-05	TGTGCCATCAGTCAGGGGAAGCTAACTATGGCTACACCTTC	CAISQGK~NYGYTF	TRBV10-3*01, TRBV10-3*02	TRBV10-3	TRBJ1-2*01	TRBJ1-2	TRBD1*01	TRBD1	11	12	17	21	0	3	3
618	5.07E-05	TGCAGCGTTGGGACAGGGGCCTACGAGCAGTACTTC	CSVGTGAYEQYF	TRBV29-1*01	TRBV29-1	TRBJ2-7*01	TRBJ2-7	TRBD1*01	TRBD1	9	10	18	19	0	0	0
618	5.07E-05	TGTGCCATCAGTACAGGGCGTGGGAGCAGTACTTC	CAISTG~WEQYF	TRBV10-3*01, TRBV10-3*02	TRBV10-3	TRBJ2-7*01	TRBJ2-7	TRBD1*01	TRBD1	11	12	17	23	0	5	5
618	5.07E-05	TGTGCCAGGACTAACTCCTACGAGCAGTACTTC	CARTNSYEQYF	TRBV2*01, TRBV2*02, TRBV2*03	TRBV2	TRBJ2-7*01	TRBJ2-7	TRBD2*02, TRBD2*01	TRBD2	7	8	12	14	0	1	1
617	5.06E-05	TGTGCCATCAGCCTCGACAGACTAGCTAACTATGGCTACACCTTC	CAISLDRLANYGYTF	TRBV10-3*01, TRBV10-3*02	TRBV10-3	TRBJ1-2*01	TRBJ1-2	TRBD2*02, TRBD2*01	TRBD2	10	19	24	25	8	0	8
617	5.06E-05	TGTGCCAGCAGTCAGGGACAGGGGCAAAATTCACCCCTCCACTTT	CASSQGQGQNSPLHF	TRBV2*01, TRBV2*03	TRBV2	TRBJ1-6*01	TRBJ1-6	TRBD1*01	TRBD1	11	14	23	27	2	3	5
617	5.06E-05	TGCAGCGTGGGGACTCTCGACCGAAAGGACTATGGCTACACCTTC	CSVGTLDRKDYGYTF	TRBV29-1*01	TRBV29-1	TRBJ1-2*01	TRBJ1-2	TRBD2*02, TRBD2*01	TRBD2	7	9	14	28	1	13	14
617	5.06E-05	TGTGCCATCAGTGTGGCTGTGAGCTCCTACGAGCAGTACTTC	CAISVAVSSYEQYF	TRBV10-3*01, TRBV10-3*02	TRBV10-3	TRBJ2-7*01	TRBJ2-7	TRBD1*01	TRBD1	12	16	19	23	3	3	6
617	5.06E-05	TGTGCCAGCAGTTACACAGACAGGAACTATGGCTACACCTTC	CASSYTDRNYGYTF	TRBV2*01, TRBV2*02, TRBV2*03	TRBV2	TRBJ1-2*01	TRBJ1-2	TRBD1*01	TRBD1	12	18	23	24	5	0	5
617	5.06E-05	TGTGCCAGCAGCCCACGGGACACGGCGTACGAGCAGTACTTC	CASSPRDTAYEQYF	TRBV7-2*04, TRBV7-2*01	TRBV7-2	TRBJ2-7*01	TRBJ2-7	TRBD1*01	TRBD1	11	16	21	27	4	5	9
617	5.06E-05	TGTGCCACTCGGGACAGAAACTCCTACGAGCAGTACTTC	CATRDRNSYEQYF	TRBV24-1*01	TRBV24-1	TRBJ2-7*01	TRBJ2-7	TRBD1*01	TRBD1	7	10	16	20	2	3	5
617	5.06E-05	TGTGCCACCAGTCCTGAGCTCCTACGAGCAGTACTTC	CATSPE~SYEQYF	TRBV24-1*01	TRBV24-1	TRBJ2-7*01	TRBJ2-7	TRBD1*01	TRBD1	11	12	15	18	0	2	2
617	5.06E-05	TGCAGTGCTGATCCACAGGGCGATACGCAGTATTTT	CSADPQGDTQYF	TRBV20-1*06, TRBV20-1*03, TRBV20-1*01, TRBV20-1*04, TRBV20-1*05, TRBV20-1*02, TRBV20-1*07	TRBV20-1	TRBJ2-3*01	TRBJ2-3	TRBD1*01	TRBD1	8	14	19	21	5	1	6
616	5.05E-05	TGTGCCAGCAGCTTAGCCACAGGGCCCTACTACGAGCAGTACTTC	CASSLATGPYYEQYF	TRBV7-6*01	TRBV7-6	TRBJ2-7*01	TRBJ2-7	TRBD1*01	TRBD1	16	18	23	29	1	5	6
616	5.05E-05	TGTGCCAGCAGCGTACCCTTACTGGGGTGGGAGACCCAGTACTTC	CASSVPLLGWETQYF	TRBV28*01	TRBV28	TRBJ2-5*01	TRBJ2-5	TRBD1*01, TRBD2*02, TRBD2*01	TRBD1, TRBD2	10	23	26	30	12	3	15
616	5.05E-05	TGTGCCATCAGTGAGTCAGGGTTGAGCTACGAGCAGTACTTC	CAISESGLSYEQYF	TRBV10-3*01, TRBV10-3*02	TRBV10-3	TRBJ2-7*01	TRBJ2-7	TRBD1*01, TRBD2*02	TRBD1, TRBD2	16	17	20	26	0	5	5
616	5.05E-05	TGTGCCACCAGCAGGTCGCCTGGGGATTACGAGCAGTACTTC	CATSRSPGDYEQYF	TRBV15*02	TRBV15	TRBJ2-7*01	TRBJ2-7	TRBD1*01, TRBD2*02, TRBD2*01	TRBD1, TRBD2	11	22	25	27	10	1	11
616	5.05E-05	TGTGCCAGCAGTGGGGAACTAGCGTTCCATGAGCAGTTCTTC	CASSGELAFHEQFF	TRBV2*01, TRBV2*02, TRBV2*03	TRBV2	TRBJ2-1*01	TRBJ2-1	TRBD2*02, TRBD2*01	TRBD2	12	17	23	28	4	4	8
616	5.05E-05	TGCGCCAGCAGCCACGGGACAGGTTCCTACGAGCAGTACTTC	CASSHGTGSYEQYF	TRBV4-1*02, TRBV4-1*01	TRBV4-1	TRBJ2-7*01	TRBJ2-7	TRBD1*01	TRBD1	13	15	22	24	1	1	2
616	5.05E-05	TGCAGTGCTAGAGAAGGCGGGGACGGTTCACCCCTCCACTTT	CSAREGGDGSPLHF	TRBV20-1*01, TRBV20-1*05, TRBV20-1*07	TRBV20-1	TRBJ1-6*02	TRBJ1-6	TRBD2*01	TRBD2	13	16	21	26	2	4	6
616	5.05E-05	TGCAGCGTCTTAGACGGCCACAGGGACCATGGCTACACCTTC	CSVLDGHRDHGYTF	TRBV29-1*01, TRBV29-1*03	TRBV29-1	TRBJ1-2*01	TRBJ1-2	TRBD1*01	TRBD1	7	19	24	28	11	3	14
616	5.05E-05	TGCGCCAGCAGCACAGGGGTGCGAGCAGTACTTC	CASSTG~CEQYF	TRBV10-1*02, TRBV10-1*01	TRBV10-1	TRBJ2-7*01	TRBJ2-7	TRBD1*01	TRBD1	10	12	18	21	1	2	3
616	5.05E-05	TGCAGTGCCGGATGGCTCACGGAGCAGTACTTC	CSAGWLTEQYF	TRBV20-1*06, TRBV20-1*03, TRBV20-1*01, TRBV20-1*04, TRBV20-1*05, TRBV20-1*02, TRBV20-1*07	TRBV20-1	TRBJ2-7*01	TRBJ2-7	TRBD1*01, TRBD2*02, TRBD2*01	TRBD1, TRBD2	7	9	11	21	1	9	10
616	5.05E-05	TGCAGTGCTAGAGCCGAGGAGCAGTACTTC	CSARAEEQYF	TRBV20-1*01, TRBV20-1*04, TRBV20-1*05, TRBV20-1*07	TRBV20-1	TRBJ2-7*01	TRBJ2-7	TRBD2*02, TRBD2*01	TRBD2	12	15	17	18	2	0	2
616	5.05E-05	TGCAGTGCTGATCGAGGCTACACCTTC	CSADRGYTF	TRBV20-1*06, TRBV20-1*03, TRBV20-1*01, TRBV20-1*04, TRBV20-1*05, TRBV20-1*02, TRBV20-1*07	TRBV20-1	TRBJ1-2*01	TRBJ1-2			8	-1	-1	15	-1	-1	6
615	5.04E-05	TGTGCCAGCAGTGAACGGGGGAGGGACACCGGGGAGCTGTTTTTT	CASSERGRDTGELFF	TRBV25-1*01	TRBV25-1	TRBJ2-2*01	TRBJ2-2	TRBD2*02	TRBD2	14	18	24	25	3	0	3
615	5.04E-05	TGTGCCAGCAGCTTAGGGCCAGGGGACTACGAGCAGTACTTC	CASSLGPGDYEQYF	TRBV7-6*01	TRBV7-6	TRBJ2-7*01	TRBJ2-7	TRBD1*01	TRBD1	15	19	24	26	3	1	4
615	5.04E-05	TGCAGCGTTGACCCGACAGGGGCGAACACTGAAGCTTTCTTT	CSVDPTGANTEAFF	TRBV29-1*01	TRBV29-1	TRBJ1-1*01	TRBJ1-1	TRBD1*01	TRBD1	10	14	21	23	3	1	4
615	5.04E-05	TGCAGTGCTAGACAGGCAGAATAATTCACCCCTCCACTTT	CSARQAE~NSPLHF	TRBV20-1*01, TRBV20-1*05, TRBV20-1*07	TRBV20-1	TRBJ1-6*01	TRBJ1-6	TRBD1*01	TRBD1	11	12	15	20	0	4	4
615	5.04E-05	TGTGCCATAAACCGGGGACAGAACTATGGCTACACCTTC	CAINRGQNYGYTF	TRBV10-3*01, TRBV10-3*02	TRBV10-3	TRBJ1-2*01	TRBJ1-2	TRBD1*01	TRBD1	7	14	20	21	6	0	6
615	5.04E-05	TGTGCCACCAGTGATGGACCTGGAAACACCATATATTTT	CATSDGPGNTIYF	TRBV24-1*01	TRBV24-1	TRBJ1-3*01	TRBJ1-3	TRBD1*01, TRBD2*02, TRBD2*01	TRBD1, TRBD2	14	15	18	19	0	0	0
615	5.04E-05	TGTGCCAGCAGCCGCACAGGTGTCTATGGCTACACCTTC	CASSRTGVYGYTF	TRBV14*01, TRBV14*02	TRBV14	TRBJ1-2*01	TRBJ1-2	TRBD1*01	TRBD1	10	15	19	23	4	3	7
615	5.04E-05	TGCAGCGTCGAAGGGGCGGGGAGTGAGCAGTACTTC	CSVEGAGSEQYF	TRBV29-1*01	TRBV29-1	TRBJ2-7*01	TRBJ2-7	TRBD2*01	TRBD2	12	15	20	24	2	3	5
615	5.04E-05	TGCAGCGCAGGACGGTTACTATACGAGCAGTACTTC	CSAGRLLYEQYF	TRBV29-1*03	TRBV29-1	TRBJ2-7*01	TRBJ2-7	TRBD1*01, TRBD2*02, TRBD2*01	TRBD1, TRBD2	7	9	12	21	1	8	9
614	5.04E-05	TGTGCCATCAGTGACGGCCCCTACGAGCAGTACTTC	CAISDGPYEQYF	TRBV10-3*01, TRBV10-3*02	TRBV10-3	TRBJ2-7*01	TRBJ2-7	TRBD1*01, TRBD2*02, TRBD2*01	TRBD1, TRBD2	13	15	17	19	1	1	2
614	5.04E-05	TGTGCCGGAGCGGGAGCTGCGACGAGCAGTACTTC	CAGAGA~DEQYF	TRBV7-3*05, TRBV7-3*01	TRBV7-3	TRBJ2-7*01	TRBJ2-7	TRBD2*02	TRBD2	5	8	15	21	2	5	7
614	5.04E-05	TGCAGTGCTAGAGGTCAAGAACGAGCAGTACTTC	CSARGQ~NEQYF	TRBV20-1*01, TRBV20-1*04, TRBV20-1*05, TRBV20-1*07	TRBV20-1	TRBJ2-7*01	TRBJ2-7	TRBD1*01, TRBD2*02, TRBD2*01	TRBD1, TRBD2	12	13	15	20	0	4	4
614	5.04E-05	TGCAGCGTTGATATGGGAAACACCATATATTTT	CSVDMGNTIYF	TRBV29-1*01	TRBV29-1	TRBJ1-3*01	TRBJ1-3			10	-1	-1	15	-1	-1	4
614	5.04E-05	TGCAGTGCCCGGATGTGGGAGCAGTACTTC	CSARMWEQYF	TRBV20-1*06, TRBV20-1*03, TRBV20-1*01, TRBV20-1*04, TRBV20-1*05, TRBV20-1*02, TRBV20-1*07	TRBV20-1	TRBJ2-7*01	TRBJ2-7	TRBD1*01, TRBD2*02, TRBD2*01	TRBD1, TRBD2	7	10	12	18	2	5	7
613	5.03E-05	TGTGCCAGCAGGGGAGGGGTATAGCGGAACTTTTCCTACGAGCAGTACTTC	CASRGGV*RNFSYEQYF	TRBV25-1*01	TRBV25-1	TRBJ2-7*01	TRBJ2-7	TRBD2*02	TRBD2	10	11	17	33	0	15	15
613	5.03E-05	TGTGCCACCAGCAGATCGCTAGGACCGAGCGGTCAGCCCCAGCATTTT	CATSRSLGPSGQPQHF	TRBV15*02	TRBV15	TRBJ1-5*01	TRBJ1-5	TRBD2*02, TRBD2*01	TRBD2	11	16	21	32	4	10	14
613	5.03E-05	TGTGCCATCAGTGAGAGCGGGGGGATCTACAGTGGCTACACCTTC	CAISESGGIYSGYTF	TRBV10-3*01, TRBV10-3*02	TRBV10-3	TRBJ1-2*01	TRBJ1-2	TRBD2*01	TRBD2	14	15	23	32	0	8	8
613	5.03E-05	TGTGCCAGCAGTGGCGAAGGGACTTTTAATTCACCCCTCCACTTT	CASSGEGTFNSPLHF	TRBV2*01, TRBV2*02, TRBV2*03	TRBV2	TRBJ1-6*02	TRBJ1-6	TRBD2*02, TRBD2*01	TRBD2	12	18	23	26	5	2	7
613	5.03E-05	TGCAGCGTTGCGGACGGGGAGCGCACAGATACGCAGTATTTT	CSVADGERTDTQYF	TRBV29-1*01	TRBV29-1	TRBJ2-3*01	TRBJ2-3	TRBD2*02, TRBD2*01	TRBD2	9	16	20	22	6	1	7
613	5.03E-05	TGCAGCGTTGAAGTAGGGACAGGGACCTACGAGCAGTACTTC	CSVEVGTGTYEQYF	TRBV29-1*01	TRBV29-1	TRBJ2-7*01	TRBJ2-7	TRBD1*01	TRBD1	12	15	23	25	2	1	3
613	5.03E-05	TGTGCCATCAGTGATGAGAAGGCCCACGAGCAGTACTTC	CAISDEKAHEQYF	TRBV10-3*01, TRBV10-3*02	TRBV10-3	TRBJ2-7*01	TRBJ2-7	TRBD1*01	TRBD1	13	21	24	25	7	0	7
613	5.03E-05	TGTGCCATCAGGGACAGCAGCAATCAGCCCCAGCATTTT	CAIRDSSNQPQHF	TRBV10-3*01, TRBV10-3*02	TRBV10-3	TRBJ1-5*01	TRBJ1-5	TRBD1*01	TRBD1	10	11	16	18	0	1	1
613	5.03E-05	TGCAGCGCCCGACAGGCAACCTACGAGCAGTACTTC	CSARQATYEQYF	TRBV29-1*01, TRBV29-1*03	TRBV29-1	TRBJ2-7*01	TRBJ2-7	TRBD1*01	TRBD1	7	10	15	19	2	3	5
613	5.03E-05	TGCAGTCCCTGGTCATCCTACGAGCAGTACTTC	CSPWSSYEQYF	TRBV20-1*06, TRBV20-1*03, TRBV20-1*01, TRBV20-1*04, TRBV20-1*05, TRBV20-1*02, TRBV20-1*07	TRBV20-1	TRBJ2-7*01	TRBJ2-7	TRBD1*01	TRBD1	5	6	10	15	0	4	4
612	5.02E-05	TGTGCCAGCAACTTTCCACTAGCGGGATTCGGATCTCCTACAATGAGCAGTTCTTC	CASNFPLAG~RISYNEQFF	TRBV7-4*01	TRBV7-4	TRBJ2-1*01	TRBJ2-1	TRBD2*02	TRBD2	13	17	26	34	3	7	10
612	5.02E-05	TGTGCCAGCAGGGTACCCGGGACTAGCGGATCACAATGAGCAGTTCTTC	CASRVPGT~ADHNEQFF	TRBV25-1*01	TRBV25-1	TRBJ2-1*01	TRBJ2-1	TRBD2*02, TRBD2*01	TRBD2	10	18	28	32	7	3	10
612	5.02E-05	TGTGCCAGCAGTGACAGAGAGGCAGATACGCAGTATTTT	CASSDREADTQYF	TRBV6-4*02, TRBV6-4*01	TRBV6-4	TRBJ2-3*01	TRBJ2-3	TRBD2*02	TRBD2	14	18	21	22	3	0	3
612	5.02E-05	TGCAGCGTTTACACAGGGGCCTACGAGCAGTACTTC	CSVYTGAYEQYF	TRBV29-1*01	TRBV29-1	TRBJ2-7*01	TRBJ2-7	TRBD1*01	TRBD1	8	12	18	19	3	0	3
611	5.01E-05	TGTGCCACCAGTGATTTGCAGGTCTCAGCCCCAGCATTTT	CATSDLQ~SQPQHF	TRBV24-1*01	TRBV24-1	TRBJ1-5*01	TRBJ1-5	TRBD1*01	TRBD1	17	18	21	24	0	2	2
611	5.01E-05	TGTGCCACCAGCCTGACAGGGACCTATGGCTACACCTTC	CATSLTGTYGYTF	TRBV24-1*01	TRBV24-1	TRBJ1-2*01	TRBJ1-2	TRBD1*01	TRBD1	10	14	20	23	3	2	5
611	5.01E-05	TGTGCCAGACCGGGACTAGCGCTACGAGCAGTACTTC	CARPGL~RYEQYF	TRBV6-4*02, TRBV6-4*01	TRBV6-4	TRBJ2-7*01	TRBJ2-7	TRBD2*02, TRBD2*01	TRBD2	7	11	20	21	3	0	3
611	5.01E-05	TGTGCCATCAGAGGACAGGGAGAGAAACTGTTTTTT	CAIRGQGEKLFF	TRBV10-3*01, TRBV10-3*02	TRBV10-3	TRBJ1-4*01	TRBJ1-4	TRBD1*01	TRBD1	10	12	19	24	1	4	5
611	5.01E-05	TGCAGTGCTAGAACAGCTAACTATGGCTACACCTTC	CSARTANYGYTF	TRBV20-1*01, TRBV20-1*04, TRBV20-1*05, TRBV20-1*07	TRBV20-1	TRBJ1-2*01	TRBJ1-2	TRBD1*01	TRBD1	11	12	15	16	0	0	0
610	5.00E-05	TGTGCCACCAGCATACATCTTACGGGCATGGGGACAGATACGCAGTATTTT	CATSIHLTGMGTDTQYF	TRBV15*02	TRBV15	TRBJ2-3*01	TRBJ2-3	TRBD1*01, TRBD2*02, TRBD2*01	TRBD1, TRBD2	11	29	32	33	17	0	17
610	5.00E-05	TGTGCCATCAGTGAGAGGACAGGGGAGAACTATGGCTACACCTTC	CAISERTGENYGYTF	TRBV10-3*01, TRBV10-3*02	TRBV10-3	TRBJ1-2*01	TRBJ1-2	TRBD1*01	TRBD1	14	16	24	27	1	2	3
610	5.00E-05	TGTGCCAGCACGGGGAGGGGTAGTTTTGATTCACCCCTCCACTTT	CASTGRGSFDSPLHF	TRBV2*01, TRBV2*02, TRBV2*03	TRBV2	TRBJ1-6*02	TRBJ1-6	TRBD2*02	TRBD2	9	12	18	28	2	9	11
610	5.00E-05	TGTGCCAGCAGCCCCGGGACAGGGCCTAATTCACCCCTCCACTTT	CASSPGTGPNSPLHF	TRBV7-8*01, TRBV7-8*03	TRBV7-8	TRBJ1-6*02	TRBJ1-6	TRBD1*01	TRBD1	12	15	23	26	2	2	4
610	5.00E-05	TGTGCCAGCAGCTTAGGGACAGGGCTGAGTGAGCAGTACTTC	CASSLGTGLSEQYF	TRBV7-7*01	TRBV7-7	TRBJ2-7*01	TRBJ2-7	TRBD1*01	TRBD1	15	16	23	30	0	6	6
610	5.00E-05	TGCAGCGTTGAGGGCTTAGCGGGGGTTTACGAGCAGTACTTC	CSVEGLAGVYEQYF	TRBV29-1*01	TRBV29-1	TRBJ2-7*01	TRBJ2-7	TRBD2*01	TRBD2	10	16	24	27	5	2	7
610	5.00E-05	TGTGCCATCAAGTTAGGGGGTATCGACGAGCAGTACTTC	CAIKLGGIDEQYF	TRBV10-3*01, TRBV10-3*02	TRBV10-3	TRBJ2-7*01	TRBJ2-7	TRBD1*01	TRBD1	6	14	19	25	7	5	12
610	5.00E-05	TGTGCCACCAGCAGTGGGGGGGTGACTGAAGCTTTCTTT	CATSSGGVTEAFF	TRBV15*02	TRBV15	TRBJ1-1*01	TRBJ1-1	TRBD2*01	TRBD2	11	15	21	24	3	2	5
610	5.00E-05	TGTGCCACCAGATAAGACTTCACAGATACGCAGTATTTT	CATR*DFTDTQYF	TRBV24-1*01	TRBV24-1	TRBJ2-3*01	TRBJ2-3	TRBD2*02, TRBD2*01	TRBD2	10	15	18	20	4	1	5
610	5.00E-05	TGTGCCAGCACCGACGGGGGGTGAAAAACTGTTTTTT	CASTDG~GEKLFF	TRBV12-4*01, TRBV12-3*01	TRBV12-4, TRBV12-3	TRBJ1-4*01	TRBJ1-4	TRBD2*01	TRBD2	9	14	20	21	4	0	4
610	5.00E-05	TGCGCCAGCAGTGGGGCCTGGGAGACCCAGTACTTC	CASSGAWETQYF	TRBV10-2*01	TRBV10-2	TRBJ2-5*01	TRBJ2-5	TRBD1*01	TRBD1	12	13	16	21	0	4	4
610	5.00E-05	TGCAGTGCCTCGGAGTCCTACGAGCAGTACTTC	CSASESYEQYF	TRBV20-1*06, TRBV20-1*03, TRBV20-1*01, TRBV20-1*04, TRBV20-1*05, TRBV20-1*02, TRBV20-1*07	TRBV20-1	TRBJ2-7*01	TRBJ2-7	TRBD2*02	TRBD2	7	11	14	15	3	0	3
610	5.00E-05	TGCAGCGTTGAGGCCGGAAACACCATATATTTT	CSVEAGNTIYF	TRBV29-1*01	TRBV29-1	TRBJ1-3*01	TRBJ1-3	TRBD1*01	TRBD1	10	11	13	15	0	1	1
610	5.00E-05	TGCGCCAGCCTACTAGATCGAAGGCATTTT	CASLLDRRHF	TRBV10-1*02, TRBV10-1*01	TRBV10-1	TRBJ1-5*01	TRBJ1-5	TRBD2*02, TRBD2*01	TRBD2	8	11	15	23	2	7	9
609	5.00E-05	TGTGCCAGCAGCTTAGCGCCTGATGACCTATCGAAGATTCACCCCTCCACTTT	CASSLAPDD~IEDSPLHF	TRBV7-8*01	TRBV7-8	TRBJ1-6*01	TRBJ1-6	TRBD1*01	TRBD1	16	18	21	36	1	14	15
609	5.00E-05	TGCAGTGCTAGGAGGCGGGGACAGGGTAGCTCACCCCTCCACTTT	CSARRRGQGSSPLHF	TRBV20-1*06, TRBV20-1*03, TRBV20-1*01, TRBV20-1*04, TRBV20-1*05, TRBV20-1*02, TRBV20-1*07	TRBV20-1	TRBJ1-6*02	TRBJ1-6	TRBD1*01	TRBD1	10	17	25	30	6	4	10
609	5.00E-05	TGTGCCAGCTCCAGGGGAAACTCTGGAAACACCATATATTTT	CASSRGNSGNTIYF	TRBV25-1*01	TRBV25-1	TRBJ1-3*01	TRBJ1-3	TRBD1*01	TRBD1	8	11	16	20	2	3	5
609	5.00E-05	TGTGCCACCCGAGGTGGTGGATGAGCAGTTCTTC	CATRGG~DEQFF	TRBV10-3*01, TRBV10-3*02	TRBV10-3	TRBJ2-1*01	TRBJ2-1	TRBD2*02, TRBD2*01	TRBD2	6	10	13	20	3	6	9
609	5.00E-05	TGCAGCGTTGAGGTGAATGAGCAGTTCTTC	CSVEVNEQFF	TRBV29-1*01	TRBV29-1	TRBJ2-1*01	TRBJ2-1			10	-1	-1	15	-1	-1	4
608	4.99E-05	TGTGCCAGCAGAGCTAAAGCAGGGTTTGGTAATTCACCCCTCCACTTT	CASRAKAGFGNSPLHF	TRBV2*01, TRBV2*02, TRBV2*03	TRBV2	TRBJ1-6*02	TRBJ1-6	TRBD1*01	TRBD1	10	19	23	29	8	5	13
608	4.99E-05	TGTGCCAGCAGCTTACAGGGGAGGGATTCACCCCTCCACTTT	CASSLQGRDSPLHF	TRBV7-3*01	TRBV7-3	TRBJ1-6*01	TRBJ1-6	TRBD2*02	TRBD2	14	18	24	25	3	0	3
608	4.99E-05	TGTGCCACCAGCAGAGTTGAGGCAGATACGCAGTATTTT	CATSRVEADTQYF	TRBV15*02	TRBV15	TRBJ2-3*01	TRBJ2-3	TRBD2*02	TRBD2	11	18	21	22	6	0	6
608	4.99E-05	TGCAGCGTTGGGACAGGCTCTGGAAACACCATATATTTT	CSVGTGSGNTIYF	TRBV29-1*01	TRBV29-1	TRBJ1-3*01	TRBJ1-3	TRBD1*01	TRBD1	9	10	16	17	0	0	0
608	4.99E-05	TGTGCCAGTGGGACAGACGGAAGCACCATATATTTT	CASGTDGSTIYF	TRBV2*01, TRBV2*02, TRBV2*03	TRBV2	TRBJ1-3*01	TRBJ1-3	TRBD1*01	TRBD1	7	9	15	18	1	2	3
608	4.99E-05	TGTGCCAGCAGTAACAGGGAGAACACCATATATTTT	CASSNRENTIYF	TRBV7-6*01, TRBV7-6*02	TRBV7-6	TRBJ1-3*01	TRBJ1-3	TRBD1*01	TRBD1	10	13	18	21	2	2	4
608	4.99E-05	TGCAGCGTCCACAGCGATAATGAAAAACTGTTTTTT	CSVHSDNEKLFF	TRBV29-1*01, TRBV29-1*03	TRBV29-1	TRBJ1-4*01	TRBJ1-4	TRBD1*01, TRBD2*02, TRBD2*01	TRBD1, TRBD2	7	10	13	17	2	3	5
608	4.99E-05	TGTGCCAGCGTTAAGAGACCCAGTACTTC	CASVK~TQYF	TRBV2*01, TRBV2*02, TRBV2*03	TRBV2	TRBJ2-5*01	TRBJ2-5	TRBD1*01, TRBD2*02, TRBD2*01	TRBD1, TRBD2	8	-1	-1	12	-1	-1	3
607	4.98E-05	TGTGCCACCAGTGATTTCCCATTTAGCGAGCAGTACTTC	CATSDFPFSEQYF	TRBV24-1*01	TRBV24-1	TRBJ2-7*01	TRBJ2-7	TRBD1*01, TRBD2*02, TRBD2*01	TRBD1, TRBD2	16	17	19	26	0	6	6
607	4.98E-05	TGTGCCAGCAGCTTCCTGACAGGGTGGGGCTACACCTTC	CASSFLTGWGYTF	TRBV7-2*04, TRBV7-2*01	TRBV7-2	TRBJ1-2*01	TRBJ1-2	TRBD1*01	TRBD1	13	17	23	27	3	3	6
607	4.98E-05	TGTGCCAGCAGCTTAGGGGCTGGGGAGCAGTACTTC	CASSLGAGEQYF	TRBV7-8*01	TRBV7-8	TRBJ2-7*01	TRBJ2-7	TRBD1*01	TRBD1	10	14	18	24	3	5	8
607	4.98E-05	TGCAGTGCTAGCACTCACTCCTACGAGCAGTACTTC	CSASTHSYEQYF	TRBV20-1*06, TRBV20-1*03, TRBV20-1*01, TRBV20-1*04, TRBV20-1*05, TRBV20-1*02, TRBV20-1*07	TRBV20-1	TRBJ2-7*01	TRBJ2-7	TRBD2*02, TRBD2*01	TRBD2	10	12	14	17	1	2	3
607	4.98E-05	TGCAGTGCTAGAGTGACTGACTACGAGCAGTACTTC	CSARVTDYEQYF	TRBV20-1*01, TRBV20-1*04, TRBV20-1*05, TRBV20-1*07	TRBV20-1	TRBJ2-7*01	TRBJ2-7	TRBD2*02, TRBD2*01	TRBD2	4	6	10	20	1	9	10
606	4.97E-05	TGTGCCACCAGCAGCACCGGGACGGCCAGCTATGGCTACACCTTC	CATSSTGTASYGYTF	TRBV15*02	TRBV15	TRBJ1-2*01	TRBJ1-2	TRBD1*01, TRBD2*02, TRBD2*01	TRBD1, TRBD2	11	18	22	29	6	6	12
606	4.97E-05	TGTGCCAGCAGCCCTACAGGGGGTCTCAATCAGCCCCAGCATTTT	CASSPTGGLNQPQHF	TRBV7-2*04, TRBV7-2*01	TRBV7-2	TRBJ1-5*01	TRBJ1-5	TRBD1*01	TRBD1	11	15	22	26	3	3	6
606	4.97E-05	TGTGCCACCAGTGACACCCGACGGCCCTACGAGCAGTACTTC	CATSDTRRPYEQYF	TRBV24-1*01	TRBV24-1	TRBJ2-7*01	TRBJ2-7	TRBD2*02, TRBD2*01	TRBD2	13	16	19	25	2	5	7
606	4.97E-05	TGTGCCATCAGTGGGGACAGGGAGTACGAGCAGTACTTC	CAISGDREYEQYF	TRBV10-3*01, TRBV10-3*02	TRBV10-3	TRBJ2-7*01	TRBJ2-7	TRBD1*01	TRBD1	12	13	21	24	0	2	2
606	4.97E-05	TGTGCCAGCGGCTCAGGGATGGAGTATGGCTACACCTTC	CASGSGMEYGYTF	TRBV2*01, TRBV2*02, TRBV2*03	TRBV2	TRBJ1-2*01	TRBJ1-2	TRBD1*01	TRBD1	8	13	17	24	4	6	10
606	4.97E-05	TGTGCCAGCAGCCAAGGGACAGCCTACGAGCAGTACTTC	CASSQGTAYEQYF	TRBV7-7*01, TRBV7-7*02	TRBV7-7	TRBJ2-7*01	TRBJ2-7	TRBD1*01	TRBD1	11	15	21	22	3	0	3
606	4.97E-05	TGCAGCGTTGGAGAGGGTCCTAACTATGGCTACACCTTC	CSVGEGPNYGYTF	TRBV29-1*01	TRBV29-1	TRBJ1-2*01	TRBJ1-2	TRBD1*01, TRBD2*02, TRBD2*01	TRBD1, TRBD2	13	14	16	19	0	2	2
606	4.97E-05	TGCAGCGTTGACCGGACAGTTCGATGAGCAGTTCTTC	CSVDRT~FDEQFF	TRBV29-1*01	TRBV29-1	TRBJ2-1*01	TRBJ2-1	TRBD1*01	TRBD1	10	13	18	23	2	4	6
606	4.97E-05	TGTGCCAGCAGTTACAGTTCCTACGAGCAGTACTTC	CASSYSSYEQYF	TRBV7-8*01, TRBV7-8*03	TRBV7-8	TRBJ2-7*01	TRBJ2-7	TRBD1*01	TRBD1	10	13	16	18	2	1	3
606	4.97E-05	TGTGCCAGCAGCACACCAACCTACGAGCAGTACTTC	CASSTPTYEQYF	TRBV7-2*04, TRBV7-2*01	TRBV7-2	TRBJ2-7*01	TRBJ2-7	TRBD1*01	TRBD1	10	12	14	19	1	4	5
606	4.97E-05	TGCGCCAGCAGTGAGGACAGATACGAGCAGTACTTC	CASSEDRYEQYF	TRBV10-2*01	TRBV10-2	TRBJ2-7*01	TRBJ2-7	TRBD1*01	TRBD1	11	14	19	21	2	1	3
605	4.96E-05	TGTGCCACCAGCAGGGAGAGCTCTGGGGCCAACGTCCTGACTTTC	CATSRESSGANVLTF	TRBV15*02	TRBV15	TRBJ2-6*01	TRBJ2-6	TRBD2*02	TRBD2	11	13	17	20	1	2	3
605	4.96E-05	TGTGCCAGCAGCTGGGACTAGCGGGAGTTGAATGAGCAGTTCTTC	CASSWD*RELNEQFF	TRBV5-5*01	TRBV5-5	TRBJ2-1*01	TRBJ2-1	TRBD2*02	TRBD2	12	13	26	30	0	3	3
605	4.96E-05	TGTGCCAGCAGCCACGGTTTGGCCTACGAGCAGTACTTC	CASSHGLAYEQYF	TRBV7-2*04, TRBV7-2*01	TRBV7-2	TRBJ2-7*01	TRBJ2-7	TRBD2*02, TRBD2*01	TRBD2	11	14	16	22	2	5	7
605	4.96E-05	TGTGCCAGCAGAGCAGAACAGGGCTATGGCTACACCTTC	CASRAEQGYGYTF	TRBV2*01, TRBV2*03	TRBV2	TRBJ1-2*01	TRBJ1-2	TRBD1*01	TRBD1	10	17	22	23	6	0	6
605	4.96E-05	TGCAGTGCTAGGCAACCCTCCACCTACGAGCAGTACTTC	CSARQPSTYEQYF	TRBV20-1*06, TRBV20-1*03, TRBV20-1*01, TRBV20-1*04, TRBV20-1*05, TRBV20-1*02, TRBV20-1*07	TRBV20-1	TRBJ2-7*01	TRBJ2-7	TRBD2*02	TRBD2	10	15	20	22	4	1	5
605	4.96E-05	TGTGCCACGTCCGGGACATACTACGAGCAGTACTTC	CATSGTYYEQYF	TRBV10-3*01, TRBV10-3*02	TRBV10-3	TRBJ2-7*01	TRBJ2-7	TRBD1*01	TRBD1	6	12	17	20	5	2	7
604	4.95E-05	TGTGCCAGCAGCTTAGCGCGGGGCTTGAATTCACCCCTCCACTTT	CASSLARGLNSPLHF	TRBV7-8*01	TRBV7-8	TRBJ1-6*01	TRBJ1-6	TRBD2*01	TRBD2	16	17	22	27	0	4	4
604	4.95E-05	TGTGCCAGCAGCCTCATGCCCGGGGACACCGGGGAGCTGTTTTTT	CASSLMPGDTGELFF	TRBV7-8*01, TRBV7-8*03	TRBV7-8	TRBJ2-2*01	TRBJ2-2	TRBD2*01	TRBD2	12	20	24	25	7	0	7
604	4.95E-05	TGCAGTGCTAGTACTACGCGGGTAAATTCACCCCTCCACTTT	CSASTTRVNSPLHF	TRBV20-1*01, TRBV20-1*04, TRBV20-1*05, TRBV20-1*07	TRBV20-1	TRBJ1-6*02	TRBJ1-6	TRBD2*02, TRBD2*01	TRBD2	11	17	21	24	5	2	7
604	4.95E-05	TGTGCCAGCAGGGCTGGACAGGCAAGAGACCCAGTACTTC	CASRAGQ~QETQYF	TRBV2*01, TRBV2*02, TRBV2*03	TRBV2	TRBJ2-5*01	TRBJ2-5	TRBD1*01	TRBD1	10	15	21	22	4	0	4
604	4.95E-05	TGCAGTGCTACCGCAGGGGTGACACACGAGCAGTACTTC	CSATAGVTHEQYF	TRBV20-1*06, TRBV20-1*03, TRBV20-1*01, TRBV20-1*04, TRBV20-1*05, TRBV20-1*02, TRBV20-1*07	TRBV20-1	TRBJ2-7*01	TRBJ2-7	TRBD1*01	TRBD1	9	13	18	25	3	6	9
603	4.95E-05	TGTGCCACCAGCATCCGGGGCACAGGGCGGTCAGCCCCAGCATTTT	CATSIRGT~GGQPQHF	TRBV15*02	TRBV15	TRBJ1-5*01	TRBJ1-5	TRBD1*01	TRBD1	11	21	26	30	9	3	12
603	4.95E-05	TGTGCCAGCAGCTTAGAGACAGCGAACTCCTACGAGCAGTACTTC	CASSLETANSYEQYF	TRBV7-6*01	TRBV7-6	TRBJ2-7*01	TRBJ2-7	TRBD1*01	TRBD1	15	17	21	26	1	4	5
603	4.95E-05	TGCGCCAGCAGTGAAGTGGCCCGTGTATCGCTGAAGCTTTCTTT	CASSEVA~CIAEAFF	TRBV10-1*02, TRBV10-1*01	TRBV10-1	TRBJ1-1*01	TRBJ1-1	TRBD1*01, TRBD2*02, TRBD2*01	TRBD1, TRBD2	13	18	21	30	4	8	12
603	4.95E-05	TGTGCCACCAGCAGAGGAGGGCCGGGGCAGCCCCAGCATTTT	CATSRGGPGQPQHF	TRBV15*02	TRBV15	TRBJ1-5*01	TRBJ1-5	TRBD2*02	TRBD2	11	15	20	27	3	6	9
603	4.95E-05	TGTGCCAGCACCTCCAACAGGGGGGATTCACCCCTCCACTTT	CASTSNRGDSPLHF	TRBV2*01, TRBV2*02, TRBV2*03	TRBV2	TRBJ1-6*01	TRBJ1-6	TRBD1*01	TRBD1	9	16	23	25	6	1	7
603	4.95E-05	TGTGCCAGCAGCGGGACAGGCGAGTCGGGGGAGCAGTACTTC	CASSGTGESGEQYF	TRBV7-7*01, TRBV7-7*02	TRBV7-7	TRBJ2-7*01	TRBJ2-7	TRBD1*01	TRBD1	11	12	19	30	0	10	10
603	4.95E-05	TGCAGCGTTGAAGACAGGTCAATCTCCTACGAGCAGTACTTC	CSVEDRSISYEQYF	TRBV29-1*01	TRBV29-1	TRBJ2-7*01	TRBJ2-7	TRBD1*01	TRBD1	13	14	17	23	0	5	5
603	4.95E-05	TGTGCCATTTGGACAGGGCAGGGACCCGAGCAGTACTTC	CAIWTGQGPEQYF	TRBV10-3*01, TRBV10-3*02	TRBV10-3	TRBJ2-7*01	TRBJ2-7	TRBD1*01	TRBD1	6	10	17	26	3	8	11
603	4.95E-05	TGTGCCAGCAGCTTAATGGGTTACGAGCAGTACTTC	CASSLMGYEQYF	TRBV7-2*04, TRBV7-2*01	TRBV7-2	TRBJ2-7*01	TRBJ2-7	TRBD1*01, TRBD2*02, TRBD2*01	TRBD1, TRBD2	14	17	19	21	2	1	3
603	4.95E-05	TGTGCCAGCGCCAGGTACTACGAGCAGTACTTC	CASARYYEQYF	TRBV2*01, TRBV2*02, TRBV2*03	TRBV2	TRBJ2-7*01	TRBJ2-7	TRBD1*01	TRBD1	8	11	14	17	2	2	4
603	4.95E-05	TGCAGTGGCGACAGTCCCGCGAGCAGTACTTC	CSGDS~REQYF	TRBV20-1*06, TRBV20-1*03, TRBV20-1*01, TRBV20-1*04, TRBV20-1*05, TRBV20-1*02, TRBV20-1*07	TRBV20-1	TRBJ2-7*01	TRBJ2-7	TRBD2*02, TRBD2*01	TRBD2	6	12	17	19	5	1	6
602	4.94E-05	TGCAGTGCTAGAGCCTCCGGTTGGGCTAGCGGGTTCCAAGAGACCCAGTACTTC	CSARASGWASGFQETQYF	TRBV20-1*01, TRBV20-1*04, TRBV20-1*05, TRBV20-1*07	TRBV20-1	TRBJ2-5*01	TRBJ2-5	TRBD2*02, TRBD2*01	TRBD2	12	25	32	35	12	2	14
602	4.94E-05	TGCAGTGCTAGTGCGGGGGGACCTACTAATTCACCCCTCCACTTT	CSASAGGPTNSPLHF	TRBV20-1*01, TRBV20-1*04, TRBV20-1*05, TRBV20-1*07	TRBV20-1	TRBJ1-6*02	TRBJ1-6	TRBD2*01	TRBD2	11	12	19	26	0	6	6
602	4.94E-05	TGTGCCATCGGAAGGGCAGGGGGGAAAGAGACCCAGTACTTC	CAIGRAGGKETQYF	TRBV10-3*01, TRBV10-3*02	TRBV10-3	TRBJ2-5*01	TRBJ2-5	TRBD1*01	TRBD1	8	16	22	25	7	2	9
602	4.94E-05	TGTGCCAGCAGTGAGACGCCAATCCTACGAGCAGTACTTC	CASSETP~SYEQYF	TRBV2*01, TRBV2*02, TRBV2*03	TRBV2	TRBJ2-7*01	TRBJ2-7	TRBD1*01, TRBD2*02, TRBD2*01	TRBD1, TRBD2	13	14	16	22	0	5	5
602	4.94E-05	TGTGCCAGCTTATCAGGGGGCGTGGATGGCTACACCTTC	CASLSGGVDGYTF	TRBV2*01, TRBV2*02, TRBV2*03	TRBV2	TRBJ1-2*01	TRBJ1-2	TRBD1*01	TRBD1	8	13	20	25	4	4	8
602	4.94E-05	TGTGCCAGCAGTGAATATCGCACCGGGGAGCTGTTTTTT	CASSEYRTGELFF	TRBV25-1*01	TRBV25-1	TRBJ2-2*01	TRBJ2-2			16	-1	-1	20	-1	-1	3
602	4.94E-05	TGCAGTGCCCCCGACAGGAACACCGGGGAGCTGTTTTTT	CSAPDRNTGELFF	TRBV20-1*06, TRBV20-1*03, TRBV20-1*01, TRBV20-1*04, TRBV20-1*05, TRBV20-1*02, TRBV20-1*07	TRBV20-1	TRBJ2-2*01	TRBJ2-2	TRBD1*01, TRBD2*01	TRBD1, TRBD2	7	12	16	17	4	0	4
602	4.94E-05	TGCAGCGTTGATGACCAGGGGTACTATGGCTACACCTTC	CSVDDQGYYGYTF	TRBV29-1*01	TRBV29-1	TRBJ1-2*01	TRBJ1-2	TRBD1*01	TRBD1	10	15	20	22	4	1	5
602	4.94E-05	TGCAGCGTCTTAACGGGGGTTAACTATGGCTACACCTTC	CSVLTGVNYGYTF	TRBV29-1*01, TRBV29-1*03	TRBV29-1	TRBJ1-2*01	TRBJ1-2	TRBD2*01	TRBD2	7	13	18	20	5	1	6
602	4.94E-05	TGCAGCGTTGTTGGCTTGTCAGCTTTCTTT	CSVVGLSAFF	TRBV29-1*01	TRBV29-1	TRBJ1-1*01	TRBJ1-1	TRBD1*01	TRBD1	9	16	19	20	6	0	6
601	4.93E-05	TGTGCCACCAGCAGAGATGGGATGGTGTGGCAGGGTAGTAACTATGGCTACACCTTC	CATSRDGMVWQGSNYGYTF	TRBV15*02	TRBV15	TRBJ1-2*01	TRBJ1-2	TRBD1*01	TRBD1	11	30	34	38	18	3	21
601	4.93E-05	TGTGCCACCAGCAGAGATATGGTTGTGCAAACCTATGGCTACACCTTC	CATSRDMVVQTYGYTF	TRBV15*02	TRBV15	TRBJ1-2*01	TRBJ1-2	TRBD1*01, TRBD2*02	TRBD1, TRBD2	11	23	25	32	11	6	17
601	4.93E-05	TGTGCCACCAGCAGAAGGACAGGGCGAAGCGCGGAGAGACTGTTTTTT	CATSRRTGRSAERLFF	TRBV15*02	TRBV15	TRBJ1-4*01	TRBJ1-4	TRBD1*01	TRBD1	14	16	23	38	1	14	15
601	4.93E-05	TGTGCCATCAGTGAGGGGACAGGGCGTGCGTACGAGCAGTACTTC	CAISEGTGRAYEQYF	TRBV10-3*01, TRBV10-3*02	TRBV10-3	TRBJ2-7*01	TRBJ2-7	TRBD1*01	TRBD1	14	15	23	30	0	6	6
601	4.93E-05	TGTGCCACCAGCATAAGACGGGAATCCTACAATGAGCAGTTCTTC	CATSIRRESYNEQFF	TRBV15*02	TRBV15	TRBJ2-1*01	TRBJ2-1	TRBD2*02	TRBD2	11	18	22	24	6	1	7
601	4.93E-05	TGTGCCAGCAGCCTTCCTCGGGGGGTCGCTACGAGCAGTACTTC	CASSLPR~GRYEQYF	TRBV7-6*01, TRBV7-6*02	TRBV7-6	TRBJ2-7*01	TRBJ2-7	TRBD2*01	TRBD2	11	18	24	28	6	3	9
601	4.93E-05	TGCAGCGTTGGTGACAGGGCGAGAAAAGAGGAGCAGTACTTC	CSVGDRARKEEQYF	TRBV29-1*01	TRBV29-1	TRBJ2-7*01	TRBJ2-7	TRBD1*01	TRBD1	9	12	18	30	2	11	13
601	4.93E-05	TGTGCCAGCACCGCGACTAGTACCTACGAGCAGTACTTC	CASTATSTYEQYF	TRBV2*01, TRBV2*02, TRBV2*03	TRBV2	TRBJ2-7*01	TRBJ2-7	TRBD2*02, TRBD2*01	TRBD2	9	14	19	22	4	2	6
601	4.93E-05	TGTGCCAGCACGGACCTGCCCTACAATGAGCAGTTCTTC	CASTDLPYNEQFF	TRBV7-2*04, TRBV7-2*01	TRBV7-2	TRBJ2-1*01	TRBJ2-1	TRBD1*01, TRBD2*02, TRBD2*01	TRBD1, TRBD2	9	11	14	19	1	4	5
601	4.93E-05	TGCAGCGTTGGACCGGACGGGTACTATGGCTACACCTTC	CSVGPDGYYGYTF	TRBV29-1*01	TRBV29-1	TRBJ1-2*01	TRBJ1-2	TRBD1*01, TRBD2*02, TRBD2*01	TRBD1, TRBD2	9	14	17	22	4	4	8
601	4.93E-05	TGCAGCGTAAGTAAAGCGGGAGCTATCGAGCAGTACTTC	CSVSKAGAIEQYF	TRBV29-1*01, TRBV29-1*03	TRBV29-1	TRBJ2-7*01	TRBJ2-7	TRBD2*02	TRBD2	7	14	21	26	6	4	10
601	4.93E-05	TGTGCCAGCACGGGAGAATACGAGACCCAGTACTTC	CASTGEYETQYF	TRBV25-1*01	TRBV25-1	TRBJ2-5*01	TRBJ2-5	TRBD2*02	TRBD2	9	10	15	21	0	5	5
601	4.93E-05	TGCGCCAGTCCGACAGGGAAGTATGGCTACACCTTC	CASPTGKYGYTF	TRBV10-1*02, TRBV10-1*01	TRBV10-1	TRBJ1-2*01	TRBJ1-2	TRBD1*01	TRBD1	7	11	17	21	3	3	6
600	4.92E-05	TGTGCCACCAGCAGAGATGGGCCAACAGAGTATGGGTACGAGCAGTACTTC	CATSRDGPTEYGYEQYF	TRBV15*02	TRBV15	TRBJ2-7*01	TRBJ2-7	TRBD1*01	TRBD1	16	24	27	36	7	8	15
600	4.92E-05	TGTGCCAGCAGCTTAGCGGGGGGGGACAATGAGCAGTTCTTC	CASSLAGGDNEQFF	TRBV7-7*01	TRBV7-7	TRBJ2-1*01	TRBJ2-1	TRBD2*01	TRBD2	16	18	24	25	1	0	1
600	4.92E-05	TGTGCCACCAGTGATTTGGTAGCGGGGGAGCAGTACTTC	CATSDLVAGEQYF	TRBV24-1*01	TRBV24-1	TRBJ2-7*01	TRBJ2-7	TRBD2*01	TRBD2	17	19	26	27	1	0	1
600	4.92E-05	TGTGCCACCAGGAATACAGGGGGCACTGAAGCTTTCTTT	CATRNTGGTEAFF	TRBV24-1*01	TRBV24-1	TRBJ1-1*01	TRBJ1-1	TRBD1*01	TRBD1	10	15	22	23	4	0	4
600	4.92E-05	TGCAGTGCTAGGCGGACAGGGATTTACGAGCAGTACTTC	CSARRTGIYEQYF	TRBV20-1*06, TRBV20-1*03, TRBV20-1*01, TRBV20-1*04, TRBV20-1*05, TRBV20-1*02, TRBV20-1*07	TRBV20-1	TRBJ2-7*01	TRBJ2-7	TRBD1*01	TRBD1	10	13	20	24	2	3	5
600	4.92E-05	TGCAGCGTTGTCTCCGAGAACACCTACGAGCAGTACTTC	CSVVSENTYEQYF	TRBV29-1*01	TRBV29-1	TRBJ2-7*01	TRBJ2-7	TRBD2*02	TRBD2	9	11	14	22	1	7	8
600	4.92E-05	TGCAGCGTACAACAGGCTTTGGGTCAGCCCCAGCATTTT	CSVQQALGQPQHF	TRBV29-1*01, TRBV29-1*03	TRBV29-1	TRBJ1-5*01	TRBJ1-5	TRBD1*01	TRBD1	7	11	15	23	3	7	10
600	4.92E-05	TGCAGTGCAAGGACAGCAAACTATGGCTACACCTTC	CSARTANYGYTF	TRBV20-1*06, TRBV20-1*03, TRBV20-1*01, TRBV20-1*04, TRBV20-1*05, TRBV20-1*02, TRBV20-1*07	TRBV20-1	TRBJ1-2*01	TRBJ1-2	TRBD1*01	TRBD1	7	10	15	18	2	2	4
599	4.91E-05	TGTGCCACCAGCAGAGGACAGGGGGCAGGGGACGAGCAGTACTTC	CATSRGQGAGDEQYF	TRBV15*02	TRBV15	TRBJ2-7*01	TRBJ2-7	TRBD1*01	TRBD1	11	15	25	31	3	5	8
599	4.91E-05	TGTGCCACCAGCAGAGATCTACCAGGGTCCTACGAGCAGTACTTC	CATSRDLPGSYEQYF	TRBV15*02	TRBV15	TRBJ2-7*01	TRBJ2-7	TRBD1*01	TRBD1	11	22	26	27	10	0	10
599	4.91E-05	TGCAGTGCTACCGTGCCAATGGGCGGGGCCGAGCAGTACTTC	CSATVPMGGAEQYF	TRBV20-1*06, TRBV20-1*03, TRBV20-1*01, TRBV20-1*04, TRBV20-1*05, TRBV20-1*02, TRBV20-1*07	TRBV20-1	TRBJ2-7*01	TRBJ2-7	TRBD2*01	TRBD2	9	22	27	29	12	1	13
599	4.91E-05	TGTGCCAGCACGGGGCTAGATAGCTATGGCTACACCTTC	CASTGLDSYGYTF	TRBV2*01, TRBV2*02, TRBV2*03	TRBV2	TRBJ1-2*01	TRBJ1-2	TRBD1*01, TRBD2*02, TRBD2*01	TRBD1, TRBD2	9	11	15	23	1	7	8
599	4.91E-05	TGCAGCGCCGGGACAGCCCTCAACTATGGCTACACCTTC	CSAGTALNYGYTF	TRBV29-1*03	TRBV29-1	TRBJ1-2*01	TRBJ1-2	TRBD1*01	TRBD1	7	9	15	21	1	5	6
599	4.91E-05	TGTGCCACCAGTGGGGGTCGCGGCTACACCTTC	CATSGGRGYTF	TRBV24-1*01	TRBV24-1	TRBJ1-2*01	TRBJ1-2	TRBD1*01, TRBD2*01	TRBD1, TRBD2	12	13	16	21	0	4	4
598	4.91E-05	TGTGCCAGCAGTGAAGGAACTAGCGGGGGCTCAGATACGCAGTATTTT	CASSEGTSGGSDTQYF	TRBV2*01, TRBV2*03	TRBV2	TRBJ2-3*01	TRBJ2-3	TRBD2*01	TRBD2	15	18	28	31	2	2	4
598	4.91E-05	TGCGCCAGCAGCGAAGGGGGCGAGGTCAATGAGCAGTTCTTC	CASSEGGEVNEQFF	TRBV5-1*01	TRBV5-1	TRBJ2-1*01	TRBJ2-1	TRBD1*01	TRBD1	11	14	20	26	2	5	7
598	4.91E-05	TGTGCCAGCAGTGTTGGACAGGCTGGAAAACTGTTTTTT	CASSVGQAGKLFF	TRBV2*01, TRBV2*02, TRBV2*03	TRBV2	TRBJ1-4*01	TRBJ1-4	TRBD1*01	TRBD1	12	15	21	26	2	4	6
598	4.91E-05	TGTGCCAGCAGCTTGTTAGCGAACACTGAAGCTTTCTTT	CASSLLANTEAFF	TRBV7-8*01, TRBV7-8*03	TRBV7-8	TRBJ1-1*01	TRBJ1-1	TRBD2*02, TRBD2*01	TRBD2	14	16	19	20	1	0	1
598	4.91E-05	TGCAGTGCTAGAGTCCCTGCAGGGCTGAAGCTTTCTTT	CSARVP~RAEAFF	TRBV20-1*01, TRBV20-1*04, TRBV20-1*05, TRBV20-1*07	TRBV20-1	TRBJ1-1*01	TRBJ1-1	TRBD1*01	TRBD1	12	19	23	24	6	0	6
598	4.91E-05	TGTGCCACCTCAGGGGGAGCCAACGTCCTGACTTTC	CATSGGANVLTF	TRBV2*01, TRBV2*02, TRBV2*03	TRBV2	TRBJ2-6*01	TRBJ2-6	TRBD1*01	TRBD1	6	10	16	18	3	1	4
598	4.91E-05	TGTGCCAGCAGCTTTGGTAACTACGAGCAGTACTTC	CASSFGNYEQYF	TRBV7-8*01	TRBV7-8	TRBJ2-7*01	TRBJ2-7	TRBD2*02, TRBD2*01	TRBD2	13	-1	-1	20	-1	-1	6
598	4.91E-05	TGCAGCGTTGCTGACACAGGGGAGGGGCAGTTCTTC	CSVADTGEGQFF	TRBV29-1*01	TRBV29-1	TRBJ2-1*01	TRBJ2-1	TRBD1*01, TRBD2*02	TRBD1, TRBD2	9	15	21	26	5	4	9
598	4.91E-05	TGCAGTGCTAGATCCGGATGCTTTCTTT	CSARS~DAFF	TRBV20-1*01, TRBV20-1*04, TRBV20-1*05, TRBV20-1*07	TRBV20-1	TRBJ1-1*01	TRBJ1-1	TRBD1*01, TRBD2*02, TRBD2*01	TRBD1, TRBD2	11	15	17	19	3	1	4
597	4.90E-05	TGTGCCAGCAGCGGCTCCGGGACAGGGGGTAACTATGGCTACACCTTC	CASSGSGTGGNYGYTF	TRBV9*02, TRBV9*01, TRBV9*03	TRBV9	TRBJ1-2*01	TRBJ1-2	TRBD1*01	TRBD1	12	18	28	29	5	0	5
597	4.90E-05	TGTGCCACCAGCGGCGGGACTAGTGGATCCCTCGAGCAGTACTTC	CATSGGTSGSLEQYF	TRBV15*02	TRBV15	TRBJ2-7*01	TRBJ2-7	TRBD2*02, TRBD2*01	TRBD2	11	15	22	36	3	13	16
597	4.90E-05	TGCAGCGTCGTACTTTTGGACAGGGCCAACTATGGCTACACCTTC	CSVVLLDRANYGYTF	TRBV29-1*01	TRBV29-1	TRBJ1-2*01	TRBJ1-2	TRBD1*01	TRBD1	7	17	24	27	9	2	11
597	4.90E-05	TGTGCCATCAGTGATGGACTAGCGGAGGGGATGCAGTACTTC	CAISDGLAEGMQYF	TRBV10-3*01, TRBV10-3*02	TRBV10-3	TRBJ2-7*01	TRBJ2-7	TRBD2*02, TRBD2*01	TRBD2	13	15	24	32	1	7	8
597	4.90E-05	TGTGCCATCAGCCCTGGGGGGACGGGCGAGCAGTACTTC	CAISPGGTGEQYF	TRBV10-3*01, TRBV10-3*02	TRBV10-3	TRBJ2-7*01	TRBJ2-7	TRBD2*01	TRBD2	10	15	20	26	4	5	9
597	4.90E-05	TGTGCCAGCAGCTCTCCGACCGGTTACGAGCAGTACTTC	CASSSPTGYEQYF	TRBV7-8*01, TRBV7-8*03	TRBV7-8	TRBJ2-7*01	TRBJ2-7	TRBD2*02	TRBD2	10	13	16	24	2	7	9
597	4.90E-05	TGCAGTGCGGGAGCTAGCTGGGTCGAGCAGTACTTC	CSAGASWVEQYF	TRBV20-1*06, TRBV20-1*03, TRBV20-1*01, TRBV20-1*04, TRBV20-1*05, TRBV20-1*02, TRBV20-1*07	TRBV20-1	TRBJ2-7*01	TRBJ2-7	TRBD2*02, TRBD2*01	TRBD2	7	13	17	23	5	5	10
597	4.90E-05	TGCAGCGTCGGGACTAGCGGCTACGAGCAGTACTTC	CSVGTSGYEQYF	TRBV29-1*01	TRBV29-1	TRBJ2-7*01	TRBJ2-7	TRBD2*02, TRBD2*01	TRBD2	7	9	19	20	1	0	1
597	4.90E-05	TGTGCCAGCAGCGCCGGACATGGCTACACCTTC	CASSAGHGYTF	TRBV11-1*01	TRBV11-1	TRBJ1-2*01	TRBJ1-2	TRBD1*01, TRBD2*02, TRBD2*01	TRBD1, TRBD2	11	15	18	19	3	0	3
597	4.90E-05	TGCAGTGCGGTGCGGTGGGAGACCCAGTACTTC	CSAVRWETQYF	TRBV20-1*06, TRBV20-1*03, TRBV20-1*01, TRBV20-1*04, TRBV20-1*05, TRBV20-1*02, TRBV20-1*07	TRBV20-1	TRBJ2-5*01	TRBJ2-5	TRBD2*02, TRBD2*01	TRBD2	7	11	14	18	3	3	6
597	4.90E-05	TGTGCCAGCAGCCCTCACGGGCTACACCTTC	CASSP~TGYTF	TRBV25-1*01	TRBV25-1	TRBJ1-2*01	TRBJ1-2	TRBD2*02	TRBD2	10	11	15	19	0	3	3
596	4.89E-05	TGTGCCACCAGCCCAGTCTCTAGCACAGATACGCAGTATTTT	CATSPVSSTDTQYF	TRBV15*02	TRBV15	TRBJ2-3*01	TRBJ2-3	TRBD2*02, TRBD2*01	TRBD2	11	14	17	21	2	3	5
596	4.89E-05	TGCAGTGCCTCCCAACGGAGCATCCACGAGCAGTACTTC	CSASQRSIHEQYF	TRBV20-1*06, TRBV20-1*03, TRBV20-1*01, TRBV20-1*04, TRBV20-1*05, TRBV20-1*02, TRBV20-1*07	TRBV20-1	TRBJ2-7*01	TRBJ2-7	TRBD2*02	TRBD2	7	8	12	25	0	12	12
596	4.89E-05	TGCAGCGTAGCCACTGGACAGGTCGGCGGCTACACCTTC	CSVATGQVGGYTF	TRBV29-1*01	TRBV29-1	TRBJ1-2*01	TRBJ1-2	TRBD1*01	TRBD1	7	15	21	27	7	5	12
596	4.89E-05	TGCAGCGCATTTGGGGAAAAACTGTTTTTT	CSAFGEKLFF	TRBV29-1*01, TRBV29-1*03	TRBV29-1	TRBJ1-4*01	TRBJ1-4	TRBD1*01, TRBD2*02, TRBD2*01	TRBD1, TRBD2	7	12	14	15	4	0	4
595	4.88E-05	TGTGCCACCAGTGCAACGACAGGGTAACTACGAGCAGTACTTC	CATSATT~GNYEQYF	TRBV24-1*01	TRBV24-1	TRBJ2-7*01	TRBJ2-7	TRBD1*01	TRBD1	12	17	23	27	4	3	7
595	4.88E-05	TGCAGTGCTGAGGGCCTAGAAGGGTACGAGCAGTACTTC	CSAEGLEGYEQYF	TRBV20-1*06, TRBV20-1*03, TRBV20-1*01, TRBV20-1*04, TRBV20-1*05, TRBV20-1*02, TRBV20-1*07	TRBV20-1	TRBJ2-7*01	TRBJ2-7	TRBD2*02	TRBD2	8	9	13	24	0	10	10
595	4.88E-05	TGTGCCACCACTAAGACAGGGCGGGCAGTTACTTC	CATTKT~AGSYF	TRBV24-1*01	TRBV24-1	TRBJ2-7*01	TRBJ2-7	TRBD1*01	TRBD1	9	14	20	29	4	8	12
594	4.87E-05	TGTGCCAGCAGCTCAACACCGGGACAGGGTACGACACCCCTCCACTTT	CASSSTPGQGTTPLHF	TRBV7-6*01	TRBV7-6	TRBJ1-6*02	TRBJ1-6	TRBD1*01	TRBD1	12	20	28	34	7	5	12
594	4.87E-05	TGTGCCATCAGCGCTCGGGACAGCGGGGGGTCACCCCTCCACTTT	CAISARDSGGSPLHF	TRBV10-3*01, TRBV10-3*02	TRBV10-3	TRBJ1-6*02	TRBJ1-6	TRBD2*01	TRBD2	10	21	29	30	10	0	10
594	4.87E-05	TGCAGTGCCGAAGGGACACAGAGCTACCAAGAGACCCAGTACTTC	CSAEGTQSYQETQYF	TRBV20-1*06, TRBV20-1*03, TRBV20-1*01, TRBV20-1*04, TRBV20-1*05, TRBV20-1*02, TRBV20-1*07	TRBV20-1	TRBJ2-5*01	TRBJ2-5	TRBD1*01	TRBD1	7	12	17	25	4	7	11
594	4.87E-05	TGTGCCACCAGCAGAGGAGAGGGGCCCTACGAGCAGTACTTC	CATSRGEGPYEQYF	TRBV15*02	TRBV15	TRBJ2-7*01	TRBJ2-7	TRBD1*01, TRBD2*02	TRBD1, TRBD2	11	19	23	25	7	1	8
594	4.87E-05	TGTGCCAGCAGCCTACGGGCCACGGGATCACCCCTCCACTTT	CASSLRATGSPLHF	TRBV7-9*03, TRBV7-9*01, TRBV7-9*04, TRBV7-9*02	TRBV7-9	TRBJ1-6*01	TRBJ1-6	TRBD2*02	TRBD2	11	22	26	27	10	0	10
594	4.87E-05	TGTGCCACCAGCGACAGGGATGAAGCTTTCTTT	CATSDRDEAFF	TRBV24-1*01	TRBV24-1	TRBJ1-1*01	TRBJ1-1	TRBD1*01	TRBD1	10	12	18	20	1	1	2
594	4.87E-05	TGCAGTGGTAGGGTCGGGGCCGAGCAGTACTTC	CSGRVGAEQYF	TRBV20-1*01, TRBV20-1*04, TRBV20-1*05, TRBV20-1*07	TRBV20-1	TRBJ2-7*01	TRBJ2-7	TRBD1*01, TRBD2*01	TRBD1, TRBD2	10	15	19	20	4	0	4
593	4.86E-05	TGCAGTGCTAGAGATCGGACTAGCGGGAGCACAGATACGCAGTATTTT	CSARDRTSGSTDTQYF	TRBV20-1*01, TRBV20-1*05, TRBV20-1*07	TRBV20-1	TRBJ2-3*01	TRBJ2-3	TRBD2*02, TRBD2*01	TRBD2	13	16	26	27	2	0	2
593	4.86E-05	TGTGCCACCAGTGAAATGGGTGGCCCGAATAATGGCTACACCTTC	CATSEMGGPNNGYTF	TRBV24-1*01	TRBV24-1	TRBJ1-2*01	TRBJ1-2	TRBD1*01, TRBD2*02, TRBD2*01	TRBD1, TRBD2	13	22	25	31	8	5	13
593	4.86E-05	TGTGCCAGCGCGAGGGACCCGGGGAGCACAGATACGCAGTATTTT	CASARDPGSTDTQYF	TRBV2*01, TRBV2*02, TRBV2*03	TRBV2	TRBJ2-3*01	TRBJ2-3	TRBD1*01, TRBD2*02, TRBD2*01	TRBD1, TRBD2	8	13	17	24	4	6	10
593	4.86E-05	TGTGCCAGCAGCAGCCGGGACAAGGACCTACGAGCAGTACTTC	CASSSRD~RTYEQYF	TRBV7-8*01, TRBV7-8*03	TRBV7-8	TRBJ2-7*01	TRBJ2-7	TRBD1*01	TRBD1	10	16	21	26	5	4	9
593	4.86E-05	TGCAGCGTTGAGGCGGGAGGGCTCGGAGATACGCAGTATTTT	CSVEAGGLGDTQYF	TRBV29-1*01	TRBV29-1	TRBJ2-3*01	TRBJ2-3	TRBD2*02	TRBD2	10	12	20	26	1	5	6
593	4.86E-05	TGTGCCAGCAGTGAATCGCGGTACACTGAAGCTTTCTTT	CASSESRYTEAFF	TRBV25-1*01	TRBV25-1	TRBJ1-1*01	TRBJ1-1	TRBD2*02, TRBD2*01	TRBD2	15	17	20	22	1	1	2
593	4.86E-05	TGTGCCAGCAGCTTAAGCCCCTCGCACGGGCAGTACTTC	CASSLSPSHGQYF	TRBV7-2*04, TRBV7-2*01	TRBV7-2	TRBJ2-7*01	TRBJ2-7	TRBD1*01, TRBD2*02	TRBD1, TRBD2	14	16	20	25	1	4	5
593	4.86E-05	TGTGCCACCAGCAGAGATCGGGGGGCCCAGCATTTT	CATSRDRGAQHF	TRBV15*02	TRBV15	TRBJ1-5*01	TRBJ1-5	TRBD2*01	TRBD2	11	18	24	25	6	0	6
593	4.86E-05	TGTGCCACCAGGGGAAGAGAAGAGACCCAGTACTTC	CATRGREETQYF	TRBV24-1*01	TRBV24-1	TRBJ2-5*01	TRBJ2-5	TRBD1*01, TRBD2*02, TRBD2*01	TRBD1, TRBD2	10	11	14	19	0	4	4
592	4.86E-05	TGCAGTGCTAGAGATGGGCATCCGGGACGATCGAACACCGGGGAGCTGTTTTTT	CSARDGHPGRSNTGELFF	TRBV20-1*01, TRBV20-1*05, TRBV20-1*07	TRBV20-1	TRBJ2-2*01	TRBJ2-2	TRBD1*01, TRBD2*02, TRBD2*01	TRBD1, TRBD2	13	23	27	31	9	3	12
592	4.86E-05	TGTGCCAGCAGTAAACAGGGAAAGGCGAACACCGGGGAGCTGTTTTTT	CASSKQGKANTGELFF	TRBV25-1*01	TRBV25-1	TRBJ2-2*01	TRBJ2-2	TRBD1*01	TRBD1	11	14	19	25	2	5	7
592	4.86E-05	TGTGCCAGTAGTATGGGCGGACTGGCCTACAATGAGCAGTTCTTC	CASSMGGLAYNEQFF	TRBV19*01, TRBV19*02	TRBV19	TRBJ2-1*01	TRBJ2-1	TRBD2*02, TRBD2*01	TRBD2	13	18	22	25	4	2	6
592	4.86E-05	TGTGCCAGCAGCGCCTCGGGACTAGCGGGGTACGGGCAGTACTTC	CASSASGLAGYGQYF	TRBV7-2*04, TRBV7-2*01	TRBV7-2	TRBJ2-7*01	TRBJ2-7	TRBD2*01	TRBD2	11	17	29	30	5	0	5
592	4.86E-05	TGTGCCAGCAGCATCTCGGTTGGGCCTGACTACGAGCAGTACTTC	CASSISVGPDYEQYF	TRBV7-2*04, TRBV7-2*01	TRBV7-2	TRBJ2-7*01	TRBJ2-7	TRBD1*01	TRBD1	11	21	24	29	9	4	13
592	4.86E-05	TGTGCCAGCAGCACCCAACCGGGACCGCAATACGAGCAGTACTTC	CASSTQPGPQYEQYF	TRBV7-6*01, TRBV7-6*02	TRBV7-6	TRBJ2-7*01	TRBJ2-7	TRBD1*01, TRBD2*02, TRBD2*01	TRBD1, TRBD2	11	20	24	30	8	5	13
592	4.86E-05	TGCAGCGTTGATGAGGGCGGGAGGTTTCGGAATGAGCAGTTCTTC	CSVDEGGRFRNEQFF	TRBV29-1*01	TRBV29-1	TRBJ2-1*01	TRBJ2-1	TRBD2*02	TRBD2	10	16	23	30	5	6	11
592	4.86E-05	TGCAGCGTCGGAGAACAGGGACTAGAAGGGTACGAGCAGTACTTC	CSVGEQGLEGYEQYF	TRBV29-1*01	TRBV29-1	TRBJ2-7*01	TRBJ2-7	TRBD2*02, TRBD2*01	TRBD2	7	17	24	30	9	5	14
592	4.86E-05	TGTGCCACCAGTGATAAGGACAGGGGGCGATGAAGCTTTCTTT	CATSDKD~GGDEAFF	TRBV24-1*01	TRBV24-1	TRBJ1-1*01	TRBJ1-1	TRBD1*01	TRBD1	14	17	27	30	2	2	4
592	4.86E-05	TGCGCCAGCAGTGACGGACAGCGAAACACCATATATTTT	CASSDGQRNTIYF	TRBV10-1*02, TRBV10-1*01	TRBV10-1	TRBJ1-3*01	TRBJ1-3	TRBD1*01	TRBD1	13	15	20	22	1	1	2
592	4.86E-05	TGCAGTGCTAGTCTGGGAGAGACCCAGTACTTC	CSASLGETQYF	TRBV20-1*01, TRBV20-1*04, TRBV20-1*05, TRBV20-1*07	TRBV20-1	TRBJ2-5*01	TRBJ2-5	TRBD1*01, TRBD2*02, TRBD2*01	TRBD1, TRBD2	11	14	16	17	2	0	2
591	4.85E-05	TGTGCCACCTCCGGTGAGGACAGGGCGACCCTCCTACGAGCAGTACTTC	CATSGEDR~RPSYEQYF	TRBV24-1*01	TRBV24-1	TRBJ2-7*01	TRBJ2-7	TRBD1*01	TRBD1	8	17	24	30	8	5	13
591	4.85E-05	TGTGCCACCAGCAGGTGGGGACTAGGAGGAAATGAGCAGTTCTTC	CATSRWGLGGNEQFF	TRBV15*02	TRBV15	TRBJ2-1*01	TRBJ2-1	TRBD2*02, TRBD2*01	TRBD2	13	17	24	30	3	5	8
591	4.85E-05	TGCAGCGTCTCGCAGGGAAGAGTTTCCTACGAGCAGTACTTC	CSVSQGRVSYEQYF	TRBV29-1*01, TRBV29-1*03	TRBV29-1	TRBJ2-7*01	TRBJ2-7	TRBD1*01	TRBD1	7	12	16	33	4	16	20
591	4.85E-05	TGCAGCGGTTCCAGCGGGAGGGACACCTACGAGCAGTACTTC	CSGSSGRDTYEQYF	TRBV29-1*01, TRBV29-1*03	TRBV29-1	TRBJ2-7*01	TRBJ2-7	TRBD2*02	TRBD2	6	12	21	25	5	3	8
591	4.85E-05	TGTGCCAGCAGCTTCCTCGGTGGCAATGAGCAGTTCTTC	CASSFLGGNEQFF	TRBV7-3*05, TRBV7-3*01	TRBV7-3	TRBJ2-1*01	TRBJ2-1	TRBD2*02	TRBD2	13	14	17	23	0	5	5
591	4.85E-05	TGCAGCGTCGTCGGACAGCTGAACACTGAAGCTTTCTTT	CSVVGQLNTEAFF	TRBV29-1*01	TRBV29-1	TRBJ1-1*01	TRBJ1-1	TRBD1*01	TRBD1	7	12	17	19	4	1	5
591	4.85E-05	TGCGCCAGCAGTGATTTAGGTCAGCCCCAGCATTTT	CASSDLGQPQHF	TRBV10-2*01	TRBV10-2	TRBJ1-5*01	TRBJ1-5	TRBD1*01, TRBD2*02, TRBD2*01	TRBD1, TRBD2	13	17	19	20	3	0	3
591	4.85E-05	TGCAGTGCTAGAGAATCGGTCTACGAGCAGTACTTC	CSARESVYEQYF	TRBV20-1*01, TRBV20-1*05, TRBV20-1*07	TRBV20-1	TRBJ2-7*01	TRBJ2-7	TRBD2*02, TRBD2*01	TRBD2	13	16	18	20	2	1	3
591	4.85E-05	TGTGCCACCAGGACAGACCATGAGCAGTTCTTC	CATRTDHEQFF	TRBV15*02	TRBV15	TRBJ2-1*01	TRBJ2-1	TRBD1*01	TRBD1	10	11	15	19	0	3	3
591	4.85E-05	TGTGCCAGCAGCGCCTACGAGCAGTACTTC	CASSAYEQYF	TRBV2*01, TRBV2*02, TRBV2*03	TRBV2	TRBJ2-7*01	TRBJ2-7	TRBD1*01, TRBD2*02, TRBD2*01	TRBD1, TRBD2	10	-1	-1	13	-1	-1	2
590	4.84E-05	TGTGCCACCAGTGTAGGACAGAATTACAATGAGCAGTTCTTC	CATSVGQNYNEQFF	TRBV24-1*01	TRBV24-1	TRBJ2-1*01	TRBJ2-1	TRBD1*01	TRBD1	12	15	20	24	2	3	5
590	4.84E-05	TGTGCCATCAGTGAAGCGACAGAGGCTACGAGCAGTACTTC	CAISEAT~GYEQYF	TRBV10-3*01, TRBV10-3*02	TRBV10-3	TRBJ2-7*01	TRBJ2-7	TRBD1*01	TRBD1	13	17	21	25	3	3	6
590	4.84E-05	TGTGCCACCACGAGGGGGCCTAATCAGCCCCAGCATTTT	CATTRGPNQPQHF	TRBV24-1*01	TRBV24-1	TRBJ1-5*01	TRBJ1-5	TRBD1*01	TRBD1	9	12	18	21	2	2	4
590	4.84E-05	TGTGCCAGCACCTTCGGACAAGCCTACGAGCAGTACTTC	CASTFGQAYEQYF	TRBV2*01, TRBV2*02, TRBV2*03	TRBV2	TRBJ2-7*01	TRBJ2-7	TRBD1*01	TRBD1	9	15	19	22	5	2	7
590	4.84E-05	TGTGCCAGCAGCTCCCTCCCTAGCGGTGAACCGTACTTC	CASSSLPSGEPYF	TRBV7-8*01, TRBV7-8*03	TRBV7-8	TRBJ2-7*01	TRBJ2-7	TRBD2*02, TRBD2*01	TRBD2	12	19	25	32	6	6	12
590	4.84E-05	TGTGCCAGCAGAGAGACAGGGAACTATGGCTACACCTTC	CASRETGNYGYTF	TRBV2*01, TRBV2*02, TRBV2*03	TRBV2	TRBJ1-2*01	TRBJ1-2	TRBD1*01	TRBD1	10	14	20	21	3	0	3
590	4.84E-05	TGTGCCAGCAGCTTTAGACTCGAGCAGTACTTC	CASSFRLEQYF	TRBV7-2*04, TRBV7-2*01	TRBV7-2	TRBJ2-7*01	TRBJ2-7	TRBD2*02, TRBD2*01	TRBD2	10	16	19	20	5	0	5
589	4.83E-05	TGTGCCAGCAGTTCAGGGACAGACATGAACACTGAAGCTTTCTTT	CASSSGTDMNTEAFF	TRBV6-1*01	TRBV6-1	TRBJ1-1*01	TRBJ1-1	TRBD1*01	TRBD1	12	15	21	25	2	3	5
589	4.83E-05	TGTGCCACCAGCAGAGATGCGAATCAGCCCCAGCATTTT	CATSRDANQPQHF	TRBV15*02	TRBV15	TRBJ1-5*01	TRBJ1-5	TRBD2*02, TRBD2*01	TRBD2	11	18	20	21	6	0	6
589	4.83E-05	TGTGCCAGCAGCTTAGGGGGCGTCTATGGCTACACCTTC	CASSLGGVYGYTF	TRBV7-6*01	TRBV7-6	TRBJ1-2*01	TRBJ1-2	TRBD1*01	TRBD1	10	14	20	23	3	2	5
589	4.83E-05	TGTGCCAGCATAGGCATCCAATACGAGCAGTACTTC	CASIGIQYEQYF	TRBV2*01, TRBV2*02, TRBV2*03	TRBV2	TRBJ2-7*01	TRBJ2-7	TRBD1*01, TRBD2*02, TRBD2*01	TRBD1, TRBD2	9	11	13	21	1	7	8
589	4.83E-05	TGTGCCAGCAAGGCGATCGGAAACACCATATATTTT	CASKAIGNTIYF	TRBV2*01, TRBV2*02, TRBV2*03	TRBV2	TRBJ1-3*01	TRBJ1-3	TRBD1*01, TRBD2*02, TRBD2*01	TRBD1, TRBD2	9	10	12	18	0	5	5
589	4.83E-05	TGCAGCGTCGTGGAGATTCCCTACGAGCAGTACTTC	CSVVEIPYEQYF	TRBV29-1*01	TRBV29-1	TRBJ2-7*01	TRBJ2-7	TRBD2*02	TRBD2	7	11	14	19	3	4	7
589	4.83E-05	TGCAGCGTTGAAAGGGACTACGAGCAGTACTTC	CSVERDYEQYF	TRBV29-1*01	TRBV29-1	TRBJ2-7*01	TRBJ2-7	TRBD1*01, TRBD2*02, TRBD2*01	TRBD1, TRBD2	11	13	16	17	1	0	1
588	4.82E-05	TGTGCCACCAGCAGGGAGACAGGGGCTGGAAACACCATATATTTT	CATSRETGAGNTIYF	TRBV15*02	TRBV15	TRBJ1-3*01	TRBJ1-3	TRBD1*01	TRBD1	11	17	24	25	5	0	5
588	4.82E-05	TGTGCCACCAGTGACAGGGGAGATGAAAAACTGTTTTTT	CATSDRGDEKLFF	TRBV24-1*01	TRBV24-1	TRBJ1-4*01	TRBJ1-4	TRBD1*01	TRBD1	13	14	19	22	0	2	2
588	4.82E-05	TGTGCCAGTAGTATGGGGCTATCGACACCCCTCCACTTT	CASSMGLSTPLHF	TRBV19*01, TRBV19*02	TRBV19	TRBJ1-6*01	TRBJ1-6	TRBD1*01	TRBD1	13	14	18	25	0	6	6
588	4.82E-05	TGTGCCAGCAGCTTGGGACAGGGGATCGGCTACACCTTC	CASSLGQGIGYTF	TRBV7-8*01	TRBV7-8	TRBJ1-2*01	TRBJ1-2	TRBD1*01	TRBD1	13	14	23	27	0	3	3
588	4.82E-05	TGCAGTGCTCAGAGCCAGGGGGCATACGAGCAGTACTTC	CSAQSQGAYEQYF	TRBV20-1*06, TRBV20-1*03, TRBV20-1*01, TRBV20-1*04, TRBV20-1*05, TRBV20-1*02, TRBV20-1*07	TRBV20-1	TRBJ2-7*01	TRBJ2-7	TRBD1*01	TRBD1	8	15	22	24	6	1	7
588	4.82E-05	TGCAGTGCACCATCGGGTCCATCCTACGAGCAGTACTTC	CSAPSGPSYEQYF	TRBV20-1*06, TRBV20-1*03, TRBV20-1*01, TRBV20-1*04, TRBV20-1*05, TRBV20-1*02, TRBV20-1*07	TRBV20-1	TRBJ2-7*01	TRBJ2-7	TRBD1*01, TRBD2*02, TRBD2*01	TRBD1, TRBD2	7	16	19	21	8	1	9
588	4.82E-05	TGTGCCAGCAGCTTATCTCGCTACGAGCAGTACTTC	CASSLSRYEQYF	TRBV7-2*04, TRBV7-2*01	TRBV7-2	TRBJ2-7*01	TRBJ2-7	TRBD2*02	TRBD2	14	16	18	20	1	1	2
588	4.82E-05	TGTGCCCCCTGAACACTGAAGCTTTCTTT	CAP*T~EAFF	TRBV15*02	TRBV15	TRBJ1-1*01	TRBJ1-1	TRBD1*01, TRBD2*02, TRBD2*01	TRBD1, TRBD2	5	6	8	9	0	0	0
587	4.81E-05	TGTGCCACCAGCAGAGCCTTACTTGAACAGGGAACCACGAGCAGTACTTC	CATSRALL~TGNHEQYF	TRBV15*02	TRBV15	TRBJ2-7*01	TRBJ2-7	TRBD1*01	TRBD1	11	26	31	36	14	4	18
587	4.81E-05	TGTGCCAGCAGCCTAGGACAGGGACGGAACGAGCAGTACTTC	CASSLGQGRNEQYF	TRBV7-2*04, TRBV7-2*01	TRBV7-2	TRBJ2-7*01	TRBJ2-7	TRBD1*01	TRBD1	10	15	22	28	4	5	9
587	4.81E-05	TGTGCCAGCAAGTCGGGGCAGGGGAGTTCACCCCTCCACTTT	CASKSGQGSSPLHF	TRBV2*01, TRBV2*02, TRBV2*03	TRBV2	TRBJ1-6*02	TRBJ1-6	TRBD1*01	TRBD1	9	18	23	26	8	2	10
587	4.81E-05	TGTGCCCTCTAAGGAGGGTACAACTATGGCTACACCTTC	CAL*GGYNYGYTF	TRBV10-3*01, TRBV10-3*02	TRBV10-3	TRBJ1-2*01	TRBJ1-2	TRBD2*02	TRBD2	5	12	17	21	6	3	9
587	4.81E-05	TGTGCCATCAGTGCCGGCGGGAGAGGCGAGCAGTACTTC	CAISAGGRGEQYF	TRBV10-3*01, TRBV10-3*02	TRBV10-3	TRBJ2-7*01	TRBJ2-7	TRBD2*02	TRBD2	12	16	22	26	3	3	6
587	4.81E-05	TGTGCCACCCAACAGCGTGACACCGGGGAGCTGTTTTTT	CATQQRDTGELFF	TRBV24-1*01	TRBV24-1	TRBJ2-2*01	TRBJ2-2	TRBD1*01, TRBD2*02, TRBD2*01	TRBD1, TRBD2	8	11	14	19	2	4	6
587	4.81E-05	TGTGCCACCAGTGATGCGGTCCGGGATACGCAGTATTTT	CATSDAVRDTQYF	TRBV24-1*01	TRBV24-1	TRBJ2-3*01	TRBJ2-3	TRBD1*01, TRBD2*02, TRBD2*01	TRBD1, TRBD2	14	18	21	24	3	2	5
587	4.81E-05	TGCAGTGCTGGAGCTACAGGGTACAATGAGCAGTTCTTC	CSAGATGYNEQFF	TRBV20-1*01, TRBV20-1*04, TRBV20-1*05, TRBV20-1*07	TRBV20-1	TRBJ2-1*01	TRBJ2-1	TRBD1*01	TRBD1	12	15	20	21	2	0	2
587	4.81E-05	TGCAGCGTTAGACAGGAGCCCTACAATGAGCAGTTCTTC	CSVRQEPYNEQFF	TRBV29-1*01, TRBV29-1*03	TRBV29-1	TRBJ2-1*01	TRBJ2-1	TRBD1*01	TRBD1	8	10	15	19	1	3	4
587	4.81E-05	TGTGCTATTCAAGGGGAGGCGGAAGGCTACACCTTC	CAIQGEAEGYTF	TRBV10-3*01, TRBV10-3*02	TRBV10-3	TRBJ1-2*01	TRBJ1-2	TRBD2*02	TRBD2	4	13	18	24	8	5	13
587	4.81E-05	TGTGCCATCAGTGAGGCGGGGTTCGAGCAGTACTTC	CAISEAGFEQYF	TRBV10-3*01, TRBV10-3*02	TRBV10-3	TRBJ2-7*01	TRBJ2-7	TRBD2*01	TRBD2	14	15	20	23	0	2	2
587	4.81E-05	TGTGCCACCTGGGACGGCTCCTACGAGCAGTACTTC	CATWDGSYEQYF	TRBV2*01, TRBV2*03	TRBV2	TRBJ2-7*01	TRBJ2-7	TRBD1*01, TRBD2*02, TRBD2*01	TRBD1, TRBD2	6	10	14	17	3	2	5
587	4.81E-05	TGTGCCAGCAGCGAACTAGAGCCCCAGCAGTACTTC	CASSELEPQQYF	TRBV7-2*04, TRBV7-2*01	TRBV7-2	TRBJ2-7*01	TRBJ2-7	TRBD1*01, TRBD2*02, TRBD2*01	TRBD1, TRBD2	11	20	24	25	8	0	8
587	4.81E-05	TGTGCCAGCAGCTTAACGTCAGCCCCAGCATTTT	CASSLT~QPQHF	TRBV7-3*01	TRBV7-3	TRBJ1-5*01	TRBJ1-5			16	-1	-1	18	-1	-1	1
586	4.81E-05	TGTGCCAGCAGCTCGTATGGGATCAGGGACTACGAGCAGTACTTC	CASSSYGIRDYEQYF	TRBV7-8*01, TRBV7-8*03	TRBV7-8	TRBJ2-7*01	TRBJ2-7	TRBD1*01	TRBD1	10	23	27	29	12	1	13
586	4.81E-05	TGTGCCAGTAAGGCAGGGTTCGGTTCACCCCTCCACTTT	CASKAGFGSPLHF	TRBV19*01, TRBV19*03, TRBV19*02	TRBV19	TRBJ1-6*02	TRBJ1-6	TRBD1*01	TRBD1	9	13	17	23	3	5	8
586	4.81E-05	TGTGCCAGCAGAAGGGGCTGGAACACTGAAGCTTTCTTT	CASRRGWNTEAFF	TRBV25-1*01	TRBV25-1	TRBJ1-1*01	TRBJ1-1	TRBD1*01	TRBD1	10	12	16	20	1	3	4
586	4.81E-05	TGTGCCACCAGTATAGCCTATGGCGGCTACACCTTC	CATSIAYGGYTF	TRBV15*02	TRBV15	TRBJ1-2*01	TRBJ1-2	TRBD2*02, TRBD2*01	TRBD2	10	13	16	24	2	7	9
586	4.81E-05	TGCAGCGTTGAAGGGGGAGCCCTTGGCTACACCTTC	CSVEGGALGYTF	TRBV29-1*01	TRBV29-1	TRBJ1-2*01	TRBJ1-2	TRBD2*02	TRBD2	12	14	18	23	1	4	5
586	4.81E-05	TGCAGTGCTAGCCCAATCTACGAGCAGTACTTC	CSASPIYEQYF	TRBV20-1*06, TRBV20-1*03, TRBV20-1*01, TRBV20-1*04, TRBV20-1*05, TRBV20-1*02, TRBV20-1*07	TRBV20-1	TRBJ2-7*01	TRBJ2-7	TRBD1*01, TRBD2*02, TRBD2*01	TRBD1, TRBD2	10	11	13	17	0	3	3
585	4.80E-05	TGTGCCAGCAGTGACCCCGGGACAGGGGGGGTCTATGGCTACACCTTC	CASSDPGTGGVYGYTF	TRBV25-1*01	TRBV25-1	TRBJ1-2*01	TRBJ1-2	TRBD1*01	TRBD1	13	18	28	32	4	3	7
585	4.80E-05	TGCAGTGCTAAGGGACAGGCTGCTCTCTATGAAAAACTGTTTTTT	CSAKGQAALYEKLFF	TRBV20-1*06, TRBV20-1*03, TRBV20-1*01, TRBV20-1*04, TRBV20-1*05, TRBV20-1*02, TRBV20-1*07	TRBV20-1	TRBJ1-4*01	TRBJ1-4	TRBD1*01	TRBD1	9	11	18	28	1	9	10
585	4.80E-05	TGTGCCACCAGTGGAGTAGCGGTACCCAATGAGCAGTTCTTC	CATSGVAVPNEQFF	TRBV24-1*01	TRBV24-1	TRBJ2-1*01	TRBJ2-1	TRBD2*02, TRBD2*01	TRBD2	12	16	21	26	3	4	7
585	4.80E-05	TGTGCCAGCAGCCCCCGACAGGTTAATTCACCCCTCCACTTT	CASSPRQVNSPLHF	TRBV7-2*04, TRBV7-2*01	TRBV7-2	TRBJ1-6*01	TRBJ1-6	TRBD1*01	TRBD1	11	16	21	23	4	1	5
585	4.80E-05	TGTGCCAGCAGCTCAAACAGGGACTACGAGCAGTACTTC	CASSSNRDYEQYF	TRBV7-2*04, TRBV7-2*01	TRBV7-2	TRBJ2-7*01	TRBJ2-7	TRBD1*01	TRBD1	12	16	21	23	3	1	4
585	4.80E-05	TGTGCCAGCAGCACGGACAGGGGTTCACCCCTCCACTTT	CASSTDRGSPLHF	TRBV7-3*05, TRBV7-3*01	TRBV7-3	TRBJ1-6*01	TRBJ1-6	TRBD1*01	TRBD1	11	14	22	23	2	0	2
585	4.80E-05	TGCAGCGTTGAAAAACAGCTGAACACTGAAGCTTTCTTT	CSVEKQLNTEAFF	TRBV29-1*01	TRBV29-1	TRBJ1-1*01	TRBJ1-1	TRBD1*01	TRBD1	11	14	17	19	2	1	3
585	4.80E-05	TGTGCCACTCAGAGGGGGCCAGATACGCAGTATTTT	CATQRGPDTQYF	TRBV24-1*01	TRBV24-1	TRBJ2-3*01	TRBJ2-3	TRBD1*01	TRBD1	7	12	18	19	4	0	4
585	4.80E-05	TGCAGCGCCGAGGGGGGCCACTCATCCTACACCTTC	CSAEGGHSSYTF	TRBV29-1*03	TRBV29-1	TRBJ1-2*01	TRBJ1-2	TRBD1*01, TRBD2*01	TRBD1, TRBD2	7	12	17	26	4	8	12
585	4.80E-05	TGTGCCATCAGTGCCGGTGAAAAACTGTTTTTT	CAISAGEKLFF	TRBV10-3*01, TRBV10-3*02	TRBV10-3	TRBJ1-4*01	TRBJ1-4	TRBD2*02, TRBD2*01	TRBD2	12	14	16	17	1	0	1
585	4.80E-05	TGCAGCCCAATTAAGGGTATGGCTACACCTTC	CSPIK~YGYTF	TRBV20-1*06, TRBV20-1*03, TRBV20-1*01, TRBV20-1*04, TRBV20-1*05, TRBV20-1*02, TRBV20-1*07	TRBV20-1	TRBJ1-2*01	TRBJ1-2	TRBD1*01, TRBD2*02	TRBD1, TRBD2	4	13	16	17	8	0	8
584	4.79E-05	TGTGCCACCAGTCGGCTCGGGGGGCAGGGTGGACTATGGCTACACCTTC	CATSRLGG~RVDYGYTF	TRBV24-1*01	TRBV24-1	TRBJ1-2*01	TRBJ1-2	TRBD2*01	TRBD2	11	17	23	32	5	8	13
584	4.79E-05	TGTGCCACCAGCAGAGGGACAGCGATTAATCAGCCCCAGCATTTT	CATSRGTAINQPQHF	TRBV15*02	TRBV15	TRBJ1-5*01	TRBJ1-5	TRBD1*01	TRBD1	11	15	21	27	3	5	8
584	4.79E-05	TGTGCCAGCAGTGAATTGGAGATTAGCACAGATACGCAGTATTTT	CASSELEISTDTQYF	TRBV25-1*01	TRBV25-1	TRBJ2-3*01	TRBJ2-3	TRBD2*02	TRBD2	15	17	20	24	1	3	4
584	4.79E-05	TGTGCCAGCAGCTTTCCGGGGGAGCGGTTCACCCCTCCACTTT	CASSFPG~SGSPLHF	TRBV7-4*01	TRBV7-4	TRBJ1-6*02	TRBJ1-6	TRBD2*01	TRBD2	13	16	21	27	2	5	7
584	4.79E-05	TGCGCCAGCGATCCGGACGGATAACCACTATGGCTACACCTTC	CASDPDG~NHYGYTF	TRBV10-1*02, TRBV10-1*01	TRBV10-1	TRBJ1-2*01	TRBJ1-2	TRBD1*01, TRBD2*02, TRBD2*01	TRBD1, TRBD2	8	14	17	26	5	8	13
584	4.79E-05	TGCAGCATGTGGACAGGGCGCCGCCAAGATACGCAGTATTTT	CSMWTGRRQDTQYF	TRBV29-1*01, TRBV29-1*03	TRBV29-1	TRBJ2-3*01	TRBJ2-3	TRBD1*01	TRBD1	5	10	17	26	4	8	12
584	4.79E-05	TGCGCCAGCAATCAGGGGGCGAATTCACCCCTCCACTTT	CASNQGANSPLHF	TRBV10-2*01	TRBV10-2	TRBJ1-6*02	TRBJ1-6	TRBD1*01	TRBD1	9	12	19	21	2	1	3
584	4.79E-05	TGCAGCGTTGAAGAGGACACGCATCAGCCCCAGCATTTT	CSVEEDTHQPQHF	TRBV29-1*01	TRBV29-1	TRBJ1-5*01	TRBJ1-5	TRBD1*01	TRBD1	13	14	18	22	0	3	3
584	4.79E-05	TGTGCCAGCAGGTCCACGGGGGCCCAGCATTTT	CASRSTGAQHF	TRBV2*01, TRBV2*02, TRBV2*03	TRBV2	TRBJ1-5*01	TRBJ1-5	TRBD2*01	TRBD2	10	16	21	22	5	0	5
583	4.78E-05	TGTGCCACCAGTGAACTCCCTGACACGCCACCTAACTATGGCTACACCTTC	CATSELPDTPPNYGYTF	TRBV24-1*01	TRBV24-1	TRBJ1-2*01	TRBJ1-2	TRBD1*01, TRBD2*02	TRBD1, TRBD2	13	17	21	31	3	9	12
583	4.78E-05	TGTGCCACCAGCAGAGTGTTGGCCCCCTGGGAATTACGAGCAGTACTTC	CATSRVLA~PGNYEQYF	TRBV15*02	TRBV15	TRBJ2-7*01	TRBJ2-7	TRBD1*01	TRBD1	11	21	28	34	9	5	14
583	4.78E-05	TGTGCCATCAGTGAGTCGTACAGGGGGCTTAATTCACCCCTCCACTTT	CAISESYRGLNSPLHF	TRBV10-3*01, TRBV10-3*02	TRBV10-3	TRBJ1-6*01	TRBJ1-6	TRBD1*01	TRBD1	16	19	27	29	2	1	3
583	4.78E-05	TGCGCCACCGTTGACCGAACAGGGGGTAACGTCTATGGCTACACCTTC	CATVDRTGGNVYGYTF	TRBV10-2*01	TRBV10-2	TRBJ1-2*01	TRBJ1-2	TRBD1*01	TRBD1	6	18	25	32	11	6	17
583	4.78E-05	TGTGCCACCAGCGCATCCTCCGGGGGGAACACCATATATTTT	CATSASSGGNTIYF	TRBV24-1*01	TRBV24-1	TRBJ1-3*01	TRBJ1-3	TRBD2*01	TRBD2	10	20	26	27	9	0	9
583	4.78E-05	TGTGCCAGTAGTTTCGGGACTGGAGACAATGAGCAGTTCTTC	CASSFGTGDNEQFF	TRBV19*01, TRBV19*02	TRBV19	TRBJ2-1*01	TRBJ2-1	TRBD2*02, TRBD2*01	TRBD2	11	15	20	25	3	4	7
583	4.78E-05	TGTGCCAGCAGCTTAGGACACAGAGTAAGCGAGCAGTACTTC	CASSLGHRVSEQYF	TRBV7-8*01	TRBV7-8	TRBJ2-7*01	TRBJ2-7	TRBD1*01	TRBD1	15	19	22	29	3	6	9
583	4.78E-05	TGTGCCACCAGCCGGGACAGCCAAGAGACCCAGTACTTC	CATSRDSQETQYF	TRBV15*02	TRBV15	TRBJ2-5*01	TRBJ2-5	TRBD1*01	TRBD1	11	13	19	20	1	0	1
583	4.78E-05	TGTGCCAGCAGCCCTACCAAGGGCAGCCCCAGCATTTT	CASSPT~GQPQHF	TRBV7-4*01	TRBV7-4	TRBJ1-5*01	TRBJ1-5	TRBD1*01, TRBD2*02	TRBD1, TRBD2	11	19	22	23	7	0	7
583	4.78E-05	TGCGCCATCAGTCTGGACCAACCTACGAGCAGTACTTC	CAISLD~TYEQYF	TRBV10-1*02, TRBV10-1*01	TRBV10-1	TRBJ2-7*01	TRBJ2-7	TRBD1*01, TRBD2*02, TRBD2*01	TRBD1, TRBD2	11	14	17	29	2	11	13
583	4.78E-05	TGTGCCAGCAGCCTGGATTGGCGTGGCTACACCTTC	CASSLDWRGYTF	TRBV7-9*01, TRBV7-9*02	TRBV7-9	TRBJ1-2*01	TRBJ1-2	TRBD1*01, TRBD2*02, TRBD2*01	TRBD1, TRBD2	11	14	16	23	2	6	8
583	4.78E-05	TGCAGTGCTAGGACCGGAGATACGCAGTATTTT	CSARTGDTQYF	TRBV20-1*06, TRBV20-1*03, TRBV20-1*01, TRBV20-1*04, TRBV20-1*05, TRBV20-1*02, TRBV20-1*07	TRBV20-1	TRBJ2-3*01	TRBJ2-3	TRBD1*01, TRBD2*02, TRBD2*01	TRBD1, TRBD2	10	11	13	17	0	3	3
582	4.77E-05	TGTGCCATCAGTGAACCCCCGGGACAGGGGACAGATACGCAGTATTTT	CAISEPPGQGTDTQYF	TRBV10-3*01, TRBV10-3*02	TRBV10-3	TRBJ2-3*01	TRBJ2-3	TRBD1*01	TRBD1	13	20	29	30	6	0	6
582	4.77E-05	TGTGCCACCAGCAGAGATAGGTATAGCAATCAGCCCCAGCATTTT	CATSRDRYSNQPQHF	TRBV15*02	TRBV15	TRBJ1-5*01	TRBJ1-5	TRBD1*01, TRBD2*02, TRBD2*01	TRBD1, TRBD2	11	18	20	23	6	2	8
582	4.77E-05	TGTGCCACCGCCATCGGGACAGCCAACACTGAAGCTTTCTTT	CATAIGTANTEAFF	TRBV15*02	TRBV15	TRBJ1-1*01	TRBJ1-1	TRBD1*01	TRBD1	8	15	21	24	6	2	8
582	4.77E-05	TGTGCCAGCAGCTTTGACGGCGAAAGGGAGCAGTACTTC	CASSFDGEREQYF	TRBV7-8*01	TRBV7-8	TRBJ2-7*01	TRBJ2-7	TRBD1*01, TRBD2*02, TRBD2*01	TRBD1, TRBD2	13	24	26	27	10	0	10
582	4.77E-05	TGTGCCACCAGCGGGTTTCGTTCTATGGCTACACCTTC	CATSGF~FYGYTF	TRBV24-1*01	TRBV24-1	TRBJ1-2*01	TRBJ1-2	TRBD2*02, TRBD2*01	TRBD2	10	11	14	22	0	7	7
582	4.77E-05	TGTGCCAGCGGGACAGGGGCCTACGAGCAGTACTTC	CASGTGAYEQYF	TRBV7-2*04, TRBV7-2*01	TRBV7-2	TRBJ2-7*01	TRBJ2-7	TRBD1*01	TRBD1	8	9	18	19	0	0	0
582	4.77E-05	TGTGCCAGCATCGGGACAGGGGTTGGCTACACCTTC	CASIGTGVGYTF	TRBV2*01, TRBV2*02, TRBV2*03	TRBV2	TRBJ1-2*01	TRBJ1-2	TRBD1*01	TRBD1	9	12	21	23	2	1	3
582	4.77E-05	TGTGCCAGCAGTGAACAGGACTACGAGCAGTACTTC	CASSEQDYEQYF	TRBV2*01, TRBV2*03	TRBV2	TRBJ2-7*01	TRBJ2-7	TRBD1*01	TRBD1	14	15	18	20	0	1	1
582	4.77E-05	TGCAGTGCTCCGATAGGGAAGGTGGGCTACACCTTC	CSAPIGKVGYTF	TRBV20-1*06, TRBV20-1*03, TRBV20-1*01, TRBV20-1*04, TRBV20-1*05, TRBV20-1*02, TRBV20-1*07	TRBV20-1	TRBJ1-2*01	TRBJ1-2	TRBD1*01, TRBD2*02, TRBD2*01	TRBD1, TRBD2	8	15	18	24	6	5	11
582	4.77E-05	TGTGCCAGCAAGGGGGAGTACGAGCAGTACTTC	CASKGEYEQYF	TRBV7-9*03, TRBV7-9*01, TRBV7-9*04, TRBV7-9*02	TRBV7-9	TRBJ2-7*01	TRBJ2-7	TRBD1*01	TRBD1	9	10	15	18	0	2	2
581	4.77E-05	TGTGCCAGCAGTGAACTTACACCGGGACAGGGCCGAAAAACTGTTTTTT	CASSELTP~DRAEKLFF	TRBV25-1*01	TRBV25-1	TRBJ1-4*01	TRBJ1-4	TRBD1*01	TRBD1	14	23	31	34	8	2	10
581	4.77E-05	TGTGCCAGCAGCCGCCCAGCAGCGGGCAACACAGATACGCAGTATTTT	CASSRPAAGNTDTQYF	TRBV6-5*01	TRBV6-5	TRBJ2-3*01	TRBJ2-3	TRBD2*02, TRBD2*01	TRBD2	11	20	25	29	8	3	11
581	4.77E-05	TGTGCCAGCTGAAGGACTAGCGGGCTCTACAATGAGCAGTTCTTC	CAS*RTSGLYNEQFF	TRBV25-1*01	TRBV25-1	TRBJ2-1*01	TRBJ2-1	TRBD2*02, TRBD2*01	TRBD2	8	13	23	26	4	2	6
581	4.77E-05	TGTGCCAGCAGCCCTGATTCCGGGTTCACTGAAGCTTTCTTT	CASSPDSGFTEAFF	TRBV3-1*01	TRBV3-1	TRBJ1-1*01	TRBJ1-1	TRBD2*02, TRBD2*01	TRBD2	12	20	23	26	7	2	9
581	4.77E-05	TGTGCCATCAGTTCCGACAGGGCGTATGGCTACACCTTC	CAISSDRAYGYTF	TRBV10-3*01, TRBV10-3*02	TRBV10-3	TRBJ1-2*01	TRBJ1-2	TRBD1*01	TRBD1	11	15	21	24	3	2	5
581	4.77E-05	TGTGCCATCAGTGAGGGACAAACTACGAGCAGTACTTC	CAISEG~NYEQYF	TRBV10-3*01, TRBV10-3*02	TRBV10-3	TRBJ2-7*01	TRBJ2-7	TRBD1*01	TRBD1	14	15	19	22	0	2	2
581	4.77E-05	TGCAGTGCTAGGGATGGGATCTACGAGCAGTACTTC	CSARDGIYEQYF	TRBV20-1*01, TRBV20-1*04, TRBV20-1*05, TRBV20-1*07	TRBV20-1	TRBJ2-7*01	TRBJ2-7	TRBD1*01, TRBD2*02, TRBD2*01	TRBD1, TRBD2	10	15	18	20	4	1	5
581	4.77E-05	TGCAGTGCCAGGACTAGCGGGAGCGGGCAGTACTTC	CSARTSGSGQYF	TRBV20-1*06, TRBV20-1*03, TRBV20-1*01, TRBV20-1*04, TRBV20-1*05, TRBV20-1*02, TRBV20-1*07	TRBV20-1	TRBJ2-7*01	TRBJ2-7	TRBD2*02	TRBD2	7	10	22	26	2	3	5
581	4.77E-05	TGCAGTGCAGGCACCCCTACGAGCAGTACTTC	CSAGT~YEQYF	TRBV20-1*06, TRBV20-1*03, TRBV20-1*01, TRBV20-1*04, TRBV20-1*05, TRBV20-1*02, TRBV20-1*07	TRBV20-1	TRBJ2-7*01	TRBJ2-7	TRBD1*01, TRBD2*02	TRBD1, TRBD2	7	8	10	15	0	4	4
580	4.76E-05	TGTGCCACCAGTGATTTGCATGGACAGGGTGGCCAACGAGCAGTACTTC	CATSDLHG~RVANEQYF	TRBV24-1*01	TRBV24-1	TRBJ2-7*01	TRBJ2-7	TRBD1*01	TRBD1	17	21	28	35	3	6	9
580	4.76E-05	TGTGCCAGCAGCTCTCCGGGACAGAAGGATGTGGGCGAGCAGTACTTC	CASSSPGQKDVGEQYF	TRBV7-6*01, TRBV7-6*02	TRBV7-6	TRBJ2-7*01	TRBJ2-7	TRBD1*01	TRBD1	12	17	23	35	4	11	15
580	4.76E-05	TGTGCCAGCAGTGGAGAGGGCTATAATTCACCCCTCCACTTT	CASSGEGYNSPLHF	TRBV2*01, TRBV2*03	TRBV2	TRBJ1-6*02	TRBJ1-6	TRBD2*02	TRBD2	12	15	19	20	2	0	2
580	4.76E-05	TGTGCCAGCAGCTTAGACACTAGCGGGCGGGAGCTGTTTTTT	CASSLDTSGRELFF	TRBV7-2*04, TRBV7-2*01	TRBV7-2	TRBJ2-2*01	TRBJ2-2	TRBD2*02, TRBD2*01	TRBD2	16	18	26	28	1	1	2
580	4.76E-05	TGTGCCACCAGTGATTTACCGGGGGCCGAGCAGTACTTC	CATSDLPGAEQYF	TRBV24-1*01	TRBV24-1	TRBJ2-7*01	TRBJ2-7	TRBD1*01, TRBD2*01	TRBD1, TRBD2	16	20	25	26	3	0	3
580	4.76E-05	TGCAGTGCTAGAGATGTCACTAGCGCGGAGCAGTACTTC	CSARDVTSAEQYF	TRBV20-1*01, TRBV20-1*05, TRBV20-1*07	TRBV20-1	TRBJ2-7*01	TRBJ2-7	TRBD2*02, TRBD2*01	TRBD2	13	18	24	27	4	2	6
580	4.76E-05	TGTGCCTTACACCGCGTTCTGGAAACACCATATATTTT	CALHRV~GNTIYF	TRBV19*01, TRBV19*03, TRBV19*02	TRBV19	TRBJ1-3*01	TRBJ1-3	TRBD2*02, TRBD2*01	TRBD2	5	11	14	17	5	2	7
580	4.76E-05	TGTGCCACCTCGGACTTCTGGGGTGAGCAGTTCTTC	CATSDFWGEQFF	TRBV15*02	TRBV15	TRBJ2-1*01	TRBJ2-1	TRBD2*02, TRBD2*01	TRBD2	8	11	15	23	2	7	9
580	4.76E-05	TGTGCCTTCCAATGAAAAACTGTTTTTT	CAFQ*~KLFF	TRBV10-3*01, TRBV10-3*02	TRBV10-3	TRBJ1-4*01	TRBJ1-4	TRBD1*01, TRBD2*02, TRBD2*01	TRBD1, TRBD2	5	7	9	10	1	0	1
579	4.75E-05	TGCGCCAGCAGCTTGGGCTTCGGGGGCCTCTCCTACGAGCAGTACTTC	CASSLGFGGLSYEQYF	TRBV5-1*01	TRBV5-1	TRBJ2-7*01	TRBJ2-7	TRBD1*01, TRBD2*01	TRBD1, TRBD2	15	21	26	29	5	2	7
579	4.75E-05	TGTGCCAGCAGCTTAGATGGGACGGCCAACTACGAGCAGTACTTC	CASSLDGTANYEQYF	TRBV7-8*01	TRBV7-8	TRBJ2-7*01	TRBJ2-7	TRBD1*01, TRBD2*02, TRBD2*01	TRBD1, TRBD2	15	18	22	29	2	6	8
579	4.75E-05	TGTGCCACCAGCAAGACAGGGAGCAATCAGCCCCAGCATTTT	CATSKTGSNQPQHF	TRBV24-1*01	TRBV24-1	TRBJ1-5*01	TRBJ1-5	TRBD1*01	TRBD1	10	14	20	21	3	0	3
579	4.75E-05	TGTGCCAGCAGCTTGGGCAGGGCGGGCTACGAGCAGTACTTC	CASSLGRAGYEQYF	TRBV7-6*01	TRBV7-6	TRBJ2-7*01	TRBJ2-7	TRBD1*01, TRBD2*02, TRBD2*01	TRBD1, TRBD2	13	17	21	26	3	4	7
579	4.75E-05	TGCAGTGCTAGAGACTGGGGGCGAAATTCACCCCTCCACTTT	CSARDWGRNSPLHF	TRBV20-1*01, TRBV20-1*05, TRBV20-1*07	TRBV20-1	TRBJ1-6*02	TRBJ1-6	TRBD1*01	TRBD1	13	16	21	24	2	2	4
579	4.75E-05	TGTGCCAGCAGCGAAGGGACTAGTTTTGAGCAGTACTTC	CASSEGTSFEQYF	TRBV7-8*01, TRBV7-8*03	TRBV7-8	TRBJ2-7*01	TRBJ2-7	TRBD2*02, TRBD2*01	TRBD2	15	16	22	27	0	4	4
579	4.75E-05	TGCAGTGCTAGTTACGGGGCTGACGAGCAGTACTTC	CSASYGADEQYF	TRBV20-1*01, TRBV20-1*04, TRBV20-1*05, TRBV20-1*07	TRBV20-1	TRBJ2-7*01	TRBJ2-7	TRBD1*01, TRBD2*01	TRBD1, TRBD2	11	15	19	22	3	2	5
579	4.75E-05	TGTGCCAGCAGTGAACTCTACGAGCAGTACTTC	CASSELYEQYF	TRBV2*01, TRBV2*03	TRBV2	TRBJ2-7*01	TRBJ2-7	TRBD2*02, TRBD2*01	TRBD2	14	-1	-1	17	-1	-1	2
578	4.74E-05	TGCGCCAGCAGTCCTAGCGAGATGACGGTACGAGCAGTACTTC	CASSPSE~*RYEQYF	TRBV10-2*01	TRBV10-2	TRBJ2-7*01	TRBJ2-7	TRBD2*02, TRBD2*01	TRBD2	11	13	18	28	1	9	10
578	4.74E-05	TGTGCCAGCAGTGAGACGTCCAACACCGGGGAGCTGTTTTTT	CASSETSNTGELFF	TRBV25-1*01	TRBV25-1	TRBJ2-2*01	TRBJ2-2	TRBD1*01, TRBD2*02, TRBD2*01	TRBD1, TRBD2	13	17	20	21	3	0	3
578	4.74E-05	TGCAGCGTTGAAAGACAGGGGTGGGGATATGGCTACACCTTC	CSVERQGWGYGYTF	TRBV29-1*01	TRBV29-1	TRBJ1-2*01	TRBJ1-2	TRBD1*01	TRBD1	11	13	20	27	1	6	7
578	4.74E-05	TGTGCCGCGAGGGGAGGGAGTTTAGCCGAGCAGTACTTC	CAARGGSLAEQYF	TRBV2*01, TRBV2*02, TRBV2*03	TRBV2	TRBJ2-7*01	TRBJ2-7	TRBD2*02	TRBD2	5	11	17	26	5	8	13
578	4.74E-05	TGTGCCACCAGACCAACCCACAGTTATGAGCAGTTCTTC	CATRPTHSYEQFF	TRBV15*02	TRBV15	TRBJ2-1*01	TRBJ2-1	TRBD1*01	TRBD1	10	19	22	25	8	2	10
578	4.74E-05	TGTGCCAGCAGCCCAAAGGGTGGCTACGAGCAGTACTTC	CASSPKGGYEQYF	TRBV7-2*04, TRBV7-2*01	TRBV7-2	TRBJ2-7*01	TRBJ2-7	TRBD1*01, TRBD2*02	TRBD1, TRBD2	10	16	19	23	5	3	8
578	4.74E-05	TGCAGTGCCAAATGTCCGGAGTGCTACGAGCAGTACTTC	CSAKCPECYEQYF	TRBV20-1*01, TRBV20-1*04, TRBV20-1*05, TRBV20-1*07	TRBV20-1	TRBJ2-7*01	TRBJ2-7	TRBD1*01	TRBD1	7	12	16	23	4	6	10
578	4.74E-05	TGTGCCAGCAGCCTAGACGGCTACGAGCAGTACTTC	CASSLDGYEQYF	TRBV7-3*05, TRBV7-3*01	TRBV7-3	TRBJ2-7*01	TRBJ2-7	TRBD2*02, TRBD2*01	TRBD2	10	12	15	20	1	4	5
578	4.74E-05	TGCGCCAGCAGTGACGGGAACTATGGCTACACCTTC	CASSDGNYGYTF	TRBV10-1*02, TRBV10-1*01	TRBV10-1	TRBJ1-2*01	TRBJ1-2	TRBD2*02, TRBD2*01	TRBD2	13	14	17	18	0	0	0
578	4.74E-05	TGTGCCATCAGTGAGTCCTACGAGCAGTACTTC	CAISESYEQYF	TRBV10-3*01, TRBV10-3*02	TRBV10-3	TRBJ2-7*01	TRBJ2-7	TRBD2*02	TRBD2	15	-1	-1	16	-1	-1	0
578	4.74E-05	TGTGCCACCAGAAGGGGCCCGTCTGTTTTTT	CATRR~ARLFF	TRBV15*02	TRBV15	TRBJ1-4*01	TRBJ1-4	TRBD1*01	TRBD1	10	12	16	22	1	5	6
577	4.73E-05	TGTGCCACCAGCAGAGAACGGACGGCCGTACATCAGCCCCAGCATTTT	CATSRERTAVHQPQHF	TRBV15*02	TRBV15	TRBJ1-5*01	TRBJ1-5	TRBD1*01, TRBD2*02, TRBD2*01	TRBD1, TRBD2	11	19	22	31	7	8	15
577	4.73E-05	TGTGCCACCAGCAGAGAATTCGCAGGGATGAATGAGCAGTTCTTC	CATSREFAGMNEQFF	TRBV15*02	TRBV15	TRBJ2-1*01	TRBJ2-1	TRBD1*01	TRBD1	11	22	26	30	10	3	13
577	4.73E-05	TGTGCCAGCAGTCCGGGAGCTGTAAATTCACCCCTCCACTTT	CASSPGAVNSPLHF	TRBV2*01, TRBV2*02, TRBV2*03	TRBV2	TRBJ1-6*01	TRBJ1-6	TRBD2*02	TRBD2	11	13	18	24	1	5	6
577	4.73E-05	TGCAGTGCCACAGGGACCAGGGGTAATTCACCCCTCCACTTT	CSATGTRGNSPLHF	TRBV20-1*01, TRBV20-1*04, TRBV20-1*05, TRBV20-1*07	TRBV20-1	TRBJ1-6*01	TRBJ1-6	TRBD1*01	TRBD1	7	17	22	23	9	0	9
577	4.73E-05	TGTGCCAGCGGGACTAGCGGGGGGAACGAGCAGTACTTC	CASGTSGGNEQYF	TRBV10-3*01, TRBV10-3*02	TRBV10-3	TRBJ2-7*01	TRBJ2-7	TRBD2*01	TRBD2	8	9	23	25	0	1	1
577	4.73E-05	TGTGCCAGCAGCCAAGGGACTGACTACGAGCAGTACTTC	CASSQGTDYEQYF	TRBV7-2*04, TRBV7-2*01	TRBV7-2	TRBJ2-7*01	TRBJ2-7	TRBD2*02, TRBD2*01	TRBD2	10	15	20	23	4	2	6
577	4.73E-05	TGTGCCAGCAGCGTGACAGTGAACACTGAAGCTTTCTTT	CASSVTVNTEAFF	TRBV7-3*01	TRBV7-3	TRBJ1-1*01	TRBJ1-1	TRBD1*01	TRBD1	11	14	18	19	2	0	2
577	4.73E-05	TGCGCCAGCAGTGAGTCGACAAGCTACGAGCAGTACTTC	CASSESTSYEQYF	TRBV10-2*01	TRBV10-2	TRBJ2-7*01	TRBJ2-7	TRBD1*01	TRBD1	16	17	20	23	0	2	2
577	4.73E-05	TGTGCCAGCAGCTTACGTCAGGGCGCGAGCAGTACTTC	CASSLR~GREQYF	TRBV7-3*01	TRBV7-3	TRBJ2-7*01	TRBJ2-7	TRBD1*01	TRBD1	14	18	22	25	3	2	5
576	4.72E-05	TGTGCCACCAGTGATTTGCAAGAGACAGGGGGTGGCTACACCTTC	CATSDLQETGGGYTF	TRBV24-1*01	TRBV24-1	TRBJ1-2*01	TRBJ1-2	TRBD1*01	TRBD1	17	23	31	32	5	0	5
576	4.72E-05	TGTGCCACCAGTGATACTCGGACAGGCGTGGACGAGCAGTACTTC	CATSDTRTGVDEQYF	TRBV24-1*01	TRBV24-1	TRBJ2-7*01	TRBJ2-7	TRBD1*01	TRBD1	14	19	25	31	4	5	9
576	4.72E-05	TGTGCCACCAGCAGAGATAGAAGCCATCTCTATGGCTACACCTTC	CATSRDRSHLYGYTF	TRBV15*02	TRBV15	TRBJ1-2*01	TRBJ1-2	TRBD1*01, TRBD2*02, TRBD2*01	TRBD1, TRBD2	11	22	24	29	10	4	14
576	4.72E-05	TGTGCCAGCAGCAAACGGACAGGGGGAGCGGAAAAACTGTTTTTT	CASSKRTGGAEKLFF	TRBV5-6*01	TRBV5-6	TRBJ1-4*01	TRBJ1-4	TRBD1*01	TRBD1	11	16	25	30	4	4	8
576	4.72E-05	TGTGCCAGCAGCTCCCCCGGGACAGCTTACGAGCAGTACTTC	CASSSPGTAYEQYF	TRBV7-6*01, TRBV7-6*02	TRBV7-6	TRBJ2-7*01	TRBJ2-7	TRBD1*01	TRBD1	12	18	24	27	5	2	7
576	4.72E-05	TGTGCCACCAGTGACTCTAGAGGGAGGGGCTACACCTTC	CATSDSRGRGYTF	TRBV24-1*01	TRBV24-1	TRBJ1-2*01	TRBJ1-2	TRBD2*02	TRBD2	13	21	26	27	7	0	7
576	4.72E-05	TGTGCCACCAGCAGCGACCTGAACACTGAAGCTTTCTTT	CATSSDLNTEAFF	TRBV15*02	TRBV15	TRBJ1-1*01	TRBJ1-1	TRBD2*02, TRBD2*01	TRBD2	11	12	15	19	0	3	3
575	4.72E-05	TGTGCCAGCAGCTCGGGACAGGGGGCCAGGAATTCACCCCTCCACTTT	CASSSGQGARNSPLHF	TRBV7-8*01, TRBV7-8*03	TRBV7-8	TRBJ1-6*02	TRBJ1-6	TRBD1*01	TRBD1	12	14	25	30	1	4	5
575	4.72E-05	TGTGCCAGCAGTGGAGGGAGCCATCAGCCCCAGCATTTT	CASSGGSHQPQHF	TRBV2*01, TRBV2*03	TRBV2	TRBJ1-5*01	TRBJ1-5	TRBD2*02	TRBD2	12	13	17	18	0	0	0
575	4.72E-05	TGTGCCAGCAGCTTGGGACAGCCGGGCGAGCAGTACTTC	CASSLGQPGEQYF	TRBV7-8*01	TRBV7-8	TRBJ2-7*01	TRBJ2-7	TRBD1*01	TRBD1	13	14	20	26	0	5	5
575	4.72E-05	TGCAGTGCTAGGCCGGGACTTACCTACGAGCAGTACTTC	CSARPGLTYEQYF	TRBV20-1*06, TRBV20-1*03, TRBV20-1*01, TRBV20-1*04, TRBV20-1*05, TRBV20-1*02, TRBV20-1*07	TRBV20-1	TRBJ2-7*01	TRBJ2-7	TRBD2*02, TRBD2*01	TRBD2	10	14	19	22	3	2	5
575	4.72E-05	TGTGCCAGGGCAACAGCGGGAAACACCATATATTTT	CARATAGNTIYF	TRBV2*01, TRBV2*02, TRBV2*03	TRBV2	TRBJ1-3*01	TRBJ1-3	TRBD1*01, TRBD2*02, TRBD2*01	TRBD1, TRBD2	7	12	15	18	4	2	6
575	4.72E-05	TGCAGTGCTAGATCCGGGGTGTACGAGCAGTACTTC	CSARSGVYEQYF	TRBV20-1*01, TRBV20-1*04, TRBV20-1*05, TRBV20-1*07	TRBV20-1	TRBJ2-7*01	TRBJ2-7	TRBD2*01	TRBD2	11	14	18	21	2	2	4
575	4.72E-05	TGCAGTGCTAGAGATCCGCCCCACGAGCAGTACTTC	CSARDPPHEQYF	TRBV20-1*01, TRBV20-1*05, TRBV20-1*07	TRBV20-1	TRBJ2-7*01	TRBJ2-7	TRBD1*01	TRBD1	13	17	21	22	3	0	3
575	4.72E-05	TGCAGCGTTGCTAGAGATAGATACGAGCAGTACTTC	CSVARDRYEQYF	TRBV29-1*01	TRBV29-1	TRBJ2-7*01	TRBJ2-7	TRBD2*02, TRBD2*01	TRBD2	9	10	13	21	0	7	7
575	4.72E-05	TGTGCCAGTAGGGGAAGCACTGAAGCTTTCTTT	CASRGSTEAFF	TRBV19*01, TRBV19*03, TRBV19*02	TRBV19	TRBJ1-1*01	TRBJ1-1	TRBD1*01, TRBD2*02, TRBD2*01	TRBD1, TRBD2	10	11	14	17	0	2	2
575	4.72E-05	TGCAGTCCAGCGGGAGGGGTCGAGCAGTACTTC	CSPAGGVEQYF	TRBV20-1*06, TRBV20-1*03, TRBV20-1*01, TRBV20-1*04, TRBV20-1*05, TRBV20-1*02, TRBV20-1*07	TRBV20-1	TRBJ2-7*01	TRBJ2-7	TRBD2*02	TRBD2	5	8	17	20	2	2	4
574	4.71E-05	TGTGCCACCAGTGAGGGGACACGCCGAACGTATGAGCAGTTCTTC	CATSEGTRRTYEQFF	TRBV24-1*01	TRBV24-1	TRBJ2-1*01	TRBJ2-1	TRBD1*01	TRBD1	13	15	20	31	1	10	11
574	4.71E-05	TGTGCCACGAACAATGGACAGGGTAACGGGGAGCTGTTTTTT	CATNNGQGNGELFF	TRBV15*02	TRBV15	TRBJ2-2*01	TRBJ2-2	TRBD1*01	TRBD1	7	15	22	26	7	3	10
574	4.71E-05	TGCAGTGCGAAGACTAGCGGACGCGGCTACGAGCAGTACTTC	CSAKTSGRGYEQYF	TRBV20-1*06, TRBV20-1*03, TRBV20-1*01, TRBV20-1*04, TRBV20-1*05, TRBV20-1*02, TRBV20-1*07	TRBV20-1	TRBJ2-7*01	TRBJ2-7	TRBD2*02, TRBD2*01	TRBD2	7	11	19	26	3	6	9
574	4.71E-05	TGCAGTGCGGCCCTAGCGGGAGGGCTCGAGCAGTACTTC	CSAALAGGLEQYF	TRBV20-1*06, TRBV20-1*03, TRBV20-1*01, TRBV20-1*04, TRBV20-1*05, TRBV20-1*02, TRBV20-1*07	TRBV20-1	TRBJ2-7*01	TRBJ2-7	TRBD2*02	TRBD2	7	12	23	26	4	2	6
574	4.71E-05	TGCAGCGTGTCCGGGACAGCGTACTACGAGCAGTACTTC	CSVSGTAYYEQYF	TRBV29-1*01, TRBV29-1*03	TRBV29-1	TRBJ2-7*01	TRBJ2-7	TRBD1*01	TRBD1	7	12	18	23	4	4	8
574	4.71E-05	TGTGCCAGCAGCAGGACCAATGAGAAACTGTTTTTT	CASSRTNEKLFF	TRBV7-8*01, TRBV7-8*03	TRBV7-8	TRBJ1-4*01	TRBJ1-4	TRBD1*01, TRBD2*02, TRBD2*01	TRBD1, TRBD2	11	13	16	18	1	1	2
574	4.71E-05	TGTGCCAAGCAGACAGGAGGAAACACCATATATTTT	CAKQTGGNTIYF	TRBV2*01, TRBV2*02, TRBV2*03	TRBV2	TRBJ1-3*01	TRBJ1-3	TRBD1*01	TRBD1	6	11	16	18	4	1	5
573	4.70E-05	TGTGCCACCAGTGATCATACACCGGAATCCTACAATGAGCAGTTCTTC	CATSDHTPESYNEQFF	TRBV24-1*01	TRBV24-1	TRBJ2-1*01	TRBJ2-1	TRBD1*01, TRBD2*02, TRBD2*01	TRBD1, TRBD2	14	23	25	27	8	1	9
573	4.70E-05	TGTGCCACCAGCAGAGATCGGACTTATCCTAACTATGGCTACACCTTC	CATSRDRTYPNYGYTF	TRBV15*02	TRBV15	TRBJ1-2*01	TRBJ1-2	TRBD2*02, TRBD2*01	TRBD2	11	19	23	28	7	4	11
573	4.70E-05	TGTGCCAGTAGCCATTCGACCAGCAGTAATTCACCCCTCCACTTT	CASSHSTSSNSPLHF	TRBV19*01, TRBV19*03, TRBV19*02	TRBV19	TRBJ1-6*02	TRBJ1-6	TRBD1*01, TRBD2*02, TRBD2*01	TRBD1, TRBD2	11	23	25	26	11	0	11
573	4.70E-05	TGTGCCATCAGTGACGGACGGAGCAATCAGCCCCAGCATTTT	CAISDGRSNQPQHF	TRBV10-3*01, TRBV10-3*02	TRBV10-3	TRBJ1-5*01	TRBJ1-5	TRBD1*01, TRBD2*02, TRBD2*01	TRBD1, TRBD2	13	15	18	21	1	2	3
573	4.70E-05	TGTGCCATCAGTGAGCAAGACAGGGCTGGCGAGCAGTACTTC	CAISEQDRAGEQYF	TRBV10-3*01, TRBV10-3*02	TRBV10-3	TRBJ2-7*01	TRBJ2-7	TRBD1*01	TRBD1	14	18	24	29	3	4	7
573	4.70E-05	TGTGCCAGCAGTGGAAGACAGGGAGGCGGCTACACCTTC	CASSGRQGGGYTF	TRBV2*01, TRBV2*03	TRBV2	TRBJ1-2*01	TRBJ1-2	TRBD1*01	TRBD1	12	16	22	27	3	4	7
573	4.70E-05	TGTGCCAGCAGCTTGGCAGGAAACTACGAGCAGTACTTC	CASSLAGNYEQYF	TRBV7-8*01	TRBV7-8	TRBJ2-7*01	TRBJ2-7	TRBD1*01	TRBD1	13	16	19	23	2	3	5
573	4.70E-05	TGTGCCAGCAGCTCCCCCTGGCAGCATGAGCAGTACTTC	CASSSPWQHEQYF	TRBV7-2*04, TRBV7-2*01	TRBV7-2	TRBJ2-7*01	TRBJ2-7	TRBD1*01	TRBD1	12	13	19	27	0	7	7
573	4.70E-05	TGCAGTGCTAGGGGGCAGGGAGGCTACGAGCAGTACTTC	CSARGQGGYEQYF	TRBV20-1*01, TRBV20-1*04, TRBV20-1*05, TRBV20-1*07	TRBV20-1	TRBJ2-7*01	TRBJ2-7	TRBD2*02	TRBD2	10	17	22	23	6	0	6
573	4.70E-05	TGCAGTGCTAGGAGGCAGTCCTCCTACGAGCAGTACTTC	CSARRQSSYEQYF	TRBV20-1*06, TRBV20-1*03, TRBV20-1*01, TRBV20-1*04, TRBV20-1*05, TRBV20-1*02, TRBV20-1*07	TRBV20-1	TRBJ2-7*01	TRBJ2-7	TRBD2*02, TRBD2*01	TRBD2	10	11	14	20	0	5	5
573	4.70E-05	TGCAGTGCAGGGGGCACACAGGGGGACGAGCAGTACTTC	CSAGGTQGDEQYF	TRBV20-1*06, TRBV20-1*03, TRBV20-1*01, TRBV20-1*04, TRBV20-1*05, TRBV20-1*02, TRBV20-1*07	TRBV20-1	TRBJ2-7*01	TRBJ2-7	TRBD1*01	TRBD1	7	17	24	25	9	0	9
573	4.70E-05	TGCAGTGCTAGATTAGGGGTGCTGAAGCTTTCTTT	CSARLG~AEAFF	TRBV20-1*01, TRBV20-1*04, TRBV20-1*05, TRBV20-1*07	TRBV20-1	TRBJ1-1*01	TRBJ1-1	TRBD1*01	TRBD1	11	14	18	21	2	2	4
573	4.70E-05	TGTGCCAGCAGCCCGCTCGAATGAGCAGTTCTTC	CASSPL~NEQFF	TRBV7-7*01, TRBV7-7*02	TRBV7-7	TRBJ2-1*01	TRBJ2-1	TRBD2*02, TRBD2*01	TRBD2	11	12	16	19	0	2	2
572	4.69E-05	TGTGCCACCAGTGAGAAGGACAGGGGAGAGGTCCTACGAGCAGTACTTC	CATSEKDR~ERSYEQYF	TRBV24-1*01	TRBV24-1	TRBJ2-7*01	TRBJ2-7	TRBD1*01	TRBD1	13	17	25	31	3	5	8
572	4.69E-05	TGTGCCAGCAGTGTTAGACAGGGGAGTAATTCACCCCTCCACTTT	CASSVRQGSNSPLHF	TRBV2*01, TRBV2*02, TRBV2*03	TRBV2	TRBJ1-6*02	TRBJ1-6	TRBD1*01	TRBD1	12	16	23	26	3	2	5
572	4.69E-05	TGTGCCATCAGCTCGACTAGCGGAGTTTACGAGCAGTACTTC	CAISSTSGVYEQYF	TRBV10-3*01, TRBV10-3*02	TRBV10-3	TRBJ2-7*01	TRBJ2-7	TRBD2*02, TRBD2*01	TRBD2	10	14	22	27	3	4	7
572	4.69E-05	TGTGCCAGCAGTTTTGGACGCAGGGGGGATGGCTACACCTTC	CASSFGRRGDGYTF	TRBV25-1*01	TRBV25-1	TRBJ1-2*01	TRBJ1-2	TRBD1*01	TRBD1	11	20	26	28	8	1	9
572	4.69E-05	TGTGCCACCAGTGGGGGACAGTTCTACGAGCAGTACTTC	CATSGGQFYEQYF	TRBV24-1*01	TRBV24-1	TRBJ2-7*01	TRBJ2-7	TRBD1*01	TRBD1	12	14	20	23	1	2	3
572	4.69E-05	TGTGCCAGCAGCTTCGACCCGGGACAGGGCCTGAACTTC	CASSFDPGQGLNF	TRBV2*01, TRBV2*02, TRBV2*03	TRBV2	TRBJ2-7*01	TRBJ2-7	TRBD1*01	TRBD1	10	20	28	34	9	5	14
572	4.69E-05	TGCAGTGCAGAGGGACTAGCAGATTACGAGCAGTACTTC	CSAEGLADYEQYF	TRBV20-1*06, TRBV20-1*03, TRBV20-1*01, TRBV20-1*04, TRBV20-1*05, TRBV20-1*02, TRBV20-1*07	TRBV20-1	TRBJ2-7*01	TRBJ2-7	TRBD2*02, TRBD2*01	TRBD2	7	11	19	24	3	4	7
572	4.69E-05	TGTGCCACCAGTGATCCTTACAATGAGCAGTTCTTC	CATSDPYNEQFF	TRBV24-1*01	TRBV24-1	TRBJ2-1*01	TRBJ2-1	TRBD1*01, TRBD2*02	TRBD1, TRBD2	14	15	17	18	0	0	0
572	4.69E-05	TGTGCCAGCAGCTCGTGGACAGGGGGCTACACCTTC	CASSSWTGGYTF	TRBV7-8*01, TRBV7-8*03	TRBV7-8	TRBJ1-2*01	TRBJ1-2	TRBD1*01	TRBD1	12	16	23	24	3	0	3
572	4.69E-05	TGCAGCGTTGTTCCCTTCAATGAGCAGTTCTTC	CSVVPFNEQFF	TRBV29-1*01	TRBV29-1	TRBJ2-1*01	TRBJ2-1	TRBD1*01, TRBD2*02, TRBD2*01	TRBD1, TRBD2	9	-1	-1	13	-1	-1	3
571	4.68E-05	TGCGCCAGCAGCTTGAGGGGACAGGGGACAACACCGGGGAGCTGTTTTTT	CASSLRGQ~DNTGELFF	TRBV5-1*01	TRBV5-1	TRBJ2-2*01	TRBJ2-2	TRBD1*01	TRBD1	14	17	26	29	2	2	4
571	4.68E-05	TGTGCCACCAGTTCCCAGGGCAACTATAATTCACCCCTCCACTTT	CATSSQGNYNSPLHF	TRBV15*02	TRBV15	TRBJ1-6*01	TRBJ1-6	TRBD1*01	TRBD1	10	15	19	23	4	3	7
571	4.68E-05	TGTGCCAGCAGCCCTACCCGGGACACGAACACTGAAGCTTTCTTT	CASSPTRDTNTEAFF	TRBV7-3*05, TRBV7-3*01	TRBV7-3	TRBJ1-1*01	TRBJ1-1	TRBD1*01	TRBD1	11	19	24	26	7	1	8
571	4.68E-05	TGCAGCGTGCCCCGGGACCGAGGACCTTACTATGGCTACACCTTC	CSVPRDRGPYYGYTF	TRBV29-1*01, TRBV29-1*03	TRBV29-1	TRBJ1-2*01	TRBJ1-2	TRBD1*01, TRBD2*02, TRBD2*01	TRBD1, TRBD2	7	13	17	28	5	10	15
571	4.68E-05	TGCAGTGCTAGGACTAAGGGGGGGTTTCAGATACGCAGTATTTT	CSARTKG~VSDTQYF	TRBV20-1*06, TRBV20-1*03, TRBV20-1*01, TRBV20-1*04, TRBV20-1*05, TRBV20-1*02, TRBV20-1*07	TRBV20-1	TRBJ2-3*01	TRBJ2-3	TRBD2*01	TRBD2	10	17	23	27	6	3	9
571	4.68E-05	TGTGCCATCGGGAATCCTAGGGGTAATTCACCCCTCCACTTT	CAIGNPRGNSPLHF	TRBV10-3*01, TRBV10-3*02	TRBV10-3	TRBJ1-6*02	TRBJ1-6	TRBD1*01	TRBD1	8	18	22	23	9	0	9
571	4.68E-05	TGTGCCACCAGCAGTGGGATCGACACCGGGGAGCTGTTTTTT	CATSSGIDTGELFF	TRBV15*02	TRBV15	TRBJ2-2*01	TRBJ2-2	TRBD1*01, TRBD2*02, TRBD2*01	TRBD1, TRBD2	11	15	18	22	3	3	6
571	4.68E-05	TGCAGTGCCGAAGAGCCGGCTGATTTGTCACCCCTCCACTTT	CSAEEPADLSPLHF	TRBV20-1*06, TRBV20-1*03, TRBV20-1*01, TRBV20-1*04, TRBV20-1*05, TRBV20-1*02, TRBV20-1*07	TRBV20-1	TRBJ1-6*01	TRBJ1-6	TRBD1*01, TRBD2*02, TRBD2*01	TRBD1, TRBD2	7	17	19	27	9	7	16
571	4.68E-05	TGCAGTGCTAGTTCAGCAGCTAACTATGGCTACACCTTC	CSASSAANYGYTF	TRBV20-1*01, TRBV20-1*04, TRBV20-1*05, TRBV20-1*07	TRBV20-1	TRBJ1-2*01	TRBJ1-2	TRBD1*01, TRBD2*02, TRBD2*01	TRBD1, TRBD2	11	16	18	19	4	0	4
571	4.68E-05	TGCAGTGCTAGGTTGGACCAGAACTATGGCTACACCTTC	CSARLDQNYGYTF	TRBV20-1*06, TRBV20-1*03, TRBV20-1*01, TRBV20-1*04, TRBV20-1*05, TRBV20-1*02, TRBV20-1*07	TRBV20-1	TRBJ1-2*01	TRBJ1-2	TRBD1*01, TRBD2*02, TRBD2*01	TRBD1, TRBD2	10	14	17	21	3	3	6
571	4.68E-05	TGTGCCAGCAGCGGGGCTTCCTACGAGCAGTACTTC	CASSGASYEQYF	TRBV25-1*01	TRBV25-1	TRBJ2-7*01	TRBJ2-7	TRBD1*01, TRBD2*01	TRBD1, TRBD2	10	12	16	18	1	1	2
570	4.68E-05	TGTGCCAGCAGTGATAATAGACAGGGTCTTAATGAAAAACTGTTTTTT	CASSDNRQGLNEKLFF	TRBV25-1*01	TRBV25-1	TRBJ1-4*01	TRBJ1-4	TRBD1*01	TRBD1	13	19	25	29	5	3	8
570	4.68E-05	TGTGCCATCAGTGTGGTGGAGCAGCAGCCTCGCGAGCAGTACTTC	CAISVVEQQPREQYF	TRBV10-3*01, TRBV10-3*02	TRBV10-3	TRBJ2-7*01	TRBJ2-7	TRBD2*02	TRBD2	12	17	20	32	4	11	15
570	4.68E-05	TGTGCCATCAGTGAGCCAACACTAGCGGGCCACGAGCAGTACTTC	CAISEPTLAGHEQYF	TRBV10-3*01, TRBV10-3*02	TRBV10-3	TRBJ2-7*01	TRBJ2-7	TRBD2*02, TRBD2*01	TRBD2	14	20	28	31	5	2	7
570	4.68E-05	TGTGCCACCAGTGACACAGGGACTGGGGCCAACGTCCTGACTTTC	CATSDTGTGANVLTF	TRBV24-1*01	TRBV24-1	TRBJ2-6*01	TRBJ2-6	TRBD1*01	TRBD1	13	15	20	22	1	1	2
570	4.68E-05	TGTGCCAGCAGCTTCGATCCGGGCGTCTCCTACGAGCAGTACTTC	CASSFDPGVSYEQYF	TRBV7-6*01	TRBV7-6	TRBJ2-7*01	TRBJ2-7	TRBD1*01, TRBD2*02, TRBD2*01	TRBD1, TRBD2	13	20	23	26	6	2	8
570	4.68E-05	TGTGCCAGCAGGGAGGGGGCTCTAGGGTCACCCCTCCACTTT	CASREGALGSPLHF	TRBV2*01, TRBV2*03	TRBV2	TRBJ1-6*01	TRBJ1-6	TRBD1*01	TRBD1	10	13	19	27	2	7	9
570	4.68E-05	TGTGCCATCAGCTTTACAGGGGAGGGCGAGCAGTACTTC	CAISFTGEGEQYF	TRBV10-3*01, TRBV10-3*02	TRBV10-3	TRBJ2-7*01	TRBJ2-7	TRBD1*01, TRBD2*02	TRBD1, TRBD2	10	15	21	26	4	4	8
570	4.68E-05	TGTGCCATAGTAGGACAGGGGACCTACGAGCAGTACTTC	CAIVGQGTYEQYF	TRBV2*01, TRBV2*02, TRBV2*03	TRBV2	TRBJ2-7*01	TRBJ2-7	TRBD1*01	TRBD1	6	12	20	22	5	1	6
570	4.68E-05	TGTGCCAGCACGGGGACAGAGAACTATGGCTACACCTTC	CASTGTENYGYTF	TRBV2*01, TRBV2*02, TRBV2*03	TRBV2	TRBJ1-2*01	TRBJ1-2	TRBD1*01	TRBD1	9	12	18	21	2	2	4
570	4.68E-05	TGCAGTGCAAGACGGACTAGTTCGGGCGAGCAGTACTTC	CSARRTSSGEQYF	TRBV20-1*01, TRBV20-1*04, TRBV20-1*05, TRBV20-1*07	TRBV20-1	TRBJ2-7*01	TRBJ2-7	TRBD2*02, TRBD2*01	TRBD2	11	13	19	26	1	6	7
570	4.68E-05	TGTGCCATCGGACAGGGGGCGCCTGAGCAGTACTTC	CAIGQGAPEQYF	TRBV10-3*01, TRBV10-3*02	TRBV10-3	TRBJ2-7*01	TRBJ2-7	TRBD1*01	TRBD1	8	9	19	24	0	4	4
570	4.68E-05	TGCAGCTCCGGACGGTGGGATACGCAGTATTTT	CSSGRWDTQYF	TRBV29-1*03	TRBV29-1	TRBJ2-3*01	TRBJ2-3	TRBD1*01, TRBD2*02, TRBD2*01	TRBD1, TRBD2	5	9	12	18	3	5	8
570	4.68E-05	TGTGCCAGTAAGCAGGACGGCTACACCTTC	CASKQDGYTF	TRBV19*01, TRBV19*03, TRBV19*02	TRBV19	TRBJ1-2*01	TRBJ1-2	TRBD1*01, TRBD2*02, TRBD2*01	TRBD1, TRBD2	9	14	17	18	4	0	4
569	4.67E-05	TGTGCCAACGATACCGGGACAGCGGGAGGACCACCCTACGAGCAGTACTTC	CANDTGTAGGPPYEQYF	TRBV7-7*01, TRBV7-7*02	TRBV7-7	TRBJ2-7*01	TRBJ2-7	TRBD2*02	TRBD2	6	20	28	34	13	5	18
569	4.67E-05	TGCAGCGTTGGGCTAGCAGGTTTGGAATGAGCAGTTCTTC	CSVGLAG~WNEQFF	TRBV29-1*01	TRBV29-1	TRBJ2-1*01	TRBJ2-1	TRBD2*02, TRBD2*01	TRBD2	9	12	16	25	2	8	10
569	4.67E-05	TGTGCCACCAGCTCAGGGGGGGCCAACGTCCTGACTTTC	CATSSGGANVLTF	TRBV15*02	TRBV15	TRBJ2-6*01	TRBJ2-6	TRBD1*01	TRBD1	11	13	17	18	1	0	1
569	4.67E-05	TGTGCCAGCCGTTACGGGACAGGGGATGGCTACACCTTC	CASRYGTGDGYTF	TRBV2*01, TRBV2*03	TRBV2	TRBJ1-2*01	TRBJ1-2	TRBD1*01	TRBD1	8	15	24	25	6	0	6
569	4.67E-05	TGTGCCAGCAGCGGGCAGGGGTACTGCGAGCAGTACTTC	CASSGQGYCEQYF	TRBV7-4*01	TRBV7-4	TRBJ2-7*01	TRBJ2-7	TRBD1*01	TRBD1	11	15	20	26	3	5	8
569	4.67E-05	TGCAGTGCTAGACAGGGAGCTAACTATGGCTACACCTTC	CSARQGANYGYTF	TRBV20-1*01, TRBV20-1*05, TRBV20-1*07	TRBV20-1	TRBJ1-2*01	TRBJ1-2	TRBD1*01, TRBD2*02	TRBD1, TRBD2	11	12	16	19	0	2	2
569	4.67E-05	TGTGCCACCACAGGACAGGCCTCAGCCCCAGCATTTT	CATTGQ~PQPQHF	TRBV24-1*01	TRBV24-1	TRBJ1-5*01	TRBJ1-5	TRBD1*01	TRBD1	9	12	18	21	2	2	4
569	4.67E-05	TGTGCCAGCAGGGGGGATGGCAATGAGCAGTTCTTC	CASRGDGNEQFF	TRBV2*01, TRBV2*02, TRBV2*03	TRBV2	TRBJ2-1*01	TRBJ2-1	TRBD1*01, TRBD2*01	TRBD1, TRBD2	10	11	15	20	0	4	4
569	4.67E-05	TGTGCCAGCAGGCAGGGTTTTGGCTACACCTTC	CASRQGFGYTF	TRBV2*01, TRBV2*02, TRBV2*03	TRBV2	TRBJ1-2*01	TRBJ1-2	TRBD1*01	TRBD1	10	12	16	20	1	3	4
568	4.66E-05	TGTGCCACCAGCAACGTCCCGTACGTAACCCCCTGCTAACTATGGCTACACCTTC	CATSNVPYV~PPANYGYTF	TRBV15*02	TRBV15	TRBJ1-2*01	TRBJ1-2	TRBD1*01	TRBD1	11	28	34	35	16	0	16
568	4.66E-05	TGTGCCATCAGTGAGACCGGGACAGGGAGAAATTCACCCCTCCACTTT	CAISETGTGRNSPLHF	TRBV10-3*01, TRBV10-3*02	TRBV10-3	TRBJ1-6*01	TRBJ1-6	TRBD1*01	TRBD1	14	18	26	30	3	3	6
568	4.66E-05	TGTGCCACCAGCAGAGATCAGGCAGGGGTCTATGGCTACACCTTC	CATSRDQAGVYGYTF	TRBV15*02	TRBV15	TRBJ1-2*01	TRBJ1-2	TRBD1*01	TRBD1	11	22	27	29	10	1	11
568	4.66E-05	TGTGCCATCCGGGACAGGGGGCAGTTAAGTGGCTACACCTTC	CAIRDRGQLSGYTF	TRBV10-3*01, TRBV10-3*02	TRBV10-3	TRBJ1-2*01	TRBJ1-2	TRBD1*01	TRBD1	8	10	21	29	1	7	8
568	4.66E-05	TGTGCCAGCAGTGAATTCACCGACTACGTCCGGCAGTTCTTC	CASSEFTDYVRQFF	TRBV25-1*01	TRBV25-1	TRBJ2-1*01	TRBJ2-1	TRBD2*02, TRBD2*01	TRBD2	15	21	25	32	5	6	11
568	4.66E-05	TGTGCCATCGGCGAGGACGGTGGGAAGACCCAGTACTTC	CAIGEDGGKTQYF	TRBV10-3*01, TRBV10-3*02	TRBV10-3	TRBJ2-5*01	TRBJ2-5	TRBD1*01, TRBD2*02, TRBD2*01	TRBD1, TRBD2	8	21	24	25	12	0	12
568	4.66E-05	TGTGCCACCGGACAGGGGGAACGTCAGCCCCAGCATTTT	CATGQGERQPQHF	TRBV2*01, TRBV2*02, TRBV2*03	TRBV2	TRBJ1-5*01	TRBJ1-5	TRBD1*01	TRBD1	6	9	18	23	2	4	6
568	4.66E-05	TGCAGTGCTAGGCCCGACATAAACTATGGCTACACCTTC	CSARPDINYGYTF	TRBV20-1*06, TRBV20-1*03, TRBV20-1*01, TRBV20-1*04, TRBV20-1*05, TRBV20-1*02, TRBV20-1*07	TRBV20-1	TRBJ1-2*01	TRBJ1-2	TRBD1*01, TRBD2*02, TRBD2*01	TRBD1, TRBD2	10	15	18	21	4	2	6
568	4.66E-05	TGTGCCAGCAGTGATGTTCTAGAGACCCAGTACTTC	CASSDVLETQYF	TRBV2*01, TRBV2*03	TRBV2	TRBJ2-5*01	TRBJ2-5	TRBD1*01	TRBD1	13	14	16	20	0	3	3
568	4.66E-05	TGCAGTGCCCGGGACGTGATCTATGGCTACACCTTC	CSARDVIYGYTF	TRBV20-1*06, TRBV20-1*03, TRBV20-1*01, TRBV20-1*04, TRBV20-1*05, TRBV20-1*02, TRBV20-1*07	TRBV20-1	TRBJ1-2*01	TRBJ1-2	TRBD1*01, TRBD2*02, TRBD2*01	TRBD1, TRBD2	7	10	14	20	2	5	7
568	4.66E-05	TGCAGCGTAGGGACTAGCGGTAGCGAGCAGTACTTC	CSVGTSGSEQYF	TRBV29-1*01	TRBV29-1	TRBJ2-7*01	TRBJ2-7	TRBD2*02, TRBD2*01	TRBD2	7	9	19	27	1	7	8
568	4.66E-05	TGTGCCAGCTCGGGGTCCTACGAGCAGTACTTC	CASSGSYEQYF	TRBV25-1*01	TRBV25-1	TRBJ2-7*01	TRBJ2-7	TRBD2*01	TRBD2	8	10	14	15	1	0	1
568	4.66E-05	TGTGCCAGCAGCAATGTCCACGAGCAGTACTTC	CASSNVHEQYF	TRBV7-9*03, TRBV7-9*01, TRBV7-9*04, TRBV7-9*02	TRBV7-9	TRBJ2-7*01	TRBJ2-7	TRBD1*01	TRBD1	10	14	18	19	3	0	3
567	4.65E-05	TGTGCCACCAGCAGGGCCTGGGTTAGCCCCAACAACGAGCAGTACTTC	CATSRAWVSPNNEQYF	TRBV15*02	TRBV15	TRBJ2-7*01	TRBJ2-7	TRBD1*01	TRBD1	11	25	29	34	13	4	17
567	4.65E-05	TGTGCCAGCAGCCCTAGCGGGGGGCGCACAGATACGCAGTATTTT	CASSPSGGRTDTQYF	TRBV7-3*05, TRBV7-3*01	TRBV7-3	TRBJ2-3*01	TRBJ2-3	TRBD2*01	TRBD2	11	13	23	25	1	1	2
567	4.65E-05	TGCAGTGCGAGATCGGGGTTCACCTATAATTCACCCCTCCACTTT	CSARSGFTYNSPLHF	TRBV20-1*01, TRBV20-1*04, TRBV20-1*05, TRBV20-1*07	TRBV20-1	TRBJ1-6*01	TRBJ1-6	TRBD2*01	TRBD2	11	13	17	22	1	4	5
567	4.65E-05	TGTGCCAGTAGTATGGAGGGAATCAATCAGCCCCAGCATTTT	CASSMEGINQPQHF	TRBV19*01, TRBV19*02	TRBV19	TRBJ1-5*01	TRBJ1-5	TRBD2*02	TRBD2	13	14	19	23	0	3	3
567	4.65E-05	TGTGCCAGCAGTCGGGACAGGGGCAACTATGGCTACACCTTC	CASSRDRGNYGYTF	TRBV2*01, TRBV2*02, TRBV2*03	TRBV2	TRBJ1-2*01	TRBJ1-2	TRBD1*01	TRBD1	11	13	22	24	1	1	2
567	4.65E-05	TGCAGTGCTACTCCTAGCAGTTACGAGCAGTACTTC	CSATPSSYEQYF	TRBV20-1*01, TRBV20-1*04, TRBV20-1*05, TRBV20-1*07	TRBV20-1	TRBJ2-7*01	TRBJ2-7	TRBD2*02, TRBD2*01	TRBD2	9	13	17	21	3	3	6
567	4.65E-05	TGTGCCAGCAGCTTGGGAGGGTTTGCCTTTCTTT	CASSLG~GLPFF	TRBV5-6*01	TRBV5-6	TRBJ1-1*01	TRBJ1-1	TRBD2*02	TRBD2	15	16	20	26	0	5	5
566	4.64E-05	TGCAGCGTTGACTCTGCCGGGACCAACCACACTACGAGCAGTACTTC	CSVDSAGT~PHYEQYF	TRBV29-1*01	TRBV29-1	TRBJ2-7*01	TRBJ2-7	TRBD1*01, TRBD2*02, TRBD2*01	TRBD1, TRBD2	10	18	22	31	7	8	15
566	4.64E-05	TGTGCCACCAGCAGAGATGTGAGAAGCTCCTACGAGCAGTACTTC	CATSRDVRSSYEQYF	TRBV15*02	TRBV15	TRBJ2-7*01	TRBJ2-7	TRBD1*01, TRBD2*02	TRBD1, TRBD2	11	17	19	26	5	6	11
566	4.64E-05	TGTGCCACCAGCAGAGCACGGCTTAATGAAAAACTGTTTTTT	CATSRARLNEKLFF	TRBV15*02	TRBV15	TRBJ1-4*01	TRBJ1-4	TRBD1*01, TRBD2*02, TRBD2*01	TRBD1, TRBD2	11	19	21	23	7	1	8
566	4.64E-05	TGTGCCAGCAGCTTAGCAGCCTTAGGCTATGGCTACACCTTC	CASSLAALGYGYTF	TRBV7-2*04, TRBV7-2*01	TRBV7-2	TRBJ1-2*01	TRBJ1-2	TRBD1*01, TRBD2*02, TRBD2*01	TRBD1, TRBD2	16	23	25	26	6	0	6
566	4.64E-05	TGTGCCAGCAGCCGGAACCAGGGAGGAGAGACCCAGTACTTC	CASSRNQGGETQYF	TRBV7-6*01, TRBV7-6*02	TRBV7-6	TRBJ2-5*01	TRBJ2-5	TRBD2*02	TRBD2	11	20	25	26	8	0	8
566	4.64E-05	TGCAGCGGGAGGACACCCCAGTTCCCCTACGAGCAGTACTTC	CSGRTPQFPYEQYF	TRBV29-1*03	TRBV29-1	TRBJ2-7*01	TRBJ2-7	TRBD1*01, TRBD2*02	TRBD1, TRBD2	6	10	14	25	3	10	13
566	4.64E-05	TGTGCCATCAGTGAGCAGAGTGGAAACACCATATATTTT	CAISEQSGNTIYF	TRBV10-3*01, TRBV10-3*02	TRBV10-3	TRBJ1-3*01	TRBJ1-3	TRBD1*01, TRBD2*02	TRBD1, TRBD2	11	15	17	20	3	2	5
566	4.64E-05	TGTGCCACCAGCAGTCCCCCCTGGACGCGACTGTTTTTT	CATSSPPWTRLFF	TRBV15*02	TRBV15	TRBJ1-4*01	TRBJ1-4	TRBD1*01	TRBD1	11	16	22	29	4	6	10
566	4.64E-05	TGCAGTGCACCAGCGGGAGGAAAGTACGAGCAGTACTTC	CSAPAGGKYEQYF	TRBV20-1*06, TRBV20-1*03, TRBV20-1*01, TRBV20-1*04, TRBV20-1*05, TRBV20-1*02, TRBV20-1*07	TRBV20-1	TRBJ2-7*01	TRBJ2-7	TRBD2*02	TRBD2	7	11	19	24	3	4	7
566	4.64E-05	TGTGCCAGCAGTACTGAGGGCTACGAGCAGTACTTC	CASSTEGYEQYF	TRBV2*01, TRBV2*02, TRBV2*03	TRBV2	TRBJ2-7*01	TRBJ2-7	TRBD2*02	TRBD2	11	15	19	20	3	0	3
566	4.64E-05	TGCGCCAGCAGATCTGGCAGCTACGAGCAGTACTTC	CASRSGSYEQYF	TRBV10-2*01	TRBV10-2	TRBJ2-7*01	TRBJ2-7	TRBD1*01	TRBD1	10	17	19	20	6	0	6
566	4.64E-05	TGCAGTGACGGGACACTGCCAGATACGCAGTATTTT	CSDGTLPDTQYF	TRBV20-1*06, TRBV20-1*03, TRBV20-1*01, TRBV20-1*04, TRBV20-1*05, TRBV20-1*02, TRBV20-1*07	TRBV20-1	TRBJ2-3*01	TRBJ2-3	TRBD1*01	TRBD1	6	9	14	19	2	4	6
566	4.64E-05	TGCAGTCAAGGCGTTGGCCGGGGAGCTGTTTTTT	CSQGVG~GELFF	TRBV20-1*06, TRBV20-1*03, TRBV20-1*01, TRBV20-1*04, TRBV20-1*05, TRBV20-1*02, TRBV20-1*07	TRBV20-1	TRBJ2-2*01	TRBJ2-2	TRBD1*01, TRBD2*02, TRBD2*01	TRBD1, TRBD2	5	8	10	17	2	6	8
566	4.64E-05	TGCAGTGCTAGGGACAAATACGAGCAGTACTTC	CSARDKYEQYF	TRBV20-1*01, TRBV20-1*04, TRBV20-1*05, TRBV20-1*07	TRBV20-1	TRBJ2-7*01	TRBJ2-7	TRBD1*01	TRBD1	10	11	15	18	0	2	2
565	4.63E-05	TGCGCCAGCAGCTTGGAGGGGGTGAAGAGCTCTGGAAACACCATATATTTT	CASSLEGVKSSGNTIYF	TRBV5-1*01	TRBV5-1	TRBJ1-3*01	TRBJ1-3	TRBD1*01	TRBD1	15	16	21	29	0	7	7
565	4.63E-05	TGCAGCGTTGCAAACCCCAACCCACAGGGAACGACGAGCAGTACTTC	CSVANPNP~GNDEQYF	TRBV29-1*01	TRBV29-1	TRBJ2-7*01	TRBJ2-7	TRBD1*01	TRBD1	9	23	28	33	13	4	17
565	4.63E-05	TGTGCCATCAGTGAGAGAGACAGGGGTTTCTATGGCTACACCTTC	CAISERDRGFYGYTF	TRBV10-3*01, TRBV10-3*02	TRBV10-3	TRBJ1-2*01	TRBJ1-2	TRBD1*01	TRBD1	14	18	25	29	3	3	6
565	4.63E-05	TGTGCCACCAGTGATGGGACAGCTACTAACTATGGCTACACCTTC	CATSDGTATNYGYTF	TRBV24-1*01	TRBV24-1	TRBJ1-2*01	TRBJ1-2	TRBD1*01	TRBD1	14	15	21	25	0	3	3
565	4.63E-05	TGTGCCAGCAGCTTAGTTGGCATGGACACCTACGAGCAGTACTTC	CASSLVGMDTYEQYF	TRBV7-8*01	TRBV7-8	TRBJ2-7*01	TRBJ2-7	TRBD1*01	TRBD1	15	23	27	28	7	0	7
565	4.63E-05	TGCAGTGCTAGCATGACAGGCCCCATGGAGTATGGCTACACCTTC	CSASMTGPMEYGYTF	TRBV20-1*06, TRBV20-1*03, TRBV20-1*01, TRBV20-1*04, TRBV20-1*05, TRBV20-1*02, TRBV20-1*07	TRBV20-1	TRBJ1-2*01	TRBJ1-2	TRBD1*01	TRBD1	10	14	19	30	3	10	13
565	4.63E-05	TGTGCCATCAGTGCGGGACTAGACGCAGATACGCAGTATTTT	CAISAGLDADTQYF	TRBV10-3*01, TRBV10-3*02	TRBV10-3	TRBJ2-3*01	TRBJ2-3	TRBD2*02, TRBD2*01	TRBD2	12	14	21	25	1	3	4
565	4.63E-05	TGTGCCAGCAGGACTAGCGGGAGAGTCTACGAGCAGTACTTC	CASRTSGRVYEQYF	TRBV6-1*01	TRBV6-1	TRBJ2-7*01	TRBJ2-7	TRBD2*02	TRBD2	10	11	22	26	0	3	3
565	4.63E-05	TGCAGTGCTAGTCCGGGCCTCGGAAGGCATGGCTACACCTTC	CSASPGLGRHGYTF	TRBV20-1*01, TRBV20-1*04, TRBV20-1*05, TRBV20-1*07	TRBV20-1	TRBJ1-2*01	TRBJ1-2	TRBD1*01, TRBD2*02, TRBD2*01	TRBD1, TRBD2	11	14	17	28	2	10	12
565	4.63E-05	TGCAGTGCTAGACTAGCGGTGGAAACCGGGGAGCTGTTTTTT	CSARLAVETGELFF	TRBV20-1*01, TRBV20-1*04, TRBV20-1*05, TRBV20-1*07	TRBV20-1	TRBJ2-2*01	TRBJ2-2	TRBD2*02, TRBD2*01	TRBD2	11	12	18	24	0	5	5
565	4.63E-05	TGCAGCGTTGAGGCAGGGACGACCTCCTACGAGCAGTACTTC	CSVEAGTTSYEQYF	TRBV29-1*01	TRBV29-1	TRBJ2-7*01	TRBJ2-7	TRBD1*01, TRBD2*02, TRBD2*01	TRBD1, TRBD2	10	15	19	23	4	3	7
565	4.63E-05	TGCAGCGTTGAGGGGCTGGGGAACTACTACGAGCAGTACTTC	CSVEGLGNYYEQYF	TRBV29-1*01	TRBV29-1	TRBJ2-7*01	TRBJ2-7	TRBD1*01	TRBD1	10	11	15	26	0	10	10
565	4.63E-05	TGCGCCAGCAGTGACGCCTACTCTATGGCTACACCTTC	CASSDA~LYGYTF	TRBV10-1*02, TRBV10-1*01	TRBV10-1	TRBJ1-2*01	TRBJ1-2	TRBD1*01, TRBD2*02, TRBD2*01	TRBD1, TRBD2	13	15	17	22	1	4	5
565	4.63E-05	TGCAGCGCGATTGGGGGAGTAGATACGCAGTATTTT	CSAIGGVDTQYF	TRBV29-1*01, TRBV29-1*03	TRBV29-1	TRBJ2-3*01	TRBJ2-3	TRBD1*01, TRBD2*02, TRBD2*01	TRBD1, TRBD2	8	12	16	20	3	3	6
564	4.63E-05	TGTGCCACCAGCAGAGATCCGGGCCGGCAGGGAAACTATGGCTACACCTTC	CATSRDPGRQGNYGYTF	TRBV15*02	TRBV15	TRBJ1-2*01	TRBJ1-2	TRBD1*01	TRBD1	16	27	31	33	10	1	11
564	4.63E-05	TGCGCCAGCAGTGAGAGCGTCTAGGGTGGATAATTCACCCCTCCACTTT	CASSESV*~VDNSPLHF	TRBV10-1*01	TRBV10-1	TRBJ1-6*02	TRBJ1-6	TRBD1*01, TRBD2*02, TRBD2*01	TRBD1, TRBD2	14	22	25	29	7	3	10
564	4.63E-05	TGTGCCAGCAGCTTAGACGGGGGGGCGAGGGACGAGCAGTACTTC	CASSLDGGARDEQYF	TRBV7-6*01	TRBV7-6	TRBJ2-7*01	TRBJ2-7	TRBD2*01	TRBD2	15	17	24	31	1	6	7
564	4.63E-05	TGTGCCAGCAGCTCGGGACTAGAATCCACAGATACGCAGTATTTT	CASSSGLESTDTQYF	TRBV11-3*01, TRBV11-3*02	TRBV11-3	TRBJ2-3*01	TRBJ2-3	TRBD2*02, TRBD2*01	TRBD2	12	14	21	26	1	4	5
564	4.63E-05	TGTGCCAGCAGCCCGGGGACAGGGGCGACTCACCCCTCCACTTT	CASSPGT~GDSPLHF	TRBV7-6*01, TRBV7-6*02	TRBV7-6	TRBJ1-6*01	TRBJ1-6	TRBD1*01	TRBD1	11	15	24	29	3	4	7
564	4.63E-05	TGTGCCAGCAGCATACGGACAGGGGCACTCACCCCTCCACTTT	CASSIRT~GHSPLHF	TRBV9*02, TRBV9*01, TRBV9*03	TRBV9	TRBJ1-6*01	TRBJ1-6	TRBD1*01	TRBD1	11	16	24	28	4	3	7
564	4.63E-05	TGTGCCACCAGTGACCGCTGGTTAGAGAAGGGGCAGTTCTTC	CATSDRWLEKGQFF	TRBV24-1*01	TRBV24-1	TRBJ2-1*01	TRBJ2-1	TRBD2*02, TRBD2*01	TRBD2	13	14	18	32	0	13	13
564	4.63E-05	TGCAGTGCCATTAGCGGGGGGGCGGAAAATGAGCAGTTCTTC	CSAISGGAENEQFF	TRBV20-1*01, TRBV20-1*04, TRBV20-1*05, TRBV20-1*07	TRBV20-1	TRBJ2-1*01	TRBJ2-1	TRBD2*01	TRBD2	7	11	21	27	3	5	8
564	4.63E-05	TGTGCCACCAAGGATCGGGAAGGGGAAAAACTGTTTTTT	CATKDREGEKLFF	TRBV15*02	TRBV15	TRBJ1-4*01	TRBJ1-4	TRBD2*02	TRBD2	9	15	19	24	5	4	9
564	4.63E-05	TGCAGTGCTAGCGGACAGGGGGCATGGGAGCAGTACTTC	CSASGQGAWEQYF	TRBV20-1*01, TRBV20-1*04, TRBV20-1*05, TRBV20-1*07	TRBV20-1	TRBJ2-7*01	TRBJ2-7	TRBD1*01	TRBD1	10	12	22	27	1	4	5
564	4.63E-05	TGCAGTGCTAGAGCGGCGGGCAGCTACGAGCAGTACTTC	CSARAAGSYEQYF	TRBV20-1*01, TRBV20-1*04, TRBV20-1*05, TRBV20-1*07	TRBV20-1	TRBJ2-7*01	TRBJ2-7	TRBD2*02, TRBD2*01	TRBD2	12	15	19	23	2	3	5
564	4.63E-05	TGCGCCAGCAGCGCGTAATCCTACGAGCAGTACTTC	CASSA*SYEQYF	TRBV10-1*01	TRBV10-1	TRBJ2-7*01	TRBJ2-7	TRBD2*02, TRBD2*01	TRBD2	10	12	14	18	1	3	4
564	4.63E-05	TGCAGCGTTTTGAGGGATGGCTATGGCTACACCTTC	CSVLRDGYGYTF	TRBV29-1*01, TRBV29-1*03	TRBV29-1	TRBJ1-2*01	TRBJ1-2	TRBD2*02	TRBD2	8	11	15	20	2	4	6
564	4.63E-05	TGTGCCATCAGTCGCACAGATACGCAGTATTTT	CAISRTDTQYF	TRBV10-3*01, TRBV10-3*02	TRBV10-3	TRBJ2-3*01	TRBJ2-3			11	-1	-1	13	-1	-1	1
564	4.63E-05	TGTGCCAGCAGCTCAGGGTATGGCTACACCTTC	CASSSGYGYTF	TRBV7-6*01	TRBV7-6	TRBJ1-2*01	TRBJ1-2	TRBD1*01	TRBD1	12	13	17	18	0	0	0
564	4.63E-05	TGTGCCAGCAGCCGTGGGGTGGCGCAGTATTTT	CASSRGVAQYF	TRBV7-2*04, TRBV7-2*01	TRBV7-2	TRBJ2-3*01	TRBJ2-3	TRBD1*01, TRBD2*01	TRBD1, TRBD2	10	15	18	22	4	3	7
564	4.63E-05	TGCAGTGCTGCGGGACTCTACGAGCAGTACTTC	CSAAGLYEQYF	TRBV20-1*06, TRBV20-1*03, TRBV20-1*01, TRBV20-1*04, TRBV20-1*05, TRBV20-1*02, TRBV20-1*07	TRBV20-1	TRBJ2-7*01	TRBJ2-7	TRBD2*02, TRBD2*01	TRBD2	8	11	16	17	2	0	2
563	4.62E-05	TGTGCCACCAGTGATTCCTGGACAGGGTTGAATTCACCCCTCCACTTT	CATSDSWTGLNSPLHF	TRBV24-1*01	TRBV24-1	TRBJ1-6*02	TRBJ1-6	TRBD1*01	TRBD1	15	19	26	30	3	3	6
563	4.62E-05	TGTGCCAGCAGCTTACTAGCGGGGAGCTCCTACGAGCAGTACTTC	CASSLLAGSSYEQYF	TRBV7-2*04, TRBV7-2*01	TRBV7-2	TRBJ2-7*01	TRBJ2-7	TRBD2*01	TRBD2	14	15	23	26	0	2	2
563	4.62E-05	TGTGCCAGCAGCCCGACAGGTCGCGGTAATTCACCCCTCCACTTT	CASSPTGRGNSPLHF	TRBV7-2*04, TRBV7-2*01	TRBV7-2	TRBJ1-6*01	TRBJ1-6	TRBD1*01	TRBD1	11	14	19	26	2	6	8
563	4.62E-05	TGTGCCAGCAGCTTCCGACAGGGTATTAGCGAGCAGTACTTC	CASSFRQGISEQYF	TRBV7-9*03, TRBV7-9*01, TRBV7-9*04, TRBV7-9*02	TRBV7-9	TRBJ2-7*01	TRBJ2-7	TRBD1*01	TRBD1	13	16	22	29	2	6	8
563	4.62E-05	TGCAGTGCTCCTCTAGCGGGAGTAGGTAATGAGCAGTTCTTC	CSAPLAGVGNEQFF	TRBV20-1*06, TRBV20-1*03, TRBV20-1*01, TRBV20-1*04, TRBV20-1*05, TRBV20-1*02, TRBV20-1*07	TRBV20-1	TRBJ2-1*01	TRBJ2-1	TRBD2*02	TRBD2	8	12	21	27	3	5	8
563	4.62E-05	TGTGCCAGCAGCTTAAGCTGGGGCAACGAGCAGTACTTC	CASSLSWGNEQYF	TRBV7-3*01	TRBV7-3	TRBJ2-7*01	TRBJ2-7	TRBD1*01	TRBD1	15	19	23	25	3	1	4
563	4.62E-05	TGTGCCAGCAGGACAGGGGGTTATAGCGAGCAGTACTTC	CASRTGGYSEQYF	TRBV7-2*04, TRBV7-2*01	TRBV7-2	TRBJ2-7*01	TRBJ2-7	TRBD1*01	TRBD1	10	11	19	26	0	6	6
563	4.62E-05	TGCAGTGCTAAGGGACAACCTTCCTACGAGCAGTACTTC	CSAKGQPSYEQYF	TRBV20-1*06, TRBV20-1*03, TRBV20-1*01, TRBV20-1*04, TRBV20-1*05, TRBV20-1*02, TRBV20-1*07	TRBV20-1	TRBJ2-7*01	TRBJ2-7	TRBD1*01	TRBD1	9	11	16	21	1	4	5
563	4.62E-05	TGCAGTGCCCTAGCGGGAGGGCACTACGAGCAGTACTTC	CSALAGGHYEQYF	TRBV20-1*06, TRBV20-1*03, TRBV20-1*01, TRBV20-1*04, TRBV20-1*05, TRBV20-1*02, TRBV20-1*07	TRBV20-1	TRBJ2-7*01	TRBJ2-7	TRBD2*02	TRBD2	7	9	20	23	1	2	3
563	4.62E-05	TGCAGCCCTAGACTATCATCAGGCGAGCAGTACTTC	CSPRLSSGEQYF	TRBV20-1*06, TRBV20-1*03, TRBV20-1*01, TRBV20-1*04, TRBV20-1*05, TRBV20-1*02, TRBV20-1*07	TRBV20-1	TRBJ2-7*01	TRBJ2-7	TRBD2*02, TRBD2*01	TRBD2	4	10	14	23	5	8	13
563	4.62E-05	TGCAGCGTGAGGGACAGGGTGGCTGAAGCTTTCTTT	CSVRDRVAEAFF	TRBV29-1*01, TRBV29-1*03	TRBV29-1	TRBJ1-1*01	TRBJ1-1	TRBD1*01	TRBD1	7	10	18	22	2	3	5
563	4.62E-05	TGCAGTGCTGAAGACAGGGCTTCGCAGTACTTC	CSAEDRASQYF	TRBV20-1*06, TRBV20-1*03, TRBV20-1*01, TRBV20-1*04, TRBV20-1*05, TRBV20-1*02, TRBV20-1*07	TRBV20-1	TRBJ2-7*01	TRBJ2-7	TRBD1*01	TRBD1	8	12	18	23	3	4	7
562	4.61E-05	TGTGCCAGCAGCTTAGGGAGGGGACAGGGGGCCTACGAGCAGTACTTC	CASSLGRGQGAYEQYF	TRBV7-6*01	TRBV7-6	TRBJ2-7*01	TRBJ2-7	TRBD1*01	TRBD1	15	20	30	31	4	0	4
562	4.61E-05	TGTGCCACCAGCAGAGATGCGGGAGGTGGCGATGAGCAGTTCTTC	CATSRDAGGGDEQFF	TRBV15*02	TRBV15	TRBJ2-1*01	TRBJ2-1	TRBD2*02	TRBD2	11	18	25	31	6	5	11
562	4.61E-05	TGTGCCACCAGTGTCGGGTCTAGGGCAGATACGCAGTATTTT	CATSVGSRADTQYF	TRBV24-1*01	TRBV24-1	TRBJ2-3*01	TRBJ2-3	TRBD1*01, TRBD2*02, TRBD2*01	TRBD1, TRBD2	12	21	24	25	8	0	8
562	4.61E-05	TGTGCCAGCAGCCCCCACCTTCAGACCTACGAGCAGTACTTC	CASSPHLQTYEQYF	TRBV7-6*01, TRBV7-6*02	TRBV7-6	TRBJ2-7*01	TRBJ2-7	TRBD1*01, TRBD2*01	TRBD1, TRBD2	11	12	15	25	0	9	9
562	4.61E-05	TGCAGCGTTGAGACCGGGACACCCGAGCGGGAGCAGTACTTC	CSVETGTPEREQYF	TRBV29-1*01	TRBV29-1	TRBJ2-7*01	TRBJ2-7	TRBD1*01	TRBD1	10	15	20	30	4	9	13
[truncated: 41,728 more rows]
