# Supplementary material for: High Throughput Sequencing of T Cell Antigen Receptors Reveals a Conserved TCR Repertoire
Source: Medicine (Baltimore). 2016 Mar 11;95(10):e2839. doi: 10.1097/MD.0000000000002839 (PMC4998859; doi:10.1097/MD.0000000000002839)
Supplement: Supplemental Digital Content [file medi-95-e02839-s017.xls]

MiTCRFullExportV1.1	HomoSapiens	TRB
Read count	Percentage	CDR3 nucleotide sequence	CDR3 amino acid sequence	V alleles	V segments	J alleles	J segments	D alleles	D segments	Last V nucleotide position	First D nucleotide position	Last D nucleotide position	First J nucleotide position	VD insertions	DJ insertions	Total insertions
2	1.64E-07	TGCAGTGTTGTAGACAGCACTTCACCCCTCCACTTT	CSVVDSTSPLHF	TRBV20-1*06, TRBV20-1*03, TRBV20-1*01, TRBV20-1*04, TRBV20-1*05, TRBV20-1*02, TRBV20-1*07	TRBV20-1	TRBJ1-6*01	TRBJ1-6	TRBD1*01	TRBD1	6	12	16	20	5	3	8
2	1.64E-07	TGCAGTGTTGGAACCTCTGGAAACACCATATATTTT	CSVGTSGNTIYF	TRBV20-1*06, TRBV20-1*03, TRBV20-1*01, TRBV20-1*04, TRBV20-1*05, TRBV20-1*02, TRBV20-1*07	TRBV20-1	TRBJ1-3*01	TRBJ1-3	TRBD1*01, TRBD2*02, TRBD2*01	TRBD1, TRBD2	6	9	11	14	2	2	4
2	1.64E-07	TGCAGTGTCCTGAACACTACCTATGGCTGCACCTTC	CSVLNTTYGCTF	TRBV29-1*01, TRBV29-1*03	TRBV29-1	TRBJ1-2*01	TRBJ1-2	TRBD1*01	TRBD1	4	5	9	20	0	10	10
2	1.64E-07	TGCAGTGCTTTTTCTAGCACAGATACGCAGTATTTT	CSAFSSTDTQYF	TRBV20-1*06, TRBV20-1*03, TRBV20-1*01, TRBV20-1*04, TRBV20-1*05, TRBV20-1*02, TRBV20-1*07	TRBV20-1	TRBJ2-3*01	TRBJ2-3			8	-1	-1	15	-1	-1	6
2	1.64E-07	TGCAGTGCTTTTCCAGACACGGATGGCTACACCTTC	CSAFPDTDGYTF	TRBV20-1*06, TRBV20-1*03, TRBV20-1*01, TRBV20-1*04, TRBV20-1*05, TRBV20-1*02, TRBV20-1*07	TRBV20-1	TRBJ1-2*01	TRBJ1-2	TRBD1*01	TRBD1	8	15	18	22	6	3	9
2	1.64E-07	TGCAGTGCTTCGGACGGACTGGGCGAGCAGTACTTC	CSASDGLGEQYF	TRBV20-1*06, TRBV20-1*03, TRBV20-1*01, TRBV20-1*04, TRBV20-1*05, TRBV20-1*02, TRBV20-1*07	TRBV20-1	TRBJ2-7*01	TRBJ2-7	TRBD2*02, TRBD2*01	TRBD2	8	15	19	23	6	3	9
2	1.64E-07	TGCAGTGCTCCGGGACAGTCCTACGAGCAGTACTTC	CSAPGQSYEQYF	TRBV20-1*06, TRBV20-1*03, TRBV20-1*01, TRBV20-1*04, TRBV20-1*05, TRBV20-1*02, TRBV20-1*07	TRBV20-1	TRBJ2-7*01	TRBJ2-7	TRBD1*01	TRBD1	8	11	17	18	2	0	2
2	1.64E-07	TGCAGTGCTCCGGACAGGGGCGATGAGCAGTATTTT	CSAPDRGDEQYF	TRBV20-1*06, TRBV20-1*03, TRBV20-1*01, TRBV20-1*04, TRBV20-1*05, TRBV20-1*02, TRBV20-1*07	TRBV20-1	TRBJ2-3*01	TRBJ2-3	TRBD1*01	TRBD1	8	11	19	26	2	6	8
2	1.64E-07	TGCAGTGCTCCGGACAGGAACTACGAGCAGTACTTC	CSAPDRNYEQYF	TRBV20-1*06, TRBV20-1*03, TRBV20-1*01, TRBV20-1*04, TRBV20-1*05, TRBV20-1*02, TRBV20-1*07	TRBV20-1	TRBJ2-7*01	TRBJ2-7	TRBD1*01	TRBD1	8	11	17	20	2	2	4
2	1.64E-07	TGCAGTGCTCACGTCGTCGGACGCGAGCAGTACTTC	CSAHVVGREQYF	TRBV20-1*06, TRBV20-1*03, TRBV20-1*01, TRBV20-1*04, TRBV20-1*05, TRBV20-1*02, TRBV20-1*07	TRBV20-1	TRBJ2-7*01	TRBJ2-7	TRBD1*01, TRBD2*02, TRBD2*01	TRBD1, TRBD2	8	18	21	23	9	1	10
2	1.64E-07	TGCAGTGCTCAGGGGATCACAGATACGCAGTATTTT	CSAQGITDTQYF	TRBV20-1*06, TRBV20-1*03, TRBV20-1*01, TRBV20-1*04, TRBV20-1*05, TRBV20-1*02, TRBV20-1*07	TRBV20-1	TRBJ2-3*01	TRBJ2-3	TRBD1*01	TRBD1	8	9	14	17	0	2	2
2	1.64E-07	TGCAGTGCTGCGGGACTCTCCTACGAGCAGTACTTC	CSAAGLSYEQYF	TRBV20-1*06, TRBV20-1*03, TRBV20-1*01, TRBV20-1*04, TRBV20-1*05, TRBV20-1*02, TRBV20-1*07	TRBV20-1	TRBJ2-7*01	TRBJ2-7	TRBD2*02, TRBD2*01	TRBD2	8	11	16	17	2	0	2
2	1.64E-07	TGCAGTGCTGGTCCGCAGTCCTACGAGCAGTACTTC	CSAGPQSYEQYF	TRBV20-1*06, TRBV20-1*03, TRBV20-1*01, TRBV20-1*04, TRBV20-1*05, TRBV20-1*02, TRBV20-1*07	TRBV20-1	TRBJ2-7*01	TRBJ2-7	TRBD1*01, TRBD2*02, TRBD2*01	TRBD1, TRBD2	8	10	13	18	1	4	5
2	1.64E-07	TGCAGTGCTGGACAGCGGGGCTATGGCTACACCTTC	CSAGQRGYGYTF	TRBV20-1*01, TRBV20-1*05, TRBV20-1*07	TRBV20-1	TRBJ1-2*01	TRBJ1-2	TRBD2*01	TRBD2	8	13	19	20	4	0	4
2	1.64E-07	TGCAGTGCTATTGCGGCGAACACTGAAGCTTTCTTT	CSAIAANTEAFF	TRBV20-1*01, TRBV20-1*04, TRBV20-1*05, TRBV20-1*07	TRBV20-1	TRBJ1-1*01	TRBJ1-1	TRBD2*02, TRBD2*01	TRBD2	9	12	15	17	2	1	3
2	1.64E-07	TGCAGTGCTATCAGGGTAGAGGAGCCCCAGCATTTT	CSAIRVEEPQHF	TRBV20-1*06, TRBV20-1*03, TRBV20-1*01, TRBV20-1*04, TRBV20-1*05, TRBV20-1*02, TRBV20-1*07	TRBV20-1	TRBJ1-5*01	TRBJ1-5	TRBD1*01	TRBD1	9	11	15	22	1	6	7
2	1.64E-07	TGCAGTGCTACGCAGGGGGTGGGTGGCTACACCTTC	CSATQGVGGYTF	TRBV20-1*06, TRBV20-1*03, TRBV20-1*01, TRBV20-1*04, TRBV20-1*05, TRBV20-1*02, TRBV20-1*07	TRBV20-1	TRBJ1-2*01	TRBJ1-2	TRBD1*01	TRBD1	9	12	18	23	2	4	6
2	1.64E-07	TGCAGTGCTAGTCCTCAGTCTTACGGGCAGTACTTC	CSASPQSYGQYF	TRBV20-1*01, TRBV20-1*04, TRBV20-1*05, TRBV20-1*07	TRBV20-1	TRBJ2-7*01	TRBJ2-7	TRBD2*02, TRBD2*01	TRBD2	11	12	15	21	0	5	5
2	1.64E-07	TGCAGTGCTAGTCCGCAGTTCTACGAGCAGTACTTC	CSASPQFYEQYF	TRBV20-1*01, TRBV20-1*04, TRBV20-1*05, TRBV20-1*07	TRBV20-1	TRBJ2-7*01	TRBJ2-7	TRBD2*02, TRBD2*01	TRBD2	11	12	15	20	0	4	4
2	1.64E-07	TGCAGTGCTAGTCCGCAGTCCTACGAGTAGTACTTC	CSASPQSYE*YF	TRBV20-1*01, TRBV20-1*04, TRBV20-1*05, TRBV20-1*07	TRBV20-1	TRBJ2-7*01	TRBJ2-7	TRBD2*02, TRBD2*01	TRBD2	11	12	15	18	0	2	2
2	1.64E-07	TGCAGTGCTAGTCCGCAGGCCTACGAGCAGTACTTC	CSASPQAYEQYF	TRBV20-1*01, TRBV20-1*04, TRBV20-1*05, TRBV20-1*07	TRBV20-1	TRBJ2-7*01	TRBJ2-7	TRBD1*01, TRBD2*02, TRBD2*01	TRBD1, TRBD2	11	15	18	19	3	0	3
2	1.64E-07	TGCAGTGCTAGTCCGGGCTCCTACGAGCAGTACTTC	CSASPGSYEQYF	TRBV20-1*01, TRBV20-1*04, TRBV20-1*05, TRBV20-1*07	TRBV20-1	TRBJ2-7*01	TRBJ2-7	TRBD2*02, TRBD2*01	TRBD2	11	13	16	17	1	0	1
2	1.64E-07	TGCAGTGCTAGTCCGAGCTCTTACGAGCAGTACTTC	CSASPSSYEQYF	TRBV20-1*01, TRBV20-1*04, TRBV20-1*05, TRBV20-1*07	TRBV20-1	TRBJ2-7*01	TRBJ2-7	TRBD1*01, TRBD2*02, TRBD2*01	TRBD1, TRBD2	11	14	16	17	2	0	2
2	1.64E-07	TGCAGTGCTAGTCCGAGCTCCTACGGGCAGTACTTC	CSASPSSYGQYF	TRBV20-1*01, TRBV20-1*04, TRBV20-1*05, TRBV20-1*07	TRBV20-1	TRBJ2-7*01	TRBJ2-7	TRBD2*02, TRBD2*01	TRBD2	11	14	16	17	2	0	2
2	1.64E-07	TGCAGTGCTAGTCCGAGCTCCTACGAGCAATACTTC	CSASPSSYEQYF	TRBV20-1*01, TRBV20-1*04, TRBV20-1*05, TRBV20-1*07	TRBV20-1	TRBJ2-7*01	TRBJ2-7	TRBD2*02, TRBD2*01	TRBD2	11	14	16	17	2	0	2
2	1.64E-07	TGCAGTGCTAGTCCGAGCTCCTACGAACAGTACTTC	CSASPSSYEQYF	TRBV20-1*01, TRBV20-1*04, TRBV20-1*05, TRBV20-1*07	TRBV20-1	TRBJ2-7*01	TRBJ2-7	TRBD2*02, TRBD2*01	TRBD2	11	14	16	17	2	0	2
2	1.64E-07	TGCAGTGCTAGTATGCAGGGCAATGAAGCTTTCTTT	CSASMQGNEAFF	TRBV20-1*01, TRBV20-1*04, TRBV20-1*05, TRBV20-1*07	TRBV20-1	TRBJ1-1*01	TRBJ1-1	TRBD1*01	TRBD1	11	15	19	23	3	3	6
2	1.64E-07	TGCAGTGCTAGTAGTGGGAAGGACGAGCAGTACTTC	CSASSGKDEQYF	TRBV20-1*01, TRBV20-1*04, TRBV20-1*05, TRBV20-1*07	TRBV20-1	TRBJ2-7*01	TRBJ2-7	TRBD1*01, TRBD2*02, TRBD2*01	TRBD1, TRBD2	11	15	18	22	3	3	6
2	1.64E-07	TGCAGTGCTAGTAGAAGGGAAGAGACCCAGTACTTC	CSASRREETQYF	TRBV20-1*01, TRBV20-1*04, TRBV20-1*05, TRBV20-1*07	TRBV20-1	TRBJ2-5*01	TRBJ2-5	TRBD1*01, TRBD2*02	TRBD1, TRBD2	11	15	18	19	3	0	3
2	1.64E-07	TGCAGTGCTAGCCCGAGCTCCTACGAGCAGTATTTT	CSASPSSYEQYF	TRBV20-1*01, TRBV20-1*04, TRBV20-1*05, TRBV20-1*07	TRBV20-1	TRBJ2-3*01	TRBJ2-3	TRBD2*02, TRBD2*01	TRBD2	10	17	20	26	6	5	11
2	1.64E-07	TGCAGTGCTAGCGTTGAATCCTACGAGCAGTACTTC	CSASVESYEQYF	TRBV20-1*01, TRBV20-1*04, TRBV20-1*05, TRBV20-1*07	TRBV20-1	TRBJ2-7*01	TRBJ2-7			10	-1	-1	18	-1	-1	7
2	1.64E-07	TGCAGTGCTAGCGGTACAGGGCATGAGCAGTTCTTC	CSASGTGHEQFF	TRBV20-1*01, TRBV20-1*04, TRBV20-1*05, TRBV20-1*07	TRBV20-1	TRBJ2-1*01	TRBJ2-1	TRBD1*01	TRBD1	10	15	20	22	4	1	5
2	1.64E-07	TGCAGTGCTAGCGGGGGGGCCTACGAGCAGTACTTC	CSASGGAYEQYF	TRBV20-1*01, TRBV20-1*04, TRBV20-1*05, TRBV20-1*07	TRBV20-1	TRBJ2-7*01, TRBJ2-5*01	TRBJ2-7, TRBJ2-5	TRBD2*01	TRBD2	10	11	18	27	0	8	8
2	1.64E-07	TGCAGTGCTAGCGGGACGCTCTACGAGCGGTACTTC	CSASGTLYERYF	TRBV20-1*01, TRBV20-1*04, TRBV20-1*05, TRBV20-1*07	TRBV20-1	TRBJ2-7*01	TRBJ2-7	TRBD1*01, TRBD2*02, TRBD2*01	TRBD1, TRBD2	10	12	16	20	1	3	4
2	1.64E-07	TGCAGTGCTAGGGGTGGGAGCTATGGCTACACCTTC	CSARGGSYGYTF	TRBV20-1*01, TRBV20-1*04, TRBV20-1*05, TRBV20-1*07	TRBV20-1	TRBJ1-2*01	TRBJ1-2	TRBD2*02	TRBD2	10	15	19	20	4	0	4
2	1.64E-07	TGCAGTGCTAGGGATACGCAGGAGACCCAGTACTTC	CSARDTQETQYF	TRBV20-1*01, TRBV20-1*04, TRBV20-1*05, TRBV20-1*07	TRBV20-1	TRBJ2-5*01	TRBJ2-5	TRBD1*01, TRBD2*02, TRBD2*01	TRBD1, TRBD2	10	18	20	21	7	0	7
2	1.64E-07	TGCAGTGCTAGGGACAGGGAGGGAGAGCAGTACTTC	CSARDREGEQYF	TRBV20-1*01, TRBV20-1*04, TRBV20-1*05, TRBV20-1*07	TRBV20-1	TRBJ2-7*01	TRBJ2-7	TRBD1*01	TRBD1	10	11	18	24	0	5	5
2	1.64E-07	TGCAGTGCTAGGACAGGGGACACTGAAGCTTTCTTT	CSARTGDTEAFF	TRBV20-1*06, TRBV20-1*03, TRBV20-1*01, TRBV20-1*04, TRBV20-1*05, TRBV20-1*02, TRBV20-1*07	TRBV20-1	TRBJ1-1*01	TRBJ1-1	TRBD1*01	TRBD1	10	11	18	19	0	0	0
2	1.64E-07	TGCAGTGCTAGATGGCTAGCTGGGGAGCAGTACTTC	CSARWLAGEQYF	TRBV20-1*01, TRBV20-1*04, TRBV20-1*05, TRBV20-1*07	TRBV20-1	TRBJ2-7*01	TRBJ2-7	TRBD2*02, TRBD2*01	TRBD2	11	15	19	24	3	4	7
2	1.64E-07	TGCAGTGCTAGACCTAGACCTGACGAGCAGTACTTC	CSARPRPDEQYF	TRBV20-1*01, TRBV20-1*04, TRBV20-1*05, TRBV20-1*07	TRBV20-1	TRBJ2-7*01	TRBJ2-7	TRBD1*01, TRBD2*02, TRBD2*01	TRBD1, TRBD2	11	18	21	22	6	0	6
2	1.64E-07	TGCAGTGCTAGACCCCTCCAGGGCCCACAGTACTTC	CSARPLQGPQYF	TRBV20-1*01, TRBV20-1*04, TRBV20-1*05, TRBV20-1*07	TRBV20-1	TRBJ2-7*01	TRBJ2-7	TRBD2*02	TRBD2	11	13	18	27	1	8	9
2	1.64E-07	TGCAGTGCTAGAGGACATTTCACTGAAGCTTTCTTT	CSARGHFTEAFF	TRBV20-1*01, TRBV20-1*04, TRBV20-1*05, TRBV20-1*07	TRBV20-1	TRBJ1-1*01	TRBJ1-1	TRBD1*01	TRBD1	12	13	16	20	0	3	3
2	1.64E-07	TGCAGTGCTAGAGATCCCCGAGGTGAAGCTTTCTTT	CSARDPRGEAFF	TRBV20-1*01, TRBV20-1*05, TRBV20-1*07	TRBV20-1	TRBJ1-1*01	TRBJ1-1	TRBD2*01	TRBD2	13	15	19	23	1	3	4
2	1.64E-07	TGCAGTGCTAGAGACAGGAGGTACGAGCAGTACTTC	CSARDRRYEQYF	TRBV20-1*01, TRBV20-1*05, TRBV20-1*07	TRBV20-1	TRBJ2-7*01	TRBJ2-7	TRBD2*02	TRBD2	13	16	20	21	2	0	2
2	1.64E-07	TGCAGTGCTAGAGAGCCAGGACAAGGAGCTTTCTTT	CSAREPGQGAFF	TRBV20-1*01, TRBV20-1*05, TRBV20-1*07	TRBV20-1	TRBJ1-1*01	TRBJ1-1	TRBD1*01	TRBD1	13	18	22	26	4	3	7
2	1.64E-07	TGCAGTGCTAGAGAGGGAGGCTACGAGCAGTACTTC	CSAREGGYEQYF	TRBV20-1*01	TRBV20-1	TRBJ2-7*01	TRBJ2-7	TRBD2*02	TRBD2	13	14	19	20	0	0	0
2	1.64E-07	TGCAGTGCTAAGGCTGACTCCTACGAGCAGTACTTC	CSAKADSYEQYF	TRBV20-1*06, TRBV20-1*03, TRBV20-1*01, TRBV20-1*04, TRBV20-1*05, TRBV20-1*02, TRBV20-1*07	TRBV20-1	TRBJ2-7*01	TRBJ2-7	TRBD1*01, TRBD2*02, TRBD2*01	TRBD1, TRBD2	9	10	12	17	0	4	4
2	1.64E-07	TGCAGTGCCTACTGGGGGGGAACCGAGCAGTACTTC	CSAYWGGTEQYF	TRBV20-1*06, TRBV20-1*03, TRBV20-1*01, TRBV20-1*04, TRBV20-1*05, TRBV20-1*02, TRBV20-1*07	TRBV20-1	TRBJ2-7*01	TRBJ2-7	TRBD2*01	TRBD2	7	13	19	23	5	3	8
2	1.64E-07	TGCAGTGCCCTCGGGACTCGCGAGGAGCTGTTTTTT	CSALGTREELFF	TRBV20-1*06, TRBV20-1*03, TRBV20-1*01, TRBV20-1*04, TRBV20-1*05, TRBV20-1*02, TRBV20-1*07	TRBV20-1	TRBJ2-2*01	TRBJ2-2	TRBD2*02, TRBD2*01	TRBD2	7	12	17	23	4	5	9
2	1.64E-07	TGCAGTGCCCAGGGCGCTGCTTCACCCCTCCACTTT	CSAQGAASPLHF	TRBV20-1*06, TRBV20-1*03, TRBV20-1*01, TRBV20-1*04, TRBV20-1*05, TRBV20-1*02, TRBV20-1*07	TRBV20-1	TRBJ1-6*01	TRBJ1-6	TRBD1*01	TRBD1	7	9	13	20	1	6	7
2	1.64E-07	TGCAGTGCCCAGACAGGGTGCTATGGCTACACCTTC	CSAQTGCYGYTF	TRBV20-1*06, TRBV20-1*03, TRBV20-1*01, TRBV20-1*04, TRBV20-1*05, TRBV20-1*02, TRBV20-1*07	TRBV20-1	TRBJ1-2*01	TRBJ1-2	TRBD1*01	TRBD1	7	11	17	20	3	2	5
2	1.64E-07	TGCAGTGCCCAAGCAGGGGATGGCGAGCAGTACTTC	CSAQAGDGEQYF	TRBV20-1*06, TRBV20-1*03, TRBV20-1*01, TRBV20-1*04, TRBV20-1*05, TRBV20-1*02, TRBV20-1*07	TRBV20-1	TRBJ2-7*01	TRBJ2-7	TRBD1*01	TRBD1	7	13	18	23	5	4	9
2	1.64E-07	TGCAGTGCCGGGCAGAGCAATCAGCCCCAGCATTTT	CSAGQSNQPQHF	TRBV20-1*06, TRBV20-1*03, TRBV20-1*01, TRBV20-1*04, TRBV20-1*05, TRBV20-1*02, TRBV20-1*07	TRBV20-1	TRBJ1-5*01	TRBJ1-5	TRBD1*01, TRBD2*02, TRBD2*01	TRBD1, TRBD2	7	9	12	15	1	2	3
2	1.64E-07	TGCAGTGCCGGGGACCGCTCCTACGAGCAGTACTTC	CSAGDRSYEQYF	TRBV20-1*06, TRBV20-1*03, TRBV20-1*01, TRBV20-1*04, TRBV20-1*05, TRBV20-1*02, TRBV20-1*07	TRBV20-1	TRBJ2-7*01	TRBJ2-7	TRBD1*01, TRBD2*02, TRBD2*01	TRBD1, TRBD2	7	10	14	17	2	2	4
2	1.64E-07	TGCAGTGCCGGGACAGGAAATTCACCCCTCCACTTT	CSAGTGNSPLHF	TRBV20-1*06, TRBV20-1*03, TRBV20-1*01, TRBV20-1*04, TRBV20-1*05, TRBV20-1*02, TRBV20-1*07	TRBV20-1	TRBJ1-6*01	TRBJ1-6	TRBD1*01	TRBD1	7	9	16	18	1	1	2
2	1.64E-07	TGCAGTGCCACTAGGGGCGTTTATGGCTACACCTTC	CSATRGVYGYTF	TRBV20-1*01, TRBV20-1*04, TRBV20-1*05, TRBV20-1*07	TRBV20-1	TRBJ1-2*01	TRBJ1-2	TRBD1*01, TRBD2*02, TRBD2*01	TRBD1, TRBD2	7	12	16	21	4	4	8
2	1.64E-07	TGCAGTGCCAGTCCTCAGTCCTACAAGCAGTACTTC	CSASPQSYKQYF	TRBV20-1*01, TRBV20-1*04, TRBV20-1*05, TRBV20-1*07	TRBV20-1	TRBJ2-7*01	TRBJ2-7	TRBD2*02	TRBD2	11	12	15	18	0	2	2
2	1.64E-07	TGCAGTGCCAAAGGGGGTAGGGAAGAGCAGTATTTT	CSAKGGREEQYF	TRBV20-1*01, TRBV20-1*04, TRBV20-1*05, TRBV20-1*07	TRBV20-1	TRBJ2-3*01	TRBJ2-3	TRBD1*01	TRBD1	7	11	16	26	3	9	12
2	1.64E-07	TGCAGTGCGGACAGGGAGGGGACTGAAGCTTTCTTT	CSADREGTEAFF	TRBV20-1*06, TRBV20-1*03, TRBV20-1*01, TRBV20-1*04, TRBV20-1*05, TRBV20-1*02, TRBV20-1*07	TRBV20-1	TRBJ1-1*01	TRBJ1-1	TRBD1*01	TRBD1	7	8	15	21	0	5	5
2	1.64E-07	TGCAGTGCAGTCGGCCGGGCGGATGGGCAGTACTTC	CSAVGRADGQYF	TRBV20-1*06, TRBV20-1*03, TRBV20-1*01, TRBV20-1*04, TRBV20-1*05, TRBV20-1*02, TRBV20-1*07	TRBV20-1	TRBJ2-7*01	TRBJ2-7	TRBD1*01, TRBD2*02, TRBD2*01	TRBD1, TRBD2	7	16	19	26	8	6	14
2	1.64E-07	TGCAGTGCAACGGACGGATTAAATGGCTACACCTTC	CSATDGLNGYTF	TRBV20-1*01, TRBV20-1*04, TRBV20-1*05, TRBV20-1*07	TRBV20-1	TRBJ1-2*01	TRBJ1-2	TRBD2*02, TRBD2*01	TRBD2	7	11	14	22	3	7	10
2	1.64E-07	TGCAGTGCAAGCGGGGGTACAGATACGCAGTATTTT	CSASGGTDTQYF	TRBV20-1*01, TRBV20-1*04, TRBV20-1*05, TRBV20-1*07	TRBV20-1	TRBJ2-3*01	TRBJ2-3	TRBD2*01	TRBD2	7	9	16	18	1	1	2
2	1.64E-07	TGCAGCTTGGGGACAGCCTACAATGAGCAGTTCTTC	CSLGTAYNEQFF	TRBV29-1*01	TRBV29-1	TRBJ2-1*01	TRBJ2-1	TRBD1*01	TRBD1	5	9	15	16	3	0	3
2	1.64E-07	TGCAGCGTTTTGGTTGGGGCGGCGGAGCAGTTCTTC	CSVLVGAAEQFF	TRBV29-1*01, TRBV29-1*03	TRBV29-1	TRBJ2-1*01	TRBJ2-1	TRBD1*01	TRBD1	8	15	19	24	6	4	10
2	1.64E-07	TGCAGCGTTCTTGTAGGGAACTATGGCTACACCTTC	CSVLVGNYGYTF	TRBV29-1*01, TRBV29-1*03	TRBV29-1	TRBJ1-2*01	TRBJ1-2	TRBD1*01, TRBD2*02	TRBD1, TRBD2	8	14	17	18	5	0	5
2	1.64E-07	TGCAGCGTTGTCCCGAGCGCTGGCGAGCAGTTCTTC	CSVVPSAGEQFF	TRBV29-1*01	TRBV29-1	TRBJ2-1*01	TRBJ2-1	TRBD2*02	TRBD2	9	10	14	24	0	9	9
2	1.64E-07	TGCAGCGTTGCGGCCAGGGGGCATGGCTACACCTTC	CSVAARGHGYTF	TRBV29-1*01	TRBV29-1	TRBJ1-2*01	TRBJ1-2	TRBD1*01	TRBD1	9	14	21	22	4	0	4
2	1.64E-07	TGCAGCGTTGGGGACAGGGGGTATGGCTACACCTTC	CSVGDRGYGYTF	TRBV29-1*01	TRBV29-1	TRBJ1-2*01	TRBJ1-2	TRBD1*01	TRBD1	9	10	20	21	0	0	0
2	1.64E-07	TGCAGCGTTGGAGGAGTGAATGAAAAACTGTTTTTT	CSVGGVNEKLFF	TRBV29-1*01	TRBV29-1	TRBJ1-4*01	TRBJ1-4	TRBD2*02	TRBD2	9	12	15	18	2	2	4
2	1.64E-07	TGCAGCGTTGATGGAGGGTACAATGAGCAGTTCTTC	CSVDGGYNEQFF	TRBV29-1*01	TRBV29-1	TRBJ2-1*01	TRBJ2-1	TRBD2*02	TRBD2	10	12	17	18	1	0	1
2	1.64E-07	TGCAGCGTTGAGGGAGGGACCGGGGAGCTGTTTTTT	CSVEGGTGELFF	TRBV29-1*01	TRBV29-1	TRBJ2-2*01	TRBJ2-2	TRBD2*02	TRBD2	10	11	17	18	0	0	0
2	1.64E-07	TGCAGCGTTGAGACGGCGACCTACGAGCAGTACTTC	CSVETATYEQYF	TRBV29-1*01	TRBV29-1	TRBJ2-7*01	TRBJ2-7	TRBD1*01, TRBD2*02, TRBD2*01	TRBD1, TRBD2	10	11	13	19	0	5	5
2	1.64E-07	TGCAGCGTTGAATCTGTTGCCTATGGCTACACCTTC	CSVESVAYGYTF	TRBV29-1*01	TRBV29-1	TRBJ1-2*01	TRBJ1-2	TRBD1*01	TRBD1	11	13	16	20	1	3	4
2	1.64E-07	TGCAGCGTTGAAAGGGACTCCTATGGCTACACCTTC	CSVERDSYGYTF	TRBV29-1*01	TRBV29-1	TRBJ1-2*01	TRBJ1-2	TRBD2*02, TRBD2*01	TRBD2	11	13	18	20	1	1	2
2	1.64E-07	TGCAGCGTTATCAAGGCAGCCTACGAGCAGTACTTC	CSVIKAAYEQYF	TRBV29-1*01, TRBV29-1*03	TRBV29-1	TRBJ2-7*01	TRBJ2-7	TRBD1*01, TRBD2*02	TRBD1, TRBD2	8	16	18	19	7	0	7
2	1.64E-07	TGCAGCGTTACCGACACATACAATGAGCAGTTCTTC	CSVTDTYNEQFF	TRBV29-1*01, TRBV29-1*03	TRBV29-1	TRBJ2-1*01	TRBJ2-1	TRBD1*01	TRBD1	8	12	15	18	3	2	5
2	1.64E-07	TGCAGCGTCCAGGGGGCGAGGGATGAGCAGTTCTTC	CSVQGARDEQFF	TRBV29-1*01, TRBV29-1*03	TRBV29-1	TRBJ2-1*01	TRBJ2-1	TRBD1*01	TRBD1	7	9	16	22	1	5	6
2	1.64E-07	TGCAGCGTACTACTGTGGGACACTGAAGCTTTCTTT	CSVLLWDTEAFF	TRBV29-1*01, TRBV29-1*03	TRBV29-1	TRBJ1-1*01	TRBJ1-1	TRBD1*01, TRBD2*02, TRBD2*01	TRBD1, TRBD2	7	12	15	19	4	3	7
2	1.64E-07	TGCAGCGCTCAGGACCGTAACTATGGCTACACCTTC	CSAQDRNYGYTF	TRBV29-1*01, TRBV29-1*03	TRBV29-1	TRBJ1-2*01	TRBJ1-2	TRBD1*01, TRBD2*02, TRBD2*01	TRBD1, TRBD2	7	11	14	17	3	2	5
2	1.64E-07	TGCAGCGCCCTAGCCCCAGACTATGGCTACACCTTC	CSALAPDYGYTF	TRBV29-1*01, TRBV29-1*03	TRBV29-1	TRBJ1-2*01	TRBJ1-2	TRBD1*01, TRBD2*02, TRBD2*01	TRBD1, TRBD2	7	12	16	19	4	2	6
2	1.64E-07	TGCAGCGCGGCGGTAGGACCCAATGAGCAGTTCTTC	CSAAVGPNEQFF	TRBV29-1*03	TRBV29-1	TRBJ2-1*01	TRBJ2-1	TRBD1*01, TRBD2*02, TRBD2*01	TRBD1, TRBD2	9	15	18	20	5	1	6
2	1.64E-07	TGCAGCGGCTTACTGAGAGGAAACACCATATATTTT	CSGLLRGNTIYF	TRBV29-1*01, TRBV29-1*03	TRBV29-1	TRBJ1-3*01	TRBJ1-3	TRBD1*01, TRBD2*02, TRBD2*01	TRBD1, TRBD2	6	12	14	18	5	3	8
2	1.64E-07	TGCAGCGGGACTAGCGGGAGCTATGAGCAGTTCTTC	CSGTSGSYEQFF	TRBV20-1*01, TRBV20-1*04, TRBV20-1*05, TRBV20-1*07	TRBV20-1	TRBJ2-1*01	TRBJ2-1	TRBD2*02	TRBD2	4	6	19	22	1	2	3
2	1.64E-07	TGCAGCATCCAGGGGGCGCTTTACGAGCAGCACTTC	CSIQGALYEQHF	TRBV29-1*01, TRBV29-1*03	TRBV29-1	TRBJ2-7*01	TRBJ2-7	TRBD1*01	TRBD1	5	9	16	21	3	4	7
2	1.64E-07	TGCAGGAACTAGCGGGAGGGCTACGAGCAGTACTTC	CRN*REGYEQYF	TRBV20-1*06, TRBV20-1*03, TRBV20-1*01, TRBV20-1*04, TRBV20-1*05, TRBV20-1*02, TRBV20-1*07	TRBV20-1	TRBJ2-7*01	TRBJ2-7	TRBD2*02	TRBD2	4	7	19	20	2	0	2
2	1.64E-07	TGTGCTAGTCCCAGGGGGGCTACGAGCAGTACTTC	CASPRG~YEQYF	TRBV7-7*01, TRBV7-7*02	TRBV7-7	TRBJ2-7*01	TRBJ2-7	TRBD1*01, TRBD2*02, TRBD2*01	TRBD1, TRBD2	4	11	17	19	6	1	7
2	1.64E-07	TGTGCTAGTGGGATTAGTGGGGTACGCAGTATTTT	CASGIS~GTQYF	TRBV12-5*01	TRBV12-5	TRBJ2-3*01	TRBJ2-3	TRBD1*01, TRBD2*02, TRBD2*01	TRBD1, TRBD2	10	18	21	22	7	0	7
2	1.64E-07	TGTGCCGTCTGGACAGGGGTGGAGGCTACACCTTC	CAVWTG~GGYTF	TRBV2*01, TRBV2*02, TRBV2*03	TRBV2	TRBJ1-2*01	TRBJ1-2	TRBD1*01	TRBD1	5	10	18	23	4	4	8
2	1.64E-07	TGTGCCGGTACCCAACAATTTATGGCTACACCTTC	CAGTQQ~YGYTF	TRBV19*01, TRBV19*03, TRBV19*02	TRBV19	TRBJ1-2*01	TRBJ1-2	TRBD1*01, TRBD2*02, TRBD2*01	TRBD1, TRBD2	9	14	16	20	4	3	7
2	1.64E-07	TGTGCCGGGGGAGGGGGGGAGAGACCCAGTACTTC	CAGGGG~ETQYF	TRBV10-3*01, TRBV10-3*02	TRBV10-3	TRBJ2-5*01	TRBJ2-5	TRBD2*02, TRBD2*01	TRBD2	5	8	14	19	2	4	6
2	1.64E-07	TGTGCCATCAGTTCGAACACCGGGGAGCTGTTTTT	CAISSN~RGAVF	TRBV10-3*01, TRBV10-3*02	TRBV10-3	TRBJ2-2*01	TRBJ2-2	TRBD2*02, TRBD2*01	TRBD2	11	22	26	30	10	3	13
2	1.64E-07	TGTGCCATCAGTGGGGACAGGGTGAGCAGTTCTTC	CAISGD~GEQFF	TRBV10-3*01, TRBV10-3*02	TRBV10-3	TRBJ2-1*01	TRBJ2-1	TRBD1*01	TRBD1	12	13	21	22	0	0	0
2	1.64E-07	TGTGCCATCAGTGAGTCGGGGGAGAAGCTTTCTTT	CAISES~GEAFF	TRBV10-3*01, TRBV10-3*02, TRBV6-1*01	TRBV10-3, TRBV6-1	TRBJ1-1*01	TRBJ1-1	TRBD2*01	TRBD2	16	17	21	23	0	1	1
2	1.64E-07	TGTGCCATCAGTGAGGGACAGGGACCCAGTACTTC	CAISEG~GTQYF	TRBV10-3*01, TRBV10-3*02	TRBV10-3	TRBJ2-5*01	TRBJ2-5	TRBD1*01	TRBD1	14	15	21	22	0	0	0
2	1.64E-07	TGTGCCATCAGTGAAGCGACAGAGGCTACACCTTC	CAISEA~RGYTF	TRBV10-3*01, TRBV10-3*02	TRBV10-3	TRBJ1-2*01	TRBJ1-2	TRBD1*01	TRBD1	13	17	21	23	3	1	4
2	1.64E-07	TGTGCCATCAGTGAAAGAGCAATGAGCAGTTCTTC	CAISER~NEQFF	TRBV10-3*01, TRBV10-3*02	TRBV10-3	TRBJ2-1*01	TRBJ2-1	TRBD2*02	TRBD2	13	16	18	19	2	0	2
2	1.64E-07	TGTGCCACCTCGGACAGCAATCAGCCCAGCATTTT	CATSDS~SAQHF	TRBV10-3*01, TRBV10-3*02	TRBV10-3	TRBJ1-5*01	TRBJ1-5	TRBD1*01	TRBD1	6	11	16	24	4	7	11
2	1.64E-07	TGTGCCACCATTCGGGATGGGGCGGCTACACCTTC	CATIRD~GGYTF	TRBV24-1*01	TRBV24-1	TRBJ1-2*01	TRBJ1-2	TRBD1*01, TRBD2*02, TRBD2*01	TRBD1, TRBD2	9	18	22	23	8	0	8
2	1.64E-07	TGTGCCACACGGGACTAGCGAATGAGCAGTTCTTC	CATRD*~NEQFF	TRBV24-1*01	TRBV24-1	TRBJ2-1*01	TRBJ2-1	TRBD2*02, TRBD2*01	TRBD2	7	10	19	20	2	0	2
2	1.64E-07	TGTGCCAGTAGTTGGGGGGCAATGAGCAGTTCTTC	CASSWG~NEQFF	TRBV19*01, TRBV19*03, TRBV19*02	TRBV19	TRBJ2-1*01	TRBJ2-1	TRBD2*01	TRBD2	11	13	18	19	1	0	1
2	1.64E-07	TGTGCCAGTAGTGGAAAGGGGGATCCCTCCACTTT	CASSGK~GSLHF	TRBV19*01, TRBV19*03, TRBV19*02	TRBV19	TRBJ1-6*02	TRBJ1-6	TRBD1*01	TRBD1	11	16	21	24	4	2	6
2	1.64E-07	TGTGCCAGTAGTATTGTGTCCAGCCCCAGCATTTT	CASSIV~QPQHF	TRBV19*01, TRBV19*02	TRBV19	TRBJ1-5*01	TRBJ1-5	TRBD1*01	TRBD1	13	16	19	20	2	0	2
2	1.64E-07	TGTGCCAGTAGTATCCTGTCGGGGCCCTCCACTTT	CASSIL~GALHF	TRBV19*01, TRBV19*02	TRBV19	TRBJ1-6*02	TRBJ1-6	TRBD1*01	TRBD1	13	14	19	24	0	4	4
2	1.64E-07	TGTGCCAGTAGTATGGCGGGCATGAGCAGTTCTTC	CASSMA~HEQFF	TRBV19*01, TRBV19*02	TRBV19	TRBJ2-1*01	TRBJ2-1	TRBD2*02, TRBD2*01	TRBD2	13	15	19	21	1	1	2
2	1.64E-07	TGTGCCAGTAGTATGGCGGGCAAGAGCAGTTCTTC	CASSMA~QEQFF	TRBV19*01, TRBV19*02	TRBV19	TRBJ2-1*01	TRBJ2-1	TRBD2*02, TRBD2*01	TRBD2	13	15	19	23	1	3	4
2	1.64E-07	TGTGCCAGTAGTACCGGACAGGGCCCCAGCATTTT	CASSTG~GPQHF	TRBV19*01, TRBV19*03, TRBV19*02	TRBV19	TRBJ1-5*01	TRBJ1-5	TRBD1*01	TRBD1	12	15	21	22	2	0	2
2	1.64E-07	TGTGCCAGCCAACTCGGAATCGGGGAGCTGTTTTT	CASQLG~RGAVF	TRBV19*01, TRBV19*03, TRBV19*02	TRBV19	TRBJ2-2*01	TRBJ2-2	TRBD2*02, TRBD2*01	TRBD2	7	22	26	30	14	3	17
2	1.64E-07	TGTGCCAGCGCGGACAGGGTAGAAAAACTGTTTTT	CASADR~RKTVF	TRBV6-6*04	TRBV6-6	TRBJ1-4*01	TRBJ1-4	TRBD1*01	TRBD1	8	11	18	30	2	11	13
2	1.64E-07	TGTGCCAGCATGCAGCTAACTATGGCTACACCTTC	CASMQL~YGYTF	TRBV16*03, TRBV16*01, TRBV2*01, TRBV2*02, TRBV2*03, TRBV16*02	TRBV16, TRBV2	TRBJ1-2*01	TRBJ1-2	TRBD1*01	TRBD1	9	12	14	15	2	0	2
2	1.64E-07	TGTGCCAGCACGGGAGAATACGAGACCAGTACTTC	CASTGE~RDQYF	TRBV25-1*01	TRBV25-1	TRBJ2-5*01	TRBJ2-5	TRBD2*02	TRBD2	9	10	15	25	0	9	9
2	1.64E-07	TGTGCCAGCAGTTTTGACGGGGAAAAACTGTTTTT	CASSFD~GKTVF	TRBV27*01, TRBV5-4*01	TRBV27, TRBV5-4	TRBJ1-4*01	TRBJ1-4	TRBD2*01	TRBD2	10	17	21	30	6	8	14
2	1.64E-07	TGTGCCAGCAGTTACGAGCGGGGGCGCAGTATTTT	CASSYE~GAQYF	TRBV6-5*01	TRBV6-5	TRBJ2-3*01	TRBJ2-3	TRBD2*01	TRBD2	14	16	23	24	1	0	1
2	1.64E-07	TGTGCCAGCAGTTAGTCGGTTACGAGCAGTACTTC	CASS*S~YEQYF	TRBV12-4*01, TRBV12-3*01	TRBV12-4, TRBV12-3	TRBJ2-7*01	TRBJ2-7	TRBD2*02, TRBD2*01	TRBD2	12	13	16	20	0	3	3
2	1.64E-07	TGTGCCAGCAGTCCAAGGGGGAGACCCAGTACTTC	CASSPR~ETQYF	TRBV5-6*01, TRBV28*01	TRBV5-6, TRBV28	TRBJ2-5*01	TRBJ2-5	TRBD1*01	TRBD1	10	15	19	20	4	0	4
2	1.64E-07	TGTGCCAGCAGTCGCAGAACTATGGCTACACCTTC	CASSRR~YGYTF	TRBV7-9*03, TRBV27*01, TRBV7-9*01, TRBV7-9*04, TRBV7-9*02	TRBV7-9, TRBV27	TRBJ1-2*01	TRBJ1-2	TRBD1*01, TRBD2*02, TRBD2*01	TRBD1, TRBD2	11	14	16	17	2	0	2
2	1.64E-07	TGTGCCAGCAGTCGGGACAGGGCGAAGCTTTCTTT	CASSRD~GEAFF	TRBV10-3*01, TRBV10-3*02, TRBV6-1*01	TRBV10-3, TRBV6-1	TRBJ1-1*01	TRBJ1-1	TRBD1*01	TRBD1	11	13	21	23	1	1	2
2	1.64E-07	TGTGCCAGCAGTCGGACTGCCGGGGAGCTGTTTTT	CASSRT~RGAVF	TRBV25-1*01	TRBV25-1	TRBJ2-2*01	TRBJ2-2	TRBD2*02, TRBD2*01	TRBD2	11	22	26	30	10	3	13
2	1.64E-07	TGTGCCAGCAGTCACCAGACCGGGGAGCTGTTTTT	CASSHQ~RGAVF	TRBV6-5*01	TRBV6-5	TRBJ2-2*01	TRBJ2-2	TRBD2*02, TRBD2*01	TRBD2	11	22	26	30	10	3	13
2	1.64E-07	TGTGCCAGCAGTGTAGGGGCGCGGGCTACACCTTC	CASSVG~AGYTF	TRBV25-1*01	TRBV25-1	TRBJ1-2*01	TRBJ1-2	TRBD1*01	TRBD1	12	14	18	23	1	4	5
2	1.64E-07	TGTGCCAGCAGTGGAGGGGGGGCGGCTACACCTTC	CASSGG~GGYTF	TRBV2*01, TRBV2*03	TRBV2	TRBJ1-2*01	TRBJ1-2	TRBD2*01	TRBD2	12	15	21	23	2	1	3
2	1.64E-07	TGTGCCAGCAGTGAGGCACCGGGGAGCTGTTTTTT	CASSEA~GELFF	TRBV6-4*02, TRBV2*01, TRBV2*03, TRBV6-4*01	TRBV6-4, TRBV2	TRBJ2-2*01	TRBJ2-2	TRBD1*01, TRBD2*02, TRBD2*01	TRBD1, TRBD2	13	-1	-1	16	-1	-1	2
2	1.64E-07	TGTGCCAGCAGTGAGAGACAGGGGAGCTGTTTTTT	CASSER~GELFF	TRBV2*01, TRBV2*02, TRBV2*03	TRBV2	TRBJ2-2*01	TRBJ2-2	TRBD1*01	TRBD1	13	16	19	20	2	0	2
2	1.64E-07	TGTGCCAGCAGCTTAGTCCCGGGGAGCAGTACTTC	CASSLV~GEQYF	TRBV7-2*04, TRBV7-2*01	TRBV7-2	TRBJ2-7*01	TRBJ2-7	TRBD2*02	TRBD2	15	16	20	23	0	2	2
2	1.64E-07	TGTGCCAGCAGCTTAGCACAGATACGCAGTATTTT	CASSLA~DTQYF	TRBV7-8*01	TRBV7-8	TRBJ2-3*01	TRBJ2-3			15	-1	-1	16	-1	-1	0
2	1.64E-07	TGTGCCAGCAGCTTAGCAATCAGCCCCAGCATTTT	CASSLA~QPQHF	TRBV9*02, TRBV9*01	TRBV9	TRBJ1-5*01	TRBJ1-5			14	-1	-1	15	-1	-1	0
2	1.64E-07	TGTGCCAGCAGCTTAGACGCTTCACCCTCCACTTT	CASSLD~FTLHF	TRBV7-9*01, TRBV7-9*02	TRBV7-9	TRBJ1-6*01	TRBJ1-6	TRBD2*02, TRBD2*01	TRBD2	15	17	20	24	1	3	4
2	1.64E-07	TGTGCCAGCAGCTTAAAACCTACGAGCAGTACTTC	CASSLK~YEQYF	TRBV7-3*01	TRBV7-3	TRBJ2-7*01	TRBJ2-7			15	-1	-1	18	-1	-1	2
2	1.64E-07	TGTGCCAGCAGCTCTACTTGGGAAAAACTGTTTTT	CASSST~GKTVF	TRBV28*01	TRBV28	TRBJ1-4*01	TRBJ1-4	TRBD1*01, TRBD2*02, TRBD2*01	TRBD1, TRBD2	10	19	22	30	8	7	15
2	1.64E-07	TGTGCCAGCAGCTCCTAACCTACGAGCAGTACTTC	CASSS*~YEQYF	TRBV11-2*01, TRBV11-3*01, TRBV11-3*02	TRBV11-2, TRBV11-3	TRBJ2-7*01	TRBJ2-7	TRBD1*01, TRBD2*02, TRBD2*01	TRBD1, TRBD2	12	13	15	18	0	2	2
2	1.64E-07	TGTGCCAGCAGCTCCGGGGGACTGAAGCTTTCTTT	CASSSG~TEAFF	TRBV5-5*01, TRBV7-3*05, TRBV5-5*02, TRBV5-5*03, TRBV7-3*01	TRBV5-5, TRBV7-3	TRBJ1-1*01	TRBJ1-1	TRBD2*01	TRBD2	12	14	19	20	1	0	1
2	1.64E-07	TGTGCCAGCAGCTCGCGAACTATGGCTACACCTTC	CASSSR~YGYTF	TRBV7-9*03, TRBV7-9*01, TRBV7-9*04, TRBV7-9*02	TRBV7-9	TRBJ1-2*01	TRBJ1-2	TRBD2*02, TRBD2*01	TRBD2	13	14	16	17	0	0	0
2	1.64E-07	TGTGCCAGCAGCTCGAGGACTATGGCTACACCTTC	CASSSR~YGYTF	TRBV7-9*03, TRBV7-9*01, TRBV7-9*04, TRBV7-9*02	TRBV7-9	TRBJ1-2*01	TRBJ1-2	TRBD2*02	TRBD2	13	14	17	18	0	0	0
2	1.64E-07	TGTGCCAGCAGCTCACAGACAGGTCGTGGGTTTTT	CASSSQ~RSWVF	TRBV5-5*01, TRBV5-5*02, TRBV5-5*03	TRBV5-5	TRBJ2-2*01	TRBJ2-2	TRBD1*01	TRBD1	12	17	22	30	4	7	11
2	1.64E-07	TGTGCCAGCAGCTACGTAAGTGAAAAACTGTTTTT	CASSYV~*KTVF	TRBV2*01, TRBV2*02, TRBV2*03	TRBV2	TRBJ1-4*01	TRBJ1-4	TRBD1*01, TRBD2*02, TRBD2*01	TRBD1, TRBD2	10	27	29	30	16	0	16
2	1.64E-07	TGTGCCAGCAGCTACAGGGGAGACCCCTCCACTTT	CASSYR~RPLHF	TRBV7-7*01, TRBV7-7*02	TRBV7-7	TRBJ1-6*02	TRBJ1-6	TRBD1*01	TRBD1	12	13	19	22	0	2	2
2	1.64E-07	TGTGCCAGCAGCCTTGGGGGCGAAAAGCTGTTTTT	CASSLG~RKAVF	TRBV4-2*01	TRBV4-2	TRBJ1-4*01	TRBJ1-4	TRBD1*01	TRBD1	12	15	20	30	2	9	11
2	1.64E-07	TGTGCCAGCAGCCCTGGGGGGTTGAGCAGTTCTTC	CASSPG~VEQFF	TRBV7-9*03, TRBV7-9*01, TRBV7-9*04, TRBV7-9*02	TRBV7-9	TRBJ2-1*01	TRBJ2-1	TRBD2*01	TRBD2	11	15	20	22	3	1	4
2	1.64E-07	TGTGCCAGCAGCCCCTGGACTATGGCTACACCTTC	CASSPW~YGYTF	TRBV7-9*03, TRBV7-9*01, TRBV7-9*04, TRBV7-9*02	TRBV7-9	TRBJ1-2*01	TRBJ1-2	TRBD1*01	TRBD1	11	12	16	18	0	1	1
2	1.64E-07	TGTGCCAGCAGCCCCCTGGCAGGGGAGCTGTTTTT	CASSPL~RGAVF	TRBV7-2*04, TRBV7-2*01, TRBV7-2*02	TRBV7-2	TRBJ2-2*01	TRBJ2-2	TRBD1*01	TRBD1	11	19	24	30	7	5	12
2	1.64E-07	TGTGCCAGCAGCCCCCCGGAGAGACCCAGTACTTC	CASSPP~ETQYF	TRBV7-6*01, TRBV7-6*02	TRBV7-6	TRBJ2-5*01	TRBJ2-5	TRBD2*01	TRBD2	11	12	17	19	0	1	1
2	1.64E-07	TGTGCCAGCAGCCCCGGGGGGGGGAGCAGTACTTC	CASSPG~GEQYF	TRBV5-5*01, TRBV5-5*02, TRBV5-5*03	TRBV5-5	TRBJ2-7*01	TRBJ2-7	TRBD2*01	TRBD2	11	14	21	23	2	1	3
2	1.64E-07	TGTGCCAGCAGCCCCGGGACTATGGCTACACCTTC	CASSPG~YGYTF	TRBV7-9*03, TRBV12-4*01, TRBV7-9*01, TRBV7-9*04, TRBV7-9*02, TRBV12-3*01	TRBV7-9, TRBV12-4, TRBV12-3	TRBJ1-2*01	TRBJ1-2	TRBD2*02, TRBD2*01	TRBD2	11	14	17	18	2	0	2
2	1.64E-07	TGTGCCAGCAGCCACCAGGAAAAGGCTACACCTTC	CASSHQ~KGYTF	TRBV7-2*04, TRBV11-3*01, TRBV11-3*02, TRBV7-2*01, TRBV7-2*02	TRBV7-2, TRBV11-3	TRBJ1-2*01	TRBJ1-2	TRBD1*01	TRBD1	11	15	18	23	3	4	7
2	1.64E-07	TGTGCCAGCAGCCACGGGACTATGGCTACACCTTC	CASSHG~YGYTF	TRBV9*02, TRBV7-9*03, TRBV7-9*01, TRBV9*01, TRBV7-9*04, TRBV7-9*02, TRBV9*03	TRBV9, TRBV7-9	TRBJ1-2*01	TRBJ1-2	TRBD2*02, TRBD2*01	TRBD2	11	14	17	18	2	0	2
2	1.64E-07	TGTGCCAGCAGCGTAGGCGCCGGGGAGCTGTCTTT	CASSVG~RGAVF	TRBV9*02, TRBV9*01	TRBV9	TRBJ1-1*01, TRBJ2-2*01	TRBJ1-1, TRBJ2-2	TRBD2*01	TRBD2	15	20	24	25	4	0	4
2	1.64E-07	TGTGCCAGCAGCGCCAATGGAGGGACCAGTACTTC	CASSAN~RDQYF	TRBV9*02, TRBV9*01, TRBV9*03	TRBV9	TRBJ2-5*01	TRBJ2-5	TRBD2*02	TRBD2	12	18	23	25	5	1	6
2	1.64E-07	TGTGCCAGCAGCGACGAGGGCAGCCCCAGCATTTT	CASSDE~QPQHF	TRBV7-8*01, TRBV7-8*03	TRBV7-8	TRBJ1-5*01	TRBJ1-5	TRBD2*02	TRBD2	11	15	19	20	3	0	3
2	1.64E-07	TGTGCCAGCAGCAGGACCAATGAGAAACTGTTTTT	CASSRT~*ETVF	TRBV7-8*01, TRBV7-8*03	TRBV7-8	TRBJ1-4*01	TRBJ1-4	TRBD1*01, TRBD2*02, TRBD2*01	TRBD1, TRBD2	11	13	16	30	1	13	14
2	1.64E-07	TGTGCCAGCAGGGGGGGACCTACGAGCAGTACTTC	CASRGG~YEQYF	TRBV6-5*01, TRBV7-2*04, TRBV7-2*01	TRBV6-5, TRBV7-2	TRBJ2-7*01	TRBJ2-7	TRBD2*01	TRBD2	10	11	16	18	0	1	1
2	1.64E-07	TGTGCCAGCAGGGATGGAATTCACCCCTCCACTTT	CASRDG~SPLHF	TRBV6-5*01	TRBV6-5	TRBJ1-6*02	TRBJ1-6	TRBD1*01, TRBD2*02, TRBD2*01	TRBD1, TRBD2	10	11	13	17	0	3	3
2	1.64E-07	TGTGCCAGCAAGAGGGATACAATGAGCAGTTCTTC	CASKRD~NEQFF	TRBV6-1*01	TRBV6-1	TRBJ2-1*01	TRBJ2-1	TRBD2*02	TRBD2	9	11	15	17	1	1	2
2	1.64E-07	TGTGCCAGGGGGTGAGGGAATCAGCCCAGCATTTT	CARG*G~SAQHF	TRBV9*02, TRBV9*01, TRBV9*03	TRBV9	TRBJ1-5*01	TRBJ1-5	TRBD2*02	TRBD2	7	13	17	24	5	6	11
2	1.64E-07	TGTGCAGCAGTGCGCTTTCCTACGAGCAGTACTTC	CAAVRF~YEQYF	TRBV25-1*01	TRBV25-1	TRBJ2-7*01	TRBJ2-7	TRBD2*02, TRBD2*01	TRBD2	4	12	15	17	7	1	8
2	1.64E-07	TGTGCAGCAGCTTCCCGGGTCAGCCCCAGCATTTT	CAAASR~QPQHF	TRBV7-2*04, TRBV7-2*01	TRBV7-2	TRBJ1-5*01	TRBJ1-5	TRBD2*02	TRBD2	4	12	16	19	7	2	9
2	1.64E-07	TGTGCAGCAGCTTATCCGGTGATGAGCAGTTCTTC	CAAAYP~DEQFF	TRBV7-3*05, TRBV7-3*01	TRBV7-3	TRBJ2-1*01	TRBJ2-1	TRBD1*01, TRBD2*02, TRBD2*01	TRBD1, TRBD2	4	7	9	21	2	11	13
2	1.64E-07	TGCGCCAGCGGGACAGGGGGATTCGGCAGTACTTC	CASGTG~IRQYF	TRBV5-1*01, TRBV5-1*02	TRBV5-1	TRBJ2-7*01	TRBJ2-7	TRBD1*01	TRBD1	9	10	19	25	0	5	5
2	1.64E-07	TGCGCCAGCAGTGACGATGGGGAGAGCAGTACTTC	CASSDD~GEQYF	TRBV10-1*02, TRBV10-1*01	TRBV10-1	TRBJ2-7*01	TRBJ2-7	TRBD1*01, TRBD2*02, TRBD2*01	TRBD1, TRBD2	13	19	22	23	5	0	5
2	1.64E-07	TGCGCCAGCAGCTTGGCGGGGAAACGCAGTATTTT	CASSLA~ETQYF	TRBV5-1*01	TRBV5-1	TRBJ2-3*01	TRBJ2-3	TRBD2*01	TRBD2	15	16	20	23	0	2	2
2	1.64E-07	TGCGCCAGCAGCTTGGGACAGGGACAGCTTTCTTT	CASSLG~GTAFF	TRBV5-1*01	TRBV5-1	TRBJ1-1*01	TRBJ1-1	TRBD1*01	TRBD1	15	16	22	25	0	2	2
2	1.64E-07	TGCGCCAGCAGCTTGGATAGGGGGTAGCTTTCTTT	CASSLD~GVAFF	TRBV5-1*01	TRBV5-1	TRBJ1-1*01	TRBJ1-1	TRBD1*01	TRBD1	15	18	23	25	2	1	3
2	1.64E-07	TGCGCCAGCAGCGCGGGGACACTGAAGCTTTCTTT	CASSAG~TEAFF	TRBV5-1*01	TRBV5-1	TRBJ1-1*01	TRBJ1-1	TRBD2*01	TRBD2	11	12	17	18	0	0	0
2	1.64E-07	TGCGCCAGCAGGGGGGTCGGGACGAGCAGTACTTC	CASRGV~DEQYF	TRBV5-1*01, TRBV5-1*02	TRBV5-1	TRBJ2-7*01	TRBJ2-7	TRBD1*01, TRBD2*01	TRBD1, TRBD2	10	11	15	21	0	5	5
2	1.64E-07	TGCGCAGCAGTGACGATGGGGGAGAGCAGTACTTC	CAAVTM~GEQYF	TRBV10-1*02, TRBV10-1*01	TRBV10-1	TRBJ2-7*01	TRBJ2-7	TRBD1*01, TRBD2*01	TRBD1, TRBD2	4	17	21	23	12	1	13
2	1.64E-07	TGCGCAGCAGCTTGGGACAGGGCGAAGCTTTCTTT	CAAAWD~GEAFF	TRBV5-1*01, TRBV5-1*02	TRBV5-1	TRBJ1-1*01	TRBJ1-1	TRBD1*01	TRBD1	4	13	21	23	8	1	9
2	1.64E-07	TGCAGTGCTCCGGACAGGGCGATGAGCAGTTCTTC	CSAPDR~DEQFF	TRBV20-1*06, TRBV20-1*03, TRBV20-1*01, TRBV20-1*04, TRBV20-1*05, TRBV20-1*02, TRBV20-1*07	TRBV20-1	TRBJ2-1*01	TRBJ2-1	TRBD1*01	TRBD1	8	11	18	21	2	2	4
2	1.64E-07	TGCAGTGCTGCAGGGGTCGGTATGGCTACACCTTC	CSAAGV~YGYTF	TRBV20-1*06, TRBV20-1*03, TRBV20-1*01, TRBV20-1*04, TRBV20-1*05, TRBV20-1*02, TRBV20-1*07	TRBV20-1	TRBJ1-2*01	TRBJ1-2	TRBD1*01	TRBD1	8	10	15	20	1	4	5
2	1.64E-07	TGCAGTGCTGGACAGATCAATCAGCCCAGCATTTT	CSAGQI~SAQHF	TRBV20-1*01, TRBV20-1*05, TRBV20-1*07	TRBV20-1	TRBJ1-5*01	TRBJ1-5	TRBD1*01	TRBD1	8	9	14	24	0	9	9
2	1.64E-07	TGCAGTGCTAGTGGATACCAAGAGACCAGTACTTC	CSASGY~RDQYF	TRBV20-1*01, TRBV20-1*04, TRBV20-1*05, TRBV20-1*07	TRBV20-1	TRBJ2-5*01	TRBJ2-5	TRBD1*01, TRBD2*02, TRBD2*01	TRBD1, TRBD2	11	12	14	25	0	10	10
2	1.64E-07	TGCAGTGCTAGCCCGAGCTCCTCGAGCAGTACTTC	CSASPS~LEQYF	TRBV20-1*06, TRBV20-1*03, TRBV20-1*01, TRBV20-1*04, TRBV20-1*05, TRBV20-1*02, TRBV20-1*07	TRBV20-1	TRBJ2-7*01	TRBJ2-7	TRBD2*02, TRBD2*01	TRBD2	10	17	20	22	6	1	7
2	1.64E-07	TGCAGTGCTAGCCCGAGCCCTACGAGCAGTACTTC	CSASPS~YEQYF	TRBV20-1*06, TRBV20-1*03, TRBV20-1*01, TRBV20-1*04, TRBV20-1*05, TRBV20-1*02, TRBV20-1*07	TRBV20-1	TRBJ2-7*01	TRBJ2-7	TRBD2*02, TRBD2*01	TRBD2	10	11	14	18	0	3	3
2	1.64E-07	TGCAGTGCTAGGGGGGGTCAGAGACCCAGTACTTC	CSARGG~ETQYF	TRBV20-1*01, TRBV20-1*04, TRBV20-1*05, TRBV20-1*07	TRBV20-1	TRBJ2-5*01	TRBJ2-5	TRBD2*01	TRBD2	10	11	16	19	0	2	2
2	1.64E-07	TGCAGTGCTAGGACTAGCGGGAGACCCAGTACTTC	CSARTS~ETQYF	TRBV20-1*06, TRBV20-1*03, TRBV20-1*01, TRBV20-1*04, TRBV20-1*05, TRBV20-1*02, TRBV20-1*07	TRBV20-1	TRBJ2-5*01	TRBJ2-5	TRBD2*02, TRBD2*01	TRBD2	10	11	19	20	0	0	0
2	1.64E-07	TGCAGTGCTAGAGTGGGGATCAGCCCCAGCATTTT	CSARVG~QPQHF	TRBV20-1*01, TRBV20-1*04, TRBV20-1*05, TRBV20-1*07	TRBV20-1	TRBJ1-5*01	TRBJ1-5	TRBD1*01, TRBD2*01	TRBD1, TRBD2	12	14	17	18	1	0	1
2	1.64E-07	TGCAGTGCTAGAGGGGGGACAAGGCTTAGTATTTT	CSARGG~KA*YF	TRBV20-1*01, TRBV20-1*04, TRBV20-1*05, TRBV20-1*07	TRBV20-1	TRBJ2-3*01	TRBJ2-3	TRBD1*01	TRBD1	12	15	20	27	2	6	8
2	1.64E-07	TGCAGTGCTAGAGATCAGGCCCAGCCCAGCATTTT	CSARDQ~PAQHF	TRBV20-1*01, TRBV20-1*05, TRBV20-1*07	TRBV20-1	TRBJ1-5*01	TRBJ1-5	TRBD1*01	TRBD1	13	15	18	24	1	5	6
2	1.64E-07	TGCAGTGCTAGAGACGTGGGGGGGCCCAGTACTTC	CSARDV~GAQYF	TRBV20-1*01, TRBV20-1*05, TRBV20-1*07	TRBV20-1	TRBJ2-5*01	TRBJ2-5	TRBD2*01	TRBD2	13	17	23	24	3	0	3
2	1.64E-07	TGCAGTGCTAGAGACAAAATGATGGCTACACCTTC	CSARDK~DGYTF	TRBV20-1*01, TRBV20-1*05, TRBV20-1*07	TRBV20-1	TRBJ1-2*01	TRBJ1-2			13	-1	-1	21	-1	-1	7
2	1.64E-07	TGCAGTGCTAGAGAAGTCCAAGAGACCAGTACTTC	CSAREV~RDQYF	TRBV20-1*01, TRBV20-1*05, TRBV20-1*07	TRBV20-1	TRBJ2-5*01	TRBJ2-5	TRBD2*02, TRBD2*01	TRBD2	13	14	18	25	0	6	6
2	1.64E-07	TGCAGTGCCCCTCGAGCTCCTACGAGCAGTACTTC	CSAPRA~YEQYF	TRBV20-1*06, TRBV20-1*03, TRBV20-1*01, TRBV20-1*04, TRBV20-1*05, TRBV20-1*02, TRBV20-1*07	TRBV20-1	TRBJ2-7*01	TRBJ2-7	TRBD2*02	TRBD2	7	8	12	16	0	3	3
2	1.64E-07	TGCAGTGCCCGTCTTTTGGAACTGAAGCTTTCTTT	CSARLL~TEAFF	TRBV20-1*06, TRBV20-1*03, TRBV20-1*01, TRBV20-1*04, TRBV20-1*05, TRBV20-1*02, TRBV20-1*07	TRBV20-1	TRBJ1-1*01	TRBJ1-1	TRBD1*01, TRBD2*02, TRBD2*01	TRBD1, TRBD2	7	17	19	20	9	0	9
2	1.64E-07	TGCAGTGCCGGGCGGGAGACACTGAAGCTTTCTTT	CSAGRE~TEAFF	TRBV20-1*06, TRBV20-1*03, TRBV20-1*01, TRBV20-1*04, TRBV20-1*05, TRBV20-1*02, TRBV20-1*07	TRBV20-1	TRBJ1-1*01	TRBJ1-1	TRBD2*02	TRBD2	7	11	17	18	3	0	3
2	1.64E-07	TGCAGTGCATGACAGGGGACACTGAAGCTTTCTTT	CSA*QG~TEAFF	TRBV20-1*06, TRBV20-1*03, TRBV20-1*01, TRBV20-1*04, TRBV20-1*05, TRBV20-1*02, TRBV20-1*07	TRBV20-1	TRBJ1-1*01	TRBJ1-1	TRBD1*01	TRBD1	7	10	17	18	2	0	2
2	1.64E-07	TGCAGTGGGCTAGCGGGGGAGAGACCCAGTACTTC	CSGLAG~ETQYF	TRBV20-1*06, TRBV20-1*03, TRBV20-1*01, TRBV20-1*04, TRBV20-1*05, TRBV20-1*02, TRBV20-1*07	TRBV20-1	TRBJ2-5*01	TRBJ2-5	TRBD2*01	TRBD2	6	9	18	19	2	0	2
2	1.64E-07	TGCAGTGGGGGGCGGACAGGGGGGAGCAGTACTTC	CSGGRT~GEQYF	TRBV20-1*06, TRBV20-1*03, TRBV20-1*01, TRBV20-1*04, TRBV20-1*05, TRBV20-1*02, TRBV20-1*07	TRBV20-1	TRBJ2-7*01	TRBJ2-7	TRBD1*01	TRBD1	6	13	22	23	6	0	6
2	1.64E-07	TGCAGCGTTGGGGGGGGGTCGATGGCTACACCTTC	CSVGGG~DGYTF	TRBV29-1*01	TRBV29-1	TRBJ1-2*01	TRBJ1-2	TRBD2*01	TRBD2	9	11	17	21	1	3	4
2	1.64E-07	TGCAGCGTTGGGGGGATCGGACTGAAGCTTTCTTT	CSVGGI~TEAFF	TRBV29-1*01	TRBV29-1	TRBJ1-1*01	TRBJ1-1	TRBD1*01, TRBD2*01	TRBD1, TRBD2	9	10	14	20	0	5	5
2	1.64E-07	TGCAGCGTTGAAGACGCCGCGGGAAAACTGTTTTT	CSVEDA~GKTVF	TRBV29-1*01	TRBV29-1	TRBJ1-4*01	TRBJ1-4	TRBD2*02	TRBD2	13	18	23	30	4	6	10
2	1.64E-07	TGCAGCGTCCACAGCGATAATGAAAAACTGTTTTT	CSVHSD~*KTVF	TRBV29-1*01, TRBV29-1*03	TRBV29-1	TRBJ1-4*01	TRBJ1-4	TRBD1*01, TRBD2*02, TRBD2*01	TRBD1, TRBD2	7	10	13	30	2	16	18
2	1.64E-07	TGCAGCGTCCAGGGGGCGGTTACGAGCAGTACTTC	CSVQGA~YEQYF	TRBV29-1*01, TRBV29-1*03	TRBV29-1	TRBJ2-7*01	TRBJ2-7	TRBD1*01	TRBD1	7	9	16	20	1	3	4
2	1.64E-07	TGCAGCGTCCAGGGGGGACCTACGAGCAGTACTTC	CSVQGG~YEQYF	TRBV29-1*01, TRBV29-1*03	TRBV29-1	TRBJ2-7*01	TRBJ2-7	TRBD1*01	TRBD1	7	9	15	18	1	2	3
2	1.64E-07	TGCAGCGCCTGGGGGCGGGGAACGAGCAGTACTTC	CSAWGR~NEQYF	TRBV29-1*01, TRBV29-1*03	TRBV29-1	TRBJ2-7*01	TRBJ2-7	TRBD1*01, TRBD2*01	TRBD1, TRBD2	7	10	15	21	2	5	7
2	1.64E-07	TGCAGCACCCAAGGGGCCGGGAGACCCAGTACTTC	CSTQGA~ETQYF	TRBV29-1*01, TRBV29-1*03	TRBV29-1	TRBJ2-5*01	TRBJ2-5	TRBD1*01	TRBD1	5	11	15	20	5	4	9
2	1.64E-07	TGTGCCGCTGGGGGGGGAGAATGGCTACACCTTC	CAAGGG~NGYTF	TRBV12-4*01, TRBV12-3*01	TRBV12-4, TRBV12-3	TRBJ1-2*01	TRBJ1-2	TRBD2*01	TRBD2	5	10	16	20	4	3	7
2	1.64E-07	TGTGCCACCCGAGGTGGCGAATGAGCAGTTCTTC	CATRGG~NEQFF	TRBV10-3*01, TRBV10-3*02	TRBV10-3	TRBJ2-1*01	TRBJ2-1	TRBD2*02, TRBD2*01	TRBD2	6	10	13	19	3	5	8
2	1.64E-07	TGTGCCACCAAGGAAGCGAACAGCCCAGCATTTT	CATKEA~TAQHF	TRBV24-1*01	TRBV24-1	TRBJ1-5*01	TRBJ1-5	TRBD1*01, TRBD2*02, TRBD2*01	TRBD1, TRBD2	9	19	22	23	9	0	9
2	1.64E-07	TGTGCCAGTAGTTCCAGCGGGCGAGCAGTACTTC	CASSSS~GEQYF	TRBV19*01, TRBV19*03, TRBV19*02	TRBV19	TRBJ2-7*01	TRBJ2-7	TRBD2*02, TRBD2*01	TRBD2	11	15	20	21	3	0	3
2	1.64E-07	TGTGCCAGCGCCATCCTCCTACGAGCAGTACTTC	CASAIL~YEQYF	TRBV12-4*01, TRBV12-4*02, TRBV28*01, TRBV12-3*01	TRBV12-4, TRBV28, TRBV12-3	TRBJ2-7*01	TRBJ2-7	TRBD1*01	TRBD1	8	9	11	15	0	3	3
2	1.64E-07	TGTGCCAGCGGGGGGGACCTACGAGCAGTACTTC	CASGGD~YEQYF	TRBV2*01, TRBV2*02, TRBV2*03, TRBV28*01	TRBV2, TRBV28	TRBJ2-7*01	TRBJ2-7	TRBD2*01	TRBD2	8	9	15	17	0	1	1
2	1.64E-07	TGTGCCAGCGGGGAGTCAAGAGACCCAGTACTTC	CASGES~ETQYF	TRBV6-4*02, TRBV27*01, TRBV6-4*01	TRBV6-4, TRBV27	TRBJ2-5*01	TRBJ2-5	TRBD2*02	TRBD2	8	10	14	16	1	1	2
2	1.64E-07	TGTGCCAGCGGGACTCCAAGAGACCCAGTACTTC	CASGTP~ETQYF	TRBV2*01, TRBV2*02, TRBV2*03, TRBV6-1*01	TRBV2, TRBV6-1	TRBJ2-5*01	TRBJ2-5	TRBD2*02, TRBD2*01	TRBD2	8	9	14	15	0	0	0
2	1.64E-07	TGTGCCAGCACCGTTGAACTATGGCTACACCTTC	CASTVE~YGYTF	TRBV7-9*01, TRBV7-9*02	TRBV7-9	TRBJ1-2*01	TRBJ1-2	TRBD2*02, TRBD2*01	TRBD2	11	-1	-1	16	-1	-1	4
2	1.64E-07	TGTGCCAGCACGGTGGCGGGAGACCCAGTACTTC	CASTVA~ETQYF	TRBV10-3*01, TRBV10-3*02, TRBV6-1*01	TRBV10-3, TRBV6-1	TRBJ2-5*01	TRBJ2-5	TRBD2*02, TRBD2*01	TRBD2	9	15	18	19	5	0	5
2	1.64E-07	TGTGCCAGCACAGACAGCCTACGAGCAGTACTTC	CASTDS~YEQYF	TRBV25-1*01	TRBV25-1	TRBJ2-7*01	TRBJ2-7	TRBD1*01	TRBD1	9	12	16	17	2	0	2
2	1.64E-07	TGTGCCAGCACAGACAGGGTACGAGCAGTACTTC	CASTDR~YEQYF	TRBV25-1*01	TRBV25-1	TRBJ2-7*01	TRBJ2-7	TRBD1*01	TRBD1	9	12	18	19	2	0	2
2	1.64E-07	TGTGCCAGCACAGACAGGGGCCGAGCAGTACTTC	CASTDR~AEQYF	TRBV25-1*01	TRBV25-1	TRBJ2-7*01	TRBJ2-7	TRBD1*01	TRBD1	9	12	19	21	2	1	3
2	1.64E-07	TGTGCCAGCAGTTACAGGGGGCGAGCAGTACTTC	CASSYR~GEQYF	TRBV6-6*04	TRBV6-6	TRBJ2-7*01	TRBJ2-7	TRBD1*01	TRBD1	11	13	20	21	1	0	1
2	1.64E-07	TGTGCCAGCAGTCCTACGAGTCGAGCAGTACTTC	CASSPT~VEQYF	TRBV2*01, TRBV2*02, TRBV2*03	TRBV2	TRBJ2-7*01	TRBJ2-7	TRBD1*01, TRBD2*02, TRBD2*01	TRBD1, TRBD2	11	12	14	21	0	6	6
2	1.64E-07	TGTGCCAGCAGTGTGGGCAGATACGCAGTATTTT	CASSVG~DTQYF	TRBV6-4*02, TRBV6-4*01	TRBV6-4	TRBJ2-3*01	TRBJ2-3	TRBD1*01, TRBD2*02, TRBD2*01	TRBD1, TRBD2	12	14	16	17	1	0	1
2	1.64E-07	TGTGCCAGCAGTGATAGGGCCAGCCCAGCATTTT	CASSDR~PAQHF	TRBV2*01, TRBV2*02, TRBV2*03	TRBV2	TRBJ1-5*01	TRBJ1-5	TRBD1*01, TRBD2*02	TRBD1, TRBD2	13	15	18	23	1	4	5
2	1.64E-07	TGTGCCAGCAGTGAGAGACAGGGGGCAGTTCTTC	CASSER~RGQFF	TRBV2*01, TRBV2*02, TRBV2*03	TRBV2	TRBJ2-1*01	TRBJ2-1	TRBD1*01	TRBD1	13	16	23	24	2	0	2
2	1.64E-07	TGTGCCAGCAGTGAGAGACAGGGGGCAGTATTTT	CASSER~RGQYF	TRBV2*01, TRBV2*02, TRBV2*03	TRBV2	TRBJ2-3*01	TRBJ2-3	TRBD1*01	TRBD1	13	16	23	24	2	0	2
2	1.64E-07	TGTGCCAGCAGTGAACAAGAGACCCCAGTACTTC	CASSEQ~RPQYF	TRBV6-1*01	TRBV6-1	TRBJ2-5*01	TRBJ2-5	TRBD1*01, TRBD2*02, TRBD2*01	TRBD1, TRBD2	14	20	22	23	5	0	5
2	1.64E-07	TGTGCCAGCAGTGAAGTGGGAGACCCAGTACTTC	CASSEV~ETQYF	TRBV10-3*01, TRBV10-3*02, TRBV6-1*01	TRBV10-3, TRBV6-1	TRBJ2-5*01	TRBJ2-5	TRBD2*02, TRBD2*01	TRBD2	15	-1	-1	19	-1	-1	3
2	1.64E-07	TGTGCCAGCAGTGAAGGGGGAAAAACTGTTTTTT	CASSEG~EKLFF	TRBV9*02, TRBV2*01, TRBV9*01, TRBV9*03, TRBV2*03	TRBV9, TRBV2	TRBJ1-4*01	TRBJ1-4	TRBD1*01, TRBD2*02, TRBD2*01	TRBD1, TRBD2	15	16	18	19	0	0	0
2	1.64E-07	TGTGCCAGCAGCTTCAGGCGGGGAGCTGTTTTTT	CASSFR~GELFF	TRBV9*02, TRBV9*01, TRBV9*03	TRBV9	TRBJ2-2*01	TRBJ2-2	TRBD1*01	TRBD1	11	14	17	18	2	0	2
2	1.64E-07	TGTGCCAGCAGCTTGTGACAGCGGGCACACCTTC	CASSL*~SGHTF	TRBV7-9*03, TRBV7-9*01, TRBV7-9*04, TRBV7-9*02	TRBV7-9	TRBJ1-2*01	TRBJ1-2	TRBD2*02, TRBD2*01	TRBD2	13	19	24	26	5	1	6
2	1.64E-07	TGTGCCAGCAGCTCCACAAGAGACCCAGTACTTC	CASSST~ETQYF	TRBV7-6*01, TRBV7-6*02	TRBV7-6	TRBJ2-5*01	TRBJ2-5			12	-1	-1	16	-1	-1	3
2	1.64E-07	TGTGCCAGCAGCTCGCAGAACTGAAGCTTTCTTT	CASSSQ~TEAFF	TRBV7-9*03, TRBV7-9*01, TRBV7-9*04, TRBV7-9*02	TRBV7-9	TRBJ1-1*01	TRBJ1-1	TRBD1*01	TRBD1	13	15	17	19	1	1	2
2	1.64E-07	TGTGCCAGCAGCTGGACAAGAGACCCAGTACTTC	CASSWT~ETQYF	TRBV6-1*01	TRBV6-1	TRBJ2-5*01	TRBJ2-5	TRBD1*01, TRBD2*02, TRBD2*01	TRBD1, TRBD2	10	13	15	16	2	0	2
2	1.64E-07	TGTGCCAGCAGCCCAGGGTTACGAGCAGTACTTC	CASSPG~YEQYF	TRBV6-3*01, TRBV6-2*01	TRBV6-3, TRBV6-2	TRBJ2-7*01	TRBJ2-7	TRBD1*01	TRBD1	10	13	17	19	2	1	3
2	1.64E-07	TGTGCCAGCAGCCGCCCCCGGGGGAGCTTTCTTT	CASSRP~GGAFF	TRBV7-8*01, TRBV7-8*03, TRBV7-2*04, TRBV7-2*01, TRBV7-2*02	TRBV7-8, TRBV7-2	TRBJ1-1*01	TRBJ1-1	TRBD2*01	TRBD2	11	13	18	24	1	5	6
2	1.64E-07	TGTGCCAGCAGCCAAGATGACGGAACTGTTTTTT	CASSQD~TELFF	TRBV4-2*01	TRBV4-2	TRBJ1-4*01	TRBJ1-4	TRBD1*01, TRBD2*02, TRBD2*01	TRBD1, TRBD2	16	18	20	23	1	2	3
2	1.64E-07	TGTGCCAGCAGCGCAGAACTATGGCTACGCCTTC	CASSAE~YGYAF	TRBV9*02, TRBV7-9*01, TRBV9*01, TRBV7-9*04, TRBV7-9*02	TRBV9, TRBV7-9	TRBJ1-2*01	TRBJ1-2	TRBD1*01	TRBD1	12	13	15	16	0	0	0
2	1.64E-07	TGTGCCAGCAGCGACGGGGGAGACCCAGTACTTC	CASSDG~ETQYF	TRBV6-4*02, TRBV6-5*01, TRBV6-4*01	TRBV6-4, TRBV6-5	TRBJ2-5*01	TRBJ2-5	TRBD2*01	TRBD2	10	14	18	19	3	0	3
2	1.64E-07	TGTGCCAGCAGGGGGACAAGAGACCCAGTACTTC	CASRGT~ETQYF	TRBV6-1*01	TRBV6-1	TRBJ2-5*01	TRBJ2-5	TRBD1*01, TRBD2*02, TRBD2*01	TRBD1, TRBD2	10	12	15	16	1	0	1
2	1.64E-07	TGTGCCAGGAGAGGGGGCGTACGAGCAGTACTTC	CARRGG~YEQYF	TRBV19*01, TRBV19*03, TRBV19*02	TRBV19	TRBJ2-7*01	TRBJ2-7	TRBD1*01	TRBD1	7	11	17	19	3	1	4
2	1.64E-07	TGTGCCAACTAACGGACAAGAGACCCAGTACTTC	CAN*RT~ETQYF	TRBV6-1*01	TRBV6-1	TRBJ2-5*01	TRBJ2-5	TRBD2*02, TRBD2*01	TRBD2	6	7	10	16	0	5	5
2	1.64E-07	TGTACCAGCAGCTCGCAGAACTATGGACACCTTC	CTSSSQ~TMDTF	TRBV7-9*03, TRBV7-9*01, TRBV7-9*04, TRBV7-9*02, TRBV7-2*03	TRBV7-9, TRBV7-2	TRBJ1-2*01	TRBJ1-2	TRBD2*02, TRBD2*01	TRBD2	12	19	22	26	6	3	9
2	1.64E-07	TGCGCCACCCCCCGGGGGTTATGGCTACACCTTC	CATPRG~YGYTF	TRBV5-1*01, TRBV5-1*02	TRBV5-1	TRBJ1-2*01	TRBJ1-2	TRBD2*01	TRBD2	6	7	13	19	0	5	5
2	1.64E-07	TGCGCCAGCCTGGGGGGGCCACGAGCAGTACTTC	CASLGG~HEQYF	TRBV10-2*01	TRBV10-2	TRBJ2-7*01	TRBJ2-7	TRBD2*01	TRBD2	8	11	17	20	2	2	4
2	1.64E-07	TGCGCCAGCCGGGAGTCACAATGAGCAGTTCTTC	CASRES~NEQFF	TRBV10-1*01	TRBV10-1	TRBJ2-1*01	TRBJ2-1	TRBD2*02	TRBD2	8	9	14	17	0	2	2
2	1.64E-07	TGCGCCAGCAGCTTGGAAGGGCGAAGCTTTCTTT	CASSLE~GEAFF	TRBV5-1*01	TRBV5-1	TRBJ1-1*01	TRBJ1-1	TRBD1*01, TRBD2*02	TRBD1, TRBD2	15	17	20	22	1	1	2
2	1.64E-07	TGCAGTGCTAGCCCGAGCGGGGGAGCAGTACTTC	CSASPS~GEQYF	TRBV20-1*06, TRBV20-1*03, TRBV20-1*01, TRBV20-1*04, TRBV20-1*05, TRBV20-1*02, TRBV20-1*07	TRBV20-1	TRBJ2-7*01	TRBJ2-7	TRBD2*01	TRBD2	10	15	21	22	4	0	4
2	1.64E-07	TGCAGTGCTAGGTAGGGGAAACACCATATATTTT	CSAR*G~NTIYF	TRBV20-1*06, TRBV20-1*03, TRBV20-1*01, TRBV20-1*04, TRBV20-1*05, TRBV20-1*02, TRBV20-1*07	TRBV20-1	TRBJ1-3*01	TRBJ1-3	TRBD1*01, TRBD2*02, TRBD2*01	TRBD1, TRBD2	10	13	15	16	2	0	2
2	1.64E-07	TGCAGTGCTAGGACAGGGATACGAGCAGTACTTC	CSARTG~YEQYF	TRBV20-1*06, TRBV20-1*03, TRBV20-1*01, TRBV20-1*04, TRBV20-1*05, TRBV20-1*02, TRBV20-1*07	TRBV20-1	TRBJ2-7*01	TRBJ2-7	TRBD1*01	TRBD1	10	11	17	19	0	1	1
2	1.64E-07	TGCAGTGCTAGAGTAGCGGGAGACCCAGTACTTC	CSARVA~ETQYF	TRBV20-1*01, TRBV20-1*04, TRBV20-1*05, TRBV20-1*07	TRBV20-1	TRBJ2-5*01	TRBJ2-5	TRBD2*02, TRBD2*01	TRBD2	12	13	18	19	0	0	0
2	1.64E-07	TGCAGTGCTAGAGGGGGGCTATGGCTACACCTTC	CSARGG~YGYTF	TRBV20-1*01, TRBV20-1*04, TRBV20-1*05, TRBV20-1*07	TRBV20-1	TRBJ1-2*01	TRBJ1-2	TRBD1*01, TRBD2*01	TRBD1, TRBD2	12	13	17	18	0	0	0
2	1.64E-07	TGCAGTGCTAGAGATCGGGGAGACCCAGTACTTC	CSARDR~ETQYF	TRBV20-1*01, TRBV20-1*05, TRBV20-1*07	TRBV20-1	TRBJ2-5*01	TRBJ2-5	TRBD2*02, TRBD2*01	TRBD2	13	15	18	19	1	0	1
2	1.64E-07	TGCAGTGCTAGAGAGGGGGGGCGAGCAGTACTTC	CSAREG~GEQYF	TRBV20-1*01, TRBV20-1*05, TRBV20-1*07	TRBV20-1	TRBJ2-7*01	TRBJ2-7	TRBD2*01	TRBD2	13	14	20	21	0	0	0
2	1.64E-07	TGCAGTGCGCGACAGGAGCTACGAGCAGTACTTC	CSARQE~YEQYF	TRBV20-1*06, TRBV20-1*03, TRBV20-1*01, TRBV20-1*04, TRBV20-1*05, TRBV20-1*02, TRBV20-1*07	TRBV20-1	TRBJ2-7*01	TRBJ2-7	TRBD1*01	TRBD1	7	10	15	18	2	2	4
2	1.64E-07	TGCAGCGTCCAGGGGGCGCGGGGAGCTGTTTTTT	CSVQGA~GELFF	TRBV29-1*01, TRBV29-1*03	TRBV29-1	TRBJ2-2*01	TRBJ2-2	TRBD1*01	TRBD1	7	9	16	18	1	1	2
2	1.64E-07	TGCAGCGTCCAGGGGGCACTACGAGCAGTACTTC	CSVQGA~YEQYF	TRBV29-1*01, TRBV29-1*03	TRBV29-1	TRBJ2-7*01	TRBJ2-7	TRBD1*01	TRBD1	7	9	16	18	1	1	2
2	1.64E-07	TGCAGCGCCAACCGCGTTGTAGCTAGGGTTCTTC	CSANRV~*LGFF	TRBV29-1*01, TRBV29-1*03	TRBV29-1	TRBJ2-1*01	TRBJ2-1	TRBD2*02, TRBD2*01	TRBD2	7	21	25	27	13	1	14
2	1.64E-07	TGCAGGGGGGACACCGAACACTGAAGCTTTCTTT	CRGDTE~TEAFF	TRBV20-1*06, TRBV20-1*03, TRBV20-1*01, TRBV20-1*04, TRBV20-1*05, TRBV20-1*02, TRBV20-1*07	TRBV20-1	TRBJ1-1*01	TRBJ1-1	TRBD1*01	TRBD1	4	7	12	15	2	2	4
2	1.64E-07	TGTGCTAGCCCGAGCTCCTACGAGCAGTACTTC	CASPSSYEQYF	TRBV25-1*01, TRBV7-2*04, TRBV7-2*01, TRBV7-2*02	TRBV25-1, TRBV7-2	TRBJ2-7*01	TRBJ2-7	TRBD2*02, TRBD2*01	TRBD2	8	11	13	14	2	0	2
2	1.64E-07	TGTGCCTAGTCGTCCCCCTACGAGCAGTACTTC	CA*SSPYEQYF	TRBV30*05, TRBV30*01	TRBV30	TRBJ2-7*01	TRBJ2-7	TRBD1*01, TRBD2*02, TRBD2*01	TRBD1, TRBD2	6	11	15	16	4	0	4
2	1.64E-07	TGTGCCCCTGTCGGGCACGGGGAGCTGTTTTTT	CAPVGHGELFF	TRBV24-1*01	TRBV24-1	TRBJ2-2*01	TRBJ2-2	TRBD1*01	TRBD1	5	6	11	17	0	5	5
2	1.64E-07	TGTGCCGGCAGTCAGGACTACGAGCAGTACTTC	CAGSQDYEQYF	TRBV2*01, TRBV2*03	TRBV2	TRBJ2-7*01	TRBJ2-7	TRBD1*01	TRBD1	11	12	15	17	0	1	1
2	1.64E-07	TGTGCCGGCAGGGTAGACGATGCGCAGTATTTT	CAGRVDDAQYF	TRBV28*01	TRBV28	TRBJ2-3*01	TRBJ2-3	TRBD1*01, TRBD2*02, TRBD2*01	TRBD1, TRBD2	10	15	17	18	4	0	4
2	1.64E-07	TGTGCCATCAGTCCTGGGGGACCCCTCCACTTT	CAISPGGPLHF	TRBV10-3*01, TRBV10-3*02	TRBV10-3	TRBJ1-6*01	TRBJ1-6	TRBD1*01, TRBD2*01	TRBD1, TRBD2	11	15	19	20	3	0	3
2	1.64E-07	TGTGCCATCAGTGCTAACTATGGCTACACCTTC	CAISANYGYTF	TRBV10-3*01, TRBV10-3*02, TRBV6-6*04	TRBV6-6, TRBV10-3	TRBJ1-2*01	TRBJ1-2			12	-1	-1	13	-1	-1	0
2	1.64E-07	TGTGCCATCAGTGGGGGGACTGGAGCTTTCTTT	CAISGGTGAFF	TRBV10-3*01, TRBV10-3*02	TRBV10-3	TRBJ1-1*01	TRBJ1-1	TRBD1*01, TRBD2*01	TRBD1, TRBD2	12	13	17	18	0	0	0
2	1.64E-07	TGTGCCATATCCTCCGCAGATACGCAGTATTTT	CAISSADTQYF	TRBV10-3*01, TRBV10-3*02	TRBV10-3	TRBJ2-3*01	TRBJ2-3	TRBD2*02	TRBD2	7	10	14	16	2	1	3
2	1.64E-07	TGTGCCACCCCAGGGCCGAACACCACATATTTT	CATPGPNTTYF	TRBV24-1*01	TRBV24-1	TRBJ1-3*01	TRBJ1-3	TRBD1*01	TRBD1	8	10	14	18	1	3	4
2	1.64E-07	TGTGCCACCACGAGCGGGCCGCAGCAGTTCTTC	CATTSGPQQFF	TRBV24-1*01	TRBV24-1	TRBJ2-1*01	TRBJ2-1	TRBD2*02, TRBD2*01	TRBD2	9	12	17	22	2	4	6
2	1.64E-07	TGTGCCACCAGTGATAGCTAGGCCCAGCATTTT	CATSDS*AQHF	TRBV24-1*01	TRBV24-1	TRBJ1-5*01	TRBJ1-5	TRBD2*02, TRBD2*01	TRBD2	14	16	20	22	1	1	2
2	1.64E-07	TGTGCCACCAGTGACTACCTGGGCTACACCTTC	CATSDYLGYTF	TRBV24-1*01	TRBV24-1	TRBJ1-2*01	TRBJ1-2	TRBD1*01	TRBD1	13	17	20	21	3	0	3
2	1.64E-07	TGTGCCACCAGCAGTCTCAATGAGCAGTTCTTC	CATSSLNEQFF	TRBV15*02	TRBV15	TRBJ2-1*01	TRBJ2-1	TRBD2*02, TRBD2*01	TRBD2	11	12	15	17	0	1	1
2	1.64E-07	TGTGCCACCAGGGACGCGAGTGGCTACACCTTC	CATRDASGYTF	TRBV24-1*01	TRBV24-1	TRBJ1-2*01	TRBJ1-2	TRBD1*01, TRBD2*02, TRBD2*01	TRBD1, TRBD2	10	11	14	20	0	5	5
2	1.64E-07	TGTGCCACCAAGGACAGTTATGGCTACACCTTC	CATKDSYGYTF	TRBV24-1*01	TRBV24-1	TRBJ1-2*01	TRBJ1-2	TRBD1*01	TRBD1	9	11	16	18	1	1	2
2	1.64E-07	TGTGCCAGTCATCGAGGACGGGGCTACACCTTC	CASHRGRGYTF	TRBV19*01, TRBV19*02	TRBV19	TRBJ1-2*01	TRBJ1-2	TRBD1*01, TRBD2*02, TRBD2*01	TRBD1, TRBD2	8	15	18	21	6	2	8
2	1.64E-07	TGTGCCAGTACCAAAGGGGGGACCCAGTACTTC	CASTKGGTQYF	TRBV19*01, TRBV19*03, TRBV19*02	TRBV19	TRBJ2-5*01	TRBJ2-5	TRBD1*01	TRBD1	9	14	19	20	4	0	4
2	1.64E-07	TGTGCCAGTAGTCTCCGCTATGAGCAGTTCTTC	CASSLRYEQFF	TRBV19*01, TRBV19*02	TRBV19	TRBJ2-1*01	TRBJ2-1	TRBD2*02, TRBD2*01	TRBD2	11	14	18	19	2	0	2
2	1.64E-07	TGTGCCAGTAGTCCCCCGGGTGAGCAGTTCTTC	CASSPPGEQFF	TRBV19*01, TRBV19*03, TRBV19*02	TRBV19	TRBJ2-1*01	TRBJ2-1	TRBD2*01	TRBD2	11	12	17	20	0	2	2
2	1.64E-07	TGTGCCAGTAGTCGGGGCCACGAGCAGTACTTC	CASSRGHEQYF	TRBV19*01, TRBV19*03, TRBV28*01, TRBV19*02	TRBV19, TRBV28	TRBJ2-7*01	TRBJ2-7	TRBD1*01, TRBD2*01	TRBD1, TRBD2	11	13	17	19	1	1	2
2	1.64E-07	TGTGCCAGTAGTATCGCGAATGAGCAGTTCTTC	CASSIANEQFF	TRBV19*01, TRBV19*02	TRBV19	TRBJ2-1*01	TRBJ2-1	TRBD2*02, TRBD2*01	TRBD2	13	15	17	18	1	0	1
2	1.64E-07	TGTGCCAGTAGTATGGCGGGCAATGAGCATTTT	CASSMAGNEHF	TRBV19*01, TRBV19*02	TRBV19	TRBJ1-5*01	TRBJ1-5	TRBD2*02, TRBD2*01	TRBD2	13	15	19	25	1	5	6
2	1.64E-07	TGTGCCAGTAGTACGCCGGGCGAGCAGTACTTC	CASSTPGEQYF	TRBV19*01, TRBV19*03, TRBV19*02	TRBV19	TRBJ2-7*01, TRBJ2-5*01	TRBJ2-7, TRBJ2-5	TRBD2*02, TRBD2*01	TRBD2	12	16	19	20	3	0	3
2	1.64E-07	TGTGCCAGTAGTAGGCAGAATGGCTACACCTTC	CASSRQNGYTF	TRBV19*01, TRBV19*03, TRBV19*02	TRBV19	TRBJ1-2*01	TRBJ1-2	TRBD1*01	TRBD1	12	15	17	19	2	1	3
2	1.64E-07	TGTGCCAGTAGGACAGGGGGCGAGCAGTACTTC	CASRTGGEQYF	TRBV19*01, TRBV19*02	TRBV19	TRBJ2-7*01	TRBJ2-7	TRBD1*01	TRBD1	10	11	19	20	0	0	0
2	1.64E-07	TGTGCCAGCCTGGGAGACACTGAAGCTCTCTTT	CASLGDTEALF	TRBV3-1*01	TRBV3-1	TRBJ1-1*01	TRBJ1-1	TRBD2*02	TRBD2	8	11	15	16	2	0	2
2	1.64E-07	TGTGCCAGCCTGGGAAGCACCGAAGCTTTCTTT	CASLGSTEAFF	TRBV19*01, TRBV19*03, TRBV3-1*01, TRBV19*02	TRBV3-1, TRBV19	TRBJ1-1*01	TRBJ1-1	TRBD1*01, TRBD2*02, TRBD2*01	TRBD1, TRBD2	8	11	14	17	2	2	4
2	1.64E-07	TGTGCCAGCCAGCGGGGCCCACCCCTCCACTTT	CASQRGPPLHF	TRBV7-9*03, TRBV7-9*01, TRBV7-9*04, TRBV7-9*02	TRBV7-9	TRBJ1-6*02, TRBJ1-6*01	TRBJ1-6	TRBD2*01	TRBD2	8	10	16	19	1	2	3
2	1.64E-07	TGTGCCAGCCAGGGAAACACTGAAGCTCTCTTT	CASQGNTEALF	TRBV3-1*01	TRBV3-1	TRBJ1-1*01	TRBJ1-1	TRBD1*01	TRBD1	8	9	13	15	0	1	1
2	1.64E-07	TGTGCCAGCGGGCGCAATCAGCCCCAGCATTTT	CASGRNQPQHF	TRBV2*01, TRBV2*02, TRBV2*03	TRBV2	TRBJ1-5*01	TRBJ1-5	TRBD1*01	TRBD1	8	9	12	13	0	0	0
2	1.64E-07	TGTGCCAGCACCCACGGGGCTGAAGCTTTCTTT	CASTHGAEAFF	TRBV19*01, TRBV19*03, TRBV19*02	TRBV19	TRBJ1-1*01	TRBJ1-1	TRBD2*01	TRBD2	7	14	18	19	6	0	6
2	1.64E-07	TGTGCCAGCACGGGGGGCTACGAGCAGTACTTC	CASTGGYEQYF	TRBV6-1*01, TRBV6-6*04	TRBV6-6, TRBV6-1	TRBJ2-7*01	TRBJ2-7	TRBD2*01	TRBD2	9	10	16	17	0	0	0
2	1.64E-07	TGTGCCAGCACAGGGGCCGGGGAGCTGTTTTTT	CASTGAGELFF	TRBV2*01, TRBV2*02, TRBV2*03	TRBV2	TRBJ2-2*01	TRBJ2-2	TRBD1*01	TRBD1	9	10	15	16	0	0	0
2	1.64E-07	TGTGCCAGCAGTTTGGAAAACATTCAGTACTTC	CASSLENIQYF	TRBV11-3*01, TRBV28*01	TRBV11-3, TRBV28	TRBJ2-4*01	TRBJ2-4			13	-1	-1	16	-1	-1	2
2	1.64E-07	TGTGCCAGCAGTTTATTTAATGAGCAGTTCTTC	CASSLFNEQFF	TRBV12-4*01, TRBV12-3*01	TRBV12-4, TRBV12-3	TRBJ2-1*01	TRBJ2-1			14	-1	-1	18	-1	-1	3
2	1.64E-07	TGTGCCAGCAGTTTAGAACAGCCCCAGCATTTT	CASSLEQPQHF	TRBV28*01	TRBV28	TRBJ1-5*01	TRBJ1-5			14	-1	-1	18	-1	-1	3
2	1.64E-07	TGTGCCAGCAGTTCCCCGGGCGAGCAGTACTTC	CASSSPGEQYF	TRBV19*01, TRBV19*03, TRBV19*02	TRBV19	TRBJ2-7*01	TRBJ2-7	TRBD2*01	TRBD2	11	13	17	20	1	2	3
2	1.64E-07	TGTGCCAGCAGTTCCGGGTCTGAAGCTTTCTTT	CASSSGSEAFF	TRBV12-4*01, TRBV12-3*01	TRBV12-4, TRBV12-3	TRBJ1-1*01	TRBJ1-1	TRBD2*02, TRBD2*01	TRBD2	12	14	17	19	1	1	2
2	1.64E-07	TGTGCCAGCAGTTCAGGGAACGAGCAGTACTTC	CASSSGNEQYF	TRBV6-6*02, TRBV6-5*01, TRBV6-6*01, TRBV6-6*03	TRBV6-6, TRBV6-5	TRBJ2-7*01	TRBJ2-7	TRBD1*01	TRBD1	12	13	17	19	0	1	1
2	1.64E-07	TGTGCCAGCAGTCGCGACGGGGAGCTGTTTTTT	CASSRDGELFF	TRBV2*01, TRBV27*01, TRBV2*02, TRBV2*03	TRBV2, TRBV27	TRBJ2-2*01	TRBJ2-2	TRBD2*02, TRBD2*01	TRBD2	11	13	15	17	1	1	2
2	1.64E-07	TGTGCCAGCAGTCAGGACTGCGAGCAGTACTTC	CASSQDCEQYF	TRBV2*01, TRBV2*03	TRBV2	TRBJ2-7*01	TRBJ2-7	TRBD2*02, TRBD2*01	TRBD2	11	14	18	20	2	1	3
2	1.64E-07	TGTGCCAGCAGTCAGGACTACGCGCAGTACTTC	CASSQDYAQYF	TRBV2*01, TRBV2*03	TRBV2	TRBJ2-7*01	TRBJ2-7	TRBD1*01	TRBD1	11	12	15	17	0	1	1
2	1.64E-07	TGTGCCAGCAGTGTGTTGCGGGAGCAGTACTTC	CASSVLREQYF	TRBV2*01, TRBV2*02, TRBV2*03	TRBV2	TRBJ2-7*01	TRBJ2-7	TRBD2*02, TRBD2*01	TRBD2	12	17	20	21	4	0	4
2	1.64E-07	TGTGCCAGCAGTGGATAAGAGACCCAGTACTTC	CASSG*ETQYF	TRBV6-1*01	TRBV6-1	TRBJ2-5*01	TRBJ2-5			12	-1	-1	16	-1	-1	3
2	1.64E-07	TGTGCCAGCAGTGATTTTGGTGGCTACACCTTC	CASSDFGGYTF	TRBV2*01, TRBV2*02, TRBV2*03	TRBV2	TRBJ1-2*01	TRBJ1-2			13	-1	-1	20	-1	-1	6
2	1.64E-07	TGTGCCAGCAGTGACAACTATGGCTACACCTTC	CASSDNYGYTF	TRBV2*01, TRBV2*02, TRBV2*03	TRBV2	TRBJ1-2*01	TRBJ1-2			13	-1	-1	15	-1	-1	1
2	1.64E-07	TGTGCCAGCAGTGAACAGGGGACCCAGTACTTC	CASSEQGTQYF	TRBV6-1*01	TRBV6-1	TRBJ2-5*01	TRBJ2-5	TRBD1*01	TRBD1	14	15	19	20	0	0	0
2	1.64E-07	TGTGCCAGCAGTGAAAGGGGTAAACTGTTTTTT	CASSERGKLFF	TRBV6-1*01	TRBV6-1	TRBJ1-4*01	TRBJ1-4	TRBD1*01	TRBD1	14	15	19	21	0	1	1
2	1.64E-07	TGTGCCAGCAGTATTAGGGAGACCCAGTACTTC	CASSIRETQYF	TRBV9*02, TRBV9*01, TRBV9*03	TRBV9	TRBJ2-5*01	TRBJ2-5	TRBD1*01, TRBD2*02, TRBD2*01	TRBD1, TRBD2	10	15	17	18	4	0	4
2	1.64E-07	TGTGCCAGCAGTACCCGGGGCGAGCAGTACTTC	CASSTRGEQYF	TRBV19*01, TRBV5-5*01, TRBV19*03, TRBV19*02, TRBV5-5*02, TRBV5-5*03	TRBV19, TRBV5-5	TRBJ2-7*01	TRBJ2-7	TRBD2*01	TRBD2	10	15	19	20	4	0	4
2	1.64E-07	TGTGCCAGCAGTAGGACCTACGAGCAGTACTTC	CASSRTYEQYF	TRBV6-6*04	TRBV6-6	TRBJ2-7*01	TRBJ2-7	TRBD1*01, TRBD2*02, TRBD2*01	TRBD1, TRBD2	11	13	15	16	1	0	1
2	1.64E-07	TGTGCCAGCAGTAAAAGCAAGACCCAGTACTTC	CASSKSKTQYF	TRBV6-1*01	TRBV6-1	TRBJ2-5*01	TRBJ2-5	TRBD2*02, TRBD2*01	TRBD2	11	15	17	19	3	1	4
2	1.64E-07	TGTGCCAGCAGCTTATCGGCCGGCTACACCTTC	CASSLSAGYTF	TRBV7-9*01, TRBV7-9*02	TRBV7-9	TRBJ1-2*01	TRBJ1-2	TRBD1*01, TRBD2*02, TRBD2*01	TRBD1, TRBD2	14	17	19	21	2	1	3
2	1.64E-07	TGTGCCAGCAGCTTAGCGTATGAGCAGTTCTTC	CASSLAYEQFF	TRBV7-9*01, TRBV7-9*02, TRBV7-2*04, TRBV7-2*01	TRBV7-9, TRBV7-2	TRBJ2-1*01	TRBJ2-1			16	-1	-1	19	-1	-1	2
2	1.64E-07	TGTGCCAGCAGCTTAGGCGACGAGCAGTTCTTC	CASSLGDEQFF	TRBV27*01, TRBV7-6*01	TRBV27, TRBV7-6	TRBJ2-1*01	TRBJ2-1	TRBD1*01	TRBD1	15	18	20	21	2	0	2
2	1.64E-07	TGTGCCAGCAGCTTAGGGGGAGAGCAGTACTTC	CASSLGGEQYF	TRBV7-3*01	TRBV7-3	TRBJ2-7*01	TRBJ2-7	TRBD1*01, TRBD2*01	TRBD1, TRBD2	14	15	19	21	0	1	1
2	1.64E-07	TGTGCCAGCAGCTTAGACGACGGAAACACCTTC	CASSLDDGNTF	TRBV7-3*01	TRBV7-3	TRBJ1-2*01	TRBJ1-2	TRBD1*01, TRBD2*02, TRBD2*01	TRBD1, TRBD2	14	21	23	25	6	1	7
2	1.64E-07	TGTGCCAGCAGCTTAAGGGGGGGGTACACCTTC	CASSLRGGYTF	TRBV7-3*01	TRBV7-3	TRBJ1-2*01	TRBJ1-2	TRBD2*01	TRBD2	15	17	23	24	1	0	1
2	1.64E-07	TGTGCCAGCAGCTCCGATTACGAGTAGTACTTC	CASSSDYE*YF	TRBV5-5*01, TRBV5-6*01, TRBV5-5*02, TRBV5-5*03	TRBV5-5, TRBV5-6	TRBJ2-7*01	TRBJ2-7	TRBD2*02, TRBD2*01	TRBD2	12	13	15	18	0	2	2
2	1.64E-07	TGTGCCAGCAGCTCGGTAGGGGGCTACACCTTC	CASSSVGGYTF	TRBV9*02, TRBV9*01, TRBV9*03	TRBV9	TRBJ1-2*01	TRBJ1-2	TRBD1*01, TRBD2*02	TRBD1, TRBD2	11	17	20	21	5	0	5
2	1.64E-07	TGTGCCAGCAGCTAGAACTATGGCTACACCTTC	CASS*NYGYTF	TRBV7-9*03, TRBV7-9*01, TRBV7-9*04, TRBV7-9*02	TRBV7-9	TRBJ1-2*01	TRBJ1-2			12	-1	-1	15	-1	-1	2
2	1.64E-07	TGTGCCAGCAGCCTAGTCAATGAGCAGTTCTTC	CASSLVNEQFF	TRBV11-2*01	TRBV11-2	TRBJ2-1*01	TRBJ2-1			15	-1	-1	17	-1	-1	1
2	1.64E-07	TGTGCCAGCAGCCCACGGGACGGCAACACCTTC	CASSPRDGNTF	TRBV6-4*02, TRBV6-4*01	TRBV6-4	TRBJ1-2*01	TRBJ1-2	TRBD1*01, TRBD2*02, TRBD2*01	TRBD1, TRBD2	10	16	20	21	5	0	5
2	1.64E-07	TGTGCCAGCAGCCAGGGCGGGGAGCTGTTTTTT	CASSQGGELFF	TRBV7-3*05, TRBV7-3*01	TRBV7-3	TRBJ2-2*01	TRBJ2-2	TRBD1*01	TRBD1	11	12	16	17	0	0	0
2	1.64E-07	TGTGCCAGCAGCCAGGGGGAGACCCAGTACTTC	CASSQGETQYF	TRBV3-1*01	TRBV3-1	TRBJ2-5*01	TRBJ2-5	TRBD1*01, TRBD2*01	TRBD1, TRBD2	13	14	17	18	0	0	0
2	1.64E-07	TGTGCCAGCAGCCAGGACTACGAGCAGTACTTC	CASSQDYEQYF	TRBV2*01, TRBV2*02, TRBV2*03	TRBV2	TRBJ2-7*01	TRBJ2-7	TRBD1*01	TRBD1	10	12	15	17	1	1	2
2	1.64E-07	TGTGCCAGCAGCCAAGGGAGGAAACTGTTTTTT	CASSQGRKLFF	TRBV4-2*01	TRBV4-2	TRBJ1-4*01	TRBJ1-4	TRBD2*02	TRBD2	15	16	20	21	0	0	0
2	1.64E-07	TGTGCCAGCAGCGTAGGAGAGACCCAGTACTTC	CASSVGETQYF	TRBV9*02, TRBV9*01	TRBV9	TRBJ2-5*01	TRBJ2-5			15	-1	-1	17	-1	-1	1
2	1.64E-07	TGTGCCAGCAGCGCGGGGGATACGTAGTATTTT	CASSAGDT*YF	TRBV9*02, TRBV9*01	TRBV9	TRBJ2-3*01	TRBJ2-3	TRBD2*01	TRBD2	12	13	17	18	0	0	0
2	1.64E-07	TGTGCCAGCAGCGGGGGCGCTGAAGCTTTCTTT	CASSGGAEAFF	TRBV7-9*03, TRBV7-9*01, TRBV7-9*04, TRBV7-9*02, TRBV6-1*01	TRBV7-9, TRBV6-1	TRBJ1-1*01	TRBJ1-1	TRBD1*01, TRBD2*01	TRBD1, TRBD2	11	12	17	19	0	1	1
2	1.64E-07	TGTGCCAGCAGCGATGGCAGGGAGCAGTACTTC	CASSDGREQYF	TRBV7-1*01	TRBV7-1	TRBJ2-7*01	TRBJ2-7	TRBD1*01	TRBD1	11	17	20	21	5	0	5
2	1.64E-07	TGTGCCAGCAGCGAACTAGAGCCCCAGCATTTT	CASSELEPQHF	TRBV7-2*04, TRBV7-2*01	TRBV7-2	TRBJ1-5*01	TRBJ1-5	TRBD2*02, TRBD2*01	TRBD2	11	14	18	19	2	0	2
2	1.64E-07	TGTGCCAGCAGCATCGGACAGGAGCAGTTCTTC	CASSIGQEQFF	TRBV7-2*04, TRBV7-2*01	TRBV7-2	TRBJ2-1*01	TRBJ2-1	TRBD1*01	TRBD1	11	15	20	21	3	0	3
2	1.64E-07	TGTGCCAGCAGCAACACCGGGGAGCTGTTTTTT	CASSNTGELFF	TRBV7-9*03, TRBV7-9*01, TRBV7-9*04, TRBV7-9*02	TRBV7-9	TRBJ2-2*01	TRBJ2-2			11	-1	-1	12	-1	-1	0
2	1.64E-07	TGTGCCAGCAGATGGGTCAATGAGCAGTATTTT	CASRWVNEQYF	TRBV7-3*05, TRBV7-2*04, TRBV7-3*01, TRBV7-2*01, TRBV7-3*04	TRBV7-3, TRBV7-2	TRBJ2-3*01	TRBJ2-3	TRBD1*01, TRBD2*02, TRBD2*01	TRBD1, TRBD2	10	13	15	23	2	7	9
2	1.64E-07	TGTGCCAGCAGACCCCCGGGCGAGCAGTACTTC	CASRPPGEQYF	TRBV7-8*01, TRBV7-8*03	TRBV7-8	TRBJ2-7*01	TRBJ2-7	TRBD2*01	TRBD2	10	12	17	20	1	2	3
2	1.64E-07	TGTGCCAGCAGAGGCTGGGATACACAGTATTTT	CASRGWDTQYF	TRBV2*01, TRBV2*02, TRBV2*03	TRBV2	TRBJ2-3*01	TRBJ2-3	TRBD1*01, TRBD2*02, TRBD2*01	TRBD1, TRBD2	10	11	13	18	0	4	4
2	1.64E-07	TGTGCCAGCAGAAACACCGGGGAGCTGTTTTTT	CASRNTGELFF	TRBV6-5*01	TRBV6-5	TRBJ2-2*01	TRBJ2-2			10	-1	-1	12	-1	-1	1
2	1.64E-07	TGTGCCAGCAAGGTACGAGATTGGGCTTTCTTT	CASKVRDWAFF	TRBV2*01, TRBV2*02, TRBV2*03	TRBV2	TRBJ1-1*01	TRBJ1-1	TRBD1*01, TRBD2*02	TRBD1, TRBD2	9	10	12	24	0	11	11
2	1.64E-07	TGTGCCAAGAGGGGACATGAAAAACTGTTTTTT	CAKRGHEKLFF	TRBV10-3*01, TRBV10-3*02	TRBV10-3	TRBJ1-4*01	TRBJ1-4	TRBD1*01, TRBD2*02, TRBD2*01	TRBD1, TRBD2	6	11	15	16	4	0	4
2	1.64E-07	TGTGCACCTCCGTGCTCCTACGAGCAGTACTTC	CAPPCSYEQYF	TRBV19*01, TRBV2*01, TRBV2*02, TRBV2*03, TRBV19*03, TRBV19*02	TRBV19, TRBV2	TRBJ2-7*01	TRBJ2-7	TRBD2*02	TRBD2	4	6	10	14	1	3	4
2	1.64E-07	TGTGCAGCAGCCTCGTATCGGGAGCAGTTCTTC	CAAASYREQFF	TRBV7-4*01	TRBV7-4	TRBJ2-1*01	TRBJ2-1	TRBD2*02	TRBD2	4	10	13	21	5	7	12
2	1.64E-07	TGTGCAGAGGGGGAGGGCTACGAGCAGTACTTC	CAEGEGYEQYF	TRBV2*01, TRBV2*02, TRBV2*03	TRBV2	TRBJ2-7*01	TRBJ2-7	TRBD2*02	TRBD2	4	10	16	17	5	0	5
2	1.64E-07	TGTACCAGCAGCTTAAATTCACCCCCCCACTTT	CTSSLNSPPHF	TRBV7-9*01, TRBV7-9*04, TRBV7-9*02, TRBV7-2*03	TRBV7-9, TRBV7-2	TRBJ1-6*01	TRBJ1-6			14	-1	-1	15	-1	-1	0
2	1.64E-07	TGCGCCACCACCTTCGACAGGGATGCTTTCTTC	CATTFDRDAFF	TRBV10-2*01	TRBV10-2	TRBJ2-1*01	TRBJ2-1	TRBD1*01	TRBD1	6	15	21	27	8	5	13
2	1.64E-07	TGCGCCAGTACTACCCAGGATGGCTACACCTTC	CASTTQDGYTF	TRBV5-1*01, TRBV5-1*02	TRBV5-1	TRBJ1-2*01	TRBJ1-2	TRBD1*01, TRBD2*02, TRBD2*01	TRBD1, TRBD2	7	15	18	19	7	0	7
2	1.64E-07	TGCGCCAGCAGTGATTTGGGTGAGCAGTTCTTC	CASSDLGEQFF	TRBV10-2*01	TRBV10-2	TRBJ2-1*01	TRBJ2-1	TRBD1*01, TRBD2*02, TRBD2*01	TRBD1, TRBD2	13	17	19	20	3	0	3
2	1.64E-07	TGCGCCAGCAGTGAGGGCAATGAGCAGTTCTTC	CASSEGNEQFF	TRBV10-1*01, TRBV10-2*01	TRBV10-1, TRBV10-2	TRBJ2-1*01	TRBJ2-1			14	-1	-1	17	-1	-1	2
2	1.64E-07	TGCGCCAGCAGTAAACAAGAGACCCAGTACTTC	CASSKQETQYF	TRBV10-1*02, TRBV10-1*01, TRBV10-2*01	TRBV10-1, TRBV10-2	TRBJ2-5*01	TRBJ2-5			11	-1	-1	15	-1	-1	3
2	1.64E-07	TGCGCCAGCAGCCAAGTCCGTGAGCAGTTCTTC	CASSQVREQFF	TRBV4-1*02, TRBV4-1*01	TRBV4-1	TRBJ2-1*01	TRBJ2-1	TRBD1*01, TRBD2*02, TRBD2*01	TRBD1, TRBD2	15	16	18	20	0	1	1
2	1.64E-07	TGCGCCAGCAGCGACGGGGGTGAGCAGTTCTTC	CASSDGGEQFF	TRBV10-1*02, TRBV10-1*01	TRBV10-1	TRBJ2-1*01	TRBJ2-1	TRBD2*01	TRBD2	10	14	19	20	3	0	3
2	1.64E-07	TGCGCAGCAGCACAGGGGTGCGAGCAGTACTTC	CAAAQGCEQYF	TRBV10-1*02, TRBV10-1*01	TRBV10-1	TRBJ2-7*01	TRBJ2-7	TRBD1*01	TRBD1	4	11	17	20	6	2	8
2	1.64E-07	TGCAGTTTAAGTCCGGGCACTGAAGCTTTCTTT	CSLSPGTEAFF	TRBV29-1*01, TRBV29-1*03	TRBV29-1	TRBJ1-1*01	TRBJ1-1	TRBD2*02, TRBD2*01	TRBD2	4	9	13	17	4	3	7
2	1.64E-07	TGCAGTGTCCCGGAGGTGGGCGAGCAGTACTTC	CSVPEVGEQYF	TRBV20-1*06, TRBV20-1*03, TRBV20-1*01, TRBV20-1*04, TRBV20-1*05, TRBV20-1*02, TRBV20-1*07	TRBV20-1	TRBJ2-7*01	TRBJ2-7	TRBD2*02	TRBD2	6	11	15	20	4	4	8
2	1.64E-07	TGCAGTGTGAAGGGACAAGAGACCCAGTACTTC	CSVKGQETQYF	TRBV20-1*06, TRBV20-1*03, TRBV20-1*01, TRBV20-1*04, TRBV20-1*05, TRBV20-1*02, TRBV20-1*07	TRBV20-1	TRBJ2-5*01	TRBJ2-5	TRBD1*01, TRBD2*02, TRBD2*01	TRBD1, TRBD2	6	11	14	15	4	0	4
2	1.64E-07	TGCAGTGTAGTGTCCTACAATGAGCAGTTCTTC	CSVVSYNEQFF	TRBV20-1*06, TRBV20-1*03, TRBV20-1*01, TRBV20-1*04, TRBV20-1*05, TRBV20-1*02, TRBV20-1*07	TRBV20-1	TRBJ2-1*01	TRBJ2-1	TRBD2*02, TRBD2*01	TRBD2	6	7	10	12	0	1	1
2	1.64E-07	TGCAGTGCTCTAATCGCAGATACGCAGTATTTT	CSALIADTQYF	TRBV20-1*06, TRBV20-1*03, TRBV20-1*01, TRBV20-1*04, TRBV20-1*05, TRBV20-1*02, TRBV20-1*07	TRBV20-1	TRBJ2-3*01	TRBJ2-3	TRBD2*02, TRBD2*01	TRBD2	8	9	11	16	0	4	4
2	1.64E-07	TGCAGTGCTCAAACGACAGGGGGACAGTACTTC	CSAQTTGGQYF	TRBV20-1*06, TRBV20-1*03, TRBV20-1*01, TRBV20-1*04, TRBV20-1*05, TRBV20-1*02, TRBV20-1*07	TRBV20-1	TRBJ2-7*01	TRBJ2-7	TRBD1*01	TRBD1	8	14	22	24	5	1	6
2	1.64E-07	TGCAGTGCTGCGACAGGATTGACCCAGTACTTC	CSAATGLTQYF	TRBV20-1*06, TRBV20-1*03, TRBV20-1*01, TRBV20-1*04, TRBV20-1*05, TRBV20-1*02, TRBV20-1*07	TRBV20-1	TRBJ2-5*01	TRBJ2-5	TRBD1*01	TRBD1	8	11	16	20	2	3	5
2	1.64E-07	TGCAGTGCTGGAACCCCTAATGAGCAGTTCTTC	CSAGTPNEQFF	TRBV20-1*06, TRBV20-1*03, TRBV20-1*01, TRBV20-1*04, TRBV20-1*05, TRBV20-1*02, TRBV20-1*07	TRBV20-1	TRBJ2-1*01	TRBJ2-1	TRBD1*01	TRBD1	8	13	17	18	4	0	4
2	1.64E-07	TGCAGTGCTACGGATAACTATGGCTACACCTTC	CSATDNYGYTF	TRBV20-1*01, TRBV20-1*04, TRBV20-1*05, TRBV20-1*07	TRBV20-1	TRBJ1-2*01	TRBJ1-2	TRBD1*01, TRBD2*02, TRBD2*01	TRBD1, TRBD2	9	11	13	14	1	0	1
2	1.64E-07	TGCAGTGCTAGTTTCAGGGAGGGCTACACCTTC	CSASFREGYTF	TRBV20-1*01, TRBV20-1*04, TRBV20-1*05, TRBV20-1*07	TRBV20-1	TRBJ1-2*01	TRBJ1-2	TRBD1*01, TRBD2*02	TRBD1, TRBD2	11	14	18	21	2	2	4
2	1.64E-07	TGCAGTGCTAGTCCTCAGTCCTACGAGCATTTT	CSASPQSYEHF	TRBV20-1*01, TRBV20-1*04, TRBV20-1*05, TRBV20-1*07	TRBV20-1	TRBJ1-5*01	TRBJ1-5	TRBD2*02, TRBD2*01	TRBD2	11	16	20	25	4	4	8
2	1.64E-07	TGCAGTGCTAGCCAGCCCAATGAGCAGTTCTTC	CSASQPNEQFF	TRBV20-1*06, TRBV20-1*03, TRBV20-1*01, TRBV20-1*04, TRBV20-1*05, TRBV20-1*02, TRBV20-1*07	TRBV20-1	TRBJ2-1*01	TRBJ2-1	TRBD1*01, TRBD2*02, TRBD2*01	TRBD1, TRBD2	10	12	14	17	1	2	3
2	1.64E-07	TGCAGTGCTAGCGGGGGAGAGACCCAGTACTTC	CSASGGETQYF	TRBV20-1*01, TRBV20-1*04, TRBV20-1*05, TRBV20-1*07	TRBV20-1	TRBJ2-5*01	TRBJ2-5	TRBD2*01	TRBD2	10	11	16	17	0	0	0
2	1.64E-07	TGCAGTGCTAGGGCCGGCAACGAGCAGTACTTC	CSARAGNEQYF	TRBV20-1*01, TRBV20-1*04, TRBV20-1*05, TRBV20-1*07	TRBV20-1	TRBJ2-7*01	TRBJ2-7	TRBD1*01, TRBD2*02, TRBD2*01	TRBD1, TRBD2	10	15	17	19	4	1	5
2	1.64E-07	TGCAGTGCTAGGGACCTTGGGCCCCTCCACTTT	CSARDLGPLHF	TRBV20-1*01, TRBV20-1*04, TRBV20-1*05, TRBV20-1*07	TRBV20-1	TRBJ1-6*02	TRBJ1-6	TRBD1*01, TRBD2*02, TRBD2*01	TRBD1, TRBD2	10	11	14	21	0	6	6
2	1.64E-07	TGCAGTGCTAGGGACACCTCCGAGCAGTACTTC	CSARDTSEQYF	TRBV20-1*01, TRBV20-1*04, TRBV20-1*05, TRBV20-1*07	TRBV20-1	TRBJ2-7*01	TRBJ2-7	TRBD1*01	TRBD1	10	11	15	16	0	0	0
2	1.64E-07	TGCAGTGCTAGACAGGGTCCTGAAGCTTTCTTT	CSARQGPEAFF	TRBV20-1*01, TRBV20-1*05, TRBV20-1*07	TRBV20-1	TRBJ1-1*01	TRBJ1-1	TRBD1*01	TRBD1	11	12	16	19	0	2	2
2	1.64E-07	TGCAGTGCTAGAGCGGGATACGAGCAGTACTTC	CSARAGYEQYF	TRBV20-1*01, TRBV20-1*04, TRBV20-1*05, TRBV20-1*07	TRBV20-1	TRBJ2-7*01	TRBJ2-7	TRBD2*02	TRBD2	12	13	17	18	0	0	0
2	1.64E-07	TGCAGTGCTAGAGGGACGGATGGCTACACCTTC	CSARGTDGYTF	TRBV20-1*01, TRBV20-1*04, TRBV20-1*05, TRBV20-1*07	TRBV20-1	TRBJ1-2*01	TRBJ1-2	TRBD1*01, TRBD2*01	TRBD1, TRBD2	12	13	16	19	0	2	2
2	1.64E-07	TGCAGTGCTAGAGATGGAAGGGGGCAGTACTTC	CSARDGRGQYF	TRBV20-1*01, TRBV20-1*05, TRBV20-1*07	TRBV20-1	TRBJ2-7*01	TRBJ2-7	TRBD1*01	TRBD1	13	18	22	23	4	0	4
2	1.64E-07	TGCAGTGCTAGAGATATTGAGACCCAGTACTTC	CSARDIETQYF	TRBV20-1*01, TRBV20-1*05, TRBV20-1*07	TRBV20-1	TRBJ2-5*01	TRBJ2-5			13	-1	-1	18	-1	-1	4
2	1.64E-07	TGCAGTGCTAGAATCGGGTATGAGCAGTTCTTC	CSARIGYEQFF	TRBV20-1*01, TRBV20-1*04, TRBV20-1*05, TRBV20-1*07	TRBV20-1	TRBJ2-1*01	TRBJ2-1	TRBD2*02, TRBD2*01	TRBD2	11	14	17	19	2	1	3
2	1.64E-07	TGCAGTGCCTCCTCGAACACTGAAGCTTTCTTT	CSASSNTEAFF	TRBV20-1*06, TRBV20-1*03, TRBV20-1*01, TRBV20-1*04, TRBV20-1*05, TRBV20-1*02, TRBV20-1*07	TRBV20-1	TRBJ1-1*01	TRBJ1-1	TRBD2*02	TRBD2	7	10	13	14	2	0	2
2	1.64E-07	TGCAGTGGTTCGCAGAACTATGGCTACACCTTC	CSGSQNYGYTF	TRBV20-1*06, TRBV20-1*03, TRBV20-1*01, TRBV20-1*04, TRBV20-1*05, TRBV20-1*02, TRBV20-1*07	TRBV20-1	TRBJ1-2*01	TRBJ1-2	TRBD1*01, TRBD2*02, TRBD2*01	TRBD1, TRBD2	6	12	14	15	5	0	5
2	1.64E-07	TGCAGTGAGTCAACGAACACTGAAGCTTTCTTT	CSESTNTEAFF	TRBV20-1*06, TRBV20-1*03, TRBV20-1*01, TRBV20-1*04, TRBV20-1*05, TRBV20-1*02, TRBV20-1*07	TRBV20-1	TRBJ1-1*01	TRBJ1-1	TRBD2*02, TRBD2*01	TRBD2	6	7	10	14	0	3	3
2	1.64E-07	TGCAGCCAACTAGTAAACTATGAGCAGTTCTTC	CSQLVNYEQFF	TRBV20-1*06, TRBV20-1*03, TRBV20-1*01, TRBV20-1*04, TRBV20-1*05, TRBV20-1*02, TRBV20-1*07	TRBV20-1	TRBJ2-1*01	TRBJ2-1	TRBD2*02, TRBD2*01	TRBD2	4	8	12	19	3	6	9
2	1.64E-07	TGCAGCGTTTGGTCTAATGAAAAACTGTTTTTT	CSVWSNEKLFF	TRBV29-1*01, TRBV29-1*03	TRBV29-1	TRBJ1-4*01	TRBJ1-4			8	-1	-1	13	-1	-1	4
2	1.64E-07	TGCAGCGTTCTACAGGGTTATGTGCAGTACTTC	CSVLQGYVQYF	TRBV29-1*01, TRBV29-1*03	TRBV29-1	TRBJ2-7*01	TRBJ2-7	TRBD1*01	TRBD1	8	11	16	23	2	6	8
2	1.64E-07	TGCAGCGTTCCTTCAGGCAATGAGCAGTATTTT	CSVPSGNEQYF	TRBV29-1*01, TRBV29-1*03	TRBV29-1	TRBJ2-3*01	TRBJ2-3	TRBD1*01	TRBD1	8	13	16	23	4	6	10
2	1.64E-07	TGCAGCGTTCGAGACAGTAAGGGCTACACCTTC	CSVRDSKGYTF	TRBV29-1*01, TRBV29-1*03	TRBV29-1	TRBJ1-2*01	TRBJ1-2	TRBD1*01	TRBD1	8	12	16	21	3	4	7
2	1.64E-07	TGCAGCGTTGTGGGAAATCAGCCCCAGCATTTT	CSVVGNQPQHF	TRBV29-1*01	TRBV29-1	TRBJ1-5*01	TRBJ1-5	TRBD1*01, TRBD2*02, TRBD2*01	TRBD1, TRBD2	9	11	14	15	1	0	1
2	1.64E-07	TGCAGCGTTGAAGCGGGGGATGGCTACACCTTC	CSVEAGDGYTF	TRBV29-1*01	TRBV29-1	TRBJ1-2*01	TRBJ1-2	TRBD2*01	TRBD2	12	13	18	19	0	0	0
2	1.64E-07	TGCAGCGTCTGGATCCAGGCTGAAGCTTTCTTT	CSVWIQAEAFF	TRBV29-1*01, TRBV29-1*03	TRBV29-1	TRBJ1-1*01	TRBJ1-1	TRBD1*01	TRBD1	7	15	18	19	7	0	7
2	1.64E-07	TGCAGCGTCGCATATCTCTATGGCTACACCTTC	CSVAYLYGYTF	TRBV29-1*01	TRBV29-1	TRBJ1-2*01	TRBJ1-2	TRBD2*02, TRBD2*01	TRBD2	7	8	10	17	0	6	6
2	1.64E-07	TGCAGCGCCCGGACAGGGACTGGCTACACCTTC	CSARTGTGYTF	TRBV29-1*01, TRBV29-1*03	TRBV29-1	TRBJ1-2*01	TRBJ1-2	TRBD1*01	TRBD1	7	10	17	20	2	2	4
2	1.64E-07	TGCAGCGCGACAGAGAACTATGGCTACACCTTC	CSATENYGYTF	TRBV29-1*01, TRBV29-1*03	TRBV29-1	TRBJ1-2*01	TRBJ1-2	TRBD1*01	TRBD1	8	9	12	15	0	2	2
2	1.64E-07	TGCAGCGAGCAGGAGAACACTGGAGCCTTCTTT	CSEQENTGAFF	TRBV29-1*01, TRBV29-1*03	TRBV29-1	TRBJ1-1*01	TRBJ1-1	TRBD1*01, TRBD2*02	TRBD1, TRBD2	6	9	12	23	2	10	12
2	1.64E-07	TGCAGCACGACAGTTAACACTGAAGCTTTCTTT	CSTTVNTEAFF	TRBV29-1*01, TRBV29-1*03	TRBV29-1	TRBJ1-1*01	TRBJ1-1	TRBD1*01	TRBD1	5	8	12	15	2	2	4
2	1.64E-07	TGCAGCAGCTCGCAGAACTATGGCTACACCTTC	CSSSQNYGYTF	TRBV29-1*01, TRBV29-1*03	TRBV29-1	TRBJ1-2*01	TRBJ1-2	TRBD1*01, TRBD2*02, TRBD2*01	TRBD1, TRBD2	5	12	14	15	6	0	6
2	1.64E-07	TGTGCCTCCCGGGCTTACGGGGAGCTGTTTTT	CASRA~RGAVF	TRBV24-1*01	TRBV24-1	TRBJ2-2*01	TRBJ2-2	TRBD2*02, TRBD2*01	TRBD2	5	19	23	27	13	3	16
2	1.64E-07	TGTGCCATCGGGGAAACACTGAAGCTTTCTTT	CAIGE~TEAFF	TRBV10-3*01, TRBV10-3*02	TRBV10-3	TRBJ1-1*01	TRBJ1-1	TRBD1*01, TRBD2*02, TRBD2*01	TRBD1, TRBD2	8	10	13	14	1	0	1
2	1.64E-07	TGTGCCATCAGGGGGGGACAGGGAGGTTCTTC	CAIRG~TGRFF	TRBV10-3*01, TRBV10-3*02	TRBV10-3	TRBJ2-1*01	TRBJ2-1	TRBD1*01	TRBD1	10	14	22	25	3	2	5
2	1.64E-07	TGTGCCACCAGCAGAACTATGGCTACACCTTC	CATSR~YGYTF	TRBV15*02	TRBV15	TRBJ1-2*01	TRBJ1-2			11	-1	-1	14	-1	-1	2
2	1.64E-07	TGTGCCACCAGGGGACAGATCAAGCTTTCTTT	CATRG~DQAFF	TRBV24-1*01	TRBV24-1	TRBJ1-1*01	TRBJ1-1	TRBD1*01	TRBD1	10	11	17	21	0	3	3
2	1.64E-07	TGTGCCACCAGACAGGGTTCGAGCAGTACTTC	CATRQ~FEQYF	TRBV24-1*01	TRBV24-1	TRBJ2-7*01	TRBJ2-7	TRBD1*01	TRBD1	10	11	16	19	0	2	2
2	1.64E-07	TGTGCCACAGGGGGGCAGATACGCAGTATTTT	CATGG~DTQYF	TRBV19*01, TRBV19*03, TRBV19*02	TRBV19	TRBJ2-3*01	TRBJ2-3	TRBD1*01	TRBD1	6	7	13	15	0	1	1
2	1.64E-07	TGTGCCAGCGGGTCTCCTACGAGCAGTACTTC	CASGS~YEQYF	TRBV2*01, TRBV7-2*04, TRBV2*02, TRBV2*03, TRBV7-2*01	TRBV2, TRBV7-2	TRBJ2-7*01	TRBJ2-7	TRBD1*01, TRBD2*02, TRBD2*01	TRBD1, TRBD2	8	9	11	13	0	1	1
2	1.64E-07	TGTGCCAGCGAGGAGGAGGGGAGCTGTTTTTT	CASEE~GELFF	TRBV5-6*01	TRBV5-6	TRBJ2-2*01	TRBJ2-2	TRBD2*02	TRBD2	8	11	15	17	2	1	3
2	1.64E-07	TGTGCCAGCATCAAGGCTACGAGCAGTACTTC	CASIK~YEQYF	TRBV28*01	TRBV28	TRBJ2-7*01	TRBJ2-7	TRBD1*01, TRBD2*02	TRBD1, TRBD2	9	13	15	16	3	0	3
2	1.64E-07	TGTGCCAGCACAGACAGGGTAGGCAGTACTTC	CASTD~GRQYF	TRBV25-1*01	TRBV25-1	TRBJ2-7*01	TRBJ2-7	TRBD1*01	TRBD1	9	12	18	22	2	3	5
2	1.64E-07	TGTGCCAGCAGTTTAGCGGGGAGCTGTTTTTT	CASSL~GELFF	TRBV12-4*01, TRBV2*01, TRBV2*02, TRBV2*03, TRBV12-3*01	TRBV12-4, TRBV2, TRBV12-3	TRBJ2-2*01	TRBJ2-2	TRBD2*02, TRBD2*01	TRBD2	11	13	15	16	1	0	1
2	1.64E-07	TGTGCCAGCAGTTCTGGGGGGGGGAGTTCTTC	CASSS~GGEFF	TRBV9*02, TRBV9*01, TRBV9*03, TRBV6-1*01	TRBV9, TRBV6-1	TRBJ2-1*01	TRBJ2-1	TRBD2*01	TRBD2	10	17	23	24	6	0	6
2	1.64E-07	TGTGCCAGCAGTTCGGGGAGACCCAGTACTTC	CASSS~ETQYF	TRBV25-1*01	TRBV25-1	TRBJ2-5*01	TRBJ2-5	TRBD2*02, TRBD2*01	TRBD2	11	13	16	17	1	0	1
2	1.64E-07	TGTGCCAGCAGTTACTATGGGAGCTGTTTTTT	CASSY~WELFF	TRBV6-5*01	TRBV6-5	TRBJ2-2*01	TRBJ2-2	TRBD2*02, TRBD2*01	TRBD2	15	-1	-1	18	-1	-1	2
2	1.64E-07	TGTGCCAGCAGTTAGCGGATACGCAGTATTTT	CASS*~DTQYF	TRBV5-4*01	TRBV5-4	TRBJ2-3*01	TRBJ2-3	TRBD2*02, TRBD2*01	TRBD2	10	12	16	17	1	0	1
2	1.64E-07	TGTGCCAGCAGTCGGGGGGACAGCGGTACTTC	CASSR~GQRYF	TRBV12-4*01, TRBV6-5*01, TRBV12-3*01	TRBV12-4, TRBV6-5, TRBV12-3	TRBJ2-7*01	TRBJ2-7	TRBD2*01	TRBD2	11	12	18	21	0	2	2
2	1.64E-07	TGTGCCAGCAGTCGGACTGGGAGCTGTTTTTT	CASSR~WELFF	TRBV2*01, TRBV2*02, TRBV2*03	TRBV2	TRBJ2-2*01	TRBJ2-2	TRBD2*02, TRBD2*01	TRBD2	11	13	17	18	1	0	1
2	1.64E-07	TGTGCCAGCAGTGTAACGGGGAGCTGTTTTTT	CASSV~GELFF	TRBV2*01, TRBV25-1*01, TRBV2*03	TRBV2, TRBV25-1	TRBJ2-2*01	TRBJ2-2			12	-1	-1	16	-1	-1	3
2	1.64E-07	TGTGCCAGCAGTGGGACGGGAAACTGTTTTTT	CASSG~GKLFF	TRBV6-4*02, TRBV6-1*01, TRBV6-4*01	TRBV6-4, TRBV6-1	TRBJ1-4*01	TRBJ1-4	TRBD2*02	TRBD2	12	13	16	20	0	3	3
2	1.64E-07	TGTGCCAGCAGTGACGGACTGAAGCTTTCTTT	CASSD~TEAFF	TRBV6-4*02, TRBV6-1*01, TRBV6-4*01	TRBV6-4, TRBV6-1	TRBJ1-1*01	TRBJ1-1	TRBD2*01	TRBD2	13	14	16	17	0	0	0
2	1.64E-07	TGTGCCAGCAGTGACACTATGGCTACACCTTC	CASSD~YGYTF	TRBV7-9*03, TRBV7-9*01, TRBV7-9*04, TRBV7-9*02	TRBV7-9	TRBJ1-2*01	TRBJ1-2	TRBD1*01, TRBD2*02, TRBD2*01	TRBD1, TRBD2	10	12	14	15	1	0	1
2	1.64E-07	TGTGCCAGCAGCTTATCACTGAAGCTTTCTTT	CASSL~TEAFF	TRBV7-9*01, TRBV7-9*02	TRBV7-9	TRBJ1-1*01	TRBJ1-1			14	-1	-1	16	-1	-1	1
2	1.64E-07	TGTGCCAGCAGCTTACCAAGGAGCTGTTTTTT	CASSL~KELFF	TRBV5-6*01	TRBV5-6	TRBJ2-2*01	TRBJ2-2			13	-1	-1	19	-1	-1	5
2	1.64E-07	TGTGCCAGCAGCTTAGCGGGACCCAGTACTTC	CASSL~GTQYF	TRBV7-9*01, TRBV7-9*02, TRBV28*01	TRBV7-9, TRBV28	TRBJ2-5*01	TRBJ2-5	TRBD2*02, TRBD2*01	TRBD2	16	-1	-1	19	-1	-1	2
2	1.64E-07	TGTGCCAGCAGCTTAGCGATGGGCAGTACTTC	CASSL~DGQYF	TRBV7-6*01	TRBV7-6	TRBJ2-7*01	TRBJ2-7			16	-1	-1	22	-1	-1	5
2	1.64E-07	TGTGCCAGCAGCTTAGAACAGGCTACACCTTC	CASSL~TGYTF	TRBV7-4*01, TRBV7-9*01, TRBV7-9*02	TRBV7-9, TRBV7-4	TRBJ1-2*01	TRBJ1-2	TRBD1*01	TRBD1	15	17	19	20	1	0	1
2	1.64E-07	TGTGCCAGCAGCCTAGGAGGGAGCTGTTTTTT	CASSL~RELFF	TRBV7-3*05, TRBV4-2*01, TRBV7-3*01	TRBV7-3, TRBV4-2	TRBJ2-2*01	TRBJ2-2	TRBD1*01, TRBD2*02, TRBD2*01	TRBD1, TRBD2	11	12	15	18	0	2	2
2	1.64E-07	TGTGCCAGCAGCCCCTCCACGAGCAGTACTTC	CASSP~HEQYF	TRBV5-6*01	TRBV5-6	TRBJ2-7*01	TRBJ2-7	TRBD2*02	TRBD2	11	12	17	18	0	0	0
2	1.64E-07	TGTGCCAGCAGCCGGAGGGGGAGCTGTTTTTT	CASSR~GELFF	TRBV12-4*01, TRBV12-3*01	TRBV12-4, TRBV12-3	TRBJ2-2*01	TRBJ2-2	TRBD2*02	TRBD2	10	13	16	17	2	0	2
2	1.64E-07	TGTGCCAGCAGGCATAAGGAGAGCTGTTTTTT	CASRH~GELFF	TRBV28*01	TRBV28	TRBJ2-2*01	TRBJ2-2	TRBD1*01, TRBD2*02, TRBD2*01	TRBD1, TRBD2	10	17	19	20	6	0	6
2	1.64E-07	TGTGCCAGAAGGTTAATTCACCCCTCCACTTT	CARRL~SPLHF	TRBV6-5*01	TRBV6-5	TRBJ1-6*02	TRBJ1-6	TRBD1*01, TRBD2*02	TRBD1, TRBD2	7	9	11	13	1	1	2
2	1.64E-07	TGTGCAGCAGCTATGGAAACACCATATATTTT	CAAAM~NTIYF	TRBV25-1*01	TRBV25-1	TRBJ1-3*01	TRBJ1-3	TRBD2*02, TRBD2*01	TRBD2	4	9	12	13	4	0	4
2	1.64E-07	TGTGCAGCAGCCCAGGAGATACGCAGTATTTT	CAAAQ~DTQYF	TRBV25-1*01	TRBV25-1	TRBJ2-3*01	TRBJ2-3	TRBD1*01	TRBD1	4	12	15	16	7	0	7
2	1.64E-07	TGCGCCAGCGCCTCTAGCCGAAAACTGTTTTT	CASAS~PKTVF	TRBV10-2*01	TRBV10-2	TRBJ1-4*01	TRBJ1-4	TRBD2*02, TRBD2*01	TRBD2	8	13	17	27	4	9	13
2	1.64E-07	TGCGCCAGCAGCATGAATACGAGCAGTACTTC	CASSM~YEQYF	TRBV5-1*01	TRBV5-1	TRBJ2-7*01	TRBJ2-7			11	-1	-1	17	-1	-1	5
2	1.64E-07	TGCGCCAGCAGGGAGGGGAGACCCAGTACTTC	CASRE~ETQYF	TRBV5-1*01, TRBV5-1*02	TRBV5-1	TRBJ2-5*01	TRBJ2-5	TRBD2*02	TRBD2	10	11	16	17	0	0	0
2	1.64E-07	TGCAGTGTGACGGAAGTGAAAAACTGTTTTTT	CSVTE~EKLFF	TRBV20-1*06, TRBV20-1*03, TRBV20-1*01, TRBV20-1*04, TRBV20-1*05, TRBV20-1*02, TRBV20-1*07	TRBV20-1	TRBJ1-4*01	TRBJ1-4	TRBD1*01, TRBD2*02, TRBD2*01	TRBD1, TRBD2	6	11	13	16	4	2	6
2	1.64E-07	TGCAGTGTGACGGAAAGTGAAAAACTGTTTTT	CSVTE~*KTVF	TRBV20-1*06, TRBV20-1*03, TRBV20-1*01, TRBV20-1*04, TRBV20-1*05, TRBV20-1*02, TRBV20-1*07	TRBV20-1	TRBJ1-4*01	TRBJ1-4	TRBD1*01, TRBD2*02, TRBD2*01	TRBD1, TRBD2	6	11	13	27	4	13	17
2	1.64E-07	TGCAGTGCTCCCCGAGGCGGGAGCTGTTTTTT	CSAPR~RELFF	TRBV20-1*06, TRBV20-1*03, TRBV20-1*01, TRBV20-1*04, TRBV20-1*05, TRBV20-1*02, TRBV20-1*07	TRBV20-1	TRBJ2-2*01	TRBJ2-2	TRBD2*01	TRBD2	8	9	13	18	0	4	4
2	1.64E-07	TGCAGTGCTCGTGAGGGTCCGAGCAGTACTTC	CSARE~SEQYF	TRBV20-1*01, TRBV20-1*04, TRBV20-1*05, TRBV20-1*07	TRBV20-1	TRBJ2-7*01	TRBJ2-7	TRBD2*02	TRBD2	8	12	16	19	3	2	5
2	1.64E-07	TGCAGTGCTCGCAGAACTATGGCTACACCTTC	CSARR~YGYTF	TRBV20-1*06, TRBV20-1*03, TRBV20-1*01, TRBV20-1*04, TRBV20-1*05, TRBV20-1*02, TRBV20-1*07	TRBV20-1	TRBJ1-2*01	TRBJ1-2	TRBD1*01, TRBD2*02, TRBD2*01	TRBD1, TRBD2	8	11	13	14	2	0	2
2	1.64E-07	TGCAGTGCTAGGACTAAGGGGGCTACACCTTC	CSART~GGYTF	TRBV20-1*06, TRBV20-1*03, TRBV20-1*01, TRBV20-1*04, TRBV20-1*05, TRBV20-1*02, TRBV20-1*07	TRBV20-1	TRBJ1-2*01	TRBJ1-2	TRBD2*02, TRBD2*01	TRBD2	10	11	15	20	0	4	4
2	1.64E-07	TGCAGTGCTAGATGCGCTAGCGGGAAGTCTTC	CSARC~*REVF	TRBV20-1*01, TRBV20-1*04, TRBV20-1*05, TRBV20-1*07	TRBV20-1	TRBJ2-1*01	TRBJ2-1	TRBD2*02	TRBD2	11	16	24	27	4	2	6
2	1.64E-07	TGCAGTGCTAGAGATGACCCGAGCAGTACTTC	CSARD~PEQYF	TRBV20-1*01, TRBV20-1*05, TRBV20-1*07	TRBV20-1	TRBJ2-7*01	TRBJ2-7	TRBD1*01, TRBD2*02, TRBD2*01	TRBD1, TRBD2	13	15	17	19	1	1	2
2	1.64E-07	TGCAGTGCTAGAGACAGACTGAAGCTTTCTTT	CSARD~TEAFF	TRBV20-1*01, TRBV20-1*05, TRBV20-1*07	TRBV20-1	TRBJ1-1*01	TRBJ1-1	TRBD1*01	TRBD1	13	14	16	17	0	0	0
2	1.64E-07	TGCAGTGCTAGAGAGGGGGCGAGCAGTACTTC	CSARE~GEQYF	TRBV20-1*01, TRBV20-1*05, TRBV20-1*07	TRBV20-1	TRBJ2-7*01	TRBJ2-7	TRBD1*01, TRBD2*01	TRBD1, TRBD2	13	14	18	19	0	0	0
2	1.64E-07	TGCAGTGCGAGCAGACAACAGCCCAGCATTTT	CSASR~TAQHF	TRBV20-1*06, TRBV20-1*03, TRBV20-1*01, TRBV20-1*04, TRBV20-1*05, TRBV20-1*02, TRBV20-1*07	TRBV20-1	TRBJ1-5*01	TRBJ1-5	TRBD1*01	TRBD1	7	17	20	21	9	0	9
2	1.64E-07	TGCAGTGGGGAGACGGGAGGCCCCAGCATTTT	CSGET~RPQHF	TRBV20-1*06, TRBV20-1*03, TRBV20-1*01, TRBV20-1*04, TRBV20-1*05, TRBV20-1*02, TRBV20-1*07	TRBV20-1	TRBJ1-5*01	TRBJ1-5	TRBD2*02	TRBD2	6	13	18	19	6	0	6
2	1.64E-07	TGCAGCGTTGCCGGGGCGAGGGCTACACCTTC	CSVAG~EGYTF	TRBV29-1*01	TRBV29-1	TRBJ1-2*01	TRBJ1-2	TRBD1*01, TRBD2*01	TRBD1, TRBD2	9	12	16	20	2	3	5
2	1.64E-07	TGCAGCGTTGAGATATTTTTGGCTACACCTTC	CSVEI~FGYTF	TRBV29-1*01	TRBV29-1	TRBJ1-2*01	TRBJ1-2			10	-1	-1	19	-1	-1	8
2	1.64E-07	TGCAGCGCCTGGGGGACTATGGCTACACCTTC	CSAWG~YGYTF	TRBV29-1*01, TRBV29-1*03	TRBV29-1	TRBJ1-2*01	TRBJ1-2	TRBD1*01, TRBD2*01	TRBD1, TRBD2	7	10	14	15	2	0	2
2	1.64E-07	TGTGCTAGTCGGGGTCGATGAGCAGTTCTTC	CASRG~DEQFF	TRBV7-7*01, TRBV7-7*02	TRBV7-7	TRBJ2-1*01	TRBJ2-1	TRBD2*02, TRBD2*01	TRBD2	4	5	9	17	0	7	7
2	1.64E-07	TGTGCCACCTCTCCCCTACGAGCAGTACTTC	CATSP~YEQYF	TRBV10-3*01, TRBV10-3*02	TRBV10-3	TRBJ2-7*01	TRBJ2-7	TRBD2*02	TRBD2	6	10	13	14	3	0	3
2	1.64E-07	TGTGCCAGTACTCCCGGGCGAGCAGTACTTC	CASTP~GEQYF	TRBV19*01, TRBV19*03, TRBV19*02	TRBV19	TRBJ2-7*01	TRBJ2-7	TRBD2*02	TRBD2	9	10	15	18	0	2	2
2	1.64E-07	TGTGCCAGTAGTCCCGGGCGAGCAGTACTTC	CASSP~GEQYF	TRBV19*01, TRBV19*03, TRBV19*02	TRBV19	TRBJ2-7*01	TRBJ2-7	TRBD2*02, TRBD2*01	TRBD2	11	14	17	18	2	0	2
2	1.64E-07	TGTGCCAGCTCACCACAGGGAGCAGTACTTC	CASSP~REQYF	TRBV18*01	TRBV18	TRBJ2-7*01	TRBJ2-7	TRBD1*01, TRBD2*02	TRBD1, TRBD2	15	16	18	19	0	0	0
2	1.64E-07	TGTGCCAGCAGTTTACGATGGGCAGTTCTTC	CASSL~DGQFF	TRBV28*01, TRBV6-1*01	TRBV28, TRBV6-1	TRBJ2-1*01	TRBJ2-1			14	-1	-1	17	-1	-1	2
2	1.64E-07	TGTGCCAGCAGTGGGAGGGGAGCTGTTTTTT	CASSG~GELFF	TRBV6-4*02, TRBV6-4*01	TRBV6-4	TRBJ2-2*01	TRBJ2-2	TRBD1*01, TRBD2*02, TRBD2*01	TRBD1, TRBD2	12	13	15	16	0	0	0
2	1.64E-07	TGTGCCAGCAGCGCCGACACCCCAGTACTTC	CASSA~TPQYF	TRBV7-7*01, TRBV7-7*02	TRBV7-7	TRBJ2-5*01	TRBJ2-5	TRBD1*01	TRBD1	11	15	18	20	3	1	4
2	1.64E-07	TGTGCCAGCAGGGGGCGACGAGCAGTACTTC	CASRG~DEQYF	TRBV2*01, TRBV2*02, TRBV2*03, TRBV28*01	TRBV2, TRBV28	TRBJ2-7*01	TRBJ2-7	TRBD1*01	TRBD1	10	11	15	17	0	1	1
2	1.64E-07	TGTGCCAGCAAGGCGGAAGGGGCAGTTCTTC	CASKA~KGQFF	TRBV7-9*03, TRBV7-9*01, TRBV7-9*04, TRBV7-9*02	TRBV7-9	TRBJ2-1*01	TRBJ2-1	TRBD1*01, TRBD2*02, TRBD2*01	TRBD1, TRBD2	9	17	20	21	7	0	7
2	1.64E-07	TGTGCCAGCAAGGACAGATACGCAGTATTTT	CASKD~DTQYF	TRBV10-1*02, TRBV12-4*01, TRBV10-1*01, TRBV12-3*01	TRBV10-1, TRBV12-4, TRBV12-3	TRBJ2-3*01	TRBJ2-3	TRBD2*02	TRBD2	9	10	12	13	0	0	0
2	1.64E-07	TGCGCCAGTCGACAGGACGGAAGCTTTCTTT	CASRQ~TEAFF	TRBV5-1*01, TRBV5-1*02	TRBV5-1	TRBJ1-1*01	TRBJ1-1	TRBD1*01	TRBD1	7	10	15	19	2	3	5
2	1.64E-07	TGCAGTGCTAGTCACAGATACGCAGTATTTT	CSASH~DTQYF	TRBV20-1*01, TRBV20-1*04, TRBV20-1*05, TRBV20-1*07	TRBV20-1	TRBJ2-3*01	TRBJ2-3			11	-1	-1	12	-1	-1	0
2	1.64E-07	TGCAGTGCTAGGGGGGGAGACCCAGTACTTC	CSARG~ETQYF	TRBV20-1*01, TRBV20-1*04, TRBV20-1*05, TRBV20-1*07	TRBV20-1	TRBJ2-5*01	TRBJ2-5	TRBD1*01, TRBD2*01	TRBD1, TRBD2	10	11	15	16	0	0	0
2	1.64E-07	TGCAGTGCATGGACAGGGCGAAGCTTTCTTT	CSAWT~GEAFF	TRBV20-1*06, TRBV20-1*03, TRBV20-1*01, TRBV20-1*04, TRBV20-1*05, TRBV20-1*02, TRBV20-1*07	TRBV20-1	TRBJ1-1*01	TRBJ1-1	TRBD1*01	TRBD1	7	10	17	19	2	1	3
2	1.64E-07	TGCAGCGTTGGCAGGCATCGGCTACACCTTC	CSVGR~IGYTF	TRBV29-1*01	TRBV29-1	TRBJ1-2*01	TRBJ1-2	TRBD1*01	TRBD1	9	11	14	19	1	4	5
2	1.64E-07	TGCAGCGTTGATGGTCGGGGAGCTGTTTTTT	CSVDG~GELFF	TRBV29-1*01	TRBV29-1	TRBJ2-2*01	TRBJ2-2			10	-1	-1	15	-1	-1	4
2	1.64E-07	TGCAGCGTCCTCCTACAATGAGCAGTTCTTC	CSVLL~NEQFF	TRBV29-1*01, TRBV29-1*03	TRBV29-1	TRBJ2-1*01	TRBJ2-1			7	-1	-1	9	-1	-1	1
2	1.64E-07	TGTGCCGGGATAAACAATGAGCAGTTCTTC	CAGINNEQFF	TRBV6-1*01	TRBV6-1	TRBJ2-1*01	TRBJ2-1	TRBD1*01, TRBD2*02, TRBD2*01	TRBD1, TRBD2	5	6	9	13	0	3	3
2	1.64E-07	TGTGCCACCGAACTCAATGAGCAGTTCTTC	CATELNEQFF	TRBV24-1*01	TRBV24-1	TRBJ2-1*01	TRBJ2-1	TRBD2*02, TRBD2*01	TRBD2	8	11	13	14	2	0	2
2	1.64E-07	TGTGCCACCAAGGGCGGGGAGCTGTTTTTT	CATKGGELFF	TRBV11-2*01, TRBV11-3*01, TRBV11-3*02	TRBV11-2, TRBV11-3	TRBJ2-2*01	TRBJ2-2	TRBD1*01, TRBD2*02	TRBD1, TRBD2	6	10	13	14	3	0	3
2	1.64E-07	TGTGCCAGTGCCCAGGGCGAGCAGTACTTC	CASAQGEQYF	TRBV19*01, TRBV19*03, TRBV19*02	TRBV19	TRBJ2-7*01	TRBJ2-7	TRBD1*01	TRBD1	8	12	16	17	3	0	3
2	1.64E-07	TGTGCCAGTACCCTAGGCGAGCAGTACTTC	CASTLGEQYF	TRBV19*01, TRBV19*02	TRBV19	TRBJ2-7*01	TRBJ2-7	TRBD1*01, TRBD2*02, TRBD2*01	TRBD1, TRBD2	9	10	13	17	0	3	3
2	1.64E-07	TGTGCCAGCAGTTCCGGGACCCAGTACTTC	CASSSGTQYF	TRBV12-4*01, TRBV6-5*01, TRBV12-3*01	TRBV12-4, TRBV6-5, TRBV12-3	TRBJ2-5*01	TRBJ2-5	TRBD2*02, TRBD2*01	TRBD2	12	14	16	17	1	0	1
2	1.64E-07	TGTGCCAGCAGTGTTCACGAGCAGTACTTC	CASSVHEQYF	TRBV6-4*02, TRBV6-4*01	TRBV6-4	TRBJ2-7*01	TRBJ2-7			12	-1	-1	16	-1	-1	3
2	1.64E-07	TGTGCCAGCAGTGAACCACTAAAGTACTTC	CASSEPLKYF	TRBV2*01, TRBV2*03	TRBV2	TRBJ2-7*01, TRBJ2-5*01	TRBJ2-7, TRBJ2-5	TRBD2*02, TRBD2*01	TRBD2	14	17	20	22	2	1	3
2	1.64E-07	TGTGCCAGCAGCTCGCGGGGCTACACCTTC	CASSSRGYTF	TRBV7-9*03, TRBV7-9*01, TRBV7-9*04, TRBV7-9*02	TRBV7-9	TRBJ1-2*01	TRBJ1-2	TRBD2*02, TRBD2*01	TRBD2	13	14	17	18	0	0	0
2	1.64E-07	TGTGCCAGCAGCCTAACCGGGCAGTACTTC	CASSLTGQYF	TRBV5-6*01	TRBV5-6	TRBJ2-7*01, TRBJ2-1*01	TRBJ2-7, TRBJ2-1	TRBD2*02, TRBD2*01	TRBD2	11	17	19	20	5	0	5
2	1.64E-07	TGTGCCAGCAGCGTAGGGGAGCTGTTTTTT	CASSVGELFF	TRBV9*02, TRBV9*01	TRBV9	TRBJ2-2*01	TRBJ2-2			15	-1	-1	16	-1	-1	0
2	1.64E-07	TGTGCCAGCAGCGCAGGGGAGCTGTTTTTT	CASSAGELFF	TRBV9*02, TRBV9*01, TRBV13*02, TRBV13*01	TRBV9, TRBV13	TRBJ2-2*01	TRBJ2-2			11	-1	-1	15	-1	-1	3
2	1.64E-07	TGTGCCAGCAGGGGCAATGGGCAGTTCTTC	CASRGNGQFF	TRBV25-1*01, TRBV6-6*04	TRBV6-6, TRBV25-1	TRBJ2-1*01	TRBJ2-1	TRBD1*01, TRBD2*02, TRBD2*01	TRBD1, TRBD2	10	11	13	14	0	0	0
2	1.64E-07	TGCGCCAGCCTACTAGATCAAAGGTATTTT	CASLLDQRYF	TRBV10-1*02, TRBV10-1*01	TRBV10-1	TRBJ1-5*01	TRBJ1-5	TRBD2*02, TRBD2*01	TRBD2	8	11	15	25	2	9	11
2	1.64E-07	TGCGCCAGCGGGGACACTGAGCAGTACTTC	CASGDTEQYF	TRBV10-1*02, TRBV10-1*01	TRBV10-1	TRBJ2-7*01	TRBJ2-7	TRBD1*01	TRBD1	8	10	15	18	1	2	3
2	1.64E-07	TGCGCCAGCAGAATTGGGGGCTACACCTTC	CASRIGGYTF	TRBV10-1*02, TRBV10-1*01	TRBV10-1	TRBJ1-2*01	TRBJ1-2	TRBD1*01, TRBD2*02, TRBD2*01	TRBD1, TRBD2	10	15	17	18	4	0	4
2	1.64E-07	TGCAGTGCTGGGGGCACTGAAGCTTTCTTT	CSAGGTEAFF	TRBV20-1*01, TRBV20-1*04, TRBV20-1*05, TRBV20-1*07	TRBV20-1	TRBJ1-1*01	TRBJ1-1	TRBD1*01, TRBD2*01	TRBD1, TRBD2	8	9	13	14	0	0	0
2	1.64E-07	TGCAGTGCTAGTGGCTCCCCCCTCCACTTT	CSASGSPLHF	TRBV20-1*01, TRBV20-1*04, TRBV20-1*05, TRBV20-1*07	TRBV20-1	TRBJ1-6*01	TRBJ1-6	TRBD2*02	TRBD2	11	14	17	18	2	0	2
2	1.64E-07	TGCAGTGCTAGGCCCGGGGAGCTGTTTTTT	CSARPGELFF	TRBV20-1*06, TRBV20-1*03, TRBV20-1*01, TRBV20-1*04, TRBV20-1*05, TRBV20-1*02, TRBV20-1*07	TRBV20-1	TRBJ2-2*01	TRBJ2-2			10	-1	-1	13	-1	-1	2
2	1.64E-07	TGCAGTGCTAGAAATTCACCCCTCCACTTT	CSARNSPLHF	TRBV20-1*01, TRBV20-1*05, TRBV20-1*07	TRBV20-1	TRBJ1-6*01	TRBJ1-6			11	-1	-1	12	-1	-1	0
2	1.64E-07	TGCAGTGGAGCAGAGGAGGGCTACACCTTC	CSGAEEGYTF	TRBV20-1*06, TRBV20-1*03, TRBV20-1*01, TRBV20-1*04, TRBV20-1*05, TRBV20-1*02, TRBV20-1*07	TRBV20-1	TRBJ1-2*01	TRBJ1-2	TRBD2*02	TRBD2	6	14	17	18	7	0	7
2	1.64E-07	TGCAGCGTTGTTGGGGATACGCAGTATTTT	CSVVGDTQYF	TRBV29-1*01	TRBV29-1	TRBJ2-3*01	TRBJ2-3	TRBD1*01, TRBD2*02, TRBD2*01	TRBD1, TRBD2	9	12	14	15	2	0	2
2	1.64E-07	TGCAGCGTTGGACAAAATGACTACACCTTC	CSVGQNDYTF	TRBV29-1*01	TRBV29-1	TRBJ1-2*01	TRBJ1-2	TRBD1*01	TRBD1	9	10	13	16	0	2	2
2	1.64E-07	TGTGCCACCAGCAGAGATGGGACACCTTC	CATSR~WDTF	TRBV15*02	TRBV15	TRBJ1-2*01	TRBJ1-2	TRBD1*01, TRBD2*02, TRBD2*01	TRBD1, TRBD2	11	18	20	21	6	0	6
2	1.64E-07	TGTGCCAGTCCGGGGGGGGCTACACCTTC	CASPG~GYTF	TRBV7-9*03, TRBV7-9*01, TRBV7-9*04, TRBV7-9*02	TRBV7-9	TRBJ1-2*01	TRBJ1-2	TRBD2*01	TRBD2	7	10	16	17	2	0	2
2	1.64E-07	TGTGCCAGCGGGGGGAAAAACTGTTTTTT	CASGG~KLFF	TRBV28*01	TRBV28	TRBJ1-4*01	TRBJ1-4	TRBD1*01, TRBD2*01	TRBD1, TRBD2	8	9	13	14	0	0	0
2	1.64E-07	TGTGCCAGCAGTTGGAGACCCAGTACTTC	CASSW~TQYF	TRBV11-2*01, TRBV6-6*04	TRBV6-6, TRBV11-2	TRBJ2-5*01	TRBJ2-5	TRBD1*01, TRBD2*01	TRBD1, TRBD2	11	-1	-1	14	-1	-1	2
2	1.64E-07	TGTGCCAGCAGGGAAATGGCTACACCTTC	CASRE~GYTF	TRBV7-9*03, TRBV2*01, TRBV7-9*01, TRBV7-9*04, TRBV7-9*02, TRBV2*03	TRBV7-9, TRBV2	TRBJ1-2*01	TRBJ1-2	TRBD1*01, TRBD2*02, TRBD2*01	TRBD1, TRBD2	14	-1	-1	15	-1	-1	0
2	1.64E-07	TGCGCTCCAGGGACAATGAGCAGTTCTTC	CAPGT~EQFF	TRBV10-1*02, TRBV10-1*01	TRBV10-1	TRBJ2-1*01	TRBJ2-1	TRBD1*01	TRBD1	4	7	11	12	2	0	2
2	1.64E-07	TGCAGTGCTCTAGCGAGGAGCTGTTTTTT	CSALA~ELFF	TRBV20-1*06, TRBV20-1*03, TRBV20-1*01, TRBV20-1*04, TRBV20-1*05, TRBV20-1*02, TRBV20-1*07	TRBV20-1	TRBJ2-2*01	TRBJ2-2	TRBD2*02, TRBD2*01	TRBD2	8	9	14	16	0	1	1
2	1.64E-07	TGCAGTGCTAGCCCGAAAAACTGTTTTTT	CSASP~KLFF	TRBV20-1*06, TRBV20-1*03, TRBV20-1*01, TRBV20-1*04, TRBV20-1*05, TRBV20-1*02, TRBV20-1*07	TRBV20-1	TRBJ1-4*01	TRBJ1-4	TRBD1*01, TRBD2*02, TRBD2*01	TRBD1, TRBD2	10	11	13	14	0	0	0
2	1.64E-07	TGCAGTGCTAGCGGGATGAGCAGTTCTTC	CSASG~EQFF	TRBV20-1*01, TRBV20-1*04, TRBV20-1*05, TRBV20-1*07	TRBV20-1	TRBJ2-1*01	TRBJ2-1	TRBD2*02, TRBD2*01	TRBD2	10	11	14	15	0	0	0
2	1.64E-07	TGCAGCGCATTTGGGGAAAAACTGTTTTT	CSAFG~KTVF	TRBV29-1*01, TRBV29-1*03	TRBV29-1	TRBJ1-4*01	TRBJ1-4	TRBD1*01, TRBD2*02, TRBD2*01	TRBD1, TRBD2	7	13	16	24	5	7	12
2	1.64E-07	TGTGCTGTCCATAGGTACGCAGTATTTT	CAVHR~TQYF	TRBV12-4*01, TRBV12-3*01	TRBV12-4, TRBV12-3	TRBJ2-3*01	TRBJ2-3	TRBD1*01	TRBD1	4	5	9	15	0	5	5
2	1.64E-07	TGTGCCTCCCTTCGTAGGCTACACCTTC	CASLR~GYTF	TRBV30*05, TRBV30*01	TRBV30	TRBJ1-2*01	TRBJ1-2	TRBD1*01, TRBD2*02	TRBD1, TRBD2	6	7	10	16	0	5	5
2	1.64E-07	TGTGCCAGCAGCTTATACCCAGTACTTC	CASSL~TQYF	TRBV11-3*01	TRBV11-3	TRBJ1-5*01, TRBJ2-5*01	TRBJ1-5, TRBJ2-5			14	-1	-1	16	-1	-1	1
2	1.64E-07	TGTGCCAGCAGCGTAGGGGCAGTACTTC	CASSV~GQYF	TRBV9*02, TRBV9*01	TRBV9	TRBJ2-7*01, TRBJ2-5*01	TRBJ2-7, TRBJ2-5	TRBD1*01, TRBD2*02, TRBD2*01	TRBD1, TRBD2	15	16	18	19	0	0	0
2	1.64E-07	TGCGCCATCCTCCTACGAGCAGTACTTC	CAILL~EQYF	TRBV10-1*02, TRBV10-1*01, TRBV4-1*02, TRBV4-1*01	TRBV10-1, TRBV4-1	TRBJ2-7*01	TRBJ2-7			6	-1	-1	9	-1	-1	2
2	1.64E-07	TGCAGCGTGCTCCTACGAGCAGTACTTC	CSVLL~EQYF	TRBV29-1*01, TRBV29-1*03	TRBV29-1	TRBJ2-7*01	TRBJ2-7			7	-1	-1	9	-1	-1	1
2	1.64E-07	TGTGCCGCGGGAGATCCCCTCCACTTT	CAAGDPLHF	TRBV6-1*01	TRBV6-1	TRBJ1-6*01	TRBJ1-6	TRBD2*02	TRBD2	5	6	12	15	0	2	2
2	1.64E-07	TGTGCCAGCACCGGGGAGCTGTTTTTT	CASTGELFF	TRBV2*01, TRBV2*02, TRBV2*03	TRBV2	TRBJ2-2*01	TRBJ2-2			8	-1	-1	9	-1	-1	0
2	1.64E-07	TGCGCCAGCAGCCCCCCTTTCCACTTT	CASSPPFHF	TRBV10-1*02, TRBV10-1*01	TRBV10-1	TRBJ1-6*02	TRBJ1-6	TRBD1*01, TRBD2*01	TRBD1, TRBD2	10	12	17	19	1	1	2
2	1.64E-07	TGCAGTGCTAGTTGGGGCTACACCTTC	CSASWGYTF	TRBV20-1*01, TRBV20-1*04, TRBV20-1*05, TRBV20-1*07	TRBV20-1	TRBJ1-2*01	TRBJ1-2			11	-1	-1	15	-1	-1	3
2	1.64E-07	TGCAGTGCTAGAGATGAGCAGTTCTTC	CSARDEQFF	TRBV20-1*01, TRBV20-1*05, TRBV20-1*07	TRBV20-1	TRBJ2-1*01	TRBJ2-1			13	-1	-1	14	-1	-1	0
2	1.64E-07	TGCAGCCCGACCTACGAGCAGTACTTC	CSPTYEQYF	TRBV29-1*01, TRBV29-1*03	TRBV29-1	TRBJ2-7*01	TRBJ2-7	TRBD2*02, TRBD2*01	TRBD2	5	6	8	10	0	1	1
2	1.64E-07	TGCAGGGGAGGGCCAGCCCAGCATTTT	CRGGPAQHF	TRBV29-1*01, TRBV29-1*03	TRBV29-1	TRBJ1-5*01	TRBJ1-5	TRBD2*02	TRBD2	4	5	11	16	0	4	4
2	1.64E-07	TGTGCCTTGAGGGGGGAGCTGTTTTT	CALR~GAVF	TRBV6-1*01	TRBV6-1	TRBJ2-2*01	TRBJ2-2	TRBD1*01, TRBD2*01	TRBD1, TRBD2	5	9	14	21	3	6	9
2	1.64E-07	TGTGCCAGCACGGGGGGCTGTTTTTT	CAST~GLFF	TRBV6-1*01	TRBV6-1	TRBJ2-2*01	TRBJ2-2			9	-1	-1	10	-1	-1	0
2	1.64E-07	TGTGCCAGCAGCACCCCCAGCATTTT	CASS~PQHF	TRBV11-2*01	TRBV11-2	TRBJ1-5*01	TRBJ1-5			11	-1	-1	14	-1	-1	2
2	1.64E-07	TGCAGTCTGGTTACGAGCAGTACTTC	CSLV~EQYF	TRBV20-1*06, TRBV20-1*03, TRBV20-1*01, TRBV20-1*04, TRBV20-1*05, TRBV20-1*02, TRBV20-1*07	TRBV20-1	TRBJ2-7*01	TRBJ2-7	TRBD1*01	TRBD1	5	6	8	11	0	2	2
2	1.64E-07	TGCAGTGCTAGAAGAGTAAGTACTTC	CSAR~SKYF	TRBV20-1*01, TRBV20-1*04, TRBV20-1*05, TRBV20-1*07	TRBV20-1	TRBJ2-7*01	TRBJ2-7	TRBD2*02, TRBD2*01	TRBD2	11	13	15	18	1	2	3
2	1.64E-07	TGTGCCATCAGTGAGCAGCCTCTTC	CAIS~SSLF	TRBV10-3*01, TRBV10-3*02	TRBV10-3	TRBJ2-1*01	TRBJ2-1	TRBD1*01, TRBD2*02, TRBD2*01	TRBD1, TRBD2	14	15	17	20	0	2	2
2	1.64E-07	TGTGCCAGCAGTTTACCTACACTTT	CASS~YLHF	TRBV28*01	TRBV28	TRBJ1-6*02	TRBJ1-6			14	-1	-1	15	-1	-1	0
2	1.64E-07	TGTGCCAGCAGCGGCCCAGTACTTC	CASS~AQYF	TRBV6-5*01	TRBV6-5	TRBJ2-5*01	TRBJ2-5	TRBD2*02, TRBD2*01	TRBD2	10	11	13	14	0	0	0
2	1.64E-07	TGTGCACCAACTTGTGATCCATTTT	CAPT~VIHF	TRBV12-4*01, TRBV12-3*01	TRBV12-4, TRBV12-3	TRBJ1-5*01	TRBJ1-5	TRBD1*01, TRBD2*02, TRBD2*01	TRBD1, TRBD2	4	12	14	19	7	4	11
2	1.64E-07	TGCAGCGTGGGGGCCCCAGCATTTT	CSVG~PQHF	TRBV29-1*01	TRBV29-1	TRBJ1-5*01	TRBJ1-5	TRBD1*01, TRBD2*01	TRBD1, TRBD2	7	8	11	12	0	0	0
2	1.64E-07	TGTGCCAGCAGCCGGGACGACTTC	CASSRDDF	TRBV19*01, TRBV19*03, TRBV19*02, TRBV11-2*03	TRBV11-2, TRBV19	TRBJ2-7*01	TRBJ2-7	TRBD1*01, TRBD2*02, TRBD2*01	TRBD1, TRBD2	11	13	17	19	1	1	2
2	1.64E-07	TGCAGGGGCTATGGCTACACCTTC	CRGYGYTF	TRBV20-1*06, TRBV20-1*03, TRBV20-1*01, TRBV20-1*04, TRBV20-1*05, TRBV20-1*02, TRBV20-1*07	TRBV20-1	TRBJ1-2*01	TRBJ1-2	TRBD1*01, TRBD2*02, TRBD2*01	TRBD1, TRBD2	4	5	7	8	0	0	0
2	1.64E-07	TGTGCTCCTACGAGCAGTACTTC	CAPT~QYF	TRBV25-1*01, TRBV24-1*01, TRBV28*01	TRBV25-1, TRBV24-1, TRBV28	TRBJ2-7*01	TRBJ2-7			4	-1	-1	5	-1	-1	0
2	1.64E-07	TGTGCTAGCAGCTTTCCTATTTT	CASS~SYF	TRBV7-7*01, TRBV7-7*02	TRBV7-7	TRBJ1-3*01	TRBJ1-3	TRBD1*01, TRBD2*02, TRBD2*01	TRBD1, TRBD2	13	14	16	17	0	0	0
2	1.64E-07	TGTGCCAGCAGCCCCTCCACTTT	CASS~LHF	TRBV6-5*01, TRBV7-6*01, TRBV7-6*02	TRBV6-5, TRBV7-6	TRBJ1-6*02	TRBJ1-6			11	-1	-1	12	-1	-1	0
2	1.64E-07	TGCAGAACTATGGCTACACCTTC	CRTM~YTF	TRBV29-1*01, TRBV29-1*03	TRBV29-1	TRBJ1-2*01	TRBJ1-2			4	-1	-1	5	-1	-1	0
2	1.64E-07	TGTGCCAGCACCCCTCCACTTT	CAST~LHF	TRBV7-9*03, TRBV7-9*01, TRBV7-9*04, TRBV7-9*02, TRBV11-2*03	TRBV7-9, TRBV11-2	TRBJ1-6*02	TRBJ1-6			8	-1	-1	9	-1	-1	0
2	1.64E-07	TGTGCCAGCAGTCCAGATCTTC	CASS~QIF	TRBV27*01	TRBV27	TRBJ2-1*01	TRBJ2-1			11	-1	-1	13	-1	-1	1
2	1.64E-07	TGTGCCAGCAGCCCAGCATTTT	CASS~QHF	TRBV7-9*03, TRBV7-9*01, TRBV7-9*04, TRBV7-9*02, TRBV11-2*03	TRBV7-9, TRBV11-2	TRBJ1-5*01	TRBJ1-5			11	-1	-1	12	-1	-1	0
2	1.64E-07	TGCAGAACGGGCTACACCTTC	CRTGYTF	TRBV29-1*01, TRBV29-1*03	TRBV29-1	TRBJ1-2*01	TRBJ1-2			4	-1	-1	9	-1	-1	4
2	1.64E-07	TGCGCCAGCAGCTTTCTTT	CAS~AFF	TRBV5-1*01	TRBV5-1	TRBJ1-1*01	TRBJ1-1			11	-1	-1	12	-1	-1	0
2	1.64E-07	TGTGCCAGCAGCTTTC	CAS~AF	TRBV5-6*01, TRBV11-3*01, TRBV11-3*02	TRBV5-6, TRBV11-3	TRBJ2-6*01	TRBJ2-6			12	-1	-1	13	-1	-1	0
1	8.20E-08	TGTGCCACCAGCAGAGATCCTGGAGTCGCCCAGCCCCAACCAGACCTCTCTGTACTTCTGTGCCAGCAGTTTAAACGACAGGCTGAACACAGATACGCAGTATTTT	CATSRDPGVAQPQPDLSV~FCASSLNDRLNTDTQYF	TRBV15*02	TRBV15	TRBJ2-3*01	TRBJ2-3	TRBD1*01	TRBD1	11	76	81	87	64	5	69
1	8.20E-08	TGCAGCGCCCCGGTAGGAGGGGATAGCAATCAGCCCCAGAGCCCTCACATACCTCTCAGTACCTCTGTGCCAGCACAGACAGGGACTCTCCTACGAGCAGTACTTC	CSAPVGGDSNQPQSPHIP~SVPLCQHRQGLSYEQYF	TRBV29-1*01, TRBV29-1*03	TRBV29-1	TRBJ2-7*01	TRBJ2-7	TRBD1*01	TRBD1	7	77	83	87	69	3	72
1	8.20E-08	TGTGCCACCAGCAGAGATGGGACACCGGGACAGGGGGATTCGGCCCTTTATCTTTGCGCCAGCAGCTTGGAGGGACAGGGGGCTGGTAATTCACCCCTCCACTTT	CATSRDGTPGQGDSALYLCASSLEGQGAGNSPLHF	TRBV15*02	TRBV15	TRBJ1-6*02	TRBJ1-6	TRBD1*01	TRBD1	11	71	82	86	59	3	62
1	8.20E-08	TGTGCCCGGATTTCCCGCTCAGGCTGGAGTTGGCTGCTCCCTCCCAGACATCTGTGTACTTCTGTGCCAGCAGCCACACGACTAGCTGGGAGACCCAGTACTTC	CARISRSGWSWLLPPRH~VYFCASSHTTSWETQYF	TRBV7-9*03, TRBV7-9*01, TRBV7-9*04, TRBV7-9*02	TRBV7-9	TRBJ2-5*01	TRBJ2-5	TRBD2*02, TRBD2*01	TRBD2	5	79	85	89	73	3	76
1	8.20E-08	TGCAGCGTCCTCCCTTATTTGACTAGCGGGTGCCTGGGCCAAAATACTGCGTATCTGTCGTCCCCTGTGCCAGTAGTACCGCGGGGGGAACTGAAGCTTTCTTT	CSVLPYLTSGCLGQNTA~SVVPCASSTAGGTEAFF	TRBV29-1*01, TRBV29-1*03	TRBV29-1	TRBJ1-1*01	TRBJ1-1	TRBD2*02, TRBD2*01	TRBD2	7	20	29	89	12	59	71
1	8.20E-08	TGTGCCAGCAGTGGGACAGTCGAAAAACTGTTTTTTGGCAGTGGAACCCAGCTCTCTGTCTTGGGTATGTAACTAGCCTCGTGTAGATGAAAAACTGTTTTTT	CASSGTVEKLFFGSGTQ~SLSWVCN*PRVDEKLFF	TRBV2*01, TRBV2*02, TRBV2*03	TRBV2	TRBJ1-4*01	TRBJ1-4	TRBD1*01, TRBD2*02, TRBD2*01	TRBD1, TRBD2	12	13	18	86	0	67	67
1	8.20E-08	TGCAGCGTTGACCGACCTCTTGGGGAGGCAGGAGTGGAAGGCAGCAGGTCGCGGTTTTCCTTCCAGTCTTTAATGTTGTGCAACTAATGAAAAACTGTTTTTT	CSVDRPLGEAGVEGSRS~GFPSSL*CCATNEKLFF	TRBV29-1*01, TRBV29-1*02	TRBV29-1	TRBJ1-4*01	TRBJ1-4	TRBD2*02	TRBD2	10	22	27	80	11	52	63
1	8.20E-08	TGTGCCACCAGCAGAGATGGGACACCGGGACAGGGGGATTCGGCCATGTATCTCTGTGCCAGCAGCTTAGTTGGTAGCGGGAAAGACAATGAGCAGTTCTTC	CATSRDGTPGQGDSAMYLCASSLVGSGKDNEQFF	TRBV15*02	TRBV15	TRBJ2-1*01	TRBJ2-1	TRBD1*01	TRBD1	11	26	36	85	14	48	62
1	8.20E-08	TGTGCCACCAGCAGAGATGGGACACCGGGACAGGGGGACTCGGCCCTTTATCTTTGCGCCAGCAGCTTGGCGGGGACAGGGGTGATTCACCCCTCCACTTT	CATSRDGTPGQGDSALY~LRQQLGGDRGDSPLHF	TRBV15*02	TRBV15	TRBJ1-6*02	TRBJ1-6	TRBD1*01	TRBD1	11	26	36	84	14	47	61
1	8.20E-08	TGTGCCAGTGGGACAGACGGAAGCACCATATATTTTGGAGAGGGAAGTTGGCTCCTGGTGCTCGAAGGTTGCGGGATTGGAGCAAGAGACCCAGTACTTC	CASGTDGSTIYFGEGSW~SWCSKVAGLEQETQYF	TRBV2*01, TRBV2*02, TRBV2*03	TRBV2	TRBJ2-5*01	TRBJ2-5	TRBD1*01	TRBD1	7	9	15	82	1	66	67
1	8.20E-08	TGTGCCAGCAGCTCAGACAGGCTCAATCAGCCCCCCTGCCTCTTCTTCAACGCTGCAGAGATATATGCGGGGTACAAGATAAAAAGAGACCCAGTACTTC	CASSSDRLNQPPCLFFN~LQRYMRGTR*KETQYF	TRBV25-1*01	TRBV25-1	TRBJ2-5*01	TRBJ2-5	TRBD1*01	TRBD1	10	31	37	83	20	45	65
1	8.20E-08	TGTGCCACCAGCAGAGATGTGAGCACCTTGGAGCTGGGGGACTCGGCCCTTTATCTTTGCGCCAGCAGCCTGGGGCAACTACCGGATGGCTACACCTTC	CATSRDVSTLELGDSALYLCASSLGQLPDGYTF	TRBV15*02	TRBV15	TRBJ1-2*01	TRBJ1-2	TRBD2*02, TRBD2*01	TRBD2	11	37	42	85	25	42	67
1	8.20E-08	TGTGCCACCAGCAGAGATGGGACACCGGGACAGGGGGATTCGGCCCTTTATCTTTGCGCCAGCAGCTTGGCGGGGCTCTGGAACACTGAAGCTTTCTTT	CATSRDGTPGQGDSALYLCASSLAGLWNTEAFF	TRBV15*02	TRBV15	TRBJ1-1*01	TRBJ1-1	TRBD1*01	TRBD1	11	26	36	80	14	43	57
1	8.20E-08	TGTGCCACCAGCAGAGATGGGACACCGGGACAGGGGGATTCGGCAGCTTATTTCTGTGCCAGCTCCCCCCAGGGAGGGCCGAACACTGAAGCTTTCTTT	CATSRDGTPGQGDSAAYFCASSPQGGPNTEAFF	TRBV15*02	TRBV15	TRBJ1-1*01	TRBJ1-1	TRBD1*01	TRBD1	11	26	36	80	14	43	57
1	8.20E-08	TGTGCCACCAGCAGAGATGGGACACCGGGACAGGGGGATTCGGCAGCTTATTTCTGTGCCAGCTCACCCCGACCCGGGACAGGAGAAAAACTGTTTTTT	CATSRDGTPGQGDSAAYFCASSPRPGTGEKLFF	TRBV15*02	TRBV15	TRBJ1-4*01	TRBJ1-4	TRBD1*01	TRBD1	11	26	36	84	14	47	61
1	8.20E-08	TGTGCCACCAGCAGAGATGGGACACCGGGACAGGGGGACTCGGCCCTTTATCTTTGCGCCAGCAGCTTGGATGGGGGTAGAAGTACTGAAGCTTTCTTT	CATSRDGTPGQGDSALYLCASSLDGGRSTEAFF	TRBV15*02	TRBV15	TRBJ1-1*01	TRBJ1-1	TRBD1*01	TRBD1	11	26	36	84	14	47	61
1	8.20E-08	TGCAGCGTAGAGAGGCCGCCAGGGACAGCCCCAGCATTTGGTGATGGGACTCGACTCTCCCAATATCTAAGCTGCTGGCAGAACTATGGCTACACCTTC	CSVERPPGTAPAFGDGTRLSQYLSCWQNYGYTF	TRBV29-1*01	TRBV29-1	TRBJ1-2*01	TRBJ1-2	TRBD1*01	TRBD1	7	21	27	81	13	53	66
1	8.20E-08	TGCGCCAGCAGCTTGTAGGAGTCGGCTGCTCCCTCCCAGACATCTGTGTACTTCTGTGCCAGCAGTCGTCGGGACAGGGCCCCGGGGAGCAGTACTTC	CASSL*ESAAPSQTSV~LLCQQSSGQGPGEQYF	TRBV5-1*01	TRBV5-1	TRBJ2-7*01	TRBJ2-7	TRBD1*01	TRBD1	14	70	78	86	55	7	62
1	8.20E-08	TGTGCCAGCAGCTTAAGGGGGGAAAATACCGGGGACGAGACTGCGCTCGGGTTTTTGTGCGGGGCTCGGGGGCCGTGACCAAGAGACCCAGTACTTC	CASSLRGENTGDETAL~GFCAGLGGRDQETQYF	TRBV11-3*01	TRBV11-3	TRBJ2-5*01	TRBJ2-5	TRBD1*01, TRBD2*01	TRBD1, TRBD2	14	67	72	77	52	4	56
1	8.20E-08	TGCGCCAGCAGTGTTGGCGTCTGCTGTACCCTCTCAGACATCTGTGTACTTCTGTGCCAGCAGTGACTCCGAGGGTAGCGGCAATGAGCAGTTCTTC	CASSVGVCCTLSDICV~FCASSDSEGSGNEQFF	TRBV10-2*01	TRBV10-2	TRBJ2-1*01	TRBJ2-1	TRBD2*02, TRBD2*01	TRBD2	12	75	80	81	62	0	62
1	8.20E-08	TGTGCCACCAGCAGAGGGGACAGCCACACCGGGGAGCTGTTCGTGTTGCTGGCACAGAAGTACACAGCTGAGTCTGGGGCCAACGTCCTGACTTTC	CATSRGDSHTGELFVLLAQKYTAESGANVLTF	TRBV15*02	TRBV15	TRBJ2-6*01	TRBJ2-6	TRBD1*01	TRBD1	11	16	22	72	4	49	53
1	8.20E-08	TGTGCCAGCAGTGTGGAAAAGAGGAATCAGCCCCAGCATTTTGGTGATGGGACTCGACTCTCCATCCTAGGTAAGAACACCGGGGAGCTGTTTTTT	CASSVEKRNQPQHFGDGTRLSILGKNTGELFF	TRBV2*01, TRBV2*02, TRBV2*03	TRBV2	TRBJ2-2*01	TRBJ2-2	TRBD2*02, TRBD2*01	TRBD2	12	48	53	74	35	20	55
1	8.20E-08	TGCGCCAGCAGTGAGCAGGGCCCTAGGTCACCCCTCACATACCTCTCAGTACCTCTGTGCCAGCACAGACAGGGACTCTCCTACGAGCAGTACTTC	CASSEQGPRSPLTYLSVPLCQHRQGLSYEQYF	TRBV10-2*01	TRBV10-2	TRBJ2-7*01	TRBJ2-7	TRBD1*01	TRBD1	14	67	73	77	52	3	55
1	8.20E-08	TGTGCCACCAGTGCCGCGGGGCAGGGTAGCAATCAGCCCCCTATCCAAGCTGCTGGCGCAAAGATAAAGGGCCGAGGGGCATTGGCTACACCTTC	CATSAAGQGSNQPPIQ~CWRKDKGPRGIGYTF	TRBV24-1*01	TRBV24-1	TRBJ1-2*01	TRBJ1-2	TRBD1*01	TRBD1	12	35	41	82	22	40	62
1	8.20E-08	TGTGCCACCAGTGATGACAGGGGTTACAATGAGCAGCTTATTTCTGTGCCAGCTCCAAATACGGAGGGGGTTCACGTAATTCACCCCTCCACTTT	CATSDDRGYNEQLISV~SSKYGGGSRNSPLHF	TRBV24-1*01	TRBV24-1	TRBJ1-6*02	TRBJ1-6	TRBD1*01	TRBD1	14	15	22	76	0	53	53
1	8.20E-08	TGTGCCAGTAGTCCCGGGACTAGCGAACTCCACAATGAGCAGTTCTTCGGGCCAGGGACACGGCTCACCGTGCTAGCACAGATACGCAGTATTTT	CASSPGTSELHNEQFF~ARDTAHRASTDTQYF	TRBV19*01, TRBV19*03, TRBV19*02	TRBV19	TRBJ2-3*01	TRBJ2-3	TRBD2*02, TRBD2*01	TRBD2	11	15	24	74	3	49	52
1	8.20E-08	TGTGCCAGCAGGTAGTGCGAGGAGATTCGGCAGCTTATTTCTGCGCCAGCTCTCGTCTCCCGGGACAGGTTGGTAGCAATCAGCCCCAGCATTTT	CASR*CEEIRQLISAP~SRLPGQVGSNQPQHF	TRBV2*01, TRBV2*02, TRBV2*03	TRBV2	TRBJ1-5*01	TRBJ1-5	TRBD1*01	TRBD1	10	61	68	73	50	4	54
1	8.20E-08	TGTGCCAGCAGCCGCCTCGGAGTCGCCCAGCCCCAACCAGACCTCTCTGTACTTCTGTGCCAGCAGTTTAAGTCCGGGCACTGAAGCTTTCTTT	CASSRLGVAQPQPDLS~YFCASSLSPGTEAFF	TRBV14*01, TRBV14*02	TRBV14	TRBJ1-1*01	TRBJ1-1	TRBD1*01, TRBD2*02, TRBD2*01	TRBD1, TRBD2	12	29	33	78	16	44	60
1	8.20E-08	TGTGCCAGCAGCCGTAGCGGGGGACCGGGGACGAGACTGCGCTCGGGTTTTTGTGCGGGGCTCGGGGGCCGTGACCAAGAGACCCAGTACTTC	CASSRSGGPGTRLRSGFCAGLGGRDQETQYF	TRBV7-6*01, TRBV7-6*02	TRBV7-6	TRBJ2-5*01	TRBJ2-5	TRBD2*01	TRBD2	11	14	22	73	2	50	52
1	8.20E-08	TGTGCCATCAGTGAGTCCGGCGCTAGCGGGAGCGGGCAGCACCGGTTTTTGTCCTGGGCCTCCAGGCTGTGAGCACAGATACGCAGTATTTT	CAISESGASGSGQHR~FVLGLQAVSTDTQYF	TRBV10-3*01, TRBV10-3*02	TRBV10-3	TRBJ2-3*01	TRBJ2-3	TRBD2*02	TRBD2	16	22	31	71	5	39	44
1	8.20E-08	TGTGCCAGCAGTGAAGGGTTCCCCCCTACTAATGAAAAACGAGCTGCAGAGATATATGCTGCAGCGTTGAAGTTGCGGATACGCAGTATTTT	CASSEGFPPTNEKRA~RDICCSVEVADTQYF	TRBV2*01, TRBV2*03	TRBV2	TRBJ2-3*01	TRBJ2-3	TRBD1*01, TRBD2*01	TRBD1, TRBD2	15	21	26	77	5	50	55
1	8.20E-08	TGTGCCAGCAAGGGCGGGGTGAACACCGGGGAGCTGTTTTCTCTAACTACGCTGCTGGCACAGAAATACAAAGCTGAGTCCCCCAGCATTTT	CASKGGVNTGELFSL~YAAGTEIQS*VPQHF	TRBV2*01, TRBV2*02, TRBV2*03	TRBV2	TRBJ1-5*01	TRBJ1-5	TRBD2*01	TRBD2	9	13	18	80	3	61	64
1	8.20E-08	TGTGCCAGCAGTGAGCACCTTGGAGCTGGGGGACTCGGCCCTTTATCTTTGCGCCAGCAGCTTGTCAGGGGGGAACACTGAAGCTTTCTTT	CASSEHLGAGGLGPL~LCASSLSGGNTEAFF	TRBV2*01, TRBV2*02, TRBV2*03	TRBV2	TRBJ1-1*01	TRBJ1-1	TRBD1*01	TRBD1	13	65	71	72	51	0	51
1	8.20E-08	TGTGCCAGCAGTGAAAAGGGGCCCGATACGCAGCGTAACTGCTGGCACAGAAGTACACAGATGTTTGGGAGGCAACTATGGCTACACCTTC	CASSEKGPDTQRNCW~TEVHRCLGGNYGYTF	TRBV2*01, TRBV2*03	TRBV2	TRBJ1-2*01	TRBJ1-2	TRBD2*02	TRBD2	14	66	71	73	51	1	52
1	8.20E-08	TGTGCCATCAGTGGTGAACAGCGGTCCTACGTGTAGGCTTCTACTGCTGGCACAGAAGTACACAGGGGACAGGGACATGGCTACACCTTC	CAISGEQRSYV*ASTAGTEVHRGQGHGYTF	TRBV10-3*01, TRBV10-3*02	TRBV10-3	TRBJ1-2*01	TRBJ1-2	TRBD1*01	TRBD1	12	65	73	76	52	2	54
1	8.20E-08	TGTGCCATCAGCCCTGGGGGGACGCAGCCATGTACCTGTGTGCCACCAGCAGAGATGGGACACCGGGACAGGGGGATTCGGCAGTACTTC	CAISPGGTQPCTCVPPAEMGHRDRGIRQYF	TRBV10-3*01, TRBV10-3*02	TRBV10-3	TRBJ2-7*01	TRBJ2-7	TRBD1*01	TRBD1	10	64	74	80	53	5	58
1	8.20E-08	TGTGCCACCAGTGATTCGGGCAGGAGCTCGGGGAGCCTTAGAGGTTTGCATGCGGGATTGCACCTCCGTGCTCCTACGAGCAGTACTTC	CATSDSGRSSGSLRG~ACGIAPPCSYEQYF	TRBV24-1*01	TRBV24-1	TRBJ2-7*01	TRBJ2-7	TRBD2*02	TRBD2	15	51	56	70	35	13	48
1	8.20E-08	TGTGCCACCAGGACGTGTTGGGGGACTCAGCCCTGTACTTCTGTGCCAGCAGCTTAGCGGGGCAGGTAGGTTTTGGTGAGCAGTTCTTC	CATRTCWGTQPCTSV~SSLAGQVGFGEQFF	TRBV24-1*01	TRBV24-1	TRBJ2-1*01	TRBJ2-1	TRBD2*01	TRBD2	10	54	61	76	43	14	57
1	8.20E-08	TGTGCCAGCAGCCACAAAGACAATGAGTCCGCGCTCTACGAGCAGTACTTCGGGCCGGGCACCACAGGGAAAATCAGCCCCAGCATTTT	CASSHKDNESALYEQ~LRAGHHRENQPQHF	TRBV7-3*05, TRBV7-3*01	TRBV7-3	TRBJ1-5*01	TRBJ1-5	TRBD1*01	TRBD1	11	63	68	71	51	2	53
1	8.20E-08	TGCGCCAGCAGTGAGTACCTAGGCCAACCCGCTTTCTTTGGAGGCTACTACTGGCACAGAGATTGACAGGGAACTATGGCTACACCTTC	CASSEYLGQPAFFGG~LLAQRLTGNYGYTF	TRBV10-2*01	TRBV10-2	TRBJ1-2*01	TRBJ1-2	TRBD1*01	TRBD1	15	64	70	71	48	0	48
1	8.20E-08	TGCAGTGCTCCGCCGGGGGACCGGGGACGAGACTGCGCTCGGGTTTTTGTGCGGGGCTCGGGGGCCGTGACCAAGAGACCCAGTACTTC	CSAPPGDRGRDCARV~CAGLGGRDQETQYF	TRBV20-1*06, TRBV20-1*03, TRBV20-1*01, TRBV20-1*04, TRBV20-1*05, TRBV20-1*02, TRBV20-1*07	TRBV20-1	TRBJ2-5*01	TRBJ2-5	TRBD1*01, TRBD2*01	TRBD1, TRBD2	8	59	64	69	50	4	54
1	8.20E-08	TGCAGCGCACACAGCAGGAGGACTCGGCCCTCTATCTCTGTGCCAGCAGCCCTACCTTTTTAGCGGACAACTACAATGAGCAGTTCTTC	CSAHSRRTRPSISVP~SPTFLADNYNEQFF	TRBV29-1*01, TRBV29-1*03	TRBV29-1	TRBJ2-1*01	TRBJ2-1	TRBD2*02, TRBD2*01	TRBD2	7	60	65	70	52	4	56
1	8.20E-08	TGTGCCAGCGGGAGGGCCGACGAGCAGTACTTCGGGCCGGGCACCAGGCTCACGGTCACAGGTTGGTAGCAATCAGCCCCAGCATTTT	CASGRADEQYFGPGT~GSRSQVGSNQPQHF	TRBV14*01, TRBV14*02	TRBV14	TRBJ1-5*01	TRBJ1-5	TRBD2*02	TRBD2	8	9	15	66	0	50	50
1	8.20E-08	TGTGCCAGCGGACCGCGGGGGGGCGGCTTGGGTCTGGTTTTTGCGGGGAGTCCCCGGGCTGTGCTCTGGGGCCAACGTCCTGACTTTC	CASGPRGGGLGLVFA~GVPGLCSGANVLTF	TRBV7-2*04, TRBV7-2*01	TRBV7-2	TRBJ2-6*01	TRBJ2-6	TRBD2*01	TRBD2	8	14	22	63	5	40	45
1	8.20E-08	TGTGCCAGCAGTGCGGAAGGGACTAGCGGGAGTTGGAGACCCAATCTTATGATGGCACAGAAGTTATACCAACTATGGCTACACCTTC	CASSAEGTSGSWRPN~L*WHRSYTNYGYTF	TRBV25-1*01	TRBV25-1	TRBJ1-2*01	TRBJ1-2	TRBD2*02	TRBD2	12	18	31	70	5	38	43
1	8.20E-08	TGTGCCAGCAGCTTTGGCGGGGGGGCCGGGATGAGCAGTTCTTCGGGCCAGGGACACGGCTCACCGTGACCAAGAGACCCAGTACTTC	CASSFGGGAGMSSSS~ARDTAHRDQETQYF	TRBV7-3*05, TRBV7-3*01	TRBV7-3	TRBJ2-5*01	TRBJ2-5	TRBD2*01	TRBD2	13	16	24	68	2	43	45
1	8.20E-08	TGCAGTGACCAGTGCCCATCCTGAAGACAGCAGCTTCTACATCTGCAGTGCTAGAAGGGGGGAGACTAGCACAGATACGCAGTATTTT	CSDQCPS*RQQLLHL~SARRGETSTDTQYF	TRBV20-1*06, TRBV20-1*03, TRBV20-1*01, TRBV20-1*04, TRBV20-1*05, TRBV20-1*02, TRBV20-1*07	TRBV20-1	TRBJ2-3*01	TRBJ2-3	TRBD1*01, TRBD2*01	TRBD1, TRBD2	6	55	60	67	48	6	54
1	8.20E-08	TGTGCCACCAGCAGAGAGGACGTGTCGCACAATGAGCAGTTCTTCGGGCCAGCAGCGACGAGGGCACCCACTATGGCTACACCTTC	CATSREDVSHNEQF~RASSDEGTHYGYTF	TRBV15*02	TRBV15	TRBJ1-2*01	TRBJ1-2	TRBD2*02	TRBD2	11	59	63	69	47	5	52
1	8.20E-08	TGTGCCAGTAGTATGAGCCGAACCCAGCCCCAGCATTTTGGTGATGGGACTCGACTCTCCATCCTAGGTAAGAGACCCAGTACTTC	CASSMSRTQPQHFG~WDSTLHPR*ETQYF	TRBV19*01, TRBV19*02	TRBV19	TRBJ2-5*01	TRBJ2-5	TRBD2*02, TRBD2*01	TRBD2	13	45	50	69	31	18	49
1	8.20E-08	TGTGCCAGCAGTGTCGGGAGCCCTCACATACCTCTCAGTACCTCTGTGCCAGCAAGGGGGGGGCGAGCACAGATACGCAGTATTTT	CASSVGSPHIPLST~CASKGGASTDTQYF	TRBV2*01, TRBV2*02, TRBV2*03	TRBV2	TRBJ2-3*01	TRBJ2-3	TRBD2*01	TRBD2	12	56	62	65	43	2	45
1	8.20E-08	TGCAGCGTTGAATGGCCAACCAGACCTCTCTGTACTTCTGTGCCAGCAGTTTAAACGACAGGCTGAACACAGATACGCAGTATTTT	CSVEWPTRPLCTSV~SSLNDRLNTDTQYF	TRBV29-1*01	TRBV29-1	TRBJ2-3*01	TRBJ2-3	TRBD1*01	TRBD1	11	56	61	67	44	5	49
1	8.20E-08	TGCAGATCCGTCACAGGGAAAAGTGGGTCCACAGTGTCCCTTTTAGAGTGGCTATATTCTTATGTGCTAACTATGGCTACACCTTC	CRSVTGKSGSTVSL~RVAIFLCANYGYTF	TRBV29-1*01, TRBV29-1*03	TRBV29-1	TRBJ1-2*01	TRBJ1-2	TRBD1*01	TRBD1	4	12	17	66	7	48	55
1	8.20E-08	TGTGCCATCAGTGAGTCGAGAGACGGGGAGCTAGTTCGAAGCTGCTGGCGCAAAGATAAAGGGCCGAGTCCCCCAGCTCCACTTT	CAISESRDGELVRS~AGAKIKGRVPQLHF	TRBV10-3*01, TRBV10-3*02	TRBV10-3	TRBJ1-6*01	TRBJ1-6	TRBD2*02, TRBD2*01	TRBD2	16	66	71	76	49	4	53
1	8.20E-08	TGTGCCACCAGTGACCAGTGCCCATCCTGAAGACAGCAGCTTCTACATCTGCAGTACAGGGGGCTGGACCCTTGAGCAGTTCTTC	CATSDQCPS*RQQL~YICSTGGWTLEQFF	TRBV24-1*01	TRBV24-1	TRBJ2-1*01	TRBJ2-1	TRBD1*01	TRBD1	13	55	63	72	41	8	49
1	8.20E-08	TGTGCCAGCTGCGTAGAGGTGGGAGGCAGCTTATTTCTGTGCCAGCTCACCACTAGCGGGAGGGAGCACAGATACGCAGTATTTT	CASCVEVGGSLFLC~SSPLAGGSTDTQYF	TRBV9*02, TRBV9*01	TRBV9	TRBJ2-3*01	TRBJ2-3	TRBD2*02	TRBD2	15	51	63	64	35	0	35
1	8.20E-08	TGTGCCAGCAGTCCAGAAGGGGTGAGCACCTACGATGAGCAGTTCTTCGGGCCAGGGTGGGGGTATTGGCGAAAAACTGTTTTTT	CASSPEGVSTYDEQ~SSGQGGGIGEKLFF	TRBV7-9*03, TRBV7-9*01, TRBV7-9*04, TRBV7-9*02	TRBV7-9	TRBJ1-4*01	TRBJ1-4	TRBD1*01, TRBD2*01	TRBD1, TRBD2	10	58	62	70	47	7	54
1	8.20E-08	TGTGCCAGCAGTGTCACTGGGGGACTCGGCCCTGTACCTCTGTGCCAGCAGCTTAGCACCTGGCGGCAATCAGCCCCAGCATTTT	CASSVTGGLGPVPL~ASSLAPGGNQPQHF	TRBV25-1*01	TRBV25-1	TRBJ1-5*01	TRBJ1-5	TRBD1*01, TRBD2*02, TRBD2*01	TRBD1, TRBD2	12	29	34	65	16	30	46
1	8.20E-08	TGTGCCAGCAGCCTAAACAGGGCCGGGGAGCTGTTTTTTGGAGAAGGCTCTAGGCTGACCGTCGCAGAACTATGGCTACACCTTC	CASSLNRAGELFFG~KALG*PSQNYGYTF	TRBV7-9*03, TRBV7-9*01, TRBV7-9*04, TRBV7-9*02	TRBV7-9	TRBJ1-2*01	TRBJ1-2	TRBD1*01	TRBD1	11	16	21	67	4	45	49
1	8.20E-08	TGTGCCAGCAGCGACGAGGGCACCCACTATGGCTACACCTTCGGTTCGGGGACTAGCGGGAGTTGTGGAAGAGACCCAGTACTTC	CASSDEGTHYGYTF~VRGLAGVVEETQYF	TRBV7-8*01, TRBV7-8*03	TRBV7-8	TRBJ2-5*01	TRBJ2-5	TRBD2*02	TRBD2	11	48	61	68	36	6	42
1	8.20E-08	TGCAGCGTTCCACAGGGAAAAGTGGGTCCACAGTGTCCCTTTTAGAGTGGCTATATTCTTATGTGCTAACTATGGCTACACCTTC	CSVPQGKVGPQCPF~RVAIFLCANYGYTF	TRBV29-1*01, TRBV29-1*03	TRBV29-1	TRBJ1-2*01	TRBJ1-2	TRBD1*01	TRBD1	8	11	16	65	2	48	50
1	8.20E-08	TGCAGCGTTGGATCGTGAAGCGAACACTGAAGCGCTTCACTGCTGGCACAGAAGTTACGGAGGGGGCGCGCAGGGCTACACCTTC	CSVGS*SEH*SASL~WHRSYGGGAQGYTF	TRBV29-1*01	TRBV29-1	TRBJ1-2*01	TRBJ1-2	TRBD1*01	TRBD1	9	60	66	73	50	6	56
1	8.20E-08	TGTGCCAGCAGCTTAGACCATTTCCTTACTATGGCTACACCTTCGGTTCGGGGGGGAACCTCTGGGGCCAACGTCCTGACTTTC	CASSLDHFLTMATPSVRGGTSGANVLTF	TRBV7-4*01	TRBV7-4	TRBJ2-6*01	TRBJ2-6	TRBD2*01	TRBD2	15	48	55	59	32	3	35
1	8.20E-08	TGTGCCAGCAGCTACACAGAGCGGGGGGACTCAGCCGTGTATCTCTGTGCCAGCAGCTTACAGTGGAACACTGAAGCTTTCTTT	CASSYTERGDSAVYLCASSLQWNTEAFF	TRBV7-3*05, TRBV7-3*01	TRBV7-3	TRBJ1-1*01	TRBJ1-1	TRBD2*01	TRBD2	12	19	27	65	6	37	43
1	8.20E-08	TGTGCCAGCAGCCCTTCGGGGGGTGAGGCCATGTATCTCTGTGCCAGCAGCATGCGACAGGGTCACACCGGGGAGCTGTTTTTT	CASSPSGGEAMYLCASSMRQGHTGELFF	TRBV7-8*01, TRBV7-8*03	TRBV7-8	TRBJ2-2*01	TRBJ2-2	TRBD1*01, TRBD2*01	TRBD1, TRBD2	12	55	61	64	42	2	44
1	8.20E-08	TGTGCCAGCAGCCCCGGATCGGCAGTCCCAACTCTCGAACACCGGGGAGCTGTTTTTTGGATGACCCCCTACGAGCAGTACTTC	CASSPGSAVPTLEHRGAVFWMTPYEQYF	TRBV7-3*05, TRBV7-3*01	TRBV7-3	TRBJ2-7*01	TRBJ2-7	TRBD2*02, TRBD2*01	TRBD2	11	23	28	67	11	38	49
1	8.20E-08	TGTGCCAGCAGGGCGCGGGCGGCTTGGGTCTGGTTTTTGCGGGGAGTCCCCGGGCTGTGCTCTGGGGCCAACGTCCTGACTTTC	CASRARAAWVWFLRGVPGLCSGANVLTF	TRBV2*01, TRBV2*02, TRBV2*03	TRBV2	TRBJ2-6*01	TRBJ2-6	TRBD2*02, TRBD2*01	TRBD2	10	44	49	59	33	9	42
1	8.20E-08	TGTGCCAGCAGGGGGGACAGGCGGAAACTCCTATGGCTACACCTTCGGTTCGGGGCTAGGGGAGTCAGACAGCCCCAGCATTTT	CASRGDRRKLLWLHLRFGARGVRQPQHF	TRBV7-9*03, TRBV7-9*01, TRBV7-9*04, TRBV7-9*02	TRBV7-9	TRBJ1-5*01	TRBJ1-5	TRBD1*01	TRBD1	10	13	20	69	2	48	50
1	8.20E-08	TGTGCCATCAGTGAGAGGACAGGGGAGAACTATGGTTACACCTTCGGTTCGGGGCTAGGGGAGTCAGACAGCCCCAGCATTTT	CAISERTGENYGYT~RFGARGVRQPQHF	TRBV10-3*01, TRBV10-3*02	TRBV10-3	TRBJ1-5*01	TRBJ1-5	TRBD1*01	TRBD1	14	16	24	68	1	43	44
1	8.20E-08	TGTGCCAGTACCGAGGACAGCTATGGCTACACCTTCGGTTCGGGGACCAGGTTAACCGTTGTAGGTAAGAGACCCAGTACTTC	CASTEDSYGYTFGS~DQVNRCR*ETQYF	TRBV19*01, TRBV19*03, TRBV19*02	TRBV19	TRBJ2-5*01	TRBJ2-5	TRBD1*01	TRBD1	9	14	19	66	4	46	50
1	8.20E-08	TGTGCCAGTAGTATGGCGGGCAATGAGCAGTTCTTCGGGCCAGGGACACGGCTCACCGTGCTAGCACAGATACGCAGTATTTT	CASSMAGNEQFFGP~DTAHRASTDTQYF	TRBV19*01, TRBV19*02	TRBV19	TRBJ2-3*01	TRBJ2-3	TRBD1*01	TRBD1	13	42	47	62	28	14	42
1	8.20E-08	TGTGCCAGCACAGACAGGGACTCTCCTACGAGCAGTACTTCTGTGCCAGCAGTTACGACAGGGACAATCAGCCCCAGCATTTT	CASTDRDSPTSSTS~ASSYDRDNQPQHF	TRBV25-1*01	TRBV25-1	TRBJ1-5*01	TRBJ1-5	TRBD1*01	TRBD1	9	56	62	64	46	1	47
1	8.20E-08	TGTGCCAGCAGCTCGCAGAGCTATGGCTACACCTTCGGTTCGGGGACCAGGTTGACCGTTGTAGGTAAGAAAAACTGTTTTTT	CASSSQSYGYTFGS~DQVDRCR*EKLFF	TRBV7-9*03, TRBV7-9*01, TRBV7-9*04, TRBV7-9*02	TRBV7-9	TRBJ1-4*01	TRBJ1-4	TRBD1*01, TRBD2*02, TRBD2*01	TRBD1, TRBD2	13	42	46	68	28	21	49
1	8.20E-08	TGTGCCAGCAGCGTGCGGGGCCCCACTCTGGGGCCAACGTCCTGACTTTCGGGGGGGGCCTGGGGAGAGAGCCCCAGCATTTT	CASSVRGPTLGPTS~TFGGGLGREPQHF	TRBV9*02, TRBV9*01, TRBV9*03	TRBV9	TRBJ1-5*01	TRBJ1-5	TRBD2*01	TRBD2	13	49	56	69	35	12	47
1	8.20E-08	TGTGCCAGCAGAACTGGGACGCAGCCATGTACCTGTGTGCCACCAGCAGAGCGCTAGCGGGTGAAAGCTACGAGCAGTACTTC	CASRTGTQPCTCVP~SRALAGESYEQYF	TRBV2*01, TRBV2*02, TRBV2*03	TRBV2	TRBJ2-7*01	TRBJ2-7	TRBD2*02, TRBD2*01	TRBD2	10	53	60	67	42	6	48
1	8.20E-08	TGCAGTGCTAGAGACACCTTTCCCTACGAGCAGTACTTCGGGCCAGACTGATGGCGCAGAAATATACAGATCGAAGGCATTTT	CSARDTFPYEQYFG~RLMAQKYTDRRHF	TRBV20-1*01, TRBV20-1*05, TRBV20-1*07	TRBV20-1	TRBJ1-5*01	TRBJ1-5	TRBD1*01, TRBD2*02, TRBD2*01	TRBD1, TRBD2	13	65	68	76	51	7	58
1	8.20E-08	TGTGCCACTCGCGGCGACTCAGCTAGCAATCAGCCCCAGCATTTTGGTGATGGGACAGGGGGCAGAGGACGAGCAGTACTTC	CATRGDSASNQPQH~LVMGQGAEDEQYF	TRBV10-3*01, TRBV10-3*02	TRBV10-3	TRBJ2-7*01	TRBJ2-7	TRBD1*01	TRBD1	6	51	62	68	44	5	49
1	8.20E-08	TGTGCCACCAGTGATACGATTGCAGGGGGACTCGGCCATGTATCTCTGTGCCAGCAGCTCGCAGGACTATGGCTACACCTTC	CATSDTIAGGLGHV~LCASSSQDYGYTF	TRBV24-1*01	TRBV24-1	TRBJ1-2*01	TRBJ1-2	TRBD1*01	TRBD1	14	22	28	65	7	36	43
1	8.20E-08	TGTGCCAGCGGAGCGGGGGCCCGAAGTACTGCTCGTAGATCACCGGAGTTCGGTGGGGACAGGGGGCAATGAGCAGTTCTTC	CASGAGARSTARRS~RSSVGTGGNEQFF	TRBV6-4*02, TRBV6-6*02, TRBV12-4*01, TRBV6-6*05, TRBV2*01, TRBV27*01, TRBV6-5*01, TRBV6-6*01, TRBV6-7*01, TRBV12-4*02, TRBV13*02, TRBV2*02, TRBV2*03, TRBV13*01, TRBV6-3*01, TRBV12-3*01, TRBV6-6*03, TRBV6-2*01, TRBV6-1*01, TRBV6-4*01, TRBV6-6*04	TRBV6-4, TRBV6-6, TRBV12-4, TRBV2, TRBV27, TRBV6-5, TRBV6-7, TRBV13, TRBV6-3, TRBV12-3, TRBV6-2, TRBV6-1	TRBJ2-1*01	TRBJ2-1	TRBD1*01	TRBD1	8	55	65	66	46	0	46
1	8.20E-08	TGTGCCAGCACAGACAGGGACTTGGGCCTATATTTCTGTGCCAGCAGCTTTGTCGAGAATGAGCACAGATACGCAGTATTTT	CASTDRDLGLYFCA~AALSRMSTDTQYF	TRBV25-1*01	TRBV25-1	TRBJ2-3*01	TRBJ2-3	TRBD1*01	TRBD1	9	12	18	61	2	42	44
1	8.20E-08	TGTGCCAGCAGCCAAGGGGCCACAGGGAATTCACCCCCCCATCCCTGGCACTGCAGATTGGTCCCGAGAGACCCAGTACTTC	CASSQGATGNSPPH~PGTADWSRETQYF	TRBV9*02, TRBV9*01, TRBV9*03	TRBV9	TRBJ2-5*01	TRBJ2-5	TRBD2*01	TRBD2	11	33	39	66	21	26	47
1	8.20E-08	TGCGCCAGCAGTGAGTCGACTTGACTCTGGCTTCTATCTCTGTGCCTGGAGCACAGGGGTGGTGAACAATGAGCAGTTCTTC	CASSEST*LWLLSL~AWSTGVVNNEQFF	TRBV10-2*01	TRBV10-2	TRBJ2-1*01	TRBJ2-1	TRBD1*01	TRBD1	16	52	58	65	35	6	41
1	8.20E-08	TGCAGTGCTAGAGATAAGGGACACCCAACACTGAAGCTTTCAGTGCTAGAGATAAGGGACACCCAACACTGAAGCTTTCTTT	CSARDKGHPTLKLS~C*R*GTPNTEAFF	TRBV20-1*01, TRBV20-1*05, TRBV20-1*07	TRBV20-1	TRBJ1-1*01	TRBJ1-1	TRBD1*01	TRBD1	13	55	60	64	41	3	44
1	8.20E-08	TGTGCCAGCACCTACCAAGGGGCAAAGCTGGCAATCAGCCCCAGCATTTTGGTGATGGGACTCGACTATGGCTACACCTTC	CASTYQGAKLAISPSILVMGLDYGYTF	TRBV11-3*01, TRBV11-3*02	TRBV11-3	TRBJ1-2*01	TRBJ1-2	TRBD2*02, TRBD2*01	TRBD2	9	56	61	64	46	2	48
1	8.20E-08	TGTGCCAGCAGCTTCTACATCTGCAGTGCTAGAGATCTAACGAGAGCCACGACTAGCGGGAAGCTCGTCGAGCAGTACTTC	CASSFYICSARDLTRATTSGKLVEQYF	TRBV7-2*04, TRBV7-2*01	TRBV7-2	TRBJ2-7*01	TRBJ2-7	TRBD2*02	TRBD2	13	50	60	68	36	7	43
1	8.20E-08	TGTGCCAGCAGCTTGGGCGGGGAAGGAGAAGGAATTCTGGGCAGCCCCTTCCCACTGTGCTCCTACAATGAGCAGTTCTTC	CASSLGGEGEGILGSPFPLCSYNEQFF	TRBV7-3*05, TRBV7-3*01	TRBV7-3	TRBJ2-1*01	TRBJ2-1	TRBD2*01	TRBD2	13	16	21	59	2	37	39
1	8.20E-08	TGTGCCAGCAGCTTATCAGGGGAATCCCTAAACGCGGGACTAGCGGGATGTGGCTTTTGGCGTTACAATGAGCAGTTCTTC	CASSLSGESLNAGLAGCGFWRYNEQFF	TRBV7-7*01	TRBV7-7	TRBJ2-1*01	TRBJ2-1	TRBD2*02	TRBD2	14	35	47	63	20	15	35
1	8.20E-08	TGTGCCAGCAGCTTAGACCCGGGGAGGACTCGCCCTTCCGGAGCTTTCTTTGGGGGAGAGGGGCAAGAGACCCAGTACTTC	CASSLDPGRTRPSGAFFGGEGQETQYF	TRBV7-8*01	TRBV7-8	TRBJ2-5*01	TRBJ2-5	TRBD2*02	TRBD2	15	21	26	63	5	36	41
1	8.20E-08	TGTGCCAGCAGCTTAGAGCGTGGGACAAAGAGCACAGATACGCAGTATTTTGGCCCAGGCACCCACTATGGCTACACCTTC	CASSLERGTKSTDTQYFGPGTHYGYTF	TRBV7-8*01	TRBV7-8	TRBJ1-2*01	TRBJ1-2	TRBD1*01	TRBD1	15	21	26	64	5	37	42
1	8.20E-08	TGTGCCAGCAGCCCCCGAGCGGGGGGGCCGGGCAATGAGCAGTTCTTCGGGCCAGGGACTGGGGCCAACGTCCTGACTTTC	CASSPRAGGPGNEQFFGPGTGANVLTF	TRBV7-9*03, TRBV7-9*01, TRBV7-9*04, TRBV7-9*02	TRBV7-9	TRBJ2-6*01	TRBJ2-6	TRBD2*01	TRBD2	11	17	26	58	5	31	36
1	8.20E-08	TGTGCCAGCAGACGGGACTCGGCCCTTTATCTTTGCGCCAGCAGCTTCAAGGGGAACAAAGTCTACAATGAGCAGTTCTTC	CASRRDSALYLCASSFKGNKVYNEQFF	TRBV2*01, TRBV2*02, TRBV2*03	TRBV2	TRBJ2-1*01	TRBJ2-1	TRBD2*02, TRBD2*01	TRBD2	10	13	18	62	2	43	45
1	8.20E-08	TGCAGTGCTAGAGAGGGGGGTAGCGGCAATCAGCCCCAGCATTTTGGTGATGGGACTCGACTCTCCTACGAGCAGTACTTC	CSAREGGSGNQPQHFGDGTRLSYEQYF	TRBV20-1*01, TRBV20-1*05, TRBV20-1*07	TRBV20-1	TRBJ2-7*01	TRBJ2-7	TRBD2*02, TRBD2*01	TRBD2	13	51	56	62	37	5	42
1	8.20E-08	TGCAGTGCTAACGACAGGCGGGAGAAAAACTGTTTTTCATTAGTTGCAGTTGATTCAACGCTGAACACTGAAGCTTTCTTT	CSANDRREKNCFSLVAVDSTLNTEAFF	TRBV29-1*01, TRBV29-1*03	TRBV29-1	TRBJ1-1*01	TRBJ1-1	TRBD2*02	TRBD2	4	17	23	61	12	37	49
1	8.20E-08	TGTGCCAGCAGTTCCCGCAATCAAGGGACAGGGAGCTATGGCTACACCTTCGGTTCGGGGACCAAGAGACCCAGTACTTC	CASSSRNQGTGSY~LHLRFGDQETQYF	TRBV10-3*01, TRBV10-3*02	TRBV10-3	TRBJ2-5*01	TRBJ2-5	TRBD1*01	TRBD1	11	24	32	60	12	27	39
1	8.20E-08	TGTGCCAGCAGCTTCCCTTTGGCCATTCCGGGCCTTAGGGTAGTACTTCGGGGGGCTTAGGCAATCAGCCCCAGCATTTT	CASSFPLAIPGLR~STSGGLGNQPQHF	TRBV9*02, TRBV9*01, TRBV9*03	TRBV9	TRBJ1-5*01	TRBJ1-5	TRBD2*01	TRBD2	11	48	54	60	36	5	41
1	8.20E-08	TGTGCCAGCAGCTTAGGTAGCGGGTCTTCCCGAGATACGCAGCGGGGGGCCCACACTCTGGGGCCAACGTCCTGACTTTC	CASSLGSGSSRDT~AGGPHSGANVLTF	TRBV7-6*01	TRBV7-6	TRBJ2-6*01	TRBJ2-6	TRBD2*01	TRBD2	15	40	48	55	24	6	30
1	8.20E-08	TGTGCCAGCAGCTCGCAGAACTATGGCTACACCTTCGGTTCGGGGACCAGGGCTGTGCGAACACCGGGGAACTGTTTTTT	CASSSQNYGYTFG~GDQGCANTGELFF	TRBV7-9*03, TRBV7-9*01, TRBV7-9*04, TRBV7-9*02	TRBV7-9	TRBJ2-2*01	TRBJ2-2	TRBD1*01, TRBD2*02, TRBD2*01	TRBD1, TRBD2	13	47	51	57	33	5	38
1	8.20E-08	TGTGCCAGCAGCCCCGGGGGGGGCCGATATGCAGTATTTTGGCCCCCCCCGGGGCAGGGGAGGACTATGGCTACACCTTC	CASSPGGGRYAVF~APPGAGEDYGYTF	TRBV9*02, TRBV9*01, TRBV9*03	TRBV9	TRBJ1-2*01	TRBJ1-2	TRBD2*01	TRBD2	11	14	21	63	2	41	43
1	8.20E-08	TGTGCCAGCAGCGTAGGAACTAGCGGAGACTACGAGCAGTACCCTTCACTGCTGGCAGATTGAACACTGAAGCTTTCTTT	CASSVGTSGDYEQ~PFTAGRLNTEAFF	TRBV9*02, TRBV9*01	TRBV9	TRBJ1-1*01	TRBJ1-1	TRBD2*02, TRBD2*01	TRBD2	15	18	25	60	2	34	36
1	8.20E-08	TGTGCCAGCAGCGCCCGGGACAGGGGGACTCGGCCATGTATCTCTGTGCCAGCAGCTCGCAGAACTATGGCTACACCTTC	CASSARDRGTRPC~LCASSSQNYGYTF	TRBV9*02, TRBV9*01, TRBV9*03	TRBV9	TRBJ1-2*01	TRBJ1-2	TRBD1*01	TRBD1	12	16	26	62	3	35	38
1	8.20E-08	TGTGCCAGGGCCCTCCTCGAGGGAAGCGGGGTTTGTGCCAGGGTCCCCAGGGCTGTGCGAACACCGGGGAGCTGTTTTTT	CARALLEGSGVCA~GPQGCANTGELFF	TRBV2*01, TRBV2*02, TRBV2*03	TRBV2	TRBJ2-2*01	TRBJ2-2	TRBD2*01	TRBD2	7	24	30	57	16	26	42
1	8.20E-08	TGTGCCAATGCCGAGCTTTGGGACGGCCGTGGTGTAGCCATAGTTCTGCCAGCAGCTCGCAGAACTATGGCTACACCTTC	CANAELWDGRGVA~SSASSSQNYGYTF	TRBV10-3*01, TRBV10-3*02	TRBV10-3	TRBJ1-2*01	TRBJ1-2	TRBD1*01, TRBD2*02, TRBD2*01	TRBD1, TRBD2	6	19	23	62	12	38	50
1	8.20E-08	TGCGCCAGTGCCCATCCTGAAGACAGCAGCTTCTACATCTGCAGTGCTAGGAGGACAGGGCGCTGAATGAGCAGTTCTTC	CASAHPEDSSFYI~QC*EDRALNEQFF	TRBV10-1*02, TRBV10-1*01	TRBV10-1	TRBJ2-1*01	TRBJ2-1	TRBD1*01	TRBD1	7	52	59	65	44	5	49
1	8.20E-08	TGCAGTGCTAGCCCTCAGAACCCAGGGACTCAGCTGTGTACTTCTGTGCCAGCAGCCTCCTAACCTACGAGCAGTACTTC	CSASPQNPGTQLC~FCASSLLTYEQYF	TRBV20-1*06, TRBV20-1*03, TRBV20-1*01, TRBV20-1*04, TRBV20-1*05, TRBV20-1*02, TRBV20-1*07	TRBV20-1	TRBJ2-7*01	TRBJ2-7	TRBD2*02, TRBD2*01	TRBD2	10	24	29	63	13	33	46
1	8.20E-08	TGCAGTGCTAGGCAGCGGGACTCGGCCATGTATCGCTGTGCCAGCAGCCTTCCTCGGGGGGTCGCTACGAGCAGTACTTC	CSARQRDSAMYRC~QQPSSGGRYEQYF	TRBV20-1*06, TRBV20-1*03, TRBV20-1*01, TRBV20-1*04, TRBV20-1*05, TRBV20-1*02, TRBV20-1*07	TRBV20-1	TRBJ2-7*01	TRBJ2-7	TRBD2*02, TRBD2*01	TRBD2	10	13	19	64	2	44	46
1	8.20E-08	TGCAGTGCGCGCAGGGGGCTTGGGTCTGGTTTTTGCGGGGAGTCCCCGGGCTGTGCTCTGGGGCCAACGTCCTGACTTTC	CSARRGLGSGFCG~VPGLCSGANVLTF	TRBV20-1*06, TRBV20-1*03, TRBV20-1*01, TRBV20-1*04, TRBV20-1*05, TRBV20-1*02, TRBV20-1*07	TRBV20-1	TRBJ2-6*01	TRBJ2-6	TRBD1*01	TRBD1	7	11	18	55	3	36	39
1	8.20E-08	TGTGCCACCAGCAGAGGATGGTCCGCCTCTTTCTCAGGCCTACGAGCAGTACTTCGGGCCGGGCAATGAGCAGTTCTTC	CATSRGWSASFSG~YEQYFGPGNEQFF	TRBV15*02	TRBV15	TRBJ2-1*01	TRBJ2-1	TRBD1*01, TRBD2*02, TRBD2*01	TRBD1, TRBD2	11	55	58	63	43	4	47
1	8.20E-08	TGTGCCAGCAGCTTGCCCGGGACTAGCAGCTACGAGCAGTACTTCGGGCCGGGGGACGGACCAAGAGACCCAGTACTTC	CASSLPGTSSYEQ~TSGRGTDQETQYF	TRBV5-4*01	TRBV5-4	TRBJ2-5*01	TRBJ2-5	TRBD2*02, TRBD2*01	TRBD2	14	18	26	59	3	32	35
1	8.20E-08	TGTGCCAGCAGCCTTGTTGCTGGGGGACTCGGCCCTCTATCTCTGTGCCAGCAGCCCGAGCACAGATACGCAGTATTTT	CASSLVAGGLGPL~LCASSPSTDTQYF	TRBV7-9*01, TRBV7-9*02	TRBV7-9	TRBJ2-3*01	TRBJ2-3	TRBD2*02, TRBD2*01	TRBD2	11	23	28	58	11	29	40
1	8.20E-08	TGTGCCAGCAGCCCTGTGGGGGCGTTCTATCAGCTTATCTCGTCGGTCTGGCCGAGGCCCGTCCTACGAGCAGTACTTC	CASSPVGAFYQLI~RRSGRGPSYEQYF	TRBV7-3*05, TRBV7-3*01	TRBV7-3	TRBJ2-7*01	TRBJ2-7	TRBD1*01	TRBD1	11	17	22	61	5	38	43
1	8.20E-08	TGTGCCAGCAGCGTTGGGGGTCCACAGTGTCCCTTTTAGAGTGGCTATATTCTTATGTGCTAACTATGGCTACACCTTC	CASSVGGPQCPF*~VAIFLCANYGYTF	TRBV7-6*01	TRBV7-6	TRBJ1-2*01	TRBJ1-2	TRBD1*01	TRBD1	11	27	32	59	15	26	41
1	8.20E-08	TGCAGTGCTAGAAATAGGGCAGGGGGACTCGGCCATGTATCTCTGTGCCAGCAGCTCGCAGAACTATGGCTACACCTTC	CSARNRAGGLGHV~LCASSSQNYGYTF	TRBV20-1*01, TRBV20-1*05, TRBV20-1*07	TRBV20-1	TRBJ1-2*01	TRBJ1-2	TRBD1*01	TRBD1	11	19	25	61	7	35	42
1	8.20E-08	TGTGCCAGCTCCCAGACATCTGTGTACTTCTGTGCCATCAGTGGTGACAGGGACCATTTCAACTATGGCTACACCTTC	CASSQTSVYFCAISGDRDHFNYGYTF	TRBV7-9*03, TRBV7-9*01, TRBV7-9*04, TRBV7-9*02	TRBV7-9	TRBJ1-2*01	TRBJ1-2	TRBD1*01	TRBD1	8	45	51	60	36	8	44
1	8.20E-08	TGTGCCAGCAGTGAACTGGATACTACGGCGCAGTTCTTCGGGCCAGGGGTAAGCGTCAGCAATCAGCCCCAGCATTTT	CASSELDTTAQFFGPGVSVSNQPQHF	TRBV2*01, TRBV2*03	TRBV2	TRBJ1-5*01	TRBJ1-5	TRBD1*01	TRBD1	14	43	48	57	28	8	36
1	8.20E-08	TGTGCCAGCAGCTTCTACATCTGCAGTGCTAGTAGTACCACATCCTATATTAGCGGGGGGCGGGAGACCCAGTACTTC	CASSFYICSASSTTSYISGGRETQYF	TRBV7-6*01, TRBV7-6*02	TRBV7-6	TRBJ2-5*01	TRBJ2-5	TRBD2*01	TRBD2	13	50	59	63	36	3	39
1	8.20E-08	TGTGCCAGCAGCTTAGGGAGCGGGGGGGCCTTAAATGAGCAGTGAGAGGAAAGGACCACTAATGAAAAACTGTTTTTT	CASSLGSGGALNEQ*EERTTNEKLFF	TRBV7-8*01	TRBV7-8	TRBJ1-4*01	TRBJ1-4	TRBD2*01	TRBD2	15	18	27	57	2	29	31
1	8.20E-08	TGTGCCAGCAGCCCCCAGGGACTTTACAATGAGCAGTTCTTCGGGCCAGGGACAGGACGTAACTATGGCTACACCTTC	CASSPQGLYNEQFFGPGTGRNYGYTF	TRBV7-8*01, TRBV7-8*03	TRBV7-8	TRBJ1-2*01	TRBJ1-2	TRBD1*01	TRBD1	12	48	55	59	35	3	38
1	8.20E-08	TGTGCCAGCAGAGCCCTCACATACCTCTCAGTACCTCTGTGCCAGCACAGACAGGGACTCTCCTACGAGCAGTACTTC	CASRALTYLSVPLCQHRQGLSYEQYF	TRBV7-8*01, TRBV7-8*03	TRBV7-8	TRBJ2-7*01	TRBJ2-7	TRBD1*01	TRBD1	10	49	55	59	38	3	41
1	8.20E-08	TGCGCCAGCACCAACCAGACATCTATGTACCTCTGTGCCAGCAGCCCGACAGGGGATGGACAAGAGACCCAGTACTTC	CASTNQTSMYLCASSPTGDGQETQYF	TRBV10-2*01	TRBV10-2	TRBJ2-5*01	TRBJ2-5	TRBD1*01	TRBD1	9	47	54	60	37	5	42
1	8.20E-08	TGCGCCAGCAGTGAGATCGCCGGGTGGGTTTTATCTAAGCCTCTGCAGCTGTGCTCCTATAATTCACCCCTCCACTTT	CASSEIAGWVLSKPLQLCSYNSPLHF	TRBV10-1*01	TRBV10-1	TRBJ1-6*01	TRBJ1-6	TRBD1*01, TRBD2*02, TRBD2*01	TRBD1, TRBD2	14	48	51	53	33	1	34
1	8.20E-08	TGCAGTACTAGAGGCCCTTCCCTGCTCGCCTCCCGATTATCCGTCGTGAGAACAATCCGCACAGATACGCAGTATTTT	CSTRGPSLLASRLSVVRTIRTDTQYF	TRBV20-1*01, TRBV20-1*04, TRBV20-1*05, TRBV20-1*07	TRBV20-1	TRBJ2-3*01	TRBJ2-3	TRBD2*02	TRBD2	12	28	34	58	15	23	38
1	8.20E-08	TGCAGCGTTCCCTCCCAGACATCTGTGTACTTCTGTGCCAGCAGCACCCCAAGGACAGGGAATGAAAAACTGTTTTTT	CSVPSQTSVYFCASSTPRTGNEKLFF	TRBV29-1*01, TRBV29-1*03	TRBV29-1	TRBJ1-4*01	TRBJ1-4	TRBD1*01	TRBD1	8	52	59	60	43	0	43
1	8.20E-08	TGTGCCACCAGCAAGACAGGGAGCAATCAGCCCCCTGTCTCTCACTGCTGGCACAGAAGTACAATGAGCAGTTCTTC	CATSKTGSNQPPV~SLLAQKYNEQFF	TRBV24-1*01	TRBV24-1	TRBJ2-1*01	TRBJ2-1	TRBD1*01	TRBD1	10	29	38	59	18	20	38
1	8.20E-08	TGTGCCAGTCCCGAGGAGGCAGTCGGGGACCGGGGAGCTGTTTCACTGCTGGCACAGGGGGAGAGACCCAGTACTTC	CASPEEAVGDRGA~FTAGTGGETQYF	TRBV9*02, TRBV9*01, TRBV9*03	TRBV9	TRBJ2-5*01	TRBJ2-5	TRBD1*01	TRBD1	7	53	60	61	45	0	45
1	8.20E-08	TGTGCCAGTAAAACTTAGAATACTACAGCCGGAATATTTGCAAGCGGGAGCCCGGCTACCAAGAGACCCAGTACTTC	CASKT*NTTAGIF~KREPGYQETQYF	TRBV11-3*01, TRBV11-3*02	TRBV11-3	TRBJ2-5*01	TRBJ2-5	TRBD2*02	TRBD2	7	42	49	57	34	7	41
1	8.20E-08	TGTGCCAGCACAGACAGGGACTCTCCTACGAGCAGTACTTCGGGCCGGGCACCAGGCTCAATGAAAAACTGTTTTTT	CASTDRDSPTSST~GPGTRLNEKLFF	TRBV25-1*01	TRBV25-1	TRBJ1-4*01	TRBJ1-4	TRBD1*01	TRBD1	9	12	18	59	2	40	42
1	8.20E-08	TGTGCCAGCAGTGATTGGTCCAGGGCAGATACGCAGTATTTTGGCCCAGGCACCCGGCTGGGTATGGCTACACCTTC	CASSDWSRADTQY~WPRHPAGYGYTF	TRBV2*01, TRBV2*02, TRBV2*03	TRBV2	TRBJ1-2*01	TRBJ1-2	TRBD1*01	TRBD1	13	20	24	62	6	37	43
1	8.20E-08	TGTGCCAGCAGCTCCCGGACGGAGGCCTACGAGCAGTACTTCGAGCCGGGCACCGGGGTAATGAAAAACTGTTTTTT	CASSSRTEAYEQY~RAGHRGNEKLFF	TRBV11-2*01	TRBV11-2	TRBJ1-4*01	TRBJ1-4	TRBD2*02, TRBD2*01	TRBD2	12	20	24	58	7	33	40
1	8.20E-08	TGTGCCAGCAGCTCCAGGGGGCCTCGGCCATGTATCTCTGTGCCAGCAGCTCCAGGGGGCCTACTGAAGCTTTCTTT	CASSSRGPRPCIS~ASSSRGPTEAFF	TRBV7-9*03, TRBV7-9*01, TRBV7-9*04, TRBV7-9*02	TRBV7-9	TRBJ1-1*01	TRBJ1-1	TRBD1*01	TRBD1	13	52	59	62	38	2	40
1	8.20E-08	TGTGCCAGCAGCTGAACCCGACAGCTTTCTATCTCTGTGCCAGTAGTCAGTCCTGGAGTCCAGATACGCAGTATTTT	CASS*TRQLSISV~SSQSWSPDTQYF	TRBV7-2*04, TRBV7-2*01	TRBV7-2	TRBJ2-3*01	TRBJ2-3	TRBD1*01, TRBD2*02, TRBD2*01	TRBD1, TRBD2	12	19	23	60	6	36	42
1	8.20E-08	TGTGCCAGCAGCCCCGGGGGGGGCCTGGGGTTTGCCACACTCATGATGCGCTGTGTAGCAATCAGCCCCAGCATTTT	CASSPGGGLGFAT~HDALCSNQPQHF	TRBV9*02, TRBV9*01, TRBV9*03	TRBV9	TRBJ1-5*01	TRBJ1-5	TRBD2*01	TRBD2	11	14	21	55	2	33	35
1	8.20E-08	TGTGCCAGCAGCCGTACTGTGGACAGGGACAATGAGCAGTTCTTCGGGCCAGGGACACGGCGTACGAGCAGTACTTC	CASSRTVDRDNEQ~LRARDTAYEQYF	TRBV11-2*03	TRBV11-2	TRBJ2-7*01	TRBJ2-7	TRBD1*01	TRBD1	11	20	27	62	8	34	42
1	8.20E-08	TGTGCCAGCAGCGTAGAACGGGCAGGGCTATGGCTACACCTTCGGTTCGGGGACTGAGCAGTTCACCCCTCCACTTT	CASSVERAGLWLH~SVRGLSSSPLHF	TRBV9*02, TRBV9*01	TRBV9	TRBJ1-6*02	TRBJ1-6	TRBD2*02, TRBD2*01	TRBD2	15	49	54	61	33	6	39
1	8.20E-08	TGTGCCAGCAGCGGGACTCGGCCATGTATCGCTGTGCCAGCAGCCCCCGAGCCTCGAACACCGGGGAGCTGTTTTTT	CASSGTRPCIAVP~SPRASNTGELFF	TRBV9*02, TRBV9*01, TRBV9*03	TRBV9	TRBJ2-2*01	TRBJ2-2	TRBD1*01, TRBD2*01	TRBD1, TRBD2	12	42	47	54	29	6	35
1	8.20E-08	TGCGCCAGCAGTGAGTCGACGGGGGCCCCCTACAATGAGCAGTTCTTCGGGCCAGGGACGCAGATACGCAGTATTTT	CASSESTGAPYNE~VLRARDADTQYF	TRBV10-2*01	TRBV10-2	TRBJ2-3*01	TRBJ2-3	TRBD1*01	TRBD1	16	24	30	60	7	29	36
1	8.20E-08	TGCGCACAGAGCAGCGGGACTCGGCCATGTATCGCTGTGCCAGCAGCTTCGGGACAAAACAAGAGACCCAGTACTTC	CAQSSGTRPCIAV~SSFGTKQETQYF	TRBV10-1*02, TRBV10-1*01	TRBV10-1	TRBJ2-5*01	TRBJ2-5	TRBD2*02	TRBD2	4	12	18	59	7	40	47
1	8.20E-08	TGCAGTGCCGGGCGGCTTGGGTCTGGTTTTTGCGGGGAGTCCCCGGGCTGTGCTCTGGGGCCAACGTCCTGACTTTC	CSAGRLGSGFCGE~PGLCSGANVLTF	TRBV20-1*06, TRBV20-1*03, TRBV20-1*01, TRBV20-1*04, TRBV20-1*05, TRBV20-1*02, TRBV20-1*07	TRBV20-1	TRBJ2-6*01	TRBJ2-6	TRBD2*02, TRBD2*01	TRBD2	7	37	42	52	29	9	38
1	8.20E-08	TGTGCCACCAGCAGAGTGACCTGGGGCTGATTGCCACACTCATGATGCACTGTGTAGCAATCAGCCCCAGCATTTT	CATSRVTWG*LPH~HDALCSNQPQHF	TRBV15*02	TRBV15	TRBJ1-5*01	TRBJ1-5	TRBD1*01	TRBD1	11	22	26	54	10	27	37
1	8.20E-08	TGTGCCAGTAGTGATCCTATTAAGGGACTAGCGGGTGCGAACACCGGGGAGCTCCTATAATTCACCCCTCCACTTT	CASSDPIKGLAGA~TPGSSYNSPLHF	TRBV19*01, TRBV19*03, TRBV19*02	TRBV19	TRBJ1-6*02	TRBJ1-6	TRBD2*02, TRBD2*01	TRBD2	11	23	34	51	11	16	27
1	8.20E-08	TGTGCCAGCAGTGAACAGGGATGGGACTCAACCTAGAGATCTGAGCGGGGATTGGGTGCAAGAGACCCAGTACTTC	CASSEQGWDST*R~LSGDWVQETQYF	TRBV25-1*01	TRBV25-1	TRBJ2-5*01	TRBJ2-5	TRBD2*01	TRBD2	14	43	49	58	28	8	36
1	8.20E-08	TGTGCCAGCAGCTTACAGGGGAGACCCCTCCACTTAAAGCTGTGCCAGCAGCTTACAGGGGAGACCCCTCCACTTT	CASSLQGRPLHLK~CASSLQGRPLHF	TRBV7-7*01	TRBV7-7	TRBJ1-6*02	TRBJ1-6	TRBD1*01	TRBD1	14	54	60	63	39	2	41
1	8.20E-08	TGTGCCAGCAGCTGGGACCGGGACACCGCTTCTGGGGCCAACGTCCTGACTTTCGGGGCCGGGGGAGCTGTTTTTT	CASSWDRDTASGA~TS*LSGPGELFF	TRBV9*02, TRBV9*01, TRBV9*03	TRBV9	TRBJ2-2*01	TRBJ2-2	TRBD1*01	TRBD1	11	19	24	61	7	36	43
1	8.20E-08	TGTGCCAGCAGAGCCCTCACATACCTCTCAGTACCTCTGTGCCAGCAGTGAATCGCGGTACACTGAAGCTTTCTTT	CASRALTYLSVPL~ASSESRYTEAFF	TRBV7-2*04, TRBV7-2*01	TRBV7-2	TRBJ1-1*01	TRBJ1-1	TRBD2*02	TRBD2	10	13	17	59	2	41	43
1	8.20E-08	TGCAGTGCTGCGGGACTCGGCCATGTATCGCTGTGCCAGCAGCTTACTAGCGGGGGGGCCTGGCGAGCAGTACTTC	CSAAGLGHVSLCQ~SLLAGGPGEQYF	TRBV20-1*06, TRBV20-1*03, TRBV20-1*01, TRBV20-1*04, TRBV20-1*05, TRBV20-1*02, TRBV20-1*07	TRBV20-1	TRBJ2-7*01	TRBJ2-7	TRBD2*01	TRBD2	8	45	57	63	36	5	41
1	8.20E-08	TGCAGTGCTGGAAAGGGACGGGCAGACAATCAGCCCGTCCCTTTCCAGCACTGGGTACACAGATACGCAGTATTTT	CSAGKGRADNQPV~LSSTGYTDTQYF	TRBV20-1*01, TRBV20-1*05, TRBV20-1*07	TRBV20-1	TRBJ2-3*01	TRBJ2-3	TRBD1*01, TRBD2*02, TRBD2*01	TRBD1, TRBD2	8	14	18	57	5	38	43
1	8.20E-08	TGCAGTGCTAGAGATGATTTTGGACGGGCCCAAGAGACCCAGTACTTCGGGCTAAACTAATGAAAAACTGTTTTTT	CSARDDFGRAQET~STSG*TNEKLFF	TRBV20-1*01, TRBV20-1*05, TRBV20-1*07	TRBV20-1	TRBJ1-4*01	TRBJ1-4	TRBD1*01, TRBD2*02, TRBD2*01	TRBD1, TRBD2	13	48	51	54	34	2	36
1	8.20E-08	TGCAGTGCAAACGGTGGGCGGGAGGGCCTGTGGGAGCAGTACTTCGGGCCGGCCCCAGAAATCACCCCTCCACTTT	CSANGGREGLWEQ~TSGRPQKSPLHF	TRBV20-1*06, TRBV20-1*03, TRBV20-1*01, TRBV20-1*04, TRBV20-1*05, TRBV20-1*02, TRBV20-1*07	TRBV20-1	TRBJ1-6*02	TRBJ1-6	TRBD2*02	TRBD2	7	17	25	61	9	35	44
1	8.20E-08	TGCAGCGTTGAAGGCCTCGGGACAGGGGAGAACCGATTAGCAATCAGCCCCAGACACTTACTATGGCTACACCTTC	CSVEGLGTGENRL~QSAPDTYYGYTF	TRBV29-1*01	TRBV29-1	TRBJ1-2*01	TRBJ1-2	TRBD1*01	TRBD1	12	18	27	59	5	31	36
1	8.20E-08	TGCAGCGCGGGTGGCTTGGGTCTGGTTTTTGCGGGGAGTCCCCGGGCTGTGCTCTGGGGCCAACGTCCTGACTTTC	CSAGGLGLVFAGS~PGLCSGANVLTF	TRBV29-1*03	TRBV29-1	TRBJ2-6*01	TRBJ2-6	TRBD2*02, TRBD2*01	TRBD2	10	36	41	51	25	9	34
1	8.20E-08	TGTGCCATCAGGGGGCAGGGGGACTCGGCCATGTATCTCTGTGCCAGCAGCTCGCAGAACTATGGCTACACCTTC	CAIRGQGDSAMYLCASSSQNYGYTF	TRBV10-3*01, TRBV10-3*02	TRBV10-3	TRBJ1-2*01	TRBJ1-2	TRBD1*01	TRBD1	10	15	21	57	4	35	39
1	8.20E-08	TGTGCCACCAGCAGACCTACGGTCTCTGGAAACACCATATATTTTGGAGAGGGAAGGGCAGATACGCAGTATTTT	CATSRPTVSGNTIYFGEGRADTQYF	TRBV15*02	TRBV15	TRBJ2-3*01	TRBJ2-3	TRBD2*02	TRBD2	11	48	52	58	36	5	41
1	8.20E-08	TGTGCCAGTAGTCCCCCGGGCGAGCAGTACTTGTCGACTCACTGATGGCACAGATTCAATCAGCCCCAGCATTTT	CASSPPGEQYLSTH*WHRFNQPQHF	TRBV19*01, TRBV19*03, TRBV19*02	TRBV19	TRBJ1-5*01	TRBJ1-5	TRBD2*01	TRBD2	11	12	17	56	0	38	38
1	8.20E-08	TGTGCCAGCAGCTTCTACATCTGCAGTGCACAAGGTGCTAGCGGGGAGGGGTCGCGGTACAATGAGCAGTTCTTC	CASSFYICSAQGASGEGSRYNEQFF	TRBV5-4*01, TRBV5-4*03, TRBV5-4*04	TRBV5-4	TRBJ2-1*01	TRBJ2-1	TRBD2*01	TRBD2	13	37	45	57	23	11	34
1	8.20E-08	TGTGCCAGCAGCCCTGGACTAGCGGGGGTCGATGAGCAGTTTTCGCCCAGCTCTGGGGCCAACGTCCTGACTTTC	CASSPGLAGVDEQFSPSSGANVLTF	TRBV7-9*03, TRBV7-9*07, TRBV11-2*01, TRBV5-4*01, TRBV5-5*01, TRBV5-6*01, TRBV5-8*01, TRBV7-4*01, TRBV7-9*01, TRBV7-8*01, TRBV7-3*05, TRBV7-9*04, TRBV7-9*02, TRBV7-8*03, TRBV7-2*04, TRBV11-1*01, TRBV11-2*02, TRBV11-3*03, TRBV5-4*03, TRBV11-3*01, TRBV4-2*01, TRBV5-5*02, TRBV5-4*02, TRBV11-2*03, TRBV11-3*02, TRBV5-5*03, TRBV5-8*02, TRBV5-4*04, TRBV7-3*01, TRBV7-8*02, TRBV7-2*01, TRBV7-2*02, TRBV7-1*…	TRBV7-9, TRBV11-2, TRBV5-4, TRBV5-5, TRBV5-6, TRBV5-8, TRBV7-4, TRBV7-8, TRBV7-3, TRBV7-2, TRBV11-1, TRBV11-3, TRBV4-2, TRBV7-1	TRBJ2-6*01	TRBJ2-6	TRBD2*01	TRBD2	12	15	27	50	2	22	24
1	8.20E-08	TGTGCCAGCAGCCCTAGCGGGAGTGGCGAGCAGTACTTCGGGCCGGGCCTTCCCCTCCACAATGAGCAGTTCTTC	CASSPSGSGEQYFGPGLPLHNEQFF	TRBV7-9*03, TRBV7-9*01, TRBV7-9*04, TRBV7-9*02	TRBV7-9	TRBJ2-1*01	TRBJ2-1	TRBD2*02	TRBD2	11	13	22	58	1	35	36
1	8.20E-08	TGTGCCAGCAGCCCCAACCAGACCTCTCTGTACTTCTGTGCCAGCAGGAGAACGCCGACGGATGGCTACACCTTC	CASSPNQTSLYFCASRRTPTDGYTF	TRBV9*02, TRBV9*01, TRBV9*03	TRBV9	TRBJ1-2*01	TRBJ1-2	TRBD1*01, TRBD2*02	TRBD1, TRBD2	11	44	47	61	32	13	45
1	8.20E-08	TGTGCCAGCAGCGACGAGGGCACCCACTATGGCTACACCTTCGATTCGGGGACAAGCAATCAGCCCCAGCATTTT	CASSDEGTHYGYTFDSGTSNQPQHF	TRBV7-8*01, TRBV7-8*03	TRBV7-8	TRBJ1-5*01	TRBJ1-5	TRBD1*01	TRBD1	11	48	53	54	36	0	36
1	8.20E-08	TGTGCCAGACATCTGTGTACTTCTGTGCCAGCAGTTGGGGACTAGCGGGAGGCCTCCATCTACGAGCAGTACTTC	CARHLCTSVPAVGD*REASIYEQYF	TRBV10-3*01, TRBV10-3*02	TRBV10-3	TRBJ2-7*01	TRBJ2-7	TRBD2*02	TRBD2	6	37	51	59	30	7	37
1	8.20E-08	TGCGCCAGCACCAACCAGACATCTATGTACCTCTGTGCCAGCAGTTCTCGGTTCGGGAATCAGCCCCAGCATTTT	CASTNQTSMYLCASSSRFGNQPQHF	TRBV5-1*01	TRBV5-1	TRBJ1-5*01	TRBJ1-5	TRBD1*01, TRBD2*02, TRBD2*01	TRBD1, TRBD2	9	17	20	57	7	36	43
1	8.20E-08	TGCGCCAGCAGCTTCTACATCTGCAGTGCTAGAGTTATCCGATCGACAGGGGCCCCAAATCAGCCCCAGCATTTT	CASSFYICSARVIRSTGAPNQPQHF	TRBV5-1*01	TRBV5-1	TRBJ1-5*01	TRBJ1-5	TRBD1*01	TRBD1	13	44	51	57	30	5	35
1	8.20E-08	TGCAGTGCTAGAAGGACTAGCGGGGGTACAATGAGCAGTTCTTCGGGCCAGGGATTGGGTTCACCCCTCCACTTT	CSARRTSGGTMSSSSGQGLGSPLHF	TRBV20-1*01, TRBV20-1*04, TRBV20-1*05, TRBV20-1*07	TRBV20-1	TRBJ1-6*02	TRBJ1-6	TRBD2*01	TRBD2	11	13	25	59	1	33	34
1	8.20E-08	TGTGCCACCAGCAGAGATCGCGGGGTTTGCGCCAGGGTCCCCAGGGCTGTGCGAACACCGGGGAGCTGTTTTTT	CATSRDRGVCAR~PQGCANTGELFF	TRBV15*02	TRBV15	TRBJ2-2*01	TRBJ2-2	TRBD2*01	TRBD2	11	19	24	51	7	26	33
1	8.20E-08	TGTGCCAGTAGCCACACCCGGCCTACGAACTAAGAACGATTCTCGGCCTACGAATTAAGAACGAGCAGTACTTC	CASSHTRPTN*E~ILGLRIKNEQYF	TRBV19*01, TRBV19*03, TRBV19*02	TRBV19	TRBJ2-7*01	TRBJ2-7	TRBD2*02, TRBD2*01	TRBD2	11	28	31	60	16	28	44
1	8.20E-08	TGTGCCAGCGGGACGGACAGGTTCGCTGTGCCAGCAGCCCTTTTACAGGGGAAGGAGGGGAGACCCAGTACTTC	CASGTDRFAVPA~PFTGEGGETQYF	TRBV2*01, TRBV2*02, TRBV2*03	TRBV2	TRBJ2-5*01	TRBJ2-5	TRBD1*01	TRBD1	8	44	50	59	35	8	43
1	8.20E-08	TGTGCCAGCAGTGAGGCGGGTTGGCAGCTTATTTCTGTGCCAGCTCACGCGAGGCTGGGGAAAAACTGTTTTTT	CASSEAGWQLIS~ASSREAGEKLFF	TRBV2*01, TRBV2*03	TRBV2	TRBJ1-4*01	TRBJ1-4	TRBD2*02, TRBD2*01	TRBD2	13	15	19	59	1	39	40
1	8.20E-08	TGTGCCAGCAGTATGACTAGCGGAGACTACGAGCAGTACTTCGGGCCGGGCCTAGCAATCAGCCCCAGCATTTT	CASSMTSGDYEQ~LRAGPSNQPQHF	TRBV7-6*01, TRBV7-6*02	TRBV7-6	TRBJ1-5*01	TRBJ1-5	TRBD2*02, TRBD2*01	TRBD2	10	14	22	52	3	29	32
1	8.20E-08	TGTGCCAGCAGCTTAGGGGGGCATTAGGGACTAGCGGGGGCCTTCCCTACGAGCAGAACTATGGCTACACCTTC	CASSLGGH*GLA~GLPYEQNYGYTF	TRBV11-3*01	TRBV11-3	TRBJ1-2*01	TRBJ1-2	TRBD2*01	TRBD2	15	26	39	56	10	16	26
1	8.20E-08	TGTGCCAGCAGCTCGCAGAACTATGGCTACACCTTCGGTTCGGGGACCAGGTTAGAACCGGGGAGCTGTTTTTT	CASSSQNYGYTF~FGDQVRTGELFF	TRBV7-9*03, TRBV7-9*01, TRBV7-9*04, TRBV7-9*02	TRBV7-9	TRBJ2-2*01	TRBJ2-2	TRBD1*01, TRBD2*02, TRBD2*01	TRBD1, TRBD2	13	42	46	56	28	9	37
1	8.20E-08	TGTGCCAGCAGCTCGGGGAGCCTTAGAGGTTTGCATGCGGGATTGCACCTCCGTGCTCCTACGAGCAGTACTTC	CASSSGSLRGLH~GIAPPCSYEQYF	TRBV11-2*01, TRBV7-8*01, TRBV7-3*05, TRBV7-8*03, TRBV7-2*04, TRBV11-2*02, TRBV11-3*01, TRBV11-2*03, TRBV11-3*02, TRBV7-3*01, TRBV7-8*02, TRBV7-2*01, TRBV7-2*02, TRBV7-3*04	TRBV11-2, TRBV7-8, TRBV7-3, TRBV7-2, TRBV11-3	TRBJ2-7*01	TRBJ2-7	TRBD2*02	TRBD2	12	36	41	55	23	13	36
1	8.20E-08	TGTGCCAGCAGCCAAGCCCTGGACTAGCGGGACTAGCGGGATGTGGCTTTTGGCGTTACAATGAGCAGTTCTTC	CASSQALD*RD*~GCGFWRYNEQFF	TRBV14*01	TRBV14	TRBJ2-1*01	TRBJ2-1	TRBD2*02	TRBD2	15	28	40	56	12	15	27
1	8.20E-08	TGTGCCAGCAGCGCTGTTCTGCAACGCGGGGACGGCCGAGGGGGGGCTTTTGGCGTTACAATGAGCAGTTCTTC	CASSAVLQRGDG~RGGFWRYNEQFF	TRBV9*02, TRBV9*01, TRBV9*03	TRBV9	TRBJ2-1*01	TRBJ2-1	TRBD2*01	TRBD2	12	39	45	56	26	10	36
1	8.20E-08	TGCGCCTCCTCCCCAGGTGTGGTTGGGGGCACTGAAGCTTGTACGGACTAGCGGGAGGAGAGACCCAGTACTTC	CASSPGVVGGTE~LYGLAGGETQYF	TRBV5-1*01, TRBV5-1*02	TRBV5-1	TRBJ2-5*01	TRBJ2-5	TRBD2*02	TRBD2	5	44	57	58	38	0	38
1	8.20E-08	TGCAGTGCTAGAGAAACTAGCGGGGTTTGCGCCAGGGTCCCCAGGGCTGTGCGAACACCGGGGAGCTGTTTTTT	CSARETSGVCAR~PQGCANTGELFF	TRBV20-1*01, TRBV20-1*05, TRBV20-1*07	TRBV20-1	TRBJ2-2*01	TRBJ2-2	TRBD2*01	TRBD2	13	15	24	51	1	26	27
1	8.20E-08	TGCAGTGCACAGAGCAGGGGGACTCGGCCATGTATCTCTGTGCCAGCAGCTCGCAGAACTATGGCTACACCTTC	CSAQSRGTRPCI~CASSSQNYGYTF	TRBV20-1*06, TRBV20-1*03, TRBV20-1*01, TRBV20-1*04, TRBV20-1*05, TRBV20-1*02, TRBV20-1*07	TRBV20-1	TRBJ1-2*01	TRBJ1-2	TRBD1*01	TRBD1	7	14	20	56	6	35	41
1	8.20E-08	TGCAGCGTTGAAAGGCAAGGAGCGGTTTTCCTTCCAGTCTTTAATGTTGTGCAACTAATGAAAAACTGTTTTTT	CSVERQGAVFLP~L*CCATNEKLFF	TRBV29-1*01	TRBV29-1	TRBJ1-4*01	TRBJ1-4	TRBD2*02, TRBD2*01	TRBD2	11	20	24	51	8	26	34
1	8.20E-08	TGTGCCTGGACTATAGGTTGGGACATTTATAACTAGCGGGAGGCGAACCTACTGAAGGGGTGAGCAGTTCTTC	CAWTIGWDIYN*~GRRTY*RGEQFF	TRBV30*01	TRBV30	TRBJ2-1*01	TRBJ2-1	TRBD2*02	TRBD2	9	31	42	60	21	17	38
1	8.20E-08	TGTGCCATCAGTGTGGGCTAGCGGTCTGCCCCGCCTCGTGTTTCGGGGAGCTGGTAATTCACCCCTCCACTTT	CAISVG*RSAPP~VFRGAGNSPLHF	TRBV10-3*01, TRBV10-3*02	TRBV10-3	TRBJ1-6*01	TRBJ1-6	TRBD2*02, TRBD2*01	TRBD2	12	17	23	54	4	30	34
1	8.20E-08	TGTGCCATCAGTGAGTCGACCTCCCGTGAGCAGTTCTTCGGGCCAGGGACAGGATCACTACGAGCAGTACTTC	CAISESTSREQF~SGQGQDHYEQYF	TRBV10-3*01, TRBV10-3*02	TRBV10-3	TRBJ2-7*01	TRBJ2-7	TRBD1*01	TRBD1	16	45	52	57	28	4	32
1	8.20E-08	TGTGCCATCAGAGAGACAGGTTTCGGTCACAATGAGCAGTTACTCGATTGGGACTAGGGATGAGCAGTTCTTC	CAIRETGFGHNE~SYSIGTRDEQFF	TRBV10-3*01, TRBV10-3*02	TRBV10-3	TRBJ2-1*01	TRBJ2-1	TRBD2*02, TRBD2*01	TRBD2	14	49	56	59	34	2	36
1	8.20E-08	TGTGCCACCCGCTCGGGGCACTACACAGATACGCAGTATAAACCAGGGTTGGGGCAATCAGCCCCAGCATTTT	CATRSGHYTDTQ~INQGWGNQPQHF	TRBV15*02	TRBV15	TRBJ1-5*01	TRBJ1-5	TRBD1*01, TRBD2*01	TRBD1, TRBD2	8	43	47	53	34	5	39
1	8.20E-08	TGTGCCACCAGTGCCCCCGGACTAGCGGGGGGGCGAGAGCAGTTCTTCGGGCCAGGGACACGGCTACACCTTC	CATSAPGLAGGR~SSSSGQGHGYTF	TRBV24-1*01	TRBV24-1	TRBJ1-2*01	TRBJ1-2	TRBD2*01	TRBD2	12	18	32	61	5	28	33
1	8.20E-08	TGTGCCAGTGACTGGAGGCAGGGGGTTTCGGAGAACACTGAAGCTGTGCTCCTATAATTCACCCCTCCACTTT	CASDWRQGVSEN~LKLCSYNSPLHF	TRBV2*01, TRBV2*02, TRBV2*03	TRBV2	TRBJ1-6*01	TRBJ1-6	TRBD1*01	TRBD1	7	18	24	48	10	23	33
1	8.20E-08	TGTGCCAGCGAAGAGGGGAGGAATGAGCAGTTCTTCGGGCCAGGGACAGGGGGGGTGAGATGGCTACACCTTC	CASEEGRNEQFF~GQGQGG*DGYTF	TRBV25-1*01	TRBV25-1	TRBJ1-2*01	TRBJ1-2	TRBD1*01	TRBD1	8	42	52	59	33	6	39
1	8.20E-08	TGTGCCAGCAGTTTATGGACACGGCTTTGTCGATGGGACTAGCGGGATATCTGGCCCCGGGGAGCTGTTTTTT	CASSLWTRLCRW~TSGISGPGELFF	TRBV28*01	TRBV28	TRBJ2-2*01	TRBJ2-2	TRBD2*02	TRBD2	16	34	46	56	17	9	26
1	8.20E-08	TGTGCCAGCAGCTTACCCTTAGGGGGCTTAGGGAACACCGGGACAGGTTGGTAGCAATCAGCCCCAGCATTTT	CASSLPLGGLGN~PGQVGSNQPQHF	TRBV7-2*04, TRBV7-2*01	TRBV7-2	TRBJ1-5*01	TRBJ1-5	TRBD1*01	TRBD1	14	39	46	51	24	4	28
1	8.20E-08	TGTGCCAGCAGCTTAGCGGCAGCGAGCTCCTACAATGAGCAGTTCTTCGGGCCAGGGACACGGCTACACCTTC	CASSLAAASSYN~SSSSGQGHGYTF	TRBV7-9*01, TRBV7-9*02	TRBV7-9	TRBJ1-2*01	TRBJ1-2	TRBD1*01	TRBD1	16	54	59	61	37	1	38
1	8.20E-08	TGTGCCAGCAGGTTGTCAGGGGGAACACTGAAGCTTTCTTTGGACAAAGGGGGGCGAATACGAGCAGTACTTC	CASRLSGGTLKL~LWTKGGEYEQYF	TRBV6-5*01	TRBV6-5	TRBJ2-7*01	TRBJ2-7	TRBD1*01	TRBD1	10	16	22	58	5	35	40
1	8.20E-08	TGCAGTGTCACTCAACCCGGGACGATAAGTCGTTATGGCTATATTCTTATGTGCTAACTATGGCTACACCTTC	CSVTQPGTISRY~AIFLCANYGYTF	TRBV20-1*06, TRBV20-1*03, TRBV20-1*01, TRBV20-1*04, TRBV20-1*05, TRBV20-1*02, TRBV20-1*07	TRBV20-1	TRBJ1-2*01	TRBJ1-2	TRBD1*01, TRBD2*02, TRBD2*01	TRBD1, TRBD2	6	18	22	53	11	30	41
1	8.20E-08	TGTGCCAGCACAGACAGGGACTCTCCTACGAGCAGTACTTCGGGCCGGGACGGAAACACTGAAGCTTTCTTT	CASTDRDSPTSSTSGRDGNTEAFF	TRBV25-1*01	TRBV25-1	TRBJ1-1*01	TRBJ1-1	TRBD1*01	TRBD1	9	12	18	54	2	35	37
1	8.20E-08	TGTGCCAGCAGTCAGACCCCCGGGACTAGCGGGGGGGCCGGGGAGCAGGGGACAAGCTACGAGCAGTACTTC	CASSQTPGTSGGAGEQGTSYEQYF	TRBV7-3*05, TRBV7-3*01	TRBV7-3	TRBJ2-7*01	TRBJ2-7	TRBD2*01	TRBD2	10	21	36	56	10	19	29
1	8.20E-08	TGTGCCAGCAGTGCAGGGGCTAGCAATCAGCCCCAGCATTTTGGGACAACGAACACCGGGGAGCTGTTTTTT	CASSAGASNQPQHFGTTNTGELFF	TRBV2*01, TRBV2*03	TRBV2	TRBJ2-2*01	TRBJ2-2	TRBD1*01	TRBD1	12	42	47	49	29	1	30
1	8.20E-08	TGTGCCAGCAGTGAAAAGGGGGGGGAAAGATAAACTCCGGGACTAGCGGGAGGAATCTACAAGCAGTACTTC	CASSEKGGER*TPGLAGGIYKQYF	TRBV2*01, TRBV2*03	TRBV2	TRBJ2-7*01	TRBJ2-7	TRBD2*02	TRBD2	14	38	52	56	23	3	26
1	8.20E-08	TGTGCCAGCAGCTTCTACATCTGCAGTGCTAGAGCGGCAGGGGGCGTAGGAAGCTTTGGCGAGCAGTACTTC	CASSFYICSARAAGGVGSFGEQYF	TRBV7-9*03, TRBV7-9*01, TRBV7-9*04, TRBV7-9*02	TRBV7-9	TRBJ2-7*01	TRBJ2-7	TRBD1*01	TRBD1	13	37	44	59	23	14	37
1	8.20E-08	TGTGCCAGCAGCTTCTACATCTGCAGTGCTAGAGATCTGAGCGGGGATTGGGTGCAAGAGACCCAGTACTTC	CASSFYICSARDLSGDWVQETQYF	TRBV7-3*05, TRBV7-3*01	TRBV7-3	TRBJ2-5*01	TRBJ2-5	TRBD2*01	TRBD2	13	39	45	54	25	8	33
1	8.20E-08	TGTGCCAGCAGCTTCTACATCTGCAGTGCTAATCTTCCTAGCGGGAGCCTATCCTACAATGAGCAGTTCTTC	CASSFYICSANLPSGSLSYNEQFF	TRBV7-9*03, TRBV7-9*01, TRBV7-9*04, TRBV7-9*02	TRBV7-9	TRBJ2-1*01	TRBJ2-1	TRBD2*02	TRBD2	13	37	46	51	23	4	27
1	8.20E-08	TGTGCCAGCAGCTTAGCCGAGCGGGGGGGCATGGCCAGGTGCCATGGTTCATGCCTGTAATCCCAGCACTTT	CASSLAERGGMARCHGSCL*SQHF	TRBV7-2*04, TRBV7-2*01, TRBV7-2*02	TRBV7-2	TRBJ1-6*02, TRBJ1-6*01	TRBJ1-6	TRBD2*01	TRBD2	16	19	28	66	2	37	39
1	8.20E-08	TGTGCCAGCAGCTTAGCGTCAGGGGGCGGTAGCGGCGGGAGTCTCCCTTTCTCGCCCTACGAGCAGTACTTC	CASSLASGGGSGGSLPFSPYEQYF	TRBV11-3*01	TRBV11-3	TRBJ2-7*01	TRBJ2-7	TRBD1*01	TRBD1	15	19	26	55	3	28	31
1	8.20E-08	TGTGCCAGCAGCTGGGGGAATGAGCAGTTCTTCGGGCCAGGGCCTCTCTCTGGGGCCAACGTCCTGACTTTC	CASSWGNEQFFGPGPLSGANVLTF	TRBV7-8*01, TRBV7-8*03	TRBV7-8	TRBJ2-6*01	TRBJ2-6	TRBD1*01, TRBD2*01	TRBD1, TRBD2	12	37	41	47	24	5	29
1	8.20E-08	TGTGCCAGCAGCCTATACAATAGACCAACGCGTACCCCGGGACAGGTTGGTAGCAATCAGCCCCAGCATTTT	CASSLYNRPTRTPGQVGSNQPQHF	TRBV7-9*03, TRBV7-9*01, TRBV7-9*04, TRBV7-9*02	TRBV7-9	TRBJ1-5*01	TRBJ1-5	TRBD1*01	TRBD1	11	38	45	50	26	4	30
1	8.20E-08	TGCGCCAGCAGCTTCTACATCTGCAGTGCTAGAGATCTGAGCGGGGATTGGGTGCAAGAGACCCAGTACTTC	CASSFYICSARDLSGDWVQETQYF	TRBV5-1*01	TRBV5-1	TRBJ2-5*01	TRBJ2-5	TRBD2*01	TRBD2	13	39	45	54	25	8	33
1	8.20E-08	TGCAGTGCTAGAGAAACCCCAGCGGGGGATGAGACCCAGTACTTCGGGCCAGGCACAGATACGCAGTATTTT	CSARETPAGDETQYFGPGTDTQYF	TRBV20-1*01, TRBV20-1*05, TRBV20-1*07	TRBV20-1	TRBJ2-3*01	TRBJ2-3	TRBD2*01	TRBD2	13	20	27	52	6	24	30
1	8.20E-08	TGCAGTGGCCGGGTTTTGTACAATGAGCAGTTCTTCGGGCCAGGGACACGGCTCACCGTGGAGCTGTTTTTT	CSGRVLYNEQFFGPGTRLTVELFF	TRBV20-1*06, TRBV20-1*03, TRBV20-1*01, TRBV20-1*04, TRBV20-1*05, TRBV20-1*02, TRBV20-1*07	TRBV20-1	TRBJ2-2*01	TRBJ2-2	TRBD1*01	TRBD1	6	42	47	53	35	5	40
1	8.20E-08	TGCAGCTCCCAGACATCTGTGTACTTCTGTGCCATCAGTGCACGGGACAGGGGGATCGCTGAAGCTTTCTTT	CSSQTSVYFCAISARDRGIAEAFF	TRBV29-1*01, TRBV29-1*03	TRBV29-1	TRBJ1-1*01	TRBJ1-1	TRBD1*01	TRBD1	5	43	53	58	37	4	41
1	8.20E-08	TGTGCCATCAGTTCGTTTACAGGGGGCGCGGGTGAGCAGTACTTCGGGCCGGGTGGGAAAAACTGTTTTTT	CAISSFTGGAGE~VLRAGWEKLFF	TRBV10-3*01, TRBV10-3*02	TRBV10-3	TRBJ1-4*01	TRBJ1-4	TRBD1*01	TRBD1	11	18	26	56	6	29	35
1	8.20E-08	TGTGCCATCAGTGCCAAACAGGACCAAAGGGAAAAACTGTTTGGCACTGATGGCAGTATGGCTACACCTTC	CAISAKQDQREK~VWH*WQYGYTF	TRBV10-3*01, TRBV10-3*02	TRBV10-3	TRBJ1-2*01	TRBJ1-2	TRBD1*01	TRBD1	12	17	21	56	4	34	38
1	8.20E-08	TGTGCCATCAGTAGTCCGGGACAGGGGTCCACTTCCTAGCACTGCAGGGTAGGAATCAGCCCCAGCATTTT	CAISSPGQGSTS~ALQGRNQPQHF	TRBV10-3*01, TRBV10-3*02	TRBV10-3	TRBJ1-5*01	TRBJ1-5	TRBD1*01	TRBD1	11	17	26	49	5	22	27
1	8.20E-08	TGTGCCATCAGTAGTCCGGGACAGGGGTCCACTGAAGCTTTCTTTGGACAAGGCACCAGACTCAGCATTTT	CAISSPGQGSTE~FLWTRHQTQHF	TRBV10-3*01, TRBV10-3*02	TRBV10-3	TRBJ1-5*01	TRBJ1-5	TRBD1*01	TRBD1	11	17	26	62	5	35	40
1	8.20E-08	TGTGCCACCAGCAGAGATGGGACACCGGGACAGGGGGCTAGCGGGAGGCGAGCTCCTACGAGCAGTACTTC	CATSRDGTPGQG~*REASSYEQYF	TRBV15*02	TRBV15	TRBJ2-7*01	TRBJ2-7	TRBD1*01	TRBD1	11	26	37	52	14	14	28
1	8.20E-08	TGTGCCACCAGCAGAGAGGATAGCTGGGCTGGGACAGGATGACTAGCCCCCCCTACAATGAGCAGTTCTTC	CATSREDSWAGT~MTSPPYNEQFF	TRBV15*02	TRBV15	TRBJ2-1*01	TRBJ2-1	TRBD1*01	TRBD1	11	30	37	51	18	13	31
1	8.20E-08	TGTGCCAGTAGTGACCTCCCTGGGCGGGGCTCCTACAATGAGCAGTTCTTCGGGCCGGGCACCAGCATTTT	CASSDLPGRGSY~*AVLRAGHQHF	TRBV19*01, TRBV19*03, TRBV19*02	TRBV19	TRBJ1-5*01	TRBJ1-5	TRBD2*02, TRBD2*01	TRBD2	11	14	19	61	2	41	43
1	8.20E-08	TGTGCCAGCACAGACAGGGACTCTCCTACGAGCAGTACTTCGGGCCGGACGGCAATTCACCCCTCCACTTT	CASTDRDSPTSS~FGPDGNSPLHF	TRBV25-1*01	TRBV25-1	TRBJ1-6*01	TRBJ1-6	TRBD1*01	TRBD1	9	12	18	53	2	34	36
1	8.20E-08	TGTGCCAGCAGTGAAAAGGGGGGGAAAGATAAACCCCGGGACTAGCGGGAAGAATCTACGAGCAGTACTTC	CASSEKGGKDKP~GLAGRIYEQYF	TRBV2*01, TRBV2*03	TRBV2	TRBJ2-7*01	TRBJ2-7	TRBD2*02	TRBD2	14	37	49	55	22	5	27
1	8.20E-08	TGTGCCAGCAGCTCCCAGACATCTGTGTACTTCTGCTGACCCCGGGACTGGGAAACTATGGCTACACCTTC	CASSSQTSVYFC~TPGLGNYGYTF	TRBV7-9*03, TRBV7-9*01, TRBV7-9*04, TRBV7-9*02	TRBV7-9	TRBJ1-2*01	TRBJ1-2	TRBD2*02, TRBD2*01	TRBD2	13	43	48	53	29	4	33
1	8.20E-08	TGTGCCAGCAGCTCGCAGAACTATGGCTACACCTTCGGTTCGGGGACCAGGATAATTCACCCCTCCACTTT	CASSSQNYGYTF~FGDQDNSPLHF	TRBV7-9*03, TRBV7-9*01, TRBV7-9*04, TRBV7-9*02	TRBV7-9	TRBJ1-6*02	TRBJ1-6	TRBD1*01, TRBD2*02, TRBD2*01	TRBD1, TRBD2	13	42	46	51	28	4	32
1	8.20E-08	TGTGCCAGCAGCTCGCAGAACTATGGCTACACCTTCGGTTCGGGGACGGCGGGCCCCGGACCCAGTACTTC	CASSSQNYGYTF~FGDGGPRTQYF	TRBV7-9*03, TRBV7-9*01, TRBV7-9*04, TRBV7-9*02	TRBV7-9	TRBJ2-5*01	TRBJ2-5	TRBD1*01, TRBD2*02, TRBD2*01	TRBD1, TRBD2	13	42	46	58	28	11	39
1	8.20E-08	TGTGCCAGCAGCTCGCAGAACTATGGCTACACCTTCGGTTCGGGGACAGGGGTGATTCACCCCTCCACTTT	CASSSQNYGYTF~FGDRGDSPLHF	TRBV7-9*03, TRBV7-9*01, TRBV7-9*04, TRBV7-9*02	TRBV7-9	TRBJ1-6*02	TRBJ1-6	TRBD1*01	TRBD1	13	42	51	54	28	2	30
1	8.20E-08	TGTGCCAGCAGCCAAGAAAGATCGGGACACCCTGCGAGTAGCAGGAGAGGACCACCGGGGAGCTGTTTTTT	CASSQERSGHPA~*QERTTGELFF	TRBV14*01	TRBV14	TRBJ2-2*01	TRBJ2-2	TRBD1*01	TRBD1	16	23	28	52	6	23	29
1	8.20E-08	TGTGCCAGCAGCGTAGTAGGGGGAACTGATGAGCAGTTCTTCGGGCCAGGGGTGATTCACCCCTCCACTTT	CASSVVGGTDEQ~LRARGDSPLHF	TRBV9*02, TRBV9*01	TRBV9	TRBJ1-6*02	TRBJ1-6	TRBD1*01	TRBD1	15	46	51	54	30	2	32
1	8.20E-08	TGTGCCAGCAGCGTAGGGGGGACAGGGTTATCGAACACTGAGGCTTTCTTTGGACAAGGCACCAGCATTTT	CASSVGGTGLSN~*GFLWTRHQHF	TRBV9*02, TRBV9*01	TRBV9	TRBJ1-5*01	TRBJ1-5	TRBD1*01	TRBD1	15	18	26	61	2	34	36
1	8.20E-08	TGCGCCAGCAGTGAGTCTATGGTGGGTTGGCAGTCCCCGGGCTGTGCTCTGGGGCCAACGTCCTGACTTTC	CASSESMVGWQS~GLCSGANVLTF	TRBV10-1*01	TRBV10-1	TRBJ2-6*01	TRBJ2-6	TRBD2*02, TRBD2*01	TRBD2	16	31	36	46	14	9	23
1	8.20E-08	TGCGCCAGCAGCTTCGGGACTGGACTCCAGCGGACCTACGAGCAGTACTTCGGGCCGGGGAGCTGTTTTTT	CASSFGTGLQRT~RAVLRAGELFF	TRBV5-1*01	TRBV5-1	TRBJ2-2*01	TRBJ2-2	TRBD2*02, TRBD2*01	TRBD2	13	15	20	54	1	33	34
1	8.20E-08	TGCGCCAGCAGCTCCTCCGAGACAGCGAGGTCCGGGGAGCTAGCGGGGGAAGCACAGATACGCAGTATTTT	CASSSSETARSG~ASGGSTDTQYF	TRBV5-1*01	TRBV5-1	TRBJ2-3*01	TRBJ2-3	TRBD2*01	TRBD2	12	39	48	50	26	1	27
1	8.20E-08	TGCAGTGCTAGGGGGAGCAATCAGCCCCAGCATTTTGGTGATGGGACTCGACTTCCTACGAGCAGTACTTC	CSARGSNQPQHF~*WDSTSYEQYF	TRBV20-1*01, TRBV20-1*04, TRBV20-1*05, TRBV20-1*07	TRBV20-1	TRBJ2-7*01	TRBJ2-7	TRBD2*02, TRBD2*01	TRBD2	10	42	47	53	31	5	36
1	8.20E-08	TGCAGTGCTAGATCTCCCCTCCCCTCCCGGGACGGGTCTTCGGGACAAGGAACACCGGGGAGCTGTTTTTT	CSARSPLPSRDG~FGTRNTGELFF	TRBV20-1*01, TRBV20-1*04, TRBV20-1*05, TRBV20-1*07	TRBV20-1	TRBJ2-2*01	TRBJ2-2	TRBD2*02	TRBD2	11	21	28	49	9	20	29
1	8.20E-08	TGCAGTGCAACCGGGACTCAGCTTTGTATTTCTGTGCCAGCAGCGTAACGGTTTTGGAGACCCAGTACTTC	CSATGTQLCISV~SSVTVLETQYF	TRBV20-1*06, TRBV20-1*03, TRBV20-1*01, TRBV20-1*04, TRBV20-1*05, TRBV20-1*02, TRBV20-1*07	TRBV20-1	TRBJ2-5*01	TRBJ2-5	TRBD2*02, TRBD2*01	TRBD2	7	12	17	56	4	38	42
1	8.20E-08	TGTGCTCAGCAGAGACTGGGGGGTTTTGAAGTGGCCCTGGAGGCTGTGCTCTGGAAACACCATATATTTT	CAQQRLGGFEVA~WRLCSGNTIYF	TRBV25-1*01	TRBV25-1	TRBJ1-3*01	TRBJ1-3	TRBD2*01	TRBD2	4	17	22	48	12	25	37
1	8.20E-08	TGTGCCATCAGTGGTGAACAGCGGTCCTATCTCCGGCAGGGGGATTATCTTAACCTACGAGCAGTACTTC	CAISGEQRSYLR~RGIILTYEQYF	TRBV10-3*01, TRBV10-3*02	TRBV10-3	TRBJ2-7*01	TRBJ2-7	TRBD1*01	TRBD1	12	36	42	53	23	10	33
1	8.20E-08	TGTGCCACCTACCAGGGGGGGCCTCTCATTGCCGGACTAGTGGGAGGGTCCCCACAATGAGCAGTTCTTC	CATYQGGPLIAG~*WEGPHNEQFF	TRBV2*01, TRBV2*02, TRBV2*03	TRBV2	TRBJ2-1*01	TRBJ2-1	TRBD1*01, TRBD2*02, TRBD2*01	TRBD1, TRBD2	6	12	18	53	5	34	39
1	8.20E-08	TGTGCCACCAGTGACCCGAGGGGTTATGCTAGCGGGATGTGGCTTTTGGCGTTACAATGAGCAGTTCTTC	CATSDPRGYASG~CGFWRYNEQFF	TRBV24-1*01	TRBV24-1	TRBJ2-1*01	TRBJ2-1	TRBD2*02	TRBD2	13	28	36	52	14	15	29
1	8.20E-08	TGTGCCACCAGCAGAGATGGGACACGGCTCACCGTGCTAGGTAAGAAGGGGGCTCCGAGGGCAGTTCTTC	CATSRDGTRLTV~*VRRGLRGQFF	TRBV15*02	TRBV15	TRBJ2-1*01	TRBJ2-1	TRBD1*01	TRBD1	11	46	52	60	34	7	41
1	8.20E-08	TGTGCCACCAGCAGAGACCCCAATACCGACAGAGGGACTAGCGGGGGATACTACAGATACGCAGTATTTT	CATSRDPNTDRG~LAGDTTDTQYF	TRBV15*02	TRBV15	TRBJ2-3*01	TRBJ2-3	TRBD2*01	TRBD2	11	33	46	52	21	5	26
1	8.20E-08	TGTGCCACCAGCAACCCTTCCCGGGACTAGCGGGGGGCCATACAACTCTGGGGCCAACGTCCTGACTTTC	CATSNPSRD*RG~PYNSGANVLTF	TRBV15*02	TRBV15	TRBJ2-6*01	TRBJ2-6	TRBD2*01	TRBD2	11	22	36	45	10	8	18
1	8.20E-08	TGTGCCAGTGGGATCTATAATTCACCCCTCCACTTTGGGAACGGGACAGGGCTTCTACGAGCAGTACTTC	CASGIYNSPLHF~GTGQGFYEQYF	TRBV2*01, TRBV2*02, TRBV2*03	TRBV2	TRBJ2-7*01	TRBJ2-7	TRBD1*01	TRBD1	7	42	50	54	34	3	37
1	8.20E-08	TGTGCCAGCGTTTTGGGCCCGAGCTCCTACAATGAGCAGTTCTTCGGGCCGGGGCGGGGAGCTGTTTTTT	CASVLGPSSYNE~SSSGRGGELFF	TRBV2*01, TRBV2*02, TRBV2*03	TRBV2	TRBJ2-2*01	TRBJ2-2	TRBD2*01	TRBD2	8	49	53	54	40	0	40
1	8.20E-08	TGTGCCAGCGCCGGCGTGGGTTTTATCTAAGCCTCTGCAGCTGTGCTCCTATAATTCACCCCTCCACTTT	CASAGVGFI*AS~QLCSYNSPLHF	TRBV25-1*01	TRBV25-1	TRBJ1-6*01	TRBJ1-6	TRBD1*01, TRBD2*02	TRBD1, TRBD2	8	40	43	45	31	1	32
1	8.20E-08	TGTGCCAGCACAGACAGCTCTTTACTTCTGTGCCACCAGTCTCGGGACAGGGGCTGCCGAGCAGTACTTC	CASTDSSLLLCH~SLGTGAAEQYF	TRBV25-1*01	TRBV25-1	TRBJ2-7*01	TRBJ2-7	TRBD1*01	TRBD1	9	43	52	57	33	4	37
1	8.20E-08	TGTGCCAGCAGTGTAGGGACAGGACCATCCTACAATGAGCGGGGATTGGGTGCAAGAGACCCAGTACTTC	CASSVGTGPSYN~SGDWVQETQYF	TRBV2*01, TRBV2*03	TRBV2	TRBJ2-5*01	TRBJ2-5	TRBD1*01	TRBD1	12	15	22	52	2	29	31
1	8.20E-08	TGTGCCAGCAGTGAAAAGGGGGGGAAAGATAAACTCCGGGACTAGCGGGGGGAGAGATACGCAGTATTTT	CASSEKGGKDKL~GTSGGRDTQYF	TRBV2*01, TRBV2*03	TRBV2	TRBJ2-3*01	TRBJ2-3	TRBD2*01	TRBD2	14	37	51	54	22	2	24
1	8.20E-08	TGTGCCAGCAGTGAAAAGGGGGGAAAGATAAACTCCGGGACTAGCGGGAGGAATCTACGAGCAGTACTTC	CASSEKGGKINS~GLAGGIYEQYF	TRBV2*01, TRBV2*03	TRBV2	TRBJ2-7*01	TRBJ2-7	TRBD2*02	TRBD2	14	36	50	54	21	3	24
1	8.20E-08	TGTGCCAGCAGCTTCGGCCCTGTATCTCTGTGCCAGCAGCCCCGGGGGGGGGACCTACGAGCAGTACTTC	CASSFGPVSLCQ~SPGGGTYEQYF	TRBV7-8*01	TRBV7-8	TRBJ2-7*01	TRBJ2-7	TRBD2*01	TRBD2	13	42	49	53	28	3	31
1	8.20E-08	TGTGCCAGCAGCCCCGGGGGGGTTTTGAAGTGGCCCTGGGAGGCTGTGCTCTGGAAACACCATATATTTT	CASSPGGVLKWP~GRLCSGNTIYF	TRBV5-5*01, TRBV5-5*02, TRBV5-5*03	TRBV5-5	TRBJ1-3*01	TRBJ1-3	TRBD2*01	TRBD2	11	14	21	48	2	26	28
1	8.20E-08	TGTGCCAGCAGCCCGGATGGGGGGGGCTACGAGCAGTACTTCGGGACAGCGGGTTTCACCCCTCCACTTT	CASSPDGGGYEQ~TSGQRVSPLHF	TRBV5-5*01, TRBV5-5*02, TRBV5-5*03	TRBV5-5	TRBJ1-6*02	TRBJ1-6	TRBD1*01, TRBD2*01	TRBD1, TRBD2	11	42	48	54	30	5	35
1	8.20E-08	TGTGCCAGCAGCCAAGCTCCGCAGACTGGGACTAGCGGGAGCGCTGAGCTCCTACAATGAGCAGTTCTTC	CASSQAPQTGTS~GALSSYNEQFF	TRBV3-1*01	TRBV3-1	TRBJ2-1*01	TRBJ2-1	TRBD2*02	TRBD2	15	27	40	48	11	7	18
1	8.20E-08	TGTGCCAGCAGCGTTAAAGCACAGAGCTCCTACAATGAGCAGTTCTTCGGGCCAGGATGAGCAGTTCTTC	CASSVKAQSSYN~SSSSGQDEQFF	TRBV7-3*01	TRBV7-3	TRBJ2-1*01	TRBJ2-1	TRBD1*01, TRBD2*02, TRBD2*01	TRBD1, TRBD2	11	52	55	56	40	0	40
1	8.20E-08	TGTGCCAGCAGCGTGGACTCGGCCCTTTATCTTTGCGCCACCCTCGGGGGTTCGAGAGACCCAGTACTTC	CASSVDSALYLC~PPSGVRETQYF	TRBV2*01, TRBV2*02, TRBV2*03	TRBV2	TRBJ2-5*01	TRBJ2-5	TRBD2*01	TRBD2	10	44	49	54	33	4	37
1	8.20E-08	TGTGCCAGCAGCGGGACAGGGGGACACTGAAGCTTTCTTTGGACAAGGCACCCACTATGGCTACACCTTC	CASSGTGGH*SF~FGQGTHYGYTF	TRBV7-9*03, TRBV7-9*01, TRBV7-9*04, TRBV7-9*02	TRBV7-9	TRBJ1-2*01	TRBJ1-2	TRBD1*01	TRBD1	11	12	22	53	0	30	30
1	8.20E-08	TGTGCCAGCAGAGACTGGGGGGTTTTGAAGTGGCCCTGGGAGGCTGTGCTCTGGAAACACCATATATTTT	CASRDWGVLKWP~GRLCSGNTIYF	TRBV9*02, TRBV9*01, TRBV9*03	TRBV9	TRBJ1-3*01	TRBJ1-3	TRBD2*02, TRBD2*01	TRBD2	10	37	42	48	26	5	31
1	8.20E-08	TGCGCCAGCAGTGAGTCGAGGCTAGCGGGAGTAACAAAGGTGAGGATGGGCGTACAATGAGCAGTTCTTC	CASSESRLAGVT~R*GWAYNEQFF	TRBV10-1*01	TRBV10-1	TRBJ2-1*01	TRBJ2-1	TRBD2*02	TRBD2	16	21	30	52	4	21	25
1	8.20E-08	TGCAGTGCCCCGACCCGGAGGGGTTCACCCCTCCACTTTGGGAATGGGGGCATGCGGGGAGCTGTTTTTT	CSAPTRRGSPLH~LGMGACGELFF	TRBV20-1*06, TRBV20-1*03, TRBV20-1*01, TRBV20-1*04, TRBV20-1*05, TRBV20-1*02, TRBV20-1*07	TRBV20-1	TRBJ2-2*01	TRBJ2-2	TRBD1*01, TRBD2*02	TRBD1, TRBD2	7	45	50	54	37	3	40
1	8.20E-08	TGTGCTACCAGTGGGGGGGGTAACAATGAGCAGCTTGGCGGGGACAGGGGTGATTCACCCCTCCACTTT	CATSGGGNNEQLGGDRGDSPLHF	TRBV15*02	TRBV15	TRBJ1-6*02	TRBJ1-6	TRBD1*01	TRBD1	10	40	49	52	29	2	31
1	8.20E-08	TGTGCCATCAGTGACCCCCGTTAGGGACAGGGATAACGAGCAGTACTTCGGGCCGGGCACCAGCATTTT	CAISDPR*GQG*RAVLRAGHQHF	TRBV10-3*01, TRBV10-3*02	TRBV10-3	TRBJ1-5*01	TRBJ1-5	TRBD1*01	TRBD1	13	23	31	59	9	27	36
1	8.20E-08	TGTGCCACCTACCAGGGGGGCCCCTCATTGCCGGACTAGCGGGAGGGTCCCCACAATGAGCAGTTCTTC	CATYQGGPSLPD*REGPHNEQFF	TRBV2*01, TRBV2*02, TRBV2*03	TRBV2	TRBJ2-1*01	TRBJ2-1	TRBD2*02	TRBD2	6	32	46	52	25	5	30
1	8.20E-08	TGTGCCACCAGTGACAGACAGGGGCTAGCGGGAAACAAGGGACATCCTGCCTACAATGAGCAGTTCTTC	CATSDRQGLAGNKGHPAYNEQFF	TRBV24-1*01	TRBV24-1	TRBJ2-1*01	TRBJ2-1	TRBD2*02	TRBD2	13	24	32	49	10	16	26
1	8.20E-08	TGTGCCACCAGCATAAGTCCGACAGGAGCCGAGCAGTTCTTCGGGACCACCGACACTGAAGCTTTCTTT	CATSISPTGAEQFFGTTDTEAFF	TRBV15*02	TRBV15	TRBJ1-1*01	TRBJ1-1	TRBD1*01	TRBD1	11	20	25	52	8	26	34
1	8.20E-08	TGTGCCAGTAGTCCCCAGTATGGGGGCACTGAAGCTTTCTTTGGACAGGCGTACTATGGCTACACCTTC	CASSPQYGGTEAFFGQAYYGYTF	TRBV19*01, TRBV19*03, TRBV19*02	TRBV19	TRBJ1-2*01	TRBJ1-2	TRBD1*01	TRBD1	11	42	48	52	30	3	33
1	8.20E-08	TGTGCCAGCACAGACAGGGACTCTCCTACGAGCAGTACTTCGGGCCGGGCTAATGAAAAACTGTTTTTT	CASTDRDSPTSSTSGRANEKLFF	TRBV25-1*01	TRBV25-1	TRBJ1-4*01	TRBJ1-4	TRBD1*01	TRBD1	9	12	18	49	2	30	32
1	8.20E-08	TGTGCCAGCACAGACAGGGACTCTCCTACGAGCAGTACTTCGGGCCGGGCACTGAAGCCCCAGCATTTT	CASTDRDSPTSSTSGRALKPQHF	TRBV25-1*01	TRBV25-1	TRBJ1-5*01	TRBJ1-5	TRBD1*01	TRBD1	9	12	18	55	2	36	38
1	8.20E-08	TGTGCCAGCAGTTATACTAGCGGGGGCCAGGAAACCCAGGGCTGTGCGAACACCGGGGAGCTGTTTTTT	CASSYTSGGQETQGCANTGELFF	TRBV12-4*01, TRBV12-3*01	TRBV12-4, TRBV12-3	TRBJ2-2*01	TRBJ2-2	TRBD2*01	TRBD2	12	15	25	46	2	20	22
1	8.20E-08	TGTGCCAGCAGTGAAGCGGCGGCCGGGACTAGCGGGAGGGCCTGGTGGGGTCTAGATACGCAGTATTTT	CASSEAAAGTSGRAWWGLDTQYF	TRBV6-1*01	TRBV6-1	TRBJ2-3*01	TRBJ2-3	TRBD2*02	TRBD2	16	24	39	53	7	13	20
1	8.20E-08	TGTGCCAGCAGCTTATGATCCCCCGGCGAGGGAGGGCGAAGTGCGTCTGGGCCTGGGGAGCTGTTTTTT	CASSL*SPGEGGRSASGPGELFF	TRBV7-9*01, TRBV7-9*04, TRBV7-9*02	TRBV7-9	TRBJ2-2*01	TRBJ2-2	TRBD2*02	TRBD2	14	29	35	54	14	18	32
1	8.20E-08	TGTGCCAGCAGCTTAGACCAGGGGGCAGCTGGGGCCAACGTCCTGACTTTAGGGGAGACCCAGTACTTC	CASSLDQGAAGANVLTLGETQYF	TRBV7-8*01	TRBV7-8	TRBJ2-5*01	TRBJ2-5	TRBD1*01	TRBD1	15	18	25	54	2	28	30
1	8.20E-08	TGTGCCAGCAGCTTAAAGTATCTGTTCCCTAAACTAGCACAGGTTGGTAGCAATCAGCCCCAGCATTTT	CASSLKYLFPKLAQVGSNQPQHF	TRBV11-2*03	TRBV11-2	TRBJ1-5*01	TRBJ1-5	TRBD2*02, TRBD2*01	TRBD2	11	32	37	47	20	9	29
1	8.20E-08	TGTGCCAGCAGCTCCCAGACATCTGTGTACTTCTGTGCCAGCAGTATCACAGGGGGGACCCAGTACTTC	CASSSQTSVYFCASSITGGTQYF	TRBV11-2*01	TRBV11-2	TRBJ2-5*01	TRBJ2-5	TRBD1*01	TRBD1	12	48	55	56	35	0	35
1	8.20E-08	TGTGCCAGCAGCTCGCAGAACTATGGCTACACCTTCGGTTCGGGGACAGGGTACAATGAGCAGTTCTTC	CASSSQNYGYTFGSGTGYNEQFF	TRBV7-9*03, TRBV7-9*01, TRBV7-9*04, TRBV7-9*02	TRBV7-9	TRBJ2-1*01	TRBJ2-1	TRBD1*01	TRBD1	13	42	50	51	28	0	28
1	8.20E-08	TGTGCCAGCAGCCTCTCCGGGACTAGAGGGGGGGACCGAAGAATAAGGAACACCGGGGAGCTGTTTTTT	CASSLSGTRGGDRRIRNTGELFF	TRBV4-2*01	TRBV4-2	TRBJ2-2*01	TRBJ2-2	TRBD2*02, TRBD2*01	TRBD2	12	18	25	47	5	21	26
1	8.20E-08	TGTGCCAGCAGCGACCGCGTCGGGTCGTTCACTGAAGCCTACACGAGACGTGGTGAAAAACTGTTTTTT	CASSDRVGSFTEAYTRRGEKLFF	TRBV11-1*01	TRBV11-1	TRBJ1-4*01	TRBJ1-4	TRBD2*02, TRBD2*01	TRBD2	11	20	23	53	8	29	37
1	8.20E-08	TGTGCCAGCAGCGAAGCGAACCGGGACAGGATCTACGAGCAGTACTTCGGGCCCCGGACCCAGTACTTC	CASSEANRDRIYEQYFGPRTQYF	TRBV7-7*01, TRBV7-7*02	TRBV7-7	TRBJ2-5*01	TRBJ2-5	TRBD1*01	TRBD1	11	22	29	56	10	26	36
1	8.20E-08	TGTGCCAGCAGCACCCTCCCCGGGACGGTGAACGAAAAACTGTTTTTTGGCAGTGGAACCCAGTACTTC	CASSTLPGTVNEKLFFGSGTQYF	TRBV9*02, TRBV9*01, TRBV9*03	TRBV9	TRBJ2-5*01	TRBJ2-5	TRBD2*02	TRBD2	11	13	19	57	1	37	38
1	8.20E-08	TGTGCCAGCAGGGGACAGATCAATGAGCAGTTCTTCGGGCCAGGGACACGGCATCAGCCCCAGCATTTT	CASRGQINEQFFGPGTRHQPQHF	TRBV2*01, TRBV2*03	TRBV2	TRBJ1-5*01	TRBJ1-5	TRBD1*01	TRBD1	10	11	17	52	0	34	34
1	8.20E-08	TGTGCCAGCAGATCCCTAAACGCGGGACTAGCGGGATGTGGCTTTTGGCGTTACAATGAGCAGTTCTTC	CASRSLNAGLAGCGFWRYNEQFF	TRBV6-1*01	TRBV6-1	TRBJ2-1*01	TRBJ2-1	TRBD2*02	TRBD2	10	23	35	51	12	15	27
1	8.20E-08	TGCAGTGCTAGAGATTATCCCCACGAAGAACCGGGACTAGCGGGAGACTTCCAAGAGACCCAGTACTTC	CSARDYPHEEPGLAGDFQETQYF	TRBV20-1*01, TRBV20-1*05, TRBV20-1*07	TRBV20-1	TRBJ2-5*01	TRBJ2-5	TRBD2*02	TRBD2	13	32	45	50	18	4	22
1	8.20E-08	TGCAGTGCTAGAGATGGGCGGTCCCAAGAGACCCAGTACTTCGGGGCAGCTAACTATGGCTACACCTTC	CSARDGRSQETQYFGAANYGYTF	TRBV20-1*01, TRBV20-1*05, TRBV20-1*07	TRBV20-1	TRBJ1-2*01	TRBJ1-2	TRBD1*01, TRBD2*02, TRBD2*01	TRBD1, TRBD2	13	42	46	49	28	2	30
1	8.20E-08	TGCAGTGCTAGAAGCCTAGCGGGAGGATGGTTGCAGTACTTCGGGCCGGGCACCGGGGAGCTGTTTTTT	CSARSLAGGWLQYFGPGTGELFF	TRBV20-1*01, TRBV20-1*04, TRBV20-1*05, TRBV20-1*07	TRBV20-1	TRBJ2-2*01	TRBJ2-2	TRBD2*02	TRBD2	11	15	25	50	3	24	27
1	8.20E-08	TGCAGCGTCCTCCCTTATTTGACTAGCGGGAGTGGTGAAGATAGGGATGGGGACACTGAAGCTTTCTTT	CSVLPYLTSGSGEDRDGDTEAFF	TRBV29-1*01, TRBV29-1*03	TRBV29-1	TRBJ1-1*01	TRBJ1-1	TRBD2*02	TRBD2	7	20	31	52	12	20	32
1	8.20E-08	TGTGCCATTAGGACTAGCGGGAACAATGAGCAGTTCTTCGGGCCAGGGACACCGGGGAGCTGTTTTTT	CAIRTSGNNEQ~LRARDTGELFF	TRBV10-3*01, TRBV10-3*02	TRBV10-3	TRBJ2-2*01	TRBJ2-2	TRBD2*02	TRBD2	7	10	21	48	2	26	28
1	8.20E-08	TGTGCCATCAGTGCCGGCGGGAGAGGCGAGCAGTACTTCGGGCCGGGCGAACAGATACGCAGTATTTT	CAISAGGRGEQ~LRAGRTDTQYF	TRBV10-3*01, TRBV10-3*02	TRBV10-3	TRBJ2-3*01	TRBJ2-3	TRBD2*02	TRBD2	12	16	22	50	3	27	30
1	8.20E-08	TGTGCCACCAGCAGAGATGGGACACCGGGACAGGGTACTAGCGGGAGTAAGTAGATACGCAGTATTTT	CATSRDGTPGQ~Y*RE*VDTQYF	TRBV15*02	TRBV15	TRBJ2-3*01	TRBJ2-3	TRBD2*02	TRBD2	11	36	46	52	24	5	29
1	8.20E-08	TGTGCCACCAGCAGAGATGGGACACCGGGACAGGGGGATTCGGCTCCTATAATTCACCCCTCCACTTT	CATSRDGTPGQ~GFGSYNSPLHF	TRBV15*02	TRBV15	TRBJ1-6*01	TRBJ1-6	TRBD1*01	TRBD1	11	26	36	43	14	6	20
1	8.20E-08	TGTGCCAGTAAGCCGGGGGCGACGAACACTGAAGCTTTCTTTGGACAAGGCACCAGACTCAGCATTTT	CASKPGATNTE~FLWTRHQTQHF	TRBV19*01, TRBV19*03, TRBV19*02	TRBV19	TRBJ1-5*01	TRBJ1-5	TRBD1*01, TRBD2*01	TRBD1, TRBD2	9	14	19	59	4	39	43
1	8.20E-08	TGTGCCAGCCGGTAATCAGTTTACGCCCCCGGGACTAGCGGGCGCGACCCTCCTACGAGCAGTACTTC	CASR*SVYAPG~*RARPSYEQYF	TRBV7-8*01	TRBV7-8	TRBJ2-5*01	TRBJ2-5	TRBD2*02, TRBD2*01	TRBD2	8	30	41	59	21	17	38
1	8.20E-08	TGTGCCAGCACAGACAGGGACTCTCCTACGAGCAGTACTTCGGGCCCGGCACCGGGGAGCTGTTTTTT	CASTDRDSPTS~YFGPGTGELFF	TRBV25-1*01	TRBV25-1	TRBJ2-2*01	TRBJ2-2	TRBD1*01	TRBD1	9	12	18	49	2	30	32
1	8.20E-08	TGTGCCAGCACAGACAGGGACTCTCCTACGAGCAGTACTTCGGGCCGGGTAATCAGCCCCAGCATTTT	CASTDRDSPTS~YFGPGNQPQHF	TRBV25-1*01	TRBV25-1	TRBJ1-5*01	TRBJ1-5	TRBD1*01	TRBD1	9	12	18	50	2	31	33
1	8.20E-08	TGTGCCAGCAGTGAAAGGGGGGTCCGTAGCTCCTACAATGAGTTTATAGCAATCAGCCCCAGCATTTT	CASSERGVRSS~Q*VYSNQPQHF	TRBV2*01, TRBV2*03	TRBV2	TRBJ1-5*01	TRBJ1-5	TRBD1*01, TRBD2*01	TRBD1, TRBD2	14	15	20	46	0	25	25
1	8.20E-08	TGTGCCAGCAGTGAAAAGGGGGGGAAAGATAAACTCCGGGACTAGCGGGAGGAGAGACCCAGTACTTC	CASSEKGGKDK~PGLAGGETQYF	TRBV2*01, TRBV2*03	TRBV2	TRBJ2-5*01	TRBJ2-5	TRBD2*02	TRBD2	14	37	51	52	22	0	22
1	8.20E-08	TGTGCCAGCAGCTTTTTTCGAGCGGCCAGCTCCTACGAGCAGTACTTCGGGCCGGGCACCAGCATTTT	CASSFFRAASS~RAVLRAGHQHF	TRBV7-2*04, TRBV7-2*01	TRBV7-2	TRBJ1-5*01	TRBJ1-5	TRBD2*02, TRBD2*01	TRBD2	13	20	24	58	6	33	39
1	8.20E-08	TGTGCCAGCAGCTTAGGGGCTGTGCCAGTAGACCCGAGAACGGGGATAGCAATCAGCCCCAGCATTTT	CASSLGAVPVD~ENGDSNQPQHF	TRBV7-8*01	TRBV7-8	TRBJ1-5*01	TRBJ1-5	TRBD2*01	TRBD2	15	40	44	46	24	1	25
1	8.20E-08	TGTGCCAGCAGCTCGGAATAAGGGGGAGAGACGAGCAGTACTTCGGGCCGGGCAATGAGCAGTTCTTC	CASSSE*GGET~QYFGPGNEQFF	TRBV7-9*03, TRBV7-9*01, TRBV7-9*04, TRBV7-9*02	TRBV7-9	TRBJ2-1*01	TRBJ2-1	TRBD1*01	TRBD1	13	20	25	52	6	26	32
1	8.20E-08	TGTGCCAGCAGCCTAGCGTTGCTAGGGGGTCCGAGGGACAGGTTGGTAGCAATCAGCCCCAGCATTTT	CASSLALLGGP~GQVGSNQPQHF	TRBV11-1*01	TRBV11-1	TRBJ1-5*01	TRBJ1-5	TRBD1*01	TRBD1	16	34	41	46	17	4	21
1	8.20E-08	TGTGCCAGCAGCCCCTAGGCCAGAATGGCTAGCGGGAGGGCGGGGGCACCTACAATGAGCAGTTCTTC	CASSP*ARMAS~EGGGTYNEQFF	TRBV14*01, TRBV14*02	TRBV14	TRBJ2-1*01	TRBJ2-1	TRBD2*02	TRBD2	12	28	39	48	15	8	23
1	8.20E-08	TGTGCCAGCAGCCAGATACGACAGGGGGATGGCGGTGAAGCTTTCTTTGGACAAGGCACCAGCATTTT	CASSQIRQGDG~*SFLWTRHQHF	TRBV13*02, TRBV13*01	TRBV13	TRBJ1-5*01	TRBJ1-5	TRBD1*01	TRBD1	11	19	27	58	7	30	37
1	8.20E-08	TGTGCCAGCAACAAAGGGGAGTAGTGTGGGACTACGGCGGGAGTGACTCCTGCAATGAGCAGTTCTTC	CASNKGE*CGT~GGSDSCNEQFF	TRBV10-3*01, TRBV10-3*02	TRBV10-3	TRBJ2-1*01	TRBJ2-1	TRBD2*02, TRBD2*01	TRBD2	6	36	42	46	29	3	32
1	8.20E-08	TGTGCCAGCAAGGGAGGCTCCTACAATGAGCAGTTCTTCGGGGCTCTGGGGCCAACGTCCTGACTTTC	CASKGGSYNEQ~LRGSGANVLTF	TRBV7-9*03, TRBV7-9*01, TRBV7-9*04, TRBV7-9*02	TRBV7-9	TRBJ2-6*01	TRBJ2-6	TRBD2*02	TRBD2	9	11	16	43	1	26	27
1	8.20E-08	TGCGCCAGCTCCCAGACATCTGTGTACTTCTGCTGCCCCCGGGACAGGGAAACTATGGCTACACCTTC	CASSQTSVYFC~PPGQGNYGYTF	TRBV10-1*02, TRBV4-3*03, TRBV10-1*01, TRBV10-2*01, TRBV23-1*01, TRBV4-1*02, TRBV4-1*01, TRBV4-3*01, TRBV4-3*04, TRBV4-3*02	TRBV10-1, TRBV4-3, TRBV10-2, TRBV23-1, TRBV4-1	TRBJ1-2*01	TRBJ1-2	TRBD1*01	TRBD1	8	40	48	50	31	1	32
1	8.20E-08	TGCAGTGTTCCTCACCTGAGGGGGGGACTAGCGGGGGGGTGAATGACTCCTACAATGAGCAGTTCTTC	CSVPHLRGGLA~GVNDSYNEQFF	TRBV20-1*06, TRBV20-1*03, TRBV20-1*01, TRBV20-1*04, TRBV20-1*05, TRBV20-1*02, TRBV20-1*07	TRBV20-1	TRBJ2-1*01	TRBJ2-1	TRBD2*01	TRBD2	6	23	38	46	16	7	23
1	8.20E-08	TGCAGTGCTAGAGTAGAGGGTTCACCCCTCCACTTTGGGAACGGGGGTCTAATGAAAAACTGTTTTTT	CSARVEGSPLH~WERGSNEKLFF	TRBV20-1*01, TRBV20-1*04, TRBV20-1*05, TRBV20-1*07	TRBV20-1	TRBJ1-4*01	TRBJ1-4	TRBD2*02, TRBD2*01	TRBD2	12	25	30	48	12	17	29
1	8.20E-08	TGCAGTGCTAGAGATTATGGACTGATGCAGCAGTACTTCGGGCCGGGTTTGACACTGAAGCTTTCTTT	CSARDYGLMQQ~LRAGFDTEAFF	TRBV20-1*01, TRBV20-1*05, TRBV20-1*07	TRBV20-1	TRBJ1-1*01	TRBJ1-1	TRBD2*02, TRBD2*01	TRBD2	13	18	22	51	4	28	32
1	8.20E-08	TGCAGTGCTAGAGATCGTTACGCGGCGGTGGTTCTAGCGGAACGAGCTCCTACAATGAGCAGTTCTTC	CSARDRYAAVV~SGTSSYNEQFF	TRBV20-1*01, TRBV20-1*05, TRBV20-1*07	TRBV20-1	TRBJ2-1*01	TRBJ2-1	TRBD2*02, TRBD2*01	TRBD2	13	33	39	46	19	6	25
1	8.20E-08	TGCAGTGCTAGAGACACCTTTCCCTACGAGCAGTACTTCGGGCCGGGCGAACAGATACGCAGTATTTT	CSARDTFPYEQ~LRAGRTDTQYF	TRBV20-1*01, TRBV20-1*05, TRBV20-1*07	TRBV20-1	TRBJ2-3*01	TRBJ2-3	TRBD1*01, TRBD2*02, TRBD2*01	TRBD1, TRBD2	13	44	47	50	30	2	32
1	8.20E-08	TGCAGCCAGAAGACTCAGCCCTGTATCTCTGCGCCAGCAGCCAAGTTGAGAACACTGAAGCTTTCTTT	CSQKTQPCISA~SSQVENTEAFF	TRBV29-1*01, TRBV29-1*03	TRBV29-1	TRBJ1-1*01	TRBJ1-1	TRBD1*01	TRBD1	5	18	23	49	12	25	37
1	8.20E-08	TGCAGCGTTCCCCCGCGTAGACCACTAGCGGGAAGGGCGCCTCTAGTCTCCCCTACGAGCAGTACTTC	CSVPPRRPLAG~GASSLPYEQYF	TRBV29-1*01, TRBV29-1*03	TRBV29-1	TRBJ2-7*01	TRBJ2-7	TRBD2*02	TRBD2	8	23	32	51	14	18	32
1	8.20E-08	TGTGCCATCAGTGAGTCCACAGTGCTGCATGGCTATATTCTTATGTGCTAACTATGGCTACACCTTC	CAISESTVLHG~IFLCANYGYTF	TRBV10-3*01, TRBV10-3*02	TRBV10-3	TRBJ1-2*01	TRBJ1-2	TRBD1*01, TRBD2*02, TRBD2*01	TRBD1, TRBD2	16	18	21	47	1	25	26
1	8.20E-08	TGTGCCACCAGCAGAGATTTTGGGGCTGATTGCTACACAGTGGAACAGATTCTATGGCTACACCTTC	CATSRDFGADC~TQWNRFYGYTF	TRBV15*02	TRBV15	TRBJ1-2*01	TRBJ1-2	TRBD1*01	TRBD1	11	21	25	51	9	25	34
1	8.20E-08	TGTGCCAGTCATCGAGGACGGGGCTCTGGGGCCAACGTCCTCGATGACTGGCAATGAGCAGTTCTTC	CASHRGRGSGA~TSSMTGNEQFF	TRBV19*01, TRBV19*03, TRBV19*02	TRBV19	TRBJ2-1*01	TRBJ2-1	TRBD1*01, TRBD2*01	TRBD1, TRBD2	8	27	31	51	18	19	37
1	8.20E-08	TGTGCCAGTACCTTGGACAGGGAGCTCCTACGAGCAGTACTTCGGGCCGGGCAATGAGCAGTTCTTC	CASTLDRELLR~QYFGPGNEQFF	TRBV28*01	TRBV28	TRBJ2-1*01	TRBJ2-1	TRBD1*01	TRBD1	7	14	21	51	6	29	35
1	8.20E-08	TGTGCCAGCACAGACAGGGACTCTCCTACGAGCAGTACTTCGGGCCGGGGCCAACGTCCTGACTTTC	CASTDRDSPTS~VLRAGANVLTF	TRBV25-1*01	TRBV25-1	TRBJ2-6*01	TRBJ2-6	TRBD1*01	TRBD1	9	12	18	46	2	27	29
1	8.20E-08	TGTGCCAGCACAGACAGGGACTCTCCTACGAGCAGTACTTCGGGCCGGGACCGGGGAGCTGTTTTTT	CASTDRDSPTS~VLRAGTGELFF	TRBV25-1*01	TRBV25-1	TRBJ2-2*01	TRBJ2-2	TRBD1*01	TRBD1	9	12	18	49	2	30	32
1	8.20E-08	TGTGCCAGCAGTCTAGCGGGGGACCTCAATCAGCCCCAGCTATATCCCGAACTATGGCTACACCTTC	CASSLAGDLNQ~PSYIPNYGYTF	TRBV12-4*01, TRBV12-3*01	TRBV12-4, TRBV12-3	TRBJ1-2*01	TRBJ1-2	TRBD1*01, TRBD2*02, TRBD2*01	TRBD1, TRBD2	16	19	23	49	2	25	27
1	8.20E-08	TGTGCCAGCAGTCGGCTGACAGGGGGCTCGGATTCACCCCTCCGGCTCGGATTCACCCCTCCACTTT	CASSRLTGGSD~HPSGSDSPLHF	TRBV6-5*01	TRBV6-5	TRBJ1-6*01	TRBJ1-6	TRBD1*01	TRBD1	11	17	26	50	5	23	28
1	8.20E-08	TGTGCCAGCAGTGATGGGACAGGGGGCTCGGATTCACCCCTCCGGCTCGGATTCACCCCTCCACTTT	CASSDGTGGSD~HPSGSDSPLHF	TRBV25-1*01	TRBV25-1	TRBJ1-6*01	TRBJ1-6	TRBD1*01	TRBD1	13	15	26	50	1	23	24
1	8.20E-08	TGTGCCAGCAGTGACACCTCACCGTCCTCGACTTCATTCGGGACAGGAGACCTATGGCTACACCTTC	CASSDTSPSST~HSGQETYGYTF	TRBV25-1*01	TRBV25-1	TRBJ1-2*01	TRBJ1-2	TRBD1*01	TRBD1	13	39	46	51	25	4	29
1	8.20E-08	TGTGCCAGCAGTGACACCTCACCGTCCTCAACTTCATTCGGGACGGGAGATCTATGGCCACACCTTC	CASSDTSPSST~HSGREIYGHTF	TRBV25-1*01	TRBV25-1	TRBJ1-2*01	TRBJ1-2	TRBD2*02	TRBD2	13	43	48	51	29	2	31
1	8.20E-08	TGTGCCAGCAGTGACACCTCACCGTCCTCAACTTCATTCGGGACAGGAGTCCTATGGCTACACCTTC	CASSDTSPSST~HSGQESYGYTF	TRBV25-1*01	TRBV25-1	TRBJ1-2*01	TRBJ1-2	TRBD1*01	TRBD1	13	39	46	51	25	4	29
1	8.20E-08	TGTGCCAGCAGTGACACCTCACCGTCCTCAACTTCATTCGGGACAGGAGACCTACGGCTACACCTTC	CASSDTSPSST~HSGQETYGYTF	TRBV25-1*01	TRBV25-1	TRBJ1-2*01	TRBJ1-2	TRBD1*01	TRBD1	13	39	46	51	25	4	29
1	8.20E-08	TGTGCCAGCAGTGACACCTCACCGTCCTCAACTTCACTCGGGACAGGAGATCTATGGCTGCACCTTC	CASSDTSPSST~HSGQEIYGCTF	TRBV25-1*01	TRBV25-1	TRBJ1-2*01	TRBJ1-2	TRBD1*01	TRBD1	13	39	46	51	25	4	29
1	8.20E-08	TGTGCCAGCAGTGACACCTCACCGTCCCCAACTTCATTCGGGACAGGAGACCTATGGCTACACCTTC	CASSDTSPSPT~HSGQETYGYTF	TRBV25-1*01	TRBV25-1	TRBJ1-2*01	TRBJ1-2	TRBD1*01	TRBD1	13	39	46	51	25	4	29
1	8.20E-08	TGTGCCAGCAGCTTATGATCCCCCGGCGAGGGAGGGCGAAGTGCGTCTGGGCCGGGGAGCTGTTTTT	CASSL*SPGEG~GEVRLGRGAVF	TRBV7-9*01, TRBV7-9*04, TRBV7-9*02	TRBV7-9	TRBJ2-2*01	TRBJ2-2	TRBD2*02	TRBD2	14	29	35	62	14	26	40
1	8.20E-08	TGTGCCAGCAGCTTAGCGCGGCTAGCGGGGGGACTAAACACCGGGGAGCTCCTACGAGCAGTACTTC	CASSLARLAGG~*TPGSSYEQYF	TRBV7-8*01	TRBV7-8	TRBJ2-7*01	TRBJ2-7	TRBD2*01	TRBD2	16	21	31	48	4	16	20
1	8.20E-08	TGTGCCAGCAGCTTAGATCAAGGGGGGGGAAAAATCTTAGCACTCCTATAATTCACCCCTCCACTTT	CASSLDQGGGK~S*HSYNSPLHF	TRBV9*02, TRBV9*01	TRBV9	TRBJ1-6*02	TRBJ1-6	TRBD2*01	TRBD2	15	22	28	42	6	13	19
1	8.20E-08	TGTGCCAGCAGCTTAATAGCGGGAGGTAGCGGGGGGCCCACACTCTGGGGCCAACGTCCTGACTTTC	CASSLIAGGSG~GPHSGANVLTF	TRBV7-6*01	TRBV7-6	TRBJ2-6*01	TRBJ2-6	TRBD2*02, TRBD2*01	TRBD2	14	16	25	42	1	16	17
1	8.20E-08	TGTGCCAGCAGCTTAAGTATAGTATGCATCTTCGCCGCGGGACAAGGGCAACTACGAGCAGTATTTT	CASSLSIVCIF~PRDKGNYEQYF	TRBV7-9*01, TRBV7-9*04, TRBV7-9*02	TRBV7-9	TRBJ2-3*01	TRBJ2-3	TRBD1*01, TRBD2*02	TRBD1, TRBD2	14	38	43	57	23	13	36
1	8.20E-08	TGTGCCAGCAGCTCAGGGGACAATCAGCCCCAGCCGGACAGGGCCTACTAATGAAAAACTGTTTTTT	CASSSGDNQPQ~RTGPTNEKLFF	TRBV6-6*04	TRBV6-6	TRBJ1-4*01	TRBJ1-4	TRBD1*01	TRBD1	10	35	42	46	24	3	27
1	8.20E-08	TGTGCCAGCAGCCCCGGGGGGGGGACCTACGAGCAGTACTAGCGGGGGGCACAATGAGCAGTTCTTC	CASSPGGGTYE~STSGGHNEQFF	TRBV5-5*01, TRBV5-5*02, TRBV5-5*03	TRBV5-5	TRBJ2-1*01	TRBJ2-1	TRBD2*01	TRBD2	11	37	48	50	25	1	26
1	8.20E-08	TGTGCCAGCAGCCCAAAATTAGTCATTGTGGGGACAGGGGCTTTGGAGCACAGATACGCAGTATTTT	CASSPKLVIVG~QGLWSTDTQYF	TRBV7-3*05, TRBV7-3*01	TRBV7-3	TRBJ2-3*01	TRBJ2-3	TRBD1*01	TRBD1	11	30	39	46	18	6	24
1	8.20E-08	TGTGCCAGCAGCCGGACTAGCGGCCCAGGAGGCTACAATGAGCAGGTCGGGTGAAAAACTGTTTTTT	CASSRTSGPGG~TMSRSGEKLFF	TRBV5-8*01, TRBV5-8*02	TRBV5-8	TRBJ1-4*01	TRBJ1-4	TRBD2*02, TRBD2*01	TRBD2	11	13	22	51	1	28	29
1	8.20E-08	TGTGCCAGCAGCGACGAGGGCACCCACTATGGCTACTACCTCTAGCACTGCAGAGACCCAGTACTTC	CASSDEGTHYG~TTSSTAETQYF	TRBV7-8*01, TRBV7-8*03	TRBV7-8	TRBJ2-5*01	TRBJ2-5	TRBD2*02, TRBD2*01	TRBD2	11	41	45	51	29	5	34
1	8.20E-08	TGTGCCAGCAGCGACGAGGGCACCCACTATGGCTACACCTTCGGTTCGGAGGGCTGAAGCTTTCTTT	CASSDEGTHYG~TPSVRRAEAFF	TRBV7-8*01, TRBV7-8*03	TRBV7-8	TRBJ1-1*01	TRBJ1-1	TRBD2*02	TRBD2	11	47	52	53	35	0	35
1	8.20E-08	TGTGCCAGCAGCGAACTCGGAAACACCATATATTTTGGAGAGGGCCCCCACAGATACGCAGTATTTT	CASSELGNTIY~LERAPTDTQYF	TRBV7-9*03, TRBV7-9*01, TRBV7-9*04, TRBV7-9*02	TRBV7-9	TRBJ2-3*01	TRBJ2-3	TRBD1*01, TRBD2*02	TRBD1, TRBD2	11	43	47	48	31	0	31
1	8.20E-08	TGTGCCAGCAGCACCCGACAGGGAAGAGGAGTATGGCTACACGAGACGTGGTGAAAAACTGTTTTTT	CASSTRQGRGV~GYTRRGEKLFF	TRBV21-1*01	TRBV21-1	TRBJ1-4*01	TRBJ1-4	TRBD1*01	TRBD1	12	16	22	51	3	28	31
1	8.20E-08	TGCGCCAGCAGCTTCTACATCTGCAGCCCCCGTAAGCGGGAGCCTAACTTTCTACGAGCAGTACTTC	CASSFYICSPR~SGSLTFYEQYF	TRBV5-1*01	TRBV5-1	TRBJ2-7*01	TRBJ2-7	TRBD2*02	TRBD2	13	34	41	51	20	9	29
1	8.20E-08	TGCAGCGTTGAAGATATGTCCACTAGCGGGGGGGCCATACAACTCTGGGGCCAACGTCCTGACTTTC	CSVEDMSTSGG~PYNSGANVLTF	TRBV29-1*01	TRBV29-1	TRBJ2-6*01	TRBJ2-6	TRBD2*01	TRBD2	13	21	33	42	7	8	15
1	8.20E-08	TGTGCCATCCCGGGGGGGACATTCGTCCCCTGGGGCGACTAGCGGCTAGGCGAGACCCAGTACTTC	CAIPGGTFVPWGD*RLGETQYF	TRBV28*01	TRBV28	TRBJ2-5*01	TRBJ2-5	TRBD2*02, TRBD2*01	TRBD2	6	36	44	51	29	6	35
1	8.20E-08	TGTGCCATCAGTGAGGGCCAATGGACCGAAGGGCCTTAAGCTGCAACTAGTGAAAAACTGTTTTTT	CAISEGQWTEGP*AATSEKLFF	TRBV10-3*01, TRBV10-3*02	TRBV10-3	TRBJ1-4*01	TRBJ1-4	TRBD1*01, TRBD2*02, TRBD2*01	TRBD1, TRBD2	14	29	32	43	14	10	24
1	8.20E-08	TGTGCCACCAGTGCCCCCGAGTTGGGCTACAATGAGCAGTTCTTCAGGCCAGGGACACGGCATTTT	CATSAPELGYNEQFFRPGTRHF	TRBV24-1*01	TRBV24-1	TRBJ1-5*01	TRBJ1-5	TRBD1*01, TRBD2*01	TRBD1, TRBD2	12	51	56	59	38	2	40
1	8.20E-08	TGTGCCACCAGCAGAGATGGGACACCGGGACAGATCGAAACTGGTGGCACAGATACGCAGTATTTT	CATSRDGTPGQIETGGTDTQYF	TRBV15*02	TRBV15	TRBJ2-3*01	TRBJ2-3	TRBD1*01	TRBD1	11	26	32	46	14	13	27
1	8.20E-08	TGTGCCAGTAATACTCCATCCAGGGACCCTTACTCACGAACTCCGGTGATCTACGAGCAGTACTTC	CASNTPSRDPYSRTPVIYEQYF	TRBV19*01, TRBV19*03, TRBV19*02	TRBV19	TRBJ2-7*01	TRBJ2-7	TRBD1*01, TRBD2*02, TRBD2*01	TRBD1, TRBD2	9	22	26	50	12	23	35
1	8.20E-08	TGTGCCAGCACCGGTAGCTTTTGGGACCTAAATCGGGGCCACGGACCCTCCTACGAGCAGTACTTC	CASTGSFWDLNRGHGPSYEQYF	TRBV7-8*01, TRBV7-8*03	TRBV7-8	TRBJ2-7*01	TRBJ2-7	TRBD1*01, TRBD2*02, TRBD2*01	TRBD1, TRBD2	9	34	38	47	24	8	32
1	8.20E-08	TGTGCCAGCAGTTTATACGGCGGGTCCTCCTTCCGTCAGGTGTGCAGGGGCTATGGCTACACCTTC	CASSLYGGSSFRQVCRGYGYTF	TRBV28*01	TRBV28	TRBJ1-2*01	TRBJ1-2	TRBD1*01	TRBD1	15	44	49	50	28	0	28
1	8.20E-08	TGTGCCAGCAGTTTATACGGCGGGTCCTCCAACCCCGGACAGGGGCAAAACAATGAGCAGTTCTTC	CASSLYGGSSNPGQGQNNEQFF	TRBV28*01	TRBV28	TRBJ2-1*01	TRBJ2-1	TRBD1*01	TRBD1	15	36	44	49	20	4	24
1	8.20E-08	TGTGCCAGCAGTTGAGGACACAATCAGCCCCTGGCTGTGTGGGCGAGGACCGGGGAGCTGTTTTTT	CASS*GHNQPLAVWARTGELFF	TRBV7-3*01	TRBV7-3	TRBJ2-2*01	TRBJ2-2	TRBD1*01	TRBD1	10	27	32	48	16	15	31
1	8.20E-08	TGTGCCAGCAGTGACTCGAGCACGGGCTCATAGGTTTGTCCCCTTCTCGATTCACCCCTCCACTTT	CASSDSSTGS*VCPLLDSPLHF	TRBV6-4*02, TRBV6-4*01	TRBV6-4	TRBJ1-6*02	TRBJ1-6	TRBD1*01	TRBD1	16	36	41	49	19	7	26
1	8.20E-08	TGTGCCAGCAGTGACACCTCCCGTCCTCAACTTCATTCGGGACAGGAGATCTATGGCTGCACCTTC	CASSDTSRPQLHSGQEIYGCTF	TRBV25-1*01	TRBV25-1	TRBJ1-2*01	TRBJ1-2	TRBD1*01	TRBD1	13	38	45	50	24	4	28
1	8.20E-08	TGTGCCAGCAGCTTTTTCTCTCCTGCCGGATTTGGGGCAGGGAGGGTTGTCTATGGCTACACCTTC	CASSFFSPAGFGAGRVVYGYTF	TRBV7-9*03, TRBV7-9*01, TRBV7-9*04, TRBV7-9*02	TRBV7-9	TRBJ1-2*01	TRBJ1-2	TRBD2*02	TRBD2	13	39	45	50	25	4	29
1	8.20E-08	TGTGCCAGCAGCTTCTACATCTGCAGTGCCTCCCTAGGGACTAGCGGCAACTACGAGCAGTACTTC	CASSFYICSASLGTSGNYEQYF	TRBV11-2*01, TRBV11-2*03	TRBV11-2	TRBJ2-7*01	TRBJ2-7	TRBD2*02, TRBD2*01	TRBD2	13	36	46	50	22	3	25
1	8.20E-08	TGTGCCAGCAGCTTCTACATCTGCAGTGCCCTCCCGCGGGGGACGGGCAATCAGCCCCAGCATTTT	CASSFYICSALPRGTGNQPQHF	TRBV5-8*01, TRBV5-8*02	TRBV5-8	TRBJ1-5*01	TRBJ1-5	TRBD2*02	TRBD2	13	28	36	46	14	9	23
1	8.20E-08	TGTGCCAGCAGCTTAGCCGGGACAGCTCAGGGAAAAGGCAAAGAATCGAACACTGAAGCTTTCTTT	CASSLAGTAQGKGKESNTEAFF	TRBV7-2*04, TRBV7-2*01	TRBV7-2	TRBJ1-1*01	TRBJ1-1	TRBD1*01	TRBD1	16	18	24	47	1	22	23
1	8.20E-08	TGTGCCAGCAGCTTAGCGGCCGCCACTTTTTGAACTATGGCTACAGGGGACGAGACCCAGTACTTC	CASSLAAATF*TMATGDETQYF	TRBV7-6*01	TRBV7-6	TRBJ2-5*01	TRBJ2-5	TRBD1*01	TRBD1	16	42	48	51	25	2	27
1	8.20E-08	TGTGCCAGCAGCTTAGCGGGAGGGGGGACTACATAACTTCCAATTAACACCGGGGAGCTGTTTTTT	CASSLAGGGTT*LPINTGELFF	TRBV7-3*01	TRBV7-3	TRBJ2-2*01	TRBJ2-2	TRBD2*02	TRBD2	14	15	23	45	0	21	21
1	8.20E-08	TGTGCCAGCAGCTTAGGAGTCGGACTAGCGGGATGTGGCTTTTGGCGTTACAATGAGCAGTTCTTC	CASSLGVGLAGCGFWRYNEQFF	TRBV11-2*01	TRBV11-2	TRBJ2-1*01	TRBJ2-1	TRBD2*02	TRBD2	15	21	32	48	5	15	20
1	8.20E-08	TGTGCCAGCAGCTTAAGTATAGTATGCATCTTCGCCGCGGGACTAGCGGACTACGAGCAGTACTTC	CASSLSIVCIFAAGLADYEQYF	TRBV7-9*01, TRBV7-9*04, TRBV7-9*02	TRBV7-9	TRBJ2-7*01	TRBJ2-7	TRBD2*02, TRBD2*01	TRBD2	14	38	48	50	23	1	24
1	8.20E-08	TGTGCCAGCAGCTCCTACATCTGCAGTGCTATCCGAAGTAGGACTAGCGGGAATGAGCAGTTCTTC	CASSSYICSAIRSRTSGNEQFF	TRBV7-8*01, TRBV7-8*03	TRBV7-8	TRBJ2-1*01	TRBJ2-1	TRBD2*02, TRBD2*01	TRBD2	12	40	50	51	27	0	27
1	8.20E-08	TGTGCCAGCAGCTCGCACCCGTCGAGGAACACCGGGGGGGGCCTGGGGAGAGAGCCCCAGCATTTT	CASSSHPSRNTGGGLGREPQHF	TRBV9*02, TRBV9*01, TRBV9*03	TRBV9	TRBJ1-5*01	TRBJ1-5	TRBD2*01	TRBD2	11	32	39	52	20	12	32
1	8.20E-08	TGTGCCAGCAGCTCGCAGAACTATGGCTACACCTTCGGTTCGGGGACCTAGAGCGAGCAGTACTTC	CASSSQNYGYTFGSGT*SEQYF	TRBV7-9*03, TRBV7-9*01, TRBV7-9*04, TRBV7-9*02	TRBV7-9	TRBJ2-7*01	TRBJ2-7	TRBD1*01, TRBD2*02, TRBD2*01	TRBD1, TRBD2	13	42	46	53	28	6	34
1	8.20E-08	TGTGCCAGCAGCTCAACCGTGGGGACCCTCGGACTAGCGGGAGTTAGTGGGTACGGGCAGTACTTC	CASSSTVGTLGLAGVSGYGQYF	TRBV7-9*03, TRBV7-9*01, TRBV7-9*04, TRBV7-9*02	TRBV7-9	TRBJ2-7*01	TRBJ2-7	TRBD2*02	TRBD2	13	30	42	51	16	8	24
1	8.20E-08	TGTGCCAGCAGCCCTGCCGCGGGACTAGCGGGATGTGGCTTTTGGCGTTACAATGAGCAGTTCTTC	CASSPAAGLAGCGFWRYNEQFF	TRBV7-9*03, TRBV7-9*01, TRBV7-9*04, TRBV7-9*02	TRBV7-9	TRBJ2-1*01	TRBJ2-1	TRBD2*02	TRBD2	11	20	32	48	8	15	23
1	8.20E-08	TGTGCCAGCAGCCCCGCCCAGGGTAGTTACGAGCAGTACTTCGGGCCGGGCAATGAGCAGTTCTTC	CASSPAQGSYEQYFGPGNEQFF	TRBV7-8*01, TRBV7-8*03	TRBV7-8	TRBJ2-1*01	TRBJ2-1	TRBD1*01	TRBD1	12	18	22	50	5	27	32
1	8.20E-08	TGTGCCAGCAGCCCCGGGGGGGGGACCTACGAGCAGTACTTCGGGCCGGCCGGGGAGCTGTTTTTT	CASSPGGGTYEQYFGPAGELFF	TRBV5-5*01, TRBV5-5*02, TRBV5-5*03	TRBV5-5	TRBJ2-2*01	TRBJ2-2	TRBD2*01	TRBD2	11	14	21	49	2	27	29
1	8.20E-08	TGTGCCAGCAGCCCCATGGGTCAACTAGCGGGGGCCTCCGTCAGCTCCTACAATGAGCAGTTCTTC	CASSPMGQLAGASVSSYNEQFF	TRBV7-9*03, TRBV7-9*01, TRBV7-9*04, TRBV7-9*02	TRBV7-9	TRBJ2-1*01	TRBJ2-1	TRBD2*01	TRBD2	11	23	33	44	11	10	21
1	8.20E-08	TGTGCCAGCAGCCCAAGGGATGAGCAGTTCTTCGGGCCAGGGACAGGGGTTGAAAAACTGTTTTTT	CASSPRDEQFFGPGTGVEKLFF	TRBV2*01, TRBV2*02, TRBV2*03	TRBV2	TRBJ1-4*01	TRBJ1-4	TRBD1*01	TRBD1	10	39	48	50	28	1	29
1	8.20E-08	TGTGCCAGCAGCGAGGGGGACTAGCGGGAGGGACCCCGCGCCCTCTCCTACAATGAGCAGTTCTTC	CASSEGD*REGPRALSYNEQFF	TRBV9*02, TRBV9*01, TRBV9*03	TRBV9	TRBJ2-1*01	TRBJ2-1	TRBD2*02	TRBD2	12	16	31	44	3	12	15
1	8.20E-08	TGCGCCAGCACCCAACAGGGAGTACTTCTGTGCCAAAGACAGGGGGCCTACAATGAGCAGTTCTTC	CASTQQGVLLCQRQGAYNEQFF	TRBV5-1*01	TRBV5-1	TRBJ2-1*01	TRBJ2-1	TRBD1*01	TRBD1	9	37	45	46	27	0	27
1	8.20E-08	TGCGCCAGCAGTGAGTCCTTGGGACTAGCGGGGGCCTCCGTCAGCTCCTACAATGAGCAGTTCTTC	CASSESLGLAGASVSSYNEQFF	TRBV10-1*01	TRBV10-1	TRBJ2-1*01	TRBJ2-1	TRBD2*01	TRBD2	16	20	33	44	3	10	13
1	8.20E-08	TGCGCCAGCAGTGAGACCCCAACCCCCGGGACTAGCGGGAGTGATAACACCGGGGAGCTGTTTTTT	CASSETPTPGTSGSDNTGELFF	TRBV10-1*01	TRBV10-1	TRBJ2-2*01	TRBJ2-2	TRBD2*02	TRBD2	14	27	40	45	12	4	16
1	8.20E-08	TGCGCCAGCAGCTTCTACATCTGCAGTGCTAGGATGGTGGGACAGGGTAGTTCACCCCTCCACTTT	CASSFYICSARMVGQGSSPLHF	TRBV5-1*01	TRBV5-1	TRBJ1-6*02	TRBJ1-6	TRBD1*01	TRBD1	13	38	46	50	24	3	27
1	8.20E-08	TGCGCCAGCAGCTTCTACATCTGCAGTGCATCTTTATCGGCGACGGGGAATTCACCCCTCCACTTT	CASSFYICSASLSATGNSPLHF	TRBV5-1*01	TRBV5-1	TRBJ1-6*02	TRBJ1-6	TRBD2*01	TRBD2	13	43	47	48	29	0	29
1	8.20E-08	TGCAGTGCTTCAGGAGGGACAGACTTCTACGAGCAGTACTTCGGGCCGGGCAATGAGCAGTTCTTC	CSASGGTDFYEQYFGPGNEQFF	TRBV20-1*06, TRBV20-1*03, TRBV20-1*01, TRBV20-1*04, TRBV20-1*05, TRBV20-1*02, TRBV20-1*07	TRBV20-1	TRBJ2-1*01	TRBJ2-1	TRBD1*01	TRBD1	8	15	21	50	6	28	34
1	8.20E-08	TGCAGTGCTCAGCGGGAACACGCAGATACGCAGTATTTTGGACGGGCCCAAGAGACCCAGTACTTC	CSAQREHADTQYFGRAQETQYF	TRBV20-1*06, TRBV20-1*03, TRBV20-1*01, TRBV20-1*04, TRBV20-1*05, TRBV20-1*02, TRBV20-1*07	TRBV20-1	TRBJ2-5*01	TRBJ2-5	TRBD2*02	TRBD2	8	10	16	47	1	30	31
1	8.20E-08	TGCAGTGCTAGTATTAGGCTAGCGGGGGACAGGGTCTCTAGCTCCTATAATTCACCCCTCCACTTT	CSASIRLAGDRVSSSYNSPLHF	TRBV20-1*01, TRBV20-1*04, TRBV20-1*05, TRBV20-1*07	TRBV20-1	TRBJ1-6*01	TRBJ1-6	TRBD2*01	TRBD2	11	18	27	41	6	13	19
1	8.20E-08	TGCAGTGCTAGGTAGGCTGGGGGGGGTATCCCCCCGGGGCAAGTGCTGTATTGGGGGCAGTTCTTC	CSAR*AGGGIPPGQVLYWGQFF	TRBV20-1*06, TRBV20-1*03, TRBV20-1*01, TRBV20-1*04, TRBV20-1*05, TRBV20-1*02, TRBV20-1*07	TRBV20-1	TRBJ2-1*01	TRBJ2-1	TRBD2*01	TRBD2	10	19	25	56	8	30	38
1	8.20E-08	TGCAGTGCTAGGGACTCGGCCATGTATCGCTGTGCCAGCAGCTTAGAGGGCTACGAGCAGTACTTC	CSARDSAMYRCASSLEGYEQYF	TRBV20-1*01, TRBV20-1*04, TRBV20-1*05, TRBV20-1*07	TRBV20-1	TRBJ2-7*01	TRBJ2-7	TRBD2*02, TRBD2*01	TRBD2	10	45	49	50	34	0	34
1	8.20E-08	TGCAGTGCTAGAGACACCTTTCCCTACGAGCAGTACTTCGGGCCGGGCACCGGGGAGCTGTTTTTT	CSARDTFPYEQYFGPGTGELFF	TRBV20-1*01, TRBV20-1*05, TRBV20-1*07	TRBV20-1	TRBJ2-2*01	TRBJ2-2	TRBD1*01, TRBD2*02, TRBD2*01	TRBD1, TRBD2	13	39	42	47	25	4	29
1	8.20E-08	TGCAGTGCCCATAGAGACTAGGACCATGTAACATTGTGGGGACGGGGGACCCATGAGCAGTACTTC	CSAHRD*DHVTLWGRGTHEQYF	TRBV20-1*06, TRBV20-1*03, TRBV20-1*01, TRBV20-1*04, TRBV20-1*05, TRBV20-1*02, TRBV20-1*07	TRBV20-1	TRBJ2-7*01	TRBJ2-7	TRBD2*02, TRBD2*01	TRBD2	7	15	20	54	7	33	40
1	8.20E-08	TGCAGTGCAACCGAGGGACTCCTAAGAATCTCGGTTGCACTGCAGGGCAATGAAAAACTGTTTTTT	CSATEGLLRISVALQGNEKLFF	TRBV20-1*06, TRBV20-1*03, TRBV20-1*01, TRBV20-1*04, TRBV20-1*05, TRBV20-1*02, TRBV20-1*07	TRBV20-1	TRBJ1-4*01	TRBJ1-4	TRBD2*02, TRBD2*01	TRBD2	7	14	19	48	6	28	34
1	8.20E-08	TGCAGCTCCCAGACATCTGTGTACTTCTGTGCCATCAGTGCCAGGACGTATGATGAGCAGTTCTTC	CSSQTSVYFCAISARTYDEQFF	TRBV29-1*01, TRBV29-1*03	TRBV29-1	TRBJ2-1*01	TRBJ2-1	TRBD1*01, TRBD2*02, TRBD2*01	TRBD1, TRBD2	5	43	46	52	37	5	42
1	8.20E-08	TGCAGCGTTGCCGGGAGAAGCAACGCTGAAGCTTTCTTTGGACAGGGATGGGATACGCAGTATTTT	CSVAGRSNAEAFFGQGWDTQYF	TRBV29-1*01	TRBV29-1	TRBJ2-3*01	TRBJ2-3	TRBD1*01	TRBD1	9	39	46	51	29	4	33
1	8.20E-08	TGCAGCGTTGAAGATGTCCGCTCCTACAATGAGCAGTTCTTCGGGCCAGGGACTGAAGCTTTCTTT	CSVEDVRSYNEQFFGPGTEAFF	TRBV29-1*01	TRBV29-1	TRBJ1-1*01	TRBJ1-1	TRBD1*01, TRBD2*02, TRBD2*01	TRBD1, TRBD2	13	46	50	51	32	0	32
1	8.20E-08	TGTGCCATCAGTAGTCCGGGACAGGGGTCCACTGAAGCTTTCTTTGGACAAGGCACCAGCATTTT	CAISSPGQGST~SFLWTRHQHF	TRBV10-3*01, TRBV10-3*02	TRBV10-3	TRBJ1-5*01	TRBJ1-5	TRBD1*01	TRBD1	11	17	26	55	5	28	33
1	8.20E-08	TGTGCCACCAGCAGAGTTCCCTCTCAGGGAGGCGACAGGTGAGCTCCTACAATGAGCAGTTCTTC	CATSRVPSQGG~QVSSYNEQFF	TRBV15*02	TRBV15	TRBJ2-1*01	TRBJ2-1	TRBD1*01, TRBD2*02	TRBD1, TRBD2	11	33	38	43	21	4	25
1	8.20E-08	TGTGCCACCAGCAGAGATGGGGCAGGGACCTCTGGGGCCAACGTCCTGGAAACACCATATATTTT	CATSRDGAGTS~GQRPGNTIYF	TRBV15*02	TRBV15	TRBJ1-3*01	TRBJ1-3	TRBD1*01, TRBD2*02, TRBD2*01	TRBD1, TRBD2	11	33	37	45	21	7	28
1	8.20E-08	TGTGCCAGCACAGACAGGGACTCTCCTACGAGCAGTACTTCGGGCCGGGCACTGAAGCTTTCTTT	CASTDRDSPTS~YFGPGTEAFF	TRBV25-1*01	TRBV25-1	TRBJ1-1*01	TRBJ1-1	TRBD1*01	TRBD1	9	12	18	49	2	30	32
1	8.20E-08	TGTGCCAGCACAGACAGGGACTCTCCTACGAGCAGTACTTCGGGCCGGGCAATGAGCAGTTCTTC	CASTDRDSPTS~YFGPGNEQFF	TRBV25-1*01	TRBV25-1	TRBJ2-1*01	TRBJ2-1	TRBD1*01	TRBD1	9	12	18	49	2	30	32
1	8.20E-08	TGTGCCAGCACAGACAGGGACTCTCCTACGAGCAGTACTTCGGGCCGGGGCAGCCCCAGCATTTT	CASTDRDSPTS~YFGPGQPQHF	TRBV25-1*01	TRBV25-1	TRBJ1-5*01	TRBJ1-5	TRBD1*01	TRBD1	9	12	18	50	2	31	33
1	8.20E-08	TGTGCCAGCACAGACAGGGACTCTCCTACGAGCAGTACTTCGGGCCGGAGCAGCCCCAGCATTTT	CASTDRDSPTS~YFGPEQPQHF	TRBV25-1*01	TRBV25-1	TRBJ1-5*01	TRBJ1-5	TRBD1*01	TRBD1	9	12	18	50	2	31	33
1	8.20E-08	TGTGCCAGCAGTTCCCCCCGGGGGGGTCCGGCCAGGGACTAGCGGGAGGGTCCTTGTGGTATTTT	CASSSPRGGPA~GLAGGSLWYF	TRBV12-4*01, TRBV12-3*01	TRBV12-4, TRBV12-3	TRBJ2-3*01	TRBJ2-3	TRBD2*02	TRBD2	12	34	49	58	21	8	29
1	8.20E-08	TGTGCCAGCAGTGCCAAACGCGACGGGACACAAAATACAAGCGGCCTGGCTACGGGCAGTACTTC	CASSAKRDGTQ~YKRPGYGQYF	TRBV6-6*02, TRBV6-6*05, TRBV6-5*01, TRBV6-6*01, TRBV6-6*03, TRBV6-1*01, TRBV6-6*04	TRBV6-6, TRBV6-5, TRBV6-1	TRBJ2-7*01	TRBJ2-7	TRBD1*01	TRBD1	12	24	29	49	11	19	30
1	8.20E-08	TGTGCCAGCAGTGAATATTCGGAAGGAGTGAGCACAGATACGCAGTATTTTGGCCCAGGCATTTT	CASSEYSEGVS~RYAVFWPRHF	TRBV25-1*01	TRBV25-1	TRBJ1-5*01	TRBJ1-5	TRBD1*01, TRBD2*02	TRBD1, TRBD2	16	33	36	58	16	21	37
1	8.20E-08	TGTGCCAGCAGTGAAGTAATAGACTAGCGGGATGTGGCTTTTGGCGTTACAATGAGCAGTTCTTC	CASSEVID*RD~GFWRYNEQFF	TRBV25-1*01	TRBV25-1	TRBJ2-1*01	TRBJ2-1	TRBD2*02	TRBD2	14	21	31	47	6	15	21
1	8.20E-08	TGTGCCAGCAGCTTGCTGATGGACAACGATCCCTCTGGGGCTCAAGCTCCTACGAGCAGTACTTC	CASSLLMDNDP~WGSSSYEQYF	TRBV5-6*01	TRBV5-6	TRBJ2-7*01	TRBJ2-7	TRBD1*01, TRBD2*02	TRBD1, TRBD2	14	36	40	46	21	5	26
1	8.20E-08	TGTGCCAGCAGCTTAGGGTCCCACACTGAAGCTTTCTTTGGACAAGGCAAGAGACCCAGTACTTC	CASSLGSHTEA~LWTRQETQYF	TRBV7-3*01	TRBV7-3	TRBJ2-5*01	TRBJ2-5	TRBD1*01, TRBD2*02, TRBD2*01	TRBD1, TRBD2	14	39	43	47	24	3	27
1	8.20E-08	TGTGCCAGCAGCTTAGGACTCCAGGGGGGGACTGAAGCTTTCTTTGGACAAGGCACCAGCATTTT	CASSLGLQGGT~SFLWTRHQHF	TRBV7-2*04, TRBV7-2*01, TRBV7-2*02	TRBV7-2	TRBJ1-5*01	TRBJ1-5	TRBD1*01, TRBD2*01	TRBD1, TRBD2	15	21	27	55	5	27	32
1	8.20E-08	TGTGCCAGCAGCTTAGATAGCGGGAGCTCCTACGAGCAGTACTTCGGGCCGGGCACCAGCATTTT	CASSLDSGSSY~AVLRAGHQHF	TRBV7-2*04, TRBV7-2*01	TRBV7-2	TRBJ1-5*01	TRBJ1-5	TRBD2*02	TRBD2	15	17	25	55	1	29	30
1	8.20E-08	TGTGCCAGCAGCCTATACAATAGACCAACGCGAGCGACAGGGAGAGGTACAATGAGCAGTTCTTC	CASSLYNRPTR~DRERYNEQFF	TRBV14*01	TRBV14	TRBJ2-1*01	TRBJ2-1	TRBD1*01	TRBD1	12	35	41	47	22	5	27
1	8.20E-08	TGTGCCAGCAGCCCTCACCCGGGACAGGGGCCCTAATGGACTATAGCAATCAGCCCCAGCATTTT	CASSPHPGQGP~MDYSNQPQHF	TRBV7-9*03, TRBV7-9*01, TRBV7-9*04, TRBV7-9*02	TRBV7-9	TRBJ1-5*01	TRBJ1-5	TRBD1*01	TRBD1	11	20	29	43	8	13	21
1	8.20E-08	TGTGCCAGCAGCCCGCGGGGGAATACTGGAAGGTTGCGGGATTGGAGCAAGAGACCCAGTACTTC	CASSPRGNTGR~AGLEQETQYF	TRBV7-8*01, TRBV7-8*03	TRBV7-8	TRBJ2-5*01	TRBJ2-5	TRBD2*01	TRBD2	12	14	20	47	1	26	27
1	8.20E-08	TGTGCCAGCAGCCAAGGTCACCTTTACTGGTTCGATGATCACCGGGGAATGAAAAACTATTTTTT	CASSQGHLYWF~*SPGNEKLFF	TRBV14*01	TRBV14	TRBJ1-4*01	TRBJ1-4	TRBD2*01	TRBD2	15	42	46	47	26	0	26
1	8.20E-08	TGTGCCAGCAGCCAAAACGGACAGGGAAACACCATATATTTTGGAGAGGGAATGAGCAGTTCTTC	CASSQNGQGNT~IFWRGNEQFF	TRBV7-3*05, TRBV7-3*01	TRBV7-3	TRBJ2-1*01	TRBJ2-1	TRBD1*01	TRBD1	11	18	25	50	6	24	30
1	8.20E-08	TGTGCCAGCAGCAAGCGAACAGGGTTGTAGCGGGAGGGCGACTACCCACAGATACGCAGTATTTT	CASSKRTGL*R~GRLPTDTQYF	TRBV11-3*01, TRBV11-3*02	TRBV11-3	TRBJ2-3*01	TRBJ2-3	TRBD2*02	TRBD2	11	27	37	46	15	8	23
1	8.20E-08	TGTGCAGCACCGGTAGCTTTTGGGACCTAAATCAGGGCCACGGACTCTCCTACGAGCAGTACTTC	CAAPVAFGT*I~GHGLSYEQYF	TRBV7-8*01, TRBV7-8*03	TRBV7-8	TRBJ2-7*01	TRBJ2-7	TRBD1*01, TRBD2*02, TRBD2*01	TRBD1, TRBD2	4	32	36	46	27	9	36
1	8.20E-08	TGCGCCAGCAGCCCAATAGCGAACACCGGGGAGGGTTTCCTTATCCCACAGATACGCAGTATTTT	CASSPIANTGE~FPYPTDTQYF	TRBV5-1*01	TRBV5-1	TRBJ2-3*01	TRBJ2-3	TRBD2*02	TRBD2	11	28	34	46	16	11	27
1	8.20E-08	TGCGCCAGCAGCCAAGAATCACAGGGGGAGCGGGAGGTTCCTCTGGGGCCAACGTCCTGACTTTC	CASSQESQGER~GSSGANVLTF	TRBV4-1*02, TRBV4-1*01	TRBV4-1	TRBJ2-6*01	TRBJ2-6	TRBD2*02	TRBD2	16	28	36	40	11	3	14
1	8.20E-08	TGCGCCAGCAGGGGGACTCAGCCATGTATCGCTGTGCCAGCAGCCTACGGAGACCGCAGTATTTT	CASRGTQPCIA~ASSLRRPQYF	TRBV4-1*02, TRBV4-1*01	TRBV4-1	TRBJ2-3*01	TRBJ2-3	TRBD2*02, TRBD2*01	TRBD2	10	12	17	54	1	36	37
1	8.20E-08	TGCAGTGCTAGTGTTCCTCTGTGCTAGTGGGATAGTTTAGCCCACGGACAGATGCGCAGTATTTT	CSASVPLC*WD~FSPRTDAQYF	TRBV20-1*01, TRBV20-1*04, TRBV20-1*05, TRBV20-1*07	TRBV20-1	TRBJ2-3*01	TRBJ2-3	TRBD2*02, TRBD2*01	TRBD2	11	22	27	47	10	19	29
1	8.20E-08	TGCAGTGCTAGTGTCCCTCTGTGCTAGCGGGATAGTTTAGCCCACGGACGGATACGCAGTATTTT	CSASVPLC*RD~FSPRTDTQYF	TRBV20-1*01, TRBV20-1*04, TRBV20-1*05, TRBV20-1*07	TRBV20-1	TRBJ2-3*01	TRBJ2-3	TRBD2*02	TRBD2	11	23	31	50	11	18	29
1	8.20E-08	TGCAGTGCTAGAGATATCCTGGGACTAGCGGGGGGGCGAATGACTCCTACAATGAGCAGTTCTTC	CSARDILGLAG~ANDSYNEQFF	TRBV20-1*01, TRBV20-1*05, TRBV20-1*07	TRBV20-1	TRBJ2-1*01	TRBJ2-1	TRBD2*01	TRBD2	13	20	35	43	6	7	13
1	8.20E-08	TGCAGTGCTAGAGACTCCATGAAGGTAGCGGGATATATGATTCTGGGGCCAACGTCCTGACTTTC	CSARDSMKVAG~YDSGANVLTF	TRBV20-1*01, TRBV20-1*05, TRBV20-1*07	TRBV20-1	TRBJ2-6*01	TRBJ2-6	TRBD2*02	TRBD2	13	25	32	41	11	8	19
1	8.20E-08	TGCAGTACTGGGACTCGGCCATGTGTCTCTGTGCCAGCAGCTCGCAGAACTATGGCTACACCTTC	CSTGTRPCVSV~SSSQNYGYTF	TRBV20-1*06, TRBV20-1*03, TRBV20-1*01, TRBV20-1*04, TRBV20-1*05, TRBV20-1*02, TRBV20-1*07	TRBV20-1	TRBJ1-2*01	TRBJ1-2	TRBD2*02, TRBD2*01	TRBD2	5	9	14	47	3	32	35
1	8.20E-08	TGCAGCGTTGATGAACAGGGGGGAAACTAGCGGGAGATAATTCCTTCTACAATGAGCAGTTCTTC	CSVDEQGGN*R~DNSFYNEQFF	TRBV29-1*01	TRBV29-1	TRBJ2-1*01	TRBJ2-1	TRBD2*02	TRBD2	10	25	35	46	14	10	24
1	8.20E-08	TGCAGCGTTGAAGATATGTCCACTAGCGGGGGCCATACAACTCTGGGGCCAACGTCCTGACTTTC	CSVEDMSTSGG~YNSGANVLTF	TRBV29-1*01	TRBV29-1	TRBJ2-6*01	TRBJ2-6	TRBD2*01	TRBD2	13	21	31	40	7	8	15
1	8.20E-08	TGTGCCACCTCCGGTGAGGACAGGGCCGAACACCACATAAAATACGAACACTGAAGCTTTCTTT	CATSGEDRAEH~T*NTNTEAFF	TRBV24-1*01	TRBV24-1	TRBJ1-1*01	TRBJ1-1	TRBD1*01	TRBD1	8	17	24	45	8	20	28
1	8.20E-08	TGTGCCACCATTGATTTAGTGGAGGCTAGCGGGAGCACCGCTCTCCTACAATGTGCAGTTCTTC	CATIDLVEASG~APLSYNVQFF	TRBV24-1*01	TRBV24-1	TRBJ2-1*01	TRBJ2-1	TRBD2*02	TRBD2	16	25	34	42	8	7	15
1	8.20E-08	TGTGCCACCAGTGATTTAGTGGGGGCTAGCGGGAGCACCGCTCTCCTACAATGTGCAGTTCTTC	CATSDLVGASG~APLSYNVQFF	TRBV24-1*01	TRBV24-1	TRBJ2-1*01	TRBJ2-1	TRBD2*02	TRBD2	16	25	34	42	8	7	15
1	8.20E-08	TGTGCCACCAGTGATTTAGTGGAGGCTAGCGGGAGCACCGCTCTCCTACAATGTGTAGTTCTTC	CATSDLVEASG~APLSYNV*FF	TRBV24-1*01	TRBV24-1	TRBJ2-1*01	TRBJ2-1	TRBD2*02	TRBD2	16	25	34	56	8	21	29
1	8.20E-08	TGTGCCACCAGTGATTTAGACAGGGCCGAACACCACATAAAATACGAACACTGAAGCTTTCTTT	CATSDLDRAEH~T*NTNTEAFF	TRBV24-1*01	TRBV24-1	TRBJ1-1*01	TRBJ1-1	TRBD1*01	TRBD1	16	18	24	45	1	20	21
1	8.20E-08	TGTGCCACCAGTGATTGGGGCGCACTCGGGACTAGCGGGAGGGTCTGCAGATACGCAGTATTTT	CATSDWGALGT~AGGSADTQYF	TRBV24-1*01	TRBV24-1	TRBJ2-3*01	TRBJ2-3	TRBD2*02	TRBD2	15	27	42	47	11	4	15
1	8.20E-08	TGTGCCACCAGCCCGATCCACGCCGGGACAGGGTCCTTTAGGAACTAATTCACCCCTCCACTTT	CATSPIHAGTG~PLGTNSPLHF	TRBV24-1*01	TRBV24-1	TRBJ1-6*02	TRBJ1-6	TRBD1*01	TRBD1	10	24	32	45	13	12	25
1	8.20E-08	TGTGCCACCAGCAGTGCTAGGCCCGGGGCAGGGGGCACTTTATAGCAATCAGCCCCAGCATTTT	CATSSARPGAG~ALYSNQPQHF	TRBV15*02	TRBV15	TRBJ1-5*01	TRBJ1-5	TRBD1*01	TRBD1	11	28	35	42	16	6	22
1	8.20E-08	TGTGCCACCAGCAGCTTGACCCGTCGAAGCGGGAGGTCAAGCAACTAATGAAAAACTGTTTTTT	CATSSLTRRSG~GQATNEKLFF	TRBV15*02	TRBV15	TRBJ1-4*01	TRBJ1-4	TRBD2*02	TRBD2	11	27	35	41	15	5	20
1	8.20E-08	TGTGCCACCAGCAGAGCCTTACTTGAACAGGAAAAGGACTGAGAGTTTCGACGAGCAGTACTTC	CATSRALLEQE~RTESFDEQYF	TRBV15*02	TRBV15	TRBJ2-7*01	TRBJ2-7	TRBD1*01, TRBD2*02, TRBD2*01	TRBD1, TRBD2	11	26	30	50	14	19	33
1	8.20E-08	TGTGCCACCAGCAGAGATCGCGGGGGGTCCCCAGGGCTGTGCGAGCACCGGGGAGCTGTTTTTT	CATSRDRGGSP~GCASTGELFF	TRBV15*02	TRBV15	TRBJ2-2*01	TRBJ2-2	TRBD2*01	TRBD2	11	19	26	41	7	14	21
1	8.20E-08	TGTGCCACCAGCAGAGATGGGACACCGGGACAGGGCAAACGGTGTGTCTCAGCCCCAGCATTTT	CATSRDGTPGQ~ANGVSQPQHF	TRBV15*02	TRBV15	TRBJ1-5*01	TRBJ1-5	TRBD1*01	TRBD1	11	26	34	48	14	13	27
1	8.20E-08	TGTGCCACCAGCAACCCTTCCCGGGACTAGCGGGGGCCCACTCTGGGCCAACGTCCTGACTTTC	CATSNPSRD*R~GPLWANVLTF	TRBV15*02	TRBV15	TRBJ2-6*01	TRBJ2-6	TRBD2*01	TRBD2	11	22	35	44	10	8	18
1	8.20E-08	TGTGCCAGTAGTATAGATCCCTACTCCAATGAGCAGGTCGGGTAGTAGGGAGACCCAGTACTTC	CASSIDPYSNE~RSGSRETQYF	TRBV19*01, TRBV19*02	TRBV19	TRBJ2-5*01	TRBJ2-5	TRBD1*01, TRBD2*02, TRBD2*01	TRBD1, TRBD2	16	33	36	49	16	12	28
1	8.20E-08	TGTGCCAGTAGTATAAATCCGGGATTACTAGCGTGAGGGCCAGGGGGAAGAGACCCAGTACTTC	CASSINPGLLA~EGQGEETQYF	TRBV19*01, TRBV19*02	TRBV19	TRBJ2-5*01	TRBJ2-5	TRBD1*01, TRBD2*02, TRBD2*01	TRBD1, TRBD2	14	40	46	47	25	0	25
1	8.20E-08	TGTGCCAGTAGTACCGGACAGGAGCCGCGTCTCGGGGCTGTGAGCCAAAAACATTCAGTACTTC	CASSTGQEPRL~GL*AKNIQYF	TRBV19*01, TRBV19*03, TRBV19*02	TRBV19	TRBJ2-4*01	TRBJ2-4	TRBD1*01	TRBD1	12	15	21	42	2	20	22
1	8.20E-08	TGTGCCAGCTCACCCGAAGGTATGGGCCCCGGGACAGGTTGGTAGCAATCAGCCCCAGCATTTT	CASSPEGMGPG~QVGSNQPQHF	TRBV18*01	TRBV18	TRBJ1-5*01	TRBJ1-5	TRBD1*01	TRBD1	13	30	37	42	16	4	20
1	8.20E-08	TGTGCCAGCCCCCAAACAGGGACTAGCGGGATGTGGCTTTTGGCGTTACAATGAGCAGTTCTTC	CASPQTGTSGM~GFWRYNEQFF	TRBV11-3*01, TRBV11-3*02	TRBV11-3	TRBJ2-1*01	TRBJ2-1	TRBD2*02	TRBD2	8	18	30	46	9	15	24
1	8.20E-08	TGTGCCAGCCATGGGGGAAGACAGAGATGAAAAACTGTTTTTTGGCAGTGGAACCCAGCATTTT	CASHGGRQR*K~LFFGSGTQHF	TRBV7-3*05, TRBV7-3*01	TRBV7-3	TRBJ1-5*01	TRBJ1-5	TRBD1*01, TRBD2*01	TRBD1, TRBD2	8	19	23	53	10	29	39
1	8.20E-08	TGTGCCAGCACAGACAGGGACTCTCCTACGAGCAGTACTTCGGGCCGGTCAGCCCCAGCATTTT	CASTDRDSPTS~VLRAGQPQHF	TRBV25-1*01	TRBV25-1	TRBJ1-5*01	TRBJ1-5	TRBD1*01	TRBD1	9	12	18	48	2	29	31
1	8.20E-08	TGTGCCAGCAGTTTGGTACTAGCGGGGGGTTGGCAGACCGAGATTCAATCAGCCCCAGCATTTT	CASSLVLAGGW~RPRFNQPQHF	TRBV12-4*01, TRBV12-3*01	TRBV12-4, TRBV12-3	TRBJ1-5*01	TRBJ1-5	TRBD2*01	TRBD2	13	17	28	45	3	16	19
1	8.20E-08	TGTGCCAGCAGTTTATTCCCGGGACAGGGATCTCTTTTTCGCTGGGGCCAACGTCCTGACTTTC	CASSLFPGQGS~FFAGANVLTF	TRBV27*01	TRBV27	TRBJ2-6*01	TRBJ2-6	TRBD1*01	TRBD1	15	20	28	41	4	12	16
1	8.20E-08	TGTGCCAGCAGTTCCCCCCGGGGGGGTCCGGCCAGGGACAGGGGGCATGGAGACCCAGTACTTC	CASSSPRGGPA~GTGGMETQYF	TRBV12-4*01, TRBV12-3*01	TRBV12-4, TRBV12-3	TRBJ2-5*01	TRBJ2-5	TRBD1*01	TRBD1	12	34	45	49	21	3	24
1	8.20E-08	TGTGCCAGCAGTTACCCTAGGACAACAATGGACTAGCGGATTGAACACCGGGGAGCAGTACTTC	CASSYPRTTMD~SGLNTGEQYF	TRBV6-7*01	TRBV6-7	TRBJ2-7*01	TRBJ2-7	TRBD2*02, TRBD2*01	TRBD2	14	29	38	52	14	13	27
1	8.20E-08	TGTGCCAGCAGTCCTTTCGGGACAGATCTAGCCAAAAACAGGGAACGACTATGGCTACACCTTC	CASSPFGTDLA~KTGNDYGYTF	TRBV12-4*01, TRBV12-3*01	TRBV12-4, TRBV12-3	TRBJ1-2*01	TRBJ1-2	TRBD1*01	TRBD1	11	18	24	47	6	22	28
1	8.20E-08	TGTGCCAGCAGTCCCAGGACAGGGGCGGATGGCTACACCTTATAGCAATCAGCCCCAGCATTTT	CASSPRTGADG~TPYSNQPQHF	TRBV2*01, TRBV2*02, TRBV2*03	TRBV2	TRBJ1-5*01	TRBJ1-5	TRBD1*01	TRBD1	11	16	24	42	4	17	21
1	8.20E-08	TGTGCCAGCAGTGATTGGCCCGACGGAGTTAGCGGGGGGGACAGCCAAAAACATTCAGTACTTC	CASSDWPDGVS~GGTAKNIQYF	TRBV25-1*01	TRBV25-1	TRBJ2-4*01	TRBJ2-4	TRBD2*01	TRBD2	13	29	39	42	15	2	17
1	8.20E-08	TGTGCCAGCAGTGACTCAAAGAAAATCCCGGGACAGGGTACGGTGTGGAAACACCATATATTTT	CASSDSKKIPG~RVRCGNTIYF	TRBV25-1*01	TRBV25-1	TRBJ1-3*01	TRBJ1-3	TRBD1*01	TRBD1	13	29	37	45	15	7	22
1	8.20E-08	TGTGCCAGCAGTGAGAACAGGGCTAGCGGGGGCCTCCGTCAGCTCCTACAATGAGCAGTTCTTC	CASSENRASGG~SVSSYNEQFF	TRBV2*01, TRBV2*02, TRBV2*03	TRBV2	TRBJ2-1*01	TRBJ2-1	TRBD2*01	TRBD2	13	22	31	42	8	10	18
1	8.20E-08	TGTGCCAGCAGCTTAGCGTCAGGGGGCGCGACAGGACTCGATAAGCTCCTACGAGCAGTACTTC	CASSLASGGAT~DSISSYEQYF	TRBV11-2*01	TRBV11-2	TRBJ2-7*01	TRBJ2-7	TRBD1*01	TRBD1	15	19	26	45	3	18	21
1	8.20E-08	TGTGCCAGCAGCTTAGCGCTCGGACTAGCGGGAGGGGGGCTATGGTGGAAACACCATATATTTT	CASSLALGLAG~GGYGGNTIYF	TRBV7-8*01	TRBV7-8	TRBJ1-3*01	TRBJ1-3	TRBD2*02	TRBD2	16	21	35	45	4	9	13
1	8.20E-08	TGTGCCAGCAGCTTAGCGCGGCTAGCGGGGGGACCGACCTTCAACTAATGAAAAACTGTTTTTT	CASSLARLAGG~RPSTNEKLFF	TRBV7-8*01	TRBV7-8	TRBJ1-4*01	TRBJ1-4	TRBD2*01	TRBD2	16	21	31	41	4	9	13
1	8.20E-08	TGTGCCAGCAGCTTAGATGGGACTAGCGGGATGTGGCTTTTGGCGTTACAATGAGCAGTTCTTC	CASSLDGTSGM~GFWRYNEQFF	TRBV7-7*01	TRBV7-7	TRBJ2-1*01	TRBJ2-1	TRBD2*02	TRBD2	15	18	30	46	2	15	17
1	8.20E-08	TGTGCCAGCAGCTTAGAGGGGGGTGCGGGCACCAAACTAAAGCTCCTACAATGAGCAGTTCTTC	CASSLEGGAGT~N*SSYNEQFF	TRBV7-2*04, TRBV7-2*01, TRBV7-2*02	TRBV7-2	TRBJ2-1*01	TRBJ2-1	TRBD1*01, TRBD2*01	TRBD1, TRBD2	15	16	21	42	0	20	20
1	8.20E-08	TGTGCCAGCAGCTTAATACCCAGCGGGGGGCCCACACTCTGGGGCCAAAAACATTCAGTACTTC	CASSLIPSGGP~HSGAKNIQYF	TRBV7-3*01	TRBV7-3	TRBJ2-4*01	TRBJ2-4	TRBD2*01	TRBD2	15	21	29	43	5	13	18
1	8.20E-08	TGTGCCAGCAGCTCGGGACTAGCGGGAGGGACCCCGCGCCCTCTCCTACAATGAGCAGTTCTTC	CASSSGLAGGT~RALSYNEQFF	TRBV7-6*01, TRBV7-6*02	TRBV7-6	TRBJ2-1*01	TRBJ2-1	TRBD2*02	TRBD2	12	14	29	42	1	12	13
1	8.20E-08	TGTGCCAGCAGCTAACACTGGACTAGCGGGATGTGGCTTTTGGCGTTACAATGAGCAGTTCTTC	CASS*HWTSGM~GFWRYNEQFF	TRBV5-6*01	TRBV5-6	TRBJ2-1*01	TRBJ2-1	TRBD2*02	TRBD2	12	19	30	46	6	15	21
1	8.20E-08	TGTGCCAGCAGCCTTGGGCGGGGGCCTACCTACGAGCAGTACTAGCACAGATACGCAGTATTTT	CASSLGRGPTY~SSTSTDTQYF	TRBV7-6*01	TRBV7-6	TRBJ2-3*01	TRBJ2-3	TRBD2*01	TRBD2	11	17	23	43	5	19	24
1	8.20E-08	TGTGCCAGCAGCCTAACCGGGCAGAGTGGCTATATTCTTATGTGCTAACTATGGCTGCACCTTC	CASSLTGQSGY~FLCANYGCTF	TRBV5-6*01	TRBV5-6	TRBJ1-2*01	TRBJ1-2	TRBD1*01, TRBD2*02, TRBD2*01	TRBD1, TRBD2	11	18	21	44	6	22	28
1	8.20E-08	TGTGCCAGCAGCCTAACCGGGCAGAGTGGCTATATTCTTATGTGCTAACTATGGCTACACCTTC	CASSLTGQSGY~FLCANYGYTF	TRBV5-6*01	TRBV5-6	TRBJ1-2*01	TRBJ1-2	TRBD1*01, TRBD2*02, TRBD2*01	TRBD1, TRBD2	11	18	21	44	6	22	28
1	8.20E-08	TGTGCCAGCAGCCCCCTTGGGAGTAGCGGGATGTGGCTTTTGGCGTTACAATGAGCAGTTCTTC	CASSPLGSSGM~GFWRYNEQFF	TRBV13*02, TRBV13*01	TRBV13	TRBJ2-1*01	TRBJ2-1	TRBD2*02	TRBD2	11	23	30	46	11	15	26
1	8.20E-08	TGTGCCAGCAGCCCCGGGGGGGGGACTAGCGGGGGGCCGGAGCTCCTACAATGAGCAGTTCTTC	CASSPGGGTSG~GRSSYNEQFF	TRBV5-5*01, TRBV5-5*02, TRBV5-5*03	TRBV5-5	TRBJ2-1*01	TRBJ2-1	TRBD2*01	TRBD2	11	21	35	42	9	6	15
1	8.20E-08	TGTGCCAGCAGCCCACCAGGGACAGCCAAGAGCAAGAGATTCAACTAATGAAAAACTGTTTTTT	CASSPPGTAKS~RDSTNEKLFF	TRBV7-6*01, TRBV7-6*02	TRBV7-6	TRBJ1-4*01	TRBJ1-4	TRBD1*01	TRBD1	11	18	24	41	6	16	22
1	8.20E-08	TGTGCCAGCAGCCGCTCTCCCGGGACAGGCGCCGGGAGATGGGCTTAGTGAGACCCAGTACTTC	CASSRSPGTGA~GDGLSETQYF	TRBV7-2*04, TRBV7-2*01	TRBV7-2	TRBJ2-5*01	TRBJ2-5	TRBD1*01	TRBD1	11	21	28	49	9	20	29
1	8.20E-08	TGTGCCAGCAGCCAAGGCGGGGACTACCTTCCTACGAGCAGGGGCCCCTCAGCCCCAGCATTTT	CASSQGGDYLP~RAGAPQPQHF	TRBV14*01	TRBV14	TRBJ1-5*01	TRBJ1-5	TRBD2*02, TRBD2*01	TRBD2	15	19	25	48	3	22	25
1	8.20E-08	TGTGCCAGCAGCGTAGCTCCAAATGGACAGGGGGCCCGGGCCAAAAAAAGAGACCCAGTACTTC	CASSVAPNGQG~PGPKKETQYF	TRBV9*02, TRBV9*01	TRBV9	TRBJ2-5*01	TRBJ2-5	TRBD1*01	TRBD1	15	24	34	47	8	12	20
1	8.20E-08	TGTGCCAGCAGCGCCATCCTCCTACGAGCAGTACTTCGGGCCGGGCACCAGGGAGCTGTTTTTT	CASSAILLRAV~FGPGTRELFF	TRBV9*02, TRBV9*01, TRBV9*03	TRBV9	TRBJ2-2*01	TRBJ2-2	TRBD2*02	TRBD2	12	17	21	45	4	23	27
1	8.20E-08	TGTGCCAGCAGCATCTACCCTCCCGACAGGGAAGAGAGGCTCTGGGGCCAACGTCCTGACTTTC	CASSIYPPDRE~RGSGANVLTF	TRBV2*01, TRBV2*02, TRBV2*03	TRBV2	TRBJ2-6*01	TRBJ2-6	TRBD2*02	TRBD2	10	17	24	39	6	14	20
1	8.20E-08	TGTGCCAGCAGGTACACCCTAGCGGCTCCCGGGACAGGTTGGTAGCAATCAGCCCCAGCATTTT	CASRYTLAAPG~QVGSNQPQHF	TRBV11-2*03	TRBV11-2	TRBJ1-5*01	TRBJ1-5	TRBD1*01	TRBD1	10	30	37	42	19	4	23
1	8.20E-08	TGTGCCAGCAGACGCGGGAGCGCAGGTGGGACAGGGGGTGTTGGGCAATCAGCCCCAGCATTTT	CASRRGSAGGT~GVLGNQPQHF	TRBV5-4*01, TRBV5-4*03, TRBV5-4*04	TRBV5-4	TRBJ1-5*01	TRBJ1-5	TRBD1*01	TRBD1	10	27	37	44	16	6	22
1	8.20E-08	TGTACCACCAGCGATTTAGTGGAGGCTAGCGGGAGCACCGCTCTCCTACAATGTGCAGTTCTTC	CTTSDLVEASG~APLSYNVQFF	TRBV7-2*03	TRBV7-2	TRBJ2-1*01	TRBJ2-1	TRBD2*02	TRBD2	11	25	34	42	13	7	20
1	8.20E-08	TGCGCCAGCAGTGAGTCCGGGGAGGTCCATCCCCCAGTGGGGAGCCATAGATACGCAGTATTTT	CASSESGEVHP~QWGAIDTQYF	TRBV10-1*01	TRBV10-1	TRBJ2-3*01	TRBJ2-3	TRBD2*02	TRBD2	16	19	24	48	2	23	25
1	8.20E-08	TGCGCCAGCAGCTTGTTGTTAGCCGGGACCTAGGGGGCGAGGGTGGACAGATACGCAGTACTTC	CASSLLLAGT*~GRGWTDTQYF	TRBV5-1*01	TRBV5-1	TRBJ2-7*01	TRBJ2-7	TRBD1*01	TRBD1	14	31	37	54	16	16	32
1	8.20E-08	TGCGCCAGCAGCTTGGGACAGGGCGAAGCTTTCTTTGGACAAGGCACCAGACTCACAGTACTTC	CASSLGQGEAF~LDKAPDSQYF	TRBV5-1*01	TRBV5-1	TRBJ2-5*01	TRBJ2-5	TRBD1*01	TRBD1	15	16	22	55	0	32	32
1	8.20E-08	TGCGCCAGCAGCGCGGGCCTACAGGGACTGTAATTCTGGACGGGGAGGTTTTGAAGCCTTCTTT	CASSAGLQGL*~SGRGGFEAFF	TRBV5-1*01	TRBV5-1	TRBJ1-1*01	TRBJ1-1	TRBD1*01, TRBD2*02, TRBD2*01	TRBD1, TRBD2	11	20	25	51	8	25	33
1	8.20E-08	TGCGCCAAAGCGAGGCGGCCAGCAGTAGGGCTAGCGGGAGGAGGGCCACAATGGGCAGTTCTTC	CAKARRPAVGL~REEGHNGQFF	TRBV10-2*01	TRBV10-2	TRBJ2-1*01	TRBJ2-1	TRBD2*02	TRBD2	6	30	40	47	23	6	29
1	8.20E-08	TGCAGTGCTCTTTGGACTAGCGGGAGGGCCCGGCTGCTTAGCTACCGTGTACGAGCAGTACTTC	CSALWTSGRAR~CLATVYEQYF	TRBV20-1*06, TRBV20-1*03, TRBV20-1*01, TRBV20-1*04, TRBV20-1*05, TRBV20-1*02, TRBV20-1*07	TRBV20-1	TRBJ2-7*01	TRBJ2-7	TRBD2*02	TRBD2	8	13	27	49	4	21	25
1	8.20E-08	TGCAGTGCTACCGTCCGGGGACAGCCCCAGCAGAGTAGGAGCGGGAGGAGAGACCCAGTACTTC	CSATVRGQPQQ~VGAGGETQYF	TRBV20-1*06, TRBV20-1*03, TRBV20-1*01, TRBV20-1*04, TRBV20-1*05, TRBV20-1*02, TRBV20-1*07	TRBV20-1	TRBJ2-5*01	TRBJ2-5	TRBD2*02	TRBD2	9	39	47	48	29	0	29
1	8.20E-08	TGCAGTGCTAGTTCTGTAGTAAGGGGGCGCGGGATCCTTCCCCGCTGGAGATACGCAGTATTTT	CSASSVVRGRG~SFPAGDTQYF	TRBV20-1*01, TRBV20-1*04, TRBV20-1*05, TRBV20-1*07	TRBV20-1	TRBJ2-3*01	TRBJ2-3	TRBD1*01, TRBD2*01	TRBD1, TRBD2	11	21	27	48	9	20	29
1	8.20E-08	TGCAGTGCTAGTGTTCCTCTGTGCTAGCGGGATAGTTTAGCCACGGACAGATACGCAGTATTTT	CSASVPLC*RD~V*PRTDTQYF	TRBV20-1*01, TRBV20-1*04, TRBV20-1*05, TRBV20-1*07	TRBV20-1	TRBJ2-3*01	TRBJ2-3	TRBD2*02	TRBD2	11	23	31	46	11	14	25
1	8.20E-08	TGCAGTGCTAGTGTTCCTCTGTGCTAGCGGGATAGTTAGCCCACGGACAGATACGCAGTATTTT	CSASVPLC*RD~VSPRTDTQYF	TRBV20-1*01, TRBV20-1*04, TRBV20-1*05, TRBV20-1*07	TRBV20-1	TRBJ2-3*01	TRBJ2-3	TRBD2*02	TRBD2	11	23	31	46	11	14	25
1	8.20E-08	TGCAGTGCTAGCACCTCGGGGCAGTGGACTAGCGGGAGTACCCAAGTTTTTGCCCCAGCATTTT	CSASTSGQWTS~GVPKFLPQHF	TRBV20-1*06, TRBV20-1*03, TRBV20-1*01, TRBV20-1*04, TRBV20-1*05, TRBV20-1*02, TRBV20-1*07	TRBV20-1	TRBJ1-5*01	TRBJ1-5	TRBD2*02	TRBD2	10	25	37	51	14	13	27
1	8.20E-08	TGCAGTGCTAGAGATCGGGAGTTGGCAGGGACAGGGGGCTCTATTGATCTATGGCTACACCTTC	CSARDRELAGT~GALLIYGYTF	TRBV20-1*01, TRBV20-1*05, TRBV20-1*07	TRBV20-1	TRBJ1-2*01	TRBJ1-2	TRBD1*01	TRBD1	13	27	38	48	13	9	22
1	8.20E-08	TGCAGTGCTAGAGAGCCTCCCCCCCGGGACTAGCGGGAGGAGCGTATCCTACGAGCAGTACTTC	CSAREPPPRD*~GRSVSYEQYF	TRBV20-1*01, TRBV20-1*05, TRBV20-1*07	TRBV20-1	TRBJ2-7*01	TRBJ2-7	TRBD2*02	TRBD2	13	25	39	46	11	6	17
1	8.20E-08	TGCAGCTCCCTTCCATTCGGGACTAGCGGGATGTGGCTTTTGGCGTTACAATGAGCAGTTCTTC	CSSLPFGTSGM~GFWRYNEQFF	TRBV29-1*01, TRBV29-1*03	TRBV29-1	TRBJ2-1*01	TRBJ2-1	TRBD2*02	TRBD2	5	18	30	46	12	15	27
1	8.20E-08	TGCAGCTGTGTACTTCTGTGCCAGCAGTACAGACACGACAGGGGCCTCCTACGAGCAGTACTTC	CSCVLLCQQYR~TTGASYEQYF	TRBV29-1*01, TRBV29-1*03	TRBV29-1	TRBJ2-7*01	TRBJ2-7	TRBD1*01	TRBD1	5	36	43	45	30	1	31
1	8.20E-08	TGTGCCATCAGTGGGACTAGCGGGGCCTACGAGCAGTACTTCGGGTATGAAAAACTGTTTTTT	CAISGTSGAYEQYFGYEKLFF	TRBV10-3*01, TRBV10-3*02	TRBV10-3	TRBJ1-4*01	TRBJ1-4	TRBD2*01	TRBD2	12	13	24	46	0	21	21
1	8.20E-08	TGTGCCATCAGTGGACAGCTCTCTGGGGCCAACGTCCTGACTTTCGGTGGGCCCCAGCATTTT	CAISGQLSGANVLTFGGPQHF	TRBV10-3*01, TRBV10-3*02	TRBV10-3	TRBJ1-5*01	TRBJ1-5	TRBD1*01	TRBD1	12	24	28	50	11	21	32
1	8.20E-08	TGTGCCATCAGTGAGACCACAGGGCTGGAGCAGTTCTTCGGGCCAGGGGATGGCTACACCTTC	CAISETTGLEQFFGPGDGYTF	TRBV10-3*01, TRBV10-3*02	TRBV10-3	TRBJ1-2*01	TRBJ1-2	TRBD1*01	TRBD1	14	43	48	49	28	0	28
1	8.20E-08	TGTGCCACCCGGGGTAACTATGGCTACACCTTCGGTTCGGGGACCAATCAGCCCCAGCATTTT	CATRGNYGYTFGSGTNQPQHF	TRBV10-3*01, TRBV10-3*02	TRBV10-3	TRBJ1-5*01	TRBJ1-5	TRBD1*01, TRBD2*02, TRBD2*01	TRBD1, TRBD2	6	39	43	44	32	0	32
1	8.20E-08	TGTGCCACCAGTGTCCCTTTTAGAGTGACTATATTCTTATGTGCTAACTATGGCTACGCCTTC	CATSVPFRVTIFLCANYGYAF	TRBV24-1*01	TRBV24-1	TRBJ1-2*01	TRBJ1-2	TRBD2*02, TRBD2*01	TRBD2	12	26	30	43	13	12	25
1	8.20E-08	TGTGCCACCAGTGCCCCCGGACTAGCGGGATGTGGCTTTTGGCGTTACAATGAGCAGTTCTTC	CATSAPGLAGCGFWRYNEQFF	TRBV24-1*01	TRBV24-1	TRBJ2-1*01	TRBJ2-1	TRBD2*02	TRBD2	12	18	29	45	5	15	20
1	8.20E-08	TGTGCCACCAGTGATCCCCTTGGGACTAGCGGGAGGGCCCTCTCTCGCAATGAGCAGTTCTTC	CATSDPLGTSGRALSRNEQFF	TRBV24-1*01	TRBV24-1	TRBJ2-1*01	TRBJ2-1	TRBD2*02	TRBD2	14	21	36	47	6	10	16
1	8.20E-08	TGTGCCACCAGTGAGGGACGGACTAGCGGGAGTTCATCTTTGCGCACCGGGGAGCTGTTTTTT	CATSEGRTSGSSSLRTGELFF	TRBV24-1*01	TRBV24-1	TRBJ2-2*01	TRBJ2-2	TRBD2*02	TRBD2	13	19	31	44	5	12	17
1	8.20E-08	TGTGCCACCAGCAGAGATCGATCCACGAGCCGGACTAGCGGGAGGATCTACGAGCAGTACTTC	CATSRDRSTSRTSGRIYEQYF	TRBV15*02	TRBV15	TRBJ2-7*01	TRBJ2-7	TRBD2*02	TRBD2	11	31	44	47	19	2	21
1	8.20E-08	TGTGCCACCAGCAGAGATGGGACACCGGGACAGGGGTTCCGTAGGGACACTGAAGCTTTCTTT	CATSRDGTPGQGFRRDTEAFF	TRBV15*02	TRBV15	TRBJ1-1*01	TRBJ1-1	TRBD1*01	TRBD1	11	26	35	46	14	10	24
1	8.20E-08	TGTGCCACCAGCAGAGATGGGACACCGGGACAGGGGGCTTGAACCTACAATGAGCAGTTCTTC	CATSRDGTPGQGA*TYNEQFF	TRBV15*02	TRBV15	TRBJ2-1*01	TRBJ2-1	TRBD1*01	TRBD1	11	26	37	43	14	5	19
1	8.20E-08	TGTGCCACCAGCAGAGATGGGACACCGGGACAGGGGACAATAATACATTTCGAGCAGTACTTC	CATSRDGTPGQGTIIHFEQYF	TRBV15*01	TRBV15	TRBJ2-7*01	TRBJ2-7	TRBD1*01	TRBD1	16	26	35	50	9	14	23
1	8.20E-08	TGTGCCACGGGGATGAAGCGGGAGACGAGAATGAGCAGTTCTTCGGGCCAGGGCTACACCTTC	CATGMKRETRMSSSSGQGYTF	TRBV2*01, TRBV2*02, TRBV2*03	TRBV2	TRBJ1-2*01	TRBJ1-2	TRBD2*02	TRBD2	6	16	23	51	9	27	36
1	8.20E-08	TGTGCCAGTAGTATGGCGGGACAGGGGGCTTTCTTGTAGTGTGGGAACACTGAAGCTTTCTTT	CASSMAGQGAFL*CGNTEAFF	TRBV19*01, TRBV19*02	TRBV19	TRBJ1-1*01	TRBJ1-1	TRBD1*01	TRBD1	13	17	28	44	3	15	18
1	8.20E-08	TGTGCCAGCACTACAAGTTCACCCCTCCACTTTGGGAACGGGACCAGGAATACGCAGTATTTT	CASTTSSPLHFGNGTRNTQYF	TRBV2*01, TRBV2*02, TRBV2*03	TRBV2	TRBJ2-3*01	TRBJ2-3	TRBD2*02	TRBD2	9	22	27	49	12	21	33
1	8.20E-08	TGTGCCAGCAGTTTTCAGGGCAGGGGGATGAGGATATTGAGAGGGGATGAAAAACTGTTTTTT	CASSFQGRGMRILRGDEKLFF	TRBV7-9*03, TRBV7-9*01, TRBV7-9*04, TRBV7-9*02	TRBV7-9	TRBJ1-4*01	TRBJ1-4	TRBD1*01	TRBD1	10	20	26	46	9	19	28
1	8.20E-08	TGTGCCAGCAGTTTGGTACTAGCGGGGGCCTCCGTCAGCTCCTACAATGAAAAACTGTTTTTT	CASSLVLAGASVSSYNEKLFF	TRBV12-4*01, TRBV12-3*01	TRBV12-4, TRBV12-3	TRBJ1-4*01	TRBJ1-4	TRBD2*01	TRBD2	13	17	27	45	3	17	20
1	8.20E-08	TGTGCCAGCAGTTTATCGTCCGGGACTAGTAGTACTTTCCGCTCCTACAATGAGTAGTTCTTC	CASSLSSGTSSTFRSYNE*FF	TRBV7-3*01	TRBV7-3	TRBJ2-1*01	TRBJ2-1	TRBD2*02, TRBD2*01	TRBD2	14	21	28	41	6	12	18
1	8.20E-08	TGTGCCAGCAGTTTATCGGGGGGACGCCTTATCACGAGCAGCTCCTACAATGAGCAGTTCTTC	CASSLSGGRLITSSSYNEQFF	TRBV28*01	TRBV28	TRBJ2-1*01	TRBJ2-1	TRBD2*01	TRBD2	15	16	22	41	0	18	18
1	8.20E-08	TGTGCCAGCAGTTTATCGGGGGGACGCCTTATCACGAGCAGCCCCTACAATGAGCAGTTCTTC	CASSLSGGRLITSSPYNEQFF	TRBV28*01	TRBV28	TRBJ2-1*01	TRBJ2-1	TRBD2*01	TRBD2	15	16	22	43	0	20	20
1	8.20E-08	TGTGCCAGCAGTTTAACTAGCGGCCCCACCTACGAGCAGGGAAGTAGCTATGGCTACACCTTC	CASSLTSGPTYEQGSSYGYTF	TRBV6-3*01, TRBV6-2*01	TRBV6-3, TRBV6-2	TRBJ1-2*01	TRBJ1-2	TRBD2*02, TRBD2*01	TRBD2	12	15	22	47	2	24	26
1	8.20E-08	TGTGCCAGCAGTTCCTTAGTCTACGAGCAGTACTTCGGGCCAGGAAGAGAAAAACTGTTTTTT	CASSSLVYEQYFGPGREKLFF	TRBV25-1*01	TRBV25-1	TRBJ1-4*01	TRBJ1-4	TRBD2*02, TRBD2*01	TRBD2	11	16	20	48	4	27	31
1	8.20E-08	TGTGCCAGCAGTTCACCGGGACTAGCGGGGGCCTCCGTCAGCTCCTACAATGAACAGTTCTTC	CASSSPGLAGASVSSYNEQFF	TRBV12-4*01, TRBV12-3*01	TRBV12-4, TRBV12-3	TRBJ2-1*01	TRBJ2-1	TRBD2*01	TRBD2	12	17	30	41	4	10	14
1	8.20E-08	TGTGCCAGCAGTTATTCGGGACTAGCGGGGGACGGGGGAGTTTTGAACACTGAAGCTTTCTTT	CASSYSGLAGDGGVLNTEAFF	TRBV6-3*01, TRBV6-2*01	TRBV6-3, TRBV6-2	TRBJ1-1*01	TRBJ1-1	TRBD2*01	TRBD2	13	17	30	43	3	12	15
1	8.20E-08	TGTGCCAGCAGTCCTACAGGGACGGGCCCAGGGCGAAGACTAGGTACCAGCGGGCAGTACTTC	CASSPTGTGPGRRLGTSGQYF	TRBV6-4*02, TRBV6-4*01	TRBV6-4	TRBJ2-7*01	TRBJ2-7	TRBD1*01, TRBD2*02, TRBD2*01	TRBD1, TRBD2	11	15	20	53	3	32	35
1	8.20E-08	TGTGCCAGCAGTCCTACAGGGACGGGCCCAGGGCGAAGACTAGGTACCAGCGAGCAGTACTTC	CASSPTGTGPGRRLGTSEQYF	TRBV28*01	TRBV28	TRBJ2-7*01	TRBJ2-7	TRBD1*01, TRBD2*02, TRBD2*01	TRBD1, TRBD2	11	15	20	50	3	29	32
1	8.20E-08	TGTGCCAGCAGTGTGGCCAGCAGTTCAGGGATGACAGAGGCAAGGGGTCAGCCCCAGCATTTT	CASSVASSSGMTEARGQPQHF	TRBV6-1*01	TRBV6-1	TRBJ1-5*01	TRBJ1-5	TRBD1*01	TRBD1	12	42	46	47	29	0	29
1	8.20E-08	TGTGCCAGCAGCTTCTACATCTGCAGTGCTCGACTAGCGGGGGAGTACAATGAGCAGTTCTTC	CASSFYICSARLAGEYNEQFF	TRBV7-3*05, TRBV7-3*01	TRBV7-3	TRBJ2-1*01	TRBJ2-1	TRBD2*01	TRBD2	13	31	42	45	17	2	19
1	8.20E-08	TGTGCCAGCAGCTTCTACATCTGCAGTGCTAGTCCGGGCCTCGGAAGGCATGGCTACACCTTC	CASSFYICSASPGLGRHGYTF	TRBV7-9*03, TRBV7-9*01, TRBV7-9*04, TRBV7-9*02	TRBV7-9	TRBJ1-2*01	TRBJ1-2	TRBD2*02, TRBD2*01	TRBD2	13	27	34	49	13	14	27
1	8.20E-08	TGTGCCAGCAGCTTCTACATCTGCAGTGCTAGTCACCCGGGAGGGCGCTACGAGCAGTACTTC	CASSFYICSASHPGGRYEQYF	TRBV5-6*01	TRBV5-6	TRBJ2-7*01	TRBJ2-7	TRBD2*02	TRBD2	13	37	44	47	23	2	25
1	8.20E-08	TGTGCCAGCAGCTTCTACATCTGCAGTGCTAGGAAGCGGAGCTACACCGGGGAGCTGTTTTTT	CASSFYICSARKRSYTGELFF	TRBV7-2*04, TRBV7-2*01, TRBV7-2*02	TRBV7-2	TRBJ2-2*01	TRBJ2-2	TRBD2*02, TRBD2*01	TRBD2	13	34	38	43	20	4	24
1	8.20E-08	TGTGCCAGCAGCTTCTACATCTGCAGTGCTAGACCAATCGGGACGGCCTCCGAGCAGTACTTC	CASSFYICSARPIGTASEQYF	TRBV7-9*03, TRBV7-9*01, TRBV7-9*04, TRBV7-9*02	TRBV7-9	TRBJ2-7*01	TRBJ2-7	TRBD1*01, TRBD2*02, TRBD2*01	TRBD1, TRBD2	13	39	43	46	25	2	27
1	8.20E-08	TGTGCCAGCAGCTTCTACATCTGCAGTGCTAGAGATGGGGCGGGAGCCAATGAGCAGTTCTTC	CASSFYICSARDGAGANEQFF	TRBV7-8*01, TRBV7-8*03	TRBV7-8	TRBJ2-1*01	TRBJ2-1	TRBD2*02	TRBD2	13	39	45	47	25	1	26
1	8.20E-08	TGTGCCAGCAGCTTCTACATCTGCAGTGCCTCCCTTCGAGGGGCACAAGAGACCCAGTACTTC	CASSFYICSASLRGAQETQYF	TRBV28*01	TRBV28	TRBJ2-5*01	TRBJ2-5	TRBD2*02	TRBD2	10	28	33	45	17	11	28
1	8.20E-08	TGTGCCAGCAGCTTCTACATCTGCAGTGCACTAAACAGGGGTAAAGGCTATGGCTACACCTTC	CASSFYICSALNRGKGYGYTF	TRBV7-9*03, TRBV7-9*01, TRBV7-9*04, TRBV7-9*02	TRBV7-9	TRBJ1-2*01	TRBJ1-2	TRBD1*01	TRBD1	13	34	40	47	20	6	26
1	8.20E-08	TGTGCCAGCAGCTTCTACATCTGCAGTGCAGATGGGGACAGGGGGACTAACGAGCAGTACTTC	CASSFYICSADGDRGTNEQYF	TRBV5-5*01, TRBV5-5*02, TRBV5-5*03	TRBV5-5	TRBJ2-7*01	TRBJ2-7	TRBD1*01	TRBD1	13	34	44	49	20	4	24
1	8.20E-08	TGTGCCAGCAGCTTCCTGGGACTAGCGGGAGGTGGGGTTGTAAGCACAGATACGCAGTATTTT	CASSFLGLAGGGVVSTDTQYF	TRBV11-3*01, TRBV11-3*02	TRBV11-3	TRBJ2-3*01	TRBJ2-3	TRBD2*02	TRBD2	13	17	31	42	3	10	13
1	8.20E-08	TGTGCCAGCAGCTTGTCCGTAGCGGGAGTTACCACCTACGAGCAGTACTATGGCTACACCTTC	CASSLSVAGVTTYEQYYGYTF	TRBV7-2*04, TRBV7-2*01	TRBV7-2	TRBJ1-2*01	TRBJ1-2	TRBD2*02	TRBD2	13	19	27	46	5	18	23
1	8.20E-08	TGTGCCAGCAGCTTGGCCATAGATCCGGGGTATTGGATAGCGCTGGGTCAGCCCCAGCATTTT	CASSLAIDPGYWIALGQPQHF	TRBV5-5*01	TRBV5-5	TRBJ1-5*01	TRBJ1-5	TRBD2*02, TRBD2*01	TRBD2	15	37	41	47	21	5	26
1	8.20E-08	TGTGCCAGCAGCTTATCGAATGAGCAGTTCTTCGGGCCAGGGCACAATCAGCCCCAGCATTTT	CASSLSNEQFFGPGHNQPQHF	TRBV11-2*01	TRBV11-2	TRBJ1-5*01	TRBJ1-5	TRBD1*01	TRBD1	14	37	41	44	22	2	24
1	8.20E-08	TGTGCCAGCAGCTTATCACTGAGCTCCTACGAGAGGGAGGGTATGAACACTGAAGCTTTCTTT	CASSLSLSSYEREGMNTEAFF	TRBV7-9*01, TRBV7-9*02	TRBV7-9	TRBJ1-1*01	TRBJ1-1	TRBD2*02	TRBD2	14	34	40	43	19	2	21
1	8.20E-08	TGTGCCAGCAGCTTAGGTTCCGGCCACTATGGCTACACCCAGGGGAACACTGAAGCTTTCTTT	CASSLGSGHYGYTQGNTEAFF	TRBV7-2*04, TRBV7-2*01	TRBV7-2	TRBJ1-1*01	TRBJ1-1	TRBD1*01	TRBD1	15	39	43	44	23	0	23
1	8.20E-08	TGTGCCAGCAGCTTAGATCCGAGCGGGGCTAGCACAGATACGCAGAACTATGGCTACACCTTC	CASSLDPSGASTDTQNYGYTF	TRBV11-2*03	TRBV11-2	TRBJ1-2*01	TRBJ1-2	TRBD2*01	TRBD2	11	21	27	45	9	17	26
1	8.20E-08	TGTGCCAGCAGCTTAACCCCTGGGCCCACAGATACGCAGTCGGGGGTTGATGGCTACACCTTC	CASSLTPGPTDTQSGVDGYTF	TRBV7-8*01	TRBV7-8	TRBJ1-2*01	TRBJ1-2	TRBD1*01, TRBD2*01	TRBD1, TRBD2	14	16	21	49	1	27	28
1	8.20E-08	TGTGCCAGCAGCTTAACGGCTAGCAGCACCGGGGAGGGCCTGGGGAGAGAGCCCCAGCATTTT	CASSLTASSTGEGLGREPQHF	TRBV28*01	TRBV28	TRBJ1-5*01	TRBJ1-5	TRBD2*02	TRBD2	14	31	37	49	16	11	27
1	8.20E-08	TGTGCCAGCAGCTTAAATCCGAGGGGATCCTATCCCTACGAGCAGTACTATGGCTACACCTTC	CASSLNPRGSYPYEQYYGYTF	TRBV7-3*01	TRBV7-3	TRBJ1-2*01	TRBJ1-2	TRBD1*01, TRBD2*02	TRBD1, TRBD2	15	21	25	46	5	20	25
1	8.20E-08	TGTGCCAGCAGCTCGCAGAACTATGGCTACACCTTCGGTTCGGGGACCGGGGAGCTGTTTTTT	CASSSQNYGYTFGSGTGELFF	TRBV7-9*03, TRBV7-9*01, TRBV7-9*04, TRBV7-9*02	TRBV7-9	TRBJ2-2*01	TRBJ2-2	TRBD2*01	TRBD2	13	40	44	45	26	0	26
1	8.20E-08	TGTGCCAGCAGCTCGCAGAACTATGGCTACACCTTCGGTTCGGGGACCAGGGAGCAGTACTTC	CASSSQNYGYTFGSGTREQYF	TRBV7-9*03, TRBV7-9*01, TRBV7-9*04, TRBV7-9*02	TRBV7-9	TRBJ2-7*01	TRBJ2-7	TRBD1*01, TRBD2*02, TRBD2*01	TRBD1, TRBD2	13	42	46	51	28	4	32
1	8.20E-08	TGTGCCAGCAGCTGTCGTGATTGAGAACAGGAGGCTGTTACCAGGGGCTGTTGCTACACCTTC	CASSCRD*EQEAVTRGCCYTF	TRBV7-2*04, TRBV7-2*01	TRBV7-2	TRBJ1-2*01	TRBJ1-2	TRBD1*01	TRBD1	12	41	46	52	28	5	33
1	8.20E-08	TGTGCCAGCAGCTATCTAGCGCTTTGCAAGCGGGAGCCCGGCTACCAAGAGACCCAGTACTTC	CASSYLALCKREPGYQETQYF	TRBV6-1*01	TRBV6-1	TRBJ2-5*01	TRBJ2-5	TRBD2*02	TRBD2	10	28	35	43	17	7	24
1	8.20E-08	TGTGCCAGCAGCCTCGTGGCTAGCGGGACAGGCACAGATACGCAGAACTATGGCTACACCTTC	CASSLVASGTGTDTQNYGYTF	TRBV7-9*01, TRBV7-9*02	TRBV7-9	TRBJ1-2*01	TRBJ1-2	TRBD2*02	TRBD2	11	19	27	45	7	17	24
1	8.20E-08	TGTGCCAGCAGCCCCTAGGCCAAAATGACTAGCGGGAGAGGGGGGAACAATGAGCAGTTCTTC	CASSP*AKMTSGRGGNNEQFF	TRBV14*01, TRBV14*02	TRBV14	TRBJ2-1*01	TRBJ2-1	TRBD2*02	TRBD2	12	26	37	46	13	8	21
1	8.20E-08	TGTGCCAGCAGCCCGAGGGGGGGGCGATTTTCGTTTGACTGTTCGGGGGAGACCCAGTACTTC	CASSPRGGRFSFDCSGETQYF	TRBV7-3*05, TRBV7-3*01	TRBV7-3	TRBJ2-5*01	TRBJ2-5	TRBD2*01	TRBD2	11	17	23	48	5	24	29
1	8.20E-08	TGTGCCAGCAGCCCAACGGGGGCCTCGCACTGAAGCTTTCTTTGGACAAGGCACCAGTACTTC	CASSPTGASH*SFLWTRHQYF	TRBV7-7*01, TRBV7-7*02	TRBV7-7	TRBJ2-5*01	TRBJ2-5	TRBD1*01, TRBD2*01	TRBD1, TRBD2	11	17	22	53	5	30	35
1	8.20E-08	TGTGCCAGCAGCCATCTGTCGGAAGAACTAGCGGGAGATGGGCTTAGTGAGACCCAGTACTTC	CASSHLSEELAGDGLSETQYF	TRBV3-1*01	TRBV3-1	TRBJ2-5*01	TRBJ2-5	TRBD2*02	TRBD2	13	26	36	48	12	11	23
1	8.20E-08	TGTGCCAGCAGCCAAGTGAATCCCTAAACGCGGGACTAGCGGGAGGGGGGCGAGCAGTACTTC	CASSQVNP*TRD*REGGEQYF	TRBV6-4*02, TRBV6-4*01	TRBV6-4	TRBJ2-7*01	TRBJ2-7	TRBD2*02	TRBD2	10	31	46	50	20	3	23
1	8.20E-08	TGTGCCAGCAGCGAAGGGACAACCCCACAGAGGGACCGACCAGCCTCCTACGAGCAGTACTTC	CASSEGTTPQRDRPASYEQYF	TRBV7-6*01, TRBV7-6*02	TRBV7-6	TRBJ2-7*01	TRBJ2-7	TRBD1*01	TRBD1	11	15	20	44	3	23	26
1	8.20E-08	TGTGCCAGCAGCATATATCTCTGCAGCGTTGAGGGCTTAGCGGGGGTTTACGAGCAGTACTTC	CASSIYLCSVEGLAGVYEQYF	TRBV9*02, TRBV9*01, TRBV9*03	TRBV9	TRBJ2-7*01	TRBJ2-7	TRBD2*01	TRBD2	11	37	45	48	25	2	27
1	8.20E-08	TGTGCCAGCAGCAACAACTAGCGGGGGGGCAGGTCCTACGAGCAGTACTATGGCTACACCTTC	CASSNN*RGGRSYEQYYGYTF	TRBV4-2*01	TRBV4-2	TRBJ1-2*01	TRBJ1-2	TRBD2*01	TRBD2	11	16	28	46	4	17	21
1	8.20E-08	TGTGCCAGCAGACACTCCCCTAGCGGGAGGGAGTCCGATACGCAGAACTATGGCTACACCTTC	CASRHSPSGRESDTQNYGYTF	TRBV7-6*01, TRBV7-6*02	TRBV7-6	TRBJ1-2*01	TRBJ1-2	TRBD2*02	TRBD2	10	19	30	45	8	14	22
1	8.20E-08	TGTGCCAGCAAGAGGGACCCAGGGCGTCAAGCGGGGGGCTAAGTTTGAGAGACCCAGTACTTC	CASKRDPGRQAGG*V*ETQYF	TRBV9*02, TRBV9*01, TRBV9*03	TRBV9	TRBJ2-5*01	TRBJ2-5	TRBD2*01	TRBD2	9	29	37	47	19	9	28
1	8.20E-08	TGCGCCAGCGGCCAAGATCGCGATCTAGATTGGCCTCCACTTAGCACAGATACGCAGTATTTT	CASGQDRDLDWPPLSTDTQYF	TRBV4-1*02, TRBV4-1*01	TRBV4-1	TRBJ2-3*01	TRBJ2-3	TRBD2*02	TRBD2	16	33	37	42	16	4	20
1	8.20E-08	TGCGCCAGCACCCCCCTCGACGGGGGGCAAAACAAGAGCTCTGGAGCCAACGTCCTGACTTTC	CASTPLDGGQNKSSGANVLTF	TRBV5-1*01	TRBV5-1	TRBJ2-6*01	TRBJ2-6	TRBD2*01	TRBD2	9	20	26	38	10	11	21
1	8.20E-08	TGCGCCAGCAGTGACCTAGACAGGGCCGGGACTAGCGGCAGACTTCGAGAGACCCAGTACTTC	CASSDLDRAGTSGRLRETQYF	TRBV10-2*01	TRBV10-2	TRBJ2-5*01	TRBJ2-5	TRBD2*02, TRBD2*01	TRBD2	13	27	37	47	13	9	22
1	8.20E-08	TGCGCCAGCAGCTTCTACATCTGCAGTGCTCACGAGACAGGGAGGCACACTGAAGCTTTCTTT	CASSFYICSAHETGRHTEAFF	TRBV5-1*01	TRBV5-1	TRBJ1-1*01	TRBJ1-1	TRBD1*01	TRBD1	13	35	41	46	21	4	25
1	8.20E-08	TGCGCCAGCAGCTTGTTTTCCAGCGGGAGGGCAACCGGGGGGGGGACCTACGAGCAGTACTTC	CASSLFSSGRATGGGTYEQYF	TRBV5-1*01	TRBV5-1	TRBJ2-7*01	TRBJ2-7	TRBD2*02	TRBD2	14	21	30	46	6	15	21
1	8.20E-08	TGCGCCAGCAGCTTGGGACCGGGACCCTTACCTATAGCAATCAGCCCCAATGAGCAGTTCTTC	CASSLGPGPLPIAISPNEQFF	TRBV5-1*01	TRBV5-1	TRBJ2-1*01	TRBJ2-1	TRBD1*01, TRBD2*02, TRBD2*01	TRBD1, TRBD2	15	20	24	47	4	22	26
1	8.20E-08	TGCGCCAGCAGCCCTCTCAACGAAGGGCTAGGGGGTCGGACAGGGCCTAGGCCCCAGCATTTT	CASSPLNEGLGGRTGPRPQHF	TRBV4-1*02, TRBV4-1*01	TRBV4-1	TRBJ1-5*01	TRBJ1-5	TRBD1*01	TRBD1	12	37	44	50	24	5	29
1	8.20E-08	TGCGCCAGCAGCCAAGGGGTGCCTAGCGGGAGGTGGTGAAGTTCGGAAGAGACCCAGTACTTC	CASSQGVPSGRW*SSEETQYF	TRBV4-3*01	TRBV4-3	TRBJ2-5*01	TRBJ2-5	TRBD2*02	TRBD2	15	22	32	46	6	13	19
1	8.20E-08	TGCGCCAGCAGGGAACCGGGACTAGCGGGATGTGGCTTTTGGCGTTACAATGAGCAGTTCTTC	CASREPGLAGCGFWRYNEQFF	TRBV10-1*02, TRBV10-1*01	TRBV10-1	TRBJ2-1*01	TRBJ2-1	TRBD2*02	TRBD2	10	17	29	45	6	15	21
1	8.20E-08	TGCAGTTAGAATCCGACTAGCGGGGGCCTACGAGCAGTACTTCGGGCCGGGCACCAGCATTTT	CS*NPTSGGLRAVLRAGHQHF	TRBV20-1*06, TRBV20-1*03, TRBV20-1*01, TRBV20-1*04, TRBV20-1*05, TRBV20-1*02, TRBV20-1*07	TRBV20-1	TRBJ1-5*01	TRBJ1-5	TRBD2*01	TRBD2	5	14	25	53	8	27	35
1	8.20E-08	TGCAGTGCTTTCGACAGGGACTATGTAACATTGTGGGGACAGGGGACCCACGAGCAGTACTTC	CSAFDRDYVTLWGQGTHEQYF	TRBV20-1*06, TRBV20-1*03, TRBV20-1*01, TRBV20-1*04, TRBV20-1*05, TRBV20-1*02, TRBV20-1*07	TRBV20-1	TRBJ2-7*01	TRBJ2-7	TRBD1*01	TRBD1	8	35	44	49	26	4	30
1	8.20E-08	TGCAGTGCTAGTCCCTCGGGGCAACTAGCGGGAGTTGTTTCCATGTCTAATGAGCAGTTCTTC	CSASPSGQLAGVVSMSNEQFF	TRBV20-1*01, TRBV20-1*04, TRBV20-1*05, TRBV20-1*07	TRBV20-1	TRBJ2-1*01	TRBJ2-1	TRBD2*02	TRBD2	11	23	33	48	11	14	25
1	8.20E-08	TGCAGTGCTAGAGCTCGGAGTGGGACTAGCGGGGGCATGAGCTCCTACAATGAGCAGTTCTTC	CSARARSGTSGGMSSYNEQFF	TRBV20-1*01, TRBV20-1*04, TRBV20-1*05, TRBV20-1*07	TRBV20-1	TRBJ2-1*01	TRBJ2-1	TRBD2*01	TRBD2	12	21	34	41	8	6	14
1	8.20E-08	TGCAGTGCTAGAGGGGGTCTTACCTCCTGAGGGTCGGCGGGGTCTAACTATGGCTACACCTTC	CSARGGLTS*GSAGSNYGYTF	TRBV20-1*01, TRBV20-1*04, TRBV20-1*05, TRBV20-1*07	TRBV20-1	TRBJ1-2*01	TRBJ1-2	TRBD2*01	TRBD2	12	36	41	43	23	1	24
1	8.20E-08	TGCAGTGCTAGAGATCTCCGGGGACAGGGTGCCTCTGGGGCCATCGTCCATGAGCAGTTCTTC	CSARDLRGQGASGAIVHEQFF	TRBV20-1*01, TRBV20-1*05, TRBV20-1*07	TRBV20-1	TRBJ2-1*01	TRBJ2-1	TRBD1*01	TRBD1	13	20	28	49	6	20	26
1	8.20E-08	TGCAGTGCTAGAGATCCGGCAGGGCCGAACACCACATAAAATACGAACACTGAAGCTTTCTTT	CSARDPAGPNTT*NTNTEAFF	TRBV20-1*01, TRBV20-1*05, TRBV20-1*07	TRBV20-1	TRBJ1-1*01	TRBJ1-1	TRBD1*01	TRBD1	13	19	23	44	5	20	25
1	8.20E-08	TGCAGCGTTGTCACGGTGAGGGACAGGGATGATTTTGGACGGGCCCAAGAGACCCAGTACTTC	CSVVTVRDRDDFGRAQETQYF	TRBV29-1*01	TRBV29-1	TRBJ2-5*01	TRBJ2-5	TRBD1*01	TRBD1	9	19	27	44	9	16	25
1	8.20E-08	TGCAGCGTTGGAGAGGACAGAGTCTACGGGCAGTACTCCGGGCCGTGGGGTGAGCAGTTCTTC	CSVGEDRVYGQYSGPWGEQFF	TRBV29-1*01	TRBV29-1	TRBJ2-1*01	TRBJ2-1	TRBD1*01	TRBD1	13	14	19	50	0	30	30
1	8.20E-08	TGCAGCGTTGAAGATATGTCCACTAGCGGGGGTCAGACCTTTCCTAATGAAAAACTGTTTTTT	CSVEDMSTSGGQTFPNEKLFF	TRBV29-1*01	TRBV29-1	TRBJ1-4*01	TRBJ1-4	TRBD2*01	TRBD2	13	21	31	43	7	11	18
1	8.20E-08	TGCAGCGTTGAAGATATGTCCACTAGCGGGGGGCAAGTCTCTGGGGCCAACGTCCTGACTTTC	CSVEDMSTSGGQVSGANVLTF	TRBV29-1*01	TRBV29-1	TRBJ2-6*01	TRBJ2-6	TRBD2*01	TRBD2	13	21	32	38	7	5	12
1	8.20E-08	TGCAGCGTCCTCCCTTATTGGACTAGCGGGGGGCGGAACCCGAGCACAGATACGCAGTATTTT	CSVLPYWTSGGRNPSTDTQYF	TRBV29-1*01, TRBV29-1*03	TRBV29-1	TRBJ2-3*01	TRBJ2-3	TRBD2*01	TRBD2	7	19	32	42	11	9	20
1	8.20E-08	TGTGCTAGTGGTTATACTGACTAGCGGGGGGGGTCCACCAGGACACCGGGGAGCTGTTTTTT	CASGYTD*RG~VHQDTGELFF	TRBV12-5*01	TRBV12-5	TRBJ2-2*01	TRBJ2-2	TRBD2*01	TRBD2	12	18	31	42	5	10	15
1	8.20E-08	TGTGCCATCTAAGAGGAGTAACGGGGGCGGGACAGGCCGTAGCCAAAAACATTCAGTACTTC	CAI*EE*RGR~QAVAKNIQYF	TRBV10-3*01, TRBV10-3*02	TRBV10-3	TRBJ2-4*01	TRBJ2-4	TRBD1*01	TRBD1	8	28	35	40	19	4	23
1	8.20E-08	TGTGCCATCAGTTCCGAAGGGTACAGGGGGGAAACTAGCGGGAGTAACATGAGCAGTTCTTC	CAISSEGYRG~N*RE*HEQFF	TRBV10-3*01, TRBV10-3*02	TRBV10-3	TRBJ2-1*01	TRBJ2-1	TRBD2*02	TRBD2	11	33	43	48	21	4	25
1	8.20E-08	TGTGCCATCAGCCGCCCAGCAGCTTGGGACTAGCGGGTCTCGGCACAGATACGCAGTATTTT	CAISRPAAWD~AGLGTDTQYF	TRBV6-6*02, TRBV6-6*05, TRBV6-5*01, TRBV6-6*01, TRBV6-6*03, TRBV6-1*01, TRBV6-6*04	TRBV6-6, TRBV6-5, TRBV6-1	TRBJ2-3*01	TRBJ2-3	TRBD2*02, TRBD2*01	TRBD2	11	25	36	42	13	5	18
1	8.20E-08	TGTGCCACCCCAATAGTCCCCCGGACCCAGCCGGGGACCTGATATACAATGAGCAGTTCTTC	CATPIVPRTQ~GDLIYNEQFF	TRBV19*01, TRBV19*03, TRBV19*02	TRBV19	TRBJ2-1*01	TRBJ2-1	TRBD2*02, TRBD2*01	TRBD2	6	13	19	44	6	24	30
1	8.20E-08	TGTGCCACCAGTCTCGGGACAGGGGCTGCCGAGCAGTACTTCGGGCCGGGCACCAGCATTTT	CATSLGTGAA~AVLRAGHQHF	TRBV24-1*01	TRBV24-1	TRBJ1-5*01	TRBJ1-5	TRBD1*01	TRBD1	11	15	24	52	3	27	30
1	8.20E-08	TGTGCCACCAGTGGAAGCCTTCGGGACAGGGTTTAAGTGCGACTAATGAAAAACTGTTTTTT	CATSGSLRDR~LSATNEKLFF	TRBV24-1*01	TRBV24-1	TRBJ1-4*01	TRBJ1-4	TRBD1*01	TRBD1	12	22	30	41	9	10	19
1	8.20E-08	TGTGCCACCAGTGATTGGGACTAGCGGGGGCCTCCGTCAACTCCTACAATGAGCAGTTCTTC	CATSDWD*RG~SVNSYNEQFF	TRBV24-1*01	TRBV24-1	TRBJ2-1*01	TRBJ2-1	TRBD2*01	TRBD2	15	16	29	40	0	10	10
1	8.20E-08	TGTGCCACCAGCGGAGGCGACTTCGGACTAGCGGGAGGGTTAACTCCTATGAGCAGTACTTC	CATSGGDFGL~GRVNSYEQYF	TRBV15*01, TRBV15*02	TRBV15	TRBJ2-7*01	TRBJ2-7	TRBD2*02	TRBD2	15	24	38	43	8	4	12
1	8.20E-08	TGTGCCACCAGCAGAGGCGACTTCGGACTAGCGGGAGAGTTAACTCCTATGAGCAGTACTTC	CATSRGDFGL~GRVNSYEQYF	TRBV15*02	TRBV15	TRBJ2-7*01	TRBJ2-7	TRBD2*02	TRBD2	11	24	36	43	12	6	18
1	8.20E-08	TGTGCCACCAGCAGAGGCGACTTCGGACCAGCGGGAGGGTTAACTCCTATGAGCAGTACTTC	CATSRGDFGP~GRVNSYEQYF	TRBV15*02	TRBV15	TRBJ2-7*01	TRBJ2-7	TRBD2*02	TRBD2	11	29	38	43	17	4	21
1	8.20E-08	TGTGCCACCAGCAGAGATGGGACACCGGGACAGCGGGAGGACCACCCTACGAGCAGTACTTC	CATSRDGTPG~AGGPPYEQYF	TRBV15*02	TRBV15	TRBJ2-7*01	TRBJ2-7	TRBD2*02	TRBD2	11	31	39	45	19	5	24
1	8.20E-08	TGTGCCACCAGCAGAGATGGGACACCGGGACAGGGGGATTTGCCACCGGGGAGCTGTTTTTT	CATSRDGTPG~GGFATGELFF	TRBV15*02	TRBV15	TRBJ2-2*01	TRBJ2-2	TRBD1*01	TRBD1	11	26	36	43	14	6	20
1	8.20E-08	TGTGCCACCAGCAGAGATGGGACACCGGGACAGGGGGATTCGGCAATACTGAAGCTTTCTTT	CATSRDGTPG~GGFGNTEAFF	TRBV15*02	TRBV15	TRBJ1-1*01	TRBJ1-1	TRBD1*01	TRBD1	11	26	36	47	14	10	24
1	8.20E-08	TGTGCCACAGTGTCCCTTTTAGAGTGGCTATATTCTTATGTGCTAACTATGGCTACACCTTC	CATVSLLEWL~FLCANYGYTF	TRBV24-1*01	TRBV24-1	TRBJ1-2*01	TRBJ1-2	TRBD1*01	TRBD1	7	10	15	42	2	26	28
1	8.20E-08	TGTGCCAGTAGTTCCAGCGGGGAGTCCCCGGGCTGTGCTCTGGGGCCAACGTCCTGACTTTC	CASSSSGESP~LCSGANVLTF	TRBV19*01, TRBV19*03, TRBV19*02	TRBV19	TRBJ2-6*01	TRBJ2-6	TRBD2*01	TRBD2	11	15	21	37	3	15	18
1	8.20E-08	TGTGCCAGTAGTGCTCGGGACAGGGGGCTTTCTTGTAGTGTGCGAACACTGAAGCTTTTTTT	CASSARDRGL~L*CANTEAFF	TRBV19*01, TRBV19*03, TRBV19*02	TRBV19	TRBJ2-2*01	TRBJ2-2	TRBD1*01	TRBD1	11	16	27	56	4	28	32
1	8.20E-08	TGTGCCAGTAGTATAGATGGGGAGTCCCCGGGCTGTGCTCTGGGGCCAACGTCCTGACTTTC	CASSIDGESP~LCSGANVLTF	TRBV19*01, TRBV19*02	TRBV19	TRBJ2-6*01	TRBJ2-6	TRBD2*02, TRBD2*01	TRBD2	16	22	27	37	5	9	14
1	8.20E-08	TGTGCCAGTAGTACCTCAGGGTTACTGCAGCCCCGGGGGGGGGGACCTACGAGCAGTACTTC	CASSTSGLLQ~PGGGTYEQYF	TRBV19*01, TRBV19*03, TRBV19*02	TRBV19	TRBJ2-7*01	TRBJ2-7	TRBD2*01	TRBD2	12	33	40	45	20	4	24
1	8.20E-08	TGTGCCAGTAGTAGGGCCGGAAACTACGAGCAGTACTTCGGGCCGGAGATGAAGCTTTCTTT	CASSRAGNYE~VLRAGDEAFF	TRBV19*01, TRBV19*03, TRBV19*02	TRBV19	TRBJ1-1*01	TRBJ1-1	TRBD1*01, TRBD2*02, TRBD2*01	TRBD1, TRBD2	12	39	42	49	26	6	32
1	8.20E-08	TGTGCCAGCTTAAAGGGGCCAATGAACACTGAAGCTTTCTTTGGACAAGGCACCAGTACTTC	CASLKGPMNT~SFLWTRHQYF	TRBV2*01, TRBV2*02, TRBV2*03	TRBV2	TRBJ2-5*01	TRBJ2-5	TRBD1*01	TRBD1	8	42	46	52	33	5	38
1	8.20E-08	TGTGCCAGCTGGACTACCCACAATGAGCAGGGGGCGGATGAGGCAATCAGCCCCAGCATTTT	CASWTTHNEQ~GG*GNQPQHF	TRBV2*01, TRBV2*02, TRBV2*03	TRBV2	TRBJ1-5*01	TRBJ1-5	TRBD1*01	TRBD1	8	27	34	42	18	7	25
1	8.20E-08	TGTGCCAGCTGAAAACTGGGACTAGCGGGATTTGTCGAACGAACACCGGGGAGCTGTTTTTT	CAS*KLGLAG~CRTNTGELFF	TRBV28*01	TRBV28	TRBJ2-2*01	TRBJ2-2	TRBD2*02	TRBD2	8	17	29	39	8	9	17
1	8.20E-08	TGTGCCAGCCCCCGGTTCGATACCCAACCGGGACAGGGTCTGGTTATTCACCCCTCCACTTT	CASPRFDTQP~TGSGYSPLHF	TRBV6-1*01	TRBV6-1	TRBJ1-6*01	TRBJ1-6	TRBD1*01	TRBD1	8	29	37	45	20	7	27
1	8.20E-08	TGTGCCAGCATCGGCAGGACCAAGCAGGGGACACCGCTTCTGGGGCCAACGTCCTGACTTTC	CASIGRTKQG~TASGANVLTF	TRBV9*02, TRBV9*01, TRBV9*03	TRBV9	TRBJ2-6*01	TRBJ2-6	TRBD1*01	TRBD1	9	27	32	38	17	5	22
1	8.20E-08	TGTGCCAGCAGTTTTCCGCCGAGGGAGGCCAACACCGGGGATCCTTTTATGGCTACACCTTC	CASSFPPREA~HRGSFYGYTF	TRBV6-6*04	TRBV6-6	TRBJ1-2*01	TRBJ1-2	TRBD2*02	TRBD2	11	22	27	47	10	19	29
1	8.20E-08	TGTGCCAGCAGTTTAGAGGGACTAGCGGGAGAGGTGGTGGCATTAACAATGAGCAGTTCTTC	CASSLEGLAG~GGGINNEQFF	TRBV28*01	TRBV28	TRBJ2-1*01	TRBJ2-1	TRBD2*02	TRBD2	14	17	30	45	2	14	16
1	8.20E-08	TGTGCCAGCAGTTCATACCTCCCGCAGGGGTGGTCCGGGGGCGCGGGGAGACCCAGTACTTC	CASSSYLPQG~VRGRGETQYF	TRBV11-1*01	TRBV11-1	TRBJ2-5*01	TRBJ2-5	TRBD2*02	TRBD2	10	17	24	47	6	22	28
1	8.20E-08	TGTGCCAGCAGTTCACTTTTAGAGTGGCTATATTCTTATGTGCTAACTATGGCTACACCTTC	CASSSLLEWL~FLCANYGYTF	TRBV6-6*02, TRBV6-6*01, TRBV6-6*03	TRBV6-6	TRBJ1-2*01	TRBJ1-2	TRBD2*02, TRBD2*01	TRBD2	12	26	29	42	13	12	25
1	8.20E-08	TGTGCCAGCAGTTACCGCCGGACAGGGGGAGGGCGTCCCTCGGCACAGATACGCAGTATTTT	CASSYRRTGG~ASLGTDTQYF	TRBV12-4*02	TRBV12-4	TRBJ2-3*01	TRBJ2-3	TRBD1*01	TRBD1	12	19	28	42	6	13	19
1	8.20E-08	TGTGCCAGCAGTCCATTCCCCGGGACTAGCGGGGGGGCGGGGGCCAGGATGAGCAGTTCTTC	CASSPFPGTS~GGGGQDEQFF	TRBV7-3*05, TRBV7-3*01	TRBV7-3	TRBJ2-1*01	TRBJ2-1	TRBD2*01	TRBD2	10	21	36	48	10	11	21
1	8.20E-08	TGTGCCAGCAGTCGTCGGGACAGGGCCCCGGGGAGCCCGGCTACCAAGAGACCCAGTACTTC	CASSRRDRAP~EPGYQETQYF	TRBV6-1*01	TRBV6-1	TRBJ2-5*01	TRBJ2-5	TRBD1*01	TRBD1	11	16	24	42	4	17	21
1	8.20E-08	TGTGCCAGCAGTGTTGGGACAGGGGGCCGCGAGCAGTACTTCGGGCCGGGCACCAGCATTTT	CASSVGTGGR~AVLRAGHQHF	TRBV19*01, TRBV19*02	TRBV19	TRBJ1-5*01	TRBJ1-5	TRBD1*01	TRBD1	11	15	26	52	3	25	28
1	8.20E-08	TGTGCCAGCAGTGACTTGGGACATGCGGGAGTTCATCTTTGCGCACCGGGGAGCTGTTTTTT	CASSDLGHAG~SSLRTGELFF	TRBV6-1*01	TRBV6-1	TRBJ2-2*01	TRBJ2-2	TRBD2*02	TRBD2	13	24	30	43	10	12	22
1	8.20E-08	TGTGCCAGCAGCTTTAGGGTCAGCTGGCGGGAGGGCCGGAACGCACAGATACGCAGTATTTT	CASSFRVSWR~GPERTDTQYF	TRBV13*02, TRBV13*01	TRBV13	TRBJ2-3*01	TRBJ2-3	TRBD2*02	TRBD2	13	26	34	42	12	7	19
1	8.20E-08	TGTGCCAGCAGCTTCTACATCTGCAGTGCTTCCCGACAGGGGTGGCCACTGAAGCTTTCTTT	CASSFYICSA~PTGVATEAFF	TRBV5-4*01, TRBV5-4*03, TRBV5-4*04	TRBV5-4	TRBJ1-1*01	TRBJ1-1	TRBD1*01	TRBD1	13	34	41	46	20	4	24
1	8.20E-08	TGTGCCAGCAGCTTGACGGGTCCGGACTAGCGGGGGCCAAGTACCAAGAGACCCAGTACTTC	CASSLTGPD*~GAKYQETQYF	TRBV7-3*01	TRBV7-3	TRBJ2-5*01	TRBJ2-5	TRBD2*01	TRBD2	13	23	35	42	9	6	15
1	8.20E-08	TGTGCCAGCAGCTTATCTGGACTAGCGGCTAAGGCCGGGGAGGCACAGATACGCAGTATTTT	CASSLSGLAA~GRGGTDTQYF	TRBV7-8*01	TRBV7-8	TRBJ2-3*01	TRBJ2-3	TRBD2*02, TRBD2*01	TRBD2	14	18	27	42	3	14	17
1	8.20E-08	TGTGCCAGCAGCTTAGGTTTGCATGCGGGGGTGCACCTCCGTGCTCCTACGAGCAGTACTTC	CASSLGLHAG~APPCSYEQYF	TRBV7-9*01, TRBV7-9*02, TRBV11-1*01	TRBV7-9, TRBV11-1	TRBJ2-7*01	TRBJ2-7	TRBD2*01	TRBD2	15	24	30	43	8	12	20
1	8.20E-08	TGTGCCAGCAGCTTAGGAGTCGGACTAGCGGGAGGGCGGCGGGAGGTGAAAAACTGTTTTTT	CASSLGVGLA~RAAGGEKLFF	TRBV11-2*01	TRBV11-2	TRBJ1-4*01	TRBJ1-4	TRBD2*02	TRBD2	15	21	35	46	5	10	15
1	8.20E-08	TGTGCCAGCAGCTTAGAAGCGTCAGGGTACCTGGGTCCTCCGGGGGCGAGACCCAGTACTTC	CASSLEASGY~GSSGGETQYF	TRBV11-3*01	TRBV11-3	TRBJ2-5*01	TRBJ2-5	TRBD1*01, TRBD2*01	TRBD1, TRBD2	16	41	46	47	24	0	24
1	8.20E-08	TGTGCCAGCAGCTTAAGCGGGGGGAAAAATCTTAGCACTCCTATAATTCACCCCTCCACTTT	CASSLSGGKN~*HSYNSPLHF	TRBV9*02, TRBV9*01, TRBV9*03	TRBV9	TRBJ1-6*02	TRBJ1-6	TRBD2*01	TRBD2	11	15	23	37	3	13	16
1	8.20E-08	TGTGCCAGCAGCTCTACGACAGGAATAGGAGGCTACACCTTCGGTTCGGGGAGCTGTTTTTT	CASSSTTGIG~LHLRFGELFF	TRBV9*02, TRBV9*01, TRBV9*03	TRBV9	TRBJ2-2*01	TRBJ2-2	TRBD1*01	TRBD1	11	17	22	46	5	23	28
1	8.20E-08	TGTGCCAGCAGCTCCTTGGGCGGGGGGACAGTGGTATAACTTTTGACTATGGCTACACCTTC	CASSSLGGGT~GITFDYGYTF	TRBV7-9*03, TRBV7-9*01, TRBV7-9*04, TRBV7-9*02	TRBV7-9	TRBJ1-2*01	TRBJ1-2	TRBD2*01	TRBD2	13	19	26	45	5	18	23
1	8.20E-08	TGTGCCAGCAGCTCATTTGGGACAGGGGGCGGGGGACAACGAACACCGGGGAACTGTTTTTT	CASSSFGTGG~GTTNTGELFF	TRBV7-2*04, TRBV7-2*01	TRBV7-2	TRBJ2-2*01	TRBJ2-2	TRBD1*01	TRBD1	12	18	29	39	5	9	14
1	8.20E-08	TGTGCCAGCAGCTGGGGACTAGCCAACACCGGGGAGCTGTTTCCCAAGAGACCCAGTACTTC	CASSWGLANT~GAVSQETQYF	TRBV7-8*01, TRBV7-8*03	TRBV7-8	TRBJ2-5*01	TRBJ2-5	TRBD2*02, TRBD2*01	TRBD2	12	14	22	43	1	20	21
1	8.20E-08	TGTGCCAGCAGCTATGGGACGGACAATCAGCCCCAGCGGGACCCGGATACGAGTAGTACTTC	CASSYGTDNQ~PAGPGYE*YF	TRBV5-4*01, TRBV5-4*03, TRBV5-4*04	TRBV5-4	TRBJ2-7*01	TRBJ2-7	TRBD2*02	TRBD2	12	34	40	47	21	6	27
1	8.20E-08	TGTGCCAGCAGCTAGAGGGGGTGCGGGCACCAAACTAAAGCTCCTACAATGAGCAGTTCTTC	CASS*RGCGH~N*SSYNEQFF	TRBV7-2*04, TRBV7-2*01, TRBV7-2*02	TRBV7-2	TRBJ2-1*01	TRBJ2-1	TRBD1*01	TRBD1	12	15	20	40	2	19	21
1	8.20E-08	TGTGCCAGCAGCCCCGGGGGGGGGACCTACGAGCAGTACTTCGGGCCGGGGAGCTGTTTTTT	CASSPGGGTY~AVLRAGELFF	TRBV5-5*01, TRBV5-5*02, TRBV5-5*03	TRBV5-5	TRBJ2-2*01	TRBJ2-2	TRBD2*01	TRBD2	11	14	21	45	2	23	25
1	8.20E-08	TGTGCCAGCAGCCCCGGACAGGGAGATTTATTCGGGGGTGGAACACCGGGGAGCTGTTTTTT	CASSPGQGDL~RGWNTGELFF	TRBV5-4*01, TRBV5-4*03, TRBV5-4*04	TRBV5-4	TRBJ2-2*01	TRBJ2-2	TRBD1*01	TRBD1	11	15	22	40	3	17	20
1	8.20E-08	TGTGCCAGCAGCCCACAAGAAGGGACTAGCGGGGCCCCCGAGGGGACCGGGAGCTGTTTTTT	CASSPQEGTS~GPRGDRELFF	TRBV7-3*05, TRBV7-3*01	TRBV7-3	TRBJ2-2*01	TRBJ2-2	TRBD2*01	TRBD2	11	21	33	48	9	14	23
1	8.20E-08	TGTGCCAGCAGCCATTACTCCGGGACTAGCGTCGGTGGGGGGACACAGATACGCAGTATTTT	CASSHYSGTS~RWGDTDTQYF	TRBV7-8*01, TRBV7-8*03	TRBV7-8	TRBJ2-3*01	TRBJ2-3	TRBD2*02, TRBD2*01	TRBD2	12	21	30	43	8	12	20
1	8.20E-08	TGTGCCAGCAGCCAACCCGACAGGGTGAGCTCGGGGTAGGGCTAGGAGAGACCCAGTACTTC	CASSQPDRVS~GVGLGETQYF	TRBV3-1*01	TRBV3-1	TRBJ2-5*01	TRBJ2-5	TRBD1*01	TRBD1	14	18	24	46	3	21	24
1	8.20E-08	TGTGCCAGCAGCCAAGTAAGCGACTAGCGGGGGGGGTACTAGCCGAAAACATTCAGTACTTC	CASSQVSD*R~GVLAENIQYF	TRBV14*01	TRBV14	TRBJ2-4*01	TRBJ2-4	TRBD2*01	TRBD2	15	21	34	40	5	5	10
1	8.20E-08	TGTGCCAGCAGCCAAGGGGTGTGAAGCGGGAGCTCCCTAGAAGATCCTGCGAGCAGTACTTC	CASSQGV*SG~LPRRSCEQYF	TRBV7-3*05, TRBV7-3*01	TRBV7-3	TRBJ2-7*01	TRBJ2-7	TRBD2*02	TRBD2	11	24	31	44	12	12	24
1	8.20E-08	TGTGCCAGCAGCCAAGATGAGGGGACCGGGACACCGCTTCTGGGGCCAACGTCCTGACTTTC	CASSQDEGTG~TASGANVLTF	TRBV14*01	TRBV14	TRBJ2-6*01	TRBJ2-6	TRBD1*01	TRBD1	16	27	32	38	10	5	15
1	8.20E-08	TGTGCCAGCAGCATATATCTCTGCAGCGTTGAAAGAGAGTCCCCTCCTACGAGCAGTACTTC	CASSIYLCSV~KRVPSYEQYF	TRBV11-3*01	TRBV11-3	TRBJ2-7*01	TRBJ2-7	TRBD2*02, TRBD2*01	TRBD2	11	37	42	43	25	0	25
1	8.20E-08	TGTGCCAGCAGCACTCTGGCGCGTCGGGGGCCTCCGTCAGCTCCTACAATGAGCAGTTCTTC	CASSTLARRG~SVSSYNEQFF	TRBV11-2*01	TRBV11-2	TRBJ2-1*01	TRBJ2-1	TRBD1*01, TRBD2*01	TRBD1, TRBD2	11	25	30	40	13	9	22
1	8.20E-08	TGTGCCAGCAGGCGGACAGCGAGGGCCTACGAGCAGTACTTCGGGCCGGGCCCCAGCATTTT	CASRRTARAY~AVLRAGPQHF	TRBV6-5*01	TRBV6-5	TRBJ1-5*01	TRBJ1-5	TRBD1*01	TRBD1	10	13	18	49	2	30	32
1	8.20E-08	TGTGCCAGCAGGAGTCGTCAGGGCGGATCCGAGCAGTACTTCGGGCCGGGGAGCTGTTTTTT	CASRSRQGGS~AVLRAGELFF	TRBV7-8*01, TRBV7-8*03	TRBV7-8	TRBJ2-2*01	TRBJ2-2	TRBD1*01	TRBD1	10	18	22	45	7	22	29
1	8.20E-08	TGTGCCAGCAGGAGCCGGGACGAGGGACCGGGACAACGTTTAGAAGAAACACCATATATTTT	CASRSRDEGP~TTFRRNTIYF	TRBV6-1*01	TRBV6-1	TRBJ1-3*01	TRBJ1-3	TRBD1*01	TRBD1	10	29	34	45	18	10	28
1	8.20E-08	TGTGCCAGCAGACATAGTCTCAAATGGGACAGGGTCGGCCCCAGAAATCACCCCTCCACTTT	CASRHSLKWD~GRPQKSPLHF	TRBV7-9*03, TRBV7-9*01, TRBV7-9*04, TRBV7-9*02	TRBV7-9	TRBJ1-6*02	TRBJ1-6	TRBD1*01	TRBD1	10	25	33	47	14	13	27
1	8.20E-08	TGTGCACCAGTGCCCTCCCTCTTCCGGGACTAGCGGGAGGTTACACAGATACGCAGTATTTT	CAPVPSLFRD~AGGYTDTQYF	TRBV24-1*01	TRBV24-1	TRBJ2-3*01	TRBJ2-3	TRBD2*02	TRBD2	4	25	39	43	20	3	23
1	8.20E-08	TGCGCCAGCGGATCTTTTGGACTAGCGGGATTGCACCTCCGTGCTCCTACGAGCAGTACTTC	CASGSFGLAG~APPCSYEQYF	TRBV10-1*02, TRBV10-1*01	TRBV10-1	TRBJ2-7*01	TRBJ2-7	TRBD2*02	TRBD2	8	18	29	43	9	13	22
1	8.20E-08	TGCGCCAGCACCCCAAACAGGGGGAGGTGGGCGGGGACAGGGGTGATTCACCCCTCCACTTT	CASTPNRGRW~GDRGDSPLHF	TRBV5-1*01	TRBV5-1	TRBJ1-6*02	TRBJ1-6	TRBD1*01	TRBD1	9	33	42	45	23	2	25
1	8.20E-08	TGCGCCAGCAGTGATTGAACCTAGGACTAGCGGGTGATAGCTCCTACAATGAGCAGTTCTTC	CASSD*T*D*~GDSSYNEQFF	TRBV10-1*01	TRBV10-1	TRBJ2-1*01	TRBJ2-1	TRBD2*02, TRBD2*01	TRBD2	13	23	33	40	9	6	15
1	8.20E-08	TGCGCCAGCAGCTTGGGCCCCGTCAGGGACCCACCCCCACGTCCCAAACTGAAGCTTTCTTT	CASSLGPVRD~TPTSQTEAFF	TRBV5-1*01	TRBV5-1	TRBJ1-1*01	TRBJ1-1	TRBD1*01, TRBD2*02, TRBD2*01	TRBD1, TRBD2	15	25	29	47	9	17	26
1	8.20E-08	TGCGCCAGCAGCTCAGACTGGGACTAGCGGGGAAAGGGTACACCTACAATGAGCAGTATTTT	CASSSDWD*R~KGYTYNEQYF	TRBV5-1*01	TRBV5-1	TRBJ2-3*01	TRBJ2-3	TRBD2*01	TRBD2	12	19	31	52	6	20	26
1	8.20E-08	TGCGCCAGCAGCCCCAACCCGGGGAGCGGGGCGAAAACTCTGGGGCCAACGTCCTGACTTTC	CASSPNPGSG~ENSGANVLTF	TRBV5-1*01	TRBV5-1	TRBJ2-6*01	TRBJ2-6	TRBD2*01	TRBD2	11	24	30	37	12	6	18
1	8.20E-08	TGCGCCAGCAGCATATATCTCTGCAGCGCCGCGTAGGACAGTTCGGGGATGAGCAGTTCTTC	CASSIYLCSA~VGQFGDEQFF	TRBV10-2*01	TRBV10-2	TRBJ2-1*01	TRBJ2-1	TRBD1*01	TRBD1	10	35	40	48	24	7	31
1	8.20E-08	TGCGCCAAAGCGAGGCGGCCAGCAGTTACTCTTAAAGGGAATCTAATGAAAAACTGTTTTTT	CAKARRPAVT~*RESNEKLFF	TRBV10-2*01	TRBV10-2	TRBJ1-4*01	TRBJ1-4	TRBD1*01, TRBD2*02, TRBD2*01	TRBD1, TRBD2	6	36	39	42	29	2	31
1	8.20E-08	TGCAGTGCTAGTACTTTCTGGACAGGGTAGGCTAAACGGGCAACACCGGGGAGCTGTTTTTT	CSASTFWTG*~*TGNTGELFF	TRBV20-1*01, TRBV20-1*04, TRBV20-1*05, TRBV20-1*07	TRBV20-1	TRBJ2-2*01	TRBJ2-2	TRBD1*01	TRBD1	11	19	26	41	7	14	21
1	8.20E-08	TGCAGTGCTAGGTCCAATTGGGGGACAGGGTCTCTAGCTCCTATAATTCACCCCTCCACTTT	CSARSNWGTG~SSSYNSPLHF	TRBV20-1*06, TRBV20-1*03, TRBV20-1*01, TRBV20-1*04, TRBV20-1*05, TRBV20-1*02, TRBV20-1*07	TRBV20-1	TRBJ1-6*01	TRBJ1-6	TRBD1*01	TRBD1	10	21	29	37	10	7	17
1	8.20E-08	TGCAGTGCTAGATTCGGGAGCTCCGGGGACAGGGTGCCTCTGGGGCCAACGTCCTGACTTTC	CSARFGSSGD~GASGANVLTF	TRBV20-1*01, TRBV20-1*04, TRBV20-1*05, TRBV20-1*07	TRBV20-1	TRBJ2-6*01	TRBJ2-6	TRBD1*01	TRBD1	11	25	33	37	13	3	16
1	8.20E-08	TGCAGTGCTAGACGCGTGGGGGGGGACAAGGCTTAGTATTTTTCATACAGCCCCAGCATTTT	CSARRVGGDK~LVFFIQPQHF	TRBV20-1*01, TRBV20-1*04, TRBV20-1*05, TRBV20-1*07	TRBV20-1	TRBJ1-5*01	TRBJ1-5	TRBD2*01	TRBD2	11	18	24	47	6	22	28
1	8.20E-08	TGCAGTGCTAGAGATTCTGGAGCGACCCAGTACTTCGGAGCAAGAATGAAAAACTGTTTTTT	CSARDSGATQ~LRSKNEKLFF	TRBV20-1*01, TRBV20-1*05, TRBV20-1*07	TRBV20-1	TRBJ1-4*01	TRBJ1-4	TRBD2*02, TRBD2*01	TRBD2	13	36	39	44	22	4	26
1	8.20E-08	TGCAGCGTCCTCCCTTATTTGACTAGCGGGAGTGGCTATCCGATGTCGATGAGCAGTTCTTC	CSVLPYLTSG~WLSDVDEQFF	TRBV29-1*01, TRBV29-1*03	TRBV29-1	TRBJ2-1*01	TRBJ2-1	TRBD2*02	TRBD2	7	20	31	48	12	16	28
1	8.20E-08	TGCAGCGTCCGGAGTTGGGACAGGTCTAAGCCGGAGATCGGTACCAAGAGACCCAGTACTTC	CSVRSWDRSK~GDRYQETQYF	TRBV29-1*01, TRBV29-1*03	TRBV29-1	TRBJ2-5*01	TRBJ2-5	TRBD1*01	TRBD1	7	16	23	42	8	18	26
1	8.20E-08	TGTGCTAGTGGTTTGCCCCGCTCACATGACAGGAGCGACGCCTACCTATGGCTACACCTTC	CASGLPRSHD~GATPTYGYTF	TRBV12-5*01	TRBV12-5	TRBJ1-2*01	TRBJ1-2	TRBD2*01	TRBD2	14	15	21	41	0	19	19
1	8.20E-08	TGTGCCGCGGGGCGGTACGATGAGCAGTTCAAGCCTAACTAGTCCCGGGGAGCTGTTTTTT	CAAGRYDEQF~SLTSPGELFF	TRBV12-4*01, TRBV12-3*01	TRBV12-4, TRBV12-3	TRBJ2-2*01	TRBJ2-2	TRBD2*02, TRBD2*01	TRBD2	5	38	43	44	32	0	32
1	8.20E-08	TGTGCCGGCAGTTAATGCGCTTTGCAAGCGGGAGCCCGGCTACCAGGAGACCCAGTACTTC	CAGS*CALQA~EPGYQETQYF	TRBV6-3*01, TRBV6-2*01	TRBV6-3, TRBV6-2	TRBJ2-5*01	TRBJ2-5	TRBD2*02	TRBD2	13	26	33	41	12	7	19
1	8.20E-08	TGTGCCATCACCCCCGGACAGGGGGTGATGGCACAGAAGTGAACAAGAGACCCAGTACTTC	CAITPGQGVM~HRSEQETQYF	TRBV10-3*01, TRBV10-3*02	TRBV10-3	TRBJ2-5*01	TRBJ2-5	TRBD1*01	TRBD1	9	15	24	43	5	18	23
1	8.20E-08	TGTGCCATCAGCCTACTATCGACTAACCGGGACTAGCGGAAGCACAGATACGCAGTATTTT	CAISLLSTNR~TSGSTDTQYF	TRBV10-3*01, TRBV10-3*02	TRBV10-3	TRBJ2-3*01	TRBJ2-3	TRBD2*02, TRBD2*01	TRBD2	10	28	38	40	17	1	18
1	8.20E-08	TGTGCCACCAGTCGGCTCGGGGGGCAGGTGGCTGTGCTCTGGGGCCAACGTCCTGACTTTC	CATSRLGGQV~LCSGANVLTF	TRBV24-1*01	TRBV24-1	TRBJ2-6*01	TRBJ2-6	TRBD2*01	TRBD2	11	17	23	36	5	12	17
1	8.20E-08	TGTGCCACCAGTGATTTCCACCAGGACAGGGACCCTCTTTATCCCCTACGAGCAGTACTTC	CATSDFHQDR~TLFIPYEQYF	TRBV24-1*01	TRBV24-1	TRBJ2-7*01	TRBJ2-7	TRBD1*01	TRBD1	16	23	30	44	6	13	19
1	8.20E-08	TGTGCCAGTAGTGCTCGGGACAGGGGATTTCTTGTAGTGTGGGAACACTGAAGCTTTCTTT	CASSARDRGF~L*CGNTEAFF	TRBV19*01, TRBV19*03, TRBV19*02	TRBV19	TRBJ1-1*01	TRBJ1-1	TRBD1*01	TRBD1	11	16	25	42	4	16	20
1	8.20E-08	TGTGCCAGTAGTACCTACCCCCTAGCGGGAGGGATACGAGCAGAACTATGGCTACACCTTC	CASSTYPLAG~GYEQNYGYTF	TRBV19*01, TRBV19*03, TRBV19*02	TRBV19	TRBJ1-2*01	TRBJ1-2	TRBD2*02	TRBD2	12	21	32	43	8	10	18
1	8.20E-08	TGTGCCAGTAGCATGGGAGGGGACTTATACGAATCAGGACTCTGGAAACACCATATATTTT	CASSMGGDLY~NQDSGNTIYF	TRBV19*01, TRBV19*03, TRBV19*02	TRBV19	TRBJ1-3*01	TRBJ1-3	TRBD2*02	TRBD2	11	14	20	39	2	18	20
1	8.20E-08	TGTGCCAGCTCCGCGGGCTATACGCAGTATCAGGAAGAGCGACTCCTACGAGCAGTACTTC	CASSAGYTQY~RKSDSYEQYF	TRBV12-4*01, TRBV12-3*01	TRBV12-4, TRBV12-3	TRBJ2-7*01	TRBJ2-7	TRBD2*02, TRBD2*01	TRBD2	8	12	16	42	3	25	28
1	8.20E-08	TGTGCCAGCTCAAGGGTAGCGGGAGGGATGACGAATGAGCAGTCAAGAGACCCAGTACTTC	CASSRVAGGM~RMSSQETQYF	TRBV6-1*01	TRBV6-1	TRBJ2-5*01	TRBJ2-5	TRBD2*02	TRBD2	8	16	26	43	7	16	23
1	8.20E-08	TGTGCCAGCGGCTTGATACCCAGCGGGGGGCCCACACTCTGGGGCCAACGTCCTGACTTTC	CASGLIPSGG~PHSGANVLTF	TRBV7-3*01	TRBV7-3	TRBJ2-6*01	TRBJ2-6	TRBD2*01	TRBD2	13	21	29	36	7	6	13
1	8.20E-08	TGTGCCAGCACCTTTACCCCGACTCCGGGGAACGAACGTCTGGAACACTGAAGCTTTCTTT	CASTFTPTPG~TNVWNTEAFF	TRBV27*01	TRBV27	TRBJ1-1*01	TRBJ1-1	TRBD2*01	TRBD2	9	25	29	42	15	12	27
1	8.20E-08	TGTGCCAGCACCCAATGAGGGGGCGGGGCTCGGGGGCCGTGACCAAGAGACCCAGTACTTC	CASTQ*GGGA~GGRDQETQYF	TRBV7-8*03	TRBV7-8	TRBJ2-5*01	TRBJ2-5	TRBD1*01	TRBD1	9	17	23	41	7	17	24
1	8.20E-08	TGTGCCAGCACCGTAGGGGAGGCCTCGAGGGGAGTTACACAGCACAGATACGCAGTATTTT	CASTVGEASR~ELHSTDTQYF	TRBV9*02, TRBV9*01	TRBV9	TRBJ2-3*01	TRBJ2-3	TRBD2*02	TRBD2	15	16	21	40	0	18	18
1	8.20E-08	TGTGCCAGCACAACGGGACTAGCGGACACAGGGCCGGAGCTCCTACAATGAGCAGTTCTTC	CASTTGLADT~GRSSYNEQFF	TRBV2*01, TRBV2*02, TRBV2*03	TRBV2	TRBJ2-1*01	TRBJ2-1	TRBD2*02, TRBD2*01	TRBD2	9	14	24	39	4	14	18
1	8.20E-08	TGTGCCAGCAGTTTTTGGACAGGGTCTGGGTAGCGCATACTCCTACAATGAGCAGTTCTTC	CASSFWTGSG~SAYSYNEQFF	TRBV12-4*01, TRBV12-3*01	TRBV12-4, TRBV12-3	TRBJ2-1*01	TRBJ2-1	TRBD1*01	TRBD1	13	16	23	39	2	15	17
1	8.20E-08	TGTGCCAGCAGTTTGGGCACCTCGAACACCGGGGCTAGCCAGCACAGATACGCAGTATTTT	CASSLGTSNT~GLASTDTQYF	TRBV12-4*01, TRBV12-3*01	TRBV12-4, TRBV12-3	TRBJ2-3*01	TRBJ2-3	TRBD1*01, TRBD2*02, TRBD2*01	TRBD1, TRBD2	13	30	34	40	16	5	21
1	8.20E-08	TGTGCCAGCAGTTCCCCCCGGGGGGGTCCGGCCAGGGACAGCGGGGACTGAAGCTTTCTTT	CASSSPRGGP~PGTAGTEAFF	TRBV12-4*01, TRBV12-3*01	TRBV12-4, TRBV12-3	TRBJ1-1*01	TRBJ1-1	TRBD2*01	TRBD2	12	18	25	46	5	20	25
1	8.20E-08	TGTGCCAGCAGTTCGACAGGGGAATAGGCTAGCGGGAGTCGACACCGGGGAGCTGTTTTTT	CASSSTGE*A~AGVDTGELFF	TRBV25-1*01	TRBV25-1	TRBJ2-2*01	TRBJ2-2	TRBD2*02	TRBD2	11	28	37	41	16	3	19
1	8.20E-08	TGTGCCAGCAGTTACTCCCTGGGACAGTGTAGGCCTAGCAACTAATGAAAAACTGTTTTTT	CASSYSLGQC~GLATNEKLFF	TRBV6-5*01	TRBV6-5	TRBJ1-4*01	TRBJ1-4	TRBD1*01	TRBD1	16	20	26	38	3	11	14
1	8.20E-08	TGTGCCAGCAGTTAATGCGCTTTGCAAGCGGGAGTTCGGCTACCAAGAGACCCAGTACTTC	CASS*CALQA~EFGYQETQYF	TRBV6-3*01, TRBV6-2*01	TRBV6-3, TRBV6-2	TRBJ2-5*01	TRBJ2-5	TRBD2*02	TRBD2	13	26	33	41	12	7	19
1	8.20E-08	TGTGCCAGCAGTCCCCATCCGCCCGACGGATGGGGACAGGGGAAGGACTGAAGCTTTCTTT	CASSPHPPDG~GDRGRTEAFF	TRBV12-4*01, TRBV12-3*01	TRBV12-4, TRBV12-3	TRBJ1-1*01	TRBJ1-1	TRBD1*01	TRBD1	11	32	41	46	20	4	24
1	8.20E-08	TGTGCCAGCAGTCCCAACAGACTAGCGGGGCGAAAACTCTGGGGCCAACGTCCTGACTTTC	CASSPNRLAG~ENSGANVLTF	TRBV13*02, TRBV13*01	TRBV13	TRBJ2-6*01	TRBJ2-6	TRBD2*01	TRBD2	10	19	29	36	8	6	14
1	8.20E-08	TGTGCCAGCAGTCCGCTCCAGGGGATCGGCGGGAGGCCAGAGCACAGATACGCAGTATTTT	CASSPLQGIG~GGQSTDTQYF	TRBV2*01, TRBV2*02, TRBV2*03	TRBV2	TRBJ2-3*01	TRBJ2-3	TRBD2*02	TRBD2	11	28	35	40	16	4	20
1	8.20E-08	TGTGCCAGCAGTGCACAGGGTCCGGGGACTAGCGGGAGGGCCACACGGGGAGCTGTTTTTT	CASSAQGPGT~AGGPHGELFF	TRBV6-6*04	TRBV6-6	TRBJ2-2*01	TRBJ2-2	TRBD2*02	TRBD2	11	24	39	45	12	5	17
1	8.20E-08	TGTGCCAGCAGTGAAGGAACTAGCGGGGGCCTCCGTCAGCTCCTACAATGAGCAGTTCTTC	CASSEGTSGG~SVSSYNEQFF	TRBV2*01, TRBV2*03	TRBV2	TRBJ2-1*01	TRBJ2-1	TRBD2*01	TRBD2	15	18	28	39	2	10	12
1	8.20E-08	TGTGCCAGCAGTACTGGGACTAGCGGGATGTGGCTTTTGGCGTTACAATGAGCAGTTCTTC	CASSTGTSGM~GFWRYNEQFF	TRBV2*01, TRBV2*02, TRBV2*03	TRBV2	TRBJ2-1*01	TRBJ2-1	TRBD2*02	TRBD2	11	15	27	43	3	15	18
1	8.20E-08	TGTGCCAGCAGCTTTTTCCCTCTGAACAACGGACAGGGTCTAGTCATACGAGCAGTACTTC	CASSFFPLNN~DRV*SYEQYF	TRBV7-3*05, TRBV7-3*01	TRBV7-3	TRBJ2-7*01	TRBJ2-7	TRBD1*01	TRBD1	13	30	37	46	16	8	24
1	8.20E-08	TGTGCCAGCAGCTTGGTGGGGGCTTCGGGGGACTAGCGGGGGTACCTACGAGCAGTACTTC	CASSLVGASG~TSGGTYEQYF	TRBV5-4*01	TRBV5-4	TRBJ2-7*01	TRBJ2-7	TRBD2*01	TRBD2	15	28	41	44	12	2	14
1	8.20E-08	TGTGCCAGCAGCTTGGTGGGGGGCTTCGGGGACTAGCGGGGGTACCTACGAGCAGTACTTC	CASSLVGGFG~TSGGTYEQYF	TRBV5-4*01	TRBV5-4	TRBJ2-7*01	TRBJ2-7	TRBD2*01	TRBD2	15	28	41	44	12	2	14
1	8.20E-08	TGTGCCAGCAGCTTGGGTACCGGGACTAGCGGGGGGGCGAGACACCGGGGAGCTGTTTTTT	CASSLGTGTS~GGRDTGELFF	TRBV7-3*05, TRBV7-3*01	TRBV7-3	TRBJ2-2*01	TRBJ2-2	TRBD2*01	TRBD2	13	21	36	41	7	4	11
1	8.20E-08	TGTGCCAGCAGCTTGGGGAGACTAGCGGGGAGGGACATATAGCAATCAGCCCCAGCATTTT	CASSLGRLAG~GTYSNQPQHF	TRBV7-8*01	TRBV7-8	TRBJ1-5*01	TRBJ1-5	TRBD2*01	TRBD2	13	19	29	39	5	9	14
1	8.20E-08	TGTGCCAGCAGCTTGACGGGTCCGGACTAGCGGGAGGGCCTCGGGAGATACGCAGTATTTT	CASSLTGPD*~GRASGDTQYF	TRBV7-3*01	TRBV7-3	TRBJ2-3*01	TRBJ2-3	TRBD2*02	TRBD2	13	23	37	45	9	7	16
1	8.20E-08	TGTGCCAGCAGCTTGAAAAGCCCTAGCGACAGGGCTTGCAACTAATGAAAAACTGCTTTTT	CASSLKSPSD~GLATNEKLLF	TRBV7-3*01	TRBV7-3	TRBJ1-4*01	TRBJ1-4	TRBD1*01	TRBD1	13	27	33	38	13	4	17
1	8.20E-08	TGTGCCAGCAGCTTAGGGTGGCCGTGAACACCGGGGAGGAGGGAACACTGAAGCTTTCTTT	CASSLGWP*T~RGGGNTEAFF	TRBV11-2*01	TRBV11-2	TRBJ1-1*01	TRBJ1-1	TRBD2*02	TRBD2	15	33	38	42	17	3	20
1	8.20E-08	TGTGCCAGCAGCTTAGGGGACAGGGAGTATCAGGAAGAGCGACTCCTACGAGCAGTACTTC	CASSLGDREY~RKSDSYEQYF	TRBV11-3*01	TRBV11-3	TRBJ2-7*01	TRBJ2-7	TRBD1*01	TRBD1	15	16	24	42	0	17	17
1	8.20E-08	TGTGCCAGCAGCTTAGATTGTGGACAGAGGCTAGAGACTTAGCAATCAGCCCCAGCATTTT	CASSLDCGQR~*RLSNQPQHF	TRBV7-9*01, TRBV7-9*02	TRBV7-9	TRBJ1-5*01	TRBJ1-5	TRBD1*01	TRBD1	15	21	26	39	5	12	17
1	8.20E-08	TGTGCCAGCAGCTTAGAAGTATTAGCGGAGCGGGGACAGGGGTGATTCACCCCTCCACTTT	CASSLEVLAE~GDRGDSPLHF	TRBV28*01	TRBV28	TRBJ1-6*01	TRBJ1-6	TRBD1*01	TRBD1	14	32	41	44	17	2	19
1	8.20E-08	TGTGCCAGCAGCTTAATCTTCCGACGGAAATCACATCAGCTCTGGAAACACCATATATTTT	CASSLIFRRK~HISSGNTIYF	TRBV7-9*01, TRBV7-9*04, TRBV7-9*02	TRBV7-9	TRBJ1-3*01	TRBJ1-3	TRBD1*01, TRBD2*02, TRBD2*01	TRBD1, TRBD2	14	36	38	39	21	0	21
1	8.20E-08	TGTGCCAGCAGCTTAACGGGGACCCAAGAGACAGGTTGGTAGCAATCAGCCCCAGCATTTT	CASSLTGTQE~QVGSNQPQHF	TRBV9*02, TRBV9*01, TRBV9*03	TRBV9	TRBJ1-5*01	TRBJ1-5	TRBD1*01	TRBD1	11	29	34	39	17	4	21
1	8.20E-08	TGTGCCAGCAGCTTAAGTCCAGGGTCCCCAGGGCTGTGCGAACACCGGGGAGCTGTTTTTT	CASSLSPGSP~GCANTGELFF	TRBV7-6*01	TRBV7-6	TRBJ2-2*01	TRBJ2-2	TRBD1*01, TRBD2*02, TRBD2*01	TRBD1, TRBD2	14	28	32	38	13	5	18
1	8.20E-08	TGTGCCAGCAGCTTAAGAACAGGGACTAGCGGGCGTACGAAGCACAGATACGCAGTATTTT	CASSLRTGTS~GVRSTDTQYF	TRBV7-6*01	TRBV7-6	TRBJ2-3*01	TRBJ2-3	TRBD2*02, TRBD2*01	TRBD2	14	21	32	40	6	7	13
1	8.20E-08	TGTGCCAGCAGCTCTGGCGACCTCCTTCCGTCAGGTGTGCAGGGGCTATGGCTACACCTTC	CASSSGDLLP~QVCRGYGYTF	TRBV7-9*01, TRBV7-9*04, TRBV7-9*02	TRBV7-9	TRBJ1-2*01	TRBJ1-2	TRBD1*01	TRBD1	14	39	44	45	24	0	24
1	8.20E-08	TGTGCCAGCAGCTCCTAGGGGAGTCCCCGGGCTGTGCTCTGGGGCCAACGTCCTGACTTTC	CASSS*GSPR~LCSGANVLTF	TRBV7-9*03, TRBV7-9*07, TRBV11-2*01, TRBV5-4*01, TRBV5-5*01, TRBV5-8*01, TRBV7-4*01, TRBV7-9*01, TRBV7-8*01, TRBV7-3*05, TRBV7-9*04, TRBV7-9*02, TRBV7-8*03, TRBV7-2*04, TRBV11-1*01, TRBV11-3*03, TRBV5-4*03, TRBV11-3*01, TRBV4-2*01, TRBV5-5*02, TRBV5-4*02, TRBV11-2*03, TRBV11-3*02, TRBV5-5*03, TRBV5-8*02, TRBV5-4*04, TRBV7-3*01, TRBV7-8*02, TRBV7-2*01, TRBV7-2*02, TRBV7-1*01, TRBV7-3*04	TRBV7-9, TRBV11-2, TRBV5-4, TRBV5-5, TRBV5-8, TRBV7-4, TRBV7-8, TRBV7-3, TRBV7-2, TRBV11-1, TRBV11-3, TRBV4-2, TRBV7-1	TRBJ2-6*01	TRBJ2-6	TRBD2*02, TRBD2*01	TRBD2	13	21	26	36	7	9	16
1	8.20E-08	TGTGCCAGCAGCTCCCTCGAGTTACGGGACAGGGGGTCGAGGTGGGGAGACCCAGTACTTC	CASSSLELRD~GGRGGETQYF	TRBV7-2*04, TRBV7-2*01	TRBV7-2	TRBJ2-5*01	TRBJ2-5	TRBD1*01	TRBD1	12	25	35	46	12	10	22
1	8.20E-08	TGTGCCAGCAGCTCCGGGACTAGCGGGGGCCTCCGTCAGCTCCTACAATGAGCAGTTCTTC	CASSSGTSGG~SVSSYNEQFF	TRBV6-4*02, TRBV6-6*02, TRBV12-4*01, TRBV6-6*05, TRBV2*01, TRBV27*01, TRBV6-5*01, TRBV6-6*01, TRBV6-7*01, TRBV12-4*02, TRBV13*02, TRBV2*02, TRBV2*03, TRBV13*01, TRBV6-3*01, TRBV12-3*01, TRBV6-6*03, TRBV6-2*01, TRBV6-1*01, TRBV6-4*01, TRBV6-6*04	TRBV6-4, TRBV6-6, TRBV12-4, TRBV2, TRBV27, TRBV6-5, TRBV6-7, TRBV13, TRBV6-3, TRBV12-3, TRBV6-2, TRBV6-1	TRBJ2-1*01	TRBJ2-1	TRBD2*01	TRBD2	12	15	28	39	2	10	12
1	8.20E-08	TGTGCCAGCAGCTCGGATTCGGCTAGCGGGACAGGTTGGTAGCAATCAGCCCCAGCATTTT	CASSSDSASG~QVGSNQPQHF	TRBV5-6*01	TRBV5-6	TRBJ1-5*01	TRBJ1-5	TRBD2*02	TRBD2	12	22	30	39	9	8	17
1	8.20E-08	TGTGCCAGCAGCTCAGAACAGGGGGCCCGGTAAGGACAGGGGATCTGATGGCTACACCTTC	CASSSEQGAR~KDRGSDGYTF	TRBV7-6*01	TRBV7-6	TRBJ1-2*01	TRBJ1-2	TRBD1*01	TRBD1	12	33	41	47	20	5	25
1	8.20E-08	TGTGCCAGCAGCCTCGTGGCTAGCGGGATGTGGCTTTTGGCGTTACAATGAGCAGTTCTTC	CASSLVASGM~GFWRYNEQFF	TRBV7-9*01, TRBV7-9*02	TRBV7-9	TRBJ2-1*01	TRBJ2-1	TRBD2*02	TRBD2	11	19	27	43	7	15	22
1	8.20E-08	TGTGCCAGCAGCCTAGGGGGGGCGATTTTCGTTTGACTGTTCGGGGGAGACCCAGTACTTC	CASSLGGAIF~FDCSGETQYF	TRBV7-7*01	TRBV7-7	TRBJ2-5*01	TRBJ2-5	TRBD1*01, TRBD2*01	TRBD1, TRBD2	15	17	22	46	1	23	24
1	8.20E-08	TGTGCCAGCAGCCCTAGGGACAGGGTGGGGAGAGAACTCTGGGGCCAACGTCCTGACTTTC	CASSPRDRVG~ENSGANVLTF	TRBV3-1*01	TRBV3-1	TRBJ2-6*01	TRBJ2-6	TRBD1*01	TRBD1	12	16	24	36	3	11	14
1	8.20E-08	TGTGCCAGCAGCCCCGGGACTAGCGGGATGTGGCTTTTGGCGTTACAATGAGCAGTTCTTC	CASSPGTSGM~GFWRYNEQFF	TRBV7-9*03, TRBV7-9*01, TRBV7-9*04, TRBV7-9*02	TRBV7-9	TRBJ2-1*01	TRBJ2-1	TRBD2*02	TRBD2	11	15	27	43	3	15	18
1	8.20E-08	TGTGCCAGCAGCCCGCTTCGGGGAGGGCCGTTGGTGCATATCCCTGGACGAGTAGTACTTC	CASSPLRGGP~WCISLDE*YF	TRBV4-2*01	TRBV4-2	TRBJ2-7*01	TRBJ2-7	TRBD2*02	TRBD2	12	20	26	47	7	20	27
1	8.20E-08	TGTGCCAGCAGCCCGGCACAGGGTTTCGGCATGAACACTGAAGCTTTCTGGCTACACCTTC	CASSPAQGFG~*TLKLSGYTF	TRBV2*01, TRBV2*02, TRBV2*03	TRBV2	TRBJ1-2*01	TRBJ1-2	TRBD1*01	TRBD1	10	17	22	48	6	25	31
1	8.20E-08	TGTGCCAGCAGCCCGGGGGGGGCGATTTTCGTTTGACTGTTCGGGGGAGACCCAGTACTTC	CASSPGGAIF~FDCSGETQYF	TRBV7-6*01, TRBV7-6*02	TRBV7-6	TRBJ2-5*01	TRBJ2-5	TRBD2*01	TRBD2	11	13	20	46	1	25	26
1	8.20E-08	TGTGCCAGCAGCCCGACGTCTGGGGGCCCGCGGAACAATGAGCGCAGATACGCAGTATTTT	CASSPTSGGP~GTMSADTQYF	TRBV7-8*01, TRBV7-8*03	TRBV7-8	TRBJ2-3*01	TRBJ2-3	TRBD1*01	TRBD1	12	21	26	40	8	13	21
1	8.20E-08	TGTGCCAGCAGCCAAGCTGCCTGGGGGTAGCGGGAGTGATTTTACCGGGGAGCTGTTTTTT	CASSQAAWG*~GSDFTGELFF	TRBV3-1*01	TRBV3-1	TRBJ2-2*01	TRBJ2-2	TRBD2*02	TRBD2	15	27	35	43	11	7	18
1	8.20E-08	TGTGCCAGCAGCCAAGCCCTGGACTAGCGGGGGGGGCCTGGGGAGAGAGCCCCAGCATTTT	CASSQALD*R~GGLGREPQHF	TRBV14*01	TRBV14	TRBJ1-5*01	TRBJ1-5	TRBD2*01	TRBD2	15	20	34	47	4	12	16
1	8.20E-08	TGTGCCAGCAGCCAAGAGTTTAGGATAGCGGGCAAAATCTAGCACAGATACGCAGTATTTT	CASSQEFRIA~AKSSTDTQYF	TRBV3-1*01	TRBV3-1	TRBJ2-3*01	TRBJ2-3	TRBD2*02, TRBD2*01	TRBD2	16	25	31	40	8	8	16
1	8.20E-08	TGTGCCAGCAGCCAAGAAAGGAAAACAGGGCGGGACGCCAGGCACAGATACGCAGTATTTT	CASSQERKTG~GTPGTDTQYF	TRBV14*01	TRBV14	TRBJ2-3*01	TRBJ2-3	TRBD1*01, TRBD2*02	TRBD1, TRBD2	16	24	29	41	7	11	18
1	8.20E-08	TGTGCCAGCAGCGTCGGTTGGCTAGCGGGGAGAGCGAATTTACGGTGAAAAACTGTTTTTT	CASSVGWLAG~ERIYGEKLFF	TRBV9*02, TRBV9*01	TRBV9	TRBJ1-4*01	TRBJ1-4	TRBD2*01	TRBD2	13	21	29	45	7	15	22
1	8.20E-08	TGTGCCAGCAGCGTATCTTTATTTGGAGGAGTACTGAAACGGCAATCAGCCCCAGCATTTT	CASSVSLFGG~Y*NGNQPQHF	TRBV9*02, TRBV9*01	TRBV9	TRBJ1-5*01	TRBJ1-5	TRBD2*02	TRBD2	14	24	28	41	9	12	21
1	8.20E-08	TGTGCCAGCAGCGTACGGACTAGCGGGATGTGGCTTTTGGCGTTACAATGAGCAGTTCTTC	CASSVRTSGM~GFWRYNEQFF	TRBV9*02, TRBV9*01	TRBV9	TRBJ2-1*01	TRBJ2-1	TRBD2*02	TRBD2	14	16	27	43	1	15	16
1	8.20E-08	TGTGCCAGCAGCGTAGAAAAGGTCTACTCTGGGACAGGGGGCCGGCAATGAGCAGTTCTTC	CASSVEKVYS~GQGAGNEQFF	TRBV9*02, TRBV9*01	TRBV9	TRBJ2-1*01	TRBJ2-1	TRBD1*01	TRBD1	15	30	41	45	14	3	17
1	8.20E-08	TGTGCCAGCAGCGCCTACGGAGAGCCCGGGACAGGGTATTATCAACTATGGCTACACCTTC	CASSAYGEPG~QGIINYGYTF	TRBV2*01, TRBV2*02, TRBV2*03	TRBV2	TRBJ1-2*01	TRBJ1-2	TRBD1*01	TRBD1	10	27	35	43	16	7	23
1	8.20E-08	TGTGCCAGCAGCGCCCGAAGGGACACCGAACACCGGGGAGTACCAAGAGACCCAGTACTTC	CASSARRDTE~TGEYQETQYF	TRBV11-2*01, TRBV7-2*04, TRBV11-2*02, TRBV11-3*01, TRBV11-2*03, TRBV11-3*02, TRBV7-2*01, TRBV7-2*02	TRBV11-2, TRBV7-2, TRBV11-3	TRBJ2-5*01	TRBJ2-5	TRBD1*01	TRBD1	11	19	24	41	7	16	23
1	8.20E-08	TGTGCCAGCAGCGCCATCCTCTAGCGGGGAACCAGCCTATTGCACAGATACGCAGTATTTT	CASSAIL*RG~PAYCTDTQYF	TRBV9*02, TRBV9*01, TRBV9*03	TRBV9	TRBJ2-3*01	TRBJ2-3	TRBD2*01	TRBD2	12	20	28	41	7	12	19
1	8.20E-08	TGTGCCAGCAGAACCATTTGGTCATCGGGGCTAGGGGAGTCAGACAGATACGCAGTATTTT	CASRTIWSSG~*GSQTDTQYF	TRBV11-3*01, TRBV11-3*02	TRBV11-3	TRBJ2-3*01	TRBJ2-3	TRBD1*01, TRBD2*02, TRBD2*01	TRBD1, TRBD2	10	32	36	43	21	6	27
1	8.20E-08	TGCGCCAGCAGTCAGGCATCCCTTCCTAGCGGGACAGGGGGCTCTTCAGCCCCAGCATTTT	CASSQASLPS~GQGALQPQHF	TRBV4-1*02, TRBV4-1*01	TRBV4-1	TRBJ1-5*01	TRBJ1-5	TRBD1*01	TRBD1	10	30	41	45	19	3	22
1	8.20E-08	TGCGCCAGCAGTGAGTCGAGGGTGAACTAGCGGGGATTGGGTGCAAGAGACCCAGTACTTC	CASSESRVN*~GDWVQETQYF	TRBV10-1*01	TRBV10-1	TRBJ2-5*01	TRBJ2-5	TRBD2*01	TRBD2	16	25	34	43	8	8	16
1	8.20E-08	TGCGCCAAAGCGAGGCGGCCAGCAGTAGGGCAGCGGGGGGGCCTACAATGAGCAGTTCTTC	CAKARRPAVG~SGGAYNEQFF	TRBV10-2*01	TRBV10-2	TRBJ2-1*01	TRBJ2-1	TRBD2*01	TRBD2	6	31	40	41	24	0	24
1	8.20E-08	TGCAGTGCTCAGGGACAGGGGGTTAGCGGGATCCTTCCCCGCTGGAGATACGCAGTATTTT	CSAQGQGVSG~SFPAGDTQYF	TRBV20-1*06, TRBV20-1*03, TRBV20-1*01, TRBV20-1*04, TRBV20-1*05, TRBV20-1*02, TRBV20-1*07	TRBV20-1	TRBJ2-3*01	TRBJ2-3	TRBD1*01	TRBD1	8	11	21	45	2	23	25
1	8.20E-08	TGCAGTGCTAGAGTTAGACGGAGTACAGGCCCTAAGGGTAGGCGACACTGAAGCTTTCTTT	CSARVRRSTG~LRVGDTEAFF	TRBV20-1*01, TRBV20-1*04, TRBV20-1*05, TRBV20-1*07	TRBV20-1	TRBJ1-1*01	TRBJ1-1	TRBD1*01	TRBD1	12	24	28	44	11	15	26
1	8.20E-08	TGCAGTGCTAGAGTCAGAGACAATGAGCAGTTACTCGGGCCAGAACACTGAAGCTTTCTTT	CSARVRDNEQ~YSGQNTEAFF	TRBV20-1*01, TRBV20-1*04, TRBV20-1*05, TRBV20-1*07	TRBV20-1	TRBJ1-1*01	TRBJ1-1	TRBD1*01, TRBD2*02, TRBD2*01	TRBD1, TRBD2	12	36	39	42	23	2	25
1	8.20E-08	TGCAGTGCTAGAGATCTTGGGTTAGCAGGCAAGGGGACCTATGGGATACGAGCAGTACTTC	CSARDLGLAG~RGPMGYEQYF	TRBV20-1*01, TRBV20-1*05, TRBV20-1*07	TRBV20-1	TRBJ2-7*01	TRBJ2-7	TRBD1*01, TRBD2*02, TRBD2*01	TRBD1, TRBD2	13	33	37	46	19	8	27
1	8.20E-08	TGCAGTGCTAGAGATCTAACGAGAGCCACGACTAGCGGGGGATTACAATGAGCAGTTCTTC	CSARDLTRAT~LAGDYNEQFF	TRBV20-1*01, TRBV20-1*05, TRBV20-1*07	TRBV20-1	TRBJ2-1*01	TRBJ2-1	TRBD2*01	TRBD2	13	29	40	43	15	2	17
1	8.20E-08	TGCAGTGCTAGAGATCTAAGGATGGATCAGCCCCAGCGCGCCACCTTACGAGCAGTACTTC	CSARDLRMDQ~PSAPPYEQYF	TRBV20-1*01, TRBV20-1*05, TRBV20-1*07	TRBV20-1	TRBJ2-7*01	TRBJ2-7	TRBD1*01	TRBD1	13	29	33	46	15	12	27
1	8.20E-08	TGCAGTGCTAGAGATGACGTCGGGACAGCGCGACTCGCCCGACTACAATGAGCAGTTCTTC	CSARDDVGTA~DSPDYNEQFF	TRBV20-1*01, TRBV20-1*05, TRBV20-1*07	TRBV20-1	TRBJ2-1*01	TRBJ2-1	TRBD1*01	TRBD1	13	21	27	42	7	14	21
1	8.20E-08	TGCAGTGCTAGAGAGTCTAGCGTAAGGATTGAGCAGTTCTTCGGGCAATGAGCAGTTCTTC	CSARESSVRI~SSSSGNEQFF	TRBV20-1*01, TRBV20-1*05, TRBV20-1*07	TRBV20-1	TRBJ2-1*01	TRBJ2-1	TRBD2*02, TRBD2*01	TRBD2	13	16	21	45	2	23	25
1	8.20E-08	TGCAGTGCTAGAGAAGTGACGATATGTCGAGGCGGTACGGGGTGGCTACGAGCAGTACTTC	CSAREVTICR~AVRGGYEQYF	TRBV20-1*01, TRBV20-1*05, TRBV20-1*07	TRBV20-1	TRBJ2-7*01	TRBJ2-7	TRBD2*01	TRBD2	13	37	41	45	23	3	26
1	8.20E-08	TGCAGTGCTAGAGAAACCCCAGCGGGGGATGAGACCCAGTACTTCCACTGAAGCTTTCTTT	CSARETPAGD~RPSTSTEAFF	TRBV20-1*01, TRBV20-1*05, TRBV20-1*07	TRBV20-1	TRBJ1-1*01	TRBJ1-1	TRBD2*01	TRBD2	13	20	27	45	6	17	23
1	8.20E-08	TGCAGTGCTAGAACCGGGACTAGCGGGATGTGGCTTTTGGCGTTACAATGAGCAGTTCTTC	CSARTGTSGM~GFWRYNEQFF	TRBV20-1*01, TRBV20-1*04, TRBV20-1*05, TRBV20-1*07	TRBV20-1	TRBJ2-1*01	TRBJ2-1	TRBD2*02	TRBD2	11	15	27	43	3	15	18
1	8.20E-08	TGCAGTGCTAGAAGTTATCCCCACGAAGAACCGGGACTATTTCTCCTACGAGCAGTACTTC	CSARSYPHEE~RDYFSYEQYF	TRBV20-1*01, TRBV20-1*04, TRBV20-1*05, TRBV20-1*07	TRBV20-1	TRBJ2-7*01	TRBJ2-7	TRBD2*02, TRBD2*01	TRBD2	11	32	38	42	20	3	23
1	8.20E-08	TGCAGTGCTAGAAGAGGGGGGGCCCAGATACGCAGTATTTTTCATACAGCCCCAGCATTTT	CSARRGGAQI~AVFFIQPQHF	TRBV20-1*01, TRBV20-1*04, TRBV20-1*05, TRBV20-1*07	TRBV20-1	TRBJ1-5*01	TRBJ1-5	TRBD2*01	TRBD2	11	15	21	46	3	24	27
1	8.20E-08	TGCAGTGCCCCTCGAGCGGGGAGTCCCCGGGCTGTGCTCTGGGGCCAACGTCCTGACTTTC	CSAPRAGSPR~LCSGANVLTF	TRBV20-1*06, TRBV20-1*03, TRBV20-1*01, TRBV20-1*04, TRBV20-1*05, TRBV20-1*02, TRBV20-1*07	TRBV20-1	TRBJ2-6*01	TRBJ2-6	TRBD2*01	TRBD2	7	14	20	36	6	15	21
1	8.20E-08	TGCAGCGTTGAAGTCATAGACTCCGGGACAGTCACAGATACGCAGCTATGGCTACACCTTC	CSVEVIDSGT~SQIRSYGYTF	TRBV29-1*01	TRBV29-1	TRBJ1-2*01	TRBJ1-2	TRBD1*01	TRBD1	12	24	30	45	11	14	25
1	8.20E-08	TGCAGCGGACGGACCCAGGGATGGAGCTACACCTTCGGTTAGCAATCAGCCCCAGCATTTT	CSGRTQGWSY~PSVSNQPQHF	TRBV29-1*01, TRBV29-1*03	TRBV29-1	TRBJ1-5*01	TRBJ1-5	TRBD1*01	TRBD1	6	15	19	39	8	19	27
1	8.20E-08	TGTGCTGGCAGTTATAACGGGTTGGTCTCACAAGCACCTTATAATTCACCCCTCCACTTT	CAGSYNGLVSQAPYNSPLHF	TRBV6-1*01	TRBV6-1	TRBJ1-6*02	TRBJ1-6	TRBD2*02, TRBD2*01	TRBD2	4	17	20	39	12	18	30
1	8.20E-08	TGTGCTAGTGGCCCTCCTAGGGACAGGGCCCAAGATCGAGGATTTCACGTCCTGACTTTC	CASGPPRDRAQDRGFHVLTF	TRBV12-5*01	TRBV12-5	TRBJ2-6*01	TRBJ2-6	TRBD1*01	TRBD1	10	19	27	46	8	18	26
1	8.20E-08	TGTGCCTGGAGTTCCCGAATCTTAAGGACTTCAGGGGCCGATAATTCACCCCTCCACTTT	CAWSSRILRTSGADNSPLHF	TRBV19*01, TRBV19*03, TRBV19*02	TRBV19	TRBJ1-6*01	TRBJ1-6	TRBD1*01	TRBD1	5	31	36	40	25	3	28
1	8.20E-08	TGTGCCTGGAGTCCCATCCCAATTCGCGGGAGGTCCCCTGGCACAGATACGCAGTATTTT	CAWSPIPIRGRSPGTDTQYF	TRBV30*01	TRBV30	TRBJ2-3*01	TRBJ2-3	TRBD2*02	TRBD2	11	25	32	40	13	7	20
1	8.20E-08	TGTGCCTGGAGTGATACTTGGGGGACTTCTAGCGGGACAAGCACAGATACGCAGTATTTT	CAWSDTWGTSSGTSTDTQYF	TRBV30*01	TRBV30	TRBJ2-3*01	TRBJ2-3	TRBD2*02	TRBD2	12	28	36	39	15	2	17
1	8.20E-08	TGTGCCCAAACCTTACCCGGGACAGGGATCCCCTACGAGCAGAACTATGGCTACACCTTC	CAQTLPGTGIPYEQNYGYTF	TRBV7-4*01	TRBV7-4	TRBJ1-2*01	TRBJ1-2	TRBD1*01	TRBD1	5	18	26	42	12	15	27
1	8.20E-08	TGTGCCGGCAGTTATAACGGGTTGGTCTCACAAGCACCTTGTAATTCACCCCTCCACTTT	CAGSYNGLVSQAPCNSPLHF	TRBV6-1*01	TRBV6-1	TRBJ1-6*02	TRBJ1-6	TRBD2*02, TRBD2*01	TRBD2	11	17	20	41	5	20	25
1	8.20E-08	TGTGCCGGCAGTTAATGCGCTTTGCAAGCGGGAGCCCGGCTACCAAGAGACCAGTACTTC	CAGS*CALQAGARLPRDQYF	TRBV6-3*01, TRBV6-2*01	TRBV6-3, TRBV6-2	TRBJ2-5*01	TRBJ2-5	TRBD2*02	TRBD2	13	26	33	50	12	16	28
1	8.20E-08	TGTGCCGGCAGCTTAGCTGGTCCAATCGCGAGCGTCGCTAGCACAGATACGCAGTATTTT	CAGSLAGPIASVASTDTQYF	TRBV7-2*04, TRBV7-2*01	TRBV7-2	TRBJ2-3*01	TRBJ2-3	TRBD1*01, TRBD2*02, TRBD2*01	TRBD1, TRBD2	16	19	22	39	2	16	18
1	8.20E-08	TGTGCCATCAGTGGTGAACCCAAAACTGCTTTTTGGAGCTCTGGAAACACCATATATTTT	CAISGEPKTAFWSSGNTIYF	TRBV10-3*01, TRBV10-3*02	TRBV10-3	TRBJ1-3*01	TRBJ1-3	TRBD2*02	TRBD2	12	34	37	38	21	0	21
1	8.20E-08	TGTGCCATCAGTGAGTCGACCTTCTGGACGGCGGCCTCTGGGGCCAACGTCCTGACTTTC	CAISESTFWTAASGANVLTF	TRBV10-3*01, TRBV10-3*02	TRBV10-3	TRBJ2-6*01	TRBJ2-6	TRBD1*01, TRBD2*02, TRBD2*01	TRBD1, TRBD2	16	25	28	35	8	6	14
1	8.20E-08	TGTGCCATCAGTGAGTCAGGGGGACTAGCGGGAGGGGGCCCCACAGATACGCAGTATTTT	CAISESGGLAGGGPTDTQYF	TRBV10-3*01, TRBV10-3*02	TRBV10-3	TRBJ2-3*01	TRBJ2-3	TRBD2*02	TRBD2	16	20	35	41	3	5	8
1	8.20E-08	TGTGCCATGTACCTGTGTGCCACCAGCAGCAGACTAGCGGGAGTGTACGAGCAGTACTTC	CAMYLCATSSRLAGVYEQYF	TRBV19*01, TRBV19*03, TRBV19*02	TRBV19	TRBJ2-7*01	TRBJ2-7	TRBD2*02	TRBD2	6	31	42	45	24	2	26
1	8.20E-08	TGTGCCACCCCCGATGCCTTAGGGAGATCAATTTGACGGGGTAAAGATACGCAGTATTTT	CATPDALGRSI*RGKDTQYF	TRBV24-1*01	TRBV24-1	TRBJ2-3*01	TRBJ2-3	TRBD2*02, TRBD2*01	TRBD2	8	21	25	44	12	18	30
1	8.20E-08	TGTGCCACCAGTGGCCCGAGGGGTTATGCTAGCGGGGCCAGCTCCTACGAGCAGTACTTC	CATSGPRGYASGASSYEQYF	TRBV24-1*01	TRBV24-1	TRBJ2-5*01	TRBJ2-5	TRBD2*01	TRBD2	12	28	36	51	15	14	29
1	8.20E-08	TGTGCCACCAGTGATTTGTAACGGCGGGGAGGGGTGGCTGGGGCCAACGTCCTGACTTTC	CATSDL*RRGGVAGANVLTF	TRBV24-1*01	TRBV24-1	TRBJ2-6*01	TRBJ2-6	TRBD2*02	TRBD2	17	26	32	37	8	4	12
1	8.20E-08	TGTGCCACCAGTGATTTGGGGGCAGGGCCGGGACTAGCGACTACACATGAGCAGTTCTTC	CATSDLGAGPGLATTHEQFF	TRBV24-1*01	TRBV24-1	TRBJ2-1*01	TRBJ2-1	TRBD2*02, TRBD2*01	TRBD2	17	29	38	46	11	7	18
1	8.20E-08	TGTGCCACCAGCAGAGCTACAGGGGGCGGAACAGGGATGGTAGGGTATGGCTACACCTTC	CATSRATGGGTGMVGYGYTF	TRBV15*02	TRBV15	TRBJ1-2*01	TRBJ1-2	TRBD1*01	TRBD1	11	18	26	45	6	18	24
1	8.20E-08	TGTGCCACCAGCAGAGGAAACCCGGGACAGGGGCCCTAATGGACCTACGAGCAGTACTTC	CATSRGNPGQGP*WTYEQYF	TRBV15*02	TRBV15	TRBJ2-7*01	TRBJ2-7	TRBD1*01	TRBD1	11	23	32	43	11	10	21
1	8.20E-08	TGTGCCACCAGCAGAGATGGGACACCGGGACAGGTTGGTAGCAATCAGCCCCAGCATTTT	CATSRDGTPGQVGSNQPQHF	TRBV15*02	TRBV15	TRBJ1-5*01	TRBJ1-5	TRBD1*01	TRBD1	11	26	33	38	14	4	18
1	8.20E-08	TGTGCCACCAGCAGAGATGGGACACCGGGACAGGGGGGGCAGTTAAGTGGCTACACCTTC	CATSRDGTPGQGGQLSGYTF	TRBV15*02	TRBV15	TRBJ1-2*01	TRBJ1-2	TRBD1*01	TRBD1	11	26	36	47	14	10	24
1	8.20E-08	TGTGCCACCAGCAGAGAGCGTCTCCCGGGACAGGTTGGTAGCAATCAGCCCCAGCATTTT	CATSRERLPGQVGSNQPQHF	TRBV15*02	TRBV15	TRBJ1-5*01	TRBJ1-5	TRBD1*01	TRBD1	11	26	33	38	14	4	18
1	8.20E-08	TGTGCCAGTACCCCTCGGCGCGGCGGGGGGATTTTCTCTGGGGCCAACGTCCTGACTTTC	CASTPRRGGGIFSGANVLTF	TRBV19*01, TRBV19*03, TRBV19*02	TRBV19	TRBJ2-6*01	TRBJ2-6	TRBD2*01	TRBD2	9	22	29	35	12	5	17
1	8.20E-08	TGTGCCAGTAGTCCGGGACTAGCGGGGGCCTCCGTCAGCTCCTACAATGAGCAGTTCTTC	CASSPGLAGASVSSYNEQFF	TRBV19*01, TRBV19*03, TRBV19*02	TRBV19	TRBJ2-1*01	TRBJ2-1	TRBD2*01	TRBD2	11	14	27	38	2	10	12
1	8.20E-08	TGTGCCAGTAGTCCATATTGGGAAGGACAGGGCTGTGCGAACACCGGGGAGCTGTTTTTT	CASSPYWEGQGCANTGELFF	TRBV19*01, TRBV19*03, TRBV19*02	TRBV19	TRBJ2-2*01	TRBJ2-2	TRBD1*01	TRBD1	11	24	31	37	12	5	17
1	8.20E-08	TGTGCCAGTAGTATAGGCTTTGGAGCCGGCGGGATCGGGGGCAGTCAGCCCCAGCATTTT	CASSIGFGAGGIGGSQPQHF	TRBV19*01, TRBV19*02	TRBV19	TRBJ1-5*01	TRBJ1-5	TRBD2*02	TRBD2	15	28	33	40	12	6	18
1	8.20E-08	TGTGCCAGTAGCATCGGGCAGGAGGACAGCGGACTAGCGGGAGGAGAGACCCAGTACTTC	CASSIGQEDSGLAGGETQYF	TRBV19*01, TRBV19*03, TRBV19*02	TRBV19	TRBJ2-5*01	TRBJ2-5	TRBD2*02	TRBD2	11	30	43	44	18	0	18
1	8.20E-08	TGTGCCAGCTCAGTACCCCCGGGACAGGGGGGGGCGAGGAGCAATCAGCCCCAGCATTTT	CASSVPPGQGGARSNQPQHF	TRBV11-1*01	TRBV11-1	TRBJ1-5*01	TRBJ1-5	TRBD1*01	TRBD1	8	20	30	39	11	8	19
1	8.20E-08	TGTGCCAGCGGCGTAACCCGCCTTGGGGGACTAGCGGGAGATCGGGAGACCCAGTACTTC	CASGVTRLGGLAGDRETQYF	TRBV9*02, TRBV9*01	TRBV9	TRBJ2-5*01	TRBJ2-5	TRBD2*02	TRBD2	14	26	39	45	11	5	16
1	8.20E-08	TGTGCCAGCATCATAGAAACTAGCGGGGGGCGAGCCTCTGGGGCCAACGTCCTGACTTTC	CASIIETSGGRASGANVLTF	TRBV2*01, TRBV2*02, TRBV2*03	TRBV2	TRBJ2-6*01	TRBJ2-6	TRBD2*01	TRBD2	9	18	29	35	8	5	13
1	8.20E-08	TGTGCCAGCACTCGACAGACCACCGGGACAGACCAAGAGTTCACAGATACGCAGTATTTT	CASTRQTTGTDQEFTDTQYF	TRBV6-1*01	TRBV6-1	TRBJ2-3*01	TRBJ2-3	TRBD1*01	TRBD1	9	24	30	41	14	10	24
1	8.20E-08	TGTGCCAGCACAGACAGTGACTCGAAGGTTGCGGGATTGGAGCAAGAGACCCAGTACTTC	CASTDSDSKVAGLEQETQYF	TRBV6-4*02, TRBV9*02, TRBV6-6*02, TRBV7-9*03, TRBV12-4*01, TRBV3-1*02, TRBV6-6*05, TRBV7-9*07, TRBV11-2*01, TRBV18*01, TRBV2*01, TRBV21-1*01, TRBV25-1*01, TRBV27*01, TRBV5-4*01, TRBV5-5*01, TRBV5-6*01, TRBV5-8*01, TRBV6-5*01, TRBV6-6*01, TRBV6-7*01, TRBV7-4*01, TRBV7-6*01, TRBV7-7*01, TRBV7-9*01, TRBV9*01, TRBV7-8*01, TRBV7-3*05, TRBV7-9*04, TRBV12-4*02, TRBV7-9*02, TRBV9*03, TRBV7-8*03, TRBV7-9*…	TRBV6-4, TRBV9, TRBV6-6, TRBV7-9, TRBV12-4, TRBV3-1, TRBV11-2, TRBV18, TRBV2, TRBV21-1, TRBV25-1, TRBV27, TRBV5-4, TRBV5-5, TRBV5-6, TRBV5-8, TRBV6-5, TRBV6-7, TRBV7-4, TRBV7-6, TRBV7-7, TRBV7-8, TRBV7-3, TRBV7-2, TRBV11-1, TRBV11-3, TRBV13, TRBV4-2, TRBV6-3, TRBV28, TRBV14, TRBV12-3, TRBV7-1, TRBV6-2, TRBV6-1	TRBJ2-5*01	TRBJ2-5	TRBD2*02	TRBD2	10	30	35	42	19	6	25
1	8.20E-08	TGTGCCAGCAGTTTTATCCCCGGGGCAGGCCGTCTGAGCTCCTACAATGAGCAGTTCTTC	CASSFIPGAGRLSSYNEQFF	TRBV27*01	TRBV27	TRBJ2-1*01	TRBJ2-1	TRBD1*01, TRBD2*01	TRBD1, TRBD2	13	21	25	38	7	12	19
1	8.20E-08	TGTGCCAGCAGTTTGGTACTAGCGGGGGCCTCCGTCAGCCCCTACAATGGGCAGTTCTTC	CASSLVLAGASVSPYNGQFF	TRBV12-4*01, TRBV12-3*01	TRBV12-4, TRBV12-3	TRBJ2-1*01	TRBJ2-1	TRBD2*01	TRBD2	13	17	27	40	3	12	15
1	8.20E-08	TGTGCCAGCAGTTTGGTACTAGCAGGGGCCTCCGTCAACTCCTACAATGAGCAGTTCTTC	CASSLVLAGASVNSYNEQFF	TRBV12-4*01, TRBV12-3*01	TRBV12-4, TRBV12-3	TRBJ2-1*01	TRBJ2-1	TRBD1*01, TRBD2*02, TRBD2*01	TRBD1, TRBD2	13	22	27	38	8	10	18
1	8.20E-08	TGTGCCAGCAGTTTGGTACCAGCGGGGGCCTCCGTCAGCTCCTACAATGAGCAGTTCTTT	CASSLVPAGASVSSYNEQFF	TRBV12-4*01, TRBV12-3*01	TRBV12-4, TRBV12-3	TRBJ1-1*01	TRBJ1-1	TRBD2*01	TRBD2	13	20	27	54	6	26	32
1	8.20E-08	TGTGCCAGCAGTTTGACTTCCCCGGTGAGGTTGGCCCCCGACGGGGATACGCAGTATTTT	CASSLTSPVRLAPDGDTQYF	TRBV12-4*01, TRBV12-3*01	TRBV12-4, TRBV12-3	TRBJ2-3*01	TRBJ2-3	TRBD1*01, TRBD2*01	TRBD1, TRBD2	13	33	38	45	19	6	25
1	8.20E-08	TGTGCCAGCAGTTTGAGGTCGGGGTTTGGGACTAGCGGGGGACGTGGGGAGCAGTACTTC	CASSLRSGFGTSGGRGEQYF	TRBV12-4*01, TRBV12-3*01	TRBV12-4, TRBV12-3	TRBJ2-7*01	TRBJ2-7	TRBD2*01	TRBD2	13	27	40	48	13	7	20
1	8.20E-08	TGTGCCAGCAGTTTAGCGGGGCTAGCGGGAGGTGTTACGATATACAATGAGCAGTTCTTC	CASSLAGLAGGVTIYNEQFF	TRBV27*01	TRBV27	TRBJ2-1*01	TRBJ2-1	TRBD2*02	TRBD2	14	21	31	42	6	10	16
1	8.20E-08	TGTGCCAGCAGTTTAGGGCGGAGCGGGGGGGGCCCAGGCGTCACAGATACGCAGTATTTT	CASSLGRSGGGPGVTDTQYF	TRBV5-5*01	TRBV5-5	TRBJ2-3*01	TRBJ2-3	TRBD2*01	TRBD2	10	21	30	41	10	10	20
1	8.20E-08	TGTGCCAGCAGTTTAGGACTCCCGGGACTAGTCAGAGGGACCTACAATGAGCAGTTCTTC	CASSLGLPGLVRGTYNEQFF	TRBV6-4*02, TRBV6-4*01	TRBV6-4	TRBJ2-1*01	TRBJ2-1	TRBD2*02, TRBD2*01	TRBD2	11	23	30	40	11	9	20
1	8.20E-08	TGTGCCAGCAGTTCTAACTCCGGGACGGAGTCATTAGACGGGAGAAACACCATATATTTT	CASSSNSGTESLDGRNTIYF	TRBV11-2*01	TRBV11-2	TRBJ1-3*01	TRBJ1-3	TRBD1*01, TRBD2*02, TRBD2*01	TRBD1, TRBD2	10	21	25	43	10	17	27
1	8.20E-08	TGTGCCAGCAGTTCCCTTGGACAGACGGTACGAGGAGGCCTTGGGATGAGGCAGTACTTC	CASSSLGQTVRGGLGMRQYF	TRBV25-1*01	TRBV25-1	TRBJ2-7*01	TRBJ2-7	TRBD1*01	TRBD1	11	18	23	50	6	26	32
1	8.20E-08	TGTGCCAGCAGTTCCCCCCGGGGGGGTCCGGCCAGGGACAATAGTGAAAAACTGTTTTTT	CASSSPRGGPARDNSEKLFF	TRBV12-4*01, TRBV12-3*01	TRBV12-4, TRBV12-3	TRBJ1-4*01	TRBJ1-4	TRBD2*01	TRBD2	12	18	25	44	5	18	23
1	8.20E-08	TGTGCCAGCAGTTCCATTTTGAGCGGGGGGACAGGGCTGACTCCCTACGAGCAGTACTTC	CASSSILSGGTGLTPYEQYF	TRBV25-1*01	TRBV25-1	TRBJ2-7*01	TRBJ2-7	TRBD1*01, TRBD2*01	TRBD1, TRBD2	11	27	35	43	15	7	22
1	8.20E-08	TGTGCCAGCAGTTCCAGACTAGCGGGGGCGGGCGGGGAGCTGAAAGAGACCCAGTACTTC	CASSSRLAGAGGELKETQYF	TRBV6-6*01	TRBV6-6	TRBJ2-5*01	TRBJ2-5	TRBD2*01	TRBD2	12	16	27	43	3	15	18
1	8.20E-08	TGTGCCAGCAGTTCACCGGGACTAGCGGGGGCGGGAGGGCCCACGGATACGCAGTATTTT	CASSSPGLAGAGGPTDTQYF	TRBV7-3*01	TRBV7-3	TRBJ2-3*01	TRBJ2-3	TRBD2*01	TRBD2	10	17	30	41	6	10	16
1	8.20E-08	TGTGCCAGCAGTTGGTCAGCGGGCAGTAAGACGGGACTAGCGTTGGATGAGCAGTTCTTC	CASSWSAGSKTGLALDEQFF	TRBV12-4*01, TRBV12-3*01	TRBV12-4, TRBV12-3	TRBJ2-1*01	TRBJ2-1	TRBD2*02, TRBD2*01	TRBD2	12	32	41	46	19	4	23
1	8.20E-08	TGTGCCAGCAGTTGGGGGGTAGCGGGGCTCGGGGGCCGTGACCAAGAGACCCAGTACTTC	CASSWGVAGLGGRDQETQYF	TRBV28*01	TRBV28	TRBJ2-5*01	TRBJ2-5	TRBD2*01	TRBD2	12	19	26	40	6	13	19
1	8.20E-08	TGTGCCAGCAGTTATGGGTGGCCAGATACGCAGTATTTTGGCCCAGGCACCATATATTTT	CASSYGWPDTQYFGPGTIYF	TRBV14*01, TRBV14*02	TRBV14	TRBJ1-3*01	TRBJ1-3	TRBD1*01	TRBD1	10	43	46	47	32	0	32
1	8.20E-08	TGTGCCAGCAGTTACTCGCTAATGAGCAATGGGAGCGGGAACACAGATACGCAGTATTTT	CASSYSLMSNGSGNTDTQYF	TRBV6-3*01, TRBV6-2*01	TRBV6-3, TRBV6-2	TRBJ2-3*01	TRBJ2-3	TRBD2*02	TRBD2	16	33	39	41	16	1	17
1	8.20E-08	TGTGCCAGCAGTTACTCGACCTACCGCGGGGCAGGGCGCTCCTACAATGAGCAGTTCTTC	CASSYSTYRGAGRSYNEQFF	TRBV6-6*04	TRBV6-6	TRBJ2-1*01	TRBJ2-1	TRBD2*01	TRBD2	11	25	30	38	13	7	20
1	8.20E-08	TGTGCCAGCAGTTAATGCGCTTTGCAAGCGGGAGCCCGGCTACCAAGAGACCAGTACTTC	CASS*CALQAGARLPRDQYF	TRBV9*02, TRBV9*01, TRBV9*03	TRBV9	TRBJ2-5*01	TRBJ2-5	TRBD2*02	TRBD2	10	26	33	50	15	16	31
1	8.20E-08	TGTGCCAGCAGTCTCCGGGACTCGAAGGTTGCGGGATTGGAGCAAGAGACCCAGTACTTC	CASSLRDSKVAGLEQETQYF	TRBV2*01, TRBV2*02, TRBV2*03	TRBV2	TRBJ2-7*01	TRBJ2-7	TRBD2*02, TRBD2*01	TRBD2	11	30	35	51	18	15	33
1	8.20E-08	TGTGCCAGCAGTCGCCGCTACTCTCCAACTAGCGGGGGGGCCCAAGAGACCCAGTACTTC	CASSRRYSPTSGGAQETQYF	TRBV6-5*01	TRBV6-5	TRBJ2-5*01	TRBJ2-5	TRBD2*01	TRBD2	11	27	39	41	15	1	16
1	8.20E-08	TGTGCCAGCAGTGACTCGCATAACGGGGGGGCAGGGGAAATTCATCAGCCCCAGCATTTT	CASSDSHNGGAGEIHQPQHF	TRBV6-4*02, TRBV6-4*01	TRBV6-4	TRBJ1-5*01	TRBJ1-5	TRBD2*01	TRBD2	16	23	30	43	6	12	18
1	8.20E-08	TGTGCCAGCAGTGACCCCGGGACAGGGAAGAGAGGCTCTGGGGCCAACGTCCTGACTTTC	CASSDPGTGKRGSGANVLTF	TRBV25-1*01	TRBV25-1	TRBJ2-6*01	TRBJ2-6	TRBD1*01	TRBD1	13	18	26	35	4	8	12
1	8.20E-08	TGTGCCAGCAGTGAGTCGATCGGTAGCGGGGGGCCTCTCTCCTACAATGAGCAGTTCTTC	CASSESIGSGGPLSYNEQFF	TRBV12-4*01, TRBV12-3*01	TRBV12-4, TRBV12-3	TRBJ2-1*01	TRBJ2-1	TRBD2*01	TRBD2	11	23	32	38	11	5	16
1	8.20E-08	TGTGCCAGCAGTGAGAACAGGGCTAGCAATCAGCCCCAGCACGGGGGCGGCCAGTACTTC	CASSENRASNQPQHGGGQYF	TRBV2*01, TRBV2*02, TRBV2*03	TRBV2	TRBJ2-5*01	TRBJ2-5	TRBD1*01, TRBD2*01	TRBD1, TRBD2	13	42	47	50	28	2	30
1	8.20E-08	TGTGCCAGCAGTGAACCGCCCAAATTGAGAGGCTTGGGAATTAATGAAAAACTATTTTTT	CASSEPPKLRGLGINEKLFF	TRBV25-1*01	TRBV25-1	TRBJ1-4*01	TRBJ1-4	TRBD1*01, TRBD2*02, TRBD2*01	TRBD1, TRBD2	14	35	38	41	20	2	22
1	8.20E-08	TGTGCCAGCAGTGAACCACCCAAATTGAGAGGCTTGGGAATTGATGAAGAACTGTTTTTT	CASSEPPKLRGLGIDEELFF	TRBV25-1*01	TRBV25-1	TRBJ1-4*01	TRBJ1-4	TRBD1*01, TRBD2*02, TRBD2*01	TRBD1, TRBD2	14	35	38	43	20	4	24
1	8.20E-08	TGTGCCAGCAGTGAACACGACTCTGGGGCCAACGGGAGTCCCACCGGGGAGCTGTTTTTT	CASSEHDSGANGSPTGELFF	TRBV2*01, TRBV2*03	TRBV2	TRBJ2-2*01	TRBJ2-2	TRBD2*02	TRBD2	14	32	37	41	17	3	20
1	8.20E-08	TGTGCCAGCAGTGAAGCGCTTCCGGGGGCCGGGGAGACCCAGAAATCACCCCTCCACTTT	CASSEALPGAGETQKSPLHF	TRBV2*01, TRBV2*03	TRBV2	TRBJ1-6*02	TRBJ1-6	TRBD1*01, TRBD2*01	TRBD1, TRBD2	16	23	28	45	6	16	22
1	8.20E-08	TGTGCCAGCAGTGAAGCGGGACTAGCGGGGTCGGATACTAGCACAGATACGCAGTATTTT	CASSEAGLAGSDTSTDTQYF	TRBV6-1*01	TRBV6-1	TRBJ2-3*01	TRBJ2-3	TRBD2*01	TRBD2	16	17	29	39	0	9	9
1	8.20E-08	TGTGCCAGCAGTGAAGCAATTAGGCCGGACAGGCCCCATCCCAATTCACCCCTCCACTTT	CASSEAIRPDRPHPNSPLHF	TRBV6-1*01	TRBV6-1	TRBJ1-6*02	TRBJ1-6	TRBD1*01	TRBD1	16	26	32	42	9	9	18
1	8.20E-08	TGTGCCAGCAGTATCGCACTAGCGGGGCTCGGGGGCCGTGACCAAGAGACCCAGTACTTC	CASSIALAGLGGRDQETQYF	TRBV7-7*01, TRBV7-7*02	TRBV7-7	TRBJ2-5*01	TRBJ2-5	TRBD2*01	TRBD2	10	17	26	40	6	13	19
1	8.20E-08	TGTGCCAGCAGCTTTAAGCTAGCGGGAGCCGCAGGCGGGGGGACTTACGAGCAGTACTTC	CASSFKLAGAAGGGTYEQYF	TRBV14*01, TRBV14*02	TRBV14	TRBJ2-7*01	TRBJ2-7	TRBD2*02	TRBD2	11	18	27	45	6	17	23
1	8.20E-08	TGTGCCAGCAGCTTCTACATCTGCAGTGCTAGTATGCGGGGCAATGAAAAACTGTTTTTT	CASSFYICSASMRGNEKLFF	TRBV5-5*01, TRBV5-5*02, TRBV5-5*03	TRBV5-5	TRBJ1-4*01	TRBJ1-4	TRBD2*02, TRBD2*01	TRBD2	13	27	32	42	13	9	22
1	8.20E-08	TGTGCCAGCAGCTTCTACATCTGCAGTGCTAGTATGCAGGGCAATGAAAAACTGTTTTTT	CASSFYICSASMQGNEKLFF	TRBV7-9*03, TRBV7-9*01, TRBV7-9*04, TRBV7-9*02	TRBV7-9	TRBJ1-4*01	TRBJ1-4	TRBD2*02, TRBD2*01	TRBD2	13	27	32	42	13	9	22
1	8.20E-08	TGTGCCAGCAGCTTCTACATCTGCAGTGCTAGCGTCAGGGCCCGTGGAGGCTACACCTTC	CASSFYICSASVRARGGYTF	TRBV7-8*01, TRBV7-8*03	TRBV7-8	TRBJ1-2*01	TRBJ1-2	TRBD2*02, TRBD2*01	TRBD2	13	28	33	48	14	14	28
1	8.20E-08	TGTGCCAGCAGCTTCTACATCTGCAGTGCTAGCGGCGGGTTGAGGGGTGAGCAGTTCTTC	CASSFYICSASGGLRGEQFF	TRBV14*01, TRBV14*02	TRBV14	TRBJ2-1*01	TRBJ2-1	TRBD2*02, TRBD2*01	TRBD2	11	28	34	47	16	12	28
1	8.20E-08	TGTGCCAGCAGCTTCTACATCTGCAGTGCTAGACTGACAGGGGGTGAGGGCTACACCTTC	CASSFYICSARLTGGEGYTF	TRBV7-9*03, TRBV7-9*01, TRBV7-9*04, TRBV7-9*02	TRBV7-9	TRBJ1-2*01	TRBJ1-2	TRBD1*01	TRBD1	13	35	43	48	21	4	25
1	8.20E-08	TGTGCCAGCAGCTTCTACATCTGCAGTGCTAGACGACAGGGGAATCAGCCCCAGCATTTT	CASSFYICSARRQGNQPQHF	TRBV5-5*01, TRBV5-5*02, TRBV5-5*03	TRBV5-5	TRBJ1-5*01	TRBJ1-5	TRBD1*01	TRBD1	13	34	41	42	20	0	20
1	8.20E-08	TGTGCCAGCAGCTTCTACATCTGCAGTGCCCGATCAGGGGGAGCCTACGAGCAGTACTTC	CASSFYICSARSGGAYEQYF	TRBV7-9*03, TRBV7-9*01, TRBV7-9*04, TRBV7-9*02	TRBV7-9	TRBJ2-7*01	TRBJ2-7	TRBD1*01	TRBD1	13	34	40	43	20	2	22
1	8.20E-08	TGTGCCAGCAGCTTCCAGGGCTACGAGCGGGAGGGCCAGGGAGAAGAGACCCAGTACTTC	CASSFQGYEREGQGEETQYF	TRBV11-1*01	TRBV11-1	TRBJ2-5*01	TRBJ2-5	TRBD2*02	TRBD2	13	25	34	43	11	8	19
1	8.20E-08	TGTGCCAGCAGCTTCGCCGGGCAGGGAGGGTTTCCTTATCCCACAGATACGCAGTATTTT	CASSFAGQGGFPYPTDTQYF	TRBV7-4*01	TRBV7-4	TRBJ2-3*01	TRBJ2-3	TRBD2*02	TRBD2	13	23	29	41	9	11	20
1	8.20E-08	TGTGCCAGCAGCTTCGATCCCCTCCCGGGACAGGTTGGTAGCAATCAGCCCCAGCATTTT	CASSFDPLPGQVGSNQPQHF	TRBV7-4*01	TRBV7-4	TRBJ1-5*01	TRBJ1-5	TRBD1*01, TRBD2*02	TRBD1, TRBD2	13	26	33	38	12	4	16
1	8.20E-08	TGTGCCAGCAGCTTCGAACTAGCGGGGGCCTCCGTCAGCTCCTACAATGAGCAGTTCTTC	CASSFELAGASVSSYNEQFF	TRBV7-6*01	TRBV7-6	TRBJ2-1*01	TRBJ2-1	TRBD2*01	TRBD2	13	17	27	38	3	10	13
1	8.20E-08	TGTGCCAGCAGCTTCAGTTCGACCGGGACATATAGGTATGTTTCCTACGAGCAGTACTTC	CASSFSSTGTYRYVSYEQYF	TRBV7-7*01, TRBV7-7*02	TRBV7-7	TRBJ2-7*01	TRBJ2-7	TRBD1*01	TRBD1	13	24	29	42	10	12	22
1	8.20E-08	TGTGCCAGCAGCTTGGGGTACCATGGGACTAGCGGGGTAACTCACAATGAGCAGTTCTTC	CASSLGYHGTSGVTHNEQFF	TRBV7-6*01	TRBV7-6	TRBJ2-1*01	TRBJ2-1	TRBD2*01	TRBD2	13	24	36	43	10	6	16
1	8.20E-08	TGTGCCAGCAGCTTATTGGGGGGACTAGCGGGAGGGCGGATTAGCGGGGAGCTGTTTTTT	CASSLLGGLAGGRISGELFF	TRBV7-6*01	TRBV7-6	TRBJ2-2*01	TRBJ2-2	TRBD2*02	TRBD2	14	20	35	44	5	8	13
1	8.20E-08	TGTGCCAGCAGCTTATCGGGGCTAGCGGGTGTCGAGGGTCTCTACAATGAGCAGTTCTTC	CASSLSGLAGVEGLYNEQFF	TRBV7-3*01	TRBV7-3	TRBJ2-1*01	TRBJ2-1	TRBD2*02, TRBD2*01	TRBD2	14	21	28	41	6	12	18
1	8.20E-08	TGTGCCAGCAGCTTACTGATGGGACAGGGGGGGGCGAGGAGCAATCAGCCCCAGCATTTT	CASSLLMGQGGARSNQPQHF	TRBV7-7*01	TRBV7-7	TRBJ1-5*01	TRBJ1-5	TRBD1*01	TRBD1	14	20	30	39	5	8	13
1	8.20E-08	TGTGCCAGCAGCTTAGTTCCGGTGGGACTAGCGGGAGCGGGGCAAGAGACCCAGTACTTC	CASSLVPVGLAGAGQETQYF	TRBV7-8*01	TRBV7-8	TRBJ2-5*01	TRBJ2-5	TRBD2*02	TRBD2	15	23	36	42	7	5	12
1	8.20E-08	TGTGCCAGCAGCTTAGCCCTAGCGGGGGCCTCCGTCAGCTCCTACAATGAGCAGTTCTTC	CASSLALAGASVSSYNEQFF	TRBV7-3*01	TRBV7-3	TRBJ2-1*01	TRBJ2-1	TRBD2*01	TRBD2	14	18	27	38	3	10	13
1	8.20E-08	TGTGCCAGCAGCTTAGCGGGTTTTGGGCGCCTTCTAAGCTCTGGAAACACCATATATTTT	CASSLAGFGRLLSSGNTIYF	TRBV7-6*01	TRBV7-6	TRBJ1-3*01	TRBJ1-3	TRBD1*01	TRBD1	16	24	27	38	7	10	17
1	8.20E-08	TGTGCCAGCAGCTTAGGGCTAGCGGGATGTGGCTTTTGGCGTTACAATGAGCAGTTCTTC	CASSLGLAGCGFWRYNEQFF	TRBV7-8*01	TRBV7-8	TRBJ2-1*01	TRBJ2-1	TRBD2*02	TRBD2	15	18	26	42	2	15	17
1	8.20E-08	TGTGCCAGCAGCTTAGGACCCCCCTTGGGATATGGGACTAGCGGGAATGAGCAGTTCTTC	CASSLGPPLGYGTSGNEQFF	TRBV7-3*01	TRBV7-3	TRBJ2-1*01	TRBJ2-1	TRBD2*02, TRBD2*01	TRBD2	14	33	44	45	18	0	18
1	8.20E-08	TGTGCCAGCAGCTTAGGAGGGACAGCTTCAGATACGCGGTCCGGAAACACCATATATTTT	CASSLGGTASDTRSGNTIYF	TRBV7-2*04, TRBV7-2*01	TRBV7-2	TRBJ1-3*01	TRBJ1-3	TRBD1*01	TRBD1	15	18	24	42	2	17	19
1	8.20E-08	TGTGCCAGCAGCTTAGGAGATGGTTCGCGCGGGAGAGGTCGGGTCGGGGAGCTGTTTTTT	CASSLGDGSRGRGRVGELFF	TRBV7-9*01, TRBV7-9*02	TRBV7-9	TRBJ2-2*01	TRBJ2-2	TRBD2*02	TRBD2	15	28	34	44	12	9	21
1	8.20E-08	TGTGCCAGCAGCTTAGAGGTCCCAGCTCCGGGACAGGGGGCGGGCACTGAAGCTTTCTTT	CASSLEVPAPGQGAGTEAFF	TRBV7-6*01	TRBV7-6	TRBJ1-1*01	TRBJ1-1	TRBD1*01	TRBD1	15	29	40	44	13	3	16
1	8.20E-08	TGTGCCAGCAGCTTAGAATTCGGACAGTAGCGGGGAGTCTCCTACAATGAGCAGTTCTTC	CASSLEFGQ*RGVSYNEQFF	TRBV7-3*01	TRBV7-3	TRBJ2-1*01	TRBJ2-1	TRBD2*01	TRBD2	14	27	34	38	12	3	15
1	8.20E-08	TGTGCCAGCAGCTTAACTCCTAGCGGGGGGATACGCACAACTAATAAAAAACTGTTTTTT	CASSLTPSGGIRTTNKKLFF	TRBV7-3*01	TRBV7-3	TRBJ1-4*01	TRBJ1-4	TRBD2*01	TRBD2	16	19	29	37	2	7	9
1	8.20E-08	TGTGCCAGCAGCTTAAAGTCTAGCGGGGGGGCAGATAGGTCCTACAATGAGCAGTTCTTC	CASSLKSSGGADRSYNEQFF	TRBV7-7*01	TRBV7-7	TRBJ2-1*01	TRBJ2-1	TRBD2*01	TRBD2	14	19	30	39	4	8	12
1	8.20E-08	TGTGCCAGCAGCTCTGGGGTATCGGGATCCGGAGAGACCCAGAAATCACCCCTCCACTTT	CASSSGVSGSGETQKSPLHF	TRBV11-2*01, TRBV5-4*01, TRBV5-5*01, TRBV5-8*01, TRBV7-4*01, TRBV7-9*01, TRBV7-8*01, TRBV7-9*04, TRBV7-9*02, TRBV7-2*04, TRBV11-1*01, TRBV11-3*01, TRBV7-3*01, TRBV7-8*02, TRBV7-2*01, TRBV7-2*02, TRBV7-1*01	TRBV7-9, TRBV11-2, TRBV5-4, TRBV5-5, TRBV5-8, TRBV7-4, TRBV7-8, TRBV7-3, TRBV7-2, TRBV11-1, TRBV11-3, TRBV7-1	TRBJ1-6*02	TRBJ1-6	TRBD2*02	TRBD2	14	22	26	45	7	18	25
1	8.20E-08	TGTGCCAGCAGCTCTAGTTAACCGGGACAGTGGGTGCTGGTTTGTCAGCCCCAGCATTTT	CASSSS*PGQWVLVCQPQHF	TRBV7-9*01, TRBV7-9*04, TRBV7-9*02	TRBV7-9	TRBJ1-5*01	TRBJ1-5	TRBD1*01	TRBD1	14	23	29	44	8	14	22
1	8.20E-08	TGTGCCAGCAGCTCCTACAGAGCACGCGGACCATTGAATAGCAATCAGCCCCAGCATTTT	CASSSYRARGPLNSNQPQHF	TRBV13*02, TRBV13*01	TRBV13	TRBJ1-5*01	TRBJ1-5	TRBD1*01, TRBD2*02, TRBD2*01	TRBD1, TRBD2	12	27	30	38	14	7	21
1	8.20E-08	TGTGCCAGCAGCTCCCTCGGGTTCGCAGGGGGAACAGGGTGCGGGCAGCCCCAGCATTTT	CASSSLGFAGGTGCGQPQHF	TRBV5-6*01	TRBV5-6	TRBJ1-5*01	TRBJ1-5	TRBD1*01	TRBD1	12	25	31	45	12	13	25
1	8.20E-08	TGTGCCAGCAGCTCGCAGAACTATGGCTACACCTTCGGTTCGGGGACTGAAGCTTTCTTT	CASSSQNYGYTFGSGTEAFF	TRBV7-9*03, TRBV7-9*01, TRBV7-9*04, TRBV7-9*02	TRBV7-9	TRBJ1-1*01	TRBJ1-1	TRBD2*01	TRBD2	13	40	44	45	26	0	26
1	8.20E-08	TGTGCCAGCAGCTCGCAGAACTATGGCTACACCTTCGGTTCGGGAAACACCATATATTTT	CASSSQNYGYTFGSGNTIYF	TRBV7-9*03, TRBV7-9*01, TRBV7-9*04, TRBV7-9*02	TRBV7-9	TRBJ1-3*01	TRBJ1-3	TRBD2*02, TRBD2*01	TRBD2	13	19	22	42	5	19	24
1	8.20E-08	TGTGCCAGCAGCTCGACTAGCGGGAGTGTTGGGACCGGGGGCACAGATACGCAGTATTTT	CASSSTSGSVGTGGTDTQYF	TRBV11-2*01	TRBV11-2	TRBJ2-3*01	TRBJ2-3	TRBD2*02	TRBD2	12	14	25	40	1	14	15
1	8.20E-08	TGTGCCAGCAGCTAGGCCACCGGGACTAGCGGGAGCTCTATTAACTATGGCTACACCTTC	CASS*ATGTSGSSINYGYTF	TRBV7-6*01, TRBV7-6*02	TRBV7-6	TRBJ1-2*01	TRBJ1-2	TRBD2*02	TRBD2	12	21	34	41	8	6	14
1	8.20E-08	TGTGCCAGCAGCCTCCCGACAGAATCGAAAGGGGATGGGGATCAAGAGACCCAGTACTTC	CASSLPTESKGDGDQETQYF	TRBV7-9*03, TRBV7-9*01, TRBV7-9*04, TRBV7-9*02	TRBV7-9	TRBJ2-5*01	TRBJ2-5	TRBD2*02	TRBD2	11	12	17	42	0	24	24
1	8.20E-08	TGTGCCAGCAGCCTGACCTAGCGGGAGGGCACGATGATTCAGGTAGAGGAGGTGCTTTTT	CASSLT*REGTMIQVEEVLF	TRBV7-9*03, TRBV7-9*01, TRBV7-9*04, TRBV7-9*02	TRBV7-9	TRBJ2-2*01	TRBJ2-2	TRBD2*02	TRBD2	11	17	28	55	5	26	31
1	8.20E-08	TGTGCCAGCAGCCCTGACAGCCTTGTAATTACAATGAGCTCTGGAAACACCATATATTTT	CASSPDSLVITMSSGNTIYF	TRBV7-9*03, TRBV7-9*01, TRBV7-9*04, TRBV7-9*02	TRBV7-9	TRBJ1-3*01	TRBJ1-3	TRBD1*01	TRBD1	11	15	19	38	3	18	21
1	8.20E-08	TGTGCCAGCAGCCCCCCCCGGACTGGCACGGGGGATACGCAGAACTATGGCTACACCTTC	CASSPPRTGTGDTQNYGYTF	TRBV12-4*01, TRBV12-3*01	TRBV12-4, TRBV12-3	TRBJ1-2*01	TRBJ1-2	TRBD2*01	TRBD2	10	12	19	42	1	22	23
1	8.20E-08	TGTGCCAGCAGCCCCCCCCATTCGTACGGGCGGGGGAACACCGGGGAGCTATTGTTTTTT	CASSPPHSYGRGNTGELLFF	TRBV11-2*03	TRBV11-2	TRBJ2-2*01	TRBJ2-2	TRBD2*01	TRBD2	11	29	35	52	17	16	33
1	8.20E-08	TGTGCCAGCAGCCCCGGGTTTCGGACTAGCGGGGGCCCCAGCTCCTACGAGCAGTACTTC	CASSPGFRTSGGPSSYEQYF	TRBV9*02, TRBV9*01, TRBV9*03	TRBV9	TRBJ2-7*01	TRBJ2-7	TRBD2*01	TRBD2	11	22	34	41	10	6	16
1	8.20E-08	TGTGCCAGCAGCCCCGGACAGGGCATTGGCGGGGACAGGGGTGATTCACCCCTCCACTTT	CASSPGQGIGGDRGDSPLHF	TRBV5-6*01	TRBV5-6	TRBJ1-6*02	TRBJ1-6	TRBD1*01	TRBD1	11	31	40	43	19	2	21
1	8.20E-08	TGTGCCAGCAGCCCGGATCGGTGGATGGGGCAGAGCTCCTATAATTCACCCCTCCACTTT	CASSPDRWMGQSSYNSPLHF	TRBV5-4*01, TRBV5-4*03, TRBV5-4*04	TRBV5-4	TRBJ1-6*02	TRBJ1-6	TRBD1*01	TRBD1	11	26	30	35	14	4	18
1	8.20E-08	TGTGCCAGCAGCCCGAGAACACAGGCGGCCGGGGGGGCCGGGTCCTACGAGCAGTACTTC	CASSPRTQAAGGAGSYEQYF	TRBV7-6*01, TRBV7-6*02	TRBV7-6	TRBJ2-7*01	TRBJ2-7	TRBD2*01	TRBD2	11	29	36	42	17	5	22
1	8.20E-08	TGTGCCAGCAGCCCGAAGGGGGCGAGGGCCACAGATGATACTTTCTATGGCTACACCTTC	CASSPKGARATDDTFYGYTF	TRBV14*01, TRBV14*02	TRBV14	TRBJ1-2*01	TRBJ1-2	TRBD1*01	TRBD1	12	16	22	44	3	21	24
1	8.20E-08	TGTGCCAGCAGCCCACTAGCGGGGGAGCAGTACTTCGGGCCGGGGACACCCCTCCACTTT	CASSPLAGEQYFGPGTPLHF	TRBV7-9*03, TRBV7-9*01, TRBV7-9*04, TRBV7-9*02	TRBV7-9	TRBJ1-6*01	TRBJ1-6	TRBD2*01	TRBD2	11	14	24	46	2	21	23
1	8.20E-08	TGTGCCAGCAGCCCAGACGGGGATACTCAGTACTTCGGCGCGAATGAAAAACTGTTTTTT	CASSPDGDTQYFGANEKLFF	TRBV7-9*03, TRBV7-9*01, TRBV7-9*04, TRBV7-9*02	TRBV7-9	TRBJ1-4*01	TRBJ1-4	TRBD2*01	TRBD2	11	17	21	42	5	20	25
1	8.20E-08	TGTGCCAGCAGCCCAAAGGGGAGCCAGGGGACCCAGTACTTCGGGCCTGAAGCTCTCTTT	CASSPKGSQGTQYFGPEALF	TRBV9*02, TRBV9*01, TRBV9*03	TRBV9	TRBJ1-1*01	TRBJ1-1	TRBD1*01	TRBD1	11	24	29	46	12	16	28
1	8.20E-08	TGTGCCAGCAGCCGGGTCTAGAGGGGTCTAAACCGACAGGGGGCTTACGAGCAGTACTTC	CASSRV*RGLNRQGAYEQYF	TRBV7-7*01, TRBV7-7*02	TRBV7-7	TRBJ2-7*01	TRBJ2-7	TRBD1*01	TRBD1	11	34	43	45	22	1	23
1	8.20E-08	TGTGCCAGCAGCCATCAAAAAGGCCGGACAGGCCCCATCCCAATTCACCCCCTCCACTTT	CASSHQKGRTGPIPIHPLHF	TRBV7-7*01, TRBV7-7*02	TRBV7-7	TRBJ1-6*02	TRBJ1-6	TRBD1*01	TRBD1	11	25	31	48	13	16	29
1	8.20E-08	TGTGCCAGCAGCCAGACGCCGGGACAGGGTCCTTTAGGAACTAATTCACCCCTCCACTTT	CASSQTPGQGPLGTNSPLHF	TRBV3-1*01	TRBV3-1	TRBJ1-6*02	TRBJ1-6	TRBD1*01	TRBD1	13	20	28	41	6	12	18
1	8.20E-08	TGTGCCAGCAGCCAAGCGGGGACAAACTACGAGCAGTACTTCGGAACTGAAGTTTTCTTT	CASSQAGTNYEQYFGTEVFF	TRBV13*02, TRBV13*01	TRBV13	TRBJ1-1*01	TRBJ1-1	TRBD2*01	TRBD2	11	14	20	45	2	24	26
1	8.20E-08	TGTGCCAGCAGCCAAGATCGCCCTCACCAGAACCAGACCCGGCGGGTTGACTACACCTTC	CASSQDRPHQNQTRRVDYTF	TRBV14*01	TRBV14	TRBJ1-2*01	TRBJ1-2	TRBD2*02, TRBD2*01	TRBD2	16	41	45	50	24	4	28
1	8.20E-08	TGTGCCAGCAGCCAAGAGAGAACACGACTAGCGGGAGGGACCTACAATGAGCAGTTCTTC	CASSQERTRLAGGTYNEQFF	TRBV3-1*01	TRBV3-1	TRBJ2-1*01	TRBJ2-1	TRBD2*02	TRBD2	16	25	38	40	8	1	9
1	8.20E-08	TGTGCCAGCAGCCAAGAATCGGCTAGCGGGGGGGCACACCTCACAGATACGCAGTATTTT	CASSQESASGGAHLTDTQYF	TRBV4-2*01	TRBV4-2	TRBJ2-3*01	TRBJ2-3	TRBD2*01	TRBD2	16	22	33	41	5	7	12
1	8.20E-08	TGTGCCAGCAGCCAAAGGAGTAGCGGGAGGACACCCCAGTTCCCCTACGAGCAGTACTTC	CASSQRSSGRTPQFPYEQYF	TRBV7-6*01, TRBV7-6*02	TRBV7-6	TRBJ2-7*01	TRBJ2-7	TRBD2*02	TRBD2	11	20	29	43	8	13	21
1	8.20E-08	TGTGCCAGCAGCGTTACGTCGGGGGGCCTCGGATTGAGCTCTGGAAACACCATATATTTT	CASSVTSGGLGLSSGNTIYF	TRBV7-2*04, TRBV7-2*01	TRBV7-2	TRBJ1-3*01	TRBJ1-3	TRBD2*01	TRBD2	11	19	25	38	7	12	19
1	8.20E-08	TGTGCCAGCAGCGTAGTAGTTATGGAGGGACACCTCTGACCCACAGATACGCAGTATTTT	CASSVVVMEGHL*PTDTQYF	TRBV9*02, TRBV9*01	TRBV9	TRBJ2-3*01	TRBJ2-3	TRBD1*01, TRBD2*02	TRBD1, TRBD2	15	26	31	41	10	9	19
1	8.20E-08	TGTGCCAGCAGCGTAGAGGGCGCCGGGGAGCTGTTTTTTGGGGCCAACGTCCTGACTTTC	CASSVEGAGELFFGANVLTF	TRBV9*02, TRBV9*01	TRBV9	TRBJ2-6*01	TRBJ2-6	TRBD2*02, TRBD2*01	TRBD2	15	25	29	38	9	8	17
1	8.20E-08	TGTGCCAGCAGCGTAGAAACAGGGCCCCCGGGACGGGATCCCACAGATACGCAGTATTTT	CASSVETGPPGRDPTDTQYF	TRBV9*02, TRBV9*01	TRBV9	TRBJ2-3*01	TRBJ2-3	TRBD1*01, TRBD2*01	TRBD1, TRBD2	15	18	23	41	2	17	19
1	8.20E-08	TGTGCCAGCAGCGCCAGGAATACCGGGACAGGGGACGGGGGGAGCACTGAAGCTTTCTTT	CASSARNTGTGDGGSTEAFF	TRBV9*02, TRBV9*01, TRBV9*03	TRBV9	TRBJ1-1*01	TRBJ1-1	TRBD1*01	TRBD1	12	24	33	44	11	10	21
1	8.20E-08	TGTGCCAGCAGCATTTTCAGGCCCCCCGGCTCCTACGAGCAGTACTATGGCTACACCTTC	CASSIFRPPGSYEQYYGYTF	TRBV9*02, TRBV9*01, TRBV9*03	TRBV9	TRBJ1-2*01	TRBJ1-2	TRBD2*01	TRBD2	11	21	27	43	9	15	24
1	8.20E-08	TGTGCCAGCAGCACTCCACCTACAGGGCTCCCCGGGTCGGGGGACACTGAAGCTTTCTTT	CASSTPPTGLPGSGDTEAFF	TRBV7-9*03, TRBV7-9*01, TRBV7-9*04, TRBV7-9*02	TRBV7-9	TRBJ1-1*01	TRBJ1-1	TRBD1*01, TRBD2*01	TRBD1, TRBD2	11	21	26	43	9	16	25
1	8.20E-08	TGTGCCAGCAGCACGGGACTAGAAGGCGGCGGGGGATTCCCTAACTATGGCTACACCTTC	CASSTGLEGGGGFPNYGYTF	TRBV6-1*01	TRBV6-1	TRBJ1-2*01	TRBJ1-2	TRBD2*02, TRBD2*01	TRBD2	10	14	21	40	3	18	21
1	8.20E-08	TGTGCCAGCAGCAATGTCCACGAGCAGTACTTCGGGCCGGGCACCAGGGAGCTGTTTTTT	CASSNVHEQYFGPGTRELFF	TRBV7-9*03, TRBV7-9*01, TRBV7-9*04, TRBV7-9*02	TRBV7-9	TRBJ2-2*01	TRBJ2-2	TRBD1*01	TRBD1	11	14	18	41	2	22	24
1	8.20E-08	TGTGCCAGCAGGTTGGTACTAGCGGGGGCCTCCGTCAGCTCCCACAATGAGCAGTTCTTC	CASRLVLAGASVSSHNEQFF	TRBV12-4*01, TRBV12-3*01	TRBV12-4, TRBV12-3	TRBJ2-1*01	TRBJ2-1	TRBD2*01	TRBD2	10	17	27	38	6	10	16
1	8.20E-08	TGTGCCAGCAGGGAACAGGGTTCTTTGAAGGGGCTCAGTTTGGTGTAGACCCAGTACTTC	CASREQGSLKGLSLV*TQYF	TRBV12-4*01, TRBV12-3*01	TRBV12-4, TRBV12-3	TRBJ2-5*01	TRBJ2-5	TRBD1*01	TRBD1	10	14	19	46	3	26	29
1	8.20E-08	TGTGCCAGCAGGGAAATAGCGGAAGAGGTTGCGGGATTGGAGCAAGAGACCCAGTACTTC	CASREIAEEVAGLEQETQYF	TRBV7-8*01, TRBV7-8*03	TRBV7-8	TRBJ2-5*01	TRBJ2-5	TRBD2*02, TRBD2*01	TRBD2	10	30	35	42	19	6	25
1	8.20E-08	TGTGCCAGCAGACCTATCTCCTCTGCCAGCGGGGGGCAAGTGTCAGATACGCAGTATTTT	CASRPISSASGGQVSDTQYF	TRBV6-4*02, TRBV6-4*01	TRBV6-4	TRBJ2-3*01	TRBJ2-3	TRBD2*01	TRBD2	10	27	35	43	16	7	23
1	8.20E-08	TGTGCCAGCAGACCGACAAGTCTCAGCGGGACAGGGGACCCCTACAATGAGCAGTTCTTC	CASRPTSLSGTGDPYNEQFF	TRBV7-9*03, TRBV7-9*07, TRBV11-2*01, TRBV25-1*01, TRBV5-4*01, TRBV5-5*01, TRBV5-6*01, TRBV5-8*01, TRBV7-4*01, TRBV7-6*01, TRBV7-7*01, TRBV7-9*01, TRBV7-8*01, TRBV7-3*05, TRBV7-9*04, TRBV7-9*02, TRBV7-8*03, TRBV7-2*04, TRBV11-1*01, TRBV11-2*02, TRBV11-3*03, TRBV5-4*03, TRBV11-3*01, TRBV4-2*01, TRBV28*01, TRBV7-7*02, TRBV5-5*02, TRBV5-4*02, TRBV11-2*03, TRBV11-3*02, TRBV5-5*03, TRBV5-8*02, TRBV5-4*…	TRBV7-9, TRBV11-2, TRBV25-1, TRBV5-4, TRBV5-5, TRBV5-6, TRBV5-8, TRBV7-4, TRBV7-6, TRBV7-7, TRBV7-8, TRBV7-3, TRBV7-2, TRBV11-1, TRBV11-3, TRBV4-2, TRBV28, TRBV7-1	TRBJ2-1*01	TRBJ2-1	TRBD1*01	TRBD1	10	27	36	40	16	3	19
1	8.20E-08	TGTGCCAGCAATTCCCTTGGACAGACGGTACGAGGAGGCCTTGGGATGAGGCAGTACTTC	CASNSLGQTVRGGLGMRQYF	TRBV28*01	TRBV28	TRBJ2-7*01	TRBJ2-7	TRBD1*01	TRBD1	9	18	23	50	8	26	34
1	8.20E-08	TGTGCCAGCAATATAAAATCTAGCGCCCACTCCTAAGCAGCCAAAAACGTTCAGTACTTC	CASNIKSSAHS*AAKNVQYF	TRBV6-6*02, TRBV6-6*01, TRBV6-6*03	TRBV6-6	TRBJ2-4*01	TRBJ2-4	TRBD2*02, TRBD2*01	TRBD2	9	19	24	38	9	13	22
1	8.20E-08	TGTGCCAGCAACTTAGCGATGGGCAGGGGAGATACCCCTACCTGGAATGAGCAGTACTTC	CASNLAMGRGDTPTWNEQYF	TRBV7-6*01	TRBV7-6	TRBJ2-7*01	TRBJ2-7	TRBD1*01	TRBD1	16	23	28	48	6	19	25
1	8.20E-08	TGTGCCAGCAACAATAAAGGGGCCAACGTCCTGAGGGACAGTGATTCACCCCTCCACTTT	CASNNKGANVLRDSDSPLHF	TRBV9*02, TRBV9*01, TRBV9*03	TRBV9	TRBJ1-6*02	TRBJ1-6	TRBD1*01	TRBD1	9	34	40	43	24	2	26
1	8.20E-08	TGTGCCAGCAAATTAAACGGGACCCCCCGTATCAACAACTCTGGAAACACCATATATTTT	CASKLNGTPRINNSGNTIYF	TRBV25-1*01	TRBV25-1	TRBJ1-3*01	TRBJ1-3	TRBD2*01	TRBD2	9	22	28	38	12	9	21
1	8.20E-08	TGTGCCAGCAAACCGGGACTAGCCAGACAGGAGGGTTGGGGTAACTATGGCTACACCTTC	CASKPGLARQEGWGNYGYTF	TRBV2*01, TRBV2*02, TRBV2*03	TRBV2	TRBJ1-2*01	TRBJ1-2	TRBD2*02, TRBD2*01	TRBD2	9	14	22	41	4	18	22
1	8.20E-08	TGTGCCAACAGTTTGGTACTAGCGGGGGCCTCCGTCGGCTCCTACAATGAGCAGTTCTTC	CANSLVLAGASVGSYNEQFF	TRBV12-4*01, TRBV12-3*01	TRBV12-4, TRBV12-3	TRBJ2-1*01	TRBJ2-1	TRBD2*01	TRBD2	13	17	27	38	3	10	13
1	8.20E-08	TGTGCCAACAGTTTGGGGCAGGGGAACCCAGCTCTCTGTCTTGGGTATGGCTACACCTTC	CANSLGQGNPALCLGYGYTF	TRBV12-4*01, TRBV12-3*01	TRBV12-4, TRBV12-3	TRBJ1-2*01	TRBJ1-2	TRBD1*01	TRBD1	13	18	23	45	4	21	25
1	8.20E-08	TGTGCAGCAGCGTAGCTACATTTGGGGATAGCGGGAGGCGGGACCGGGGAGCTGTTTTTT	CAAA*LHLGIAGGGTGELFF	TRBV9*02, TRBV9*01, TRBV9*03	TRBV9	TRBJ2-2*01	TRBJ2-2	TRBD2*02	TRBD2	4	28	37	42	23	4	27
1	8.20E-08	TGTACCAGCAGTCAGGGTTTTTCCGGCGGGGGGGCGGAGAGCATAGATACGCAGTATTTT	CTSSQGFSGGGAESIDTQYF	TRBV7-2*03	TRBV7-2	TRBJ2-3*01	TRBJ2-3	TRBD2*01	TRBD2	10	25	33	39	14	5	19
1	8.20E-08	TGCGCCGGCAGTGAGTCGGCCTTCTGGACGGCGGCCTCTGGGGCCAACGTCCTGACTTTC	CAGSESAFWTAASGANVLTF	TRBV10-2*01	TRBV10-2	TRBJ2-6*01	TRBJ2-6	TRBD1*01, TRBD2*02, TRBD2*01	TRBD1, TRBD2	16	25	28	35	8	6	14
1	8.20E-08	TGCGCCAGCGACCTCTTACACCGGGGACTAGCGGGAATAACCCCCTACGAGCAGTACTTC	CASDLLHRGLAGITPYEQYF	TRBV10-1*02, TRBV10-1*01	TRBV10-1	TRBJ2-7*01	TRBJ2-7	TRBD2*02	TRBD2	8	23	35	43	14	7	21
1	8.20E-08	TGCGCCAGCACAACCTCTAAGCCTCTGCAGCTGTGCTCCTATAATTCACCCCTCCACTTT	CASTTSKPLQLCSYNSPLHF	TRBV10-2*01	TRBV10-2	TRBJ1-6*02	TRBJ1-6	TRBD1*01, TRBD2*02	TRBD1, TRBD2	9	30	33	35	20	1	21
1	8.20E-08	TGCGCCAGCAGTTTGCACCCCCAGGGAGGGTTTCCTTATCCCACAGATACGCAGTATTTT	CASSLHPQGGFPYPTDTQYF	TRBV5-1*01	TRBV5-1	TRBJ2-3*01	TRBJ2-3	TRBD2*02	TRBD2	14	23	29	41	8	11	19
1	8.20E-08	TGCGCCAGCAGTTTGGACAGGACGGGGGCCTCCGTCAGCTCCTACAATGAGCAGTTCTTC	CASSLDRTGASVSSYNEQFF	TRBV5-1*01	TRBV5-1	TRBJ2-1*01	TRBJ2-1	TRBD1*01, TRBD2*01	TRBD1, TRBD2	15	23	28	38	7	9	16
1	8.20E-08	TGCGCCAGCAGTTACCCCTTAACCAGCGGGAGCCCACATGGATGGGATGAGCAGTTCTTC	CASSYPLTSGSPHGWDEQFF	TRBV10-1*02, TRBV10-1*01, TRBV10-2*01, TRBV23-1*01	TRBV10-1, TRBV10-2, TRBV23-1	TRBJ2-1*01	TRBJ2-1	TRBD2*02	TRBD2	11	24	31	46	12	14	26
1	8.20E-08	TGCGCCAGCAGTGAGTCGATAAAACCGGGACAGGTTGGTAGCAATCAGCCCCAGCATTTT	CASSESIKPGQVGSNQPQHF	TRBV10-1*01	TRBV10-1	TRBJ1-5*01	TRBJ1-5	TRBD1*01	TRBD1	16	26	33	38	9	4	13
1	8.20E-08	TGCGCCAGCAGCTTCTACATCTGCAGTGCTAGATCGGTCACGCGGGAGACCCAGTACTTC	CASSFYICSARSVTRETQYF	TRBV5-1*01	TRBV5-1	TRBJ2-7*01	TRBJ2-7	TRBD2*02	TRBD2	13	41	47	51	27	3	30
1	8.20E-08	TGCGCCAGCAGCTTGTTGTTAGCCGGGACCTAGGGGGCGAGCAATCAGCCCCAGCATTTT	CASSLLLAGT*GASNQPQHF	TRBV5-1*01	TRBV5-1	TRBJ1-5*01	TRBJ1-5	TRBD1*01	TRBD1	14	31	37	39	16	1	17
1	8.20E-08	TGCGCCAGCAGCTTGGTTGCTATCTAGCGGGATCAACCACCGGCGAGGGAGCAGTACTTC	CASSLVAI*RDQPPAREQYF	TRBV5-1*01	TRBV5-1	TRBJ2-7*01	TRBJ2-7	TRBD2*02	TRBD2	15	23	31	48	7	16	23
1	8.20E-08	TGCGCCAGCAGCTTGGGAGGGGGACAGGGGGCAACGGGTGAGTTAGAGACCCAGTACTTC	CASSLGGGQGATGELETQYF	TRBV5-1*01	TRBV5-1	TRBJ2-5*01	TRBJ2-5	TRBD1*01	TRBD1	15	20	31	44	4	12	16
1	8.20E-08	TGCGCCAGCAGCTCCCAGGGGGACAGGGGCCGTCCATCTAGCACAGATACGCAGTATTTT	CASSSQGDRGRPSSTDTQYF	TRBV5-1*01	TRBV5-1	TRBJ2-3*01	TRBJ2-3	TRBD1*01	TRBD1	12	19	28	39	6	10	16
1	8.20E-08	TGCGCCAGCAGCCTCGGGACAGCCCAGAGGATATACGAGCAGAACTATGGCTACACCTTC	CASSLGTAQRIYEQNYGYTF	TRBV5-1*01	TRBV5-1	TRBJ1-2*01	TRBJ1-2	TRBD1*01	TRBD1	11	15	21	42	3	20	23
1	8.20E-08	TGCGCCAGCAGCCCCTCCGGGACTAGCGGGAGCTCAAGCTCCTACGATGAGCAGTTCTTC	CASSPSGTSGSSSSYDEQFF	TRBV4-1*02, TRBV4-1*01	TRBV4-1	TRBJ2-1*01	TRBJ2-1	TRBD2*02	TRBD2	12	18	31	38	5	6	11
1	8.20E-08	TGCGCCAGCAGCATATATCTCTGCAGCGCCTTGACAGGGCAAAACACTGAAGCTTTCTTT	CASSIYLCSALTGQNTEAFF	TRBV5-1*01	TRBV5-1	TRBJ1-1*01	TRBJ1-1	TRBD1*01	TRBD1	11	32	38	42	20	3	23
1	8.20E-08	TGCAGTGCTTCCACCCAAGGGGTTAGCGGGAGCGGATGGAGCTCCTACGAGCAGTACTTC	CSASTQGVSGSGWSSYEQYF	TRBV20-1*06, TRBV20-1*03, TRBV20-1*01, TRBV20-1*04, TRBV20-1*05, TRBV20-1*02, TRBV20-1*07	TRBV20-1	TRBJ2-7*01	TRBJ2-7	TRBD2*02	TRBD2	8	23	31	41	14	9	23
1	8.20E-08	TGCAGTGCTCCCCACGCTAGTGGGGTGGGGCAGGGGACTTACACAGATACGCAGTATTTT	CSAPHASGVGQGTYTDTQYF	TRBV20-1*06, TRBV20-1*03, TRBV20-1*01, TRBV20-1*04, TRBV20-1*05, TRBV20-1*02, TRBV20-1*07	TRBV20-1	TRBJ2-3*01	TRBJ2-3	TRBD2*02, TRBD2*01	TRBD2	8	14	20	41	5	20	25
1	8.20E-08	TGCAGTGCTCACATTCTACTAGCGGGAACGATAGAGGTGTACTACAATGAGCAGTTCTTC	CSAHILLAGTIEVYYNEQFF	TRBV20-1*06, TRBV20-1*03, TRBV20-1*01, TRBV20-1*04, TRBV20-1*05, TRBV20-1*02, TRBV20-1*07	TRBV20-1	TRBJ2-1*01	TRBJ2-1	TRBD2*02	TRBD2	8	17	26	41	8	14	22
1	8.20E-08	TGCAGTGCTGAGGTCGATACTAACGGGGGGGCGAATGACTCCTACAATGAGCAGTTCTTC	CSAEVDTNGGANDSYNEQFF	TRBV20-1*06, TRBV20-1*03, TRBV20-1*01, TRBV20-1*04, TRBV20-1*05, TRBV20-1*02, TRBV20-1*07	TRBV20-1	TRBJ2-1*01	TRBJ2-1	TRBD2*01	TRBD2	8	23	30	38	14	7	21
1	8.20E-08	TGCAGTGCTAGTTCCGGGACGAACACCGGGGAGCCGGCTGATTTGTCACCCCTCCACTTT	CSASSGTNTGEPADLSPLHF	TRBV20-1*01, TRBV20-1*04, TRBV20-1*05, TRBV20-1*07	TRBV20-1	TRBJ1-6*01	TRBJ1-6	TRBD1*01, TRBD2*02, TRBD2*01	TRBD1, TRBD2	11	15	19	45	3	25	28
1	8.20E-08	TGCAGTGCTAGTTCGAGGCTAGCGGAGACGTTACGAGGTGGGGCCAACGTCCTGACTTTC	CSASSRLAETLRGGANVLTF	TRBV20-1*01, TRBV20-1*04, TRBV20-1*05, TRBV20-1*07	TRBV20-1	TRBJ2-6*01	TRBJ2-6	TRBD2*02, TRBD2*01	TRBD2	11	18	24	38	6	13	19
1	8.20E-08	TGCAGTGCTAGTACTTTCTGGACAGGGTAGGCTAACGGGCAGGTCGGGGAGCTGTTTTTT	CSASTFWTG*ANGQVGELFF	TRBV20-1*01, TRBV20-1*04, TRBV20-1*05, TRBV20-1*07	TRBV20-1	TRBJ2-2*01	TRBJ2-2	TRBD1*01	TRBD1	11	19	26	44	7	17	24
1	8.20E-08	TGCAGTGCTAGTACTTTCTGACAGGGTAGGCTAAACGGGCAGGTCGGGGAGCTGTTTTTT	CSASTF*QGRLNGQVGELFF	TRBV20-1*01, TRBV20-1*04, TRBV20-1*05, TRBV20-1*07	TRBV20-1	TRBJ2-2*01	TRBJ2-2	TRBD1*01	TRBD1	11	19	25	44	7	18	25
1	8.20E-08	TGCAGTGCTAGCCCGAGCTCCTACGAGCAGTACTTCGGGCCGGGGCAGCCCCAGCATTTT	CSASPSSYEQYFGPGQPQHF	TRBV20-1*06, TRBV20-1*03, TRBV20-1*01, TRBV20-1*04, TRBV20-1*05, TRBV20-1*02, TRBV20-1*07	TRBV20-1	TRBJ1-5*01	TRBJ1-5	TRBD2*01	TRBD2	10	40	44	45	29	0	29
1	8.20E-08	TGCAGTGCTAGGCACGACCCGGGACTAGCGGGAGGGAACCTTCCCTACGAGCAGTACTTC	CSARHDPGLAGGNLPYEQYF	TRBV20-1*06, TRBV20-1*03, TRBV20-1*01, TRBV20-1*04, TRBV20-1*05, TRBV20-1*02, TRBV20-1*07	TRBV20-1	TRBJ2-7*01	TRBJ2-7	TRBD2*02	TRBD2	10	20	35	43	9	7	16
1	8.20E-08	TGCAGTGCTAGACCTCCTTCCGGGGCTAGGGAAGTAAGTGGCAATCAGCCCCAGCATTTT	CSARPPSGAREVSGNQPQHF	TRBV20-1*01, TRBV20-1*04, TRBV20-1*05, TRBV20-1*07	TRBV20-1	TRBJ1-5*01	TRBJ1-5	TRBD1*01, TRBD2*02, TRBD2*01	TRBD1, TRBD2	11	21	25	40	9	14	23
1	8.20E-08	TGCAGTGCTAGAGTAGTGGGGATAGGCGGGACCACCGGGAACACCGGGGAGCTGTTTTTT	CSARVVGIGGTTGNTGELFF	TRBV20-1*01, TRBV20-1*04, TRBV20-1*05, TRBV20-1*07	TRBV20-1	TRBJ2-2*01	TRBJ2-2	TRBD2*02	TRBD2	12	25	30	38	12	7	19
1	8.20E-08	TGCAGTGCTAGAGCTTATAGCGGGGAAGGTGATGGCCCTCTCCCAGATACGCAGTATTTT	CSARAYSGEGDGPLPDTQYF	TRBV20-1*01, TRBV20-1*04, TRBV20-1*05, TRBV20-1*07	TRBV20-1	TRBJ2-3*01	TRBJ2-3	TRBD2*01	TRBD2	12	17	24	43	4	18	22
1	8.20E-08	TGCAGTGCTAGAGCGAACACAGGGATTGATTGGCGGAATAACAGGGAGACCCAGTACTTC	CSARANTGIDWRNNRETQYF	TRBV20-1*01, TRBV20-1*04, TRBV20-1*05, TRBV20-1*07	TRBV20-1	TRBJ2-5*01	TRBJ2-5	TRBD1*01	TRBD1	12	18	23	45	5	21	26
1	8.20E-08	TGCAGTGCTAGAGGTCTGACGAGAGCCACGACTAGCGGGAAGCTCGTCGAGCAGTACTTC	CSARGLTRATTSGKLVEQYF	TRBV20-1*01, TRBV20-1*04, TRBV20-1*05, TRBV20-1*07	TRBV20-1	TRBJ2-7*01	TRBJ2-7	TRBD2*02	TRBD2	12	29	39	47	16	7	23
1	8.20E-08	TGCAGTGCTAGAGATTTGCCGGGACGGGGGGGATTCTTCGCCTCCTACGAGCAGTACTTC	CSARDLPGRGGFFASYEQYF	TRBV20-1*01, TRBV20-1*05, TRBV20-1*07	TRBV20-1	TRBJ2-7*01	TRBJ2-7	TRBD2*01	TRBD2	13	24	31	41	10	9	19
1	8.20E-08	TGCAGTGCTAGAGATCTGGCAGCGAACACCGGGGAGCTGTTCTACAATGAGCAGTTCTTC	CSARDLAANTGELFYNEQFF	TRBV20-1*01, TRBV20-1*05, TRBV20-1*07	TRBV20-1	TRBJ2-1*01	TRBJ2-1	TRBD2*02, TRBD2*01	TRBD2	13	31	35	41	17	5	22
1	8.20E-08	TGCAGTGCTAGAGAAACCCCAGCGGGGGGACAGGGGGCAGGCAATCAGCCCCAGCATTTT	CSARETPAGGQGAGNQPQHF	TRBV20-1*01, TRBV20-1*05, TRBV20-1*07	TRBV20-1	TRBJ1-5*01	TRBJ1-5	TRBD1*01	TRBD1	13	26	37	40	12	2	14
1	8.20E-08	TGCAGTGCCCCCAGGACGGGGGGGACCGGGGAGCACGCATCTAACACTGAAGCTTTCTTT	CSAPRTGGTGEHASNTEAFF	TRBV20-1*06, TRBV20-1*03, TRBV20-1*01, TRBV20-1*04, TRBV20-1*05, TRBV20-1*02, TRBV20-1*07	TRBV20-1	TRBJ1-1*01	TRBJ1-1	TRBD2*01	TRBD2	7	16	23	42	8	18	26
1	8.20E-08	TGCAGTGCCCAGACGACGGGCCGCGGGCTTTCGAGTGGCACGGATGAAAAACTGTTTTTT	CSAQTTGRGLSSGTDEKLFF	TRBV20-1*06, TRBV20-1*03, TRBV20-1*01, TRBV20-1*04, TRBV20-1*05, TRBV20-1*02, TRBV20-1*07	TRBV20-1	TRBJ1-4*01	TRBJ1-4	TRBD2*02, TRBD2*01	TRBD2	7	22	26	43	14	16	30
1	8.20E-08	TGCAGTGCCAGCAGCCCGGGGCTAGCGGGAGGGCCGGAACGCACAGATACGCAGTATTTT	CSASSPGLAGGPERTDTQYF	TRBV20-1*06, TRBV20-1*03, TRBV20-1*01, TRBV20-1*04, TRBV20-1*05, TRBV20-1*02, TRBV20-1*07	TRBV20-1	TRBJ2-3*01	TRBJ2-3	TRBD2*02	TRBD2	7	21	32	40	13	7	20
1	8.20E-08	TGCAGTGCGGCCCTGTATCTCTGTGCCAGCAGTCTCAGGGACTCCTACGAGCAGTACTTC	CSAALYLCASSLRDSYEQYF	TRBV20-1*06, TRBV20-1*03, TRBV20-1*01, TRBV20-1*04, TRBV20-1*05, TRBV20-1*02, TRBV20-1*07	TRBV20-1	TRBJ2-7*01	TRBJ2-7	TRBD1*01	TRBD1	7	10	15	41	2	25	27
1	8.20E-08	TGCAGTGCGAGAGATTTATCGGGAGATTTCGTGTTGTGGGGCACCGGGGAGCTGTTTTTT	CSARDLSGDFVLWGTGELFF	TRBV20-1*01, TRBV20-1*05, TRBV20-1*07	TRBV20-1	TRBJ2-2*01	TRBJ2-2	TRBD2*02	TRBD2	13	19	24	41	5	16	21
1	8.20E-08	TGCAGCGTTGTGGGGACTAGCGGGGGGCACGCGCTCCTGAGGGTCCCGGAGCTGTTTTTT	CSVVGTSGGHALLRVPELFF	TRBV29-1*01	TRBV29-1	TRBJ2-2*01	TRBJ2-2	TRBD2*01	TRBD2	9	12	26	47	2	20	22
1	8.20E-08	TGCAGCGTTGAAGATAGGGGGAGGCTAGCGGGAGGGAGTGTGTATTATACGCAGTATTTT	CSVEDRGRLAGGSVYYTQYF	TRBV29-1*01, TRBV29-1*02	TRBV29-1	TRBJ2-3*01	TRBJ2-3	TRBD2*02	TRBD2	13	24	35	46	10	10	20
1	8.20E-08	TGCAGCGCTAGAGACCGTGGTAGATTGGTGAGAATTGGTGATAATTCACCCCTCCACTTT	CSARDRGRLVRIGDNSPLHF	TRBV20-1*01, TRBV20-1*05, TRBV20-1*07	TRBV20-1	TRBJ1-6*01	TRBJ1-6	TRBD2*02, TRBD2*01	TRBD2	13	29	31	40	15	8	23
1	8.20E-08	TGCAGCGCGGGACTAGCGGGAGCCTTTAACCCCGGAAGCTCCTACAATGAGCAGTTCTTC	CSAGLAGAFNPGSSYNEQFF	TRBV20-1*06, TRBV20-1*03, TRBV20-1*01, TRBV20-1*04, TRBV20-1*05, TRBV20-1*02, TRBV20-1*07	TRBV20-1	TRBJ2-1*01	TRBJ2-1	TRBD2*02	TRBD2	4	8	21	38	3	16	19
1	8.20E-08	TGCAGCACGGACTACTTCTGTGCCAGCAGTTTAGGTCGTGGCAGGGACGAGCAGTACTTC	CSTDYFCASSLGRGRDEQYF	TRBV29-1*03	TRBV29-1	TRBJ2-7*01	TRBJ2-7	TRBD1*01	TRBD1	9	41	45	46	31	0	31
1	8.20E-08	TGTGCTAGTGGGCAGGGAGGACTAGCGGGAAAGAAAGCTCCTACAATGAGCAGTTCTTC	CASGQGGLAG~ESSYNEQFF	TRBV12-5*01	TRBV12-5	TRBJ2-1*01	TRBJ2-1	TRBD2*02	TRBD2	10	18	29	37	7	7	14
1	8.20E-08	TGTGCCGCCAGTCAGCCCTGTTATTCTAGTGGATTACGAACACCGGGGAGCTGTTTTTT	CAASQPCYSS~ITNTGELFF	TRBV24-1*01	TRBV24-1	TRBJ2-2*01	TRBJ2-2	TRBD1*01	TRBD1	11	15	20	36	3	15	18
1	8.20E-08	TGTGCCATCTTAAGGGAACCGGTCAATGAGGGTAGTTAGGCGGCTACGAGCAGTACTTC	CAILREPVNE~*LGGYEQYF	TRBV10-3*01, TRBV10-3*02	TRBV10-3	TRBJ2-7*01	TRBJ2-7	TRBD2*02	TRBD2	8	27	31	43	18	11	29
1	8.20E-08	TGTGCCATCAGTGGTGCCTTGGGAATGGGGACAGGGGTAGGAACACTGAAGCTTTCTTT	CAISGALGMG~RGRNTEAFF	TRBV10-3*01, TRBV10-3*02	TRBV10-3	TRBJ1-1*01	TRBJ1-1	TRBD1*01	TRBD1	12	27	36	40	14	3	17
1	8.20E-08	TGTGCCATCAGTGGTGAACAGCAGCCCTCCCGTGGGGGGATCCCTACGAGCAGTACTTC	CAISGEQQPS~WGDPYEQYF	TRBV10-3*01, TRBV10-3*02	TRBV10-3	TRBJ2-7*01	TRBJ2-7	TRBD2*02	TRBD2	12	24	31	42	11	10	21
1	8.20E-08	TGTGCCATCAGTACCGGGACAGGGACGGCCGAGCAGTACTTCGAGAGACCCAGTACTTC	CAISTGTGTA~AVLRETQYF	TRBV10-3*01, TRBV10-3*02	TRBV10-3	TRBJ2-5*01	TRBJ2-5	TRBD1*01	TRBD1	11	15	23	43	3	19	22
1	8.20E-08	TGTGCCATCAGGGGACTAGCGGGAGGGTTGGGCACCGGGGACGAGAGACCCAGTACTTC	CAIRGLAGGL~HRGRETQYF	TRBV6-5*01	TRBV6-5	TRBJ2-5*01	TRBJ2-5	TRBD2*02	TRBD2	10	11	26	43	0	16	16
1	8.20E-08	TGTGCCACTAGTGATTTGAGGGGACAGGGGGCTCGTGGTGGGACACTGAAGCTTTCTTT	CATSDLRGQG~SWWDTEAFF	TRBV24-1*01	TRBV24-1	TRBJ1-1*01	TRBJ1-1	TRBD1*01	TRBD1	17	20	31	42	2	10	12
1	8.20E-08	TGTGCCACCTCACCCCTAGATGGGGGCGCGACGAGGGCACCCACTATGGCTACACCTTC	CATSPLDGGA~EGTHYGYTF	TRBV7-2*04, TRBV7-2*01	TRBV7-2	TRBJ1-2*01	TRBJ1-2	TRBD1*01	TRBD1	6	21	26	42	14	15	29
1	8.20E-08	TGTGCCACCAGTGGTCACGGACAAGGGCAAGTCCGGCGCCGTACAATGAGCAGTTCTTC	CATSGHGQGQ~PAPYNEQFF	TRBV24-1*01	TRBV24-1	TRBJ2-1*01	TRBJ2-1	TRBD1*01, TRBD2*02, TRBD2*01	TRBD1, TRBD2	12	18	22	41	5	18	23
1	8.20E-08	TGTGCCACCAGTGACCCGAGGGGTTATGCTAGCGGGAGAGCTCCTACGAGCAGTACTTC	CATSDPRGYA~RESSYEQYF	TRBV24-1*01	TRBV24-1	TRBJ2-7*01	TRBJ2-7	TRBD2*02	TRBD2	13	28	37	40	14	2	16
1	8.20E-08	TGTGCCACCAGTGACACCGGGGCCCCGGGCTGTGCTCTGGGGCCAACGTCCTGACTTTC	CATSDTGAPG~CSGANVLTF	TRBV24-1*01	TRBV24-1	TRBJ2-6*01	TRBJ2-6	TRBD1*01, TRBD2*01	TRBD1, TRBD2	13	18	22	34	4	11	15
1	8.20E-08	TGTGCCACCAGCAGAGATGGGACACCGGGACAGGGGGCTGGACCCTTGAGCAGTTCTTC	CATSRDGTPG~GGWTLEQFF	TRBV15*02	TRBV15	TRBJ2-1*01	TRBJ2-1	TRBD1*01	TRBD1	11	26	37	46	14	8	22
1	8.20E-08	TGTGCCACCAGCAGAGATGGGACACCGGGACAGGGGGCAAGAACCAGCCCCAGCATTTT	CATSRDGTPG~GGKNQPQHF	TRBV15*02	TRBV15	TRBJ1-5*01	TRBJ1-5	TRBD1*01	TRBD1	11	26	37	44	14	6	20
1	8.20E-08	TGTGCCACCAGCAGAGATGGGACACCGGGACAGGGGGATTCGGCACTGAAGCTTTCTTT	CATSRDGTPG~GGFGTEAFF	TRBV15*02	TRBV15	TRBJ1-1*01	TRBJ1-1	TRBD1*01	TRBD1	11	26	36	43	14	6	20
1	8.20E-08	TGTGCCACCAGCAGAGATGAAGGGACAGGGAGGGTTGCAACTAATGAAAAACTGTTTTT	CATSRDEGTG~GCN**KTVF	TRBV15*02	TRBV15	TRBJ1-4*01	TRBJ1-4	TRBD1*01	TRBD1	11	21	29	54	9	24	33
1	8.20E-08	TGTGCCAGTAGTATCCCTGCCCGGGACAGGGGGCCCTCGACGGGAAAAAACTGTTTTTT	CASSIPARDR~ALDGKKLFF	TRBV19*01, TRBV19*02	TRBV19	TRBJ1-4*01	TRBJ1-4	TRBD1*01	TRBD1	13	22	33	45	8	11	19
1	8.20E-08	TGTGCCAGTAGTACGGGACTAGCGGAAGACACCGGGGAGCTGTAGAACCCCTCCACTTT	CASSTGLAED~RGAVEPLHF	TRBV19*01, TRBV19*03, TRBV19*02	TRBV19	TRBJ1-6*02	TRBJ1-6	TRBD2*02, TRBD2*01	TRBD2	12	14	24	46	1	21	22
1	8.20E-08	TGTGCCAGTAGCTCCTAAGATCCGGAAGACTAGCCCTCGACTACGACGAGCAGTACTTC	CASSS*DPED~ALDYDEQYF	TRBV14*01, TRBV14*02	TRBV14	TRBJ2-7*01	TRBJ2-7	TRBD2*02, TRBD2*01	TRBD2	11	27	33	45	15	11	26
1	8.20E-08	TGTGCCAGTAGCCCCCCCTGGGACTAGCGGGGATAAGCGAGGAGGACGAGCAGTACTTC	CASSPPWD*R~ISEEDEQYF	TRBV19*01, TRBV19*03, TRBV19*02	TRBV19	TRBJ2-7*01	TRBJ2-7	TRBD2*01	TRBD2	11	19	31	45	7	13	20
1	8.20E-08	TGTGCCAGTAGCCGTACCCGTGACAGGGGATAATACGCGACACCGGGGAGCTGTTTTTT	CASSRTRDRG~IRDTGELFF	TRBV19*01, TRBV19*03, TRBV19*02	TRBV19	TRBJ2-2*01	TRBJ2-2	TRBD1*01	TRBD1	11	21	28	39	9	10	19
1	8.20E-08	TGTGCCAGTAGGGGGGGCCGGACTAGCGGGCCGCGAACTCCTACAATGAGCAGTTCTTC	CASRGGRTSG~ANSYNEQFF	TRBV19*01, TRBV19*03, TRBV19*02	TRBV19	TRBJ2-1*01	TRBJ2-1	TRBD2*02, TRBD2*01	TRBD2	10	19	29	37	8	7	15
1	8.20E-08	TGTGCCAGTAGACCATATTGGGAAGGACAGGGCGGGTCTGTGAGACTGAAGCTTTCTTT	CASRPYWEGQ~RVCETEAFF	TRBV19*01, TRBV19*03, TRBV19*02	TRBV19	TRBJ1-1*01	TRBJ1-1	TRBD1*01	TRBD1	10	24	31	44	13	12	25
1	8.20E-08	TGTGCCAGCTCGAATCGGGGACTAGCGGGGGGGCTGCCCCCCCGGATACGCAGTATTTT	CASSNRGLAG~AAPPDTQYF	TRBV6-5*01	TRBV6-5	TRBJ1-5*01	TRBJ1-5	TRBD2*01	TRBD2	8	17	32	50	8	17	25
1	8.20E-08	TGTGCCAGCCTCGGTGGAAAGACCCCGGGGGGGGCCTGGGGAGAGAGCCCCAGCATTTT	CASLGGKTPG~GLGREPQHF	TRBV2*01, TRBV2*02, TRBV2*03	TRBV2	TRBJ1-5*01	TRBJ1-5	TRBD2*01	TRBD2	8	25	32	45	16	12	28
1	8.20E-08	TGTGCCAGCGCTCCCAGGGGATGGCTATATTCTTATGTGCTAACTATGGCTACACCTTC	CASAPRGWLY~LCANYGYTF	TRBV7-2*04, TRBV7-2*01	TRBV7-2	TRBJ1-2*01	TRBJ1-2	TRBD1*01	TRBD1	8	14	19	39	5	19	24
1	8.20E-08	TGTGCCAGCGGCCCCCACCTGGACAGTGAGGGGCCAAGTACCAAGAGACCCAGTACTTC	CASGPHLDSE~AKYQETQYF	TRBV7-3*05, TRBV7-3*01	TRBV7-3	TRBJ2-5*01	TRBJ2-5	TRBD1*01	TRBD1	8	20	25	39	11	13	24
1	8.20E-08	TGTGCCAGCGGGACTAGCGGGGGGAACGAGCAGTACTTCGGGCCGGGCACCAGCATTTT	CASGTSGGNE~VLRAGHQHF	TRBV10-3*01, TRBV10-3*02	TRBV10-3	TRBJ1-5*01	TRBJ1-5	TRBD2*01	TRBD2	6	9	23	49	2	25	27
1	8.20E-08	TGTGCCAGCATCCCAACAGGCTAACGCGCCCCTAGTTACGCAATCAGCCCCAGCATTTT	CASIPTG*RA~*LRNQPQHF	TRBV2*01, TRBV2*02, TRBV2*03	TRBV2	TRBJ1-5*01	TRBJ1-5	TRBD1*01, TRBD2*02, TRBD2*01	TRBD1, TRBD2	9	15	19	39	5	19	24
1	8.20E-08	TGTGCCAGCACCCTTAGGGTTACTAGCGGGGTGACAGGGTCCTCACTGAAGCTTTCTTT	CASTLRVTSG~DRVLTEAFF	TRBV2*01, TRBV2*02, TRBV2*03	TRBV2	TRBJ1-1*01	TRBJ1-1	TRBD2*01	TRBD2	9	21	30	43	11	12	23
1	8.20E-08	TGTGCCAGCACCAACCAGACATCTATGTACCCCTGGTCTCGACCTACGAGCAGTACTTC	CASTNQTSMY~LVSTYEQYF	TRBV7-9*05, TRBV4-2*02	TRBV7-9, TRBV4-2	TRBJ2-7*01	TRBJ2-7	TRBD1*01	TRBD1	13	29	34	42	15	7	22
1	8.20E-08	TGTGCCAGCACAGACAGGGAGGTAGCGGGAGATGGTCAGGGGCCAACGTCCTGACTTTC	CASTDREVAG~WSGANVLTF	TRBV25-1*01	TRBV25-1	TRBJ2-6*01	TRBJ2-6	TRBD2*02	TRBD2	9	22	30	38	12	7	19
1	8.20E-08	TGTGCCAGCAGTTTTTCCGGGACTGGGAGGGCCATACTAAACTTAGGCCCCAGCATTTT	CASSFSGTGR~HTKLRPQHF	TRBV25-1*01	TRBV25-1	TRBJ1-5*01	TRBJ1-5	TRBD2*02	TRBD2	11	24	30	46	12	15	27
1	8.20E-08	TGTGCCAGCAGTTTTCCACCGAGCATAGTGGGGAACGAGGAACCTACGAGCAGTACTTC	CASSFPPSIV~ERGTYEQYF	TRBV12-4*01, TRBV12-3*01	TRBV12-4, TRBV12-3	TRBJ2-7*01	TRBJ2-7	TRBD1*01, TRBD2*02, TRBD2*01	TRBD1, TRBD2	13	30	33	42	16	8	24
1	8.20E-08	TGTGCCAGCAGTTTTGCTAGCGGGGCCAGGGTGAGTGAAGCACAGATACGCAGTATTTT	CASSFASGAR~E*STDTQYF	TRBV12-4*01, TRBV12-3*01	TRBV12-4, TRBV12-3	TRBJ2-3*01	TRBJ2-3	TRBD2*01	TRBD2	13	16	24	38	2	13	15
1	8.20E-08	TGTGCCAGCAGTTTCTCGCAAGCGGGAGGGCCTACCGATTCACAGATACGCAGTATTTT	CASSFSQAGG~YRFTDTQYF	TRBV12-4*01, TRBV12-3*01	TRBV12-4, TRBV12-3	TRBJ2-3*01	TRBJ2-3	TRBD2*02	TRBD2	13	20	29	40	6	10	16
1	8.20E-08	TGTGCCAGCAGTTTAGGGCGGAGCGGGGGGGCCCAGGCGTCACAGATACGCAGTTCTTC	CASSLGRSGG~PGVTDTQFF	TRBV5-5*01	TRBV5-5	TRBJ2-1*01	TRBJ2-1	TRBD2*01	TRBD2	10	21	30	49	10	18	28
1	8.20E-08	TGTGCCAGCAGTTTAGATGGAGCCGGGGACAGGTTGGTAGCAATCAGCCCCAGCATTTT	CASSLDGAGD~VGSNQPQHF	TRBV12-4*01, TRBV12-3*01	TRBV12-4, TRBV12-3	TRBJ1-5*01	TRBJ1-5	TRBD1*01	TRBD1	15	25	32	37	9	4	13
1	8.20E-08	TGTGCCAGCAGTTCTGCGGGCCGCAGTATCCCTGCTTCTCTGGAAACACCATATATTTT	CASSSAGRSI~CFSGNTIYF	TRBV25-1*01	TRBV25-1	TRBJ1-3*01	TRBJ1-3	TRBD1*01, TRBD2*02, TRBD2*01	TRBD1, TRBD2	11	29	33	37	17	3	20
1	8.20E-08	TGTGCCAGCAGTTCCCTTTTGAGGGACTAGCGGGAGGGCAGATAGATACGCAGTATTTT	CASSSLLRD*~GGQIDTQYF	TRBV5-5*01, TRBV5-5*02, TRBV5-5*03	TRBV5-5	TRBJ2-3*01	TRBJ2-3	TRBD2*02	TRBD2	10	22	37	43	11	5	16
1	8.20E-08	TGTGCCAGCAGTTCCCCCTCCCGGAAATTGAGAGTGCAACTAATGAAAAACTGTTTTTT	CASSSPSRKL~SATNEKLFF	TRBV12-4*01, TRBV12-3*01	TRBV12-4, TRBV12-3	TRBJ1-4*01	TRBJ1-4	TRBD2*02	TRBD2	12	15	22	36	2	13	15
1	8.20E-08	TGTGCCAGCAGTTCCCCCCGGGGGGGTCCGGCCAGGGGCACGGCTCACCCCTCCACTTT	CASSSPRGGP~QGHGSPLHF	TRBV12-4*01, TRBV12-3*01	TRBV12-4, TRBV12-3	TRBJ1-6*02	TRBJ1-6	TRBD2*01	TRBD2	12	18	25	44	5	18	23
1	8.20E-08	TGTGCCAGCAGTTCCCCCCGGGGGGGTCCGGCCAGGGACTACCCGGGGAGCTGTTTTTT	CASSSPRGGP~QGLPGELFF	TRBV12-4*01, TRBV12-3*01	TRBV12-4, TRBV12-3	TRBJ2-2*01	TRBJ2-2	TRBD2*01	TRBD2	12	18	25	42	5	16	21
1	8.20E-08	TGTGCCAGCAGTTCCCCCCGGGGGGGTCCGGCCAGGGACACTATGAAAAACTGTTTTTT	CASSSPRGGP~QGHYEKLFF	TRBV12-4*01, TRBV12-3*01	TRBV12-4, TRBV12-3	TRBJ1-4*01	TRBJ1-4	TRBD2*01	TRBD2	12	18	25	42	5	16	21
1	8.20E-08	TGTGCCAGCAGTTCCCCCCGGGGGGGTCCGGCCAGGGACACACATTGGAAGCTTTCTTT	CASSSPRGGP~QGHTLEAFF	TRBV7-9*03, TRBV7-9*01, TRBV7-9*04, TRBV7-9*02	TRBV7-9	TRBJ1-1*01	TRBJ1-1	TRBD2*01	TRBD2	10	18	25	47	7	21	28
1	8.20E-08	TGTGCCAGCAGTTCCCCCCGGGGGGGTCCGGAAGTAGGCCTAACTATGGCTACACCTTC	CASSSPRGGP~SRPNYGYTF	TRBV12-4*01, TRBV12-3*01	TRBV12-4, TRBV12-3	TRBJ1-2*01	TRBJ1-2	TRBD2*01	TRBD2	12	18	25	39	5	13	18
1	8.20E-08	TGTGCCAGCAGTTCGACCGGGACAGGGAGTGGGTTAGCTCTGGAAACACCATATATTTT	CASSSTGTGS~VSSGNTIYF	TRBV6-5*01	TRBV6-5	TRBJ1-3*01	TRBJ1-3	TRBD1*01	TRBD1	12	18	26	37	5	10	15
1	8.20E-08	TGTGCCAGCAGTTGTCTGGGACAGTTGCCTCCTACGAGCAGTACTATGGCTACACCTTC	CASSCLGQLP~YEQYYGYTF	TRBV6-3*01, TRBV6-2*01	TRBV6-3, TRBV6-2	TRBJ1-2*01	TRBJ1-2	TRBD1*01	TRBD1	12	17	23	42	4	18	22
1	8.20E-08	TGTGCCAGCAGTTATGAAGGACTAGCAGCGTAGCACAGGCCACCGGGGAGCTGTTTTTT	CASSYEGLAA~AQATGELFF	TRBV28*01	TRBV28	TRBJ2-2*01	TRBJ2-2	TRBD2*02, TRBD2*01	TRBD2	12	18	25	40	5	14	19
1	8.20E-08	TGTGCCAGCAGTTATAATGCCCCCCGGGGGGGCCTTCTGGGGCCAACGTCCTGACTTTC	CASSYNAPRG~PSGANVLTF	TRBV6-1*01	TRBV6-1	TRBJ2-6*01	TRBJ2-6	TRBD2*01	TRBD2	11	24	31	35	12	3	15
1	8.20E-08	TGTGCCAGCAGTTACTGCCATTCCGGGACAGCCATCGCCGTGGCACTGAAGCTTTCTTT	CASSYCHSGT~HRRGTEAFF	TRBV6-3*01, TRBV6-2*01	TRBV6-3, TRBV6-2	TRBJ1-1*01	TRBJ1-1	TRBD1*01	TRBD1	15	24	30	43	8	12	20
1	8.20E-08	TGTGCCAGCAGTCTCCCTAGCCGGGGGGGACTAGCGGGAGTTGGGAGACCCAGTACTTC	CASSLPSRGG~SGSWETQYF	TRBV28*01	TRBV28	TRBJ2-5*01	TRBJ2-5	TRBD2*02	TRBD2	11	26	39	44	14	4	18
1	8.20E-08	TGTGCCAGCAGTCTCGTAGGGAGCGGGAACACCGGGACAGGGGGATTCGGCAGTACTTC	CASSLVGSGN~RDRGIRQYF	TRBV7-3*05, TRBV7-3*01	TRBV7-3	TRBJ2-7*01	TRBJ2-7	TRBD1*01	TRBD1	10	33	43	49	22	5	27
1	8.20E-08	TGTGCCAGCAGTCCATTCCCCGGGACTAGCGGGAGGGAAGTACCGGGGAGCTGTTTTTT	CASSPFPGTS~EGSTGELFF	TRBV7-3*05, TRBV7-3*01	TRBV7-3	TRBJ2-2*01	TRBJ2-2	TRBD2*02	TRBD2	10	21	36	41	10	4	14
1	8.20E-08	TGTGCCAGCAGTCCAGTACGTCCCGGGACAGGAAAGTCGGAAACTCACCCCTCCACTTT	CASSPVRPGT~KVGNSPLHF	TRBV12-4*01, TRBV12-4*02, TRBV12-3*01	TRBV12-4, TRBV12-3	TRBJ1-6*02	TRBJ1-6	TRBD1*01	TRBD1	11	24	31	44	12	12	24
1	8.20E-08	TGTGCCAGCAGTCGTCGGGACAGGGGTTCGGCCGGGGCCCCCAAGAGACCCAGTACTTC	CASSRRDRGS~RGPQETQYF	TRBV6-1*01	TRBV6-1	TRBJ2-5*01	TRBJ2-5	TRBD1*01	TRBD1	11	16	25	40	4	14	18
1	8.20E-08	TGTGCCAGCAGTGTCCGCTTCCGGGACTAGCGGGGGGGCTAGCCTACGAGCAGTACTTC	CASSVRFRD*~GGLAYEQYF	TRBV25-1*01	TRBV25-1	TRBJ2-7*01	TRBJ2-7	TRBD2*01	TRBD2	12	22	37	42	9	4	13
1	8.20E-08	TGTGCCAGCAGTGGTATTAGCGGGGGGGCGTAGGATCTGGGGCCAACGTCCTGACTTTC	CASSGISGGA~GSGANVLTF	TRBV12-4*01, TRBV12-3*01	TRBV12-4, TRBV12-3	TRBJ2-6*01	TRBJ2-6	TRBD2*01	TRBD2	11	17	27	35	5	7	12
1	8.20E-08	TGTGCCAGCAGTGGGGAGGGAATTCAGCCCCAGTAGGACCCACCTACGAGCAGTACTTC	CASSGEGIQP~VGPTYEQYF	TRBV12-4*01, TRBV12-3*01	TRBV12-4, TRBV12-3	TRBJ2-7*01	TRBJ2-7	TRBD2*02	TRBD2	11	13	19	42	1	22	23
1	8.20E-08	TGTGCCAGCAGTGACTCGAGGCTAGCGGGAGGCTGTGCTCTGGAAACACCATATATTTT	CASSDSRLAG~LCSGNTIYF	TRBV6-4*02, TRBV6-4*01	TRBV6-4	TRBJ1-3*01	TRBJ1-3	TRBD2*02	TRBD2	16	21	31	37	4	5	9
1	8.20E-08	TGTGCCAGCAGTGACGGCCGGGGTCAGGGGCAGTTACAACTAATGAAAAACTGTTTTTT	CASSDGRGQG~VTTNEKLFF	TRBV6-4*02, TRBV6-4*01	TRBV6-4	TRBJ1-4*01	TRBJ1-4	TRBD1*01	TRBD1	14	24	29	36	9	6	15
1	8.20E-08	TGTGCCAGCAGTGAGGGGGGAGGGGCCAACGTCCTGACTTTCGGGGCCGGCAGCATTTT	CASSEGGGAN~PDFRGRQHF	TRBV6-4*02, TRBV6-4*01	TRBV6-4	TRBJ1-5*01	TRBJ1-5	TRBD2*02	TRBD2	13	17	23	50	3	26	29
1	8.20E-08	TGTGCCAGCAGTGAGAGACAGGGGGGGCCTCCGTCAGCTCCTACAATGAGCAGTTCTTC	CASSERQGGP~VSSYNEQFF	TRBV2*01, TRBV2*02, TRBV2*03	TRBV2	TRBJ2-1*01	TRBJ2-1	TRBD1*01	TRBD1	13	16	24	37	2	12	14
1	8.20E-08	TGTGCCAGCAGTGAACCGTGCCTTTTTGGATTAGCTCCTATAATTCACCCCTCCACTTT	CASSEPCLFG~SSYNSPLHF	TRBV6-1*01	TRBV6-1	TRBJ1-6*02	TRBJ1-6	TRBD1*01, TRBD2*02, TRBD2*01	TRBD1, TRBD2	14	27	29	34	12	4	16
1	8.20E-08	TGTGCCAGCAGTGAAGCGCTGGTCACTGAAGCTTTCTTTGGACAAGGCACCAGACTTTC	CASSEALVTE~FLWTRHQTF	TRBV6-1*01	TRBV6-1	TRBJ2-6*01	TRBJ2-6	TRBD1*01	TRBD1	16	39	43	52	22	8	30
1	8.20E-08	TGTGCCAGCAGTGAAGCGGTCAGCGGGAGATACAGGGGGTTGGTGAAAAACTGTTTTTT	CASSEAVSGR~QGVGEKLFF	TRBV2*01, TRBV2*03	TRBV2	TRBJ1-4*01	TRBJ1-4	TRBD1*01, TRBD2*02	TRBD1, TRBD2	16	31	38	43	14	4	18
1	8.20E-08	TGTGCCAGCAGTGAAGCGGAGTGGGGACATCCTCCGACTATAATTCACCCCTCCACTTT	CASSEAEWGH~SDYNSPLHF	TRBV2*01, TRBV2*03	TRBV2	TRBJ1-6*01	TRBJ1-6	TRBD1*01	TRBD1	16	23	28	37	6	8	14
1	8.20E-08	TGTGCCAGCAGTGAAAATGGGGCAGGGGGGAAACATATAGCAATCAGCCCCAGCATTTT	CASSENGAGG~TYSNQPQHF	TRBV2*01, TRBV2*03	TRBV2	TRBJ1-5*01	TRBJ1-5	TRBD1*01	TRBD1	14	22	28	37	7	8	15
1	8.20E-08	TGTGCCAGCAGTACCAGAGCAGGGGACCCAATGACAGTTCTAACTATGGCTACACCTTC	CASSTRAGDP~DSSNYGYTF	TRBV6-5*01	TRBV6-5	TRBJ1-2*01	TRBJ1-2	TRBD1*01	TRBD1	11	19	24	39	7	14	21
1	8.20E-08	TGTGCCAGCAGCTTCGACGGACTAGCGGGAGATGGATCTCCTACAATGAGCAGTTCTTC	CASSFDGLAG~WISYNEQFF	TRBV7-2*04, TRBV7-2*01, TRBV7-2*02	TRBV7-2	TRBJ2-1*01	TRBJ2-1	TRBD2*02	TRBD2	13	18	30	37	4	6	10
1	8.20E-08	TGTGCCAGCAGCTTGGGGTACCATGGGACTAGCAGCCGCCCTACAATGAGCAGTTCTTC	CASSLGYHGT~QPPYNEQFF	TRBV7-6*01	TRBV7-6	TRBJ2-1*01	TRBJ2-1	TRBD2*02, TRBD2*01	TRBD2	13	24	32	39	10	6	16
1	8.20E-08	TGTGCCAGCAGCTTGACGGGTCCGGACTAGCGGGACAGCTGAACACTGAAGCTTTCTTT	CASSLTGPD*~GQLNTEAFF	TRBV7-3*01	TRBV7-3	TRBJ1-1*01	TRBJ1-1	TRBD2*02	TRBD2	13	23	34	39	9	4	13
1	8.20E-08	TGTGCCAGCAGCTTACTCGTTTGGACTAGCGGGAGGGCCGATACCGGGGAGCTGTTTTT	CASSLLVWTS~EGRYRGAVF	TRBV7-8*01	TRBV7-8	TRBJ2-2*01	TRBJ2-2	TRBD2*02	TRBD2	14	22	36	54	7	17	24
1	8.20E-08	TGTGCCAGCAGCTTACTGGCAGTGGAGTCGTAGCGGGAGAAAGAGAGACCCAGTACTTC	CASSLLAVES~AGERETQYF	TRBV7-9*01, TRBV7-9*04, TRBV7-9*02, TRBV11-1*01	TRBV7-9, TRBV11-1	TRBJ2-5*01	TRBJ2-5	TRBD2*02	TRBD2	14	30	38	43	15	4	19
1	8.20E-08	TGTGCCAGCAGCTTAGTCGAGTAGCGGGGGGACAGGGGAAGGGAAACACCATATATTTT	CASSLVE*RG~QGKGNTIYF	TRBV7-9*01, TRBV7-9*02	TRBV7-9	TRBJ1-3*01	TRBJ1-3	TRBD1*01, TRBD2*01	TRBD1, TRBD2	15	28	37	41	12	3	15
1	8.20E-08	TGTGCCAGCAGCTTAGCTCAAGAGAAAAGAGGGACAGGGTGAGAAGTGGCTACACCTTC	CASSLAQEKR~DRVRSGYTF	TRBV7-8*01	TRBV7-8	TRBJ1-2*01	TRBJ1-2	TRBD1*01	TRBD1	16	30	38	46	13	7	20
1	8.20E-08	TGTGCCAGCAGCTTAGCGGGAACAGCCGGGGAACAATGGCTAATGAAAAACTGTTTTTT	CASSLAGTAG~TMANEKLFF	TRBV7-3*01	TRBV7-3	TRBJ1-4*01	TRBJ1-4	TRBD2*02	TRBD2	14	15	20	39	0	18	18
1	8.20E-08	TGTGCCAGCAGCTTAGCGACAGAACAGCGGGAGTTCTGGACACCGGGGAGCTGTTTTTT	CASSLATEQR~VLDTGELFF	TRBV11-3*01	TRBV11-3	TRBJ2-2*01	TRBJ2-2	TRBD2*02	TRBD2	15	25	32	39	9	6	15
1	8.20E-08	TGTGCCAGCAGCTTAGCAAGGCTGCACGACCTGTACTTCGGGCCGGGGAGCTGTTTTTT	CASSLARLHD~VLRAGELFF	TRBV7-8*01	TRBV7-8	TRBJ2-2*01	TRBJ2-2	TRBD1*01	TRBD1	16	29	33	42	12	8	20
1	8.20E-08	TGTGCCAGCAGCTTAGAATTCGGACAGTAGCGGGGGAAAGGGGCGATACGCAGTATTTT	CASSLEFGQ*~GERGDTQYF	TRBV7-2*04, TRBV7-2*01, TRBV7-2*02	TRBV7-2	TRBJ2-3*01	TRBJ2-3	TRBD2*01	TRBD2	15	27	35	44	11	8	19
1	8.20E-08	TGTGCCAGCAGCTTAGAATGGTTAGCGGGGGCATGAGCTCCTACAATGAGCAGTTCTTC	CASSLEWLAG~MSSYNEQFF	TRBV11-2*03	TRBV11-2	TRBJ2-1*01	TRBJ2-1	TRBD2*01	TRBD2	11	22	30	37	10	6	16
1	8.20E-08	TGTGCCAGCAGCTTAACGGCTAGCAGCACCGGGGAGAGGGGCAAGAGACCCAGTACTTC	CASSLTASST~GEGQETQYF	TRBV7-8*01	TRBV7-8	TRBJ2-5*01	TRBJ2-5	TRBD1*01, TRBD2*02, TRBD2*01	TRBD1, TRBD2	14	36	40	41	21	0	21
1	8.20E-08	TGTGCCAGCAGCTTAACGGGTTCTGACAGGGGCTAGCGGGAGCGGAGACCCAGTACTTC	CASSLTGSDR~LAGAETQYF	TRBV7-3*01	TRBV7-3	TRBJ2-5*01	TRBJ2-5	TRBD2*02	TRBD2	16	32	41	44	15	2	17
1	8.20E-08	TGTGCCAGCAGCTTAAGGGGTACCAGGGACAGGTTGGTAGCAATCAGCCCCAGCATTTT	CASSLRGTRD~VGSNQPQHF	TRBV12-4*01, TRBV12-3*01	TRBV12-4, TRBV12-3	TRBJ1-5*01	TRBJ1-5	TRBD1*01	TRBD1	14	25	32	37	10	4	14
1	8.20E-08	TGTGCCAGCAGCTCTTAAGACCCAGAAGACTAGCCCTCGATTACGACGAGCAGTACTTC	CASSS*DPED~ALDYDEQYF	TRBV14*01, TRBV14*02	TRBV14	TRBJ2-7*01	TRBJ2-7	TRBD2*02, TRBD2*01	TRBD2	11	27	33	45	15	11	26
1	8.20E-08	TGTGCCAGCAGCTCCTACATCTGCAGTGCCAAAATACAACGAACTATGGCTACACCTTC	CASSSYICSA~NTTNYGYTF	TRBV7-9*03, TRBV7-9*01, TRBV7-9*04, TRBV7-9*02	TRBV7-9	TRBJ1-2*01	TRBJ1-2	TRBD1*01, TRBD2*02, TRBD2*01	TRBD1, TRBD2	13	35	37	41	21	3	24
1	8.20E-08	TGTGCCAGCAGCTCCCCCGGACAGGGGTCCTACGAGCAATGAACACTGAAGCTTTCTTT	CASSSPGQGS~RAMNTEAFF	TRBV13*02, TRBV13*01	TRBV13	TRBJ1-1*01	TRBJ1-1	TRBD1*01	TRBD1	12	18	26	39	5	12	17
1	8.20E-08	TGTGCCAGCAGCTCCAACAGGGGATACGTCGGGGACAGGGCCCCGGGGAGCAGTACTTC	CASSSNRGYV~GQGPGEQYF	TRBV7-8*01, TRBV7-8*03	TRBV7-8	TRBJ2-7*01	TRBJ2-7	TRBD1*01	TRBD1	12	31	39	47	18	7	25
1	8.20E-08	TGTGCCAGCAGCTCGCAGAACTATGGCTAGCGGGAGAAAGCACAGATACGCAGTATTTT	CASSSQNYG*~GESTDTQYF	TRBV7-9*03, TRBV7-9*01, TRBV7-9*04, TRBV7-9*02	TRBV7-9	TRBJ2-3*01	TRBJ2-3	TRBD2*02	TRBD2	13	26	35	38	12	2	14
1	8.20E-08	TGTGCCAGCAGCTCGCAGAACTATGGACAGGGGGCCTACGCAATCAGCCCCAGCATTTT	CASSSQNYGQ~GLRNQPQHF	TRBV7-9*03, TRBV7-9*01, TRBV7-9*04, TRBV7-9*02	TRBV7-9	TRBJ1-5*01	TRBJ1-5	TRBD1*01	TRBD1	13	24	34	39	10	4	14
1	8.20E-08	TGTGCCAGCAGCTCAGGGGCCGGGACTAGCGGGAGGGCCCCTCCAATGAGCAGTTCTTC	CASSSGAGTS~EGPSNEQFF	TRBV7-2*04, TRBV7-2*01	TRBV7-2	TRBJ2-1*01	TRBJ2-1	TRBD2*02	TRBD2	12	21	36	39	8	2	10
1	8.20E-08	TGTGCCAGCAGCTCAAGGGCCACCCTCCAAAGGGGCGTCCGGCCGGGGAGCTGTTTTTT	CASSSRATLQ~GRPAGELFF	TRBV7-2*04, TRBV7-2*01	TRBV7-2	TRBJ2-2*01	TRBJ2-2	TRBD2*02	TRBD2	12	22	27	42	9	14	23
1	8.20E-08	TGTGCCAGCAGCTGGAATTTCCGGGACTAGCGGGAGCAAGGGCCTGGGAGCTGTTTTTT	CASSWNFRD*~GARAWELFF	TRBV7-3*05, TRBV7-3*01	TRBV7-3	TRBJ2-2*01	TRBJ2-2	TRBD2*02	TRBD2	12	22	35	45	9	9	18
1	8.20E-08	TGTGCCAGCAGCTAATACCCCCGACGGGGGAATAACCTGGGGACGAAAAACTGTTTTTT	CASS*YPRRG~*PGDEKLFF	TRBV7-6*01	TRBV7-6	TRBJ1-4*01	TRBJ1-4	TRBD2*01	TRBD2	12	24	29	44	11	14	25
1	8.20E-08	TGTGCCAGCAGCTAACCTAACCGACAGGGCTTCACTCTGGGGCCAACGTCCTGACTTTC	CASS*PNRQG~HSGANVLTF	TRBV7-6*01	TRBV7-6	TRBJ2-6*01	TRBJ2-6	TRBD1*01	TRBD1	12	22	28	34	9	5	14
1	8.20E-08	TGTGCCAGCAGCTAACACTGGACTAGCGGGGGGGCCGCGCCTACAACGAGCAGTTCTTC	CASS*HWTSG~GRAYNEQFF	TRBV5-6*01	TRBV5-6	TRBJ2-1*01	TRBJ2-1	TRBD2*01	TRBD2	12	19	33	39	6	5	11
1	8.20E-08	TGTGCCAGCAGCTAACACTGGACAGTAGCGGGGGAGTCTCCTACAATGAGCAGTTCTTC	CASS*HWTVA~GVSYNEQFF	TRBV5-6*01	TRBV5-6	TRBJ2-1*01	TRBJ2-1	TRBD2*01	TRBD2	12	25	33	37	12	3	15
1	8.20E-08	TGTGCCAGCAGCCTCGTGGCTAGCGGGACAGGCCGACCTCCACTCTTGGCTACACCTTC	CASSLVASGT~PTSTLGYTF	TRBV7-9*01, TRBV7-9*02	TRBV7-9	TRBJ1-2*01	TRBJ1-2	TRBD2*02	TRBD2	11	19	27	46	7	18	25
1	8.20E-08	TGTGCCAGCAGCCTGGACAGTAGTACTGAAGCTTTCTTTGGACAAGGCACCAGCATTTT	CASSLDSSTE~FLWTRHQHF	TRBV7-8*01, TRBV7-8*03	TRBV7-8	TRBJ1-5*01	TRBJ1-5	TRBD1*01	TRBD1	12	14	19	49	1	29	30
1	8.20E-08	TGTGCCAGCAGCCTACGCCCTCGACAATTTCTCCGAGGAAAAAAGAGACCCAGTACTTC	CASSLRPRQF~PRKKETQYF	TRBV7-6*01, TRBV7-6*02	TRBV7-6	TRBJ2-5*01	TRBJ2-5	TRBD2*02	TRBD2	11	17	21	42	5	20	25
1	8.20E-08	TGTGCCAGCAGCCCTCAGGGGGGCAGCGGGGGACCAGCTCCTACAATGAGCAGTTCTTC	CASSPQGGSG~TSSYNEQFF	TRBV9*02, TRBV9*01, TRBV9*03	TRBV9	TRBJ2-1*01	TRBJ2-1	TRBD2*01	TRBD2	11	24	31	37	12	5	17
1	8.20E-08	TGTGCCAGCAGCCCTAACAGGGCCGGACTAGCGGCGATATTCAAGAGACCCAGTACTTC	CASSPNRAGL~GDIQETQYF	TRBV9*02, TRBV9*01, TRBV9*03	TRBV9	TRBJ2-5*01	TRBJ2-5	TRBD2*02, TRBD2*01	TRBD2	11	24	33	41	12	7	19
1	8.20E-08	TGTGCCAGCAGCCCCCGCGGTAGCACCACAGATACGCTCGGAATTCACCCCTCCACTTT	CASSPRGSTT~YARNSPLHF	TRBV7-3*05, TRBV7-3*01	TRBV7-3	TRBJ1-6*02	TRBJ1-6	TRBD2*01	TRBD2	11	12	17	41	0	23	23
1	8.20E-08	TGTGCCAGCAGCCCCCACCTGGACAGTGAGGGGCCAAGTACCAAGAGACCCAGTACTTC	CASSPHLDSE~AKYQETQYF	TRBV7-8*01, TRBV7-8*03	TRBV7-8	TRBJ2-5*01	TRBJ2-5	TRBD1*01	TRBD1	12	20	25	39	7	13	20
1	8.20E-08	TGTGCCAGCAGCCCCGGGGGGGGGGACAGTTAAGCTCTGGGGCCAACGTCCTGACTTTC	CASSPGGGDS~SSGANVLTF	TRBV5-5*01, TRBV5-5*02, TRBV5-5*03	TRBV5-5	TRBJ2-6*01	TRBJ2-6	TRBD2*01	TRBD2	11	14	21	34	2	12	14
1	8.20E-08	TGTGCCAGCAGCCGGGGGGGCGGGAGGAGGAACACTCTGGGGCCAACGTCCTGACTTTC	CASSRGGGRR~HSGANVLTF	TRBV7-3*05, TRBV7-3*01	TRBV7-3	TRBJ2-6*01	TRBJ2-6	TRBD2*02, TRBD2*01	TRBD2	11	19	26	34	7	7	14
1	8.20E-08	TGTGCCAGCAGCCGATCCCAGGGACTAGCGGGGGGATCCGATGGGAGACCCAGTACTTC	CASSRSQGLA~GIRWETQYF	TRBV7-2*04, TRBV7-2*01	TRBV7-2	TRBJ2-5*01	TRBJ2-5	TRBD2*01	TRBD2	11	20	34	44	8	9	17
1	8.20E-08	TGTGCCAGCAGCCATAGGTCCCTTAGACACAAAATAGGGCCACAGATACGCAGTATTTT	CASSHRSLRH~NRATDTQYF	TRBV14*01, TRBV14*02	TRBV14	TRBJ2-3*01	TRBJ2-3	TRBD1*01, TRBD2*02, TRBD2*01	TRBD1, TRBD2	13	17	21	40	3	18	21
1	8.20E-08	TGTGCCAGCAGCCACTTAACAAGGACAGGGGACAGTTGAGCAATCAGCCCCAGCATTTT	CASSHLTRTG~QLSNQPQHF	TRBV14*01, TRBV14*02	TRBV14	TRBJ1-5*01	TRBJ1-5	TRBD1*01	TRBD1	13	22	30	38	8	7	15
1	8.20E-08	TGTGCCAGCAGCCACTACTAGGACAGGGTAAAGGGTTGACTAACTATGGCTACACCTTC	CASSHY*DRV~GLTNYGYTF	TRBV14*01, TRBV14*02	TRBV14	TRBJ1-2*01	TRBJ1-2	TRBD1*01	TRBD1	13	20	27	39	6	11	17
1	8.20E-08	TGTGCCAGCAGCCAAGTTATTCCTTGAGGGCGACAGGGGATAGCAATCAGCAGTTCTTC	CASSQVIP*G~TGDSNQQFF	TRBV14*01	TRBV14	TRBJ2-1*01	TRBJ2-1	TRBD1*01	TRBD1	15	31	38	43	15	4	19
1	8.20E-08	TGTGCCAGCAGCCAAGTCGGGGCCGGGACACCGCTTCTGGGGCCAACGTCCTGACTTTC	CASSQVGAGT~ASGANVLTF	TRBV7-9*03, TRBV7-9*01, TRBV7-9*04, TRBV7-9*02	TRBV7-9	TRBJ2-6*01	TRBJ2-6	TRBD1*01	TRBD1	11	24	29	35	12	5	17
1	8.20E-08	TGTGCCAGCAGCCAAGTAGTTCAGACTAGCGGGGGGGCCGTTATAATGAGCAGTTCTTC	CASSQVVQTS~GGRYNEQFF	TRBV4-2*01, TRBV3-1*01, TRBV14*01	TRBV3-1, TRBV4-2, TRBV14	TRBJ2-1*01	TRBJ2-1	TRBD2*01	TRBD2	15	23	36	44	7	7	14
1	8.20E-08	TGTGCCAGCAGCCAAGCCGCGTAAGGACAGTCAAGGTGAACACCGGGGAGCTGTTTTTT	CASSQAA*GQ~KVNTGELFF	TRBV14*01	TRBV14	TRBJ2-2*01	TRBJ2-2	TRBD1*01	TRBD1	15	24	29	37	8	7	15
1	8.20E-08	TGTGCCAGCAGCCAAGCATTTAGGGCCGCAGGGGGTACGGGGATCAGCCCCAGCATTTT	CASSQAFRAA~GYGDQPQHF	TRBV14*01	TRBV14	TRBJ1-5*01	TRBJ1-5	TRBD1*01	TRBD1	15	28	34	42	12	7	19
1	8.20E-08	TGTGCCAGCAGCCAAGATCCTAGGACTAGCGGGAGGGCCCACACCGGGGAGCTGTTTTT	CASSQDPRTS~EGPHRGAVF	TRBV14*01	TRBV14	TRBJ2-2*01	TRBJ2-2	TRBD2*02	TRBD2	16	22	36	54	5	17	22
1	8.20E-08	TGTGCCAGCAGCCAAGATATAAGAGTGAACACCGGGGGGCACAAGAGACCCAGTACTTC	CASSQDIRVN~RGAQETQYF	TRBV14*01	TRBV14	TRBJ2-5*01	TRBJ2-5	TRBD2*01	TRBD2	16	32	38	41	15	2	17
1	8.20E-08	TGTGCCAGCAGCCAAGAGCGGCGGGATGTGGCTTTTGGCGTTACAATGAGCAGTTCTTC	CASSQERRDV~FWRYNEQFF	TRBV4-2*01	TRBV4-2	TRBJ2-1*01	TRBJ2-1	TRBD2*02	TRBD2	16	20	25	41	3	15	18
1	8.20E-08	TGTGCCAGCAGCGTAGGCCCGATAAGGCCTGGGGCCTGGGGAGAGAGCCCCAGCATTTT	CASSVGPIRP~GLGREPQHF	TRBV9*02, TRBV9*01	TRBV9	TRBJ1-5*01	TRBJ1-5	TRBD1*01, TRBD2*02	TRBD1, TRBD2	15	30	34	45	14	10	24
1	8.20E-08	TGTGCCAGCAGCGTAGGGTCGACAGAGCCACCAGCTCTGGGGCCAACGTCCTGACTTTC	CASSVGSTEP~SSGANVLTF	TRBV9*02, TRBV9*01	TRBV9	TRBJ2-6*01	TRBJ2-6	TRBD1*01	TRBD1	15	20	24	34	4	9	13
1	8.20E-08	TGTGCCAGCAGCGTAGGGGGGACTAGCGGGGATGAGCAGGGGCCAACGTCCTGACTTTC	CASSVGGTSG~*AGANVLTF	TRBV9*02, TRBV9*01	TRBV9	TRBJ2-6*01	TRBJ2-6	TRBD2*01	TRBD2	15	18	30	38	2	7	9
1	8.20E-08	TGTGCCAGCAGCGTAGGAGGTGGCAGGGGCGGGGGGGCCCCTACAATGAGCAGTTCTTC	CASSVGGGRG~GGPYNEQFF	TRBV7-9*01, TRBV7-9*02	TRBV7-9	TRBJ2-1*01	TRBJ2-1	TRBD2*01	TRBD2	15	28	36	39	12	2	14
1	8.20E-08	TGTGCCAGCAGCGTAGAAGAGGGACAGGGGACTGAGGGGGGAACACTGAAGCTTTCTTT	CASSVEEGQG~*GGNTEAFF	TRBV9*02, TRBV9*01	TRBV9	TRBJ1-1*01	TRBJ1-1	TRBD1*01	TRBD1	15	20	29	40	4	10	14
1	8.20E-08	TGTGCCAGCAGCGCTCGGACAGGTAAGGACTTCCTCTAGCCAAAAACATTCAGTACTTC	CASSARTGKD~PLAKNIQYF	TRBV9*02, TRBV9*01, TRBV9*03	TRBV9	TRBJ2-4*01	TRBJ2-4	TRBD1*01	TRBD1	12	16	22	37	3	14	17
1	8.20E-08	TGTGCCAGCAGCATGACCGGGACAGGGAGTAATGAAAAACTGTTTTTTGGCAGTACTTC	CASSMTGTGS~*KTVFWQYF	TRBV5-8*01, TRBV5-8*02	TRBV5-8	TRBJ2-7*01	TRBJ2-7	TRBD1*01	TRBD1	11	18	26	49	6	22	28
1	8.20E-08	TGTGCCAGCAGCACACGACCCGGGACATTCCACGTTCTAGCACAGATACGCAGTATTTT	CASSTRPGTF~RSSTDTQYF	TRBV9*02, TRBV9*01, TRBV9*03	TRBV9	TRBJ2-3*01	TRBJ2-3	TRBD1*01	TRBD1	11	21	26	38	9	11	20
1	8.20E-08	TGTGCCAGCAGGACCATTCGGTCATCGGGGCTAGGGGAGTCAGACAGCCCCAGCATTTT	CASRTIRSSG~RGVRQPQHF	TRBV7-3*05, TRBV7-3*01	TRBV7-3	TRBJ1-5*01	TRBJ1-5	TRBD1*01, TRBD2*02, TRBD2*01	TRBD1, TRBD2	10	32	36	44	21	7	28
1	8.20E-08	TGTGCCAGCAGGACGGGGAACACTGAAGCTTTTTGGGAGGGGCCAACGTCCTGACTTTC	CASRTGNTEA~LGGANVLTF	TRBV7-8*01, TRBV7-8*03	TRBV7-8	TRBJ2-6*01	TRBJ2-6	TRBD2*01	TRBD2	10	13	17	38	2	20	22
1	8.20E-08	TGTGCCAGCAGATTTTACTAGCGGGGGCCTCCGTCAGCTCCTACAATGAGCAGTTCTTC	CASRFY*RGP~VSSYNEQFF	TRBV12-4*01, TRBV12-3*01	TRBV12-4, TRBV12-3	TRBJ2-1*01	TRBJ2-1	TRBD2*01	TRBD2	10	16	26	37	5	10	15
1	8.20E-08	TGTGCCAGCAGAGGACTAGCGGGACAGGGATCGTCCTATCTAATGAAAAACTGTTTTTT	CASRGLAGQG~VLSNEKLFF	TRBV6-5*01	TRBV6-5	TRBJ1-4*01	TRBJ1-4	TRBD2*02	TRBD2	10	12	23	39	1	15	16
1	8.20E-08	TGTGCCAGCAGAATAAAGAAATGGGCCCTAACCACGTCGGGGATGGAAAACTGTTTTTT	CASRIKKWAL~HVGDGKLFF	TRBV7-9*03, TRBV7-9*07, TRBV7-9*01, TRBV7-9*04, TRBV7-9*02, TRBV11-1*01, TRBV11-3*03	TRBV7-9, TRBV11-1, TRBV11-3	TRBJ1-4*01	TRBJ1-4	TRBD2*01	TRBD2	10	37	41	42	26	0	26
1	8.20E-08	TGTGCCAGCAGAACCATTTGGTCATCGGGGCTAGGGGAGTTAGTCAGCCCCAGCATTTT	CASRTIWSSG~RGVSQPQHF	TRBV7-3*05, TRBV7-3*01	TRBV7-3	TRBJ1-5*01	TRBJ1-5	TRBD1*01, TRBD2*02, TRBD2*01	TRBD1, TRBD2	10	32	36	43	21	6	27
1	8.20E-08	TGTGCCAGCAGAACCACTTGGTCATCGGGGCTAGGGGAGCCAGACAGCCCCAGCATTTT	CASRTTWSSG~RGARQPQHF	TRBV7-3*05, TRBV7-3*01	TRBV7-3	TRBJ1-5*01	TRBJ1-5	TRBD1*01, TRBD2*02, TRBD2*01	TRBD1, TRBD2	10	32	36	44	21	7	28
1	8.20E-08	TGTGCCAGCAGAAGCCCCTCGGATGGGGCCGGGGAGGAGGGAACACTGAAGCTTTCTTT	CASRSPSDGA~GGGNTEAFF	TRBV6-1*01	TRBV6-1	TRBJ1-1*01	TRBJ1-1	TRBD2*02	TRBD2	10	31	36	40	20	3	23
1	8.20E-08	TGTGCCAGCAACCACACAGGGTTCGGGCTAGCGGGAATACAAATGAAAAACTGTTTTTT	CASNHTGFGL~GNTNEKLFF	TRBV12-4*01, TRBV12-3*01	TRBV12-4, TRBV12-3	TRBJ1-4*01	TRBJ1-4	TRBD2*02	TRBD2	9	27	35	41	17	5	22
1	8.20E-08	TGTGCCAGCAAATTAAACGGGGACCCCCCGTATCAACAACTCTGGAAACACCATATTTT	CASKLNGDPP~STTLETPYF	TRBV25-1*01	TRBV25-1	TRBJ1-3*01	TRBJ1-3	TRBD2*01	TRBD2	9	23	29	52	13	22	35
1	8.20E-08	TGTGCAGCAGCTTAGCGCGAATTAGGGACAGATCGTATAGCAATCAGCCCCAGCATTTT	CAAA*RELGT~SYSNQPQHF	TRBV7-8*01, TRBV7-8*03	TRBV7-8	TRBJ1-5*01	TRBJ1-5	TRBD1*01	TRBD1	4	24	30	37	19	6	25
1	8.20E-08	TGCGCCAGTATCCTTAGGTACTAGCGGGAGGTACCAAACCTTAGGATGAGCAGTTCTTC	CASILRY*RE~TKP*DEQFF	TRBV10-2*01	TRBV10-2	TRBJ2-1*01	TRBJ2-1	TRBD2*02	TRBD2	7	19	30	45	11	14	25
1	8.20E-08	TGCGCCAGTAATGAGGGGGGCGGGCTCCCAAGGGCTCTGGGGCCAACGTCCTGACTTTC	CASNEGGGLP~GSGANVLTF	TRBV10-1*01	TRBV10-1	TRBJ2-6*01	TRBJ2-6	TRBD1*01, TRBD2*01	TRBD1, TRBD2	7	15	20	34	7	13	20
1	8.20E-08	TGCGCCAGCAGTGAGTCGATCGGTAGCGGGGGCTTCTCTCCTACAATGAGCAGTTCTTC	CASSESIGSG~LLSYNEQFF	TRBV10-1*01	TRBV10-1	TRBJ2-1*01	TRBJ2-1	TRBD2*01	TRBD2	16	23	31	37	6	5	11
1	8.20E-08	TGCGCCAGCAGCTTGGCGGGGACAGTAGCGGGGGAGTCTCCTACAATGAGCAGTTCTTC	CASSLAGTVA~GVSYNEQFF	TRBV5-1*01	TRBV5-1	TRBJ2-1*01	TRBJ2-1	TRBD2*01	TRBD2	15	25	33	37	9	3	12
1	8.20E-08	TGCGCCAGCAGCTTGGCAGTTGGGACAGGGGGGGAAAAACTGTTTTTTGGCAGTACTTC	CASSLAVGTG~GKTVFWQYF	TRBV5-1*01	TRBV5-1	TRBJ2-7*01	TRBJ2-7	TRBD1*01	TRBD1	15	21	31	49	5	17	22
1	8.20E-08	TGCGCCAGCAGCTACTACGGGACTAGCGGGGGGGCCTGGGGAGAGAGCCCCAGCATTTT	CASSYYGTSG~GLGREPQHF	TRBV5-1*01	TRBV5-1	TRBJ1-5*01	TRBJ1-5	TRBD2*01	TRBD2	12	18	33	45	5	11	16
1	8.20E-08	TGCAGTGTCCTAGAGAGGGGGACAGGGTCTCTAGCTCCTATAATTCACCCCTCCACTTT	CSVLERGTGS~SSYNSPLHF	TRBV20-1*06, TRBV20-1*03, TRBV20-1*01, TRBV20-1*04, TRBV20-1*05, TRBV20-1*02, TRBV20-1*07	TRBV20-1	TRBJ1-6*01	TRBJ1-6	TRBD1*01	TRBD1	6	18	26	34	11	7	18
1	8.20E-08	TGCAGTGCTCCTGGAAAGGTGAACACTGAAGCTTTCTTTGGACAAGGCACCAGCATTTT	CSAPGKVNTE~FLWTRHQHF	TRBV20-1*06, TRBV20-1*03, TRBV20-1*01, TRBV20-1*04, TRBV20-1*05, TRBV20-1*02, TRBV20-1*07	TRBV20-1	TRBJ1-5*01	TRBJ1-5	TRBD1*01	TRBD1	8	39	43	49	30	5	35
1	8.20E-08	TGCAGTGCTGTTTCGGATGGCAGGGCTGACTTCTCTTTTTTCTCTTTCTCCTCCACTTT	CSAVSDGRAD~LFFLFLLHF	TRBV20-1*06, TRBV20-1*03, TRBV20-1*01, TRBV20-1*04, TRBV20-1*05, TRBV20-1*02, TRBV20-1*07	TRBV20-1	TRBJ1-6*02, TRBJ1-6*01	TRBJ1-6	TRBD1*01	TRBD1	8	20	24	49	11	24	35
1	8.20E-08	TGCAGTGCTGGAGACAGGGGGACAGGGTCTCTAGCTCCTATAATTCACCCCTCCACTTT	CSAGDRGTGS~SSYNSPLHF	TRBV20-1*01, TRBV20-1*05, TRBV20-1*07	TRBV20-1	TRBJ1-6*01	TRBJ1-6	TRBD1*01	TRBD1	13	18	26	34	4	7	11
1	8.20E-08	TGCAGTGCTATAGGCAGGAGCCTAAAGGGGGCCCAAAAACAACCTACGAGCAGTACTTC	CSAIGRSLKG~PKTTYEQYF	TRBV20-1*01, TRBV20-1*04, TRBV20-1*05, TRBV20-1*07	TRBV20-1	TRBJ2-7*01	TRBJ2-7	TRBD1*01	TRBD1	9	25	31	42	15	10	25
1	8.20E-08	TGCAGTGCTAGGTACGGGAGGGCCGGTTGCCGGGGGGATGGAGTGAAAAACTGTTTTTT	CSARYGRAGC~GGWSEKLFF	TRBV20-1*06, TRBV20-1*03, TRBV20-1*01, TRBV20-1*04, TRBV20-1*05, TRBV20-1*02, TRBV20-1*07	TRBV20-1	TRBJ1-4*01	TRBJ1-4	TRBD2*02	TRBD2	10	14	21	43	3	21	24
1	8.20E-08	TGCAGTGCTAGATCGGTCACGCGGGGGCCTCCGTCAGCTCCTACAATGAGCAGTTCTTC	CSARSVTRGP~VSSYNEQFF	TRBV20-1*01, TRBV20-1*04, TRBV20-1*05, TRBV20-1*07	TRBV20-1	TRBJ2-1*01	TRBJ2-1	TRBD2*01	TRBD2	11	20	26	37	8	10	18
1	8.20E-08	TGCAGTGCTAGAGGGACCGGGACGGAGCCCAAGGGGCAGGGGGGGAGACCCAGTACTTC	CSARGTGTEP~GAGGETQYF	TRBV20-1*01, TRBV20-1*04, TRBV20-1*05, TRBV20-1*07	TRBV20-1	TRBJ2-5*01	TRBJ2-5	TRBD1*01	TRBD1	12	36	42	44	23	1	24
1	8.20E-08	TGCAGTGCTAGAGATTACGAGGGAGGGGAGGGGGGAATAGCAATCAGCCCCAGCATTTT	CSARDYEGGE~GNSNQPQHF	TRBV20-1*01, TRBV20-1*05, TRBV20-1*07	TRBV20-1	TRBJ1-5*01	TRBJ1-5	TRBD2*02	TRBD2	13	25	31	37	11	5	16
1	8.20E-08	TGCAGTGCTAGAGATATCCCGGGACTAGCGGGGGGGCGACCTACAATGAGCAGTTCTTC	CSARDIPGLA~GATYNEQFF	TRBV20-1*01, TRBV20-1*05, TRBV20-1*07	TRBV20-1	TRBJ2-1*01	TRBJ2-1	TRBD2*01	TRBD2	13	20	35	39	6	3	9
1	8.20E-08	TGCAGTGCTAGAGATATCAGGGACTAGCGGGAGGAACCACCTACAATGAGCAGTTCTTC	CSARDIRD*R~GTTYNEQFF	TRBV20-1*01, TRBV20-1*05, TRBV20-1*07	TRBV20-1	TRBJ2-1*01	TRBJ2-1	TRBD2*02	TRBD2	13	19	33	39	5	5	10
1	8.20E-08	TGCAGTGCCTCCCACGGTGCTAGCGGGAGAGGACCCCTCGCTCCTACGAGCAGTACTTC	CSASHGASGR~TPRSYEQYF	TRBV20-1*06, TRBV20-1*03, TRBV20-1*01, TRBV20-1*04, TRBV20-1*05, TRBV20-1*02, TRBV20-1*07	TRBV20-1	TRBJ2-7*01	TRBJ2-7	TRBD2*02	TRBD2	7	19	28	40	11	11	22
1	8.20E-08	TGCAGTGCCTAGACTAGCGGGATCAAGCCGGGGATTGGGTGCAAGAGACCCAGTACTTC	CSA*TSGIKP~DWVQETQYF	TRBV20-1*06, TRBV20-1*03, TRBV20-1*01, TRBV20-1*04, TRBV20-1*05, TRBV20-1*02, TRBV20-1*07	TRBV20-1	TRBJ2-5*01	TRBJ2-5	TRBD2*02	TRBD2	7	11	21	41	3	19	22
1	8.20E-08	TGCAGTGCGTAGTCAGGAGGCTAGCGGGAGACATGCGAAGCACAGATACGCAGTATTTT	CSA*SGG*RE~MRSTDTQYF	TRBV20-1*06, TRBV20-1*03, TRBV20-1*01, TRBV20-1*04, TRBV20-1*05, TRBV20-1*02, TRBV20-1*07	TRBV20-1	TRBJ2-3*01	TRBJ2-3	TRBD2*02	TRBD2	7	20	29	38	12	8	20
1	8.20E-08	TGCAGCGTTGTAAGTCAGGGAGGCTATGGCTACACCTTCGGTTCGGGGACCAGCATTTT	CSVVSQGGYG~HLRFGDQHF	TRBV29-1*01	TRBV29-1	TRBJ1-5*01	TRBJ1-5	TRBD2*02	TRBD2	9	17	22	49	7	26	33
1	8.20E-08	TGCAGCGTTGAAGATGTGGAGGAACTAGCGGGGGGACCGACAAAGATACGCAGTATTTT	CSVEDVEELA~GTDKDTQYF	TRBV29-1*01	TRBV29-1	TRBJ2-3*01	TRBJ2-3	TRBD2*01	TRBD2	13	23	34	43	9	8	17
1	8.20E-08	TGCAGCGTTGAAGATATGTCCACTAGCGGGGGGCCAATAAAAACGGTGAGCAGTTCTTC	CSVEDMSTSG~ANKNGEQFF	TRBV29-1*01	TRBV29-1	TRBJ2-1*01	TRBJ2-1	TRBD2*01	TRBD2	13	21	32	46	7	13	20
1	8.20E-08	TGTGCTAGTGGTCGTACCGGTGGGACAGGGGGGAGTTTTGAACACTGAAGCTTTCTTT	CASGRTGGTG~GVLNTEAFF	TRBV12-5*01	TRBV12-5	TRBJ1-1*01	TRBJ1-1	TRBD1*01	TRBD1	11	21	31	38	9	6	15
1	8.20E-08	TGTGCTAGCAGCGTAGTACCACTGTGCCCCCAAGGTTATTTGCAATGAGCAGTTCTTC	CASSVVPLCP~KVICNEQFF	TRBV9*02, TRBV9*01	TRBV9	TRBJ2-1*01	TRBJ2-1	TRBD1*01	TRBD1	15	25	30	42	9	11	20
1	8.20E-08	TGTGCCATCAGTGTGGGCTAGCGGTCTGCCCGCCTCGTGTTTCGGGGAGCTGTTTTTT	CAISVG*RSA~ASCFGELFF	TRBV10-3*01, TRBV10-3*02	TRBV10-3	TRBJ2-2*01	TRBJ2-2	TRBD2*02, TRBD2*01	TRBD2	12	17	23	42	4	18	22
1	8.20E-08	TGTGCCATCAGTGGACGGTCTGATAAAGGGGGACTCTGGGGCCAACGTCCTGACTTTC	CAISGRSDKG~DSGANVLTF	TRBV10-3*01, TRBV10-3*02	TRBV10-3	TRBJ2-6*01	TRBJ2-6	TRBD1*01	TRBD1	12	26	31	33	13	1	14
1	8.20E-08	TGTGCCATCAGTGACCCCGGGACAGGGGCGGAGGGCCTACACCGGGGAGCTGTTTTTT	CAISDPGTGA~RAYTGELFF	TRBV10-3*01, TRBV10-3*02	TRBV10-3	TRBJ2-2*01	TRBJ2-2	TRBD1*01	TRBD1	13	18	27	38	4	10	14
1	8.20E-08	TGTGCCATCAGTGAGTCGAAACACGGGACAGGGGGCAGGCAATCAGCCCCAGCATTTT	CAISESKHGT~GAGNQPQHF	TRBV10-3*01, TRBV10-3*02	TRBV10-3	TRBJ1-5*01	TRBJ1-5	TRBD1*01	TRBD1	16	24	35	38	7	2	9
1	8.20E-08	TGTGCCACCAGTGATTTGAAGGGACAGGGGGCTCGTGGTGGACACTGAAGCTTTCTTT	CATSDLKGQG~LVVDTEAFF	TRBV24-1*01	TRBV24-1	TRBJ1-1*01	TRBJ1-1	TRBD1*01	TRBD1	17	20	31	41	2	9	11
1	8.20E-08	TGTGCCACCAGTGATCCTGCGGGACAGGGATCGTCCTATCTATGAAAAACTGTTTTTT	CATSDPAGQG~RPIYEKLFF	TRBV24-1*01	TRBV24-1	TRBJ1-4*01	TRBJ1-4	TRBD1*01	TRBD1	14	20	28	41	5	12	17
1	8.20E-08	TGTGCCACCAGTGATCCTGCGGGACAGGGATCGTCCTATCTAATGAAAAACTGTTTTT	CATSDPAGQG~RPI**KTVF	TRBV24-1*01	TRBV24-1	TRBJ1-4*01	TRBJ1-4	TRBD1*01	TRBD1	14	20	28	53	5	24	29
1	8.20E-08	TGTGCCACCAGTGACCCGCGGTGGCACCGGGACAGGGGTACAAGAGACCCAGTACTTC	CATSDPRWHR~TGVQETQYF	TRBV24-1*01	TRBV24-1	TRBJ2-5*01	TRBJ2-5	TRBD1*01	TRBD1	13	28	37	40	14	2	16
1	8.20E-08	TGTGCCACCAGTACCTCTGTGCCAGCACAGACAGGGACTCTCCTACGAGCAGTACTTC	CATSTSVPAQ~QGLSYEQYF	TRBV24-1*01	TRBV24-1	TRBJ2-7*01	TRBJ2-7	TRBD1*01	TRBD1	11	29	35	39	17	3	20
1	8.20E-08	TGTGCCACCAGCAGTAGAATTTACGGGAGGGGACAGGGGAGAGAATGAGCAGTTCTTC	CATSSRIYGR~DRGENEQFF	TRBV15*02	TRBV15	TRBJ2-1*01	TRBJ2-1	TRBD1*01	TRBD1	11	29	38	43	17	4	21
1	8.20E-08	TGTGCCACCAGCAGGGGGGAACTAGCGGGGGAGTCCGATCCGGAACGAGCAGTACTTC	CATSRGELAG~SPIRNEQYF	TRBV15*02	TRBV15	TRBJ2-7*01	TRBJ2-7	TRBD2*01	TRBD2	11	20	30	44	8	13	21
1	8.20E-08	TGTGCCACCAGCAGAGATTGCCCCCGGGCCACCTTATAGCAATCAGCCCCAGCATTTT	CATSRDCPRA~PYSNQPQHF	TRBV15*02	TRBV15	TRBJ1-5*01	TRBJ1-5	TRBD1*01, TRBD2*01	TRBD1, TRBD2	11	19	24	36	7	11	18
1	8.20E-08	TGTGCCACCAGCAGAGATTGGATGATGGGGACGCAGATTCAACTATGGCTACACCTTC	CATSRDWMMG~RRFNYGYTF	TRBV15*02	TRBV15	TRBJ1-2*01	TRBJ1-2	TRBD1*01, TRBD2*02, TRBD2*01	TRBD1, TRBD2	11	27	31	40	15	8	23
1	8.20E-08	TGTGCCACCAGCAGAGATTGGATGACGGGGACGCAGGTTCAACTATGGCCGCACCTTC	CATSRDWMTG~RRFNYGRTF	TRBV15*02	TRBV15	TRBJ1-2*01	TRBJ1-2	TRBD1*01, TRBD2*02, TRBD2*01	TRBD1, TRBD2	11	27	31	51	15	19	34
1	8.20E-08	TGTGCCACCAGCAGAGATCAGGGGGTAGGAATGGCGGGTCAACTACGAGCAGTACTTC	CATSRDQGVG~WRVNYEQYF	TRBV15*02	TRBV15	TRBJ2-7*01	TRBJ2-7	TRBD1*01	TRBD1	11	18	24	42	6	17	23
1	8.20E-08	TGTGCCACCAGCAGAGATCAGGGGACGGGGACGCAGGTTCAACTATGGCTACACCTTC	CATSRDQGTG~RRFNYGYTF	TRBV15*02	TRBV15	TRBJ1-2*01	TRBJ1-2	TRBD1*01	TRBD1	11	18	23	40	6	16	22
1	8.20E-08	TGTGCCACCAGCAGAGATGGGACACCGGGACAGGGTTCCTAACTATGGCTACACCTTC	CATSRDGTPG~RVPNYGYTF	TRBV15*02	TRBV15	TRBJ1-2*01	TRBJ1-2	TRBD1*01	TRBD1	11	26	34	38	14	3	17
1	8.20E-08	TGTGCCACCAGCAGAGATGGGACACCGGGACAGGGGGCTCCCCGGGGAGCTGTTTTTT	CATSRDGTPG~RGLPGELFF	TRBV15*02	TRBV15	TRBJ2-2*01	TRBJ2-2	TRBD1*01	TRBD1	11	26	37	41	14	3	17
1	8.20E-08	TGTGCCACCAGCAGAGATGGGACACCGGGACAGGGGGCCCTTCTACGAGCAGTACTTC	CATSRDGTPG~RGPFYEQYF	TRBV15*02	TRBV15	TRBJ2-7*01	TRBJ2-7	TRBD1*01	TRBD1	11	26	37	42	14	4	18
1	8.20E-08	TGTGCCACCAGCAGAGATGGGACACCGGGACAGGGGGCATTAGGATGGCTACACCTTC	CATSRDGTPG~RGH*DGYTF	TRBV15*02	TRBV15	TRBJ1-2*01	TRBJ1-2	TRBD1*01	TRBD1	11	26	37	44	14	6	20
1	8.20E-08	TGTGCCACCAGCAGAGATGGGACACCGGGACAGGGGGACGGCCGGGGAGCTGTTTTTT	CATSRDGTPG~RGTAGELFF	TRBV15*02	TRBV15	TRBJ2-2*01	TRBJ2-2	TRBD1*01	TRBD1	11	26	36	41	14	4	18
1	8.20E-08	TGTGCCACCAACAGGGCCGACTAGCGGGGGGCCCTCTTGGACCGGGGAGCTGTTTTTT	CATNRAD*RG~PSWTGELFF	TRBV15*02	TRBV15	TRBJ2-2*01	TRBJ2-2	TRBD2*01	TRBD2	9	18	30	40	8	9	17
1	8.20E-08	TGTGCCAGTACCGGGGGGGTCATTCCTACCGGGGGGCTGGAACACTGAAGCTTTCTTT	CASTGGVIPT~GGWNTEAFF	TRBV19*01, TRBV19*03, TRBV19*02	TRBV19	TRBJ1-1*01	TRBJ1-1	TRBD2*01	TRBD2	9	11	18	39	1	20	21
1	8.20E-08	TGTGCCAGTAGTATCCGCGGGACAGGGGGCTTGGAATAGCAATCAGCCCCAGCATTTT	CASSIRGTGG~WNSNQPQHF	TRBV19*01, TRBV19*02	TRBV19	TRBJ1-5*01	TRBJ1-5	TRBD1*01	TRBD1	13	18	29	36	4	6	10
1	8.20E-08	TGTGCCAGTAGTATGGACCGTGGGCCTCCAGGCTGTGAGCACAGATACGCAGTATTTT	CASSMDRGPP~AVSTDTQYF	TRBV19*01, TRBV19*02	TRBV19	TRBJ2-3*01	TRBJ2-3	TRBD2*02	TRBD2	13	24	28	37	10	8	18
1	8.20E-08	TGTGCCAGTAGTATAGATCCGGACAGGGGGCGACGATGGGAATTCACCCCTCCACTTT	CASSIDPDRG~DDGNSPLHF	TRBV19*01, TRBV19*02	TRBV19	TRBJ1-6*02	TRBJ1-6	TRBD1*01	TRBD1	16	20	30	40	3	9	12
1	8.20E-08	TGTGCCAGTAGTACCAGTCGCAATCAGCCCCCGGGACGGAGCCTACGAGCAGTACTTC	CASSTSRNQP~RDGAYEQYF	TRBV19*01, TRBV19*03, TRBV19*02	TRBV19	TRBJ2-7*01	TRBJ2-7	TRBD1*01, TRBD2*01	TRBD1, TRBD2	12	26	31	41	13	9	22
1	8.20E-08	TGTGCCAGTAGTAAGAGGCCGGCCGGGACTAGCGGGAGAGACAGATACGCAGTATTTT	CASSKRPAGT~AGETDTQYF	TRBV19*01, TRBV19*03, TRBV19*02	TRBV19	TRBJ2-3*01	TRBJ2-3	TRBD2*02	TRBD2	12	24	37	40	11	2	13
1	8.20E-08	TGTGCCAGCTGAAGGACTAGCGGGCAGTACAATATATAGCAATCAGCCCCAGCATTTT	CAS*RTSGQY~IYSNQPQHF	TRBV25-1*01	TRBV25-1	TRBJ1-5*01	TRBJ1-5	TRBD2*02, TRBD2*01	TRBD2	8	13	23	36	4	12	16
1	8.20E-08	TGTGCCAGCATCCTATACTCCGGGACAGGGACTAGGCAGTTTCCGGGAGCAGTTCTTC	CASILYSGTG~LGSFREQFF	TRBV7-7*01, TRBV7-7*02	TRBV7-7	TRBJ2-1*01	TRBJ2-1	TRBD1*01	TRBD1	9	21	29	46	11	16	27
1	8.20E-08	TGTGCCAGCATGTTCCGGGGGGGCAGGACCTCTTCATTCATACAATGAGCAGTTCTTC	CASMFRGGRT~LHSYNEQFF	TRBV2*01, TRBV2*02, TRBV2*03	TRBV2	TRBJ2-1*01	TRBJ2-1	TRBD2*01	TRBD2	9	15	22	40	5	17	22
1	8.20E-08	TGTGCCAGCACCCGATCCGGGACAGCGGACTAGCGGTCCACCGGGGAGCTGTTTTTTT	CASTRSGTAD~SGPPGSCFF	TRBV7-3*05, TRBV7-3*01	TRBV7-3	TRBJ2-2*01	TRBJ2-2	TRBD2*02, TRBD2*01	TRBD2	9	26	35	52	16	16	32
1	8.20E-08	TGTGCCAGCACCGTCAGGGGGCTTCGTTTCTAGCTCCTACAGTGATGGCTACACCTTC	CASTVRGLRF~SSYSDGYTF	TRBV11-3*01, TRBV11-3*02	TRBV11-3	TRBJ1-2*01	TRBJ1-2	TRBD1*01	TRBD1	9	14	21	44	4	22	26
1	8.20E-08	TGTGCCAGCAGTTCCCCCCGGGGACAGGGGGCTTCCTGGGGCCAACGTCCTGACTTTC	CASSSPRGQG~LPGANVLTF	TRBV3-1*01	TRBV3-1	TRBJ2-6*01	TRBJ2-6	TRBD1*01	TRBD1	10	20	31	35	9	3	12
1	8.20E-08	TGTGCCAGCAGTTGACCCGTCTCCATTCGCGGGAGGGGGCACCGGGGAGCTGTTTTTT	CASS*PVSIR~GGGTGELFF	TRBV10-3*01, TRBV10-3*02	TRBV10-3	TRBJ2-2*01	TRBJ2-2	TRBD2*02	TRBD2	11	28	36	39	16	2	18
1	8.20E-08	TGTGCCAGCAGTTATACTAGCGGGGGCCTCCGTCAGCTCCTACAATGAGCAGTTCTTC	CASSYTSGGL~VSSYNEQFF	TRBV12-4*01, TRBV12-3*01	TRBV12-4, TRBV12-3	TRBJ2-1*01	TRBJ2-1	TRBD2*01	TRBD2	12	15	25	36	2	10	12
1	8.20E-08	TGTGCCAGCAGTTACTCTATATGGACAGGGGGAATCTGGGGCCAACGTCCTGACTTTC	CASSYSIWTG~ESGANVLTF	TRBV15*01, TRBV15*02	TRBV15	TRBJ2-6*01	TRBJ2-6	TRBD1*01	TRBD1	10	22	31	34	11	2	13
1	8.20E-08	TGTGCCAGCAGTTACTCGGTAGGGGGAGGAACGGGGGGTTGGTGAAAAACTGTTTTTT	CASSYSVGGG~RGVGEKLFF	TRBV6-5*01	TRBV6-5	TRBJ1-4*01	TRBJ1-4	TRBD2*01	TRBD2	16	31	37	42	14	4	18
1	8.20E-08	TGTGCCAGCAGTTACTCGAGATCTGCCTAGCGGGGGACCCTACAATGAGCAGTTCTTC	CASSYSRSA*~GGPYNEQFF	TRBV6-5*01	TRBV6-5	TRBJ2-1*01	TRBJ2-1	TRBD2*01	TRBD2	16	26	35	38	9	2	11
1	8.20E-08	TGTGCCAGCAGTTACCCCTTAACTAGCGGGAGCCAATCTCCAAGAGACCCAGTACTTC	CASSYPLTSG~ANLQETQYF	TRBV6-1*01	TRBV6-1	TRBJ2-5*01	TRBJ2-5	TRBD2*02	TRBD2	11	21	31	39	9	7	16
1	8.20E-08	TGTGCCAGCAGTTACGGGGACTAGCGGGATTCCCAGGGGGTCCTACGAGCAGTACTTC	CASSYGD*RD~PRGSYEQYF	TRBV6-5*01	TRBV6-5	TRBJ2-7*01	TRBJ2-7	TRBD2*02	TRBD2	14	16	28	40	1	11	12
1	8.20E-08	TGTGCCAGCAGTGATCCCGCAGTTGTGGGGCAGGTCGGGCAAAAACATTCAGTACTTC	CASSDPAVVG~RSGKNIQYF	TRBV2*01, TRBV2*02, TRBV2*03	TRBV2	TRBJ2-4*01	TRBJ2-4	TRBD2*02	TRBD2	13	14	19	39	0	19	19
1	8.20E-08	TGTGCCAGCAGTGAATTGCCAGGGGGCCTCCGTCAGCTCCTACAATGAGCAGTTCTTC	CASSELPGGL~VSSYNEQFF	TRBV12-4*01, TRBV12-3*01	TRBV12-4, TRBV12-3	TRBJ2-1*01	TRBJ2-1	TRBD1*01	TRBD1	11	19	26	36	7	9	16
1	8.20E-08	TGTGCCAGCAGTGAATAAGAGTTAGGGACAGGGCGCGTACACCGGGGAGCTGTTTTTT	CASSE*ELGT~GAYTGELFF	TRBV25-1*01	TRBV25-1	TRBJ2-2*01	TRBJ2-2	TRBD1*01	TRBD1	16	24	32	38	7	5	12
1	8.20E-08	TGTGCCAGCAGTGAACGGGGACAGGGAGTGGGTTAGCTCTGGAAACACCATATATTTT	CASSERGQGV~VSSGNTIYF	TRBV6-1*01	TRBV6-1	TRBJ1-3*01	TRBJ1-3	TRBD1*01	TRBD1	14	17	25	36	2	10	12
1	8.20E-08	TGTGCCAGCAGTGAAGGGTTCCCCCCTACTAATGAAAACCTACAATGAGCAGTTCTTC	CASSEGFPPT~MKTYNEQFF	TRBV2*01, TRBV2*03	TRBV2	TRBJ2-1*01	TRBJ2-1	TRBD1*01, TRBD2*01	TRBD1, TRBD2	15	21	26	38	5	11	16
1	8.20E-08	TGTGCCAGCAGTGAAATCGGGACAGGGGGTGGCCTTCTCTGGAAACACCATATATTTT	CASSEIGTGG~AFSGNTIYF	TRBV6-1*01	TRBV6-1	TRBJ1-3*01	TRBJ1-3	TRBD1*01	TRBD1	14	18	28	36	3	7	10
1	8.20E-08	TGTGCCAGCAGTGAAACCGGGACTAGCGGGAGTATGGTCCTACAATGAGCAGTTCTTC	CASSETGTSG~VWSYNEQFF	TRBV25-1*01	TRBV25-1	TRBJ2-1*01	TRBJ2-1	TRBD2*02	TRBD2	14	18	31	37	3	5	8
1	8.20E-08	TGTGCCAGCAGTGAAAGTGGGGACTTTGGGACTAGCGGGAGGAGAGACCCAGTACTTC	CASSESGDFG~LAGGETQYF	TRBV2*01, TRBV2*03	TRBV2	TRBJ2-5*01	TRBJ2-5	TRBD2*02	TRBD2	14	27	41	42	12	0	12
1	8.20E-08	TGTGCCAGCAGTAGTGACGTGGCGACCACAGTACCGCTCTGGAAACACCATATATTTT	CASSSDVATT~YRSGNTIYF	TRBV6-4*02, TRBV6-4*01	TRBV6-4	TRBJ1-3*01	TRBJ1-3	TRBD1*01	TRBD1	11	27	30	36	15	5	20
1	8.20E-08	TGTGCCAGCAGCTTTGTGTATTCGACTTCTAGCGGGTCCGTACAATGAGCAGTTCTTC	CASSFVYSTS~AGPYNEQFF	TRBV11-2*01	TRBV11-2	TRBJ2-1*01	TRBJ2-1	TRBD2*02, TRBD2*01	TRBD2	13	28	35	40	14	4	18
1	8.20E-08	TGTGCCAGCAGCTTTAGGCGCCGCGAGGGACAGGCCAGGAGGGGAAAAACTGTTTTTT	CASSFRRREG~RPGGEKLFF	TRBV7-2*04, TRBV7-2*01	TRBV7-2	TRBJ1-4*01	TRBJ1-4	TRBD1*01	TRBD1	13	26	33	43	12	9	21
1	8.20E-08	TGTGCCAGCAGCTTCGTCTTAGAGGGGGGCGTCCCTCGGCACAGATACGCAGTATTTT	CASSFVLEGG~SLGTDTQYF	TRBV7-8*01	TRBV7-8	TRBJ2-3*01	TRBJ2-3	TRBD1*01, TRBD2*01	TRBD1, TRBD2	13	24	29	38	10	8	18
1	8.20E-08	TGTGCCAGCAGCTTCGATCCGGGCGTCTCCTACAAGAAATAATTCACCCCTCCACTTT	CASSFDPGVS~TRNNSPLHF	TRBV7-6*01	TRBV7-6	TRBJ1-6*02	TRBJ1-6	TRBD1*01, TRBD2*02, TRBD2*01	TRBD1, TRBD2	13	20	23	38	6	14	20
1	8.20E-08	TGTGCCAGCAGCTTGGCGCGGCAGGGGAATTTTCTCTGGGGCCAACGTCCTGACTTTC	CASSLARQGN~FSGANVLTF	TRBV5-4*01	TRBV5-4	TRBJ2-6*01	TRBJ2-6	TRBD1*01	TRBD1	15	21	26	33	5	6	11
1	8.20E-08	TGTGCCAGCAGCTTATCCCGGGGCAGGGGGCCCAAAATTCGATCAGCCCCAGCATTTT	CASSLSRGRG~PKFDQPQHF	TRBV11-3*01	TRBV11-3	TRBJ1-5*01	TRBJ1-5	TRBD1*01	TRBD1	14	23	30	41	8	10	18
1	8.20E-08	TGTGCCAGCAGCTTACGGACTAGCGGGGGGTGCATCTCCCTCCTACGAGCAGTACTTC	CASSLRTSGG~ASPSYEQYF	TRBV5-6*01	TRBV5-6	TRBJ2-7*01	TRBJ2-7	TRBD2*01	TRBD2	13	16	29	39	2	9	11
1	8.20E-08	TGTGCCAGCAGCTTAGTTCCGGGGACAGGGGATAGCGTGGTCTGAAAAACTGTTTTTT	CASSLVPGTG~IAWSEKLFF	TRBV7-9*01, TRBV7-9*02	TRBV7-9	TRBJ1-4*01	TRBJ1-4	TRBD1*01	TRBD1	15	21	30	42	5	11	16
1	8.20E-08	TGTGCCAGCAGCTTAGTGACAGGGACAGTTAAGCTTTGGGGCCAACGTCCTGACTTTC	CASSLVTGTV~SFGANVLTF	TRBV7-8*01	TRBV7-8	TRBJ2-6*01	TRBJ2-6	TRBD1*01	TRBD1	15	21	27	36	5	8	13
1	8.20E-08	TGTGCCAGCAGCTTAGCTAGCGGGGGGCTCCGTCAGCTCCTACAATGAGCAGTTCTTC	CASSLASGGL~VSSYNEQFF	TRBV7-2*04, TRBV7-2*01	TRBV7-2	TRBJ2-1*01	TRBJ2-1	TRBD2*01	TRBD2	16	17	26	36	0	9	9
1	8.20E-08	TGTGCCAGCAGCTTAGCCTCATTCATGCGGACAGGGTTTGACCTACGAGCAGTACTTC	CASSLASFMR~QGLTYEQYF	TRBV7-8*01	TRBV7-8	TRBJ2-7*01	TRBJ2-7	TRBD1*01	TRBD1	16	28	35	41	11	5	16
1	8.20E-08	TGTGCCAGCAGCTTAGCCCGAGGGCGAGCGGGGGGTCCGCACAGATACGCAGTATTTT	CASSLARGRA~GVRTDTQYF	TRBV7-8*01	TRBV7-8	TRBJ2-3*01	TRBJ2-3	TRBD2*01	TRBD2	16	26	34	38	9	3	12
1	8.20E-08	TGTGCCAGCAGCTTAGCCACAGCATGGCACAGTTGCCTGGGGCTATGGCTACACCTTC	CASSLATAWH~VAWGYGYTF	TRBV7-8*01	TRBV7-8	TRBJ1-2*01	TRBJ1-2	TRBD1*01, TRBD2*01	TRBD1, TRBD2	16	38	41	42	21	0	21
1	8.20E-08	TGTGCCAGCAGCTTAGGGAGCGGGGGAAGAACACTCTGGGGCCAACGTCCTGACTTTC	CASSLGSGGR~HSGANVLTF	TRBV7-8*01	TRBV7-8	TRBJ2-6*01	TRBJ2-6	TRBD2*01	TRBD2	15	18	25	33	2	7	9
1	8.20E-08	TGTGCCAGCAGCTTAGGACGGGAGAGGGGGCCGGACAGGGCCTAGGCCCCAGCATTTT	CASSLGRERG~RTGPRPQHF	TRBV11-2*03	TRBV11-2	TRBJ1-5*01	TRBJ1-5	TRBD1*01	TRBD1	11	32	39	45	20	5	25
1	8.20E-08	TGTGCCAGCAGCTTAGAGGACTAGCGGGGCCCCCGAGGGGACCGGGGAGCTGTTTTTT	CASSLED*RG~PEGTGELFF	TRBV11-1*01	TRBV11-1	TRBJ2-2*01	TRBJ2-2	TRBD2*01	TRBD2	15	17	28	40	1	11	12
1	8.20E-08	TGTGCCAGCAGCTTAGAGGAGACAGGGAAAAAGGACATGAAGGACTGAAGCTTTCTTT	CASSLEETGK~RT*RTEAFF	TRBV7-8*01	TRBV7-8	TRBJ1-1*01	TRBJ1-1	TRBD1*01	TRBD1	15	20	26	43	4	16	20
1	8.20E-08	TGTGCCAGCAGCTTAATGGGGACTAGCGGGGGGGCCAGGCACAGATACGCAGTATTTT	CASSLMGTSG~GPGTDTQYF	TRBV7-2*04, TRBV7-2*01	TRBV7-2	TRBJ2-3*01	TRBJ2-3	TRBD2*01	TRBD2	14	18	33	38	3	4	7
1	8.20E-08	TGTGCCAGCAGCTTAACTTGCTGTTACTCGGGACAGGGGGGCCTACGAGCAGTACTTC	CASSLTCCYS~DRGAYEQYF	TRBV7-3*01	TRBV7-3	TRBJ2-7*01	TRBJ2-7	TRBD1*01	TRBD1	16	29	39	41	12	1	13
1	8.20E-08	TGTGCCAGCAGCTTAAACGGTGTAACTAGCGGGAGGACCACCCTACGGGCAGTACTTC	CASSLNGVTS~GGPPYGQYF	TRBV7-9*01, TRBV7-9*04, TRBV7-9*02	TRBV7-9	TRBJ2-7*01	TRBJ2-7	TRBD2*02	TRBD2	14	24	35	41	9	5	14
1	8.20E-08	TGTGCCAGCAGCTCCAGGTAAACAGAGGCTAGCGGGAGCTACCAATGAGCAGTTCTTC	CASSSR*TEA~AGATNEQFF	TRBV7-9*03, TRBV7-9*01, TRBV7-9*04, TRBV7-9*02	TRBV7-9	TRBJ2-1*01	TRBJ2-1	TRBD2*02	TRBD2	13	28	37	42	14	4	18
1	8.20E-08	TGTGCCAGCAGCTCCAGGTAAACAGAGGCTAGCGGGAAACGCAGATACGCAGTATTTT	CASSSR*TEA~AGNADTQYF	TRBV7-9*03, TRBV7-9*01, TRBV7-9*04, TRBV7-9*02	TRBV7-9	TRBJ2-3*01	TRBJ2-3	TRBD2*02	TRBD2	13	28	36	41	14	4	18
1	8.20E-08	TGTGCCAGCAGCTCGCAGAACTATGGCTAGCGGGACAGGCACAGATACGCAGTATTTT	CASSSQNYG*~GTGTDTQYF	TRBV7-9*03, TRBV7-9*01, TRBV7-9*04, TRBV7-9*02	TRBV7-9	TRBJ2-3*01	TRBJ2-3	TRBD2*02	TRBD2	13	26	34	38	12	3	15
1	8.20E-08	TGTGCCAGCAGCTCGCAGAACTATGGGTGGGGCGTTTGGGGCCAACGTCCTGACTTTC	CASSSQNYGW~AFGANVLTF	TRBV7-9*03, TRBV7-9*01, TRBV7-9*04, TRBV7-9*02	TRBV7-9	TRBJ2-6*01	TRBJ2-6	TRBD1*01	TRBD1	13	28	32	36	14	3	17
1	8.20E-08	TGTGCCAGCAGCTCGGGGGGAGGGGACACCGGGGGCTGGTAATTCACCCCTCCACTTT	CASSSGGGDT~GAGNSPLHF	TRBV5-6*01	TRBV5-6	TRBJ1-6*02	TRBJ1-6	TRBD2*02, TRBD2*01	TRBD2	12	17	23	39	4	15	19
1	8.20E-08	TGTGCCAGCAGCTCATTCGGACAGGGGGCCCTTAGGACGTAATTCACCCCTCCACTTT	CASSSFGQGA~LGRNSPLHF	TRBV7-3*01	TRBV7-3	TRBJ1-6*01	TRBJ1-6	TRBD1*01	TRBD1	12	18	28	39	5	10	15
1	8.20E-08	TGTGCCAGCAGCTGCGCCCCACAGGGGGGTAGGACTATGGCTGGAGACCCAGTACTTC	CASSCAPQGG~GLWLETQYF	TRBV11-3*01, TRBV11-3*02	TRBV11-3	TRBJ2-5*01	TRBJ2-5	TRBD1*01	TRBD1	12	20	27	43	7	15	22
1	8.20E-08	TGTGCCAGCAGCTACCTAAGCAGTCGGAATGGCGAGCGGGGCCAACGTCCTGACTTTC	CASSYLSSRN~ASGANVLTF	TRBV5-6*01	TRBV5-6	TRBJ2-6*01	TRBJ2-6	TRBD2*02, TRBD2*01	TRBD2	12	21	24	37	8	12	20
1	8.20E-08	TGTGCCAGCAGCTAACACTGGACTAGCGGGGGGGAGCTCCTACAATGAGCAGTTCTTC	CASS*HWTSG~GSSYNEQFF	TRBV5-6*01	TRBV5-6	TRBJ2-1*01	TRBJ2-1	TRBD2*01	TRBD2	12	19	33	36	6	2	8
1	8.20E-08	TGTGCCAGCAGCCTCCTAACCTACGAGCAGTTTGGCTGGGGCCAACGTCCTGACTTTC	CASSLLTYEQ~LAGANVLTF	TRBV12-4*01, TRBV12-3*01	TRBV12-4, TRBV12-3	TRBJ2-6*01	TRBJ2-6	TRBD2*02	TRBD2	10	11	15	35	0	19	19
1	8.20E-08	TGTGCCAGCAGCCTCCGAGAGGGAGGGTATGTGAGGGATCCCCTACGAGCAGTACTTC	CASSLREGGY~*GIPYEQYF	TRBV11-1*01	TRBV11-1	TRBJ2-7*01	TRBJ2-7	TRBD2*02	TRBD2	11	20	26	41	8	14	22
1	8.20E-08	TGTGCCAGCAGCCTGGTGGGTGCCGGGACAGGTTGGTAGCAATCAGCCCCAGCATTTT	CASSLVGAGT~VGSNQPQHF	TRBV7-3*05, TRBV7-3*01	TRBV7-3	TRBJ1-5*01	TRBJ1-5	TRBD1*01	TRBD1	11	24	31	36	12	4	16
1	8.20E-08	TGTGCCAGCAGCCTAGGACTAGCGGGCGGACTAGCCCTCTCGTAATGAGCAGTTCTTC	CASSLGLAGG~*PSRNEQFF	TRBV9*02, TRBV9*01	TRBV9	TRBJ2-1*01	TRBJ2-1	TRBD2*02, TRBD2*01	TRBD2	15	16	25	43	0	17	17
1	8.20E-08	TGTGCCAGCAGCCCCTCAGGTCGTTGACCGGCAAATCTCCTACAATGAGCAGTTCTTC	CASSPSGR*P~QISYNEQFF	TRBV11-3*01, TRBV11-3*02	TRBV11-3	TRBJ2-1*01	TRBJ2-1	TRBD2*02	TRBD2	11	12	16	36	0	19	19
1	8.20E-08	TGTGCCAGCAGCCCCCTTGGGAGTAGCGGGGCAGGTAGGTTTTGGTGAGCAGTTCTTC	CASSPLGSSG~QVGFGEQFF	TRBV13*02, TRBV13*01	TRBV13	TRBJ2-1*01	TRBJ2-1	TRBD2*01	TRBD2	11	23	30	45	11	14	25
1	8.20E-08	TGTGCCAGCAGCCCCGGCGGGACGCTGATAGCAGGAGTCCCCCTACGGGCAGTACTTC	CASSPGGTLI~QESPYGQYF	TRBV7-3*05, TRBV7-3*01	TRBV7-3	TRBJ2-7*01	TRBJ2-7	TRBD2*02, TRBD2*01	TRBD2	11	16	21	41	4	19	23
1	8.20E-08	TGTGCCAGCAGCCCCGGGGGGGGGACTAGCGGGAGCAACGATCTACGAGCAGTACTTC	CASSPGGGTS~GATIYEQYF	TRBV5-5*01, TRBV5-5*02, TRBV5-5*03	TRBV5-5	TRBJ2-7*01	TRBJ2-7	TRBD2*02	TRBD2	11	21	34	42	9	7	16
1	8.20E-08	TGTGCCAGCAGCCCCGAGGACTAGCGGGGGGGCTTGGGCTAACAATGAGCAGTTCTTC	CASSPED*RG~AWANNEQFF	TRBV5-5*01, TRBV5-5*02, TRBV5-5*03	TRBV5-5	TRBJ2-1*01	TRBJ2-1	TRBD2*01	TRBD2	11	17	31	41	5	9	14
1	8.20E-08	TGTGCCAGCAGCCCCAGGGGGGCCGGAGGAGTAACGGGGGCGGGAAAAACTGTTTTTT	CASSPRGAGG~*RGREKLFF	TRBV3-1*01	TRBV3-1	TRBJ1-4*01	TRBJ1-4	TRBD1*01	TRBD1	12	14	20	43	1	22	23
1	8.20E-08	TGTGCCAGCAGCCCCAACCCGACAGGGAAGAGGGATCAGGGACTACGAGCAGTACTTC	CASSPNPTGK~GIRDYEQYF	TRBV7-6*01, TRBV7-6*02	TRBV7-6	TRBJ2-7*01	TRBJ2-7	TRBD1*01	TRBD1	11	20	26	42	8	15	23
1	8.20E-08	TGTGCCAGCAGCCCGTTAGTAGGGACAGGGTCGGCCCCAGAAATCACCCCTCCACTTT	CASSPLVGTG~RPQKSPLHF	TRBV14*01, TRBV14*02	TRBV14	TRBJ1-6*02	TRBJ1-6	TRBD1*01	TRBD1	12	21	29	43	8	13	21
1	8.20E-08	TGTGCCAGCAGCCCGCTATAGGGGCCGGCGGGGGGGAACACCCTACGAGCAGTACTTC	CASSPL*GPA~GGTPYEQYF	TRBV5-8*01, TRBV5-8*02	TRBV5-8	TRBJ2-7*01	TRBJ2-7	TRBD2*01	TRBD2	11	27	35	41	15	5	20
1	8.20E-08	TGTGCCAGCAGCCCGGGACAGGGATCTCTTTTTCGCTGGGGCCAACGTCCTGACTTTC	CASSPGQGSL~FAGANVLTF	TRBV7-9*03, TRBV7-9*01, TRBV7-9*04, TRBV7-9*02	TRBV7-9	TRBJ2-6*01	TRBJ2-6	TRBD1*01	TRBD1	11	14	22	35	2	12	14
1	8.20E-08	TGTGCCAGCAGCCCACTCGCGGGGGGATCGAACACCGGGGAGCAGGGGCTACACCTTC	CASSPLAGGS~TPGSRGYTF	TRBV7-3*05, TRBV7-3*01	TRBV7-3	TRBJ1-2*01	TRBJ1-2	TRBD2*01	TRBD2	11	18	25	46	6	20	26
1	8.20E-08	TGTGCCAGCAGCCCAGGAGGGGCATCTGGGGCCTACCCCACAAGAGACCCAGTACTTC	CASSPGGASG~PTPQETQYF	TRBV9*02, TRBV9*01, TRBV9*03	TRBV9	TRBJ2-5*01	TRBJ2-5	TRBD2*02	TRBD2	11	15	20	40	3	19	22
1	8.20E-08	TGTGCCAGCAGCCGGACTAGCGGGGGCCTCCGTCAGCTCCTACAATGAGCAGTTCTTC	CASSRTSGGL~VSSYNEQFF	TRBV2*01, TRBV2*02, TRBV2*03	TRBV2	TRBJ2-1*01	TRBJ2-1	TRBD2*01	TRBD2	10	13	25	36	2	10	12
1	8.20E-08	TGTGCCAGCAGCCATAGGACTAGCGGGACAGGTTGGTAGCAGTCAGCCCCAGCATTTT	CASSHRTSGT~VGSSQPQHF	TRBV6-5*01	TRBV6-5	TRBJ1-5*01	TRBJ1-5	TRBD2*02	TRBD2	10	16	27	36	5	8	13
1	8.20E-08	TGTGCCAGCAGCCACTCCGGGACTATTAGGGACAGGGAATTCCTACGAGCAGTACTTC	CASSHSGTIR~TGNSYEQYF	TRBV5-5*01, TRBV5-5*02, TRBV5-5*03	TRBV5-5	TRBJ2-7*01	TRBJ2-7	TRBD1*01	TRBD1	11	28	36	40	16	3	19
1	8.20E-08	TGTGCCAGCAGCCAATATCCCGGGGGACCGGGGGGCGAGCAATCAGCCCCAGCATTTT	CASSQYPGGP~GASNQPQHF	TRBV14*01	TRBV14	TRBJ1-5*01	TRBJ1-5	TRBD2*01	TRBD2	14	28	34	37	13	2	15
1	8.20E-08	TGTGCCAGCAGCCAAGTAAAAATCGCGAACACCGGGGGTTGGTGAAAAACTGTTTTTT	CASSQVKIAN~PGVGEKLFF	TRBV4-2*01	TRBV4-2	TRBJ1-4*01	TRBJ1-4	TRBD2*01	TRBD2	15	32	37	42	16	4	20
1	8.20E-08	TGTGCCAGCAGCCAAGAGGCCGGGACAGGGTCGGCCCCAGAAATCACCCCTCCACTTT	CASSQEAGTG~RPQKSPLHF	TRBV4-2*01	TRBV4-2	TRBJ1-6*02	TRBJ1-6	TRBD1*01	TRBD1	16	21	29	43	4	13	17
1	8.20E-08	TGTGCCAGCAGCCAAGAGACGGGGACTAGCGGGAGCTTTTTACAATGAGCAGTTCTTC	CASSQETGTS~GAFYNEQFF	TRBV25-1*01	TRBV25-1	TRBJ2-1*01	TRBJ2-1	TRBD2*02	TRBD2	10	21	34	40	10	5	15
1	8.20E-08	TGTGCCAGCAGCCAAAGAGGCGGGGGGCACCCGTTCTGGGGCCAACGTCCTGACTTTC	CASSQRGGGH~RSGANVLTF	TRBV12-4*01, TRBV12-3*01	TRBV12-4, TRBV12-3	TRBJ2-6*01	TRBJ2-6	TRBD2*01	TRBD2	10	19	26	34	8	7	15
1	8.20E-08	TGTGCCAGCAGCCAAAACGTAGGGGGAGGGGGGGGCGATTGGCACTGAAGCTTTCTTT	CASSQNVGGG~GAIGTEAFF	TRBV14*01	TRBV14	TRBJ1-1*01	TRBJ1-1	TRBD2*02, TRBD2*01	TRBD2	14	23	29	42	8	12	20
1	8.20E-08	TGTGCCAGCAGCGTTGGGGAACTAGCGGGGGGGCTTCAGCTCCTACGAGCAGTACTTC	CASSVGELAG~GFSSYEQYF	TRBV5-4*01	TRBV5-4	TRBJ2-7*01	TRBJ2-7	TRBD2*01	TRBD2	11	20	32	39	8	6	14
1	8.20E-08	TGTGCCAGCAGCGTAGTGATGGTAGTCCCTACGAGCAGGGGGCACTGAAGCTTTCTTT	CASSVVMVVP~RAGGTEAFF	TRBV9*02, TRBV9*01	TRBV9	TRBJ1-1*01	TRBJ1-1	TRBD1*01, TRBD2*02, TRBD2*01	TRBD1, TRBD2	15	35	41	42	19	0	19
1	8.20E-08	TGTGCCAGCAGCGTAGTGATAGCGCCTCATTCGAACACCGGGCACTGAAGCTTTCTTT	CASSVVIAPH~RTPGTEAFF	TRBV9*02, TRBV9*01	TRBV9	TRBJ1-1*01	TRBJ1-1	TRBD2*02, TRBD2*01	TRBD2	15	19	23	42	3	18	21
1	8.20E-08	TGTGCCAGCAGCGTAGCTAGCGGGGGCCTCCGTCAGCTCCTACAATGAGCAGTTCTTC	CASSVASGGL~VSSYNEQFF	TRBV9*02, TRBV9*01	TRBV9	TRBJ2-1*01	TRBJ2-1	TRBD2*01	TRBD2	15	16	25	36	0	10	10
1	8.20E-08	TGTGCCAGCAGCGTAGAATAAAAAAGGGGGGGGCCTGGGGAGAGAGCCCCAGCATTTT	CASSVE*KRG~GLGREPQHF	TRBV9*02, TRBV9*01	TRBV9	TRBJ1-5*01	TRBJ1-5	TRBD2*01	TRBD2	15	26	32	44	10	11	21
1	8.20E-08	TGTGCCAGCAGCGTAATGGACCCCCGGCAGTTTGGCTGGGGCCAACGTCCTGACTTTC	CASSVMDPRQ~LAGANVLTF	TRBV9*02, TRBV9*01	TRBV9	TRBJ2-6*01	TRBJ2-6	TRBD2*01	TRBD2	14	20	25	35	5	9	14
1	8.20E-08	TGTGCCAGCAGCGTAATGGACGGGAGGGCCAACTTGGGCAACAGATACGCAGTATTTT	CASSVMDGRA~TWATDTQYF	TRBV9*02, TRBV9*01	TRBV9	TRBJ2-3*01	TRBJ2-3	TRBD2*02	TRBD2	14	20	27	40	5	12	17
1	8.20E-08	TGTGCCAGCAGCGTAATGGAAATCATGGGGAGACACATTCTACAATGAGCAGTTCTTC	CASSVMEIMG~DTFYNEQFF	TRBV9*02, TRBV9*01	TRBV9	TRBJ2-1*01	TRBJ2-1	TRBD2*02	TRBD2	14	27	31	39	12	7	19
1	8.20E-08	TGTGCCAGCAGCGTAAGTTCGGGGGAGCAGCGGGAGTCCCACCGGGGAGCTGTTCTTT	CASSVSSGEQ~GSPTGELFF	TRBV9*02, TRBV9*01	TRBV9	TRBJ1-1*01	TRBJ1-1	TRBD2*02	TRBD2	14	28	35	52	13	16	29
1	8.20E-08	TGTGCCAGCAGCGCCCTGGGGCCCGGGACAGGTTGGTAGCAATCAGCCCCAGCATTTT	CASSALGPGT~VGSNQPQHF	TRBV7-2*04, TRBV7-2*01	TRBV7-2	TRBJ1-5*01	TRBJ1-5	TRBD1*01	TRBD1	11	24	31	36	12	4	16
1	8.20E-08	TGTGCCAGCAGCGCAGGGGGGGGGACTAGCGGACTTCCTCACAGATACGCAGTATTTT	CASSAGGGTS~DFLTDTQYF	TRBV9*02, TRBV9*01	TRBV9	TRBJ2-3*01	TRBJ2-3	TRBD2*02, TRBD2*01	TRBD2	12	21	31	39	8	7	15
1	8.20E-08	TGTGCCAGCAGCGAACGTGAGGGGGCGGGACAGAGAGCTTCTCTACGAGCAGTACTTC	CASSEREGAG~RELLYEQYF	TRBV9*02, TRBV9*01	TRBV9	TRBJ2-7*01	TRBJ2-7	TRBD1*01	TRBD1	12	26	32	42	13	9	22
1	8.20E-08	TGTGCCAGCAGCATATATCTCTGCAGCGTTGGGGATCAGGGACAATGAGCAGTTCTTC	CASSIYLCSV~GIRDNEQFF	TRBV5-6*01	TRBV5-6	TRBJ2-1*01	TRBJ2-1	TRBD1*01	TRBD1	11	36	40	41	24	0	24
1	8.20E-08	TGTGCCAGCAGGTCTACTAGCGGGGGCCTCCGTCAGCTCCTACAATGAGCAGTTCTTC	CASRSTSGGL~VSSYNEQFF	TRBV6-5*01	TRBV6-5	TRBJ2-1*01	TRBJ2-1	TRBD2*01	TRBD2	10	15	25	36	4	10	14
1	8.20E-08	TGTGCCAGCAGATCGGACAGGGACAGAACCAAACCCTAGCAATCAGCCCCAGCATTTT	CASRSDRDRT~NPSNQPQHF	TRBV28*01	TRBV28	TRBJ1-5*01	TRBJ1-5	TRBD1*01	TRBD1	10	14	21	36	3	14	17
1	8.20E-08	TGTGCCAGCAGAATAAAGAAATGGGCCCCAACCACGTCGGGGATGAAAAACTGTTTTT	CASRIKKWAP~PRRG*KTVF	TRBV7-9*03, TRBV7-9*01, TRBV7-9*04, TRBV7-9*02	TRBV7-9	TRBJ1-4*01	TRBJ1-4	TRBD1*01, TRBD2*01	TRBD1, TRBD2	10	24	28	53	13	24	37
1	8.20E-08	TGTGCCAGCAGAACCATTTGGTCATCGGGGCTAGGGGAGTCAGACAGCCCAGTACTTC	CASRTIWSSG~*GSQTAQYF	TRBV7-3*05, TRBV7-3*01	TRBV7-3	TRBJ2-5*01	TRBJ2-5	TRBD1*01, TRBD2*02, TRBD2*01	TRBD1, TRBD2	10	42	46	47	31	0	31
1	8.20E-08	TGTGCCAGCAGAACCATTTAGCCATCGGGGCTAGGGAGTCAGACAGCCCCAGCATTTT	CASRTI*PSG~*GVRQPQHF	TRBV7-3*05, TRBV7-3*01	TRBV7-3	TRBJ1-5*01	TRBJ1-5	TRBD1*01, TRBD2*02, TRBD2*01	TRBD1, TRBD2	10	26	30	43	15	12	27
1	8.20E-08	TGTGCCAGCAATTCCCGGGACTGGCGGGAGCGAGCGGGGCACAGATACGCAGTATTTT	CASNSRDWRE~ERGTDTQYF	TRBV7-9*03, TRBV7-9*01, TRBV7-9*04, TRBV7-9*02	TRBV7-9	TRBJ2-3*01	TRBJ2-3	TRBD2*02	TRBD2	9	23	29	38	13	8	21
1	8.20E-08	TGTGCCAGCAACCCCGGCGGGACGCTGATAGCAGGAGTCCCCCTACGAGCAGTACTTC	CASNPGGTLI~QESPYEQYF	TRBV7-3*05, TRBV7-3*01	TRBV7-3	TRBJ2-7*01	TRBJ2-7	TRBD2*02, TRBD2*01	TRBD2	9	16	21	41	6	19	25
1	8.20E-08	TGTGCCAGCAACACAAGGGGGGGGGACAGGCTTCTCTGGGGCCAACGTCCTGACTTTC	CASNTRGGDR~FSGANVLTF	TRBV12-4*01, TRBV12-3*01	TRBV12-4, TRBV12-3	TRBJ2-6*01	TRBJ2-6	TRBD1*01	TRBD1	9	22	29	33	12	3	15
1	8.20E-08	TGTGCAGCAGCGTAGATAGGGACTAGCGGGAGGACCTTACCCCTACGAGCAGTACTTC	CAAA*IGTSG~GPYPYEQYF	TRBV9*02, TRBV9*01, TRBV9*03	TRBV9	TRBJ2-7*01	TRBJ2-7	TRBD2*02	TRBD2	4	18	32	41	13	8	21
1	8.20E-08	TGCGCCATCAGTCTGGACCAACCTACGAGCAGTACTTCGGGCCGGGCACCAGCATTTT	CAISLDQPTS~VLRAGHQHF	TRBV10-1*02, TRBV10-1*01	TRBV10-1	TRBJ1-5*01	TRBJ1-5	TRBD1*01, TRBD2*02, TRBD2*01	TRBD1, TRBD2	11	43	46	48	31	1	32
1	8.20E-08	TGCGCCAGCAGTGAGTCGGAGGGGACCAGGGAGTTCGGCGGGCTATGGCTACACCTTC	CASSESEGTR~SSAGYGYTF	TRBV10-1*01	TRBV10-1	TRBJ1-2*01	TRBJ1-2	TRBD2*02	TRBD2	16	17	22	42	0	19	19
1	8.20E-08	TGCGCCAGCAGTGAGTACCTCTGTGCCAGCAGAAGGGGCGGGCACTGAAGCTTTCTTT	CASSEYLCAS~EGAGTEAFF	TRBV10-2*01	TRBV10-2	TRBJ1-1*01	TRBJ1-1	TRBD1*01, TRBD2*02, TRBD2*01	TRBD1, TRBD2	15	33	37	42	17	4	21
1	8.20E-08	TGCGCCAGCAGCTTGTCAATAGCGGGCGAACAAGCCTCCTTTGGGGAAACTGTTTTTT	CASSLSIAGE~KPPLGKLFF	TRBV5-1*01	TRBV5-1	TRBJ1-4*01	TRBJ1-4	TRBD2*02, TRBD2*01	TRBD2	14	19	25	46	4	20	24
1	8.20E-08	TGCGCCAGCAGCTTGGTGACTAGCGGGGGGCCGGAGCTCCTACAATGAGCAGTTCTTC	CASSLVTSGG~RSSYNEQFF	TRBV5-1*01	TRBV5-1	TRBJ2-1*01	TRBJ2-1	TRBD2*01	TRBD2	15	17	29	36	1	6	7
1	8.20E-08	TGCGCCAGCAGCTTGGCGGGGACAGGGGGCGCTTTCTGGGAATTCACCCCTCCACTTT	CASSLAGTGG~LSGNSPLHF	TRBV5-1*01	TRBV5-1	TRBJ1-6*01	TRBJ1-6	TRBD1*01	TRBD1	15	18	29	40	2	10	12
1	8.20E-08	TGCGCCAGCAGCTTGGGCTCTAGCGGGGGGCCGGAGCTCCTACAGTGAGCAGTTCTTC	CASSLGSSGG~RSSYSEQFF	TRBV4-3*03, TRBV4-3*01, TRBV4-3*04, TRBV4-3*02	TRBV4-3	TRBJ2-1*01	TRBJ2-1	TRBD2*01	TRBD2	11	19	29	36	7	6	13
1	8.20E-08	TGCGCCAGCAGCTTGGGGGACTTGAACACCGGGGACGAGCGACACTGAAGCTTTCTTT	CASSLGDLNT~GTSDTEAFF	TRBV5-1*01	TRBV5-1	TRBJ1-1*01	TRBJ1-1	TRBD2*02, TRBD2*01	TRBD2	15	16	21	41	0	19	19
1	8.20E-08	TGCGCCAGCAGCTTGAAGGGTTTCGTCGGCGGGGGGGGCGGGCACTGAAGCTTTCTTT	CASSLKGFVG~GGAGTEAFF	TRBV5-1*01	TRBV5-1	TRBJ1-1*01	TRBJ1-1	TRBD2*01	TRBD2	14	28	36	42	13	5	18
1	8.20E-08	TGCGCCAGCAGCTTATACCCCGGGACAGGGGGGGCCGAACGCAGATACGCAGTATTTT	CASSLYPGTG~GPNADTQYF	TRBV5-1*01	TRBV5-1	TRBJ2-3*01	TRBJ2-3	TRBD1*01	TRBD1	13	21	31	41	7	9	16
1	8.20E-08	TGCGCCAGCAGCTTAGCCGAGACAGGGGGGGGACGACGGCAATCAGCCCCAGCATTTT	CASSLAETGG~DDGNQPQHF	TRBV5-1*01	TRBV5-1	TRBJ1-5*01	TRBJ1-5	TRBD1*01	TRBD1	13	20	28	38	6	9	15
1	8.20E-08	TGCGCCAGCAGCTGCTAAGTCAGACTGGGGTAAGCCTACTAACTATGGCTACACCTTC	CASSC*VRLG~KPTNYGYTF	TRBV4-1*02, TRBV4-1*01	TRBV4-1	TRBJ1-2*01	TRBJ1-2	TRBD1*01, TRBD2*02, TRBD2*01	TRBD1, TRBD2	11	26	29	38	14	8	22
1	8.20E-08	TGCGCCAGCAGCTGACAGGTAGGAACACCGGGGAGCTGTTTACAATGAGCAGTTCTTC	CASS*QVGTP~GAVYNEQFF	TRBV5-1*01	TRBV5-1	TRBJ2-1*01	TRBJ2-1	TRBD1*01	TRBD1	12	13	18	40	0	21	21
1	8.20E-08	TGCGCCAGCAGCCCACTCGACCGGGACAGGCAACTCTGGGGCCAACGTCCTGACTTTC	CASSPLDRDR~NSGANVLTF	TRBV5-1*01	TRBV5-1	TRBJ2-6*01	TRBJ2-6	TRBD1*01	TRBD1	11	22	29	33	10	3	13
1	8.20E-08	TGCGCCAGCAGCCAGGCCCTAGCGGGAAGAACACTCTGGGGCCAACGTCCTGACTTTC	CASSQALAGR~HSGANVLTF	TRBV4-1*02, TRBV4-1*01	TRBV4-1	TRBJ2-6*01	TRBJ2-6	TRBD2*02	TRBD2	13	18	26	33	4	6	10
1	8.20E-08	TGCGCCAGCAGCCAAGATTTAGTGGGGCGGGAGATAGGGCACCGGGGAGCTGTTTTTT	CASSQDLVGR~R*GTGELFF	TRBV4-3*01	TRBV4-3	TRBJ2-2*01	TRBJ2-2	TRBD2*02	TRBD2	16	26	32	39	9	6	15
1	8.20E-08	TGCGCCAGCAGCGCCCGACAGGACACCGGGGAGCTCCTATAATTCACCCCTCCACTTT	CASSARQDTG~SSYNSPLHF	TRBV5-1*01	TRBV5-1	TRBJ1-6*02	TRBJ1-6	TRBD1*01	TRBD1	11	16	21	33	4	11	15
1	8.20E-08	TGCGCCAGCAGATCTCTCGCGGACTAACGGGATCACCACGCACAATGAGCAGTTCTTC	CASRSLAD*R~ITTHNEQFF	TRBV10-2*01	TRBV10-2	TRBJ2-1*01	TRBJ2-1	TRBD2*02, TRBD2*01	TRBD2	10	20	25	41	9	15	24
1	8.20E-08	TGCGCCAGCAAAGAGGGTATTGGACTAGCGGGTCCACTACTACAATGAGCAGTTCTTC	CASKEGIGLA~VHYYNEQFF	TRBV10-1*02, TRBV10-1*01	TRBV10-1	TRBJ2-1*01	TRBJ2-1	TRBD2*02, TRBD2*01	TRBD2	9	21	31	39	11	7	18
1	8.20E-08	TGCAGTGCTGGGTTTCCGGGGGTAGATGGCTACACCTTCGGATTCACCCCTCCACTTT	CSAGFPGVDG~TPSDSPLHF	TRBV20-1*06, TRBV20-1*03, TRBV20-1*01, TRBV20-1*04, TRBV20-1*05, TRBV20-1*02, TRBV20-1*07	TRBV20-1	TRBJ1-6*01	TRBJ1-6	TRBD2*01	TRBD2	8	16	21	41	7	19	26
1	8.20E-08	TGCAGTGCTACTCTAATACGCCCCGGGACTAGCGGGGGGGCTGGGAGAGCAGTACTTC	CSATLIRPGT~AGGLGEQYF	TRBV20-1*01, TRBV20-1*04, TRBV20-1*05, TRBV20-1*07	TRBV20-1	TRBJ2-7*01	TRBJ2-7	TRBD2*01	TRBD2	9	24	39	46	14	6	20
1	8.20E-08	TGCAGTGCTACCCCACTAGCGGGGGGGCCGAACACCGGGCCATGAAAAACTGTTTTTT	CSATPLAGGP~TPGHEKLFF	TRBV20-1*06, TRBV20-1*03, TRBV20-1*01, TRBV20-1*04, TRBV20-1*05, TRBV20-1*02, TRBV20-1*07	TRBV20-1	TRBJ1-4*01	TRBJ1-4	TRBD2*01	TRBD2	9	14	26	41	4	14	18
1	8.20E-08	TGCAGTGCTAGTGTTCCTCTGTGCTAGCGGGAGCCTATCCTACAATGAGCAGTTCTTC	CSASVPLC*R~SLSYNEQFF	TRBV20-1*01, TRBV20-1*04, TRBV20-1*05, TRBV20-1*07	TRBV20-1	TRBJ2-1*01	TRBJ2-1	TRBD2*02	TRBD2	11	23	32	37	11	4	15
1	8.20E-08	TGCAGTGCTAGTGGAGCGTCTAGCGGGCCTCCGAGGTGGGGCCAACGTCCTGACTTTC	CSASGASSGP~RGGANVLTF	TRBV20-1*01, TRBV20-1*04, TRBV20-1*05, TRBV20-1*07	TRBV20-1	TRBJ2-6*01	TRBJ2-6	TRBD2*02, TRBD2*01	TRBD2	11	19	26	36	7	9	16
1	8.20E-08	TGCAGTGCTAGCGTTGGGGGCAGAGAAAGCAGCCGAGTATACAGATACGCAGTATTTT	CSASVGGRES~AEYTDTQYF	TRBV20-1*01, TRBV20-1*04, TRBV20-1*05, TRBV20-1*07	TRBV20-1	TRBJ2-3*01	TRBJ2-3	TRBD1*01	TRBD1	10	15	20	40	4	19	23
1	8.20E-08	TGCAGTGCTAGCAATATAGCGGGGGGGACAGGGGATGGTCGGAAACACCATATATTTT	CSASNIAGGT~GMVGNTIYF	TRBV20-1*06, TRBV20-1*03, TRBV20-1*01, TRBV20-1*04, TRBV20-1*05, TRBV20-1*02, TRBV20-1*07	TRBV20-1	TRBJ1-3*01	TRBJ1-3	TRBD2*01	TRBD2	10	16	26	40	5	13	18
1	8.20E-08	TGCAGTGCTAGGGACCCAGGACAGGGGGGGCCTATTAAGCAATCAGCCCCAGCATTTT	CSARDPGQGG~LLSNQPQHF	TRBV20-1*01, TRBV20-1*04, TRBV20-1*05, TRBV20-1*07	TRBV20-1	TRBJ1-5*01	TRBJ1-5	TRBD1*01	TRBD1	10	18	27	37	7	9	16
1	8.20E-08	TGCAGTGCTAGAGCTCGGAGTGGGACTAGCGGGGGGGAGCTCCTACGAGCAGTACTTC	CSARARSGTS~GGSSYEQYF	TRBV20-1*01, TRBV20-1*04, TRBV20-1*05, TRBV20-1*07	TRBV20-1	TRBJ2-7*01	TRBJ2-7	TRBD2*01	TRBD2	12	21	36	39	8	2	10
1	8.20E-08	TGCAGTGCTAGAGGAGCTGACTCTATGCGGGGATTGGGTGCAAGAGACCCAGTACTTC	CSARGADSMR~DWVQETQYF	TRBV20-1*01, TRBV20-1*04, TRBV20-1*05, TRBV20-1*07	TRBV20-1	TRBJ2-5*01	TRBJ2-5	TRBD2*01	TRBD2	12	26	31	40	13	8	21
1	8.20E-08	TGCAGTGCTAGAGATTTGAGCGGGATATGTCGAGGCGGTACGGGGTGGCTACACCTTC	CSARDLSGIC~EAVRGGYTF	TRBV20-1*01, TRBV20-1*05, TRBV20-1*07	TRBV20-1	TRBJ1-2*01	TRBJ1-2	TRBD2*02	TRBD2	13	18	24	45	4	20	24
1	8.20E-08	TGCAGTGCTAGAGATTCGACAGGGCGGTCTGTCCGGGAGATATGAAAAACTGTTTTTT	CSARDSTGRS~SGRYEKLFF	TRBV20-1*01, TRBV20-1*05, TRBV20-1*07	TRBV20-1	TRBJ1-4*01	TRBJ1-4	TRBD1*01	TRBD1	13	17	23	41	3	17	20
1	8.20E-08	TGCAGTGCTAGAGATCTGAGCGGGGATTGGAGTTGCAACTAATGAAAAACTGTTTTTT	CSARDLSGDW~VATNEKLFF	TRBV20-1*01, TRBV20-1*05, TRBV20-1*07	TRBV20-1	TRBJ1-4*01	TRBJ1-4	TRBD2*01	TRBD2	13	18	24	35	4	10	14
1	8.20E-08	TGCAGTGCTAGAGATCTAACGAGAGCCACGACTAGCGGGACTCAATGAGCAGTTCTTC	CSARDLTRAT~LAGLNEQFF	TRBV20-1*01, TRBV20-1*05, TRBV20-1*07	TRBV20-1	TRBJ2-1*01	TRBJ2-1	TRBD2*02	TRBD2	13	29	39	42	15	2	17
1	8.20E-08	TGCAGTGCTAGAGATAGGGGGGAGACTAGCGGGAGAGGCTGGCTACGAGCAGTACTTC	CSARDRGETS~GEAGYEQYF	TRBV20-1*01, TRBV20-1*05, TRBV20-1*07	TRBV20-1	TRBJ2-7*01	TRBJ2-7	TRBD2*02	TRBD2	13	23	34	42	9	7	16
1	8.20E-08	TGCAGTGCTAGAGACTCGGCGGGGGGGCATTTCGGGCGGCAATCAGCCCCAGCATTTT	CSARDSAGGH~SGGNQPQHF	TRBV20-1*01, TRBV20-1*05, TRBV20-1*07	TRBV20-1	TRBJ1-5*01	TRBJ1-5	TRBD2*01	TRBD2	13	18	26	38	4	11	15
1	8.20E-08	TGCAGTGCTAGAGACTCGAGACAGGGGGTGGAACTCCACTTGGGAGGAGCTGTTTTTT	CSARDSRQGV~NSTWEELFF	TRBV20-1*01, TRBV20-1*05, TRBV20-1*07	TRBV20-1	TRBJ2-2*01	TRBJ2-2	TRBD1*01	TRBD1	13	19	27	45	5	17	22
1	8.20E-08	TGCAGTGCTAGAGAGGAGGCAGGGATAGTTTAGCCCACGGACAGATACGCAGTATTTT	CSAREEAGIV~SPRTDTQYF	TRBV20-1*01, TRBV20-1*05, TRBV20-1*07	TRBV20-1	TRBJ2-3*01	TRBJ2-3	TRBD1*01, TRBD2*02	TRBD1, TRBD2	13	19	23	40	5	16	21
1	8.20E-08	TGCAGTGCTAGAAGCGGGGGGGCCGAGGAGAGCGGGTCACTCCTACGAGCAGTACTTC	CSARSGGAEE~AGHSYEQYF	TRBV20-1*01, TRBV20-1*04, TRBV20-1*05, TRBV20-1*07	TRBV20-1	TRBJ2-7*01	TRBJ2-7	TRBD2*01	TRBD2	11	12	21	39	0	17	17
1	8.20E-08	TGCAGTGCTAAAACCTTGGACAGGGATGCCGGGGGGGGTTTCAGATACGCAGTATTTT	CSAKTLDRDA~GGVSDTQYF	TRBV20-1*01, TRBV20-1*04, TRBV20-1*05, TRBV20-1*07	TRBV20-1	TRBJ2-3*01	TRBJ2-3	TRBD1*01, TRBD2*01	TRBD1, TRBD2	9	17	24	41	7	16	23
1	8.20E-08	TGCAGTGCCCTTTCCCCCGGGACTAGCGGGAGGAGGTTCCACAGATACGCAGTATTTT	CSALSPGTSG~GGSTDTQYF	TRBV20-1*06, TRBV20-1*03, TRBV20-1*01, TRBV20-1*04, TRBV20-1*05, TRBV20-1*02, TRBV20-1*07	TRBV20-1	TRBJ2-3*01	TRBJ2-3	TRBD2*02	TRBD2	7	18	32	39	10	6	16
1	8.20E-08	TGCAGCTCCCTATCCCCCTGCTTGCTCGGACTCTTGCCTTTACCGGGGAGCTGTTTTT	CSSLSPCLLG~SCLYRGAVF	TRBV29-1*01, TRBV29-1*03	TRBV29-1	TRBJ2-2*01	TRBJ2-2	TRBD1*01	TRBD1	5	13	19	53	7	33	40
1	8.20E-08	TGCAGCTCCCTATCCCCCGCTTGCTCGGACTCTTGCCTTTACCGGGGAGCTGTTTTTT	CSSLSPACSD~LAFTGELFF	TRBV29-1*01, TRBV29-1*03	TRBV29-1	TRBJ2-2*01	TRBJ2-2	TRBD2*01	TRBD2	5	13	20	40	7	19	26
1	8.20E-08	TGCAGCGTCCTCCCTTATTTGACTAGCGGGAGTGGTGAACTACAATGAGCAGTTCTTC	CSVLPYLTSG~VVNYNEQFF	TRBV29-1*01, TRBV29-1*03	TRBV29-1	TRBJ2-1*01	TRBJ2-1	TRBD2*02	TRBD2	7	20	31	39	12	7	19
1	8.20E-08	TGCAGCGCCAACAATCAGCGGGGGGGCGTCGGGGAGCTCCTACAATGAGCAGTTCTTC	CSANNQRGGV~GSSYNEQFF	TRBV20-1*06, TRBV20-1*03, TRBV20-1*01, TRBV20-1*04, TRBV20-1*05, TRBV20-1*02, TRBV20-1*07	TRBV20-1	TRBJ2-1*01	TRBJ2-1	TRBD2*01	TRBD2	4	16	25	36	11	10	21
1	8.20E-08	TGCAGCACATTACACCGCGAGTACGTAGGAGTGGGCGGCTAATGAAAAACTGTTTTTT	CSTLHREYVG~WAANEKLFF	TRBV20-1*06, TRBV20-1*03, TRBV20-1*01, TRBV20-1*04, TRBV20-1*05, TRBV20-1*02, TRBV20-1*07	TRBV20-1	TRBJ1-4*01	TRBJ1-4	TRBD1*01, TRBD2*02, TRBD2*01	TRBD1, TRBD2	4	32	35	38	27	2	29
1	8.20E-08	TGTGCTATTTAGACTCAGGGACTAGCGGGACGGTCTGGGGCCAACGTCCTGACTTTC	CAI*TQGLAGRSGANVLTF	TRBV6-4*02, TRBV6-4*01	TRBV6-4	TRBJ2-6*01	TRBJ2-6	TRBD2*02	TRBD2	4	17	29	33	12	3	15
1	8.20E-08	TGTGCTAGTGGTTCCCCCTTGCGGGTAAGATCCTGGTGGGAAGAGACCCAGTACTTC	CASGSPLRVRSWWEETQYF	TRBV12-5*01	TRBV12-5	TRBJ2-5*01	TRBJ2-5	TRBD1*01	TRBD1	12	13	18	40	0	21	21
1	8.20E-08	TGTGCTAGCAGTTCCCCCCGGGGGGGTCCGGCCAGGGGAAATGAAAAACTGTTTTTT	CASSSPRGGPARGNEKLFF	TRBV12-4*01, TRBV12-3*01	TRBV12-4, TRBV12-3	TRBJ1-4*01	TRBJ1-4	TRBD2*01	TRBD2	12	18	25	39	5	13	18
1	8.20E-08	TGTGCTAGCAGTGATGCTGGGCTAGCGGGAGTATGGTCCTACAATGAGCAGTTCTTC	CASSDAGLAGVWSYNEQFF	TRBV2*01, TRBV2*03	TRBV2	TRBJ2-1*01	TRBJ2-1	TRBD2*02	TRBD2	13	21	30	36	7	5	12
1	8.20E-08	TGTGCCTTGTCCAAAGAAAGCTTGCAGGTGCGGGGGGTCACCGGGGAGCTGTTTTTT	CALSKESLQVRGVTGELFF	TRBV24-1*01	TRBV24-1	TRBJ2-2*01	TRBJ2-2	TRBD2*01	TRBD2	5	29	36	38	23	1	24
1	8.20E-08	TGTGCCTGGATGGGGACAAACCAAAAGCTAGCGCCTAGCACAGATACGCAGTATTTT	CAWMGTNQKLAPSTDTQYF	TRBV30*05, TRBV30*01	TRBV30	TRBJ2-3*01	TRBJ2-3	TRBD1*01, TRBD2*02, TRBD2*01	TRBD1, TRBD2	9	12	17	36	2	18	20
1	8.20E-08	TGTGCCCGCAGCTTGGGCGGGGGGCGAGGTCGGCTGGCGGGAAACACCGTATATTTT	CARSLGGGRGRLAGNTVYF	TRBV5-4*01	TRBV5-4	TRBJ1-3*01	TRBJ1-3	TRBD2*01	TRBD2	15	16	23	39	0	15	15
1	8.20E-08	TGTGCCGCCAGCAGAGGTGGGATGGTGTGGCAGGGTAGTAACTATGGCTACACCTTC	CAASRGGMVWQGSNYGYTF	TRBV15*02	TRBV15	TRBJ1-2*01	TRBJ1-2	TRBD1*01	TRBD1	11	30	34	38	18	3	21
1	8.20E-08	TGTGCCGGTTGTGAGGATGCGGGACACTTTCTTGGGAGCAATCAGCCCCAGCATTTT	CAGCEDAGHFLGSNQPQHF	TRBV19*01, TRBV19*03, TRBV19*02	TRBV19	TRBJ1-5*01	TRBJ1-5	TRBD1*01, TRBD2*02	TRBD1, TRBD2	5	20	25	36	14	10	24
1	8.20E-08	TGTGCCGGCAGTTTAGTAGGAAGACACCGTATATCTGGGGCCAACGTCCTGACTTTC	CAGSLVGRHRISGANVLTF	TRBV12-4*01, TRBV12-3*01	TRBV12-4, TRBV12-3	TRBJ2-6*01	TRBJ2-6	TRBD1*01	TRBD1	15	22	25	33	6	7	13
1	8.20E-08	TGTGCCGGCAGCCAAGGTCAAGCACAGACAGGGTCCGCCACCGGGGAGCTGTTTTTT	CAGSQGQAQTGSATGELFF	TRBV5-5*01, TRBV5-5*02, TRBV5-5*03	TRBV5-5	TRBJ2-2*01	TRBJ2-2	TRBD1*01	TRBD1	11	26	32	38	14	5	19
1	8.20E-08	TGTGCCGACAGCTCAGACAAATACGTCACTAGCCCCACTTACAATGAGCAGTTCTTC	CADSSDKYVTSPTYNEQFF	TRBV9*02, TRBV9*01, TRBV9*03	TRBV9	TRBJ2-1*01	TRBJ2-1	TRBD2*02, TRBD2*01	TRBD2	5	27	32	39	21	6	27
1	8.20E-08	TGTGCCATCGGGCGGGAGGGTGGCGGGGGGCCCCGGAAGCTCAATGAGCAGTTCTTC	CAIGREGGGGPRKLNEQFF	TRBV10-3*01, TRBV10-3*02	TRBV10-3	TRBJ2-1*01	TRBJ2-1	TRBD2*02	TRBD2	8	11	19	41	2	21	23
1	8.20E-08	TGTGCCATCAGTGATAGGGACAGGGGAAGGAATTCGGCTAATTCACCCCTCCACTTT	CAISDRDRGRNSANSPLHF	TRBV10-3*01, TRBV10-3*02	TRBV10-3	TRBJ1-6*02	TRBJ1-6	TRBD1*01	TRBD1	13	16	25	38	2	12	14
1	8.20E-08	TGTGCCATCAGTGAGTCCGGCGCTAGCGGGAGCGGGAGCACAGATACGCAGTATTTT	CAISESGASGSGSTDTQYF	TRBV10-3*01, TRBV10-3*02	TRBV10-3	TRBJ2-3*01	TRBJ2-3	TRBD2*02	TRBD2	16	22	31	36	5	4	9
1	8.20E-08	TGTGCCATCAGTGAGTCGAAACACGGGACAGGGGGTTTTCGTTCACCCCTCCACTTT	CAISESKHGTGGFRSPLHF	TRBV10-3*01, TRBV10-3*02	TRBV10-3	TRBJ1-6*02	TRBJ1-6	TRBD1*01	TRBD1	16	24	34	41	7	6	13
1	8.20E-08	TGTGCCATCAGTGAGCCGTACGGGACTAGCGGGAGTTCCTACAATGAGCAGTTCTTC	CAISEPYGTSGSSYNEQFF	TRBV10-3*01, TRBV10-3*02	TRBV10-3	TRBJ2-1*01	TRBJ2-1	TRBD2*02	TRBD2	14	21	34	36	6	1	7
1	8.20E-08	TGTGCCATCAGTGAGAAATTTGTACAGGACGTTGGGTGGGGGAATACGCAGTATTTT	CAISEKFVQDVGWGNTQYF	TRBV10-3*01, TRBV10-3*02	TRBV10-3	TRBJ2-3*01	TRBJ2-3	TRBD1*01, TRBD2*01	TRBD1, TRBD2	14	37	41	43	22	1	23
1	8.20E-08	TGTGCCATCAGTGAATACGGCTCCCTGGACAAGTATAGCAATCAGCCCCAGCATTTT	CAISEYGSLDKYSNQPQHF	TRBV10-3*01, TRBV10-3*02	TRBV10-3	TRBJ1-5*01	TRBJ1-5	TRBD1*01, TRBD2*02	TRBD1, TRBD2	13	26	30	35	12	4	16
1	8.20E-08	TGTGCCATCAGCTACAGGTCTCTCGCAGAAATCGGGGGAGTCGTTGAGCAGTTCTTC	CAISYRSLAEIGGVVEQFF	TRBV10-3*01, TRBV10-3*02	TRBV10-3	TRBJ2-1*01	TRBJ2-1	TRBD2*01	TRBD2	10	32	37	44	21	6	27
1	8.20E-08	TGTGCCATCAAGGAGACTAGCGGGAGAGGGAGCTCCTATAATTCACCCCTCCACTTT	CAIKETSGRGSSYNSPLHF	TRBV10-3*01, TRBV10-3*02	TRBV10-3	TRBJ1-6*02	TRBJ1-6	TRBD2*02	TRBD2	9	14	25	32	4	6	10
1	8.20E-08	TGTGCCATAGGGAAAAGAAGGGACTAGCGGGGGGATCCTAACTACGAGCAGTACTTC	CAIGKRRD*RGDPNYEQYF	TRBV10-3*01, TRBV10-3*02	TRBV10-3	TRBJ2-7*01	TRBJ2-7	TRBD2*01	TRBD2	7	19	33	41	11	7	18
1	8.20E-08	TGTGCCACCAGTTTAGGCTACGAGCAGTAAAGGGGGTCCAGGCAGCCCCAGCATTTT	CATSLGYEQ*RGSRQPQHF	TRBV24-1*01	TRBV24-1	TRBJ1-5*01	TRBJ1-5	TRBD1*01	TRBD1	11	30	35	42	18	6	24
1	8.20E-08	TGTGCCACCAGTGATTTGTGTGATTAGGGGAAAACAAGCAATCAGCCCCAGCATTTT	CATSDLCD*GKTSNQPQHF	TRBV24-1*01	TRBV24-1	TRBJ1-5*01	TRBJ1-5	TRBD1*01	TRBD1	17	25	29	36	7	6	13
1	8.20E-08	TGTGCCACCAGTGATTCCCCCGGGACAGCCCATATTCGGGCCTACGAGCAGTACTTC	CATSDSPGTAHIRAYEQYF	TRBV24-1*01	TRBV24-1	TRBJ2-7*01	TRBJ2-7	TRBD1*01	TRBD1	15	21	27	40	5	12	17
1	8.20E-08	TGTGCCACCAGTGATCTAGCAACAACCCCCGGGACAGGGGCAGATACGCAGTATTTT	CATSDLATTPGTGADTQYF	TRBV24-1*01	TRBV24-1	TRBJ2-3*01	TRBJ2-3	TRBD1*01	TRBD1	14	30	39	40	15	0	15
1	8.20E-08	TGTGCCACCAGTGATCGCGCATTAGGGACTAGCGGGAAGCCCGATGAGCAGTTCTTC	CATSDRALGTSGKPDEQFF	TRBV24-1*01	TRBV24-1	TRBJ2-1*01	TRBJ2-1	TRBD2*02	TRBD2	14	24	36	43	9	6	15
1	8.20E-08	TGTGCCACCAGTGACCCTTTCCCGGGACAGGTTGGTAGCAATCAGCCCCAGCATTTT	CATSDPFPGQVGSNQPQHF	TRBV24-1*01	TRBV24-1	TRBJ1-5*01	TRBJ1-5	TRBD1*01	TRBD1	13	23	30	35	9	4	13
1	8.20E-08	TGTGCCACCAGTGACCCGCGGTGGCACCGGGACAGGGGTGATTCACCCCTCCACTTT	CATSDPRWHRDRGDSPLHF	TRBV24-1*01	TRBV24-1	TRBJ1-6*02	TRBJ1-6	TRBD1*01	TRBD1	13	28	37	40	14	2	16
1	8.20E-08	TGTGCCACCAGTGACCCGCGGTGGCACCGGGACAGGGGCGATTCACCCCTCCACTTT	CATSDPRWHRDRGDSPLHF	TRBV24-1*01	TRBV24-1	TRBJ1-6*01	TRBJ1-6	TRBD1*01	TRBD1	13	28	37	40	14	2	16
1	8.20E-08	TGTGCCACCAGCTCTCGTCTCCCGGGACAGGTTGGTAGCAATCAGCCCCAGCATTTT	CATSSRLPGQVGSNQPQHF	TRBV15*02	TRBV15	TRBJ1-5*01	TRBJ1-5	TRBD1*01	TRBD1	11	23	30	35	11	4	15
1	8.20E-08	TGTGCCACCAGCACCACAAGGGACATAACACCAGGGAAAGGCTACGAGCAGTACTTC	CATSTTRDITPGKGYEQYF	TRBV15*02	TRBV15	TRBJ2-7*01	TRBJ2-7	TRBD1*01	TRBD1	11	19	24	41	7	16	23
1	8.20E-08	TGTGCCACCAGCAGCTTGGAACCGGGCTAGCGGGAGGGCCCAGGTGAGCAGTTCTTC	CATSSLEPG*REGPGEQFF	TRBV15*02	TRBV15	TRBJ2-1*01	TRBJ2-1	TRBD2*02	TRBD2	11	26	37	44	14	6	20
1	8.20E-08	TGTGCCACCAGCAGCTGGGACCGGGACACCGCTTCTGGGGCCAACGTCCTGACTTTC	CATSSWDRDTASGANVLTF	TRBV15*02	TRBV15	TRBJ2-6*01	TRBJ2-6	TRBD1*01	TRBD1	11	22	27	33	10	5	15
1	8.20E-08	TGTGCCACCAGCAGGTCTCCCGGGACTAGCGGGATCCGCTCCTACGAGCAGTACTTC	CATSRSPGTSGIRSYEQYF	TRBV15*02	TRBV15	TRBJ2-7*01	TRBJ2-7	TRBD2*02	TRBD2	11	21	33	38	9	4	13
1	8.20E-08	TGTGCCACCAGCAGAGGGGACAGGGTTCTTTTTACGGGGGACGCACCCCTCCACTTT	CATSRGDRVLFTGDAPLHF	TRBV15*02	TRBV15	TRBJ1-6*02	TRBJ1-6	TRBD1*01	TRBD1	11	16	24	43	4	18	22
1	8.20E-08	TGTGCCACCAGCAGAGGGGAGACAGGCTACAATGAGCAGGGCAAGACCCAGTACTTC	CATSRGETGYNEQGKTQYF	TRBV15*02	TRBV15	TRBJ2-5*01	TRBJ2-5	TRBD1*01	TRBD1	11	20	25	43	8	17	25
1	8.20E-08	TGTGCCACCAGCAGAGATGGGACACCGGGGCAGGGGGATTCCTACGAGCAGTACTTC	CATSRDGTPGQGDSYEQYF	TRBV15*02	TRBV15	TRBJ2-7*01	TRBJ2-7	TRBD1*01	TRBD1	11	30	36	39	18	2	20
1	8.20E-08	TGTGCCACCAGCAGAGATGGGACACCGGGACAGGCCTGAAACACTGAAGCTTTCTTT	CATSRDGTPGQA*NTEAFF	TRBV15*02	TRBV15	TRBJ1-1*01	TRBJ1-1	TRBD1*01	TRBD1	11	26	33	39	14	5	19
1	8.20E-08	TGTGCCACCAGCAGAGATGGGACACCGGGACAGGGGGCTAAGTACGAGCAGTACTTC	CATSRDGTPGQGAKYEQYF	TRBV15*02	TRBV15	TRBJ2-7*01	TRBJ2-7	TRBD1*01	TRBD1	11	26	37	42	14	4	18
1	8.20E-08	TGTGCCACCAGCAGAGATGGGACACCGGGACAGGGACTCTCCTACGAGCAGTACTTC	CATSRDGTPGQGLSYEQYF	TRBV15*02	TRBV15	TRBJ2-7*01	TRBJ2-7	TRBD1*01	TRBD1	11	26	34	38	14	3	17
1	8.20E-08	TGTGCCACCAAGGGCGGGGGCAGGGGACGGCGACTAAGCACCGGGGAGCTGTTTTTT	CATKGGGRGRRLSTGELFF	TRBV11-2*01	TRBV11-2	TRBJ2-2*01	TRBJ2-2	TRBD2*01	TRBD2	6	13	19	38	6	18	24
1	8.20E-08	TGTGCCAGTGGACCATATCGGGAAGGACAGGGCCAGAACACCGGGGAGCTGTTTTTT	CASGPYREGQGQNTGELFF	TRBV19*01, TRBV19*03, TRBV19*02	TRBV19	TRBJ2-2*01	TRBJ2-2	TRBD1*01	TRBD1	8	24	31	35	15	3	18
1	8.20E-08	TGTGCCAGTATTCAACAGGGGAGGAAACAGGGCTTGGCATACACTGAAGCTTTCTTT	CASIQQGRKQGLAYTEAFF	TRBV19*01, TRBV19*03, TRBV19*02	TRBV19	TRBJ1-1*01	TRBJ1-1	TRBD1*01	TRBD1	9	14	20	40	4	19	23
1	8.20E-08	TGTGCCAGTAGTGCAGCAGGGGACAGGGCAAACGGTGTGTCTCAGCCCCAGCATTTT	CASSAAGDRANGVSQPQHF	TRBV19*01, TRBV19*03, TRBV19*02	TRBV19	TRBJ1-5*01	TRBJ1-5	TRBD1*01	TRBD1	11	19	27	41	7	13	20
1	8.20E-08	TGTGCCAGTAGTATCCCTGCCCGGGACAGGGGCCCTCGACGGGAAAAACTGTTTTTT	CASSIPARDRGPRREKLFF	TRBV19*01, TRBV19*02	TRBV19	TRBJ1-4*01	TRBJ1-4	TRBD1*01	TRBD1	13	22	31	42	8	10	18
1	8.20E-08	TGTGCCAGTAGTATGGCGGGCAATGAGCAGTTCTTCGGGCCAGGGGAGCTGTTTTTT	CASSMAGNEQFFGPGELFF	TRBV19*01, TRBV19*02	TRBV19	TRBJ2-2*01	TRBJ2-2	TRBD2*02, TRBD2*01	TRBD2	13	15	19	42	1	22	23
1	8.20E-08	TGTGCCAGTAGTATAGTCCCTCAGGGACAGGGGAAGGGCAATCAGCCCCAGCATTTT	CASSIVPQGQGKGNQPQHF	TRBV19*01, TRBV19*02	TRBV19	TRBJ1-5*01	TRBJ1-5	TRBD1*01	TRBD1	15	23	32	37	7	4	11
1	8.20E-08	TGTGCCAGTAGTACCGCTGGGGTGGACAAAGGCTCTGGGGCCAACGTCCTGACTTTC	CASSTAGVDKGSGANVLTF	TRBV19*01, TRBV19*03, TRBV19*02	TRBV19	TRBJ2-6*01	TRBJ2-6	TRBD1*01, TRBD2*02, TRBD2*01	TRBD1, TRBD2	12	23	27	32	10	4	14
1	8.20E-08	TGTGCCAGTAGCCCGCAACCAACGACTAATTGGGAACGCAAACAGCCCTAGCATTTT	CASSPQPTTNWERKQP*HF	TRBV19*01, TRBV19*03, TRBV19*02	TRBV19	TRBJ1-5*01	TRBJ1-5	TRBD2*02, TRBD2*01	TRBD2	11	23	27	42	11	14	25
1	8.20E-08	TGTGCCAGTAGCGGCGGGAGGGGGGTGGTTGGCGGGAGCTCCTACGAGCAGTACTTC	CASSGGRGVVGGSSYEQYF	TRBV7-9*03, TRBV7-9*01, TRBV7-9*04, TRBV7-9*02	TRBV7-9	TRBJ2-7*01	TRBJ2-7	TRBD2*02	TRBD2	11	13	21	38	1	16	17
1	8.20E-08	TGTGCCAGTAGCAATTTAGGGCGCGGACGGAGATATAGCAATCAGCCCCAGCATTTT	CASSNLGRGRRYSNQPQHF	TRBV19*01, TRBV19*03, TRBV19*02	TRBV19	TRBJ1-5*01	TRBJ1-5	TRBD1*01, TRBD2*02, TRBD2*01	TRBD1, TRBD2	11	24	27	35	12	7	19
1	8.20E-08	TGTGCCAGTAGGCCATATTGGGAGGGACAGGGCCAGAACACCGGGGAGCTGTTTTTT	CASRPYWEGQGQNTGELFF	TRBV19*01, TRBV19*03, TRBV19*02	TRBV19	TRBJ2-2*01	TRBJ2-2	TRBD1*01	TRBD1	10	23	31	35	12	3	15
1	8.20E-08	TGTGCCAGTAGACCATATTGGGAAGGACAGGGCCAGAACACAGATACGCAGTATTTT	CASRPYWEGQGQNTDTQYF	TRBV19*01, TRBV19*03, TRBV19*02	TRBV19	TRBJ2-3*01	TRBJ2-3	TRBD1*01	TRBD1	10	24	31	38	13	6	19
1	8.20E-08	TGTGCCAGTAGACCATATTGGGAAGGACAGGGGGTTGGGAGTCAGCCCCAGCATTTT	CASRPYWEGQGVGSQPQHF	TRBV19*01, TRBV19*03, TRBV19*02	TRBV19	TRBJ1-5*01	TRBJ1-5	TRBD1*01	TRBD1	10	24	33	41	13	7	20
1	8.20E-08	TGTGCCAGCTCACCAAGCCTGCCGATGGGGAGCGGGGGAAAAGAGACCCAGTACTTC	CASSPSLPMGSGGKETQYF	TRBV18*01	TRBV18	TRBJ2-5*01	TRBJ2-5	TRBD2*01	TRBD2	14	30	37	40	15	2	17
1	8.20E-08	TGTGCCAGCCCCACAAGGGCGGGGGGGCTCGAGAGATACGCAGAAAAACTGTTTTTT	CASPTRAGGLERYAEKLFF	TRBV6-6*02, TRBV6-6*01, TRBV6-6*03	TRBV6-6	TRBJ1-4*01	TRBJ1-4	TRBD2*01	TRBD2	8	18	26	42	9	15	24
1	8.20E-08	TGTGCCAGCCACTCGCGGGGGGGGACATGAATAGGTTCCTACAATGAGCAGTTCTTC	CASHSRGGT*IGSYNEQFF	TRBV10-3*01, TRBV10-3*02	TRBV10-3	TRBJ2-1*01	TRBJ2-1	TRBD2*01	TRBD2	6	14	22	36	7	13	20
1	8.20E-08	TGTGCCAGCGTCCTCCCTTATTTGACTAGCGGGAGTGGTGAAGATACGCAGTATTTT	CASVLPYLTSGSGEDTQYF	TRBV7-7*01, TRBV7-7*02	TRBV7-7	TRBJ2-3*01	TRBJ2-3	TRBD2*02	TRBD2	8	23	34	41	14	6	20
1	8.20E-08	TGTGCCAGCGCTAGCGGGATGGTAACTACCACAGGGGGCTGATCACCCCTCCACTTT	CASASGMVTTTGG*SPLHF	TRBV12-4*01, TRBV12-3*01	TRBV12-4, TRBV12-3	TRBJ1-6*01	TRBJ1-6	TRBD1*01, TRBD2*02	TRBD1, TRBD2	8	30	38	42	21	3	24
1	8.20E-08	TGTGCCAGCGCCCGATCCGGGACAGCGGACTGGCGGTCCACCGGGGAGCTGTTTTTT	CASARSGTADWRSTGELFF	TRBV7-3*05, TRBV7-3*01	TRBV7-3	TRBJ2-2*01	TRBJ2-2	TRBD1*01	TRBD1	8	18	24	38	9	13	22
1	8.20E-08	TGTGCCAGCGGTCCTATCTCCGGCAGGGGGATTATCTTAACCCACGAGTAGTACTTC	CASGPISGRGIILTHE*YF	TRBV9*02, TRBV9*01, TRBV9*03	TRBV9	TRBJ2-7*01	TRBJ2-7	TRBD1*01	TRBD1	8	23	29	43	14	13	27
1	8.20E-08	TGTGCCAGCGGCTTAGGACTCGGTGCGTCATTCTCTGGGGCCAACGTCCTAACTTTC	CASGLGLGASFSGANVLTF	TRBV7-3*01	TRBV7-3	TRBJ2-6*01	TRBJ2-6	TRBD2*02, TRBD2*01	TRBD2	14	15	19	32	0	12	12
1	8.20E-08	TGTGCCAGCACTAAAGTTCGTGAGACAGAAGCGATAGCCAAAAACATTCAGTACTTC	CASTKVRETEAIAKNIQYF	TRBV27*01	TRBV27	TRBJ2-4*01	TRBJ2-4	TRBD1*01	TRBD1	9	23	27	35	13	7	20
1	8.20E-08	TGTGCCAGCACCTTTACAGGGGGGGCGGTTCGGACAGTCAATGAAAAACTGTTTTTT	CASTFTGGAVRTVNEKLFF	TRBV12-4*01, TRBV12-3*01	TRBV12-4, TRBV12-3	TRBJ1-4*01	TRBJ1-4	TRBD1*01	TRBD1	9	15	22	39	5	16	21
1	8.20E-08	TGTGCCAGCACCTCCCAGGGGACTTCGGGGGGCTTAGGCAATCAGCCCCAGTACTTC	CASTSQGTSGGLGNQPQYF	TRBV7-8*01, TRBV7-8*03	TRBV7-8	TRBJ2-5*01	TRBJ2-5	TRBD2*01	TRBD2	9	25	31	46	15	14	29
1	8.20E-08	TGTGCCAGCACCTGACAGGGAACCCTCTCCTACGAGCAGAACTATGGCTACACCTTC	CAST*QGTLSYEQNYGYTF	TRBV2*01, TRBV2*02, TRBV2*03	TRBV2	TRBJ1-2*01	TRBJ1-2	TRBD1*01	TRBD1	9	13	19	39	3	19	22
1	8.20E-08	TGTGCCAGCACCCTGGACAGGGATTATCGGTACGAGCAGTACTATGGCTACACCTTC	CASTLDRDYRYEQYYGYTF	TRBV7-9*01, TRBV7-9*02	TRBV7-9	TRBJ1-2*01	TRBJ1-2	TRBD1*01	TRBD1	9	14	21	40	4	18	22
1	8.20E-08	TGTGCCAGCACCCAATGAGGGGGCGGGGAGGGGGGGGCCACAGATACGCAGTATTTT	CASTQ*GGGEGGATDTQYF	TRBV7-8*03	TRBV7-8	TRBJ2-3*01	TRBJ2-3	TRBD1*01, TRBD2*02, TRBD2*01	TRBD1, TRBD2	9	17	23	38	7	14	21
1	8.20E-08	TGTGCCAGCACCGGGGAATAAAAAGAACTAGCGGGAGAGGTCAATGAGCAGTTCTTC	CASTGE*KELAGEVNEQFF	TRBV2*01, TRBV2*02, TRBV2*03	TRBV2	TRBJ2-1*01	TRBJ2-1	TRBD2*02	TRBD2	9	26	36	41	16	4	20
1	8.20E-08	TGTGCCAGCACATACAGGGGACAGGGGGCAGATAGGTCCTACAATGAGCAGTTCTTC	CASTYRGQGADRSYNEQFF	TRBV25-1*01	TRBV25-1	TRBJ2-1*01	TRBJ2-1	TRBD1*01	TRBD1	9	17	28	36	7	7	14
1	8.20E-08	TGTGCCAGCAGTTTTGGGTTTATTAGGACAGGGGACTATAATGAAAAACTGTTTTTT	CASSFGFIRTGDYNEKLFF	TRBV28*01	TRBV28	TRBJ1-4*01	TRBJ1-4	TRBD1*01	TRBD1	13	25	33	38	11	4	15
1	8.20E-08	TGTGCCAGCAGTTTCGGGACCCCGGGACTAGCGGGGGTGGCGGAGACCCAGTACTTC	CASSFGTPGLAGVAETQYF	TRBV28*01	TRBV28	TRBJ2-5*01	TRBJ2-5	TRBD2*01	TRBD2	13	23	36	42	9	5	14
1	8.20E-08	TGTGCCAGCAGTTTGGTATTAGCGGGGGCCTCCGACAGCTCCTACGAGCAGTACTTC	CASSLVLAGASDSSYEQYF	TRBV12-4*01, TRBV12-3*01	TRBV12-4, TRBV12-3	TRBJ2-7*01	TRBJ2-7	TRBD2*01	TRBD2	13	19	27	38	5	10	15
1	8.20E-08	TGTGCCAGCAGTTTGGCCGGACCAGGGAGCGGCTCCTATAATTCACCCCTCCACTTT	CASSLAGPGSGSYNSPLHF	TRBV28*01	TRBV28	TRBJ1-6*01	TRBJ1-6	TRBD1*01, TRBD2*02, TRBD2*01	TRBD1, TRBD2	13	22	26	32	8	5	13
1	8.20E-08	TGTGCCAGCAGTTTGGGGTCGAACACCACATAAAATACGAACACTGAAGCTTTCTTT	CASSLGSNTT*NTNTEAFF	TRBV12-4*01, TRBV12-3*01	TRBV12-4, TRBV12-3	TRBJ1-1*01	TRBJ1-1	TRBD1*01, TRBD2*01	TRBD1, TRBD2	13	14	17	38	0	20	20
1	8.20E-08	TGTGCCAGCAGTTTATCCATCCCCTCGACAGGGGCCCCCAATCAGCCCCAGCATTTT	CASSLSIPSTGAPNQPQHF	TRBV27*01	TRBV27	TRBJ1-5*01	TRBJ1-5	TRBD1*01	TRBD1	16	26	33	38	9	4	13
1	8.20E-08	TGTGCCAGCAGTTTATCGAAATGGCGGGACGGTCTTAAGTTAAATGAGCAGTTCTTC	CASSLSKWRDGLKLNEQFF	TRBV12-4*01, TRBV12-3*01	TRBV12-4, TRBV12-3	TRBJ2-1*01	TRBJ2-1	TRBD2*02	TRBD2	14	23	28	42	8	13	21
1	8.20E-08	TGTGCCAGCAGTTTAGCGAGGGTCAGCTCCTACAATGAGCAAGAGACCCAGTACTTC	CASSLARVSSYNEQETQYF	TRBV12-4*01, TRBV12-3*01	TRBV12-4, TRBV12-3	TRBJ2-5*01	TRBJ2-5	TRBD2*02	TRBD2	16	17	21	39	0	17	17
1	8.20E-08	TGTGCCAGCAGTTTAGCGAGGAGGGGGACTAGCGGTATACAAGAGACCCAGTACTTC	CASSLARRGTSGIQETQYF	TRBV12-4*01, TRBV12-3*01	TRBV12-4, TRBV12-3	TRBJ2-5*01	TRBJ2-5	TRBD2*02, TRBD2*01	TRBD2	16	24	34	39	7	4	11
1	8.20E-08	TGTGCCAGCAGTTTAGACGGACTAGCGGGAGGCCGTACCTACAATGAGCAGTTCTTC	CASSLDGLAGGRTYNEQFF	TRBV12-4*01, TRBV12-3*01	TRBV12-4, TRBV12-3	TRBJ2-1*01	TRBJ2-1	TRBD2*02	TRBD2	15	18	31	37	2	5	7
1	8.20E-08	TGTGCCAGCAGTTTAGAACAGGGGCTAGCGGGAGGAGGGACAGAGACCCAGTACTTC	CASSLEQGLAGGGTETQYF	TRBV28*01	TRBV28	TRBJ2-5*01	TRBJ2-5	TRBD2*02	TRBD2	14	24	34	41	9	6	15
1	8.20E-08	TGTGCCAGCAGTTCCTTCCTATCCGGGACAGGGAATGTGTAGACTGAAGCTTTCTTT	CASSSFLSGTGNV*TEAFF	TRBV10-3*01, TRBV10-3*02	TRBV10-3	TRBJ1-1*01	TRBJ1-1	TRBD1*01	TRBD1	11	24	32	42	12	9	21
1	8.20E-08	TGTGCCAGCAGTTCCCCCCGGGGGGGTCCGGCCAGGGACACCGGGGAGCTGTTTTTT	CASSSPRGGPARDTGELFF	TRBV12-4*01, TRBV12-3*01	TRBV12-4, TRBV12-3	TRBJ2-2*01	TRBJ2-2	TRBD2*01	TRBD2	12	18	25	37	5	11	16
1	8.20E-08	TGTGCCAGCAGTTCCCCCCGGGACACTCCCGAACAAGTAACTGAAAAACTGTTTTTT	CASSSPRDTPEQVTEKLFF	TRBV2*01, TRBV2*02, TRBV2*03	TRBV2	TRBJ1-4*01	TRBJ1-4	TRBD2*01	TRBD2	11	13	19	41	1	21	22
1	8.20E-08	TGTGCCAGCAGTTCAGACAGACTTCTCAAGAGGAAGGGCAATCAGCCCCAGCATTTT	CASSSDRLLKRKGNQPQHF	TRBV28*01	TRBV28	TRBJ1-5*01	TRBJ1-5	TRBD1*01	TRBD1	12	15	19	37	2	17	19
1	8.20E-08	TGTGCCAGCAGTTGGTCTAGCGGACAGGGGGGCCTGGGGAGAGAGCCCCAGCATTTT	CASSWSSGQGGLGREPQHF	TRBV2*01, TRBV2*02, TRBV2*03	TRBV2	TRBJ1-5*01	TRBJ1-5	TRBD1*01	TRBD1	11	21	30	43	9	12	21
1	8.20E-08	TGTGCCAGCAGTTATTCTCGCTCGGGACACAACAGTGGGGCCAACGTCCTGACTTTC	CASSYSRSGHNSGANVLTF	TRBV6-5*01	TRBV6-5	TRBJ2-6*01	TRBJ2-6	TRBD1*01	TRBD1	13	23	28	35	9	6	15
1	8.20E-08	TGTGCCAGCAGTTACTCGTCTCTTCTGAGACAGGGGGAGGACGATGAGCAGTTCTTC	CASSYSSLLRQGEDDEQFF	TRBV6-6*01	TRBV6-6	TRBJ2-1*01	TRBJ2-1	TRBD1*01	TRBD1	16	28	36	43	11	6	17
1	8.20E-08	TGTGCCAGCAGTTACTCGAGACGGGGATTGAGACGGGACACCGGGGAGCTGTTTTTT	CASSYSRRGLRRDTGELFF	TRBV6-5*01	TRBV6-5	TRBJ2-2*01	TRBJ2-2	TRBD2*01	TRBD2	16	21	25	37	4	11	15
1	8.20E-08	TGTGCCAGCAGTCTGTAGTACCGGGACACCGCTTCTGGGGCCAACGTCCGGACTTTC	CASSL*YRDTASGANVRTF	TRBV6-5*01	TRBV6-5	TRBJ2-6*01	TRBJ2-6	TRBD1*01	TRBD1	11	22	27	33	10	5	15
1	8.20E-08	TGTGCCAGCAGTCCTCTTGTGGGGAGCACAGATACGCAGAACTATGGCTACACCTTC	CASSPLVGSTDTQNYGYTF	TRBV7-9*03, TRBV7-9*01, TRBV7-9*04, TRBV7-9*02	TRBV7-9	TRBJ1-2*01	TRBJ1-2	TRBD2*02	TRBD2	10	21	25	39	10	13	23
1	8.20E-08	TGTGCCAGCAGTCCCCTATCCCTCGGGCTAGCGGTTAGCACAGATACGCAGTATTTT	CASSPLSLGLAVSTDTQYF	TRBV6-1*01	TRBV6-1	TRBJ2-3*01	TRBJ2-3	TRBD2*02, TRBD2*01	TRBD2	11	27	33	36	15	2	17
1	8.20E-08	TGTGCCAGCAGTCCCCCGGGACAGTCCTACGAGCAGATTAATGAAAAACTGTTTTTT	CASSPPGQSYEQINEKLFF	TRBV2*01, TRBV2*02, TRBV2*03	TRBV2	TRBJ1-4*01	TRBJ1-4	TRBD1*01	TRBD1	11	17	23	38	5	14	19
1	8.20E-08	TGTGCCAGCAGTCCCATCCAGGGGGAGGCACTGAGCTCCTACAATGAGCAGTTCTTC	CASSPIQGEALSSYNEQFF	TRBV5-6*01	TRBV5-6	TRBJ2-1*01	TRBJ2-1	TRBD1*01	TRBD1	10	18	24	35	7	10	17
1	8.20E-08	TGTGCCAGCAGTCCCACCCGAGGGGTTATGCTAGCGGGAGGTCACGAGCAGTACTTC	CASSPTRGVMLAGGHEQYF	TRBV6-1*01	TRBV6-1	TRBJ2-7*01	TRBJ2-7	TRBD2*02	TRBD2	11	30	40	43	18	2	20
1	8.20E-08	TGTGCCAGCAGTCCCACCGGGCCCGCAGGGGGGGGAGCTTCCTACGAGCAGTACTTC	CASSPTGPAGGGASYEQYF	TRBV28*01	TRBV28	TRBJ2-7*01	TRBJ2-7	TRBD1*01, TRBD2*01	TRBD1, TRBD2	11	25	31	39	13	7	20
1	8.20E-08	TGTGCCAGCAGTCGTCGGGACAGGGCCCCGGGGACGGTCACCACTGAAGCTTTCTTT	CASSRRDRAPGTVTTEAFF	TRBV6-1*01	TRBV6-1	TRBJ1-1*01	TRBJ1-1	TRBD1*01	TRBD1	11	16	24	41	4	16	20
1	8.20E-08	TGTGCCAGCAGTCGTCGGGACAGGGCCCCGGGGAGCAGTACTTCACCCCTCCACTTT	CASSRRDRAPGSSTSPLHF	TRBV6-1*01	TRBV6-1	TRBJ1-6*02	TRBJ1-6	TRBD1*01	TRBD1	11	16	24	41	4	16	20
1	8.20E-08	TGTGCCAGCAGTCGTGCGGGCAGAGACACCGGTTTAAACACAGATACGCAGTATTTT	CASSRAGRDTGLNTDTQYF	TRBV4-2*01	TRBV4-2	TRBJ2-3*01	TRBJ2-3	TRBD2*02, TRBD2*01	TRBD2	10	15	19	38	4	18	22
1	8.20E-08	TGTGCCAGCAGTCAGGACCGACAACGACAGAAAAACTATAATTCACCCCTCCACTTT	CASSQDRQRQKNYNSPLHF	TRBV6-3*01, TRBV6-2*01	TRBV6-3, TRBV6-2	TRBJ1-6*01	TRBJ1-6	TRBD1*01	TRBD1	11	25	29	35	13	5	18
1	8.20E-08	TGTGCCAGCAGTGTGGGACTAGCGGGAGTAGCAAGCTCCTACAATGAGCAGTTCTTC	CASSVGLAGVASSYNEQFF	TRBV2*01, TRBV2*02, TRBV2*03	TRBV2	TRBJ2-1*01	TRBJ2-1	TRBD2*02	TRBD2	12	14	27	35	1	7	8
1	8.20E-08	TGTGCCAGCAGTGTAGGACAGACGGTACGAGGAGGCCTTGGGATGAGGCAGTACTTC	CASSVGQTVRGGLGMRQYF	TRBV2*01, TRBV2*03	TRBV2	TRBJ2-7*01	TRBJ2-7	TRBD1*01	TRBD1	12	15	20	47	2	26	28
1	8.20E-08	TGTGCCAGCAGTGCTCCCGGGACCTATAACGGGGATAGCAATCAGCCCCAGCATTTT	CASSAPGTYNGDSNQPQHF	TRBV25-1*01	TRBV25-1	TRBJ1-5*01	TRBJ1-5	TRBD2*02	TRBD2	12	13	18	35	0	16	16
1	8.20E-08	TGTGCCAGCAGTGCGCAAAACCTTCAAGAACAAATGCCCACAGATACGCAGTATTTT	CASSAQNLQEQMPTDTQYF	TRBV9*02, TRBV9*01, TRBV9*03	TRBV9	TRBJ2-3*01	TRBJ2-3	TRBD1*01, TRBD2*02, TRBD2*01	TRBD1, TRBD2	10	29	31	38	18	6	24
1	8.20E-08	TGTGCCAGCAGTGGTGCTGGGCTAGCGGGACGCAGCTCCTACAATGAGCAGTTCTTC	CASSGAGLAGRSSYNEQFF	TRBV2*01, TRBV2*02, TRBV2*03	TRBV2	TRBJ2-1*01	TRBJ2-1	TRBD2*02	TRBD2	12	21	29	35	8	5	13
1	8.20E-08	TGTGCCAGCAGTGGTGCTGGACTAGCGGGAGTATGGTCCCACAATGAGCAGTTCTTC	CASSGAGLAGVWSHNEQFF	TRBV2*01, TRBV2*02, TRBV2*03	TRBV2	TRBJ2-1*01	TRBJ2-1	TRBD2*02	TRBD2	12	18	30	36	5	5	10
1	8.20E-08	TGTGCCAGCAGTGGCCAGATGGGACTAGCGGGAGCATTGGTCAATGAGCAGTTCTTC	CASSGQMGLAGALVNEQFF	TRBV6-4*02, TRBV6-4*01	TRBV6-4	TRBJ2-1*01	TRBJ2-1	TRBD2*02	TRBD2	12	20	33	41	7	7	14
1	8.20E-08	TGTGCCAGCAGTGACCGAACGCTAGCGGGACAGGGACTTAGGAATGAGCAGTTCTTC	CASSDRTLAGQGLRNEQFF	TRBV6-1*01	TRBV6-1	TRBJ2-1*01	TRBJ2-1	TRBD1*01, TRBD2*02	TRBD1, TRBD2	13	26	34	42	12	7	19
1	8.20E-08	TGTGCCAGCAGTGACGATCGGGGCAGGTTGAGCTCTGGGGCCAACGTCCTGACTTTC	CASSDDRGRLSSGANVLTF	TRBV6-1*01	TRBV6-1	TRBJ2-6*01	TRBJ2-6	TRBD1*01, TRBD2*01	TRBD1, TRBD2	13	19	23	32	5	8	13
1	8.20E-08	TGTGCCAGCAGTGAGCCAGAGCCGGAACAGGGGGAAAAGGCAGATACGCAGTATTTT	CASSEPEPEQGEKADTQYF	TRBV25-1*01	TRBV25-1	TRBJ2-3*01	TRBJ2-3	TRBD1*01	TRBD1	13	26	33	40	12	6	18
1	8.20E-08	TGTGCCAGCAGTGAGCCAAAGCCGGAACAGGGGGAAAAGGCAGATACACAGTATTTT	CASSEPKPEQGEKADTQYF	TRBV25-1*01	TRBV25-1	TRBJ2-3*01	TRBJ2-3	TRBD1*01	TRBD1	13	26	33	40	12	6	18
1	8.20E-08	TGTGCCAGCAGTGAATAAGGGTAGGGACAGGGCGCGAACACCGGGGAGCTGTTTTTT	CASSE*G*GQGANTGELFF	TRBV25-1*01	TRBV25-1	TRBJ2-2*01	TRBJ2-2	TRBD1*01	TRBD1	16	23	31	34	6	2	8
1	8.20E-08	TGTGCCAGCAGTGAACTCGGACTAGCGGGAGATCGGAACACCGGGGAGCTGTTTTTT	CASSELGLAGDRNTGELFF	TRBV25-1*01	TRBV25-1	TRBJ2-2*01	TRBJ2-2	TRBD2*02	TRBD2	14	18	30	35	3	4	7
1	8.20E-08	TGTGCCAGCAGTGAACGGTTAATCTTACAGGACAGCTCCTACAATGAGCAGTTCTTC	CASSERLILQDSSYNEQFF	TRBV25-1*01	TRBV25-1	TRBJ2-1*01	TRBJ2-1	TRBD1*01	TRBD1	14	29	34	35	14	0	14
1	8.20E-08	TGTGCCAGCAGTGAACAACACGCGAACACCGGGGGTAGCGGCTACGAGCAGTACTTC	CASSEQHANTGGSGYEQYF	TRBV2*01, TRBV2*03	TRBV2	TRBJ2-7*01	TRBJ2-7	TRBD2*02, TRBD2*01	TRBD2	14	35	40	41	20	0	20
1	8.20E-08	TGTGCCAGCAGTGAAGGAACTAGCGGGGGGTCCTACGGGGCCAACGTCCTGACTTTC	CASSEGTSGGSYGANVLTF	TRBV2*01, TRBV2*03	TRBV2	TRBJ2-6*01	TRBJ2-6	TRBD2*01	TRBD2	15	18	29	36	2	6	8
1	8.20E-08	TGTGCCAGCAGTGAAACTGGAGCGGGAGGGTGCTCTGGGGCCAACGTCCTGACTTTC	CASSETGAGGCSGANVLTF	TRBV2*01, TRBV2*03	TRBV2	TRBJ2-6*01	TRBJ2-6	TRBD2*02	TRBD2	14	20	29	32	5	2	7
1	8.20E-08	TGTGCCAGCAGTACTTCACGCCGCCGGGGGGGGACAGGGAATCAGCCCCAGCATTTT	CASSTSRRRGGTGNQPQHF	TRBV6-6*02, TRBV6-6*01, TRBV6-6*03	TRBV6-6	TRBJ1-5*01	TRBJ1-5	TRBD1*01	TRBD1	11	30	38	39	18	0	18
1	8.20E-08	TGTGCCAGCAGTACCCCGGGACAGGGGGGGGCGAGGAGCAATCAGCCCCAGCATTTT	CASSTPGQGGARSNQPQHF	TRBV6-4*02, TRBV6-4*01	TRBV6-4	TRBJ1-5*01	TRBJ1-5	TRBD1*01	TRBD1	11	17	27	36	5	8	13
1	8.20E-08	TGTGCCAGCAGTACGACAGGGGAGGGGGCCATTGTAGAGGCAGATACGCAGTATTTT	CASSTTGEGAIVEADTQYF	TRBV12-4*01, TRBV12-3*01	TRBV12-4, TRBV12-3	TRBJ2-3*01	TRBJ2-3	TRBD1*01	TRBD1	11	14	21	40	2	18	20
1	8.20E-08	TGTGCCAGCAGTAGTAGCGGGACATCCTACGAAGCAGCCAAAAACATTCAGTACTTC	CASSSSGTSYEAAKNIQYF	TRBV12-4*01, TRBV12-4*02, TRBV12-3*01	TRBV12-4, TRBV12-3	TRBJ2-4*01	TRBJ2-4	TRBD2*02	TRBD2	11	14	21	35	2	13	15
1	8.20E-08	TGTGCCAGCAGTAATCCGAGACGGGACATTCCATATGGGGGTCAGCCCCAGCATTTT	CASSNPRRDIPYGGQPQHF	TRBV6-4*02, TRBV6-4*01	TRBV6-4	TRBJ1-5*01	TRBJ1-5	TRBD1*01	TRBD1	11	22	27	41	10	13	23
1	8.20E-08	TGTGCCAGCAGTAAGAAGGGGGCGCGGACAGGGTTTTCGAACACTGAAGCTTTCTTT	CASSKKGARTGFSNTEAFF	TRBV6-4*02, TRBV6-4*01	TRBV6-4	TRBJ1-1*01	TRBJ1-1	TRBD1*01	TRBD1	11	25	32	38	13	5	18
1	8.20E-08	TGTGCCAGCAGCTTTGGGACAGGGGGCGAATTTCCAAGCAATCAGCCCCAGCATTTT	CASSFGTGGEFPSNQPQHF	TRBV5-5*01	TRBV5-5	TRBJ1-5*01	TRBJ1-5	TRBD1*01	TRBD1	13	15	26	36	1	9	10
1	8.20E-08	TGTGCCAGCAGCTTTGAGGGGGACTAGCCGCGGGAGGGAACGGAGACCCAGTACTTC	CASSFEGD*PREGTETQYF	TRBV21-1*01	TRBV21-1	TRBJ2-5*01	TRBJ2-5	TRBD2*02, TRBD2*01	TRBD2	11	29	37	42	17	4	21
1	8.20E-08	TGTGCCAGCAGCTTTATCCACGACTTTCTTAGCTCCTATAATTCACCCCTCCACTTT	CASSFIHDFLSSYNSPLHF	TRBV7-9*03, TRBV7-9*01, TRBV7-9*04, TRBV7-9*02	TRBV7-9	TRBJ1-6*01	TRBJ1-6	TRBD2*02, TRBD2*01	TRBD2	13	21	24	32	7	7	14
1	8.20E-08	TGTGCCAGCAGCTTTAGAAGATGACTAGCGGGAGAAAGCACAGATACGCAGTTCTTC	CASSFRR*LAGESTDTQFF	TRBV11-3*01, TRBV11-3*02	TRBV11-3	TRBJ2-1*01	TRBJ2-1	TRBD2*02	TRBD2	13	22	33	47	8	13	21
1	8.20E-08	TGTGCCAGCAGCTTCTACATCTGCAGTGCAAGACAGGCTAACTATGGCTACACCTTC	CASSFYICSARQANYGYTF	TRBV7-9*03, TRBV7-9*01, TRBV7-9*04, TRBV7-9*02	TRBV7-9	TRBJ1-2*01	TRBJ1-2	TRBD1*01	TRBD1	13	31	36	37	17	0	17
1	8.20E-08	TGTGCCAGCAGCTTCTACATCTGCAGCCATTATGGGGCAGGAACCGGGTACACCTTC	CASSFYICSHYGAGTGYTF	TRBV7-9*03, TRBV7-9*01, TRBV7-9*04, TRBV7-9*02	TRBV7-9	TRBJ1-2*01	TRBJ1-2	TRBD1*01	TRBD1	13	33	37	48	19	10	29
1	8.20E-08	TGTGCCAGCAGCTTCCACCCGGGACTAGCGGGAGAAGTTAGGAATGAGCAGTTCTTC	CASSFHPGLAGEVRNEQFF	TRBV7-8*01, TRBV7-8*03	TRBV7-8	TRBJ2-1*01	TRBJ2-1	TRBD2*02	TRBD2	13	20	33	42	6	8	14
1	8.20E-08	TGTGCCAGCAGCTTCGGGACAGGGACAGGGGCCTATAGCAATCAGCCCCAGCATTTT	CASSFGTGTGAYSNQPQHF	TRBV7-8*01	TRBV7-8	TRBJ1-5*01	TRBJ1-5	TRBD1*01	TRBD1	13	21	30	35	7	4	11
1	8.20E-08	TGTGCCAGCAGCTTCGACCCGGGACAGGGGCCCTAATGGACCTACGAGCAGTACTTC	CASSFDPGQGP*WTYEQYF	TRBV2*01, TRBV2*02, TRBV2*03	TRBV2	TRBJ2-7*01	TRBJ2-7	TRBD1*01	TRBD1	10	20	29	40	9	10	19
1	8.20E-08	TGTGCCAGCAGCTTCAAGCTAGCGGACTCGCCTTCTAGCACAGATACGCAGTATTTT	CASSFKLADSPSSTDTQYF	TRBV13*02, TRBV13*01	TRBV13	TRBJ2-3*01	TRBJ2-3	TRBD2*02, TRBD2*01	TRBD2	13	18	24	36	4	11	15
1	8.20E-08	TGTGCCAGCAGCTTGTCAATAGCGGGCGAGCAAGCCTCCTACAATGAGCAGTTCTTC	CASSLSIAGEQASYNEQFF	TRBV7-9*03, TRBV7-9*01, TRBV7-9*04, TRBV7-9*02	TRBV7-9	TRBJ2-1*01	TRBJ2-1	TRBD2*02, TRBD2*01	TRBD2	13	19	25	35	5	9	14
1	8.20E-08	TGTGCCAGCAGCTTGGCCGAAGTTCCGGGACTAGCGGGAGAAGAGACCCAGTACTTC	CASSLAEVPGLAGEETQYF	TRBV5-8*01	TRBV5-8	TRBJ2-5*01	TRBJ2-5	TRBD2*02	TRBD2	15	26	39	40	10	0	10
1	8.20E-08	TGTGCCAGCAGCTTGGGTTAGACTAGCGGGGGGGCTCCCGCAGATACGCAGTATTTT	CASSLG*TSGGAPADTQYF	TRBV7-2*04, TRBV7-2*01	TRBV7-2	TRBJ2-3*01	TRBJ2-3	TRBD2*01	TRBD2	13	20	33	40	6	6	12
1	8.20E-08	TGTGCCAGCAGCTTGGGTACAGGGGGACCTAGGTATAGCAATCAGCCCCAGCATTTT	CASSLGTGGPRYSNQPQHF	TRBV5-4*01	TRBV5-4	TRBJ1-5*01	TRBJ1-5	TRBD1*01	TRBD1	15	18	25	35	2	9	11
1	8.20E-08	TGTGCCAGCAGCTTGGGGTTGACTAGCGGGGGGGCTAGCACAGATACGCAGTATTTT	CASSLGLTSGGASTDTQYF	TRBV7-7*01	TRBV7-7	TRBJ2-3*01	TRBJ2-3	TRBD2*01	TRBD2	13	20	33	36	6	2	8
1	8.20E-08	TGTGCCAGCAGCTTATGGACCCCCGGGCTGTGCTCTGGGGCCAACGTCCTGACTTTC	CASSLWTPGLCSGANVLTF	TRBV13*01	TRBV13	TRBJ2-6*01	TRBJ2-6	TRBD2*01	TRBD2	14	19	24	32	4	7	11
1	8.20E-08	TGTGCCAGCAGCTTACCCGAGGGGGAAGCGGGATTGGAGCAAGAGACCCAGTACTTC	CASSLPEGEAGLEQETQYF	TRBV7-6*01	TRBV7-6	TRBJ2-5*01	TRBJ2-5	TRBD2*02	TRBD2	14	26	32	39	11	6	17
1	8.20E-08	TGTGCCAGCAGCTTACGGACTAGCGGGGCAGGTTCGGGTAATGAAAAACTGTTTTTT	CASSLRTSGAGSGNEKLFF	TRBV5-6*01	TRBV5-6	TRBJ1-4*01	TRBJ1-4	TRBD2*01	TRBD2	13	16	27	38	2	10	12
1	8.20E-08	TGTGCCAGCAGCTTAGTTCCGGGGACAGGGAATAGAGTGGTCTGAAAAACTGTTTTT	CASSLVPGTGNRVV*KTVF	TRBV7-9*01, TRBV7-9*02	TRBV7-9	TRBJ1-4*01	TRBJ1-4	TRBD1*01	TRBD1	15	21	29	52	5	22	27
1	8.20E-08	TGTGCCAGCAGCTTAGTTGCGACGGATTTGGTTCGAAACCAGGAGACCCAGTACTTC	CASSLVATDLVRNQETQYF	TRBV7-7*01	TRBV7-7	TRBJ2-5*01	TRBJ2-5	TRBD1*01, TRBD2*02, TRBD2*01	TRBD1, TRBD2	15	23	25	37	7	11	18
1	8.20E-08	TGTGCCAGCAGCTTAGTGGGGACAAACACCGGGGGGGCCTTAAATGAGCAGTTCTTC	CASSLVGTNTGGALNEQFF	TRBV7-8*01	TRBV7-8	TRBJ2-1*01	TRBJ2-1	TRBD2*01	TRBD2	15	29	36	42	13	5	18
1	8.20E-08	TGTGCCAGCAGCTTAGTGGGGAGAGGGGGTCGGACAGGGCCTAGGCCCCAGCATTTT	CASSLVGRGGRTGPRPQHF	TRBV7-9*01, TRBV7-9*02	TRBV7-9	TRBJ1-5*01	TRBJ1-5	TRBD1*01	TRBD1	15	31	38	44	15	5	20
1	8.20E-08	TGTGCCAGCAGCTTAGTAGGGGACAACTCCTACGAGCAGTACTATGGCTACACCTTC	CASSLVGDNSYEQYYGYTF	TRBV7-9*01, TRBV7-9*02	TRBV7-9	TRBJ1-2*01	TRBJ1-2	TRBD1*01	TRBD1	15	19	24	40	3	15	18
1	8.20E-08	TGTGCCAGCAGCTTAGTAGGGACTAGCGGAACCAGCAGCTCCTACGAGCAGTACTTC	CASSLVGTSGTSSSYEQYF	TRBV7-8*01	TRBV7-8	TRBJ2-7*01	TRBJ2-7	TRBD2*02, TRBD2*01	TRBD2	15	18	28	38	2	9	11
1	8.20E-08	TGTGCCAGCAGCTTAGCGCAGCTAGCGGGGGGACTAAACCCCGGGGAGCTGTTTTTT	CASSLAQLAGGLNPGELFF	TRBV7-8*01	TRBV7-8	TRBJ2-2*01	TRBJ2-2	TRBD2*01	TRBD2	16	21	31	36	4	4	8
1	8.20E-08	TGTGCCAGCAGCTTAGCGGCCGGGGGACCTAGGTATAGCAATCAGCCCCAGCATTTT	CASSLAAGGPRYSNQPQHF	TRBV7-7*01	TRBV7-7	TRBJ1-5*01	TRBJ1-5	TRBD2*01	TRBD2	16	20	25	35	3	9	12
1	8.20E-08	TGTGCCAGCAGCTTAGCAATGTTAGGTCGCCGAGTGGGAGGCGATGAGCAGTTCTTC	CASSLAMLGRRVGGDEQFF	TRBV7-8*01	TRBV7-8	TRBJ2-1*01	TRBJ2-1	TRBD2*02	TRBD2	16	35	40	43	18	2	20
1	8.20E-08	TGTGCCAGCAGCTTAGGCCTTGGAGTGACAGGGGGCGCCGATGAAAAACTGTTTTTT	CASSLGLGVTGGADEKLFF	TRBV13*01	TRBV13	TRBJ1-4*01	TRBJ1-4	TRBD1*01	TRBD1	16	26	35	40	9	4	13
1	8.20E-08	TGTGCCAGCAGCTTAGGGTCCCCCGGACAGGGTCTGCGAAACTATGGCTACACCTTC	CASSLGSPGQGLRNYGYTF	TRBV7-2*04, TRBV7-2*01	TRBV7-2	TRBJ1-2*01	TRBJ1-2	TRBD1*01	TRBD1	15	24	31	39	8	7	15
1	8.20E-08	TGTGCCAGCAGCTTAGGGGCTGGGACAGGGGCCTATAGCAATCAGCCCCAGTACTTC	CASSLGAGTGAYSNQPQYF	TRBV7-8*01	TRBV7-8	TRBJ2-5*01	TRBJ2-5	TRBD1*01	TRBD1	15	21	30	46	5	15	20
1	8.20E-08	TGTGCCAGCAGCTTAGATCTTAGGACAGGGGGTCGGGGCACCGGGGAGCTGTTTTTT	CASSLDLRTGGRGTGELFF	TRBV11-2*03	TRBV11-2	TRBJ2-2*01	TRBJ2-2	TRBD1*01	TRBD1	11	22	31	38	10	6	16
1	8.20E-08	TGTGCCAGCAGCTTAGATGGACGTCTTAGGGAATACCGCTACAATGAGCAGTTCTTC	CASSLDGRLREYRYNEQFF	TRBV7-7*01	TRBV7-7	TRBJ2-1*01	TRBJ2-1	TRBD1*01, TRBD2*02, TRBD2*01	TRBD1, TRBD2	15	28	31	38	12	6	18
1	8.20E-08	TGTGCCAGCAGCTTAGATGGAAGCGGGACAGGGATGGTAGGGTATGGCTACACCTTC	CASSLDGSGTGMVGYGYTF	TRBV13*01	TRBV13	TRBJ1-2*01	TRBJ1-2	TRBD1*01	TRBD1	15	24	32	42	8	9	17
1	8.20E-08	TGTGCCAGCAGCTTAGAACCCGGACGGACAAACTCTGGGGCCAACGTCCTGACTTTC	CASSLEPGRTNSGANVLTF	TRBV7-9*01, TRBV7-9*02	TRBV7-9	TRBJ2-6*01	TRBJ2-6	TRBD1*01	TRBD1	15	25	29	32	9	2	11
1	8.20E-08	TGTGCCAGCAGCTTAGAAGGATCGGACTCCTACGAGCAGTACTATGGCTACACCTTC	CASSLEGSDSYEQYYGYTF	TRBV7-8*01	TRBV7-8	TRBJ1-2*01	TRBJ1-2	TRBD2*02, TRBD2*01	TRBD2	15	23	27	40	7	12	19
1	8.20E-08	TGTGCCAGCAGCTTAACCCCCCATGGGGGGCGTAAGTACTAATGAAAAACTGTTTTT	CASSLTPHGGRKY**KTVF	TRBV7-2*04, TRBV7-2*01	TRBV7-2	TRBJ1-4*01	TRBJ1-4	TRBD1*01, TRBD2*01	TRBD1, TRBD2	14	25	30	52	10	21	31
1	8.20E-08	TGTGCCAGCAGCTTAAATTGGGGGGAAAAGGCATCTGGGGCCAACGTCCTGACTTTC	CASSLNWGEKASGANVLTF	TRBV7-3*01	TRBV7-3	TRBJ2-6*01	TRBJ2-6	TRBD2*01	TRBD2	15	19	24	33	3	8	11
1	8.20E-08	TGTGCCAGCAGCTCTTAAGATCCGGAAGACTAGCCCTACTACGACGAGCAGTACTTC	CASSS*DPED*PYYDEQYF	TRBV14*01, TRBV14*02	TRBV14	TRBJ2-7*01	TRBJ2-7	TRBD2*02, TRBD2*01	TRBD2	11	27	33	43	15	9	24
1	8.20E-08	TGTGCCAGCAGCTCCTTGGGGGTTTACGGGAGGGCCGTAAGTAGAGAGCAGTTCTTC	CASSSLGVYGRAVSREQFF	TRBV7-2*04, TRBV7-2*01	TRBV7-2	TRBJ2-1*01	TRBJ2-1	TRBD2*02	TRBD2	12	26	33	45	13	11	24
1	8.20E-08	TGTGCCAGCAGCTCCTCTATGAACCCGGGGTACTCCTATAGTTCACTCCTCCACTTT	CASSSSMNPGYSYSSLLHF	TRBV7-8*01, TRBV7-8*03	TRBV7-8	TRBJ1-6*01	TRBJ1-6	TRBD2*01	TRBD2	12	25	29	41	12	11	23
1	8.20E-08	TGTGCCAGCAGCTCCCTGACGGGTCGCAGGGGGACGAACACCGGGGAGCTGTTTTTT	CASSSLTGRRGTNTGELFF	TRBV7-9*03, TRBV7-9*07, TRBV11-2*01, TRBV5-4*01, TRBV5-5*01, TRBV5-6*01, TRBV5-8*01, TRBV7-4*01, TRBV7-9*01, TRBV7-8*01, TRBV7-3*05, TRBV7-9*04, TRBV7-9*02, TRBV7-8*03, TRBV7-2*04, TRBV11-1*01, TRBV11-3*03, TRBV5-4*03, TRBV11-3*01, TRBV4-2*01, TRBV5-5*02, TRBV5-4*02, TRBV11-2*03, TRBV11-3*02, TRBV5-5*03, TRBV5-8*02, TRBV5-4*04, TRBV7-3*01, TRBV7-8*02, TRBV7-2*01, TRBV7-2*02, TRBV7-1*01, TRBV7-3*04	TRBV7-9, TRBV11-2, TRBV5-4, TRBV5-5, TRBV5-6, TRBV5-8, TRBV7-4, TRBV7-8, TRBV7-3, TRBV7-2, TRBV11-1, TRBV11-3, TRBV4-2, TRBV7-1	TRBJ2-2*01	TRBJ2-2	TRBD1*01	TRBD1	13	26	32	34	12	1	13
1	8.20E-08	TGTGCCAGCAGCTCCCACGGACAGGGGGTTGGCGAGCAGAACTATGGCTACACCTTC	CASSSHGQGVGEQNYGYTF	TRBV7-2*04, TRBV7-2*01	TRBV7-2	TRBJ1-2*01	TRBJ1-2	TRBD1*01	TRBD1	12	18	27	39	5	11	16
1	8.20E-08	TGTGCCAGCAGCTCCCAAGCCGGGACAGGGGGATTTGCCACCGGGGAGCTGTTCTTC	CASSSQAGTGGFATGELFF	TRBV7-8*01, TRBV7-8*03	TRBV7-8	TRBJ2-1*01	TRBJ2-1	TRBD1*01	TRBD1	12	21	31	45	8	13	21
1	8.20E-08	TGTGCCAGCAGCTCCGAGCCTATATGACTAGCGGGGGCGGTAAACACCATATATTTT	CASSSEPI*LAGAVNTIYF	TRBV7-3*05, TRBV7-3*01	TRBV7-3	TRBJ1-3*01	TRBJ1-3	TRBD2*01	TRBD2	12	25	36	41	12	4	16
1	8.20E-08	TGTGCCAGCAGCTCCGAGGTTACTGGCGGGGACAGGGGTGATTCACCCCTCCACTTT	CASSSEVTGGDRGDSPLHF	TRBV11-3*01, TRBV11-3*02	TRBV11-3	TRBJ1-6*02	TRBJ1-6	TRBD1*01	TRBD1	12	28	37	40	15	2	17
1	8.20E-08	TGTGCCAGCAGCTCCAACAGGGGATACGTCGGGGGGGACACAGATACGCAGTATTTT	CASSSNRGYVGGDTDTQYF	TRBV7-8*01, TRBV7-8*03	TRBV7-8	TRBJ2-3*01	TRBJ2-3	TRBD2*01	TRBD2	12	29	36	38	16	1	17
1	8.20E-08	TGTGCCAGCAGCTCGCCAACCGGGACAGGGGCGTTTGCAAGTGATGGCTACACCTTC	CASSSPTGTGAFASDGYTF	TRBV5-6*01	TRBV5-6	TRBJ1-2*01	TRBJ1-2	TRBD1*01	TRBD1	12	21	30	43	8	12	20
1	8.20E-08	TGTGCCAGCAGCTCGCAGAACTATGGCTACACCTTCGGTTCGGCTGAAGCTTTCTTT	CASSSQNYGYTFGSAEAFF	TRBV7-9*03, TRBV7-9*01, TRBV7-9*04, TRBV7-9*02	TRBV7-9	TRBJ1-1*01	TRBJ1-1	TRBD2*02, TRBD2*01	TRBD2	13	19	22	43	5	20	25
1	8.20E-08	TGTGCCAGCAGCTCGGGTCCGGGACTAGCGGGAGCAAGGGGCAATGAGCAGTTCTTC	CASSSGPGLAGARGNEQFF	TRBV5-6*01	TRBV5-6	TRBJ2-1*01	TRBJ2-1	TRBD2*02	TRBD2	12	20	33	41	7	7	14
1	8.20E-08	TGTGCCAGCAGCTCGGGGGGGCCCGGGGAGCTGTGCTCTGGAAACACCATATATTTT	CASSSGGPGELCSGNTIYF	TRBV7-6*01, TRBV7-6*02	TRBV7-6	TRBJ1-3*01	TRBJ1-3	TRBD2*01	TRBD2	12	13	20	35	0	14	14
1	8.20E-08	TGTGCCAGCAGCTCGACTAGCGGGAGTGGGGGTTGGGGCCAAGAGACCCAGTACTTC	CASSSTSGSGGWGQETQYF	TRBV11-2*01	TRBV11-2	TRBJ2-5*01	TRBJ2-5	TRBD2*02	TRBD2	12	14	25	38	1	12	13
1	8.20E-08	TGTGCCAGCAGCTCATCGGGACAGGGGGCTTGAACCTACAATGAAAAACTGTTTTTT	CASSSSGQGA*TYNEKLFF	TRBV7-3*01	TRBV7-3	TRBJ1-4*01	TRBJ1-4	TRBD1*01	TRBD1	12	17	28	39	4	10	14
1	8.20E-08	TGTGCCAGCAGCTCACCCTGGACGGGACAGGGGCTACCAAATGAAAAACTGTTTTTT	CASSSPWTGQGLPNEKLFF	TRBV7-9*03, TRBV7-9*01, TRBV7-9*04, TRBV7-9*02	TRBV7-9	TRBJ1-4*01	TRBJ1-4	TRBD1*01	TRBD1	13	23	32	39	9	6	15
1	8.20E-08	TGTGCCAGCAGCTCAAGGGGGACTAGCGGGAGGGAGAACACCGGGGAGCTGTTTTTT	CASSSRGTSGRENTGELFF	TRBV11-2*01	TRBV11-2	TRBJ2-2*01	TRBJ2-2	TRBD2*02	TRBD2	12	18	33	35	5	1	6
1	8.20E-08	TGTGCCAGCAGCTGGGGACCGGACAGGGGCATTAGAAGCTCCTACGAGCAGTACTTC	CASSWGPDRGIRSSYEQYF	TRBV5-6*01	TRBV5-6	TRBJ2-7*01	TRBJ2-7	TRBD1*01	TRBD1	12	20	28	38	7	9	16
1	8.20E-08	TGTGCCAGCAGCTGGGGACCGGACAGGGGCATTAAGAGCTCCTACGAGCAGTACTTC	CASSWGPDRGIKSSYEQYF	TRBV5-6*01	TRBV5-6	TRBJ2-7*01	TRBJ2-7	TRBD1*01	TRBD1	12	20	28	38	7	9	16
1	8.20E-08	TGTGCCAGCAGCTACTCCGGCGGCAGGGGGACAGCCCAATCCTACGAGCAGTACTTC	CASSYSGGRGTAQSYEQYF	TRBV7-3*05, TRBV7-3*01	TRBV7-3	TRBJ2-7*01	TRBJ2-7	TRBD1*01	TRBD1	12	27	33	39	14	5	19
1	8.20E-08	TGTGCCAGCAGCTACAGGGGACAGGGGGCAGATAGGTCCTACAATGAGCAGTTCTTC	CASSYRGQGADRSYNEQFF	TRBV5-6*01	TRBV5-6	TRBJ2-1*01	TRBJ2-1	TRBD1*01	TRBD1	12	17	28	36	4	7	11
1	8.20E-08	TGTGCCAGCAGCTAGCACTGGACTAGCGGGGGGACCATCGTCCATGAGCAGTTCTTC	CASS*HWTSGGTIVHEQFF	TRBV5-6*01	TRBV5-6	TRBJ2-1*01	TRBJ2-1	TRBD2*01	TRBD2	12	19	32	43	6	10	16
1	8.20E-08	TGTGCCAGCAGCTAACACTGGACTAGCGGCGGGTCCTCCTACAATGAGCAGTTCTTC	CASS*HWTSGGSSYNEQFF	TRBV5-6*01	TRBV5-6	TRBJ2-1*01	TRBJ2-1	TRBD2*02, TRBD2*01	TRBD2	12	19	28	35	6	6	12
1	8.20E-08	TGTGCCAGCAGCTAACACTGGACTAGCGGGGGACGTGCTAATGAAAAACTGTTTTTT	CASS*HWTSGGRANEKLFF	TRBV5-6*01	TRBV5-6	TRBJ1-4*01	TRBJ1-4	TRBD2*01	TRBD2	12	19	31	37	6	5	11
1	8.20E-08	TGTGCCAGCAGCCTTTTCTTTGGGGGAGAGGACGAAACCTACTATGGCTACACCTTC	CASSLFFGGEDETYYGYTF	TRBV11-2*01	TRBV11-2	TRBJ1-2*01	TRBJ1-2	TRBD1*01, TRBD2*02, TRBD2*01	TRBD1, TRBD2	11	21	25	40	9	14	23
1	8.20E-08	TGTGCCAGCAGCCTCGCCCGGACCCGGCTAGACCGCAAACCCTACGAGCAGTACTTC	CASSLARTRLDRKPYEQYF	TRBV4-2*01	TRBV4-2	TRBJ2-7*01	TRBJ2-7	TRBD2*02, TRBD2*01	TRBD2	12	26	30	40	13	9	22
1	8.20E-08	TGTGCCAGCAGCCTGGACAGTAGTACTGAAGCTCTTAGGAGGGAAAAACTGCTTTTT	CASSLDSSTEALRREKLLF	TRBV7-8*01, TRBV7-8*03	TRBV7-8	TRBJ1-4*01	TRBJ1-4	TRBD1*01	TRBD1	12	14	19	42	1	22	23
1	8.20E-08	TGTGCCAGCAGCCTGACAGGGGGGGCCTCCGTCAGCTCCTACAATGAGCAGTTCTTC	CASSLTGGASVSSYNEQFF	TRBV12-4*01, TRBV12-3*01	TRBV12-4, TRBV12-3	TRBJ2-1*01	TRBJ2-1	TRBD1*01	TRBD1	10	14	22	35	3	12	15
1	8.20E-08	TGTGCCAGCAGCCTATACAATAGACCAACGCGTACCCCCTACAATGAGCAGTTCTTC	CASSLYNRPTRTPYNEQFF	TRBV14*01	TRBV14	TRBJ2-1*01	TRBJ2-1	TRBD1*01, TRBD2*02, TRBD2*01	TRBD1, TRBD2	12	22	24	37	9	12	21
1	8.20E-08	TGTGCCAGCAGCCTAGGGCATGTGCCCACTATGGCTTAGAACACTGAAGCTTTCTTT	CASSLGHVPTMA*NTEAFF	TRBV7-3*05, TRBV7-3*01	TRBV7-3	TRBJ1-1*01	TRBJ1-1	TRBD1*01, TRBD2*02, TRBD2*01	TRBD1, TRBD2	11	14	17	38	2	20	22
1	8.20E-08	TGTGCCAGCAGCCCTCGGAGGGGGAACACCGGGGCTTTGGAAGAGACCCAGTACTTC	CASSPRRGNTGALEETQYF	TRBV14*01, TRBV14*02	TRBV14	TRBJ2-5*01	TRBJ2-5	TRBD1*01, TRBD2*02	TRBD1, TRBD2	12	18	23	40	5	16	21
1	8.20E-08	TGTGCCAGCAGCCCTGGGGGGGACAGGGACTACGAGCAGAACTATGGCTACACCTTC	CASSPGGDRDYEQNYGYTF	TRBV9*02, TRBV9*01, TRBV9*03	TRBV9	TRBJ1-2*01	TRBJ1-2	TRBD1*01	TRBD1	11	19	27	39	7	11	18
1	8.20E-08	TGTGCCAGCAGCCCCCTGGGTGCCGGGACAGGGGGAGGAGGTCAGCCCCAGCATTTT	CASSPLGAGTGGGGQPQHF	TRBV7-9*03, TRBV7-9*01, TRBV7-9*04, TRBV7-9*02	TRBV7-9	TRBJ1-5*01	TRBJ1-5	TRBD1*01	TRBD1	11	24	34	41	12	6	18
1	8.20E-08	TGTGCCAGCAGCCCCCGGGGGGGAGGCCCACAAGAGTACCGTGGGACCCAGTACTTC	CASSPRGGGPQEYRGTQYF	TRBV11-1*01	TRBV11-1	TRBJ2-5*01	TRBJ2-5	TRBD2*01	TRBD2	11	15	22	44	3	21	24
1	8.20E-08	TGTGCCAGCAGCCCCCAGGGCGGGCGACTAGCGGGATCCACAGATACGCAGTACTTC	CASSPQGGRLAGSTDTQYF	TRBV7-9*03, TRBV7-9*01, TRBV7-9*04, TRBV7-9*02	TRBV7-9	TRBJ2-5*01	TRBJ2-5	TRBD2*02	TRBD2	11	25	35	48	13	12	25
1	8.20E-08	TGTGCCAGCAGCCCCGGGGGGGGGACTAGCGGGGGGAACTACAATGAGCAGTTCTTC	CASSPGGGTSGGNYNEQFF	TRBV5-5*01, TRBV5-5*02, TRBV5-5*03	TRBV5-5	TRBJ2-1*01	TRBJ2-1	TRBD2*01	TRBD2	11	21	35	38	9	2	11
1	8.20E-08	TGTGCCAGCAGCCCCGGGGGGGGACTAGCGGACTTCCTCACAGATACGCAGTATTTT	CASSPGGGLADFLTDTQYF	TRBV9*02, TRBV9*01, TRBV9*03	TRBV9	TRBJ2-3*01	TRBJ2-3	TRBD2*02, TRBD2*01	TRBD2	11	20	30	38	8	7	15
1	8.20E-08	TGTGCCAGCAGCCCCGGATCGGCAGTCCCAACTCTCGAACACCGGGGAGCTGTTTTT	CASSPGSAVPTLEHRGAVF	TRBV7-3*05, TRBV7-3*01	TRBV7-3	TRBJ2-2*01	TRBJ2-2	TRBD2*02, TRBD2*01	TRBD2	11	23	28	52	11	23	34
1	8.20E-08	TGTGCCAGCAGCCCGCTCCTCAGGACGACCTAGGTGGGCCAAGAGACCCAGTACTTC	CASSPLLRTT*VGQETQYF	TRBV14*01, TRBV14*02	TRBV14	TRBJ2-5*01	TRBJ2-5	TRBD1*01, TRBD2*02, TRBD2*01	TRBD1, TRBD2	12	22	25	38	9	12	21
1	8.20E-08	TGTGCCAGCAGCCCACCCTCCGGGGCAGATAGTTGTAGCAATCAGCCCCAGCATTTT	CASSPPSGADSCSNQPQHF	TRBV2*01, TRBV2*02, TRBV2*03	TRBV2	TRBJ1-5*01	TRBJ1-5	TRBD2*02	TRBD2	10	15	20	35	4	14	18
1	8.20E-08	TGTGCCAGCAGCCGCTTATACACGGGACAGGTTGGTAGCAATCAGCCCCAGCATTTT	CASSRLYTGQVGSNQPQHF	TRBV13*02, TRBV13*01	TRBV13	TRBJ1-5*01	TRBJ1-5	TRBD1*01	TRBD1	11	23	30	35	11	4	15
1	8.20E-08	TGTGCCAGCAGCCGACGACCCCTCGAACTAGCGGGGCTCTCCTACGAGCAGTACTTC	CASSRRPLELAGLSYEQYF	TRBV9*02, TRBV9*01, TRBV9*03	TRBV9	TRBJ2-7*01	TRBJ2-7	TRBD2*01	TRBD2	11	26	35	38	14	2	16
1	8.20E-08	TGTGCCAGCAGCCATGGGACTAGCAGGTGGACTAGCTCCTACAATGAGCAGTTCTTC	CASSHGTSRWTSSYNEQFF	TRBV7-9*03, TRBV7-9*01, TRBV7-9*04, TRBV7-9*02	TRBV7-9	TRBJ2-1*01	TRBJ2-1	TRBD2*02, TRBD2*01	TRBD2	11	15	23	35	3	11	14
1	8.20E-08	TGTGCCAGCAGCCATAGCATAGGGGCGGGAGGGCCCACTAATGAAAAACTGTTTTTT	CASSHSIGAGGPTNEKLFF	TRBV7-6*01, TRBV7-6*02	TRBV7-6	TRBJ1-4*01	TRBJ1-4	TRBD2*02	TRBD2	11	24	32	36	12	3	15
1	8.20E-08	TGTGCCAGCAGCCACGGGACTAGCGGGTGGACTAGCTCCTACAATGAGCAGTTCTTC	CASSHGTSGWTSSYNEQFF	TRBV4-2*01	TRBV4-2	TRBJ2-1*01	TRBJ2-1	TRBD2*02, TRBD2*01	TRBD2	13	15	26	35	1	8	9
1	8.20E-08	TGTGCCAGCAGCCAGGGGCAGGGGGATTCCTACGAGCAGAACTATGGCTACACCTTC	CASSQGQGDSYEQNYGYTF	TRBV7-2*04, TRBV7-2*01	TRBV7-2	TRBJ1-2*01	TRBJ1-2	TRBD1*01	TRBD1	11	18	24	39	6	14	20
1	8.20E-08	TGTGCCAGCAGCCAATCCGGGACTAGCGGGGGAATTAGCACAGATACGCAGTATTTT	CASSQSGTSGGISTDTQYF	TRBV7-2*04, TRBV7-2*01	TRBV7-2	TRBJ2-3*01	TRBJ2-3	TRBD2*01	TRBD2	11	18	31	36	6	4	10
1	8.20E-08	TGTGCCAGCAGCCAAGTCCTAGCGGGAGGCGGCGACTCTGGAAACACCATATATTTT	CASSQVLAGGGDSGNTIYF	TRBV5-5*01, TRBV5-5*02, TRBV5-5*03	TRBV5-5	TRBJ1-3*01	TRBJ1-3	TRBD2*02	TRBD2	11	18	28	35	6	6	12
1	8.20E-08	TGTGCCAGCAGCCAAGTCCTAGCGGGAGGCGACGAGCAGAACTATGGCTACACCTTC	CASSQVLAGGDEQNYGYTF	TRBV4-2*01	TRBV4-2	TRBJ1-2*01	TRBJ1-2	TRBD2*02	TRBD2	15	18	28	39	2	10	12
1	8.20E-08	TGTGCCAGCAGCCAAGGTGTAGCGGGGGCCGGGACAGGGGATGAAAAACTGTTTTTT	CASSQGVAGAGTGDEKLFF	TRBV3-1*01	TRBV3-1	TRBJ1-4*01	TRBJ1-4	TRBD1*01	TRBD1	15	30	39	40	14	0	14
1	8.20E-08	TGTGCCAGCAGCCAAGATCGGAGCAGGGCGACCGGGGAGCTTTCACCCCTCCACTTT	CASSQDRSRATGELSPLHF	TRBV5-5*01, TRBV5-5*02, TRBV5-5*03	TRBV5-5	TRBJ1-6*02	TRBJ1-6	TRBD1*01, TRBD2*02, TRBD2*01	TRBD1, TRBD2	11	23	27	41	11	13	24
1	8.20E-08	TGTGCCAGCAGCCAAGATGGGCTAGCGGGGGCCTCGCCCTACAATGAGCAGTTCTTC	CASSQDGLAGASPYNEQFF	TRBV3-1*01	TRBV3-1	TRBJ2-1*01	TRBJ2-1	TRBD2*01	TRBD2	16	21	30	37	4	6	10
1	8.20E-08	TGTGCCAGCAGCCAAGATGGGATAGTCGGGACTAGGGGGACAGATACGCAGTATTTT	CASSQDGIVGTRGTDTQYF	TRBV14*01	TRBV14	TRBJ2-3*01	TRBJ2-3	TRBD2*02, TRBD2*01	TRBD2	16	27	34	39	10	4	14
1	8.20E-08	TGTGCCAGCAGCCAAGATAAACTAGCGGGGGCCCCAACCTACAATGAGCAGTTCTTC	CASSQDKLAGAPTYNEQFF	TRBV9*02, TRBV9*01, TRBV9*03	TRBV9	TRBJ2-1*01	TRBJ2-1	TRBD2*01	TRBD2	11	20	30	37	8	6	14
1	8.20E-08	TGTGCCAGCAGCCAAGAGGTGGGCGGGGGACTGCTAAAGACCGGGGAGCTGTTTTTT	CASSQEVGGGLLKTGELFF	TRBV7-2*04, TRBV7-2*01	TRBV7-2	TRBJ2-2*01	TRBJ2-2	TRBD2*01	TRBD2	11	22	28	39	10	10	20
1	8.20E-08	TGTGCCAGCAGCGTTAGCGGGGGGCACAGATACGCAGTATTTTGGCCCAGGCATTTT	CASSVSGGHRYAVFWPRHF	TRBV9*02, TRBV9*01, TRBV9*03	TRBV9	TRBJ1-5*01	TRBJ1-5	TRBD2*01	TRBD2	13	14	23	50	0	26	26
1	8.20E-08	TGTGCCAGCAGCGTCAACCCCGGGACTAGCCATTCCAGTTCCTACGAGCAGTACTTC	CASSVNPGTSHSSSYEQYF	TRBV9*02, TRBV9*01, TRBV9*03	TRBV9	TRBJ2-7*01	TRBJ2-7	TRBD2*02, TRBD2*01	TRBD2	13	21	29	39	7	9	16
1	8.20E-08	TGTGCCAGCAGCGTAGCTCCTGAGACAGGGGGGGGATACAACTATGGCTACACCTTC	CASSVAPETGGGYNYGYTF	TRBV9*02, TRBV9*01	TRBV9	TRBJ1-2*01	TRBJ1-2	TRBD1*01	TRBD1	15	23	31	39	7	7	14
1	8.20E-08	TGTGCCAGCAGCGTAGCCTGGGGGCGAAGCTCCGGGGTGAAAGATACGCAGTATTTT	CASSVAWGRSSGVKDTQYF	TRBV9*02, TRBV9*01	TRBV9	TRBJ2-3*01	TRBJ2-3	TRBD1*01	TRBD1	15	19	24	41	3	16	19
1	8.20E-08	TGTGCCAGCAGCGTAGACCCAGGCCTGACTAGCGGAGCTTACAATGAGCAGTTCTTC	CASSVDPGLTSGAYNEQFF	TRBV9*02, TRBV9*01	TRBV9	TRBJ2-1*01	TRBJ2-1	TRBD2*02, TRBD2*01	TRBD2	15	26	34	39	10	4	14
1	8.20E-08	TGTGCCAGCAGCGTAAGTGGCGGGAGAGGAGGGGTCGGCACAGATACGCAGTATTTT	CASSVSGGRGGVGTDTQYF	TRBV9*02, TRBV9*01	TRBV9	TRBJ2-3*01	TRBJ2-3	TRBD2*02	TRBD2	14	19	25	37	4	11	15
1	8.20E-08	TGTGCCAGCAGCGCTGTTCTGCAACGCGGGGACGGCCGAGGGGGGGGCTACACCTTC	CASSAVLQRGDGRGGGYTF	TRBV2*01, TRBV2*02, TRBV2*03	TRBV2	TRBJ1-2*01	TRBJ1-2	TRBD1*01, TRBD2*01	TRBD1, TRBD2	10	38	43	45	27	1	28
1	8.20E-08	TGTGCCAGCAGCGCCTTACCGGGACTAGCGGGAGACGGTATCAATGAGCAGTTCTTC	CASSALPGLAGDGINEQFF	TRBV9*02, TRBV9*01, TRBV9*03	TRBV9	TRBJ2-1*01	TRBJ2-1	TRBD2*02	TRBD2	12	20	33	41	7	7	14
1	8.20E-08	TGTGCCAGCAGCGCCCTGGGGCCCGGGACAGGGGGCTTATCGGGTGAGCAGTTCTTC	CASSALGPGTGGLSGEQFF	TRBV7-2*04, TRBV7-2*01	TRBV7-2	TRBJ2-1*01	TRBJ2-1	TRBD1*01	TRBD1	11	24	35	44	12	8	20
1	8.20E-08	TGTGCCAGCAGCGCGGGACTAGCGGGGGGTGCATCTCCCTCCTACGAGCAGTACTTC	CASSAGLAGGASPSYEQYF	TRBV9*02, TRBV9*01, TRBV9*03	TRBV9	TRBJ2-7*01	TRBJ2-7	TRBD2*01	TRBD2	12	14	28	38	1	9	10
1	8.20E-08	TGTGCCAGCAGCGCGGGAGCTAGCGGGGGGGCTTGGTTCTTCGGGGAGCTGTTTTTT	CASSAGASGGAWFFGELFF	TRBV9*02, TRBV9*01, TRBV9*03	TRBV9	TRBJ2-2*01	TRBJ2-2	TRBD2*01	TRBD2	12	19	30	41	6	10	16
1	8.20E-08	TGTGCCAGCAGCGGTGCTGGGCTAGCGGGAGTATGGTCCTACAATGAGCGGTTCTTC	CASSGAGLAGVWSYNERFF	TRBV2*01, TRBV2*02, TRBV2*03	TRBV2	TRBJ2-1*01	TRBJ2-1	TRBD2*02	TRBD2	10	21	30	36	10	5	15
1	8.20E-08	TGTGCCAGCAGCGGGGGGGGACTAGCGGGAGGCCCGAACACCGGGGAGCTGTTTTTT	CASSGGGLAGGPNTGELFF	TRBV7-2*04, TRBV7-2*01	TRBV7-2	TRBJ2-2*01	TRBJ2-2	TRBD2*02	TRBD2	11	17	31	34	5	2	7
1	8.20E-08	TGTGCCAGCAGCGGACAGGGTCTGGGTAGCGCATACTCCTACAACGTCCTGACTTTC	CASSGQGLGSAYSYNVLTF	TRBV7-9*03, TRBV7-9*07, TRBV7-9*01, TRBV7-9*04, TRBV7-9*02, TRBV11-1*01, TRBV11-3*03	TRBV7-9, TRBV11-1, TRBV11-3	TRBJ2-6*01	TRBJ2-6	TRBD1*01	TRBD1	11	12	19	41	0	21	21
1	8.20E-08	TGTGCCAGCAGCGGAAGCGTGAGCACTGGACTCGTAGGGGCCGACGTCCTGACTTTC	CASSGSVSTGLVGADVLTF	TRBV9*02, TRBV9*01	TRBV9	TRBJ2-6*01	TRBJ2-6	TRBD2*02, TRBD2*01	TRBD2	12	27	31	36	14	4	18
1	8.20E-08	TGTGCCAGCAGCGAGGGCCTCAGTTCCTGGGCGGGAACGGGGTATGGCTACACCTTC	CASSEGLSSWAGTGYGYTF	TRBV9*02, TRBV9*01, TRBV9*03	TRBV9	TRBJ1-2*01	TRBJ1-2	TRBD2*02	TRBD2	12	30	35	42	17	6	23
1	8.20E-08	TGTGCCAGCAGCGAATCCTCTTGGGGGGGGGACAGGACCTACAATGAGCAGTATTTT	CASSESSWGGDRTYNEQYF	TRBV9*02, TRBV9*01	TRBV9	TRBJ2-3*01	TRBJ2-3	TRBD1*01	TRBD1	12	28	35	47	15	11	26
1	8.20E-08	TGTGCCAGCAGCATGAACCCGCCGGGACAGGGCGCGAACACCGGGGAGCTGTTTTTT	CASSMNPPGQGANTGELFF	TRBV7-3*01	TRBV7-3	TRBJ2-2*01	TRBJ2-2	TRBD1*01	TRBD1	11	23	31	34	11	2	13
1	8.20E-08	TGTGCCAGCAGCATATATCTCTGCAGCGTTTTAGACACCCAGGAGACCCAGTACTTC	CASSIYLCSVLDTQETQYF	TRBV7-9*03, TRBV7-9*01, TRBV7-9*04, TRBV7-9*02	TRBV7-9	TRBJ2-7*01	TRBJ2-7	TRBD1*01, TRBD2*02, TRBD2*01	TRBD1, TRBD2	11	39	42	48	27	5	32
1	8.20E-08	TGTGCCAGCAGCACGGACAGGGGGGAAATAGGTCAGCCCAACACTGAAGCTTTCTTT	CASSTDRGEIGQPNTEAFF	TRBV7-2*04, TRBV7-2*01	TRBV7-2	TRBJ1-1*01	TRBJ1-1	TRBD1*01	TRBD1	11	14	23	39	2	15	17
1	8.20E-08	TGTGCCAGCAGCAACCAGGGACTAGCGGGAAGGGGATCCTACAATGAGCAGTTCTTC	CASSNQGLAGRGSYNEQFF	TRBV28*01	TRBV28	TRBJ2-1*01	TRBJ2-1	TRBD2*02	TRBD2	10	17	29	36	6	6	12
1	8.20E-08	TGTGCCAGCAGCAAATCGGGACTAGCGGTGATTAACGACACAGATACGCAGTATTTT	CASSKSGLAVINDTDTQYF	TRBV7-9*03, TRBV7-9*01, TRBV7-9*04, TRBV7-9*02	TRBV7-9	TRBJ2-3*01	TRBJ2-3	TRBD2*02, TRBD2*01	TRBD2	11	17	27	38	5	10	15
1	8.20E-08	TGTGCCAGCAGGTCTACTAGCGGGGGCTCTTATGAGGGGACCTACGGCTACACCTTC	CASRSTSGGSYEGTYGYTF	TRBV6-5*01	TRBV6-5	TRBJ1-2*01	TRBJ1-2	TRBD2*01	TRBD2	10	15	25	41	4	15	19
1	8.20E-08	TGTGCCAGCAGGTATCTGGGGCCTCGCACAGATACGCAGTATTTTGGCTACACCTTC	CASRYLGPRTDTQYFGYTF	TRBV7-2*04, TRBV7-2*01	TRBV7-2	TRBJ1-2*01	TRBJ1-2	TRBD1*01	TRBD1	10	17	21	44	6	22	28
[truncated: 47,753 more rows]
