# Supplementary material for: High Throughput Sequencing of T Cell Antigen Receptors Reveals a Conserved TCR Repertoire
Source: Medicine (Baltimore). 2016 Mar 11;95(10):e2839. doi: 10.1097/MD.0000000000002839 (PMC4998859; doi:10.1097/MD.0000000000002839)
Supplement: Supplemental Digital Content [file medi-95-e02839-s018.xls]

MiTCRFullExportV1.1	HomoSapiens	TRB
Read count	Percentage	CDR3 nucleotide sequence	CDR3 amino acid sequence	V alleles	V segments	J alleles	J segments	D alleles	D segments	Last V nucleotide position	First D nucleotide position	Last D nucleotide position	First J nucleotide position	VD insertions	DJ insertions	Total insertions
240649	0.098138681	TGTGCCAGCAGTGAGGGGACAGAGACCCAGTACTTC	CASSEGTETQYF	TRBV2*01, TRBV2*03	TRBV2	TRBJ2-5*01	TRBJ2-5	TRBD1*01, TRBD2*02, TRBD2*01	TRBD1, TRBD2	13	15	19	20	1	0	1
172529	0.070358774	TGTGCCACCAGTGATAGCGGCCATCGTGGGACCTACAATGAGCAGTTCTTC	CATSDSGHRGTYNEQFF	TRBV24-1*01	TRBV24-1	TRBJ2-1*01	TRBJ2-1	TRBD2*02, TRBD2*01	TRBD2	14	15	19	31	0	11	11
146358	0.05968602	TGTGCCTGGAGAGGCGATGAGCAGTTCTTC	CAWRGDEQFF	TRBV30*01	TRBV30	TRBJ2-1*01	TRBJ2-1	TRBD1*01, TRBD2*02, TRBD2*01	TRBD1, TRBD2	10	11	13	16	0	2	2
43659	0.017804506	TGTGCCAGTAGTCCCAGGAACTACAATGAGCAGTTCTTC	CASSPRNYNEQFF	TRBV19*01, TRBV19*03, TRBV19*02	TRBV19	TRBJ2-1*01	TRBJ2-1	TRBD1*01	TRBD1	11	14	17	20	2	2	4
27386	0.011168241	TGTGCCAGCAGCGGATCTAGAGAGGGCTCCTACGAGCAGTACTTC	CASSGSREGSYEQYF	TRBV9*02, TRBV9*01	TRBV9	TRBJ2-7*01	TRBJ2-7	TRBD2*02	TRBD2	12	21	25	26	8	0	8
26633	0.010861161	TGCAGCGTTGACCCCACTTACACTGAAGCTTTCTTT	CSVDPTYTEAFF	TRBV29-1*01	TRBV29-1	TRBJ1-1*01	TRBJ1-1	TRBD1*01, TRBD2*01	TRBD1, TRBD2	10	11	14	19	0	4	4
17142	0.006990651	TGCAGCGTGGGCGTGGACAGCAACACTGAAGCTTTCTTT	CSVGVDSNTEAFF	TRBV29-1*01	TRBV29-1	TRBJ1-1*01	TRBJ1-1	TRBD1*01	TRBD1	7	14	19	21	6	1	7
15943	0.006501689	TGTGCCAGCACCTCCTTTGGGGGAACGAGGGATACGCAGTATTTT	CASTSFGGTRDTQYF	TRBV7-9*03, TRBV7-9*01, TRBV7-9*04, TRBV7-9*02	TRBV7-9	TRBJ2-3*01	TRBJ2-3	TRBD1*01, TRBD2*01	TRBD1, TRBD2	13	18	22	30	4	7	11
13605	0.005548233	TGCAGCGTTGGTTCGGACAGCAACACTGAAGCTTTCTTT	CSVGSDSNTEAFF	TRBV29-1*01	TRBV29-1	TRBJ1-1*01	TRBJ1-1	TRBD1*01	TRBD1	9	14	19	21	4	1	5
11489	0.004685311	TGTGCCAGCAGCCCTTTGGGCGTTAGCAATCAGCCCCAGCATTTT	CASSPLGVSNQPQHF	TRBV9*02, TRBV9*01, TRBV9*03	TRBV9	TRBJ1-5*01	TRBJ1-5	TRBD1*01	TRBD1	11	17	20	23	5	2	7
8409	0.003429261	TGTGCCACCAGTGATTTGCCGGGACCGCTACGAGACCCAGTACTTC	CATSDLPG~RYETQYF	TRBV24-1*01	TRBV24-1	TRBJ2-5*01	TRBJ2-5	TRBD2*02, TRBD2*01	TRBD2	17	24	29	31	6	1	7
8232	0.003357079	TGTGCCACCAGCAGAGGGGCGGGAGGGCCCTACGAGCAGTACTTC	CATSRGAGGPYEQYF	TRBV15*02	TRBV15	TRBJ2-7*01	TRBJ2-7	TRBD2*02	TRBD2	11	18	26	28	6	1	7
8110	0.003307326	TGTGCCAGCAGTTTGGGACAGAAGAATGAAAAACTGTTTTTT	CASSLGQKNEKLFF	TRBV6-5*01	TRBV6-5	TRBJ1-4*01	TRBJ1-4	TRBD1*01	TRBD1	13	14	20	24	0	3	3
7422	0.003026754	TGTGCCAGCAGGAAAATAGACAGATACGCAGTATTTT	CASRKI~TDTQYF	TRBV9*02, TRBV9*01, TRBV9*03	TRBV9	TRBJ2-3*01	TRBJ2-3	TRBD2*02, TRBD2*01	TRBD2	10	16	18	19	5	0	5
7127	0.00290645	TGCGCCAGCAGCCAAGGGCCCGAGGGGGGGGGAGGGCTACACCTTC	CASSQGPE~GGEGYTF	TRBV4-1*02, TRBV4-1*01	TRBV4-1	TRBJ1-2*01	TRBJ1-2	TRBD2*01	TRBD2	15	25	31	34	9	2	11
6022	0.002455822	TGTGCCAGCAGCGTGGGGGGTACGACTAATGAAAAACTGTTTTTT	CASSVGGTTNEKLFF	TRBV9*02, TRBV9*01	TRBV9	TRBJ1-4*01	TRBJ1-4	TRBD2*01	TRBD2	11	14	19	24	2	4	6
5993	0.002443996	TGTGCCAGTAGTATGAGGGTCAATGAGCAGTTCTTC	CASSMRVNEQFF	TRBV19*01, TRBV19*02	TRBV19	TRBJ2-1*01	TRBJ2-1	TRBD2*02	TRBD2	13	14	18	20	0	1	1
5797	0.002364065	TGTGCCAGTAGTTATCGGGTAAATGAGCAGTTCTTC	CASSYRVNEQFF	TRBV19*01, TRBV19*03, TRBV19*02	TRBV19	TRBJ2-1*01	TRBJ2-1	TRBD2*02, TRBD2*01	TRBD2	11	15	18	21	3	2	5
5463	0.002227857	TGTGCCAGTAGTCCCAGGGTAAATGAGCAGTTCTTC	CASSPRVNEQFF	TRBV19*01, TRBV19*03, TRBV19*02	TRBV19	TRBJ2-1*01	TRBJ2-1	TRBD1*01	TRBD1	11	14	18	21	2	2	4
5391	0.002198495	TGTGCCAGCAGTTTACCTATCGCAGGGAACTATGGCTACACCTTC	CASSLPIAGNYGYTF	TRBV12-4*01, TRBV12-3*01	TRBV12-4, TRBV12-3	TRBJ1-2*01	TRBJ1-2	TRBD1*01	TRBD1	14	22	26	27	7	0	7
4028	0.001642652	TGTGCCAGCAGTTTGAACCGGGACTAATTCTTATTCCGAACACCGGGGAGCTGTTTTTT	CASSLNRD*F~IPNTGELFF	TRBV25-1*01	TRBV25-1	TRBJ2-2*01	TRBJ2-2	TRBD2*02, TRBD2*01	TRBD2	11	19	25	36	7	10	17
3469	0.001414687	TGTGCCACCACTCGGACAGGGGCGAACACCGGGGAGCTGTTTTTT	CATTRTGANTGELFF	TRBV24-1*01	TRBV24-1	TRBJ2-2*01	TRBJ2-2	TRBD1*01	TRBD1	9	13	21	22	3	0	3
3167	0.001291529	TGTGCCAGCAGCTATGACAGACAGACCCAGTACTTC	CASSYDRQTQYF	TRBV14*01	TRBV14	TRBJ2-5*01	TRBJ2-5	TRBD1*01	TRBD1	11	15	19	22	3	2	5
2937	0.001197733	TGTGCCAGCAGCTCAACCGTGGGAACCCTCGGACTAGCGGGAGTTAGTGGGTACGAGCAGTACTTC	CASSSTVGTLGLAGVSGYEQYF	TRBV7-9*03, TRBV7-9*01, TRBV7-9*04, TRBV7-9*02	TRBV7-9	TRBJ2-7*01	TRBJ2-7	TRBD2*02	TRBD2	14	30	42	51	15	8	23
2818	0.001149204	TGTGCCAGCAGTTGGACAGGGTACGAGCAGTACTTC	CASSWTGYEQYF	TRBV12-4*01, TRBV12-3*01	TRBV12-4, TRBV12-3	TRBJ2-7*01	TRBJ2-7	TRBD1*01	TRBD1	11	13	20	21	1	0	1
2658	0.001083955	TGCGCCAGCAAGTGGTCGACAGTCAATCAGCCCCAGCATTTT	CASKWSTVNQPQHF	TRBV10-1*02, TRBV10-1*01	TRBV10-1	TRBJ1-5*01	TRBJ1-5	TRBD1*01	TRBD1	9	17	21	23	7	1	8
2326	9.49E-04	TGTGCCAGCAGCTTGTCTAGGATGGGCTACACCTTC	CASSLSRMGYTF	TRBV7-2*04, TRBV7-2*01	TRBV7-2	TRBJ1-2*01	TRBJ1-2	TRBD2*02, TRBD2*01	TRBD2	13	16	19	24	2	4	6
2173	8.86E-04	TGCAGTGCTAGAGGCCTCGAGGACGAAAAACTGTTTTTT	CSARGLEDEKLFF	TRBV20-1*01, TRBV20-1*04, TRBV20-1*05, TRBV20-1*07	TRBV20-1	TRBJ1-4*01	TRBJ1-4	TRBD1*01, TRBD2*02, TRBD2*01	TRBD1, TRBD2	12	20	23	24	7	0	7
2120	8.65E-04	TGCAGCGTTACCGCGCTAACCTACGAGCAGTACTTC	CSVTALTYEQYF	TRBV29-1*01, TRBV29-1*03	TRBV29-1	TRBJ2-7*01	TRBJ2-7	TRBD2*02, TRBD2*01	TRBD2	8	13	17	19	4	1	5
2108	8.60E-04	TGTGCCAGTAGTATCGGGTCCGGCTACAATGAGCAGTTCTTC	CASSIGSGYNEQFF	TRBV19*01, TRBV19*02	TRBV19	TRBJ2-1*01	TRBJ2-1	TRBD1*01, TRBD2*02, TRBD2*01	TRBD1, TRBD2	13	17	20	23	3	2	5
2102	8.57E-04	TGTGCCAGCAGCTTCGGGACTAGCGGGATCGAGCAGTACTTC	CASSFGTSGIEQYF	TRBV5-6*01	TRBV5-6	TRBJ2-7*01	TRBJ2-7	TRBD2*02	TRBD2	13	15	27	29	1	1	2
1845	7.52E-04	TGTGCCATCAGTGAGGGGCAGGGTCATTCACCCCTCCACTTT	CAISEGQGHSPLHF	TRBV10-3*01, TRBV10-3*02	TRBV10-3	TRBJ1-6*01	TRBJ1-6	TRBD1*01	TRBD1	14	18	22	25	3	2	5
1794	7.32E-04	TGTGCCACCAGTGATTCGCGGGACTAGCGGCATACAATGAGCAGTTCTTC	CATSDSRD~AAYNEQFF	TRBV24-1*01	TRBV24-1	TRBJ2-1*01	TRBJ2-1	TRBD2*02, TRBD2*01	TRBD2	15	19	29	32	3	2	5
1711	6.98E-04	TGTGCCAGCAGCCCCTTCGATCACGGTAATTCACCCCTCCACTTT	CASSPFDHGNSPLHF	TRBV9*02, TRBV9*01, TRBV9*03	TRBV9	TRBJ1-6*01	TRBJ1-6	TRBD1*01, TRBD2*02	TRBD1, TRBD2	11	12	15	26	0	10	10
1692	6.90E-04	TGTGCCAGCAGACCAATCCCCAGGGGCCCCATGAACACTGAAGCTTTCTTT	CASRPIPRGPMNTEAFF	TRBV2*01, TRBV2*02, TRBV2*03	TRBV2	TRBJ1-1*01	TRBJ1-1	TRBD1*01	TRBD1	10	20	25	31	9	5	14
1661	6.77E-04	TGCAGCGTACAGGGTTCTCTCTACGAGCAGTACTTC	CSVQGSLYEQYF	TRBV29-1*01, TRBV29-1*03	TRBV29-1	TRBJ2-7*01	TRBJ2-7	TRBD1*01	TRBD1	7	8	13	20	0	6	6
1600	6.52E-04	TGCAGCGTTGAACCGATCAGCTACGAGCAGTACTTC	CSVEPISYEQYF	TRBV29-1*01	TRBV29-1	TRBJ2-7*01	TRBJ2-7	TRBD1*01, TRBD2*02, TRBD2*01	TRBD1, TRBD2	11	17	19	20	5	0	5
1578	6.44E-04	TGCAGTGCGGACAACACAGGTGGAGTGTTTACGCAGTATTTT	CSADNTGGVFTQYF	TRBV20-1*06, TRBV20-1*03, TRBV20-1*01, TRBV20-1*04, TRBV20-1*05, TRBV20-1*02, TRBV20-1*07	TRBV20-1	TRBJ2-3*01	TRBJ2-3	TRBD1*01	TRBD1	7	15	19	29	7	9	16
1466	5.98E-04	TGCAGCGCCCTCCCATACCTTACCTCCGGGGCTGCCGGATTCACTGAAGCTTTCTTT	CSALPYLTSGAAGFTEAFF	TRBV29-1*01, TRBV29-1*03	TRBV29-1	TRBJ1-1*01	TRBJ1-1	TRBD2*02	TRBD2	7	8	13	41	0	27	27
1341	5.47E-04	TGCAGTGCTAGACTAGCGGACAATGAGCAGTTCTTC	CSARLADNEQFF	TRBV20-1*01, TRBV20-1*04, TRBV20-1*05, TRBV20-1*07	TRBV20-1	TRBJ2-1*01	TRBJ2-1	TRBD2*02, TRBD2*01	TRBD2	11	12	18	19	0	0	0
1314	5.36E-04	TGTGCCACCAGCAGAGGCACAGGGGGCCCCTACGAGCAGTACTTC	CATSRGTGGPYEQYF	TRBV15*02	TRBV15	TRBJ2-7*01	TRBJ2-7	TRBD1*01	TRBD1	11	18	26	28	6	1	7
1257	5.13E-04	TGCAGCGTCCCAGTATTGGGGGTTGAGGACACTGAAGCTTTCTTT	CSVPVLGVEDTEAFF	TRBV29-1*01, TRBV29-1*03	TRBV29-1	TRBJ1-1*01	TRBJ1-1	TRBD1*01, TRBD2*01	TRBD1, TRBD2	7	17	21	28	9	6	15
1169	4.77E-04	TGTGCCAGTAGTACGGCATGGGGAGGTGGGACTGAAGCTTTCTTT	CASSTAWGGGTEAFF	TRBV19*01, TRBV19*03, TRBV19*02	TRBV19	TRBJ1-1*01	TRBJ1-1	TRBD2*02	TRBD2	12	20	25	30	7	4	11
1141	4.65E-04	TGTGCCAGCAGCGTGGACCGGGACAGACGAATCTATGGCTACACCTTC	CASSVDRDRRIYGYTF	TRBV4-2*01	TRBV4-2	TRBJ1-2*01	TRBJ1-2	TRBD1*01	TRBD1	11	19	25	32	7	6	13
1089	4.44E-04	TGTGCCACCAGCAGAGGCAGTAGCAATCAGCCCCAGCATTTT	CATSRGSSNQPQHF	TRBV15*02	TRBV15	TRBJ1-5*01	TRBJ1-5	TRBD2*02	TRBD2	11	13	16	20	1	3	4
1088	4.44E-04	TGTGCCAGCAGCCTAAGCCTAGCGGGAGCCAACACCGGGGAGCTGTTTTTT	CASSLSLAGANTGELFF	TRBV7-9*03, TRBV7-9*01, TRBV7-9*04, TRBV7-9*02	TRBV7-9	TRBJ2-2*01	TRBJ2-2	TRBD2*02	TRBD2	11	18	27	30	6	2	8
1067	4.35E-04	TGCAGTGCTAGAGATCCCAGCGGGACCGTCTACGAGCAGTACTTC	CSARDPSGTVYEQYF	TRBV20-1*01, TRBV20-1*05, TRBV20-1*07	TRBV20-1	TRBJ2-7*01	TRBJ2-7	TRBD2*02	TRBD2	13	18	24	29	4	4	8
1061	4.33E-04	TGTGCCAGCAGTAGCGGGGGGTGGTTCTTCTACAATGAGCAGTTCTTC	CASSSGGWFFYNEQFF	TRBV25-1*01	TRBV25-1	TRBJ2-1*01	TRBJ2-1	TRBD2*01	TRBD2	11	12	20	29	0	8	8
1050	4.28E-04	TGTGCCAGCAGGTAAACAGGGGGCGAGTCCAGAGTGAGCAGTTCTTC	CASR*TGG~VQSEQFF	TRBV6-1*01	TRBV6-1	TRBJ2-1*01	TRBJ2-1	TRBD1*01	TRBD1	10	15	23	34	4	10	14
1046	4.27E-04	TGTGCCACCAGTGAGTCGACAGGGTTCCGAGAAAAACTGTTTTTT	CATSESTGFREKLFF	TRBV24-1*01	TRBV24-1	TRBJ1-4*01	TRBJ1-4	TRBD1*01	TRBD1	13	17	23	30	3	6	9
995	4.06E-04	TGTGCCAGTAGTATCCATCTTAGCGGGAGTAGCTACAATGAGCAGTTCTTC	CASSIHLSGSSYNEQFF	TRBV19*01, TRBV19*02	TRBV19	TRBJ2-1*01	TRBJ2-1	TRBD2*02	TRBD2	13	20	28	32	6	3	9
995	4.06E-04	TGTGCCATCAGTGGGACAGGTCACGGCTACACCTTC	CAISGTGHGYTF	TRBV10-3*01, TRBV10-3*02	TRBV10-3	TRBJ1-2*01	TRBJ1-2	TRBD1*01	TRBD1	12	13	19	24	0	4	4
990	4.04E-04	TGCGCCAGCAGCCAAGACTAGCGGGAGAAGAGACCCAGTACTTC	CASSQD*~GEETQYF	TRBV4-3*01	TRBV4-3	TRBJ2-5*01	TRBJ2-5	TRBD2*02	TRBD2	16	17	26	27	0	0	0
949	3.87E-04	TGTGCCAGCAGTGGCCTAAATGCCTACGAGCAGTACTTC	CASSGLNAYEQYF	TRBV2*01, TRBV2*02, TRBV2*03	TRBV2	TRBJ2-7*01	TRBJ2-7	TRBD1*01, TRBD2*02, TRBD2*01	TRBD1, TRBD2	12	13	15	22	0	6	6
889	3.63E-04	TGCAGTGCTAGAGATTCCGGAACGAACACCGGGGAGCTGTTTTTT	CSARDSGTNTGELFF	TRBV20-1*01, TRBV20-1*05, TRBV20-1*07	TRBV20-1	TRBJ2-2*01	TRBJ2-2	TRBD1*01, TRBD2*02, TRBD2*01	TRBD1, TRBD2	13	18	20	22	4	1	5
877	3.58E-04	TGTGCCAGCAGCTTAGATAGTTCAAACACCATATATTTT	CASSLDSSNTIYF	TRBV11-2*01	TRBV11-2	TRBJ1-3*01	TRBJ1-3	TRBD2*02, TRBD2*01	TRBD2	16	17	20	23	0	2	2
826	3.37E-04	TGTGCCAGCAGCCACAGGGGGCGGAACGGGGAGCTGTTTTTT	CASSHRGRNGELFF	TRBV11-3*01, TRBV11-3*02	TRBV11-3	TRBJ2-2*01	TRBJ2-2	TRBD1*01	TRBD1	11	13	21	26	1	4	5
824	3.36E-04	TGCGCCAGCAGCCACAGGGGGCTCCCATCCTACGAGCAGTACTTC	CASSHRGLPSYEQYF	TRBV4-1*02, TRBV4-1*01	TRBV4-1	TRBJ2-7*01	TRBJ2-7	TRBD1*01	TRBD1	13	14	21	27	0	5	5
808	3.30E-04	TGCAGTGCTCACGTCGTCGGACGCGAGCAGTACTTC	CSAHVVGREQYF	TRBV20-1*06, TRBV20-1*03, TRBV20-1*01, TRBV20-1*04, TRBV20-1*05, TRBV20-1*02, TRBV20-1*07	TRBV20-1	TRBJ2-7*01	TRBJ2-7	TRBD1*01, TRBD2*02, TRBD2*01	TRBD1, TRBD2	8	18	21	23	9	1	10
795	3.24E-04	TGTGCCAGCAGCCCGGGACTAGAATACGAGCAGTACTTC	CASSPGLEYEQYF	TRBV7-9*03, TRBV7-9*01, TRBV7-9*04, TRBV7-9*02	TRBV7-9	TRBJ2-7*01	TRBJ2-7	TRBD2*02, TRBD2*01	TRBD2	11	14	21	24	2	2	4
767	3.13E-04	TGCAGCGCTGCGGGACAGGACTACTACGAGCAGTACTTC	CSAAGQDYYEQYF	TRBV29-1*03	TRBV29-1	TRBJ2-7*01	TRBJ2-7	TRBD1*01	TRBD1	7	11	18	23	3	4	7
749	3.05E-04	TGTGCCAGCAGCTTCCCGTCGTGCGGATAGTCTGGGCTACACCTTC	CASSFPSC~DSLGYTF	TRBV7-3*05, TRBV7-3*01	TRBV7-3	TRBJ1-2*01	TRBJ1-2	TRBD2*02, TRBD2*01	TRBD2	13	27	31	34	13	2	15
708	2.89E-04	TGCGCCAGCAGCTTCCCGGGAGGGGGCTCTCGGAATTCACCCCTCCACTTT	CASSFPGGGSRNSPLHF	TRBV4-1*02, TRBV4-1*01	TRBV4-1	TRBJ1-6*01	TRBJ1-6	TRBD2*02	TRBD2	11	16	23	33	4	9	13
689	2.81E-04	TGTGCCAGCAGCGCCCCCGGGTTACCCTACGAGCAGTACTTC	CASSAPGLPYEQYF	TRBV7-9*03, TRBV7-9*01, TRBV7-9*04, TRBV7-9*02	TRBV7-9	TRBJ2-7*01	TRBJ2-7	TRBD1*01, TRBD2*01	TRBD1, TRBD2	11	12	17	25	0	7	7
683	2.79E-04	TGCAGTGCTAGTCCCCCGCGGGACGGACCCTACGAGCAGTACTTC	CSASPPRDGPYEQYF	TRBV20-1*01, TRBV20-1*04, TRBV20-1*05, TRBV20-1*07	TRBV20-1	TRBJ2-7*01	TRBJ2-7	TRBD2*01	TRBD2	11	12	18	28	0	9	9
682	2.78E-04	TGCGCCAGCAGCCAAGCACTAGCGGGAGGGTATGATGAGCAGTTCTTC	CASSQALAGGYDEQFF	TRBV4-3*01	TRBV4-3	TRBJ2-1*01	TRBJ2-1	TRBD2*02	TRBD2	15	17	29	34	1	4	5
663	2.70E-04	TGCAGCGTTGAGGGGAGTGCCAGGAACACTGAAGCTTTCTTT	CSVEGSARNTEAFF	TRBV29-1*01	TRBV29-1	TRBJ1-1*01	TRBJ1-1	TRBD2*02	TRBD2	10	12	16	23	1	6	7
660	2.69E-04	TGTGCCAGTAGTACTAGGGTGAATGAGCAGTTCTTC	CASSTRVNEQFF	TRBV19*01, TRBV19*03, TRBV19*02	TRBV19	TRBJ2-1*01	TRBJ2-1	TRBD1*01, TRBD2*02, TRBD2*01	TRBD1, TRBD2	11	12	16	21	0	4	4
639	2.61E-04	TGCGCCAGCAGCCCGACATCTTTGGACACTGAAGCTTTCTTT	CASSPTSLDTEAFF	TRBV4-1*02, TRBV4-1*01	TRBV4-1	TRBJ1-1*01	TRBJ1-1	TRBD1*01	TRBD1	12	14	17	25	1	7	8
634	2.59E-04	TGTGCCAGCTCTAGGACAGGGGCCACGAACACTGAAGCTTTCTTT	CASSRTGATNTEAFF	TRBV2*01, TRBV2*02, TRBV2*03	TRBV2	TRBJ1-1*01	TRBJ1-1	TRBD1*01	TRBD1	8	13	21	26	4	4	8
625	2.55E-04	TGCGCCAGCAGCCAAGATTTTAGGCACTGAAGCTTTCTTT	CASSQDF~GTEAFF	TRBV4-3*01	TRBV4-3	TRBJ1-1*01	TRBJ1-1	TRBD1*01, TRBD2*02, TRBD2*01	TRBD1, TRBD2	16	21	23	24	4	0	4
612	2.50E-04	TGTGCCAGCAGCGTCGGGACAGATGAGCAGTACTTC	CASSVGTDEQYF	TRBV7-2*04, TRBV7-2*01	TRBV7-2	TRBJ2-7*01	TRBJ2-7	TRBD1*01	TRBD1	11	15	21	24	3	2	5
597	2.43E-04	TGTGCCAGCAGCCCCCTCGACAGGGACGAGCAGTACTTC	CASSPLDRDEQYF	TRBV2*01, TRBV2*02, TRBV2*03	TRBV2	TRBJ2-7*01	TRBJ2-7	TRBD1*01	TRBD1	10	18	24	25	7	0	7
596	2.43E-04	TGTGCCAGCAGTTCCCCAGCAGGGGGCTTTGAGACCCAGTACTTC	CASSSPAGGFETQYF	TRBV6-3*01, TRBV6-2*01	TRBV6-3, TRBV6-2	TRBJ2-5*01	TRBJ2-5	TRBD1*01	TRBD1	11	19	26	30	7	3	10
588	2.40E-04	TGTGCCAGCAGTGATTGGCAGGGGGCGGATCAGCCCCAGCATTTT	CASSDWQGADQPQHF	TRBV2*01, TRBV2*02, TRBV2*03	TRBV2	TRBJ1-5*01	TRBJ1-5	TRBD1*01	TRBD1	13	18	25	28	4	2	6
588	2.40E-04	TGCGCCAGCAGCCAAGGGCCCGAGGGGGGGGAGGGCTACACCTTC	CASSQGPEGGEGYTF	TRBV4-1*02, TRBV4-1*01	TRBV4-1	TRBJ1-2*01	TRBJ1-2	TRBD2*01	TRBD2	15	24	30	33	8	2	10
576	2.35E-04	TGTGCCAGCAGTGTTCAGGGAATGAACGAGCAGTACTTC	CASSVQGMNEQYF	TRBV2*01, TRBV2*02, TRBV2*03	TRBV2	TRBJ2-7*01	TRBJ2-7	TRBD1*01	TRBD1	12	15	19	25	2	5	7
575	2.34E-04	TGTGCCACCAATATCCAGGGTGCACCCCTCCACTTT	CATNIQGAPLHF	TRBV10-3*01, TRBV10-3*02	TRBV10-3	TRBJ1-6*01	TRBJ1-6	TRBD1*01	TRBD1	6	15	19	22	8	2	10
571	2.33E-04	TGTGCCAGCAGTGTGAGCAGGGGAGAATCAGCCCCAGCATTTT	CASSVSR~ENQPQHF	TRBV25-1*01	TRBV25-1	TRBJ1-5*01	TRBJ1-5	TRBD1*01	TRBD1	12	17	22	25	4	2	6
571	2.33E-04	TGTGCCATCAGTGAGGACTATGGCTACACCTTC	CAISEDYGYTF	TRBV10-3*01, TRBV10-3*02	TRBV10-3	TRBJ1-2*01	TRBJ1-2	TRBD2*02	TRBD2	14	-1	-1	16	-1	-1	1
551	2.25E-04	TGTGCCAGCAGTGGGACATCCGTCTACGAGCAGTACTTC	CASSGTSVYEQYF	TRBV9*02, TRBV9*01, TRBV9*03	TRBV9	TRBJ2-7*01	TRBJ2-7	TRBD1*01	TRBD1	10	12	17	23	1	5	6
540	2.20E-04	TGTGCCACCAGTACTAGACTAGCGGGAAGCACCGGGGAGCTGTTTTTT	CATSTRLAGSTGELFF	TRBV24-1*01	TRBV24-1	TRBJ2-2*01	TRBJ2-2	TRBD2*02	TRBD2	11	16	26	29	4	2	6
534	2.18E-04	TGCAGTGCTAGAGTATGGGTCGCAGATACGCAGTATTTT	CSARVWVADTQYF	TRBV20-1*01, TRBV20-1*04, TRBV20-1*05, TRBV20-1*07	TRBV20-1	TRBJ2-3*01	TRBJ2-3	TRBD1*01, TRBD2*02, TRBD2*01	TRBD1, TRBD2	12	16	18	22	3	3	6
533	2.17E-04	TGCAGTGCCACTAGGGGCGTTTATGGCTACACCTTC	CSATRGVYGYTF	TRBV20-1*01, TRBV20-1*04, TRBV20-1*05, TRBV20-1*07	TRBV20-1	TRBJ1-2*01	TRBJ1-2	TRBD1*01, TRBD2*02, TRBD2*01	TRBD1, TRBD2	7	12	16	21	4	4	8
531	2.17E-04	TGTGCCACCAGTGATTCACCCGGTGGCTACACCTTC	CATSDSPGGYTF	TRBV24-1*01	TRBV24-1	TRBJ1-2*01	TRBJ1-2	TRBD2*02, TRBD2*01	TRBD2	15	18	21	23	2	1	3
526	2.15E-04	TGCAGTGCTCATTGGCCCGGTAGCCGACAGGGAAATCCCTACGAGCAGTACTTC	CSAHWPGSRQGNPYEQYF	TRBV20-1*06, TRBV20-1*03, TRBV20-1*01, TRBV20-1*04, TRBV20-1*05, TRBV20-1*02, TRBV20-1*07	TRBV20-1	TRBJ2-7*01	TRBJ2-7	TRBD1*01	TRBD1	8	25	31	37	16	5	21
513	2.09E-04	TGTGCCATCAGTCTGGGACTAGCGGGAGAGGACGAGCAGTACTTC	CAISLGLAGEDEQYF	TRBV10-3*01, TRBV10-3*02	TRBV10-3	TRBJ2-7*01	TRBJ2-7	TRBD2*02	TRBD2	11	14	27	31	2	3	5
512	2.09E-04	TGTGCCATCAGTCCTTGGGACTAGAATGCTACGAGCAGTACTTC	CAISPWD~ECYEQYF	TRBV10-3*01, TRBV10-3*02	TRBV10-3	TRBJ2-7*01	TRBJ2-7	TRBD2*02, TRBD2*01	TRBD2	11	16	23	28	4	4	8
501	2.04E-04	TGCGCCAGCAGTGAGGTAAAGGAATTCACCCCTCCACTTT	CASSEVK~NSPLHF	TRBV10-1*01	TRBV10-1	TRBJ1-6*01	TRBJ1-6	TRBD1*01, TRBD2*02	TRBD1, TRBD2	14	19	21	22	4	0	4
493	2.01E-04	TGTGCCAGCAGCTTAGCAACCTCTAGCCCTAACAATGAGCAGTTCTTC	CASSLATSSPNNEQFF	TRBV7-8*01	TRBV7-8	TRBJ2-1*01	TRBJ2-1	TRBD2*02, TRBD2*01	TRBD2	16	22	26	31	5	4	9
487	1.99E-04	TGCGCCAGCAGCCAGAACCCGCCGACAGGATGGTACTATGGCTACACCTTC	CASSQNPPTGWYYGYTF	TRBV4-1*02, TRBV4-1*01	TRBV4-1	TRBJ1-2*01	TRBJ1-2	TRBD1*01	TRBD1	13	23	28	34	9	5	14
486	1.98E-04	TGTGCCAGTAGTAACGACAGGTCCGAGCAGTACTTC	CASSNDRSEQYF	TRBV19*01, TRBV19*03, TRBV19*02	TRBV19	TRBJ2-7*01	TRBJ2-7	TRBD1*01	TRBD1	12	15	20	23	2	2	4
481	1.96E-04	TGTGCCAGCAGCTCGGGGGGACCGGGGGCCCTGAGCTCCTACGAGCAGTACTTC	CASSSGGPGALSSYEQYF	TRBV9*02, TRBV9*01, TRBV9*03	TRBV9	TRBJ2-7*01	TRBJ2-7	TRBD2*01	TRBD2	11	13	19	35	1	15	16
479	1.95E-04	TGTGCCATCACCGAGCGGGGGGGAAACTATGGCTACACCTTC	CAITERGGNYGYTF	TRBV10-3*01, TRBV10-3*02	TRBV10-3	TRBJ1-2*01	TRBJ1-2	TRBD2*01	TRBD2	9	13	22	24	3	1	4
475	1.94E-04	TGTGCCAGTATGTCCGGGACAGGGTACACTGAAGCTTTCTTT	CASMSGTGYTEAFF	TRBV19*01, TRBV19*03, TRBV19*02	TRBV19	TRBJ1-1*01	TRBJ1-1	TRBD1*01	TRBD1	9	15	23	25	5	1	6
472	1.92E-04	TGCAGCTTTGACAGGTGGGAGACAGATACGCAGTATTTT	CSFDRWETDTQYF	TRBV29-1*01	TRBV29-1	TRBJ2-3*01	TRBJ2-3	TRBD2*02	TRBD2	10	16	20	21	5	0	5
471	1.92E-04	TGCAGTGCTAGAGAGGACAGGGGTCATTCACCCCTCCACTTT	CSAREDRGHSPLHF	TRBV20-1*01, TRBV20-1*05, TRBV20-1*07	TRBV20-1	TRBJ1-6*01	TRBJ1-6	TRBD1*01	TRBD1	13	14	22	25	0	2	2
460	1.88E-04	TGTGCCAGGCAGGGCTCTGGAAACACCATATATTTT	CARQGSGNTIYF	TRBV2*01, TRBV2*02, TRBV2*03	TRBV2	TRBJ1-3*01	TRBJ1-3	TRBD1*01	TRBD1	7	9	13	14	1	0	1
448	1.83E-04	TGTGCCAGCAGTGAAACCACAGGGTCCCTCTATGGCTACACCTTC	CASSETTGSLYGYTF	TRBV6-1*01	TRBV6-1	TRBJ1-2*01	TRBJ1-2	TRBD1*01	TRBD1	11	18	23	29	6	5	11
446	1.82E-04	TGTGCCAGCAGCGCCGAATCCTACGAGCAGTACTTC	CASSAESYEQYF	TRBV7-2*04, TRBV7-2*01	TRBV7-2	TRBJ2-7*01	TRBJ2-7	TRBD1*01, TRBD2*02, TRBD2*01	TRBD1, TRBD2	11	12	14	18	0	3	3
438	1.79E-04	TGTGCCACCAGTGACCCCCGAGCGGAGGACTATGGCTACACCTTC	CATSDPRAEDYGYTF	TRBV24-1*01	TRBV24-1	TRBJ1-2*01	TRBJ1-2	TRBD2*01	TRBD2	13	14	19	28	0	8	8
436	1.78E-04	TGTGCCAGCAGCCACCGCGGTCGGAGTCGCAGCACAGATACGCAGTATTTT	CASSHRGRSRSTDTQYF	TRBV7-2*04, TRBV7-2*01	TRBV7-2	TRBJ2-3*01	TRBJ2-3	TRBD2*02, TRBD2*01	TRBD2	11	22	25	30	10	4	14
436	1.78E-04	TGCGCCAGCAGCCTCACACAGGGTCTAACTGAAGCTTTCTTT	CASSLTQGLTEAFF	TRBV10-2*01	TRBV10-2	TRBJ1-1*01	TRBJ1-1	TRBD1*01	TRBD1	10	17	22	27	6	4	10
427	1.74E-04	TGCAGTGCTAGGGACACAGCGGGAGGGTGGGAGACCCAGTACTTC	CSARDTAGGWETQYF	TRBV20-1*01, TRBV20-1*04, TRBV20-1*05, TRBV20-1*07	TRBV20-1	TRBJ2-5*01	TRBJ2-5	TRBD2*02	TRBD2	10	17	26	30	6	3	9
417	1.70E-04	TGTGCCAGCAGCCCGCCGGACAGGATCAAGGCTACACCTTC	CASSPPD~DQGYTF	TRBV7-8*01, TRBV7-8*03	TRBV7-8	TRBJ1-2*01	TRBJ1-2	TRBD1*01	TRBD1	12	17	23	29	4	5	9
416	1.70E-04	TGTGCCATCAGTGAGTCGAATCCCCTCCGCCGAAGCGGGAGGAACGAGCAGTACTTC	CAISESNPLRRSGRNEQYF	TRBV10-3*01, TRBV10-3*02	TRBV10-3	TRBJ2-7*01	TRBJ2-7	TRBD2*02	TRBD2	16	33	41	43	16	1	17
416	1.70E-04	TGTGCCAGCAGTTACTCGAAATCGGTGGGAGAGAGCTCCTACGAGCAGTACTTC	CASSYSKSVGESSYEQYF	TRBV6-3*01, TRBV6-2*01	TRBV6-3, TRBV6-2	TRBJ2-7*01	TRBJ2-7	TRBD2*02	TRBD2	16	26	30	35	9	4	13
413	1.68E-04	TGTGCCAGCAGTGGGGCCAGGGACAATAATTCACCCCTCCACTTT	CASSGARDNNSPLHF	TRBV2*01, TRBV2*02, TRBV2*03	TRBV2	TRBJ1-6*01	TRBJ1-6	TRBD1*01	TRBD1	12	19	24	25	6	0	6
404	1.65E-04	TGCAGTGCTAGAGATCTAGCGAGCTCCTACAATGAGCAGTTCTTC	CSARDLASSYNEQFF	TRBV20-1*01, TRBV20-1*05, TRBV20-1*07	TRBV20-1	TRBJ2-1*01	TRBJ2-1	TRBD2*02, TRBD2*01	TRBD2	13	15	20	23	1	2	3
398	1.62E-04	TGCAGTGCTAGAGCGGGCTCCTACGAGCAGTACTTC	CSARAGSYEQYF	TRBV20-1*01, TRBV20-1*04, TRBV20-1*05, TRBV20-1*07	TRBV20-1	TRBJ2-7*01	TRBJ2-7	TRBD2*02, TRBD2*01	TRBD2	12	13	16	17	0	0	0
383	1.56E-04	TGCAGTGCAATGGACAGGTCCTACGAGCAGTACTTC	CSAMDRSYEQYF	TRBV20-1*06, TRBV20-1*03, TRBV20-1*01, TRBV20-1*04, TRBV20-1*05, TRBV20-1*02, TRBV20-1*07	TRBV20-1	TRBJ2-7*01	TRBJ2-7	TRBD1*01	TRBD1	7	11	17	18	3	0	3
382	1.56E-04	TGTGCCAGCAGCGGGTCGACAGGGGGGTCATTTGGCTACACCTTC	CASSGSTGGSFGYTF	TRBV9*02, TRBV9*01, TRBV9*03	TRBV9	TRBJ1-2*01	TRBJ1-2	TRBD1*01	TRBD1	12	17	25	32	4	6	10
380	1.55E-04	TGTGCCATCAGTGAACGACTAGCGGGAGGGGCCGGGGAGCTGTTTTTT	CAISERLAGGAGELFF	TRBV10-3*01, TRBV10-3*02	TRBV10-3	TRBJ2-2*01	TRBJ2-2	TRBD2*02	TRBD2	13	16	29	31	2	1	3
376	1.53E-04	TGTGCCAGCAGTTTGATTCGGTTGGGGCTGGATGGCTACACCTTC	CASSLIRLGLDGYTF	TRBV28*01	TRBV28	TRBJ1-2*01	TRBJ1-2	TRBD1*01	TRBD1	13	23	27	31	9	3	12
374	1.53E-04	TGTGCCAGCAGCTTAGATTCAGGGACAGGCTATGGCTACACCTTC	CASSLDSGTGYGYTF	TRBV7-2*04, TRBV7-2*01	TRBV7-2	TRBJ1-2*01	TRBJ1-2	TRBD1*01	TRBD1	15	21	28	29	5	0	5
372	1.52E-04	TGTGCCAGCAGGGCAATCGGCAATCAGCCCCAGCATTTT	CASRAIGNQPQHF	TRBV6-1*01	TRBV6-1	TRBJ1-5*01	TRBJ1-5	TRBD1*01	TRBD1	10	11	13	19	0	5	5
372	1.52E-04	TGTGCCAGCAGCGGGTCGAACACTGAAGCTTTCTTT	CASSGSNTEAFF	TRBV9*02, TRBV9*01, TRBV9*03	TRBV9	TRBJ1-1*01	TRBJ1-1	TRBD1*01, TRBD2*02, TRBD2*01	TRBD1, TRBD2	12	14	16	17	1	0	1
368	1.50E-04	TGCGCCAGTCCCCCGGCAGAAAGCAATCAGCCCCAGCATTTT	CASPPAESNQPQHF	TRBV10-1*02, TRBV10-1*01	TRBV10-1	TRBJ1-5*01	TRBJ1-5	TRBD2*01	TRBD2	7	9	14	21	1	6	7
365	1.49E-04	TGTGCCAGCAGTGAAACCGGGTACCAGCCCCAGCATTTT	CASSETGYQPQHF	TRBV2*01, TRBV2*03	TRBV2	TRBJ1-5*01	TRBJ1-5	TRBD2*02, TRBD2*01	TRBD2	14	17	20	24	2	3	5
360	1.47E-04	TGTGCCAGCAGCGGGACTAGCTCCTACGAGCAGTACTTC	CASSGTSSYEQYF	TRBV9*02, TRBV9*01, TRBV9*03	TRBV9	TRBJ2-7*01	TRBJ2-7	TRBD2*02, TRBD2*01	TRBD2	12	13	19	20	0	0	0
353	1.44E-04	TGCAGTGCTAGGACAGGGAATTCACCCCTCCACTTT	CSARTGNSPLHF	TRBV20-1*06, TRBV20-1*03, TRBV20-1*01, TRBV20-1*04, TRBV20-1*05, TRBV20-1*02, TRBV20-1*07	TRBV20-1	TRBJ1-6*01	TRBJ1-6	TRBD1*01	TRBD1	10	11	17	18	0	0	0
345	1.41E-04	TGTGCCACCTCTCCGGGACCCAGCGATAATCAGCCCCAGCATTTT	CATSPGPSDNQPQHF	TRBV24-1*01	TRBV24-1	TRBJ1-5*01	TRBJ1-5	TRBD1*01, TRBD2*02, TRBD2*01	TRBD1, TRBD2	8	14	18	27	5	8	13
344	1.40E-04	TGTGCCAGCAGCCAAGAAGCAGTTTACGAGCAGTACTTC	CASSQEAVYEQYF	TRBV4-2*01	TRBV4-2	TRBJ2-7*01	TRBJ2-7	TRBD1*01, TRBD2*02, TRBD2*01	TRBD1, TRBD2	10	19	21	24	8	2	10
343	1.40E-04	TGTGCCAGCAGTTTATTCCCAGCGGGGGATACAGATACGCAGTATTTT	CASSLFPAGDTDTQYF	TRBV7-9*01, TRBV7-9*04, TRBV7-9*02	TRBV7-9	TRBJ2-3*01	TRBJ2-3	TRBD2*01	TRBD2	14	20	27	30	5	2	7
343	1.40E-04	TGCAGTGCAAGGAAAGGGACAACGAGTTCACCCCTCCACTTT	CSARKGTTSSPLHF	TRBV20-1*06, TRBV20-1*03, TRBV20-1*01, TRBV20-1*04, TRBV20-1*05, TRBV20-1*02, TRBV20-1*07	TRBV20-1	TRBJ1-6*01	TRBJ1-6	TRBD1*01	TRBD1	7	15	20	26	7	5	12
342	1.39E-04	TGCAGTGCCACCTCAGTTCCTCTCGGGGGAGGAACCTACGAGCAGTACTTC	CSATSVPLGGGTYEQYF	TRBV20-1*06, TRBV20-1*03, TRBV20-1*01, TRBV20-1*04, TRBV20-1*05, TRBV20-1*02, TRBV20-1*07	TRBV20-1	TRBJ2-7*01	TRBJ2-7	TRBD2*02, TRBD2*01	TRBD2	7	26	31	34	18	2	20
342	1.39E-04	TGTGCCAGCAGTGAAGGGACAGGGGCACAGATACGCAGTATTTT	CASSEGT~GTDTQYF	TRBV2*01, TRBV2*03	TRBV2	TRBJ2-3*01	TRBJ2-3	TRBD1*01	TRBD1	15	16	23	24	0	0	0
338	1.38E-04	TGTGCCATCAGGGCGGGAGAGGTCAATGAGCAGTTCTTC	CAIRAGEVNEQFF	TRBV10-3*01, TRBV10-3*02	TRBV10-3	TRBJ2-1*01	TRBJ2-1	TRBD2*02	TRBD2	10	12	18	23	1	4	5
336	1.37E-04	TGTGCCAGTAGTGCGACTAGCGGGATACCTTACAATGAGCAGTTCTTC	CASSATSGIPYNEQFF	TRBV19*01, TRBV19*03, TRBV19*02	TRBV19	TRBJ2-1*01	TRBJ2-1	TRBD2*02	TRBD2	11	14	24	30	2	5	7
336	1.37E-04	TGTGCCAGCAGGGGGGACAGGGCCTACGAGCAGTACTTC	CASRGDRAYEQYF	TRBV2*01, TRBV2*02, TRBV2*03	TRBV2	TRBJ2-7*01	TRBJ2-7	TRBD1*01	TRBD1	10	13	21	22	2	0	2
334	1.36E-04	TGTGCCAGCAGCCCACTACAGGGGAGCAATTCACCCCTCCACTTT	CASSPLQGSNSPLHF	TRBV9*02, TRBV9*01, TRBV9*03	TRBV9	TRBJ1-6*01	TRBJ1-6	TRBD1*01	TRBD1	11	17	23	27	5	3	8
332	1.35E-04	TGTGCCATCATTCCAGGGGGAGCTGTTTTTT	CAIIP~GELFF	TRBV10-3*01, TRBV10-3*02	TRBV10-3	TRBJ2-2*01	TRBJ2-2	TRBD1*01, TRBD2*02, TRBD2*01	TRBD1, TRBD2	9	13	15	16	3	0	3
331	1.35E-04	TGTGCCAGCGGCAGCAGTAATTCACCCCTCCACTTT	CASGSSNSPLHF	TRBV9*02, TRBV9*01, TRBV9*03	TRBV9	TRBJ1-6*01	TRBJ1-6	TRBD1*01, TRBD2*02, TRBD2*01	TRBD1, TRBD2	8	14	16	17	5	0	5
329	1.34E-04	TGTGCCAGCAGTGGTCGCAGCTCCTACGAGCAGTACTTC	CASSGRSSYEQYF	TRBV2*01, TRBV2*02, TRBV2*03	TRBV2	TRBJ2-7*01	TRBJ2-7	TRBD1*01, TRBD2*02, TRBD2*01	TRBD1, TRBD2	12	17	19	20	4	0	4
327	1.33E-04	TGCGCCAGCAGCCCCCTAGCGGGAGGGGAGCAGTACTTC	CASSPLAGGEQYF	TRBV4-3*03, TRBV4-3*01, TRBV4-3*04	TRBV4-3	TRBJ2-7*01	TRBJ2-7	TRBD2*02	TRBD2	12	15	26	27	2	0	2
326	1.33E-04	TGTGCCACCAGTGACAACGGACAGGGCCCTCTCCTACGAGCAGTACTTC	CATSDNGQ~ALSYEQYF	TRBV24-1*01	TRBV24-1	TRBJ2-7*01	TRBJ2-7	TRBD1*01	TRBD1	13	18	25	30	4	4	8
325	1.33E-04	TGCAGCGTTGGGGGGACAGGGTTCTATGGCTACACCTTC	CSVGGTGFYGYTF	TRBV29-1*01	TRBV29-1	TRBJ1-2*01	TRBJ1-2	TRBD1*01	TRBD1	9	12	20	23	2	2	4
323	1.32E-04	TGTGCCAGCAGCTCCCGCCCACGCTACTCTGGAAACACCATATATTTT	CASSSRPRYSGNTIYF	TRBV11-2*01	TRBV11-2	TRBJ1-3*01	TRBJ1-3	TRBD2*02, TRBD2*01	TRBD2	12	21	25	26	8	0	8
321	1.31E-04	TGTGCCAGCAGGACAATGAGGGATACGCAGTATTTT	CASRTMRDTQYF	TRBV2*01, TRBV2*02, TRBV2*03	TRBV2	TRBJ2-3*01	TRBJ2-3	TRBD1*01, TRBD2*02	TRBD1, TRBD2	10	11	14	21	0	6	6
320	1.30E-04	TGCAGTGCTAGTAGCGGGGGCGGCTATAATTCACCCCTCCACTTT	CSASSGGGYNSPLHF	TRBV20-1*01, TRBV20-1*04, TRBV20-1*05, TRBV20-1*07	TRBV20-1	TRBJ1-6*01	TRBJ1-6	TRBD2*01	TRBD2	11	12	19	23	0	3	3
319	1.30E-04	TGCAGCGTTGCAGGTGGCTACACCTTC	CSVAGGYTF	TRBV29-1*01	TRBV29-1	TRBJ1-2*01	TRBJ1-2	TRBD1*01	TRBD1	9	10	13	14	0	0	0
315	1.28E-04	TGTGCCACCAGTGATTCTACAGGGCTTCCATACAATGAGCAGTTCTTC	CATSDSTGLPYNEQFF	TRBV24-1*01	TRBV24-1	TRBJ2-1*01	TRBJ2-1	TRBD1*01	TRBD1	15	18	23	30	2	6	8
314	1.28E-04	TGTGCCAGCAGTTTTCAGGGCTACTACAATGAGCAGTTCTTC	CASSFQGYYNEQFF	TRBV12-4*01, TRBV12-3*01	TRBV12-4, TRBV12-3	TRBJ2-1*01	TRBJ2-1	TRBD1*01	TRBD1	13	15	19	23	1	3	4
310	1.26E-04	TGCAGTGCTAGAGATCGCAGGGCGTTGGTCACCCCTCCACTTT	CSARDRR~RWSPLHF	TRBV20-1*01, TRBV20-1*05, TRBV20-1*07	TRBV20-1	TRBJ1-6*01	TRBJ1-6	TRBD1*01	TRBD1	13	17	21	28	3	6	9
306	1.25E-04	TGTGCCACGAGGGACCACCTTCACACAGATACGCAGTATTTT	CATRDHLHTDTQYF	TRBV24-1*01	TRBV24-1	TRBJ2-3*01	TRBJ2-3	TRBD1*01, TRBD2*02, TRBD2*01	TRBD1, TRBD2	7	10	14	23	2	8	10
305	1.24E-04	TGTGCCAGCAGTCAACGACAGGGAATCGGCAATGAGCAGTTCTTC	CASSQRQGIGNEQFF	TRBV6-6*04	TRBV6-6	TRBJ2-1*01	TRBJ2-1	TRBD1*01	TRBD1	12	16	22	29	3	6	9
304	1.24E-04	TGCGCCAGCAAAGAGGAGTCCTATAATTCACCCCTCCACTTT	CASKEESYNSPLHF	TRBV10-2*01	TRBV10-2	TRBJ1-6*01	TRBJ1-6	TRBD2*02	TRBD2	9	14	17	18	4	0	4
304	1.24E-04	TGCAGCGTGGACCAAACAGGGGTGGGCACTGAAGCTTTCTTT	CSVDQTGVGTEAFF	TRBV29-1*01	TRBV29-1	TRBJ1-1*01	TRBJ1-1	TRBD1*01	TRBD1	7	15	21	26	7	4	11
302	1.23E-04	TGTGCCATCAGTGAAGCAGGGAACACTGAAGCTTTCTTT	CAISEAGNTEAFF	TRBV10-3*01, TRBV10-3*02	TRBV10-3	TRBJ1-1*01	TRBJ1-1	TRBD1*01	TRBD1	13	16	19	20	2	0	2
300	1.22E-04	TGCGCCAGCAGCGTGACTAGCGGGAGCTACGAGCAGTACTTC	CASSVTSGSYEQYF	TRBV5-1*01	TRBV5-1	TRBJ2-7*01	TRBJ2-7	TRBD2*02	TRBD2	11	14	25	26	2	0	2
299	1.22E-04	TGCGCCAGCAGCCAAGGGACGGGTTCACCCCTCCACTTT	CASSQGTGSPLHF	TRBV4-3*01	TRBV4-3	TRBJ1-6*01	TRBJ1-6	TRBD1*01, TRBD2*02, TRBD2*01	TRBD1, TRBD2	15	16	19	23	0	3	3
298	1.22E-04	TGTGCCAGCAGCTTAGCCGAAGCCAGGGGTAATCAGCCCCAGCATTTT	CASSLAEARGNQPQHF	TRBV7-8*01	TRBV7-8	TRBJ1-5*01	TRBJ1-5	TRBD1*01	TRBD1	16	23	28	30	6	1	7
298	1.22E-04	TGCAGCGTTAGGTAGGGGCTCCTACGAGCAGTACTTC	CSVR*G~SYEQYF	TRBV29-1*01, TRBV29-1*03	TRBV29-1	TRBJ2-7*01	TRBJ2-7	TRBD1*01	TRBD1	8	13	17	18	4	0	4
293	1.19E-04	TGTGCCATCAGTAGAACTGGGCCACGAGAAGGCTACACCTTC	CAISRTGPREGYTF	TRBV10-3*01, TRBV10-3*02	TRBV10-3	TRBJ1-2*01	TRBJ1-2	TRBD1*01	TRBD1	11	18	21	30	6	8	14
291	1.19E-04	TGTGCCAGCAGAAAGGAGGGATGCAATGAGCAGTTCTTC	CASRKEGCNEQFF	TRBV7-2*04, TRBV7-2*01	TRBV7-2	TRBJ2-1*01	TRBJ2-1	TRBD2*02	TRBD2	10	14	19	23	3	3	6
289	1.18E-04	TGTGCCATCAGTGAGGAAAGAGAATCCTACGAGCAGTACTTC	CAISEERESYEQYF	TRBV10-3*01, TRBV10-3*02	TRBV10-3	TRBJ2-7*01	TRBJ2-7	TRBD2*02	TRBD2	14	19	21	24	4	2	6
287	1.17E-04	TGCAGTGCAGCAGAAGGGGGAGAGGGCAATGAGCAGTTCTTC	CSAAEGGEGNEQFF	TRBV20-1*06, TRBV20-1*03, TRBV20-1*01, TRBV20-1*04, TRBV20-1*05, TRBV20-1*02, TRBV20-1*07	TRBV20-1	TRBJ2-1*01	TRBJ2-1	TRBD1*01	TRBD1	7	14	19	26	6	6	12
285	1.16E-04	TGCAGTGCTAGGCCGGGACAGTCTGGAAACACCATATATTTT	CSARPGQSGNTIYF	TRBV20-1*06, TRBV20-1*03, TRBV20-1*01, TRBV20-1*04, TRBV20-1*05, TRBV20-1*02, TRBV20-1*07	TRBV20-1	TRBJ1-3*01	TRBJ1-3	TRBD1*01	TRBD1	10	14	20	21	3	0	3
283	1.15E-04	TGTGCCACCAGTGCCGGGGGCTCAACTAATGAAAAACTGTTTTTT	CATSAGGSTNEKLFF	TRBV24-1*01	TRBV24-1	TRBJ1-4*01	TRBJ1-4	TRBD1*01, TRBD2*01	TRBD1, TRBD2	12	15	20	22	2	1	3
282	1.15E-04	TGTGCCATCAGTGGTGGGACTAGCGGGCACGAGCAGTACTTC	CAISGGTSGHEQYF	TRBV10-3*01, TRBV10-3*02	TRBV10-3	TRBJ2-7*01	TRBJ2-7	TRBD2*02, TRBD2*01	TRBD2	12	15	26	28	2	1	3
280	1.14E-04	TGCGCCAGCAGTGATACAGGGATCTCCTACGAGCAGTACTTC	CASSDTGISYEQYF	TRBV10-2*01	TRBV10-2	TRBJ2-7*01	TRBJ2-7	TRBD1*01	TRBD1	13	15	20	23	1	2	3
277	1.13E-04	TGTGCCAGTAGTGCGATCCAACAGCCCGTCCACTTT	CASSAIQQPVHF	TRBV19*01, TRBV19*03, TRBV19*02	TRBV19	TRBJ1-6*01	TRBJ1-6	TRBD1*01	TRBD1	11	20	23	24	8	0	8
273	1.11E-04	TGTGCCAGCAGGGCACAGGGGTCCACACCCCTCCACTTT	CASRAQGSTPLHF	TRBV2*01, TRBV2*03	TRBV2	TRBJ1-6*01	TRBJ1-6	TRBD1*01	TRBD1	10	14	20	25	3	4	7
273	1.11E-04	TGTGCCACCAGGTGACAGCACAGATACGCAGTATTTT	CATR*Q~TDTQYF	TRBV24-1*01	TRBV24-1	TRBJ2-3*01	TRBJ2-3	TRBD1*01, TRBD2*02, TRBD2*01	TRBD1, TRBD2	10	13	15	16	2	0	2
272	1.11E-04	TGTGCCAGCAGTTCAGACCTTAATCAGCCCCAGCATTTT	CASSSDLNQPQHF	TRBV7-2*04, TRBV7-2*01	TRBV7-2	TRBJ1-5*01	TRBJ1-5	TRBD1*01, TRBD2*02, TRBD2*01	TRBD1, TRBD2	10	15	17	21	4	3	7
271	1.11E-04	TGTGCCAGCAGCCTGTCCCGGGACAGGGGGCCACCCCTCCACTTT	CASSLSRDRGPPLHF	TRBV2*01, TRBV2*02, TRBV2*03	TRBV2	TRBJ1-6*01	TRBJ1-6	TRBD1*01	TRBD1	10	19	30	31	8	0	8
270	1.10E-04	TGCGCCAGCAGGTGGGACAGGGGGCAACACGAGCAGTACTTC	CASRWDRGQHEQYF	TRBV10-2*01	TRBV10-2	TRBJ2-7*01	TRBJ2-7	TRBD1*01	TRBD1	10	13	24	33	2	8	10
270	1.10E-04	TGCAGTGCTAGGGTCATCTACGAGCAGTACTTC	CSARVIYEQYF	TRBV20-1*01, TRBV20-1*04, TRBV20-1*05, TRBV20-1*07	TRBV20-1	TRBJ2-7*01	TRBJ2-7	TRBD1*01, TRBD2*02, TRBD2*01	TRBD1, TRBD2	10	12	14	17	1	2	3
269	1.10E-04	TGTGCCACCAGTGACTATAGCGGGAGGGCCTCCTACAATGAGCAGTTCTTC	CATSDYSGRASYNEQFF	TRBV24-1*01	TRBV24-1	TRBJ2-1*01	TRBJ2-1	TRBD2*02	TRBD2	13	17	27	29	3	1	4
269	1.10E-04	TGTGCCATCAGGGGGGATAGCTCCTACAATGAGCAGTTCTTC	CAIRGDSSYNEQFF	TRBV10-3*01, TRBV10-3*02	TRBV10-3	TRBJ2-1*01	TRBJ2-1	TRBD1*01, TRBD2*01	TRBD1, TRBD2	10	11	15	20	0	4	4
269	1.10E-04	TGTGCCAGCAGTGAAGCGGTCGGAGGCCCCGGCTACACCTTC	CASSEAVGGPGYTF	TRBV2*01, TRBV2*03	TRBV2	TRBJ1-2*01	TRBJ1-2	TRBD1*01, TRBD2*02	TRBD1, TRBD2	16	25	29	30	8	0	8
269	1.10E-04	TGTGCCACCCTGGGACTTCACTACGAGCAGTACTTC	CATLGLHYEQYF	TRBV10-3*01, TRBV10-3*02	TRBV10-3	TRBJ2-7*01	TRBJ2-7	TRBD2*02, TRBD2*01	TRBD2	6	11	16	20	4	3	7
267	1.09E-04	TGTGCCAGCAGTTACAGGGGGCTTTGGTCACCCCTCCACTTT	CASSYRGLWSPLHF	TRBV12-4*01, TRBV12-3*01	TRBV12-4, TRBV12-3	TRBJ1-6*01	TRBJ1-6	TRBD1*01	TRBD1	12	13	21	27	0	5	5
267	1.09E-04	TGTGCCATCAGGCGACAGGAAACCTACGAGCAGTACTTC	CAIRRQETYEQYF	TRBV10-3*01, TRBV10-3*02	TRBV10-3	TRBJ2-7*01	TRBJ2-7	TRBD1*01	TRBD1	10	13	18	22	2	3	5
263	1.07E-04	TGTGCCAGCAGTGAAGGCCCCCTCGGCAGAGCTAACTATGGCTACACCTTC	CASSEGPLGRANYGYTF	TRBV25-1*01	TRBV25-1	TRBJ1-2*01	TRBJ1-2	TRBD1*01	TRBD1	14	16	22	31	1	8	9
260	1.06E-04	TGTGCCACCAGCGGTCCCCTAGCGGGAGTAAACAATGAGCAGTTCTTC	CATSGPLAGVNNEQFF	TRBV24-1*01	TRBV24-1	TRBJ2-1*01	TRBJ2-1	TRBD2*02	TRBD2	10	18	27	31	7	3	10
259	1.06E-04	TGTGCCACCAGTCGGGGACAGAGCAATCAGCCCCAGCATTTT	CATSRGQSNQPQHF	TRBV24-1*01	TRBV24-1	TRBJ1-5*01	TRBJ1-5	TRBD1*01	TRBD1	11	14	20	21	2	0	2
257	1.05E-04	TGTGCCAGCAGCCCATTTAAGGGCTCACCCCTCCACTTT	CASSPFKGSPLHF	TRBV7-8*03	TRBV7-8	TRBJ1-6*01	TRBJ1-6	TRBD1*01, TRBD2*02	TRBD1, TRBD2	12	19	22	24	6	1	7
257	1.05E-04	TGCGCCAGCAGGCACGGGAGCTACGAGCAGTACTTC	CASRHGSYEQYF	TRBV10-2*01	TRBV10-2	TRBJ2-7*01	TRBJ2-7	TRBD2*02	TRBD2	10	14	19	20	3	0	3
256	1.04E-04	TGTGCCAGCAATCTCGCGGGAGGGTCCTACGAGCAGTACTTC	CASNLAGGSYEQYF	TRBV2*01, TRBV2*02, TRBV2*03	TRBV2	TRBJ2-7*01	TRBJ2-7	TRBD2*02	TRBD2	9	15	23	24	5	0	5
255	1.04E-04	TGTGCCAGCAGTTACGCGGGAGGGCCTCTATACGAGCAGTACTTC	CASSYAGGPLYEQYF	TRBV27*01	TRBV27	TRBJ2-7*01	TRBJ2-7	TRBD2*02	TRBD2	12	15	23	30	2	6	8
255	1.04E-04	TGTGCCCCCGAGCGGGGTACGAGCAGTACTTC	CAPER~YEQYF	TRBV24-1*01	TRBV24-1	TRBJ2-7*01	TRBJ2-7	TRBD2*01	TRBD2	5	10	16	17	4	0	4
253	1.03E-04	TGTGCCAGCAGGGGGACAGGGTCTTATGGCTACACCTTC	CASRGTGSYGYTF	TRBV2*01, TRBV2*02, TRBV2*03	TRBV2	TRBJ1-2*01	TRBJ1-2	TRBD1*01	TRBD1	10	12	20	24	1	3	4
253	1.03E-04	TGCAGCGCATCGACAGGGCAATCCTACGAGCAGTACTTC	CSASTGQSYEQYF	TRBV29-1*01, TRBV29-1*03	TRBV29-1	TRBJ2-7*01	TRBJ2-7	TRBD1*01	TRBD1	7	11	17	30	3	12	15
252	1.03E-04	TGTGCCCAGGGGGACTAGCGGGAGTGACCTACGAGCAGTACTTC	CAQGD*R~VTYEQYF	TRBV10-3*01, TRBV10-3*02	TRBV10-3	TRBJ2-7*01	TRBJ2-7	TRBD2*02	TRBD2	5	10	23	27	4	3	7
251	1.02E-04	TGTGCCATCAGTGAGTCTCGGAGCTTTGGTGAAAAACTGTTTTTT	CAISESRSFGEKLFF	TRBV10-3*01, TRBV10-3*02	TRBV10-3	TRBJ1-4*01	TRBJ1-4	TRBD2*02	TRBD2	16	19	22	29	2	6	8
250	1.02E-04	TGTGCCAGCAGTGAAAGACTAGCGGGTATATCCTACGAGCAGTACTTC	CASSERLAGISYEQYF	TRBV25-1*01	TRBV25-1	TRBJ2-7*01	TRBJ2-7	TRBD2*02, TRBD2*01	TRBD2	14	16	25	30	1	4	5
250	1.02E-04	TGTGCCAGTAGTATAGGGAAGCGGGGTAAGAGCAGTACTTC	CASSIGK~G*EQYF	TRBV19*01, TRBV19*02	TRBV19	TRBJ2-7*01	TRBJ2-7	TRBD2*01	TRBD2	15	19	25	29	3	3	6
248	1.01E-04	TGTGCCAGCAGCTTAGATTCTTCAAATACGCAGTATTTT	CASSLDSSNTQYF	TRBV11-2*01	TRBV11-2	TRBJ2-3*01	TRBJ2-3	TRBD2*02, TRBD2*01	TRBD2	16	-1	-1	25	-1	-1	8
247	1.01E-04	TGTGCCACCAGTGAGTCAGGGAACTATGGCTACACCTTC	CATSESGNYGYTF	TRBV24-1*01	TRBV24-1	TRBJ1-2*01	TRBJ1-2	TRBD1*01	TRBD1	13	16	20	21	2	0	2
247	1.01E-04	TGTGCCATCAGTGATGGTCATTCACCCCTCCACTTT	CAISDGHSPLHF	TRBV10-3*01, TRBV10-3*02	TRBV10-3	TRBJ1-6*01	TRBJ1-6	TRBD1*01, TRBD2*02, TRBD2*01	TRBD1, TRBD2	13	16	18	19	2	0	2
245	9.99E-05	TGCAGTTGTAACAGCGAAAATAATTCACCCCTCCACTTT	CSCNSENNSPLHF	TRBV20-1*06, TRBV20-1*03, TRBV20-1*01, TRBV20-1*04, TRBV20-1*05, TRBV20-1*02, TRBV20-1*07	TRBV20-1	TRBJ1-6*01	TRBJ1-6	TRBD1*01, TRBD2*02, TRBD2*01	TRBD1, TRBD2	5	10	13	19	4	5	9
245	9.99E-05	TGCAGTGCTCCGGGACAGGGGAATTCACCCCTCCACTTT	CSAPGQGNSPLHF	TRBV20-1*06, TRBV20-1*03, TRBV20-1*01, TRBV20-1*04, TRBV20-1*05, TRBV20-1*02, TRBV20-1*07	TRBV20-1	TRBJ1-6*01	TRBJ1-6	TRBD1*01	TRBD1	8	11	20	21	2	0	2
245	9.99E-05	TGCAGTGCTAGGTTACAGGGGTGGGAGCAGTACTTC	CSARLQGWEQYF	TRBV20-1*06, TRBV20-1*03, TRBV20-1*01, TRBV20-1*04, TRBV20-1*05, TRBV20-1*02, TRBV20-1*07	TRBV20-1	TRBJ2-7*01	TRBJ2-7	TRBD1*01	TRBD1	10	14	20	24	3	3	6
244	9.95E-05	TGCGCCAGCAGGACGGGACGCTCACCCCTCCACTTT	CASRTGRSPLHF	TRBV10-2*01	TRBV10-2	TRBJ1-6*01	TRBJ1-6	TRBD1*01, TRBD2*02, TRBD2*01	TRBD1, TRBD2	10	14	18	21	3	2	5
243	9.91E-05	TGTGCCAGCAGTGGCCCGTGGACTAGCGGGAGCCCCCTAGGAGCAGTTCTTC	CASSGPWTS~GAP*EQFF	TRBV6-4*02, TRBV6-4*01	TRBV6-4	TRBJ2-1*01	TRBJ2-1	TRBD2*02	TRBD2	12	19	31	40	6	8	14
243	9.91E-05	TGCAGTGCTAGAGAGGCAGGGGCTAATTCACCCCTCCACTTT	CSAREAGANSPLHF	TRBV20-1*01, TRBV20-1*05, TRBV20-1*07	TRBV20-1	TRBJ1-6*01	TRBJ1-6	TRBD1*01	TRBD1	13	16	21	23	2	1	3
242	9.87E-05	TGCAGCGTTGAGGAGGGACAGGGGTATGGCTACACCTTC	CSVEEGQGYGYTF	TRBV29-1*01	TRBV29-1	TRBJ1-2*01	TRBJ1-2	TRBD1*01	TRBD1	10	14	23	24	3	0	3
242	9.87E-05	TGTGCCATCAAGCAGGCTAATTCACCCCTCCACTTT	CAIKQANSPLHF	TRBV10-3*01, TRBV10-3*02	TRBV10-3	TRBJ1-6*01	TRBJ1-6	TRBD1*01	TRBD1	9	12	15	17	2	1	3
240	9.79E-05	TGTGCCAGCAGCGGCGAGCGGGAAGAGCTCCTACGAGCAGTACTTC	CASSGERE~SSYEQYF	TRBV9*02, TRBV9*01, TRBV9*03	TRBV9	TRBJ2-7*01	TRBJ2-7	TRBD2*02	TRBD2	12	16	22	27	3	4	7
239	9.75E-05	TGCGCCAGCAGTGAGTCGAGCGGGCTAGTCCACGAGCAGTACTTC	CASSESSGLVHEQYF	TRBV10-1*01	TRBV10-1	TRBJ2-7*01	TRBJ2-7	TRBD2*02, TRBD2*01	TRBD2	16	23	30	31	6	0	6
239	9.75E-05	TGTGCCACCAGGGACGCGAGTGGCTACACCTTC	CATRDASGYTF	TRBV24-1*01	TRBV24-1	TRBJ1-2*01	TRBJ1-2	TRBD1*01, TRBD2*02, TRBD2*01	TRBD1, TRBD2	10	11	14	20	0	5	5
238	9.71E-05	TGCAGTGCTAGAGATCCGCTAGCGGGAGCGAGCGGGGAGCTGTTTTTT	CSARDPLAGASGELFF	TRBV20-1*01, TRBV20-1*05, TRBV20-1*07	TRBV20-1	TRBJ2-2*01	TRBJ2-2	TRBD2*02	TRBD2	13	18	27	32	4	4	8
238	9.71E-05	TGCAGCGCTGGACACCCTAATCAGCCCCAGCATTTT	CSAGHPNQPQHF	TRBV29-1*03	TRBV29-1	TRBJ1-5*01	TRBJ1-5	TRBD1*01	TRBD1	7	9	13	18	1	4	5
238	9.71E-05	TGTGCCCGGGACAGGCCTCTACGAGCAGTACTTC	CARDRP~YEQYF	TRBV24-1*01	TRBV24-1	TRBJ2-7*01	TRBJ2-7	TRBD1*01	TRBD1	5	7	14	18	1	3	4
237	9.67E-05	TGTGCCATCAGTGAGTCAAAGACAGGGCATGAAAAACTGTTTTTT	CAISESKTGHEKLFF	TRBV10-3*01, TRBV10-3*02	TRBV10-3	TRBJ1-4*01	TRBJ1-4	TRBD1*01	TRBD1	16	20	26	28	3	1	4
237	9.67E-05	TGTGCCAGCACTTATGGGGGAGGGGGCAGTGAAAAACTGTTTTTT	CASTYGGGGSEKLFF	TRBV10-3*01, TRBV10-3*02	TRBV10-3	TRBJ1-4*01	TRBJ1-4	TRBD1*01, TRBD2*02	TRBD1, TRBD2	6	20	26	29	13	2	15
236	9.62E-05	TGCGCCAGCACAGAGGCAGCCCTGGGACTAGCGGGAGCCAATGAGCAGTTCTTC	CASTEAALGLAGANEQFF	TRBV10-2*01	TRBV10-2	TRBJ2-1*01	TRBJ2-1	TRBD2*02	TRBD2	9	23	36	38	13	1	14
236	9.62E-05	TGTGCCAGCAGCCAAGCGAAAGGCTAGCGGGAGCACAGATACGCAGTATTTT	CASSQAKG*~GSTDTQYF	TRBV14*01	TRBV14	TRBJ2-3*01	TRBJ2-3	TRBD2*02, TRBD2*01	TRBD2	15	23	30	31	7	0	7
236	9.62E-05	TGTGCCAGCAGTGATCGGGCTAGCGAGCAGTTCTTC	CASSDRASEQFF	TRBV6-4*02, TRBV6-4*01	TRBV6-4	TRBJ2-1*01	TRBJ2-1	TRBD2*02, TRBD2*01	TRBD2	13	19	23	24	5	0	5
235	9.58E-05	TGTGCCAGCAGCTGGATCAACGGACTAGCGGGAAGGGAGACCCAGTACTTC	CASSWINGLAGRETQYF	TRBV5-6*01	TRBV5-6	TRBJ2-5*01	TRBJ2-5	TRBD2*02	TRBD2	12	21	32	36	8	3	11
234	9.54E-05	TGTGCCATCAGTCGGACAGGGATAGGAAATCAGCCCCAGCATTTT	CAISRTGIGNQPQHF	TRBV10-3*01, TRBV10-3*02	TRBV10-3	TRBJ1-5*01	TRBJ1-5	TRBD1*01	TRBD1	11	13	20	27	1	6	7
233	9.50E-05	TGTGCCAGCACTAGCGGAGGGCTTCACCAAGAGACCCAGTACTTC	CASTSGGLHQETQYF	TRBV2*01, TRBV2*02, TRBV2*03	TRBV2	TRBJ2-5*01	TRBJ2-5	TRBD2*02, TRBD2*01	TRBD2	9	10	16	25	0	8	8
232	9.46E-05	TGTGCCAGCAACAGGGTTGATTCACCCCTCCACTTT	CASNRVDSPLHF	TRBV2*01, TRBV2*02, TRBV2*03	TRBV2	TRBJ1-6*01	TRBJ1-6	TRBD1*01	TRBD1	9	10	15	19	0	3	3
230	9.38E-05	TGTGCCACCAGTGATTTTTGCCTACTAACAATGAGCAGTTCTTC	CATSDFC~TNNEQFF	TRBV24-1*01	TRBV24-1	TRBJ2-1*01	TRBJ2-1	TRBD2*02, TRBD2*01	TRBD2	16	23	26	27	6	0	6
230	9.38E-05	TGCGCCAGCAGTGAGTGGGGGACTCAGCCCCAGCATTTT	CASSEWGTQPQHF	TRBV10-1*01	TRBV10-1	TRBJ1-5*01	TRBJ1-5	TRBD1*01, TRBD2*02, TRBD2*01	TRBD1, TRBD2	15	18	22	23	2	0	2
230	9.38E-05	TGTGCCAGCAGTGTCCCCGGGTTGGAGCAGTTCTTC	CASSVPGLEQFF	TRBV12-4*01, TRBV12-3*01	TRBV12-4, TRBV12-3	TRBJ2-1*01	TRBJ2-1	TRBD1*01, TRBD2*02, TRBD2*01	TRBD1, TRBD2	11	12	16	24	0	7	7
229	9.34E-05	TGTGCCACCAGTGATTTGGGAAGGGGTAGGGAGCAGTTCTTC	CATSDLGRGREQFF	TRBV24-1*01	TRBV24-1	TRBJ2-1*01	TRBJ2-1	TRBD1*01	TRBD1	17	21	25	30	3	4	7
228	9.30E-05	TGTGCCAGCAGCGTAGGAGGTGGTTACGGGAACACTGAAGCTTTCTTT	CASSVGGGYGNTEAFF	TRBV9*02, TRBV9*01	TRBV9	TRBJ1-1*01	TRBJ1-1	TRBD2*02	TRBD2	15	16	19	29	0	9	9
228	9.30E-05	TGTGCCAGCAGTGGGGACAGACGATATTCACCCCTCCACTTT	CASSGDRRYSPLHF	TRBV7-2*04, TRBV7-2*01	TRBV7-2	TRBJ1-6*01	TRBJ1-6	TRBD1*01	TRBD1	10	13	19	25	2	5	7
228	9.30E-05	TGCAGTGGCCTTTCCGGCAGGGTCTACGAGCAGTACTTC	CSGLSGRVYEQYF	TRBV20-1*06, TRBV20-1*03, TRBV20-1*01, TRBV20-1*04, TRBV20-1*05, TRBV20-1*02, TRBV20-1*07	TRBV20-1	TRBJ2-7*01	TRBJ2-7	TRBD1*01	TRBD1	6	17	21	23	10	1	11
227	9.26E-05	TGCAGCGTTGGAGGAAGAACCAATGAGCAGTTCTTC	CSVGGRTNEQFF	TRBV29-1*01	TRBV29-1	TRBJ2-1*01	TRBJ2-1	TRBD2*02	TRBD2	9	10	13	20	0	6	6
226	9.22E-05	TGTGCCACCAGTGATTTTTGGGCAGGGTTTGGGCGAGCAGTACTTC	CATSDFWA~GLGEQYF	TRBV24-1*01	TRBV24-1	TRBJ2-7*01	TRBJ2-7	TRBD1*01	TRBD1	16	22	26	33	5	6	11
226	9.22E-05	TGTGCCAGCAGCTTAGGTGCGGGGGGCGAGTCACCCCTCCACTTT	CASSLGAGGESPLHF	TRBV7-2*04, TRBV7-2*01	TRBV7-2	TRBJ1-6*01	TRBJ1-6	TRBD2*01	TRBD2	15	18	25	30	2	4	6
225	9.18E-05	TGTGCCATCAGTGAGTCGACTCTAATCAGGCTCCACTTT	CAISESTLIRLHF	TRBV10-3*01, TRBV10-3*02	TRBV10-3	TRBJ1-6*01	TRBJ1-6	TRBD1*01, TRBD2*02, TRBD2*01	TRBD1, TRBD2	16	26	29	30	9	0	9
225	9.18E-05	TGTGCCATCAGTGACTGGAATTCACCCCTCCACTTT	CAISDWNSPLHF	TRBV10-3*01, TRBV10-3*02	TRBV10-3	TRBJ1-6*01	TRBJ1-6	TRBD1*01	TRBD1	13	14	16	18	0	1	1
223	9.09E-05	TGTGCCAGCAGTATCAGGGTCCCGAATAATTCACCCCTCCACTTT	CASSIRVPNNSPLHF	TRBV2*01, TRBV2*02, TRBV2*03	TRBV2	TRBJ1-6*01	TRBJ1-6	TRBD1*01, TRBD2*02, TRBD2*01	TRBD1, TRBD2	11	14	18	25	2	6	8
223	9.09E-05	TGTGCCAGCAGCCCAGACTCACTACGGAACACTGAAGCTTTCTTT	CASSPDSLRNTEAFF	TRBV7-3*05, TRBV7-3*01	TRBV7-3	TRBJ1-1*01	TRBJ1-1	TRBD2*02, TRBD2*01	TRBD2	16	20	23	26	3	2	5
223	9.09E-05	TGCGCCAGCAGCGAGACAAGTGGTTCACCCCTCCACTTT	CASSETSGSPLHF	TRBV10-2*01	TRBV10-2	TRBJ1-6*01	TRBJ1-6	TRBD1*01, TRBD2*02, TRBD2*01	TRBD1, TRBD2	14	15	17	23	0	5	5
223	9.09E-05	TGTGCCACCAGACAACAGGGATCGGCTACACCTTC	CATRQQ~IGYTF	TRBV24-1*01	TRBV24-1	TRBJ1-2*01	TRBJ1-2	TRBD1*01	TRBD1	10	14	19	23	3	3	6
222	9.05E-05	TGTGCCATCAGTGGGATCAATTCACCCCTCCACTTT	CAISGINSPLHF	TRBV10-3*01, TRBV10-3*02	TRBV10-3	TRBJ1-6*01	TRBJ1-6	TRBD1*01, TRBD2*02, TRBD2*01	TRBD1, TRBD2	12	13	15	18	0	2	2
221	9.01E-05	TGCAGTGCTAGAAGCTGGGCAACTAATGAAAAACTGTTTTTT	CSARSWATNEKLFF	TRBV20-1*01, TRBV20-1*04, TRBV20-1*05, TRBV20-1*07	TRBV20-1	TRBJ1-4*01	TRBJ1-4	TRBD1*01, TRBD2*02, TRBD2*01	TRBD1, TRBD2	11	16	18	19	4	0	4
221	9.01E-05	TGCAGCGCTACCCTCCCAAACTATGGCTACACCTTC	CSATLPNYGYTF	TRBV29-1*01, TRBV29-1*03	TRBV29-1	TRBJ1-2*01	TRBJ1-2	TRBD2*02	TRBD2	7	10	16	18	2	1	3
220	8.97E-05	TGCGCCAGCAGCCTGAAGGGTCCCGGGGAGCTGTTTTTT	CASSLKGPGELFF	TRBV4-1*02, TRBV4-1*01	TRBV4-1	TRBJ2-2*01	TRBJ2-2	TRBD1*01, TRBD2*02	TRBD1, TRBD2	12	16	19	22	3	2	5
219	8.93E-05	TGTGCCATCACTCGGAGTCAGGGTGTAGGGTCACCCCTCCACTTT	CAITRSQGVGSPLHF	TRBV10-3*01, TRBV10-3*02	TRBV10-3	TRBJ1-6*01	TRBJ1-6	TRBD1*01	TRBD1	9	18	22	30	8	7	15
218	8.89E-05	TGCGCCAGCAGCAGGGACAGGGGTATAGGGGTGGCAGATACGCAGTATTTT	CASSRDRGIGVADTQYF	TRBV5-1*01	TRBV5-1	TRBJ2-3*01	TRBJ2-3	TRBD1*01	TRBD1	11	13	22	34	1	11	12
218	8.89E-05	TGTGCCACCTCGGGAGGCCTACATGGCTACACCTTC	CATSGGLHGYTF	TRBV24-1*01	TRBV24-1	TRBJ1-2*01	TRBJ1-2	TRBD2*02	TRBD2	8	10	16	22	1	5	6
217	8.85E-05	TGCGCCAGCAGTGAGTCGGTGAATTCACCCCTCCACTTT	CASSESVNSPLHF	TRBV10-2*01	TRBV10-2	TRBJ1-6*01	TRBJ1-6	TRBD2*02, TRBD2*01	TRBD2	16	-1	-1	21	-1	-1	4
217	8.85E-05	TGCGCCAGCAGCAAAACAGGGGAGACTGAAGCTTTCTTT	CASSKTGETEAFF	TRBV10-2*01	TRBV10-2	TRBJ1-1*01	TRBJ1-1	TRBD1*01	TRBD1	10	15	21	24	4	2	6
216	8.81E-05	TGTGCCAGCAGTGAATCGTTCGCAGCAAACTATGGCTACACCTTC	CASSESFAANYGYTF	TRBV2*01, TRBV2*03	TRBV2	TRBJ1-2*01	TRBJ1-2	TRBD1*01, TRBD2*02, TRBD2*01	TRBD1, TRBD2	14	22	24	27	7	2	9
214	8.73E-05	TGTGCCAGCAGTTTAGACGGTGGAACCGGGGAGCTGTTTTTT	CASSLDGGTGELFF	TRBV12-4*01, TRBV12-3*01	TRBV12-4, TRBV12-3	TRBJ2-2*01	TRBJ2-2	TRBD1*01, TRBD2*02, TRBD2*01	TRBD1, TRBD2	15	21	23	24	5	0	5
214	8.73E-05	TGTGCCATCAGTGAGCGTACAGGGCTTGGCTACACCTTC	CAISERTGLGYTF	TRBV10-3*01, TRBV10-3*02	TRBV10-3	TRBJ1-2*01	TRBJ1-2	TRBD1*01	TRBD1	14	18	23	26	3	2	5
214	8.73E-05	TGCAGTGCTAGAGGGAAGTTTCACGAGCAGTACTTC	CSARGKFHEQYF	TRBV20-1*01, TRBV20-1*04, TRBV20-1*05, TRBV20-1*07	TRBV20-1	TRBJ2-7*01	TRBJ2-7	TRBD1*01, TRBD2*02, TRBD2*01	TRBD1, TRBD2	12	13	15	22	0	6	6
213	8.69E-05	TGTGCCACCAGTTCGACAGGGTTCGGCTATGGCTACACCTTC	CATSSTGFGYGYTF	TRBV24-1*01	TRBV24-1	TRBJ1-2*01	TRBJ1-2	TRBD1*01	TRBD1	11	14	20	26	2	5	7
213	8.69E-05	TGTGCCATCAGTGGGACAGACTCCTATGGCTACACCTTC	CAISGTDSYGYTF	TRBV10-3*01, TRBV10-3*02	TRBV10-3	TRBJ1-2*01	TRBJ1-2	TRBD1*01	TRBD1	12	13	18	23	0	4	4
213	8.69E-05	TGTGCCACCAAGGACAGTTATGGCTACACCTTC	CATKDSYGYTF	TRBV24-1*01	TRBV24-1	TRBJ1-2*01	TRBJ1-2	TRBD1*01	TRBD1	9	11	16	18	1	1	2
212	8.65E-05	TGTGCCAGCAGACTAGTGCTTACTAGCACAGATACGCAGTATTTT	CASRLVLTSTDTQYF	TRBV2*01, TRBV2*02, TRBV2*03	TRBV2	TRBJ2-3*01	TRBJ2-3	TRBD2*02, TRBD2*01	TRBD2	10	11	15	24	0	8	8
212	8.65E-05	TGTGCCAGCAGTGAGGACTTTTCACCCCTCCACTTT	CASSEDFSPLHF	TRBV6-1*01	TRBV6-1	TRBJ1-6*01	TRBJ1-6	TRBD2*02, TRBD2*01	TRBD2	13	14	18	20	0	1	1
211	8.60E-05	TGCAGTGCAGCCGGGAGACCAGACTACGAGCAGTACTTC	CSAAGRPDYEQYF	TRBV20-1*06, TRBV20-1*03, TRBV20-1*01, TRBV20-1*04, TRBV20-1*05, TRBV20-1*02, TRBV20-1*07	TRBV20-1	TRBJ2-7*01	TRBJ2-7	TRBD2*02	TRBD2	7	11	16	23	3	6	9
210	8.56E-05	TGTGCCACCAGTGACTCGGGGCAGGACTATGGCTACACCTTC	CATSDSGQDYGYTF	TRBV24-1*01	TRBV24-1	TRBJ1-2*01	TRBJ1-2	TRBD1*01, TRBD2*01	TRBD1, TRBD2	13	17	21	25	3	3	6
210	8.56E-05	TGTGCCATCAGTGAGGAAGGGTATTCACCCCTCCACTTT	CAISEEGYSPLHF	TRBV10-3*01, TRBV10-3*02	TRBV10-3	TRBJ1-6*01	TRBJ1-6	TRBD1*01, TRBD2*02	TRBD1, TRBD2	14	17	20	22	2	1	3
210	8.56E-05	TGTGCCAGCAGCTCGGACAGCTACGAGCAGTACTTC	CASSSDSYEQYF	TRBV7-9*03, TRBV7-9*01, TRBV7-9*04, TRBV7-9*02	TRBV7-9	TRBJ2-7*01	TRBJ2-7	TRBD1*01	TRBD1	13	14	19	20	0	0	0
210	8.56E-05	TGTGCCACCAGGACACTATGGCTACACCTTC	CATRT~YGYTF	TRBV24-1*01	TRBV24-1	TRBJ1-2*01	TRBJ1-2	TRBD1*01, TRBD2*02, TRBD2*01	TRBD1, TRBD2	10	11	13	14	0	0	0
209	8.52E-05	TGCAGTGCTAGAGTTACGACAGGAGTGCTTAGGTACGAGCAGTACTTC	CSARVTTGVLRYEQYF	TRBV20-1*01, TRBV20-1*04, TRBV20-1*05, TRBV20-1*07	TRBV20-1	TRBJ2-7*01	TRBJ2-7	TRBD1*01	TRBD1	12	17	22	33	4	10	14
209	8.52E-05	TGTGCCACCAGTGATGTGGACACAAACTATGGCTACACCTTC	CATSDVDTNYGYTF	TRBV24-1*01	TRBV24-1	TRBJ1-2*01	TRBJ1-2	TRBD1*01	TRBD1	14	17	21	24	2	2	4
208	8.48E-05	TGTGCCAGCGGGCGCAATCAGCCCCAGCATTTT	CASGRNQPQHF	TRBV2*01, TRBV2*02, TRBV2*03	TRBV2	TRBJ1-5*01	TRBJ1-5	TRBD1*01	TRBD1	8	9	12	13	0	0	0
207	8.44E-05	TGCAGTGCGTCTTCAGGGCTGGCGACCTCCTACGAGCAGTACTTC	CSASSGLATSYEQYF	TRBV20-1*06, TRBV20-1*03, TRBV20-1*01, TRBV20-1*04, TRBV20-1*05, TRBV20-1*02, TRBV20-1*07	TRBV20-1	TRBJ2-7*01	TRBJ2-7	TRBD1*01	TRBD1	7	13	17	26	5	8	13
207	8.44E-05	TGTGCCAGCAGCCAAGATGGGGAGAATTCACCCCTCCACTTT	CASSQDGENSPLHF	TRBV4-2*01	TRBV4-2	TRBJ1-6*01	TRBJ1-6	TRBD2*02	TRBD2	16	19	23	24	2	0	2
207	8.44E-05	TGTGCCACCAGTAGACAGGGTTGGGTTGGCTACACCTTC	CATSRQGWVGYTF	TRBV24-1*01	TRBV24-1	TRBJ1-2*01	TRBJ1-2	TRBD1*01	TRBD1	11	13	19	26	1	6	7
207	8.44E-05	TGTGCCACCAGTGACAGGGGGACACTGAAGCTTTCTTT	CATSDR~DTEAFF	TRBV24-1*01	TRBV24-1	TRBJ1-1*01	TRBJ1-1	TRBD1*01	TRBD1	13	14	20	21	0	0	0
207	8.44E-05	TGTGCCACGTCAGATCCAAATTCACCCCTCCACTTT	CATSDPNSPLHF	TRBV10-3*01, TRBV10-3*02	TRBV10-3	TRBJ1-6*01	TRBJ1-6	TRBD1*01, TRBD2*02, TRBD2*01	TRBD1, TRBD2	6	10	12	18	3	5	8
206	8.40E-05	TGTGCCATCAGTGACCAGGGGACAGGAAACACCATATATTTT	CAISDQGTGNTIYF	TRBV10-3*01, TRBV10-3*02	TRBV10-3	TRBJ1-3*01	TRBJ1-3	TRBD1*01	TRBD1	13	18	23	24	4	0	4
205	8.36E-05	TGTGCCAGCAGCGCAGGGGCAGATAATTCACCCCTCCACTTT	CASSAGADNSPLHF	TRBV25-1*01	TRBV25-1	TRBJ1-6*01	TRBJ1-6	TRBD1*01	TRBD1	10	13	18	22	2	3	5
205	8.36E-05	TGTGCCACCACCTTGGAGAGGACTATGGCTACACCTTC	CATTLE~DYGYTF	TRBV24-1*01	TRBV24-1	TRBJ1-2*01	TRBJ1-2	TRBD2*02	TRBD2	9	17	20	21	7	0	7
204	8.32E-05	TGTGCCACCAGTGAGGGACAGTACTATGGCTACACCTTC	CATSEGQYYGYTF	TRBV24-1*01	TRBV24-1	TRBJ1-2*01	TRBJ1-2	TRBD1*01	TRBD1	13	14	20	22	0	1	1
203	8.28E-05	TGCGCCAGCAGTGAGAGCGGGGGGGGCAATCAGCCCCAGCATTTT	CASSESGGGNQPQHF	TRBV10-2*01	TRBV10-2	TRBJ1-5*01	TRBJ1-5	TRBD2*01	TRBD2	14	15	24	25	0	0	0
202	8.24E-05	TGTGCCATCAGTGAGTCGAAGGCGGGAAAAAAAAGCTCCTACAATGAGCAGTTCTTC	CAISESKAGKKSSYNEQFF	TRBV10-3*01, TRBV10-3*02	TRBV10-3	TRBJ2-1*01	TRBJ2-1	TRBD2*02	TRBD2	16	21	26	35	4	8	12
202	8.24E-05	TGTGCCACCAGTGCAGGTAGAGGCACGAGTGAAAAACTGTTTTTT	CATSAGRGTSEKLFF	TRBV24-1*01	TRBV24-1	TRBJ1-4*01	TRBJ1-4	TRBD1*01, TRBD2*02	TRBD1, TRBD2	12	13	16	29	0	12	12
201	8.20E-05	TGTGCCATCAGTGATCCGCAAGGCAGGGGCGGTGAAAAACTGTTTTTT	CAISDPQGRGGEKLFF	TRBV10-3*01, TRBV10-3*02	TRBV10-3	TRBJ1-4*01	TRBJ1-4	TRBD1*01	TRBD1	13	23	28	32	9	3	12
201	8.20E-05	TGCGCCAGCAGTGAGAGGCACACACAGCTCCTACGAGCAGTACTTC	CASSERHT~SSYEQYF	TRBV10-1*01	TRBV10-1	TRBJ2-7*01	TRBJ2-7	TRBD1*01	TRBD1	14	23	26	27	8	0	8
201	8.20E-05	TGCAGCCCCGGGGGTAACTATGGCTACACCTTC	CSPGGNYGYTF	TRBV20-1*06, TRBV20-1*03, TRBV20-1*01, TRBV20-1*04, TRBV20-1*05, TRBV20-1*02, TRBV20-1*07	TRBV20-1	TRBJ1-2*01	TRBJ1-2	TRBD2*01	TRBD2	4	8	13	14	3	0	3
200	8.16E-05	TGTGCCAGCAGCCTCGAGACGGTAGGCTCCTACAATGAGCAGTTCTTC	CASSLETVGSYNEQFF	TRBV11-2*01	TRBV11-2	TRBJ2-1*01	TRBJ2-1	TRBD1*01, TRBD2*02, TRBD2*01	TRBD1, TRBD2	11	23	25	26	11	0	11
200	8.16E-05	TGCGCCAGTACCGGGACAGGGTCTGGCTACACCTTC	CASTGTGSGYTF	TRBV10-2*01	TRBV10-2	TRBJ1-2*01	TRBJ1-2	TRBD1*01	TRBD1	7	12	20	23	4	2	6
199	8.12E-05	TGTGCCACCAGTGACAACTTTGGACAGGGTGGCTACACCTTC	CATSDNFGQGGYTF	TRBV24-1*01	TRBV24-1	TRBJ1-2*01	TRBJ1-2	TRBD1*01	TRBD1	13	21	28	29	7	0	7
199	8.12E-05	TGTGCCAGCAGCCACAGGGGCGGGAACACTGAAGCTTTCTTT	CASSHRGGNTEAFF	TRBV7-8*01, TRBV7-8*03	TRBV7-8	TRBJ1-1*01	TRBJ1-1	TRBD1*01	TRBD1	12	13	19	23	0	3	3
199	8.12E-05	TGTGCCAGCAGCGAAGGACAGGCCTCCTACGAGCAGTACTTC	CASSEGQASYEQYF	TRBV9*02, TRBV9*01	TRBV9	TRBJ2-7*01	TRBJ2-7	TRBD1*01	TRBD1	11	15	21	23	3	1	4
198	8.07E-05	TGTGCCATCAGTGGCGGACTCGGGGGCGTATCACCCCTCCACTTT	CAISGGLGGVSPLHF	TRBV10-3*01, TRBV10-3*02	TRBV10-3	TRBJ1-6*01	TRBJ1-6	TRBD1*01, TRBD2*01	TRBD1, TRBD2	12	21	26	30	8	3	11
198	8.07E-05	TGTGCCACCAGCAGAGAGGATGTAGTGTACAATGAGCAGTTCTTC	CATSREDVVYNEQFF	TRBV15*02	TRBV15	TRBJ2-1*01	TRBJ2-1	TRBD2*02, TRBD2*01	TRBD2	16	22	25	27	5	1	6
197	8.03E-05	TGTGCCAGCAGGGGAGGCGCTACCAAAGGGGGCTACACCTTC	CASRGGATKGGYTF	TRBV25-1*01	TRBV25-1	TRBJ1-2*01	TRBJ1-2	TRBD2*02	TRBD2	10	11	16	30	0	13	13
197	8.03E-05	TGCGCCAGCAGTGGACAGGGGGATTCACCCCTCCACTTT	CASSGQGDSPLHF	TRBV10-2*01	TRBV10-2	TRBJ1-6*01	TRBJ1-6	TRBD1*01	TRBD1	12	13	21	22	0	0	0
197	8.03E-05	TGTGCCACCCGACAGGGCCACTATGGCTACACCTTC	CATRQGHYGYTF	TRBV10-3*01, TRBV10-3*02	TRBV10-3	TRBJ1-2*01	TRBJ1-2	TRBD1*01	TRBD1	6	10	16	19	3	2	5
197	8.03E-05	TGTGCCAGCAGCCCCGGGGGTGCCGAGCAGTACTTC	CASSPGGAEQYF	TRBV9*02, TRBV9*01, TRBV9*03	TRBV9	TRBJ2-7*01	TRBJ2-7	TRBD2*01	TRBD2	11	14	19	23	2	3	5
196	7.99E-05	TGCAGTGCTAGAGATCTTGTGGAGGGGATCAATGAGCAGTTCTTC	CSARDLVEGINEQFF	TRBV20-1*01, TRBV20-1*05, TRBV20-1*07	TRBV20-1	TRBJ2-1*01	TRBJ2-1	TRBD2*02	TRBD2	13	20	25	29	6	3	9
196	7.99E-05	TGTGCCACCAGTGATTTGGGGGACAACTATGGCTACACCTTC	CATSDLGDNYGYTF	TRBV24-1*01	TRBV24-1	TRBJ1-2*01	TRBJ1-2	TRBD1*01, TRBD2*02, TRBD2*01	TRBD1, TRBD2	17	19	23	24	1	0	1
196	7.99E-05	TGTGCCACCAGTGATTCGGCCTCCTATGGCTACACCTTC	CATSDSASYGYTF	TRBV24-1*01	TRBV24-1	TRBJ1-2*01	TRBJ1-2	TRBD2*02	TRBD2	15	19	22	23	3	0	3
195	7.95E-05	TGTGCCATCAGTGAGCCAGGGACTAACGAACCCCCGAACGAGCAGTACTTC	CAISEPGTNEPPNEQYF	TRBV10-3*01, TRBV10-3*02	TRBV10-3	TRBJ2-7*01	TRBJ2-7	TRBD2*02, TRBD2*01	TRBD2	14	18	24	37	3	12	15
194	7.91E-05	TGTGCCACCAGTGCGGCAGGGAACTATGGCTACACCTTC	CATSAAGNYGYTF	TRBV24-1*01	TRBV24-1	TRBJ1-2*01	TRBJ1-2	TRBD1*01	TRBD1	12	16	20	21	3	0	3
194	7.91E-05	TGTGCCACCAGTGACCGACAGTCCGAGCAGTACTTC	CATSDRQSEQYF	TRBV24-1*01	TRBV24-1	TRBJ2-7*01	TRBJ2-7	TRBD1*01	TRBD1	13	16	20	23	2	2	4
194	7.91E-05	TGTGCCAGCACCGAGGGGCGACCCGAGCAGTTCTTC	CASTEGRPEQFF	TRBV2*01, TRBV2*02, TRBV2*03	TRBV2	TRBJ2-1*01	TRBJ2-1	TRBD1*01, TRBD2*02	TRBD1, TRBD2	9	13	17	24	3	6	9
194	7.91E-05	TGCGCCAGCAGCCTAAGGAGGACTGAAGCTTTCTTT	CASSLRRTEAFF	TRBV10-2*01	TRBV10-2	TRBJ1-1*01	TRBJ1-1	TRBD2*02	TRBD2	10	16	20	21	5	0	5
194	7.91E-05	TGCGCCAGCAGAGGGACGGCCGGCTACACCTTC	CASRGTAGYTF	TRBV10-1*01	TRBV10-1	TRBJ1-2*01	TRBJ1-2	TRBD1*01, TRBD2*02, TRBD2*01	TRBD1, TRBD2	10	12	16	21	1	4	5
193	7.87E-05	TGTGCCATCAGTGACGGTCGGTCCTATGGCTACACCTTC	CAISDGRSYGYTF	TRBV10-3*01, TRBV10-3*02	TRBV10-3	TRBJ1-2*01	TRBJ1-2	TRBD1*01, TRBD2*02, TRBD2*01	TRBD1, TRBD2	13	20	22	23	6	0	6
193	7.87E-05	TGCGCCAGCAGCGGGAGCTCCTACGAGCAGTACTTC	CASSGSSYEQYF	TRBV4-3*03, TRBV4-3*01, TRBV4-3*04	TRBV4-3	TRBJ2-7*01	TRBJ2-7	TRBD2*02	TRBD2	11	12	16	17	0	0	0
192	7.83E-05	TGTGCCATCAGTACAGGGGAGAATAATTCACCCCTCCACTTT	CAISTGENNSPLHF	TRBV10-3*01, TRBV10-3*02	TRBV10-3	TRBJ1-6*01	TRBJ1-6	TRBD1*01	TRBD1	11	12	18	22	0	3	3
192	7.83E-05	TGTGCCATCAGTGACGCCGTAGCCTATGGCTACACCTTC	CAISDAVAYGYTF	TRBV10-3*01, TRBV10-3*02	TRBV10-3	TRBJ1-2*01	TRBJ1-2	TRBD2*02, TRBD2*01	TRBD2	13	19	22	23	5	0	5
192	7.83E-05	TGTGCCATCAGTGAGTCGACGCTGGGCGGCTACACCTTC	CAISESTLGGYTF	TRBV10-3*01, TRBV10-3*02	TRBV10-3	TRBJ1-2*01	TRBJ1-2	TRBD1*01, TRBD2*02, TRBD2*01	TRBD1, TRBD2	16	23	26	27	6	0	6
192	7.83E-05	TGTGCCACCAGTGATTCAGTAGGCTATGGCTACACCTTC	CATSDSVGYGYTF	TRBV24-1*01	TRBV24-1	TRBJ1-2*01	TRBJ1-2	TRBD1*01, TRBD2*02, TRBD2*01	TRBD1, TRBD2	15	20	22	23	4	0	4
192	7.83E-05	TGTGCCACTAGCTCAAACTATGGCTACACCTTC	CATSSNYGYTF	TRBV24-1*01	TRBV24-1	TRBJ1-2*01	TRBJ1-2	TRBD2*02, TRBD2*01	TRBD2	7	8	11	15	0	3	3
191	7.79E-05	TGTGCCACCAGTGATCCATCGGGACAGGCCTACGGCTACACCTTC	CATSDPSGQAYGYTF	TRBV24-1*01	TRBV24-1	TRBJ1-2*01	TRBJ1-2	TRBD1*01	TRBD1	14	20	27	29	5	1	6
191	7.79E-05	TGTGCCAGTAGTATCCATCACAGGGGAGATCAGCCCCAGCATTTT	CASSIHHRGDQPQHF	TRBV19*01, TRBV19*02	TRBV19	TRBJ1-5*01	TRBJ1-5	TRBD1*01	TRBD1	13	19	25	28	5	2	7
191	7.79E-05	TGTGCCAGCAGCGTGGGGGCAGGAAACTACGAGCAGTACTTC	CASSVGAGNYEQYF	TRBV9*02, TRBV9*01	TRBV9	TRBJ2-7*01	TRBJ2-7	TRBD1*01	TRBD1	13	14	19	26	0	6	6
191	7.79E-05	TGCAGTGCTAGACCTAGACCTGACGAGCAGTACTTC	CSARPRPDEQYF	TRBV20-1*01, TRBV20-1*04, TRBV20-1*05, TRBV20-1*07	TRBV20-1	TRBJ2-7*01	TRBJ2-7	TRBD1*01, TRBD2*02, TRBD2*01	TRBD1, TRBD2	11	18	21	22	6	0	6
190	7.75E-05	TGTGCCATCAGTCGGGACAGCAAGCGTGGCTACACCTTC	CAISRDSKRGYTF	TRBV10-3*01, TRBV10-3*02	TRBV10-3	TRBJ1-2*01	TRBJ1-2	TRBD1*01	TRBD1	11	13	19	26	1	6	7
190	7.75E-05	TGTGCCAGTAGTATAGGAGTGAATCAGCCCCAGCATTTT	CASSIGVNQPQHF	TRBV19*01, TRBV19*02	TRBV19	TRBJ1-5*01	TRBJ1-5	TRBD2*02, TRBD2*01	TRBD2	15	16	18	21	0	2	2
189	7.71E-05	TGTGCCAGCAGCCCCGAGACGGACATTTATGGCTACACCTTC	CASSPETDIYGYTF	TRBV5-4*01, TRBV5-4*03, TRBV5-4*04	TRBV5-4	TRBJ1-2*01	TRBJ1-2	TRBD1*01	TRBD1	11	20	24	27	8	2	10
189	7.71E-05	TGCGCCAGCATGGTGGAGTATAATTCACCCCTCCACTTT	CASMVEYNSPLHF	TRBV10-2*01	TRBV10-2	TRBJ1-6*01	TRBJ1-6	TRBD2*02	TRBD2	9	14	17	18	4	0	4
189	7.71E-05	TGCAGTGCAGACAGCTATGGCTACACCTTC	CSADSYGYTF	TRBV20-1*06, TRBV20-1*03, TRBV20-1*01, TRBV20-1*04, TRBV20-1*05, TRBV20-1*02, TRBV20-1*07	TRBV20-1	TRBJ1-2*01	TRBJ1-2	TRBD1*01	TRBD1	7	9	13	14	1	0	1
188	7.67E-05	TGTGCCAGTTCAGAGACAGGGGGCGGCAATCAGCCCCAGCATTTT	CASSETGGGNQPQHF	TRBV19*01, TRBV19*03, TRBV19*02	TRBV19	TRBJ1-5*01	TRBJ1-5	TRBD1*01	TRBD1	8	14	23	25	5	1	6
188	7.67E-05	TGTGCCATCAGTGAGTCTAAGGGGATATCTGGCTACACCTTC	CAISESKGISGYTF	TRBV10-3*01, TRBV10-3*02	TRBV10-3	TRBJ1-2*01	TRBJ1-2	TRBD1*01	TRBD1	16	19	23	29	2	5	7
188	7.67E-05	TGTGCCACCGCCAAGGACGGATACAATGAGCAGTTCTTC	CATAKDGYNEQFF	TRBV24-1*01	TRBV24-1	TRBJ2-1*01	TRBJ2-1	TRBD1*01, TRBD2*02, TRBD2*01	TRBD1, TRBD2	8	14	17	21	5	3	8
188	7.67E-05	TGCAGTGCTAGAGATGCCGGAAATTCACCCCTCCACTTT	CSARDAGNSPLHF	TRBV20-1*01, TRBV20-1*05, TRBV20-1*07	TRBV20-1	TRBJ1-6*01	TRBJ1-6	TRBD1*01, TRBD2*02, TRBD2*01	TRBD1, TRBD2	13	18	20	21	4	0	4
187	7.63E-05	TGTGCCAGTAGTATCTCAGGGGGATATTCACCCCTCCACTTT	CASSISGGYSPLHF	TRBV19*01, TRBV19*02	TRBV19	TRBJ1-6*01	TRBJ1-6	TRBD1*01	TRBD1	11	16	22	25	4	2	6
187	7.63E-05	TGTGCCACCAGATAGCGAGACCTACAATGAGCAGTTCTTC	CATR*RD~YNEQFF	TRBV24-1*01	TRBV24-1	TRBJ2-1*01	TRBJ2-1	TRBD2*02, TRBD2*01	TRBD2	10	12	16	20	1	3	4
187	7.63E-05	TGCAGTGTAGGAGGATCGAGCGCCTACGAGCAGTACTTC	CSVGGSSAYEQYF	TRBV20-1*06, TRBV20-1*03, TRBV20-1*01, TRBV20-1*04, TRBV20-1*05, TRBV20-1*02, TRBV20-1*07	TRBV20-1	TRBJ2-7*01	TRBJ2-7	TRBD2*02	TRBD2	6	9	13	22	2	8	10
186	7.59E-05	TGTGCCATCAGTACACAAGCAAAACATGATTCACCCCTCCACTTT	CAISTQAKHDSPLHF	TRBV10-3*01, TRBV10-3*02	TRBV10-3	TRBJ1-6*01	TRBJ1-6	TRBD1*01, TRBD2*02, TRBD2*01	TRBD1, TRBD2	11	23	25	28	11	2	13
186	7.59E-05	TGCAGCGCCTGGGGTCTCTCCTACGAGCAGTACTTC	CSAWGLSYEQYF	TRBV29-1*01, TRBV29-1*03	TRBV29-1	TRBJ2-7*01	TRBJ2-7	TRBD1*01, TRBD2*01	TRBD1, TRBD2	7	10	13	17	2	3	5
185	7.54E-05	TGTGCCATCAGTGATCCTCGGACAGGGCGATCCTATGGCTACACCTTC	CAISDPRTGRSYGYTF	TRBV10-3*01, TRBV10-3*02	TRBV10-3	TRBJ1-2*01	TRBJ1-2	TRBD1*01	TRBD1	13	19	26	32	5	5	10
185	7.54E-05	TGCGCCAGCAGCCAAGGGCCCGAGGGGGGGGGGAGGGCTACACCTTC	CASSQGPE~GGEGYTF	TRBV4-1*02, TRBV4-1*01	TRBV4-1	TRBJ1-2*01	TRBJ1-2	TRBD2*01	TRBD2	15	26	32	35	10	2	12
185	7.54E-05	TGTGCCATCAGCGCTGGTTGGGAGGAGAACTATGGCTACACCTTC	CAISAGWEENYGYTF	TRBV10-3*01, TRBV10-3*02	TRBV10-3	TRBJ1-2*01	TRBJ1-2	TRBD2*02	TRBD2	10	19	24	27	8	2	10
185	7.54E-05	TGTGCCATCAGTGAGTCCCAGGGAGGCCATGGCTACACCTTC	CAISESQGGHGYTF	TRBV10-3*01, TRBV10-3*02	TRBV10-3	TRBJ1-2*01	TRBJ1-2	TRBD2*02	TRBD2	16	20	25	28	3	2	5
184	7.50E-05	TGCGCCAGCAGCTTGGATTTCAGGGGGCGCTTGCGGTGAGCAGTTCTTC	CASSLDFR~GACGEQFF	TRBV5-1*01	TRBV5-1	TRBJ2-1*01	TRBJ2-1	TRBD1*01	TRBD1	15	20	27	36	4	8	12
184	7.50E-05	TGCGCCAGCAGTGGGGCTGGGACAGACCATCAGCCCCAGCATTTT	CASSGAGTDHQPQHF	TRBV10-2*01	TRBV10-2	TRBJ1-5*01	TRBJ1-5	TRBD1*01	TRBD1	12	18	24	28	5	3	8
184	7.50E-05	TGTGCCAGTAGGGAGACCCAGGGGGGTCATGGCTACACCTTC	CASRETQGGHGYTF	TRBV19*01, TRBV19*03, TRBV19*02	TRBV19	TRBJ1-2*01	TRBJ1-2	TRBD1*01	TRBD1	10	18	24	28	7	3	10
184	7.50E-05	TGTGCCAGCAGTTTCGGACAGGGGAATTCACCCCTCCACTTT	CASSFGQGNSPLHF	TRBV2*01, TRBV2*02, TRBV2*03	TRBV2	TRBJ1-6*01	TRBJ1-6	TRBD1*01	TRBD1	11	15	23	24	3	0	3
184	7.50E-05	TGCAGTGCTAGGGTACAGAGCCCCTTGAGGGAGCAGTACTTC	CSARVQSPLREQYF	TRBV20-1*01, TRBV20-1*04, TRBV20-1*05, TRBV20-1*07	TRBV20-1	TRBJ2-7*01	TRBJ2-7	TRBD1*01	TRBD1	10	19	23	30	8	6	14
184	7.50E-05	TGTGCCATCAGTGAAAACAAGAATTCACCCCTCCACTTT	CAISENKNSPLHF	TRBV10-3*01, TRBV10-3*02	TRBV10-3	TRBJ1-6*01	TRBJ1-6	TRBD1*01	TRBD1	13	16	18	21	2	2	4
184	7.50E-05	TGTGCCAGCTCTGGAGCAGTACTTC	CASS~EQYF	TRBV7-4*01	TRBV7-4	TRBJ2-7*01	TRBJ2-7	TRBD1*01	TRBD1	8	10	12	13	1	0	1
182	7.42E-05	TGTGCCATCAGTCCCTCGACCGGGATAAGCGATTCACCCCTCCACTTT	CAISPSTGISDSPLHF	TRBV10-3*01, TRBV10-3*02	TRBV10-3	TRBJ1-6*01	TRBJ1-6	TRBD2*02	TRBD2	11	20	24	31	8	6	14
182	7.42E-05	TGTGCCATCAGTGAGGGGGGCGTGAATTCACCCCTCCACTTT	CAISEGGVNSPLHF	TRBV10-3*01, TRBV10-3*02	TRBV10-3	TRBJ1-6*01	TRBJ1-6	TRBD1*01	TRBD1	14	15	20	24	0	3	3
181	7.38E-05	TGTGCCATCAGTGAGGCCTCATCGCAGGGGAGTGATTCACCCCTCCACTTT	CAISEASSQGSDSPLHF	TRBV10-3*01, TRBV10-3*02	TRBV10-3	TRBJ1-6*01	TRBJ1-6	TRBD1*01	TRBD1	14	24	29	34	9	4	13
181	7.38E-05	TGTGCCATCAGTGCACAGGGGGCTTCGGCCCATTCACCCCTCCACTTT	CAISAQGASAHSPLHF	TRBV10-3*01, TRBV10-3*02	TRBV10-3	TRBJ1-6*01	TRBJ1-6	TRBD1*01	TRBD1	12	14	22	31	1	8	9
181	7.38E-05	TGTGCCACCAGTGGCTTGTCGGCCTCCTACAATGAGCAGTTCTTC	CATSGLSASYNEQFF	TRBV24-1*01	TRBV24-1	TRBJ2-1*01	TRBJ2-1	TRBD1*01	TRBD1	12	16	19	23	3	3	6
181	7.38E-05	TGTGCCACCAGTGACGGAGGGGGAATTAACTATGGCTACACCTTC	CATSDGGGINYGYTF	TRBV24-1*01	TRBV24-1	TRBJ1-2*01	TRBJ1-2	TRBD1*01, TRBD2*02	TRBD1, TRBD2	13	17	22	26	3	3	6
181	7.38E-05	TGTGCCACCAGTGAGCAACAGGGATAACTATGGCTACACCTTC	CATSEQQ~DNYGYTF	TRBV24-1*01	TRBV24-1	TRBJ1-2*01	TRBJ1-2	TRBD1*01	TRBD1	13	17	22	24	3	1	4
181	7.38E-05	TGTGCCATCACCTTGCAGTTCGGGGCCGGCTACACCTTC	CAITLQFGAGYTF	TRBV10-3*01, TRBV10-3*02	TRBV10-3	TRBJ1-2*01	TRBJ1-2	TRBD1*01, TRBD2*01	TRBD1, TRBD2	9	21	25	27	11	1	12
181	7.38E-05	TGTGCCATCAGCATGGGACTCCAGGGTGGCTACACCTTC	CAISMGLQGGYTF	TRBV10-3*01, TRBV10-3*02	TRBV10-3	TRBJ1-2*01	TRBJ1-2	TRBD2*02, TRBD2*01	TRBD2	10	14	19	26	3	6	9
181	7.38E-05	TGCGCCAGCAGTGAGTCCAGGAAATCACCCCTCCACTTT	CASSESRKSPLHF	TRBV10-2*01	TRBV10-2	TRBJ1-6*01	TRBJ1-6	TRBD1*01	TRBD1	16	17	20	24	0	3	3
181	7.38E-05	TGTGCCAGCAGTCCCGGTACCCAGCCCCAGCATTTT	CASSPGTQPQHF	TRBV12-4*01, TRBV12-3*01	TRBV12-4, TRBV12-3	TRBJ1-5*01	TRBJ1-5	TRBD2*02, TRBD2*01	TRBD2	11	12	15	21	0	5	5
180	7.34E-05	TGTGCCAGCAGCCAAGCGAGGGGCCATAATTCACCCCTCCACTTT	CASSQARGHNSPLHF	TRBV4-2*01	TRBV4-2	TRBJ1-6*01	TRBJ1-6	TRBD1*01, TRBD2*02	TRBD1, TRBD2	11	18	22	25	6	2	8
180	7.34E-05	TGTGCCACCCTTGAAGACAGGGTTAACTATGGCTACACCTTC	CATLEDRVNYGYTF	TRBV10-3*01, TRBV10-3*02	TRBV10-3	TRBJ1-2*01	TRBJ1-2	TRBD1*01	TRBD1	6	15	21	23	8	1	9
180	7.34E-05	TGTGCCACCAGTGATGGGACAGGGTCGGGTGGCTACACCTTC	CATSDGTGSGGYTF	TRBV24-1*01	TRBV24-1	TRBJ1-2*01	TRBJ1-2	TRBD1*01	TRBD1	14	15	23	29	0	5	5
179	7.30E-05	TGTGCCAGCAGCTTAGTCAGGGAGCGCAATGAGCAGTTCTTC	CASSLVRERNEQFF	TRBV7-9*01, TRBV7-9*02	TRBV7-9	TRBJ2-1*01	TRBJ2-1	TRBD1*01, TRBD2*02	TRBD1, TRBD2	15	17	21	26	1	4	5
179	7.30E-05	TGCAGTGCTACCAGGGTGAGACCCTACGAGCAGTACTTC	CSATRVRPYEQYF	TRBV20-1*06, TRBV20-1*03, TRBV20-1*01, TRBV20-1*04, TRBV20-1*05, TRBV20-1*02, TRBV20-1*07	TRBV20-1	TRBJ2-7*01	TRBJ2-7	TRBD1*01	TRBD1	9	11	15	22	1	6	7
178	7.26E-05	TGTGCCATCAGGGCATGACAGGGCAACAATAATTCACCCCTCCACTTT	CAIRA*QGNNNSPLHF	TRBV10-3*01, TRBV10-3*02	TRBV10-3	TRBJ1-6*01	TRBJ1-6	TRBD1*01	TRBD1	10	16	22	28	5	5	10
178	7.26E-05	TGTGCCACCAGTCGCTGACAGGGGGAAGTTCGATCACCCCTCCACTTT	CATSR*QGEVRSPLHF	TRBV24-1*01	TRBV24-1	TRBJ1-6*01	TRBJ1-6	TRBD1*01	TRBD1	11	16	24	33	4	8	12
178	7.26E-05	TGTGCCATCGGGGGACAGGGAAGTGTCATGGATGGCTACACCTTC	CAIGGQGSVMDGYTF	TRBV10-3*01, TRBV10-3*02	TRBV10-3	TRBJ1-2*01	TRBJ1-2	TRBD1*01	TRBD1	8	11	19	31	2	11	13
178	7.26E-05	TGTGCCATCACCGAGGTGGGGCCGCCGAATTCACCCCTCCACTTT	CAITEVGPPNSPLHF	TRBV10-3*01, TRBV10-3*02	TRBV10-3	TRBJ1-6*01	TRBJ1-6	TRBD1*01	TRBD1	9	17	21	27	7	5	12
178	7.26E-05	TGCAGCGTTGAAAAGGTGGGGCTCGCGTACGAGCAGTACTTC	CSVEKVGLAYEQYF	TRBV29-1*01	TRBV29-1	TRBJ2-7*01	TRBJ2-7	TRBD1*01	TRBD1	11	17	21	27	5	5	10
178	7.26E-05	TGTGCCATCCCGGACAGGGGGCTTACGGCTACACCTTC	CAIPDR~AYGYTF	TRBV10-3*01, TRBV10-3*02	TRBV10-3	TRBJ1-2*01	TRBJ1-2	TRBD1*01	TRBD1	8	11	21	26	2	4	6
178	7.26E-05	TGCAGTGCCCCGACTAGCGGGAGGGAGCAGTACTTC	CSAPTSGREQYF	TRBV20-1*06, TRBV20-1*03, TRBV20-1*01, TRBV20-1*04, TRBV20-1*05, TRBV20-1*02, TRBV20-1*07	TRBV20-1	TRBJ2-7*01	TRBJ2-7	TRBD2*02	TRBD2	7	11	23	24	3	0	3
177	7.22E-05	TGCGCCAGCAGCCTCGATCTAAATAGGACAGGGGTTTGGAGGTCCTACGAGCAGTACTTC	CASSLDLNRTGVWRSYEQYF	TRBV10-2*01	TRBV10-2	TRBJ2-7*01	TRBJ2-7	TRBD1*01	TRBD1	10	25	33	42	14	8	22
177	7.22E-05	TGTGCCATCAGTGACGGAGCGGGGGCAACGAATTCACCCCTCCACTTT	CAISDGAGATNSPLHF	TRBV10-3*01, TRBV10-3*02	TRBV10-3	TRBJ1-6*01	TRBJ1-6	TRBD2*01	TRBD2	13	17	24	30	3	5	8
177	7.22E-05	TGCGCCAGCAGTGAGTCGAGAATCCTCGATGAGCAGTTCTTC	CASSESRILDEQFF	TRBV10-1*01	TRBV10-1	TRBJ2-1*01	TRBJ2-1	TRBD2*02	TRBD2	16	23	26	28	6	1	7
177	7.22E-05	TGTGCCATCAGTGCTAACTCTAACTATGGCTACACCTTC	CAISANSNYGYTF	TRBV10-3*01, TRBV10-3*02	TRBV10-3	TRBJ1-2*01	TRBJ1-2	TRBD2*02, TRBD2*01	TRBD2	12	16	18	19	3	0	3
177	7.22E-05	TGTGCCATCAGTGGGGACAGGGTGGGCTACACCTTC	CAISGDRVGYTF	TRBV10-3*01, TRBV10-3*02	TRBV10-3	TRBJ1-2*01	TRBJ1-2	TRBD1*01	TRBD1	12	13	21	24	0	2	2
177	7.22E-05	TGCAGCGTGACTAGCAGCTCCTACGAGCAGTACTTC	CSVTSSSYEQYF	TRBV29-1*01, TRBV29-1*03	TRBV29-1	TRBJ2-7*01	TRBJ2-7	TRBD2*02, TRBD2*01	TRBD2	7	8	14	17	0	2	2
176	7.18E-05	TGTGCCAGCAGTACCGGAGGCCGGTCAGGAGTCTATGAGCAGTTCTTC	CASSTGGRSGVYEQFF	TRBV6-5*01	TRBV6-5	TRBJ2-1*01	TRBJ2-1	TRBD2*02	TRBD2	11	15	19	34	3	14	17
176	7.18E-05	TGTGCCACCAGTGATTCCTCGACAGGTCTACGAGGCTACACCTTC	CATSDSSTGLRGYTF	TRBV24-1*01	TRBV24-1	TRBJ1-2*01	TRBJ1-2	TRBD1*01	TRBD1	15	20	25	33	4	7	11
176	7.18E-05	TGTGCCACCAGCGAAGACAGTTTCTGGTATGGCTACACCTTC	CATSEDSFWYGYTF	TRBV24-1*01	TRBV24-1	TRBJ1-2*01	TRBJ1-2	TRBD1*01	TRBD1	10	15	19	27	4	7	11
176	7.18E-05	TGTGCCATCAGTGAACGGACAGGGTACGGCTACACCTTC	CAISERTGYGYTF	TRBV10-3*01, TRBV10-3*02	TRBV10-3	TRBJ1-2*01	TRBJ1-2	TRBD1*01	TRBD1	13	16	23	27	2	3	5
176	7.18E-05	TGCAGCGTCGCAAACGATTACGAGCAGTACTTC	CSVANDYEQYF	TRBV29-1*01	TRBV29-1	TRBJ2-7*01	TRBJ2-7	TRBD2*02, TRBD2*01	TRBD2	7	8	10	18	0	7	7
175	7.14E-05	TGTGCCACCAGTGATTTCCAGGGGCGAGGTGATCGGAGTCTCACCTTC	CATSDFQGRGDRSLTF	TRBV24-1*01	TRBV24-1	TRBJ1-2*01	TRBJ1-2	TRBD1*01	TRBD1	16	18	23	41	1	17	18
175	7.14E-05	TGCAGTGCTAGAGATGGGAGTAAGGAGTTTGGGGAGCAGTACTTC	CSARDGSKEFGEQYF	TRBV20-1*01, TRBV20-1*05, TRBV20-1*07	TRBV20-1	TRBJ2-7*01	TRBJ2-7	TRBD2*02	TRBD2	13	15	19	33	1	13	14
175	7.14E-05	TGCGCCAGCAGTGATGGGACAGAGAATTCACCCCTCCACTTT	CASSDGTENSPLHF	TRBV10-1*02, TRBV10-1*01	TRBV10-1	TRBJ1-6*01	TRBJ1-6	TRBD1*01	TRBD1	13	15	21	24	1	2	3
175	7.14E-05	TGTGCCACCAGTGATCCGGGACGGAACGAGCAGTACTTC	CATSDPGRNEQYF	TRBV24-1*01	TRBV24-1	TRBJ2-7*01	TRBJ2-7	TRBD1*01, TRBD2*02, TRBD2*01	TRBD1, TRBD2	14	17	21	25	2	3	5
175	7.14E-05	TGCGCCAGCAGTAGGGACGACTATGGCTACACCTTC	CASSRDDYGYTF	TRBV10-2*01	TRBV10-2	TRBJ1-2*01	TRBJ1-2	TRBD1*01, TRBD2*02, TRBD2*01	TRBD1, TRBD2	11	13	17	19	1	1	2
175	7.14E-05	TGCAGTGCTTTAGCATTTGCCGAGCAGTACTTC	CSALAFAEQYF	TRBV20-1*06, TRBV20-1*03, TRBV20-1*01, TRBV20-1*04, TRBV20-1*05, TRBV20-1*02, TRBV20-1*07	TRBV20-1	TRBJ2-7*01	TRBJ2-7	TRBD2*02, TRBD2*01	TRBD2	8	10	13	20	1	6	7
174	7.10E-05	TGTGCCACCAGTGACCGGAACTCTGGGGCCAACGTCCTGACTTTC	CATSDRNSGANVLTF	TRBV24-1*01	TRBV24-1	TRBJ2-6*01	TRBJ2-6	TRBD1*01, TRBD2*02, TRBD2*01	TRBD1, TRBD2	13	16	18	20	2	1	3
174	7.10E-05	TGCAGTGCTAGAGACTCAGGGGTTGGGGCCAACGTCCTGACTTTC	CSARDSGVGANVLTF	TRBV20-1*01, TRBV20-1*05, TRBV20-1*07	TRBV20-1	TRBJ2-6*01	TRBJ2-6	TRBD1*01	TRBD1	13	16	21	23	2	1	3
174	7.10E-05	TGCAGCGTTGAGCGCAGCGGGAGTCCCACGAGCAGTACTTC	CSVERSG~SHEQYF	TRBV29-1*01	TRBV29-1	TRBJ2-7*01	TRBJ2-7	TRBD2*02	TRBD2	10	15	22	23	4	0	4
174	7.10E-05	TGTGCCACCAGTGATAACAGGGTCTATGGCTACACCTTC	CATSDNRVYGYTF	TRBV24-1*01	TRBV24-1	TRBJ1-2*01	TRBJ1-2	TRBD1*01	TRBD1	14	16	21	23	1	1	2
173	7.06E-05	TGTGCCATCAGGACCCCGGACGCCGGCTCACCCCTCCACTTT	CAIRTPDAGSPLHF	TRBV10-3*01, TRBV10-3*02	TRBV10-3	TRBJ1-6*01	TRBJ1-6	TRBD2*01	TRBD2	10	13	17	27	2	9	11
173	7.06E-05	TGTGCCACCAGTGAAGGGCCGCTTGGTTTTGGCTACACCTTC	CATSEGPLGFGYTF	TRBV24-1*01	TRBV24-1	TRBJ1-2*01	TRBJ1-2	TRBD2*02, TRBD2*01	TRBD2	13	18	22	29	4	6	10
173	7.06E-05	TGTGCCACCAGGGGGGCTGGGGCCAACGTCCTGACTTTC	CATRGAGANVLTF	TRBV24-1*01	TRBV24-1	TRBJ2-6*01	TRBJ2-6	TRBD1*01, TRBD2*01	TRBD1, TRBD2	10	11	15	16	0	0	0
173	7.06E-05	TGCAGTGCTCACGGGGGAAAAACTGTTTTTT	CSAHG~EKLFF	TRBV20-1*06, TRBV20-1*03, TRBV20-1*01, TRBV20-1*04, TRBV20-1*05, TRBV20-1*02, TRBV20-1*07	TRBV20-1	TRBJ1-4*01	TRBJ1-4	TRBD2*01	TRBD2	8	11	15	16	2	0	2
172	7.01E-05	TGCAGTGCCTCAAGAAGGGGTCAGGAGTGGCGCGAGCAGTACTTC	CSASRRGQEWREQYF	TRBV20-1*06, TRBV20-1*03, TRBV20-1*01, TRBV20-1*04, TRBV20-1*05, TRBV20-1*02, TRBV20-1*07	TRBV20-1	TRBJ2-7*01	TRBJ2-7	TRBD1*01	TRBD1	7	15	19	32	7	12	19
172	7.01E-05	TGTGCCATCAGTGCTGGGACAGGGAATTCACCCCTCCACTTT	CAISAGTGNSPLHF	TRBV10-3*01, TRBV10-3*02	TRBV10-3	TRBJ1-6*01	TRBJ1-6	TRBD1*01	TRBD1	12	15	23	24	2	0	2
172	7.01E-05	TGCAGTGCGTCGCTAGCACCAGCCCTTGACGAGCAGTACTTC	CSASLAPALDEQYF	TRBV20-1*06, TRBV20-1*03, TRBV20-1*01, TRBV20-1*04, TRBV20-1*05, TRBV20-1*02, TRBV20-1*07	TRBV20-1	TRBJ2-7*01	TRBJ2-7	TRBD2*02, TRBD2*01	TRBD2	7	10	15	28	2	12	14
172	7.01E-05	TGTGCCACCAGTGAAACAGGGGGTCGAGGCTACACCTTC	CATSETGGRGYTF	TRBV24-1*01	TRBV24-1	TRBJ1-2*01	TRBJ1-2	TRBD1*01	TRBD1	13	15	22	27	1	4	5
172	7.01E-05	TGTGCCACCAGTGTTGGCCGAGGTGGCTACACCTTC	CATSVGRGGYTF	TRBV24-1*01	TRBV24-1	TRBJ1-2*01	TRBJ1-2	TRBD2*02	TRBD2	12	19	22	23	6	0	6
172	7.01E-05	TGTGCCAGCAGCCCAACAGGCTACGAGCAGTACTTC	CASSPTGYEQYF	TRBV7-2*04, TRBV7-2*01	TRBV7-2	TRBJ2-7*01	TRBJ2-7	TRBD1*01	TRBD1	11	15	19	20	3	0	3
172	7.01E-05	TGCAGTGCTAGACTAGCGGATTACGAGCAGTACTTC	CSARLADYEQYF	TRBV20-1*01, TRBV20-1*04, TRBV20-1*05, TRBV20-1*07	TRBV20-1	TRBJ2-7*01	TRBJ2-7	TRBD2*02, TRBD2*01	TRBD2	11	12	18	21	0	2	2
171	6.97E-05	TGTGCCATCAGTGAGTCGGGCAGGGAGGGTGGCTACACCTTC	CAISESGREGGYTF	TRBV10-3*01, TRBV10-3*02	TRBV10-3	TRBJ1-2*01	TRBJ1-2	TRBD2*02	TRBD2	16	22	28	29	5	0	5
171	6.97E-05	TGTGCCATCAGTGAGTCGATTTCAGGGTATGGCTACACCTTC	CAISESISGYGYTF	TRBV10-3*01, TRBV10-3*02	TRBV10-3	TRBJ1-2*01	TRBJ1-2	TRBD1*01	TRBD1	16	22	26	27	5	0	5
171	6.97E-05	TGTGCCATCAGTGAAGGGACAGGGTCTTCACCCCTCCACTTT	CAISEGTGSSPLHF	TRBV10-3*01, TRBV10-3*02	TRBV10-3	TRBJ1-6*01	TRBJ1-6	TRBD1*01	TRBD1	13	15	23	26	1	2	3
171	6.97E-05	TGTGCCATCAGTGAGTCGGTCTGGGGCTACACCTTC	CAISESVWGYTF	TRBV10-3*01, TRBV10-3*02	TRBV10-3	TRBJ1-2*01	TRBJ1-2	TRBD1*01, TRBD2*02, TRBD2*01	TRBD1, TRBD2	16	20	22	24	3	1	4
171	6.97E-05	TGTGCCATCGCGCCCCCAATGGTGAGAGTACTTC	CAIAPP~W*EYF	TRBV10-3*01, TRBV10-3*02	TRBV10-3	TRBJ2-7*01	TRBJ2-7	TRBD1*01	TRBD1	8	11	16	26	2	9	11
171	6.97E-05	TGCAGCGTTGAAGGAGGTCACGAGCAGTACTTC	CSVEGGHEQYF	TRBV29-1*01	TRBV29-1	TRBJ2-7*01	TRBJ2-7	TRBD2*02	TRBD2	12	13	16	19	0	2	2
170	6.93E-05	TGTGCCATCAGTGAGCCGACAGGGTCGGACTATGGCTACACCTTC	CAISEPTGSDYGYTF	TRBV10-3*01, TRBV10-3*02	TRBV10-3	TRBJ1-2*01	TRBJ1-2	TRBD1*01	TRBD1	14	17	23	28	2	4	6
170	6.93E-05	TGCAGTGCTCTCCCCCTAATGACAGGAAACTATGGCTACACCTTC	CSALPLMTGNYGYTF	TRBV20-1*06, TRBV20-1*03, TRBV20-1*01, TRBV20-1*04, TRBV20-1*05, TRBV20-1*02, TRBV20-1*07	TRBV20-1	TRBJ1-2*01	TRBJ1-2	TRBD1*01	TRBD1	8	20	25	27	11	1	12
170	6.93E-05	TGTGCCAGCAGTCAACAGGGGGCGGTTCAGCCCCAGCATTTT	CASSQQGAVQPQHF	TRBV2*01, TRBV2*02, TRBV2*03	TRBV2	TRBJ1-5*01	TRBJ1-5	TRBD1*01	TRBD1	11	14	22	26	2	3	5
170	6.93E-05	TGTGCCATCAGTAGGGACTCGAACTATGGCTACACCTTC	CAISRDSNYGYTF	TRBV10-3*01, TRBV10-3*02	TRBV10-3	TRBJ1-2*01	TRBJ1-2	TRBD2*02, TRBD2*01	TRBD2	11	13	18	21	1	2	3
170	6.93E-05	TGTGCCAGCAGGCCAGGGGGGAATCAGCCCCAGCATTTT	CASRPGGNQPQHF	TRBV12-4*01, TRBV12-3*01	TRBV12-4, TRBV12-3	TRBJ1-5*01	TRBJ1-5	TRBD1*01	TRBD1	10	13	19	21	2	1	3
169	6.89E-05	TGTGCCACCAGTGACAGTGCTACGGGGCCTATCCCGTATGGCTACACCTTC	CATSDSATGPIPYGYTF	TRBV24-1*01	TRBV24-1	TRBJ1-2*01	TRBJ1-2	TRBD1*01, TRBD2*02, TRBD2*01	TRBD1, TRBD2	13	23	27	36	9	8	17
169	6.89E-05	TGTGCCACCAGTGATGCGGGAGGTCGCTCCTACGAGCAGTACTTC	CATSDAGGRSYEQYF	TRBV24-1*01	TRBV24-1	TRBJ2-7*01	TRBJ2-7	TRBD2*02	TRBD2	14	15	22	26	0	3	3
169	6.89E-05	TGTGCCACCAGTGAAACGACAGGGGGCAACTATGGCTACACCTTC	CATSETTGGNYGYTF	TRBV24-1*01	TRBV24-1	TRBJ1-2*01	TRBJ1-2	TRBD1*01	TRBD1	13	17	26	27	3	0	3
169	6.89E-05	TGTGCCACCCCAAGGGGCGGGAGGGCCGAGGAGCAGTTCTTC	CATPRGGRAEEQFF	TRBV2*01, TRBV2*02, TRBV2*03	TRBV2	TRBJ2-1*01	TRBJ2-1	TRBD2*02	TRBD2	6	16	24	30	9	5	14
169	6.89E-05	TGTGCGTCCCAGGTGGGCGCCCGACAGCCCCAGCATTTT	CASQVGARQPQHF	TRBV24-1*01	TRBV24-1	TRBJ1-5*01	TRBJ1-5	TRBD1*01, TRBD2*02, TRBD2*01	TRBD1, TRBD2	4	5	9	24	0	14	14
169	6.89E-05	TGCGCCAGCAGTGAGTCGAAGATTGTCAGCAACTTC	CASSESKIVSNF	TRBV10-2*01	TRBV10-2	TRBJ2-7*01	TRBJ2-7	TRBD1*01	TRBD1	16	23	26	31	6	4	10
168	6.85E-05	TGTGCCAGCAGCTATGGACTAGCGGTCTCCGGAGATACGCAGTATTTT	CASSYGLAVSGDTQYF	TRBV2*01, TRBV2*02, TRBV2*03	TRBV2	TRBJ2-3*01	TRBJ2-3	TRBD2*02, TRBD2*01	TRBD2	10	15	24	32	4	7	11
168	6.85E-05	TGTGCCACCATTCCGAGGGAATAGGGCAATCAGCCCCAGCATTTT	CATIPRE*GNQPQHF	TRBV24-1*01	TRBV24-1	TRBJ1-5*01	TRBJ1-5	TRBD2*02	TRBD2	9	14	18	25	4	6	10
168	6.85E-05	TGCAGTGCTAGTTCGGCGTCCTCCCTACGAGCAGTACTTC	CSASSAS~PYEQYF	TRBV20-1*01, TRBV20-1*04, TRBV20-1*05, TRBV20-1*07	TRBV20-1	TRBJ2-7*01	TRBJ2-7	TRBD1*01, TRBD2*02, TRBD2*01	TRBD1, TRBD2	11	17	20	23	5	2	7
168	6.85E-05	TGCAGTGGCCGAGACGGACCTAACTATGGCTACACCTTC	CSGRDGPNYGYTF	TRBV20-1*06, TRBV20-1*03, TRBV20-1*01, TRBV20-1*04, TRBV20-1*05, TRBV20-1*02, TRBV20-1*07	TRBV20-1	TRBJ1-2*01	TRBJ1-2	TRBD1*01, TRBD2*02, TRBD2*01	TRBD1, TRBD2	6	15	18	19	8	0	8
168	6.85E-05	TGTGCCACCAGTGGTAGCAATCAGCCCCAGCATTTT	CATSGSNQPQHF	TRBV24-1*01	TRBV24-1	TRBJ1-5*01	TRBJ1-5	TRBD1*01, TRBD2*02, TRBD2*01	TRBD1, TRBD2	12	-1	-1	14	-1	-1	1
168	6.85E-05	TGTGCCATCAGTGACTCCTACGAGCAGTACTTC	CAISDSYEQYF	TRBV10-3*01, TRBV10-3*02	TRBV10-3	TRBJ2-7*01	TRBJ2-7			13	-1	-1	14	-1	-1	0
168	6.85E-05	TGTGCCACCAGTGAACGCCACGAGCAGTACTTC	CATSERHEQYF	TRBV24-1*01	TRBV24-1	TRBJ2-7*01	TRBJ2-7	TRBD1*01, TRBD2*02, TRBD2*01	TRBD1, TRBD2	13	16	18	19	2	0	2
167	6.81E-05	TGTGCCAGCAGTACAAGGGGGAGTTCCTACGAGCAGTACTTC	CASSTRGSSYEQYF	TRBV2*01, TRBV2*02, TRBV2*03	TRBV2	TRBJ2-7*01	TRBJ2-7	TRBD1*01	TRBD1	11	15	20	24	3	3	6
167	6.81E-05	TGTGCCATCAGTGAGAAATATAATTCACCCCTCCACTTT	CAISEKYNSPLHF	TRBV10-3*01, TRBV10-3*02	TRBV10-3	TRBJ1-6*01	TRBJ1-6	TRBD2*02	TRBD2	14	-1	-1	18	-1	-1	3
167	6.81E-05	TGTGCCACCAGTGACGTGGGCAATCAGCCCCAGCATTTT	CATSDVGNQPQHF	TRBV24-1*01	TRBV24-1	TRBJ1-5*01	TRBJ1-5	TRBD1*01, TRBD2*02, TRBD2*01	TRBD1, TRBD2	13	-1	-1	19	-1	-1	5
167	6.81E-05	TGTGCCACCAGTGAGACAGGGGGCTGGGGCTACACCTTC	CATSETGGWGYTF	TRBV24-1*01	TRBV24-1	TRBJ1-2*01	TRBJ1-2	TRBD1*01	TRBD1	13	14	23	27	0	3	3
167	6.81E-05	TGCGCCAGCAGTGAGGTCTACGAGCAGTACTTC	CASSEVYEQYF	TRBV10-2*01	TRBV10-2	TRBJ2-7*01	TRBJ2-7	TRBD2*02	TRBD2	14	-1	-1	17	-1	-1	2
166	6.77E-05	TGTGCCAGTAGTCAGAACCTCGGCAGGGAGCACACTGAAGCTTTCTTT	CASSQNLGREHTEAFF	TRBV19*01, TRBV19*03, TRBV19*02	TRBV19	TRBJ1-1*01	TRBJ1-1	TRBD1*01, TRBD2*02	TRBD1, TRBD2	11	23	27	31	11	3	14
166	6.77E-05	TGTGCCACCTCGGGCGCAGGGGGCGCGCACACTGAAGCTTTCTTT	CATSGAGGAHTEAFF	TRBV24-1*01	TRBV24-1	TRBJ1-1*01	TRBJ1-1	TRBD1*01	TRBD1	8	16	23	28	7	4	11
166	6.77E-05	TGTGCCAGCGCCCCCGGGTTAGCGTCAACCTACGAGCAGTACTTC	CASAPGLASTYEQYF	TRBV9*02, TRBV9*01, TRBV9*03	TRBV9	TRBJ2-7*01	TRBJ2-7	TRBD1*01, TRBD2*01	TRBD1, TRBD2	8	9	14	28	0	13	13
166	6.77E-05	TGCAGTGCTAGTAGGGGACAGGGCGAGCAGCCCCAGCATTTT	CSASRGQGEQPQHF	TRBV20-1*01, TRBV20-1*04, TRBV20-1*05, TRBV20-1*07	TRBV20-1	TRBJ1-5*01	TRBJ1-5	TRBD1*01	TRBD1	11	14	22	27	2	4	6
166	6.77E-05	TGTGCCATCAGTGAGTTTGGGGAAGGCTACACCTTC	CAISEFGEGYTF	TRBV10-3*01, TRBV10-3*02	TRBV10-3	TRBJ1-2*01	TRBJ1-2	TRBD1*01, TRBD2*02, TRBD2*01	TRBD1, TRBD2	15	19	22	24	3	1	4
165	6.73E-05	TGTGCCATCAGTGAGGGTTCCAGCGGGATAAAGACCCAGTACTTC	CAISEGSSGIKTQYF	TRBV10-3*01, TRBV10-3*02	TRBV10-3	TRBJ2-5*01	TRBJ2-5	TRBD2*02	TRBD2	14	21	27	31	6	3	9
165	6.73E-05	TGTGCCACCAGTGCCCAGAGCGTACCCTATGGCTACACCTTC	CATSAQSVPYGYTF	TRBV24-1*01	TRBV24-1	TRBJ1-2*01	TRBJ1-2	TRBD2*02, TRBD2*01	TRBD2	12	18	21	26	5	4	9
165	6.73E-05	TGTGCCACCAGTGACCGACAGGGGATGAACGAGCAGTACTTC	CATSDRQGMNEQYF	TRBV24-1*01	TRBV24-1	TRBJ2-7*01	TRBJ2-7	TRBD1*01	TRBD1	13	16	23	28	2	4	6
165	6.73E-05	TGTGCCACCAGTGATTTGGGCTACGAGCAGTACTTC	CATSDLGYEQYF	TRBV24-1*01	TRBV24-1	TRBJ2-7*01	TRBJ2-7	TRBD1*01, TRBD2*02, TRBD2*01	TRBD1, TRBD2	17	-1	-1	20	-1	-1	2
165	6.73E-05	TGCAGTGTCGCGGGAGGAGCCACCCTCCACTTT	CSVAGGATLHF	TRBV20-1*06, TRBV20-1*03, TRBV20-1*01, TRBV20-1*04, TRBV20-1*05, TRBV20-1*02, TRBV20-1*07	TRBV20-1	TRBJ1-6*01	TRBJ1-6	TRBD2*02	TRBD2	6	9	16	22	2	5	7
165	6.73E-05	TGCAGGCGGGGGGGTGACTATGGCTACACCTTC	CRRGGDYGYTF	TRBV20-1*06, TRBV20-1*03, TRBV20-1*01, TRBV20-1*04, TRBV20-1*05, TRBV20-1*02, TRBV20-1*07	TRBV20-1	TRBJ1-2*01	TRBJ1-2	TRBD2*01	TRBD2	4	5	13	16	0	2	2
164	6.69E-05	TGTGCCACCAGTGATGCTTCTCAGGGGGACAGTGGATATGGCTACACCTTC	CATSDASQGDSGYGYTF	TRBV24-1*01	TRBV24-1	TRBJ1-2*01	TRBJ1-2	TRBD1*01	TRBD1	14	25	31	36	10	4	14
164	6.69E-05	TGTGCCATCAGTCCGGGACAGGGGCCCAATGGCTACACCTTC	CAISPGQGPNGYTF	TRBV10-3*01, TRBV10-3*02	TRBV10-3	TRBJ1-2*01	TRBJ1-2	TRBD1*01	TRBD1	11	14	23	28	2	4	6
164	6.69E-05	TGTGCCACCAGTGAGGCCGGGACAGGGTTTGGCTACACCTTC	CATSEAGTGFGYTF	TRBV24-1*01	TRBV24-1	TRBJ1-2*01	TRBJ1-2	TRBD1*01	TRBD1	13	18	26	29	4	2	6
164	6.69E-05	TGCAGCGTGCAAGGGACAGGGGCCGGGGAGCTGTTTTTT	CSVQGTGAGELFF	TRBV29-1*01, TRBV29-1*03	TRBV29-1	TRBJ2-2*01	TRBJ2-2	TRBD1*01	TRBD1	7	12	21	22	4	0	4
163	6.65E-05	TGTGCCAGCAGTGTGGGTGACGGTCACCGCTCTGGAAACACCATATATTTT	CASSVGDGHRSGNTIYF	TRBV2*01, TRBV2*02, TRBV2*03	TRBV2	TRBJ1-3*01	TRBJ1-3	TRBD1*01, TRBD2*02, TRBD2*01	TRBD1, TRBD2	12	18	20	29	5	8	13
163	6.65E-05	TGCAGTGCTAGCTCAGGGACCTACCAAGAGACCCAGTACTTC	CSASSGTYQETQYF	TRBV20-1*06, TRBV20-1*03, TRBV20-1*01, TRBV20-1*04, TRBV20-1*05, TRBV20-1*02, TRBV20-1*07	TRBV20-1	TRBJ2-5*01	TRBJ2-5	TRBD1*01, TRBD2*02, TRBD2*01	TRBD1, TRBD2	10	15	19	22	4	2	6
163	6.65E-05	TGTGCCAGCAGCGCAGGACTCTCCAATGAGCAGTTCTTC	CASSAGLSNEQFF	TRBV9*02, TRBV9*01	TRBV9	TRBJ2-1*01	TRBJ2-1	TRBD2*02, TRBD2*01	TRBD2	12	15	19	23	2	3	5
163	6.65E-05	TGCAGTGCTAAAGGCGGGTTCTACGAGCAGTACTTC	CSAKGGFYEQYF	TRBV20-1*01, TRBV20-1*04, TRBV20-1*05, TRBV20-1*07	TRBV20-1	TRBJ2-7*01	TRBJ2-7	TRBD2*02, TRBD2*01	TRBD2	9	13	17	20	3	2	5
163	6.65E-05	TGTGCCATCATGGCTACGAGCAGTACTTC	CAIMA~EQYF	TRBV10-3*01, TRBV10-3*02	TRBV10-3	TRBJ2-7*01	TRBJ2-7			9	-1	-1	13	-1	-1	3
162	6.61E-05	TGTGCCACCAGCAGAGGATCGGGAGGGCCGTACGAGCAGTACTTC	CATSRGSGGPYEQYF	TRBV15*02	TRBV15	TRBJ2-7*01	TRBJ2-7	TRBD2*02	TRBD2	11	19	26	30	7	3	10
162	6.61E-05	TGCGCCAGCAGCCCAAGAGGAGCCCCTGATGGGAGCAGTACTTC	CASSPRG~P*WEQYF	TRBV10-1*02, TRBV10-1*01	TRBV10-1	TRBJ2-7*01	TRBJ2-7	TRBD1*01	TRBD1	10	22	27	32	11	4	15
162	6.61E-05	TGTGCCAGTGCTCGGGACGCAAGATCCTACGAGCAGTACTTC	CASARDARSYEQYF	TRBV19*01, TRBV19*03, TRBV19*02	TRBV19	TRBJ2-7*01	TRBJ2-7	TRBD1*01, TRBD2*02, TRBD2*01	TRBD1, TRBD2	8	13	17	24	4	6	10
162	6.61E-05	TGTGCCATCAGTGAGTCGATCAGGTACGAGCAGTACTTC	CAISESIRYEQYF	TRBV10-3*01, TRBV10-3*02	TRBV10-3	TRBJ2-7*01	TRBJ2-7	TRBD1*01	TRBD1	16	20	23	24	3	0	3
162	6.61E-05	TGCGCCAGCAGTGTAGGGGGGAATTCACCCCTCCACTTT	CASSVGGNSPLHF	TRBV10-1*02, TRBV10-1*01	TRBV10-1	TRBJ1-6*01	TRBJ1-6	TRBD1*01, TRBD2*01	TRBD1, TRBD2	12	14	19	21	1	1	2
162	6.61E-05	TGCGCCAGCAGTGTAGACGACTATGGCTACACCTTC	CASSVDDYGYTF	TRBV10-2*01	TRBV10-2	TRBJ1-2*01	TRBJ1-2	TRBD1*01, TRBD2*02, TRBD2*01	TRBD1, TRBD2	12	15	17	19	2	1	3
161	6.57E-05	TGTGCCATCAGTGAGTTGCGGGCGATGGGACGTAACTATGGCTACACCTTC	CAISELRAMGRNYGYTF	TRBV10-3*01, TRBV10-3*02	TRBV10-3	TRBJ1-2*01	TRBJ1-2	TRBD1*01, TRBD2*02, TRBD2*01	TRBD1, TRBD2	15	26	30	32	10	1	11
161	6.57E-05	TGTGCCATCAGGGACAGGGGCGACATCTATAATTCACCCCTCCACTTT	CAIRDRGDIYNSPLHF	TRBV10-3*01, TRBV10-3*02	TRBV10-3	TRBJ1-6*01	TRBJ1-6	TRBD1*01	TRBD1	10	11	19	26	0	6	6
161	6.57E-05	TGTGCCATCAGTGAAGAGGCAGGGAAGGACTATGGCTACACCTTC	CAISEEAGKDYGYTF	TRBV10-3*01, TRBV10-3*02	TRBV10-3	TRBJ1-2*01	TRBJ1-2	TRBD1*01	TRBD1	13	19	23	28	5	4	9
161	6.57E-05	TGCGCCAGCAGTGAGGTTAAGACAAACTATGGCTACACCTTC	CASSEVKTNYGYTF	TRBV10-1*01	TRBV10-1	TRBJ1-2*01	TRBJ1-2	TRBD1*01	TRBD1	14	20	23	24	5	0	5
161	6.57E-05	TGCAGTGCTAGAGATCTCCCGACGGACAGGGAGGTCACCTTC	CSARDLPTDREVTF	TRBV20-1*01, TRBV20-1*05, TRBV20-1*07	TRBV20-1	TRBJ1-2*01	TRBJ1-2	TRBD1*01	TRBD1	13	23	30	35	9	4	13
161	6.57E-05	TGTGCCAGCAGCACACATATGAACACTGAAGCTTTCTTT	CASSTHMNTEAFF	TRBV9*02, TRBV9*01, TRBV9*03	TRBV9	TRBJ1-1*01	TRBJ1-1	TRBD1*01	TRBD1	11	14	16	19	2	2	4
161	6.57E-05	TGCGCCAGCAGTGAAGGCCAAAGCTACGAGCAGTACTTC	CASSEGQSYEQYF	TRBV10-1*02, TRBV10-1*01	TRBV10-1	TRBJ2-7*01	TRBJ2-7	TRBD1*01, TRBD2*02	TRBD1, TRBD2	13	14	16	23	0	6	6
161	6.57E-05	TGCAGTGCACAACGACAGGAAAGTTTTGGCTACACCTTC	CSAQRQESFGYTF	TRBV20-1*06, TRBV20-1*03, TRBV20-1*01, TRBV20-1*04, TRBV20-1*05, TRBV20-1*02, TRBV20-1*07	TRBV20-1	TRBJ1-2*01	TRBJ1-2	TRBD1*01	TRBD1	7	13	18	26	5	7	12
161	6.57E-05	TGCGCCAGCAGTGATCCCGGAGCGTACTACACCTTC	CASSDPGAYYTF	TRBV10-2*01	TRBV10-2	TRBJ1-2*01	TRBJ1-2	TRBD2*02	TRBD2	13	14	18	26	0	7	7
161	6.57E-05	TGTGCCACCAGTGGGTACAATGAGCAGTTCTTC	CATSGYNEQFF	TRBV24-1*01	TRBV24-1	TRBJ2-1*01	TRBJ2-1			12	-1	-1	15	-1	-1	2
161	6.57E-05	TGCAGTGTCCGCATAACTATGGCTACACCTTC	CSVRI~YGYTF	TRBV20-1*06, TRBV20-1*03, TRBV20-1*01, TRBV20-1*04, TRBV20-1*05, TRBV20-1*02, TRBV20-1*07	TRBV20-1	TRBJ1-2*01	TRBJ1-2	TRBD2*02, TRBD2*01	TRBD2	6	8	11	13	1	1	2
160	6.52E-05	TGTGCCAGCAGTGAAGAGGGGAAAGGGCCGAACTATGGCTACACCTTC	CASSEEGKGPNYGYTF	TRBV25-1*01	TRBV25-1	TRBJ1-2*01	TRBJ1-2	TRBD1*01, TRBD2*02	TRBD1, TRBD2	14	16	20	30	1	9	10
160	6.52E-05	TGTGCCATCAGTGATCCCAGGGTGGCTAACTATGGCTACACCTTC	CAISDPRVANYGYTF	TRBV10-3*01, TRBV10-3*02	TRBV10-3	TRBJ1-2*01	TRBJ1-2	TRBD1*01	TRBD1	13	17	21	25	3	3	6
160	6.52E-05	TGTGCCACCAGTGGGCTAGCGGGAGCACTACGAGCAGTACTTC	CATSGLA~EHYEQYF	TRBV24-1*01	TRBV24-1	TRBJ2-7*01	TRBJ2-7	TRBD2*02	TRBD2	12	15	24	27	2	2	4
160	6.52E-05	TGTGCCACCACAGGGGCCTCTAGCACAGATACGCAGTATTTT	CATTGASSTDTQYF	TRBV10-3*01, TRBV10-3*02	TRBV10-3	TRBJ2-3*01	TRBJ2-3	TRBD1*01	TRBD1	6	9	15	21	2	5	7
160	6.52E-05	TGTGCCATCAGTGAACCAGGGGGCAATGGCTACACCTTC	CAISEPGGNGYTF	TRBV10-3*01, TRBV10-3*02	TRBV10-3	TRBJ1-2*01	TRBJ1-2	TRBD1*01	TRBD1	13	16	23	25	2	1	3
160	6.52E-05	TGTGCCACTCAACGGGACAGGGACTACGAGCAGTACTTC	CATQRDRDYEQYF	TRBV10-3*01, TRBV10-3*02	TRBV10-3	TRBJ2-7*01	TRBJ2-7	TRBD1*01	TRBD1	6	13	21	23	6	1	7
160	6.52E-05	TGTGCCACCAGGGGGAACAGCGAATATGGCTACACCTTC	CATRGNSEYGYTF	TRBV24-1*01	TRBV24-1	TRBJ1-2*01	TRBJ1-2	TRBD1*01, TRBD2*02, TRBD2*01	TRBD1, TRBD2	10	16	19	24	5	4	9
160	6.52E-05	TGCGCCAGCAGCTCAGGGGAGTCTATGGCTACACCTTC	CASSSG~VYGYTF	TRBV5-1*01	TRBV5-1	TRBJ1-2*01	TRBJ1-2	TRBD1*01	TRBD1	12	13	18	22	0	3	3
160	6.52E-05	TGTGCCATCAGGTCGGGTTACGAGCAGTACTTC	CAIRSGYEQYF	TRBV10-3*01, TRBV10-3*02	TRBV10-3	TRBJ2-7*01	TRBJ2-7	TRBD2*02, TRBD2*01	TRBD2	10	13	16	18	2	1	3
159	6.48E-05	TGCAGTGCTAGCCCTCGGACAGGGTTAGCTAACTATGGCTACACCTTC	CSASPRTGLANYGYTF	TRBV20-1*06, TRBV20-1*03, TRBV20-1*01, TRBV20-1*04, TRBV20-1*05, TRBV20-1*02, TRBV20-1*07	TRBV20-1	TRBJ1-2*01	TRBJ1-2	TRBD1*01	TRBD1	10	16	23	28	5	4	9
159	6.48E-05	TGTGCCATCAGTGAGTCACGGGAGAGGCTCTTGCGAGCAGTACTTC	CAISESRE~GSCEQYF	TRBV10-3*01, TRBV10-3*02	TRBV10-3	TRBJ2-7*01	TRBJ2-7	TRBD2*02	TRBD2	16	18	23	33	1	9	10
159	6.48E-05	TGTGCCACCAGTGATTTACAGGGGGACACCGGGGAGCTGTTTTTT	CATSDLQGDTGELFF	TRBV24-1*01	TRBV24-1	TRBJ2-2*01	TRBJ2-2	TRBD1*01	TRBD1	16	17	24	25	0	0	0
159	6.48E-05	TGTGCCACCAGTGGGACAGGGGGAGTGTACGAGCAGTACTTC	CATSGTGGVYEQYF	TRBV24-1*01	TRBV24-1	TRBJ2-7*01	TRBJ2-7	TRBD1*01	TRBD1	12	13	22	27	0	4	4
159	6.48E-05	TGTGCCAGCAGCCAAGATAAGGGGCTGGGGGAGCAGTACTTC	CASSQDKGLGEQYF	TRBV4-2*01	TRBV4-2	TRBJ2-7*01	TRBJ2-7	TRBD1*01	TRBD1	16	19	23	30	2	6	8
159	6.48E-05	TGCAGTGCTAGAGCTGGCAGGGGAAGGGAGACCCAGTACTTC	CSARAGRGRETQYF	TRBV20-1*01, TRBV20-1*04, TRBV20-1*05, TRBV20-1*07	TRBV20-1	TRBJ2-5*01	TRBJ2-5	TRBD1*01	TRBD1	12	17	22	27	4	4	8
159	6.48E-05	TGTGCCACCGGGATGGGGAGAGATGGCTACACCTTC	CATGMGRDGYTF	TRBV24-1*01	TRBV24-1	TRBJ1-2*01	TRBJ1-2	TRBD2*02	TRBD2	8	15	19	22	6	2	8
159	6.48E-05	TGTGCCCCTGGCAGGCGATTCACCCCTCCACTTT	CAPGRR~SPLHF	TRBV24-1*01	TRBV24-1	TRBJ1-6*01	TRBJ1-6	TRBD1*01	TRBD1	5	11	14	17	5	2	7
158	6.44E-05	TGTGCCATCAGTGAGTCGCCACAGGGTGACAACTATGGCTACACCTTC	CAISESPQGDNYGYTF	TRBV10-3*01, TRBV10-3*02	TRBV10-3	TRBJ1-2*01	TRBJ1-2	TRBD1*01	TRBD1	16	20	25	30	3	4	7
158	6.44E-05	TGCGCCAGCAGTGAGTCGATTCTGGGAGTCTATGGCTACACCTTC	CASSESILGVYGYTF	TRBV10-2*01	TRBV10-2	TRBJ1-2*01	TRBJ1-2	TRBD2*02	TRBD2	16	23	27	29	6	1	7
158	6.44E-05	TGTGCCATCAGTGTCGGTCAGGGTCTTGGCTACACCTTC	CAISVGQGLGYTF	TRBV10-3*01, TRBV10-3*02	TRBV10-3	TRBJ1-2*01	TRBJ1-2	TRBD1*01	TRBD1	12	18	22	26	5	3	8
158	6.44E-05	TGTGCCAGCAGTCGGGACGGGCTATACGAGCAGTACTTC	CASSRDGLYEQYF	TRBV2*01, TRBV2*02, TRBV2*03	TRBV2	TRBJ2-7*01	TRBJ2-7	TRBD1*01, TRBD2*02, TRBD2*01	TRBD1, TRBD2	11	13	17	24	1	6	7
158	6.44E-05	TGTGCCACCAGTGATCAGTACAATGAGCAGTTCTTC	CATSDQYNEQFF	TRBV24-1*01	TRBV24-1	TRBJ2-1*01	TRBJ2-1	TRBD1*01	TRBD1	14	15	17	18	0	0	0
158	6.44E-05	TGTGCCAGCAGTGACTACAGCCCGTCTCAGTTCTTC	CASSDYSPSQFF	TRBV2*01, TRBV2*02, TRBV2*03	TRBV2	TRBJ2-1*01	TRBJ2-1	TRBD1*01, TRBD2*02, TRBD2*01	TRBD1, TRBD2	13	16	19	27	2	7	9
157	6.40E-05	TGTGCCACCAGTGATTTTAAGGGACAGGCTTATGGCTACACCTTC	CATSDFKGQAYGYTF	TRBV24-1*01	TRBV24-1	TRBJ1-2*01	TRBJ1-2	TRBD1*01	TRBD1	16	20	27	30	3	2	5
157	6.40E-05	TGTGCCACCAGTGACCCCATGACAGGGACCTACGAGCAGTACTTC	CATSDPMTGTYEQYF	TRBV24-1*01	TRBV24-1	TRBJ2-7*01	TRBJ2-7	TRBD1*01	TRBD1	13	20	26	28	6	1	7
157	6.40E-05	TGTGCCAGCAGTGTCTCGGACAGGGATAATTCACCCCTCCACTTT	CASSVSDRDNSPLHF	TRBV2*01, TRBV2*02, TRBV2*03	TRBV2	TRBJ1-6*01	TRBJ1-6	TRBD1*01	TRBD1	12	17	24	25	4	0	4
157	6.40E-05	TGCGCCAGCAGTGAGAACCCGGACGGACGCTATGGCTACACCTTC	CASSENPDGRYGYTF	TRBV10-1*01	TRBV10-1	TRBJ1-2*01	TRBJ1-2	TRBD1*01, TRBD2*02, TRBD2*01	TRBD1, TRBD2	14	24	27	29	9	1	10
157	6.40E-05	TGTGCCACCAGTGATACAGGACGGGGCTATGGCTACACCTTC	CATSDTGRGYGYTF	TRBV24-1*01	TRBV24-1	TRBJ1-2*01	TRBJ1-2	TRBD1*01, TRBD2*01	TRBD1, TRBD2	14	15	19	26	0	6	6
157	6.40E-05	TGTGCCACCAGTGCCTTCCTACGAGCAGTACTTC	CATSAF~YEQYF	TRBV24-1*01	TRBV24-1	TRBJ2-7*01	TRBJ2-7	TRBD1*01, TRBD2*02	TRBD1, TRBD2	12	13	15	16	0	0	0
157	6.40E-05	TGTGCCACCACTAGGGACAGATACTTC	CATTRDRYF	TRBV24-1*01	TRBV24-1	TRBJ2-7*01	TRBJ2-7	TRBD1*01	TRBD1	9	13	19	21	3	1	4
156	6.36E-05	TGTGCCAGCAGCTCCGACGGGACTAGCGGGAGTTGGTACGAGCAGTACTTC	CASSSDGTSGSWYEQYF	TRBV7-9*03, TRBV7-9*01, TRBV7-9*04, TRBV7-9*02	TRBV7-9	TRBJ2-7*01	TRBJ2-7	TRBD2*02	TRBD2	13	18	31	36	4	4	8
156	6.36E-05	TGCAGTGCTAGACGACAGGGGGTATCGAGCAATCAGCCCCAGCATTTT	CSARRQGVSSNQPQHF	TRBV20-1*01, TRBV20-1*04, TRBV20-1*05, TRBV20-1*07	TRBV20-1	TRBJ1-5*01	TRBJ1-5	TRBD1*01	TRBD1	11	13	21	27	1	5	6
156	6.36E-05	TGTGCCATCAGTGCCTCGGGACAGACCGACTACGAGCAGTACTTC	CAISASGQTDYEQYF	TRBV10-3*01, TRBV10-3*02	TRBV10-3	TRBJ2-7*01	TRBJ2-7	TRBD1*01	TRBD1	12	17	23	29	4	5	9
156	6.36E-05	TGTGCCACCAGTGCGGAAGGGGTAGGGGATCAGCCCCAGCATTTT	CATSAEGVGDQPQHF	TRBV24-1*01	TRBV24-1	TRBJ1-5*01	TRBJ1-5	TRBD1*01	TRBD1	12	23	27	28	10	0	10
156	6.36E-05	TGTGCCATCAGTGAGCCGCAACGGGGCTATGGCTACACCTTC	CAISEPQRGYGYTF	TRBV10-3*01, TRBV10-3*02	TRBV10-3	TRBJ1-2*01	TRBJ1-2	TRBD2*01	TRBD2	14	21	25	26	6	0	6
156	6.36E-05	TGTGCCACCAGTGATTTTACAGGGCTCTATGGCTACACCTTC	CATSDFTGLYGYTF	TRBV24-1*01	TRBV24-1	TRBJ1-2*01	TRBJ1-2	TRBD1*01	TRBD1	16	18	23	26	1	2	3
156	6.36E-05	TGCGCCAGCAGTGAGAAGGGGCGCAATTCACCCCTCCACTTT	CASSEKGRNSPLHF	TRBV10-1*01	TRBV10-1	TRBJ1-6*01	TRBJ1-6	TRBD1*01	TRBD1	14	16	20	24	1	3	4
156	6.36E-05	TGCAGTGCTAGAGTACAGGGGGCATCCCACGAGCAGTACTTC	CSARVQGASHEQYF	TRBV20-1*01, TRBV20-1*04, TRBV20-1*05, TRBV20-1*07	TRBV20-1	TRBJ2-7*01	TRBJ2-7	TRBD1*01	TRBD1	12	14	22	24	1	1	2
156	6.36E-05	TGTGCCAGCAGCTTAGGGGCACATCAGCCCCAGCATTTT	CASSLGAHQPQHF	TRBV7-2*04, TRBV7-2*01	TRBV7-2	TRBJ1-5*01	TRBJ1-5	TRBD1*01	TRBD1	15	16	19	22	0	2	2
155	6.32E-05	TGTGCCATCAGTGAGGAGGTAGGGGGTGGTTCACCCCTCCACTTT	CAISEEVGGGSPLHF	TRBV10-3*01, TRBV10-3*02	TRBV10-3	TRBJ1-6*01	TRBJ1-6	TRBD1*01	TRBD1	14	20	25	29	5	3	8
155	6.32E-05	TGTGCCAGCAGCTTTGTAGCGGGAAGGGCCTACGAGCAGTACTTC	CASSFVAGRAYEQYF	TRBV7-8*01	TRBV7-8	TRBJ2-7*01	TRBJ2-7	TRBD2*02	TRBD2	13	16	23	28	2	4	6
155	6.32E-05	TGCGCCAGCAGAAGGGACAGCGGATGACATTCACCCCTCCACTTT	CASRRDSG*HSPLHF	TRBV10-1*02, TRBV10-1*01	TRBV10-1	TRBJ1-6*01	TRBJ1-6	TRBD1*01	TRBD1	10	13	19	28	2	8	10
155	6.32E-05	TGTGCCACCAGTGATTTGGGGGGGCGGTATGGCTACACCTTC	CATSDLGGRYGYTF	TRBV24-1*01	TRBV24-1	TRBJ1-2*01	TRBJ1-2	TRBD1*01, TRBD2*01	TRBD1, TRBD2	17	19	24	27	1	2	3
155	6.32E-05	TGTGCCAGCAGTGGGCGGACAGGAAATTCACCCCTCCACTTT	CASSGRTGNSPLHF	TRBV25-1*01	TRBV25-1	TRBJ1-6*01	TRBJ1-6	TRBD1*01	TRBD1	12	16	22	24	3	1	4
155	6.32E-05	TGCGCCAGCACTTACACGGACAGGGTGAGCGAGCAGTACTTC	CASTYTDRVSEQYF	TRBV10-2*01	TRBV10-2	TRBJ2-7*01	TRBJ2-7	TRBD1*01	TRBD1	9	17	24	29	7	4	11
155	6.32E-05	TGTGCCAGCAGCCCATCTCACGGGAGGCCCCTCCACTTT	CASSPSHGRPLHF	TRBV6-5*01	TRBV6-5	TRBJ1-6*01	TRBJ1-6	TRBD2*02	TRBD2	11	20	26	27	8	0	8
155	6.32E-05	TGTGCCATCAGTGAGGGCAATCAGCCCCAGCATTTT	CAISEGNQPQHF	TRBV10-3*01, TRBV10-3*02	TRBV10-3	TRBJ1-5*01	TRBJ1-5			14	-1	-1	16	-1	-1	1
155	6.32E-05	TGTGCCACCAGTGATTTCAAAGGGGGCTACACCTTC	CATSDFKGGYTF	TRBV24-1*01	TRBV24-1	TRBJ1-2*01	TRBJ1-2	TRBD1*01, TRBD2*02	TRBD1, TRBD2	16	20	23	24	3	0	3
154	6.28E-05	TGTGCCACCACCTCGGACAGGGGGCAAAGGGGACTATGGCTACACCTTC	CATTSDRG~KGDYGYTF	TRBV24-1*01	TRBV24-1	TRBJ1-2*01	TRBJ1-2	TRBD1*01	TRBD1	9	14	24	32	4	7	11
154	6.28E-05	TGCAGTGCCAGAGCGAGGGGGCAGATTACGCATATACGAGCAGTACTTC	CSARARGQ~LRIYEQYF	TRBV20-1*01, TRBV20-1*04, TRBV20-1*05, TRBV20-1*07	TRBV20-1	TRBJ2-7*01	TRBJ2-7	TRBD1*01	TRBD1	12	15	21	34	2	12	14
154	6.28E-05	TGTGCCAGCAGTGAAGCGGACAGGGGGTTCGGTTCACCCCTCCACTTT	CASSEADRGFGSPLHF	TRBV25-1*01	TRBV25-1	TRBJ1-6*01	TRBJ1-6	TRBD1*01	TRBD1	14	17	26	32	2	5	7
154	6.28E-05	TGTGCCATCAGTGAGTGGGGAGCTCCTATAATTCACCCCTCCACTTT	CAISEWGA~YNSPLHF	TRBV10-3*01, TRBV10-3*02	TRBV10-3	TRBJ1-6*01	TRBJ1-6	TRBD2*02	TRBD2	15	17	21	22	1	0	1
154	6.28E-05	TGTGCCCCCTGGCGGACTAGCGTCTTGGAGGGAGCAGTACTTC	CAPWRTS~SWREQYF	TRBV24-1*01	TRBV24-1	TRBJ2-7*01	TRBJ2-7	TRBD2*02, TRBD2*01	TRBD2	5	13	21	31	7	9	16
154	6.28E-05	TGCGCCAGCAGCATAACAGGGGCTAACTATGGCTACACCTTC	CASSITGANYGYTF	TRBV10-2*01	TRBV10-2	TRBJ1-2*01	TRBJ1-2	TRBD1*01	TRBD1	10	15	21	22	4	0	4
154	6.28E-05	TGTGCCACCAGCGACTAGCGGGAGGGTACGAGCAGTACTTC	CATSD*R~GYEQYF	TRBV24-1*01	TRBV24-1	TRBJ2-7*01	TRBJ2-7	TRBD2*02	TRBD2	10	12	25	26	1	0	1
154	6.28E-05	TGCGCCAGCAGTCAAGACAGGGTAGTCGGCTACACCTTC	CASSQDRVVGYTF	TRBV10-1*02, TRBV10-1*01	TRBV10-1	TRBJ1-2*01	TRBJ1-2	TRBD1*01	TRBD1	11	15	21	27	3	5	8
153	6.24E-05	TGTGCCATCAGTGACTCAGACTAGCGGGAGCAAGAGACCCAGTACTTC	CAISDSD*REQETQYF	TRBV10-3*01, TRBV10-3*02	TRBV10-3	TRBJ2-5*01	TRBJ2-5	TRBD2*02	TRBD2	13	18	29	30	4	0	4
153	6.24E-05	TGTGCCATCAGTGAATCAGGGGCGGATAACTATGGCTACACCTTC	CAISESGADNYGYTF	TRBV10-3*01, TRBV10-3*02	TRBV10-3	TRBJ1-2*01	TRBJ1-2	TRBD1*01	TRBD1	13	16	21	26	2	4	6
153	6.24E-05	TGTGCCATCAGCCTAGGTCAGGGACAGACATCACCCCTCCACTTT	CAISLGQGQTSPLHF	TRBV10-3*01, TRBV10-3*02	TRBV10-3	TRBJ1-6*01	TRBJ1-6	TRBD1*01	TRBD1	10	20	26	30	9	3	12
153	6.24E-05	TGTGCCATTGAAGCGGATACTAGCACAGATACGCAGTATTTT	CAIEADTSTDTQYF	TRBV10-3*01, TRBV10-3*02	TRBV10-3	TRBJ2-3*01	TRBJ2-3	TRBD2*02, TRBD2*01	TRBD2	7	11	15	21	3	5	8
153	6.24E-05	TGTGCCATCAGTGAGCCGGAATCAAATTCACCCCTCCACTTT	CAISEPESNSPLHF	TRBV10-3*01, TRBV10-3*02	TRBV10-3	TRBJ1-6*01	TRBJ1-6	TRBD1*01, TRBD2*02, TRBD2*01	TRBD1, TRBD2	14	17	19	24	2	4	6
153	6.24E-05	TGCAGTGCGGAGTGGGCCCTGGAAGGCAATGAGCAGTTCTTC	CSAEWALEGNEQFF	TRBV20-1*06, TRBV20-1*03, TRBV20-1*01, TRBV20-1*04, TRBV20-1*05, TRBV20-1*02, TRBV20-1*07	TRBV20-1	TRBJ2-1*01	TRBJ2-1	TRBD1*01	TRBD1	7	16	20	26	8	5	13
153	6.24E-05	TGTGCCATCAGTGAGACTCAGGGGTCTGGCTACACCTTC	CAISETQGSGYTF	TRBV10-3*01, TRBV10-3*02	TRBV10-3	TRBJ1-2*01	TRBJ1-2	TRBD1*01	TRBD1	14	18	23	26	3	2	5
153	6.24E-05	TGTGCCATCAGTGAAGCAGGGACGTATGGCTACACCTTC	CAISEAGTYGYTF	TRBV10-3*01, TRBV10-3*02	TRBV10-3	TRBJ1-2*01	TRBJ1-2	TRBD1*01, TRBD2*02, TRBD2*01	TRBD1, TRBD2	13	18	22	24	4	1	5
153	6.24E-05	TGTGCCACCAGTGATTTGCATGGAAACACCATATATTTT	CATSDLHGNTIYF	TRBV24-1*01	TRBV24-1	TRBJ1-3*01	TRBJ1-3	TRBD1*01, TRBD2*02, TRBD2*01	TRBD1, TRBD2	17	-1	-1	20	-1	-1	2
153	6.24E-05	TGTGCCACCAGGCGGAGGTACGAGCAGTACTTC	CATRRRYEQYF	TRBV24-1*01	TRBV24-1	TRBJ2-7*01	TRBJ2-7	TRBD2*02	TRBD2	10	13	17	18	2	0	2
152	6.20E-05	TGTGCCACCAGTGACCCCCGACAGTCTAATGAAAAACTGTTTTTT	CATSDPRQSNEKLFF	TRBV24-1*01	TRBV24-1	TRBJ1-4*01	TRBJ1-4	TRBD2*01	TRBD2	13	14	19	25	0	5	5
152	6.20E-05	TGCGCCAGCAGTGATGGCAGCCTAAGGAATTCACCCCTCCACTTT	CASSDGSLRNSPLHF	TRBV10-2*01	TRBV10-2	TRBJ1-6*01	TRBJ1-6	TRBD1*01, TRBD2*02, TRBD2*01	TRBD1, TRBD2	13	24	26	27	10	0	10
152	6.20E-05	TGTGCCATCAAATTAGGAAACAGGTTAGATGGCTACACCTTC	CAIKLGNRLDGYTF	TRBV10-3*01, TRBV10-3*02	TRBV10-3	TRBJ1-2*01	TRBJ1-2	TRBD1*01	TRBD1	9	19	23	28	9	4	13
152	6.20E-05	TGTGCCACCAGTGATTGGGGACAGGGCGGCGAGCAGTACTTC	CATSDWGQGGEQYF	TRBV24-1*01	TRBV24-1	TRBJ2-7*01	TRBJ2-7	TRBD1*01	TRBD1	15	17	25	29	1	3	4
152	6.20E-05	TGTGCCACCAGTGACCAACAGAGTTACGGAGGCTACACCTTC	CATSDQQSYGGYTF	TRBV24-1*01	TRBV24-1	TRBJ1-2*01	TRBJ1-2	TRBD1*01	TRBD1	13	17	20	30	3	9	12
152	6.20E-05	TGCAGTGCTAGTGATAGTGGACTATCGGACACCATATATTTT	CSASDSGLSDTIYF	TRBV20-1*01, TRBV20-1*04, TRBV20-1*05, TRBV20-1*07	TRBV20-1	TRBJ1-3*01	TRBJ1-3	TRBD2*02, TRBD2*01	TRBD2	11	18	23	28	6	4	10
152	6.20E-05	TGCAGTGCTAGGGGGCGACTAGCGGAGTACGAGCAGTACTTC	CSARGRLAEYEQYF	TRBV20-1*01, TRBV20-1*04, TRBV20-1*05, TRBV20-1*07	TRBV20-1	TRBJ2-7*01	TRBJ2-7	TRBD2*02, TRBD2*01	TRBD2	10	16	24	27	5	2	7
152	6.20E-05	TGTGCCACCAGTGATTTGGGCAGCAATGAGCAGTTCTTC	CATSDLGSNEQFF	TRBV24-1*01	TRBV24-1	TRBJ2-1*01	TRBJ2-1	TRBD1*01	TRBD1	17	20	22	23	2	0	2
152	6.20E-05	TGTGCCACCAGTGATTCGTTCCGCTTGGAGCAGTACTTC	CATSDSFRLEQYF	TRBV24-1*01	TRBV24-1	TRBJ2-7*01	TRBJ2-7	TRBD2*02, TRBD2*01	TRBD2	15	20	24	27	4	2	6
152	6.20E-05	TGTGCCACCAGTGAGCAGAACAGGTACGAGCAGTACTTC	CATSEQNRYEQYF	TRBV24-1*01	TRBV24-1	TRBJ2-7*01	TRBJ2-7	TRBD1*01	TRBD1	13	19	23	24	5	0	5
152	6.20E-05	TGCGCCAGCAGTGAGTCGAGGTTCTATGGCTACACCTTC	CASSESRFYGYTF	TRBV10-1*01	TRBV10-1	TRBJ1-2*01	TRBJ1-2	TRBD2*02	TRBD2	16	17	20	23	0	2	2
152	6.20E-05	TGCAGCGTTGGGCAGGGAAGGGGATCACCCCTCCACTTT	CSVGQGRGSPLHF	TRBV29-1*01	TRBV29-1	TRBJ1-6*01	TRBJ1-6	TRBD1*01	TRBD1	9	18	22	24	8	1	9
152	6.20E-05	TGTGCCACCAGTGATACTTCGCGAGAGCAGTTCTTC	CATSDTSREQFF	TRBV24-1*01	TRBV24-1	TRBJ2-1*01	TRBJ2-1	TRBD2*02, TRBD2*01	TRBD2	14	20	22	24	5	1	6
152	6.20E-05	TGTGCCAGCAGCGTAGAGGGGGGGTGTACTTC	CASSV~GGVYF	TRBV9*02, TRBV9*01	TRBV9	TRBJ2-7*01	TRBJ2-7	TRBD2*01	TRBD2	15	17	23	25	1	1	2
152	6.20E-05	TGCAGTGCTAGTGGCTCCCCCCTCCACTTT	CSASGSPLHF	TRBV20-1*01, TRBV20-1*04, TRBV20-1*05, TRBV20-1*07	TRBV20-1	TRBJ1-6*01	TRBJ1-6	TRBD2*02	TRBD2	11	14	17	18	2	0	2
151	6.16E-05	TGCAGTCCGTTAAGGACCTCGTTGGCAACGAGGAAACACCATATATTTT	CSPLRTSL~QRGNTIYF	TRBV20-1*06, TRBV20-1*03, TRBV20-1*01, TRBV20-1*04, TRBV20-1*05, TRBV20-1*02, TRBV20-1*07	TRBV20-1	TRBJ1-3*01	TRBJ1-3	TRBD1*01, TRBD2*02, TRBD2*01	TRBD1, TRBD2	5	13	16	31	7	14	21
151	6.16E-05	TGTGCCATCAGTGACGGAGGGACAGCGGGAGGCGAGCAGTACTTC	CAISDGGTAGGEQYF	TRBV10-3*01, TRBV10-3*02	TRBV10-3	TRBJ2-7*01	TRBJ2-7	TRBD2*02	TRBD2	13	23	31	32	9	0	9
151	6.16E-05	TGTGCCATCAGTGAGTTGGCCGCCGAGGGCTACGAGCAGTACTTC	CAISELAAEGYEQYF	TRBV10-3*01, TRBV10-3*02	TRBV10-3	TRBJ2-7*01	TRBJ2-7	TRBD2*02	TRBD2	15	24	28	29	8	0	8
151	6.16E-05	TGCGCCAGCAGTGAGACGACAGGGGTCTATGGCTACACCTTC	CASSETTGVYGYTF	TRBV10-2*01	TRBV10-2	TRBJ1-2*01	TRBJ1-2	TRBD1*01	TRBD1	14	17	24	26	2	1	3
151	6.16E-05	TGCAGTGCTAGAGGGGAAAGTGTCTCCTACGAGCAGTACTTC	CSARGESVSYEQYF	TRBV20-1*01, TRBV20-1*04, TRBV20-1*05, TRBV20-1*07	TRBV20-1	TRBJ2-7*01	TRBJ2-7	TRBD1*01, TRBD2*02, TRBD2*01	TRBD1, TRBD2	12	13	16	23	0	6	6
151	6.16E-05	TGTGCCATCACCCCCGGACAGGTTAGCGGCTACACCTTC	CAITPGQVSGYTF	TRBV10-3*01, TRBV10-3*02	TRBV10-3	TRBJ1-2*01	TRBJ1-2	TRBD1*01	TRBD1	9	15	21	27	5	5	10
151	6.16E-05	TGTGCCATCAGCCTAACGCAGATTTATGGCTACACCTTC	CAISLTQIYGYTF	TRBV10-3*01, TRBV10-3*02	TRBV10-3	TRBJ1-2*01	TRBJ1-2	TRBD1*01, TRBD2*02, TRBD2*01	TRBD1, TRBD2	10	18	20	24	7	3	10
151	6.16E-05	TGCGCCAGCAGTGTGACAGTGAACGAGCAGTACTTC	CASSVTVNEQYF	TRBV10-2*01	TRBV10-2	TRBJ2-7*01	TRBJ2-7	TRBD1*01	TRBD1	12	14	18	22	1	3	4
151	6.16E-05	TGTGCCACCTCTGAAGGGGTCGAGCAGTACTTC	CATSEGVEQYF	TRBV24-1*01	TRBV24-1	TRBJ2-7*01	TRBJ2-7	TRBD1*01	TRBD1	8	14	18	24	5	5	10
151	6.16E-05	TGCAGCGGGGGGGACACTGAAGCTTTCTTT	CSGGDTEAFF	TRBV29-1*03	TRBV29-1	TRBJ1-1*01	TRBJ1-1			10	-1	-1	13	-1	-1	2
150	6.12E-05	TGTGCCAGCAGCCACCCAATTAGTCAGGGGCGAAGGGAACACCGGGGAGCTGTTTTTT	CASSHPISQG~EGNTGELFF	TRBV6-7*01	TRBV6-7	TRBJ2-2*01	TRBJ2-2	TRBD1*01	TRBD1	10	24	29	36	13	6	19
150	6.12E-05	TGTGCCACCCGACAGTCCTCATATAGCACAGATACGCAGTATTTT	CATRQSSYSTDTQYF	TRBV24-1*01	TRBV24-1	TRBJ2-3*01	TRBJ2-3	TRBD1*01, TRBD2*02, TRBD2*01	TRBD1, TRBD2	8	10	14	24	1	9	10
150	6.12E-05	TGCAGTGCTAGAGATGGACAGGGGGGACTGGAGACCCAGTACTTC	CSARDGQGGLETQYF	TRBV20-1*01, TRBV20-1*05, TRBV20-1*07	TRBV20-1	TRBJ2-5*01	TRBJ2-5	TRBD1*01	TRBD1	13	15	24	30	1	5	6
150	6.12E-05	TGCAGCGTTGTTCCTTCGGGACCGATAAACTACGAGCAGTACTTC	CSVVPSGPINYEQYF	TRBV29-1*01	TRBV29-1	TRBJ2-7*01	TRBJ2-7	TRBD1*01, TRBD2*02, TRBD2*01	TRBD1, TRBD2	9	17	21	29	7	7	14
150	6.12E-05	TGTGCCACCAGTGGACTAGCGGGCAACAATGAGCAGTTCTTC	CATSGLAGNNEQFF	TRBV24-1*01	TRBV24-1	TRBJ2-1*01	TRBJ2-1	TRBD2*02, TRBD2*01	TRBD2	12	13	22	25	0	2	2
150	6.12E-05	TGCAGCGTTGGGGGACTAGGAGTCTACAATGAGCAGTTCTTC	CSVGGLGVYNEQFF	TRBV29-1*01	TRBV29-1	TRBJ2-1*01	TRBJ2-1	TRBD2*02, TRBD2*01	TRBD2	9	11	18	23	1	4	5
150	6.12E-05	TGTGCCACCAGTGATTTCAACAGCTACGAGCAGTACTTC	CATSDFNSYEQYF	TRBV24-1*01	TRBV24-1	TRBJ2-7*01	TRBJ2-7	TRBD1*01	TRBD1	16	19	22	23	2	0	2
150	6.12E-05	TGCGCCAGCAGTGATGAGGGAACCTATGGCTACACCTTC	CASSDEGTYGYTF	TRBV10-2*01	TRBV10-2	TRBJ1-2*01	TRBJ1-2	TRBD2*02	TRBD2	13	15	19	23	1	3	4
150	6.12E-05	TGCAGTGCTAGGTGGCAGGGGGCGGGGGAGCAGTACTTC	CSARWQGAGEQYF	TRBV20-1*06, TRBV20-1*03, TRBV20-1*01, TRBV20-1*04, TRBV20-1*05, TRBV20-1*02, TRBV20-1*07	TRBV20-1	TRBJ2-7*01	TRBJ2-7	TRBD1*01	TRBD1	10	15	22	27	4	4	8
150	6.12E-05	TGCAGTGGCGGCGTTAGCTCCTACAATGAGCAGTTCTTC	CSGGVSSYNEQFF	TRBV20-1*06, TRBV20-1*03, TRBV20-1*01, TRBV20-1*04, TRBV20-1*05, TRBV20-1*02, TRBV20-1*07	TRBV20-1	TRBJ2-1*01	TRBJ2-1	TRBD2*02, TRBD2*01	TRBD2	6	7	10	17	0	6	6
150	6.12E-05	TGTGCCACCAGTGATTTTCTGGGGGACACGCACTTC	CATSDFLGDTHF	TRBV24-1*01	TRBV24-1	TRBJ2-7*01	TRBJ2-7	TRBD1*01	TRBD1	16	22	27	31	5	3	8
149	6.08E-05	TGTGCCACCAGTGATCCCAATCCGTCCGGGACAGAGTACAATGAGCAGTTCTTC	CATSDPNPSGTEYNEQFF	TRBV24-1*01	TRBV24-1	TRBJ2-1*01	TRBJ2-1	TRBD1*01	TRBD1	14	27	33	36	12	2	14
149	6.08E-05	TGTGCCATCAGTGAGTCGGGGGACAGGGAGGTCACTATGGCTACACCTTC	CAISESGD~GGHYGYTF	TRBV10-3*01, TRBV10-3*02	TRBV10-3	TRBJ1-2*01	TRBJ1-2	TRBD1*01	TRBD1	16	19	27	33	2	5	7
149	6.08E-05	TGTGCCATCAGTGAAGGACAGGGAACTCACTATGGCTACACCTTC	CAISEGQGTHYGYTF	TRBV10-3*01, TRBV10-3*02	TRBV10-3	TRBJ1-2*01	TRBJ1-2	TRBD1*01	TRBD1	13	15	22	28	1	5	6
149	6.08E-05	TGTGCCACCAGTCATTGGGACAGTTATAACTATGGCTACACCTTC	CATSHWDSYNYGYTF	TRBV24-1*01	TRBV24-1	TRBJ1-2*01	TRBJ1-2	TRBD1*01	TRBD1	15	16	22	26	0	3	3
149	6.08E-05	TGTGCCATCAGTTTTACGGGACGGGGAATTCACCCCTCCACTTT	CAISFTG~GNSPLHF	TRBV10-3*01, TRBV10-3*02	TRBV10-3	TRBJ1-6*01	TRBJ1-6	TRBD1*01, TRBD2*02, TRBD2*01	TRBD1, TRBD2	10	17	21	26	6	4	10
149	6.08E-05	TGCAGCGTTAACAGGGGAATGAACACTGAAGCTTTCTTT	CSVNRGMNTEAFF	TRBV29-1*01	TRBV29-1	TRBJ1-1*01	TRBJ1-1	TRBD1*01	TRBD1	8	10	16	19	1	2	3
149	6.08E-05	TGCAGTGCTAAAGGGTACTATGGCTACACCTTC	CSAKGYYGYTF	TRBV20-1*01, TRBV20-1*04, TRBV20-1*05, TRBV20-1*07	TRBV20-1	TRBJ1-2*01	TRBJ1-2	TRBD1*01, TRBD2*02	TRBD1, TRBD2	9	11	14	16	1	1	2
148	6.04E-05	TGTGCCAGCAGCCGGTCGCCCGAGACAGGCCAACGGACTGGAAACACCATATATTTT	CASSRSPETGQRTGNTIYF	TRBV4-2*01	TRBV4-2	TRBJ1-3*01	TRBJ1-3	TRBD1*01	TRBD1	13	23	28	37	9	8	17
148	6.04E-05	TGCGCCAGCAGTGCCCGGTTTGGCTACGAGCAGTACTTC	CASSARFGYEQYF	TRBV10-2*01	TRBV10-2	TRBJ2-7*01	TRBJ2-7	TRBD2*02, TRBD2*01	TRBD2	12	13	16	23	0	6	6
148	6.04E-05	TGTGCCACCAGGACAGCCAATCAGCCCCAGCATTTT	CATRTANQPQHF	TRBV10-3*01, TRBV10-3*02	TRBV10-3	TRBJ1-5*01	TRBJ1-5	TRBD1*01	TRBD1	10	11	15	17	0	1	1
147	5.99E-05	TGTGCCACCACCACTCCGGAGGACAGCGGCACGACCTACGAGCAGTACTTC	CATTTPEDSGTTYEQYF	TRBV24-1*01	TRBV24-1	TRBJ2-7*01	TRBJ2-7	TRBD1*01	TRBD1	9	20	25	34	10	8	18
147	5.99E-05	TGTGCCATCAGTGAGTCTGGTCTTAAAGCTCGTGGCTACACCTTC	CAISESGLKARGYTF	TRBV10-3*01, TRBV10-3*02	TRBV10-3	TRBJ1-2*01	TRBJ1-2	TRBD1*01, TRBD2*02, TRBD2*01	TRBD1, TRBD2	16	19	21	32	2	10	12
147	5.99E-05	TGTGCCACCAGTGACTACGCAGGGCGGAATGAGCAGTTCTTC	CATSDYAGRNEQFF	TRBV24-1*01	TRBV24-1	TRBJ2-1*01	TRBJ2-1	TRBD1*01	TRBD1	13	19	23	27	5	3	8
147	5.99E-05	TGTGCCAGCAGGGAAATGCCAGGGGGAGATACGCAGTATTTT	CASREMPGGDTQYF	TRBV28*01	TRBV28	TRBJ2-3*01	TRBJ2-3	TRBD1*01	TRBD1	10	19	25	26	8	0	8
147	5.99E-05	TGCAGTGCAATCAGGGGACCACATAATTCACCCCTCCACTTT	CSAIRGPHNSPLHF	TRBV20-1*06, TRBV20-1*03, TRBV20-1*01, TRBV20-1*04, TRBV20-1*05, TRBV20-1*02, TRBV20-1*07	TRBV20-1	TRBJ1-6*01	TRBJ1-6	TRBD1*01	TRBD1	7	11	16	22	3	5	8
147	5.99E-05	TGTGCCATCAGTGATCAATCTGGGGTTGGCTACACCTTC	CAISDQSGVGYTF	TRBV10-3*01, TRBV10-3*02	TRBV10-3	TRBJ1-2*01	TRBJ1-2	TRBD1*01, TRBD2*01	TRBD1, TRBD2	13	21	24	26	7	1	8
147	5.99E-05	TGTGCCACCAGTGCTGGGGGGGGCTACGAGCAGTACTTC	CATSAGGGYEQYF	TRBV24-1*01	TRBV24-1	TRBJ2-7*01	TRBJ2-7	TRBD2*01	TRBD2	12	16	22	23	3	0	3
147	5.99E-05	TGCAGCGTTGGCGAGGGGTACTATGGCTACACCTTC	CSVGEGYYGYTF	TRBV29-1*01	TRBV29-1	TRBJ1-2*01	TRBJ1-2	TRBD1*01, TRBD2*02	TRBD1, TRBD2	9	13	17	19	3	1	4
147	5.99E-05	TGTGCCACCAGTGATTTGGCGGACAGGGTACTTC	CATSDL~RTGYF	TRBV24-1*01	TRBV24-1	TRBJ2-7*01	TRBJ2-7	TRBD1*01	TRBD1	17	20	26	27	2	0	2
147	5.99E-05	TGCGCCAGCAAAGGGGGCGAGCAGTACTTC	CASKGGEQYF	TRBV10-2*01	TRBV10-2	TRBJ2-7*01	TRBJ2-7	TRBD1*01	TRBD1	9	11	16	17	1	0	1
146	5.95E-05	TGTGCCACCAGTGAGCGCGCCACGGCAGGGGCCAACGTCCTGACTTTC	CATSERATAGANVLTF	TRBV24-1*01	TRBV24-1	TRBJ2-6*01	TRBJ2-6	TRBD1*01, TRBD2*02, TRBD2*01	TRBD1, TRBD2	13	23	25	27	9	1	10
146	5.95E-05	TGTGCCACCAGTGACCGGACAGGGTGGAAACTACGAGCAGTACTTC	CATSDRTG~GNYEQYF	TRBV24-1*01	TRBV24-1	TRBJ2-7*01	TRBJ2-7	TRBD1*01	TRBD1	13	16	23	30	2	6	8
146	5.95E-05	TGTGCCACCAGTGACTGGGACAGCGACCCCGATGGCTACACCTTC	CATSDWDSDPDGYTF	TRBV24-1*01	TRBV24-1	TRBJ1-2*01	TRBJ1-2	TRBD1*01	TRBD1	13	16	22	31	2	8	10
146	5.95E-05	TGTGCCATCAGTGAGAGACAGGGTAAACTATGGCTACACCTTC	CAISERQ~VNYGYTF	TRBV10-3*01, TRBV10-3*02	TRBV10-3	TRBJ1-2*01	TRBJ1-2	TRBD1*01	TRBD1	14	16	22	25	1	2	3
146	5.95E-05	TGTGCCATCAGTGAGTTGGCAGGGAGGGAAGCTTTCTTT	CAISELAGREAFF	TRBV10-3*01, TRBV10-3*02	TRBV10-3	TRBJ1-1*01	TRBJ1-1	TRBD2*02	TRBD2	15	21	26	27	5	0	5
146	5.95E-05	TGCGCCAGCAGGGGACAGGACCATCAGCCCCAGCATTTT	CASRGQDHQPQHF	TRBV10-2*01	TRBV10-2	TRBJ1-5*01	TRBJ1-5	TRBD1*01	TRBD1	10	11	18	22	0	3	3
146	5.95E-05	TGCAGTGCTTACCGGGACTACTCCTACGAGCAGTACTTC	CSAYRDYSYEQYF	TRBV20-1*06, TRBV20-1*03, TRBV20-1*01, TRBV20-1*04, TRBV20-1*05, TRBV20-1*02, TRBV20-1*07	TRBV20-1	TRBJ2-7*01	TRBJ2-7	TRBD2*02, TRBD2*01	TRBD2	8	13	19	20	4	0	4
146	5.95E-05	TGTGCCATCAGTGGCGGGGTCTACGAGCAGTACTTC	CAISGGVYEQYF	TRBV10-3*01, TRBV10-3*02	TRBV10-3	TRBJ2-7*01	TRBJ2-7	TRBD2*01	TRBD2	12	13	18	20	0	1	1
146	5.95E-05	TGTGCCATCAATGAGAGCCCTGGGGGCTACACCTTC	CAINESPGGYTF	TRBV10-3*01, TRBV10-3*02	TRBV10-3	TRBJ1-2*01	TRBJ1-2	TRBD1*01	TRBD1	14	17	21	24	2	2	4
145	5.91E-05	TGCGCCAGCAGTGAGTCGCTCTGGCAGGCAGACTATGGCTACACCTTC	CASSESLWQADYGYTF	TRBV10-2*01	TRBV10-2	TRBJ1-2*01	TRBJ1-2	TRBD1*01	TRBD1	16	24	27	31	7	3	10
145	5.91E-05	TGTGCCATCAGTGAGTCTACGGCGTTTCGCTATGGCTACACCTTC	CAISESTAFRYGYTF	TRBV10-3*01, TRBV10-3*02	TRBV10-3	TRBJ1-2*01	TRBJ1-2	TRBD1*01, TRBD2*02, TRBD2*01	TRBD1, TRBD2	16	20	22	29	3	6	9
145	5.91E-05	TGCAGTGCTGTAACCGGGACTAGCGTTAGCGAGCAGTACTTC	CSAVTGTSVSEQYF	TRBV20-1*06, TRBV20-1*03, TRBV20-1*01, TRBV20-1*04, TRBV20-1*05, TRBV20-1*02, TRBV20-1*07	TRBV20-1	TRBJ2-7*01	TRBJ2-7	TRBD2*02, TRBD2*01	TRBD2	8	15	24	29	6	4	10
145	5.91E-05	TGTGCCATCAGTGATACAACAGCAAGTGGCTACACCTTC	CAISDTTASGYTF	TRBV10-3*01, TRBV10-3*02	TRBV10-3	TRBJ1-2*01	TRBJ1-2	TRBD1*01	TRBD1	13	18	21	26	4	4	8
145	5.91E-05	TGCAGTGCAACCGGGAATCACTATGGCTACACCTTC	CSATGNHYGYTF	TRBV20-1*06, TRBV20-1*03, TRBV20-1*01, TRBV20-1*04, TRBV20-1*05, TRBV20-1*02, TRBV20-1*07	TRBV20-1	TRBJ1-2*01	TRBJ1-2	TRBD2*02	TRBD2	7	11	15	19	3	3	6
145	5.91E-05	TGTGCCACCAAGGGGGCCCCTATGGCTACACCTTC	CATKGA~YGYTF	TRBV24-1*01	TRBV24-1	TRBJ1-2*01	TRBJ1-2	TRBD1*01	TRBD1	9	10	16	19	0	2	2
145	5.91E-05	TGTGCCATCGGGGGTGGGGTCGAGCAGTACTTC	CAIGGGVEQYF	TRBV10-3*01, TRBV10-3*02	TRBV10-3	TRBJ2-7*01	TRBJ2-7	TRBD1*01, TRBD2*01	TRBD1, TRBD2	8	9	13	20	0	6	6
144	5.87E-05	TGTGCCAGCAGTTTAGGTGCGCGGGCCGGAAACACCATATATTTT	CASSLGARAGNTIYF	TRBV28*01	TRBV28	TRBJ1-3*01	TRBJ1-3	TRBD2*02, TRBD2*01	TRBD2	14	20	24	27	5	2	7
144	5.87E-05	TGTGCCAGCAGTTACAGACACGCTGGTCAGCCCCAGCATTTT	CASSYRHAGQPQHF	TRBV6-5*01	TRBV6-5	TRBJ1-5*01	TRBJ1-5	TRBD1*01, TRBD2*02, TRBD2*01	TRBD1, TRBD2	14	16	19	26	1	6	7
144	5.87E-05	TGTGCCATCAGTGAGGTCCCAAATCAGCCCCAGCATTTT	CAISEVPNQPQHF	TRBV10-3*01, TRBV10-3*02	TRBV10-3	TRBJ1-5*01	TRBJ1-5	TRBD1*01, TRBD2*02, TRBD2*01	TRBD1, TRBD2	14	15	19	21	0	1	1
144	5.87E-05	TGTGCCACCAGTGTTGGGGGGCGGGCCGAGCAGTTCTTC	CATSVGGRAEQFF	TRBV24-1*01	TRBV24-1	TRBJ2-1*01	TRBJ2-1	TRBD1*01, TRBD2*01	TRBD1, TRBD2	12	16	21	27	3	5	8
144	5.87E-05	TGTGCGACGCTGGGACAGGAACCCTACGAGCAGTACTTC	CATLGQEPYEQYF	TRBV10-3*01, TRBV10-3*02	TRBV10-3	TRBJ2-7*01	TRBJ2-7	TRBD1*01	TRBD1	4	11	18	22	6	3	9
144	5.87E-05	TGCAGTGTTTACAGGGAGGACTCCTACGAGCAGTACTTC	CSVYREDSYEQYF	TRBV20-1*06, TRBV20-1*03, TRBV20-1*01, TRBV20-1*04, TRBV20-1*05, TRBV20-1*02, TRBV20-1*07	TRBV20-1	TRBJ2-7*01	TRBJ2-7	TRBD1*01, TRBD2*02	TRBD1, TRBD2	6	10	15	20	3	4	7
144	5.87E-05	TGCGCCAGCAGTGACAGGGTCTACGAGCAGTACTTC	CASSDRVYEQYF	TRBV10-2*01	TRBV10-2	TRBJ2-7*01	TRBJ2-7	TRBD1*01	TRBD1	13	14	18	20	0	1	1
143	5.83E-05	TGTGCCACCAGTGACCCCGACAGGTACCAAGAGACCCAGTACTTC	CATSDPDRYQETQYF	TRBV24-1*01	TRBV24-1	TRBJ2-5*01	TRBJ2-5	TRBD1*01	TRBD1	13	18	23	25	4	1	5
143	5.83E-05	TGTGCCACCAGTGATGCGGGACTAGAGGCACTGAGCAGTTCTTC	CATSDAG~RGTEQFF	TRBV24-1*01	TRBV24-1	TRBJ2-1*01	TRBJ2-1	TRBD2*02, TRBD2*01	TRBD2	14	17	24	31	2	6	8
143	5.83E-05	TGTGCCACCAGAGGGGGGTCAGGGGAAGGTACGAGCAGTACTTC	CATRGGS~GRYEQYF	TRBV24-1*01	TRBV24-1	TRBJ2-7*01	TRBJ2-7	TRBD1*01, TRBD2*01	TRBD1, TRBD2	10	19	24	29	8	4	12
143	5.83E-05	TGTGCCATCAGTCCGCGGGACAGGGGCTACGAGCAGTACTTC	CAISPRDRGYEQYF	TRBV10-3*01, TRBV10-3*02	TRBV10-3	TRBJ2-7*01	TRBJ2-7	TRBD1*01	TRBD1	11	16	25	26	4	0	4
143	5.83E-05	TGTGCCAGCAGCGCCGGTGGGGTCTCCTACGAGCAGTACTTC	CASSAGGVSYEQYF	TRBV9*02, TRBV9*01, TRBV9*03	TRBV9	TRBJ2-7*01	TRBJ2-7	TRBD1*01, TRBD2*01	TRBD1, TRBD2	12	18	21	23	5	1	6
143	5.83E-05	TGCGCCAGCCTCGATTTAGGGAACCTTTATGGCTACACCTTC	CASLDLGNLYGYTF	TRBV10-2*01	TRBV10-2	TRBJ1-2*01	TRBJ1-2	TRBD1*01, TRBD2*02, TRBD2*01	TRBD1, TRBD2	8	18	21	27	9	5	14
143	5.83E-05	TGCGCCAGCAGTGAGCAAGGGTATAATTCACCCCTCCACTTT	CASSEQGYNSPLHF	TRBV10-2*01	TRBV10-2	TRBJ1-6*01	TRBJ1-6	TRBD1*01, TRBD2*02	TRBD1, TRBD2	14	17	20	21	2	0	2
143	5.83E-05	TGCAGTGCTTCCGGACTAGCGGGAGGGTACGAGCAGTACTTC	CSASGLAGGYEQYF	TRBV20-1*06, TRBV20-1*03, TRBV20-1*01, TRBV20-1*04, TRBV20-1*05, TRBV20-1*02, TRBV20-1*07	TRBV20-1	TRBJ2-7*01	TRBJ2-7	TRBD2*02	TRBD2	8	12	26	27	3	0	3
143	5.83E-05	TGTGCCACCCAACAGGGGGCTGGTTCACCCCTCCACTTT	CATQQGAGSPLHF	TRBV10-3*01, TRBV10-3*02	TRBV10-3	TRBJ1-6*01	TRBJ1-6	TRBD1*01	TRBD1	6	11	19	23	4	3	7
143	5.83E-05	TGCGCCAGCTGGGACGGCCCAAACTATGGCTACACCTTC	CASWDGPNYGYTF	TRBV10-2*01	TRBV10-2	TRBJ1-2*01	TRBJ1-2	TRBD1*01, TRBD2*02, TRBD2*01	TRBD1, TRBD2	8	10	14	21	1	6	7
143	5.83E-05	TGCAGTGCAGGGGGTAAGGGCAATCAGCCCCAGCATTTT	CSAGGKGNQPQHF	TRBV20-1*06, TRBV20-1*03, TRBV20-1*01, TRBV20-1*04, TRBV20-1*05, TRBV20-1*02, TRBV20-1*07	TRBV20-1	TRBJ1-5*01	TRBJ1-5	TRBD1*01	TRBD1	7	8	13	19	0	5	5
143	5.83E-05	TGCAGTGCTAGCATTACGGAGTCCCCTCCACTTT	CSASIT~SPLHF	TRBV20-1*06, TRBV20-1*03, TRBV20-1*01, TRBV20-1*04, TRBV20-1*05, TRBV20-1*02, TRBV20-1*07	TRBV20-1	TRBJ1-6*01	TRBJ1-6	TRBD2*02	TRBD2	10	17	20	22	6	1	7
143	5.83E-05	TGCAGTGCGTCATACACCTTC	CSASYTF	TRBV20-1*06, TRBV20-1*03, TRBV20-1*01, TRBV20-1*04, TRBV20-1*05, TRBV20-1*02, TRBV20-1*07	TRBV20-1	TRBJ1-2*01	TRBJ1-2	TRBD1*01, TRBD2*02, TRBD2*01	TRBD1, TRBD2	7	8	10	12	0	1	1
142	5.79E-05	TGTGCCATCAGTGGCGGACAGGGGGCTCGGAACTATGGCTACACCTTC	CAISGGQGARNYGYTF	TRBV10-3*01, TRBV10-3*02	TRBV10-3	TRBJ1-2*01	TRBJ1-2	TRBD1*01	TRBD1	12	15	25	30	2	4	6
142	5.79E-05	TGTGCCACCACGGACAGGGGAATCGGAGCAATCAGCCCCAGCATTTT	CATTDRGI~SNQPQHF	TRBV24-1*01	TRBV24-1	TRBJ1-5*01	TRBJ1-5	TRBD1*01	TRBD1	9	11	19	26	1	6	7
142	5.79E-05	TGTGCCACCAGTGATTTGGCAAGGAGACTTCAGGAGCAGTACTTC	CATSDLARRLQEQYF	TRBV24-1*01	TRBV24-1	TRBJ2-7*01	TRBJ2-7	TRBD2*02, TRBD2*01	TRBD2	17	25	28	33	7	4	11
142	5.79E-05	TGTGCCAGCAGCGTCAGCGGGAGTAGCTCCTACGAGCAGTACTTC	CASSVSGSSSYEQYF	TRBV9*02, TRBV9*01, TRBV9*03	TRBV9	TRBJ2-7*01	TRBJ2-7	TRBD2*02	TRBD2	13	15	22	26	1	3	4
142	5.79E-05	TGCAGTGTCCCCCAGTCGGACAGGAGTCCCTACGAGCAGTACTTC	CSVPQSDRSPYEQYF	TRBV20-1*06, TRBV20-1*03, TRBV20-1*01, TRBV20-1*04, TRBV20-1*05, TRBV20-1*02, TRBV20-1*07	TRBV20-1	TRBJ2-7*01	TRBJ2-7	TRBD1*01	TRBD1	6	17	23	28	10	4	14
142	5.79E-05	TGTGCCACCAGTGATTTTGGACAGGTCAATGAGCAGTTCTTC	CATSDFGQVNEQFF	TRBV24-1*01	TRBV24-1	TRBJ2-1*01	TRBJ2-1	TRBD1*01	TRBD1	16	18	24	26	1	1	2
142	5.79E-05	TGTGCCACCAGTGATTTGCGGACAGGCGGCGGCTACACCTTC	CATSDLRTGGGYTF	TRBV24-1*01	TRBV24-1	TRBJ1-2*01	TRBJ1-2	TRBD1*01	TRBD1	17	19	25	30	1	4	5
142	5.79E-05	TGTGCCATCAGTGAGCGGGCCACCTACGAGCAGTACTTC	CAISERATYEQYF	TRBV10-3*01, TRBV10-3*02	TRBV10-3	TRBJ2-7*01	TRBJ2-7	TRBD1*01, TRBD2*02, TRBD2*01	TRBD1, TRBD2	14	16	19	22	1	2	3
142	5.79E-05	TGTGCCACCCGGGACGGGTCTAACTATGGCTACACCTTC	CATRDGSNYGYTF	TRBV24-1*01	TRBV24-1	TRBJ1-2*01	TRBJ1-2	TRBD1*01, TRBD2*02, TRBD2*01	TRBD1, TRBD2	8	10	14	19	1	4	5
142	5.79E-05	TGTGCCAGTAGTATTGGGCCCAACACTGAAGCTTTCTTT	CASSIGPNTEAFF	TRBV19*01, TRBV19*02	TRBV19	TRBJ1-1*01	TRBJ1-1	TRBD1*01	TRBD1	13	15	18	21	1	2	3
142	5.79E-05	TGTGCCAGCAGCTTAGGGGGGTTGGACGAGCAGTACTTC	CASSLGGLDEQYF	TRBV7-9*01, TRBV7-9*02	TRBV7-9	TRBJ2-7*01	TRBJ2-7	TRBD1*01, TRBD2*01	TRBD1, TRBD2	15	16	20	25	0	4	4
142	5.79E-05	TGCGCCAGCAGCCAACCCGGGACTTGGAAGGAGTTCTTC	CASSQPGTWKEFF	TRBV4-3*01	TRBV4-3	TRBJ2-1*01	TRBJ2-1	TRBD2*02, TRBD2*01	TRBD2	14	18	23	31	3	7	10
142	5.79E-05	TGTGCCATCAGTCTAGGCAATCAGCCCCAGCATTTT	CAISLGNQPQHF	TRBV10-3*01, TRBV10-3*02	TRBV10-3	TRBJ1-5*01	TRBJ1-5	TRBD2*02, TRBD2*01	TRBD2	11	12	15	16	0	0	0
142	5.79E-05	TGCAGCGGTCAGGGGTATGGAAACACCATATATTTT	CSGQGYGNTIYF	TRBV29-1*01	TRBV29-1	TRBJ1-3*01	TRBJ1-3	TRBD1*01	TRBD1	6	9	14	17	2	2	4
142	5.79E-05	TGTGCCAGCAGTGTGAGGTACGAGCAGTACTTC	CASSVRYEQYF	TRBV2*01, TRBV2*02, TRBV2*03	TRBV2	TRBJ2-7*01	TRBJ2-7	TRBD2*02	TRBD2	12	14	17	18	1	0	1
141	5.75E-05	TGTGCCAGCAGCTTTATCCACGACTTTCTTAGCTCCTATAATTCACCCCTCCACTTT	CASSFIHDFLSSYNSPLHF	TRBV7-9*03, TRBV7-9*01, TRBV7-9*04, TRBV7-9*02	TRBV7-9	TRBJ1-6*01	TRBJ1-6	TRBD2*02, TRBD2*01	TRBD2	13	21	24	32	7	7	14
141	5.75E-05	TGTGCCATCAGTGCGCCCATCCAGACAGGGAACTATGGCTACACCTTC	CAISAPIQTGNYGYTF	TRBV10-3*01, TRBV10-3*02	TRBV10-3	TRBJ1-2*01	TRBJ1-2	TRBD1*01	TRBD1	11	23	29	30	11	0	11
141	5.75E-05	TGTGCCAGCAGCGTAGGCGCAGGGGCTGGGGCCTACGAGCAGTACTTC	CASSVGAGAGAYEQYF	TRBV9*02, TRBV9*01	TRBV9	TRBJ2-7*01	TRBJ2-7	TRBD1*01	TRBD1	15	19	24	31	3	6	9
141	5.75E-05	TGTGCCATCAGCGGTAGTGCGACAGACAATCAGCCCCAGCATTTT	CAISGSATDNQPQHF	TRBV10-3*01, TRBV10-3*02	TRBV10-3	TRBJ1-5*01	TRBJ1-5	TRBD1*01	TRBD1	10	20	24	26	9	1	10
141	5.75E-05	TGTGCCATCAGTTTCGCGGGGCAGGTGTACGAGCAGTACTTC	CAISFAGQVYEQYF	TRBV10-3*01, TRBV10-3*02	TRBV10-3	TRBJ2-7*01	TRBJ2-7	TRBD2*01	TRBD2	10	15	20	27	4	6	10
141	5.75E-05	TGTGCCACCGAAACGACTAGCGGGAAGGTCGAGCAGTACTTC	CATETTSGKVEQYF	TRBV10-3*01, TRBV10-3*02	TRBV10-3	TRBJ2-7*01	TRBJ2-7	TRBD2*02	TRBD2	6	14	24	29	7	4	11
141	5.75E-05	TGTGCCATCAGTGAAGCTCCTGGCTACGAGCAGTACTTC	CAISEAPGYEQYF	TRBV10-3*01, TRBV10-3*02	TRBV10-3	TRBJ2-7*01	TRBJ2-7	TRBD1*01, TRBD2*02	TRBD1, TRBD2	13	18	21	23	4	1	5
141	5.75E-05	TGTGCCATCAGTCCAACAGTTCGTGAGCAGTACTTC	CAISPTVREQYF	TRBV10-3*01, TRBV10-3*02	TRBV10-3	TRBJ2-7*01	TRBJ2-7	TRBD1*01	TRBD1	11	15	18	24	3	5	8
141	5.75E-05	TGCAGTGCCTCGACAGGGGCCCAAGCTTTCTTT	CSASTGAQAFF	TRBV20-1*06, TRBV20-1*03, TRBV20-1*01, TRBV20-1*04, TRBV20-1*05, TRBV20-1*02, TRBV20-1*07	TRBV20-1	TRBJ1-1*01	TRBJ1-1	TRBD1*01	TRBD1	7	11	18	22	3	3	6
141	5.75E-05	TGTGCCAGCAGGGCGATGGGCTACACCTTC	CASRAMGYTF	TRBV2*01, TRBV2*02, TRBV2*03	TRBV2	TRBJ1-2*01	TRBJ1-2	TRBD1*01, TRBD2*02, TRBD2*01	TRBD1, TRBD2	10	11	13	18	0	4	4
140	5.71E-05	TGTGCCACCAGTGATCCGGACAGGGCCTCCTCTAACTATGGCTACACCTTC	CATSDPDRASSNYGYTF	TRBV24-1*01	TRBV24-1	TRBJ1-2*01	TRBJ1-2	TRBD1*01	TRBD1	14	17	24	31	2	6	8
140	5.71E-05	TGCGCCAGCAGTGAGTCGCCAATGACCTATAATTCACCCCTCCACTTT	CASSESPMTYNSPLHF	TRBV10-2*01	TRBV10-2	TRBJ1-6*01	TRBJ1-6	TRBD1*01	TRBD1	16	17	19	25	0	5	5
140	5.71E-05	TGCGCCAGCAGTGAGTCGAGTGGGCGCACTGGCGAGCAGTACTTC	CASSESSGRTGEQYF	TRBV10-1*01	TRBV10-1	TRBJ2-7*01	TRBJ2-7	TRBD1*01	TRBD1	16	21	24	32	4	7	11
140	5.71E-05	TGCAGTGCCACCGACCCCGGGACAGGTGGTGTGGGGCAGTACTTC	CSATDPGTGGVGQYF	TRBV20-1*06, TRBV20-1*03, TRBV20-1*01, TRBV20-1*04, TRBV20-1*05, TRBV20-1*02, TRBV20-1*07	TRBV20-1	TRBJ2-7*01	TRBJ2-7	TRBD1*01	TRBD1	7	18	25	35	10	9	19
140	5.71E-05	TGTGCCAGCAGGGACTAGCGGGAGAGTCGATGAGCAGTTCTTC	CASRD*R~RVDEQFF	TRBV6-5*01	TRBV6-5	TRBJ2-1*01	TRBJ2-1	TRBD2*02	TRBD2	10	11	23	29	0	5	5
140	5.71E-05	TGTGCCACCAGTGGCACTAGCGGAGACTACGAGCAGTACTTC	CATSGTSGDYEQYF	TRBV24-1*01	TRBV24-1	TRBJ2-7*01	TRBJ2-7	TRBD2*02, TRBD2*01	TRBD2	12	15	22	26	2	3	5
140	5.71E-05	TGTGCCACCAGTGAATCCGGACGGATTCATGAGCAGTACTTC	CATSESGRIHEQYF	TRBV24-1*01	TRBV24-1	TRBJ2-7*01	TRBJ2-7	TRBD1*01, TRBD2*02, TRBD2*01	TRBD1, TRBD2	13	18	21	30	4	8	12
140	5.71E-05	TGCGCCAGCAGTGAGGCAGACGTAGCCTACGAGCAGTACTTC	CASSEADVAYEQYF	TRBV10-2*01	TRBV10-2	TRBJ2-7*01	TRBJ2-7	TRBD1*01, TRBD2*02, TRBD2*01	TRBD1, TRBD2	14	18	20	25	3	4	7
140	5.71E-05	TGCGCCAGCAGCCAGGTCCTGGGCGGCTACGAGCAGTACTTC	CASSQVLGGYEQYF	TRBV4-1*02, TRBV4-1*01	TRBV4-1	TRBJ2-7*01	TRBJ2-7	TRBD1*01, TRBD2*02, TRBD2*01	TRBD1, TRBD2	13	20	23	26	6	2	8
140	5.71E-05	TGCAGCGCTCCAGCGGGAGGGCCACTTAATGAGCAGTTCTTC	CSAPAGGPLNEQFF	TRBV29-1*01, TRBV29-1*03	TRBV29-1	TRBJ2-1*01	TRBJ2-1	TRBD2*02	TRBD2	7	11	20	27	3	6	9
140	5.71E-05	TGTGCCACCAGTGATTTTTCTAGCGGGAGGTGGTGATCTTC	CATSDFS~REVVIF	TRBV24-1*01	TRBV24-1	TRBJ2-1*01	TRBJ2-1	TRBD2*02	TRBD2	16	19	29	36	2	6	8
140	5.71E-05	TGTGCCATCACCATGGACTCGGCCTACGAGCAGTACTTC	CAITMDSAYEQYF	TRBV10-3*01, TRBV10-3*02	TRBV10-3	TRBJ2-7*01	TRBJ2-7	TRBD2*02, TRBD2*01	TRBD2	9	14	18	22	4	3	7
140	5.71E-05	TGTGCCATCAGTGAACAGGCAAATCAGCCCCAGCATTTT	CAISEQANQPQHF	TRBV10-3*01, TRBV10-3*02	TRBV10-3	TRBJ1-5*01	TRBJ1-5	TRBD1*01	TRBD1	13	14	18	21	0	2	2
140	5.71E-05	TGTGCCACCATGGGACTAGCGGACAATGAGCAGTTCTTC	CATMGLADNEQFF	TRBV24-1*01	TRBV24-1	TRBJ2-1*01	TRBJ2-1	TRBD2*02, TRBD2*01	TRBD2	9	11	21	22	1	0	1
140	5.71E-05	TGTGCCACCAGTGATACCAGGGACCAGCCCCAGCATTTT	CATSDTRDQPQHF	TRBV24-1*01	TRBV24-1	TRBJ1-5*01	TRBJ1-5	TRBD1*01, TRBD2*02, TRBD2*01	TRBD1, TRBD2	14	19	23	24	4	0	4
140	5.71E-05	TGTGCCAGTAGCCAGGAAATCCAAGAGACCCAGTACTTC	CASSQEIQETQYF	TRBV19*01, TRBV19*03, TRBV19*02	TRBV19	TRBJ2-5*01	TRBJ2-5	TRBD1*01	TRBD1	11	12	15	20	0	4	4
140	5.71E-05	TGCGCCAGCAGCGCCTTGGATTACTATGGCTACACCTTC	CASSALDYYGYTF	TRBV10-2*01	TRBV10-2	TRBJ1-2*01	TRBJ1-2	TRBD1*01, TRBD2*02, TRBD2*01	TRBD1, TRBD2	10	17	19	22	6	2	8
140	5.71E-05	TGCAGTGCTCTTGAGGGCGCCGTCGTTAACCTCCACTTT	CSALEGAVVNLHF	TRBV20-1*06, TRBV20-1*03, TRBV20-1*01, TRBV20-1*04, TRBV20-1*05, TRBV20-1*02, TRBV20-1*07	TRBV20-1	TRBJ1-6*01	TRBJ1-6	TRBD2*02	TRBD2	8	12	16	29	3	12	15
140	5.71E-05	TGTGCCACCGAATAGTCGGGCGGCGAGCAGTACTTC	CATE*SGGEQYF	TRBV24-1*01	TRBV24-1	TRBJ2-7*01	TRBJ2-7	TRBD2*02, TRBD2*01	TRBD2	8	12	16	23	3	6	9
139	5.67E-05	TGTGCCACCAGTGATTCGACCCGGGACAGGGTCACCTATGGCTACACCTTC	CATSDSTRDRVTYGYTF	TRBV24-1*01	TRBV24-1	TRBJ1-2*01	TRBJ1-2	TRBD1*01	TRBD1	15	22	30	35	6	4	10
139	5.67E-05	TGTGCCACCAGTGATCGTCCGGGACAGGGCTATCATGGCTACACCTTC	CATSDRPGQGYHGYTF	TRBV24-1*01	TRBV24-1	TRBJ1-2*01	TRBJ1-2	TRBD1*01	TRBD1	14	20	28	34	5	5	10
139	5.67E-05	TGTGCCAGCAGCTCCTCCCAGCGGGCACTCCTACGAGCAGTACTTC	CASSSSQR~HSYEQYF	TRBV7-9*03, TRBV7-9*01, TRBV7-9*04, TRBV7-9*02	TRBV7-9	TRBJ2-7*01	TRBJ2-7	TRBD2*02, TRBD2*01	TRBD2	11	19	24	27	7	2	9
139	5.67E-05	TGTGCCACCACTTGGGGAGGGACAGCACACTACGAGCAGTACTTC	CATTWGGTAHYEQYF	TRBV10-3*01, TRBV10-3*02	TRBV10-3	TRBJ2-7*01	TRBJ2-7	TRBD1*01, TRBD2*02	TRBD1, TRBD2	6	18	24	29	11	4	15
139	5.67E-05	TGTGCCACCAGTGACCCGACAGGGCCAGAGGCCGAGCAGTACTTC	CATSDPTGPEAEQYF	TRBV24-1*01	TRBV24-1	TRBJ2-7*01	TRBJ2-7	TRBD1*01	TRBD1	13	17	23	32	3	8	11
139	5.67E-05	TGTGCCAGCAGTCCCCTCAGCGGGGCGGGCTACGAGCAGTACTTC	CASSPLSGAGYEQYF	TRBV6-5*01	TRBV6-5	TRBJ2-7*01	TRBJ2-7	TRBD2*01	TRBD2	11	18	24	29	6	4	10
139	5.67E-05	TGCAGTGCTATGGGGGCAGGGGGAAGCAATCAGCCCCAGCATTTT	CSAMGAGGSNQPQHF	TRBV20-1*06, TRBV20-1*03, TRBV20-1*01, TRBV20-1*04, TRBV20-1*05, TRBV20-1*02, TRBV20-1*07	TRBV20-1	TRBJ1-5*01	TRBJ1-5	TRBD1*01	TRBD1	9	16	22	24	6	1	7
139	5.67E-05	TGTGCCATCTGGGACAGGGAAGTCTCGGGCGAGCAGTACTTC	CAIWDREVSGEQYF	TRBV10-3*01, TRBV10-3*02	TRBV10-3	TRBJ2-7*01	TRBJ2-7	TRBD1*01	TRBD1	8	10	18	29	1	10	11
139	5.67E-05	TGTGCCACCAGTGATTTGGGGACGGTCAATGAGCAGTTCTTC	CATSDLGTVNEQFF	TRBV24-1*01	TRBV24-1	TRBJ2-1*01	TRBJ2-1	TRBD1*01, TRBD2*02, TRBD2*01	TRBD1, TRBD2	17	18	22	26	0	3	3
139	5.67E-05	TGCGCCAGCAGTGCGTCAACAGGGGGCGCCGAGCAGTACTTC	CASSASTGGAEQYF	TRBV10-1*01	TRBV10-1	TRBJ2-7*01	TRBJ2-7	TRBD1*01	TRBD1	16	18	26	29	1	2	3
139	5.67E-05	TGCAGCGTTGAGGGCAGGGGGCGCTACAATGAGCAGTTCTTC	CSVEGRGRYNEQFF	TRBV29-1*01	TRBV29-1	TRBJ2-1*01	TRBJ2-1	TRBD1*01	TRBD1	10	14	21	23	3	1	4
139	5.67E-05	TGTGCCATCGCAGGGAAGGATTCCTACGAGCAGTACTTC	CAIAGKDSYEQYF	TRBV10-3*01, TRBV10-3*02	TRBV10-3	TRBJ2-7*01	TRBJ2-7	TRBD1*01	TRBD1	8	10	14	21	1	6	7
139	5.67E-05	TGTGCCATCAGTGCAGGGGACTCCTACGAGCAGTACTTC	CAISAGDSYEQYF	TRBV10-3*01, TRBV10-3*02	TRBV10-3	TRBJ2-7*01	TRBJ2-7	TRBD1*01	TRBD1	12	13	18	20	0	1	1
139	5.67E-05	TGTGCCATCAGTGGGACAGGGCGATACGAGCAGTACTTC	CAISGTGRYEQYF	TRBV10-3*01, TRBV10-3*02	TRBV10-3	TRBJ2-7*01	TRBJ2-7	TRBD1*01	TRBD1	12	13	20	24	0	3	3
139	5.67E-05	TGTGCCAGCAGTGGACAGCAAAATCAGCCCCAGCATTTT	CASSGQQNQPQHF	TRBV6-5*01	TRBV6-5	TRBJ1-5*01	TRBJ1-5	TRBD1*01	TRBD1	11	12	17	21	0	3	3
139	5.67E-05	TGCAGCGTTGTACAGGGACGCAATCAGCCCCAGCATTTT	CSVVQGRNQPQHF	TRBV29-1*01	TRBV29-1	TRBJ1-5*01	TRBJ1-5	TRBD1*01	TRBD1	9	11	16	19	1	2	3
139	5.67E-05	TGTGCCATCAGTGACGGTGACAATGAGCAGTTCTTC	CAISDGDNEQFF	TRBV10-3*01, TRBV10-3*02	TRBV10-3	TRBJ2-1*01	TRBJ2-1	TRBD2*02, TRBD2*01	TRBD2	13	14	16	19	0	2	2
139	5.67E-05	TGTGCCACCAGTGACTACTACAATGAGCAGTTCTTC	CATSDYYNEQFF	TRBV24-1*01	TRBV24-1	TRBJ2-1*01	TRBJ2-1	TRBD2*02, TRBD2*01	TRBD2	13	14	16	17	0	0	0
139	5.67E-05	TGCAGCGTTGCGGCACCACCCTATGGCTACACCTTC	CSVAAPPYGYTF	TRBV29-1*01	TRBV29-1	TRBJ1-2*01	TRBJ1-2	TRBD1*01, TRBD2*02, TRBD2*01	TRBD1, TRBD2	9	11	13	20	1	6	7
139	5.67E-05	TGCAGCGGGGAATTAGCGGGGAATGAGCAGTTCTTC	CSGELAGNEQFF	TRBV29-1*01, TRBV29-1*03	TRBV29-1	TRBJ2-1*01	TRBJ2-1	TRBD2*01	TRBD2	6	13	20	21	6	0	6
139	5.67E-05	TGCGCCAGCAGTGTGCGAGCAGTACTTC	CASSV~EQYF	TRBV10-1*01	TRBV10-1	TRBJ2-7*01	TRBJ2-7	TRBD1*01	TRBD1	12	-1	-1	15	-1	-1	2
138	5.63E-05	TGTGCCATCAGTGGGACAGGGGGCGCTTGGTCCTATGGCTACACCTTC	CAISGTGGAWSYGYTF	TRBV10-3*01, TRBV10-3*02	TRBV10-3	TRBJ1-2*01	TRBJ1-2	TRBD1*01	TRBD1	12	13	23	32	0	8	8
138	5.63E-05	TGCGCCAGCAGGCATCCGACAGGGCAAGGACCGGGGGAGCAGTACTTC	CASRHPTGQGPGEQYF	TRBV10-2*01	TRBV10-2	TRBJ2-7*01	TRBJ2-7	TRBD1*01	TRBD1	10	17	23	39	6	15	21
138	5.63E-05	TGTGCCATCAGTGAAGATTTGGATAGCGACTATGGCTACACCTTC	CAISEDLDSDYGYTF	TRBV10-3*01, TRBV10-3*02	TRBV10-3	TRBJ1-2*01	TRBJ1-2	TRBD2*02, TRBD2*01	TRBD2	13	23	27	28	9	0	9
138	5.63E-05	TGTGCCAGCAGTGAAGCCTTGACCTATCGTCGGGGCTACACCTTC	CASSEALTYRRGYTF	TRBV2*01, TRBV2*03	TRBV2	TRBJ1-2*01	TRBJ1-2	TRBD1*01, TRBD2*02, TRBD2*01	TRBD1, TRBD2	16	20	22	33	3	10	13
138	5.63E-05	TGTGCCAGCAGCGTGGACAGGACCTTGAGCACTGAAGCTTTCTTT	CASSVDRTLSTEAFF	TRBV6-1*01	TRBV6-1	TRBJ1-1*01	TRBJ1-1	TRBD1*01	TRBD1	10	14	20	25	3	4	7
138	5.63E-05	TGTGCCAGCAGACCAAACTCAGGGGGTAGGGATGAGCAGTTCTTC	CASRPNSGGRDEQFF	TRBV9*02, TRBV9*01, TRBV9*03	TRBV9	TRBJ2-1*01	TRBJ2-1	TRBD1*01	TRBD1	10	19	25	31	8	5	13
138	5.63E-05	TGTGCCACCAGTGGCCGACAGGTAGTACGAGCAGTACTTC	CATSGRQ~*YEQYF	TRBV24-1*01	TRBV24-1	TRBJ2-7*01	TRBJ2-7	TRBD1*01	TRBD1	12	16	21	25	3	3	6
138	5.63E-05	TGCGCCAGCGGGTGTGGGGCGTGATGAAAAACTGTTTTTT	CASGCGA~DEKLFF	TRBV10-2*01	TRBV10-2	TRBJ1-4*01	TRBJ1-4	TRBD1*01	TRBD1	8	15	19	23	6	3	9
138	5.63E-05	TGTGCCAGCAGCTTAGGTCTCAATCAGCCCCAGCATTTT	CASSLGLNQPQHF	TRBV7-2*04, TRBV7-2*01	TRBV7-2	TRBJ1-5*01	TRBJ1-5	TRBD1*01, TRBD2*02, TRBD2*01	TRBD1, TRBD2	15	16	18	20	0	1	1
138	5.63E-05	TGCGCCAGCAGTGAGTCCAATTCCTACGAGCAGTACTTC	CASSESNSYEQYF	TRBV10-2*01	TRBV10-2	TRBJ2-7*01	TRBJ2-7	TRBD1*01, TRBD2*02, TRBD2*01	TRBD1, TRBD2	16	22	24	30	5	5	10
138	5.63E-05	TGCGCCAGCAGCCAATACAGGGGATACGAGCAGTACTTC	CASSQYRGYEQYF	TRBV4-3*01	TRBV4-3	TRBJ2-7*01	TRBJ2-7	TRBD1*01	TRBD1	14	16	22	24	1	1	2
138	5.63E-05	TGCGCCAAGAGGGCACTTAGCTCCTACGAGCAGTACTTC	CAKRALSSYEQYF	TRBV10-1*02, TRBV10-1*01	TRBV10-1	TRBJ2-7*01	TRBJ2-7	TRBD2*02	TRBD2	6	8	12	20	1	7	8
138	5.63E-05	TGTGCCACATGAACAGGGGGCTCTACGAGCAGTACTTC	CAT*TG~LYEQYF	TRBV24-1*01	TRBV24-1	TRBJ2-7*01	TRBJ2-7	TRBD1*01	TRBD1	7	12	20	22	4	1	5
138	5.63E-05	TGTGCCATCAGTACGAGAACCTACGAGCAGTACTTC	CAISTRTYEQYF	TRBV10-3*01, TRBV10-3*02	TRBV10-3	TRBJ2-7*01	TRBJ2-7	TRBD2*02	TRBD2	11	14	16	19	2	2	4
138	5.63E-05	TGTGCCACCAGTGGTCAGAAAAACGAGCAGTACTTC	CATSGQKNEQYF	TRBV24-1*01	TRBV24-1	TRBJ2-7*01	TRBJ2-7	TRBD1*01, TRBD2*02, TRBD2*01	TRBD1, TRBD2	12	15	17	22	2	4	6
138	5.63E-05	TGCAGGGGCTATGGCTACACCTTC	CRGYGYTF	TRBV20-1*06, TRBV20-1*03, TRBV20-1*01, TRBV20-1*04, TRBV20-1*05, TRBV20-1*02, TRBV20-1*07	TRBV20-1	TRBJ1-2*01	TRBJ1-2	TRBD1*01, TRBD2*02, TRBD2*01	TRBD1, TRBD2	4	5	7	8	0	0	0
137	5.59E-05	TGCAGCGTTGATTTTGTAGCGGGGGATCCTCTGGGGCCAACGTCCTGACTTTC	CSVDFVAGD~SGANVLTF	TRBV29-1*01	TRBV29-1	TRBJ2-6*01	TRBJ2-6	TRBD2*01	TRBD2	10	16	24	28	5	3	8
137	5.59E-05	TGTGCCATCAGTGAGCCAGATAGGACTCGGGGGAACTATGGCTACACCTTC	CAISEPDRTRGNYGYTF	TRBV10-3*01, TRBV10-3*02	TRBV10-3	TRBJ1-2*01	TRBJ1-2	TRBD2*01	TRBD2	14	27	32	33	12	0	12
137	5.59E-05	TGTGCCATCAGTGAGTCGATAACGGGTGCGTCCTACGAGCAGTACTTC	CAISESITGASYEQYF	TRBV10-3*01, TRBV10-3*02	TRBV10-3	TRBJ2-7*01	TRBJ2-7	TRBD2*02, TRBD2*01	TRBD2	16	22	25	30	5	4	9
137	5.59E-05	TGTGCCATCAGGATTTACGGGGTATCAGACTATGGCTACACCTTC	CAIRIYGVSDYGYTF	TRBV10-3*01, TRBV10-3*02	TRBV10-3	TRBJ1-2*01	TRBJ1-2	TRBD2*01	TRBD2	10	17	21	28	6	6	12
137	5.59E-05	TGTGCCACCAGCAGAGACAATTATAGCAATCAGCCCCAGCATTTT	CATSRDNYSNQPQHF	TRBV15*02	TRBV15	TRBJ1-5*01	TRBJ1-5	TRBD1*01	TRBD1	11	15	18	23	3	4	7
137	5.59E-05	TGTGCCAGCAGCGTAGACCCGGGGTGGGATTCACCCCTCCACTTT	CASSVDPGWDSPLHF	TRBV9*02, TRBV9*01	TRBV9	TRBJ1-6*01	TRBJ1-6	TRBD2*01	TRBD2	15	19	23	28	3	4	7
137	5.59E-05	TGCGCCAGCAGTGAATGCGGGAGCGACATCGACGAGCAGTACTTC	CASSECGSDIDEQYF	TRBV10-1*01	TRBV10-1	TRBJ2-7*01	TRBJ2-7	TRBD2*02	TRBD2	13	16	22	31	2	8	10
137	5.59E-05	TGTGCCACCAGCCGGGCCGGGGACTCCTACGAGCAGTACTTC	CATSRAGDSYEQYF	TRBV24-1*01	TRBV24-1	TRBJ2-7*01	TRBJ2-7	TRBD2*01	TRBD2	10	17	21	23	6	1	7
137	5.59E-05	TGTGCCAGCAGAACGGGCGGGATCGCCCACGAGCAGTACTTC	CASRTGGIAHEQYF	TRBV12-4*01, TRBV12-3*01	TRBV12-4, TRBV12-3	TRBJ2-7*01	TRBJ2-7	TRBD2*02	TRBD2	10	16	21	28	5	6	11
137	5.59E-05	TGCAGCGTCGTGACAGGGGCAGGGAATTCACCCCTCCACTTT	CSVVTGAGNSPLHF	TRBV29-1*01	TRBV29-1	TRBJ1-6*01	TRBJ1-6	TRBD1*01	TRBD1	7	11	18	24	3	5	8
137	5.59E-05	TGTGCCACCAGTAAGACCTCCTACAATGAGCAGTTCTTC	CATSKTSYNEQFF	TRBV24-1*01	TRBV24-1	TRBJ2-1*01	TRBJ2-1	TRBD1*01, TRBD2*02, TRBD2*01	TRBD1, TRBD2	11	14	16	17	2	0	2
137	5.59E-05	TGTGCCAGCAGCGGGACTAGCGCCTACGAGCAGTACTTC	CASSGTSAYEQYF	TRBV9*02, TRBV9*01, TRBV9*03	TRBV9	TRBJ2-7*01	TRBJ2-7	TRBD2*02, TRBD2*01	TRBD2	12	13	21	22	0	0	0
137	5.59E-05	TGCGCCAGCCAAGGGACTAGCGGATACGAGCAGTACTTC	CASQGTSGYEQYF	TRBV10-2*01	TRBV10-2	TRBJ2-7*01	TRBJ2-7	TRBD2*02, TRBD2*01	TRBD2	8	12	22	24	3	1	4
137	5.59E-05	TGCAGTGCCCGTGGGCAGGGGTCTGGTGGCTACACCTTC	CSARGQGSGGYTF	TRBV20-1*06, TRBV20-1*03, TRBV20-1*01, TRBV20-1*04, TRBV20-1*05, TRBV20-1*02, TRBV20-1*07	TRBV20-1	TRBJ1-2*01	TRBJ1-2	TRBD1*01	TRBD1	7	15	20	26	7	5	12
137	5.59E-05	TGCAGCGTTGAAGCATACTATGGCTACACCTTC	CSVEAYYGYTF	TRBV29-1*01	TRBV29-1	TRBJ1-2*01	TRBJ1-2			12	-1	-1	16	-1	-1	3
136	5.55E-05	TGTGCCACCGTCTGTATAGCGGGAGTTCTCCTACGAGCAGTACTTC	CATVCIAG~FSYEQYF	TRBV24-1*01	TRBV24-1	TRBJ2-7*01	TRBJ2-7	TRBD2*02	TRBD2	8	16	24	27	7	2	9
136	5.55E-05	TGTGCCACCAGTGATTACCCGACAGATATCAATGGCTACACCTTC	CATSDYPTDINGYTF	TRBV24-1*01	TRBV24-1	TRBJ1-2*01	TRBJ1-2	TRBD1*01	TRBD1	15	20	24	31	4	6	10
136	5.55E-05	TGTGCCACCAGTGATTTGCACTAACTCCCTACGAGCAGTACTTC	CATSDLH~TPYEQYF	TRBV24-1*01	TRBV24-1	TRBJ2-7*01	TRBJ2-7	TRBD2*02, TRBD2*01	TRBD2	17	19	22	27	1	4	5
136	5.55E-05	TGTGCCACCCGACGTCGGGACGGCACCTACGAGCAGTACTTC	CATRRRDGTYEQYF	TRBV10-3*01, TRBV10-3*02	TRBV10-3	TRBJ2-7*01	TRBJ2-7	TRBD1*01, TRBD2*02, TRBD2*01	TRBD1, TRBD2	6	16	20	25	9	4	13
136	5.55E-05	TGCGCCAGCGAGAGCTCGGGACGCCACTACGAGCAGTACTTC	CASESSGRHYEQYF	TRBV10-2*01	TRBV10-2	TRBJ2-7*01	TRBJ2-7	TRBD1*01, TRBD2*02, TRBD2*01	TRBD1, TRBD2	8	17	21	26	8	4	12
136	5.55E-05	TGCGCCAGCAGGGTCCAGGGACAGACCTACGAGCAGTACTTC	CASRVQGQTYEQYF	TRBV10-2*01	TRBV10-2	TRBJ2-7*01	TRBJ2-7	TRBD1*01	TRBD1	10	17	23	25	6	1	7
136	5.55E-05	TGTGCCACCGAACCCGCGGGGGCGCGGAGGCTACACCTTC	CATEPAG~RGGYTF	TRBV24-1*01	TRBV24-1	TRBJ1-2*01	TRBJ1-2	TRBD2*01	TRBD2	8	15	21	28	6	6	12
136	5.55E-05	TGTGCCATCAGTGAGTCGACCAATCAGCCCCAGCATTTT	CAISESTNQPQHF	TRBV10-3*01, TRBV10-3*02	TRBV10-3	TRBJ1-5*01	TRBJ1-5	TRBD1*01, TRBD2*02, TRBD2*01	TRBD1, TRBD2	16	17	19	20	0	0	0
136	5.55E-05	TGCGCCAGCGGACCCGGGTCGTGGTACGAGCAGTACTTC	CASGPGSWYEQYF	TRBV10-2*01	TRBV10-2	TRBJ2-7*01	TRBJ2-7	TRBD1*01, TRBD2*02, TRBD2*01	TRBD1, TRBD2	8	9	12	24	0	11	11
136	5.55E-05	TGCGCCAGCAGTGAGAGCGGCAGCCACGAGCAGTACTTC	CASSESGSHEQYF	TRBV10-1*01	TRBV10-1	TRBJ2-7*01	TRBJ2-7	TRBD2*02, TRBD2*01	TRBD2	14	15	19	25	0	5	5
136	5.55E-05	TGCGCCAGCAGTCGGGATGACTATGGCTACACCTTC	CASSRDDYGYTF	TRBV10-2*01	TRBV10-2	TRBJ1-2*01	TRBJ1-2	TRBD2*02	TRBD2	11	12	16	19	0	2	2
136	5.55E-05	TGCAGTGCTACAGGGAATCATTATGGCTACACCTTC	CSATGNHYGYTF	TRBV20-1*01, TRBV20-1*04, TRBV20-1*05, TRBV20-1*07	TRBV20-1	TRBJ1-2*01	TRBJ1-2	TRBD1*01	TRBD1	9	10	14	21	0	6	6
136	5.55E-05	TGTGCCACACAGGGGCCTCGACGAGCAGTACTTC	CATQGP~DEQYF	TRBV24-1*01	TRBV24-1	TRBJ2-7*01	TRBJ2-7	TRBD1*01	TRBD1	7	8	14	20	0	5	5
136	5.55E-05	TGTGCCACCAGTTTGGGGGCCGAGCAGTACTTC	CATSLGAEQYF	TRBV24-1*01	TRBV24-1	TRBJ2-7*01	TRBJ2-7	TRBD1*01	TRBD1	11	14	19	20	2	0	2
136	5.55E-05	TGCAGCGCAAGGACAGACTATGGCTACACCTTC	CSARTDYGYTF	TRBV29-1*01, TRBV29-1*03	TRBV29-1	TRBJ1-2*01	TRBJ1-2	TRBD1*01	TRBD1	7	10	15	16	2	0	2
135	5.51E-05	TGTGCCATCAGGGATGTGCCGGGACAGACTAACTATGGCTACACCTTC	CAIRDVPGQTNYGYTF	TRBV10-3*01, TRBV10-3*02	TRBV10-3	TRBJ1-2*01	TRBJ1-2	TRBD1*01	TRBD1	10	20	26	28	9	1	10
135	5.51E-05	TGTGCCACCAGTGACCCGACACCAGTAGCAATCAGCCCCAGCATTTT	CATSDPTP~SNQPQHF	TRBV24-1*01	TRBV24-1	TRBJ1-5*01	TRBJ1-5	TRBD1*01, TRBD2*02, TRBD2*01	TRBD1, TRBD2	13	17	20	25	3	4	7
135	5.51E-05	TGTGCCCACGCCCCGCGGGCTGGGGAACTATGGCTACACCTTC	CAHAPRA~GNYGYTF	TRBV19*01, TRBV19*03, TRBV19*02	TRBV19	TRBJ1-2*01	TRBJ1-2	TRBD2*01	TRBD2	5	10	15	25	4	9	13
135	5.51E-05	TGTGCCATCAGTTAAGGACAGGGGTAGCTACGAGCAGTACTTC	CAIS*GQ~GSYEQYF	TRBV10-3*01, TRBV10-3*02	TRBV10-3	TRBJ2-7*01	TRBJ2-7	TRBD1*01	TRBD1	11	15	23	27	3	3	6
135	5.51E-05	TGTGCCATCAGCTCCGGGACAGTCCTATATGGCTACACCTTC	CAISSGTVLYGYTF	TRBV10-3*01, TRBV10-3*02	TRBV10-3	TRBJ1-2*01	TRBJ1-2	TRBD1*01	TRBD1	10	15	21	27	4	5	9
135	5.51E-05	TGCGCCAGCAGTGATGGCTCTACCACCTATGGCTACACCTTC	CASSDGSTTYGYTF	TRBV10-1*02, TRBV10-1*01	TRBV10-1	TRBJ1-2*01	TRBJ1-2	TRBD1*01, TRBD2*02, TRBD2*01	TRBD1, TRBD2	13	15	17	26	1	8	9
135	5.51E-05	TGTGCCATCAGTGACACTAACTCCTACGAGCAGTACTTC	CAISDTNSYEQYF	TRBV10-3*01, TRBV10-3*02	TRBV10-3	TRBJ2-7*01	TRBJ2-7	TRBD2*02, TRBD2*01	TRBD2	13	15	18	20	1	1	2
135	5.51E-05	TGTGCCATCAGAGATCTAGCGGACAATGAGCAGTTCTTC	CAIRDLADNEQFF	TRBV10-3*01, TRBV10-3*02	TRBV10-3	TRBJ2-1*01	TRBJ2-1	TRBD2*02, TRBD2*01	TRBD2	10	15	21	22	4	0	4
135	5.51E-05	TGTGCCACCAGTGATCCTGTAAGCTATGAGCAGTTCTTC	CATSDPVSYEQFF	TRBV24-1*01	TRBV24-1	TRBJ2-1*01	TRBJ2-1	TRBD1*01	TRBD1	14	15	19	25	0	5	5
135	5.51E-05	TGTGCCACCAGTGATGGGGGCCGGGGCGAGCAGTACTTC	CATSDGGRGEQYF	TRBV24-1*01	TRBV24-1	TRBJ2-7*01	TRBJ2-7	TRBD1*01	TRBD1	14	15	20	26	0	5	5
135	5.51E-05	TGTGCCACCAGTGATACGGACTCCTACGAGCAGTACTTC	CATSDTDSYEQYF	TRBV24-1*01	TRBV24-1	TRBJ2-7*01	TRBJ2-7	TRBD1*01, TRBD2*02, TRBD2*01	TRBD1, TRBD2	14	17	19	20	2	0	2
135	5.51E-05	TGTGCCAGCAGTCGACAAGCGGAAGATACGCAGTATTTT	CASSRQAEDTQYF	TRBV6-3*01, TRBV6-2*01	TRBV6-3, TRBV6-2	TRBJ2-3*01	TRBJ2-3	TRBD2*02, TRBD2*01	TRBD2	11	17	21	23	5	1	6
135	5.51E-05	TGCAGTGCTAGAGTCAGGGAAGCATCACCCCTCCACTTT	CSARVREASPLHF	TRBV20-1*01, TRBV20-1*04, TRBV20-1*05, TRBV20-1*07	TRBV20-1	TRBJ1-6*01	TRBJ1-6	TRBD1*01	TRBD1	12	14	18	24	1	5	6
135	5.51E-05	TGCAGTGCTAGAGATCAGTACACTGAAGCTTTCTTT	CSARDQYTEAFF	TRBV20-1*01, TRBV20-1*05, TRBV20-1*07	TRBV20-1	TRBJ1-1*01	TRBJ1-1	TRBD1*01, TRBD2*02, TRBD2*01	TRBD1, TRBD2	13	15	17	19	1	1	2
135	5.51E-05	TGTGCCACACGGGACTAGCGAATGAGCAGTTCTTC	CATRD*~NEQFF	TRBV24-1*01	TRBV24-1	TRBJ2-1*01	TRBJ2-1	TRBD2*02, TRBD2*01	TRBD2	7	10	19	20	2	0	2
134	5.46E-05	TGTGCCACCAGTGACGGACTAGCGGGAGGGCCAAGGAGCTCCGAGCAGTACTTC	CATSDGLAGGPRSSEQYF	TRBV24-1*01	TRBV24-1	TRBJ2-7*01	TRBJ2-7	TRBD2*02	TRBD2	13	15	29	41	1	11	12
134	5.46E-05	TGCGCCAGCAGCCAAGAGAGGTCTAGCGGGGAACCACCGGGGAGCTGTTTTTT	CASSQERSS~GTTGELFF	TRBV4-1*02, TRBV4-1*01	TRBV4-1	TRBJ2-2*01	TRBJ2-2	TRBD2*01	TRBD2	16	22	30	34	5	3	8
134	5.46E-05	TGCAGTGCTAGCATGCTAGCGGGAGGTCCCTACAATGAGCAGTTCTTC	CSASMLAGGPYNEQFF	TRBV20-1*06, TRBV20-1*03, TRBV20-1*01, TRBV20-1*04, TRBV20-1*05, TRBV20-1*02, TRBV20-1*07	TRBV20-1	TRBJ2-1*01	TRBJ2-1	TRBD2*02	TRBD2	10	15	25	28	4	2	6
134	5.46E-05	TGTGCCATCAGTGCATCGGGACAGGGCGATCAGCCCCAGCATTTT	CAISASGQGDQPQHF	TRBV10-3*01, TRBV10-3*02	TRBV10-3	TRBJ1-5*01	TRBJ1-5	TRBD1*01	TRBD1	12	17	25	28	4	2	6
134	5.46E-05	TGTGCCACCAGTGATCGACTAGCGGGAGCGTCTGAGCAGTACTTC	CATSDRLAGASEQYF	TRBV24-1*01	TRBV24-1	TRBJ2-7*01	TRBJ2-7	TRBD2*02	TRBD2	14	16	27	33	1	5	6
134	5.46E-05	TGTGCCACCAGTGACAGTACAGGGATCCGACAGCCCCAGCATTTT	CATSDSTGIRQPQHF	TRBV24-1*01	TRBV24-1	TRBJ1-5*01	TRBJ1-5	TRBD1*01	TRBD1	13	18	23	30	4	6	10
134	5.46E-05	TGTGCCACCAGACGAGGGGGGGTGGGCAATCAGCCCCAGCATTTT	CATRRGGVGNQPQHF	TRBV24-1*01	TRBV24-1	TRBJ1-5*01	TRBJ1-5	TRBD2*01	TRBD2	10	15	21	25	4	3	7
134	5.46E-05	TGTGCCATCACCGATAGGGACAGCCACTACGAGCAGTACTTC	CAITDRDSHYEQYF	TRBV10-3*01, TRBV10-3*02	TRBV10-3	TRBJ2-7*01	TRBJ2-7	TRBD1*01	TRBD1	9	16	22	26	6	3	9
134	5.46E-05	TGTGCCATCAGCCGACAGGGTAAGGACACTGAAGCTTTCTTT	CAISRQGKDTEAFF	TRBV10-3*01, TRBV10-3*02	TRBV10-3	TRBJ1-1*01	TRBJ1-1	TRBD1*01	TRBD1	10	13	19	25	2	5	7
134	5.46E-05	TGTGCCACCAGCTCCGGGACAGGGTTGTACGAGCAGTACTTC	CATSSGTGLYEQYF	TRBV24-1*01	TRBV24-1	TRBJ2-7*01	TRBJ2-7	TRBD1*01	TRBD1	10	15	23	27	4	3	7
134	5.46E-05	TGTGCCACCAGTGTCCGGGAGCTCCTACGAGCAGTACTTC	CATSVRE~SYEQYF	TRBV24-1*01	TRBV24-1	TRBJ2-7*01	TRBJ2-7	TRBD2*02	TRBD2	12	15	20	21	2	0	2
134	5.46E-05	TGTGCCACCAGTGATAGGGGGGATCAGCCCCAGCATTTT	CATSDRGDQPQHF	TRBV24-1*01	TRBV24-1	TRBJ1-5*01	TRBJ1-5	TRBD1*01, TRBD2*01	TRBD1, TRBD2	14	15	20	22	0	1	1
134	5.46E-05	TGCGCCAGCAGTGAGTCAACCAATCAGCCCCAGCATTTT	CASSESTNQPQHF	TRBV10-2*01	TRBV10-2	TRBJ1-5*01	TRBJ1-5	TRBD1*01, TRBD2*02, TRBD2*01	TRBD1, TRBD2	16	-1	-1	20	-1	-1	3
134	5.46E-05	TGCAGTGCTAGACGCGGAGGTGATCAGCCCCAGCATTTT	CSARRGGDQPQHF	TRBV20-1*01, TRBV20-1*04, TRBV20-1*05, TRBV20-1*07	TRBV20-1	TRBJ1-5*01	TRBJ1-5	TRBD2*02	TRBD2	11	15	19	22	3	2	5
133	5.42E-05	TGCGCCAGCAGCCAAGAAAGTAACAGCCTCTACTCTGGGGCCAACGTCCTGACTTTC	CASSQESNSLYSGANVLTF	TRBV4-3*01	TRBV4-3	TRBJ2-6*01	TRBJ2-6	TRBD1*01, TRBD2*02	TRBD1, TRBD2	16	22	25	32	5	6	11
133	5.42E-05	TGTGCCATCAGTGAGTCGGCAGGGAGAGGCTACGAGCAGTACTTC	CAISESAGRGYEQYF	TRBV10-3*01, TRBV10-3*02	TRBV10-3	TRBJ2-7*01	TRBJ2-7	TRBD1*01, TRBD2*02	TRBD1, TRBD2	16	19	23	29	2	5	7
133	5.42E-05	TGTGCCATCAGTGAGAAGGGGGTGAGCAATCAGCCCCAGCATTTT	CAISEKGVSNQPQHF	TRBV10-3*01, TRBV10-3*02	TRBV10-3	TRBJ1-5*01	TRBJ1-5	TRBD1*01	TRBD1	14	16	21	24	1	2	3
133	5.42E-05	TGTGCCACCAGTGATCCCCGACCACTCCGGTACGAGCAGTACTTC	CATSDPRPLRYEQYF	TRBV24-1*01	TRBV24-1	TRBJ2-7*01	TRBJ2-7	TRBD2*01	TRBD2	14	15	19	30	0	10	10
133	5.42E-05	TGTGCCAGCAGCCTGGGACTAGCGGGATCCTACGAGCAGTACTTC	CASSLGLAGSYEQYF	TRBV9*02, TRBV9*01	TRBV9	TRBJ2-7*01	TRBJ2-7	TRBD2*02	TRBD2	11	14	26	27	2	0	2
133	5.42E-05	TGCAGCGTTGAAGCAGCGGGAGATTTGACCTACGAGCAGTACTTC	CSVEAAGDLTYEQYF	TRBV29-1*01	TRBV29-1	TRBJ2-7*01	TRBJ2-7	TRBD2*02	TRBD2	12	14	21	28	1	6	7
133	5.42E-05	TGTGCCATCAGTGAGTCACAGGGGTCCTACGAGCAGTACTTC	CAISESQGSYEQYF	TRBV10-3*01, TRBV10-3*02	TRBV10-3	TRBJ2-7*01	TRBJ2-7	TRBD1*01	TRBD1	16	17	23	24	0	0	0
133	5.42E-05	TGTGCCATCAGTGAGAAGAGTTTAGGCTACGAGCAGTACTTC	CAISEKSLGYEQYF	TRBV10-3*01, TRBV10-3*02	TRBV10-3	TRBJ2-7*01	TRBJ2-7	TRBD1*01, TRBD2*02, TRBD2*01	TRBD1, TRBD2	14	23	25	26	8	0	8
133	5.42E-05	TGTGCCAGCAGTGTTTACGGGACAGGCTACGAGCAGTACTTC	CASSVYGTGYEQYF	TRBV2*01, TRBV2*02, TRBV2*03	TRBV2	TRBJ2-7*01	TRBJ2-7	TRBD1*01	TRBD1	12	18	25	26	5	0	5
133	5.42E-05	TGCGCCAGCAGTGAGTCGAGCGACATCTATGGCTACACCTTC	CASSESSDIYGYTF	TRBV10-2*01	TRBV10-2	TRBJ1-2*01	TRBJ1-2	TRBD1*01, TRBD2*02, TRBD2*01	TRBD1, TRBD2	16	21	24	26	4	1	5
133	5.42E-05	TGTGCCGGCCAACAGGGGTCCGGGAGAGGCTACACCTTC	CAGQQGSGRGYTF	TRBV10-3*01, TRBV10-3*02	TRBV10-3	TRBJ1-2*01	TRBJ1-2	TRBD1*01	TRBD1	5	11	17	27	5	9	14
133	5.42E-05	TGTGCCATCAGTGAGAAGAACAATCAGCCCCAGCATTTT	CAISEKNNQPQHF	TRBV10-3*01, TRBV10-3*02	TRBV10-3	TRBJ1-5*01	TRBJ1-5			14	-1	-1	20	-1	-1	5
133	5.42E-05	TGTGCCATCAGCAAGACAGGCTACAATGAGCAGTTCTTC	CAISKTGYNEQFF	TRBV10-3*01, TRBV10-3*02	TRBV10-3	TRBJ2-1*01	TRBJ2-1	TRBD1*01	TRBD1	10	14	19	20	3	0	3
133	5.42E-05	TGTGCCATCAAGGGACTAGAGGGAGGCGAGCAGTACTTC	CAIKGLEGGEQYF	TRBV10-3*01, TRBV10-3*02	TRBV10-3	TRBJ2-7*01	TRBJ2-7	TRBD2*02, TRBD2*01	TRBD2	9	11	18	26	1	7	8
133	5.42E-05	TGTGCCAGCAGCGCGCCCCGGGGGGGTGAGCAGTACTTC	CASSAPRGGEQYF	TRBV9*02, TRBV9*01, TRBV9*03	TRBV9	TRBJ2-7*01	TRBJ2-7	TRBD2*01	TRBD2	10	18	25	27	7	1	8
133	5.42E-05	TGCGCCAGCAGTGAAGGACTCTCCTACGAGCAGTACTTC	CASSEGLSYEQYF	TRBV10-2*01	TRBV10-2	TRBJ2-7*01	TRBJ2-7	TRBD2*02, TRBD2*01	TRBD2	13	15	19	20	1	0	1
133	5.42E-05	TGTGCCATCAGTGAAGACAGCTACGAGCAGTACTTC	CAISEDSYEQYF	TRBV10-3*01, TRBV10-3*02	TRBV10-3	TRBJ2-7*01	TRBJ2-7	TRBD1*01	TRBD1	13	15	19	20	1	0	1
133	5.42E-05	TGTGCCACCAGTGAAGTCGACGGGGAGCAGTACTTC	CATSEVDGEQYF	TRBV24-1*01	TRBV24-1	TRBJ2-7*01	TRBJ2-7	TRBD2*02, TRBD2*01	TRBD2	13	20	23	24	6	0	6
132	5.38E-05	TGTGCCATCAGTCAGGCAGGGCGGACGAAACATTACTACGAGCAGTACTTC	CAISQAGRTKHYYEQYF	TRBV10-3*01, TRBV10-3*02	TRBV10-3	TRBJ2-7*01	TRBJ2-7	TRBD1*01	TRBD1	11	16	20	35	4	14	18
132	5.38E-05	TGTGCCAGCAGCGCCCCAGGGACAGCTGGAAATTCACCCCTCCACTTT	CASSAPGTAGNSPLHF	TRBV9*02, TRBV9*01, TRBV9*03	TRBV9	TRBJ1-6*01	TRBJ1-6	TRBD1*01	TRBD1	12	18	24	30	5	5	10
132	5.38E-05	TGTGCCATCAGTGAGGGACAGGTCACCGATCAGCCCCAGCATTTT	CAISEGQVTDQPQHF	TRBV10-3*01, TRBV10-3*02	TRBV10-3	TRBJ1-5*01	TRBJ1-5	TRBD1*01	TRBD1	14	15	21	28	0	6	6
132	5.38E-05	TGTGCCACCAGTGATCCCCGGGACAGGGGTGGCGAGCAGTACTTC	CATSDPRDRGGEQYF	TRBV24-1*01	TRBV24-1	TRBJ2-7*01	TRBJ2-7	TRBD1*01	TRBD1	14	19	28	32	4	3	7
132	5.38E-05	TGTGCCACCAGTGAGACCGGGACAGGGCTCAACGAGCAGTACTTC	CATSETGTGLNEQYF	TRBV24-1*01	TRBV24-1	TRBJ2-7*01	TRBJ2-7	TRBD1*01	TRBD1	13	18	26	31	4	4	8
132	5.38E-05	TGTGCCATCAGTGAGGGAGGGGCTGGCTATGGCTACACCTTC	CAISEGGAGYGYTF	TRBV10-3*01, TRBV10-3*02	TRBV10-3	TRBJ1-2*01	TRBJ1-2	TRBD2*02	TRBD2	14	15	20	26	0	5	5
132	5.38E-05	TGTGCCACCAGTGGTCAGGAGTCCTACAATGAGCAGTTCTTC	CATSGQESYNEQFF	TRBV24-1*01	TRBV24-1	TRBJ2-1*01	TRBJ2-1	TRBD1*01, TRBD2*02	TRBD1, TRBD2	12	15	18	21	2	2	4
132	5.38E-05	TGTGCCACCAGTGATTTTGGGCGTAATCAGCCCCAGCATTTT	CATSDFGRNQPQHF	TRBV24-1*01	TRBV24-1	TRBJ1-5*01	TRBJ1-5	TRBD1*01	TRBD1	16	18	21	24	1	2	3
132	5.38E-05	TGTGCCACCAGTGAATCGGGACAGTTGAAAAACTGTTTTTT	CATSESG~VEKLFF	TRBV24-1*01	TRBV24-1	TRBJ1-4*01	TRBJ1-4	TRBD1*01	TRBD1	13	17	23	25	3	1	4
132	5.38E-05	TGCGCCAGGAGGGGACAGCATAAGCTATGGCTACACCTTC	CARRGQH~SYGYTF	TRBV10-1*02, TRBV10-1*01	TRBV10-1	TRBJ1-2*01	TRBJ1-2	TRBD1*01	TRBD1	7	11	17	24	3	6	9
132	5.38E-05	TGTGCCATCACCGCGGGGCCGGCCTATGGCTACACCTTC	CAITAGPAYGYTF	TRBV10-3*01, TRBV10-3*02	TRBV10-3	TRBJ1-2*01	TRBJ1-2	TRBD2*01	TRBD2	9	12	17	23	2	5	7
132	5.38E-05	TGCGCCAGCAGTGATTCAGGGGTATACGAGCAGTACTTC	CASSDSGVYEQYF	TRBV10-2*01	TRBV10-2	TRBJ2-7*01	TRBJ2-7	TRBD1*01	TRBD1	13	16	21	24	2	2	4
132	5.38E-05	TGCAGTACGTCGGTACTGGAGAAGGTACCCCTCCACTTT	CSTSVLEKVPLHF	TRBV20-1*06, TRBV20-1*03, TRBV20-1*01, TRBV20-1*04, TRBV20-1*05, TRBV20-1*02, TRBV20-1*07	TRBV20-1	TRBJ1-6*01	TRBJ1-6	TRBD2*02	TRBD2	5	17	20	26	11	5	16
132	5.38E-05	TGCAGCGTTGATGCGGAGGGGGCTAGTGGCTACACCTTC	CSVDAEGASGYTF	TRBV29-1*01	TRBV29-1	TRBJ1-2*01	TRBJ1-2	TRBD1*01	TRBD1	10	16	22	26	5	3	8
132	5.38E-05	TGCGCCACTGGGACAGCCTCACCTACGAGCAGTACTTC	CATGTA~TYEQYF	TRBV10-1*02, TRBV10-1*01	TRBV10-1	TRBJ2-7*01	TRBJ2-7	TRBD1*01	TRBD1	6	9	15	21	2	5	7
132	5.38E-05	TGTGCCACCAGCGGCGGGAGAACGCGAGCAGTACTTC	CATSGG~EREQYF	TRBV24-1*01	TRBV24-1	TRBJ2-7*01	TRBJ2-7	TRBD2*02	TRBD2	10	13	19	24	2	4	6
132	5.38E-05	TGTGCCATCAGGGACAGACCCTACGAGCAGTACTTC	CAIRDRPYEQYF	TRBV10-3*01, TRBV10-3*02	TRBV10-3	TRBJ2-7*01	TRBJ2-7	TRBD1*01	TRBD1	10	11	16	19	0	2	2
132	5.38E-05	TGTGCCACTGGGACAGGCCGGGGCTACACCTTC	CATGTGRGYTF	TRBV24-1*01	TRBV24-1	TRBJ1-2*01	TRBJ1-2	TRBD1*01	TRBD1	7	9	16	21	1	4	5
132	5.38E-05	TGCAGCGCCAAGCGGACCTATGGCTACACCTTC	CSAKRTYGYTF	TRBV29-1*01, TRBV29-1*03	TRBV29-1	TRBJ1-2*01	TRBJ1-2	TRBD2*02, TRBD2*01	TRBD2	7	10	14	17	2	2	4
131	5.34E-05	TGTGCCAGCAGCCTAAGACAAGGGGGAAGCACAGATACGCAGTATTTT	CASSLRQGGSTDTQYF	TRBV7-2*04, TRBV7-2*01	TRBV7-2	TRBJ2-3*01	TRBJ2-3	TRBD1*01	TRBD1	11	20	25	27	8	1	9
131	5.34E-05	TGTGCCACCAGTGTCCCGGGACAGGGGAGTTCAGCCCCAGCATTTT	CATSVPGQ~GVQPQHF	TRBV24-1*01	TRBV24-1	TRBJ1-5*01	TRBJ1-5	TRBD1*01	TRBD1	12	17	26	30	4	3	7
131	5.34E-05	TGTGCCACCAGTGACCAGAAGCGGGGTACCTACGAGCAGTACTTC	CATSDQKRGTYEQYF	TRBV24-1*01	TRBV24-1	TRBJ2-7*01	TRBJ2-7	TRBD2*01	TRBD2	13	19	25	28	5	2	7
131	5.34E-05	TGCAGTGCCCTGACCGGGACAGAAGTCTCCTACGAGCAGTACTTC	CSALTGTEVSYEQYF	TRBV20-1*06, TRBV20-1*03, TRBV20-1*01, TRBV20-1*04, TRBV20-1*05, TRBV20-1*02, TRBV20-1*07	TRBV20-1	TRBJ2-7*01	TRBJ2-7	TRBD1*01	TRBD1	7	15	21	26	7	4	11
131	5.34E-05	TGCAGTGCCGGAGTGGGACTAGCGACAGAATACGAGCAGTACTTC	CSAGVGLATEYEQYF	TRBV20-1*06, TRBV20-1*03, TRBV20-1*01, TRBV20-1*04, TRBV20-1*05, TRBV20-1*02, TRBV20-1*07	TRBV20-1	TRBJ2-7*01	TRBJ2-7	TRBD2*02, TRBD2*01	TRBD2	7	14	23	30	6	6	12
131	5.34E-05	TGCGCCAGCACTAAGGGGGGACCTCAGTTGTCGAGCAGTACTTC	CASTKGG~SVVEQYF	TRBV10-1*02, TRBV10-1*01	TRBV10-1	TRBJ2-7*01	TRBJ2-7	TRBD1*01, TRBD2*01	TRBD1, TRBD2	9	13	18	31	3	12	15
131	5.34E-05	TGTGCCCATGGGACAGGTGTTTCTAACTATGGCTACACCTTC	CAHGTGVSNYGYTF	TRBV10-3*01, TRBV10-3*02	TRBV10-3	TRBJ1-2*01	TRBJ1-2	TRBD1*01	TRBD1	5	9	16	22	3	5	8
131	5.34E-05	TGTGCCATCAGCCAGGGACAGGGAGGTGAAAAACTGTTTTTT	CAISQGQGGEKLFF	TRBV10-3*01, TRBV10-3*02	TRBV10-3	TRBJ1-4*01	TRBJ1-4	TRBD1*01	TRBD1	10	14	22	26	3	3	6
131	5.34E-05	TGTGCCATCAGGGCGGGGACTAGCTCTTACGAGCAGTACTTC	CAIRAGTSSYEQYF	TRBV10-3*01, TRBV10-3*02	TRBV10-3	TRBJ2-7*01	TRBJ2-7	TRBD2*02, TRBD2*01	TRBD2	10	15	22	23	4	0	4
131	5.34E-05	TGTGCCAGTAGTATAAAGTGGGATAACTATGGCTACACCTTC	CASSIKWDNYGYTF	TRBV19*01, TRBV19*02	TRBV19	TRBJ1-2*01	TRBJ1-2	TRBD1*01, TRBD2*02, TRBD2*01	TRBD1, TRBD2	14	19	22	23	4	0	4
131	5.34E-05	TGTGCCAGCAGCTTAGAGGAGACAGAGTCACCCCTCCACTTT	CASSLEETESPLHF	TRBV7-2*04, TRBV7-2*01	TRBV7-2	TRBJ1-6*01	TRBJ1-6	TRBD1*01	TRBD1	15	20	24	27	4	2	6
131	5.34E-05	TGCAGTGCTAGAGATCTACAGGGTAGAGGGGGCTACACCTTC	CSARDLQGRGGYTF	TRBV20-1*01, TRBV20-1*05, TRBV20-1*07	TRBV20-1	TRBJ1-2*01	TRBJ1-2	TRBD1*01	TRBD1	13	17	22	30	3	7	10
131	5.34E-05	TGTGCCATCAACGGGACAGGGACAATCAGCCCCAGCATTTT	CAINGTG~NQPQHF	TRBV10-3*01, TRBV10-3*02	TRBV10-3	TRBJ1-5*01	TRBJ1-5	TRBD1*01	TRBD1	6	12	20	22	5	1	6
131	5.34E-05	TGCGCCAGCAGCTCGACAGGGCGTGCTACGAGCAGTACTTC	CASSSTG~CYEQYF	TRBV10-1*02, TRBV10-1*01	TRBV10-1	TRBJ2-7*01	TRBJ2-7	TRBD1*01	TRBD1	10	14	20	25	3	4	7
131	5.34E-05	TGTGCCATCAGTGAGTCGAACGCTCAGCCCCAGCATTTT	CAISESNAQPQHF	TRBV10-3*01, TRBV10-3*02	TRBV10-3	TRBJ1-5*01	TRBJ1-5	TRBD2*02, TRBD2*01	TRBD2	16	20	22	23	3	0	3
131	5.34E-05	TGTGCCACCAGTGAGGGCCGGGACTACGAGCAGTACTTC	CATSEGRDYEQYF	TRBV24-1*01	TRBV24-1	TRBJ2-7*01	TRBJ2-7	TRBD2*02	TRBD2	13	19	25	30	5	4	9
131	5.34E-05	TGCAGTGCTAAAGCGTTCACAGATACGCAGTATTTT	CSAKAFTDTQYF	TRBV20-1*01, TRBV20-1*04, TRBV20-1*05, TRBV20-1*07	TRBV20-1	TRBJ2-3*01	TRBJ2-3	TRBD2*02, TRBD2*01	TRBD2	9	11	14	17	1	2	3
131	5.34E-05	TGTGCCACCAGGGACAATCTACGAGCAGTACTTC	CATRDN~YEQYF	TRBV24-1*01	TRBV24-1	TRBJ2-7*01	TRBJ2-7	TRBD1*01	TRBD1	10	11	15	18	0	2	2
130	5.30E-05	TGCAGTGCTAGAGAGGGGGCGGCTAGCGGGACGAACACCGGGGAGCTGTTTTTT	CSAREGAASGTNTGELFF	TRBV20-1*01, TRBV20-1*05, TRBV20-1*07	TRBV20-1	TRBJ2-2*01	TRBJ2-2	TRBD2*02	TRBD2	13	22	30	31	8	0	8
130	5.30E-05	TGTGCCATCAGTGAGACAGAAGGTATAGGGGCAAACTATGGCTACACCTTC	CAISETEGIGANYGYTF	TRBV10-3*01, TRBV10-3*02	TRBV10-3	TRBJ1-2*01	TRBJ1-2	TRBD1*01	TRBD1	14	26	30	33	11	2	13
130	5.30E-05	TGTGCCACCAGTGCCTGACTTCCTAGGGCAATCAGCCCCAGCATTTT	CATSA*LP~GNQPQHF	TRBV24-1*01	TRBV24-1	TRBJ1-5*01	TRBJ1-5	TRBD1*01, TRBD2*02, TRBD2*01	TRBD1, TRBD2	12	13	16	27	0	10	10
130	5.30E-05	TGTGCCATCAGTGCTTTGGACTCGGCCCTCTACGAGCAGTACTTC	CAISALDSALYEQYF	TRBV10-3*01, TRBV10-3*02	TRBV10-3	TRBJ2-7*01	TRBJ2-7	TRBD2*02, TRBD2*01	TRBD2	12	17	21	29	4	7	11
130	5.30E-05	TGTGCCACCAGTGATGCAAAGGGCTCTGGAAACACCATATATTTT	CATSDAKGSGNTIYF	TRBV24-1*01	TRBV24-1	TRBJ1-3*01	TRBJ1-3	TRBD1*01, TRBD2*02	TRBD1, TRBD2	14	19	22	23	4	0	4
130	5.30E-05	TGTGCCAGTAGTGGCAACAGGGGGCGCGGATATGGCTACACCTTC	CASSGNRGRGYGYTF	TRBV19*01, TRBV19*03, TRBV19*02	TRBV19	TRBJ1-2*01	TRBJ1-2	TRBD1*01	TRBD1	11	16	24	30	4	5	9
130	5.30E-05	TGCGCCAGCCGCCCAGGAGGTCTGGCTAACTATGGCTACACCTTC	CASRPGGLANYGYTF	TRBV10-2*01	TRBV10-2	TRBJ1-2*01	TRBJ1-2	TRBD2*02	TRBD2	8	15	19	25	6	5	11
130	5.30E-05	TGCAGCGTTGAAGTAGCGGGGGACACTACCTACGAGCAGTACTTC	CSVEVAGDTTYEQYF	TRBV29-1*01	TRBV29-1	TRBJ2-7*01	TRBJ2-7	TRBD2*01	TRBD2	12	13	21	28	0	6	6
130	5.30E-05	TGTGCCATCAGGGGACACGGTGAAAGCTACGAGCAGTACTTC	CAIRGHGESYEQYF	TRBV10-3*01, TRBV10-3*02	TRBV10-3	TRBJ2-7*01	TRBJ2-7	TRBD1*01	TRBD1	10	11	16	26	0	9	9
130	5.30E-05	TGTGCCACCGCTCCCACTGGGACAAACTACGAGCAGTACTTC	CATAPTGTNYEQYF	TRBV24-1*01	TRBV24-1	TRBJ2-7*01	TRBJ2-7	TRBD1*01	TRBD1	8	18	23	26	9	2	11
130	5.30E-05	TGTGCCACCGAAGCCGGGACAGCCTCCTACGAGCAGTACTTC	CATEAGTASYEQYF	TRBV10-3*01, TRBV10-3*02	TRBV10-3	TRBJ2-7*01	TRBJ2-7	TRBD1*01	TRBD1	6	15	21	23	8	1	9
130	5.30E-05	TGTGCCACCACGGCGGGAGTGAGGGCAGATACGCAGTATTTT	CATTAGVRADTQYF	TRBV24-1*01	TRBV24-1	TRBJ2-3*01	TRBJ2-3	TRBD2*02	TRBD2	9	12	18	25	2	6	8
130	5.30E-05	TGTGCCACCAGTGACCCGGGGCAGGGCTACGAGCAGTACTTC	CATSDPGQGYEQYF	TRBV24-1*01	TRBV24-1	TRBJ2-7*01	TRBJ2-7	TRBD1*01, TRBD2*01	TRBD1, TRBD2	13	21	25	26	7	0	7
130	5.30E-05	TGCGCCAGCAGTCCACAGGGTGCTGCTTTGGGCTACACCTTC	CASSPQGAALGYTF	TRBV10-2*01	TRBV10-2	TRBJ1-2*01	TRBJ1-2	TRBD1*01	TRBD1	11	14	19	30	2	10	12
130	5.30E-05	TGCGCCAGCAGTGAGTCGCCGTCCACCTACGAGCAGTACTTC	CASSESPSTYEQYF	TRBV10-1*01	TRBV10-1	TRBJ2-7*01	TRBJ2-7	TRBD1*01, TRBD2*02, TRBD2*01	TRBD1, TRBD2	16	20	23	25	3	1	4
130	5.30E-05	TGCAGTGCTAGTAGGGGGCATAGCAATCAGCCCCAGCATTTT	CSASRGHSNQPQHF	TRBV20-1*01, TRBV20-1*04, TRBV20-1*05, TRBV20-1*07	TRBV20-1	TRBJ1-5*01	TRBJ1-5	TRBD1*01	TRBD1	11	12	18	20	0	1	1
130	5.30E-05	TGCGCCAGCATTACGGTTCTCAATCAGCCCCAGCATTTT	CASITVLNQPQHF	TRBV10-1*02, TRBV10-1*01	TRBV10-1	TRBJ1-5*01	TRBJ1-5	TRBD2*02, TRBD2*01	TRBD2	9	13	15	20	3	4	7
130	5.30E-05	TGTGCCATCAGGGGATACAATCAGCCCCAGCATTTT	CAIRGYNQPQHF	TRBV10-3*01, TRBV10-3*02	TRBV10-3	TRBJ1-5*01	TRBJ1-5	TRBD1*01, TRBD2*02, TRBD2*01	TRBD1, TRBD2	10	11	14	17	0	2	2
130	5.30E-05	TGCGCCAGCAGGGTAGGGGGCGGTGAGCAGTACTTC	CASRVGGGEQYF	TRBV10-2*01	TRBV10-2	TRBJ2-7*01	TRBJ2-7	TRBD1*01	TRBD1	10	14	20	24	3	3	6
130	5.30E-05	TGCGCCAGCTACCACGCCTACGAGCAGTACTTC	CASYHAYEQYF	TRBV10-2*01	TRBV10-2	TRBJ2-7*01	TRBJ2-7			8	-1	-1	16	-1	-1	7
130	5.30E-05	TGTGCCATCAGTGAGGACAGCCCAGTACTTC	CAISE~TAQYF	TRBV10-3*01, TRBV10-3*02	TRBV10-3	TRBJ2-7*01	TRBJ2-7	TRBD1*01	TRBD1	14	15	19	22	0	2	2
129	5.26E-05	TGTGCCATCAGTGAACGAGGGGGCCAAAGCAATCAGCCCCAGCATTTT	CAISERGGQSNQPQHF	TRBV10-3*01, TRBV10-3*02	TRBV10-3	TRBJ1-5*01	TRBJ1-5	TRBD1*01	TRBD1	13	17	23	27	3	3	6
129	5.26E-05	TGTGCCACCAGTGATTTTCGTGGGACAGGGGGCACTGGCTACACCTTC	CATSDFRGTGGTGYTF	TRBV24-1*01	TRBV24-1	TRBJ1-2*01	TRBJ1-2	TRBD1*01	TRBD1	16	21	32	35	4	2	6
129	5.26E-05	TGTGCCATCAGTGAGTCGGGACAGGGGGCATGGGAGCAGTACTTC	CAISESGQGAWEQYF	TRBV10-3*01, TRBV10-3*02	TRBV10-3	TRBJ2-7*01	TRBJ2-7	TRBD1*01	TRBD1	16	17	28	33	0	4	4
129	5.26E-05	TGTGCCATCAGTGAAGGCGGGAGGGCCGTATACGAGCAGTACTTC	CAISEGGRAVYEQYF	TRBV10-3*01, TRBV10-3*02	TRBV10-3	TRBJ2-7*01	TRBJ2-7	TRBD2*02	TRBD2	13	16	24	30	2	5	7
129	5.26E-05	TGTGCCACCAGTGATAGCGCGGAAACCTACAATGAGCAGTTCTTC	CATSDSAETYNEQFF	TRBV24-1*01	TRBV24-1	TRBJ2-1*01	TRBJ2-1	TRBD2*02, TRBD2*01	TRBD2	14	18	21	25	3	3	6
129	5.26E-05	TGTGCCATCAGTGGGACAGGGTCATCTCAGCCCCAGCATTTT	CAISGTGSSQPQHF	TRBV10-3*01, TRBV10-3*02	TRBV10-3	TRBJ1-5*01	TRBJ1-5	TRBD1*01	TRBD1	12	13	20	26	0	5	5
129	5.26E-05	TGTGCCATCAGTGAATGGAGTAGCAATCAGCCCCAGCATTTT	CAISEWSSNQPQHF	TRBV10-3*01, TRBV10-3*02	TRBV10-3	TRBJ1-5*01	TRBJ1-5	TRBD2*02	TRBD2	13	16	19	20	2	0	2
129	5.26E-05	TGTGCCATCAGCGCTACCGCGGGGGCGGGGGAGCAGTACTTC	CAISATAGAGEQYF	TRBV10-3*01, TRBV10-3*02	TRBV10-3	TRBJ2-7*01	TRBJ2-7	TRBD2*01	TRBD2	10	18	24	30	7	5	12
129	5.26E-05	TGTGCCATCAGTACAGGGTCCTCCTACGAGCAGTACTTC	CAISTGSSYEQYF	TRBV10-3*01, TRBV10-3*02	TRBV10-3	TRBJ2-7*01	TRBJ2-7	TRBD1*01	TRBD1	11	12	17	20	0	2	2
129	5.26E-05	TGTGCCACTCCCAGACAGGGTCCCTACGAGCAGTACTTC	CATPRQGPYEQYF	TRBV24-1*01	TRBV24-1	TRBJ2-7*01	TRBJ2-7	TRBD1*01	TRBD1	7	13	19	22	5	2	7
129	5.26E-05	TGCGCCAGCACTTCGACAGGGGGCTATGGCTACACCTTC	CASTSTGGYGYTF	TRBV10-2*01	TRBV10-2	TRBJ1-2*01	TRBJ1-2	TRBD1*01	TRBD1	9	14	22	23	4	0	4
129	5.26E-05	TGCAGTGCTAGAGATCGGACCCTTTTTGCCCTCCACTTT	CSARDRTLFALHF	TRBV20-1*01, TRBV20-1*05, TRBV20-1*07	TRBV20-1	TRBJ1-6*01	TRBJ1-6	TRBD1*01, TRBD2*02, TRBD2*01	TRBD1, TRBD2	13	16	19	28	2	8	10
129	5.26E-05	TGTGCCACCAGGGGGGCTCAACCTACGAGCAGTACTTC	CATRGA~TYEQYF	TRBV24-1*01	TRBV24-1	TRBJ2-7*01	TRBJ2-7	TRBD1*01	TRBD1	10	11	16	21	0	4	4
129	5.26E-05	TGTGCCACCAGTCGACAGGGGCCTGAGCAGTTCTTC	CATSRQGPEQFF	TRBV24-1*01	TRBV24-1	TRBJ2-1*01	TRBJ2-1	TRBD1*01	TRBD1	11	13	20	23	1	2	3
129	5.26E-05	TGTGCCAGCGGAGCAAAGCGCTACGAGCAGTACTTC	CASGAKRYEQYF	TRBV2*01, TRBV2*03	TRBV2	TRBJ2-7*01	TRBJ2-7	TRBD2*02, TRBD2*01	TRBD2	8	16	19	20	7	0	7
129	5.26E-05	TGCAGTGCTAACAGGGTTGATTCACCCCTCCACTTT	CSANRVDSPLHF	TRBV20-1*06, TRBV20-1*03, TRBV20-1*01, TRBV20-1*04, TRBV20-1*05, TRBV20-1*02, TRBV20-1*07	TRBV20-1	TRBJ1-6*01	TRBJ1-6	TRBD1*01	TRBD1	9	10	15	19	0	3	3
129	5.26E-05	TGTGCCACCTCCCTTGCAGATACGCAGTATTTT	CATSLADTQYF	TRBV24-1*01	TRBV24-1	TRBJ2-3*01	TRBJ2-3	TRBD1*01, TRBD2*02, TRBD2*01	TRBD1, TRBD2	8	10	13	16	1	2	3
128	5.22E-05	TGTGCCACCACCCCTGAGGGCAAGGGGCGTGATGAATCAGCCCCAGCATTTT	CATTPEGKG~VMNQPQHF	TRBV24-1*01	TRBV24-1	TRBJ1-5*01	TRBJ1-5	TRBD1*01	TRBD1	9	10	15	34	0	18	18
128	5.22E-05	TGTGCCACCCGGAGGGAAGGGACAGGGGCGTATAATTCACCCCTCCACTTT	CATRREGTGAYNSPLHF	TRBV10-3*01, TRBV10-3*02	TRBV10-3	TRBJ1-6*01	TRBJ1-6	TRBD1*01	TRBD1	6	18	27	30	11	2	13
128	5.22E-05	TGTGCCATCAGTGATTCCGGGACAGGGCATAATATGGCTACACCTTC	CAISDSGT~A*YGYTF	TRBV10-3*01, TRBV10-3*02	TRBV10-3	TRBJ1-2*01	TRBJ1-2	TRBD1*01	TRBD1	13	18	26	32	4	5	9
128	5.22E-05	TGTGCCATCAGTGAGTCACAAGGTTATAACTATGGCTACACCTTC	CAISESQGYNYGYTF	TRBV10-3*01, TRBV10-3*02	TRBV10-3	TRBJ1-2*01	TRBJ1-2	TRBD1*01, TRBD2*02	TRBD1, TRBD2	16	20	22	26	3	3	6
128	5.22E-05	TGTGCCATCAGAGATACAGGGACTGGCAATCAGCCCCAGCATTTT	CAIRDTGTGNQPQHF	TRBV10-3*01, TRBV10-3*02	TRBV10-3	TRBJ1-5*01	TRBJ1-5	TRBD1*01, TRBD2*02, TRBD2*01	TRBD1, TRBD2	10	15	20	25	4	4	8
128	5.22E-05	TGTGCCAGTATTGGGGAACTAGGTAGCAATCAGCCCCAGCATTTT	CASIGELGSNQPQHF	TRBV19*01, TRBV19*03, TRBV19*02	TRBV19	TRBJ1-5*01	TRBJ1-5	TRBD2*02, TRBD2*01	TRBD2	9	17	21	23	7	1	8
128	5.22E-05	TGTGCCAGCAGCCCCGCCATGGACAGGACCTATGGCTACACCTTC	CASSPAMDRTYGYTF	TRBV7-2*04, TRBV7-2*01	TRBV7-2	TRBJ1-2*01	TRBJ1-2	TRBD1*01	TRBD1	11	20	26	29	8	2	10
128	5.22E-05	TGCAGTGCCCGCTCCGGGTCAGACGTCTCCTACGAGCAGTACTTC	CSARSGSDVSYEQYF	TRBV20-1*06, TRBV20-1*03, TRBV20-1*01, TRBV20-1*04, TRBV20-1*05, TRBV20-1*02, TRBV20-1*07	TRBV20-1	TRBJ2-7*01	TRBJ2-7	TRBD2*02, TRBD2*01	TRBD2	7	8	12	26	0	13	13
128	5.22E-05	TGTGCCACCCCATGTTGGGGTGTGGTGGGTACGAGCAGTACTTC	CATPCWG~GGYEQYF	TRBV10-3*01, TRBV10-3*02	TRBV10-3	TRBJ2-7*01	TRBJ2-7	TRBD1*01, TRBD2*01	TRBD1, TRBD2	6	16	19	29	9	9	18
128	5.22E-05	TGTGCCATCAGTGCGACAGGGGGCTCGGATGGCTACACCTTC	CAISATGGSDGYTF	TRBV10-3*01, TRBV10-3*02	TRBV10-3	TRBJ1-2*01	TRBJ1-2	TRBD1*01	TRBD1	12	14	23	28	1	4	5
128	5.22E-05	TGTGCCATCAGTGACCCAGGGGGCTGGGATGGCTACACCTTC	CAISDPGGWDGYTF	TRBV10-3*01, TRBV10-3*02	TRBV10-3	TRBJ1-2*01	TRBJ1-2	TRBD1*01	TRBD1	13	16	23	28	2	4	6
128	5.22E-05	TGTGCCATCAGTGAGTCGGAAGGGGGGATCGAGCAGTACTTC	CAISESEGGIEQYF	TRBV10-3*01, TRBV10-3*02	TRBV10-3	TRBJ2-7*01	TRBJ2-7	TRBD1*01, TRBD2*01	TRBD1, TRBD2	16	20	25	29	3	3	6
128	5.22E-05	TGTGCCACCAGTGATTGGGACGCATCCAATGAGCAGTTCTTC	CATSDWDASNEQFF	TRBV24-1*01	TRBV24-1	TRBJ2-1*01	TRBJ2-1	TRBD1*01, TRBD2*02, TRBD2*01	TRBD1, TRBD2	15	16	20	26	0	5	5
128	5.22E-05	TGTGCCACCAGCGACGGACGCCGGAACACTGAAGCTTTCTTT	CATSDGRRNTEAFF	TRBV24-1*01	TRBV24-1	TRBJ1-1*01	TRBJ1-1	TRBD1*01, TRBD2*02, TRBD2*01	TRBD1, TRBD2	10	15	18	23	4	4	8
128	5.22E-05	TGTGCCACAGCCCCTAGCGGGAGAGGTTACGAGCAGTACTTC	CATAPSGRGYEQYF	TRBV10-3*01, TRBV10-3*02	TRBV10-3	TRBJ2-7*01	TRBJ2-7	TRBD2*02	TRBD2	6	13	22	27	6	4	10
128	5.22E-05	TGCAGTGCTACTCGACAGGGGGCCTCCTGGGAGCAGTACTTC	CSATRQGASWEQYF	TRBV20-1*01, TRBV20-1*04, TRBV20-1*05, TRBV20-1*07	TRBV20-1	TRBJ2-7*01	TRBJ2-7	TRBD1*01	TRBD1	9	13	22	30	3	7	10
128	5.22E-05	TGTGCCATCAGTGGGGGGCAGCCCAGGGGCTACACCTTC	CAISGGQPRGYTF	TRBV10-3*01, TRBV10-3*02	TRBV10-3	TRBJ1-2*01	TRBJ1-2	TRBD1*01	TRBD1	12	13	18	27	0	8	8
128	5.22E-05	TGCGCCAGCAGCTTCGGGCAGGGTTATGGCTACACCTTC	CASSFGQGYGYTF	TRBV5-1*01	TRBV5-1	TRBJ1-2*01	TRBJ1-2	TRBD1*01	TRBD1	13	18	22	24	4	1	5
128	5.22E-05	TGCAGTGCTAGTGAAGGGGGCAGTTCACCCCTCCACTTT	CSASEGGSSPLHF	TRBV20-1*01, TRBV20-1*04, TRBV20-1*05, TRBV20-1*07	TRBV20-1	TRBJ1-6*01	TRBJ1-6	TRBD1*01	TRBD1	11	14	20	23	2	2	4
128	5.22E-05	TGTGCCTCAGGGGGGAACTCCTACGAGCAGTACTTC	CASGGNSYEQYF	TRBV10-3*01, TRBV10-3*02	TRBV10-3	TRBJ2-7*01	TRBJ2-7	TRBD1*01	TRBD1	5	7	13	17	1	3	4
128	5.22E-05	TGTGCCATTAGCTTTGGGGAGAGCGAGCAGTACTTC	CAISFGESEQYF	TRBV10-3*01, TRBV10-3*02	TRBV10-3	TRBJ2-7*01	TRBJ2-7	TRBD2*02	TRBD2	7	16	20	23	8	2	10
128	5.22E-05	TGTGCCATCCGCCCAGGGAACTATGGCTACACCTTC	CAIRPGNYGYTF	TRBV10-3*01, TRBV10-3*02	TRBV10-3	TRBJ1-2*01	TRBJ1-2	TRBD1*01	TRBD1	8	13	17	18	4	0	4
128	5.22E-05	TGCAGCGTTACCGACGGGGACTATGGCTACACCTTC	CSVTDGDYGYTF	TRBV29-1*01, TRBV29-1*03	TRBV29-1	TRBJ1-2*01	TRBJ1-2	TRBD2*01	TRBD2	8	14	18	19	5	0	5
128	5.22E-05	TGTGCCACCAGTGACTAACAGCCCCAGCATTTT	CATSD*QPQHF	TRBV24-1*01	TRBV24-1	TRBJ1-5*01	TRBJ1-5	TRBD2*02, TRBD2*01	TRBD2	13	14	16	18	0	1	1
128	5.22E-05	TGTGCCAGCAGAAGCTTCAATGAGCAGTTCTTC	CASRSFNEQFF	TRBV28*01	TRBV28	TRBJ2-1*01	TRBJ2-1	TRBD2*02, TRBD2*01	TRBD2	10	12	14	17	1	2	3
127	5.18E-05	TGTGCCACCAGTGATCCTGGACAGGGGGCAAACTATGGCTACACCTTC	CATSDPGQGANYGYTF	TRBV24-1*01	TRBV24-1	TRBJ1-2*01	TRBJ1-2	TRBD1*01	TRBD1	14	18	28	30	3	1	4
127	5.18E-05	TGTGCCACCAGTGAGAAACAGGGGACGGTCCTACGAGCAGTACTTC	CATSEKQG~RSYEQYF	TRBV24-1*01	TRBV24-1	TRBJ2-7*01	TRBJ2-7	TRBD1*01	TRBD1	13	17	23	28	3	4	7
127	5.18E-05	TGTGCCATCAGTGAGTCGACCCGCCGGAACTATGGCTACACCTTC	CAISESTRRNYGYTF	TRBV10-3*01, TRBV10-3*02	TRBV10-3	TRBJ1-2*01	TRBJ1-2	TRBD2*02, TRBD2*01	TRBD2	16	19	23	27	2	3	5
127	5.18E-05	TGTGCCACCAGTGACCCTGGACAAAGCAATCAGCCCCAGCATTTT	CATSDPGQSNQPQHF	TRBV24-1*01	TRBV24-1	TRBJ1-5*01	TRBJ1-5	TRBD1*01	TRBD1	13	18	22	24	4	1	5
127	5.18E-05	TGTGCCACCAGTGACGGCGGGAGTAACGGCAATGAGCAGTTCTTC	CATSDGGSNGNEQFF	TRBV24-1*01	TRBV24-1	TRBJ2-1*01	TRBJ2-1	TRBD2*02	TRBD2	13	16	22	29	2	6	8
127	5.18E-05	TGCGCCAGCAGCTTACTCCAAGAGGGGAGTCGTGGCTACACCTTC	CASSLLQEGSRGYTF	TRBV5-1*01	TRBV5-1	TRBJ1-2*01	TRBJ1-2	TRBD1*01, TRBD2*02	TRBD1, TRBD2	13	22	26	32	8	5	13
127	5.18E-05	TGCAGTGCTAGAGAGGGGACGGCCCGCATCTACGAGCAGTACTTC	CSAREGTARIYEQYF	TRBV20-1*01, TRBV20-1*05, TRBV20-1*07	TRBV20-1	TRBJ2-7*01	TRBJ2-7	TRBD1*01, TRBD2*02, TRBD2*01	TRBD1, TRBD2	13	15	19	29	1	9	10
127	5.18E-05	TGTGCCAGCAGCTTGGGGACAGGGAATTCACCCCTCCACTTT	CASSLGTGNSPLHF	TRBV7-9*01, TRBV7-9*02	TRBV7-9	TRBJ1-6*01	TRBJ1-6	TRBD1*01	TRBD1	15	16	23	24	0	0	0
127	5.18E-05	TGTGCCAGCAGGCGACGGGAGGGGAACACTGAAGCTTTCTTT	CASRRREGNTEAFF	TRBV2*01, TRBV2*02, TRBV2*03	TRBV2	TRBJ1-1*01	TRBJ1-1	TRBD2*02	TRBD2	10	15	22	23	4	0	4
127	5.18E-05	TGCGCCAGCAGTGGGCCTAGCAGCACAGATACGCAGTATTTT	CASSGPSSTDTQYF	TRBV10-2*01	TRBV10-2	TRBJ2-3*01	TRBJ2-3	TRBD2*02, TRBD2*01	TRBD2	12	16	20	21	3	0	3
127	5.18E-05	TGCGCCAGCAGTGAGTTAAGGGTATCTATGGCTACACCTTC	CASSELR~IYGYTF	TRBV10-1*01	TRBV10-1	TRBJ1-2*01	TRBJ1-2	TRBD1*01, TRBD2*02	TRBD1, TRBD2	15	18	21	25	2	3	5
127	5.18E-05	TGTGCCACCCAAGAGTCACGGTCAGTATGAGCAGTTCTTC	CATQESR~QYEQFF	TRBV24-1*01	TRBV24-1	TRBJ2-1*01	TRBJ2-1	TRBD2*02, TRBD2*01	TRBD2	8	13	16	26	4	9	13
127	5.18E-05	TGTGCCATCAGAGAGGACCGCCAGCAACCCCAGCATTTT	CAIREDRQQPQHF	TRBV10-3*01, TRBV10-3*02	TRBV10-3	TRBJ1-5*01	TRBJ1-5	TRBD2*02, TRBD2*01	TRBD2	14	17	20	27	2	6	8
127	5.18E-05	TGCGCCAGCTGCTCGGGAGAGGCCTTTGGGCAGTACTTC	CASCSGEAFGQYF	TRBV10-2*01	TRBV10-2	TRBJ2-7*01	TRBJ2-7	TRBD2*02	TRBD2	8	13	18	29	4	10	14
127	5.18E-05	TGCGCCAGCAGCCGGACAGAGGATCAGCCCCAGCATTTT	CASSRTEDQPQHF	TRBV10-2*01	TRBV10-2	TRBJ1-5*01	TRBJ1-5	TRBD1*01	TRBD1	10	13	18	22	2	3	5
127	5.18E-05	TGTGCCAGCAGCGGAACTAATTCACCCCTCCACTTT	CASSGTNSPLHF	TRBV9*02, TRBV9*01	TRBV9	TRBJ1-6*01	TRBJ1-6	TRBD2*02, TRBD2*01	TRBD2	12	-1	-1	17	-1	-1	4
127	5.18E-05	TGCAGTGCTAGGGACAAGTACTATGGCTACACCTTC	CSARDKYYGYTF	TRBV20-1*01, TRBV20-1*04, TRBV20-1*05, TRBV20-1*07	TRBV20-1	TRBJ1-2*01	TRBJ1-2	TRBD1*01	TRBD1	10	11	15	19	0	3	3
127	5.18E-05	TGCGCCAGCGCGGGGACCCACGAGCAGTACTTC	CASAGTHEQYF	TRBV10-2*01	TRBV10-2	TRBJ2-7*01	TRBJ2-7	TRBD2*01	TRBD2	8	9	14	19	0	4	4
127	5.18E-05	TGTGCCAGCGCGGGTTCACCCCTCCACTTT	CASAGSPLHF	TRBV9*02, TRBV9*01, TRBV9*03	TRBV9	TRBJ1-6*01	TRBJ1-6	TRBD2*02, TRBD2*01	TRBD2	8	9	13	14	0	0	0
127	5.18E-05	TGCAGTGATGACAGAGGATCCTTC	CSDDRGSF	TRBV20-1*06, TRBV20-1*03, TRBV20-1*01, TRBV20-1*04, TRBV20-1*05, TRBV20-1*02, TRBV20-1*07	TRBV20-1	TRBJ1-2*01	TRBJ1-2	TRBD1*01	TRBD1	6	9	13	19	2	5	7
126	5.14E-05	TGTGCCACCAGTGATCCCGCAGGGGACAGGGGGCGCTGGAGCAGTACTTC	CATSDPAG~QGALEQYF	TRBV24-1*01	TRBV24-1	TRBJ2-7*01	TRBJ2-7	TRBD1*01	TRBD1	14	22	33	38	7	4	11
126	5.14E-05	TGTGCCACCAGTGATGCGGCGGGAGGGTACAATGAGCAGTTCTTC	CATSDAAGGYNEQFF	TRBV24-1*01	TRBV24-1	TRBJ2-1*01	TRBJ2-1	TRBD2*02	TRBD2	14	18	26	27	3	0	3
126	5.14E-05	TGTGCCACCAGCGATAGGGCAGGGACCTACAATGAGCAGTTCTTC	CATSDRAGTYNEQFF	TRBV24-1*01	TRBV24-1	TRBJ2-1*01	TRBJ2-1	TRBD1*01	TRBD1	14	19	23	25	4	1	5
126	5.14E-05	TGCGCCAGCAGTGAGGGAGCGGGAGCGTGGTACGAGCAGTACTTC	CASSEGAGAWYEQYF	TRBV10-1*01	TRBV10-1	TRBJ2-7*01	TRBJ2-7	TRBD2*02	TRBD2	14	17	24	30	2	5	7
126	5.14E-05	TGTGCCATCAGACTAGACTGGGGTGATACTACGAGCAGTACTTC	CAIRLDW~*YYEQYF	TRBV10-3*01, TRBV10-3*02	TRBV10-3	TRBJ2-7*01	TRBJ2-7	TRBD2*02, TRBD2*01	TRBD2	10	11	15	28	0	12	12
126	5.14E-05	TGTGCCACCAAGTTAGGGACTAGCAATCCTACGAGCAGTACTTC	CATKLGT~QSYEQYF	TRBV24-1*01	TRBV24-1	TRBJ2-7*01	TRBJ2-7	TRBD2*02, TRBD2*01	TRBD2	9	15	23	26	5	2	7
126	5.14E-05	TGTGCCATCAGTCCACGGGACAGGGGGAACGAGCAGTACTTC	CAISPRDRGNEQYF	TRBV10-3*01, TRBV10-3*02	TRBV10-3	TRBJ2-7*01	TRBJ2-7	TRBD1*01	TRBD1	11	16	26	28	4	1	5
126	5.14E-05	TGTGCCATCAGTGAGTCGGGACTAGTAAACGAGCAGTACTTC	CAISESGLVNEQYF	TRBV10-3*01, TRBV10-3*02	TRBV10-3	TRBJ2-7*01	TRBJ2-7	TRBD2*02, TRBD2*01	TRBD2	16	17	24	28	0	3	3
126	5.14E-05	TGTGCCACCAGTGATTATACAGGGGGCGGCGAGCAGTACTTC	CATSDYTGGGEQYF	TRBV24-1*01	TRBV24-1	TRBJ2-7*01	TRBJ2-7	TRBD1*01	TRBD1	15	18	26	29	2	2	4
126	5.14E-05	TGTGCCACCAGTGATGGGGGGACCGGGGATGGCTACACCTTC	CATSDGGTGDGYTF	TRBV24-1*01	TRBV24-1	TRBJ1-2*01	TRBJ1-2	TRBD2*01	TRBD2	14	15	20	28	0	7	7
126	5.14E-05	TGTGCCACCAGTGACGGTCGCGTGGGTCAGCCCCAGCATTTT	CATSDGRVGQPQHF	TRBV24-1*01	TRBV24-1	TRBJ1-5*01	TRBJ1-5	TRBD1*01, TRBD2*02, TRBD2*01	TRBD1, TRBD2	13	23	25	26	9	0	9
126	5.14E-05	TGTGCCAGCACATTATCGGACAGGGGGCTCGAGCAGTACTTC	CASTLSDRGLEQYF	TRBV2*01, TRBV2*02, TRBV2*03	TRBV2	TRBJ2-7*01	TRBJ2-7	TRBD1*01	TRBD1	9	17	27	29	7	1	8
126	5.14E-05	TGCGCCAGCGCCAACCCCGAGAGGGCCTACGAGCAGTACTTC	CASANPERAYEQYF	TRBV10-1*02, TRBV10-1*01	TRBV10-1	TRBJ2-7*01	TRBJ2-7	TRBD2*02, TRBD2*01	TRBD2	8	20	24	25	11	0	11
126	5.14E-05	TGCAGTGCTGCGGGACTGCCTTATAGTGACGAGCAGTACTTC	CSAAGLPYSDEQYF	TRBV20-1*06, TRBV20-1*03, TRBV20-1*01, TRBV20-1*04, TRBV20-1*05, TRBV20-1*02, TRBV20-1*07	TRBV20-1	TRBJ2-7*01	TRBJ2-7	TRBD2*02, TRBD2*01	TRBD2	8	11	16	28	2	11	13
126	5.14E-05	TGCAGCGTTGATGTCGGGTCCTCATACTATGGCTACACCTTC	CSVDVGSSYYGYTF	TRBV29-1*01	TRBV29-1	TRBJ1-2*01	TRBJ1-2	TRBD1*01, TRBD2*02, TRBD2*01	TRBD1, TRBD2	10	17	20	25	6	4	10
126	5.14E-05	TGTGCCATCACTGGACAGCCCGATCAGCCCCAGCATTTT	CAITGQPDQPQHF	TRBV10-3*01, TRBV10-3*02	TRBV10-3	TRBJ1-5*01	TRBJ1-5	TRBD1*01	TRBD1	9	12	17	22	2	4	6
126	5.14E-05	TGTGCCACCAGTGCTCCGGGAGTTCGTGAGCAGTTCTTC	CATSAPGVREQFF	TRBV24-1*01	TRBV24-1	TRBJ2-1*01	TRBJ2-1	TRBD2*02	TRBD2	12	16	21	26	3	4	7
126	5.14E-05	TGTGCCAGCAGTCCCACAGGGGTCGAAAAACTGTTTTTT	CASSPTGVEKLFF	TRBV25-1*01	TRBV25-1	TRBJ1-4*01	TRBJ1-4	TRBD1*01	TRBD1	11	15	21	24	3	2	5
126	5.14E-05	TGTGCCAGCAGCTTAGATGTCAATCAGCCCCAGCATTTT	CASSLDVNQPQHF	TRBV7-2*04, TRBV7-2*01	TRBV7-2	TRBJ1-5*01	TRBJ1-5	TRBD1*01	TRBD1	15	17	19	20	1	0	1
126	5.14E-05	TGTGCCACCGAGGGACAGTCCTACGAGCAGTACTTC	CATEGQSYEQYF	TRBV10-3*01, TRBV10-3*02	TRBV10-3	TRBJ2-7*01	TRBJ2-7	TRBD1*01	TRBD1	6	11	17	18	4	0	4
126	5.14E-05	TGCGCCACCCACGATGGGGCCAACGTCCTGACTTTC	CATHDGANVLTF	TRBV10-2*01	TRBV10-2	TRBJ2-6*01	TRBJ2-6	TRBD1*01, TRBD2*02, TRBD2*01	TRBD1, TRBD2	6	7	9	14	0	4	4
126	5.14E-05	TGCGCCAGCAGTGAGTTCGGCTATGGCTACACCTTC	CASSEFGYGYTF	TRBV10-1*01	TRBV10-1	TRBJ1-2*01	TRBJ1-2	TRBD2*02, TRBD2*01	TRBD2	15	17	19	20	1	0	1
126	5.14E-05	TGCGCCAGCAGGGACTTGCAATGAGCAGTTCTTC	CASRDL~NEQFF	TRBV10-1*01	TRBV10-1	TRBJ2-1*01	TRBJ2-1	TRBD2*02, TRBD2*01	TRBD2	10	11	15	18	0	2	2
126	5.14E-05	TGCAGCGTGCTTCATTATGGCTACACCTTC	CSVLHYGYTF	TRBV29-1*01, TRBV29-1*03	TRBV29-1	TRBJ1-2*01	TRBJ1-2	TRBD2*02, TRBD2*01	TRBD2	7	8	10	15	0	4	4
125	5.10E-05	TGTGCCAGCAGCCTGGACAGGGGTAAGACTCTGGGGCCAACGTCCTGACTTTC	CASSLDRGK~SGANVLTF	TRBV7-2*04, TRBV7-2*01	TRBV7-2	TRBJ2-6*01	TRBJ2-6	TRBD1*01	TRBD1	11	14	22	28	2	5	7
125	5.10E-05	TGTGCCACCAGTGATTTTCGGACTAGTTCCGATGAGCAGTTCTTC	CATSDFRTSSDEQFF	TRBV24-1*01	TRBV24-1	TRBJ2-1*01	TRBJ2-1	TRBD2*02, TRBD2*01	TRBD2	16	19	25	31	2	5	7
125	5.10E-05	TGTGCCAGCAGCGTAGCAGTGACAGGCAATTCACCCCTCCACTTT	CASSVAVTGNSPLHF	TRBV9*02, TRBV9*01	TRBV9	TRBJ1-6*01	TRBJ1-6	TRBD1*01	TRBD1	15	20	25	27	4	1	5
125	5.10E-05	TGCGCCAGCAGTGAGGGTCCGGGGGCAGGCTATGGCTACACCTTC	CASSEGPGAGYGYTF	TRBV10-1*01	TRBV10-1	TRBJ1-2*01	TRBJ1-2	TRBD1*01, TRBD2*01	TRBD1, TRBD2	14	20	25	29	5	3	8
125	5.10E-05	TGTGCCATCACCCGGACTAGCGATTCCTACGAGCAGTACTTC	CAITRTSDSYEQYF	TRBV10-3*01, TRBV10-3*02	TRBV10-3	TRBJ2-7*01	TRBJ2-7	TRBD2*02, TRBD2*01	TRBD2	9	13	21	24	3	2	5
125	5.10E-05	TGTGCCATCAGTGTGGACAGGGGTGGCTACGAGCAGTACTTC	CAISVDRGGYEQYF	TRBV10-3*01, TRBV10-3*02	TRBV10-3	TRBJ2-7*01	TRBJ2-7	TRBD1*01	TRBD1	12	14	22	26	1	3	4
125	5.10E-05	TGTGCCATCAGTGACCCGAGGGTCCCCTACGAGCAGTACTTC	CAISDPRVPYEQYF	TRBV10-3*01, TRBV10-3*02	TRBV10-3	TRBJ2-7*01	TRBJ2-7	TRBD2*02	TRBD2	13	17	21	25	3	3	6
125	5.10E-05	TGTGCCACCCCAGGGAGACTAGCGGGAGACGAGCAGTACTTC	CATPGRLAGDEQYF	TRBV24-1*01	TRBV24-1	TRBJ2-7*01	TRBJ2-7	TRBD2*02	TRBD2	8	16	27	28	7	0	7
125	5.10E-05	TGTGCCACCAGTCCCTTAAGGTCGGGTCAGCCCCAGCATTTT	CATSPLRSGQPQHF	TRBV24-1*01	TRBV24-1	TRBJ1-5*01	TRBJ1-5	TRBD1*01, TRBD2*02, TRBD2*01	TRBD1, TRBD2	11	12	15	26	0	10	10
125	5.10E-05	TGTGCCACCAGTGATTCATCCAAGACCTACGAGCAGTACTTC	CATSDSSKTYEQYF	TRBV24-1*01	TRBV24-1	TRBJ2-7*01	TRBJ2-7	TRBD1*01, TRBD2*02, TRBD2*01	TRBD1, TRBD2	15	18	20	25	2	4	6
125	5.10E-05	TGTGCCACCAGTGAGACCGGGACAATCTACGAGCAGTACTTC	CATSETGTIYEQYF	TRBV24-1*01	TRBV24-1	TRBJ2-7*01	TRBJ2-7	TRBD1*01	TRBD1	13	18	23	26	4	2	6
125	5.10E-05	TGCGCCAGCAGTGACCTTCAAGGAGGTCAGCCCCAGCATTTT	CASSDLQGGQPQHF	TRBV10-2*01	TRBV10-2	TRBJ1-5*01	TRBJ1-5	TRBD2*02	TRBD2	13	21	25	26	7	0	7
125	5.10E-05	TGTGCCAGACAAGGACAGGGGTCCCTACGAGCAGTACTTC	CARQGQG~PYEQYF	TRBV10-3*01, TRBV10-3*02	TRBV10-3	TRBJ2-7*01	TRBJ2-7	TRBD1*01	TRBD1	6	12	20	23	5	2	7
125	5.10E-05	TGTGCCATTAAATTGGGGACAAGAGACGAGCAGTACTTC	CAIKLGTRDEQYF	TRBV10-3*01, TRBV10-3*02	TRBV10-3	TRBJ2-7*01	TRBJ2-7	TRBD1*01	TRBD1	7	15	20	25	7	4	11
125	5.10E-05	TGCGCCAGCAGTGTAGGAAGCAATCAGCCCCAGCATTTT	CASSVGSNQPQHF	TRBV10-2*01	TRBV10-2	TRBJ1-5*01	TRBJ1-5	TRBD1*01, TRBD2*02, TRBD2*01	TRBD1, TRBD2	12	15	17	18	2	0	2
125	5.10E-05	TGCGCCAGCAGTGAGTCTGGAGTGTACGAGCAGTACTTC	CASSESGVYEQYF	TRBV10-1*01	TRBV10-1	TRBJ2-7*01	TRBJ2-7	TRBD2*02	TRBD2	16	18	21	24	1	2	3
125	5.10E-05	TGCGCCAGCAGTGAGGCACGCGGCTACGAGCAGTACTTC	CASSEARGYEQYF	TRBV10-2*01	TRBV10-2	TRBJ2-7*01	TRBJ2-7	TRBD2*02, TRBD2*01	TRBD2	14	19	22	23	4	0	4
125	5.10E-05	TGTGCCACCAGTGATCCGTGCAGGGACATTGGTTCTTC	CATSDP~QGHWFF	TRBV24-1*01	TRBV24-1	TRBJ2-1*01	TRBJ2-1	TRBD1*01	TRBD1	14	22	27	31	7	3	10
125	5.10E-05	TGTGCCTCGGAGGGGGATCTGGACGAGCAGTACTTC	CASEGDLDEQYF	TRBV10-3*01, TRBV10-3*02	TRBV10-3	TRBJ2-7*01	TRBJ2-7	TRBD1*01, TRBD2*02	TRBD1, TRBD2	5	10	15	22	4	6	10
125	5.10E-05	TGTGCCACCAGTGTGGGTGGGGATACGCAGTATTTT	CATSVGGDTQYF	TRBV24-1*01	TRBV24-1	TRBJ2-3*01	TRBJ2-3	TRBD1*01, TRBD2*02, TRBD2*01	TRBD1, TRBD2	12	18	20	21	5	0	5
125	5.10E-05	TGTGCCACCAGTGACTCCGTCGGAAAACTGTTTTTT	CATSDSVGKLFF	TRBV24-1*01	TRBV24-1	TRBJ1-4*01	TRBJ1-4	TRBD2*02	TRBD2	13	14	17	23	0	5	5
125	5.10E-05	TGTGCCACCAGTGACGGGGGCTACGAGCAGTACTTC	CATSDGGYEQYF	TRBV24-1*01	TRBV24-1	TRBJ2-7*01	TRBJ2-7	TRBD2*01	TRBD2	13	14	19	20	0	0	0
125	5.10E-05	TGTGCCACCAGTGAGTTTAGCGGAACGCAGTATTTT	CATSEFSGTQYF	TRBV24-1*01	TRBV24-1	TRBJ2-3*01	TRBJ2-3	TRBD2*02, TRBD2*01	TRBD2	13	17	22	24	3	1	4
125	5.10E-05	TGTGCCAGCAGCCACCGCACAGATACGCAGTATTTT	CASSHRTDTQYF	TRBV7-9*03, TRBV7-9*01, TRBV7-9*04, TRBV7-9*02	TRBV7-9	TRBJ2-3*01	TRBJ2-3			11	-1	-1	16	-1	-1	4
125	5.10E-05	TGTGCCACTCTAAAGAGCGGTGAGCAGTTCTTC	CATLKSGEQFF	TRBV2*01, TRBV2*02, TRBV2*03	TRBV2	TRBJ2-1*01	TRBJ2-1	TRBD2*02, TRBD2*01	TRBD2	6	15	19	20	8	0	8
125	5.10E-05	TGTGCCAGCCAGGACTATGGCTACACCTTC	CASQDYGYTF	TRBV6-6*04	TRBV6-6	TRBJ1-2*01	TRBJ1-2	TRBD1*01	TRBD1	8	9	12	13	0	0	0
124	5.06E-05	TGTGCCACCAGTGACGTTCAGGGGGCCGGTTCGAGGGAGCAGTTCTTC	CATSDVQGAGSREQFF	TRBV24-1*01	TRBV24-1	TRBJ2-1*01	TRBJ2-1	TRBD1*01	TRBD1	13	18	25	36	4	10	14
124	5.06E-05	TGTGCCAGCAGCTCGGGACTAGCGGGGCAGAACAATGAGCAGTTCTTC	CASSSGLAGQNNEQFF	TRBV7-9*03, TRBV7-9*01, TRBV7-9*04, TRBV7-9*02	TRBV7-9	TRBJ2-1*01	TRBJ2-1	TRBD2*01	TRBD2	13	14	26	31	0	4	4
124	5.06E-05	TGCGCCAGCAGGCCCGGGGCAAATAATAGCAACTCACCCCTCCACTTT	CASRPGANNSNSPLHF	TRBV10-2*01	TRBV10-2	TRBJ1-6*01	TRBJ1-6	TRBD1*01, TRBD2*01	TRBD1, TRBD2	10	15	19	33	4	13	17
124	5.06E-05	TGTGCCATCAAGGGGGGACAGGGAGGTTTCTATGGCTACACCTTC	CAIKGGQGGFYGYTF	TRBV10-3*01, TRBV10-3*02	TRBV10-3	TRBJ1-2*01	TRBJ1-2	TRBD1*01	TRBD1	9	14	22	29	4	6	10
124	5.06E-05	TGCGCCAGCAGTGTTCTGGCCATTAGCTCCTACGAGCAGTACTTC	CASSVLAISSYEQYF	TRBV10-1*02, TRBV10-1*01	TRBV10-1	TRBJ2-7*01	TRBJ2-7	TRBD1*01, TRBD2*02, TRBD2*01	TRBD1, TRBD2	12	17	19	26	4	6	10
124	5.06E-05	TGCGCCACCTCGACCGGGACAGGGGCAACTATGGCTACACCTTC	CATSTGT~GNYGYTF	TRBV10-1*02, TRBV10-1*01	TRBV10-1	TRBJ1-2*01	TRBJ1-2	TRBD1*01	TRBD1	6	15	24	26	8	1	9
124	5.06E-05	TGTGCCATCAGTGGGGACGGCGGAAATCAGCCCCAGCATTTT	CAISGDGGNQPQHF	TRBV10-3*01, TRBV10-3*02	TRBV10-3	TRBJ1-5*01	TRBJ1-5	TRBD1*01, TRBD2*02, TRBD2*01	TRBD1, TRBD2	12	13	17	24	0	6	6
124	5.06E-05	TGTGCCACCATATGGGAGGGGTTGACAGCCCCAGCATTTT	CATIWEG~*QPQHF	TRBV24-1*01	TRBV24-1	TRBJ1-5*01	TRBJ1-5	TRBD2*02	TRBD2	9	13	19	25	3	5	8
124	5.06E-05	TGTGCCATCAGTGATTACAATATAGAGGGCTACACCTTC	CAISDYNIEGYTF	TRBV10-3*01, TRBV10-3*02	TRBV10-3	TRBJ1-2*01	TRBJ1-2	TRBD1*01, TRBD2*02, TRBD2*01	TRBD1, TRBD2	13	16	18	27	2	8	10
124	5.06E-05	TGTGCCATCAGTACCTCTCCGGGAGACGAGCAGTACTTC	CAISTSPGDEQYF	TRBV10-3*01, TRBV10-3*02	TRBV10-3	TRBJ2-7*01	TRBJ2-7	TRBD2*02	TRBD2	11	19	24	25	7	0	7
124	5.06E-05	TGTGCCATCAGGCCGGACAGGATTGGAGAGCAGTACTTC	CAIRPDRIGEQYF	TRBV10-3*01, TRBV10-3*02	TRBV10-3	TRBJ2-7*01	TRBJ2-7	TRBD1*01	TRBD1	10	14	20	27	3	6	9
124	5.06E-05	TGCGCCAGCAGTGAATCAGGCAACTATGGCTACACCTTC	CASSESGNYGYTF	TRBV10-1*01	TRBV10-1	TRBJ1-2*01	TRBJ1-2	TRBD1*01	TRBD1	13	16	19	21	2	1	3
124	5.06E-05	TGTGCCACCAGTGATTTATGGGGCGAGCAGTACTTC	CATSDLWGEQYF	TRBV24-1*01	TRBV24-1	TRBJ2-7*01	TRBJ2-7	TRBD1*01, TRBD2*01	TRBD1, TRBD2	13	19	22	23	5	0	5
124	5.06E-05	TGTGCCACCAGTGACCTCCTGGATGAGCAGTTCTTC	CATSDLLDEQFF	TRBV24-1*01	TRBV24-1	TRBJ2-1*01	TRBJ2-1	TRBD2*02	TRBD2	13	14	18	22	0	3	3
124	5.06E-05	TGCGCCAGCAGTCGGACCACAGATACGCAGTATTTT	CASSRTTDTQYF	TRBV10-2*01	TRBV10-2	TRBJ2-3*01	TRBJ2-3	TRBD1*01, TRBD2*02, TRBD2*01	TRBD1, TRBD2	11	13	16	17	1	0	1
124	5.06E-05	TGCAGCGTTGCGTCAGGGGCCTACGAGCAGTACTTC	CSVASGAYEQYF	TRBV29-1*01	TRBV29-1	TRBJ2-7*01	TRBJ2-7	TRBD1*01	TRBD1	9	13	18	19	3	0	3
124	5.06E-05	TGTGCCAGCAGCATGGCGTCCGAGCAGTACTTC	CASSMASEQYF	TRBV16*03, TRBV16*01, TRBV16*02	TRBV16	TRBJ2-7*01	TRBJ2-7	TRBD1*01, TRBD2*02, TRBD2*01	TRBD1, TRBD2	11	14	16	20	2	3	5
124	5.06E-05	TGCAGTGCTAGAGCTGAGACTGAAGCTTTCTTT	CSARAETEAFF	TRBV20-1*01, TRBV20-1*04, TRBV20-1*05, TRBV20-1*07	TRBV20-1	TRBJ1-1*01	TRBJ1-1	TRBD1*01, TRBD2*02	TRBD1, TRBD2	12	13	15	18	0	2	2
124	5.06E-05	TGCAGCGTAGTCACAGGGGCGGGCTACACCTTC	CSVVTGAGYTF	TRBV29-1*01	TRBV29-1	TRBJ1-2*01	TRBJ1-2	TRBD1*01	TRBD1	7	12	18	21	4	2	6
123	5.02E-05	TGCAGCGTCGCCTCGACTAGCGGGAGAGGGTTGCGGTACAATGAGCAGTTCTTC	CSVASTSGRGLRYNEQFF	TRBV29-1*01	TRBV29-1	TRBJ2-1*01	TRBJ2-1	TRBD2*02	TRBD2	7	14	25	36	6	10	16
123	5.02E-05	TGTGCCAGCAGCTTAGCGTGGGGCGGGGTGGGCTACGAGCAGTACTTC	CASSLAWGGVGYEQYF	TRBV7-2*04, TRBV7-2*01	TRBV7-2	TRBJ2-7*01	TRBJ2-7	TRBD2*01	TRBD2	16	22	27	32	5	4	9
123	5.02E-05	TGCGCCAGCAGTGAGTCCGAGGCCCGGAAAGTCTACGAGCAGTACTTC	CASSESEARKVYEQYF	TRBV10-2*01	TRBV10-2	TRBJ2-7*01	TRBJ2-7	TRBD1*01, TRBD2*02, TRBD2*01	TRBD1, TRBD2	16	21	24	32	4	7	11
123	5.02E-05	TGTGCCACCAGTGAGCTGGGACAGGGGGCGCGTACGAGCAGTACTTC	CATSELGQ~GAYEQYF	TRBV24-1*01	TRBV24-1	TRBJ2-7*01	TRBJ2-7	TRBD1*01	TRBD1	13	17	28	32	3	3	6
123	5.02E-05	TGTGCCACCAGCCCCGACGGCCGTGTTGATCAGCCCCAGCATTTT	CATSPDGRVDQPQHF	TRBV24-1*01	TRBV24-1	TRBJ1-5*01	TRBJ1-5	TRBD2*01	TRBD2	10	11	15	28	0	12	12
123	5.02E-05	TGCGCCAGCAGGGAACCACGGGACTAGCGGGAAGGGCAGTACTTC	CASREPRD*REGQYF	TRBV10-1*02, TRBV10-1*01	TRBV10-1	TRBJ2-7*01	TRBJ2-7	TRBD2*02	TRBD2	10	19	31	35	8	3	11
123	5.02E-05	TGTGCCATCAGTGTTCAGGGCCGCAATCAGCCCCAGCATTTT	CAISVQGRNQPQHF	TRBV10-3*01, TRBV10-3*02	TRBV10-3	TRBJ1-5*01	TRBJ1-5	TRBD1*01	TRBD1	12	15	19	22	2	2	4
123	5.02E-05	TGTGCCATCAGACGGGACGACCGCGGTGAGGAGCAGTACTTC	CAIRRDDRGEEQYF	TRBV10-3*01, TRBV10-3*02	TRBV10-3	TRBJ2-7*01	TRBJ2-7	TRBD1*01, TRBD2*02, TRBD2*01	TRBD1, TRBD2	10	13	17	30	2	12	14
123	5.02E-05	TGTGCCACCAGTGACCCGACAGGGGATCAGCCCCAGCATTTT	CATSDPTGDQPQHF	TRBV24-1*01	TRBV24-1	TRBJ1-5*01	TRBJ1-5	TRBD1*01	TRBD1	13	17	24	25	3	0	3
123	5.02E-05	TGCGCCAGCAGTGATGGCGGGCTGTCCTACGAGCAGTACTTC	CASSDGGLSYEQYF	TRBV10-1*02, TRBV10-1*01	TRBV10-1	TRBJ2-7*01	TRBJ2-7	TRBD2*02, TRBD2*01	TRBD2	13	16	20	24	2	3	5
123	5.02E-05	TGCAGTGCCCGGCGGTACAGGTCAACCTACGAGCAGTACTTC	CSARRYRSTYEQYF	TRBV20-1*06, TRBV20-1*03, TRBV20-1*01, TRBV20-1*04, TRBV20-1*05, TRBV20-1*02, TRBV20-1*07	TRBV20-1	TRBJ2-7*01	TRBJ2-7	TRBD1*01	TRBD1	7	16	20	25	8	4	12
123	5.02E-05	TGTGCCACCAGTGAGTCCGACAGGGGCCGAAGCTTTCTTT	CATSESD~GAEAFF	TRBV24-1*01	TRBV24-1	TRBJ1-1*01	TRBJ1-1	TRBD1*01	TRBD1	13	18	25	28	4	2	6
123	5.02E-05	TGTGCCTCCGGGACAGGGGACTCCTACGAGCAGTACTTC	CASGTGDSYEQYF	TRBV10-3*01, TRBV10-3*02	TRBV10-3	TRBJ2-7*01	TRBJ2-7	TRBD1*01	TRBD1	5	9	18	20	3	1	4
123	5.02E-05	TGTGCCATCAGTGAAAGCAGCTCCTACGAGCAGTACTTC	CAISESSSYEQYF	TRBV10-3*01, TRBV10-3*02	TRBV10-3	TRBJ2-7*01	TRBJ2-7	TRBD1*01, TRBD2*02, TRBD2*01	TRBD1, TRBD2	13	20	23	30	6	6	12
123	5.02E-05	TGTGCCATCAGGGATACAGGGAGTTACGAGCAGTACTTC	CAIRDTGSYEQYF	TRBV10-3*01, TRBV10-3*02	TRBV10-3	TRBJ2-7*01	TRBJ2-7	TRBD1*01	TRBD1	10	15	20	24	4	3	7
123	5.02E-05	TGTGCCACCGGACTAGCGGGATCGGGGGAGCAGTTCTTC	CATGLAGSGEQFF	TRBV24-1*01	TRBV24-1	TRBJ2-1*01	TRBJ2-1	TRBD2*02	TRBD2	8	9	20	27	0	6	6
123	5.02E-05	TGTGCCAGTAGTACGGCACTGAACTATGGCTACACCTTC	CASSTALNYGYTF	TRBV19*01, TRBV19*03, TRBV19*02	TRBV19	TRBJ1-2*01	TRBJ1-2	TRBD1*01, TRBD2*02, TRBD2*01	TRBD1, TRBD2	12	14	16	21	1	4	5
123	5.02E-05	TGCGCCAGCAGTGGGGAAGGGTCAACGCCCCAGCATTTT	CASSGEGSTPQHF	TRBV10-2*01	TRBV10-2	TRBJ1-5*01	TRBJ1-5	TRBD1*01, TRBD2*02, TRBD2*01	TRBD1, TRBD2	12	13	16	26	0	9	9
123	5.02E-05	TGCAGCGTTGGGGCAGGGCCTGATTCACCCCTCCACTTT	CSVGAGPDSPLHF	TRBV29-1*01	TRBV29-1	TRBJ1-6*01	TRBJ1-6	TRBD1*01	TRBD1	9	13	17	22	3	4	7
123	5.02E-05	TGTGCCACCCGGGACAGTGGAAACACCATATATTTT	CATRDSGNTIYF	TRBV10-3*01, TRBV10-3*02	TRBV10-3	TRBJ1-3*01	TRBJ1-3	TRBD1*01	TRBD1	6	10	16	17	3	0	3
123	5.02E-05	TGCAGCGTTGGCCACAGGGGAGGTGGCTACACCTTC	CSVGHRGGGYTF	TRBV29-1*01	TRBV29-1	TRBJ1-2*01	TRBJ1-2	TRBD1*01	TRBD1	9	13	19	23	3	3	6
123	5.02E-05	TGCAGCGTGTCCCTGGCTAACTATGGCTACACCTTC	CSVSLANYGYTF	TRBV29-1*01, TRBV29-1*03	TRBV29-1	TRBJ1-2*01	TRBJ1-2	TRBD1*01, TRBD2*02, TRBD2*01	TRBD1, TRBD2	7	10	14	16	2	1	3
123	5.02E-05	TGTGCCATCCAGGGGGCCTACGAGCAGTACTTC	CAIQGAYEQYF	TRBV10-3*01, TRBV10-3*02	TRBV10-3	TRBJ2-7*01	TRBJ2-7	TRBD1*01	TRBD1	8	9	15	16	0	0	0
123	5.02E-05	TGTGCCACCAGTGATCGATATACGCAGTATTTT	CATSDRYTQYF	TRBV24-1*01	TRBV24-1	TRBJ2-3*01	TRBJ2-3			14	-1	-1	19	-1	-1	4
123	5.02E-05	TGCGCCAGCAGTGAGCCTACGAGCAGTACTTC	CASSE~YEQYF	TRBV10-1*01	TRBV10-1	TRBJ2-7*01	TRBJ2-7			14	-1	-1	15	-1	-1	0
122	4.98E-05	TGTGCCATCAGTGGGGAATACAGGGCCCTTATCTATGGCTACACCTTC	CAISGEYRALIYGYTF	TRBV10-3*01, TRBV10-3*02	TRBV10-3	TRBJ1-2*01	TRBJ1-2	TRBD1*01	TRBD1	12	19	24	32	6	7	13
122	4.98E-05	TGTGCCATCAGTGAGTCAGGGGCAGGAGGCAATCAGCCCCAGCATTTT	CAISESGAGGNQPQHF	TRBV10-3*01, TRBV10-3*02	TRBV10-3	TRBJ1-5*01	TRBJ1-5	TRBD1*01	TRBD1	16	17	21	28	0	6	6
122	4.98E-05	TGTGCCACCAGTGAGCGTTGGACACCCTTGGGGAGTGGCTACACCTTC	CATSERWTPLGSGYTF	TRBV24-1*01	TRBV24-1	TRBJ1-2*01	TRBJ1-2	TRBD1*01, TRBD2*02	TRBD1, TRBD2	13	19	23	35	5	11	16
122	4.98E-05	TGTGCTAGCACGGCGGCGATGGCAACTAATGAAAAACTGTTTTTT	CASTAAMATNEKLFF	TRBV10-3*01, TRBV10-3*02	TRBV10-3	TRBJ1-4*01	TRBJ1-4	TRBD2*02, TRBD2*01	TRBD2	4	12	15	22	7	6	13
122	4.98E-05	TGTGCCATCAGAGGGACAGGGGTTTCCCCTACGAGCAGTACTTC	CAIRGTG~FPYEQYF	TRBV10-3*01, TRBV10-3*02	TRBV10-3	TRBJ2-7*01	TRBJ2-7	TRBD1*01	TRBD1	10	12	21	27	1	5	6
122	4.98E-05	TGTGCCATCAGTGTTTACAGGGGGCCCGATGGCTACACCTTC	CAISVYRGPDGYTF	TRBV10-3*01, TRBV10-3*02	TRBV10-3	TRBJ1-2*01	TRBJ1-2	TRBD1*01	TRBD1	12	16	24	28	3	3	6
122	4.98E-05	TGTGCCATCAGTGGGATGGGTGGGGGTTACGAGCAGTACTTC	CAISGMGGGYEQYF	TRBV10-3*01, TRBV10-3*02	TRBV10-3	TRBJ2-7*01	TRBJ2-7	TRBD1*01, TRBD2*01	TRBD1, TRBD2	12	21	25	27	8	1	9
122	4.98E-05	TGTGCCACCTCGGACAGCTATAGCAATCAGCCCCAGCATTTT	CATSDSYSNQPQHF	TRBV24-1*01	TRBV24-1	TRBJ1-5*01	TRBJ1-5	TRBD1*01	TRBD1	8	11	16	20	2	3	5
122	4.98E-05	TGTGCCACCGCGAGAACAGGGGTCCATCAGCCCCAGCATTTT	CATARTGVHQPQHF	TRBV24-1*01	TRBV24-1	TRBJ1-5*01	TRBJ1-5	TRBD1*01	TRBD1	8	15	21	25	6	3	9
122	4.98E-05	TGTGCCACCAGTGATTCGGACAGGGTCCACGAGCAGTACTTC	CATSDSDRVHEQYF	TRBV24-1*01	TRBV24-1	TRBJ2-7*01	TRBJ2-7	TRBD1*01	TRBD1	15	17	24	28	1	3	4
122	4.98E-05	TGTGCCACCAGATTATTCTAGCGGGACGGCGAGCAGTACTTC	CATRLF*RDGEQYF	TRBV24-1*01	TRBV24-1	TRBJ2-7*01	TRBJ2-7	TRBD2*02	TRBD2	10	17	25	29	6	3	9
122	4.98E-05	TGTGCCAGCAGTGACTCACCGGGGAATTCACCCCTCCACTTT	CASSDSPGNSPLHF	TRBV6-4*02, TRBV6-4*01	TRBV6-4	TRBJ1-6*01	TRBJ1-6	TRBD2*01	TRBD2	16	19	23	24	2	0	2
122	4.98E-05	TGCGCCAGCAGTGACGGAACAAGAGCCTACGAGCAGTACTTC	CASSDGTRAYEQYF	TRBV10-1*02, TRBV10-1*01	TRBV10-1	TRBJ2-7*01	TRBJ2-7	TRBD1*01, TRBD2*02, TRBD2*01	TRBD1, TRBD2	13	18	20	25	4	4	8
122	4.98E-05	TGTGCCAGCAGCGTAGGGGCGGCCGGGGAGCTGTTTTTT	CASSVGAAGELFF	TRBV9*02, TRBV9*01	TRBV9	TRBJ2-2*01	TRBJ2-2	TRBD1*01, TRBD2*02, TRBD2*01	TRBD1, TRBD2	15	16	19	22	0	2	2
122	4.98E-05	TGCGCCAGCAGTCCCGGCAGGTCCTACGAGCAGTACTTC	CASSPGRSYEQYF	TRBV10-1*02, TRBV10-1*01	TRBV10-1	TRBJ2-7*01	TRBJ2-7	TRBD1*01, TRBD2*02, TRBD2*01	TRBD1, TRBD2	11	17	20	21	5	0	5
122	4.98E-05	TGCGCCAGCAGTGAACAGGGCAATCAGCCCCAGCATTTT	CASSEQGNQPQHF	TRBV10-2*01	TRBV10-2	TRBJ1-5*01	TRBJ1-5	TRBD1*01	TRBD1	13	14	18	19	0	0	0
122	4.98E-05	TGCGCCAGCAGGGGACAGGGGTGTGACGAGCAGTACTTC	CASRGQGCDEQYF	TRBV10-1*02, TRBV10-1*01	TRBV10-1	TRBJ2-7*01	TRBJ2-7	TRBD1*01	TRBD1	10	11	20	25	0	4	4
122	4.98E-05	TGCAGTGTTGGACAGGGGGAATCACCCCTCCACTTT	CSVGQGESPLHF	TRBV20-1*01, TRBV20-1*05, TRBV20-1*07	TRBV20-1	TRBJ1-6*01	TRBJ1-6	TRBD1*01	TRBD1	6	9	18	21	2	2	4
122	4.98E-05	TGCAGTGCTAGTGATGCTAACTATGGCTACACCTTC	CSASDANYGYTF	TRBV20-1*01, TRBV20-1*04, TRBV20-1*05, TRBV20-1*07	TRBV20-1	TRBJ1-2*01	TRBJ1-2	TRBD2*02, TRBD2*01	TRBD2	11	-1	-1	16	-1	-1	4
122	4.98E-05	TGTGCCAGCAGCGTAGCAGCTTACCCCTCCACTTT	CASSVA~LPLHF	TRBV9*02, TRBV9*01	TRBV9	TRBJ1-6*01	TRBJ1-6	TRBD1*01, TRBD2*02, TRBD2*01	TRBD1, TRBD2	15	16	18	22	0	3	3
122	4.98E-05	TGTGCCATCAGTGACGCCTACGAGCAGTACTTC	CAISDAYEQYF	TRBV10-3*01, TRBV10-3*02	TRBV10-3	TRBJ2-7*01	TRBJ2-7			13	-1	-1	16	-1	-1	2
122	4.98E-05	TGCAGCGGTGAACCCACAGGCGAGCCCACCTTC	CSGEPTGEPTF	TRBV29-1*01	TRBV29-1	TRBJ1-2*01	TRBJ1-2	TRBD1*01	TRBD1	11	15	19	26	3	6	9
121	4.93E-05	TGTGCCATCAGTGAGGGAGGAGGCGGTAGCTCCTATAATTCACCCCTCCACTTT	CAISEGGGGSSYNSPLHF	TRBV10-3*01, TRBV10-3*02	TRBV10-3	TRBJ1-6*01	TRBJ1-6	TRBD2*02	TRBD2	14	18	22	29	3	6	9
121	4.93E-05	TGTGCCATCAGTGAGTCTTGGTGGGGACGGTTCTACGAGCAGTACTTC	CAISESWWGRFYEQYF	TRBV10-3*01, TRBV10-3*02	TRBV10-3	TRBJ2-7*01	TRBJ2-7	TRBD1*01, TRBD2*02, TRBD2*01	TRBD1, TRBD2	16	23	27	32	6	4	10
121	4.93E-05	TGTGCCACCAGTGACTCAAAAGCGGGAGCCACGGACGAGCAGTACTTC	CATSDSKAGATDEQYF	TRBV24-1*01	TRBV24-1	TRBJ2-7*01	TRBJ2-7	TRBD2*02	TRBD2	13	20	27	34	6	6	12
121	4.93E-05	TGCGCCAGCAGTACCGATGACAGAACCAAACTACGAGCAGTACTTC	CASSTDDR~PNYEQYF	TRBV10-1*02, TRBV10-1*01	TRBV10-1	TRBJ2-7*01	TRBJ2-7	TRBD1*01	TRBD1	11	18	22	30	6	7	13
121	4.93E-05	TGTGCCACCAGTGCACAACAGGGCCACGCGTACGAGCAGTACTTC	CATSAQQGHAYEQYF	TRBV24-1*01	TRBV24-1	TRBJ2-7*01	TRBJ2-7	TRBD1*01	TRBD1	12	17	22	30	4	7	11
121	4.93E-05	TGTGCCACCAGTGACACAGTCGGCCAGGCAATGAGCAGTTCTTC	CATSDTV~PGNEQFF	TRBV24-1*01	TRBV24-1	TRBJ2-1*01	TRBJ2-1	TRBD1*01, TRBD2*02, TRBD2*01	TRBD1, TRBD2	13	24	27	28	10	0	10
121	4.93E-05	TGTGCCACCAGTGAGGGCTAGCGGTTGCTACGAGCAGTACTTC	CATSEG*~GCYEQYF	TRBV24-1*01	TRBV24-1	TRBJ2-7*01	TRBJ2-7	TRBD2*02, TRBD2*01	TRBD2	13	17	23	27	3	3	6
121	4.93E-05	TGTGCCATCAGTGGCGGGACAGGGTTAGAGACCCAGTACTTC	CAISGGTGLETQYF	TRBV10-3*01, TRBV10-3*02	TRBV10-3	TRBJ2-5*01	TRBJ2-5	TRBD1*01	TRBD1	12	15	23	26	2	2	4
121	4.93E-05	TGTGCCATCAGTGGGACTGAGAGTGGAAACACCATATATTTT	CAISGTESGNTIYF	TRBV10-3*01, TRBV10-3*02	TRBV10-3	TRBJ1-3*01	TRBJ1-3	TRBD2*02, TRBD2*01	TRBD2	12	13	17	23	0	5	5
121	4.93E-05	TGTGCCACCAGTGGAAAAGGGTCCTCCTACGAGCAGTACTTC	CATSGKGSSYEQYF	TRBV24-1*01	TRBV24-1	TRBJ2-7*01	TRBJ2-7	TRBD1*01, TRBD2*02	TRBD1, TRBD2	12	17	20	23	4	2	6
121	4.93E-05	TGTGCCACCAGTGATCCCAGGGGCAAAGAGACCCAGTACTTC	CATSDPRGKETQYF	TRBV24-1*01	TRBV24-1	TRBJ2-5*01	TRBJ2-5	TRBD1*01	TRBD1	14	17	22	25	2	2	4
121	4.93E-05	TGTGCCACCAGCAACAGGGGTGAGTCGGGCGAGCAGTACTTC	CATSNRGESGEQYF	TRBV24-1*01	TRBV24-1	TRBJ2-7*01	TRBJ2-7	TRBD1*01	TRBD1	10	13	19	29	2	9	11
121	4.93E-05	TGTGCCACCAGGGAGGACAGTAGCAACACTGAAGCTTTCTTT	CATREDSSNTEAFF	TRBV24-1*01	TRBV24-1	TRBJ1-1*01	TRBJ1-1	TRBD1*01	TRBD1	10	14	19	24	3	4	7
121	4.93E-05	TGTGCCAGCAGCCCGTTAGAAGAGGTCGGGGAGCTGTTTTTT	CASSPLEEVGELFF	TRBV4-2*01	TRBV4-2	TRBJ2-2*01	TRBJ2-2	TRBD2*02	TRBD2	12	21	24	26	8	1	9
121	4.93E-05	TGTGCCATCAGACCTACGAGCTCCTACGAGCAGTACTTC	CAIRPTSSYEQYF	TRBV10-3*01, TRBV10-3*02	TRBV10-3	TRBJ2-7*01	TRBJ2-7	TRBD1*01, TRBD2*02, TRBD2*01	TRBD1, TRBD2	10	12	14	20	1	5	6
121	4.93E-05	TGTGCCACCTCCTCCCGATTTGGGTATGGCTACACCTTC	CATSSRFGYGYTF	TRBV24-1*01	TRBV24-1	TRBJ1-2*01	TRBJ1-2	TRBD2*02	TRBD2	8	10	16	24	1	7	8
121	4.93E-05	TGTGCCACCCGAGCAGGGACTAATGAAAAACTGTTTTTT	CATRAGTNEKLFF	TRBV10-3*01, TRBV10-3*02	TRBV10-3	TRBJ1-4*01	TRBJ1-4	TRBD1*01	TRBD1	6	13	17	18	6	0	6
121	4.93E-05	TGTGCCACCAGTGACAGGGGAAATCAGCCCCAGCATTTT	CATSDRGNQPQHF	TRBV24-1*01	TRBV24-1	TRBJ1-5*01	TRBJ1-5	TRBD1*01	TRBD1	13	14	19	21	0	1	1
121	4.93E-05	TGCGCCAGCCGACGGGACGGATCCTACGAGCAGTACTTC	CASRRDGSYEQYF	TRBV10-1*02, TRBV10-1*01	TRBV10-1	TRBJ2-7*01	TRBJ2-7	TRBD1*01, TRBD2*02, TRBD2*01	TRBD1, TRBD2	8	13	17	21	4	3	7
121	4.93E-05	TGCGCCAGCAAGGCGGGAGCCCCCTACGAGCAGTACTTC	CASKAGAPYEQYF	TRBV10-2*01	TRBV10-2	TRBJ2-7*01	TRBJ2-7	TRBD2*02	TRBD2	9	12	18	22	2	3	5
121	4.93E-05	TGCAGTGCTGTTATAGGGTGGGACTATGGCTACACCTTC	CSAVIGWDYGYTF	TRBV20-1*06, TRBV20-1*03, TRBV20-1*01, TRBV20-1*04, TRBV20-1*05, TRBV20-1*02, TRBV20-1*07	TRBV20-1	TRBJ1-2*01	TRBJ1-2	TRBD1*01, TRBD2*02	TRBD1, TRBD2	8	14	17	22	5	4	9
121	4.93E-05	TGCAGCGTGTTAGCGGGAGGCGGCTACGAGCAGTACTTC	CSVLAGGGYEQYF	TRBV29-1*01, TRBV29-1*03	TRBV29-1	TRBJ2-7*01	TRBJ2-7	TRBD2*02	TRBD2	7	10	19	23	2	3	5
121	4.93E-05	TGTGCCACCGGTCGGGGTCCCTCTACGAGCAGTACTTC	CATGRG~LYEQYF	TRBV24-1*01	TRBV24-1	TRBJ2-7*01	TRBJ2-7	TRBD1*01, TRBD2*02, TRBD2*01	TRBD1, TRBD2	8	16	20	22	7	1	8
121	4.93E-05	TGTGCCACCAGCACATCCGGGACAATGAGCAGTTCTTC	CATSTS~DNEQFF	TRBV24-1*01	TRBV24-1	TRBJ2-1*01	TRBJ2-1	TRBD2*02, TRBD2*01	TRBD2	10	17	20	21	6	0	6
121	4.93E-05	TGTGCCATCAGTGAAGGAGGGAATGAGCAGTTCTTC	CAISEGGNEQFF	TRBV10-3*01, TRBV10-3*02	TRBV10-3	TRBJ2-1*01	TRBJ2-1	TRBD2*02	TRBD2	13	15	20	21	1	0	1
121	4.93E-05	TGCGCCAGCAGCGGGACAGGGAACGAGCAGTACTTC	CASSGTGNEQYF	TRBV10-1*01	TRBV10-1	TRBJ2-7*01	TRBJ2-7	TRBD1*01	TRBD1	10	12	20	22	1	1	2
121	4.93E-05	TGCAGTGCTAGTTTGAGGGCGGACGGCTACACCTTC	CSASLRADGYTF	TRBV20-1*01, TRBV20-1*04, TRBV20-1*05, TRBV20-1*07	TRBV20-1	TRBJ1-2*01	TRBJ1-2	TRBD2*02	TRBD2	11	14	18	24	2	5	7
121	4.93E-05	TGTGCCACCAGTGTAAACAATGAGCAGTTCTTC	CATSVNNEQFF	TRBV24-1*01	TRBV24-1	TRBJ2-1*01	TRBJ2-1			12	-1	-1	16	-1	-1	3
121	4.93E-05	TGTGCCACCAGTGACTCCCTTGGCTACACCTTC	CATSDSLGYTF	TRBV24-1*01	TRBV24-1	TRBJ1-2*01	TRBJ1-2	TRBD2*02	TRBD2	13	14	18	20	0	1	1
121	4.93E-05	TGCGCCAGCAGTGCCTACAATGAGCAGTTCTTC	CASSAYNEQFF	TRBV10-2*01	TRBV10-2	TRBJ2-1*01	TRBJ2-1			12	-1	-1	13	-1	-1	0
121	4.93E-05	TGCGCCAGCAGTGAGTTTCACGAGCAGTACTTC	CASSEFHEQYF	TRBV10-2*01	TRBV10-2	TRBJ2-7*01	TRBJ2-7			15	-1	-1	19	-1	-1	3
121	4.93E-05	TGCAGCGTTGCCGCAGCGCGTGGCTACACCTTC	CSVAAARGYTF	TRBV29-1*01	TRBV29-1	TRBJ1-2*01	TRBJ1-2	TRBD2*02, TRBD2*01	TRBD2	9	14	17	20	4	2	6
120	4.89E-05	TGTGCCACCAGTGAGCAAAGGTACAGGGTCTCGACGGACGAGCAGTACTTC	CATSEQRYRVSTDEQYF	TRBV24-1*01	TRBV24-1	TRBJ2-7*01	TRBJ2-7	TRBD1*01	TRBD1	13	22	27	37	8	9	17
120	4.89E-05	TGTGCCACCGTAGAGGTGAGGCATAACACAGGGGAAAAACTGTTTTTT	CATVEVRHNTGEKLFF	TRBV24-1*01	TRBV24-1	TRBJ1-4*01	TRBJ1-4	TRBD1*01	TRBD1	8	27	32	33	18	0	18
120	4.89E-05	TGTGCCACCAGTGATCCCCTGACAGGACGCACAGATACGCAGTATTTT	CATSDPLTGRTDTQYF	TRBV24-1*01	TRBV24-1	TRBJ2-3*01	TRBJ2-3	TRBD1*01	TRBD1	14	20	25	28	5	2	7
120	4.89E-05	TGTGCCACCAGTGACTACGGACAGGGGCGAAAAAACGTGCAGTTCTTC	CATSDYGQGRKNVQFF	TRBV24-1*01	TRBV24-1	TRBJ2-1*01	TRBJ2-1	TRBD1*01	TRBD1	13	18	26	38	4	11	15
120	4.89E-05	TGTGCCAGCAGCAAAAGGACTAGCGGGAGCTCCTACGAGCAGTACTTC	CASSKRTSGSSYEQYF	TRBV7-8*01, TRBV7-8*03	TRBV7-8	TRBJ2-7*01	TRBJ2-7	TRBD2*02	TRBD2	11	16	28	29	4	0	4
120	4.89E-05	TGTGCCACCAGTGACCGAGGACAGCCGACTCCTACGAGCAGTACTTC	CATSDRGQ~DSYEQYF	TRBV24-1*01	TRBV24-1	TRBJ2-7*01	TRBJ2-7	TRBD1*01	TRBD1	13	18	23	28	4	4	8
120	4.89E-05	TGTGCCATCAGTGAGAGGACAGGGGGGTGGTACGAGCAGTACTTC	CAISERTGGWYEQYF	TRBV10-3*01, TRBV10-3*02	TRBV10-3	TRBJ2-7*01	TRBJ2-7	TRBD1*01	TRBD1	14	16	25	30	1	4	5
120	4.89E-05	TGTGCCATCAGGTCGACTAGCGGGAGAATCAACGAGCAGTACTTC	CAIRSTSGRINEQYF	TRBV10-3*01, TRBV10-3*02	TRBV10-3	TRBJ2-7*01	TRBJ2-7	TRBD2*02	TRBD2	10	14	25	31	3	5	8
120	4.89E-05	TGTGCCAGTAGTACCTCGGTTTCGGGAGACTATGGCTACACCTTC	CASSTSVSGDYGYTF	TRBV19*01, TRBV19*03, TRBV19*02	TRBV19	TRBJ1-2*01	TRBJ1-2	TRBD2*02	TRBD2	12	22	27	28	9	0	9
120	4.89E-05	TGCGCCAGCAACTGGAGGAGACTAGCGGAGTACGAGCAGTACTTC	CASNWRRLAEYEQYF	TRBV10-1*02, TRBV10-1*01	TRBV10-1	TRBJ2-7*01	TRBJ2-7	TRBD2*02, TRBD2*01	TRBD2	9	19	27	30	9	2	11
120	4.89E-05	TGCAGTGCTGGAAAGGGACGGGCAGACAATCAGCCCCAGCATTTT	CSAGKGRADNQPQHF	TRBV20-1*01, TRBV20-1*05, TRBV20-1*07	TRBV20-1	TRBJ1-5*01	TRBJ1-5	TRBD1*01, TRBD2*02, TRBD2*01	TRBD1, TRBD2	8	14	18	26	5	7	12
120	4.89E-05	TGCAGTGCCTTCTGGGACACCGAAATCGGGTCACCCCTCCACTTT	CSAFWDTEIGSPLHF	TRBV20-1*06, TRBV20-1*03, TRBV20-1*01, TRBV20-1*04, TRBV20-1*05, TRBV20-1*02, TRBV20-1*07	TRBV20-1	TRBJ1-6*01	TRBJ1-6	TRBD1*01	TRBD1	7	13	18	30	5	11	16
120	4.89E-05	TGTGCCAGTAGTATGGGTCGAGGGGACGAAGCTTTCTTT	CASSMGRGDEAFF	TRBV19*01, TRBV19*02	TRBV19	TRBJ1-1*01	TRBJ1-1	TRBD1*01, TRBD2*02, TRBD2*01	TRBD1, TRBD2	13	22	26	27	8	0	8
120	4.89E-05	TGTGCCAGCAGTGACGGGACAGACATCTGCTACACCTTC	CASSDGTDICYTF	TRBV2*01, TRBV2*03	TRBV2	TRBJ1-2*01	TRBJ1-2	TRBD1*01	TRBD1	13	15	21	28	1	6	7
120	4.89E-05	TGCAGCGTTGACGGGAGGGGAAACTATGGCTACACCTTC	CSVDGRGNYGYTF	TRBV29-1*01	TRBV29-1	TRBJ1-2*01	TRBJ1-2	TRBD2*02	TRBD2	10	11	18	21	0	2	2
120	4.89E-05	TGCAGCGTGGCGACAGAAGCAAATTCACCCCTCCACTTT	CSVATEANSPLHF	TRBV29-1*01	TRBV29-1	TRBJ1-6*01	TRBJ1-6	TRBD1*01	TRBD1	7	11	15	21	3	5	8
120	4.89E-05	TGTGCCATCAGTGATGTTGAAGGTGAGCAGTTCTTC	CAISDVEGEQFF	TRBV10-3*01, TRBV10-3*02	TRBV10-3	TRBJ2-1*01	TRBJ2-1	TRBD1*01, TRBD2*02	TRBD1, TRBD2	13	20	22	23	6	0	6
120	4.89E-05	TGTGCCACCAGTGATCTTAATTCACCCCTCCACTTT	CATSDLNSPLHF	TRBV24-1*01	TRBV24-1	TRBJ1-6*01	TRBJ1-6			14	-1	-1	17	-1	-1	2
120	4.89E-05	TGCGCCAGCAGGGACAGAACCTACGAGCAGTACTTC	CASRDRTYEQYF	TRBV10-2*01	TRBV10-2	TRBJ2-7*01	TRBJ2-7	TRBD1*01	TRBD1	10	11	16	19	0	2	2
120	4.89E-05	TGCAGTACAACAGGGGCAGGCTATGGCTACACCTTC	CSTTGAGYGYTF	TRBV29-1*01, TRBV29-1*03	TRBV29-1	TRBJ1-2*01	TRBJ1-2	TRBD1*01	TRBD1	4	9	15	20	4	4	8
120	4.89E-05	TGCAGCGCTAGGTTCATGAACACTGAAGCTTTCTTT	CSARFMNTEAFF	TRBV20-1*06, TRBV20-1*03, TRBV20-1*01, TRBV20-1*04, TRBV20-1*05, TRBV20-1*02, TRBV20-1*07	TRBV20-1	TRBJ1-1*01	TRBJ1-1	TRBD1*01, TRBD2*02, TRBD2*01	TRBD1, TRBD2	10	-1	-1	16	-1	-1	5
120	4.89E-05	TGTGCCACCAGTGATTAGCTCGGAGGAGCATTTT	CATSD*~SEEHF	TRBV24-1*01	TRBV24-1	TRBJ1-5*01	TRBJ1-5	TRBD2*02	TRBD2	15	21	25	26	5	0	5
120	4.89E-05	TGTGCCACCAGGGGACAGATCAAGCTTTCTTT	CATRG~DQAFF	TRBV24-1*01	TRBV24-1	TRBJ1-1*01	TRBJ1-1	TRBD1*01	TRBD1	10	11	17	21	0	3	3
120	4.89E-05	TGTGCCACCAGTGGAACGAGCAGTACTTC	CATSG~EQYF	TRBV24-1*01	TRBV24-1	TRBJ2-7*01	TRBJ2-7			12	-1	-1	15	-1	-1	2
119	4.85E-05	TGTGCCACCAGTCAACCGAGACTGAGCTCTGGGGCCAACGTCCTGACTTTC	CATSQPRLSSGANVLTF	TRBV24-1*01	TRBV24-1	TRBJ2-6*01	TRBJ2-6	TRBD2*02, TRBD2*01	TRBD2	11	19	22	26	7	3	10
119	4.85E-05	TGTGCCACCAGTGATCCCTCCGGACAGGGCCTCTACAATGAGCAGTTCTTC	CATSDPSGQGLYNEQFF	TRBV24-1*01	TRBV24-1	TRBJ2-1*01	TRBJ2-1	TRBD1*01	TRBD1	14	21	28	32	6	3	9
119	4.85E-05	TGTGCCACCAGTGATACTACCGGGACAGGGGGAAGTGAGCAGTTCTTC	CATSDTTGTGGSEQFF	TRBV24-1*01	TRBV24-1	TRBJ2-1*01	TRBJ2-1	TRBD1*01	TRBD1	14	21	31	35	6	3	9
119	4.85E-05	TGCGCCAGCAGTGATCCGACAGGGAACTATAATTCACCCCTCCACTTT	CASSDPTGNYNSPLHF	TRBV10-2*01	TRBV10-2	TRBJ1-6*01	TRBJ1-6	TRBD1*01	TRBD1	13	17	23	26	3	2	5
119	4.85E-05	TGTGCCATCAGTGATCAGGGGGCTAGCGTCTACGAGCAGTACTTC	CAISDQGASVYEQYF	TRBV10-3*01, TRBV10-3*02	TRBV10-3	TRBJ2-7*01	TRBJ2-7	TRBD1*01	TRBD1	13	15	22	29	1	6	7
119	4.85E-05	TGTGCCACCAGTGATCCCTCCCGAGGGGTCTACGAGCAGTACTTC	CATSDPSRGVYEQYF	TRBV24-1*01	TRBV24-1	TRBJ2-7*01	TRBJ2-7	TRBD2*02	TRBD2	14	15	22	29	0	6	6
119	4.85E-05	TGCAGTGCTAGAGATTGGGCTGTTGGGAATTACGAGCAGTACTTC	CSARDWAVGNYEQYF	TRBV20-1*01, TRBV20-1*05, TRBV20-1*07	TRBV20-1	TRBJ2-7*01	TRBJ2-7	TRBD1*01, TRBD2*02, TRBD2*01	TRBD1, TRBD2	13	24	27	30	10	2	12
119	4.85E-05	TGTGCCAGCAGCGTAGGGGGGCGGTCAACTACGAGCAGTACTTC	CASSVGG~VNYEQYF	TRBV9*02, TRBV9*01	TRBV9	TRBJ2-7*01	TRBJ2-7	TRBD1*01	TRBD1	15	16	21	28	0	6	6
119	4.85E-05	TGCGCCAGCAGTGAGCTCTGCGGGACTAGCGGTCCCGAACTTC	CASSELC~GLAVPNF	TRBV10-1*01	TRBV10-1	TRBJ2-7*01	TRBJ2-7	TRBD2*02, TRBD2*01	TRBD2	14	21	31	38	6	6	12
119	4.85E-05	TGTGCCATCAGCCCCGGGACAGGGGGCTACGAGCAGTACTTC	CAISPGTGGYEQYF	TRBV10-3*01, TRBV10-3*02	TRBV10-3	TRBJ2-7*01	TRBJ2-7	TRBD1*01	TRBD1	10	15	25	26	4	0	4
119	4.85E-05	TGCGCCAGCAGTGAGTCGCTTAGCAGCTACGAGCAGTACTTC	CASSESLSSYEQYF	TRBV10-2*01	TRBV10-2	TRBJ2-7*01	TRBJ2-7	TRBD2*02, TRBD2*01	TRBD2	16	20	23	26	3	2	5
119	4.85E-05	TGCGCCAGCATACATACAGGGGACACACGAGCAGTACTTC	CASIHTG~THEQYF	TRBV10-1*02, TRBV10-1*01	TRBV10-1	TRBJ2-7*01	TRBJ2-7	TRBD1*01	TRBD1	9	15	21	26	5	4	9
119	4.85E-05	TGCAGTGCGAAGGGACAGGGGAATTCACCCCTCCACTTT	CSAKGQGNSPLHF	TRBV20-1*06, TRBV20-1*03, TRBV20-1*01, TRBV20-1*04, TRBV20-1*05, TRBV20-1*02, TRBV20-1*07	TRBV20-1	TRBJ1-6*01	TRBJ1-6	TRBD1*01	TRBD1	7	11	20	21	3	0	3
119	4.85E-05	TGTGCCAGCAGCCTCCGGACGGATGGCTACACCTTC	CASSLRTDGYTF	TRBV7-8*01, TRBV7-8*03	TRBV7-8	TRBJ1-2*01	TRBJ1-2	TRBD1*01, TRBD2*02, TRBD2*01	TRBD1, TRBD2	12	16	19	22	3	2	5
119	4.85E-05	TGCAGTGCCCAGGGCGCTGCTTCACCCCTCCACTTT	CSAQGAASPLHF	TRBV20-1*06, TRBV20-1*03, TRBV20-1*01, TRBV20-1*04, TRBV20-1*05, TRBV20-1*02, TRBV20-1*07	TRBV20-1	TRBJ1-6*01	TRBJ1-6	TRBD1*01	TRBD1	7	9	13	20	1	6	7
119	4.85E-05	TGCAGCGTTGCAGGCAGCAACTATGGCTACACCTTC	CSVAGSNYGYTF	TRBV29-1*01	TRBV29-1	TRBJ1-2*01	TRBJ1-2	TRBD1*01	TRBD1	9	10	13	18	0	4	4
119	4.85E-05	TGCAGCGTTATACACGGATCGGATGGCTACACCTTC	CSVIHGSDGYTF	TRBV29-1*01, TRBV29-1*03	TRBV29-1	TRBJ1-2*01	TRBJ1-2	TRBD1*01, TRBD2*02, TRBD2*01	TRBD1, TRBD2	8	15	17	22	6	4	10
119	4.85E-05	TGTGCCATCAGTGAGCGTGGGGCGCAGTACTTC	CAISERGAQYF	TRBV10-3*01, TRBV10-3*02	TRBV10-3	TRBJ2-7*01	TRBJ2-7	TRBD1*01	TRBD1	14	18	22	23	3	0	3
118	4.81E-05	TGTGCCAGCAGTTACTCCGGACTAGCGGGAGTCTACAATGAGCAGTTCTTC	CASSYSGLAGVYNEQFF	TRBV2*01, TRBV2*02, TRBV2*03	TRBV2	TRBJ2-1*01	TRBJ2-1	TRBD2*02	TRBD2	11	18	30	32	6	1	7
118	4.81E-05	TGTGCCATCAGTGAGTCGGGGCAGTACCCTAACTATGGCTACACCTTC	CAISESGQYPNYGYTF	TRBV10-3*01, TRBV10-3*02	TRBV10-3	TRBJ1-2*01	TRBJ1-2	TRBD1*01	TRBD1	16	17	21	28	0	6	6
118	4.81E-05	TGTGCCACCAGTGATCCCCTGGGACAGGGTATCAACGAGCAGTACTTC	CATSDPLGQGINEQYF	TRBV24-1*01	TRBV24-1	TRBJ2-7*01	TRBJ2-7	TRBD1*01	TRBD1	14	20	28	34	5	5	10
118	4.81E-05	TGTGCCACCAGTCCTTACGGCAGGGGGGAAGAGACCCAGTACTTC	CATSPYGRGEETQYF	TRBV24-1*01	TRBV24-1	TRBJ2-5*01	TRBJ2-5	TRBD1*01	TRBD1	11	20	26	28	8	1	9
118	4.81E-05	TGTGCCAGCAGCTTAGGGACAGGGGGCGACTATGGCTACACCTTC	CASSLGTGGDYGYTF	TRBV7-6*01	TRBV7-6	TRBJ1-2*01	TRBJ1-2	TRBD1*01	TRBD1	15	16	26	28	0	1	1
118	4.81E-05	TGCGCCAGCAGTGAACTAGCGGGAGGGCAGGGCGAGCAGTACTTC	CASSELAGGQGEQYF	TRBV10-1*02, TRBV10-1*01	TRBV10-1	TRBJ2-7*01	TRBJ2-7	TRBD2*02	TRBD2	13	14	26	32	0	5	5
118	4.81E-05	TGTGCCACCAGTGATTCCCGGGGCATTGCGGCCCAGCATTTT	CATSDSRGIAAQHF	TRBV24-1*01	TRBV24-1	TRBJ1-5*01	TRBJ1-5	TRBD1*01, TRBD2*01	TRBD1, TRBD2	15	19	23	31	3	7	10
118	4.81E-05	TGTGCCAGCAGCCAAGAAGGTCGTCGCTCACCCCTCCACTTT	CASSQEGRRSPLHF	TRBV3-1*01	TRBV3-1	TRBJ1-6*01	TRBJ1-6	TRBD1*01, TRBD2*02, TRBD2*01	TRBD1, TRBD2	16	17	19	27	0	7	7
118	4.81E-05	TGCAGTGGAGGACCCAGGGGAGGTGGAAACACCATATATTTT	CSGGPRGGGNTIYF	TRBV20-1*06, TRBV20-1*03, TRBV20-1*01, TRBV20-1*04, TRBV20-1*05, TRBV20-1*02, TRBV20-1*07	TRBV20-1	TRBJ1-3*01	TRBJ1-3	TRBD1*01, TRBD2*02	TRBD1, TRBD2	6	14	19	23	7	3	10
118	4.81E-05	TGCGCCACCCGCGCGGGACAGACCTGGGGAGCAGTACTTC	CATRAGQ~PGEQYF	TRBV10-1*01	TRBV10-1	TRBJ2-7*01	TRBJ2-7	TRBD1*01	TRBD1	6	14	20	28	7	7	14
118	4.81E-05	TGTGCCATCAGTGGGACAGATGGAAACACCATATATTTT	CAISGTDGNTIYF	TRBV10-3*01, TRBV10-3*02	TRBV10-3	TRBJ1-3*01	TRBJ1-3	TRBD1*01	TRBD1	12	13	18	20	0	1	1
118	4.81E-05	TGTGCCATCAGTGAGTCTGCTGGAAACACCATATATTTT	CAISESAGNTIYF	TRBV10-3*01, TRBV10-3*02	TRBV10-3	TRBJ1-3*01	TRBJ1-3	TRBD1*01, TRBD2*02, TRBD2*01	TRBD1, TRBD2	16	-1	-1	19	-1	-1	2
118	4.81E-05	TGTGCCATCAGGGGACAGGGATCCTACGAGCAGTACTTC	CAIRGQGSYEQYF	TRBV10-3*01, TRBV10-3*02	TRBV10-3	TRBJ2-7*01	TRBJ2-7	TRBD1*01	TRBD1	10	11	19	21	0	1	1
118	4.81E-05	TGTGCCACCAGTGATCGACTGGTCAATGAGCAGTTCTTC	CATSDRLVNEQFF	TRBV24-1*01	TRBV24-1	TRBJ2-1*01	TRBJ2-1	TRBD2*02, TRBD2*01	TRBD2	14	16	19	23	1	3	4
118	4.81E-05	TGCGCCAGCAGGGCGGACAGGCGATACGAGCAGTACTTC	CASRADRRYEQYF	TRBV10-2*01	TRBV10-2	TRBJ2-7*01	TRBJ2-7	TRBD1*01	TRBD1	10	14	20	24	3	3	6
118	4.81E-05	TGCAGTGCTAGAGATGGGGCGAGTCAGCCCCAGCATTTT	CSARDGASQPQHF	TRBV20-1*01, TRBV20-1*05, TRBV20-1*07	TRBV20-1	TRBJ1-5*01	TRBJ1-5	TRBD1*01	TRBD1	13	15	19	23	1	3	4
118	4.81E-05	TGTGCCATCAGTGAGTCACCAGGGTCGCTACACCTTC	CAISES~QGRYTF	TRBV10-3*01, TRBV10-3*02	TRBV10-3	TRBJ1-2*01	TRBJ1-2	TRBD1*01	TRBD1	11	19	23	26	7	2	9
118	4.81E-05	TGTGCCACCAACCCGGACAGGTATGGCTACACCTTC	CATNPDRYGYTF	TRBV2*01, TRBV2*02, TRBV2*03	TRBV2	TRBJ1-2*01	TRBJ1-2	TRBD1*01	TRBD1	6	14	20	21	7	0	7
118	4.81E-05	TGTGCCAGCAGTTACAACTACGAGCAGTACTTC	CASSYNYEQYF	TRBV6-6*04	TRBV6-6	TRBJ2-7*01	TRBJ2-7	TRBD1*01	TRBD1	14	-1	-1	17	-1	-1	2
118	4.81E-05	TGTGCCAGCAGCGGGGGGCGGGAGCAGTTCTTC	CASSGGREQFF	TRBV9*02, TRBV9*01, TRBV9*03	TRBV9	TRBJ2-1*01	TRBJ2-1	TRBD1*01	TRBD1	12	13	18	21	0	2	2
118	4.81E-05	TGCAGCGTTCGGGACAGAGCTGGCTACACCTTC	CSVRDRAGYTF	TRBV29-1*01, TRBV29-1*03	TRBV29-1	TRBJ1-2*01	TRBJ1-2	TRBD1*01	TRBD1	8	10	16	20	1	3	4
117	4.77E-05	TGTGCCAGTAGTCCCCCCGACTAGCGGGATTTACACCTCCTACGAGCAGTACTTC	CASSPPD*R~IYTSYEQYF	TRBV19*01, TRBV19*03, TRBV19*02	TRBV19	TRBJ2-7*01	TRBJ2-7	TRBD2*02	TRBD2	11	18	28	36	6	7	13
117	4.77E-05	TGCGCCAGCAGTGCCCTTGTTATCTCGACAGTCTCCTACGAGCAGTACTTC	CASSALVISTVSYEQYF	TRBV10-2*01	TRBV10-2	TRBJ2-7*01	TRBJ2-7	TRBD1*01	TRBD1	12	26	30	32	13	1	14
117	4.77E-05	TGTGCCATCACCCCCGGGAGACAGGGGGCTAACTATGGCTACACCTTC	CAITPGRQGANYGYTF	TRBV10-3*01, TRBV10-3*02	TRBV10-3	TRBJ1-2*01	TRBJ1-2	TRBD1*01	TRBD1	9	19	27	28	9	0	9
117	4.77E-05	TGTGCCATCAGTGACGGGACCAAGCAGGTCCTCTACGAGCAGTACTTC	CAISDGTKQVLYEQYF	TRBV10-3*01, TRBV10-3*02	TRBV10-3	TRBJ2-7*01	TRBJ2-7	TRBD1*01, TRBD2*02, TRBD2*01	TRBD1, TRBD2	13	15	19	32	1	12	13
117	4.77E-05	TGTGCCAGCAGTGGGGTGGGACTAGCGGAAGGCTACGAGCAGTACTTC	CASSGVGLAEGYEQYF	TRBV2*01, TRBV2*02, TRBV2*03	TRBV2	TRBJ2-7*01	TRBJ2-7	TRBD2*02, TRBD2*01	TRBD2	12	17	27	32	4	4	8
117	4.77E-05	TGCGCCAGCAGTGAGTCGCAGGGGGAGAGCTCCTACGAGCAGTACTTC	CASSESQGESSYEQYF	TRBV10-2*01	TRBV10-2	TRBJ2-7*01	TRBJ2-7	TRBD1*01	TRBD1	16	18	24	29	1	4	5
117	4.77E-05	TGTGCCACTTCCAAGAGGGACAGGGGATAGCTACGAGCAGTACTTC	CATSKRDR~DSYEQYF	TRBV24-1*01	TRBV24-1	TRBJ2-7*01	TRBJ2-7	TRBD1*01	TRBD1	7	16	25	30	8	4	12
117	4.77E-05	TGTGCCATCGGCTCTCCGCAGGGGCAAAACTACGAGCAGTACTTC	CAIGSPQGQNYEQYF	TRBV10-3*01, TRBV10-3*02	TRBV10-3	TRBJ2-7*01	TRBJ2-7	TRBD1*01	TRBD1	8	18	23	29	9	5	14
117	4.77E-05	TGTGCCATCAGTGGGAGGACCAGGGAGGACTATGGCTACACCTTC	CAISGRTREDYGYTF	TRBV10-3*01, TRBV10-3*02	TRBV10-3	TRBJ1-2*01	TRBJ1-2	TRBD2*02	TRBD2	12	22	27	28	9	0	9
117	4.77E-05	TGTGCCATCAGTGATTTAGGGGAGAGTACCTACGAGCAGTACTTC	CAISDLGESTYEQYF	TRBV10-3*01, TRBV10-3*02	TRBV10-3	TRBJ2-7*01	TRBJ2-7	TRBD1*01, TRBD2*02	TRBD1, TRBD2	13	17	21	28	3	6	9
117	4.77E-05	TGTGCCATCAGTGAGTCGGTGGGGAGCTCCTACGAGCAGTACTTC	CAISESVGSSYEQYF	TRBV10-3*01, TRBV10-3*02	TRBV10-3	TRBJ2-7*01	TRBJ2-7	TRBD2*02	TRBD2	16	21	25	26	4	0	4
117	4.77E-05	TGTGCCATCAGTGAGCGGACTAGCGGGAGAAGCGAGCAGTACTTC	CAISERTSGRSEQYF	TRBV10-3*01, TRBV10-3*02	TRBV10-3	TRBJ2-7*01	TRBJ2-7	TRBD2*02	TRBD2	14	16	28	36	1	7	8
117	4.77E-05	TGTGCCACCAGTGATCCAGGACAGGGGCATTTCGAGCAGTACTTC	CATSDPGQGHFEQYF	TRBV24-1*01	TRBV24-1	TRBJ2-7*01	TRBJ2-7	TRBD1*01	TRBD1	14	18	26	32	3	5	8
117	4.77E-05	TGTGCCACCAGTGAAGCAGCTGGGAGATATACAGAGCAGTACTTC	CATSEAAGRYTEQYF	TRBV24-1*01	TRBV24-1	TRBJ2-7*01	TRBJ2-7	TRBD2*02	TRBD2	13	21	25	33	7	7	14
117	4.77E-05	TGTGCCAGCAGCTTATTGGGACAAGCTAACTATGGCTACACCTTC	CASSLLGQANYGYTF	TRBV11-2*01	TRBV11-2	TRBJ1-2*01	TRBJ1-2	TRBD1*01	TRBD1	14	17	22	25	2	2	4
117	4.77E-05	TGTGCCAGCAGCCCAGTGGGGGGAGCTAATGAAAAACTGTTTTTT	CASSPVGGANEKLFF	TRBV7-8*03	TRBV7-8	TRBJ1-4*01	TRBJ1-4	TRBD2*01	TRBD2	12	17	22	25	4	2	6
117	4.77E-05	TGCGCCGCCTGTCAGCTAGCTAACTCTAACTATGGCTACACCTTC	CAACQLANSNYGYTF	TRBV10-1*02, TRBV10-1*01	TRBV10-1	TRBJ1-2*01	TRBJ1-2	TRBD1*01	TRBD1	5	7	12	25	1	12	13
117	4.77E-05	TGCAGCGTTGACCCAGGAGGCGCGAACACCGGGGAGCTGTTTTTT	CSVDPGGANTGELFF	TRBV29-1*01	TRBV29-1	TRBJ2-2*01	TRBJ2-2	TRBD2*02	TRBD2	10	15	19	22	4	2	6
117	4.77E-05	TGTGCCACCCGCAGGGAGTCTAAAGACCTACGAGCAGTACTTC	CATRRES~KTYEQYF	TRBV24-1*01	TRBV24-1	TRBJ2-7*01	TRBJ2-7	TRBD1*01, TRBD2*02	TRBD1, TRBD2	8	11	15	26	2	10	12
117	4.77E-05	TGCGCCAACCCAACAGGGGGCGGATAATTCACCCCTCCACTTT	CANPTGG~DNSPLHF	TRBV10-1*02, TRBV10-1*01	TRBV10-1	TRBJ1-6*01	TRBJ1-6	TRBD1*01	TRBD1	6	12	20	23	5	2	7
117	4.77E-05	TGTGCCATCAGTGGCGGGGAGTTAGTAGGCGAGCAGTACTTC	CAISGGELVGEQYF	TRBV10-3*01, TRBV10-3*02	TRBV10-3	TRBJ2-7*01	TRBJ2-7	TRBD2*01	TRBD2	12	13	18	29	0	10	10
117	4.77E-05	TGTGCCATCAGTGATAGCGGGAGGGCCGTCGAGCAGTACTTC	CAISDSGRAVEQYF	TRBV10-3*01, TRBV10-3*02	TRBV10-3	TRBJ2-7*01	TRBJ2-7	TRBD2*02	TRBD2	13	14	24	29	0	4	4
117	4.77E-05	TGTGCCACCAGTGACCCCCGGGCGAGACATGGCTACACCTTC	CATSDPRARHGYTF	TRBV24-1*01	TRBV24-1	TRBJ1-2*01	TRBJ1-2	TRBD2*01	TRBD2	13	14	19	28	0	8	8
117	4.77E-05	TGCAGTGCTACCCAGAGCCGTGGGGACGGTACTCTCCACTTT	CSATQSRGDGTLHF	TRBV20-1*06, TRBV20-1*03, TRBV20-1*01, TRBV20-1*04, TRBV20-1*05, TRBV20-1*02, TRBV20-1*07	TRBV20-1	TRBJ1-6*01	TRBJ1-6	TRBD1*01, TRBD2*02, TRBD2*01	TRBD1, TRBD2	9	22	26	33	12	6	18
117	4.77E-05	TGTGCCACCCAAATCGAGGGCGAACACTGAAGCTTTCTTT	CATQIEG~NTEAFF	TRBV24-1*01	TRBV24-1	TRBJ1-1*01	TRBJ1-1	TRBD2*02	TRBD2	8	15	19	21	6	1	7
117	4.77E-05	TGTGCCATCAGTGCCATGAGCAATCAGCCCCAGCATTTT	CAISAMSNQPQHF	TRBV10-3*01, TRBV10-3*02	TRBV10-3	TRBJ1-5*01	TRBJ1-5	TRBD1*01	TRBD1	12	-1	-1	18	-1	-1	5
117	4.77E-05	TGTGCCAGCAGTGACAGGGTCTTCTACGAGCAGTACTTC	CASSDRVFYEQYF	TRBV2*01, TRBV2*02, TRBV2*03	TRBV2	TRBJ2-7*01	TRBJ2-7	TRBD1*01	TRBD1	13	14	18	23	0	4	4
117	4.77E-05	TGTGCCAGCAGCGTAGCCGAGGCGGATGGCTACACCTTC	CASSVAEADGYTF	TRBV9*02, TRBV9*01	TRBV9	TRBJ1-2*01	TRBJ1-2	TRBD2*02, TRBD2*01	TRBD2	15	21	24	25	5	0	5
117	4.77E-05	TGCGCCAGCAGCCTAGCGGGAGGATACGAGCAGTACTTC	CASSLAGGYEQYF	TRBV10-1*02, TRBV10-1*01	TRBV10-1	TRBJ2-7*01	TRBJ2-7	TRBD2*02	TRBD2	10	12	22	24	1	1	2
117	4.77E-05	TGCAGTGCTAGGACCGACAGTCATTCACCCCTCCACTTT	CSARTDSHSPLHF	TRBV20-1*06, TRBV20-1*03, TRBV20-1*01, TRBV20-1*04, TRBV20-1*05, TRBV20-1*02, TRBV20-1*07	TRBV20-1	TRBJ1-6*01	TRBJ1-6	TRBD1*01	TRBD1	10	15	19	22	4	2	6
117	4.77E-05	TGCAGTGCTAGATGGCAGATCGATTCACCCCTCCACTTT	CSARWQIDSPLHF	TRBV20-1*01, TRBV20-1*04, TRBV20-1*05, TRBV20-1*07	TRBV20-1	TRBJ1-6*01	TRBJ1-6	TRBD1*01	TRBD1	11	15	17	22	3	4	7
117	4.77E-05	TGCAGCGTTGAAGAAAGGCAGCGATATGGCTACACCTTC	CSVEERQRYGYTF	TRBV29-1*01	TRBV29-1	TRBJ1-2*01	TRBJ1-2	TRBD2*02, TRBD2*01	TRBD2	13	19	22	24	5	1	6
117	4.77E-05	TGTGCCAAGGGCGGGGTAGCGTAGATACGCAGTATTTT	CAKGGV~VDTQYF	TRBV24-1*01	TRBV24-1	TRBJ2-3*01	TRBJ2-3	TRBD2*01	TRBD2	6	10	15	22	3	6	9
117	4.77E-05	TGTGCCATCAGTGAGGAGGATGAAAAACTGTTTTTT	CAISEEDEKLFF	TRBV10-3*01, TRBV10-3*02	TRBV10-3	TRBJ1-4*01	TRBJ1-4	TRBD2*02	TRBD2	14	15	18	19	0	0	0
117	4.77E-05	TGTGCCAGCAGTTCGTTCGGTGGTGGCTACACCTTC	CASSSFGGGYTF	TRBV2*01, TRBV2*02, TRBV2*03	TRBV2	TRBJ1-2*01	TRBJ1-2	TRBD2*02, TRBD2*01	TRBD2	11	17	19	23	5	3	8
117	4.77E-05	TGTGCCAGCAGCTTAGCTGGGATCGAGCAGTACTTC	CASSLAGIEQYF	TRBV7-8*01	TRBV7-8	TRBJ2-7*01	TRBJ2-7	TRBD1*01, TRBD2*02, TRBD2*01	TRBD1, TRBD2	16	18	21	23	1	1	2
117	4.77E-05	TGCGCCAGCAGGGACAGGGGGCGAAAACTGTTTTTT	CASRDRGRKLFF	TRBV10-1*02, TRBV10-1*01	TRBV10-1	TRBJ1-4*01	TRBJ1-4	TRBD1*01	TRBD1	10	11	21	23	0	1	1
117	4.77E-05	TGCAGTGCGAGGGGGACATCCTCACCCCTCCACTTT	CSARGTSSPLHF	TRBV20-1*01, TRBV20-1*04, TRBV20-1*05, TRBV20-1*07	TRBV20-1	TRBJ1-6*01	TRBJ1-6	TRBD1*01	TRBD1	7	12	17	21	4	3	7
117	4.77E-05	TGCAGCGTTGCCGGCGGCAGATACGAGCAGTACTTC	CSVAGGRYEQYF	TRBV29-1*01	TRBV29-1	TRBJ2-7*01	TRBJ2-7	TRBD2*02, TRBD2*01	TRBD2	9	13	16	21	3	4	7
117	4.77E-05	TGCAGCGCCAGACAGGGATCCTATGGCTACACCTTC	CSARQGSYGYTF	TRBV29-1*01, TRBV29-1*03	TRBV29-1	TRBJ1-2*01	TRBJ1-2	TRBD1*01	TRBD1	7	10	16	20	2	3	5
117	4.77E-05	TGTGCCATCAGACAGGGGTACGAGCAGTACTTC	CAIRQGYEQYF	TRBV10-3*01, TRBV10-3*02	TRBV10-3	TRBJ2-7*01	TRBJ2-7	TRBD1*01	TRBD1	10	11	17	24	0	6	6
117	4.77E-05	TGCGCCTCCGTGGTCGGGGGCGAGCAGTACTTC	CASVVGGEQYF	TRBV10-2*01	TRBV10-2	TRBJ2-7*01	TRBJ2-7	TRBD2*01	TRBD2	5	14	19	20	8	0	8
117	4.77E-05	TGCAGTGCAACGCATGGAAGTGAGCAGTACTTC	CSATHGSEQYF	TRBV20-1*06, TRBV20-1*03, TRBV20-1*01, TRBV20-1*04, TRBV20-1*05, TRBV20-1*02, TRBV20-1*07	TRBV20-1	TRBJ2-7*01	TRBJ2-7	TRBD1*01, TRBD2*02, TRBD2*01	TRBD1, TRBD2	7	15	17	21	7	3	10
117	4.77E-05	TGCAGCCCGAGGAGGAGCAGTTCTTC	CSPR~EQFF	TRBV29-1*03	TRBV29-1	TRBJ2-1*01	TRBJ2-1	TRBD2*02	TRBD2	5	10	13	14	4	0	4
116	4.73E-05	TGCGCCAGCAGCCAATGGCCCCCTTGGGACAGGGCCGTCGGGATTGGCTACACCTTC	CASSQWPPWDRAVGIGYTF	TRBV4-1*02, TRBV4-1*01	TRBV4-1	TRBJ1-2*01	TRBJ1-2	TRBD1*01	TRBD1	14	25	33	44	10	10	20
116	4.73E-05	TGTGCCATCATTCCATTTGGACAATTGGAGGGTAGCCTACGAGCAGTACTTC	CAIIPFGQL~RVAYEQYF	TRBV10-3*01, TRBV10-3*02	TRBV10-3	TRBJ2-7*01	TRBJ2-7	TRBD2*02	TRBD2	9	26	31	35	16	3	19
116	4.73E-05	TGTGCCATCAGTGAGTCCCAGGGGGCTGGGTCCTTTTTTGGCTACACCTTC	CAISESQGAGSFFGYTF	TRBV10-3*01, TRBV10-3*02	TRBV10-3	TRBJ1-2*01	TRBJ1-2	TRBD1*01	TRBD1	16	18	25	38	1	12	13
116	4.73E-05	TGTGCCACCAGTGATTTCGGGACAGGGGGACACCTACGAGCAGTACTTC	CATSDFGT~GDTYEQYF	TRBV24-1*01	TRBV24-1	TRBJ2-7*01	TRBJ2-7	TRBD1*01	TRBD1	16	18	28	32	1	3	4
116	4.73E-05	TGTGCCACCAGTGATTTTGGCTAGCGTCTCTCCTACGAGCAGTACTTC	CATSDFG*RLSYEQYF	TRBV24-1*01	TRBV24-1	TRBJ2-7*01	TRBJ2-7	TRBD2*02, TRBD2*01	TRBD2	16	20	25	29	3	3	6
116	4.73E-05	TGTGCCACCAGTGATTTGAGGGCAGGGGGGAACTACGAGCAGTACTTC	CATSDLRAGGNYEQYF	TRBV24-1*01	TRBV24-1	TRBJ2-7*01	TRBJ2-7	TRBD1*01	TRBD1	17	22	28	32	4	3	7
116	4.73E-05	TGTGCCACCAGTGATTCCCGGACAGTTTTGGATCAGCCCCAGCATTTT	CATSDSRTVLDQPQHF	TRBV24-1*01	TRBV24-1	TRBJ1-5*01	TRBJ1-5	TRBD1*01	TRBD1	15	19	24	31	3	6	9
116	4.73E-05	TGCGCCACATGGGGGGCGAACCCCGTAAGCTCCTACGAGCAGTACTTC	CATWGANPVSSYEQYF	TRBV10-2*01	TRBV10-2	TRBJ2-7*01	TRBJ2-7	TRBD1*01, TRBD2*01	TRBD1, TRBD2	6	11	16	29	4	12	16
116	4.73E-05	TGCGCCAGCAGCCAATCCGGGACAGGGTACAATTCACCCCTCCACTTT	CASSQSGTGYNSPLHF	TRBV4-1*02, TRBV4-1*01	TRBV4-1	TRBJ1-6*01	TRBJ1-6	TRBD1*01	TRBD1	14	18	26	30	3	3	6
116	4.73E-05	TGTGCCATCAGCCTCCTCCGTCCCACAATATACACGAGCAGTACTTC	CAISLLRP~NIHEQYF	TRBV10-3*01, TRBV10-3*02	TRBV10-3	TRBJ2-7*01	TRBJ2-7	TRBD1*01, TRBD2*02, TRBD2*01	TRBD1, TRBD2	10	19	23	33	8	9	17
116	4.73E-05	TGTGCCATCAGTTCATCGGACGGGAACACTGAAGCTTTCTTT	CAISSSDGNTEAFF	TRBV10-3*01, TRBV10-3*02	TRBV10-3	TRBJ1-1*01	TRBJ1-1	TRBD1*01, TRBD2*02, TRBD2*01	TRBD1, TRBD2	11	17	20	23	5	2	7
116	4.73E-05	TGTGCCATCAGTGAGTCGGGACTAGATTTAAGGCAGTACTTC	CAISESGLDLRQYF	TRBV10-3*01, TRBV10-3*02	TRBV10-3	TRBJ2-7*01	TRBJ2-7	TRBD2*02, TRBD2*01	TRBD2	16	17	24	32	0	7	7
116	4.73E-05	TGTGCCACCTCAGACAGGGACCTCTACTATGGCTACACCTTC	CATSDRDLYYGYTF	TRBV24-1*01	TRBV24-1	TRBJ1-2*01	TRBJ1-2	TRBD1*01	TRBD1	8	12	18	25	3	6	9
116	4.73E-05	TGTGCCACCAGTGATTTGACCAAGGGGGTCGAGCAGTACTTC	CATSDLTKGVEQYF	TRBV24-1*01	TRBV24-1	TRBJ2-7*01	TRBJ2-7	TRBD1*01	TRBD1	17	22	27	29	4	1	5
116	4.73E-05	TGCAGTGCTGGGGGGGCCAGGGGGCTGGATGGCTACACCTTC	CSAGGARGLDGYTF	TRBV20-1*01, TRBV20-1*04, TRBV20-1*05, TRBV20-1*07	TRBV20-1	TRBJ1-2*01	TRBJ1-2	TRBD1*01	TRBD1	8	17	24	28	8	3	11
116	4.73E-05	TGCAGTGCCGTTCCTGTCGACCATAATTCACCCCTCCACTTT	CSAVPVDHNSPLHF	TRBV20-1*06, TRBV20-1*03, TRBV20-1*01, TRBV20-1*04, TRBV20-1*05, TRBV20-1*02, TRBV20-1*07	TRBV20-1	TRBJ1-6*01	TRBJ1-6	TRBD1*01	TRBD1	7	12	17	22	4	4	8
116	4.73E-05	TGCGCCAGCAGTGAAAGGGTATACGACAGCCCCAGCATTTT	CASSERV~RQPQHF	TRBV10-1*02, TRBV10-1*01	TRBV10-1	TRBJ1-5*01	TRBJ1-5	TRBD1*01, TRBD2*02	TRBD1, TRBD2	13	15	18	26	1	7	8
116	4.73E-05	TGTGCCACCAGTGATCGAATTGGCGATACGCAGTATTTT	CATSDRIGDTQYF	TRBV24-1*01	TRBV24-1	TRBJ2-3*01	TRBJ2-3	TRBD1*01	TRBD1	14	21	23	24	6	0	6
116	4.73E-05	TGTGCCAGCAGAGGAGTTCGGTCCTACGAGCAGTACTTC	CASRGVRSYEQYF	TRBV12-4*01, TRBV12-3*01	TRBV12-4, TRBV12-3	TRBJ2-7*01	TRBJ2-7	TRBD2*02	TRBD2	10	12	15	21	1	5	6
116	4.73E-05	TGCGCCAGCACGAGTGTAGGACGCAATGAGCAGTTCTTC	CASTSVGRNEQFF	TRBV10-2*01	TRBV10-2	TRBJ2-1*01	TRBJ2-1	TRBD1*01, TRBD2*02, TRBD2*01	TRBD1, TRBD2	9	18	21	23	8	1	9
116	4.73E-05	TGCAGTGCCCAGTTCAGGGGCTGGGTAGCCCTCCACTTT	CSAQFRGWVALHF	TRBV20-1*06, TRBV20-1*03, TRBV20-1*01, TRBV20-1*04, TRBV20-1*05, TRBV20-1*02, TRBV20-1*07	TRBV20-1	TRBJ1-6*01	TRBJ1-6	TRBD1*01	TRBD1	7	14	19	28	6	8	14
116	4.73E-05	TGTGCCACCCTTGGGACGTGAACACTGAAGCTTTCTTT	CATLGT~NTEAFF	TRBV24-1*01	TRBV24-1	TRBJ1-1*01	TRBJ1-1	TRBD1*01, TRBD2*02, TRBD2*01	TRBD1, TRBD2	8	12	16	18	3	1	4
116	4.73E-05	TGTGCCAGCATGGTTCTTACCTACGAGCAGTACTTC	CASMVLTYEQYF	TRBV12-4*01, TRBV12-3*01	TRBV12-4, TRBV12-3	TRBJ2-7*01	TRBJ2-7	TRBD1*01	TRBD1	9	-1	-1	19	-1	-1	9
116	4.73E-05	TGTGCCAGCAGCTCGCAGAACTATGGCTACACCTTC	CASSSQNYGYTF	TRBV7-9*03, TRBV7-9*01, TRBV7-9*04, TRBV7-9*02	TRBV7-9	TRBJ1-2*01	TRBJ1-2	TRBD1*01	TRBD1	13	15	17	18	1	0	1
116	4.73E-05	TGCAGTGCTAGTTCGGGTTCTCGGGGCTACACCTTC	CSASSGSRGYTF	TRBV20-1*01, TRBV20-1*04, TRBV20-1*05, TRBV20-1*07	TRBV20-1	TRBJ1-2*01	TRBJ1-2	TRBD2*02, TRBD2*01	TRBD2	11	13	16	24	1	7	8
116	4.73E-05	TGCAGTGCTAGAATCGGACAGTCACCCCTCCACTTT	CSARIGQSPLHF	TRBV20-1*01, TRBV20-1*04, TRBV20-1*05, TRBV20-1*07	TRBV20-1	TRBJ1-6*01	TRBJ1-6	TRBD1*01	TRBD1	11	15	20	21	3	0	3
116	4.73E-05	TGTGCCACCCCAGGGGCGCCTACGAGCAGTACTTC	CATPGA~YEQYF	TRBV24-1*01	TRBV24-1	TRBJ2-7*01	TRBJ2-7	TRBD1*01	TRBD1	8	10	15	18	1	2	3
116	4.73E-05	TGCAGTGCCCTAGGGGGCAATGGCTACACCTTC	CSALGGNGYTF	TRBV20-1*06, TRBV20-1*03, TRBV20-1*01, TRBV20-1*04, TRBV20-1*05, TRBV20-1*02, TRBV20-1*07	TRBV20-1	TRBJ1-2*01	TRBJ1-2	TRBD1*01	TRBD1	7	11	17	19	3	1	4
115	4.69E-05	TGTGCCATCAGTGAGGCAACTAGCGGGATCATGCCCCACTACGAGCAGTACTTC	CAISEATSGIMPHYEQYF	TRBV10-3*01, TRBV10-3*02	TRBV10-3	TRBJ2-7*01	TRBJ2-7	TRBD2*02	TRBD2	14	18	27	38	3	10	13
115	4.69E-05	TGTGCCATCAGTGACGGGGGCGTCGGGTTCACCCCTACGAAGCAGTACTTC	CAISDGGVGFTPTKQYF	TRBV10-3*01, TRBV10-3*02	TRBV10-3	TRBJ2-7*01	TRBJ2-7	TRBD1*01, TRBD2*01	TRBD1, TRBD2	13	15	20	40	1	19	20
115	4.69E-05	TGTGCCAACATATTAGGGGATAGTCCACTCCTACAATGAGCAGTTCTTC	CANILGDS~HSYNEQFF	TRBV24-1*01	TRBV24-1	TRBJ2-1*01	TRBJ2-1	TRBD2*02, TRBD2*01	TRBD2	6	20	25	27	13	1	14
115	4.69E-05	TGTGCCAGCAGCGCAACGCCGGGGGACAGGCACTATGGCTACACCTTC	CASSATPGDRHYGYTF	TRBV9*02, TRBV9*01	TRBV9	TRBJ1-2*01	TRBJ1-2	TRBD1*01	TRBD1	12	22	29	31	9	1	10
115	4.69E-05	TGCAGTGCTAGAACCGGGACAGGGGGCTTCGGCTATGGCTACACCTTC	CSARTGTGGFGYGYTF	TRBV20-1*01, TRBV20-1*04, TRBV20-1*05, TRBV20-1*07	TRBV20-1	TRBJ1-2*01	TRBJ1-2	TRBD1*01	TRBD1	11	15	26	32	3	5	8
115	4.69E-05	TGTGCCACCAGTGATGTTGGGGGGATCAGATCAGCCCCAGCATTTT	CATSDVGG~SDQPQHF	TRBV24-1*01	TRBV24-1	TRBJ1-5*01	TRBJ1-5	TRBD2*01	TRBD2	14	18	23	29	3	5	8
115	4.69E-05	TGTGCCACCAGTGATTCCGACCGGGGTCCCTACGAGCAGTACTTC	CATSDSDRGPYEQYF	TRBV24-1*01	TRBV24-1	TRBJ2-7*01	TRBJ2-7	TRBD2*01	TRBD2	15	21	25	28	5	2	7
115	4.69E-05	TGTGCCACCAGTGATGCGATGGGGGCCAACTATGGCTACACCTTC	CATSDAMGANYGYTF	TRBV24-1*01	TRBV24-1	TRBJ1-2*01	TRBJ1-2	TRBD1*01	TRBD1	14	20	25	27	5	1	6
115	4.69E-05	TGTGCCACCAGTGACCTCGCCTCACCTAATCAGCCCCAGCATTTT	CATSDLASPNQPQHF	TRBV24-1*01	TRBV24-1	TRBJ1-5*01	TRBJ1-5	TRBD2*02	TRBD2	13	19	22	27	5	4	9
115	4.69E-05	TGTGCCACAGGGAGGGACAAGTATAGCAATCAGCCCCAGCATTTT	CATGRDKYSNQPQHF	TRBV10-3*01, TRBV10-3*02	TRBV10-3	TRBJ1-5*01	TRBJ1-5	TRBD2*02	TRBD2	6	9	15	23	2	7	9
115	4.69E-05	TGCAGTGCTAGAGACCAATCGGGAGGGATTTTGCTCCTCCACTTT	CSARDQSGGILLLHF	TRBV20-1*01, TRBV20-1*05, TRBV20-1*07	TRBV20-1	TRBJ1-6*01	TRBJ1-6	TRBD2*02	TRBD2	13	19	26	35	5	8	13
115	4.69E-05	TGTGCCACCAGTGAGGGACAGTTGGAGTCTATGGCTACACCTTC	CATSEGQ~GVYGYTF	TRBV24-1*01	TRBV24-1	TRBJ1-2*01	TRBJ1-2	TRBD1*01	TRBD1	13	14	20	28	0	7	7
115	4.69E-05	TGTGCCATCAGTCCGGGACTAGCGGGATTCGAGCAGTACTTC	CAISPGLAGFEQYF	TRBV10-3*01, TRBV10-3*02	TRBV10-3	TRBJ2-7*01	TRBJ2-7	TRBD2*02	TRBD2	11	14	26	29	2	2	4
115	4.69E-05	TGTGCCATCAGTATATCAGGGTTCGATCAGCCCCAGCATTTT	CAISISGFDQPQHF	TRBV10-3*01, TRBV10-3*02	TRBV10-3	TRBJ1-5*01	TRBJ1-5	TRBD1*01	TRBD1	11	16	20	25	4	4	8
115	4.69E-05	TGTGCCACCAGTGATTCTGGCGGGTACAATGAGCAGTTCTTC	CATSDSGGYNEQFF	TRBV24-1*01	TRBV24-1	TRBJ2-1*01	TRBJ2-1	TRBD2*02, TRBD2*01	TRBD2	15	19	23	24	3	0	3
115	4.69E-05	TGTGCCACCAGTGATACGACTAGCTTTGGTGAGCAGTTCTTC	CATSDTTSFGEQFF	TRBV24-1*01	TRBV24-1	TRBJ2-1*01	TRBJ2-1	TRBD2*02, TRBD2*01	TRBD2	14	17	23	29	2	5	7
115	4.69E-05	TGTGCCACCAGCCCGGGGGGAAGAGGAAATACGCAGTATTTT	CATSPGGRGNTQYF	TRBV24-1*01	TRBV24-1	TRBJ2-3*01	TRBJ2-3	TRBD2*01	TRBD2	10	13	19	28	2	8	10
115	4.69E-05	TGCGCCAGCAGTGAAGAGACTTCCCCCGGAGAGCAGTACTTC	CASSEETSPGEQYF	TRBV10-1*02, TRBV10-1*01	TRBV10-1	TRBJ2-7*01	TRBJ2-7	TRBD2*01	TRBD2	13	22	27	30	8	2	10
115	4.69E-05	TGCAGTGCTAGCCACGCCCCAAGGGATCGCGGCTACACCTTC	CSASHAPRDRGYTF	TRBV20-1*06, TRBV20-1*03, TRBV20-1*01, TRBV20-1*04, TRBV20-1*05, TRBV20-1*02, TRBV20-1*07	TRBV20-1	TRBJ1-2*01	TRBJ1-2	TRBD1*01	TRBD1	10	15	19	30	4	10	14
115	4.69E-05	TGCAGTGCTAGGCTGACAGTGGAGAGTTCACCCCTCCACTTT	CSARLTVESSPLHF	TRBV20-1*06, TRBV20-1*03, TRBV20-1*01, TRBV20-1*04, TRBV20-1*05, TRBV20-1*02, TRBV20-1*07	TRBV20-1	TRBJ1-6*01	TRBJ1-6	TRBD1*01	TRBD1	10	14	18	26	3	7	10
115	4.69E-05	TGCAGTGCTAGAGCCAGGGAGTTGGCCCAGACCCAGTACTTC	CSARARELAQTQYF	TRBV20-1*01, TRBV20-1*04, TRBV20-1*05, TRBV20-1*07	TRBV20-1	TRBJ2-5*01	TRBJ2-5	TRBD1*01, TRBD2*02	TRBD1, TRBD2	12	14	18	28	1	9	10
115	4.69E-05	TGCAGCGTCCCCAGGGGAGGATAACTATGGCTACACCTTC	CSVPRGG~NYGYTF	TRBV29-1*01, TRBV29-1*03	TRBV29-1	TRBJ1-2*01	TRBJ1-2	TRBD1*01, TRBD2*02	TRBD1, TRBD2	7	11	16	21	3	4	7
115	4.69E-05	TGTGCCACCAGCCCGGGGGGAGAGCGGGAGCAGTACTTC	CATSPGGEREQYF	TRBV24-1*01	TRBV24-1	TRBJ2-7*01	TRBJ2-7	TRBD2*01	TRBD2	10	13	19	27	2	7	9
115	4.69E-05	TGTGCCAGTAACAGGGAGGCGAACACTGAAGCTTTCTTT	CASNREANTEAFF	TRBV19*01, TRBV19*03, TRBV19*02	TRBV19	TRBJ1-1*01	TRBJ1-1	TRBD1*01, TRBD2*02	TRBD1, TRBD2	9	10	15	20	0	4	4
115	4.69E-05	TGCAGTGCTCCCGGGACAAGCCATTCACCCCTCCACTTT	CSAPGTSHSPLHF	TRBV20-1*06, TRBV20-1*03, TRBV20-1*01, TRBV20-1*04, TRBV20-1*05, TRBV20-1*02, TRBV20-1*07	TRBV20-1	TRBJ1-6*01	TRBJ1-6	TRBD1*01	TRBD1	8	12	17	22	3	4	7
115	4.69E-05	TGCAGCGTTGACAGGGGGCGCAGCTATGGCTACACCTTC	CSVDRGRSYGYTF	TRBV29-1*01	TRBV29-1	TRBJ1-2*01	TRBJ1-2	TRBD1*01	TRBD1	10	11	18	23	0	4	4
115	4.69E-05	TGTGCCAGCAGCGTCTCGAATTCACCCCTCCACTTT	CASSVSNSPLHF	TRBV9*02, TRBV9*01, TRBV9*03	TRBV9	TRBJ1-6*01	TRBJ1-6	TRBD2*02	TRBD2	13	14	16	18	0	1	1
115	4.69E-05	TGCGCCACCAAGGACCAACACTACGAGCAGTACTTC	CATKDQHYEQYF	TRBV10-2*01	TRBV10-2	TRBJ2-7*01	TRBJ2-7	TRBD1*01, TRBD2*02, TRBD2*01	TRBD1, TRBD2	6	11	14	20	4	5	9
115	4.69E-05	TGCGCCAGCAGTGAGGGGTCCCACGAGCAGTACTTC	CASSEGSHEQYF	TRBV10-1*01	TRBV10-1	TRBJ2-7*01	TRBJ2-7	TRBD1*01, TRBD2*02, TRBD2*01	TRBD1, TRBD2	14	15	17	18	0	0	0
115	4.69E-05	TGTGCCATCGGCAGATTACAATGAGCAGTTCTTC	CAIGRL~NEQFF	TRBV10-3*01, TRBV10-3*02	TRBV10-3	TRBJ2-1*01	TRBJ2-1	TRBD1*01	TRBD1	8	11	13	16	2	2	4
115	4.69E-05	TGTGCCCAGGGAGGAACTGGCTACACCTTC	CAQGGTGYTF	TRBV2*01, TRBV2*02, TRBV2*03	TRBV2	TRBJ1-2*01	TRBJ1-2	TRBD2*02	TRBD2	5	8	13	17	2	3	5
114	4.65E-05	TGTGCCACCAGTGATTCCACGGACAGGGGTAGGGCCAATCAGCCCCAGCATTTT	CATSDSTDRGRANQPQHF	TRBV24-1*01	TRBV24-1	TRBJ1-5*01	TRBJ1-5	TRBD1*01	TRBD1	15	20	28	35	4	6	10
114	4.65E-05	TGTGCCATCAGTGAGTCGATGATATGCGAAGGTTGGCCAGCCCCAGCATTTT	CAISESMIC~KVGQPQHF	TRBV10-3*01, TRBV10-3*02	TRBV10-3	TRBJ1-5*01	TRBJ1-5	TRBD1*01, TRBD2*02, TRBD2*01	TRBD1, TRBD2	16	34	36	37	17	0	17
114	4.65E-05	TGTGCCACCAGTGACTCCTACGACAGGGCCGGAGGATACGAGCAGTACTTC	CATSDSYDRAGGYEQYF	TRBV24-1*01	TRBV24-1	TRBJ2-7*01	TRBJ2-7	TRBD1*01	TRBD1	13	21	27	36	7	8	15
114	4.65E-05	TGCGCCAGCAGTGAGTCGAATAGACTAGCGGTGCCTAGCGAGCAGTACTTC	CASSESNRLAVPSEQYF	TRBV10-2*01	TRBV10-2	TRBJ2-7*01	TRBJ2-7	TRBD2*02, TRBD2*01	TRBD2	16	22	30	38	5	7	12
114	4.65E-05	TGTGCCATCAGTGAGTCGGGCGCAGGGATCAATCAGCCCCAGCATTTT	CAISESGAGINQPQHF	TRBV10-3*01, TRBV10-3*02	TRBV10-3	TRBJ1-5*01	TRBJ1-5	TRBD1*01	TRBD1	16	22	26	29	5	2	7
114	4.65E-05	TGTGCCATCAGTATATTAGCGGGAGGATACAATGAGCAGTTCTTC	CAISILAGGYNEQFF	TRBV10-3*01, TRBV10-3*02	TRBV10-3	TRBJ2-1*01	TRBJ2-1	TRBD2*02	TRBD2	11	16	25	27	4	1	5
114	4.65E-05	TGTGCCACCAGTGATCCGACAGGGGGTGACACTGAAGCTTTCTTT	CATSDPTGGDTEAFF	TRBV24-1*01	TRBV24-1	TRBJ1-1*01	TRBJ1-1	TRBD1*01	TRBD1	14	17	25	28	2	2	4
114	4.65E-05	TGTGCCACCAGTGATACGGGACAGGGAGTCTATGGCTACACCTTC	CATSDTGQGVYGYTF	TRBV24-1*01	TRBV24-1	TRBJ1-2*01	TRBJ1-2	TRBD1*01	TRBD1	14	17	25	29	2	3	5
114	4.65E-05	TGCGCCAGCAGTGAGGGCGGGGGTACTGCCTACGAGCAGTACTTC	CASSEGGGTAYEQYF	TRBV10-2*01	TRBV10-2	TRBJ2-7*01	TRBJ2-7	TRBD2*01	TRBD2	14	16	22	28	1	5	6
114	4.65E-05	TGCGCCAGCAGTGAGTTGGGACTGATCCTACGAGCAGTACTTC	CASSELG~*SYEQYF	TRBV10-1*01	TRBV10-1	TRBJ2-7*01	TRBJ2-7	TRBD2*02, TRBD2*01	TRBD2	15	17	22	25	1	2	3
114	4.65E-05	TGTGCCCCTTGAGGACGTCTTAGGGACCACGAGCAGTACTTC	CAP*GRLRDHEQYF	TRBV24-1*01	TRBV24-1	TRBJ2-7*01	TRBJ2-7	TRBD1*01, TRBD2*02, TRBD2*01	TRBD1, TRBD2	5	22	26	28	16	1	17
114	4.65E-05	TGTGCCATCAGTGAGTCCGGACTATCCTACGAGCAGTACTTC	CAISESGLSYEQYF	TRBV10-3*01, TRBV10-3*02	TRBV10-3	TRBJ2-7*01	TRBJ2-7	TRBD2*02, TRBD2*01	TRBD2	16	18	23	24	1	0	1
114	4.65E-05	TGTGCCATCAGCAGGGATTCTAGCAATCAGCCCCAGCATTTT	CAISRDSSNQPQHF	TRBV10-3*01, TRBV10-3*02	TRBV10-3	TRBJ1-5*01	TRBJ1-5	TRBD1*01	TRBD1	10	11	15	20	0	4	4
114	4.65E-05	TGTGCCATCAGAACTAGCGGGGACCGTTACGAGCAGTACTTC	CAIRTSGDRYEQYF	TRBV10-3*01, TRBV10-3*02	TRBV10-3	TRBJ2-7*01	TRBJ2-7	TRBD2*01	TRBD2	10	12	21	27	1	5	6
114	4.65E-05	TGTGCCAGCAGTGAGGGAGGTCCGTTCCATGAGCAGTTCTTC	CASSEGGPFHEQFF	TRBV25-1*01	TRBV25-1	TRBJ2-1*01	TRBJ2-1	TRBD2*02	TRBD2	13	14	19	28	0	8	8
114	4.65E-05	TGCGCCAGCAGTGAGTCTTTGAGCAATCAGCCCCAGCATTTT	CASSESLSNQPQHF	TRBV10-2*01	TRBV10-2	TRBJ1-5*01	TRBJ1-5			16	-1	-1	21	-1	-1	4
114	4.65E-05	TGCAGCGCCAGAGTCGGCACCGATGACTATGGCTACACCTTC	CSARVGTDDYGYTF	TRBV29-1*01, TRBV29-1*03	TRBV29-1	TRBJ1-2*01	TRBJ1-2	TRBD2*02, TRBD2*01	TRBD2	7	11	14	25	3	10	13
114	4.65E-05	TGTGCCACACGGACAGGGTCCCCCCTACGAGCAGTACTTC	CATRTGS~PYEQYF	TRBV24-1*01	TRBV24-1	TRBJ2-7*01	TRBJ2-7	TRBD1*01	TRBD1	7	10	17	23	2	5	7
114	4.65E-05	TGTGCCATCAGTGAGCAGGGGGCGTGGGAGCAGTACTTC	CAISEQGAWEQYF	TRBV10-3*01, TRBV10-3*02	TRBV10-3	TRBJ2-7*01	TRBJ2-7	TRBD1*01	TRBD1	14	15	22	27	0	4	4
114	4.65E-05	TGTGCCACCAGTTCGGCGGGCTCCTACGAGCAGTACTTC	CATSSAGSYEQYF	TRBV24-1*01	TRBV24-1	TRBJ2-7*01	TRBJ2-7	TRBD2*02, TRBD2*01	TRBD2	11	15	19	20	3	0	3
114	4.65E-05	TGTGCCACCAGTGATTTGGACCACTATGGCTACACCTTC	CATSDLDHYGYTF	TRBV24-1*01	TRBV24-1	TRBJ1-2*01	TRBJ1-2	TRBD1*01, TRBD2*02, TRBD2*01	TRBD1, TRBD2	17	18	20	22	0	1	1
114	4.65E-05	TGTGCCACCAGCGAGGGGGTCCTCAATGAGCAGTTCTTC	CATSEGVLNEQFF	TRBV15*02	TRBV15	TRBJ2-1*01	TRBJ2-1	TRBD1*01	TRBD1	11	13	18	23	1	4	5
114	4.65E-05	TGCGCCAGCAGTGAGTTCGGGTCCTACGAGCAGTACTTC	CASSEFGSYEQYF	TRBV10-2*01	TRBV10-2	TRBJ2-7*01	TRBJ2-7	TRBD2*02, TRBD2*01	TRBD2	15	17	20	21	1	0	1
114	4.65E-05	TGCAGTGCTAGAGTTGGAGACCAGTATGGCTACACCTTC	CSARVGDQYGYTF	TRBV20-1*01, TRBV20-1*04, TRBV20-1*05, TRBV20-1*07	TRBV20-1	TRBJ1-2*01	TRBJ1-2	TRBD2*02	TRBD2	12	15	18	24	2	5	7
114	4.65E-05	TGCAGTGCAACCGGGACAGTTAATTCACCCCTCCACTTT	CSATGTVNSPLHF	TRBV20-1*06, TRBV20-1*03, TRBV20-1*01, TRBV20-1*04, TRBV20-1*05, TRBV20-1*02, TRBV20-1*07	TRBV20-1	TRBJ1-6*01	TRBJ1-6	TRBD1*01	TRBD1	7	12	18	20	4	1	5
114	4.65E-05	TGCAGCGTTGAGAGGGCGGAGTATTATGGCTACACCTTC	CSVERAEYYGYTF	TRBV29-1*01	TRBV29-1	TRBJ1-2*01	TRBJ1-2	TRBD2*02	TRBD2	10	11	15	24	0	8	8
114	4.65E-05	TGTGCCATCGCGAGGGGTCAAGAGACCCAGTACTTC	CAIARGQETQYF	TRBV10-3*01, TRBV10-3*02	TRBV10-3	TRBJ2-5*01	TRBJ2-5	TRBD1*01, TRBD2*02	TRBD1, TRBD2	8	12	16	18	3	1	4
114	4.65E-05	TGCGCCAGCAGCGGTAAGGGGTATGAGCAGTTCTTC	CASSGKGYEQFF	TRBV10-2*01	TRBV10-2	TRBJ2-1*01	TRBJ2-1	TRBD1*01	TRBD1	10	16	20	22	5	1	6
114	4.65E-05	TGCAGTGCTAGAGGCACCCCGGGATCCCTCCACTTT	CSARGTPGSLHF	TRBV20-1*01, TRBV20-1*04, TRBV20-1*05, TRBV20-1*07	TRBV20-1	TRBJ1-6*01	TRBJ1-6	TRBD2*02, TRBD2*01	TRBD2	12	19	23	25	6	1	7
114	4.65E-05	TGCAGTGCTAACGCGGGAGGATGGGAGCAGTACTTC	CSANAGGWEQYF	TRBV20-1*06, TRBV20-1*03, TRBV20-1*01, TRBV20-1*04, TRBV20-1*05, TRBV20-1*02, TRBV20-1*07	TRBV20-1	TRBJ2-7*01	TRBJ2-7	TRBD2*02	TRBD2	9	12	19	24	2	4	6
114	4.65E-05	TGCAGCGTCGGAGGGTACAGCTATGGCTACACCTTC	CSVGGYSYGYTF	TRBV29-1*01	TRBV29-1	TRBJ1-2*01	TRBJ1-2	TRBD2*02	TRBD2	7	9	14	20	1	5	6
114	4.65E-05	TGCAGCGTCGGAGGGGTGAACTATGGCTACACCTTC	CSVGGVNYGYTF	TRBV29-1*01	TRBV29-1	TRBJ1-2*01	TRBJ1-2	TRBD2*02	TRBD2	7	9	14	18	1	3	4
114	4.65E-05	TGCAGCGTGGTTAGACAGGGTGGAGGCTACACCTTC	CSVVRQGGGYTF	TRBV29-1*01	TRBV29-1	TRBJ1-2*01	TRBJ1-2	TRBD1*01	TRBD1	7	13	19	24	5	4	9
114	4.65E-05	TGCAGCGTAGGGGAGAGGGACTATGGCTACACCTTC	CSVGERDYGYTF	TRBV29-1*01	TRBV29-1	TRBJ1-2*01	TRBJ1-2	TRBD1*01, TRBD2*02	TRBD1, TRBD2	7	8	12	19	0	6	6
114	4.65E-05	TGCAGCGACGGGACACTGAACTATGGCTACACCTTC	CSDGTLNYGYTF	TRBV29-1*01, TRBV29-1*03	TRBV29-1	TRBJ1-2*01	TRBJ1-2	TRBD1*01	TRBD1	6	9	14	18	2	3	5
114	4.65E-05	TGCAGTGCTAGTCTGTTAGAGCAGTACTTC	CSASLLEQYF	TRBV20-1*01, TRBV20-1*04, TRBV20-1*05, TRBV20-1*07	TRBV20-1	TRBJ2-7*01	TRBJ2-7	TRBD1*01	TRBD1	11	12	15	18	0	2	2
113	4.61E-05	TGTGCCATCAGTGAGGAGAGTGGTGACAGGGGAGGCCTACGAGCAGTACTTC	CAISEESGD~GEAYEQYF	TRBV10-3*01, TRBV10-3*02	TRBV10-3	TRBJ2-7*01	TRBJ2-7	TRBD1*01	TRBD1	14	24	31	35	9	3	12
113	4.61E-05	TGTGCCACCAGTGCCCTTGGAGCGGGAGCCCGGTACGAGCAGTACTTC	CATSALGAGARYEQYF	TRBV24-1*01	TRBV24-1	TRBJ2-7*01	TRBJ2-7	TRBD2*02	TRBD2	12	20	27	33	7	5	12
113	4.61E-05	TGTGCCATCAGCCCGGGACTAGCGGGAGTGCTTGAGCAGTTCTTC	CAISPGLAGVLEQFF	TRBV10-3*01, TRBV10-3*02	TRBV10-3	TRBJ2-1*01	TRBJ2-1	TRBD2*02	TRBD2	10	14	27	32	3	4	7
113	4.61E-05	TGTGCCACCAGTGATTCCGGGACCCACAATCAGCCCCAGCATTTT	CATSDSGTHNQPQHF	TRBV24-1*01	TRBV24-1	TRBJ1-5*01	TRBJ1-5	TRBD1*01, TRBD2*02, TRBD2*01	TRBD1, TRBD2	15	18	22	26	2	3	5
113	4.61E-05	TGTGCCACTTTAAAAGCGGGAAAGACCCTACGAGCAGTACTTC	CATLKAG~RPYEQYF	TRBV24-1*01	TRBV24-1	TRBJ2-7*01	TRBJ2-7	TRBD2*02	TRBD2	7	14	20	26	6	5	11
113	4.61E-05	TGTGCCATCAGTGAGGAAGGACTCAATCAGCCCCAGCATTTT	CAISEEGLNQPQHF	TRBV10-3*01, TRBV10-3*02	TRBV10-3	TRBJ1-5*01	TRBJ1-5	TRBD2*02, TRBD2*01	TRBD2	14	18	22	23	3	0	3
113	4.61E-05	TGTGCCACCAGTGGTTTGACCACCGGGAATGAGCAGTTCTTC	CATSGLTTGNEQFF	TRBV24-1*01	TRBV24-1	TRBJ2-1*01	TRBJ2-1	TRBD2*02, TRBD2*01	TRBD2	17	23	26	27	5	0	5
113	4.61E-05	TGTGCCAGCAGCTCAGCAGGGAGGGATTCACCCCTCCACTTT	CASSSAGRDSPLHF	TRBV9*02, TRBV9*01, TRBV9*03	TRBV9	TRBJ1-6*01	TRBJ1-6	TRBD2*02	TRBD2	11	18	24	25	6	0	6
113	4.61E-05	TGTGCCACCCAGGCGCCTAGCGGGAATACGAGCAGTACTTC	CATQAPS~EYEQYF	TRBV24-1*01	TRBV24-1	TRBJ2-7*01	TRBJ2-7	TRBD2*02	TRBD2	8	16	24	32	7	7	14
113	4.61E-05	TGTGCCATCCAGGCAGGGGCTAATGAAAAACTGTTTTTT	CAIQAGANEKLFF	TRBV10-3*01, TRBV10-3*02	TRBV10-3	TRBJ1-4*01	TRBJ1-4	TRBD1*01	TRBD1	8	13	18	19	4	0	4
113	4.61E-05	TGTGCCATCAGTCGGAGTAGCAATCAGCCCCAGCATTTT	CAISRSSNQPQHF	TRBV10-3*01, TRBV10-3*02	TRBV10-3	TRBJ1-5*01	TRBJ1-5	TRBD2*02	TRBD2	11	13	16	17	1	0	1
113	4.61E-05	TGTGCCACCAGTGATTTCGGGGACAATGAGCAGTTCTTC	CATSDFGDNEQFF	TRBV24-1*01	TRBV24-1	TRBJ2-1*01	TRBJ2-1	TRBD2*01	TRBD2	16	17	21	22	0	0	0
113	4.61E-05	TGCGCCAGCACGGGACTGTTGGGGGGCGAGCAGTACTTC	CASTGLLGGEQYF	TRBV10-1*02, TRBV10-1*01	TRBV10-1	TRBJ2-7*01	TRBJ2-7	TRBD2*02, TRBD2*01	TRBD2	9	11	16	26	1	9	10
113	4.61E-05	TGCGCCAGCAGTGCCCGGACTCAGCTCGAGCAGTACTTC	CASSARTQLEQYF	TRBV10-1*02, TRBV10-1*01	TRBV10-1	TRBJ2-7*01	TRBJ2-7	TRBD2*02, TRBD2*01	TRBD2	12	16	20	26	3	5	8
113	4.61E-05	TGCAGCGTTGGTCCCGAGGGAATCTATGGCTACACCTTC	CSVGPEGIYGYTF	TRBV29-1*01	TRBV29-1	TRBJ1-2*01	TRBJ1-2	TRBD1*01, TRBD2*02, TRBD2*01	TRBD1, TRBD2	9	10	14	23	0	8	8
113	4.61E-05	TGCAGCGTTGAAAACAGGGTGAACTATGGCTACACCTTC	CSVENRVNYGYTF	TRBV29-1*01	TRBV29-1	TRBJ1-2*01	TRBJ1-2	TRBD1*01	TRBD1	11	13	18	21	1	2	3
113	4.61E-05	TGCAGCGTGATGGACAGGAAGAACACTGAAGCTTTCTTT	CSVMDRKNTEAFF	TRBV29-1*01, TRBV29-1*03	TRBV29-1	TRBJ1-1*01	TRBJ1-1	TRBD1*01	TRBD1	7	11	17	20	3	2	5
113	4.61E-05	TGTGCCACCGGTTCGGGGGTACAATGAGCAGTTCTTC	CATGSG~YNEQFF	TRBV24-1*01	TRBV24-1	TRBJ2-1*01	TRBJ2-1	TRBD2*01	TRBD2	8	13	18	19	4	0	4
113	4.61E-05	TGTGCCATTCGTGACAAGAATGAAAAACTGTTTTTT	CAIRDKNEKLFF	TRBV10-3*01, TRBV10-3*02	TRBV10-3	TRBJ1-4*01	TRBJ1-4	TRBD1*01	TRBD1	7	12	15	18	4	2	6
113	4.61E-05	TGCGCCAGCAGTGACAGCCCCTACGAGCAGTACTTC	CASSDSPYEQYF	TRBV10-1*02, TRBV10-1*01	TRBV10-1	TRBJ2-7*01	TRBJ2-7	TRBD1*01, TRBD2*02, TRBD2*01	TRBD1, TRBD2	13	14	16	19	0	2	2
113	4.61E-05	TGCGCCAGCAGCATACCCCCCGGGGAGCTGTTTTTT	CASSIPPGELFF	TRBV10-2*01	TRBV10-2	TRBJ2-2*01	TRBJ2-2	TRBD1*01, TRBD2*01	TRBD1, TRBD2	10	15	18	19	4	0	4
113	4.61E-05	TGCAGTGCTGGGACAGGGTATTCACCCCTCCACTTT	CSAGTGYSPLHF	TRBV20-1*06, TRBV20-1*03, TRBV20-1*01, TRBV20-1*04, TRBV20-1*05, TRBV20-1*02, TRBV20-1*07	TRBV20-1	TRBJ1-6*01	TRBJ1-6	TRBD1*01	TRBD1	8	9	17	19	0	1	1
113	4.61E-05	TGCGCCAGCAGAGTCTCCTACGAGCAGTACTTC	CASRVSYEQYF	TRBV10-2*01	TRBV10-2	TRBJ2-7*01	TRBJ2-7	TRBD2*02, TRBD2*01	TRBD2	10	11	13	14	0	0	0
112	4.57E-05	TGTGCCAGCAGTGCAACATTTCCCGGGACGCTGAGCACAGATACGCAGTATTTT	CASSATFPGTLSTDTQYF	TRBV25-1*01	TRBV25-1	TRBJ2-3*01	TRBJ2-3	TRBD1*01, TRBD2*02, TRBD2*01	TRBD1, TRBD2	11	24	28	33	12	4	16
112	4.57E-05	TGTGCCAGCAGTGAATTAACCGGGACAGGGGGCACAGATACGCAGTATTTT	CASSELTGTGGTDTQYF	TRBV6-1*01	TRBV6-1	TRBJ2-3*01	TRBJ2-3	TRBD1*01	TRBD1	14	21	30	31	6	0	6
112	4.57E-05	TGTGCCACCAGTGATTTCACCGGGACAGGGGAAAGCGAGCAGTACTTC	CATSDFTGTGESEQYF	TRBV24-1*01	TRBV24-1	TRBJ2-7*01	TRBJ2-7	TRBD1*01	TRBD1	16	21	30	35	4	4	8
112	4.57E-05	TGTGCCACCAGTGATTTGCGAAAAGGACAGGGAGCGAGCAGTACTTC	CATSDLRK~TGSEQYF	TRBV24-1*01	TRBV24-1	TRBJ2-7*01	TRBJ2-7	TRBD1*01	TRBD1	17	24	31	34	6	2	8
112	4.57E-05	TGTGCCACCAGTGAAGCAGGGAAAGGGAATCAGCCCCAGCATTTT	CATSEAGKGNQPQHF	TRBV24-1*01	TRBV24-1	TRBJ1-5*01	TRBJ1-5	TRBD1*01	TRBD1	13	16	20	27	2	6	8
112	4.57E-05	TGTGCCAGCAGCCACAGGGGCGCAGGCCAAGAGACCCAGTACTTC	CASSHRGAGQETQYF	TRBV9*02, TRBV9*01, TRBV9*03	TRBV9	TRBJ2-5*01	TRBJ2-5	TRBD1*01	TRBD1	11	13	19	26	1	6	7
112	4.57E-05	TGCGCCAGCAGTGAGTGGGGGACTAGCCCCGCCGAGCAGTACTTC	CASSEWGTSPAEQYF	TRBV10-2*01	TRBV10-2	TRBJ2-7*01	TRBJ2-7	TRBD2*02, TRBD2*01	TRBD2	15	18	26	32	2	5	7
112	4.57E-05	TGTGCCATCAGTGAACAGGGGGACGCCTACGAGCAGTACTTC	CAISEQGDAYEQYF	TRBV10-3*01, TRBV10-3*02	TRBV10-3	TRBJ2-7*01	TRBJ2-7	TRBD1*01	TRBD1	13	14	21	25	0	3	3
112	4.57E-05	TGTGCCACCAGTGATTTACCAGGGGGCCAGCCCCAGCATTTT	CATSDLPGGQPQHF	TRBV24-1*01	TRBV24-1	TRBJ1-5*01	TRBJ1-5	TRBD1*01	TRBD1	16	19	26	27	2	0	2
112	4.57E-05	TGTGCCACCAGTGATTCAGGGGGAGATGAAAAACTGTTTTTT	CATSDSGGDEKLFF	TRBV24-1*01	TRBV24-1	TRBJ1-4*01	TRBJ1-4	TRBD1*01	TRBD1	15	16	22	25	0	2	2
112	4.57E-05	TGTGCCAGTAGAGGGAGGGTGGGCGTCTACGAGCAGTACTTC	CASRGRVGVYEQYF	TRBV19*01, TRBV19*03, TRBV19*02	TRBV19	TRBJ2-7*01	TRBJ2-7	TRBD2*02	TRBD2	10	12	18	26	1	7	8
112	4.57E-05	TGTGCCAGCAGTCCGAGGGTGGAGAGTTCACCCCTCCACTTT	CASSPRVESSPLHF	TRBV2*01, TRBV2*02, TRBV2*03	TRBV2	TRBJ1-6*01	TRBJ1-6	TRBD2*02	TRBD2	11	14	18	26	2	7	9
112	4.57E-05	TGTGCCAGCAGCGTTGGACAGGGAGGTTCACCCCTCCACTTT	CASSVGQGGSPLHF	TRBV9*02, TRBV9*01	TRBV9	TRBJ1-6*01	TRBJ1-6	TRBD1*01	TRBD1	13	15	22	26	1	3	4
112	4.57E-05	TGCGCCAGCAGAGGGGACACTTGTACCTACGAGCAGTACTTC	CASRGDTCTYEQYF	TRBV10-1*01	TRBV10-1	TRBJ2-7*01	TRBJ2-7	TRBD1*01	TRBD1	10	13	18	25	2	6	8
112	4.57E-05	TGCAGTGCTAGCCCAGGGGCAACGAATTCACCCCTCCACTTT	CSASPGATNSPLHF	TRBV20-1*06, TRBV20-1*03, TRBV20-1*01, TRBV20-1*04, TRBV20-1*05, TRBV20-1*02, TRBV20-1*07	TRBV20-1	TRBJ1-6*01	TRBJ1-6	TRBD1*01	TRBD1	10	13	18	24	2	5	7
112	4.57E-05	TGTGCCATCAGGGACAGGGTTCTAACTATGGCTACACCTTC	CAIRDRV~NYGYTF	TRBV10-3*01, TRBV10-3*02	TRBV10-3	TRBJ1-2*01	TRBJ1-2	TRBD1*01	TRBD1	10	11	18	21	0	2	2
112	4.57E-05	TGTGCCGGCGGGGGTAGGGGCAATCAGCCCCAGCATTTT	CAGGGRGNQPQHF	TRBV19*01, TRBV19*03, TRBV19*02	TRBV19	TRBJ1-5*01	TRBJ1-5	TRBD2*01	TRBD2	5	7	13	19	1	5	6
112	4.57E-05	TGTGCCATCACCCGAGGAGGGGACACTGAAGCTTTCTTT	CAITRGGDTEAFF	TRBV10-3*01, TRBV10-3*02	TRBV10-3	TRBJ1-1*01	TRBJ1-1	TRBD2*02	TRBD2	9	15	20	22	5	1	6
112	4.57E-05	TGTGCCATCAGTGAGTCGACAGGAAACACCATATATTTT	CAISESTGNTIYF	TRBV10-3*01, TRBV10-3*02	TRBV10-3	TRBJ1-3*01	TRBJ1-3	TRBD1*01	TRBD1	16	17	20	21	0	0	0
112	4.57E-05	TGTGCCACCATGGCTGGTTACAACACTGAAGCTTTCTTT	CATMAGYNTEAFF	TRBV24-1*01	TRBV24-1	TRBJ1-1*01	TRBJ1-1	TRBD1*01, TRBD2*02, TRBD2*01	TRBD1, TRBD2	9	11	13	21	1	7	8
112	4.57E-05	TGTGCCACCAGTGACCGGTAGAACTATGAGCAGTTCTTC	CATSDR*NYEQFF	TRBV24-1*01	TRBV24-1	TRBJ2-1*01	TRBJ2-1	TRBD2*02, TRBD2*01	TRBD2	13	22	24	25	8	0	8
112	4.57E-05	TGTGCCAGCAGTGTTGAGGAAAATTCACCCCTCCACTTT	CASSVEENSPLHF	TRBV2*01, TRBV2*02, TRBV2*03	TRBV2	TRBJ1-6*01	TRBJ1-6	TRBD2*02	TRBD2	12	15	18	21	2	2	4
112	4.57E-05	TGCAGTGCTAGTGTTGGTCCGAATTCACCCCTCCACTTT	CSASVGPNSPLHF	TRBV20-1*01, TRBV20-1*04, TRBV20-1*05, TRBV20-1*07	TRBV20-1	TRBJ1-6*01	TRBJ1-6	TRBD1*01, TRBD2*02, TRBD2*01	TRBD1, TRBD2	11	16	19	21	4	1	5
112	4.57E-05	TGCAGCGTTGAAGGGGAAGTAGATTATGGCTACACCTTC	CSVEGEVDYGYTF	TRBV29-1*01	TRBV29-1	TRBJ1-2*01	TRBJ1-2	TRBD1*01, TRBD2*02, TRBD2*01	TRBD1, TRBD2	12	13	16	24	0	7	7
112	4.57E-05	TGCAGCGTACATTCCGGGACAGGGAAGGGCTACACCTTC	CSVHSGTGKGYTF	TRBV29-1*01, TRBV29-1*03	TRBV29-1	TRBJ1-2*01	TRBJ1-2	TRBD1*01	TRBD1	7	15	23	27	7	3	10
112	4.57E-05	TGTGCCACCAGGGTCGAAGGATCATGAGCAGTTCTTC	CATRVE~DHEQFF	TRBV24-1*01	TRBV24-1	TRBJ2-1*01	TRBJ2-1	TRBD1*01, TRBD2*02, TRBD2*01	TRBD1, TRBD2	10	18	20	23	7	2	9
112	4.57E-05	TGTGCCATCAGTGAATTTGGACAGGAAGCTTTCTTT	CAISEFGQEAFF	TRBV10-3*01, TRBV10-3*02	TRBV10-3	TRBJ1-1*01	TRBJ1-1	TRBD1*01	TRBD1	13	18	23	24	4	0	4
112	4.57E-05	TGCGCCAGCAACCTAGCGGGGGGGGAGCAGTACTTC	CASNLAGGEQYF	TRBV10-2*01	TRBV10-2	TRBJ2-7*01	TRBJ2-7	TRBD2*01	TRBD2	9	12	23	24	2	0	2
112	4.57E-05	TGCAGCGCCATGAGGAGCAACTATGGCTACACCTTC	CSAMRSNYGYTF	TRBV29-1*01, TRBV29-1*03	TRBV29-1	TRBJ1-2*01	TRBJ1-2	TRBD2*02	TRBD2	7	13	16	18	5	1	6
112	4.57E-05	TGTGCCAGCACCCAGGGTTACGGCTACACCTTC	CASTQGYGYTF	TRBV7-8*01, TRBV7-8*03	TRBV7-8	TRBJ1-2*01	TRBJ1-2	TRBD1*01	TRBD1	9	12	16	21	2	4	6
112	4.57E-05	TGCGCCAGCATAATAAATGAGGAGCAGTACTTC	CASIINEEQYF	TRBV10-2*01	TRBV10-2	TRBJ2-7*01	TRBJ2-7	TRBD2*02	TRBD2	9	18	20	21	8	0	8
112	4.57E-05	TGCGCCAGCAGTGAGTTGGACGAGCAGTACTTC	CASSELDEQYF	TRBV10-1*01	TRBV10-1	TRBJ2-7*01	TRBJ2-7	TRBD2*02, TRBD2*01	TRBD2	15	-1	-1	19	-1	-1	3
112	4.57E-05	TGCAGTGCTGGGGAAAATTCACCCCTCCACTTT	CSAGENSPLHF	TRBV20-1*01, TRBV20-1*04, TRBV20-1*05, TRBV20-1*07	TRBV20-1	TRBJ1-6*01	TRBJ1-6	TRBD1*01, TRBD2*02, TRBD2*01	TRBD1, TRBD2	8	10	13	15	1	1	2
112	4.57E-05	TGCAGTGCCCACCGACGGAATGGCTACACCTTC	CSAHRRNGYTF	TRBV20-1*06, TRBV20-1*03, TRBV20-1*01, TRBV20-1*04, TRBV20-1*05, TRBV20-1*02, TRBV20-1*07	TRBV20-1	TRBJ1-2*01	TRBJ1-2	TRBD1*01, TRBD2*02, TRBD2*01	TRBD1, TRBD2	7	16	18	19	8	0	8
112	4.57E-05	TGCAGCGTCGACCATGGCTACACCTTC	CSVDHGYTF	TRBV29-1*01	TRBV29-1	TRBJ1-2*01	TRBJ1-2	TRBD1*01, TRBD2*02, TRBD2*01	TRBD1, TRBD2	7	9	11	13	1	1	2
112	4.57E-05	TGCAGTGTTGAGCAGTACTTC	CSVEQYF	TRBV20-1*06, TRBV20-1*03, TRBV20-1*01, TRBV20-1*04, TRBV20-1*05, TRBV20-1*02, TRBV20-1*07	TRBV20-1	TRBJ2-7*01	TRBJ2-7			6	-1	-1	9	-1	-1	2
111	4.53E-05	TGTGCCACCAGTGATTCTCGGGGGGCAGCGGTAATAAAGACCCAGTACTTC	CATSDSRGAAVIKTQYF	TRBV24-1*01	TRBV24-1	TRBJ2-5*01	TRBJ2-5	TRBD2*01	TRBD2	13	18	24	37	4	12	16
111	4.53E-05	TGCGCCAGCAGTGACCTTCAGGGACAGGGGGCGGAGGACGAGCAGTACTTC	CASSDLQGQGAEDEQYF	TRBV10-1*02, TRBV10-1*01	TRBV10-1	TRBJ2-7*01	TRBJ2-7	TRBD1*01	TRBD1	13	20	31	37	6	5	11
111	4.53E-05	TGTGCCACCAGTGATACAGGGTCGGTAGGGAATGAAAAACTGTTTTTT	CATSDTGSVGNEKLFF	TRBV24-1*01	TRBV24-1	TRBJ1-4*01	TRBJ1-4	TRBD1*01	TRBD1	14	15	20	30	0	9	9
111	4.53E-05	TGTGCCACCAGTGATAGGGGGACAGGGGGCGGCGGCGAGCAGTACTTC	CATSDRGTGGGGEQYF	TRBV24-1*01	TRBV24-1	TRBJ2-7*01	TRBJ2-7	TRBD1*01	TRBD1	14	18	29	35	3	5	8
111	4.53E-05	TGTGCCATCAGACCGGACACCGCCTCTGGAAACACCATATATTTT	CAIRPDTASGNTIYF	TRBV10-3*01, TRBV10-3*02	TRBV10-3	TRBJ1-3*01	TRBJ1-3	TRBD1*01	TRBD1	10	14	18	23	3	4	7
111	4.53E-05	TGTGCCAGCAGTTTCGGGCCGGACACCAACTATGGCTACACCTTC	CASSFGPDTNYGYTF	TRBV12-4*01, TRBV12-3*01	TRBV12-4, TRBV12-3	TRBJ1-2*01	TRBJ1-2	TRBD1*01	TRBD1	13	20	24	27	6	2	8
111	4.53E-05	TGCGCCAGCAAGCAAGGGACAGGGGGTAACTATGGCTACACCTTC	CASKQGTGGNYGYTF	TRBV10-2*01	TRBV10-2	TRBJ1-2*01	TRBJ1-2	TRBD1*01	TRBD1	9	15	25	26	5	0	5
111	4.53E-05	TGCAGTGCTCCCCTCGCCGGGGGATCTAGCAATGAGCAGTTCTTC	CSAPLAGGSSNEQFF	TRBV20-1*06, TRBV20-1*03, TRBV20-1*01, TRBV20-1*04, TRBV20-1*05, TRBV20-1*02, TRBV20-1*07	TRBV20-1	TRBJ2-1*01	TRBJ2-1	TRBD2*01	TRBD2	8	17	22	29	8	6	14
111	4.53E-05	TGCAGTGCTACCGGGACAGGGTTTGGCAATCAGCCCCAGCATTTT	CSATGTGFGNQPQHF	TRBV20-1*06, TRBV20-1*03, TRBV20-1*01, TRBV20-1*04, TRBV20-1*05, TRBV20-1*02, TRBV20-1*07	TRBV20-1	TRBJ1-5*01	TRBJ1-5	TRBD1*01	TRBD1	9	12	20	25	2	4	6
111	4.53E-05	TGTGCCACCCCCCAGATCCATCTGGGCCTACGAGCAGTACTTC	CATPQIH~WAYEQYF	TRBV24-1*01	TRBV24-1	TRBJ2-7*01	TRBJ2-7	TRBD1*01, TRBD2*01	TRBD1, TRBD2	8	9	12	26	0	13	13
111	4.53E-05	TGTGCCATCAGTAAGACAGGGGATGCTGAAAAACTGTTTTTT	CAISKTGDAEKLFF	TRBV10-3*01, TRBV10-3*02	TRBV10-3	TRBJ1-4*01	TRBJ1-4	TRBD1*01	TRBD1	11	14	21	26	2	4	6
111	4.53E-05	TGTGCCAGCAGCGTAGGCGGAATTGGCTCACCCCTCCACTTT	CASSVGGIGSPLHF	TRBV9*02, TRBV9*01	TRBV9	TRBJ1-6*01	TRBJ1-6	TRBD2*02, TRBD2*01	TRBD2	15	16	19	27	0	7	7
111	4.53E-05	TGCAGTCCCCCGAAGGACAGGTCCACCTACGAGCAGTACTTC	CSPPKDRSTYEQYF	TRBV20-1*06, TRBV20-1*03, TRBV20-1*01, TRBV20-1*04, TRBV20-1*05, TRBV20-1*02, TRBV20-1*07	TRBV20-1	TRBJ2-7*01	TRBJ2-7	TRBD1*01	TRBD1	5	14	20	25	8	4	12
111	4.53E-05	TGCAGTGCCAAGACAGCAAGGGGGAACACTGAAGCTTTCTTT	CSAKTARGNTEAFF	TRBV20-1*06, TRBV20-1*03, TRBV20-1*01, TRBV20-1*04, TRBV20-1*05, TRBV20-1*02, TRBV20-1*07	TRBV20-1	TRBJ1-1*01	TRBJ1-1	TRBD1*01	TRBD1	7	18	22	23	10	0	10
111	4.53E-05	TGCAGCGTTGAAGATCGACAGTACAACTATGGCTACACCTTC	CSVEDRQYNYGYTF	TRBV29-1*01	TRBV29-1	TRBJ1-2*01	TRBJ1-2	TRBD1*01	TRBD1	13	16	20	24	2	3	5
111	4.53E-05	TGTGCCATCAGTGCCCAAAGCAATCAGCCCCAGCATTTT	CAISAQSNQPQHF	TRBV10-3*01, TRBV10-3*02	TRBV10-3	TRBJ1-5*01	TRBJ1-5	TRBD1*01, TRBD2*02, TRBD2*01	TRBD1, TRBD2	12	13	15	18	0	2	2
111	4.53E-05	TGTGCCATCAGCCCGGGACAAACCTACGAGCAGTACTTC	CAISPGQTYEQYF	TRBV10-3*01, TRBV10-3*02	TRBV10-3	TRBJ2-7*01	TRBJ2-7	TRBD1*01	TRBD1	10	14	19	22	3	2	5
111	4.53E-05	TGTGCCAGCGCCTCAAGACGGGACTATGGCTACACCTTC	CASASRRDYGYTF	TRBV2*01, TRBV2*02, TRBV2*03	TRBV2	TRBJ1-2*01	TRBJ1-2	TRBD2*02, TRBD2*01	TRBD2	8	18	21	22	9	0	9
111	4.53E-05	TGCGCCAGCCGGGACAGGTTCAATGAAAAACTGTTTTTT	CASRDRFNEKLFF	TRBV10-2*01	TRBV10-2	TRBJ1-4*01	TRBJ1-4	TRBD1*01	TRBD1	8	10	17	21	1	3	4
111	4.53E-05	TGCAGTTGGAGGGACAGCAATAATTCACCCCTCCACTTT	CSWRDSNNSPLHF	TRBV20-1*06, TRBV20-1*03, TRBV20-1*01, TRBV20-1*04, TRBV20-1*05, TRBV20-1*02, TRBV20-1*07	TRBV20-1	TRBJ1-6*01	TRBJ1-6	TRBD1*01	TRBD1	5	10	16	19	4	2	6
111	4.53E-05	TGCAGTGCTAGTCAGGGGGCAGATTCACCCCTCCACTTT	CSASQGADSPLHF	TRBV20-1*01, TRBV20-1*04, TRBV20-1*05, TRBV20-1*07	TRBV20-1	TRBJ1-6*01	TRBJ1-6	TRBD1*01	TRBD1	11	12	19	22	0	2	2
111	4.53E-05	TGCAGCGGAGGCACAGGGAAGGATTCACCCCTCCACTTT	CSGGTGKDSPLHF	TRBV29-1*01, TRBV29-1*03	TRBV29-1	TRBJ1-6*01	TRBJ1-6	TRBD1*01	TRBD1	6	12	17	22	5	4	9
111	4.53E-05	TGCAGTGCGTGGACAGCGACCTACGAGCAGTACTTC	CSAWTATYEQYF	TRBV20-1*06, TRBV20-1*03, TRBV20-1*01, TRBV20-1*04, TRBV20-1*05, TRBV20-1*02, TRBV20-1*07	TRBV20-1	TRBJ2-7*01	TRBJ2-7	TRBD1*01	TRBD1	7	10	15	19	2	3	5
111	4.53E-05	TGCAGCGTTGTTCAGGGACCTTACGAGCAGTACTTC	CSVVQGPYEQYF	TRBV29-1*01	TRBV29-1	TRBJ2-7*01	TRBJ2-7	TRBD1*01, TRBD2*02, TRBD2*01	TRBD1, TRBD2	9	14	18	21	4	2	6
111	4.53E-05	TGCAGCGTTGAAGACCGGGATCCTGGCTACACCTTC	CSVEDRDPGYTF	TRBV29-1*01	TRBV29-1	TRBJ1-2*01	TRBJ1-2	TRBD2*02	TRBD2	13	15	19	23	1	3	4
111	4.53E-05	TGCAGCGTGAGGGACGGACCATACGAGCAGTACTTC	CSVRDGPYEQYF	TRBV29-1*01, TRBV29-1*03	TRBV29-1	TRBJ2-7*01	TRBJ2-7	TRBD1*01, TRBD2*02, TRBD2*01	TRBD1, TRBD2	7	10	14	21	2	6	8
110	4.49E-05	TGTGCCACCAGTGAAGAAGGGAAGGGCAGGACCTCGGATGAGCAGTTCTTC	CATSEEGKGRTSDEQFF	TRBV24-1*01	TRBV24-1	TRBJ2-1*01	TRBJ2-1	TRBD1*01, TRBD2*02, TRBD2*01	TRBD1, TRBD2	13	28	31	37	14	5	19
110	4.49E-05	TGCGCCAGCCCAGGCGTACCCTAGCGGGAGAGTGGTACGAGCAGTACTTC	CASPGVP*~GEWYEQYF	TRBV10-1*02, TRBV10-1*01	TRBV10-1	TRBJ2-7*01	TRBJ2-7	TRBD2*02	TRBD2	8	20	29	35	11	5	16
110	4.49E-05	TGTGCCATCAGTGAGTCTCGGACAGGCCTCAATGAGCAGTTCTTC	CAISESRTGLNEQFF	TRBV10-3*01, TRBV10-3*02	TRBV10-3	TRBJ2-1*01	TRBJ2-1	TRBD1*01	TRBD1	16	19	25	29	2	3	5
110	4.49E-05	TGTGCCATCAGTGAGGGAGCGGGAGGAAACTTCGAGCAGTACTTC	CAISEGAGGNFEQYF	TRBV10-3*01, TRBV10-3*02	TRBV10-3	TRBJ2-7*01	TRBJ2-7	TRBD2*02	TRBD2	14	17	25	32	2	6	8
110	4.49E-05	TGCGCCAGCAGTGAAGGACTAGCGGGACTCTACGAGCAGTACTTC	CASSEGLAGLYEQYF	TRBV10-1*02, TRBV10-1*01	TRBV10-1	TRBJ2-7*01	TRBJ2-7	TRBD2*02	TRBD2	13	15	26	29	1	2	3
110	4.49E-05	TGCAGCGTTCAATACTCAGCGTCGGAGGCTTCACCCCTCCACTTT	CSVQYSASEASPLHF	TRBV29-1*01	TRBV29-1	TRBJ1-6*01	TRBJ1-6	TRBD2*02	TRBD2	8	23	27	29	14	1	15
110	4.49E-05	TGTGCCATCAGTATACCGGGACAGACTCTTACGAGCAGTACTTC	CAISIPG~DSYEQYF	TRBV10-3*01, TRBV10-3*02	TRBV10-3	TRBJ2-7*01	TRBJ2-7	TRBD1*01	TRBD1	11	17	23	25	5	1	6
110	4.49E-05	TGTGCCATCCGAGGGGGCAGCACCGATGGGCCCCAGCATTTT	CAIRGGSTDGPQHF	TRBV10-3*01, TRBV10-3*02	TRBV10-3	TRBJ1-5*01	TRBJ1-5	TRBD1*01	TRBD1	8	11	17	29	2	11	13
110	4.49E-05	TGTGCCATCAGTGAGTCGCCCGCGGTGAGGCCCCAGCATTTT	CAISESPAVRPQHF	TRBV10-3*01, TRBV10-3*02	TRBV10-3	TRBJ1-5*01	TRBJ1-5	TRBD2*02, TRBD2*01	TRBD2	16	18	22	29	1	6	7
110	4.49E-05	TGTGCCACCAGTGATAGGGGGAGCAATCAGCCCCAGCATTTT	CATSDRGSNQPQHF	TRBV24-1*01	TRBV24-1	TRBJ1-5*01	TRBJ1-5	TRBD1*01	TRBD1	14	15	20	21	0	0	0
110	4.49E-05	TGTGCCACATCAACAGGACCTATGAACACTGAAGCTTTCTTT	CATSTGPMNTEAFF	TRBV24-1*01	TRBV24-1	TRBJ1-1*01	TRBJ1-1	TRBD1*01	TRBD1	7	12	16	22	4	5	9
110	4.49E-05	TGTGCCAGCAGTGTACAACAGGGGAATTCACCCCTCCACTTT	CASSVQQGNSPLHF	TRBV2*01, TRBV2*03	TRBV2	TRBJ1-6*01	TRBJ1-6	TRBD1*01	TRBD1	12	17	23	24	4	0	4
110	4.49E-05	TGCGCCAGCAGTGAGTCAGGATATTACTACGAGCAGTACTTC	CASSESGYYYEQYF	TRBV10-1*01	TRBV10-1	TRBJ2-7*01	TRBJ2-7	TRBD1*01, TRBD2*02, TRBD2*01	TRBD1, TRBD2	16	18	20	26	1	5	6
110	4.49E-05	TGCGCCAGCAGTAGGACTAGCGCGCCCTACGAGCAGTACTTC	CASSRTSAPYEQYF	TRBV10-1*02, TRBV10-1*01	TRBV10-1	TRBJ2-7*01	TRBJ2-7	TRBD2*02, TRBD2*01	TRBD2	11	13	21	25	1	3	4
110	4.49E-05	TGCAGTGCCGAGGTAGGGGGAGTGAATTCACCCCTCCACTTT	CSAEVGGVNSPLHF	TRBV20-1*06, TRBV20-1*03, TRBV20-1*01, TRBV20-1*04, TRBV20-1*05, TRBV20-1*02, TRBV20-1*07	TRBV20-1	TRBJ1-6*01	TRBJ1-6	TRBD1*01	TRBD1	7	14	19	24	6	4	10
110	4.49E-05	TGTGCCATCAGTGATGAAAGGGCCAACGTCCTGACTTTC	CAISDERANVLTF	TRBV10-3*01, TRBV10-3*02	TRBV10-3	TRBJ2-6*01	TRBJ2-6			13	-1	-1	19	-1	-1	5
110	4.49E-05	TGTGCCACCCGCAGGTCGGAGAACAATGAGCAGTTCTTC	CATRRSENNEQFF	TRBV10-3*01, TRBV10-3*02	TRBV10-3	TRBJ2-1*01	TRBJ2-1	TRBD2*02, TRBD2*01	TRBD2	6	7	11	22	0	10	10
110	4.49E-05	TGTGCCACCCAGGGACAGGGTCCCTACGAGCAGTACTTC	CATQGQGPYEQYF	TRBV10-3*01, TRBV10-3*02	TRBV10-3	TRBJ2-7*01	TRBJ2-7	TRBD1*01	TRBD1	6	11	19	22	4	2	6
110	4.49E-05	TGTGCCACCAGTGCGGGAGGGGATCAGCCCCAGCATTTT	CATSAGGDQPQHF	TRBV24-1*01	TRBV24-1	TRBJ1-5*01	TRBJ1-5	TRBD2*02	TRBD2	12	13	20	22	0	1	1
110	4.49E-05	TGTGCCAGCACCGGGACAGGGACTTCACCCCTCCACTTT	CASTGTGTSPLHF	TRBV9*02, TRBV9*01, TRBV9*03	TRBV9	TRBJ1-6*01	TRBJ1-6	TRBD1*01	TRBD1	9	12	20	23	2	2	4
110	4.49E-05	TGTGCCAGCAGCTCCATGGGGGCCGCAGAGGCTTTCTTT	CASSSMGAAEAFF	TRBV7-9*03, TRBV7-9*01, TRBV7-9*04, TRBV7-9*02	TRBV7-9	TRBJ1-1*01	TRBJ1-1	TRBD1*01	TRBD1	13	17	22	30	3	7	10
110	4.49E-05	TGCGCCAGTTCCCAGGGTCGGAATCAGCCCCAGCATTTT	CASSQGRNQPQHF	TRBV10-1*02, TRBV10-1*01	TRBV10-1	TRBJ1-5*01	TRBJ1-5	TRBD1*01	TRBD1	7	12	16	21	4	4	8
110	4.49E-05	TGCAGCGCCGATGGTCAGGGGGCGTATGGCTACACCTTC	CSADGQGAYGYTF	TRBV29-1*03	TRBV29-1	TRBJ1-2*01	TRBJ1-2	TRBD1*01	TRBD1	7	15	22	24	7	1	8
110	4.49E-05	TGTGCCATCAGTGATATAGGGGGCGAGCAGTACTTC	CAISDIGGEQYF	TRBV10-3*01, TRBV10-3*02	TRBV10-3	TRBJ2-7*01	TRBJ2-7	TRBD1*01	TRBD1	13	17	22	23	3	0	3
110	4.49E-05	TGTGCCATCAGTGACTATAATCAGCCCCAGCATTTT	CAISDYNQPQHF	TRBV10-3*01, TRBV10-3*02	TRBV10-3	TRBJ1-5*01	TRBJ1-5	TRBD2*02, TRBD2*01	TRBD2	13	14	16	18	0	1	1
110	4.49E-05	TGCAGTGCCACGACCTCCTACGAGCAGTACTTC	CSATTSYEQYF	TRBV20-1*06, TRBV20-1*03, TRBV20-1*01, TRBV20-1*04, TRBV20-1*05, TRBV20-1*02, TRBV20-1*07	TRBV20-1	TRBJ2-7*01	TRBJ2-7	TRBD1*01, TRBD2*02, TRBD2*01	TRBD1, TRBD2	7	11	13	14	3	0	3
110	4.49E-05	TGCAGCGTTGAAGCAGAGGCCGGCTACACCTTC	CSVEAEAGYTF	TRBV29-1*01	TRBV29-1	TRBJ1-2*01	TRBJ1-2	TRBD2*02	TRBD2	12	15	18	21	2	2	4
110	4.49E-05	TGCAGCGTGCTCGAACTTCATGGCTACACCTTC	CSVLELHGYTF	TRBV29-1*01, TRBV29-1*03	TRBV29-1	TRBJ1-2*01	TRBJ1-2	TRBD2*02, TRBD2*01	TRBD2	7	14	16	19	6	2	8
109	4.45E-05	TGTGCCACCAGTGATTTACCGTGGGTAGGGGGATTTGGTACGAGCAGTACTTC	CATSDLPWV~GIWYEQYF	TRBV24-1*01	TRBV24-1	TRBJ2-7*01	TRBJ2-7	TRBD1*01	TRBD1	16	26	31	38	9	6	15
109	4.45E-05	TGTGCCACCAGTGATCCGAAATCCGGGGCGGCCCTACGAGCAGTACTTC	CATSDPKS~GRPYEQYF	TRBV24-1*01	TRBV24-1	TRBJ2-7*01	TRBJ2-7	TRBD1*01, TRBD2*01	TRBD1, TRBD2	14	24	28	32	9	3	12
109	4.45E-05	TGTGCCACCAGTGATCGGGACAGGTGAAATTACCTACGAGCAGTACTTC	CATSDRDR~EITYEQYF	TRBV24-1*01	TRBV24-1	TRBJ2-7*01	TRBJ2-7	TRBD1*01	TRBD1	14	16	23	32	1	8	9
109	4.45E-05	TGTGCCATCAGTGACCCACTAGCGGGACTTGCCTACGAGCAGTACTTC	CAISDPLAGLAYEQYF	TRBV10-3*01, TRBV10-3*02	TRBV10-3	TRBJ2-7*01	TRBJ2-7	TRBD2*02	TRBD2	13	17	26	31	3	4	7
109	4.45E-05	TGTGCCATCAGTGAGTCGGCGGGGACTAGCTTTAATGAGCAGTTCTTC	CAISESAGTSFNEQFF	TRBV10-3*01, TRBV10-3*02	TRBV10-3	TRBJ2-1*01	TRBJ2-1	TRBD2*02, TRBD2*01	TRBD2	16	21	29	33	4	3	7
109	4.45E-05	TGTGCCATCAGTGAGGGAGCAGGGAAGAGCTCCTACGAGCAGTACTTC	CAISEGAGKSSYEQYF	TRBV10-3*01, TRBV10-3*02	TRBV10-3	TRBJ2-7*01	TRBJ2-7	TRBD1*01	TRBD1	10	19	23	29	8	5	13
109	4.45E-05	TGTGCCACCAGTGAGCTTCGGACAGGGGGATATCAGCCCCAGCATTTT	CATSELRTGGYQPQHF	TRBV24-1*01	TRBV24-1	TRBJ1-5*01	TRBJ1-5	TRBD1*01	TRBD1	13	19	28	31	5	2	7
109	4.45E-05	TGCAGCGTTGAAGATCCCTCCATCAGTCTAGAAGAGACCCAGTACTTC	CSVEDPSISLEETQYF	TRBV29-1*01	TRBV29-1	TRBJ2-5*01	TRBJ2-5	TRBD2*02	TRBD2	13	15	20	31	1	10	11
109	4.45E-05	TGTGCCATCGAAAAAGAGGGTGGGCTCCTCAATGGCTACACCTTC	CAIEKEGGLLNGYTF	TRBV10-3*01, TRBV10-3*02	TRBV10-3	TRBJ1-2*01	TRBJ1-2	TRBD2*02	TRBD2	8	15	19	31	6	11	17
109	4.45E-05	TGTGCCACCAGTGACCCGATACAGGGGGCAGATGGCTACACCTTC	CATSDPIQGADGYTF	TRBV24-1*01	TRBV24-1	TRBJ1-2*01	TRBJ1-2	TRBD1*01	TRBD1	13	20	28	31	6	2	8
109	4.45E-05	TGTGCCAGCAGCTTAGATAGTACGGGAGTAGGGGAGCAGTACTTC	CASSLDSTGVGEQYF	TRBV7-2*04, TRBV7-2*01	TRBV7-2	TRBJ2-7*01	TRBJ2-7	TRBD2*02	TRBD2	15	22	27	33	6	5	11
109	4.45E-05	TGTGCCACCAGTACTCATATCCACTGGAAACACCATATATTTT	CATSTHI~TGNTIYF	TRBV24-1*01	TRBV24-1	TRBJ1-3*01	TRBJ1-3	TRBD1*01, TRBD2*02, TRBD2*01	TRBD1, TRBD2	11	19	21	23	7	1	8
109	4.45E-05	TGTGCCATCAGTGGAGGACAGGGGAATCAGCCCCAGCATTTT	CAISGGQGNQPQHF	TRBV10-3*01, TRBV10-3*02	TRBV10-3	TRBJ1-5*01	TRBJ1-5	TRBD1*01	TRBD1	12	15	23	24	2	0	2
109	4.45E-05	TGTGCCACCAGTGCCAGGGGGCCTAATCAGCCCCAGCATTTT	CATSARGPNQPQHF	TRBV24-1*01	TRBV24-1	TRBJ1-5*01	TRBJ1-5	TRBD1*01	TRBD1	12	14	21	24	1	2	3
109	4.45E-05	TGCGCCAGCAGCCCCGGGACTAGCGGGTACGAGCAGTACTTC	CASSPGTSGYEQYF	TRBV10-2*01	TRBV10-2	TRBJ2-7*01	TRBJ2-7	TRBD2*02, TRBD2*01	TRBD2	10	15	26	27	4	0	4
109	4.45E-05	TGTGCCAGCTGGAGTGGGCTCCTACAATGAGCAGTTCTTC	CASWSGL~YNEQFF	TRBV2*01, TRBV2*02, TRBV2*03	TRBV2	TRBJ2-1*01	TRBJ2-1	TRBD2*02	TRBD2	8	10	13	18	1	4	5
109	4.45E-05	TGCGCCAGCGGGCAGGACGGGCAATCAGCCCCAGCATTTT	CASGQDG~NQPQHF	TRBV10-2*01	TRBV10-2	TRBJ1-5*01	TRBJ1-5	TRBD1*01, TRBD2*02, TRBD2*01	TRBD1, TRBD2	8	14	17	20	5	2	7
109	4.45E-05	TGTGCCCGTGCCAGGGCCTCAGGCTACGAGCAGTACTTC	CARARASGYEQYF	TRBV24-1*01	TRBV24-1	TRBJ2-7*01	TRBJ2-7	TRBD1*01	TRBD1	5	11	15	23	5	7	12
109	4.45E-05	TGTGCCACCAGTGATTTCAGTGGCAGGCCCCAGCATTTT	CATSDFSGRPQHF	TRBV24-1*01	TRBV24-1	TRBJ1-5*01	TRBJ1-5	TRBD1*01, TRBD2*02, TRBD2*01	TRBD1, TRBD2	16	23	25	26	6	0	6
109	4.45E-05	TGTGCCACCAGTGATAACAGGGTGGAGGAGCAGTACTTC	CATSDNRVEEQYF	TRBV24-1*01	TRBV24-1	TRBJ2-7*01	TRBJ2-7	TRBD1*01	TRBD1	14	16	21	27	1	5	6
109	4.45E-05	TGTGCCACCAGTGAAGGAGGGATGCAGCCCCAGCATTTT	CATSEGGMQPQHF	TRBV24-1*01	TRBV24-1	TRBJ1-5*01	TRBJ1-5	TRBD2*02	TRBD2	13	15	20	24	1	3	4
109	4.45E-05	TGTGCCAGCAGCCCGGTCATGTTCTACGAGCAGTACTTC	CASSPVMFYEQYF	TRBV28*01	TRBV28	TRBJ2-7*01	TRBJ2-7	TRBD2*02, TRBD2*01	TRBD2	10	11	14	23	0	8	8
109	4.45E-05	TGCGCCAGCAGTGAGGGGACAGATGAAAAACTGTTTTTT	CASSEGTDEKLFF	TRBV10-1*01	TRBV10-1	TRBJ1-4*01	TRBJ1-4	TRBD1*01	TRBD1	14	15	21	22	0	0	0
109	4.45E-05	TGCGCCAGCAGCCTGGGGACATCCTACGAGCAGTACTTC	CASSLGTSYEQYF	TRBV10-1*02, TRBV10-1*01	TRBV10-1	TRBJ2-7*01	TRBJ2-7	TRBD1*01	TRBD1	10	15	20	21	4	0	4
109	4.45E-05	TGCAGTGCTTGGACGGACGCTAACTATGGCTACACCTTC	CSAWTDANYGYTF	TRBV20-1*06, TRBV20-1*03, TRBV20-1*01, TRBV20-1*04, TRBV20-1*05, TRBV20-1*02, TRBV20-1*07	TRBV20-1	TRBJ1-2*01	TRBJ1-2	TRBD1*01, TRBD2*02, TRBD2*01	TRBD1, TRBD2	8	14	17	19	5	1	6
109	4.45E-05	TGCAGTGCCGCGGGACAGGGGAATTCACCCCTCCACTTT	CSAAGQGNSPLHF	TRBV20-1*06, TRBV20-1*03, TRBV20-1*01, TRBV20-1*04, TRBV20-1*05, TRBV20-1*02, TRBV20-1*07	TRBV20-1	TRBJ1-6*01	TRBJ1-6	TRBD1*01	TRBD1	7	11	20	21	3	0	3
109	4.45E-05	TGCGCCAGTCCTCGAGTGGGGGGTCCGAGCAGTACTTC	CASPRV~GSEQYF	TRBV10-1*02, TRBV10-1*01	TRBV10-1	TRBJ2-7*01	TRBJ2-7	TRBD2*01	TRBD2	7	17	22	25	9	2	11
109	4.45E-05	TGTGCCAGCAGTGACAGGGGGCACGGCTACACCTTC	CASSDRGHGYTF	TRBV2*01, TRBV2*02, TRBV2*03	TRBV2	TRBJ1-2*01	TRBJ1-2	TRBD1*01	TRBD1	13	14	21	24	0	2	2
109	4.45E-05	TGCGCCAGCACTGGACAAGGCAATGAGCAGTTCTTC	CASTGQGNEQFF	TRBV10-2*01	TRBV10-2	TRBJ2-1*01	TRBJ2-1	TRBD1*01	TRBD1	9	12	16	20	2	3	5
109	4.45E-05	TGCAGCGTTACGCACAGTGACGACGAGCAGTACTTC	CSVTHSDDEQYF	TRBV29-1*01, TRBV29-1*03	TRBV29-1	TRBJ2-7*01	TRBJ2-7	TRBD1*01	TRBD1	8	13	16	22	4	5	9
108	4.40E-05	TGTGCCAGCAGCTCTGGGGGACTAGCGGGCTCGAACTACGAGCAGTACTTC	CASSSGGLAGSNYEQYF	TRBV7-9*01, TRBV7-9*04, TRBV7-9*02	TRBV7-9	TRBJ2-7*01	TRBJ2-7	TRBD2*02, TRBD2*01	TRBD2	14	17	28	35	2	6	8
108	4.40E-05	TGTGCCACCAGTGACCCCGGGGCAGGGGGCTCCTACGAGCAGTACTTC	CATSDPGAGGSYEQYF	TRBV24-1*01	TRBV24-1	TRBJ2-7*01	TRBJ2-7	TRBD1*01	TRBD1	13	22	28	29	8	0	8
108	4.40E-05	TGTGCCAGCAGCTCTTGGACTAGCGGGATGTCCTACGAGCAGTACTTC	CASSSWTSGMSYEQYF	TRBV7-2*04, TRBV7-2*01	TRBV7-2	TRBJ2-7*01	TRBJ2-7	TRBD2*02	TRBD2	12	16	27	30	3	2	5
108	4.40E-05	TGCGCCAGCAGTGTAGGGCCGGGTCAGCCGAGGAACGAGCAGTACTTC	CASSVGPGQPRNEQYF	TRBV10-1*02, TRBV10-1*01	TRBV10-1	TRBJ2-7*01	TRBJ2-7	TRBD1*01, TRBD2*02, TRBD2*01	TRBD1, TRBD2	12	14	17	34	1	16	17
108	4.40E-05	TGTGCCCCGAATCCGAGCCAGCTCTGGGGCCAACGTCCTGACTTTC	CAPNPSQL~GANVLTF	TRBV24-1*01	TRBV24-1	TRBJ2-6*01	TRBJ2-6	TRBD1*01, TRBD2*02, TRBD2*01	TRBD1, TRBD2	5	18	20	21	12	0	12
108	4.40E-05	TGTGCCATCAACGGGGACTAGCGGGAGCGATTACGAGCAGTACTTC	CAINGD*R~SDYEQYF	TRBV10-3*01, TRBV10-3*02	TRBV10-3	TRBJ2-7*01	TRBJ2-7	TRBD2*02	TRBD2	9	13	26	31	3	4	7
108	4.40E-05	TGTGCCATCAGTGAGTCGGCAGGGGAGACTCAGCCCCAGCATTTT	CAISESAGETQPQHF	TRBV10-3*01, TRBV10-3*02	TRBV10-3	TRBJ1-5*01	TRBJ1-5	TRBD1*01	TRBD1	16	19	24	29	2	4	6
108	4.40E-05	TGTGCCATCAGTGAAGCCGCAGGGAATACGCAGCCCCAGCATTTT	CAISEAAGNTQPQHF	TRBV10-3*01, TRBV10-3*02	TRBV10-3	TRBJ1-5*01	TRBJ1-5	TRBD1*01	TRBD1	13	19	23	30	5	6	11
108	4.40E-05	TGTGCCACCAGTGGGAAAGGAGGGGGCAATCAGCCCCAGCATTTT	CATSGKGGGNQPQHF	TRBV24-1*01	TRBV24-1	TRBJ1-5*01	TRBJ1-5	TRBD2*02	TRBD2	12	18	23	25	5	1	6
108	4.40E-05	TGTGCCACCAGTGACTCCGGGGGCAGGGGAGATACGCAGTATTTT	CATSDSGGRGDTQYF	TRBV24-1*01	TRBV24-1	TRBJ2-3*01	TRBJ2-3	TRBD1*01, TRBD2*01	TRBD1, TRBD2	13	23	28	29	9	0	9
108	4.40E-05	TGTGCCAGTTGGGACAGGAGCTCCTATAATTCACCCCTCCACTTT	CASWDRSSYNSPLHF	TRBV19*01, TRBV19*03, TRBV19*02	TRBV19	TRBJ1-6*01	TRBJ1-6	TRBD1*01	TRBD1	8	10	17	20	1	2	3
108	4.40E-05	TGTGCCAGCAGCGTAGGGCCAGGAAAAGAGTCACCCCTCCACTTT	CASSVGPGKESPLHF	TRBV9*02, TRBV9*01	TRBV9	TRBJ1-6*01	TRBJ1-6	TRBD1*01	TRBD1	15	19	22	30	3	7	10
108	4.40E-05	TGCGCCAGCAGTGAGTCAGCGCTAGCGGGAGAGGAGCAGTTCTTC	CASSESALAGEEQFF	TRBV10-2*01	TRBV10-2	TRBJ2-1*01	TRBJ2-1	TRBD2*02	TRBD2	16	21	30	33	4	2	6
108	4.40E-05	TGTGCCACCATATAGCGGGTAATAGCAATCAGCCCCAGCATTTT	CATI*RV~SNQPQHF	TRBV24-1*01	TRBV24-1	TRBJ1-5*01	TRBJ1-5	TRBD2*02, TRBD2*01	TRBD2	9	12	18	22	2	3	5
108	4.40E-05	TGTGCCAGCAGCGCCACAGGGGGCAATTCACCCCTCCACTTT	CASSATGGNSPLHF	TRBV9*02, TRBV9*01, TRBV9*03	TRBV9	TRBJ1-6*01	TRBJ1-6	TRBD1*01	TRBD1	12	15	23	24	2	0	2
108	4.40E-05	TGTGCCAGCAGACATGGGACAGAGAATTCACCCCTCCACTTT	CASRHGTENSPLHF	TRBV9*02, TRBV9*01, TRBV9*03	TRBV9	TRBJ1-6*01	TRBJ1-6	TRBD1*01	TRBD1	10	15	21	24	4	2	6
108	4.40E-05	TGCGCCAGCGGGAGACAGGGGGTTTCCTACGAGCAGTACTTC	CASGRQGVSYEQYF	TRBV10-2*01	TRBV10-2	TRBJ2-7*01	TRBJ2-7	TRBD1*01	TRBD1	8	13	21	24	4	2	6
108	4.40E-05	TGCGCCAGCAGTCTTAGAGGTTGGGGGTACGAGCAGTACTTC	CASSLRGWGYEQYF	TRBV10-2*01	TRBV10-2	TRBJ2-7*01	TRBJ2-7	TRBD1*01, TRBD2*01	TRBD1, TRBD2	11	22	26	27	10	0	10
108	4.40E-05	TGCGCCAGCAGTCCCGGTTCGGCGAACTATGGCTACACCTTC	CASSPGSANYGYTF	TRBV10-2*01	TRBV10-2	TRBJ1-2*01	TRBJ1-2	TRBD2*02, TRBD2*01	TRBD2	11	12	15	24	0	8	8
108	4.40E-05	TGCGCCAGCAGTGAGTCGAAAGGGATCTACGAGCAGTACTTC	CASSESKGIYEQYF	TRBV10-1*01	TRBV10-1	TRBJ2-7*01	TRBJ2-7	TRBD1*01, TRBD2*02, TRBD2*01	TRBD1, TRBD2	16	21	24	26	4	1	5
108	4.40E-05	TGTGCCATCAGACTAGCGGGAGGTTGTACGAGCAGTACTTC	CAIRLAG~LYEQYF	TRBV10-3*01, TRBV10-3*02	TRBV10-3	TRBJ2-7*01	TRBJ2-7	TRBD2*02	TRBD2	10	11	22	26	0	3	3
108	4.40E-05	TGTGCCACCAGGGACTAGCGGATTACAATGAGCAGTTCTTC	CATRD*R~YNEQFF	TRBV24-1*01	TRBV24-1	TRBJ2-1*01	TRBJ2-1	TRBD2*02, TRBD2*01	TRBD2	10	11	20	23	0	2	2
108	4.40E-05	TGCGCCAGCGAGGAGGGCGGCTCCTACGAGCAGTACTTC	CASEEGGSYEQYF	TRBV10-2*01	TRBV10-2	TRBJ2-7*01	TRBJ2-7	TRBD2*02	TRBD2	8	11	16	20	2	3	5
108	4.40E-05	TGCAGTGCTCGGACAGGGAATAATTCACCCCTCCACTTT	CSARTGNNSPLHF	TRBV20-1*06, TRBV20-1*03, TRBV20-1*01, TRBV20-1*04, TRBV20-1*05, TRBV20-1*02, TRBV20-1*07	TRBV20-1	TRBJ1-6*01	TRBJ1-6	TRBD1*01	TRBD1	8	10	17	19	1	1	2
108	4.40E-05	TGCAGTGCTAGCCTTGGTGGGGGTTCACCCCTCCACTTT	CSASLGGGSPLHF	TRBV20-1*06, TRBV20-1*03, TRBV20-1*01, TRBV20-1*04, TRBV20-1*05, TRBV20-1*02, TRBV20-1*07	TRBV20-1	TRBJ1-6*01	TRBJ1-6	TRBD1*01, TRBD2*01	TRBD1, TRBD2	10	18	22	23	7	0	7
108	4.40E-05	TGCAGTGCTAGCGTCTTGCTGGGGTACGAGCAGTACTTC	CSASVLLGYEQYF	TRBV20-1*01, TRBV20-1*04, TRBV20-1*05, TRBV20-1*07	TRBV20-1	TRBJ2-7*01	TRBJ2-7	TRBD1*01, TRBD2*01	TRBD1, TRBD2	10	20	23	24	9	0	9
108	4.40E-05	TGCAGTGCTAGAGATCGGAATGGGTCACCCCTCCACTTT	CSARDRNGSPLHF	TRBV20-1*01, TRBV20-1*05, TRBV20-1*07	TRBV20-1	TRBJ1-6*01	TRBJ1-6	TRBD1*01, TRBD2*02, TRBD2*01	TRBD1, TRBD2	13	21	23	24	7	0	7
108	4.40E-05	TGCAGCGTTGAAGTCAGGGAAGGCACTGAAGCTTTCTTT	CSVEVREGTEAFF	TRBV29-1*01	TRBV29-1	TRBJ1-1*01	TRBJ1-1	TRBD1*01	TRBD1	12	14	18	23	1	4	5
108	4.40E-05	TGCAGCGTTGAAGGACAGGGGGACTATGGCTACACCTTC	CSVEGQGDYGYTF	TRBV29-1*01	TRBV29-1	TRBJ1-2*01	TRBJ1-2	TRBD1*01	TRBD1	12	13	21	22	0	0	0
108	4.40E-05	TGCAGCGTTGACGTCCAGGGGCAAACGAGCAGTACTTC	CSVDVQ~ANEQYF	TRBV29-1*01	TRBV29-1	TRBJ2-7*01	TRBJ2-7	TRBD1*01	TRBD1	10	15	20	24	4	3	7
108	4.40E-05	TGTGCCACCAGTGAGTTACATGAAGAAGCTTTCTTT	CATSELHEEAFF	TRBV24-1*01	TRBV24-1	TRBJ1-1*01	TRBJ1-1	TRBD1*01	TRBD1	13	17	19	24	3	4	7
108	4.40E-05	TGCAGTGCTAGAGACGGTAACTATGGCTACACCTTC	CSARDGNYGYTF	TRBV20-1*01, TRBV20-1*05, TRBV20-1*07	TRBV20-1	TRBJ1-2*01	TRBJ1-2	TRBD2*02, TRBD2*01	TRBD2	13	14	16	17	0	0	0
108	4.40E-05	TGCAGTGCCACTCGCCCCCGGTACGAGCAGTACTTC	CSATRPRYEQYF	TRBV20-1*01, TRBV20-1*04, TRBV20-1*05, TRBV20-1*07	TRBV20-1	TRBJ2-7*01	TRBJ2-7	TRBD1*01, TRBD2*01	TRBD1, TRBD2	7	13	18	21	5	2	7
108	4.40E-05	TGCAGCGTTGTACAGGATAGATACGAGCAGTACTTC	CSVVQDRYEQYF	TRBV29-1*01	TRBV29-1	TRBJ2-7*01	TRBJ2-7	TRBD1*01	TRBD1	9	11	15	21	1	5	6
108	4.40E-05	TGCAGTGCCCGGAGGGGGTCACCCCTCCACTTT	CSARRGSPLHF	TRBV20-1*06, TRBV20-1*03, TRBV20-1*01, TRBV20-1*04, TRBV20-1*05, TRBV20-1*02, TRBV20-1*07	TRBV20-1	TRBJ1-6*01	TRBJ1-6	TRBD1*01, TRBD2*02	TRBD1, TRBD2	7	12	17	18	4	0	4
108	4.40E-05	TGCAGCGTGTTAAGGGCCGATGGCTACACCTTC	CSVLRADGYTF	TRBV29-1*01, TRBV29-1*03	TRBV29-1	TRBJ1-2*01	TRBJ1-2	TRBD1*01, TRBD2*02	TRBD1, TRBD2	7	12	15	19	4	3	7
108	4.40E-05	TGCAGCGCGGACAGGGGTCGCGAGCAGTACTTC	CSADRGREQYF	TRBV29-1*03	TRBV29-1	TRBJ2-7*01	TRBJ2-7	TRBD1*01	TRBD1	9	10	16	20	0	3	3
107	4.36E-05	TGTGCCAGTAGTCCGCCCGGGCCCTTCGGCGGTAATTCACCCCTCCACTTT	CASSPPGPFGGNSPLHF	TRBV19*01, TRBV19*03, TRBV19*02	TRBV19	TRBJ1-6*01	TRBJ1-6	TRBD1*01, TRBD2*02, TRBD2*01	TRBD1, TRBD2	11	18	21	32	6	10	16
107	4.36E-05	TGCGCCAGCAGTGAGAGGGGACCAGGACATTCGGTCAGCCCCAGCATTTT	CASSERGP~TFGQPQHF	TRBV10-1*01	TRBV10-1	TRBJ1-5*01	TRBJ1-5	TRBD1*01, TRBD2*02, TRBD2*01	TRBD1, TRBD2	14	24	28	34	9	5	14
107	4.36E-05	TGTGCCATCAGTGAGTCGACAGGGGAGGACAATCAGCCCCAGCATTTT	CAISESTGEDNQPQHF	TRBV10-3*01, TRBV10-3*02	TRBV10-3	TRBJ1-5*01	TRBJ1-5	TRBD1*01	TRBD1	16	17	24	29	0	4	4
107	4.36E-05	TGTGCCATCAGTGAGGGGGCGCAGCGGGACTCCTACGAGCAGTACTTC	CAISEGAQRDSYEQYF	TRBV10-3*01, TRBV10-3*02	TRBV10-3	TRBJ2-7*01	TRBJ2-7	TRBD2*02	TRBD2	14	22	28	29	7	0	7
107	4.36E-05	TGTGCCATCAGCCCCCCCGGGACGACGAGCTCCTACGAGCAGTACTTC	CAISPPGTTSSYEQYF	TRBV10-3*01, TRBV10-3*02	TRBV10-3	TRBJ2-7*01	TRBJ2-7	TRBD2*01	TRBD2	10	11	18	29	0	10	10
107	4.36E-05	TGTGCCACCAGTGATTCGACAGGGTTAAGGAATCAGCCCCAGCATTTT	CATSDSTGLRNQPQHF	TRBV24-1*01	TRBV24-1	TRBJ1-5*01	TRBJ1-5	TRBD1*01	TRBD1	15	17	23	30	1	6	7
107	4.36E-05	TGTGCCAGCAGTTACGATGGTCGCTCCTATAATTCACCCCTCCACTTT	CASSYDGRSYNSPLHF	TRBV6-5*01	TRBV6-5	TRBJ1-6*01	TRBJ1-6	TRBD1*01, TRBD2*02, TRBD2*01	TRBD1, TRBD2	14	19	21	23	4	1	5
107	4.36E-05	TGTGCCATCACCCCCGTCGGGGGCGGGGCGTCTCAGAGCAGTACTTC	CAITPVGG~GVSEQYF	TRBV10-3*01, TRBV10-3*02	TRBV10-3	TRBJ2-7*01	TRBJ2-7	TRBD1*01, TRBD2*01	TRBD1, TRBD2	9	18	23	35	8	11	19
107	4.36E-05	TGCGCCAGCAGTGAGTGTGAGGTCCCAGCGGCTACGAGCAGTACTTC	CASSECEV~SGYEQYF	TRBV10-1*01	TRBV10-1	TRBJ2-7*01	TRBJ2-7	TRBD1*01, TRBD2*02, TRBD2*01	TRBD1, TRBD2	15	21	25	31	5	5	10
107	4.36E-05	TGCGCCAGCAGTGAAATGGCGGGAGGGCCTGGGCGAGCAGTACTTC	CASSEMAG~GLGEQYF	TRBV10-1*02, TRBV10-1*01	TRBV10-1	TRBJ2-7*01	TRBJ2-7	TRBD2*02	TRBD2	13	18	26	33	4	6	10
107	4.36E-05	TGTGCCATCAGCGAGACAGCCTATAGCAATCAGCCCCAGCATTTT	CAISETAYSNQPQHF	TRBV10-3*01, TRBV10-3*02	TRBV10-3	TRBJ1-5*01	TRBJ1-5	TRBD1*01	TRBD1	14	15	18	23	0	4	4
107	4.36E-05	TGTGCCACCAGTGAAACGGGACAGCACACAGATACGCAGTATTTT	CATSETGQHTDTQYF	TRBV24-1*01	TRBV24-1	TRBJ2-3*01	TRBJ2-3	TRBD1*01	TRBD1	13	17	23	26	3	2	5
107	4.36E-05	TGCAGCGTGGCTGTGGGGGCGAGCTCTGGAAACACCATATATTTT	CSVAVGASSGNTIYF	TRBV29-1*01	TRBV29-1	TRBJ1-3*01	TRBJ1-3	TRBD1*01	TRBD1	7	14	19	23	6	3	9
107	4.36E-05	TGTGCCACCAGTGATGGCCGGGACAGGGTCAGCCCCAGCATTTT	CATSDGR~QGQPQHF	TRBV24-1*01	TRBV24-1	TRBJ1-5*01	TRBJ1-5	TRBD1*01	TRBD1	14	19	27	28	4	0	4
107	4.36E-05	TGCGCCAGCAGTGAGTCCCCTGGAGGGAGTACGAGCAGTACTTC	CASSESP~REYEQYF	TRBV10-1*01	TRBV10-1	TRBJ2-7*01	TRBJ2-7	TRBD2*02	TRBD2	16	21	26	29	4	2	6
107	4.36E-05	TGCAGTGCTAGAAGGGAGGATGGAACACCGGGGAGCTGTTTTTT	CSARRED~NTGELFF	TRBV20-1*01, TRBV20-1*04, TRBV20-1*05, TRBV20-1*07	TRBV20-1	TRBJ2-2*01	TRBJ2-2	TRBD2*02	TRBD2	11	13	18	22	1	3	4
107	4.36E-05	TGTGCCACCAGTGATGCCCGGCCCAACACTGAAGCTTTCTTT	CATSDARPNTEAFF	TRBV24-1*01	TRBV24-1	TRBJ1-1*01	TRBJ1-1	TRBD1*01, TRBD2*02, TRBD2*01	TRBD1, TRBD2	14	20	23	24	5	0	5
107	4.36E-05	TGCGCCAGCAGTGAGTACGACAGGTACACTGAAGCTTTCTTT	CASSEYDRYTEAFF	TRBV10-2*01	TRBV10-2	TRBJ1-1*01	TRBJ1-1	TRBD1*01	TRBD1	15	18	23	25	2	1	3
107	4.36E-05	TGCAGTGCTAGTGGGTTAGTGTTAAATCAGCCCCAGCATTTT	CSASGLVLNQPQHF	TRBV20-1*01, TRBV20-1*04, TRBV20-1*05, TRBV20-1*07	TRBV20-1	TRBJ1-5*01	TRBJ1-5	TRBD2*02, TRBD2*01	TRBD2	11	16	19	24	4	4	8
107	4.36E-05	TGCAGCGTTGAAGATCAGCAGAGCAACACTGAAGCTTTCTTT	CSVEDQQSNTEAFF	TRBV29-1*01	TRBV29-1	TRBJ1-1*01	TRBJ1-1	TRBD1*01, TRBD2*02, TRBD2*01	TRBD1, TRBD2	13	18	20	24	4	3	7
107	4.36E-05	TGTGCCAGCCAAGAGACAGGAAACTATGGCTACACCTTC	CASQETGNYGYTF	TRBV2*01, TRBV2*02, TRBV2*03	TRBV2	TRBJ1-2*01	TRBJ1-2	TRBD1*01	TRBD1	8	14	19	21	5	1	6
107	4.36E-05	TGTGCCAGCAGCTTCCAGGGGTCAGATACGCAGTATTTT	CASSFQGSDTQYF	TRBV7-8*01, TRBV7-8*03	TRBV7-8	TRBJ2-3*01	TRBJ2-3	TRBD1*01	TRBD1	13	15	20	22	1	1	2
107	4.36E-05	TGTGCCAGCAGCCCCAGAGCCGCCTCACCCCTCCACTTT	CASSPRAASPLHF	TRBV9*02, TRBV9*01, TRBV9*03	TRBV9	TRBJ1-6*01	TRBJ1-6	TRBD2*02, TRBD2*01	TRBD2	11	19	22	24	7	1	8
107	4.36E-05	TGCGCCAGCAGTGAGGGTGGTAGCTACGAGCAGTACTTC	CASSEGGSYEQYF	TRBV10-1*01	TRBV10-1	TRBJ2-7*01	TRBJ2-7	TRBD2*02, TRBD2*01	TRBD2	14	20	22	23	5	0	5
107	4.36E-05	TGCAGTGCTAGGGGGTCCGGAGGTTCACCCCTCCACTTT	CSARGSGGSPLHF	TRBV20-1*01, TRBV20-1*04, TRBV20-1*05, TRBV20-1*07	TRBV20-1	TRBJ1-6*01	TRBJ1-6	TRBD2*02	TRBD2	10	18	22	23	7	0	7
107	4.36E-05	TGCAGCGTTGATAAGGCTCAGGACTATGGCTACACCTTC	CSVDKAQDYGYTF	TRBV29-1*01	TRBV29-1	TRBJ1-2*01	TRBJ1-2	TRBD1*01	TRBD1	10	18	21	22	7	0	7
107	4.36E-05	TGCAGCGTTGAAGGCGATCAGGACAACGAGCAGTACTTC	CSVEGDQDNEQYF	TRBV29-1*01	TRBV29-1	TRBJ2-7*01	TRBJ2-7	TRBD1*01	TRBD1	12	20	24	25	7	0	7
107	4.36E-05	TGCGCCAGCGGGGGTATGGATGTACGAGCAGTACTTC	CASGGM~MYEQYF	TRBV10-1*02, TRBV10-1*01	TRBV10-1	TRBJ2-7*01	TRBJ2-7	TRBD1*01, TRBD2*01	TRBD1, TRBD2	8	9	13	22	0	8	8
107	4.36E-05	TGTGCCATCAGTGGTGGGCGTGAAAAACTGTTTTTT	CAISGGREKLFF	TRBV10-3*01, TRBV10-3*02	TRBV10-3	TRBJ1-4*01	TRBJ1-4	TRBD1*01	TRBD1	12	15	18	20	2	1	3
107	4.36E-05	TGTGCCACCTTGAGGGAGGTCGGCGAGCAGTACTTC	CATLREVGEQYF	TRBV10-3*01, TRBV10-3*02	TRBV10-3	TRBJ2-7*01	TRBJ2-7	TRBD2*02	TRBD2	6	13	18	23	6	4	10
107	4.36E-05	TGTGCCACCAGTGAGAGGACAGGGCCCCAGTTCTTC	CATSERTGPQFF	TRBV24-1*01	TRBV24-1	TRBJ2-1*01	TRBJ2-1	TRBD1*01	TRBD1	13	16	23	27	2	3	5
107	4.36E-05	TGTGCCAGCACGACAGGTGGCTATGGCTACACCTTC	CASTTGGYGYTF	TRBV2*01, TRBV2*02, TRBV2*03	TRBV2	TRBJ1-2*01	TRBJ1-2	TRBD1*01	TRBD1	9	11	16	20	1	3	4
107	4.36E-05	TGCGCCAGCATGGAGAGCCGCGAGCAGTACTTC	CASMESREQYF	TRBV10-2*01	TRBV10-2	TRBJ2-7*01	TRBJ2-7	TRBD2*02	TRBD2	9	11	14	20	1	5	6
107	4.36E-05	TGCGCCAGCAGTGATTTGGGTGAGCAGTTCTTC	CASSDLGEQFF	TRBV10-2*01	TRBV10-2	TRBJ2-1*01	TRBJ2-1	TRBD1*01, TRBD2*02, TRBD2*01	TRBD1, TRBD2	13	17	19	20	3	0	3
106	4.32E-05	TGTGCCACCAGTGACGCTTCCGAGACAGGGGGACGGGAGCCCCAGCATTTT	CATSDASETGGREPQHF	TRBV24-1*01	TRBV24-1	TRBJ1-5*01	TRBJ1-5	TRBD1*01	TRBD1	13	23	31	37	9	5	14
106	4.32E-05	TGTGCCACCAGTGATAGACAGGGTAGGGGACTAAGTACGAGCAGTACTTC	CATSDRQG~GTKYEQYF	TRBV24-1*01	TRBV24-1	TRBJ2-7*01	TRBJ2-7	TRBD1*01, TRBD2*02, TRBD2*01	TRBD1, TRBD2	14	16	22	35	1	12	13
106	4.32E-05	TGTGCCAGCAGTTACGTAGGGGGGACTTTACACCGGGGAGCTGTTTTTT	CASSYVGG~LYTGELFF	TRBV6-5*01	TRBV6-5	TRBJ2-2*01	TRBJ2-2	TRBD1*01, TRBD2*02, TRBD2*01	TRBD1, TRBD2	14	17	22	29	2	6	8
106	4.32E-05	TGTGCCATCAGAGAAGACCGGGACAGGGTGATTGGTGGCTACACCTTC	CAIREDRDRVIGGYTF	TRBV10-3*01, TRBV10-3*02	TRBV10-3	TRBJ1-2*01	TRBJ1-2	TRBD1*01	TRBD1	10	19	27	35	8	7	15
106	4.32E-05	TGTGCCACCAGTGACAAGGGACAGGGACCGTACAATGAGCAGTTCTTC	CATSDKGQGPYNEQFF	TRBV24-1*01	TRBV24-1	TRBJ2-1*01	TRBJ2-1	TRBD1*01	TRBD1	13	17	25	30	3	4	7
106	4.32E-05	TGTGCCACCAGCAGAGAAACTCCCAGCGAATCCTACGAGCAGTACTTC	CATSRETPSESYEQYF	TRBV15*02	TRBV15	TRBJ2-7*01	TRBJ2-7	TRBD2*02	TRBD2	11	19	23	30	7	6	13
106	4.32E-05	TGCGCCAGCAGTGAGTCGGTTCCAGCACGCAACAATGAGCAGTTCTTC	CASSESVPARNNEQFF	TRBV10-1*01	TRBV10-1	TRBJ2-1*01	TRBJ2-1	TRBD1*01, TRBD2*02, TRBD2*01	TRBD1, TRBD2	16	22	24	31	5	6	11
106	4.32E-05	TGTGCCACCAAATGAGGGACAGGGGAGACCCTACGAGCAGTACTTC	CATK*GTG~RPYEQYF	TRBV24-1*01	TRBV24-1	TRBJ2-7*01	TRBJ2-7	TRBD1*01	TRBD1	9	15	24	29	5	4	9
106	4.32E-05	TGTGCCAGCAGTGAAGTTGGAGGGCCTAATTCACCCCTCCACTTT	CASSEVGGPNSPLHF	TRBV2*01, TRBV2*03	TRBV2	TRBJ1-6*01	TRBJ1-6	TRBD2*02	TRBD2	15	18	23	26	2	2	4
106	4.32E-05	TGTGCCAGCAGCATCACAGGGGGCGCGTATTCACCCCTCCACTTT	CASSITGGAYSPLHF	TRBV9*02, TRBV9*01, TRBV9*03	TRBV9	TRBJ1-6*01	TRBJ1-6	TRBD1*01	TRBD1	11	15	23	28	3	4	7
106	4.32E-05	TGTGCCACCAGTGATTTGGCAGAAGGGGTCAGCCCCAGCATTTT	CATSDLA~RGQPQHF	TRBV24-1*01	TRBV24-1	TRBJ1-5*01	TRBJ1-5	TRBD1*01	TRBD1	17	23	27	28	5	0	5
106	4.32E-05	TGTGCCACCAGTGAACCGCAGGGTTGAGGACTGAAGCTTTCTTT	CATSEPQ~LRTEAFF	TRBV24-1*01	TRBV24-1	TRBJ1-1*01	TRBJ1-1	TRBD1*01	TRBD1	13	18	22	29	4	6	10
106	4.32E-05	TGTGCCATCAGTCTTAGGGGGGGTGACTATGGCTACACCTTC	CAISLRGGDYGYTF	TRBV10-3*01, TRBV10-3*02	TRBV10-3	TRBJ1-2*01	TRBJ1-2	TRBD2*01	TRBD2	11	16	22	25	4	2	6
106	4.32E-05	TGTGCCATCAGTGAGTCTCGAGGCACAGATACGCAGTATTTT	CAISESRGTDTQYF	TRBV10-3*01, TRBV10-3*02	TRBV10-3	TRBJ2-3*01	TRBJ2-3	TRBD2*02	TRBD2	16	19	21	22	2	0	2
106	4.32E-05	TGTGCCACCAGCCCGACAGGGAGGAATCAGCCCCAGCATTTT	CATSPTGRNQPQHF	TRBV15*02	TRBV15	TRBJ1-5*01	TRBJ1-5	TRBD1*01	TRBD1	11	14	20	24	2	3	5
106	4.32E-05	TGCGCCAGCAGTTCTGGGGACTTAGGTCAGCCCCAGCATTTT	CASSSGDLGQPQHF	TRBV10-1*02, TRBV10-1*01	TRBV10-1	TRBJ1-5*01	TRBJ1-5	TRBD2*02, TRBD2*01	TRBD2	11	16	21	26	4	4	8
106	4.32E-05	TGTGCCATCAGGGGAGCAACTAATGAAAAACTGTTTTTT	CAIRGATNEKLFF	TRBV10-3*01, TRBV10-3*02	TRBV10-3	TRBJ1-4*01	TRBJ1-4	TRBD2*02	TRBD2	10	11	15	16	0	0	0
106	4.32E-05	TGTGCCACCCGACTAGCGGGAAACAATGAGCAGTTCTTC	CATRLAGNNEQFF	TRBV24-1*01	TRBV24-1	TRBJ2-1*01	TRBJ2-1	TRBD2*02	TRBD2	8	10	20	22	1	1	2
106	4.32E-05	TGTGCCACCAGTGACCCGCGGGAGGGGACCCAGTACTTC	CATSDPREGTQYF	TRBV24-1*01	TRBV24-1	TRBJ2-5*01	TRBJ2-5	TRBD2*02	TRBD2	13	17	25	26	3	0	3
106	4.32E-05	TGTGCCAGCAGCCCAGGACAGGGGGCTGGCTACACCTTC	CASSPGQGAGYTF	TRBV12-4*01, TRBV12-3*01	TRBV12-4, TRBV12-3	TRBJ1-2*01	TRBJ1-2	TRBD1*01	TRBD1	10	15	25	26	4	0	4
106	4.32E-05	TGCGCCACCCCGGGACCGGTTTAAGACGAGCAGTACTTC	CATPGPV*DEQYF	TRBV10-1*02, TRBV10-1*01	TRBV10-1	TRBJ2-7*01	TRBJ2-7	TRBD1*01, TRBD2*02, TRBD2*01	TRBD1, TRBD2	6	11	15	25	4	9	13
106	4.32E-05	TGCAGTGCTAGTAGCGGGGTTAATCAGCCCCAGCATTTT	CSASSGVNQPQHF	TRBV20-1*01, TRBV20-1*04, TRBV20-1*05, TRBV20-1*07	TRBV20-1	TRBJ1-5*01	TRBJ1-5	TRBD2*01	TRBD2	11	12	18	21	0	2	2
106	4.32E-05	TGCAGTGCTAGCGGACCTTTGAGCTATGGCTACACCTTC	CSASGPLSYGYTF	TRBV20-1*01, TRBV20-1*04, TRBV20-1*05, TRBV20-1*07	TRBV20-1	TRBJ1-2*01	TRBJ1-2	TRBD1*01, TRBD2*02, TRBD2*01	TRBD1, TRBD2	10	12	15	23	1	7	8
106	4.32E-05	TGCAGTGCCAAGGACCAGGGGACCTACGAGCAGTACTTC	CSAKDQGTYEQYF	TRBV20-1*06, TRBV20-1*03, TRBV20-1*01, TRBV20-1*04, TRBV20-1*05, TRBV20-1*02, TRBV20-1*07	TRBV20-1	TRBJ2-7*01	TRBJ2-7	TRBD1*01	TRBD1	7	15	20	22	7	1	8
106	4.32E-05	TGCAGCGCGGGACAGGGCTTAAACTATGGCTACACCTTC	CSAGQGLNYGYTF	TRBV29-1*03	TRBV29-1	TRBJ1-2*01	TRBJ1-2	TRBD1*01	TRBD1	10	11	16	21	0	4	4
106	4.32E-05	TGCGCCAGCAGTACAGGGAATCAGCCCCAGCATTTT	CASSTGNQPQHF	TRBV10-1*02, TRBV10-1*01	TRBV10-1	TRBJ1-5*01	TRBJ1-5	TRBD1*01	TRBD1	11	12	17	18	0	0	0
106	4.32E-05	TGCAGTGCTAGAGATCTCGGACCCGGATGCACCTTC	CSARDLGPGCTF	TRBV20-1*01, TRBV20-1*05, TRBV20-1*07	TRBV20-1	TRBJ1-2*01	TRBJ1-2	TRBD1*01, TRBD2*02, TRBD2*01	TRBD1, TRBD2	13	18	21	29	4	7	11
106	4.32E-05	TGCAGTGCCCGTCAGGGGGCGCAGGGCTACACCTTC	CSARQGAQGYTF	TRBV20-1*06, TRBV20-1*03, TRBV20-1*01, TRBV20-1*04, TRBV20-1*05, TRBV20-1*02, TRBV20-1*07	TRBV20-1	TRBJ1-2*01	TRBJ1-2	TRBD1*01	TRBD1	7	12	19	24	4	4	8
106	4.32E-05	TGCAGCGTTGAGGACGGGAACACTGAAGCTTTCTTT	CSVEDGNTEAFF	TRBV29-1*01	TRBV29-1	TRBJ1-1*01	TRBJ1-1	TRBD1*01, TRBD2*02, TRBD2*01	TRBD1, TRBD2	10	11	14	17	0	2	2
106	4.32E-05	TGCAGCGTTAGGGCTTCGTCCCACGGCTACACCTTC	CSVRASSHGYTF	TRBV29-1*01, TRBV29-1*03	TRBV29-1	TRBJ1-2*01	TRBJ1-2	TRBD1*01, TRBD2*02, TRBD2*01	TRBD1, TRBD2	8	17	21	24	8	2	10
106	4.32E-05	TGTGCCAGTCCCGTTAACTATGGCTACACCTTC	CASPVNYGYTF	TRBV2*01, TRBV2*02, TRBV2*03	TRBV2	TRBJ1-2*01	TRBJ1-2	TRBD2*02	TRBD2	7	8	12	14	0	1	1
106	4.32E-05	TGCAGTCGGGACAGTCGCTATGGCTACACCTTC	CSRDSRYGYTF	TRBV20-1*06, TRBV20-1*03, TRBV20-1*01, TRBV20-1*04, TRBV20-1*05, TRBV20-1*02, TRBV20-1*07	TRBV20-1	TRBJ1-2*01	TRBJ1-2	TRBD1*01	TRBD1	5	7	13	17	1	3	4
106	4.32E-05	TGCAGCGCCCAATGGGGGAATGGCTACACCTTC	CSAQWGNGYTF	TRBV29-1*01, TRBV29-1*03	TRBV29-1	TRBJ1-2*01	TRBJ1-2	TRBD1*01, TRBD2*01	TRBD1, TRBD2	7	13	17	19	5	1	6
106	4.32E-05	TGCAGTGCCACAGGGCAGGGCTACACCTTC	CSATGQGYTF	TRBV20-1*01, TRBV20-1*04, TRBV20-1*05, TRBV20-1*07	TRBV20-1	TRBJ1-2*01	TRBJ1-2	TRBD1*01	TRBD1	7	9	14	18	1	3	4
105	4.28E-05	TGTGCCACCAGTGATCCAACTAGCGGAGGTAGGGGAGGGCTACGAGCAGTACTTC	CATSDPTSG~VGEGYEQYF	TRBV24-1*01	TRBV24-1	TRBJ2-7*01	TRBJ2-7	TRBD2*02, TRBD2*01	TRBD2	14	18	25	39	3	13	16
105	4.28E-05	TGCGCCAGCAGATACAACTAGCGGGAGGGAATGTGGAGTGGGAGCAGTACTTC	CASRYN*RE~NVEWEQYF	TRBV10-1*02, TRBV10-1*01	TRBV10-1	TRBJ2-7*01	TRBJ2-7	TRBD2*02	TRBD2	10	16	28	41	5	12	17
105	4.28E-05	TGTGCCACCAGTGACCCGGACTAGCGGGAGGATCCTACGAGCAGTACTTC	CATSDPD*~GGSYEQYF	TRBV24-1*01	TRBV24-1	TRBJ2-7*01	TRBJ2-7	TRBD2*02	TRBD2	13	17	30	32	3	1	4
105	4.28E-05	TGTGCCACCAGTGATTTGTGGGTTGAGCTCTGGAAACACCATATATTTT	CATSDLWV~SSGNTIYF	TRBV24-1*01	TRBV24-1	TRBJ1-3*01	TRBJ1-3	TRBD1*01, TRBD2*02, TRBD2*01	TRBD1, TRBD2	17	19	21	27	1	5	6
105	4.28E-05	TGTGCCATCAGCCTCCAGGGCGGGAGTACCTACGAGCAGTACTTC	CAISLQGGSTYEQYF	TRBV10-3*01, TRBV10-3*02	TRBV10-3	TRBJ2-7*01	TRBJ2-7	TRBD2*02	TRBD2	10	19	25	28	8	2	10
105	4.28E-05	TGTGCCACCAGTGATCCTAGCGGCACCTACAATGAGCAGTTCTTC	CATSDPSGTYNEQFF	TRBV24-1*01	TRBV24-1	TRBJ2-1*01	TRBJ2-1	TRBD2*02, TRBD2*01	TRBD2	14	16	22	25	1	2	3
105	4.28E-05	TGTGCCACCAGAATCAGCGGGAGGAAAGGCGATGAGCAGTTCTTC	CATRISGRKGDEQFF	TRBV24-1*01	TRBV24-1	TRBJ2-1*01	TRBJ2-1	TRBD2*02	TRBD2	10	15	23	31	4	7	11
105	4.28E-05	TGTGCCAGCAGCGTAGGGGCGGCTAGCAATCAGCCCCAGCATTTT	CASSVGAASNQPQHF	TRBV2*01, TRBV2*03	TRBV2	TRBJ1-5*01	TRBJ1-5	TRBD1*01	TRBD1	10	14	18	23	3	4	7
105	4.28E-05	TGCAGTGCTAGTGACGGGACAGGTGGTGATTCACCCCTCCACTTT	CSASDGTGGDSPLHF	TRBV20-1*01, TRBV20-1*04, TRBV20-1*05, TRBV20-1*07	TRBV20-1	TRBJ1-6*01	TRBJ1-6	TRBD1*01	TRBD1	11	15	22	28	3	5	8
105	4.28E-05	TGTGCCATCAGTTTGGGGGGGAGCTCCTACGAGCAGTACTTC	CAISLGGSSYEQYF	TRBV10-3*01, TRBV10-3*02	TRBV10-3	TRBJ2-7*01	TRBJ2-7	TRBD2*01	TRBD2	13	14	20	23	0	2	2
105	4.28E-05	TGTGCCATCAGTGATAGCGGGGGACTGGGGGAGCAGTACTTC	CAISDSGGLGEQYF	TRBV10-3*01, TRBV10-3*02	TRBV10-3	TRBJ2-7*01	TRBJ2-7	TRBD2*01	TRBD2	13	14	22	30	0	7	7
105	4.28E-05	TGTGCCAGCAGCCCGGACCGTAGCTCCTACGAGCAGTACTTC	CASSPDRSSYEQYF	TRBV5-6*01	TRBV5-6	TRBJ2-7*01	TRBJ2-7	TRBD1*01, TRBD2*02, TRBD2*01	TRBD1, TRBD2	11	14	17	23	2	5	7
105	4.28E-05	TGCGCCAGCAGTGACGGGCGAACCTCCTACGAGCAGTACTTC	CASSDGRTSYEQYF	TRBV10-1*02, TRBV10-1*01	TRBV10-1	TRBJ2-7*01	TRBJ2-7	TRBD1*01, TRBD2*02, TRBD2*01	TRBD1, TRBD2	13	15	18	23	1	4	5
105	4.28E-05	TGCGCCAGCAGACCGGGACAGGGCGGCTACGAGCAGTACTTC	CASRPGQGGYEQYF	TRBV10-1*02, TRBV10-1*01	TRBV10-1	TRBJ2-7*01	TRBJ2-7	TRBD1*01	TRBD1	10	14	22	26	3	3	6
105	4.28E-05	TGCAGTGTCCCAAGGGACACCGGTAACACTGAAGCTTTCTTT	CSVPRDTGNTEAFF	TRBV20-1*06, TRBV20-1*03, TRBV20-1*01, TRBV20-1*04, TRBV20-1*05, TRBV20-1*02, TRBV20-1*07	TRBV20-1	TRBJ1-1*01	TRBJ1-1	TRBD1*01	TRBD1	6	13	18	24	6	5	11
105	4.28E-05	TGCAGTGCCGAGGGACAGGGCTTGTTCTATGGCTACACCTTC	CSAEGQGLFYGYTF	TRBV20-1*06, TRBV20-1*03, TRBV20-1*01, TRBV20-1*04, TRBV20-1*05, TRBV20-1*02, TRBV20-1*07	TRBV20-1	TRBJ1-2*01	TRBJ1-2	TRBD1*01	TRBD1	7	11	19	26	3	6	9
105	4.28E-05	TGCAGCGTTGATGGAGGCCAAGGGTCCTACGAGCAGTACTTC	CSVDGGQGSYEQYF	TRBV29-1*01	TRBV29-1	TRBJ2-7*01	TRBJ2-7	TRBD2*02	TRBD2	10	12	16	24	1	7	8
105	4.28E-05	TGTGCCACCAGGATAGGGGACAGAACTACGAGCAGTACTTC	CATRIGD~NYEQYF	TRBV24-1*01	TRBV24-1	TRBJ2-7*01	TRBJ2-7	TRBD1*01	TRBD1	10	16	22	25	5	2	7
105	4.28E-05	TGTGCCATCAGGCCAACAACAGGGGAAAAACTGTTTTTT	CAIRPTTGEKLFF	TRBV10-3*01, TRBV10-3*02	TRBV10-3	TRBJ1-4*01	TRBJ1-4	TRBD1*01	TRBD1	10	18	23	24	7	0	7
105	4.28E-05	TGTGCCAGCTCAACGACAGGGATCTACGAGCAGTACTTC	CASSTTGIYEQYF	TRBV6-5*01	TRBV6-5	TRBJ2-7*01	TRBJ2-7	TRBD1*01	TRBD1	8	14	20	23	5	2	7
105	4.28E-05	TGCGCCAGCAGTTCAGGGTACAATCAGCCCCAGCATTTT	CASSSGYNQPQHF	TRBV10-2*01	TRBV10-2	TRBJ1-5*01	TRBJ1-5	TRBD1*01	TRBD1	11	13	17	20	1	2	3
105	4.28E-05	TGCAGCGTTGGGCCGTCCTCCTCCTATGGCTACACCTTC	CSVGPSSSYGYTF	TRBV29-1*01	TRBV29-1	TRBJ1-2*01	TRBJ1-2	TRBD2*02	TRBD2	9	16	20	23	6	2	8
105	4.28E-05	TGCAGCGTGCCAGGGGCGGGTAACTATGGCTACACCTTC	CSVPGAGNYGYTF	TRBV29-1*01, TRBV29-1*03	TRBV29-1	TRBJ1-2*01	TRBJ1-2	TRBD1*01	TRBD1	7	10	15	20	2	4	6
105	4.28E-05	TGCGCCAGCAGGACCAGGGGGTCAGCCCCAGCATTTT	CASRTR~GQPQHF	TRBV10-1*02, TRBV10-1*01	TRBV10-1	TRBJ1-5*01	TRBJ1-5	TRBD1*01	TRBD1	10	14	20	21	3	0	3
105	4.28E-05	TGTGCCATCAAGGACCAAAACACTGAAGCTTTCTTT	CAIKDQNTEAFF	TRBV10-3*01, TRBV10-3*02	TRBV10-3	TRBJ1-1*01	TRBJ1-1	TRBD1*01, TRBD2*02, TRBD2*01	TRBD1, TRBD2	9	11	14	18	1	3	4
105	4.28E-05	TGTGCCAGCAGTGCGAGCGAAGGGCGCTACACCTTC	CASSASEGRYTF	TRBV2*01, TRBV2*02, TRBV2*03	TRBV2	TRBJ1-2*01	TRBJ1-2	TRBD1*01, TRBD2*02, TRBD2*01	TRBD1, TRBD2	12	20	23	25	7	1	8
105	4.28E-05	TGTGCCAGCAGTGAAGGGAGGGGGACTCAGACCTTC	CASSEGRGTQTF	TRBV2*01, TRBV2*03	TRBV2	TRBJ1-2*01	TRBJ1-2	TRBD1*01, TRBD2*02, TRBD2*01	TRBD1, TRBD2	14	15	21	30	0	8	8
105	4.28E-05	TGCGCCAGCAGTGAGTCTAACACTGAAGCTTTCTTT	CASSESNTEAFF	TRBV10-1*01	TRBV10-1	TRBJ1-1*01	TRBJ1-1	TRBD2*02, TRBD2*01	TRBD2	16	-1	-1	18	-1	-1	1
105	4.28E-05	TGCAGTGCTTGGGGACCGGGCTACGAGCAGTACTTC	CSAWGPGYEQYF	TRBV20-1*01, TRBV20-1*04, TRBV20-1*05, TRBV20-1*07	TRBV20-1	TRBJ2-7*01	TRBJ2-7	TRBD1*01, TRBD2*02, TRBD2*01	TRBD1, TRBD2	8	11	15	20	2	4	6
105	4.28E-05	TGTGCCACCAGTGATTTTATCGAGCAGTACTTC	CATSDFIEQYF	TRBV24-1*01	TRBV24-1	TRBJ2-7*01	TRBJ2-7			16	-1	-1	20	-1	-1	3
105	4.28E-05	TGTGCCAGTGACAAAGACAGTGGCTACACCTTC	CASDKDSGYTF	TRBV2*01, TRBV2*02, TRBV2*03	TRBV2	TRBJ1-2*01	TRBJ1-2	TRBD1*01	TRBD1	7	15	19	20	7	0	7
105	4.28E-05	TGTGCCAGCTCGACGGACTATGGCTACACCTTC	CASSTDYGYTF	TRBV9*02, TRBV9*01, TRBV9*03	TRBV9	TRBJ1-2*01	TRBJ1-2	TRBD1*01, TRBD2*02, TRBD2*01	TRBD1, TRBD2	8	11	13	16	2	2	4
105	4.28E-05	TGCAGTGCTAGAGGACCTGAGACCCTCCACTTT	CSARGPETLHF	TRBV20-1*01, TRBV20-1*04, TRBV20-1*05, TRBV20-1*07	TRBV20-1	TRBJ1-6*01	TRBJ1-6	TRBD1*01	TRBD1	12	15	18	22	2	3	5
105	4.28E-05	TGCAGTGCACTGGACAGCTATGGCTACACCTTC	CSALDSYGYTF	TRBV20-1*06, TRBV20-1*03, TRBV20-1*01, TRBV20-1*04, TRBV20-1*05, TRBV20-1*02, TRBV20-1*07	TRBV20-1	TRBJ1-2*01	TRBJ1-2	TRBD1*01	TRBD1	7	11	16	17	3	0	3
105	4.28E-05	TGTGCCATCAGTGAGAGATCGAAGCTTTCTTT	CAISE~IEAFF	TRBV10-3*01, TRBV10-3*02	TRBV10-3	TRBJ1-1*01	TRBJ1-1	TRBD2*02	TRBD2	14	-1	-1	20	-1	-1	5
104	4.24E-05	TGTGCCACCAGTGATGCCCTGCGGGGGAGCTCCTACAATGAGCAGTTCTTC	CATSDALRGSSYNEQFF	TRBV24-1*01	TRBV24-1	TRBJ2-1*01	TRBJ2-1	TRBD2*01	TRBD2	14	20	26	29	5	2	7
104	4.24E-05	TGTGCCATCAGTGAGGCCCATCCGGTACGGGGTCAGCCCCAGCATTTT	CAISEAHPVRGQPQHF	TRBV10-3*01, TRBV10-3*02	TRBV10-3	TRBJ1-5*01	TRBJ1-5	TRBD2*01	TRBD2	14	27	31	32	12	0	12
104	4.24E-05	TGTGCCATCAATAACCGACTAGCGGGAGGTACCTACGAGCAGTACTTC	CAINNRLAGGTYEQYF	TRBV10-3*01, TRBV10-3*02	TRBV10-3	TRBJ2-7*01	TRBJ2-7	TRBD2*02	TRBD2	9	16	28	31	6	2	8
104	4.24E-05	TGTGCCACCAGTGATTGACTAGCGGTAACTAACAATGAGCAGTTCTTC	CATSD*LAVTNNEQFF	TRBV24-1*01	TRBV24-1	TRBJ2-1*01	TRBJ2-1	TRBD2*02, TRBD2*01	TRBD2	15	16	24	31	0	6	6
104	4.24E-05	TGTGCCACCAGCAGAACTAGCGGGAGGTTCTCAGATACGCAGTATTTT	CATSRTSGRFSDTQYF	TRBV24-1*01	TRBV24-1	TRBJ2-3*01	TRBJ2-3	TRBD2*02	TRBD2	10	15	26	31	4	4	8
104	4.24E-05	TGTGCCACCAGTGACGGGTCGGAAGCGGGAATTACGAGCAGTACTTC	CATSDGSE~GNYEQYF	TRBV24-1*01	TRBV24-1	TRBJ2-7*01	TRBJ2-7	TRBD2*02	TRBD2	13	23	29	32	9	2	11
104	4.24E-05	TGTGCCACCAGTGATTTGTCGGGGGGTTGATCAGCCCCAGCATTTT	CATSDLSG~VDQPQHF	TRBV24-1*01	TRBV24-1	TRBJ1-5*01	TRBJ1-5	TRBD2*01	TRBD2	17	19	25	29	1	3	4
104	4.24E-05	TGTGCCATCAGTGCGGACCAACACTCTGGAAACACCATATATTTT	CAISADQHSGNTIYF	TRBV10-3*01, TRBV10-3*02	TRBV10-3	TRBJ1-3*01	TRBJ1-3	TRBD1*01, TRBD2*02, TRBD2*01	TRBD1, TRBD2	12	14	17	23	1	5	6
104	4.24E-05	TGTGCCATCAGCGACAGCTCAGGACCCGCCTACGAGCAGTACTTC	CAISDSSGPAYEQYF	TRBV10-3*01, TRBV10-3*02	TRBV10-3	TRBJ2-7*01	TRBJ2-7	TRBD1*01	TRBD1	10	12	16	28	1	11	12
104	4.24E-05	TGTGCCACCAGTGATCCCAGGGGGGCGCAGGAGACCCAGTACTTC	CATSDPRGAQETQYF	TRBV24-1*01	TRBV24-1	TRBJ2-5*01	TRBJ2-5	TRBD1*01	TRBD1	14	17	23	30	2	6	8
104	4.24E-05	TGTGCCACCAGTGATTTCGGACAGACTACTAGGAGCAGTACTTC	CATSDFG~DY*EQYF	TRBV24-1*01	TRBV24-1	TRBJ2-7*01	TRBJ2-7	TRBD1*01	TRBD1	16	18	23	28	1	4	5
104	4.24E-05	TGTGCCACCACCGAAGGCGGTCCCTGGGTATGAGCAGTTCTTC	CATTEGG~PGYEQFF	TRBV24-1*01	TRBV24-1	TRBJ2-1*01	TRBJ2-1	TRBD1*01, TRBD2*02, TRBD2*01	TRBD1, TRBD2	9	21	25	29	11	3	14
104	4.24E-05	TGCGCCAGCAGCTGGGGCCCCGAACCCTTACGAGCAGTACTTC	CASSWGP~NPYEQYF	TRBV10-1*02, TRBV10-1*01	TRBV10-1	TRBJ2-7*01	TRBJ2-7	TRBD1*01, TRBD2*01	TRBD1, TRBD2	10	13	17	28	2	10	12
104	4.24E-05	TGTGCCATCATGGGGCTAGCGGGCTCCAATGAGCAGTTCTTC	CAIMGLAGSNEQFF	TRBV10-3*01, TRBV10-3*02	TRBV10-3	TRBJ2-1*01	TRBJ2-1	TRBD2*02, TRBD2*01	TRBD2	9	15	22	26	5	3	8
104	4.24E-05	TGTGCCATCAGTGACTCAGGGGGCGGTCAGCCCCAGCATTTT	CAISDSGGGQPQHF	TRBV10-3*01, TRBV10-3*02	TRBV10-3	TRBJ1-5*01	TRBJ1-5	TRBD1*01	TRBD1	13	16	23	26	2	2	4
104	4.24E-05	TGTGCCACCAGTGACCCCGGGACAGGCTATGGCTACACCTTC	CATSDPGTGYGYTF	TRBV24-1*01	TRBV24-1	TRBJ1-2*01	TRBJ1-2	TRBD1*01	TRBD1	13	18	25	26	4	0	4
104	4.24E-05	TGTGCCACCAGCCTTAGCGGACCCTACAATGAGCAGTTCTTC	CATSLSGPYNEQFF	TRBV24-1*01	TRBV24-1	TRBJ2-1*01	TRBJ2-1	TRBD2*02, TRBD2*01	TRBD2	10	14	19	22	3	2	5
104	4.24E-05	TGTGCCAGTCGAAGGACGGTGTTGGACTATGGCTACACCTTC	CASRRTVLDYGYTF	TRBV2*01, TRBV2*02, TRBV2*03	TRBV2	TRBJ1-2*01	TRBJ1-2	TRBD1*01, TRBD2*02, TRBD2*01	TRBD1, TRBD2	7	13	16	25	5	8	13
104	4.24E-05	TGCGCCAGCAGTCATGGAGGGAGGGGATACGAGCAGTACTTC	CASSHGGRGYEQYF	TRBV10-1*02, TRBV10-1*01	TRBV10-1	TRBJ2-7*01	TRBJ2-7	TRBD2*02	TRBD2	11	18	24	27	6	2	8
104	4.24E-05	TGCAGTGCTCCTAGCGCCAGCGGGGCATACGGGCAGTACTTC	CSAPSASGAYGQYF	TRBV20-1*06, TRBV20-1*03, TRBV20-1*01, TRBV20-1*04, TRBV20-1*05, TRBV20-1*02, TRBV20-1*07	TRBV20-1	TRBJ2-7*01	TRBJ2-7	TRBD2*01	TRBD2	8	18	24	27	9	2	11
104	4.24E-05	TGCAGCGTTGAAGATAGGGCTAATGGCGGAGGCTACACCTTC	CSVEDRANGGGYTF	TRBV29-1*01	TRBV29-1	TRBJ1-2*01	TRBJ1-2	TRBD1*01, TRBD2*02, TRBD2*01	TRBD1, TRBD2	13	15	18	30	1	11	12
104	4.24E-05	TGTGCCACCCGGGGACAGGGCGACACTGAAGCTTTCTTT	CATRGQGDTEAFF	TRBV24-1*01	TRBV24-1	TRBJ1-1*01	TRBJ1-1	TRBD1*01	TRBD1	8	11	19	22	2	2	4
104	4.24E-05	TGTGCCACCAGTGATCTCTCCCCGGGGGAGCAGTTCTTC	CATSDLSPGEQFF	TRBV24-1*01	TRBV24-1	TRBJ2-1*01	TRBJ2-1	TRBD2*02, TRBD2*01	TRBD2	14	17	21	27	2	5	7
104	4.24E-05	TGTGCCAGCATCGGCGCCAGGGGCAATGGCTACACCTTC	CASIGARGNGYTF	TRBV2*01, TRBV2*02, TRBV2*03	TRBV2	TRBJ1-2*01	TRBJ1-2	TRBD1*01	TRBD1	9	17	22	25	7	2	9
104	4.24E-05	TGTGCCAGCAGTGGACAGGTGAACTATGGCTACACCTTC	CASSGQVNYGYTF	TRBV2*01, TRBV2*03	TRBV2	TRBJ1-2*01	TRBJ1-2	TRBD1*01	TRBD1	12	13	18	21	0	2	2
104	4.24E-05	TGCGCCAGCAGTGACAAGAGCTCCTACGAGCAGTACTTC	CASSDKSSYEQYF	TRBV10-1*02, TRBV10-1*01	TRBV10-1	TRBJ2-7*01	TRBJ2-7	TRBD2*02	TRBD2	13	17	19	20	3	0	3
104	4.24E-05	TGCGCCAGCAGTGAGTCGACTCTAAGGTTACAGTACTTC	CASSESTLRLQYF	TRBV10-1*01	TRBV10-1	TRBJ2-7*01	TRBJ2-7	TRBD2*02, TRBD2*01	TRBD2	16	17	20	30	0	9	9
104	4.24E-05	TGCAGCGTTGAAGGCGACGGGGATTCACCCCTCCACTTT	CSVEGDGDSPLHF	TRBV29-1*01	TRBV29-1	TRBJ1-6*01	TRBJ1-6	TRBD2*01	TRBD2	12	17	21	22	4	0	4
104	4.24E-05	TGCAGCGCAGGGACTAGCGGCGGACGCGAGCAGTACTTC	CSAGTSGGREQYF	TRBV29-1*03	TRBV29-1	TRBJ2-7*01	TRBJ2-7	TRBD2*02, TRBD2*01	TRBD2	7	9	19	26	1	6	7
104	4.24E-05	TGTGCCATCAGTGACGGAAACTATGGCTACACCTTC	CAISDGNYGYTF	TRBV10-3*01, TRBV10-3*02	TRBV10-3	TRBJ1-2*01	TRBJ1-2	TRBD1*01, TRBD2*02, TRBD2*01	TRBD1, TRBD2	13	15	17	18	1	0	1
104	4.24E-05	TGTGCCATCAGTGAGTCGGGGGGGGCCCTCCACTTT	CAISESGGALHF	TRBV10-3*01, TRBV10-3*02	TRBV10-3	TRBJ1-6*01	TRBJ1-6	TRBD2*01	TRBD2	16	18	24	25	1	0	1
104	4.24E-05	TGTGCCAGCTCTCTGACCTTGGAGGGCTACACCTTC	CASSLTLEGYTF	TRBV2*01, TRBV2*02, TRBV2*03	TRBV2	TRBJ1-2*01	TRBJ1-2	TRBD2*02	TRBD2	8	20	23	24	11	0	11
104	4.24E-05	TGCGCCAGTGGCGGGAGATTTGAGCAGTTCTTC	CASGGRFEQFF	TRBV10-2*01	TRBV10-2	TRBJ2-1*01	TRBJ2-1	TRBD2*02	TRBD2	7	10	16	20	2	3	5
104	4.24E-05	TGCGCCAGCGCTGCAACAGATACGCAGTATTTT	CASAATDTQYF	TRBV10-2*01	TRBV10-2	TRBJ2-3*01	TRBJ2-3	TRBD1*01, TRBD2*02, TRBD2*01	TRBD1, TRBD2	8	10	12	15	1	2	3
104	4.24E-05	TGCAGTGCGACAGGTCCCTACGAGCAGTACTTC	CSATGPYEQYF	TRBV20-1*01, TRBV20-1*04, TRBV20-1*05, TRBV20-1*07	TRBV20-1	TRBJ2-7*01	TRBJ2-7	TRBD1*01	TRBD1	7	8	13	16	0	2	2
104	4.24E-05	TGCAGCGTTGGAGAAACCTATGGCTACACCTTC	CSVGETYGYTF	TRBV29-1*01	TRBV29-1	TRBJ1-2*01	TRBJ1-2	TRBD2*02	TRBD2	13	-1	-1	17	-1	-1	3
104	4.24E-05	TGCAGTGCTCTACTTGGCACCCAGTACTTC	CSALLGTQYF	TRBV20-1*06, TRBV20-1*03, TRBV20-1*01, TRBV20-1*04, TRBV20-1*05, TRBV20-1*02, TRBV20-1*07	TRBV20-1	TRBJ2-5*01	TRBJ2-5	TRBD1*01, TRBD2*02, TRBD2*01	TRBD1, TRBD2	8	15	17	18	6	0	6
103	4.20E-05	TGCGCCAGCAGTGAGTCGAGAGGACAGGGGTATAGCAATCAGCCCCAGCATTTT	CASSESRGQGYSNQPQHF	TRBV10-2*01	TRBV10-2	TRBJ1-5*01	TRBJ1-5	TRBD1*01	TRBD1	16	21	29	32	4	2	6
103	4.20E-05	TGCAGTGCTAGAGAATCCGGGATCCCAGTTTCCAACACTGAAGCTTTCTTT	CSARESGIPVSNTEAFF	TRBV20-1*01, TRBV20-1*05, TRBV20-1*07	TRBV20-1	TRBJ1-1*01	TRBJ1-1	TRBD2*02	TRBD2	13	17	21	33	3	11	14
103	4.20E-05	TGTGCCACCAGTGGCCACTAGCGGGAGGGGGCACAGATACGCAGTATTTT	CATSGH*R~GGTDTQYF	TRBV24-1*01	TRBV24-1	TRBJ2-3*01	TRBJ2-3	TRBD2*02	TRBD2	12	16	28	30	3	1	4
103	4.20E-05	TGTGCCATCAGTGACCCGGCAGAGGGAATCGGTCAGCCCCAGCATTTT	CAISDPAEGIGQPQHF	TRBV10-3*01, TRBV10-3*02	TRBV10-3	TRBJ1-5*01	TRBJ1-5	TRBD2*02	TRBD2	13	21	25	32	7	6	13
103	4.20E-05	TGTGCCATCAGCCATCGACTAGCGGGAGACCCCTACGAGCAGTACTTC	CAISHRLAGDPYEQYF	TRBV10-3*01, TRBV10-3*02	TRBV10-3	TRBJ2-7*01	TRBJ2-7	TRBD2*02	TRBD2	10	16	27	31	5	3	8
103	4.20E-05	TGTGCCACCAGTGATCTTAGCGGGAGGGCTGAGAATGAGCAGTTCTTC	CATSDLSGRAENEQFF	TRBV24-1*01	TRBV24-1	TRBJ2-1*01	TRBJ2-1	TRBD2*02	TRBD2	14	17	27	33	2	5	7
103	4.20E-05	TGTGCCACCAGTGAACCGGGACAGGGGGATCGGCAGCCCCAGCATTTT	CATSEPGQGDRQPQHF	TRBV24-1*01	TRBV24-1	TRBJ1-5*01	TRBJ1-5	TRBD1*01	TRBD1	13	17	27	33	3	5	8
103	4.20E-05	TGTGCCATCTTAGGACTAGCGGGAAGCTCCTACGAGCAGTACTTC	CAILGLAGSSYEQYF	TRBV10-3*01, TRBV10-3*02	TRBV10-3	TRBJ2-7*01	TRBJ2-7	TRBD2*02	TRBD2	8	12	23	26	3	2	5
103	4.20E-05	TGTGCCATCGAGATTTCCGGGACAGGGGCAGGGGAGCAGTACTTC	CAIEISGTGAGEQYF	TRBV10-3*01, TRBV10-3*02	TRBV10-3	TRBJ2-7*01	TRBJ2-7	TRBD1*01	TRBD1	8	18	27	33	9	5	14
103	4.20E-05	TGTGCCACCAGTGATGGGGCGGGTAACACAGATACGCAGTATTTT	CATSDGAGNTDTQYF	TRBV24-1*01	TRBV24-1	TRBJ2-3*01	TRBJ2-3	TRBD1*01, TRBD2*02, TRBD2*01	TRBD1, TRBD2	14	15	19	26	0	6	6
103	4.20E-05	TGTGCCAGCAGCCTGGGACAGGGGGGATCGTACGAGCAGTACTTC	CASSLGQGGSYEQYF	TRBV7-6*01	TRBV7-6	TRBJ2-7*01	TRBJ2-7	TRBD1*01	TRBD1	11	14	24	30	2	5	7
103	4.20E-05	TGTGCCAGCAGCCCCGACAGGGTCTATGTTTCACCCCTCCACTTT	CASSPDRVYVSPLHF	TRBV2*01, TRBV2*02, TRBV2*03	TRBV2	TRBJ1-6*01	TRBJ1-6	TRBD1*01	TRBD1	10	15	21	29	4	7	11
103	4.20E-05	TGTGCCAGCAGCGTTACGGGACAGGGACACTCACCCCTCCACTTT	CASSVTGQGHSPLHF	TRBV9*02, TRBV9*01, TRBV9*03	TRBV9	TRBJ1-6*01	TRBJ1-6	TRBD1*01	TRBD1	13	17	25	30	3	4	7
103	4.20E-05	TGTGCCAGCAGCGTAGAGGACAGGGCATGGTCACCCCTCCACTTT	CASSVEDRAWSPLHF	TRBV9*02, TRBV9*01	TRBV9	TRBJ1-6*01	TRBJ1-6	TRBD1*01	TRBD1	15	17	24	30	1	5	6
103	4.20E-05	TGCGCCAGCAGTGAGTCTGACAGGGAGGTCAGCCCCAGCATTTT	CASSESD~GGQPQHF	TRBV10-1*01	TRBV10-1	TRBJ1-5*01	TRBJ1-5	TRBD1*01	TRBD1	16	18	24	28	1	3	4
103	4.20E-05	TGCAGTGCTCAACGATCTGGGGGCTAGCTCACCCCTCCACTTT	CSAQRSG~ASSPLHF	TRBV20-1*06, TRBV20-1*03, TRBV20-1*01, TRBV20-1*04, TRBV20-1*05, TRBV20-1*02, TRBV20-1*07	TRBV20-1	TRBJ1-6*01	TRBJ1-6	TRBD1*01	TRBD1	8	18	23	28	9	4	13
103	4.20E-05	TGTGCCATCAGTGGGGGGCCACGGGATCAGCCCCAGCATTTT	CAISGGPRDQPQHF	TRBV10-3*01, TRBV10-3*02	TRBV10-3	TRBJ1-5*01	TRBJ1-5	TRBD1*01	TRBD1	12	13	18	25	0	6	6
103	4.20E-05	TGCAGTGCCCCGACTAGCGGGAGGGTCTACGAGCAGTACTTC	CSAPTSGRVYEQYF	TRBV20-1*06, TRBV20-1*03, TRBV20-1*01, TRBV20-1*04, TRBV20-1*05, TRBV20-1*02, TRBV20-1*07	TRBV20-1	TRBJ2-7*01	TRBJ2-7	TRBD2*02	TRBD2	7	11	24	26	3	1	4
103	4.20E-05	TGTGCCATCTCCCCTAGTGGCAATCAGCCCCAGCATTTT	CAISPSGNQPQHF	TRBV10-3*01, TRBV10-3*02	TRBV10-3	TRBJ1-5*01	TRBJ1-5	TRBD1*01, TRBD2*02, TRBD2*01	TRBD1, TRBD2	8	10	14	19	1	4	5
103	4.20E-05	TGTGCCATCGGACAGACAGACTACTACGAGCAGTACTTC	CAIGQTDYYEQYF	TRBV10-3*01, TRBV10-3*02	TRBV10-3	TRBJ2-7*01	TRBJ2-7	TRBD1*01	TRBD1	8	9	14	23	0	8	8
103	4.20E-05	TGTGCCACCAGTGACAGTACCCAAGAGACCCAGTACTTC	CATSDSTQETQYF	TRBV24-1*01	TRBV24-1	TRBJ2-5*01	TRBJ2-5	TRBD1*01, TRBD2*02, TRBD2*01	TRBD1, TRBD2	13	14	16	20	0	3	3
103	4.20E-05	TGTGCCACGGGAAATGGTGTCGCAGATACGCAGTATTTT	CATGNGVADTQYF	TRBV24-1*01	TRBV24-1	TRBJ2-3*01	TRBJ2-3	TRBD1*01, TRBD2*02, TRBD2*01	TRBD1, TRBD2	7	8	11	22	0	10	10
103	4.20E-05	TGTGCCAGCAGCCCAGGGACACACAAAACCCAGTACTTC	CASSPGTHKTQYF	TRBV7-2*04, TRBV7-2*01	TRBV7-2	TRBJ2-7*01	TRBJ2-7	TRBD1*01	TRBD1	11	15	20	30	3	9	12
103	4.20E-05	TGTGCCAGCAGCGCGGGGGGGGAGGCTGACCTCCACTTT	CASSAGGEADLHF	TRBV9*02, TRBV9*01, TRBV9*03	TRBV9	TRBJ1-6*01	TRBJ1-6	TRBD2*01	TRBD2	12	13	20	29	0	8	8
103	4.20E-05	TGCGCCAGCAGCCCGGGCGGGAGCTACGAGCAGTACTTC	CASSPGGSYEQYF	TRBV10-1*02, TRBV10-1*01	TRBV10-1	TRBJ2-7*01	TRBJ2-7	TRBD2*02	TRBD2	10	16	22	23	5	0	5
103	4.20E-05	TGCGCCAGCAGGGGACGAACCGCAGATACGCAGTATTTT	CASRGRTADTQYF	TRBV10-2*01	TRBV10-2	TRBJ2-3*01	TRBJ2-3	TRBD1*01, TRBD2*02, TRBD2*01	TRBD1, TRBD2	10	11	15	22	0	6	6
103	4.20E-05	TGCAGTGCTGGGGGACGGGCTAACTATGGCTACACCTTC	CSAGGRANYGYTF	TRBV20-1*01, TRBV20-1*04, TRBV20-1*05, TRBV20-1*07	TRBV20-1	TRBJ1-2*01	TRBJ1-2	TRBD1*01, TRBD2*02, TRBD2*01	TRBD1, TRBD2	8	11	15	19	2	3	5
103	4.20E-05	TGCAGTGCGGAAGATATTGGAAATTCACCCCTCCACTTT	CSAEDIGNSPLHF	TRBV20-1*06, TRBV20-1*03, TRBV20-1*01, TRBV20-1*04, TRBV20-1*05, TRBV20-1*02, TRBV20-1*07	TRBV20-1	TRBJ1-6*01	TRBJ1-6	TRBD1*01, TRBD2*02, TRBD2*01	TRBD1, TRBD2	7	18	20	21	10	0	10
103	4.20E-05	TGCAGCGTTGAAATCAGCGGACAGGGCGAGCAGTACTTC	CSVEISGQGEQYF	TRBV29-1*01	TRBV29-1	TRBJ2-7*01	TRBJ2-7	TRBD1*01	TRBD1	11	18	25	26	6	0	6
103	4.20E-05	TGCAGCGTCCGTAGCGGGAGGGCCTACGAGCAGTACTTC	CSVRSGRAYEQYF	TRBV29-1*01, TRBV29-1*03	TRBV29-1	TRBJ2-7*01	TRBJ2-7	TRBD2*02	TRBD2	7	11	21	22	3	0	3
103	4.20E-05	TGCAGTGCTAGATACCCCCGTGTTCACCCCTCCACTTT	CSARYP~CSPLHF	TRBV20-1*01, TRBV20-1*05, TRBV20-1*07	TRBV20-1	TRBJ1-6*01	TRBJ1-6	TRBD2*01	TRBD2	11	14	19	22	2	2	4
103	4.20E-05	TGTGCCATCAGTGAGACCGTAAATGAGCAGTTCTTC	CAISETVNEQFF	TRBV10-3*01, TRBV10-3*02	TRBV10-3	TRBJ2-1*01	TRBJ2-1	TRBD2*02, TRBD2*01	TRBD2	14	16	18	21	1	2	3
103	4.20E-05	TGTGCCACCAGCAGCTCCTACAATGAGCAGTTCTTC	CATSSSYNEQFF	TRBV24-1*01	TRBV24-1	TRBJ2-1*01	TRBJ2-1	TRBD1*01	TRBD1	10	11	13	14	0	0	0
103	4.20E-05	TGCAGTGCTCCAGCCAGGGGGCAACCCCTCCACTTT	CSAPARGQPLHF	TRBV20-1*06, TRBV20-1*03, TRBV20-1*01, TRBV20-1*04, TRBV20-1*05, TRBV20-1*02, TRBV20-1*07	TRBV20-1	TRBJ1-6*01	TRBJ1-6	TRBD1*01	TRBD1	8	14	21	23	5	1	6
103	4.20E-05	TGCAGTGCTCATGGACAGTACTACGAGCAGTACTTC	CSAHGQYYEQYF	TRBV20-1*06, TRBV20-1*03, TRBV20-1*01, TRBV20-1*04, TRBV20-1*05, TRBV20-1*02, TRBV20-1*07	TRBV20-1	TRBJ2-7*01	TRBJ2-7	TRBD1*01	TRBD1	8	12	17	20	3	2	5
103	4.20E-05	TGCAGTGCTGCACAGGAAAACTATGGCTACACCTTC	CSAAQENYGYTF	TRBV20-1*06, TRBV20-1*03, TRBV20-1*01, TRBV20-1*04, TRBV20-1*05, TRBV20-1*02, TRBV20-1*07	TRBV20-1	TRBJ1-2*01	TRBJ1-2	TRBD1*01	TRBD1	8	11	15	18	2	2	4
103	4.20E-05	TGCAGTGCTAGACAGGGGACAGTAGGCTACACCTTC	CSARQGTVGYTF	TRBV20-1*01, TRBV20-1*05, TRBV20-1*07	TRBV20-1	TRBJ1-2*01	TRBJ1-2	TRBD1*01	TRBD1	11	15	21	24	3	2	5
103	4.20E-05	TGCAGCGTTGGGCGGTCCGACTACGAGCAGTACTTC	CSVGRSDYEQYF	TRBV29-1*01	TRBV29-1	TRBJ2-7*01	TRBJ2-7	TRBD1*01, TRBD2*02, TRBD2*01	TRBD1, TRBD2	9	14	17	20	4	2	6
103	4.20E-05	TGCAGCGTTGGGGCCGACACCTACGAGCAGTACTTC	CSVGADTYEQYF	TRBV29-1*01	TRBV29-1	TRBJ2-7*01	TRBJ2-7	TRBD1*01	TRBD1	9	15	18	19	5	0	5
103	4.20E-05	TGCAGCGTTGAGGCAGAGCCCTACGAGCAGTACTTC	CSVEAEPYEQYF	TRBV29-1*01	TRBV29-1	TRBJ2-7*01	TRBJ2-7	TRBD1*01, TRBD2*02, TRBD2*01	TRBD1, TRBD2	10	13	15	19	2	3	5
103	4.20E-05	TGTGCCACCAGCAGGGTCAAACTGAAGCTTTCTTT	CATSRV~TEAFF	TRBV24-1*01	TRBV24-1	TRBJ1-1*01	TRBJ1-1	TRBD1*01	TRBD1	10	11	15	20	0	4	4
103	4.20E-05	TGTGCCACCAGTGGCCGCGGTGGCTACACCTTC	CATSGRGGYTF	TRBV24-1*01	TRBV24-1	TRBJ1-2*01	TRBJ1-2	TRBD2*02, TRBD2*01	TRBD2	12	16	19	20	3	0	3
103	4.20E-05	TGCAGTGCTAGCCTCACGGGGGTGCAGTACTTC	CSASLTGVQYF	TRBV20-1*06, TRBV20-1*03, TRBV20-1*01, TRBV20-1*04, TRBV20-1*05, TRBV20-1*02, TRBV20-1*07	TRBV20-1	TRBJ2-7*01	TRBJ2-7	TRBD2*01	TRBD2	10	16	21	23	5	1	6
103	4.20E-05	TGCAGTGGAGCAGAGGAGGGCTACACCTTC	CSGAEEGYTF	TRBV20-1*06, TRBV20-1*03, TRBV20-1*01, TRBV20-1*04, TRBV20-1*05, TRBV20-1*02, TRBV20-1*07	TRBV20-1	TRBJ1-2*01	TRBJ1-2	TRBD2*02	TRBD2	6	14	17	18	7	0	7
102	4.16E-05	TGTGCCATCAGTGAGGACCAGGGCAGGGGGCATTGAACCTACAATGAGCAGTTCTTC	CAISEDQGRGH*TYNEQFF	TRBV10-3*01, TRBV10-3*02	TRBV10-3	TRBJ2-1*01	TRBJ2-1	TRBD1*01	TRBD1	14	23	30	37	8	6	14
102	4.16E-05	TGTGCCAGCAGCTTAGCAACAGAAGGGGAATATAGCAATCAGCCCCAGCATTTT	CASSLATEGEYSNQPQHF	TRBV7-8*01	TRBV7-8	TRBJ1-5*01	TRBJ1-5	TRBD1*01	TRBD1	16	23	27	32	6	4	10
102	4.16E-05	TGTGCCACCAGTGATTTGCAAGGGGGGACTACGTACAATGAGCAGTTCTTC	CATSDLQGGTTYNEQFF	TRBV24-1*01	TRBV24-1	TRBJ2-1*01	TRBJ2-1	TRBD2*02, TRBD2*01	TRBD2	17	24	30	33	6	2	8
102	4.16E-05	TGTGCCACCAGTGATTCATGGACTAGCGGGAGGTTGAATGAGCAGTTCTTC	CATSDSWTSGRLNEQFF	TRBV24-1*01	TRBV24-1	TRBJ2-1*01	TRBJ2-1	TRBD2*02	TRBD2	15	19	32	36	3	3	6
102	4.16E-05	TGCGCCAGCAGTGAGTCGGTCGGGCAGTTGATCTCCTACGAGCAGTACTTC	CASSESVGQLISYEQYF	TRBV10-2*01	TRBV10-2	TRBJ2-7*01	TRBJ2-7	TRBD1*01, TRBD2*02, TRBD2*01	TRBD1, TRBD2	16	21	24	32	4	7	11
102	4.16E-05	TGTGCCAGTAGTGACCAGTTCCTCCGGGACAGGGGAATGGCTACACCTTC	CASSDQFL~GQGNGYTF	TRBV19*01, TRBV19*03, TRBV19*02	TRBV19	TRBJ1-2*01	TRBJ1-2	TRBD1*01	TRBD1	11	25	34	36	13	1	14
102	4.16E-05	TGTGCCACCAGTGATCCCCGGGACAGGGGACAATCAGCCCCAGCATTTT	CATSDPRD~GDNQPQHF	TRBV24-1*01	TRBV24-1	TRBJ1-5*01	TRBJ1-5	TRBD1*01	TRBD1	14	19	28	30	4	1	5
102	4.16E-05	TGTGCCATCAGTGAGTCAAGGGACGGAGTTCATCAGCCCCAGCATTTT	CAISESRDGVHQPQHF	TRBV10-3*01, TRBV10-3*02	TRBV10-3	TRBJ1-5*01	TRBJ1-5	TRBD1*01, TRBD2*02, TRBD2*01	TRBD1, TRBD2	16	19	23	31	2	7	9
102	4.16E-05	TGTGCCATCAGGGGGGACGGACGCAGGGGCTCCTACGAGCAGTACTTC	CAIRGDGRRGSYEQYF	TRBV10-3*01, TRBV10-3*02	TRBV10-3	TRBJ2-7*01	TRBJ2-7	TRBD1*01	TRBD1	10	23	28	29	12	0	12
102	4.16E-05	TGTGCCACCAGTGCGTTAGCGGGAGGAAGCACAGATACGCAGTATTTT	CATSALAGGSTDTQYF	TRBV24-1*01	TRBV24-1	TRBJ2-3*01	TRBJ2-3	TRBD2*02	TRBD2	12	16	25	27	3	1	4
102	4.16E-05	TGTGCCACCAGTGATTTGGCGGGCAGCTCCTACAATGAGCAGTTCTTC	CATSDLAGSSYNEQFF	TRBV24-1*01	TRBV24-1	TRBJ2-1*01	TRBJ2-1	TRBD2*02, TRBD2*01	TRBD2	17	18	22	26	0	3	3
102	4.16E-05	TGTGCCACCAGCAGAAGGACTAGCGGTAGCACAGATACGCAGTATTTT	CATSRRTSGSTDTQYF	TRBV15*02	TRBV15	TRBJ2-3*01	TRBJ2-3	TRBD2*02, TRBD2*01	TRBD2	11	16	25	27	4	1	5
102	4.16E-05	TGCGCCAGCGGGAACCTCAGCCGGGATAGATGGCACGAGCAGTACTTC	CASGNLSRDRWHEQYF	TRBV10-1*02, TRBV10-1*01	TRBV10-1	TRBJ2-7*01	TRBJ2-7	TRBD2*02	TRBD2	8	21	25	34	12	8	20
102	4.16E-05	TGCGCCAGCAGTGAGTGGGGTACTAGGGGGATTCACGAGCAGTACTTC	CASSEWGTRGIHEQYF	TRBV10-2*01	TRBV10-2	TRBJ2-7*01	TRBJ2-7	TRBD1*01	TRBD1	15	24	29	34	8	4	12
102	4.16E-05	TGCAGTGCTATCCGCAGGGACTGGTTTGTACAATCACCCCTCCACTTT	CSAIRRDWFVQSPLHF	TRBV20-1*06, TRBV20-1*03, TRBV20-1*01, TRBV20-1*04, TRBV20-1*05, TRBV20-1*02, TRBV20-1*07	TRBV20-1	TRBJ1-6*01	TRBJ1-6	TRBD2*02, TRBD2*01	TRBD2	9	16	21	33	6	11	17
102	4.16E-05	TGTGCCAGCAGTCTACGACAGGTATCCCCATATGGCTACACCTTC	CASSLRQVSPYGYTF	TRBV2*01, TRBV2*02, TRBV2*03	TRBV2	TRBJ1-2*01	TRBJ1-2	TRBD1*01	TRBD1	11	16	21	30	4	8	12
102	4.16E-05	TGCAGTGCTAGACCTCAAGGTGGACCTAATTCACCCCTCCACTTT	CSARPQGGPNSPLHF	TRBV20-1*01, TRBV20-1*04, TRBV20-1*05, TRBV20-1*07	TRBV20-1	TRBJ1-6*01	TRBJ1-6	TRBD1*01, TRBD2*02, TRBD2*01	TRBD1, TRBD2	11	21	24	26	9	1	10
102	4.16E-05	TGTGCCATCAGTGATTCCCGGGAGGGTCAGCCCCAGCATTTT	CAISDSREGQPQHF	TRBV10-3*01, TRBV10-3*02	TRBV10-3	TRBJ1-5*01	TRBJ1-5	TRBD2*02	TRBD2	13	18	25	26	4	0	4
102	4.16E-05	TGTGCCATCAGTGAGTCGAGACCGGGGAACGAGCAGTACTTC	CAISESRPGNEQYF	TRBV10-3*01, TRBV10-3*02	TRBV10-3	TRBJ2-7*01	TRBJ2-7	TRBD2*01	TRBD2	16	22	26	28	5	1	6
102	4.16E-05	TGTGCCATCAGTGAGGACGGTAGCAATCAGCCCCAGCATTTT	CAISEDGSNQPQHF	TRBV10-3*01, TRBV10-3*02	TRBV10-3	TRBJ1-5*01	TRBJ1-5	TRBD1*01, TRBD2*02, TRBD2*01	TRBD1, TRBD2	14	15	17	20	0	2	2
102	4.16E-05	TGTGCCATCAGCCCGGGACAGGATACCTACGAGCAGTACTTC	CAISPGQDTYEQYF	TRBV10-3*01, TRBV10-3*02	TRBV10-3	TRBJ2-7*01	TRBJ2-7	TRBD1*01	TRBD1	10	14	21	25	3	3	6
102	4.16E-05	TGTGCCACACAAGCCACGGGGGGGAATCAGCCCCAGCATTTT	CATQATGGNQPQHF	TRBV24-1*01	TRBV24-1	TRBJ1-5*01	TRBJ1-5	TRBD2*01	TRBD2	7	16	23	24	8	0	8
102	4.16E-05	TGTGCCAGTAGTATATCCCGGAATTACAATGAGCAGTTCTTC	CASSISRNYNEQFF	TRBV19*01, TRBV19*02	TRBV19	TRBJ2-1*01	TRBJ2-1	TRBD2*02	TRBD2	14	15	19	24	0	4	4
102	4.16E-05	TGTGCCAGCAGCGAGGACAGGCTTAATTCACCCCTCCACTTT	CASSEDRLNSPLHF	TRBV9*02, TRBV9*01, TRBV9*03	TRBV9	TRBJ1-6*01	TRBJ1-6	TRBD1*01	TRBD1	12	14	20	23	1	2	3
102	4.16E-05	TGTGCCAGCAGGACAGGGAACGGGAATTCACCCCTCCACTTT	CASRTGNGNSPLHF	TRBV2*01, TRBV2*02, TRBV2*03	TRBV2	TRBJ1-6*01	TRBJ1-6	TRBD1*01	TRBD1	10	11	17	24	0	6	6
102	4.16E-05	TGTGCCATCTCCGCGGACAGCAACTATGGCTACACCTTC	CAISADSNYGYTF	TRBV10-3*01, TRBV10-3*02	TRBV10-3	TRBJ1-2*01	TRBJ1-2	TRBD1*01	TRBD1	8	14	19	21	5	1	6
102	4.16E-05	TGTGCCAGTAGTCTGACAGGCGATTCACCCCTCCACTTT	CASSLTGDSPLHF	TRBV19*01, TRBV19*02	TRBV19	TRBJ1-6*01	TRBJ1-6	TRBD1*01	TRBD1	11	14	19	22	2	2	4
102	4.16E-05	TGTGCCAGCTCACTCGGACTAGCCTACGAGCAGTACTTC	CASSLGLAYEQYF	TRBV18*01	TRBV18	TRBJ2-7*01	TRBJ2-7	TRBD2*02, TRBD2*01	TRBD2	12	15	21	22	2	0	2
102	4.16E-05	TGTGCCAGCACTGGACAACGTTCATATGGCTACACCTTC	CASTGQRSYGYTF	TRBV2*01, TRBV2*03	TRBV2	TRBJ1-2*01	TRBJ1-2	TRBD1*01	TRBD1	9	12	16	24	2	7	9
102	4.16E-05	TGCGCCAGCAGTCCCGGGCCATCCTACGAGCAGTACTTC	CASSPGPSYEQYF	TRBV10-1*02, TRBV10-1*01	TRBV10-1	TRBJ2-7*01	TRBJ2-7	TRBD1*01, TRBD2*02, TRBD2*01	TRBD1, TRBD2	11	15	18	21	3	2	5
102	4.16E-05	TGCGCCAGCAGTGAGTCCTGGTACTACGAGCAGTACTTC	CASSESWYYEQYF	TRBV10-2*01	TRBV10-2	TRBJ2-7*01	TRBJ2-7	TRBD1*01	TRBD1	16	17	19	23	0	3	3
102	4.16E-05	TGCAGTGCTAGGAAGGACTTGCACTACGAGCAGTACTTC	CSARKDLHYEQYF	TRBV20-1*06, TRBV20-1*03, TRBV20-1*01, TRBV20-1*04, TRBV20-1*05, TRBV20-1*02, TRBV20-1*07	TRBV20-1	TRBJ2-7*01	TRBJ2-7	TRBD2*02, TRBD2*01	TRBD2	10	14	18	23	3	4	7
102	4.16E-05	TGCAGCGTTGAAGGGCGGGGAGGGCTCGAGCAGTACTTC	CSVEGRGGLEQYF	TRBV29-1*01	TRBV29-1	TRBJ2-7*01	TRBJ2-7	TRBD2*02	TRBD2	12	17	23	26	4	2	6
102	4.16E-05	TGCAGCGTCTCGGACGCCATGCCCTACGAGCAGTACTTC	CSVSDAMPYEQYF	TRBV29-1*01, TRBV29-1*03	TRBV29-1	TRBJ2-7*01	TRBJ2-7	TRBD1*01, TRBD2*02, TRBD2*01	TRBD1, TRBD2	7	11	14	22	3	7	10
102	4.16E-05	TGCAGCGCGTCAGGGACAGGGGTTGATGGCTACACCTTC	CSASGTGVDGYTF	TRBV29-1*01, TRBV29-1*03	TRBV29-1	TRBJ1-2*01	TRBJ1-2	TRBD1*01	TRBD1	8	12	21	25	3	3	6
102	4.16E-05	TGCAGTGCTAGGGACAGGGGGCGGCGAGCAGTACTTC	CSARDR~GGEQYF	TRBV20-1*01, TRBV20-1*04, TRBV20-1*05, TRBV20-1*07	TRBV20-1	TRBJ2-7*01	TRBJ2-7	TRBD1*01	TRBD1	10	11	21	24	0	2	2
102	4.16E-05	TGTGCCATCAGTGCGGGGCCCTACGAGCAGTACTTC	CAISAGPYEQYF	TRBV10-3*01, TRBV10-3*02	TRBV10-3	TRBJ2-7*01	TRBJ2-7	TRBD1*01, TRBD2*01	TRBD1, TRBD2	12	14	18	19	1	0	1
102	4.16E-05	TGTGCCAGCAGTACAGGGAAGAGTGGCTACACCTTC	CASSTGKSGYTF	TRBV2*01, TRBV2*02, TRBV2*03	TRBV2	TRBJ1-2*01	TRBJ1-2	TRBD1*01	TRBD1	11	12	17	23	0	5	5
102	4.16E-05	TGCGCCAGCAGCCCAGCTTTAAGCGAGCAGTACTTC	CASSPALSEQYF	TRBV10-2*01	TRBV10-2	TRBJ2-7*01	TRBJ2-7	TRBD1*01, TRBD2*02, TRBD2*01	TRBD1, TRBD2	10	13	15	23	2	7	9
102	4.16E-05	TGCAGCGCCAACCGGGACGGGGTCGAGCAGTACTTC	CSANRDGVEQYF	TRBV29-1*01, TRBV29-1*03	TRBV29-1	TRBJ2-7*01	TRBJ2-7	TRBD1*01, TRBD2*02, TRBD2*01	TRBD1, TRBD2	7	13	17	23	5	5	10
102	4.16E-05	TGTGCCAGCAGGGGGGATTCACCCCTCCACTTT	CASRGDSPLHF	TRBV2*01, TRBV2*02, TRBV2*03	TRBV2	TRBJ1-6*01	TRBJ1-6	TRBD1*01, TRBD2*01	TRBD1, TRBD2	10	11	15	16	0	0	0
102	4.16E-05	TGCAGTGCTAGAGAGGACAGGGCGCAGTACTTC	CSAREDRAQYF	TRBV20-1*01, TRBV20-1*05, TRBV20-1*07	TRBV20-1	TRBJ2-7*01	TRBJ2-7	TRBD1*01	TRBD1	13	14	21	23	0	1	1
102	4.16E-05	TGCAGCGTGGCCTCGGGGTACGAGCAGTACTTC	CSVASGYEQYF	TRBV29-1*01	TRBV29-1	TRBJ2-7*01	TRBJ2-7	TRBD2*01	TRBD2	7	13	17	18	5	0	5
102	4.16E-05	TGCAGTGCCACATCCTACGAGCAGTACTTC	CSATSYEQYF	TRBV20-1*01, TRBV20-1*04, TRBV20-1*05, TRBV20-1*07	TRBV20-1	TRBJ2-7*01	TRBJ2-7	TRBD1*01	TRBD1	7	9	11	12	1	0	1
101	4.12E-05	TGTGCCAGCAGTGTCCTAGTAGGGACTAGCGGGAGGGGGTTCACCGGGGAGCTGTTTTTT	CASSVLVGTSGRGFTGELFF	TRBV2*01, TRBV2*02, TRBV2*03	TRBV2	TRBJ2-2*01	TRBJ2-2	TRBD2*02	TRBD2	12	21	36	41	8	4	12
101	4.12E-05	TGTGCCACGGGAAAGGGGTTGGACTAGCGGTCCCGCACCGACCTACGAGCAGTACTTC	CATGKGLD*R~PAPTYEQYF	TRBV24-1*01	TRBV24-1	TRBJ2-7*01	TRBJ2-7	TRBD2*02, TRBD2*01	TRBD2	7	20	29	41	12	11	23
101	4.12E-05	TGTGCCACCAGTGACTTACCCGGGACAGGGGGCGAGGGGGAGCAGTACTTC	CATSDLPGTGGEGEQYF	TRBV24-1*01	TRBV24-1	TRBJ2-7*01	TRBJ2-7	TRBD1*01	TRBD1	13	21	32	39	7	6	13
101	4.12E-05	TGTGCCACCAGTGACCGACGGAGCGCGGGACGAGGCAATGAGCAGTTCTTC	CATSDRRSAGRGNEQFF	TRBV24-1*01	TRBV24-1	TRBJ2-1*01	TRBJ2-1	TRBD2*02	TRBD2	13	24	29	35	10	5	15
101	4.12E-05	TGTGCCACCAGTGACACCCCTCGGGGGGCAGCTAACTATGGCTACACCTTC	CATSDTPRGAANYGYTF	TRBV24-1*01	TRBV24-1	TRBJ1-2*01	TRBJ1-2	TRBD2*01	TRBD2	13	21	27	31	7	3	10
101	4.12E-05	TGTGCCACCAGTGCTCTCGCGGACAGGGCGCCCTCTCGAGCAGTACTTC	CATSALAD~GRPLEQYF	TRBV24-1*01	TRBV24-1	TRBJ2-7*01	TRBJ2-7	TRBD1*01	TRBD1	12	20	27	36	7	8	15
101	4.12E-05	TGTGCCATCAGTGACCCGGGGACTAGCGGAACCTACGAGCAGTACTTC	CAISDPGTSGTYEQYF	TRBV10-3*01, TRBV10-3*02	TRBV10-3	TRBJ2-7*01	TRBJ2-7	TRBD2*02, TRBD2*01	TRBD2	13	18	28	31	4	2	6
101	4.12E-05	TGTGCCATCAGTGAGGGACTAGCGGGGCACCTCTACGAGCAGTACTTC	CAISEGLAGHLYEQYF	TRBV10-3*01, TRBV10-3*02	TRBV10-3	TRBJ2-7*01	TRBJ2-7	TRBD2*01	TRBD2	14	15	26	32	0	5	5
101	4.12E-05	TGTGCCACCAGTGGCCGACTAGCGGGAGGTTACAATGAGCAGTTCTTC	CATSGRLAGGYNEQFF	TRBV24-1*01	TRBV24-1	TRBJ2-1*01	TRBJ2-1	TRBD2*02	TRBD2	12	16	28	30	3	1	4
101	4.12E-05	TGTGCCAGCAGTGCCATTGGGATCTCTGGGGCCAACGTCCTGACTTTC	CASSAIGISGANVLTF	TRBV2*01, TRBV2*02, TRBV2*03	TRBV2	TRBJ2-6*01	TRBJ2-6	TRBD1*01, TRBD2*02, TRBD2*01	TRBD1, TRBD2	12	18	21	23	5	1	6
101	4.12E-05	TGTGCCAGCAGCCCTCGACAGGGCGGTAGCACAGATACGCAGTATTTT	CASSPRQGGSTDTQYF	TRBV7-2*04, TRBV7-2*01	TRBV7-2	TRBJ2-3*01	TRBJ2-3	TRBD1*01	TRBD1	11	16	22	27	4	4	8
101	4.12E-05	TGTGCCATCAGTCCCGGACAGGGGTACTATCAGCCCCAGCATTTT	CAISPGQGYYQPQHF	TRBV10-3*01, TRBV10-3*02	TRBV10-3	TRBJ1-5*01	TRBJ1-5	TRBD1*01	TRBD1	11	15	23	28	3	4	7
101	4.12E-05	TGTGCCATCAGTGAGTATGGGACGGGGAACTATGGCTACACCTTC	CAISEYGTGNYGYTF	TRBV10-3*01, TRBV10-3*02	TRBV10-3	TRBJ1-2*01	TRBJ1-2	TRBD1*01, TRBD2*02, TRBD2*01	TRBD1, TRBD2	15	18	22	27	2	4	6
101	4.12E-05	TGTGCCATCAGCAAAACATTGAATAGCAATCAGCCCCAGCATTTT	CAISKTLNSNQPQHF	TRBV10-3*01, TRBV10-3*02	TRBV10-3	TRBJ1-5*01	TRBJ1-5	TRBD1*01	TRBD1	10	15	17	23	4	5	9
101	4.12E-05	TGTGCCACCAGCAGAGGGGACAGGGACATCAGTGAGCAGTTCTTC	CATSRGDRDISEQFF	TRBV15*02	TRBV15	TRBJ2-1*01	TRBJ2-1	TRBD1*01	TRBD1	15	16	24	32	0	7	7
101	4.12E-05	TGTGCCAGCAGTGAGCGGCAGGGGCAGAACTATGGCTACACCTTC	CASSERQGQNYGYTF	TRBV12-4*01, TRBV12-3*01	TRBV12-4, TRBV12-3	TRBJ1-2*01	TRBJ1-2	TRBD1*01	TRBD1	11	18	23	27	6	3	9
101	4.12E-05	TGCAGTGCTAGAGGCCTAACTAACAGGGACTCACCCCTCCACTTT	CSARGLTNRDSPLHF	TRBV20-1*01, TRBV20-1*04, TRBV20-1*05, TRBV20-1*07	TRBV20-1	TRBJ1-6*01	TRBJ1-6	TRBD1*01	TRBD1	12	22	27	30	9	2	11
101	4.12E-05	TGTGCCATCATGGAGCGGGAGGAAGCACAGATACGCAGTATTTT	CAIMERE~STDTQYF	TRBV10-3*01, TRBV10-3*02	TRBV10-3	TRBJ2-3*01	TRBJ2-3	TRBD2*02	TRBD2	9	13	21	23	3	1	4
101	4.12E-05	TGTGCCATCAGTGAGTCCAGGGGGCTGGAAACACCATATATTTT	CAISESR~AGNTIYF	TRBV10-3*01, TRBV10-3*02	TRBV10-3	TRBJ1-3*01	TRBJ1-3	TRBD1*01	TRBD1	16	17	23	24	0	0	0
101	4.12E-05	TGTGCCACCAGTGATTTAGGGACACTTTCTACGAGCAGTACTTC	CATSDLG~TFYEQYF	TRBV24-1*01	TRBV24-1	TRBJ2-7*01	TRBJ2-7	TRBD1*01	TRBD1	16	18	23	28	1	4	5
101	4.12E-05	TGTGCCAGCAGCTCACGGTGGGTTCTAACTCTGGCTACACCTTC	CASSSRW~SNSGYTF	TRBV7-2*04, TRBV7-2*01	TRBV7-2	TRBJ1-2*01	TRBJ1-2	TRBD1*01, TRBD2*02, TRBD2*01	TRBD1, TRBD2	12	19	21	24	6	2	8
101	4.12E-05	TGCGCCAGCAGGGGTGGGACACAAGCAATCAGCCCCAGCATTTT	CASRGGT~SNQPQHF	TRBV10-1*02, TRBV10-1*01	TRBV10-1	TRBJ1-5*01	TRBJ1-5	TRBD1*01	TRBD1	10	15	20	23	4	2	6
101	4.12E-05	TGTGCCATCAGTGACGGCAGGGCTGGAAACACCATATATTTT	CAISDGRAGNTIYF	TRBV10-3*01, TRBV10-3*02	TRBV10-3	TRBJ1-3*01	TRBJ1-3	TRBD1*01	TRBD1	13	17	21	22	3	0	3
101	4.12E-05	TGTGCCACCCAAGCGGGGATGGACGACTACGAGCAGTACTTC	CATQAGMDDYEQYF	TRBV24-1*01	TRBV24-1	TRBJ2-7*01	TRBJ2-7	TRBD2*01	TRBD2	8	11	17	26	2	8	10
101	4.12E-05	TGTGCCACCAGCAGAGCTGGGGGCGATTCACCCCTCCACTTT	CATSRAGGDSPLHF	TRBV15*02	TRBV15	TRBJ1-6*01	TRBJ1-6	TRBD1*01	TRBD1	11	18	23	25	6	1	7
101	4.12E-05	TGTGCCAGCAGTGCTACAGCTAGCGGTTCACCCCTCCACTTT	CASSATASGSPLHF	TRBV2*01, TRBV2*02, TRBV2*03	TRBV2	TRBJ1-6*01	TRBJ1-6	TRBD2*02, TRBD2*01	TRBD2	12	19	25	26	6	0	6
101	4.12E-05	TGCGCCAGCAGTGAGTCGACAAGGGGTCAGCCCCAGCATTTT	CASSESTRGQPQHF	TRBV10-1*01	TRBV10-1	TRBJ1-5*01	TRBJ1-5	TRBD1*01	TRBD1	16	21	25	26	4	0	4
101	4.12E-05	TGCGCCAGCAGAGATTAGCGGGAGTACCACGAGCAGTACTTC	CASRD*REYHEQYF	TRBV10-1*01	TRBV10-1	TRBJ2-7*01	TRBJ2-7	TRBD2*02	TRBD2	10	15	23	28	4	4	8
101	4.12E-05	TGCAGTGCACCCAGACAGGGTGGCAATTCACCCCTCCACTTT	CSAPRQGGNSPLHF	TRBV20-1*06, TRBV20-1*03, TRBV20-1*01, TRBV20-1*04, TRBV20-1*05, TRBV20-1*02, TRBV20-1*07	TRBV20-1	TRBJ1-6*01	TRBJ1-6	TRBD1*01	TRBD1	7	13	19	24	5	4	9
101	4.12E-05	TGCAGCGTTGTGCGCCCCGCCGGACCTAACGAGCAGTACTTC	CSVVRPAGPNEQYF	TRBV29-1*01	TRBV29-1	TRBJ2-7*01	TRBJ2-7	TRBD2*01	TRBD2	9	14	19	28	4	8	12
101	4.12E-05	TGCAGCGTTGTAAGACAGGGTCCCCTTTCTGGCTACACCTTC	CSVVRQGPLSGYTF	TRBV29-1*01	TRBV29-1	TRBJ1-2*01	TRBJ1-2	TRBD1*01	TRBD1	9	13	19	29	3	9	12
101	4.12E-05	TGCGCACGAGGGCACGCGCTAGCACAGATACGCAGTATTTT	CARGHAL~TDTQYF	TRBV10-2*01	TRBV10-2	TRBJ2-3*01	TRBJ2-3	TRBD2*02	TRBD2	4	7	11	20	2	8	10
101	4.12E-05	TGTGCCAGCAGCGAAGCAGGGTGTCTGCGAGCAGTACTTC	CASSEAG~VCEQYF	TRBV7-8*01, TRBV7-8*03	TRBV7-8	TRBJ2-7*01	TRBJ2-7	TRBD1*01	TRBD1	11	16	20	27	4	6	10
101	4.12E-05	TGTGCCAGCAGTGAAGCAAACATCTATGGCTACACCTTC	CASSEANIYGYTF	TRBV2*01, TRBV2*03	TRBV2	TRBJ1-2*01	TRBJ1-2	TRBD1*01	TRBD1	16	19	21	23	2	1	3
101	4.12E-05	TGCAGTGCTCTGGGACCGCGACGCGACGAGCAGTACTTC	CSALGPRRDEQYF	TRBV20-1*06, TRBV20-1*03, TRBV20-1*01, TRBV20-1*04, TRBV20-1*05, TRBV20-1*02, TRBV20-1*07	TRBV20-1	TRBJ2-7*01	TRBJ2-7	TRBD1*01, TRBD2*02, TRBD2*01	TRBD1, TRBD2	8	11	15	25	2	9	11
101	4.12E-05	TGCAGTGCTAGTGTAGGGGAGGGCTATGGCTACACCTTC	CSASVGEGYGYTF	TRBV20-1*01, TRBV20-1*04, TRBV20-1*05, TRBV20-1*07	TRBV20-1	TRBJ1-2*01	TRBJ1-2	TRBD2*02	TRBD2	11	16	22	23	4	0	4
101	4.12E-05	TGCAGTGCTAGCGGCAGCTATAATTCACCCCTCCACTTT	CSASGSYNSPLHF	TRBV20-1*01, TRBV20-1*04, TRBV20-1*05, TRBV20-1*07	TRBV20-1	TRBJ1-6*01	TRBJ1-6	TRBD1*01, TRBD2*02, TRBD2*01	TRBD1, TRBD2	10	14	16	17	3	0	3
101	4.12E-05	TGCAGTGCTAGGTGGACTCGCCGGAACGAGCAGTACTTC	CSARWTRRNEQYF	TRBV20-1*06, TRBV20-1*03, TRBV20-1*01, TRBV20-1*04, TRBV20-1*05, TRBV20-1*02, TRBV20-1*07	TRBV20-1	TRBJ2-7*01	TRBJ2-7	TRBD2*02, TRBD2*01	TRBD2	10	13	17	25	2	7	9
101	4.12E-05	TGCAGTGCTAGACACCGCAAGAGCTACGAGCAGTACTTC	CSARHRKSYEQYF	TRBV20-1*01, TRBV20-1*05, TRBV20-1*07	TRBV20-1	TRBJ2-7*01	TRBJ2-7	TRBD2*02, TRBD2*01	TRBD2	11	14	17	23	2	5	7
101	4.12E-05	TGCAGTGCTAGAGTGGGGGACACGCGTGGCTACACCTTC	CSARVGDTRGYTF	TRBV20-1*01, TRBV20-1*04, TRBV20-1*05, TRBV20-1*07	TRBV20-1	TRBJ1-2*01	TRBJ1-2	TRBD1*01	TRBD1	12	16	21	26	3	4	7
101	4.12E-05	TGCAGCGTTGCGGAACAGGGGTTGAGCGGCTACACCTTC	CSVAEQGLSGYTF	TRBV29-1*01	TRBV29-1	TRBJ1-2*01	TRBJ1-2	TRBD1*01	TRBD1	9	14	20	27	4	6	10
101	4.12E-05	TGCAGCGTTGGTGTGACAGGGCACTACGAGCAGTACTTC	CSVGVTGHYEQYF	TRBV29-1*01	TRBV29-1	TRBJ2-7*01	TRBJ2-7	TRBD1*01	TRBD1	9	14	20	23	4	2	6
101	4.12E-05	TGCAGCGTACGGACAGACCTGACCTACGAGCAGTACTTC	CSVRTDLTYEQYF	TRBV29-1*01, TRBV29-1*03	TRBV29-1	TRBJ2-7*01	TRBJ2-7	TRBD1*01	TRBD1	7	10	15	22	2	6	8
101	4.12E-05	TGTGCCATCAGTATAGTATCCAATGAGCAGTTCTTC	CAISIVSNEQFF	TRBV10-3*01, TRBV10-3*02	TRBV10-3	TRBJ2-1*01	TRBJ2-1	TRBD2*02, TRBD2*01	TRBD2	11	13	16	20	1	3	4
101	4.12E-05	TGTGCCACCAGTGACCTCTCAGGTGAGCAGTTCTTC	CATSDLSGEQFF	TRBV24-1*01	TRBV24-1	TRBJ2-1*01	TRBJ2-1	TRBD1*01, TRBD2*02	TRBD1, TRBD2	13	19	22	23	5	0	5
101	4.12E-05	TGTGCCAGCAGCTTAGGGGTCTATGGCTACACCTTC	CASSLGVYGYTF	TRBV7-8*01	TRBV7-8	TRBJ1-2*01	TRBJ1-2	TRBD1*01, TRBD2*02, TRBD2*01	TRBD1, TRBD2	15	16	18	20	0	1	1
101	4.12E-05	TGCGCCAGCACTGATATAACCTACGAGCAGTACTTC	CASTDITYEQYF	TRBV10-2*01	TRBV10-2	TRBJ2-7*01	TRBJ2-7	TRBD1*01	TRBD1	13	-1	-1	19	-1	-1	5
101	4.12E-05	TGCAGTGCTAGTAGCGGAGTCTACGAGCAGTACTTC	CSASSGVYEQYF	TRBV20-1*01, TRBV20-1*04, TRBV20-1*05, TRBV20-1*07	TRBV20-1	TRBJ2-7*01	TRBJ2-7	TRBD2*02, TRBD2*01	TRBD2	11	12	16	20	0	3	3
101	4.12E-05	TGCAGTGCTAGGGCCTTGACCTACGAGCAGTACTTC	CSARALTYEQYF	TRBV20-1*01, TRBV20-1*04, TRBV20-1*05, TRBV20-1*07	TRBV20-1	TRBJ2-7*01	TRBJ2-7	TRBD1*01, TRBD2*02	TRBD1, TRBD2	10	11	13	19	0	5	5
101	4.12E-05	TGCAGTGCTAGAGGTGGCATCCCGGCAAGGTACTTC	CSARGGIPARYF	TRBV20-1*01, TRBV20-1*04, TRBV20-1*05, TRBV20-1*07	TRBV20-1	TRBJ2-7*01	TRBJ2-7	TRBD2*02	TRBD2	12	19	23	29	6	5	11
101	4.12E-05	TGCAGTGCGACCGTCGGGCCATACGAGCAGTACTTC	CSATVGPYEQYF	TRBV20-1*06, TRBV20-1*03, TRBV20-1*01, TRBV20-1*04, TRBV20-1*05, TRBV20-1*02, TRBV20-1*07	TRBV20-1	TRBJ2-7*01	TRBJ2-7	TRBD1*01, TRBD2*02, TRBD2*01	TRBD1, TRBD2	7	15	18	21	7	2	9
101	4.12E-05	TGCAGCGTTAGGGACAGCTTGTATGGCTACACCTTC	CSVRDSLYGYTF	TRBV29-1*01, TRBV29-1*03	TRBV29-1	TRBJ1-2*01	TRBJ1-2	TRBD1*01	TRBD1	8	10	16	21	1	4	5
101	4.12E-05	TGCAGCGTGCAAGACAGGGGATGGGGCTACACCTTC	CSVQDRGWGYTF	TRBV29-1*01, TRBV29-1*03	TRBV29-1	TRBJ1-2*01	TRBJ1-2	TRBD1*01	TRBD1	7	12	19	24	4	4	8
101	4.12E-05	TGCAGCGTACGCAGGGGGCTGGGTGAGCAGTACTTC	CSVRRGLGEQYF	TRBV29-1*01, TRBV29-1*03	TRBV29-1	TRBJ2-7*01	TRBJ2-7	TRBD1*01	TRBD1	7	11	18	24	3	5	8
101	4.12E-05	TGCGCCAGCAGGGTAGGATGAAAAACTGTTTTTT	CASRVG~EKLFF	TRBV10-1*02, TRBV10-1*01	TRBV10-1	TRBJ1-4*01	TRBJ1-4	TRBD1*01, TRBD2*02, TRBD2*01	TRBD1, TRBD2	10	14	16	17	3	0	3
101	4.12E-05	TGCAGTGCTGACCGGGGAGGCGAGCAGTACTTC	CSADRGGEQYF	TRBV20-1*06, TRBV20-1*03, TRBV20-1*01, TRBV20-1*04, TRBV20-1*05, TRBV20-1*02, TRBV20-1*07	TRBV20-1	TRBJ2-7*01	TRBJ2-7	TRBD2*02	TRBD2	8	14	19	20	5	0	5
101	4.12E-05	TGCAGTGCTCCACTGGGAGAGCAGTACTTC	CSAPLGEQYF	TRBV20-1*06, TRBV20-1*03, TRBV20-1*01, TRBV20-1*04, TRBV20-1*05, TRBV20-1*02, TRBV20-1*07	TRBV20-1	TRBJ2-7*01	TRBJ2-7	TRBD1*01, TRBD2*02, TRBD2*01	TRBD1, TRBD2	8	14	17	18	5	0	5
101	4.12E-05	TGTGCCAGCCGCCCAATGAGCAGTTCTTC	CASRP~EQFF	TRBV7-9*03, TRBV7-9*01, TRBV7-9*04, TRBV7-9*02	TRBV7-9	TRBJ2-1*01	TRBJ2-1	TRBD1*01, TRBD2*02, TRBD2*01	TRBD1, TRBD2	8	10	12	13	1	0	1
101	4.12E-05	TGCAGCGTGACCCCTGTGAGCAGTACTTC	CSVTP~EQYF	TRBV29-1*01, TRBV29-1*03	TRBV29-1	TRBJ2-7*01	TRBJ2-7	TRBD1*01	TRBD1	7	10	16	17	2	0	2
101	4.12E-05	TGCGCCAGCAGTGAGTTTAGGGTACTTC	CASSE~LGYF	TRBV10-1*01	TRBV10-1	TRBJ2-7*01	TRBJ2-7	TRBD1*01, TRBD2*02, TRBD2*01	TRBD1, TRBD2	15	18	20	21	2	0	2
100	4.08E-05	TGTGCCATCAGTTCAGGGACAGGGTTCTTCGACAATGAGCAGTTCTTC	CAISSGTGFFDNEQFF	TRBV10-3*01, TRBV10-3*02	TRBV10-3	TRBJ2-1*01	TRBJ2-1	TRBD1*01	TRBD1	11	15	23	31	3	7	10
100	4.08E-05	TGTGCCATCAGTGGAGTAGGGAGGGTTGATGGGCAGCCCCAGCATTTT	CAISGVGRVDGQPQHF	TRBV10-3*01, TRBV10-3*02	TRBV10-3	TRBJ1-5*01	TRBJ1-5	TRBD2*02	TRBD2	12	18	24	33	5	8	13
100	4.08E-05	TGTGCCACCAGTGATTTTTCGTCTCGTTCCTACAATGAGCAGTTCTTC	CATSDFSSRSYNEQFF	TRBV24-1*01	TRBV24-1	TRBJ2-1*01	TRBJ2-1	TRBD1*01, TRBD2*02, TRBD2*01	TRBD1, TRBD2	16	20	22	27	3	4	7
100	4.08E-05	TGTGCCACCAGTGACCGGACAGGGATCCGCACAGATACGCAGTATTTT	CATSDRTGIRTDTQYF	TRBV24-1*01	TRBV24-1	TRBJ2-3*01	TRBJ2-3	TRBD1*01	TRBD1	13	16	23	28	2	4	6
100	4.08E-05	TGTGCCAGCAGCCACTTCCCAGCGGGAGTGTCAGATACGCAGTATTTT	CASSHFPAGVSDTQYF	TRBV7-9*03, TRBV7-9*01, TRBV7-9*04, TRBV7-9*02	TRBV7-9	TRBJ2-3*01	TRBJ2-3	TRBD2*02	TRBD2	11	20	27	31	8	3	11
100	4.08E-05	TGCGCCAGCAGTGTAGGGGGGAATATAGTAGTCTATGGCTACACCTTC	CASSVGGNIVVYGYTF	TRBV10-1*02, TRBV10-1*01	TRBV10-1	TRBJ1-2*01	TRBJ1-2	TRBD1*01, TRBD2*01	TRBD1, TRBD2	12	14	19	32	1	12	13
100	4.08E-05	TGCGCCAGCAGTGATTTGGGTCTCAGGGGGCCCCAAGGCTACACCTTC	CASSDLGLRGPQGYTF	TRBV10-2*01	TRBV10-2	TRBJ1-2*01	TRBJ1-2	TRBD1*01	TRBD1	13	23	30	36	9	5	14
100	4.08E-05	TGCGCCAGCAGTGAGCCAGACAGGGAAGGTGGGAATGAGCAGTTCTTC	CASSEPDREGGNEQFF	TRBV10-1*01	TRBV10-1	TRBJ2-1*01	TRBJ2-1	TRBD1*01	TRBD1	14	18	24	33	3	8	11
100	4.08E-05	TGCGCCAGCAAATCGTCCTCTGGCGTCCCCACCTACGAGCAGTACTTC	CASKSSSGVPTYEQYF	TRBV10-1*02, TRBV10-1*01	TRBV10-1	TRBJ2-7*01	TRBJ2-7	TRBD1*01, TRBD2*02, TRBD2*01	TRBD1, TRBD2	9	24	28	31	14	2	16
100	4.08E-05	TGTGCCAGTAGAAGCTTCGGCCCAAGCTAACTATGGCTACACCTTC	CASRSFGP~ANYGYTF	TRBV19*01, TRBV19*03, TRBV19*02	TRBV19	TRBJ1-2*01	TRBJ1-2	TRBD1*01	TRBD1	10	19	22	26	8	3	11
100	4.08E-05	TGTGCCATCACTCGCGATACTACCTCCTACAATGAGCAGTTCTTC	CAITRDTTSYNEQFF	TRBV10-3*01, TRBV10-3*02	TRBV10-3	TRBJ2-1*01	TRBJ2-1	TRBD2*02, TRBD2*01	TRBD2	9	18	21	23	8	1	9
100	4.08E-05	TGTGCCACCAGTGATCATAGCGGGAGTATGAATACGCAGTATTTT	CATSDHSGSMNTQYF	TRBV24-1*01	TRBV24-1	TRBJ2-3*01	TRBJ2-3	TRBD2*02	TRBD2	14	17	25	31	2	5	7
100	4.08E-05	TGCAGTGCTAGCGATGGACAGGGGGTAAATTCACCCCTCCACTTT	CSASDGQGVNSPLHF	TRBV20-1*01, TRBV20-1*04, TRBV20-1*05, TRBV20-1*07	TRBV20-1	TRBJ1-6*01	TRBJ1-6	TRBD1*01	TRBD1	10	15	24	27	4	2	6
100	4.08E-05	TGCAGTGCCGAGGGAGCGGCAGCCAAGAATTCACCCCTCCACTTT	CSAEGAAAKNSPLHF	TRBV20-1*06, TRBV20-1*03, TRBV20-1*01, TRBV20-1*04, TRBV20-1*05, TRBV20-1*02, TRBV20-1*07	TRBV20-1	TRBJ1-6*01	TRBJ1-6	TRBD2*02, TRBD2*01	TRBD2	7	14	18	27	6	8	14
100	4.08E-05	TGTGCCATCAGTGAGCCGGGAGATCCCTACGAGCAGTACTTC	CAISEPGDPYEQYF	TRBV10-3*01, TRBV10-3*02	TRBV10-3	TRBJ2-7*01	TRBJ2-7	TRBD2*02	TRBD2	14	16	21	25	1	3	4
100	4.08E-05	TGTGCCACCAGTGCTCAGGAAACCTACAATGAGCAGTTCTTC	CATSAQETYNEQFF	TRBV24-1*01	TRBV24-1	TRBJ2-1*01	TRBJ2-1	TRBD1*01	TRBD1	12	15	18	22	2	3	5
100	4.08E-05	TGCGCCAGCACAGCGGGAGTGGAGTACAATGAGCAGTTCTTC	CASTAGVEYNEQFF	TRBV10-2*01	TRBV10-2	TRBJ2-1*01	TRBJ2-1	TRBD2*02	TRBD2	9	11	18	24	1	5	6
100	4.08E-05	TGCGCCAGCAGTGTTGGATTTAGCAATCAGCCCCAGCATTTT	CASSVGFSNQPQHF	TRBV10-2*01	TRBV10-2	TRBJ1-5*01	TRBJ1-5	TRBD1*01, TRBD2*02, TRBD2*01	TRBD1, TRBD2	12	15	17	20	2	2	4
100	4.08E-05	TGCAGTGCCAGAGGTGAGGACAGGGCGCACGAGCAGTACTTC	CSARGEDRAHEQYF	TRBV20-1*01, TRBV20-1*04, TRBV20-1*05, TRBV20-1*07	TRBV20-1	TRBJ2-7*01	TRBJ2-7	TRBD1*01	TRBD1	12	17	24	28	4	3	7
100	4.08E-05	TGTGCCACCAGTGTACCAACCAGAGATACGCAGTATTTT	CATSVPTRDTQYF	TRBV24-1*01	TRBV24-1	TRBJ2-3*01	TRBJ2-3	TRBD1*01	TRBD1	12	20	22	23	7	0	7
100	4.08E-05	TGTGCCACCAGTGATTTGTGGGGCCATGAGCAGTTCTTC	CATSDLWGHEQFF	TRBV24-1*01	TRBV24-1	TRBJ2-1*01	TRBJ2-1	TRBD1*01	TRBD1	17	19	23	25	1	1	2
100	4.08E-05	TGTGCCACCAGGCCCGTCGGGTATGAAAAACTGTTTTTT	CATRPVGYEKLFF	TRBV24-1*01	TRBV24-1	TRBJ1-4*01	TRBJ1-4	TRBD1*01, TRBD2*02, TRBD2*01	TRBD1, TRBD2	10	11	14	22	0	7	7
100	4.08E-05	TGTGCCAGCGGAGGGCGTGATAACTATGGCTACACCTTC	CASGGRDNYGYTF	TRBV9*02, TRBV9*01, TRBV9*03	TRBV9	TRBJ1-2*01	TRBJ1-2	TRBD2*02	TRBD2	8	9	14	20	0	5	5
100	4.08E-05	TGTGCCAGCAGTTTAGGACCGAACACTGAAGCTTTCTTT	CASSLGPNTEAFF	TRBV6-5*01	TRBV6-5	TRBJ1-1*01	TRBJ1-1	TRBD1*01, TRBD2*02, TRBD2*01	TRBD1, TRBD2	12	15	18	20	2	1	3
100	4.08E-05	TGTGCCAGCAGCCCGTCGGACCGTTCGCCCCTCCACTTT	CASSPSDRSPLHF	TRBV4-2*01	TRBV4-2	TRBJ1-6*01	TRBJ1-6	TRBD1*01, TRBD2*02, TRBD2*01	TRBD1, TRBD2	12	17	20	23	4	2	6
100	4.08E-05	TGCAGTGCTAGTGCCTCAGATACCCTGGGAGCTTTCTTT	CSASASDTLGAFF	TRBV20-1*01, TRBV20-1*04, TRBV20-1*05, TRBV20-1*07	TRBV20-1	TRBJ1-1*01	TRBJ1-1	TRBD1*01	TRBD1	11	22	26	29	10	2	12
100	4.08E-05	TGCAGTGCTAGTAGTGGACAGCACTATGGCTACACCTTC	CSASSGQHYGYTF	TRBV20-1*01, TRBV20-1*04, TRBV20-1*05, TRBV20-1*07	TRBV20-1	TRBJ1-2*01	TRBJ1-2	TRBD1*01	TRBD1	11	15	20	22	3	1	4
100	4.08E-05	TGCAGCGCTCATGGACCGGCTAACTATGGCTACACCTTC	CSAHGPANYGYTF	TRBV29-1*01, TRBV29-1*03	TRBV29-1	TRBJ1-2*01	TRBJ1-2	TRBD1*01, TRBD2*02, TRBD2*01	TRBD1, TRBD2	7	12	15	19	4	3	7
100	4.08E-05	TGTGCCGCGAGGGGAAGTATGAATGAGCAGTTCTTC	CAARGSMNEQFF	TRBV10-3*01, TRBV10-3*02	TRBV10-3	TRBJ2-1*01	TRBJ2-1	TRBD1*01, TRBD2*02	TRBD1, TRBD2	5	9	13	21	3	7	10
100	4.08E-05	TGTGCCACCAGCGAGGACTACAATGAGCAGTTCTTC	CATSEDYNEQFF	TRBV24-1*01	TRBV24-1	TRBJ2-1*01	TRBJ2-1	TRBD2*02	TRBD2	10	12	15	17	1	1	2
100	4.08E-05	TGTGCCACCAGAGGCGGGAGAGGTAAGCAGTACTTC	CATRGGRGKQYF	TRBV24-1*01	TRBV24-1	TRBJ2-7*01	TRBJ2-7	TRBD2*02	TRBD2	10	13	19	25	2	5	7
100	4.08E-05	TGTGCCAGCACAGTAACAGGCTATGGCTACACCTTC	CASTVTGYGYTF	TRBV2*01, TRBV2*02, TRBV2*03	TRBV2	TRBJ1-2*01	TRBJ1-2	TRBD1*01	TRBD1	9	15	19	20	5	0	5
100	4.08E-05	TGCAGCGTTGGTACAGGGGGAGGTGGCTACACCTTC	CSVGTGGGGYTF	TRBV29-1*01	TRBV29-1	TRBJ1-2*01	TRBJ1-2	TRBD1*01	TRBD1	9	12	19	23	2	3	5
100	4.08E-05	TGCGCCAGCAGTGTTCAGAGTACGAGCAGTACTTC	CASSVQ~YEQYF	TRBV10-1*02, TRBV10-1*01	TRBV10-1	TRBJ2-7*01	TRBJ2-7	TRBD1*01, TRBD2*02	TRBD1, TRBD2	12	15	17	20	2	2	4
100	4.08E-05	TGCAGTGCTAGATCTCCTCCCGAGCAGTACTTC	CSARSPPEQYF	TRBV20-1*01, TRBV20-1*04, TRBV20-1*05, TRBV20-1*07	TRBV20-1	TRBJ2-7*01	TRBJ2-7	TRBD2*02	TRBD2	11	15	19	20	3	0	3
99	4.04E-05	TGTGCCACCAGTGACAGGACTAGCGGGAGGGCCGTCGATGAGCAGTTCTTC	CATSDRTSGRAVDEQFF	TRBV24-1*01	TRBV24-1	TRBJ2-1*01	TRBJ2-1	TRBD2*02	TRBD2	13	16	30	37	2	6	8
99	4.04E-05	TGTGCCATCAGTGAGTCATAAGGGCCCCGTATACCTACGAGCAGTACTTC	CAISES*G~PYTYEQYF	TRBV10-3*01, TRBV10-3*02	TRBV10-3	TRBJ2-7*01	TRBJ2-7	TRBD1*01, TRBD2*01	TRBD1, TRBD2	16	23	27	33	6	5	11
99	4.04E-05	TGTGCCATCAGTGAACCCGGGACAGGGGTTAACTATGGCTACACCTTC	CAISEPGTGVNYGYTF	TRBV10-3*01, TRBV10-3*02	TRBV10-3	TRBJ1-2*01	TRBJ1-2	TRBD1*01	TRBD1	13	18	27	29	4	1	5
99	4.04E-05	TGCAGTGCTAGAAACCAGGCCGCTGTCTATAATTCACCCCTCCACTTT	CSARNQAAVYNSPLHF	TRBV20-1*01, TRBV20-1*05, TRBV20-1*07	TRBV20-1	TRBJ1-6*01	TRBJ1-6	TRBD2*02, TRBD2*01	TRBD2	11	19	23	26	7	2	9
99	4.04E-05	TGCGCCAGCAGTGAGTTTAATAGGAGACAGACTATGGCTACACCTTC	CASSEFNR~TDYGYTF	TRBV10-1*01	TRBV10-1	TRBJ1-2*01	TRBJ1-2	TRBD1*01	TRBD1	15	25	29	30	9	0	9
99	4.04E-05	TGTGCCATCAGTGACCCAGAGAATAGCAATCAGCCCCAGCATTTT	CAISDPENSNQPQHF	TRBV10-3*01, TRBV10-3*02	TRBV10-3	TRBJ1-5*01	TRBJ1-5	TRBD1*01, TRBD2*02, TRBD2*01	TRBD1, TRBD2	13	16	18	23	2	4	6
99	4.04E-05	TGTGCCATCAGCCTCGGACTAGCGGGAGACAATGAGCAGTTCTTC	CAISLGLAGDNEQFF	TRBV10-3*01, TRBV10-3*02	TRBV10-3	TRBJ2-1*01	TRBJ2-1	TRBD2*02	TRBD2	10	15	27	28	4	0	4
99	4.04E-05	TGTGCCACCAGTGATTACGGGACTACCGGAGAGACCCAGTACTTC	CATSDYGTTGETQYF	TRBV24-1*01	TRBV24-1	TRBJ2-5*01	TRBJ2-5	TRBD2*02, TRBD2*01	TRBD2	15	18	24	29	2	4	6
99	4.04E-05	TGTGCCACCAGTGATCACGGACCATCCCAGGAGACCCAGTACTTC	CATSDHGPSQETQYF	TRBV24-1*01	TRBV24-1	TRBJ2-5*01	TRBJ2-5	TRBD1*01, TRBD2*02, TRBD2*01	TRBD1, TRBD2	14	18	21	26	3	4	7
99	4.04E-05	TGTGCCACCAGTGACACCTCGACAGGGCTCAGTGGCTACACCTTC	CATSDTSTGLSGYTF	TRBV24-1*01	TRBV24-1	TRBJ1-2*01	TRBJ1-2	TRBD1*01	TRBD1	13	20	26	32	6	5	11
99	4.04E-05	TGTGCCACCAGTGAGGGCCAGGGGAATCACAATGAGCAGTTCTTC	CATSEGQGNHNEQFF	TRBV24-1*01	TRBV24-1	TRBJ2-1*01	TRBJ2-1	TRBD1*01	TRBD1	13	18	23	28	4	4	8
99	4.04E-05	TGTGCCAGCAGCGCACTAGACCAGGGCAATTCACCCCTCCACTTT	CASSALDQGNSPLHF	TRBV9*02, TRBV9*01	TRBV9	TRBJ1-6*01	TRBJ1-6	TRBD1*01, TRBD2*02, TRBD2*01	TRBD1, TRBD2	12	21	25	27	8	1	9
99	4.04E-05	TGCGCCAGCAGTGCGACTAGCGGGAGGGCGAATGAGCAGTTCTTC	CASSATSGRANEQFF	TRBV10-2*01	TRBV10-2	TRBJ2-1*01	TRBJ2-1	TRBD2*02	TRBD2	12	14	27	30	1	2	3
99	4.04E-05	TGCAGTGCTACCAAGGGACAGGGTAGAAACTATGGCTACACCTTC	CSATKGQGRNYGYTF	TRBV20-1*06, TRBV20-1*03, TRBV20-1*01, TRBV20-1*04, TRBV20-1*05, TRBV20-1*02, TRBV20-1*07	TRBV20-1	TRBJ1-2*01	TRBJ1-2	TRBD1*01	TRBD1	9	14	22	27	4	4	8
99	4.04E-05	TGCAGTGCTAGCGAACCGGGGGCTATGAGTTCACCCCTCCACTTT	CSASEPGAMSSPLHF	TRBV20-1*01, TRBV20-1*04, TRBV20-1*05, TRBV20-1*07	TRBV20-1	TRBJ1-6*01	TRBJ1-6	TRBD1*01, TRBD2*01	TRBD1, TRBD2	10	17	22	29	6	6	12
99	4.04E-05	TGCAGTGCCTCCGGCGCGGGACTAGGGTCGAATGAGCAGTTCTTC	CSASGAGLGSNEQFF	TRBV20-1*06, TRBV20-1*03, TRBV20-1*01, TRBV20-1*04, TRBV20-1*05, TRBV20-1*02, TRBV20-1*07	TRBV20-1	TRBJ2-1*01	TRBJ2-1	TRBD2*02, TRBD2*01	TRBD2	7	17	24	30	9	5	14
99	4.04E-05	TGCAGCGTTGAGGGACTAGCGGGAGGGCCGAGGGAGCAGTACTTC	CSVEGLAGGPREQYF	TRBV29-1*01	TRBV29-1	TRBJ2-7*01	TRBJ2-7	TRBD2*02	TRBD2	10	11	26	33	0	6	6
99	4.04E-05	TGCAGCGTTGAAACTACACGGAGGGGGAGTGATGGCTACACCTTC	CSVETTRRGSDGYTF	TRBV29-1*01	TRBV29-1	TRBJ1-2*01	TRBJ1-2	TRBD1*01, TRBD2*02	TRBD1, TRBD2	11	21	26	31	9	4	13
99	4.04E-05	TGTGCCATCAGTGTCAGTTATGGGAACACTGAAGCTTTCTTT	CAISVSYGNTEAFF	TRBV10-3*01, TRBV10-3*02	TRBV10-3	TRBJ1-1*01	TRBJ1-1	TRBD1*01, TRBD2*02, TRBD2*01	TRBD1, TRBD2	12	14	16	23	1	6	7
99	4.04E-05	TGTGCCATCAGTGTACAGGGATCTGGAAACACCATATATTTT	CAISVQGSGNTIYF	TRBV10-3*01, TRBV10-3*02	TRBV10-3	TRBJ1-3*01	TRBJ1-3	TRBD1*01	TRBD1	12	14	19	21	1	1	2
99	4.04E-05	TGTGCCAGTAGTTACAACCAGGGGGCTCTTGGCTACACCTTC	CASSYNQGALGYTF	TRBV19*01, TRBV19*03, TRBV19*02	TRBV19	TRBJ1-2*01	TRBJ1-2	TRBD1*01	TRBD1	11	18	25	29	6	3	9
99	4.04E-05	TGTGCCAGCAGTCGCATTCCGAGTAATTCACCCCTCCACTTT	CASSRIPSNSPLHF	TRBV2*01, TRBV2*02, TRBV2*03	TRBV2	TRBJ1-6*01	TRBJ1-6	TRBD1*01, TRBD2*02, TRBD2*01	TRBD1, TRBD2	11	17	19	23	5	3	8
99	4.04E-05	TGCGCCAGCAGTGCAGCGGGAGAAGTTGGCGAGCAGTACTTC	CASSAAGEVGEQYF	TRBV10-1*02, TRBV10-1*01	TRBV10-1	TRBJ2-7*01	TRBJ2-7	TRBD2*02	TRBD2	12	14	21	29	1	7	8
99	4.04E-05	TGCAGTGCTAGTCAAGGGGGCGAGGGCTATGGCTACACCTTC	CSASQGGEGYGYTF	TRBV20-1*01, TRBV20-1*04, TRBV20-1*05, TRBV20-1*07	TRBV20-1	TRBJ1-2*01	TRBJ1-2	TRBD1*01	TRBD1	11	14	20	26	2	5	7
99	4.04E-05	TGCAGTGCTAGAGCGGGGGTGTCCAATTCACCCCTCCACTTT	CSARAGVSNSPLHF	TRBV20-1*01, TRBV20-1*04, TRBV20-1*05, TRBV20-1*07	TRBV20-1	TRBJ1-6*01	TRBJ1-6	TRBD2*01	TRBD2	12	13	18	24	0	5	5
99	4.04E-05	TGCAGTGCGTCAGCCCTCGAAAGGCGGTACGAGCAGTACTTC	CSASALERRYEQYF	TRBV20-1*06, TRBV20-1*03, TRBV20-1*01, TRBV20-1*04, TRBV20-1*05, TRBV20-1*02, TRBV20-1*07	TRBV20-1	TRBJ2-7*01	TRBJ2-7	TRBD2*02	TRBD2	7	13	17	27	5	9	14
99	4.04E-05	TGTGCCATCCATACGGGAGCAAGTGAAATGAGCAGTTCTTC	CAIHTGA~*NEQFF	TRBV25-1*01	TRBV25-1	TRBJ2-1*01	TRBJ2-1	TRBD2*02	TRBD2	6	13	18	26	6	7	13
99	4.04E-05	TGCGCCAGCTCCTGACAGCCCCAATCAGCCCCAGCATTTT	CASS*QP~NQPQHF	TRBV10-1*02, TRBV10-1*01	TRBV10-1	TRBJ1-5*01	TRBJ1-5	TRBD1*01	TRBD1	8	13	17	21	4	3	7
99	4.04E-05	TGTGCCATCAGTGAGTCCGGAGGTTATCGAGCTTTCTTT	CAISESGGYRAFF	TRBV10-3*01, TRBV10-3*02	TRBV10-3	TRBJ1-1*01	TRBJ1-1	TRBD2*02	TRBD2	16	18	22	29	1	6	7
99	4.04E-05	TGTGCCATCAGACCGGACAGGGACGATGGCTACACCTTC	CAIRPDRDDGYTF	TRBV10-3*01, TRBV10-3*02	TRBV10-3	TRBJ1-2*01	TRBJ1-2	TRBD1*01	TRBD1	10	14	21	25	3	3	6
99	4.04E-05	TGTGCCACCAGTGCCGACGGGCAAGAGACCCAGTACTTC	CATSADGQETQYF	TRBV24-1*01	TRBV24-1	TRBJ2-5*01	TRBJ2-5	TRBD2*02, TRBD2*01	TRBD2	12	17	20	21	4	0	4
99	4.04E-05	TGTGCCAGCATTAAGGGTCAGGGGTATGGCTACACCTTC	CASIKGQGYGYTF	TRBV2*01, TRBV2*03	TRBV2	TRBJ1-2*01	TRBJ1-2	TRBD1*01	TRBD1	9	18	23	24	8	0	8
99	4.04E-05	TGTGCCAGCAGTGGAGGGACAGGGGATGGCTACACCTTC	CASSGGTGDGYTF	TRBV2*01, TRBV2*03	TRBV2	TRBJ1-2*01	TRBJ1-2	TRBD1*01	TRBD1	12	15	24	25	2	0	2
99	4.04E-05	TGCAGTGCTCCTGACGGGACAGTTAATGGCTACACCTTC	CSAPDGTVNGYTF	TRBV20-1*06, TRBV20-1*03, TRBV20-1*01, TRBV20-1*04, TRBV20-1*05, TRBV20-1*02, TRBV20-1*07	TRBV20-1	TRBJ1-2*01	TRBJ1-2	TRBD1*01	TRBD1	8	15	21	25	6	3	9
99	4.04E-05	TGCAGTGCTACGCCGGGACTAGCTCGAGAGCAGTACTTC	CSATPGLAREQYF	TRBV20-1*06, TRBV20-1*03, TRBV20-1*01, TRBV20-1*04, TRBV20-1*05, TRBV20-1*02, TRBV20-1*07	TRBV20-1	TRBJ2-7*01	TRBJ2-7	TRBD2*02, TRBD2*01	TRBD2	9	14	22	27	4	4	8
99	4.04E-05	TGCAGTGCAAAACAGGGTGGAAATTCACCCCTCCACTTT	CSAKQGGNSPLHF	TRBV20-1*01, TRBV20-1*05, TRBV20-1*07	TRBV20-1	TRBJ1-6*01	TRBJ1-6	TRBD1*01	TRBD1	7	11	16	21	3	4	7
99	4.04E-05	TGCAGCGTTGAGGACAGTAACACCGGGGAGCTGTTTTTT	CSVEDSNTGELFF	TRBV29-1*01	TRBV29-1	TRBJ2-2*01	TRBJ2-2	TRBD1*01	TRBD1	10	11	16	18	0	1	1
99	4.04E-05	TGTGCCACCAGCCCCAGGGCCAACGTCCTGACTTTC	CATSPRANVLTF	TRBV24-1*01	TRBV24-1	TRBJ2-6*01	TRBJ2-6	TRBD1*01, TRBD2*01	TRBD1, TRBD2	10	11	14	16	0	1	1
99	4.04E-05	TGCAGTGCTAGACCCTCCTCCTACGAGCAGTACTTC	CSARPSSYEQYF	TRBV20-1*01, TRBV20-1*04, TRBV20-1*05, TRBV20-1*07	TRBV20-1	TRBJ2-7*01	TRBJ2-7	TRBD2*02	TRBD2	11	12	16	17	0	0	0
99	4.04E-05	TGCAGTGCTAGAGTACAGGCAGATACGCAGTATTTT	CSARVQADTQYF	TRBV20-1*01, TRBV20-1*04, TRBV20-1*05, TRBV20-1*07	TRBV20-1	TRBJ2-3*01	TRBJ2-3	TRBD1*01	TRBD1	12	14	18	19	1	0	1
99	4.04E-05	TGCAGTGGTGCGGGGCAGGCCTACGAGCAGTACTTC	CSGAGQAYEQYF	TRBV20-1*06, TRBV20-1*03, TRBV20-1*01, TRBV20-1*04, TRBV20-1*05, TRBV20-1*02, TRBV20-1*07	TRBV20-1	TRBJ2-7*01	TRBJ2-7	TRBD2*01	TRBD2	6	9	14	19	2	4	6
99	4.04E-05	TGCAGCGTTGAAGATCAAGAAAATGGCTACACCTTC	CSVEDQENGYTF	TRBV29-1*01	TRBV29-1	TRBJ1-2*01	TRBJ1-2			13	-1	-1	22	-1	-1	8
99	4.04E-05	TGCAGTGCTAGGGGGGAGCTCACCCCTCCACTTT	CSARGE~SPLHF	TRBV20-1*01, TRBV20-1*04, TRBV20-1*05, TRBV20-1*07	TRBV20-1	TRBJ1-6*01	TRBJ1-6	TRBD1*01, TRBD2*02, TRBD2*01	TRBD1, TRBD2	10	11	15	19	0	3	3
99	4.04E-05	TGTGCCACCAGTGATGGGCCTGGCTACACCTTC	CATSDGPGYTF	TRBV24-1*01	TRBV24-1	TRBJ1-2*01	TRBJ1-2	TRBD1*01	TRBD1	14	15	18	20	0	1	1
99	4.04E-05	TGCGCCAGCAGTGAGGGACAGGAAGCTTTCTTT	CASSEGQEAFF	TRBV10-1*01	TRBV10-1	TRBJ1-1*01	TRBJ1-1	TRBD1*01	TRBD1	14	15	20	21	0	0	0
99	4.04E-05	TGCAGTGCTAGAGTTGTCTACGAGCAGTACTTC	CSARVVYEQYF	TRBV20-1*01, TRBV20-1*04, TRBV20-1*05, TRBV20-1*07	TRBV20-1	TRBJ2-7*01	TRBJ2-7	TRBD1*01	TRBD1	12	14	16	17	1	0	1
99	4.04E-05	TGCAGCGTTGAAGATCCCATCGAGCAGTACTTC	CSVEDPIEQYF	TRBV29-1*01	TRBV29-1	TRBJ2-7*01	TRBJ2-7	TRBD1*01, TRBD2*02, TRBD2*01	TRBD1, TRBD2	13	14	17	20	0	2	2
99	4.04E-05	TGCAGCGTTGGAGGGATCGAGCAGTACTTC	CSVGGIEQYF	TRBV29-1*01	TRBV29-1	TRBJ2-7*01	TRBJ2-7	TRBD2*02	TRBD2	9	10	14	17	0	2	2
99	4.04E-05	TGTGCCAGCAGACTACGAGCAGTACTTC	CASRL~EQYF	TRBV12-4*01, TRBV12-3*01	TRBV12-4, TRBV12-3	TRBJ2-7*01	TRBJ2-7	TRBD1*01, TRBD2*02, TRBD2*01	TRBD1, TRBD2	10	-1	-1	12	-1	-1	1
98	4.00E-05	TGTGCCACCAGTGGGAGGGGACAGGGAAAGGGCTCAATCAGCCCCAGCATTTT	CATSGRGQG~GLNQPQHF	TRBV24-1*01	TRBV24-1	TRBJ1-5*01	TRBJ1-5	TRBD1*01	TRBD1	12	17	25	34	4	8	12
98	4.00E-05	TGTGCCATCAGTGATGGGGGCAGAAGGATGAACACTGAAGCTTTCTTT	CAISDGGRRMNTEAFF	TRBV10-3*01, TRBV10-3*02	TRBV10-3	TRBJ1-1*01	TRBJ1-1	TRBD1*01	TRBD1	13	15	20	28	1	7	8
98	4.00E-05	TGTGCCACCAGTGATTCGAGGGGAGGCGGGACAGATACGCAGTATTTT	CATSDSRGGGTDTQYF	TRBV24-1*01	TRBV24-1	TRBJ2-3*01	TRBJ2-3	TRBD2*02	TRBD2	15	20	25	30	4	4	8
98	4.00E-05	TGCAGCGCCAAAGGGCAGGGGCACGGTGCGAACTATGGCTACACCTTC	CSAKGQGHGANYGYTF	TRBV29-1*01, TRBV29-1*03	TRBV29-1	TRBJ1-2*01	TRBJ1-2	TRBD1*01	TRBD1	7	15	20	30	7	9	16
98	4.00E-05	TGTGCCAGCAGTCCATAGGGACTAGCGGGACATACGAGCAGTACTTC	CASSP*GL~GTYEQYF	TRBV6-4*02, TRBV6-4*01	TRBV6-4	TRBJ2-7*01	TRBJ2-7	TRBD2*02	TRBD2	12	17	29	32	4	2	6
98	4.00E-05	TGTGCCATCAGTCCTATTGGGGTCTAGCTCCTACGAGCAGTACTTC	CAISPIGV~SSYEQYF	TRBV10-3*01, TRBV10-3*02	TRBV10-3	TRBJ2-7*01	TRBJ2-7	TRBD1*01, TRBD2*02, TRBD2*01	TRBD1, TRBD2	11	18	21	27	6	5	11
98	4.00E-05	TGTGCCATCAGTGAGTCCGGGGCAGGGAATCAGCCCCAGCATTTT	CAISESGAGNQPQHF	TRBV10-3*01, TRBV10-3*02	TRBV10-3	TRBJ1-5*01	TRBJ1-5	TRBD1*01, TRBD2*01	TRBD1, TRBD2	16	22	26	27	5	0	5
98	4.00E-05	TGTGCCATCAGTGAGGGCAAGTTAAGCACAGATACGCAGTATTTT	CAISEGKLSTDTQYF	TRBV10-3*01, TRBV10-3*02	TRBV10-3	TRBJ2-3*01	TRBJ2-3	TRBD1*01, TRBD2*02, TRBD2*01	TRBD1, TRBD2	14	15	17	24	0	6	6
98	4.00E-05	TGCAGCGTTGACTCCTTGGACAGGGGTGGGTATGGCTACACCTTC	CSVDSLDRGGYGYTF	TRBV29-1*01	TRBV29-1	TRBJ1-2*01	TRBJ1-2	TRBD1*01	TRBD1	10	17	25	30	6	4	10
98	4.00E-05	TGTGCCACCAGCGAGGGACAGGTGAATGAAAAACTGTTTTTT	CATSEGQVNEKLFF	TRBV24-1*01	TRBV24-1	TRBJ1-4*01	TRBJ1-4	TRBD1*01	TRBD1	10	14	21	24	3	2	5
98	4.00E-05	TGTGCCAGCAGCTCAGGACAGGGGGCTGAGGGCTACACCTTC	CASSSGQGAEGYTF	TRBV7-8*01	TRBV7-8	TRBJ1-2*01	TRBJ1-2	TRBD1*01	TRBD1	12	15	25	30	2	4	6
98	4.00E-05	TGTGCCAGCAGCGTAGCCACGGGGGGCTATGGCTACACCTTC	CASSVATGGYGYTF	TRBV9*02, TRBV9*01	TRBV9	TRBJ1-2*01	TRBJ1-2	TRBD2*01	TRBD2	10	19	25	26	8	0	8
98	4.00E-05	TGTGCCAGCAGATTGACTCATGGAGGCACTGAAGCTTTCTTT	CASRLTHGGTEAFF	TRBV6-4*02, TRBV6-4*01	TRBV6-4	TRBJ1-1*01	TRBJ1-1	TRBD2*02	TRBD2	10	21	25	26	10	0	10
98	4.00E-05	TGCGCCAGCTGTAGCGGGAGCGGTAATCACGAGCAGTACTTC	CASCSGSGNHEQYF	TRBV10-2*01	TRBV10-2	TRBJ2-7*01	TRBJ2-7	TRBD2*02	TRBD2	8	11	19	28	2	8	10
98	4.00E-05	TGCGCCAGCAGTGGACCGGGACTAGGGAACGAGCAGTACTTC	CASSGPGLGNEQYF	TRBV10-1*02, TRBV10-1*01	TRBV10-1	TRBJ2-7*01	TRBJ2-7	TRBD2*02, TRBD2*01	TRBD2	12	17	24	28	4	3	7
98	4.00E-05	TGCAGCGTTGAAGATTACAGCAGGGAGTACGACTACACCTTC	CSVEDYSREYDYTF	TRBV29-1*01	TRBV29-1	TRBJ1-2*01	TRBJ1-2	TRBD1*01, TRBD2*02	TRBD1, TRBD2	13	20	24	32	6	7	13
98	4.00E-05	TGTGCCGCCGGGACTACGTTCTCCTACGAGCAGTACTTC	CAAGTTFSYEQYF	TRBV10-3*01, TRBV10-3*02	TRBV10-3	TRBJ2-7*01	TRBJ2-7	TRBD2*02, TRBD2*01	TRBD2	5	9	15	20	3	4	7
98	4.00E-05	TGTGCCACCAGTTTCGGTCCGAGGGGAGAGCTGTTTTTT	CATSFGPRGELFF	TRBV24-1*01	TRBV24-1	TRBJ2-2*01	TRBJ2-2	TRBD1*01, TRBD2*02	TRBD1, TRBD2	11	21	25	27	9	1	10
98	4.00E-05	TGTGCCACCAGTGAGACCGGGACAGGGGCAGCTTTCTTT	CATSETGTGAAFF	TRBV24-1*01	TRBV24-1	TRBJ1-1*01	TRBJ1-1	TRBD1*01	TRBD1	13	18	27	29	4	1	5
98	4.00E-05	TGTGCCAGCAGTGACAGGGTCTCCTACGAGCAGTACTTC	CASSDRVSYEQYF	TRBV2*01, TRBV2*02, TRBV2*03	TRBV2	TRBJ2-7*01	TRBJ2-7	TRBD1*01	TRBD1	13	14	18	20	0	1	1
98	4.00E-05	TGTGCCAGCAGCGTAGGACAGGGGCCCGGCTACACCTTC	CASSVGQGPGYTF	TRBV9*02, TRBV9*01	TRBV9	TRBJ1-2*01	TRBJ1-2	TRBD1*01	TRBD1	15	16	23	27	0	3	3
98	4.00E-05	TGTGCCAGCAGCGAAACAGGGCGGGATGGCTACACCTTC	CASSETGRDGYTF	TRBV9*02, TRBV9*01	TRBV9	TRBJ1-2*01	TRBJ1-2	TRBD1*01	TRBD1	12	15	20	25	2	4	6
98	4.00E-05	TGCGCCAGCAGCCAAGACAGATACTATGGCTACACCTTC	CASSQDRYYGYTF	TRBV4-1*02, TRBV4-1*01	TRBV4-1	TRBJ1-2*01	TRBJ1-2	TRBD1*01	TRBD1	16	17	19	22	0	2	2
98	4.00E-05	TGCAGTGCTGCATCGACAGCCCTCTATGGCTACACCTTC	CSAASTALYGYTF	TRBV20-1*06, TRBV20-1*03, TRBV20-1*01, TRBV20-1*04, TRBV20-1*05, TRBV20-1*02, TRBV20-1*07	TRBV20-1	TRBJ1-2*01	TRBJ1-2	TRBD1*01	TRBD1	8	14	18	23	5	4	9
98	4.00E-05	TGCAGTGCTAGAGGGATAGGGCGTGACGAGCAGTACTTC	CSARGIGRDEQYF	TRBV20-1*01, TRBV20-1*04, TRBV20-1*05, TRBV20-1*07	TRBV20-1	TRBJ2-7*01	TRBJ2-7	TRBD1*01, TRBD2*02	TRBD1, TRBD2	12	17	20	25	4	4	8
98	4.00E-05	TGCAGTGCCGCCCCCAGGGCACGGTCACCCCTCCACTTT	CSAAPRARSPLHF	TRBV20-1*06, TRBV20-1*03, TRBV20-1*01, TRBV20-1*04, TRBV20-1*05, TRBV20-1*02, TRBV20-1*07	TRBV20-1	TRBJ1-6*01	TRBJ1-6	TRBD1*01	TRBD1	7	9	14	24	1	9	10
98	4.00E-05	TGCAGCGTTAGGCCTAGCAGCTCCTACGAGCAGTACTTC	CSVRPSSSYEQYF	TRBV29-1*01, TRBV29-1*03	TRBV29-1	TRBJ2-7*01	TRBJ2-7	TRBD2*02, TRBD2*01	TRBD2	8	13	17	20	4	2	6
98	4.00E-05	TGCAGCGCCGGCATGGGCGGCAATCAGCCCCAGCATTTT	CSAGMGGNQPQHF	TRBV29-1*03	TRBV29-1	TRBJ1-5*01	TRBJ1-5	TRBD1*01	TRBD1	11	14	17	19	2	1	3
98	4.00E-05	TGCAGCGCCAAACCCGGACGGAACTATGGCTACACCTTC	CSAKPGRNYGYTF	TRBV29-1*01, TRBV29-1*03	TRBV29-1	TRBJ1-2*01	TRBJ1-2	TRBD1*01, TRBD2*02, TRBD2*01	TRBD1, TRBD2	7	15	18	21	7	2	9
98	4.00E-05	TGCAGTGCTGACGGGAGGTACTACGAGCAGTACTTC	CSADGRYYEQYF	TRBV20-1*06, TRBV20-1*03, TRBV20-1*01, TRBV20-1*04, TRBV20-1*05, TRBV20-1*02, TRBV20-1*07	TRBV20-1	TRBJ2-7*01	TRBJ2-7	TRBD2*02	TRBD2	8	11	17	20	2	2	4
98	4.00E-05	TGCAGCGTTGGCGCGACAGTTGGTGGCTACACCTTC	CSVGATVGGYTF	TRBV29-1*01	TRBV29-1	TRBJ1-2*01	TRBJ1-2	TRBD1*01	TRBD1	9	14	18	23	4	4	8
98	4.00E-05	TGCAGCGCAACACAGCAGTGTATGGCTACACCTTC	CSATQQ~YGYTF	TRBV20-1*01, TRBV20-1*05, TRBV20-1*07	TRBV20-1	TRBJ1-2*01	TRBJ1-2	TRBD1*01	TRBD1	4	11	14	20	6	5	11
98	4.00E-05	TGCAGTGCTAGAGCCAGCTACGAGCAGTACTTC	CSARASYEQYF	TRBV20-1*01, TRBV20-1*04, TRBV20-1*05, TRBV20-1*07	TRBV20-1	TRBJ2-7*01	TRBJ2-7	TRBD1*01	TRBD1	12	14	16	17	1	0	1
98	4.00E-05	TGCAGTGCCAGAGGGGGGGCACCCCTCCACTTT	CSARGGAPLHF	TRBV20-1*01, TRBV20-1*04, TRBV20-1*05, TRBV20-1*07	TRBV20-1	TRBJ1-6*01	TRBJ1-6	TRBD2*01	TRBD2	12	13	18	19	0	0	0
98	4.00E-05	TGCAGTGCTACCACATACGAGCAGTACTTC	CSATTYEQYF	TRBV20-1*06, TRBV20-1*03, TRBV20-1*01, TRBV20-1*04, TRBV20-1*05, TRBV20-1*02, TRBV20-1*07	TRBV20-1	TRBJ2-7*01	TRBJ2-7	TRBD1*01	TRBD1	9	12	14	15	2	0	2
98	4.00E-05	TGCAGTGCTAAACAGTACGAGCAGTACTTC	CSAKQYEQYF	TRBV20-1*01, TRBV20-1*05, TRBV20-1*07	TRBV20-1	TRBJ2-7*01	TRBJ2-7	TRBD1*01	TRBD1	9	11	14	15	1	0	1
97	3.96E-05	TGCAGTGCTAGAGATAAGAGGGGCCTAGCGGCAGACGCAACCTACGAGCAGTACTTC	CSARDKRGLAADATYEQYF	TRBV20-1*01, TRBV20-1*05, TRBV20-1*07	TRBV20-1	TRBJ2-7*01	TRBJ2-7	TRBD2*02, TRBD2*01	TRBD2	13	24	30	40	10	9	19
97	3.96E-05	TGTGCCATCAGTGAGCCGAGAGCCGCGGGAGTAAAAGAGCAGTACTTC	CAISEPRAAGVKEQYF	TRBV10-3*01, TRBV10-3*02	TRBV10-3	TRBJ2-7*01	TRBJ2-7	TRBD2*02	TRBD2	14	24	30	36	9	5	14
97	3.96E-05	TGTGCCACCAGTGCCTCTCCGGGACAGGGGAACAACGAGCAGTACTTC	CATSASPGQGNNEQYF	TRBV24-1*01	TRBV24-1	TRBJ2-7*01	TRBJ2-7	TRBD1*01	TRBD1	12	20	29	34	7	4	11
97	3.96E-05	TGTGCCACCAGTGATTTGGGTAGCGGGGTGGGCAATGAGCAGTTCTTC	CATSDLGSGVGNEQFF	TRBV24-1*01	TRBV24-1	TRBJ2-1*01	TRBJ2-1	TRBD2*01	TRBD2	17	20	27	32	2	4	6
97	3.96E-05	TGTGCCACCAGTGATGGTTCTCGAGGGGAAAATCAGCCCCAGCATTTT	CATSDGSRGENQPQHF	TRBV24-1*01	TRBV24-1	TRBJ1-5*01	TRBJ1-5	TRBD1*01, TRBD2*02	TRBD1, TRBD2	14	23	27	30	8	2	10
97	3.96E-05	TGCGCCAGCAGCCACGTGACGAACAGGGCGAACTATGGCTACACCTTC	CASSHVTNRANYGYTF	TRBV4-3*01	TRBV4-3	TRBJ1-2*01	TRBJ1-2	TRBD1*01	TRBD1	13	22	27	30	8	2	10
97	3.96E-05	TGTGCCACCAGTGATTGAACAGGGACAGCAATCAGCCCCAGCATTTT	CATSD*TG~SNQPQHF	TRBV24-1*01	TRBV24-1	TRBJ1-5*01	TRBJ1-5	TRBD1*01	TRBD1	15	18	23	26	2	2	4
97	3.96E-05	TGTGCCACCAGCCCATGGGGCGGAGCTCCTACAATGAGCAGTTCTTC	CATSPWGG~SYNEQFF	TRBV24-1*01	TRBV24-1	TRBJ2-1*01	TRBJ2-1	TRBD1*01	TRBD1	10	16	20	25	5	4	9
97	3.96E-05	TGTGCCAGCAGCGACGGACTAGCGGGAGGACAATGAGCAGTTCTTC	CASSDGLA~EDNEQFF	TRBV9*02, TRBV9*01, TRBV9*03	TRBV9	TRBJ2-1*01	TRBJ2-1	TRBD2*02	TRBD2	12	15	28	29	2	0	2
97	3.96E-05	TGTGCCATCAGTGACACCGGGACACCTTCGACTGAAGCTTTCTTT	CAISDTGTPSTEAFF	TRBV10-3*01, TRBV10-3*02	TRBV10-3	TRBJ1-1*01	TRBJ1-1	TRBD1*01	TRBD1	13	18	23	30	4	6	10
97	3.96E-05	TGTGCCATCAGTGAATGGGGACAGCCGCCGAGGGACTGCACCTTC	CAISEWGQPPRDCTF	TRBV10-3*01, TRBV10-3*02	TRBV10-3	TRBJ1-2*01	TRBJ1-2	TRBD1*01	TRBD1	13	17	23	38	3	14	17
97	3.96E-05	TGTGCCATCAGGTTTAAATTGACAGAGAACTATGGCTACACCTTC	CAIRFKLTENYGYTF	TRBV10-3*01, TRBV10-3*02	TRBV10-3	TRBJ1-2*01	TRBJ1-2	TRBD1*01	TRBD1	10	20	24	27	9	2	11
97	3.96E-05	TGTGCCACCTCGACAGGACTAGCGGGATTGGATGAGCAGTTCTTC	CATSTGLAGLDEQFF	TRBV10-3*01, TRBV10-3*02	TRBV10-3	TRBJ2-1*01	TRBJ2-1	TRBD2*02	TRBD2	6	15	26	31	8	4	12
97	3.96E-05	TGTGCCACCCTCTCTGGAGGGGGCAAGGATTCACCCCTCCACTTT	CATLSGGGKDSPLHF	TRBV2*01, TRBV2*02, TRBV2*03	TRBV2	TRBJ1-6*01	TRBJ1-6	TRBD1*01	TRBD1	6	17	23	28	10	4	14
97	3.96E-05	TGTGCCACCAGTGATACCCGGGACAGCACCTACGAGCAGTACTTC	CATSDTRDSTYEQYF	TRBV24-1*01	TRBV24-1	TRBJ2-7*01	TRBJ2-7	TRBD1*01	TRBD1	14	19	25	28	4	2	6
97	3.96E-05	TGTGCCACCAGTGACGGACGCGGGAACTCCTACGAGCAGTACTTC	CATSDGRGNSYEQYF	TRBV24-1*01	TRBV24-1	TRBJ2-7*01	TRBJ2-7	TRBD2*02	TRBD2	13	19	24	26	5	1	6
97	3.96E-05	TGTGCCAGTAGTACCTCCGGGACGGTAAATGAAAAACTGTTTTTT	CASSTSGTVNEKLFF	TRBV19*01, TRBV19*03, TRBV19*02	TRBV19	TRBJ1-4*01	TRBJ1-4	TRBD1*01, TRBD2*02, TRBD2*01	TRBD1, TRBD2	12	18	22	27	5	4	9
97	3.96E-05	TGTGCCAGCAGTGAAGCGCTGTCAGGGGGAACTGGCTACACCTTC	CASSEALSGGTGYTF	TRBV2*01, TRBV2*03	TRBV2	TRBJ1-2*01	TRBJ1-2	TRBD1*01	TRBD1	16	22	28	32	5	3	8
97	3.96E-05	TGCGCCAGCAGTCCGGGACAGGGGTCCGCATACGAGCAGTACTTC	CASSPGQGSAYEQYF	TRBV10-1*02, TRBV10-1*01	TRBV10-1	TRBJ2-7*01	TRBJ2-7	TRBD1*01	TRBD1	11	14	23	30	2	6	8
97	3.96E-05	TGCGCCAGCAGTGAGTCGGGTGTCCCCTACAATGAGCAGTTCTTC	CASSESGVPYNEQFF	TRBV10-2*01	TRBV10-2	TRBJ2-1*01	TRBJ2-1	TRBD1*01	TRBD1	16	20	24	25	3	0	3
97	3.96E-05	TGCGCCAGCAGTGAGATTGGGGTATGGGCCTACGAGCAGTACTTC	CASSEIGVWAYEQYF	TRBV10-1*01	TRBV10-1	TRBJ2-7*01	TRBJ2-7	TRBD1*01, TRBD2*01	TRBD1, TRBD2	14	18	21	28	3	6	9
97	3.96E-05	TGCAGTGCCCCGCTCCAGACCGGGAGGGCAGATACGCAGTATTTT	CSAPLQTGRADTQYF	TRBV20-1*06, TRBV20-1*03, TRBV20-1*01, TRBV20-1*04, TRBV20-1*05, TRBV20-1*02, TRBV20-1*07	TRBV20-1	TRBJ2-3*01	TRBJ2-3	TRBD2*02	TRBD2	7	20	27	28	12	0	12
97	3.96E-05	TGTGCCACCAGTGACCCACAGGGGCGTCCTACGAGCAGTACTTC	CATSDPQ~ASYEQYF	TRBV24-1*01	TRBV24-1	TRBJ2-7*01	TRBJ2-7	TRBD1*01	TRBD1	13	17	23	26	3	2	5
97	3.96E-05	TGTGCCACCAGTGCGTTCGGGGACGGTGGTGAGCAGTTCTTC	CATSAFGDGGEQFF	TRBV24-1*01	TRBV24-1	TRBJ2-1*01	TRBJ2-1	TRBD1*01, TRBD2*02, TRBD2*01	TRBD1, TRBD2	12	19	23	29	6	5	11
97	3.96E-05	TGTGCCACCAGTGATGGGAGATGGGGCCACGAGCAGTACTTC	CATSDGRWGHEQYF	TRBV24-1*01	TRBV24-1	TRBJ2-7*01	TRBJ2-7	TRBD1*01, TRBD2*02	TRBD1, TRBD2	14	22	26	28	7	1	8
97	3.96E-05	TGTGCCACCAGTGATGACAGGGACACCGGGGAGCTGTTTTTT	CATSDDRDTGELFF	TRBV24-1*01	TRBV24-1	TRBJ2-2*01	TRBJ2-2	TRBD1*01	TRBD1	14	15	21	22	0	0	0
97	3.96E-05	TGTGCCACCAGTGACTCCGGAATCTCCTACGAGCAGTACTTC	CATSDSGISYEQYF	TRBV24-1*01	TRBV24-1	TRBJ2-7*01	TRBJ2-7	TRBD2*02	TRBD2	13	14	17	23	0	5	5
97	3.96E-05	TGTGCCACCAGAGCAGGGGGCAGAGCAGATACGCAGTATTTT	CATRAGGRADTQYF	TRBV24-1*01	TRBV24-1	TRBJ2-3*01	TRBJ2-3	TRBD1*01	TRBD1	10	13	20	25	2	4	6
97	3.96E-05	TGTGCCAGCAGTGACGCACAGGGTAGGGACACCATATATTTT	CASSDAQGRDTIYF	TRBV9*02, TRBV9*01, TRBV9*03	TRBV9	TRBJ1-3*01	TRBJ1-3	TRBD1*01	TRBD1	10	17	22	28	6	5	11
97	3.96E-05	TGTGCCAGCAAAGGCGACGGCCCAGGTAATGAGCAGTTCTTC	CASKGDGPGNEQFF	TRBV2*01, TRBV2*02, TRBV2*03	TRBV2	TRBJ2-1*01	TRBJ2-1	TRBD1*01	TRBD1	9	22	25	27	12	1	13
97	3.96E-05	TGCGCCAGCAGCGCCCGGGGCAGGTCGATTGGCTACACCTTC	CASSARGRSIGYTF	TRBV4-3*03, TRBV4-3*01, TRBV4-3*04	TRBV4-3	TRBJ1-2*01	TRBJ1-2	TRBD1*01, TRBD2*01	TRBD1, TRBD2	11	16	20	29	4	8	12
97	3.96E-05	TGCAGCGTAGCTACAGGAGGCAGCTCCTACGAGCAGTACTTC	CSVATGGSSYEQYF	TRBV29-1*01	TRBV29-1	TRBJ2-7*01	TRBJ2-7	TRBD1*01, TRBD2*02	TRBD1, TRBD2	7	12	16	23	4	6	10
97	3.96E-05	TGCAGTGCAACGGGACAGGGGCTAACTATGGCTACACCTTC	CSATGQG~NYGYTF	TRBV20-1*06, TRBV20-1*03, TRBV20-1*01, TRBV20-1*04, TRBV20-1*05, TRBV20-1*02, TRBV20-1*07	TRBV20-1	TRBJ1-2*01	TRBJ1-2	TRBD1*01	TRBD1	7	11	20	21	3	0	3
97	3.96E-05	TGCGCCAGCAGTGCAACAGGGGGTTGGGAGCAGTACTTC	CASSATGGWEQYF	TRBV10-1*02, TRBV10-1*01	TRBV10-1	TRBJ2-7*01	TRBJ2-7	TRBD1*01	TRBD1	12	15	22	27	2	4	6
97	3.96E-05	TGCAGTGCTAGAGATCGGGCAGGCTATGGCTACACCTTC	CSARDRAGYGYTF	TRBV20-1*01, TRBV20-1*05, TRBV20-1*07	TRBV20-1	TRBJ1-2*01	TRBJ1-2	TRBD1*01, TRBD2*02, TRBD2*01	TRBD1, TRBD2	13	19	22	23	5	0	5
97	3.96E-05	TGCAGTGCCCCTCGGGACAGGCAGTTTGGCTACACCTTC	CSAPRDRQFGYTF	TRBV20-1*06, TRBV20-1*03, TRBV20-1*01, TRBV20-1*04, TRBV20-1*05, TRBV20-1*02, TRBV20-1*07	TRBV20-1	TRBJ1-2*01	TRBJ1-2	TRBD1*01	TRBD1	7	13	20	26	5	5	10
97	3.96E-05	TGCAGTGGGGTGGGACTGAATAATTCACCCCTCCACTTT	CSGVGLNNSPLHF	TRBV20-1*06, TRBV20-1*03, TRBV20-1*01, TRBV20-1*04, TRBV20-1*05, TRBV20-1*02, TRBV20-1*07	TRBV20-1	TRBJ1-6*01	TRBJ1-6	TRBD2*02, TRBD2*01	TRBD2	6	11	16	19	4	2	6
97	3.96E-05	TGCAGCGTTTTGAGGGGGCACGACTATGGCTACACCTTC	CSVLRGHDYGYTF	TRBV29-1*01, TRBV29-1*03	TRBV29-1	TRBJ1-2*01	TRBJ1-2	TRBD1*01	TRBD1	8	12	18	22	3	3	6
97	3.96E-05	TGCAGCGTTGCTTCAGGGGATGTGGTCGAGCAGTACTTC	CSVASGDVVEQYF	TRBV29-1*01	TRBV29-1	TRBJ2-7*01	TRBJ2-7	TRBD1*01	TRBD1	9	13	18	26	3	7	10
97	3.96E-05	TGCAGCGTTGGAAGGGGAGGCGATCAGCCCCAGCATTTT	CSVGRGGDQPQHF	TRBV29-1*01	TRBV29-1	TRBJ1-5*01	TRBJ1-5	TRBD2*02	TRBD2	9	14	19	22	4	2	6
97	3.96E-05	TGCAGCGTTGAGGGCGGGAGCTCCTACGAGCAGTACTTC	CSVEGGSSYEQYF	TRBV29-1*01	TRBV29-1	TRBJ2-7*01	TRBJ2-7	TRBD2*02	TRBD2	10	13	19	20	2	0	2
97	3.96E-05	TGCAGCGTCCTCGGAGGGTCGCCCTATGGCTACACCTTC	CSVLGGSPYGYTF	TRBV29-1*01, TRBV29-1*03	TRBV29-1	TRBJ1-2*01	TRBJ1-2	TRBD2*02	TRBD2	7	12	17	23	4	5	9
97	3.96E-05	TGTGCCACCGGGGCTAGCGGGACAATGAGCAGTTCTTC	CATGAS~DNEQFF	TRBV24-1*01	TRBV24-1	TRBJ2-1*01	TRBJ2-1	TRBD2*02, TRBD2*01	TRBD2	8	13	20	21	4	0	4
97	3.96E-05	TGTGCCACCTATAACTAGCACCCACGAGCAGTACTTC	CATYN*~THEQYF	TRBV24-1*01	TRBV24-1	TRBJ2-7*01	TRBJ2-7	TRBD2*02, TRBD2*01	TRBD2	8	13	18	23	4	4	8
97	3.96E-05	TGTGCCATCAGAAGAGGTGACTATGGCTACACCTTC	CAIRRGDYGYTF	TRBV2*01, TRBV2*02, TRBV2*03	TRBV2	TRBJ1-2*01	TRBJ1-2	TRBD2*02	TRBD2	10	13	16	19	2	2	4
97	3.96E-05	TGTGCCAGCAGCCCTCTACAGGGTGAAGCTTTCTTT	CASSPLQGEAFF	TRBV9*02, TRBV9*01, TRBV9*03	TRBV9	TRBJ1-1*01	TRBJ1-1	TRBD1*01	TRBD1	11	17	22	23	5	0	5
97	3.96E-05	TGTGCCAGCAACAGGGGTCCCTACGAGCAGTACTTC	CASNRGPYEQYF	TRBV2*01, TRBV2*02, TRBV2*03	TRBV2	TRBJ2-7*01	TRBJ2-7	TRBD1*01	TRBD1	9	10	16	19	0	2	2
97	3.96E-05	TGCAGTGCTTACGAGGATGCTTACGAGCAGTACTTC	CSAYEDAYEQYF	TRBV20-1*06, TRBV20-1*03, TRBV20-1*01, TRBV20-1*04, TRBV20-1*05, TRBV20-1*02, TRBV20-1*07	TRBV20-1	TRBJ2-7*01	TRBJ2-7	TRBD2*02	TRBD2	8	12	15	21	3	5	8
97	3.96E-05	TGCAGTGCTAGTGGGTGGGGGTACGAGCAGTACTTC	CSASGWGYEQYF	TRBV20-1*01, TRBV20-1*04, TRBV20-1*05, TRBV20-1*07	TRBV20-1	TRBJ2-7*01	TRBJ2-7	TRBD1*01, TRBD2*01	TRBD1, TRBD2	11	16	20	21	4	0	4
97	3.96E-05	TGCAGTGCTAGGGACAGGGACTACGAGCAGTACTTC	CSARDRDYEQYF	TRBV20-1*01, TRBV20-1*04, TRBV20-1*05, TRBV20-1*07	TRBV20-1	TRBJ2-7*01	TRBJ2-7	TRBD1*01	TRBD1	10	11	18	20	0	1	1
97	3.96E-05	TGCAGTGCTAGAGGGGGTAATTCACCCCTCCACTTT	CSARGGNSPLHF	TRBV20-1*01, TRBV20-1*04, TRBV20-1*05, TRBV20-1*07	TRBV20-1	TRBJ1-6*01	TRBJ1-6	TRBD1*01, TRBD2*01	TRBD1, TRBD2	12	13	16	17	0	0	0
97	3.96E-05	TGCAGTGCTAGAGAGGCAAATTCACCCCTCCACTTT	CSAREANSPLHF	TRBV20-1*01, TRBV20-1*05, TRBV20-1*07	TRBV20-1	TRBJ1-6*01	TRBJ1-6	TRBD1*01	TRBD1	13	14	16	18	0	1	1
97	3.96E-05	TGCAGTGCCCACAGGGGTCTTGGCGAGCAGTACTTC	CSAHRGLGEQYF	TRBV20-1*06, TRBV20-1*03, TRBV20-1*01, TRBV20-1*04, TRBV20-1*05, TRBV20-1*02, TRBV20-1*07	TRBV20-1	TRBJ2-7*01	TRBJ2-7	TRBD1*01	TRBD1	7	10	16	23	2	6	8
97	3.96E-05	TGCAGTGCAGGGACAGGGAACTATGGCTACACCTTC	CSAGTGNYGYTF	TRBV20-1*06, TRBV20-1*03, TRBV20-1*01, TRBV20-1*04, TRBV20-1*05, TRBV20-1*02, TRBV20-1*07	TRBV20-1	TRBJ1-2*01	TRBJ1-2	TRBD1*01	TRBD1	7	9	17	18	1	0	1
97	3.96E-05	TGCAGCGTTGAAGGACAGGGGTATGGCTACACCTTC	CSVEGQGYGYTF	TRBV29-1*01	TRBV29-1	TRBJ1-2*01	TRBJ1-2	TRBD1*01	TRBD1	12	13	20	21	0	0	0
97	3.96E-05	TGCAGCGTCGGGGGTAGCAATCAGCCCCAGCATTTT	CSVGGSNQPQHF	TRBV29-1*01	TRBV29-1	TRBJ1-5*01	TRBJ1-5	TRBD2*01	TRBD2	7	8	13	14	0	0	0
97	3.96E-05	TGCAGCGTGCGGGCGGACTCCTACGAGCAGTACTTC	CSVRADSYEQYF	TRBV29-1*01, TRBV29-1*03	TRBV29-1	TRBJ2-7*01	TRBJ2-7	TRBD2*02, TRBD2*01	TRBD2	7	8	12	17	0	4	4
97	3.96E-05	TGCAGCGCAGGAGGGGTAGACTACGAGCAGTACTTC	CSAGGVDYEQYF	TRBV29-1*03	TRBV29-1	TRBJ2-7*01	TRBJ2-7	TRBD2*02	TRBD2	7	9	14	20	1	5	6
97	3.96E-05	TGTGCCAGCTTCAAAGACTATGGCTACACCTTC	CASFKDYGYTF	TRBV2*01, TRBV2*02, TRBV2*03	TRBV2	TRBJ1-2*01	TRBJ1-2	TRBD2*02, TRBD2*01	TRBD2	8	-1	-1	16	-1	-1	7
97	3.96E-05	TGTGCCAGCAGCACCATCTATGGCTACACCTTC	CASSTIYGYTF	TRBV2*01, TRBV2*02, TRBV2*03	TRBV2	TRBJ1-2*01	TRBJ1-2			10	-1	-1	17	-1	-1	6
97	3.96E-05	TGCAGCGTTGATTCTCACTATGGCTACACCTTC	CSVDSHYGYTF	TRBV29-1*01	TRBV29-1	TRBJ1-2*01	TRBJ1-2	TRBD2*02	TRBD2	10	13	15	16	2	0	2
97	3.96E-05	TGCAGCGTTGAAAGGGACTACGAGCAGTACTTC	CSVERDYEQYF	TRBV29-1*01	TRBV29-1	TRBJ2-7*01	TRBJ2-7	TRBD1*01, TRBD2*02, TRBD2*01	TRBD1, TRBD2	11	13	16	17	1	0	1
96	3.91E-05	TGTGCCATCAGTGGCCGGCGTCGGTCCCCGAGCTCCTATAATTCACCCCTCCACTTT	CAISGRRRSPSSYNSPLHF	TRBV10-3*01, TRBV10-3*02	TRBV10-3	TRBJ1-6*01	TRBJ1-6	TRBD1*01, TRBD2*02, TRBD2*01	TRBD1, TRBD2	12	23	27	32	10	4	14
96	3.91E-05	TGTGCCACCAGTGATTTGCAAGGGGCTAGCGGGAGGGATTCCTACGAGCAGTACTTC	CATSDLQGASGRDSYEQYF	TRBV24-1*01	TRBV24-1	TRBJ2-7*01	TRBJ2-7	TRBD2*02	TRBD2	17	25	36	39	7	2	9
96	3.91E-05	TGCGCCAGCATCGCCACCGGGACAGGTGAGGTTCCGTTACTATGGCTACACCTTC	CASIATGTG~RFRYYGYTF	TRBV10-1*02, TRBV10-1*01	TRBV10-1	TRBJ1-2*01	TRBJ1-2	TRBD1*01	TRBD1	9	18	25	38	8	12	20
96	3.91E-05	TGTGCCATCAGTCGGGAGAAGGTAATGGGGGGAGGCAATGAGCAGTTCTTC	CAISREKVMGGGNEQFF	TRBV10-3*01, TRBV10-3*02	TRBV10-3	TRBJ2-1*01	TRBJ2-1	TRBD2*02, TRBD2*01	TRBD2	11	29	34	35	17	0	17
96	3.91E-05	TGTGCCATCAGTGAGTTAAAAGGGGTGATGGGGGCAAGAGGCTACACCTTC	CAISELKGVMGARGYTF	TRBV10-3*01, TRBV10-3*02	TRBV10-3	TRBJ1-2*01	TRBJ1-2	TRBD1*01	TRBD1	15	29	34	39	13	4	17
96	3.91E-05	TGTGCCATCAGTGAGCACCCCCTACAAGATAGCAATCAGCCCCAGCATTTT	CAISEHPLQDSNQPQHF	TRBV10-3*01, TRBV10-3*02	TRBV10-3	TRBJ1-5*01	TRBJ1-5	TRBD1*01	TRBD1	14	17	22	29	2	6	8
96	3.91E-05	TGTGCCACCAGTGAGACACACCGGGACGGACTCAATCAGCCCCAGCATTTT	CATSETHRDGLNQPQHF	TRBV24-1*01	TRBV24-1	TRBJ1-5*01	TRBJ1-5	TRBD1*01, TRBD2*02, TRBD2*01	TRBD1, TRBD2	13	22	26	32	8	5	13
96	3.91E-05	TGCAGTGCTAGAGATCAAGTCAGAGGAATGCTCCTCTACGAGCAGTACTTC	CSARDQVRGMLLYEQYF	TRBV20-1*01, TRBV20-1*05, TRBV20-1*07	TRBV20-1	TRBJ2-7*01	TRBJ2-7	TRBD2*02, TRBD2*01	TRBD2	13	22	25	35	8	9	17
96	3.91E-05	TGTGCCATCAGTGAGTCTCCGTGACAGGGGACAATCAGCCCCAGCATTTT	CAISESP*~GDNQPQHF	TRBV10-3*01, TRBV10-3*02	TRBV10-3	TRBJ1-5*01	TRBJ1-5	TRBD1*01	TRBD1	16	22	29	31	5	1	6
96	3.91E-05	TGCAGTGCCTTTAAGAGGGGACAGGGTGGAAGTCAGCCCCAGCATTTT	CSAFKRGQGGSQPQHF	TRBV20-1*06, TRBV20-1*03, TRBV20-1*01, TRBV20-1*04, TRBV20-1*05, TRBV20-1*02, TRBV20-1*07	TRBV20-1	TRBJ1-5*01	TRBJ1-5	TRBD1*01	TRBD1	7	17	25	32	9	6	15
96	3.91E-05	TGTGCCACCAGTGATTCCCTAGCGGGAGCCGACGAGCAGTACTTC	CATSDSLAGADEQYF	TRBV24-1*01	TRBV24-1	TRBJ2-7*01	TRBJ2-7	TRBD2*02	TRBD2	15	18	27	31	2	3	5
96	3.91E-05	TGTGCCAGTGCCAGGGACCCCTTGGGTAATTCACCCCTCCACTTT	CASARDPLGNSPLHF	TRBV9*02, TRBV9*01, TRBV9*03	TRBV9	TRBJ1-6*01	TRBJ1-6	TRBD1*01, TRBD2*02, TRBD2*01	TRBD1, TRBD2	7	13	17	26	5	8	13
96	3.91E-05	TGTGCCAGTACCGTGGGGCGCTCGTCTGCGGCCGGCTACACCTTC	CASTVGRSSAAGYTF	TRBV19*01, TRBV19*03, TRBV19*02	TRBV19	TRBJ1-2*01	TRBJ1-2	TRBD1*01	TRBD1	9	14	18	33	4	14	18
96	3.91E-05	TGTGCCAGCAGTTCCATACAGGGTTCCTACAATGAGCAGTTCTTC	CASSSIQGSYNEQFF	TRBV2*01, TRBV2*02, TRBV2*03	TRBV2	TRBJ2-1*01	TRBJ2-1	TRBD1*01	TRBD1	11	17	22	24	5	1	6
96	3.91E-05	TGTGCCAGCAGTGAATCGGACGCCAGCACAGATACGCAGTATTTT	CASSESDASTDTQYF	TRBV25-1*01	TRBV25-1	TRBJ2-3*01	TRBJ2-3	TRBD1*01, TRBD2*02, TRBD2*01	TRBD1, TRBD2	15	17	20	24	1	3	4
96	3.91E-05	TGTGCCAGCAGCGTAGTTCGGGATTGGGATTCACCCCTCCACTTT	CASSVVRDWDSPLHF	TRBV9*02, TRBV9*01	TRBV9	TRBJ1-6*01	TRBJ1-6	TRBD2*02	TRBD2	15	18	22	28	2	5	7
96	3.91E-05	TGTGCCAGCAGGCGGACGGACTTAGCTAACTATGGCTACACCTTC	CASRRTDLANYGYTF	TRBV2*01, TRBV2*02, TRBV2*03	TRBV2	TRBJ1-2*01	TRBJ1-2	TRBD2*02, TRBD2*01	TRBD2	10	17	21	25	6	3	9
96	3.91E-05	TGCGCCAGCAGTCCGACGTGGGAGGAGGGTGAAAAACTGTTTTTT	CASSPTWEEGEKLFF	TRBV10-1*02, TRBV10-1*01	TRBV10-1	TRBJ1-4*01	TRBJ1-4	TRBD2*02	TRBD2	11	23	28	29	11	0	11
96	3.91E-05	TGCAGTGCTAGACCCCCTACAGACTCGGTCTCACCCCTCCACTTT	CSARPPTDSVSPLHF	TRBV20-1*01, TRBV20-1*04, TRBV20-1*05, TRBV20-1*07	TRBV20-1	TRBJ1-6*01	TRBJ1-6	TRBD1*01	TRBD1	11	12	17	30	0	12	12
96	3.91E-05	TGCAGTGCTAGAGAAAGGACAGGGAACACCGGGGAGCTGTTTTTT	CSARERTGNTGELFF	TRBV20-1*01, TRBV20-1*05, TRBV20-1*07	TRBV20-1	TRBJ2-2*01	TRBJ2-2	TRBD1*01	TRBD1	13	16	22	23	2	0	2
96	3.91E-05	TGTGCCCACTCTGTACACCTAGCGACGGGCGAGCAGTTCTTC	CAHSVHLATGEQFF	TRBV10-3*01, TRBV10-3*02	TRBV10-3	TRBJ2-1*01	TRBJ2-1	TRBD2*02, TRBD2*01	TRBD2	5	18	23	30	12	6	18
96	3.91E-05	TGTGCCACCAGTCCTGGGGCGGGAGCTGATACGCAGTATTTT	CATSPGAGADTQYF	TRBV24-1*01	TRBV24-1	TRBJ2-3*01	TRBJ2-3	TRBD2*02	TRBD2	11	18	24	27	6	2	8
96	3.91E-05	TGTGCCACCAGTGACCCGGGACTAGCATATGAGCAGTTCTTC	CATSDPGLAYEQFF	TRBV24-1*01	TRBV24-1	TRBJ2-1*01	TRBJ2-1	TRBD2*02, TRBD2*01	TRBD2	13	17	25	28	3	2	5
96	3.91E-05	TGCGCCAGCAGCTTCTGGCAGGGCAATTCACCCCTCCACTTT	CASSFWQGNSPLHF	TRBV5-1*01	TRBV5-1	TRBJ1-6*01	TRBJ1-6	TRBD1*01	TRBD1	13	18	22	24	4	1	5
96	3.91E-05	TGCAGTGCTAGAGGAGGACAGGTGGCGTACGAGCAGTACTTC	CSARGGQVAYEQYF	TRBV20-1*01, TRBV20-1*04, TRBV20-1*05, TRBV20-1*07	TRBV20-1	TRBJ2-5*01	TRBJ2-5	TRBD1*01	TRBD1	12	15	21	33	2	11	13
96	3.91E-05	TGCAGCGTTGAAGTCCCGACAGGGGATAATGGCTACACCTTC	CSVEVPTGDNGYTF	TRBV29-1*01	TRBV29-1	TRBJ1-2*01	TRBJ1-2	TRBD1*01	TRBD1	12	17	24	28	4	3	7
96	3.91E-05	TGTGCCATCAGTGAAAACAGCGCCTACGAGCAGTACTTC	CAISENSAYEQYF	TRBV10-3*01, TRBV10-3*02	TRBV10-3	TRBJ2-7*01	TRBJ2-7	TRBD1*01, TRBD2*02, TRBD2*01	TRBD1, TRBD2	13	16	19	22	2	2	4
96	3.91E-05	TGTGCCATCAAGGGGGAAGGGGGAGATACGCAGTATTTT	CAIKGEGGDTQYF	TRBV10-3*01, TRBV10-3*02	TRBV10-3	TRBJ2-3*01	TRBJ2-3	TRBD1*01	TRBD1	9	17	22	23	7	0	7
96	3.91E-05	TGTGCCACCAGTGGGCAGGGGGGCGAAAAACTGTTTTTT	CATSGQGGEKLFF	TRBV24-1*01	TRBV24-1	TRBJ1-4*01	TRBJ1-4	TRBD1*01	TRBD1	12	15	21	24	2	2	4
96	3.91E-05	TGCGCCATCAGGGGGGTAGAAAATCAGCCCCAGCATTTT	CAIRGVENQPQHF	TRBV10-2*01	TRBV10-2	TRBJ1-5*01	TRBJ1-5	TRBD1*01, TRBD2*01	TRBD1, TRBD2	10	11	15	21	0	5	5
96	3.91E-05	TGCGCCAGCAGTGAGGGGGTAAACTACGAGCAGTACTTC	CASSEGVNYEQYF	TRBV10-1*01	TRBV10-1	TRBJ2-7*01	TRBJ2-7	TRBD1*01, TRBD2*01	TRBD1, TRBD2	14	15	18	23	0	4	4
96	3.91E-05	TGCAGTGCTTACGACAGGGGGGACTATGGCTACACCTTC	CSAYDRGDYGYTF	TRBV20-1*06, TRBV20-1*03, TRBV20-1*01, TRBV20-1*04, TRBV20-1*05, TRBV20-1*02, TRBV20-1*07	TRBV20-1	TRBJ1-2*01	TRBJ1-2	TRBD1*01	TRBD1	8	12	20	22	3	1	4
96	3.91E-05	TGCAGTGCTGGGGGACAGAATAATTCACCCCTCCACTTT	CSAGGQNNSPLHF	TRBV20-1*01, TRBV20-1*04, TRBV20-1*05, TRBV20-1*07	TRBV20-1	TRBJ1-6*01	TRBJ1-6	TRBD1*01	TRBD1	8	11	17	19	2	1	3
96	3.91E-05	TGCAGTGCTAGCCCCGACGGATCCTACGAGCAGTACTTC	CSASPDGSYEQYF	TRBV20-1*06, TRBV20-1*03, TRBV20-1*01, TRBV20-1*04, TRBV20-1*05, TRBV20-1*02, TRBV20-1*07	TRBV20-1	TRBJ2-7*01	TRBJ2-7	TRBD2*01	TRBD2	10	11	15	21	0	5	5
96	3.91E-05	TGCAGCGTTGGCGACCCACGGAACACTGAAGCTTTCTTT	CSVGDPRNTEAFF	TRBV29-1*01	TRBV29-1	TRBJ1-1*01	TRBJ1-1	TRBD1*01, TRBD2*02, TRBD2*01	TRBD1, TRBD2	9	12	14	20	2	5	7
96	3.91E-05	TGCAGCGTTGAAGGCCCCGGCAGCTACGAGCAGTACTTC	CSVEGPGSYEQYF	TRBV29-1*01	TRBV29-1	TRBJ2-7*01	TRBJ2-7	TRBD1*01, TRBD2*01	TRBD1, TRBD2	12	13	17	23	0	5	5
96	3.91E-05	TGCAGCGTCGGGACAGGCAGAAACTATGGCTACACCTTC	CSVGTGRNYGYTF	TRBV29-1*01	TRBV29-1	TRBJ1-2*01	TRBJ1-2	TRBD1*01	TRBD1	7	9	16	21	1	4	5
96	3.91E-05	TGTGCCGCAACGGGACAGGGGGCCGGCTACACCTTC	CAATGQGAGYTF	TRBV10-3*01, TRBV10-3*02	TRBV10-3	TRBJ1-2*01	TRBJ1-2	TRBD1*01	TRBD1	5	11	22	24	5	1	6
96	3.91E-05	TGTGCCACCAGTGTTACAGGGAATGAGCAGTTCTTC	CATSVTGNEQFF	TRBV24-1*01	TRBV24-1	TRBJ2-1*01	TRBJ2-1	TRBD1*01	TRBD1	12	15	20	21	2	0	2
96	3.91E-05	TGTGCCAGCAGTGGGACAGACTATGGCTACACCTTC	CASSGTDYGYTF	TRBV2*01, TRBV2*02, TRBV2*03	TRBV2	TRBJ1-2*01	TRBJ1-2	TRBD1*01	TRBD1	12	13	18	19	0	0	0
96	3.91E-05	TGCAGTTCTTCCCCTGGGGCCAACGTCCTGACTTTC	CSSSPGANVLTF	TRBV20-1*06, TRBV20-1*03, TRBV20-1*01, TRBV20-1*04, TRBV20-1*05, TRBV20-1*02, TRBV20-1*07	TRBV20-1	TRBJ2-6*01	TRBJ2-6	TRBD1*01, TRBD2*02, TRBD2*01	TRBD1, TRBD2	5	9	12	13	3	0	3
96	3.91E-05	TGCAGTGCTACGGGACGGATCTACGAGCAGTACTTC	CSATGRIYEQYF	TRBV20-1*06, TRBV20-1*03, TRBV20-1*01, TRBV20-1*04, TRBV20-1*05, TRBV20-1*02, TRBV20-1*07	TRBV20-1	TRBJ2-7*01	TRBJ2-7	TRBD1*01, TRBD2*02, TRBD2*01	TRBD1, TRBD2	9	11	15	20	1	4	5
96	3.91E-05	TGCAGTGCCTCGACAGGGGGCTACGAGCAGTACTTC	CSASTGGYEQYF	TRBV20-1*06, TRBV20-1*03, TRBV20-1*01, TRBV20-1*04, TRBV20-1*05, TRBV20-1*02, TRBV20-1*07	TRBV20-1	TRBJ2-7*01	TRBJ2-7	TRBD1*01	TRBD1	7	11	19	20	3	0	3
96	3.91E-05	TGCAGCGTTGAGACGGCGACCTACGAGCAGTACTTC	CSVETATYEQYF	TRBV29-1*01	TRBV29-1	TRBJ2-7*01	TRBJ2-7	TRBD1*01, TRBD2*02, TRBD2*01	TRBD1, TRBD2	10	11	13	19	0	5	5
96	3.91E-05	TGCAGCGTTATCGGGCAGGCAGGCGAGCAGTACTTC	CSVIGQAGEQYF	TRBV29-1*01, TRBV29-1*03	TRBV29-1	TRBJ2-7*01	TRBJ2-7	TRBD1*01, TRBD2*02, TRBD2*01	TRBD1, TRBD2	8	19	22	23	10	0	10
96	3.91E-05	TGCAGCGCCGACTGGGGGGCTGATGGCTACACCTTC	CSADWGADGYTF	TRBV29-1*03	TRBV29-1	TRBJ1-2*01	TRBJ1-2	TRBD1*01, TRBD2*01	TRBD1, TRBD2	7	14	19	22	6	2	8
96	3.91E-05	TGCAGCGCTGTATGGGACAGTGGCTACACCTTC	CSAVWDSGYTF	TRBV29-1*03	TRBV29-1	TRBJ1-2*01	TRBJ1-2	TRBD1*01	TRBD1	7	13	19	20	5	0	5
96	3.91E-05	TGCAGCGAGGACAGGGAAGGTGGCTACACCTTC	CSEDREGGYTF	TRBV20-1*06, TRBV20-1*03, TRBV20-1*01, TRBV20-1*04, TRBV20-1*05, TRBV20-1*02, TRBV20-1*07	TRBV20-1	TRBJ1-2*01	TRBJ1-2	TRBD1*01	TRBD1	4	8	15	20	3	4	7
96	3.91E-05	TGCAGTGCTAGATGCGCTAGCGGGAAGTCTTC	CSARC~*REVF	TRBV20-1*01, TRBV20-1*04, TRBV20-1*05, TRBV20-1*07	TRBV20-1	TRBJ2-1*01	TRBJ2-1	TRBD2*02	TRBD2	11	16	24	27	4	2	6
96	3.91E-05	TGTGCCATCGGTCTTCACTGAAGCTTTCTTT	CAIGL~TEAFF	TRBV10-3*01, TRBV10-3*02	TRBV10-3	TRBJ1-1*01	TRBJ1-1	TRBD1*01, TRBD2*02, TRBD2*01	TRBD1, TRBD2	8	10	12	15	1	2	3
96	3.91E-05	TGCAGTGCCGACAACTATGGCTACACCTTC	CSADNYGYTF	TRBV20-1*06, TRBV20-1*03, TRBV20-1*01, TRBV20-1*04, TRBV20-1*05, TRBV20-1*02, TRBV20-1*07	TRBV20-1	TRBJ1-2*01	TRBJ1-2	TRBD1*01, TRBD2*02, TRBD2*01	TRBD1, TRBD2	7	9	11	12	1	0	1
95	3.87E-05	TGTGCCAGCAGCCAAAAGTTAGGACTAGCGGGAGGGGGCCCCCTGGACGAGCAGTACTTC	CASSQKLGLAGGGPLDEQYF	TRBV2*01, TRBV2*02, TRBV2*03	TRBV2	TRBJ2-7*01	TRBJ2-7	TRBD2*02	TRBD2	10	21	35	46	10	10	20
95	3.87E-05	TGTGCCACCAGTGATTTGTCCCTACTAATGAGAGGGATATACGAGCAGTACTTC	CATSDLSLLMRGIYEQYF	TRBV24-1*01	TRBV24-1	TRBJ2-7*01	TRBJ2-7	TRBD2*02	TRBD2	17	31	35	39	13	3	16
95	3.87E-05	TGTGCCACCAGCAGACAGGGAAGGTCCTTTGCAACTAATGAAAAACTGTTTTTT	CATSRQGRSFATNEKLFF	TRBV24-1*01	TRBV24-1	TRBJ1-4*01	TRBJ1-4	TRBD1*01	TRBD1	10	13	19	31	2	11	13
95	3.87E-05	TGTGCCATCAGTGACGGGACAGGGCTGAGCAATCAGCCCCAGCATTTT	CAISDGTGLSNQPQHF	TRBV10-3*01, TRBV10-3*02	TRBV10-3	TRBJ1-5*01	TRBJ1-5	TRBD1*01	TRBD1	13	15	23	27	1	3	4
95	3.87E-05	TGTGCCATCAGTGAGTCGTCCAGCGGGTCCACAGATACGCAGTATTTT	CAISESSSGSTDTQYF	TRBV10-3*01, TRBV10-3*02	TRBV10-3	TRBJ2-3*01	TRBJ2-3	TRBD2*02, TRBD2*01	TRBD2	16	21	26	29	4	2	6
95	3.87E-05	TGTGCCATATTATATGACAGGGCGCTTTAGACCGGGGAGCTGTTTTTT	CAILYDRAL*TGELFF	TRBV10-3*01, TRBV10-3*02	TRBV10-3	TRBJ2-2*01	TRBJ2-2	TRBD1*01	TRBD1	7	15	21	30	7	8	15
95	3.87E-05	TGTGCCACCAGTGATTTGAAGACATACCGGACGGATGAGCAGTTCTTC	CATSDLKTYRTDEQFF	TRBV24-1*01	TRBV24-1	TRBJ2-1*01	TRBJ2-1	TRBD1*01, TRBD2*02, TRBD2*01	TRBD1, TRBD2	17	28	31	34	10	2	12
95	3.87E-05	TGTGCCACCAGTGATCCCCGAGGGTCATCCTACAATGAGCAGTTCTTC	CATSDPRGSSYNEQFF	TRBV24-1*01	TRBV24-1	TRBJ2-1*01	TRBJ2-1	TRBD2*02, TRBD2*01	TRBD2	14	19	23	27	4	3	7
95	3.87E-05	TGTGCCAAAAGACCTAGACTAGCGGATGAACCCTACGAGCAGTACTTC	CAKRPRLADEPYEQYF	TRBV10-3*01, TRBV10-3*02	TRBV10-3	TRBJ2-7*01	TRBJ2-7	TRBD2*02, TRBD2*01	TRBD2	6	16	24	31	9	6	15
95	3.87E-05	TGCGCCAGCAGTGAGTCGAACCAGGCTCAGGGCACTGAAGCTTTCTTT	CASSESNQAQGTEAFF	TRBV10-2*01	TRBV10-2	TRBJ1-1*01	TRBJ1-1	TRBD1*01	TRBD1	16	27	31	32	10	0	10
95	3.87E-05	TGCAGCGTCCGTGTTGTGACAGGGGTCCTTAGCTATGGCTACACCTTC	CSVRVVTGVLSYGYTF	TRBV29-1*01, TRBV29-1*03	TRBV29-1	TRBJ1-2*01	TRBJ1-2	TRBD1*01	TRBD1	7	17	24	32	9	7	16
95	3.87E-05	TGTGCCACCAGTGATAGGGGTCGGGAAGGGCAGATACGCAGTATTTT	CATSDRGR~RADTQYF	TRBV24-1*01	TRBV24-1	TRBJ2-3*01	TRBJ2-3	TRBD1*01, TRBD2*02	TRBD1, TRBD2	14	15	19	30	0	10	10
95	3.87E-05	TGTGCCACCACGGTTGGACTCGAGCTCCTACAATGAGCAGTTCTTC	CATTVGLE~SYNEQFF	TRBV24-1*01	TRBV24-1	TRBJ2-1*01	TRBJ2-1	TRBD2*02, TRBD2*01	TRBD2	9	15	19	24	5	4	9
95	3.87E-05	TGTGCCATCAGTGATGGAGGGTTTGGAAATCAGCCCCAGCATTTT	CAISDGGFGNQPQHF	TRBV10-3*01, TRBV10-3*02	TRBV10-3	TRBJ1-5*01	TRBJ1-5	TRBD2*02	TRBD2	13	15	20	27	1	6	7
95	3.87E-05	TGTGCCATCAGGGTGGGGGACAGGGGGAGCTATGGCTACACCTTC	CAIRVGDRGSYGYTF	TRBV10-3*01, TRBV10-3*02	TRBV10-3	TRBJ1-2*01	TRBJ1-2	TRBD1*01	TRBD1	10	16	26	29	5	2	7
95	3.87E-05	TGTGCCACCAGTGATGGGACAGGGGGCGTTCAGCCCCAGCATTTT	CATSDGTGGVQPQHF	TRBV24-1*01	TRBV24-1	TRBJ1-5*01	TRBJ1-5	TRBD1*01	TRBD1	14	15	26	29	0	2	2
95	3.87E-05	TGTGCCACCAGTGAGGGGACAGGGGGTGCGACTGAAGCTTTCTTT	CATSEGTGGATEAFF	TRBV24-1*01	TRBV24-1	TRBJ1-1*01	TRBJ1-1	TRBD1*01	TRBD1	13	15	25	30	1	4	5
95	3.87E-05	TGTGCCACCAGTGAAGGGGGGCTTGGCAATCAGCCCCAGCATTTT	CATSEGGLGNQPQHF	TRBV24-1*01	TRBV24-1	TRBJ1-5*01	TRBJ1-5	TRBD1*01, TRBD2*01	TRBD1, TRBD2	13	16	21	25	2	3	5
95	3.87E-05	TGTGCCAGCACAGAGACTTCCAGGGTCGGAAACACCATATATTTT	CASTETSRVGNTIYF	TRBV25-1*01	TRBV25-1	TRBJ1-3*01	TRBJ1-3	TRBD1*01	TRBD1	9	20	24	27	10	2	12
95	3.87E-05	TGTGCCAGCAGCGCCACGGGGGGTGGTAATTCACCCCTCCACTTT	CASSATGGGNSPLHF	TRBV9*02, TRBV9*01, TRBV9*03	TRBV9	TRBJ1-6*01	TRBJ1-6	TRBD2*01	TRBD2	12	16	22	26	3	3	6
95	3.87E-05	TGCAGTGCTAGGGAGGGACAGTGGTATAATTCACCCCTCCACTTT	CSAREGQWYNSPLHF	TRBV20-1*01, TRBV20-1*04, TRBV20-1*05, TRBV20-1*07	TRBV20-1	TRBJ1-6*01	TRBJ1-6	TRBD1*01	TRBD1	10	14	20	24	3	3	6
95	3.87E-05	TGCAGTGCAGGAAAGGGTGGGGGAGTTGGCTCACCCCTCCACTTT	CSAGKGGGVGSPLHF	TRBV20-1*06, TRBV20-1*03, TRBV20-1*01, TRBV20-1*04, TRBV20-1*05, TRBV20-1*02, TRBV20-1*07	TRBV20-1	TRBJ1-6*01	TRBJ1-6	TRBD1*01, TRBD2*02, TRBD2*01	TRBD1, TRBD2	7	18	22	30	10	7	17
95	3.87E-05	TGCAGCGTTGGGGGTGGGGAGGACTTAAACTATGGCTACACCTTC	CSVGGGEDLNYGYTF	TRBV29-1*01	TRBV29-1	TRBJ1-2*01	TRBJ1-2	TRBD2*02	TRBD2	9	16	21	27	6	5	11
95	3.87E-05	TGTGCCACCAGTGATTTTCAGGGGCTGGTATGGCTACACCTTC	CATSDFQ~GWYGYTF	TRBV24-1*01	TRBV24-1	TRBJ1-2*01	TRBJ1-2	TRBD1*01	TRBD1	16	18	23	28	1	4	5
95	3.87E-05	TGCGCCAGCAGTGAGTCGGGCAGGGGCCCACGAGCAGTACTTC	CASSESG~GAHEQYF	TRBV10-1*01	TRBV10-1	TRBJ2-7*01	TRBJ2-7	TRBD1*01	TRBD1	16	20	25	29	3	3	6
95	3.87E-05	TGTGCCATCAGGACCGGGAGACAGAACTACGAGCAGTACTTC	CAIRTGRQNYEQYF	TRBV10-3*01, TRBV10-3*02	TRBV10-3	TRBJ2-7*01	TRBJ2-7	TRBD2*02	TRBD2	10	14	19	26	3	6	9
95	3.87E-05	TGTGCCATCAAAGACAGCGGCTCTGGAAACACCATATATTTT	CAIKDSGSGNTIYF	TRBV10-3*01, TRBV10-3*02	TRBV10-3	TRBJ1-3*01	TRBJ1-3	TRBD1*01, TRBD2*02, TRBD2*01	TRBD1, TRBD2	9	12	16	20	2	3	5
95	3.87E-05	TGTGCCAGCACACAGGGGGGTAGTAGCACTGAAGCTTTCTTT	CASTQGGSSTEAFF	TRBV2*01, TRBV2*02, TRBV2*03	TRBV2	TRBJ1-1*01	TRBJ1-1	TRBD1*01	TRBD1	9	11	18	26	1	7	8
95	3.87E-05	TGTGCCAGCAGTGAAGCGCTTCCGTCCCCGCTCCTCCACTTT	CASSEALPSPLLHF	TRBV2*01, TRBV2*03	TRBV2	TRBJ1-6*01	TRBJ1-6	TRBD2*01	TRBD2	16	25	31	32	8	0	8
95	3.87E-05	TGTGCCAGCAGTGAAGCGGGGGGTAACTATGGCTACACCTTC	CASSEAGGNYGYTF	TRBV2*01, TRBV2*03	TRBV2	TRBJ1-2*01	TRBJ1-2	TRBD2*01	TRBD2	16	17	22	23	0	0	0
95	3.87E-05	TGTGCCAGCAGCGACGGACAGGGATTGAGGGAGCAGTACTTC	CASSDGQGLREQYF	TRBV9*02, TRBV9*01, TRBV9*03	TRBV9	TRBJ2-7*01	TRBJ2-7	TRBD1*01	TRBD1	12	15	22	30	2	7	9
95	3.87E-05	TGCGCCAGCAGTGACCCGGGACTCTCATACGAGCAGTACTTC	CASSDPGLSYEQYF	TRBV10-2*01	TRBV10-2	TRBJ2-7*01	TRBJ2-7	TRBD2*02, TRBD2*01	TRBD2	13	17	22	23	3	0	3
95	3.87E-05	TGCAGTGCTAGAAGGGACGCGAGGGCCTACGAGCAGTACTTC	CSARRDARAYEQYF	TRBV20-1*01, TRBV20-1*04, TRBV20-1*05, TRBV20-1*07	TRBV20-1	TRBJ2-7*01	TRBJ2-7	TRBD1*01, TRBD2*02, TRBD2*01	TRBD1, TRBD2	11	13	17	25	1	7	8
95	3.87E-05	TGCAGTGCGACGGAATGGCAGACGAACTATGGCTACACCTTC	CSATEWQTNYGYTF	TRBV20-1*06, TRBV20-1*03, TRBV20-1*01, TRBV20-1*04, TRBV20-1*05, TRBV20-1*02, TRBV20-1*07	TRBV20-1	TRBJ1-2*01	TRBJ1-2	TRBD1*01, TRBD2*02, TRBD2*01	TRBD1, TRBD2	7	20	22	24	12	1	13
95	3.87E-05	TGTGCCACCCTTGGGGACAGGGGCGGAAAAACTGTTTTTT	CATLGDR~AEKLFF	TRBV24-1*01	TRBV24-1	TRBJ1-4*01	TRBJ1-4	TRBD1*01	TRBD1	8	13	22	25	4	2	6
95	3.87E-05	TGTGCCATCCCGGACAGGGAGGACTATGGCTACACCTTC	CAIPDREDYGYTF	TRBV2*01, TRBV2*02, TRBV2*03	TRBV2	TRBJ1-2*01	TRBJ1-2	TRBD1*01	TRBD1	6	11	18	22	4	3	7
95	3.87E-05	TGTGCCAGTAGTATCGGGGTTTGGGGTGAGCAGTACTTC	CASSIGVWGEQYF	TRBV19*01, TRBV19*02	TRBV19	TRBJ2-7*01	TRBJ2-7	TRBD2*01	TRBD2	7	14	18	27	6	8	14
95	3.87E-05	TGTGCCAGCAGTGTCCAGGGGCTGGATGGCTACACCTTC	CASSVQGLDGYTF	TRBV2*01, TRBV2*02, TRBV2*03	TRBV2	TRBJ1-2*01	TRBJ1-2	TRBD1*01	TRBD1	12	15	20	25	2	4	6
95	3.87E-05	TGTGCCAGCAGTGCTCTAGCGGGCTCCGGGCAGTACTTC	CASSALAGSGQYF	TRBV2*01, TRBV2*02, TRBV2*03	TRBV2	TRBJ2-7*01	TRBJ2-7	TRBD2*02, TRBD2*01	TRBD2	12	15	22	29	2	6	8
95	3.87E-05	TGTGCCAGCAGCGTAGGACAGGGTGGTGACTACACCTTC	CASSVGQGGDYTF	TRBV9*02, TRBV9*01	TRBV9	TRBJ1-2*01	TRBJ1-2	TRBD1*01	TRBD1	15	16	22	29	0	6	6
95	3.87E-05	TGTGCCAGCAGCGTAATGACAGGGACCGAGCAGTACTTC	CASSVMTGTEQYF	TRBV9*02, TRBV9*01	TRBV9	TRBJ2-7*01	TRBJ2-7	TRBD1*01	TRBD1	14	17	23	26	2	2	4
95	3.87E-05	TGCGCCAGCAGTGGGGATCTAGGGCAGCCCCAGCATTTT	CASSGDLGQPQHF	TRBV10-1*01	TRBV10-1	TRBJ1-5*01	TRBJ1-5	TRBD1*01, TRBD2*02, TRBD2*01	TRBD1, TRBD2	12	20	23	24	7	0	7
95	3.87E-05	TGCAGTGCTAGAGCTAGCGCGTCCTACGAGCAGTACTTC	CSARASASYEQYF	TRBV20-1*01, TRBV20-1*04, TRBV20-1*05, TRBV20-1*07	TRBV20-1	TRBJ2-7*01	TRBJ2-7	TRBD2*02, TRBD2*01	TRBD2	12	13	18	21	0	2	2
95	3.87E-05	TGCAGTGCCACACTAGCGGGAGTTTACGAGCAGTACTTC	CSATLAGVYEQYF	TRBV20-1*01, TRBV20-1*04, TRBV20-1*05, TRBV20-1*07	TRBV20-1	TRBJ2-7*01	TRBJ2-7	TRBD2*02	TRBD2	7	11	21	24	3	2	5
95	3.87E-05	TGCAGTGCCAGAGAGCATCGTGCCTACGAGCAGTACTTC	CSAREHRAYEQYF	TRBV20-1*01, TRBV20-1*05, TRBV20-1*07	TRBV20-1	TRBJ2-7*01	TRBJ2-7	TRBD1*01, TRBD2*02, TRBD2*01	TRBD1, TRBD2	13	-1	-1	22	-1	-1	8
95	3.87E-05	TGCAGCGTTGGACAGGGGCACCCATATGGCTACACCTTC	CSVGQGHPYGYTF	TRBV29-1*01	TRBV29-1	TRBJ1-2*01	TRBJ1-2	TRBD1*01	TRBD1	9	10	17	24	0	6	6
95	3.87E-05	TGCAGCGGAGGACAGGGCGTTCCATTAGAGCAGTACTTC	CSGGQGVPLEQYF	TRBV29-1*01, TRBV29-1*03	TRBV29-1	TRBJ2-7*01	TRBJ2-7	TRBD1*01	TRBD1	6	9	16	27	2	10	12
95	3.87E-05	TGCGCCAGCAGAACTAGATAGGAATGAGCAGTTCTTC	CASRTR~RNEQFF	TRBV10-1*02, TRBV10-1*01	TRBV10-1	TRBJ2-1*01	TRBJ2-1	TRBD2*02, TRBD2*01	TRBD2	10	12	16	22	1	5	6
95	3.87E-05	TGTGCCACCAGTGATTTGGGCGGGGAGCTGTTTTTT	CATSDLGGELFF	TRBV24-1*01	TRBV24-1	TRBJ2-2*01	TRBJ2-2			17	-1	-1	20	-1	-1	2
95	3.87E-05	TGTGCCAGCAGTGTGGACAGGGGTGGCTACACCTTC	CASSVDRGGYTF	TRBV2*01, TRBV2*02, TRBV2*03	TRBV2	TRBJ1-2*01	TRBJ1-2	TRBD1*01	TRBD1	12	14	22	23	1	0	1
95	3.87E-05	TGTGCCAGCAGCACAACAGGGTATGGCTACACCTTC	CASSTTGYGYTF	TRBV9*02, TRBV9*01, TRBV9*03	TRBV9	TRBJ1-2*01	TRBJ1-2	TRBD1*01	TRBD1	11	15	20	21	3	0	3
95	3.87E-05	TGCAGTGCTAGATCACAGGGGAGTGAGCAGTTCTTC	CSARSQGSEQFF	TRBV20-1*01, TRBV20-1*04, TRBV20-1*05, TRBV20-1*07	TRBV20-1	TRBJ2-1*01	TRBJ2-1	TRBD1*01	TRBD1	11	14	20	23	2	2	4
95	3.87E-05	TGCAGCGTTTTCCGTTCTGACTATGGCTACACCTTC	CSVFRSDYGYTF	TRBV29-1*01, TRBV29-1*03	TRBV29-1	TRBJ1-2*01	TRBJ1-2	TRBD1*01, TRBD2*02, TRBD2*01	TRBD1, TRBD2	8	16	18	19	7	0	7
95	3.87E-05	TGCAGCGTTGCGGCAGCGTCCTACGAGCAGTACTTC	CSVAAASYEQYF	TRBV29-1*01	TRBV29-1	TRBJ2-7*01	TRBJ2-7	TRBD2*02, TRBD2*01	TRBD2	9	14	17	18	4	0	4
95	3.87E-05	TGCAGCGTTGACAGGTCTAACTATGGCTACACCTTC	CSVDRSNYGYTF	TRBV29-1*01	TRBV29-1	TRBJ1-2*01	TRBJ1-2	TRBD1*01	TRBD1	10	11	14	16	0	1	1
95	3.87E-05	TGTGCCACCAGTGATCTAGAGACCCAGTACTTC	CATSDLETQYF	TRBV24-1*01	TRBV24-1	TRBJ2-5*01	TRBJ2-5			14	-1	-1	17	-1	-1	2
95	3.87E-05	TGTGCCAGTACCGGACTAGCGGAGCAGTTCTTC	CASTGLAEQFF	TRBV2*01, TRBV2*02, TRBV2*03	TRBV2	TRBJ2-1*01	TRBJ2-1	TRBD2*02, TRBD2*01	TRBD2	7	12	20	21	4	0	4
95	3.87E-05	TGTGCCAGCAGTGAACAGGGTGGCTACACCTTC	CASSEQGGYTF	TRBV2*01, TRBV2*03	TRBV2	TRBJ1-2*01	TRBJ1-2	TRBD1*01	TRBD1	14	15	19	20	0	0	0
95	3.87E-05	TGCAGTGCTCGCGGACCCTACGAGCAGTACTTC	CSARGPYEQYF	TRBV20-1*01, TRBV20-1*04, TRBV20-1*05, TRBV20-1*07	TRBV20-1	TRBJ2-7*01	TRBJ2-7	TRBD1*01, TRBD2*02, TRBD2*01	TRBD1, TRBD2	8	12	15	16	3	0	3
95	3.87E-05	TGCAGTGCCCGACGGGGCCACGAGCAGTACTTC	CSARRGHEQYF	TRBV20-1*06, TRBV20-1*03, TRBV20-1*01, TRBV20-1*04, TRBV20-1*05, TRBV20-1*02, TRBV20-1*07	TRBV20-1	TRBJ2-7*01	TRBJ2-7	TRBD1*01, TRBD2*01	TRBD1, TRBD2	7	13	17	19	5	1	6
95	3.87E-05	TGCAGTGCCGCCGGGACCTATGGCTACACCTTC	CSAAGTYGYTF	TRBV20-1*06, TRBV20-1*03, TRBV20-1*01, TRBV20-1*04, TRBV20-1*05, TRBV20-1*02, TRBV20-1*07	TRBV20-1	TRBJ1-2*01	TRBJ1-2	TRBD1*01, TRBD2*02, TRBD2*01	TRBD1, TRBD2	7	12	16	17	4	0	4
95	3.87E-05	TGCAGCGTTGAAGATAGGTACGAGCAGTACTTC	CSVEDRYEQYF	TRBV29-1*01	TRBV29-1	TRBJ2-7*01	TRBJ2-7	TRBD1*01, TRBD2*02, TRBD2*01	TRBD1, TRBD2	13	15	17	18	1	0	1
95	3.87E-05	TGTGCCAAAAATAGCAGATACGCAGTATTTT	CAKNS~DTQYF	TRBV24-1*01	TRBV24-1	TRBJ2-3*01	TRBJ2-3	TRBD2*02, TRBD2*01	TRBD2	6	11	13	14	4	0	4
[truncated: 35,976 more rows]
