# Supplementary material for: High Throughput Sequencing of T Cell Antigen Receptors Reveals a Conserved TCR Repertoire
Source: Medicine (Baltimore). 2016 Mar 11;95(10):e2839. doi: 10.1097/MD.0000000000002839 (PMC4998859; doi:10.1097/MD.0000000000002839)
Supplement: Supplemental Digital Content [file medi-95-e02839-s019.xls]

MiTCRFullExportV1.1	HomoSapiens	TRB
Read count	Percentage	CDR3 nucleotide sequence	CDR3 amino acid sequence	V alleles	V segments	J alleles	J segments	D alleles	D segments	Last V nucleotide position	First D nucleotide position	Last D nucleotide position	First J nucleotide position	VD insertions	DJ insertions	Total insertions
11	4.49E-06	TGTGCCAGCACACGGGACAGGGTCGGCGAGCAGTACTTC	CASTRDRVGEQYF	TRBV28*01	TRBV28	TRBJ2-7*01	TRBJ2-7	TRBD1*01	TRBD1	9	13	21	26	3	4	7
11	4.49E-06	TGTGCCAGCAGTTTTCAGGGCAACTACGAGCAGTACTTC	CASSFQGNYEQYF	TRBV27*01	TRBV27	TRBJ2-7*01	TRBJ2-7	TRBD1*01	TRBD1	13	15	19	23	1	3	4
11	4.49E-06	TGTGCCAGCAGTTTTGGGTTAAACACTGAAGCTTTCTTT	CASSFGLNTEAFF	TRBV12-4*01, TRBV12-3*01	TRBV12-4, TRBV12-3	TRBJ1-1*01	TRBJ1-1	TRBD1*01, TRBD2*02, TRBD2*01	TRBD1, TRBD2	13	15	17	21	1	3	4
11	4.49E-06	TGTGCCAGCAGTTTTGGGGGAAGCTACGAGCAGTACTTC	CASSFGGSYEQYF	TRBV27*01	TRBV27	TRBJ2-7*01	TRBJ2-7	TRBD1*01, TRBD2*01	TRBD1, TRBD2	13	15	19	23	1	3	4
11	4.49E-06	TGTGCCAGCAGTTTTGAGAACACCGGGGAGCTGTTTTTT	CASSFENTGELFF	TRBV12-4*01, TRBV12-3*01	TRBV12-4, TRBV12-3	TRBJ2-2*01	TRBJ2-2	TRBD2*02	TRBD2	13	-1	-1	17	-1	-1	3
11	4.49E-06	TGTGCCAGCAGTTTCTTCAGGCAAGAGACCCAGTACTTC	CASSFFRQETQYF	TRBV12-4*01, TRBV12-3*01	TRBV12-4, TRBV12-3	TRBJ2-5*01	TRBJ2-5	TRBD1*01	TRBD1	13	17	20	21	3	0	3
11	4.49E-06	TGTGCCAGCAGTTTCCCAGTGAACACTGAAGCTTTCTTT	CASSFPVNTEAFF	TRBV28*01	TRBV28	TRBJ1-1*01	TRBJ1-1	TRBD1*01, TRBD2*02, TRBD2*01	TRBD1, TRBD2	13	16	18	19	2	0	2
11	4.49E-06	TGTGCCAGCAGTTTCGAGGGGGCGGCACCCCTCCACTTT	CASSFEGAAPLHF	TRBV28*01	TRBV28	TRBJ1-6*01	TRBJ1-6	TRBD1*01	TRBD1	13	16	22	25	2	2	4
11	4.49E-06	TGTGCCAGCAGTTTGGCCACAGCCTATGGCTACACCTTC	CASSLATAYGYTF	TRBV28*01	TRBV28	TRBJ1-2*01	TRBJ1-2	TRBD1*01	TRBD1	13	18	21	23	4	1	5
11	4.49E-06	TGTGCCAGCAGTTTGGCGGGCACCTACGAGCAGTACTTC	CASSLAGTYEQYF	TRBV27*01	TRBV27	TRBJ2-7*01	TRBJ2-7	TRBD2*02, TRBD2*01	TRBD2	13	15	19	22	1	2	3
11	4.49E-06	TGTGCCAGCAGTTTGGGGGGACAACGGGAGCTGTTTTTT	CASSLGGQRELFF	TRBV12-4*01, TRBV12-3*01	TRBV12-4, TRBV12-3	TRBJ2-2*01	TRBJ2-2	TRBD1*01, TRBD2*01	TRBD1, TRBD2	13	17	22	25	3	2	5
11	4.49E-06	TGTGCCAGCAGTTTGGGGAGCTCCTACGAGCAGTACTTC	CASSLGSSYEQYF	TRBV27*01	TRBV27	TRBJ2-7*01	TRBJ2-7	TRBD2*02	TRBD2	13	15	19	20	1	0	1
11	4.49E-06	TGTGCCAGCAGTTTGGGGAACACCGGGGAGCTGTTTTTT	CASSLGNTGELFF	TRBV12-4*01, TRBV12-3*01	TRBV12-4, TRBV12-3	TRBJ2-2*01	TRBJ2-2	TRBD1*01, TRBD2*02, TRBD2*01	TRBD1, TRBD2	13	14	16	17	0	0	0
11	4.49E-06	TGTGCCAGCAGTTTGATGGAAGGTGATGAAGCTTTCTTT	CASSLMEGDEAFF	TRBV28*01	TRBV28	TRBJ1-1*01	TRBJ1-1	TRBD1*01, TRBD2*02, TRBD2*01	TRBD1, TRBD2	13	17	19	26	3	6	9
11	4.49E-06	TGTGCCAGCAGTTTGAATTATAATTCACCCCTCCACTTT	CASSLNYNSPLHF	TRBV27*01	TRBV27	TRBJ1-6*01	TRBJ1-6			10	-1	-1	18	-1	-1	7
11	4.49E-06	TGTGCCAGCAGTTTACTAGGAACCTACGAGCAGTACTTC	CASSLLGTYEQYF	TRBV27*01	TRBV27	TRBJ2-7*01	TRBJ2-7	TRBD2*02, TRBD2*01	TRBD2	14	15	18	22	0	3	3
11	4.49E-06	TGTGCCAGCAGTTTACCAGGGTCCTACGAGCAGTACTTC	CASSLPGSYEQYF	TRBV28*01	TRBV28	TRBJ2-7*01	TRBJ2-7	TRBD1*01	TRBD1	14	16	20	21	1	0	1
11	4.49E-06	TGTGCCAGCAGTTTAGTTACTTACTATGGCTACACCTTC	CASSLVTYYGYTF	TRBV28*01	TRBV28	TRBJ1-2*01	TRBJ1-2	TRBD2*02, TRBD2*01	TRBD2	14	18	20	22	3	1	4
11	4.49E-06	TGTGCCAGCAGTTTAGCGGCAGACTTCGAGCAGTACTTC	CASSLAADFEQYF	TRBV27*01	TRBV27	TRBJ2-7*01	TRBJ2-7	TRBD2*02, TRBD2*01	TRBD2	14	21	24	26	6	1	7
11	4.49E-06	TGTGCCAGCAGTTTAGCGGACTCCTACGAGCAGTACTTC	CASSLADSYEQYF	TRBV28*01	TRBV28	TRBJ2-7*01	TRBJ2-7	TRBD2*02, TRBD2*01	TRBD2	14	15	18	20	0	1	1
11	4.49E-06	TGTGCCAGCAGTTTAGGGACAGCTCAAGACTACACCTTC	CASSLGTAQDYTF	TRBV27*01	TRBV27	TRBJ1-2*01	TRBJ1-2	TRBD1*01	TRBD1	14	15	21	29	0	7	7
11	4.49E-06	TGTGCCAGCAGTTCCGGACAGAGCTACGAGCAGTACTTC	CASSSGQSYEQYF	TRBV28*01	TRBV28	TRBJ2-7*01	TRBJ2-7	TRBD1*01	TRBD1	12	15	20	23	2	2	4
11	4.49E-06	TGTGCCAGCAGTTCGACAGCGACCTATGGCTACACCTTC	CASSSTATYGYTF	TRBV28*01	TRBV28	TRBJ1-2*01	TRBJ1-2	TRBD1*01	TRBD1	12	14	18	23	1	4	5
11	4.49E-06	TGTGCCAGCAGTTGGGGCGGCTCCTACGAGCAGTACTTC	CASSWGGSYEQYF	TRBV27*01	TRBV27	TRBJ2-7*01	TRBJ2-7	TRBD1*01	TRBD1	12	13	17	20	0	2	2
11	4.49E-06	TGTGCCAGCAGTTGGGACCAGACCTACGAGCAGTACTTC	CASSWDQTYEQYF	TRBV28*01	TRBV28	TRBJ2-7*01	TRBJ2-7	TRBD1*01, TRBD2*02, TRBD2*01	TRBD1, TRBD2	12	13	17	22	0	4	4
11	4.49E-06	TGTGCCAGCAGTTATGGGTACACCGGGGAGCTGTTTTTT	CASSYGYTGELFF	TRBV6-3*01, TRBV6-2*01	TRBV6-3, TRBV6-2	TRBJ2-2*01	TRBJ2-2	TRBD1*01, TRBD2*02, TRBD2*01	TRBD1, TRBD2	13	15	17	19	1	1	2
11	4.49E-06	TGTGCCAGCAGTTACTTAGGGGGGACTGAAGCTTTCTTT	CASSYLGGTEAFF	TRBV6-5*01	TRBV6-5	TRBJ1-1*01	TRBJ1-1	TRBD1*01, TRBD2*01	TRBD1, TRBD2	15	17	22	24	1	1	2
11	4.49E-06	TGTGCCAGCAGTTACTCTCGGGGGGCTGAAGCTTTCTTT	CASSYSRGAEAFF	TRBV6-5*01	TRBV6-5	TRBJ1-1*01	TRBJ1-1	TRBD2*01	TRBD2	11	18	24	25	6	0	6
11	4.49E-06	TGTGCCAGCAGTTACCTGGCGGCCACCGAACAGTTCTTC	CASSYLAATEQFF	TRBV6-3*01, TRBV6-2*01	TRBV6-3, TRBV6-2	TRBJ2-1*01	TRBJ2-1	TRBD2*02, TRBD2*01	TRBD2	14	18	21	30	3	8	11
11	4.49E-06	TGTGCCAGCAGTTACGGCTCTACCAATGAGCAGTTCTTC	CASSYGSTNEQFF	TRBV6-3*01, TRBV6-2*01	TRBV6-3, TRBV6-2	TRBJ2-1*01	TRBJ2-1	TRBD1*01, TRBD2*02, TRBD2*01	TRBD1, TRBD2	14	15	17	23	0	5	5
11	4.49E-06	TGTGCCAGCAGTTACACAGCGAACACTGAAGCTTTCTTT	CASSYTANTEAFF	TRBV6-3*01, TRBV6-2*01	TRBV6-3, TRBV6-2	TRBJ1-1*01	TRBJ1-1	TRBD1*01	TRBD1	14	15	18	20	0	1	1
11	4.49E-06	TGTGCCAGCAGTCTTAGACAGGGTGAGCCGGCTTTCTTT	CASSLRQGEPAFF	TRBV12-4*01, TRBV12-3*01	TRBV12-4, TRBV12-3	TRBJ1-1*01	TRBJ1-1	TRBD1*01	TRBD1	11	16	22	30	4	7	11
11	4.49E-06	TGTGCCAGCAGTCTGAGGTCCACCGGGGAGCTGTTTTTT	CASSLRSTGELFF	TRBV5-6*01	TRBV5-6	TRBJ2-2*01	TRBJ2-2	TRBD2*02	TRBD2	10	14	17	20	3	2	5
11	4.49E-06	TGTGCCAGCAGTCCTGGGGGTACTGAGCCCCAGCATTTT	CASSPGGTEPQHF	TRBV6-3*01, TRBV6-2*01	TRBV6-3, TRBV6-2	TRBJ1-5*01	TRBJ1-5	TRBD1*01, TRBD2*01	TRBD1, TRBD2	11	15	19	25	3	5	8
11	4.49E-06	TGTGCCAGCAGTCCCCGTTCCCATCAGCCCCAGCATTTT	CASSPRSHQPQHF	TRBV28*01	TRBV28	TRBJ1-5*01	TRBJ1-5	TRBD2*01	TRBD2	11	12	16	22	0	5	5
11	4.49E-06	TGTGCCAGCAGTCCGCCCGGGCCTGGCGCGGGGTTCTTC	CASSPPGPGAGFF	TRBV6-3*01, TRBV6-2*01	TRBV6-3, TRBV6-2	TRBJ2-1*01	TRBJ2-1	TRBD2*02, TRBD2*01	TRBD2	11	27	31	32	15	0	15
11	4.49E-06	TGTGCCAGCAGTCGTGGACAGGACACTGAAGCTTTCTTT	CASSRGQDTEAFF	TRBV5-4*01, TRBV5-4*03, TRBV5-4*04	TRBV5-4	TRBJ1-1*01	TRBJ1-1	TRBD1*01	TRBD1	10	15	21	22	4	0	4
11	4.49E-06	TGTGCCAGCAGTCGCGGGAGTGAGTACGAGCAGTACTTC	CASSRGSEYEQYF	TRBV27*01	TRBV27	TRBJ2-7*01	TRBJ2-7	TRBD2*02	TRBD2	11	13	19	24	1	4	5
11	4.49E-06	TGTGCCAGCAGTCGGCTAGACACAGATACGCAGTATTTT	CASSRLDTDTQYF	TRBV12-4*01, TRBV12-3*01	TRBV12-4, TRBV12-3	TRBJ2-3*01	TRBJ2-3	TRBD2*02, TRBD2*01	TRBD2	11	14	18	20	2	1	3
11	4.49E-06	TGTGCCAGCAGTCGAGCGGTTATCTACGAGCAGTACTTC	CASSRAVIYEQYF	TRBV28*01	TRBV28	TRBJ2-7*01	TRBJ2-7	TRBD2*02, TRBD2*01	TRBD2	11	14	18	23	2	4	6
11	4.49E-06	TGTGCCAGCAGTCAACTCCGGCTCGATGGCTACACCTTC	CASSQLRLDGYTF	TRBV11-1*01	TRBV11-1	TRBJ1-2*01	TRBJ1-2	TRBD2*02	TRBD2	10	15	18	25	4	6	10
11	4.49E-06	TGTGCCAGCAGTGTCACAGGGAACACTGAAGCTTTCTTT	CASSVTGNTEAFF	TRBV6-6*04	TRBV6-6	TRBJ1-1*01	TRBJ1-1	TRBD1*01	TRBD1	12	15	19	20	2	0	2
11	4.49E-06	TGTGCCAGCAGTGCTGAGGTCGGTCAGCCCCAGCATTTT	CASSAEVGQPQHF	TRBV6-6*02, TRBV6-6*05, TRBV6-5*01, TRBV6-6*01, TRBV6-6*03, TRBV6-1*01, TRBV6-6*04	TRBV6-6, TRBV6-5, TRBV6-1	TRBJ1-5*01	TRBJ1-5	TRBD2*02	TRBD2	11	15	18	23	3	4	7
11	4.49E-06	TGTGCCAGCAGTGCCGCGGCGGGGGCTGGCTACACCTTC	CASSAAAGAGYTF	TRBV6-1*01	TRBV6-1	TRBJ1-2*01	TRBJ1-2	TRBD2*01	TRBD2	12	18	24	26	5	1	6
11	4.49E-06	TGTGCCAGCAGTGCACGACAGAACACTGAAGCTTTCTTT	CASSARQNTEAFF	TRBV27*01	TRBV27	TRBJ1-1*01	TRBJ1-1	TRBD1*01	TRBD1	11	16	19	20	4	0	4
11	4.49E-06	TGTGCCAGCAGTGGCCCGAGTTCCTACGAGCAGTACTTC	CASSGPSSYEQYF	TRBV27*01	TRBV27	TRBJ2-7*01	TRBJ2-7	TRBD1*01, TRBD2*02, TRBD2*01	TRBD1, TRBD2	11	13	16	21	1	4	5
11	4.49E-06	TGTGCCAGCAGTGGGGACGGAGTTGGGGAGCAGTACTTC	CASSGDGVGEQYF	TRBV27*01	TRBV27	TRBJ2-7*01	TRBJ2-7	TRBD1*01, TRBD2*02, TRBD2*01	TRBD1, TRBD2	11	13	17	27	1	9	10
11	4.49E-06	TGTGCCAGCAGTGATTTAGCGGGCACTGAGCAGTTCTTC	CASSDLAGTEQFF	TRBV6-4*02, TRBV6-4*01	TRBV6-4	TRBJ2-1*01	TRBJ2-1	TRBD2*02, TRBD2*01	TRBD2	13	16	22	26	2	3	5
11	4.49E-06	TGTGCCAGCAGTGATCGGGTAGCTGGTGAGCAGTTCTTC	CASSDRVAGEQFF	TRBV6-1*01	TRBV6-1	TRBJ2-1*01	TRBJ2-1	TRBD2*02, TRBD2*01	TRBD2	13	19	22	26	5	3	8
11	4.49E-06	TGTGCCAGCAGTGACGCCAGGGACGGTGAGCAGTTCTTC	CASSDARDGEQFF	TRBV2*01, TRBV2*03	TRBV2	TRBJ2-1*01	TRBJ2-1	TRBD1*01, TRBD2*02, TRBD2*01	TRBD1, TRBD2	13	19	23	26	5	2	7
11	4.49E-06	TGTGCCAGCAGTGACAGGGGGACCTACGAGCAGTACTTC	CASSDRGTYEQYF	TRBV28*01	TRBV28	TRBJ2-7*01	TRBJ2-7	TRBD1*01	TRBD1	11	12	20	22	0	1	1
11	4.49E-06	TGTGCCAGCAGTGAGGGGCCCCAAGAGACCCAGTACTTC	CASSEGPQETQYF	TRBV2*01, TRBV2*03	TRBV2	TRBJ2-5*01	TRBJ2-5	TRBD1*01	TRBD1	13	14	18	20	0	1	1
11	4.49E-06	TGTGCCAGCAGTGAATTAATCACAGATACGCAGTATTTT	CASSELITDTQYF	TRBV6-1*01	TRBV6-1	TRBJ2-3*01	TRBJ2-3			14	-1	-1	20	-1	-1	5
11	4.49E-06	TGTGCCAGCAGTATCGAATACACAGATACGCAGTATTTT	CASSIEYTDTQYF	TRBV6-1*01	TRBV6-1	TRBJ2-3*01	TRBJ2-3			11	-1	-1	20	-1	-1	8
11	4.49E-06	TGTGCCAGCAGTACTAGAATGCAGCCGGACGCTTTCTTT	CASSTRMQPDAFF	TRBV6-3*01, TRBV6-2*01	TRBV6-3, TRBV6-2	TRBJ1-1*01	TRBJ1-1	TRBD2*02, TRBD2*01	TRBD2	11	12	16	30	0	13	13
11	4.49E-06	TGTGCCAGCAGCTTTTTTAGCTCCTACGAGCAGTACTTC	CASSFFSSYEQYF	TRBV11-2*01	TRBV11-2	TRBJ2-7*01	TRBJ2-7	TRBD2*02, TRBD2*01	TRBD2	13	17	19	20	3	0	3
11	4.49E-06	TGTGCCAGCAGCTTCCGGGGGTCCTACGAGCAGTACTTC	CASSFRGSYEQYF	TRBV11-1*01	TRBV11-1	TRBJ2-7*01	TRBJ2-7	TRBD2*01	TRBD2	13	15	20	21	1	0	1
11	4.49E-06	TGTGCCAGCAGCTTCCGGGAGGACACTGAAGCTTTCTTT	CASSFREDTEAFF	TRBV7-6*01, TRBV7-6*02	TRBV7-6	TRBJ1-1*01	TRBJ1-1	TRBD2*02	TRBD2	13	15	21	22	1	0	1
11	4.49E-06	TGTGCCAGCAGCTTCGGACAGGGGGGCATTCAGTACTTC	CASSFGQGGIQYF	TRBV7-2*04, TRBV7-2*01	TRBV7-2	TRBJ2-4*01	TRBJ2-4	TRBD1*01	TRBD1	13	15	24	26	1	1	2
11	4.49E-06	TGTGCCAGCAGCTTCACCGGGAGATGGGAGCAGTACTTC	CASSFTGRWEQYF	TRBV5-8*01, TRBV5-8*02	TRBV5-8	TRBJ2-7*01	TRBJ2-7	TRBD2*02	TRBD2	13	17	22	27	3	4	7
11	4.49E-06	TGTGCCAGCAGCTTGGTGGCTGGCGACGAGCAGTACTTC	CASSLVAGDEQYF	TRBV5-6*01	TRBV5-6	TRBJ2-7*01	TRBJ2-7	TRBD1*01, TRBD2*02, TRBD2*01	TRBD1, TRBD2	15	21	23	25	5	1	6
11	4.49E-06	TGTGCCAGCAGCTTGGGACAGACCACTGAAGCTTTCTTT	CASSLGQTTEAFF	TRBV7-6*01	TRBV7-6	TRBJ1-1*01	TRBJ1-1	TRBD1*01	TRBD1	13	14	20	23	0	2	2
11	4.49E-06	TGTGCCAGCAGCTTGGAGGGGGGCACTGAAGCTTTCTTT	CASSLEGGTEAFF	TRBV7-8*01	TRBV7-8	TRBJ1-1*01	TRBJ1-1	TRBD1*01, TRBD2*02, TRBD2*01	TRBD1, TRBD2	13	16	21	23	2	1	3
11	4.49E-06	TGTGCCAGCAGCTTGAGGGGCAATCAGCCCCAGCATTTT	CASSLRGNQPQHF	TRBV11-2*01	TRBV11-2	TRBJ1-5*01	TRBJ1-5	TRBD2*02	TRBD2	13	14	18	19	0	0	0
11	4.49E-06	TGTGCCAGCAGCTTGAGGGACAACTACGAGCAGTACTTC	CASSLRDNYEQYF	TRBV5-6*01	TRBV5-6	TRBJ2-7*01	TRBJ2-7	TRBD1*01	TRBD1	14	16	21	23	1	1	2
11	4.49E-06	TGTGCCAGCAGCTTACTGGGGTCCTACGAGCAGTACTTC	CASSLLGSYEQYF	TRBV5-5*01, TRBV5-5*02, TRBV5-5*03	TRBV5-5	TRBJ2-7*01	TRBJ2-7	TRBD1*01, TRBD2*01	TRBD1, TRBD2	13	17	20	21	3	0	3
11	4.49E-06	TGTGCCAGCAGCTTACTAGGGAGAAATGAGCAGTTCTTC	CASSLLGRNEQFF	TRBV7-9*01, TRBV7-9*04, TRBV7-9*02	TRBV7-9	TRBJ2-1*01	TRBJ2-1	TRBD2*02	TRBD2	14	18	22	24	3	1	4
11	4.49E-06	TGTGCCAGCAGCTTAGCCTACACAGATACGCAGTATTTT	CASSLAYTDTQYF	TRBV7-2*04, TRBV7-2*01	TRBV7-2	TRBJ2-3*01	TRBJ2-3	TRBD2*02, TRBD2*01	TRBD2	16	17	19	20	0	0	0
11	4.49E-06	TGTGCCAGCAGCTTAGCCCGTACAGATACGCAGTATTTT	CASSLARTDTQYF	TRBV7-9*01, TRBV7-9*02	TRBV7-9	TRBJ2-3*01	TRBJ2-3	TRBD2*02, TRBD2*01	TRBD2	16	17	19	21	0	1	1
11	4.49E-06	TGTGCCAGCAGCTTAGCGGGGGCGCGTGGCTACACCTTC	CASSLAGARGYTF	TRBV11-2*01	TRBV11-2	TRBJ1-2*01	TRBJ1-2	TRBD1*01, TRBD2*01	TRBD1, TRBD2	15	17	22	26	1	3	4
11	4.49E-06	TGTGCCAGCAGCTTAGCGAGCATAGGGGAAGCTTTCTTT	CASSLASIGEAFF	TRBV7-2*04, TRBV7-2*01	TRBV7-2	TRBJ1-1*01	TRBJ1-1	TRBD1*01, TRBD2*02	TRBD1, TRBD2	16	23	26	27	6	0	6
11	4.49E-06	TGTGCCAGCAGCTTAGGTGGTAGCTCCGAGCAGTACTTC	CASSLGGSSEQYF	TRBV11-2*01	TRBV11-2	TRBJ2-7*01	TRBJ2-7	TRBD2*02, TRBD2*01	TRBD2	15	20	23	26	4	2	6
11	4.49E-06	TGTGCCAGCAGCTTAGGTGGGGCCTACGAGCAGTACTTC	CASSLGGAYEQYF	TRBV11-2*01	TRBV11-2	TRBJ2-7*01	TRBJ2-7	TRBD1*01, TRBD2*01	TRBD1, TRBD2	15	18	21	22	2	0	2
11	4.49E-06	TGTGCCAGCAGCTTAGGGCAGGGTCGCGAGCAGTACTTC	CASSLGQGREQYF	TRBV11-2*01	TRBV11-2	TRBJ2-7*01	TRBJ2-7	TRBD1*01	TRBD1	15	18	22	26	2	3	5
11	4.49E-06	TGTGCCAGCAGCTTAGGGGCCGCCTACGAGCAGTACTTC	CASSLGAAYEQYF	TRBV7-7*01	TRBV7-7	TRBJ2-7*01	TRBJ2-7	TRBD1*01	TRBD1	15	16	19	22	0	2	2
11	4.49E-06	TGTGCCAGCAGCTTAGGGGGGGGGACTGAAGCTTTCTTT	CASSLGGGTEAFF	TRBV7-2*04, TRBV7-2*01	TRBV7-2	TRBJ1-1*01	TRBJ1-1	TRBD2*01	TRBD2	15	17	23	24	1	0	1
11	4.49E-06	TGTGCCAGCAGCTTAGACTGGGTTCACGAGCAGTACTTC	CASSLDWVHEQYF	TRBV11-2*01	TRBV11-2	TRBJ2-7*01	TRBJ2-7	TRBD1*01, TRBD2*02, TRBD2*01	TRBD1, TRBD2	16	19	21	25	2	3	5
11	4.49E-06	TGTGCCAGCAGCTCTCAGGCACACTATGGCTACACCTTC	CASSSQAHYGYTF	TRBV5-6*01	TRBV5-6	TRBJ1-2*01	TRBJ1-2	TRBD1*01	TRBD1	11	15	18	22	3	3	6
11	4.49E-06	TGTGCCAGCAGCTCTACAGGGATCCATGGCTACACCTTC	CASSSTGIHGYTF	TRBV5-5*01, TRBV5-5*02, TRBV5-5*03	TRBV5-5	TRBJ1-2*01	TRBJ1-2	TRBD1*01	TRBD1	12	15	20	25	2	4	6
11	4.49E-06	TGTGCCAGCAGCTCCTTGGGGAACACTGAAGCTTTCTTT	CASSSLGNTEAFF	TRBV5-6*01	TRBV5-6	TRBJ1-1*01	TRBJ1-1	TRBD1*01, TRBD2*02, TRBD2*01	TRBD1, TRBD2	10	11	14	20	0	5	5
11	4.49E-06	TGTGCCAGCAGCTCCATCTCCTCGTACGAGCAGTACTTC	CASSSISSYEQYF	TRBV5-6*01	TRBV5-6	TRBJ2-7*01	TRBJ2-7	TRBD2*02	TRBD2	12	17	19	20	4	0	4
11	4.49E-06	TGTGCCAGCAGCTCGGGACAGCGCTACGAGCAGTACTTC	CASSSGQRYEQYF	TRBV11-2*01	TRBV11-2	TRBJ2-7*01	TRBJ2-7	TRBD1*01	TRBD1	12	14	20	23	1	2	3
11	4.49E-06	TGTGCCAGCAGCTCGGAGCTAAATTCACCCCTCCACTTT	CASSSELNSPLHF	TRBV5-4*01	TRBV5-4	TRBJ1-6*01	TRBJ1-6	TRBD2*02, TRBD2*01	TRBD2	12	14	17	21	1	3	4
11	4.49E-06	TGTGCCAGCAGCTGGGGGGACGCCTACGAGCAGTACTTC	CASSWGDAYEQYF	TRBV11-2*01	TRBV11-2	TRBJ2-7*01	TRBJ2-7	TRBD2*01	TRBD2	12	13	18	22	0	3	3
11	4.49E-06	TGTGCCAGCAGCCTTACAGGGGACCACGAGCAGTACTTC	CASSLTGDHEQYF	TRBV13*02, TRBV13*01	TRBV13	TRBJ2-7*01	TRBJ2-7	TRBD1*01	TRBD1	11	15	21	25	3	3	6
11	4.49E-06	TGTGCCAGCAGCCTTAGCGGGAGTTACGAGCAGTACTTC	CASSLSGSYEQYF	TRBV28*01	TRBV28	TRBJ2-7*01	TRBJ2-7	TRBD2*02	TRBD2	10	14	22	24	3	1	4
11	4.49E-06	TGTGCCAGCAGCCTCCCGGGGGACTACGAGCAGTACTTC	CASSLPGDYEQYF	TRBV28*01	TRBV28	TRBJ2-7*01	TRBJ2-7	TRBD2*02	TRBD2	10	11	17	23	0	5	5
11	4.49E-06	TGTGCCAGCAGCCTCCAGCATGGAACTGAAGCTTTCTTT	CASSLQHGTEAFF	TRBV6-5*01	TRBV6-5	TRBJ1-1*01	TRBJ1-1	TRBD2*02	TRBD2	10	11	15	24	0	8	8
11	4.49E-06	TGTGCCAGCAGCCTCGGTCAGGGTGAGACCCAGTACTTC	CASSLGQGETQYF	TRBV12-4*01, TRBV12-3*01	TRBV12-4, TRBV12-3	TRBJ2-5*01	TRBJ2-5	TRBD1*01	TRBD1	10	18	22	24	7	1	8
11	4.49E-06	TGTGCCAGCAGCCTCGGACAGGGCTACGAGCAGTACTTC	CASSLGQGYEQYF	TRBV27*01	TRBV27	TRBJ2-7*01	TRBJ2-7	TRBD1*01	TRBD1	10	15	22	23	4	0	4
11	4.49E-06	TGTGCCAGCAGCCTCACTAGCACATACGAGCAGTACTTC	CASSLTSTYEQYF	TRBV14*01, TRBV14*02	TRBV14	TRBJ2-7*01	TRBJ2-7	TRBD2*02, TRBD2*01	TRBD2	12	15	20	24	2	3	5
11	4.49E-06	TGTGCCAGCAGCCTGATTGCAGGGATTGAGCAGTTCTTC	CASSLIAGIEQFF	TRBV5-8*01, TRBV5-8*02	TRBV5-8	TRBJ2-1*01	TRBJ2-1	TRBD1*01	TRBD1	11	19	23	26	7	2	9
11	4.49E-06	TGTGCCAGCAGCCCTTTGGGATTCGACGAGCAGTACTTC	CASSPLGFDEQYF	TRBV3-1*01	TRBV3-1	TRBJ2-7*01	TRBJ2-7	TRBD1*01, TRBD2*02, TRBD2*01	TRBD1, TRBD2	12	17	20	25	4	4	8
11	4.49E-06	TGTGCCAGCAGCCCTAACCGACGCAGTGAGCAGTTCTTC	CASSPNRRSEQFF	TRBV5-6*01	TRBV5-6	TRBJ2-1*01	TRBJ2-1	TRBD1*01, TRBD2*02, TRBD2*01	TRBD1, TRBD2	11	23	25	26	11	0	11
11	4.49E-06	TGTGCCAGCAGCCCCTTAACCACCGGGGAGCTGTTTTTT	CASSPLTTGELFF	TRBV7-3*05, TRBV7-3*01	TRBV7-3	TRBJ2-2*01	TRBJ2-2	TRBD1*01, TRBD2*02	TRBD1, TRBD2	11	12	15	20	0	4	4
11	4.49E-06	TGTGCCAGCAGCCCCCACGACAGGGCCGGGCAGTACTTC	CASSPHDRAGQYF	TRBV3-1*01	TRBV3-1	TRBJ2-7*01	TRBJ2-7	TRBD1*01	TRBD1	12	18	24	29	5	4	9
11	4.49E-06	TGTGCCAGCAGCCCCGACTTCTACAATGAGCAGTTCTTC	CASSPDFYNEQFF	TRBV6-6*04	TRBV6-6	TRBJ2-1*01	TRBJ2-1	TRBD2*01	TRBD2	10	11	15	20	0	4	4
11	4.49E-06	TGTGCCAGCAGCCCCACGGTCGGAGATACGCAGTATTTT	CASSPTVGDTQYF	TRBV11-2*01	TRBV11-2	TRBJ2-3*01	TRBJ2-3	TRBD1*01, TRBD2*02, TRBD2*01	TRBD1, TRBD2	11	12	14	23	0	8	8
11	4.49E-06	TGTGCCAGCAGCCCGGGGACAGGGTATGGCTACACCTTC	CASSPGTGYGYTF	TRBV5-6*01	TRBV5-6	TRBJ1-2*01	TRBJ1-2	TRBD1*01	TRBD1	11	15	23	24	3	0	3
11	4.49E-06	TGTGCCAGCAGCCCGAGCGGGAGTTACGAGCAGTACTTC	CASSPSGSYEQYF	TRBV3-1*01	TRBV3-1	TRBJ2-7*01	TRBJ2-7	TRBD2*02	TRBD2	12	15	22	24	2	1	3
11	4.49E-06	TGTGCCAGCAGCCCGAGAGGTTTGGATACGCAGTATTTT	CASSPRGLDTQYF	TRBV5-4*01, TRBV5-4*03, TRBV5-4*04	TRBV5-4	TRBJ2-3*01	TRBJ2-3	TRBD2*02	TRBD2	11	16	19	24	4	4	8
11	4.49E-06	TGTGCCAGCAGCCGCGACTGGAACACTGAAGCTTTCTTT	CASSRDWNTEAFF	TRBV6-5*01	TRBV6-5	TRBJ1-1*01	TRBJ1-1	TRBD2*02, TRBD2*01	TRBD2	10	15	18	20	4	1	5
11	4.49E-06	TGTGCCAGCAGCCGGGACACCAGCTACGAGCAGTACTTC	CASSRDTSYEQYF	TRBV5-8*01, TRBV5-8*02	TRBV5-8	TRBJ2-7*01	TRBJ2-7	TRBD1*01	TRBD1	11	13	18	23	1	4	5
11	4.49E-06	TGTGCCAGCAGCCGACAGGCGGCCTATGGCTACACCTTC	CASSRQAAYGYTF	TRBV28*01	TRBV28	TRBJ1-2*01	TRBJ1-2	TRBD1*01	TRBD1	10	13	18	23	2	4	6
11	4.49E-06	TGTGCCAGCAGCCATAGCGGGGTCTACGAGCAGTACTTC	CASSHSGVYEQYF	TRBV13*02, TRBV13*01	TRBV13	TRBJ2-7*01	TRBJ2-7	TRBD2*01	TRBD2	11	14	21	23	2	1	3
11	4.49E-06	TGTGCCAGCAGCCACCTCCCCGAGGCGAAGCAGTTCTTC	CASSHLPEAKQFF	TRBV14*01, TRBV14*02	TRBV14	TRBJ2-1*01	TRBJ2-1	TRBD2*02	TRBD2	13	14	19	28	0	8	8
11	4.49E-06	TGTGCCAGCAGCCACCCCCAGGGGAATGAGCAGTTCTTC	CASSHPQGNEQFF	TRBV14*01, TRBV14*02	TRBV14	TRBJ2-1*01	TRBJ2-1	TRBD1*01	TRBD1	13	18	23	24	4	0	4
11	4.49E-06	TGTGCCAGCAGCCACGGGGGCAGGCCTGAAGCTTTCTTT	CASSHGGRPEAFF	TRBV3-1*01	TRBV3-1	TRBJ1-1*01	TRBJ1-1	TRBD1*01, TRBD2*01	TRBD1, TRBD2	10	15	20	25	4	4	8
11	4.49E-06	TGTGCCAGCAGCCAGGGGTTCGACAACGAGCAGTACTTC	CASSQGFDNEQYF	TRBV5-6*01	TRBV5-6	TRBJ2-7*01	TRBJ2-7	TRBD1*01	TRBD1	11	12	17	25	0	7	7
11	4.49E-06	TGTGCCAGCAGCCAATTTGCAACAGGCGAGCAGTACTTC	CASSQFATGEQYF	TRBV14*01	TRBV14	TRBJ2-7*01	TRBJ2-7	TRBD1*01	TRBD1	14	21	25	26	6	0	6
11	4.49E-06	TGTGCCAGCAGCCAATTAAGGCTAGGATGGCAGTATTTT	CASSQLRLGWQYF	TRBV14*01	TRBV14	TRBJ2-3*01	TRBJ2-3	TRBD2*02, TRBD2*01	TRBD2	14	20	24	29	5	4	9
11	4.49E-06	TGTGCCAGCAGCCAAGTGCCGGGGGACGAGCAGTACTTC	CASSQVPGDEQYF	TRBV3-1*01	TRBV3-1	TRBJ2-7*01	TRBJ2-7	TRBD2*01	TRBD2	15	19	24	25	3	0	3
11	4.49E-06	TGTGCCAGCAGCGCCGGACTCTCGGGCGAGCAGTACTTC	CASSAGLSGEQYF	TRBV3-1*01	TRBV3-1	TRBJ2-7*01	TRBJ2-7	TRBD2*02, TRBD2*01	TRBD2	11	15	19	26	3	6	9
11	4.49E-06	TGTGCCAGCAGCGCAGCGGGAGCCTACGAGCAGTACTTC	CASSAAGAYEQYF	TRBV27*01	TRBV27	TRBJ2-7*01	TRBJ2-7	TRBD2*02	TRBD2	12	14	21	22	1	0	1
11	4.49E-06	TGTGCCAGCAGCGGGCCAAGCACAGATACGCAGTATTTT	CASSGPSTDTQYF	TRBV6-6*04	TRBV6-6	TRBJ2-3*01	TRBJ2-3	TRBD1*01, TRBD2*02, TRBD2*01	TRBD1, TRBD2	12	13	15	18	0	2	2
11	4.49E-06	TGTGCCAGCAGCACAGGGGGAAACTATGGCTACACCTTC	CASSTGGNYGYTF	TRBV3-1*01	TRBV3-1	TRBJ1-2*01	TRBJ1-2	TRBD1*01	TRBD1	11	12	19	21	0	1	1
11	4.49E-06	TGTGCCAGCAGCAGGGGACAACAAGAGACCCAGTACTTC	CASSRGQQETQYF	TRBV7-2*04, TRBV7-2*01	TRBV7-2	TRBJ2-5*01	TRBJ2-5	TRBD1*01	TRBD1	10	14	19	21	3	1	4
11	4.49E-06	TGTGCCAGCAGCAACGGACTTACCTACGAGCAGTACTTC	CASSNGLTYEQYF	TRBV5-4*01, TRBV5-4*03, TRBV5-4*04	TRBV5-4	TRBJ2-7*01	TRBJ2-7	TRBD2*02, TRBD2*01	TRBD2	11	15	19	22	3	2	5
11	4.49E-06	TGTGCCAGCAGGCCGGGACGGTCCTACGAGCAGTACTTC	CASRPGRSYEQYF	TRBV28*01	TRBV28	TRBJ2-7*01	TRBJ2-7	TRBD1*01, TRBD2*02, TRBD2*01	TRBD1, TRBD2	10	14	18	21	3	2	5
11	4.49E-06	TGTGCCAGCAGGCCAAACAGGGGGGCTGAAGCTTTCTTT	CASRPNRGAEAFF	TRBV12-4*01, TRBV12-3*01	TRBV12-4, TRBV12-3	TRBJ1-1*01	TRBJ1-1	TRBD1*01	TRBD1	10	16	23	25	5	1	6
11	4.49E-06	TGTGCCAGCAGGCGGGTGGCTGGAACTGAAGCTTTCTTT	CASRRVAGTEAFF	TRBV5-6*01	TRBV5-6	TRBJ1-1*01	TRBJ1-1	TRBD2*02, TRBD2*01	TRBD2	10	11	15	24	0	8	8
11	4.49E-06	TGTGCCAGCAGGCAACCGGCCAGATATGGCTACACCTTC	CASRQPARYGYTF	TRBV11-2*01	TRBV11-2	TRBJ1-2*01	TRBJ1-2	TRBD1*01, TRBD2*02, TRBD2*01	TRBD1, TRBD2	10	20	22	24	9	1	10
11	4.49E-06	TGTGCCAGCAGGGACGGAATGAACACTGAAGCTTTCTTT	CASRDGMNTEAFF	TRBV6-3*01, TRBV6-2*01	TRBV6-3, TRBV6-2	TRBJ1-1*01	TRBJ1-1	TRBD1*01, TRBD2*02, TRBD2*01	TRBD1, TRBD2	10	11	14	19	0	4	4
11	4.49E-06	TGTGCCAGCAGGAACAGGGGGAACTACGAGCAGTACTTC	CASRNRGNYEQYF	TRBV27*01	TRBV27	TRBJ2-7*01	TRBJ2-7	TRBD1*01	TRBD1	10	13	20	23	2	2	4
11	4.49E-06	TGTGCCAGCAGGAAGGGGCAGGTTTCACCCCTCCACTTT	CASRKGQVSPLHF	TRBV28*01	TRBV28	TRBJ1-6*01	TRBJ1-6	TRBD1*01	TRBD1	10	13	17	23	2	5	7
11	4.49E-06	TGTGCCAGCAGAAGCAGGGGGGAAGAGACCCAGTACTTC	CASRSRGEETQYF	TRBV2*01, TRBV2*02, TRBV2*03	TRBV2	TRBJ2-5*01	TRBJ2-5	TRBD1*01	TRBD1	10	14	20	22	3	1	4
11	4.49E-06	TGTGCCAGCAATCCGGACAGAGCCTACGAGCAGTACTTC	CASNPDRAYEQYF	TRBV5-8*01, TRBV5-8*02	TRBV5-8	TRBJ2-7*01	TRBJ2-7	TRBD1*01	TRBD1	9	14	19	22	4	2	6
11	4.49E-06	TGTGCCAGCAACGACAGGGGGGGTCAGCCCCAGCATTTT	CASNDRGGQPQHF	TRBV6-3*01, TRBV6-2*01	TRBV6-3, TRBV6-2	TRBJ1-5*01	TRBJ1-5	TRBD1*01	TRBD1	9	12	20	23	2	2	4
11	4.49E-06	TGTGCCAGCAAGATCGGGACTAGCGTCGAGCAGTACTTC	CASKIGTSVEQYF	TRBV5-8*01, TRBV5-8*02	TRBV5-8	TRBJ2-7*01	TRBJ2-7	TRBD2*02, TRBD2*01	TRBD2	9	15	24	26	5	1	6
11	4.49E-06	TGTGCCAGCAAGATATACTCTGGAAACACCATATATTTT	CASKIYSGNTIYF	TRBV6-6*04	TRBV6-6	TRBJ1-3*01	TRBJ1-3			9	-1	-1	17	-1	-1	7
11	4.49E-06	TGTGCCAGCAAAAACGAGGTCACCGCTGAAGCTTTCTTT	CASKNEVTAEAFF	TRBV6-5*01	TRBV6-5	TRBJ1-1*01	TRBJ1-1	TRBD2*02	TRBD2	9	15	18	25	5	6	11
11	4.49E-06	TGCGCCACCTCGACGACATCGGCTGGCGAAGCTTTCTTT	CATSTTSAGEAFF	TRBV5-1*01, TRBV5-1*02	TRBV5-1	TRBJ1-1*01	TRBJ1-1	TRBD1*01, TRBD2*02	TRBD1, TRBD2	6	14	17	27	7	9	16
11	4.49E-06	TGCGCCAGCTCGGGGGGGAACACCGGGGAGCTGTTTTTT	CASSGGNTGELFF	TRBV4-1*02, TRBV4-1*01	TRBV4-1	TRBJ2-2*01	TRBJ2-2	TRBD2*01	TRBD2	8	10	16	17	1	0	1
11	4.49E-06	TGCGCCAGCGGACTTGGAGGATACAATGAGCAGTTCTTC	CASGLGGYNEQFF	TRBV4-1*02, TRBV4-1*01	TRBV4-1	TRBJ2-1*01	TRBJ2-1	TRBD2*02, TRBD2*01	TRBD2	8	9	13	21	0	7	7
11	4.49E-06	TGCGCCAGCAGCTTTAGTTCAGGGGGTGAAGCTTTCTTT	CASSFSSGGEAFF	TRBV5-1*01	TRBV5-1	TRBJ1-1*01	TRBJ1-1	TRBD1*01	TRBD1	13	19	25	26	5	0	5
11	4.49E-06	TGCGCCAGCAGCTTGCGGCAGAGAGAGACCCAGTACTTC	CASSLRQRETQYF	TRBV5-1*01	TRBV5-1	TRBJ2-5*01	TRBJ2-5	TRBD1*01, TRBD2*02, TRBD2*01	TRBD1, TRBD2	14	18	20	23	3	2	5
11	4.49E-06	TGCGCCAGCAGCTTGGCGGGAGAAGAGACCCAGTACTTC	CASSLAGEETQYF	TRBV5-1*01	TRBV5-1	TRBJ2-5*01	TRBJ2-5	TRBD2*02	TRBD2	15	16	21	22	0	0	0
11	4.49E-06	TGCGCCAGCAGCTTGGCGGAGAACACTGAAGCTTTCTTT	CASSLAENTEAFF	TRBV5-1*01	TRBV5-1	TRBJ1-1*01	TRBJ1-1	TRBD1*01, TRBD2*02, TRBD2*01	TRBD1, TRBD2	15	17	19	20	1	0	1
11	4.49E-06	TGCGCCAGCAGCTTGGCAGCGGCAAATGAGCAGTTCTTC	CASSLAAANEQFF	TRBV5-1*01	TRBV5-1	TRBJ2-1*01	TRBJ2-1	TRBD2*02, TRBD2*01	TRBD2	15	17	21	24	1	2	3
11	4.49E-06	TGCGCCAGCAGCTTGGGGACAGCGACTGAAGCTTTCTTT	CASSLGTATEAFF	TRBV5-1*01	TRBV5-1	TRBJ1-1*01	TRBJ1-1	TRBD1*01	TRBD1	15	16	21	24	0	2	2
11	4.49E-06	TGCGCCAGCAGCTTGGATTCGGGTTACGAGCAGTACTTC	CASSLDSGYEQYF	TRBV5-1*01	TRBV5-1	TRBJ2-7*01	TRBJ2-7	TRBD2*02, TRBD2*01	TRBD2	15	19	22	24	3	1	4
11	4.49E-06	TGCGCCAGCAGCTTGGATGGGGGCACTGAAGCTTTCTTT	CASSLDGGTEAFF	TRBV5-1*01	TRBV5-1	TRBJ1-1*01	TRBJ1-1	TRBD1*01, TRBD2*01	TRBD1, TRBD2	15	18	22	23	2	0	2
11	4.49E-06	TGCGCCAGCAGCTTGGAAGGGGTAAACACCATATATTTT	CASSLEGVNTIYF	TRBV5-1*01	TRBV5-1	TRBJ1-3*01	TRBJ1-3	TRBD1*01	TRBD1	15	17	21	23	1	1	2
11	4.49E-06	TGCGCCAGCAGCTTGGAAAGTCACACTGAAGCTTTCTTT	CASSLESHTEAFF	TRBV5-1*01	TRBV5-1	TRBJ1-1*01	TRBJ1-1	TRBD2*02, TRBD2*01	TRBD2	15	18	21	22	2	0	2
11	4.49E-06	TGCGCCAGCAGCTTGACCTTGAACACTGAAGCTTTCTTT	CASSLTLNTEAFF	TRBV5-1*01	TRBV5-1	TRBJ1-1*01	TRBJ1-1	TRBD1*01, TRBD2*02	TRBD1, TRBD2	14	16	18	19	1	0	1
11	4.49E-06	TGCGCCAGCAGCCCAACCAGGGGGCTGGGGCAGTTCTTC	CASSPTRGLGQFF	TRBV4-3*01	TRBV4-3	TRBJ2-1*01	TRBJ2-1	TRBD1*01	TRBD1	12	17	24	29	4	4	8
11	4.49E-06	TGCGCCAGCAGCCGAGGGAAGTCTGAAAAACTGTTTTTT	CASSRGKSEKLFF	TRBV5-1*01	TRBV5-1	TRBJ1-4*01	TRBJ1-4	TRBD2*02	TRBD2	11	13	17	23	1	5	6
11	4.49E-06	TGCGCCAGCAGCCAGGCCGTGCCCGGCGAGCAGTACTTC	CASSQAVPGEQYF	TRBV4-3*01	TRBV4-3	TRBJ2-7*01	TRBJ2-7	TRBD1*01, TRBD2*02, TRBD2*01	TRBD1, TRBD2	13	20	23	26	6	2	8
11	4.49E-06	TGCGCCAGCAGCCAAGCCCGTAACACTGAAGCTTTCTTT	CASSQARNTEAFF	TRBV4-1*02, TRBV4-1*01	TRBV4-1	TRBJ1-1*01	TRBJ1-1	TRBD2*02, TRBD2*01	TRBD2	15	16	19	21	0	1	1
11	4.49E-06	TGCGCCAGCAGACAGGGGGGAGACACTGAAGCTTTCTTT	CASRQGGDTEAFF	TRBV5-1*01, TRBV5-1*02	TRBV5-1	TRBJ1-1*01	TRBJ1-1	TRBD1*01	TRBD1	10	11	18	22	0	3	3
11	4.49E-06	TGCGCCAGCAGACAAACAGGGGGAGAGACCCAGTACTTC	CASRQTGGETQYF	TRBV4-1*02, TRBV4-1*01	TRBV4-1	TRBJ2-5*01	TRBJ2-5	TRBD1*01	TRBD1	14	15	22	23	0	0	0
11	4.49E-06	TGCAGTGCTTCGGGGGGGACGAGTGAGACCCAGTACTTC	CSASGGTSETQYF	TRBV20-1*06, TRBV20-1*03, TRBV20-1*01, TRBV20-1*04, TRBV20-1*05, TRBV20-1*02, TRBV20-1*07	TRBV20-1	TRBJ2-5*01	TRBJ2-5	TRBD2*01	TRBD2	8	10	17	24	1	6	7
11	4.49E-06	TGCAGTGCTCAGCACAGAACCCAAGAGACCCAGTACTTC	CSAQHRTQETQYF	TRBV20-1*06, TRBV20-1*03, TRBV20-1*01, TRBV20-1*04, TRBV20-1*05, TRBV20-1*02, TRBV20-1*07	TRBV20-1	TRBJ2-5*01	TRBJ2-5	TRBD1*01	TRBD1	8	13	16	20	4	3	7
11	4.49E-06	TGCAGTGCTGAGACAGGAGCCAAAAACATTCAGTACTTC	CSAETGAKNIQYF	TRBV20-1*06, TRBV20-1*03, TRBV20-1*01, TRBV20-1*04, TRBV20-1*05, TRBV20-1*02, TRBV20-1*07	TRBV20-1	TRBJ2-4*01	TRBJ2-4	TRBD1*01	TRBD1	8	11	16	17	2	0	2
11	4.49E-06	TGCAGTGCTAGGTTTCAGGGGTGGGAGACCCAGTACTTC	CSARFQGWETQYF	TRBV20-1*06, TRBV20-1*03, TRBV20-1*01, TRBV20-1*04, TRBV20-1*05, TRBV20-1*02, TRBV20-1*07	TRBV20-1	TRBJ2-5*01	TRBJ2-5	TRBD1*01	TRBD1	10	15	20	24	4	3	7
11	4.49E-06	TGCAGTGCTAGGCCCTTAAGCACAGATACGCAGTATTTT	CSARPLSTDTQYF	TRBV20-1*06, TRBV20-1*03, TRBV20-1*01, TRBV20-1*04, TRBV20-1*05, TRBV20-1*02, TRBV20-1*07	TRBV20-1	TRBJ2-3*01	TRBJ2-3	TRBD1*01, TRBD2*02	TRBD1, TRBD2	10	11	14	18	0	3	3
11	4.49E-06	TGCAGTGCCAATACAGGGGGTGGGGAGACCCAGTACTTC	CSANTGGGETQYF	TRBV20-1*01, TRBV20-1*04, TRBV20-1*05, TRBV20-1*07	TRBV20-1	TRBJ2-5*01	TRBJ2-5	TRBD1*01	TRBD1	7	12	19	24	4	4	8
11	4.49E-06	TGCAGTGCGTTACCTTTGGCCACAGATACGCAGTATTTT	CSALPLATDTQYF	TRBV20-1*06, TRBV20-1*03, TRBV20-1*01, TRBV20-1*04, TRBV20-1*05, TRBV20-1*02, TRBV20-1*07	TRBV20-1	TRBJ2-3*01	TRBJ2-3	TRBD1*01, TRBD2*02	TRBD1, TRBD2	7	17	19	20	9	0	9
11	4.49E-06	TGCAGCGCTCTTGACAATTCCAAAAACATTCAGTACTTC	CSALDNSKNIQYF	TRBV29-1*01, TRBV29-1*03	TRBV29-1	TRBJ2-4*01	TRBJ2-4	TRBD1*01	TRBD1	7	12	15	19	4	3	7
11	4.49E-06	TGCAGCGGATGGACAGGACAAACGGAGACCCAGTACTTC	CSGWTGQTETQYF	TRBV29-1*01, TRBV29-1*03	TRBV29-1	TRBJ2-5*01	TRBJ2-5	TRBD1*01	TRBD1	6	10	16	24	3	7	10
11	4.49E-06	TGTGCCAGCAGCCCGGGACCTACAATGAGCAGTTCTTC	CASSPG~YNEQFF	TRBV6-3*01, TRBV6-2*01	TRBV6-3, TRBV6-2	TRBJ2-1*01	TRBJ2-1	TRBD2*02	TRBD2	10	13	17	18	2	0	2
11	4.49E-06	TGTGCCAGCAGCCATACCACACCGGGGAGCTGTTTTTT	CASSHT~TGELFF	TRBV3-1*01	TRBV3-1	TRBJ2-2*01	TRBJ2-2			13	-1	-1	18	-1	-1	4
11	4.49E-06	TGTGCCTGGAGTGGCCCCCCCCCGCGAGCAGTACTTC	CAWSGP~PREQYF	TRBV30*01	TRBV30	TRBJ2-7*01	TRBJ2-7	TRBD2*01	TRBD2	12	16	23	24	3	0	3
11	4.49E-06	TGTGCCAGCAGTTTTTTAAGTCTCACCCCTCCACTTT	CASSFL~VSPLHF	TRBV27*01	TRBV27	TRBJ1-6*01	TRBJ1-6	TRBD2*02, TRBD2*01	TRBD2	13	18	21	22	4	0	4
11	4.49E-06	TGTGCCAGCAGTGACCCGAGCTACGAGAGCTTTCTTT	CASSDP~ATRAFF	TRBV6-4*02, TRBV6-4*01	TRBV6-4	TRBJ1-1*01	TRBJ1-1	TRBD2*02, TRBD2*01	TRBD2	14	19	22	27	4	4	8
11	4.49E-06	TGTGCCAGCAGTGAGGAAGGGATATGGCTACACCTTC	CASSEE~GYGYTF	TRBV28*01	TRBV28	TRBJ1-2*01	TRBJ1-2	TRBD1*01, TRBD2*02, TRBD2*01	TRBD1, TRBD2	13	18	21	22	4	0	4
11	4.49E-06	TGTGCCAGCAGCTTAGGGGACAGAGACCCAGTACTTC	CASSLG~TETQYF	TRBV11-2*01, TRBV7-9*01, TRBV7-9*02, TRBV7-2*04, TRBV7-2*01	TRBV7-9, TRBV11-2, TRBV7-2	TRBJ2-5*01	TRBJ2-5	TRBD1*01, TRBD2*02, TRBD2*01	TRBD1, TRBD2	15	16	20	21	0	0	0
11	4.49E-06	TGTGCCAGGCACATGGACTGGGTACATTCAGTACTTC	CARHMD~GYIQYF	TRBV6-3*01, TRBV6-2*01	TRBV6-3, TRBV6-2	TRBJ2-4*01	TRBJ2-4	TRBD2*02, TRBD2*01	TRBD2	7	14	18	23	6	4	10
11	4.49E-06	TGTGCCTGGCAACAGGGGGGCCAGCCCCAGCATTTT	CAWQQGGQPQHF	TRBV30*05, TRBV30*01	TRBV30	TRBJ1-5*01	TRBJ1-5	TRBD1*01	TRBD1	8	11	18	21	2	2	4
11	4.49E-06	TGTGCCTGGGGGGGTATTAACTATGGCTACACCTTC	CAWGGINYGYTF	TRBV30*05, TRBV30*01	TRBV30	TRBJ1-2*01	TRBJ1-2	TRBD1*01, TRBD2*02, TRBD2*01	TRBD1, TRBD2	10	11	13	17	0	3	3
11	4.49E-06	TGTGCCTGGACCCTATGGGGTGTTGGCTACACCTTC	CAWTLWGVGYTF	TRBV30*05, TRBV30*01	TRBV30	TRBJ1-2*01	TRBJ1-2	TRBD1*01, TRBD2*02, TRBD2*01	TRBD1, TRBD2	9	16	19	23	6	3	9
11	4.49E-06	TGTGCCTGGAGTGCCTCACGAAACACCATATATTTT	CAWSASRNTIYF	TRBV30*01	TRBV30	TRBJ1-3*01	TRBJ1-3	TRBD2*02	TRBD2	12	13	16	19	0	2	2
11	4.49E-06	TGTGCCTGGAGTGGAGTCGGTGAAAAACTGTTTTTT	CAWSGVGEKLFF	TRBV30*01	TRBV30	TRBJ1-4*01	TRBJ1-4	TRBD2*02, TRBD2*01	TRBD2	12	14	17	20	1	2	3
11	4.49E-06	TGTGCCTGGAGCCTAGCGTACCACGAGCAGTACTTC	CAWSLAYHEQYF	TRBV30*05, TRBV30*01	TRBV30	TRBJ2-7*01	TRBJ2-7	TRBD2*02, TRBD2*01	TRBD2	10	12	17	22	1	4	5
11	4.49E-06	TGTGCCGAGGGGAGGGAGGACTATGGCTACACCTTC	CAEGREDYGYTF	TRBV30*05, TRBV30*01	TRBV30	TRBJ1-2*01	TRBJ1-2	TRBD2*02	TRBD2	5	9	15	19	3	3	6
11	4.49E-06	TGTGCCATCCCGGACGTCGACTATGGCTACACCTTC	CAIPDVDYGYTF	TRBV28*01	TRBV28	TRBJ1-2*01	TRBJ1-2	TRBD2*02	TRBD2	6	7	11	19	0	7	7
11	4.49E-06	TGTGCCACCGTGGACATCCACGGGGAGCTGTTTTTT	CATVDIHGELFF	TRBV3-1*01	TRBV3-1	TRBJ2-2*01	TRBJ2-2	TRBD1*01	TRBD1	6	11	15	20	4	4	8
11	4.49E-06	TGTGCCAGTGCTTGGAGCAATCAGCCCCAGCATTTT	CASAWSNQPQHF	TRBV7-9*03, TRBV7-9*01, TRBV7-9*04, TRBV7-9*02	TRBV7-9	TRBJ1-5*01	TRBJ1-5	TRBD2*02, TRBD2*01	TRBD2	7	9	11	15	1	3	4
11	4.49E-06	TGTGCCAGTAGTCAGGGGAATCAGCCCCAGCATTTT	CASSQGNQPQHF	TRBV19*01, TRBV19*03, TRBV19*02	TRBV19	TRBJ1-5*01	TRBJ1-5	TRBD1*01	TRBD1	11	12	17	18	0	0	0
11	4.49E-06	TGTGCCAGTAGTATAGGGGCTACTGAAGCTTTCTTT	CASSIGATEAFF	TRBV19*01, TRBV19*02	TRBV19	TRBJ1-1*01	TRBJ1-1	TRBD1*01	TRBD1	15	16	19	21	0	1	1
11	4.49E-06	TGTGCCAGCTCCGGGACGGACTATGGCTACACCTTC	CASSGTDYGYTF	TRBV28*01	TRBV28	TRBJ1-2*01	TRBJ1-2	TRBD1*01, TRBD2*02, TRBD2*01	TRBD1, TRBD2	8	12	16	19	3	2	5
11	4.49E-06	TGTGCCAGCTCACCACGTAGTTACGAGCAGTACTTC	CASSPRSYEQYF	TRBV18*01	TRBV18	TRBJ2-7*01	TRBJ2-7	TRBD2*02, TRBD2*01	TRBD2	15	17	20	21	1	0	1
11	4.49E-06	TGTGCCAGCGGGGGACAACGCACTGAAGCTTTCTTT	CASGGQRTEAFF	TRBV28*01	TRBV28	TRBJ1-1*01	TRBJ1-1	TRBD1*01	TRBD1	8	11	16	20	2	3	5
11	4.49E-06	TGTGCCAGCATGGGGAGTTCCTACGAGCAGTACTTC	CASMGSSYEQYF	TRBV5-6*01	TRBV5-6	TRBJ2-7*01	TRBJ2-7	TRBD2*02	TRBD2	9	12	16	18	2	1	3
11	4.49E-06	TGTGCCAGCACTGCAGGCCCCTACGAGCAGTACTTC	CASTAGPYEQYF	TRBV27*01	TRBV27	TRBJ2-7*01	TRBJ2-7	TRBD1*01	TRBD1	9	13	16	19	3	2	5
11	4.49E-06	TGTGCCAGCACCTCCTCAGTTTACGAGCAGTACTTC	CASTSSVYEQYF	TRBV3-1*01	TRBV3-1	TRBJ2-7*01	TRBJ2-7	TRBD2*02	TRBD2	9	10	14	21	0	6	6
11	4.49E-06	TGTGCCAGCACCCCCGCGAACTATGGCTACACCTTC	CASTPANYGYTF	TRBV11-2*01	TRBV11-2	TRBJ1-2*01	TRBJ1-2	TRBD2*01	TRBD2	9	10	16	18	0	1	1
11	4.49E-06	TGTGCCAGCAGTTTTTGGGACAGAGGCTACACCTTC	CASSFWDRGYTF	TRBV28*01	TRBV28	TRBJ1-2*01	TRBJ1-2	TRBD1*01	TRBD1	13	16	22	24	2	1	3
11	4.49E-06	TGTGCCAGCAGTTTTCCGCCCTACGAGCAGTACTTC	CASSFPPYEQYF	TRBV28*01	TRBV28	TRBJ2-7*01	TRBJ2-7	TRBD2*02, TRBD2*01	TRBD2	13	15	18	19	1	0	1
11	4.49E-06	TGTGCCAGCAGTTTATTCGAATGGGGCTACACCTTC	CASSLFEWGYTF	TRBV28*01	TRBV28	TRBJ1-2*01	TRBJ1-2			15	-1	-1	24	-1	-1	8
11	4.49E-06	TGTGCCAGCAGTTTATCTTCCGGCAGGCAGTACTTC	CASSLSSGRQYF	TRBV27*01	TRBV27	TRBJ2-7*01	TRBJ2-7	TRBD1*01, TRBD2*02, TRBD2*01	TRBD1, TRBD2	11	23	25	26	11	0	11
11	4.49E-06	TGTGCCAGCAGTTTATGGGGGGGTGGCTACACCTTC	CASSLWGGGYTF	TRBV28*01	TRBV28	TRBJ1-2*01	TRBJ1-2	TRBD2*01	TRBD2	16	17	22	23	0	0	0
11	4.49E-06	TGTGCCAGCAGTTTAGCATTCAATGAGCAGTTCTTC	CASSLAFNEQFF	TRBV28*01	TRBV28	TRBJ2-1*01	TRBJ2-1			14	-1	-1	20	-1	-1	5
11	4.49E-06	TGTGCCAGCAGTTTAATGAACACTGAAGCTTTCTTT	CASSLMNTEAFF	TRBV12-4*01, TRBV12-3*01	TRBV12-4, TRBV12-3	TRBJ1-1*01	TRBJ1-1			14	-1	-1	16	-1	-1	1
11	4.49E-06	TGTGCCAGCAGTTCAGTCTTCGGGGAGCAGTACTTC	CASSSVFGEQYF	TRBV11-3*01	TRBV11-3	TRBJ2-7*01	TRBJ2-7	TRBD2*02, TRBD2*01	TRBD2	11	20	23	24	8	0	8
11	4.49E-06	TGTGCCAGCAGTTCAGCGGGGACCGAGCAGTACTTC	CASSSAGTEQYF	TRBV27*01	TRBV27	TRBJ2-7*01	TRBJ2-7	TRBD2*01	TRBD2	12	14	20	23	1	2	3
11	4.49E-06	TGTGCCAGCAGTTACTTCGGGGGTGAGCAGTTCTTC	CASSYFGGEQFF	TRBV6-5*01	TRBV6-5	TRBJ2-1*01	TRBJ2-1	TRBD2*01	TRBD2	15	17	22	23	1	0	1
11	4.49E-06	TGTGCCAGCAGTTACTCTTGCCAGGGGAGATATTTT	CASSYSCQGRYF	TRBV6-5*01	TRBV6-5	TRBJ2-3*01	TRBJ2-3	TRBD1*01	TRBD1	16	21	26	30	4	3	7
11	4.49E-06	TGTGCCAGCAGTTACTACACCGGGGAGCTGTTTTTT	CASSYYTGELFF	TRBV6-3*01, TRBV6-2*01	TRBV6-3, TRBV6-2	TRBJ2-2*01	TRBJ2-2			15	-1	-1	16	-1	-1	0
11	4.49E-06	TGTGCCAGCAGTTACACCGGGTGGGAGCAGTTCTTC	CASSYTGWEQFF	TRBV6-3*01, TRBV6-2*01	TRBV6-3, TRBV6-2	TRBJ2-1*01	TRBJ2-1	TRBD2*02, TRBD2*01	TRBD2	14	17	20	24	2	3	5
11	4.49E-06	TGTGCCAGCAGTTACAGGGCGAGCGAGCAGTACTTC	CASSYRASEQYF	TRBV13*02, TRBV13*01	TRBV13	TRBJ2-7*01	TRBJ2-7	TRBD1*01	TRBD1	10	13	18	23	2	4	6
11	4.49E-06	TGTGCCAGCAGTCTTGAAGATGAGACCCAGTACTTC	CASSLEDETQYF	TRBV6-6*02, TRBV6-6*01, TRBV6-6*03	TRBV6-6	TRBJ2-5*01	TRBJ2-5			12	-1	-1	21	-1	-1	8
11	4.49E-06	TGTGCCAGCAGTCTCCCGGCTCGGAGGCAGTTCTTC	CASSLPARRQFF	TRBV28*01	TRBV28	TRBJ2-1*01	TRBJ2-1	TRBD2*02	TRBD2	11	12	17	26	0	8	8
11	4.49E-06	TGTGCCAGCAGTCCAAGCACAGATACGCAGTATTTT	CASSPSTDTQYF	TRBV27*01	TRBV27	TRBJ2-3*01	TRBJ2-3			11	-1	-1	15	-1	-1	3
11	4.49E-06	TGTGCCAGCAGTCAACCGGGACTGGAAGCTTTCTTT	CASSQPGLEAFF	TRBV6-5*01	TRBV6-5	TRBJ1-1*01	TRBJ1-1	TRBD2*02, TRBD2*01	TRBD2	11	17	22	24	5	1	6
11	4.49E-06	TGTGCCAGCAGTGGGGGGATGCAGCCCCAGCATTTT	CASSGGMQPQHF	TRBV28*01	TRBV28	TRBJ1-5*01	TRBJ1-5	TRBD2*01	TRBD2	11	12	17	21	0	3	3
11	4.49E-06	TGTGCCAGCAGTGGGGACAGTTACGAGCAGTACTTC	CASSGDSYEQYF	TRBV27*01	TRBV27	TRBJ2-7*01	TRBJ2-7	TRBD1*01	TRBD1	11	13	19	21	1	1	2
11	4.49E-06	TGTGCCAGCAGTGAACGGACAGGGGAATCTTTCTTT	CASSERTGESFF	TRBV6-1*01	TRBV6-1	TRBJ1-1*01	TRBJ1-1	TRBD1*01	TRBD1	14	16	23	24	1	0	1
11	4.49E-06	TGTGCCAGCAGTGAACAGGGAAACGAGCAGTACTTC	CASSEQGNEQYF	TRBV6-1*01	TRBV6-1	TRBJ2-7*01	TRBJ2-7	TRBD1*01	TRBD1	14	15	19	22	0	2	2
11	4.49E-06	TGTGCCAGCAGTATCACAGGGGGCGAGCAGTACTTC	CASSITGGEQYF	TRBV27*01	TRBV27	TRBJ2-7*01	TRBJ2-7	TRBD1*01	TRBD1	11	15	22	23	3	0	3
11	4.49E-06	TGTGCCAGCAGTACCGGACCGGGTGGCTACACCTTC	CASSTGPGGYTF	TRBV28*01	TRBV28	TRBJ1-2*01	TRBJ1-2	TRBD1*01, TRBD2*02, TRBD2*01	TRBD1, TRBD2	11	15	18	23	3	4	7
11	4.49E-06	TGTGCCAGCAGCTTTCTCGGTGGAAAACTGTTTTTT	CASSFLGGKLFF	TRBV11-2*01	TRBV11-2	TRBJ1-4*01	TRBJ1-4	TRBD2*02, TRBD2*01	TRBD2	13	17	19	23	3	3	6
11	4.49E-06	TGTGCCAGCAGCTTCAGGGACACTGAAGCTTTCTTT	CASSFRDTEAFF	TRBV5-6*01	TRBV5-6	TRBJ1-1*01	TRBJ1-1	TRBD1*01	TRBD1	13	14	18	19	0	0	0
11	4.49E-06	TGTGCCAGCAGCTTGGTGGGTCACGAGCAGTACTTC	CASSLVGHEQYF	TRBV5-6*01	TRBV5-6	TRBJ2-7*01	TRBJ2-7	TRBD1*01, TRBD2*02, TRBD2*01	TRBD1, TRBD2	15	17	19	22	1	2	3
11	4.49E-06	TGTGCCAGCAGCTTGGGTAATTCACCCCTCCACTTT	CASSLGNSPLHF	TRBV5-4*01	TRBV5-4	TRBJ1-6*01	TRBJ1-6	TRBD1*01, TRBD2*02, TRBD2*01	TRBD1, TRBD2	15	-1	-1	17	-1	-1	1
11	4.49E-06	TGTGCCAGCAGCTTGGGCGTCTACGAGCAGTACTTC	CASSLGVYEQYF	TRBV5-6*01	TRBV5-6	TRBJ2-7*01	TRBJ2-7	TRBD2*02, TRBD2*01	TRBD2	15	16	18	20	0	1	1
11	4.49E-06	TGTGCCAGCAGCTTATATAATTCACCCCTCCACTTT	CASSLYNSPLHF	TRBV5-4*01, TRBV5-4*03, TRBV5-4*04	TRBV5-4	TRBJ1-6*01	TRBJ1-6			13	-1	-1	15	-1	-1	1
11	4.49E-06	TGTGCCAGCAGCTTACAGGGCGTCGAGCAGTACTTC	CASSLQGVEQYF	TRBV11-2*01	TRBV11-2	TRBJ2-7*01	TRBJ2-7	TRBD1*01	TRBD1	14	15	19	23	0	3	3
11	4.49E-06	TGTGCCAGCAGCTTAGCCCCCCCGTGGGCTTTCTTT	CASSLAPPWAFF	TRBV7-2*04, TRBV7-2*01	TRBV7-2	TRBJ1-1*01	TRBJ1-1	TRBD2*01	TRBD2	16	17	23	27	0	3	3
11	4.49E-06	TGTGCCAGCAGCTTAGCCGGGAATGGCTACACCTTC	CASSLAGNGYTF	TRBV7-9*01, TRBV7-9*02	TRBV7-9	TRBJ1-2*01	TRBJ1-2	TRBD2*02	TRBD2	16	17	21	22	0	0	0
11	4.49E-06	TGTGCCAGCAGCTTAGGGTATGAAAAACTGTTTTTT	CASSLGYEKLFF	TRBV11-2*01	TRBV11-2	TRBJ1-4*01	TRBJ1-4			15	-1	-1	19	-1	-1	3
11	4.49E-06	TGTGCCAGCAGCTTAGAAACTGGCGAGCAGTACTTC	CASSLETGEQYF	TRBV11-2*01	TRBV11-2	TRBJ2-7*01	TRBJ2-7	TRBD1*01, TRBD2*02, TRBD2*01	TRBD1, TRBD2	16	19	21	23	2	1	3
11	4.49E-06	TGTGCCAGCAGCTCCTTCGGGCCCGAGCAGTACTTC	CASSSFGPEQYF	TRBV3-1*01	TRBV3-1	TRBJ2-7*01	TRBJ2-7	TRBD1*01, TRBD2*02, TRBD2*01	TRBD1, TRBD2	11	18	21	23	6	1	7
11	4.49E-06	TGTGCCAGCAGCTGGGGACAGGCTGAAGCTTTCTTT	CASSWGQAEAFF	TRBV7-9*03, TRBV7-9*01, TRBV7-9*04, TRBV7-9*02	TRBV7-9	TRBJ1-1*01	TRBJ1-1	TRBD1*01	TRBD1	12	14	21	22	1	0	1
11	4.49E-06	TGTGCCAGCAGCTGGAACCAAGAGACCCAGTACTTC	CASSWNQETQYF	TRBV7-9*03, TRBV7-9*01, TRBV7-9*04, TRBV7-9*02	TRBV7-9	TRBJ2-5*01	TRBJ2-5	TRBD1*01, TRBD2*02, TRBD2*01	TRBD1, TRBD2	12	13	15	16	0	0	0
11	4.49E-06	TGTGCCAGCAGCCTGGGACACTTGGAGCAGTTCTTC	CASSLGHLEQFF	TRBV5-4*01	TRBV5-4	TRBJ2-1*01	TRBJ2-1	TRBD1*01	TRBD1	15	16	19	24	0	4	4
11	4.49E-06	TGTGCCAGCAGCCTGGGACAGCTTGAAGCTTTCTTT	CASSLGQLEAFF	TRBV3-1*01	TRBV3-1	TRBJ1-1*01	TRBJ1-1	TRBD1*01	TRBD1	10	14	20	23	3	2	5
11	4.49E-06	TGTGCCAGCAGCCTACGGGGTTCCGAGCAGTACTTC	CASSLRGSEQYF	TRBV28*01	TRBV28	TRBJ2-7*01	TRBJ2-7	TRBD2*01	TRBD2	10	15	19	23	4	3	7
11	4.49E-06	TGTGCCAGCAGCCTAGGGGACAGAGAAGCTTTCTTT	CASSLGDREAFF	TRBV4-2*01	TRBV4-2	TRBJ1-1*01	TRBJ1-1	TRBD1*01	TRBD1	12	16	22	24	3	1	4
11	4.49E-06	TGTGCCAGCAGCCCCGGTGGCACTGAAGCTTTCTTT	CASSPGGTEAFF	TRBV6-6*04	TRBV6-6	TRBJ1-1*01	TRBJ1-1	TRBD2*01	TRBD2	10	11	15	20	0	4	4
11	4.49E-06	TGTGCCAGCAGCCCGTACCAAGAGACCCAGTACTTC	CASSPYQETQYF	TRBV2*01, TRBV2*02, TRBV2*03	TRBV2	TRBJ2-5*01	TRBJ2-5	TRBD2*02, TRBD2*01	TRBD2	10	11	14	16	0	1	1
11	4.49E-06	TGTGCCAGCAGCCCACGGCCGGATACGCAGTATTTT	CASSPRPDTQYF	TRBV3-1*01	TRBV3-1	TRBJ2-3*01	TRBJ2-3	TRBD1*01, TRBD2*02, TRBD2*01	TRBD1, TRBD2	12	16	18	21	3	2	5
11	4.49E-06	TGTGCCAGCAGCCGCGGTGGCACTGAAGCTTTCTTT	CASSRGGTEAFF	TRBV5-6*01	TRBV5-6	TRBJ1-1*01	TRBJ1-1	TRBD2*02, TRBD2*01	TRBD2	11	13	16	20	1	3	4
11	4.49E-06	TGTGCCAGCAGCCGACGGGGTGAGACCCAGTACTTC	CASSRRGETQYF	TRBV7-8*03	TRBV7-8	TRBJ2-5*01	TRBJ2-5	TRBD2*01	TRBD2	14	15	19	21	0	1	1
11	4.49E-06	TGTGCCAGCAGCCAAGCCGGAAACACCATATATTTT	CASSQAGNTIYF	TRBV14*01	TRBV14	TRBJ1-3*01	TRBJ1-3			15	-1	-1	18	-1	-1	2
11	4.49E-06	TGTGCCAGCAGCCAAGCAGGAGAGCCCCAGCATTTT	CASSQAGEPQHF	TRBV3-1*01	TRBV3-1	TRBJ1-5*01	TRBJ1-5	TRBD1*01, TRBD2*02	TRBD1, TRBD2	15	16	19	22	0	2	2
11	4.49E-06	TGTGCCAGCAGCCAAGGTGGGCCTGAGCAGTTCTTC	CASSQGGPEQFF	TRBV6-3*01, TRBV6-2*01	TRBV6-3, TRBV6-2	TRBJ2-1*01	TRBJ2-1	TRBD1*01	TRBD1	10	18	21	23	7	1	8
11	4.49E-06	TGTGCCAGCAGCCAAGGGCTCGGGCAGCAGTACTTC	CASSQGLGQQYF	TRBV14*01	TRBV14	TRBJ2-7*01	TRBJ2-7	TRBD1*01, TRBD2*02, TRBD2*01	TRBD1, TRBD2	15	21	24	25	5	0	5
11	4.49E-06	TGTGCCAGCAGCCAAGGAGTAGATGAGCAGTTCTTC	CASSQGVDEQFF	TRBV4-2*01	TRBV4-2	TRBJ2-1*01	TRBJ2-1	TRBD2*02, TRBD2*01	TRBD2	15	19	21	22	3	0	3
11	4.49E-06	TGTGCCAGCAGCGGGGGTGGAGAGACCCAGTACTTC	CASSGGGETQYF	TRBV9*02, TRBV9*01, TRBV9*03	TRBV9	TRBJ2-5*01	TRBJ2-5	TRBD1*01, TRBD2*01	TRBD1, TRBD2	12	13	16	20	0	3	3
11	4.49E-06	TGTGCCAGCAGCGAGTTTCAATTAGGCTACACCTTC	CASSEFQLGYTF	TRBV28*01	TRBV28	TRBJ1-2*01	TRBJ1-2	TRBD2*02, TRBD2*01	TRBD2	10	12	14	24	1	9	10
11	4.49E-06	TGTGCCAGCAGCATAAAGTCCTACGAGCAGTACTTC	CASSIKSYEQYF	TRBV5-5*01, TRBV5-5*02, TRBV5-5*03	TRBV5-5	TRBJ2-7*01	TRBJ2-7			11	-1	-1	18	-1	-1	6
11	4.49E-06	TGTGCCAGCAGCAGAACCGCCTACGAGCAGTACTTC	CASSRTAYEQYF	TRBV11-2*01	TRBV11-2	TRBJ2-7*01	TRBJ2-7	TRBD2*02, TRBD2*01	TRBD2	11	16	18	19	4	0	4
11	4.49E-06	TGTGCCAGCAGCAAGGACAGGATTCGGCAGTTCTTC	CASSKDRIRQFF	TRBV5-6*01	TRBV5-6	TRBJ2-1*01	TRBJ2-1	TRBD1*01	TRBD1	11	14	20	26	2	5	7
11	4.49E-06	TGTGCCAGCAGCAAAACGACCGGGGAGCTGTTTTTT	CASSKTTGELFF	TRBV9*02, TRBV9*01, TRBV9*03	TRBV9	TRBJ2-2*01	TRBJ2-2			11	-1	-1	18	-1	-1	6
11	4.49E-06	TGTGCCAGCAGGGGCTCAGGAGAGACCCAGTACTTC	CASRGSGETQYF	TRBV12-4*01, TRBV12-3*01	TRBV12-4, TRBV12-3	TRBJ2-5*01	TRBJ2-5	TRBD1*01	TRBD1	10	16	19	20	5	0	5
11	4.49E-06	TGTGCCAGCAGGGACAGGTTCCACGAGCAGTACTTC	CASRDRFHEQYF	TRBV27*01	TRBV27	TRBJ2-7*01	TRBJ2-7	TRBD1*01	TRBD1	10	11	17	22	0	4	4
11	4.49E-06	TGTGCCAGCAGGACTCAGAGCTATGGCTACACCTTC	CASRTQSYGYTF	TRBV6-3*01, TRBV6-2*01	TRBV6-3, TRBV6-2	TRBJ1-2*01	TRBJ1-2	TRBD2*02, TRBD2*01	TRBD2	10	11	14	20	0	5	5
11	4.49E-06	TGTGCCAGCAGACAGGGCGATCAGCCCCAGCATTTT	CASRQGDQPQHF	TRBV28*01	TRBV28	TRBJ1-5*01	TRBJ1-5	TRBD1*01	TRBD1	10	11	16	19	0	2	2
11	4.49E-06	TGTGCCAGCAGAGAGTCAAGCTACGAGCAGTACTTC	CASRESSYEQYF	TRBV28*01	TRBV28	TRBJ2-7*01	TRBJ2-7	TRBD2*02, TRBD2*01	TRBD2	10	13	16	20	2	3	5
11	4.49E-06	TGCGCCAGCAGCTTAGGGCCCGAGGAAGCTTTCTTT	CASSLGPEEAFF	TRBV5-1*01	TRBV5-1	TRBJ1-1*01	TRBJ1-1	TRBD1*01, TRBD2*02, TRBD2*01	TRBD1, TRBD2	13	14	17	24	0	6	6
11	4.49E-06	TGCGCCAGCAGCCCGGAAGGGGAAAAACTGTTTTTT	CASSPEGEKLFF	TRBV5-1*01	TRBV5-1	TRBJ1-4*01	TRBJ1-4	TRBD1*01, TRBD2*02	TRBD1, TRBD2	11	17	20	21	5	0	5
11	4.49E-06	TGCGCCAGCAGCCAAGGACGGACTGAAGCTTTCTTT	CASSQGRTEAFF	TRBV5-1*01	TRBV5-1	TRBJ1-1*01	TRBJ1-1	TRBD1*01, TRBD2*02, TRBD2*01	TRBD1, TRBD2	11	15	18	21	3	2	5
11	4.49E-06	TGCAGTGCTAGTTTAACCCCAAACATTCAGTACTTC	CSASLTPNIQYF	TRBV20-1*01, TRBV20-1*04, TRBV20-1*05, TRBV20-1*07	TRBV20-1	TRBJ2-4*01	TRBJ2-4	TRBD1*01, TRBD2*01	TRBD1, TRBD2	11	16	19	20	4	0	4
11	4.49E-06	TGCAGTGCTAGAGTACTAGGTGAGACCCAGTACTTC	CSARVLGETQYF	TRBV20-1*01, TRBV20-1*04, TRBV20-1*05, TRBV20-1*07	TRBV20-1	TRBJ2-5*01	TRBJ2-5	TRBD2*02, TRBD2*01	TRBD2	12	14	18	21	1	2	3
11	4.49E-06	TGCAGTGCCGGGACGCAGGGCACTGAAGCTTTCTTT	CSAGTQGTEAFF	TRBV20-1*06, TRBV20-1*03, TRBV20-1*01, TRBV20-1*04, TRBV20-1*05, TRBV20-1*02, TRBV20-1*07	TRBV20-1	TRBJ1-1*01	TRBJ1-1	TRBD1*01, TRBD2*02, TRBD2*01	TRBD1, TRBD2	7	15	19	20	7	0	7
11	4.49E-06	TGCAGTGCCGGGAGGGGGGGAGAGACCCAGTACTTC	CSAGRGGETQYF	TRBV20-1*06, TRBV20-1*03, TRBV20-1*01, TRBV20-1*04, TRBV20-1*05, TRBV20-1*02, TRBV20-1*07	TRBV20-1	TRBJ2-5*01	TRBJ2-5	TRBD2*02	TRBD2	7	8	15	20	0	4	4
11	4.49E-06	TGTGCCCCACAGGGGGATAAGAGACCCAGTACTTC	CAPQGD~ETQYF	TRBV19*01, TRBV19*03, TRBV19*02	TRBV19	TRBJ2-5*01	TRBJ2-5	TRBD1*01	TRBD1	5	8	15	18	2	2	4
11	4.49E-06	TGTGCCAGCACGAGAAATATTATGGCTACACCTTC	CASTRN~YGYTF	TRBV27*01	TRBV27	TRBJ1-2*01	TRBJ1-2	TRBD2*02	TRBD2	9	11	13	20	1	6	7
11	4.49E-06	TGTGCCAGCAGCAGGGGACCGGGGAGCTGTTTTTT	CASSRG~GELFF	TRBV6-5*01	TRBV6-5	TRBJ2-2*01	TRBJ2-2	TRBD1*01	TRBD1	10	11	16	17	0	0	0
11	4.49E-06	TGTGCCCCCGGCGGCCACCGGGGAGCTGTTTTTT	CAPGGH~GELFF	TRBV6-5*01	TRBV6-5	TRBJ2-2*01	TRBJ2-2	TRBD2*02, TRBD2*01	TRBD2	5	10	13	15	4	1	5
11	4.49E-06	TGCAGTGCTACTAGCGGGGGGGGGCCAGTACTTC	CSATSG~GGQYF	TRBV20-1*01, TRBV20-1*04, TRBV20-1*05, TRBV20-1*07	TRBV20-1	TRBJ2-5*01	TRBJ2-5	TRBD2*01	TRBD2	9	10	21	24	0	2	2
11	4.49E-06	TGCAGTGCTAGAGGTGGGGGAGACCCAGTACTTC	CSARGG~ETQYF	TRBV20-1*01, TRBV20-1*04, TRBV20-1*05, TRBV20-1*07	TRBV20-1	TRBJ2-5*01	TRBJ2-5	TRBD1*01, TRBD2*01	TRBD1, TRBD2	12	15	18	19	2	0	2
11	4.49E-06	TGTGCTAGTGGTTTAAGTGAGACCCAGTACTTC	CASGLSETQYF	TRBV12-5*01	TRBV12-5	TRBJ2-5*01	TRBJ2-5	TRBD2*02, TRBD2*01	TRBD2	13	15	17	18	1	0	1
11	4.49E-06	TGTGCTAGTGGTTCCCCAGATACGCAGTATTTT	CASGSPDTQYF	TRBV12-5*01	TRBV12-5	TRBJ2-3*01	TRBJ2-3	TRBD1*01, TRBD2*02, TRBD2*01	TRBD1, TRBD2	12	13	15	16	0	0	0
11	4.49E-06	TGTGCCTGGTCCTCTGGAAACACCATATATTTT	CAWSSGNTIYF	TRBV30*05, TRBV30*01	TRBV30	TRBJ1-3*01	TRBJ1-3			8	-1	-1	11	-1	-1	2
11	4.49E-06	TGTGCCTGGGGGGAGAATACTGAAGCTTTCTTT	CAWGENTEAFF	TRBV30*05, TRBV30*01	TRBV30	TRBJ1-1*01	TRBJ1-1	TRBD1*01, TRBD2*02, TRBD2*01	TRBD1, TRBD2	10	11	13	14	0	0	0
11	4.49E-06	TGTGCCTGGACCGGGCCCAGGGAAGCTTTCTTT	CAWTGPREAFF	TRBV30*05, TRBV30*01	TRBV30	TRBJ1-1*01	TRBJ1-1	TRBD1*01, TRBD2*02, TRBD2*01	TRBD1, TRBD2	5	17	20	21	11	0	11
11	4.49E-06	TGTGCCTGGAGTCAGGACCGGGAGCTGTTTTTT	CAWSQDRELFF	TRBV30*01	TRBV30	TRBJ2-2*01	TRBJ2-2	TRBD1*01, TRBD2*02, TRBD2*01	TRBD1, TRBD2	11	14	17	19	2	1	3
11	4.49E-06	TGTGCCTGGAGTGTGAACTATGGCTACACCTTC	CAWSVNYGYTF	TRBV30*01	TRBV30	TRBJ1-2*01	TRBJ1-2			13	-1	-1	15	-1	-1	1
11	4.49E-06	TGTGCCTGGAGTGTAGGGGATACGCAGTATTTT	CAWSVGDTQYF	TRBV30*01	TRBV30	TRBJ2-3*01	TRBJ2-3	TRBD1*01, TRBD2*02	TRBD1, TRBD2	13	14	17	18	0	0	0
11	4.49E-06	TGTGCCTGGAGTGGGGGCCTTGAAGCTTTCTTT	CAWSGGLEAFF	TRBV30*01	TRBV30	TRBJ1-1*01	TRBJ1-1	TRBD1*01	TRBD1	12	13	17	20	0	2	2
11	4.49E-06	TGTGCCAGTAGTATGTTCACTGAAGCTTTCTTT	CASSMFTEAFF	TRBV19*01, TRBV19*02	TRBV19	TRBJ1-1*01	TRBJ1-1	TRBD2*02, TRBD2*01	TRBD2	7	8	11	17	0	5	5
11	4.49E-06	TGTGCCAGTAGTATAGGGAGCTTTCACTACTTC	CASSIGSFHYF	TRBV19*01, TRBV19*02	TRBV19	TRBJ2-4*01	TRBJ2-4	TRBD2*02	TRBD2	15	16	19	22	0	2	2
11	4.49E-06	TGTGCCAGCCACAGTAACTATGGCTACACCTTC	CASHSNYGYTF	TRBV28*01	TRBV28	TRBJ1-2*01	TRBJ1-2	TRBD1*01	TRBD1	8	10	13	14	1	0	1
11	4.49E-06	TGTGCCAGCGGCGCAGGGTATGAGCAGTTCTTC	CASGAGYEQFF	TRBV5-4*01, TRBV5-4*03, TRBV5-4*04	TRBV5-4	TRBJ2-1*01	TRBJ2-1	TRBD1*01	TRBD1	8	13	17	19	4	1	5
11	4.49E-06	TGTGCCAGCGGGGGGTGGGAGACCCAGTACTTC	CASGGWETQYF	TRBV6-6*04	TRBV6-6	TRBJ2-5*01	TRBJ2-5	TRBD2*01	TRBD2	6	7	14	18	0	3	3
11	4.49E-06	TGTGCCAGCATGGGAGCTGGTCAGCAGTTCTTC	CASMGAGQQFF	TRBV6-1*01	TRBV6-1	TRBJ2-1*01	TRBJ2-1	TRBD2*02	TRBD2	9	11	15	22	1	6	7
11	4.49E-06	TGTGCCAGCACTCGGGGGGATACGCAGTATTTT	CASTRGDTQYF	TRBV27*01	TRBV27	TRBJ2-3*01	TRBJ2-3	TRBD2*01	TRBD2	9	12	17	18	2	0	2
11	4.49E-06	TGTGCCAGCACCCCTTTAGAGACCCAGTACTTC	CASTPLETQYF	TRBV6-1*01	TRBV6-1	TRBJ2-5*01	TRBJ2-5	TRBD1*01	TRBD1	9	10	14	17	0	2	2
11	4.49E-06	TGTGCCAGCAGTTTTGCGGGAGCGGCTTTCTTT	CASSFAGAAFF	TRBV12-4*01, TRBV12-3*01	TRBV12-4, TRBV12-3	TRBJ1-1*01	TRBJ1-1	TRBD2*02	TRBD2	13	15	21	24	1	2	3
11	4.49E-06	TGTGCCAGCAGTTTGGGAGATACGCAGTATTTT	CASSLGDTQYF	TRBV6-3*01, TRBV6-2*01	TRBV6-3, TRBV6-2	TRBJ2-3*01	TRBJ2-3	TRBD1*01, TRBD2*02, TRBD2*01	TRBD1, TRBD2	12	14	16	17	1	0	1
11	4.49E-06	TGTGCCAGCAGTTTAGGGAGTGGACAGCATTTT	CASSLGSGQHF	TRBV28*01	TRBV28	TRBJ1-5*01	TRBJ1-5	TRBD2*02	TRBD2	14	15	19	24	0	4	4
11	4.49E-06	TGTGCCAGCAGTTACTCTGGGCCGCAGTATTTT	CASSYSGPQYF	TRBV6-3*01, TRBV6-2*01	TRBV6-3, TRBV6-2	TRBJ2-3*01	TRBJ2-3	TRBD1*01	TRBD1	16	18	21	22	1	0	1
11	4.49E-06	TGTGCCAGCAGTTACACAAGGGAGCAGTTCTTC	CASSYTREQFF	TRBV6-3*01, TRBV6-2*01	TRBV6-3, TRBV6-2	TRBJ2-1*01	TRBJ2-1	TRBD1*01, TRBD2*02	TRBD1, TRBD2	14	18	20	21	3	0	3
11	4.49E-06	TGTGCCAGCAGTCAGAAAGAGACCCAGTACTTC	CASSQKETQYF	TRBV12-4*01, TRBV12-3*01	TRBV12-4, TRBV12-3	TRBJ2-5*01	TRBJ2-5	TRBD1*01	TRBD1	11	12	14	16	0	1	1
11	4.49E-06	TGTGCCAGCAGCTTGTTGGGTGAAGCTTTCTTT	CASSLLGEAFF	TRBV7-9*03, TRBV7-9*01, TRBV7-9*04, TRBV7-9*02	TRBV7-9	TRBJ1-1*01	TRBJ1-1	TRBD1*01, TRBD2*02, TRBD2*01	TRBD1, TRBD2	13	17	19	20	3	0	3
11	4.49E-06	TGTGCCAGCAGCTTGGCGGCGGTCCAGTACTTC	CASSLAAVQYF	TRBV5-6*01	TRBV5-6	TRBJ2-5*01	TRBJ2-5	TRBD2*02, TRBD2*01	TRBD2	15	18	21	23	2	1	3
11	4.49E-06	TGTGCCAGCAGCTTGGGGTACGAGCAGTACTTC	CASSLGYEQYF	TRBV5-4*01	TRBV5-4	TRBJ2-7*01	TRBJ2-7	TRBD1*01, TRBD2*01	TRBD1, TRBD2	15	-1	-1	18	-1	-1	2
11	4.49E-06	TGTGCCAGCAGCTTGGATTATGAGCAGTTCTTC	CASSLDYEQFF	TRBV5-4*01	TRBV5-4	TRBJ2-1*01	TRBJ2-1			15	-1	-1	19	-1	-1	3
11	4.49E-06	TGTGCCAGCAGCCCTAAGATTTTGAAGTTCTTC	CASSPKILKFF	TRBV6-3*01, TRBV6-2*01	TRBV6-3, TRBV6-2	TRBJ2-1*01	TRBJ2-1	TRBD1*01, TRBD2*02	TRBD1, TRBD2	10	11	14	25	0	10	10
11	4.49E-06	TGTGCCAGCAGCCGACGGGGTGAGCAGTTCTTC	CASSRRGEQFF	TRBV14*01	TRBV14	TRBJ2-1*01	TRBJ2-1	TRBD2*01	TRBD2	12	15	19	20	2	0	2
11	4.49E-06	TGTGCCAGCAGGGGGCAAGAGACCCAGTACTTC	CASRGQETQYF	TRBV6-6*04	TRBV6-6	TRBJ2-5*01	TRBJ2-5	TRBD1*01, TRBD2*01	TRBD1, TRBD2	10	11	14	15	0	0	0
11	4.49E-06	TGCGCCAGCAGCTTAGCAGAGACCCAGTACTTC	CASSLAETQYF	TRBV5-1*01	TRBV5-1	TRBJ2-5*01	TRBJ2-5	TRBD2*02, TRBD2*01	TRBD2	13	14	16	17	0	0	0
11	4.49E-06	TGCAGTGTCAAGCGCCAAGAGACCCAGTACTTC	CSVKRQETQYF	TRBV20-1*06, TRBV20-1*03, TRBV20-1*01, TRBV20-1*04, TRBV20-1*05, TRBV20-1*02, TRBV20-1*07	TRBV20-1	TRBJ2-5*01	TRBJ2-5	TRBD2*02, TRBD2*01	TRBD2	6	10	13	14	3	0	3
11	4.49E-06	TGCAGTGCCCGATCTATTTCCTTTCAGTACTTC	CSARSISFQYF	TRBV20-1*06, TRBV20-1*03, TRBV20-1*01, TRBV20-1*04, TRBV20-1*05, TRBV20-1*02, TRBV20-1*07	TRBV20-1	TRBJ2-4*01	TRBJ2-4	TRBD1*01, TRBD2*02, TRBD2*01	TRBD1, TRBD2	7	19	21	22	11	0	11
11	4.49E-06	TGTGCCAGCAGTTCTCAGAGACCCAGTACTTC	CASSS~ETQYF	TRBV6-5*01	TRBV6-5	TRBJ2-5*01	TRBJ2-5	TRBD2*02	TRBD2	12	13	15	16	0	0	0
11	4.49E-06	TGTGCCAGCAGTCCCCAGAGACCCAGTACTTC	CASSP~ETQYF	TRBV6-6*04	TRBV6-6	TRBJ2-5*01	TRBJ2-5	TRBD1*01, TRBD2*01	TRBD1, TRBD2	12	13	15	16	0	0	0
11	4.49E-06	TGTGCCAGACAAGTCCGGGGAGCTGTTTTTT	CARQV~GELFF	TRBV6-3*01, TRBV6-2*01	TRBV6-3, TRBV6-2	TRBJ2-2*01	TRBJ2-2	TRBD1*01, TRBD2*02, TRBD2*01	TRBD1, TRBD2	7	8	10	14	0	3	3
11	4.49E-06	TGTGCCCGCTGGGACAGAGAAGCTTTCTTT	CARWDREAFF	TRBV30*05, TRBV30*01	TRBV30	TRBJ1-1*01	TRBJ1-1	TRBD1*01	TRBD1	5	10	16	18	4	1	5
11	4.49E-06	TGTGCCACTGCGGGGGAGACCCAGTACTTC	CATAGETQYF	TRBV12-4*01, TRBV12-3*01	TRBV12-4, TRBV12-3	TRBJ2-5*01	TRBJ2-5	TRBD2*01	TRBD2	6	9	14	15	2	0	2
11	4.49E-06	TGTGCCAGCAGTTCGAGGCGACTTCATTTT	CASSSRRLHF	TRBV28*01	TRBV28	TRBJ1-5*01	TRBJ1-5	TRBD2*02, TRBD2*01	TRBD2	12	19	22	24	6	1	7
11	4.49E-06	TGTGCCAGCAGTTACTTGACCTACACCTTC	CASSYLTYTF	TRBV6-3*01, TRBV6-2*01	TRBV6-3, TRBV6-2	TRBJ1-2*01	TRBJ1-2	TRBD1*01, TRBD2*02, TRBD2*01	TRBD1, TRBD2	15	17	19	20	1	0	1
11	4.49E-06	TGTGCCAGCAGTGGGGCTGAAGCTTTCTTT	CASSGAEAFF	TRBV6-1*01	TRBV6-1	TRBJ1-1*01	TRBJ1-1	TRBD1*01, TRBD2*01	TRBD1, TRBD2	11	12	15	16	0	0	0
11	4.49E-06	TGTGCCAGCAGGTCATATGGCTACACCTTC	CASRSYGYTF	TRBV28*01	TRBV28	TRBJ1-2*01	TRBJ1-2	TRBD1*01, TRBD2*02, TRBD2*01	TRBD1, TRBD2	10	11	13	15	0	1	1
11	4.49E-06	TGTGCTCTGGGGCCAACGTCCTGACTTTC	CALGP~VLTF	TRBV24-1*01	TRBV24-1	TRBJ2-6*01	TRBJ2-6			4	-1	-1	5	-1	-1	0
11	4.49E-06	TGTGCTCCTATAATTCACCCCTCCACTTT	CAPII~PLHF	TRBV19*01, TRBV19*03, TRBV19*02	TRBV19	TRBJ1-6*01	TRBJ1-6			4	-1	-1	5	-1	-1	0
11	4.49E-06	TGTGCCAGCAGTAAACCGGGACGTACTTC	CASSK~GTYF	TRBV7-9*03, TRBV7-9*01, TRBV7-9*04, TRBV7-9*02, TRBV7-9*05, TRBV7-9*06	TRBV7-9	TRBJ2-4*01	TRBJ2-4	TRBD1*01, TRBD2*02, TRBD2*01	TRBD1, TRBD2	10	17	21	22	6	0	6
11	4.49E-06	TGTGCCTCCCCCCTATGGCTACACCTTC	CASPL~GYTF	TRBV28*01	TRBV28	TRBJ1-2*01	TRBJ1-2	TRBD1*01, TRBD2*01	TRBD1, TRBD2	5	7	11	12	1	0	1
10	4.08E-06	TGTGCCAGCAGCCAACAGTAACGCTGAAACCGGGACTAGCGGGAAGGTGCGGCAAGAGACCCAGTACTTC	CASSQQ*R*NRD~SGKVRQETQYF	TRBV16*01, TRBV16*02	TRBV16	TRBJ2-5*01	TRBJ2-5	TRBD2*02	TRBD2	14	31	43	52	16	8	24
10	4.08E-06	TGTGCCAGCAGCCCGCGCGGCCTAAAAGTGGGCTAGCGGGAGGAGTTCGCCTACAATGAGCAGTTCTTC	CASSPRGLKVG*REEFAYNEQFF	TRBV9*02, TRBV9*01, TRBV9*03	TRBV9	TRBJ2-1*01	TRBJ2-1	TRBD2*02	TRBD2	11	32	42	49	20	6	26
10	4.08E-06	TGTGCCACCAGCAGAAGTAGCAAAAGACCATCATAGGGGGGCAGGGGACTACAATGAGCAGTTCTTC	CATSRSSKRPS~RGAGDYNEQFF	TRBV15*02	TRBV15	TRBJ2-1*01	TRBJ2-1	TRBD1*01, TRBD2*01	TRBD1, TRBD2	11	41	46	48	29	1	30
10	4.08E-06	TGCGCCAGCAGCCAGGCCCCAGGGGGCCCTAGCGGGAGTTGCCCACCTGACCTACGAGCAGTACTTC	CASSQAPGGPS~GVAHLTYEQYF	TRBV5-1*01	TRBV5-1	TRBJ2-7*01	TRBJ2-7	TRBD2*02	TRBD2	11	28	37	50	16	12	28
10	4.08E-06	TGTGCCAGCAGCTTAATTTGGGGTTTTGGTCTTGTTTATTACCCGGTCGGGGAGCCCCAGCATTTT	CASSLIWGFGLVYYPVGEPQHF	TRBV7-3*01	TRBV7-3	TRBJ1-5*01	TRBJ1-5	TRBD2*01	TRBD2	15	47	51	52	31	0	31
10	4.08E-06	TGTGCCAGCAGCCAAGGGCCCTTTGGAGCAGGGGAGTTAGGATTCGTCTACGAGCAGTACTTC	CASSQGPFGAGELGFVYEQYF	TRBV14*01	TRBV14	TRBJ2-7*01	TRBJ2-7	TRBD1*01	TRBD1	15	28	33	47	12	13	25
10	4.08E-06	TGCAGTGCTAGAGATGCGGGGGGGGGCAGGGTGGTTCGATCTGGGGCCAACGTCCTGACTTTC	CSARDAGGGRVVRSGANVLTF	TRBV20-1*01, TRBV20-1*05, TRBV20-1*07	TRBV20-1	TRBJ2-6*01	TRBJ2-6	TRBD2*01	TRBD2	13	15	23	39	1	15	16
10	4.08E-06	TGTGCCACCCCAATAGTCCCCCGGACCCAGCCGGGGACCTGATATACAATGAGCAGTTCTTC	CATPIVPRTQ~GDLIYNEQFF	TRBV19*01, TRBV19*03, TRBV19*02	TRBV19	TRBJ2-1*01	TRBJ2-1	TRBD2*02, TRBD2*01	TRBD2	6	13	19	44	6	24	30
10	4.08E-06	TGTGCCAGCAGCTTAGAAGGGGCTAAGTACGAACCGGGACGGATAATTCACCCCTCCACTTT	CASSLEGAKY~TGTDNSPLHF	TRBV11-3*01	TRBV11-3	TRBJ1-6*01	TRBJ1-6	TRBD1*01, TRBD2*02, TRBD2*01	TRBD1, TRBD2	16	35	39	42	18	2	20
10	4.08E-06	TGTGCCAGCAGCTTAGTGCCAGGGACAGGGTTTCTCAAAGCCGAACACTGAAGCTTTCTTT	CASSLVPGTG~FSKPNTEAFF	TRBV7-8*01	TRBV7-8	TRBJ1-1*01	TRBJ1-1	TRBD1*01	TRBD1	15	21	29	42	5	12	17
10	4.08E-06	TGTGCCAGCAGCCCTACTGCCCCGACGGTTCAATTCCAAGAGCTCCTACGAGCAGTACTTC	CASSPTAPTV~NSKSSYEQYF	TRBV6-6*02, TRBV6-6*01, TRBV6-6*03, TRBV6-6*04	TRBV6-6	TRBJ2-7*01	TRBJ2-7	TRBD1*01, TRBD2*01	TRBD1, TRBD2	11	18	22	42	6	19	25
10	4.08E-06	TGTGCCACCAGCAGCCGGCCAAAGTGGAAGGCGGGAGGTTCCTACAATGAGCAGTTCTTC	CATSSRPKWKAGGSYNEQFF	TRBV15*02	TRBV15	TRBJ2-1*01	TRBJ2-1	TRBD2*02	TRBD2	11	30	37	39	18	1	19
10	4.08E-06	TGTGCCAGCACCAATAGTCGGGGTCGTATAGGTGGGGGGCAAGAGAACGAGCAGTACTTC	CASTNSRGRIGGGQENEQYF	TRBV11-2*01	TRBV11-2	TRBJ2-7*01	TRBJ2-7	TRBD1*01, TRBD2*01	TRBD1, TRBD2	9	34	39	46	24	6	30
10	4.08E-06	TGTGCCAGCAGTGAAGCGAGACACTCCACCGTCGAAAATAGCAATCAGCCCCAGCATTTT	CASSEARHSTVENSNQPQHF	TRBV6-1*01	TRBV6-1	TRBJ1-5*01	TRBJ1-5	TRBD1*01, TRBD2*02	TRBD1, TRBD2	16	19	22	38	2	15	17
10	4.08E-06	TGTGCCAGCAGCTTAGTCGGGACAGGGGGCCGAGCGGGAAACACCGGGGAGCTGTTTTTT	CASSLVGTGGRAGNTGELFF	TRBV7-9*01, TRBV7-9*02	TRBV7-9	TRBJ2-2*01	TRBJ2-2	TRBD1*01	TRBD1	15	18	29	39	2	9	11
10	4.08E-06	TGTGCCAGCAGCTACATACCAGGGGAAGCCAGCCGGAGCTCCTACAATGAGCAGTTCTTC	CASSYIPGEASRSSYNEQFF	TRBV7-8*01, TRBV7-8*03	TRBV7-8	TRBJ2-1*01	TRBJ2-1	TRBD1*01	TRBD1	12	19	24	38	6	13	19
10	4.08E-06	TGTGCCAGCAGCCAAGGGGCCGCGGTAGGGTGCGGCGGGAGCCCCTACGAGCAGTACTTC	CASSQGAAVGCGGSPYEQYF	TRBV14*01	TRBV14	TRBJ2-7*01	TRBJ2-7	TRBD2*02	TRBD2	15	34	40	43	18	2	20
10	4.08E-06	TGTGCCAGCAGCAAACGGACTAGCGGGAGATTCGTTCTTTTTGCCGGGGAGCTGTTTTTT	CASSKRTSGRFVLFAGELFF	TRBV7-6*01, TRBV7-6*02	TRBV7-6	TRBJ2-2*01	TRBJ2-2	TRBD2*02	TRBD2	11	16	28	43	4	14	18
10	4.08E-06	TGCGCCAGCAGCTTTCCCTTGGGGGGGTTTAGCGGCAAAGGGGACAATGAGCAGTTCTTC	CASSFPLGGFSGKGDNEQFF	TRBV5-1*01	TRBV5-1	TRBJ2-1*01	TRBJ2-1	TRBD2*01	TRBD2	13	20	26	43	6	16	22
10	4.08E-06	TGCGCCAGCAGCTTGGACGGGGCGCGAGGGAGGCCGTCACGCACAGATACGCAGTATTTT	CASSLDGARGRPSRTDTQYF	TRBV5-1*01	TRBV5-1	TRBJ2-3*01	TRBJ2-3	TRBD2*02	TRBD2	15	27	32	40	11	7	18
10	4.08E-06	TGCGCCAGCAGCCAAGCCGTCTGGCTAGCGGGAGGAAAAAGCTCCTACGAGCAGTACTTC	CASSQAVWLAGGKSSYEQYF	TRBV4-3*01	TRBV4-3	TRBJ2-7*01	TRBJ2-7	TRBD2*02	TRBD2	11	24	34	41	12	6	18
10	4.08E-06	TGTGCCACCAGCAGTACCGGGCCAGGTGAGAGCCCGCAACTAATGAAAAACTGTTTTTT	CATSSTGPGE~PATNEKLFF	TRBV15*02	TRBV15	TRBJ1-4*01	TRBJ1-4	TRBD1*01, TRBD2*02, TRBD2*01	TRBD1, TRBD2	11	22	25	36	10	10	20
10	4.08E-06	TGTGCCAGCAGTTACAGGGACAGGGTTGGGAAGATAATAGCAATCAGCCCCAGCATTTT	CASSYRDRVG~DNSNQPQHF	TRBV6-5*01	TRBV6-5	TRBJ1-5*01	TRBJ1-5	TRBD1*01	TRBD1	14	16	24	37	1	12	13
10	4.08E-06	TGTGCCAGCAGCTTATCCCGTGGGACTCGAGGGGTTTTACTCCCGATGAGCAGTTCTTC	CASSLSRGTR~GFTPDEQFF	TRBV7-3*01	TRBV7-3	TRBJ2-1*01	TRBJ2-1	TRBD2*02, TRBD2*01	TRBD2	14	21	26	45	6	18	24
10	4.08E-06	TGTGCCAGCAGCGAGAGACTAGCGGGAGTAGGGGTGAGGCCAAAAACATTCAGTACTTC	CASSERLAGV~GEAKNIQYF	TRBV7-2*04, TRBV7-2*01	TRBV7-2	TRBJ2-4*01	TRBJ2-4	TRBD2*02	TRBD2	11	16	27	38	4	10	14
10	4.08E-06	TGTGCCAGCAGAACCGACTTTCAGGTTGCGCGGGAGGTAACAATCAGCCCCAGCATTTT	CASRTDFQVA~GGNNQPQHF	TRBV6-4*02, TRBV6-4*01	TRBV6-4	TRBJ1-5*01	TRBJ1-5	TRBD2*02	TRBD2	10	29	36	40	18	3	21
10	4.08E-06	TGCGCCAGCAGCCAAGTGCGATACTAGCGGGAGATTGGGCACAGATACGCAGTATTTT	CASSQVRY*R~RLGTDTQYF	TRBV4-3*01	TRBV4-3	TRBJ2-3*01	TRBJ2-3	TRBD2*02	TRBD2	15	22	32	38	6	5	11
10	4.08E-06	TGCGCCAGCAGCCAAGATTCATTTAGGTTTCCCATCTAGCACAGATACGCAGTATTTT	CASSQDSFRF~PSSTDTQYF	TRBV4-3*01	TRBV4-3	TRBJ2-3*01	TRBJ2-3	TRBD1*01, TRBD2*02, TRBD2*01	TRBD1, TRBD2	16	29	32	37	12	4	16
10	4.08E-06	TGTGCTAGCAGCTTAGAGGACAGTGCCGGGACTAGTCGTCCAGATACGCAGTATTTT	CASSLEDSAGTSRPDTQYF	TRBV7-7*01	TRBV7-7	TRBJ2-3*01	TRBJ2-3	TRBD2*02, TRBD2*01	TRBD2	15	27	34	40	11	5	16
10	4.08E-06	TGTGCCAGTAGTTCTCGACTAAATCTAGCGATACCAGCCAAAAACATTCAGTACTTC	CASSSRLNLAIPAKNIQYF	TRBV19*01, TRBV19*03, TRBV19*02	TRBV19	TRBJ2-4*01	TRBJ2-4	TRBD2*02, TRBD2*01	TRBD2	11	24	29	35	12	5	17
10	4.08E-06	TGTGCCAGCCCAGACGGGGGCCCCGGGACGGGACCGGGGACCGAGGAGCTGTTTTTT	CASPDGGPGTGPGTEELFF	TRBV2*01, TRBV2*02, TRBV2*03	TRBV2	TRBJ2-2*01	TRBJ2-2	TRBD1*01, TRBD2*01	TRBD1, TRBD2	8	15	20	39	6	18	24
10	4.08E-06	TGTGCCAGCAGTTTTCGTCCCGGGACAGGTGGTTACTCTGGAAACACCATATATTTT	CASSFRPGTGGYSGNTIYF	TRBV6-5*01	TRBV6-5	TRBJ1-3*01	TRBJ1-3	TRBD1*01	TRBD1	12	21	28	35	8	6	14
10	4.08E-06	TGTGCCAGCAGTTACTCCTTGGGCTTAGCGGGAGGGATCTCCTACGAGCAGTACTTC	CASSYSLGLAGGISYEQYF	TRBV12-4*01, TRBV12-3*01	TRBV12-4, TRBV12-3	TRBJ2-7*01	TRBJ2-7	TRBD2*02	TRBD2	10	25	35	38	14	2	16
10	4.08E-06	TGTGCCAGCAGTTACTCAACCTCGGACAGGGAAGTAAGCAATCAGCCCCAGCATTTT	CASSYSTSDREVSNQPQHF	TRBV6-3*01, TRBV6-2*01	TRBV6-3, TRBV6-2	TRBJ1-5*01	TRBJ1-5	TRBD1*01	TRBD1	16	23	30	36	6	5	11
10	4.08E-06	TGTGCCAGCAGTTAAGAGGGACTAGCGGGAGGGCCGAGGCCCTACGAGCAGTACTTC	CASS*EGLAGGPRPYEQYF	TRBV6-7*01	TRBV6-7	TRBJ2-7*01	TRBJ2-7	TRBD2*02	TRBD2	13	17	32	40	3	7	10
10	4.08E-06	TGTGCCAGCAGTGGGTCGCGGGACCTCCCTAACAACCGAGCGGGGACCCAGTACTTC	CASSGSRDLPNNRAGTQYF	TRBV12-4*01, TRBV12-3*01	TRBV12-4, TRBV12-3	TRBJ2-5*01	TRBJ2-5	TRBD2*02, TRBD2*01	TRBD2	11	38	43	44	26	0	26
10	4.08E-06	TGTGCCAGCAGTGATAGAGAGTCCAGGGGACAGCACCGCTCCTACGAGCAGTACTTC	CASSDRESRGQHRSYEQYF	TRBV6-1*01	TRBV6-1	TRBJ2-7*01	TRBJ2-7	TRBD1*01	TRBD1	13	26	32	38	12	5	17
10	4.08E-06	TGTGCCAGCAGCTTATTGGGCCACCACTCCAGCGGGAGGGCCGGTGAGCAGTTCTTC	CASSLLGHHSSGRAGEQFF	TRBV7-2*04, TRBV7-2*01	TRBV7-2	TRBJ2-1*01	TRBJ2-1	TRBD2*02	TRBD2	14	30	39	44	15	4	19
10	4.08E-06	TGTGCCAGCAGCCTAGCCATCACCACCGGGACTAGCGGCCAAGAGACCCAGTACTTC	CASSLAITTGTSGQETQYF	TRBV7-9*01, TRBV7-9*02	TRBV7-9	TRBJ2-5*01	TRBJ2-5	TRBD2*02, TRBD2*01	TRBD2	16	27	37	38	10	0	10
10	4.08E-06	TGTGCCAGCAGCCCCGGGACTAGCGGGAGGGATTCCCGTGGAGGAACCCAGTACTTC	CASSPGTSGRDSRGGTQYF	TRBV7-9*03, TRBV7-9*01, TRBV7-9*04, TRBV7-9*02	TRBV7-9	TRBJ2-5*01	TRBJ2-5	TRBD2*02	TRBD2	11	15	30	45	3	14	17
10	4.08E-06	TGTGCCAGCAGCCAAGACACCGGGACAGGGGTCCCTTCCTCCTACGAGCAGTACTTC	CASSQDTGTGVPSSYEQYF	TRBV14*01	TRBV14	TRBJ2-7*01	TRBJ2-7	TRBD1*01	TRBD1	16	21	30	38	4	7	11
10	4.08E-06	TGTGCCAGCAGCGTATCAAACTCCCACAGGGTGTCGAACACCGGGGAGCTGTTTTTT	CASSVSNSHRVSNTGELFF	TRBV9*02, TRBV9*01	TRBV9	TRBJ2-2*01	TRBJ2-2	TRBD1*01	TRBD1	14	25	30	34	10	3	13
10	4.08E-06	TGTGCCAGCAGCGGTCACGTAGGGGGGGGAAGCCCTGGGGCCAACGTCCTGACTTTC	CASSGHVGGGSPGANVLTF	TRBV5-4*01, TRBV5-4*03, TRBV5-4*04	TRBV5-4	TRBJ2-6*01	TRBJ2-6	TRBD2*01	TRBD2	11	22	28	34	10	5	15
10	4.08E-06	TGTGCCAGCAGGCAGACTAGCGGGAGGGCCGGGAGGGTCACAGATACGCAGTATTTT	CASRQTSGRAGRVTDTQYF	TRBV7-9*03, TRBV7-9*01, TRBV7-9*04, TRBV7-9*02	TRBV7-9	TRBJ2-3*01	TRBJ2-3	TRBD2*02	TRBD2	10	14	27	38	3	10	13
10	4.08E-06	TGTGCCAGCAGACTAGAGGGAATGGCTGTGCTATCTGGGGCCAACGTCCTGACTTTC	CASRLEGMAVLSGANVLTF	TRBV12-4*01, TRBV12-3*01	TRBV12-4, TRBV12-3	TRBJ2-6*01	TRBJ2-6	TRBD2*02, TRBD2*01	TRBD2	10	11	15	33	0	17	17
10	4.08E-06	TGCGCCAGCAGCTTACGACAGGTTTCGGGACTAGCGGGAGGAGATACGCAGTATTTT	CASSLRQVSGLAGGDTQYF	TRBV5-1*01	TRBV5-1	TRBJ2-3*01	TRBJ2-3	TRBD2*02	TRBD2	13	26	40	41	12	0	12
10	4.08E-06	TGCGCCAGCAGCCTAGGCTTGGTTCTTACCTTAGCCCGCACAGATACGCAGTATTTT	CASSLGLVLTLARTDTQYF	TRBV5-1*01	TRBV5-1	TRBJ2-3*01	TRBJ2-3	TRBD1*01, TRBD2*02, TRBD2*01	TRBD1, TRBD2	11	33	36	37	21	0	21
10	4.08E-06	TGCGCCAGCAGCCCTGGACTAGCGGGACGAATTAGGACTTACAATGAGCAGTTCTTC	CASSPGLAGRIRTYNEQFF	TRBV5-1*01	TRBV5-1	TRBJ2-1*01	TRBJ2-1	TRBD2*02	TRBD2	11	15	26	39	3	12	15
10	4.08E-06	TGCGCCAGCAGCCCAACGGGACGGCTGATTACAAGGGACACCGGGGAGCTGTTTTTT	CASSPTGRLITRDTGELFF	TRBV5-1*01	TRBV5-1	TRBJ2-2*01	TRBJ2-2	TRBD1*01, TRBD2*02, TRBD2*01	TRBD1, TRBD2	11	17	21	37	5	15	20
10	4.08E-06	TGCGCCAGCAGCCAAGCGGGCAGGGGATTCTCTAGCTCCTACAATGAGCAGTTCTTC	CASSQAGRGFSSSYNEQFF	TRBV4-1*02, TRBV4-1*01	TRBV4-1	TRBJ2-1*01	TRBJ2-1	TRBD1*01	TRBD1	15	20	25	35	4	9	13
10	4.08E-06	TGCGCCAGCAGCCAAGGGCGGAACTTAGCGGGACTGGAGGGTGATGAGCAGTTCTTC	CASSQGRNLAGLEGDEQFF	TRBV4-1*02, TRBV4-1*01	TRBV4-1	TRBJ2-1*01	TRBJ2-1	TRBD2*02	TRBD2	15	25	32	43	9	10	19
10	4.08E-06	TGCGCCAGCAGCCAAGAGGAAACTTCGGACTACCTGCACACAGATACGCAGTATTTT	CASSQEETSDYLHTDTQYF	TRBV4-1*02, TRBV4-1*01	TRBV4-1	TRBJ2-3*01	TRBJ2-3	TRBD2*02, TRBD2*01	TRBD2	16	26	31	38	9	6	15
10	4.08E-06	TGCAGTGCTAGAGATGGGGGTTCCGGTTTACAAATTCGCACAGATACGCAGTATTTT	CSARDGGSGLQIRTDTQYF	TRBV20-1*01, TRBV20-1*05, TRBV20-1*07	TRBV20-1	TRBJ2-3*01	TRBJ2-3	TRBD1*01, TRBD2*01	TRBD1, TRBD2	13	15	19	37	1	17	18
10	4.08E-06	TGCAGCGTTGAAGAGAGGGTGGGGGGTGGGGGGGCGAACACCGGGGAGCTGTTTTTT	CSVEERVGGGGANTGELFF	TRBV29-1*01	TRBV29-1	TRBJ2-2*01	TRBJ2-2	TRBD2*01	TRBD2	13	27	33	34	13	0	13
10	4.08E-06	TGTGCTAGTGGTTCCCCCGACATGTTAGCGGGAGGGCTCTAGAGACCCAGTACTTC	CASGSPDML~GRALETQYF	TRBV12-5*01	TRBV12-5	TRBJ2-5*01	TRBJ2-5	TRBD2*02	TRBD2	12	25	35	40	12	4	16
10	4.08E-06	TGTGCCAGTAGTATAGTTCCCCCAGCGGGAGAGGTTCCTACAATGAGCAGTTCTTC	CASSIVPPA~RGSYNEQFF	TRBV19*01, TRBV19*02	TRBV19	TRBJ2-1*01	TRBJ2-1	TRBD2*02	TRBD2	15	23	30	35	7	4	11
10	4.08E-06	TGTGCCAGCAGTTCTCGGACAGGGATTAGCGGGAGGCCTCCTACGAGCAGTACTTC	CASSSRTGI~REASYEQYF	TRBV5-6*01	TRBV5-6	TRBJ2-7*01	TRBJ2-7	TRBD2*02	TRBD2	10	26	35	37	15	1	16
10	4.08E-06	TGTGCCAGCAGTCCAGATTTAAAGGGAGTGTATTTCCGAACACTGAAGCTTTCTTT	CASSPDLKG~VFPNTEAFF	TRBV4-2*01	TRBV4-2	TRBJ1-1*01	TRBJ1-1	TRBD2*02	TRBD2	10	23	27	37	12	9	21
10	4.08E-06	TGTGCCAGCAGTGACTCTTAACGGGGGGTCAGGACAGGGGAGTCTCCTACTACTTC	CASSDS*RG~QDRGVSYYF	TRBV6-4*02, TRBV6-4*01	TRBV6-4	TRBJ2-5*01	TRBJ2-5	TRBD1*01	TRBD1	16	31	39	50	14	10	24
10	4.08E-06	TGTGCCAGCAGTGACTAGGCTAGGAGCCCCGGGATAGCAATCAGCCCCAGCATTTT	CASSD*ARS~RDSNQPQHF	TRBV6-4*02, TRBV6-4*01	TRBV6-4	TRBJ1-5*01	TRBJ1-5	TRBD1*01, TRBD2*02, TRBD2*01	TRBD1, TRBD2	15	25	29	34	9	4	13
10	4.08E-06	TGCGCCAGCAGCCACTTCGCCCTTGACTAGCGGGTATATACAATGAGCAGTTCTTC	CASSHFALD~AGIYNEQFF	TRBV4-3*03, TRBV4-3*01, TRBV4-3*04	TRBV4-3	TRBJ2-1*01	TRBJ2-1	TRBD2*02, TRBD2*01	TRBD2	13	24	33	38	10	4	14
10	4.08E-06	TGCGCCAGCAGCCACCAGGCTTCTAGCGGGAGGCATTGAGGGAGACCCAGTACTTC	CASSHQASS~EALRETQYF	TRBV4-3*03, TRBV4-3*01, TRBV4-3*04	TRBV4-3	TRBJ2-5*01	TRBJ2-5	TRBD2*02	TRBD2	13	22	32	41	8	8	16
10	4.08E-06	TGCGCCAGCAGCCAAAGACCCCCGGACTAGCGCGAGGGGAGGGGACGCAGTATTTT	CASSQRPPD~ARGEGTQYF	TRBV4-3*01	TRBV4-3	TRBJ2-3*01	TRBJ2-3	TRBD2*02, TRBD2*01	TRBD2	14	23	31	44	8	12	20
10	4.08E-06	TGTGCCAGCACCCACGAGAGATAGGGGGGGTCTCCGCGGATCCGAGCAGTACTTC	CASTHER*G~GLRGSEQYF	TRBV6-3*01, TRBV6-2*01	TRBV6-3, TRBV6-2	TRBJ2-7*01	TRBJ2-7	TRBD2*01	TRBD2	9	23	29	42	13	12	25
10	4.08E-06	TGTGCCAGCAGTTACTTGCCCGGACTAGCGGGGGCCCACAGATACGCAGTATTTT	CASSYLPGL~RGPTDTQYF	TRBV6-5*01	TRBV6-5	TRBJ2-3*01	TRBJ2-3	TRBD2*01	TRBD2	15	21	33	36	5	2	7
10	4.08E-06	TGTGCCAGCAGTTACATTAGACTCCGGAGGGGGTAGCGGTCAGCCCCAGCATTTT	CASSYIRLR~GGSGQPQHF	TRBV6-5*01	TRBV6-5	TRBJ1-5*01	TRBJ1-5	TRBD1*01, TRBD2*02, TRBD2*01	TRBD1, TRBD2	14	27	32	39	12	6	18
10	4.08E-06	TGTGCCAGCAGTGAGACCGTGGGAGACCAACTCTGGGGCCAACGTCCTGACTTTC	CASSETVGD~NSGANVLTF	TRBV6-4*02, TRBV6-4*01	TRBV6-4	TRBJ2-6*01	TRBJ2-6	TRBD2*02	TRBD2	13	20	24	30	6	5	11
10	4.08E-06	TGTGCCAGCAGCTCGACCGGGACAGGGGAACAACTCCTACAATGAGCAGTTCTTC	CASSSTGTG~NNSYNEQFF	TRBV7-9*03, TRBV7-9*01, TRBV7-9*04, TRBV7-9*02	TRBV7-9	TRBJ2-1*01	TRBJ2-1	TRBD1*01	TRBD1	13	18	27	33	4	5	9
10	4.08E-06	TGTGCCAGCAGCCAAGTCGACCGCTAGGAACGGACGCTCCTACGAGCAGTACTTC	CASSQVDR*~NGRSYEQYF	TRBV14*01	TRBV14	TRBJ2-7*01	TRBJ2-7	TRBD2*02, TRBD2*01	TRBD2	15	20	26	36	4	9	13
10	4.08E-06	TGTGCCAGCAGCACGCATTCTAGGGACACACTACGAGTACAATGAGCAGTTCTTC	CASSTHSRD~HYEYNEQFF	TRBV7-3*05, TRBV7-3*01	TRBV7-3	TRBJ2-1*01	TRBJ2-1	TRBD1*01	TRBD1	11	22	27	37	10	9	19
10	4.08E-06	TGCGCCAGCAGCTACCGGGACAGGGGGAGGCTAGGTTCTGGATGAGCAGTTCTTC	CASSYRDRG~G*VLDEQFF	TRBV5-1*01	TRBV5-1	TRBJ2-1*01	TRBJ2-1	TRBD1*01	TRBD1	12	16	26	41	3	14	17
10	4.08E-06	TGTGCTAGTGGTTTGGTACGGGGGGGCGGAGGTGACACAGATACGCAGTATTTT	CASGLVRGGGGDTDTQYF	TRBV12-5*01	TRBV12-5	TRBJ2-3*01	TRBJ2-3	TRBD2*01	TRBD2	16	18	25	35	1	9	10
10	4.08E-06	TGTGCTAGTGGTTTGGTAGGTTCAGGTAGCGGGACTTACAATGAGCAGTTCTTC	CASGLVGSGSGTYNEQFF	TRBV12-5*01	TRBV12-5	TRBJ2-1*01	TRBJ2-1	TRBD2*02	TRBD2	16	26	33	36	9	2	11
10	4.08E-06	TGTGCCACCAGCAGAGATGGATTGGGACAGGGTACCTTCGGGGAGCTGTTTTTT	CATSRDGLGQGTFGELFF	TRBV15*02	TRBV15	TRBJ2-2*01	TRBJ2-2	TRBD1*01	TRBD1	11	23	31	38	11	6	17
10	4.08E-06	TGTGCCAGTAGTCTCGCAGGGGTCGGGGGGTCTAGCACAGATACGCAGTATTTT	CASSLAGVGGSSTDTQYF	TRBV19*01, TRBV19*02	TRBV19	TRBJ2-3*01	TRBJ2-3	TRBD2*01	TRBD2	11	23	29	33	11	3	14
10	4.08E-06	TGTGCCAGTAGTATCAATCGACTAGCGGGAGGGGGAGGTAATGAGCAGTTCTTC	CASSINRLAGGGGNEQFF	TRBV19*01, TRBV19*02	TRBV19	TRBJ2-1*01	TRBJ2-1	TRBD2*02	TRBD2	13	19	32	39	5	6	11
10	4.08E-06	TGTGCCAGTAGTATGCCGGGACAGATTTCCCCCGGGAATGAAAAACTGTTTTTT	CASSMPGQISPGNEKLFF	TRBV19*01, TRBV19*02	TRBV19	TRBJ1-4*01	TRBJ1-4	TRBD1*01	TRBD1	13	17	23	36	3	12	15
10	4.08E-06	TGTGCCAGTAGTATAGAATCGCTGGGGAGCGGGAATACAGATACGCAGTATTTT	CASSIESLGSGNTDTQYF	TRBV19*01, TRBV19*02	TRBV19	TRBJ2-3*01	TRBJ2-3	TRBD2*02	TRBD2	16	27	33	36	10	2	12
10	4.08E-06	TGTGCCAGTAGTACCATCCCCTCTAGCGGGAGGGCCCAAGAGACCCAGTACTTC	CASSTIPSSGRAQETQYF	TRBV19*01, TRBV19*03, TRBV19*02	TRBV19	TRBJ2-5*01	TRBJ2-5	TRBD2*02	TRBD2	12	22	33	35	9	1	10
10	4.08E-06	TGTGCCAGTAGAAACCGGGCGGCAGGGGGGGGACTGTACAATGAGCAGTTCTTC	CASRNRAAGGGLYNEQFF	TRBV19*01, TRBV19*03, TRBV19*02	TRBV19	TRBJ2-1*01	TRBJ2-1	TRBD1*01, TRBD2*01	TRBD1, TRBD2	10	22	28	36	11	7	18
10	4.08E-06	TGTGCCAGCTTCCCGGCCGGGACTAGCGGGACCCTGGGGTACGAGCAGTACTTC	CASFPAGTSGTLGYEQYF	TRBV6-3*01, TRBV6-2*01	TRBV6-3, TRBV6-2	TRBJ2-7*01	TRBJ2-7	TRBD2*02	TRBD2	8	18	30	39	9	8	17
10	4.08E-06	TGTGCCAGCCCGGAGGAGGGGGGGGAGGCCGGTATTGGATACGAGCAGTACTTC	CASPEEGGEAGIGYEQYF	TRBV6-1*01	TRBV6-1	TRBJ2-7*01	TRBJ2-7	TRBD2*01	TRBD2	8	18	24	39	9	14	23
10	4.08E-06	TGTGCCAGCATTGGCGCGGGGGGCGGGAGGATGAAAACCGGGGAGCTGTTTTTT	CASIGAGGGRMKTGELFF	TRBV6-3*01, TRBV6-2*01	TRBV6-3, TRBV6-2	TRBJ2-2*01	TRBJ2-2	TRBD2*02, TRBD2*01	TRBD2	9	22	29	32	12	2	14
10	4.08E-06	TGTGCCAGCACTCGCTAGGACAGATACGAATCTCCCCGGGTAGAGCAGTTCTTC	CASTR*DRYESPRVEQFF	TRBV4-2*01	TRBV4-2	TRBJ2-1*01	TRBJ2-1	TRBD1*01, TRBD2*02, TRBD2*01	TRBD1, TRBD2	9	17	22	42	7	19	26
10	4.08E-06	TGTGCCAGCAGTTTTGCGGACATGGGACTAGCGGGAGTCAATGAGCAGTTCTTC	CASSFADMGLAGVNEQFF	TRBV12-4*01, TRBV12-3*01	TRBV12-4, TRBV12-3	TRBJ2-1*01	TRBJ2-1	TRBD2*02	TRBD2	13	23	36	38	9	1	10
10	4.08E-06	TGTGCCAGCAGTTTGACCTGTGACAGGGAAAGCTCCTACAATGAGCAGTTCTTC	CASSLTCDRESSYNEQFF	TRBV12-4*01, TRBV12-3*01	TRBV12-4, TRBV12-3	TRBJ2-1*01	TRBJ2-1	TRBD1*01	TRBD1	13	21	27	32	7	4	11
10	4.08E-06	TGTGCCAGCAGTTTAGCCGGCAGAAACGACTAGCAGTACAATGAGCAGTTCTTC	CASSLAGRND*QYNEQFF	TRBV12-4*01, TRBV12-3*01	TRBV12-4, TRBV12-3	TRBJ2-1*01	TRBJ2-1	TRBD2*02, TRBD2*01	TRBD2	16	27	33	36	10	2	12
10	4.08E-06	TGTGCCAGCAGTTTAGGTACAGGGGGCGCTCGGTTGGCTGCACCCCTCCACTTT	CASSLGTGGARLAAPLHF	TRBV27*01	TRBV27	TRBJ1-6*01	TRBJ1-6	TRBD1*01	TRBD1	14	18	26	40	3	13	16
10	4.08E-06	TGTGCCAGCAGTTTAAGTATGAGTGAGGGGAGCTCTGGAAACACCATATATTTT	CASSLSMSEGSSGNTIYF	TRBV12-4*01, TRBV12-3*01	TRBV12-4, TRBV12-3	TRBJ1-3*01	TRBJ1-3	TRBD1*01, TRBD2*02	TRBD1, TRBD2	14	25	29	32	10	2	12
10	4.08E-06	TGTGCCAGCAGTTCCGTACGGTTACAGGGGACAGAGGGAAATGGCTACACCTTC	CASSSVRLQGTEGNGYTF	TRBV6-5*01	TRBV6-5	TRBJ1-2*01	TRBJ1-2	TRBD1*01	TRBD1	12	27	33	40	14	6	20
10	4.08E-06	TGTGCCAGCAGTTCGAAAATTCTGACAGGGGGCGCCGGCTACGAGCAGTACTTC	CASSSKILTGGAGYEQYF	TRBV6-3*01, TRBV6-2*01	TRBV6-3, TRBV6-2	TRBJ2-7*01	TRBJ2-7	TRBD1*01	TRBD1	12	23	32	38	10	5	15
10	4.08E-06	TGTGCCAGCAGTTACTCTCATGAGGGACAGATCAACCCCTACGAGCAGTACTTC	CASSYSHEGQINPYEQYF	TRBV6-3*01, TRBV6-2*01	TRBV6-3, TRBV6-2	TRBJ2-7*01	TRBJ2-7	TRBD1*01	TRBD1	16	23	29	37	6	7	13
10	4.08E-06	TGTGCCAGCAGTTACTCGGGCAGGGCGCTTGGGGTTAATGAAAAACTGTTTTTT	CASSYSGRALGVNEKLFF	TRBV6-5*01	TRBV6-5	TRBJ1-4*01	TRBJ1-4	TRBD1*01	TRBD1	16	20	24	35	3	10	13
10	4.08E-06	TGTGCCAGCAGTTACCAAGACCCACAGGGTGGGGGATCCTACGAGCAGTACTTC	CASSYQDPQGGGSYEQYF	TRBV6-3*01, TRBV6-2*01	TRBV6-3, TRBV6-2	TRBJ2-7*01	TRBJ2-7	TRBD1*01	TRBD1	14	23	28	36	8	7	15
10	4.08E-06	TGTGCCAGCAGTTACGAGGTACCGGGGTCTAGCGGGATATACGAGCAGTACTTC	CASSYEVPGSSGIYEQYF	TRBV6-3*01, TRBV6-2*01	TRBV6-3, TRBV6-2	TRBJ2-7*01	TRBJ2-7	TRBD2*02	TRBD2	14	28	36	39	13	2	15
10	4.08E-06	TGTGCCAGCAGTTACAGGCCCCCGGGACTAGCGGGAGCAGATACGCAGTATTTT	CASSYRPPGLAGADTQYF	TRBV6-5*01	TRBV6-5	TRBJ2-3*01	TRBJ2-3	TRBD2*02	TRBD2	14	23	36	37	8	0	8
10	4.08E-06	TGTGCCAGCAGTCCTCCCCTAGCTAGCGGGGCTATCACAGATACGCAGTATTTT	CASSPPLASGAITDTQYF	TRBV12-4*01, TRBV12-3*01	TRBV12-4, TRBV12-3	TRBJ2-3*01	TRBJ2-3	TRBD2*01	TRBD2	11	22	30	35	10	4	14
10	4.08E-06	TGTGCCAGCAGTGATGGACAGGGCTGGGGGCCAACTAATGAAAAACTGTTTTTT	CASSDGQGWGPTNEKLFF	TRBV6-1*01	TRBV6-1	TRBJ1-4*01	TRBJ1-4	TRBD1*01	TRBD1	13	15	22	31	1	8	9
10	4.08E-06	TGTGCCAGCAGTGAGACCCCTCCCGGGAGCTCCTATAATTCACCCCTCCACTTT	CASSETPPGSSYNSPLHF	TRBV6-1*01	TRBV6-1	TRBJ1-6*01	TRBJ1-6	TRBD2*02	TRBD2	13	17	24	29	3	4	7
10	4.08E-06	TGTGCCAGCAGTGAATTACTAGCGGACTTTAGCTCCTACAATGAGCAGCTCTTC	CASSELLADFSSYNEQLF	TRBV2*01, TRBV2*03	TRBV2	TRBJ2-1*01	TRBJ2-1	TRBD2*02, TRBD2*01	TRBD2	14	17	24	32	2	7	9
10	4.08E-06	TGTGCCAGCAGTGAAGATTTGGCAGGGGGCATCGGTGGAAACACCATATATTTT	CASSEDLAGGIGGNTIYF	TRBV6-1*01	TRBV6-1	TRBJ1-3*01	TRBJ1-3	TRBD1*01	TRBD1	15	22	29	35	6	5	11
10	4.08E-06	TGTGCCAGCAGCTTTGGATTGGCCCGGACAGGGACTAACTATGGCTACACCTTC	CASSFGLARTGTNYGYTF	TRBV5-8*01	TRBV5-8	TRBJ1-2*01	TRBJ1-2	TRBD1*01	TRBD1	13	25	32	34	11	1	12
10	4.08E-06	TGTGCCAGCAGCTTAGGTTATCGGGATACCTCTGGGGCCAACGTCCTGACTTTC	CASSLGYRDTSGANVLTF	TRBV11-2*01	TRBV11-2	TRBJ2-6*01	TRBJ2-6	TRBD2*02	TRBD2	15	21	25	29	5	3	8
10	4.08E-06	TGTGCCAGCAGCTTAGGTCACGGGGATCCCACCGGGGGGGGTACGCAGTATTTT	CASSLGHGDPTGGGTQYF	TRBV7-2*04, TRBV7-2*01	TRBV7-2	TRBJ2-3*01	TRBJ2-3	TRBD2*01	TRBD2	15	32	39	41	16	1	17
10	4.08E-06	TGTGCCAGCAGCTCCACGACCGGCAGGGGGCAGGGCACCGGGGAGCTGTTTTTT	CASSSTTGRGQGTGELFF	TRBV5-4*01, TRBV5-4*03, TRBV5-4*04	TRBV5-4	TRBJ2-2*01	TRBJ2-2	TRBD1*01	TRBD1	12	23	30	35	10	4	14
10	4.08E-06	TGTGCCAGCAGCTCGCCCACTAGCGGGAGGGCCTCGTACAATGAGCAGTTCTTC	CASSSPTSGRASYNEQFF	TRBV7-2*04, TRBV7-2*01	TRBV7-2	TRBJ2-1*01	TRBJ2-1	TRBD2*02	TRBD2	12	18	30	32	5	1	6
10	4.08E-06	TGTGCCAGCAGCCCTTCAGGGGGGGGCGCAAGGTCAAACTATGGCTACACCTTC	CASSPSGGGARSNYGYTF	TRBV4-2*01	TRBV4-2	TRBJ1-2*01	TRBJ1-2	TRBD1*01, TRBD2*01	TRBD1, TRBD2	12	16	22	36	3	13	16
10	4.08E-06	TGTGCCAGCAGCCCCTTGGGGCATAGCGGAGTGAACACCGGGGAGCTGTTTTTT	CASSPLGHSGVNTGELFF	TRBV14*01, TRBV14*02	TRBV14	TRBJ2-2*01	TRBJ2-2	TRBD2*02, TRBD2*01	TRBD2	11	23	28	32	11	3	14
10	4.08E-06	TGTGCCAGCAGCCCCCCCCTTTTCGACGGAGACTCTGGAAACACCATATATTTT	CASSPPLFDGDSGNTIYF	TRBV4-2*01	TRBV4-2	TRBJ1-3*01	TRBJ1-3	TRBD1*01, TRBD2*01	TRBD1, TRBD2	12	14	19	32	1	12	13
10	4.08E-06	TGTGCCAGCAGCCGAAAGAACTTACTAGCGGGTCTGGGAGATACGCAGTATTTT	CASSRKNLLAGLGDTQYF	TRBV7-2*04, TRBV7-2*01	TRBV7-2	TRBJ2-3*01	TRBJ2-3	TRBD2*02, TRBD2*01	TRBD2	11	23	31	38	11	6	17
10	4.08E-06	TGTGCCAGCAGCCAACTGGGCGGACAGAGCTCTGGGGCCAACGTCCTGACTTTC	CASSQLGGQSSGANVLTF	TRBV16*01, TRBV16*02	TRBV16	TRBJ2-6*01	TRBJ2-6	TRBD1*01	TRBD1	14	21	26	29	6	2	8
10	4.08E-06	TGTGCCAGCAGCCAAGTTGCACTAGCGGGAGGACCCGGCAGCGAGCAGTACTTC	CASSQVALAGGPGSEQYF	TRBV14*01	TRBV14	TRBJ2-7*01	TRBJ2-7	TRBD2*02	TRBD2	15	20	31	41	4	9	13
10	4.08E-06	TGTGCCAGCAGCCAAGGGACCCAGGGGGTAACAACTAATGAAAAACTGTTTTTT	CASSQGTQGVTTNEKLFF	TRBV4-2*01	TRBV4-2	TRBJ1-4*01	TRBJ1-4	TRBD1*01	TRBD1	15	21	27	31	5	3	8
10	4.08E-06	TGTGCCAGCAGCGTAGAGGTTTGGACTAGCGGGCACACCGGGGAGCTGTTTTTT	CASSVEVWTSGHTGELFF	TRBV9*02, TRBV9*01	TRBV9	TRBJ2-2*01	TRBJ2-2	TRBD2*02, TRBD2*01	TRBD2	15	22	32	34	6	1	7
10	4.08E-06	TGTGCCAGCAGCGCGGGACCGTTCGGGCGCCCGAACACCGGGGAGCTGTTTTTT	CASSAGPFGRPNTGELFF	TRBV9*02, TRBV9*01, TRBV9*03	TRBV9	TRBJ2-2*01	TRBJ2-2	TRBD1*01, TRBD2*02, TRBD2*01	TRBD1, TRBD2	12	14	18	31	1	12	13
10	4.08E-06	TGTGCCAGCAGCATACCGGTTGGCCACCCGCGGGACACCGGGGAGCTGTTTTTT	CASSIPVGHPRDTGELFF	TRBV7-9*01, TRBV7-9*02	TRBV7-9	TRBJ2-2*01	TRBJ2-2	TRBD2*02, TRBD2*01	TRBD2	11	29	33	34	17	0	17
10	4.08E-06	TGTGCCAGCAGGGACGACTAGCCGGTTCTCCCGGCAGTCTACGAGCAGTACTTC	CASRDD*PVLPAVYEQYF	TRBV14*01	TRBV14	TRBJ2-7*01	TRBJ2-7	TRBD2*02, TRBD2*01	TRBD2	10	15	21	38	4	16	20
10	4.08E-06	TGTGCCAGCAGGACCCGGGACACACTCCCGCGGGGCAATCAGCCCCAGCATTTT	CASRTRDTLPRGNQPQHF	TRBV6-3*01, TRBV6-2*01	TRBV6-3, TRBV6-2	TRBJ1-5*01	TRBJ1-5	TRBD2*02	TRBD2	10	24	30	34	13	3	16
10	4.08E-06	TGTGCCAGCAGACTGACATTCACTAGCGGAAGAAACACCGGGGAGCTGTTTTTT	CASRLTFTSGRNTGELFF	TRBV6-5*01	TRBV6-5	TRBJ2-2*01	TRBJ2-2	TRBD2*02, TRBD2*01	TRBD2	10	21	28	33	10	4	14
10	4.08E-06	TGCGCCAGCATGAGGTCGACTAGCGGTGCGAGGGGGGCCGGGGAGCTGTTTTTT	CASMRSTSGARGAGELFF	TRBV5-1*01, TRBV5-1*02	TRBV5-1	TRBJ2-2*01	TRBJ2-2	TRBD2*02, TRBD2*01	TRBD2	9	17	25	37	7	11	18
10	4.08E-06	TGCGCCAGCACCCTAGGGCTAGCGGGAGGCCCAAGCACAGATACGCAGTATTTT	CASTLGLAGGPSTDTQYF	TRBV5-1*01	TRBV5-1	TRBJ2-3*01	TRBJ2-3	TRBD2*02	TRBD2	9	18	28	33	8	4	12
10	4.08E-06	TGCGCCAGCAGCTTTAAAACAGGAGGCGAGGGGTACACAGATACGCAGTATTTT	CASSFKTGGEGYTDTQYF	TRBV5-1*01	TRBV5-1	TRBJ2-3*01	TRBJ2-3	TRBD1*01, TRBD2*02	TRBD1, TRBD2	13	28	32	35	14	2	16
10	4.08E-06	TGCGCCAGCAGCTTCTCGACTAGCGGGAGGCTTAACACCGGGGAGCTGTTTTTT	CASSFSTSGRLNTGELFF	TRBV5-1*01	TRBV5-1	TRBJ2-2*01	TRBJ2-2	TRBD2*02	TRBD2	13	17	29	33	3	3	6
10	4.08E-06	TGCGCCAGCAGCTTGTCACCAGCGGGAGTGGGCTCCTACAATGAGCAGTTCTTC	CASSLSPAGVGSYNEQFF	TRBV5-1*01	TRBV5-1	TRBJ2-1*01	TRBJ2-1	TRBD2*02	TRBD2	14	20	27	32	5	4	9
10	4.08E-06	TGCGCCAGCAGCTTGGCCAGGTGGCATCGGGGCAGCACAGATACGCAGTATTTT	CASSLARWHRGSTDTQYF	TRBV5-1*01	TRBV5-1	TRBJ2-3*01	TRBJ2-3	TRBD1*01, TRBD2*01	TRBD1, TRBD2	15	28	32	33	12	0	12
10	4.08E-06	TGCGCCAGCAGCTTGACGGACTAGCGGGAGGGCTCGTGTAATGAGCAGTTCTTC	CASSLTD*REGSCNEQFF	TRBV5-1*01	TRBV5-1	TRBJ2-1*01	TRBJ2-1	TRBD2*02	TRBD2	14	17	31	39	2	7	9
10	4.08E-06	TGCGCCAGCAGCTTGAGCCACGGTTGGGGGACCAGCACAGATACGCAGTATTTT	CASSLSHGWGTSTDTQYF	TRBV5-1*01	TRBV5-1	TRBJ2-3*01	TRBJ2-3	TRBD1*01, TRBD2*02, TRBD2*01	TRBD1, TRBD2	14	27	31	33	12	1	13
10	4.08E-06	TGCGCCAGCAGCTCCGCCAGAGGCGGGAGGGCCGAAACAGATACGCAGTATTTT	CASSSARGGRAETDTQYF	TRBV5-1*01	TRBV5-1	TRBJ2-3*01	TRBJ2-3	TRBD2*02	TRBD2	12	22	30	36	9	5	14
10	4.08E-06	TGCGCCAGCAGCTACTCTTTTGCGGGACAAACGAACACCGGGGAGCTGTTTTTT	CASSYSFAGQTNTGELFF	TRBV5-1*01	TRBV5-1	TRBJ2-2*01	TRBJ2-2	TRBD1*01, TRBD2*02	TRBD1, TRBD2	12	23	28	31	10	2	12
10	4.08E-06	TGCGCCAGCAGCCCCTGGGTTTCGGGGGGGGCGAACACCGGGGAGCTGTTTTTT	CASSPWVSGGANTGELFF	TRBV4-3*03, TRBV4-3*01, TRBV4-3*04	TRBV4-3	TRBJ2-2*01	TRBJ2-2	TRBD2*01	TRBD2	12	22	29	31	9	1	10
10	4.08E-06	TGCGCCAGCAGCCCGGGACTAGCGGGAGGACCGAACACCGGGGAGCTGTTTTTT	CASSPGLAGGPNTGELFF	TRBV5-1*01	TRBV5-1	TRBJ2-2*01	TRBJ2-2	TRBD2*02	TRBD2	11	14	28	31	2	2	4
10	4.08E-06	TGCGCCAGCAGCCGACCTCTAGGACTAGCGGGAGGGACAGATACGCAGTATTTT	CASSRPLGLAGGTDTQYF	TRBV4-3*01	TRBV4-3	TRBJ2-3*01	TRBJ2-3	TRBD2*02	TRBD2	12	21	35	36	8	0	8
10	4.08E-06	TGCGCCAGCAGCCATTGGACTAGCGGGAAACTTAACACCGGGGAGCTGTTTTTT	CASSHWTSGKLNTGELFF	TRBV4-1*02, TRBV4-1*01	TRBV4-1	TRBJ2-2*01	TRBJ2-2	TRBD2*02	TRBD2	13	16	27	33	2	5	7
10	4.08E-06	TGCGCCAGCAGCCATGGGAGACGGGGACAGACCCACACAGATACGCAGTATTTT	CASSHGRRGQTHTDTQYF	TRBV4-3*01	TRBV4-3	TRBJ2-3*01	TRBJ2-3	TRBD1*01	TRBD1	13	23	29	35	9	5	14
10	4.08E-06	TGCGCCAGCAGCCAGGGACAGGGCGCTACCATCAGCACAGATACGCAGTATTTT	CASSQGQGATISTDTQYF	TRBV4-3*01	TRBV4-3	TRBJ2-3*01	TRBJ2-3	TRBD1*01	TRBD1	13	14	22	33	0	10	10
10	4.08E-06	TGCGCCAGCAGCCAAGTCGGGACAGACCCTCGAAGCAATCAGCCCCAGCATTTT	CASSQVGTDPRSNQPQHF	TRBV4-1*02, TRBV4-1*01	TRBV4-1	TRBJ1-5*01	TRBJ1-5	TRBD1*01	TRBD1	15	18	24	33	2	8	10
10	4.08E-06	TGCGCCAGCAGCCAAGAGGACAGGATAATTAGCTCTGGAAACACCATATATTTT	CASSQEDRIISSGNTIYF	TRBV4-3*01	TRBV4-3	TRBJ1-3*01	TRBJ1-3	TRBD1*01	TRBD1	16	17	23	32	0	8	8
10	4.08E-06	TGCGCCAGCAGCCAAACTCGGACAGGACCGATAATGAACACTGAAGCTTTCTTT	CASSQTRTGPIMNTEAFF	TRBV4-3*01	TRBV4-3	TRBJ1-1*01	TRBJ1-1	TRBD1*01	TRBD1	14	19	25	34	4	8	12
10	4.08E-06	TGCGCCAGCAGCCAAAGAGAGACAGGGTCCGAAGGCACAGATACGCAGTATTTT	CASSQRETGSEGTDTQYF	TRBV4-1*02, TRBV4-1*01	TRBV4-1	TRBJ2-3*01	TRBJ2-3	TRBD1*01	TRBD1	14	20	26	34	5	7	12
10	4.08E-06	TGCGCCAGCAGCATAACCGGGACAGTGAGCTCTGGGGCCAACGTCCTGACTTTC	CASSITGTVSSGANVLTF	TRBV5-1*01	TRBV5-1	TRBJ2-6*01	TRBJ2-6	TRBD1*01	TRBD1	11	18	24	29	6	4	10
10	4.08E-06	TGCAGTGCTTACCCCGAAACTAACAAGGGTCTCTGGAACACTGAAGCTTTCTTT	CSAYPETNKGLWNTEAFF	TRBV20-1*06, TRBV20-1*03, TRBV20-1*01, TRBV20-1*04, TRBV20-1*05, TRBV20-1*02, TRBV20-1*07	TRBV20-1	TRBJ1-1*01	TRBJ1-1	TRBD2*01	TRBD2	8	11	15	35	2	19	21
10	4.08E-06	TGCAGTGCTAGAGATCCGGGACTAGCGGGAGTTATCACCGGGGAGCTGTTTTTT	CSARDPGLAGVITGELFF	TRBV20-1*01, TRBV20-1*05, TRBV20-1*07	TRBV20-1	TRBJ2-2*01	TRBJ2-2	TRBD2*02	TRBD2	13	17	30	35	3	4	7
10	4.08E-06	TGTGCCAGTAGTCAGCTTCCTTGAAGCAACAAGCCGAAGAGACCCAGTACTTC	CASSQLP*S~QAEETQYF	TRBV19*01, TRBV19*03, TRBV19*02	TRBV19	TRBJ2-5*01	TRBJ2-5	TRBD1*01, TRBD2*02, TRBD2*01	TRBD1, TRBD2	11	28	30	36	16	5	21
10	4.08E-06	TGTGCCAGCAGTTTATAAACCCAGGGGACAGACCAAACACTGAAGCTTTCTTT	CASSL*TQG~RPNTEAFF	TRBV12-4*01, TRBV12-3*01	TRBV12-4, TRBV12-3	TRBJ1-1*01	TRBJ1-1	TRBD1*01	TRBD1	14	24	30	35	9	4	13
10	4.08E-06	TGTGCCAGCAGTTATCCTTTCCTACGGGACAGAGCAATCAGCCCCAGCATTTT	CASSYPFLR~QSNQPQHF	TRBV6-7*01	TRBV6-7	TRBJ1-5*01	TRBJ1-5	TRBD1*01	TRBD1	11	25	31	32	13	0	13
10	4.08E-06	TGTGCCAGCAGTGACTCTCCGGTCTAGCGGGAAGGGCAGATACGCAGTATTTT	CASSDSPV*~GRADTQYF	TRBV6-4*02, TRBV6-4*01	TRBV6-4	TRBJ2-3*01	TRBJ2-3	TRBD2*02	TRBD2	16	23	31	36	6	4	10
10	4.08E-06	TGTGCCAGCAGTGACCCGGGGACTAGCGGGCCTCCGGCTACGAGCAGTACTTC	CASSDPGTS~ASGYEQYF	TRBV6-4*02, TRBV6-4*01	TRBV6-4	TRBJ2-7*01	TRBJ2-7	TRBD2*02, TRBD2*01	TRBD2	14	18	29	37	3	7	10
10	4.08E-06	TGTGCCAGCAGCTTAATGGGGGTTTTGGGACGCAAAACACTGAAGCTTTCTTT	CASSLMGVL~TQNTEAFF	TRBV7-3*01	TRBV7-3	TRBJ1-1*01	TRBJ1-1	TRBD1*01, TRBD2*02, TRBD2*01	TRBD1, TRBD2	15	26	30	35	10	4	14
10	4.08E-06	TGTGCCAGCAGCCCCCTAGGTAGTAGCGGGAGCCCTACAATGAGCAGTTCTTC	CASSPLGSS~EPYNEQFF	TRBV7-3*05, TRBV7-3*01	TRBV7-3	TRBJ2-1*01	TRBJ2-1	TRBD2*02	TRBD2	11	23	31	33	11	1	12
10	4.08E-06	TGTGCCAGCAGCCGGGCTCCCTGGACAGGGGTTCTTTACGCGAGCAGTACTTC	CASSRAPWT~GSLREQYF	TRBV5-6*01	TRBV5-6	TRBJ2-7*01	TRBJ2-7	TRBD1*01	TRBD1	11	22	30	40	10	9	19
10	4.08E-06	TGTGCCAGCAGCCGGGGGAATAAAAAAGGGACTAAAAGTACGAGCAGTACTTC	CASSRGNKK~D*KYEQYF	TRBV7-9*03, TRBV7-9*01, TRBV7-9*04, TRBV7-9*02	TRBV7-9	TRBJ2-7*01	TRBJ2-7	TRBD2*02, TRBD2*01	TRBD2	11	27	33	38	15	4	19
10	4.08E-06	TGTGCCAGCAGGAACTCCGACAGGGTAAACCAGCCCATCAGCCCCAGCATTTT	CASRNSDRV~PAHQPQHF	TRBV12-4*01, TRBV12-3*01	TRBV12-4, TRBV12-3	TRBJ1-5*01	TRBJ1-5	TRBD1*01	TRBD1	10	18	24	36	7	11	18
10	4.08E-06	TGCGCCAGCAGCCAACCAAATAGCGGACAGGACTCAGCGAGACCCAGTACTTC	CASSQPNSG~GLSETQYF	TRBV4-1*02, TRBV4-1*01	TRBV4-1	TRBJ2-5*01	TRBJ2-5	TRBD1*01	TRBD1	14	24	30	38	9	7	16
10	4.08E-06	TGCAGTGCTAGCATACCGGGACGGCGGGTCGAATTTAAGAGACCCAGTACTTC	CSASIPGRR~RI*ETQYF	TRBV20-1*06, TRBV20-1*03, TRBV20-1*01, TRBV20-1*04, TRBV20-1*05, TRBV20-1*02, TRBV20-1*07	TRBV20-1	TRBJ2-5*01	TRBJ2-5	TRBD1*01, TRBD2*02, TRBD2*01	TRBD1, TRBD2	10	17	21	36	6	14	20
10	4.08E-06	TGTGCCACCAGCAGACCTGACTAGCGGAAATTCTCAGAATGAGCAGTTCTTC	CATSRPD*R~NSQNEQFF	TRBV15*02	TRBV15	TRBJ2-1*01	TRBJ2-1	TRBD2*02, TRBD2*01	TRBD2	11	18	26	37	6	10	16
10	4.08E-06	TGTGCCAGCAGTTACCCAGGACAGGGGGGCTAGCACAGATACGCAGTATTTT	CASSYPGQG~ASTDTQYF	TRBV6-6*04	TRBV6-6	TRBJ2-3*01	TRBJ2-3	TRBD1*01	TRBD1	11	18	27	31	6	3	9
10	4.08E-06	TGTGCCAGCAGCTTATCTTTGCGGAGATTCGAACACCGGGGAGCTGTTTTTT	CASSLSLRR~SNTGELFF	TRBV7-8*01	TRBV7-8	TRBJ2-2*01	TRBJ2-2	TRBD2*02, TRBD2*01	TRBD2	14	20	23	29	5	5	10
10	4.08E-06	TGTGCCAGCAGCTGGGTCCGGGACAGGGCCGATGGTATAGCCCCAGCATTTT	CASSWVRDR~PMV*PQHF	TRBV5-8*01	TRBV5-8	TRBJ1-5*01	TRBJ1-5	TRBD1*01	TRBD1	12	19	27	38	6	10	16
10	4.08E-06	TGTGCCAGCAGCCCGTCAGACTAGCGGGAGGACGTACAATGAGCAGTTCTTC	CASSPSD*R~RTYNEQFF	TRBV7-3*05, TRBV7-3*01	TRBV7-3	TRBJ2-1*01	TRBJ2-1	TRBD2*02	TRBD2	11	18	30	34	6	3	9
10	4.08E-06	TGCGCCAGCAGCCCTTCGGAGAATACAGGTCTACACAGATACGCAGTATTTT	CASSPSENT~VYTDTQYF	TRBV4-1*02, TRBV4-1*01	TRBV4-1	TRBJ2-3*01	TRBJ2-3	TRBD1*01	TRBD1	12	24	28	33	11	4	15
10	4.08E-06	TGCGCCAGCAGCCATAATACCCACAACTTTGGGGGGAGATACGCAGTATTTT	CASSHNTHN~LGGDTQYF	TRBV4-3*03, TRBV4-3*01, TRBV4-3*04	TRBV4-3	TRBJ2-3*01	TRBJ2-3	TRBD2*01	TRBD2	13	30	35	36	16	0	16
10	4.08E-06	TGCGCCAGCAATATTTCCCCCCGACTCCAGCTCCTACAATGAGCAGTTCTTC	CASNISPRL~SSYNEQFF	TRBV5-1*01, TRBV5-1*02	TRBV5-1	TRBJ2-1*01	TRBJ2-1	TRBD2*01	TRBD2	9	16	22	30	6	7	13
10	4.08E-06	TGTGCTAGTGGTTTCGTCGCAGGGGAGGTACGGTACAATGAGCAGTTCTTC	CASGFVAGEVRYNEQFF	TRBV12-5*01	TRBV12-5	TRBJ2-1*01	TRBJ2-1	TRBD1*01, TRBD2*02	TRBD1, TRBD2	13	19	24	33	5	8	13
10	4.08E-06	TGTGCTAGTGGTTTGGGACTAGCGGGAGCGACCTACAATGAGCAGTTCTTC	CASGLGLAGATYNEQFF	TRBV12-5*01	TRBV12-5	TRBJ2-1*01	TRBJ2-1	TRBD2*02	TRBD2	15	16	27	31	0	3	3
10	4.08E-06	TGTGCTAGTGGTTTGAGTCGGTCGGGAATCTCCTACAATGAGCAGTTCTTC	CASGLSRSGISYNEQFF	TRBV12-5*01	TRBV12-5	TRBJ2-1*01	TRBJ2-1	TRBD2*02	TRBD2	14	22	26	29	7	2	9
10	4.08E-06	TGTGCTAGTGGTTTGAGGGGTCTAGCGGGAGTCCCAGATACGCAGTATTTT	CASGLRGLAGVPDTQYF	TRBV12-5*01	TRBV12-5	TRBJ2-3*01	TRBJ2-3	TRBD2*02	TRBD2	14	21	30	34	6	3	9
10	4.08E-06	TGTGCTAGTGGGCCCGTACCGGGACTAGCGGTCACAGATACGCAGTATTTT	CASGPVPGLAVTDTQYF	TRBV12-5*01	TRBV12-5	TRBJ2-3*01	TRBJ2-3	TRBD2*02, TRBD2*01	TRBD2	10	20	30	32	9	1	10
10	4.08E-06	TGTGCCACCAGCCCTCTGAGGACAGGGACATTAAGAGAGACCCAGTACTTC	CATSPLRTGTLRETQYF	TRBV15*02	TRBV15	TRBJ2-5*01	TRBJ2-5	TRBD1*01	TRBD1	11	19	26	35	7	8	15
10	4.08E-06	TGTGCCACCAGCAGAGATGGTCCCAGGGGGCTGGGAGAGACCCAGTACTTC	CATSRDGPRGLGETQYF	TRBV15*02	TRBV15	TRBJ2-5*01	TRBJ2-5	TRBD1*01	TRBD1	11	23	30	35	11	4	15
10	4.08E-06	TGTGCCAGTAGTATTGAGTCCACTAGCGGGGGCACAGATACGCAGTATTTT	CASSIESTSGGTDTQYF	TRBV19*01, TRBV19*02	TRBV19	TRBJ2-3*01	TRBJ2-3	TRBD2*01	TRBD2	13	21	30	31	7	0	7
10	4.08E-06	TGTGCCAGTAGTATCGGGGGTCTCGCAGGGGAGAACACTGAAGCTTTCTTT	CASSIGGLAGENTEAFF	TRBV19*01, TRBV19*02	TRBV19	TRBJ1-1*01	TRBJ1-1	TRBD1*01, TRBD2*01	TRBD1, TRBD2	13	25	30	32	11	1	12
10	4.08E-06	TGTGCCAGTAGTATATTCTTTAGAGGACAGAACACCGGGGAGCTGTTTTTT	CASSIFFRGQNTGELFF	TRBV19*01, TRBV19*02	TRBV19	TRBJ2-2*01	TRBJ2-2	TRBD1*01	TRBD1	14	24	28	29	9	0	9
10	4.08E-06	TGTGCCAGTAGTAATAGACGGGGACAGCGGGAAGCCGGGGAGCTGTTTTTT	CASSNRRGQREAGELFF	TRBV19*01, TRBV19*03, TRBV19*02	TRBV19	TRBJ2-2*01	TRBJ2-2	TRBD1*01, TRBD2*02	TRBD1, TRBD2	12	20	26	34	7	7	14
10	4.08E-06	TGTGCCAGTAGGGCGGGGGGAGCAGGGGGCTTTTTGGAAGAAGCTTTCTTT	CASRAGGAGGFLEEAFF	TRBV19*01, TRBV19*03, TRBV19*02	TRBV19	TRBJ1-1*01	TRBJ1-1	TRBD1*01, TRBD2*01	TRBD1, TRBD2	10	22	29	39	11	9	20
10	4.08E-06	TGTGCCAGCTTTTCCAGCGGGAGGGTAACGAACACCGGGGAGCTGTTTTTT	CASFSSGRVTNTGELFF	TRBV19*01, TRBV19*03, TRBV19*02	TRBV19	TRBJ2-2*01	TRBJ2-2	TRBD2*02	TRBD2	7	15	24	28	7	3	10
10	4.08E-06	TGTGCCAGCTCGGACAGGAAACTAGGGCGCCTCCAGTTCGGGCAGTACTTC	CASSDRKLGRLQFGQYF	TRBV6-3*01, TRBV6-2*01	TRBV6-3, TRBV6-2	TRBJ2-7*01	TRBJ2-7	TRBD1*01	TRBD1	8	11	17	41	2	23	25
10	4.08E-06	TGTGCCAGCCACCCGGACTTTAGCGGGATCTTTGCAGATACGCAGTATTTT	CASHPDFSGIFADTQYF	TRBV6-6*04	TRBV6-6	TRBJ2-3*01	TRBJ2-3	TRBD2*02	TRBD2	8	20	27	34	11	6	17
10	4.08E-06	TGTGCCAGCACGACGGTAGCGGGCCACTCTGGGGCCAACGTCCTGACTTTC	CASTTVAGHSGANVLTF	TRBV6-1*01	TRBV6-1	TRBJ2-6*01	TRBJ2-6	TRBD2*02, TRBD2*01	TRBD2	9	16	22	26	6	3	9
10	4.08E-06	TGTGCCAGCAGTTTGCATGAGGGAAACCCTAGCAATCAGCCCCAGCATTTT	CASSLHEGNPSNQPQHF	TRBV6-3*01, TRBV6-2*01	TRBV6-3, TRBV6-2	TRBJ1-5*01	TRBJ1-5	TRBD2*02	TRBD2	12	18	22	29	5	6	11
10	4.08E-06	TGTGCCAGCAGTTCGTACGCTTGGACTCCCGGCACAGATACGCAGTATTTT	CASSSYAWTPGTDTQYF	TRBV6-3*01, TRBV6-2*01	TRBV6-3, TRBV6-2	TRBJ2-3*01	TRBJ2-3	TRBD2*02	TRBD2	12	25	30	31	12	0	12
10	4.08E-06	TGTGCCAGCAGTTACTCCCGGCCAACCAGCTCCTACAATGAGCAGTTCTTC	CASSYSRPTSSYNEQFF	TRBV6-3*01, TRBV6-2*01	TRBV6-3, TRBV6-2	TRBJ2-1*01	TRBJ2-1	TRBD1*01, TRBD2*02, TRBD2*01	TRBD1, TRBD2	16	26	28	29	9	0	9
10	4.08E-06	TGTGCCAGCAGTTACTCGTACCCGCCCGGGTCTGGAAACACCATATATTTT	CASSYSYPPGSGNTIYF	TRBV6-5*01	TRBV6-5	TRBJ1-3*01	TRBJ1-3	TRBD2*02, TRBD2*01	TRBD2	16	20	24	30	3	5	8
10	4.08E-06	TGTGCCAGCAGTTACTCGCCCAGGGGGCTGGGCACAGATACGCAGTATTTT	CASSYSPRGLGTDTQYF	TRBV6-5*01	TRBV6-5	TRBJ2-3*01	TRBJ2-3	TRBD1*01	TRBD1	16	20	27	31	3	3	6
10	4.08E-06	TGTGCCAGCAGTTACTCGGCGGGCGGGGCGTCTAATGAAAAACTGTTTTTT	CASSYSAGGASNEKLFF	TRBV6-5*01	TRBV6-5	TRBJ1-4*01	TRBJ1-4	TRBD2*01	TRBD2	16	22	27	31	5	3	8
10	4.08E-06	TGTGCCAGCAGTTACTCGACTAGCGGGACTGATTTCTATGAGCAGTTCTTC	CASSYSTSGTDFYEQFF	TRBV6-3*01, TRBV6-2*01	TRBV6-3, TRBV6-2	TRBJ2-1*01	TRBJ2-1	TRBD2*02	TRBD2	16	17	27	37	0	9	9
10	4.08E-06	TGTGCCAGCAGTTACTCGACGGCTACTCCCCTATACAATGAGCAGTTCTTC	CASSYSTATPLYNEQFF	TRBV6-6*04	TRBV6-6	TRBJ2-1*01	TRBJ2-1	TRBD1*01, TRBD2*02	TRBD1, TRBD2	11	27	31	33	15	1	16
10	4.08E-06	TGTGCCAGCAGTTACTCGAGGGATAGCGGGAGAGGGAATGAGCAGTTCTTC	CASSYSRDSGRGNEQFF	TRBV6-5*01	TRBV6-5	TRBJ2-1*01	TRBJ2-1	TRBD2*02	TRBD2	16	23	31	36	6	4	10
10	4.08E-06	TGTGCCAGCAGTTACCCTAGCGGGAGGGACGGAAGCAATGAGCAGTTCTTC	CASSYPSGRDGSNEQFF	TRBV6-6*01, TRBV6-6*04	TRBV6-6	TRBJ2-1*01	TRBJ2-1	TRBD2*02	TRBD2	14	16	27	35	1	7	8
10	4.08E-06	TGTGCCAGCAGTTACCCGGGACAGGCCTCAAACCATGGGACGCAGTATTTT	CASSYPGQASNHGTQYF	TRBV6-6*04	TRBV6-6	TRBJ2-3*01	TRBJ2-3	TRBD1*01	TRBD1	11	17	24	39	5	14	19
10	4.08E-06	TGTGCCAGCAGTTACGCCCAAGACAGCGGGGACCGGAACACCATATATTTT	CASSYAQDSGDRNTIYF	TRBV6-3*01, TRBV6-2*01	TRBV6-3, TRBV6-2	TRBJ1-3*01	TRBJ1-3	TRBD2*01	TRBD2	14	24	30	36	9	5	14
10	4.08E-06	TGTGCCAGCAGTTACGGCCCTCGGGGGGCGCTCGGAGATACGCAGTATTTT	CASSYGPRGALGDTQYF	TRBV6-6*01	TRBV6-6	TRBJ2-3*01	TRBJ2-3	TRBD2*01	TRBD2	14	21	27	35	6	7	13
10	4.08E-06	TGTGCCAGCAGTCCTCCTAGCGGGAGGGCTTGGATCGGGGAGCTGTTTTTT	CASSPPSGRAWIGELFF	TRBV12-4*01, TRBV12-3*01	TRBV12-4, TRBV12-3	TRBJ2-2*01	TRBJ2-2	TRBD2*02	TRBD2	11	16	27	35	4	7	11
10	4.08E-06	TGTGCCAGCAGTCCCCTTGGACAGGGGGCGCTGAGCTATGGCTACACCTTC	CASSPLGQGALSYGYTF	TRBV6-1*01	TRBV6-1	TRBJ1-2*01	TRBJ1-2	TRBD1*01	TRBD1	11	18	28	35	6	6	12
10	4.08E-06	TGTGCCAGCAGTCCGGCGCAGTTCGGCTCCTTGGACTATGGCTACACCTTC	CASSPAQFGSLDYGYTF	TRBV12-4*01, TRBV12-3*01	TRBV12-4, TRBV12-3	TRBJ1-2*01	TRBJ1-2	TRBD2*02	TRBD2	11	26	29	34	14	4	18
10	4.08E-06	TGTGCCAGCAGTCACCGTGGACTAGCGGGAGAATCAGATACGCAGTATTTT	CASSHRGLAGESDTQYF	TRBV12-4*01, TRBV12-3*01	TRBV12-4, TRBV12-3	TRBJ2-3*01	TRBJ2-3	TRBD2*02	TRBD2	11	18	30	34	6	3	9
10	4.08E-06	TGTGCCAGCAGTGCTCTGACAGGGGGATCTTATAATTCACCCCTCCACTTT	CASSALTGGSYNSPLHF	TRBV6-1*01	TRBV6-1	TRBJ1-6*01	TRBJ1-6	TRBD1*01	TRBD1	12	17	25	30	4	4	8
10	4.08E-06	TGTGCCAGCAGTGGCCTTGGCAGGGATCATCCCCAAGGGCCCCAGCATTTT	CASSGLGRDHPQGPQHF	TRBV6-6*04	TRBV6-6	TRBJ1-5*01	TRBJ1-5	TRBD1*01	TRBD1	11	20	24	38	8	13	21
10	4.08E-06	TGTGCCAGCAGTGAATCCCGTTGGCGGGCTAGCACAGATACGCAGTATTTT	CASSESRWRASTDTQYF	TRBV6-1*01	TRBV6-1	TRBJ2-3*01	TRBJ2-3	TRBD2*02, TRBD2*01	TRBD2	14	23	27	30	8	2	10
10	4.08E-06	TGTGCCAGCAGTGAAGGTTCCGGGACGGCTAACACCGGGGAGCTGTTTTTT	CASSEGSGTANTGELFF	TRBV6-1*01	TRBV6-1	TRBJ2-2*01	TRBJ2-2	TRBD1*01, TRBD2*02, TRBD2*01	TRBD1, TRBD2	15	21	25	30	5	4	9
10	4.08E-06	TGTGCCAGCAGCTTGGCCGGGGGGGCCGCGAGCAATCAGCCCCAGCATTTT	CASSLAGGAASNQPQHF	TRBV5-6*01	TRBV5-6	TRBJ1-5*01	TRBJ1-5	TRBD2*01	TRBD2	15	17	24	30	1	5	6
10	4.08E-06	TGTGCCAGCAGCTTGGGGGGGACAGGTGTGAACACCGGGGAGCTGTTTTTT	CASSLGGTGVNTGELFF	TRBV5-5*01	TRBV5-5	TRBJ2-2*01	TRBJ2-2	TRBD1*01	TRBD1	15	18	25	29	2	3	5
10	4.08E-06	TGTGCCAGCAGCTTGGGGAGTGTGGCAGGGGTGGACACTGAAGCTTTCTTT	CASSLGSVAGVDTEAFF	TRBV7-8*01	TRBV7-8	TRBJ1-1*01	TRBJ1-1	TRBD1*01	TRBD1	13	25	30	34	11	3	14
10	4.08E-06	TGTGCCAGCAGCTTGGATGAGGCGGGAGTGGGCACAGATACGCAGTATTTT	CASSLDEAGVGTDTQYF	TRBV5-8*01	TRBV5-8	TRBJ2-3*01	TRBJ2-3	TRBD2*02	TRBD2	15	21	27	31	5	3	8
10	4.08E-06	TGTGCCAGCAGCTTGATCGGGACTAGGGGTAGCTCCTACGAGCAGTACTTC	CASSLIGTRGSSYEQYF	TRBV11-2*01	TRBV11-2	TRBJ2-7*01	TRBJ2-7	TRBD2*02, TRBD2*01	TRBD2	13	18	25	32	4	6	10
10	4.08E-06	TGTGCCAGCAGCTTATTTTTAGGCGGGAGAACCACAGATACGCAGTATTTT	CASSLFLGGRTTDTQYF	TRBV7-9*01, TRBV7-9*04, TRBV7-9*02	TRBV7-9	TRBJ2-3*01	TRBJ2-3	TRBD2*02	TRBD2	14	22	28	32	7	3	10
10	4.08E-06	TGTGCCAGCAGCTTATGGACTAGCGGGAGTGGGTCCTACGAGCAGTACTTC	CASSLWTSGSGSYEQYF	TRBV11-2*01	TRBV11-2	TRBJ2-7*01	TRBJ2-7	TRBD2*02	TRBD2	14	16	28	33	1	4	5
10	4.08E-06	TGTGCCAGCAGCTTAGTCCGGGACAGGGGGGGACTCTACGAGCAGTACTTC	CASSLVRDRGGLYEQYF	TRBV11-2*01	TRBV11-2	TRBJ2-7*01	TRBJ2-7	TRBD1*01	TRBD1	15	19	29	35	3	5	8
10	4.08E-06	TGTGCCAGCAGCTTAGCGTTCGGAGGGAAAGCCAAAAACATTCAGTACTTC	CASSLAFGGKAKNIQYF	TRBV7-8*01	TRBV7-8	TRBJ2-4*01	TRBJ2-4	TRBD2*02	TRBD2	16	21	26	42	4	15	19
10	4.08E-06	TGTGCCAGCAGCTTAGGCTCCGGGACAAACTCCTACAATGAGCAGTTCTTC	CASSLGSGTNSYNEQFF	TRBV7-6*01	TRBV7-6	TRBJ2-1*01	TRBJ2-1	TRBD1*01	TRBD1	15	21	26	29	5	2	7
10	4.08E-06	TGTGCCAGCAGCTTAGATGGGGGGACTAGCTGGTACAATGAGCAGTTCTTC	CASSLDGGTSWYNEQFF	TRBV11-2*01	TRBV11-2	TRBJ2-1*01	TRBJ2-1	TRBD2*02, TRBD2*01	TRBD2	16	21	29	33	4	3	7
10	4.08E-06	TGTGCCAGCAGCTTAGAACTAGCGGGAGGGCCAGTAAATGAGCAGTTCTTC	CASSLELAGGPVNEQFF	TRBV7-9*01, TRBV7-9*02	TRBV7-9	TRBJ2-1*01	TRBJ2-1	TRBD2*02	TRBD2	15	17	29	36	1	6	7
10	4.08E-06	TGTGCCAGCAGCTTAACCCCTAGCGGGAGCTCCTACAATGAGCAGTTCTTC	CASSLTPSGSSYNEQFF	TRBV7-9*01, TRBV7-9*02	TRBV7-9	TRBJ2-1*01	TRBJ2-1	TRBD2*02	TRBD2	14	19	28	29	4	0	4
10	4.08E-06	TGTGCCAGCAGCTCCCATAGGATCGGTTCTGGGGCCAACGTCCTGACTTTC	CASSSHRIGSGANVLTF	TRBV11-3*01, TRBV11-3*02	TRBV11-3	TRBJ2-6*01	TRBJ2-6	TRBD1*01, TRBD2*02, TRBD2*01	TRBD1, TRBD2	12	19	21	27	6	5	11
10	4.08E-06	TGTGCCAGCAGCTCCCAACCCCCCGTCGCCTCCCAAGAGACCCAGTACTTC	CASSSQPPVASQETQYF	TRBV7-9*03, TRBV7-9*01, TRBV7-9*04, TRBV7-9*02	TRBV7-9	TRBJ2-5*01	TRBJ2-5	TRBD2*01	TRBD2	13	18	24	32	4	7	11
10	4.08E-06	TGTGCCAGCAGCTCCGGGACAGGGGTAGGCTCCTACAATGAGCAGTTCTTC	CASSSGTGVGSYNEQFF	TRBV5-5*01, TRBV5-5*02, TRBV5-5*03	TRBV5-5	TRBJ2-1*01	TRBJ2-1	TRBD1*01	TRBD1	12	15	24	29	2	4	6
10	4.08E-06	TGTGCCAGCAGCTATGGACAGAGGGCGGTGGCCAAAAACATTCAGTACTTC	CASSYGQRAVAKNIQYF	TRBV7-9*01, TRBV7-9*04, TRBV7-9*02	TRBV7-9	TRBJ2-4*01	TRBJ2-4	TRBD1*01	TRBD1	12	15	20	30	2	9	11
10	4.08E-06	TGTGCCAGCAGCCTCTGGACAGGGCTCTCTGGGGCCAACGTCCTGACTTTC	CASSLWTGLSGANVLTF	TRBV5-6*01	TRBV5-6	TRBJ2-6*01	TRBJ2-6	TRBD1*01	TRBD1	11	16	23	26	4	2	6
10	4.08E-06	TGTGCCAGCAGCCCCCCCGGGGGGAAATCGAACACCGGGGAGCTGTTTTTT	CASSPPGGKSNTGELFF	TRBV7-9*03, TRBV7-9*01, TRBV7-9*04, TRBV7-9*02	TRBV7-9	TRBJ2-2*01	TRBJ2-2	TRBD2*01	TRBD2	11	17	23	28	5	4	9
10	4.08E-06	TGTGCCAGCAGCCCCATTGGACAGGGGGTCATCAATCAGCCCCAGCATTTT	CASSPIGQGVINQPQHF	TRBV6-3*01, TRBV6-2*01	TRBV6-3, TRBV6-2	TRBJ1-5*01	TRBJ1-5	TRBD1*01	TRBD1	10	18	27	32	7	4	11
10	4.08E-06	TGTGCCAGCAGCCGGAAGGGGTCTAGCGGGATTAAGAATGAGCAGTTCTTC	CASSRKGSSGIKNEQFF	TRBV7-9*03, TRBV7-9*01, TRBV7-9*04, TRBV7-9*02	TRBV7-9	TRBJ2-1*01	TRBJ2-1	TRBD2*02	TRBD2	11	22	30	36	10	5	15
10	4.08E-06	TGTGCCAGCAGCCAAGGCTTTCCCGGGGGGTTAAATGAAAAACTGTTTTTT	CASSQGFPGGLNEKLFF	TRBV4-2*01	TRBV4-2	TRBJ1-4*01	TRBJ1-4	TRBD2*01	TRBD2	15	23	29	33	7	3	10
10	4.08E-06	TGTGCCAGCAGCGGCGCGGGACAGGGGCTCCGGAGTACTGAAGCTTTCTTT	CASSGAGQGLRSTEAFF	TRBV7-2*04, TRBV7-2*01	TRBV7-2	TRBJ1-1*01	TRBJ1-1	TRBD1*01	TRBD1	11	17	26	36	5	9	14
10	4.08E-06	TGTGCCAGCAGCGGGGACAGGATCTACTCTAGCAATCAGCCCCAGCATTTT	CASSGDRIYSSNQPQHF	TRBV6-3*01, TRBV6-2*01	TRBV6-3, TRBV6-2	TRBJ1-5*01	TRBJ1-5	TRBD1*01	TRBD1	10	13	20	29	2	8	10
10	4.08E-06	TGTGCCAGCAGATCCATTGGAGAGGGGACAGTCAACAATGAGCAGTTCTTC	CASRSIGEGTVNNEQFF	TRBV25-1*01	TRBV25-1	TRBJ2-1*01	TRBJ2-1	TRBD1*01	TRBD1	10	24	30	34	13	3	16
10	4.08E-06	TGTGCCAGCAGAACGGACAGAAATAGGGCTAATGGAAACACCATATATTTT	CASRTDRNRANGNTIYF	TRBV6-5*01	TRBV6-5	TRBJ1-3*01	TRBJ1-3	TRBD1*01	TRBD1	10	14	19	32	3	12	15
10	4.08E-06	TGCGCCAGCAGCTTCCCTCGACTAGCGGAGGAACAAGAGACCCAGTACTTC	CASSFPRLAEEQETQYF	TRBV5-1*01	TRBV5-1	TRBJ2-5*01	TRBJ2-5	TRBD2*02, TRBD2*01	TRBD2	13	19	27	33	5	5	10
10	4.08E-06	TGCGCCAGCAGCTTGGCCGGGCTGGGGGTTAACACCGGGGAGCTGTTTTTT	CASSLAGLGVNTGELFF	TRBV5-1*01	TRBV5-1	TRBJ2-2*01	TRBJ2-2	TRBD1*01, TRBD2*01	TRBD1, TRBD2	15	23	27	30	7	2	9
10	4.08E-06	TGCGCCAGCAGCTTGGGGGCCCTGGCTGCAACTAATGAAAAACTGTTTTTT	CASSLGALAATNEKLFF	TRBV5-1*01	TRBV5-1	TRBJ1-4*01	TRBJ1-4	TRBD1*01	TRBD1	15	19	23	28	3	4	7
10	4.08E-06	TGCGCCAGCAGCTTGGATTGGGGACAGGGAGGCGGAGAGACCCAGTACTTC	CASSLDWGQGGGETQYF	TRBV5-1*01	TRBV5-1	TRBJ2-5*01	TRBJ2-5	TRBD1*01	TRBD1	15	20	28	35	4	6	10
10	4.08E-06	TGCGCCAGCAGCTTGGAGGGACAATTCTCTGGGGCCAACGTCCTGACTTTC	CASSLEGQFSGANVLTF	TRBV5-1*01	TRBV5-1	TRBJ2-6*01	TRBJ2-6	TRBD1*01	TRBD1	15	17	22	26	1	3	4
10	4.08E-06	TGCGCCAGCAGCTTGGAAGGACTAGCGGGAGGGGCAGATACGCAGTATTTT	CASSLEGLAGGADTQYF	TRBV5-1*01	TRBV5-1	TRBJ2-3*01	TRBJ2-3	TRBD2*02	TRBD2	15	18	32	34	2	1	3
10	4.08E-06	TGCGCCAGCAGCTTGACCACGGGGAGTCGGGTCTACAATGAGCAGTTCTTC	CASSLTTGSRVYNEQFF	TRBV5-1*01	TRBV5-1	TRBJ2-1*01	TRBJ2-1	TRBD2*02, TRBD2*01	TRBD2	14	21	25	32	6	6	12
10	4.08E-06	TGCGCCAGCAGCTTAGGACAGGGCCGCCCTTCTAATGAAAAACTGTTTTTT	CASSLGQGRPSNEKLFF	TRBV5-1*01	TRBV5-1	TRBJ1-4*01	TRBJ1-4	TRBD1*01	TRBD1	13	15	22	31	1	8	9
10	4.08E-06	TGCGCCAGCAGCTCCCGCCGGGCTAGCGACTACTACAATGAGCAGTTCTTC	CASSSRRASDYYNEQFF	TRBV5-1*01	TRBV5-1	TRBJ2-1*01	TRBJ2-1	TRBD2*02, TRBD2*01	TRBD2	12	22	27	32	9	4	13
10	4.08E-06	TGCGCCAGCAGCTCCAACCCCCAGGGCATGGGAGATCAGCCCCAGCATTTT	CASSSNPQGMGDQPQHF	TRBV5-1*01	TRBV5-1	TRBJ1-5*01	TRBJ1-5	TRBD1*01, TRBD2*02, TRBD2*01	TRBD1, TRBD2	12	21	25	34	8	8	16
10	4.08E-06	TGCGCCAGCAGCCTGAGGGGGACAGGGTTTAGCACAGATACGCAGTATTTT	CASSLRGTGFSTDTQYF	TRBV4-3*03, TRBV4-3*01, TRBV4-3*04	TRBV4-3	TRBJ2-3*01	TRBJ2-3	TRBD1*01	TRBD1	12	18	26	30	5	3	8
10	4.08E-06	TGCGCCAGCAGCCCCTTACCGACTAGCGGGGGCTACAATGAGCAGTTCTTC	CASSPLPTSGGYNEQFF	TRBV5-1*01	TRBV5-1	TRBJ2-1*01	TRBJ2-1	TRBD2*01	TRBD2	11	20	31	32	8	0	8
10	4.08E-06	TGCGCCAGCAGCCCCGGGACTAGCGGGAGTGTCCAAGATACGCAGTATTTT	CASSPGTSGSVQDTQYF	TRBV4-3*03, TRBV4-3*01, TRBV4-3*04	TRBV4-3	TRBJ2-3*01	TRBJ2-3	TRBD2*02	TRBD2	12	15	28	35	2	6	8
10	4.08E-06	TGCGCCAGCAGCCCATTCGGGGGGTCAGGGAGCACAGATACGCAGTATTTT	CASSPFGGSGSTDTQYF	TRBV5-1*01	TRBV5-1	TRBJ2-3*01	TRBJ2-3	TRBD2*01	TRBD2	11	17	23	30	5	6	11
10	4.08E-06	TGCGCCAGCAGCCAGGGTTCAGGGGGCGCTGGGGCCAACGTCCTGACTTTC	CASSQGSGGAGANVLTF	TRBV4-1*02, TRBV4-1*01	TRBV4-1	TRBJ2-6*01	TRBJ2-6	TRBD1*01	TRBD1	13	19	26	28	5	1	6
10	4.08E-06	TGCGCCAGCAGCCAACAGCCCCATGGGAACTCTGGAAACACCATATATTTT	CASSQQPHGNSGNTIYF	TRBV4-3*01	TRBV4-3	TRBJ1-3*01	TRBJ1-3	TRBD1*01	TRBD1	14	17	21	29	2	7	9
10	4.08E-06	TGCGCCAGCAGCCAAGTGTCGAGCGGGCTATTCACCGGGGAGCTGTTTTTT	CASSQVSSGLFTGELFF	TRBV4-1*02, TRBV4-1*01	TRBV4-1	TRBJ2-2*01	TRBJ2-2	TRBD2*02, TRBD2*01	TRBD2	15	21	26	32	5	5	10
10	4.08E-06	TGCGCCAGCAGCCAAGTGGTGCTAGCGGGAGGGGGGACTGAGCAGTTCTTC	CASSQVVLAGGGTEQFF	TRBV4-1*02, TRBV4-1*01	TRBV4-1	TRBJ2-1*01	TRBJ2-1	TRBD2*02	TRBD2	15	21	32	38	5	5	10
10	4.08E-06	TGCGCCAGCAGCCAAGGAGTCCAGGTTACCTCCACAGATACGCAGTATTTT	CASSQGVQVTSTDTQYF	TRBV4-3*01	TRBV4-3	TRBJ2-3*01	TRBJ2-3	TRBD2*02, TRBD2*01	TRBD2	15	17	21	32	1	10	11
10	4.08E-06	TGCGCCAGCAGCCAAGATCTGGCTAGCGGGAATCACAATGAGCAGTTCTTC	CASSQDLASGNHNEQFF	TRBV4-3*01	TRBV4-3	TRBJ2-1*01	TRBJ2-1	TRBD2*02	TRBD2	16	22	30	34	5	3	8
10	4.08E-06	TGCGCCAGCAGCCAAGATCGGTGGGGGCGGCCGGGCACTGAAGCTTTCTTT	CASSQDRWGRPGTEAFF	TRBV4-3*01	TRBV4-3	TRBJ1-1*01	TRBJ1-1	TRBD1*01	TRBD1	16	22	27	35	5	7	12
10	4.08E-06	TGCGCCAGCAGCCAAGATATAGAAGCGGTTGACACAGATACGCAGTATTTT	CASSQDIEAVDTDTQYF	TRBV4-1*02, TRBV4-1*01	TRBV4-1	TRBJ2-3*01	TRBJ2-3	TRBD2*02, TRBD2*01	TRBD2	16	23	27	32	6	4	10
10	4.08E-06	TGCGCCAGCAGCCAAGACGGGACTAGCGGAGGCACCGGGGAGCTGTTTTTT	CASSQDGTSGGTGELFF	TRBV4-3*01	TRBV4-3	TRBJ2-2*01	TRBJ2-2	TRBD2*02, TRBD2*01	TRBD2	16	18	28	32	1	3	4
10	4.08E-06	TGCGCCAGCAGCCAAGAGGACACGGCCGCGAACACCGGGGAGCTGTTTTTT	CASSQEDTAANTGELFF	TRBV4-1*02, TRBV4-1*01	TRBV4-1	TRBJ2-2*01	TRBJ2-2	TRBD1*01	TRBD1	16	17	21	28	0	6	6
10	4.08E-06	TGCGCCAGCAGCCAAGAACCTGGCGGGAGGGCCAAAGATACGCAGTATTTT	CASSQEPGGRAKDTQYF	TRBV4-3*01	TRBV4-3	TRBJ2-3*01	TRBJ2-3	TRBD2*02	TRBD2	16	22	30	35	5	4	9
10	4.08E-06	TGCGCCAGCAGCCAAACCGGGACTAGCGCGTACTACAATGAGCAGTTCTTC	CASSQTGTSAYYNEQFF	TRBV4-1*02, TRBV4-1*01	TRBV4-1	TRBJ2-1*01	TRBJ2-1	TRBD2*02, TRBD2*01	TRBD2	14	18	27	32	3	4	7
10	4.08E-06	TGCGCCAGCAGCAGTGGACTAGCGGGAGTTCTCCAAGAGACCCAGTACTTC	CASSSGLAGVLQETQYF	TRBV5-1*01	TRBV5-1	TRBJ2-5*01	TRBJ2-5	TRBD2*02	TRBD2	11	15	27	32	3	4	7
10	4.08E-06	TGCGCCAGCAGCAAAGGTGCCGAGGCAGGGTATACCGGGGAGCTGTTTTTT	CASSKGAEAGYTGELFF	TRBV4-3*01	TRBV4-3	TRBJ2-2*01	TRBJ2-2	TRBD1*01	TRBD1	15	25	29	33	9	3	12
10	4.08E-06	TGCAGTGCTAGAGCGGGGACTAGCGGGGGCCCGAACTACGAGCAGTACTTC	CSARAGTSGGPNYEQYF	TRBV20-1*01, TRBV20-1*04, TRBV20-1*05, TRBV20-1*07	TRBV20-1	TRBJ2-7*01	TRBJ2-7	TRBD2*01	TRBD2	12	15	28	35	2	6	8
10	4.08E-06	TGCAGTGCTAGAGATGCCGGGGGGGGGGCCACTCGGTATGGCTACACCTTC	CSARDAGGGATRYGYTF	TRBV20-1*01, TRBV20-1*05, TRBV20-1*07	TRBV20-1	TRBJ1-2*01	TRBJ1-2	TRBD2*01	TRBD2	13	17	24	36	3	11	14
10	4.08E-06	TGCAGTGCTAGAGATGGTCTACAGCGGGAGGGCCGAGAGACCCAGTACTTC	CSARDGLQREGRETQYF	TRBV20-1*01, TRBV20-1*05, TRBV20-1*07	TRBV20-1	TRBJ2-5*01	TRBJ2-5	TRBD2*02	TRBD2	13	22	31	35	8	3	11
10	4.08E-06	TGCAGTGCCCCCACCCCAGCTACCGACCCGTTGACGGATACGCAGTATTTT	CSAPTPATDPLTDTQYF	TRBV20-1*06, TRBV20-1*03, TRBV20-1*01, TRBV20-1*04, TRBV20-1*05, TRBV20-1*02, TRBV20-1*07	TRBV20-1	TRBJ2-3*01	TRBJ2-3	TRBD1*01, TRBD2*02, TRBD2*01	TRBD1, TRBD2	7	13	16	36	5	19	24
10	4.08E-06	TGCAGTGCCAGGGACAGTCAAGCGGGGCTCCTTGGCAATGAGCAGTTCTTC	CSARDSQAGLLGNEQFF	TRBV20-1*01, TRBV20-1*04, TRBV20-1*05, TRBV20-1*07	TRBV20-1	TRBJ2-1*01	TRBJ2-1	TRBD1*01, TRBD2*01	TRBD1, TRBD2	7	10	16	35	2	18	20
10	4.08E-06	TGCAGTGCGGGACTTTGGGTTAGCGGGGTCAGCACAGATACGCAGTATTTT	CSAGLWVSGVSTDTQYF	TRBV20-1*06, TRBV20-1*03, TRBV20-1*01, TRBV20-1*04, TRBV20-1*05, TRBV20-1*02, TRBV20-1*07	TRBV20-1	TRBJ2-3*01	TRBJ2-3	TRBD2*01	TRBD2	7	20	27	30	12	2	14
10	4.08E-06	TGCAGCGTTGAAGAGTTAGAAGTACTAGCGATAAGAGATACGCAGTATTTT	CSVEELEVLAIRDTQYF	TRBV29-1*01	TRBV29-1	TRBJ2-3*01	TRBJ2-3	TRBD2*02, TRBD2*01	TRBD2	13	23	29	35	9	5	14
10	4.08E-06	TGTGCCAGCCCCCCCTAGGGAGCTAGCGGGAGGAGTACGAGCAGTACTTC	CASPP*GA~REEYEQYF	TRBV6-3*01, TRBV6-2*01	TRBV6-3, TRBV6-2	TRBJ2-7*01	TRBJ2-7	TRBD2*02	TRBD2	8	22	32	35	13	2	15
10	4.08E-06	TGTGCCAGCAGTTGGGCTCCGTCCCGGAGCATGCTCAGCCCCAGCATTTT	CASSWAPS~EHAQPQHF	TRBV6-3*01, TRBV6-2*01	TRBV6-3, TRBV6-2	TRBJ1-5*01	TRBJ1-5	TRBD1*01, TRBD2*02, TRBD2*01	TRBD1, TRBD2	12	20	24	34	7	9	16
10	4.08E-06	TGTGCCAGCAGCTTCAGAGCGGGAGGCCCCATGGGTACGAGCAGTACTTC	CASSFRAG~PHGYEQYF	TRBV11-3*01, TRBV11-3*02	TRBV11-3	TRBJ2-7*01	TRBJ2-7	TRBD2*02	TRBD2	13	17	25	35	3	9	12
10	4.08E-06	TGTGCCAGCAGCCTCGGAGGGACAGGGACATGAACACTGAAGCTTTCTTT	CASSLGGT~DMNTEAFF	TRBV6-5*01	TRBV6-5	TRBJ1-1*01	TRBJ1-1	TRBD1*01	TRBD1	10	18	26	30	7	3	10
10	4.08E-06	TGTGCCAGCAGCGAAGAGGGCCGTAACTAGCCAAAAACATTCAGTACTTC	CASSEEGR~LAKNIQYF	TRBV9*02, TRBV9*01	TRBV9	TRBJ2-4*01	TRBJ2-4	TRBD2*02	TRBD2	12	15	19	28	2	8	10
10	4.08E-06	TGTGCCAGCAGCGAAACCTCGGACTAGCGGGAGTTCTCGAGCAGTACTTC	CASSETSD~AGVLEQYF	TRBV14*01, TRBV14*02	TRBV14	TRBJ2-7*01	TRBJ2-7	TRBD2*02	TRBD2	11	20	32	37	8	4	12
10	4.08E-06	TGTGCCAGCAACTCGACTGAGACAGCGCAACTAATGAAAAACTGTTTTTT	CASNSTET~ATNEKLFF	TRBV6-1*01	TRBV6-1	TRBJ1-4*01	TRBJ1-4	TRBD1*01	TRBD1	9	20	24	27	10	2	12
10	4.08E-06	TGCGCCAGCAGCTTGTTGGCAGGGGGACAACTAATGAAAAACTGTTTTTT	CASSLLAG~TTNEKLFF	TRBV5-1*01	TRBV5-1	TRBJ1-4*01	TRBJ1-4	TRBD1*01	TRBD1	14	19	25	27	4	1	5
10	4.08E-06	TGCGCCAGCAGCTTGGCGGCTCTAGGGGGGCCTCGGATGGCTACACCTTC	CASSLAAL~GASDGYTF	TRBV5-1*01	TRBV5-1	TRBJ1-2*01	TRBJ1-2	TRBD1*01, TRBD2*01	TRBD1, TRBD2	15	25	30	36	9	5	14
10	4.08E-06	TGCGCCAGCAGCTTGGGAGGTTGATATATAGCAATCAGCCCCAGCATTTT	CASSLGG*~YSNQPQHF	TRBV5-1*01	TRBV5-1	TRBJ1-5*01	TRBJ1-5	TRBD2*02	TRBD2	15	16	19	28	0	8	8
10	4.08E-06	TGCGCCAGCAGCCAAGACCCAGACAGGGCTAACTAGAGACCCAGTACTTC	CASSQDPD~G*LETQYF	TRBV4-1*02, TRBV4-1*01	TRBV4-1	TRBJ2-5*01	TRBJ2-5	TRBD1*01	TRBD1	16	21	27	34	4	6	10
10	4.08E-06	TGCGCCAGCAGCGAGGCCACAGGGCCCCCTACTCCTACGAGCAGTACTTC	CASSEATG~PYSYEQYF	TRBV5-1*01	TRBV5-1	TRBJ2-7*01	TRBJ2-7	TRBD1*01	TRBD1	11	23	29	31	11	1	12
10	4.08E-06	TGTGCCAGCATTAATCGACGGGGCGCCGAACACCGGGGAGCTGTTTTTT	CASINRRG~PNTGELFF	TRBV6-4*02, TRBV6-4*01	TRBV6-4	TRBJ2-2*01	TRBJ2-2	TRBD1*01, TRBD2*01	TRBD1, TRBD2	9	19	23	26	9	2	11
10	4.08E-06	TGTGCCAGCAGTTCGAGGGCCGAAGGGCCGGCGAGAGACCCAGTACTTC	CASSSRAE~GRRETQYF	TRBV6-5*01	TRBV6-5	TRBJ2-5*01	TRBJ2-5	TRBD2*02	TRBD2	12	14	18	33	1	14	15
10	4.08E-06	TGTGCCAGCAGTTACGTCTAGCGGGAATATCACAGATACGCAGTATTTT	CASSYV*R~NITDTQYF	TRBV6-7*01	TRBV6-7	TRBJ2-3*01	TRBJ2-3	TRBD2*02	TRBD2	14	17	25	30	2	4	6
10	4.08E-06	TGTGCCAGCAGCTTGTTTTGGGGGCCGACCTACAGATACGCAGTATTTT	CASSLFWG~RPTDTQYF	TRBV7-2*04, TRBV7-2*01	TRBV7-2	TRBJ2-3*01	TRBJ2-3	TRBD1*01	TRBD1	13	19	24	31	5	6	11
10	4.08E-06	TGTGCCAGCAGCTTAGCGTCCCGGAAAAAAGAACACTGAAGCTTTCTTT	CASSLASR~KKNTEAFF	TRBV7-9*01, TRBV7-9*02	TRBV7-9	TRBJ1-1*01	TRBJ1-1	TRBD1*01, TRBD2*02, TRBD2*01	TRBD1, TRBD2	16	17	21	30	0	8	8
10	4.08E-06	TGTGCCAGCAGCTTAGCGCAGGCAGGGGGCGAATCAGCCCCAGCATTTT	CASSLAQA~GANQPQHF	TRBV7-2*04, TRBV7-2*01	TRBV7-2	TRBJ1-5*01	TRBJ1-5	TRBD1*01	TRBD1	16	22	29	31	5	1	6
10	4.08E-06	TGTGCCAGCAGCTCCTCCGGGACAGGGTTACCAAGAGACCCAGTACTTC	CASSSSGT~GYQETQYF	TRBV7-9*03, TRBV7-9*01, TRBV7-9*04, TRBV7-9*02	TRBV7-9	TRBJ2-5*01	TRBJ2-5	TRBD1*01	TRBD1	13	18	26	29	4	2	6
10	4.08E-06	TGTGCCAGCAGCTCCCGGGACAGCTTATAGCAATCAGCCCCAGCATTTT	CASSSRDS~YSNQPQHF	TRBV13*02, TRBV13*01	TRBV13	TRBJ1-5*01	TRBJ1-5	TRBD1*01	TRBD1	12	16	22	27	3	4	7
10	4.08E-06	TGTGCCAGCAGCTCCGGGGGCCTCCCGCCGCCCAGATACGCAGTATTTT	CASSSGGL~RRPDTQYF	TRBV6-6*04	TRBV6-6	TRBJ2-3*01	TRBJ2-3	TRBD2*02	TRBD2	10	20	27	32	9	4	13
10	4.08E-06	TGTGCCAGCAGCCCCCCCCGCAGGGAGTATCACAGATACGCAGTATTTT	CASSPPRR~SITDTQYF	TRBV14*01, TRBV14*02	TRBV14	TRBJ2-3*01	TRBJ2-3	TRBD2*01	TRBD2	12	13	20	30	0	9	9
10	4.08E-06	TGTGCCAGCAGCCCAGGGGCAGGGTAGCGTTCCAGATACGCAGTATTTT	CASSPGAG~SVPDTQYF	TRBV5-6*01	TRBV5-6	TRBJ2-3*01	TRBJ2-3	TRBD1*01	TRBD1	11	13	18	32	1	13	14
10	4.08E-06	TGTGCCAGCAGCCAGGCTCCGGAGGGGGGCGATCTACGAGCAGTACTTC	CASSQAPE~GAIYEQYF	TRBV3-1*01	TRBV3-1	TRBJ2-7*01	TRBJ2-7	TRBD1*01, TRBD2*02, TRBD2*01	TRBD1, TRBD2	13	24	29	33	10	3	13
10	4.08E-06	TGCGCCAGCAGCTTGGAAGGTAGAACGTGACAGGGGTGGCTACACCTTC	CASSLEGR~RDRGGYTF	TRBV5-1*01	TRBV5-1	TRBJ1-2*01	TRBJ1-2	TRBD1*01	TRBD1	15	28	35	36	12	0	12
10	4.08E-06	TGCGCCAGCAGCCGCCCCCTGACAGGGAAGTGGAAACACCATATATTTT	CASSRPLT~GSGNTIYF	TRBV4-1*02, TRBV4-1*01	TRBV4-1	TRBJ1-3*01	TRBJ1-3	TRBD1*01	TRBD1	12	13	20	30	0	9	9
10	4.08E-06	TGCGCCAGCAGCCAACAACGGACTAGCCTCCTACAATGAGCAGTTCTTC	CASSQQRT~ASYNEQFF	TRBV4-1*02, TRBV4-1*01	TRBV4-1	TRBJ2-1*01	TRBJ2-1	TRBD2*02, TRBD2*01	TRBD2	14	19	26	27	4	0	4
10	4.08E-06	TGCGCCAGCAGCCAAGATGGGGTTTGTAGGCACAGATACGCAGTATTTT	CASSQDGV~VGTDTQYF	TRBV4-3*01	TRBV4-3	TRBJ2-3*01	TRBJ2-3	TRBD1*01, TRBD2*01	TRBD1, TRBD2	16	18	21	29	1	7	8
10	4.08E-06	TGCAGTGCTAGGGGCGTCTAGCGGGAGGGGAGACAATGAGCAGTTCTTC	CSARGV*R~RGDNEQFF	TRBV20-1*01, TRBV20-1*04, TRBV20-1*05, TRBV20-1*07	TRBV20-1	TRBJ2-1*01	TRBJ2-1	TRBD2*02	TRBD2	10	17	28	32	6	3	9
10	4.08E-06	TGTGCTAGCAGCTCTGGGGGACAGACATCTATCAATGAGCAGTTCTTC	CASSSGGQTSINEQFF	TRBV7-7*01, TRBV7-7*02	TRBV7-7	TRBJ2-1*01	TRBJ2-1	TRBD1*01	TRBD1	12	17	23	32	4	8	12
10	4.08E-06	TGTGCCATCAGTGAGGGGTCTAGCGGGAGTATAAAGACCCAGTACTTC	CAISEGSSGSIKTQYF	TRBV10-3*01, TRBV10-3*02	TRBV10-3	TRBJ2-5*01	TRBJ2-5	TRBD2*02	TRBD2	14	19	28	34	4	5	9
10	4.08E-06	TGTGCCACCTCCTTTACAGGGGGAGTTTCGGGTGAAAAACTGTTTTTT	CATSFTGGVSGEKLFF	TRBV6-1*01	TRBV6-1	TRBJ1-4*01	TRBJ1-4	TRBD1*01	TRBD1	6	15	22	32	8	9	17
10	4.08E-06	TGTGCCACGTGGACAGGGATTTTGAAAAGCAATCAGCCCCAGCATTTT	CATWTGILKSNQPQHF	TRBV6-3*01, TRBV6-2*01	TRBV6-3, TRBV6-2	TRBJ1-5*01	TRBJ1-5	TRBD1*01	TRBD1	6	10	17	27	3	9	12
10	4.08E-06	TGTGCCAGTATCGAAAACGGGCAGGTATTGGCCGGGGAGCTGTTTTTT	CASIENGQVLAGELFF	TRBV19*01, TRBV19*03, TRBV19*02	TRBV19	TRBJ2-2*01	TRBJ2-2	TRBD1*01, TRBD2*02, TRBD2*01	TRBD1, TRBD2	9	21	24	31	11	6	17
10	4.08E-06	TGTGCCAGTACCTTAAGCCCCCTCGGGAGCCAAGAGACCCAGTACTTC	CASTLSPLGSQETQYF	TRBV19*01, TRBV19*03, TRBV19*02	TRBV19	TRBJ2-5*01	TRBJ2-5	TRBD1*01	TRBD1	9	16	22	29	6	6	12
10	4.08E-06	TGTGCCAGTAGTCTAACCGTTTGGGGTCCCTACAATGAGCAGTTCTTC	CASSLTVWGPYNEQFF	TRBV19*01, TRBV19*02	TRBV19	TRBJ2-1*01	TRBJ2-1	TRBD1*01, TRBD2*01	TRBD1, TRBD2	11	22	25	28	10	2	12
10	4.08E-06	TGTGCCAGTAGTCCCGGGACAGGGGGCCCCCGGGGGACCCAGTACTTC	CASSPGTGGPRGTQYF	TRBV19*01, TRBV19*03, TRBV19*02	TRBV19	TRBJ2-5*01	TRBJ2-5	TRBD1*01	TRBD1	11	15	26	35	3	8	11
10	4.08E-06	TGTGCCAGTAGTATCACCCCCGGGACCCAGAACACTGAAGCTTTCTTT	CASSITPGTQNTEAFF	TRBV19*01, TRBV19*02	TRBV19	TRBJ1-1*01	TRBJ1-1	TRBD2*01	TRBD2	13	16	21	29	2	7	9
10	4.08E-06	TGTGCCAGTAGTATGAGCCCCGACAGGGGGGGGACTGAAGCTTTCTTT	CASSMSPDRGGTEAFF	TRBV19*01, TRBV19*02	TRBV19	TRBJ1-1*01	TRBJ1-1	TRBD1*01	TRBD1	13	21	29	33	7	3	10
10	4.08E-06	TGTGCCAGTAGCCCAACTTGGCAGTACCCGCAAGAGACCCAGTACTTC	CASSPTWQYPQETQYF	TRBV19*01, TRBV19*03, TRBV19*02	TRBV19	TRBJ2-5*01	TRBJ2-5	TRBD2*02, TRBD2*01	TRBD2	11	26	29	30	14	0	14
10	4.08E-06	TGTGCCAGTAACACCCTCGGGACTAGCGGACGCAATGAGCAGTTCTTC	CASNTLGTSGRNEQFF	TRBV19*01, TRBV19*03, TRBV19*02	TRBV19	TRBJ2-1*01	TRBJ2-1	TRBD2*02, TRBD2*01	TRBD2	9	18	28	32	8	3	11
10	4.08E-06	TGTGCCAGCCGACGGACTAGCGGAGTTAGCACAGATACGCAGTATTTT	CASRRTSGVSTDTQYF	TRBV6-4*02, TRBV6-4*01	TRBV6-4	TRBJ2-3*01	TRBJ2-3	TRBD2*02, TRBD2*01	TRBD2	8	13	22	27	4	4	8
10	4.08E-06	TGTGCCAGCACCTCTCGGGCTAGCGTGGGCACAGATACGCAGTATTTT	CASTSRASVGTDTQYF	TRBV12-4*01, TRBV12-3*01	TRBV12-4, TRBV12-3	TRBJ2-3*01	TRBJ2-3	TRBD2*02, TRBD2*01	TRBD2	9	19	24	28	9	3	12
10	4.08E-06	TGTGCCAGCACCGCCGCGGGCAGGGGGCATGGAAACACCATATATTTT	CASTAAGRGHGNTIYF	TRBV6-1*01	TRBV6-1	TRBJ1-3*01	TRBJ1-3	TRBD1*01	TRBD1	9	20	27	29	10	1	11
10	4.08E-06	TGTGCCAGCAGTTTTCGGACCGGAGCCGGCACCGGGGAGCTGTTTTTT	CASSFRTGAGTGELFF	TRBV12-4*01, TRBV12-3*01	TRBV12-4, TRBV12-3	TRBJ2-2*01	TRBJ2-2	TRBD1*01, TRBD2*02, TRBD2*01	TRBD1, TRBD2	13	16	19	29	2	9	11
10	4.08E-06	TGTGCCAGCAGTTTCTCAGCGGGAGGGCCCACCGATGAGCAGTTCTTC	CASSFSAGGPTDEQFF	TRBV7-9*03, TRBV7-9*01, TRBV7-9*04, TRBV7-9*02	TRBV7-9	TRBJ2-1*01	TRBJ2-1	TRBD2*02	TRBD2	10	17	26	34	6	7	13
10	4.08E-06	TGTGCCAGCAGTTTATCTTCGGGACGGGGGACCTATGGCTACACCTTC	CASSLSSGRGTYGYTF	TRBV28*01	TRBV28	TRBJ1-2*01	TRBJ1-2	TRBD2*01	TRBD2	15	24	29	32	8	2	10
10	4.08E-06	TGTGCCAGCAGTTTAGTAAGGGGGTCCTCTAACTATGGCTACACCTTC	CASSLVRGSSNYGYTF	TRBV12-4*01, TRBV12-3*01	TRBV12-4, TRBV12-3	TRBJ1-2*01	TRBJ1-2	TRBD1*01	TRBD1	15	18	23	28	2	4	6
10	4.08E-06	TGTGCCAGCAGTTTAGGGCTAGCGGGAAACCAAGAGACCCAGTACTTC	CASSLGLAGNQETQYF	TRBV12-4*01, TRBV12-3*01	TRBV12-4, TRBV12-3	TRBJ2-5*01	TRBJ2-5	TRBD2*02	TRBD2	15	18	26	28	2	1	3
10	4.08E-06	TGTGCCAGCAGTTTAGGGGGTATATATAGCAATCAGCCCCAGCATTTT	CASSLGGIYSNQPQHF	TRBV12-4*01, TRBV12-3*01	TRBV12-4, TRBV12-3	TRBJ1-5*01	TRBJ1-5	TRBD1*01, TRBD2*01	TRBD1, TRBD2	15	16	19	26	0	6	6
10	4.08E-06	TGTGCCAGCAGTTTAGATGGGACAGGGAAGACTTACGAGCAGTACTTC	CASSLDGTGKTYEQYF	TRBV28*01	TRBV28	TRBJ2-7*01	TRBJ2-7	TRBD1*01	TRBD1	14	18	26	33	3	6	9
10	4.08E-06	TGTGCCAGCAGTTTAGAGGTGGGCGGACGTAACACTGAAGCTTTCTTT	CASSLEVGGRNTEAFF	TRBV12-4*01, TRBV12-3*01	TRBV12-4, TRBV12-3	TRBJ1-1*01	TRBJ1-1	TRBD1*01, TRBD2*02, TRBD2*01	TRBD1, TRBD2	15	24	27	30	8	2	10
10	4.08E-06	TGTGCCAGCAGTTCTCCCAGGACAGGGGCCAACTATGGCTACACCTTC	CASSSPRTGANYGYTF	TRBV28*01	TRBV28	TRBJ1-2*01	TRBJ1-2	TRBD1*01	TRBD1	12	19	27	30	6	2	8
10	4.08E-06	TGTGCCAGCAGTTCCTCCCCGACAGGTATCCAAGATACGCAGTATTTT	CASSSSPTGIQDTQYF	TRBV6-3*01, TRBV6-2*01	TRBV6-3, TRBV6-2	TRBJ2-3*01	TRBJ2-3	TRBD1*01	TRBD1	16	20	25	32	3	6	9
10	4.08E-06	TGTGCCAGCAGTTCCCTCGTGGTGACAGGGATCTACGAGCAGTACTTC	CASSSLVVTGIYEQYF	TRBV28*01	TRBV28	TRBJ2-7*01	TRBJ2-7	TRBD1*01	TRBD1	12	23	29	32	10	2	12
10	4.08E-06	TGTGCCAGCAGTTCCCCCGCGGACAGCAGATCCTATGGCTACACCTTC	CASSSPADSRSYGYTF	TRBV6-3*01, TRBV6-2*01	TRBV6-3, TRBV6-2	TRBJ1-2*01	TRBJ1-2	TRBD2*01	TRBD2	12	13	19	32	0	12	12
10	4.08E-06	TGTGCCAGCAGTTCCCGGGACTCCGGATCCCAAGAGACCCAGTACTTC	CASSSRDSGSQETQYF	TRBV12-4*01, TRBV12-3*01	TRBV12-4, TRBV12-3	TRBJ2-5*01	TRBJ2-5	TRBD2*02, TRBD2*01	TRBD2	12	16	21	29	3	7	10
10	4.08E-06	TGTGCCAGCAGTTCCCAGACTAGCGGGGTTTCCTACGAGCAGTACTTC	CASSSQTSGVSYEQYF	TRBV28*01	TRBV28	TRBJ2-7*01	TRBJ2-7	TRBD2*01	TRBD2	12	17	27	30	4	2	6
10	4.08E-06	TGTGCCAGCAGTTCACTAACTAGCGGGAGTTACAATGAGCAGTTCTTC	CASSSLTSGSYNEQFF	TRBV6-3*01, TRBV6-2*01	TRBV6-3, TRBV6-2	TRBJ2-1*01	TRBJ2-1	TRBD2*02	TRBD2	12	18	28	30	5	1	6
10	4.08E-06	TGTGCCAGCAGTTCAACCGGGACAGGTACCTACAATGAGCAGTTCTTC	CASSSTGTGTYNEQFF	TRBV6-3*01, TRBV6-2*01	TRBV6-3, TRBV6-2	TRBJ2-1*01	TRBJ2-1	TRBD1*01	TRBD1	12	18	25	28	5	2	7
10	4.08E-06	TGTGCCAGCAGTTGCCCCGACTAGCGATCCTACAATGAGCAGTTCTTC	CASSCPD*RSYNEQFF	TRBV12-4*01, TRBV12-3*01	TRBV12-4, TRBV12-3	TRBJ2-1*01	TRBJ2-1	TRBD2*02, TRBD2*01	TRBD2	12	18	25	27	5	1	6
10	4.08E-06	TGTGCCAGCAGTTACTTCGTTGGAGGGCTTTACAATGAGCAGTTCTTC	CASSYFVGGLYNEQFF	TRBV6-6*04	TRBV6-6	TRBJ2-1*01	TRBJ2-1	TRBD2*02	TRBD2	11	21	26	30	9	3	12
10	4.08E-06	TGTGCCAGCAGTTACTCGGTAGCGGGGCGGGTCAATGAGCAGTTCTTC	CASSYSVAGRVNEQFF	TRBV6-6*04	TRBV6-6	TRBJ2-1*01	TRBJ2-1	TRBD2*01	TRBD2	11	19	26	32	7	5	12
10	4.08E-06	TGTGCCAGCAGTTACTCGATAGGGTTGCGGGAAGGCGAGCAGTTCTTC	CASSYSIGLREGEQFF	TRBV6-3*01, TRBV6-2*01	TRBV6-3, TRBV6-2	TRBJ2-1*01	TRBJ2-1	TRBD2*02	TRBD2	16	26	31	36	9	4	13
10	4.08E-06	TGTGCCAGCAGTTACTCGAAAGCTAGCTCTGGAAACACCATATATTTT	CASSYSKASSGNTIYF	TRBV6-5*01	TRBV6-5	TRBJ1-3*01	TRBJ1-3	TRBD2*02, TRBD2*01	TRBD2	16	21	25	26	4	0	4
10	4.08E-06	TGTGCCAGCAGTTACTCATACCAGTTTAACACCGGGGAGCTGTTTTTT	CASSYSYQFNTGELFF	TRBV6-3*01, TRBV6-2*01	TRBV6-3, TRBV6-2	TRBJ2-2*01	TRBJ2-2	TRBD1*01, TRBD2*02, TRBD2*01	TRBD1, TRBD2	16	21	23	27	4	3	7
10	4.08E-06	TGTGCCAGCAGTTACTCACAGATGAGTTCCTACAATGAGCAGTTCTTC	CASSYSQMSSYNEQFF	TRBV6-5*01	TRBV6-5	TRBJ2-1*01	TRBJ2-1	TRBD1*01	TRBD1	16	17	20	27	0	6	6
10	4.08E-06	TGTGCCAGCAGTTACCCCCCGGGACGTAGCCAAGAGACCCAGTACTTC	CASSYPPGRSQETQYF	TRBV6-3*01, TRBV6-2*01	TRBV6-3, TRBV6-2	TRBJ2-5*01	TRBJ2-5	TRBD2*01	TRBD2	14	15	20	29	0	8	8
10	4.08E-06	TGTGCCAGCAGTTACCCACCTCTAGAAACTGGTTTCGAGCAGTACTTC	CASSYPPLETGFEQYF	TRBV6-3*01, TRBV6-2*01	TRBV6-3, TRBV6-2	TRBJ2-7*01	TRBJ2-7	TRBD2*02, TRBD2*01	TRBD2	10	21	24	35	10	10	20
10	4.08E-06	TGTGCCAGCAGTTACCGGGGAGACTCTAGCACAGATACGCAGTATTTT	CASSYRGDSSTDTQYF	TRBV6-3*01, TRBV6-2*01	TRBV6-3, TRBV6-2	TRBJ2-3*01	TRBJ2-3	TRBD2*02, TRBD2*01	TRBD2	14	17	21	27	2	5	7
10	4.08E-06	TGTGCCAGCAGTTACCAAAGATCGACAGGGGTCTATGGCTACACCTTC	CASSYQRSTGVYGYTF	TRBV6-3*01, TRBV6-2*01	TRBV6-3, TRBV6-2	TRBJ1-2*01	TRBJ1-2	TRBD1*01	TRBD1	14	23	30	32	8	1	9
10	4.08E-06	TGTGCCAGCAGTTACGCTACAGGGCGGTCCTACAATGAGCAGTTCTTC	CASSYATGRSYNEQFF	TRBV6-5*01	TRBV6-5	TRBJ2-1*01	TRBJ2-1	TRBD1*01	TRBD1	14	18	23	27	3	3	6
10	4.08E-06	TGTGCCAGCAGTTACGCGGCTAGCGATAACACAGATACGCAGTATTTT	CASSYAASDNTDTQYF	TRBV6-3*01, TRBV6-2*01	TRBV6-3, TRBV6-2	TRBJ2-3*01	TRBJ2-3	TRBD2*02, TRBD2*01	TRBD2	14	19	24	29	4	4	8
10	4.08E-06	TGTGCCAGCAGTTACGGGGACAGGGAAAACTCCTACGAGCAGTACTTC	CASSYGDRENSYEQYF	TRBV6-3*01, TRBV6-2*01	TRBV6-3, TRBV6-2	TRBJ2-7*01	TRBJ2-7	TRBD1*01	TRBD1	14	16	24	29	1	4	5
10	4.08E-06	TGTGCCAGCAGTTACATCGGACTAGCCCGAGGAGGTGAGCAGTTCTTC	CASSYIGLARGGEQFF	TRBV6-5*01	TRBV6-5	TRBJ2-1*01	TRBJ2-1	TRBD2*02, TRBD2*01	TRBD2	11	18	25	35	6	9	15
10	4.08E-06	TGTGCCAGCAGTTACACGGGGACAAGCTCTGGAAACACCATATATTTT	CASSYTGTSSGNTIYF	TRBV6-3*01, TRBV6-2*01	TRBV6-3, TRBV6-2	TRBJ1-3*01	TRBJ1-3	TRBD1*01	TRBD1	14	18	23	26	3	2	5
10	4.08E-06	TGTGCCAGCAGTTAGTCAATCTCCGGGACAGCGAGTACGCAGTATTTT	CASS*SISGTASTQYF	TRBV15*01, TRBV15*02	TRBV15	TRBJ2-3*01	TRBJ2-3	TRBD1*01	TRBD1	10	24	30	35	13	4	17
10	4.08E-06	TGTGCCAGCAGTCCTTGGACAGGGGCGGTGGGATCACCCCTCCACTTT	CASSPWTGAVGSPLHF	TRBV27*01	TRBV27	TRBJ1-6*01	TRBJ1-6	TRBD1*01	TRBD1	11	16	24	33	4	8	12
10	4.08E-06	TGTGCCAGCAGTCCTCTGACGGGAGGGCCTGCAGATACGCAGTATTTT	CASSPLTGGPADTQYF	TRBV6-5*01	TRBV6-5	TRBJ2-3*01	TRBJ2-3	TRBD2*02	TRBD2	11	19	26	31	7	4	11
10	4.08E-06	TGTGCCAGCAGTCCCGGGGGGGGCCGAAACACCGGGGAGCTGTTTTTT	CASSPGGGRNTGELFF	TRBV6-4*02, TRBV6-4*01	TRBV6-4	TRBJ2-2*01	TRBJ2-2	TRBD2*01	TRBD2	11	14	21	27	2	5	7
10	4.08E-06	TGTGCCAGCAGTCCACGGACTAGCGGGTTTACGAATGAGCAGTTCTTC	CASSPRTSGFTNEQFF	TRBV12-4*01, TRBV12-3*01	TRBV12-4, TRBV12-3	TRBJ2-1*01	TRBJ2-1	TRBD2*02, TRBD2*01	TRBD2	11	16	26	33	4	6	10
10	4.08E-06	TGTGCCAGCAGTCGTGGGATGGGGGTGGCCTACAATGAGCAGTTCTTC	CASSRGMGVAYNEQFF	TRBV6-5*01	TRBV6-5	TRBJ2-1*01	TRBJ2-1	TRBD1*01, TRBD2*01	TRBD1, TRBD2	11	20	24	28	8	3	11
10	4.08E-06	TGTGCCAGCAGTCGAGACCTTCCCGGGAACTCCTACGAGCAGTACTTC	CASSRDLPGNSYEQYF	TRBV5-6*01	TRBV5-6	TRBJ2-7*01	TRBJ2-7	TRBD2*02	TRBD2	10	23	27	29	12	1	13
10	4.08E-06	TGTGCCAGCAGTCAGGGACAACAGAGCTCCTACAATGAGCAGTTCTTC	CASSQGQQSSYNEQFF	TRBV6-1*01	TRBV6-1	TRBJ2-1*01	TRBJ2-1	TRBD1*01	TRBD1	11	14	19	26	2	6	8
10	4.08E-06	TGTGCCAGCAGTCAAATTCACAGGGGGCTGTATGAAAAACTGTTTTTT	CASSQIHRGLYEKLFF	TRBV6-6*04	TRBV6-6	TRBJ1-4*01	TRBJ1-4	TRBD1*01	TRBD1	11	19	27	31	7	3	10
10	4.08E-06	TGTGCCAGCAGTGTCCCGGGGGGTAGTCGCACAGATACGCAGTATTTT	CASSVPGGSRTDTQYF	TRBV6-5*01	TRBV6-5	TRBJ2-3*01	TRBJ2-3	TRBD2*01	TRBD2	12	16	22	28	3	5	8
10	4.08E-06	TGTGCCAGCAGTGACTCGAAGGCCTTCCACTACAATGAGCAGTTCTTC	CASSDSKAFHYNEQFF	TRBV6-4*02, TRBV6-4*01	TRBV6-4	TRBJ2-1*01	TRBJ2-1	TRBD1*01, TRBD2*02, TRBD2*01	TRBD1, TRBD2	16	19	21	29	2	7	9
10	4.08E-06	TGTGCCAGCAGTGAGGGAGTGGGGACAGGGGGCGAAAAACTGTTTTTT	CASSEGVGTGGEKLFF	TRBV6-1*01	TRBV6-1	TRBJ1-4*01	TRBJ1-4	TRBD1*01	TRBD1	13	21	32	33	7	0	7
10	4.08E-06	TGTGCCAGCAGTGAATATGGGCTAGCGGGTGTCGAGACCCAGTACTTC	CASSEYGLAGVETQYF	TRBV2*01, TRBV2*03	TRBV2	TRBJ2-5*01	TRBJ2-5	TRBD2*02, TRBD2*01	TRBD2	14	21	28	33	6	4	10
10	4.08E-06	TGTGCCAGCAGTGAAGCCCCGGGACAGGAGTCCTACGAGCAGTACTTC	CASSEAPGQESYEQYF	TRBV6-1*01	TRBV6-1	TRBJ2-7*01	TRBJ2-7	TRBD1*01	TRBD1	16	20	27	30	3	2	5
10	4.08E-06	TGTGCCAGCAGTGAAGGACGGCCGGCTCCTGGAAACACCATATATTTT	CASSEGRPAPGNTIYF	TRBV6-1*01	TRBV6-1	TRBJ1-3*01	TRBJ1-3	TRBD1*01, TRBD2*02, TRBD2*01	TRBD1, TRBD2	15	16	18	28	0	9	9
10	4.08E-06	TGTGCCAGCAGTGAAGAGGGGGGGGGAATGAACACTGAAGCTTTCTTT	CASSEEGGGMNTEAFF	TRBV6-1*01	TRBV6-1	TRBJ1-1*01	TRBJ1-1	TRBD2*01	TRBD2	15	19	25	28	3	2	5
10	4.08E-06	TGTGCCAGCAGTAACCTGTCCGGGAGCTCTGGAAACACCATATATTTT	CASSNLSGSSGNTIYF	TRBV6-1*01	TRBV6-1	TRBJ1-3*01	TRBJ1-3	TRBD1*01	TRBD1	11	14	20	26	2	5	7
10	4.08E-06	TGTGCCAGCAGCTTTGCCACAGGACCGACTAATGAAAAACTGTTTTTT	CASSFATGPTNEKLFF	TRBV7-2*04, TRBV7-2*01	TRBV7-2	TRBJ1-4*01	TRBJ1-4	TRBD1*01	TRBD1	13	18	22	27	4	4	8
10	4.08E-06	TGTGCCAGCAGCTTTGGGACAGGGGGGTAGAATCAGCCCCAGCATTTT	CASSFGTGG*NQPQHF	TRBV5-6*01	TRBV5-6	TRBJ1-5*01	TRBJ1-5	TRBD1*01	TRBD1	13	15	25	30	1	4	5
10	4.08E-06	TGTGCCAGCAGCTTCCCCACAGGGGGCGCGGGGGAGACCCAGTACTTC	CASSFPTGGAGETQYF	TRBV7-9*03, TRBV7-9*01, TRBV7-9*04, TRBV7-9*02	TRBV7-9	TRBJ2-5*01	TRBJ2-5	TRBD1*01	TRBD1	13	18	26	33	4	6	10
10	4.08E-06	TGTGCCAGCAGCTTGCAGAAGGGGACAATACCTTACGAGCAGTACTTC	CASSLQKGTIPYEQYF	TRBV5-4*01	TRBV5-4	TRBJ2-7*01	TRBJ2-7	TRBD1*01	TRBD1	14	21	26	33	6	6	12
10	4.08E-06	TGTGCCAGCAGCTTGGCCGGGCAGATGGGTTTCTATGGCTACACCTTC	CASSLAGQMGFYGYTF	TRBV5-6*01	TRBV5-6	TRBJ1-2*01	TRBJ1-2	TRBD1*01, TRBD2*02, TRBD2*01	TRBD1, TRBD2	10	18	21	32	7	10	17
10	4.08E-06	TGTGCCAGCAGCTTGGGTGCGGGACAGGATCAAGAGACCCAGTACTTC	CASSLGAGQDQETQYF	TRBV7-9*01, TRBV7-9*02	TRBV7-9	TRBJ2-5*01	TRBJ2-5	TRBD1*01	TRBD1	13	20	27	30	6	2	8
10	4.08E-06	TGTGCCAGCAGCTTGGGGCAGGGGGCGCAGAATTCACCCCTCCACTTT	CASSLGQGAQNSPLHF	TRBV5-4*01	TRBV5-4	TRBJ1-6*01	TRBJ1-6	TRBD1*01	TRBD1	15	18	25	30	2	4	6
10	4.08E-06	TGTGCCAGCAGCTTGGGATGGTTACAGGATCCCAGTTGGCAGTACTTC	CASSLGWLQDPSWQYF	TRBV5-6*01	TRBV5-6	TRBJ2-7*01	TRBJ2-7	TRBD1*01	TRBD1	15	23	27	38	7	10	17
10	4.08E-06	TGTGCCAGCAGCTTGGGACTATCTCCCCAGCCCTACGAGCAGTACTTC	CASSLGLSPQPYEQYF	TRBV5-4*01	TRBV5-4	TRBJ2-7*01	TRBJ2-7	TRBD2*02, TRBD2*01	TRBD2	15	16	20	31	0	10	10
10	4.08E-06	TGTGCCAGCAGCTTGGAGCGTCAGGGGTACATATATGGCTACACCTTC	CASSLERQGYIYGYTF	TRBV5-5*01	TRBV5-5	TRBJ1-2*01	TRBJ1-2	TRBD1*01	TRBD1	15	21	26	33	5	6	11
10	4.08E-06	TGTGCCAGCAGCTTGGAGGCGACAGGGGGCAACTATGGCTACACCTTC	CASSLEATGGNYGYTF	TRBV5-8*01	TRBV5-8	TRBJ1-2*01	TRBJ1-2	TRBD1*01	TRBD1	15	20	29	30	4	0	4
10	4.08E-06	TGTGCCAGCAGCTTGGAAGGGTCAATTGGCAATCAGCCCCAGCATTTT	CASSLEGSIGNQPQHF	TRBV5-5*01	TRBV5-5	TRBJ1-5*01	TRBJ1-5	TRBD1*01, TRBD2*02	TRBD1, TRBD2	15	17	20	28	1	7	8
10	4.08E-06	TGTGCCAGCAGCTTGAGACAGGGAACCTATAATTCACCCCTCCACTTT	CASSLRQGTYNSPLHF	TRBV5-8*01	TRBV5-8	TRBJ1-6*01	TRBJ1-6	TRBD1*01	TRBD1	14	16	22	25	1	2	3
10	4.08E-06	TGTGCCAGCAGCTTATTTCTAGCGGGAGGGATGGATGAGCAGTTCTTC	CASSLFLAGGMDEQFF	TRBV7-9*01, TRBV7-9*04, TRBV7-9*02	TRBV7-9	TRBJ2-1*01	TRBJ2-1	TRBD2*02	TRBD2	14	18	29	34	3	4	7
10	4.08E-06	TGTGCCAGCAGCTTATTCAGGGGTGGGAAGAATCAGCCCCAGCATTTT	CASSLFRGGKNQPQHF	TRBV7-9*01, TRBV7-9*04, TRBV7-9*02	TRBV7-9	TRBJ1-5*01	TRBJ1-5	TRBD1*01	TRBD1	14	17	22	30	2	7	9
10	4.08E-06	TGTGCCAGCAGCTTATATACGGGAGGGCCCACAGATACGCAGTATTTT	CASSLYTGGPTDTQYF	TRBV13*01	TRBV13	TRBJ2-3*01	TRBJ2-3	TRBD2*02	TRBD2	14	19	26	29	4	2	6
10	4.08E-06	TGTGCCAGCAGCTTATACCAGGGTGGTAACCCGGGGGAGCTGTTTTTT	CASSLYQGGNPGELFF	TRBV7-9*01, TRBV7-9*04, TRBV7-9*02	TRBV7-9	TRBJ2-2*01	TRBJ2-2	TRBD1*01	TRBD1	14	18	22	33	3	10	13
10	4.08E-06	TGTGCCAGCAGCTTACCGGGAGTAAGGAGGGACTATGGCTACACCTTC	CASSLPGVRRDYGYTF	TRBV5-6*01	TRBV5-6	TRBJ1-2*01	TRBJ1-2	TRBD2*02	TRBD2	13	25	30	31	11	0	11
10	4.08E-06	TGTGCCAGCAGCTTAGTCGCGGGAGGGCCGGGGGAGACCCAGTACTTC	CASSLVAGGPGETQYF	TRBV7-9*01, TRBV7-9*02	TRBV7-9	TRBJ2-5*01	TRBJ2-5	TRBD2*02	TRBD2	15	18	26	33	2	6	8
10	4.08E-06	TGTGCCAGCAGCTTAGTCGGTAGCGGGAGCACAGATACGCAGTATTTT	CASSLVGSGSTDTQYF	TRBV11-2*01	TRBV11-2	TRBJ2-3*01	TRBJ2-3	TRBD2*02, TRBD2*01	TRBD2	15	20	26	27	4	0	4
10	4.08E-06	TGTGCCAGCAGCTTAGCCCCAGTTCCAGGAAAATATGGCTACACCTTC	CASSLAPVPGKYGYTF	TRBV7-8*01	TRBV7-8	TRBJ1-2*01	TRBJ1-2	TRBD1*01	TRBD1	16	25	28	33	8	4	12
10	4.08E-06	TGTGCCAGCAGCTTAGCGCATGGGGGAGGGGACACTGAAGCTTTCTTT	CASSLAHGGGDTEAFF	TRBV7-9*01, TRBV7-9*02	TRBV7-9	TRBJ1-1*01	TRBJ1-1	TRBD2*02	TRBD2	16	23	29	31	6	1	7
10	4.08E-06	TGTGCCAGCAGCTTAGCGGCAGGGGGAGCCAAAAACATTCAGTACTTC	CASSLAAGGAKNIQYF	TRBV7-2*04, TRBV7-2*01	TRBV7-2	TRBJ2-4*01	TRBJ2-4	TRBD1*01	TRBD1	16	19	25	26	2	0	2
10	4.08E-06	TGTGCCAGCAGCTTAGGACTAGCGGGAGTTGTTGAGACCCAGTACTTC	CASSLGLAGVVETQYF	TRBV7-2*04, TRBV7-2*01	TRBV7-2	TRBJ2-5*01	TRBJ2-5	TRBD2*02	TRBD2	15	16	27	33	0	5	5
10	4.08E-06	TGTGCCAGCAGCTTAGGACCCACAGGGGAGGAGGGTGGCTACACCTTC	CASSLGPTGEEGGYTF	TRBV5-4*01	TRBV5-4	TRBJ1-2*01	TRBJ1-2	TRBD1*01	TRBD1	13	21	27	35	7	7	14
10	4.08E-06	TGTGCCAGCAGCTTAACCCCCAAAGGTACCTTCTACGAGCAGTACTTC	CASSLTPKGTFYEQYF	TRBV11-2*01	TRBV11-2	TRBJ2-7*01	TRBJ2-7	TRBD1*01, TRBD2*01	TRBD1, TRBD2	14	16	20	32	1	11	12
10	4.08E-06	TGTGCCAGCAGCTTAAGTCTTGGGGGGATCCAAGAGACCCAGTACTTC	CASSLSLGGIQETQYF	TRBV7-2*04, TRBV7-2*01	TRBV7-2	TRBJ2-5*01	TRBJ2-5	TRBD2*01	TRBD2	14	21	26	29	6	2	8
10	4.08E-06	TGTGCCAGCAGCTCTACAGGGGGATGGGGTTGGGAGACCCAGTACTTC	CASSSTGGWGWETQYF	TRBV7-9*01, TRBV7-9*04, TRBV7-9*02	TRBV7-9	TRBJ2-5*01	TRBJ2-5	TRBD1*01	TRBD1	14	15	22	33	0	10	10
10	4.08E-06	TGTGCCAGCAGCTCCCTCTCCTGGGGGTCTCAAGAGACCCAGTACTTC	CASSSLSWGSQETQYF	TRBV12-4*01, TRBV12-3*01	TRBV12-4, TRBV12-3	TRBJ2-5*01	TRBJ2-5	TRBD1*01, TRBD2*02, TRBD2*01	TRBD1, TRBD2	10	22	26	30	11	3	14
10	4.08E-06	TGTGCCAGCAGCTCCCAACCGGGAGTCTCCTACAATGAGCAGTTCTTC	CASSSQPGVSYNEQFF	TRBV7-9*03, TRBV7-9*01, TRBV7-9*04, TRBV7-9*02	TRBV7-9	TRBJ2-1*01	TRBJ2-1	TRBD2*02	TRBD2	13	19	24	26	5	1	6
10	4.08E-06	TGTGCCAGCAGCTCGACAAGCTCCTCTGGGGCCAACGTCCTGACTTTC	CASSSTSSSGANVLTF	TRBV12-4*01, TRBV12-3*01	TRBV12-4, TRBV12-3	TRBJ2-6*01	TRBJ2-6	TRBD1*01	TRBD1	10	14	17	23	3	5	8
10	4.08E-06	TGTGCCAGCAGCTCAGAAGCGCGGACAGGGCAAGAGACCCAGTACTTC	CASSSEARTGQETQYF	TRBV7-8*01	TRBV7-8	TRBJ2-5*01	TRBJ2-5	TRBD1*01	TRBD1	12	22	29	30	9	0	9
10	4.08E-06	TGTGCCAGCAGCTCAAGACAGATTCTTACGGACTATGGCTACACCTTC	CASSSRQILTDYGYTF	TRBV5-4*01, TRBV5-4*03, TRBV5-4*04	TRBV5-4	TRBJ1-2*01	TRBJ1-2	TRBD1*01	TRBD1	12	16	20	31	3	10	13
10	4.08E-06	TGTGCCAGCAGCTGGAATACGGGACAGCCGAACACTGAAGCTTTCTTT	CASSWNTGQPNTEAFF	TRBV5-8*01	TRBV5-8	TRBJ1-1*01	TRBJ1-1	TRBD1*01	TRBD1	12	20	26	29	7	2	9
10	4.08E-06	TGTGCCAGCAGCCTAGACGGGGCAGGGGAATTTGAAGGCTACACCTTC	CASSLDGAGEFEGYTF	TRBV5-6*01	TRBV5-6	TRBJ1-2*01	TRBJ1-2	TRBD1*01	TRBD1	11	22	27	36	10	8	18
10	4.08E-06	TGTGCCAGCAGCCCTTCTAGCGGGAGTTGGGCCGGGGAGCTGTTTTTT	CASSPSSGSWAGELFF	TRBV6-5*01	TRBV6-5	TRBJ2-2*01	TRBJ2-2	TRBD2*02	TRBD2	10	16	25	31	5	5	10
10	4.08E-06	TGTGCCAGCAGCCCTAACAGGGGGCGGGCCACCGGGGAGCTGTTTTTT	CASSPNRGRATGELFF	TRBV7-2*04, TRBV7-2*01	TRBV7-2	TRBJ2-2*01	TRBJ2-2	TRBD1*01	TRBD1	11	16	24	29	4	4	8
10	4.08E-06	TGTGCCAGCAGCCCCTCTAGCGGGAGGACCACCGGGGAGCTGTTTTTT	CASSPSSGRTTGELFF	TRBV11-3*01, TRBV11-3*02	TRBV11-3	TRBJ2-2*01	TRBJ2-2	TRBD2*02	TRBD2	11	16	26	29	4	2	6
10	4.08E-06	TGTGCCAGCAGCCCCCGAGGGGTCGCAACTAATGAAAAACTGTTTTTT	CASSPRGVATNEKLFF	TRBV4-2*01	TRBV4-2	TRBJ1-4*01	TRBJ1-4	TRBD1*01, TRBD2*02	TRBD1, TRBD2	12	17	21	25	4	3	7
10	4.08E-06	TGTGCCAGCAGCCCCGGTCTAGCGGGAGGGCGGAATGAGCAGTTCTTC	CASSPGLAGGRNEQFF	TRBV11-3*01, TRBV11-3*02	TRBV11-3	TRBJ2-1*01	TRBJ2-1	TRBD2*02	TRBD2	11	18	29	33	6	3	9
10	4.08E-06	TGTGCCAGCAGCCCCGGGACAGGGGGCAGGCAAGAGACCCAGTACTTC	CASSPGTGGRQETQYF	TRBV7-8*01, TRBV7-8*03	TRBV7-8	TRBJ2-5*01	TRBJ2-5	TRBD1*01	TRBD1	12	15	26	30	2	3	5
10	4.08E-06	TGTGCCAGCAGCCCCACCGGGACAGATTATAATTCACCCCTCCACTTT	CASSPTGTDYNSPLHF	TRBV5-5*01, TRBV5-5*02, TRBV5-5*03	TRBV5-5	TRBJ1-6*01	TRBJ1-6	TRBD1*01	TRBD1	11	18	24	27	6	2	8
10	4.08E-06	TGTGCCAGCAGCCCCAACCCGGGATTGGGCCACTACGAGCAGTACTTC	CASSPNPGLGHYEQYF	TRBV14*01, TRBV14*02	TRBV14	TRBJ2-7*01	TRBJ2-7	TRBD2*02	TRBD2	12	19	23	32	6	8	14
10	4.08E-06	TGTGCCAGCAGCCCATCGGGGGACAGGGTTTCTAGGGGCTACACCTTC	CASSPSGDRVSRGYTF	TRBV3-1*01	TRBV3-1	TRBJ1-2*01	TRBJ1-2	TRBD1*01	TRBD1	12	19	27	36	6	8	14
10	4.08E-06	TGTGCCAGCAGCCCACGAGGGGGGTCCGGGGCCAACGTCCTGACTTTC	CASSPRGGSGANVLTF	TRBV3-1*01	TRBV3-1	TRBJ2-6*01	TRBJ2-6	TRBD1*01, TRBD2*01	TRBD1, TRBD2	10	17	22	27	6	4	10
10	4.08E-06	TGTGCCAGCAGCCCACAAGGGGGGATTAGCAATCAGCCCCAGCATTTT	CASSPQGGISNQPQHF	TRBV11-2*01	TRBV11-2	TRBJ1-5*01	TRBJ1-5	TRBD1*01, TRBD2*01	TRBD1, TRBD2	11	17	22	26	5	3	8
10	4.08E-06	TGTGCCAGCAGCCCAGTCAAGGCAGACGATAATTCACCCCTCCACTTT	CASSPVKADDNSPLHF	TRBV11-2*01	TRBV11-2	TRBJ1-6*01	TRBJ1-6	TRBD2*02, TRBD2*01	TRBD2	11	14	17	28	2	10	12
10	4.08E-06	TGTGCCAGCAGCCCAGACCGCCAGGGCAACCAAGAGACCCAGTACTTC	CASSPDRQGNQETQYF	TRBV7-9*03, TRBV7-9*01, TRBV7-9*04, TRBV7-9*02	TRBV7-9	TRBJ2-5*01	TRBJ2-5	TRBD1*01	TRBD1	11	21	25	28	9	2	11
10	4.08E-06	TGTGCCAGCAGCCGTCACGCAGTAGGACAGGGGGATGGCTACACCTTC	CASSRHAVGQGDGYTF	TRBV6-3*01, TRBV6-2*01	TRBV6-3, TRBV6-2	TRBJ1-2*01	TRBJ1-2	TRBD1*01	TRBD1	10	24	33	34	13	0	13
10	4.08E-06	TGTGCCAGCAGCCGCCCACTAGCGGGGACCTCCTACGAGCAGTACTTC	CASSRPLAGTSYEQYF	TRBV5-4*01, TRBV5-4*03, TRBV5-4*04	TRBV5-4	TRBJ2-7*01	TRBJ2-7	TRBD2*01	TRBD2	11	17	26	29	5	2	7
10	4.08E-06	TGTGCCAGCAGCCGCGTAGTCAGGGAGAGGGGCGGGGAGCTGTTTTTT	CASSRVVRERGGELFF	TRBV7-2*04, TRBV7-2*01	TRBV7-2	TRBJ2-2*01	TRBJ2-2	TRBD1*01, TRBD2*02, TRBD2*01	TRBD1, TRBD2	11	27	31	32	15	0	15
10	4.08E-06	TGTGCCAGCAGCCGGGGACTAGCGGGAGGAACCGGGGAGCTGTTTTTT	CASSRGLAGGTGELFF	TRBV12-4*01, TRBV12-3*01	TRBV12-4, TRBV12-3	TRBJ2-2*01	TRBJ2-2	TRBD2*02	TRBD2	10	14	28	30	3	1	4
10	4.08E-06	TGTGCCAGCAGCCATTCCAGCGGGGGGGACACAGATACGCAGTATTTT	CASSHSSGGDTDTQYF	TRBV7-9*03, TRBV7-9*01, TRBV7-9*04, TRBV7-9*02, TRBV7-9*05, TRBV7-9*06	TRBV7-9	TRBJ2-3*01	TRBJ2-3	TRBD2*01	TRBD2	11	18	27	29	6	1	7
10	4.08E-06	TGTGCCAGCAGCCACACCCCCAGTGAAGTGGTGGATACGCAGTATTTT	CASSHTPSEVVDTQYF	TRBV4-2*01	TRBV4-2	TRBJ2-3*01	TRBJ2-3	TRBD1*01, TRBD2*01	TRBD1, TRBD2	13	16	20	33	2	12	14
10	4.08E-06	TGTGCCAGCAGCCAGTTGAAGACAGAAGTAAATTCACCCCTCCACTTT	CASSQLKTEVNSPLHF	TRBV5-6*01	TRBV5-6	TRBJ1-6*01	TRBJ1-6	TRBD1*01	TRBD1	11	20	24	30	8	5	13
10	4.08E-06	TGTGCCAGCAGCCAACCGGGACAGGCGAACACCGGGGAGCTGTTTTTT	CASSQPGQANTGELFF	TRBV4-2*01	TRBV4-2	TRBJ2-2*01	TRBJ2-2	TRBD1*01	TRBD1	14	17	24	25	2	0	2
10	4.08E-06	TGTGCCAGCAGCCAACGGGGGGTCAGGGTATCCTACGAGCAGTACTTC	CASSQRGVRVSYEQYF	TRBV3-1*01	TRBV3-1	TRBJ2-7*01	TRBJ2-7	TRBD2*01	TRBD2	14	15	21	30	0	8	8
10	4.08E-06	TGTGCCAGCAGCCAAGCCACAGGGGAGGTGAATGAAAAACTGTTTTTT	CASSQATGEVNEKLFF	TRBV4-2*01	TRBV4-2	TRBJ1-4*01	TRBJ1-4	TRBD1*01	TRBD1	15	18	24	30	2	5	7
10	4.08E-06	TGTGCCAGCAGCCAAGATCTTCCCGCCGCTACGTACGAGCAGTACTTC	CASSQDLPAATYEQYF	TRBV3-1*01	TRBV3-1	TRBJ2-7*01	TRBJ2-7	TRBD2*02, TRBD2*01	TRBD2	11	25	30	33	13	2	15
10	4.08E-06	TGTGCCAGCAGCCAAGATCCGGGAATTCGCATAGGCGAGCAGTACTTC	CASSQDPGIRIGEQYF	TRBV14*01	TRBV14	TRBJ2-7*01	TRBJ2-7	TRBD2*02	TRBD2	16	19	23	35	2	11	13
10	4.08E-06	TGTGCCAGCAGCCAAGATGGGGGGTCTGGGGCCAACGTCCTGACTTTC	CASSQDGGSGANVLTF	TRBV3-1*01	TRBV3-1	TRBJ2-6*01	TRBJ2-6	TRBD2*01	TRBD2	16	18	23	24	1	0	1
10	4.08E-06	TGTGCCAGCAGCCAAGACGTGGGAGGAGTAACAGATACGCAGTATTTT	CASSQDVGGVTDTQYF	TRBV4-2*01	TRBV4-2	TRBJ2-3*01	TRBJ2-3	TRBD2*02	TRBD2	16	20	25	30	3	4	7
10	4.08E-06	TGTGCCAGCAGCCAAGAGGCTACTCCTGAGCGGGATGGCTACACCTTC	CASSQEATPERDGYTF	TRBV14*01	TRBV14	TRBJ1-2*01	TRBJ1-2	TRBD2*02, TRBD2*01	TRBD2	16	28	33	34	11	0	11
10	4.08E-06	TGTGCCAGCAGCCAAGAAGCCCTAGCGGGAAGGAACGAGCAGTACTTC	CASSQEALAGRNEQYF	TRBV3-1*01	TRBV3-1	TRBJ2-7*01	TRBJ2-7	TRBD2*02	TRBD2	16	21	29	34	4	4	8
10	4.08E-06	TGTGCCAGCAGCGTTTTTAGCGGGAGCTCCTACAATGAGCAGTTCTTC	CASSVFSGSSYNEQFF	TRBV7-8*01, TRBV7-8*03	TRBV7-8	TRBJ2-1*01	TRBJ2-1	TRBD2*02	TRBD2	11	17	25	26	5	0	5
10	4.08E-06	TGTGCCAGCAGCGTGGCTAGCGGGAGCTCCTACAATGAGCAGTTCTTC	CASSVASGSSYNEQFF	TRBV9*02, TRBV9*01	TRBV9	TRBJ2-1*01	TRBJ2-1	TRBD2*02	TRBD2	13	16	25	26	2	0	2
10	4.08E-06	TGTGCCAGCAGCGCCCGACTAGCGGGAGGGGTAGAGACCCAGTACTTC	CASSARLAGGVETQYF	TRBV7-2*04, TRBV7-2*01	TRBV7-2	TRBJ2-5*01	TRBJ2-5	TRBD2*02	TRBD2	11	16	29	32	4	2	6
10	4.08E-06	TGTGCCAGCAGCGCGGAAGAGACCCACAAAGTAAACATTCAGTACTTC	CASSAEETHKVNIQYF	TRBV9*02, TRBV9*01	TRBV9	TRBJ2-4*01	TRBJ2-4	TRBD1*01, TRBD2*02, TRBD2*01	TRBD1, TRBD2	12	25	27	32	12	4	16
10	4.08E-06	TGTGCCAGCAGCACCGGACAGGGGGCCTCCTACAATGAGCAGTTCTTC	CASSTGQGASYNEQFF	TRBV7-9*03, TRBV7-9*01, TRBV7-9*04, TRBV7-9*02	TRBV7-9	TRBJ2-1*01	TRBJ2-1	TRBD1*01	TRBD1	11	15	25	26	3	0	3
10	4.08E-06	TGTGCCAGCAGCAACCTAGCGGGACCGAACACCGGGGAGCTGTTTTTT	CASSNLAGPNTGELFF	TRBV6-3*01, TRBV6-2*01	TRBV6-3, TRBV6-2	TRBJ2-2*01	TRBJ2-2	TRBD2*02	TRBD2	10	15	23	25	4	1	5
10	4.08E-06	TGTGCCAGCAGCAAACTAGCGGGAGCGGGCACCGGGGAGCTGTTTTTT	CASSKLAGAGTGELFF	TRBV6-3*01, TRBV6-2*01	TRBV6-3, TRBV6-2	TRBJ2-2*01	TRBJ2-2	TRBD2*02	TRBD2	10	14	24	29	3	4	7
10	4.08E-06	TGTGCCAGCAGGTACGAAAGGAGCTCCTATAATTCACCCCTCCACTTT	CASRYERSSYNSPLHF	TRBV28*01	TRBV28	TRBJ1-6*01	TRBJ1-6	TRBD2*02	TRBD2	10	19	22	23	8	0	8
10	4.08E-06	TGTGCCAGCAGGGACAGGGGGCTTAGCTCTGGAAACACCATATATTTT	CASRDRGLSSGNTIYF	TRBV6-5*01	TRBV6-5	TRBJ1-3*01	TRBJ1-3	TRBD1*01	TRBD1	10	11	21	26	0	4	4
10	4.08E-06	TGTGCCAGCAGGACCACCGGGACTAGCCTATCTTACGAGCAGTACTTC	CASRTTGTSLSYEQYF	TRBV27*01	TRBV27	TRBJ2-7*01	TRBJ2-7	TRBD2*02, TRBD2*01	TRBD2	10	18	26	33	7	6	13
10	4.08E-06	TGTGCCAGCAGGAGATCCTCAGCGCCGGGGGGATACGAGCAGTACTTC	CASRRSSAPGGYEQYF	TRBV14*01, TRBV14*02	TRBV14	TRBJ2-7*01	TRBJ2-7	TRBD2*01	TRBD2	10	25	31	33	14	1	15
10	4.08E-06	TGTGCCAGCAGAGACTGGACTAGCGGGAGGGGGGATACGCAGTATTTT	CASRDWTSGRGDTQYF	TRBV6-3*01, TRBV6-2*01	TRBV6-3, TRBV6-2	TRBJ2-3*01	TRBJ2-3	TRBD2*02	TRBD2	10	16	30	33	5	2	7
10	4.08E-06	TGTGCCAGCAGAAGACTTACTAGCGGGTCCTCCGGGGAGCTGTTTTTT	CASRRLTSGSSGELFF	TRBV6-1*01	TRBV6-1	TRBJ2-2*01	TRBJ2-2	TRBD2*02, TRBD2*01	TRBD2	10	18	26	31	7	4	11
10	4.08E-06	TGTGCCAGGGACAGACAATCTTACTCCTCCTACAATGAGCAGTTCTTC	CARDRQSYSSYNEQFF	TRBV19*01, TRBV19*03, TRBV19*02	TRBV19	TRBJ2-1*01	TRBJ2-1	TRBD1*01	TRBD1	7	8	13	26	0	12	12
10	4.08E-06	TGCGCCAGCACGGGAAACCGGGACAGGAATTACAATGAGCAGTTCTTC	CASTGNRDRNYNEQFF	TRBV5-1*01, TRBV5-1*02	TRBV5-1	TRBJ2-1*01	TRBJ2-1	TRBD1*01	TRBD1	9	19	26	30	9	3	12
10	4.08E-06	TGCGCCAGCAGCTTTGCGATAGCGGGAGGCCTGGACGAGACCGTCTTC	CASSFAIAGGLDETVF	TRBV5-1*01	TRBV5-1	TRBJ2-1*01	TRBJ2-1	TRBD2*02	TRBD2	13	19	28	43	5	14	19
10	4.08E-06	TGCGCCAGCAGCTTCCGGGACAGGGTAATGAACACTGAAGCTTTCTTT	CASSFRDRVMNTEAFF	TRBV5-1*01	TRBV5-1	TRBJ1-1*01	TRBJ1-1	TRBD1*01	TRBD1	13	16	24	28	2	3	5
10	4.08E-06	TGCGCCAGCAGCTTCACACCAGGGGGGAGTCCAGAGACCCAGTACTTC	CASSFTPGGSPETQYF	TRBV5-1*01	TRBV5-1	TRBJ2-5*01	TRBJ2-5	TRBD1*01	TRBD1	11	19	25	32	7	6	13
10	4.08E-06	TGCGCCAGCAGCTTGGCCGGGGCAGGGAGATCCGGGGAGCTGTTTTTT	CASSLAGAGRSGELFF	TRBV5-1*01	TRBV5-1	TRBJ2-2*01	TRBJ2-2	TRBD1*01, TRBD2*02, TRBD2*01	TRBD1, TRBD2	15	22	26	31	6	4	10
10	4.08E-06	TGCGCCAGCAGCTTGGAGTCTAGCGGAGTCTACAATGAGCAGTTCTTC	CASSLESSGVYNEQFF	TRBV5-1*01	TRBV5-1	TRBJ2-1*01	TRBJ2-1	TRBD2*02, TRBD2*01	TRBD2	15	19	25	29	3	3	6
10	4.08E-06	TGCGCCAGCAGCTTGAGACAGGGGGCTCGGTACAATGAGCAGTTCTTC	CASSLRQGARYNEQFF	TRBV5-1*01	TRBV5-1	TRBJ2-1*01	TRBJ2-1	TRBD1*01	TRBD1	14	16	25	30	1	4	5
10	4.08E-06	TGCGCCAGCAGCTCGGGGGTAGCGGGTTCCTACAATGAGCAGTTCTTC	CASSSGVAGSYNEQFF	TRBV5-1*01	TRBV5-1	TRBJ2-1*01	TRBJ2-1	TRBD2*02, TRBD2*01	TRBD2	12	19	25	27	6	1	7
10	4.08E-06	TGCGCCAGCAGCCTGTATCGGACAGGGGGGAACACTGAAGCTTTCTTT	CASSLYRTGGNTEAFF	TRBV4-3*03, TRBV4-3*01, TRBV4-3*04	TRBV4-3	TRBJ1-1*01	TRBJ1-1	TRBD1*01	TRBD1	12	19	28	29	6	0	6
10	4.08E-06	TGCGCCAGCAGCCCCCCCCAGGGGGCCCCTACGGATACGCAGTATTTT	CASSPPQGAPTDTQYF	TRBV4-3*03, TRBV4-3*01, TRBV4-3*04	TRBV4-3	TRBJ2-3*01	TRBJ2-3	TRBD1*01	TRBD1	12	18	25	33	5	7	12
10	4.08E-06	TGCGCCAGCAGCCCGGGGATCTCGCACGAGGCATATGAGCAGTTCTTC	CASSPGISHEAYEQFF	TRBV4-1*02, TRBV4-1*01	TRBV4-1	TRBJ2-1*01	TRBJ2-1	TRBD2*01	TRBD2	12	13	17	34	0	16	16
10	4.08E-06	TGCGCCAGCAGCCCGGGACAGGGAGAAGAGGACACTGAAGCTTTCTTT	CASSPGQGEEDTEAFF	TRBV5-1*01	TRBV5-1	TRBJ1-1*01	TRBJ1-1	TRBD1*01	TRBD1	11	14	22	31	2	8	10
10	4.08E-06	TGCGCCAGCAGCCGGGACAGGAGGGGGGGTAATGAAAAACTGTTTTTT	CASSRDRRGGNEKLFF	TRBV4-3*03, TRBV4-3*01, TRBV4-3*04	TRBV4-3	TRBJ1-4*01	TRBJ1-4	TRBD1*01	TRBD1	12	13	20	29	0	8	8
10	4.08E-06	TGCGCCAGCAGCCATTCAGGGGGTTTAGTGAACACTGAAGCTTTCTTT	CASSHSGGLVNTEAFF	TRBV4-3*03, TRBV4-3*01, TRBV4-3*04	TRBV4-3	TRBJ1-1*01	TRBJ1-1	TRBD1*01	TRBD1	13	16	22	28	2	5	7
10	4.08E-06	TGCGCCAGCAGCCATCACTGGACAGATAGCACAGATACGCAGTATTTT	CASSHHWTDSTDTQYF	TRBV4-3*03, TRBV4-3*01, TRBV4-3*04	TRBV4-3	TRBJ2-3*01	TRBJ2-3	TRBD1*01	TRBD1	13	19	24	27	5	2	7
10	4.08E-06	TGCGCCAGCAGCCATGTCCCCGGGAGCGGCTCAAAAGAGCAGTTCTTC	CASSHVPGSGSKEQFF	TRBV4-1*02, TRBV4-1*01	TRBV4-1	TRBJ2-1*01	TRBJ2-1	TRBD1*01, TRBD2*02	TRBD1, TRBD2	13	14	19	36	0	16	16
10	4.08E-06	TGCGCCAGCAGCCACCCCCTAGCCGGGAGTAGTGATGAGCAGTTCTTC	CASSHPLAGSSDEQFF	TRBV4-1*02, TRBV4-1*01	TRBV4-1	TRBJ2-1*01	TRBJ2-1	TRBD1*01, TRBD2*02	TRBD1, TRBD2	13	14	19	34	0	14	14
10	4.08E-06	TGCGCCAGCAGCCAATATTCCGGGACAGGGGTTGGGGGCTACACCTTC	CASSQYSGTGVGGYTF	TRBV4-3*01	TRBV4-3	TRBJ1-2*01	TRBJ1-2	TRBD1*01	TRBD1	14	21	30	36	6	5	11
10	4.08E-06	TGCGCCAGCAGCCAACGGACAGGGACCTTCCCAGATACGCAGTATTTT	CASSQRTGTFPDTQYF	TRBV4-3*01	TRBV4-3	TRBJ2-3*01	TRBJ2-3	TRBD1*01	TRBD1	14	16	23	31	1	7	8
10	4.08E-06	TGCGCCAGCAGCCAAGTCCCAACAGGGGGAACCGGGGAGCTGTTTTTT	CASSQVPTGGTGELFF	TRBV4-1*02, TRBV4-1*01	TRBV4-1	TRBJ2-2*01	TRBJ2-2	TRBD1*01	TRBD1	15	21	28	30	5	1	6
10	4.08E-06	TGCGCCAGCAGCCAAGTGAGGGAGGGCCGAGCAGATACGCAGTATTTT	CASSQVREGRADTQYF	TRBV4-1*02, TRBV4-1*01	TRBV4-1	TRBJ2-3*01	TRBJ2-3	TRBD2*02	TRBD2	15	19	25	31	3	5	8
10	4.08E-06	TGCGCCAGCAGCCAAGCTATAGGCAGGAGCACAGATACGCAGTATTTT	CASSQAIGRSTDTQYF	TRBV4-3*01	TRBV4-3	TRBJ2-3*01	TRBJ2-3	TRBD1*01	TRBD1	15	23	26	27	7	0	7
10	4.08E-06	TGCGCCAGCAGCCAAGGTCTAGCGGCAAGTACAGATACGCAGTATTTT	CASSQGLAASTDTQYF	TRBV4-1*02, TRBV4-1*01	TRBV4-1	TRBJ2-3*01	TRBJ2-3	TRBD2*02, TRBD2*01	TRBD2	15	18	24	30	2	5	7
10	4.08E-06	TGCGCCAGCAGCCAAGGATTGGCAGGGGGCTTCACTGAAGCTTTCTTT	CASSQGLAGGFTEAFF	TRBV4-1*02, TRBV4-1*01	TRBV4-1	TRBJ1-1*01	TRBJ1-1	TRBD1*01	TRBD1	15	22	29	32	6	2	8
10	4.08E-06	TGCGCCAGCAGCCAAGGAGTGGGGGGCAGTACCGGGGAGCTGTTTTTT	CASSQGVGGSTGELFF	TRBV4-1*02, TRBV4-1*01	TRBV4-1	TRBJ2-2*01	TRBJ2-2	TRBD1*01, TRBD2*01	TRBD1, TRBD2	15	21	26	30	5	3	8
10	4.08E-06	TGCGCCAGCAGCCAAGATCTAGCGGGAGGCACAGATACGCAGTATTTT	CASSQDLAGGTDTQYF	TRBV4-3*01	TRBV4-3	TRBJ2-3*01	TRBJ2-3	TRBD2*02	TRBD2	16	18	27	28	1	0	1
10	4.08E-06	TGCGCCAGCAGCCAAGATCCCAGACCCTAGGGCAATGAGCAGTTCTTC	CASSQDPRP*GNEQFF	TRBV4-3*01	TRBV4-3	TRBJ2-1*01	TRBJ2-1	TRBD1*01, TRBD2*02, TRBD2*01	TRBD1, TRBD2	16	28	31	32	11	0	11
10	4.08E-06	TGCGCCAGCAGCCAAGATCGGGTCCGCGGGGACACTGAAGCTTTCTTT	CASSQDRVRGDTEAFF	TRBV4-3*01	TRBV4-3	TRBJ1-1*01	TRBJ1-1	TRBD2*01	TRBD2	16	25	30	31	8	0	8
10	4.08E-06	TGCGCCAGCAGCCAAGATCGACAGGGGAACACCGGGGAGCTGTTTTTT	CASSQDRQGNTGELFF	TRBV4-1*02, TRBV4-1*01	TRBV4-1	TRBJ2-2*01	TRBJ2-2	TRBD1*01	TRBD1	16	19	25	26	2	0	2
10	4.08E-06	TGCGCCAGCAGCCAAGATATGGGGGGTTACTACAATGAGCAGTTCTTC	CASSQDMGGYYNEQFF	TRBV4-3*01	TRBV4-3	TRBJ2-1*01	TRBJ2-1	TRBD2*01	TRBD2	16	20	25	29	3	3	6
10	4.08E-06	TGCGCCAGCAGCCAAGATAGGCAGGGGTACCAAGAGACCCAGTACTTC	CASSQDRQGYQETQYF	TRBV4-3*01	TRBV4-3	TRBJ2-5*01	TRBJ2-5	TRBD1*01	TRBD1	16	21	26	28	4	1	5
10	4.08E-06	TGCGCCAGCAGCCAAGATAAAGAGACAGGGGAAGAGACCCAGTACTTC	CASSQDKETGEETQYF	TRBV4-3*01	TRBV4-3	TRBJ2-5*01	TRBJ2-5	TRBD1*01	TRBD1	16	23	30	31	6	0	6
10	4.08E-06	TGCGCCAGCAGCCAAGAGGTCTGGGAGGGCCCCTACGAGCAGTACTTC	CASSQEVWEGPYEQYF	TRBV4-3*01	TRBV4-3	TRBJ2-7*01	TRBJ2-7	TRBD2*02	TRBD2	16	22	28	31	5	2	7
10	4.08E-06	TGCGCCAGCAGCCAAGAACCGAGCGGGGCCTACAATGAGCAGTTCTTC	CASSQEPSGAYNEQFF	TRBV4-3*01	TRBV4-3	TRBJ2-1*01	TRBJ2-1	TRBD2*01	TRBD2	16	21	27	28	4	0	4
10	4.08E-06	TGCGCCAGCAGCCAAGAACGGCCGGAGGGCTCAGATACGCAGTATTTT	CASSQERPEGSDTQYF	TRBV4-3*01	TRBV4-3	TRBJ2-3*01	TRBJ2-3	TRBD2*02	TRBD2	16	23	28	31	6	2	8
10	4.08E-06	TGCGCCAGCAGCCAAGAAAGGTGGGGGGGGGCGGAGACCCAGTACTTC	CASSQERWGGAETQYF	TRBV4-3*01	TRBV4-3	TRBJ2-5*01	TRBJ2-5	TRBD2*01	TRBD2	16	24	30	33	7	2	9
10	4.08E-06	TGCGCCAGCAGCCAAACACTAGCGGGGGACTACAATGAGCAGTTCTTC	CASSQTLAGDYNEQFF	TRBV4-3*01	TRBV4-3	TRBJ2-1*01	TRBJ2-1	TRBD2*01	TRBD2	14	17	27	29	2	1	3
10	4.08E-06	TGCGCCAGCAGCGAACGACTAGCGGGGGGCACCGGGGAGCTGTTTTTT	CASSERLAGGTGELFF	TRBV4-3*03, TRBV4-3*01, TRBV4-3*04	TRBV4-3	TRBJ2-2*01	TRBJ2-2	TRBD2*01	TRBD2	11	16	28	29	4	0	4
10	4.08E-06	TGCGCCAGCAGCAAACGGACTAGCGGGCTCACCGGGGAGCTGTTTTTT	CASSKRTSGLTGELFF	TRBV5-1*01	TRBV5-1	TRBJ2-2*01	TRBJ2-2	TRBD2*02, TRBD2*01	TRBD2	11	16	26	29	4	2	6
10	4.08E-06	TGCGCCAGCAGATTGGAGGGCATACCGGGTGGAGAGACCCAGTACTTC	CASRLEGIPGGETQYF	TRBV5-1*01	TRBV5-1	TRBJ2-5*01	TRBJ2-5	TRBD1*01, TRBD2*02, TRBD2*01	TRBD1, TRBD2	15	16	19	32	0	12	12
10	4.08E-06	TGCAGTGCTCTCCCCCATAATCTAGCGGGACTCAATGAGCAGTTCTTC	CSALPHNLAGLNEQFF	TRBV20-1*06, TRBV20-1*03, TRBV20-1*01, TRBV20-1*04, TRBV20-1*05, TRBV20-1*02, TRBV20-1*07	TRBV20-1	TRBJ2-1*01	TRBJ2-1	TRBD2*02	TRBD2	8	21	29	32	12	2	14
10	4.08E-06	TGCAGTGCTGATTCTTCACTAGCGGGAAATCAAGAGACCCAGTACTTC	CSADSSLAGNQETQYF	TRBV20-1*06, TRBV20-1*03, TRBV20-1*01, TRBV20-1*04, TRBV20-1*05, TRBV20-1*02, TRBV20-1*07	TRBV20-1	TRBJ2-5*01	TRBJ2-5	TRBD2*02	TRBD2	8	17	26	30	8	3	11
10	4.08E-06	TGCAGTGCTACCCCTTGGAGCGGGAGGCCCCAAGAGACCCAGTACTTC	CSATPWSGRPQETQYF	TRBV20-1*06, TRBV20-1*03, TRBV20-1*01, TRBV20-1*04, TRBV20-1*05, TRBV20-1*02, TRBV20-1*07	TRBV20-1	TRBJ2-5*01	TRBJ2-5	TRBD2*02	TRBD2	9	18	26	29	8	2	10
10	4.08E-06	TGCAGTGCTAGATTCGTCACGGAGGGAAATGGAGAGACCCAGTACTTC	CSARFVTEGNGETQYF	TRBV20-1*01, TRBV20-1*04, TRBV20-1*05, TRBV20-1*07	TRBV20-1	TRBJ2-5*01	TRBJ2-5	TRBD2*02	TRBD2	11	20	25	32	8	6	14
10	4.08E-06	TGCAGTGCTAGACACGGGATAGAACAGCTCCAAGAGACCCAGTACTTC	CSARHGIEQLQETQYF	TRBV20-1*01, TRBV20-1*05, TRBV20-1*07	TRBV20-1	TRBJ2-5*01	TRBJ2-5	TRBD2*02	TRBD2	11	14	18	29	2	10	12
10	4.08E-06	TGCAGTGCTAGAGATTCCAGACAGGGGAGATACAATGAGCAGTTCTTC	CSARDSRQGRYNEQFF	TRBV20-1*01, TRBV20-1*05, TRBV20-1*07	TRBV20-1	TRBJ2-1*01	TRBJ2-1	TRBD1*01	TRBD1	13	19	26	30	5	3	8
10	4.08E-06	TGCAGTGCCCCAAAATTGGGGGCGAGAAGGGAAGAGACCCAGTACTTC	CSAPKLGARREETQYF	TRBV20-1*06, TRBV20-1*03, TRBV20-1*01, TRBV20-1*04, TRBV20-1*05, TRBV20-1*02, TRBV20-1*07	TRBV20-1	TRBJ2-5*01	TRBJ2-5	TRBD1*01	TRBD1	7	17	22	31	9	8	17
10	4.08E-06	TGTGCTAGTGGTTTGGTATTCGGGAGTCCTACAATGAGCAGTTCTTC	CASGLVFG~SYNEQFF	TRBV12-5*01	TRBV12-5	TRBJ2-1*01	TRBJ2-1	TRBD2*02	TRBD2	16	20	25	26	3	0	3
10	4.08E-06	TGTGCTAGTGGTTTATCGGGACGACGGTGGCAGATACGCAGTATTTT	CASGLSGR~VADTQYF	TRBV12-5*01	TRBV12-5	TRBJ2-3*01	TRBJ2-3	TRBD1*01, TRBD2*02, TRBD2*01	TRBD1, TRBD2	13	17	21	30	3	8	11
10	4.08E-06	TGTGCCAGCAGTTTACGTGACAGGGTGATACTTCACCCCTCCACTTT	CASSLRDR~DTSPLHF	TRBV28*01	TRBV28	TRBJ1-6*01	TRBJ1-6	TRBD1*01	TRBD1	14	18	24	27	3	2	5
10	4.08E-06	TGTGCCAGCAGTTACTCGGACGCCGCTCCTACAATGAGCAGTTCTTC	CASSYSDA~SYNEQFF	TRBV6-6*04	TRBV6-6	TRBJ2-1*01	TRBJ2-1	TRBD1*01, TRBD2*02, TRBD2*01	TRBD1, TRBD2	10	17	20	25	6	4	10
10	4.08E-06	TGTGCCAGCAGTTACGTCAGCGGAGGGCCGGAGATACGCAGTATTTT	CASSYVSG~AGDTQYF	TRBV6-3*01, TRBV6-2*01	TRBV6-3, TRBV6-2	TRBJ2-3*01	TRBJ2-3	TRBD2*02	TRBD2	14	21	26	31	6	4	10
10	4.08E-06	TGTGCCAGCAGTTACACGGACTAGCGGGAGTCAATGAGCAGTTCTTC	CASSYTD*~GVNEQFF	TRBV6-3*01, TRBV6-2*01	TRBV6-3, TRBV6-2	TRBJ2-1*01	TRBJ2-1	TRBD2*02	TRBD2	12	17	29	31	4	1	5
10	4.08E-06	TGTGCCAGCAGTCACACCGGGTACCGAGCTCCTACGAGCAGTACTTC	CASSHTGY~SSYEQYF	TRBV14*01, TRBV14*02	TRBV14	TRBJ2-7*01	TRBJ2-7	TRBD2*02, TRBD2*01	TRBD2	10	17	20	28	6	7	13
10	4.08E-06	TGTGCCAGCAGTGATTTGGTCAGGGGAACACCGGGGAGCTGTTTTTT	CASSDLVR~NTGELFF	TRBV6-1*01	TRBV6-1	TRBJ2-2*01	TRBJ2-2	TRBD1*01	TRBD1	13	20	24	25	6	0	6
10	4.08E-06	TGTGCCAGCAGTATCGGACTAGCGGGAGGAATAATGAGCAGTTCTTC	CASSIGLA~RNNEQFF	TRBV6-3*01, TRBV6-2*01	TRBV6-3, TRBV6-2	TRBJ2-1*01	TRBJ2-1	TRBD2*02	TRBD2	11	15	28	32	3	3	6
10	4.08E-06	TGTGCCAGCAGCCCGAGACAGGGTGTATTAATTCACCCCTCCACTTT	CASSPRQG~INSPLHF	TRBV3-1*01	TRBV3-1	TRBJ1-6*01	TRBJ1-6	TRBD1*01	TRBD1	12	16	22	28	3	5	8
10	4.08E-06	TGTGCCAGCAGCCCGAATGGGGGCCGGCTTTCTACGAGCAGTACTTC	CASSPNGG~AFYEQYF	TRBV3-1*01	TRBV3-1	TRBJ2-7*01	TRBJ2-7	TRBD1*01	TRBD1	12	18	23	31	5	7	12
10	4.08E-06	TGTGCCAGCAGCCAACCCCGTGACAGGGGGCGTACGAGCAGTACTTC	CASSQPRD~GAYEQYF	TRBV3-1*01	TRBV3-1	TRBJ2-7*01	TRBJ2-7	TRBD1*01	TRBD1	14	21	30	32	6	1	7
10	4.08E-06	TGTGCCAGCAGCCAAGGGGGACAGGGGTCAATCAGCCCCAGCATTTT	CASSQGGQ~VNQPQHF	TRBV3-1*01	TRBV3-1	TRBJ1-5*01	TRBJ1-5	TRBD1*01	TRBD1	15	17	26	28	1	1	2
10	4.08E-06	TGTGCCAGCAGCACTCAACAGGGGAACCCTACAATGAGCAGTTCTTC	CASSTQQG~PYNEQFF	TRBV7-2*04, TRBV7-2*01	TRBV7-2	TRBJ2-1*01	TRBJ2-1	TRBD1*01	TRBD1	11	17	23	27	5	3	8
10	4.08E-06	TGTGCCAGCAGATCACGCCGGGCACAGACGAAGAGACCCAGTACTTC	CASRSRRA~DEETQYF	TRBV6-4*02, TRBV6-4*01	TRBV6-4	TRBJ2-5*01	TRBJ2-5	TRBD1*01, TRBD2*02, TRBD2*01	TRBD1, TRBD2	10	23	26	30	12	3	15
10	4.08E-06	TGTGCCAGCAACCGGACGACTGGGAGTACCAAGAGACCCAGTACTTC	CASNRTTG~YQETQYF	TRBV6-6*02, TRBV6-6*01, TRBV6-6*03, TRBV6-6*04	TRBV6-6	TRBJ2-5*01	TRBJ2-5	TRBD2*02	TRBD2	9	21	25	27	11	1	12
10	4.08E-06	TGCGCCAGCAGCCAACAAAGGAGATTTTGGCCAAAGAAGCTTTCTTT	CASSQQRR~LAKEAFF	TRBV4-1*02, TRBV4-1*01	TRBV4-1	TRBJ1-1*01	TRBJ1-1	TRBD2*02	TRBD2	14	19	22	35	4	12	16
10	4.08E-06	TGTGCTAGTGGACCGGGACAGGGAAGAGAAAGATACGCAGTATTTT	CASGPGQG~EKDTQYF	TRBV12-5*01	TRBV12-5	TRBJ2-3*01	TRBJ2-3	TRBD1*01	TRBD1	10	14	22	30	3	7	10
10	4.08E-06	TGTGCCAGCAGTTGACGCCGACAGGCCCGGGAATGAGCAGTTCTTC	CASS*RRQ~PGNEQFF	TRBV15*01, TRBV15*02	TRBV15	TRBJ2-1*01	TRBJ2-1	TRBD1*01	TRBD1	10	19	24	31	8	6	14
10	4.08E-06	TGTGCCAGCAGTTATCCGGGGTGGTGGCAATCAGCCCCAGCATTTT	CASSYPGW~GNQPQHF	TRBV6-1*01	TRBV6-1	TRBJ1-5*01	TRBJ1-5	TRBD2*01	TRBD2	11	16	20	26	4	5	9
10	4.08E-06	TGTGCCAGCAGTTAAGGCGCTGGCAGGGCAAGAAAAACTGTTTTTT	CASS*GAG~GQEKLFF	TRBV6-3*01, TRBV6-2*01	TRBV6-3, TRBV6-2	TRBJ1-4*01	TRBJ1-4	TRBD1*01	TRBD1	13	23	27	31	9	3	12
10	4.08E-06	TGTGCCAGCAGTCCCCCCGGACAGGTCGAACACTGAAGCTTTCTTT	CASSPPGQ~SNTEAFF	TRBV12-4*01, TRBV12-3*01	TRBV12-4, TRBV12-3	TRBJ1-1*01	TRBJ1-1	TRBD1*01, TRBD2*01	TRBD1, TRBD2	11	18	24	27	6	2	8
10	4.08E-06	TGTGCCAGCAGCTTTTCGTTCGACTAGAGCAGACACCATATATTTT	CASSFSFD~RADTIYF	TRBV11-2*01	TRBV11-2	TRBJ1-3*01	TRBJ1-3	TRBD2*02, TRBD2*01	TRBD2	13	21	26	32	7	5	12
10	4.08E-06	TGTGCCAGCAGCTTTACACTTTGCCCGAACGCGCGGCTACACCTTC	CASSFTLC~RTRGYTF	TRBV5-6*01	TRBV5-6	TRBJ1-2*01	TRBJ1-2	TRBD1*01, TRBD2*02, TRBD2*01	TRBD1, TRBD2	13	22	25	34	8	8	16
10	4.08E-06	TGTGCCAGCAGCTTGGTGGGGAATGGGTAATCAGCCCCAGCATTTT	CASSLVGN~GNQPQHF	TRBV5-5*01	TRBV5-5	TRBJ1-5*01	TRBJ1-5	TRBD1*01, TRBD2*02, TRBD2*01	TRBD1, TRBD2	15	18	21	28	2	6	8
10	4.08E-06	TGTGCCAGCAGCTGCCGGAGAGCCCGATAATTCACCCCTCCACTTT	CASSCRRA~DNSPLHF	TRBV11-2*01	TRBV11-2	TRBJ1-6*01	TRBJ1-6	TRBD1*01, TRBD2*02, TRBD2*01	TRBD1, TRBD2	12	21	24	26	8	1	9
10	4.08E-06	TGTGCCAGCAGCCCCGAGCGAGGGGGCGCCCCACGAGCAGTACTTC	CASSPERG~APHEQYF	TRBV3-1*01	TRBV3-1	TRBJ2-7*01	TRBJ2-7	TRBD1*01	TRBD1	12	20	26	32	7	5	12
10	4.08E-06	TGTGCCAGCAGCCAAGTCCTAGCGGGAGAGTGGTGAGCAGTTCTTC	CASSQVLA~ESGEQFF	TRBV3-1*01	TRBV3-1	TRBJ2-1*01	TRBJ2-1	TRBD2*02	TRBD2	15	18	27	33	2	5	7
10	4.08E-06	TGTGCCAGCAGCCAAGATGAGGAGGAGTTCCTACGAGCAGTACTTC	CASSQDEE~SSYEQYF	TRBV3-1*01	TRBV3-1	TRBJ2-7*01	TRBJ2-7	TRBD2*02	TRBD2	16	20	24	28	3	3	6
10	4.08E-06	TGTGCCAGCAGCCAAGAACCCTAGCGGCAGCTACGAGCAGTACTTC	CASSQEP*~GSYEQYF	TRBV14*01	TRBV14	TRBJ2-7*01	TRBJ2-7	TRBD2*02, TRBD2*01	TRBD2	11	20	26	30	8	3	11
10	4.08E-06	TGCGCCAGCAGTGCGGGGACATTTGTACCAAGAGACCCAGTACTTC	CASSAGTF~YQETQYF	TRBV10-1*01	TRBV10-1	TRBJ2-5*01	TRBJ2-5	TRBD1*01	TRBD1	12	15	20	26	2	5	7
10	4.08E-06	TGTGCTAGTGGCCCCGACGGTTGGGTGGGGACTGAAGCTTTCTTT	CASGPDGWVGTEAFF	TRBV12-5*01	TRBV12-5	TRBJ1-1*01	TRBJ1-1	TRBD2*01	TRBD2	10	11	15	30	0	14	14
10	4.08E-06	TGTGCCTTAACCCCCGCGCTGGTTAGCACAGATACGCAGTATTTT	CALTPALVSTDTQYF	TRBV7-9*03, TRBV7-9*01, TRBV7-9*04, TRBV7-9*02	TRBV7-9	TRBJ2-3*01	TRBJ2-3	TRBD2*01	TRBD2	5	10	16	24	4	7	11
10	4.08E-06	TGTGCCTGGACCGAGGAGAGCTCCTATAATTCACCCCTCCACTTT	CAWTEESSYNSPLHF	TRBV30*05, TRBV30*01	TRBV30	TRBJ1-6*01	TRBJ1-6	TRBD2*02	TRBD2	9	14	17	20	4	2	6
10	4.08E-06	TGTGCCGGCAGCGCCTCTAACGTGGGTAACTATGGCTACACCTTC	CAGSASNVGNYGYTF	TRBV9*02, TRBV9*01, TRBV9*03	TRBV9	TRBJ1-2*01	TRBJ1-2	TRBD2*02	TRBD2	12	13	16	26	0	9	9
10	4.08E-06	TGTGCCATCAGTGAGACCGGGACAGGGAACACTGAAGCTTTCTTT	CAISETGTGNTEAFF	TRBV10-3*01, TRBV10-3*02	TRBV10-3	TRBJ1-1*01	TRBJ1-1	TRBD1*01	TRBD1	14	18	25	26	3	0	3
10	4.08E-06	TGTGCCACCCTACGGGTGGGACAGCGGTACAATGAGCAGTTCTTC	CATLRVGQRYNEQFF	TRBV6-3*01, TRBV6-2*01	TRBV6-3, TRBV6-2	TRBJ2-1*01	TRBJ2-1	TRBD1*01	TRBD1	6	17	23	27	10	3	13
10	4.08E-06	TGTGCCACCGCCGCGGGAGAATCGGTAATTAGGGAGCAGTTCTTC	CATAAGESVIREQFF	TRBV15*02	TRBV15	TRBJ2-1*01	TRBJ2-1	TRBD2*02	TRBD2	8	12	18	33	3	14	17
10	4.08E-06	TGTGCCACCAGCCCAAGTGGCGGGACACAAGAGACCCAGTACTTC	CATSPSGGTQETQYF	TRBV15*02	TRBV15	TRBJ2-5*01	TRBJ2-5	TRBD1*01, TRBD2*02	TRBD1, TRBD2	11	21	26	27	9	0	9
10	4.08E-06	TGTGCCACCAGCGCCCAGTACGAGGTCCAAGAGACCCAGTACTTC	CATSAQYEVQETQYF	TRBV15*02	TRBV15	TRBJ2-5*01	TRBJ2-5	TRBD1*01, TRBD2*02	TRBD1, TRBD2	11	12	15	26	0	10	10
10	4.08E-06	TGTGCCACCAGCATCAGCGGGAGGATGGTCGACATTCAGTACTTC	CATSISGRMVDIQYF	TRBV15*02	TRBV15	TRBJ2-4*01	TRBJ2-4	TRBD2*02	TRBD2	11	15	23	31	3	7	10
10	4.08E-06	TGTGCCACCAGCATAACTCGGAGGGCTGGAGAGACCCAGTACTTC	CATSITRRAGETQYF	TRBV15*02	TRBV15	TRBJ2-5*01	TRBJ2-5	TRBD2*02	TRBD2	11	19	24	29	7	4	11
10	4.08E-06	TGTGCCACCAGCAGAGATTTGGCAGGTCAAGAGACCCAGTACTTC	CATSRDLAGQETQYF	TRBV15*02	TRBV15	TRBJ2-5*01	TRBJ2-5	TRBD1*01	TRBD1	11	22	25	27	10	1	11
10	4.08E-06	TGTGCCACCAGATTAGCGGGAGTGAGCTCCTACGAGCAGTACTTC	CATRLAGVSSYEQYF	TRBV27*01	TRBV27	TRBJ2-7*01	TRBJ2-7	TRBD2*02	TRBD2	10	13	21	26	2	4	6
10	4.08E-06	TGTGCCAGTCAAAGCTTGGGGACGGAATACAATGAGCAGTTCTTC	CASQSLGTEYNEQFF	TRBV5-6*01	TRBV5-6	TRBJ2-1*01	TRBJ2-1	TRBD1*01, TRBD2*02, TRBD2*01	TRBD1, TRBD2	7	18	22	27	10	4	14
10	4.08E-06	TGTGCCAGTAGTCCTGGACTAGTGCCCGGAGAGACCCAGTACTTC	CASSPGLVPGETQYF	TRBV19*01, TRBV19*03, TRBV19*02	TRBV19	TRBJ2-5*01	TRBJ2-5	TRBD2*02, TRBD2*01	TRBD2	11	15	21	29	3	7	10
10	4.08E-06	TGTGCCAGTAGTCCCCTTAAGGGTTCCGACACTGAAGCTTTCTTT	CASSPLKGSDTEAFF	TRBV19*01, TRBV19*03, TRBV19*02	TRBV19	TRBJ1-1*01	TRBJ1-1	TRBD1*01	TRBD1	11	12	16	28	0	11	11
10	4.08E-06	TGTGCCAGTAGTCGGACAGGTATAGCTCCCGGGGAGCTGTTTTTT	CASSRTGIAPGELFF	TRBV19*01, TRBV19*03, TRBV19*02	TRBV19	TRBJ2-2*01	TRBJ2-2	TRBD1*01	TRBD1	11	13	19	28	1	8	9
10	4.08E-06	TGTGCCAGTAGTATTGGGGTTCAGGGGCCTGAAGGCCAGTACTTC	CASSIGVQGPEGQYF	TRBV19*01, TRBV19*02	TRBV19	TRBJ2-5*01	TRBJ2-5	TRBD1*01	TRBD1	13	21	26	35	7	8	15
10	4.08E-06	TGTGCCAGTAGTATCTCCGGGAGTCTTTACAATGAGCAGTTCTTC	CASSISGSLYNEQFF	TRBV19*01, TRBV19*02	TRBV19	TRBJ2-1*01	TRBJ2-1	TRBD2*02	TRBD2	13	17	22	27	3	4	7
10	4.08E-06	TGTGCCAGTAGTATGCGCAGCGAAGATGTGGTCGCCCAGTACTTC	CASSMRSEDVVAQYF	TRBV19*01, TRBV19*02	TRBV19	TRBJ2-5*01	TRBJ2-5	TRBD2*02, TRBD2*01	TRBD2	13	18	21	34	4	12	16
10	4.08E-06	TGTGCCAGTAGTATACTGGACAGGGGGAACACTGAAGCTTTCTTT	CASSILDRGNTEAFF	TRBV19*01, TRBV19*02	TRBV19	TRBJ1-1*01	TRBJ1-1	TRBD1*01	TRBD1	14	17	25	26	2	0	2
10	4.08E-06	TGTGCCAGTAGTATACCCAGCGACGGAGCCTACGAGCAGTACTTC	CASSIPSDGAYEQYF	TRBV19*01, TRBV19*02	TRBV19	TRBJ2-7*01	TRBJ2-7	TRBD2*02, TRBD2*01	TRBD2	14	24	27	28	9	0	9
10	4.08E-06	TGTGCCAGTAGCGGGAGTGCACTTAGCACAGATACGCAGTATTTT	CASSGSALSTDTQYF	TRBV6-3*01, TRBV6-2*01	TRBV6-3, TRBV6-2	TRBJ2-3*01	TRBJ2-3	TRBD2*02	TRBD2	7	8	16	24	0	7	7
10	4.08E-06	TGTGCCAGTAACCCAAAGGGCGGGGTTTTCACTGAAGCTTTCTTT	CASNPKGGVFTEAFF	TRBV19*01, TRBV19*03, TRBV19*02	TRBV19	TRBJ1-1*01	TRBJ1-1	TRBD2*01	TRBD2	9	19	24	29	9	4	13
10	4.08E-06	TGTGCCAGCTTCACCTCCCGGGACAGGGATTACGAGCAGTACTTC	CASFTSRDRDYEQYF	TRBV14*01, TRBV14*02	TRBV14	TRBJ2-7*01	TRBJ2-7	TRBD1*01	TRBD1	8	19	27	30	10	2	12
10	4.08E-06	TGTGCCAGCTCTGGGGTCGGGACCCTTAATGAAAAACTGTTTTTT	CASSGVGTLNEKLFF	TRBV5-5*01, TRBV5-5*02, TRBV5-5*03	TRBV5-5	TRBJ1-4*01	TRBJ1-4	TRBD1*01, TRBD2*02, TRBD2*01	TRBD1, TRBD2	8	18	22	26	9	3	12
10	4.08E-06	TGTGCCAGCTCCATTCCAGGGGGCGAAGGGTATGGCTACACCTTC	CASSIPGGEGYGYTF	TRBV6-3*01, TRBV6-2*01	TRBV6-3, TRBV6-2	TRBJ1-2*01	TRBJ1-2	TRBD1*01	TRBD1	8	16	23	30	7	6	13
10	4.08E-06	TGTGCCAGCCGTGCCGGGGGGACACCGAGGGAGACCCAGTACTTC	CASRAGGTPRETQYF	TRBV6-5*01	TRBV6-5	TRBJ2-5*01	TRBJ2-5	TRBD2*01	TRBD2	8	14	20	30	5	9	14
10	4.08E-06	TGTGCCAGCCAGGACAGGGCCAAGGCTATCTACGAGCAGTACTTC	CASQDRAKAIYEQYF	TRBV28*01	TRBV28	TRBJ2-7*01	TRBJ2-7	TRBD1*01	TRBD1	8	11	18	29	2	10	12
10	4.08E-06	TGTGCCAGCCAACGGGAGGGGGCCTGGCCTTATGGCTACACCTTC	CASQREGAWPYGYTF	TRBV6-1*01	TRBV6-1	TRBJ1-2*01	TRBJ1-2	TRBD2*02	TRBD2	8	12	19	30	3	10	13
10	4.08E-06	TGTGCCAGCGCCTCACCTAGCGGGGGCAATCAGCCCCAGCATTTT	CASASPSGGNQPQHF	TRBV6-1*01	TRBV6-1	TRBJ1-5*01	TRBJ1-5	TRBD2*01	TRBD2	8	16	24	25	7	0	7
10	4.08E-06	TGTGCCAGCGGGTCAAGCGGGGTGTACCAAGAGACCCAGTACTTC	CASGSSGVYQETQYF	TRBV7-9*03, TRBV7-9*01, TRBV7-9*04, TRBV7-9*02	TRBV7-9	TRBJ2-5*01	TRBJ2-5	TRBD2*01	TRBD2	8	15	21	25	6	3	9
10	4.08E-06	TGTGCCAGCGAGCCCCACACGGGGGGGGGGTACGAGCAGTACTTC	CASEPHTGGGYEQYF	TRBV25-1*01	TRBV25-1	TRBJ2-7*01	TRBJ2-7	TRBD2*01	TRBD2	8	19	26	30	10	3	13
10	4.08E-06	TGTGCCAGCGAGGCTAGCGGGGATACCACCGGGGAGCTGTTTTTT	CASEASGDTTGELFF	TRBV12-4*01, TRBV12-3*01	TRBV12-4, TRBV12-3	TRBJ2-2*01	TRBJ2-2	TRBD2*01	TRBD2	8	13	21	26	4	4	8
10	4.08E-06	TGTGCCAGCATTCCTCCGGGACAGCAGAACACTGAAGCTTTCTTT	CASIPPGQQNTEAFF	TRBV7-2*04, TRBV7-2*01	TRBV7-2	TRBJ1-1*01	TRBJ1-1	TRBD1*01	TRBD1	9	17	23	26	7	2	9
10	4.08E-06	TGTGCCAGCACTATCGAGGGTGCTTGGAATCAGCCCCAGCATTTT	CASTIEGAWNQPQHF	TRBV6-3*01, TRBV6-2*01	TRBV6-3, TRBV6-2	TRBJ1-5*01	TRBJ1-5	TRBD2*02	TRBD2	9	15	19	27	5	7	12
10	4.08E-06	TGTGCCAGCACCCTCGGGGGGTCTACTAATGAAAAACTGTTTTTT	CASTLGGSTNEKLFF	TRBV6-6*04	TRBV6-6	TRBJ1-4*01	TRBJ1-4	TRBD2*01	TRBD2	9	14	20	24	4	3	7
10	4.08E-06	TGTGCCAGCACCCCTCGGAGCGGGAGGGCCGACGAGCAGTACTTC	CASTPRSGRADEQYF	TRBV11-1*01	TRBV11-1	TRBJ2-7*01	TRBJ2-7	TRBD2*02	TRBD2	9	18	27	31	8	3	11
10	4.08E-06	TGTGCCAGCACCCCCCCCGGAGATGCTAACTATGGCTACACCTTC	CASTPPGDANYGYTF	TRBV6-1*01	TRBV6-1	TRBJ1-2*01	TRBJ1-2	TRBD2*01	TRBD2	9	11	18	25	1	6	7
10	4.08E-06	TGTGCCAGCACCCCGGGGGACTTCCTTAATTCACCCCTCCACTTT	CASTPGDFLNSPLHF	TRBV7-2*04, TRBV7-2*01	TRBV7-2	TRBJ1-6*01	TRBJ1-6	TRBD2*02, TRBD2*01	TRBD2	9	16	21	26	6	4	10
10	4.08E-06	TGTGCCAGCACCCCGGGACTAGCGGACCAAGAGACCCAGTACTTC	CASTPGLADQETQYF	TRBV6-3*01, TRBV6-2*01	TRBV6-3, TRBV6-2	TRBJ2-5*01	TRBJ2-5	TRBD2*02, TRBD2*01	TRBD2	9	14	24	25	4	0	4
10	4.08E-06	TGTGCCAGCACCGACAGGGGACATTCCTACAATGAGCAGTTCTTC	CASTDRGHSYNEQFF	TRBV6-3*01, TRBV6-2*01	TRBV6-3, TRBV6-2	TRBJ2-1*01	TRBJ2-1	TRBD1*01	TRBD1	9	12	19	24	2	4	6
10	4.08E-06	TGTGCCAGCACCAGAAGTAGGAGCGCCCGGGAGACCCAGTACTTC	CASTRSRSARETQYF	TRBV6-1*01	TRBV6-1	TRBJ2-5*01	TRBJ2-5	TRBD1*01, TRBD2*02, TRBD2*01	TRBD1, TRBD2	9	24	27	30	14	2	16
10	4.08E-06	TGTGCCAGCACCAAACTAGCGGGAGGGACAGATACGCAGTATTTT	CASTKLAGGTDTQYF	TRBV28*01	TRBV28	TRBJ2-3*01	TRBJ2-3	TRBD2*02	TRBD2	9	14	26	27	4	0	4
10	4.08E-06	TGTGCCAGCACAAGACGGGGACAGGGCCATTCACCCCTCCACTTT	CASTRRGQGHSPLHF	TRBV27*01	TRBV27	TRBJ1-6*01	TRBJ1-6	TRBD1*01	TRBD1	9	17	25	28	7	2	9
10	4.08E-06	TGTGCCAGCAGTTTTTTTGGACAGGCTTCCGAGACCCAGTACTTC	CASSFFGQASETQYF	TRBV12-4*01, TRBV12-3*01	TRBV12-4, TRBV12-3	TRBJ2-5*01	TRBJ2-5	TRBD1*01	TRBD1	13	18	24	30	4	5	9
10	4.08E-06	TGTGCCAGCAGTTTTAAGTTCGGGGCTAACTATGGCTACACCTTC	CASSFKFGANYGYTF	TRBV28*01	TRBV28	TRBJ1-2*01	TRBJ1-2	TRBD2*01	TRBD2	13	20	24	25	6	0	6
10	4.08E-06	TGTGCCAGCAGTTTCACTAGCGGGACCTACAATGAGCAGTTCTTC	CASSFTSGTYNEQFF	TRBV28*01	TRBV28	TRBJ2-1*01	TRBJ2-1	TRBD2*02	TRBD2	13	15	24	25	1	0	1
10	4.08E-06	TGTGCCAGCAGTTTGCGGGCCAGCTCCTACAATGAGCAGTTCTTC	CASSLRASSYNEQFF	TRBV6-3*01, TRBV6-2*01	TRBV6-3, TRBV6-2	TRBJ2-1*01	TRBJ2-1	TRBD2*02, TRBD2*01	TRBD2	12	14	18	23	1	4	5
10	4.08E-06	TGTGCCAGCAGTTTATTTGGGACAGGCCGTCAGCCCCAGCATTTT	CASSLFGTGRQPQHF	TRBV28*01	TRBV28	TRBJ1-5*01	TRBJ1-5	TRBD1*01	TRBD1	15	18	25	29	2	3	5
10	4.08E-06	TGTGCCAGCAGTTTATTACCCGGGCAGATCCACGAGCAGTACTTC	CASSLLPGQIHEQYF	TRBV28*01	TRBV28	TRBJ2-7*01	TRBJ2-7	TRBD1*01, TRBD2*02, TRBD2*01	TRBD1, TRBD2	15	21	24	31	5	6	11
10	4.08E-06	TGTGCCAGCAGTTTATCCCTGTCGGGAGATTCACCCCTCCACTTT	CASSLSLSGDSPLHF	TRBV28*01	TRBV28	TRBJ1-6*01	TRBJ1-6	TRBD1*01	TRBD1	15	16	22	28	0	5	5
10	4.08E-06	TGTGCCAGCAGTTTATCCGGGACAGGGTGGTACGAGCAGTACTTC	CASSLSGTGWYEQYF	TRBV27*01	TRBV27	TRBJ2-7*01	TRBJ2-7	TRBD1*01	TRBD1	16	18	26	30	1	3	4
10	4.08E-06	TGTGCCAGCAGTTTATCGTGGTCCGGCTCCTACGAGCAGTACTTC	CASSLSWSGSYEQYF	TRBV27*01	TRBV27	TRBJ2-7*01	TRBJ2-7	TRBD1*01, TRBD2*02, TRBD2*01	TRBD1, TRBD2	16	20	23	26	3	2	5
10	4.08E-06	TGTGCCAGCAGTTTATCGCTACAGGGGATATCACCCCTCCACTTT	CASSLSLQGISPLHF	TRBV27*01	TRBV27	TRBJ1-6*01	TRBJ1-6	TRBD1*01	TRBD1	16	20	26	30	3	3	6
10	4.08E-06	TGTGCCAGCAGTTTATCGAACCCCGGGCACTACGAGCAGTACTTC	CASSLSNPGHYEQYF	TRBV27*01	TRBV27	TRBJ2-7*01	TRBJ2-7	TRBD2*01	TRBD2	12	20	24	29	7	4	11
10	4.08E-06	TGTGCCAGCAGTTTACCGGGACAACTGCCCTACGAGCAGTACTTC	CASSLPGQLPYEQYF	TRBV28*01	TRBV28	TRBJ2-7*01	TRBJ2-7	TRBD1*01	TRBD1	14	17	22	28	2	5	7
10	4.08E-06	TGTGCCAGCAGTTTACGGACTAGCGGGTTCTACGAGCAGTACTTC	CASSLRTSGFYEQYF	TRBV28*01	TRBV28	TRBJ2-7*01	TRBJ2-7	TRBD2*02, TRBD2*01	TRBD2	14	16	26	29	1	2	3
10	4.08E-06	TGTGCCAGCAGTTTACGGAGGTTGGGAGGCGACGAGCAGTACTTC	CASSLRRLGGDEQYF	TRBV28*01	TRBV28	TRBJ2-7*01	TRBJ2-7	TRBD2*02	TRBD2	10	23	28	31	12	2	14
10	4.08E-06	TGTGCCAGCAGTTTACAGGCAGGGGCCGGGCAGCCCCAGCATTTT	CASSLQAGAGQPQHF	TRBV28*01	TRBV28	TRBJ1-5*01	TRBJ1-5	TRBD1*01	TRBD1	14	19	24	30	4	5	9
10	4.08E-06	TGTGCCAGCAGTTTAGGCAGGATAGGTGAAGAGACCCAGTACTTC	CASSLGRIGEETQYF	TRBV12-4*01, TRBV12-3*01	TRBV12-4, TRBV12-3	TRBJ2-5*01	TRBJ2-5	TRBD1*01	TRBD1	15	17	20	28	1	7	8
10	4.08E-06	TGTGCCAGCAGTTTAAAGGGAGGGGGATACTACGAGCAGTACTTC	CASSLKGGGYYEQYF	TRBV27*01	TRBV27	TRBJ2-7*01	TRBJ2-7	TRBD2*02	TRBD2	14	17	23	29	2	5	7
10	4.08E-06	TGTGCCAGCAGTTCTGGCCTTCAAGGAGTCACTGAAGCTTTCTTT	CASSSGLQGVTEAFF	TRBV28*01	TRBV28	TRBJ1-1*01	TRBJ1-1	TRBD2*02	TRBD2	12	24	27	29	11	1	12
10	4.08E-06	TGTGCCAGCAGTTCCCGGGACGGCTATAATTCACCCCTCCACTTT	CASSSRDGYNSPLHF	TRBV28*01	TRBV28	TRBJ1-6*01	TRBJ1-6	TRBD1*01, TRBD2*02, TRBD2*01	TRBD1, TRBD2	12	16	20	23	3	2	5
10	4.08E-06	TGTGCCAGCAGTTCCCGACAGACTGCGGATTCACCCCTCCACTTT	CASSSRQTADSPLHF	TRBV27*01	TRBV27	TRBJ1-6*01	TRBJ1-6	TRBD1*01	TRBD1	12	16	20	28	3	7	10
10	4.08E-06	TGTGCCAGCAGTTCCACAGGGACAGTGCACTACGAGCAGTACTTC	CASSSTGTVHYEQYF	TRBV6-1*01	TRBV6-1	TRBJ2-7*01	TRBJ2-7	TRBD1*01	TRBD1	11	18	24	29	6	4	10
10	4.08E-06	TGTGCCAGCAGTTCGCCACCAAGGGGGGGTCAGCCCCAGCATTTT	CASSSPPRGGQPQHF	TRBV6-6*04	TRBV6-6	TRBJ1-5*01	TRBJ1-5	TRBD2*01	TRBD2	11	22	28	29	10	0	10
10	4.08E-06	TGTGCCAGCAGTTCGATCCGGGACATCGTCCACGAGCAGTACTTC	CASSSIRDIVHEQYF	TRBV27*01	TRBV27	TRBJ2-7*01	TRBJ2-7	TRBD1*01	TRBD1	12	19	24	31	6	6	12
10	4.08E-06	TGTGCCAGCAGTTCACACGGACAGGCAGGAGAGACCCAGTACTTC	CASSSHGQAGETQYF	TRBV12-4*01, TRBV12-3*01	TRBV12-4, TRBV12-3	TRBJ2-5*01	TRBJ2-5	TRBD1*01	TRBD1	12	18	24	29	5	4	9
10	4.08E-06	TGTGCCAGCAGTTATTCCGCTAAAAGCTCCTACGAGCAGTACTTC	CASSYSAKSSYEQYF	TRBV6-3*01, TRBV6-2*01	TRBV6-3, TRBV6-2	TRBJ2-7*01	TRBJ2-7	TRBD2*02, TRBD2*01	TRBD2	13	16	21	26	2	4	6
10	4.08E-06	TGTGCCAGCAGTTATCGCGGGTCCGGGGATGAAAAACTGTTTTTT	CASSYRGSGDEKLFF	TRBV6-5*01	TRBV6-5	TRBJ1-4*01	TRBJ1-4	TRBD2*02, TRBD2*01	TRBD2	13	16	20	28	2	7	9
10	4.08E-06	TGTGCCAGCAGTTATCGGGCGGGAGGAGGCGATGAGCAGTTCTTC	CASSYRAGGGDEQFF	TRBV6-5*01	TRBV6-5	TRBJ2-1*01	TRBJ2-1	TRBD2*02	TRBD2	13	18	25	31	4	5	9
10	4.08E-06	TGTGCCAGCAGTTACTCCCCCCCAGAAACCTACGAGCAGTACTTC	CASSYSPPETYEQYF	TRBV6-3*01, TRBV6-2*01	TRBV6-3, TRBV6-2	TRBJ2-7*01	TRBJ2-7	TRBD2*01	TRBD2	16	17	22	28	0	5	5
10	4.08E-06	TGTGCCAGCAGTTACTCGGGGGCAACTAATGAAAAACTGTTTTTT	CASSYSGATNEKLFF	TRBV6-3*01, TRBV6-2*01	TRBV6-3, TRBV6-2	TRBJ1-4*01	TRBJ1-4	TRBD1*01, TRBD2*01	TRBD1, TRBD2	16	17	21	22	0	0	0
10	4.08E-06	TGTGCCAGCAGTTACTCAGTGGGAAAGGGGGAGACCCAGTACTTC	CASSYSVGKGETQYF	TRBV6-6*04	TRBV6-6	TRBJ2-5*01	TRBJ2-5	TRBD1*01	TRBD1	11	25	29	30	13	0	13
10	4.08E-06	TGTGCCAGCAGTTACCCTCGACAGGGCCACTACGAGCAGTACTTC	CASSYPRQGHYEQYF	TRBV28*01	TRBV28	TRBJ2-7*01	TRBJ2-7	TRBD1*01	TRBD1	12	19	25	29	6	3	9
10	4.08E-06	TGTGCCAGCAGTTACCCCGGGGTTAGGGACTACGAGCAGTACTTC	CASSYPGVRDYEQYF	TRBV6-3*01, TRBV6-2*01	TRBV6-3, TRBV6-2	TRBJ2-7*01	TRBJ2-7	TRBD2*01	TRBD2	14	17	21	29	2	7	9
10	4.08E-06	TGTGCCAGCAGTTACCCGACAGGGGTTGGCACTGAAGCTTTCTTT	CASSYPTGVGTEAFF	TRBV6-3*01, TRBV6-2*01	TRBV6-3, TRBV6-2	TRBJ1-1*01	TRBJ1-1	TRBD1*01	TRBD1	14	17	24	29	2	4	6
10	4.08E-06	TGTGCCAGCAGTTACCGCGGGATTAACACCGGGGAGCTGTTTTTT	CASSYRGINTGELFF	TRBV6-3*01, TRBV6-2*01	TRBV6-3, TRBV6-2	TRBJ2-2*01	TRBJ2-2	TRBD2*02	TRBD2	14	16	21	24	1	2	3
10	4.08E-06	TGTGCCAGCAGTTACCAGCAATATAGCAATCAGCCCCAGCATTTT	CASSYQQYSNQPQHF	TRBV6-1*01	TRBV6-1	TRBJ1-5*01	TRBJ1-5	TRBD1*01, TRBD2*02, TRBD2*01	TRBD1, TRBD2	11	15	17	23	3	5	8
10	4.08E-06	TGTGCCAGCAGTTACCAAACAGGGCACACAGATACGCAGTATTTT	CASSYQTGHTDTQYF	TRBV6-3*01, TRBV6-2*01	TRBV6-3, TRBV6-2	TRBJ2-3*01	TRBJ2-3	TRBD1*01	TRBD1	14	18	23	26	3	2	5
10	4.08E-06	TGTGCCAGCAGTTACGGCGCAGGGAGAAATGAAAAACTGTTTTTT	CASSYGAGRNEKLFF	TRBV6-6*04	TRBV6-6	TRBJ1-4*01	TRBJ1-4	TRBD1*01, TRBD2*02	TRBD1, TRBD2	11	19	23	27	7	3	10
10	4.08E-06	TGTGCCAGCAGTTACGGGGGCTATAGCAATCAGCCCCAGCATTTT	CASSYGGYSNQPQHF	TRBV6-3*01, TRBV6-2*01	TRBV6-3, TRBV6-2	TRBJ1-5*01	TRBJ1-5	TRBD1*01	TRBD1	14	15	20	23	0	2	2
10	4.08E-06	TGTGCCAGCAGTTACGGGGGCAGTAGGTCAGATACGCAGTATTTT	CASSYGGSRSDTQYF	TRBV6-3*01, TRBV6-2*01	TRBV6-3, TRBV6-2	TRBJ2-3*01	TRBJ2-3	TRBD1*01	TRBD1	14	15	20	28	0	7	7
10	4.08E-06	TGTGCCAGCAGTTACGAGACGCCGAGGAACACTGAAGCTTTCTTT	CASSYETPRNTEAFF	TRBV6-5*01	TRBV6-5	TRBJ1-1*01	TRBJ1-1	TRBD1*01, TRBD2*02, TRBD2*01	TRBD1, TRBD2	14	17	19	26	2	6	8
10	4.08E-06	TGTGCCAGCAGTTACAGGCGGAAGTCGGCCGATACGCAGTATTTT	CASSYRRKSADTQYF	TRBV6-3*01, TRBV6-2*01	TRBV6-3, TRBV6-2	TRBJ2-3*01	TRBJ2-3	TRBD2*02, TRBD2*01	TRBD2	14	17	20	30	2	9	11
10	4.08E-06	TGTGCCAGCAGTCTGCCCGGGGAGAGCAATCAGCCCCAGCATTTT	CASSLPGESNQPQHF	TRBV28*01	TRBV28	TRBJ1-5*01	TRBJ1-5	TRBD2*02, TRBD2*01	TRBD2	11	19	23	24	7	0	7
10	4.08E-06	TGTGCCAGCAGTCTGACTAGCGCGAAGGCAGATACGCAGTATTTT	CASSLTSAKADTQYF	TRBV6-1*01	TRBV6-1	TRBJ2-3*01	TRBJ2-3	TRBD2*02, TRBD2*01	TRBD2	11	14	21	28	2	6	8
10	4.08E-06	TGTGCCAGCAGTCTAGGGAAGTGGGGAAACTACGAGCAGTACTTC	CASSLGKWGNYEQYF	TRBV11-2*01	TRBV11-2	TRBJ2-7*01	TRBJ2-7	TRBD1*01, TRBD2*02, TRBD2*01	TRBD1, TRBD2	10	23	26	29	12	2	14
10	4.08E-06	TGTGCCAGCAGTCCTACCGACAGGGGGAACACTGAAGCTTTCTTT	CASSPTDRGNTEAFF	TRBV6-5*01	TRBV6-5	TRBJ1-1*01	TRBJ1-1	TRBD1*01	TRBD1	11	18	25	26	6	0	6
10	4.08E-06	TGTGCCAGCAGTCCCCCGTACAGGGCGCGGGAGACCCAGTACTTC	CASSPPYRARETQYF	TRBV6-1*01	TRBV6-1	TRBJ2-5*01	TRBJ2-5	TRBD1*01, TRBD2*01	TRBD1, TRBD2	11	19	24	30	7	5	12
10	4.08E-06	TGTGCCAGCAGTCCCCGGACAGGGGCCACCGGGGAGCTGTTTTTT	CASSPRTGATGELFF	TRBV6-1*01	TRBV6-1	TRBJ2-2*01	TRBJ2-2	TRBD1*01	TRBD1	11	16	24	26	4	1	5
10	4.08E-06	TGTGCCAGCAGTCCCGCGTGGCGGGAGCGGGGCATTCAGTACTTC	CASSPAWRERGIQYF	TRBV7-8*01, TRBV7-8*03	TRBV7-8	TRBJ2-4*01	TRBJ2-4	TRBD2*02, TRBD2*01	TRBD2	10	20	26	32	9	5	14
10	4.08E-06	TGTGCCAGCAGTCCGGGACTAGCGGGAGCCGGGGAGCTGTTTTTT	CASSPGLAGAGELFF	TRBV6-5*01	TRBV6-5	TRBJ2-2*01	TRBJ2-2	TRBD2*02	TRBD2	11	14	27	28	2	0	2
10	4.08E-06	TGTGCCAGCAGTCCATTCCCGGACAGTCCCTACGAGCAGTACTTC	CASSPFPDSPYEQYF	TRBV27*01	TRBV27	TRBJ2-7*01	TRBJ2-7	TRBD1*01	TRBD1	11	20	25	28	8	2	10
10	4.08E-06	TGTGCCAGCAGTCAACGGGACAGGAAGGGCCCACCCCTCCACTTT	CASSQRDRKGPPLHF	TRBV28*01	TRBV28	TRBJ1-6*01	TRBJ1-6	TRBD1*01	TRBD1	11	16	23	31	4	7	11
10	4.08E-06	TGTGCCAGCAGTGTCGACAGGGGGGGGACCGGGGAGCTGTTTTTT	CASSVDRGGTGELFF	TRBV2*01, TRBV2*02, TRBV2*03	TRBV2	TRBJ2-2*01	TRBJ2-2	TRBD1*01	TRBD1	12	15	23	27	2	3	5
10	4.08E-06	TGTGCCAGCAGTGCTAGCGGGAGAAGAGCAGATACGCAGTATTTT	CASSASGRRADTQYF	TRBV6-3*01, TRBV6-2*01	TRBV6-3, TRBV6-2	TRBJ2-3*01	TRBJ2-3	TRBD2*02	TRBD2	12	13	22	28	0	5	5
10	4.08E-06	TGTGCCAGCAGTGCCCATTCGAGTCGGAACTATGGCTACACCTTC	CASSAHSSRNYGYTF	TRBV6-1*01	TRBV6-1	TRBJ1-2*01	TRBJ1-2	TRBD2*02, TRBD2*01	TRBD2	12	21	24	27	8	2	10
10	4.08E-06	TGTGCCAGCAGTGCCGGGACAGGGGAGTCAGATACGCAGTATTTT	CASSAGTGESDTQYF	TRBV6-4*02, TRBV6-4*01	TRBV6-4	TRBJ2-3*01	TRBJ2-3	TRBD1*01	TRBD1	12	15	24	28	2	3	5
10	4.08E-06	TGTGCCAGCAGTGATCTTGGGGGGAATCAAGAGACCCAGTACTTC	CASSDLGGNQETQYF	TRBV6-1*01	TRBV6-1	TRBJ2-5*01	TRBJ2-5	TRBD2*01	TRBD2	13	18	23	27	4	3	7
10	4.08E-06	TGTGCCAGCAGTGATCGGACAGCTAATAACTATGGCTACACCTTC	CASSDRTANNYGYTF	TRBV28*01	TRBV28	TRBJ1-2*01	TRBJ1-2	TRBD1*01	TRBD1	11	16	21	26	4	4	8
10	4.08E-06	TGTGCCAGCAGTGACTCGAGCGGGAGCACAGATACGCAGTATTTT	CASSDSSGSTDTQYF	TRBV6-4*02, TRBV6-4*01	TRBV6-4	TRBJ2-3*01	TRBJ2-3	TRBD2*02, TRBD2*01	TRBD2	16	18	23	24	1	0	1
10	4.08E-06	TGTGCCAGCAGTGACTCGAAGGCCCCTCGGCATGAGCAGTTCTTC	CASSDSKAPRHEQFF	TRBV6-4*02, TRBV6-4*01	TRBV6-4	TRBJ2-1*01	TRBJ2-1	TRBD1*01, TRBD2*02	TRBD1, TRBD2	16	21	25	31	4	5	9
10	4.08E-06	TGTGCCAGCAGTGACCAGGGGGCGCCCACCGGGGAGCTGTTTTTT	CASSDQGAPTGELFF	TRBV25-1*01	TRBV25-1	TRBJ2-2*01	TRBJ2-2	TRBD1*01	TRBD1	13	15	22	26	1	3	4
10	4.08E-06	TGTGCCAGCAGTGAATCTGGCAGTACTAAGGAGACCCAGTACTTC	CASSESGSTKETQYF	TRBV25-1*01	TRBV25-1	TRBJ2-5*01	TRBJ2-5	TRBD2*02, TRBD2*01	TRBD2	15	24	27	30	8	2	10
10	4.08E-06	TGTGCCAGCAGTGAACAGCCAGGGGGGAAAGAGACCCAGTACTTC	CASSEQPGGKETQYF	TRBV6-1*01	TRBV6-1	TRBJ2-5*01	TRBJ2-5	TRBD1*01	TRBD1	14	19	25	28	4	2	6
10	4.08E-06	TGTGCCAGCAGTGAAGCCGGACAGGGATTCGATGAGCAGTTCTTC	CASSEAGQGFDEQFF	TRBV6-1*01	TRBV6-1	TRBJ2-1*01	TRBJ2-1	TRBD1*01	TRBD1	16	18	25	31	1	5	6
10	4.08E-06	TGTGCCAGCAGTGAAGCGCAGGGGCTTTATGAAAAACTGTTTTTT	CASSEAQGLYEKLFF	TRBV6-1*01	TRBV6-1	TRBJ1-4*01	TRBJ1-4	TRBD1*01	TRBD1	16	18	23	28	1	4	5
10	4.08E-06	TGTGCCAGCAGTACGGGACTAGCGACCGTCTACGAGCAGTACTTC	CASSTGLATVYEQYF	TRBV28*01	TRBV28	TRBJ2-7*01	TRBJ2-7	TRBD2*02, TRBD2*01	TRBD2	11	14	23	29	2	5	7
10	4.08E-06	TGTGCCAGCAGTAGGGGAGCCCTTAGCACAGATACGCAGTATTTT	CASSRGALSTDTQYF	TRBV6-5*01	TRBV6-5	TRBJ2-3*01	TRBJ2-3	TRBD1*01, TRBD2*02	TRBD1, TRBD2	11	12	16	24	0	7	7
10	4.08E-06	TGTGCCAGCAGTAAGGGGGATTATAGCAATCAGCCCCAGCATTTT	CASSKGDYSNQPQHF	TRBV6-3*01, TRBV6-2*01	TRBV6-3, TRBV6-2	TRBJ1-5*01	TRBJ1-5	TRBD1*01	TRBD1	11	13	18	23	1	4	5
10	4.08E-06	TGTGCCAGCAGCTTTCGGAGCAGGGTTTCCGATGGCTACACCTTC	CASSFRSRVSDGYTF	TRBV5-6*01	TRBV5-6	TRBJ1-2*01	TRBJ1-2	TRBD1*01	TRBD1	13	20	24	31	6	6	12
10	4.08E-06	TGTGCCAGCAGCTTTACAGACCCGAACACCGGGGAGCTGTTTTTT	CASSFTDPNTGELFF	TRBV7-9*03, TRBV7-9*01, TRBV7-9*04, TRBV7-9*02	TRBV7-9	TRBJ2-2*01	TRBJ2-2	TRBD1*01	TRBD1	13	15	18	22	1	3	4
10	4.08E-06	TGTGCCAGCAGCTTCTACGCCGGGACAGGCTACGAGCAGTACTTC	CASSFYAGTGYEQYF	TRBV5-4*01, TRBV5-4*03, TRBV5-4*04	TRBV5-4	TRBJ2-7*01	TRBJ2-7	TRBD1*01	TRBD1	13	21	28	29	7	0	7
10	4.08E-06	TGTGCCAGCAGCTTCCGGACAGGGGGGAACACTGAAGCTTTCTTT	CASSFRTGGNTEAFF	TRBV4-2*01	TRBV4-2	TRBJ1-1*01	TRBJ1-1	TRBD1*01	TRBD1	11	16	25	26	4	0	4
10	4.08E-06	TGTGCCAGCAGCTTCGAGGGAGTTGGAGGAAACACCATATATTTT	CASSFEGVGGNTIYF	TRBV13*01	TRBV13	TRBJ1-3*01	TRBJ1-3	TRBD2*02	TRBD2	13	17	21	27	3	5	8
10	4.08E-06	TGTGCCAGCAGCTTGTTTATGGGTCCTAATTCACCCCTCCACTTT	CASSLFMGPNSPLHF	TRBV5-4*01	TRBV5-4	TRBJ1-6*01	TRBJ1-6	TRBD1*01, TRBD2*02, TRBD2*01	TRBD1, TRBD2	14	22	25	26	7	0	7
10	4.08E-06	TGTGCCAGCAGCTTGTCCGGTGGGACAGAAGGTGGCTACACCTTC	CASSLSGGTEGGYTF	TRBV5-6*01	TRBV5-6	TRBJ1-2*01	TRBJ1-2	TRBD1*01	TRBD1	14	21	27	32	6	4	10
10	4.08E-06	TGTGCCAGCAGCTTGTACGGGAGACTGGATGAAAAACTGTTTTTT	CASSLYGRLDEKLFF	TRBV5-6*01	TRBV5-6	TRBJ1-4*01	TRBJ1-4	TRBD2*02	TRBD2	14	17	22	28	2	5	7
10	4.08E-06	TGTGCCAGCAGCTTGCAGGGGGCTGTTCCTCAGCCCCAGCATTTT	CASSLQGAVPQPQHF	TRBV5-8*01	TRBV5-8	TRBJ1-5*01	TRBJ1-5	TRBD1*01	TRBD1	14	15	22	29	0	6	6
10	4.08E-06	TGTGCCAGCAGCTTGCAAGACAGGGTAAACTATGGCTACACCTTC	CASSLQDRVNYGYTF	TRBV5-4*01	TRBV5-4	TRBJ1-2*01	TRBJ1-2	TRBD1*01	TRBD1	14	18	24	27	3	2	5
10	4.08E-06	TGTGCCAGCAGCTTGGTGCGGGGGGCCTACAATGAGCAGTTCTTC	CASSLVRGAYNEQFF	TRBV5-4*01	TRBV5-4	TRBJ2-1*01	TRBJ2-1	TRBD2*01	TRBD2	15	17	24	25	1	0	1
10	4.08E-06	TGTGCCAGCAGCTTGGCTGGGGGCTGGAATTCACCCCTCCACTTT	CASSLAGGWNSPLHF	TRBV5-6*01	TRBV5-6	TRBJ1-6*01	TRBJ1-6	TRBD1*01	TRBD1	15	18	23	27	2	3	5
10	4.08E-06	TGTGCCAGCAGCTTGGGGCTAGCGGAAAAAGAGACCCAGTACTTC	CASSLGLAEKETQYF	TRBV7-2*04, TRBV7-2*01	TRBV7-2	TRBJ2-5*01	TRBJ2-5	TRBD2*02, TRBD2*01	TRBD2	13	18	24	28	4	3	7
10	4.08E-06	TGTGCCAGCAGCTTGGGGACAGTAAACACCGGGGAGCTGTTTTTT	CASSLGTVNTGELFF	TRBV11-2*01	TRBV11-2	TRBJ2-2*01	TRBJ2-2	TRBD1*01	TRBD1	13	15	21	24	1	2	3
10	4.08E-06	TGTGCCAGCAGCTTGGGACCCGGGGGAACTCAGCCCCAGCATTTT	CASSLGPGGTQPQHF	TRBV5-6*01	TRBV5-6	TRBJ1-5*01	TRBJ1-5	TRBD2*01	TRBD2	15	20	25	29	4	3	7
10	4.08E-06	TGTGCCAGCAGCTTGGAAGGGACCCTCAACAGGGAGCAGTACTTC	CASSLEGTLNREQYF	TRBV5-6*01	TRBV5-6	TRBJ2-7*01	TRBJ2-7	TRBD1*01, TRBD2*02, TRBD2*01	TRBD1, TRBD2	15	28	32	33	12	0	12
10	4.08E-06	TGTGCCAGCAGCTTGGAAAGGTCGCCAAGGGAGACCCAGTACTTC	CASSLERSPRETQYF	TRBV5-4*01	TRBV5-4	TRBJ2-5*01	TRBJ2-5	TRBD1*01, TRBD2*02, TRBD2*01	TRBD1, TRBD2	15	27	29	30	11	0	11
10	4.08E-06	TGTGCCAGCAGCTTGACCTCGGCCGGAACCGGGGAGCTGTTTTTT	CASSLTSAGTGELFF	TRBV7-9*03, TRBV7-9*01, TRBV7-9*04, TRBV7-9*02	TRBV7-9	TRBJ2-2*01	TRBJ2-2	TRBD2*02	TRBD2	13	16	19	27	2	7	9
10	4.08E-06	TGTGCCAGCAGCTTGACAGGGGGAGTCAATCAGCCCCAGCATTTT	CASSLTGGVNQPQHF	TRBV5-5*01	TRBV5-5	TRBJ1-5*01	TRBJ1-5	TRBD1*01	TRBD1	14	15	22	26	0	3	3
10	4.08E-06	TGTGCCAGCAGCTTATGGGTAGGGGGCCCCGGGGAGCTGTTTTTT	CASSLWVGGPGELFF	TRBV7-2*04, TRBV7-2*01	TRBV7-2	TRBJ2-2*01	TRBJ2-2	TRBD1*01	TRBD1	14	20	26	28	5	1	6
10	4.08E-06	TGTGCCAGCAGCTTATGGACAGGGTCTACTTGGGAGCAGTACTTC	CASSLWTGSTWEQYF	TRBV5-5*01, TRBV5-5*02, TRBV5-5*03	TRBV5-5	TRBJ2-7*01	TRBJ2-7	TRBD1*01	TRBD1	13	16	23	33	2	9	11
10	4.08E-06	TGTGCCAGCAGCTTATACAGGGATGGCAATCAGCCCCAGCATTTT	CASSLYRDGNQPQHF	TRBV5-5*01, TRBV5-5*02, TRBV5-5*03	TRBV5-5	TRBJ1-5*01	TRBJ1-5	TRBD1*01	TRBD1	13	16	21	25	2	3	5
10	4.08E-06	TGTGCCAGCAGCTTACATCCGGGGTACCAAGAGACCCAGTACTTC	CASSLHPGYQETQYF	TRBV7-9*01, TRBV7-9*04, TRBV7-9*02	TRBV7-9	TRBJ2-5*01	TRBJ2-5	TRBD2*01	TRBD2	14	19	23	25	4	1	5
10	4.08E-06	TGTGCCAGCAGCTTAGTCTCGGCTACCTACAATGAGCAGTTCTTC	CASSLVSATYNEQFF	TRBV7-2*04, TRBV7-2*01	TRBV7-2	TRBJ2-1*01	TRBJ2-1	TRBD2*02, TRBD2*01	TRBD2	15	21	24	25	5	0	5
10	4.08E-06	TGTGCCAGCAGCTTAGTCCGACTAGCGGTAAACGAGCAGTACTTC	CASSLVRLAVNEQYF	TRBV11-1*01	TRBV11-1	TRBJ2-7*01	TRBJ2-7	TRBD2*02, TRBD2*01	TRBD2	15	19	27	31	3	3	6
10	4.08E-06	TGTGCCAGCAGCTTAGTAGGGACAGGGGACACTGAAGCTTTCTTT	CASSLVGTGDTEAFF	TRBV7-6*01	TRBV7-6	TRBJ1-1*01	TRBJ1-1	TRBD1*01	TRBD1	15	18	27	28	2	0	2
10	4.08E-06	TGTGCCAGCAGCTTAGCGCTCAGCCACGAAGAGACCCAGTACTTC	CASSLALSHEETQYF	TRBV7-6*01	TRBV7-6	TRBJ2-5*01	TRBJ2-5	TRBD1*01, TRBD2*02, TRBD2*01	TRBD1, TRBD2	16	20	22	28	3	5	8
10	4.08E-06	TGTGCCAGCAGCTTAGCGCGGGGAGCCAAAAACATTCAGTACTTC	CASSLARGAKNIQYF	TRBV7-2*04, TRBV7-2*01	TRBV7-2	TRBJ2-4*01	TRBJ2-4	TRBD2*01	TRBD2	16	17	22	23	0	0	0
10	4.08E-06	TGTGCCAGCAGCTTAGGCCGGCGGGCCTCAGATACGCAGTATTTT	CASSLGRRASDTQYF	TRBV13*01	TRBV13	TRBJ2-3*01	TRBJ2-3	TRBD2*02, TRBD2*01	TRBD2	16	20	24	28	3	3	6
10	4.08E-06	TGTGCCAGCAGCTTAGGGTTAGGGCGGGAGAGCGAGCAGTACTTC	CASSLGLGRESEQYF	TRBV11-2*01	TRBV11-2	TRBJ2-7*01	TRBJ2-7	TRBD2*02	TRBD2	15	23	29	32	7	2	9
10	4.08E-06	TGTGCCAGCAGCTTAGGGGTTGCATACTCCTACGAGCAGTACTTC	CASSLGVAYSYEQYF	TRBV11-2*01	TRBV11-2	TRBJ2-7*01	TRBJ2-7	TRBD1*01, TRBD2*02, TRBD2*01	TRBD1, TRBD2	15	16	18	26	0	7	7
10	4.08E-06	TGTGCCAGCAGCTTAGGGGGCCATAGCTCCTACGAGCAGTACTTC	CASSLGGHSSYEQYF	TRBV5-6*01	TRBV5-6	TRBJ2-7*01	TRBJ2-7	TRBD1*01	TRBD1	15	16	20	26	0	5	5
10	4.08E-06	TGTGCCAGCAGCTTAGACAGGGGGCGTACAGATACGCAGTATTTT	CASSLDRGRTDTQYF	TRBV7-9*01, TRBV7-9*02	TRBV7-9	TRBJ2-3*01	TRBJ2-3	TRBD1*01	TRBD1	15	16	24	27	0	2	2
10	4.08E-06	TGTGCCAGCAGCTTAGAGACAGGGAATCGGGATACGCAGTATTTT	CASSLETGNRDTQYF	TRBV7-9*01, TRBV7-9*02	TRBV7-9	TRBJ2-3*01	TRBJ2-3	TRBD1*01	TRBD1	15	17	23	30	1	6	7
10	4.08E-06	TGTGCCAGCAGCTTAATGGTTGACTATAAAGAGACCCAGTACTTC	CASSLMVDYKETQYF	TRBV7-8*01	TRBV7-8	TRBJ2-5*01	TRBJ2-5	TRBD2*02, TRBD2*01	TRBD2	14	21	25	28	6	2	8
10	4.08E-06	TGTGCCAGCAGCTTAATGGGGACTAGCCAAGAGACCCAGTACTTC	CASSLMGTSQETQYF	TRBV7-9*01, TRBV7-9*04, TRBV7-9*02	TRBV7-9	TRBJ2-5*01	TRBJ2-5	TRBD2*02, TRBD2*01	TRBD2	14	18	25	26	3	0	3
10	4.08E-06	TGTGCCAGCAGCTTAACCACAGGGCTTATCCACATTCAGTACTTC	CASSLTTGLIHIQYF	TRBV7-9*01, TRBV7-9*02	TRBV7-9	TRBJ2-4*01	TRBJ2-4	TRBD1*01	TRBD1	14	18	23	31	3	7	10
10	4.08E-06	TGTGCCAGCAGCTTAAATCCGGGACAGAACTATGGCTACACCTTC	CASSLNPGQNYGYTF	TRBV5-6*01	TRBV5-6	TRBJ1-2*01	TRBJ1-2	TRBD1*01	TRBD1	13	20	26	27	6	0	6
10	4.08E-06	TGTGCCAGCAGCTCTAAGGACAGGGAGGATGAAAAACTGTTTTTT	CASSSKDREDEKLFF	TRBV5-4*01, TRBV5-4*03, TRBV5-4*04	TRBV5-4	TRBJ1-4*01	TRBJ1-4	TRBD1*01	TRBD1	12	17	24	28	4	3	7
10	4.08E-06	TGTGCCAGCAGCTCCTGGCGGGACACTGCCTACGAGCAGTACTTC	CASSSWRDTAYEQYF	TRBV6-3*01, TRBV6-2*01	TRBV6-3, TRBV6-2	TRBJ2-7*01	TRBJ2-7	TRBD1*01, TRBD2*02	TRBD1, TRBD2	10	19	24	28	8	3	11
10	4.08E-06	TGTGCCAGCAGCTCCTACGGGGGGAACACCGGGGAGCTGTTTTTT	CASSSYGGNTGELFF	TRBV7-2*04, TRBV7-2*01	TRBV7-2	TRBJ2-2*01	TRBJ2-2	TRBD2*01	TRBD2	12	17	22	23	4	0	4
10	4.08E-06	TGTGCCAGCAGCTCCCCCCGAGGGGACCAAGAGACCCAGTACTTC	CASSSPRGDQETQYF	TRBV7-6*01, TRBV7-6*02	TRBV7-6	TRBJ2-5*01	TRBJ2-5	TRBD2*01	TRBD2	12	13	19	25	0	5	5
10	4.08E-06	TGTGCCAGCAGCTCCGGAACCTGGACAGACCACGAGCAGTACTTC	CASSSGTWTDHEQYF	TRBV11-2*01	TRBV11-2	TRBJ2-7*01	TRBJ2-7	TRBD1*01	TRBD1	12	22	27	31	9	3	12
10	4.08E-06	TGTGCCAGCAGCTCCACCTGGACGGTCTCCTACGAGCAGTACTTC	CASSSTWTVSYEQYF	TRBV11-2*01	TRBV11-2	TRBJ2-7*01	TRBJ2-7	TRBD1*01, TRBD2*02, TRBD2*01	TRBD1, TRBD2	12	19	22	26	6	3	9
10	4.08E-06	TGTGCCAGCAGCTCGGGACAGGGGCCATACAATGAGCAGTTCTTC	CASSSGQGPYNEQFF	TRBV6-5*01	TRBV6-5	TRBJ2-1*01	TRBJ2-1	TRBD1*01	TRBD1	10	14	23	27	3	3	6
10	4.08E-06	TGTGCCAGCAGCTCACCGCGTGGGACATACAATGAGCAGTTCTTC	CASSSPRGTYNEQFF	TRBV5-6*01	TRBV5-6	TRBJ2-1*01	TRBJ2-1	TRBD1*01	TRBD1	12	21	26	27	8	0	8
10	4.08E-06	TGTGCCAGCAGCTCACGGGACTGAATCTCCTACGAGCAGTACTTC	CASSSRD*ISYEQYF	TRBV3-1*01	TRBV3-1	TRBJ2-7*01	TRBJ2-7	TRBD2*02, TRBD2*01	TRBD2	11	16	21	26	4	4	8
10	4.08E-06	TGTGCCAGCAGCTCAAAAGCGGGAATGGGAGATACGCAGTATTTT	CASSSKAGMGDTQYF	TRBV7-6*01	TRBV7-6	TRBJ2-3*01	TRBJ2-3	TRBD2*02	TRBD2	12	17	23	29	4	5	9
10	4.08E-06	TGTGCCAGCAGCTGGGCACTAGCTTCTTCAGATACGCAGTATTTT	CASSWALASSDTQYF	TRBV11-1*01	TRBV11-1	TRBJ2-3*01	TRBJ2-3	TRBD2*02, TRBD2*01	TRBD2	12	17	22	28	4	5	9
10	4.08E-06	TGTGCCAGCAGCTGGGAGACAGGGGGCTTTCAGCCCCAGCATTTT	CASSWETGGFQPQHF	TRBV5-8*01	TRBV5-8	TRBJ1-5*01	TRBJ1-5	TRBD1*01	TRBD1	11	17	26	29	5	2	7
10	4.08E-06	TGTGCCAGCAGCTGGAGAGCGGGACCCACCGGGGAGCTGTTTTTT	CASSWRAGPTGELFF	TRBV7-9*03, TRBV7-9*01, TRBV7-9*04, TRBV7-9*02	TRBV7-9	TRBJ2-2*01	TRBJ2-2	TRBD2*02	TRBD2	12	17	23	26	4	2	6
10	4.08E-06	TGTGCCAGCAGCTACGACGGGGGCGAGAATGAAAAACTGTTTTTT	CASSYDGGENEKLFF	TRBV5-8*01, TRBV5-8*02	TRBV5-8	TRBJ1-4*01	TRBJ1-4	TRBD1*01, TRBD2*01	TRBD1, TRBD2	12	18	23	27	5	3	8
10	4.08E-06	TGTGCCAGCAGCCTTGGGACGGGAATCTCCTACGAGCAGTACTTC	CASSLGTGISYEQYF	TRBV11-3*01	TRBV11-3	TRBJ2-7*01	TRBJ2-7	TRBD1*01, TRBD2*02, TRBD2*01	TRBD1, TRBD2	11	15	19	26	3	6	9
10	4.08E-06	TGTGCCAGCAGCCTCTGGCGGGAGGGCTCCAATGAGCAGTTCTTC	CASSLWREGSNEQFF	TRBV6-5*01	TRBV6-5	TRBJ2-1*01	TRBJ2-1	TRBD2*02	TRBD2	10	17	25	29	6	3	9
10	4.08E-06	TGTGCCAGCAGCCTCAGGGCGGGATTATCCTACGAGCAGTACTTC	CASSLRAGLSYEQYF	TRBV11-3*01, TRBV11-3*02	TRBV11-3	TRBJ2-7*01	TRBJ2-7	TRBD2*02	TRBD2	11	18	23	27	6	3	9
10	4.08E-06	TGTGCCAGCAGCCTGTGGACAGGGGGAGAAGAGACCCAGTACTTC	CASSLWTGGEETQYF	TRBV7-2*04, TRBV7-2*01	TRBV7-2	TRBJ2-5*01	TRBJ2-5	TRBD1*01	TRBD1	11	16	25	28	4	2	6
10	4.08E-06	TGTGCCAGCAGCCTACAGGGTATAGGCAATCAGCCCCAGCATTTT	CASSLQGIGNQPQHF	TRBV6-3*01, TRBV6-2*01	TRBV6-3, TRBV6-2	TRBJ1-5*01	TRBJ1-5	TRBD1*01	TRBD1	10	14	19	25	3	5	8
10	4.08E-06	TGTGCCAGCAGCCCTGGAGGCTCGAACACCGGGGAGCTGTTTTTT	CASSPGGSNTGELFF	TRBV6-6*04	TRBV6-6	TRBJ2-2*01	TRBJ2-2	TRBD1*01, TRBD2*02	TRBD1, TRBD2	10	11	15	22	0	6	6
10	4.08E-06	TGTGCCAGCAGCCCTAGCGGGAGGGGGTTCGACGAGCAGTACTTC	CASSPSGRGFDEQYF	TRBV11-3*01, TRBV11-3*02	TRBV11-3	TRBJ2-7*01	TRBJ2-7	TRBD2*02	TRBD2	11	13	24	31	1	6	7
10	4.08E-06	TGTGCCAGCAGCCCCTCGGGACGGGTTGGGACTGAAGCTTTCTTT	CASSPSGRVGTEAFF	TRBV14*01, TRBV14*02	TRBV14	TRBJ1-1*01	TRBJ1-1	TRBD1*01, TRBD2*02, TRBD2*01	TRBD1, TRBD2	12	17	21	30	4	8	12
10	4.08E-06	TGTGCCAGCAGCCCCCCAACGGGAGCTACAGATACGCAGTATTTT	CASSPPTGATDTQYF	TRBV7-3*05, TRBV7-3*01	TRBV7-3	TRBJ2-3*01	TRBJ2-3	TRBD2*02	TRBD2	11	19	24	27	7	2	9
10	4.08E-06	TGTGCCAGCAGCCCCCACAGGGTCTCCTACAATGAGCAGTTCTTC	CASSPHRVSYNEQFF	TRBV27*01	TRBV27	TRBJ2-1*01	TRBJ2-1	TRBD1*01	TRBD1	10	16	21	23	5	1	6
10	4.08E-06	TGTGCCAGCAGCCCCGCCCCTAGCGGGAGGAATGAGCAGTTCTTC	CASSPAPSGRNEQFF	TRBV6-5*01	TRBV6-5	TRBJ2-1*01	TRBJ2-1	TRBD2*02	TRBD2	11	19	29	30	7	0	7
10	4.08E-06	TGTGCCAGCAGCCCCGAAGGGGCCGGGGAGGAGACCCAGTACTTC	CASSPEGAGEETQYF	TRBV7-9*03, TRBV7-9*01, TRBV7-9*04, TRBV7-9*02	TRBV7-9	TRBJ2-5*01	TRBJ2-5	TRBD1*01, TRBD2*02, TRBD2*01	TRBD1, TRBD2	11	17	21	30	5	8	13
10	4.08E-06	TGTGCCAGCAGCCCCACTCCCCCGTCCTACAATGAGCAGTTCTTC	CASSPTPPSYNEQFF	TRBV6-5*01	TRBV6-5	TRBJ2-1*01	TRBJ2-1	TRBD2*01	TRBD2	10	18	23	24	7	0	7
10	4.08E-06	TGTGCCAGCAGCCCGAGACAGGGGGCCTACTATGGCTACACCTTC	CASSPRQGAYYGYTF	TRBV6-3*01, TRBV6-2*01	TRBV6-3, TRBV6-2	TRBJ1-2*01	TRBJ1-2	TRBD1*01	TRBD1	10	16	25	28	5	2	7
10	4.08E-06	TGTGCCAGCAGCCCACTCACAGGGAAGGCTGAAAAACTGTTTTTT	CASSPLTGKAEKLFF	TRBV6-6*04	TRBV6-6	TRBJ1-4*01	TRBJ1-4	TRBD1*01	TRBD1	10	18	23	29	7	5	12
10	4.08E-06	TGTGCCAGCAGCCCAGCGGGAGCGGGCTACAATGAGCAGTTCTTC	CASSPAGAGYNEQFF	TRBV14*01	TRBV14	TRBJ2-1*01	TRBJ2-1	TRBD2*02	TRBD2	12	14	21	26	1	4	5
10	4.08E-06	TGTGCCAGCAGCCCAACGCCCGGGGAGACCTACGAGCAGTACTTC	CASSPTPGETYEQYF	TRBV5-5*01, TRBV5-5*02, TRBV5-5*03	TRBV5-5	TRBJ2-7*01	TRBJ2-7	TRBD2*02, TRBD2*01	TRBD2	11	22	26	28	10	1	11
10	4.08E-06	TGTGCCAGCAGCCGCCCTACAACGGGGTCCTATGGCTACACCTTC	CASSRPTTGSYGYTF	TRBV5-4*01, TRBV5-4*03, TRBV5-4*04	TRBV5-4	TRBJ1-2*01	TRBJ1-2	TRBD2*01	TRBD2	11	22	26	29	10	2	12
10	4.08E-06	TGTGCCAGCAGCCGCGGACAGGGCGCGGGTCAGCCCCAGCATTTT	CASSRGQGAGQPQHF	TRBV3-1*01	TRBV3-1	TRBJ1-5*01	TRBJ1-5	TRBD1*01	TRBD1	12	15	22	29	2	6	8
10	4.08E-06	TGTGCCAGCAGCCGGAGGGGGATACCTAATGAAAAACTGTTTTTT	CASSRRGIPNEKLFF	TRBV14*01, TRBV14*02	TRBV14	TRBJ1-4*01	TRBJ1-4	TRBD1*01, TRBD2*02	TRBD1, TRBD2	12	15	20	25	2	4	6
10	4.08E-06	TGTGCCAGCAGCCGACGGCGGGCAAGTGACTATGGCTACACCTTC	CASSRRRASDYGYTF	TRBV11-3*01, TRBV11-3*02	TRBV11-3	TRBJ1-2*01	TRBJ1-2	TRBD2*02, TRBD2*01	TRBD2	11	17	21	28	5	6	11
10	4.08E-06	TGTGCCAGCAGCCGAACGGACAGGAGCTCCTACGAGCAGTACTTC	CASSRTDRSSYEQYF	TRBV11-2*01	TRBV11-2	TRBJ2-7*01	TRBJ2-7	TRBD1*01	TRBD1	11	17	23	26	5	2	7
10	4.08E-06	TGTGCCAGCAGCCATCCACCGCCCTCTGGAAACACCATATATTTT	CASSHPPPSGNTIYF	TRBV3-1*01	TRBV3-1	TRBJ1-3*01	TRBJ1-3	TRBD2*02, TRBD2*01	TRBD2	13	18	21	23	4	1	5
10	4.08E-06	TGTGCCAGCAGCCACGGAGGGGGCCTTAACTATGGCTACACCTTC	CASSHGGGLNYGYTF	TRBV14*01	TRBV14	TRBJ1-2*01	TRBJ1-2	TRBD1*01	TRBD1	11	17	23	26	5	2	7
10	4.08E-06	TGTGCCAGCAGCCAGCACAGGGAGGTCTACAATGAGCAGTTCTTC	CASSQHREVYNEQFF	TRBV14*01, TRBV14*02	TRBV14	TRBJ2-1*01	TRBJ2-1	TRBD1*01, TRBD2*02	TRBD1, TRBD2	13	16	21	26	2	4	6
10	4.08E-06	TGTGCCAGCAGCCAGGGACTAGCGGGGATCTACGAGCAGTACTTC	CASSQGLAGIYEQYF	TRBV14*01	TRBV14	TRBJ2-7*01	TRBJ2-7	TRBD2*01	TRBD2	13	14	26	29	0	2	2
10	4.08E-06	TGTGCCAGCAGCCAGGGAGACAGGGGCCACACTGAAGCTTTCTTT	CASSQGDRGHTEAFF	TRBV3-1*01	TRBV3-1	TRBJ1-1*01	TRBJ1-1	TRBD1*01	TRBD1	11	18	25	28	6	2	8
10	4.08E-06	TGTGCCAGCAGCCAGGACAGGGGGCTAGGGCAGCCCCAGCATTTT	CASSQDRGLGQPQHF	TRBV6-3*01, TRBV6-2*01	TRBV6-3, TRBV6-2	TRBJ1-5*01	TRBJ1-5	TRBD1*01	TRBD1	10	14	24	30	3	5	8
10	4.08E-06	TGTGCCAGCAGCCAATCGGTCCTTGACAACGAAAAACTGTTTTTT	CASSQSVLDNEKLFF	TRBV3-1*01	TRBV3-1	TRBJ1-4*01	TRBJ1-4	TRBD1*01, TRBD2*02, TRBD2*01	TRBD1, TRBD2	14	24	27	30	9	2	11
10	4.08E-06	TGTGCCAGCAGCCAACCCCCGGACAGGAACACTGAAGCTTTCTTT	CASSQPPDRNTEAFF	TRBV5-5*01, TRBV5-5*02, TRBV5-5*03	TRBV5-5	TRBJ1-1*01	TRBJ1-1	TRBD1*01, TRBD2*01	TRBD1, TRBD2	11	20	25	26	8	0	8
10	4.08E-06	TGTGCCAGCAGCCAAGTGGGCAGTTTCAATTCACCCCTCCACTTT	CASSQVGSFNSPLHF	TRBV14*01	TRBV14	TRBJ1-6*01	TRBJ1-6	TRBD1*01	TRBD1	15	17	20	27	1	6	7
10	4.08E-06	TGTGCCAGCAGCCAAGTGGATACGGTGAACACTGAAGCTTTCTTT	CASSQVDTVNTEAFF	TRBV14*01	TRBV14	TRBJ1-1*01	TRBJ1-1	TRBD1*01, TRBD2*02, TRBD2*01	TRBD1, TRBD2	15	17	19	25	1	5	6
10	4.08E-06	TGTGCCAGCAGCCAAGTAGGACAGGGGTTGGAAGGCTACACCTTC	CASSQVGQGLEGYTF	TRBV3-1*01	TRBV3-1	TRBJ1-2*01	TRBJ1-2	TRBD1*01	TRBD1	15	18	26	33	2	6	8
10	4.08E-06	TGTGCCAGCAGCCAAGTAACAGGGGCGAACTATGGCTACACCTTC	CASSQVTGANYGYTF	TRBV3-1*01	TRBV3-1	TRBJ1-2*01	TRBJ1-2	TRBD1*01	TRBD1	15	18	24	27	2	2	4
10	4.08E-06	TGTGCCAGCAGCCAAGCGCGGGGGCTGCGGGAGACCCAGTACTTC	CASSQARGLRETQYF	TRBV14*01	TRBV14	TRBJ2-5*01	TRBJ2-5	TRBD2*01	TRBD2	15	17	23	30	1	6	7
10	4.08E-06	TGTGCCAGCAGCCAAGGGGGACAGGGGGCCTACGAGCAGTACTTC	CASSQGGQGAYEQYF	TRBV3-1*01	TRBV3-1	TRBJ2-7*01	TRBJ2-7	TRBD1*01	TRBD1	15	17	27	28	1	0	1
10	4.08E-06	TGTGCCAGCAGCCAAGGGGGACAGGGAATTCGTGGCTACACCTTC	CASSQGGQGIRGYTF	TRBV3-1*01	TRBV3-1	TRBJ1-2*01	TRBJ1-2	TRBD1*01	TRBD1	15	17	25	32	1	6	7
10	4.08E-06	TGTGCCAGCAGCCAAGGACTAGCGGTAACCTACGAGCAGTACTTC	CASSQGLAVTYEQYF	TRBV3-1*01	TRBV3-1	TRBJ2-7*01	TRBJ2-7	TRBD2*02, TRBD2*01	TRBD2	11	15	24	28	3	3	6
10	4.08E-06	TGTGCCAGCAGCCAAGGAACCGGGACAGGCTACGAGCAGTACTTC	CASSQGTGTGYEQYF	TRBV14*01	TRBV14	TRBJ2-7*01	TRBJ2-7	TRBD1*01	TRBD1	15	21	28	29	5	0	5
10	4.08E-06	TGTGCCAGCAGCCAAGGAAGGGGGCACTCCTACGAGCAGTACTTC	CASSQGRGHSYEQYF	TRBV3-1*01	TRBV3-1	TRBJ2-7*01	TRBJ2-7	TRBD1*01	TRBD1	15	18	24	26	2	1	3
10	4.08E-06	TGTGCCAGCAGCCAAGGAAGAGGGGAAAGCTACGAGCAGTACTTC	CASSQGRGESYEQYF	TRBV3-1*01	TRBV3-1	TRBJ2-7*01	TRBJ2-7	TRBD1*01, TRBD2*02	TRBD1, TRBD2	15	20	24	29	4	4	8
10	4.08E-06	TGTGCCAGCAGCCAAGGAAACAGGGCGGATGAAAAACTGTTTTTT	CASSQGNRADEKLFF	TRBV4-2*01	TRBV4-2	TRBJ1-4*01	TRBJ1-4	TRBD1*01	TRBD1	15	19	24	28	3	3	6
10	4.08E-06	TGTGCCAGCAGCCAAGATGGTGGCAGCTCCTACGAGCAGTACTTC	CASSQDGGSSYEQYF	TRBV3-1*01	TRBV3-1	TRBJ2-7*01	TRBJ2-7	TRBD1*01	TRBD1	16	23	25	26	6	0	6
10	4.08E-06	TGTGCCAGCAGCCAAGACTAGCGGGAGTACAATGAGCAGTTCTTC	CASSQD*REYNEQFF	TRBV14*01	TRBV14	TRBJ2-1*01	TRBJ2-1	TRBD2*02	TRBD2	12	15	26	27	2	0	2
10	4.08E-06	TGTGCCAGCAGCCAAGACGCACCTTTGAACACTGAAGCTTTCTTT	CASSQDAPLNTEAFF	TRBV14*01	TRBV14	TRBJ1-1*01	TRBJ1-1	TRBD1*01, TRBD2*02, TRBD2*01	TRBD1, TRBD2	10	15	17	25	4	7	11
10	4.08E-06	TGTGCCAGCAGCCAAGACGCAGGGGTTAGCACTGAAGCTTTCTTT	CASSQDAGVSTEAFF	TRBV4-2*01	TRBV4-2	TRBJ1-1*01	TRBJ1-1	TRBD1*01	TRBD1	16	19	24	29	2	4	6
10	4.08E-06	TGTGCCAGCAGCCAAGAGTCAGGGGGACTCGGCGGCTACACCTTC	CASSQESGGLGGYTF	TRBV14*01	TRBV14	TRBJ1-2*01	TRBJ1-2	TRBD1*01	TRBD1	16	19	25	33	2	7	9
10	4.08E-06	TGTGCCAGCAGCCAAGAGCCAGCGAGCCCCGGGGAGCTGTTTTTT	CASSQEPASPGELFF	TRBV4-2*01	TRBV4-2	TRBJ2-2*01	TRBJ2-2	TRBD2*02, TRBD2*01	TRBD2	16	20	23	28	3	4	7
10	4.08E-06	TGTGCCAGCAGCCAAGAGCCAGGGACCTCCTACGAGCAGTACTTC	CASSQEPGTSYEQYF	TRBV14*01	TRBV14	TRBJ2-7*01	TRBJ2-7	TRBD1*01, TRBD2*02, TRBD2*01	TRBD1, TRBD2	16	21	25	26	4	0	4
10	4.08E-06	TGTGCCAGCAGCCAAGAGAGCGGCCCCTCCTACGAGCAGTACTTC	CASSQESGPSYEQYF	TRBV3-1*01	TRBV3-1	TRBJ2-7*01	TRBJ2-7	TRBD2*02, TRBD2*01	TRBD2	16	18	22	26	1	3	4
10	4.08E-06	TGTGCCAGCAGCCAAACGGGACAGGCTAAAGAGACCCAGTACTTC	CASSQTGQAKETQYF	TRBV4-2*01	TRBV4-2	TRBJ2-5*01	TRBJ2-5	TRBD1*01	TRBD1	14	17	24	28	2	3	5
10	4.08E-06	TGTGCCAGCAGCGTTAGCGGGGGTTCTCTTAGGGAGCAGTTCTTC	CASSVSGGSLREQFF	TRBV7-8*01, TRBV7-8*03	TRBV7-8	TRBJ2-1*01	TRBJ2-1	TRBD2*01	TRBD2	11	14	22	33	2	10	12
10	4.08E-06	TGTGCCAGCAGCGCTAGCGGGAGGGCCACTGATACGCAGTATTTT	CASSASGRATDTQYF	TRBV5-4*01, TRBV5-4*03, TRBV5-4*04	TRBV5-4	TRBJ2-3*01	TRBJ2-3	TRBD2*02	TRBD2	11	13	24	26	1	1	2
10	4.08E-06	TGTGCCAGCAGCGCCCAGGGGACAGGGAGGAATGAGCAGTTCTTC	CASSAQGTGRNEQFF	TRBV7-9*03, TRBV7-9*01, TRBV7-9*04, TRBV7-9*02	TRBV7-9	TRBJ2-1*01	TRBJ2-1	TRBD1*01	TRBD1	11	18	26	30	6	3	9
10	4.08E-06	TGTGCCAGCAGCGCCGGAGGGAGAGAGCGATATGGCTACACCTTC	CASSAGGRERYGYTF	TRBV5-6*01	TRBV5-6	TRBJ1-2*01	TRBJ1-2	TRBD2*02	TRBD2	11	15	20	30	3	9	12
10	4.08E-06	TGTGCCAGCAGCGCGGGACAGCATCTCCAAGAGACCCAGTACTTC	CASSAGQHLQETQYF	TRBV9*02, TRBV9*01, TRBV9*03	TRBV9	TRBJ2-5*01	TRBJ2-5	TRBD1*01	TRBD1	12	14	20	26	1	5	6
10	4.08E-06	TGTGCCAGCAGCGCGAACCGGGACAGGGGAAATGGCTACACCTTC	CASSANRDRGNGYTF	TRBV5-4*01, TRBV5-4*03, TRBV5-4*04	TRBV5-4	TRBJ1-2*01	TRBJ1-2	TRBD1*01	TRBD1	11	19	28	31	7	2	9
10	4.08E-06	TGTGCCAGCAGCGGGGCGGGGACCCCATTGGATGAGCAGTTCTTC	CASSGAGTPLDEQFF	TRBV5-6*01	TRBV5-6	TRBJ2-1*01	TRBJ2-1	TRBD2*01	TRBD2	11	15	20	31	3	10	13
10	4.08E-06	TGTGCCAGCAGCGGGGGGTCCCCCCTGGGGGGGGAGCTGTTTTTT	CASSGGSPLGGELFF	TRBV7-8*01, TRBV7-8*03	TRBV7-8	TRBJ2-2*01	TRBJ2-2	TRBD1*01	TRBD1	11	20	26	30	8	3	11
10	4.08E-06	TGTGCCAGCAGCGGGGGGGGGACTACATACAATGAGCAGTTCTTC	CASSGGGTTYNEQFF	TRBV7-2*04, TRBV7-2*01	TRBV7-2	TRBJ2-1*01	TRBJ2-1	TRBD2*02, TRBD2*01	TRBD2	11	18	24	27	6	2	8
10	4.08E-06	TGTGCCAGCAGCGGGACTAGCGGGGATTACAATGAGCAGTTCTTC	CASSGTSGDYNEQFF	TRBV7-9*03, TRBV7-9*01, TRBV7-9*04, TRBV7-9*02	TRBV7-9	TRBJ2-1*01	TRBJ2-1	TRBD2*01	TRBD2	11	12	24	27	0	2	2
10	4.08E-06	TGTGCCAGCAGCGGAACGGGGTTGGCCACAGATACGCAGTATTTT	CASSGTGLATDTQYF	TRBV28*01	TRBV28	TRBJ2-3*01	TRBJ2-3	TRBD2*01	TRBD2	10	16	20	26	5	5	10
10	4.08E-06	TGTGCCAGCAGCGATGGCTATTATGGGAACACTGAAGCTTTCTTT	CASSDGYYGNTEAFF	TRBV14*01	TRBV14	TRBJ1-1*01	TRBJ1-1	TRBD2*02, TRBD2*01	TRBD2	11	16	19	26	4	6	10
10	4.08E-06	TGTGCCAGCAGCGAGCTAACAGGGGGCTGGGGTGAAGCTTTCTTT	CASSELTGGWGEAFF	TRBV9*02, TRBV9*01, TRBV9*03	TRBV9	TRBJ1-1*01	TRBJ1-1	TRBD1*01	TRBD1	12	18	26	32	5	5	10
10	4.08E-06	TGTGCCAGCAGCGAGGGACAGTTCTCTGGAAACACCATATATTTT	CASSEGQFSGNTIYF	TRBV6-3*01, TRBV6-2*01	TRBV6-3, TRBV6-2	TRBJ1-3*01	TRBJ1-3	TRBD1*01	TRBD1	10	14	20	23	3	2	5
10	4.08E-06	TGTGCCAGCAGCGAGATCCCGGGACCGCAAGAGACCCAGTACTTC	CASSEIPGPQETQYF	TRBV9*02, TRBV9*01, TRBV9*03	TRBV9	TRBJ2-5*01	TRBJ2-5	TRBD1*01, TRBD2*02, TRBD2*01	TRBD1, TRBD2	12	20	24	27	7	2	9
10	4.08E-06	TGTGCCAGCAGCGAGACCCGGGACAGGGGTGGCGAGCAGTACTTC	CASSETRDRGGEQYF	TRBV14*01, TRBV14*02	TRBV14	TRBJ2-7*01	TRBJ2-7	TRBD1*01	TRBD1	11	19	28	32	7	3	10
10	4.08E-06	TGTGCCAGCAGCACCCCAGGGAGGGGCACCGGGGAGCTGTTTTTT	CASSTPGRGTGELFF	TRBV11-3*01, TRBV11-3*02	TRBV11-3	TRBJ2-2*01	TRBJ2-2	TRBD2*02	TRBD2	11	18	24	26	6	1	7
10	4.08E-06	TGTGCCAGCAGCACCGGCGGTCACTCTGGAAACACCATATATTTT	CASSTGGHSGNTIYF	TRBV6-5*01	TRBV6-5	TRBJ1-3*01	TRBJ1-3	TRBD2*02, TRBD2*01	TRBD2	10	16	19	23	5	3	8
10	4.08E-06	TGTGCCAGCAGCAGTGTAGGGGGCCCGGCCGGGGAGCTGTTTTTT	CASSSVGGPAGELFF	TRBV12-4*01, TRBV12-3*01	TRBV12-4, TRBV12-3	TRBJ2-2*01	TRBJ2-2	TRBD1*01	TRBD1	10	17	23	28	6	4	10
10	4.08E-06	TGTGCCAGCAGGCTAGCGGGAAGCTCCTACAATGAGCAGTTCTTC	CASRLAGSSYNEQFF	TRBV6-3*01, TRBV6-2*01	TRBV6-3, TRBV6-2	TRBJ2-1*01	TRBJ2-1	TRBD2*02	TRBD2	10	12	20	23	1	2	3
10	4.08E-06	TGTGCCAGCAGGGTGGCCGGGACACCCACCTACGAGCAGTACTTC	CASRVAGTPTYEQYF	TRBV11-2*01	TRBV11-2	TRBJ2-7*01	TRBJ2-7	TRBD1*01	TRBD1	10	18	23	28	7	4	11
10	4.08E-06	TGTGCCAGCAGGGCCCGAGGGACGGCACAAGAGACCCAGTACTTC	CASRARGTAQETQYF	TRBV6-5*01	TRBV6-5	TRBJ2-5*01	TRBJ2-5	TRBD1*01, TRBD2*02, TRBD2*01	TRBD1, TRBD2	10	18	22	27	7	4	11
10	4.08E-06	TGTGCCAGCAGGGCGGTTTCGGAGGGAGGAGGAGGCTACACCTTC	CASRAVSEGGGGYTF	TRBV5-4*01, TRBV5-4*03, TRBV5-4*04	TRBV5-4	TRBJ1-2*01	TRBJ1-2	TRBD2*02	TRBD2	10	23	28	33	12	4	16
10	4.08E-06	TGTGCCAGCAGGGGCGGACAGGGCGCCCCGGTAGGACTGTTTTTT	CASRGGQGAPVGLFF	TRBV28*01	TRBV28	TRBJ1-4*01	TRBJ1-4	TRBD1*01	TRBD1	10	15	22	35	4	12	16
10	4.08E-06	TGTGCCAGCAGGGGGACTAGCGGTTTCAAAGAGACCCAGTACTTC	CASRGTSGFKETQYF	TRBV6-1*01	TRBV6-1	TRBJ2-5*01	TRBJ2-5	TRBD2*02, TRBD2*01	TRBD2	10	12	22	28	1	5	6
10	4.08E-06	TGTGCCAGCAGGGGGAGTGGCGGGAGAACAGATACGCAGTATTTT	CASRGSGGRTDTQYF	TRBV12-4*01, TRBV12-3*01	TRBV12-4, TRBV12-3	TRBJ2-3*01	TRBJ2-3	TRBD2*02	TRBD2	10	19	25	27	8	1	9
10	4.08E-06	TGTGCCAGCAGGGACGGGACAGGGGGCAATCAGCCCCAGCATTTT	CASRDGTGGNQPQHF	TRBV27*01	TRBV27	TRBJ1-5*01	TRBJ1-5	TRBD1*01	TRBD1	10	15	24	25	4	0	4
10	4.08E-06	TGTGCCAGCAGGGAACCGGGACAGGAGAACTATGGCTACACCTTC	CASREPGQENYGYTF	TRBV6-3*01, TRBV6-2*01	TRBV6-3, TRBV6-2	TRBJ1-2*01	TRBJ1-2	TRBD1*01	TRBD1	10	17	24	27	6	2	8
10	4.08E-06	TGTGCCAGCAGGAGGCAGTTACATAGCAATCAGCCCCAGCATTTT	CASRRQLHSNQPQHF	TRBV28*01	TRBV28	TRBJ1-5*01	TRBJ1-5	TRBD2*02	TRBD2	10	11	14	23	0	8	8
10	4.08E-06	TGTGCCAGCAGGAATAGCGGGGGGGGCTCCTACGAGCAGTACTTC	CASRNSGGGSYEQYF	TRBV6-5*01	TRBV6-5	TRBJ2-7*01	TRBJ2-7	TRBD2*01	TRBD2	10	14	24	26	3	1	4
10	4.08E-06	TGTGCCAGCAGATCGGGACAGGGGGTCGATTCACCCCTCCACTTT	CASRSGQGVDSPLHF	TRBV28*01	TRBV28	TRBJ1-6*01	TRBJ1-6	TRBD1*01	TRBD1	10	14	24	28	3	3	6
10	4.08E-06	TGTGCCAGCAGAGGTCTGACAGGGATGAGGACTGAAGCTTTCTTT	CASRGLTGMRTEAFF	TRBV6-1*01	TRBV6-1	TRBJ1-1*01	TRBJ1-1	TRBD1*01	TRBD1	10	17	23	30	6	6	12
10	4.08E-06	TGTGCCAGCAGAGGCGGGGGACGCAACCAAGAGACCCAGTACTTC	CASRGGGRNQETQYF	TRBV5-4*01, TRBV5-4*03, TRBV5-4*04	TRBV5-4	TRBJ2-5*01	TRBJ2-5	TRBD2*01	TRBD2	10	13	19	25	2	5	7
10	4.08E-06	TGTGCCAGCAGAATATCCCCCCAGGAAGAAGAGACCCAGTACTTC	CASRISPQEEETQYF	TRBV7-2*04, TRBV7-2*01	TRBV7-2	TRBJ2-5*01	TRBJ2-5	TRBD2*01	TRBD2	10	16	21	28	5	6	11
10	4.08E-06	TGTGCCAGCAGAACCACAGGGGGCATTAATGAAAAACTGTTTTTT	CASRTTGGINEKLFF	TRBV12-4*01, TRBV12-3*01	TRBV12-4, TRBV12-3	TRBJ1-4*01	TRBJ1-4	TRBD1*01	TRBD1	10	15	23	26	4	2	6
10	4.08E-06	TGTGCCAGCAATAGAGCGGGAGGGCCGACAGATACGCAGTATTTT	CASNRAGGPTDTQYF	TRBV6-1*01	TRBV6-1	TRBJ2-3*01	TRBJ2-3	TRBD2*02	TRBD2	9	14	23	27	4	3	7
10	4.08E-06	TGTGCCAGCAACCCTTCAGGAGGATGGAGGACTGAAGCTTTCTTT	CASNPSGGWRTEAFF	TRBV6-3*01, TRBV6-2*01	TRBV6-3, TRBV6-2	TRBJ1-1*01	TRBJ1-1	TRBD2*02	TRBD2	9	25	29	30	15	0	15
10	4.08E-06	TGTGCCAGCAACCCCGGGACAGCGGTCCCGTGGGAGCAGTACTTC	CASNPGTAVPWEQYF	TRBV28*01	TRBV28	TRBJ2-7*01	TRBJ2-7	TRBD1*01	TRBD1	9	15	21	33	5	11	16
10	4.08E-06	TGTGCCAGCAACCCGGAGAGAAACGGGAACACTGAAGCTTTCTTT	CASNPERNGNTEAFF	TRBV12-4*01, TRBV12-3*01	TRBV12-4, TRBV12-3	TRBJ1-1*01	TRBJ1-1	TRBD2*02, TRBD2*01	TRBD2	9	14	17	26	4	8	12
10	4.08E-06	TGTGCCAGCAAGCGGACAGGGGGCGACACCGGGGAGCTGTTTTTT	CASKRTGGDTGELFF	TRBV6-5*01	TRBV6-5	TRBJ2-2*01	TRBJ2-2	TRBD1*01	TRBD1	9	13	23	25	3	1	4
10	4.08E-06	TGTGCCAGCAAGAGCCCAGCGGGAGTCACCGGGGAGCTGTTTTTT	CASKSPAGVTGELFF	TRBV6-6*04	TRBV6-6	TRBJ2-2*01	TRBJ2-2	TRBD2*02	TRBD2	9	17	24	26	7	1	8
10	4.08E-06	TGTGCCAGCAAGAGGACAGAGAGAAACACAGATACGCAGTATTTT	CASKRTERNTDTQYF	TRBV6-4*02, TRBV6-4*01	TRBV6-4	TRBJ2-3*01	TRBJ2-3	TRBD1*01	TRBD1	9	13	18	26	3	7	10
10	4.08E-06	TGTGCCAGCAAACCCTCGGATGGAGCCAATTCACCCCTCCACTTT	CASKPSDGANSPLHF	TRBV27*01	TRBV27	TRBJ1-6*01	TRBJ1-6	TRBD2*02	TRBD2	9	12	16	27	2	10	12
10	4.08E-06	TGCGCCAGCATCCAAGACAGGTGGTCCTACAATGAGCAGTTCTTC	CASIQDRWSYNEQFF	TRBV5-1*01	TRBV5-1	TRBJ2-1*01	TRBJ2-1	TRBD1*01	TRBD1	9	15	20	24	5	3	8
10	4.08E-06	TGCGCCAGCACCACATCCGGACTGCTCCAAGAGACCCAGTACTTC	CASTTSGLLQETQYF	TRBV5-1*01	TRBV5-1	TRBJ2-5*01	TRBJ2-5	TRBD2*02, TRBD2*01	TRBD2	9	18	22	26	8	3	11
10	4.08E-06	TGCGCCAGCAGTTCCCCAGCGGGGGCCTACAATGAGCAGTTCTTC	CASSSPAGAYNEQFF	TRBV5-1*01	TRBV5-1	TRBJ2-1*01	TRBJ2-1	TRBD2*01	TRBD2	10	17	24	25	6	0	6
10	4.08E-06	TGCGCCAGCAGCTTTAGGAGCGGGAGTGGAGAGACCCAGTACTTC	CASSFRSGSGETQYF	TRBV5-1*01	TRBV5-1	TRBJ2-5*01	TRBJ2-5	TRBD2*02	TRBD2	13	18	25	29	4	3	7
10	4.08E-06	TGCGCCAGCAGCTTCTACGGGGACAGGGATACTGAAGCTTTCTTT	CASSFYGDRDTEAFF	TRBV5-1*01	TRBV5-1	TRBJ1-1*01	TRBJ1-1	TRBD1*01	TRBD1	13	19	27	30	5	2	7
10	4.08E-06	TGCGCCAGCAGCTTCGGACAGGGGATGAACACTGAAGCTTTCTTT	CASSFGQGMNTEAFF	TRBV5-1*01	TRBV5-1	TRBJ1-1*01	TRBJ1-1	TRBD1*01	TRBD1	13	15	23	25	1	1	2
10	4.08E-06	TGCGCCAGCAGCTTGTTAGCGACGTACCAAGAGACCCAGTACTTC	CASSLLATYQETQYF	TRBV5-1*01	TRBV5-1	TRBJ2-5*01	TRBJ2-5	TRBD2*02, TRBD2*01	TRBD2	14	16	20	25	1	4	5
10	4.08E-06	TGCGCCAGCAGCTTGTATGGGGGGGCTAATGAAAAACTGTTTTTT	CASSLYGGANEKLFF	TRBV5-1*01	TRBV5-1	TRBJ1-4*01	TRBJ1-4	TRBD2*01	TRBD2	14	18	24	25	3	0	3
10	4.08E-06	TGCGCCAGCAGCTTGGCCTACCATCTATACAATGAGCAGTTCTTC	CASSLAYHLYNEQFF	TRBV5-1*01	TRBV5-1	TRBJ2-1*01	TRBJ2-1	TRBD1*01, TRBD2*02, TRBD2*01	TRBD1, TRBD2	15	16	18	27	0	8	8
10	4.08E-06	TGCGCCAGCAGCTTGGCCGGACAGAGTAATGAAAAACTGTTTTTT	CASSLAGQSNEKLFF	TRBV5-1*01	TRBV5-1	TRBJ1-4*01	TRBJ1-4	TRBD1*01	TRBD1	15	18	23	26	2	2	4
10	4.08E-06	TGCGCCAGCAGCTTGGCCGACAAGAACACCGGGGAGCTGTTTTTT	CASSLADKNTGELFF	TRBV5-1*01	TRBV5-1	TRBJ2-2*01	TRBJ2-2	TRBD1*01	TRBD1	15	18	21	23	2	1	3
10	4.08E-06	TGCGCCAGCAGCTTGGGCCAGGAGGTCAATCAGCCCCAGCATTTT	CASSLGQEVNQPQHF	TRBV5-1*01	TRBV5-1	TRBJ1-5*01	TRBJ1-5	TRBD2*02	TRBD2	15	20	24	26	4	1	5
10	4.08E-06	TGCGCCAGCAGCTTGGGGGGTTCGACGCAAGAGACCCAGTACTTC	CASSLGGSTQETQYF	TRBV5-1*01	TRBV5-1	TRBJ2-5*01	TRBJ2-5	TRBD1*01, TRBD2*01	TRBD1, TRBD2	15	16	19	27	0	7	7
10	4.08E-06	TGCGCCAGCAGCTTGGGATCCGGGCTCGCCGATACGCAGTATTTT	CASSLGSGLADTQYF	TRBV5-1*01	TRBV5-1	TRBJ2-3*01	TRBJ2-3	TRBD1*01, TRBD2*02, TRBD2*01	TRBD1, TRBD2	15	21	24	30	5	5	10
10	4.08E-06	TGCGCCAGCAGCTTGGGAGGGGCAACACGAGAGACCCAGTACTTC	CASSLGGATRETQYF	TRBV5-1*01	TRBV5-1	TRBJ2-5*01	TRBJ2-5	TRBD1*01, TRBD2*02	TRBD1, TRBD2	15	17	21	29	1	7	8
10	4.08E-06	TGCGCCAGCAGCTTGGATGGGGATTCTGGAAACACCATATATTTT	CASSLDGDSGNTIYF	TRBV5-1*01	TRBV5-1	TRBJ1-3*01	TRBJ1-3	TRBD1*01, TRBD2*02, TRBD2*01	TRBD1, TRBD2	15	19	22	24	3	1	4
10	4.08E-06	TGCGCCAGCAGCTTGGACAGGGGTGTCACCGGGGAGCTGTTTTTT	CASSLDRGVTGELFF	TRBV5-1*01	TRBV5-1	TRBJ2-2*01	TRBJ2-2	TRBD1*01	TRBD1	15	16	22	26	0	3	3
10	4.08E-06	TGCGCCAGCAGCTTGACGGGACTAGGGGCTGATGAGCAGTTCTTC	CASSLTGLGADEQFF	TRBV5-1*01	TRBV5-1	TRBJ2-1*01	TRBJ2-1	TRBD2*02, TRBD2*01	TRBD2	14	17	24	31	2	6	8
10	4.08E-06	TGCGCCAGCAGCTTGAATTGGGGAGCTGGAAACACCATATATTTT	CASSLNWGAGNTIYF	TRBV5-1*01	TRBV5-1	TRBJ1-3*01	TRBJ1-3	TRBD2*02	TRBD2	14	20	24	25	5	0	5
10	4.08E-06	TGCGCCAGCAGCTCCGGGACAGGGTGGGCCGGGGAGCTGTTTTTT	CASSSGTGWAGELFF	TRBV5-1*01	TRBV5-1	TRBJ2-2*01	TRBJ2-2	TRBD1*01	TRBD1	12	15	23	28	2	4	6
10	4.08E-06	TGCGCCAGCAGCTGGGCGGCAGGGACTGGAAACACCATATATTTT	CASSWAAGTGNTIYF	TRBV5-1*01	TRBV5-1	TRBJ1-3*01	TRBJ1-3	TRBD1*01	TRBD1	12	19	23	25	6	1	7
10	4.08E-06	TGCGCCAGCAGCTACCAAACAGGGGAGCACACTGAAGCTTTCTTT	CASSYQTGEHTEAFF	TRBV4-1*02, TRBV4-1*01	TRBV4-1	TRBJ1-1*01	TRBJ1-1	TRBD1*01	TRBD1	11	18	24	28	6	3	9
10	4.08E-06	TGCGCCAGCAGCCTGGGACTAGCGCGGATAGATGAGCAGTTCTTC	CASSLGLARIDEQFF	TRBV5-1*01	TRBV5-1	TRBJ2-1*01	TRBJ2-1	TRBD2*02, TRBD2*01	TRBD2	15	16	23	31	0	7	7
10	4.08E-06	TGCGCCAGCAGCCTAGACCGGGACGGGGGAAACACCATATATTTT	CASSLDRDGGNTIYF	TRBV4-1*02, TRBV4-1*01	TRBV4-1	TRBJ1-3*01	TRBJ1-3	TRBD1*01, TRBD2*02, TRBD2*01	TRBD1, TRBD2	16	19	23	27	2	3	5
10	4.08E-06	TGCGCCAGCAGCCCTGGGACAGAGTACACCGGGGAGCTGTTTTTT	CASSPGTEYTGELFF	TRBV5-1*01	TRBV5-1	TRBJ2-2*01	TRBJ2-2	TRBD1*01	TRBD1	11	15	21	25	3	3	6
10	4.08E-06	TGCGCCAGCAGCCCCCCACTGCGGGAGGTCACTGAAGCTTTCTTT	CASSPPLREVTEAFF	TRBV4-1*02, TRBV4-1*01	TRBV4-1	TRBJ1-1*01	TRBJ1-1	TRBD2*02	TRBD2	12	20	27	29	7	1	8
10	4.08E-06	TGCGCCAGCAGCCCCCGGACAGGGACCACCGGGGAGCTGTTTTTT	CASSPRTGTTGELFF	TRBV5-1*01	TRBV5-1	TRBJ2-2*01	TRBJ2-2	TRBD1*01	TRBD1	11	16	23	26	4	2	6
10	4.08E-06	TGCGCCAGCAGCCCGGGTCCCGGAGGGCCCAATGAGCAGTTCTTC	CASSPGPGGPNEQFF	TRBV4-1*02, TRBV4-1*01	TRBV4-1	TRBJ2-1*01	TRBJ2-1	TRBD2*02	TRBD2	12	21	26	29	8	2	10
10	4.08E-06	TGCGCCAGCAGCCCGGGACTAGCGGGAACAGATACGCAGTATTTT	CASSPGLAGTDTQYF	TRBV5-1*01	TRBV5-1	TRBJ2-3*01	TRBJ2-3	TRBD2*02	TRBD2	11	14	26	27	2	0	2
10	4.08E-06	TGCGCCAGCAGCCCACAGGGTGGGAACACCGGGGAGCTGTTTTTT	CASSPQGGNTGELFF	TRBV4-3*01	TRBV4-3	TRBJ2-2*01	TRBJ2-2	TRBD1*01	TRBD1	12	14	19	23	1	3	4
10	4.08E-06	TGCGCCAGCAGCCGCACCATCGGGAGGGTAGAGACCCAGTACTTC	CASSRTIGRVETQYF	TRBV4-1*02, TRBV4-1*01	TRBV4-1	TRBJ2-5*01	TRBJ2-5	TRBD2*02	TRBD2	12	20	27	29	7	1	8
10	4.08E-06	TGCGCCAGCAGCCGATGGGGGGGCCAGGGTGAAAAACTGTTTTTT	CASSRWGGQGEKLFF	TRBV4-1*02, TRBV4-1*01	TRBV4-1	TRBJ1-4*01	TRBJ1-4	TRBD2*01	TRBD2	12	16	22	29	3	6	9
10	4.08E-06	TGCGCCAGCAGCCACCTAGCGGGAGCGGAGGAGACCCAGTACTTC	CASSHLAGAEETQYF	TRBV4-3*03, TRBV4-3*01, TRBV4-3*04	TRBV4-3	TRBJ2-5*01	TRBJ2-5	TRBD2*02	TRBD2	13	15	24	30	1	5	6
10	4.08E-06	TGCGCCAGCAGCCAAGTTCAGAGCAGAAATGAAAAACTGTTTTTT	CASSQVQSRNEKLFF	TRBV4-3*01	TRBV4-3	TRBJ1-4*01	TRBJ1-4	TRBD1*01, TRBD2*02, TRBD2*01	TRBD1, TRBD2	15	23	25	27	7	1	8
10	4.08E-06	TGCGCCAGCAGCCAAGTTGGGACAGGGGTATCTCCCCTCCACTTT	CASSQVGTGVSPLHF	TRBV4-1*02, TRBV4-1*01	TRBV4-1	TRBJ1-6*01	TRBJ1-6	TRBD1*01	TRBD1	15	18	27	33	2	5	7
10	4.08E-06	TGCGCCAGCAGCCAAGTTGGAGGGGCGAGGACTGAAGCTTTCTTT	CASSQVGGARTEAFF	TRBV4-3*01	TRBV4-3	TRBJ1-1*01	TRBJ1-1	TRBD2*02	TRBD2	15	18	23	30	2	6	8
10	4.08E-06	TGCGCCAGCAGCCAAGTCCACGGGGCGCAGGGACCCCAGCATTTT	CASSQVHGAQGPQHF	TRBV4-1*02, TRBV4-1*01	TRBV4-1	TRBJ1-5*01	TRBJ1-5	TRBD1*01, TRBD2*01	TRBD1, TRBD2	15	27	31	33	11	1	12
10	4.08E-06	TGCGCCAGCAGCCAAGTGCAGGAACCGAACACTGAAGCTTTCTTT	CASSQVQEPNTEAFF	TRBV4-3*01	TRBV4-3	TRBJ1-1*01	TRBJ1-1	TRBD1*01	TRBD1	15	18	21	26	2	4	6
10	4.08E-06	TGCGCCAGCAGCCAAGGATCAGGGAGAGGCAATGAGCAGTTCTTC	CASSQGSGRGNEQFF	TRBV4-3*01	TRBV4-3	TRBJ2-1*01	TRBJ2-1	TRBD1*01, TRBD2*02	TRBD1, TRBD2	15	19	23	29	3	5	8
10	4.08E-06	TGCGCCAGCAGCCAAGGAACCAAGGGAACCACTGAAGCTTTCTTT	CASSQGTKGTTEAFF	TRBV4-3*01	TRBV4-3	TRBJ1-1*01	TRBJ1-1	TRBD1*01, TRBD2*02, TRBD2*01	TRBD1, TRBD2	15	23	26	29	7	2	9
10	4.08E-06	TGCGCCAGCAGCCAAGATTCCAGGGGGCCCGGGGAGCTGTTTTTT	CASSQDSRGPGELFF	TRBV4-1*02, TRBV4-1*01	TRBV4-1	TRBJ2-2*01	TRBJ2-2	TRBD1*01	TRBD1	16	20	27	28	3	0	3
10	4.08E-06	TGCGCCAGCAGCCAAGATATGAGCGTTAATCAGCCCCAGCATTTT	CASSQDMSVNQPQHF	TRBV4-3*01	TRBV4-3	TRBJ1-5*01	TRBJ1-5	TRBD2*02, TRBD2*01	TRBD2	16	21	24	27	4	2	6
10	4.08E-06	TGCGCCAGCAGCCAAGACAGGGTGGCGAACACTGAAGCTTTCTTT	CASSQDRVANTEAFF	TRBV4-3*01	TRBV4-3	TRBJ1-1*01	TRBJ1-1	TRBD1*01	TRBD1	16	17	21	26	0	4	4
10	4.08E-06	TGCGCCAGCAGCCAAGAGACAGCGGGCGCAGATACGCAGTATTTT	CASSQETAGADTQYF	TRBV4-3*01	TRBV4-3	TRBJ2-3*01	TRBJ2-3	TRBD2*02, TRBD2*01	TRBD2	16	20	25	28	3	2	5
10	4.08E-06	TGCGCCAGCAGCGGCTACGAGGAGGGAGGAGAGACCCAGTACTTC	CASSGYEEGGETQYF	TRBV5-1*01	TRBV5-1	TRBJ2-5*01	TRBJ2-5	TRBD2*02	TRBD2	11	23	28	29	11	0	11
10	4.08E-06	TGCGCCAGCAGCGGAACGGGACTAGCTGGCAATGAGCAGTTCTTC	CASSGTGLAGNEQFF	TRBV5-1*01	TRBV5-1	TRBJ2-1*01	TRBJ2-1	TRBD2*02, TRBD2*01	TRBD2	11	17	25	29	5	3	8
10	4.08E-06	TGCGCCAGCAGCACGGCTGGGCAGGGAAACACTGAAGCTTTCTTT	CASSTAGQGNTEAFF	TRBV5-1*01	TRBV5-1	TRBJ1-1*01	TRBJ1-1	TRBD1*01	TRBD1	11	21	25	27	9	1	10
10	4.08E-06	TGCAGTGCTAGGCGCGGACTAGGTCTTGGTGAGACCCAGTACTTC	CSARRGLGLGETQYF	TRBV20-1*06, TRBV20-1*03, TRBV20-1*01, TRBV20-1*04, TRBV20-1*05, TRBV20-1*02, TRBV20-1*07	TRBV20-1	TRBJ2-5*01	TRBJ2-5	TRBD2*02, TRBD2*01	TRBD2	10	15	21	30	4	8	12
10	4.08E-06	TGCAGTGCTAGACCTAGCGGGAGGGGGGGAGACATTCAGTACTTC	CSARPSGRGGDIQYF	TRBV20-1*01, TRBV20-1*04, TRBV20-1*05, TRBV20-1*07	TRBV20-1	TRBJ2-4*01	TRBJ2-4	TRBD2*02	TRBD2	11	13	24	31	1	6	7
10	4.08E-06	TGCAGTGCTAGAGTGGGCGGGAGTGTCACAGATACGCCGTATTTT	CSARVGGSVTDTPYF	TRBV20-1*01, TRBV20-1*04, TRBV20-1*05, TRBV20-1*07	TRBV20-1	TRBJ2-3*01	TRBJ2-3	TRBD2*02	TRBD2	12	16	22	26	3	3	6
10	4.08E-06	TGCAGTGCTAGAGATTTAGGAGCCTCTAGGGCCAAAGCTTTCTTT	CSARDLGASRAKAFF	TRBV20-1*01, TRBV20-1*05, TRBV20-1*07	TRBV20-1	TRBJ1-1*01	TRBJ1-1	TRBD1*01, TRBD2*02, TRBD2*01	TRBD1, TRBD2	13	27	30	34	13	3	16
10	4.08E-06	TGCAGTGCTAGAGATCCCAGGGGAATTTCCGGGGAACTGTTTTTT	CSARDPRGISGELFF	TRBV20-1*01, TRBV20-1*05, TRBV20-1*07	TRBV20-1	TRBJ2-2*01	TRBJ2-2	TRBD1*01	TRBD1	13	17	22	28	3	5	8
10	4.08E-06	TGCAGTGCCGGGACTAGCGGGAGGAGGGGCCATGAGCAGTTCTTC	CSAGTSGRRGHEQFF	TRBV20-1*06, TRBV20-1*03, TRBV20-1*01, TRBV20-1*04, TRBV20-1*05, TRBV20-1*02, TRBV20-1*07	TRBV20-1	TRBJ2-1*01	TRBJ2-1	TRBD2*02	TRBD2	7	9	23	31	1	7	8
10	4.08E-06	TGCAGCGTCCCCGACCCGGGATAAGCCAAAAACATTCAGTACTTC	CSVPDPG*AKNIQYF	TRBV29-1*01, TRBV29-1*03	TRBV29-1	TRBJ2-4*01	TRBJ2-4	TRBD2*02, TRBD2*01	TRBD2	7	16	20	23	8	2	10
10	4.08E-06	TGCAGCGCCCCTGGGACGGACCTAGCCAAAAACATTCAGTACTTC	CSAPGTDLAKNIQYF	TRBV29-1*01, TRBV29-1*03	TRBV29-1	TRBJ2-4*01	TRBJ2-4	TRBD1*01, TRBD2*02, TRBD2*01	TRBD1, TRBD2	7	12	16	23	4	6	10
10	4.08E-06	TGTGCCACCCCCCAGTGGTCTGGGAGTCAGATACGCAGTATTTT	CATPQWS~ESDTQYF	TRBV19*01, TRBV19*03, TRBV19*02	TRBV19	TRBJ2-3*01	TRBJ2-3	TRBD2*01	TRBD2	6	7	12	27	0	14	14
10	4.08E-06	TGTGCCAGCTCATCGGACTAGTATGAGCCGGGGAGCTGTTTTTT	CASSSD*~*AGELFF	TRBV6-6*04	TRBV6-6	TRBJ2-2*01	TRBJ2-2	TRBD2*02, TRBD2*01	TRBD2	6	14	20	27	7	6	13
10	4.08E-06	TGTGCCAGCACTCCCGCGCAGCCCGGGCCAACGTCCTGACTTTC	CASTPAQ~RANVLTF	TRBV6-3*01, TRBV6-2*01	TRBV6-3, TRBV6-2	TRBJ2-6*01	TRBJ2-6	TRBD2*02	TRBD2	9	10	16	24	0	7	7
10	4.08E-06	TGTGCCAGCAGTTGAACTAGCGGGTATACAATGAGCAGTTCTTC	CASS*TS~VYNEQFF	TRBV6-3*01, TRBV6-2*01	TRBV6-3, TRBV6-2	TRBJ2-1*01	TRBJ2-1	TRBD2*02, TRBD2*01	TRBD2	12	15	23	26	2	2	4
10	4.08E-06	TGTGCCAGCAGTTACTCGAATAGTGAAATGAAAAACTGTTTTTT	CASSYSN~*NEKLFF	TRBV6-7*01	TRBV6-7	TRBJ1-4*01	TRBJ1-4	TRBD2*02, TRBD2*01	TRBD2	16	20	23	26	3	2	5
10	4.08E-06	TGTGCCAGCAGTCCCCAGGGAAGGGCTTCTACGAGCAGTACTTC	CASSPQG~GFYEQYF	TRBV11-2*01	TRBV11-2	TRBJ2-7*01	TRBJ2-7	TRBD1*01	TRBD1	10	15	19	28	4	8	12
10	4.08E-06	TGTGCCAGCAGTATGTGGGGCCCAACACCGGGGAGCTGTTTTTT	CASSMWG~NTGELFF	TRBV6-1*01	TRBV6-1	TRBJ2-2*01	TRBJ2-2	TRBD1*01	TRBD1	11	16	20	23	4	2	6
10	4.08E-06	TGTGCCAGCAGCTTCCCCGACACCCAAAAGAGACCCAGTACTTC	CASSFPD~PKETQYF	TRBV7-9*03, TRBV7-9*01, TRBV7-9*04, TRBV7-9*02	TRBV7-9	TRBJ2-5*01	TRBJ2-5	TRBD2*01	TRBD2	13	14	18	27	0	8	8
10	4.08E-06	TGTGCCAGCAGCTTGGTATCAGGGCTGGAAACACCATATATTTT	CASSLVS~AGNTIYF	TRBV5-4*01	TRBV5-4	TRBJ1-3*01	TRBJ1-3	TRBD1*01	TRBD1	15	19	23	24	3	0	3
10	4.08E-06	TGTGCCAGCAGCTTATTCCCCGGGACTAGTAAGAGCAGTACTTC	CASSLFP~D**EQYF	TRBV14*01, TRBV14*02	TRBV14	TRBJ2-7*01	TRBJ2-7	TRBD2*02, TRBD2*01	TRBD2	11	21	28	32	9	3	12
10	4.08E-06	TGTGCCAGCAGCTCGATACAGGGACCACCTATGGCTACACCTTC	CASSSIQ~TTYGYTF	TRBV11-3*01, TRBV11-3*02	TRBV11-3	TRBJ1-2*01	TRBJ1-2	TRBD1*01	TRBD1	12	17	22	28	4	5	9
10	4.08E-06	TGTGCCAGCAGCTGACAGGGACCCGGTACGATGGCTACACCTTC	CASS*QG~RYDGYTF	TRBV11-3*01	TRBV11-3	TRBJ1-2*01	TRBJ1-2	TRBD1*01	TRBD1	12	13	19	30	0	10	10
10	4.08E-06	TGTGCCAGCAGCCAAGATTTGCAGGGCGAAACACCATATATTTT	CASSQDL~GRNTIYF	TRBV4-2*01	TRBV4-2	TRBJ1-3*01	TRBJ1-3	TRBD1*01	TRBD1	16	21	25	27	4	1	5
10	4.08E-06	TGTGCCAGCAGCCAAAAGGGGCGGGAGAAGGTGAGCAGTTCTTC	CASSQKG~GEGEQFF	TRBV3-1*01	TRBV3-1	TRBJ2-1*01	TRBJ2-1	TRBD2*02	TRBD2	14	20	26	31	5	4	9
10	4.08E-06	TGTGCCAGCAGCAAAAGCGGGGCTCCACAGATACGCAGTATTTT	CASSKSG~STDTQYF	TRBV5-6*01	TRBV5-6	TRBJ2-3*01	TRBJ2-3	TRBD2*01	TRBD2	11	15	21	25	3	3	6
10	4.08E-06	TGCAGCGTAGAACTAGCGGGAGGGCGTCCGGGGAGCTGTTTTTT	CSVELAG~ASGELFF	TRBV29-1*01	TRBV29-1	TRBJ2-2*01	TRBJ2-2	TRBD2*02	TRBD2	11	12	23	27	0	3	3
10	4.08E-06	TGTGCCTCTGGAGGGGAGGGCCCCCTCAGAGACCCAGTACTTC	CASGGEG~PSETQYF	TRBV6-6*04	TRBV6-6	TRBJ2-5*01	TRBJ2-5	TRBD1*01, TRBD2*02	TRBD1, TRBD2	5	19	25	27	13	1	14
10	4.08E-06	TGTGCCAGTGACAGGGCCTCTTCCCAATCAGCCCCAGCATTTT	CASDRAS~PNQPQHF	TRBV27*01	TRBV27	TRBJ1-5*01	TRBJ1-5	TRBD1*01	TRBD1	7	9	15	24	1	8	9
10	4.08E-06	TGTGCCAGCAGTTTCAAGCGGGAGGGCCACCGAGCAGTACTTC	CASSFKR~RATEQYF	TRBV28*01	TRBV28	TRBJ2-7*01	TRBJ2-7	TRBD2*02	TRBD2	13	16	25	30	2	4	6
10	4.08E-06	TGTGCCAGCAGTTACGAAGGGGGTTAACTATGGCTACACCTTC	CASSYEG~VNYGYTF	TRBV6-3*01, TRBV6-2*01	TRBV6-3, TRBV6-2	TRBJ1-2*01	TRBJ1-2	TRBD1*01	TRBD1	14	17	22	24	2	1	3
10	4.08E-06	TGTGCCAGCAGTCTATGGGGGTTTTGGTGATACGCAGTATTTT	CASSLWG~FGDTQYF	TRBV7-3*05, TRBV7-3*01	TRBV7-3	TRBJ2-3*01	TRBJ2-3	TRBD1*01, TRBD2*01	TRBD1, TRBD2	10	16	20	28	5	7	12
10	4.08E-06	TGTGCCAGCAGTCCCGGGACAGGGTACCACTGAAGCTTTCTTT	CASSPGT~GTTEAFF	TRBV12-4*01, TRBV12-3*01	TRBV12-4, TRBV12-3	TRBJ1-1*01	TRBJ1-1	TRBD1*01	TRBD1	11	15	23	27	3	3	6
10	4.08E-06	TGTGCCAGCAGTGAGGGGACAGAAGAATGAAAAACTGTTTTTT	CASSEGT~KNEKLFF	TRBV2*01, TRBV2*03	TRBV2	TRBJ1-4*01	TRBJ1-4	TRBD1*01	TRBD1	13	15	21	25	1	3	4
10	4.08E-06	TGTGCCAGCAGCTTTTTGTTGAAGGGAAGAGACCCAGTACTTC	CASSFLL~REETQYF	TRBV7-9*03, TRBV7-9*01, TRBV7-9*04, TRBV7-9*02	TRBV7-9	TRBJ2-5*01	TRBJ2-5	TRBD1*01, TRBD2*02	TRBD1, TRBD2	13	22	25	26	8	0	8
10	4.08E-06	TGTGCCAGCAGCTTAGTTGGGTGGGTGCACTGAAGCTTTCTTT	CASSLVG~GCTEAFF	TRBV7-9*01, TRBV7-9*02	TRBV7-9	TRBJ1-1*01	TRBJ1-1	TRBD1*01, TRBD2*02, TRBD2*01	TRBD1, TRBD2	15	22	24	27	6	2	8
10	4.08E-06	TGTGCCAGCAGCCCGCCCCCCGGGGGCTCACGAGCAGTACTTC	CASSPPP~GAHEQYF	TRBV11-3*01, TRBV11-3*02	TRBV11-3	TRBJ2-7*01	TRBJ2-7	TRBD2*01	TRBD2	11	15	21	29	3	7	10
10	4.08E-06	TGTGCCAGCAGCCAGAAGGAAAAGGAAGTATGGCTACACCTTC	CASSQKE~RKYGYTF	TRBV3-1*01	TRBV3-1	TRBJ1-2*01	TRBJ1-2	TRBD1*01, TRBD2*02, TRBD2*01	TRBD1, TRBD2	13	23	25	28	9	2	11
10	4.08E-06	TGTGCCAGCAGCCAAGGGACATCCGAACACTGAAGCTTTCTTT	CASSQGT~PNTEAFF	TRBV3-1*01	TRBV3-1	TRBJ1-1*01	TRBJ1-1	TRBD1*01	TRBD1	15	16	20	24	0	3	3
10	4.08E-06	TGCGCCAGCAGCCGGGGGGGAAATCGGCAATGAGCAGTTCTTC	CASSRGG~IGNEQFF	TRBV5-1*01	TRBV5-1	TRBJ2-1*01	TRBJ2-1	TRBD2*01	TRBD2	11	12	19	27	0	7	7
10	4.08E-06	TGCGCCAGCAGCCAAAAGACAGGGGTACAATGAGCAGTTCTTC	CASSQKT~GYNEQFF	TRBV4-1*02, TRBV4-1*01	TRBV4-1	TRBJ2-1*01	TRBJ2-1	TRBD1*01	TRBD1	14	17	24	25	2	0	2
10	4.08E-06	TGTGCTAGTGGTTTGAACTCAGGGTCAGATACGCAGTATTTT	CASGLNSGSDTQYF	TRBV12-5*01	TRBV12-5	TRBJ2-3*01	TRBJ2-3	TRBD1*01	TRBD1	14	19	23	25	4	1	5
10	4.08E-06	TGTGCCTGTCCACGGAACAGATGGGACTATGGCTACACCTTC	CACPRNRWDYGYTF	TRBV30*05, TRBV30*01	TRBV30	TRBJ1-2*01	TRBJ1-2	TRBD1*01	TRBD1	7	16	19	25	8	5	13
10	4.08E-06	TGTGCCTGTAGCCGCAGGGGTAGCAATCAGCCCCAGCATTTT	CACSRRGSNQPQHF	TRBV30*05, TRBV30*01	TRBV30	TRBJ1-5*01	TRBJ1-5	TRBD1*01	TRBD1	7	14	19	20	6	0	6
10	4.08E-06	TGTGCCTGGACCGGAGGCATGTTTAATTCACCCCTCCACTTT	CAWTGGMFNSPLHF	TRBV30*05, TRBV30*01	TRBV30	TRBJ1-6*01	TRBJ1-6	TRBD2*02	TRBD2	9	12	16	23	2	6	8
10	4.08E-06	TGTGCCTGGACGGCTGGACTAGCGGGAGTCGAGCAGTACTTC	CAWTAGLAGVEQYF	TRBV30*05, TRBV30*01	TRBV30	TRBJ2-7*01	TRBJ2-7	TRBD2*02	TRBD2	9	15	27	29	5	1	6
10	4.08E-06	TGTGCCTGGAGTCCCGGCTTGGTAAATGAAAAACTGTTTTTT	CAWSPGLVNEKLFF	TRBV30*01	TRBV30	TRBJ1-4*01	TRBJ1-4	TRBD2*02, TRBD2*01	TRBD2	11	12	15	24	0	8	8
10	4.08E-06	TGTGCCTGGAGTGTTGAATCGGGAACAGGGGAGCAGTACTTC	CAWSVESGTGEQYF	TRBV30*01	TRBV30	TRBJ2-7*01	TRBJ2-7	TRBD1*01	TRBD1	13	24	30	33	10	2	12
10	4.08E-06	TGTGCCTGGAGTGTAACAGGGGAGGCCTACGAGCAGTACTTC	CAWSVTGEAYEQYF	TRBV30*01	TRBV30	TRBJ2-7*01	TRBJ2-7	TRBD1*01	TRBD1	13	15	21	25	1	3	4
10	4.08E-06	TGTGCCTGGAGTGCGGACCCTAGCAATCAGCCCCAGCATTTT	CAWSADPSNQPQHF	TRBV30*01	TRBV30	TRBJ1-5*01	TRBJ1-5	TRBD1*01, TRBD2*02, TRBD2*01	TRBD1, TRBD2	12	14	17	20	1	2	3
10	4.08E-06	TGTGCCTGGAGTGGTGTGCTAGCAGCCCTCGAGCAGTACTTC	CAWSGVLAALEQYF	TRBV30*01	TRBV30	TRBJ2-7*01	TRBJ2-7	TRBD2*02, TRBD2*01	TRBD2	12	18	22	29	5	6	11
10	4.08E-06	TGTGCCTGGAGTGAAGGGAGAGATAATTCACCCCTCCACTTT	CAWSEGRDNSPLHF	TRBV30*01	TRBV30	TRBJ1-6*01	TRBJ1-6	TRBD2*02	TRBD2	12	15	19	22	2	2	4
10	4.08E-06	TGTGCCTGGAGTACCGGACAGGGCGACACTGAAGCTTTCTTT	CAWSTGQGDTEAFF	TRBV30*01	TRBV30	TRBJ1-1*01	TRBJ1-1	TRBD1*01	TRBD1	11	15	22	25	3	2	5
10	4.08E-06	TGTGCCTGGAGTAATGCGGGTCCCTCCTACGAGCAGTACTTC	CAWSNAGPSYEQYF	TRBV30*01	TRBV30	TRBJ2-7*01	TRBJ2-7	TRBD2*02, TRBD2*01	TRBD2	11	15	19	23	3	3	6
10	4.08E-06	TGTGCCTGGAGCCCTCCCGGACAGGCCTATGGCTACACCTTC	CAWSPPGQAYGYTF	TRBV30*05, TRBV30*01	TRBV30	TRBJ1-2*01	TRBJ1-2	TRBD2*02	TRBD2	10	11	18	26	0	7	7
10	4.08E-06	TGTGCCTGGAGCGAGGACAGGACAGATCAGCCCCAGCATTTT	CAWSEDRTDQPQHF	TRBV30*01	TRBV30	TRBJ1-5*01	TRBJ1-5	TRBD1*01	TRBD1	10	14	20	25	3	4	7
10	4.08E-06	TGTGCCTGGAGATGGACGGGGATAGGGGGTGGCTACACCTTC	CAWRWTGIGGGYTF	TRBV30*05, TRBV30*01	TRBV30	TRBJ1-2*01	TRBJ1-2	TRBD1*01	TRBD1	10	23	28	29	12	0	12
10	4.08E-06	TGTGCCTGGAACCCGGGAGGGGGTCCCTACGAGCAGTACTTC	CAWNPGGGPYEQYF	TRBV30*05, TRBV30*01	TRBV30	TRBJ2-7*01	TRBJ2-7	TRBD2*02	TRBD2	9	13	20	25	3	4	7
10	4.08E-06	TGTGCCTGGAACCAACCTAGCGTGAGCTACGAGCAGTACTTC	CAWNQPSVSYEQYF	TRBV30*05, TRBV30*01	TRBV30	TRBJ2-7*01	TRBJ2-7	TRBD2*02, TRBD2*01	TRBD2	9	16	21	26	6	4	10
10	4.08E-06	TGTGCCACTAGGCGTAGAGGAGGGACAACAGCCTACACCTTC	CATRRRGGTTAYTF	TRBV6-1*01	TRBV6-1	TRBJ1-2*01	TRBJ1-2	TRBD1*01, TRBD2*02	TRBD1, TRBD2	6	21	26	32	14	5	19
10	4.08E-06	TGTGCCACCTCGGGACTAGCGGGAACTGATACGCAGTATTTT	CATSGLAGTDTQYF	TRBV6-4*02, TRBV6-4*01	TRBV6-4	TRBJ2-3*01	TRBJ2-3	TRBD2*02	TRBD2	6	11	23	27	4	3	7
10	4.08E-06	TGTGCCACCCTAAGTCGGGGAAGGAACACTGAAGCTTTCTTT	CATLSRGRNTEAFF	TRBV6-5*01	TRBV6-5	TRBJ1-1*01	TRBJ1-1	TRBD2*01	TRBD2	6	15	19	23	8	3	11
10	4.08E-06	TGTGCCACCGAAGGGACTAGCTCTACCAGGGAGCAGTACTTC	CATEGTSSTREQYF	TRBV27*01	TRBV27	TRBJ2-7*01	TRBJ2-7	TRBD2*02, TRBD2*01	TRBD2	6	12	20	30	5	9	14
10	4.08E-06	TGTGCCACCAGTGATCCCGGACGGGAAGAGACCCAGTACTTC	CATSDPGREETQYF	TRBV24-1*01	TRBV24-1	TRBJ2-5*01	TRBJ2-5	TRBD1*01, TRBD2*02, TRBD2*01	TRBD1, TRBD2	14	18	21	25	3	3	6
10	4.08E-06	TGTGCCACCAGCAGAGGGGGGGGGGGCCAGCCCCAGCATTTT	CATSRGGGGQPQHF	TRBV15*02	TRBV15	TRBJ1-5*01	TRBJ1-5	TRBD2*01	TRBD2	11	19	25	27	7	1	8
10	4.08E-06	TGTGCCACCAGCAGAGGGACAGGGAAAAACATTCAGTACTTC	CATSRGTGKNIQYF	TRBV15*02	TRBV15	TRBJ2-4*01	TRBJ2-4	TRBD1*01	TRBD1	11	15	23	24	3	0	3
10	4.08E-06	TGTGCCAGTCGTACCGGGACGGCCACCGGGGAGCTGTTTTTT	CASRTGTATGELFF	TRBV11-1*01	TRBV11-1	TRBJ2-2*01	TRBJ2-2	TRBD1*01, TRBD2*02, TRBD2*01	TRBD1, TRBD2	7	15	19	23	7	3	10
10	4.08E-06	TGTGCCAGTGGACAGGGGATAGCCAAAAACATTCAGTACTTC	CASGQGIAKNIQYF	TRBV7-2*04, TRBV7-2*01	TRBV7-2	TRBJ2-4*01	TRBJ2-4	TRBD1*01	TRBD1	7	9	17	20	1	2	3
10	4.08E-06	TGTGCCAGTACATCTACGCACTGGAATTCACCCCTCCACTTT	CASTSTHWNSPLHF	TRBV27*01	TRBV27	TRBJ1-6*01	TRBJ1-6	TRBD1*01, TRBD2*02, TRBD2*01	TRBD1, TRBD2	7	9	11	24	1	12	13
10	4.08E-06	TGTGCCAGTAGTCCTCAGGGGGCCCACAATGAGCAGTTCTTC	CASSPQGAHNEQFF	TRBV19*01, TRBV19*03, TRBV19*02	TRBV19	TRBJ2-1*01	TRBJ2-1	TRBD1*01	TRBD1	11	15	22	25	3	2	5
10	4.08E-06	TGTGCCAGTAGTCCCCCCCGGGCCCCGCGGACCCAGTACTTC	CASSPPRAPRTQYF	TRBV19*01, TRBV19*03, TRBV19*02	TRBV19	TRBJ2-5*01	TRBJ2-5	TRBD2*01	TRBD2	11	12	19	29	0	9	9
10	4.08E-06	TGTGCCAGTAGTGTGACTTCCGGGCAAACTGAAGCTTTCTTT	CASSVTSGQTEAFF	TRBV19*01, TRBV19*02	TRBV19	TRBJ1-1*01	TRBJ1-1	TRBD1*01, TRBD2*02, TRBD2*01	TRBD1, TRBD2	11	21	24	27	9	2	11
10	4.08E-06	TGTGCCAGTAGTGCCACAGGGGGCCGCACTGAAGCTTTCTTT	CASSATGGRTEAFF	TRBV19*01, TRBV19*03, TRBV19*02	TRBV19	TRBJ1-1*01	TRBJ1-1	TRBD1*01	TRBD1	11	15	23	26	3	2	5
10	4.08E-06	TGTGCCAGTAGTGAGAGGGGGCGCGCCGGGGAGCTGTTTTTT	CASSERGRAGELFF	TRBV19*01, TRBV19*03, TRBV19*02	TRBV19	TRBJ2-2*01	TRBJ2-2	TRBD1*01	TRBD1	11	15	21	25	3	3	6
10	4.08E-06	TGTGCCAGTAGTATGTGGGGACGGGGGGAGACCCAGTACTTC	CASSMWGRGETQYF	TRBV19*01, TRBV19*02	TRBV19	TRBJ2-5*01	TRBJ2-5	TRBD2*01	TRBD2	13	21	26	27	7	0	7
10	4.08E-06	TGTGCCAGTAGTATAAGGGGGGCGGACGGGGAGCTGTTTTTT	CASSIRGADGELFF	TRBV19*01, TRBV19*02	TRBV19	TRBJ2-2*01	TRBJ2-2	TRBD1*01, TRBD2*01	TRBD1, TRBD2	14	17	22	26	2	3	5
10	4.08E-06	TGTGCCAGTAGTAGAGAGGGGATCGGCACTGAAGCTTTCTTT	CASSREGIGTEAFF	TRBV19*01, TRBV19*02	TRBV19	TRBJ1-1*01	TRBJ1-1	TRBD1*01, TRBD2*02, TRBD2*01	TRBD1, TRBD2	16	18	21	26	1	4	5
10	4.08E-06	TGTGCCAGTAGCCCTCCAGGGGGGAACACTGAAGCTTTCTTT	CASSPPGGNTEAFF	TRBV19*01, TRBV19*03, TRBV19*02	TRBV19	TRBJ1-1*01	TRBJ1-1	TRBD1*01	TRBD1	11	16	22	23	4	0	4
10	4.08E-06	TGTGCCAGTAGCCATAGGGGGGTTAGGGAGACCCAGTACTTC	CASSHRGVRETQYF	TRBV19*01, TRBV19*03, TRBV19*02	TRBV19	TRBJ2-5*01	TRBJ2-5	TRBD1*01, TRBD2*01	TRBD1, TRBD2	7	15	20	27	7	6	13
10	4.08E-06	TGTGCCAGTAGGGGGGGGGGGCGCGGCCAGCCCCAGCATTTT	CASRGGGRGQPQHF	TRBV12-4*01, TRBV12-3*01	TRBV12-4, TRBV12-3	TRBJ1-5*01	TRBJ1-5	TRBD2*01	TRBD2	7	14	20	27	6	6	12
10	4.08E-06	TGTGCCAGTAGGGGACAGGTCGTTCAAGAGACCCAGTACTTC	CASRGQVVQETQYF	TRBV2*01, TRBV2*03	TRBV2	TRBJ2-5*01	TRBJ2-5	TRBD1*01	TRBD1	7	11	18	24	3	5	8
10	4.08E-06	TGTGCCAGTAAGGGACAGAGGTACCAAGAGACCCAGTACTTC	CASKGQRYQETQYF	TRBV19*01, TRBV19*03, TRBV19*02	TRBV19	TRBJ2-5*01	TRBJ2-5	TRBD1*01	TRBD1	9	11	17	22	1	4	5
10	4.08E-06	TGTGCCAGCTCCCTCGGTGGGGCGGGTTACGAGCAGTACTTC	CASSLGGAGYEQYF	TRBV5-6*01	TRBV5-6	TRBJ2-7*01	TRBJ2-7	TRBD1*01, TRBD2*02, TRBD2*01	TRBD1, TRBD2	8	18	22	27	9	4	13
10	4.08E-06	TGTGCCAGCCTCCGGGTGGACAGGCCCTACGAGCAGTACTTC	CASLRVDRPYEQYF	TRBV28*01	TRBV28	TRBJ2-7*01	TRBJ2-7	TRBD1*01	TRBD1	8	17	23	25	8	1	9
10	4.08E-06	TGTGCCAGCCTAGCGGGAGGGCCCCTAAATGAGCAGTTCTTC	CASLAGGPLNEQFF	TRBV14*01, TRBV14*02	TRBV14	TRBJ2-1*01	TRBJ2-1	TRBD2*02	TRBD2	8	9	20	27	0	6	6
10	4.08E-06	TGTGCCAGCCCCTCGACAGGGCCAGACACTGAAGCTTTCTTT	CASPSTGPDTEAFF	TRBV6-6*04	TRBV6-6	TRBJ1-1*01	TRBJ1-1	TRBD1*01	TRBD1	8	14	20	25	5	4	9
10	4.08E-06	TGTGCCAGCCGAATCAGGAACCTGAACACTGAAGCTTTCTTT	CASRIRNLNTEAFF	TRBV6-3*01, TRBV6-2*01	TRBV6-3, TRBV6-2	TRBJ1-1*01	TRBJ1-1	TRBD1*01	TRBD1	8	14	17	22	5	4	9
10	4.08E-06	TGTGCCAGCGCCCTGCTACTAGGAGTATGGGAGCAGTACTTC	CASALLLGVWEQYF	TRBV5-5*01, TRBV5-5*02, TRBV5-5*03	TRBV5-5	TRBJ2-7*01	TRBJ2-7	TRBD1*01, TRBD2*02, TRBD2*01	TRBD1, TRBD2	8	10	14	30	1	15	16
10	4.08E-06	TGTGCCAGCGCCGGGACGAGTGTGCACTATGGCTACACCTTC	CASAGTSVHYGYTF	TRBV5-4*01, TRBV5-4*03, TRBV5-4*04	TRBV5-4	TRBJ1-2*01	TRBJ1-2	TRBD1*01, TRBD2*02, TRBD2*01	TRBD1, TRBD2	8	12	16	25	3	8	11
10	4.08E-06	TGTGCCAGCGCGGACAGGGGAATTTCCTACGAGCAGTACTTC	CASADRGISYEQYF	TRBV27*01	TRBV27	TRBJ2-7*01	TRBJ2-7	TRBD1*01	TRBD1	8	11	19	24	2	4	6
10	4.08E-06	TGTGCCAGCGGTAGGACAGGGGGCGTCTACGAGCAGTACTTC	CASGRTGGVYEQYF	TRBV27*01	TRBV27	TRBJ2-7*01	TRBJ2-7	TRBD1*01	TRBD1	8	13	23	26	4	2	6
10	4.08E-06	TGTGCCAGCATTAGTCACCCCAGTGGGAATACGCAGTATTTT	CASISHPSGNTQYF	TRBV6-3*01, TRBV6-2*01	TRBV6-3, TRBV6-2	TRBJ2-3*01	TRBJ2-3	TRBD2*02, TRBD2*01	TRBD2	9	11	15	28	1	12	13
10	4.08E-06	TGTGCCAGCACTCAACGCCATGGCACCGGGGAGCTGTTTTTT	CASTQRHGTGELFF	TRBV28*01	TRBV28	TRBJ2-2*01	TRBJ2-2	TRBD1*01, TRBD2*02, TRBD2*01	TRBD1, TRBD2	9	16	18	23	6	4	10
10	4.08E-06	TGTGCCAGCACCTTCCCAGGACAGGGATTGGGCTACACCTTC	CASTFPGQGLGYTF	TRBV28*01	TRBV28	TRBJ1-2*01	TRBJ1-2	TRBD1*01	TRBD1	9	18	25	30	8	4	12
10	4.08E-06	TGTGCCAGCACCTACAGGGGGCTGGGATACGAGCAGTACTTC	CASTYRGLGYEQYF	TRBV5-6*01	TRBV5-6	TRBJ2-7*01	TRBJ2-7	TRBD1*01	TRBD1	9	13	21	27	3	5	8
10	4.08E-06	TGTGCCAGCACCCCTCGGAGTGACAACTACGAGCAGTACTTC	CASTPRSDNYEQYF	TRBV11-3*01, TRBV11-3*02	TRBV11-3	TRBJ2-7*01	TRBJ2-7	TRBD1*01, TRBD2*02	TRBD1, TRBD2	9	10	14	26	0	11	11
10	4.08E-06	TGTGCCAGCACCCCGGGAGGGACATTCTACGAGCAGTACTTC	CASTPGGTFYEQYF	TRBV27*01	TRBV27	TRBJ2-7*01	TRBJ2-7	TRBD2*02	TRBD2	9	13	20	26	3	5	8
10	4.08E-06	TGTGCCAGCACCCGGGTGGGGTCGGATCAGCCCCAGCATTTT	CASTRVGSDQPQHF	TRBV6-1*01	TRBV6-1	TRBJ1-5*01	TRBJ1-5	TRBD1*01, TRBD2*02, TRBD2*01	TRBD1, TRBD2	9	17	20	25	7	4	11
10	4.08E-06	TGTGCCAGCACCCGGGGGCGGGTTTCGGAGACCCAGTACTTC	CASTRGRVSETQYF	TRBV7-9*03, TRBV7-9*01, TRBV7-9*04, TRBV7-9*02	TRBV7-9	TRBJ2-5*01	TRBJ2-5	TRBD1*01, TRBD2*01	TRBD1, TRBD2	9	13	18	27	3	8	11
10	4.08E-06	TGTGCCAGCACCGTCAAGACCGGACCAACGACCCAGTACTTC	CASTVKTGPTTQYF	TRBV28*01	TRBV28	TRBJ2-5*01	TRBJ2-5	TRBD1*01, TRBD2*02, TRBD2*01	TRBD1, TRBD2	9	21	24	29	11	4	15
10	4.08E-06	TGTGCCAGCACCAAGGACAGGTCCGGTTCACCCCTCCACTTT	CASTKDRSGSPLHF	TRBV27*01	TRBV27	TRBJ1-6*01	TRBJ1-6	TRBD1*01	TRBD1	9	14	20	26	4	5	9
10	4.08E-06	TGTGCCAGCACGGACCCAGGGGGGAATGAAAAACTGTTTTTT	CASTDPGGNEKLFF	TRBV6-1*01	TRBV6-1	TRBJ1-4*01	TRBJ1-4	TRBD1*01	TRBD1	9	16	22	24	6	1	7
10	4.08E-06	TGTGCCAGCACACTAGCGGGAGGATACAATGAGCAGTTCTTC	CASTLAGGYNEQFF	TRBV6-1*01	TRBV6-1	TRBJ2-1*01	TRBJ2-1	TRBD2*02	TRBD2	9	11	22	24	1	1	2
10	4.08E-06	TGTGCCAGCAGTTTTTCACGCTCCTACAATGAGCAGTTCTTC	CASSFSRSYNEQFF	TRBV27*01	TRBV27	TRBJ2-1*01	TRBJ2-1			13	-1	-1	20	-1	-1	6
10	4.08E-06	TGTGCCAGCAGTTTTGGCATCGGGGGGACTGAAGCTTTCTTT	CASSFGIGGTEAFF	TRBV5-6*01	TRBV5-6	TRBJ1-1*01	TRBJ1-1	TRBD2*01	TRBD2	10	20	26	27	9	0	9
10	4.08E-06	TGTGCCAGCAGTTTTGGGGGGTTTCCCTACGAGCAGTACTTC	CASSFGGFPYEQYF	TRBV28*01	TRBV28	TRBJ2-7*01	TRBJ2-7	TRBD2*01	TRBD2	13	15	20	25	1	4	5
10	4.08E-06	TGTGCCAGCAGTTTTGGGGACGGGAACACTGAAGCTTTCTTT	CASSFGDGNTEAFF	TRBV12-4*01, TRBV12-3*01	TRBV12-4, TRBV12-3	TRBJ1-1*01	TRBJ1-1	TRBD1*01, TRBD2*02, TRBD2*01	TRBD1, TRBD2	13	16	20	23	2	2	4
10	4.08E-06	TGTGCCAGCAGTTTCCGGGACAGCCCAGACGAGCAGTACTTC	CASSFRDSPDEQYF	TRBV27*01	TRBV27	TRBJ2-7*01	TRBJ2-7	TRBD1*01	TRBD1	13	16	22	28	2	5	7
10	4.08E-06	TGTGCCAGCAGTTTCGGGACAGCTTCCTACGAGCAGTACTTC	CASSFGTASYEQYF	TRBV27*01	TRBV27	TRBJ2-7*01	TRBJ2-7	TRBD1*01	TRBD1	11	15	21	24	3	2	5
10	4.08E-06	TGTGCCAGCAGTTTCGGACCCGGCAATCAGCCCCAGCATTTT	CASSFGPGNQPQHF	TRBV27*01	TRBV27	TRBJ1-5*01	TRBJ1-5	TRBD1*01, TRBD2*02, TRBD2*01	TRBD1, TRBD2	13	15	18	22	1	3	4
10	4.08E-06	TGTGCCAGCAGTTTGCGGGAGGGCTCGGAGACCCAGTACTTC	CASSLREGSETQYF	TRBV28*01	TRBV28	TRBJ2-5*01	TRBJ2-5	TRBD2*02	TRBD2	13	14	22	27	0	4	4
10	4.08E-06	TGTGCCAGCAGTTTGGACAGGGGGCTCCAGCCCCAGCATTTT	CASSLDRGLQPQHF	TRBV28*01	TRBV28	TRBJ1-5*01	TRBJ1-5	TRBD1*01	TRBD1	13	14	24	27	0	2	2
10	4.08E-06	TGTGCCAGCAGTTTGAGAGCAGGGGCTTACGAGCAGTACTTC	CASSLRAGAYEQYF	TRBV27*01	TRBV27	TRBJ2-7*01	TRBJ2-7	TRBD1*01	TRBD1	13	19	24	27	5	2	7
10	4.08E-06	TGTGCCAGCAGTTTATTCCAGGGGAATCAGCCCCAGCATTTT	CASSLFQGNQPQHF	TRBV28*01	TRBV28	TRBJ1-5*01	TRBJ1-5	TRBD1*01	TRBD1	15	18	23	24	2	0	2
10	4.08E-06	TGTGCCAGCAGTTTATCGGCGGGAGTAGAGACCCAGTACTTC	CASSLSAGVETQYF	TRBV28*01	TRBV28	TRBJ2-5*01	TRBJ2-5	TRBD2*02	TRBD2	15	18	24	26	2	1	3
10	4.08E-06	TGTGCCAGCAGTTTATCGGCAGGGCTTTACGAGCAGTACTTC	CASSLSAGLYEQYF	TRBV27*01	TRBV27	TRBJ2-7*01	TRBJ2-7	TRBD1*01	TRBD1	16	19	23	27	2	3	5
10	4.08E-06	TGTGCCAGCAGTTTATCAGGGGTCCCCTACGAGCAGTACTTC	CASSLSGVPYEQYF	TRBV28*01	TRBV28	TRBJ2-7*01	TRBJ2-7	TRBD1*01	TRBD1	15	16	21	25	0	3	3
10	4.08E-06	TGTGCCAGCAGTTTATATCAGGGAAATCAGCCCCAGCATTTT	CASSLYQGNQPQHF	TRBV6-3*01, TRBV6-2*01	TRBV6-3, TRBV6-2	TRBJ1-5*01	TRBJ1-5	TRBD1*01	TRBD1	12	18	22	24	5	1	6
10	4.08E-06	TGTGCCAGCAGTTTATATGCGGGGATGTCACCCCTCCACTTT	CASSLYAGMSPLHF	TRBV27*01	TRBV27	TRBJ1-6*01	TRBJ1-6	TRBD2*01	TRBD2	15	18	23	27	2	3	5
10	4.08E-06	TGTGCCAGCAGTTTACTTGACAGGGTGCATGAGCAGTACTTC	CASSLLDRVHEQYF	TRBV28*01	TRBV28	TRBJ2-7*01	TRBJ2-7	TRBD1*01	TRBD1	11	18	24	30	6	5	11
10	4.08E-06	TGTGCCAGCAGTTTACTAGGGGACACCGGGGAGCTGTTTTTT	CASSLLGDTGELFF	TRBV28*01	TRBV28	TRBJ2-2*01	TRBJ2-2	TRBD1*01	TRBD1	14	17	21	22	2	0	2
10	4.08E-06	TGTGCCAGCAGTTTACGCGGTTCAAATCAGCCCCAGCATTTT	CASSLRGSNQPQHF	TRBV27*01	TRBV27	TRBJ1-5*01	TRBJ1-5	TRBD2*02, TRBD2*01	TRBD2	14	16	19	24	1	4	5
10	4.08E-06	TGTGCCAGCAGTTTACAGCAGGCTAACTATGGCTACACCTTC	CASSLQQANYGYTF	TRBV28*01	TRBV28	TRBJ1-2*01	TRBJ1-2	TRBD1*01	TRBD1	14	18	21	22	3	0	3
10	4.08E-06	TGTGCCAGCAGTTTACAGGGGAGGGATTCACCCCTCCACTTT	CASSLQGRDSPLHF	TRBV27*01	TRBV27	TRBJ1-6*01	TRBJ1-6	TRBD2*02	TRBD2	14	18	24	25	3	0	3
10	4.08E-06	TGTGCCAGCAGTTTAGCCCTGGCCTCCTACGAGCAGTACTTC	CASSLALASYEQYF	TRBV28*01	TRBV28	TRBJ2-7*01	TRBJ2-7	TRBD1*01	TRBD1	11	16	20	23	4	2	6
10	4.08E-06	TGTGCCAGCAGTTTAGCGGGATCGGGCTACGAGCAGTACTTC	CASSLAGSGYEQYF	TRBV28*01	TRBV28	TRBJ2-7*01	TRBJ2-7	TRBD2*02	TRBD2	14	15	20	26	0	5	5
10	4.08E-06	TGTGCCAGCAGTTTAGGCACAGGGTACACTGAAGCTTTCTTT	CASSLGTGYTEAFF	TRBV12-4*01, TRBV12-3*01	TRBV12-4, TRBV12-3	TRBJ1-1*01	TRBJ1-1	TRBD1*01	TRBD1	15	18	23	25	2	1	3
10	4.08E-06	TGTGCCAGCAGTTTAGGGGTCGGCAATCAGCCCCAGCATTTT	CASSLGVGNQPQHF	TRBV28*01	TRBV28	TRBJ1-5*01	TRBJ1-5	TRBD1*01, TRBD2*01	TRBD1, TRBD2	14	15	18	22	0	3	3
10	4.08E-06	TGTGCCAGCAGTTTAGGGGGGGCAGGTTACGAGCAGTACTTC	CASSLGGAGYEQYF	TRBV27*01	TRBV27	TRBJ2-7*01	TRBJ2-7	TRBD2*01	TRBD2	14	15	21	27	0	5	5
10	4.08E-06	TGTGCCAGCAGTTTAATCCCAAGCACAGATACGCAGTATTTT	CASSLIPSTDTQYF	TRBV12-4*01, TRBV12-3*01	TRBV12-4, TRBV12-3	TRBJ2-3*01	TRBJ2-3	TRBD1*01, TRBD2*02, TRBD2*01	TRBD1, TRBD2	14	16	19	21	1	1	2
10	4.08E-06	TGTGCCAGCAGTTTAACGGGACTCAGCTACGAGCAGTACTTC	CASSLTGLSYEQYF	TRBV27*01	TRBV27	TRBJ2-7*01	TRBJ2-7	TRBD2*02, TRBD2*01	TRBD2	14	17	22	26	2	3	5
10	4.08E-06	TGTGCCAGCAGTTTAAGACAGGGGGGCTACGAGCAGTACTTC	CASSLRQGGYEQYF	TRBV27*01	TRBV27	TRBJ2-7*01	TRBJ2-7	TRBD1*01	TRBD1	14	16	24	26	1	1	2
10	4.08E-06	TGTGCCAGCAGTTTAAGACAGGGGACCTGGGAGCAGTACTTC	CASSLRQGTWEQYF	TRBV27*01	TRBV27	TRBJ2-7*01	TRBJ2-7	TRBD1*01	TRBD1	14	16	23	30	1	6	7
10	4.08E-06	TGTGCCAGCAGTTTAAAGGGTCTGGCCTACGAGCAGTACTTC	CASSLKGLAYEQYF	TRBV28*01	TRBV28	TRBJ2-7*01	TRBJ2-7	TRBD1*01, TRBD2*02	TRBD1, TRBD2	14	16	19	25	1	5	6
10	4.08E-06	TGTGCCAGCAGTTCCCGGGACAGCTCCTACGAGCAGTACTTC	CASSSRDSSYEQYF	TRBV28*01	TRBV28	TRBJ2-7*01	TRBJ2-7	TRBD1*01	TRBD1	12	16	22	23	3	0	3
10	4.08E-06	TGTGCCAGCAGTTCCGGGACACCAACCTACGAGCAGTACTTC	CASSSGTPTYEQYF	TRBV28*01	TRBV28	TRBJ2-7*01	TRBJ2-7	TRBD1*01	TRBD1	11	15	20	25	3	4	7
10	4.08E-06	TGTGCCAGCAGTTCGGACGGTAGCAATCAGCCCCAGCATTTT	CASSSDGSNQPQHF	TRBV27*01	TRBV27	TRBJ1-5*01	TRBJ1-5	TRBD1*01, TRBD2*02, TRBD2*01	TRBD1, TRBD2	12	14	17	20	1	2	3
10	4.08E-06	TGTGCCAGCAGTTCACTAGTGGGGGCCTACGAGCAGTACTTC	CASSSLVGAYEQYF	TRBV27*01	TRBV27	TRBJ2-7*01	TRBJ2-7	TRBD1*01, TRBD2*02, TRBD2*01	TRBD1, TRBD2	12	20	24	25	7	0	7
10	4.08E-06	TGTGCCAGCAGTTCACTAGCGGGATACAACGAGCAGTACTTC	CASSSLAGYNEQYF	TRBV6-3*01, TRBV6-2*01	TRBV6-3, TRBV6-2	TRBJ2-7*01	TRBJ2-7	TRBD2*02	TRBD2	12	14	23	28	1	4	5
10	4.08E-06	TGTGCCAGCAGTTCACTAGCGGGAGTGCGCGAGCAGTACTTC	CASSSLAGVREQYF	TRBV28*01	TRBV28	TRBJ2-7*01	TRBJ2-7	TRBD2*02	TRBD2	12	14	24	29	1	4	5
10	4.08E-06	TGTGCCAGCAGTTCAGGGGGAAGCTCCTACGAGCAGTACTTC	CASSSGGSSYEQYF	TRBV28*01	TRBV28	TRBJ2-7*01	TRBJ2-7	TRBD1*01	TRBD1	12	13	19	23	0	3	3
10	4.08E-06	TGTGCCAGCAGTTGGACGGAGAGCTCCTACGAGCAGTACTTC	CASSWTESSYEQYF	TRBV28*01	TRBV28	TRBJ2-7*01	TRBJ2-7	TRBD1*01, TRBD2*02, TRBD2*01	TRBD1, TRBD2	12	13	16	23	0	6	6
10	4.08E-06	TGTGCCAGCAGTTATACGGAAGGGTACAATGAGCAGTTCTTC	CASSYTEGYNEQFF	TRBV6-3*01, TRBV6-2*01	TRBV6-3, TRBV6-2	TRBJ2-1*01	TRBJ2-1	TRBD1*01, TRBD2*02	TRBD1, TRBD2	13	20	23	24	6	0	6
10	4.08E-06	TGTGCCAGCAGTTACTTAGGGGTTAACACTGAAGCTTTCTTT	CASSYLGVNTEAFF	TRBV6-6*04	TRBV6-6	TRBJ1-1*01	TRBJ1-1	TRBD1*01	TRBD1	11	17	21	24	5	2	7
10	4.08E-06	TGTGCCAGCAGTTACTCGACCTCACCGAATGAGCAGTTCTTC	CASSYSTSPNEQFF	TRBV6-5*01	TRBV6-5	TRBJ2-1*01	TRBJ2-1	TRBD2*02	TRBD2	16	19	22	27	2	4	6
10	4.08E-06	TGTGCCAGCAGTTACCTCGGCCCCGACACTGAAGCTTTCTTT	CASSYLGPDTEAFF	TRBV6-3*01, TRBV6-2*01	TRBV6-3, TRBV6-2	TRBJ1-1*01	TRBJ1-1	TRBD1*01, TRBD2*01	TRBD1, TRBD2	14	19	23	25	4	1	5
10	4.08E-06	TGTGCCAGCAGTTACCCCGAAGGGGTCGGGGAAGCTTTCTTT	CASSYPEGVGEAFF	TRBV6-3*01, TRBV6-2*01	TRBV6-3, TRBV6-2	TRBJ1-1*01	TRBJ1-1	TRBD1*01	TRBD1	14	20	24	30	5	5	10
10	4.08E-06	TGTGCCAGCAGTTACCGGGACGGCAATCAGCCCCAGCATTTT	CASSYRDGNQPQHF	TRBV6-3*01, TRBV6-2*01	TRBV6-3, TRBV6-2	TRBJ1-5*01	TRBJ1-5	TRBD1*01, TRBD2*02, TRBD2*01	TRBD1, TRBD2	14	16	20	22	1	1	2
10	4.08E-06	TGTGCCAGCAGTTACGGTACCCTCCCCGGGGAGCTGTTTTTT	CASSYGTLPGELFF	TRBV6-3*01, TRBV6-2*01	TRBV6-3, TRBV6-2	TRBJ2-2*01	TRBJ2-2	TRBD2*02	TRBD2	14	19	24	25	4	0	4
10	4.08E-06	TGTGCCAGCAGTTACGGGATCCGTGGGCAGCCCCAGCATTTT	CASSYGIRGQPQHF	TRBV12-4*01, TRBV12-3*01	TRBV12-4, TRBV12-3	TRBJ1-5*01	TRBJ1-5	TRBD2*02	TRBD2	12	14	18	27	1	8	9
10	4.08E-06	TGTGCCAGCAGTTACGGGACAGACTACACTGAAGCTTTCTTT	CASSYGTDYTEAFF	TRBV6-5*01	TRBV6-5	TRBJ1-1*01	TRBJ1-1	TRBD1*01	TRBD1	14	15	21	25	0	3	3
10	4.08E-06	TGTGCCAGCAGTTACAGGAGGGGGGGGGACGAGCAGTACTTC	CASSYRRGGDEQYF	TRBV6-6*04	TRBV6-6	TRBJ2-7*01	TRBJ2-7	TRBD2*01	TRBD2	11	21	27	28	9	0	9
10	4.08E-06	TGTGCCAGCAGTCTCGGACCCTCGGAGGAGACCCAGTACTTC	CASSLGPSEETQYF	TRBV27*01	TRBV27	TRBJ2-5*01	TRBJ2-5	TRBD2*02	TRBD2	11	18	22	27	6	4	10
10	4.08E-06	TGTGCCAGCAGTCTGACAGGGGGCATAGAGACCCAGTACTTC	CASSLTGGIETQYF	TRBV6-5*01	TRBV6-5	TRBJ2-5*01	TRBJ2-5	TRBD1*01	TRBD1	11	14	23	26	2	2	4
10	4.08E-06	TGTGCCAGCAGTCCTCGGACAGTTCTCTACGAGCAGTACTTC	CASSPRTVLYEQYF	TRBV28*01	TRBV28	TRBJ2-7*01	TRBJ2-7	TRBD1*01	TRBD1	11	16	21	26	4	4	8
10	4.08E-06	TGTGCCAGCAGTCCCCGGGACAGGGTCTACGAGCAGTACTTC	CASSPRDRVYEQYF	TRBV27*01	TRBV27	TRBJ2-7*01	TRBJ2-7	TRBD1*01	TRBD1	11	16	24	26	4	1	5
10	4.08E-06	TGTGCCAGCAGTCCCGACCGGACCTGGAACGAGCAGTACTTC	CASSPDRTWNEQYF	TRBV28*01	TRBV28	TRBJ2-7*01	TRBJ2-7	TRBD1*01, TRBD2*02, TRBD2*01	TRBD1, TRBD2	11	19	22	28	7	5	12
10	4.08E-06	TGTGCCAGCAGTCCGGGGCCGCGGCGGGAGACCCAGTACTTC	CASSPGPRRETQYF	TRBV6-5*01	TRBV6-5	TRBJ2-5*01	TRBJ2-5	TRBD1*01, TRBD2*01	TRBD1, TRBD2	11	14	18	27	2	8	10
10	4.08E-06	TGTGCCAGCAGTCCGGGACGGATTCAAGAGACCCAGTACTTC	CASSPGRIQETQYF	TRBV6-5*01	TRBV6-5	TRBJ2-5*01	TRBJ2-5	TRBD1*01, TRBD2*02, TRBD2*01	TRBD1, TRBD2	11	14	18	24	2	5	7
10	4.08E-06	TGTGCCAGCAGTCCGGGACAGGAGGGCTACGAGCAGTACTTC	CASSPGQEGYEQYF	TRBV28*01	TRBV28	TRBJ2-7*01	TRBJ2-7	TRBD1*01	TRBD1	11	14	21	26	2	4	6
10	4.08E-06	TGTGCCAGCAGTCGTCACGGCTTGCGGGAAAAACTGTTTTTT	CASSRHGLREKLFF	TRBV6-3*01, TRBV6-2*01	TRBV6-3, TRBV6-2	TRBJ1-4*01	TRBJ1-4	TRBD2*02, TRBD2*01	TRBD2	11	23	26	27	11	0	11
10	4.08E-06	TGTGCCAGCAGTCGTGGGGGCTCTAATTCACCCCTCCACTTT	CASSRGGSNSPLHF	TRBV28*01	TRBV28	TRBJ1-6*01	TRBJ1-6	TRBD1*01	TRBD1	11	15	20	23	3	2	5
10	4.08E-06	TGTGCCAGCAGTCGCGACAGGCTCGGGGGTGAAGCTTTCTTT	CASSRDRLGGEAFF	TRBV6-5*01	TRBV6-5	TRBJ1-1*01	TRBJ1-1	TRBD1*01, TRBD2*01	TRBD1, TRBD2	11	15	20	29	3	8	11
10	4.08E-06	TGTGCCAGCAGTCGGGACTCCCCTGGAAACACCATATATTTT	CASSRDSPGNTIYF	TRBV6-6*04	TRBV6-6	TRBJ1-3*01	TRBJ1-3	TRBD2*02, TRBD2*01	TRBD2	13	14	18	22	0	3	3
10	4.08E-06	TGTGCCAGCAGTGAGTCAGGGGGCGCGGAGACCCAGTACTTC	CASSESGGAETQYF	TRBV25-1*01	TRBV25-1	TRBJ2-5*01	TRBJ2-5	TRBD1*01	TRBD1	13	16	23	27	2	3	5
10	4.08E-06	TGTGCCAGCAGTGAGCGGGAGTCGTGGTACGAGCAGTACTTC	CASSERESWYEQYF	TRBV6-3*01, TRBV6-2*01	TRBV6-3, TRBV6-2	TRBJ2-7*01	TRBJ2-7	TRBD2*02	TRBD2	11	13	20	27	1	6	7
10	4.08E-06	TGTGCCAGCAGTGAATCAAAAGGAGATGAGACCCAGTACTTC	CASSESKGDETQYF	TRBV25-1*01	TRBV25-1	TRBJ2-5*01	TRBJ2-5	TRBD2*02	TRBD2	15	21	24	27	5	2	7
10	4.08E-06	TGTGCCAGCAGTGAATGGGACAGCACCTACGAGCAGTACTTC	CASSEWDSTYEQYF	TRBV6-1*01	TRBV6-1	TRBJ2-7*01	TRBJ2-7	TRBD1*01	TRBD1	14	16	22	25	1	2	3
10	4.08E-06	TGTGCCAGCAGTGAAATTAAAACTAGCGGGAGTTGGTTCTTC	CASSEIKTSGSWFF	TRBV6-1*01	TRBV6-1	TRBJ2-1*01	TRBJ2-1	TRBD2*02	TRBD2	14	21	31	35	6	3	9
10	4.08E-06	TGTGCCAGCAGTGAAAGGTGGGCGGGAGAAAAACTGTTTTTT	CASSERWAGEKLFF	TRBV6-1*01	TRBV6-1	TRBJ1-4*01	TRBJ1-4	TRBD2*02	TRBD2	14	21	26	27	6	0	6
10	4.08E-06	TGTGCCAGCAGTATATCTTCCAGGGGGAATGAGCAGTTCTTC	CASSISSRGNEQFF	TRBV12-4*01, TRBV12-3*01	TRBV12-4, TRBV12-3	TRBJ2-1*01	TRBJ2-1	TRBD1*01	TRBD1	11	20	26	27	8	0	8
10	4.08E-06	TGTGCCAGCAGTACCCGTTTGAGCACCTACGAGCAGTACTTC	CASSTRLSTYEQYF	TRBV28*01	TRBV28	TRBJ2-7*01	TRBJ2-7	TRBD2*02, TRBD2*01	TRBD2	11	13	16	25	1	8	9
10	4.08E-06	TGTGCCAGCAGTACCAGGGGGGCTAATGAAAAACTGTTTTTT	CASSTRGANEKLFF	TRBV6-5*01	TRBV6-5	TRBJ1-4*01	TRBJ1-4	TRBD1*01	TRBD1	11	14	20	22	2	1	3
10	4.08E-06	TGTGCCAGCAGTACACACAGGGGCGGCACTGAAGCTTTCTTT	CASSTHRGGTEAFF	TRBV6-5*01	TRBV6-5	TRBJ1-1*01	TRBJ1-1	TRBD1*01	TRBD1	11	16	22	26	4	3	7
10	4.08E-06	TGTGCCAGCAGTAGGGGACAGGGGGCCGATACGCAGTATTTT	CASSRGQGADTQYF	TRBV6-5*01	TRBV6-5	TRBJ2-3*01	TRBJ2-3	TRBD1*01	TRBD1	11	14	25	27	2	1	3
10	4.08E-06	TGTGCCAGCAGTAGGGACAGGGATCGAAGCGAGCAGTACTTC	CASSRDRDRSEQYF	TRBV28*01	TRBV28	TRBJ2-7*01	TRBJ2-7	TRBD1*01	TRBD1	11	13	21	29	1	7	8
10	4.08E-06	TGTGCCAGCAGCTTTTCTAACTACGGCTATGGCTACACCTTC	CASSFSNYGYGYTF	TRBV5-8*01, TRBV5-8*02	TRBV5-8	TRBJ1-2*01	TRBJ1-2	TRBD2*02, TRBD2*01	TRBD2	13	19	22	26	5	3	8
10	4.08E-06	TGTGCCAGCAGCTTTCCGGGACTTCAAGAGACCCAGTACTTC	CASSFPGLQETQYF	TRBV7-8*01, TRBV7-8*03	TRBV7-8	TRBJ2-5*01	TRBJ2-5	TRBD2*02, TRBD2*01	TRBD2	13	17	22	24	3	1	4
10	4.08E-06	TGTGCCAGCAGCTTTCGACGAGCCAATGAAAAACTGTTTTTT	CASSFRRANEKLFF	TRBV5-6*01	TRBV5-6	TRBJ1-4*01	TRBJ1-4	TRBD1*01, TRBD2*02, TRBD2*01	TRBD1, TRBD2	13	16	18	24	2	5	7
10	4.08E-06	TGTGCCAGCAGCTTTGCACGGAACACCGGGGAGCTGTTTTTT	CASSFARNTGELFF	TRBV7-2*04, TRBV7-2*01	TRBV7-2	TRBJ2-2*01	TRBJ2-2			13	-1	-1	20	-1	-1	6
10	4.08E-06	TGTGCCAGCAGCTTTGGACAGGGGGCAGGAGGCTACACCTTC	CASSFGQGAGGYTF	TRBV5-6*01	TRBV5-6	TRBJ1-2*01	TRBJ1-2	TRBD1*01	TRBD1	13	15	25	30	1	4	5
10	4.08E-06	TGTGCCAGCAGCTTTAAACAGTTGGCCTACGAGCAGTACTTC	CASSFKQLAYEQYF	TRBV11-2*01	TRBV11-2	TRBJ2-7*01	TRBJ2-7	TRBD1*01	TRBD1	13	17	20	25	3	4	7
10	4.08E-06	TGTGCCAGCAGCTTCCGATCGACTAACACTGAAGCTTTCTTT	CASSFRSTNTEAFF	TRBV5-6*01	TRBV5-6	TRBJ1-1*01	TRBJ1-1	TRBD2*02, TRBD2*01	TRBD2	13	20	23	24	6	0	6
10	4.08E-06	TGTGCCAGCAGCTTCGGCGGGCCTTCCTACGAGCAGTACTTC	CASSFGGPSYEQYF	TRBV5-8*01	TRBV5-8	TRBJ2-7*01	TRBJ2-7	TRBD2*02, TRBD2*01	TRBD2	13	16	20	24	2	3	5
10	4.08E-06	TGTGCCAGCAGCTTGTCACAGGGGCACTATGGCTACACCTTC	CASSLSQGHYGYTF	TRBV5-6*01	TRBV5-6	TRBJ1-2*01	TRBJ1-2	TRBD1*01	TRBD1	14	17	23	25	2	1	3
10	4.08E-06	TGTGCCAGCAGCTTGCGGGCTGGGGTCTACGAGCAGTACTTC	CASSLRAGVYEQYF	TRBV5-6*01	TRBV5-6	TRBJ2-7*01	TRBJ2-7	TRBD1*01, TRBD2*02, TRBD2*01	TRBD1, TRBD2	14	21	24	26	6	1	7
10	4.08E-06	TGTGCCAGCAGCTTGGTTGATAGGAACACTGAAGCTTTCTTT	CASSLVDRNTEAFF	TRBV5-6*01	TRBV5-6	TRBJ1-1*01	TRBJ1-1	TRBD2*02, TRBD2*01	TRBD2	13	20	22	23	6	0	6
10	4.08E-06	TGTGCCAGCAGCTTGGTTGACATCTCCTACGAGCAGTACTTC	CASSLVDISYEQYF	TRBV5-6*01	TRBV5-6	TRBJ2-7*01	TRBJ2-7	TRBD1*01	TRBD1	15	18	21	23	2	1	3
10	4.08E-06	TGTGCCAGCAGCTTGGTCCGTAACTCCTACGAGCAGTACTTC	CASSLVRNSYEQYF	TRBV5-6*01	TRBV5-6	TRBJ2-7*01	TRBJ2-7	TRBD1*01, TRBD2*02, TRBD2*01	TRBD1, TRBD2	15	16	18	23	0	4	4
10	4.08E-06	TGTGCCAGCAGCTTGGCGGACTTGAACACTGAAGCTTTCTTT	CASSLADLNTEAFF	TRBV5-4*01	TRBV5-4	TRBJ1-1*01	TRBJ1-1	TRBD2*02, TRBD2*01	TRBD2	15	17	21	22	1	0	1
10	4.08E-06	TGTGCCAGCAGCTTGGGCAGGGGGCCGGATACGCAGTATTTT	CASSLGRGPDTQYF	TRBV5-8*01	TRBV5-8	TRBJ2-3*01	TRBJ2-3	TRBD1*01	TRBD1	15	17	24	27	1	2	3
10	4.08E-06	TGTGCCAGCAGCTTGGGGACAGGGAACACTGAAGCTTTCTTT	CASSLGTGNTEAFF	TRBV5-5*01	TRBV5-5	TRBJ1-1*01	TRBJ1-1	TRBD1*01	TRBD1	15	16	22	23	0	0	0
10	4.08E-06	TGTGCCAGCAGCTTGGGAGACGGCCATCAGCCCCAGCATTTT	CASSLGDGHQPQHF	TRBV5-5*01	TRBV5-5	TRBJ1-5*01	TRBJ1-5	TRBD1*01, TRBD2*02, TRBD2*01	TRBD1, TRBD2	15	18	20	25	2	4	6
10	4.08E-06	TGTGCCAGCAGCTTGGATGGCAACTTCTATGGCTACACCTTC	CASSLDGNFYGYTF	TRBV5-6*01	TRBV5-6	TRBJ1-2*01	TRBJ1-2	TRBD1*01, TRBD2*02, TRBD2*01	TRBD1, TRBD2	15	18	20	26	2	5	7
10	4.08E-06	TGTGCCAGCAGCTTACGGCGGAACACAGATACGCAGTATTTT	CASSLRRNTDTQYF	TRBV7-8*01	TRBV7-8	TRBJ2-3*01	TRBJ2-3	TRBD2*02, TRBD2*01	TRBD2	14	17	20	23	2	2	4
10	4.08E-06	TGTGCCAGCAGCTTACAGGGGGCCGGAGATACGCAGTATTTT	CASSLQGAGDTQYF	TRBV5-5*01, TRBV5-5*02, TRBV5-5*03	TRBV5-5	TRBJ2-3*01	TRBJ2-3	TRBD1*01	TRBD1	13	14	22	26	0	3	3
10	4.08E-06	TGTGCCAGCAGCTTAGTCGACTCCCGGGCTGAAGCTTTCTTT	CASSLVDSRAEAFF	TRBV7-9*01, TRBV7-9*02	TRBV7-9	TRBJ1-1*01	TRBJ1-1	TRBD2*02	TRBD2	15	20	25	28	4	2	6
10	4.08E-06	TGTGCCAGCAGCTTAGTGCCGTTCTACTACGAGCAGTACTTC	CASSLVPFYYEQYF	TRBV11-2*01	TRBV11-2	TRBJ2-7*01	TRBJ2-7	TRBD1*01, TRBD2*02, TRBD2*01	TRBD1, TRBD2	15	17	19	26	1	6	7
10	4.08E-06	TGTGCCAGCAGCTTAGTAATCGGGCCCTACGAGCAGTACTTC	CASSLVIGPYEQYF	TRBV11-2*01	TRBV11-2	TRBJ2-7*01	TRBJ2-7	TRBD1*01, TRBD2*02, TRBD2*01	TRBD1, TRBD2	15	21	24	25	5	0	5
10	4.08E-06	TGTGCCAGCAGCTTAGCAGGGGACACCCGGACCCAGTACTTC	CASSLAGDTRTQYF	TRBV7-9*01, TRBV7-9*02	TRBV7-9	TRBJ2-5*01	TRBJ2-5	TRBD1*01	TRBD1	16	19	24	29	2	4	6
10	4.08E-06	TGTGCCAGCAGCTTAGGTGGGGGGCAAGAGACCCAGTACTTC	CASSLGGGQETQYF	TRBV7-9*01, TRBV7-9*02	TRBV7-9	TRBJ2-5*01	TRBJ2-5	TRBD2*01	TRBD2	15	18	23	24	2	0	2
10	4.08E-06	TGTGCCAGCAGCTTAGGCCAGCTGAGTTCTGAGCAGTTCTTC	CASSLGQLSSEQFF	TRBV11-2*01	TRBV11-2	TRBJ2-1*01	TRBJ2-1	TRBD1*01, TRBD2*02, TRBD2*01	TRBD1, TRBD2	15	18	20	29	2	8	10
10	4.08E-06	TGTGCCAGCAGCTTAGGACTAGGGGTTGGTGAGCAGTTCTTC	CASSLGLGVGEQFF	TRBV7-9*01, TRBV7-9*02	TRBV7-9	TRBJ2-1*01	TRBJ2-1	TRBD2*02, TRBD2*01	TRBD2	15	16	21	29	0	7	7
10	4.08E-06	TGTGCCAGCAGCTTAGGACAACTCAATCAGCCCCAGCATTTT	CASSLGQLNQPQHF	TRBV3-1*01	TRBV3-1	TRBJ1-5*01	TRBJ1-5	TRBD1*01	TRBD1	11	15	19	23	3	3	6
10	4.08E-06	TGTGCCAGCAGCTTAGATTTTAAGGGGAGTGAAGCTTTCTTT	CASSLDFKGSEAFF	TRBV7-8*01	TRBV7-8	TRBJ1-1*01	TRBJ1-1	TRBD1*01, TRBD2*02	TRBD1, TRBD2	15	22	26	29	6	2	8
10	4.08E-06	TGTGCCAGCAGCTTAGATCCAGGAAACTATGGCTACACCTTC	CASSLDPGNYGYTF	TRBV11-2*01	TRBV11-2	TRBJ1-2*01	TRBJ1-2	TRBD1*01	TRBD1	16	19	22	24	2	1	3
10	4.08E-06	TGTGCCAGCAGCTTAGATGGGAACACCGGGGAGCTGTTTTTT	CASSLDGNTGELFF	TRBV7-2*04, TRBV7-2*01	TRBV7-2	TRBJ2-2*01	TRBJ2-2			16	-1	-1	20	-1	-1	3
10	4.08E-06	TGTGCCAGCAGCTTAGACTGGGGTGGCCACGAGCAGTACTTC	CASSLDWGGHEQYF	TRBV11-2*01	TRBV11-2	TRBJ2-7*01	TRBJ2-7	TRBD1*01, TRBD2*01	TRBD1, TRBD2	16	19	22	28	2	5	7
10	4.08E-06	TGTGCCAGCAGCTTAGAGCTATCGCGGTCCGAGCAGTACTTC	CASSLELSRSEQYF	TRBV11-2*01	TRBV11-2	TRBJ2-7*01	TRBJ2-7	TRBD2*02, TRBD2*01	TRBD2	16	23	26	29	6	2	8
10	4.08E-06	TGTGCCAGCAGCTTAGAGGGTTTGAGGTCCCCTTATTACTTC	CASSLEGLRSPYYF	TRBV7-2*04, TRBV7-2*01	TRBV7-2	TRBJ2-5*01	TRBJ2-5	TRBD1*01, TRBD2*02, TRBD2*01	TRBD1, TRBD2	15	28	32	36	12	3	15
10	4.08E-06	TGTGCCAGCAGCTTAACCCGGGACAGTATCGAGCAGTACTTC	CASSLTRDSIEQYF	TRBV7-2*04, TRBV7-2*01	TRBV7-2	TRBJ2-7*01	TRBJ2-7	TRBD1*01	TRBD1	14	19	25	29	4	3	7
10	4.08E-06	TGTGCCAGCAGCTTAACCGTAGCGGGAGAGACCCAGTACTTC	CASSLTVAGETQYF	TRBV7-6*01	TRBV7-6	TRBJ2-5*01	TRBJ2-5	TRBD2*02, TRBD2*01	TRBD2	14	19	25	26	4	0	4
10	4.08E-06	TGTGCCAGCAGCTTAACAGGGGGCCCCTACGAGCAGTACTTC	CASSLTGGPYEQYF	TRBV11-2*01	TRBV11-2	TRBJ2-7*01	TRBJ2-7	TRBD1*01	TRBD1	14	15	23	25	0	1	1
10	4.08E-06	TGTGCCAGCAGCTCCCTCGTGGTGAAACCCGGGGTTTTCTTT	CASSSLVVKPGVFF	TRBV7-9*03, TRBV7-9*01, TRBV7-9*04, TRBV7-9*02	TRBV7-9	TRBJ1-1*01	TRBJ1-1	TRBD2*01	TRBD2	13	29	33	35	15	1	16
10	4.08E-06	TGTGCCAGCAGCTCCCCTCGGTGGGCAGATACGCAGTATTTT	CASSSPRWADTQYF	TRBV7-3*05, TRBV7-3*01	TRBV7-3	TRBJ2-3*01	TRBJ2-3	TRBD1*01, TRBD2*02	TRBD1, TRBD2	12	13	17	25	0	7	7
10	4.08E-06	TGTGCCAGCAGCTCGACGGTTGGGCCTTACGAGCAGTACTTC	CASSSTVGPYEQYF	TRBV5-6*01	TRBV5-6	TRBJ2-7*01	TRBJ2-7	TRBD1*01	TRBD1	12	21	24	27	8	2	10
10	4.08E-06	TGTGCCAGCAGCTCGACGGGGACCAAAAACATTCAGTACTTC	CASSSTGTKNIQYF	TRBV7-9*03, TRBV7-9*01, TRBV7-9*04, TRBV7-9*02	TRBV7-9	TRBJ2-4*01	TRBJ2-4	TRBD2*01	TRBD2	13	16	20	22	2	1	3
10	4.08E-06	TGTGCCAGCAGCTCAGTGGGGGGGCTCAATGAGCAGTTCTTC	CASSSVGGLNEQFF	TRBV7-9*03, TRBV7-9*01, TRBV7-9*04, TRBV7-9*02	TRBV7-9	TRBJ2-1*01	TRBJ2-1	TRBD2*01	TRBD2	13	17	23	26	3	2	5
10	4.08E-06	TGTGCCAGCAGCTATGGGACTAGCTCCTACGAGCAGTACTTC	CASSYGTSSYEQYF	TRBV11-2*01	TRBV11-2	TRBJ2-7*01	TRBJ2-7	TRBD2*02, TRBD2*01	TRBD2	12	15	22	23	2	0	2
10	4.08E-06	TGTGCCAGCAGCTACCGCTGGACAGAAGATACGCAGTATTTT	CASSYRWTEDTQYF	TRBV6-3*01, TRBV6-2*01	TRBV6-3, TRBV6-2	TRBJ2-3*01	TRBJ2-3	TRBD1*01	TRBD1	14	19	24	26	4	1	5
10	4.08E-06	TGTGCCAGCAGCTAGGACAGCCACAATCAGCCCCAGCATTTT	CASS*DSHNQPQHF	TRBV3-1*01	TRBV3-1	TRBJ1-5*01	TRBJ1-5	TRBD1*01	TRBD1	11	14	19	23	2	3	5
10	4.08E-06	TGTGCCAGCAGCCTTGGACAGCCTGGAAACACCATATATTTT	CASSLGQPGNTIYF	TRBV3-1*01	TRBV3-1	TRBJ1-3*01	TRBJ1-3	TRBD1*01	TRBD1	12	15	20	22	2	1	3
10	4.08E-06	TGTGCCAGCAGCCTTGGACAGCCCTCCTATGGCTACACCTTC	CASSLGQPSYGYTF	TRBV3-1*01	TRBV3-1	TRBJ1-2*01	TRBJ1-2	TRBD1*01	TRBD1	12	15	20	26	2	5	7
10	4.08E-06	TGTGCCAGCAGCCTTGACAGGAACACAGATACGCAGTATTTT	CASSLDRNTDTQYF	TRBV6-5*01	TRBV6-5	TRBJ2-3*01	TRBJ2-3	TRBD1*01	TRBD1	10	15	20	23	4	2	6
10	4.08E-06	TGTGCCAGCAGCCTCGGACTGATTCCAGATACGCAGTATTTT	CASSLGLIPDTQYF	TRBV13*01	TRBV13	TRBJ2-3*01	TRBJ2-3	TRBD2*02, TRBD2*01	TRBD2	11	15	19	25	3	5	8
10	4.08E-06	TGTGCCAGCAGCCTCAGGGGGCGGACCGGGGAGCTGTTTTTT	CASSLRGRTGELFF	TRBV7-9*03, TRBV7-9*01, TRBV7-9*04, TRBV7-9*02	TRBV7-9	TRBJ2-2*01	TRBJ2-2	TRBD1*01	TRBD1	11	14	21	24	2	2	4
10	4.08E-06	TGTGCCAGCAGCCTGGGACTAGCGGGGAACGAGCAGTACTTC	CASSLGLAGNEQYF	TRBV3-1*01	TRBV3-1	TRBJ2-7*01	TRBJ2-7	TRBD2*01	TRBD2	12	14	26	28	1	1	2
10	4.08E-06	TGTGCCAGCAGCCTAGCCGGAGTAAATGAAAAACTGTTTTTT	CASSLAGVNEKLFF	TRBV7-2*04, TRBV7-2*01	TRBV7-2	TRBJ1-4*01	TRBJ1-4	TRBD2*02	TRBD2	16	18	21	24	1	2	3
10	4.08E-06	TGTGCCAGCAGCCTAGCGGGAGGAACCTACGAGCAGTACTTC	CASSLAGGTYEQYF	TRBV3-1*01	TRBV3-1	TRBJ2-7*01	TRBJ2-7	TRBD2*02	TRBD2	12	13	22	25	0	2	2
10	4.08E-06	TGTGCCAGCAGCCCTCGGGACAGGGACTATGGCTACACCTTC	CASSPRDRDYGYTF	TRBV3-1*01	TRBV3-1	TRBJ1-2*01	TRBJ1-2	TRBD1*01	TRBD1	12	16	24	25	3	0	3
10	4.08E-06	TGTGCCAGCAGCCCTGGACAGCGGTATGAAAAACTGTTTTTT	CASSPGQRYEKLFF	TRBV5-6*01	TRBV5-6	TRBJ1-4*01	TRBJ1-4	TRBD1*01	TRBD1	11	15	20	25	3	4	7
10	4.08E-06	TGTGCCAGCAGCCCTAGACCGCGTGGTGAAAAACTGTTTTTT	CASSPRPRGEKLFF	TRBV11-2*01	TRBV11-2	TRBJ1-4*01	TRBJ1-4	TRBD2*02, TRBD2*01	TRBD2	11	13	16	26	1	9	10
10	4.08E-06	TGTGCCAGCAGCCCTAAATGGGAGCCCTACGAGCAGTACTTC	CASSPKWEPYEQYF	TRBV3-1*01	TRBV3-1	TRBJ2-7*01	TRBJ2-7	TRBD2*02	TRBD2	12	19	23	25	6	1	7
10	4.08E-06	TGTGCCAGCAGCCCCCCCGACAGGGATGAAAAACTGTTTTTT	CASSPPDRDEKLFF	TRBV28*01	TRBV28	TRBJ1-4*01	TRBJ1-4	TRBD2*01	TRBD2	10	11	18	25	0	6	6
10	4.08E-06	TGTGCCAGCAGCCCCCCAGGGACAGCCTATGGCTACACCTTC	CASSPPGTAYGYTF	TRBV3-1*01	TRBV3-1	TRBJ1-2*01	TRBJ1-2	TRBD1*01	TRBD1	12	18	24	26	5	1	6
10	4.08E-06	TGTGCCAGCAGCCCCCGGACAGGGGGCAACGAGCAGTACTTC	CASSPRTGGNEQYF	TRBV11-2*01	TRBV11-2	TRBJ2-7*01	TRBJ2-7	TRBD1*01	TRBD1	11	16	26	28	4	1	5
10	4.08E-06	TGTGCCAGCAGCCCCGACAGGCTCTCCTACGAGCAGTACTTC	CASSPDRLSYEQYF	TRBV5-5*01, TRBV5-5*02, TRBV5-5*03	TRBV5-5	TRBJ2-7*01	TRBJ2-7	TRBD1*01	TRBD1	11	15	20	23	3	2	5
10	4.08E-06	TGTGCCAGCAGCCCGCAAATAGCCAAAAACATTCAGTACTTC	CASSPQIAKNIQYF	TRBV7-2*04, TRBV7-2*01	TRBV7-2	TRBJ2-4*01	TRBJ2-4	TRBD2*02, TRBD2*01	TRBD2	11	12	15	20	0	4	4
10	4.08E-06	TGTGCCAGCAGCCCGGTTCCAGCGGACGGCGGGCAGTTCTTC	CASSPVPADGGQFF	TRBV7-2*04, TRBV7-2*01	TRBV7-2	TRBJ2-1*01	TRBJ2-1	TRBD2*02, TRBD2*01	TRBD2	11	20	24	32	8	7	15
10	4.08E-06	TGTGCCAGCAGCCCGGGACAGCTAAAAAACATTCAGTACTTC	CASSPGQLKNIQYF	TRBV7-8*01, TRBV7-8*03	TRBV7-8	TRBJ2-4*01	TRBJ2-4	TRBD1*01	TRBD1	12	14	20	24	1	3	4
10	4.08E-06	TGTGCCAGCAGCCCGAGACCCACCACAGATACGCAGTATTTT	CASSPRPTTDTQYF	TRBV5-8*01, TRBV5-8*02	TRBV5-8	TRBJ2-3*01	TRBJ2-3	TRBD1*01, TRBD2*02, TRBD2*01	TRBD1, TRBD2	11	16	18	23	4	4	8
10	4.08E-06	TGTGCCAGCAGCCCGAACCCGATAGGAGAGACCCAGTACTTC	CASSPNPIGETQYF	TRBV7-2*04, TRBV7-2*01	TRBV7-2	TRBJ2-5*01	TRBJ2-5	TRBD2*02, TRBD2*01	TRBD2	11	17	20	26	5	5	10
10	4.08E-06	TGTGCCAGCAGCCCAGGACTAGCGAACAATGAGCAGTTCTTC	CASSPGLANNEQFF	TRBV7-9*03, TRBV7-9*01, TRBV7-9*04, TRBV7-9*02	TRBV7-9	TRBJ2-1*01	TRBJ2-1	TRBD2*02, TRBD2*01	TRBD2	11	15	23	25	3	1	4
10	4.08E-06	TGTGCCAGCAGCCGTGGACAGGGGTACGAAAAACTGTTTTTT	CASSRGQGYEKLFF	TRBV5-6*01	TRBV5-6	TRBJ1-4*01	TRBJ1-4	TRBD1*01	TRBD1	11	15	23	27	3	3	6
10	4.08E-06	TGTGCCAGCAGCCGCCTTAGTGGACAAGATACGCAGTATTTT	CASSRLSGQDTQYF	TRBV11-2*01	TRBV11-2	TRBJ2-3*01	TRBJ2-3	TRBD1*01	TRBD1	11	21	25	26	9	0	9
10	4.08E-06	TGTGCCAGCAGCCGGGGACAGATGAACACTGAAGCTTTCTTT	CASSRGQMNTEAFF	TRBV6-1*01	TRBV6-1	TRBJ1-1*01	TRBJ1-1	TRBD1*01	TRBD1	11	14	20	22	2	1	3
10	4.08E-06	TGTGCCAGCAGCCGGACTAGCGGGTTCAACGAGCAGTACTTC	CASSRTSGFNEQYF	TRBV6-3*01, TRBV6-2*01	TRBV6-3, TRBV6-2	TRBJ2-7*01	TRBJ2-7	TRBD2*02, TRBD2*01	TRBD2	10	13	23	28	2	4	6
10	4.08E-06	TGTGCCAGCAGCCGACAGGGAGGGGGAAACACCATATATTTT	CASSRQGGGNTIYF	TRBV13*02, TRBV13*01	TRBV13	TRBJ1-3*01	TRBJ1-3	TRBD1*01, TRBD2*02	TRBD1, TRBD2	11	13	19	24	1	4	5
10	4.08E-06	TGTGCCAGCAGCCACTCCCCTAATAATTCACCCCTCCACTTT	CASSHSPNNSPLHF	TRBV14*01, TRBV14*02	TRBV14	TRBJ1-6*01	TRBJ1-6	TRBD1*01, TRBD2*02	TRBD1, TRBD2	13	16	20	22	2	1	3
10	4.08E-06	TGTGCCAGCAGCCACTCCCCCGGAGACAATGAGCAGTTCTTC	CASSHSPGDNEQFF	TRBV11-3*01, TRBV11-3*02	TRBV11-3	TRBJ2-1*01	TRBJ2-1	TRBD2*01	TRBD2	11	16	21	25	4	3	7
10	4.08E-06	TGTGCCAGCAGCCACTACGGGGGAAGCAATGAGCAGTTCTTC	CASSHYGGSNEQFF	TRBV14*01, TRBV14*02	TRBV14	TRBJ2-1*01	TRBJ2-1	TRBD2*01	TRBD2	13	17	22	26	3	3	6
10	4.08E-06	TGTGCCAGCAGCCACCGGGACAGCCCCAATGAGCAGTTCTTC	CASSHRDSPNEQFF	TRBV7-9*03, TRBV7-9*01, TRBV7-9*04, TRBV7-9*02	TRBV7-9	TRBJ2-1*01	TRBJ2-1	TRBD1*01	TRBD1	11	16	22	26	4	3	7
10	4.08E-06	TGTGCCAGCAGCCACGGGGGTGGGGCCAACGTCCTGACTTTC	CASSHGGGANVLTF	TRBV11-2*01	TRBV11-2	TRBJ2-6*01	TRBJ2-6	TRBD2*01	TRBD2	11	14	19	20	2	0	2
10	4.08E-06	TGTGCCAGCAGCCAGGGCGGAGGGCCGGAGACCCAGTACTTC	CASSQGGGPETQYF	TRBV6-3*01, TRBV6-2*01	TRBV6-3, TRBV6-2	TRBJ2-5*01	TRBJ2-5	TRBD2*02	TRBD2	10	18	23	27	7	3	10
10	4.08E-06	TGTGCCAGCAGCCAGGACAGGGGACAAGAGACCCAGTACTTC	CASSQDRGQETQYF	TRBV7-7*01, TRBV7-7*02	TRBV7-7	TRBJ2-5*01	TRBJ2-5	TRBD1*01	TRBD1	11	14	22	24	2	1	3
10	4.08E-06	TGTGCCAGCAGCCAAGTGGGCGGTAACTATGGCTACACCTTC	CASSQVGGNYGYTF	TRBV14*01	TRBV14	TRBJ1-2*01	TRBJ1-2	TRBD1*01, TRBD2*02, TRBD2*01	TRBD1, TRBD2	15	17	20	23	1	2	3
10	4.08E-06	TGTGCCAGCAGCCAAGTGGGACAGAACTATGGCTACACCTTC	CASSQVGQNYGYTF	TRBV3-1*01	TRBV3-1	TRBJ1-2*01	TRBJ1-2	TRBD1*01	TRBD1	15	17	23	24	1	0	1
10	4.08E-06	TGTGCCAGCAGCCAAGGGGCTCGTGGGACTGGCTACACCTTC	CASSQGARGTGYTF	TRBV14*01	TRBV14	TRBJ1-2*01	TRBJ1-2	TRBD1*01, TRBD2*02, TRBD2*01	TRBD1, TRBD2	15	24	28	29	8	0	8
10	4.08E-06	TGTGCCAGCAGCCAAGGGGCTATCAATCAGCCCCAGCATTTT	CASSQGAINQPQHF	TRBV3-1*01	TRBV3-1	TRBJ1-5*01	TRBJ1-5	TRBD1*01, TRBD2*02, TRBD2*01	TRBD1, TRBD2	15	16	19	23	0	3	3
10	4.08E-06	TGTGCCAGCAGCCAAGGAAGGGGGGGTAACGAGCAGTACTTC	CASSQGRGGNEQYF	TRBV3-1*01	TRBV3-1	TRBJ2-7*01	TRBJ2-7	TRBD2*01	TRBD2	15	19	25	28	3	2	5
10	4.08E-06	TGTGCCAGCAGCCAAGATCCAGACACCATTGAAGCTTTCTTT	CASSQDPDTIEAFF	TRBV4-2*01	TRBV4-2	TRBJ1-1*01	TRBJ1-1	TRBD1*01	TRBD1	16	21	24	29	4	4	8
10	4.08E-06	TGTGCCAGCAGCCAAGATAACACTCGCTATGGCTACACCTTC	CASSQDNTRYGYTF	TRBV3-1*01	TRBV3-1	TRBJ1-2*01	TRBJ1-2	TRBD1*01, TRBD2*02, TRBD2*01	TRBD1, TRBD2	16	19	21	26	2	4	6
10	4.08E-06	TGTGCCAGCAGCCAAGAGGGAGGAGGGAACGAGCAGTACTTC	CASSQEGGGNEQYF	TRBV14*01	TRBV14	TRBJ2-7*01	TRBJ2-7	TRBD2*02	TRBD2	16	21	26	28	4	1	5
10	4.08E-06	TGTGCCAGCAGCCAAATTCCAGGAAACTATGGCTACACCTTC	CASSQIPGNYGYTF	TRBV3-1*01	TRBV3-1	TRBJ1-2*01	TRBJ1-2	TRBD1*01	TRBD1	14	19	22	24	4	1	5
10	4.08E-06	TGTGCCAGCAGCCAAATCTCGGGGGCAAACGAGCAGTACTTC	CASSQISGANEQYF	TRBV3-1*01	TRBV3-1	TRBJ2-7*01	TRBJ2-7	TRBD1*01, TRBD2*01	TRBD1, TRBD2	14	20	25	28	5	2	7
10	4.08E-06	TGTGCCAGCAGCCAAAACAGGGGGGATTCACCCCTCCACTTT	CASSQNRGDSPLHF	TRBV5-4*01, TRBV5-4*03, TRBV5-4*04	TRBV5-4	TRBJ1-6*01	TRBJ1-6	TRBD1*01	TRBD1	11	16	23	25	4	1	5
10	4.08E-06	TGTGCCAGCAGCGTGGGACCGCTGAACACTGAAGCTTTCTTT	CASSVGPLNTEAFF	TRBV5-6*01	TRBV5-6	TRBJ1-1*01	TRBJ1-1	TRBD2*02, TRBD2*01	TRBD2	15	18	21	22	2	0	2
10	4.08E-06	TGTGCCAGCAGCGCCTTGGGACAGGGCTATGGCTACACCTTC	CASSALGQGYGYTF	TRBV5-6*01	TRBV5-6	TRBJ1-2*01	TRBJ1-2	TRBD1*01	TRBD1	11	17	25	26	5	0	5
10	4.08E-06	TGTGCCAGCAGCGCCGGTAGCTCCTACAATGAGCAGTTCTTC	CASSAGSSYNEQFF	TRBV5-4*01, TRBV5-4*03, TRBV5-4*04	TRBV5-4	TRBJ2-1*01	TRBJ2-1	TRBD1*01, TRBD2*02, TRBD2*01	TRBD1, TRBD2	11	12	14	20	0	5	5
10	4.08E-06	TGTGCCAGCAGCGCCACGGGACTCTCCTCTGAGCAGTACTTC	CASSATGLSSEQYF	TRBV5-6*01	TRBV5-6	TRBJ2-7*01	TRBJ2-7	TRBD2*02, TRBD2*01	TRBD2	11	17	22	30	5	7	12
10	4.08E-06	TGTGCCAGCAGCGCGGACAGGGGGGCCTACGAGCAGTACTTC	CASSADRGAYEQYF	TRBV11-2*01	TRBV11-2	TRBJ2-7*01	TRBJ2-7	TRBD1*01	TRBD1	11	14	23	25	2	1	3
10	4.08E-06	TGTGCCAGCAGCGGCCGGACAGGGGAAAACATTCAGTACTTC	CASSGRTGENIQYF	TRBV2*01, TRBV2*02, TRBV2*03	TRBV2	TRBJ2-4*01	TRBJ2-4	TRBD1*01	TRBD1	10	16	24	25	5	0	5
10	4.08E-06	TGTGCCAGCAGCGGACGGACAGGGACCTACGAGCAGTACTTC	CASSGRTGTYEQYF	TRBV11-2*01	TRBV11-2	TRBJ2-7*01	TRBJ2-7	TRBD1*01	TRBD1	11	16	23	25	4	1	5
10	4.08E-06	TGTGCCAGCAGCGAACAGGGCGGCAATCAGCCCCAGCATTTT	CASSEQGGNQPQHF	TRBV5-4*01, TRBV5-4*03, TRBV5-4*04	TRBV5-4	TRBJ1-5*01	TRBJ1-5	TRBD1*01	TRBD1	11	14	19	22	2	2	4
10	4.08E-06	TGTGCCAGCAGCATTGGGACTAGCGGGTACGAGCAGTACTTC	CASSIGTSGYEQYF	TRBV11-2*01	TRBV11-2	TRBJ2-7*01	TRBJ2-7	TRBD2*02, TRBD2*01	TRBD2	11	15	26	27	3	0	3
10	4.08E-06	TGTGCCAGCAGCATAGGGGTCTCTGAAAACACCATATATTTT	CASSIGVSENTIYF	TRBV7-9*01, TRBV7-9*02	TRBV7-9	TRBJ1-3*01	TRBJ1-3	TRBD1*01, TRBD2*02, TRBD2*01	TRBD1, TRBD2	15	16	18	20	0	1	1
10	4.08E-06	TGTGCCAGCAGCACCGGGACGGCGAATTCACCCCTCCACTTT	CASSTGTANSPLHF	TRBV5-4*01, TRBV5-4*03, TRBV5-4*04	TRBV5-4	TRBJ1-6*01	TRBJ1-6	TRBD1*01, TRBD2*02, TRBD2*01	TRBD1, TRBD2	11	15	19	24	3	4	7
10	4.08E-06	TGTGCCAGCAGCAATACAGGGTTCCCTAACGAGCAGTACTTC	CASSNTGFPNEQYF	TRBV28*01	TRBV28	TRBJ2-7*01	TRBJ2-7	TRBD1*01	TRBD1	10	15	20	28	4	7	11
10	4.08E-06	TGTGCCAGCAGCAAACAGGGAAGGCCCTACGAGCAGTACTTC	CASSKQGRPYEQYF	TRBV11-3*01, TRBV11-3*02	TRBV11-3	TRBJ2-7*01	TRBJ2-7	TRBD1*01	TRBD1	11	14	19	25	2	5	7
10	4.08E-06	TGTGCCAGCAGGTACTTGCAGGCCTACAATGAGCAGTTCTTC	CASRYLQAYNEQFF	TRBV6-3*01, TRBV6-2*01	TRBV6-3, TRBV6-2	TRBJ2-1*01	TRBJ2-1	TRBD1*01	TRBD1	15	18	21	22	2	0	2
10	4.08E-06	TGTGCCAGCAGGTACGACGGGGGGCAAGAGACCCAGTACTTC	CASRYDGGQETQYF	TRBV6-3*01, TRBV6-2*01	TRBV6-3, TRBV6-2	TRBJ2-5*01	TRBJ2-5	TRBD2*01	TRBD2	14	17	23	24	2	0	2
10	4.08E-06	TGTGCCAGCAGGCCACAGATAGGGAACTATGGCTACACCTTC	CASRPQIGNYGYTF	TRBV28*01	TRBV28	TRBJ1-2*01	TRBJ1-2	TRBD1*01, TRBD2*02	TRBD1, TRBD2	10	20	23	24	9	0	9
10	4.08E-06	TGTGCCAGCAGGGGATCAGGGGGCCTTTGGGAAGCTTTCTTT	CASRGSGGLWEAFF	TRBV6-5*01	TRBV6-5	TRBJ1-1*01	TRBJ1-1	TRBD1*01	TRBD1	10	16	23	30	5	6	11
10	4.08E-06	TGTGCCAGCAGGGGACTAGCGGGATCCTACGAGCAGTACTTC	CASRGLAGSYEQYF	TRBV6-3*01, TRBV6-2*01	TRBV6-3, TRBV6-2	TRBJ2-7*01	TRBJ2-7	TRBD2*02	TRBD2	10	11	23	24	0	0	0
10	4.08E-06	TGTGCCAGCAGGACTAGCGGGAGCACAGATACGCAGTATTTT	CASRTSGSTDTQYF	TRBV2*01, TRBV2*02, TRBV2*03	TRBV2	TRBJ2-3*01	TRBJ2-3	TRBD2*02, TRBD2*01	TRBD2	10	11	20	21	0	0	0
10	4.08E-06	TGTGCCAGCAGGACAGCTTCTGCTATCTTTGAAGCTTTCTTT	CASRTASAIFEAFF	TRBV6-1*01	TRBV6-1	TRBJ1-1*01	TRBJ1-1	TRBD1*01	TRBD1	10	11	15	29	0	13	13
10	4.08E-06	TGTGCCAGCAGGAGGGACAGGGGATCCCCTGAAGCTTTCTTT	CASRRDRGSPEAFF	TRBV6-3*01, TRBV6-2*01	TRBV6-3, TRBV6-2	TRBJ1-1*01	TRBJ1-1	TRBD1*01	TRBD1	10	13	22	28	2	5	7
10	4.08E-06	TGTGCCAGCAGACCTGTAGGGGGCGTTTACGAGCAGTACTTC	CASRPVGGVYEQYF	TRBV28*01	TRBV28	TRBJ2-7*01	TRBJ2-7	TRBD1*01	TRBD1	10	17	23	27	6	3	9
10	4.08E-06	TGTGCCAGCAGACCGGGACTGCCTCAGGGTGAGCAGTTCTTC	CASRPGLPQGEQFF	TRBV6-1*01	TRBV6-1	TRBJ2-1*01	TRBJ2-1	TRBD2*02, TRBD2*01	TRBD2	10	14	19	29	3	9	12
10	4.08E-06	TGTGCCAGCAGAGTACAGAATAGCAATCAGCCCCAGCATTTT	CASRVQNSNQPQHF	TRBV27*01	TRBV27	TRBJ1-5*01	TRBJ1-5	TRBD1*01	TRBD1	10	14	17	20	3	2	5
10	4.08E-06	TGTGCCAGCAGAGGACTAGCTCCTCCCGGGGAGCTGTTTTTT	CASRGLAPPGELFF	TRBV6-5*01	TRBV6-5	TRBJ2-2*01	TRBJ2-2	TRBD2*02, TRBD2*01	TRBD2	10	12	19	25	1	5	6
10	4.08E-06	TGTGCCAGCAGAACGGGTGCAACTAATGAAAAACTGTTTTTT	CASRTGATNEKLFF	TRBV6-1*01	TRBV6-1	TRBJ1-4*01	TRBJ1-4	TRBD2*02, TRBD2*01	TRBD2	10	13	16	19	2	2	4
10	4.08E-06	TGTGCCAGCAGAAAGGAGATATCGAATTCACCCCTCCACTTT	CASRKEISNSPLHF	TRBV28*01	TRBV28	TRBJ1-6*01	TRBJ1-6	TRBD2*02	TRBD2	10	14	17	24	3	6	9
10	4.08E-06	TGTGCCAGCAGAAAACTGCGCAATAATGAAAAACTGTTTTTT	CASRKLRNNEKLFF	TRBV6-3*01, TRBV6-2*01	TRBV6-3, TRBV6-2	TRBJ1-4*01	TRBJ1-4	TRBD1*01, TRBD2*02, TRBD2*01	TRBD1, TRBD2	10	15	17	23	4	5	9
10	4.08E-06	TGTGCCAGCAATCTGGACTTCGCCTACAATGAGCAGTTCTTC	CASNLDFAYNEQFF	TRBV6-3*01, TRBV6-2*01	TRBV6-3, TRBV6-2	TRBJ2-1*01	TRBJ2-1	TRBD2*02, TRBD2*01	TRBD2	9	14	18	22	4	3	7
10	4.08E-06	TGTGCCAGCAATAAGGGGGACACCCAGCCGGAGCAGTACTTC	CASNKGDTQPEQYF	TRBV5-6*01	TRBV5-6	TRBJ2-7*01	TRBJ2-7	TRBD1*01	TRBD1	9	16	21	30	6	8	14
10	4.08E-06	TGTGCCAGCAACAAGAAGACGGACAACAATGAGCAGTTCTTC	CASNKKTDNNEQFF	TRBV28*01	TRBV28	TRBJ2-1*01	TRBJ2-1	TRBD1*01	TRBD1	9	20	24	25	10	0	10
10	4.08E-06	TGTGCCAGCAACAAACCGACAGGGCACTATGGCTACACCTTC	CASNKPTGHYGYTF	TRBV6-3*01, TRBV6-2*01	TRBV6-3, TRBV6-2	TRBJ1-2*01	TRBJ1-2	TRBD1*01	TRBD1	9	17	23	25	7	1	8
10	4.08E-06	TGTGCCAGCAAACTAGCGGGAGGGGACGGGGAGCTGTTTTTT	CASKLAGGDGELFF	TRBV4-2*01	TRBV4-2	TRBJ2-2*01	TRBJ2-2	TRBD2*02	TRBD2	9	11	23	26	1	2	3
10	4.08E-06	TGTGCCAGCAAACCGGGACAGGGGTCCGCTGAAGCTTTCTTT	CASKPGQGSAEAFF	TRBV12-4*01, TRBV12-3*01	TRBV12-4, TRBV12-3	TRBJ1-1*01	TRBJ1-1	TRBD1*01	TRBD1	9	14	23	28	4	4	8
10	4.08E-06	TGCGCCACCTCCCGGACAGGGGTCTCAGATACGCAGTATTTT	CATSRTGVSDTQYF	TRBV5-1*01, TRBV5-1*02	TRBV5-1	TRBJ2-3*01	TRBJ2-3	TRBD1*01	TRBD1	6	13	21	25	6	3	9
10	4.08E-06	TGCGCCACAACGCAGGGGCCTGGGGCCAACGTCCTGACTTTC	CATTQGPGANVLTF	TRBV5-1*01, TRBV5-1*02	TRBV5-1	TRBJ2-6*01	TRBJ2-6	TRBD1*01	TRBD1	6	12	17	19	5	1	6
10	4.08E-06	TGCGCCAGCTCTCCGGGCCCAACTAATGAAAAACTGTTTTTT	CASSPGPTNEKLFF	TRBV5-1*01, TRBV5-1*02	TRBV5-1	TRBJ1-4*01	TRBJ1-4	TRBD1*01, TRBD2*02, TRBD2*01	TRBD1, TRBD2	8	14	17	19	5	1	6
10	4.08E-06	TGCGCCAGCACCCTGGGGCGAGGGCCCAATGAGCAGTTCTTC	CASTLGRGPNEQFF	TRBV5-1*01	TRBV5-1	TRBJ2-1*01	TRBJ2-1	TRBD1*01, TRBD2*02	TRBD1, TRBD2	9	14	18	26	4	7	11
10	4.08E-06	TGCGCCAGCAGTTACGGGGGGGTGTACAATGAGCAGTTCTTC	CASSYGGVYNEQFF	TRBV5-1*01	TRBV5-1	TRBJ2-1*01	TRBJ2-1	TRBD2*01	TRBD2	10	14	21	24	3	2	5
10	4.08E-06	TGCGCCAGCAGTCGGGGAGGCGTCCCCTTTGAAGCTTTCTTT	CASSRGGVPFEAFF	TRBV4-3*03, TRBV4-3*01, TRBV4-3*04	TRBV4-3	TRBJ1-1*01	TRBJ1-1	TRBD2*02	TRBD2	10	14	19	29	3	9	12
10	4.08E-06	TGCGCCAGCAGCTTTCCACAGAACACCGGGGAGCTGTTTTTT	CASSFPQNTGELFF	TRBV5-1*01	TRBV5-1	TRBJ2-2*01	TRBJ2-2	TRBD1*01, TRBD2*02, TRBD2*01	TRBD1, TRBD2	13	17	19	20	3	0	3
10	4.08E-06	TGCGCCAGCAGCTTTAAGGGCCTGAACACTGAAGCTTTCTTT	CASSFKGLNTEAFF	TRBV5-1*01	TRBV5-1	TRBJ1-1*01	TRBJ1-1	TRBD1*01, TRBD2*02	TRBD1, TRBD2	13	16	19	22	2	2	4
10	4.08E-06	TGCGCCAGCAGCTTCGGCTCGGAAAACACTGAAGCTTTCTTT	CASSFGSENTEAFF	TRBV5-1*01	TRBV5-1	TRBJ1-1*01	TRBJ1-1	TRBD1*01, TRBD2*02, TRBD2*01	TRBD1, TRBD2	13	20	22	24	6	1	7
10	4.08E-06	TGCGCCAGCAGCTTCGGGCGCGTCCAAGAGACCCAGTACTTC	CASSFGRVQETQYF	TRBV5-1*01	TRBV5-1	TRBJ2-5*01	TRBJ2-5	TRBD1*01, TRBD2*02, TRBD2*01	TRBD1, TRBD2	13	15	18	23	1	4	5
10	4.08E-06	TGCGCCAGCAGCTTGGCCGACAGAGCCGACGGCTACACCTTC	CASSLADRADGYTF	TRBV5-1*01	TRBV5-1	TRBJ1-2*01	TRBJ1-2	TRBD1*01	TRBD1	15	18	22	30	2	7	9
10	4.08E-06	TGCGCCAGCAGCTTGGGCAGGGAACGAAACACCATATATTTT	CASSLGRERNTIYF	TRBV5-1*01	TRBV5-1	TRBJ1-3*01	TRBJ1-3	TRBD1*01	TRBD1	15	17	21	25	1	3	4
10	4.08E-06	TGCGCCAGCAGCTTGGGGGGAGTAACCGGGGAGCTGTTTTTT	CASSLGGVTGELFF	TRBV5-1*01	TRBV5-1	TRBJ2-2*01	TRBJ2-2	TRBD2*02	TRBD2	15	17	21	24	1	2	3
10	4.08E-06	TGCGCCAGCAGCTTGGATCGGACGAACACTGAAGCTTTCTTT	CASSLDRTNTEAFF	TRBV5-1*01	TRBV5-1	TRBJ1-1*01	TRBJ1-1	TRBD1*01, TRBD2*02, TRBD2*01	TRBD1, TRBD2	15	19	22	23	3	0	3
10	4.08E-06	TGCGCCAGCAGCTTGGACGGACAGGGGGCAAGAGCTTTCTTT	CASSLDGQGARAFF	TRBV5-1*01	TRBV5-1	TRBJ1-1*01	TRBJ1-1	TRBD1*01	TRBD1	15	18	28	32	2	3	5
10	4.08E-06	TGCGCCAGCAGCTTGACGGGGTCTTACACTGAAGCTTTCTTT	CASSLTGSYTEAFF	TRBV5-1*01	TRBV5-1	TRBJ1-1*01	TRBJ1-1	TRBD2*01	TRBD2	14	16	20	25	1	4	5
10	4.08E-06	TGCGCCAGCAGCCTCCGGGCCTCTACCGGGGAGCTGTTTTTT	CASSLRASTGELFF	TRBV4-1*02, TRBV4-1*01	TRBV4-1	TRBJ2-2*01	TRBJ2-2	TRBD1*01, TRBD2*02, TRBD2*01	TRBD1, TRBD2	12	16	19	24	3	4	7
10	4.08E-06	TGCGCCAGCAGCCCCTGGACAGGAACCTACGAGCAGTACTTC	CASSPWTGTYEQYF	TRBV5-1*01	TRBV5-1	TRBJ2-7*01	TRBJ2-7	TRBD1*01	TRBD1	11	16	22	25	4	2	6
10	4.08E-06	TGCGCCAGCAGCCCCCCGGGACAGAACACTGAAGCTTTCTTT	CASSPPGQNTEAFF	TRBV5-1*01	TRBV5-1	TRBJ1-1*01	TRBJ1-1	TRBD1*01, TRBD2*01	TRBD1, TRBD2	11	17	22	23	5	0	5
10	4.08E-06	TGCGCCAGCAGCCCGGGACAGCATAATGAAAAACTGTTTTTT	CASSPGQHNEKLFF	TRBV5-1*01	TRBV5-1	TRBJ1-4*01	TRBJ1-4	TRBD1*01	TRBD1	11	14	20	23	2	2	4
10	4.08E-06	TGCGCCAGCAGCCATAGCGGGAGGGGTGGGGAGCTGTTTTTT	CASSHSGRGGELFF	TRBV4-3*03, TRBV4-3*01, TRBV4-3*04	TRBV4-3	TRBJ2-2*01	TRBJ2-2	TRBD2*02	TRBD2	13	14	24	27	0	2	2
10	4.08E-06	TGCGCCAGCAGCCAAGATGCGAGTGGGGAGACCCAGTACTTC	CASSQDASGETQYF	TRBV4-1*02, TRBV4-1*01	TRBV4-1	TRBJ2-5*01	TRBJ2-5	TRBD1*01, TRBD2*02, TRBD2*01	TRBD1, TRBD2	16	24	26	27	7	0	7
10	4.08E-06	TGCGCCAGCAGCGCGGGACTTCGGGGGGATACGCAGTATTTT	CASSAGLRGDTQYF	TRBV5-1*01	TRBV5-1	TRBJ2-3*01	TRBJ2-3	TRBD2*02, TRBD2*01	TRBD2	11	14	19	27	2	7	9
10	4.08E-06	TGCGCCAGCAGGGGGACAGGGAACACCGGGGAGCTGTTTTTT	CASRGTGNTGELFF	TRBV4-3*03, TRBV4-3*01, TRBV4-3*04	TRBV4-3	TRBJ2-2*01	TRBJ2-2	TRBD1*01	TRBD1	10	12	19	20	1	0	1
10	4.08E-06	TGCAGTGCTAGTATTACAGGGCCGGGCACTGAAGCTTTCTTT	CSASITGPGTEAFF	TRBV20-1*01, TRBV20-1*04, TRBV20-1*05, TRBV20-1*07	TRBV20-1	TRBJ1-1*01	TRBJ1-1	TRBD1*01	TRBD1	11	15	20	26	3	5	8
10	4.08E-06	TGCAGTGCTAGCAGGGAGCCGGATCAAGAGACCCAGTACTTC	CSASREPDQETQYF	TRBV20-1*06, TRBV20-1*03, TRBV20-1*01, TRBV20-1*04, TRBV20-1*05, TRBV20-1*02, TRBV20-1*07	TRBV20-1	TRBJ2-5*01	TRBJ2-5	TRBD1*01, TRBD2*02	TRBD1, TRBD2	10	11	15	24	0	8	8
10	4.08E-06	TGCAGTGCTAGGGGGCCGGGGATGAACACTGAAGCTTTCTTT	CSARGPGMNTEAFF	TRBV20-1*01, TRBV20-1*04, TRBV20-1*05, TRBV20-1*07	TRBV20-1	TRBJ1-1*01	TRBJ1-1	TRBD1*01, TRBD2*01	TRBD1, TRBD2	10	11	15	22	0	6	6
10	4.08E-06	TGCAGCGTTGTAGGGGCAGGGCTGGACACTGAAGCTTTCTTT	CSVVGAGLDTEAFF	TRBV29-1*01	TRBV29-1	TRBJ1-1*01	TRBJ1-1	TRBD1*01	TRBD1	9	16	20	25	6	4	10
10	4.08E-06	TGTGCCAGCAGTTTGGCCAGACGACCTACGAGCAGTACTTC	CASSLAR~TYEQYF	TRBV27*01	TRBV27	TRBJ2-7*01	TRBJ2-7	TRBD1*01, TRBD2*02, TRBD2*01	TRBD1, TRBD2	13	19	21	24	5	2	7
10	4.08E-06	TGTGCCAGCAGTTTATTTCTGCAGGCAATGAGCAGTTCTTC	CASSLFL~GNEQFF	TRBV12-4*01, TRBV12-3*01	TRBV12-4, TRBV12-3	TRBJ2-1*01	TRBJ2-1	TRBD1*01	TRBD1	14	21	24	25	6	0	6
10	4.08E-06	TGTGCCAGCAGTTTAACATCGGGGATTACGAGCAGTACTTC	CASSLTS~DYEQYF	TRBV28*01	TRBV28	TRBJ2-7*01	TRBJ2-7	TRBD2*01	TRBD2	14	19	23	26	4	2	6
10	4.08E-06	TGTGCCAGCAGTTCCCGGGACATCCAAGCGAGCAGTACTTC	CASSSRD~PSEQYF	TRBV27*01	TRBV27	TRBJ2-7*01	TRBJ2-7	TRBD1*01	TRBD1	12	16	21	28	3	6	9
10	4.08E-06	TGTGCCAGCAGTTACTGCGCGGGACAAATGGCTACACCTTC	CASSYCA~TNGYTF	TRBV6-3*01, TRBV6-2*01	TRBV6-3, TRBV6-2	TRBJ1-2*01	TRBJ1-2	TRBD1*01, TRBD2*02	TRBD1, TRBD2	12	20	25	27	7	1	8
10	4.08E-06	TGTGCCAGCAGTCGGGAAGGGTAAGCGAAAAACTGTTTTTT	CASSREG~SEKLFF	TRBV27*01	TRBV27	TRBJ1-4*01	TRBJ1-4	TRBD2*02	TRBD2	11	12	16	26	0	9	9
10	4.08E-06	TGTGCCAGCAGCTTACGCGTAGTCGGCAGCCCCAGCATTTT	CASSLRV~RQPQHF	TRBV5-4*01, TRBV5-4*03, TRBV5-4*04	TRBV5-4	TRBJ1-5*01	TRBJ1-5	TRBD2*02, TRBD2*01	TRBD2	13	19	23	26	5	2	7
10	4.08E-06	TGTGCCAGCAGCTCCCGGCCGGTAACACTGAAGCTTTCTTT	CASSSRP~NTEAFF	TRBV7-9*03, TRBV7-9*01, TRBV7-9*04, TRBV7-9*02	TRBV7-9	TRBJ1-1*01	TRBJ1-1	TRBD2*02, TRBD2*01	TRBD2	13	16	18	23	2	4	6
10	4.08E-06	TGTGCCAGCAGCTGTGCTCCTATAATTCACCCCTCCACTTT	CASSCAP~NSPLHF	TRBV7-9*01, TRBV7-9*04, TRBV7-9*02	TRBV7-9	TRBJ1-6*01	TRBJ1-6	TRBD1*01	TRBD1	10	11	14	16	0	1	1
10	4.08E-06	TGTGCCAGATGACTAGCGGAAGCACAGATACGCAGTATTTT	CAR*LAE~TDTQYF	TRBV6-4*02, TRBV6-4*01	TRBV6-4	TRBJ2-3*01	TRBJ2-3	TRBD2*02, TRBD2*01	TRBD2	7	10	18	20	2	1	3
10	4.08E-06	TGCAGTGCTAGAAACGAGGTGGGAACACTGAAGCTTTCTTT	CSARNEV~NTEAFF	TRBV20-1*01, TRBV20-1*05, TRBV20-1*07	TRBV20-1	TRBJ1-1*01	TRBJ1-1	TRBD2*02	TRBD2	11	15	18	22	3	3	6
10	4.08E-06	TGTGCCAGTTACACAGGGGGAGGGAGATACGCAGTATTTT	CASYTGG~GDTQYF	TRBV28*01	TRBV28	TRBJ2-3*01	TRBJ2-3	TRBD1*01	TRBD1	7	12	19	24	4	4	8
10	4.08E-06	TGTGCCAGCCCGAGCGGGAGGTCTCTACGAGCAGTACTTC	CASPSGR~LYEQYF	TRBV6-6*04	TRBV6-6	TRBJ2-7*01	TRBJ2-7	TRBD2*02	TRBD2	8	12	20	24	3	3	6
10	4.08E-06	TGTGCCAGCAGTCCCACAGAGTTTCTATGGCTACACCTTC	CASSPTE~FYGYTF	TRBV28*01	TRBV28	TRBJ1-2*01	TRBJ1-2	TRBD1*01	TRBD1	11	15	18	24	3	5	8
10	4.08E-06	TGTGCCAGCAGTGACCCCAGAATCCGGTGGCTACACCTTC	CASSDPR~SGGYTF	TRBV6-1*01	TRBV6-1	TRBJ1-2*01	TRBJ1-2	TRBD1*01, TRBD2*01	TRBD1, TRBD2	13	14	17	27	0	9	9
10	4.08E-06	TGTGCCAGCAGTGAAGAGGGGGCCACCTGAAGCTTTCTTT	CASSEEG~PPEAFF	TRBV6-1*01	TRBV6-1	TRBJ1-1*01	TRBJ1-1	TRBD1*01	TRBD1	15	16	22	26	0	3	3
10	4.08E-06	TGTGCCAGCAGCTTCAGGGCTAGGGACTGAAGCTTTCTTT	CASSFRA~GTEAFF	TRBV7-7*01, TRBV7-7*02	TRBV7-7	TRBJ1-1*01	TRBJ1-1	TRBD1*01, TRBD2*02, TRBD2*01	TRBD1, TRBD2	13	14	18	25	0	6	6
10	4.08E-06	TGTGCCAGCAGCTTAGTCACGCTACAATGAGCAGTTCTTC	CASSLVT~YNEQFF	TRBV11-3*01	TRBV11-3	TRBJ2-1*01	TRBJ2-1	TRBD2*02, TRBD2*01	TRBD2	15	-1	-1	21	-1	-1	5
10	4.08E-06	TGTGCCAGCAGCTCGGGACTAGTGATACGAGCAGTACTTC	CASSSGL~*YEQYF	TRBV5-4*01	TRBV5-4	TRBJ2-7*01	TRBJ2-7	TRBD2*02, TRBD2*01	TRBD2	12	14	21	25	1	3	4
10	4.08E-06	TGTGCCAGCAGGGCCTCCATTATACAATGAGCAGTTCTTC	CASRASI~YNEQFF	TRBV6-4*02, TRBV6-4*01	TRBV6-4	TRBJ2-1*01	TRBJ2-1	TRBD2*02	TRBD2	10	13	17	22	2	4	6
10	4.08E-06	TGTGCCAGCAATCGGGTGGGGGAACACTGAAGCTTTCTTT	CASNRVG~NTEAFF	TRBV6-5*01	TRBV6-5	TRBJ1-1*01	TRBJ1-1	TRBD1*01, TRBD2*02, TRBD2*01	TRBD1, TRBD2	9	17	20	21	7	0	7
10	4.08E-06	TGCGCCAGCAGCAAGACAAGGAGGAAACATTCAGTACTTC	CASSKTR~GNIQYF	TRBV4-3*03, TRBV4-3*01, TRBV4-3*04	TRBV4-3	TRBJ2-4*01	TRBJ2-4	TRBD2*02	TRBD2	11	19	23	24	7	0	7
10	4.08E-06	TGTGCCTTGAATGGGGGCGCTTACTATGGCTACACCTTC	CALNGGAYYGYTF	TRBV30*01	TRBV30	TRBJ1-2*01	TRBJ1-2	TRBD1*01	TRBD1	6	12	17	22	5	4	9
10	4.08E-06	TGTGCCTCGCTGGACTTCTCTGGAAACACCATATATTTT	CASLDFSGNTIYF	TRBV6-3*01, TRBV6-2*01	TRBV6-3, TRBV6-2	TRBJ1-3*01	TRBJ1-3	TRBD2*02, TRBD2*01	TRBD2	5	11	15	17	5	1	6
10	4.08E-06	TGTGCCTCGGTTCGGACAGGGCTCTACGAGCAGTACTTC	CASVRTGLYEQYF	TRBV30*05, TRBV30*01	TRBV30	TRBJ2-7*01	TRBJ2-7	TRBD1*01	TRBD1	6	13	20	23	6	2	8
10	4.08E-06	TGTGCCTCAAGAGGGGGGCGCCGGGAGACCCAGTACTTC	CASRGGRRETQYF	TRBV19*01, TRBV19*03, TRBV19*02	TRBV19	TRBJ2-5*01	TRBJ2-5	TRBD1*01, TRBD2*01	TRBD1, TRBD2	5	13	18	24	7	5	12
10	4.08E-06	TGTGCCTGGTTGTTTCGGGGGGCCAACGTCCTGACTTTC	CAWLFRGANVLTF	TRBV30*05, TRBV30*01	TRBV30	TRBJ2-6*01	TRBJ2-6	TRBD1*01, TRBD2*02, TRBD2*01	TRBD1, TRBD2	8	10	12	18	1	5	6
10	4.08E-06	TGTGCCTGGAGTCGACAGAGTAATTCACCCCTCCACTTT	CAWSRQSNSPLHF	TRBV30*01	TRBV30	TRBJ1-6*01	TRBJ1-6	TRBD1*01	TRBD1	11	13	17	20	1	2	3
10	4.08E-06	TGTGCCTGGAGTGTAGGGGGAGGGGCTACGCAGTATTTT	CAWSVGGGATQYF	TRBV30*01	TRBV30	TRBJ2-3*01	TRBJ2-3	TRBD2*02	TRBD2	13	17	23	26	3	2	5
10	4.08E-06	TGTGCCTGGAGTGGTCGCAACACCGGGGAGCTGTTTTTT	CAWSGRNTGELFF	TRBV30*01	TRBV30	TRBJ2-2*01	TRBJ2-2	TRBD1*01, TRBD2*02, TRBD2*01	TRBD1, TRBD2	12	13	15	18	0	2	2
10	4.08E-06	TGTGCCTGGAGTGGGACAGGTCATCAGCCCCAGCATTTT	CAWSGTGHQPQHF	TRBV30*01	TRBV30	TRBJ1-5*01	TRBJ1-5	TRBD1*01	TRBD1	12	13	19	22	0	2	2
10	4.08E-06	TGTGCCTGGAGTGGACCCATGAGGTACGAGCAGTACTTC	CAWSGPMRYEQYF	TRBV30*01	TRBV30	TRBJ2-7*01	TRBJ2-7	TRBD2*02	TRBD2	12	20	23	24	7	0	7
10	4.08E-06	TGTGCCTGGAGTGGACAGCCGGCCACTGAAGCTTTCTTT	CAWSGQPATEAFF	TRBV30*01	TRBV30	TRBJ1-1*01	TRBJ1-1	TRBD1*01	TRBD1	12	13	17	23	0	5	5
10	4.08E-06	TGTGCCTGGAGTGAGCAGGGGTATCAGCCCCAGCATTTT	CAWSEQGYQPQHF	TRBV30*01	TRBV30	TRBJ1-5*01	TRBJ1-5	TRBD1*01	TRBD1	12	15	20	22	2	1	3
10	4.08E-06	TGTGCCTGGAGCTCCGGGACAGGGTTCGAGCAGTACTTC	CAWSSGTGFEQYF	TRBV30*05, TRBV30*01	TRBV30	TRBJ2-7*01	TRBJ2-7	TRBD1*01	TRBD1	10	15	23	26	4	2	6
10	4.08E-06	TGTGCCTGGAGCCATCAGGGTAATCAGCCCCAGCATTTT	CAWSHQGNQPQHF	TRBV30*05, TRBV30*01	TRBV30	TRBJ1-5*01	TRBJ1-5	TRBD1*01	TRBD1	10	15	19	21	4	1	5
10	4.08E-06	TGTGCCTGGAGCCAGCAGGGAGACACTGAAGCTTTCTTT	CAWSQQGDTEAFF	TRBV30*05, TRBV30*01	TRBV30	TRBJ1-1*01	TRBJ1-1	TRBD1*01, TRBD2*02	TRBD1, TRBD2	10	15	19	22	4	2	6
10	4.08E-06	TGTGCCTGGAGGACGTCAGCTAACTATGGCTACACCTTC	CAWRTSANYGYTF	TRBV30*05, TRBV30*01	TRBV30	TRBJ1-2*01	TRBJ1-2	TRBD1*01, TRBD2*02, TRBD2*01	TRBD1, TRBD2	10	16	18	19	5	0	5
10	4.08E-06	TGTGCCTGGAGACAGGGTGGGAATCAGCCCCAGCATTTT	CAWRQGGNQPQHF	TRBV30*05, TRBV30*01	TRBV30	TRBJ1-5*01	TRBJ1-5	TRBD1*01	TRBD1	10	11	16	21	0	4	4
10	4.08E-06	TGTGCCGTCGGGGGGGGACAAAAAGAGACCCAGTACTTC	CAVGGGQKETQYF	TRBV30*05, TRBV30*01	TRBV30	TRBJ2-5*01	TRBJ2-5	TRBD2*01	TRBD2	5	8	15	22	2	6	8
10	4.08E-06	TGTGCCGGGATGGGGGCAGGGGAGGACGAGCAGTACTTC	CAGMGAGEDEQYF	TRBV30*05, TRBV30*01	TRBV30	TRBJ2-7*01	TRBJ2-7	TRBD1*01, TRBD2*02	TRBD1, TRBD2	9	16	21	25	6	3	9
10	4.08E-06	TGTGCCACCCTAGCTTCCAATAATTCACCCCTCCACTTT	CATLASNNSPLHF	TRBV28*01	TRBV28	TRBJ1-6*01	TRBJ1-6	TRBD2*02, TRBD2*01	TRBD2	6	9	13	15	2	1	3
10	4.08E-06	TGTGCCACCCAGGGCGGGAGTCAAGAGACCCAGTACTTC	CATQGGSQETQYF	TRBV6-6*04	TRBV6-6	TRBJ2-5*01	TRBJ2-5	TRBD2*02	TRBD2	6	13	19	21	6	1	7
10	4.08E-06	TGTGCCACCAGCTCAGGGTACCAAGAGACCCAGTACTTC	CATSSGYQETQYF	TRBV15*02	TRBV15	TRBJ2-5*01	TRBJ2-5	TRBD1*01	TRBD1	11	13	17	19	1	1	2
10	4.08E-06	TGTGCCACCAGCAGAGATCTGGGAGAGACCCAGTACTTC	CATSRDLGETQYF	TRBV15*02	TRBV15	TRBJ2-5*01	TRBJ2-5	TRBD1*01, TRBD2*02, TRBD2*01	TRBD1, TRBD2	11	20	22	23	8	0	8
10	4.08E-06	TGTGCCACGTCTTTGGGCGCGAGCTATGGCTACACCTTC	CATSLGASYGYTF	TRBV28*01	TRBV28	TRBJ1-2*01	TRBJ1-2	TRBD1*01	TRBD1	6	14	17	23	7	5	12
10	4.08E-06	TGTGCCACGGGACTAGCGGGAGTTTACGAGCAGTACTTC	CATGLAGVYEQYF	TRBV27*01	TRBV27	TRBJ2-7*01	TRBJ2-7	TRBD2*02	TRBD2	6	8	21	24	1	2	3
10	4.08E-06	TGTGCCACAGAGGGTTCAGCTAACTATGGCTACACCTTC	CATEGSANYGYTF	TRBV11-2*01	TRBV11-2	TRBJ1-2*01	TRBJ1-2	TRBD2*02	TRBD2	6	9	13	19	2	5	7
10	4.08E-06	TGTGCCAGTCGTTTAGATGGCACAGATACGCAGTATTTT	CASRLDGTDTQYF	TRBV6-5*01	TRBV6-5	TRBJ2-3*01	TRBJ2-3	TRBD2*02, TRBD2*01	TRBD2	7	13	15	19	5	3	8
10	4.08E-06	TGTGCCAGTGCGGGACTCATGACCTACGAGCAGTACTTC	CASAGLMTYEQYF	TRBV27*01	TRBV27	TRBJ2-7*01	TRBJ2-7	TRBD2*02, TRBD2*01	TRBD2	7	11	16	22	3	5	8
10	4.08E-06	TGTGCCAGTACGACAGGGGTATCGGACATTCAGTACTTC	CASTTGVSDIQYF	TRBV19*01, TRBV19*03, TRBV19*02	TRBV19	TRBJ2-4*01	TRBJ2-4	TRBD1*01	TRBD1	9	11	18	25	1	6	7
10	4.08E-06	TGTGCCAGTAGTGCCCAGAGGGGGACTGAAGCTTTCTTT	CASSAQRGTEAFF	TRBV19*01, TRBV19*03, TRBV19*02	TRBV19	TRBJ1-1*01	TRBJ1-1	TRBD1*01	TRBD1	11	18	23	24	6	0	6
10	4.08E-06	TGTGCCAGTAGTAATTACGACCGACAAGAGCAGTTCTTC	CASSNYDRQEQFF	TRBV19*01, TRBV19*03, TRBV19*02	TRBV19	TRBJ2-1*01	TRBJ2-1	TRBD1*01	TRBD1	12	22	25	27	9	1	10
10	4.08E-06	TGTGCCAGTAGCACGGGACAGTCAGATACGCAGTATTTT	CASSTGQSDTQYF	TRBV19*01, TRBV19*03, TRBV19*02	TRBV19	TRBJ2-3*01	TRBJ2-3	TRBD1*01	TRBD1	11	14	20	22	2	1	3
10	4.08E-06	TGTGCCAGCTCACCTCCCGCCGAGGAGACCCAGTACTTC	CASSPPAEETQYF	TRBV18*01	TRBV18	TRBJ2-5*01	TRBJ2-5	TRBD2*02	TRBD2	13	14	19	24	0	4	4
10	4.08E-06	TGTGCCAGCTCACGGGGTCAGGATGACGAGCAGTACTTC	CASSRGQDDEQYF	TRBV18*01	TRBV18	TRBJ2-7*01	TRBJ2-7	TRBD1*01, TRBD2*01	TRBD1, TRBD2	12	18	21	25	5	3	8
10	4.08E-06	TGTGCCAGCTCAGTAGGGAATCGGTACGAGCAGTACTTC	CASSVGNRYEQYF	TRBV18*01	TRBV18	TRBJ2-7*01	TRBJ2-7	TRBD1*01, TRBD2*02, TRBD2*01	TRBD1, TRBD2	11	15	18	24	3	5	8
10	4.08E-06	TGTGCCAGCTCAAGCGGGATGGTCAATGAGCAGTTCTTC	CASSSGMVNEQFF	TRBV6-3*01, TRBV6-2*01	TRBV6-3, TRBV6-2	TRBJ2-1*01	TRBJ2-1	TRBD2*02	TRBD2	8	12	18	23	3	4	7
10	4.08E-06	TGTGCCAGCTGTTTAACACGCCAAGAGACCCAGTACTTC	CASCLTRQETQYF	TRBV2*01, TRBV2*02, TRBV2*03	TRBV2	TRBJ2-5*01	TRBJ2-5	TRBD1*01	TRBD1	8	15	17	20	6	2	8
10	4.08E-06	TGTGCCAGCTGTACAGGGGGTTATTCACCCCTCCACTTT	CASCTGGYSPLHF	TRBV5-6*01	TRBV5-6	TRBJ1-6*01	TRBJ1-6	TRBD1*01	TRBD1	8	12	19	22	3	2	5
10	4.08E-06	TGTGCCAGCCTCACAGGGGGGGTCGGGGAGCTGTTTTTT	CASLTGGVGELFF	TRBV5-6*01	TRBV5-6	TRBJ2-2*01	TRBJ2-2	TRBD1*01	TRBD1	8	12	19	23	3	3	6
10	4.08E-06	TGTGCCAGCCCCGGGGAGCCCTCCTACGAGCAGTACTTC	CASPGEPSYEQYF	TRBV6-3*01, TRBV6-2*01	TRBV6-3, TRBV6-2	TRBJ2-7*01	TRBJ2-7	TRBD2*02, TRBD2*01	TRBD2	8	13	17	20	4	2	6
10	4.08E-06	TGTGCCAGCCATTCTAGAGGCTCCTACGAGCAGTACTTC	CASHSRGSYEQYF	TRBV6-1*01	TRBV6-1	TRBJ2-7*01	TRBJ2-7	TRBD2*02, TRBD2*01	TRBD2	8	13	16	20	4	3	7
10	4.08E-06	TGTGCCAGCGGCCGAACCTCTGGAAACACCATATATTTT	CASGRTSGNTIYF	TRBV6-3*01, TRBV6-2*01	TRBV6-3, TRBV6-2	TRBJ1-3*01	TRBJ1-3	TRBD1*01, TRBD2*02, TRBD2*01	TRBD1, TRBD2	8	9	11	17	0	5	5
10	4.08E-06	TGTGCCAGCGGATACAGGGGCCAAGAGACCCAGTACTTC	CASGYRGQETQYF	TRBV2*01, TRBV2*02, TRBV2*03	TRBV2	TRBJ2-5*01	TRBJ2-5	TRBD1*01	TRBD1	8	13	19	20	4	0	4
10	4.08E-06	TGTGCCAGCGGACTAGCGGGACTGTACGAGCAGTACTTC	CASGLAGLYEQYF	TRBV27*01	TRBV27	TRBJ2-7*01	TRBJ2-7	TRBD2*02	TRBD2	8	9	20	24	0	3	3
10	4.08E-06	TGTGCCAGCGGACTAGCGGGAGTAAACGAGTAGTACTTC	CASGLAGVNE*YF	TRBV25-1*01	TRBV25-1	TRBJ2-7*01	TRBJ2-7	TRBD2*02	TRBD2	8	9	21	25	0	3	3
10	4.08E-06	TGTGCCAGCGGACAGAAGCTGAACACTGAAGCTTTCTTT	CASGQKLNTEAFF	TRBV6-5*01	TRBV6-5	TRBJ1-1*01	TRBJ1-1	TRBD1*01	TRBD1	8	9	14	19	0	4	4
10	4.08E-06	TGTGCCAGCGATAGGGTTGGGGACACTGAAGCTTTCTTT	CASDRVGDTEAFF	TRBV12-4*01, TRBV12-3*01	TRBV12-4, TRBV12-3	TRBJ1-1*01	TRBJ1-1	TRBD1*01, TRBD2*02, TRBD2*01	TRBD1, TRBD2	8	18	21	22	9	0	9
10	4.08E-06	TGTGCCAGCATCGGGGAGGGAGGCTACGAGCAGTACTTC	CASIGEGGYEQYF	TRBV27*01	TRBV27	TRBJ2-7*01	TRBJ2-7	TRBD2*02	TRBD2	9	13	19	23	3	3	6
10	4.08E-06	TGTGCCAGCATGTCGGGAACTAACTATGGCTACACCTTC	CASMSGTNYGYTF	TRBV14*01, TRBV14*02	TRBV14	TRBJ1-2*01	TRBJ1-2	TRBD2*02	TRBD2	9	13	17	19	3	1	4
10	4.08E-06	TGTGCCAGCATATCCGGGACGGCCTATGGCTACACCTTC	CASISGTAYGYTF	TRBV28*01	TRBV28	TRBJ1-2*01	TRBJ1-2	TRBD1*01, TRBD2*02, TRBD2*01	TRBD1, TRBD2	9	15	19	23	5	3	8
10	4.08E-06	TGTGCCAGCACTTTGGACAGTCACACTGAAGCTTTCTTT	CASTLDSHTEAFF	TRBV6-1*01	TRBV6-1	TRBJ1-1*01	TRBJ1-1	TRBD1*01	TRBD1	9	14	19	22	4	2	6
10	4.08E-06	TGTGCCAGCACTCGACAGGGAACCTACGAGCAGTACTTC	CASTRQGTYEQYF	TRBV28*01	TRBV28	TRBJ2-7*01	TRBJ2-7	TRBD1*01	TRBD1	9	13	19	22	3	2	5
10	4.08E-06	TGTGCCAGCACTACTAGCGGGAGTATTGAGCAGTTCTTC	CASTTSGSIEQFF	TRBV6-3*01, TRBV6-2*01	TRBV6-3, TRBV6-2	TRBJ2-1*01	TRBJ2-1	TRBD2*02	TRBD2	9	12	22	26	2	3	5
10	4.08E-06	TGTGCCAGCACTACCGGGACCTTGCGTGGCTACACCTTC	CASTTGTLRGYTF	TRBV28*01	TRBV28	TRBJ1-2*01	TRBJ1-2	TRBD1*01, TRBD2*02, TRBD2*01	TRBD1, TRBD2	9	15	19	26	5	6	11
10	4.08E-06	TGTGCCAGCACCTTTGCTGGCGGGAACGAGCAGTACTTC	CASTFAGGNEQYF	TRBV28*01	TRBV28	TRBJ2-7*01	TRBJ2-7	TRBD2*02	TRBD2	9	19	24	25	9	0	9
10	4.08E-06	TGTGCCAGCACCCTTAAGGAGAACACTGAAGCTTTCTTT	CASTLKENTEAFF	TRBV12-4*01, TRBV12-3*01	TRBV12-4, TRBV12-3	TRBJ1-1*01	TRBJ1-1	TRBD1*01, TRBD2*02	TRBD1, TRBD2	9	10	13	20	0	6	6
10	4.08E-06	TGTGCCAGCACACAGGGGGCGGGCGAAAAACTGTTTTTT	CASTQGAGEKLFF	TRBV12-4*01, TRBV12-3*01	TRBV12-4, TRBV12-3	TRBJ1-4*01	TRBJ1-4	TRBD1*01	TRBD1	9	11	19	24	1	4	5
10	4.08E-06	TGTGCCAGCAGTTTTTTGGGGAATTCACCCCTCCACTTT	CASSFLGNSPLHF	TRBV27*01	TRBV27	TRBJ1-6*01	TRBJ1-6	TRBD1*01, TRBD2*01	TRBD1, TRBD2	13	17	20	21	3	0	3
10	4.08E-06	TGTGCCAGCAGTTTTCAGGAGAACTACGAGCAGTACTTC	CASSFQENYEQYF	TRBV27*01	TRBV27	TRBJ2-7*01	TRBJ2-7	TRBD1*01, TRBD2*02	TRBD1, TRBD2	13	15	18	23	1	4	5
10	4.08E-06	TGTGCCAGCAGTTTTCAAAGGGGGTTTGAGCAGTACTTC	CASSFQRGFEQYF	TRBV27*01	TRBV27	TRBJ2-7*01	TRBJ2-7	TRBD1*01	TRBD1	13	18	23	27	4	3	7
10	4.08E-06	TGTGCCAGCAGTTTCTATTCCGGTCAGCCCCAGCATTTT	CASSFYSGQPQHF	TRBV28*01	TRBV28	TRBJ1-5*01	TRBJ1-5	TRBD1*01, TRBD2*02, TRBD2*01	TRBD1, TRBD2	11	18	20	23	6	2	8
10	4.08E-06	TGTGCCAGCAGTTTCCTTAACTTGGGCGAGCAGTACTTC	CASSFLNLGEQYF	TRBV27*01	TRBV27	TRBJ2-7*01	TRBJ2-7	TRBD1*01, TRBD2*02, TRBD2*01	TRBD1, TRBD2	13	23	25	26	9	0	9
10	4.08E-06	TGTGCCAGCAGTTTCGGGAGTCAAGAGACCCAGTACTTC	CASSFGSQETQYF	TRBV6-5*01	TRBV6-5	TRBJ2-5*01	TRBJ2-5	TRBD2*02	TRBD2	12	14	19	21	1	1	2
10	4.08E-06	TGTGCCAGCAGTTTGGCGAACTCCTACGAGCAGTACTTC	CASSLANSYEQYF	TRBV28*01	TRBV28	TRBJ2-7*01	TRBJ2-7	TRBD1*01, TRBD2*02, TRBD2*01	TRBD1, TRBD2	13	14	16	20	0	3	3
10	4.08E-06	TGTGCCAGCAGTTTGACAGAACAAGAGACCCAGTACTTC	CASSLTEQETQYF	TRBV6-3*01, TRBV6-2*01	TRBV6-3, TRBV6-2	TRBJ2-5*01	TRBJ2-5	TRBD1*01	TRBD1	12	14	18	21	1	2	3
10	4.08E-06	TGTGCCAGCAGTTTGAGGGCCTCCTACGAGCAGTACTTC	CASSLRASYEQYF	TRBV27*01	TRBV27	TRBJ2-7*01	TRBJ2-7	TRBD2*02	TRBD2	13	14	18	20	0	1	1
10	4.08E-06	TGTGCCAGCAGTTTGAAGGGGGACACTGAAGCTTTCTTT	CASSLKGDTEAFF	TRBV12-4*01, TRBV12-3*01	TRBV12-4, TRBV12-3	TRBJ1-1*01	TRBJ1-1	TRBD1*01	TRBD1	13	16	21	22	2	0	2
10	4.08E-06	TGTGCCAGCAGTTTATACGAGTCCTACGAGCAGTACTTC	CASSLYESYEQYF	TRBV27*01	TRBV27	TRBJ2-7*01	TRBJ2-7	TRBD2*02	TRBD2	15	18	20	21	2	0	2
10	4.08E-06	TGTGCCAGCAGTTTACGGGCCCACTATGGCTACACCTTC	CASSLRAHYGYTF	TRBV28*01	TRBV28	TRBJ1-2*01	TRBJ1-2	TRBD1*01, TRBD2*02, TRBD2*01	TRBD1, TRBD2	14	16	19	22	1	2	3
10	4.08E-06	TGTGCCAGCAGTTTACAGTATAATTCACCCCTCCACTTT	CASSLQYNSPLHF	TRBV27*01	TRBV27	TRBJ1-6*01	TRBJ1-6	TRBD1*01	TRBD1	14	15	17	18	0	0	0
10	4.08E-06	TGTGCCAGCAGTTTAGGGCAGCAAGAGACCCAGTACTTC	CASSLGQQETQYF	TRBV12-4*01, TRBV12-3*01	TRBV12-4, TRBV12-3	TRBJ2-5*01	TRBJ2-5	TRBD1*01	TRBD1	15	18	20	21	2	0	2
10	4.08E-06	TGTGCCAGCAGTTTAGGGACAGTCTACGAGCAGTACTTC	CASSLGTVYEQYF	TRBV27*01	TRBV27	TRBJ2-7*01	TRBJ2-7	TRBD1*01	TRBD1	14	15	21	23	0	1	1
10	4.08E-06	TGTGCCAGCAGTTCTGCATTGAGCACTGAAGCTTTCTTT	CASSSALSTEAFF	TRBV12-4*01, TRBV12-3*01	TRBV12-4, TRBV12-3	TRBJ1-1*01	TRBJ1-1	TRBD1*01	TRBD1	12	13	15	19	0	3	3
10	4.08E-06	TGTGCCAGCAGTTCCGGGAGCGGTGATACGCAGTATTTT	CASSSGSGDTQYF	TRBV6-3*01, TRBV6-2*01	TRBV6-3, TRBV6-2	TRBJ2-3*01	TRBJ2-3	TRBD2*02	TRBD2	12	14	19	24	1	4	5
10	4.08E-06	TGTGCCAGCAGTTCCAGGGTTTTGCAGCCCCAGCATTTT	CASSSRVLQPQHF	TRBV6-3*01, TRBV6-2*01	TRBV6-3, TRBV6-2	TRBJ1-5*01	TRBJ1-5	TRBD1*01	TRBD1	12	14	18	24	1	5	6
10	4.08E-06	TGTGCCAGCAGTTCGTCGACCGAACTCGAGCAGTACTTC	CASSSSTELEQYF	TRBV28*01	TRBV28	TRBJ2-7*01	TRBJ2-7	TRBD1*01, TRBD2*02, TRBD2*01	TRBD1, TRBD2	12	17	19	26	4	6	10
10	4.08E-06	TGTGCCAGCAGTTCGGATTCTAATTCACCCCTCCACTTT	CASSSDSNSPLHF	TRBV28*01	TRBV28	TRBJ1-6*01	TRBJ1-6	TRBD1*01, TRBD2*02, TRBD2*01	TRBD1, TRBD2	12	14	16	20	1	3	4
10	4.08E-06	TGTGCCAGCAGTTCGACAGGGATGGATGGCTACACCTTC	CASSSTGMDGYTF	TRBV12-4*01, TRBV12-3*01	TRBV12-4, TRBV12-3	TRBJ1-2*01	TRBJ1-2	TRBD1*01	TRBD1	12	14	20	25	1	4	5
10	4.08E-06	TGTGCCAGCAGTTCAACAGGGTACCACGAGCAGTACTTC	CASSSTGYHEQYF	TRBV28*01	TRBV28	TRBJ2-7*01	TRBJ2-7	TRBD1*01	TRBD1	12	15	20	25	2	4	6
10	4.08E-06	TGTGCCAGCAGTTGGACAGGGGGCACTGAAGCTTTCTTT	CASSWTGGTEAFF	TRBV6-3*01, TRBV6-2*01	TRBV6-3, TRBV6-2	TRBJ1-1*01	TRBJ1-1	TRBD1*01	TRBD1	12	13	22	23	0	0	0
10	4.08E-06	TGTGCCAGCAGTTACTTCGGGTCGGGGGAAGCTTTCTTT	CASSYFGSGEAFF	TRBV6-3*01, TRBV6-2*01	TRBV6-3, TRBV6-2	TRBJ1-1*01	TRBJ1-1	TRBD2*01	TRBD2	15	22	26	27	6	0	6
10	4.08E-06	TGTGCCAGCAGTTACTCCGGGGGCAATGAGCAGTTCTTC	CASSYSGGNEQFF	TRBV6-6*04	TRBV6-6	TRBJ2-1*01	TRBJ2-1	TRBD2*01	TRBD2	11	17	22	23	5	0	5
10	4.08E-06	TGTGCCAGCAGTTACCTCAGAGACTATGGCTACACCTTC	CASSYLRDYGYTF	TRBV6-3*01, TRBV6-2*01	TRBV6-3, TRBV6-2	TRBJ1-2*01	TRBJ1-2	TRBD1*01, TRBD2*02	TRBD1, TRBD2	14	17	19	22	2	2	4
10	4.08E-06	TGTGCCAGCAGTTACCCGGGGGGGGCTGAAGCTTTCTTT	CASSYPGGAEAFF	TRBV6-3*01, TRBV6-2*01	TRBV6-3, TRBV6-2	TRBJ1-1*01	TRBJ1-1	TRBD2*01	TRBD2	14	16	23	25	1	1	2
10	4.08E-06	TGTGCCAGCAGTTACGCCGGGGACTATGGCTACACCTTC	CASSYAGDYGYTF	TRBV6-3*01, TRBV6-2*01	TRBV6-3, TRBV6-2	TRBJ1-2*01	TRBJ1-2	TRBD2*01	TRBD2	14	17	21	22	2	0	2
10	4.08E-06	TGTGCCAGCAGTTACGGTCGCCTCTACGAGCAGTACTTC	CASSYGRLYEQYF	TRBV6-3*01, TRBV6-2*01	TRBV6-3, TRBV6-2	TRBJ2-7*01	TRBJ2-7	TRBD1*01, TRBD2*02, TRBD2*01	TRBD1, TRBD2	14	19	21	23	4	1	5
10	4.08E-06	TGTGCCAGCAGTTACGGGGAATTCTACGAGCAGTACTTC	CASSYGEFYEQYF	TRBV27*01	TRBV27	TRBJ2-7*01	TRBJ2-7	TRBD2*01	TRBD2	12	14	18	23	1	4	5
10	4.08E-06	TGTGCCAGCAGTTACGGACAGCACTACGAGCAGTACTTC	CASSYGQHYEQYF	TRBV6-3*01, TRBV6-2*01	TRBV6-3, TRBV6-2	TRBJ2-7*01	TRBJ2-7	TRBD1*01	TRBD1	14	15	20	30	0	9	9
10	4.08E-06	TGTGCCAGCAGTTACAGGGGCGGCGGGGAGCTGTTTTTT	CASSYRGGGELFF	TRBV6-6*04	TRBV6-6	TRBJ2-2*01	TRBJ2-2	TRBD1*01	TRBD1	11	13	19	23	1	3	4
10	4.08E-06	TGTGCCAGCAGTCTTGGGCGGAACACTGAAGCTTTCTTT	CASSLGRNTEAFF	TRBV6-4*02, TRBV6-4*01	TRBV6-4	TRBJ1-1*01	TRBJ1-1	TRBD1*01	TRBD1	11	15	18	20	3	1	4
10	4.08E-06	TGTGCCAGCAGTCTCGAGCCAGGGGAAGAGCAGTTCTTC	CASSLEPGEEQFF	TRBV6-3*01, TRBV6-2*01	TRBV6-3, TRBV6-2	TRBJ2-1*01	TRBJ2-1	TRBD1*01	TRBD1	11	19	24	27	7	2	9
10	4.08E-06	TGTGCCAGCAGTCTGGGGGGGTACACTGAAGCTTTCTTT	CASSLGGYTEAFF	TRBV12-4*01, TRBV12-3*01	TRBV12-4, TRBV12-3	TRBJ1-1*01	TRBJ1-1	TRBD2*01	TRBD2	11	14	20	22	2	1	3
10	4.08E-06	TGTGCCAGCAGTCCCTACAGGAAAGAGACCCAGTACTTC	CASSPYRKETQYF	TRBV12-4*01, TRBV12-3*01	TRBV12-4, TRBV12-3	TRBJ2-5*01	TRBJ2-5	TRBD1*01	TRBD1	11	16	20	22	4	1	5
10	4.08E-06	TGTGCCAGCAGTCCCCCCTGCCCCTACGAGCAGTACTTC	CASSPPCPYEQYF	TRBV28*01	TRBV28	TRBJ2-7*01	TRBJ2-7	TRBD1*01	TRBD1	11	13	19	22	1	2	3
10	4.08E-06	TGTGCCAGCAGTCCCCCCGGGAATCAGCCCCAGCATTTT	CASSPPGNQPQHF	TRBV27*01	TRBV27	TRBJ1-5*01	TRBJ1-5	TRBD2*01	TRBD2	11	12	18	21	0	2	2
10	4.08E-06	TGTGCCAGCAGTCCCCCATTCCAAGAGACCCAGTACTTC	CASSPPFQETQYF	TRBV27*01	TRBV27	TRBJ2-5*01	TRBJ2-5	TRBD1*01, TRBD2*01	TRBD1, TRBD2	11	12	16	20	0	3	3
10	4.08E-06	TGTGCCAGCAGTCCCCCAGGGAACACTGAAGCTTTCTTT	CASSPPGNTEAFF	TRBV28*01	TRBV28	TRBJ1-1*01	TRBJ1-1	TRBD1*01, TRBD2*01	TRBD1, TRBD2	11	12	16	20	0	3	3
10	4.08E-06	TGTGCCAGCAGTCGCCTGGATAATTCACCCCTCCACTTT	CASSRLDNSPLHF	TRBV28*01	TRBV28	TRBJ1-6*01	TRBJ1-6	TRBD1*01	TRBD1	11	14	17	19	2	1	3
10	4.08E-06	TGTGCCAGCAGTCGGGACTATGCAGATACGCAGTATTTT	CASSRDYADTQYF	TRBV6-4*02, TRBV6-4*01	TRBV6-4	TRBJ2-3*01	TRBJ2-3	TRBD2*02, TRBD2*01	TRBD2	11	13	19	22	1	2	3
10	4.08E-06	TGTGCCAGCAGTCAAGGGAGCCACTATGGCTACACCTTC	CASSQGSHYGYTF	TRBV28*01	TRBV28	TRBJ1-2*01	TRBJ1-2	TRBD2*02	TRBD2	11	15	19	22	3	2	5
10	4.08E-06	TGTGCCAGCAGTGCTCAATTCAAATCCGAGCAGTACTTC	CASSAQFKSEQYF	TRBV27*01	TRBV27	TRBJ2-7*01	TRBJ2-7	TRBD2*02, TRBD2*01	TRBD2	11	13	15	26	1	10	11
10	4.08E-06	TGTGCCAGCAGTGGTGGGGGGCAGGAGACCCAGTACTTC	CASSGGGQETQYF	TRBV25-1*01	TRBV25-1	TRBJ2-5*01	TRBJ2-5	TRBD1*01, TRBD2*01	TRBD1, TRBD2	12	16	21	24	3	2	5
10	4.08E-06	TGTGCCAGCAGTGGACGGACACAAGAGACCCAGTACTTC	CASSGRTQETQYF	TRBV6-1*01	TRBV6-1	TRBJ2-5*01	TRBJ2-5	TRBD1*01	TRBD1	12	16	20	21	3	0	3
10	4.08E-06	TGTGCCAGCAGTGATCTCGATAATCAGCCCCAGCATTTT	CASSDLDNQPQHF	TRBV6-1*01	TRBV6-1	TRBJ1-5*01	TRBJ1-5	TRBD2*02	TRBD2	13	15	17	21	1	3	4
10	4.08E-06	TGTGCCAGCAGTGACTCGGGCACAGATACGCAGTATTTT	CASSDSGTDTQYF	TRBV6-4*02, TRBV6-4*01	TRBV6-4	TRBJ2-3*01	TRBJ2-3	TRBD2*02, TRBD2*01	TRBD2	16	-1	-1	19	-1	-1	2
10	4.08E-06	TGTGCCAGCAGTGACACCAGCACAGATACGCAGTATTTT	CASSDTSTDTQYF	TRBV6-4*02, TRBV6-4*01	TRBV6-4	TRBJ2-3*01	TRBJ2-3			13	-1	-1	18	-1	-1	4
10	4.08E-06	TGTGCCAGCAGTGACAGGATCGACGGGGAGCTGTTTTTT	CASSDRIDGELFF	TRBV6-4*02, TRBV6-4*01	TRBV6-4	TRBJ2-2*01	TRBJ2-2	TRBD1*01, TRBD2*02, TRBD2*01	TRBD1, TRBD2	13	14	17	23	0	5	5
10	4.08E-06	TGTGCCAGCAGTGAACCGGGTTTGAATGAGCAGTTCTTC	CASSEPGLNEQFF	TRBV6-1*01	TRBV6-1	TRBJ2-1*01	TRBJ2-1	TRBD2*02, TRBD2*01	TRBD2	11	16	19	24	4	4	8
10	4.08E-06	TGTGCCAGCAGTGAAGGGATGTGGACTGAAGCTTTCTTT	CASSEGMWTEAFF	TRBV6-1*01	TRBV6-1	TRBJ1-1*01	TRBJ1-1	TRBD1*01, TRBD2*02, TRBD2*01	TRBD1, TRBD2	15	16	18	24	0	5	5
10	4.08E-06	TGTGCCAGCAGTATGGCGGACTTTGGTGGCTACACCTTC	CASSMADFGGYTF	TRBV28*01	TRBV28	TRBJ1-2*01	TRBJ1-2	TRBD2*02, TRBD2*01	TRBD2	11	17	21	26	5	4	9
10	4.08E-06	TGTGCCAGCAGTACTGCCCTGGTGAGAGAGCAGTACTTC	CASSTALVREQYF	TRBV6-3*01, TRBV6-2*01	TRBV6-3, TRBV6-2	TRBJ2-7*01	TRBJ2-7	TRBD1*01	TRBD1	11	16	20	27	4	6	10
10	4.08E-06	TGTGCCAGCAGCTTTACCGACAGGGGGGCGCAGTATTTT	CASSFTDRGAQYF	TRBV5-6*01	TRBV5-6	TRBJ2-3*01	TRBJ2-3	TRBD1*01	TRBD1	13	18	26	28	4	1	5
10	4.08E-06	TGTGCCAGCAGCTTCGGACTGTACACTGAAGCTTTCTTT	CASSFGLYTEAFF	TRBV5-6*01	TRBV5-6	TRBJ1-1*01	TRBJ1-1	TRBD2*02, TRBD2*01	TRBD2	13	15	19	22	1	2	3
10	4.08E-06	TGTGCCAGCAGCTTGCTCTCGAACACTGAAGCTTTCTTT	CASSLLSNTEAFF	TRBV7-9*03, TRBV7-9*01, TRBV7-9*04, TRBV7-9*02	TRBV7-9	TRBJ1-1*01	TRBJ1-1	TRBD2*02, TRBD2*01	TRBD2	13	17	19	20	3	0	3
10	4.08E-06	TGTGCCAGCAGCTTGGTTCTGAACACTGAAGCTTTCTTT	CASSLVLNTEAFF	TRBV5-6*01	TRBV5-6	TRBJ1-1*01	TRBJ1-1			15	-1	-1	19	-1	-1	3
10	4.08E-06	TGTGCCAGCAGCTTGGTCCTTGGGGATACGCAGTATTTT	CASSLVLGDTQYF	TRBV5-4*01	TRBV5-4	TRBJ2-3*01	TRBJ2-3	TRBD1*01, TRBD2*02, TRBD2*01	TRBD1, TRBD2	15	21	23	24	5	0	5
10	4.08E-06	TGTGCCAGCAGCTTGGTGGGGCCTGGTGGCTACACCTTC	CASSLVGPGGYTF	TRBV5-4*01	TRBV5-4	TRBJ1-2*01	TRBJ1-2	TRBD1*01	TRBD1	15	17	21	26	1	4	5
10	4.08E-06	TGTGCCAGCAGCTTGGCGGCCTCCTACGAGCAGTACTTC	CASSLAASYEQYF	TRBV5-4*01	TRBV5-4	TRBJ2-7*01	TRBJ2-7	TRBD1*01, TRBD2*02, TRBD2*01	TRBD1, TRBD2	15	17	19	20	1	0	1
10	4.08E-06	TGTGCCAGCAGCTTGGGTGGTAATCAGCCCCAGCATTTT	CASSLGGNQPQHF	TRBV5-4*01	TRBV5-4	TRBJ1-5*01	TRBJ1-5			15	-1	-1	21	-1	-1	5
10	4.08E-06	TGTGCCAGCAGCTTGGGCAGGGAAGGTACGCAGTATTTT	CASSLGREGTQYF	TRBV5-6*01	TRBV5-6	TRBJ2-3*01	TRBJ2-3	TRBD1*01	TRBD1	11	17	21	26	5	4	9
10	4.08E-06	TGTGCCAGCAGCTTGGGGCCCCCAAACGAGCAGTACTTC	CASSLGPPNEQYF	TRBV5-8*01	TRBV5-8	TRBJ2-7*01	TRBJ2-7	TRBD1*01	TRBD1	15	17	22	25	1	2	3
10	4.08E-06	TGTGCCAGCAGCTTGGGAAGGGTGGAGACCCAGTACTTC	CASSLGRVETQYF	TRBV7-2*04, TRBV7-2*01	TRBV7-2	TRBJ2-5*01	TRBJ2-5	TRBD1*01, TRBD2*02, TRBD2*01	TRBD1, TRBD2	13	14	17	24	0	6	6
10	4.08E-06	TGTGCCAGCAGCTTGGACAGGGGGGACGAGCAGTACTTC	CASSLDRGDEQYF	TRBV5-6*01	TRBV5-6	TRBJ2-7*01	TRBJ2-7	TRBD1*01	TRBD1	15	16	23	25	0	1	1
10	4.08E-06	TGTGCCAGCAGCTTGACAAACCAAGAGACCCAGTACTTC	CASSLTNQETQYF	TRBV7-9*03, TRBV7-9*01, TRBV7-9*04, TRBV7-9*02	TRBV7-9	TRBJ2-5*01	TRBJ2-5	TRBD1*01	TRBD1	13	14	17	19	0	1	1
10	4.08E-06	TGTGCCAGCAGCTTAGTACCGGACAATGAGCAGTTCTTC	CASSLVPDNEQFF	TRBV7-9*01, TRBV7-9*02	TRBV7-9	TRBJ2-1*01	TRBJ2-1	TRBD2*02, TRBD2*01	TRBD2	15	19	21	22	3	0	3
10	4.08E-06	TGTGCCAGCAGCTTAGGGCGGGGCGGGGAGCTGTTTTTT	CASSLGRGGELFF	TRBV11-2*01	TRBV11-2	TRBJ2-2*01	TRBJ2-2	TRBD2*01	TRBD2	15	17	22	23	1	0	1
10	4.08E-06	TGTGCCAGCAGCTTAGATCAAGGAACTGAAGCTTTCTTT	CASSLDQGTEAFF	TRBV11-2*01	TRBV11-2	TRBJ1-1*01	TRBJ1-1	TRBD1*01, TRBD2*02, TRBD2*01	TRBD1, TRBD2	16	21	23	24	4	0	4
10	4.08E-06	TGTGCCAGCAGCTTAGAACCAGGGAATGAGCAGTTCTTC	CASSLEPGNEQFF	TRBV7-2*04, TRBV7-2*01	TRBV7-2	TRBJ2-1*01	TRBJ2-1	TRBD1*01	TRBD1	15	19	23	24	3	0	3
10	4.08E-06	TGTGCCAGCAGCTTAATCCCTTCCTACGAGCAGTACTTC	CASSLIPSYEQYF	TRBV11-2*01	TRBV11-2	TRBJ2-7*01	TRBJ2-7	TRBD1*01, TRBD2*02, TRBD2*01	TRBD1, TRBD2	14	17	20	21	2	0	2
10	4.08E-06	TGTGCCAGCAGCTTAAGTAGATCCGGTGAGCAGTTCTTC	CASSLSRSGEQFF	TRBV7-9*01, TRBV7-9*04, TRBV7-9*02	TRBV7-9	TRBJ2-1*01	TRBJ2-1	TRBD1*01, TRBD2*02, TRBD2*01	TRBD1, TRBD2	14	21	23	26	6	2	8
10	4.08E-06	TGTGCCAGCAGCTTAAACTCACAAGAGACCCAGTACTTC	CASSLNSQETQYF	TRBV7-9*01, TRBV7-9*04, TRBV7-9*02	TRBV7-9	TRBJ2-5*01	TRBJ2-5	TRBD2*02, TRBD2*01	TRBD2	14	16	18	21	1	2	3
10	4.08E-06	TGTGCCAGCAGCTCCCAGGGCGGTCCGAGGGCTTTCTTT	CASSSQGGPRAFF	TRBV7-9*03, TRBV7-9*01, TRBV7-9*04, TRBV7-9*02	TRBV7-9	TRBJ1-1*01	TRBJ1-1	TRBD1*01	TRBD1	13	15	19	30	1	10	11
10	4.08E-06	TGTGCCAGCAGCTCCGCGGAGTATGGTGGCTACACCTTC	CASSSAEYGGYTF	TRBV13*02, TRBV13*01	TRBV13	TRBJ1-2*01	TRBJ1-2	TRBD2*02, TRBD2*01	TRBD2	12	15	18	26	2	7	9
10	4.08E-06	TGTGCCAGCAGCTCCGGGACGGGGAAGGGCTACACCTTC	CASSSGTGKGYTF	TRBV5-6*01	TRBV5-6	TRBJ1-2*01	TRBJ1-2	TRBD1*01, TRBD2*02, TRBD2*01	TRBD1, TRBD2	12	15	19	27	2	7	9
10	4.08E-06	TGTGCCAGCAGCTCCACCCGGGGTAGCGAGCAGTACTTC	CASSSTRGSEQYF	TRBV7-6*01, TRBV7-6*02	TRBV7-6	TRBJ2-7*01	TRBJ2-7	TRBD2*01	TRBD2	12	18	22	26	5	3	8
10	4.08E-06	TGTGCCAGCAGCTCGGGACTTCATTCACCCCTCCACTTT	CASSSGLHSPLHF	TRBV28*01	TRBV28	TRBJ1-6*01	TRBJ1-6	TRBD2*02, TRBD2*01	TRBD2	10	14	19	22	3	2	5
10	4.08E-06	TGTGCCAGCAGCTCGGACAGGTGGAAGACCCAGTACTTC	CASSSDRWKTQYF	TRBV7-2*04, TRBV7-2*01	TRBV7-2	TRBJ2-5*01	TRBJ2-5	TRBD1*01	TRBD1	12	14	20	25	1	4	5
10	4.08E-06	TGTGCCAGCAGCTCACAGGGCACCGGGGAGCTGTTTTTT	CASSSQGTGELFF	TRBV7-9*03, TRBV7-9*01, TRBV7-9*04, TRBV7-9*02	TRBV7-9	TRBJ2-2*01	TRBJ2-2	TRBD1*01	TRBD1	13	14	19	20	0	0	0
10	4.08E-06	TGTGCCAGCAGCTCAGATATAGCCAGGACCCAGTACTTC	CASSSDIARTQYF	TRBV3-1*01	TRBV3-1	TRBJ2-5*01	TRBJ2-5	TRBD2*02, TRBD2*01	TRBD2	10	19	22	26	8	3	11
10	4.08E-06	TGTGCCAGCAGCTGGACCCCTCCGCTCGAGCAGTACTTC	CASSWTPPLEQYF	TRBV14*01, TRBV14*02	TRBV14	TRBJ2-7*01	TRBJ2-7	TRBD2*02	TRBD2	10	17	22	26	6	3	9
10	4.08E-06	TGTGCCAGCAGCTGGACAGCGTCGACGGGGCAGTACTTC	CASSWTASTGQYF	TRBV27*01	TRBV27	TRBJ2-7*01	TRBJ2-7	TRBD1*01	TRBD1	10	13	18	29	2	10	12
10	4.08E-06	TGTGCCAGCAGCCTGGGGCCGGGAGAGACCCAGTACTTC	CASSLGPGETQYF	TRBV7-2*04, TRBV7-2*01	TRBV7-2	TRBJ2-5*01	TRBJ2-5	TRBD1*01	TRBD1	11	14	18	23	2	4	6
10	4.08E-06	TGTGCCAGCAGCCTGGGACAAACCTATGGCTACACCTTC	CASSLGQTYGYTF	TRBV28*01	TRBV28	TRBJ1-2*01	TRBJ1-2	TRBD1*01	TRBD1	10	14	19	23	3	3	6
10	4.08E-06	TGTGCCAGCAGCCCTCCGGGGCCCTACGAGCAGTACTTC	CASSPPGPYEQYF	TRBV3-1*01	TRBV3-1	TRBJ2-7*01	TRBJ2-7	TRBD1*01, TRBD2*01	TRBD1, TRBD2	12	17	21	22	4	0	4
10	4.08E-06	TGTGCCAGCAGCCCTGTCAGGCTCTCGCCCCAGCATTTT	CASSPVRLSPQHF	TRBV27*01	TRBV27	TRBJ1-5*01	TRBJ1-5	TRBD1*01	TRBD1	10	11	17	26	0	8	8
10	4.08E-06	TGTGCCAGCAGCCCCCTTAGCAATGAAAAACTGTTTTTT	CASSPLSNEKLFF	TRBV11-3*01, TRBV11-3*02	TRBV11-3	TRBJ1-4*01	TRBJ1-4	TRBD1*01	TRBD1	11	12	16	21	0	4	4
10	4.08E-06	TGTGCCAGCAGCCCCCTCAGTGGAAACACCATATATTTT	CASSPLSGNTIYF	TRBV6-6*04	TRBV6-6	TRBJ1-3*01	TRBJ1-3	TRBD1*01	TRBD1	10	11	16	20	0	3	3
10	4.08E-06	TGTGCCAGCAGCCCCAACTCCAGTGGTGAGCAGTTCTTC	CASSPNSSGEQFF	TRBV6-3*01, TRBV6-2*01	TRBV6-3, TRBV6-2	TRBJ2-1*01	TRBJ2-1	TRBD1*01, TRBD2*02, TRBD2*01	TRBD1, TRBD2	10	11	14	26	0	11	11
10	4.08E-06	TGTGCCAGCAGCCCCAACGACGGCTACGAGCAGTACTTC	CASSPNDGYEQYF	TRBV28*01	TRBV28	TRBJ2-7*01	TRBJ2-7	TRBD1*01, TRBD2*01	TRBD1, TRBD2	10	11	14	23	0	8	8
10	4.08E-06	TGTGCCAGCAGCCCGGGGGGGGCCTACGAGCAGTACTTC	CASSPGGAYEQYF	TRBV11-3*01, TRBV11-3*02	TRBV11-3	TRBJ2-7*01	TRBJ2-7	TRBD2*01	TRBD2	11	13	20	22	1	1	2
10	4.08E-06	TGTGCCAGCAGCCCGGGACGGAACTATGGCTACACCTTC	CASSPGRNYGYTF	TRBV5-6*01	TRBV5-6	TRBJ1-2*01	TRBJ1-2	TRBD1*01, TRBD2*02, TRBD2*01	TRBD1, TRBD2	11	14	18	21	2	2	4
10	4.08E-06	TGTGCCAGCAGCCCGGGACAGGGGGCTGAAGCTTTCTTT	CASSPGQGAEAFF	TRBV7-9*03, TRBV7-9*01, TRBV7-9*04, TRBV7-9*02	TRBV7-9	TRBJ1-1*01	TRBJ1-1	TRBD1*01	TRBD1	11	14	24	25	2	0	2
10	4.08E-06	TGTGCCAGCAGCCCGACAGGATACAATGAGCAGTTCTTC	CASSPTGYNEQFF	TRBV7-9*03, TRBV7-9*01, TRBV7-9*04, TRBV7-9*02	TRBV7-9	TRBJ2-1*01	TRBJ2-1	TRBD1*01	TRBD1	11	14	19	21	2	1	3
10	4.08E-06	TGTGCCAGCAGCCCATCCGGACAGGAGAAAGCTTTCTTT	CASSPSGQEKAFF	TRBV7-3*05, TRBV7-3*01	TRBV7-3	TRBJ1-1*01	TRBJ1-1	TRBD1*01	TRBD1	11	18	24	28	6	3	9
10	4.08E-06	TGTGCCAGCAGCCGTCCCTCGGGGGCTGAGCAGTTCTTC	CASSRPSGAEQFF	TRBV7-9*03, TRBV7-9*01, TRBV7-9*04, TRBV7-9*02	TRBV7-9	TRBJ2-1*01	TRBJ2-1	TRBD1*01, TRBD2*01	TRBD1, TRBD2	11	20	25	26	8	0	8
10	4.08E-06	TGTGCCAGCAGCCGCGCTCTTGGCTACGAGCAGTACTTC	CASSRALGYEQYF	TRBV11-2*01	TRBV11-2	TRBJ2-7*01	TRBJ2-7	TRBD2*02, TRBD2*01	TRBD2	11	14	17	23	2	5	7
10	4.08E-06	TGTGCCAGCAGCCGGGACAGGGAAGAGACCCAGTACTTC	CASSRDREETQYF	TRBV2*01, TRBV2*02, TRBV2*03	TRBV2	TRBJ2-5*01	TRBJ2-5	TRBD1*01	TRBD1	10	13	21	22	2	0	2
10	4.08E-06	TGTGCCAGCAGCCGAGGGGGGGGAGAGACCCAGTACTTC	CASSRGGGETQYF	TRBV7-6*01, TRBV7-6*02	TRBV7-6	TRBJ2-5*01	TRBJ2-5	TRBD2*01	TRBD2	11	16	22	23	4	0	4
10	4.08E-06	TGTGCCAGCAGCCGAGGACGGAATCAGCCCCAGCATTTT	CASSRGRNQPQHF	TRBV5-4*01, TRBV5-4*03, TRBV5-4*04	TRBV5-4	TRBJ1-5*01	TRBJ1-5	TRBD1*01, TRBD2*02, TRBD2*01	TRBD1, TRBD2	11	15	18	21	3	2	5
10	4.08E-06	TGTGCCAGCAGCCGAGAGTTTAACTATGGCTACACCTTC	CASSREFNYGYTF	TRBV14*01	TRBV14	TRBJ1-2*01	TRBJ1-2	TRBD2*02, TRBD2*01	TRBD2	16	-1	-1	20	-1	-1	3
10	4.08E-06	TGTGCCAGCAGCCACGGGACGGGTCTGGGCTACACCTTC	CASSHGTGLGYTF	TRBV14*01	TRBV14	TRBJ1-2*01	TRBJ1-2	TRBD1*01, TRBD2*02, TRBD2*01	TRBD1, TRBD2	13	15	19	27	1	7	8
10	4.08E-06	TGTGCCAGCAGCCAGCCCCCTGACAGGGAAGCTTTCTTT	CASSQPPDREAFF	TRBV6-5*01	TRBV6-5	TRBJ1-1*01	TRBJ1-1	TRBD1*01	TRBD1	10	14	21	27	3	5	8
10	4.08E-06	TGTGCCAGCAGCCAGCGGGAGAGCGCTGAGCAGTTCTTC	CASSQRESAEQFF	TRBV27*01	TRBV27	TRBJ2-1*01	TRBJ2-1	TRBD2*02	TRBD2	10	13	20	26	2	5	7
10	4.08E-06	TGTGCCAGCAGCCAACCCAATGGAAACACCATATATTTT	CASSQPNGNTIYF	TRBV6-5*01	TRBV6-5	TRBJ1-3*01	TRBJ1-3	TRBD1*01, TRBD2*02, TRBD2*01	TRBD1, TRBD2	10	15	17	20	4	2	6
10	4.08E-06	TGTGCCAGCAGCCAACATCTTGGGGAAAAACTGTTTTTT	CASSQHLGEKLFF	TRBV3-1*01	TRBV3-1	TRBJ1-4*01	TRBJ1-4	TRBD1*01, TRBD2*02, TRBD2*01	TRBD1, TRBD2	14	21	23	24	6	0	6
10	4.08E-06	TGTGCCAGCAGCCAACAGCCCTCGGGGGCCCAGTACTTC	CASSQQPSGAQYF	TRBV7-2*04, TRBV7-2*01	TRBV7-2	TRBJ2-5*01	TRBJ2-5	TRBD2*01	TRBD2	11	22	27	28	10	0	10
10	4.08E-06	TGTGCCAGCAGCCAAGTGGGGACAGGCGAGCAGTACTTC	CASSQVGTGEQYF	TRBV3-1*01	TRBV3-1	TRBJ2-7*01	TRBJ2-7	TRBD1*01	TRBD1	15	18	25	26	2	0	2
10	4.08E-06	TGTGCCAGCAGCCAAGCAGGGGACTATGGCTACACCTTC	CASSQAGDYGYTF	TRBV14*01	TRBV14	TRBJ1-2*01	TRBJ1-2	TRBD1*01	TRBD1	15	16	21	22	0	0	0
10	4.08E-06	TGTGCCAGCAGCCAAGGGATAGGGACTGAAGCTTTCTTT	CASSQGIGTEAFF	TRBV3-1*01	TRBV3-1	TRBJ1-1*01	TRBJ1-1	TRBD1*01, TRBD2*02	TRBD1, TRBD2	15	20	23	24	4	0	4
10	4.08E-06	TGTGCCAGCAGCCAAGGGAGAGGTCAGCCCCAGCATTTT	CASSQGRGQPQHF	TRBV14*01	TRBV14	TRBJ1-5*01	TRBJ1-5	TRBD2*02	TRBD2	15	19	22	23	3	0	3
10	4.08E-06	TGTGCCAGCAGCCAAGATCGAGACTACGAGCAGTACTTC	CASSQDRDYEQYF	TRBV14*01	TRBV14	TRBJ2-7*01	TRBJ2-7	TRBD2*02	TRBD2	16	19	21	23	2	1	3
10	4.08E-06	TGTGCCAGCAGCCAAGATGGGGGGAGACAACTGTTTTTT	CASSQDGGRQLFF	TRBV3-1*01	TRBV3-1	TRBJ1-4*01	TRBJ1-4	TRBD2*01	TRBD2	16	18	23	28	1	4	5
10	4.08E-06	TGTGCCAGCAGCCAAGAAGCGGGACAGCCCCAGCATTTT	CASSQEAGQPQHF	TRBV3-1*01	TRBV3-1	TRBJ1-5*01	TRBJ1-5	TRBD2*02	TRBD2	16	17	23	24	0	0	0
10	4.08E-06	TGTGCCAGCAGCCAAAACAGTCTAACTGAAGCTTTCTTT	CASSQNSLTEAFF	TRBV3-1*01	TRBV3-1	TRBJ1-1*01	TRBJ1-1	TRBD1*01, TRBD2*02, TRBD2*01	TRBD1, TRBD2	14	16	19	24	1	4	5
10	4.08E-06	TGTGCCAGCAGCGCCCCTAGCACAGATACGCAGTATTTT	CASSAPSTDTQYF	TRBV11-1*01	TRBV11-1	TRBJ2-3*01	TRBJ2-3	TRBD1*01	TRBD1	11	12	16	18	0	1	1
10	4.08E-06	TGTGCCAGCAGCGCGGATTCTGGAAACACCATATATTTT	CASSADSGNTIYF	TRBV3-1*01	TRBV3-1	TRBJ1-3*01	TRBJ1-3	TRBD2*02, TRBD2*01	TRBD2	11	12	15	18	0	2	2
10	4.08E-06	TGTGCCAGCAGCGAGGTTGGATCAGATACGCAGTATTTT	CASSEVGSDTQYF	TRBV7-9*03, TRBV7-9*01, TRBV7-9*04, TRBV7-9*02	TRBV7-9	TRBJ2-3*01	TRBJ2-3	TRBD2*02	TRBD2	11	12	15	22	0	6	6
10	4.08E-06	TGTGCCAGCAGCATTCCATCCAACAATGAGCAGTTCTTC	CASSIPSNNEQFF	TRBV11-3*01, TRBV11-3*02	TRBV11-3	TRBJ2-1*01	TRBJ2-1	TRBD1*01, TRBD2*02, TRBD2*01	TRBD1, TRBD2	11	14	16	18	2	1	3
10	4.08E-06	TGTGCCAGCAGCACTGGAGTCAATCAGCCCCAGCATTTT	CASSTGVNQPQHF	TRBV5-6*01	TRBV5-6	TRBJ1-5*01	TRBJ1-5	TRBD2*02	TRBD2	11	15	18	20	3	1	4
10	4.08E-06	TGTGCCAGCAGCACGGGACAGGGTGATGGCTACACCTTC	CASSTGQGDGYTF	TRBV5-6*01	TRBV5-6	TRBJ1-2*01	TRBJ1-2	TRBD1*01	TRBD1	11	14	22	25	2	2	4
10	4.08E-06	TGTGCCAGCAGCACAGGGGGCGATCAGCCCCAGCATTTT	CASSTGGDQPQHF	TRBV6-5*01	TRBV6-5	TRBJ1-5*01	TRBJ1-5	TRBD1*01	TRBD1	10	12	20	22	1	1	2
10	4.08E-06	TGTGCCAGCAGCAACGGACAGGTTCCAATCGGTACCTTC	CASSNGQVPIGTF	TRBV5-4*01, TRBV5-4*03, TRBV5-4*04	TRBV5-4	TRBJ1-2*01	TRBJ1-2	TRBD1*01	TRBD1	11	15	21	33	3	11	14
10	4.08E-06	TGTGCCAGCAGCAAGGACAGTGGGAACATTCAGTACTTC	CASSKDSGNIQYF	TRBV12-4*01, TRBV12-3*01	TRBV12-4, TRBV12-3	TRBJ2-4*01	TRBJ2-4	TRBD1*01	TRBD1	10	14	19	24	3	4	7
10	4.08E-06	TGTGCCAGCAGGCCGGTGACAGGGTACGAGCAGTACTTC	CASRPVTGYEQYF	TRBV28*01	TRBV28	TRBJ2-7*01	TRBJ2-7	TRBD1*01	TRBD1	10	17	23	24	6	0	6
10	4.08E-06	TGTGCCAGCAGGGGCCAGGGCACAGATACGCAGTATTTT	CASRGQGTDTQYF	TRBV25-1*01	TRBV25-1	TRBJ2-3*01	TRBJ2-3	TRBD1*01	TRBD1	10	15	18	19	4	0	4
10	4.08E-06	TGTGCCAGCAGGGGGCGGGTAACCTACGAGCAGTACTTC	CASRGRVTYEQYF	TRBV27*01	TRBV27	TRBJ2-7*01	TRBJ2-7	TRBD1*01, TRBD2*02, TRBD2*01	TRBD1, TRBD2	10	11	15	22	0	6	6
10	4.08E-06	TGTGCCAGCAGGGGGGGTTCGGGAACTGAAGCTTTCTTT	CASRGGSGTEAFF	TRBV12-4*01, TRBV12-3*01	TRBV12-4, TRBV12-3	TRBJ1-1*01	TRBJ1-1	TRBD2*01	TRBD2	10	11	16	24	0	7	7
10	4.08E-06	TGTGCCAGCAGGGGACAGGGGGTCTACGAGCAGTACTTC	CASRGQGVYEQYF	TRBV27*01	TRBV27	TRBJ2-7*01	TRBJ2-7	TRBD1*01	TRBD1	10	11	21	23	0	1	1
10	4.08E-06	TGTGCCAGCAGGGGACAGGGGAGGGATGGCTACACCTTC	CASRGQGRDGYTF	TRBV28*01	TRBV28	TRBJ1-2*01	TRBJ1-2	TRBD1*01	TRBD1	10	11	20	25	0	4	4
10	4.08E-06	TGTGCCAGCAGGATTGGGACAGATTACGAGCAGTACTTC	CASRIGTDYEQYF	TRBV28*01	TRBV28	TRBJ2-7*01	TRBJ2-7	TRBD1*01	TRBD1	10	15	21	24	4	2	6
10	4.08E-06	TGTGCCAGCAGGAGGATTAGCGATGACGAGCAGTACTTC	CASRRISDDEQYF	TRBV27*01	TRBV27	TRBJ2-7*01	TRBJ2-7	TRBD2*02, TRBD2*01	TRBD2	10	17	21	25	6	3	9
10	4.08E-06	TGTGCCAGCAGATCGCATAGCGCAGATACGCAGTATTTT	CASRSHSADTQYF	TRBV6-1*01	TRBV6-1	TRBJ2-3*01	TRBJ2-3	TRBD2*02, TRBD2*01	TRBD2	10	13	15	18	2	2	4
10	4.08E-06	TGTGCCAGCAGACGGACTAGCGTTTTGACGCAGTATTTT	CASRRTSVLTQYF	TRBV11-2*01	TRBV11-2	TRBJ2-3*01	TRBJ2-3	TRBD2*02, TRBD2*01	TRBD2	10	13	21	27	2	5	7
10	4.08E-06	TGTGCCAGCAGAGACTCCATGAACACTGAAGCTTTCTTT	CASRDSMNTEAFF	TRBV6-3*01, TRBV6-2*01	TRBV6-3, TRBV6-2	TRBJ1-1*01	TRBJ1-1	TRBD2*02, TRBD2*01	TRBD2	10	12	15	19	1	3	4
10	4.08E-06	TGTGCCAGCAATCCTACGAACACCGGGGAGCTGTTTTTT	CASNPTNTGELFF	TRBV3-1*01	TRBV3-1	TRBJ2-2*01	TRBJ2-2	TRBD1*01, TRBD2*02, TRBD2*01	TRBD1, TRBD2	9	12	14	16	2	1	3
10	4.08E-06	TGTGCCAGCAATGCGGGACAGAATCAGCCCCAGCATTTT	CASNAGQNQPQHF	TRBV28*01	TRBV28	TRBJ1-5*01	TRBJ1-5	TRBD1*01	TRBD1	9	14	20	21	4	0	4
10	4.08E-06	TGTGCCAGCAACGATAGGGGACAGTTCGAGCAGTACTTC	CASNDRGQFEQYF	TRBV6-3*01, TRBV6-2*01	TRBV6-3, TRBV6-2	TRBJ2-7*01	TRBJ2-7	TRBD1*01	TRBD1	9	17	23	26	7	2	9
10	4.08E-06	TGTGCCAGCAACAGCGGACCATCCTACGAGCAGTACTTC	CASNSGPSYEQYF	TRBV28*01	TRBV28	TRBJ2-7*01	TRBJ2-7	TRBD2*02, TRBD2*01	TRBD2	9	12	16	21	2	4	6
10	4.08E-06	TGTGCCAGCAAGCAGCGCGATTACAATGAGCAGTTCTTC	CASKQRDYNEQFF	TRBV6-3*01, TRBV6-2*01	TRBV6-3, TRBV6-2	TRBJ2-1*01	TRBJ2-1	TRBD2*02, TRBD2*01	TRBD2	9	13	16	21	3	4	7
10	4.08E-06	TGTGCCAGGTACTGTGCGGCTTGCCAGCCCCAGCATTTT	CARYCAACQPQHF	TRBV28*01	TRBV28	TRBJ1-5*01	TRBJ1-5	TRBD1*01, TRBD2*02, TRBD2*01	TRBD1, TRBD2	7	11	14	24	3	9	12
10	4.08E-06	TGCGCCAGCTCCCGCTCCGGTGCGGAGACCCAGTACTTC	CASSRSGAETQYF	TRBV10-1*02, TRBV10-1*01	TRBV10-1	TRBJ2-5*01	TRBJ2-5	TRBD2*02	TRBD2	8	9	15	24	0	8	8
10	4.08E-06	TGCGCCAGCCGGGCAGGGCGGCAAGAGACCCAGTACTTC	CASRAGRQETQYF	TRBV5-1*01, TRBV5-1*02	TRBV5-1	TRBJ2-5*01	TRBJ2-5	TRBD1*01	TRBD1	8	13	17	21	4	3	7
10	4.08E-06	TGCGCCAGCATACTTGCGGGGACAGATACGCAGTATTTT	CASILAGTDTQYF	TRBV5-1*01, TRBV5-1*02	TRBV5-1	TRBJ2-3*01	TRBJ2-3	TRBD2*01	TRBD2	9	15	20	21	5	0	5
10	4.08E-06	TGCGCCAGCAGTGATACAGCCCAAGAGACCCAGTACTTC	CASSDTAQETQYF	TRBV10-1*02, TRBV10-1*01	TRBV10-1	TRBJ2-5*01	TRBJ2-5	TRBD1*01	TRBD1	13	15	18	20	1	1	2
10	4.08E-06	TGCGCCAGCAGCTTTCTCCTCCAAGAGACCCAGTACTTC	CASSFLLQETQYF	TRBV5-1*01	TRBV5-1	TRBJ2-5*01	TRBJ2-5	TRBD2*02	TRBD2	13	15	18	20	1	1	2
10	4.08E-06	TGCGCCAGCAGCTTGGGTGGGCAAGAGACCCAGTACTTC	CASSLGGQETQYF	TRBV5-1*01	TRBV5-1	TRBJ2-5*01	TRBJ2-5	TRBD1*01, TRBD2*02, TRBD2*01	TRBD1, TRBD2	15	18	20	21	2	0	2
10	4.08E-06	TGCGCCAGCAGCTTGGAAGTTTACACTGAAGCTTTCTTT	CASSLEVYTEAFF	TRBV5-1*01	TRBV5-1	TRBJ1-1*01	TRBJ1-1	TRBD2*02, TRBD2*01	TRBD2	15	17	19	22	1	2	3
10	4.08E-06	TGCGCCAGCAGCTTGGAAGGGTACGGTGAGCAGTTCTTC	CASSLEGYGEQFF	TRBV5-1*01	TRBV5-1	TRBJ2-1*01	TRBJ2-1	TRBD1*01, TRBD2*02	TRBD1, TRBD2	15	17	20	26	1	5	6
10	4.08E-06	TGCGCCAGCAGCTCGGGGGGTGTCGAGACCCAGTACTTC	CASSSGGVETQYF	TRBV5-1*01	TRBV5-1	TRBJ2-5*01	TRBJ2-5	TRBD2*01	TRBD2	12	13	19	24	0	4	4
10	4.08E-06	TGCGCCAGCAGCCCCCTGGTGGACACTGAAGCTTTCTTT	CASSPLVDTEAFF	TRBV5-1*01	TRBV5-1	TRBJ1-1*01	TRBJ1-1	TRBD1*01	TRBD1	11	12	17	22	0	4	4
10	4.08E-06	TGCGCCAGCAGCCACGAAGGGGGAAATGAAGCTTTCTTT	CASSHEGGNEAFF	TRBV5-1*01	TRBV5-1	TRBJ1-1*01	TRBJ1-1	TRBD1*01	TRBD1	11	17	22	26	5	3	8
10	4.08E-06	TGCGCCAGCAGCCAACGACAGAGAGATACGCAGTATTTT	CASSQRQRDTQYF	TRBV4-3*01	TRBV4-3	TRBJ2-3*01	TRBJ2-3	TRBD1*01	TRBD1	14	16	20	23	1	2	3
10	4.08E-06	TGCGCCAGCAGCCAAGGGTACCAAGAGACCCAGTACTTC	CASSQGYQETQYF	TRBV4-1*02, TRBV4-1*01	TRBV4-1	TRBJ2-5*01	TRBJ2-5			15	-1	-1	19	-1	-1	3
10	4.08E-06	TGCGCCAGCAGCCAAACTCCCGGGCAGCCCCAGCATTTT	CASSQTPGQPQHF	TRBV4-1*02, TRBV4-1*01	TRBV4-1	TRBJ1-5*01	TRBJ1-5	TRBD2*02	TRBD2	14	16	21	24	1	2	3
10	4.08E-06	TGCGCCAGCAGCGACAGGGGTGCGGCTGAAGCTTTCTTT	CASSDRGAAEAFF	TRBV4-3*03, TRBV4-3*01, TRBV4-3*04	TRBV4-3	TRBJ1-1*01	TRBJ1-1	TRBD1*01	TRBD1	11	12	19	25	0	5	5
10	4.08E-06	TGCAGTGCTCCAAGACAGGCCCAAGAGACCCAGTACTTC	CSAPRQAQETQYF	TRBV20-1*06, TRBV20-1*03, TRBV20-1*01, TRBV20-1*04, TRBV20-1*05, TRBV20-1*02, TRBV20-1*07	TRBV20-1	TRBJ2-5*01	TRBJ2-5	TRBD1*01	TRBD1	8	13	18	20	4	1	5
10	4.08E-06	TGCAGTGCTAGCGTACTAGCCAAAAACATTCAGTACTTC	CSASVLAKNIQYF	TRBV20-1*01, TRBV20-1*04, TRBV20-1*05, TRBV20-1*07	TRBV20-1	TRBJ2-4*01	TRBJ2-4	TRBD2*02, TRBD2*01	TRBD2	10	14	16	17	3	0	3
10	4.08E-06	TGCAGTGCTAGGCGGGCAACTAATGAAAAACTGTTTTTT	CSARRATNEKLFF	TRBV20-1*06, TRBV20-1*03, TRBV20-1*01, TRBV20-1*04, TRBV20-1*05, TRBV20-1*02, TRBV20-1*07	TRBV20-1	TRBJ1-4*01	TRBJ1-4	TRBD2*02, TRBD2*01	TRBD2	10	11	15	16	0	0	0
10	4.08E-06	TGCAGTGCTAGAGTAGGGGGCCCCCGGCCCCAGCATTTT	CSARVGGPRPQHF	TRBV20-1*01, TRBV20-1*04, TRBV20-1*05, TRBV20-1*07	TRBV20-1	TRBJ1-5*01	TRBJ1-5	TRBD1*01	TRBD1	12	14	20	26	1	5	6
10	4.08E-06	TGCAGTGCTAGAGGAGAGAACAAAAACATTCAGTACTTC	CSARGENKNIQYF	TRBV20-1*01, TRBV20-1*04, TRBV20-1*05, TRBV20-1*07	TRBV20-1	TRBJ2-4*01	TRBJ2-4	TRBD2*02	TRBD2	12	15	17	20	2	2	4
10	4.08E-06	TGCAGTGCTAGAGATCCGGTCCGGGAGACCCAGTACTTC	CSARDPVRETQYF	TRBV20-1*01, TRBV20-1*05, TRBV20-1*07	TRBV20-1	TRBJ2-5*01	TRBJ2-5	TRBD1*01, TRBD2*02, TRBD2*01	TRBD1, TRBD2	13	18	21	24	4	2	6
10	4.08E-06	TGCAGTGCTAGAAGTGGTCGCGGGGAGACCCAGTACTTC	CSARSGRGETQYF	TRBV20-1*01, TRBV20-1*04, TRBV20-1*05, TRBV20-1*07	TRBV20-1	TRBJ2-5*01	TRBJ2-5	TRBD2*02, TRBD2*01	TRBD2	11	19	23	24	7	0	7
10	4.08E-06	TGCAGTGCCTCGCGGGGCGCACAAAACATTCAGTACTTC	CSASRGAQNIQYF	TRBV20-1*06, TRBV20-1*03, TRBV20-1*01, TRBV20-1*04, TRBV20-1*05, TRBV20-1*02, TRBV20-1*07	TRBV20-1	TRBJ2-4*01	TRBJ2-4	TRBD2*01	TRBD2	7	11	16	22	3	5	8
10	4.08E-06	TGCAGTGCCACTTACAGATTCCAAGAGACCCAGTACTTC	CSATYRFQETQYF	TRBV20-1*01, TRBV20-1*04, TRBV20-1*05, TRBV20-1*07	TRBV20-1	TRBJ2-5*01	TRBJ2-5	TRBD1*01	TRBD1	7	13	16	20	5	3	8
10	4.08E-06	TGCAGCGTTGAACGGGCTAGCGGGAGAATTGGGTACTTC	CSVERASGRIGYF	TRBV29-1*01	TRBV29-1	TRBJ2-5*01	TRBJ2-5	TRBD2*02	TRBD2	11	16	25	32	4	6	10
10	4.08E-06	TGTGCCAGCAGCTTCCGGGGGTCTATGGCTACACCTTC	CASSFR~VYGYTF	TRBV11-3*01, TRBV11-3*02	TRBV11-3	TRBJ1-2*01	TRBJ1-2	TRBD2*01	TRBD2	10	15	20	22	4	1	5
10	4.08E-06	TGTGCCAGCAGCTTAGTTAGTATGATACGCAGTATTTT	CASSLV~YDTQYF	TRBV11-3*01	TRBV11-3	TRBJ2-3*01	TRBJ2-3	TRBD2*02, TRBD2*01	TRBD2	15	17	20	23	1	2	3
10	4.08E-06	TGTGCCAGCAGCTTAAGTTCACAGATACGCAGTATTTT	CASSLS~TDTQYF	TRBV7-3*01	TRBV7-3	TRBJ2-3*01	TRBJ2-3			15	-1	-1	19	-1	-1	3
10	4.08E-06	TGTGCCAGCAGCCCCCACAGCACTATGGCTACACCTTC	CASSPH~HYGYTF	TRBV5-5*01, TRBV5-5*02, TRBV5-5*03	TRBV5-5	TRBJ1-2*01	TRBJ1-2	TRBD1*01, TRBD2*01	TRBD1, TRBD2	11	16	19	21	4	1	5
10	4.08E-06	TGCAGTGCTAGAGGCCTCGAGGACGAAAAACTGTTTTT	CSARGL~GRKTVF	TRBV20-1*01, TRBV20-1*04, TRBV20-1*05, TRBV20-1*07	TRBV20-1	TRBJ1-4*01	TRBJ1-4	TRBD1*01, TRBD2*02, TRBD2*01	TRBD1, TRBD2	12	20	23	33	7	9	16
10	4.08E-06	TGTGCCTAGTAACCCCCTGGGCGCTGAAGCTTTCTTT	CA**PP~GAEAFF	TRBV30*05, TRBV30*01	TRBV30	TRBJ1-1*01	TRBJ1-1	TRBD1*01	TRBD1	6	12	18	23	5	4	9
10	4.08E-06	TGTGCCAGCAGTTACGGCAGCATATGGCTACACCTTC	CASSYG~AYGYTF	TRBV6-3*01, TRBV6-2*01	TRBV6-3, TRBV6-2	TRBJ1-2*01	TRBJ1-2	TRBD1*01, TRBD2*02, TRBD2*01	TRBD1, TRBD2	14	17	19	22	2	2	4
10	4.08E-06	TGTGCCAGCAGCTTAACAGCAAAATGAGCAGTTCTTC	CASSLT~QNEQFF	TRBV13*01	TRBV13	TRBJ2-1*01	TRBJ2-1	TRBD1*01	TRBD1	14	15	18	22	0	3	3
10	4.08E-06	TGTGCCAGCAATAGTAAGGACGGTTGCCTAGTACTTC	CASNSK~TVA*YF	TRBV3-1*01	TRBV3-1	TRBJ2-7*01	TRBJ2-7	TRBD1*01, TRBD2*02, TRBD2*01	TRBD1, TRBD2	9	17	20	29	7	8	15
10	4.08E-06	TGTGCTAGTGCCCAGGGGGGCACTGAAGCTTTCTTT	CASAQGGTEAFF	TRBV12-5*01	TRBV12-5	TRBJ1-1*01	TRBJ1-1	TRBD1*01	TRBD1	9	12	18	20	2	1	3
10	4.08E-06	TGTGCCTTCATGGAGGGTCCCGGGGAGCTGTTTTTT	CAFMEGPGELFF	TRBV30*05, TRBV30*01	TRBV30	TRBJ2-2*01	TRBJ2-2	TRBD2*02	TRBD2	5	11	16	19	5	2	7
10	4.08E-06	TGTGCCTGGGGGGGGAATGGAAACACCATATATTTT	CAWGGNGNTIYF	TRBV30*05, TRBV30*01	TRBV30	TRBJ1-3*01	TRBJ1-3	TRBD1*01, TRBD2*02, TRBD2*01	TRBD1, TRBD2	10	12	15	17	1	1	2
10	4.08E-06	TGTGCCTGGAGTCCTGACTTTCGCGAGCAGTACTTC	CAWSPDFREQYF	TRBV30*01	TRBV30	TRBJ2-7*01	TRBJ2-7	TRBD1*01, TRBD2*02, TRBD2*01	TRBD1, TRBD2	11	12	15	23	0	7	7
10	4.08E-06	TGTGCCTGGAGTCCCTCGGGAGATACGCAGTATTTT	CAWSPSGDTQYF	TRBV30*01	TRBV30	TRBJ2-3*01	TRBJ2-3	TRBD2*02	TRBD2	11	12	16	20	0	3	3
10	4.08E-06	TGTGCCTGGAGTCGTACAAACACTGAAGCTTTCTTT	CAWSRTNTEAFF	TRBV30*01	TRBV30	TRBJ1-1*01	TRBJ1-1	TRBD1*01	TRBD1	11	15	17	18	3	0	3
10	4.08E-06	TGTGCCTGGAGTCAGGACACAGATACGCAGTATTTT	CAWSQDTDTQYF	TRBV30*01	TRBV30	TRBJ2-3*01	TRBJ2-3	TRBD1*01	TRBD1	11	12	15	17	0	1	1
10	4.08E-06	TGTGCCTGGAGTGTCAGGGCCTACGAGCAGTACTTC	CAWSVRAYEQYF	TRBV30*01	TRBV30	TRBJ2-7*01	TRBJ2-7	TRBD1*01	TRBD1	13	14	18	19	0	0	0
10	4.08E-06	TGTGCCTGGAGTGGAGGACCTCGGGACCTCCACTTT	CAWSGGPRDLHF	TRBV30*01	TRBV30	TRBJ1-6*01	TRBJ1-6	TRBD2*02	TRBD2	12	21	25	26	8	0	8
10	4.08E-06	TGTGCCTGGAGTGACGTAAAGGGGCCCCAGCATTTT	CAWSDVKGPQHF	TRBV30*01	TRBV30	TRBJ1-5*01	TRBJ1-5	TRBD1*01, TRBD2*02	TRBD1, TRBD2	12	19	22	23	6	0	6
10	4.08E-06	TGTGCCACCGCCCCGGGACAGGGGGGCTACACCTTC	CATAPGQGGYTF	TRBV27*01	TRBV27	TRBJ1-2*01	TRBJ1-2	TRBD1*01	TRBD1	6	14	23	24	7	0	7
10	4.08E-06	TGTGCCACCGGGCAGGGGGACACTGAAGCTTTCTTT	CATGQGDTEAFF	TRBV6-5*01	TRBV6-5	TRBJ1-1*01	TRBJ1-1	TRBD1*01	TRBD1	6	12	18	19	5	0	5
10	4.08E-06	TGTGCCACCAAACCACGGGGAGATGGCTACACCTTC	CATKPRGDGYTF	TRBV27*01	TRBV27	TRBJ1-2*01	TRBJ1-2	TRBD2*02, TRBD2*01	TRBD2	6	17	21	22	10	0	10
10	4.08E-06	TGTGCCACAGGGGATACCTACAATGAGCAGTTCTTC	CATGDTYNEQFF	TRBV12-4*01, TRBV12-3*01	TRBV12-4, TRBV12-3	TRBJ2-1*01	TRBJ2-1	TRBD1*01	TRBD1	6	7	12	16	0	3	3
10	4.08E-06	TGTGCCAGTCCGGCGAACACCGGGGAGCTGTTTTTT	CASPANTGELFF	TRBV28*01	TRBV28	TRBJ2-2*01	TRBJ2-2	TRBD1*01, TRBD2*02, TRBD2*01	TRBD1, TRBD2	7	8	10	13	0	2	2
10	4.08E-06	TGTGCCAGTCCGACAGGGCTCTACGAGCAGTACTTC	CASPTGLYEQYF	TRBV6-3*01, TRBV6-2*01	TRBV6-3, TRBV6-2	TRBJ2-7*01	TRBJ2-7	TRBD1*01	TRBD1	7	11	17	20	3	2	5
10	4.08E-06	TGTGCCAGTCAGGGGGGGAACACTGAAGCTTTCTTT	CASQGGNTEAFF	TRBV6-5*01	TRBV6-5	TRBJ1-1*01	TRBJ1-1	TRBD1*01	TRBD1	7	9	15	17	1	1	2
10	4.08E-06	TGTGCCAGTGGAACCATTGGAGACATTCAGTACTTC	CASGTIGDIQYF	TRBV19*01, TRBV19*03, TRBV19*02	TRBV19	TRBJ2-4*01	TRBJ2-4	TRBD2*02	TRBD2	8	18	21	22	9	0	9
10	4.08E-06	TGTGCCAGTAGTTCTCTGGGCGCTGAAGCTTTCTTT	CASSSLGAEAFF	TRBV19*01, TRBV19*03, TRBV19*02	TRBV19	TRBJ1-1*01	TRBJ1-1	TRBD1*01	TRBD1	11	17	20	22	5	1	6
10	4.08E-06	TGTGCCAGTAGTATGGGGGCAGGGGAGCAGTTCTTC	CASSMGAGEQFF	TRBV19*01, TRBV19*02	TRBV19	TRBJ2-1*01	TRBJ2-1	TRBD1*01	TRBD1	13	14	19	24	0	4	4
10	4.08E-06	TGTGCCAGTAGTAGGACCCCCGATACGCAGTATTTT	CASSRTPDTQYF	TRBV19*01, TRBV19*02	TRBV19	TRBJ2-3*01	TRBJ2-3	TRBD1*01, TRBD2*01	TRBD1, TRBD2	12	16	20	21	3	0	3
10	4.08E-06	TGTGCCAGCTCACCAGAGGGGGAGACCCAGTACTTC	CASSPEGETQYF	TRBV18*01	TRBV18	TRBJ2-5*01	TRBJ2-5	TRBD1*01, TRBD2*02	TRBD1, TRBD2	14	16	20	21	1	0	1
10	4.08E-06	TGTGCCAGCCCCGGGCCGCAGAACGAGCAGTACTTC	CASPGPQNEQYF	TRBV28*01	TRBV28	TRBJ2-7*01	TRBJ2-7	TRBD1*01, TRBD2*02, TRBD2*01	TRBD1, TRBD2	8	12	15	22	3	6	9
10	4.08E-06	TGTGCCAGCCGCGGGACAGCCTACGAGCAGTACTTC	CASRGTAYEQYF	TRBV28*01	TRBV28	TRBJ2-7*01	TRBJ2-7	TRBD1*01	TRBD1	8	12	18	19	3	0	3
10	4.08E-06	TGTGCCAGCGCAGGGGTAGGTTACGAGCAGTACTTC	CASAGVGYEQYF	TRBV27*01	TRBV27	TRBJ2-7*01	TRBJ2-7	TRBD1*01	TRBD1	8	10	15	21	1	5	6
10	4.08E-06	TGTGCCAGCGGGGACAGGGTCTACGAGCAGTACTTC	CASGDRVYEQYF	TRBV6-1*01	TRBV6-1	TRBJ2-7*01	TRBJ2-7	TRBD1*01	TRBD1	8	10	18	20	1	1	2
10	4.08E-06	TGTGCCAGCGGGGAATTCACAGATACGCAGTATTTT	CASGEFTDTQYF	TRBV12-4*01, TRBV12-3*01	TRBV12-4, TRBV12-3	TRBJ2-3*01	TRBJ2-3	TRBD1*01, TRBD2*02, TRBD2*01	TRBD1, TRBD2	8	10	13	17	1	3	4
10	4.08E-06	TGTGCCAGCGAAAGGGGCAGGGCAGAAGCTTTCTTT	CASERGRAEAFF	TRBV6-1*01	TRBV6-1	TRBJ1-1*01	TRBJ1-1	TRBD1*01	TRBD1	8	17	21	24	8	2	10
10	4.08E-06	TGTGCCAGCACGGGCTTATTCGGGACCCAGTACTTC	CASTGLFGTQYF	TRBV6-3*01, TRBV6-2*01	TRBV6-3, TRBV6-2	TRBJ2-5*01	TRBJ2-5	TRBD1*01, TRBD2*02, TRBD2*01	TRBD1, TRBD2	9	11	14	23	1	8	9
10	4.08E-06	TGTGCCAGCAGTTTTTTTGGGAATGAGCAGTTCTTC	CASSFFGNEQFF	TRBV6-3*01, TRBV6-2*01	TRBV6-3, TRBV6-2	TRBJ2-1*01	TRBJ2-1	TRBD1*01, TRBD2*02, TRBD2*01	TRBD1, TRBD2	12	18	20	21	5	0	5
10	4.08E-06	TGTGCCAGCAGTTTTTACGCCGGGACGCCCCTCTTT	CASSFYAGTPLF	TRBV6-3*01, TRBV6-2*01	TRBV6-3, TRBV6-2	TRBJ1-1*01	TRBJ1-1	TRBD1*01, TRBD2*02, TRBD2*01	TRBD1, TRBD2	12	21	25	31	8	5	13
10	4.08E-06	TGTGCCAGCAGTTTTCGGGGGGGAGGCTACACCTTC	CASSFRGGGYTF	TRBV28*01	TRBV28	TRBJ1-2*01	TRBJ1-2	TRBD2*01	TRBD2	13	15	22	24	1	1	2
10	4.08E-06	TGTGCCAGCAGTTTCCGGGCCTACGAGCAGTACTTC	CASSFRAYEQYF	TRBV28*01	TRBV28	TRBJ2-7*01	TRBJ2-7	TRBD2*02, TRBD2*01	TRBD2	13	15	18	19	1	0	1
10	4.08E-06	TGTGCCAGCAGTTTCGGAGATCAGCCCCAGCATTTT	CASSFGDQPQHF	TRBV28*01	TRBV28	TRBJ1-5*01	TRBJ1-5	TRBD2*02	TRBD2	13	15	18	19	1	0	1
10	4.08E-06	TGTGCCAGCAGTTTGAGGGCCTACGAGCAGTACTTC	CASSLRAYEQYF	TRBV28*01	TRBV28	TRBJ2-7*01	TRBJ2-7	TRBD2*02	TRBD2	11	14	18	19	2	0	2
10	4.08E-06	TGTGCCAGCAGTTTATAAAGGGGTGGCTACACCTTC	CASSL*RGGYTF	TRBV27*01	TRBV27	TRBJ1-2*01	TRBJ1-2	TRBD1*01	TRBD1	15	18	22	23	2	0	2
10	4.08E-06	TGTGCCAGCAGTTTAGGGGCAGATACGCAGTATTTT	CASSLGADTQYF	TRBV27*01	TRBV27	TRBJ2-3*01	TRBJ2-3	TRBD1*01, TRBD2*01	TRBD1, TRBD2	14	15	18	19	0	0	0
10	4.08E-06	TGTGCCAGCAGTTTAAGTGCCAATGAGCAGTTCTTC	CASSLSANEQFF	TRBV12-4*01, TRBV12-3*01	TRBV12-4, TRBV12-3	TRBJ2-1*01	TRBJ2-1	TRBD2*02, TRBD2*01	TRBD2	14	15	17	20	0	2	2
10	4.08E-06	TGTGCCAGCAGTTCTCGGAACAATGAGCAGTTCTTC	CASSSRNNEQFF	TRBV28*01	TRBV28	TRBJ2-1*01	TRBJ2-1	TRBD1*01, TRBD2*02, TRBD2*01	TRBD1, TRBD2	11	16	18	19	4	0	4
10	4.08E-06	TGTGCCAGCAGTTCTGCCACCTACGAGCAGTACTTC	CASSSATYEQYF	TRBV28*01	TRBV28	TRBJ2-7*01	TRBJ2-7	TRBD1*01	TRBD1	12	15	17	19	2	1	3
10	4.08E-06	TGTGCCAGCAGTTCTGGGACAGGATCGGTGTTTTTT	CASSSGTGSVFF	TRBV27*01	TRBV27	TRBJ1-4*01	TRBJ1-4	TRBD1*01	TRBD1	12	15	22	28	2	5	7
10	4.08E-06	TGTGCCAGCAGTTCACGGGGAGGTGGCTACACCTTC	CASSSRGGGYTF	TRBV28*01	TRBV28	TRBJ1-2*01	TRBJ1-2	TRBD2*02	TRBD2	12	17	22	23	4	0	4
10	4.08E-06	TGTGCCAGCAGTTATCCCACCTACGAGCAGTACTTC	CASSYPTYEQYF	TRBV28*01	TRBV28	TRBJ2-7*01	TRBJ2-7	TRBD1*01, TRBD2*02, TRBD2*01	TRBD1, TRBD2	12	14	17	19	1	1	2
10	4.08E-06	TGTGCCAGCAGTTACTCAAGCAATGAGCAGTTCTTC	CASSYSSNEQFF	TRBV6-3*01, TRBV6-2*01	TRBV6-3, TRBV6-2	TRBJ2-1*01	TRBJ2-1			16	-1	-1	20	-1	-1	3
10	4.08E-06	TGTGCCAGCAGTTACACCACAGATACGCAGTATTTT	CASSYTTDTQYF	TRBV6-3*01, TRBV6-2*01	TRBV6-3, TRBV6-2	TRBJ2-3*01	TRBJ2-3			14	-1	-1	17	-1	-1	2
10	4.08E-06	TGTGCCAGCAGTTACACGCTAGCGGGGCAGTTCTTC	CASSYTLAGQFF	TRBV6-3*01, TRBV6-2*01	TRBV6-3, TRBV6-2	TRBJ2-1*01	TRBJ2-1	TRBD2*02, TRBD2*01	TRBD2	14	18	25	26	3	0	3
10	4.08E-06	TGTGCCAGCAGTTACAGTCAGATAGAAGCTTTCTTT	CASSYSQIEAFF	TRBV6-3*01, TRBV6-2*01	TRBV6-3, TRBV6-2	TRBJ1-1*01	TRBJ1-1	TRBD2*02, TRBD2*01	TRBD2	14	15	18	24	0	5	5
10	4.08E-06	TGTGCCAGCAGTCTCCTGGGGAGCGTCAGGAACTTC	CASSLLGSVRNF	TRBV28*01	TRBV28	TRBJ2-7*01	TRBJ2-7	TRBD2*02	TRBD2	11	18	22	31	6	8	14
10	4.08E-06	TGTGCCAGCAGTCCCTCTCCCTACGAGCAGTACTTC	CASSPSPYEQYF	TRBV28*01	TRBV28	TRBJ2-7*01	TRBJ2-7	TRBD2*02	TRBD2	11	12	16	19	0	2	2
10	4.08E-06	TGTGCCAGCAGTCCGTCCGGCGGACCCCAGCATTTT	CASSPSGGPQHF	TRBV27*01	TRBV27	TRBJ1-5*01	TRBJ1-5	TRBD1*01, TRBD2*02, TRBD2*01	TRBD1, TRBD2	11	14	17	24	2	6	8
10	4.08E-06	TGTGCCAGCAGTCCAGGTAGTCCTGAAGCTTTCTTT	CASSPGSPEAFF	TRBV27*01	TRBV27	TRBJ1-1*01	TRBJ1-1	TRBD2*02, TRBD2*01	TRBD2	11	17	21	22	5	0	5
10	4.08E-06	TGTGCCAGCAGTCGACTCAGATACGAGCAGTACTTC	CASSRLRYEQYF	TRBV28*01	TRBV28	TRBJ2-7*01	TRBJ2-7	TRBD2*02, TRBD2*01	TRBD2	11	13	16	21	1	4	5
10	4.08E-06	TGTGCCAGCAGTCAAGGCGGCTACGAGCAGTACTTC	CASSQGGYEQYF	TRBV6-5*01	TRBV6-5	TRBJ2-7*01	TRBJ2-7	TRBD2*02, TRBD2*01	TRBD2	11	16	19	20	4	0	4
10	4.08E-06	TGTGCCAGCAGTGCGAGGGGTTCGGCCATATATTTT	CASSARGSAIYF	TRBV6-1*01	TRBV6-1	TRBJ1-3*01	TRBJ1-3	TRBD1*01, TRBD2*02	TRBD1, TRBD2	12	15	19	25	2	5	7
10	4.08E-06	TGTGCCAGCAGTGAGTTGAACACTGAAGCTTTCTTT	CASSELNTEAFF	TRBV6-3*01, TRBV6-2*01	TRBV6-3, TRBV6-2	TRBJ1-1*01	TRBJ1-1	TRBD2*02, TRBD2*01	TRBD2	13	-1	-1	16	-1	-1	2
10	4.08E-06	TGTGCCAGCAGTAGGAGTCTGGGGGGCTACACCTTC	CASSRSLGGYTF	TRBV6-5*01	TRBV6-5	TRBJ1-2*01	TRBJ1-2	TRBD1*01, TRBD2*02, TRBD2*01	TRBD1, TRBD2	11	20	23	24	8	0	8
10	4.08E-06	TGTGCCAGCAGCTTTCTGGGTGTCACCATATATTTT	CASSFLGVTIYF	TRBV5-8*01, TRBV5-8*02	TRBV5-8	TRBJ1-3*01	TRBJ1-3	TRBD1*01, TRBD2*02, TRBD2*01	TRBD1, TRBD2	13	17	19	23	3	3	6
10	4.08E-06	TGTGCCAGCAGCTTTGCGTACGGTGATGTGTTCTTC	CASSFAYGDVFF	TRBV7-2*04, TRBV7-2*01	TRBV7-2	TRBJ2-1*01	TRBJ2-1	TRBD1*01, TRBD2*02, TRBD2*01	TRBD1, TRBD2	13	26	28	29	12	0	12
10	4.08E-06	TGTGCCAGCAGCTTGTCGAAAGAGACCCAGTACTTC	CASSLSKETQYF	TRBV7-9*03, TRBV7-9*01, TRBV7-9*04, TRBV7-9*02	TRBV7-9	TRBJ2-5*01	TRBJ2-5	TRBD1*01, TRBD2*02, TRBD2*01	TRBD1, TRBD2	13	14	16	19	0	2	2
10	4.08E-06	TGTGCCAGCAGCTTGCCCGACACTGAAGCTTTCTTT	CASSLPDTEAFF	TRBV5-4*01	TRBV5-4	TRBJ1-1*01	TRBJ1-1	TRBD2*02, TRBD2*01	TRBD2	14	15	18	19	0	0	0
10	4.08E-06	TGTGCCAGCAGCTTACACCCAGATACGCAGTATTTT	CASSLHPDTQYF	TRBV11-2*01	TRBV11-2	TRBJ2-3*01	TRBJ2-3	TRBD1*01	TRBD1	14	-1	-1	19	-1	-1	4
10	4.08E-06	TGTGCCAGCAGCTTAGGTACAGCTGAAGCTTTCTTT	CASSLGTAEAFF	TRBV7-9*01, TRBV7-9*02	TRBV7-9	TRBJ1-1*01	TRBJ1-1	TRBD1*01	TRBD1	15	18	21	22	2	0	2
10	4.08E-06	TGTGCCAGCAGCTTAGGGGGCCCCGAGCAGTACTTC	CASSLGGPEQYF	TRBV11-2*01	TRBV11-2	TRBJ2-7*01	TRBJ2-7	TRBD1*01	TRBD1	15	16	20	23	0	2	2
10	4.08E-06	TGTGCCAGCAGCTTAACCGGAAATGAGCAGTTCTTC	CASSLTGNEQFF	TRBV5-6*01	TRBV5-6	TRBJ2-1*01	TRBJ2-1	TRBD1*01, TRBD2*02, TRBD2*01	TRBD1, TRBD2	13	18	20	21	4	0	4
10	4.08E-06	TGTGCCAGCAGCTCTTATAATTCACCCCTCCACTTT	CASSSYNSPLHF	TRBV5-4*01, TRBV5-4*03, TRBV5-4*04	TRBV5-4	TRBJ1-6*01	TRBJ1-6			11	-1	-1	12	-1	-1	0
10	4.08E-06	TGTGCCAGCAGCTCCTTACGCGATGAGCAGTTCTTC	CASSSLRDEQFF	TRBV7-2*04, TRBV7-2*01	TRBV7-2	TRBJ2-1*01	TRBJ2-1	TRBD1*01, TRBD2*02, TRBD2*01	TRBD1, TRBD2	12	13	15	22	0	6	6
10	4.08E-06	TGTGCCAGCAGCTCACAGGGACCCGGCTACACCTTC	CASSSQGPGYTF	TRBV28*01	TRBV28	TRBJ1-2*01	TRBJ1-2	TRBD1*01	TRBD1	10	14	19	24	3	4	7
10	4.08E-06	TGTGCCAGCAGCTGGACGCTTGGGGAGCAGTACTTC	CASSWTLGEQYF	TRBV13*02, TRBV13*01	TRBV13	TRBJ2-7*01	TRBJ2-7	TRBD1*01, TRBD2*02, TRBD2*01	TRBD1, TRBD2	12	13	16	24	0	7	7
10	4.08E-06	TGTGCCAGCAGCCTGGACCGATTACCCCTCCACTTT	CASSLDRLPLHF	TRBV5-4*01	TRBV5-4	TRBJ1-6*01	TRBJ1-6	TRBD2*02, TRBD2*01	TRBD2	15	17	19	23	1	3	4
10	4.08E-06	TGTGCCAGCAGCCTAGGGGCTGGTGAGCAGTTCTTC	CASSLGAGEQFF	TRBV11-2*01	TRBV11-2	TRBJ2-1*01	TRBJ2-1	TRBD1*01	TRBD1	15	16	19	23	0	3	3
10	4.08E-06	TGTGCCAGCAGCCCTGGGACAGATGAAGCTTTCTTT	CASSPGTDEAFF	TRBV11-1*01	TRBV11-1	TRBJ1-1*01	TRBJ1-1	TRBD1*01	TRBD1	11	15	21	23	3	1	4
10	4.08E-06	TGTGCCAGCAGCCCCCTTCGGTCTGAAGCTTTCTTT	CASSPLRSEAFF	TRBV6-3*01, TRBV6-2*01	TRBV6-3, TRBV6-2	TRBJ1-1*01	TRBJ1-1	TRBD1*01	TRBD1	10	11	16	22	0	5	5
10	4.08E-06	TGTGCCAGCAGCCCCGACAGCTACGAGCAGTACTTC	CASSPDSYEQYF	TRBV11-2*01	TRBV11-2	TRBJ2-7*01	TRBJ2-7	TRBD1*01	TRBD1	11	15	19	20	3	0	3
10	4.08E-06	TGTGCCAGCAGCCCAGAGACAGGTGAAGCTTTCTTT	CASSPETGEAFF	TRBV3-1*01	TRBV3-1	TRBJ1-1*01	TRBJ1-1	TRBD1*01	TRBD1	16	17	22	23	0	0	0
10	4.08E-06	TGTGCCAGCAGCCGTTCCCGGGAGGGAGCTTTCTTT	CASSRSREGAFF	TRBV3-1*01	TRBV3-1	TRBJ1-1*01	TRBJ1-1	TRBD2*02	TRBD2	12	18	25	26	5	0	5
10	4.08E-06	TGTGCCAGCAGCCGACGTGGACAGCCCCAGCATTTT	CASSRRGQPQHF	TRBV3-1*01	TRBV3-1	TRBJ1-5*01	TRBJ1-5	TRBD1*01, TRBD2*02, TRBD2*01	TRBD1, TRBD2	12	18	20	21	5	0	5
10	4.08E-06	TGTGCCAGCAGCCGACAAGTTTACGAGCAGTACTTC	CASSRQVYEQYF	TRBV28*01	TRBV28	TRBJ2-7*01	TRBJ2-7	TRBD1*01	TRBD1	10	13	16	21	2	4	6
10	4.08E-06	TGTGCCAGCAGCCACATCCATTATGGCTACACCTTC	CASSHIHYGYTF	TRBV11-1*01	TRBV11-1	TRBJ1-2*01	TRBJ1-2	TRBD1*01, TRBD2*02, TRBD2*01	TRBD1, TRBD2	13	16	18	21	2	2	4
10	4.08E-06	TGTGCCAGCAGCCAGCAGGGCTATGGCTACACCTTC	CASSQQGYGYTF	TRBV5-6*01	TRBV5-6	TRBJ1-2*01	TRBJ1-2	TRBD1*01	TRBD1	11	15	19	20	3	0	3
10	4.08E-06	TGTGCCAGCAGCCAAGTTGATGAGACCCAGTACTTC	CASSQVDETQYF	TRBV3-1*01	TRBV3-1	TRBJ2-5*01	TRBJ2-5			15	-1	-1	21	-1	-1	5
10	4.08E-06	TGTGCCAGCAGCCAAGCTTACAATGAGCAGTTCTTC	CASSQAYNEQFF	TRBV3-1*01	TRBV3-1	TRBJ2-1*01	TRBJ2-1	TRBD1*01, TRBD2*02, TRBD2*01	TRBD1, TRBD2	15	-1	-1	18	-1	-1	2
10	4.08E-06	TGTGCCAGCAGCCAAGGGTGGGAGAGGCAGTTCTTC	CASSQGWERQFF	TRBV3-1*01	TRBV3-1	TRBJ2-1*01	TRBJ2-1	TRBD2*02	TRBD2	15	19	23	26	3	2	5
10	4.08E-06	TGTGCCAGCAGGCCGAACTCCTACGAGCAGTACTTC	CASRPNSYEQYF	TRBV28*01	TRBV28	TRBJ2-7*01	TRBJ2-7	TRBD1*01, TRBD2*02, TRBD2*01	TRBD1, TRBD2	10	11	13	17	0	3	3
10	4.08E-06	TGTGCCAGCAGGCGGTCGAGGGAGACCCAGTACTTC	CASRRSRETQYF	TRBV28*01	TRBV28	TRBJ2-5*01	TRBJ2-5	TRBD2*02, TRBD2*01	TRBD2	10	17	20	21	6	0	6
10	4.08E-06	TGTGCCAGCAGGGCGTCCGCCTACGAGCAGTACTTC	CASRASAYEQYF	TRBV27*01	TRBV27	TRBJ2-7*01	TRBJ2-7	TRBD1*01, TRBD2*02, TRBD2*01	TRBD1, TRBD2	10	14	17	19	3	1	4
10	4.08E-06	TGTGCCAGCAGGGGGCCTAATTCACCCCTCCACTTT	CASRGPNSPLHF	TRBV28*01	TRBV28	TRBJ1-6*01	TRBJ1-6	TRBD1*01	TRBD1	10	11	15	17	0	1	1
10	4.08E-06	TGTGCCAGCAGGAAACAATACAATGAGCAGTTCTTC	CASRKQYNEQFF	TRBV7-9*03, TRBV7-9*01, TRBV7-9*04, TRBV7-9*02	TRBV7-9	TRBJ2-1*01	TRBJ2-1	TRBD1*01	TRBD1	10	14	16	18	3	1	4
10	4.08E-06	TGTGCCAGCAGATGACCGTGGGAGACCCAGTACTTC	CASR*PWETQYF	TRBV7-6*01	TRBV7-6	TRBJ2-5*01	TRBJ2-5	TRBD1*01, TRBD2*02, TRBD2*01	TRBD1, TRBD2	10	13	15	21	2	5	7
10	4.08E-06	TGTGCCAGCAGACAAGGGGGAACTGAAGCTTTCTTT	CASRQGGTEAFF	TRBV28*01	TRBV28	TRBJ1-1*01	TRBJ1-1	TRBD1*01	TRBD1	10	14	19	21	3	1	4
10	4.08E-06	TGTGCCAGCAGAGAGGGCGGCGCTGGCTACACCTTC	CASREGGAGYTF	TRBV11-2*01	TRBV11-2	TRBJ1-2*01	TRBJ1-2	TRBD2*02	TRBD2	10	12	16	23	1	6	7
10	4.08E-06	TGTGCCAGCAGAAGGGGGTAGACTGAAGCTTTCTTT	CASRRG*TEAFF	TRBV11-2*01	TRBV11-2	TRBJ1-1*01	TRBJ1-1	TRBD1*01	TRBD1	10	12	17	21	1	3	4
10	4.08E-06	TGTGCCAGCAAAGGCCCCCCATCAGAAGCTTTCTTT	CASKGPPSEAFF	TRBV6-3*01, TRBV6-2*01	TRBV6-3, TRBV6-2	TRBJ1-1*01	TRBJ1-1	TRBD1*01, TRBD2*01	TRBD1, TRBD2	6	13	18	24	6	5	11
10	4.08E-06	TGTGCCAGGGGCAGGAGCAATCAGCCCCAGCATTTT	CARGRSNQPQHF	TRBV27*01	TRBV27	TRBJ1-5*01	TRBJ1-5	TRBD1*01	TRBD1	7	11	14	15	3	0	3
10	4.08E-06	TGTGCAGGGGGCGGGGGCTACAATGAGCAGTTCTTC	CAGGGGYNEQFF	TRBV30*05, TRBV30*01	TRBV30	TRBJ2-1*01	TRBJ2-1	TRBD1*01, TRBD2*01	TRBD1, TRBD2	4	5	11	17	0	5	5
10	4.08E-06	TGCGCCAGTACAGGGTTATCGGATGAGCAGTTCTTC	CASTGLSDEQFF	TRBV5-1*01, TRBV5-1*02	TRBV5-1	TRBJ2-1*01	TRBJ2-1	TRBD1*01	TRBD1	7	9	14	22	1	7	8
10	4.08E-06	TGCGCCAGCAGCTTGTCCTCCGAGACCCAGTACTTC	CASSLSSETQYF	TRBV5-1*01	TRBV5-1	TRBJ2-5*01	TRBJ2-5	TRBD2*02	TRBD2	14	16	20	21	1	0	1
10	4.08E-06	TGCGCCAGCAGCCAAGTCGGGGAGGAAGCTTTCTTT	CASSQVGEEAFF	TRBV4-3*01	TRBV4-3	TRBJ1-1*01	TRBJ1-1	TRBD2*02, TRBD2*01	TRBD2	15	19	23	24	3	0	3
10	4.08E-06	TGCAGTGTACCCCCGCTTGTTTATGAGCAGTTCTTC	CSVPPLVYEQFF	TRBV20-1*06, TRBV20-1*03, TRBV20-1*01, TRBV20-1*04, TRBV20-1*05, TRBV20-1*02, TRBV20-1*07	TRBV20-1	TRBJ2-1*01	TRBJ2-1	TRBD2*01	TRBD2	6	9	16	22	2	5	7
10	4.08E-06	TGCAGTGCTAAGAAGGCCACAGGGCCCCGGCATTTT	CSAKKATGPRHF	TRBV20-1*06, TRBV20-1*03, TRBV20-1*01, TRBV20-1*04, TRBV20-1*05, TRBV20-1*02, TRBV20-1*07	TRBV20-1	TRBJ1-5*01	TRBJ1-5	TRBD1*01	TRBD1	9	18	22	23	8	0	8
10	4.08E-06	TGCAGCGGCGGGACTCCGCAAGAGACCCAGTACTTC	CSGGTPQETQYF	TRBV29-1*01, TRBV29-1*03	TRBV29-1	TRBJ2-5*01	TRBJ2-5	TRBD2*02, TRBD2*01	TRBD2	6	9	14	18	2	3	5
10	4.08E-06	TGTGCCAGCAGCTTAGCGAGGAGACCCAGTACTTC	CASSLA~ETQYF	TRBV11-2*01	TRBV11-2	TRBJ2-5*01	TRBJ2-5	TRBD2*02	TRBD2	15	17	19	20	1	0	1
10	4.08E-06	TGTGCCAGCAGCTTAAAACCCCTGAAGCTTTCTTT	CASSLK~PEAFF	TRBV7-3*01	TRBV7-3	TRBJ1-1*01	TRBJ1-1	TRBD1*01, TRBD2*02, TRBD2*01	TRBD1, TRBD2	15	18	20	21	2	0	2
10	4.08E-06	TGCGCCAGCAGCCAGAGGACAGGGCCGGGTACTTC	CASSQR~RAGYF	TRBV4-3*03, TRBV4-3*01, TRBV4-3*04	TRBV4-3	TRBJ2-5*01	TRBJ2-5	TRBD1*01	TRBD1	13	16	23	28	2	4	6
10	4.08E-06	TGTGCCAGCATAACATCTTCATGGCTACACCTTC	CASITS~HGYTF	TRBV11-3*01, TRBV11-3*02	TRBV11-3	TRBJ1-2*01	TRBJ1-2	TRBD1*01	TRBD1	9	12	14	20	2	5	7
10	4.08E-06	TGTGCCAGACTATAGCACAGATACGCAGTATTTT	CARL*H~DTQYF	TRBV6-4*02, TRBV6-4*01	TRBV6-4	TRBJ2-3*01	TRBJ2-3	TRBD2*02, TRBD2*01	TRBD2	7	8	11	13	0	1	1
10	4.08E-06	TGTGCCTACTCGACTGGAAACACCATATATTTT	CAYSTGNTIYF	TRBV30*05, TRBV30*01	TRBV30	TRBJ1-3*01	TRBJ1-3	TRBD2*02, TRBD2*01	TRBD2	6	7	9	13	0	3	3
10	4.08E-06	TGTGCCACCCGAGGCTACAATGAGCAGTTCTTC	CATRGYNEQFF	TRBV6-3*01, TRBV6-2*01	TRBV6-3, TRBV6-2	TRBJ2-1*01	TRBJ2-1	TRBD2*02, TRBD2*01	TRBD2	6	10	13	14	3	0	3
10	4.08E-06	TGTGCCAGTAACTCGGGGCAGCAGCAGTACTTC	CASNSGQQQYF	TRBV28*01	TRBV28	TRBJ2-7*01	TRBJ2-7	TRBD1*01, TRBD2*01	TRBD1, TRBD2	7	14	18	22	6	3	9
10	4.08E-06	TGTGCCAGCTCACCGGGCCACGGCTACACCTTC	CASSPGHGYTF	TRBV18*01	TRBV18	TRBJ1-2*01	TRBJ1-2	TRBD1*01	TRBD1	13	14	17	21	0	3	3
10	4.08E-06	TGTGCCAGCCATTTTCGAGGTGAGCAGTTCTTC	CASHFRGEQFF	TRBV11-2*01	TRBV11-2	TRBJ2-1*01	TRBJ2-1	TRBD2*02	TRBD2	8	16	19	20	7	0	7
10	4.08E-06	TGTGCCAGCGGTAGCTACAATGAGCAGTTCTTC	CASGSYNEQFF	TRBV6-4*02, TRBV6-4*01	TRBV6-4	TRBJ2-1*01	TRBJ2-1	TRBD2*02, TRBD2*01	TRBD2	8	11	13	14	2	0	2
10	4.08E-06	TGTGCCAGCGGGGAGAGCACTGAAGCTTTCTTT	CASGESTEAFF	TRBV5-4*01, TRBV5-4*03, TRBV5-4*04	TRBV5-4	TRBJ1-1*01	TRBJ1-1	TRBD2*02	TRBD2	8	10	14	17	1	2	3
10	4.08E-06	TGTGCCAGCACAGGGTTCACTGAAGCTTTCTTT	CASTGFTEAFF	TRBV6-3*01, TRBV6-2*01	TRBV6-3, TRBV6-2	TRBJ1-1*01	TRBJ1-1	TRBD1*01	TRBD1	9	10	14	17	0	2	2
10	4.08E-06	TGTGCCAGCAGTTTCCGGGGGTCCCTCCACTTT	CASSFRGSLHF	TRBV27*01	TRBV27	TRBJ1-6*01	TRBJ1-6	TRBD2*01	TRBD2	13	15	20	22	1	1	2
10	4.08E-06	TGTGCCAGCAGTTTCAGTCAGCCCCAGCATTTT	CASSFSQPQHF	TRBV28*01	TRBV28	TRBJ1-5*01	TRBJ1-5	TRBD1*01	TRBD1	13	14	16	17	0	0	0
10	4.08E-06	TGTGCCAGCAGTTTCAGGGTTGGCTACACCTTC	CASSFRVGYTF	TRBV28*01	TRBV28	TRBJ1-2*01	TRBJ1-2	TRBD1*01	TRBD1	13	14	18	20	0	1	1
10	4.08E-06	TGTGCCAGCAGTTTAGGGCACGAGCAGTACTTC	CASSLGHEQYF	TRBV27*01	TRBV27	TRBJ2-7*01	TRBJ2-7	TRBD1*01	TRBD1	14	15	18	19	0	0	0
10	4.08E-06	TGTGCCAGCAGTTTAGGGGCTGGCTACACCTTC	CASSLGAGYTF	TRBV28*01	TRBV28	TRBJ1-2*01	TRBJ1-2	TRBD1*01	TRBD1	14	15	19	20	0	0	0
10	4.08E-06	TGTGCCAGCAGTTCTGGGGAAAAACTGTTTTTT	CASSSGEKLFF	TRBV27*01	TRBV27	TRBJ1-4*01	TRBJ1-4	TRBD1*01, TRBD2*02, TRBD2*01	TRBD1, TRBD2	14	15	17	18	0	0	0
10	4.08E-06	TGTGCCAGCAGTTCCAACTGGGGCTACACCTTC	CASSSNWGYTF	TRBV28*01	TRBV28	TRBJ1-2*01	TRBJ1-2	TRBD1*01, TRBD2*02, TRBD2*01	TRBD1, TRBD2	11	17	19	21	5	1	6
10	4.08E-06	TGTGCCAGCAGTTCAGGAACTGAAGCTTTCTTT	CASSSGTEAFF	TRBV5-4*01, TRBV5-4*03, TRBV5-4*04	TRBV5-4	TRBJ1-1*01	TRBJ1-1	TRBD1*01	TRBD1	10	13	16	18	2	1	3
10	4.08E-06	TGTGCCAGCAGTTACGGGAATGAGCAGTTCTTC	CASSYGNEQFF	TRBV6-3*01, TRBV6-2*01	TRBV6-3, TRBV6-2	TRBJ2-1*01	TRBJ2-1	TRBD2*02, TRBD2*01	TRBD2	14	15	17	18	0	0	0
10	4.08E-06	TGTGCCAGCAGTGGGGGTCCCCCCCAGTACTTC	CASSGGPPQYF	TRBV6-1*01	TRBV6-1	TRBJ2-5*01	TRBJ2-5	TRBD1*01, TRBD2*02, TRBD2*01	TRBD1, TRBD2	12	16	20	22	3	1	4
10	4.08E-06	TGTGCCAGCAGTGGATACTACGAGCAGTACTTC	CASSGYYEQYF	TRBV28*01	TRBV28	TRBJ2-7*01	TRBJ2-7	TRBD1*01, TRBD2*02, TRBD2*01	TRBD1, TRBD2	11	12	14	17	0	2	2
10	4.08E-06	TGTGCCAGCAGTGACTCCAATGAGCAGTTCTTC	CASSDSNEQFF	TRBV6-3*01, TRBV6-2*01	TRBV6-3, TRBV6-2	TRBJ2-1*01	TRBJ2-1			16	-1	-1	17	-1	-1	0
10	4.08E-06	TGTGCCAGCAGTATTGCGGTTGAAGCTTTCTTT	CASSIAVEAFF	TRBV6-1*01	TRBV6-1	TRBJ1-1*01	TRBJ1-1	TRBD2*02, TRBD2*01	TRBD2	11	15	18	20	3	1	4
10	4.08E-06	TGTGCCAGCAGCTTGTCCTACGAGCAGTACTTC	CASSLSYEQYF	TRBV11-3*01, TRBV11-3*02	TRBV11-3	TRBJ2-7*01	TRBJ2-7			13	-1	-1	15	-1	-1	1
10	4.08E-06	TGTGCCAGCAGCTTAGACTACGAGCAGTACTTC	CASSLDYEQYF	TRBV13*01	TRBV13	TRBJ2-7*01	TRBJ2-7			15	-1	-1	17	-1	-1	1
10	4.08E-06	TGTGCCAGCAGCTCCGGACTCGAGCAGTACTTC	CASSSGLEQYF	TRBV5-4*01, TRBV5-4*03, TRBV5-4*04	TRBV5-4	TRBJ2-7*01	TRBJ2-7	TRBD2*02, TRBD2*01	TRBD2	12	15	19	24	2	4	6
10	4.08E-06	TGTGCCAGCAGCTCGGGGGAGACCCAGTACTTC	CASSSGETQYF	TRBV11-3*01, TRBV11-3*02	TRBV11-3	TRBJ2-5*01	TRBJ2-5	TRBD2*01	TRBD2	12	13	17	18	0	0	0
10	4.08E-06	TGTGCCAGCAGCTCAGTCGATGAGCAGTTCTTC	CASSSVDEQFF	TRBV27*01	TRBV27	TRBJ2-1*01	TRBJ2-1	TRBD2*02, TRBD2*01	TRBD2	10	14	17	19	3	1	4
10	4.08E-06	TGTGCCAGCAGCCCAAACACTGAAGCTTTCTTT	CASSPNTEAFF	TRBV6-6*04	TRBV6-6	TRBJ1-1*01	TRBJ1-1	TRBD1*01, TRBD2*02, TRBD2*01	TRBD1, TRBD2	10	11	13	15	0	1	1
10	4.08E-06	TGTGCCAGCAGCCAACGCTATGGCTACACCTTC	CASSQRYGYTF	TRBV3-1*01	TRBV3-1	TRBJ1-2*01	TRBJ1-2			14	-1	-1	17	-1	-1	2
10	4.08E-06	TGTGCCAGCAGCCAAAAGCGGATGCAGTTCTTC	CASSQKRMQFF	TRBV3-1*01	TRBV3-1	TRBJ2-1*01	TRBJ2-1	TRBD2*02, TRBD2*01	TRBD2	14	16	20	23	1	2	3
10	4.08E-06	TGTGCCAGCAGCGTCCCAAATGAGCAGTTCTTC	CASSVPNEQFF	TRBV7-9*01, TRBV7-9*02	TRBV7-9	TRBJ2-1*01	TRBJ2-1	TRBD1*01, TRBD2*02, TRBD2*01	TRBD1, TRBD2	11	12	16	18	0	1	1
10	4.08E-06	TGTGCCAGCAGCGCTTGACGGCCCCAGCATTTT	CASSA*RPQHF	TRBV25-1*01	TRBV25-1	TRBJ1-5*01	TRBJ1-5	TRBD2*02, TRBD2*01	TRBD2	10	11	14	20	0	5	5
10	4.08E-06	TGTGCCAGCAGGGAGAACACTGAAGCTTTCTTT	CASRENTEAFF	TRBV6-3*01, TRBV6-2*01	TRBV6-3, TRBV6-2	TRBJ1-1*01	TRBJ1-1	TRBD1*01, TRBD2*02, TRBD2*01	TRBD1, TRBD2	10	11	13	14	0	0	0
10	4.08E-06	TGCGCCAGCAGCTTGGAGCGTGAGCAGTTCTTC	CASSLEREQFF	TRBV5-1*01	TRBV5-1	TRBJ2-1*01	TRBJ2-1	TRBD2*02, TRBD2*01	TRBD2	15	16	19	20	0	0	0
10	4.08E-06	TGCGCCAGCAGCTTGGAAGAGACCCAGTACTTC	CASSLEETQYF	TRBV5-1*01	TRBV5-1	TRBJ2-5*01	TRBJ2-5			15	-1	-1	16	-1	-1	0
10	4.08E-06	TGCGCCAGCAGCAGGCAAGAGACCCAGTACTTC	CASSRQETQYF	TRBV5-1*01	TRBV5-1	TRBJ2-5*01	TRBJ2-5	TRBD1*01, TRBD2*02	TRBD1, TRBD2	11	12	14	15	0	0	0
10	4.08E-06	TGCAGCGTTCATAGTCAGGGGGAGCTGTTTTTT	CSVHSQGELFF	TRBV29-1*01	TRBV29-1	TRBJ2-2*01	TRBJ2-2	TRBD2*02, TRBD2*01	TRBD2	8	11	15	18	2	2	4
10	4.08E-06	TGTGCCAGCAGACCTAGAGACCCAGTACTTC	CASRP~ETQYF	TRBV6-1*01	TRBV6-1	TRBJ2-5*01	TRBJ2-5			10	-1	-1	11	-1	-1	0
10	4.08E-06	TGTGCCAGCCCCAGCTACGAGCAGTACTTC	CASPSYEQYF	TRBV27*01	TRBV27	TRBJ2-7*01	TRBJ2-7	TRBD1*01, TRBD2*02, TRBD2*01	TRBD1, TRBD2	8	11	13	14	2	0	2
10	4.08E-06	TGTGCCAGCCACACCGGGGAGCTGTTTTTT	CASHTGELFF	TRBV27*01	TRBV27	TRBJ2-2*01	TRBJ2-2	TRBD1*01	TRBD1	8	-1	-1	10	-1	-1	1
10	4.08E-06	TGTGCCACCCTACTAATGAGCAGTTCTTC	CATLL~EQFF	TRBV28*01	TRBV28	TRBJ2-1*01	TRBJ2-1	TRBD1*01, TRBD2*02	TRBD1, TRBD2	6	7	10	14	0	3	3
10	4.08E-06	TGTGCCAGCAGGGGCAGTACTTC	CASR~QYF	TRBV27*01	TRBV27	TRBJ2-7*01	TRBJ2-7			10	-1	-1	13	-1	-1	2
9	3.67E-06	TGTGCCAGCAGCTCGGCCTGAAACGACCCGGGACTAGCGGGAGGGCCGAACCCTCTCTGGGGCCAACGTCCTGACTTTC	CASSSA*NDPGLA~EGRTLSGANVLTF	TRBV7-2*04, TRBV7-2*01	TRBV7-2	TRBJ2-6*01	TRBJ2-6	TRBD2*02	TRBD2	12	29	44	54	16	9	25
9	3.67E-06	TGTGCCAGCAGCCCGAGATTAATTGAATGGACTAGCGGAGACAGCTCTAGCTCAGATACGCAGTATTTT	CASSPRLIEWTSGDSSSSDTQYF	TRBV7-2*04, TRBV7-2*01	TRBV7-2	TRBJ2-3*01	TRBJ2-3	TRBD2*02, TRBD2*01	TRBD2	11	28	37	48	16	10	26
9	3.67E-06	TGTGCCAGCAGCCTATAAGCAAAAAATTGGGGTCAAAGACAGGGCTGCGACCCAATGAGCAGTTCTTC	CASSL*AKNWG~KTGLRPNEQFF	TRBV5-6*01	TRBV5-6	TRBJ2-1*01	TRBJ2-1	TRBD1*01	TRBD1	11	37	43	52	25	8	33
9	3.67E-06	TGCGCCAGCAGCTTTCCTCGGGAGGGGGCCAAAGCGGGAGGGAAGATCCCCTACGAGCAGTACTTC	CASSFPREGAKAGGKIPYEQYF	TRBV5-1*01	TRBV5-1	TRBJ2-7*01	TRBJ2-7	TRBD2*02	TRBD2	13	32	41	49	18	7	25
9	3.67E-06	TGCGCCAGCAGCTTGGCTTTTGGGACAGGGGGCGAGAGGCGCTCTGGGGCCAACGTCCTGACTTTC	CASSLAFGTGGERRSGANVLTF	TRBV5-1*01	TRBV5-1	TRBJ2-6*01	TRBJ2-6	TRBD1*01	TRBD1	15	21	32	41	5	8	13
9	3.67E-06	TGTGCCAGCAGCTTAACTGATGGATACTAGCGGGAGGGGAAGCTCCTACAATGAGCAGTTCTTC	CASSLTDGY*R~RGSSYNEQFF	TRBV7-3*01	TRBV7-3	TRBJ2-1*01	TRBJ2-1	TRBD2*02	TRBD2	16	25	37	42	8	4	12
9	3.67E-06	TGTGCCAGTAGTATCCCGAATAGCGGGACCAACCTCCGGGGAGGGGCCAACGTCCTGACTTTC	CASSIPNSGTNLRGGANVLTF	TRBV19*01, TRBV19*02	TRBV19	TRBJ2-6*01	TRBJ2-6	TRBD2*02	TRBD2	13	20	27	42	6	14	20
9	3.67E-06	TGTGCCAGCAGTGACGGTCTTGGTTTTTTCAGTCTCCGCTCCTATAATTCACCCCTCCACTTT	CASSDGLGFFSLRSYNSPLHF	TRBV6-4*02, TRBV6-4*01	TRBV6-4	TRBJ1-6*01	TRBJ1-6	TRBD2*02, TRBD2*01	TRBD2	13	33	36	38	19	1	20
9	3.67E-06	TGTGCGGAGGGACAGAAACCCAGGCAGGGGCCGACTAGCGGGCCCTCCTACGAGCAGTACTTC	CAEGQKPRQGPTSGPSYEQYF	TRBV5-8*01, TRBV5-8*02	TRBV5-8	TRBJ2-7*01	TRBJ2-7	TRBD2*02, TRBD2*01	TRBD2	4	32	41	44	27	2	29
9	3.67E-06	TGCGCCAGCAGCTTGCCGCCGCAGGGGGCACTCAGAACAAGTGGGACTTATGGCTACACCTTC	CASSLPPQGALRTSGTYGYTF	TRBV5-1*01	TRBV5-1	TRBJ1-2*01	TRBJ1-2	TRBD1*01	TRBD1	14	21	28	48	6	19	25
9	3.67E-06	TGCGCCAGCAGCCGTACTTTAACAGGGGGCGACTCCGCTTACTCGCTACGAGCAGTACTTC	CASSRTLTGG~TPLTRYEQYF	TRBV4-3*03, TRBV4-3*01, TRBV4-3*04	TRBV4-3	TRBJ2-7*01	TRBJ2-7	TRBD1*01	TRBD1	12	21	29	45	8	15	23
9	3.67E-06	TGCGCCAGCAGGAATTGGGACGAGGTAGCGGGAGTTATATCTGGAGGGTGAGCAGTTCTTC	CASRNWDEVA~ELYLEGEQFF	TRBV5-1*01, TRBV5-1*02	TRBV5-1	TRBJ2-1*01	TRBJ2-1	TRBD2*02	TRBD2	10	25	33	48	14	14	28
9	3.67E-06	TGTGCCACCCATCCCCGAAGGGGACAGGGTATCATTCCGAACACCGGGGAGCTGTTTTTT	CATHPRRGQGIIPNTGELFF	TRBV19*01, TRBV19*03, TRBV19*02	TRBV19	TRBJ2-2*01	TRBJ2-2	TRBD1*01	TRBD1	6	20	28	37	13	8	21
9	3.67E-06	TGTGCCACCGTCGGTGGTGTCAGGGGTCCCCTAACCTCTGGGGCCAACGTCCTGACTTTC	CATVGGVRGPLTSGANVLTF	TRBV6-1*01	TRBV6-1	TRBJ2-6*01	TRBJ2-6	TRBD1*01	TRBD1	6	20	25	35	13	9	22
9	3.67E-06	TGTGCCACCAACTACCACCTACTAGCGGGAGGGAGGGGAGCCAAAAACATTCAGTACTTC	CATNYHLLAGGRGAKNIQYF	TRBV15*02	TRBV15	TRBJ2-4*01	TRBJ2-4	TRBD2*02	TRBD2	9	20	32	38	10	5	15
9	3.67E-06	TGTGCCAGCATTCAACCCTCGGGGGCGGGACTAGCGTTGAGCTCCTACGAGCAGTACTTC	CASIQPSGAGLALSSYEQYF	TRBV6-1*01	TRBV6-1	TRBJ2-7*01	TRBJ2-7	TRBD2*02, TRBD2*01	TRBD2	9	26	35	41	16	5	21
9	3.67E-06	TGTGCCAGCAGTTACTCAAAGTCGGAGCTAGCGGGAGTTCTAACCGGGGAGCTGTTTTTT	CASSYSKSELAGVLTGELFF	TRBV6-3*01, TRBV6-2*01	TRBV6-3, TRBV6-2	TRBJ2-2*01	TRBJ2-2	TRBD2*02	TRBD2	16	27	36	42	10	5	15
9	3.67E-06	TGTGCCAGCAGCTTAGTATCGACCGGGGGCCTTACCGCAACTAATGAAAAACTGTTTTTT	CASSLVSTGGLTATNEKLFF	TRBV7-9*01, TRBV7-9*02	TRBV7-9	TRBJ1-4*01	TRBJ1-4	TRBD1*01, TRBD2*01	TRBD1, TRBD2	15	24	29	37	8	7	15
9	3.67E-06	TGTGCCAGCAGCGGTTTTCGGGACAGGGCCGGCCTCGGGTCATACAATGAGCAGTTCTTC	CASSGFRDRAGLGSYNEQFF	TRBV7-2*04, TRBV7-2*01	TRBV7-2	TRBJ2-1*01	TRBJ2-1	TRBD1*01	TRBD1	11	19	27	42	7	14	21
9	3.67E-06	TGTGCCAGCAGCGGACGGCCCGGGGGGGGGAGGGCCTCTTTCACAGATACGCAGTATTTT	CASSGRPGGGRASFTDTQYF	TRBV7-7*01, TRBV7-7*02	TRBV7-7	TRBJ2-3*01	TRBJ2-3	TRBD2*01	TRBD2	11	20	27	41	8	13	21
9	3.67E-06	TGTGCCAGCAGCACTTACATGGGACTAGCGGGGGTAAGCTCCTACAATGAGCAGTTCTTC	CASSTYMGLAGVSSYNEQFF	TRBV7-9*03, TRBV7-9*01, TRBV7-9*04, TRBV7-9*02	TRBV7-9	TRBJ2-1*01	TRBJ2-1	TRBD2*01	TRBD2	11	20	33	38	8	4	12
9	3.67E-06	TGCGCCAGCAGCTTGGTCGGGCCTGGGCTGGGGACAGGGGGCGGAAATGAGCAGTTCTTC	CASSLVGPGLGTGGGNEQFF	TRBV5-1*01	TRBV5-1	TRBJ2-1*01	TRBJ2-1	TRBD1*01	TRBD1	15	30	41	45	14	3	17
9	3.67E-06	TGCGCCAGCAGCCCCCCCCGGGGGGGACTAGCGGGAACGAACACCGGGGAGCTGTTTTTT	CASSPPRGGLAGTNTGELFF	TRBV5-1*01	TRBV5-1	TRBJ2-2*01	TRBJ2-2	TRBD2*02	TRBD2	11	23	35	37	11	1	12
9	3.67E-06	TGCAGTGCTAGAGCCCCAAGGAGCGGGGAGGACCTTTCGAACACCGGGGAGCTGTTTTTT	CSARAPRSGEDLSNTGELFF	TRBV20-1*01, TRBV20-1*04, TRBV20-1*05, TRBV20-1*07	TRBV20-1	TRBJ2-2*01	TRBJ2-2	TRBD2*01	TRBD2	12	21	27	37	8	9	17
9	3.67E-06	TGCAGCGTATACTCATCCACGGGACAGGGGCCCCGGAGCTCCTACAATGAGCAGTTCTTC	CSVYSSTGQGPRSSYNEQFF	TRBV29-1*01, TRBV29-1*03	TRBV29-1	TRBJ2-1*01	TRBJ2-1	TRBD1*01	TRBD1	7	20	29	38	12	8	20
9	3.67E-06	TGTGCTAGTGTCCAGGTAATGCGGCTAGCGGGAGGGGGAACTCCTACGAGCAGTACTTC	CASVQVMRLA~RGNSYEQYF	TRBV12-5*01	TRBV12-5	TRBJ2-7*01	TRBJ2-7	TRBD2*02	TRBD2	9	24	35	40	14	4	18
9	3.67E-06	TGTGCTAGCAGCTTAGCGATGGAGGGGGCCGAGACCTTATGAACACTGAAGCTTTCTTT	CASSLAMEGA~DLMNTEAFF	TRBV7-7*01	TRBV7-7	TRBJ1-1*01	TRBJ1-1	TRBD1*01	TRBD1	16	22	28	39	5	10	15
9	3.67E-06	TGTGCCAGCAGTTTAGTGGTGCTGTATCGGGACCGGACTCTGGAAACACCATATATTTT	CASSLVVLYR~PDSGNTIYF	TRBV12-4*01, TRBV12-3*01	TRBV12-4, TRBV12-3	TRBJ1-3*01	TRBJ1-3	TRBD1*01, TRBD2*02, TRBD2*01	TRBD1, TRBD2	15	28	32	37	12	4	16
9	3.67E-06	TGTGCCAGCAGCTTAAAGCCCGGGACAGGGGGGAGGAAACTAATGAAAAACTGTTTTTT	CASSLKPGTG~EETNEKLFF	TRBV7-3*01	TRBV7-3	TRBJ1-4*01	TRBJ1-4	TRBD1*01	TRBD1	15	21	31	37	5	5	10
9	3.67E-06	TGCGCCAGCACCTTCCTAAGGGGCTGAATGAAATTGCAACTAATGAAAAACTGTTTTTT	CASTFLRG*M~IATNEKLFF	TRBV5-1*01	TRBV5-1	TRBJ1-4*01	TRBJ1-4	TRBD1*01	TRBD1	13	18	22	36	4	13	17
9	3.67E-06	TGTGCCAGCAGTGCCATTTGGGCAGTCCCGACTGTCCTATAATTCACCCCTCCACTTT	CASSAIWAVP~LSYNSPLHF	TRBV6-1*01	TRBV6-1	TRBJ1-6*01	TRBJ1-6	TRBD2*02, TRBD2*01	TRBD2	12	23	28	34	10	5	15
9	3.67E-06	TGTGCCAGCAGTGATCTTCAATGATAGGACGGGAGGGAGCACAGATACGCAGTATTTT	CASSDLQ**D~GGSTDTQYF	TRBV6-4*02, TRBV6-4*01	TRBV6-4	TRBJ2-3*01	TRBJ2-3	TRBD2*02	TRBD2	13	29	36	37	15	0	15
9	3.67E-06	TGTGCCAGCAGCTCCTTCAGGGTCCTCTAGCGGGAGGGCGATCTACGAGCAGTACTTC	CASSSFRVL*~GRAIYEQYF	TRBV5-6*01	TRBV5-6	TRBJ2-7*01	TRBJ2-7	TRBD2*02	TRBD2	12	26	37	42	13	4	17
9	3.67E-06	TGCGCCAGCAGCTTGTCCGAGCATGGGAGGGACAACGAACACCGGGGAGCTGTTTTTT	CASSLSEHGR~TTNTGELFF	TRBV5-1*01	TRBV5-1	TRBJ2-2*01	TRBJ2-2	TRBD2*02	TRBD2	14	24	30	35	9	4	13
9	3.67E-06	TGCGCCAGCAGCCATCCCGCTGGGTTAGCGGGAGCGGTCCTACAATGAGCAGTTCTTC	CASSHPAGLA~ERSYNEQFF	TRBV4-3*03, TRBV4-3*01, TRBV4-3*04	TRBV4-3	TRBJ2-1*01	TRBJ2-1	TRBD2*02	TRBD2	13	25	33	37	11	3	14
9	3.67E-06	TGCGCCAGCAGCCAAGATCTCTGGTCTAGCGGGAGGTGAACAAGAGACCCAGTACTTC	CASSQDLWSS~GGEQETQYF	TRBV4-1*02, TRBV4-1*01	TRBV4-1	TRBJ2-5*01	TRBJ2-5	TRBD2*02	TRBD2	16	25	35	40	8	4	12
9	3.67E-06	TGTGCCACCAGTACTGGGGGACTAGCGGAGTGTCAATCCTACAATGAGCAGTTCTTC	CATSTGGLAECQSYNEQFF	TRBV15*02	TRBV15	TRBJ2-1*01	TRBJ2-1	TRBD2*02, TRBD2*01	TRBD2	10	17	27	36	6	8	14
9	3.67E-06	TGTGCCAGTAGTTCTCAACTAGCGGGGGCCGGGAGAACCTACAATGAGCAGTTCTTC	CASSSQLAGAGRTYNEQFF	TRBV19*01, TRBV19*03, TRBV19*02	TRBV19	TRBJ2-1*01	TRBJ2-1	TRBD2*01	TRBD2	11	17	27	37	5	9	14
9	3.67E-06	TGTGCCAGCACTCCAGGGGCAGGGGCCCCCTTCGCGAACACCGGGGAGCTGTTTTTT	CASTPGAGAPFANTGELFF	TRBV7-9*03, TRBV7-9*01, TRBV7-9*04, TRBV7-9*02	TRBV7-9	TRBJ2-2*01	TRBJ2-2	TRBD1*01	TRBD1	9	24	30	34	14	3	17
9	3.67E-06	TGTGCCAGCAGTTACAGGGGTCAGGGAGGGGATGCGGGCACAGATACGCAGTATTTT	CASSYRGQGGDAGTDTQYF	TRBV6-5*01	TRBV6-5	TRBJ2-3*01	TRBJ2-3	TRBD2*02	TRBD2	14	23	29	37	8	7	15
9	3.67E-06	TGTGCCAGCAGTGAATGGCCCCAGGGCAGCGGGAGTGCGGAAGAGACCCAGTACTTC	CASSEWPQGSGSAEETQYF	TRBV2*01, TRBV2*03	TRBV2	TRBJ2-5*01	TRBJ2-5	TRBD2*02	TRBD2	14	27	34	40	12	5	17
9	3.67E-06	TGTGCCAGCAGCTTAGATTATAGTGGCGGCCGCGGCGGATACAATGAGCAGTTCTTC	CASSLDYSGGRGGYNEQFF	TRBV7-9*01, TRBV7-9*02	TRBV7-9	TRBJ2-1*01	TRBJ2-1	TRBD2*02, TRBD2*01	TRBD2	15	34	37	39	18	1	19
9	3.67E-06	TGTGCCAGCAGCTTAATCCCCCGTCAGGTACCGGGACAGGGAGGTGAAGCTTTCTTT	CASSLIPRQVPGQGGEAFF	TRBV7-3*01	TRBV7-3	TRBJ1-1*01	TRBJ1-1	TRBD1*01	TRBD1	15	32	40	44	16	3	19
9	3.67E-06	TGTGCCAGCAGCTTAAAAACTAGCGGGCTAATCCGGAGCACAGATACGCAGTATTTT	CASSLKTSGLIRSTDTQYF	TRBV7-3*01	TRBV7-3	TRBJ2-3*01	TRBJ2-3	TRBD2*02, TRBD2*01	TRBD2	15	18	26	36	2	9	11
9	3.67E-06	TGTGCCAGCAGCCTCACGTGGAACCAGCGGAATAAGGCCTACAATGAGCAGTTCTTC	CASSLTWNQRNKAYNEQFF	TRBV7-9*03, TRBV7-9*01, TRBV7-9*04, TRBV7-9*02	TRBV7-9	TRBJ2-1*01	TRBJ2-1	TRBD2*02, TRBD2*01	TRBD2	11	25	29	37	13	7	20
9	3.67E-06	TGTGCCAGCAGCCCTTTAGCAGGACGACGGGACAAATATGGGCTCGAGCAGTACTTC	CASSPLAGRRDKYGLEQYF	TRBV7-9*03, TRBV7-9*01, TRBV7-9*04, TRBV7-9*02	TRBV7-9	TRBJ2-7*01	TRBJ2-7	TRBD1*01	TRBD1	11	28	33	44	16	10	26
9	3.67E-06	TGTGCCAGCAGCCCCCGCACCGGACTAGCGGGCGTAAACACCGGGGAGCTGTTTTTT	CASSPRTGLAGVNTGELFF	TRBV7-8*01, TRBV7-8*03	TRBV7-8	TRBJ2-2*01	TRBJ2-2	TRBD2*02, TRBD2*01	TRBD2	12	21	31	36	8	4	12
9	3.67E-06	TGTGCCAGCAGCCCCCGAGGGCGGGTGGGTCAGACCATCTCCTACGAGCAGTACTTC	CASSPRGRVGQTISYEQYF	TRBV11-2*01	TRBV11-2	TRBJ2-7*01	TRBJ2-7	TRBD2*02, TRBD2*01	TRBD2	11	20	24	38	8	13	21
9	3.67E-06	TGTGCCAGCAGCCAACCTGGGCGGGACTAGCGGGAGAGGATAGATACGCAGTATTTT	CASSQPGRD*RERIDTQYF	TRBV4-2*01	TRBV4-2	TRBJ2-3*01	TRBJ2-3	TRBD2*02	TRBD2	14	22	35	41	7	5	12
9	3.67E-06	TGTGCCAGCAGCCAAGGTCGGCCAGGGGGCCTTGCAACTAATGAAAAACTGTTTTTT	CASSQGRPGGLATNEKLFF	TRBV4-2*01	TRBV4-2	TRBJ1-4*01	TRBJ1-4	TRBD1*01	TRBD1	15	22	29	34	6	4	10
9	3.67E-06	TGTGCCAGCAGCCAAGATCCCGGGACAGGGGTAAGATCCTTCTATGGCTACACCTTC	CASSQDPGTGVRSFYGYTF	TRBV4-2*01	TRBV4-2	TRBJ1-2*01	TRBJ1-2	TRBD1*01	TRBD1	16	21	30	41	4	10	14
9	3.67E-06	TGTGCCAGCAGCCAAGATCAGACGGGAACTAGTGCAACTAATGAAAAACTGTTTTTT	CASSQDQTGTSATNEKLFF	TRBV4-2*01	TRBV4-2	TRBJ1-4*01	TRBJ1-4	TRBD2*02, TRBD2*01	TRBD2	11	27	31	34	15	2	17
9	3.67E-06	TGTGCCAGCAGACATCGGGGTCTCTCGGGACTAGCGGGAGGGCCCGAGCAGTACTTC	CASRHRGLSGLAGGPEQYF	TRBV6-1*01	TRBV6-1	TRBJ2-7*01	TRBJ2-7	TRBD2*02	TRBD2	10	26	41	44	15	2	17
9	3.67E-06	TGTGCCAGCAGAGGAGGGCTGGACAACCGAACCTCGTTCGGAAACACCATATATTTT	CASRGGLDNRTSFGNTIYF	TRBV6-1*01	TRBV6-1	TRBJ1-3*01	TRBJ1-3	TRBD2*02	TRBD2	10	12	17	39	1	21	22
9	3.67E-06	TGCGCCAGCAGCTTGGCAGGGACAGGGGCCCTTTTGAACACCGGGGAGCTGTTTTTT	CASSLAGTGALLNTGELFF	TRBV5-1*01	TRBV5-1	TRBJ2-2*01	TRBJ2-2	TRBD1*01	TRBD1	15	18	27	35	2	7	9
9	3.67E-06	TGCGCCAGCAGCTTGACCGGGACTAGAACGGGATCTGGGGCCAACGTCCTGACTTTC	CASSLTGTRTGSGANVLTF	TRBV5-1*01	TRBV5-1	TRBJ2-6*01	TRBJ2-6	TRBD2*02, TRBD2*01	TRBD2	14	18	25	33	3	7	10
9	3.67E-06	TGCGCCAGCAGCTCGGAGGGGGGGCAGGGCGGTAGCTCCTACAATGAGCAGTTCTTC	CASSSEGGQGGSSYNEQFF	TRBV5-1*01	TRBV5-1	TRBJ2-1*01	TRBJ2-1	TRBD2*01	TRBD2	12	17	23	35	4	11	15
9	3.67E-06	TGCGCCAGCAGCCAGAAACAGGGTCCCAGCGGGATACCCTACAATGAGCAGTTCTTC	CASSQKQGPSGIPYNEQFF	TRBV4-1*02, TRBV4-1*01	TRBV4-1	TRBJ2-1*01	TRBJ2-1	TRBD2*02	TRBD2	13	27	33	37	13	3	16
9	3.67E-06	TGCGCCAGCAGCCAAGATCCGTACCGCGGGACTAGCGGGTACAATGAGCAGTTCTTC	CASSQDPYRGTSGYNEQFF	TRBV4-3*01	TRBV4-3	TRBJ2-1*01	TRBJ2-1	TRBD2*02, TRBD2*01	TRBD2	16	27	38	39	10	0	10
9	3.67E-06	TGCAGTGCTAGGGGGGGCCTAGCAGGCCCCCTCGCGAACACCGGGGAGCTGTTTTTT	CSARGGLAGPLANTGELFF	TRBV20-1*01, TRBV20-1*04, TRBV20-1*05, TRBV20-1*07	TRBV20-1	TRBJ2-2*01	TRBJ2-2	TRBD1*01	TRBD1	10	25	31	34	14	2	16
9	3.67E-06	TGTGCCATCAGTGAGTCGAAGGCGGGAAAAAAAGCTCCTACAATGAGCAGTTCTTC	CAISESKAG~KSSYNEQFF	TRBV10-3*01, TRBV10-3*02	TRBV10-3	TRBJ2-1*01	TRBJ2-1	TRBD2*02	TRBD2	16	21	26	34	4	7	11
9	3.67E-06	TGTGCCAGTAGGGTTAAGTGAGGTTGACCCACAGGTCCGCCACTGAAGCTTTCTTT	CASRVK*G*~HRSATEAFF	TRBV19*01, TRBV19*03, TRBV19*02	TRBV19	TRBJ1-1*01	TRBJ1-1	TRBD1*01	TRBD1	10	30	34	40	19	5	24
9	3.67E-06	TGTGCCAGCAGTGCCCGGAGGGTAGCGGGGGGACGAACACCGGGGAGCTGTTTTTT	CASSARRVA~GTNTGELFF	TRBV6-4*02, TRBV6-4*01	TRBV6-4	TRBJ2-2*01	TRBJ2-2	TRBD2*01	TRBD2	12	22	31	33	9	1	10
9	3.67E-06	TGTGCCAGCAGCTTTTAGGCTACGAGATCATGGGGTTGAACACTGAAGCTTTCTTT	CASSF*ATR~MGLNTEAFF	TRBV7-6*01, TRBV7-6*02	TRBV7-6	TRBJ1-1*01	TRBJ1-1	TRBD1*01, TRBD2*02, TRBD2*01	TRBD1, TRBD2	13	31	34	36	17	1	18
9	3.67E-06	TGCGCCAGCAGCTTGGCCTTGGGGGGGGCTGCGCTTAATCCAATGAGCAGTTCTTC	CASSLALGG~CA*SNEQFF	TRBV5-1*01	TRBV5-1	TRBJ2-1*01	TRBJ2-1	TRBD2*01	TRBD2	15	21	27	40	5	12	17
9	3.67E-06	TGCGCCAGCAGCCCCCGACAGAGTAGCGTATTTGTAGCAATCAGCCCCAGCATTTT	CASSPRQSS~ICSNQPQHF	TRBV5-1*01	TRBV5-1	TRBJ1-5*01	TRBJ1-5	TRBD1*01, TRBD2*02, TRBD2*01	TRBD1, TRBD2	11	16	20	34	4	13	17
9	3.67E-06	TGTGCCAGCACCTTACGGGATGGTGGTCCTAGCGAGTTCCTACGAGCAGTACTTC	CASTLRDGG~LASSYEQYF	TRBV11-3*01	TRBV11-3	TRBJ2-7*01	TRBJ2-7	TRBD2*02, TRBD2*01	TRBD2	14	28	33	37	13	3	16
9	3.67E-06	TGTGCCAGCAGTTACTCCCCTCCCCCTTAGGCGGGAAAATCAGCCCCAGCATTTT	CASSYSPPP~RRENQPQHF	TRBV6-5*01	TRBV6-5	TRBJ1-5*01	TRBJ1-5	TRBD2*02	TRBD2	16	17	23	37	0	13	13
9	3.67E-06	TGTGCCAGCAGCTACCTTTTGACCGACCTCGTGAATCCGTCTCGAGCAGTACTTC	CASSYLLTD~S*IRLEQYF	TRBV5-5*01, TRBV5-5*02, TRBV5-5*03	TRBV5-5	TRBJ2-7*01	TRBJ2-7	TRBD2*02	TRBD2	12	26	29	42	13	12	25
9	3.67E-06	TGTGCCAGCAGCTACCGGGGAGGGGGAGGGTGAAACTAATGAAAAACTGTTTTTT	CASSYRGGG~GETNEKLFF	TRBV7-9*03, TRBV7-9*01, TRBV7-9*04, TRBV7-9*02	TRBV7-9	TRBJ1-4*01	TRBJ1-4	TRBD2*02	TRBD2	12	23	29	33	10	3	13
9	3.67E-06	TGTGCCAGCAGCCAAGAGGGGCCTTTTGGGATCTGGGGCCAACGTCCTGACTTTC	CASSQEGPF~GSGANVLTF	TRBV4-2*01	TRBV4-2	TRBJ2-6*01	TRBJ2-6	TRBD1*01	TRBD1	16	17	21	31	0	9	9
9	3.67E-06	TGCGCCAGCAGCTTGGCAAACGCGGGAGCGATACCCCTACAATGAGCAGTTCTTC	CASSLANAG~RYPYNEQFF	TRBV5-1*01	TRBV5-1	TRBJ2-1*01	TRBJ2-1	TRBD2*02	TRBD2	15	21	27	35	5	7	12
9	3.67E-06	TGTGCTAGTGGTACTAGGACAGGTCTGGGGTAGGGCAATCAGCCCCAGCATTTT	CASGTRTGLG*GNQPQHF	TRBV12-5*01	TRBV12-5	TRBJ1-5*01	TRBJ1-5	TRBD1*01	TRBD1	11	16	22	34	4	11	15
9	3.67E-06	TGTGCCACCAGCAGAGTCCTACTAGCGGGAGAGAGCACAGATACGCAGTATTTT	CATSRVLLAGESTDTQYF	TRBV15*02	TRBV15	TRBJ2-3*01	TRBJ2-3	TRBD2*02	TRBD2	11	20	30	33	8	2	10
9	3.67E-06	TGTGCCAGTAGCACCCTAGCGGGTCGACAGGGAAGTGTGACTGAAGCTTTCTTT	CASSTLAGRQGSVTEAFF	TRBV19*01, TRBV19*03, TRBV19*02	TRBV19	TRBJ1-1*01	TRBJ1-1	TRBD2*02, TRBD2*01	TRBD2	11	15	22	39	3	16	19
9	3.67E-06	TGTGCCAGCGCGGGACAGGGGGCCTACGGGGTTTATACAGATACGCAGTATTTT	CASAGQGAYGVYTDTQYF	TRBV13*02, TRBV13*01	TRBV13	TRBJ2-3*01	TRBJ2-3	TRBD1*01	TRBD1	8	11	22	36	2	13	15
9	3.67E-06	TGTGCCAGCACTATACTGCCGGGGCTAAAGGCTGGGGATTCACCCCTCCACTTT	CASTILPGLKAGDSPLHF	TRBV6-3*01, TRBV6-2*01	TRBV6-3, TRBV6-2	TRBJ1-6*01	TRBJ1-6	TRBD1*01, TRBD2*01	TRBD1, TRBD2	9	20	24	37	10	12	22
9	3.67E-06	TGTGCCAGCAGTTTAGGGACAGGGGGCGCGAAGCACCTTCAGCCCCAGCATTTT	CASSLGTGGAKHLQPQHF	TRBV6-3*01, TRBV6-2*01	TRBV6-3, TRBV6-2	TRBJ1-5*01	TRBJ1-5	TRBD1*01	TRBD1	12	15	26	38	2	11	13
9	3.67E-06	TGTGCCAGCAGTTTAGAACTAGCGGGGGACCTCTCCTACAATGAGCAGTTCTTC	CASSLELAGDLSYNEQFF	TRBV12-4*01, TRBV12-3*01	TRBV12-4, TRBV12-3	TRBJ2-1*01	TRBJ2-1	TRBD2*01	TRBD2	15	17	27	32	1	4	5
9	3.67E-06	TGTGCCAGCAGTTCTAAATTACCGGGACAGGGGAGGACCGGGGAGCTGTTTTTT	CASSSKLPGQGRTGELFF	TRBV6-5*01	TRBV6-5	TRBJ2-2*01	TRBJ2-2	TRBD1*01	TRBD1	12	23	32	36	10	3	13
9	3.67E-06	TGTGCCAGCAGTTACTTACCTCGGGGCTCCAGGGACACCGGGGAGCTGTTTTTT	CASSYLPRGSRDTGELFF	TRBV6-5*01	TRBV6-5	TRBJ2-2*01	TRBJ2-2	TRBD1*01, TRBD2*01	TRBD1, TRBD2	15	29	33	34	13	0	13
9	3.67E-06	TGTGCCAGCAGTTACTCGACCTTGGGACAGGGGGTTGGCACTGAAGCTTTCTTT	CASSYSTLGQGVGTEAFF	TRBV6-6*04	TRBV6-6	TRBJ1-1*01	TRBJ1-1	TRBD1*01	TRBD1	11	23	33	38	11	4	15
9	3.67E-06	TGTGCCAGCAGTTACTCGACGGGAGCAAGGACTGTGGGTAATGAGCAGTTCTTC	CASSYSTGARTVGNEQFF	TRBV6-5*01	TRBV6-5	TRBJ2-1*01	TRBJ2-1	TRBD2*02	TRBD2	16	19	24	39	2	14	16
9	3.67E-06	TGTGCCAGCAGTTACACCCAAACCTCCGGGACTAGCGGGTTTGAGCAGTTCTTC	CASSYTQTSGTSGFEQFF	TRBV6-5*01	TRBV6-5	TRBJ2-1*01	TRBJ2-1	TRBD2*02, TRBD2*01	TRBD2	14	27	38	41	12	2	14
9	3.67E-06	TGTGCCAGCAGTTACACGAAATTACAGGTTTACTCTGGAAACACCATATATTTT	CASSYTKLQVYSGNTIYF	TRBV6-5*01	TRBV6-5	TRBJ1-3*01	TRBJ1-3	TRBD1*01	TRBD1	14	23	27	32	8	4	12
9	3.67E-06	TGTGCCAGCAGTGTCGAGCACTTTGGGCTCCTTAGCAATCAGCCCCAGCATTTT	CASSVEHFGLLSNQPQHF	TRBV6-1*01	TRBV6-1	TRBJ1-5*01	TRBJ1-5	TRBD1*01, TRBD2*02	TRBD1, TRBD2	12	24	27	32	11	4	15
9	3.67E-06	TGTGCCAGCAGTGAGGGACTAGCGGGAGGTGATTCCTACAATGAGCAGTTCTTC	CASSEGLAGGDSYNEQFF	TRBV6-1*01	TRBV6-1	TRBJ2-1*01	TRBJ2-1	TRBD2*02	TRBD2	13	14	28	33	0	4	4
9	3.67E-06	TGTGCCAGCAGTGAAGGGTGGAAGGAGGGGATTTACACAGATACGCAGTATTTT	CASSEGWKEGIYTDTQYF	TRBV2*01, TRBV2*03	TRBV2	TRBJ2-3*01	TRBJ2-3	TRBD2*02	TRBD2	15	23	28	35	7	6	13
9	3.67E-06	TGTGCCAGCAGTACGGACCGGAGATCCCGTTCACGCACAGATACGCAGTATTTT	CASSTDRRSRSRTDTQYF	TRBV6-3*01, TRBV6-2*01	TRBV6-3, TRBV6-2	TRBJ2-3*01	TRBJ2-3	TRBD2*02	TRBD2	11	24	28	34	12	5	17
9	3.67E-06	TGTGCCAGCAGCTTGTTGCTAGCGGGAGGGCGAGCTCCCTACGAGCAGTACTTC	CASSLLLAGGRAPYEQYF	TRBV5-8*01	TRBV5-8	TRBJ2-7*01	TRBJ2-7	TRBD2*02	TRBD2	14	18	29	37	3	7	10
9	3.67E-06	TGTGCCAGCAGCTTGTGGGCCAGGCAGGGTCGCTACTCCTACGAGCAGTACTTC	CASSLWARQGRYSYEQYF	TRBV5-6*01	TRBV5-6	TRBJ2-7*01	TRBJ2-7	TRBD1*01, TRBD2*02, TRBD2*01	TRBD1, TRBD2	14	24	28	35	9	6	15
9	3.67E-06	TGTGCCAGCAGCCTTCTGGGGGCACAGACTAGCGCTCGTATTGAGCAGTTCTTC	CASSLLGAQTSARIEQFF	TRBV7-8*01, TRBV7-8*03	TRBV7-8	TRBJ2-1*01	TRBJ2-1	TRBD2*02, TRBD2*01	TRBD2	11	26	33	41	14	7	21
9	3.67E-06	TGTGCCAGCAGCCTCCGACTAGCGGGAGCGTCCGCCTACAATGAGCAGTTCTTC	CASSLRLAGASAYNEQFF	TRBV4-2*01	TRBV4-2	TRBJ2-1*01	TRBJ2-1	TRBD2*02	TRBD2	12	16	27	34	3	6	9
9	3.67E-06	TGTGCCAGCAGCCCATCACCGGGACTAGCGGGAGGGGACGGGGAGCTGTTTTTT	CASSPSPGLAGGDGELFF	TRBV7-9*03, TRBV7-9*01, TRBV7-9*04, TRBV7-9*02	TRBV7-9	TRBJ2-2*01	TRBJ2-2	TRBD2*02	TRBD2	11	20	35	38	8	2	10
9	3.67E-06	TGTGCCAGCAGCCGACCGGGGACTAGCGGAAGGGCCTCGGAGACCCAGTACTTC	CASSRPGTSGRASETQYF	TRBV12-4*01, TRBV12-3*01	TRBV12-4, TRBV12-3	TRBJ2-5*01	TRBJ2-5	TRBD2*02, TRBD2*01	TRBD2	10	18	28	39	7	10	17
9	3.67E-06	TGTGCCAGCAGCCAGAAAAGCGGGAGGGCCAGGTCCTACAATGAGCAGTTCTTC	CASSQKSGRARSYNEQFF	TRBV14*01, TRBV14*02	TRBV14	TRBJ2-1*01	TRBJ2-1	TRBD2*02	TRBD2	13	18	27	33	4	5	9
9	3.67E-06	TGTGCCAGCAGCCAAGGTTACCGGTTGGGACGGAGGGTTTATGGCTACACCTTC	CASSQGYRLGRRVYGYTF	TRBV14*01	TRBV14	TRBJ1-2*01	TRBJ1-2	TRBD2*02	TRBD2	15	31	36	39	15	2	17
9	3.67E-06	TGTGCCAGCAGCCAAGATTTTGGTATAGCGGGAGGCACAGATACGCAGTATTTT	CASSQDFGIAGGTDTQYF	TRBV4-2*01	TRBV4-2	TRBJ2-3*01	TRBJ2-3	TRBD2*02	TRBD2	16	25	33	34	8	0	8
9	3.67E-06	TGTGCCAGCAGCGTAGGGGCAGGGGGGAGTAGGTCCTACAATGAGCAGTTCTTC	CASSVGAGGSRSYNEQFF	TRBV9*02, TRBV9*01	TRBV9	TRBJ2-1*01	TRBJ2-1	TRBD1*01	TRBD1	15	19	25	33	3	7	10
9	3.67E-06	TGTGCCAGCAGCGACGGGGACAGGGGATGCCGGATTCAAGAGACCCAGTACTTC	CASSDGDRGCRIQETQYF	TRBV9*02, TRBV9*01, TRBV9*03	TRBV9	TRBJ2-5*01	TRBJ2-5	TRBD1*01	TRBD1	12	16	25	36	3	10	13
9	3.67E-06	TGTGCCAGCAGGGTCGCTAGCGGGTTCAATGCCCCCTACAATGAGCAGTTCTTC	CASRVASGFNAPYNEQFF	TRBV6-6*02, TRBV6-6*01, TRBV6-6*03, TRBV6-6*04	TRBV6-6	TRBJ2-1*01	TRBJ2-1	TRBD2*02, TRBD2*01	TRBD2	10	16	23	34	5	10	15
9	3.67E-06	TGTGCCAGCAGGGAAGGGTGGGGGAAAGGATTTCAGGGAGAGACCCAGTACTTC	CASREGWGKGFQGETQYF	TRBV6-3*01, TRBV6-2*01	TRBV6-3, TRBV6-2	TRBJ2-5*01	TRBJ2-5	TRBD1*01, TRBD2*01	TRBD1, TRBD2	10	33	37	38	22	0	22
9	3.67E-06	TGCGCCAGCACCGAGGGGGTTCTAGCGGGAGGAGACACCGGGGAGCTGTTTTTT	CASTEGVLAGGDTGELFF	TRBV5-1*01	TRBV5-1	TRBJ2-2*01	TRBJ2-2	TRBD2*02	TRBD2	9	21	31	34	11	2	13
9	3.67E-06	TGCGCCAGCAGTCGAAAGGACGATGGGCCCATTATTACGTAGCCCCAGCATTTT	CASSRKDDGPIIT*PQHF	TRBV5-1*01, TRBV5-1*02	TRBV5-1	TRBJ1-5*01	TRBJ1-5	TRBD1*01, TRBD2*02, TRBD2*01	TRBD1, TRBD2	10	17	20	40	6	19	25
9	3.67E-06	TGCGCCAGCAGCTTGGTTTCCACTAGCCAACGTCGTTCCAATGAGCAGTTCTTC	CASSLVSTSQRRSNEQFF	TRBV5-1*01	TRBV5-1	TRBJ2-1*01	TRBJ2-1	TRBD2*02, TRBD2*01	TRBD2	15	21	26	38	5	11	16
9	3.67E-06	TGCGCCAGCAGCTTGGCCCCGACAGGGTATGGATCTGGAAACACCATATATTTT	CASSLAPTGYGSGNTIYF	TRBV5-1*01	TRBV5-1	TRBJ1-3*01	TRBJ1-3	TRBD1*01	TRBD1	15	20	26	33	4	6	10
9	3.67E-06	TGCGCCAGCAGCTTGGCCGAGGGGGGCGGACTAGCGTCAGATACGCAGTATTTT	CASSLAEGGGLASDTQYF	TRBV5-1*01	TRBV5-1	TRBJ2-3*01	TRBJ2-3	TRBD2*02, TRBD2*01	TRBD2	15	27	35	37	11	1	12
9	3.67E-06	TGCGCCAGCAGCTCTTCCGGGACCCAGGGAACTGGGGCCAACGTCCTGACTTTC	CASSSSGTQGTGANVLTF	TRBV5-1*01	TRBV5-1	TRBJ2-6*01	TRBJ2-6	TRBD1*01, TRBD2*02, TRBD2*01	TRBD1, TRBD2	12	24	28	31	11	2	13
9	3.67E-06	TGCGCCAGCAGCCTTCTCCACGGCCCGGGACAGAACACCGGGGAGCTGTTTTTT	CASSLLHGPGQNTGELFF	TRBV4-3*03, TRBV4-3*01, TRBV4-3*04	TRBV4-3	TRBJ2-2*01	TRBJ2-2	TRBD1*01	TRBD1	12	26	31	32	13	0	13
9	3.67E-06	TGCGCCAGCAGCCTAGGCGGGACAGGGGGCCAGAGCAATCAGCCCCAGCATTTT	CASSLGGTGGQSNQPQHF	TRBV5-1*01	TRBV5-1	TRBJ1-5*01	TRBJ1-5	TRBD1*01	TRBD1	11	18	29	33	6	3	9
9	3.67E-06	TGCGCCAGCAGCCCAGATCCGGGGACTGGGTCTGGGGCCAACGTCCTGACTTTC	CASSPDPGTGSGANVLTF	TRBV5-1*01	TRBV5-1	TRBJ2-6*01	TRBJ2-6	TRBD2*02, TRBD2*01	TRBD2	11	21	26	30	9	3	12
9	3.67E-06	TGCGCCAGCAGCCCAACCCCTCGGGTGCGGGAGGGCCGGAATGAGCAGTTCTTC	CASSPTPRVREGRNEQFF	TRBV4-3*01	TRBV4-3	TRBJ2-1*01	TRBJ2-1	TRBD2*02	TRBD2	12	26	34	39	13	4	17
9	3.67E-06	TGCGCCAGCAGCCCAACGGTGGAGGGACAGGGGGCCTCAGATACGCAGTATTTT	CASSPTVEGQGASDTQYF	TRBV4-3*01	TRBV4-3	TRBJ2-3*01	TRBJ2-3	TRBD1*01	TRBD1	12	23	34	37	10	2	12
9	3.67E-06	TGCGCCAGCAGCCGCAATAGGGTGGTAGCGGGAGTTGCAGATACGCAGTATTTT	CASSRNRVVAGVADTQYF	TRBV4-3*03, TRBV4-3*01, TRBV4-3*04	TRBV4-3	TRBJ2-3*01	TRBJ2-3	TRBD2*02	TRBD2	12	25	33	37	12	3	15
9	3.67E-06	TGCGCCAGCAGCCATCCAGTAACCGACTACCGATCTTACAATGAGCAGTTCTTC	CASSHPVTDYRSYNEQFF	TRBV4-3*03, TRBV4-3*01, TRBV4-3*04	TRBV4-3	TRBJ2-1*01	TRBJ2-1	TRBD2*02, TRBD2*01	TRBD2	13	24	28	36	10	7	17
9	3.67E-06	TGCGCCAGCAGCCAAGATCCACCCTTGGGGGCAACTAATGAAAAACTGTTTTTT	CASSQDPPLGATNEKLFF	TRBV4-3*01	TRBV4-3	TRBJ1-4*01	TRBJ1-4	TRBD1*01, TRBD2*01	TRBD1, TRBD2	16	26	30	31	9	0	9
9	3.67E-06	TGCGCCAGCAGCCAAGACGACAGGGGCCACGGGCGAAACACTGAAGCTTTCTTT	CASSQDDRGHGRNTEAFF	TRBV4-1*02, TRBV4-1*01	TRBV4-1	TRBJ1-1*01	TRBJ1-1	TRBD1*01	TRBD1	16	18	25	36	1	10	11
9	3.67E-06	TGCGCCAGCAGAGCCGGGACTAGCGGGAGGGCCGGCACCGGGGAGCTGTTTTTT	CASRAGTSGRAGTGELFF	TRBV5-1*01, TRBV5-1*02	TRBV5-1	TRBJ2-2*01	TRBJ2-2	TRBD2*02	TRBD2	10	15	30	35	4	4	8
9	3.67E-06	TGCAGTGCTAGGGGCGGGGGGACAGGGGGCAAGGGGAACACTGAAGCTTTCTTT	CSARGGGTGGKGNTEAFF	TRBV20-1*01, TRBV20-1*04, TRBV20-1*05, TRBV20-1*07	TRBV20-1	TRBJ1-1*01	TRBJ1-1	TRBD1*01	TRBD1	10	18	29	35	7	5	12
9	3.67E-06	TGCAGTGCTAGAGATCCCCTCGACGTAGGGAGAGTTTACAATGAGCAGTTCTTC	CSARDPLDVGRVYNEQFF	TRBV20-1*01, TRBV20-1*05, TRBV20-1*07	TRBV20-1	TRBJ2-1*01	TRBJ2-1	TRBD1*01, TRBD2*02	TRBD1, TRBD2	13	15	19	36	1	16	17
9	3.67E-06	TGTGCCAGCATTATACCCCCGTAGCGGGAGCCCTCACAGATACGCAGTATTTT	CASIIPP*R~ALTDTQYF	TRBV6-3*01, TRBV6-2*01	TRBV6-3, TRBV6-2	TRBJ2-3*01	TRBJ2-3	TRBD2*02	TRBD2	9	21	29	34	11	4	15
9	3.67E-06	TGTGCCAGCAGTTACAAAAACCGACAAAAGGGATCCACTACGAGCAGTACTTC	CASSYKNRQ~GIHYEQYF	TRBV6-5*01	TRBV6-5	TRBJ2-7*01	TRBJ2-7	TRBD1*01, TRBD2*02, TRBD2*01	TRBD1, TRBD2	14	29	32	37	14	4	18
9	3.67E-06	TGTGCCAGCAGTGATGGCGGGAGAGGGAAAAGGGGCAAGAGACCCAGTACTTC	CASSDGGRG~KGQETQYF	TRBV6-4*02, TRBV6-4*01	TRBV6-4	TRBJ2-5*01	TRBJ2-5	TRBD2*02	TRBD2	13	16	22	35	2	12	14
9	3.67E-06	TGTGCCAGCAGTGACCGACGGACACTTTTAGCTCCTACAATGAGCAGTTCTTC	CASSDRRTL~SSYNEQFF	TRBV6-4*02, TRBV6-4*01	TRBV6-4	TRBJ2-1*01	TRBJ2-1	TRBD1*01	TRBD1	14	19	23	31	4	7	11
9	3.67E-06	TGTGCCAGCAGCTTGATCGCCGGGACTACAAGGGGAGATATGAGCAGTTCTTC	CASSLIAGT~KGRYEQFF	TRBV5-8*01	TRBV5-8	TRBJ2-1*01	TRBJ2-1	TRBD2*02, TRBD2*01	TRBD2	14	21	27	39	6	11	17
9	3.67E-06	TGTGCCAGCAGCTTAGACGGGACTAGCGGATTAGCACAGATACGCAGTATTTT	CASSLDGTS~ISTDTQYF	TRBV7-8*01	TRBV7-8	TRBJ2-3*01	TRBJ2-3	TRBD2*02, TRBD2*01	TRBD2	15	18	28	32	2	3	5
9	3.67E-06	TGCGCCAGCAGGAGGGGTCTTAGTCTGATCAGGGGCTGGATACGCAGTATTTT	CASRRGLSL~QGLDTQYF	TRBV5-1*01, TRBV5-1*02	TRBV5-1	TRBJ2-3*01	TRBJ2-3	TRBD1*01	TRBD1	10	29	34	38	18	3	21
9	3.67E-06	TGTGCCACCAGCAGAGTTGGAACTAGCGGGAGGCCCGGATGGGCAGTTCTTC	CATSRVGTS~GGPDGQFF	TRBV15*02	TRBV15	TRBJ2-1*01	TRBJ2-1	TRBD2*02	TRBD2	11	21	32	38	9	5	14
9	3.67E-06	TGTGCCAGCAGTTATACCCGGCGGGGGCAGGGTGGGGGAGACCCAGTACTTC	CASSYTRRG~RVGETQYF	TRBV6-1*01	TRBV6-1	TRBJ2-5*01	TRBJ2-5	TRBD2*01	TRBD2	11	20	26	37	8	10	18
9	3.67E-06	TGTGCCAGCAGTTACTCGAGAGCGTCGGAGACAGCGCTACGAGCAGTACTTC	CASSYSRAS~RQRYEQYF	TRBV6-3*01, TRBV6-2*01	TRBV6-3, TRBV6-2	TRBJ2-7*01	TRBJ2-7	TRBD1*01	TRBD1	16	29	33	36	12	2	14
9	3.67E-06	TGTGCCAGCAGTTACCAACTAACCAGGACCCTATAATTCACCCCTCCACTTT	CASSYQLTR~PYNSPLHF	TRBV15*01, TRBV15*02	TRBV15	TRBJ1-6*01	TRBJ1-6	TRBD1*01, TRBD2*02, TRBD2*01	TRBD1, TRBD2	10	25	28	29	14	0	14
9	3.67E-06	TGTGCCAGCAGTTAATGGTACTAGCGGGAGGTAATTCTACGAGCAGTACTTC	CASS*WY*R~R*FYEQYF	TRBV6-3*01, TRBV6-2*01	TRBV6-3, TRBV6-2	TRBJ2-7*01	TRBJ2-7	TRBD2*02	TRBD2	13	19	30	36	5	5	10
9	3.67E-06	TGTGCCAGCAGTGACCCGACTAGCGGGACCCTGCACAGATACGCAGTATTTT	CASSDPTSG~PCTDTQYF	TRBV6-4*02, TRBV6-4*01	TRBV6-4	TRBJ2-3*01	TRBJ2-3	TRBD2*02	TRBD2	11	17	27	32	5	4	9
9	3.67E-06	TGTGCCAGCAGCTTAGCTGCCGACCACTCGAATATCCTACGAGCAGTACTTC	CASSLAADH~RISYEQYF	TRBV11-3*01	TRBV11-3	TRBJ2-7*01	TRBJ2-7	TRBD1*01, TRBD2*02, TRBD2*01	TRBD1, TRBD2	15	21	23	34	5	10	15
9	3.67E-06	TGTGCCAGCAGCTTAGGGGCAGTGAAAGGCTGGCACAGATACGCAGTATTTT	CASSLGAVK~AGTDTQYF	TRBV7-3*01	TRBV7-3	TRBJ2-3*01	TRBJ2-3	TRBD1*01	TRBD1	15	16	19	32	0	12	12
9	3.67E-06	TGTGCCAGCAGCTTAGATCACCCGGGACTAGCGGCAAGAGACCCAGTACTTC	CASSLDHPG~*RQETQYF	TRBV11-3*01	TRBV11-3	TRBJ2-5*01	TRBJ2-5	TRBD2*02, TRBD2*01	TRBD2	16	23	33	34	6	0	6
9	3.67E-06	TGTGCCAGCAAATATCTGGGGACGGACGAGCTCCTACAATGAGCAGTTCTTC	CASKYLGTD~SSYNEQFF	TRBV6-7*01	TRBV6-7	TRBJ2-1*01	TRBJ2-1	TRBD1*01, TRBD2*02, TRBD2*01	TRBD1, TRBD2	9	18	22	30	8	7	15
9	3.67E-06	TGCGCCAGCAGCTCGGGACAGGGCCGGGAAACCCCCCAATGAGCAGTTCTTC	CASSSGQGR~KPPNEQFF	TRBV5-1*01	TRBV5-1	TRBJ2-1*01	TRBJ2-1	TRBD1*01	TRBD1	12	14	22	36	1	13	14
9	3.67E-06	TGCGCCAGCAGCCAAGATAAAAGGACAGGGGCATTGAGAGACCCAGTACTTC	CASSQDKRT~GH*ETQYF	TRBV4-1*02, TRBV4-1*01	TRBV4-1	TRBJ2-5*01	TRBJ2-5	TRBD1*01	TRBD1	16	22	30	36	5	5	10
9	3.67E-06	TGTGCCACCAGCAGAATGACTAGCGGGAGGTTTGTAAATGAGCAGTTCTTC	CATSRMTSGRFVNEQFF	TRBV15*02	TRBV15	TRBJ2-1*01	TRBJ2-1	TRBD2*02	TRBD2	11	17	29	36	5	6	11
9	3.67E-06	TGTGCCAGTTGGGTCGGAGACAGGGGAAGGTGGGACACTGAAGCTTTCTTT	CASWVGDRGRWDTEAFF	TRBV9*02, TRBV9*01, TRBV9*03	TRBV9	TRBJ1-1*01	TRBJ1-1	TRBD1*01	TRBD1	7	18	25	34	10	8	18
9	3.67E-06	TGTGCCAGTAGTGACTCCGGGGCGTCGGGAATCCAAGAGACCCAGTACTTC	CASSDSGASGIQETQYF	TRBV19*01, TRBV19*03, TRBV19*02	TRBV19	TRBJ2-5*01	TRBJ2-5	TRBD1*01, TRBD2*02, TRBD2*01	TRBD1, TRBD2	11	18	22	32	6	9	15
9	3.67E-06	TGTGCCAGCACCGCAACCGGGGGACTCCGGTTTTCAAGGACCCAGTACTTC	CASTATGGLRFSRTQYF	TRBV12-4*01, TRBV12-3*01	TRBV12-4, TRBV12-3	TRBJ2-5*01	TRBJ2-5	TRBD2*02, TRBD2*01	TRBD2	9	20	25	38	10	12	22
9	3.67E-06	TGTGCCAGCAGTTTAGGCTCAACTAGCGGGGGATACAATGAGCAGTTCTTC	CASSLGSTSGGYNEQFF	TRBV27*01	TRBV27	TRBJ2-1*01	TRBJ2-1	TRBD2*01	TRBD2	14	21	31	33	6	1	7
9	3.67E-06	TGTGCCAGCAGTTTAAGTCGGACTAGCGGTCACACCGGGGAGCTGTTTTTT	CASSLSRTSGHTGELFF	TRBV27*01	TRBV27	TRBJ2-2*01	TRBJ2-2	TRBD2*02, TRBD2*01	TRBD2	11	19	28	31	7	2	9
9	3.67E-06	TGTGCCAGCAGTTCTACCGGGACTAGCGGAATCTCCTACGAGCAGTACTTC	CASSSTGTSGISYEQYF	TRBV13*02, TRBV13*01	TRBV13	TRBJ2-7*01	TRBJ2-7	TRBD2*02, TRBD2*01	TRBD2	10	18	28	32	7	3	10
9	3.67E-06	TGTGCCAGCAGTTCCTATTACGGCGAGTACTCCTACAATGAGCAGTTCTTC	CASSSYYGEYSYNEQFF	TRBV6-5*01	TRBV6-5	TRBJ2-1*01	TRBJ2-1	TRBD1*01, TRBD2*02, TRBD2*01	TRBD1, TRBD2	12	21	23	29	8	5	13
9	3.67E-06	TGTGCCAGCAGTTACTCTCTTGGGACAGGGATGAACACTGAAGCTTTCTTT	CASSYSLGTGMNTEAFF	TRBV6-5*01	TRBV6-5	TRBJ1-1*01	TRBJ1-1	TRBD1*01	TRBD1	16	21	29	31	4	1	5
[truncated: 35,436 more rows]
