# Supplementary material for: High Throughput Sequencing of T Cell Antigen Receptors Reveals a Conserved TCR Repertoire
Source: Medicine (Baltimore). 2016 Mar 11;95(10):e2839. doi: 10.1097/MD.0000000000002839 (PMC4998859; doi:10.1097/MD.0000000000002839)
Supplement: Supplemental Digital Content [file medi-95-e02839-s020.xls]

MiTCRFullExportV1.1	HomoSapiens	TRB
Read count	Percentage	CDR3 nucleotide sequence	CDR3 amino acid sequence	V alleles	V segments	J alleles	J segments	D alleles	D segments	Last V nucleotide position	First D nucleotide position	Last D nucleotide position	First J nucleotide position	VD insertions	DJ insertions	Total insertions
208245	0.012216102	TGTGCCAGTAGTACCGGGGGGGAAGCTCAGCCCCAGCATTTT	CASSTGGEAQPQHF	TRBV19*01, TRBV19*03, TRBV19*02	TRBV19	TRBJ1-5*01	TRBJ1-5	TRBD2*01	TRBD2	12	14	21	26	1	4	5
81382	0.004774044	TGCAGCGTTGAAGGTTCCCGCCGGGACAGGCAGTTCTTC	CSVEGSRRDRQFF	TRBV29-1*01	TRBV29-1	TRBJ2-1*01	TRBJ2-1	TRBD1*01	TRBD1	12	22	28	29	9	0	9
66767	0.003916697	TGTGCCAGCAGTGAGGGAAGATGGGGCTACGAGCAGTACTTC	CASSEGRWGYEQYF	TRBV2*01, TRBV2*03	TRBV2	TRBJ2-7*01	TRBJ2-7	TRBD1*01, TRBD2*02, TRBD2*01	TRBD1, TRBD2	13	22	25	26	8	0	8
60546	0.003551759	TGTGCCAGTAGTATTGAGGAAAAACTGTTTTTT	CASSIEEKLFF	TRBV19*01, TRBV19*02	TRBV19	TRBJ1-4*01	TRBJ1-4	TRBD2*02	TRBD2	13	15	17	18	1	0	1
55009	0.003226947	TGTGCCAGCAGTGCTGGTGGGAGAGGATACGAGCAGTACTTC	CASSAGGRGYEQYF	TRBV2*01, TRBV2*02, TRBV2*03	TRBV2	TRBJ2-7*01	TRBJ2-7	TRBD2*02	TRBD2	12	18	22	27	5	4	9
53533	0.003140362	TGCGCCAGCAGCTCTGAAGGGAACGAGCAGTACTTC	CASSSEGNEQYF	TRBV4-1*02, TRBV4-1*01	TRBV4-1	TRBJ2-7*01	TRBJ2-7	TRBD1*01, TRBD2*02, TRBD2*01	TRBD1, TRBD2	11	18	21	22	6	0	6
52972	0.003107452	TGTGCCAGCAGTGACTCTAGCGGGAGCACAGATACGCAGTATTTT	CASSDSSGSTDTQYF	TRBV6-4*02, TRBV6-4*01	TRBV6-4	TRBJ2-3*01	TRBJ2-3	TRBD2*02, TRBD2*01	TRBD2	16	17	23	24	0	0	0
42615	0.002499888	TGTGCCAGCAGTCCGACAGGGGGCGGTCAGCCCCAGCATTTT	CASSPTGGGQPQHF	TRBV12-4*01, TRBV12-3*01	TRBV12-4, TRBV12-3	TRBJ1-5*01	TRBJ1-5	TRBD1*01	TRBD1	11	14	23	26	2	2	4
38634	0.002266354	TGTGCCAGCAGCTTAGCGAGCACTGAAGCTTTCTTT	CASSLASTEAFF	TRBV7-2*04, TRBV7-2*01	TRBV7-2	TRBJ1-1*01	TRBJ1-1	TRBD2*02	TRBD2	16	17	19	20	0	0	0
36118	0.00211876	TGTGCCACCAGTGATTGACAGCACAGATACGCAGTATTTT	CATSD*Q~TDTQYF	TRBV24-1*01	TRBV24-1	TRBJ2-3*01	TRBJ2-3	TRBD1*01, TRBD2*02, TRBD2*01	TRBD1, TRBD2	15	16	18	19	0	0	0
33616	0.001971987	TGTGCCAGCAGTGAATCGGGGTTTTCGGATGGCTACACCTTC	CASSESGFSDGYTF	TRBV6-1*01	TRBV6-1	TRBJ1-2*01	TRBJ1-2	TRBD2*01	TRBD2	14	16	20	28	1	7	8
28444	0.001668587	TGTGCCAGCAGCCAAATTTCCAGCTCCTACAATGAGCAGTTCTTC	CASSQISSSYNEQFF	TRBV14*01	TRBV14	TRBJ2-1*01	TRBJ2-1	TRBD1*01, TRBD2*02, TRBD2*01	TRBD1, TRBD2	14	20	22	23	5	0	5
28072	0.001646764	TGTGCCAGCACGGGGGGCTCTGGAAACACCATATATTTT	CASTGGSGNTIYF	TRBV10-3*01, TRBV10-3*02	TRBV10-3	TRBJ1-3*01	TRBJ1-3	TRBD2*01	TRBD2	6	10	16	17	3	0	3
22737	0.001333802	TGTGCCAGCAGTTCTTATGGCCTAACAGTAGGGGCAGTACTTC	CASSSYG~*Q*GQYF	TRBV6-5*01	TRBV6-5	TRBJ2-7*01	TRBJ2-7	TRBD1*01, TRBD2*02	TRBD1, TRBD2	12	29	32	33	16	0	16
22284	0.001307228	TGTGCTAGTGATCGGGACAGGGGGACACCGGGGAGCTGTTTTTT	CASDRDR~DTGELFF	TRBV12-5*01	TRBV12-5	TRBJ2-2*01	TRBJ2-2	TRBD1*01	TRBD1	9	13	23	24	3	0	3
19763	0.00115934	TGTGCCAGCAGCTTACACACACGACAGGGGACTTGATGCGAGCAGTACTTC	CASSLHTRQGT*CEQYF	TRBV11-3*01	TRBV11-3	TRBJ2-7*01	TRBJ2-7	TRBD1*01	TRBD1	14	22	29	38	7	8	15
18687	0.00109622	TGCGCCAGCAGCCAAGCACAGGGCCCTGGGAATGGCTACACCTTC	CASSQAQGPGNGYTF	TRBV4-3*01	TRBV4-3	TRBJ1-2*01	TRBJ1-2	TRBD1*01	TRBD1	15	17	22	31	1	8	9
17447	0.001023479	TGCGCCAGCAGTAACGGGACGGAGCACTACAATGAGCAGTTCTTC	CASSNGTEHYNEQFF	TRBV10-1*02, TRBV10-1*01	TRBV10-1	TRBJ2-1*01	TRBJ2-1	TRBD1*01, TRBD2*02, TRBD2*01	TRBD1, TRBD2	11	15	19	26	3	6	9
16997	9.97E-04	TGTGCCAGCAGCCGAACCTCAGGGGTCGCCGATGCACCCCTCCACTTT	CASSRTSGVADAPLHF	TRBV5-6*01	TRBV5-6	TRBJ1-6*01	TRBJ1-6	TRBD1*01	TRBD1	11	19	24	34	7	9	16
14838	8.70E-04	TGTGCCGTTACGGAGGTGGTGGGGGGGTCACCCCTCCACTTT	CAVTEVVGGSPLHF	TRBV7-9*03, TRBV7-9*01, TRBV7-9*04, TRBV7-9*02	TRBV7-9	TRBJ1-6*01	TRBJ1-6	TRBD2*01	TRBD2	5	20	26	27	14	0	14
14819	8.69E-04	TGTGCCAGCAGTGGGTCCAGCGGGAGGTACGAGCAGTACTTC	CASSGSSGRYEQYF	TRBV25-1*01	TRBV25-1	TRBJ2-7*01	TRBJ2-7	TRBD2*02	TRBD2	12	18	26	27	5	0	5
14619	8.58E-04	TGTGCCAGCAGCTTAAGACAGGGGGCCATGGCTACACCTTC	CASSLRQ~GHGYTF	TRBV6-7*01	TRBV6-7	TRBJ1-2*01	TRBJ1-2	TRBD1*01	TRBD1	10	16	25	27	5	1	6
14606	8.57E-04	TGCAGCTACGAGACAGGGGGAGTCGGGGAGCAGTACTTC	CSYETGGVGEQYF	TRBV29-1*01, TRBV29-1*03	TRBV29-1	TRBJ2-7*01	TRBJ2-7	TRBD1*01	TRBD1	5	11	19	27	5	7	12
14543	8.53E-04	TGCGCCAGCAGCCAGACAAGCGGGAGCTACGAGCAGTACTTC	CASSQTSGSYEQYF	TRBV4-1*02, TRBV4-1*01	TRBV4-1	TRBJ2-7*01	TRBJ2-7	TRBD2*02	TRBD2	13	18	25	26	4	0	4
13734	8.06E-04	TGTGCCAGCAGTGATTCACCGTATGGCTACACCTTC	CASSDSPYGYTF	TRBV25-1*01	TRBV25-1	TRBJ1-2*01	TRBJ1-2	TRBD2*02, TRBD2*01	TRBD2	13	18	20	21	4	0	4
13686	8.03E-04	TGCGCCAGCAGCCAAGATACTAGCGCCTACAATGAGCAGTTCTTC	CASSQDTSAYNEQFF	TRBV4-3*01	TRBV4-3	TRBJ2-1*01	TRBJ2-1	TRBD2*02, TRBD2*01	TRBD2	16	18	24	25	1	0	1
12992	7.62E-04	TGTGCCAGTAGCTCCCAGCCGGGACAGGGGAGGTACGAGCAGTACTTC	CASSSQPGQGRYEQYF	TRBV19*01, TRBV19*03, TRBV19*02	TRBV19	TRBJ2-7*01	TRBJ2-7	TRBD1*01	TRBD1	11	20	29	33	8	3	11
12804	7.51E-04	TGTGCCAGCAGTGAATACCAGACCACAGATACGCAGTATTTT	CASSEYQTTDTQYF	TRBV25-1*01	TRBV25-1	TRBJ2-3*01	TRBJ2-3	TRBD1*01, TRBD2*02, TRBD2*01	TRBD1, TRBD2	16	20	22	23	3	0	3
12589	7.38E-04	TGTGCCAGCAGCTAACTAGCGGGAGGGCCGCGAATGAGCAGTTCTTC	CASS*LAG~AANEQFF	TRBV5-5*01, TRBV5-5*02, TRBV5-5*03	TRBV5-5	TRBJ2-1*01	TRBJ2-1	TRBD2*02	TRBD2	10	14	26	32	3	5	8
11950	7.01E-04	TGTGCCAGCTCCCGGGGGGACACAGATACGCAGTATTTT	CASSRGDTDTQYF	TRBV6-3*01, TRBV6-2*01	TRBV6-3, TRBV6-2	TRBJ2-3*01	TRBJ2-3	TRBD2*01	TRBD2	8	12	18	20	3	1	4
11715	6.87E-04	TGCAGCGTTGGTAAGGGGGACACTGAAGCTTTCTTT	CSVGKGDTEAFF	TRBV29-1*01	TRBV29-1	TRBJ1-1*01	TRBJ1-1	TRBD1*01	TRBD1	9	13	18	19	3	0	3
11194	6.57E-04	TGCGCCAGCAGCCAATTCTCTAGGGGTAGCACCGGGGAGCTGTTTTTT	CASSQFSRGSTGELFF	TRBV4-1*02, TRBV4-1*01	TRBV4-1	TRBJ2-2*01	TRBJ2-2	TRBD1*01	TRBD1	14	21	25	29	6	3	9
10957	6.43E-04	TGTGCCAGCAGTTACCATGTAGTCCTAGTCTAGTCTACGAGCAGTACTTC	CASSYHVV~SLVYEQYF	TRBV6-3*01, TRBV6-2*01	TRBV6-3, TRBV6-2	TRBJ2-7*01	TRBJ2-7	TRBD2*02, TRBD2*01	TRBD2	14	24	29	34	9	4	13
10812	6.34E-04	TGTGCCAGCAGTTTGCGTGGGGGTGGCGGCTACACCTTC	CASSLRGGGGYTF	TRBV12-4*01, TRBV12-3*01	TRBV12-4, TRBV12-3	TRBJ1-2*01	TRBJ1-2	TRBD1*01, TRBD2*01	TRBD1, TRBD2	11	18	22	27	6	4	10
10704	6.28E-04	TGTGCCAGCAGTGCCGGGACGTGGGGCTACGAGCAGTACTTC	CASSAGTWGYEQYF	TRBV25-1*01	TRBV25-1	TRBJ2-7*01	TRBJ2-7	TRBD1*01, TRBD2*02, TRBD2*01	TRBD1, TRBD2	12	15	19	26	2	6	8
10430	6.12E-04	TGTGCCAGCAGTGAGGAGGACAGGGACACCTACGAGCAGTACTTC	CASSEEDRDTYEQYF	TRBV25-1*01	TRBV25-1	TRBJ2-7*01	TRBJ2-7	TRBD1*01	TRBD1	13	17	24	28	3	3	6
10398	6.10E-04	TGCAGTGCTAGATCAGGGTCTGACTACGAGCAGTACTTC	CSARSGSDYEQYF	TRBV20-1*01, TRBV20-1*04, TRBV20-1*05, TRBV20-1*07	TRBV20-1	TRBJ2-7*01	TRBJ2-7	TRBD1*01	TRBD1	11	13	17	23	1	5	6
10260	6.02E-04	TGCGCCAGCAGCGCGGGACAGGGGGTGGTTTCACCCCTCCACTTT	CASSAGQGVVSPLHF	TRBV5-1*01	TRBV5-1	TRBJ1-6*01	TRBJ1-6	TRBD1*01	TRBD1	11	14	24	29	2	4	6
10259	6.02E-04	TGTGCCAGCAGCCAAGGGACTAGCGGGAGCTACAATGAGCAGTTCTTC	CASSQGTSGSYNEQFF	TRBV4-2*01	TRBV4-2	TRBJ2-1*01	TRBJ2-1	TRBD2*02	TRBD2	15	16	28	29	0	0	0
9715	5.70E-04	TGTGCCAGCAGCGCTGGGGACAGTCACGAAAAACTGTTTTTT	CASSAGDSHEKLFF	TRBV9*02, TRBV9*01, TRBV9*03	TRBV9	TRBJ1-4*01	TRBJ1-4	TRBD1*01	TRBD1	12	16	22	27	3	4	7
9650	5.66E-04	TGTGCCAGCAGCGTAGCTTATCGGCTAGCGGGAGGGGTTGAGCAGTTCTTC	CASSVAYRLAGGVEQFF	TRBV9*02, TRBV9*01	TRBV9	TRBJ2-1*01	TRBJ2-1	TRBD2*02	TRBD2	15	24	35	38	8	2	10
9609	5.64E-04	TGTGCCAGCAGCGCAGCTTGCCAGGAAGTTCTTC	CASSAA~ARKFF	TRBV7-9*03, TRBV7-9*01, TRBV7-9*04, TRBV7-9*02	TRBV7-9	TRBJ2-1*01	TRBJ2-1	TRBD1*01	TRBD1	11	21	24	26	9	1	10
9002	5.28E-04	TGCAGTGCTAGAGTGGGGGAAACAGAGCAGTACTTC	CSARVGETEQYF	TRBV20-1*01, TRBV20-1*04, TRBV20-1*05, TRBV20-1*07	TRBV20-1	TRBJ2-7*01	TRBJ2-7	TRBD1*01, TRBD2*01	TRBD1, TRBD2	12	14	18	24	1	5	6
8814	5.17E-04	TGCAGTGCTAAGGTACCACGGGGGAATCAGCCCCAGCATTTT	CSAKVPRGNQPQHF	TRBV20-1*06, TRBV20-1*03, TRBV20-1*01, TRBV20-1*04, TRBV20-1*05, TRBV20-1*02, TRBV20-1*07	TRBV20-1	TRBJ1-5*01	TRBJ1-5	TRBD2*01	TRBD2	9	18	23	24	8	0	8
8771	5.15E-04	TGCAGCGTTGGAGGGACAGGGGGCGCGTCACCCCTCCACTTT	CSVGGTGGASPLHF	TRBV29-1*01	TRBV29-1	TRBJ1-6*01	TRBJ1-6	TRBD1*01	TRBD1	9	12	23	27	2	3	5
8704	5.11E-04	TGCAGTGCTTCCTTCGTTTCTTATGGCTACACCTTC	CSASFVSYGYTF	TRBV20-1*06, TRBV20-1*03, TRBV20-1*01, TRBV20-1*04, TRBV20-1*05, TRBV20-1*02, TRBV20-1*07	TRBV20-1	TRBJ1-2*01	TRBJ1-2	TRBD1*01, TRBD2*02, TRBD2*01	TRBD1, TRBD2	8	10	12	21	1	8	9
8600	5.04E-04	TGTGCCAGCAGCGTGTCCGGCAGGGTGTACGAGCAGTACTTC	CASSVSGRVYEQYF	TRBV9*02, TRBV9*01, TRBV9*03	TRBV9	TRBJ2-7*01	TRBJ2-7	TRBD1*01	TRBD1	10	20	24	27	9	2	11
8567	5.03E-04	TGTGCCAGCAGCCAAGTAGGCAGGGAAGAGACCCAGTACTTC	CASSQVGREETQYF	TRBV3-1*01	TRBV3-1	TRBJ2-5*01	TRBJ2-5	TRBD1*01	TRBD1	15	20	24	25	4	0	4
8563	5.02E-04	TGTGCCAGCAGTGAAGCGGGGGGCAGGGGCCCGGATACGCAGTATTTT	CASSEAGGRGPDTQYF	TRBV25-1*01	TRBV25-1	TRBJ2-3*01	TRBJ2-3	TRBD2*01	TRBD2	14	15	22	33	0	10	10
8516	5.00E-04	TGTGCCAGCAGTCCTTATGGCTACACCTTC	CASSPYGYTF	TRBV11-2*01	TRBV11-2	TRBJ1-2*01	TRBJ1-2	TRBD1*01, TRBD2*02, TRBD2*01	TRBD1, TRBD2	10	12	14	15	1	0	1
8437	4.95E-04	TGCAGTGCCCCCCGTGGGAGCCAGGATAACTACGAGCAGTACTTC	CSAPRGSQDNYEQYF	TRBV20-1*06, TRBV20-1*03, TRBV20-1*01, TRBV20-1*04, TRBV20-1*05, TRBV20-1*02, TRBV20-1*07	TRBV20-1	TRBJ2-7*01	TRBJ2-7	TRBD2*01	TRBD2	7	8	13	29	0	15	15
8415	4.94E-04	TGTGCCAGCAGCCAGGAAGGGCGCTCCTACGAGCAGTACTTC	CASSQEGRSYEQYF	TRBV14*01	TRBV14	TRBJ2-7*01	TRBJ2-7	TRBD1*01, TRBD2*02	TRBD1, TRBD2	13	17	20	23	3	2	5
8294	4.87E-04	TGTGCCACCAGCAGAGATTCGGCGGGGACTGAAGCTTTCTTT	CATSRDSAGTEAFF	TRBV15*02	TRBV15	TRBJ1-1*01	TRBJ1-1	TRBD2*01	TRBD2	11	21	26	27	9	0	9
7961	4.67E-04	TGTGCCATCAGTGAGCGGTCGGTGGCTGTCTACGAGCAGTACTTC	CAISERSVAVYEQYF	TRBV10-3*01, TRBV10-3*02	TRBV10-3	TRBJ2-7*01	TRBJ2-7	TRBD1*01	TRBD1	14	25	28	29	10	0	10
7831	4.59E-04	TGCAGCGTCGGGAGGGGGCAGGATCAGCCCCAGCATTTT	CSVGRGQDQPQHF	TRBV29-1*01	TRBV29-1	TRBJ1-5*01	TRBJ1-5	TRBD2*02	TRBD2	7	8	15	22	0	6	6
7566	4.44E-04	TGTGCCATCAACCCCGGCTCAGAAGGTTCACCCCTCCACTTT	CAINPGSEGSPLHF	TRBV10-3*01, TRBV10-3*02	TRBV10-3	TRBJ1-6*01	TRBJ1-6	TRBD2*01	TRBD2	9	11	15	26	1	10	11
7490	4.39E-04	TGTGCCAGCAGCCGAGGACAGGTAGGAGGTAGCAATCAGCCCCAGCATTTT	CASSRGQVGGSNQPQHF	TRBV6-3*01, TRBV6-2*01	TRBV6-3, TRBV6-2	TRBJ1-5*01	TRBJ1-5	TRBD1*01	TRBD1	14	15	21	29	0	7	7
7478	4.39E-04	TGCAGCGTTGACGGGGGATTACAAGAGACCCAGTACTTC	CSVDGGLQETQYF	TRBV29-1*01	TRBV29-1	TRBJ2-5*01	TRBJ2-5	TRBD2*01	TRBD2	10	11	16	21	0	4	4
7466	4.38E-04	TGCAGTGCTAGAGATGGCGACAGGGATAATGAGCAGTTCTTC	CSARDGDRDNEQFF	TRBV20-1*01, TRBV20-1*05, TRBV20-1*07	TRBV20-1	TRBJ2-1*01	TRBJ2-1	TRBD1*01	TRBD1	13	18	24	27	4	2	6
7452	4.37E-04	TGTGCCAGCAGTGACTCGACTAGCGGGAGCAATGAGCAGTTCTTC	CASSDSTSGSNEQFF	TRBV6-4*02, TRBV6-4*01	TRBV6-4	TRBJ2-1*01	TRBJ2-1	TRBD2*02	TRBD2	16	17	28	29	0	0	0
7424	4.36E-04	TGCGCCAGCAGCCGTGCCCTAGCGGGAGAAAAAGAGACCCAGTACTTC	CASSRALAGEKETQYF	TRBV5-1*01	TRBV5-1	TRBJ2-5*01	TRBJ2-5	TRBD2*02	TRBD2	11	18	27	31	6	3	9
7189	4.22E-04	TGTGCCAGCAGTAGAACTAGCGGAGCATCCTACAATGAGCAGTTCTTC	CASSRTSGASYNEQFF	TRBV25-1*01	TRBV25-1	TRBJ2-1*01	TRBJ2-1	TRBD2*02, TRBD2*01	TRBD2	11	15	22	27	3	4	7
7063	4.14E-04	TGTGCCAGCAGTATATACGGACAGGGTGCCAATCAGCCCCAGCATTTT	CASSIYGQGANQPQHF	TRBV2*01, TRBV2*02, TRBV2*03	TRBV2	TRBJ1-5*01	TRBJ1-5	TRBD1*01	TRBD1	11	18	25	29	6	3	9
7040	4.13E-04	TGTGCCAGCAGTGACTCGGACAGGGACACCGGGGAGCTGTTTTTT	CASSDSDRDTGELFF	TRBV6-4*02, TRBV6-4*01	TRBV6-4	TRBJ2-2*01	TRBJ2-2	TRBD1*01	TRBD1	16	17	24	25	0	0	0
6982	4.10E-04	TGCAGTGCTAAAGTACCGGATCTGGACTACGAGCAGTACTTC	CSAKVPDLDYEQYF	TRBV20-1*01, TRBV20-1*04, TRBV20-1*05, TRBV20-1*07	TRBV20-1	TRBJ2-7*01	TRBJ2-7	TRBD1*01, TRBD2*02, TRBD2*01	TRBD1, TRBD2	9	23	25	26	13	0	13
6826	4.00E-04	TGTGCCACCAGTGATTGCGGGAGACCCAGTACTTC	CATSDC~ETQYF	TRBV24-1*01	TRBV24-1	TRBJ2-5*01	TRBJ2-5	TRBD2*02, TRBD2*01	TRBD2	15	16	19	20	0	0	0
6808	3.99E-04	TGTGCCAGCAGTTCAAAAGAGACAGGCGGGACCTACGAGCAGTACTTC	CASSSKETGGTYEQYF	TRBV2*01, TRBV2*02, TRBV2*03	TRBV2	TRBJ2-7*01	TRBJ2-7	TRBD1*01, TRBD2*02	TRBD1, TRBD2	11	20	25	31	8	5	13
6784	3.98E-04	TGTGCCAGCAGTATGACTAGTTACAATGAGCAGTTCTTC	CASSMTSYNEQFF	TRBV2*01, TRBV2*02, TRBV2*03	TRBV2	TRBJ2-1*01	TRBJ2-1	TRBD2*02, TRBD2*01	TRBD2	11	14	19	21	2	1	3
6721	3.94E-04	TGTGCCAGCACCTCGACTGCCCGGGCCAACACCGGGGAGCTGTTTTTT	CASTSTARANTGELFF	TRBV11-2*03	TRBV11-2	TRBJ2-2*01	TRBJ2-2	TRBD1*01, TRBD2*02, TRBD2*01	TRBD1, TRBD2	9	22	25	27	12	1	13
6683	3.92E-04	TGTGCCAGCAGCGCGAGCGGAACTAGCACAGATACGCAGTATTTT	CASSASGTSTDTQYF	TRBV9*02, TRBV9*01, TRBV9*03	TRBV9	TRBJ2-3*01	TRBJ2-3	TRBD2*02, TRBD2*01	TRBD2	12	15	19	24	2	4	6
6648	3.90E-04	TGTGCCAGCAGTGCCCCTTCGAGACAGCTAACTAATGAAAAACTGTTTTTT	CASSAPSRQLTNEKLFF	TRBV25-1*01	TRBV25-1	TRBJ1-4*01	TRBJ1-4	TRBD1*01	TRBD1	12	22	26	29	9	2	11
6525	3.83E-04	TGTGCCAGCAGCCCGGGACTAGCGGGTCTAGCACAGATACGCAGTATTTT	CASSPGLA~SSTDTQYF	TRBV11-3*01, TRBV11-3*02	TRBV11-3	TRBJ2-3*01	TRBJ2-3	TRBD2*02, TRBD2*01	TRBD2	11	14	25	29	2	3	5
6477	3.80E-04	TGTGCCAGCAGTGACTCAGCGGGCACAGATACGCAGTATTTT	CASSDSAGTDTQYF	TRBV6-4*02, TRBV6-4*01	TRBV6-4	TRBJ2-3*01	TRBJ2-3	TRBD2*02, TRBD2*01	TRBD2	16	17	21	22	0	0	0
6460	3.79E-04	TGTGCCAGCAGCTTAGGGCTGGTATCCTACGAGCAGTACTTC	CASSLGLVSYEQYF	TRBV7-2*04, TRBV7-2*01	TRBV7-2	TRBJ2-7*01	TRBJ2-7	TRBD1*01, TRBD2*02, TRBD2*01	TRBD1, TRBD2	15	16	18	24	0	5	5
6403	3.76E-04	TGTGCCAGCAGCTTGGCGGAAGGTTATGAGCAGTTCTTC	CASSLAEGYEQFF	TRBV5-5*01	TRBV5-5	TRBJ2-1*01	TRBJ2-1	TRBD1*01, TRBD2*02, TRBD2*01	TRBD1, TRBD2	15	17	19	25	1	5	6
6390	3.75E-04	TGTGCCATCAGTGACACAGGACACCGGGGCTACACCTTC	CAISDTGHRGYTF	TRBV10-3*01, TRBV10-3*02	TRBV10-3	TRBJ1-2*01	TRBJ1-2	TRBD1*01	TRBD1	13	18	22	27	4	4	8
6360	3.73E-04	TGTGCCAGCAGCCTAAAGCCTGATCAGCCCCAGCATTTT	CASSLKPDQPQHF	TRBV5-4*01, TRBV5-4*03, TRBV5-4*04	TRBV5-4	TRBJ1-5*01	TRBJ1-5	TRBD1*01	TRBD1	10	18	21	22	7	0	7
6262	3.67E-04	TGTGCCAGCAGCCCCGTTGGCAGGTGGGCCTACGAGCAGTACTTC	CASSPVGRWAYEQYF	TRBV5-8*01, TRBV5-8*02	TRBV5-8	TRBJ2-7*01	TRBJ2-7	TRBD1*01, TRBD2*02, TRBD2*01	TRBD1, TRBD2	12	20	23	28	7	4	11
6185	3.63E-04	TGCGCCAGCAGCATAAACAGAGAGGGCTACACCTTC	CASSINREGYTF	TRBV5-1*01	TRBV5-1	TRBJ1-2*01	TRBJ1-2	TRBD1*01	TRBD1	11	16	19	24	4	4	8
6140	3.60E-04	TGTGCCAGCAGCGCCAGCTACAGAAATGAAGCTTTCTTT	CASSASYRNEAFF	TRBV9*02, TRBV9*01, TRBV9*03	TRBV9	TRBJ1-1*01	TRBJ1-1	TRBD1*01, TRBD2*02, TRBD2*01	TRBD1, TRBD2	12	19	22	26	6	3	9
6050	3.55E-04	TGTGCCAGCAGCACAGGGACTAGCGGGCTCCAGGACGGGGCCTACGAGCAGTACTTC	CASSTGTSGLQDGAYEQYF	TRBV7-9*03, TRBV7-9*01, TRBV7-9*04, TRBV7-9*02	TRBV7-9	TRBJ2-7*01	TRBJ2-7	TRBD2*02, TRBD2*01	TRBD2	15	16	26	40	0	13	13
6043	3.54E-04	TGTGCCAGCAGTGACAGGGGTGACACCGGGGAGCTGTTTTTT	CASSDRGDTGELFF	TRBV25-1*01	TRBV25-1	TRBJ2-2*01	TRBJ2-2	TRBD1*01	TRBD1	13	14	19	22	0	2	2
6041	3.54E-04	TGCGCCAGCAGCCAAGAAAACGACGGATGGCTACACCTTC	CASSQEN~TDGYTF	TRBV4-3*01	TRBV4-3	TRBJ1-2*01	TRBJ1-2	TRBD1*01, TRBD2*02, TRBD2*01	TRBD1, TRBD2	16	21	23	26	4	2	6
5894	3.46E-04	TGTGCCAGCAGTGAAGGGGGGGGGATCCACACAGATACGCAGTATTTT	CASSEGGGIHTDTQYF	TRBV2*01, TRBV2*03	TRBV2	TRBJ2-3*01	TRBJ2-3	TRBD2*01	TRBD2	15	17	23	29	1	5	6
5836	3.42E-04	TGTGCCAGCAGTGAAGCGCAGGTATTGGGGGACTATGGCTACACCTTC	CASSEAQVLGDYGYTF	TRBV2*01, TRBV2*03	TRBV2	TRBJ1-2*01	TRBJ1-2	TRBD1*01, TRBD2*01	TRBD1, TRBD2	16	26	30	31	9	0	9
5808	3.41E-04	TGTGCCAGCAGAGGTAGAATAATGGGCTACAATGAGCAGTTCTTC	CASRGRIMGYNEQFF	TRBV2*01, TRBV2*02, TRBV2*03	TRBV2	TRBJ2-1*01	TRBJ2-1	TRBD1*01, TRBD2*02, TRBD2*01	TRBD1, TRBD2	10	23	25	26	12	0	12
5808	3.41E-04	TGTGCCAGCAGTTTATCGTTAACGGCGGGGGACTACACCTTC	CASSLSLTAGDYTF	TRBV27*01	TRBV27	TRBJ1-2*01	TRBJ1-2	TRBD2*01	TRBD2	16	24	30	32	7	1	8
5758	3.38E-04	TGTGCCAGCAGTGACTTCGTCAACTATGGCTACACCTTC	CASSDFVNYGYTF	TRBV2*01, TRBV2*02, TRBV2*03	TRBV2	TRBJ1-2*01	TRBJ1-2	TRBD1*01, TRBD2*02, TRBD2*01	TRBD1, TRBD2	13	18	20	21	4	0	4
5711	3.35E-04	TGTGCCAGCAGCCCGGGACTAGCGGGAAACCCTACGAGCAGTACTTC	CASSPGLA~KPYEQYF	TRBV7-2*04, TRBV7-2*01	TRBV7-2	TRBJ2-7*01	TRBJ2-7	TRBD2*02	TRBD2	11	14	26	30	2	3	5
5615	3.29E-04	TGTGCCAGCAGTACGAAAAGGACTAACATACGAGCAGTACTTC	CASSTKR~LTYEQYF	TRBV12-4*01, TRBV12-3*01	TRBV12-4, TRBV12-3	TRBJ2-7*01	TRBJ2-7	TRBD2*02, TRBD2*01	TRBD2	11	19	24	28	7	3	10
5374	3.15E-04	TGTGCCAGCAGTGATAGCGACACCGGGGAGCTGTTTTTT	CASSDSDTGELFF	TRBV6-4*02, TRBV6-4*01	TRBV6-4	TRBJ2-2*01	TRBJ2-2	TRBD2*02, TRBD2*01	TRBD2	13	14	18	19	0	0	0
5303	3.11E-04	TGTGCCAGCAGCTTGGGAGCCCCAGCATTTT	CASSL~EPQHF	TRBV7-8*01	TRBV7-8	TRBJ1-5*01	TRBJ1-5	TRBD1*01, TRBD2*02, TRBD2*01	TRBD1, TRBD2	13	14	16	17	0	0	0
5300	3.11E-04	TGTGCCACCAGCAGAGGGGGACGCTGAGCTGTGGCTACACCTTC	CATSRGG~LSCGYTF	TRBV15*02	TRBV15	TRBJ1-2*01	TRBJ1-2	TRBD1*01	TRBD1	11	14	19	31	2	11	13
5261	3.09E-04	TGTGCCAGCAGCCAAGCAGATCAGGCCTCTGGCTACACCTTC	CASSQADQASGYTF	TRBV4-2*01	TRBV4-2	TRBJ1-2*01	TRBJ1-2	TRBD1*01, TRBD2*02	TRBD1, TRBD2	10	21	24	29	10	4	14
5124	3.01E-04	TGTGCCAGCAGTGAAAAACCATCGGGACAGGGAAGTTCCTACACCGGGGAGCTGTTTTTT	CASSEKPSGQGSSYTGELFF	TRBV25-1*01	TRBV25-1	TRBJ2-2*01	TRBJ2-2	TRBD1*01	TRBD1	14	23	31	40	8	8	16
5105	2.99E-04	TGTGCCAGCCCGGGTGTAGGGGTGGTCTATGGCTACACCTTC	CASPGVGVVYGYTF	TRBV2*01, TRBV2*02, TRBV2*03	TRBV2	TRBJ1-2*01	TRBJ1-2	TRBD1*01	TRBD1	8	17	21	26	8	4	12
5089	2.99E-04	TGCAGTGCTAGAGGACGTAGGGACTACGAGCAGTACTTC	CSARGRRDYEQYF	TRBV20-1*01, TRBV20-1*04, TRBV20-1*05, TRBV20-1*07	TRBV20-1	TRBJ2-7*01	TRBJ2-7	TRBD1*01, TRBD2*02, TRBD2*01	TRBD1, TRBD2	12	19	22	23	6	0	6
5081	2.98E-04	TGTGCCAGTAGTCTTACCGACGGATCCAATCAGCCCCAGCATTTT	CASSLTDGSNQPQHF	TRBV19*01, TRBV19*02	TRBV19	TRBJ1-5*01	TRBJ1-5	TRBD1*01, TRBD2*02, TRBD2*01	TRBD1, TRBD2	11	21	23	26	9	2	11
5046	2.96E-04	TGTGCCAGCAGCGTAGCTTATCAGGGCGGGGATCTAATCTTT	CASSVAYQGGDLIF	TRBV9*02, TRBV9*01	TRBV9	TRBJ1-1*01	TRBJ1-1	TRBD2*01	TRBD2	15	25	30	37	9	6	15
5042	2.96E-04	TGTGCCAGCAGTGAACACGATAGGACTCTGGAAACACCATATATTTT	CASSEHDR~SGNTIYF	TRBV25-1*01	TRBV25-1	TRBJ1-3*01	TRBJ1-3	TRBD1*01, TRBD2*02, TRBD2*01	TRBD1, TRBD2	14	22	24	25	7	0	7
5036	2.95E-04	TGCAGTGCTAGAGATCTAAGGACTAGTGGAAGCTACGAGCAGTACTTC	CSARDLRTSGSYEQYF	TRBV20-1*01, TRBV20-1*05, TRBV20-1*07	TRBV20-1	TRBJ2-7*01	TRBJ2-7	TRBD2*02, TRBD2*01	TRBD2	13	19	25	32	5	6	11
4926	2.89E-04	TGTGCCACCAGCAGAGAGACTAGCGGGAGCTACGAGCAGTACTTC	CATSRETSGSYEQYF	TRBV15*02	TRBV15	TRBJ2-7*01	TRBJ2-7	TRBD2*02	TRBD2	11	17	28	29	5	0	5
4840	2.84E-04	TGCAGCGTTGAACGACAGGCCGGGTATGGCTACACCTTC	CSVERQAGYGYTF	TRBV29-1*01	TRBV29-1	TRBJ1-2*01	TRBJ1-2	TRBD1*01	TRBD1	11	13	18	24	1	5	6
4825	2.83E-04	TGCAGTGCTAGAGATACAGCGGGAGGGCCAGATACGCAGTATTTT	CSARDTAGGPDTQYF	TRBV20-1*01, TRBV20-1*05, TRBV20-1*07	TRBV20-1	TRBJ2-3*01	TRBJ2-3	TRBD2*02	TRBD2	13	17	26	28	3	1	4
4809	2.82E-04	TGCGCCAGCAGCCCTTCGTCGGAAAGAAACTACGAGCAGTACTTC	CASSPSSERNYEQYF	TRBV4-1*02, TRBV4-1*01	TRBV4-1	TRBJ2-7*01	TRBJ2-7	TRBD1*01, TRBD2*02, TRBD2*01	TRBD1, TRBD2	12	20	22	29	7	6	13
4737	2.78E-04	TGCAGTGCTAGACCTCTTCTAGGTCAGGACCTCTACGAGCAGTACTTC	CSARPLLGQDLYEQYF	TRBV20-1*01, TRBV20-1*04, TRBV20-1*05, TRBV20-1*07	TRBV20-1	TRBJ2-7*01	TRBJ2-7	TRBD1*01, TRBD2*02, TRBD2*01	TRBD1, TRBD2	11	26	29	32	14	2	16
4667	2.74E-04	TGTGCCAGCAGCTTAGCTAGCGGGATGGGCTACTTC	CASSLASGMGYF	TRBV7-2*04, TRBV7-2*01	TRBV7-2	TRBJ2-7*01	TRBJ2-7	TRBD2*02	TRBD2	16	17	24	30	0	5	5
4656	2.73E-04	TGTGCCACCAGCAGAGGACAGGGGCTAGCGGGAGCCGGGGAGCTGTTTTTT	CATSRGQGLAGAGELFF	TRBV15*02	TRBV15	TRBJ2-2*01	TRBJ2-2	TRBD2*02	TRBD2	11	24	33	34	12	0	12
4646	2.73E-04	TGCAGTGCTAGAGATTTATCGACAGGGGCTATAATTCACCCCTCCACTTT	CSARDLST~GYNSPLHF	TRBV20-1*01, TRBV20-1*05, TRBV20-1*07	TRBV20-1	TRBJ1-6*01	TRBJ1-6	TRBD1*01	TRBD1	13	20	27	28	6	0	6
4639	2.72E-04	TGCAGTGCTAGCTCCGGGACAGAAATCCATCAGCCCCAGCATTTT	CSASSGTEIHQPQHF	TRBV20-1*06, TRBV20-1*03, TRBV20-1*01, TRBV20-1*04, TRBV20-1*05, TRBV20-1*02, TRBV20-1*07	TRBV20-1	TRBJ1-5*01	TRBJ1-5	TRBD1*01	TRBD1	10	15	21	28	4	6	10
4639	2.72E-04	TGTGCCACCAGTGGTCCGACAGGCAGAAAACCCCTCCACTTT	CATSGPTGRKPLHF	TRBV24-1*01	TRBV24-1	TRBJ1-6*01	TRBJ1-6	TRBD1*01	TRBD1	12	17	22	29	4	6	10
4629	2.72E-04	TGTGCCAGCAGCGTAGGGTACAGATACGCAGTATTTT	CASSVG~TDTQYF	TRBV9*02, TRBV9*01	TRBV9	TRBJ2-3*01	TRBJ2-3	TRBD1*01, TRBD2*02	TRBD1, TRBD2	10	14	17	19	3	1	4
4611	2.70E-04	TGCAGTGCTAGGGAGGTAGCGGGAGGGGACACAGATACGCAGTATTTT	CSAREVAGGDTDTQYF	TRBV20-1*01, TRBV20-1*04, TRBV20-1*05, TRBV20-1*07	TRBV20-1	TRBJ2-3*01	TRBJ2-3	TRBD2*02	TRBD2	10	16	26	29	5	2	7
4607	2.70E-04	TGTGCCAGCAGTTACTCCTACGAAAAACTGTTTTTT	CASSYSYEKLFF	TRBV6-6*04	TRBV6-6	TRBJ1-4*01	TRBJ1-4	TRBD2*02	TRBD2	16	17	19	21	0	1	1
4592	2.69E-04	TGCAGTGCTAGAGAAGGACGGACCTACGAGCAGTACTTC	CSAREGRTYEQYF	TRBV20-1*01, TRBV20-1*05, TRBV20-1*07	TRBV20-1	TRBJ2-7*01	TRBJ2-7	TRBD1*01, TRBD2*02, TRBD2*01	TRBD1, TRBD2	13	15	18	22	1	3	4
4583	2.69E-04	TGTGCCAGCAGTGAGAGGAGGGGTCGCGGACGAAACTACGAGCAGTACTTC	CASSERRGRGRNYEQYF	TRBV25-1*01	TRBV25-1	TRBJ2-7*01	TRBJ2-7	TRBD2*02	TRBD2	13	16	21	35	2	13	15
4553	2.67E-04	TGCAGTGCTAGGGGGGTACTAGCGGCCTCCTACGAGCAGTACTTC	CSARGVLAASYEQYF	TRBV20-1*01, TRBV20-1*04, TRBV20-1*05, TRBV20-1*07	TRBV20-1	TRBJ2-7*01	TRBJ2-7	TRBD2*02, TRBD2*01	TRBD2	10	17	24	26	6	1	7
4505	2.64E-04	TGTGCCAGCAGTCGACTAGCGGGAGGCACAGATACGCAGTATTTT	CASSRLAGGTDTQYF	TRBV6-4*02, TRBV6-4*01	TRBV6-4	TRBJ2-3*01	TRBJ2-3	TRBD2*02	TRBD2	14	15	24	25	0	0	0
4470	2.62E-04	TGCGCCAGCAGCCAAGATCCGAGACAGGAAAGCTATGGCTACACCTTC	CASSQDPRQESYGYTF	TRBV4-1*02, TRBV4-1*01	TRBV4-1	TRBJ1-2*01	TRBJ1-2	TRBD1*01	TRBD1	16	22	27	32	5	4	9
4449	2.61E-04	TGTGCCAGCAGATCAGACAGAGGGCACGAGCAGTACTTC	CASRSDRGHEQYF	TRBV7-2*04, TRBV7-2*01	TRBV7-2	TRBJ2-7*01	TRBJ2-7	TRBD1*01, TRBD2*02	TRBD1, TRBD2	10	15	19	25	4	5	9
4412	2.59E-04	TGTGCCAGCAGCCCAGGACTGCCGCCAGATACGCAGTATTTT	CASSPGLPPDTQYF	TRBV7-2*04, TRBV7-2*01	TRBV7-2	TRBJ2-3*01	TRBJ2-3	TRBD2*02, TRBD2*01	TRBD2	11	15	19	25	3	5	8
4401	2.58E-04	TGCGCCAGCAGCTTGGAATTGGTGCAGGATGGCTACACCTTC	CASSLELVQDGYTF	TRBV5-1*01	TRBV5-1	TRBJ1-2*01	TRBJ1-2	TRBD1*01	TRBD1	15	24	27	28	8	0	8
4391	2.58E-04	TGTGCCAGCAGCGTAGTGGCTAGCGTCGGGAACAATGAGCAGTTCTTC	CASSVVASVGNNEQFF	TRBV9*02, TRBV9*01	TRBV9	TRBJ2-1*01	TRBJ2-1	TRBD2*02, TRBD2*01	TRBD2	15	19	24	31	3	6	9
4383	2.57E-04	TGTGCCAGCAGATCAACCACTAGCGGGAGAACCCACGAGCAGTACTTC	CASRSTTSGRTHEQYF	TRBV2*01, TRBV2*02, TRBV2*03	TRBV2	TRBJ2-7*01	TRBJ2-7	TRBD2*02	TRBD2	10	18	28	34	7	5	12
4382	2.57E-04	TGTGCCAGCAGTGAAGCTAGCGGGAGCTCCTACGAGCAGTACTTC	CASSEASGSSYEQYF	TRBV6-1*01	TRBV6-1	TRBJ2-7*01	TRBJ2-7	TRBD2*02	TRBD2	13	16	25	26	2	0	2
4309	2.53E-04	TGCGCCAGCAGCTTGGGGGGCAGGGACAGCTATGGCTACACCTTC	CASSLGGRDSYGYTF	TRBV5-1*01	TRBV5-1	TRBJ1-2*01	TRBJ1-2	TRBD1*01	TRBD1	15	22	28	29	6	0	6
4251	2.49E-04	TGCAGTGCTAGAGACTAGCGGGAGGGGATACGAGCAGTACTTC	CSARD*R~RGYEQYF	TRBV20-1*01, TRBV20-1*05, TRBV20-1*07	TRBV20-1	TRBJ2-7*01	TRBJ2-7	TRBD2*02	TRBD2	13	14	25	28	0	2	2
4237	2.49E-04	TGTGCCAGCAGTGCAGGGACAGGTCCCTCCTACGAGCAGTACTTC	CASSAGTGPSYEQYF	TRBV2*01, TRBV2*03	TRBV2	TRBJ2-7*01	TRBJ2-7	TRBD1*01	TRBD1	12	15	22	26	2	3	5
4199	2.46E-04	TGTGCCAGCAGTGATAAGGGACTAGCGGAGCCTTCTGAGGTACCCGCGGCCGGGACAGGGGCCCTGAGCTCCTACAATGAGCAGTTCTTC	CASSDKGLAEPSEVPAAGTGALSSYNEQFF	TRBV25-1*01	TRBV25-1	TRBJ2-1*01	TRBJ2-1	TRBD2*02, TRBD2*01	TRBD2	13	17	27	68	3	40	43
4176	2.45E-04	TGTGCCATCAGTCTAGCGGGAGGAGACAATGAGCAGTTCTTC	CAISLAGGDNEQFF	TRBV10-3*01, TRBV10-3*02	TRBV10-3	TRBJ2-1*01	TRBJ2-1	TRBD2*02	TRBD2	11	12	22	25	0	2	2
4173	2.45E-04	TGTGCCACCAGTGATTTGCCCTACAGGGATCCCCTACAATGAGCAGTTCTTC	CATSDLPYR~IPYNEQFF	TRBV24-1*01	TRBV24-1	TRBJ2-1*01	TRBJ2-1	TRBD1*01	TRBD1	17	22	27	32	4	4	8
4173	2.45E-04	TGCAGTGCTCCCCGGACAGGGCCATGGAATTCACCCCTCCACTTT	CSAPRTGPWNSPLHF	TRBV20-1*06, TRBV20-1*03, TRBV20-1*01, TRBV20-1*04, TRBV20-1*05, TRBV20-1*02, TRBV20-1*07	TRBV20-1	TRBJ1-6*01	TRBJ1-6	TRBD1*01	TRBD1	8	13	20	27	4	6	10
4112	2.41E-04	TGCAGTGCTAGAGAGGAGTGGGAGGGCTCTTCACCCCTCCACTTT	CSAREEWEGSSPLHF	TRBV20-1*01, TRBV20-1*05, TRBV20-1*07	TRBV20-1	TRBJ1-6*01	TRBJ1-6	TRBD2*02	TRBD2	13	19	25	29	5	3	8
4102	2.41E-04	TGTGCCAGCAGCGTAGGGAGCTCCTATAATTCACCCCTCCACTTT	CASSVGSSYNSPLHF	TRBV9*02, TRBV9*01	TRBV9	TRBJ1-6*01	TRBJ1-6	TRBD2*02	TRBD2	15	16	19	20	0	0	0
4088	2.40E-04	TGTGCCTGGGGGGACAGCTAGCTCCTACGAGCAGTACTTC	CAWGDS*~SYEQYF	TRBV30*05, TRBV30*01	TRBV30	TRBJ2-7*01	TRBJ2-7	TRBD1*01	TRBD1	10	11	16	21	0	4	4
4071	2.39E-04	TGCAGTGGACAGGGAGGACTAGCGGGAGGGCCGGATGAGCAGTTCTTC	CSGQGGLAGGPDEQFF	TRBV20-1*06, TRBV20-1*03, TRBV20-1*01, TRBV20-1*04, TRBV20-1*05, TRBV20-1*02, TRBV20-1*07	TRBV20-1	TRBJ2-1*01	TRBJ2-1	TRBD2*02	TRBD2	6	15	29	34	8	4	12
4060	2.38E-04	TGCGCCAGCAGCCAGGGCGTGGGGAGCTACGAGCAGTACTTC	CASSQGVGSYEQYF	TRBV4-1*02, TRBV4-1*01	TRBV4-1	TRBJ2-7*01	TRBJ2-7	TRBD2*02	TRBD2	13	21	25	26	7	0	7
4019	2.36E-04	TGCAGCGTCAAGGAGGGGTCTCACGAGCAGTACTTC	CSVKEGSHEQYF	TRBV29-1*01, TRBV29-1*03	TRBV29-1	TRBJ2-7*01	TRBJ2-7	TRBD2*02	TRBD2	7	11	16	22	3	5	8
4015	2.36E-04	TGCGCCAGCAGCGATGCACAGGGGCCACCCCTCCACTTT	CASSDAQGPPLHF	TRBV5-1*01	TRBV5-1	TRBJ1-6*01	TRBJ1-6	TRBD1*01	TRBD1	11	17	23	25	5	1	6
4004	2.35E-04	TGTGCCAGCAGTGAGCGGACCCCCACAGATACGCAGTATTTT	CASSERTPTDTQYF	TRBV25-1*01	TRBV25-1	TRBJ2-3*01	TRBJ2-3	TRBD1*01, TRBD2*02, TRBD2*01	TRBD1, TRBD2	13	16	19	23	2	3	5
3966	2.33E-04	TGTGCCACCAGCCGTTTAAGGGGGAATGAGCAGTTCTTC	CATSRLRGNEQFF	TRBV15*02	TRBV15	TRBJ2-1*01	TRBJ2-1	TRBD1*01	TRBD1	11	18	23	24	6	0	6
3955	2.32E-04	TGTGCCAGCAGCCCGTAACGGTACATAGCAATCAGCCCCAGCATTTT	CASSP*RY~SNQPQHF	TRBV7-9*03, TRBV7-9*01, TRBV7-9*04, TRBV7-9*02	TRBV7-9	TRBJ1-5*01	TRBJ1-5	TRBD1*01, TRBD2*02, TRBD2*01	TRBD1, TRBD2	11	22	24	25	10	0	10
3941	2.31E-04	TGCAGTGCTAAAGCCACCCTTAGCGGGAGCTACGAGCAGTACTTC	CSAKATLSGSYEQYF	TRBV20-1*01, TRBV20-1*04, TRBV20-1*05, TRBV20-1*07	TRBV20-1	TRBJ2-7*01	TRBJ2-7	TRBD2*02	TRBD2	9	20	28	29	10	0	10
3927	2.30E-04	TGTGCCAGCAGTGGGGACAGGGCCTCCTCTGGAAACACCATATATTTT	CASSGDRASSGNTIYF	TRBV2*01, TRBV2*02, TRBV2*03	TRBV2	TRBJ1-3*01	TRBJ1-3	TRBD1*01	TRBD1	12	13	21	26	0	4	4
3918	2.30E-04	TGTGCCATCAGTGGTTGGCTAGCGGGGACAGATACGCAGTATTTT	CAISGWLAGTDTQYF	TRBV10-3*01, TRBV10-3*02	TRBV10-3	TRBJ2-3*01	TRBJ2-3	TRBD2*01	TRBD2	12	18	26	27	5	0	5
3850	2.26E-04	TGTGCCAGCAGTGATTGGGACACCAATCAGCCCCAGCATTTT	CASSDWDTNQPQHF	TRBV25-1*01	TRBV25-1	TRBJ1-5*01	TRBJ1-5	TRBD1*01	TRBD1	13	16	21	23	2	1	3
3830	2.25E-04	TGTGCCACCAGAACTAGCGGGAGTTCTACGAGCAGTACTTC	CATRTSG~FYEQYF	TRBV24-1*01	TRBV24-1	TRBJ2-7*01	TRBJ2-7	TRBD2*02	TRBD2	10	12	22	32	1	9	10
3815	2.24E-04	TGTGCCAGCAGCCTAGCTGGGGGTTACGAGCAGTACTTC	CASSLAGGYEQYF	TRBV7-3*01	TRBV7-3	TRBJ2-7*01	TRBJ2-7	TRBD1*01, TRBD2*02, TRBD2*01	TRBD1, TRBD2	11	18	22	24	6	1	7
3790	2.22E-04	TGTGCCAGCAGTGGAATGGAATTTCGCCCAGGACAGGGGGCTTTCCCGATACGCAGTATTTT	CASSGMEFRP~TGGFPDTQYF	TRBV2*01, TRBV2*03	TRBV2	TRBJ2-3*01	TRBJ2-3	TRBD1*01	TRBD1	12	30	40	47	17	6	23
3774	2.21E-04	TGTGCCAGCAGTGAAATGTATAAGTGGTAGCGGAGTTTTAACGAGTGAGGACTCCAGTACTTC	CASSEMYKW*RSFNE*GLQYF	TRBV2*01, TRBV2*03	TRBV2	TRBJ2-7*01	TRBJ2-7	TRBD2*02, TRBD2*01	TRBD2	14	27	32	54	12	21	33
3743	2.20E-04	TGTGCCAGCACTCACGGGACAGAAAACCATTCACCCCTCCACTTT	CASTHGTENHSPLHF	TRBV6-3*01, TRBV6-2*01	TRBV6-3, TRBV6-2	TRBJ1-6*01	TRBJ1-6	TRBD1*01	TRBD1	9	15	21	28	5	6	11
3742	2.20E-04	TGTGCCAGCAGTGACCCAGGGGTTCGTGGCTACACCTTC	CASSDPGVRGYTF	TRBV25-1*01	TRBV25-1	TRBJ1-2*01	TRBJ1-2	TRBD1*01	TRBD1	13	16	21	26	2	4	6
3729	2.19E-04	TGTGCCAGCAGCCGAGGGACAGTACGAGCAGTACTTC	CASSRG~QYEQYF	TRBV27*01	TRBV27	TRBJ2-7*01	TRBJ2-7	TRBD1*01	TRBD1	10	15	21	22	4	0	4
3725	2.19E-04	TGCAGTGCTAGTAGGGCCTACAATGAGCAGTTCTTC	CSASRAYNEQFF	TRBV20-1*01, TRBV20-1*04, TRBV20-1*05, TRBV20-1*07	TRBV20-1	TRBJ2-1*01	TRBJ2-1	TRBD1*01, TRBD2*02	TRBD1, TRBD2	11	12	15	16	0	0	0
3721	2.18E-04	TGTGCCAGCAGTTTATCGCTCACTGCTCGGTATGGCTACACCTTC	CASSLSLTARYGYTF	TRBV27*01	TRBV27	TRBJ1-2*01	TRBJ1-2	TRBD1*01, TRBD2*02, TRBD2*01	TRBD1, TRBD2	16	22	24	30	5	5	10
3720	2.18E-04	TGCAGTGCTAGAGATAAGGGACAGGGGGCTGAAAAACTGTTTTTT	CSARDKGQGAEKLFF	TRBV20-1*01, TRBV20-1*05, TRBV20-1*07	TRBV20-1	TRBJ1-4*01	TRBJ1-4	TRBD1*01	TRBD1	13	17	28	29	3	0	3
3702	2.17E-04	TGTGCCAGTAGTTGGACTAGCGGTAGCACAGATACGCAGTATTTT	CASSWTSGSTDTQYF	TRBV6-1*01	TRBV6-1	TRBJ2-3*01	TRBJ2-3	TRBD2*02, TRBD2*01	TRBD2	11	13	22	24	1	1	2
3685	2.16E-04	TGTGCCAGCAGTGAGACTAGTGGCTACACCTTC	CASSETSGYTF	TRBV6-1*01	TRBV6-1	TRBJ1-2*01	TRBJ1-2	TRBD2*02, TRBD2*01	TRBD2	13	14	19	20	0	0	0
3602	2.11E-04	TGTGCCAGCAGTTTACCGCGGCAGCACCTACGAGCAGTACTTC	CASSLPR~STYEQYF	TRBV12-4*01, TRBV12-3*01	TRBV12-4, TRBV12-3	TRBJ2-7*01	TRBJ2-7	TRBD2*02, TRBD2*01	TRBD2	14	17	20	26	2	5	7
3598	2.11E-04	TGTGCCAGCAGCGTGACTAGCGGGAGGGCGCTTTCTAGATACGCAGTATTTT	CASSVTSGR~RFLDTQYF	TRBV6-4*02, TRBV6-4*01	TRBV6-4	TRBJ2-3*01	TRBJ2-3	TRBD2*02	TRBD2	11	14	27	36	2	8	10
3580	2.10E-04	TGCGCCACGATCCGGGACAGAAGTTTTACAATGAGCAGTTCTTC	CATIRDR~FYNEQFF	TRBV10-1*02, TRBV10-1*01	TRBV10-1	TRBJ2-1*01	TRBJ2-1	TRBD1*01	TRBD1	6	13	19	26	6	6	12
3571	2.09E-04	TGTGCCATCAGTCGGACAGGGGGCTTCGGGTCTGGCTACGAGCAGTACTTC	CAISRTGGFGSGYEQYF	TRBV10-3*01, TRBV10-3*02	TRBV10-3	TRBJ2-7*01	TRBJ2-7	TRBD1*01	TRBD1	11	13	23	35	1	11	12
3571	2.09E-04	TGTGCCAGCAGCTCGGGGACAGGGGACAGTTAACGAGCAGTACTTC	CASSSGTG~TVNEQYF	TRBV7-3*05, TRBV7-3*01	TRBV7-3	TRBJ2-7*01	TRBJ2-7	TRBD1*01	TRBD1	12	15	24	32	2	7	9
3568	2.09E-04	TGCAGTGCTAGAGATCTGGGACAGGGTTTTTCACCCCTCCACTTT	CSARDLGQGFSPLHF	TRBV20-1*01, TRBV20-1*05, TRBV20-1*07	TRBV20-1	TRBJ1-6*01	TRBJ1-6	TRBD1*01	TRBD1	13	17	25	29	3	3	6
3551	2.08E-04	TGTGCCAGCAGCCCCCGACAGGGTGGGGACACAGATACGCAGTATTTT	CASSPRQGGDTDTQYF	TRBV7-2*04, TRBV7-2*01	TRBV7-2	TRBJ2-3*01	TRBJ2-3	TRBD1*01	TRBD1	11	16	22	29	4	6	10
3545	2.08E-04	TGTGCCACCAGTGATTTGTAGGCTAGGCCCAGTACTTC	CATSDL~G*AQYF	TRBV24-1*01	TRBV24-1	TRBJ2-5*01	TRBJ2-5	TRBD2*02, TRBD2*01	TRBD2	17	21	25	27	3	1	4
3539	2.08E-04	TGTGCCAGCAGTCCGCGGGGAGAGCACCACGAGCAGTACTTC	CASSPRGEHHEQYF	TRBV12-4*01, TRBV12-3*01	TRBV12-4, TRBV12-3	TRBJ2-7*01	TRBJ2-7	TRBD2*01	TRBD2	11	14	19	28	2	8	10
3500	2.05E-04	TGTGCCAGCAGTGTAGAAGGGGGTACCTACGAGCAGTACTTC	CASSVEGGTYEQYF	TRBV6-1*01	TRBV6-1	TRBJ2-7*01	TRBJ2-7	TRBD1*01	TRBD1	12	17	22	25	4	2	6
3479	2.04E-04	TGTGCCAGCAGTGAGGGGAGCAATCAGCCCCAGCATTTT	CASSEGSNQPQHF	TRBV6-4*02, TRBV6-4*01	TRBV6-4	TRBJ1-5*01	TRBJ1-5	TRBD1*01, TRBD2*01	TRBD1, TRBD2	13	14	17	18	0	0	0
3476	2.04E-04	TGCAGTGCCATAAGACAGGGTACCGATCAGCCCCAGCATTTT	CSAIRQGTDQPQHF	TRBV20-1*01, TRBV20-1*04, TRBV20-1*05, TRBV20-1*07	TRBV20-1	TRBJ1-5*01	TRBJ1-5	TRBD1*01	TRBD1	7	13	19	25	5	5	10
3466	2.03E-04	TGTGCCAGCAGCGTAGGGCTCTCTGGAAACACCATATATTTT	CASSVGLSGNTIYF	TRBV9*02, TRBV9*01	TRBV9	TRBJ1-3*01	TRBJ1-3	TRBD1*01, TRBD2*02, TRBD2*01	TRBD1, TRBD2	15	16	18	20	0	1	1
3460	2.03E-04	TGCGCCAGCAGCGGCGCCGGGACTAGCAGTGGCGAGCAGTACTTC	CASSGAGTSSGEQYF	TRBV5-1*01	TRBV5-1	TRBJ2-7*01	TRBJ2-7	TRBD2*02, TRBD2*01	TRBD2	11	18	26	32	6	5	11
3386	1.99E-04	TGTGCCAGTAGAAGGGGGAGGGGCGCTGAGCGGGGAGCTGTTTTTT	CASRRGRG~LSGELFF	TRBV19*01, TRBV19*03, TRBV19*02	TRBV19	TRBJ2-2*01	TRBJ2-2	TRBD2*02	TRBD2	10	15	21	30	4	8	12
3329	1.95E-04	TGTGCCAGCAGCGTAGCCTACCGGGGCGGGGAGCTGTTTTTT	CASSVAYRGGELFF	TRBV9*02, TRBV9*01	TRBV9	TRBJ2-2*01	TRBJ2-2	TRBD2*01	TRBD2	15	21	25	26	5	0	5
3329	1.95E-04	TGTGCCAGCAGCGCCTCCCAGAGGAATTCACCCCTCCACTTT	CASSASQRNSPLHF	TRBV9*02, TRBV9*01, TRBV9*03	TRBV9	TRBJ1-6*01	TRBJ1-6	TRBD2*02	TRBD2	12	13	18	24	0	5	5
3321	1.95E-04	TGCAGTGCTACACAGTATAGCAATCAGCCCCAGCATTTT	CSATQYSNQPQHF	TRBV20-1*01, TRBV20-1*05, TRBV20-1*07	TRBV20-1	TRBJ1-5*01	TRBJ1-5	TRBD1*01	TRBD1	9	11	14	17	1	2	3
3319	1.95E-04	TGTGCCAGCAGCGTAGATGTGCAAAGGTACGAGCAGTACTTC	CASSVDVQRYEQYF	TRBV9*02, TRBV9*01	TRBV9	TRBJ2-7*01	TRBJ2-7	TRBD1*01, TRBD2*02	TRBD1, TRBD2	15	24	26	27	8	0	8
3315	1.94E-04	TGTGCCAGCAGCCCGAGACAGGAGAGGAGTTATAATTCACCCCTCCACTTT	CASSPRQERSYNSPLHF	TRBV7-2*04, TRBV7-2*01	TRBV7-2	TRBJ1-6*01	TRBJ1-6	TRBD1*01	TRBD1	12	16	21	30	3	8	11
3308	1.94E-04	TGCAGTGCCGCGCGGACAGGGGTGGGAAACACCATATATTTT	CSAARTGVGNTIYF	TRBV20-1*06, TRBV20-1*03, TRBV20-1*01, TRBV20-1*04, TRBV20-1*05, TRBV20-1*02, TRBV20-1*07	TRBV20-1	TRBJ1-3*01	TRBJ1-3	TRBD1*01	TRBD1	7	13	21	24	5	2	7
3304	1.94E-04	TGTGCCAGCAGTGCCGGGACGGCCCTGGGGCAGTACTTC	CASSAGTALGQYF	TRBV2*01, TRBV2*02, TRBV2*03	TRBV2	TRBJ2-7*01	TRBJ2-7	TRBD1*01, TRBD2*02, TRBD2*01	TRBD1, TRBD2	12	15	19	29	2	9	11
3286	1.93E-04	TGCGCCAGCAGGGATATACAGGGACCGGAAAGCACAGATACGCAGTATTTT	CASRDIQGPESTDTQYF	TRBV10-1*02, TRBV10-1*01	TRBV10-1	TRBJ2-3*01	TRBJ2-3	TRBD1*01	TRBD1	10	17	22	30	6	7	13
3271	1.92E-04	TGCAGTGCTAGAGAGGCGGATCGCTACGAGCAGTACTTC	CSAREADRYEQYF	TRBV20-1*01, TRBV20-1*05, TRBV20-1*07	TRBV20-1	TRBJ2-7*01	TRBJ2-7	TRBD2*02, TRBD2*01	TRBD2	13	15	18	23	1	4	5
3256	1.91E-04	TGCAGTGCTACCTCCCGGGGGGCTGGGCTATGGCTACACCTTC	CSATSRG~LGYGYTF	TRBV20-1*06, TRBV20-1*03, TRBV20-1*01, TRBV20-1*04, TRBV20-1*05, TRBV20-1*02, TRBV20-1*07	TRBV20-1	TRBJ1-2*01	TRBJ1-2	TRBD2*02, TRBD2*01	TRBD2	9	10	16	27	0	10	10
3252	1.91E-04	TGCAGTGCTAGATGGGACCGTGACTACGAGCAGTACTTC	CSARWDRDYEQYF	TRBV20-1*01, TRBV20-1*04, TRBV20-1*05, TRBV20-1*07	TRBV20-1	TRBJ2-7*01	TRBJ2-7	TRBD1*01, TRBD2*02, TRBD2*01	TRBD1, TRBD2	11	13	17	23	1	5	6
3245	1.90E-04	TGTGCCACCAGTGATCCGGGGCGCGGCCAAGAGACCCAGTACTTC	CATSDPGRGQETQYF	TRBV24-1*01	TRBV24-1	TRBJ2-5*01	TRBJ2-5	TRBD1*01, TRBD2*01	TRBD1, TRBD2	14	17	21	26	2	4	6
3184	1.87E-04	TGTGCCACCAGCAGAGCAGGGGATATATATAGCAATCAGCCCCAGCATTTT	CATSRAGDIYSNQPQHF	TRBV15*02	TRBV15	TRBJ1-5*01	TRBJ1-5	TRBD1*01	TRBD1	11	16	21	29	4	7	11
3166	1.86E-04	TGTGCCAGCAGCGTCGCTTACAGGGGAGACGAGCAGTACTTC	CASSVAYRGDEQYF	TRBV9*02, TRBV9*01	TRBV9	TRBJ2-7*01	TRBJ2-7	TRBD1*01	TRBD1	13	19	25	28	5	2	7
3162	1.85E-04	TGTGCCAGCAGAGCCGGGACGGCGAACACTGAAGCTTTCTTT	CASRAGTANTEAFF	TRBV2*01, TRBV2*02, TRBV2*03	TRBV2	TRBJ1-1*01	TRBJ1-1	TRBD1*01, TRBD2*02, TRBD2*01	TRBD1, TRBD2	10	15	19	23	4	3	7
3156	1.85E-04	TGTGCCAGTAGTATAAATATGGGGTCCGGTCAGCCCCAGCATTTT	CASSINMGSGQPQHF	TRBV19*01, TRBV19*02	TRBV19	TRBJ1-5*01	TRBJ1-5	TRBD1*01, TRBD2*02, TRBD2*01	TRBD1, TRBD2	14	20	23	29	5	5	10
3139	1.84E-04	TGTGCCAGCAGCACGGGACATTCCCAACTATGGCTACACCTTC	CASSTGH~PNYGYTF	TRBV5-4*01, TRBV5-4*03, TRBV5-4*04	TRBV5-4	TRBJ1-2*01	TRBJ1-2	TRBD1*01	TRBD1	11	14	19	25	2	5	7
3138	1.84E-04	TGTGCCATCAGTGAGTCGACAGGGGGACCCTACGAGCAGTACTTC	CAISESTGGPYEQYF	TRBV10-3*01, TRBV10-3*02	TRBV10-3	TRBJ2-7*01	TRBJ2-7	TRBD1*01	TRBD1	16	17	25	28	0	2	2
3136	1.84E-04	TGCAGTGCTAGGGAGTCGGACTCCTACGAGCAGTACTTC	CSARESDSYEQYF	TRBV20-1*01, TRBV20-1*04, TRBV20-1*05, TRBV20-1*07	TRBV20-1	TRBJ2-7*01	TRBJ2-7	TRBD2*02, TRBD2*01	TRBD2	10	11	14	20	0	5	5
3132	1.84E-04	TGTGCCAGCAGTTACTGGGGGTCCGGGGCCTACGAGCAGTACTTC	CASSYWGSGAYEQYF	TRBV6-5*01	TRBV6-5	TRBJ2-7*01	TRBJ2-7	TRBD1*01, TRBD2*01	TRBD1, TRBD2	15	16	20	28	0	7	7
3126	1.83E-04	TGCAGCGTTAGACAGGGGGCGAGCGAAGCTTTCTTT	CSVRQGASEAFF	TRBV29-1*01, TRBV29-1*03	TRBV29-1	TRBJ1-1*01	TRBJ1-1	TRBD1*01	TRBD1	8	10	19	24	1	4	5
3114	1.83E-04	TGCAGCGTTGACCCAGGGGGCATGTACAATGAGCAGTTCTTC	CSVDPGGMYNEQFF	TRBV29-1*01	TRBV29-1	TRBJ2-1*01	TRBJ2-1	TRBD1*01	TRBD1	10	13	20	24	2	3	5
3104	1.82E-04	TGTGCCAGCATTTCGGGCAGCTCCTACGAGCAGTACTTC	CASISGSSYEQYF	TRBV7-9*03, TRBV7-9*01, TRBV7-9*04, TRBV7-9*02	TRBV7-9	TRBJ2-7*01	TRBJ2-7	TRBD1*01, TRBD2*02, TRBD2*01	TRBD1, TRBD2	9	14	17	20	4	2	6
3103	1.82E-04	TGTGCCAGCAGCTTAGTCCAGAATCAGCCCCAGCATTTT	CASSLVQNQPQHF	TRBV7-2*04, TRBV7-2*01	TRBV7-2	TRBJ1-5*01	TRBJ1-5	TRBD1*01, TRBD2*02, TRBD2*01	TRBD1, TRBD2	15	18	20	21	2	0	2
3102	1.82E-04	TGCAGTGCTAGAGATAAGGGGCGGTCTGGAAACACCATATATTTT	CSARDKGRSGNTIYF	TRBV20-1*01, TRBV20-1*05, TRBV20-1*07	TRBV20-1	TRBJ1-3*01	TRBJ1-3	TRBD1*01	TRBD1	13	16	20	24	2	3	5
3094	1.82E-04	TGCGCCAGCAAGAAACTGGAGCGGGAGGGAAATCTACGAGCAGTACTTC	CASKKLER~REIYEQYF	TRBV10-1*02, TRBV10-1*01	TRBV10-1	TRBJ2-7*01	TRBJ2-7	TRBD2*02	TRBD2	9	19	28	33	9	4	13
3086	1.81E-04	TGTGCCAGTAGTATTTTGGGACAGTCCTACAATCAGCCCCAGCATTTT	CASSILGQSYNQPQHF	TRBV19*01, TRBV19*02	TRBV19	TRBJ1-5*01	TRBJ1-5	TRBD1*01	TRBD1	13	17	23	29	3	5	8
3073	1.80E-04	TGCGCCAGCAGCCTCTTACTACAGGGCCCCAACTACGAGCAGTACTTC	CASSLLLQGPNYEQYF	TRBV4-1*02, TRBV4-1*01	TRBV4-1	TRBJ2-7*01	TRBJ2-7	TRBD1*01	TRBD1	12	20	25	32	7	6	13
3053	1.79E-04	TGTGCCAGCCAGGGAGTAGGTTACTACGAGCAGTACTTC	CASQGVGYYEQYF	TRBV2*01, TRBV2*02, TRBV2*03	TRBV2	TRBJ2-7*01	TRBJ2-7	TRBD1*01, TRBD2*02	TRBD1, TRBD2	8	9	13	23	0	9	9
3042	1.78E-04	TGTGCCAGCAGTTTTGAGGAGGGGGGTTACAATGAGCAGTTCTTC	CASSFEEGGYNEQFF	TRBV12-4*01, TRBV12-3*01	TRBV12-4, TRBV12-3	TRBJ2-1*01	TRBJ2-1	TRBD1*01, TRBD2*02, TRBD2*01	TRBD1, TRBD2	11	19	24	27	7	2	9
3032	1.78E-04	TGCAGTGCTCCTGTACCTAGGACAGGGGACGAGCAGTACTTC	CSAPVPRTGDEQYF	TRBV20-1*06, TRBV20-1*03, TRBV20-1*01, TRBV20-1*04, TRBV20-1*05, TRBV20-1*02, TRBV20-1*07	TRBV20-1	TRBJ2-7*01	TRBJ2-7	TRBD1*01	TRBD1	8	19	27	28	10	0	10
3017	1.77E-04	TGCAGTGCTCACGCGACTAGCGGGCTCACAGATACGCAGTATTTT	CSAHATSGLTDTQYF	TRBV20-1*06, TRBV20-1*03, TRBV20-1*01, TRBV20-1*04, TRBV20-1*05, TRBV20-1*02, TRBV20-1*07	TRBV20-1	TRBJ2-3*01	TRBJ2-3	TRBD2*02, TRBD2*01	TRBD2	8	14	23	26	5	2	7
3016	1.77E-04	TGTGCCATCAGTGATCAACGGGACTAGCTCCCTACAATGAGCAGTTCTTC	CAISDQRD~APYNEQFF	TRBV10-3*01, TRBV10-3*02	TRBV10-3	TRBJ2-1*01	TRBJ2-1	TRBD2*02, TRBD2*01	TRBD2	13	19	27	30	5	2	7
3006	1.76E-04	TGCAGTGCTAGTGGGGGTTGGCCCTACGAGCAGTACTTC	CSASGGWPYEQYF	TRBV20-1*01, TRBV20-1*04, TRBV20-1*05, TRBV20-1*07	TRBV20-1	TRBJ2-7*01	TRBJ2-7	TRBD1*01, TRBD2*01	TRBD1, TRBD2	11	12	16	22	0	5	5
2987	1.75E-04	TGTGCCAGCAGACACCGAGTGGGGGGCTATGGCTACACCTTC	CASRHRVGGYGYTF	TRBV6-5*01	TRBV6-5	TRBJ1-2*01	TRBJ1-2	TRBD2*01	TRBD2	10	20	25	26	9	0	9
2971	1.74E-04	TGTGCCAGCAGTTCTCCGGACCGAGGCCCGACGAGCAGTACTTC	CASSSPD~RPDEQYF	TRBV12-4*01, TRBV12-3*01	TRBV12-4, TRBV12-3	TRBJ2-7*01	TRBJ2-7	TRBD1*01, TRBD2*02, TRBD2*01	TRBD1, TRBD2	12	17	20	30	4	9	13
2970	1.74E-04	TGTGCCAGCAGTGAAGGGCAGGAGAACACTGAAGCTTTCTTT	CASSEGQENTEAFF	TRBV6-4*02, TRBV6-4*01	TRBV6-4	TRBJ1-1*01	TRBJ1-1	TRBD1*01, TRBD2*02	TRBD1, TRBD2	13	18	21	23	4	1	5
2969	1.74E-04	TGTGCCAGCAGCGTAGGCAGTAATCAGCCCCAGCATTTT	CASSVGSNQPQHF	TRBV9*02, TRBV9*01	TRBV9	TRBJ1-5*01	TRBJ1-5	TRBD1*01, TRBD2*02, TRBD2*01	TRBD1, TRBD2	15	17	19	21	1	1	2
2968	1.74E-04	TGTGCCAGCAGTGAATCCACTAGCGGGAGTGATACGCAGTATTTT	CASSESTSGSDTQYF	TRBV6-1*01	TRBV6-1	TRBJ2-3*01	TRBJ2-3	TRBD2*02	TRBD2	14	18	28	30	3	1	4
2958	1.74E-04	TGTGCCACCAGCAGAGATCCGGGGGCCAGCTCCTACGAGCAGTACTTC	CATSRDPGASSYEQYF	TRBV15*02	TRBV15	TRBJ2-7*01	TRBJ2-7	TRBD1*01, TRBD2*01	TRBD1, TRBD2	11	20	25	29	8	3	11
2948	1.73E-04	TGTGCCAGCAGCTGCACCCCGGGACAGACAGTAGTGGATGGGCACAGATACGCAGTATTTT	CASSCTPGQT~*WMGTDTQYF	TRBV5-6*01	TRBV5-6	TRBJ2-3*01	TRBJ2-3	TRBD1*01	TRBD1	15	20	26	41	4	14	18
2946	1.73E-04	TGTGCCAGCAGCTCGACTGGGACCCTCGAGCAGTACTTC	CASSSTGTLEQYF	TRBV7-2*04, TRBV7-2*01	TRBV7-2	TRBJ2-7*01	TRBJ2-7	TRBD1*01, TRBD2*02, TRBD2*01	TRBD1, TRBD2	12	18	22	26	5	3	8
2903	1.70E-04	TGTGCCAGCAGCGTACCAGGGGCAGCCAAAACACCGGGGAGCTGTTTTTT	CASSVPGA~QNTGELFF	TRBV7-3*01	TRBV7-3	TRBJ2-2*01	TRBJ2-2	TRBD1*01	TRBD1	11	16	21	29	4	7	11
2900	1.70E-04	TGCAGTGCTAGAGATCCTGAGCGGAGGGGCCCCCCGACGAGCAGTACTTC	CSARDPER~GPPDEQYF	TRBV20-1*01, TRBV20-1*05, TRBV20-1*07	TRBV20-1	TRBJ2-7*01	TRBJ2-7	TRBD2*01	TRBD2	13	29	35	36	15	0	15
2895	1.70E-04	TGTGCCAGCAGTGAATCCAAAAGAGCGACTAGCGGACAGCCCAATGAGCAGTTCTTC	CASSESKRATSGQPNEQFF	TRBV25-1*01	TRBV25-1	TRBJ2-1*01	TRBJ2-1	TRBD2*02, TRBD2*01	TRBD2	15	26	34	41	10	6	16
2893	1.70E-04	TGTGCCAGCAGTGGCCTACAGGGGCCCGCCTACAATGAGCAGTTCTTC	CASSGLQGPAYNEQFF	TRBV25-1*01	TRBV25-1	TRBJ2-1*01	TRBJ2-1	TRBD1*01	TRBD1	12	17	23	28	4	4	8
2885	1.69E-04	TGTGCCACCAGCAGAGATACCACCGGGGAGCTGTTTTTT	CATSRDTTGELFF	TRBV15*02	TRBV15	TRBJ2-2*01	TRBJ2-2	TRBD2*02	TRBD2	11	13	15	20	1	4	5
2878	1.69E-04	TGTGCCAGCACCGTCCCAGCGTGGGCTTTGGAGACCCAGTACTTC	CASTVPAWALETQYF	TRBV2*01, TRBV2*02, TRBV2*03	TRBV2	TRBJ2-5*01	TRBJ2-5	TRBD1*01, TRBD2*02, TRBD2*01	TRBD1, TRBD2	9	12	16	30	2	13	15
2874	1.69E-04	TGCAGTGCTTCCCTTGAGGACGGCTGGGAGCAGTACTTC	CSASLEDGWEQYF	TRBV20-1*06, TRBV20-1*03, TRBV20-1*01, TRBV20-1*04, TRBV20-1*05, TRBV20-1*02, TRBV20-1*07	TRBV20-1	TRBJ2-7*01	TRBJ2-7	TRBD1*01, TRBD2*02, TRBD2*01	TRBD1, TRBD2	8	17	20	27	8	6	14
2873	1.69E-04	TGTGCCAGCAGTTTTCGGGGGGCAAATGGCTACACCTTC	CASSFRGANGYTF	TRBV12-4*01, TRBV12-3*01	TRBV12-4, TRBV12-3	TRBJ1-2*01	TRBJ1-2	TRBD2*01	TRBD2	13	15	21	25	1	3	4
2871	1.68E-04	TGTGCCAGCAGTTAGGCGGTGAATAAAGCACAGATACGCAGTATTTT	CASS*AVN~STDTQYF	TRBV6-5*01	TRBV6-5	TRBJ2-3*01	TRBJ2-3	TRBD2*02, TRBD2*01	TRBD2	11	15	18	26	3	7	10
2870	1.68E-04	TGTGCCAGCAGTTACCTCGGAGGGAGGGTGCAGTACTTC	CASSYLGGRVQYF	TRBV6-5*01	TRBV6-5	TRBJ2-7*01	TRBJ2-7	TRBD2*02	TRBD2	14	21	27	29	6	1	7
2859	1.68E-04	TGCAGTGCTAACAGGGTTGAGAGAGTGGAAACACCATATATTTT	CSANRVE~SGNTIYF	TRBV20-1*06, TRBV20-1*03, TRBV20-1*01, TRBV20-1*04, TRBV20-1*05, TRBV20-1*02, TRBV20-1*07	TRBV20-1	TRBJ1-3*01	TRBJ1-3	TRBD1*01	TRBD1	9	10	15	25	0	9	9
2857	1.68E-04	TGTGCCAGCAGCGAACTAGCGTTCGGGGGTGAGCAGTACTTC	CASSELAFGGEQYF	TRBV9*02, TRBV9*01	TRBV9	TRBJ2-7*01	TRBJ2-7	TRBD2*02, TRBD2*01	TRBD2	12	14	20	30	1	9	10
2853	1.67E-04	TGTGCCACCAGCGGTTACGGGACTCCTGGGGGTAGCCCTTCTGGGGGGACCCAGTACTTC	CATSGYGTPGGSPSGGTQYF	TRBV15*02	TRBV15	TRBJ2-5*01	TRBJ2-5	TRBD2*02, TRBD2*01	TRBD2	11	18	23	47	6	23	29
2845	1.67E-04	TGCAGTGCTAGAGATCGAGGGGGACTACCCCTCCTACGAGCAGTACTTC	CSARDRGG~YPSYEQYF	TRBV20-1*01, TRBV20-1*05, TRBV20-1*07	TRBV20-1	TRBJ2-7*01	TRBJ2-7	TRBD2*02, TRBD2*01	TRBD2	13	20	26	30	6	3	9
2823	1.66E-04	TGCAGTGGAAGAGGACTAGCGGACCTCCTACGAGCAGTACTTC	CSGRGLA~TSYEQYF	TRBV20-1*06, TRBV20-1*03, TRBV20-1*01, TRBV20-1*04, TRBV20-1*05, TRBV20-1*02, TRBV20-1*07	TRBV20-1	TRBJ2-7*01	TRBJ2-7	TRBD2*02, TRBD2*01	TRBD2	6	12	21	24	5	2	7
2817	1.65E-04	TGTGCCACCAGTGATGGCAAACAGGGGACCTATGGCTACACCTTC	CATSDGKQGTYGYTF	TRBV24-1*01	TRBV24-1	TRBJ1-2*01	TRBJ1-2	TRBD1*01	TRBD1	14	20	26	29	5	2	7
2816	1.65E-04	TGCAGTGCTAGGGGGGGACCGCATGGCTACACCTTC	CSARGGPHGYTF	TRBV20-1*01, TRBV20-1*04, TRBV20-1*05, TRBV20-1*07	TRBV20-1	TRBJ1-2*01	TRBJ1-2	TRBD2*01	TRBD2	10	11	16	22	0	5	5
2814	1.65E-04	TGCAGTGCCCTTACTAGCGGGAGTGGGCGAGCAGTACTTC	CSALTSG~VGEQYF	TRBV20-1*06, TRBV20-1*03, TRBV20-1*01, TRBV20-1*04, TRBV20-1*05, TRBV20-1*02, TRBV20-1*07	TRBV20-1	TRBJ2-7*01	TRBJ2-7	TRBD2*02	TRBD2	7	12	22	27	4	4	8
2804	1.64E-04	TGCAGTGCTACGGGGGTTACAGTTGGGAGCTCCTACAATGAGCAGTTCTTC	CSATGVTVGSSYNEQFF	TRBV20-1*06, TRBV20-1*03, TRBV20-1*01, TRBV20-1*04, TRBV20-1*05, TRBV20-1*02, TRBV20-1*07	TRBV20-1	TRBJ2-1*01	TRBJ2-1	TRBD2*01	TRBD2	9	10	15	29	0	13	13
2804	1.64E-04	TGTGCCAGCAGCCAAGAAGGGACAGCCTATGGCTACACCTTC	CASSQEGTAYGYTF	TRBV4-2*01	TRBV4-2	TRBJ1-2*01	TRBJ1-2	TRBD1*01	TRBD1	10	18	24	26	7	1	8
2804	1.64E-04	TGCAGTGCTAGTCTTAAGAGCAGTACTTC	CSASL~EQYF	TRBV20-1*01, TRBV20-1*04, TRBV20-1*05, TRBV20-1*07	TRBV20-1	TRBJ2-7*01	TRBJ2-7	TRBD2*02	TRBD2	11	-1	-1	17	-1	-1	5
2798	1.64E-04	TGTGCCAGCAGCCACACCGGGACAGGGGTAGAGACCCAGTACTTC	CASSHTGTGVETQYF	TRBV2*01, TRBV2*02, TRBV2*03	TRBV2	TRBJ2-5*01	TRBJ2-5	TRBD1*01	TRBD1	10	18	27	29	7	1	8
2797	1.64E-04	TGCAGTGCTGCCCCGGGTAGCAATCAGCCCCAGCATTTT	CSAAPGSNQPQHF	TRBV20-1*06, TRBV20-1*03, TRBV20-1*01, TRBV20-1*04, TRBV20-1*05, TRBV20-1*02, TRBV20-1*07	TRBV20-1	TRBJ1-5*01	TRBJ1-5	TRBD1*01, TRBD2*01	TRBD1, TRBD2	8	9	13	17	0	3	3
2795	1.64E-04	TGTGCCAGCAGCCAAAGGGGAGGCTACGAGCAGTACTTC	CASSQRGGYEQYF	TRBV4-2*01	TRBV4-2	TRBJ2-7*01	TRBJ2-7	TRBD2*02	TRBD2	11	17	22	23	5	0	5
2793	1.64E-04	TGTGCCAGCAGCGTAGCTTACCAGGGAGATGAGCAGTTCTTC	CASSVAYQGDEQFF	TRBV9*02, TRBV9*01	TRBV9	TRBJ2-1*01	TRBJ2-1	TRBD1*01, TRBD2*02	TRBD1, TRBD2	15	21	25	28	5	2	7
2791	1.64E-04	TGTGCCACCAGCAGAGCACCAGCGGGAGGAGCAGATACGCAGTATTTT	CATSRAPAGGADTQYF	TRBV15*02	TRBV15	TRBJ2-3*01	TRBJ2-3	TRBD2*02	TRBD2	11	20	28	31	8	2	10
2781	1.63E-04	TGTGCCAGCAGTGGGACTAGCGGGAGCACAGATACGCAGTATTTT	CASSGTSGSTDTQYF	TRBV6-4*02, TRBV6-4*01	TRBV6-4	TRBJ2-3*01	TRBJ2-3	TRBD2*02, TRBD2*01	TRBD2	12	13	23	24	0	0	0
2775	1.63E-04	TGCAGTGCTAGAGATGTCGACAGGGGGGAGAATTCACCCCTCCACTTT	CSARDVDRGENSPLHF	TRBV20-1*01, TRBV20-1*05, TRBV20-1*07	TRBV20-1	TRBJ1-6*01	TRBJ1-6	TRBD1*01	TRBD1	13	18	26	30	4	3	7
2766	1.62E-04	TGCAGTGCTAGTGGAGTAGCGGGAGGGCCCTACGAGCAGTACTTC	CSASGVAGGPYEQYF	TRBV20-1*01, TRBV20-1*04, TRBV20-1*05, TRBV20-1*07	TRBV20-1	TRBJ2-7*01	TRBJ2-7	TRBD2*02	TRBD2	11	16	26	28	4	1	5
2736	1.60E-04	TGTGCCAGTAGTATCGGGGCAGGGAGTGGGACAGATACGCAGTATTTT	CASSIGAGSGTDTQYF	TRBV19*01, TRBV19*02	TRBV19	TRBJ2-3*01	TRBJ2-3	TRBD1*01, TRBD2*02, TRBD2*01	TRBD1, TRBD2	13	19	23	30	5	6	11
2733	1.60E-04	TGTGCCACCATTAATAGCGGTTCTAGCACAGATACGCAGTATTTT	CATINSGSSTDTQYF	TRBV10-3*01, TRBV10-3*02	TRBV10-3	TRBJ2-3*01	TRBJ2-3	TRBD2*02, TRBD2*01	TRBD2	6	14	19	24	7	4	11
2725	1.60E-04	TGCAGTGCTAGGGCGGACAGGGAGGTCACTGAAGCTTTCTTT	CSARADREVTEAFF	TRBV20-1*01, TRBV20-1*04, TRBV20-1*05, TRBV20-1*07	TRBV20-1	TRBJ1-1*01	TRBJ1-1	TRBD1*01	TRBD1	10	14	21	26	3	4	7
2724	1.60E-04	TGTGCCAGCAGCCAAGATAATCCGGGACAGGGCACAGATACGCAGTATTTT	CASSQDNPGQGTDTQYF	TRBV4-2*01	TRBV4-2	TRBJ2-3*01	TRBJ2-3	TRBD1*01	TRBD1	16	23	30	31	6	0	6
2722	1.60E-04	TGCAGTGCTCGGGACGGAGGGGAAAGCCAGCCCCAGCATTTT	CSARDGGESQPQHF	TRBV20-1*01, TRBV20-1*04, TRBV20-1*05, TRBV20-1*07	TRBV20-1	TRBJ1-5*01	TRBJ1-5	TRBD2*02	TRBD2	8	15	20	27	6	6	12
2720	1.60E-04	TGTGCCAGCAGCGTAGCCTATCGGGCAACTAATGAAAAACTGTTTTTT	CASSVAYRATNEKLFF	TRBV9*02, TRBV9*01	TRBV9	TRBJ1-4*01	TRBJ1-4	TRBD2*02, TRBD2*01	TRBD2	15	21	24	25	5	0	5
2719	1.60E-04	TGTGCCAACGATCCCAAGCTGGAGACCAGACAATGAGCAGTTCTTC	CANDPKLE~PDNEQFF	TRBV10-3*01, TRBV10-3*02	TRBV10-3	TRBJ2-1*01	TRBJ2-1	TRBD1*01, TRBD2*02, TRBD2*01	TRBD1, TRBD2	6	11	14	29	4	14	18
2717	1.59E-04	TGCAGTGCTAGACAGGGTGACTATGGCTACACCTTC	CSARQGDYGYTF	TRBV20-1*01, TRBV20-1*05, TRBV20-1*07	TRBV20-1	TRBJ1-2*01	TRBJ1-2	TRBD1*01	TRBD1	11	12	16	19	0	2	2
2717	1.59E-04	TGCAGTGCAAACAGGGGGAATCAGCCCCAGCATTTT	CSANRGNQPQHF	TRBV20-1*06, TRBV20-1*03, TRBV20-1*01, TRBV20-1*04, TRBV20-1*05, TRBV20-1*02, TRBV20-1*07	TRBV20-1	TRBJ1-5*01	TRBJ1-5	TRBD1*01	TRBD1	7	10	17	18	2	0	2
2711	1.59E-04	TGCAGTGCTAGAGATCGGTTTCAGTACTTC	CSARDRFQYF	TRBV20-1*01, TRBV20-1*05, TRBV20-1*07	TRBV20-1	TRBJ2-7*01	TRBJ2-7	TRBD2*02, TRBD2*01	TRBD2	13	15	17	21	1	3	4
2702	1.59E-04	TGCGCCAGCAGTCCCGGGACTAGCGGGATTAGGGAGCAGTACTTC	CASSPGTSGIREQYF	TRBV10-1*02, TRBV10-1*01	TRBV10-1	TRBJ2-7*01	TRBJ2-7	TRBD2*02	TRBD2	11	15	27	33	3	5	8
2694	1.58E-04	TGCAGTGCTAGAGATCCGGGACAGGACTATGGCTACACCTTC	CSARDPGQDYGYTF	TRBV20-1*01, TRBV20-1*05, TRBV20-1*07	TRBV20-1	TRBJ1-2*01	TRBJ1-2	TRBD1*01	TRBD1	13	17	24	25	3	0	3
2693	1.58E-04	TGCGCCAGCAGCCAAGTTCCAGGGACGTGATTATAGCAATCAGCCCCAGCATTTT	CASSQVPGT~DYSNQPQHF	TRBV4-1*02, TRBV4-1*01	TRBV4-1	TRBJ1-5*01	TRBJ1-5	TRBD1*01, TRBD2*02, TRBD2*01	TRBD1, TRBD2	15	21	25	33	5	7	12
2693	1.58E-04	TGCGCCAGCAGCCAAGTACTACGCGGGAGGGTGGTCGAGCAGTACTTC	CASSQVLRGRVVEQYF	TRBV4-1*02, TRBV4-1*01	TRBV4-1	TRBJ2-7*01	TRBJ2-7	TRBD2*02	TRBD2	15	22	30	35	6	4	10
2680	1.57E-04	TGTGCCAGCAGTTACCAACTAGCGGGAGATTGGAGTACTTC	CASSYQL~GRLEYF	TRBV6-5*01	TRBV6-5	TRBJ2-7*01	TRBJ2-7	TRBD2*02	TRBD2	14	17	27	33	2	5	7
2669	1.57E-04	TGTGCCAGCAGCGCCCCCAGGGCAGCGAGGCCTAAGTACGAGCAGTACTTC	CASSAPRAARPKYEQYF	TRBV7-9*03, TRBV7-9*01, TRBV7-9*04, TRBV7-9*02	TRBV7-9	TRBJ2-7*01	TRBJ2-7	TRBD1*01	TRBD1	11	12	17	36	0	18	18
2668	1.57E-04	TGCAGTGCTATGGGATCGATCAACTATGGCTACACCTTC	CSAMGSINYGYTF	TRBV20-1*06, TRBV20-1*03, TRBV20-1*01, TRBV20-1*04, TRBV20-1*05, TRBV20-1*02, TRBV20-1*07	TRBV20-1	TRBJ1-2*01	TRBJ1-2	TRBD1*01, TRBD2*02, TRBD2*01	TRBD1, TRBD2	9	11	14	21	1	6	7
2663	1.56E-04	TGTGCCAGCAGCGTAGCTAACACCGGGGAGCTGTTTTTT	CASSVANTGELFF	TRBV9*02, TRBV9*01	TRBV9	TRBJ2-2*01	TRBJ2-2	TRBD2*02, TRBD2*01	TRBD2	10	13	16	18	2	1	3
2661	1.56E-04	TGTGCCAGCAGCAGCTCCGGACAGGGAAACTATGGCTACACCTTC	CASSSSGQGNYGYTF	TRBV7-8*01, TRBV7-8*03	TRBV7-8	TRBJ1-2*01	TRBJ1-2	TRBD1*01	TRBD1	11	18	25	27	6	1	7
2642	1.55E-04	TGCAGTGCTAGCCCGGGGACCCTCTTGGCAATCAGCCCCAGCATTTT	CSASPGTL~GNQPQHF	TRBV20-1*06, TRBV20-1*03, TRBV20-1*01, TRBV20-1*04, TRBV20-1*05, TRBV20-1*02, TRBV20-1*07	TRBV20-1	TRBJ1-5*01	TRBJ1-5	TRBD1*01, TRBD2*02, TRBD2*01	TRBD1, TRBD2	10	15	19	27	4	7	11
2636	1.55E-04	TGTGCCTCCATCCCCGGACAGCCTAACTATGGCTACACCTTC	CASIPGQPNYGYTF	TRBV10-3*01, TRBV10-3*02	TRBV10-3	TRBJ1-2*01	TRBJ1-2	TRBD1*01	TRBD1	5	15	20	22	9	1	10
2616	1.53E-04	TGCAGTGCTAGAGCACCACTTGGTGAAAAACTGTTTTTT	CSARAPLGEKLFF	TRBV20-1*01, TRBV20-1*04, TRBV20-1*05, TRBV20-1*07	TRBV20-1	TRBJ1-4*01	TRBJ1-4	TRBD2*02, TRBD2*01	TRBD2	12	17	19	23	4	3	7
2614	1.53E-04	TGTGCCAGCAGTGATGGGACTAGCACAGATACGCAGTATTTT	CASSDGTSTDTQYF	TRBV6-4*02, TRBV6-4*01	TRBV6-4	TRBJ2-3*01	TRBJ2-3	TRBD2*02, TRBD2*01	TRBD2	11	15	20	21	3	0	3
2613	1.53E-04	TGTGCCAGCCACCCGGGACAGGGGCTCCTGAACACTGAAGCTTTCTTT	CASHPGQGLLNTEAFF	TRBV25-1*01	TRBV25-1	TRBJ1-1*01	TRBJ1-1	TRBD1*01	TRBD1	8	14	23	28	5	4	9
2612	1.53E-04	TGTGCCAGCAGTGAAGCAGGGGGCGCAGATACGCAGTATTTT	CASSEAGGADTQYF	TRBV6-4*02, TRBV6-4*01	TRBV6-4	TRBJ2-3*01	TRBJ2-3	TRBD1*01	TRBD1	13	16	23	25	2	1	3
2603	1.53E-04	TGTGCCATCAGCCAGGACAGAAGCTCCTACGAGCAGTACTTC	CAISQDRSSYEQYF	TRBV10-3*01, TRBV10-3*02	TRBV10-3	TRBJ2-7*01	TRBJ2-7	TRBD1*01	TRBD1	10	14	19	23	3	3	6
2602	1.53E-04	TGTGCCAGCAGACCGGGACAGCCCCCCTACGAGCAGTACTTC	CASRPGQPPYEQYF	TRBV2*01, TRBV2*02, TRBV2*03	TRBV2	TRBJ2-7*01	TRBJ2-7	TRBD1*01	TRBD1	10	14	20	33	3	12	15
2597	1.52E-04	TGTGCCAGCAGTGAAAGGACTAGCGGGGGGTCCGAGCAGTACTTC	CASSERTSGGSEQYF	TRBV2*01, TRBV2*03	TRBV2	TRBJ2-7*01	TRBJ2-7	TRBD2*01	TRBD2	14	16	29	32	1	2	3
2589	1.52E-04	TGTGCCAGCACGAGCAGTCCTATGGCTACACCTTC	CASTSS~YGYTF	TRBV2*01, TRBV2*02, TRBV2*03	TRBV2	TRBJ1-2*01	TRBJ1-2	TRBD2*02, TRBD2*01	TRBD2	9	15	18	19	5	0	5
2574	1.51E-04	TGCGCCAGCAGTGAGTCAAGACATACGCAGTATTTT	CASSESRHTQYF	TRBV10-2*01	TRBV10-2	TRBJ2-3*01	TRBJ2-3	TRBD1*01, TRBD2*02, TRBD2*01	TRBD1, TRBD2	16	19	21	22	2	0	2
2570	1.51E-04	TGCAGTGCTAGACTGCGGGGCTCTGGAAACACCATATATTTT	CSARLRGSGNTIYF	TRBV20-1*01, TRBV20-1*04, TRBV20-1*05, TRBV20-1*07	TRBV20-1	TRBJ1-3*01	TRBJ1-3	TRBD2*01	TRBD2	11	14	19	20	2	0	2
2536	1.49E-04	TGCAGTGCTAGAGACCCACTAGCGGGAGACTACGAGCAGTACTTC	CSARDPLAGDYEQYF	TRBV20-1*01, TRBV20-1*05, TRBV20-1*07	TRBV20-1	TRBJ2-7*01	TRBJ2-7	TRBD2*02	TRBD2	13	17	27	29	3	1	4
2524	1.48E-04	TGTGCCAGCAGCCCCCGAGGGACGCCGGGGGACTATGGCTACACCTTC	CASSPRGTPGDYGYTF	TRBV7-8*01, TRBV7-8*03	TRBV7-8	TRBJ1-2*01	TRBJ1-2	TRBD2*01	TRBD2	12	25	30	31	12	0	12
2523	1.48E-04	TGCAGCGTTGAGGTGGGAGAGACTGAAGCTTTCTTT	CSVEVGETEAFF	TRBV29-1*01	TRBV29-1	TRBJ1-1*01	TRBJ1-1	TRBD2*02	TRBD2	10	14	18	21	3	2	5
2515	1.48E-04	TGCGCCAGCAGTGAGTTAGGCACACGAGCAGTACTTC	CASSEL~AHEQYF	TRBV10-1*01	TRBV10-1	TRBJ2-7*01	TRBJ2-7	TRBD1*01, TRBD2*02, TRBD2*01	TRBD1, TRBD2	15	17	19	23	1	3	4
2511	1.47E-04	TGCAGCCCCAGGCCGGGACTAAACTACGAGCAGTACTTC	CSPRPGLNYEQYF	TRBV20-1*06, TRBV20-1*03, TRBV20-1*01, TRBV20-1*04, TRBV20-1*05, TRBV20-1*02, TRBV20-1*07	TRBV20-1	TRBJ2-7*01	TRBJ2-7	TRBD2*02, TRBD2*01	TRBD2	4	14	20	23	9	2	11
2498	1.47E-04	TGTGCCAGCAGTGACAGTAGGGGAATAGGTGGCTACACCTTC	CASSDSRGIGGYTF	TRBV2*01, TRBV2*02, TRBV2*03	TRBV2	TRBJ1-2*01	TRBJ1-2	TRBD1*01	TRBD1	13	18	22	29	4	6	10
2490	1.46E-04	TGCAGTGCTAGAGAAGTCCCGGACCCCATCTACGAGCAGTACTTC	CSAREVPDPIYEQYF	TRBV20-1*01, TRBV20-1*05, TRBV20-1*07	TRBV20-1	TRBJ2-7*01	TRBJ2-7	TRBD2*02, TRBD2*01	TRBD2	13	14	19	29	0	9	9
2489	1.46E-04	TGCAGTGTCTCTCGTGACAGAGGATCTTCACCCCTCCACTTT	CSVSRDRGSSPLHF	TRBV20-1*06, TRBV20-1*03, TRBV20-1*01, TRBV20-1*04, TRBV20-1*05, TRBV20-1*02, TRBV20-1*07	TRBV20-1	TRBJ1-6*01	TRBJ1-6	TRBD1*01	TRBD1	6	15	19	26	8	6	14
2477	1.45E-04	TGCAGTGCTAGAGATCCGCGGGTGGACAATGAGCAGTTCTTC	CSARDPRVDNEQFF	TRBV20-1*01, TRBV20-1*05, TRBV20-1*07	TRBV20-1	TRBJ2-1*01	TRBJ2-1	TRBD2*02, TRBD2*01	TRBD2	13	17	21	25	3	3	6
2474	1.45E-04	TGTGCCAGCAGCTTAGATTTGAATTGGGAAAACACCATATATTTT	CASSLDLNWENTIYF	TRBV7-8*01	TRBV7-8	TRBJ1-3*01	TRBJ1-3	TRBD1*01, TRBD2*02, TRBD2*01	TRBD1, TRBD2	15	25	28	29	9	0	9
2473	1.45E-04	TGTGCCAGTACCCTGGGACTAGGAAACAATGAGCAGTTCTTC	CASTLGLGNNEQFF	TRBV19*01, TRBV19*03, TRBV19*02	TRBV19	TRBJ2-1*01	TRBJ2-1	TRBD2*02, TRBD2*01	TRBD2	9	14	21	25	4	3	7
2472	1.45E-04	TGTGCCAGTCGCAGTATAGGGACTAGCGGTCTAGATACGCAGTATTTT	CASRSIGTSGLDTQYF	TRBV2*01, TRBV2*02, TRBV2*03	TRBV2	TRBJ2-3*01	TRBJ2-3	TRBD2*02, TRBD2*01	TRBD2	7	18	28	32	10	3	13
2468	1.45E-04	TGCAGTGCTAGAGCCAGGGGGAAGTCATACAATGAGCAGTTCTTC	CSARARGKSYNEQFF	TRBV20-1*01, TRBV20-1*04, TRBV20-1*05, TRBV20-1*07	TRBV20-1	TRBJ2-1*01	TRBJ2-1	TRBD1*01	TRBD1	12	14	20	27	1	6	7
2467	1.45E-04	TGTGCCAGCAGCGTAGATGACGGAGCCAATCAGCCCCAGCATTTT	CASSVDDGANQPQHF	TRBV9*02, TRBV9*01	TRBV9	TRBJ1-5*01	TRBJ1-5	TRBD2*02	TRBD2	15	21	24	26	5	1	6
2467	1.45E-04	TGTGCCAGCAGGACCGGGACTAGCGATCACGAGCAGTACTTC	CASRTGTSDHEQYF	TRBV2*01, TRBV2*02, TRBV2*03	TRBV2	TRBJ2-7*01	TRBJ2-7	TRBD2*02, TRBD2*01	TRBD2	10	15	24	28	4	3	7
2439	1.43E-04	TGCAGTGCTAGCACAGATACGCAGTATTTT	CSASTDTQYF	TRBV20-1*06, TRBV20-1*03, TRBV20-1*01, TRBV20-1*04, TRBV20-1*05, TRBV20-1*02, TRBV20-1*07	TRBV20-1	TRBJ2-3*01	TRBJ2-3	TRBD2*02, TRBD2*01	TRBD2	9	-1	-1	10	-1	-1	0
2438	1.43E-04	TGTGCCAGCAGTACCGGGCCGAACACAGATACGCAGTATTTT	CASSTGPNTDTQYF	TRBV7-7*01, TRBV7-7*02	TRBV7-7	TRBJ2-3*01	TRBJ2-3	TRBD1*01, TRBD2*02, TRBD2*01	TRBD1, TRBD2	10	15	18	23	4	4	8
2437	1.43E-04	TGTGCCAGCAGCTTGGACAGGGCAATCAGCCCCAGCATTTT	CASSLDR~NQPQHF	TRBV7-9*01, TRBV7-9*02	TRBV7-9	TRBJ1-5*01	TRBJ1-5	TRBD1*01	TRBD1	13	14	20	21	0	0	0
2435	1.43E-04	TGTGCCAGTAGTATTAGTAGGTTTAGGTATCAGCCCCAGCATTTT	CASSISRFRYQPQHF	TRBV19*01, TRBV19*02	TRBV19	TRBJ1-5*01	TRBJ1-5	TRBD2*02, TRBD2*01	TRBD2	13	14	17	28	0	10	10
2434	1.43E-04	TGCAGTGCCGACCGACGGGACCACCTCCACTTT	CSADRRDHLHF	TRBV20-1*06, TRBV20-1*03, TRBV20-1*01, TRBV20-1*04, TRBV20-1*05, TRBV20-1*02, TRBV20-1*07	TRBV20-1	TRBJ1-6*01	TRBJ1-6	TRBD1*01, TRBD2*02, TRBD2*01	TRBD1, TRBD2	7	16	20	23	8	2	10
2427	1.42E-04	TGTGCCATCAATCAGGACAGAGGGAACGAGCAGTACTTC	CAINQDRGNEQYF	TRBV10-3*01, TRBV10-3*02	TRBV10-3	TRBJ2-7*01	TRBJ2-7	TRBD1*01	TRBD1	9	14	19	25	4	5	9
2410	1.41E-04	TGTGCCAGCAGCGTACGAGGGGGCGCGGAATACGAGCAGTACTTC	CASSVRGGAEYEQYF	TRBV2*01, TRBV2*03	TRBV2	TRBJ2-7*01	TRBJ2-7	TRBD1*01	TRBD1	10	17	23	30	6	6	12
2407	1.41E-04	TGTGCCAGTAACGTTGACACCAACTATGGCTACACCTTC	CASNVDTNYGYTF	TRBV19*01, TRBV19*03, TRBV19*02	TRBV19	TRBJ1-2*01	TRBJ1-2	TRBD1*01	TRBD1	9	15	18	21	5	2	7
2398	1.41E-04	TGTGCCACCAGCAGGGGGCCAGCCTCCTACGAGCAGTACTTC	CATSRGPASYEQYF	TRBV15*02	TRBV15	TRBJ2-7*01	TRBJ2-7	TRBD1*01	TRBD1	11	12	18	23	0	4	4
2390	1.40E-04	TGCAGTGCTAGAGCCCCCCAAGAGAACACCGGGGAGCTGTTTTTT	CSARAPQENTGELFF	TRBV20-1*01, TRBV20-1*04, TRBV20-1*05, TRBV20-1*07	TRBV20-1	TRBJ2-2*01	TRBJ2-2	TRBD2*01	TRBD2	12	13	18	23	0	4	4
2389	1.40E-04	TGTGCCAGCAGCGGCCCAGCGGGAAACACCGGGGAGCTGTTTTTT	CASSGPAGNTGELFF	TRBV9*02, TRBV9*01, TRBV9*03	TRBV9	TRBJ2-2*01	TRBJ2-2	TRBD2*02	TRBD2	12	17	23	24	4	0	4
2388	1.40E-04	TGTGCCAGTAGTCAACAACAGAGACGCTCCTATAATTCACCCCTCCACTTT	CASSQQQRRSYNSPLHF	TRBV19*01, TRBV19*03, TRBV19*02	TRBV19	TRBJ1-6*01	TRBJ1-6	TRBD1*01	TRBD1	11	17	20	26	5	5	10
2388	1.40E-04	TGTGCCAGCAGCGCACCTCCCAGGGGCAAGTACTTC	CASSAPPRGKYF	TRBV6-1*01	TRBV6-1	TRBJ2-7*01	TRBJ2-7	TRBD1*01, TRBD2*02	TRBD1, TRBD2	10	20	25	28	9	2	11
2367	1.39E-04	TGTGCCAGCAGCGCACATGACCTTGGAAACACCATATATTTT	CASSAHDLGNTIYF	TRBV9*02, TRBV9*01	TRBV9	TRBJ1-3*01	TRBJ1-3	TRBD1*01, TRBD2*02, TRBD2*01	TRBD1, TRBD2	11	18	20	23	6	2	8
2356	1.38E-04	TGTGCCATCAGTGACAGCGGCGAAAACACCATATATTTT	CAISDSGENTIYF	TRBV10-3*01, TRBV10-3*02	TRBV10-3	TRBJ1-3*01	TRBJ1-3	TRBD2*02, TRBD2*01	TRBD2	13	15	19	23	1	3	4
2355	1.38E-04	TGTGCCAGCAGCCTAGCGGGAGGGATCTACGAGCAGTACTTC	CASSLAGGIYEQYF	TRBV12-4*01, TRBV12-3*01	TRBV12-4, TRBV12-3	TRBJ2-7*01	TRBJ2-7	TRBD2*02	TRBD2	10	12	23	26	1	2	3
2353	1.38E-04	TGTGCCATCAGGCCGGACAGGGGAGGTTCCGAGCAGTACTTC	CAIRPDRGGSEQYF	TRBV10-3*01, TRBV10-3*02	TRBV10-3	TRBJ2-7*01	TRBJ2-7	TRBD1*01	TRBD1	10	14	22	29	3	6	9
2348	1.38E-04	TGTGCCACCAGCAGAGATCGGACAGGGAACACTGAAGCTTTCTTT	CATSRDRTGNTEAFF	TRBV15*02	TRBV15	TRBJ1-1*01	TRBJ1-1	TRBD1*01	TRBD1	11	19	25	26	7	0	7
2346	1.38E-04	TGCAGTGCTAGAGACGGACAGGGGGACACCGGGGAGCTGTTTTTT	CSARDGQGDTGELFF	TRBV20-1*01, TRBV20-1*05, TRBV20-1*07	TRBV20-1	TRBJ2-2*01	TRBJ2-2	TRBD1*01	TRBD1	13	15	24	25	1	0	1
2344	1.38E-04	TGTGCCATCAAACAGGGATTGAGGAGATACGCAGTATTTT	CAIKQGL~GDTQYF	TRBV10-3*01, TRBV10-3*02	TRBV10-3	TRBJ2-3*01	TRBJ2-3	TRBD1*01	TRBD1	9	11	16	24	1	7	8
2338	1.37E-04	TGTGCCAGCAGCATATAGGAGACTAGCGGGCCCCCTACGAGCAGTACTTC	CASSI*ET~RAPYEQYF	TRBV7-6*01, TRBV7-6*02	TRBV7-6	TRBJ2-7*01	TRBJ2-7	TRBD2*02, TRBD2*01	TRBD2	11	20	29	33	8	3	11
2328	1.37E-04	TGCGCCAGCAGCCAACACAGGCATAGCAATCAGCCCCAGCATTTT	CASSQHRHSNQPQHF	TRBV4-1*02, TRBV4-1*01	TRBV4-1	TRBJ1-5*01	TRBJ1-5	TRBD1*01	TRBD1	14	16	20	23	1	2	3
2325	1.36E-04	TGCAGTGCTAGAGATGGCAGGGAAGAGCAGCCCCAGCATTTT	CSARDGREEQPQHF	TRBV20-1*01, TRBV20-1*05, TRBV20-1*07	TRBV20-1	TRBJ1-5*01	TRBJ1-5	TRBD1*01	TRBD1	13	17	21	27	3	5	8
2324	1.36E-04	TGTGCCAGCAGCCATGACCCTCCTAACGGAGGACTGAAGCTTTCTTT	CASSHDPP~RRTEAFF	TRBV4-2*01	TRBV4-2	TRBJ1-1*01	TRBJ1-1	TRBD2*02	TRBD2	13	17	22	32	3	9	12
2324	1.36E-04	TGTGCCATCAGTGGGCGGGGGGGATACAATGAGCAGTTCTTC	CAISGRGGYNEQFF	TRBV10-3*01, TRBV10-3*02	TRBV10-3	TRBJ2-1*01	TRBJ2-1	TRBD2*01	TRBD2	12	14	22	24	1	1	2
2321	1.36E-04	TGTGCCAGCAGCGCGGGACTAGGCGAGCAGTACTTC	CASSAGLGEQYF	TRBV2*01, TRBV2*02, TRBV2*03	TRBV2	TRBJ2-7*01	TRBJ2-7	TRBD2*02, TRBD2*01	TRBD2	10	14	21	23	3	1	4
2310	1.36E-04	TGTGCCAGCAGTGAAGAGGCAGGGGGGACCTACGAGCAGTACTTC	CASSEEAGGTYEQYF	TRBV6-1*01	TRBV6-1	TRBJ2-7*01	TRBJ2-7	TRBD1*01	TRBD1	15	19	25	28	3	2	5
2309	1.35E-04	TGCAGTGCTAGAGATCCCCGAGAGCCCTACGAGCAGTACTTC	CSARDPREPYEQYF	TRBV20-1*01, TRBV20-1*05, TRBV20-1*07	TRBV20-1	TRBJ2-7*01	TRBJ2-7	TRBD2*01	TRBD2	13	15	19	25	1	5	6
2304	1.35E-04	TGTGCCACCAGCGCAGGACACACAGGGGGTCAAGAGACCCAGTACTTC	CATSAGHTGGQETQYF	TRBV15*02	TRBV15	TRBJ2-5*01	TRBJ2-5	TRBD1*01	TRBD1	11	21	28	30	9	1	10
2282	1.34E-04	TGCGCCAGCCGCAGGGAGGGGAACTATGGCTACACCTTC	CASRREGNYGYTF	TRBV5-1*01, TRBV5-1*02	TRBV5-1	TRBJ1-2*01	TRBJ1-2	TRBD2*02	TRBD2	8	13	19	21	4	1	5
2276	1.34E-04	TGCGCCGACGGACTAGAGATCTCCTACGAGCAGTACTTC	CADGLEISYEQYF	TRBV10-2*01	TRBV10-2	TRBJ2-7*01	TRBJ2-7	TRBD2*02, TRBD2*01	TRBD2	5	9	15	20	3	4	7
2275	1.33E-04	TGCAGTGCTAGAGAACGGGACAGGGGGCTAAATTTGCCAGCCCCAGCATTTT	CSARERDRG~*ICQPQHF	TRBV20-1*01, TRBV20-1*05, TRBV20-1*07	TRBV20-1	TRBJ1-5*01	TRBJ1-5	TRBD1*01	TRBD1	13	16	27	37	2	9	11
2269	1.33E-04	TGTGCCAGCAGTGAAAGGGGGGGACGTGGGGCGGATGAAGATACGCAGTATTTT	CASSERGGRGADEDTQYF	TRBV25-1*01	TRBV25-1	TRBJ2-3*01	TRBJ2-3	TRBD2*01	TRBD2	14	16	22	38	1	15	16
2265	1.33E-04	TGCAGTGCTAGAGGATGGCTAGCGGACAGCACAGATACGCAGTATTTT	CSARGWLADSTDTQYF	TRBV20-1*01, TRBV20-1*04, TRBV20-1*05, TRBV20-1*07	TRBV20-1	TRBJ2-3*01	TRBJ2-3	TRBD2*02, TRBD2*01	TRBD2	12	18	24	27	5	2	7
2256	1.32E-04	TGTGCCAGCAGTGAACCCAGGGGTGGCAATCAGCCCCAGCATTTT	CASSEPRGGNQPQHF	TRBV6-1*01	TRBV6-1	TRBJ1-5*01	TRBJ1-5	TRBD1*01	TRBD1	14	17	22	25	2	2	4
2255	1.32E-04	TGTGCCAGCAGTTTATCCGGGGGCCCCAACGAGCAGTACTTC	CASSLSGGPNEQYF	TRBV12-4*01, TRBV12-3*01	TRBV12-4, TRBV12-3	TRBJ2-7*01	TRBJ2-7	TRBD1*01, TRBD2*01	TRBD1, TRBD2	11	18	23	28	6	4	10
2247	1.32E-04	TGTGCCAGCAGCTGGGAGGGGTATAATTCACCCCTCCACTTT	CASSWEGYNSPLHF	TRBV4-2*01	TRBV4-2	TRBJ1-6*01	TRBJ1-6	TRBD2*02	TRBD2	11	13	19	21	1	1	2
2244	1.32E-04	TGTGCCAGCAGTTACCCCGGGGGCTCCTACGAGCAGTACTTC	CASSYPGGSYEQYF	TRBV6-3*01, TRBV6-2*01	TRBV6-3, TRBV6-2	TRBJ2-7*01	TRBJ2-7	TRBD2*01	TRBD2	14	17	22	23	2	0	2
2242	1.32E-04	TGCAGTGCTAGAGGAGCGGGTTACAATGAGCAGTTCTTC	CSARGAGYNEQFF	TRBV20-1*01, TRBV20-1*04, TRBV20-1*05, TRBV20-1*07	TRBV20-1	TRBJ2-1*01	TRBJ2-1	TRBD2*02, TRBD2*01	TRBD2	12	14	19	21	1	1	2
2239	1.31E-04	TGTGCCAGCAGTGAAGCGGCGGGTAGCACAGATACGCAGTATTTT	CASSEAAGSTDTQYF	TRBV6-1*01	TRBV6-1	TRBJ2-3*01	TRBJ2-3	TRBD2*02, TRBD2*01	TRBD2	16	18	22	24	1	1	2
2237	1.31E-04	TGTGCCAGCAGTGAAGGCCACAGGTTAAACGAGCAGTACTTC	CASSEGHRLNEQYF	TRBV2*01, TRBV2*03	TRBV2	TRBJ2-7*01	TRBJ2-7	TRBD1*01	TRBD1	15	19	23	28	3	4	7
2232	1.31E-04	TGCAGTGCTAGTTAGGTTGTCATCTGACACTGAAGCTTTCTTT	CSAS*VV~SDTEAFF	TRBV20-1*01, TRBV20-1*04, TRBV20-1*05, TRBV20-1*07	TRBV20-1	TRBJ1-1*01	TRBJ1-1	TRBD1*01	TRBD1	11	17	20	26	5	5	10
2231	1.31E-04	TGTGCCAGCAGCCACACTAGCGAAGCCGTGGAAGAGCAGTACTTC	CASSHTSEAVEEQYF	TRBV2*01, TRBV2*02, TRBV2*03	TRBV2	TRBJ2-7*01	TRBJ2-7	TRBD2*02, TRBD2*01	TRBD2	10	15	21	36	4	14	18
2228	1.31E-04	TGTGCCACCGAAGTCTTTACCTACGAGCAGTACTTC	CATEVFTYEQYF	TRBV15*02	TRBV15	TRBJ2-7*01	TRBJ2-7	TRBD2*02, TRBD2*01	TRBD2	8	11	14	19	2	4	6
2216	1.30E-04	TGTGCCAGCAGCCAAGATCCCTATAATTCACCCCTCCACTTT	CASSQDPYNSPLHF	TRBV4-2*01	TRBV4-2	TRBJ1-6*01	TRBJ1-6	TRBD2*02	TRBD2	16	-1	-1	19	-1	-1	2
2215	1.30E-04	TGTGCCAGCAGTGAGGAGCGGGGGACCGCCCTTTACGAGCAGTACTTC	CASSEERGTALYEQYF	TRBV25-1*01	TRBV25-1	TRBJ2-7*01	TRBJ2-7	TRBD2*01	TRBD2	13	16	23	33	2	9	11
2206	1.29E-04	TGCGCCAGCAAGAAATACCGGGACCTGCACAGATACGCAGTATTTT	CASKKYRD~CTDTQYF	TRBV10-1*02, TRBV10-1*01	TRBV10-1	TRBJ2-3*01	TRBJ2-3	TRBD1*01, TRBD2*02, TRBD2*01	TRBD1, TRBD2	9	19	23	26	9	2	11
2204	1.29E-04	TGCAGTGCTAGAAGGAGACTCGGGGAGCTGTTTTTT	CSARRRLGELFF	TRBV20-1*01, TRBV20-1*04, TRBV20-1*05, TRBV20-1*07	TRBV20-1	TRBJ2-2*01	TRBJ2-2	TRBD2*02, TRBD2*01	TRBD2	11	16	19	20	4	0	4
2201	1.29E-04	TGTGCCAGCAGCTCGAGGCACTACGAGCAGTACTTC	CASSSRHYEQYF	TRBV5-6*01	TRBV5-6	TRBJ2-7*01	TRBJ2-7	TRBD2*02	TRBD2	12	14	17	20	1	2	3
2201	1.29E-04	TGTGCCAGCAGTCTTTCCTACGAGCAGTACTTC	CASSLSYEQYF	TRBV27*01	TRBV27	TRBJ2-7*01	TRBJ2-7	TRBD2*02	TRBD2	11	-1	-1	15	-1	-1	3
2193	1.29E-04	TGTGCCTGGTGTGCAGGGGGGAGAGAGACCCAGTACTTC	CAWCAGGRETQYF	TRBV30*05, TRBV30*01	TRBV30	TRBJ2-5*01	TRBJ2-5	TRBD1*01	TRBD1	12	13	19	23	0	3	3
2185	1.28E-04	TGTGCCATCAGTGAGGCTTCCAACACTGAAGCTTTCTTT	CAISEASNTEAFF	TRBV10-3*01, TRBV10-3*02	TRBV10-3	TRBJ1-1*01	TRBJ1-1	TRBD1*01, TRBD2*02, TRBD2*01	TRBD1, TRBD2	14	18	20	21	3	0	3
2179	1.28E-04	TGTGCCAGCAGTCCGACGGGACGGATATACGAGCAGTACTTC	CASSPTGRIYEQYF	TRBV9*02, TRBV9*01, TRBV9*03	TRBV9	TRBJ2-7*01	TRBJ2-7	TRBD1*01, TRBD2*02, TRBD2*01	TRBD1, TRBD2	10	17	21	27	6	5	11
2177	1.28E-04	TGTGCCAGTAGTCCACACAGCTATGGCTACACCTTC	CASSPHSYGYTF	TRBV19*01, TRBV19*03, TRBV19*02	TRBV19	TRBJ1-2*01	TRBJ1-2	TRBD1*01	TRBD1	11	16	19	20	4	0	4
2176	1.28E-04	TGTGCCAGCAGTGAAAGTATAGCGGGAGGGCCGGGGTACGAGCAGTACTTC	CASSESIAGGPGYEQYF	TRBV25-1*01	TRBV25-1	TRBJ2-7*01	TRBJ2-7	TRBD2*02	TRBD2	14	19	29	36	4	6	10
2172	1.27E-04	TGTGCCAGCAGCTCGGACAGGGTCGCAACTAATGAAAAACTGTTTTTT	CASSSDRVATNEKLFF	TRBV7-2*04, TRBV7-2*01	TRBV7-2	TRBJ1-4*01	TRBJ1-4	TRBD1*01	TRBD1	12	14	21	25	1	3	4
2172	1.27E-04	TGTGCCATCGGGTATATCTACGAGCAGTACTTC	CAIGYIYEQYF	TRBV6-1*01	TRBV6-1	TRBJ2-7*01	TRBJ2-7	TRBD2*02, TRBD2*01	TRBD2	6	8	11	17	1	5	6
2170	1.27E-04	TGTGCCAGCAGCCCCACAGGGCGCGGAAACACCATATATTTT	CASSPTGRGNTIYF	TRBV28*01	TRBV28	TRBJ1-3*01	TRBJ1-3	TRBD1*01	TRBD1	10	15	20	24	4	3	7
2170	1.27E-04	TGTGCCACCCATGCAGGGGGCAATCAGCCCCAGCATTTT	CATHAGGNQPQHF	TRBV24-1*01	TRBV24-1	TRBJ1-5*01	TRBJ1-5	TRBD1*01	TRBD1	8	13	18	19	4	0	4
2169	1.27E-04	TGCAGTGCTAGAGCCCGTTACGAGGAGCAGTACTTC	CSARARYEEQYF	TRBV20-1*01, TRBV20-1*04, TRBV20-1*05, TRBV20-1*07	TRBV20-1	TRBJ2-7*01	TRBJ2-7	TRBD2*02, TRBD2*01	TRBD2	12	13	16	24	0	7	7
2169	1.27E-04	TGCAGCGCGGGACAGGTTAACTATGGCTACACCTTC	CSAGQVNYGYTF	TRBV29-1*03	TRBV29-1	TRBJ1-2*01	TRBJ1-2	TRBD1*01	TRBD1	10	11	15	17	0	1	1
2165	1.27E-04	TGTGCCACCAGTGATTTACGGGAGGCCTACAATGAGCAGTTCTTC	CATSDLREAYNEQFF	TRBV24-1*01	TRBV24-1	TRBJ2-1*01	TRBJ2-1	TRBD2*02	TRBD2	16	18	24	25	1	0	1
2154	1.26E-04	TGCAGTGCTAAGGGCAGGGCTAATTCACCCCTCCACTTT	CSAKGRANSPLHF	TRBV20-1*06, TRBV20-1*03, TRBV20-1*01, TRBV20-1*04, TRBV20-1*05, TRBV20-1*02, TRBV20-1*07	TRBV20-1	TRBJ1-6*01	TRBJ1-6	TRBD1*01	TRBD1	9	14	18	20	4	1	5
2144	1.26E-04	TGTGCCAGCAGTGACGGGACAGACACCGGGGAGCTGTTTTTT	CASSDGTDTGELFF	TRBV6-1*01	TRBV6-1	TRBJ2-2*01	TRBJ2-2	TRBD1*01	TRBD1	13	15	21	22	1	0	1
2142	1.26E-04	TGTGCCAGCAGTCCCTTGCGGGAGACCGGGGAGCTGTTTTTT	CASSPLRETGELFF	TRBV25-1*01	TRBV25-1	TRBJ2-2*01	TRBJ2-2	TRBD2*02	TRBD2	11	17	23	24	5	0	5
2141	1.26E-04	TGCAGTGCTAGCCACAGGGAACCCTACGAGCAGTACTTC	CSASHREPYEQYF	TRBV20-1*06, TRBV20-1*03, TRBV20-1*01, TRBV20-1*04, TRBV20-1*05, TRBV20-1*02, TRBV20-1*07	TRBV20-1	TRBJ2-7*01	TRBJ2-7	TRBD1*01	TRBD1	10	13	18	22	2	3	5
2140	1.26E-04	TGCGCCAGCAGCCAGGAAGGGGGTACTGGGGCCAACGTCCTGACTTTC	CASSQEGGTGANVLTF	TRBV4-1*02, TRBV4-1*01	TRBV4-1	TRBJ2-6*01	TRBJ2-6	TRBD1*01	TRBD1	13	17	22	25	3	2	5
2127	1.25E-04	TGTGCCAGCAGTGAATCGAGCGGGAGGGCAGATACGCAGTATTTT	CASSESSGRADTQYF	TRBV6-4*02, TRBV6-4*01	TRBV6-4	TRBJ2-3*01	TRBJ2-3	TRBD2*02	TRBD2	13	18	27	28	4	0	4
2124	1.25E-04	TGTGCCAGTAGCCGGGATCCTGGCAATTCACCCCTCCACTTT	CASSRDPGNSPLHF	TRBV19*01, TRBV19*03, TRBV19*02	TRBV19	TRBJ1-6*01	TRBJ1-6	TRBD2*02	TRBD2	11	12	16	24	0	7	7
2119	1.24E-04	TGTGCCACCAGTGTGTAAGGAATTCACCCCTCCACTTT	CATSV*~NSPLHF	TRBV24-1*01	TRBV24-1	TRBJ1-6*01	TRBJ1-6	TRBD1*01, TRBD2*02	TRBD1, TRBD2	12	17	19	20	4	0	4
2116	1.24E-04	TGTGCCAGCAGTGAATCCGGGACAGGGGCCTACGAGCAGTACTTC	CASSESGTGAYEQYF	TRBV25-1*01	TRBV25-1	TRBJ2-7*01	TRBJ2-7	TRBD1*01	TRBD1	15	18	27	36	2	8	10
2114	1.24E-04	TGTGCCAGCCAATTCCCTCGGGACTAGCGGGAGAGCAATGAGCAGTTCTTC	CASQFPRD*RESNEQFF	TRBV19*01, TRBV19*03, TRBV19*02	TRBV19	TRBJ2-1*01	TRBJ2-1	TRBD2*02	TRBD2	7	19	32	35	11	2	13
2114	1.24E-04	TGTGCCAGCGGGGGGACCAGGATCGGTCGAGCAGTACTTC	CASGGTR~SVEQYF	TRBV2*01, TRBV2*02, TRBV2*03	TRBV2	TRBJ2-7*01	TRBJ2-7	TRBD2*01	TRBD2	8	9	14	27	0	12	12
2112	1.24E-04	TGCAGTGCTAGAGTCGGCGGGAGCGACACCGGGGAGCTGTTTTTT	CSARVGGSDTGELFF	TRBV20-1*01, TRBV20-1*04, TRBV20-1*05, TRBV20-1*07	TRBV20-1	TRBJ2-2*01	TRBJ2-2	TRBD2*02	TRBD2	12	16	22	25	3	2	5
2111	1.24E-04	TGTGCCAGCATGGAACAGGAGGCGGGAGGAAACACCATATATTTT	CASMEQEAGGNTIYF	TRBV6-1*01	TRBV6-1	TRBJ1-3*01	TRBJ1-3	TRBD2*02	TRBD2	9	21	26	27	11	0	11
2109	1.24E-04	TGTGCCAGCAGCGAATCTGGGGCCAACGTCCTGACTTTC	CASSESGANVLTF	TRBV5-5*01, TRBV5-5*02, TRBV5-5*03	TRBV5-5	TRBJ2-6*01	TRBJ2-6	TRBD1*01, TRBD2*02, TRBD2*01	TRBD1, TRBD2	11	-1	-1	15	-1	-1	3
2105	1.23E-04	TGTGCCACCAGTCGCCATTCCGAGGTGGATACGCAGTATTTT	CATSRHSEVDTQYF	TRBV24-1*01	TRBV24-1	TRBJ2-3*01	TRBJ2-3	TRBD2*02	TRBD2	11	21	24	27	9	2	11
2104	1.23E-04	TGCAGTGCTAGAGATAACACGGCATCTTCACCCCTCCACTTT	CSARDNTASSPLHF	TRBV20-1*01, TRBV20-1*05, TRBV20-1*07	TRBV20-1	TRBJ1-6*01	TRBJ1-6	TRBD1*01, TRBD2*02, TRBD2*01	TRBD1, TRBD2	13	16	18	26	2	7	9
2103	1.23E-04	TGTGCCACCAGCAGAGTGGACGGTCCGGAGCAGTACTTC	CATSRVDGPEQYF	TRBV15*02	TRBV15	TRBJ2-7*01	TRBJ2-7	TRBD1*01, TRBD2*02, TRBD2*01	TRBD1, TRBD2	11	17	20	27	5	6	11
2097	1.23E-04	TGCAGCGTTGGAAGCGGGATAAGCACAGATACGCAGTATTTT	CSVGSGISTDTQYF	TRBV29-1*01	TRBV29-1	TRBJ2-3*01	TRBJ2-3	TRBD2*02	TRBD2	9	12	18	21	2	2	4
2096	1.23E-04	TGTGCCAGCAGTGGGGCGAGACTCGGGACAAGAACCCAGTACTTC	CASSGARLGTRTQYF	TRBV25-1*01	TRBV25-1	TRBJ2-5*01	TRBJ2-5	TRBD1*01	TRBD1	12	24	29	33	11	3	14
2096	1.23E-04	TGTGCCAGCAGCTCCGGGACAGGGGGGACTCACGAGCAGTACTTC	CASSSGTGGTHEQYF	TRBV9*02, TRBV9*01, TRBV9*03	TRBV9	TRBJ2-7*01	TRBJ2-7	TRBD1*01	TRBD1	11	15	25	31	3	5	8
2094	1.23E-04	TGTGCCATCAGACAGACAGGGAGAGACACTGAAGCTTTCTTT	CAIRQTGRDTEAFF	TRBV10-3*01, TRBV10-3*02	TRBV10-3	TRBJ1-1*01	TRBJ1-1	TRBD1*01	TRBD1	10	14	20	25	3	4	7
2090	1.23E-04	TGCAGTGCTAGAGGCGTAAATTCACCCCTCCACTTT	CSARGVNSPLHF	TRBV20-1*01, TRBV20-1*04, TRBV20-1*05, TRBV20-1*07	TRBV20-1	TRBJ1-6*01	TRBJ1-6	TRBD2*02, TRBD2*01	TRBD2	12	13	15	18	0	2	2
2082	1.22E-04	TGTGCCATAGGCTAGCGGGAGCCAATGAGCAGTTCTTC	CAIG*R~ANEQFF	TRBV10-3*01, TRBV10-3*02	TRBV10-3	TRBJ2-1*01	TRBJ2-1	TRBD2*02	TRBD2	7	11	20	22	3	1	4
2081	1.22E-04	TGTGCCACCGCGTCTCGGAGCTCCTACAATGAGCAGTTCTTC	CATASRSSYNEQFF	TRBV2*01, TRBV2*02, TRBV2*03	TRBV2	TRBJ2-1*01	TRBJ2-1	TRBD2*02, TRBD2*01	TRBD2	6	16	19	20	9	0	9
2080	1.22E-04	TGTGCCAGTAGGGACAGGGGGCGTATGGCTACACCTTC	CASRDR~AYGYTF	TRBV19*01, TRBV19*03, TRBV19*02	TRBV19	TRBJ1-2*01	TRBJ1-2	TRBD1*01	TRBD1	10	11	21	23	0	1	1
2079	1.22E-04	TGCGCCAGCAGCTCCACAGGGGGCTCGGTTGGCTACACCTTC	CASSSTGGSVGYTF	TRBV5-1*01	TRBV5-1	TRBJ1-2*01	TRBJ1-2	TRBD1*01	TRBD1	12	15	23	29	2	5	7
2078	1.22E-04	TGCGCCAGCAGTGAGCCCCAGGGCGAGCAGTACTTC	CASSEPQGEQYF	TRBV10-1*01	TRBV10-1	TRBJ2-7*01	TRBJ2-7	TRBD1*01	TRBD1	14	18	22	23	3	0	3
2070	1.21E-04	TGTGCCATCAAGGAGGGCGCGAGTGGAAACACCATATATTTT	CAIKEGASGNTIYF	TRBV10-3*01, TRBV10-3*02	TRBV10-3	TRBJ1-3*01	TRBJ1-3	TRBD2*02	TRBD2	6	11	16	23	4	6	10
2070	1.21E-04	TGCAGCGTTGGGGGGACTAGCTCCGCAGATACGCAGTATTTT	CSVGGTSSADTQYF	TRBV29-1*01	TRBV29-1	TRBJ2-3*01	TRBJ2-3	TRBD2*02, TRBD2*01	TRBD2	9	12	20	25	2	4	6
2068	1.21E-04	TGCAGCCTGAACATACGACGGGAGGTGTGACAGATACGCAGTATTTT	CSLNIRRE~VTDTQYF	TRBV29-1*01, TRBV29-1*03	TRBV29-1	TRBJ2-3*01	TRBJ2-3	TRBD2*02	TRBD2	5	18	24	29	12	4	16
2068	1.21E-04	TGTGCCAGCAGTGACCGGGGACAGCTGAAGGCTGAAGCTTTCTTT	CASSDRGQLKAEAFF	TRBV2*01, TRBV2*02, TRBV2*03	TRBV2	TRBJ1-1*01	TRBJ1-1	TRBD1*01	TRBD1	13	17	23	31	3	7	10
2068	1.21E-04	TGTGCCAGCAGCTATTCAGGGGGAGATACGCAGTATTTT	CASSYSGGDTQYF	TRBV7-8*01, TRBV7-8*03	TRBV7-8	TRBJ2-3*01	TRBJ2-3	TRBD1*01	TRBD1	12	16	22	23	3	0	3
2062	1.21E-04	TGTGCCACCAGTGATTTAACAGATACGCAGTATTTT	CATSDLTDTQYF	TRBV24-1*01	TRBV24-1	TRBJ2-3*01	TRBJ2-3	TRBD1*01, TRBD2*02, TRBD2*01	TRBD1, TRBD2	16	-1	-1	18	-1	-1	1
2058	1.21E-04	TGCAGTATGACAGGGATCTCTGGAAACACCATATATTTT	CSMTGISGNTIYF	TRBV20-1*06, TRBV20-1*03, TRBV20-1*01, TRBV20-1*04, TRBV20-1*05, TRBV20-1*02, TRBV20-1*07	TRBV20-1	TRBJ1-3*01	TRBJ1-3	TRBD1*01	TRBD1	5	8	14	17	2	2	4
2050	1.20E-04	TGCAGTGCTAGAGATGAACTAGAGGCGGCAGATACGCAGTATTTT	CSARDELEAADTQYF	TRBV20-1*01, TRBV20-1*05, TRBV20-1*07	TRBV20-1	TRBJ2-3*01	TRBJ2-3	TRBD2*02, TRBD2*01	TRBD2	13	17	21	28	3	6	9
2049	1.20E-04	TGTGCCAGCAGCCAAGATCGGAGTCCTGCAGATACGCAGTATTTT	CASSQDRSPADTQYF	TRBV4-2*01	TRBV4-2	TRBJ2-3*01	TRBJ2-3	TRBD2*02, TRBD2*01	TRBD2	16	21	25	28	4	2	6
2047	1.20E-04	TGCAGTTCGCTTAGGGGGAATCAGCCCCAGCATTTT	CSSLRGNQPQHF	TRBV20-1*06, TRBV20-1*03, TRBV20-1*01, TRBV20-1*04, TRBV20-1*05, TRBV20-1*02, TRBV20-1*07	TRBV20-1	TRBJ1-5*01	TRBJ1-5	TRBD1*01	TRBD1	5	12	17	18	6	0	6
2041	1.20E-04	TGCAGCGGGAGGACTAGCGGACCTAGCACAGATACGCAGTATTTT	CSGRTSGPSTDTQYF	TRBV29-1*03	TRBV29-1	TRBJ2-3*01	TRBJ2-3	TRBD2*02, TRBD2*01	TRBD2	6	10	19	24	3	4	7
2039	1.20E-04	TGCGCCAGCAGCCAAGATAGGGGTAATTCACCCCTCCACTTT	CASSQDRGNSPLHF	TRBV4-1*02, TRBV4-1*01	TRBV4-1	TRBJ1-6*01	TRBJ1-6	TRBD1*01	TRBD1	16	18	22	23	1	0	1
2033	1.19E-04	TGCAGTGCAGACAGGGGGCGGATGTATGGCTACACCTTC	CSADRGRMYGYTF	TRBV20-1*06, TRBV20-1*03, TRBV20-1*01, TRBV20-1*04, TRBV20-1*05, TRBV20-1*02, TRBV20-1*07	TRBV20-1	TRBJ1-2*01	TRBJ1-2	TRBD1*01	TRBD1	7	9	18	24	1	5	6
2030	1.19E-04	TGTGCCAGCAGCTTGACTAGCGGGAGTGAGCAGTTCTTC	CASSLTSGSEQFF	TRBV7-3*01	TRBV7-3	TRBJ2-1*01	TRBJ2-1	TRBD2*02	TRBD2	13	14	25	26	0	0	0
2013	1.18E-04	TGTGCCATCAGGAATGCGTTCAGGGAAGAGACCCAGTACTTC	CAIRNAFREETQYF	TRBV10-3*01, TRBV10-3*02	TRBV10-3	TRBJ2-5*01	TRBJ2-5	TRBD1*01	TRBD1	10	20	24	25	9	0	9
2012	1.18E-04	TGTGCCAGCAGCCCCGAAACATCTGCCTACGAGCAGTACTTC	CASSPETSAYEQYF	TRBV7-6*01, TRBV7-6*02	TRBV7-6	TRBJ2-7*01	TRBJ2-7	TRBD2*02, TRBD2*01	TRBD2	11	12	15	25	0	9	9
2005	1.18E-04	TGTGCCAGCAGCGAAGGGGACACAGATACGCAGTATTTT	CASSEGDTDTQYF	TRBV6-4*02, TRBV6-4*01	TRBV6-4	TRBJ2-3*01	TRBJ2-3	TRBD1*01	TRBD1	10	14	18	20	3	1	4
2004	1.18E-04	TGTGCCATCAGTCTAACAGGGCAGGGTCAGCCCCAGCATTTT	CAISLTGQGQPQHF	TRBV10-3*01, TRBV10-3*02	TRBV10-3	TRBJ1-5*01	TRBJ1-5	TRBD1*01	TRBD1	11	15	20	26	3	5	8
2003	1.18E-04	TGTGCCAGCAGCTCCACCTACGAGCAGTACTTC	CASSSTYEQYF	TRBV7-8*01, TRBV7-8*03	TRBV7-8	TRBJ2-7*01	TRBJ2-7	TRBD2*02	TRBD2	12	-1	-1	16	-1	-1	3
1999	1.17E-04	TGCAGTGCTGGGAGAATCGGACGGAGCTACTTT	CSAGRIGRSYF	TRBV20-1*06, TRBV20-1*03, TRBV20-1*01, TRBV20-1*04, TRBV20-1*05, TRBV20-1*02, TRBV20-1*07	TRBV20-1	TRBJ1-6*01	TRBJ1-6	TRBD2*02	TRBD2	8	9	13	28	0	14	14
1998	1.17E-04	TGTGCCAGCAGCTTGGGGAGGGCGGAGCAGTACTTC	CASSLGRAEQYF	TRBV5-6*01	TRBV5-6	TRBJ2-7*01	TRBJ2-7	TRBD2*02	TRBD2	15	16	21	24	0	2	2
1997	1.17E-04	TGTGCCAGCAGGCACCCAGACCTAAAGGATACGCAGTATTTT	CASRHPDLKDTQYF	TRBV2*01, TRBV2*02, TRBV2*03	TRBV2	TRBJ2-3*01	TRBJ2-3	TRBD1*01, TRBD2*02, TRBD2*01	TRBD1, TRBD2	10	18	20	27	7	6	13
1995	1.17E-04	TGTGCCAGTAGTATGACAGGGGGCGAGCAGTACTTC	CASSMTGGEQYF	TRBV19*01, TRBV19*02	TRBV19	TRBJ2-7*01	TRBJ2-7	TRBD1*01	TRBD1	13	14	22	23	0	0	0
1987	1.17E-04	TGCGCCAGCAGTGAGCGGGAGTACAATGAGCAGTTCTTC	CASSEREYNEQFF	TRBV10-1*01	TRBV10-1	TRBJ2-1*01	TRBJ2-1	TRBD2*02	TRBD2	14	15	20	21	0	0	0
1986	1.17E-04	TGTGCCACCCGGGCGGTATCCGGGACAGGTCGCTTTGCGCCAACGTCCTGACTTTC	CATRAVSGT~SLCANVLTF	TRBV24-1*01	TRBV24-1	TRBJ2-6*01	TRBJ2-6	TRBD1*01	TRBD1	8	21	28	38	12	9	21
1979	1.16E-04	TGTGCCGGGGGACTAGCACGGGAGCAGTACTTC	CAGGLAREQYF	TRBV19*01, TRBV19*03, TRBV19*02	TRBV19	TRBJ2-7*01	TRBJ2-7	TRBD2*02, TRBD2*01	TRBD2	5	8	16	21	2	4	6
1974	1.16E-04	TGTGCCAGCAGCTTTCAGGGGATAGCCTACGAGCAGTACTTC	CASSFQGIAYEQYF	TRBV7-2*04, TRBV7-2*01	TRBV7-2	TRBJ2-7*01	TRBJ2-7	TRBD1*01	TRBD1	13	15	20	25	1	4	5
1968	1.15E-04	TGCAGTGCTAGAGGACAGCCCAATTCACCCCTCCACTTT	CSARGQPNSPLHF	TRBV20-1*01, TRBV20-1*04, TRBV20-1*05, TRBV20-1*07	TRBV20-1	TRBJ1-6*01	TRBJ1-6	TRBD1*01	TRBD1	12	13	17	21	0	3	3
1963	1.15E-04	TGTGCCAGCAGTGAACCTAGCGGCACAGATACGCAGTATTTT	CASSEPSGTDTQYF	TRBV6-1*01	TRBV6-1	TRBJ2-3*01	TRBJ2-3	TRBD2*02, TRBD2*01	TRBD2	14	16	21	22	1	0	1
1962	1.15E-04	TGCAGTGCTAGCGACAGGGTTATGTCACCCCTCCACTTT	CSASDRVMSPLHF	TRBV20-1*01, TRBV20-1*04, TRBV20-1*05, TRBV20-1*07	TRBV20-1	TRBJ1-6*01	TRBJ1-6	TRBD1*01	TRBD1	10	12	18	24	1	5	6
1962	1.15E-04	TGCAGCGCCTTGGGGGGGGACGGTGGCTACACCTTC	CSALGGDGGYTF	TRBV29-1*01, TRBV29-1*03	TRBV29-1	TRBJ1-2*01	TRBJ1-2	TRBD2*01	TRBD2	7	12	18	23	4	4	8
1960	1.15E-04	TGTGCCAGCACCCTTAGAGGTTACCAGAACTACGAGCAGTACTTC	CASTLRGYQNYEQYF	TRBV7-2*04, TRBV7-2*01	TRBV7-2	TRBJ2-7*01	TRBJ2-7	TRBD1*01, TRBD2*02	TRBD1, TRBD2	9	10	13	29	0	15	15
1960	1.15E-04	TGTGCCAGCAGCCGGAAAGGGGACGATACGCAGTATTTT	CASSRKGDDTQYF	TRBV7-9*03, TRBV7-9*01, TRBV7-9*04, TRBV7-9*02	TRBV7-9	TRBJ2-3*01	TRBJ2-3	TRBD1*01, TRBD2*02, TRBD2*01	TRBD1, TRBD2	11	19	23	24	7	0	7
1956	1.15E-04	TGTGCCACCAGTGTTGAGGACAGGCCGGACCTCACCCCTCCACTTT	CATSVEDR~RTSPLHF	TRBV24-1*01	TRBV24-1	TRBJ1-6*01	TRBJ1-6	TRBD1*01	TRBD1	12	17	23	31	4	7	11
1954	1.15E-04	TGTGCCAGCAGCGTAGTAGCGGGAGGGACCGGGGAGCTGTTTTTT	CASSVVAGGTGELFF	TRBV9*02, TRBV9*01	TRBV9	TRBJ2-2*01	TRBJ2-2	TRBD2*02	TRBD2	15	16	26	27	0	0	0
1948	1.14E-04	TGTGCCAGCAGCGGAACCAGGGACAGTACTTC	CASSG~QGQYF	TRBV9*02, TRBV9*01	TRBV9	TRBJ2-7*01	TRBJ2-7	TRBD1*01	TRBD1	12	17	21	23	4	1	5
1944	1.14E-04	TGTGCCAGCCAGGGAGGGGAGAGACCCAGTACTTC	CASQGG~ETQYF	TRBV6-5*01	TRBV6-5	TRBJ2-5*01	TRBJ2-5	TRBD2*02	TRBD2	8	11	17	19	2	1	3
1942	1.14E-04	TGTGCCAGCAGCCCCATCCGAAGGCGGCTTGCAGATACGCAGTATTTT	CASSPIRRRLADTQYF	TRBV11-3*01, TRBV11-3*02	TRBV11-3	TRBJ2-3*01	TRBJ2-3	TRBD2*02, TRBD2*01	TRBD2	12	23	26	31	10	4	14
1941	1.14E-04	TGCAGTGTACGGACAGCACCTAATTCACCCCTCCACTTT	CSVRTAPNSPLHF	TRBV29-1*01, TRBV29-1*03	TRBV29-1	TRBJ1-6*01	TRBJ1-6	TRBD1*01	TRBD1	4	10	15	20	5	4	9
1939	1.14E-04	TGCAGTGCTAGAGATCTAGCGGAAGTACCTAAGGGCTCAGTACTTC	CSARDLAE~YLRAQYF	TRBV20-1*01, TRBV20-1*05, TRBV20-1*07	TRBV20-1	TRBJ2-7*01	TRBJ2-7	TRBD2*02, TRBD2*01	TRBD2	13	15	21	37	1	15	16
1937	1.14E-04	TGTGCCAGCAGCTTAGGGGGGACTGAAGCTTTCTTT	CASSLGGTEAFF	TRBV7-2*04, TRBV7-2*01	TRBV7-2	TRBJ1-1*01	TRBJ1-1	TRBD1*01, TRBD2*01	TRBD1, TRBD2	15	16	20	21	0	0	0
1937	1.14E-04	TGCAGTGCTAGCAGTCGGAATTCACCCCTCCACTTT	CSASSRNSPLHF	TRBV20-1*06, TRBV20-1*03, TRBV20-1*01, TRBV20-1*04, TRBV20-1*05, TRBV20-1*02, TRBV20-1*07	TRBV20-1	TRBJ1-6*01	TRBJ1-6	TRBD2*02, TRBD2*01	TRBD2	10	12	15	18	1	2	3
1936	1.14E-04	TGTGCCAGCAGTTTGGGTCAGGGGAATTCACCCCTCCACTTT	CASSLGQGNSPLHF	TRBV12-4*01, TRBV12-3*01	TRBV12-4, TRBV12-3	TRBJ1-6*01	TRBJ1-6	TRBD1*01	TRBD1	13	18	23	24	4	0	4
1935	1.14E-04	TGCGCCAGCAGTGACGGGAGGGACACCGGGGAGCTGTTTTTT	CASSDGRDTGELFF	TRBV10-1*02, TRBV10-1*01	TRBV10-1	TRBJ2-2*01	TRBJ2-2	TRBD2*02	TRBD2	13	14	21	22	0	0	0
1935	1.14E-04	TGCAGTGCTAGTTTATACTTGCTCACCCCTCCACTTT	CSASLY~CSPLHF	TRBV20-1*01, TRBV20-1*04, TRBV20-1*05, TRBV20-1*07	TRBV20-1	TRBJ1-6*01	TRBJ1-6	TRBD2*02, TRBD2*01	TRBD2	11	16	18	22	4	3	7
1931	1.13E-04	TGTGCCAGCAGCGTAGCTTATAGAAATGAGCAGTTCTTC	CASSVAYRNEQFF	TRBV9*02, TRBV9*01	TRBV9	TRBJ2-1*01	TRBJ2-1	TRBD2*02, TRBD2*01	TRBD2	15	20	22	24	4	1	5
1926	1.13E-04	TGTGCCAGCAGCCTCTCCCCGGGACTAGCAGATGAGCAGTACTTC	CASSLSPGLADEQYF	TRBV7-8*01, TRBV7-8*03	TRBV7-8	TRBJ2-7*01	TRBJ2-7	TRBD2*02, TRBD2*01	TRBD2	12	20	28	33	7	4	11
1926	1.13E-04	TGTGCCATCAGTGATATGTCAGTAGATCAGCCCCAGCATTTT	CAISDMSVDQPQHF	TRBV10-3*01, TRBV10-3*02	TRBV10-3	TRBJ1-5*01	TRBJ1-5	TRBD1*01	TRBD1	13	16	19	25	2	5	7
1923	1.13E-04	TGTGCCAGCAGCTTAGCGGGGACAGGGTTCTACGAGCAGTACTTC	CASSLAGTGFYEQYF	TRBV7-8*01	TRBV7-8	TRBJ2-7*01	TRBJ2-7	TRBD1*01	TRBD1	16	18	26	29	1	2	3
1920	1.13E-04	TGTGCCAGCAGTTTGGGAGGGACACATTCACCCCTCCACTTT	CASSLGGTHSPLHF	TRBV12-4*01, TRBV12-3*01	TRBV12-4, TRBV12-3	TRBJ1-6*01	TRBJ1-6	TRBD2*02	TRBD2	13	14	20	25	0	4	4
1920	1.13E-04	TGCAGTGCTCCCACGACCGCGAGTGATTCACCCCTCCACTTT	CSAPTTASDSPLHF	TRBV20-1*06, TRBV20-1*03, TRBV20-1*01, TRBV20-1*04, TRBV20-1*05, TRBV20-1*02, TRBV20-1*07	TRBV20-1	TRBJ1-6*01	TRBJ1-6	TRBD2*02, TRBD2*01	TRBD2	8	16	19	25	7	5	12
1913	1.12E-04	TGCAGTGCTAGAGCCAGGGGGAGTTCACCCCTCCACTTT	CSARARGSSPLHF	TRBV20-1*01, TRBV20-1*04, TRBV20-1*05, TRBV20-1*07	TRBV20-1	TRBJ1-6*01	TRBJ1-6	TRBD1*01	TRBD1	12	14	20	23	1	2	3
1902	1.12E-04	TGTGCCAGCAGTACGGGACACCAATACAATGAGCAGTTCTTC	CASSTGHQYNEQFF	TRBV25-1*01	TRBV25-1	TRBJ2-1*01	TRBJ2-1	TRBD1*01	TRBD1	11	14	19	24	2	4	6
1901	1.12E-04	TGTGCTAGTGGAGTTACGTGGGTAAATCAGCCCCAGCATTTT	CASGVTWVNQPQHF	TRBV12-5*01	TRBV12-5	TRBJ1-5*01	TRBJ1-5	TRBD1*01, TRBD2*02, TRBD2*01	TRBD1, TRBD2	10	19	21	24	8	2	10
1901	1.12E-04	TGTGCCAGCAGTCACAGGGGGCGAAACAATGAGCAGTTCTTC	CASSHRGRNNEQFF	TRBV25-1*01	TRBV25-1	TRBJ2-1*01	TRBJ2-1	TRBD1*01	TRBD1	11	13	21	25	1	3	4
1900	1.11E-04	TGTGCCAGCAGTGAAGGACAGGTCCAAGAGACCCAGTACTTC	CASSEGQVQETQYF	TRBV2*01, TRBV2*03	TRBV2	TRBJ2-5*01	TRBJ2-5	TRBD1*01	TRBD1	15	16	21	23	0	1	1
1898	1.11E-04	TGCAGTGCTAGCAATATAATTCACCCCTCCACTTT	CSASNI~SPLHF	TRBV20-1*06, TRBV20-1*03, TRBV20-1*01, TRBV20-1*04, TRBV20-1*05, TRBV20-1*02, TRBV20-1*07	TRBV20-1	TRBJ1-6*01	TRBJ1-6	TRBD2*02	TRBD2	10	-1	-1	14	-1	-1	3
1893	1.11E-04	TGTGCCAGCAGCCACCCCGGGGAGGACCCCACCCGAGCAGTACTTC	CASSHPGE~TPPEQYF	TRBV4-2*01	TRBV4-2	TRBJ2-7*01	TRBJ2-7	TRBD2*02	TRBD2	13	19	24	33	5	8	13
1893	1.11E-04	TGTGCTAGCAGCTTAGCGTGGGGAGAGACCCAGTACTTC	CASSLAWGETQYF	TRBV7-7*01	TRBV7-7	TRBJ2-5*01	TRBJ2-5	TRBD1*01, TRBD2*01	TRBD1, TRBD2	16	19	22	23	2	0	2
1890	1.11E-04	TGTGCCAGCAGCTTAGCTTGCGCTACTAGCGGACCTACGAGCAGTACTTC	CASSLACA~*RTYEQYF	TRBV7-2*04, TRBV7-2*01	TRBV7-2	TRBJ2-7*01	TRBJ2-7	TRBD2*02, TRBD2*01	TRBD2	16	24	31	33	7	1	8
1890	1.11E-04	TGTGCCGCCCAGTAGCGTCAGACAACGAGCAGTACTTC	CAAQ*R~DNEQYF	TRBV10-3*01, TRBV10-3*02	TRBV10-3	TRBJ2-7*01	TRBJ2-7	TRBD2*02, TRBD2*01	TRBD2	5	12	16	24	6	7	13
1888	1.11E-04	TGCAGCGTGTCCAAGGGCCAGGGGGATCAGCCCCAGCATTTT	CSVSKGQGDQPQHF	TRBV29-1*01, TRBV29-1*03	TRBV29-1	TRBJ1-5*01	TRBJ1-5	TRBD1*01	TRBD1	7	18	24	25	10	0	10
1885	1.11E-04	TGTGCCACCTTGGGGGGACAGGGCATCTACGAGCAGTACTTC	CATLGGQGIYEQYF	TRBV7-9*03, TRBV7-9*01, TRBV7-9*04, TRBV7-9*02	TRBV7-9	TRBJ2-7*01	TRBJ2-7	TRBD1*01	TRBD1	6	14	22	26	7	3	10
1884	1.11E-04	TGTGCCTTCCGGGGACAGGGAACAATCAGCCCCAGCATTTT	CAFRGQG~NQPQHF	TRBV10-3*01, TRBV10-3*02	TRBV10-3	TRBJ1-5*01	TRBJ1-5	TRBD1*01	TRBD1	5	11	19	22	5	2	7
1882	1.10E-04	TGTGCCAGCGGATGGGGACTAGCGGGAACCGGCCTTACAATGAGCAGTTCTTC	CASGWGLAG~RPYNEQFF	TRBV6-1*01	TRBV6-1	TRBJ2-1*01	TRBJ2-1	TRBD2*02	TRBD2	8	14	26	35	5	8	13
1881	1.10E-04	TGCGCCAGCAGCCAAGATTCAGGACTAGCGGATTACAATGAGCAGTTCTTC	CASSQDSGLADYNEQFF	TRBV4-3*01	TRBV4-3	TRBJ2-1*01	TRBJ2-1	TRBD2*02, TRBD2*01	TRBD2	16	21	30	33	4	2	6
1879	1.10E-04	TGTGCCAGCACCCCCCGAGGACTAGCGGGAGTGTACGAGCAGTACTTC	CASTPRGLAGVYEQYF	TRBV6-1*01	TRBV6-1	TRBJ2-7*01	TRBJ2-7	TRBD2*02	TRBD2	9	18	30	33	8	2	10
1877	1.10E-04	TGCGCCAGCAGCTCCACGGGACAGGGGGCGTCCGAGCAGTACTTC	CASSSTGQGASEQYF	TRBV5-1*01	TRBV5-1	TRBJ2-7*01	TRBJ2-7	TRBD1*01	TRBD1	12	17	28	32	4	3	7
1865	1.09E-04	TGTGCCAGCAGCTTAGCACTGGGAACTATGGCTACACCTTC	CASSLAL~NYGYTF	TRBV7-2*04, TRBV7-2*01	TRBV7-2	TRBJ1-2*01	TRBJ1-2	TRBD1*01, TRBD2*02, TRBD2*01	TRBD1, TRBD2	16	20	22	23	3	0	3
1863	1.09E-04	TGTGCCAGCAGCTTGGGAGCTCTAGGGGGCTACGAGCAGTACTTC	CASSLGALGGYEQYF	TRBV7-6*01	TRBV7-6	TRBJ2-7*01	TRBJ2-7	TRBD1*01	TRBD1	13	23	28	29	9	0	9
1861	1.09E-04	TGCAGTGCTAGCAGGGGAAATCAGCCCCAGCATTTT	CSASRGNQPQHF	TRBV20-1*06, TRBV20-1*03, TRBV20-1*01, TRBV20-1*04, TRBV20-1*05, TRBV20-1*02, TRBV20-1*07	TRBV20-1	TRBJ1-5*01	TRBJ1-5	TRBD1*01	TRBD1	10	11	16	18	0	1	1
1860	1.09E-04	TGTGCCACCAGCAAGGACAGGGAGTTATCACCCCTCCACTTT	CATSKDRELSPLHF	TRBV15*02	TRBV15	TRBJ1-6*01	TRBJ1-6	TRBD1*01	TRBD1	11	14	21	27	2	5	7
1860	1.09E-04	TGCAGTGCTTTGGACAGTCTTCATTCACCCCTCCACTTT	CSALDSLHSPLHF	TRBV20-1*06, TRBV20-1*03, TRBV20-1*01, TRBV20-1*04, TRBV20-1*05, TRBV20-1*02, TRBV20-1*07	TRBV20-1	TRBJ1-6*01	TRBJ1-6	TRBD1*01	TRBD1	8	11	16	22	2	5	7
1854	1.09E-04	TGTGCCAGCAGTGAAGGGACAGGACTTAATGAAAAACTGTTTTTT	CASSEGTGLNEKLFF	TRBV25-1*01	TRBV25-1	TRBJ1-4*01	TRBJ1-4	TRBD1*01	TRBD1	14	15	22	26	0	3	3
1851	1.09E-04	TGTGCCACCAGCACCCGTAAGGGGAATTCTGAAGCTTTCTTT	CATSTRKGNSEAFF	TRBV15*02	TRBV15	TRBJ1-1*01	TRBJ1-1	TRBD1*01	TRBD1	11	19	23	28	7	4	11
1849	1.08E-04	TGTGCCAGCAGTGGCGGGGTGGGTAGCAATCAGCCCCAGCATTTT	CASSGGVGSNQPQHF	TRBV25-1*01	TRBV25-1	TRBJ1-5*01	TRBJ1-5	TRBD2*01	TRBD2	12	13	18	23	0	4	4
1845	1.08E-04	TGCGCCAGCAGCCAGATAGGGGGAGGAGATGAAAAACTGTTTTTT	CASSQIGGGDEKLFF	TRBV4-3*03, TRBV4-3*01, TRBV4-3*04	TRBV4-3	TRBJ1-4*01	TRBJ1-4	TRBD1*01, TRBD2*02	TRBD1, TRBD2	11	17	22	28	5	5	10
1844	1.08E-04	TGTGCCAGCAGCTTAGGCCTACAGGGTTATTCACCCCTCCACTTT	CASSLGLQGYSPLHF	TRBV13*01	TRBV13	TRBJ1-6*01	TRBJ1-6	TRBD1*01	TRBD1	16	20	25	28	3	2	5
1844	1.08E-04	TGTGCCAGCAGGACATCCGGGACTAAACCCTACGAGCAGTACTTC	CASRTSGTKPYEQYF	TRBV12-4*01, TRBV12-3*01	TRBV12-4, TRBV12-3	TRBJ2-7*01	TRBJ2-7	TRBD2*02, TRBD2*01	TRBD2	10	18	24	28	7	3	10
1844	1.08E-04	TGCGCCAGCAGTGAGGGACAGACCTCTGGAAACACCATATATTTT	CASSEGQTSGNTIYF	TRBV10-2*01	TRBV10-2	TRBJ1-3*01	TRBJ1-3	TRBD1*01	TRBD1	14	15	20	23	0	2	2
1837	1.08E-04	TGTGCCACCAGCAGAGACCGGACAGGGTCAGATACGCAGTATTTT	CATSRDRTGSDTQYF	TRBV15*02	TRBV15	TRBJ2-3*01	TRBJ2-3	TRBD1*01	TRBD1	11	19	26	28	7	1	8
1836	1.08E-04	TGTGCCAGCAGCGTAGCCTACAGGGGTGGTGAGCAGTTCTTC	CASSVAYRGGEQFF	TRBV9*02, TRBV9*01	TRBV9	TRBJ2-1*01	TRBJ2-1	TRBD1*01	TRBD1	15	19	25	29	3	3	6
1835	1.08E-04	TGTGCCAGCAGTGAGTCGGACGCCTCCTCCGGGGAGCTGTTTTTT	CASSESDASSGELFF	TRBV6-4*02, TRBV6-4*01	TRBV6-4	TRBJ2-2*01	TRBJ2-2	TRBD2*02	TRBD2	13	22	26	28	8	1	9
1834	1.08E-04	TGTGCCAGCAGAAGACGGATCACTAGCACAGATACGCAGTATTTT	CASRRRITSTDTQYF	TRBV6-5*01	TRBV6-5	TRBJ2-3*01	TRBJ2-3	TRBD1*01, TRBD2*02, TRBD2*01	TRBD1, TRBD2	10	16	18	24	5	5	10
1829	1.07E-04	TGTGCCAGCAGGGATCAGAGGGGTAGCACAGATACGCAGTATTTT	CASRDQRGSTDTQYF	TRBV5-4*01, TRBV5-4*03, TRBV5-4*04	TRBV5-4	TRBJ2-3*01	TRBJ2-3	TRBD1*01, TRBD2*02	TRBD1, TRBD2	10	18	22	24	7	1	8
1828	1.07E-04	TGTGCCAGCAGTGATAGTAGGGCAGGCCCCTTAGTTTATCAGCCCCAGCATTTT	CASSDSRAGPLVYQPQHF	TRBV2*01, TRBV2*02, TRBV2*03	TRBV2	TRBJ1-5*01	TRBJ1-5	TRBD1*01	TRBD1	13	25	29	37	11	7	18
1826	1.07E-04	TGCAGTGCTGGCTGGGGAAATTCACCCCTCCACTTT	CSAGWGNSPLHF	TRBV20-1*06, TRBV20-1*03, TRBV20-1*01, TRBV20-1*04, TRBV20-1*05, TRBV20-1*02, TRBV20-1*07	TRBV20-1	TRBJ1-6*01	TRBJ1-6	TRBD1*01, TRBD2*02, TRBD2*01	TRBD1, TRBD2	8	14	17	18	5	0	5
1824	1.07E-04	TGCGCCAGCAGCCAGGCTCATGGTAGCGGGAGGGCCGACACCGGGGAGCTGTTTTTT	CASSQAHGSGRADTGELFF	TRBV4-1*02, TRBV4-1*01	TRBV4-1	TRBJ2-2*01	TRBJ2-2	TRBD2*02	TRBD2	13	23	33	37	9	3	12
1824	1.07E-04	TGCAGTGCTATGAGGGGGAATCAGCCCCAGCATTTT	CSAMRGNQPQHF	TRBV20-1*06, TRBV20-1*03, TRBV20-1*01, TRBV20-1*04, TRBV20-1*05, TRBV20-1*02, TRBV20-1*07	TRBV20-1	TRBJ1-5*01	TRBJ1-5	TRBD1*01	TRBD1	9	12	17	18	2	0	2
1824	1.07E-04	TGTGCCACAGGGACGGATTCACCCCTCCACTTT	CATGTDSPLHF	TRBV10-3*01, TRBV10-3*02	TRBV10-3	TRBJ1-6*01	TRBJ1-6	TRBD1*01, TRBD2*02, TRBD2*01	TRBD1, TRBD2	6	9	13	16	2	2	4
1823	1.07E-04	TGTGCCAGCAGTGGAGGGACGTGGGAGGGCCGGGAGACCCAGTACTTC	CASSGGTWEGRETQYF	TRBV25-1*01	TRBV25-1	TRBJ2-5*01	TRBJ2-5	TRBD2*02	TRBD2	12	22	28	33	9	4	13
1823	1.07E-04	TGTGCCAGCACTAGCGGGGTAAATGAGCAGTTCTTC	CASTSGVNEQFF	TRBV2*01, TRBV2*02, TRBV2*03	TRBV2	TRBJ2-1*01	TRBJ2-1	TRBD2*01	TRBD2	9	10	18	21	0	2	2
1820	1.07E-04	TGTGCCAGCAGCGAGGGGACAGGGGAGACCTACGAGCAGTACTTC	CASSEGTGETYEQYF	TRBV9*02, TRBV9*01, TRBV9*03	TRBV9	TRBJ2-7*01	TRBJ2-7	TRBD1*01	TRBD1	12	15	24	28	2	3	5
1818	1.07E-04	TGTGCCACCAGCGGGGACAACCCCTACAATGAGCAGTTCTTC	CATSGDNPYNEQFF	TRBV15*02	TRBV15	TRBJ2-1*01	TRBJ2-1	TRBD1*01	TRBD1	11	13	18	22	1	3	4
1816	1.07E-04	TGCGCCACCACAAGTCCCGACAGAGAGCGCTATGGGGCTACACCTTC	CATTSPDR~ALWGYTF	TRBV10-2*01	TRBV10-2	TRBJ1-2*01	TRBJ1-2	TRBD2*02, TRBD2*01	TRBD2	6	12	17	35	5	17	22
1815	1.06E-04	TGTGCCAGCAGCCAAGAAAGGGGAAGTGGGGCCAACGTCCTGACTTTC	CASSQERGSGANVLTF	TRBV4-2*01	TRBV4-2	TRBJ2-6*01	TRBJ2-6	TRBD1*01	TRBD1	16	18	22	26	1	3	4
1815	1.06E-04	TGCAGTGCTAGATATAGGACAGCGAATTCACCCCTCCACTTT	CSARYRTANSPLHF	TRBV20-1*01, TRBV20-1*05, TRBV20-1*07	TRBV20-1	TRBJ1-6*01	TRBJ1-6	TRBD1*01	TRBD1	11	16	21	24	4	2	6
1815	1.06E-04	TGCAGTGCGCGAAGGCTAGCGGGAGCCAATGAGCAGTTCTTC	CSARRLAGANEQFF	TRBV20-1*06, TRBV20-1*03, TRBV20-1*01, TRBV20-1*04, TRBV20-1*05, TRBV20-1*02, TRBV20-1*07	TRBV20-1	TRBJ2-1*01	TRBJ2-1	TRBD2*02	TRBD2	7	15	24	26	7	1	8
1813	1.06E-04	TGTGCCAGCAGTGGAGACAGGCCGGTCAACATTCAGTACTTC	CASSGDRPVNIQYF	TRBV25-1*01	TRBV25-1	TRBJ2-4*01	TRBJ2-4	TRBD1*01	TRBD1	12	15	20	27	2	6	8
1813	1.06E-04	TGCAGTGCGCCTAAGGGAGATGGCTACACCTTC	CSAPKGDGYTF	TRBV20-1*06, TRBV20-1*03, TRBV20-1*01, TRBV20-1*04, TRBV20-1*05, TRBV20-1*02, TRBV20-1*07	TRBV20-1	TRBJ1-2*01	TRBJ1-2	TRBD2*02	TRBD2	7	14	18	19	6	0	6
1808	1.06E-04	TGCAGTGCTAGAGCCACATACGAGCAGTACTTC	CSARATYEQYF	TRBV20-1*01, TRBV20-1*04, TRBV20-1*05, TRBV20-1*07	TRBV20-1	TRBJ2-7*01	TRBJ2-7	TRBD1*01	TRBD1	12	15	17	18	2	0	2
1806	1.06E-04	TGTGCCATGGGTGATGGGGCTGGGTCACCCCTCCACTTT	CAMGDGAGSPLHF	TRBV10-3*01, TRBV10-3*02	TRBV10-3	TRBJ1-6*01	TRBJ1-6	TRBD1*01	TRBD1	7	15	19	24	7	4	11
1805	1.06E-04	TGTGCCACCAGCAGAGTCCGGACTGTAGATTCACCCCTCCACTTT	CATSRVRTVDSPLHF	TRBV15*02	TRBV15	TRBJ1-6*01	TRBJ1-6	TRBD2*02, TRBD2*01	TRBD2	11	19	23	28	7	4	11
1804	1.06E-04	TGTGCCAGCAGTGAATTAAGAAACTCCTACAATGAGCAGTTCTTC	CASSELRNSYNEQFF	TRBV25-1*01	TRBV25-1	TRBJ2-1*01	TRBJ2-1			15	-1	-1	23	-1	-1	7
1804	1.06E-04	TGTGCCAGCAGCCGGGCCGGGACTAGGAATTACGAGCAGTACTTC	CASSRAGTRNYEQYF	TRBV7-8*01, TRBV7-8*03	TRBV7-8	TRBJ2-7*01	TRBJ2-7	TRBD2*02, TRBD2*01	TRBD2	13	18	25	30	4	4	8
1803	1.06E-04	TGTGCCAATCCGCTTACGGTTAGCAATCAGCCCCAGCATTTT	CANPLTVSNQPQHF	TRBV2*01, TRBV2*02, TRBV2*03	TRBV2	TRBJ1-5*01	TRBJ1-5	TRBD2*02, TRBD2*01	TRBD2	6	9	13	20	2	6	8
1803	1.06E-04	TGCAGTGCTAACACGTATTTT	CSANTYF	TRBV20-1*06, TRBV20-1*03, TRBV20-1*01, TRBV20-1*04, TRBV20-1*05, TRBV20-1*02, TRBV20-1*07	TRBV20-1	TRBJ2-3*01	TRBJ2-3	TRBD1*01	TRBD1	9	10	12	14	0	1	1
1800	1.06E-04	TGTGCCAGCAGTCGGACAGGGGGCGGCAATTCACCCCTCCACTTT	CASSRTGGGNSPLHF	TRBV12-4*01, TRBV12-3*01	TRBV12-4, TRBV12-3	TRBJ1-6*01	TRBJ1-6	TRBD1*01	TRBD1	11	13	23	27	1	3	4
1797	1.05E-04	TGTGCCAGCAGCTCAGGACAGGGTTAAACGAGCAGTACTTC	CASSSGQ~LNEQYF	TRBV9*02, TRBV9*01, TRBV9*03	TRBV9	TRBJ2-7*01	TRBJ2-7	TRBD1*01	TRBD1	11	15	22	27	3	4	7
1795	1.05E-04	TGTGCCAGCAGCCTCAGACAGGGAAGAGACCCAGTACTTC	CASSLRQ~EETQYF	TRBV7-4*01	TRBV7-4	TRBJ2-5*01	TRBJ2-5	TRBD1*01	TRBD1	11	16	22	23	4	0	4
1795	1.05E-04	TGCAGCGTTGGATCCCCGATACGCAGTATTTT	CSVGS~DTQYF	TRBV29-1*01	TRBV29-1	TRBJ2-3*01	TRBJ2-3	TRBD1*01, TRBD2*02, TRBD2*01	TRBD1, TRBD2	9	13	16	17	3	0	3
1795	1.05E-04	TGCAGTGCTAGTTGGTACTTC	CSASWYF	TRBV20-1*01, TRBV20-1*04, TRBV20-1*05, TRBV20-1*07	TRBV20-1	TRBJ2-5*01	TRBJ2-5	TRBD2*02, TRBD2*01	TRBD2	11	-1	-1	14	-1	-1	2
1792	1.05E-04	TGTGCCAGCAGTGAGGTGAGTGGAAGGGACAGGGGATTTGGAGCCCCAGCATTTT	CASSEVSGR~TGDLEPQHF	TRBV25-1*01	TRBV25-1	TRBJ1-5*01	TRBJ1-5	TRBD1*01	TRBD1	13	25	34	41	11	6	17
1792	1.05E-04	TGTGCCAGCAGTGACCAACTTGGACAGGGGAATTCACCCCTCCACTTT	CASSDQLGQGNSPLHF	TRBV6-1*01	TRBV6-1	TRBJ1-6*01	TRBJ1-6	TRBD1*01	TRBD1	13	21	29	30	7	0	7
1792	1.05E-04	TGCGCCAGCAGGAATCGTCTAGCGTACTACGAGCAGTACTTC	CASRNRLAYYEQYF	TRBV4-1*02, TRBV4-1*01	TRBV4-1	TRBJ2-7*01	TRBJ2-7	TRBD2*02, TRBD2*01	TRBD2	10	18	23	26	7	2	9
1791	1.05E-04	TGCAGTGCTAGAAGACAGCGAACGAGTCCGAATTCACCCCTCCACTTT	CSARRQRTSPNSPLHF	TRBV20-1*01, TRBV20-1*04, TRBV20-1*05, TRBV20-1*07	TRBV20-1	TRBJ1-6*01	TRBJ1-6	TRBD1*01, TRBD2*02, TRBD2*01	TRBD1, TRBD2	11	13	17	30	1	12	13
1791	1.05E-04	TGCAGTGCTAGAGATGGCAGGGGGTCTTCACCCCTCCACTTT	CSARDGRGSSPLHF	TRBV20-1*01, TRBV20-1*05, TRBV20-1*07	TRBV20-1	TRBJ1-6*01	TRBJ1-6	TRBD1*01	TRBD1	13	17	23	26	3	2	5
1790	1.05E-04	TGTGCCACCAGCAGAGATAGATTTGAAAAACTGTTTTTT	CATSRDRFEKLFF	TRBV15*02	TRBV15	TRBJ1-4*01	TRBJ1-4	TRBD2*02, TRBD2*01	TRBD2	11	17	19	23	5	3	8
1789	1.05E-04	TGTGCCACCAGTGCCAGGGGCAGGGATTCACCCCTCCACTTT	CATSARGRDSPLHF	TRBV24-1*01	TRBV24-1	TRBJ1-6*01	TRBJ1-6	TRBD1*01	TRBD1	12	14	19	25	1	5	6
1789	1.05E-04	TGTGCCAGCAGCTTATGAAGATTAACTATGGCTACACCTTC	CASSL*R~NYGYTF	TRBV7-2*04, TRBV7-2*01	TRBV7-2	TRBJ1-2*01	TRBJ1-2	TRBD1*01, TRBD2*02, TRBD2*01	TRBD1, TRBD2	14	-1	-1	22	-1	-1	7
1785	1.05E-04	TGCAGTGCTAGCCGTCACAAGAGATGTTGATTTGTAGGGAGGAAACCCTAACAATGAGCAGTTCTTC	CSASRHKRC*F~*GGNPNNEQFF	TRBV20-1*06, TRBV20-1*03, TRBV20-1*01, TRBV20-1*04, TRBV20-1*05, TRBV20-1*02, TRBV20-1*07	TRBV20-1	TRBJ2-1*01	TRBJ2-1	TRBD2*02	TRBD2	10	36	41	50	25	8	33
1785	1.05E-04	TGTGCCATCAGTGAAGGCAGGGTGGGCTACGAGCAGTACTTC	CAISEGRVGYEQYF	TRBV10-3*01, TRBV10-3*02	TRBV10-3	TRBJ2-7*01	TRBJ2-7	TRBD1*01	TRBD1	14	17	21	26	2	4	6
1781	1.04E-04	TGTGCCATCAGAACAGACAGGTCACCCCTCCACTTT	CAIRTDRSPLHF	TRBV10-3*01, TRBV10-3*02	TRBV10-3	TRBJ1-6*01	TRBJ1-6	TRBD1*01	TRBD1	10	15	20	21	4	0	4
1779	1.04E-04	TGTGCCAGCAGCCGCAGGGTAACAGGGGGGACCTACGAGCAGTACTTC	CASSRRVTGGTYEQYF	TRBV7-2*04, TRBV7-2*01	TRBV7-2	TRBJ2-7*01	TRBJ2-7	TRBD1*01	TRBD1	11	21	28	31	9	2	11
1776	1.04E-04	TGCGCCAGCAGCCAAGATAGCCGTGCCTACGAGCAGTACTTC	CASSQDSRAYEQYF	TRBV4-1*02, TRBV4-1*01	TRBV4-1	TRBJ2-7*01	TRBJ2-7	TRBD2*02, TRBD2*01	TRBD2	16	17	20	25	0	4	4
1774	1.04E-04	TGCAGCGTTGTAGGGGGAGGATCCTACAATGAGCAGTTCTTC	CSVVGGGSYNEQFF	TRBV29-1*01	TRBV29-1	TRBJ2-1*01	TRBJ2-1	TRBD1*01, TRBD2*02	TRBD1, TRBD2	9	11	16	21	1	4	5
1772	1.04E-04	TGTGCCAGCAGACGGACAGGGGGCAATGAAAAACTGTTTTTT	CASRRTGGNEKLFF	TRBV2*01, TRBV2*02, TRBV2*03	TRBV2	TRBJ1-4*01	TRBJ1-4	TRBD1*01	TRBD1	10	13	23	24	2	0	2
1768	1.04E-04	TGTGCCAGCAGTGCGGGACTGCTGAATCGTTCACCCCTCCACTTT	CASSAGLLNRSPLHF	TRBV25-1*01	TRBV25-1	TRBJ1-6*01	TRBJ1-6	TRBD2*02, TRBD2*01	TRBD2	12	14	19	29	1	9	10
1768	1.04E-04	TGCAGCGTTGTTCGGGGCGGTTTTACTGGAAACACCATATATTTT	CSVVRGGFTGNTIYF	TRBV29-1*01	TRBV29-1	TRBJ1-3*01	TRBJ1-3	TRBD1*01, TRBD2*01	TRBD1, TRBD2	9	13	17	25	3	7	10
1767	1.04E-04	TGTGCCAGCAGCGTAGGACAGGGGGCGGGGAGCTGTTTTTT	CASSVGQ~GGELFF	TRBV9*02, TRBV9*01	TRBV9	TRBJ2-2*01	TRBJ2-2	TRBD1*01	TRBD1	15	16	24	25	0	0	0
1763	1.03E-04	TGTGCCAGCAGCCAAGGACTAGAAAGTGACGAGCAGTACTTC	CASSQGLESDEQYF	TRBV4-2*01	TRBV4-2	TRBJ2-7*01	TRBJ2-7	TRBD2*02, TRBD2*01	TRBD2	10	15	21	28	4	6	10
1763	1.03E-04	TGTGCCACCAGCCAAGACCTAAGGGTCACCCCTCCACTTT	CATSQDL~GSPLHF	TRBV15*02	TRBV15	TRBJ1-6*01	TRBJ1-6	TRBD1*01, TRBD2*02	TRBD1, TRBD2	11	21	24	25	9	0	9
1761	1.03E-04	TGCGCCAGCAGCCAAGTGGACCCGACAGGGAATATGAACACTGAAGCTTTCTTT	CASSQVDPTGNMNTEAFF	TRBV4-1*02, TRBV4-1*01	TRBV4-1	TRBJ1-1*01	TRBJ1-1	TRBD1*01	TRBD1	15	23	29	34	7	4	11
1760	1.03E-04	TGCAGTGCTAGTCGGTCCTACGAGCAGTACTTC	CSASRSYEQYF	TRBV20-1*01, TRBV20-1*04, TRBV20-1*05, TRBV20-1*07	TRBV20-1	TRBJ2-7*01	TRBJ2-7	TRBD2*02, TRBD2*01	TRBD2	11	12	14	15	0	0	0
1759	1.03E-04	TGTGCCAGCAGCTTATACAGGGAAAACTACGAGCAGTACTTC	CASSLYRENYEQYF	TRBV7-2*04, TRBV7-2*01	TRBV7-2	TRBJ2-7*01	TRBJ2-7	TRBD1*01	TRBD1	10	16	21	26	5	4	9
1758	1.03E-04	TGTGCCACCAGTGATTTGGACCGACAGGGAAGGGTTCACCCCTCCACTTT	CATSDLDR~GKGSPLHF	TRBV24-1*01	TRBV24-1	TRBJ1-6*01	TRBJ1-6	TRBD1*01	TRBD1	17	22	28	34	4	5	9
1758	1.03E-04	TGTGCCAGCTCACCCTTCCAAGCGGCCTACAATGAGCAGTTCTTC	CASSPFQAAYNEQFF	TRBV2*01, TRBV2*02, TRBV2*03	TRBV2	TRBJ2-1*01	TRBJ2-1	TRBD2*02, TRBD2*01	TRBD2	8	20	24	25	11	0	11
1755	1.03E-04	TGCAGTGCTAGGTGGGTGAACGAGCAGTACTTC	CSARWVNEQYF	TRBV20-1*06, TRBV20-1*03, TRBV20-1*01, TRBV20-1*04, TRBV20-1*05, TRBV20-1*02, TRBV20-1*07	TRBV20-1	TRBJ2-7*01	TRBJ2-7	TRBD1*01, TRBD2*02, TRBD2*01	TRBD1, TRBD2	10	13	15	19	2	3	5
1750	1.03E-04	TGTGCCAGCAGTGAACGGGGGAGCTCCTACGAGCAGTACTTC	CASSERGSSYEQYF	TRBV25-1*01	TRBV25-1	TRBJ2-7*01	TRBJ2-7	TRBD2*01	TRBD2	14	15	20	23	0	2	2
1749	1.03E-04	TGTGCCAGCAGGATGGCGACAGGGCGCAATTCACCCCTCCACTTT	CASRMATGRNSPLHF	TRBV7-8*01, TRBV7-8*03	TRBV7-8	TRBJ1-6*01	TRBJ1-6	TRBD1*01	TRBD1	10	17	23	27	6	3	9
1747	1.02E-04	TGTGCCAGCAGTGAACCCTCCCTCTTGGGACTAGCGGTCTCCTACAATGAGCAGTTCTTC	CASSEPSLLGLAVSYNEQFF	TRBV25-1*01	TRBV25-1	TRBJ2-1*01	TRBJ2-1	TRBD2*02, TRBD2*01	TRBD2	14	26	36	38	11	1	12
1746	1.02E-04	TGTGCCAGCAGTGAGGGACTAGCGGCGAACACCGGGGAGCTGTTTTTT	CASSEGLAANTGELFF	TRBV25-1*01	TRBV25-1	TRBJ2-2*01	TRBJ2-2	TRBD2*02, TRBD2*01	TRBD2	13	14	24	25	0	0	0
1745	1.02E-04	TGTGCCAGCAGTGACAACACCAATCAGCCCCAGCATTTT	CASSDNTNQPQHF	TRBV6-1*01	TRBV6-1	TRBJ1-5*01	TRBJ1-5	TRBD1*01	TRBD1	13	16	18	20	2	1	3
1741	1.02E-04	TGCAGTGCTAGTCCCTCCGACAGGGGGAACAATCAGCCCCAGCATTTT	CSASPSDRGNNQPQHF	TRBV20-1*01, TRBV20-1*04, TRBV20-1*05, TRBV20-1*07	TRBV20-1	TRBJ1-5*01	TRBJ1-5	TRBD1*01	TRBD1	11	18	26	29	6	2	8
1740	1.02E-04	TGCAGCCCAGGGACCATCAGGCACGAGCAGTACTTC	CSPGTIRHEQYF	TRBV20-1*06, TRBV20-1*03, TRBV20-1*01, TRBV20-1*04, TRBV20-1*05, TRBV20-1*02, TRBV20-1*07	TRBV20-1	TRBJ2-7*01	TRBJ2-7	TRBD1*01, TRBD2*02, TRBD2*01	TRBD1, TRBD2	4	9	13	22	4	8	12
1736	1.02E-04	TGTGCCAGCAGGGAGGGGTTTAGCGGGAGAACAGATACGCAGTATTTT	CASREGFSGRTDTQYF	TRBV7-2*04, TRBV7-2*01	TRBV7-2	TRBJ2-3*01	TRBJ2-3	TRBD2*02	TRBD2	10	20	28	30	9	1	10
1734	1.02E-04	TGCGCCAGCAGCTCCCCCCTAGCGGGGGGTACTTACGAGCAGTACTTC	CASSSPLAGGTYEQYF	TRBV5-1*01	TRBV5-1	TRBJ2-7*01	TRBJ2-7	TRBD2*01	TRBD2	12	18	28	33	5	4	9
1734	1.02E-04	TGCAGTGCTAGAGATGGACACGAGCAGTACTTC	CSARDGHEQYF	TRBV20-1*01, TRBV20-1*05, TRBV20-1*07	TRBV20-1	TRBJ2-7*01	TRBJ2-7	TRBD1*01, TRBD2*02, TRBD2*01	TRBD1, TRBD2	13	15	18	19	1	0	1
1733	1.02E-04	TGTGCCAGCAGTGCCAGACAGGGAGAGGTCGAAGCTTTCTTT	CASSARQGEVEAFF	TRBV2*01, TRBV2*02, TRBV2*03	TRBV2	TRBJ1-1*01	TRBJ1-1	TRBD1*01	TRBD1	12	16	22	30	3	7	10
1733	1.02E-04	TGTGCCAGCAGTGACACAGATACGCAGTATTTT	CASSDTDTQYF	TRBV6-3*01, TRBV6-2*01	TRBV6-3, TRBV6-2	TRBJ2-3*01	TRBJ2-3	TRBD1*01	TRBD1	11	-1	-1	14	-1	-1	2
1727	1.01E-04	TGTGCCAGCAGCCTCGACAGTAATTCACCCCTCCACTTT	CASSLDSNSPLHF	TRBV6-4*02, TRBV6-4*01	TRBV6-4	TRBJ1-6*01	TRBJ1-6	TRBD1*01	TRBD1	10	15	19	20	4	0	4
1726	1.01E-04	TGTGCCAGCGCAGTGGGTTTCACCTCCACTTT	CASAV~FHLHF	TRBV2*01, TRBV2*02, TRBV2*03	TRBV2	TRBJ1-6*01	TRBJ1-6	TRBD1*01, TRBD2*02, TRBD2*01	TRBD1, TRBD2	8	14	16	22	5	5	10
1723	1.01E-04	TGTGCCACCAGTGATTTGCACGGGACAGGGGAGATTCACCCCTCCACTTT	CATSDLHG~RGDSPLHF	TRBV24-1*01	TRBV24-1	TRBJ1-6*01	TRBJ1-6	TRBD1*01	TRBD1	17	21	30	33	3	2	5
1723	1.01E-04	TGCAGTGCTAGTGAGGGAACAACAAATTCACCCCTCCACTTT	CSASEGTTNSPLHF	TRBV20-1*01, TRBV20-1*04, TRBV20-1*05, TRBV20-1*07	TRBV20-1	TRBJ1-6*01	TRBJ1-6	TRBD2*02	TRBD2	11	12	16	24	0	7	7
1722	1.01E-04	TGCAGTGCTACCAGGGGGTACAATTCACCCCTCCACTTT	CSATRGYNSPLHF	TRBV20-1*06, TRBV20-1*03, TRBV20-1*01, TRBV20-1*04, TRBV20-1*05, TRBV20-1*02, TRBV20-1*07	TRBV20-1	TRBJ1-6*01	TRBJ1-6	TRBD1*01	TRBD1	9	11	17	21	1	3	4
1719	1.01E-04	TGTGCCACCAGTGATGACGGCTATGGCTACACCTTC	CATSDDGYGYTF	TRBV24-1*01	TRBV24-1	TRBJ1-2*01	TRBJ1-2	TRBD1*01, TRBD2*02, TRBD2*01	TRBD1, TRBD2	14	15	17	20	0	2	2
1718	1.01E-04	TGTGCCAGCAGTGGGGGCCTACGCGGTCAGCCCCAGCATTTT	CASSGGLRGQPQHF	TRBV2*01, TRBV2*02, TRBV2*03	TRBV2	TRBJ1-5*01	TRBJ1-5	TRBD1*01	TRBD1	12	13	17	26	0	8	8
1718	1.01E-04	TGTGCCACCAGCAGCGACAGGGGGTCACCCCTCCACTTT	CATSSDRGSPLHF	TRBV15*02	TRBV15	TRBJ1-6*01	TRBJ1-6	TRBD1*01	TRBD1	11	15	23	24	3	0	3
1718	1.01E-04	TGCAGTGCTAGCCCAGGGACTTACACTGAAGCTTTCTTT	CSASPGTYTEAFF	TRBV20-1*06, TRBV20-1*03, TRBV20-1*01, TRBV20-1*04, TRBV20-1*05, TRBV20-1*02, TRBV20-1*07	TRBV20-1	TRBJ1-1*01	TRBJ1-1	TRBD2*02, TRBD2*01	TRBD2	10	15	20	22	4	1	5
1717	1.01E-04	TGTGCCAGCAGCTTTCCCAGCGTCCTACAATGAGCAGTTCTTC	CASSFPS~SYNEQFF	TRBV7-8*01, TRBV7-8*03	TRBV7-8	TRBJ2-1*01	TRBJ2-1	TRBD1*01, TRBD2*02, TRBD2*01	TRBD1, TRBD2	13	14	17	22	0	4	4
1716	1.01E-04	TGTGCCAGCAGCTTAGCGATGTCACCCCTCCACTTT	CASSLAMSPLHF	TRBV7-2*04, TRBV7-2*01	TRBV7-2	TRBJ1-6*01	TRBJ1-6	TRBD2*02, TRBD2*01	TRBD2	16	-1	-1	21	-1	-1	4
1715	1.01E-04	TGCAGTGCCGCGACTAGCGGCTACGAGCAGTACTTC	CSAATSGYEQYF	TRBV20-1*06, TRBV20-1*03, TRBV20-1*01, TRBV20-1*04, TRBV20-1*05, TRBV20-1*02, TRBV20-1*07	TRBV20-1	TRBJ2-7*01	TRBJ2-7	TRBD2*02, TRBD2*01	TRBD2	7	11	19	20	3	0	3
1713	1.00E-04	TGCAGTGCTAAGACCGCAGGGATGGACGAGCAGTACTTC	CSAKTAGMDEQYF	TRBV20-1*06, TRBV20-1*03, TRBV20-1*01, TRBV20-1*04, TRBV20-1*05, TRBV20-1*02, TRBV20-1*07	TRBV20-1	TRBJ2-7*01	TRBJ2-7	TRBD1*01	TRBD1	9	16	20	25	6	4	10
1712	1.00E-04	TGCAGTGCTAGAGTACAGGGCAATGATAATTCACCCCTCCACTTT	CSARVQGNDNSPLHF	TRBV20-1*01, TRBV20-1*04, TRBV20-1*05, TRBV20-1*07	TRBV20-1	TRBJ1-6*01	TRBJ1-6	TRBD1*01	TRBD1	12	14	19	25	1	5	6
1711	1.00E-04	TGCAGTGCTAGCCGACTAGCGGGATGGTACGAGCAGTACTTC	CSASRLAGWYEQYF	TRBV20-1*06, TRBV20-1*03, TRBV20-1*01, TRBV20-1*04, TRBV20-1*05, TRBV20-1*02, TRBV20-1*07	TRBV20-1	TRBJ2-7*01	TRBJ2-7	TRBD2*02	TRBD2	10	13	23	27	2	3	5
1711	1.00E-04	TGTGCCAGCAGTGAAGATACGCAGTATTTT	CASSEDTQYF	TRBV2*01, TRBV2*03	TRBV2	TRBJ2-3*01	TRBJ2-3	TRBD1*01, TRBD2*02, TRBD2*01	TRBD1, TRBD2	14	-1	-1	15	-1	-1	0
1710	1.00E-04	TGCAGTGCCAGGACAGGGGGTCCTTCGTCCAATTCACCCCTCCACTTT	CSARTGGPSSNSPLHF	TRBV20-1*06, TRBV20-1*03, TRBV20-1*01, TRBV20-1*04, TRBV20-1*05, TRBV20-1*02, TRBV20-1*07	TRBV20-1	TRBJ1-6*01	TRBJ1-6	TRBD1*01	TRBD1	7	10	19	30	2	10	12
1710	1.00E-04	TGCGCCAGCCGGGGGGGCAGCACTAACTATGGCTACACCTTC	CASRGGSTNYGYTF	TRBV5-1*01, TRBV5-1*02	TRBV5-1	TRBJ1-2*01	TRBJ1-2	TRBD2*01	TRBD2	8	9	16	22	0	5	5
1710	1.00E-04	TGCAGTGCTGCTGACTGGAGGGCCGAGCAGTACTTC	CSAADWRAEQYF	TRBV20-1*06, TRBV20-1*03, TRBV20-1*01, TRBV20-1*04, TRBV20-1*05, TRBV20-1*02, TRBV20-1*07	TRBV20-1	TRBJ2-7*01	TRBJ2-7	TRBD2*02	TRBD2	8	16	21	23	7	1	8
1707	1.00E-04	TGTGCCACCAGCAGAGATAAAGCCGGGACTAGGGGGGGTGAGCAGTTCTTC	CATSRDKAGTRGGEQFF	TRBV15*02	TRBV15	TRBJ2-1*01	TRBJ2-1	TRBD2*02, TRBD2*01	TRBD2	11	24	31	38	12	6	18
1706	1.00E-04	TGCAGTGCTAGCCTGCAGGGGAACTATGGCTACACCTTC	CSASLQGNYGYTF	TRBV20-1*06, TRBV20-1*03, TRBV20-1*01, TRBV20-1*04, TRBV20-1*05, TRBV20-1*02, TRBV20-1*07	TRBV20-1	TRBJ1-2*01	TRBJ1-2	TRBD1*01	TRBD1	10	15	20	21	4	0	4
1706	1.00E-04	TGCAGTGCAAAGGACGCACAGATACGCAGTATTTT	CSAKDA~DTQYF	TRBV20-1*06, TRBV20-1*03, TRBV20-1*01, TRBV20-1*04, TRBV20-1*05, TRBV20-1*02, TRBV20-1*07	TRBV20-1	TRBJ2-3*01	TRBJ2-3	TRBD1*01, TRBD2*02, TRBD2*01	TRBD1, TRBD2	7	11	14	15	3	0	3
1705	1.00E-04	TGCAGTGCTAGAACTAACTATGGCTACACCTTC	CSARTNYGYTF	TRBV20-1*01, TRBV20-1*04, TRBV20-1*05, TRBV20-1*07	TRBV20-1	TRBJ1-2*01	TRBJ1-2			11	-1	-1	13	-1	-1	1
1703	9.99E-05	TGCAGTGCTAGAGGGACAGACAGGGGCGGCTACAATGAGCAGTTCTTC	CSARGTDRGGYNEQFF	TRBV20-1*01, TRBV20-1*04, TRBV20-1*05, TRBV20-1*07	TRBV20-1	TRBJ2-1*01	TRBJ2-1	TRBD1*01	TRBD1	12	18	25	29	5	3	8
1702	9.98E-05	TGTGCCAGCAGCTTAGGGGGCTACGAGCAGTACTTC	CASSLGGYEQYF	TRBV7-8*01	TRBV7-8	TRBJ2-7*01	TRBJ2-7	TRBD1*01, TRBD2*01	TRBD1, TRBD2	15	16	19	20	0	0	0
1702	9.98E-05	TGCAGTGGGCAGTTAACTATGGCTACACCTTC	CSGQL~YGYTF	TRBV20-1*06, TRBV20-1*03, TRBV20-1*01, TRBV20-1*04, TRBV20-1*05, TRBV20-1*02, TRBV20-1*07	TRBV20-1	TRBJ1-2*01	TRBJ1-2	TRBD1*01, TRBD2*02, TRBD2*01	TRBD1, TRBD2	6	9	11	13	2	1	3
1701	9.98E-05	TGTGCCAGCAGCCCTAGGGGGGACATTTCCTACGAGCAGTACTTC	CASSPRGDISYEQYF	TRBV25-1*01	TRBV25-1	TRBJ2-7*01	TRBJ2-7	TRBD1*01, TRBD2*01	TRBD1, TRBD2	10	19	24	27	8	2	10
1700	9.97E-05	TGTGCCAGCATCCTCGGGACTGACTATAATTCACCCCTCCACTTT	CASILGTDYNSPLHF	TRBV25-1*01	TRBV25-1	TRBJ1-6*01	TRBJ1-6	TRBD2*02, TRBD2*01	TRBD2	9	15	20	23	5	2	7
1700	9.97E-05	TGCGCCAGCAGCCTAAGGGACGGGACGGGGAAAAACTGTTTTTT	CASSLRD~DGEKLFF	TRBV4-1*02, TRBV4-1*01	TRBV4-1	TRBJ1-4*01	TRBJ1-4	TRBD1*01, TRBD2*02, TRBD2*01	TRBD1, TRBD2	12	21	25	29	8	3	11
1700	9.97E-05	TGTGCCACCGTACAGGGGGGTAATTCACCCCTCCACTTT	CATVQGGNSPLHF	TRBV10-3*01, TRBV10-3*02	TRBV10-3	TRBJ1-6*01	TRBJ1-6	TRBD1*01	TRBD1	6	11	18	20	4	1	5
1699	9.97E-05	TGCAGTGCTGCTTCCGGGACAGGGGACAATTCACCCCTCCACTTT	CSAASGTGDNSPLHF	TRBV20-1*06, TRBV20-1*03, TRBV20-1*01, TRBV20-1*04, TRBV20-1*05, TRBV20-1*02, TRBV20-1*07	TRBV20-1	TRBJ1-6*01	TRBJ1-6	TRBD1*01	TRBD1	8	15	24	27	6	2	8
1696	9.95E-05	TGTGCCAGCAGCGCACTAGCGGGAGCTCCTACGAGCAGTACTTC	CASSALA~SSYEQYF	TRBV9*02, TRBV9*01	TRBV9	TRBJ2-7*01	TRBJ2-7	TRBD2*02	TRBD2	12	14	24	25	1	0	1
1695	9.94E-05	TGCAGTGCTAGACGAGACGACTACGAGCAGTACTTC	CSARRDDYEQYF	TRBV20-1*01, TRBV20-1*04, TRBV20-1*05, TRBV20-1*07	TRBV20-1	TRBJ2-7*01	TRBJ2-7	TRBD1*01, TRBD2*02, TRBD2*01	TRBD1, TRBD2	11	15	17	20	3	2	5
1694	9.94E-05	TGCGCCAGCAGGGACAGAACGAATTCACCCCTCCACTTT	CASRDRTNSPLHF	TRBV10-2*01	TRBV10-2	TRBJ1-6*01	TRBJ1-6	TRBD1*01	TRBD1	10	11	16	21	0	4	4
1693	9.93E-05	TGCAGCTGCGACTCCCATAGCTATGGCTACACCTTC	CSCDSHSYGYTF	TRBV20-1*06, TRBV20-1*03, TRBV20-1*01, TRBV20-1*04, TRBV20-1*05, TRBV20-1*02, TRBV20-1*07	TRBV20-1	TRBJ1-2*01	TRBJ1-2	TRBD2*02	TRBD2	4	11	15	20	6	4	10
1690	9.91E-05	TGTGCCAGTAGTATGCGGAGATATGGCTACACCTTC	CASSMRRYGYTF	TRBV19*01, TRBV19*02	TRBV19	TRBJ1-2*01	TRBJ1-2	TRBD2*02, TRBD2*01	TRBD2	13	14	17	21	0	3	3
1689	9.91E-05	TGTGCCAGCAGCTTAGTTACTTCCTCCCCTACGAGCAGTACTTC	CASSLVT~LPYEQYF	TRBV7-3*01	TRBV7-3	TRBJ2-7*01	TRBJ2-7	TRBD2*02	TRBD2	14	22	26	27	7	0	7
1689	9.91E-05	TGTGCCAGCAGTTACTCAGGGTGGGCTATGGCTACACCTTC	CASSYSG~GYGYTF	TRBV6-5*01	TRBV6-5	TRBJ1-2*01	TRBJ1-2	TRBD1*01, TRBD2*02	TRBD1, TRBD2	11	16	20	25	4	4	8
1687	9.90E-05	TGCAGTGCAAGGGAAATCCAGACGGCCTACGAGCAGTACTTC	CSAREIQTAYEQYF	TRBV20-1*01, TRBV20-1*04, TRBV20-1*05, TRBV20-1*07	TRBV20-1	TRBJ2-7*01	TRBJ2-7	TRBD1*01, TRBD2*02, TRBD2*01	TRBD1, TRBD2	7	10	13	25	2	11	13
1686	9.89E-05	TGTGCCAGCAGTTACCGGGACAGCTCCTACGAGCAGTACTTC	CASSYRDSSYEQYF	TRBV6-3*01, TRBV6-2*01	TRBV6-3, TRBV6-2	TRBJ2-7*01	TRBJ2-7	TRBD1*01	TRBD1	14	16	22	23	1	0	1
1684	9.88E-05	TGCAGTGCTATCGGGACTAGCGGGAGAGGCTATGAGCAGTTCTTC	CSAIGTSGRGYEQFF	TRBV20-1*06, TRBV20-1*03, TRBV20-1*01, TRBV20-1*04, TRBV20-1*05, TRBV20-1*02, TRBV20-1*07	TRBV20-1	TRBJ2-1*01	TRBJ2-1	TRBD2*02	TRBD2	9	12	25	31	2	5	7
1684	9.88E-05	TGCAGTGCTAATTTCAGGGGGATCATGGATTCACCCCTCCACTTT	CSANFRGIMDSPLHF	TRBV20-1*01, TRBV20-1*04, TRBV20-1*05, TRBV20-1*07	TRBV20-1	TRBJ1-6*01	TRBJ1-6	TRBD1*01	TRBD1	9	14	20	28	4	7	11
1682	9.87E-05	TGCAGTGCTCCCACCGAGTGAGCAGTACTTC	CSAPT~SEQYF	TRBV20-1*06, TRBV20-1*03, TRBV20-1*01, TRBV20-1*04, TRBV20-1*05, TRBV20-1*02, TRBV20-1*07	TRBV20-1	TRBJ2-7*01	TRBJ2-7	TRBD1*01, TRBD2*02, TRBD2*01	TRBD1, TRBD2	8	9	11	19	0	7	7
1681	9.86E-05	TGTGCCAGTAGTAGGGGACAGGGATCCTACGAGCAGTACTTC	CASSRGQGSYEQYF	TRBV19*01, TRBV19*03, TRBV19*02	TRBV19	TRBJ2-7*01	TRBJ2-7	TRBD1*01	TRBD1	11	14	22	24	2	1	3
1680	9.86E-05	TGCAGTGCGGTTCGATTGGGGGGCCTTAATTCACCCCTCCACTTT	CSAVRLGGLNSPLHF	TRBV20-1*06, TRBV20-1*03, TRBV20-1*01, TRBV20-1*04, TRBV20-1*05, TRBV20-1*02, TRBV20-1*07	TRBV20-1	TRBJ1-6*01	TRBJ1-6	TRBD1*01, TRBD2*01	TRBD1, TRBD2	7	18	23	26	10	2	12
1680	9.86E-05	TGTGCCAGCAGCTTAGTAAGAGGAGAGACCCAGTACTTC	CASSLVRGETQYF	TRBV7-9*01, TRBV7-9*02	TRBV7-9	TRBJ2-5*01	TRBJ2-5	TRBD2*02	TRBD2	15	19	22	23	3	0	3
1679	9.85E-05	TGTGCCAGCAGCTTGGTAGGACAGGGCACAGATACGCAGTATTTT	CASSLVGQGTDTQYF	TRBV5-6*01	TRBV5-6	TRBJ2-3*01	TRBJ2-3	TRBD1*01	TRBD1	15	18	24	25	2	0	2
1678	9.84E-05	TGCAGTGCTGGGCCGGCCCTATTTTCACCCCTCCACTTT	CSAGPALFSPLHF	TRBV20-1*06, TRBV20-1*03, TRBV20-1*01, TRBV20-1*04, TRBV20-1*05, TRBV20-1*02, TRBV20-1*07	TRBV20-1	TRBJ1-6*01	TRBJ1-6	TRBD1*01, TRBD2*02	TRBD1, TRBD2	8	9	12	23	0	10	10
1677	9.84E-05	TGTGCCAGCAGTCTAACTACCGGGACACACAACTATGGCTACACCTTC	CASSLTTGTHNYGYTF	TRBV6-5*01	TRBV6-5	TRBJ1-2*01	TRBJ1-2	TRBD1*01	TRBD1	12	21	26	30	8	3	11
1677	9.84E-05	TGTGCCAGCAGTCTCGGACAGGATGCTTCACCCCTCCACTTT	CASSLGQDASPLHF	TRBV6-1*01	TRBV6-1	TRBJ1-6*01	TRBJ1-6	TRBD1*01	TRBD1	11	15	21	26	3	4	7
1675	9.83E-05	TGTGCCAGCAGTCAAACACAAAACGGGACAGGGGCATACCTACGAGCAGTACTTC	CASSQTQNG~QGHTYEQYF	TRBV2*01, TRBV2*03	TRBV2	TRBJ2-7*01	TRBJ2-7	TRBD1*01	TRBD1	11	24	33	38	12	4	16
1673	9.81E-05	TGCAGTGCTAGGCAGGTCCCCTACGAGCAGTACTTC	CSARQVPYEQYF	TRBV20-1*06, TRBV20-1*03, TRBV20-1*01, TRBV20-1*04, TRBV20-1*05, TRBV20-1*02, TRBV20-1*07	TRBV20-1	TRBJ2-7*01	TRBJ2-7	TRBD1*01, TRBD2*02, TRBD2*01	TRBD1, TRBD2	10	12	15	19	1	3	4
1672	9.81E-05	TGTGCCAGTAGTCGTCTGGGGACACATATCTACGAGCAGTACTTC	CASSRLGTHIYEQYF	TRBV19*01, TRBV19*03, TRBV19*02	TRBV19	TRBJ2-7*01	TRBJ2-7	TRBD1*01	TRBD1	11	18	23	29	6	5	11
1672	9.81E-05	TGCAGTGCTAGTGTCTCCTACGAGCAGTACTTC	CSASVSYEQYF	TRBV20-1*01, TRBV20-1*04, TRBV20-1*05, TRBV20-1*07	TRBV20-1	TRBJ2-7*01	TRBJ2-7	TRBD2*02	TRBD2	11	-1	-1	14	-1	-1	2
1671	9.80E-05	TGTGCCATCTCGAGGACAGGGGAGAATTCACCCCTCCACTTT	CAISRTGENSPLHF	TRBV10-3*01, TRBV10-3*02	TRBV10-3	TRBJ1-6*01	TRBJ1-6	TRBD1*01	TRBD1	8	13	21	24	4	2	6
1670	9.80E-05	TGTGCCAGCAGCTACCCGGGACAGGGAAACTACGAGCAGTACTTC	CASSYPGQGNYEQYF	TRBV7-9*03, TRBV7-9*01, TRBV7-9*04, TRBV7-9*02	TRBV7-9	TRBJ2-7*01	TRBJ2-7	TRBD1*01	TRBD1	12	17	25	29	4	3	7
1669	9.79E-05	TGCGCCAGCAAGACCGGGACTAGCGCCTACAATGAGCAGTTCTTC	CASKTGTSAYNEQFF	TRBV10-2*01	TRBV10-2	TRBJ2-1*01	TRBJ2-1	TRBD2*02, TRBD2*01	TRBD2	9	15	24	25	5	0	5
1669	9.79E-05	TGTGCCAGCACCCGCGGGCGAGGAGTTGAGCAGTTCTTC	CASTRGRGVEQFF	TRBV25-1*01	TRBV25-1	TRBJ2-1*01	TRBJ2-1	TRBD2*02, TRBD2*01	TRBD2	9	13	17	26	3	8	11
1667	9.78E-05	TGTGCCAGCAGTTTACTAGACCGAAACGTGCTGGAAACACCATATATTTT	CASSLLDR~RAGNTIYF	TRBV12-4*01, TRBV12-3*01	TRBV12-4, TRBV12-3	TRBJ1-3*01	TRBJ1-3	TRBD2*02, TRBD2*01	TRBD2	14	15	18	30	0	11	11
1666	9.77E-05	TGCAGTGCGACAGGGACAGGGCCTTACGAGCAGTACTTC	CSATGTGPYEQYF	TRBV20-1*01, TRBV20-1*04, TRBV20-1*05, TRBV20-1*07	TRBV20-1	TRBJ2-7*01	TRBJ2-7	TRBD1*01	TRBD1	7	12	20	24	4	3	7
1666	9.77E-05	TGCAGTGCCTCACGGGTCTCGGCCGAGCAGTACTTC	CSASRVSAEQYF	TRBV20-1*06, TRBV20-1*03, TRBV20-1*01, TRBV20-1*04, TRBV20-1*05, TRBV20-1*02, TRBV20-1*07	TRBV20-1	TRBJ2-7*01	TRBJ2-7	TRBD2*02, TRBD2*01	TRBD2	7	12	15	23	4	7	11
1665	9.77E-05	TGCGCCAGCAGCTTGGAGGATACAGGTTGAGCTCCTACAATGAGCAGTTCTTC	CASSLEDTG~SSYNEQFF	TRBV5-1*01	TRBV5-1	TRBJ2-1*01	TRBJ2-1	TRBD1*01	TRBD1	15	21	25	31	5	5	10
1665	9.77E-05	TGCAGTGCTAGAGTTACGGGACCGTGGAATTCACCCCTCCACTTT	CSARVTGPWNSPLHF	TRBV20-1*01, TRBV20-1*04, TRBV20-1*05, TRBV20-1*07	TRBV20-1	TRBJ1-6*01	TRBJ1-6	TRBD1*01, TRBD2*02, TRBD2*01	TRBD1, TRBD2	12	17	21	27	4	5	9
1664	9.76E-05	TGCAGTGCTAGAGAAAGTTATAATTCACCCCTCCACTTT	CSARESYNSPLHF	TRBV20-1*01, TRBV20-1*05, TRBV20-1*07	TRBV20-1	TRBJ1-6*01	TRBJ1-6	TRBD2*02, TRBD2*01	TRBD2	13	15	17	18	1	0	1
1663	9.76E-05	TGCAGCGTGCCGCGGGAAGGGATTTCGTAGATTCACCCCTCCACTTT	CSVPREGI~VDSPLHF	TRBV29-1*01, TRBV29-1*03	TRBV29-1	TRBJ1-6*01	TRBJ1-6	TRBD2*02	TRBD2	7	11	16	30	3	13	16
1662	9.75E-05	TGTGCCACCAGTGACGCCTCGTTCCCGACCTTAGGGACAATGAGCAGTTCTTC	CATSDASFP~LRDNEQFF	TRBV24-1*01	TRBV24-1	TRBJ2-1*01	TRBJ2-1	TRBD2*02	TRBD2	13	22	26	36	8	9	17
1662	9.75E-05	TGTGCCACCACAATCGATGGAGGGAATTCACCCCTCCACTTT	CATTIDGGNSPLHF	TRBV10-3*01, TRBV10-3*02	TRBV10-3	TRBJ1-6*01	TRBJ1-6	TRBD2*02	TRBD2	6	18	23	24	11	0	11
1662	9.75E-05	TGCAGTGCTAGTCCAGGAGGGAACTATGGCTACACCTTC	CSASPGGNYGYTF	TRBV20-1*01, TRBV20-1*04, TRBV20-1*05, TRBV20-1*07	TRBV20-1	TRBJ1-2*01	TRBJ1-2	TRBD2*02	TRBD2	11	15	20	21	3	0	3
1662	9.75E-05	TGCAGTGCTAGCGGGAGTAGCTACGAGCAGTACTTC	CSASGSSYEQYF	TRBV20-1*01, TRBV20-1*04, TRBV20-1*05, TRBV20-1*07	TRBV20-1	TRBJ2-7*01	TRBJ2-7	TRBD2*02	TRBD2	10	11	16	20	0	3	3
1661	9.74E-05	TGCAGTGCGAAGCATGGGACCTACGAGCAGTACTTC	CSAKHGTYEQYF	TRBV20-1*06, TRBV20-1*03, TRBV20-1*01, TRBV20-1*04, TRBV20-1*05, TRBV20-1*02, TRBV20-1*07	TRBV20-1	TRBJ2-7*01	TRBJ2-7	TRBD1*01, TRBD2*02, TRBD2*01	TRBD1, TRBD2	7	15	18	19	7	0	7
1661	9.74E-05	TGCAGTGCTAGGGATGGCCGGCAGCAGTACTTC	CSARDGRQQYF	TRBV20-1*01, TRBV20-1*04, TRBV20-1*05, TRBV20-1*07	TRBV20-1	TRBJ2-7*01	TRBJ2-7	TRBD1*01, TRBD2*02, TRBD2*01	TRBD1, TRBD2	10	11	13	22	0	8	8
1658	9.73E-05	TGTGCCAGCAGTGAGACAAACACCGGGGAGCTGTTTTTT	CASSETNTGELFF	TRBV6-4*02, TRBV6-4*01	TRBV6-4	TRBJ2-2*01	TRBJ2-2	TRBD1*01	TRBD1	13	14	17	18	0	0	0
1656	9.71E-05	TGCAGCGATGAACGGGCCTGTTAGTGTTCAGGCCCTCCACTTT	CSDERAC~SVQALHF	TRBV29-1*01	TRBV29-1	TRBJ1-6*01	TRBJ1-6	TRBD1*01	TRBD1	11	16	20	32	4	11	15
1656	9.71E-05	TGTGCCGGATCCGGGACTGACGTCTCCGAGCAGTACTTC	CAGSGTDVSEQYF	TRBV11-3*01, TRBV11-3*02	TRBV11-3	TRBJ2-7*01	TRBJ2-7	TRBD2*02, TRBD2*01	TRBD2	5	12	17	26	6	8	14
1655	9.71E-05	TGTGCCAGTAGCCTGACAGGGGACCTATACGAGCAGTACTTC	CASSLTGDLYEQYF	TRBV19*01, TRBV19*03, TRBV19*02	TRBV19	TRBJ2-7*01	TRBJ2-7	TRBD1*01	TRBD1	11	14	21	27	2	5	7
1655	9.71E-05	TGCAGTGCTAACAGTCCTACGAGCAGTACTTC	CSANS~YEQYF	TRBV20-1*06, TRBV20-1*03, TRBV20-1*01, TRBV20-1*04, TRBV20-1*05, TRBV20-1*02, TRBV20-1*07	TRBV20-1	TRBJ2-7*01	TRBJ2-7	TRBD1*01	TRBD1	9	10	13	14	0	0	0
1654	9.70E-05	TGCAGTGCTGGGGAACGTGTGGGCACCTATAATTCACCCCTCCACTTT	CSAGERVGTYNSPLHF	TRBV20-1*01, TRBV20-1*04, TRBV20-1*05, TRBV20-1*07	TRBV20-1	TRBJ1-6*01	TRBJ1-6	TRBD1*01, TRBD2*02, TRBD2*01	TRBD1, TRBD2	8	20	23	25	11	1	12
1653	9.70E-05	TGTGCCAGCCTACAGCGGGGACAGGGCCACCGTAACCCACTACGAGCAGTACTTC	CASLQRGQG~TVTHYEQYF	TRBV9*02, TRBV9*01, TRBV9*03	TRBV9	TRBJ2-7*01	TRBJ2-7	TRBD1*01	TRBD1	8	17	25	39	8	13	21
1653	9.70E-05	TGTGCCAGCAGTTACAGGGCAGCCCCAGCATTTT	CASSYR~QPQHF	TRBV6-5*01	TRBV6-5	TRBJ1-5*01	TRBJ1-5	TRBD1*01, TRBD2*02	TRBD1, TRBD2	12	13	18	19	0	0	0
1652	9.69E-05	TGTGCCAGCAGCCCCATGACAGGGGAGCCCTACGAGCAGTACTTC	CASSPMTGEPYEQYF	TRBV4-2*01	TRBV4-2	TRBJ2-7*01	TRBJ2-7	TRBD1*01	TRBD1	12	17	24	28	4	3	7
1651	9.69E-05	TGCAGTGCCGCAGACTAGCGGGGGCGGTGTAGGAGACCCAGTACTTC	CSAAD*RG~V*ETQYF	TRBV20-1*06, TRBV20-1*03, TRBV20-1*01, TRBV20-1*04, TRBV20-1*05, TRBV20-1*02, TRBV20-1*07	TRBV20-1	TRBJ2-5*01	TRBJ2-5	TRBD2*01	TRBD2	7	12	23	32	4	8	12
1650	9.68E-05	TGTGCCAGCAGTGAGACTAGCGGGAGCACAGATACGCAGTATTTT	CASSETSGSTDTQYF	TRBV6-4*02, TRBV6-4*01	TRBV6-4	TRBJ2-3*01	TRBJ2-3	TRBD2*02, TRBD2*01	TRBD2	13	14	23	24	0	0	0
1648	9.67E-05	TGCAGTGCTAAGACAGGGACCTACGAGCAGTACTTC	CSAKTGTYEQYF	TRBV20-1*06, TRBV20-1*03, TRBV20-1*01, TRBV20-1*04, TRBV20-1*05, TRBV20-1*02, TRBV20-1*07	TRBV20-1	TRBJ2-7*01	TRBJ2-7	TRBD1*01	TRBD1	9	11	17	19	1	1	2
1646	9.66E-05	TGCAGTGCTAGGAGGTTAGCAGAGTACGAGCAGTACTTC	CSARRLAEYEQYF	TRBV20-1*06, TRBV20-1*03, TRBV20-1*01, TRBV20-1*04, TRBV20-1*05, TRBV20-1*02, TRBV20-1*07	TRBV20-1	TRBJ2-7*01	TRBJ2-7	TRBD2*02, TRBD2*01	TRBD2	10	16	19	24	5	4	9
1646	9.66E-05	TGCAGTGCTAGACTGGACTACGAGCAGTACTTC	CSARLDYEQYF	TRBV20-1*01, TRBV20-1*04, TRBV20-1*05, TRBV20-1*07	TRBV20-1	TRBJ2-7*01	TRBJ2-7	TRBD1*01, TRBD2*02, TRBD2*01	TRBD1, TRBD2	11	14	16	17	2	0	2
1644	9.64E-05	TGTGCCAGCAGCTTAGGACCGGGACTAGCGGGCGCCGGGGAGCTGTTTTTT	CASSLGPGLAGAGELFF	TRBV7-3*01	TRBV7-3	TRBJ2-2*01	TRBJ2-2	TRBD2*02, TRBD2*01	TRBD2	14	20	31	34	5	2	7
1642	9.63E-05	TGTGCCAGCAGCACCGGGACTAGCGGGAGTTAAGACTACGAGCAGTACTTC	CASSTGTSGS*DYEQYF	TRBV7-3*05, TRBV7-3*01	TRBV7-3	TRBJ2-7*01	TRBJ2-7	TRBD2*02	TRBD2	11	15	28	35	3	6	9
1642	9.63E-05	TGTGCCACCAGTGCTTCATCACATGGCTACACCTTC	CATSASSHGYTF	TRBV24-1*01	TRBV24-1	TRBJ1-2*01	TRBJ1-2	TRBD2*02, TRBD2*01	TRBD2	12	-1	-1	22	-1	-1	9
1642	9.63E-05	TGCAGTGCTAGAGCGGATGCCTACGAGCAGTACTTC	CSARADAYEQYF	TRBV20-1*01, TRBV20-1*04, TRBV20-1*05, TRBV20-1*07	TRBV20-1	TRBJ2-7*01	TRBJ2-7	TRBD1*01, TRBD2*02, TRBD2*01	TRBD1, TRBD2	12	14	16	19	1	2	3
1641	9.63E-05	TGTGCCAGTAGTATAAATCCGGATCGCGGCGACTACGAGCAGTACTTC	CASSINPDRGDYEQYF	TRBV19*01, TRBV19*02	TRBV19	TRBJ2-7*01	TRBJ2-7	TRBD2*02, TRBD2*01	TRBD2	14	25	28	32	10	3	13
1641	9.63E-05	TGCAGTGCCTTCGGAGCGGGTCCGACCTTCAGGTCACCCCTCCACTTT	CSAFGAGPTFRSPLHF	TRBV20-1*06, TRBV20-1*03, TRBV20-1*01, TRBV20-1*04, TRBV20-1*05, TRBV20-1*02, TRBV20-1*07	TRBV20-1	TRBJ1-6*01	TRBJ1-6	TRBD2*02, TRBD2*01	TRBD2	7	14	19	33	6	13	19
1638	9.61E-05	TGTGCCACCAGCACCAAGGGACAGGGGATCGACGAGCAGTACTTC	CATSTKGQGIDEQYF	TRBV15*02	TRBV15	TRBJ2-7*01	TRBJ2-7	TRBD1*01	TRBD1	11	17	26	31	5	4	9
1638	9.61E-05	TGCAGTGCCCCCTCACACGCCGAGGCCTCGTACTACACCTTC	CSAPSHAEASYYTF	TRBV20-1*06, TRBV20-1*03, TRBV20-1*01, TRBV20-1*04, TRBV20-1*05, TRBV20-1*02, TRBV20-1*07	TRBV20-1	TRBJ1-2*01	TRBJ1-2	TRBD1*01, TRBD2*02	TRBD1, TRBD2	7	8	12	32	0	19	19
1638	9.61E-05	TGCAGTGCTAGAGATTCCGTGGGCTATGGCTACACCTTC	CSARDSVGYGYTF	TRBV20-1*01, TRBV20-1*05, TRBV20-1*07	TRBV20-1	TRBJ1-2*01	TRBJ1-2	TRBD1*01, TRBD2*02, TRBD2*01	TRBD1, TRBD2	13	20	22	23	6	0	6
1637	9.60E-05	TGTGCCAGCAGTGCACGACAGGAGAGCTCCTATAATTCACCCCTCCACTTT	CASSARQESSYNSPLHF	TRBV25-1*01	TRBV25-1	TRBJ1-6*01	TRBJ1-6	TRBD1*01	TRBD1	12	16	21	26	3	4	7
1637	9.60E-05	TGTGCCAGCAGACGTACAGGGGGTTACCAGCCCCAGCATTTT	CASRRTGGYQPQHF	TRBV12-4*01, TRBV12-3*01	TRBV12-4, TRBV12-3	TRBJ1-5*01	TRBJ1-5	TRBD1*01	TRBD1	10	15	22	27	4	4	8
1636	9.60E-05	TGCAGTGCTAGTCACGGATTTCAGGGCTACACCTTC	CSASHGFQGYTF	TRBV20-1*01, TRBV20-1*04, TRBV20-1*05, TRBV20-1*07	TRBV20-1	TRBJ1-2*01	TRBJ1-2	TRBD1*01, TRBD2*02, TRBD2*01	TRBD1, TRBD2	11	21	23	24	9	0	9
1636	9.60E-05	TGCAGTGCTAGACGGCCTATGGCTACACCTTC	CSARR~YGYTF	TRBV20-1*01, TRBV20-1*04, TRBV20-1*05, TRBV20-1*07	TRBV20-1	TRBJ1-2*01	TRBJ1-2	TRBD1*01, TRBD2*02, TRBD2*01	TRBD1, TRBD2	11	13	15	16	1	0	1
1635	9.59E-05	TGCGCCAGCAGCACCCGGGACAGGTCTAGACTACAATGAGCAGTTCTTC	CASSTRDR~LDYNEQFF	TRBV4-1*02, TRBV4-1*01	TRBV4-1	TRBJ2-1*01	TRBJ2-1	TRBD1*01	TRBD1	11	16	23	30	4	6	10
1632	9.57E-05	TGCAGTGCTAGACGGCAGGGGGTGGACACCGGGGAGCTGTTTTTT	CSARRQGVDTGELFF	TRBV20-1*01, TRBV20-1*04, TRBV20-1*05, TRBV20-1*07	TRBV20-1	TRBJ2-2*01	TRBJ2-2	TRBD1*01	TRBD1	11	15	21	25	3	3	6
1631	9.57E-05	TGCAGTGCTAGGGGCGTTTTTTCACCCCTCCACTTT	CSARGVFSPLHF	TRBV20-1*01, TRBV20-1*04, TRBV20-1*05, TRBV20-1*07	TRBV20-1	TRBJ1-6*01	TRBJ1-6	TRBD1*01	TRBD1	10	11	14	20	0	5	5
1628	9.55E-05	TGTGCCAGCAGCGCCACCGGGACAAACACAGATACGCAGTATTTT	CASSATGTNTDTQYF	TRBV9*02, TRBV9*01, TRBV9*03	TRBV9	TRBJ2-3*01	TRBJ2-3	TRBD1*01	TRBD1	12	18	23	26	5	2	7
1628	9.55E-05	TGTGCCACCAGTGATGTTGACGTAAACTATGGCTACACCTTC	CATSDVDVNYGYTF	TRBV24-1*01	TRBV24-1	TRBJ1-2*01	TRBJ1-2	TRBD1*01, TRBD2*02, TRBD2*01	TRBD1, TRBD2	14	18	20	24	3	3	6
1627	9.54E-05	TGTGCCACCAGTGATTCCACGAAAGCTTTCTTT	CATSDSTKAFF	TRBV24-1*01	TRBV24-1	TRBJ1-1*01	TRBJ1-1	TRBD1*01, TRBD2*02, TRBD2*01	TRBD1, TRBD2	15	-1	-1	22	-1	-1	6
1626	9.54E-05	TGTGCCACCAGTGATTTCTCGGGACGGATGCCCAATTCACCCCTCCACTTT	CATSDFSGRMPNSPLHF	TRBV24-1*01	TRBV24-1	TRBJ1-6*01	TRBJ1-6	TRBD1*01, TRBD2*02, TRBD2*01	TRBD1, TRBD2	16	20	24	33	3	8	11
1626	9.54E-05	TGCAGTGCTAGGTCGGCCCGGGGACTAGCGTACCACGAGCAGTACTTC	CSARSARGLAYHEQYF	TRBV20-1*06, TRBV20-1*03, TRBV20-1*01, TRBV20-1*04, TRBV20-1*05, TRBV20-1*02, TRBV20-1*07	TRBV20-1	TRBJ2-7*01	TRBJ2-7	TRBD2*02, TRBD2*01	TRBD2	10	20	29	34	9	4	13
1624	9.53E-05	TGCAGTGCTCCTCGACAGGGGGCGATAAGTTCCGGAAACACCATATATTTT	CSAPRQGAISSGNTIYF	TRBV20-1*06, TRBV20-1*03, TRBV20-1*01, TRBV20-1*04, TRBV20-1*05, TRBV20-1*02, TRBV20-1*07	TRBV20-1	TRBJ1-3*01	TRBJ1-3	TRBD1*01	TRBD1	8	13	22	33	4	10	14
1624	9.53E-05	TGCAGTGCTAGGAGCGGGAGTTACGAGCAGTACTTC	CSARSGSYEQYF	TRBV20-1*06, TRBV20-1*03, TRBV20-1*01, TRBV20-1*04, TRBV20-1*05, TRBV20-1*02, TRBV20-1*07	TRBV20-1	TRBJ2-7*01	TRBJ2-7	TRBD2*02	TRBD2	10	12	19	21	1	1	2
1622	9.52E-05	TGCAGTGCTAGCGAGGTTCTGGAGCAGTACTTC	CSASEVLEQYF	TRBV20-1*01, TRBV20-1*04, TRBV20-1*05, TRBV20-1*07	TRBV20-1	TRBJ2-7*01	TRBJ2-7	TRBD2*02	TRBD2	10	12	15	21	1	5	6
1621	9.51E-05	TGCGCCAGCAGCCGACAGGGAAATTCACCCCTCCACTTT	CASSRQGNSPLHF	TRBV4-1*02, TRBV4-1*01	TRBV4-1	TRBJ1-6*01	TRBJ1-6	TRBD1*01	TRBD1	12	13	19	21	0	1	1
1621	9.51E-05	TGCAGTGCCAAAACAGGGGTTGGCTACACCTTC	CSAKTGVGYTF	TRBV20-1*01, TRBV20-1*04, TRBV20-1*05, TRBV20-1*07	TRBV20-1	TRBJ1-2*01	TRBJ1-2	TRBD1*01	TRBD1	7	12	18	20	4	1	5
1620	9.50E-05	TGTGCCAGCAGCTTAACCTGGGATCAGCCCCAGCATTTT	CASSLTWDQPQHF	TRBV7-2*04, TRBV7-2*01	TRBV7-2	TRBJ1-5*01	TRBJ1-5	TRBD1*01	TRBD1	14	16	19	22	1	2	3
1620	9.50E-05	TGTGCCAGCAGTTACGGTGGCAACGAGCAGTACTTC	CASSYGGNEQYF	TRBV6-5*01	TRBV6-5	TRBJ2-7*01	TRBJ2-7	TRBD1*01	TRBD1	14	18	20	22	3	1	4
1620	9.50E-05	TGCAGTGCTAGGGTACAGGGGAATGGCTACACCTTC	CSARVQGNGYTF	TRBV20-1*01, TRBV20-1*04, TRBV20-1*05, TRBV20-1*07	TRBV20-1	TRBJ1-2*01	TRBJ1-2	TRBD1*01	TRBD1	10	14	20	22	3	1	4
1618	9.49E-05	TGTGCCATCAGGGGACAGGGTTTAGGTTCACCCCTCCACTTT	CAIRGQGLGSPLHF	TRBV10-3*01, TRBV10-3*02	TRBV10-3	TRBJ1-6*01	TRBJ1-6	TRBD1*01	TRBD1	10	11	19	26	0	6	6
1618	9.49E-05	TGCAGTGCTTCGCGGGACAAAGGAGAGCAGTACTTC	CSASRDKGEQYF	TRBV20-1*06, TRBV20-1*03, TRBV20-1*01, TRBV20-1*04, TRBV20-1*05, TRBV20-1*02, TRBV20-1*07	TRBV20-1	TRBJ2-7*01	TRBJ2-7	TRBD1*01, TRBD2*02	TRBD1, TRBD2	8	13	18	24	4	5	9
1615	9.47E-05	TGTGCCAGCAGTGAAGCGGGACAAGGCCTTGGTGGCTATGGCTACACCTTC	CASSEAGQGLGGYGYTF	TRBV25-1*01	TRBV25-1	TRBJ1-2*01	TRBJ1-2	TRBD1*01, TRBD2*02	TRBD1, TRBD2	14	17	22	35	2	12	14
1614	9.47E-05	TGTGCCAGCAGTGGTTCCGGGACTAGCGGCAGCAATGAGCAGTTCTTC	CASSGSGTSGSNEQFF	TRBV6-4*02, TRBV6-4*01	TRBV6-4	TRBJ2-1*01	TRBJ2-1	TRBD2*02, TRBD2*01	TRBD2	12	18	28	32	5	3	8
1613	9.46E-05	TGCAGTGCCCTCAGCGGGCAGGGGGTGAACTTC	CSALSGQGVNF	TRBV20-1*06, TRBV20-1*03, TRBV20-1*01, TRBV20-1*04, TRBV20-1*05, TRBV20-1*02, TRBV20-1*07	TRBV20-1	TRBJ2-7*01	TRBJ2-7	TRBD1*01	TRBD1	7	18	24	28	10	3	13
1613	9.46E-05	TGCAGCACAGGGAGCTCCTACGAGCAGTACTTC	CSTGSSYEQYF	TRBV20-1*06, TRBV20-1*03, TRBV20-1*01, TRBV20-1*04, TRBV20-1*05, TRBV20-1*02, TRBV20-1*07	TRBV20-1	TRBJ2-7*01	TRBJ2-7	TRBD1*01	TRBD1	4	6	11	14	1	2	3
1612	9.46E-05	TGTGCCAGCAGCTAGATGACAGGGGGCACGGAGCAGCCCCAGCATTTT	CASS*MTGGTEQPQHF	TRBV7-2*04, TRBV7-2*01	TRBV7-2	TRBJ1-5*01	TRBJ1-5	TRBD1*01	TRBD1	10	17	26	33	6	6	12
1612	9.46E-05	TGCAGTGCTATGGAGGGCTCCCATGGCTACACCTTC	CSAMEGSHGYTF	TRBV20-1*06, TRBV20-1*03, TRBV20-1*01, TRBV20-1*04, TRBV20-1*05, TRBV20-1*02, TRBV20-1*07	TRBV20-1	TRBJ1-2*01	TRBJ1-2	TRBD2*02	TRBD2	9	11	16	22	1	5	6
1612	9.46E-05	TGCAGTGCACTAGGGCGCGAGCAGTACTTC	CSALGREQYF	TRBV20-1*06, TRBV20-1*03, TRBV20-1*01, TRBV20-1*04, TRBV20-1*05, TRBV20-1*02, TRBV20-1*07	TRBV20-1	TRBJ2-7*01	TRBJ2-7	TRBD2*02, TRBD2*01	TRBD2	7	8	12	17	0	4	4
1611	9.45E-05	TGTGCCAGCAGTACCCGGGACAGCCGCACAGATACGCAGTATTTT	CASSTRDSRTDTQYF	TRBV25-1*01	TRBV25-1	TRBJ2-3*01	TRBJ2-3	TRBD1*01	TRBD1	11	16	22	25	4	2	6
1611	9.45E-05	TGCGCCAGCAGCGGAGAAGGGCGTATGGGACCCCTCCACTTT	CASSGEGRMGPLHF	TRBV10-2*01	TRBV10-2	TRBJ1-6*01	TRBJ1-6	TRBD1*01, TRBD2*02	TRBD1, TRBD2	10	17	20	29	6	8	14
1611	9.45E-05	TGCAGTGCTAGAGTCACGGTACGCTATGGCTACACCTTC	CSARVTVRYGYTF	TRBV20-1*01, TRBV20-1*04, TRBV20-1*05, TRBV20-1*07	TRBV20-1	TRBJ1-2*01	TRBJ1-2	TRBD2*02, TRBD2*01	TRBD2	12	16	18	23	3	4	7
1611	9.45E-05	TGCAGTGCTAGCGACAGCCCCTACGAGCAGTACTTC	CSASDSPYEQYF	TRBV20-1*01, TRBV20-1*04, TRBV20-1*05, TRBV20-1*07	TRBV20-1	TRBJ2-7*01	TRBJ2-7	TRBD1*01	TRBD1	10	12	16	19	1	2	3
1610	9.44E-05	TGCAGTGCTAGAGACCTCATGGGCTACACCTTC	CSARDLMGYTF	TRBV20-1*01, TRBV20-1*05, TRBV20-1*07	TRBV20-1	TRBJ1-2*01	TRBJ1-2	TRBD2*02	TRBD2	13	14	17	21	0	3	3
1609	9.44E-05	TGCAGTGCCCCGGGACAGGAGAATTCACCCCTCCACTTT	CSAPGQENSPLHF	TRBV20-1*06, TRBV20-1*03, TRBV20-1*01, TRBV20-1*04, TRBV20-1*05, TRBV20-1*02, TRBV20-1*07	TRBV20-1	TRBJ1-6*01	TRBJ1-6	TRBD1*01	TRBD1	7	11	18	21	3	2	5
1608	9.43E-05	TGTGCCACCAGTGATCCTCGGACAGCTAACTATGGCTACACCTTC	CATSDPRTANYGYTF	TRBV24-1*01	TRBV24-1	TRBJ1-2*01	TRBJ1-2	TRBD1*01	TRBD1	14	19	24	25	4	0	4
1608	9.43E-05	TGCAGTTGGGGACAGGGCCCCTACGAGCAGTACTTC	CSWGQGPYEQYF	TRBV20-1*06, TRBV20-1*03, TRBV20-1*01, TRBV20-1*04, TRBV20-1*05, TRBV20-1*02, TRBV20-1*07	TRBV20-1	TRBJ2-7*01	TRBJ2-7	TRBD1*01	TRBD1	5	8	16	19	2	2	4
1608	9.43E-05	TGCAGTGCTAGACCGCGGACCTACGAGCAGTACTTC	CSARPRTYEQYF	TRBV20-1*01, TRBV20-1*04, TRBV20-1*05, TRBV20-1*07	TRBV20-1	TRBJ2-7*01	TRBJ2-7	TRBD2*02, TRBD2*01	TRBD2	11	14	17	19	2	1	3
1607	9.43E-05	TGTGCCACCAGCAGCTTCCCCTGGGGCGGAGACGGGGAGACCCAGTACTTC	CATSSFPWGGDGETQYF	TRBV15*02	TRBV15	TRBJ2-5*01	TRBJ2-5	TRBD1*01	TRBD1	11	17	22	36	5	13	18
1607	9.43E-05	TGCAGTGTTGGGGACAGTCCCCAAGGCACAGATACGCAGTATTTT	CSVGDSPQGTDTQYF	TRBV20-1*01, TRBV20-1*04, TRBV20-1*05, TRBV20-1*07	TRBV20-1	TRBJ2-3*01	TRBJ2-3	TRBD1*01	TRBD1	6	10	16	25	3	8	11
1607	9.43E-05	TGCAGTGCGACAACGTTAGGACAGGCATCCTACGAGCAGTACTTC	CSATTLGQASYEQYF	TRBV20-1*01, TRBV20-1*04, TRBV20-1*05, TRBV20-1*07	TRBV20-1	TRBJ2-7*01	TRBJ2-7	TRBD1*01	TRBD1	7	18	24	27	10	2	12
1606	9.42E-05	TGTGCCAGCAGTGACAGCGGCCGTCGGTCGGACGAGCAGTACTTC	CASSDSGRRSDEQYF	TRBV6-4*02, TRBV6-4*01	TRBV6-4	TRBJ2-7*01	TRBJ2-7	TRBD2*02, TRBD2*01	TRBD2	14	15	19	31	0	11	11
1605	9.42E-05	TGCAGTGCTAGAGGGCTAGCGGAGATCTACGAGCAGTACTTC	CSARGLAEIYEQYF	TRBV20-1*01, TRBV20-1*04, TRBV20-1*05, TRBV20-1*07	TRBV20-1	TRBJ2-7*01	TRBJ2-7	TRBD2*02, TRBD2*01	TRBD2	12	15	21	26	2	4	6
1605	9.42E-05	TGCAGTGCTAGAGATGAGACGGCAGGGTATGGCTACACCTTC	CSARDETAGYGYTF	TRBV20-1*01, TRBV20-1*05, TRBV20-1*07	TRBV20-1	TRBJ1-2*01	TRBJ1-2	TRBD1*01	TRBD1	13	22	26	27	8	0	8
1603	9.40E-05	TGCAGTGCTAGGCGTTCCTCCTACGAGCAGTACTTC	CSARRSSYEQYF	TRBV20-1*06, TRBV20-1*03, TRBV20-1*01, TRBV20-1*04, TRBV20-1*05, TRBV20-1*02, TRBV20-1*07	TRBV20-1	TRBJ2-7*01	TRBJ2-7	TRBD2*02, TRBD2*01	TRBD2	10	11	13	17	0	3	3
1603	9.40E-05	TGCAGTGCTAGAATCGGTTATGGCTACACCTTC	CSARIGYGYTF	TRBV20-1*01, TRBV20-1*04, TRBV20-1*05, TRBV20-1*07	TRBV20-1	TRBJ1-2*01	TRBJ1-2	TRBD2*02, TRBD2*01	TRBD2	11	14	16	18	2	1	3
1602	9.40E-05	TGCGCCAGCAGCCAAGAACAGGGGGTCTCCTACGAGCAGTACTTC	CASSQEQGVSYEQYF	TRBV4-1*02, TRBV4-1*01	TRBV4-1	TRBJ2-7*01	TRBJ2-7	TRBD1*01	TRBD1	16	17	24	26	0	1	1
1600	9.39E-05	TGCAGTGCACACTCGACTAGCGGGAGCTACGAGCAGTACTTC	CSAHSTSGSYEQYF	TRBV20-1*06, TRBV20-1*03, TRBV20-1*01, TRBV20-1*04, TRBV20-1*05, TRBV20-1*02, TRBV20-1*07	TRBV20-1	TRBJ2-7*01	TRBJ2-7	TRBD2*02	TRBD2	7	14	25	26	6	0	6
1600	9.39E-05	TGCAGTGCTAGTGGGGCCTACGAGCAGTACTTC	CSASGAYEQYF	TRBV20-1*01, TRBV20-1*04, TRBV20-1*05, TRBV20-1*07	TRBV20-1	TRBJ2-7*01	TRBJ2-7	TRBD1*01, TRBD2*01	TRBD1, TRBD2	11	12	15	16	0	0	0
1598	9.37E-05	TGCAGTGCTAGAGATCGCGACACCCCTGGTGAGCAGTACTTC	CSARDRDTPGEQYF	TRBV20-1*01, TRBV20-1*05, TRBV20-1*07	TRBV20-1	TRBJ2-7*01	TRBJ2-7	TRBD1*01	TRBD1	13	22	27	30	8	2	10
1598	9.37E-05	TGTGCCAGCGTGACTGGTAACTATGGCTACACCTTC	CASVTGNYGYTF	TRBV2*01, TRBV2*02, TRBV2*03	TRBV2	TRBJ1-2*01	TRBJ1-2	TRBD2*02, TRBD2*01	TRBD2	8	11	14	17	2	2	4
1597	9.37E-05	TGCAGTGCTAGAGCGGGGGGTGGCTACACCTTC	CSARAGGGYTF	TRBV20-1*01, TRBV20-1*04, TRBV20-1*05, TRBV20-1*07	TRBV20-1	TRBJ1-2*01	TRBJ1-2	TRBD2*01	TRBD2	12	13	19	20	0	0	0
1596	9.36E-05	TGCAGTGCTAGTCAGCCCGTAGCAACCTACGAGCAGTACTTC	CSASQPVATYEQYF	TRBV20-1*01, TRBV20-1*04, TRBV20-1*05, TRBV20-1*07	TRBV20-1	TRBJ2-7*01	TRBJ2-7	TRBD1*01, TRBD2*02, TRBD2*01	TRBD1, TRBD2	11	14	17	25	2	7	9
1596	9.36E-05	TGCAGTGCTAGCGCGGGAGGGTCTTCCGAGCAGTACTTC	CSASAGGSSEQYF	TRBV20-1*01, TRBV20-1*04, TRBV20-1*05, TRBV20-1*07	TRBV20-1	TRBJ2-7*01	TRBJ2-7	TRBD2*02	TRBD2	10	12	20	26	1	5	6
1595	9.36E-05	TGCGCCAGCAGCCAAGGAGTAAGGGGGCGGACTTACGAGCAGTACTTC	CASSQGVRGRTYEQYF	TRBV4-1*02, TRBV4-1*01	TRBV4-1	TRBJ2-7*01	TRBJ2-7	TRBD1*01	TRBD1	15	21	27	33	5	5	10
1594	9.35E-05	TGTGCCAGCAGTGCTAGCGGGAGCTACAATGAGCAGTTCTTC	CASSASGSYNEQFF	TRBV6-4*02, TRBV6-4*01	TRBV6-4	TRBJ2-1*01	TRBJ2-1	TRBD2*02	TRBD2	12	13	22	23	0	0	0
1594	9.35E-05	TGTGCCACCTCAGACAATGGTAACTATGGCTACACCTTC	CATSDNGNYGYTF	TRBV24-1*01	TRBV24-1	TRBJ1-2*01	TRBJ1-2	TRBD1*01	TRBD1	8	12	15	20	3	4	7
1592	9.34E-05	TGTGCCAGCAGTGACTCGCACGGGTCCTATAATTTTACCCCTCCACTTT	CASSDSHG~PIILPLHF	TRBV6-4*02, TRBV6-4*01	TRBV6-4	TRBJ1-6*01	TRBJ1-6	TRBD1*01, TRBD2*02, TRBD2*01	TRBD1, TRBD2	16	23	26	36	6	9	15
1592	9.34E-05	TGCAGTGCCGAAGGGACACGGAACGCCTACGAGCAGTACTTC	CSAEGTRNAYEQYF	TRBV20-1*06, TRBV20-1*03, TRBV20-1*01, TRBV20-1*04, TRBV20-1*05, TRBV20-1*02, TRBV20-1*07	TRBV20-1	TRBJ2-7*01	TRBJ2-7	TRBD1*01	TRBD1	7	12	17	25	4	7	11
1592	9.34E-05	TGTGCCAGCAGCTTGTGGGTGGGGTACGAGCAGTACTTC	CASSLWVGYEQYF	TRBV5-5*01	TRBV5-5	TRBJ2-7*01	TRBJ2-7	TRBD1*01, TRBD2*01	TRBD1, TRBD2	10	20	23	24	9	0	9
1592	9.34E-05	TGCAGTGCTAGACTGGGACTTGGCTACACCTTC	CSARLGLGYTF	TRBV20-1*01, TRBV20-1*04, TRBV20-1*05, TRBV20-1*07	TRBV20-1	TRBJ1-2*01	TRBJ1-2	TRBD2*02, TRBD2*01	TRBD2	11	14	19	20	2	0	2
1592	9.34E-05	TGTGCCAGCAGCTTAGACGAGCAGTACTTC	CASSLDEQYF	TRBV11-2*03	TRBV11-2	TRBJ2-7*01	TRBJ2-7	TRBD2*02, TRBD2*01	TRBD2	11	13	15	16	1	0	1
1591	9.33E-05	TGTGCCAGCAGTGACTCAAGCGGGAGCTACAATGAGCAGTTCTTC	CASSDSSGSYNEQFF	TRBV6-4*02, TRBV6-4*01	TRBV6-4	TRBJ2-1*01	TRBJ2-1	TRBD2*02	TRBD2	16	18	25	26	1	0	1
1591	9.33E-05	TGTGCCAGTACCGCCGTGGACTTCAATGAGCAGTTCTTC	CASTAVDFNEQFF	TRBV19*01, TRBV19*03, TRBV19*02	TRBV19	TRBJ2-1*01	TRBJ2-1	TRBD2*02, TRBD2*01	TRBD2	9	17	21	23	7	1	8
1589	9.32E-05	TGTGCCAGCGCGAGTGACACTGGGGCCAACGTCCTGACTTTC	CASASDTGANVLTF	TRBV6-5*01	TRBV6-5	TRBJ2-6*01	TRBJ2-6	TRBD1*01	TRBD1	8	15	18	19	6	0	6
1589	9.32E-05	TGTGCCAGCAGCTTAGCGGGTTCGCATTCACCCCTCCACTTT	CASSLAGSHSPLHF	TRBV7-8*01	TRBV7-8	TRBJ1-6*01	TRBJ1-6	TRBD1*01, TRBD2*02, TRBD2*01	TRBD1, TRBD2	16	17	19	25	0	5	5
1589	9.32E-05	TGTGCCAGCAGTGCCCCATCCTACGAGCAGTACTTC	CASSAPSYEQYF	TRBV25-1*01	TRBV25-1	TRBJ2-7*01	TRBJ2-7	TRBD1*01, TRBD2*01	TRBD1, TRBD2	12	13	16	18	0	1	1
1588	9.32E-05	TGCAGTGCCTCTACCTGAAAGGGCAGGGAAGAATTCACCCCTCCACTTT	CSAST*KG~GKNSPLHF	TRBV20-1*06, TRBV20-1*03, TRBV20-1*01, TRBV20-1*04, TRBV20-1*05, TRBV20-1*02, TRBV20-1*07	TRBV20-1	TRBJ1-6*01	TRBJ1-6	TRBD1*01	TRBD1	7	23	27	31	15	3	18
1588	9.32E-05	TGCAGTGTGACGGACAGGGGCAAACGACGGCAGTACTTC	CSVTDRGKRRQYF	TRBV20-1*06, TRBV20-1*03, TRBV20-1*01, TRBV20-1*04, TRBV20-1*05, TRBV20-1*02, TRBV20-1*07	TRBV20-1	TRBJ2-7*01	TRBJ2-7	TRBD1*01	TRBD1	6	11	19	29	4	9	13
1586	9.30E-05	TGCAGTGCTAGCGGGAGGAAATGGGAGCAGTACTTC	CSASGRKWEQYF	TRBV20-1*01, TRBV20-1*04, TRBV20-1*05, TRBV20-1*07	TRBV20-1	TRBJ2-7*01	TRBJ2-7	TRBD2*02	TRBD2	10	11	17	24	0	6	6
1586	9.30E-05	TGCAGTGCTAGAGATCGTAGAGGCTACACCTTC	CSARDRRGYTF	TRBV20-1*01, TRBV20-1*05, TRBV20-1*07	TRBV20-1	TRBJ1-2*01	TRBJ1-2	TRBD2*02, TRBD2*01	TRBD2	13	17	19	21	3	1	4
1585	9.30E-05	TGTGCCAGCAGTTACTCGACAGGGGGCTCCTACGAGCAGTACTTC	CASSYSTGGSYEQYF	TRBV6-5*01	TRBV6-5	TRBJ2-7*01	TRBJ2-7	TRBD1*01	TRBD1	16	17	25	26	0	0	0
1585	9.30E-05	TGCAGTGCTATAGGCAGTGAATCAAATTCACCCCTCCACTTT	CSAIGSESNSPLHF	TRBV20-1*01, TRBV20-1*04, TRBV20-1*05, TRBV20-1*07	TRBV20-1	TRBJ1-6*01	TRBJ1-6	TRBD1*01, TRBD2*02, TRBD2*01	TRBD1, TRBD2	9	14	16	24	4	7	11
1584	9.29E-05	TGTGCCACCAGTGCTGCGTGGAGCTACGAGCAGTACTTC	CATSAAWSYEQYF	TRBV24-1*01	TRBV24-1	TRBJ2-7*01	TRBJ2-7	TRBD2*02	TRBD2	12	19	22	23	6	0	6
1583	9.29E-05	TGCAGTGCTAGAAATTGGGGACAGACCGTTGGGTACGCTTTCTTT	CSARNWGQTVGYAFF	TRBV20-1*01, TRBV20-1*05, TRBV20-1*07	TRBV20-1	TRBJ1-1*01	TRBJ1-1	TRBD1*01	TRBD1	11	17	23	36	5	12	17
1583	9.29E-05	TGCAGTGCTATAGGCCGGAACTACGAGCAGTACTTC	CSAIGRNYEQYF	TRBV20-1*01, TRBV20-1*04, TRBV20-1*05, TRBV20-1*07	TRBV20-1	TRBJ2-7*01	TRBJ2-7	TRBD1*01, TRBD2*02, TRBD2*01	TRBD1, TRBD2	9	16	18	20	6	1	7
1582	9.28E-05	TGCAGCGTGTCGACAGGGGGAAATTCACCCCTCCACTTT	CSVSTGGNSPLHF	TRBV29-1*01, TRBV29-1*03	TRBV29-1	TRBJ1-6*01	TRBJ1-6	TRBD1*01	TRBD1	7	11	19	21	3	1	4
1582	9.28E-05	TGCAGCGGCATGACTAGTGGGTACAATGAGCAGTTCTTC	CSGMTSGYNEQFF	TRBV29-1*01, TRBV29-1*03	TRBV29-1	TRBJ2-1*01	TRBJ2-1	TRBD2*02, TRBD2*01	TRBD2	6	11	16	21	4	4	8
1581	9.27E-05	TGTGCCACCAGTGATTGGGGACAGGGGTTGTAATTCACCCCTCCACTTT	CATSDWGQ~GCNSPLHF	TRBV24-1*01	TRBV24-1	TRBJ1-6*01	TRBJ1-6	TRBD1*01	TRBD1	15	17	26	30	1	3	4
1579	9.26E-05	TGTGCCAGCACCGTACCCCCTCCGAGGTCGAAATCAGCCCCAGCATTTT	CASTVPPP~GRNQPQHF	TRBV6-4*02, TRBV6-4*01	TRBV6-4	TRBJ1-5*01	TRBJ1-5	TRBD1*01, TRBD2*02	TRBD1, TRBD2	9	15	20	31	5	10	15
1577	9.25E-05	TGCAGTGCTAGATGGCAGGGCTCCTACGAGCAGTACTTC	CSARWQGSYEQYF	TRBV20-1*01, TRBV20-1*04, TRBV20-1*05, TRBV20-1*07	TRBV20-1	TRBJ2-7*01	TRBJ2-7	TRBD1*01	TRBD1	11	15	19	20	3	0	3
1576	9.25E-05	TGCAGTGCTAGACCTTAAGTCGCCTATGGCTACACCTTC	CSARP*VAYGYTF	TRBV20-1*01, TRBV20-1*04, TRBV20-1*05, TRBV20-1*07	TRBV20-1	TRBJ1-2*01	TRBJ1-2	TRBD2*02, TRBD2*01	TRBD2	11	17	20	23	5	2	7
1575	9.24E-05	TGTGCCAGCAGTTTAGGGCTTGGAAACACCATATATTTT	CASSLGLGNTIYF	TRBV12-4*01, TRBV12-3*01	TRBV12-4, TRBV12-3	TRBJ1-3*01	TRBJ1-3	TRBD1*01, TRBD2*02, TRBD2*01	TRBD1, TRBD2	15	16	18	20	0	1	1
1572	9.22E-05	TGCAGTGCTAGTTTAGGGACGATAAGTGGCTACACCTTC	CSASLGTISGYTF	TRBV20-1*01, TRBV20-1*04, TRBV20-1*05, TRBV20-1*07	TRBV20-1	TRBJ1-2*01	TRBJ1-2	TRBD1*01, TRBD2*02, TRBD2*01	TRBD1, TRBD2	11	15	19	26	3	6	9
1572	9.22E-05	TGCAGTGCCGTAACAGGGGGCGGGTACGAGCAGTACTTC	CSAVTGGGYEQYF	TRBV20-1*06, TRBV20-1*03, TRBV20-1*01, TRBV20-1*04, TRBV20-1*05, TRBV20-1*02, TRBV20-1*07	TRBV20-1	TRBJ2-7*01	TRBJ2-7	TRBD1*01	TRBD1	7	12	20	24	4	3	7
1569	9.20E-05	TGCAGTGCTAGCAGTGTCGTCGGCTTTGGAGGCTACACCTTC	CSASSVVGFGGYTF	TRBV20-1*06, TRBV20-1*03, TRBV20-1*01, TRBV20-1*04, TRBV20-1*05, TRBV20-1*02, TRBV20-1*07	TRBV20-1	TRBJ1-2*01	TRBJ1-2	TRBD1*01	TRBD1	10	14	17	30	3	12	15
1568	9.20E-05	TGTGCCATCAGTGAGTCAAGGGGTTCGGGATCACCCCTCCACTTT	CAISESRGSGSPLHF	TRBV10-3*01, TRBV10-3*02	TRBV10-3	TRBJ1-6*01	TRBJ1-6	TRBD1*01, TRBD2*02	TRBD1, TRBD2	16	18	22	30	1	7	8
1568	9.20E-05	TGTGCCAGTAGTATCCGACAGGGGCTTTATGGCTACACCTTC	CASSIRQGLYGYTF	TRBV19*01, TRBV19*02	TRBV19	TRBJ1-2*01	TRBJ1-2	TRBD1*01	TRBD1	13	16	23	27	2	3	5
1568	9.20E-05	TGCAGTGCTAGAGGCGCGACCAACTCCTACGAGCAGTACTTC	CSARGATNSYEQYF	TRBV20-1*01, TRBV20-1*04, TRBV20-1*05, TRBV20-1*07	TRBV20-1	TRBJ2-7*01	TRBJ2-7	TRBD1*01, TRBD2*02, TRBD2*01	TRBD1, TRBD2	12	17	19	23	4	3	7
1568	9.20E-05	TGCAGTGCCAGTGCGGCAGGTACAGATACGCAGTATTTT	CSASAAGTDTQYF	TRBV20-1*01, TRBV20-1*04, TRBV20-1*05, TRBV20-1*07	TRBV20-1	TRBJ2-3*01	TRBJ2-3	TRBD1*01, TRBD2*02, TRBD2*01	TRBD1, TRBD2	11	16	19	21	4	1	5
1568	9.20E-05	TGCAGTGCTGAGAGGGGGGGTGGCTACACCTTC	CSAERGGGYTF	TRBV20-1*06, TRBV20-1*03, TRBV20-1*01, TRBV20-1*04, TRBV20-1*05, TRBV20-1*02, TRBV20-1*07	TRBV20-1	TRBJ1-2*01	TRBJ1-2	TRBD2*01	TRBD2	8	13	19	20	4	0	4
1567	9.19E-05	TGTGCCAGCAGCCTAAGGACAGGGAAACTGGGCGGGGAGCTGTTTTTT	CASSLRTGKLGGELFF	TRBV7-2*04, TRBV7-2*01	TRBV7-2	TRBJ2-2*01	TRBJ2-2	TRBD1*01	TRBD1	11	16	23	32	4	8	12
1567	9.19E-05	TGTGCCAGTAGTATAGCCCAGGGGGCAGGGGAGCAGTTCTTC	CASSIAQGAGEQFF	TRBV19*01, TRBV19*02	TRBV19	TRBJ2-1*01	TRBJ2-1	TRBD1*01	TRBD1	15	18	25	30	2	4	6
1567	9.19E-05	TGCAGTGCTAGGGTCCTAGCGATCATTACGAGCAGTACTTC	CSARVLA~HYEQYF	TRBV20-1*01, TRBV20-1*04, TRBV20-1*05, TRBV20-1*07	TRBV20-1	TRBJ2-7*01	TRBJ2-7	TRBD2*02, TRBD2*01	TRBD2	10	15	20	26	4	5	9
1566	9.19E-05	TGCGCCAGCAGTGAGTCGTAGGGGCGCGTTCACCCCTCCACTTT	CASSES*~ARSPLHF	TRBV10-1*01	TRBV10-1	TRBJ1-6*01	TRBJ1-6	TRBD1*01	TRBD1	16	19	23	28	2	4	6
1565	9.18E-05	TGTGCCAGCAGCCGGGGACTAGCGGGAGGGACCTACAATGAGCAGTTCTTC	CASSRGLAGGTYNEQFF	TRBV7-9*03, TRBV7-9*01, TRBV7-9*04, TRBV7-9*02	TRBV7-9	TRBJ2-1*01	TRBJ2-1	TRBD2*02	TRBD2	11	14	29	31	2	1	3
1565	9.18E-05	TGCAGTGCTACCACAGGGGGCGCGATCTATGGCTACACCTTC	CSATTGGAIYGYTF	TRBV20-1*06, TRBV20-1*03, TRBV20-1*01, TRBV20-1*04, TRBV20-1*05, TRBV20-1*02, TRBV20-1*07	TRBV20-1	TRBJ1-2*01	TRBJ1-2	TRBD1*01	TRBD1	9	12	20	26	2	5	7
1565	9.18E-05	TGCAGTGCTAGAGACAGGGGCCGGTCACCCCTCCACTTT	CSARDRGRSPLHF	TRBV20-1*01, TRBV20-1*05, TRBV20-1*07	TRBV20-1	TRBJ1-6*01	TRBJ1-6	TRBD1*01	TRBD1	13	14	19	24	0	4	4
1564	9.17E-05	TGTGCCAGCAGCCGAGGGAGGGATGAGACCGGGGAGCTGTTTTTT	CASSRGRDETGELFF	TRBV6-4*02, TRBV6-4*01	TRBV6-4	TRBJ2-2*01	TRBJ2-2	TRBD2*02	TRBD2	11	15	21	27	3	5	8
1564	9.17E-05	TGTGCCACCAGTGATCCAGGGGGGGGAGAGACCCAGTACTTC	CATSDPGGGETQYF	TRBV24-1*01	TRBV24-1	TRBJ2-5*01	TRBJ2-5	TRBD1*01, TRBD2*01	TRBD1, TRBD2	14	16	22	26	1	3	4
1564	9.17E-05	TGTGCCAGTAATACTCCGGGGAGCACAGATACGCAGTATTTT	CASNTPGSTDTQYF	TRBV19*01, TRBV19*03, TRBV19*02	TRBV19	TRBJ2-3*01	TRBJ2-3	TRBD2*01	TRBD2	9	16	20	21	6	0	6
1563	9.17E-05	TGTGCCACCAGTGAGATTTGGGCCAGGGACTAATTCACCCCTCCACTTT	CATSEIWA~GTNSPLHF	TRBV24-1*01	TRBV24-1	TRBJ1-6*01	TRBJ1-6	TRBD1*01, TRBD2*02, TRBD2*01	TRBD1, TRBD2	13	25	29	30	11	0	11
1562	9.16E-05	TGTGCCAGTCGAGACCGTTCTGGAAACACCATATATTTT	CASRDRSGNTIYF	TRBV19*01, TRBV19*03, TRBV19*02	TRBV19	TRBJ1-3*01	TRBJ1-3	TRBD1*01, TRBD2*02, TRBD2*01	TRBD1, TRBD2	8	12	14	18	3	3	6
1562	9.16E-05	TGCAGTGCTAGACTACGGGTTGACGAGCAGTACTTC	CSARLRVDEQYF	TRBV20-1*01, TRBV20-1*04, TRBV20-1*05, TRBV20-1*07	TRBV20-1	TRBJ2-7*01	TRBJ2-7	TRBD2*02, TRBD2*01	TRBD2	11	15	18	22	3	3	6
1561	9.16E-05	TGCAGTGCTAGGCCGGGAGTGAAGACCTACGAGCAGTACTTC	CSARPGVKTYEQYF	TRBV20-1*06, TRBV20-1*03, TRBV20-1*01, TRBV20-1*04, TRBV20-1*05, TRBV20-1*02, TRBV20-1*07	TRBV20-1	TRBJ2-7*01	TRBJ2-7	TRBD2*02	TRBD2	10	13	18	25	2	6	8
1561	9.16E-05	TGCAGTGCTAGGTCGGACAGGGGCCACGAGCAGTACTTC	CSARSDRGHEQYF	TRBV20-1*06, TRBV20-1*03, TRBV20-1*01, TRBV20-1*04, TRBV20-1*05, TRBV20-1*02, TRBV20-1*07	TRBV20-1	TRBJ2-7*01	TRBJ2-7	TRBD1*01	TRBD1	10	14	22	25	3	2	5
1560	9.15E-05	TGCAGTGCTAGCATGTCTGGGTTAGGCTATGGCTACACCTTC	CSASMSGLGYGYTF	TRBV20-1*06, TRBV20-1*03, TRBV20-1*01, TRBV20-1*04, TRBV20-1*05, TRBV20-1*02, TRBV20-1*07	TRBV20-1	TRBJ1-2*01	TRBJ1-2	TRBD1*01	TRBD1	10	13	16	26	2	9	11
1560	9.15E-05	TGCAGTGTCGGGACTAGCGGGAGATACGAGCAGTACTTC	CSVGTSGRYEQYF	TRBV20-1*06, TRBV20-1*03, TRBV20-1*01, TRBV20-1*04, TRBV20-1*05, TRBV20-1*02, TRBV20-1*07	TRBV20-1	TRBJ2-7*01	TRBJ2-7	TRBD2*02	TRBD2	6	9	22	24	2	1	3
1560	9.15E-05	TGCAGTGCTAGAGATCACAGGGGCTATGGCTACACCTTC	CSARDHRGYGYTF	TRBV20-1*01, TRBV20-1*05, TRBV20-1*07	TRBV20-1	TRBJ1-2*01	TRBJ1-2	TRBD1*01	TRBD1	13	16	22	23	2	0	2
1559	9.15E-05	TGCAGCGTTGACGGCAAGCAGGGCTCTAACTATGGCTACACCTTC	CSVDGKQGSNYGYTF	TRBV29-1*01	TRBV29-1	TRBJ1-2*01	TRBJ1-2	TRBD1*01	TRBD1	10	18	22	25	7	2	9
1559	9.15E-05	TGTGCCAGCAGCTTGGACTCCTATGGCTACACCTTC	CASSLDSYGYTF	TRBV5-4*01	TRBV5-4	TRBJ1-2*01	TRBJ1-2	TRBD2*02, TRBD2*01	TRBD2	15	16	18	20	0	1	1
1559	9.15E-05	TGTGCCAGCAGTCCGGGGGATGAGCAGTTCTTC	CASSPGDEQFF	TRBV6-6*04	TRBV6-6	TRBJ2-1*01	TRBJ2-1	TRBD2*01	TRBD2	11	13	18	19	1	0	1
1558	9.14E-05	TGTGCCAGCAGTCCTTAGGGGCGGCAGCACAGATACGCAGTATTTT	CASSP*GR~STDTQYF	TRBV2*01, TRBV2*02, TRBV2*03	TRBV2	TRBJ2-3*01	TRBJ2-3	TRBD1*01	TRBD1	11	16	20	25	4	4	8
1558	9.14E-05	TGCAGTGCTACCCGGACAGGGTCTGGCGAGCAGTACTTC	CSATRTGSGEQYF	TRBV20-1*06, TRBV20-1*03, TRBV20-1*01, TRBV20-1*04, TRBV20-1*05, TRBV20-1*02, TRBV20-1*07	TRBV20-1	TRBJ2-7*01	TRBJ2-7	TRBD1*01	TRBD1	9	13	20	26	3	5	8
1558	9.14E-05	TGCAGTGCTAGGACAGGGGATGTGTACGAGCAGTACTTC	CSARTGDVYEQYF	TRBV20-1*06, TRBV20-1*03, TRBV20-1*01, TRBV20-1*04, TRBV20-1*05, TRBV20-1*02, TRBV20-1*07	TRBV20-1	TRBJ2-7*01	TRBJ2-7	TRBD1*01	TRBD1	10	11	18	24	0	5	5
1557	9.13E-05	TGTGCCAGCCGAGTGAAGCCAGGGGAAGAATTCGATAATTCACCCCTCCACTTT	CASRVKPGEEFDNSPLHF	TRBV25-1*01	TRBV25-1	TRBJ1-6*01	TRBJ1-6	TRBD1*01	TRBD1	8	19	24	34	10	9	19
1556	9.13E-05	TGCAGTGCTAGAGATCCTCCAGGAAAACTTACGCAGTATTTT	CSARDPPGKLTQYF	TRBV20-1*01, TRBV20-1*05, TRBV20-1*07	TRBV20-1	TRBJ2-3*01	TRBJ2-3	TRBD2*02	TRBD2	13	15	19	29	1	9	10
1556	9.13E-05	TGCAGTGCCGTCGGAAGGGGGGAATGAGCAGTTCTTC	CSAVGR~GNEQFF	TRBV20-1*06, TRBV20-1*03, TRBV20-1*01, TRBV20-1*04, TRBV20-1*05, TRBV20-1*02, TRBV20-1*07	TRBV20-1	TRBJ2-1*01	TRBJ2-1	TRBD1*01, TRBD2*01	TRBD1, TRBD2	7	15	20	22	7	1	8
1556	9.13E-05	TGTGCCAGCAGTACAGGGAATTCACCCCTCCACTTT	CASSTGNSPLHF	TRBV2*01, TRBV2*02, TRBV2*03	TRBV2	TRBJ1-6*01	TRBJ1-6	TRBD1*01	TRBD1	11	12	17	18	0	0	0
1556	9.13E-05	TGTGCCAGCAGGGGACAGAGCTACGAGCAGTACTTC	CASRGQSYEQYF	TRBV5-6*01	TRBV5-6	TRBJ2-7*01	TRBJ2-7	TRBD1*01	TRBD1	10	11	17	20	0	2	2
1556	9.13E-05	TGCAGTGCTAGAGCGGGACAGCCGGAGCAGTACTTC	CSARAGQPEQYF	TRBV20-1*01, TRBV20-1*04, TRBV20-1*05, TRBV20-1*07	TRBV20-1	TRBJ2-7*01	TRBJ2-7	TRBD1*01	TRBD1	12	14	20	24	1	3	4
1556	9.13E-05	TGCAGTGCCCCCTGGGGCTACGAGCAGTACTTC	CSAPWGYEQYF	TRBV20-1*06, TRBV20-1*03, TRBV20-1*01, TRBV20-1*04, TRBV20-1*05, TRBV20-1*02, TRBV20-1*07	TRBV20-1	TRBJ2-7*01	TRBJ2-7	TRBD1*01	TRBD1	7	8	13	17	0	3	3
1555	9.12E-05	TGTGCCAGCAGCGTAGCAGGGGGCCATTCACCCCTCCACTTT	CASSVAGGHSPLHF	TRBV9*02, TRBV9*01	TRBV9	TRBJ1-6*01	TRBJ1-6	TRBD1*01	TRBD1	15	16	23	25	0	1	1
1555	9.12E-05	TGCAGCGTTGCTTCGACTAGCGGGAGGTATGAGCAGTTCTTC	CSVASTSGRYEQFF	TRBV29-1*01	TRBV29-1	TRBJ2-1*01	TRBJ2-1	TRBD2*02	TRBD2	9	14	26	28	4	1	5
1555	9.12E-05	TGCAGTGGCCTCGGACGCGGGAGCAGTACTTC	CSGLG~REQYF	TRBV20-1*06, TRBV20-1*03, TRBV20-1*01, TRBV20-1*04, TRBV20-1*05, TRBV20-1*02, TRBV20-1*07	TRBV20-1	TRBJ2-7*01	TRBJ2-7	TRBD1*01, TRBD2*02, TRBD2*01	TRBD1, TRBD2	6	12	15	20	5	4	9
1554	9.12E-05	TGTGCCAGCAGCTCGACACACACAGATACGCAGTATTTT	CASSSTHTDTQYF	TRBV5-4*01	TRBV5-4	TRBJ2-3*01	TRBJ2-3	TRBD1*01	TRBD1	12	14	17	20	1	2	3
1554	9.12E-05	TGCAGCGTTGGGCCGTACACCTTC	CSVGPYTF	TRBV29-1*01	TRBV29-1	TRBJ1-2*01	TRBJ1-2	TRBD1*01, TRBD2*02, TRBD2*01	TRBD1, TRBD2	9	10	12	15	0	2	2
1553	9.11E-05	TGTGCCACCAGTGAGCAACAGGGAGGTACGAGCAGTACTTC	CATSEQQ~RYEQYF	TRBV24-1*01	TRBV24-1	TRBJ2-7*01	TRBJ2-7	TRBD1*01, TRBD2*02	TRBD1, TRBD2	13	17	22	26	3	3	6
1552	9.10E-05	TGCGCCAGCAGCCAAGCCCGGGGGGGGAGAGTCTACGAGCAGTACTTC	CASSQARGGRVYEQYF	TRBV4-1*02, TRBV4-1*01	TRBV4-1	TRBJ2-7*01	TRBJ2-7	TRBD2*01	TRBD2	15	18	25	32	2	6	8
1552	9.10E-05	TGCAGTGCTAGAGGAGGCAGGAAGGGCTATGGCTACACCTTC	CSARGGRKGYGYTF	TRBV20-1*01, TRBV20-1*04, TRBV20-1*05, TRBV20-1*07	TRBV20-1	TRBJ1-2*01	TRBJ1-2	TRBD1*01, TRBD2*02	TRBD1, TRBD2	12	22	25	26	9	0	9
1552	9.10E-05	TGCAGTGCTAGGGGACAAACGGACTATGGCTACACCTTC	CSARGQTDYGYTF	TRBV20-1*01, TRBV20-1*04, TRBV20-1*05, TRBV20-1*07	TRBV20-1	TRBJ1-2*01	TRBJ1-2	TRBD1*01	TRBD1	10	11	16	22	0	5	5
1551	9.10E-05	TGCGCCAGCAGCCAAGACCCGGGACTAGCGGGAGATGAGCAGTTCTTC	CASSQDPGLAGDEQFF	TRBV4-1*02, TRBV4-1*01	TRBV4-1	TRBJ2-1*01	TRBJ2-1	TRBD2*02	TRBD2	16	20	33	34	3	0	3
1551	9.10E-05	TGTGCCAGCCGCCGGACAGGCGCAACTGGAAACACCATATATTTT	CASRRTGATGNTIYF	TRBV7-6*01, TRBV7-6*02	TRBV7-6	TRBJ1-3*01	TRBJ1-3	TRBD1*01	TRBD1	8	13	19	25	4	5	9
1551	9.10E-05	TGCAGTGCTAGAGAGGCGACAGTTAATAATTCACCCCTCCACTTT	CSAREATVNNSPLHF	TRBV20-1*01, TRBV20-1*05, TRBV20-1*07	TRBV20-1	TRBJ1-6*01	TRBJ1-6	TRBD1*01	TRBD1	13	17	21	25	3	3	6
1550	9.09E-05	TGCAGTGCAAACTTGGCAGGGGGCGATGGCTACACCTTC	CSANLAGGDGYTF	TRBV20-1*06, TRBV20-1*03, TRBV20-1*01, TRBV20-1*04, TRBV20-1*05, TRBV20-1*02, TRBV20-1*07	TRBV20-1	TRBJ1-2*01	TRBJ1-2	TRBD1*01	TRBD1	7	16	23	25	8	1	9
1549	9.09E-05	TGTGCCAGCAGCTAACTCCCCACAGGGAGGAAATTCACCCCTCCACTTT	CASS*LPT~GGNSPLHF	TRBV5-4*01, TRBV5-4*03, TRBV5-4*04	TRBV5-4	TRBJ1-6*01	TRBJ1-6	TRBD1*01, TRBD2*02	TRBD1, TRBD2	12	21	26	31	8	4	12
1549	9.09E-05	TGTGCCAGCAGTGAGGAGGCAGGGAGGGTTTCACCCCTCCACTTT	CASSEEAGRVSPLHF	TRBV2*01, TRBV2*03	TRBV2	TRBJ1-6*01	TRBJ1-6	TRBD2*02	TRBD2	13	21	27	29	7	1	8
1549	9.09E-05	TGTGCCACCAGTGATCCATCTCTAGATACGCAGTATTTT	CATSDPSLDTQYF	TRBV24-1*01	TRBV24-1	TRBJ2-3*01	TRBJ2-3	TRBD2*02	TRBD2	14	19	21	23	4	1	5
1549	9.09E-05	TGCAGTGCCCAGGACACATACTCCTACGAGCAGTACTTC	CSAQDTYSYEQYF	TRBV20-1*06, TRBV20-1*03, TRBV20-1*01, TRBV20-1*04, TRBV20-1*05, TRBV20-1*02, TRBV20-1*07	TRBV20-1	TRBJ2-7*01	TRBJ2-7	TRBD1*01	TRBD1	7	11	15	20	3	4	7
1549	9.09E-05	TGCAGTGCTAGAATCACGTTGGATACGCAGTATTTT	CSARITLDTQYF	TRBV20-1*01, TRBV20-1*04, TRBV20-1*05, TRBV20-1*07	TRBV20-1	TRBJ2-3*01	TRBJ2-3			11	-1	-1	21	-1	-1	9
1548	9.08E-05	TGTGCCAGCAGCGGAGAGGGTCTGGGGGCCAACGTCCTGACTTTC	CASSGEGLGANVLTF	TRBV7-2*04, TRBV7-2*01	TRBV7-2	TRBJ2-6*01	TRBJ2-6	TRBD2*02	TRBD2	11	15	19	24	3	4	7
1547	9.08E-05	TGTGCCACCAGTGCGCACGTTGACTTATCCTACGAGCAGTACTTC	CATSAHVDLSYEQYF	TRBV24-1*01	TRBV24-1	TRBJ2-7*01	TRBJ2-7	TRBD2*02, TRBD2*01	TRBD2	12	21	24	27	8	2	10
1547	9.08E-05	TGTGCCACCAGTGACTCGACAGGGCGAGTAGGCTACACCTTC	CATSDSTGRVGYTF	TRBV24-1*01	TRBV24-1	TRBJ1-2*01	TRBJ1-2	TRBD1*01	TRBD1	13	17	23	30	3	6	9
1547	9.08E-05	TGCAGCGCCCTCGAGCGGGTGGATTACAATGAGCAGTTCTTC	CSALERVDYNEQFF	TRBV29-1*01, TRBV29-1*03	TRBV29-1	TRBJ2-1*01	TRBJ2-1	TRBD2*02, TRBD2*01	TRBD2	7	13	18	24	5	5	10
1546	9.07E-05	TGTGCCAGCAGTGAAACAGCCTACTCTGGAAACACCATATATTTT	CASSETAYSGNTIYF	TRBV2*01, TRBV2*03	TRBV2	TRBJ1-3*01	TRBJ1-3	TRBD1*01	TRBD1	14	15	18	23	0	4	4
1546	9.07E-05	TGCAGTGCTAGAGATGCGACTAGCGGGAGGAATGAGCAGTACTTC	CSARDATSGRNEQYF	TRBV20-1*01, TRBV20-1*05, TRBV20-1*07	TRBV20-1	TRBJ2-7*01	TRBJ2-7	TRBD2*02	TRBD2	13	17	29	33	3	3	6
1546	9.07E-05	TGCAGTGCTACCGGACAGGGAGGATAGGATGGCTACACCTTC	CSATGQGG*DGYTF	TRBV20-1*06, TRBV20-1*03, TRBV20-1*01, TRBV20-1*04, TRBV20-1*05, TRBV20-1*02, TRBV20-1*07	TRBV20-1	TRBJ1-2*01	TRBJ1-2	TRBD1*01	TRBD1	9	12	19	28	2	8	10
1546	9.07E-05	TGTGCCAGTAGTGCCCTGGTGGAGCCCCAGCATTTT	CASSALVEPQHF	TRBV19*01, TRBV19*03, TRBV19*02	TRBV19	TRBJ1-5*01	TRBJ1-5	TRBD1*01	TRBD1	11	13	17	22	1	4	5
1545	9.06E-05	TGTGCCAGCAGTGAATTGATGGGGCAGGCCGGGGACACCATATATTTT	CASSELMGQAGDTIYF	TRBV6-1*01	TRBV6-1	TRBJ1-3*01	TRBJ1-3	TRBD1*01, TRBD2*01	TRBD1, TRBD2	14	20	24	34	5	9	14
1545	9.06E-05	TGTGCCAGCAGCTCATTACGGGTCCTGGGGGAAAAACTGTTTTTT	CASSSLRVLGEKLFF	TRBV7-3*01	TRBV7-3	TRBJ1-4*01	TRBJ1-4	TRBD1*01, TRBD2*02, TRBD2*01	TRBD1, TRBD2	12	26	29	30	13	0	13
1544	9.06E-05	TGCAGTGCCCTGACTAGCGGGCGGGCCTACGAGCAGTACTTC	CSALTSGRAYEQYF	TRBV20-1*06, TRBV20-1*03, TRBV20-1*01, TRBV20-1*04, TRBV20-1*05, TRBV20-1*02, TRBV20-1*07	TRBV20-1	TRBJ2-7*01	TRBJ2-7	TRBD2*02, TRBD2*01	TRBD2	7	11	20	25	3	4	7
1544	9.06E-05	TGCAGTGCATCACTAGCGGGCGCATCCTACGAGCAGTACTTC	CSASLAGASYEQYF	TRBV20-1*06, TRBV20-1*03, TRBV20-1*01, TRBV20-1*04, TRBV20-1*05, TRBV20-1*02, TRBV20-1*07	TRBV20-1	TRBJ2-7*01	TRBJ2-7	TRBD2*02, TRBD2*01	TRBD2	7	11	19	24	3	4	7
1544	9.06E-05	TGCAGTGCTCTGGGGAGCGGTGTGTATGGCTACACCTTC	CSALGSGVYGYTF	TRBV20-1*06, TRBV20-1*03, TRBV20-1*01, TRBV20-1*04, TRBV20-1*05, TRBV20-1*02, TRBV20-1*07	TRBV20-1	TRBJ1-2*01	TRBJ1-2	TRBD2*02, TRBD2*01	TRBD2	8	15	19	24	6	4	10
1544	9.06E-05	TGCAGTGCCGCACTAGCGGACACAGATACGCAGTATTTT	CSAALADTDTQYF	TRBV20-1*06, TRBV20-1*03, TRBV20-1*01, TRBV20-1*04, TRBV20-1*05, TRBV20-1*02, TRBV20-1*07	TRBV20-1	TRBJ2-3*01	TRBJ2-3	TRBD2*02, TRBD2*01	TRBD2	7	11	18	20	3	1	4
1544	9.06E-05	TGCAGTGCTAGAGAAGGGTACGAGCAGTACTTC	CSAREGYEQYF	TRBV20-1*01, TRBV20-1*05, TRBV20-1*07	TRBV20-1	TRBJ2-7*01	TRBJ2-7	TRBD1*01, TRBD2*02	TRBD1, TRBD2	13	14	17	18	0	0	0
1543	9.05E-05	TGTGCCAGCAGGGGAGAGGAGTTCAGACCCCTCCACTTT	CASRGEEFRPLHF	TRBV2*01, TRBV2*03	TRBV2	TRBJ1-6*01	TRBJ1-6	TRBD2*02	TRBD2	10	11	15	26	0	10	10
1543	9.05E-05	TGCAGTGCTAGACCAGCGGGAGAGGTTGAGCAGTACTTC	CSARPAGEVEQYF	TRBV20-1*01, TRBV20-1*04, TRBV20-1*05, TRBV20-1*07	TRBV20-1	TRBJ2-7*01	TRBJ2-7	TRBD2*02	TRBD2	11	14	21	27	2	5	7
1543	9.05E-05	TGCAGTGCAAGTGTAGGTCGGAACGAGCAGTACTTC	CSASVGRNEQYF	TRBV20-1*01, TRBV20-1*04, TRBV20-1*05, TRBV20-1*07	TRBV20-1	TRBJ2-7*01	TRBJ2-7	TRBD1*01, TRBD2*02, TRBD2*01	TRBD1, TRBD2	11	19	21	22	7	0	7
1542	9.05E-05	TGTGCCACCAGCAGAGACGAGGACGAGCAGTACTTC	CATSRDEDEQYF	TRBV15*02	TRBV15	TRBJ2-7*01	TRBJ2-7	TRBD2*02	TRBD2	11	18	21	22	6	0	6
1542	9.05E-05	TGCAGTGCTAGATCCGGGTCATGGCTACACCTTC	CSARSG~HGYTF	TRBV20-1*01, TRBV20-1*04, TRBV20-1*05, TRBV20-1*07	TRBV20-1	TRBJ1-2*01	TRBJ1-2	TRBD2*02, TRBD2*01	TRBD2	11	14	17	20	2	2	4
1541	9.04E-05	TGCAGTGCAGGGCGTCGGACAGGACCTAACTATGGCTACACCTTC	CSAGRRTGPNYGYTF	TRBV29-1*03	TRBV29-1	TRBJ1-2*01	TRBJ1-2	TRBD1*01	TRBD1	4	16	22	25	11	2	13
1541	9.04E-05	TGTGCCAGTAGTCCCCAGGGAAGGGATCAGCCCCAGCATTTT	CASSPQGRDQPQHF	TRBV19*01, TRBV19*03, TRBV19*02	TRBV19	TRBJ1-5*01	TRBJ1-5	TRBD1*01	TRBD1	11	15	19	25	3	5	8
1541	9.04E-05	TGCAGTGCTCGAACGCGGGACGAGCAGTACTTC	CSARTRDEQYF	TRBV20-1*06, TRBV20-1*03, TRBV20-1*01, TRBV20-1*04, TRBV20-1*05, TRBV20-1*02, TRBV20-1*07	TRBV20-1	TRBJ2-7*01	TRBJ2-7	TRBD2*02, TRBD2*01	TRBD2	8	14	18	19	5	0	5
1540	9.03E-05	TGTGCCAGCAGCGACGACAGCAATTCACCCCTCCACTTT	CASSDDSNSPLHF	TRBV2*01, TRBV2*03	TRBV2	TRBJ1-6*01	TRBJ1-6	TRBD1*01	TRBD1	10	15	19	21	4	1	5
1540	9.03E-05	TGCAGTGCTAGAGAACAGGGCTATGAGCAGTACTTC	CSAREQGYEQYF	TRBV20-1*01, TRBV20-1*05, TRBV20-1*07	TRBV20-1	TRBJ2-7*01	TRBJ2-7	TRBD1*01	TRBD1	13	14	19	20	0	0	0
1539	9.03E-05	TGTGCCAGCAGCTCAGCGGGAGGGCCCTACGAGCAGTACTTC	CASSSAGGPYEQYF	TRBV5-4*01, TRBV5-4*03, TRBV5-4*04	TRBV5-4	TRBJ2-7*01	TRBJ2-7	TRBD2*02	TRBD2	10	14	23	25	3	1	4
1539	9.03E-05	TGCAGTGCTAGGGACAGGCGGGATAATTCACCCCTCCACTTT	CSARDRRDNSPLHF	TRBV20-1*01, TRBV20-1*04, TRBV20-1*05, TRBV20-1*07	TRBV20-1	TRBJ1-6*01	TRBJ1-6	TRBD1*01	TRBD1	10	11	17	22	0	4	4
1539	9.03E-05	TGTGCCAGCAGCTTAGCGCTTTCACCCCTCCACTTT	CASSLALSPLHF	TRBV7-2*04, TRBV7-2*01	TRBV7-2	TRBJ1-6*01	TRBJ1-6	TRBD2*02, TRBD2*01	TRBD2	16	17	19	20	0	0	0
1538	9.02E-05	TGTGCCAGCTCCTCGGGAGGGCCGCTCGTCGCTTTCTTT	CASSSGGPLVAFF	TRBV19*01, TRBV19*03, TRBV19*02	TRBV19	TRBJ1-1*01	TRBJ1-1	TRBD2*02	TRBD2	7	13	20	30	5	9	14
1536	9.01E-05	TGTGCCACCAGTGATTTGGACGAGAGAACTATGGCTACACCTTC	CATSDLD~ENYGYTF	TRBV24-1*01	TRBV24-1	TRBJ1-2*01	TRBJ1-2	TRBD1*01, TRBD2*02, TRBD2*01	TRBD1, TRBD2	17	18	20	26	0	5	5
1535	9.00E-05	TGTGCCAGCAGTGCCGGACAGGTTGATTCACCCCTCCACTTT	CASSAGQVDSPLHF	TRBV9*02, TRBV9*01, TRBV9*03	TRBV9	TRBJ1-6*01	TRBJ1-6	TRBD1*01	TRBD1	12	15	21	25	2	3	5
1535	9.00E-05	TGCAGTGCTAGACCCTGGACAGGGAACGAGCAGTACTTC	CSARPWTGNEQYF	TRBV20-1*01, TRBV20-1*04, TRBV20-1*05, TRBV20-1*07	TRBV20-1	TRBJ2-7*01	TRBJ2-7	TRBD1*01	TRBD1	11	16	23	25	4	1	5
1535	9.00E-05	TGCAGCGTGGGACAGCCAAACTATGGCTACACCTTC	CSVGQPNYGYTF	TRBV29-1*01	TRBV29-1	TRBJ1-2*01	TRBJ1-2	TRBD1*01	TRBD1	7	8	14	18	0	3	3
1534	9.00E-05	TGTGCCAGTAGTCCCCAGCAGACGTCAGACAGATACGCAGTATTTT	CASSPQQT~QTDTQYF	TRBV19*01, TRBV19*03, TRBV19*02	TRBV19	TRBJ2-3*01	TRBJ2-3	TRBD1*01, TRBD2*01	TRBD1, TRBD2	11	12	15	28	0	12	12
1534	9.00E-05	TGTGCCAGCAGCCCCACTACGTGGGGAGATACGCAGTATTTT	CASSPTTWGDTQYF	TRBV9*02, TRBV9*01, TRBV9*03	TRBV9	TRBJ2-3*01	TRBJ2-3	TRBD1*01, TRBD2*02, TRBD2*01	TRBD1, TRBD2	11	22	25	26	10	0	10
1534	9.00E-05	TGCAGTGCGCGGACAGGGGATACCTACGAGCAGTACTTC	CSARTGDTYEQYF	TRBV20-1*06, TRBV20-1*03, TRBV20-1*01, TRBV20-1*04, TRBV20-1*05, TRBV20-1*02, TRBV20-1*07	TRBV20-1	TRBJ2-7*01	TRBJ2-7	TRBD1*01	TRBD1	7	10	18	22	2	3	5
1533	8.99E-05	TGTGCCACCTCCAGGGACAGCTATGGCTACACCTTC	CATSRDSYGYTF	TRBV24-1*01	TRBV24-1	TRBJ1-2*01	TRBJ1-2	TRBD1*01	TRBD1	8	13	19	20	4	0	4
1533	8.99E-05	TGCAGTGCTAGACTTACGGCCGGGAACACCTTC	CSARLTAGNTF	TRBV20-1*01, TRBV20-1*04, TRBV20-1*05, TRBV20-1*07	TRBV20-1	TRBJ1-2*01	TRBJ1-2	TRBD2*02	TRBD2	11	20	24	25	8	0	8
1532	8.99E-05	TGCAGTGCTAGAGATGCAGGGACAGTCTACGAGCAGTACTTC	CSARDAGTVYEQYF	TRBV20-1*01, TRBV20-1*05, TRBV20-1*07	TRBV20-1	TRBJ2-7*01	TRBJ2-7	TRBD1*01	TRBD1	13	18	24	26	4	1	5
1531	8.98E-05	TGCGCCAGCAGCTTCGGGACAGGGCTGAGTTTCTCTGGAAACACCATATATTTT	CASSFGTGLSFSGNTIYF	TRBV5-1*01	TRBV5-1	TRBJ1-3*01	TRBJ1-3	TRBD1*01	TRBD1	13	15	23	32	1	8	9
1531	8.98E-05	TGCAGTGCCCTTCCGTCCCTAACGGGACACTACGAGCAGTACTTC	CSALPSLTGHYEQYF	TRBV20-1*06, TRBV20-1*03, TRBV20-1*01, TRBV20-1*04, TRBV20-1*05, TRBV20-1*02, TRBV20-1*07	TRBV20-1	TRBJ2-7*01	TRBJ2-7	TRBD1*01	TRBD1	7	23	28	29	15	0	15
1530	8.98E-05	TGCAGTGCTAGGGTCAACGGACTAGACTACTACGAGCAGTACTTC	CSARVNGLDYYEQYF	TRBV20-1*01, TRBV20-1*04, TRBV20-1*05, TRBV20-1*07	TRBV20-1	TRBJ2-7*01	TRBJ2-7	TRBD2*02, TRBD2*01	TRBD2	10	18	24	29	7	4	11
1529	8.97E-05	TGTGCCATCAGTGAGTTGGACAAACCTTTTAATTCACCCCTCCACTTT	CAISELDKPFNSPLHF	TRBV10-3*01, TRBV10-3*02	TRBV10-3	TRBJ1-6*01	TRBJ1-6	TRBD1*01	TRBD1	15	17	21	29	1	7	8
1529	8.97E-05	TGTGCCAGCAGTCCGGGACAGGGGATAGCATCACCCCTCCACTTT	CASSPGQGIASPLHF	TRBV5-4*01, TRBV5-4*03, TRBV5-4*04	TRBV5-4	TRBJ1-6*01	TRBJ1-6	TRBD1*01	TRBD1	10	14	23	30	3	6	9
1528	8.96E-05	TGTGCCAGCAGTCCGGCTTTCACAGATACGCAGTATTTT	CASSPAFTDTQYF	TRBV2*01, TRBV2*02, TRBV2*03	TRBV2	TRBJ2-3*01	TRBJ2-3	TRBD1*01, TRBD2*02, TRBD2*01	TRBD1, TRBD2	11	14	16	20	2	3	5
1528	8.96E-05	TGCAGTGCTCGGGACAGTCGGGTCTACGAGCAGTACTTC	CSARDSRVYEQYF	TRBV20-1*01, TRBV20-1*04, TRBV20-1*05, TRBV20-1*07	TRBV20-1	TRBJ2-7*01	TRBJ2-7	TRBD1*01	TRBD1	8	10	16	23	1	6	7
1528	8.96E-05	TGTGCCAGTAGTAGGGGCCTGGACCCCAGCATTTT	CASSRG~GPQHF	TRBV19*01, TRBV19*03, TRBV19*02	TRBV19	TRBJ1-5*01	TRBJ1-5	TRBD1*01	TRBD1	12	13	17	23	0	5	5
1527	8.96E-05	TGCAGTGCTAGATTAATGCCATCTATGGCTACACCTTC	CSARLM~IYGYTF	TRBV20-1*01, TRBV20-1*04, TRBV20-1*05, TRBV20-1*07	TRBV20-1	TRBJ1-2*01	TRBJ1-2	TRBD1*01	TRBD1	11	17	19	22	5	2	7
1526	8.95E-05	TGCAGTGCTAGAGGGTCCTACGAGCAGTACTTC	CSARGSYEQYF	TRBV20-1*01, TRBV20-1*04, TRBV20-1*05, TRBV20-1*07	TRBV20-1	TRBJ2-7*01	TRBJ2-7	TRBD1*01, TRBD2*02, TRBD2*01	TRBD1, TRBD2	12	-1	-1	15	-1	-1	2
1524	8.94E-05	TGCAGTGCTAGAGGGTGGGGGAATAGTGACTATGGCTACACCTTC	CSARGWGNSDYGYTF	TRBV20-1*01, TRBV20-1*04, TRBV20-1*05, TRBV20-1*07	TRBV20-1	TRBJ1-2*01	TRBJ1-2	TRBD1*01, TRBD2*01	TRBD1, TRBD2	12	16	20	28	3	7	10
1524	8.94E-05	TGTGCCAGCAGCGTAGGGACGGCGAATTCACCCCTCCACTTT	CASSVGTANSPLHF	TRBV9*02, TRBV9*01	TRBV9	TRBJ1-6*01	TRBJ1-6	TRBD1*01, TRBD2*02, TRBD2*01	TRBD1, TRBD2	15	16	19	24	0	4	4
1524	8.94E-05	TGCAGTGTAAAGGGGCTTGTACGAGCAGTACTTC	CSVKGL~YEQYF	TRBV20-1*06, TRBV20-1*03, TRBV20-1*01, TRBV20-1*04, TRBV20-1*05, TRBV20-1*02, TRBV20-1*07	TRBV20-1	TRBJ2-7*01	TRBJ2-7	TRBD1*01	TRBD1	6	10	14	19	3	4	7
1523	8.93E-05	TGTGCCAGCACCGGAGGGGCGTCCCTCCACTTT	CASTGGASLHF	TRBV2*01, TRBV2*02, TRBV2*03	TRBV2	TRBJ1-6*01	TRBJ1-6	TRBD2*02	TRBD2	9	12	17	22	2	4	6
1522	8.93E-05	TGCGCCAGCAGTGAGTCTAGCGGGAGGGCCCGCAGATACGCAGTATTTT	CASSESSG~GPADTQYF	TRBV10-1*01	TRBV10-1	TRBJ2-3*01	TRBJ2-3	TRBD2*02	TRBD2	16	17	27	32	0	4	4
1522	8.93E-05	TGTGCCAGCAGGGTAAACAGGGGGCGCAATGTCGGGGAGCTGTTTTTT	CASRVNRGRNVGELFF	TRBV7-9*03, TRBV7-9*01, TRBV7-9*04, TRBV7-9*02	TRBV7-9	TRBJ2-2*01	TRBJ2-2	TRBD1*01	TRBD1	10	16	24	32	5	7	12
1521	8.92E-05	TGCAGTGCTATCGGGGACAGGAGCTCCTACGAGCAGTACTTC	CSAIGDRSSYEQYF	TRBV20-1*06, TRBV20-1*03, TRBV20-1*01, TRBV20-1*04, TRBV20-1*05, TRBV20-1*02, TRBV20-1*07	TRBV20-1	TRBJ2-7*01	TRBJ2-7	TRBD1*01	TRBD1	9	13	20	23	3	2	5
1521	8.92E-05	TGCAGTGCCCGCGGGACTAGCGGGACCTACGAGCAGTACTTC	CSARGTSGTYEQYF	TRBV20-1*06, TRBV20-1*03, TRBV20-1*01, TRBV20-1*04, TRBV20-1*05, TRBV20-1*02, TRBV20-1*07	TRBV20-1	TRBJ2-7*01	TRBJ2-7	TRBD2*02	TRBD2	7	12	24	25	4	0	4
1521	8.92E-05	TGCAGTGCTGGCCCCCCTCGCTACGAGCAGTACTTC	CSAGPPRYEQYF	TRBV20-1*06, TRBV20-1*03, TRBV20-1*01, TRBV20-1*04, TRBV20-1*05, TRBV20-1*02, TRBV20-1*07	TRBV20-1	TRBJ2-7*01	TRBJ2-7	TRBD1*01, TRBD2*01	TRBD1, TRBD2	8	12	17	20	3	2	5
1520	8.92E-05	TGCAGTGCTCCCTTGGTCGGGGGGCGCGGCTACACCTTC	CSAPLVGGRGYTF	TRBV20-1*06, TRBV20-1*03, TRBV20-1*01, TRBV20-1*04, TRBV20-1*05, TRBV20-1*02, TRBV20-1*07	TRBV20-1	TRBJ1-2*01	TRBJ1-2	TRBD2*01	TRBD2	8	17	23	27	8	3	11
1520	8.92E-05	TGTGCCATACAGGGGGAAAGTTCACCCCTCCACTTT	CAIQGESSPLHF	TRBV10-3*01, TRBV10-3*02	TRBV10-3	TRBJ1-6*01	TRBJ1-6	TRBD1*01	TRBD1	7	8	15	20	0	4	4
1519	8.91E-05	TGTGCCACCAGCAGAGATAGGGGGACAGGAAATTCACCCCTCCACTTT	CATSRDRGTGNSPLHF	TRBV15*02	TRBV15	TRBJ1-6*01	TRBJ1-6	TRBD1*01	TRBD1	11	21	28	30	9	1	10
1518	8.90E-05	TGTGCCAGCAGCCAAGGGGGACCTACCAGCCAGATACGCAGTATTTT	CASSQGGP~QPDTQYF	TRBV14*01	TRBV14	TRBJ2-3*01	TRBJ2-3	TRBD1*01, TRBD2*02, TRBD2*01	TRBD1, TRBD2	15	17	21	30	1	8	9
1518	8.90E-05	TGCAGTGCTAGGGGGCAGGACTCCTACGAGCAGTACTTC	CSARGQDSYEQYF	TRBV20-1*01, TRBV20-1*04, TRBV20-1*05, TRBV20-1*07	TRBV20-1	TRBJ2-7*01	TRBJ2-7	TRBD1*01	TRBD1	10	11	15	20	0	4	4
1518	8.90E-05	TGCAGTGCTCCAAGTACTTC	CSA~KYF	TRBV20-1*06, TRBV20-1*03, TRBV20-1*01, TRBV20-1*04, TRBV20-1*05, TRBV20-1*02, TRBV20-1*07	TRBV20-1	TRBJ2-7*01	TRBJ2-7	TRBD2*02	TRBD2	8	-1	-1	12	-1	-1	3
1517	8.90E-05	TGTGCCACCAGTGGTGTGACAGGTTCGGCCAATGGCTACACCTTC	CATSGVTGSANGYTF	TRBV24-1*01	TRBV24-1	TRBJ1-2*01	TRBJ1-2	TRBD1*01	TRBD1	12	17	22	31	4	8	12
1517	8.90E-05	TGTGCCATCAGTGAGAGGGGCTTTGATTCACCCCTCCACTTT	CAISERGFDSPLHF	TRBV10-3*01, TRBV10-3*02	TRBV10-3	TRBJ1-6*01	TRBJ1-6	TRBD1*01	TRBD1	14	15	19	25	0	5	5
1517	8.90E-05	TGCAGTGCTAGGGTCTTTGGGGGTTACGAGCAGTACTTC	CSARVFGGYEQYF	TRBV20-1*01, TRBV20-1*04, TRBV20-1*05, TRBV20-1*07	TRBV20-1	TRBJ2-7*01	TRBJ2-7	TRBD1*01, TRBD2*01	TRBD1, TRBD2	10	18	22	24	7	1	8
1517	8.90E-05	TGCAGTGCTAGCAGTATCTACGAGCAGTACTTC	CSASSIYEQYF	TRBV20-1*06, TRBV20-1*03, TRBV20-1*01, TRBV20-1*04, TRBV20-1*05, TRBV20-1*02, TRBV20-1*07	TRBV20-1	TRBJ2-7*01	TRBJ2-7	TRBD1*01, TRBD2*02, TRBD2*01	TRBD1, TRBD2	10	11	13	17	0	3	3
1516	8.89E-05	TGTGCCAGCAGTGACTCCCAGGGGCCCACAGATACGCAGTATTTT	CASSDSQGPTDTQYF	TRBV6-4*02, TRBV6-4*01	TRBV6-4	TRBJ2-3*01	TRBJ2-3	TRBD1*01	TRBD1	16	18	23	26	1	2	3
1516	8.89E-05	TGTGCCAGGGCGGGACAGATCAATCAGCCCCAGCATTTT	CARAGQINQPQHF	TRBV2*01, TRBV2*02, TRBV2*03	TRBV2	TRBJ1-5*01	TRBJ1-5	TRBD1*01	TRBD1	7	11	17	20	3	2	5
1516	8.89E-05	TGCAGTGCTCCTCTTGAACTATGGCTACACCTTC	CSAPLE~YGYTF	TRBV20-1*06, TRBV20-1*03, TRBV20-1*01, TRBV20-1*04, TRBV20-1*05, TRBV20-1*02, TRBV20-1*07	TRBV20-1	TRBJ1-2*01	TRBJ1-2	TRBD2*02	TRBD2	8	9	12	16	0	3	3
1514	8.88E-05	TGTGCCAGCAGTGATCAAGACAGGGGGCGAGGTGGCTACACCTTC	CASSDQDRGRGGYTF	TRBV6-4*02, TRBV6-4*01	TRBV6-4	TRBJ1-2*01	TRBJ1-2	TRBD1*01	TRBD1	13	18	27	32	4	4	8
1513	8.88E-05	TGTGCCAGCATCGGCGCAGAACTAGCACAGATACGCAGTATTTT	CASIGAE~STDTQYF	TRBV25-1*01	TRBV25-1	TRBJ2-3*01	TRBJ2-3	TRBD1*01, TRBD2*02, TRBD2*01	TRBD1, TRBD2	9	16	18	23	6	4	10
1513	8.88E-05	TGCAGTGCTCCCGTCCGTCTTGGGGCCAACGAGCAGTACTTC	CSAPVRLGANEQYF	TRBV20-1*06, TRBV20-1*03, TRBV20-1*01, TRBV20-1*04, TRBV20-1*05, TRBV20-1*02, TRBV20-1*07	TRBV20-1	TRBJ2-7*01	TRBJ2-7	TRBD1*01	TRBD1	8	21	25	28	12	2	14
1513	8.88E-05	TGCAGTGCTAGTGGGGGTTTGAACACTGAAGCTTTCTTT	CSASGGLNTEAFF	TRBV20-1*01, TRBV20-1*04, TRBV20-1*05, TRBV20-1*07	TRBV20-1	TRBJ1-1*01	TRBJ1-1	TRBD1*01, TRBD2*01	TRBD1, TRBD2	11	12	16	19	0	2	2
1513	8.88E-05	TGCAGTGCTAGTGAGCAGGAAAACTATGGCTACACCTTC	CSASEQENYGYTF	TRBV20-1*01, TRBV20-1*04, TRBV20-1*05, TRBV20-1*07	TRBV20-1	TRBJ1-2*01	TRBJ1-2	TRBD1*01	TRBD1	11	15	18	21	3	2	5
1513	8.88E-05	TGCGCCAGCAGAGGCAGGGGATATGGCTACACCTTC	CASRGRGYGYTF	TRBV5-1*01, TRBV5-1*02	TRBV5-1	TRBJ1-2*01	TRBJ1-2	TRBD1*01	TRBD1	10	14	19	21	3	1	4
1513	8.88E-05	TGCAGCGCGAGGGGCGCGAACTATGGCTACACCTTC	CSARGANYGYTF	TRBV29-1*03	TRBV29-1	TRBJ1-2*01	TRBJ1-2	TRBD1*01	TRBD1	8	9	13	18	0	4	4
1512	8.87E-05	TGTGCTAGCAGCTTAGGTCGACAAGGTGGGCAGCCCCAGCATTTT	CASSLGRQGGQPQHF	TRBV7-7*01	TRBV7-7	TRBJ1-5*01	TRBJ1-5	TRBD1*01	TRBD1	15	19	22	30	3	7	10
1512	8.87E-05	TGTGCCAGCAGCTAAGGTATCCTATAATTCACCCCTCCACTTT	CASS*GI~YNSPLHF	TRBV25-1*01	TRBV25-1	TRBJ1-6*01	TRBJ1-6	TRBD1*01, TRBD2*02, TRBD2*01	TRBD1, TRBD2	10	14	16	19	3	2	5
1512	8.87E-05	TGCAGTGCATACAACGAAAACTATGGCTACACCTTC	CSAYNENYGYTF	TRBV20-1*06, TRBV20-1*03, TRBV20-1*01, TRBV20-1*04, TRBV20-1*05, TRBV20-1*02, TRBV20-1*07	TRBV20-1	TRBJ1-2*01	TRBJ1-2	TRBD1*01	TRBD1	7	10	12	18	2	5	7
1511	8.86E-05	TGCAGTGCCACCTTCCATTTACCGGGCTACGAGCAGTACTTC	CSATFHLPGYEQYF	TRBV20-1*06, TRBV20-1*03, TRBV20-1*01, TRBV20-1*04, TRBV20-1*05, TRBV20-1*02, TRBV20-1*07	TRBV20-1	TRBJ2-7*01	TRBJ2-7	TRBD2*02, TRBD2*01	TRBD2	7	22	25	26	14	0	14
1510	8.86E-05	TGCGCCAGCAGCAGGAAAGGGCTTTTGTGGGCTTCTCCCCCTACGAGCAGTACTTC	CASSRKGLL~GFSPYEQYF	TRBV5-1*01	TRBV5-1	TRBJ2-7*01	TRBJ2-7	TRBD2*02	TRBD2	11	34	38	39	22	0	22
1509	8.85E-05	TGTGCCACCAGTGATTCCCTGGTTCCGTACGAGCAGTACTTC	CATSDSLVPYEQYF	TRBV24-1*01	TRBV24-1	TRBJ2-7*01	TRBJ2-7	TRBD1*01	TRBD1	15	16	20	27	0	6	6
1509	8.85E-05	TGCAGTGCTAGAGGACAGGCCTTCTCCTACGAGCAGTACTTC	CSARGQAFSYEQYF	TRBV20-1*01, TRBV20-1*04, TRBV20-1*05, TRBV20-1*07	TRBV20-1	TRBJ2-7*01	TRBJ2-7	TRBD1*01	TRBD1	12	13	18	23	0	4	4
1509	8.85E-05	TGCAGTGCTAGAAGGCTAGCGGACACCTACGAGCAGTACTTC	CSARRLADTYEQYF	TRBV20-1*01, TRBV20-1*04, TRBV20-1*05, TRBV20-1*07	TRBV20-1	TRBJ2-7*01	TRBJ2-7	TRBD2*02, TRBD2*01	TRBD2	11	15	21	25	3	3	6
1509	8.85E-05	TGCAGTGCTCAACATGCCTCCTACGAGCAGTACTTC	CSAQHASYEQYF	TRBV20-1*06, TRBV20-1*03, TRBV20-1*01, TRBV20-1*04, TRBV20-1*05, TRBV20-1*02, TRBV20-1*07	TRBV20-1	TRBJ2-7*01	TRBJ2-7	TRBD1*01	TRBD1	8	11	13	17	2	3	5
1508	8.85E-05	TGTGCCAGCAGTGTTGGCAAAGGGGGATCACCCCTCCACTTT	CASSVGKGGSPLHF	TRBV2*01, TRBV2*02, TRBV2*03	TRBV2	TRBJ1-6*01	TRBJ1-6	TRBD1*01	TRBD1	12	20	25	27	7	1	8
1508	8.85E-05	TGTGCCAGCGCCCTGCGGGAGTCCGGGGAGCTGTTTTTT	CASALRESGELFF	TRBV6-4*02, TRBV6-4*01	TRBV6-4	TRBJ2-2*01	TRBJ2-2	TRBD2*02	TRBD2	8	14	20	22	5	1	6
1507	8.84E-05	TGTGCCAGCAGCGTACGGCAGCAAAATTCACCCCTCCACTTT	CASSVRQQNSPLHF	TRBV9*02, TRBV9*01	TRBV9	TRBJ1-6*01	TRBJ1-6	TRBD1*01, TRBD2*02, TRBD2*01	TRBD1, TRBD2	14	18	20	24	3	3	6
1506	8.83E-05	TGTGCCAGCATGAGGGGAGATAATTCACCCCTCCACTTT	CASMRGDNSPLHF	TRBV2*01, TRBV2*02, TRBV2*03	TRBV2	TRBJ1-6*01	TRBJ1-6	TRBD1*01, TRBD2*02	TRBD1, TRBD2	9	12	16	19	2	2	4
1506	8.83E-05	TGCAGTGTCACGGGCGGGAGGGATTACGAGCAGTACTTC	CSVTGGRDYEQYF	TRBV20-1*06, TRBV20-1*03, TRBV20-1*01, TRBV20-1*04, TRBV20-1*05, TRBV20-1*02, TRBV20-1*07	TRBV20-1	TRBJ2-7*01	TRBJ2-7	TRBD2*02	TRBD2	6	13	21	24	6	2	8
1505	8.83E-05	TGTGCCACCAGTGATACCCGGGACGGTATAATTCACCCCTCCACTTT	CATSDTRD~YNSPLHF	TRBV24-1*01	TRBV24-1	TRBJ1-6*01	TRBJ1-6	TRBD1*01, TRBD2*02, TRBD2*01	TRBD1, TRBD2	14	19	23	26	4	2	6
1505	8.83E-05	TGCAGTGCTAGAGGAGATAGGGGACACGTATGGCTACACCTTC	CSARGDR~DTYGYTF	TRBV20-1*01, TRBV20-1*04, TRBV20-1*05, TRBV20-1*07	TRBV20-1	TRBJ1-2*01	TRBJ1-2	TRBD1*01	TRBD1	12	20	25	28	7	2	9
1505	8.83E-05	TGTGCCAGCACCTCGGGACAGTATAATTCACCCCTCCACTTT	CASTSGQYNSPLHF	TRBV7-6*01, TRBV7-6*02	TRBV7-6	TRBJ1-6*01	TRBJ1-6	TRBD1*01	TRBD1	9	14	20	21	4	0	4
1505	8.83E-05	TGTGCCACCAGTGTTGGGAGAGGGCCTATGGCTACACCTTC	CATSVGR~AYGYTF	TRBV24-1*01	TRBV24-1	TRBJ1-2*01	TRBJ1-2	TRBD2*02	TRBD2	12	19	23	25	6	1	7
1505	8.83E-05	TGTGCCAGCCGGGACCTAGCCTATGAGCAGTACTTC	CASRDLAYEQYF	TRBV6-5*01	TRBV6-5	TRBJ2-7*01	TRBJ2-7	TRBD1*01, TRBD2*02, TRBD2*01	TRBD1, TRBD2	8	10	14	19	1	4	5
1504	8.82E-05	TGCAGTGCTAGAGATTAGGCAGGGGACTTACGAGCAGTACTTC	CSARD*A~GTYEQYF	TRBV20-1*01, TRBV20-1*05, TRBV20-1*07	TRBV20-1	TRBJ2-7*01	TRBJ2-7	TRBD1*01, TRBD2*02, TRBD2*01	TRBD1, TRBD2	13	19	24	28	5	3	8
1504	8.82E-05	TGCAGCGTTGTGTACGGGAGTATCTACGAGCAGTACTTC	CSVVYGSIYEQYF	TRBV29-1*01	TRBV29-1	TRBJ2-7*01	TRBJ2-7	TRBD2*02	TRBD2	9	14	19	23	4	3	7
1504	8.82E-05	TGCAGTGTAGATGGGATTAACTATGGCTACACCTTC	CSVDGINYGYTF	TRBV20-1*06, TRBV20-1*03, TRBV20-1*01, TRBV20-1*04, TRBV20-1*05, TRBV20-1*02, TRBV20-1*07	TRBV20-1	TRBJ1-2*01	TRBJ1-2	TRBD1*01, TRBD2*02, TRBD2*01	TRBD1, TRBD2	6	12	15	17	5	1	6
1503	8.82E-05	TGCAGTGCTAGAAGGACGGTCTACGAGCAGTACTTC	CSARRTVYEQYF	TRBV20-1*01, TRBV20-1*04, TRBV20-1*05, TRBV20-1*07	TRBV20-1	TRBJ2-7*01	TRBJ2-7	TRBD1*01, TRBD2*02, TRBD2*01	TRBD1, TRBD2	11	13	16	20	1	3	4
1502	8.81E-05	TGCAGTGCTAGAGATCGGCGTAGCTCCTACGAGCAGTACTTC	CSARDRRSSYEQYF	TRBV20-1*01, TRBV20-1*05, TRBV20-1*07	TRBV20-1	TRBJ2-7*01	TRBJ2-7	TRBD1*01, TRBD2*02, TRBD2*01	TRBD1, TRBD2	13	16	18	23	2	4	6
1502	8.81E-05	TGTGCCACCAGCAGCTAACTATGGCTACACCTTC	CATSS*~YGYTF	TRBV24-1*01	TRBV24-1	TRBJ1-2*01	TRBJ1-2	TRBD1*01	TRBD1	10	11	13	14	0	0	0
1501	8.81E-05	TGCGCCAGCAGCCCAACCACAGGGTGGGGTGAGCAGTACTTC	CASSPTTGWGEQYF	TRBV5-1*01	TRBV5-1	TRBJ2-7*01	TRBJ2-7	TRBD1*01	TRBD1	11	18	23	30	6	6	12
1501	8.81E-05	TGCAGTGCTAGATGGGACCTGCCCTCCTACGAGCAGTACTTC	CSARWDLPSYEQYF	TRBV20-1*01, TRBV20-1*04, TRBV20-1*05, TRBV20-1*07	TRBV20-1	TRBJ2-7*01	TRBJ2-7	TRBD1*01, TRBD2*02, TRBD2*01	TRBD1, TRBD2	11	13	17	23	1	5	6
1501	8.81E-05	TGCAGTGCTAGAGGGTCAAGTAACTATGGCTACACCTTC	CSARGSSNYGYTF	TRBV20-1*01, TRBV20-1*04, TRBV20-1*05, TRBV20-1*07	TRBV20-1	TRBJ1-2*01	TRBJ1-2	TRBD1*01, TRBD2*02, TRBD2*01	TRBD1, TRBD2	12	14	16	20	1	3	4
1500	8.80E-05	TGCAGTGCTCCTACAGAGACTAACTATGGCTACACCTTC	CSAPTETNYGYTF	TRBV20-1*06, TRBV20-1*03, TRBV20-1*01, TRBV20-1*04, TRBV20-1*05, TRBV20-1*02, TRBV20-1*07	TRBV20-1	TRBJ1-2*01	TRBJ1-2	TRBD1*01	TRBD1	8	12	15	19	3	3	6
1500	8.80E-05	TGTGCCACCAGTGATTTTTAGTCAGTGCTACACCTTC	CATSDF~SQCYTF	TRBV24-1*01	TRBV24-1	TRBJ1-2*01	TRBJ1-2	TRBD2*02, TRBD2*01	TRBD2	16	18	22	26	1	3	4
1499	8.79E-05	TGTGCCAGTAAGGAGGGACAGGGGTTTGGAGACCCAGTACTTC	CASKEGQ~GLETQYF	TRBV19*01, TRBV19*03, TRBV19*02	TRBV19	TRBJ2-5*01	TRBJ2-5	TRBD1*01	TRBD1	9	14	23	28	4	4	8
1499	8.79E-05	TGCAGTGCCCGTGAACAGATCTATGGCTACACCTTC	CSAREQIYGYTF	TRBV20-1*06, TRBV20-1*03, TRBV20-1*01, TRBV20-1*04, TRBV20-1*05, TRBV20-1*02, TRBV20-1*07	TRBV20-1	TRBJ1-2*01	TRBJ1-2	TRBD1*01	TRBD1	7	14	17	20	6	2	8
1498	8.79E-05	TGTGCCACCAGCAGGAGACAGGGGGGGAATTCACCCCTCCACTTT	CATSRRQGGNSPLHF	TRBV15*02	TRBV15	TRBJ1-6*01	TRBJ1-6	TRBD1*01	TRBD1	11	16	24	27	4	2	6
1498	8.79E-05	TGCAGTGCTACCACCGGGACAGAAAATTCACCCCTCCACTTT	CSATTGTENSPLHF	TRBV20-1*06, TRBV20-1*03, TRBV20-1*01, TRBV20-1*04, TRBV20-1*05, TRBV20-1*02, TRBV20-1*07	TRBV20-1	TRBJ1-6*01	TRBJ1-6	TRBD1*01	TRBD1	9	15	21	24	5	2	7
1497	8.78E-05	TGCAGTGCTAGTGGGATGGCGAAACAGGCGGATGGCTACACCTTC	CSASGMAKQADGYTF	TRBV20-1*01, TRBV20-1*04, TRBV20-1*05, TRBV20-1*07	TRBV20-1	TRBJ1-2*01	TRBJ1-2	TRBD1*01	TRBD1	11	23	27	31	11	3	14
1497	8.78E-05	TGCAGTGCTAGAGCGGGGGGCCAGGGGCTCTCACCCCTCCACTTT	CSARAGGQGLSPLHF	TRBV20-1*01, TRBV20-1*04, TRBV20-1*05, TRBV20-1*07	TRBV20-1	TRBJ1-6*01	TRBJ1-6	TRBD2*01	TRBD2	12	13	19	30	0	10	10
1497	8.78E-05	TGCAGTGCTAGCCCCTCTAACTATGGCTACACCTTC	CSASPSNYGYTF	TRBV20-1*06, TRBV20-1*03, TRBV20-1*01, TRBV20-1*04, TRBV20-1*05, TRBV20-1*02, TRBV20-1*07	TRBV20-1	TRBJ1-2*01	TRBJ1-2	TRBD1*01	TRBD1	10	11	15	16	0	0	0
1497	8.78E-05	TGCAGTGGACGGGACTCCTACGAGCAGTACTTC	CSGRDSYEQYF	TRBV20-1*06, TRBV20-1*03, TRBV20-1*01, TRBV20-1*04, TRBV20-1*05, TRBV20-1*02, TRBV20-1*07	TRBV20-1	TRBJ2-7*01	TRBJ2-7	TRBD2*02	TRBD2	6	9	13	14	2	0	2
1496	8.78E-05	TGTGCCAGCAGTGAAGGGGCTAGCGGGAGGGTCGAGACCCAGTACTTC	CASSEGASGRVETQYF	TRBV2*01, TRBV2*03	TRBV2	TRBJ2-5*01	TRBJ2-5	TRBD2*02	TRBD2	15	19	30	33	3	2	5
1496	8.78E-05	TGCAGTGCTATCCCGCATGTGACGGGATCCTACGAGCAGTACTTC	CSAIPHVTGSYEQYF	TRBV20-1*06, TRBV20-1*03, TRBV20-1*01, TRBV20-1*04, TRBV20-1*05, TRBV20-1*02, TRBV20-1*07	TRBV20-1	TRBJ2-7*01	TRBJ2-7	TRBD2*02	TRBD2	9	10	15	27	0	11	11
1496	8.78E-05	TGCAGTGTTAGAGAGGGCGGGAGGGCCTACGAGCAGTACTTC	CSVREGGRAYEQYF	TRBV20-1*01, TRBV20-1*05, TRBV20-1*07	TRBV20-1	TRBJ2-7*01	TRBJ2-7	TRBD2*02	TRBD2	13	16	24	25	2	0	2
1496	8.78E-05	TGCAGTGCTTCTGGGTTGACGAGCTCCTACGAGCAGTACTTC	CSASGLTSSYEQYF	TRBV20-1*06, TRBV20-1*03, TRBV20-1*01, TRBV20-1*04, TRBV20-1*05, TRBV20-1*02, TRBV20-1*07	TRBV20-1	TRBJ2-7*01	TRBJ2-7	TRBD1*01, TRBD2*02, TRBD2*01	TRBD1, TRBD2	8	17	19	23	8	3	11
1494	8.76E-05	TGTGCCAGTAGTTCAGGAAGCAATCAGCCCCAGCATTTT	CASSSGSNQPQHF	TRBV19*01, TRBV19*03, TRBV19*02	TRBV19	TRBJ1-5*01	TRBJ1-5	TRBD1*01	TRBD1	11	13	16	18	1	1	2
1494	8.76E-05	TGCAGTGCTAGAGGCGAAATCGAGCAGTACTTC	CSARGEIEQYF	TRBV20-1*01, TRBV20-1*04, TRBV20-1*05, TRBV20-1*07	TRBV20-1	TRBJ2-7*01	TRBJ2-7	TRBD2*02, TRBD2*01	TRBD2	12	13	15	20	0	4	4
1493	8.76E-05	TGCAGTGCTAGGGCTAGCGGGAGTTCAGATACGCAGTATTTT	CSARASGSSDTQYF	TRBV20-1*01, TRBV20-1*04, TRBV20-1*05, TRBV20-1*07	TRBV20-1	TRBJ2-3*01	TRBJ2-3	TRBD2*02	TRBD2	10	13	22	25	2	2	4
1493	8.76E-05	TGCAGTGCTAGAGGTTACGAGAACGCCTACGAGCAGTACTTC	CSARGYENAYEQYF	TRBV20-1*01, TRBV20-1*04, TRBV20-1*05, TRBV20-1*07	TRBV20-1	TRBJ2-7*01	TRBJ2-7	TRBD2*02	TRBD2	12	18	20	25	5	4	9
1492	8.75E-05	TGCAGTGCTAGTCCTCTAGCGGGAGGAAACGAGCAGTACTTC	CSASPLAGGNEQYF	TRBV20-1*01, TRBV20-1*04, TRBV20-1*05, TRBV20-1*07	TRBV20-1	TRBJ2-7*01	TRBJ2-7	TRBD2*02	TRBD2	11	15	25	28	3	2	5
1491	8.75E-05	TGTGCCATCAGTCAAAGGACCGAGGATTCACCCCTCCACTTT	CAISQRTEDSPLHF	TRBV10-3*01, TRBV10-3*02	TRBV10-3	TRBJ1-6*01	TRBJ1-6	TRBD1*01, TRBD2*02, TRBD2*01	TRBD1, TRBD2	11	16	19	25	4	5	9
1489	8.73E-05	TGCAGTGCTATACCGGGACAGGGGAGTAATTCACCCCTCCACTTT	CSAIPGQGSNSPLHF	TRBV20-1*01, TRBV20-1*04, TRBV20-1*05, TRBV20-1*07	TRBV20-1	TRBJ1-6*01	TRBJ1-6	TRBD1*01	TRBD1	9	14	23	26	4	2	6
1489	8.73E-05	TGCAGTGCTGGACGGGACTAGCGGCCTCCTACGAGCAGTACTTC	CSAGRD*~ASYEQYF	TRBV20-1*06, TRBV20-1*03, TRBV20-1*01, TRBV20-1*04, TRBV20-1*05, TRBV20-1*02, TRBV20-1*07	TRBV20-1	TRBJ2-7*01	TRBJ2-7	TRBD2*02, TRBD2*01	TRBD2	8	13	23	25	4	1	5
1489	8.73E-05	TGCAGTGCTATCAGGCCTACGAGCAGTACTTC	CSAIR~YEQYF	TRBV20-1*06, TRBV20-1*03, TRBV20-1*01, TRBV20-1*04, TRBV20-1*05, TRBV20-1*02, TRBV20-1*07	TRBV20-1	TRBJ2-7*01	TRBJ2-7	TRBD1*01	TRBD1	9	11	14	15	1	0	1
1488	8.73E-05	TGTGCCAGCAGCTTATCGACAGGGGATAATTCACCCCTCCACTTT	CASSLSTGDNSPLHF	TRBV7-6*01	TRBV7-6	TRBJ1-6*01	TRBJ1-6	TRBD1*01	TRBD1	14	17	24	25	2	0	2
1488	8.73E-05	TGCAGTGCTCAGGCTAGCGGGAGCCCAACCTACGAGCAGTACTTC	CSAQASGSPTYEQYF	TRBV20-1*06, TRBV20-1*03, TRBV20-1*01, TRBV20-1*04, TRBV20-1*05, TRBV20-1*02, TRBV20-1*07	TRBV20-1	TRBJ2-7*01	TRBJ2-7	TRBD2*02	TRBD2	8	13	22	28	4	5	9
1488	8.73E-05	TGCAGTGCTAGAGATTGGGACGGGATCTACGAGCAGTACTTC	CSARDWDGIYEQYF	TRBV20-1*01, TRBV20-1*05, TRBV20-1*07	TRBV20-1	TRBJ2-7*01	TRBJ2-7	TRBD1*01, TRBD2*02, TRBD2*01	TRBD1, TRBD2	13	16	20	26	2	5	7
1488	8.73E-05	TGCAGTGCTGAGGGAGGAAACCCGTACGAGCAGTACTTC	CSAEGGNPYEQYF	TRBV20-1*06, TRBV20-1*03, TRBV20-1*01, TRBV20-1*04, TRBV20-1*05, TRBV20-1*02, TRBV20-1*07	TRBV20-1	TRBJ2-7*01	TRBJ2-7	TRBD2*02	TRBD2	8	11	16	24	2	7	9
1488	8.73E-05	TGCAGTGCCCTTCCAGGGGGCGGCTATGGCTACACCTTC	CSALPGGGYGYTF	TRBV20-1*06, TRBV20-1*03, TRBV20-1*01, TRBV20-1*04, TRBV20-1*05, TRBV20-1*02, TRBV20-1*07	TRBV20-1	TRBJ1-2*01	TRBJ1-2	TRBD1*01	TRBD1	7	13	20	23	5	2	7
1488	8.73E-05	TGCAGTGCTAGTAGGGGGGTCTACGAGCAGTACTTC	CSASRGVYEQYF	TRBV20-1*01, TRBV20-1*04, TRBV20-1*05, TRBV20-1*07	TRBV20-1	TRBJ2-7*01	TRBJ2-7	TRBD1*01, TRBD2*01	TRBD1, TRBD2	11	12	17	20	0	2	2
1487	8.72E-05	TGCGCCAGCCCAAAGGTCGGCTGAAGCTCGATATGGCTACACCTTC	CASPKVG*~ARYGYTF	TRBV4-3*03, TRBV4-3*01, TRBV4-3*04	TRBV4-3	TRBJ1-2*01	TRBJ1-2	TRBD1*01, TRBD2*02, TRBD2*01	TRBD1, TRBD2	8	18	20	31	9	10	19
1487	8.72E-05	TGCAGTGCTAGAAAGACAGGGGGCAATGGCTACACCTTC	CSARKTGGNGYTF	TRBV20-1*01, TRBV20-1*05, TRBV20-1*07	TRBV20-1	TRBJ1-2*01	TRBJ1-2	TRBD1*01	TRBD1	11	14	23	25	2	1	3
1487	8.72E-05	TGCAGTGCTAGCGGGCTGGACTACGAGCAGTACTTC	CSASGLDYEQYF	TRBV20-1*01, TRBV20-1*04, TRBV20-1*05, TRBV20-1*07	TRBV20-1	TRBJ2-7*01	TRBJ2-7	TRBD1*01, TRBD2*02, TRBD2*01	TRBD1, TRBD2	10	12	15	20	1	4	5
1486	8.72E-05	TGCAGTGCTACCCGGGGACAGACTAACTATGGCTACACCTTC	CSATRGQTNYGYTF	TRBV20-1*06, TRBV20-1*03, TRBV20-1*01, TRBV20-1*04, TRBV20-1*05, TRBV20-1*02, TRBV20-1*07	TRBV20-1	TRBJ1-2*01	TRBJ1-2	TRBD1*01	TRBD1	9	14	20	22	4	1	5
1486	8.72E-05	TGCAGTGCGGAGCGGGAGAGGGATACGCAGTATTTT	CSAERERDTQYF	TRBV20-1*06, TRBV20-1*03, TRBV20-1*01, TRBV20-1*04, TRBV20-1*05, TRBV20-1*02, TRBV20-1*07	TRBV20-1	TRBJ2-3*01	TRBJ2-3	TRBD2*02	TRBD2	7	10	17	21	2	3	5
1485	8.71E-05	TGCAGTCGAAGGACAATCAGAGCTAACTATGGCTACACCTTC	CSRRTIRANYGYTF	TRBV20-1*06, TRBV20-1*03, TRBV20-1*01, TRBV20-1*04, TRBV20-1*05, TRBV20-1*02, TRBV20-1*07	TRBV20-1	TRBJ1-2*01	TRBJ1-2	TRBD1*01	TRBD1	5	10	14	22	4	7	11
1485	8.71E-05	TGCAGTGCTAGAGATCGTGGACGGCTCTACGAGCAGTACTTC	CSARDRGRLYEQYF	TRBV20-1*01, TRBV20-1*05, TRBV20-1*07	TRBV20-1	TRBJ2-7*01	TRBJ2-7	TRBD1*01, TRBD2*02, TRBD2*01	TRBD1, TRBD2	13	18	21	26	4	4	8
1485	8.71E-05	TGTGCCACCAGCAGAGTAAAAGGTTCACCCCTCCACTTT	CATSRVKGSPLHF	TRBV15*02	TRBV15	TRBJ1-6*01	TRBJ1-6	TRBD1*01, TRBD2*02, TRBD2*01	TRBD1, TRBD2	11	20	22	23	8	0	8
1485	8.71E-05	TGTGCCAGCAGCTTCTCATACTACGAGCAGTACTTC	CASSFSYYEQYF	TRBV7-9*03, TRBV7-9*01, TRBV7-9*04, TRBV7-9*02	TRBV7-9	TRBJ2-7*01	TRBJ2-7	TRBD2*02	TRBD2	13	14	16	20	0	3	3
1484	8.71E-05	TGCAGTGCCCCCGACGGATATGGCTACACCTTC	CSAPDGYGYTF	TRBV20-1*06, TRBV20-1*03, TRBV20-1*01, TRBV20-1*04, TRBV20-1*05, TRBV20-1*02, TRBV20-1*07	TRBV20-1	TRBJ1-2*01	TRBJ1-2	TRBD2*01	TRBD2	7	8	12	18	0	5	5
1483	8.70E-05	TGTGCCAGCAGCCAAGTGGCAACGGATTCACCCCTCCACTTT	CASSQVATDSPLHF	TRBV4-2*01	TRBV4-2	TRBJ1-6*01	TRBJ1-6	TRBD1*01, TRBD2*02, TRBD2*01	TRBD1, TRBD2	10	17	19	25	6	5	11
1483	8.70E-05	TGCAGTGCCTTAGGAGCGGGCGAAGATGGAGGCTACACCTTC	CSALGAGEDGGYTF	TRBV20-1*06, TRBV20-1*03, TRBV20-1*01, TRBV20-1*04, TRBV20-1*05, TRBV20-1*02, TRBV20-1*07	TRBV20-1	TRBJ1-2*01	TRBJ1-2	TRBD2*02, TRBD2*01	TRBD2	7	14	19	30	6	10	16
1483	8.70E-05	TGCAGCGTTGAAACGGCAGCACGAGGCTATGGCTACACCTTC	CSVETAARGYGYTF	TRBV29-1*01	TRBV29-1	TRBJ1-2*01	TRBJ1-2	TRBD2*02	TRBD2	11	22	25	26	10	0	10
1483	8.70E-05	TGCAGTGCTCCACCCCGGTGGGGCTGGGGAGCAGTACTTC	CSAPPRW~AGEQYF	TRBV20-1*06, TRBV20-1*03, TRBV20-1*01, TRBV20-1*04, TRBV20-1*05, TRBV20-1*02, TRBV20-1*07	TRBV20-1	TRBJ2-7*01	TRBJ2-7	TRBD1*01, TRBD2*01	TRBD1, TRBD2	8	19	23	28	10	4	14
1483	8.70E-05	TGTGCCAGCAGCGCTGGGGCCGAATCACCCCTCCACTTT	CASSAGAESPLHF	TRBV9*02, TRBV9*01, TRBV9*03	TRBV9	TRBJ1-6*01	TRBJ1-6	TRBD1*01	TRBD1	12	15	19	24	2	4	6
1482	8.69E-05	TGTGCCAGCAGCCCCGGCACGATGAGACGCAATTCACCCCTCCACTTT	CASSPGTMRRNSPLHF	TRBV9*02, TRBV9*01, TRBV9*03	TRBV9	TRBJ1-6*01	TRBJ1-6	TRBD2*02, TRBD2*01	TRBD2	11	12	15	30	0	14	14
1482	8.69E-05	TGCAGTGCTACCCCGGTTGAATGGCTATGGCTACACCTTC	CSATPVE~GYGYTF	TRBV20-1*06, TRBV20-1*03, TRBV20-1*01, TRBV20-1*04, TRBV20-1*05, TRBV20-1*02, TRBV20-1*07	TRBV20-1	TRBJ1-2*01	TRBJ1-2	TRBD2*01	TRBD2	9	10	14	24	0	9	9
1481	8.69E-05	TGTGCCAGCAGCTTAGTCGGGAGTTATAGCAATCAGCCCCAGCATTTT	CASSLVGSYSNQPQHF	TRBV7-2*04, TRBV7-2*01	TRBV7-2	TRBJ1-5*01	TRBJ1-5	TRBD2*02	TRBD2	15	17	22	26	1	3	4
1481	8.69E-05	TGCAGTGCTAGAGGTCAGGGGACTCACGAGCAGTACTTC	CSARGQGTHEQYF	TRBV20-1*01, TRBV20-1*04, TRBV20-1*05, TRBV20-1*07	TRBV20-1	TRBJ2-7*01	TRBJ2-7	TRBD1*01, TRBD2*02, TRBD2*01	TRBD1, TRBD2	12	15	20	25	2	4	6
1481	8.69E-05	TGCAGTGCTAGAGATGAAAGGGGTGTTGGCTACACCTTC	CSARDERGVGYTF	TRBV20-1*01, TRBV20-1*05, TRBV20-1*07	TRBV20-1	TRBJ1-2*01	TRBJ1-2	TRBD1*01	TRBD1	13	18	22	26	4	3	7
1479	8.68E-05	TGCAGTGGACTTTCAAGTGGCTACGAGCAGTACTTC	CSGLSSGYEQYF	TRBV20-1*06, TRBV20-1*03, TRBV20-1*01, TRBV20-1*04, TRBV20-1*05, TRBV20-1*02, TRBV20-1*07	TRBV20-1	TRBJ2-7*01	TRBJ2-7	TRBD2*02, TRBD2*01	TRBD2	6	7	10	20	0	9	9
1478	8.67E-05	TGTGCCAGCAGCTTGAGTATGACGGGGCTGCTGGATCAGCCCCAGCATTTT	CASSLSMTGLLDQPQHF	TRBV5-8*01	TRBV5-8	TRBJ1-5*01	TRBJ1-5	TRBD1*01, TRBD2*01	TRBD1, TRBD2	14	23	27	34	8	6	14
1478	8.67E-05	TGTGCCAGCAGTGAATTGAAGGGGGCTGGTTCACCCCTCCACTTT	CASSELKGAGSPLHF	TRBV25-1*01	TRBV25-1	TRBJ1-6*01	TRBJ1-6	TRBD1*01	TRBD1	15	19	25	29	3	3	6
1478	8.67E-05	TGCGCCAGCAGCCCTAGCCCAGGCTCCTACGAGCAGTACTTC	CASSPSPGSYEQYF	TRBV4-3*03, TRBV4-3*01, TRBV4-3*04	TRBV4-3	TRBJ2-7*01	TRBJ2-7	TRBD2*02, TRBD2*01	TRBD2	12	13	17	23	0	5	5
1477	8.66E-05	TGCAGTGCCAATCCGTTGGGACTAGCGGGAGCCGAGCAGTACTTC	CSANPLGLAGAEQYF	TRBV20-1*01, TRBV20-1*04, TRBV20-1*05, TRBV20-1*07	TRBV20-1	TRBJ2-7*01	TRBJ2-7	TRBD2*02	TRBD2	7	17	30	32	9	1	10
1477	8.66E-05	TGTGCCAGTATTGAGGGGACAGTGAATTCACCCCTCCACTTT	CASIEGTVNSPLHF	TRBV2*01, TRBV2*03	TRBV2	TRBJ1-6*01	TRBJ1-6	TRBD1*01	TRBD1	7	15	21	24	7	2	9
1477	8.66E-05	TGCAGTGCACCCCCTCAATCTAGCGGGTACGAGCAGTACTTC	CSAPPQSSGYEQYF	TRBV20-1*06, TRBV20-1*03, TRBV20-1*01, TRBV20-1*04, TRBV20-1*05, TRBV20-1*02, TRBV20-1*07	TRBV20-1	TRBJ2-7*01	TRBJ2-7	TRBD2*02, TRBD2*01	TRBD2	7	19	26	27	11	0	11
1477	8.66E-05	TGTGCCACCAGCAGGGACGGTAACTATGGCTACACCTTC	CATSRDGNYGYTF	TRBV15*02	TRBV15	TRBJ1-2*01	TRBJ1-2	TRBD1*01, TRBD2*02, TRBD2*01	TRBD1, TRBD2	11	13	17	20	1	2	3
1476	8.66E-05	TGCAGTGCTAGAGGGTAGCGGGACTACGAGCAGTACTTC	CSARG*RDYEQYF	TRBV20-1*01, TRBV20-1*04, TRBV20-1*05, TRBV20-1*07	TRBV20-1	TRBJ2-7*01	TRBJ2-7	TRBD2*02	TRBD2	12	15	22	23	2	0	2
1476	8.66E-05	TGCAGTGCTACCGTAGAGAATGGCTACACCTTC	CSATVENGYTF	TRBV20-1*06, TRBV20-1*03, TRBV20-1*01, TRBV20-1*04, TRBV20-1*05, TRBV20-1*02, TRBV20-1*07	TRBV20-1	TRBJ1-2*01	TRBJ1-2	TRBD2*02, TRBD2*01	TRBD2	9	13	15	19	3	3	6
1475	8.65E-05	TGTGCCACCAGTGATTCGGACAGAGCCTACGAGCAGTACTTC	CATSDSDRAYEQYF	TRBV24-1*01	TRBV24-1	TRBJ2-7*01	TRBJ2-7	TRBD1*01	TRBD1	15	17	22	25	1	2	3
1475	8.65E-05	TGCAGTGCTAGAGACGATACTCTTAGCTTTCGCTACACCTTC	CSARDDTLSFRYTF	TRBV20-1*01, TRBV20-1*05, TRBV20-1*07	TRBV20-1	TRBJ1-2*01	TRBJ1-2	TRBD2*02, TRBD2*01	TRBD2	13	23	26	31	9	4	13
1475	8.65E-05	TGCAGTGCTAGGGGGACTAGCGACTACGAGCAGTACTTC	CSARGTSDYEQYF	TRBV20-1*01, TRBV20-1*04, TRBV20-1*05, TRBV20-1*07	TRBV20-1	TRBJ2-7*01	TRBJ2-7	TRBD2*02, TRBD2*01	TRBD2	10	12	21	23	1	1	2
1473	8.64E-05	TGTGCCAGCAGCTTGGAGGAGGGCCTAGGAAACACCATATATTTT	CASSLEEGLGNTIYF	TRBV5-6*01	TRBV5-6	TRBJ1-3*01	TRBJ1-3	TRBD2*02	TRBD2	15	17	22	27	1	4	5
1473	8.64E-05	TGTGCCAGCAGTCAGGGACGGGAGTTGTCACCCCTCCACTTT	CASSQGRELSPLHF	TRBV7-9*03, TRBV7-9*01, TRBV7-9*04, TRBV7-9*02	TRBV7-9	TRBJ1-6*01	TRBJ1-6	TRBD2*02	TRBD2	10	18	23	27	7	3	10
1473	8.64E-05	TGTGCCACCATAGATCCCGTAGGAGAGCAGTTCTTC	CATIDPVGEQFF	TRBV24-1*01	TRBV24-1	TRBJ2-1*01	TRBJ2-1	TRBD2*02	TRBD2	9	14	18	24	4	5	9
1472	8.64E-05	TGTGCCACCAGGGGGGACAGGGGGTCACTATAATTCACCCCTCCACTTT	CATRGDRG~HYNSPLHF	TRBV24-1*01	TRBV24-1	TRBJ1-6*01	TRBJ1-6	TRBD1*01	TRBD1	10	13	23	27	2	3	5
1472	8.64E-05	TGCAGTGCTGGGAGTCTAGGGACGCAGTATTTT	CSAGSLGTQYF	TRBV20-1*06, TRBV20-1*03, TRBV20-1*01, TRBV20-1*04, TRBV20-1*05, TRBV20-1*02, TRBV20-1*07	TRBV20-1	TRBJ2-3*01	TRBJ2-3	TRBD2*02	TRBD2	8	9	13	21	0	7	7
1471	8.63E-05	TGCAGTGCTAGAGATCCCAACGGTCCTGATGGCTACACCTTC	CSARDPNGPDGYTF	TRBV20-1*01, TRBV20-1*05, TRBV20-1*07	TRBV20-1	TRBJ1-2*01	TRBJ1-2	TRBD1*01, TRBD2*02, TRBD2*01	TRBD1, TRBD2	13	24	27	28	10	0	10
1470	8.62E-05	TGTGCCACCAGTGCGCTAGCGGGAGGGCACAATGAGCAGTTCTTC	CATSALAGGHNEQFF	TRBV24-1*01	TRBV24-1	TRBJ2-1*01	TRBJ2-1	TRBD2*02	TRBD2	12	15	26	28	2	1	3
1470	8.62E-05	TGCAGTGCCGAAATACGTACTAGCGGGAGTTACGAGCAGTACTTC	CSAEIRTSGSYEQYF	TRBV20-1*06, TRBV20-1*03, TRBV20-1*01, TRBV20-1*04, TRBV20-1*05, TRBV20-1*02, TRBV20-1*07	TRBV20-1	TRBJ2-7*01	TRBJ2-7	TRBD2*02	TRBD2	7	18	28	30	10	1	11
1470	8.62E-05	TGCGCCAGCAGGGCCAGGGAGAGCACTGAAGCTTTCTTT	CASRARESTEAFF	TRBV10-1*02, TRBV10-1*01	TRBV10-1	TRBJ1-1*01	TRBJ1-1	TRBD1*01, TRBD2*02	TRBD1, TRBD2	10	14	18	23	3	4	7
1469	8.62E-05	TGCAGTGCTACCGCGGTTGACTATGGCTACACCTTC	CSATAVDYGYTF	TRBV20-1*06, TRBV20-1*03, TRBV20-1*01, TRBV20-1*04, TRBV20-1*05, TRBV20-1*02, TRBV20-1*07	TRBV20-1	TRBJ1-2*01	TRBJ1-2	TRBD2*02, TRBD2*01	TRBD2	9	12	15	19	2	3	5
1469	8.62E-05	TGCAGTGCTAGAGTGATAGGAAACGAGCAGTACTTC	CSARVIGNEQYF	TRBV20-1*01, TRBV20-1*04, TRBV20-1*05, TRBV20-1*07	TRBV20-1	TRBJ2-7*01	TRBJ2-7	TRBD1*01, TRBD2*02, TRBD2*01	TRBD1, TRBD2	12	18	20	22	5	1	6
1469	8.62E-05	TGCAGTGCTAGATTCTCAGATACGCAGTATTTT	CSARFSDTQYF	TRBV20-1*01, TRBV20-1*04, TRBV20-1*05, TRBV20-1*07	TRBV20-1	TRBJ2-3*01	TRBJ2-3	TRBD1*01, TRBD2*02, TRBD2*01	TRBD1, TRBD2	11	-1	-1	16	-1	-1	4
1467	8.61E-05	TGTGCCAGCAGCTTACGAGCGGGAGGGCCAGTTTCTGGGGCCAACGTCCTGACTTTC	CASSLRAGGPVSGANVLTF	TRBV7-9*01, TRBV7-9*04, TRBV7-9*02	TRBV7-9	TRBJ2-6*01	TRBJ2-6	TRBD2*02	TRBD2	14	17	26	33	2	6	8
1466	8.60E-05	TGTGCCAGCAGTTACTCGAAATTCCAGGGGAGAAACGAGCAGTACTTC	CASSYSKFQGRNEQYF	TRBV6-5*01	TRBV6-5	TRBJ2-7*01	TRBJ2-7	TRBD1*01	TRBD1	16	24	29	34	7	4	11
1466	8.60E-05	TGTGCCACCAGCAGAGGACAGGGTGTGAATTCACCCCTCCACTTT	CATSRGQGVNSPLHF	TRBV15*02	TRBV15	TRBJ1-6*01	TRBJ1-6	TRBD1*01	TRBD1	11	15	22	27	3	4	7
1466	8.60E-05	TGCAGTGCCAATTCCCGGACAGGCAACTATGGCTACACCTTC	CSANSRTGNYGYTF	TRBV20-1*01, TRBV20-1*04, TRBV20-1*05, TRBV20-1*07	TRBV20-1	TRBJ1-2*01	TRBJ1-2	TRBD1*01	TRBD1	7	16	22	24	8	1	9
1466	8.60E-05	TGCAGTGCTACAGGGATTAACACCTATGGCTACACCTTC	CSATGINTYGYTF	TRBV20-1*01, TRBV20-1*04, TRBV20-1*05, TRBV20-1*07	TRBV20-1	TRBJ1-2*01	TRBJ1-2	TRBD1*01	TRBD1	9	10	14	23	0	8	8
1465	8.59E-05	TGCAGTGCCCCGGGACTAACATCCTACGAGCAGTACTTC	CSAPGLTSYEQYF	TRBV20-1*06, TRBV20-1*03, TRBV20-1*01, TRBV20-1*04, TRBV20-1*05, TRBV20-1*02, TRBV20-1*07	TRBV20-1	TRBJ2-7*01	TRBJ2-7	TRBD2*02, TRBD2*01	TRBD2	7	11	17	21	3	3	6
1465	8.59E-05	TGCAGTGCCCCTCGGCTATACGGAGCTTTCTTT	CSAPRLYGAFF	TRBV20-1*06, TRBV20-1*03, TRBV20-1*01, TRBV20-1*04, TRBV20-1*05, TRBV20-1*02, TRBV20-1*07	TRBV20-1	TRBJ1-1*01	TRBJ1-1	TRBD2*02	TRBD2	7	8	12	23	0	10	10
1464	8.59E-05	TGTGCCAGCAGCGTAGGCCAGGGTTATTCACCCCTCCACTTT	CASSVGQGYSPLHF	TRBV9*02, TRBV9*01	TRBV9	TRBJ1-6*01	TRBJ1-6	TRBD1*01	TRBD1	15	18	22	25	2	2	4
1464	8.59E-05	TGCAGTGCTGTGCCAGGGGGCAGGGTATGGCTACACCTTC	CSAVPGG~GYGYTF	TRBV20-1*06, TRBV20-1*03, TRBV20-1*01, TRBV20-1*04, TRBV20-1*05, TRBV20-1*02, TRBV20-1*07	TRBV20-1	TRBJ1-2*01	TRBJ1-2	TRBD1*01	TRBD1	8	13	20	25	4	4	8
1463	8.58E-05	TGTGCCAGCAGCGCCCCTTATAGGGGCCAGGGGGCAATCAGCCCCAGCATTTT	CASSAPYRG~GGNQPQHF	TRBV7-9*03, TRBV7-9*01, TRBV7-9*04, TRBV7-9*02	TRBV7-9	TRBJ1-5*01	TRBJ1-5	TRBD1*01	TRBD1	11	27	32	33	15	0	15
1463	8.58E-05	TGTGCCAGCAGCCCCCGAGGGTCTGTGGACTATGGCTACACCTTC	CASSPRGSVDYGYTF	TRBV7-9*03, TRBV7-9*01, TRBV7-9*04, TRBV7-9*02	TRBV7-9	TRBJ1-2*01	TRBJ1-2	TRBD2*02, TRBD2*01	TRBD2	11	16	20	28	4	7	11
1463	8.58E-05	TGCAGTGCTAGAAGCGCGCAGAGTTCCTACGAGCAGTACTTC	CSARSAQSSYEQYF	TRBV20-1*01, TRBV20-1*04, TRBV20-1*05, TRBV20-1*07	TRBV20-1	TRBJ2-7*01	TRBJ2-7	TRBD2*02, TRBD2*01	TRBD2	11	12	15	24	0	8	8
1463	8.58E-05	TGCAGTGCTAGAGGGGGACTAGACTACGAGCAGTACTTC	CSARGGLDYEQYF	TRBV20-1*01, TRBV20-1*04, TRBV20-1*05, TRBV20-1*07	TRBV20-1	TRBJ2-7*01	TRBJ2-7	TRBD2*02, TRBD2*01	TRBD2	12	14	21	23	1	1	2
1462	8.58E-05	TGTGCCAGCAGCAGAGAAGGACAGGGGCAAGCTCACCCCTCCACTTT	CASSREGQ~ASSPLHF	TRBV7-4*01	TRBV7-4	TRBJ1-6*01	TRBJ1-6	TRBD1*01	TRBD1	11	18	26	32	6	5	11
1462	8.58E-05	TGTGCCACCAGTGACGGGACAGGGTCGCCTCTCGAGCAGTACTTC	CATSDGTGSPLEQYF	TRBV24-1*01	TRBV24-1	TRBJ2-7*01	TRBJ2-7	TRBD1*01	TRBD1	13	15	23	32	1	8	9
1462	8.58E-05	TGTGCCAGCAGTGGGGACAGGGATAATTCACCCCTCCACTTT	CASSGDRDNSPLHF	TRBV6-1*01	TRBV6-1	TRBJ1-6*01	TRBJ1-6	TRBD1*01	TRBD1	12	13	21	22	0	0	0
1460	8.56E-05	TGCAGTGCTAGGGCGGGGGGATACGTCTACGAGCAGTACTTC	CSARAGGYVYEQYF	TRBV20-1*01, TRBV20-1*04, TRBV20-1*05, TRBV20-1*07	TRBV20-1	TRBJ2-7*01	TRBJ2-7	TRBD2*01	TRBD2	10	12	19	26	1	6	7
1459	8.56E-05	TGTGCCAGCAGTGCCACCGGGACTAGCGGGGAGGATAGCACAGATACGCAGTATTTT	CASSATGTSGEDSTDTQYF	TRBV25-1*01	TRBV25-1	TRBJ2-3*01	TRBJ2-3	TRBD2*01	TRBD2	12	18	30	36	5	5	10
1459	8.56E-05	TGCAGTGCTATGCCTTCCATTCTCCTACGAGCAGTACTTC	CSAMPSI~SYEQYF	TRBV20-1*06, TRBV20-1*03, TRBV20-1*01, TRBV20-1*04, TRBV20-1*05, TRBV20-1*02, TRBV20-1*07	TRBV20-1	TRBJ2-7*01	TRBJ2-7	TRBD1*01, TRBD2*02, TRBD2*01	TRBD1, TRBD2	9	11	13	21	1	7	8
1459	8.56E-05	TGCAGTGCTAGTGTGACAGCTAACTATGGCTACACCTTC	CSASVTANYGYTF	TRBV20-1*01, TRBV20-1*04, TRBV20-1*05, TRBV20-1*07	TRBV20-1	TRBJ1-2*01	TRBJ1-2	TRBD1*01	TRBD1	11	14	18	19	2	0	2
1459	8.56E-05	TGCAGCGTAGGCTATGGGACCTACACCTTC	CSVGYGTYTF	TRBV29-1*01	TRBV29-1	TRBJ1-2*01	TRBJ1-2	TRBD1*01, TRBD2*02, TRBD2*01	TRBD1, TRBD2	7	15	19	20	7	0	7
1458	8.55E-05	TGTGCCAGCAGCCCCAGACAGGGGGCGGGCACCGGGGAGCTGTTTTTT	CASSPRQGAGTGELFF	TRBV7-3*05, TRBV7-3*01	TRBV7-3	TRBJ2-2*01	TRBJ2-2	TRBD1*01	TRBD1	12	16	25	29	3	3	6
1458	8.55E-05	TGTGCCAGTAGCCACGGAACGATTGGTTCACCCCTCCACTTT	CASSHGTIGSPLHF	TRBV19*01, TRBV19*03, TRBV19*02	TRBV19	TRBJ1-6*01	TRBJ1-6	TRBD1*01, TRBD2*02, TRBD2*01	TRBD1, TRBD2	7	8	11	26	0	14	14
1458	8.55E-05	TGCAGTGCCAGGACAGGGGCGGGTCACTACGAGCAGTACTTC	CSARTGAGHYEQYF	TRBV20-1*06, TRBV20-1*03, TRBV20-1*01, TRBV20-1*04, TRBV20-1*05, TRBV20-1*02, TRBV20-1*07	TRBV20-1	TRBJ2-7*01	TRBJ2-7	TRBD1*01	TRBD1	7	10	18	26	2	7	9
1458	8.55E-05	TGCAGTGCGAATGACAGGGTATTCCCCTACGAGCAGTACTTC	CSANDRVFPYEQYF	TRBV20-1*01, TRBV20-1*04, TRBV20-1*05, TRBV20-1*07	TRBV20-1	TRBJ2-7*01	TRBJ2-7	TRBD1*01	TRBD1	7	12	18	25	4	6	10
1458	8.55E-05	TGCAGCGTTGTGTTGCGGGAGGCTTACGAGCAGTACTTC	CSVVLREAYEQYF	TRBV29-1*01	TRBV29-1	TRBJ2-7*01	TRBJ2-7	TRBD2*02	TRBD2	9	14	21	24	4	2	6
1457	8.55E-05	TGTGCCAGCAGTAGTACGGACCCAACCAGTTCACCCCTCCACTTT	CASSSTDPTSSPLHF	TRBV2*01, TRBV2*02, TRBV2*03	TRBV2	TRBJ1-6*01	TRBJ1-6	TRBD1*01, TRBD2*02, TRBD2*01	TRBD1, TRBD2	11	17	20	29	5	8	13
1457	8.55E-05	TGCAGTGCTAGAGATTCGAACAGGGTCTACGAGCAGTACTTC	CSARDSNRVYEQYF	TRBV20-1*01, TRBV20-1*05, TRBV20-1*07	TRBV20-1	TRBJ2-7*01	TRBJ2-7	TRBD1*01	TRBD1	13	19	24	26	5	1	6
1457	8.55E-05	TGCAGTGCTAGCCGGGACAGGCAGTATTTT	CSASRDRQYF	TRBV20-1*06, TRBV20-1*03, TRBV20-1*01, TRBV20-1*04, TRBV20-1*05, TRBV20-1*02, TRBV20-1*07	TRBV20-1	TRBJ2-3*01	TRBJ2-3	TRBD1*01	TRBD1	10	13	19	20	2	0	2
1456	8.54E-05	TGCAGTGCTCCCGAAGAAATAGGGGGATCTAATTCACCCCTCCACTTT	CSAPEEIGGSNSPLHF	TRBV20-1*06, TRBV20-1*03, TRBV20-1*01, TRBV20-1*04, TRBV20-1*05, TRBV20-1*02, TRBV20-1*07	TRBV20-1	TRBJ1-6*01	TRBJ1-6	TRBD1*01	TRBD1	8	20	25	29	11	3	14
1456	8.54E-05	TGCAGTGCTAAGATTAGCGGGGTTACCTACGAGCAGTACTTC	CSAKISGVTYEQYF	TRBV20-1*06, TRBV20-1*03, TRBV20-1*01, TRBV20-1*04, TRBV20-1*05, TRBV20-1*02, TRBV20-1*07	TRBV20-1	TRBJ2-7*01	TRBJ2-7	TRBD2*01	TRBD2	9	14	21	25	4	3	7
1456	8.54E-05	TGCAGTGCTAGAGATCTCTACGAGCAGTACTTC	CSARDLYEQYF	TRBV20-1*01, TRBV20-1*05, TRBV20-1*07	TRBV20-1	TRBJ2-7*01	TRBJ2-7	TRBD2*02, TRBD2*01	TRBD2	13	-1	-1	17	-1	-1	3
1455	8.54E-05	TGTGCCATCAGTGATCGAGAGGGGAGAGACTATGGCTACACCTTC	CAISDREGRDYGYTF	TRBV10-3*01, TRBV10-3*02	TRBV10-3	TRBJ1-2*01	TRBJ1-2	TRBD1*01, TRBD2*02	TRBD1, TRBD2	13	19	23	28	5	4	9
1455	8.54E-05	TGCAGTGCTAGAGATGGGACTAGCGGATACGAGCAGTACTTC	CSARDGTSGYEQYF	TRBV20-1*01, TRBV20-1*05, TRBV20-1*07	TRBV20-1	TRBJ2-7*01	TRBJ2-7	TRBD2*02, TRBD2*01	TRBD2	13	15	25	27	1	1	2
1455	8.54E-05	TGTGCCACCAGCGCGGACATCTGGGAGGGCTACACCTTC	CATSADIWEGYTF	TRBV24-1*01	TRBV24-1	TRBJ1-2*01	TRBJ1-2	TRBD1*01, TRBD2*02	TRBD1, TRBD2	10	14	18	27	3	8	11
1454	8.53E-05	TGTGCCAGCAGTGTACGAACGGGGCATAATTCACCCCTCCACTTT	CASSVRTGHNSPLHF	TRBV2*01, TRBV2*03	TRBV2	TRBJ1-6*01	TRBJ1-6	TRBD1*01, TRBD2*01	TRBD1, TRBD2	12	20	24	25	7	0	7
1454	8.53E-05	TGCAGTGCTAGCGAGGGGGTATCGCTGACTTTCGAGCAGTACTTC	CSASEGVSLTFEQYF	TRBV20-1*01, TRBV20-1*04, TRBV20-1*05, TRBV20-1*07	TRBV20-1	TRBJ2-7*01	TRBJ2-7	TRBD1*01	TRBD1	10	13	18	32	2	13	15
1453	8.52E-05	TGTGCCAGCAGTGAATGGGATACCAATAATTCACCCCTCCACTTT	CASSEWDTNNSPLHF	TRBV25-1*01	TRBV25-1	TRBJ1-6*01	TRBJ1-6	TRBD1*01, TRBD2*02, TRBD2*01	TRBD1, TRBD2	15	16	19	25	0	5	5
1452	8.52E-05	TGCAGTGCTAGCCCTAGGGTTTGGCTCAGGGATGGCTACACCTTC	CSASPRVWLRDGYTF	TRBV20-1*06, TRBV20-1*03, TRBV20-1*01, TRBV20-1*04, TRBV20-1*05, TRBV20-1*02, TRBV20-1*07	TRBV20-1	TRBJ1-2*01	TRBJ1-2	TRBD1*01	TRBD1	10	26	30	31	15	0	15
1451	8.51E-05	TGCAGTGCTAGAGCGGAGCTACTACCTTACGAGCAGTACTTC	CSARAELLPYEQYF	TRBV20-1*01, TRBV20-1*04, TRBV20-1*05, TRBV20-1*07	TRBV20-1	TRBJ2-7*01	TRBJ2-7	TRBD2*02, TRBD2*01	TRBD2	12	20	23	27	7	3	10
1451	8.51E-05	TGCAGCGCGTTCGGGGAGAATGGCTACACCTTC	CSAFGENGYTF	TRBV29-1*01, TRBV29-1*03	TRBV29-1	TRBJ1-2*01	TRBJ1-2	TRBD2*02, TRBD2*01	TRBD2	8	13	17	19	4	1	5
1450	8.51E-05	TGCAGTGCCCCCCCCATGGGGGACTACAATGAGCAGTTCTTC	CSAPPMGDYNEQFF	TRBV20-1*06, TRBV20-1*03, TRBV20-1*01, TRBV20-1*04, TRBV20-1*05, TRBV20-1*02, TRBV20-1*07	TRBV20-1	TRBJ2-1*01	TRBJ2-1	TRBD2*01	TRBD2	7	8	14	23	0	8	8
1449	8.50E-05	TGCAGTGCTAGACAGGGTCCCTACGAGCAGTACTTC	CSARQGPYEQYF	TRBV20-1*01, TRBV20-1*05, TRBV20-1*07	TRBV20-1	TRBJ2-7*01	TRBJ2-7	TRBD1*01	TRBD1	11	12	16	19	0	2	2
1448	8.49E-05	TGCAGTGCTAGGCCCAGGGGTACTAACTATGGCTACACCTTC	CSARPRGTNYGYTF	TRBV20-1*06, TRBV20-1*03, TRBV20-1*01, TRBV20-1*04, TRBV20-1*05, TRBV20-1*02, TRBV20-1*07	TRBV20-1	TRBJ1-2*01	TRBJ1-2	TRBD1*01	TRBD1	10	14	19	22	3	2	5
1447	8.49E-05	TGTGCCAGCAGCTGGACAGGGGATCGGTCACCCCTCCACTTT	CASSWTGDRSPLHF	TRBV7-6*01, TRBV7-6*02	TRBV7-6	TRBJ1-6*01	TRBJ1-6	TRBD1*01	TRBD1	12	13	21	27	0	5	5
1447	8.49E-05	TGCGCCAGCAGCCAAGCAGGGCTGCCCCTCCACTTT	CASSQAGLPLHF	TRBV4-1*02, TRBV4-1*01	TRBV4-1	TRBJ1-6*01	TRBJ1-6	TRBD1*01	TRBD1	15	16	20	24	0	3	3
1447	8.49E-05	TGCAGTGCTAGCCCCGGGGGTAACGAGCAGTACTTC	CSASPGGNEQYF	TRBV20-1*06, TRBV20-1*03, TRBV20-1*01, TRBV20-1*04, TRBV20-1*05, TRBV20-1*02, TRBV20-1*07	TRBV20-1	TRBJ2-7*01	TRBJ2-7	TRBD2*01	TRBD2	10	14	19	22	3	2	5
1446	8.48E-05	TGTGCCACCAGTGATCGTGACCGGCTACGAGCAGTACTTC	CATSDRD~GYEQYF	TRBV24-1*01	TRBV24-1	TRBJ2-7*01	TRBJ2-7	TRBD1*01, TRBD2*02, TRBD2*01	TRBD1, TRBD2	14	18	20	24	3	3	6
1446	8.48E-05	TGCAGTGCTAGAGTTAACCCTTCCTATGGCTACACCTTC	CSARVNPSYGYTF	TRBV20-1*01, TRBV20-1*04, TRBV20-1*05, TRBV20-1*07	TRBV20-1	TRBJ1-2*01	TRBJ1-2	TRBD1*01, TRBD2*02	TRBD1, TRBD2	12	17	20	23	4	2	6
1446	8.48E-05	TGCAGTGCTAGAGAGGGGCGGGACTACGAGCAGTACTTC	CSAREGRDYEQYF	TRBV20-1*01, TRBV20-1*05, TRBV20-1*07	TRBV20-1	TRBJ2-7*01	TRBJ2-7	TRBD2*02	TRBD2	13	17	22	23	3	0	3
1446	8.48E-05	TGCAGTGCCCGGGACAGCTCCTACGAGCAGTACTTC	CSARDSSYEQYF	TRBV20-1*06, TRBV20-1*03, TRBV20-1*01, TRBV20-1*04, TRBV20-1*05, TRBV20-1*02, TRBV20-1*07	TRBV20-1	TRBJ2-7*01	TRBJ2-7	TRBD1*01	TRBD1	7	10	16	17	2	0	2
1445	8.48E-05	TGCAGTGCCCGCACGTCGAACAGGGGGACCTACGAGCAGTACTTC	CSARTSNRGTYEQYF	TRBV20-1*06, TRBV20-1*03, TRBV20-1*01, TRBV20-1*04, TRBV20-1*05, TRBV20-1*02, TRBV20-1*07	TRBV20-1	TRBJ2-7*01	TRBJ2-7	TRBD1*01	TRBD1	7	19	26	28	11	1	12
1445	8.48E-05	TGTGCCATCAGTTTAGGAGAGAGGTATGGCTACACCTTC	CAISLGERYGYTF	TRBV10-3*01, TRBV10-3*02	TRBV10-3	TRBJ1-2*01	TRBJ1-2	TRBD2*02	TRBD2	11	20	23	24	8	0	8
1445	8.48E-05	TGTGCCAGCCTAGGGACACATCCTACGAGCAGTACTTC	CASLGT~SYEQYF	TRBV6-1*01	TRBV6-1	TRBJ2-7*01	TRBJ2-7	TRBD1*01	TRBD1	8	12	17	20	3	2	5
1445	8.48E-05	TGCAGTGGCCAGGCCTCATACGAGCAGTACTTC	CSGQASYEQYF	TRBV20-1*06, TRBV20-1*03, TRBV20-1*01, TRBV20-1*04, TRBV20-1*05, TRBV20-1*02, TRBV20-1*07	TRBV20-1	TRBJ2-7*01	TRBJ2-7	TRBD1*01	TRBD1	6	9	12	14	2	1	3
1444	8.47E-05	TGTGCCAGCAGCTTAGACGGAAATTCACCCCTCCACTTT	CASSLDGNSPLHF	TRBV7-9*01, TRBV7-9*02	TRBV7-9	TRBJ1-6*01	TRBJ1-6	TRBD1*01, TRBD2*02, TRBD2*01	TRBD1, TRBD2	15	18	20	21	2	0	2
1443	8.46E-05	TGTGCCACCAGCAGGTTAACCAGGGGGAATTCACCCCTCCACTTT	CATSRLTRGNSPLHF	TRBV15*02	TRBV15	TRBJ1-6*01	TRBJ1-6	TRBD1*01	TRBD1	11	20	26	27	8	0	8
1443	8.46E-05	TGTGCCAGCAGTGGGGACAATGATTCACCCCTCCACTTT	CASSGDNDSPLHF	TRBV2*01, TRBV2*02, TRBV2*03	TRBV2	TRBJ1-6*01	TRBJ1-6	TRBD1*01	TRBD1	12	13	18	22	0	3	3
1443	8.46E-05	TGCAGTGCCTACACAGGAGGGGTCTATGGCTACACCTTC	CSAYTGGVYGYTF	TRBV20-1*06, TRBV20-1*03, TRBV20-1*01, TRBV20-1*04, TRBV20-1*05, TRBV20-1*02, TRBV20-1*07	TRBV20-1	TRBJ1-2*01	TRBJ1-2	TRBD2*02	TRBD2	7	15	20	23	7	2	9
1443	8.46E-05	TGCAGTGCTAGTGGGGATTACTATGGCTACACCTTC	CSASGDYYGYTF	TRBV20-1*01, TRBV20-1*04, TRBV20-1*05, TRBV20-1*07	TRBV20-1	TRBJ1-2*01	TRBJ1-2	TRBD1*01, TRBD2*02, TRBD2*01	TRBD1, TRBD2	11	13	16	19	1	2	3
1442	8.46E-05	TGTGCCAGCAGCTTAGCAACAGACCATAATTCACCCCTCCACTTT	CASSLATDHNSPLHF	TRBV7-6*01	TRBV7-6	TRBJ1-6*01	TRBJ1-6	TRBD1*01	TRBD1	16	18	21	25	1	3	4
1442	8.46E-05	TGTGCCAGCACCCGAGACAGGGCAGACTCACCCCTCCACTTT	CASTRDRADSPLHF	TRBV9*02, TRBV9*01, TRBV9*03	TRBV9	TRBJ1-6*01	TRBJ1-6	TRBD1*01	TRBD1	9	15	21	27	5	5	10
1442	8.46E-05	TGTGCCAGCAGTGAGTCTAGCGCTACAAAGACCCAGTACTTC	CASSESSATKTQYF	TRBV2*01, TRBV2*02, TRBV2*03	TRBV2	TRBJ2-5*01	TRBJ2-5	TRBD2*02, TRBD2*01	TRBD2	13	16	21	28	2	6	8
1442	8.46E-05	TGTGCCACCAGTATCGGGCAGGGCTACGAGCAGTACTTC	CATSIGQGYEQYF	TRBV15*02	TRBV15	TRBJ2-7*01	TRBJ2-7	TRBD1*01	TRBD1	10	18	22	23	7	0	7
1441	8.45E-05	TGTGCCAGCAGTGACTCGATAAGTGGGTTTGATGAGCAGTTCTTC	CASSDSISGFDEQFF	TRBV6-4*02, TRBV6-4*01	TRBV6-4	TRBJ2-1*01	TRBJ2-1	TRBD1*01, TRBD2*02, TRBD2*01	TRBD1, TRBD2	16	24	26	31	7	4	11
1441	8.45E-05	TGCAGTGCCAGGAGAGATACAGGGTTTAATTCACCCCTCCACTTT	CSARRDTGFNSPLHF	TRBV20-1*06, TRBV20-1*03, TRBV20-1*01, TRBV20-1*04, TRBV20-1*05, TRBV20-1*02, TRBV20-1*07	TRBV20-1	TRBJ1-6*01	TRBJ1-6	TRBD1*01	TRBD1	7	18	23	26	10	2	12
1440	8.45E-05	TGCAGTGCCTCTAGGCCAGGGGGCAATAATAATTCACCCCTCCACTTT	CSASRPGGNNNSPLHF	TRBV20-1*06, TRBV20-1*03, TRBV20-1*01, TRBV20-1*04, TRBV20-1*05, TRBV20-1*02, TRBV20-1*07	TRBV20-1	TRBJ1-6*01	TRBJ1-6	TRBD1*01	TRBD1	7	16	23	28	8	4	12
1440	8.45E-05	TGTGCCACCGGAGGTTTACGATCTGGGGCCAACGTCCTGACTTTC	CATGGLRSGANVLTF	TRBV24-1*01	TRBV24-1	TRBJ2-6*01	TRBJ2-6	TRBD2*02	TRBD2	8	9	13	21	0	7	7
1440	8.45E-05	TGCAGTGCTAGAGATCGGCAGGACCGGTACGAGCAGTACTTC	CSARDRQDRYEQYF	TRBV20-1*01, TRBV20-1*05, TRBV20-1*07	TRBV20-1	TRBJ2-7*01	TRBJ2-7	TRBD1*01, TRBD2*02, TRBD2*01	TRBD1, TRBD2	13	20	23	27	6	3	9
1440	8.45E-05	TGCAGTGCTTGGGACTTACTTTCCTACGAGCAGTACTTC	CSAWDLLSYEQYF	TRBV20-1*01, TRBV20-1*04, TRBV20-1*05, TRBV20-1*07	TRBV20-1	TRBJ2-7*01	TRBJ2-7	TRBD2*02, TRBD2*01	TRBD2	8	10	15	21	1	5	6
1439	8.44E-05	TGTGCCACCAGCAGACGTCGAGCCCAGTCGAACGAGCAGTACTTC	CATSRRRAQSNEQYF	TRBV15*02	TRBV15	TRBJ2-7*01	TRBJ2-7	TRBD1*01, TRBD2*02, TRBD2*01	TRBD1, TRBD2	11	21	24	31	9	6	15
1438	8.44E-05	TGCAGTGCTCGGACTAGCGGGACTCCTACGAGCAGTACTTC	CSARTSG~SYEQYF	TRBV20-1*06, TRBV20-1*03, TRBV20-1*01, TRBV20-1*04, TRBV20-1*05, TRBV20-1*02, TRBV20-1*07	TRBV20-1	TRBJ2-7*01	TRBJ2-7	TRBD2*02	TRBD2	8	10	21	22	1	0	1
1438	8.44E-05	TGCAGCGTTAGACTAGCACATACGCAGTATTTT	CSVRLAHTQYF	TRBV29-1*01, TRBV29-1*03	TRBV29-1	TRBJ2-3*01	TRBJ2-3	TRBD2*02, TRBD2*01	TRBD2	8	10	16	19	1	2	3
1437	8.43E-05	TGTGCCAGCAGTTTAAGGGACTAGCGGGAATCTTCTGGGGAGCTGTTTTTT	CASSLRD*RESSGELFF	TRBV12-4*01, TRBV12-3*01	TRBV12-4, TRBV12-3	TRBJ2-2*01	TRBJ2-2	TRBD2*02	TRBD2	14	16	28	36	1	7	8
1437	8.43E-05	TGCAGTGCTAGCGAGGGCCGGGTTGGCTACGAGCAGTACTTC	CSASEGRVGYEQYF	TRBV20-1*01, TRBV20-1*04, TRBV20-1*05, TRBV20-1*07	TRBV20-1	TRBJ2-7*01	TRBJ2-7	TRBD2*02	TRBD2	10	12	16	26	1	9	10
1437	8.43E-05	TGTGCCAGCACCCGTGACCGTGAACCACCCCTCCACTTT	CASTRDREPPLHF	TRBV2*01, TRBV2*02, TRBV2*03	TRBV2	TRBJ1-6*01	TRBJ1-6	TRBD2*02, TRBD2*01	TRBD2	9	10	13	25	0	11	11
1437	8.43E-05	TGTGCCAGCAGTGCCGGGACACACAATGAGCAGTTCTTC	CASSAGTHNEQFF	TRBV6-1*01	TRBV6-1	TRBJ2-1*01	TRBJ2-1	TRBD1*01	TRBD1	12	15	20	22	2	1	3
1436	8.42E-05	TGTGCCAGCAGCCAAGTTTCTTGGCGGGAGACCTACGAGCAGTACTTC	CASSQVSWRETYEQYF	TRBV4-2*01	TRBV4-2	TRBJ2-7*01	TRBJ2-7	TRBD2*02	TRBD2	15	23	29	31	7	1	8
1436	8.42E-05	TGTGCCAGCAGCTTGCAGGGGATGGGATCACCCCTCCACTTT	CASSLQGMGSPLHF	TRBV7-9*03, TRBV7-9*01, TRBV7-9*04, TRBV7-9*02	TRBV7-9	TRBJ1-6*01	TRBJ1-6	TRBD1*01	TRBD1	13	15	20	27	1	6	7
1436	8.42E-05	TGCAGTGCTGACCCCGGGACAGGCGTGTACGAGCAGTACTTC	CSADPGTGVYEQYF	TRBV20-1*06, TRBV20-1*03, TRBV20-1*01, TRBV20-1*04, TRBV20-1*05, TRBV20-1*02, TRBV20-1*07	TRBV20-1	TRBJ2-7*01	TRBJ2-7	TRBD1*01	TRBD1	8	15	22	27	6	4	10
1436	8.42E-05	TGTGCCAGCAGTGCCCAGGGACGAAACCCCCTCCACTTT	CASSAQGRNPLHF	TRBV25-1*01	TRBV25-1	TRBJ1-6*01	TRBJ1-6	TRBD1*01, TRBD2*02, TRBD2*01	TRBD1, TRBD2	12	17	21	27	4	5	9
1435	8.42E-05	TGCAGTGCAAAGCTCACGGGACTACTCTACGAGCAGTACTTC	CSAKLTGLLYEQYF	TRBV20-1*06, TRBV20-1*03, TRBV20-1*01, TRBV20-1*04, TRBV20-1*05, TRBV20-1*02, TRBV20-1*07	TRBV20-1	TRBJ2-7*01	TRBJ2-7	TRBD2*02, TRBD2*01	TRBD2	7	17	23	26	9	2	11
1435	8.42E-05	TGCAGTGCGACCGGGACCGTTCTTTCTGGCTACACCTTC	CSATGTVLSGYTF	TRBV20-1*06, TRBV20-1*03, TRBV20-1*01, TRBV20-1*04, TRBV20-1*05, TRBV20-1*02, TRBV20-1*07	TRBV20-1	TRBJ1-2*01	TRBJ1-2	TRBD1*01, TRBD2*02, TRBD2*01	TRBD1, TRBD2	7	12	16	26	4	9	13
1434	8.41E-05	TGTGCCAGCACACCCCAGGGCGGTTACAATGAGCAGTTCTTC	CASTPQGGYNEQFF	TRBV5-6*01	TRBV5-6	TRBJ2-1*01	TRBJ2-1	TRBD1*01	TRBD1	9	15	19	24	5	4	9
1434	8.41E-05	TGCAGTGCTAGAGGACTCGAACATTCCTACGAGCAGTACTTC	CSARGLEHSYEQYF	TRBV20-1*01, TRBV20-1*04, TRBV20-1*05, TRBV20-1*07	TRBV20-1	TRBJ2-7*01	TRBJ2-7	TRBD2*02, TRBD2*01	TRBD2	12	13	16	24	0	7	7
1434	8.41E-05	TGTGCCAGCAGCTGGCTAAGCAGTTTCCACCCCTCCACTTT	CASSWLS~FPPLHF	TRBV7-3*05, TRBV7-3*01	TRBV7-3	TRBJ1-6*01	TRBJ1-6	TRBD2*02, TRBD2*01	TRBD2	12	14	17	27	1	9	10
1434	8.41E-05	TGTGCCACCAGCAGATCGGACTACGAGCAGTACTTC	CATSRSDYEQYF	TRBV15*02	TRBV15	TRBJ2-7*01	TRBJ2-7	TRBD1*01, TRBD2*02, TRBD2*01	TRBD1, TRBD2	11	17	19	20	5	0	5
1433	8.41E-05	TGCAGTGCTAGAGAAGGTTCAGGGGACTATGGCTACACCTTC	CSAREGSGDYGYTF	TRBV20-1*01, TRBV20-1*05, TRBV20-1*07	TRBV20-1	TRBJ1-2*01	TRBJ1-2	TRBD1*01	TRBD1	13	19	24	25	5	0	5
1432	8.40E-05	TGCAGTGCTAGAGGCCCGGGACAGGTTCTTCACACTGAAGCTTTCTTT	CSARGPGQVLHTEAFF	TRBV20-1*01, TRBV20-1*04, TRBV20-1*05, TRBV20-1*07	TRBV20-1	TRBJ1-1*01	TRBJ1-1	TRBD1*01	TRBD1	12	17	24	31	4	6	10
1432	8.40E-05	TGCAGTGCTAGAGATCGCTTAGGAGCTGAAGAGCAGTACTTC	CSARDRLGAEEQYF	TRBV20-1*01, TRBV20-1*05, TRBV20-1*07	TRBV20-1	TRBJ2-7*01	TRBJ2-7	TRBD2*02, TRBD2*01	TRBD2	13	21	24	30	7	5	12
1431	8.39E-05	TGTGCCACCAGCAGAGATGGGACAGGGTTGGACGAGCAGTACTTC	CATSRDGTGLDEQYF	TRBV15*02	TRBV15	TRBJ2-7*01	TRBJ2-7	TRBD1*01	TRBD1	11	18	26	31	6	4	10
1431	8.39E-05	TGTGCCACGGGAAGACTAGCCAGCACAGATACGCAGTATTTT	CATGRLASTDTQYF	TRBV24-1*01	TRBV24-1	TRBJ2-3*01	TRBJ2-3	TRBD2*02, TRBD2*01	TRBD2	7	13	19	21	5	1	6
1430	8.39E-05	TGTGCCACCAGTGTTGGGACAGGGGGGTTTGGCTACACCTTC	CATSVGTGGFGYTF	TRBV24-1*01	TRBV24-1	TRBJ1-2*01	TRBJ1-2	TRBD1*01	TRBD1	12	15	25	29	2	3	5
1429	8.38E-05	TGTGCCACCAGTGATTCTGCGGTAGGAGATACGCAGTATTTT	CATSDSAVGDTQYF	TRBV24-1*01	TRBV24-1	TRBJ2-3*01	TRBJ2-3	TRBD2*02, TRBD2*01	TRBD2	15	18	21	26	2	4	6
1428	8.38E-05	TGCAGTGCTAGAACGGCGGTTCGCGCGAACTACGAGCAGTACTTC	CSARTAVRANYEQYF	TRBV20-1*01, TRBV20-1*04, TRBV20-1*05, TRBV20-1*07	TRBV20-1	TRBJ2-7*01	TRBJ2-7	TRBD2*02, TRBD2*01	TRBD2	11	15	18	29	3	10	13
1428	8.38E-05	TGCAGCGTACCTATTGTCGATGGCTACACCTTC	CSVPIVDGYTF	TRBV29-1*01, TRBV29-1*03	TRBV29-1	TRBJ1-2*01	TRBJ1-2	TRBD1*01	TRBD1	7	14	17	19	6	1	7
1427	8.37E-05	TGCAGTGCTGCGGGACTAGGCCTCTTCAAGCAGTACTTC	CSAAGLGLFKQYF	TRBV20-1*06, TRBV20-1*03, TRBV20-1*01, TRBV20-1*04, TRBV20-1*05, TRBV20-1*02, TRBV20-1*07	TRBV20-1	TRBJ2-7*01	TRBJ2-7	TRBD2*02, TRBD2*01	TRBD2	8	11	18	28	2	9	11
1427	8.37E-05	TGCAGTGCTAGGCAGGGATCAGGAGCAGTACTTC	CSARQG~QEQYF	TRBV20-1*06, TRBV20-1*03, TRBV20-1*01, TRBV20-1*04, TRBV20-1*05, TRBV20-1*02, TRBV20-1*07	TRBV20-1	TRBJ2-7*01	TRBJ2-7	TRBD1*01	TRBD1	10	12	16	22	1	5	6
1427	8.37E-05	TGCAGTGCTAGCGGTCAGCCCCAGCATTTT	CSASGQPQHF	TRBV20-1*01, TRBV20-1*04, TRBV20-1*05, TRBV20-1*07	TRBV20-1	TRBJ1-5*01	TRBJ1-5	TRBD2*02, TRBD2*01	TRBD2	10	11	13	14	0	0	0
1426	8.37E-05	TGTGCCACCAGTGTCACTAGACAGGGGGCAGCACTATGGCTACACCTTC	CATSVTRQ~GQHYGYTF	TRBV24-1*01	TRBV24-1	TRBJ1-2*01	TRBJ1-2	TRBD1*01	TRBD1	12	19	28	32	6	3	9
1426	8.37E-05	TGCAGTGCTGGGACTAGCGGGAGGATATCCTACGAGCAGTACTTC	CSAGTSGRISYEQYF	TRBV20-1*06, TRBV20-1*03, TRBV20-1*01, TRBV20-1*04, TRBV20-1*05, TRBV20-1*02, TRBV20-1*07	TRBV20-1	TRBJ2-7*01	TRBJ2-7	TRBD2*02	TRBD2	8	9	23	27	0	3	3
1425	8.36E-05	TGTGCCATCAGTGTTGACTCATAACGATGGCTACACCTTC	CAISVDS~NDGYTF	TRBV10-3*01, TRBV10-3*02	TRBV10-3	TRBJ1-2*01	TRBJ1-2	TRBD2*02, TRBD2*01	TRBD2	12	15	18	21	2	2	4
1425	8.36E-05	TGCAGCGTTGACAGGGGCAAGGGCTACGAGCAGTACTTC	CSVDRGKGYEQYF	TRBV29-1*01	TRBV29-1	TRBJ2-7*01	TRBJ2-7	TRBD1*01	TRBD1	10	11	16	23	0	6	6
1424	8.35E-05	TGCAGTGCTAGATCTTGGACAGGGGAGGCCTACGAGCAGTACTTC	CSARSWTGEAYEQYF	TRBV20-1*01, TRBV20-1*04, TRBV20-1*05, TRBV20-1*07	TRBV20-1	TRBJ2-7*01	TRBJ2-7	TRBD1*01	TRBD1	11	16	24	28	4	3	7
1424	8.35E-05	TGCAGTGCTAGTATAGCTAGCGGGTACGAGCAGTACTTC	CSASIASGYEQYF	TRBV20-1*01, TRBV20-1*04, TRBV20-1*05, TRBV20-1*07	TRBV20-1	TRBJ2-7*01	TRBJ2-7	TRBD2*02, TRBD2*01	TRBD2	11	16	23	24	4	0	4
1423	8.35E-05	TGCAGTGCTACGGCCCAGACTAGCGGCTCATACGAGCAGTACTTC	CSATAQTSGSYEQYF	TRBV20-1*06, TRBV20-1*03, TRBV20-1*01, TRBV20-1*04, TRBV20-1*05, TRBV20-1*02, TRBV20-1*07	TRBV20-1	TRBJ2-7*01	TRBJ2-7	TRBD2*02, TRBD2*01	TRBD2	9	17	25	26	7	0	7
1423	8.35E-05	TGTGCCACCAGCAGAACCGACAGGGCCTAACGAGCAGTACTTC	CATSRTD~GPNEQYF	TRBV15*02	TRBV15	TRBJ2-7*01	TRBJ2-7	TRBD1*01	TRBD1	11	18	24	29	6	4	10
1423	8.35E-05	TGCAGTGCTAGAGATCTCCGACGGGACTACGAGCAGTACTTC	CSARDLRRDYEQYF	TRBV20-1*01, TRBV20-1*05, TRBV20-1*07	TRBV20-1	TRBJ2-7*01	TRBJ2-7	TRBD2*02	TRBD2	13	21	25	26	7	0	7
1423	8.35E-05	TGCAGCGTTGCTACAGGGGAGGCCTACGAGCAGTACTTC	CSVATGEAYEQYF	TRBV29-1*01	TRBV29-1	TRBJ2-7*01	TRBJ2-7	TRBD1*01	TRBD1	9	12	18	22	2	3	5
1423	8.35E-05	TGCAGCGTGATGACAGGGACGTCCTACGAGCAGTACTTC	CSVMTGTSYEQYF	TRBV29-1*01, TRBV29-1*03	TRBV29-1	TRBJ2-7*01	TRBJ2-7	TRBD1*01	TRBD1	7	11	17	21	3	3	6
1422	8.34E-05	TGTGCCACCAGTGATCCAACTAGCTACGAGCAGTACTTC	CATSDPTSYEQYF	TRBV24-1*01	TRBV24-1	TRBJ2-7*01	TRBJ2-7	TRBD2*02, TRBD2*01	TRBD2	14	18	22	23	3	0	3
1422	8.34E-05	TGCAGTGCTAGGCCGGGGACTTACGAGCAGTACTTC	CSARPGTYEQYF	TRBV20-1*06, TRBV20-1*03, TRBV20-1*01, TRBV20-1*04, TRBV20-1*05, TRBV20-1*02, TRBV20-1*07	TRBV20-1	TRBJ2-7*01	TRBJ2-7	TRBD2*02, TRBD2*01	TRBD2	10	15	20	21	4	0	4
1421	8.34E-05	TGCAGTGTTGCTATGGACAGAACTAACTATGGCTACACCTTC	CSVAMDRTNYGYTF	TRBV20-1*06, TRBV20-1*03, TRBV20-1*01, TRBV20-1*04, TRBV20-1*05, TRBV20-1*02, TRBV20-1*07	TRBV20-1	TRBJ1-2*01	TRBJ1-2	TRBD1*01	TRBD1	6	14	19	22	7	2	9
1421	8.34E-05	TGCAGTGCTGTGAGCGGGATGGGGGCCTACGAGCAGTACTTC	CSAVSGMGAYEQYF	TRBV20-1*06, TRBV20-1*03, TRBV20-1*01, TRBV20-1*04, TRBV20-1*05, TRBV20-1*02, TRBV20-1*07	TRBV20-1	TRBJ2-7*01	TRBJ2-7	TRBD2*02	TRBD2	8	12	18	25	3	6	9
1421	8.34E-05	TGCAGTGCTAAGAACAGGGTCCTACGAGCAGTACTTC	CSAKNR~SYEQYF	TRBV20-1*06, TRBV20-1*03, TRBV20-1*01, TRBV20-1*04, TRBV20-1*05, TRBV20-1*02, TRBV20-1*07	TRBV20-1	TRBJ2-7*01	TRBJ2-7	TRBD1*01	TRBD1	9	13	18	19	3	0	3
1420	8.33E-05	TGCAGTGCTAGAGATGGAGCGACGGTGAAGGACGAGCAGTACTTC	CSARDGATVKDEQYF	TRBV20-1*01, TRBV20-1*05, TRBV20-1*07	TRBV20-1	TRBJ2-7*01	TRBJ2-7	TRBD2*02, TRBD2*01	TRBD2	13	17	20	31	3	10	13
1420	8.33E-05	TGCAGTGCTAGTCCCAGGGTGGGCTATGGCTACACCTTC	CSASPRVGYGYTF	TRBV20-1*01, TRBV20-1*04, TRBV20-1*05, TRBV20-1*07	TRBV20-1	TRBJ1-2*01	TRBJ1-2	TRBD1*01	TRBD1	11	14	18	23	2	4	6
1419	8.32E-05	TGCAGTGCGGGGACGGGGACCTTCTACGAGCAGTACTTC	CSAGTGTFYEQYF	TRBV20-1*06, TRBV20-1*03, TRBV20-1*01, TRBV20-1*04, TRBV20-1*05, TRBV20-1*02, TRBV20-1*07	TRBV20-1	TRBJ2-7*01	TRBJ2-7	TRBD1*01, TRBD2*02, TRBD2*01	TRBD1, TRBD2	7	15	19	23	7	3	10
1419	8.32E-05	TGCAGTGCTAGAGAGAAGGTCTACGAGCAGTACTTC	CSAREKVYEQYF	TRBV20-1*01, TRBV20-1*05, TRBV20-1*07	TRBV20-1	TRBJ2-7*01	TRBJ2-7	TRBD1*01, TRBD2*02	TRBD1, TRBD2	13	16	18	20	2	1	3
1418	8.32E-05	TGCAGTGCTAGAGATCAGACCTCCTCCTATAATTCACCCCTCCACTTT	CSARDQTSSYNSPLHF	TRBV20-1*01, TRBV20-1*05, TRBV20-1*07	TRBV20-1	TRBJ1-6*01	TRBJ1-6	TRBD2*02	TRBD2	13	19	22	23	5	0	5
1418	8.32E-05	TGCAGTGCTAGACCGGAAGAGAAACCTACGAGCAGTACTTC	CSARPEE~TYEQYF	TRBV20-1*01, TRBV20-1*04, TRBV20-1*05, TRBV20-1*07	TRBV20-1	TRBJ2-7*01	TRBJ2-7	TRBD1*01, TRBD2*02, TRBD2*01	TRBD1, TRBD2	11	14	16	24	2	7	9
1418	8.32E-05	TGTGCCAGCAGCTTAGGGGGGAGTTCACCCCTCCACTTT	CASSLGGSSPLHF	TRBV7-2*04, TRBV7-2*01	TRBV7-2	TRBJ1-6*01	TRBJ1-6	TRBD1*01, TRBD2*02, TRBD2*01	TRBD1, TRBD2	15	16	20	23	0	2	2
1418	8.32E-05	TGCAGTGCTAGACCGGGAATTACCTACGAGCAGTACTTC	CSARPGITYEQYF	TRBV20-1*01, TRBV20-1*04, TRBV20-1*05, TRBV20-1*07	TRBV20-1	TRBJ2-7*01	TRBJ2-7	TRBD2*02	TRBD2	11	13	17	22	1	4	5
1418	8.32E-05	TGCAGTGCTAGAGATACCCAGAACTATGGCTACACCTTC	CSARDTQNYGYTF	TRBV20-1*01, TRBV20-1*05, TRBV20-1*07	TRBV20-1	TRBJ1-2*01	TRBJ1-2	TRBD1*01, TRBD2*02, TRBD2*01	TRBD1, TRBD2	13	18	20	21	4	0	4
1417	8.31E-05	TGCAGTGCTAGGGGAAGTGGAAGCTCCTACGAGCAGTACTTC	CSARGSGSSYEQYF	TRBV20-1*01, TRBV20-1*04, TRBV20-1*05, TRBV20-1*07	TRBV20-1	TRBJ2-7*01	TRBJ2-7	TRBD1*01, TRBD2*02, TRBD2*01	TRBD1, TRBD2	10	11	14	23	0	8	8
1417	8.31E-05	TGCAGTGCTAGAGGCTTCTTGCGCTCCTACGAGCAGTACTTC	CSARGFLRSYEQYF	TRBV20-1*01, TRBV20-1*04, TRBV20-1*05, TRBV20-1*07	TRBV20-1	TRBJ2-7*01	TRBJ2-7	TRBD2*02, TRBD2*01	TRBD2	12	20	22	23	7	0	7
1416	8.31E-05	TGTGCCAGCAGCAAAACTAGCGGGAGTACCCACGAGCAGTACTTC	CASSKTSGSTHEQYF	TRBV5-5*01, TRBV5-5*02, TRBV5-5*03	TRBV5-5	TRBJ2-7*01	TRBJ2-7	TRBD2*02	TRBD2	11	15	25	31	3	5	8
1415	8.30E-05	TGTGCCACCAGTGATTCGCTGCGCCAGGGAGAGGGCTACACCTTC	CATSDSLRQGEGYTF	TRBV24-1*01	TRBV24-1	TRBJ1-2*01	TRBJ1-2	TRBD1*01, TRBD2*02	TRBD1, TRBD2	15	24	28	33	8	4	12
1414	8.29E-05	TGCGCCAGCAGTGTCTAAGGACTAGCGGGAGTAACCCAGATACGCAGTATTTT	CASSV*GLA~SNPDTQYF	TRBV10-1*02, TRBV10-1*01	TRBV10-1	TRBJ2-3*01	TRBJ2-3	TRBD2*02	TRBD2	12	18	30	36	5	5	10
1414	8.29E-05	TGCAGTGCAGGGGGAGGGGGCGCGACCTACGAGCAGTACTTC	CSAGGGGATYEQYF	TRBV20-1*06, TRBV20-1*03, TRBV20-1*01, TRBV20-1*04, TRBV20-1*05, TRBV20-1*02, TRBV20-1*07	TRBV20-1	TRBJ2-7*01	TRBJ2-7	TRBD1*01, TRBD2*02	TRBD1, TRBD2	7	14	20	25	6	4	10
1414	8.29E-05	TGCAGTGCTAGGGGGTGGGGGCTCCACGAGCAGTACTTC	CSARGWGLHEQYF	TRBV20-1*01, TRBV20-1*04, TRBV20-1*05, TRBV20-1*07	TRBV20-1	TRBJ2-7*01	TRBJ2-7	TRBD1*01	TRBD1	10	16	21	25	5	3	8
1413	8.29E-05	TGTGCCACCAGTGATTTAAAGCTAGCGGGAGGATGACTCCTACAATGAGCAGTTCTTC	CATSDLKLAG~DDSYNEQFF	TRBV24-1*01	TRBV24-1	TRBJ2-1*01	TRBJ2-1	TRBD2*02	TRBD2	16	21	31	36	4	4	8
1413	8.29E-05	TGCAGTGCTTCGCATACTAGCGGGAGTGCCACGAGCAGTACTTC	CSASHTS~ECHEQYF	TRBV20-1*06, TRBV20-1*03, TRBV20-1*01, TRBV20-1*04, TRBV20-1*05, TRBV20-1*02, TRBV20-1*07	TRBV20-1	TRBJ2-7*01	TRBJ2-7	TRBD2*02	TRBD2	8	15	25	30	6	4	10
1413	8.29E-05	TGTGCCACCAGTGATGGGGACCGCCCAGATACGCAGTATTTT	CATSDGDRPDTQYF	TRBV24-1*01	TRBV24-1	TRBJ2-3*01	TRBJ2-3	TRBD1*01, TRBD2*02, TRBD2*01	TRBD1, TRBD2	14	16	20	25	1	4	5
1413	8.29E-05	TGCAGTGAGGCGAGCTAGCGGGAGGACAATGAGCAGTTCTTC	CSEAS*REDNEQFF	TRBV20-1*06, TRBV20-1*03, TRBV20-1*01, TRBV20-1*04, TRBV20-1*05, TRBV20-1*02, TRBV20-1*07	TRBV20-1	TRBJ2-1*01	TRBJ2-1	TRBD2*02	TRBD2	6	14	24	25	7	0	7
1413	8.29E-05	TGCAGTGCCCACATGGGGAGATACCTACGAGCAGTACTTC	CSAHMGR~TYEQYF	TRBV20-1*06, TRBV20-1*03, TRBV20-1*01, TRBV20-1*04, TRBV20-1*05, TRBV20-1*02, TRBV20-1*07	TRBV20-1	TRBJ2-7*01	TRBJ2-7	TRBD2*02	TRBD2	7	15	19	23	7	3	10
1412	8.28E-05	TGTGCCACCAGTGACCCGACAGGCTCAACCTACAATGAGCAGTTCTTC	CATSDPTGSTYNEQFF	TRBV24-1*01	TRBV24-1	TRBJ2-1*01	TRBJ2-1	TRBD1*01	TRBD1	13	17	22	28	3	5	8
1411	8.28E-05	TGTGCCACCAGCAGAGGGCCAACGGACAGGGACGAGCAGTACTTC	CATSRGPTDRDEQYF	TRBV15*02	TRBV15	TRBJ2-7*01	TRBJ2-7	TRBD1*01	TRBD1	11	23	30	31	11	0	11
1411	8.28E-05	TGCAGTGCTAGCGACATGTACACAGATACGCAGTATTTT	CSASDMYTDTQYF	TRBV20-1*01, TRBV20-1*04, TRBV20-1*05, TRBV20-1*07	TRBV20-1	TRBJ2-3*01	TRBJ2-3	TRBD1*01	TRBD1	10	12	15	20	1	4	5
1411	8.28E-05	TGTGCCTCCCAGACTGGAGAGTCACCCCTCCACTTT	CASQTGESPLHF	TRBV30*05, TRBV30*01	TRBV30	TRBJ1-6*01	TRBJ1-6	TRBD2*02, TRBD2*01	TRBD2	6	11	14	21	4	6	10
1410	8.27E-05	TGTGCCATCAGTGAGTCGAAAGGGGAAGAGGGCTACACCTTC	CAISESKGEEGYTF	TRBV10-3*01, TRBV10-3*02	TRBV10-3	TRBJ1-2*01	TRBJ1-2	TRBD1*01	TRBD1	16	20	24	30	3	5	8
1410	8.27E-05	TGCAGTGCTAGAGTCCTTCGCGGACCTGGGGAGCAGTACTTC	CSARVLRGPGEQYF	TRBV20-1*01, TRBV20-1*04, TRBV20-1*05, TRBV20-1*07	TRBV20-1	TRBJ2-7*01	TRBJ2-7	TRBD1*01, TRBD2*02, TRBD2*01	TRBD1, TRBD2	12	21	24	30	8	5	13
1410	8.27E-05	TGCAGTGTCTCCGGGGGGGTACCGTACGAGCAGTACTTC	CSVSGGVPYEQYF	TRBV20-1*06, TRBV20-1*03, TRBV20-1*01, TRBV20-1*04, TRBV20-1*05, TRBV20-1*02, TRBV20-1*07	TRBV20-1	TRBJ2-7*01	TRBJ2-7	TRBD2*01	TRBD2	6	11	18	24	4	5	9
1409	8.27E-05	TGTGCCAGCAGTGGACGAAGGGGTGGCTCCAGCTCCTACGAGCAGTACTTC	CASSGRRGGSSSYEQYF	TRBV25-1*01	TRBV25-1	TRBJ2-7*01	TRBJ2-7	TRBD1*01	TRBD1	12	18	22	32	5	9	14
1409	8.27E-05	TGCGCCAGCAGTTTGCAAGCGGGAGGGCTCCTACGAGCAGTACTTC	CASSLQAG~GSYEQYF	TRBV5-1*01	TRBV5-1	TRBJ2-7*01	TRBJ2-7	TRBD2*02	TRBD2	14	17	26	27	2	0	2
1409	8.27E-05	TGTGCCAGCAGTGTGACTAGCGGGAGCACAGATACGCAGTATTTT	CASSVTSGSTDTQYF	TRBV6-4*02, TRBV6-4*01	TRBV6-4	TRBJ2-3*01	TRBJ2-3	TRBD2*02, TRBD2*01	TRBD2	12	14	23	24	1	0	1
1409	8.27E-05	TGTGCCAGCAGCGTAGGTGGTAATAGCGGAGCCGAGCAGTTCTTC	CASSVGGNSGAEQFF	TRBV9*02, TRBV9*01	TRBV9	TRBJ2-1*01	TRBJ2-1	TRBD2*02, TRBD2*01	TRBD2	15	23	28	33	7	4	11
1409	8.27E-05	TGTGCCACCAGTGATGTGGGGGACGTCGGAGGCTACACCTTC	CATSDVGDVGGYTF	TRBV24-1*01	TRBV24-1	TRBJ1-2*01	TRBJ1-2	TRBD1*01, TRBD2*02, TRBD2*01	TRBD1, TRBD2	14	19	23	30	4	6	10
1408	8.26E-05	TGTGCCAGCAGGTCCCCTAGCGGCCACTTCTCCTACGAGCAGTACTTC	CASRSPSGHFSYEQYF	TRBV5-8*01, TRBV5-8*02	TRBV5-8	TRBJ2-7*01	TRBJ2-7	TRBD2*02, TRBD2*01	TRBD2	10	16	22	29	5	6	11
1408	8.26E-05	TGCAGTGCTAGGCGACAGGGTACGGATAATTCACCCCTCCACTTT	CSARRQGTDNSPLHF	TRBV20-1*06, TRBV20-1*03, TRBV20-1*01, TRBV20-1*04, TRBV20-1*05, TRBV20-1*02, TRBV20-1*07	TRBV20-1	TRBJ1-6*01	TRBJ1-6	TRBD1*01	TRBD1	10	13	19	25	2	5	7
1408	8.26E-05	TGCAGTGCTCTTACCGGGCCGACTAACTATGGCTACACCTTC	CSALTGPTNYGYTF	TRBV20-1*06, TRBV20-1*03, TRBV20-1*01, TRBV20-1*04, TRBV20-1*05, TRBV20-1*02, TRBV20-1*07	TRBV20-1	TRBJ1-2*01	TRBJ1-2	TRBD1*01, TRBD2*02, TRBD2*01	TRBD1, TRBD2	8	15	18	22	6	3	9
1407	8.25E-05	TGTGCCACCAGTGATTTTGCGTCAGGGGGCGCGGATACGCAGTATTTT	CATSDFASGGADTQYF	TRBV24-1*01	TRBV24-1	TRBJ2-3*01	TRBJ2-3	TRBD1*01	TRBD1	16	22	29	33	5	3	8
1407	8.25E-05	TGCAGTGCTACCGGGTTCTCCTGGGGACCCCTCCACTTT	CSATGFSWGPLHF	TRBV20-1*06, TRBV20-1*03, TRBV20-1*01, TRBV20-1*04, TRBV20-1*05, TRBV20-1*02, TRBV20-1*07	TRBV20-1	TRBJ1-6*01	TRBJ1-6	TRBD1*01, TRBD2*02, TRBD2*01	TRBD1, TRBD2	9	22	25	26	12	0	12
1407	8.25E-05	TGCAGTGCTCCGGGACCGAACTACGAGCAGTACTTC	CSAPGPNYEQYF	TRBV20-1*06, TRBV20-1*03, TRBV20-1*01, TRBV20-1*04, TRBV20-1*05, TRBV20-1*02, TRBV20-1*07	TRBV20-1	TRBJ2-7*01	TRBJ2-7	TRBD1*01, TRBD2*02, TRBD2*01	TRBD1, TRBD2	8	11	15	20	2	4	6
1407	8.25E-05	TGCGCCAGCCAGGGGAATTCACCCCTCCACTTT	CASQGNSPLHF	TRBV4-1*02, TRBV4-1*01	TRBV4-1	TRBJ1-6*01	TRBJ1-6	TRBD1*01	TRBD1	8	9	14	15	0	0	0
1405	8.24E-05	TGCAGTGCTAGAGAGGGCGATAGTGAAGCTTTCTTT	CSAREGDSEAFF	TRBV20-1*01, TRBV20-1*05, TRBV20-1*07	TRBV20-1	TRBJ1-1*01	TRBJ1-1	TRBD1*01	TRBD1	13	14	17	23	0	5	5
1405	8.24E-05	TGCAGTGCTAGAGATGTCCGGGGCTACACCTTC	CSARDVRGYTF	TRBV20-1*01, TRBV20-1*05, TRBV20-1*07	TRBV20-1	TRBJ1-2*01	TRBJ1-2	TRBD1*01	TRBD1	13	14	18	21	0	2	2
1404	8.24E-05	TGCAGTGCTAGATTGACGCGTAGCGGGGCTTGGGAGACCCAGTACTTC	CSARLTRSGAWETQYF	TRBV20-1*01, TRBV20-1*04, TRBV20-1*05, TRBV20-1*07	TRBV20-1	TRBJ2-5*01	TRBJ2-5	TRBD2*01	TRBD2	11	20	27	33	8	5	13
1404	8.24E-05	TGCAGTGTTTGGCTCCCGGGGCGAAGGTACGAGCAGTACTTC	CSVWLPGRRYEQYF	TRBV20-1*06, TRBV20-1*03, TRBV20-1*01, TRBV20-1*04, TRBV20-1*05, TRBV20-1*02, TRBV20-1*07	TRBV20-1	TRBJ2-7*01	TRBJ2-7	TRBD2*02	TRBD2	6	12	17	27	5	9	14
1404	8.24E-05	TGCAGCGTTGTGGCGGGAGGCAGAAAGAATGAGCAGTTCTTC	CSVVAGGRKNEQFF	TRBV29-1*01	TRBV29-1	TRBJ2-1*01	TRBJ2-1	TRBD2*02	TRBD2	9	12	19	27	2	7	9
1404	8.24E-05	TGTGCCAGCAGCTTAGAAGGCGGGGCACCCCTCCACTTT	CASSLEGGAPLHF	TRBV7-9*01, TRBV7-9*02	TRBV7-9	TRBJ1-6*01	TRBJ1-6	TRBD2*01	TRBD2	15	19	24	25	3	0	3
1404	8.24E-05	TGTGCCATCAAGGACAGCTCCTACGAGCAGTACTTC	CAIKDSSYEQYF	TRBV10-3*01, TRBV10-3*02	TRBV10-3	TRBJ2-7*01	TRBJ2-7	TRBD1*01	TRBD1	9	11	16	17	1	0	1
1404	8.24E-05	TGCAGCGTTGGCGGAGCCTACGAGCAGTACTTC	CSVGGAYEQYF	TRBV29-1*01	TRBV29-1	TRBJ2-7*01	TRBJ2-7	TRBD2*02, TRBD2*01	TRBD2	9	10	13	16	0	2	2
1403	8.23E-05	TGTGCCAGCAGTGAGGCTTAGGACTTCAAGCTCCTACGAGCAGTACTTC	CASSEA*D~SSSYEQYF	TRBV6-4*02, TRBV6-4*01	TRBV6-4	TRBJ2-7*01	TRBJ2-7	TRBD2*02, TRBD2*01	TRBD2	13	20	24	30	6	5	11
1402	8.22E-05	TGTGCCAGCAGCTTATTCGGTCCGTACGAGCCCCTCCACTTT	CASSLFGPYEPLHF	TRBV7-2*04, TRBV7-2*01	TRBV7-2	TRBJ1-6*01	TRBJ1-6	TRBD1*01, TRBD2*02, TRBD2*01	TRBD1, TRBD2	14	19	22	30	4	7	11
1402	8.22E-05	TGCAGTGCCCCTGGACTAGCGGGAGGGTACGAGCAGTACTTC	CSAPGLAGGYEQYF	TRBV20-1*06, TRBV20-1*03, TRBV20-1*01, TRBV20-1*04, TRBV20-1*05, TRBV20-1*02, TRBV20-1*07	TRBV20-1	TRBJ2-7*01	TRBJ2-7	TRBD2*02	TRBD2	7	12	26	27	4	0	4
1402	8.22E-05	TGTGCCAGCAGTTTCGGCGGGAGTTATCCCCAGCATTTT	CASSFGGSYPQHF	TRBV12-4*01, TRBV12-3*01	TRBV12-4, TRBV12-3	TRBJ1-5*01	TRBJ1-5	TRBD2*02	TRBD2	13	16	22	27	2	4	6
1402	8.22E-05	TGCAGCGTCCGGGACACCGTTGACTATGGCTACACCTTC	CSVRDTVDYGYTF	TRBV29-1*01, TRBV29-1*03	TRBV29-1	TRBJ1-2*01	TRBJ1-2	TRBD1*01	TRBD1	7	10	15	22	2	6	8
1402	8.22E-05	TGCAGCGTTGAGAGAGGGCGGAACGAGCAGTACTTC	CSVERGRNEQYF	TRBV29-1*01	TRBV29-1	TRBJ2-7*01	TRBJ2-7	TRBD2*02	TRBD2	10	13	17	22	2	4	6
1402	8.22E-05	TGCAGTGCTAGAGACGCAGATACGCAGTATTTT	CSARDADTQYF	TRBV20-1*01, TRBV20-1*05, TRBV20-1*07	TRBV20-1	TRBJ2-3*01	TRBJ2-3	TRBD1*01, TRBD2*02, TRBD2*01	TRBD1, TRBD2	13	-1	-1	16	-1	-1	2
1401	8.22E-05	TGCAGTGCTAAACCCGGGACAGGGTACTACGAGCAGTACTTC	CSAKPGTGYYEQYF	TRBV20-1*01, TRBV20-1*04, TRBV20-1*05, TRBV20-1*07	TRBV20-1	TRBJ2-7*01	TRBJ2-7	TRBD1*01	TRBD1	9	15	23	26	5	2	7
1401	8.22E-05	TGTGCCATCAGTGAACGGCTGAACGATGGCTACACCTTC	CAISERLNDGYTF	TRBV10-3*01, TRBV10-3*02	TRBV10-3	TRBJ1-2*01	TRBJ1-2	TRBD1*01, TRBD2*02, TRBD2*01	TRBD1, TRBD2	13	16	18	21	2	2	4
1401	8.22E-05	TGTGCCACCAGTGATATCAACTATGGCTACACCTTC	CATSDINYGYTF	TRBV24-1*01	TRBV24-1	TRBJ1-2*01	TRBJ1-2	TRBD2*02, TRBD2*01	TRBD2	14	-1	-1	18	-1	-1	3
1401	8.22E-05	TGTGCCAGCAGTGACGACAGGGATGGCTACACCTTC	CASSDDRDGYTF	TRBV2*01, TRBV2*03	TRBV2	TRBJ1-2*01	TRBJ1-2	TRBD1*01	TRBD1	13	15	21	22	1	0	1
1400	8.21E-05	TGTGCCATCAGTGGGCCCGGGACAGGGCAAGCAATCAGCCCCAGCATTTT	CAISGPGT~ASNQPQHF	TRBV10-3*01, TRBV10-3*02	TRBV10-3	TRBJ1-5*01	TRBJ1-5	TRBD1*01	TRBD1	10	18	26	29	7	2	9
1400	8.21E-05	TGCGCCAGCAGCCCACAGGGTGGCCTCGGTGGCTACACCTTC	CASSPQGGLGGYTF	TRBV4-1*02, TRBV4-1*01	TRBV4-1	TRBJ1-2*01	TRBJ1-2	TRBD1*01	TRBD1	12	14	19	29	1	9	10
1400	8.21E-05	TGTGCCATCATTGGGGCGTTGGGGGAGCTGTTTTTT	CAIIGALGELFF	TRBV10-3*01, TRBV10-3*02	TRBV10-3	TRBJ2-2*01	TRBJ2-2	TRBD1*01	TRBD1	9	12	16	21	2	4	6
1400	8.21E-05	TGCAGTGCTGAACAGGGGAGGGAGCAGTACTTC	CSAEQGREQYF	TRBV20-1*06, TRBV20-1*03, TRBV20-1*01, TRBV20-1*04, TRBV20-1*05, TRBV20-1*02, TRBV20-1*07	TRBV20-1	TRBJ2-7*01	TRBJ2-7	TRBD1*01	TRBD1	8	11	17	21	2	3	5
1399	8.21E-05	TGCAGTGCTAGAGTACCGATTGGACAGCAGGGCTACACCTTC	CSARVPIGQQGYTF	TRBV20-1*01, TRBV20-1*04, TRBV20-1*05, TRBV20-1*07	TRBV20-1	TRBJ1-2*01	TRBJ1-2	TRBD1*01	TRBD1	12	21	26	30	8	3	11
1398	8.20E-05	TGCGCCAGCGGCGGTCGAGGACAGGGAGGATATGGCTACACCTTC	CASGGRGQGGYGYTF	TRBV5-1*01, TRBV5-1*02	TRBV5-1	TRBJ1-2*01	TRBJ1-2	TRBD1*01	TRBD1	9	18	25	30	8	4	12
1398	8.20E-05	TGTGCCAGCAGTGAAGCTCTTAAGGATTCACCCCTCCACTTT	CASSEALKDSPLHF	TRBV2*01, TRBV2*03	TRBV2	TRBJ1-6*01	TRBJ1-6	TRBD1*01, TRBD2*02	TRBD1, TRBD2	16	22	24	25	5	0	5
1397	8.20E-05	TGTGCCACCAGCAACAGGGCCTACGAGCAGTACTTC	CATSNRAYEQYF	TRBV15*02	TRBV15	TRBJ2-7*01	TRBJ2-7	TRBD1*01	TRBD1	11	13	18	19	1	0	1
1397	8.20E-05	TGCAGTGCTAATGTCGAGAAGTACGAGCAGTACTTC	CSANVEKYEQYF	TRBV20-1*01, TRBV20-1*04, TRBV20-1*05, TRBV20-1*07	TRBV20-1	TRBJ2-7*01	TRBJ2-7	TRBD1*01	TRBD1	9	11	14	21	1	6	7
1396	8.19E-05	TGCAGTGCTAGAGTCCCAGGGTTGGACTACGAGCAGTACTTC	CSARVPGLDYEQYF	TRBV20-1*01, TRBV20-1*04, TRBV20-1*05, TRBV20-1*07	TRBV20-1	TRBJ2-7*01	TRBJ2-7	TRBD1*01	TRBD1	12	16	20	26	3	5	8
1396	8.19E-05	TGCAGTGCCCTCGCGACTAGCGGGAGCGGTGAGCAGTACTTC	CSALATSGSGEQYF	TRBV20-1*06, TRBV20-1*03, TRBV20-1*01, TRBV20-1*04, TRBV20-1*05, TRBV20-1*02, TRBV20-1*07	TRBV20-1	TRBJ2-7*01	TRBJ2-7	TRBD2*02	TRBD2	7	14	25	30	6	4	10
1395	8.18E-05	TGTGCCACCAGCAGGAGTAAGGACAGGGGATACGAGCAGTACTTC	CATSRSKDRGYEQYF	TRBV15*02	TRBV15	TRBJ2-7*01	TRBJ2-7	TRBD1*01	TRBD1	11	20	28	30	8	1	9
1395	8.18E-05	TGTGCCAGCAGCCGATGGGACGGAGAATTCACCCCTCCACTTT	CASSRWD~ENSPLHF	TRBV7-8*03	TRBV7-8	TRBJ1-6*01	TRBJ1-6	TRBD1*01, TRBD2*02, TRBD2*01	TRBD1, TRBD2	11	16	20	25	4	4	8
1395	8.18E-05	TGTGCCACCAGTGTGGGTAACAGCCATCAGCCCCAGCATTTT	CATSVGNSHQPQHF	TRBV24-1*01	TRBV24-1	TRBJ1-5*01	TRBJ1-5	TRBD1*01, TRBD2*02, TRBD2*01	TRBD1, TRBD2	12	14	16	21	1	4	5
1394	8.18E-05	TGCAGTGCGAACAGTCGACAGGAAGCCTCCTATGGCTACACCTTC	CSANSRQEASYGYTF	TRBV20-1*06, TRBV20-1*03, TRBV20-1*01, TRBV20-1*04, TRBV20-1*05, TRBV20-1*02, TRBV20-1*07	TRBV20-1	TRBJ1-2*01	TRBJ1-2	TRBD1*01	TRBD1	7	16	21	29	8	7	15
1394	8.18E-05	TGTGCCAGCAGTGACTCGGACACAGATACGCAGTATTTT	CASSDSDTDTQYF	TRBV6-4*02, TRBV6-4*01	TRBV6-4	TRBJ2-3*01	TRBJ2-3	TRBD1*01, TRBD2*02, TRBD2*01	TRBD1, TRBD2	16	17	19	20	0	0	0
1394	8.18E-05	TGCGCCAGCAGCGAGGGGGGGGATGGCTACACCTTC	CASSEGGDGYTF	TRBV5-1*01	TRBV5-1	TRBJ1-2*01	TRBJ1-2	TRBD2*01	TRBD2	11	15	21	22	3	0	3
1392	8.17E-05	TGTGCCAGCAGCTTAGATCAGGGGGTTGGTCAGCCCCAGCATTTT	CASSLDQGVGQPQHF	TRBV7-8*01	TRBV7-8	TRBJ1-5*01	TRBJ1-5	TRBD1*01	TRBD1	15	18	24	29	2	4	6
1392	8.17E-05	TGCAGTGCTAGTAGTCCGGGGGGACAACGCTATGGCTACACCTTC	CSASSPGGQRYGYTF	TRBV20-1*01, TRBV20-1*04, TRBV20-1*05, TRBV20-1*07	TRBV20-1	TRBJ1-2*01	TRBJ1-2	TRBD2*01	TRBD2	11	16	22	29	4	6	10
1392	8.17E-05	TGCAGTGCTAGAGATCCTGGAGCATCCTACGAGCAGTACTTC	CSARDPGASYEQYF	TRBV20-1*01, TRBV20-1*05, TRBV20-1*07	TRBV20-1	TRBJ2-7*01	TRBJ2-7	TRBD1*01, TRBD2*02	TRBD1, TRBD2	13	15	18	24	1	5	6
1391	8.16E-05	TGTGCCAGCAGCTGTCCCGGGACAGTGATTATCCTACGAGCAGTACTTC	CASSCPGT~*LSYEQYF	TRBV7-9*01, TRBV7-9*04, TRBV7-9*02	TRBV7-9	TRBJ2-7*01	TRBJ2-7	TRBD1*01	TRBD1	12	18	24	31	5	6	11
1391	8.16E-05	TGTGCCACCTCCGTAACACCGTATAATTCACCCCTCCACTTT	CATSVTPYNSPLHF	TRBV2*01, TRBV2*02, TRBV2*03	TRBV2	TRBJ1-6*01	TRBJ1-6	TRBD2*02	TRBD2	6	7	11	21	0	9	9
1391	8.16E-05	TGTGCCACCAGCAGAGAGGGAGGAGAGCAGTACTTC	CATSREGGEQYF	TRBV15*02	TRBV15	TRBJ2-7*01	TRBJ2-7	TRBD2*02	TRBD2	11	17	22	24	5	1	6
1391	8.16E-05	TGCAGCGTTGAGACTAAGCTACACCTTC	CSVET~SYTF	TRBV29-1*01	TRBV29-1	TRBJ1-2*01	TRBJ1-2	TRBD2*02, TRBD2*01	TRBD2	10	11	15	17	0	1	1
1390	8.15E-05	TGCAGTGCTAGAGTGGTATAGCGGTAGTCCTACGAGCAGTACTTC	CSARVV*R*SYEQYF	TRBV20-1*01, TRBV20-1*04, TRBV20-1*05, TRBV20-1*07	TRBV20-1	TRBJ2-7*01	TRBJ2-7	TRBD2*02, TRBD2*01	TRBD2	12	18	23	27	5	3	8
1390	8.15E-05	TGCAGTGCTAGAGCCCGCGGTGGAGGGGATTCACCCCTCCACTTT	CSARARGGGDSPLHF	TRBV20-1*01, TRBV20-1*04, TRBV20-1*05, TRBV20-1*07	TRBV20-1	TRBJ1-6*01	TRBJ1-6	TRBD2*02	TRBD2	12	21	26	28	8	1	9
1390	8.15E-05	TGTGCCACCAGCAGAGACCACCGATCCTACGAGCAGTACTTC	CATSRDHRSYEQYF	TRBV15*02	TRBV15	TRBJ2-7*01	TRBJ2-7	TRBD1*01, TRBD2*02, TRBD2*01	TRBD1, TRBD2	11	15	17	24	3	6	9
1390	8.15E-05	TGCAGTGCAAGACCAGGGGGCGGGTATGGCTACACCTTC	CSARPGGGYGYTF	TRBV20-1*01, TRBV20-1*04, TRBV20-1*05, TRBV20-1*07	TRBV20-1	TRBJ1-2*01	TRBJ1-2	TRBD1*01	TRBD1	11	13	20	24	1	3	4
1390	8.15E-05	TGCAGCGTTGCCGGCCAGAGGGGGTACGAGCAGTACTTC	CSVAGQRGYEQYF	TRBV29-1*01	TRBV29-1	TRBJ2-7*01	TRBJ2-7	TRBD1*01	TRBD1	9	18	23	24	8	0	8
1389	8.15E-05	TGTGCCAGCAGTGACTCCGTAGCGGGAGGGTCAGATACGCAGTATTTT	CASSDSVAGGSDTQYF	TRBV6-4*02, TRBV6-4*01	TRBV6-4	TRBJ2-3*01	TRBJ2-3	TRBD2*02	TRBD2	16	19	29	31	2	1	3
1389	8.15E-05	TGTGCCAGCAGCGCCACACCCGCTCGGCCAACCAATGAGCAGTTCTTC	CASSATPARPTNEQFF	TRBV9*02, TRBV9*01, TRBV9*03	TRBV9	TRBJ2-1*01	TRBJ2-1	TRBD2*02, TRBD2*01	TRBD2	12	18	23	32	5	8	13
1389	8.15E-05	TGCGCCAGCAGCTACTGGACTAGCGGGAGGTCAGATACGCAGTATTTT	CASSYWTSGRSDTQYF	TRBV5-1*01	TRBV5-1	TRBJ2-3*01	TRBJ2-3	TRBD2*02	TRBD2	12	16	29	31	3	1	4
1389	8.15E-05	TGTGCCACCAGCAGAGGGCAGGGCCAGGGATATGGCTACACCTTC	CATSRGQGQGYGYTF	TRBV15*02	TRBV15	TRBJ1-2*01	TRBJ1-2	TRBD1*01, TRBD2*02	TRBD1, TRBD2	11	24	28	30	12	1	13
1389	8.15E-05	TGCAGTGCTAGAGATCTAGCCAGGGGCTACGAGCAGTACTTC	CSARDLARGYEQYF	TRBV20-1*01, TRBV20-1*05, TRBV20-1*07	TRBV20-1	TRBJ2-7*01	TRBJ2-7	TRBD1*01	TRBD1	13	20	25	26	6	0	6
1388	8.14E-05	TGCAGTGCAAAGCTAGCGGGGGTATACGAGCAGTACTTC	CSAKLAGVYEQYF	TRBV20-1*06, TRBV20-1*03, TRBV20-1*01, TRBV20-1*04, TRBV20-1*05, TRBV20-1*02, TRBV20-1*07	TRBV20-1	TRBJ2-7*01	TRBJ2-7	TRBD2*01	TRBD2	7	12	21	24	4	2	6
1387	8.14E-05	TGCAGTGCTTTTCGGGACTAGCGGGAGGGCCCTCCTACAATGAGCAGTTCTTC	CSAFRD*RE~PSYNEQFF	TRBV20-1*06, TRBV20-1*03, TRBV20-1*01, TRBV20-1*04, TRBV20-1*05, TRBV20-1*02, TRBV20-1*07	TRBV20-1	TRBJ2-1*01	TRBJ2-1	TRBD2*02	TRBD2	8	13	28	31	4	2	6
1387	8.14E-05	TGTGCCAGCAGCTTACGGGGTCAGGTTCTTGATACGCAGTATTTT	CASSLRGQVLDTQYF	TRBV7-9*01, TRBV7-9*04, TRBV7-9*02	TRBV7-9	TRBJ2-3*01	TRBJ2-3	TRBD2*01	TRBD2	14	15	19	30	0	10	10
1387	8.14E-05	TGCAGTGCTAGAGTGCAGCAGGGGGTAACCTACGAGCAGTACTTC	CSARVQQGVTYEQYF	TRBV20-1*01, TRBV20-1*04, TRBV20-1*05, TRBV20-1*07	TRBV20-1	TRBJ2-7*01	TRBJ2-7	TRBD1*01	TRBD1	12	18	24	28	5	3	8
1387	8.14E-05	TGCAGTGCTCCGGACTGACTACTACGAGCAGTACTTC	CSAPD*~YYEQYF	TRBV20-1*06, TRBV20-1*03, TRBV20-1*01, TRBV20-1*04, TRBV20-1*05, TRBV20-1*02, TRBV20-1*07	TRBV20-1	TRBJ2-7*01	TRBJ2-7	TRBD2*02, TRBD2*01	TRBD2	8	16	20	21	7	0	7
1387	8.14E-05	TGTGCCTCCAAACCCTATGGCTACACCTTC	CASKPYGYTF	TRBV7-6*01, TRBV7-6*02	TRBV7-6	TRBJ1-2*01	TRBJ1-2	TRBD1*01, TRBD2*02, TRBD2*01	TRBD1, TRBD2	5	6	8	14	0	5	5
1386	8.13E-05	TGTGCCAGCAGCTTAACGTAAGACACCGATCGGTGTCACCCCTCCACTTT	CASSLT*D~RSVSPLHF	TRBV7-3*01	TRBV7-3	TRBJ1-6*01	TRBJ1-6	TRBD1*01	TRBD1	16	21	24	35	4	10	14
1386	8.13E-05	TGTGCCAGTAGTATATCGGGACAGGGTGCACCCCTCCACTTT	CASSISGQGAPLHF	TRBV19*01, TRBV19*02	TRBV19	TRBJ1-6*01	TRBJ1-6	TRBD1*01	TRBD1	14	17	25	28	2	2	4
1385	8.12E-05	TGTGCCAGCAGCCTTACAGGGGAATTATTCACCCCTCCACTTT	CASSLTG~NYSPLHF	TRBV7-8*01, TRBV7-8*03	TRBV7-8	TRBJ1-6*01	TRBJ1-6	TRBD1*01	TRBD1	12	15	21	26	2	4	6
1385	8.12E-05	TGTGCCAGCAGCGCGTCCCCGTATAATTCACCCCTCCACTTT	CASSASPYNSPLHF	TRBV9*02, TRBV9*01, TRBV9*03	TRBV9	TRBJ1-6*01	TRBJ1-6	TRBD1*01, TRBD2*02, TRBD2*01	TRBD1, TRBD2	12	14	18	21	1	2	3
1385	8.12E-05	TGTGCCAGCAGTGACTCAGGCACAGATACGCAGTATTTT	CASSDSGTDTQYF	TRBV6-4*02, TRBV6-4*01	TRBV6-4	TRBJ2-3*01	TRBJ2-3	TRBD2*02	TRBD2	13	16	18	19	2	0	2
1385	8.12E-05	TGCAGTGCTCCCCCGGCTAGCGGCTACGAGCAGTACTTC	CSAPPASGYEQYF	TRBV20-1*06, TRBV20-1*03, TRBV20-1*01, TRBV20-1*04, TRBV20-1*05, TRBV20-1*02, TRBV20-1*07	TRBV20-1	TRBJ2-7*01	TRBJ2-7	TRBD2*02, TRBD2*01	TRBD2	8	16	22	23	7	0	7
1384	8.12E-05	TGCAGTGCTAGACCGTTGGGGTCCTCCTACGAGCAGTACTTC	CSARPLGSSYEQYF	TRBV20-1*01, TRBV20-1*04, TRBV20-1*05, TRBV20-1*07	TRBV20-1	TRBJ2-7*01	TRBJ2-7	TRBD1*01, TRBD2*01	TRBD1, TRBD2	11	17	20	23	5	2	7
1384	8.12E-05	TGTGCCATCGTAGGGGCGTATGGCTACACCTTC	CAIVGAYGYTF	TRBV10-3*01, TRBV10-3*02	TRBV10-3	TRBJ1-2*01	TRBJ1-2	TRBD1*01	TRBD1	8	11	15	18	2	2	4
1383	8.11E-05	TGTGCCACGCTAGTGCGGGAGTATCTACGAGCAGTACTTC	CATLVRE~IYEQYF	TRBV24-1*01	TRBV24-1	TRBJ2-7*01	TRBJ2-7	TRBD2*02	TRBD2	7	14	20	24	6	3	9
1382	8.11E-05	TGTGCCACCAGCAGGCCTAGACAGGGCGCAGATACGCAGTATTTT	CATSRPRQGADTQYF	TRBV15*02	TRBV15	TRBJ2-3*01	TRBJ2-3	TRBD1*01	TRBD1	11	19	25	28	7	2	9
1382	8.11E-05	TGTGCCAGCAGTGAATATCGGGGGCAGGGCTATGGCTACACCTTC	CASSEYRGQGYGYTF	TRBV25-1*01	TRBV25-1	TRBJ1-2*01	TRBJ1-2	TRBD1*01, TRBD2*01	TRBD1, TRBD2	16	19	24	29	2	4	6
1382	8.11E-05	TGCAGTGCACCGGGACAGGGTACCTACGAGCAGTACTTC	CSAPGQGTYEQYF	TRBV20-1*06, TRBV20-1*03, TRBV20-1*01, TRBV20-1*04, TRBV20-1*05, TRBV20-1*02, TRBV20-1*07	TRBV20-1	TRBJ2-7*01	TRBJ2-7	TRBD1*01	TRBD1	7	11	19	22	3	2	5
1381	8.10E-05	TGCAGTGCCATCCCCGGCGGCGCTGGTACCTACGAGCAGTACTTC	CSAIPGGAGTYEQYF	TRBV20-1*06, TRBV20-1*03, TRBV20-1*01, TRBV20-1*04, TRBV20-1*05, TRBV20-1*02, TRBV20-1*07	TRBV20-1	TRBJ2-7*01	TRBJ2-7	TRBD2*01	TRBD2	7	11	15	28	3	12	15
1381	8.10E-05	TGCAGTGCTAGAGATCTAGCGGGGCACTACGAGCAGTACTTC	CSARDLAGHYEQYF	TRBV20-1*01, TRBV20-1*05, TRBV20-1*07	TRBV20-1	TRBJ2-7*01	TRBJ2-7	TRBD2*01	TRBD2	13	15	23	26	1	2	3
1381	8.10E-05	TGTGCCACCAGCAGAACAGGGAACTATGGCTACACCTTC	CATSRTGNYGYTF	TRBV15*02	TRBV15	TRBJ1-2*01	TRBJ1-2	TRBD1*01	TRBD1	11	15	20	21	3	0	3
1381	8.10E-05	TGCAGTGCCGCCGGGACTCCAACCTACGAGCAGTACTTC	CSAAGTPTYEQYF	TRBV20-1*06, TRBV20-1*03, TRBV20-1*01, TRBV20-1*04, TRBV20-1*05, TRBV20-1*02, TRBV20-1*07	TRBV20-1	TRBJ2-7*01	TRBJ2-7	TRBD2*02, TRBD2*01	TRBD2	7	12	17	22	4	4	8
1380	8.10E-05	TGCAGTGCCCCCAACAAGGCAGTAACATCCTACGAGCAGTACTTC	CSAPNKAVTSYEQYF	TRBV20-1*06, TRBV20-1*03, TRBV20-1*01, TRBV20-1*04, TRBV20-1*05, TRBV20-1*02, TRBV20-1*07	TRBV20-1	TRBJ2-7*01	TRBJ2-7	TRBD1*01, TRBD2*01	TRBD1, TRBD2	7	8	11	27	0	15	15
1380	8.10E-05	TGCAGCGTGACTTGTGACAGGACTAATGAAAAACTGTTTTTT	CSVTCDRTNEKLFF	TRBV29-1*01, TRBV29-1*03	TRBV29-1	TRBJ1-4*01	TRBJ1-4	TRBD1*01	TRBD1	7	15	20	21	7	0	7
1380	8.10E-05	TGTGCCAGCAGTGATGTCACCTATGGCTACACCTTC	CASSDVTYGYTF	TRBV2*01, TRBV2*03	TRBV2	TRBJ1-2*01	TRBJ1-2	TRBD1*01	TRBD1	13	14	17	20	0	2	2
1379	8.09E-05	TGTGCCAGTAACGATCCGGGACGCGGGGTTGGTGTGGTTGAAGCTTTCTTT	CASNDPGRGVGVVEAFF	TRBV19*01, TRBV19*03, TRBV19*02	TRBV19	TRBJ1-1*01	TRBJ1-1	TRBD2*01	TRBD2	9	22	27	38	12	10	22
1379	8.09E-05	TGCAGTGCTAGACTTACCTAGGTTTTGACGTTAGATACGCAGTATTTT	CSARLT*VLTLDTQYF	TRBV20-1*01, TRBV20-1*04, TRBV20-1*05, TRBV20-1*07	TRBV20-1	TRBJ2-3*01	TRBJ2-3	TRBD2*02, TRBD2*01	TRBD2	11	17	20	32	5	11	16
1379	8.09E-05	TGTGCCAGCAGCTTAGCGGGGACGGAAAATTCACCCCTCCACTTT	CASSLAGTENSPLHF	TRBV7-8*01	TRBV7-8	TRBJ1-6*01	TRBJ1-6	TRBD1*01, TRBD2*02, TRBD2*01	TRBD1, TRBD2	16	18	22	27	1	4	5
1379	8.09E-05	TGCAGTGCTACAGGGTGGCAGGGAGGCTATGGCTACACCTTC	CSATGWQGGYGYTF	TRBV20-1*01, TRBV20-1*04, TRBV20-1*05, TRBV20-1*07	TRBV20-1	TRBJ1-2*01	TRBJ1-2	TRBD2*02	TRBD2	9	20	25	26	10	0	10
1379	8.09E-05	TGCAGTGCTAGAGTTCCAGCTACTAACTATGGCTACACCTTC	CSARVPATNYGYTF	TRBV20-1*01, TRBV20-1*04, TRBV20-1*05, TRBV20-1*07	TRBV20-1	TRBJ1-2*01	TRBJ1-2	TRBD2*02, TRBD2*01	TRBD2	12	18	21	22	5	0	5
1379	8.09E-05	TGCAGTGCTAGAGAACACCAGATAACCTACGAGCAGTACTTC	CSAREHQITYEQYF	TRBV20-1*01, TRBV20-1*05, TRBV20-1*07	TRBV20-1	TRBJ2-7*01	TRBJ2-7	TRBD1*01	TRBD1	13	18	20	25	4	4	8
1378	8.08E-05	TGCAGTGCTACGGAAATGACAGGGACAGCTCCTACGAGCAGTACTTC	CSATEMTG~SSYEQYF	TRBV20-1*06, TRBV20-1*03, TRBV20-1*01, TRBV20-1*04, TRBV20-1*05, TRBV20-1*02, TRBV20-1*07	TRBV20-1	TRBJ2-7*01	TRBJ2-7	TRBD1*01	TRBD1	9	21	27	28	11	0	11
1378	8.08E-05	TGTGCCAGCAGCTTAGACGCTAAAAGTTCACCCCTCCACTTT	CASSLDAKSSPLHF	TRBV7-9*01, TRBV7-9*02	TRBV7-9	TRBJ1-6*01	TRBJ1-6	TRBD2*02, TRBD2*01	TRBD2	14	17	21	26	2	4	6
1378	8.08E-05	TGTGCCATCGCTACACTAACCTACGAGCAGTACTTC	CAIATLTYEQYF	TRBV10-3*01, TRBV10-3*02	TRBV10-3	TRBJ2-7*01	TRBJ2-7	TRBD2*02, TRBD2*01	TRBD2	8	14	17	19	5	1	6
1377	8.08E-05	TGTGCCACCAGTGATCCCCACGGAACTAACTATGGCTACACCTTC	CATSDPHGTNYGYTF	TRBV24-1*01	TRBV24-1	TRBJ1-2*01	TRBJ1-2	TRBD1*01, TRBD2*01	TRBD1, TRBD2	14	15	18	25	0	6	6
1377	8.08E-05	TGTGCCACCAGCAGAACACCTAGCGGAAGCTACGAGCAGTACTTC	CATSRTPSGSYEQYF	TRBV15*02	TRBV15	TRBJ2-7*01	TRBJ2-7	TRBD2*02, TRBD2*01	TRBD2	11	19	25	29	7	3	10
1376	8.07E-05	TGCAGTGCTATGCCAAGGGGTTCCTATAATTCACCCCTCCACTTT	CSAMPRGSYNSPLHF	TRBV20-1*06, TRBV20-1*03, TRBV20-1*01, TRBV20-1*04, TRBV20-1*05, TRBV20-1*02, TRBV20-1*07	TRBV20-1	TRBJ1-6*01	TRBJ1-6	TRBD1*01	TRBD1	9	15	19	21	5	1	6
1376	8.07E-05	TGCAGTGCTAGAGTCGGGAGGATCTCCTACGAGCAGTACTTC	CSARVGRISYEQYF	TRBV20-1*01, TRBV20-1*04, TRBV20-1*05, TRBV20-1*07	TRBV20-1	TRBJ2-7*01	TRBJ2-7	TRBD2*02	TRBD2	12	14	20	23	1	2	3
1376	8.07E-05	TGCAGTGCCGCCGGGACGGGATTCAACGAGCAGTACTTC	CSAAGTGFNEQYF	TRBV20-1*06, TRBV20-1*03, TRBV20-1*01, TRBV20-1*04, TRBV20-1*05, TRBV20-1*02, TRBV20-1*07	TRBV20-1	TRBJ2-7*01	TRBJ2-7	TRBD1*01, TRBD2*02, TRBD2*01	TRBD1, TRBD2	7	12	16	25	4	8	12
1375	8.07E-05	TGCAGTGCTAAACCCAGAAACAGGGTTGTCCACGAGCAGTACTTC	CSAKPRNRVVHEQYF	TRBV20-1*01, TRBV20-1*04, TRBV20-1*05, TRBV20-1*07	TRBV20-1	TRBJ2-7*01	TRBJ2-7	TRBD1*01	TRBD1	9	19	24	31	9	6	15
1375	8.07E-05	TGCAGTGCTCATACCGGGACTAGCCGACCACGAGCAGTACTTC	CSAHTGT~ADHEQYF	TRBV20-1*06, TRBV20-1*03, TRBV20-1*01, TRBV20-1*04, TRBV20-1*05, TRBV20-1*02, TRBV20-1*07	TRBV20-1	TRBJ2-7*01	TRBJ2-7	TRBD2*02, TRBD2*01	TRBD2	8	15	23	29	6	5	11
1374	8.06E-05	TGTGCCACCACCCTAGCGGACCAAAGTCGAGGAACTACGAGCAGTACTTC	CATTLADQ~SRNYEQYF	TRBV24-1*01	TRBV24-1	TRBJ2-7*01, TRBJ2-5*01	TRBJ2-7, TRBJ2-5	TRBD2*02, TRBD2*01	TRBD2	9	12	18	41	2	22	24
1374	8.06E-05	TGCAGTGCTAGGGATGCGGGACAGGTCCCCCACGAGCAGTACTTC	CSARDAGQVPHEQYF	TRBV20-1*01, TRBV20-1*04, TRBV20-1*05, TRBV20-1*07	TRBV20-1	TRBJ2-7*01	TRBJ2-7	TRBD1*01	TRBD1	10	17	24	31	6	6	12
1374	8.06E-05	TGCAGCGTTGGGGGCAGGGAGGACTATGGCTACACCTTC	CSVGGREDYGYTF	TRBV29-1*01	TRBV29-1	TRBJ1-2*01	TRBJ1-2	TRBD2*02	TRBD2	9	16	21	22	6	0	6
1374	8.06E-05	TGCAGCGTTGTGGGGTCGGCCTACGAGCAGTACTTC	CSVVGSAYEQYF	TRBV29-1*01	TRBV29-1	TRBJ2-7*01	TRBJ2-7	TRBD1*01, TRBD2*01	TRBD1, TRBD2	9	11	14	19	1	4	5
1374	8.06E-05	TGCAGCGTTGCGATTGGGTACGAGCAGTACTTC	CSVAIGYEQYF	TRBV29-1*01	TRBV29-1	TRBJ2-7*01	TRBJ2-7	TRBD1*01, TRBD2*02, TRBD2*01	TRBD1, TRBD2	9	15	17	18	5	0	5
1373	8.05E-05	TGTGCCATCAGTCCTGGGACAGCCACTAACTATGGCTACACCTTC	CAISPGTATNYGYTF	TRBV10-3*01, TRBV10-3*02	TRBV10-3	TRBJ1-2*01	TRBJ1-2	TRBD1*01	TRBD1	11	15	21	25	3	3	6
1373	8.05E-05	TGCAGTGCTAGAGATAGGCTGGGCAGGGGCTACGAGCAGTACTTC	CSARDRLGRGYEQYF	TRBV20-1*01, TRBV20-1*05, TRBV20-1*07	TRBV20-1	TRBJ2-7*01	TRBJ2-7	TRBD1*01	TRBD1	13	23	28	29	9	0	9
1373	8.05E-05	TGCAGTGCTAGCGTGCCTTCGGGGGGCTACACCTTC	CSASVPSGGYTF	TRBV20-1*01, TRBV20-1*04, TRBV20-1*05, TRBV20-1*07	TRBV20-1	TRBJ1-2*01	TRBJ1-2	TRBD2*01	TRBD2	10	19	23	24	8	0	8
1372	8.05E-05	TGTGCCACCAGCAGGAGGACGGACTCCTACGAGCAGTACTTC	CATSRRTDSYEQYF	TRBV15*02	TRBV15	TRBJ2-7*01	TRBJ2-7	TRBD2*02	TRBD2	11	13	17	23	1	5	6
1372	8.05E-05	TGTGCCAGCAGCTTTCTTGTGGCTAATTCACCCCTCCACTTT	CASSFLVANSPLHF	TRBV7-2*04, TRBV7-2*01	TRBV7-2	TRBJ1-6*01	TRBJ1-6	TRBD1*01	TRBD1	10	20	22	23	9	0	9
1372	8.05E-05	TGCAGTGCTAGAGGACTAGCGGGGTACGAGCAGTACTTC	CSARGLAGYEQYF	TRBV20-1*01, TRBV20-1*04, TRBV20-1*05, TRBV20-1*07	TRBV20-1	TRBJ2-7*01	TRBJ2-7	TRBD2*01	TRBD2	12	13	23	24	0	0	0
1372	8.05E-05	TGCAGTGCTTGCCGGGACAGAGAGACCCAGTACTTC	CSACRDRETQYF	TRBV20-1*06, TRBV20-1*03, TRBV20-1*01, TRBV20-1*04, TRBV20-1*05, TRBV20-1*02, TRBV20-1*07	TRBV20-1	TRBJ2-5*01	TRBJ2-5	TRBD1*01	TRBD1	8	13	19	20	4	0	4
1371	8.04E-05	TGCAGTGCTGCGGCTAGCGGGAGTCCCTACGAGCAGTACTTC	CSAAASGSPYEQYF	TRBV20-1*06, TRBV20-1*03, TRBV20-1*01, TRBV20-1*04, TRBV20-1*05, TRBV20-1*02, TRBV20-1*07	TRBV20-1	TRBJ2-7*01	TRBJ2-7	TRBD2*02	TRBD2	8	13	22	25	4	2	6
1371	8.04E-05	TGCAGCGTCGTGACACGAACCTACGAGCAGTACTTC	CSVVTRTYEQYF	TRBV29-1*01	TRBV29-1	TRBJ2-7*01	TRBJ2-7	TRBD1*01	TRBD1	7	11	14	19	3	4	7
1370	8.04E-05	TGTGCCAGCAGCCTCTCGACGGCATATAATTCACCCCTCCACTTT	CASSLSTAYNSPLHF	TRBV9*02, TRBV9*01, TRBV9*03	TRBV9	TRBJ1-6*01	TRBJ1-6	TRBD1*01, TRBD2*02, TRBD2*01	TRBD1, TRBD2	11	17	19	24	5	4	9
1370	8.04E-05	TGTGCCACCAGTGGACAGGACACGTACGAGCAGTACTTC	CATSGQDTYEQYF	TRBV24-1*01	TRBV24-1	TRBJ2-7*01	TRBJ2-7	TRBD1*01	TRBD1	12	13	18	24	0	5	5
1370	8.04E-05	TGTGCCACCAGCAGAGATGTAAGACAGGGTCGGTACTTC	CATSRDVRQGRYF	TRBV15*02	TRBV15	TRBJ2-7*01	TRBJ2-7	TRBD1*01	TRBD1	11	22	28	32	10	3	13
1369	8.03E-05	TGTGCCATCAGTGAGTCGATGGGCTTTGACTATGGCTACACCTTC	CAISESMGFDYGYTF	TRBV10-3*01, TRBV10-3*02	TRBV10-3	TRBJ1-2*01	TRBJ1-2	TRBD1*01	TRBD1	16	20	23	28	3	4	7
1369	8.03E-05	TGCAGTGCTAAATCGCCGTTCGGTGAGGTTGTCGAGCAGTACTTC	CSAKSPFGEVVEQYF	TRBV20-1*01, TRBV20-1*04, TRBV20-1*05, TRBV20-1*07	TRBV20-1	TRBJ2-7*01	TRBJ2-7	TRBD2*02	TRBD2	9	24	27	32	14	4	18
1369	8.03E-05	TGCAGTGCTAGCCCCAGGGGGCGTCGTGGCTACACCTTC	CSASPRGRRGYTF	TRBV20-1*06, TRBV20-1*03, TRBV20-1*01, TRBV20-1*04, TRBV20-1*05, TRBV20-1*02, TRBV20-1*07	TRBV20-1	TRBJ1-2*01	TRBJ1-2	TRBD1*01	TRBD1	10	14	21	26	3	4	7
1369	8.03E-05	TGTGCCAGCAGTGAGGTAGCACGGGAGCAGTACTTC	CASSEVAREQYF	TRBV2*01, TRBV2*03	TRBV2	TRBJ2-7*01	TRBJ2-7	TRBD2*02, TRBD2*01	TRBD2	11	16	19	24	4	4	8
1368	8.02E-05	TGTGCCAGCAGTTACGGGTCTGGGGCCAACGTCCTGACTTTC	CASSYGSGANVLTF	TRBV6-3*01, TRBV6-2*01	TRBV6-3, TRBV6-2	TRBJ2-6*01	TRBJ2-6	TRBD1*01, TRBD2*02, TRBD2*01	TRBD1, TRBD2	4	14	17	18	9	0	9
1368	8.02E-05	TGTGCCATCAGCGAACTAGCGGAATACGAGCAGTACTTC	CAISELAEYEQYF	TRBV10-3*01, TRBV10-3*02	TRBV10-3	TRBJ2-7*01	TRBJ2-7	TRBD2*02, TRBD2*01	TRBD2	10	14	21	24	3	2	5
1368	8.02E-05	TGTGCCACCAGCGGAGGCAGGGGAGGTGGCTACACCTTC	CATSGGRGGGYTF	TRBV15*02	TRBV15	TRBJ1-2*01	TRBJ1-2	TRBD1*01, TRBD2*02	TRBD1, TRBD2	11	17	22	26	5	3	8
1368	8.02E-05	TGCAGTGCAAGGGACCGGGAAGTTATCTTC	CSARDREVIF	TRBV20-1*01, TRBV20-1*04, TRBV20-1*05, TRBV20-1*07	TRBV20-1	TRBJ2-1*01	TRBJ2-1	TRBD1*01, TRBD2*02, TRBD2*01	TRBD1, TRBD2	7	10	14	25	2	10	12
1367	8.02E-05	TGTGCCAGCAGCTTAGGAAGGGGCCACCAAGAGACCCAGTACTTC	CASSLGRGHQETQYF	TRBV7-9*01, TRBV7-9*02	TRBV7-9	TRBJ2-5*01	TRBJ2-5	TRBD1*01	TRBD1	15	18	22	25	2	2	4
1366	8.01E-05	TGTGCCACCGCCAGGTTGCGGGAGTACCTGTCTAACGAGCAGTACTTC	CATARLREYLSNEQYF	TRBV15*02	TRBV15	TRBJ2-7*01	TRBJ2-7	TRBD2*02	TRBD2	8	17	23	34	8	10	18
1366	8.01E-05	TGTGCCAGTAGTATCACCACTGGGCAGGGCAGTCCACCCCTCCACTTT	CASSITTGQGSPPLHF	TRBV19*01, TRBV19*02	TRBV19	TRBJ1-6*01	TRBJ1-6	TRBD1*01	TRBD1	13	24	28	34	10	5	15
1366	8.01E-05	TGCAGTGCTAGACAGGGGACTAGCGGGAGGTACGAGCAGTACTTC	CSARQGTSGRYEQYF	TRBV20-1*01, TRBV20-1*05, TRBV20-1*07	TRBV20-1	TRBJ2-7*01	TRBJ2-7	TRBD2*02	TRBD2	11	15	29	30	3	0	3
1366	8.01E-05	TGTGCCATCAGTGAAGCGGACAGCTACGAGCAGTACTTC	CAISEADSYEQYF	TRBV10-3*01, TRBV10-3*02	TRBV10-3	TRBJ2-7*01	TRBJ2-7	TRBD1*01	TRBD1	13	17	22	23	3	0	3
1366	8.01E-05	TGTGCCAGCAGTCGCCCTATTCTATGGCTACACCTTC	CASSRP~FYGYTF	TRBV6-1*01	TRBV6-1	TRBJ1-2*01	TRBJ1-2	TRBD1*01, TRBD2*02	TRBD1, TRBD2	13	14	17	21	0	3	3
1365	8.01E-05	TGCAGTGCTAGTCCATTAAGGGGACGGACCTATGGCTACACCTTC	CSASPLRGRTYGYTF	TRBV20-1*01, TRBV20-1*04, TRBV20-1*05, TRBV20-1*07	TRBV20-1	TRBJ1-2*01	TRBJ1-2	TRBD1*01, TRBD2*02, TRBD2*01	TRBD1, TRBD2	11	20	24	29	8	4	12
1365	8.01E-05	TGCAGCGTTGAGGTAGCGGGAGTCTACGAGCAGTACTTC	CSVEVAGVYEQYF	TRBV29-1*01	TRBV29-1	TRBJ2-7*01	TRBJ2-7	TRBD2*02	TRBD2	10	13	21	23	2	1	3
1365	8.01E-05	TGTGCCAGCAGATACTCTACAGATACGCAGTATTTT	CASRYSTDTQYF	TRBV7-9*03, TRBV7-9*01, TRBV7-9*04, TRBV7-9*02	TRBV7-9	TRBJ2-3*01	TRBJ2-3	TRBD2*02, TRBD2*01	TRBD2	10	13	15	18	2	2	4
1364	8.00E-05	TGCAGTGCTAGAAGTCAGCTTCGTAGACTGCAGTACTTC	CSARSQLRRLQYF	TRBV20-1*01, TRBV20-1*04, TRBV20-1*05, TRBV20-1*07	TRBV20-1	TRBJ2-7*01	TRBJ2-7	TRBD2*02, TRBD2*01	TRBD2	11	25	28	29	13	0	13
1364	8.00E-05	TGCAGTGCTAGAGGGAGCTCCTACGAGCAGTACTTC	CSARGSSYEQYF	TRBV20-1*01, TRBV20-1*04, TRBV20-1*05, TRBV20-1*07	TRBV20-1	TRBJ2-7*01	TRBJ2-7	TRBD2*02	TRBD2	12	13	16	17	0	0	0
1363	8.00E-05	TGTGCCAGCAGCTTAACAGGGAGTAGGGGCTCTGGAAACACCATATATTTT	CASSLTGSRGSGNTIYF	TRBV7-2*04, TRBV7-2*01	TRBV7-2	TRBJ1-3*01	TRBJ1-3	TRBD1*01	TRBD1	14	15	20	29	0	8	8
1363	8.00E-05	TGCAGTGCTAGAGATGATACGACAGAACTAGCACAGATACGCAGTATTTT	CSARDDTT~TSTDTQYF	TRBV20-1*01, TRBV20-1*05, TRBV20-1*07	TRBV20-1	TRBJ2-3*01	TRBJ2-3	TRBD1*01	TRBD1	13	20	24	29	6	4	10
1363	8.00E-05	TGTGCCACCAGTGATTTAGAGGACACCACCCTACGAGCAGTACTTC	CATSDLED~PPYEQYF	TRBV24-1*01	TRBV24-1	TRBJ2-7*01	TRBJ2-7	TRBD1*01	TRBD1	16	20	24	29	3	4	7
1363	8.00E-05	TGCGCCAGCAGCCAAGAAAGGACGTTGAATCAGCCCCAGCATTTT	CASSQERTLNQPQHF	TRBV4-3*01	TRBV4-3	TRBJ1-5*01	TRBJ1-5	TRBD1*01, TRBD2*02, TRBD2*01	TRBD1, TRBD2	16	19	22	27	2	4	6
1363	8.00E-05	TGCAGTGCTAGAGGGCTAGCGGGAGGGTTCGAGCAGTACTTC	CSARGLAGGFEQYF	TRBV20-1*01, TRBV20-1*04, TRBV20-1*05, TRBV20-1*07	TRBV20-1	TRBJ2-7*01	TRBJ2-7	TRBD2*02	TRBD2	12	15	26	29	2	2	4
1363	8.00E-05	TGCAGCGTTGAACGAGGGTATGGCTACACCTTC	CSVERGYGYTF	TRBV29-1*01	TRBV29-1	TRBJ1-2*01	TRBJ1-2	TRBD2*02	TRBD2	11	13	17	18	1	0	1
1362	7.99E-05	TGCAGTGCTAGAGTTGGGCAGGGATCGGGCTATGGCTACACCTTC	CSARVGQGSGYGYTF	TRBV20-1*01, TRBV20-1*04, TRBV20-1*05, TRBV20-1*07	TRBV20-1	TRBJ1-2*01	TRBJ1-2	TRBD1*01	TRBD1	12	18	22	29	5	6	11
1362	7.99E-05	TGCAGCGCCAGACTAGCGTACGAGCAGTACTTC	CSARLAYEQYF	TRBV29-1*01, TRBV29-1*03	TRBV29-1	TRBJ2-7*01	TRBJ2-7	TRBD2*02, TRBD2*01	TRBD2	7	10	17	18	2	0	2
1361	7.98E-05	TGTGCCATCAGTGAGTCGATGTCGGACAGGGGGAGTTCACCCCTCCACTTT	CAISESMSDRGSSPLHF	TRBV10-3*01, TRBV10-3*02	TRBV10-3	TRBJ1-6*01	TRBJ1-6	TRBD1*01	TRBD1	16	23	32	35	6	2	8
1361	7.98E-05	TGCAGTGCTAGTCACCTCAGGACTGCTACTCCTACGAGCAGTACTTC	CSASHLRT~YSYEQYF	TRBV20-1*01, TRBV20-1*04, TRBV20-1*05, TRBV20-1*07	TRBV20-1	TRBJ2-7*01	TRBJ2-7	TRBD2*02, TRBD2*01	TRBD2	11	19	23	28	7	4	11
1361	7.98E-05	TGCAGTGCCCACCTCCCGACTAGCGGGAGGGCTACGAGCAGTACTTC	CSAHLPTS~EGYEQYF	TRBV20-1*06, TRBV20-1*03, TRBV20-1*01, TRBV20-1*04, TRBV20-1*05, TRBV20-1*02, TRBV20-1*07	TRBV20-1	TRBJ2-7*01	TRBJ2-7	TRBD2*02	TRBD2	7	17	30	31	9	0	9
1361	7.98E-05	TGCAGTGCTCTACCGTCGACTGCCTCCTACGAGCAGTACTTC	CSALPSTASYEQYF	TRBV20-1*06, TRBV20-1*03, TRBV20-1*01, TRBV20-1*04, TRBV20-1*05, TRBV20-1*02, TRBV20-1*07	TRBV20-1	TRBJ2-7*01	TRBJ2-7	TRBD2*02, TRBD2*01	TRBD2	8	17	20	23	8	2	10
1359	7.97E-05	TGTGCCACCCTCGGCCGCCGGGACAGTAATTCACCCCTCCACTTT	CATLGRRDSNSPLHF	TRBV7-2*04, TRBV7-2*01	TRBV7-2	TRBJ1-6*01	TRBJ1-6	TRBD1*01	TRBD1	6	19	25	26	12	0	12
1358	7.97E-05	TGTGCCACCAGCAGGTCTTGGGTCCTTCCATGGCTGGTCGGGTATTCACCCCTCCACTTT	CATSRSWVLPWLVGYSPLHF	TRBV15*02	TRBV15	TRBJ1-6*01	TRBJ1-6	TRBD1*01, TRBD2*02, TRBD2*01	TRBD1, TRBD2	13	21	24	43	7	18	25
1358	7.97E-05	TGTGCCACCAGTGATTTGTAACGGAACCTACAATGAGCAGTTCTTC	CATSDL*R~TYNEQFF	TRBV24-1*01	TRBV24-1	TRBJ2-1*01	TRBJ2-1	TRBD1*01, TRBD2*02, TRBD2*01	TRBD1, TRBD2	17	22	24	26	4	1	5
1358	7.97E-05	TGTGCCAGCAGTTACTCGAGCGGAACCTACAATGAGCAGTTCTTC	CASSYSSGTYNEQFF	TRBV6-5*01	TRBV6-5	TRBJ2-1*01	TRBJ2-1	TRBD2*02, TRBD2*01	TRBD2	16	18	22	25	1	2	3
1358	7.97E-05	TGCGCCAGCAGCCACCGCGACAGGGACATTTACGAGCAGTACTTC	CASSHRDRDIYEQYF	TRBV4-1*02, TRBV4-1*01	TRBV4-1	TRBJ2-7*01	TRBJ2-7	TRBD1*01	TRBD1	13	18	24	30	4	5	9
1358	7.97E-05	TGCAGTGCTAGAGGCCTAGCGGGAGCGGCGGGGGAGCAGTACTTC	CSARGLAGAAGEQYF	TRBV20-1*01, TRBV20-1*04, TRBV20-1*05, TRBV20-1*07	TRBV20-1	TRBJ2-7*01	TRBJ2-7	TRBD2*02	TRBD2	12	15	24	33	2	8	10
1358	7.97E-05	TGCAGTGCCACCCCCTCGACTAGATTGGGCTACGAGCAGTACTTC	CSATPSTRLGYEQYF	TRBV20-1*06, TRBV20-1*03, TRBV20-1*01, TRBV20-1*04, TRBV20-1*05, TRBV20-1*02, TRBV20-1*07	TRBV20-1	TRBJ2-7*01	TRBJ2-7	TRBD1*01, TRBD2*02, TRBD2*01	TRBD1, TRBD2	7	10	15	29	2	13	15
1358	7.97E-05	TGTGCCACCAGTGAAGGGGCCAAAGAGCAGTACTTC	CATSEGAKEQYF	TRBV24-1*01	TRBV24-1	TRBJ2-7*01	TRBJ2-7	TRBD1*01	TRBD1	13	14	18	24	0	5	5
1358	7.97E-05	TGCAGCGTTGAGGGGGGTTATGGCTACACCTTC	CSVEGGYGYTF	TRBV29-1*01	TRBV29-1	TRBJ1-2*01	TRBJ1-2	TRBD2*01	TRBD2	10	11	16	18	0	1	1
1357	7.96E-05	TGTGCCACCAGTGATTCCCACCTGGGGTATGGCTACACCTTC	CATSDSHLGYGYTF	TRBV24-1*01	TRBV24-1	TRBJ1-2*01	TRBJ1-2	TRBD1*01, TRBD2*01	TRBD1, TRBD2	15	23	26	27	7	0	7
1357	7.96E-05	TGCAGTGCTAGGGGACTAGTGATCTACGAGCAGTACTTC	CSARGLVIYEQYF	TRBV20-1*01, TRBV20-1*04, TRBV20-1*05, TRBV20-1*07	TRBV20-1	TRBJ2-7*01	TRBJ2-7	TRBD2*02, TRBD2*01	TRBD2	10	11	18	23	0	4	4
1357	7.96E-05	TGCAGTGCTAGAGATGGGAAGAGATACGAGCAGTACTTC	CSARDGKRYEQYF	TRBV20-1*01, TRBV20-1*05, TRBV20-1*07	TRBV20-1	TRBJ2-7*01	TRBJ2-7	TRBD1*01, TRBD2*02, TRBD2*01	TRBD1, TRBD2	13	15	18	24	1	5	6
1357	7.96E-05	TGCAGTGGGGGGGACAGGGATTATGGCTACACCTTC	CSGGDRDYGYTF	TRBV20-1*06, TRBV20-1*03, TRBV20-1*01, TRBV20-1*04, TRBV20-1*05, TRBV20-1*02, TRBV20-1*07	TRBV20-1	TRBJ1-2*01	TRBJ1-2	TRBD1*01	TRBD1	6	10	18	21	3	2	5
1356	7.95E-05	TGTGCCAGCAGGAACACCACGGGACAGCCTACAATGAGCAGTTCTTC	CASRNTTG~AYNEQFF	TRBV6-6*04	TRBV6-6	TRBJ2-1*01	TRBJ2-1	TRBD1*01	TRBD1	10	20	26	27	9	0	9
1356	7.95E-05	TGCAGTGCTAGAGATTCGGGAGCGGGAGGCCACGAGCAGTACTTC	CSARDSGAGGHEQYF	TRBV20-1*01, TRBV20-1*05, TRBV20-1*07	TRBV20-1	TRBJ2-7*01	TRBJ2-7	TRBD2*02	TRBD2	13	20	28	31	6	2	8
1356	7.95E-05	TGTGCCACCAGCAGAGATCGAGCGGGAGACGAGCAGTACTTC	CATSRDRAGDEQYF	TRBV15*02	TRBV15	TRBJ2-7*01	TRBJ2-7	TRBD2*02	TRBD2	11	20	27	28	8	0	8
1356	7.95E-05	TGTGCCATCAGGGGGACCACGGAGAATGAGCAGTTCTTC	CAIRGTTENEQFF	TRBV10-3*01, TRBV10-3*02	TRBV10-3	TRBJ2-1*01	TRBJ2-1	TRBD1*01, TRBD2*02, TRBD2*01	TRBD1, TRBD2	10	12	16	24	1	7	8
1356	7.95E-05	TGCAGTTATAGACAGGTTACCTATGGCTACACCTTC	CSYRQVTYGYTF	TRBV29-1*01, TRBV29-1*03	TRBV29-1	TRBJ1-2*01	TRBJ1-2	TRBD1*01	TRBD1	4	10	15	20	5	4	9
1356	7.95E-05	TGCAGCGTTGTGCTAGCAGATTACGAGCAGTACTTC	CSVVLADYEQYF	TRBV29-1*01	TRBV29-1	TRBJ2-7*01	TRBJ2-7	TRBD2*02, TRBD2*01	TRBD2	9	12	16	21	2	4	6
1355	7.95E-05	TGTGCCAGCAGAGAACGACAGTTTACGAACTATGGCTACACCTTC	CASRERQFTNYGYTF	TRBV2*01, TRBV2*03	TRBV2	TRBJ1-2*01	TRBJ1-2	TRBD1*01	TRBD1	14	16	20	27	1	6	7
1355	7.95E-05	TGTGCCAGCAGCCGTTCCGGGACAAACTACGAGCAGTACTTC	CASSRSGTNYEQYF	TRBV7-2*04, TRBV7-2*01	TRBV7-2	TRBJ2-7*01	TRBJ2-7	TRBD1*01	TRBD1	11	18	23	33	6	9	15
1355	7.95E-05	TGCAGTGCTAGAGATTGGTAAAGAAGGATGGCTACACCTTC	CSARDW*~KDGYTF	TRBV20-1*01, TRBV20-1*05, TRBV20-1*07	TRBV20-1	TRBJ1-2*01	TRBJ1-2	TRBD1*01, TRBD2*02	TRBD1, TRBD2	13	24	26	27	10	0	10
1355	7.95E-05	TGCAGTGCTAGCCCGGTGGATAAGACTGAAGCTTTCTTT	CSASPVDKTEAFF	TRBV20-1*06, TRBV20-1*03, TRBV20-1*01, TRBV20-1*04, TRBV20-1*05, TRBV20-1*02, TRBV20-1*07	TRBV20-1	TRBJ1-1*01	TRBJ1-1	TRBD2*02, TRBD2*01	TRBD2	10	11	14	24	0	9	9
1355	7.95E-05	TGTGCCACCACCCAGGGTATTCCTACGAGCAGTACTTC	CATTQG~SYEQYF	TRBV24-1*01	TRBV24-1	TRBJ2-7*01	TRBJ2-7	TRBD1*01	TRBD1	9	12	16	20	2	3	5
1355	7.95E-05	TGCAGCGTTGAAGTGGCTAGCAGCGAGCAGTACTTC	CSVEVASSEQYF	TRBV29-1*01	TRBV29-1	TRBJ2-7*01	TRBJ2-7	TRBD2*02, TRBD2*01	TRBD2	12	16	20	23	3	2	5
1353	7.94E-05	TGTGCCAGCCGAACCCGGGACTAGCGGGAGCATCGACGGCATCCTACGAGCAGTACTTC	CASRTRD*RE~STASYEQYF	TRBV25-1*01	TRBV25-1	TRBJ2-7*01	TRBJ2-7	TRBD2*02	TRBD2	8	16	29	41	7	11	18
1353	7.94E-05	TGTGCCAGTAGTACCGATCGACAGTGGGTAAATGAAAAACTGTTTTTT	CASSTDRQWVNEKLFF	TRBV19*01, TRBV19*03, TRBV19*02	TRBV19	TRBJ1-4*01	TRBJ1-4	TRBD1*01	TRBD1	12	19	23	30	6	6	12
1353	7.94E-05	TGTGCCACCAGTGATTGATACCGTGTCTCCTACGAGCAGTACTTC	CATSD*YRVSYEQYF	TRBV24-1*01	TRBV24-1	TRBJ2-7*01	TRBJ2-7	TRBD1*01, TRBD2*02, TRBD2*01	TRBD1, TRBD2	15	23	25	26	7	0	7
1353	7.94E-05	TGTGCCATCACCAGACAGGGTACATACGAGCAGTACTTC	CAITRQGTYEQYF	TRBV10-3*01, TRBV10-3*02	TRBV10-3	TRBJ2-7*01	TRBJ2-7	TRBD1*01	TRBD1	9	13	19	24	3	4	7
1353	7.94E-05	TGTGCCAGCAGTGAAGGGACATACGAGCAGTACTTC	CASSEGTYEQYF	TRBV2*01, TRBV2*03	TRBV2	TRBJ2-7*01	TRBJ2-7	TRBD1*01	TRBD1	15	16	20	21	0	0	0
1352	7.93E-05	TGTGCCAGCAGCGTAGCTTACAGGGGCACTGAAGCTTTCTTT	CASSVAYRGTEAFF	TRBV9*02, TRBV9*01	TRBV9	TRBJ1-1*01	TRBJ1-1	TRBD1*01	TRBD1	15	19	25	26	3	0	3
1351	7.93E-05	TGCAGCGTTATCCCGGGACAGGGAGGCTATGGCTACACCTTC	CSVIPGQGGYGYTF	TRBV29-1*01, TRBV29-1*03	TRBV29-1	TRBJ1-2*01	TRBJ1-2	TRBD1*01	TRBD1	8	14	22	26	5	3	8
1350	7.92E-05	TGTGCCAGCAGCTTGGCCGGGACTAGCGGGAGCCGAGCAGTACTTC	CASSLAGT~AGAEQYF	TRBV5-4*01	TRBV5-4	TRBJ2-7*01	TRBJ2-7	TRBD2*02	TRBD2	15	18	31	33	2	1	3
1350	7.92E-05	TGTGCCACCAGTGAAGACAGGGTGGACGAGCAGTACTTC	CATSEDRVDEQYF	TRBV24-1*01	TRBV24-1	TRBJ2-7*01	TRBJ2-7	TRBD1*01	TRBD1	13	15	21	25	1	3	4
1350	7.92E-05	TGCGCCAGCAGTGATACTAACTATGGCTACACCTTC	CASSDTNYGYTF	TRBV10-2*01	TRBV10-2	TRBJ1-2*01	TRBJ1-2	TRBD1*01, TRBD2*02, TRBD2*01	TRBD1, TRBD2	13	-1	-1	16	-1	-1	2
1350	7.92E-05	TGCAGTGCCGACAGATAAAAACATTCAGTACTTC	CSADR*~NIQYF	TRBV20-1*06, TRBV20-1*03, TRBV20-1*01, TRBV20-1*04, TRBV20-1*05, TRBV20-1*02, TRBV20-1*07	TRBV20-1	TRBJ2-4*01	TRBJ2-4	TRBD1*01	TRBD1	7	9	13	16	1	2	3
1350	7.92E-05	TGCAGTGCTAGAGTCAGCCCCAGCATTTT	CSARV~PQHF	TRBV20-1*01, TRBV20-1*04, TRBV20-1*05, TRBV20-1*07	TRBV20-1	TRBJ1-5*01	TRBJ1-5			12	-1	-1	13	-1	-1	0
1349	7.91E-05	TGCAGTGCTAGATTAATGCTACGCGAGCAGTACTTC	CSARLMLREQYF	TRBV20-1*01, TRBV20-1*04, TRBV20-1*05, TRBV20-1*07	TRBV20-1	TRBJ2-7*01	TRBJ2-7	TRBD2*02, TRBD2*01	TRBD2	11	17	20	23	5	2	7
1348	7.91E-05	TGCAGTGCTAGGGTTCATGGACAGGCGCCGTATGGCTACACCTTC	CSARVHGQAPYGYTF	TRBV20-1*01, TRBV20-1*04, TRBV20-1*05, TRBV20-1*07	TRBV20-1	TRBJ1-2*01	TRBJ1-2	TRBD1*01	TRBD1	10	18	24	30	7	5	12
1348	7.91E-05	TGTGCCAGCAGCTTCACAGGGAATAATTCACCCCTCCACTTT	CASSFTGNNSPLHF	TRBV7-2*04, TRBV7-2*01	TRBV7-2	TRBJ1-6*01	TRBJ1-6	TRBD1*01	TRBD1	13	15	20	22	1	1	2
1348	7.91E-05	TGTGCCAGCATCGGGACAGGGAATTCACCCCTCCACTTT	CASIGTGNSPLHF	TRBV2*01, TRBV2*02, TRBV2*03	TRBV2	TRBJ1-6*01	TRBJ1-6	TRBD1*01	TRBD1	9	12	20	21	2	0	2
1348	7.91E-05	TGCAGTGCCCGGGACAGGCTCTACGAGCAGTACTTC	CSARDRLYEQYF	TRBV20-1*06, TRBV20-1*03, TRBV20-1*01, TRBV20-1*04, TRBV20-1*05, TRBV20-1*02, TRBV20-1*07	TRBV20-1	TRBJ2-7*01	TRBJ2-7	TRBD1*01	TRBD1	7	10	17	20	2	2	4
1347	7.90E-05	TGTGCCACCAGTGATCCACGTAGGGAGCTCCTATAATTCACCCCTCCACTTT	CATSDPRRE~SYNSPLHF	TRBV24-1*01	TRBV24-1	TRBJ1-6*01	TRBJ1-6	TRBD2*02	TRBD2	14	22	26	27	7	0	7
1346	7.90E-05	TGTGCCAGCAGCTTAGTGGGACAGAATTCACCCCTCCACTTT	CASSLVGQNSPLHF	TRBV7-2*04, TRBV7-2*01	TRBV7-2	TRBJ1-6*01	TRBJ1-6	TRBD1*01	TRBD1	15	17	23	24	1	0	1
1345	7.89E-05	TGCAGTGCTAAACGCCGGGACCAACGCCGTGGACGAGCAGTACTTC	CSAKRRDQ~AVDEQYF	TRBV20-1*01, TRBV20-1*04, TRBV20-1*05, TRBV20-1*07	TRBV20-1	TRBJ2-7*01	TRBJ2-7	TRBD1*01, TRBD2*02, TRBD2*01	TRBD1, TRBD2	9	16	20	32	6	11	17
1345	7.89E-05	TGTGCCAGTAGTGCGATCGGGACGGAGAATTCACCCCTCCACTTT	CASSAIGTENSPLHF	TRBV19*01, TRBV19*03, TRBV19*02	TRBV19	TRBJ1-6*01	TRBJ1-6	TRBD1*01, TRBD2*02, TRBD2*01	TRBD1, TRBD2	11	18	22	27	6	4	10
1345	7.89E-05	TGCAGTGCTAGAGATCAAAGCTTCTACGAGCAGTACTTC	CSARDQSFYEQYF	TRBV20-1*01, TRBV20-1*05, TRBV20-1*07	TRBV20-1	TRBJ2-7*01	TRBJ2-7	TRBD2*02, TRBD2*01	TRBD2	13	18	20	23	4	2	6
1344	7.88E-05	TGCAGTGCTAGATCACTAGCGGGAGGGCCTGATGAGCAGTACTTC	CSARSLAGGPDEQYF	TRBV20-1*01, TRBV20-1*04, TRBV20-1*05, TRBV20-1*07	TRBV20-1	TRBJ2-7*01	TRBJ2-7	TRBD2*02	TRBD2	11	14	26	33	2	6	8
1343	7.88E-05	TGCAGTGCTAGGGACTAGCTGATCCTACGAGCAGTACTTC	CSARD*L~SYEQYF	TRBV20-1*01, TRBV20-1*04, TRBV20-1*05, TRBV20-1*07	TRBV20-1	TRBJ2-7*01	TRBJ2-7	TRBD2*02, TRBD2*01	TRBD2	10	11	18	22	0	3	3
1343	7.88E-05	TGTGCCAGCAGCACCTCGGGTAATTCACCCCTCCACTTT	CASSTSGNSPLHF	TRBV7-2*04, TRBV7-2*01	TRBV7-2	TRBJ1-6*01	TRBJ1-6	TRBD2*02, TRBD2*01	TRBD2	11	16	19	20	4	0	4
1343	7.88E-05	TGCAGCGGGGAGCAATCAGCCCCAGCATTTT	CSGEQ~QPQHF	TRBV20-1*06, TRBV20-1*03, TRBV20-1*01, TRBV20-1*04, TRBV20-1*05, TRBV20-1*02, TRBV20-1*07	TRBV20-1	TRBJ1-5*01	TRBJ1-5	TRBD2*01	TRBD2	4	5	9	10	0	0	0
1342	7.87E-05	TGTGCCAGTACCCTAAGACAGGGGAACTCACCCCTCCACTTT	CASTLRQGNSPLHF	TRBV19*01, TRBV19*03, TRBV19*02	TRBV19	TRBJ1-6*01	TRBJ1-6	TRBD1*01	TRBD1	9	16	23	27	6	3	9
1342	7.87E-05	TGCAGTGCTACTGGGACTTTCTACGAGCAGTACTTC	CSATGTFYEQYF	TRBV20-1*01, TRBV20-1*04, TRBV20-1*05, TRBV20-1*07	TRBV20-1	TRBJ2-7*01	TRBJ2-7	TRBD2*02, TRBD2*01	TRBD2	9	12	17	20	2	2	4
1341	7.87E-05	TGTGCCACCAGTGATCATTACAGGGTGGATGGCTACACCTTC	CATSDHYRVDGYTF	TRBV24-1*01	TRBV24-1	TRBJ1-2*01	TRBJ1-2	TRBD1*01	TRBD1	14	19	24	28	4	3	7
1341	7.87E-05	TGTGCCAGCAGTGAGCCCCAGCCCTACAATGAGCAGTTCTTC	CASSEPQPYNEQFF	TRBV25-1*01	TRBV25-1	TRBJ2-1*01	TRBJ2-1	TRBD1*01	TRBD1	13	14	18	22	0	3	3
1341	7.87E-05	TGTGCCACCAGTTACGACAGCTACAATGAGCAGTTCTTC	CATSYDSYNEQFF	TRBV24-1*01	TRBV24-1	TRBJ2-1*01	TRBJ2-1	TRBD1*01	TRBD1	11	15	19	20	3	0	3
1340	7.86E-05	TGCAGTGCTAGTCCCATCCCGGGACGCCTGGACGAGCAGTACTTC	CSASPIPGRLDEQYF	TRBV20-1*01, TRBV20-1*04, TRBV20-1*05, TRBV20-1*07	TRBV20-1	TRBJ2-7*01	TRBJ2-7	TRBD1*01, TRBD2*02, TRBD2*01	TRBD1, TRBD2	11	20	24	31	8	6	14
1340	7.86E-05	TGCAGTGCTAGAGAGCAGGTCCCTAACTATGGCTACACCTTC	CSAREQVPNYGYTF	TRBV20-1*01, TRBV20-1*05, TRBV20-1*07	TRBV20-1	TRBJ1-2*01	TRBJ1-2	TRBD1*01, TRBD2*02, TRBD2*01	TRBD1, TRBD2	13	15	18	22	1	3	4
1340	7.86E-05	TGTGCCAGCAGCGTAAGGTGTAAAATTCACCCCTCCACTTT	CASSVRC~NSPLHF	TRBV9*02, TRBV9*01	TRBV9	TRBJ1-6*01	TRBJ1-6	TRBD1*01, TRBD2*02	TRBD1, TRBD2	14	15	17	23	0	5	5
1340	7.86E-05	TGTGCCAGCAGTGACTCGACCAATTCACCCCTCCACTTT	CASSDSTNSPLHF	TRBV6-4*02, TRBV6-4*01	TRBV6-4	TRBJ1-6*01	TRBJ1-6	TRBD1*01, TRBD2*02, TRBD2*01	TRBD1, TRBD2	13	17	19	21	3	1	4
1339	7.85E-05	TGTGCCAGTAGGCGCAGTGCCGGGATGGAGGGATCACCCCTCCACTTT	CASRRSAGMEGSPLHF	TRBV19*01, TRBV19*03, TRBV19*02	TRBV19	TRBJ1-6*01	TRBJ1-6	TRBD2*02	TRBD2	10	26	31	33	15	1	16
1339	7.85E-05	TGTGCCAGCAGGCGGGACAGGGCTTCTTCACCCCTCCACTTT	CASRRDRASSPLHF	TRBV2*01, TRBV2*02, TRBV2*03	TRBV2	TRBJ1-6*01	TRBJ1-6	TRBD1*01	TRBD1	10	13	21	26	2	4	6
1339	7.85E-05	TGTGCCACCAACGGAGTGGTGAAAAACTGTTTTTT	CATNGV~EKLFF	TRBV24-1*01	TRBV24-1	TRBJ1-4*01	TRBJ1-4	TRBD2*02	TRBD2	9	12	15	19	2	3	5
1338	7.85E-05	TGTGCCACCAGTAGGGGTAGGGAGCCCTACGAGCAGTACTTC	CATSRGREPYEQYF	TRBV24-1*01	TRBV24-1	TRBJ2-7*01	TRBJ2-7	TRBD1*01, TRBD2*02	TRBD1, TRBD2	11	12	16	25	0	8	8
1338	7.85E-05	TGTGCCAGACAGGGGACTTCTGAACTCACCCCTCCACTTT	CARQGTS~NSPLHF	TRBV2*01, TRBV2*02, TRBV2*03	TRBV2	TRBJ1-6*01	TRBJ1-6	TRBD1*01	TRBD1	7	8	14	25	0	10	10
1338	7.85E-05	TGTGCCATCAGTGACAGCTCCTACGAGCAGTACTTC	CAISDSSYEQYF	TRBV10-3*01, TRBV10-3*02	TRBV10-3	TRBJ2-7*01	TRBJ2-7	TRBD1*01	TRBD1	13	14	16	17	0	0	0
1338	7.85E-05	TGTGCCAGCAGCGGGGTCGGTCAGCCCCAGCATTTT	CASSGVGQPQHF	TRBV25-1*01	TRBV25-1	TRBJ1-5*01	TRBJ1-5	TRBD2*01	TRBD2	10	11	15	20	0	4	4
1337	7.84E-05	TGTGCCACCAGTGATGGTAGAGGGGGGCGCAGGTACGAGCAGTACTTC	CATSDGRGGRRYEQYF	TRBV24-1*01	TRBV24-1	TRBJ2-7*01	TRBJ2-7	TRBD1*01, TRBD2*01	TRBD1, TRBD2	14	22	27	33	7	5	12
1337	7.84E-05	TGTGCCATCAGTGACCAACACAGGGGAAGGAATGGCTACACCTTC	CAISDQHRGRNGYTF	TRBV10-3*01, TRBV10-3*02	TRBV10-3	TRBJ1-2*01	TRBJ1-2	TRBD1*01	TRBD1	11	19	25	31	7	5	12
1337	7.84E-05	TGTGCCACCAGTGACCCTGCACGGGGACGTCAGCCCCAGCATTTT	CATSDPARGRQPQHF	TRBV24-1*01	TRBV24-1	TRBJ1-5*01	TRBJ1-5	TRBD1*01, TRBD2*02, TRBD2*01	TRBD1, TRBD2	13	23	27	29	9	1	10
1337	7.84E-05	TGCAGCGTTGTTGGGTCCTGGACTTTATGGCTACACCTTC	CSVVGSW~LYGYTF	TRBV29-1*01	TRBV29-1	TRBJ1-2*01	TRBJ1-2	TRBD2*02, TRBD2*01	TRBD2	9	19	23	25	9	1	10
1337	7.84E-05	TGTGCCAGCAGTTTAGGGGCCTACGAGCAGTACTTC	CASSLGAYEQYF	TRBV6-3*01, TRBV6-2*01	TRBV6-3, TRBV6-2	TRBJ2-7*01	TRBJ2-7	TRBD1*01	TRBD1	14	15	18	19	0	0	0
1336	7.84E-05	TGTGCCAGCAGTGAAAGACGACAGGGTGACGGCTACACCTTC	CASSERRQGDGYTF	TRBV2*01, TRBV2*03	TRBV2	TRBJ1-2*01	TRBJ1-2	TRBD1*01	TRBD1	14	19	25	30	4	4	8
1336	7.84E-05	TGTGCCAGCAGTACAGGGACAGGTTTGGTTGGCTACACCTTC	CASSTGTGLVGYTF	TRBV2*01, TRBV2*02, TRBV2*03	TRBV2	TRBJ1-2*01	TRBJ1-2	TRBD1*01	TRBD1	11	15	22	29	3	6	9
1336	7.84E-05	TGTGCCACCAGCAGAGCTGGAGAGCAGTACTTC	CATSRAGEQYF	TRBV15*02	TRBV15	TRBJ2-7*01	TRBJ2-7	TRBD1*01, TRBD2*02, TRBD2*01	TRBD1, TRBD2	11	18	20	21	6	0	6
1335	7.83E-05	TGCAGTGCTAGAGGTGCGACAGGGGGCAATTACGAGCAGTACTTC	CSARGATGGNYEQYF	TRBV20-1*01, TRBV20-1*04, TRBV20-1*05, TRBV20-1*07	TRBV20-1	TRBJ2-7*01	TRBJ2-7	TRBD1*01	TRBD1	12	17	26	30	4	3	7
1335	7.83E-05	TGCAGTGCTTTGGGAATGGACAGCTCCTACGAGCAGTACTTC	CSALGMDSSYEQYF	TRBV20-1*06, TRBV20-1*03, TRBV20-1*01, TRBV20-1*04, TRBV20-1*05, TRBV20-1*02, TRBV20-1*07	TRBV20-1	TRBJ2-7*01	TRBJ2-7	TRBD1*01	TRBD1	8	17	22	23	8	0	8
1335	7.83E-05	TGCAGTGCTAGTGACAGGAGCTCCTACGAGCAGTACTTC	CSASDRSSYEQYF	TRBV20-1*01, TRBV20-1*04, TRBV20-1*05, TRBV20-1*07	TRBV20-1	TRBJ2-7*01	TRBJ2-7	TRBD1*01	TRBD1	11	12	17	20	0	2	2
1335	7.83E-05	TGCAGTGCCCTAGACCCTATATCCTACGAGCAGTACTTC	CSALDPISYEQYF	TRBV20-1*06, TRBV20-1*03, TRBV20-1*01, TRBV20-1*04, TRBV20-1*05, TRBV20-1*02, TRBV20-1*07	TRBV20-1	TRBJ2-7*01	TRBJ2-7	TRBD1*01, TRBD2*02, TRBD2*01	TRBD1, TRBD2	7	14	17	21	6	3	9
1335	7.83E-05	TGCAGCGTTGAAGATCGCAGGGGGTATGGCTACACCTTC	CSVEDRRGYGYTF	TRBV29-1*01	TRBV29-1	TRBJ1-2*01	TRBJ1-2	TRBD1*01	TRBD1	13	17	23	24	3	0	3
1335	7.83E-05	TGCAGTGCTAAGACAGGGGGTTGTAGGCTACACCTTC	CSAKTG~VVGYTF	TRBV20-1*06, TRBV20-1*03, TRBV20-1*01, TRBV20-1*04, TRBV20-1*05, TRBV20-1*02, TRBV20-1*07	TRBV20-1	TRBJ1-2*01	TRBJ1-2	TRBD1*01	TRBD1	9	11	19	25	1	5	6
1335	7.83E-05	TGCAGTGCTACCTGGGGGCTATATGGCTACACCTTC	CSATWGLYGYTF	TRBV20-1*06, TRBV20-1*03, TRBV20-1*01, TRBV20-1*04, TRBV20-1*05, TRBV20-1*02, TRBV20-1*07	TRBV20-1	TRBJ1-2*01	TRBJ1-2	TRBD1*01	TRBD1	9	13	18	21	3	2	5
1334	7.83E-05	TGTGCCACCAGCAGAGATGGTAGGACAGGAGTTTATGGCTACACCTTC	CATSRDGRTGVYGYTF	TRBV15*02	TRBV15	TRBJ1-2*01	TRBJ1-2	TRBD1*01	TRBD1	11	22	28	33	10	4	14
1334	7.83E-05	TGTGCCACCAGCAGGGTACAGGGTAGGTTCCATGGCTACACCTTC	CATSRVQGRFHGYTF	TRBV15*02	TRBV15	TRBJ1-2*01	TRBJ1-2	TRBD1*01	TRBD1	11	17	22	31	5	8	13
1334	7.83E-05	TGCAGCGTGCATCCGGGGCGGGAGGGCTACGAGCAGTACTTC	CSVHPGREGYEQYF	TRBV29-1*01, TRBV29-1*03	TRBV29-1	TRBJ2-7*01	TRBJ2-7	TRBD2*02	TRBD2	7	17	25	26	9	0	9
1334	7.83E-05	TGCAGTGCTAGAGATCCCAGGAGGGGTGGCTACACCTTC	CSARDPRRGGYTF	TRBV20-1*01, TRBV20-1*05, TRBV20-1*07	TRBV20-1	TRBJ1-2*01	TRBJ1-2	TRBD2*02	TRBD2	13	19	24	26	5	1	6
1334	7.83E-05	TGCAGCGTTGGCCTAGCGGGGAACTACGAGCAGTACTTC	CSVGLAGNYEQYF	TRBV29-1*01	TRBV29-1	TRBJ2-7*01	TRBJ2-7	TRBD2*01	TRBD2	9	12	20	23	2	2	4
1333	7.82E-05	TGTGCCAGCCCAGTGTCGGTTAGAAGGGACAGGGGTCGCCTACGAGCAGTACTTC	CASPVSVRR~TGVAYEQYF	TRBV25-1*01	TRBV25-1	TRBJ2-7*01	TRBJ2-7	TRBD1*01	TRBD1	8	25	34	38	16	3	19
1333	7.82E-05	TGCAGTGCAGGTAGACTAACCTACGAGCAGTACTTC	CSAGRLTYEQYF	TRBV20-1*06, TRBV20-1*03, TRBV20-1*01, TRBV20-1*04, TRBV20-1*05, TRBV20-1*02, TRBV20-1*07	TRBV20-1	TRBJ2-7*01	TRBJ2-7	TRBD2*02, TRBD2*01	TRBD2	7	13	17	19	5	1	6
1333	7.82E-05	TGCAGTGCCCCGGAGGGCTATGGCTACACCTTC	CSAPEGYGYTF	TRBV20-1*06, TRBV20-1*03, TRBV20-1*01, TRBV20-1*04, TRBV20-1*05, TRBV20-1*02, TRBV20-1*07	TRBV20-1	TRBJ1-2*01	TRBJ1-2	TRBD2*02	TRBD2	7	11	16	17	3	0	3
1332	7.81E-05	TGCAGTGCTTACCCCTCGACCAGGGTCGCTAACTATGGCTACACCTTC	CSAYPSTRVANYGYTF	TRBV20-1*06, TRBV20-1*03, TRBV20-1*01, TRBV20-1*04, TRBV20-1*05, TRBV20-1*02, TRBV20-1*07	TRBV20-1	TRBJ1-2*01	TRBJ1-2	TRBD1*01, TRBD2*02	TRBD1, TRBD2	8	20	24	28	11	3	14
1332	7.81E-05	TGTGCCATCAGAGCCCAAAGACAGGGATGGGAAGGCTACACCTTC	CAIRAQRQGWEGYTF	TRBV10-3*01, TRBV10-3*02	TRBV10-3	TRBJ1-2*01	TRBJ1-2	TRBD1*01	TRBD1	10	19	25	33	8	7	15
1332	7.81E-05	TGCAGTGCTTGTAGCGGGATCTTAACACAGATACGCAGTATTTT	CSACSGI~NTDTQYF	TRBV20-1*06, TRBV20-1*03, TRBV20-1*01, TRBV20-1*04, TRBV20-1*05, TRBV20-1*02, TRBV20-1*07	TRBV20-1	TRBJ2-3*01	TRBJ2-3	TRBD2*02	TRBD2	8	11	18	25	2	6	8
1332	7.81E-05	TGCAGTGCTAGAGATACAGGGGGGATCTATGGCTACACCTTC	CSARDTGGIYGYTF	TRBV20-1*01, TRBV20-1*05, TRBV20-1*07	TRBV20-1	TRBJ1-2*01	TRBJ1-2	TRBD1*01	TRBD1	13	15	22	26	1	3	4
1331	7.81E-05	TGCAGTGCTTATCTAGCGGGGACGGACTGGCGCACAGATACGCAGTATTTT	CSAYLAGTDWRTDTQYF	TRBV20-1*06, TRBV20-1*03, TRBV20-1*01, TRBV20-1*04, TRBV20-1*05, TRBV20-1*02, TRBV20-1*07	TRBV20-1	TRBJ2-3*01	TRBJ2-3	TRBD2*01	TRBD2	8	12	20	31	3	10	13
1331	7.81E-05	TGCAGTGCTAGACCCCCTAAGGACAGGGTTGGTGGCTACACCTTC	CSARPPKDRVGGYTF	TRBV20-1*01, TRBV20-1*04, TRBV20-1*05, TRBV20-1*07	TRBV20-1	TRBJ1-2*01	TRBJ1-2	TRBD1*01	TRBD1	11	20	27	32	8	4	12
1331	7.81E-05	TGTGCCAGCAGTGGGGCTCAGGGGATCTCACCCCTCCACTTT	CASSGAQGISPLHF	TRBV25-1*01	TRBV25-1	TRBJ1-6*01	TRBJ1-6	TRBD1*01	TRBD1	12	18	23	27	5	3	8
1331	7.81E-05	TGCAGTGCTAGGGAGGCTCACGGGGGCTACACCTTC	CSAREAHGGYTF	TRBV20-1*01, TRBV20-1*04, TRBV20-1*05, TRBV20-1*07	TRBV20-1	TRBJ1-2*01	TRBJ1-2	TRBD2*02	TRBD2	10	11	15	24	0	8	8
1330	7.80E-05	TGCAGTGCTACGGGACTAGCGGGGAGTCCATCCTACGAGCAGTACTTC	CSATGLAGSPSYEQYF	TRBV20-1*06, TRBV20-1*03, TRBV20-1*01, TRBV20-1*04, TRBV20-1*05, TRBV20-1*02, TRBV20-1*07	TRBV20-1	TRBJ2-7*01	TRBJ2-7	TRBD2*01	TRBD2	9	11	23	30	1	6	7
1330	7.80E-05	TGTGCCATCAGCGAGGGGACAGGTGATAACTATGGCTACACCTTC	CAISEGTGDNYGYTF	TRBV10-3*01, TRBV10-3*02	TRBV10-3	TRBJ1-2*01	TRBJ1-2	TRBD1*01	TRBD1	14	15	22	26	0	3	3
1330	7.80E-05	TGTGCCAGCAGTGAGGACAGTGAAGTAGGCTACACCTTC	CASSEDSEVGYTF	TRBV2*01, TRBV2*03	TRBV2	TRBJ1-2*01	TRBJ1-2	TRBD1*01	TRBD1	13	14	19	27	0	7	7
1329	7.80E-05	TGTGCCACCAGTGATGACAGGGGACAATTCTATGGCTACACCTTC	CATSDDRGQFYGYTF	TRBV24-1*01	TRBV24-1	TRBJ1-2*01	TRBJ1-2	TRBD1*01	TRBD1	14	15	22	29	0	6	6
1329	7.80E-05	TGCAGTGCTAGAGTACAGGATTTCTACGAGCAGTACTTC	CSARVQDFYEQYF	TRBV20-1*01, TRBV20-1*04, TRBV20-1*05, TRBV20-1*07	TRBV20-1	TRBJ2-7*01	TRBJ2-7	TRBD1*01	TRBD1	12	14	18	23	1	4	5
1329	7.80E-05	TGTGCCACCAGTATCGGACGTCGTATGGCTACACCTTC	CATSIG~SYGYTF	TRBV15*02	TRBV15	TRBJ1-2*01	TRBJ1-2	TRBD1*01, TRBD2*02, TRBD2*01	TRBD1, TRBD2	10	15	18	23	4	4	8
1328	7.79E-05	TGCAGTGCTAGCCCGGGGACTAGCGGGAGGGCTACGAGCAGTACTTC	CSASPGTS~EGYEQYF	TRBV20-1*06, TRBV20-1*03, TRBV20-1*01, TRBV20-1*04, TRBV20-1*05, TRBV20-1*02, TRBV20-1*07	TRBV20-1	TRBJ2-7*01	TRBJ2-7	TRBD2*02	TRBD2	10	15	30	31	4	0	4
1328	7.79E-05	TGCAGTGCTAGAGATTCGGAGGGTCGGAACGAGCAGTACTTC	CSARDSEGRNEQYF	TRBV20-1*01, TRBV20-1*05, TRBV20-1*07	TRBV20-1	TRBJ2-7*01	TRBJ2-7	TRBD2*02	TRBD2	13	17	22	28	3	5	8
1328	7.79E-05	TGCAGTGCTAGAGATGTTCAGACAGTCTACGAGCAGTACTTC	CSARDVQTVYEQYF	TRBV20-1*01, TRBV20-1*05, TRBV20-1*07	TRBV20-1	TRBJ2-7*01	TRBJ2-7	TRBD1*01	TRBD1	13	20	24	26	6	1	7
1328	7.79E-05	TGCAGTGCTCATCGGACAGGGGTTTATGGCTACACCTTC	CSAHRTGVYGYTF	TRBV20-1*06, TRBV20-1*03, TRBV20-1*01, TRBV20-1*04, TRBV20-1*05, TRBV20-1*02, TRBV20-1*07	TRBV20-1	TRBJ1-2*01	TRBJ1-2	TRBD1*01	TRBD1	8	13	21	24	4	2	6
1327	7.78E-05	TGTGCCAGCAGTGAACTAGCGGGAGGCACAGATACGCAGTATTTT	CASSELAGGTDTQYF	TRBV6-1*01	TRBV6-1	TRBJ2-3*01	TRBJ2-3	TRBD2*02	TRBD2	14	15	24	25	0	0	0
1327	7.78E-05	TGCAGTGCTAGACGTACCGACAATCAGCCCCAGCATTTT	CSARRTDNQPQHF	TRBV20-1*01, TRBV20-1*04, TRBV20-1*05, TRBV20-1*07	TRBV20-1	TRBJ1-5*01	TRBJ1-5	TRBD2*02, TRBD2*01	TRBD2	11	16	18	20	4	1	5
1325	7.77E-05	TGTGCCACCAGTGGGAGGGAGAACAGATACGCAGTATTTT	CATSGRE~TDTQYF	TRBV24-1*01	TRBV24-1	TRBJ2-3*01	TRBJ2-3	TRBD2*02	TRBD2	12	13	18	22	0	3	3
1325	7.77E-05	TGTGCCAGCAGTCCTACAGGGTATGGCTACACCTTC	CASSPTGYGYTF	TRBV2*01, TRBV2*02, TRBV2*03	TRBV2	TRBJ1-2*01	TRBJ1-2	TRBD1*01	TRBD1	11	15	20	21	3	0	3
1324	7.77E-05	TGTGCCAGCAGTGCGGAGACAGGCTATTCACCCCTCCACTTT	CASSAETGYSPLHF	TRBV2*01, TRBV2*02, TRBV2*03	TRBV2	TRBJ1-6*01	TRBJ1-6	TRBD1*01	TRBD1	12	17	22	25	4	2	6
1323	7.76E-05	TGCAGTGCCAGAAAAGCAGGACCTTCCTACGAGCAGTACTTC	CSARKAGPSYEQYF	TRBV20-1*01, TRBV20-1*05, TRBV20-1*07	TRBV20-1	TRBJ2-7*01	TRBJ2-7	TRBD1*01, TRBD2*02, TRBD2*01	TRBD1, TRBD2	11	18	21	24	6	2	8
1323	7.76E-05	TGTGCCATCAGTGCAGGGGGCAGGGACGAGCAGTACTTC	CAISAGGRDEQYF	TRBV10-3*01, TRBV10-3*02	TRBV10-3	TRBJ2-7*01	TRBJ2-7	TRBD1*01	TRBD1	12	13	20	25	0	4	4
1322	7.76E-05	TGCAGTCCAGAATTAACTAGCGGCATTCCTACGAGCAGTACTTC	CSPELTS~HSYEQYF	TRBV20-1*06, TRBV20-1*03, TRBV20-1*01, TRBV20-1*04, TRBV20-1*05, TRBV20-1*02, TRBV20-1*07	TRBV20-1	TRBJ2-7*01	TRBJ2-7	TRBD2*02, TRBD2*01	TRBD2	5	15	22	26	9	3	12
1322	7.76E-05	TGCAGTGCTAGAGGTAATGGGGATTCCTACGAGCAGTACTTC	CSARGNGDSYEQYF	TRBV20-1*01, TRBV20-1*04, TRBV20-1*05, TRBV20-1*07	TRBV20-1	TRBJ2-7*01	TRBJ2-7	TRBD1*01, TRBD2*02, TRBD2*01	TRBD1, TRBD2	12	19	22	24	6	1	7
1322	7.76E-05	TGCAGTGCTCAAGGGACGGCTATGGGGGGCTACACCTTC	CSAQGTAMGGYTF	TRBV20-1*06, TRBV20-1*03, TRBV20-1*01, TRBV20-1*04, TRBV20-1*05, TRBV20-1*02, TRBV20-1*07	TRBV20-1	TRBJ1-2*01	TRBJ1-2	TRBD1*01, TRBD2*02, TRBD2*01	TRBD1, TRBD2	8	12	16	27	3	10	13
1322	7.76E-05	TGCAGTGCTAGAGACAGGGGGCTCTATGGCTACACCTTC	CSARDRGLYGYTF	TRBV20-1*01, TRBV20-1*05, TRBV20-1*07	TRBV20-1	TRBJ1-2*01	TRBJ1-2	TRBD1*01	TRBD1	13	14	21	23	0	1	1
1322	7.76E-05	TGCAGCGTGAGGTCCGGAGCTAACTATGGCTACACCTTC	CSVRSGANYGYTF	TRBV29-1*01, TRBV29-1*03	TRBV29-1	TRBJ1-2*01	TRBJ1-2	TRBD1*01, TRBD2*02, TRBD2*01	TRBD1, TRBD2	7	11	14	19	3	4	7
1322	7.76E-05	TGCAGTGCTAGAGAGCAGGGGCCCGGCTACACCTTC	CSAREQGPGYTF	TRBV20-1*01, TRBV20-1*05, TRBV20-1*07	TRBV20-1	TRBJ1-2*01	TRBJ1-2	TRBD1*01	TRBD1	13	15	20	24	1	3	4
1322	7.76E-05	TGCAGCGTTGAGCCCCTCCCGGGGAAACTGTTTTTT	CSVEPLPGKLFF	TRBV29-1*01	TRBV29-1	TRBJ1-4*01	TRBJ1-4	TRBD2*02	TRBD2	10	13	20	24	2	3	5
1322	7.76E-05	TGTGCCAGCAGTGACGAGATCGTCCTCACCTTC	CASSDEIVLTF	TRBV6-4*02, TRBV6-4*01	TRBV6-4	TRBJ1-2*01	TRBJ1-2	TRBD1*01, TRBD2*02, TRBD2*01	TRBD1, TRBD2	14	21	24	26	6	1	7
1321	7.75E-05	TGCAGTGCTTCCTTGGGATCCGAAGGATATGGCTACACCTTC	CSASLGSEGYGYTF	TRBV20-1*06, TRBV20-1*03, TRBV20-1*01, TRBV20-1*04, TRBV20-1*05, TRBV20-1*02, TRBV20-1*07	TRBV20-1	TRBJ1-2*01	TRBJ1-2	TRBD1*01, TRBD2*02, TRBD2*01	TRBD1, TRBD2	8	14	17	27	5	9	14
1321	7.75E-05	TGTGCCAGCAGTTTAGGGGGGTCGCAGCCCCAGCATTTT	CASSLGGSQPQHF	TRBV12-4*01, TRBV12-3*01	TRBV12-4, TRBV12-3	TRBJ1-5*01	TRBJ1-5	TRBD1*01, TRBD2*01	TRBD1, TRBD2	15	16	20	24	0	3	3
1321	7.75E-05	TGCAGTCCCCTGACAGGGATCTATGGCTACACCTTC	CSPLTGIYGYTF	TRBV20-1*06, TRBV20-1*03, TRBV20-1*01, TRBV20-1*04, TRBV20-1*05, TRBV20-1*02, TRBV20-1*07	TRBV20-1	TRBJ1-2*01	TRBJ1-2	TRBD1*01	TRBD1	5	11	17	20	5	2	7
1319	7.74E-05	TGCAGTGCTAGAGATACGCGCGGGACAGGGAATCTCCATACGCAGTATTTT	CSARDTRGTGNLHTQYF	TRBV20-1*01, TRBV20-1*05, TRBV20-1*07	TRBV20-1	TRBJ2-3*01	TRBJ2-3	TRBD1*01	TRBD1	13	21	29	37	7	7	14
1319	7.74E-05	TGCAGTGCTAGATCCCCCACGGTTTCTGGCTACGAGCAGTACTTC	CSARSPTVSGYEQYF	TRBV20-1*01, TRBV20-1*04, TRBV20-1*05, TRBV20-1*07	TRBV20-1	TRBJ2-7*01	TRBJ2-7	TRBD1*01, TRBD2*01	TRBD1, TRBD2	11	13	17	29	1	11	12
1319	7.74E-05	TGCAGTGCCGGGGGACAGGGGGCTAGCGAGCAGTACTTC	CSAGGQGASEQYF	TRBV20-1*06, TRBV20-1*03, TRBV20-1*01, TRBV20-1*04, TRBV20-1*05, TRBV20-1*02, TRBV20-1*07	TRBV20-1	TRBJ2-7*01	TRBJ2-7	TRBD1*01	TRBD1	7	11	22	26	3	3	6
1319	7.74E-05	TGCAGTGCCACCGGGGCGTACGATCAGCCCCAGCATTTT	CSATGAYDQPQHF	TRBV20-1*06, TRBV20-1*03, TRBV20-1*01, TRBV20-1*04, TRBV20-1*05, TRBV20-1*02, TRBV20-1*07	TRBV20-1	TRBJ1-5*01	TRBJ1-5	TRBD1*01, TRBD2*01	TRBD1, TRBD2	7	12	16	22	4	5	9
1318	7.73E-05	TGTGCCAGTAGGGCGGACAGGGAGTATAATTCACCCCTCCACTTT	CASRADREYNSPLHF	TRBV19*01, TRBV19*03, TRBV19*02	TRBV19	TRBJ1-6*01	TRBJ1-6	TRBD1*01	TRBD1	10	14	21	24	3	2	5
1318	7.73E-05	TGCAGTGCTAGAGATATCGGGGGGAGGAACACTGAAGCTTTCTTT	CSARDIGGRNTEAFF	TRBV20-1*01, TRBV20-1*05, TRBV20-1*07	TRBV20-1	TRBJ1-1*01	TRBJ1-1	TRBD2*01	TRBD2	13	17	23	26	3	2	5
1318	7.73E-05	TGCAGCGTTGAATCGCGGCAGGGTGGGGATAATGGCTACACCTTC	CSVESRQGGDNGYTF	TRBV29-1*01	TRBV29-1	TRBJ1-2*01	TRBJ1-2	TRBD1*01	TRBD1	11	18	22	31	6	8	14
1318	7.73E-05	TGCAGTGCTAGAGAAACTCATGACTGGTACGAGCAGTACTTC	CSARETHDWYEQYF	TRBV20-1*01, TRBV20-1*05, TRBV20-1*07	TRBV20-1	TRBJ2-7*01	TRBJ2-7	TRBD2*02, TRBD2*01	TRBD2	13	21	24	27	7	2	9
1317	7.73E-05	TGTGCCAGCAGTGTAGGGGGAGGGGCCCATTCACTACGAGCAGTACTTC	CASSVGGG~PIHYEQYF	TRBV25-1*01	TRBV25-1	TRBJ2-7*01	TRBJ2-7	TRBD2*02	TRBD2	12	17	23	33	4	9	13
1317	7.73E-05	TGCAGTGCTAGCGCCGACAGAGCCGTATCAGCCCCAGCATTTT	CSASADR~PYQPQHF	TRBV20-1*01, TRBV20-1*04, TRBV20-1*05, TRBV20-1*07	TRBV20-1	TRBJ1-5*01	TRBJ1-5	TRBD1*01	TRBD1	10	15	19	26	4	6	10
1317	7.73E-05	TGTGCCACCAGCAGAGGCCGGGACAGTTATGGCTACACCTTC	CATSRGRDSYGYTF	TRBV15*02	TRBV15	TRBJ1-2*01	TRBJ1-2	TRBD1*01	TRBD1	11	19	25	27	7	1	8
1317	7.73E-05	TGTGCCAGCAAACCGGGACAGGGGTTCCCTGAGCAGTTCTTC	CASKPGQGFPEQFF	TRBV2*01, TRBV2*02, TRBV2*03	TRBV2	TRBJ2-1*01	TRBJ2-1	TRBD1*01	TRBD1	9	14	23	29	4	5	9
1317	7.73E-05	TGCAGTGCTAGGACACTAGCGGGAGATGAGCAGTTCTTC	CSARTLAGDEQFF	TRBV20-1*06, TRBV20-1*03, TRBV20-1*01, TRBV20-1*04, TRBV20-1*05, TRBV20-1*02, TRBV20-1*07	TRBV20-1	TRBJ2-1*01	TRBJ2-1	TRBD2*02	TRBD2	10	14	24	25	3	0	3
1316	7.72E-05	TGTGCCAGCAGCAATGGGCCCCTGGAGCTCCTACGAGCAGTACTTC	CASSNGPL~SSYEQYF	TRBV5-5*01, TRBV5-5*02, TRBV5-5*03	TRBV5-5	TRBJ2-7*01	TRBJ2-7	TRBD1*01	TRBD1	11	18	23	27	6	3	9
1316	7.72E-05	TGCAGTGCTGGGGGGACAGGGGGCTACGAGCAGTACTTC	CSAGGTGGYEQYF	TRBV20-1*01, TRBV20-1*04, TRBV20-1*05, TRBV20-1*07	TRBV20-1	TRBJ2-7*01	TRBJ2-7	TRBD1*01	TRBD1	8	12	22	23	3	0	3
1315	7.71E-05	TGTGCCAGCAGCTTCTTAAGTGGGGACCTCCGAAACAATGAGCAGTTCTTC	CASSFLSGDLRNNEQFF	TRBV7-6*01, TRBV7-6*02	TRBV7-6	TRBJ2-1*01	TRBJ2-1	TRBD1*01, TRBD2*02, TRBD2*01	TRBD1, TRBD2	13	22	26	34	8	7	15
1315	7.71E-05	TGTGCCAGCAGCCCTACCACCGGGACAGGGGGGTCACCCCTCCACTTT	CASSPTTGTGGSPLHF	TRBV7-2*04, TRBV7-2*01	TRBV7-2	TRBJ1-6*01	TRBJ1-6	TRBD1*01	TRBD1	11	21	31	33	9	1	10
1315	7.71E-05	TGTGCCATCAGTGACACAGATACTAACTATGGCTACACCTTC	CAISDTDTNYGYTF	TRBV10-3*01, TRBV10-3*02	TRBV10-3	TRBJ1-2*01	TRBJ1-2	TRBD1*01	TRBD1	13	15	18	22	1	3	4
1315	7.71E-05	TGTGCCAGCAGCTTAGCGCAAGATTACGAGCAGTACTTC	CASSLAQDYEQYF	TRBV7-8*01	TRBV7-8	TRBJ2-7*01	TRBJ2-7	TRBD2*02	TRBD2	16	-1	-1	24	-1	-1	7
1314	7.71E-05	TGTGCCAGCAGTGAATGGGGGACAGGTTTTAGCTCCTATAATTCACCCCTCCACTTT	CASSEWGTGFSSYNSPLHF	TRBV25-1*01	TRBV25-1	TRBJ1-6*01	TRBJ1-6	TRBD1*01	TRBD1	15	18	25	32	2	6	8
1314	7.71E-05	TGTGCCAGCAGACCAAAGGGACTAGCGGGACCGAAGATTTTCTTC	CASRPKGLAGPKIFF	TRBV7-2*04, TRBV7-2*01	TRBV7-2	TRBJ2-1*01	TRBJ2-1	TRBD2*02	TRBD2	10	17	29	39	6	9	15
1314	7.71E-05	TGCAGTGCTGGGGTAGGTAGCGGGACCTACGAGCAGTACTTC	CSAGVGSGTYEQYF	TRBV20-1*01, TRBV20-1*04, TRBV20-1*05, TRBV20-1*07	TRBV20-1	TRBJ2-7*01	TRBJ2-7	TRBD2*02	TRBD2	8	17	24	25	8	0	8
1313	7.70E-05	TGTGCCAGCAGCTTATTCAACTCCTACGAGCAGTACTTC	CASSLFNSYEQYF	TRBV5-6*01	TRBV5-6	TRBJ2-7*01	TRBJ2-7	TRBD2*02	TRBD2	13	-1	-1	20	-1	-1	6
1313	7.70E-05	TGCAGTGCGGCTGATTGGGATACGCAGTATTTT	CSAADWDTQYF	TRBV20-1*06, TRBV20-1*03, TRBV20-1*01, TRBV20-1*04, TRBV20-1*05, TRBV20-1*02, TRBV20-1*07	TRBV20-1	TRBJ2-3*01	TRBJ2-3	TRBD1*01, TRBD2*02, TRBD2*01	TRBD1, TRBD2	7	8	10	18	0	7	7
1312	7.70E-05	TGTGCCATCAGTGACTCGAGACAGGTGGTAAACGAGCAGTACTTC	CAISDSRQVVNEQYF	TRBV10-3*01, TRBV10-3*02	TRBV10-3	TRBJ2-7*01	TRBJ2-7	TRBD1*01	TRBD1	13	19	24	31	5	6	11
1311	7.69E-05	TGTGCCACCAGCAGACCGACGGGAAGTGGGGAGGTCTACGAGCAGTACTTC	CATSRPTGSGEVYEQYF	TRBV15*02	TRBV15	TRBJ2-7*01	TRBJ2-7	TRBD2*02	TRBD2	11	28	33	35	16	1	17
1311	7.69E-05	TGCAGTGCTAGAGATCGTCTAGCGGGATACTACGAGCAGTACTTC	CSARDRLAGYYEQYF	TRBV20-1*01, TRBV20-1*05, TRBV20-1*07	TRBV20-1	TRBJ2-7*01	TRBJ2-7	TRBD2*02	TRBD2	13	18	26	29	4	2	6
1311	7.69E-05	TGCAGTGCTACTTCTAGCGAAAGCTCCTACGAGCAGTACTTC	CSATSSESSYEQYF	TRBV20-1*01, TRBV20-1*04, TRBV20-1*05, TRBV20-1*07	TRBV20-1	TRBJ2-7*01	TRBJ2-7	TRBD2*02, TRBD2*01	TRBD2	9	13	18	23	3	4	7
1311	7.69E-05	TGCAGTGCTACTAGCGGTAGCACAGATACGCAGTATTTT	CSATSGSTDTQYF	TRBV20-1*01, TRBV20-1*04, TRBV20-1*05, TRBV20-1*07	TRBV20-1	TRBJ2-3*01	TRBJ2-3	TRBD2*02, TRBD2*01	TRBD2	9	10	16	18	0	1	1
1310	7.68E-05	TGCAGCGTTGAAAGAGGGACGCAGGGGAACTATGGCTACACCTTC	CSVERGTQGNYGYTF	TRBV29-1*01	TRBV29-1	TRBJ1-2*01	TRBJ1-2	TRBD1*01	TRBD1	11	21	26	27	9	0	9
1310	7.68E-05	TGTGCCATCAGTTCGACTAGCGGGAGCAATGAGCAGTTCTTC	CAISSTSGSNEQFF	TRBV10-3*01, TRBV10-3*02	TRBV10-3	TRBJ2-1*01	TRBJ2-1	TRBD2*02	TRBD2	11	14	25	26	2	0	2
1310	7.68E-05	TGTGCCAGCAGCGCAGGGGACGAGCAGTACTTC	CASSAGDEQYF	TRBV2*01, TRBV2*03	TRBV2	TRBJ2-7*01	TRBJ2-7	TRBD1*01	TRBD1	10	13	18	19	2	0	2
1310	7.68E-05	TGCAGTGCTAGAGAGGAATACGAGCAGTACTTC	CSAREEYEQYF	TRBV20-1*01, TRBV20-1*05, TRBV20-1*07	TRBV20-1	TRBJ2-7*01	TRBJ2-7	TRBD1*01, TRBD2*02, TRBD2*01	TRBD1, TRBD2	13	14	16	18	0	1	1
1309	7.68E-05	TGTGCCAGCATTTCCAGCGGGAGGCAGAGGCGACCCAGTACTTC	CASISSG~AEATQYF	TRBV7-3*05, TRBV7-3*01	TRBV7-3	TRBJ2-5*01	TRBJ2-5	TRBD2*02	TRBD2	9	15	23	31	5	7	12
1309	7.68E-05	TGCAGTGCAAAGAGGGGGCCTGGCTATGGCTACACCTTC	CSAKRGPGYGYTF	TRBV20-1*06, TRBV20-1*03, TRBV20-1*01, TRBV20-1*04, TRBV20-1*05, TRBV20-1*02, TRBV20-1*07	TRBV20-1	TRBJ1-2*01	TRBJ1-2	TRBD1*01	TRBD1	7	12	18	23	4	4	8
1309	7.68E-05	TGCAGCGTTGTGGCGGACTCGGCCCAGCATTTT	CSVVADSAQHF	TRBV29-1*01	TRBV29-1	TRBJ1-5*01	TRBJ1-5	TRBD2*02, TRBD2*01	TRBD2	9	14	18	22	4	3	7
1308	7.67E-05	TGCAGTGCTAGTGACAGGCGGAGCTCCTACGAGCAGTACTTC	CSASDRRSSYEQYF	TRBV20-1*01, TRBV20-1*04, TRBV20-1*05, TRBV20-1*07	TRBV20-1	TRBJ2-7*01	TRBJ2-7	TRBD1*01	TRBD1	11	12	17	23	0	5	5
1308	7.67E-05	TGCAGTGCTAGCGGCGTGGCGCGAGAGCAGTTCTTC	CSASGVAREQFF	TRBV20-1*01, TRBV20-1*04, TRBV20-1*05, TRBV20-1*07	TRBV20-1	TRBJ2-1*01	TRBJ2-1	TRBD1*01, TRBD2*02, TRBD2*01	TRBD1, TRBD2	10	17	19	24	6	4	10
1307	7.67E-05	TGCAGTGCTAGTCGCCGGGAGGCCCCGATCTACGAGCAGTACTTC	CSASRREAPIYEQYF	TRBV20-1*01, TRBV20-1*04, TRBV20-1*05, TRBV20-1*07	TRBV20-1	TRBJ2-7*01	TRBJ2-7	TRBD2*02	TRBD2	11	15	21	29	3	7	10
1306	7.66E-05	TGCAGTGCTAGTCGACAGGGACTCTCCTACGAGCAGTACTTC	CSASRQGLSYEQYF	TRBV20-1*01, TRBV20-1*04, TRBV20-1*05, TRBV20-1*07	TRBV20-1	TRBJ2-7*01	TRBJ2-7	TRBD1*01	TRBD1	11	13	19	23	1	3	4
1306	7.66E-05	TGTGCCACTCAAGCGGGAGGGGTAGAGACCCAGTACTTC	CATQAGGVETQYF	TRBV15*02	TRBV15	TRBJ2-5*01	TRBJ2-5	TRBD2*02	TRBD2	7	11	20	23	3	2	5
1305	7.66E-05	TGTGCCAGCAGCTCGGGTTTTATGCGTGGTGAAGCTTTCTTT	CASSSGFMRGEAFF	TRBV7-9*03, TRBV7-9*01, TRBV7-9*04, TRBV7-9*02	TRBV7-9	TRBJ1-1*01	TRBJ1-1	TRBD1*01, TRBD2*02, TRBD2*01	TRBD1, TRBD2	13	14	16	29	0	12	12
1305	7.66E-05	TGCAGTGCTAGAGTGTTGGTTATAACAGATACGCAGTATTTT	CSARVLVITDTQYF	TRBV20-1*01, TRBV20-1*04, TRBV20-1*05, TRBV20-1*07	TRBV20-1	TRBJ2-3*01	TRBJ2-3	TRBD1*01	TRBD1	12	13	15	24	0	8	8
1305	7.66E-05	TGTGCCAGCAGTGAGACAGGGAGGTATGGCTACACCTTC	CASSETGRYGYTF	TRBV2*01, TRBV2*02, TRBV2*03	TRBV2	TRBJ1-2*01	TRBJ1-2	TRBD1*01	TRBD1	13	14	20	24	0	3	3
1304	7.65E-05	TGCAGTGCTAGCCTAAGGGACAGGGTTGGATACGCAGTATTTT	CSASLRD~GLDTQYF	TRBV20-1*06, TRBV20-1*03, TRBV20-1*01, TRBV20-1*04, TRBV20-1*05, TRBV20-1*02, TRBV20-1*07	TRBV20-1	TRBJ2-3*01	TRBJ2-3	TRBD1*01	TRBD1	10	16	24	28	5	3	8
1304	7.65E-05	TGTGCCATCAGTGAGGGGCCTTCCTTCTATGGCTACACCTTC	CAISEGPSFYGYTF	TRBV10-3*01, TRBV10-3*02	TRBV10-3	TRBJ1-2*01	TRBJ1-2	TRBD1*01	TRBD1	14	15	18	26	0	7	7
1304	7.65E-05	TGTGCCAGCAGCGTACAGGACTATGGCTACACCTTC	CASSVQDYGYTF	TRBV7-9*03, TRBV7-9*01, TRBV7-9*04, TRBV7-9*02	TRBV7-9	TRBJ1-2*01	TRBJ1-2	TRBD1*01	TRBD1	11	14	18	19	2	0	2
1303	7.64E-05	TGCAGTGCTCGTCGGGGAGCGGGAGGCTCCTACGAGCAGTACTTC	CSARRGAGGSYEQYF	TRBV20-1*06, TRBV20-1*03, TRBV20-1*01, TRBV20-1*04, TRBV20-1*05, TRBV20-1*02, TRBV20-1*07	TRBV20-1	TRBJ2-7*01	TRBJ2-7	TRBD2*02	TRBD2	8	17	25	26	8	0	8
1303	7.64E-05	TGCAGTGCTGCCGCGGGTCAGATTAGCCGCAATGAGCAGTTCTTC	CSAAAGQISRNEQFF	TRBV20-1*06, TRBV20-1*03, TRBV20-1*01, TRBV20-1*04, TRBV20-1*05, TRBV20-1*02, TRBV20-1*07	TRBV20-1	TRBJ2-1*01	TRBJ2-1	TRBD2*02, TRBD2*01	TRBD2	8	12	16	29	3	12	15
1303	7.64E-05	TGCAGTGCTAGAGATTCCGGGAGGATAAGCTGGGAGCAGTACTTC	CSARDSGRISWEQYF	TRBV20-1*01, TRBV20-1*05, TRBV20-1*07	TRBV20-1	TRBJ2-7*01	TRBJ2-7	TRBD2*02	TRBD2	13	17	23	33	3	9	12
1303	7.64E-05	TGTGCCAGCAGACGTCCGACAGGGGATTCACCCCTCCACTTT	CASRRPTGDSPLHF	TRBV7-9*03, TRBV7-9*01, TRBV7-9*04, TRBV7-9*02	TRBV7-9	TRBJ1-6*01	TRBJ1-6	TRBD1*01	TRBD1	10	17	24	25	6	0	6
1303	7.64E-05	TGTGCCATCAGTGAGACAGGAAACGGCTACACCTTC	CAISETGNGYTF	TRBV10-3*01, TRBV10-3*02	TRBV10-3	TRBJ1-2*01	TRBJ1-2	TRBD1*01	TRBD1	14	15	19	24	0	4	4
1302	7.64E-05	TGCAGCGTTGTACAGGGCTCCTACGAGCAGTACTTC	CSVVQGSYEQYF	TRBV29-1*01	TRBV29-1	TRBJ2-7*01	TRBJ2-7	TRBD1*01	TRBD1	9	11	16	17	1	0	1
1301	7.63E-05	TGTGCCAGCAGCCGCGAGTGGGCTAGCGGGAGTTACGAGCAGTACTTC	CASSREWASGSYEQYF	TRBV7-9*03, TRBV7-9*01, TRBV7-9*04, TRBV7-9*02	TRBV7-9	TRBJ2-7*01	TRBJ2-7	TRBD2*02	TRBD2	11	22	31	33	10	1	11
1301	7.63E-05	TGTGCCAGCAGCCCGCCGGGACAGGGGTTTATGGCTACACCTTC	CASSPPG~GVYGYTF	TRBV4-2*01	TRBV4-2	TRBJ1-2*01	TRBJ1-2	TRBD1*01	TRBD1	12	17	26	29	4	2	6
1301	7.63E-05	TGTGCCAGCAGCCAAAAACGACGTAATTCACCCCTCCACTTT	CASSQKRRNSPLHF	TRBV7-2*04, TRBV7-2*01	TRBV7-2	TRBJ1-6*01	TRBJ1-6	TRBD1*01, TRBD2*02, TRBD2*01	TRBD1, TRBD2	11	19	21	23	7	1	8
1301	7.63E-05	TGCGCCAGCAGTTTTAGCGGGAGTGGCTACGAGCAGTACTTC	CASSFSGSGYEQYF	TRBV5-1*01	TRBV5-1	TRBJ2-7*01	TRBJ2-7	TRBD2*02	TRBD2	10	14	22	26	3	3	6
1301	7.63E-05	TGCAGCGTTGTTTGGCAGTCGAACTATGGCTACACCTTC	CSVVWQSNYGYTF	TRBV29-1*01	TRBV29-1	TRBJ1-2*01	TRBJ1-2	TRBD2*02, TRBD2*01	TRBD2	9	16	19	21	6	1	7
1301	7.63E-05	TGCAGTGCTCGCGGACAGTTCTACGAGCAGTACTTC	CSARGQFYEQYF	TRBV20-1*01, TRBV20-1*04, TRBV20-1*05, TRBV20-1*07	TRBV20-1	TRBJ2-7*01	TRBJ2-7	TRBD1*01	TRBD1	8	12	17	20	3	2	5
1300	7.63E-05	TGCAGTGCCACTACCGGTGAAGCCCCACCGCTACGAGCAGTACTTC	CSATTGEA~HRYEQYF	TRBV20-1*01, TRBV20-1*04, TRBV20-1*05, TRBV20-1*07	TRBV20-1	TRBJ2-7*01	TRBJ2-7	TRBD1*01	TRBD1	7	21	25	30	13	4	17
1300	7.63E-05	TGCAGTGCGAACACAGGAAGTTCTAGCACAGATACGCAGTATTTT	CSANTGSSSTDTQYF	TRBV20-1*06, TRBV20-1*03, TRBV20-1*01, TRBV20-1*04, TRBV20-1*05, TRBV20-1*02, TRBV20-1*07	TRBV20-1	TRBJ2-3*01	TRBJ2-3	TRBD1*01	TRBD1	7	12	16	24	4	7	11
1300	7.63E-05	TGCAGTGCCGAAGTAGCGGGAGTGACCTACGAGCAGTACTTC	CSAEVAGVTYEQYF	TRBV20-1*06, TRBV20-1*03, TRBV20-1*01, TRBV20-1*04, TRBV20-1*05, TRBV20-1*02, TRBV20-1*07	TRBV20-1	TRBJ2-7*01	TRBJ2-7	TRBD2*02	TRBD2	7	13	21	25	5	3	8
1300	7.63E-05	TGTGCCACCAGTGATCCCCGGGTAGGGGAGCAGTACTTC	CATSDPRVGEQYF	TRBV24-1*01	TRBV24-1	TRBJ2-7*01	TRBJ2-7	TRBD2*01	TRBD2	14	15	19	27	0	7	7
1300	7.63E-05	TGCGCCACCCAAGCTCCTACGAGCAGTACTTC	CATQA~YEQYF	TRBV10-1*02, TRBV10-1*01	TRBV10-1	TRBJ2-7*01	TRBJ2-7	TRBD1*01, TRBD2*02, TRBD2*01	TRBD1, TRBD2	6	7	9	13	0	3	3
1299	7.62E-05	TGTGCCAGCAGTGAATACGACCTTACTAGCGGGACTAGCACAGATACGCAGTATTTT	CASSEYDLTSGTSTDTQYF	TRBV25-1*01	TRBV25-1	TRBJ2-3*01	TRBJ2-3	TRBD2*02	TRBD2	16	24	33	36	7	2	9
1299	7.62E-05	TGTGCCATCAGCCACGACAGGGCCTACGAGCAGTACTTC	CAISHDRAYEQYF	TRBV10-3*01, TRBV10-3*02	TRBV10-3	TRBJ2-7*01	TRBJ2-7	TRBD1*01	TRBD1	10	15	21	22	4	0	4
1299	7.62E-05	TGTGCCAGCAGAATGACAGGGGATTCACCCCTCCACTTT	CASRMTGDSPLHF	TRBV6-4*02, TRBV6-4*01	TRBV6-4	TRBJ1-6*01	TRBJ1-6	TRBD1*01	TRBD1	10	14	21	22	3	0	3
1299	7.62E-05	TGCAGCGGGATATCGGCCAGTGTTTATGGCTACACCTTC	CSGISASVYGYTF	TRBV29-1*01, TRBV29-1*03	TRBV29-1	TRBJ1-2*01	TRBJ1-2	TRBD1*01, TRBD2*02, TRBD2*01	TRBD1, TRBD2	6	17	19	24	10	4	14
1298	7.61E-05	TGCGCCAGCAGTGAAAGGACAGGGGGCATGCTATGGCTACACCTTC	CASSERTG~ACYGYTF	TRBV10-2*01	TRBV10-2	TRBJ1-2*01	TRBJ1-2	TRBD1*01	TRBD1	13	16	26	30	2	3	5
1298	7.61E-05	TGTGCCACCAGCACAAGGGAGGCGGGGGCGGAAGGCTACACCTTC	CATSTREAGAEGYTF	TRBV15*02	TRBV15	TRBJ1-2*01	TRBJ1-2	TRBD2*01	TRBD2	11	21	27	33	9	5	14
1298	7.61E-05	TGTGCCAGTAGTATCCAAGATCATTCACCCCTCCACTTT	CASSIQDHSPLHF	TRBV19*01, TRBV19*02	TRBV19	TRBJ1-6*01	TRBJ1-6	TRBD2*02, TRBD2*01	TRBD2	13	-1	-1	22	-1	-1	8
1297	7.61E-05	TGTGCCAGCAGCTTTAGGGGGGGGACAGGAAGGCTCCTCTACGAGCAGTACTTC	CASSFRGGTGRLLYEQYF	TRBV7-8*01, TRBV7-8*03	TRBV7-8	TRBJ2-7*01	TRBJ2-7	TRBD1*01	TRBD1	13	21	28	38	7	9	16
1297	7.61E-05	TGTGCCAGCAGTGACACATCGACGGCTGCTAGGCGGATTGAAGCTTTCTTT	CASSDTSTAARRIEAFF	TRBV25-1*01	TRBV25-1	TRBJ1-1*01	TRBJ1-1	TRBD2*02, TRBD2*01	TRBD2	13	27	31	38	13	6	19
1296	7.60E-05	TGCAGTGCTAGTAGTCTAGCGGGAGGACCTCCTTACGAGCAGTACTTC	CSASSLAGGPPYEQYF	TRBV20-1*01, TRBV20-1*04, TRBV20-1*05, TRBV20-1*07	TRBV20-1	TRBJ2-7*01	TRBJ2-7	TRBD2*02	TRBD2	11	15	25	33	3	7	10
1296	7.60E-05	TGCGCCAGCCTGGACAGAGGAGGCTACACCTTC	CASLDRGGYTF	TRBV10-2*01	TRBV10-2	TRBJ1-2*01	TRBJ1-2	TRBD1*01	TRBD1	8	11	16	21	2	4	6
1296	7.60E-05	TGCAGCGTTAGGGACAGTCTCGAGCAGTACTTC	CSVRDSLEQYF	TRBV29-1*01, TRBV29-1*03	TRBV29-1	TRBJ2-7*01	TRBJ2-7	TRBD1*01	TRBD1	8	10	16	20	1	3	4
1295	7.60E-05	TGTGCCAGCAGTGAACTTCGACGGACTAGCGGGAGCACAGATACGCAGTATTTT	CASSELRRTSGSTDTQYF	TRBV25-1*01	TRBV25-1	TRBJ2-3*01	TRBJ2-3	TRBD2*02, TRBD2*01	TRBD2	14	22	32	33	7	0	7
1295	7.60E-05	TGCAGTGCTAGGCCCGAATAGGACACTAGCGGTGCCTTTACGAGCAGTACTTC	CSARPE*DT~RCLYEQYF	TRBV20-1*06, TRBV20-1*03, TRBV20-1*01, TRBV20-1*04, TRBV20-1*05, TRBV20-1*02, TRBV20-1*07	TRBV20-1	TRBJ2-7*01	TRBJ2-7	TRBD2*02, TRBD2*01	TRBD2	10	24	31	38	13	6	19
1295	7.60E-05	TGTGCCACCAGTGATTTGAAGTTTCCGGGAGGGAAAATGAGCAGTTCTTC	CATSDLKF~GRENEQFF	TRBV24-1*01	TRBV24-1	TRBJ2-1*01	TRBJ2-1	TRBD2*02	TRBD2	17	25	32	35	7	2	9
1295	7.60E-05	TGCAGTGCTCTAAAGACAGGTTCGAACTATGGCTACACCTTC	CSALKTGSNYGYTF	TRBV20-1*06, TRBV20-1*03, TRBV20-1*01, TRBV20-1*04, TRBV20-1*05, TRBV20-1*02, TRBV20-1*07	TRBV20-1	TRBJ1-2*01	TRBJ1-2	TRBD1*01	TRBD1	8	14	19	24	5	4	9
1295	7.60E-05	TGCAGCCCCAGGACAGGGGCGGGATATGGCTACACCTTC	CSPRTGAGYGYTF	TRBV20-1*06, TRBV20-1*03, TRBV20-1*01, TRBV20-1*04, TRBV20-1*05, TRBV20-1*02, TRBV20-1*07	TRBV20-1	TRBJ1-2*01	TRBJ1-2	TRBD1*01	TRBD1	4	10	18	24	5	5	10
1295	7.60E-05	TGTGCCAGCAGTCTAGCGCGGGAGCAGTACTTC	CASSLAREQYF	TRBV2*01, TRBV2*02, TRBV2*03	TRBV2	TRBJ2-7*01, TRBJ2-5*01	TRBJ2-7, TRBJ2-5	TRBD2*02	TRBD2	11	17	23	24	5	0	5
1294	7.59E-05	TGCAGTGCTAGAGGGGGAGACAGGTTCAGCTCCTACGAGCAGTACTTC	CSARGGDRFSSYEQYF	TRBV20-1*01, TRBV20-1*04, TRBV20-1*05, TRBV20-1*07	TRBV20-1	TRBJ2-7*01	TRBJ2-7	TRBD1*01	TRBD1	12	18	23	29	5	5	10
1294	7.59E-05	TGTGCCATCACGGCGGGAGCTCCGAACACCGGGGAGCTGTTTTTT	CAITAGAPNTGELFF	TRBV10-3*01, TRBV10-3*02	TRBV10-3	TRBJ2-2*01	TRBJ2-2	TRBD2*02	TRBD2	9	12	18	22	2	3	5
1294	7.59E-05	TGTGCCACCAGCAGAGATAAAGGCGGGTACGAGCAGTACTTC	CATSRDKGGYEQYF	TRBV15*02	TRBV15	TRBJ2-7*01	TRBJ2-7	TRBD2*02, TRBD2*01	TRBD2	11	22	26	27	10	0	10
1294	7.59E-05	TGCAGTGCTAGAGCCCGGTACGGGCACGAGCAGTACTTC	CSARARYGHEQYF	TRBV20-1*01, TRBV20-1*04, TRBV20-1*05, TRBV20-1*07	TRBV20-1	TRBJ2-7*01	TRBJ2-7	TRBD1*01, TRBD2*02, TRBD2*01	TRBD1, TRBD2	12	21	24	25	8	0	8
1293	7.59E-05	TGCAGTGCTAGTTATCGGGCAGGGGGCCTTCTAACTATGGCTACACCTTC	CSASYRAG~PSNYGYTF	TRBV20-1*01, TRBV20-1*04, TRBV20-1*05, TRBV20-1*07	TRBV20-1	TRBJ1-2*01	TRBJ1-2	TRBD1*01	TRBD1	11	19	26	30	7	3	10
1293	7.59E-05	TGTGCCAGCAGCCGGGACGGACTTAACTATGGCTACACCTTC	CASSRDGLNYGYTF	TRBV6-6*04	TRBV6-6	TRBJ1-2*01	TRBJ1-2	TRBD1*01, TRBD2*02, TRBD2*01	TRBD1, TRBD2	10	13	17	23	2	5	7
1293	7.59E-05	TGCAGTGCTGAAGGACAAACACAAGGCTACGAGCAGTACTTC	CSAEGQTQGYEQYF	TRBV20-1*06, TRBV20-1*03, TRBV20-1*01, TRBV20-1*04, TRBV20-1*05, TRBV20-1*02, TRBV20-1*07	TRBV20-1	TRBJ2-7*01	TRBJ2-7	TRBD1*01	TRBD1	8	12	16	26	3	9	12
1293	7.59E-05	TGCAGCGTTGAAGATTTAGGGAAGGGTGGCTACACCTTC	CSVEDLGKGGYTF	TRBV29-1*01	TRBV29-1	TRBJ1-2*01	TRBJ1-2	TRBD1*01, TRBD2*02, TRBD2*01	TRBD1, TRBD2	13	18	21	26	4	4	8
1292	7.58E-05	TGCAGTGCTAGAGATCTTAGGCAGGGTAGGCCTTACGAGCAGTACTTC	CSARDLRQGRPYEQYF	TRBV20-1*01, TRBV20-1*05, TRBV20-1*07	TRBV20-1	TRBJ2-7*01	TRBJ2-7	TRBD1*01	TRBD1	13	21	25	33	7	7	14
1292	7.58E-05	TGCAGTGCTAGAGATGCGGCTAGCGGTCGCTACGAGCAGTACTTC	CSARDAASGRYEQYF	TRBV20-1*01, TRBV20-1*05, TRBV20-1*07	TRBV20-1	TRBJ2-7*01	TRBJ2-7	TRBD2*02, TRBD2*01	TRBD2	13	19	25	29	5	3	8
1292	7.58E-05	TGCGCCAGCAGTGTGGACCGGATCGTCTATGGCTACACCTTC	CASSVDRIVYGYTF	TRBV10-2*01	TRBV10-2	TRBJ1-2*01	TRBJ1-2	TRBD1*01, TRBD2*02, TRBD2*01	TRBD1, TRBD2	12	14	17	26	1	8	9
1292	7.58E-05	TGTGCCAGCATGCAGGACAGGGGCTATGGCTACACCTTC	CASMQDRGYGYTF	TRBV2*01, TRBV2*02, TRBV2*03	TRBV2	TRBJ1-2*01	TRBJ1-2	TRBD1*01	TRBD1	9	14	22	23	4	0	4
1292	7.58E-05	TGCAGTGCTAGCGGGAGACTCACGAGCAGTACTTC	CSASGR~HEQYF	TRBV20-1*01, TRBV20-1*04, TRBV20-1*05, TRBV20-1*07	TRBV20-1	TRBJ2-7*01	TRBJ2-7	TRBD2*02	TRBD2	10	11	16	21	0	4	4
1291	7.57E-05	TGCAGTGCTAGGGGGACTAGCGGGAGGGTACCCGAGCAGTACTTC	CSARGTSGRVPEQYF	TRBV20-1*01, TRBV20-1*04, TRBV20-1*05, TRBV20-1*07	TRBV20-1	TRBJ2-7*01	TRBJ2-7	TRBD2*02	TRBD2	10	12	27	32	1	4	5
1291	7.57E-05	TGCAGTGCTAGAAACTCAGGGGTCTATAATTCACCCCTCCACTTT	CSARNSGVYNSPLHF	TRBV20-1*01, TRBV20-1*05, TRBV20-1*07	TRBV20-1	TRBJ1-6*01	TRBJ1-6	TRBD1*01	TRBD1	11	16	21	23	4	1	5
1291	7.57E-05	TGCAGTGACCGTGTAATTGGCAGGGCGGAACGAGCAGTACTTC	CSDRVIG~GRNEQYF	TRBV20-1*06, TRBV20-1*03, TRBV20-1*01, TRBV20-1*04, TRBV20-1*05, TRBV20-1*02, TRBV20-1*07	TRBV20-1	TRBJ2-7*01	TRBJ2-7	TRBD1*01	TRBD1	6	20	24	29	13	4	17
1291	7.57E-05	TGTGCCAGCAGTGAATCAGGGACGGAATCACCCCTCCACTTT	CASSESGTESPLHF	TRBV2*01, TRBV2*03	TRBV2	TRBJ1-6*01	TRBJ1-6	TRBD1*01, TRBD2*02, TRBD2*01	TRBD1, TRBD2	11	18	22	27	6	4	10
1291	7.57E-05	TGCAGCGGGAGACAGGGACACTCCTACGAGCAGTACTTC	CSGRQGHSYEQYF	TRBV29-1*03	TRBV29-1	TRBJ2-7*01	TRBJ2-7	TRBD1*01	TRBD1	6	10	16	20	3	3	6
1291	7.57E-05	TGCAGCATCGGGGCGCACGGCAATCAGCCCCAGCATTTT	CSIGAHGNQPQHF	TRBV20-1*06, TRBV20-1*03, TRBV20-1*01, TRBV20-1*04, TRBV20-1*05, TRBV20-1*02, TRBV20-1*07	TRBV20-1	TRBJ1-5*01	TRBJ1-5	TRBD1*01, TRBD2*01	TRBD1, TRBD2	4	9	13	19	4	5	9
1290	7.57E-05	TGCAGTGCGGACACGACAGGGAGGCCGAATAACTATGGCTACACCTTC	CSADTTGRPNNYGYTF	TRBV20-1*06, TRBV20-1*03, TRBV20-1*01, TRBV20-1*04, TRBV20-1*05, TRBV20-1*02, TRBV20-1*07	TRBV20-1	TRBJ1-2*01	TRBJ1-2	TRBD1*01	TRBD1	7	14	20	29	6	8	14
1290	7.57E-05	TGTGCCAGCAGTGGGAACTATGGCTACACCTTC	CASSGNYGYTF	TRBV25-1*01	TRBV25-1	TRBJ1-2*01	TRBJ1-2	TRBD1*01, TRBD2*02, TRBD2*01	TRBD1, TRBD2	12	-1	-1	15	-1	-1	2
1289	7.56E-05	TGTGCCACCAGTGACCGGGACTAGCGGGTACGAGCAGTACTTC	CATSDRD~SGYEQYF	TRBV24-1*01	TRBV24-1	TRBJ2-7*01	TRBJ2-7	TRBD2*02, TRBD2*01	TRBD2	13	16	27	28	2	0	2
1289	7.56E-05	TGCAGTGCTATGGCACAGGGGGTCCACGAGCAGTACTTC	CSAMAQGVHEQYF	TRBV20-1*06, TRBV20-1*03, TRBV20-1*01, TRBV20-1*04, TRBV20-1*05, TRBV20-1*02, TRBV20-1*07	TRBV20-1	TRBJ2-7*01	TRBJ2-7	TRBD1*01	TRBD1	9	14	21	25	4	3	7
1289	7.56E-05	TGCAGTGCCACCGGGACTAGTCTGTACGAGCAGTACTTC	CSATGTSLYEQYF	TRBV20-1*06, TRBV20-1*03, TRBV20-1*01, TRBV20-1*04, TRBV20-1*05, TRBV20-1*02, TRBV20-1*07	TRBV20-1	TRBJ2-7*01	TRBJ2-7	TRBD2*02, TRBD2*01	TRBD2	7	12	19	24	4	4	8
1289	7.56E-05	TGCAGTGCTCGGGGACTGTTATACGAGCAGTACTTC	CSARGLLYEQYF	TRBV20-1*01, TRBV20-1*04, TRBV20-1*05, TRBV20-1*07	TRBV20-1	TRBJ2-7*01	TRBJ2-7	TRBD2*02, TRBD2*01	TRBD2	8	11	16	21	2	4	6
1289	7.56E-05	TGCAGTGCAGGGTCGAGCAATCAGCCCCAGCATTTT	CSAGSSNQPQHF	TRBV20-1*06, TRBV20-1*03, TRBV20-1*01, TRBV20-1*04, TRBV20-1*05, TRBV20-1*02, TRBV20-1*07	TRBV20-1	TRBJ1-5*01	TRBJ1-5	TRBD1*01, TRBD2*02	TRBD1, TRBD2	7	8	11	15	0	3	3
1288	7.56E-05	TGCAGTGCTAGGCTAATCCGGGGAACGGAAGCCTACGAGCAGTACTTC	CSARLIRGTEAYEQYF	TRBV20-1*06, TRBV20-1*03, TRBV20-1*01, TRBV20-1*04, TRBV20-1*05, TRBV20-1*02, TRBV20-1*07	TRBV20-1	TRBJ2-7*01	TRBJ2-7	TRBD2*01	TRBD2	10	18	22	31	7	8	15
1288	7.56E-05	TGTGCCAGCAGCCTCACGGGGAGATACGAGCAGTACTTC	CASSLTGRYEQYF	TRBV7-6*01, TRBV7-6*02	TRBV7-6	TRBJ2-7*01	TRBJ2-7	TRBD2*02, TRBD2*01	TRBD2	10	18	22	24	7	1	8
1288	7.56E-05	TGTGCCATCAGTGAGGGCATTGGTGAGCAGTACTTC	CAISEGIGEQYF	TRBV10-3*01, TRBV10-3*02	TRBV10-3	TRBJ2-7*01	TRBJ2-7	TRBD1*01	TRBD1	14	15	17	24	0	6	6
1287	7.55E-05	TGCAGTGCTAGAAGGCCGATTTGGAGACAGGGGTTATCTAATTCACCCCTCCACTTT	CSARRPIWRQGLSNSPLHF	TRBV20-1*01, TRBV20-1*04, TRBV20-1*05, TRBV20-1*07	TRBV20-1	TRBJ1-6*01	TRBJ1-6	TRBD1*01	TRBD1	11	25	32	38	13	5	18
1287	7.55E-05	TGTGCCAGCAGCTTAGTAGGGGCAGGGGGCCTCAACACAGATACGCAGTATTTT	CASSLVGAGGLNTDTQYF	TRBV7-2*04, TRBV7-2*01	TRBV7-2	TRBJ2-3*01	TRBJ2-3	TRBD1*01	TRBD1	15	22	29	35	6	5	11
1287	7.55E-05	TGTGCCACCAGCAGAGGGACAGCCTACAATGAGCAGTTCTTC	CATSRGTAYNEQFF	TRBV15*02	TRBV15	TRBJ2-1*01	TRBJ2-1	TRBD1*01	TRBD1	11	15	21	22	3	0	3
1287	7.55E-05	TGCAGTGCCCGGGACAGGGGCCACTACGAGCAGTACTTC	CSARDRGHYEQYF	TRBV20-1*06, TRBV20-1*03, TRBV20-1*01, TRBV20-1*04, TRBV20-1*05, TRBV20-1*02, TRBV20-1*07	TRBV20-1	TRBJ2-7*01	TRBJ2-7	TRBD1*01	TRBD1	7	10	19	23	2	3	5
1287	7.55E-05	TGCAGCGTCCTATCGACAGGGTCCTACGAGCAGTACTTC	CSVLSTGSYEQYF	TRBV29-1*01, TRBV29-1*03	TRBV29-1	TRBJ2-7*01	TRBJ2-7	TRBD1*01	TRBD1	7	14	20	21	6	0	6
1286	7.54E-05	TGTGCCAGTAGTATCACCCTGGGACAGCCCTACAATGAGCAGTTCTTC	CASSITLGQPYNEQFF	TRBV19*01, TRBV19*02	TRBV19	TRBJ2-1*01	TRBJ2-1	TRBD1*01	TRBD1	13	20	26	28	6	1	7
1286	7.54E-05	TGCAGTGCTAGACCTCAGGGGCTTGGTACCTACGAGCAGTACTTC	CSARPQGLGTYEQYF	TRBV20-1*01, TRBV20-1*04, TRBV20-1*05, TRBV20-1*07	TRBV20-1	TRBJ2-7*01	TRBJ2-7	TRBD1*01	TRBD1	11	15	20	28	3	7	10
1286	7.54E-05	TGTGCCACCAGTGATTGGTCAGGGCGGAATATGGCTACACCTTC	CATSDWS~AEYGYTF	TRBV24-1*01	TRBV24-1	TRBJ1-2*01	TRBJ1-2	TRBD1*01	TRBD1	15	19	23	29	3	5	8
1286	7.54E-05	TGCAGTGCTAGAGTTGAAAGGTTCTATGGCTACACCTTC	CSARVERFYGYTF	TRBV20-1*01, TRBV20-1*04, TRBV20-1*05, TRBV20-1*07	TRBV20-1	TRBJ1-2*01	TRBJ1-2	TRBD1*01, TRBD2*02	TRBD1, TRBD2	12	18	20	23	5	2	7
1285	7.54E-05	TGTGCCACCAGTGATGACAGGCGCTGGCTGCGAGCAGTACTTC	CATSDDR~AGCEQYF	TRBV24-1*01	TRBV24-1	TRBJ2-7*01	TRBJ2-7	TRBD1*01	TRBD1	14	15	20	30	0	9	9
1285	7.54E-05	TGCAGCGTTGTCATTGGGATTTCGGGCTACACCTTC	CSVVIGISGYTF	TRBV29-1*01	TRBV29-1	TRBJ1-2*01	TRBJ1-2	TRBD1*01, TRBD2*02, TRBD2*01	TRBD1, TRBD2	9	15	18	24	5	5	10
1284	7.53E-05	TGTGCCAGCCTCACGTCCACGGGGGGTTGGGGTTTTGACTATGGCTACACCTTC	CASLTSTGGWGFDYGYTF	TRBV25-1*01	TRBV25-1	TRBJ1-2*01	TRBJ1-2	TRBD2*01	TRBD2	8	19	25	37	10	11	21
1284	7.53E-05	TGTGCCAGCAGGGTTTACACTGATAATTCACCCCTCCACTTT	CASRVYTDNSPLHF	TRBV2*01, TRBV2*02, TRBV2*03	TRBV2	TRBJ1-6*01	TRBJ1-6	TRBD1*01, TRBD2*02, TRBD2*01	TRBD1, TRBD2	10	16	18	22	5	3	8
1284	7.53E-05	TGCAGTGCTAGAGAACCGAGACTGGACTACGAGCAGTACTTC	CSAREPRLDYEQYF	TRBV20-1*01, TRBV20-1*05, TRBV20-1*07	TRBV20-1	TRBJ2-7*01	TRBJ2-7	TRBD2*02, TRBD2*01	TRBD2	13	19	22	26	5	3	8
1284	7.53E-05	TGCAGTGCCGGGTCTGGGGCGCAAATCTACGAGCAGTACTTC	CSAGSGAQIYEQYF	TRBV20-1*06, TRBV20-1*03, TRBV20-1*01, TRBV20-1*04, TRBV20-1*05, TRBV20-1*02, TRBV20-1*07	TRBV20-1	TRBJ2-7*01	TRBJ2-7	TRBD1*01	TRBD1	7	15	19	26	7	6	13
1284	7.53E-05	TGCAGCGTTGCCCCGTTCGACGGGACCTACGAGCAGTACTTC	CSVAPFDGTYEQYF	TRBV29-1*01	TRBV29-1	TRBJ2-7*01	TRBJ2-7	TRBD2*02, TRBD2*01	TRBD2	9	20	24	25	10	0	10
1284	7.53E-05	TGTGCCAGCCGGCTGGACCAGGGCAATGGCTACACCTTC	CASRLDQGNGYTF	TRBV2*01, TRBV2*02, TRBV2*03	TRBV2	TRBJ1-2*01	TRBJ1-2	TRBD1*01	TRBD1	8	18	22	25	9	2	11
1284	7.53E-05	TGCAGTGCTAGAGACTGGACGTACGTAGAGCAGTACTTC	CSARDWTYVEQYF	TRBV20-1*01, TRBV20-1*05, TRBV20-1*07	TRBV20-1	TRBJ2-7*01	TRBJ2-7	TRBD1*01, TRBD2*02, TRBD2*01	TRBD1, TRBD2	13	16	19	27	2	7	9
1284	7.53E-05	TGTGCCACCAGTGATTTCGGGAAATCAGCAGTACTTC	CATSDF~GNQQYF	TRBV24-1*01	TRBV24-1	TRBJ2-7*01	TRBJ2-7	TRBD2*02	TRBD2	16	17	21	26	0	4	4
1283	7.53E-05	TGTGCCATCAGTGAGTCGGCGCTGCCTTATAATTCACCCCTCCACTTT	CAISESALPYNSPLHF	TRBV10-3*01, TRBV10-3*02	TRBV10-3	TRBJ1-6*01	TRBJ1-6	TRBD2*02, TRBD2*01	TRBD2	16	19	22	27	2	4	6
1283	7.53E-05	TGTGCCAGCAGCTTAGAGCCTAGCTATAATTCACCCCTCCACTTT	CASSLEPSYNSPLHF	TRBV7-2*04, TRBV7-2*01	TRBV7-2	TRBJ1-6*01	TRBJ1-6	TRBD2*02, TRBD2*01	TRBD2	15	19	22	23	3	0	3
1283	7.53E-05	TGCAGTGCTAGAGAAGTAGGGGTTAGCTATGGCTACACCTTC	CSAREVGVSYGYTF	TRBV20-1*01, TRBV20-1*05, TRBV20-1*07	TRBV20-1	TRBJ1-2*01	TRBJ1-2	TRBD1*01	TRBD1	13	17	21	26	3	4	7
1283	7.53E-05	TGTGCCAGCAGCACTCGAGCAGAGGAGCAGTACTTC	CASSTRAEEQYF	TRBV9*02, TRBV9*01, TRBV9*03	TRBV9	TRBJ2-7*01	TRBJ2-7	TRBD1*01, TRBD2*02, TRBD2*01	TRBD1, TRBD2	11	19	21	24	7	2	9
1283	7.53E-05	TGCAGCGTGGGGACAGGGTTCGATGGCTACACCTTC	CSVGTGFDGYTF	TRBV29-1*01	TRBV29-1	TRBJ1-2*01	TRBJ1-2	TRBD1*01	TRBD1	7	9	17	22	1	4	5
1282	7.52E-05	TGTGCCAGCAGCCAAGAGGAGGCTAGCGGGTCCTACGAGCAGTACTTC	CASSQEEASGSYEQYF	TRBV4-2*01	TRBV4-2	TRBJ2-7*01	TRBJ2-7	TRBD2*02, TRBD2*01	TRBD2	11	22	29	30	10	0	10
1282	7.52E-05	TGTGCCAGCACGGGACTAGCGGGGAGCTCCTACGAGCAGTACTTC	CASTGLAGSSYEQYF	TRBV6-1*01	TRBV6-1	TRBJ2-7*01	TRBJ2-7	TRBD2*01	TRBD2	9	11	23	26	1	2	3
1282	7.52E-05	TGTGCCAGCAGACAGGGGGACAGGGAGTTTCACCCCTCCACTTT	CASRQGD~GVSPLHF	TRBV7-3*05, TRBV7-3*01	TRBV7-3	TRBJ1-6*01	TRBJ1-6	TRBD1*01	TRBD1	10	16	24	28	5	3	8
1282	7.52E-05	TGCAGCGTTGAGACGAGCGGGAGTGGTTGGATGAGCAGTTCTTC	CSVETSG~WLDEQFF	TRBV29-1*01	TRBV29-1	TRBJ2-1*01	TRBJ2-1	TRBD2*02	TRBD2	10	15	22	30	4	7	11
1281	7.51E-05	TGCAGTGCTAGAGATTACCGACAGATTAGGTACGAGCAGTACTTC	CSARDYRQIRYEQYF	TRBV20-1*01, TRBV20-1*05, TRBV20-1*07	TRBV20-1	TRBJ2-7*01	TRBJ2-7	TRBD1*01	TRBD1	13	19	23	30	5	6	11
1281	7.51E-05	TGTGCCACCAGCAGAGATAACGAGGGCGGCTACACCTTC	CATSRDNEGGYTF	TRBV15*02	TRBV15	TRBJ1-2*01	TRBJ1-2	TRBD2*02	TRBD2	11	21	25	27	9	1	10
1281	7.51E-05	TGTGCCAGCAGTGTGGCTAGCGGCTACGAGCAGTACTTC	CASSVASGYEQYF	TRBV2*01, TRBV2*02, TRBV2*03	TRBV2	TRBJ2-7*01	TRBJ2-7	TRBD2*02, TRBD2*01	TRBD2	12	16	22	23	3	0	3
1281	7.51E-05	TGCAGCGTCTGGCAGGGGAGTGGCTACACCTTC	CSVWQGSGYTF	TRBV29-1*01, TRBV29-1*03	TRBV29-1	TRBJ1-2*01	TRBJ1-2	TRBD1*01	TRBD1	7	12	17	20	4	2	6
1281	7.51E-05	TGCAGCGTTAGTTCCACGAGCAGTACTTC	CSVSS~EQYF	TRBV29-1*01, TRBV29-1*03	TRBV29-1	TRBJ2-7*01	TRBJ2-7	TRBD1*01, TRBD2*02, TRBD2*01	TRBD1, TRBD2	8	12	14	15	3	0	3
1280	7.51E-05	TGTGCCACCAGTGATCACACACCAAGAGACAGGGCATGGACCGGGGAGCTGTTTTTT	CATSDHTPRDRAWTGELFF	TRBV24-1*01	TRBV24-1	TRBJ2-2*01	TRBJ2-2	TRBD1*01	TRBD1	14	27	33	39	12	5	17
1280	7.51E-05	TGCAGTGCTACTCGCCCAACCGGGACTAGTGCGGCTTACGAGCAGTACTTC	CSATRPTGTSAAYEQYF	TRBV20-1*01, TRBV20-1*04, TRBV20-1*05, TRBV20-1*07	TRBV20-1	TRBJ2-7*01	TRBJ2-7	TRBD2*02, TRBD2*01	TRBD2	9	21	28	36	11	7	18
1280	7.51E-05	TGTGCCATCAGTGACGACCGAATTCGGGCTCGAGCAGTACTTC	CAISDDR~FGLEQYF	TRBV10-3*01, TRBV10-3*02	TRBV10-3	TRBJ2-7*01	TRBJ2-7	TRBD1*01, TRBD2*02, TRBD2*01	TRBD1, TRBD2	13	25	28	30	11	1	12
1280	7.51E-05	TGTGCCATCAGTGAGTGGGGAAATCAGCCCCAGCATTTT	CAISEWGNQPQHF	TRBV10-3*01, TRBV10-3*02	TRBV10-3	TRBJ1-5*01	TRBJ1-5	TRBD1*01, TRBD2*02, TRBD2*01	TRBD1, TRBD2	15	17	20	21	1	0	1
1280	7.51E-05	TGTGCCAGCAGCCGGACGTATAATTCACCCCTCCACTTT	CASSRTYNSPLHF	TRBV7-6*01, TRBV7-6*02	TRBV7-6	TRBJ1-6*01	TRBJ1-6	TRBD1*01, TRBD2*02, TRBD2*01	TRBD1, TRBD2	11	13	16	18	1	1	2
1280	7.51E-05	TGCAGTGCTACAGGGATGGCGGGCTACACCTTC	CSATGMAGYTF	TRBV20-1*01, TRBV20-1*04, TRBV20-1*05, TRBV20-1*07	TRBV20-1	TRBJ1-2*01	TRBJ1-2	TRBD1*01	TRBD1	9	10	14	21	0	6	6
1279	7.50E-05	TGTGCCAGTATGGAAGGGGCATAATTCACCCCTCCACTTT	CASMEGA~NSPLHF	TRBV19*01, TRBV19*03, TRBV19*02	TRBV19	TRBJ1-6*01	TRBJ1-6	TRBD1*01	TRBD1	9	14	18	20	4	1	5
1279	7.50E-05	TGCGCCAGCAGTGAATTCACCCCTCCACTTT	CASSE~SPLHF	TRBV10-1*01	TRBV10-1	TRBJ1-6*01	TRBJ1-6			13	-1	-1	14	-1	-1	0
1278	7.50E-05	TGTGCCACCAGCAGAGATCGGGACAGTATGAACACTGAAGCTTTCTTT	CATSRDRDSMNTEAFF	TRBV15*02	TRBV15	TRBJ1-1*01	TRBJ1-1	TRBD1*01	TRBD1	11	19	25	28	7	2	9
1278	7.50E-05	TGTGCCAGCAGTGACAGTCCTGGCTAATTCACCCCTCCACTTT	CASSDSP~ANSPLHF	TRBV6-4*02, TRBV6-4*01	TRBV6-4	TRBJ1-6*01	TRBJ1-6	TRBD2*02, TRBD2*01	TRBD2	14	15	19	24	0	4	4
1278	7.50E-05	TGCAGTGCCCGCCGGCTAAAGATCTTGGATACGCAGTATTTT	CSARRLKILDTQYF	TRBV20-1*06, TRBV20-1*03, TRBV20-1*01, TRBV20-1*04, TRBV20-1*05, TRBV20-1*02, TRBV20-1*07	TRBV20-1	TRBJ2-3*01	TRBJ2-3	TRBD2*02, TRBD2*01	TRBD2	7	14	17	27	6	9	15
1277	7.49E-05	TGTGCCACCAGTGCTTCCTCTTTACAGGGGGAGGTGGGTATGGCTACACCTTC	CATSASSLQ~GGGYGYTF	TRBV24-1*01	TRBV24-1	TRBJ1-2*01	TRBJ1-2	TRBD1*01	TRBD1	12	23	30	38	10	7	17
1277	7.49E-05	TGTGCCAGCAGTGAAGCTATGGGGCGGGGCCAAGAGACCCAGTACTTC	CASSEAMGRGQETQYF	TRBV2*01, TRBV2*03	TRBV2	TRBJ2-5*01	TRBJ2-5	TRBD2*01	TRBD2	16	23	28	29	6	0	6
1277	7.49E-05	TGCAGCGTTGAAGATTGGTTAGACAGGGTGGGCTATGGCTACACCTTC	CSVEDWLDRVGYGYTF	TRBV29-1*01	TRBV29-1	TRBJ1-2*01	TRBJ1-2	TRBD1*01	TRBD1	13	21	27	32	7	4	11
1277	7.49E-05	TGCGCCAGCAGTGAGTCGGGGACAGCTAACTATGGCTACACCTTC	CASSESGTANYGYTF	TRBV10-2*01	TRBV10-2	TRBJ1-2*01	TRBJ1-2	TRBD1*01	TRBD1	16	18	24	25	1	0	1
1277	7.49E-05	TGCGCCAGCAGCCAGGGTGGGCAGGGAAGATCACCCCTCCACTTT	CASSQGGQGRSPLHF	TRBV4-1*02, TRBV4-1*01	TRBV4-1	TRBJ1-6*01	TRBJ1-6	TRBD1*01	TRBD1	11	21	25	30	9	4	13
1277	7.49E-05	TGCAGTGCTAGAGAGCCGGGTTTGAACAATTCACCCCTCCACTTT	CSAREPGLNNSPLHF	TRBV20-1*01, TRBV20-1*05, TRBV20-1*07	TRBV20-1	TRBJ1-6*01	TRBJ1-6	TRBD2*02, TRBD2*01	TRBD2	13	16	19	27	2	7	9
1277	7.49E-05	TGTGCCACCAGTGATGCCGTCTCCTACAATGAGCAGTTCTTC	CATSDAVSYNEQFF	TRBV24-1*01	TRBV24-1	TRBJ2-1*01	TRBJ2-1	TRBD1*01, TRBD2*02, TRBD2*01	TRBD1, TRBD2	14	15	17	20	0	2	2
1277	7.49E-05	TGCAGTGCTAGAGACAGGGGGCTCACGGACGGCTACACCTTC	CSARDRGLTDGYTF	TRBV20-1*01, TRBV20-1*05, TRBV20-1*07	TRBV20-1	TRBJ1-2*01	TRBJ1-2	TRBD1*01	TRBD1	13	14	21	30	0	8	8
1277	7.49E-05	TGTGCCACCCCTCCCGGGTAGGGGACTACGAGCAGTACTTC	CATPPG*~DYEQYF	TRBV24-1*01	TRBV24-1	TRBJ2-7*01	TRBJ2-7	TRBD2*02	TRBD2	8	9	15	25	0	9	9
1277	7.49E-05	TGTGCCATCGGATACAATGAGCAGTTCTTC	CAIGYNEQFF	TRBV10-3*01, TRBV10-3*02	TRBV10-3	TRBJ2-1*01	TRBJ2-1	TRBD1*01, TRBD2*02, TRBD2*01	TRBD1, TRBD2	8	9	11	12	0	0	0
1276	7.49E-05	TGCAGTGCTAGCGGGGGACTAGCGGATTTCTACGAGCAGTACTTC	CSASGGLADFYEQYF	TRBV20-1*01, TRBV20-1*04, TRBV20-1*05, TRBV20-1*07	TRBV20-1	TRBJ2-7*01	TRBJ2-7	TRBD2*02, TRBD2*01	TRBD2	10	14	24	29	3	4	7
1276	7.49E-05	TGCAGTGCTGAAAATGCGTTTCGGTCCTACGAGCAGTACTTC	CSAENAFRSYEQYF	TRBV20-1*06, TRBV20-1*03, TRBV20-1*01, TRBV20-1*04, TRBV20-1*05, TRBV20-1*02, TRBV20-1*07	TRBV20-1	TRBJ2-7*01	TRBJ2-7	TRBD2*02, TRBD2*01	TRBD2	8	21	23	24	12	0	12
1276	7.49E-05	TGTGCCATCAGCGAGGGACAGGGAAGGGGCTACACCTTC	CAISEGQGRGYTF	TRBV10-3*01, TRBV10-3*02	TRBV10-3	TRBJ1-2*01	TRBJ1-2	TRBD1*01	TRBD1	14	15	22	27	0	4	4
1275	7.48E-05	TGTGCCACCAGCAGTAGACAGGCGAGCTCCTACGAGCAGTACTTC	CATSSRQASSYEQYF	TRBV15*02	TRBV15	TRBJ2-7*01	TRBJ2-7	TRBD1*01	TRBD1	11	16	21	26	4	4	8
1275	7.48E-05	TGTGCCAGCTCCAACGAGGAGACAGGGTATGGCTACACCTTC	CASSNEETGYGYTF	TRBV2*01, TRBV2*02, TRBV2*03	TRBV2	TRBJ1-2*01	TRBJ1-2	TRBD1*01	TRBD1	8	20	26	27	11	0	11
1275	7.48E-05	TGTGCCAGCAGCGCCCTCGGGTCTGATTCACCCCTCCACTTT	CASSALGSDSPLHF	TRBV9*02, TRBV9*01, TRBV9*03	TRBV9	TRBJ1-6*01	TRBJ1-6	TRBD2*02	TRBD2	12	13	17	25	0	7	7
1275	7.48E-05	TGCAGTGCTAGGGACAACGCCAACTATGGCTACACCTTC	CSARDNANYGYTF	TRBV20-1*01, TRBV20-1*04, TRBV20-1*05, TRBV20-1*07	TRBV20-1	TRBJ1-2*01	TRBJ1-2	TRBD1*01	TRBD1	10	11	15	21	0	5	5
1275	7.48E-05	TGTGCCATCACCACAGGGGACTATGGCTACACCTTC	CAITTGDYGYTF	TRBV10-3*01, TRBV10-3*02	TRBV10-3	TRBJ1-2*01	TRBJ1-2	TRBD1*01	TRBD1	9	12	18	19	2	0	2
1275	7.48E-05	TGCAGTGCTAGTTTGGGGGAGTATGAGCAGTTCTTC	CSASLGEYEQFF	TRBV20-1*01, TRBV20-1*04, TRBV20-1*05, TRBV20-1*07	TRBV20-1	TRBJ2-1*01	TRBJ2-1	TRBD1*01, TRBD2*02, TRBD2*01	TRBD1, TRBD2	11	14	18	22	2	3	5
1274	7.47E-05	TGCAGTGCTAGCTCCTGGGACAGGTCGCTCTTTTACGAGCAGTACTTC	CSASSWDRSLFYEQYF	TRBV20-1*06, TRBV20-1*03, TRBV20-1*01, TRBV20-1*04, TRBV20-1*05, TRBV20-1*02, TRBV20-1*07	TRBV20-1	TRBJ2-7*01	TRBJ2-7	TRBD1*01	TRBD1	10	16	23	33	5	9	14
1274	7.47E-05	TGCAGTACCCCAAGTGGGACTAGCGGGAGCGATCGCGAGCAGTACTTC	CSTPSGTSGSDREQYF	TRBV20-1*06, TRBV20-1*03, TRBV20-1*01, TRBV20-1*04, TRBV20-1*05, TRBV20-1*02, TRBV20-1*07	TRBV20-1	TRBJ2-7*01	TRBJ2-7	TRBD2*02	TRBD2	5	15	28	35	9	6	15
1274	7.47E-05	TGTGCCAGCAGCGTAGACGACGGAGACTATGGCTACACCTTC	CASSVDDGDYGYTF	TRBV9*02, TRBV9*01	TRBV9	TRBJ1-2*01	TRBJ1-2	TRBD2*02	TRBD2	15	21	24	25	5	0	5
1274	7.47E-05	TGCAGCGTTGTATTAGTGGGACAGGGACGCGAGCAGTACTTC	CSVVLVGQGREQYF	TRBV29-1*01	TRBV29-1	TRBJ2-7*01	TRBJ2-7	TRBD1*01	TRBD1	9	17	25	29	7	3	10
1274	7.47E-05	TGCAGTGCTAGAGATCGCTGGGACTACGAGCAGTACTTC	CSARDRWDYEQYF	TRBV20-1*01, TRBV20-1*05, TRBV20-1*07	TRBV20-1	TRBJ2-7*01	TRBJ2-7	TRBD1*01, TRBD2*02, TRBD2*01	TRBD1, TRBD2	13	19	22	23	5	0	5
1274	7.47E-05	TGTGCCAGCAGCTTAACGATCTACGAGCAGTACTTC	CASSLTIYEQYF	TRBV7-6*01	TRBV7-6	TRBJ2-7*01	TRBJ2-7	TRBD2*02, TRBD2*01	TRBD2	14	-1	-1	20	-1	-1	5
1273	7.47E-05	TGTGCCACGATGGTGGGGTTCCGCTCCTACGAGCAGTACTTC	CATMVGFRSYEQYF	TRBV10-3*01, TRBV10-3*02	TRBV10-3	TRBJ2-7*01	TRBJ2-7	TRBD1*01, TRBD2*01	TRBD1, TRBD2	6	14	17	23	7	5	12
1273	7.47E-05	TGTGCCATCAGAACTAGACGGGAGCAGTACTTC	CAIRTRREQYF	TRBV10-3*01, TRBV10-3*02	TRBV10-3	TRBJ2-7*01	TRBJ2-7	TRBD2*02, TRBD2*01	TRBD2	10	12	16	21	1	4	5
1272	7.46E-05	TGTGCCACCAGCAGAGACAGGGCCGGATCCTACGAGCAGTACTTC	CATSRDRAGSYEQYF	TRBV15*02	TRBV15	TRBJ2-7*01	TRBJ2-7	TRBD1*01	TRBD1	11	15	21	27	3	5	8
1272	7.46E-05	TGTGCCAGCAGTGATTCAGGCTTATTCTATGGCTACACCTTC	CASSDSGLFYGYTF	TRBV25-1*01	TRBV25-1	TRBJ1-2*01	TRBJ1-2	TRBD1*01	TRBD1	13	16	19	26	2	6	8
1272	7.46E-05	TGCAGTGCTAGAGAAAGGGAAAAACTGTTTTTT	CSAREREKLFF	TRBV20-1*01, TRBV20-1*05, TRBV20-1*07	TRBV20-1	TRBJ1-4*01	TRBJ1-4	TRBD1*01, TRBD2*02	TRBD1, TRBD2	13	15	17	18	1	0	1
1272	7.46E-05	TGCAGCGTTGAAGAGGGCAGGGCGGGGACCTTC	CSVEEGRAGTF	TRBV29-1*01	TRBV29-1	TRBJ1-2*01	TRBJ1-2	TRBD2*01	TRBD2	13	21	26	27	7	0	7
1271	7.46E-05	TGCAGTGCTAGAGATATCGGCGGGCGGGAGGGCCAAGAGCAGTACTTC	CSARDIGGREGQEQYF	TRBV20-1*01, TRBV20-1*05, TRBV20-1*07	TRBV20-1	TRBJ2-7*01	TRBJ2-7	TRBD2*02	TRBD2	13	23	31	36	9	4	13
1271	7.46E-05	TGTGCCAGCAGTGACGGGACGGGGCACACCGGGGAGCTGTTTTTT	CASSDGTGHTGELFF	TRBV6-4*02, TRBV6-4*01	TRBV6-4	TRBJ2-2*01	TRBJ2-2	TRBD1*01, TRBD2*02, TRBD2*01	TRBD1, TRBD2	14	15	19	25	0	5	5
1271	7.46E-05	TGCAGTGCTAGCGGGTTTGCGGGAGGGCAGTACGAGCAGTACTTC	CSASGFAGGQYEQYF	TRBV20-1*01, TRBV20-1*04, TRBV20-1*05, TRBV20-1*07	TRBV20-1	TRBJ2-7*01	TRBJ2-7	TRBD2*02	TRBD2	10	18	26	30	7	3	10
1271	7.46E-05	TGTGCCATCAGTGACCAGCGGGAGCGGCAACGAGCAGTACTTC	CAISDQR~SGNEQYF	TRBV10-3*01, TRBV10-3*02	TRBV10-3	TRBJ2-7*01	TRBJ2-7	TRBD2*02	TRBD2	13	16	23	29	2	5	7
1271	7.46E-05	TGTGCCAGCAGTGTGGGACAGGGTGAATCACCCCTCCACTTT	CASSVGQGESPLHF	TRBV6-4*02, TRBV6-4*01	TRBV6-4	TRBJ1-6*01	TRBJ1-6	TRBD1*01	TRBD1	12	14	22	27	1	4	5
1271	7.46E-05	TGTGCCAGCAGGTCGGAGGGGGCGCATTCACCCCTCCACTTT	CASRSEGAHSPLHF	TRBV4-2*01	TRBV4-2	TRBJ1-6*01	TRBJ1-6	TRBD1*01	TRBD1	10	16	22	25	5	2	7
1271	7.46E-05	TGCAGTGCTAGCGGACAGGCGGATAACTATGGCTACACCTTC	CSASGQADNYGYTF	TRBV20-1*01, TRBV20-1*04, TRBV20-1*05, TRBV20-1*07	TRBV20-1	TRBJ1-2*01	TRBJ1-2	TRBD1*01	TRBD1	10	12	18	23	1	4	5
1271	7.46E-05	TGCAGTACCTACAATGAGCAGTTCTTC	CSTYNEQFF	TRBV20-1*06, TRBV20-1*03, TRBV20-1*01, TRBV20-1*04, TRBV20-1*05, TRBV20-1*02, TRBV20-1*07	TRBV20-1	TRBJ2-1*01	TRBJ2-1			5	-1	-1	7	-1	-1	1
1270	7.45E-05	TGTGCCAGCAGGCTTCGACAGGGAAGGTATGGCTACACCTTC	CASRLRQGRYGYTF	TRBV2*01, TRBV2*02, TRBV2*03	TRBV2	TRBJ1-2*01	TRBJ1-2	TRBD1*01	TRBD1	10	16	22	27	5	4	9
1270	7.45E-05	TGCGCCAGCAGCCTACCCCAGGGAAGATCACCCCTCCACTTT	CASSLPQGRSPLHF	TRBV4-1*02, TRBV4-1*01	TRBV4-1	TRBJ1-6*01	TRBJ1-6	TRBD1*01	TRBD1	12	18	22	27	5	4	9
1270	7.45E-05	TGCAGTGCTTGGCCTAGCGGGAGTTTCTACGAGCAGTACTTC	CSAWPSGSFYEQYF	TRBV20-1*06, TRBV20-1*03, TRBV20-1*01, TRBV20-1*04, TRBV20-1*05, TRBV20-1*02, TRBV20-1*07	TRBV20-1	TRBJ2-7*01	TRBJ2-7	TRBD2*02	TRBD2	8	13	22	26	4	3	7
1270	7.45E-05	TGTGCCAGCAGGGGACAGGGCAATCAGCCCCAGCATTTT	CASRGQGNQPQHF	TRBV2*01, TRBV2*03	TRBV2	TRBJ1-5*01	TRBJ1-5	TRBD1*01	TRBD1	10	11	18	19	0	0	0
1270	7.45E-05	TGTGCCAGCAGCCCCTCTGAAGATACGCAGTATTTT	CASSPSEDTQYF	TRBV5-6*01	TRBV5-6	TRBJ2-3*01	TRBJ2-3	TRBD2*02	TRBD2	10	11	15	20	0	4	4
1270	7.45E-05	TGTGCCAGCAGCGTAGTGAGAGCAGTACTTC	CASSV~*EQYF	TRBV9*02, TRBV9*01	TRBV9	TRBJ2-7*01	TRBJ2-7	TRBD2*02	TRBD2	15	-1	-1	19	-1	-1	3
1269	7.44E-05	TGCAGTGCTAGAATGGGGCTAGCAGGTTCTACGAGCAGTACTTC	CSARMGL~RFYEQYF	TRBV20-1*01, TRBV20-1*04, TRBV20-1*05, TRBV20-1*07	TRBV20-1	TRBJ2-7*01	TRBJ2-7	TRBD1*01, TRBD2*02, TRBD2*01	TRBD1, TRBD2	11	14	18	28	2	9	11
1268	7.44E-05	TGTGCCAGCAGCTTAGAGCTGGTCCTTAATTCACCCCTCCACTTT	CASSLELVLNSPLHF	TRBV7-2*04, TRBV7-2*01	TRBV7-2	TRBJ1-6*01	TRBJ1-6	TRBD1*01, TRBD2*02, TRBD2*01	TRBD1, TRBD2	15	21	24	26	5	1	6
1268	7.44E-05	TGTGCCAGCAGTGAAGGGGTCCCCAATTCACCCCTCCACTTT	CASSEGVPNSPLHF	TRBV25-1*01	TRBV25-1	TRBJ1-6*01	TRBJ1-6	TRBD1*01, TRBD2*02, TRBD2*01	TRBD1, TRBD2	14	18	22	24	3	1	4
1268	7.44E-05	TGCAGTGCTATTCTTCAGGGGGCGGTCTATGGCTACACCTTC	CSAILQGAVYGYTF	TRBV20-1*01, TRBV20-1*04, TRBV20-1*05, TRBV20-1*07	TRBV20-1	TRBJ1-2*01	TRBJ1-2	TRBD1*01	TRBD1	9	15	22	26	5	3	8
1268	7.44E-05	TGTGCCAGCAGTTTAGGACGGGGGCTCGGCTACACCTTC	CASSLGRGLGYTF	TRBV12-4*01, TRBV12-3*01	TRBV12-4, TRBV12-3	TRBJ1-2*01	TRBJ1-2	TRBD1*01, TRBD2*01	TRBD1, TRBD2	15	19	24	27	3	2	5
1268	7.44E-05	TGTGCCAGCAGCTTAACGGCGATACGAGCAGTACTTC	CASSLT~RYEQYF	TRBV7-3*01	TRBV7-3	TRBJ2-7*01	TRBJ2-7	TRBD1*01, TRBD2*02, TRBD2*01	TRBD1, TRBD2	16	17	19	22	0	2	2
1267	7.43E-05	TGCAGTGCTAGAGGAAGAGGAGACTGGGGGTTCGAGCAGTACTTC	CSARGRGDWGFEQYF	TRBV20-1*01, TRBV20-1*04, TRBV20-1*05, TRBV20-1*07	TRBV20-1	TRBJ2-7*01	TRBJ2-7	TRBD1*01, TRBD2*01	TRBD1, TRBD2	12	25	29	32	12	2	14
1267	7.43E-05	TGTGCCAGCAGTGAAAGGACAGGGAGCTACGAGCAGTACTTC	CASSERTGSYEQYF	TRBV2*01, TRBV2*03	TRBV2	TRBJ2-7*01	TRBJ2-7	TRBD1*01	TRBD1	14	16	23	26	1	2	3
1267	7.43E-05	TGTGCCAGCAGTGAATCAGGGGGCCACTGAAGCTTTCTTT	CASSESG~ATEAFF	TRBV25-1*01	TRBV25-1	TRBJ1-1*01	TRBJ1-1	TRBD1*01	TRBD1	15	16	23	24	0	0	0
1267	7.43E-05	TGCAGCGTTCAGGGCGGGGGTACTTATGGCTACACCTTC	CSVQGGGTYGYTF	TRBV29-1*01	TRBV29-1	TRBJ1-2*01	TRBJ1-2	TRBD2*01	TRBD2	8	13	19	24	4	4	8
1267	7.43E-05	TGCAGTGCTAGTCCCCGGGGCCCACGAGCAGTACTTC	CSASPR~AHEQYF	TRBV20-1*01, TRBV20-1*04, TRBV20-1*05, TRBV20-1*07	TRBV20-1	TRBJ2-7*01	TRBJ2-7	TRBD1*01, TRBD2*01	TRBD1, TRBD2	11	16	20	23	4	2	6
1267	7.43E-05	TGTGCCACCAGCAGAGATGAAAATGAGCAGTACTTC	CATSRDENEQYF	TRBV15*02	TRBV15	TRBJ2-7*01	TRBJ2-7	TRBD2*02	TRBD2	11	13	15	24	1	8	9
1266	7.43E-05	TGTGCCACCAGTGATTTGGCACCACCGTAGCGGGGCAATACTACGAGCAGTACTTC	CATSDLAPP~AGQYYEQYF	TRBV24-1*01	TRBV24-1	TRBJ2-7*01	TRBJ2-7	TRBD2*01	TRBD2	17	27	34	40	9	5	14
1266	7.43E-05	TGTGCCAGCAGCGTTGCGGGAACTGGGTCGAATTCACCCCTCCACTTT	CASSVAGTGSNSPLHF	TRBV9*02, TRBV9*01	TRBV9	TRBJ1-6*01	TRBJ1-6	TRBD2*02	TRBD2	13	15	20	30	1	9	10
1266	7.43E-05	TGTGCCAGCAGCGCTCCGGGACAGGGCAATTCACCCCTCCACTTT	CASSAPGQGNSPLHF	TRBV9*02, TRBV9*01, TRBV9*03	TRBV9	TRBJ1-6*01	TRBJ1-6	TRBD1*01	TRBD1	12	17	25	27	4	1	5
1266	7.43E-05	TGCAGTGCTCCCATACCGGGACTAGCGACTACGAGCAGTACTTC	CSAPIPG~SDYEQYF	TRBV20-1*06, TRBV20-1*03, TRBV20-1*01, TRBV20-1*04, TRBV20-1*05, TRBV20-1*02, TRBV20-1*07	TRBV20-1	TRBJ2-7*01	TRBJ2-7	TRBD2*02, TRBD2*01	TRBD2	8	17	26	28	8	1	9
1266	7.43E-05	TGTGCCAGCATCCCCCAGGGGGAGGCGGACTGAAGCTTTCTTT	CASIPQG~RRTEAFF	TRBV7-6*01, TRBV7-6*02	TRBV7-6	TRBJ1-1*01	TRBJ1-1	TRBD1*01	TRBD1	9	15	21	28	5	6	11
1266	7.43E-05	TGTGCCATCAGTGGGGGAAGCGACGAGCAGTACTTC	CAISGGSDEQYF	TRBV10-3*01, TRBV10-3*02	TRBV10-3	TRBJ2-7*01	TRBJ2-7	TRBD1*01, TRBD2*02, TRBD2*01	TRBD1, TRBD2	12	14	17	22	1	4	5
1266	7.43E-05	TGCAGTGCTAGAGATGAAATCTACGAGCAGTACTTC	CSARDEIYEQYF	TRBV20-1*01, TRBV20-1*05, TRBV20-1*07	TRBV20-1	TRBJ2-7*01	TRBJ2-7	TRBD2*02, TRBD2*01	TRBD2	13	-1	-1	20	-1	-1	6
1265	7.42E-05	TGTGCCAGCAGTGAAAGGACTAGCGGGAGTAGGTACGAGCAGTACTTC	CASSERTSGSRYEQYF	TRBV25-1*01	TRBV25-1	TRBJ2-7*01	TRBJ2-7	TRBD2*02	TRBD2	14	16	28	33	1	4	5
1265	7.42E-05	TGTGCCAGCAGTCTTAGCGTGAGCTCCTACGAGCAGTACTTC	CASSLSVSSYEQYF	TRBV7-8*01, TRBV7-8*03	TRBV7-8	TRBJ2-7*01	TRBJ2-7	TRBD2*02, TRBD2*01	TRBD2	10	14	18	23	3	4	7
1265	7.42E-05	TGTGCCAGCAGCTCGGGAGGACGTAATTCACCCCTCCACTTT	CASSSGGRNSPLHF	TRBV7-9*03, TRBV7-9*01, TRBV7-9*04, TRBV7-9*02	TRBV7-9	TRBJ1-6*01	TRBJ1-6	TRBD2*02	TRBD2	13	14	19	23	0	3	3
1265	7.42E-05	TGCAGCGTCCCTGGGGACAGGGGTTGGGGAGCAGTACTTC	CSVPGDR~VGEQYF	TRBV29-1*01, TRBV29-1*03	TRBV29-1	TRBJ2-7*01	TRBJ2-7	TRBD1*01	TRBD1	7	13	22	28	5	5	10
1265	7.42E-05	TGCAGTGCTCCACATGCCTATGACTATGGCTACACCTTC	CSAPHAYDYGYTF	TRBV20-1*06, TRBV20-1*03, TRBV20-1*01, TRBV20-1*04, TRBV20-1*05, TRBV20-1*02, TRBV20-1*07	TRBV20-1	TRBJ1-2*01	TRBJ1-2	TRBD1*01, TRBD2*02, TRBD2*01	TRBD1, TRBD2	8	11	13	22	2	8	10
1265	7.42E-05	TGTGCCAGCAGCAACGGAATCTACGAGCAGTACTTC	CASSNGIYEQYF	TRBV2*01, TRBV2*02, TRBV2*03	TRBV2	TRBJ2-7*01	TRBJ2-7	TRBD1*01, TRBD2*02, TRBD2*01	TRBD1, TRBD2	10	15	17	20	4	2	6
1265	7.42E-05	TGCAGCGTTGGGCCCCGACACGAGCAGTACTTC	CSVGPRHEQYF	TRBV29-1*01	TRBV29-1	TRBJ2-7*01	TRBJ2-7	TRBD1*01, TRBD2*01	TRBD1, TRBD2	9	11	15	19	1	3	4
1264	7.41E-05	TGTGCCACCAGCGGATTCCAGAACAGGGCTGGCTACACCTTC	CATSGFQNRAGYTF	TRBV15*02	TRBV15	TRBJ1-2*01	TRBJ1-2	TRBD1*01	TRBD1	11	22	27	29	10	1	11
1264	7.41E-05	TGCAGCGCCCGAGGGGGGCCAGGCACTGAAGCTTTCTTT	CSARGGPGTEAFF	TRBV29-1*01, TRBV29-1*03	TRBV29-1	TRBJ1-1*01	TRBJ1-1	TRBD1*01, TRBD2*01	TRBD1, TRBD2	7	13	18	23	5	4	9
1263	7.41E-05	TGCAGTGCTAGACCCCGACAGGCAAGTCCAGATACGCAGTATTTT	CSARPRQASPDTQYF	TRBV20-1*01, TRBV20-1*04, TRBV20-1*05, TRBV20-1*07	TRBV20-1	TRBJ2-3*01	TRBJ2-3	TRBD1*01	TRBD1	11	16	21	28	4	6	10
1263	7.41E-05	TGCAGCGTTGAGAGGCAGGGGGCGGGTGGCTACACCTTC	CSVERQGAGGYTF	TRBV29-1*01	TRBV29-1	TRBJ1-2*01	TRBJ1-2	TRBD1*01	TRBD1	10	15	22	26	4	3	7
1262	7.40E-05	TGCAGTGCTAAAGGATTCTCCTATAATTCACCCCTCCACTTT	CSAKGFSYNSPLHF	TRBV20-1*01, TRBV20-1*04, TRBV20-1*05, TRBV20-1*07	TRBV20-1	TRBJ1-6*01	TRBJ1-6	TRBD1*01, TRBD2*02, TRBD2*01	TRBD1, TRBD2	9	12	14	17	2	2	4
1262	7.40E-05	TGTGCCAGCAGTTATCGGGACAAGGGCGTCTACACCTTC	CASSYRDKGVYTF	TRBV7-6*01, TRBV7-6*02	TRBV7-6	TRBJ1-2*01	TRBJ1-2	TRBD1*01	TRBD1	10	16	21	29	5	7	12
1262	7.40E-05	TGCAGTGCTGGGACCCTCGGAAACTATGGCTACACCTTC	CSAGTLGNYGYTF	TRBV20-1*06, TRBV20-1*03, TRBV20-1*01, TRBV20-1*04, TRBV20-1*05, TRBV20-1*02, TRBV20-1*07	TRBV20-1	TRBJ1-2*01	TRBJ1-2	TRBD1*01, TRBD2*02, TRBD2*01	TRBD1, TRBD2	8	9	13	21	0	7	7
1262	7.40E-05	TGTGCCAGCAGCGTTCAGGGTAGTGGCTACACCTTC	CASSVQGSGYTF	TRBV11-3*01, TRBV11-3*02	TRBV11-3	TRBJ1-2*01	TRBJ1-2	TRBD1*01	TRBD1	11	15	19	23	3	3	6
1262	7.40E-05	TGTGCCAGCAGTGAGGCTCAGGATCAGTACTTC	CASSEAQDQYF	TRBV2*01, TRBV2*03	TRBV2	TRBJ2-7*01	TRBJ2-7	TRBD1*01	TRBD1	13	18	21	24	4	2	6
1261	7.40E-05	TGTGCCATCAGCCAAGGACAGGGAGGGACCTACTATGGCTACACCTTC	CAISQGQGGTYYGYTF	TRBV10-3*01, TRBV10-3*02	TRBV10-3	TRBJ1-2*01	TRBJ1-2	TRBD1*01	TRBD1	10	15	22	31	4	8	12
1261	7.40E-05	TGCAGTGCTAGAGATATGCGTGGCAGGGATTGGTACGAGCAGTACTTC	CSARDMRGRDWYEQYF	TRBV20-1*01, TRBV20-1*05, TRBV20-1*07	TRBV20-1	TRBJ2-7*01	TRBJ2-7	TRBD1*01	TRBD1	13	23	27	33	9	5	14
1261	7.40E-05	TGCAGTGCTCGGACTAGCGGGTTCAGCACAGATACGCAGTATTTT	CSARTSGFSTDTQYF	TRBV20-1*06, TRBV20-1*03, TRBV20-1*01, TRBV20-1*04, TRBV20-1*05, TRBV20-1*02, TRBV20-1*07	TRBV20-1	TRBJ2-3*01	TRBJ2-3	TRBD2*02, TRBD2*01	TRBD2	8	10	20	24	1	3	4
1261	7.40E-05	TGTGCCAGCAGGAAATACGACAGGCCCTCACGAGCAGTACTTC	CASRKYD~GPHEQYF	TRBV25-1*01	TRBV25-1	TRBJ2-7*01	TRBJ2-7	TRBD1*01	TRBD1	10	18	23	29	7	5	12
1261	7.40E-05	TGCAGTGCTGAAGTGGGCGGGAACACTGAAGCTTTCTTT	CSAEVGGNTEAFF	TRBV20-1*06, TRBV20-1*03, TRBV20-1*01, TRBV20-1*04, TRBV20-1*05, TRBV20-1*02, TRBV20-1*07	TRBV20-1	TRBJ1-1*01	TRBJ1-1	TRBD1*01, TRBD2*02, TRBD2*01	TRBD1, TRBD2	8	14	17	20	5	2	7
1261	7.40E-05	TGTGCCACCAGTGGTTGCCTACGAGCAGTACTTC	CATSGC~YEQYF	TRBV24-1*01	TRBV24-1	TRBJ2-7*01	TRBJ2-7	TRBD1*01, TRBD2*02, TRBD2*01	TRBD1, TRBD2	12	-1	-1	17	-1	-1	4
1261	7.40E-05	TGTGCCAGCGGCCGCCCCCAGCATTTT	CASGRPQHF	TRBV6-6*04	TRBV6-6	TRBJ1-5*01	TRBJ1-5	TRBD2*02, TRBD2*01	TRBD2	6	7	10	15	0	4	4
1260	7.39E-05	TGTGCCACCAGCAGAGGGAACAGGGGTTCTAACTATGGCTACACCTTC	CATSRGNRGSNYGYTF	TRBV15*02	TRBV15	TRBJ1-2*01	TRBJ1-2	TRBD1*01	TRBD1	11	19	25	28	7	2	9
1260	7.39E-05	TGTGCCAGCAGCTTAGAAGTCACGGGAGGTTCCTACGAGCAGTACTTC	CASSLEVTGGSYEQYF	TRBV11-3*01	TRBV11-3	TRBJ2-7*01	TRBJ2-7	TRBD2*02	TRBD2	16	22	28	30	5	1	6
1260	7.39E-05	TGCAGTGCTAGAGATAGTGCAGGGCTCTATAATTCACCCCTCCACTTT	CSARDSAGLYNSPLHF	TRBV20-1*01, TRBV20-1*05, TRBV20-1*07	TRBV20-1	TRBJ1-6*01	TRBJ1-6	TRBD1*01	TRBD1	13	19	23	26	5	2	7
1260	7.39E-05	TGTGCCAGCAGCTTAGAGTGGAGGGAGGATTCACCCCTCCACTTT	CASSLEWREDSPLHF	TRBV7-2*04, TRBV7-2*01	TRBV7-2	TRBJ1-6*01	TRBJ1-6	TRBD2*02	TRBD2	16	22	27	28	5	0	5
1260	7.39E-05	TGCAGTGCTCAACCGGTCCTAGCGGGTTCCTACGAGCAGTACTTC	CSAQPVLAGSYEQYF	TRBV20-1*06, TRBV20-1*03, TRBV20-1*01, TRBV20-1*04, TRBV20-1*05, TRBV20-1*02, TRBV20-1*07	TRBV20-1	TRBJ2-7*01	TRBJ2-7	TRBD2*02, TRBD2*01	TRBD2	8	18	25	27	9	1	10
1260	7.39E-05	TGTGCCAGCAGCGTGGGGTCTCTCCAATCACCCCTCCACTTT	CASSVGSLQSPLHF	TRBV9*02, TRBV9*01	TRBV9	TRBJ1-6*01	TRBJ1-6	TRBD1*01, TRBD2*02, TRBD2*01	TRBD1, TRBD2	13	14	17	27	0	9	9
1259	7.39E-05	TGTGCCAGCAGTGACGCTAGCGGGAGCGGGACAGATACGCAGTATTTT	CASSDASGSGTDTQYF	TRBV6-4*02, TRBV6-4*01	TRBV6-4	TRBJ2-3*01	TRBJ2-3	TRBD2*02	TRBD2	14	16	25	30	1	4	5
1259	7.39E-05	TGTGCCACCAGCCGACCGGGGGAAGAGGACTATGGCTACACCTTC	CATSRPGEEDYGYTF	TRBV15*02	TRBV15	TRBJ1-2*01	TRBJ1-2	TRBD2*01	TRBD2	11	16	21	28	4	6	10
1259	7.39E-05	TGTGCCAGCAGTGAAGGGGTGGGGGGGCTCGGCCCTCCACTTT	CASSEGV~GGSALHF	TRBV2*01, TRBV2*03	TRBV2	TRBJ1-6*01	TRBJ1-6	TRBD2*01	TRBD2	15	20	26	32	4	5	9
1259	7.39E-05	TGTGCCACCAGCAGAGATGGGGGGCACTACGAGCAGTACTTC	CATSRDGGHYEQYF	TRBV15*02	TRBV15	TRBJ2-7*01	TRBJ2-7	TRBD1*01, TRBD2*01	TRBD1, TRBD2	11	19	24	26	7	1	8
1259	7.39E-05	TGTGCCAGCAGTGATCGACAGGATATCAATGAGCAGTTCTTC	CASSDRQDINEQFF	TRBV6-4*02, TRBV6-4*01	TRBV6-4	TRBJ2-1*01	TRBJ2-1	TRBD1*01	TRBD1	13	16	21	26	2	4	6
1259	7.39E-05	TGTGCCAGCAGTGACGATGGGATTACGAGCAGTACTTC	CASSDD~DYEQYF	TRBV2*01, TRBV2*03	TRBV2	TRBJ2-7*01	TRBJ2-7	TRBD1*01, TRBD2*02, TRBD2*01	TRBD1, TRBD2	13	18	21	23	4	1	5
1259	7.39E-05	TGTGCCGGGGGACAGGATAATTCACCCCTCCACTTT	CAGGQDNSPLHF	TRBV2*01, TRBV2*02, TRBV2*03	TRBV2	TRBJ1-6*01	TRBJ1-6	TRBD1*01	TRBD1	5	8	15	16	2	0	2
1259	7.39E-05	TGCAGTGCTAGAGGCAGCAATCAGCCCCAGCATTTT	CSARGSNQPQHF	TRBV20-1*01, TRBV20-1*04, TRBV20-1*05, TRBV20-1*07	TRBV20-1	TRBJ1-5*01	TRBJ1-5			12	-1	-1	15	-1	-1	2
1258	7.38E-05	TGTGCCAGCAGTGCGGAGCAGGACAGGGGTAGGCGAGCAGTACTTC	CASSAEQD~GVGEQYF	TRBV25-1*01	TRBV25-1	TRBJ2-7*01	TRBJ2-7	TRBD1*01	TRBD1	12	20	28	33	7	4	11
1258	7.38E-05	TGTGCCATCACCCTTTGTGGCTACCGCTGGGTGAGCAGTACTTC	CAITLCG~PLGEQYF	TRBV10-3*01, TRBV10-3*02	TRBV10-3	TRBJ2-7*01	TRBJ2-7	TRBD2*02, TRBD2*01	TRBD2	9	23	27	32	13	4	17
1257	7.37E-05	TGCAGTGCTAGGTATGGGTGGGGATCAGCCCCAGCATTTT	CSARYGW~DQPQHF	TRBV20-1*06, TRBV20-1*03, TRBV20-1*01, TRBV20-1*04, TRBV20-1*05, TRBV20-1*02, TRBV20-1*07	TRBV20-1	TRBJ1-5*01	TRBJ1-5	TRBD1*01, TRBD2*01	TRBD1, TRBD2	10	19	22	23	8	0	8
1256	7.37E-05	TGCAGTGCTAGAGAGGCCTCGGGACAGGAGGTTTATGGCTACACCTTC	CSAREASGQEVYGYTF	TRBV20-1*01, TRBV20-1*05, TRBV20-1*07	TRBV20-1	TRBJ1-2*01	TRBJ1-2	TRBD1*01	TRBD1	13	20	27	33	6	5	11
1256	7.37E-05	TGCAGTGGTGTGGACAGGGCTGCTGGAAACACCATATATTTT	CSGVDRAAGNTIYF	TRBV20-1*06, TRBV20-1*03, TRBV20-1*01, TRBV20-1*04, TRBV20-1*05, TRBV20-1*02, TRBV20-1*07	TRBV20-1	TRBJ1-3*01	TRBJ1-3	TRBD1*01	TRBD1	6	11	18	22	4	3	7
1256	7.37E-05	TGTGCCATCCGATGGGGGGAATCGGATACGCAGTATTTT	CAIRWGESDTQYF	TRBV10-3*01, TRBV10-3*02	TRBV10-3	TRBJ2-3*01	TRBJ2-3	TRBD2*01	TRBD2	8	13	18	24	4	5	9
1256	7.37E-05	TGTGCCAGCGACAGTAATAATTCACCCCTCCACTTT	CASDSNNSPLHF	TRBV2*01, TRBV2*02, TRBV2*03	TRBV2	TRBJ1-6*01	TRBJ1-6	TRBD1*01	TRBD1	8	9	13	16	0	2	2
1255	7.36E-05	TGCAGCGTTGAGGCCCGGTGTGTAGCGGCAAGCTCCTACGAGCAGTACTTC	CSVEARCVAASSYEQYF	TRBV29-1*01	TRBV29-1	TRBJ2-7*01	TRBJ2-7	TRBD2*02, TRBD2*01	TRBD2	10	22	27	32	11	4	15
1255	7.36E-05	TGCAGTGCTCGACCGGGACGGGGGGTTAATTCACCCCTCCACTTT	CSARPGRGVNSPLHF	TRBV20-1*06, TRBV20-1*03, TRBV20-1*01, TRBV20-1*04, TRBV20-1*05, TRBV20-1*02, TRBV20-1*07	TRBV20-1	TRBJ1-6*01	TRBJ1-6	TRBD2*01	TRBD2	8	18	24	26	9	1	10
1255	7.36E-05	TGCGCCAGCAGCAGCGGGAGCTCCTACAATGAGCAGTTCTTC	CASSSGSSYNEQFF	TRBV10-1*02, TRBV10-1*01	TRBV10-1	TRBJ2-1*01	TRBJ2-1	TRBD2*02	TRBD2	10	12	19	20	1	0	1
1255	7.36E-05	TGTGCCATCAGCCGAGACAGCTACGAGCAGTACTTC	CAISRDSYEQYF	TRBV10-3*01, TRBV10-3*02	TRBV10-3	TRBJ2-7*01	TRBJ2-7	TRBD1*01	TRBD1	10	15	19	20	4	0	4
1255	7.36E-05	TGCAGTGCTAGTGACAATGAGCAGTTCTTC	CSASDNEQFF	TRBV20-1*01, TRBV20-1*04, TRBV20-1*05, TRBV20-1*07	TRBV20-1	TRBJ2-1*01	TRBJ2-1			11	-1	-1	13	-1	-1	1
1254	7.36E-05	TGTGCCGCCGCGGGTCGACACGAGCAGTACTTC	CAAAGRHEQYF	TRBV10-3*01, TRBV10-3*02	TRBV10-3	TRBJ2-7*01	TRBJ2-7	TRBD2*02, TRBD2*01	TRBD2	5	9	13	19	3	5	8
1254	7.36E-05	TGTGCCAGCAGTGATTGGTACGAGCAGTACTTC	CASSDWYEQYF	TRBV2*01, TRBV2*02, TRBV2*03	TRBV2	TRBJ2-7*01	TRBJ2-7	TRBD2*02	TRBD2	13	-1	-1	18	-1	-1	4
1253	7.35E-05	TGCGCCAGCAGTGAAGGCAGCACGCGCGGGAGAACGGGCAAGACGAGCAGTACTTC	CASSEGSTR~ENGQDEQYF	TRBV10-2*01	TRBV10-2	TRBJ2-7*01	TRBJ2-7	TRBD2*02	TRBD2	13	25	31	42	11	10	21
1252	7.34E-05	TGTGCCATCAGGGGTGGACAGCCCTCTCCCTATGGCTACACCTTC	CAIRGGQPSPYGYTF	TRBV10-3*01, TRBV10-3*02	TRBV10-3	TRBJ1-2*01	TRBJ1-2	TRBD1*01	TRBD1	10	15	20	29	4	8	12
1252	7.34E-05	TGTGCCACGCAAACATGGACTAGCGGGAGCTACGAGCAGTACTTC	CATQTWTSGSYEQYF	TRBV10-3*01, TRBV10-3*02	TRBV10-3	TRBJ2-7*01	TRBJ2-7	TRBD2*02	TRBD2	6	16	28	29	9	0	9
1252	7.34E-05	TGCGCCAGCAGTTCAGCGGGAGGTCACGACGAGCAGTACTTC	CASSSAGGHDEQYF	TRBV10-1*02, TRBV10-1*01	TRBV10-1	TRBJ2-7*01	TRBJ2-7	TRBD2*02	TRBD2	11	14	22	28	2	5	7
1252	7.34E-05	TGTGCCACTTAGGGACTCCAATGAGCAATGAGCAGTTCTTC	CAT*GLQ~SNEQFF	TRBV24-1*01	TRBV24-1	TRBJ2-1*01	TRBJ2-1	TRBD2*02, TRBD2*01	TRBD2	7	11	16	25	3	8	11
1252	7.34E-05	TGTGCCACCAGTGCCCTGAATCTCAATGAGCAGTTCTTC	CATSALNLNEQFF	TRBV24-1*01	TRBV24-1	TRBJ2-1*01	TRBJ2-1	TRBD1*01	TRBD1	12	13	17	23	0	5	5
1252	7.34E-05	TGTGCCAGTTCCGGGGACAGCCATTCACCCCTCCACTTT	CASSGDSHSPLHF	TRBV19*01, TRBV19*03, TRBV19*02	TRBV19	TRBJ1-6*01	TRBJ1-6	TRBD1*01	TRBD1	8	13	19	22	4	2	6
1252	7.34E-05	TGCAGCGTTCTCCGATCACACTCCTACGAGCAGTACTTC	CSVLRSHSYEQYF	TRBV29-1*01, TRBV29-1*03	TRBV29-1	TRBJ2-7*01	TRBJ2-7	TRBD2*02	TRBD2	8	9	12	20	0	7	7
1252	7.34E-05	TGTGCCAGTAGGGACACAGATTCACCCCTCCACTTT	CASRDTDSPLHF	TRBV2*01, TRBV2*02, TRBV2*03	TRBV2	TRBJ1-6*01	TRBJ1-6	TRBD1*01	TRBD1	7	10	15	19	2	3	5
1251	7.34E-05	TGTGCCAGCAGTTACTCGGAGGGGGCTTTATCTATGGCTACACCTTC	CASSYSEG~FIYGYTF	TRBV6-5*01	TRBV6-5	TRBJ1-2*01	TRBJ1-2	TRBD1*01	TRBD1	16	19	25	31	2	5	7
1251	7.34E-05	TGCAGTGCTAGAGATCCTGCAGCGGGAGTCTACGAGCAGTACTTC	CSARDPAAGVYEQYF	TRBV20-1*01, TRBV20-1*05, TRBV20-1*07	TRBV20-1	TRBJ2-7*01	TRBJ2-7	TRBD2*02	TRBD2	13	20	27	29	6	1	7
1251	7.34E-05	TGCAGCGTTGAAGATCTTATCAGGGAGAGCTATGGCTACACCTTC	CSVEDLIRESYGYTF	TRBV29-1*01	TRBV29-1	TRBJ1-2*01	TRBJ1-2	TRBD1*01, TRBD2*02	TRBD1, TRBD2	13	20	24	29	6	4	10
1251	7.34E-05	TGTGCCAGCAGTGAAGGAGAGACAGGTTTAGGCTACACCTTC	CASSEGETGLGYTF	TRBV2*01, TRBV2*03	TRBV2	TRBJ1-2*01	TRBJ1-2	TRBD1*01	TRBD1	15	20	25	30	4	4	8
1251	7.34E-05	TGCAGTGCCCGTGGGGGTACAGCCCCCTACGAGCAGTACTTC	CSARGGTAPYEQYF	TRBV20-1*06, TRBV20-1*03, TRBV20-1*01, TRBV20-1*04, TRBV20-1*05, TRBV20-1*02, TRBV20-1*07	TRBV20-1	TRBJ2-7*01	TRBJ2-7	TRBD1*01, TRBD2*01	TRBD1, TRBD2	7	12	16	25	4	8	12
1251	7.34E-05	TGTGCCAGCAGCCGCGGGACAGCACAGATACGCAGTATTTT	CASSRGT~TDTQYF	TRBV6-5*01	TRBV6-5	TRBJ2-3*01	TRBJ2-3	TRBD2*02	TRBD2	10	13	18	20	2	1	3
1251	7.34E-05	TGTGCCAGCAGCAGAAGGACAGGGTCCGAGCAGTACTTC	CASSRRTGSEQYF	TRBV7-2*04, TRBV7-2*01	TRBV7-2	TRBJ2-7*01	TRBJ2-7	TRBD1*01	TRBD1	11	16	23	26	4	2	6
1251	7.34E-05	TGCAGTGCTAGAGGACAGACCTCGAGGGGCTACACCTTC	CSARGQTSRGYTF	TRBV20-1*01, TRBV20-1*04, TRBV20-1*05, TRBV20-1*07	TRBV20-1	TRBJ1-2*01	TRBJ1-2	TRBD1*01	TRBD1	12	13	17	27	0	9	9
1251	7.34E-05	TGTGCCAGCAGCGCACGGAGGCATGGCTACACCTTC	CASSARRHGYTF	TRBV9*02, TRBV9*01	TRBV9	TRBJ1-2*01	TRBJ1-2	TRBD2*02	TRBD2	12	16	20	22	3	1	4
1250	7.33E-05	TGTGCCAGCAGTGAGGGGGGGCGCAGGGATTCACCCCTCCACTTT	CASSEGGRRDSPLHF	TRBV2*01, TRBV2*03	TRBV2	TRBJ1-6*01	TRBJ1-6	TRBD2*01	TRBD2	13	14	20	28	0	7	7
1250	7.33E-05	TGTGCCAGCAGCACGACGGGACAGGGTGATTCACCCCTCCACTTT	CASSTTGQGDSPLHF	TRBV12-4*01, TRBV12-3*01	TRBV12-4, TRBV12-3	TRBJ1-6*01	TRBJ1-6	TRBD1*01	TRBD1	10	17	25	28	6	2	8
1250	7.33E-05	TGCAGCGTCCAAACAGGGAGCTCCTATAATTCACCCCTCCACTTT	CSVQTGSSYNSPLHF	TRBV29-1*01, TRBV29-1*03	TRBV29-1	TRBJ1-6*01	TRBJ1-6	TRBD1*01	TRBD1	7	12	17	20	4	2	6
1250	7.33E-05	TGTGCCAGCAGCGTGGGACAGGGGGAATTCACCCCTCCACTTT	CASSVGQ~GNSPLHF	TRBV9*02, TRBV9*01	TRBV9	TRBJ1-6*01	TRBJ1-6	TRBD1*01	TRBD1	13	14	24	25	0	0	0
1250	7.33E-05	TGTGCCAGCAGCTATGGCGGAGGTGGAGAAAAACTGTTTTTT	CASSYGGGGEKLFF	TRBV7-8*01, TRBV7-8*03	TRBV7-8	TRBJ1-4*01	TRBJ1-4	TRBD2*02	TRBD2	12	18	22	27	5	4	9
1250	7.33E-05	TGCAGCGTGGGCTTGGACAGGCATACCTACGAGCAGTACTTC	CSVGLDRHTYEQYF	TRBV29-1*01	TRBV29-1	TRBJ2-7*01	TRBJ2-7	TRBD1*01	TRBD1	7	14	20	25	6	4	10
1250	7.33E-05	TGTGCCATCAGTGATAGCGGTTCCTACGAGCAGTACTTC	CAISDSGSYEQYF	TRBV10-3*01, TRBV10-3*02	TRBV10-3	TRBJ2-7*01	TRBJ2-7	TRBD2*02, TRBD2*01	TRBD2	13	14	19	21	0	1	1
1250	7.33E-05	TGTGCCACCAGCAGAGAAGGGGGAGGAGAGCAGTACTTC	CATSREGGGEQYF	TRBV15*02	TRBV15	TRBJ2-7*01	TRBJ2-7	TRBD1*01, TRBD2*02	TRBD1, TRBD2	16	17	22	27	0	4	4
1249	7.33E-05	TGTGCCAGCAGTTATTCCCCAGGGTCATATGGCTACACCTTC	CASSYSPGSYGYTF	TRBV6-5*01	TRBV6-5	TRBJ1-2*01	TRBJ1-2	TRBD1*01	TRBD1	11	19	23	27	7	3	10
1249	7.33E-05	TGTGCCAGCAGCCAAGATCCCCAGGGGACAGCCCTCCACTTT	CASSQDPQGTALHF	TRBV4-2*01	TRBV4-2	TRBJ1-6*01	TRBJ1-6	TRBD1*01	TRBD1	16	24	30	31	7	0	7
1249	7.33E-05	TGCAGTGCGGCCGGGACTAGCGGTTTCTACGAGCAGTACTTC	CSAAGTSGFYEQYF	TRBV20-1*06, TRBV20-1*03, TRBV20-1*01, TRBV20-1*04, TRBV20-1*05, TRBV20-1*02, TRBV20-1*07	TRBV20-1	TRBJ2-7*01	TRBJ2-7	TRBD2*02, TRBD2*01	TRBD2	7	12	22	26	4	3	7
1249	7.33E-05	TGTGCCAGCAGCAGACTAGCGTCCAACGGGCAGTACTTC	CASSRLASNGQYF	TRBV7-9*03, TRBV7-9*01, TRBV7-9*04, TRBV7-9*02	TRBV7-9	TRBJ2-7*01	TRBJ2-7	TRBD2*02, TRBD2*01	TRBD2	11	13	20	25	1	4	5
1249	7.33E-05	TGCAGCGCCCGGGGGACAGGGCTATATGGCTACACCTTC	CSARGTGLYGYTF	TRBV20-1*06, TRBV20-1*03, TRBV20-1*01, TRBV20-1*04, TRBV20-1*05, TRBV20-1*02, TRBV20-1*07	TRBV20-1	TRBJ1-2*01	TRBJ1-2	TRBD1*01	TRBD1	4	12	20	24	7	3	10
1249	7.33E-05	TGCAGCGTCCAAATAAACTATGGCTACACCTTC	CSVQINYGYTF	TRBV29-1*01, TRBV29-1*03	TRBV29-1	TRBJ1-2*01	TRBJ1-2	TRBD1*01	TRBD1	7	-1	-1	15	-1	-1	7
1249	7.33E-05	TGTGCCATCAGTGAGGAACACCATATATTTT	CAISE~NTIYF	TRBV10-3*01, TRBV10-3*02	TRBV10-3	TRBJ1-3*01	TRBJ1-3	TRBD2*02	TRBD2	14	-1	-1	16	-1	-1	1
1248	7.32E-05	TGCAGTGCTAGAGCCGGATCGGGTAGCGGTAGCTCCTACGAGCAGTACTTC	CSARAGSGSGSSYEQYF	TRBV20-1*01, TRBV20-1*04, TRBV20-1*05, TRBV20-1*07	TRBV20-1	TRBJ2-7*01	TRBJ2-7	TRBD2*02, TRBD2*01	TRBD2	12	23	28	32	10	3	13
1248	7.32E-05	TGTGCCACCAGCAGAACGGGGACAGGAGACTATGGCTACACCTTC	CATSRTGTGDYGYTF	TRBV15*02	TRBV15	TRBJ1-2*01	TRBJ1-2	TRBD1*01	TRBD1	11	18	25	28	6	2	8
1248	7.32E-05	TGTGCCAGCAGCTTAGACAGCAACTATGGCTACACCTTC	CASSLDSNYGYTF	TRBV7-2*04, TRBV7-2*01	TRBV7-2	TRBJ1-2*01	TRBJ1-2	TRBD1*01	TRBD1	15	16	19	21	0	1	1
1248	7.32E-05	TGCAGTGCCCCAAAAGCTCCCTACAATGAGCAGTTCTTC	CSAPKAPYNEQFF	TRBV20-1*06, TRBV20-1*03, TRBV20-1*01, TRBV20-1*04, TRBV20-1*05, TRBV20-1*02, TRBV20-1*07	TRBV20-1	TRBJ2-1*01	TRBJ2-1	TRBD1*01, TRBD2*02, TRBD2*01	TRBD1, TRBD2	7	8	10	19	0	8	8
1248	7.32E-05	TGTGCCAGCAGTGAAGGGAATGAGCAGTTCTTC	CASSEGNEQFF	TRBV2*01, TRBV2*03	TRBV2	TRBJ2-1*01	TRBJ2-1	TRBD1*01, TRBD2*02	TRBD1, TRBD2	15	-1	-1	18	-1	-1	2
1247	7.32E-05	TGTGCCACCAGTGATTTAGGCTTTCACAACTCTCCTACGAGCAGTACTTC	CATSDLGF~QLSYEQYF	TRBV24-1*01	TRBV24-1	TRBJ2-7*01	TRBJ2-7	TRBD1*01, TRBD2*02, TRBD2*01	TRBD1, TRBD2	16	25	27	31	8	3	11
1247	7.32E-05	TGTGCCACCACCAGGAAGGGACGACGGAACTACGAGCAGTACTTC	CATTRKGRRNYEQYF	TRBV24-1*01	TRBV24-1	TRBJ2-7*01	TRBJ2-7	TRBD1*01, TRBD2*02, TRBD2*01	TRBD1, TRBD2	9	17	21	29	7	7	14
1247	7.32E-05	TGTGCCAGCAGCTCTAAGGGGGACCCCTCCTACGAGCAGTACTTC	CASSSKGDPSYEQYF	TRBV7-9*01, TRBV7-9*04, TRBV7-9*02	TRBV7-9	TRBJ2-7*01	TRBJ2-7	TRBD1*01	TRBD1	14	16	21	26	1	4	5
1247	7.32E-05	TGTGCCACCAGTGATTATCGGGGTAGGTCAGCCCCAGCATTTT	CATSDYR~VGQPQHF	TRBV24-1*01	TRBV24-1	TRBJ1-5*01	TRBJ1-5	TRBD2*01	TRBD2	15	18	22	27	2	4	6
1247	7.32E-05	TGCAGTGCTACCGCGAGGGACATCTACTACGAGCAGTACTTC	CSATARDIYYEQYF	TRBV20-1*06, TRBV20-1*03, TRBV20-1*01, TRBV20-1*04, TRBV20-1*05, TRBV20-1*02, TRBV20-1*07	TRBV20-1	TRBJ2-7*01	TRBJ2-7	TRBD1*01	TRBD1	9	16	21	26	6	4	10
1247	7.32E-05	TGCAGTGCCCCGGAGGATAACTATGGCTACACCTTC	CSAPEDNYGYTF	TRBV20-1*06, TRBV20-1*03, TRBV20-1*01, TRBV20-1*04, TRBV20-1*05, TRBV20-1*02, TRBV20-1*07	TRBV20-1	TRBJ1-2*01	TRBJ1-2	TRBD2*02	TRBD2	7	11	15	17	3	1	4
1247	7.32E-05	TGCGCCAGCAGTGAAGGTTACGAGCAGTACTTC	CASSEGYEQYF	TRBV10-1*02, TRBV10-1*01	TRBV10-1	TRBJ2-7*01	TRBJ2-7	TRBD1*01, TRBD2*02	TRBD1, TRBD2	13	14	16	18	0	1	1
1246	7.31E-05	TGTGCCAGCAGCCTCACTAGCAGGGAGGGCCAGCGACGAGCAGTACTTC	CASSLTSR~RASDEQYF	TRBV25-1*01	TRBV25-1	TRBJ2-7*01	TRBJ2-7	TRBD2*02	TRBD2	10	22	28	35	11	6	17
1246	7.31E-05	TGTGCCACCAGTGGGCGGGGACAGGGTATCGATCAGCCCCAGCATTTT	CATSGRGQGIDQPQHF	TRBV24-1*01	TRBV24-1	TRBJ1-5*01	TRBJ1-5	TRBD1*01	TRBD1	12	17	25	31	4	5	9
1246	7.31E-05	TGTGCCAGCAGTCCCGGAGCCGGAGGGGTATGAAAAACTGTTTTTT	CASSPGAG~GYEKLFF	TRBV7-3*05, TRBV7-3*01	TRBV7-3	TRBJ1-4*01	TRBJ1-4	TRBD2*02	TRBD2	10	21	26	29	10	2	12
1246	7.31E-05	TGCGCCAGCAGTGGATCCGGGACGGGGAATTCACCCCTCCACTTT	CASSGSGTGNSPLHF	TRBV10-2*01	TRBV10-2	TRBJ1-6*01	TRBJ1-6	TRBD1*01, TRBD2*02, TRBD2*01	TRBD1, TRBD2	12	18	22	27	5	4	9
1246	7.31E-05	TGCGCCAGCAGCCAAGACGCTAGCGGGAGTAATACGCAGTATTTT	CASSQDASGSNTQYF	TRBV4-3*01	TRBV4-3	TRBJ2-3*01	TRBJ2-3	TRBD2*02	TRBD2	16	19	28	31	2	2	4
1246	7.31E-05	TGCAGTGCTAGAGATATCGCCAGGCCGTTCTATGGCTACACCTTC	CSARDIARPFYGYTF	TRBV20-1*01, TRBV20-1*05, TRBV20-1*07	TRBV20-1	TRBJ1-2*01	TRBJ1-2	TRBD1*01	TRBD1	13	20	23	29	6	5	11
1246	7.31E-05	TGCAGCGTTGAAGATCGGGACAGTCGCTCCTACGAGCAGTACTTC	CSVEDRDSRSYEQYF	TRBV29-1*01	TRBV29-1	TRBJ2-7*01	TRBJ2-7	TRBD1*01	TRBD1	13	16	22	26	2	3	5
1246	7.31E-05	TGCAGCGTGGGACTAGCGGGAGGTTGACCCCACGAGCAGTACTTC	CSVGLAGG*PHEQYF	TRBV29-1*01	TRBV29-1	TRBJ2-7*01	TRBJ2-7	TRBD2*02	TRBD2	7	8	22	31	0	8	8
1246	7.31E-05	TGTGCCATCAGTGGTCCCACTAACAATGAGCAGTTCTTC	CAISGPTNNEQFF	TRBV10-3*01, TRBV10-3*02	TRBV10-3	TRBJ2-1*01	TRBJ2-1	TRBD1*01, TRBD2*02, TRBD2*01	TRBD1, TRBD2	12	13	17	22	0	4	4
1246	7.31E-05	TGTGCCAGCAGTGGGCCCGTGGCAGACGAGCAGTACTTC	CASSGPVADEQYF	TRBV2*01, TRBV2*02, TRBV2*03	TRBV2	TRBJ2-7*01	TRBJ2-7	TRBD1*01, TRBD2*02, TRBD2*01	TRBD1, TRBD2	12	14	17	25	1	7	8
1246	7.31E-05	TGCAGTGCCACACCGTTTGGGGCTGAGACCCAGTACTTC	CSATPFGAETQYF	TRBV20-1*01, TRBV20-1*04, TRBV20-1*05, TRBV20-1*07	TRBV20-1	TRBJ2-5*01	TRBJ2-5	TRBD1*01	TRBD1	7	18	22	24	10	1	11
1246	7.31E-05	TGCAGTGCTAGTAGGATGTGACAAAAACTGTTTTTT	CSASRM*QKLFF	TRBV20-1*01, TRBV20-1*04, TRBV20-1*05, TRBV20-1*07	TRBV20-1	TRBJ1-4*01	TRBJ1-4	TRBD1*01, TRBD2*02, TRBD2*01	TRBD1, TRBD2	11	19	21	22	7	0	7
1246	7.31E-05	TGTGCCAGCAGTAACTACGAGCAGTACTTC	CASSNYEQYF	TRBV11-2*01, TRBV6-6*04	TRBV6-6, TRBV11-2	TRBJ2-7*01	TRBJ2-7	TRBD2*02	TRBD2	10	-1	-1	14	-1	-1	3
1245	7.30E-05	TGTGCCAGCAGTGAAAGGGCCAGGGGAGACGAGCAGTACTTC	CASSERARGDEQYF	TRBV2*01, TRBV2*03	TRBV2	TRBJ2-7*01	TRBJ2-7	TRBD1*01	TRBD1	14	20	25	28	5	2	7
1245	7.30E-05	TGCAGTGCTAGAAAACCCTACAGGGCACAGAGTACTTC	CSARKP~QGTEYF	TRBV20-1*01, TRBV20-1*05, TRBV20-1*07	TRBV20-1	TRBJ2-7*01	TRBJ2-7	TRBD1*01	TRBD1	11	19	24	30	7	5	12
1245	7.30E-05	TGCGCCAGCAGTGGATCCACGGATACGCAGTATTTT	CASSGSTDTQYF	TRBV10-1*02, TRBV10-1*01	TRBV10-1	TRBJ2-3*01	TRBJ2-3	TRBD1*01, TRBD2*02, TRBD2*01	TRBD1, TRBD2	12	-1	-1	17	-1	-1	4
1245	7.30E-05	TGTGCCAGCAAGGACAGGGGCACGAGCAGTACTTC	CASKDR~HEQYF	TRBV2*01, TRBV2*02, TRBV2*03	TRBV2	TRBJ2-7*01	TRBJ2-7	TRBD1*01	TRBD1	9	11	19	21	1	1	2
1244	7.30E-05	TGTGCCAGCAGCTTAGGAAGGACAGACTCAACACCGGGGAGCTGTTTTTT	CASSLGRT~LNTGELFF	TRBV7-8*01	TRBV7-8	TRBJ2-2*01	TRBJ2-2	TRBD1*01	TRBD1	15	19	24	29	3	4	7
1244	7.30E-05	TGCAGTGCTAGAGATAAGGGGGGACAGGGTATCTACGAGCAGTACTTC	CSARDKGGQGIYEQYF	TRBV20-1*01, TRBV20-1*05, TRBV20-1*07	TRBV20-1	TRBJ2-7*01	TRBJ2-7	TRBD1*01	TRBD1	13	20	28	32	6	3	9
1244	7.30E-05	TGTGCCAGCAGTGCCGACAGAGTCTATGGCTACACCTTC	CASSADRVYGYTF	TRBV2*01, TRBV2*02, TRBV2*03	TRBV2	TRBJ1-2*01	TRBJ1-2	TRBD1*01	TRBD1	12	15	19	23	2	3	5
1244	7.30E-05	TGTGCCAGCAATACCGGGGGCTACTATGGCTACACCTTC	CASNTGGYYGYTF	TRBV9*02, TRBV9*01, TRBV9*03	TRBV9	TRBJ1-2*01	TRBJ1-2	TRBD1*01, TRBD2*01	TRBD1, TRBD2	9	15	20	22	5	1	6
1243	7.29E-05	TGTGCCAGCAGTTACTCGACAGGAGACTACAATGAGCAGTTCTTC	CASSYSTGDYNEQFF	TRBV6-5*01	TRBV6-5	TRBJ2-1*01	TRBJ2-1	TRBD1*01	TRBD1	16	17	22	26	0	3	3
1243	7.29E-05	TGTGCCAGCAGCCCCAGCGCGGGATCTGGGTCACCCCTCCACTTT	CASSPSAGSGSPLHF	TRBV9*02, TRBV9*01, TRBV9*03	TRBV9	TRBJ1-6*01	TRBJ1-6	TRBD2*02	TRBD2	11	18	23	30	6	6	12
1243	7.29E-05	TGTGCCAGCAGCCCGACAGGGGGCGGGAATTCACCCCTCCACTTT	CASSPTGGGNSPLHF	TRBV7-3*05, TRBV7-3*01	TRBV7-3	TRBJ1-6*01	TRBJ1-6	TRBD1*01	TRBD1	11	14	23	27	2	3	5
1243	7.29E-05	TGTGCCAGCAGCTTAGACAGGGGGCTTGGCTACACCTTC	CASSLDRGLGYTF	TRBV7-6*01	TRBV7-6	TRBJ1-2*01	TRBJ1-2	TRBD1*01	TRBD1	15	16	24	26	0	1	1
1243	7.29E-05	TGCAGCGTTGGAACAGGGGGCTACGAGCAGTACTTC	CSVGTGGYEQYF	TRBV29-1*01	TRBV29-1	TRBJ2-7*01	TRBJ2-7	TRBD1*01	TRBD1	9	12	19	20	2	0	2
1242	7.29E-05	TGTGCCAGCAGTGAATGGACAGGGAACGACGAGCAGTACTTC	CASSEWTGNDEQYF	TRBV2*01, TRBV2*03	TRBV2	TRBJ2-7*01	TRBJ2-7	TRBD1*01	TRBD1	14	16	23	28	1	4	5
1242	7.29E-05	TGCAGTGCTAGAGAGACAGGGGGCCGCTATGGCTACACCTTC	CSARETGGRYGYTF	TRBV20-1*01, TRBV20-1*05, TRBV20-1*07	TRBV20-1	TRBJ1-2*01	TRBJ1-2	TRBD1*01	TRBD1	13	14	23	26	0	2	2
1242	7.29E-05	TGTGCCACCAGCAGGTCGACTAGCTACGAGCAGTACTTC	CATSRSTSYEQYF	TRBV15*02	TRBV15	TRBJ2-7*01	TRBJ2-7	TRBD2*02, TRBD2*01	TRBD2	11	17	22	23	5	0	5
1241	7.28E-05	TGCAGCGTTGGAAGTGTTGTGGGACAGGCCTATGGCTACACCTTC	CSVGSVVGQAYGYTF	TRBV29-1*01	TRBV29-1	TRBJ1-2*01	TRBJ1-2	TRBD1*01	TRBD1	9	20	27	29	10	1	11
1241	7.28E-05	TGTGCCAGCAGTTTGACGTCTTGGGAGCAGTACTTC	CASSLTSWEQYF	TRBV7-2*04, TRBV7-2*01	TRBV7-2	TRBJ2-7*01	TRBJ2-7	TRBD1*01, TRBD2*02, TRBD2*01	TRBD1, TRBD2	10	14	16	24	3	7	10
1240	7.27E-05	TGTGCCACCAGCAGAGGTGGGACCGCATGGACCGACTACGAGCAGTACTTC	CATSRGGTAWTDYEQYF	TRBV15*02	TRBV15	TRBJ2-7*01	TRBJ2-7	TRBD1*01, TRBD2*02, TRBD2*01	TRBD1, TRBD2	11	18	22	35	6	12	18
1240	7.27E-05	TGTGCCACCAGTGAACTAGCGGGGAGCACAGATACGCAGTATTTT	CATSELAGSTDTQYF	TRBV24-1*01	TRBV24-1	TRBJ2-3*01	TRBJ2-3	TRBD2*01	TRBD2	13	14	23	24	0	0	0
1240	7.27E-05	TGTGCCAGCAGCTACGGACAGGGGTCTGAAAAACTGTTTTTT	CASSYGQGSEKLFF	TRBV6-3*01, TRBV6-2*01	TRBV6-3, TRBV6-2	TRBJ1-4*01	TRBJ1-4	TRBD1*01	TRBD1	14	15	23	26	0	2	2
1240	7.27E-05	TGTGCCAGCAGTGAAGCCATATACGAGCAGTACTTC	CASSEAIYEQYF	TRBV2*01, TRBV2*03	TRBV2	TRBJ2-7*01	TRBJ2-7	TRBD1*01, TRBD2*02	TRBD1, TRBD2	16	-1	-1	21	-1	-1	4
1240	7.27E-05	TGCAGTGCGGTTGCTCTTGAGCAGTTCTTC	CSAVALEQFF	TRBV20-1*06, TRBV20-1*03, TRBV20-1*01, TRBV20-1*04, TRBV20-1*05, TRBV20-1*02, TRBV20-1*07	TRBV20-1	TRBJ2-1*01	TRBJ2-1	TRBD2*02, TRBD2*01	TRBD2	7	13	15	17	5	1	6
1239	7.27E-05	TGTGCCAGCAGTGTATCGGGCGAACGGTACGAGCAGTACTTC	CASSVSGERYEQYF	TRBV2*01, TRBV2*03	TRBV2	TRBJ2-7*01	TRBJ2-7	TRBD1*01, TRBD2*02, TRBD2*01	TRBD1, TRBD2	12	17	20	27	4	6	10
1239	7.27E-05	TGTGCCAGCAGTGAAGCACCAGGGAGCTACGAGCAGTACTTC	CASSEAPGSYEQYF	TRBV2*01, TRBV2*03	TRBV2	TRBJ2-7*01	TRBJ2-7	TRBD1*01, TRBD2*02	TRBD1, TRBD2	16	19	23	26	2	2	4
1239	7.27E-05	TGCAGTGCTGGCGACCACCTGGAAGGCTACACCTTC	CSAGDHLEGYTF	TRBV20-1*01, TRBV20-1*04, TRBV20-1*05, TRBV20-1*07	TRBV20-1	TRBJ1-2*01	TRBJ1-2	TRBD1*01	TRBD1	8	17	20	24	8	3	11
1239	7.27E-05	TGCAGCGTCCAGGGGGTAGCCTACGAGCAGTACTTC	CSVQGVAYEQYF	TRBV29-1*01, TRBV29-1*03	TRBV29-1	TRBJ2-7*01	TRBJ2-7	TRBD1*01	TRBD1	7	9	15	27	1	11	12
1238	7.26E-05	TGTGCCAGCAGCTTACGGCAGGCCTATAATTCACCCCTCCACTTT	CASSLRQAYNSPLHF	TRBV7-2*04, TRBV7-2*01	TRBV7-2	TRBJ1-6*01	TRBJ1-6	TRBD1*01	TRBD1	14	18	21	22	3	0	3
1238	7.26E-05	TGCAGTGCTAGAGTTGGGGAGGGTATCCCCTACGAGCAGTACTTC	CSARVGEGIPYEQYF	TRBV20-1*01, TRBV20-1*04, TRBV20-1*05, TRBV20-1*07	TRBV20-1	TRBJ2-7*01	TRBJ2-7	TRBD2*02	TRBD2	12	16	22	28	3	5	8
1238	7.26E-05	TGCAGCGTTGTTCTCGTGGCAGGGAGAACCTACGAGCAGTACTTC	CSVVLVAGRTYEQYF	TRBV29-1*01	TRBV29-1	TRBJ2-7*01	TRBJ2-7	TRBD1*01, TRBD2*02	TRBD1, TRBD2	9	19	23	28	9	4	13
1238	7.26E-05	TGTGCCCGGACCATCGGGGGACGTGGGACTCACCCCTCCACTTT	CARTIGG~WDSPLHF	TRBV9*02, TRBV9*01	TRBV9	TRBJ1-6*01	TRBJ1-6	TRBD2*01	TRBD2	5	14	19	29	8	9	17
1238	7.26E-05	TGTGCCATCAAGAGACAGGACTCCTCCTACGAGCAGTACTTC	CAIKRQDSSYEQYF	TRBV10-3*01, TRBV10-3*02	TRBV10-3	TRBJ2-7*01	TRBJ2-7	TRBD1*01	TRBD1	9	13	18	23	3	4	7
1237	7.26E-05	TGCAGTGCCGTTGGATGCGACGGAGGGTGCGGCAGATACGCAGTATTTT	CSAVGCDG~GAADTQYF	TRBV20-1*06, TRBV20-1*03, TRBV20-1*01, TRBV20-1*04, TRBV20-1*05, TRBV20-1*02, TRBV20-1*07	TRBV20-1	TRBJ2-3*01	TRBJ2-3	TRBD2*02	TRBD2	7	21	26	32	13	5	18
1237	7.26E-05	TGTGCCAGCAGCGCGGTTTCCTCCAAGATTCACCCCTCCACTTT	CASSAVS~QDSPLHF	TRBV7-9*03, TRBV7-9*01, TRBV7-9*04, TRBV7-9*02	TRBV7-9	TRBJ1-6*01	TRBJ1-6	TRBD2*02	TRBD2	11	19	23	27	7	3	10
1237	7.26E-05	TGTGCCAGCAGTGACACGAAAACCTACGAGCAGTACTTC	CASSDTKTYEQYF	TRBV2*01, TRBV2*02, TRBV2*03	TRBV2	TRBJ2-7*01	TRBJ2-7	TRBD1*01	TRBD1	13	-1	-1	22	-1	-1	8
1237	7.26E-05	TGCGCCAGCAGTGGACAGGGGTTTGGCTACACCTTC	CASSGQGFGYTF	TRBV10-2*01	TRBV10-2	TRBJ1-2*01	TRBJ1-2	TRBD1*01	TRBD1	12	13	20	23	0	2	2
1236	7.25E-05	TGTGCCATCAGCGAAATAGGGACTACCTACGAGCAGTACTTC	CAISEIGTTYEQYF	TRBV10-3*01, TRBV10-3*02	TRBV10-3	TRBJ2-7*01	TRBJ2-7	TRBD2*02, TRBD2*01	TRBD2	10	18	24	25	7	0	7
1236	7.25E-05	TGTGCCAGCAGCAGACGGGACGGCCACTACGAGCAGTACTTC	CASSRRDGHYEQYF	TRBV7-9*03, TRBV7-9*01, TRBV7-9*04, TRBV7-9*02	TRBV7-9	TRBJ2-7*01	TRBJ2-7	TRBD1*01, TRBD2*02, TRBD2*01	TRBD1, TRBD2	11	16	20	26	4	5	9
1236	7.25E-05	TGCAGTGCTAGGATCAGGGCCACCTTGAATGAGCAGTTCTTC	CSARIRATLNEQFF	TRBV20-1*06, TRBV20-1*03, TRBV20-1*01, TRBV20-1*04, TRBV20-1*05, TRBV20-1*02, TRBV20-1*07	TRBV20-1	TRBJ2-1*01	TRBJ2-1	TRBD1*01	TRBD1	10	14	18	27	3	8	11
1236	7.25E-05	TGTGCCACCCCACGTATCTGCCCCCAGCATTTT	CATPRICPQHF	TRBV24-1*01	TRBV24-1	TRBJ1-5*01	TRBJ1-5	TRBD1*01	TRBD1	8	17	19	21	8	1	9
1235	7.24E-05	TGCAGTGTTATCTTCCGTAGGGACGCCGGTCTATGGCTACACCTTC	CSVIFRRD~PVYGYTF	TRBV20-1*06, TRBV20-1*03, TRBV20-1*01, TRBV20-1*04, TRBV20-1*05, TRBV20-1*02, TRBV20-1*07	TRBV20-1	TRBJ1-2*01	TRBJ1-2	TRBD1*01, TRBD2*02, TRBD2*01	TRBD1, TRBD2	6	19	23	30	12	6	18
1235	7.24E-05	TGTGCCATCGGTGTCCGGGGGTACGAGCAGTACTTC	CAIGVRGYEQYF	TRBV10-3*01, TRBV10-3*02	TRBV10-3	TRBJ2-7*01	TRBJ2-7	TRBD2*01	TRBD2	12	15	20	21	2	0	2
1235	7.24E-05	TGTGCCAGCAGGTTGGGCGAATTGTCCCTCCACTTT	CASRLGELSLHF	TRBV12-4*01, TRBV12-3*01	TRBV12-4, TRBV12-3	TRBJ1-6*01	TRBJ1-6	TRBD1*01	TRBD1	10	14	17	25	3	7	10
1234	7.24E-05	TGCAGTGCTAGAGCCATGACTAGCGGGAGTAACTCCTACAATGAGCAGTTCTTC	CSARAMTSGSNSYNEQFF	TRBV20-1*01, TRBV20-1*04, TRBV20-1*05, TRBV20-1*07	TRBV20-1	TRBJ2-1*01	TRBJ2-1	TRBD2*02	TRBD2	12	17	28	32	4	3	7
1234	7.24E-05	TGTGCCACCAGTGATTACCCGACTAGCGGGAACCCTACGAGCAGTACTTC	CATSDYPT~REPYEQYF	TRBV24-1*01	TRBV24-1	TRBJ2-7*01	TRBJ2-7	TRBD2*02	TRBD2	15	20	30	33	4	2	6
1234	7.24E-05	TGTGCCACCAGTGACGGCCTGACAGGGGACTTCTATGGCTACACCTTC	CATSDGLTGDFYGYTF	TRBV24-1*01	TRBV24-1	TRBJ1-2*01	TRBJ1-2	TRBD1*01	TRBD1	13	20	27	32	6	4	10
1234	7.24E-05	TGCAGTGCTAGAGATTTGACGATGCGACTAGGGGAGCAGTACTTC	CSARDLTMRLGEQYF	TRBV20-1*01, TRBV20-1*05, TRBV20-1*07	TRBV20-1	TRBJ2-7*01	TRBJ2-7	TRBD2*02, TRBD2*01	TRBD2	13	25	30	33	11	2	13
1234	7.24E-05	TGTGCCAGCAGCTTAGAACGACAGTCTCGCTACACCTTC	CASSLERQSRYTF	TRBV7-2*04, TRBV7-2*01	TRBV7-2	TRBJ1-2*01	TRBJ1-2	TRBD1*01	TRBD1	15	19	23	28	3	4	7
1234	7.24E-05	TGCAGTGCTAGAGATAAGGAATCCTACGAGCAGTACTTC	CSARDKESYEQYF	TRBV20-1*01, TRBV20-1*05, TRBV20-1*07	TRBV20-1	TRBJ2-7*01	TRBJ2-7	TRBD1*01, TRBD2*02, TRBD2*01	TRBD1, TRBD2	13	17	19	21	3	1	4
1233	7.23E-05	TGCAGTGCTAGAGATGCGGCTAGCGGGACCGTCTCCTACGAGCAGTACTTC	CSARDAASGTVSYEQYF	TRBV20-1*01, TRBV20-1*05, TRBV20-1*07	TRBV20-1	TRBJ2-7*01	TRBJ2-7	TRBD2*02	TRBD2	13	19	27	32	5	4	9
1233	7.23E-05	TGCAGTGCTAGAGATTCAGGGTTTCGGCTATGGCTACACCTTC	CSARDSG~FGYGYTF	TRBV20-1*01, TRBV20-1*05, TRBV20-1*07	TRBV20-1	TRBJ1-2*01	TRBJ1-2	TRBD1*01	TRBD1	13	16	20	27	2	6	8
1233	7.23E-05	TGCAGTGTGGCCGTGCATCCCCTCACAGATACGCAGTATTTT	CSVAVHPLTDTQYF	TRBV20-1*06, TRBV20-1*03, TRBV20-1*01, TRBV20-1*04, TRBV20-1*05, TRBV20-1*02, TRBV20-1*07	TRBV20-1	TRBJ2-3*01	TRBJ2-3	TRBD1*01	TRBD1	6	18	22	23	11	0	11
1233	7.23E-05	TGCAGTGCTAGGTGGCCCGCTGAAGGACAGCCCCAGCATTTT	CSARWPAEGQPQHF	TRBV20-1*06, TRBV20-1*03, TRBV20-1*01, TRBV20-1*04, TRBV20-1*05, TRBV20-1*02, TRBV20-1*07	TRBV20-1	TRBJ1-5*01	TRBJ1-5	TRBD2*02, TRBD2*01	TRBD2	10	15	20	27	4	6	10
1233	7.23E-05	TGTGCCACCAGACAGGGAGGGCTATGGCTACACCTTC	CATRQG~GYGYTF	TRBV24-1*01	TRBV24-1	TRBJ1-2*01	TRBJ1-2	TRBD2*02	TRBD2	10	14	20	21	3	0	3
1232	7.23E-05	TGCGCCAGCAGCCCGAAGACAGGGCAGGACCTACGAGCAGTACTTC	CASSPKTG~RTYEQYF	TRBV5-1*01	TRBV5-1	TRBJ2-7*01	TRBJ2-7	TRBD1*01	TRBD1	11	17	23	29	5	5	10
1232	7.23E-05	TGTGCCATCACTGATAGGGCCACTAGCTCCTACGAGCAGTACTTC	CAITDRATSSYEQYF	TRBV10-3*01, TRBV10-3*02	TRBV10-3	TRBJ2-7*01	TRBJ2-7	TRBD2*02, TRBD2*01	TRBD2	13	21	25	26	7	0	7
1232	7.23E-05	TGCAGTGCTAGACTAGCGGGGATCTTCGACTACGAGCAGTACTTC	CSARLAGIFDYEQYF	TRBV20-1*01, TRBV20-1*04, TRBV20-1*05, TRBV20-1*07	TRBV20-1	TRBJ2-7*01	TRBJ2-7	TRBD2*01	TRBD2	11	12	20	29	0	8	8
1232	7.23E-05	TGTGCCAGCAGCTTACCGTCATACGGGGCCGCGAGCAGTACTTC	CASSLPS~RGREQYF	TRBV7-2*04, TRBV7-2*01	TRBV7-2	TRBJ2-7*01	TRBJ2-7	TRBD1*01, TRBD2*01	TRBD1, TRBD2	14	24	28	31	9	2	11
1232	7.23E-05	TGTGCCAGCAGCTCACTAGCGGGAGGCTACGAGCAGTACTTC	CASSSLAGGYEQYF	TRBV7-6*01	TRBV7-6	TRBJ2-7*01	TRBJ2-7	TRBD2*02	TRBD2	12	14	25	26	1	0	1
1232	7.23E-05	TGCAGTGCTACCCTAGCGGGTATCCCTTACGAGCAGTACTTC	CSATLAGIPYEQYF	TRBV20-1*06, TRBV20-1*03, TRBV20-1*01, TRBV20-1*04, TRBV20-1*05, TRBV20-1*02, TRBV20-1*07	TRBV20-1	TRBJ2-7*01	TRBJ2-7	TRBD2*02, TRBD2*01	TRBD2	9	12	19	27	2	7	9
1232	7.23E-05	TGCAGTGCTAGTGAAGGATCGGGATTCTACGAGCAGTACTTC	CSASEGSGFYEQYF	TRBV20-1*01, TRBV20-1*04, TRBV20-1*05, TRBV20-1*07	TRBV20-1	TRBJ2-7*01	TRBJ2-7	TRBD2*02	TRBD2	11	19	23	26	7	2	9
1232	7.23E-05	TGCAGTGCTAGAGAAGTCTCTAGCGACTACGAGCAGTACTTC	CSAREVSSDYEQYF	TRBV20-1*01, TRBV20-1*05, TRBV20-1*07	TRBV20-1	TRBJ2-7*01	TRBJ2-7	TRBD2*02, TRBD2*01	TRBD2	13	19	24	26	5	1	6
1232	7.23E-05	TGCAGTGCTAGGTCTGCCCAGGACTATGGCTACACCTTC	CSARSAQDYGYTF	TRBV20-1*06, TRBV20-1*03, TRBV20-1*01, TRBV20-1*04, TRBV20-1*05, TRBV20-1*02, TRBV20-1*07	TRBV20-1	TRBJ1-2*01	TRBJ1-2	TRBD1*01	TRBD1	10	18	21	22	7	0	7
1232	7.23E-05	TGTGCCAGCACTAGGGGTATCGAGCAGTACTTC	CASTRGIEQYF	TRBV2*01, TRBV2*02, TRBV2*03	TRBV2	TRBJ2-7*01	TRBJ2-7	TRBD1*01	TRBD1	9	12	16	20	2	3	5
1232	7.23E-05	TGTGCCAGCAGTGATCAGTTTAGGAGCACCTTC	CASSDQFRSTF	TRBV2*01, TRBV2*02, TRBV2*03	TRBV2	TRBJ1-2*01	TRBJ1-2	TRBD2*02	TRBD2	13	22	25	26	8	0	8
1231	7.22E-05	TGCAGTGCTAGACCCGTCCAGATCTAGCGTACTCCTACGAGCAGTACTTC	CSARPVQI~AYSYEQYF	TRBV20-1*01, TRBV20-1*04, TRBV20-1*05, TRBV20-1*07	TRBV20-1	TRBJ2-7*01	TRBJ2-7	TRBD2*02, TRBD2*01	TRBD2	11	23	28	31	11	2	13
1231	7.22E-05	TGCAGTGCTAACCACGGACTAGCGGCAATTTTCGGGGCAGTACTTC	CSANHGLA~QFSGQYF	TRBV20-1*06, TRBV20-1*03, TRBV20-1*01, TRBV20-1*04, TRBV20-1*05, TRBV20-1*02, TRBV20-1*07	TRBV20-1	TRBJ2-7*01	TRBJ2-7	TRBD2*02, TRBD2*01	TRBD2	9	15	24	36	5	11	16
1231	7.22E-05	TGTGCCACCAGCAGACCCGACAGGGCAACCTACGAGCAGTACTTC	CATSRPDRATYEQYF	TRBV15*02	TRBV15	TRBJ2-7*01	TRBJ2-7	TRBD1*01	TRBD1	11	18	24	28	6	3	9
1231	7.22E-05	TGTGCCACCAGCGGAGACCAAGCTGCGGACGAGCAGTACTTC	CATSGDQAADEQYF	TRBV15*02	TRBV15	TRBJ2-7*01	TRBJ2-7	TRBD2*02, TRBD2*01	TRBD2	11	24	27	28	12	0	12
1231	7.22E-05	TGCAGTGCTATCAAGGTCCCCGACACAGATACGCAGTATTTT	CSAIKVPDTDTQYF	TRBV20-1*06, TRBV20-1*03, TRBV20-1*01, TRBV20-1*04, TRBV20-1*05, TRBV20-1*02, TRBV20-1*07	TRBV20-1	TRBJ2-3*01	TRBJ2-3	TRBD1*01, TRBD2*02, TRBD2*01	TRBD1, TRBD2	9	15	19	23	5	3	8
1231	7.22E-05	TGTGCCAGCAGCTTAGGCCAACACAATGAGCAGTTCTTC	CASSLGQHNEQFF	TRBV7-9*01, TRBV7-9*02	TRBV7-9	TRBJ2-1*01	TRBJ2-1	TRBD1*01	TRBD1	15	16	18	22	0	3	3
1231	7.22E-05	TGTGCCAGCAGCTTAACAGGCGGTGTTGGCTACACCTTC	CASSLTGGVGYTF	TRBV7-6*01	TRBV7-6	TRBJ1-2*01	TRBJ1-2	TRBD1*01	TRBD1	14	15	19	26	0	6	6
1230	7.22E-05	TGTGCCATCAGTGAAGGGACTAGCAACGCAGATACGCAGTATTTT	CAISEGTSNADTQYF	TRBV10-3*01, TRBV10-3*02	TRBV10-3	TRBJ2-3*01	TRBJ2-3	TRBD2*02, TRBD2*01	TRBD2	13	15	23	28	1	4	5
1230	7.22E-05	TGTGCCAGCTATTACGTACGCCCCAGACGCGGAGGCTACACCTTC	CASYYVRPRRGGYTF	TRBV5-6*01	TRBV5-6	TRBJ1-2*01	TRBJ1-2	TRBD1*01	TRBD1	8	19	23	33	10	9	19
1230	7.22E-05	TGCGCCAGCAGCCTATAAGCGGGATACTACAATGAGCAGTTCTTC	CASSL*AGYYNEQFF	TRBV5-1*01	TRBV5-1	TRBJ2-1*01	TRBJ2-1	TRBD2*02	TRBD2	11	17	23	26	5	2	7
1230	7.22E-05	TGTGCCAGCAGCAGAGGGGACGGCGTAGGTGGCTACACCTTC	CASSRGDGVGGYTF	TRBV25-1*01	TRBV25-1	TRBJ1-2*01	TRBJ1-2	TRBD1*01, TRBD2*02, TRBD2*01	TRBD1, TRBD2	10	16	20	29	5	8	13
1230	7.22E-05	TGCAGCGTTGGAAGGGGCACCCTTTGGGACGAGCAGTACTTC	CSVGRGTLWDEQYF	TRBV29-1*01	TRBV29-1	TRBJ2-7*01	TRBJ2-7	TRBD1*01	TRBD1	9	12	16	28	2	11	13
1230	7.22E-05	TGTGCCAGCAGCATCCGAGGACAGGGGTAGTACTTC	CASSIRGQG*YF	TRBV7-4*01	TRBV7-4	TRBJ2-7*01	TRBJ2-7	TRBD1*01	TRBD1	11	18	26	28	6	1	7
1230	7.22E-05	TGCAGTGCCAGAGGGGGGGGCGAGCAGTACTTC	CSARGGGEQYF	TRBV20-1*01, TRBV20-1*04, TRBV20-1*05, TRBV20-1*07	TRBV20-1	TRBJ2-7*01	TRBJ2-7	TRBD2*01	TRBD2	12	13	19	20	0	0	0
1229	7.21E-05	TGTGCCACCAGCAGCGTTGGATTTAGCGGGAGCTACGAGCAGTACTTC	CATSSVGFSGSYEQYF	TRBV15*02	TRBV15	TRBJ2-7*01	TRBJ2-7	TRBD2*02	TRBD2	11	23	31	32	11	0	11
1229	7.21E-05	TGCGCCAGCAGCTTAACGTCCCGGACAGGCAATCAGCCCCAGCATTTT	CASSLTSRTGNQPQHF	TRBV5-1*01	TRBV5-1	TRBJ1-5*01	TRBJ1-5	TRBD1*01	TRBD1	13	22	27	28	8	0	8
1228	7.20E-05	TGCAGTGCCGCGTTGACCGGGCGAGGCGCCCTCCTACGAGCAGTACTTC	CSAALTGR~APSYEQYF	TRBV20-1*06, TRBV20-1*03, TRBV20-1*01, TRBV20-1*04, TRBV20-1*05, TRBV20-1*02, TRBV20-1*07	TRBV20-1	TRBJ2-7*01	TRBJ2-7	TRBD1*01, TRBD2*02, TRBD2*01	TRBD1, TRBD2	7	18	21	30	10	8	18
1228	7.20E-05	TGCGCCAGCAGCCAAGAAGGACAGGGGAGATCACCCCTCCACTTT	CASSQEGQGRSPLHF	TRBV4-3*01	TRBV4-3	TRBJ1-6*01	TRBJ1-6	TRBD1*01	TRBD1	16	18	26	30	1	3	4
1228	7.20E-05	TGTGCCACCAGCAGTTCTAGCGGGAGTGATGAGCAGTACTTC	CATSSSSGSDEQYF	TRBV15*02	TRBV15	TRBJ2-7*01	TRBJ2-7	TRBD2*02	TRBD2	11	16	25	30	4	4	8
1228	7.20E-05	TGCAGTGCTAGAGACAAAAACGACTACGAGCAGTACTTC	CSARDKNDYEQYF	TRBV20-1*01, TRBV20-1*05, TRBV20-1*07	TRBV20-1	TRBJ2-7*01	TRBJ2-7	TRBD2*02, TRBD2*01	TRBD2	13	-1	-1	23	-1	-1	9
1227	7.20E-05	TGTGCCAGCAGTGAATACTAGCGGGAGGGGAACCTATCTACGAGCAGTACTTC	CASSEY*RE~EPIYEQYF	TRBV25-1*01	TRBV25-1	TRBJ2-7*01	TRBJ2-7	TRBD2*02	TRBD2	16	17	28	37	0	8	8
1227	7.20E-05	TGCAGTCCGGGACTAGCGGGAGGGCTCTCCTACGAGCAGTACTTC	CSPGLAGGLSYEQYF	TRBV20-1*06, TRBV20-1*03, TRBV20-1*01, TRBV20-1*04, TRBV20-1*05, TRBV20-1*02, TRBV20-1*07	TRBV20-1	TRBJ2-7*01	TRBJ2-7	TRBD2*02	TRBD2	5	8	23	26	2	2	4
1227	7.20E-05	TGTGCCACGGAGGGGTTGGACTACGAGCAGTACTTC	CATEGLDYEQYF	TRBV10-3*01, TRBV10-3*02	TRBV10-3	TRBJ2-7*01	TRBJ2-7	TRBD2*02	TRBD2	6	8	13	20	1	6	7
1227	7.20E-05	TGCAGTGCAGTACAGGGGGCATCGCCCCAGCATTTT	CSAVQGASPQHF	TRBV20-1*06, TRBV20-1*03, TRBV20-1*01, TRBV20-1*04, TRBV20-1*05, TRBV20-1*02, TRBV20-1*07	TRBV20-1	TRBJ1-5*01	TRBJ1-5	TRBD1*01	TRBD1	7	11	19	23	3	3	6
1226	7.19E-05	TGTGCCAGCGGGGAGACACATCGCTATAATTCACCCCTCCACTTT	CASGETHRYNSPLHF	TRBV25-1*01	TRBV25-1	TRBJ1-6*01	TRBJ1-6	TRBD2*02	TRBD2	8	10	14	23	1	8	9
1226	7.19E-05	TGCAGTGCTAGATCTCCCGGACAGGGCCCCTACGAGCAGTACTTC	CSARSPGQGPYEQYF	TRBV20-1*01, TRBV20-1*04, TRBV20-1*05, TRBV20-1*07	TRBV20-1	TRBJ2-7*01	TRBJ2-7	TRBD1*01	TRBD1	11	18	25	28	6	2	8
1226	7.19E-05	TGCAGTGCTAGAGTTAACCAGGGCCTGGGGGGAGCAGTACTTC	CSARVNQ~AWGEQYF	TRBV20-1*01, TRBV20-1*04, TRBV20-1*05, TRBV20-1*07	TRBV20-1	TRBJ2-7*01	TRBJ2-7	TRBD1*01, TRBD2*01	TRBD1, TRBD2	12	26	30	31	13	0	13
1226	7.19E-05	TGCAGTGCGGCACTAGCGGGAGCTTTTTACGAGCAGTACTTC	CSAALAGAFYEQYF	TRBV20-1*06, TRBV20-1*03, TRBV20-1*01, TRBV20-1*04, TRBV20-1*05, TRBV20-1*02, TRBV20-1*07	TRBV20-1	TRBJ2-7*01	TRBJ2-7	TRBD2*02	TRBD2	7	11	21	27	3	5	8
1226	7.19E-05	TGTGCCAGCTACGGCAGGTCCGCCTACGAGCAGTACTTC	CASYGRSAYEQYF	TRBV6-1*01	TRBV6-1	TRBJ2-7*01	TRBJ2-7	TRBD1*01, TRBD2*02, TRBD2*01	TRBD1, TRBD2	8	14	17	22	5	4	9
1225	7.19E-05	TGCAGCGTTGAACAGGATTCCTACGAGCAGTACTTC	CSVEQDSYEQYF	TRBV29-1*01	TRBV29-1	TRBJ2-7*01	TRBJ2-7	TRBD1*01	TRBD1	11	12	15	18	0	2	2
1224	7.18E-05	TGTGCCAGCAGCGAGCGAGGGACAGGGGTCTGGAATTCACCCCTCCACTTT	CASSERGTGVWNSPLHF	TRBV9*02, TRBV9*01, TRBV9*03	TRBV9	TRBJ1-6*01	TRBJ1-6	TRBD1*01	TRBD1	12	18	27	33	5	5	10
1224	7.18E-05	TGTGCCAGCAGTGAGGACAGGGGCGATAGCTCACCCCTCCACTTT	CASSEDRGDSSPLHF	TRBV2*01, TRBV2*03	TRBV2	TRBJ1-6*01	TRBJ1-6	TRBD1*01	TRBD1	13	14	22	30	0	7	7
1224	7.18E-05	TGCAGTGCTAGAGACAGGGGACCCACTGAAGCTTTCTTT	CSARDRGPTEAFF	TRBV20-1*01, TRBV20-1*05, TRBV20-1*07	TRBV20-1	TRBJ1-1*01	TRBJ1-1	TRBD1*01	TRBD1	13	14	19	23	0	3	3
1224	7.18E-05	TGTGCCAGCGGATCCAGGGGGTATGGCTACACCTTC	CASGSRGYGYTF	TRBV2*01, TRBV2*02, TRBV2*03	TRBV2	TRBJ1-2*01	TRBJ1-2	TRBD1*01	TRBD1	8	14	20	21	5	0	5
1223	7.17E-05	TGTGCCACCAGTGGATAAGCAGGTGCCTCCTACGAGCAGTACTTC	CATSG*AGASYEQYF	TRBV24-1*01	TRBV24-1	TRBJ2-7*01	TRBJ2-7	TRBD1*01	TRBD1	12	19	22	26	6	3	9
1223	7.17E-05	TGCAGTGCTAGAGCTCTAGCGGGAGTTATCAACGAGCAGTACTTC	CSARALAGVINEQYF	TRBV20-1*01, TRBV20-1*04, TRBV20-1*05, TRBV20-1*07	TRBV20-1	TRBJ2-7*01	TRBJ2-7	TRBD2*02	TRBD2	12	15	24	31	2	6	8
1223	7.17E-05	TGCAGCGCCCGCTAGACAGCGCTGTAATGGAGGGAGCAGTACTTC	CSAR*TAL*WREQYF	TRBV29-1*01, TRBV29-1*03	TRBV29-1	TRBJ2-7*01	TRBJ2-7	TRBD2*02, TRBD2*01	TRBD2	7	8	14	33	0	18	18
1223	7.17E-05	TGTGCCACCAGTGAGACAGGGGTTGGAAACACCATATATTTT	CATSETGVGNTIYF	TRBV24-1*01	TRBV24-1	TRBJ1-3*01	TRBJ1-3	TRBD1*01	TRBD1	13	14	21	23	0	1	1
1223	7.17E-05	TGTGCCAGCAGCCGAGACCTAGCGGTTTGGGGGCAGTTCTTC	CASSRDLAVWGQFF	TRBV2*01, TRBV2*02, TRBV2*03	TRBV2	TRBJ2-1*01	TRBJ2-1	TRBD2*02, TRBD2*01	TRBD2	10	18	24	32	7	7	14
1223	7.17E-05	TGCAGTGCTACAGGACTAGCGGGAGCCTACGAGCAGTACTTC	CSATGLAGAYEQYF	TRBV20-1*01, TRBV20-1*04, TRBV20-1*05, TRBV20-1*07	TRBV20-1	TRBJ2-7*01	TRBJ2-7	TRBD2*02	TRBD2	9	12	24	25	2	0	2
1223	7.17E-05	TGCAGTGCTAGACCACAGGGGACTAACTATGGCTACACCTTC	CSARPQGTNYGYTF	TRBV20-1*01, TRBV20-1*04, TRBV20-1*05, TRBV20-1*07	TRBV20-1	TRBJ1-2*01	TRBJ1-2	TRBD1*01	TRBD1	11	14	20	22	2	1	3
1223	7.17E-05	TGTGCCACGTCCCGGGACAACCTAAGTGAGCAGTACTTC	CATSRDNLSEQYF	TRBV24-1*01	TRBV24-1	TRBJ2-7*01	TRBJ2-7	TRBD1*01	TRBD1	7	13	18	27	5	8	13
1223	7.17E-05	TGTGCCAGCACGACGAGTCTAAGCTACGAGCAGTACTTC	CASTTSLSYEQYF	TRBV7-2*04, TRBV7-2*01	TRBV7-2	TRBJ2-7*01	TRBJ2-7	TRBD2*02, TRBD2*01	TRBD2	9	15	18	23	5	4	9
1223	7.17E-05	TGTGCCAGCAGTTTAGGGAGTTCACCCCTCCACTTT	CASSLGSSPLHF	TRBV12-4*01, TRBV12-3*01	TRBV12-4, TRBV12-3	TRBJ1-6*01	TRBJ1-6	TRBD2*02	TRBD2	15	16	19	20	0	0	0
1222	7.17E-05	TGTGCCAGCAGCTTACTGGCTAGCGGGAGGTCTACCTACAATGAGCAGTTCTTC	CASSLLASGRSTYNEQFF	TRBV7-8*01	TRBV7-8	TRBJ2-1*01	TRBJ2-1	TRBD2*02	TRBD2	14	19	29	34	4	4	8
1222	7.17E-05	TGTGCCATTGCGGCCGGGACAGGGGCCTACGAGCAGTACTTC	CAIAAGTGAYEQYF	TRBV15*02	TRBV15	TRBJ2-7*01	TRBJ2-7	TRBD1*01	TRBD1	6	15	24	25	8	0	8
1222	7.17E-05	TGTGCCAGCAGTGGATCACACCTTAACTATGGCTACACCTTC	CASSGSHLNYGYTF	TRBV2*01, TRBV2*03	TRBV2	TRBJ1-2*01	TRBJ1-2	TRBD1*01, TRBD2*02	TRBD1, TRBD2	12	17	19	23	4	3	7
1222	7.17E-05	TGTGCCATCGCAGGCGGGACCTCAGATACGCAGTATTTT	CAIAGGTSDTQYF	TRBV10-3*01, TRBV10-3*02	TRBV10-3	TRBJ2-3*01	TRBJ2-3	TRBD2*02	TRBD2	8	13	18	22	4	3	7
1222	7.17E-05	TGTGCCAGCAGCCGACAGAAATTCACCCCTCCACTTT	CASSRQ~NSPLHF	TRBV7-9*03, TRBV7-9*01, TRBV7-9*04, TRBV7-9*02	TRBV7-9	TRBJ1-6*01	TRBJ1-6	TRBD1*01	TRBD1	11	13	17	19	1	1	2
1222	7.17E-05	TGTGCCACCAGTGATTTCACTTCCTCCCAGCATTTT	CATSDFTSSQHF	TRBV24-1*01	TRBV24-1	TRBJ1-5*01	TRBJ1-5	TRBD1*01, TRBD2*02, TRBD2*01	TRBD1, TRBD2	16	22	24	25	5	0	5
1221	7.16E-05	TGTGCCAGCAGTTTAGGGGGGGACCCAGCCTACGAGCAGTACTTC	CASSLGGDPAYEQYF	TRBV12-4*01, TRBV12-3*01	TRBV12-4, TRBV12-3	TRBJ2-7*01	TRBJ2-7	TRBD2*01	TRBD2	15	16	21	28	0	6	6
1221	7.16E-05	TGCGCCAGCCAGGGACTAGTAGGCTACGAGCAGTACTTC	CASQGLVGYEQYF	TRBV10-2*01	TRBV10-2	TRBJ2-7*01	TRBJ2-7	TRBD2*02, TRBD2*01	TRBD2	8	11	18	23	2	4	6
1221	7.16E-05	TGCAGTGCTAACCCCGGGAGCTCCTACGAGCAGTACTTC	CSANPGSSYEQYF	TRBV20-1*06, TRBV20-1*03, TRBV20-1*01, TRBV20-1*04, TRBV20-1*05, TRBV20-1*02, TRBV20-1*07	TRBV20-1	TRBJ2-7*01	TRBJ2-7	TRBD2*02	TRBD2	9	14	19	20	4	0	4
1221	7.16E-05	TGCAGCGTTGGACAGGGGGCTAACTATGGCTACACCTTC	CSVGQGANYGYTF	TRBV29-1*01	TRBV29-1	TRBJ1-2*01	TRBJ1-2	TRBD1*01	TRBD1	9	10	18	19	0	0	0
1221	7.16E-05	TGTGCAACCAGGCTGCTCGATGGCTACACCTTC	CATRLLDGYTF	TRBV9*02, TRBV9*01, TRBV9*03	TRBV9	TRBJ1-2*01	TRBJ1-2	TRBD1*01	TRBD1	4	8	11	19	3	7	10
1220	7.16E-05	TGTGCCATCAGAAAGACAGTAACGGGTGGGAGCTATGGCTACACCTTC	CAIRKTVTGGSYGYTF	TRBV10-3*01, TRBV10-3*02	TRBV10-3	TRBJ1-2*01	TRBJ1-2	TRBD1*01, TRBD2*02	TRBD1, TRBD2	10	14	18	32	3	13	16
1220	7.16E-05	TGTGCCACCAGTCCTGGGGACAGTTACTATGGCTACACCTTC	CATSPGDSYYGYTF	TRBV24-1*01	TRBV24-1	TRBJ1-2*01	TRBJ1-2	TRBD1*01	TRBD1	11	16	22	25	4	2	6
1220	7.16E-05	TGCAGTGCTAAGGCTAGCTCCGGCTACGAGCAGTACTTC	CSAKASSGYEQYF	TRBV20-1*06, TRBV20-1*03, TRBV20-1*01, TRBV20-1*04, TRBV20-1*05, TRBV20-1*02, TRBV20-1*07	TRBV20-1	TRBJ2-7*01	TRBJ2-7	TRBD2*02, TRBD2*01	TRBD2	9	13	17	23	3	5	8
1220	7.16E-05	TGTGCCACCATAGGGTATTTTATGGCTACACCTTC	CATIGY~YGYTF	TRBV24-1*01	TRBV24-1	TRBJ1-2*01	TRBJ1-2	TRBD1*01, TRBD2*02	TRBD1, TRBD2	9	11	14	20	1	5	6
1220	7.16E-05	TGTGCCAGCAGCACCGGGGATACGCAGTATTTT	CASSTGDTQYF	TRBV9*02, TRBV9*01, TRBV9*03	TRBV9	TRBJ2-3*01	TRBJ2-3	TRBD2*02, TRBD2*01	TRBD2	11	14	17	18	2	0	2
1219	7.15E-05	TGCAGTGCTAGAGGGGACCGGGCGGTCTCCTACGAGCAGTACTTC	CSARGDRAVSYEQYF	TRBV20-1*01, TRBV20-1*04, TRBV20-1*05, TRBV20-1*07	TRBV20-1	TRBJ2-7*01	TRBJ2-7	TRBD1*01, TRBD2*02, TRBD2*01	TRBD1, TRBD2	12	13	17	26	0	8	8
1219	7.15E-05	TGCAGTGGACAGCACGGGTTTGGTCAGCCCCAGCATTTT	CSGQHGFGQPQHF	TRBV20-1*06, TRBV20-1*03, TRBV20-1*01, TRBV20-1*04, TRBV20-1*05, TRBV20-1*02, TRBV20-1*07	TRBV20-1	TRBJ1-5*01	TRBJ1-5	TRBD1*01	TRBD1	6	7	11	23	0	11	11
1219	7.15E-05	TGTGCCATCCGGTCCAGTGGGGAGCAGTACTTC	CAIRSSGEQYF	TRBV10-3*01, TRBV10-3*02	TRBV10-3	TRBJ2-7*01	TRBJ2-7	TRBD1*01, TRBD2*02, TRBD2*01	TRBD1, TRBD2	8	11	14	21	2	6	8
1219	7.15E-05	TGTGCCATCAGTGAGCTTTACGAGCAGTACTTC	CAISELYEQYF	TRBV10-3*01, TRBV10-3*02	TRBV10-3	TRBJ2-7*01	TRBJ2-7	TRBD2*02, TRBD2*01	TRBD2	14	-1	-1	18	-1	-1	3
1218	7.15E-05	TGCAGTGCTAGACACGTATAGCAATCAGCCCCAGCATTTT	CSARHV*~NQPQHF	TRBV20-1*01, TRBV20-1*05, TRBV20-1*07	TRBV20-1	TRBJ1-5*01	TRBJ1-5	TRBD2*02, TRBD2*01	TRBD2	11	-1	-1	18	-1	-1	6
1218	7.15E-05	TGCAGCGGCGGACAGTCCTACGAGCAGTACTTC	CSGGQSYEQYF	TRBV29-1*01, TRBV29-1*03	TRBV29-1	TRBJ2-7*01	TRBJ2-7	TRBD1*01	TRBD1	6	9	14	15	2	0	2
1217	7.14E-05	TGCAGCGTTGAAAGAACTAGCGGGAGCACAGATACGCAGTATTTT	CSVERTSGSTDTQYF	TRBV29-1*01	TRBV29-1	TRBJ2-3*01	TRBJ2-3	TRBD2*02, TRBD2*01	TRBD2	11	15	23	24	3	0	3
1217	7.14E-05	TGCGCCAGCAAGAAGGGGGCGGTCATATGGCTACACCTTC	CASKKGA~SYGYTF	TRBV10-2*01	TRBV10-2	TRBJ1-2*01	TRBJ1-2	TRBD1*01	TRBD1	9	13	19	25	3	5	8
1216	7.13E-05	TGTGCCAGCAGCTTAGCGGGGGGACAGGGTACTGCCCTCCACTTT	CASSLAGGQGTALHF	TRBV7-9*01, TRBV7-9*02	TRBV7-9	TRBJ1-6*01	TRBJ1-6	TRBD1*01	TRBD1	16	20	28	34	3	5	8
1216	7.13E-05	TGTGCCAGCAGCAAGGGGAATTATAATTCACCCCTCCACTTT	CASSKGNYNSPLHF	TRBV9*02, TRBV9*01, TRBV9*03	TRBV9	TRBJ1-6*01	TRBJ1-6	TRBD1*01	TRBD1	11	13	17	21	1	3	4
1216	7.13E-05	TGTGCCAGCAGTGCAGGGGAACGCTACGAGCAGTACTTC	CASSAGERYEQYF	TRBV2*01, TRBV2*03	TRBV2	TRBJ2-7*01	TRBJ2-7	TRBD1*01	TRBD1	12	13	18	23	0	4	4
1216	7.13E-05	TGCGCCAAAGACAGGGTGGGCAATCAGCCCCAGCATTTT	CAKDRVGNQPQHF	TRBV5-1*01, TRBV5-1*02	TRBV5-1	TRBJ1-5*01	TRBJ1-5	TRBD1*01	TRBD1	6	9	15	19	2	3	5
1216	7.13E-05	TGCAGCGTTCGGGCGGACTCCTACGAGCAGTACTTC	CSVRADSYEQYF	TRBV29-1*01, TRBV29-1*03	TRBV29-1	TRBJ2-7*01	TRBJ2-7	TRBD1*01, TRBD2*02, TRBD2*01	TRBD1, TRBD2	8	10	13	17	1	3	4
1215	7.13E-05	TGTGCCAGCAGTTTATTGGGTAGCGGGCCCTCGAACACCGGGGAGCTGTTTTTT	CASSLLGSGPSNTGELFF	TRBV12-4*01, TRBV12-3*01	TRBV12-4, TRBV12-3	TRBJ2-2*01	TRBJ2-2	TRBD2*02, TRBD2*01	TRBD2	14	20	26	31	5	4	9
1215	7.13E-05	TGTGCCAGCAGTCCTACGCCGGGACAGGGGTACGAGCAGTACTTC	CASSPTPGQGYEQYF	TRBV7-7*01, TRBV7-7*02	TRBV7-7	TRBJ2-7*01	TRBJ2-7	TRBD1*01	TRBD1	10	20	29	30	9	0	9
1215	7.13E-05	TGTGCCAGCAGTGAAGTCGGTCGAGGGACCTATGGCTACACCTTC	CASSEVGRGTYGYTF	TRBV2*01, TRBV2*03	TRBV2	TRBJ1-2*01	TRBJ1-2	TRBD1*01, TRBD2*02, TRBD2*01	TRBD1, TRBD2	15	24	28	29	8	0	8
1214	7.12E-05	TGCAGTGCTATTCGTGGACTCCCCACAGATACGCAGTATTTT	CSAIRGLPTDTQYF	TRBV20-1*01, TRBV20-1*04, TRBV20-1*05, TRBV20-1*07	TRBV20-1	TRBJ2-3*01	TRBJ2-3	TRBD2*02, TRBD2*01	TRBD2	9	15	19	23	5	3	8
1214	7.12E-05	TGCAGTGCAGAGGGTGGGGCACCAATCAGCCCCAGCATTTT	CSAEGGA~NQPQHF	TRBV20-1*06, TRBV20-1*03, TRBV20-1*01, TRBV20-1*04, TRBV20-1*05, TRBV20-1*02, TRBV20-1*07	TRBV20-1	TRBJ1-5*01	TRBJ1-5	TRBD1*01, TRBD2*02	TRBD1, TRBD2	7	15	19	22	7	2	9
1214	7.12E-05	TGCAGTGCTTTAGCGGGAGGGAACTACGAGCAGTACTTC	CSALAGGNYEQYF	TRBV20-1*06, TRBV20-1*03, TRBV20-1*01, TRBV20-1*04, TRBV20-1*05, TRBV20-1*02, TRBV20-1*07	TRBV20-1	TRBJ2-7*01	TRBJ2-7	TRBD2*02	TRBD2	8	10	20	23	1	2	3
1213	7.12E-05	TGTGCCATCGGACTAGCGGGAGGCCTCCAAGAGACCCAGTACTTC	CAIGLAGGLQETQYF	TRBV6-1*01	TRBV6-1	TRBJ2-5*01	TRBJ2-5	TRBD2*02	TRBD2	8	9	22	26	0	3	3
1213	7.12E-05	TGTGCCAGCAGTGAAGACGGGGACAATTCACCCCTCCACTTT	CASSEDGDNSPLHF	TRBV6-4*02, TRBV6-4*01	TRBV6-4	TRBJ1-6*01	TRBJ1-6	TRBD1*01, TRBD2*02, TRBD2*01	TRBD1, TRBD2	13	19	23	24	5	0	5
1212	7.11E-05	TGTGCCAGCAGCTTCGGACAGGGGGATAATTCACCCCTCCACTTT	CASSFGQGDNSPLHF	TRBV7-9*01, TRBV7-9*02	TRBV7-9	TRBJ1-6*01	TRBJ1-6	TRBD1*01	TRBD1	13	15	24	25	1	0	1
1212	7.11E-05	TGTGCCAGCAGCTCGCGGACAGGGGCGTTTTTCCCCCTCCACTTT	CASSSRTGAFFPLHF	TRBV7-2*04, TRBV7-2*01	TRBV7-2	TRBJ1-6*01	TRBJ1-6	TRBD1*01	TRBD1	12	16	24	33	3	8	11
1212	7.11E-05	TGTGCCACCAGCAGAGCGGGCTCCTCCTACGAGCAGTACTTC	CATSRAGSSYEQYF	TRBV15*02	TRBV15	TRBJ2-7*01	TRBJ2-7	TRBD2*02, TRBD2*01	TRBD2	11	14	19	23	2	3	5
1212	7.11E-05	TGTGCCAGTAGTAGGGACAGGGGAATTTCACCCCTCCACTTT	CASSRDRGISPLHF	TRBV19*01, TRBV19*03, TRBV19*02	TRBV19	TRBJ1-6*01	TRBJ1-6	TRBD1*01	TRBD1	12	13	22	26	0	3	3
1212	7.11E-05	TGTGCCAGCAATGGCAGCAAAGATATACGAGCAGTACTTC	CASNGSK~IYEQYF	TRBV2*01, TRBV2*02, TRBV2*03	TRBV2	TRBJ2-7*01	TRBJ2-7	TRBD1*01, TRBD2*02, TRBD2*01	TRBD1, TRBD2	9	14	16	25	4	8	12
1212	7.11E-05	TGCAGTGCTAGAGGTATATTGGACAATGAGCAGTTCTTC	CSARGILDNEQFF	TRBV20-1*01, TRBV20-1*04, TRBV20-1*05, TRBV20-1*07	TRBV20-1	TRBJ2-1*01	TRBJ2-1	TRBD1*01	TRBD1	12	-1	-1	22	-1	-1	9
1212	7.11E-05	TGTGCCACCAGTGGGGGGGGAGAGCAGTACTTC	CATSGGGEQYF	TRBV24-1*01	TRBV24-1	TRBJ2-7*01	TRBJ2-7	TRBD2*01	TRBD2	11	13	19	21	1	1	2
1211	7.10E-05	TGTGCCACCAGCAGAGATCATTATGAGGGTATGGTAGGAGGCTACACCTTC	CATSRDHYEGMVGGYTF	TRBV15*02	TRBV15	TRBJ1-2*01	TRBJ1-2	TRBD2*02	TRBD2	11	24	28	39	12	10	22
1211	7.10E-05	TGTGCCGTCGGGTCCTACGAGCAGTACTTC	CAVGSYEQYF	TRBV10-3*01, TRBV10-3*02	TRBV10-3	TRBJ2-7*01	TRBJ2-7	TRBD2*02, TRBD2*01	TRBD2	5	8	11	12	2	0	2
1210	7.10E-05	TGCAGCGTTGCGGTCCCCTCCAGGGCCTAAACTATGGCTACACCTTC	CSVAVPSR~LNYGYTF	TRBV29-1*01	TRBV29-1	TRBJ1-2*01	TRBJ1-2	TRBD2*02	TRBD2	9	15	20	29	5	8	13
1210	7.10E-05	TGCAGTGCAAGTTTCGGACTAGCGGGAGCACAATGAGCAGTTCTTC	CSASFGLA~EHNEQFF	TRBV20-1*01, TRBV20-1*04, TRBV20-1*05, TRBV20-1*07	TRBV20-1	TRBJ2-1*01	TRBJ2-1	TRBD2*02	TRBD2	11	15	27	29	3	1	4
1210	7.10E-05	TGTGCCAGCAGCCAAGATCGGGACACCAATTCACCCCTCCACTTT	CASSQDRDTNSPLHF	TRBV4-2*01	TRBV4-2	TRBJ1-6*01	TRBJ1-6	TRBD1*01	TRBD1	16	19	24	27	2	2	4
1210	7.10E-05	TGTGCCACCAGTGATCTACGCACCAATCAGCCCCAGCATTTT	CATSDLRTNQPQHF	TRBV24-1*01	TRBV24-1	TRBJ1-5*01	TRBJ1-5	TRBD2*02, TRBD2*01	TRBD2	14	15	17	23	0	5	5
1210	7.10E-05	TGTGCCAGCAGTTTACAAGGGAAGCATCAGCCCCAGCATTTT	CASSLQGKHQPQHF	TRBV12-4*01, TRBV12-3*01	TRBV12-4, TRBV12-3	TRBJ1-5*01	TRBJ1-5	TRBD1*01, TRBD2*02, TRBD2*01	TRBD1, TRBD2	14	18	21	25	3	3	6
1210	7.10E-05	TGTGCCAGTAGTACCGGGGGGAAGCTCAGCCCCAGCATTTT	CASSTGG~AQPQHF	TRBV19*01, TRBV19*03, TRBV19*02	TRBV19	TRBJ1-5*01	TRBJ1-5	TRBD2*01	TRBD2	12	14	20	25	1	4	5
1210	7.10E-05	TGTGCCAGCAGCTTAGGGACAGGGGGTCAGCAGTACTTC	CASSLGTGGQQYF	TRBV7-6*01	TRBV7-6	TRBJ2-7*01	TRBJ2-7	TRBD1*01	TRBD1	15	16	25	28	0	2	2
1209	7.09E-05	TGTGCCAGCAGTGAATCGTCCCGGGACAGAAGACAGATACGCAGTATTTT	CASSESSR~QKTDTQYF	TRBV25-1*01	TRBV25-1	TRBJ2-3*01	TRBJ2-3	TRBD1*01	TRBD1	15	22	28	32	6	3	9
1209	7.09E-05	TGTGCCATCATGCTCAGCGGCTCACCGGGCTACGAGCAGTACTTC	CAIMLSGSPGYEQYF	TRBV10-3*01, TRBV10-3*02	TRBV10-3	TRBJ2-7*01	TRBJ2-7	TRBD2*02, TRBD2*01	TRBD2	9	15	19	29	5	9	14
1209	7.09E-05	TGCAGTGCTAGAGATCCGTTCTTCACAGATACGCAGTATTTT	CSARDPFFTDTQYF	TRBV20-1*01, TRBV20-1*05, TRBV20-1*07	TRBV20-1	TRBJ2-3*01	TRBJ2-3	TRBD1*01, TRBD2*02, TRBD2*01	TRBD1, TRBD2	13	14	16	23	0	6	6
1208	7.09E-05	TGTGCCACCAGTGAACCCGGGACAGGGCTACGAGCAGTACTTC	CATSEPG~QGYEQYF	TRBV24-1*01	TRBV24-1	TRBJ2-7*01	TRBJ2-7	TRBD1*01	TRBD1	13	18	26	27	4	0	4
1208	7.09E-05	TGTGCCAGTAGCCCCGGACAGCAGTAACCAGCCCCAGCATTTT	CASSPGQ~SNQPQHF	TRBV19*01, TRBV19*03, TRBV19*02	TRBV19	TRBJ1-5*01	TRBJ1-5	TRBD1*01	TRBD1	11	15	20	28	3	7	10
1208	7.09E-05	TGTGCCAGCAGCGATCAGACAGGGTTACGAGCAGTACTTC	CASSDQT~GYEQYF	TRBV9*02, TRBV9*01, TRBV9*03	TRBV9	TRBJ2-7*01	TRBJ2-7	TRBD1*01	TRBD1	12	17	23	25	4	1	5
1208	7.09E-05	TGTGCCAGCAGTGAAGTGGCCTTCTATGGCTACACCTTC	CASSEVAFYGYTF	TRBV2*01, TRBV2*03	TRBV2	TRBJ1-2*01	TRBJ1-2	TRBD1*01, TRBD2*02	TRBD1, TRBD2	15	17	19	23	1	3	4
1208	7.09E-05	TGTGCCAGCAGCGTAGGGCAGGGATATGGCTACACCTTC	CASSVGQGYGYTF	TRBV9*02, TRBV9*01	TRBV9	TRBJ1-2*01	TRBJ1-2	TRBD1*01	TRBD1	15	18	22	24	2	1	3
1208	7.09E-05	TGCAGCTACAGGGGGAGCTCCTACGAGCAGTACTTC	CSYRGSSYEQYF	TRBV29-1*01, TRBV29-1*03	TRBV29-1	TRBJ2-7*01	TRBJ2-7	TRBD1*01	TRBD1	5	7	14	17	1	2	3
1208	7.09E-05	TGCAGCGTTGGGATGGAGGATCAGCCCCAGCATTTT	CSVGMEDQPQHF	TRBV29-1*01	TRBV29-1	TRBJ1-5*01	TRBJ1-5	TRBD2*02	TRBD2	9	14	18	19	4	0	4
1207	7.08E-05	TGTGCCAGCAGCTTAGTTCCGGTGGCAACTAATGAAAAACTGTTTTTT	CASSLVPVATNEKLFF	TRBV7-2*04, TRBV7-2*01	TRBV7-2	TRBJ1-4*01	TRBJ1-4	TRBD1*01, TRBD2*02, TRBD2*01	TRBD1, TRBD2	15	17	19	25	1	5	6
1207	7.08E-05	TGCGCCAGCAGTGACGGAGCGTGGGACAGGGGCTACGAGCAGTACTTC	CASSDGAWDRGYEQYF	TRBV10-2*01	TRBV10-2	TRBJ2-7*01	TRBJ2-7	TRBD1*01	TRBD1	13	22	31	32	8	0	8
1207	7.08E-05	TGCAGTGCTAGAGATCCCTCAGTAGCACCCTACGAGCAGTACTTC	CSARDPSVAPYEQYF	TRBV20-1*01, TRBV20-1*05, TRBV20-1*07	TRBV20-1	TRBJ2-7*01	TRBJ2-7	TRBD2*02	TRBD2	13	15	19	28	1	8	9
1207	7.08E-05	TGCAGTGCTATGAGACAGGGACGGGAGACCCAGTACTTC	CSAMRQGRETQYF	TRBV20-1*06, TRBV20-1*03, TRBV20-1*01, TRBV20-1*04, TRBV20-1*05, TRBV20-1*02, TRBV20-1*07	TRBV20-1	TRBJ2-5*01	TRBJ2-5	TRBD1*01	TRBD1	9	13	19	24	3	4	7
1207	7.08E-05	TGCAGTGCTACTAGCGGGGGCTCCTACGAGCAGTACTTC	CSATSGGSYEQYF	TRBV20-1*01, TRBV20-1*04, TRBV20-1*05, TRBV20-1*07	TRBV20-1	TRBJ2-7*01	TRBJ2-7	TRBD2*01	TRBD2	9	10	19	20	0	0	0
1207	7.08E-05	TGCAGTGCCCCAAGTCCAGCGTACAATGAGCAGTTCTTC	CSAPSPAYNEQFF	TRBV20-1*06, TRBV20-1*03, TRBV20-1*01, TRBV20-1*04, TRBV20-1*05, TRBV20-1*02, TRBV20-1*07	TRBV20-1	TRBJ2-1*01	TRBJ2-1	TRBD2*02, TRBD2*01	TRBD2	7	12	16	21	4	4	8
1207	7.08E-05	TGTGCCAGCAGTCAGGGGAACTATGGCTACACCTTC	CASSQGNYGYTF	TRBV2*01, TRBV2*03	TRBV2	TRBJ1-2*01	TRBJ1-2	TRBD1*01	TRBD1	11	12	17	18	0	0	0
1207	7.08E-05	TGTGCCAGCAGCTTTCGGAGGGGCGAGCAGTACTTC	CASSFRRGEQYF	TRBV7-6*01, TRBV7-6*02	TRBV7-6	TRBJ2-7*01	TRBJ2-7	TRBD2*02	TRBD2	13	16	21	23	2	1	3
1206	7.07E-05	TGCGCCAGCAGCTTTGAGCCTAGCGGGACGGATACGCAGTATTTT	CASSFEPSGTDTQYF	TRBV5-1*01	TRBV5-1	TRBJ2-3*01	TRBJ2-3	TRBD2*02	TRBD2	13	19	27	30	5	2	7
1206	7.07E-05	TGTGCCAGTAGTACCGGGGGGGGAAGCTCAGCCCCAGCATTTT	CASSTGG~EAQPQHF	TRBV19*01, TRBV19*03, TRBV19*02	TRBV19	TRBJ1-5*01	TRBJ1-5	TRBD2*01	TRBD2	12	14	21	27	1	5	6
1206	7.07E-05	TGTGCCACGCAGTGTGGGGAAGGTTTGGCTACACCTTC	CATQCG~RFGYTF	TRBV7-9*03, TRBV7-9*01, TRBV7-9*04, TRBV7-9*02	TRBV7-9	TRBJ1-2*01	TRBJ1-2	TRBD1*01, TRBD2*02, TRBD2*01	TRBD1, TRBD2	6	16	19	25	9	5	14
1205	7.07E-05	TGTGCCAGCAGCTTTAAGCAGCTAGCAATCAGCCCCAGCATTTT	CASSFKQ~SNQPQHF	TRBV7-3*01	TRBV7-3	TRBJ1-5*01	TRBJ1-5	TRBD1*01, TRBD2*02, TRBD2*01	TRBD1, TRBD2	13	18	20	22	4	1	5
1205	7.07E-05	TGCAGTGCTAGAGGGCCCAGCGTTAATTCACCCCTCCACTTT	CSARGPSVNSPLHF	TRBV20-1*01, TRBV20-1*04, TRBV20-1*05, TRBV20-1*07	TRBV20-1	TRBJ1-6*01	TRBJ1-6	TRBD1*01, TRBD2*02, TRBD2*01	TRBD1, TRBD2	12	14	17	23	1	5	6
1205	7.07E-05	TGCAGTGCCTCTGGACTAGCGGGAGAAGATACGCAGTATTTT	CSASGLAGEDTQYF	TRBV20-1*06, TRBV20-1*03, TRBV20-1*01, TRBV20-1*04, TRBV20-1*05, TRBV20-1*02, TRBV20-1*07	TRBV20-1	TRBJ2-3*01	TRBJ2-3	TRBD2*02	TRBD2	7	12	24	26	4	1	5
1205	7.07E-05	TGCAGCGTTGAAGAGAAGTACGAGCAGTACTTC	CSVEEKYEQYF	TRBV29-1*01	TRBV29-1	TRBJ2-7*01	TRBJ2-7	TRBD2*02, TRBD2*01	TRBD2	13	-1	-1	18	-1	-1	4
1204	7.06E-05	TGTGCCACCAGCAGAGCAGGGGCTAGGGGAGACTATGGCTACACCTTC	CATSRAGARGDYGYTF	TRBV15*02	TRBV15	TRBJ1-2*01	TRBJ1-2	TRBD1*01	TRBD1	11	16	21	31	4	9	13
1204	7.06E-05	TGTGCCACCAGCAGAGACCTGCTCGGGAGCGGTAACGAGCAGTACTTC	CATSRDLLGSGNEQYF	TRBV15*02	TRBV15	TRBJ2-7*01	TRBJ2-7	TRBD2*02	TRBD2	11	23	28	34	11	5	16
1204	7.06E-05	TGTGCCACCAGCAGAGCGAAGACAGGGCCCTCTACGAGCAGTACTTC	CATSRAKT~ALYEQYF	TRBV15*02	TRBV15	TRBJ2-7*01	TRBJ2-7	TRBD1*01	TRBD1	11	20	26	31	8	4	12
1204	7.06E-05	TGCAGTGCTAGAGAGGGGACAGGGGCCTCCCACGAGCAGTACTTC	CSAREGTGASHEQYF	TRBV20-1*01, TRBV20-1*05, TRBV20-1*07	TRBV20-1	TRBJ2-7*01	TRBJ2-7	TRBD1*01	TRBD1	13	15	24	26	1	1	2
1204	7.06E-05	TGTGCCAGCAGCTCATTTGACGAATAATTCACCCCTCCACTTT	CASSSFD~NNSPLHF	TRBV7-3*01	TRBV7-3	TRBJ1-6*01	TRBJ1-6	TRBD1*01, TRBD2*02, TRBD2*01	TRBD1, TRBD2	12	18	20	23	5	2	7
1204	7.06E-05	TGTGCCACCAGCAGAGGGACTAGCGCCTACGAGCAGTACTTC	CATSRGTSAYEQYF	TRBV15*02	TRBV15	TRBJ2-7*01	TRBJ2-7	TRBD2*02, TRBD2*01	TRBD2	11	15	24	25	3	0	3
1204	7.06E-05	TGTGCCAGCCTTTGGGGCGGGACAGGGAAGCGCTACACCTTC	CASLWGGTGKRYTF	TRBV2*01, TRBV2*02, TRBV2*03	TRBV2	TRBJ1-2*01	TRBJ1-2	TRBD1*01	TRBD1	8	18	26	31	9	4	13
1204	7.06E-05	TGTGCCAGCAAGAGGACAGTCAACTATGGCTACACCTTC	CASKRTVNYGYTF	TRBV2*01, TRBV2*02, TRBV2*03	TRBV2	TRBJ1-2*01	TRBJ1-2	TRBD1*01	TRBD1	9	13	18	21	3	2	5
1203	7.06E-05	TGTGCCAGTAGTCCCGCGGGACAGGGACTTGGGAGGGCTCCTACGAGCAGTACTTC	CASSPAGQG~WEGSYEQYF	TRBV19*01, TRBV19*03, TRBV19*02	TRBV19	TRBJ2-7*01	TRBJ2-7	TRBD1*01	TRBD1	11	17	25	37	5	11	16
1203	7.06E-05	TGTGCCAGCAGCAAAGACACCGAAGCGGACTACACAGATACGCAGTATTTT	CASSKDTEADYTDTQYF	TRBV25-1*01	TRBV25-1	TRBJ2-3*01	TRBJ2-3	TRBD2*02, TRBD2*01	TRBD2	10	26	31	32	15	0	15
1203	7.06E-05	TGTGCCACCGAAAAGAGGCGGGAGGACGTAGATACGCAGTATTTT	CATEKRREDVDTQYF	TRBV24-1*01	TRBV24-1	TRBJ2-3*01	TRBJ2-3	TRBD2*02	TRBD2	8	17	24	29	8	4	12
1203	7.06E-05	TGTGCCACCAGTCCCTCTAGCGGGAGGGCGAACGAGCAGTACTTC	CATSPSSGRANEQYF	TRBV24-1*01	TRBV24-1	TRBJ2-7*01	TRBJ2-7	TRBD2*02	TRBD2	11	16	27	31	4	3	7
1203	7.06E-05	TGTGCCAGCAGCTTAGGACAGGGGAATTCACCCCTCCACTTT	CASSLGQGNSPLHF	TRBV7-9*01, TRBV7-9*02	TRBV7-9	TRBJ1-6*01	TRBJ1-6	TRBD1*01	TRBD1	15	16	23	24	0	0	0
1203	7.06E-05	TGTGCCAGCAGCTCGGGACAGGGGCATGGCTACACCTTC	CASSSGQGHGYTF	TRBV7-6*01, TRBV7-6*02	TRBV7-6	TRBJ1-2*01	TRBJ1-2	TRBD1*01	TRBD1	12	14	23	25	1	1	2
1202	7.05E-05	TGCAGTGCTAGAGATAGTAGGTCTTCCCCCTCCTACGAGCAGTACTTC	CSARDSRSSPSYEQYF	TRBV20-1*01, TRBV20-1*05, TRBV20-1*07	TRBV20-1	TRBJ2-7*01	TRBJ2-7	TRBD1*01, TRBD2*02, TRBD2*01	TRBD1, TRBD2	13	25	28	29	11	0	11
1202	7.05E-05	TGTGCCAGCAGCTCAGGGACCTTGAATTCACCCCTCCACTTT	CASSSGTLNSPLHF	TRBV7-3*01	TRBV7-3	TRBJ1-6*01	TRBJ1-6	TRBD1*01, TRBD2*02, TRBD2*01	TRBD1, TRBD2	12	15	19	24	2	4	6
1202	7.05E-05	TGTGCCAGCAGCACATGGGACACCTATTCACCCCTCCACTTT	CASSTWDTYSPLHF	TRBV7-9*03, TRBV7-9*01, TRBV7-9*04, TRBV7-9*02	TRBV7-9	TRBJ1-6*01	TRBJ1-6	TRBD1*01	TRBD1	12	16	21	25	3	3	6
1201	7.05E-05	TGCAGTGCTAAAATAGGGGCGTTAACCTATAATTCACCCCTCCACTTT	CSAKIGALTYNSPLHF	TRBV20-1*01, TRBV20-1*04, TRBV20-1*05, TRBV20-1*07	TRBV20-1	TRBJ1-6*01	TRBJ1-6	TRBD1*01	TRBD1	9	14	18	25	4	6	10
1201	7.05E-05	TGCAGTGCCCTGGGGGCGGGAGGAACGAAAGACTACGAGCAGTACTTC	CSALGAGGTKDYEQYF	TRBV20-1*06, TRBV20-1*03, TRBV20-1*01, TRBV20-1*04, TRBV20-1*05, TRBV20-1*02, TRBV20-1*07	TRBV20-1	TRBJ2-7*01	TRBJ2-7	TRBD2*02	TRBD2	7	15	22	32	7	9	16
1201	7.05E-05	TGTGCCAGCAGTGACCAGGAGGGCCACACAGATACGCAGTATTTT	CASSDQEGHTDTQYF	TRBV6-4*02, TRBV6-4*01	TRBV6-4	TRBJ2-3*01	TRBJ2-3	TRBD2*02	TRBD2	14	17	22	26	2	3	5
1201	7.05E-05	TGTGCCAGCAGTGAGGGAGGGGGGGGAGGCAATGAGCAGTTCTTC	CASSEGGGGGNEQFF	TRBV6-4*02, TRBV6-4*01	TRBV6-4	TRBJ2-1*01	TRBJ2-1	TRBD2*02, TRBD2*01	TRBD2	13	14	20	29	0	8	8
1201	7.05E-05	TGTGCCACCAGCACTCCGGGACAGGTTGGGGACACCTTC	CATSTPGQVGDTF	TRBV15*02	TRBV15	TRBJ1-2*01	TRBJ1-2	TRBD1*01	TRBD1	11	17	24	31	5	6	11
1200	7.04E-05	TGTGCCAGCAGCGCCCGACAGGGGACGGATAATTCACCCCTCCACTTT	CASSARQGTDNSPLHF	TRBV9*02, TRBV9*01, TRBV9*03	TRBV9	TRBJ1-6*01	TRBJ1-6	TRBD1*01	TRBD1	12	16	23	28	3	4	7
1200	7.04E-05	TGTGCCAGCAGCTTAGCGTCAGGGGTGGGCTATGGCTACACCTTC	CASSLASGVGYGYTF	TRBV7-8*01	TRBV7-8	TRBJ1-2*01	TRBJ1-2	TRBD1*01	TRBD1	16	19	24	29	2	4	6
1200	7.04E-05	TGTGCCAGCAGCGGTACCGGGACAGGGGGTTCACCCCTCCACTTT	CASSGTGTGGSPLHF	TRBV6-1*01	TRBV6-1	TRBJ1-6*01	TRBJ1-6	TRBD1*01	TRBD1	11	18	28	29	6	0	6
1200	7.04E-05	TGCAGTGCTCAAGGCCCGGACAGCCTAACGACTGGCTACACCTTC	CSAQGPDSLTTGYTF	TRBV20-1*06, TRBV20-1*03, TRBV20-1*01, TRBV20-1*04, TRBV20-1*05, TRBV20-1*02, TRBV20-1*07	TRBV20-1	TRBJ1-2*01	TRBJ1-2	TRBD1*01	TRBD1	8	17	22	32	8	9	17
1200	7.04E-05	TGCAGTGCTAGAGATCCTGGCGGGAGCTCCTACGAGCAGTACTTC	CSARDPGGSSYEQYF	TRBV20-1*01, TRBV20-1*05, TRBV20-1*07	TRBV20-1	TRBJ2-7*01	TRBJ2-7	TRBD2*02	TRBD2	13	19	25	26	5	0	5
1200	7.04E-05	TGCAGTGCTCCCCCCGACTAGTTTCACCTTACGAGCAGTACTTC	CSAPPD*~SPYEQYF	TRBV20-1*06, TRBV20-1*03, TRBV20-1*01, TRBV20-1*04, TRBV20-1*05, TRBV20-1*02, TRBV20-1*07	TRBV20-1	TRBJ2-7*01	TRBJ2-7	TRBD2*01	TRBD2	8	9	15	29	0	13	13
1200	7.04E-05	TGTGCCATCAGTGAAGCGGGAGGGCCTACGAGCAGTACTTC	CAISEAG~AYEQYF	TRBV10-3*01, TRBV10-3*02	TRBV10-3	TRBJ2-7*01	TRBJ2-7	TRBD2*02	TRBD2	13	14	23	24	0	0	0
1200	7.04E-05	TGTGCCAGCAGTGAAGCCGCACAGGGGTGGGGCACCTTC	CASSEAAQGWGTF	TRBV6-1*01	TRBV6-1	TRBJ1-2*01	TRBJ1-2	TRBD1*01	TRBD1	11	20	26	32	8	5	13
1200	7.04E-05	TGTGCCAGCAGCTTAGGGCAGGGAAGCGAGCAGTACTTC	CASSLGQGSEQYF	TRBV7-2*04, TRBV7-2*01	TRBV7-2	TRBJ2-7*01	TRBJ2-7	TRBD1*01	TRBD1	15	18	22	26	2	3	5
1199	7.03E-05	TGCGCCAGCAGCCAAGGTGGGACTCGTTAATTCACCCCTCCACTTT	CASSQGGT~VNSPLHF	TRBV4-1*02, TRBV4-1*01	TRBV4-1	TRBJ1-6*01	TRBJ1-6	TRBD2*02, TRBD2*01	TRBD2	15	18	23	27	2	3	5
1199	7.03E-05	TGTGCCACCAGTGATTTGAACAGAATCCCTACGAGCAGTACTTC	CATSDLN~NPYEQYF	TRBV24-1*01	TRBV24-1	TRBJ2-7*01	TRBJ2-7	TRBD1*01	TRBD1	17	19	22	27	1	4	5
1199	7.03E-05	TGCAGTGCTGCGCCGGGACAGGGTTATGAGCAGTACTTC	CSAAPGQGYEQYF	TRBV20-1*06, TRBV20-1*03, TRBV20-1*01, TRBV20-1*04, TRBV20-1*05, TRBV20-1*02, TRBV20-1*07	TRBV20-1	TRBJ2-7*01	TRBJ2-7	TRBD1*01	TRBD1	8	14	22	27	5	4	9
1199	7.03E-05	TGTGCCAGCAGCAGGGGTTCCGAGCAGTACTTC	CASSRGSEQYF	TRBV2*01, TRBV2*02, TRBV2*03	TRBV2	TRBJ2-7*01	TRBJ2-7	TRBD1*01	TRBD1	10	11	16	20	0	3	3
1199	7.03E-05	TGTGCCTCCGACAGATACGCAGTATTTT	CASDR~TQYF	TRBV10-3*01, TRBV10-3*02	TRBV10-3	TRBJ2-3*01	TRBJ2-3	TRBD1*01, TRBD2*02, TRBD2*01	TRBD1, TRBD2	5	6	8	10	0	1	1
1198	7.03E-05	TGTGCCAGTAGTATAAAAGGCTGGGGTAAGGATGGCTACACCTTC	CASSIKGWGKDGYTF	TRBV19*01, TRBV19*02	TRBV19	TRBJ1-2*01	TRBJ1-2	TRBD1*01, TRBD2*01	TRBD1, TRBD2	14	22	25	31	7	5	12
1198	7.03E-05	TGTGCCAGCAGTGAGGTGGGGGGAAGAAGATATGGCTACACCTTC	CASSEVGGRRYGYTF	TRBV25-1*01	TRBV25-1	TRBJ1-2*01	TRBJ1-2	TRBD2*01	TRBD2	13	17	22	30	3	7	10
1198	7.03E-05	TGCAGTGCTAGAGATCCCAGCGGGAGAGTTTACGAGCAGTACTTC	CSARDPSGRVYEQYF	TRBV20-1*01, TRBV20-1*05, TRBV20-1*07	TRBV20-1	TRBJ2-7*01	TRBJ2-7	TRBD2*02	TRBD2	13	18	25	30	4	4	8
1198	7.03E-05	TGTGCCAGCAGTGAGGCCGGGGACGTGCTTGGCTACACCTTC	CASSEAGDVLGYTF	TRBV2*01, TRBV2*03	TRBV2	TRBJ1-2*01	TRBJ1-2	TRBD1*01, TRBD2*02, TRBD2*01	TRBD1, TRBD2	13	19	23	29	5	5	10
1198	7.03E-05	TGCAGTCCAGGTAGCGGGAGGGCCTGCTGAGCAGTTCTTC	CSPGSGR~PAEQFF	TRBV20-1*06, TRBV20-1*03, TRBV20-1*01, TRBV20-1*04, TRBV20-1*05, TRBV20-1*02, TRBV20-1*07	TRBV20-1	TRBJ2-1*01	TRBJ2-1	TRBD2*02	TRBD2	5	11	21	27	5	5	10
1198	7.03E-05	TGCAGTGCAACCGACAGGGCATGGTCAGCCCCAGCATTTT	CSATDRA~GQPQHF	TRBV20-1*06, TRBV20-1*03, TRBV20-1*01, TRBV20-1*04, TRBV20-1*05, TRBV20-1*02, TRBV20-1*07	TRBV20-1	TRBJ1-5*01	TRBJ1-5	TRBD1*01	TRBD1	7	12	18	24	4	5	9
1198	7.03E-05	TGCGCCAGTTCGGGACTGAAATACAATGAGCAGTTCTTC	CASSGLKYNEQFF	TRBV10-1*02, TRBV10-1*01	TRBV10-1	TRBJ2-1*01	TRBJ2-1	TRBD2*02, TRBD2*01	TRBD2	7	11	16	21	3	4	7
1198	7.03E-05	TGCAGTGCTAGGGACAGGGACTCAGCCCCAGCATTTT	CSARDR~TQPQHF	TRBV20-1*01, TRBV20-1*04, TRBV20-1*05, TRBV20-1*07	TRBV20-1	TRBJ1-5*01	TRBJ1-5	TRBD1*01	TRBD1	10	11	18	21	0	2	2
1198	7.03E-05	TGTGCCAGCAGCTCCAACAGGGGTGGCTACACCTTC	CASSSNRGGYTF	TRBV7-2*04, TRBV7-2*01	TRBV7-2	TRBJ1-2*01	TRBJ1-2	TRBD1*01	TRBD1	12	16	22	23	3	0	3
1197	7.02E-05	TGCAGTGCTAGAGATTTGACGAGCTCCTATAATTCACCCCTCCACTTT	CSARDLTSSYNSPLHF	TRBV20-1*01, TRBV20-1*05, TRBV20-1*07	TRBV20-1	TRBJ1-6*01	TRBJ1-6	TRBD1*01, TRBD2*02, TRBD2*01	TRBD1, TRBD2	13	17	19	23	3	3	6
1197	7.02E-05	TGTGCCAGCAGCTTGCAACAGGTAAGGGAACAATGAGCAGTTCTTC	CASSLQQV~GNNEQFF	TRBV5-6*01	TRBV5-6	TRBJ2-1*01	TRBJ2-1	TRBD1*01	TRBD1	5	17	21	29	11	7	18
1197	7.02E-05	TGTGCCAGCAGCTTAGCGGGACAGGGGAACTATGGCTACACCTTC	CASSLAGQGNYGYTF	TRBV7-6*01	TRBV7-6	TRBJ1-2*01	TRBJ1-2	TRBD1*01	TRBD1	16	17	26	27	0	0	0
1197	7.02E-05	TGCAGTGCTAGACCCTCCGGGACAATTTGCGGGAGCAGTACTTC	CSARPSG~NLREQYF	TRBV20-1*01, TRBV20-1*04, TRBV20-1*05, TRBV20-1*07	TRBV20-1	TRBJ2-7*01	TRBJ2-7	TRBD1*01, TRBD2*02	TRBD1, TRBD2	11	18	23	32	6	8	14
1197	7.02E-05	TGTGCCAGCAGCGAAGTGGGACAGGGCTACGAGCAGTACTTC	CASSEVGQGYEQYF	TRBV2*01, TRBV2*03	TRBV2	TRBJ2-7*01	TRBJ2-7	TRBD1*01	TRBD1	15	17	25	26	1	0	1
1197	7.02E-05	TGTGCCAGCAGTGACAGGGGTCAGCCCCAGCATTTT	CASSDRGQPQHF	TRBV12-4*01, TRBV12-3*01	TRBV12-4, TRBV12-3	TRBJ1-5*01	TRBJ1-5	TRBD1*01	TRBD1	11	12	19	20	0	0	0
1197	7.02E-05	TGCAGCGTTGATGCGGGACCCGGTGGCTACACCTTC	CSVDAGPGGYTF	TRBV29-1*01	TRBV29-1	TRBJ1-2*01	TRBJ1-2	TRBD2*02	TRBD2	10	12	17	23	1	5	6
1197	7.02E-05	TGCAGCGTTGACACGGGGGATACGCAGTATTTT	CSVDTGDTQYF	TRBV29-1*01	TRBV29-1	TRBJ2-3*01	TRBJ2-3	TRBD2*01	TRBD2	10	13	17	18	2	0	2
1196	7.02E-05	TGTGCCAGCAGTGAGACAGGGTACGAGGGAAACACCATATATTTT	CASSETGYEGNTIYF	TRBV25-1*01	TRBV25-1	TRBJ1-3*01	TRBJ1-3	TRBD1*01	TRBD1	13	14	20	27	0	6	6
1196	7.02E-05	TGTGCCAGCAGCCCCTTAGGACAGGGGAATTCACCCCTCCACTTT	CASSPLGQGNSPLHF	TRBV7-9*03, TRBV7-9*01, TRBV7-9*04, TRBV7-9*02	TRBV7-9	TRBJ1-6*01	TRBJ1-6	TRBD1*01	TRBD1	11	18	26	27	6	0	6
1196	7.02E-05	TGCAGTGCCCGGACTAGGGGGAAATCCTACGAGCAGTACTTC	CSARTRGKSYEQYF	TRBV20-1*06, TRBV20-1*03, TRBV20-1*01, TRBV20-1*04, TRBV20-1*05, TRBV20-1*02, TRBV20-1*07	TRBV20-1	TRBJ2-7*01	TRBJ2-7	TRBD2*02, TRBD2*01	TRBD2	7	10	16	24	2	7	9
1196	7.02E-05	TGTGCCAGCAGCCTACCAGGGGTGAAGACCCAGTACTTC	CASSLPGVKTQYF	TRBV2*01, TRBV2*02, TRBV2*03	TRBV2	TRBJ2-5*01	TRBJ2-5	TRBD1*01	TRBD1	10	16	21	25	5	3	8
1196	7.02E-05	TGCAGTGCCATAGGGGGCCGGGTATGGCTACACCTTC	CSAIGG~GYGYTF	TRBV20-1*01, TRBV20-1*04, TRBV20-1*05, TRBV20-1*07	TRBV20-1	TRBJ1-2*01	TRBJ1-2	TRBD1*01	TRBD1	7	11	17	22	3	4	7
1195	7.01E-05	TGTGCCAGCAGCGTACAGGGTGGCCACTATGGCTACACCTTC	CASSVQGGHYGYTF	TRBV9*02, TRBV9*01	TRBV9	TRBJ1-2*01	TRBJ1-2	TRBD1*01	TRBD1	14	15	19	25	0	5	5
1195	7.01E-05	TGCGCCAGCAGTGAGGGCCATGGATCCTACGAGCAGTACTTC	CASSEGHGSYEQYF	TRBV10-1*01	TRBV10-1	TRBJ2-7*01	TRBJ2-7	TRBD1*01, TRBD2*02, TRBD2*01	TRBD1, TRBD2	14	21	23	24	6	0	6
1195	7.01E-05	TGTGCCAGCAGCACCTCGGGAGGCGGGGAGCAGTACTTC	CASSTSGGGEQYF	TRBV7-7*01, TRBV7-7*02	TRBV7-7	TRBJ2-7*01	TRBJ2-7	TRBD2*02	TRBD2	11	16	22	27	4	4	8
1195	7.01E-05	TGCAGCGAAGAGGGTATAGCCACAGATACGCAGTATTTT	CSEEGIATDTQYF	TRBV29-1*01, TRBV29-1*03	TRBV29-1	TRBJ2-3*01	TRBJ2-3	TRBD2*02	TRBD2	6	9	13	20	2	6	8
1195	7.01E-05	TGCGCCAGCAGAGAATGGCTACACCTTC	CASRE~GYTF	TRBV10-1*01	TRBV10-1	TRBJ1-2*01	TRBJ1-2			10	-1	-1	14	-1	-1	3
1194	7.00E-05	TGTGCCACCAGCACCCTAGCCGGGACAGGGGGCGACGAGCAGTACTTC	CATSTLAGTGGDEQYF	TRBV15*02	TRBV15	TRBJ2-7*01	TRBJ2-7	TRBD1*01	TRBD1	12	21	32	34	8	1	9
1194	7.00E-05	TGTGCCAGCAGCTCTGCAGGTACCGGCTGGACCGAGCAGTACTTC	CASSSAGTGWTEQYF	TRBV7-6*01, TRBV7-6*02	TRBV7-6	TRBJ2-7*01	TRBJ2-7	TRBD1*01, TRBD2*02, TRBD2*01	TRBD1, TRBD2	12	28	31	32	15	0	15
1194	7.00E-05	TGCAGTGCTAGATCGACACAGCCTAGCACAGATACGCAGTATTTT	CSARSTQPSTDTQYF	TRBV20-1*01, TRBV20-1*04, TRBV20-1*05, TRBV20-1*07	TRBV20-1	TRBJ2-3*01	TRBJ2-3	TRBD1*01	TRBD1	11	17	20	24	5	3	8
1194	7.00E-05	TGTGCCAGCAGCTTAGGGGGGATCGACAATGAGCAGTTCTTC	CASSLGGIDNEQFF	TRBV7-8*01	TRBV7-8	TRBJ2-1*01	TRBJ2-1	TRBD1*01, TRBD2*01	TRBD1, TRBD2	11	14	19	25	2	5	7
1194	7.00E-05	TGCGCCAGCAGTGAGCTCGCCGGTACGCAGTATTTT	CASSELAGTQYF	TRBV10-2*01	TRBV10-2	TRBJ2-3*01	TRBJ2-3	TRBD1*01, TRBD2*02, TRBD2*01	TRBD1, TRBD2	14	18	20	23	3	2	5
1194	7.00E-05	TGTGCCAGCATTCGTACGAGCAGTACTTC	CASIR~EQYF	TRBV6-4*02, TRBV6-4*01	TRBV6-4	TRBJ2-7*01	TRBJ2-7	TRBD2*02	TRBD2	9	-1	-1	14	-1	-1	4
1193	7.00E-05	TGTGCCACCAGTGATCCCGAGCAGGACCAGCCGAGCTCCTACGAGCAGTACTTC	CATSDPEQDQPSSYEQYF	TRBV24-1*01	TRBV24-1	TRBJ2-7*01	TRBJ2-7	TRBD1*01, TRBD2*02, TRBD2*01	TRBD1, TRBD2	14	23	26	35	8	8	16
1193	7.00E-05	TGTGCCACCAGTCGGGGATTCAGCACAGATACGCAGTATTTT	CATSRGFSTDTQYF	TRBV24-1*01	TRBV24-1	TRBJ2-3*01	TRBJ2-3	TRBD2*01	TRBD2	11	12	16	21	0	4	4
1193	7.00E-05	TGCAGTGCTAGAGAACTAGCGGGAGGGTACGAGCAGTACTTC	CSARELAGGYEQYF	TRBV20-1*01, TRBV20-1*05, TRBV20-1*07	TRBV20-1	TRBJ2-7*01	TRBJ2-7	TRBD2*02	TRBD2	13	14	26	27	0	0	0
1193	7.00E-05	TGTGCCATGGGGGACATCCCAGCTCGTACGAGCAGTACTTC	CAMGDIP~SYEQYF	TRBV10-3*01, TRBV10-3*02	TRBV10-3	TRBJ2-7*01	TRBJ2-7	TRBD1*01	TRBD1	6	10	15	22	3	6	9
1193	7.00E-05	TGTGCCAGCAGCGTTACAGGGACTAGCGAGCAGTACTTC	CASSVTGTSEQYF	TRBV9*02, TRBV9*01, TRBV9*03	TRBV9	TRBJ2-7*01	TRBJ2-7	TRBD2*02, TRBD2*01	TRBD2	13	18	25	26	4	0	4
1193	7.00E-05	TGTGCCAGGGAGATCGGGACAGGGTACGGCTACACCTTC	CAREIGTGYGYTF	TRBV2*01, TRBV2*02, TRBV2*03	TRBV2	TRBJ1-2*01	TRBJ1-2	TRBD1*01	TRBD1	7	15	23	27	7	3	10
1192	6.99E-05	TGTGCCATCAGTGAGTCGGGACACTACTCCTACGAGCAGTACTTC	CAISESGHYSYEQYF	TRBV10-3*01, TRBV10-3*02	TRBV10-3	TRBJ2-7*01	TRBJ2-7	TRBD1*01	TRBD1	16	17	22	26	0	3	3
1192	6.99E-05	TGCGCCAGCAGACCGGGACTATTTCACCGGGGAGCTGTTTTTT	CASRPGL~FTGELFF	TRBV5-1*01, TRBV5-1*02	TRBV5-1	TRBJ2-2*01	TRBJ2-2	TRBD2*02, TRBD2*01	TRBD2	10	14	20	24	3	3	6
1192	6.99E-05	TGTGCCAGCAGCGTCCTGTCGGGAGCGAACGAGCAGTACTTC	CASSVLSGANEQYF	TRBV9*02, TRBV9*01, TRBV9*03	TRBV9	TRBJ2-7*01	TRBJ2-7	TRBD1*01, TRBD2*02	TRBD1, TRBD2	13	14	19	28	0	8	8
1192	6.99E-05	TGTGCCAGCAGCCCCGTCCAGGGCGAGCAGTACTTC	CASSPVQGEQYF	TRBV7-8*01, TRBV7-8*03	TRBV7-8	TRBJ2-7*01	TRBJ2-7	TRBD1*01	TRBD1	12	18	22	23	5	0	5
1191	6.99E-05	TGTGCCAGCAGCCCACGGACAGGGGGCTATAATTCACCCCTCCACTTT	CASSPRTGGYNSPLHF	TRBV7-9*03, TRBV7-9*01, TRBV7-9*04, TRBV7-9*02	TRBV7-9	TRBJ1-6*01	TRBJ1-6	TRBD1*01	TRBD1	11	16	25	26	4	0	4
1191	6.99E-05	TGCAGTGCTAGTAGCGGGAGTAGTTTGGACGAGCAGTACTTC	CSASSGSSLDEQYF	TRBV20-1*01, TRBV20-1*04, TRBV20-1*05, TRBV20-1*07	TRBV20-1	TRBJ2-7*01	TRBJ2-7	TRBD2*02	TRBD2	11	12	19	28	0	8	8
1191	6.99E-05	TGCGCCAGCAGTGACCAGCGTTTCCTACGAGCAGTACTTC	CASSDQR~SYEQYF	TRBV10-1*02, TRBV10-1*01	TRBV10-1	TRBJ2-7*01	TRBJ2-7	TRBD2*02, TRBD2*01	TRBD2	13	16	19	22	2	2	4
1191	6.99E-05	TGTGCCATCACCCCGACAGCTTCCTATGGCTACACCTTC	CAITPTASYGYTF	TRBV10-3*01, TRBV10-3*02	TRBV10-3	TRBJ1-2*01	TRBJ1-2	TRBD1*01, TRBD2*01	TRBD1, TRBD2	9	14	18	23	4	4	8
1191	6.99E-05	TGTGCCAGCGGGGCTAGCGGGACCTACGAGCAGTACTTC	CASGASGTYEQYF	TRBV6-1*01	TRBV6-1	TRBJ2-7*01	TRBJ2-7	TRBD2*02	TRBD2	8	13	21	22	4	0	4
1191	6.99E-05	TGTGCCAGCACTATACCCAACTACGAGCAGTACTTC	CASTIPNYEQYF	TRBV2*01, TRBV2*02, TRBV2*03	TRBV2	TRBJ2-7*01	TRBJ2-7	TRBD1*01, TRBD2*02, TRBD2*01	TRBD1, TRBD2	9	15	17	20	5	2	7
1191	6.99E-05	TGTGCCAGCAGACGGGGGCCCTCCACTTT	CASRR~ALHF	TRBV7-2*04, TRBV7-2*01	TRBV7-2	TRBJ1-6*01	TRBJ1-6	TRBD2*01	TRBD2	10	12	17	18	1	0	1
1190	6.98E-05	TGTGCCAGCAGTGCCCGAACAGGGGGTAGGGGATCACCCCTCCACTTT	CASSARTGGRGSPLHF	TRBV2*01, TRBV2*02, TRBV2*03	TRBV2	TRBJ1-6*01	TRBJ1-6	TRBD1*01	TRBD1	12	18	25	33	5	7	12
1190	6.98E-05	TGCAGTGCGGACCGACTAGCGGGAGGGCCTACAATGAGCAGTTCTTC	CSADRLAG~AYNEQFF	TRBV20-1*06, TRBV20-1*03, TRBV20-1*01, TRBV20-1*04, TRBV20-1*05, TRBV20-1*02, TRBV20-1*07	TRBV20-1	TRBJ2-1*01	TRBJ2-1	TRBD2*02	TRBD2	7	13	26	27	5	0	5
1190	6.98E-05	TGTGCCAGCAGCGAAGAAAGACTAGCGGGAGGGGAGCAGTACTTC	CASSEERLAGGEQYF	TRBV6-1*01	TRBV6-1	TRBJ2-7*01	TRBJ2-7	TRBD2*02	TRBD2	10	19	32	33	8	0	8
1190	6.98E-05	TGTGCCACCAGTGGGGGACAGGGCTACAATGAGCAGTTCTTC	CATSGGQGYNEQFF	TRBV24-1*01	TRBV24-1	TRBJ2-1*01	TRBJ2-1	TRBD1*01	TRBD1	12	14	22	23	1	0	1
1190	6.98E-05	TGCGCCAGCAGGACCAGACAGCCCTACGAGCAGTACTTC	CASRTRQPYEQYF	TRBV10-2*01	TRBV10-2	TRBJ2-7*01	TRBJ2-7	TRBD1*01	TRBD1	10	16	20	22	5	1	6
1189	6.97E-05	TGTGCCAGCAGTGAATACATAGGGCAGGGGTTTGTACGAGCAGTACTTC	CASSEYIG~RGLYEQYF	TRBV25-1*01	TRBV25-1	TRBJ2-7*01	TRBJ2-7	TRBD1*01	TRBD1	16	24	29	34	7	4	11
1189	6.97E-05	TGTGCCAGCAGCTTAGGCGCGCCACACCGGGGAGCTGTTTTTT	CASSLGA~HTGELFF	TRBV7-6*01	TRBV7-6	TRBJ2-2*01	TRBJ2-2	TRBD1*01, TRBD2*02, TRBD2*01	TRBD1, TRBD2	15	20	22	23	4	0	4
1189	6.97E-05	TGTGCCAGCAGTGAATCTGGGGCTAACTATGGCTACACCTTC	CASSESGANYGYTF	TRBV2*01, TRBV2*03	TRBV2	TRBJ1-2*01	TRBJ1-2	TRBD1*01, TRBD2*01	TRBD1, TRBD2	14	18	21	22	3	0	3
1188	6.97E-05	TGTGCCAGCAGCGTATTAGCGGGAGGATCCTACAATGAGCAGTTCTTC	CASSVLAGGSYNEQFF	TRBV9*02, TRBV9*01	TRBV9	TRBJ2-1*01	TRBJ2-1	TRBD2*02	TRBD2	14	16	25	27	1	1	2
1188	6.97E-05	TGTGCCAGCAGCGTAGGTTCAACCTACGAGCAGTACTTC	CASSVGSTYEQYF	TRBV9*02, TRBV9*01	TRBV9	TRBJ2-7*01	TRBJ2-7	TRBD1*01, TRBD2*02, TRBD2*01	TRBD1, TRBD2	15	-1	-1	22	-1	-1	6
1188	6.97E-05	TGTGCCGTCTCTTTTAACCCAACTACGAGCAGTACTTC	CAVSFN~NYEQYF	TRBV24-1*01	TRBV24-1	TRBJ2-7*01	TRBJ2-7	TRBD1*01, TRBD2*02, TRBD2*01	TRBD1, TRBD2	5	17	19	22	11	2	13
1188	6.97E-05	TGTGCCAGCAGCTTGACGACTAGTATGAGCAGTTCTTC	CASSLT~*YEQFF	TRBV5-6*01	TRBV5-6	TRBJ2-1*01	TRBJ2-1	TRBD2*02, TRBD2*01	TRBD2	14	17	22	24	2	1	3
1188	6.97E-05	TGTGCCATCAGTGAAGCTGGAAACACCATATATTTT	CAISEAGNTIYF	TRBV10-3*01, TRBV10-3*02	TRBV10-3	TRBJ1-3*01	TRBJ1-3	TRBD1*01	TRBD1	13	-1	-1	16	-1	-1	2
1187	6.96E-05	TGTGCCACCAGTGATTTGGTCGGCAGGGAGGGGGGCTACGAGCAGTACTTC	CATSDLVGREGGYEQYF	TRBV24-1*01	TRBV24-1	TRBJ2-7*01	TRBJ2-7	TRBD2*02	TRBD2	17	25	31	35	7	3	10
1187	6.96E-05	TGTGCCACCAGCGGCGTTAGCGGGAGTCCAGCTGAGCAGTACTTC	CATSGVSGSPAEQYF	TRBV15*02	TRBV15	TRBJ2-7*01	TRBJ2-7	TRBD2*02	TRBD2	11	17	25	33	5	7	12
1187	6.96E-05	TGTGCCATCAGTGAGTATGCTGATGGAAACACCATATATTTT	CAISEYADGNTIYF	TRBV10-3*01, TRBV10-3*02	TRBV10-3	TRBJ1-3*01	TRBJ1-3	TRBD1*01, TRBD2*02, TRBD2*01	TRBD1, TRBD2	15	19	21	23	3	1	4
1187	6.96E-05	TGCAGCGTTGAAGTAGGGACAGAGTCTTACGAGCAGTACTTC	CSVEVGTESYEQYF	TRBV29-1*01	TRBV29-1	TRBJ2-7*01	TRBJ2-7	TRBD1*01	TRBD1	12	15	21	27	2	5	7
1187	6.96E-05	TGTGCCAGCAGTCCCCTAGCAATCAATGAGCAGTTCTTC	CASSPLAINEQFF	TRBV12-4*01, TRBV12-3*01	TRBV12-4, TRBV12-3	TRBJ2-1*01	TRBJ2-1	TRBD1*01, TRBD2*02, TRBD2*01	TRBD1, TRBD2	11	12	16	23	0	6	6
1187	6.96E-05	TGCAGTGCGCGGGACAGTCGCTCCTACGAGCAGTACTTC	CSARDSRSYEQYF	TRBV20-1*06, TRBV20-1*03, TRBV20-1*01, TRBV20-1*04, TRBV20-1*05, TRBV20-1*02, TRBV20-1*07	TRBV20-1	TRBJ2-7*01	TRBJ2-7	TRBD1*01	TRBD1	7	10	16	20	2	3	5
1187	6.96E-05	TGCAGCGCCACCGGGACAGGGTCCTACGAGCAGTACTTC	CSATGTGSYEQYF	TRBV29-1*01, TRBV29-1*03	TRBV29-1	TRBJ2-7*01	TRBJ2-7	TRBD1*01	TRBD1	7	12	20	21	4	0	4
1187	6.96E-05	TGTGCCAGCAGCTTAGTTGGGGAGCAGTACTTC	CASSLVGEQYF	TRBV7-2*04, TRBV7-2*01	TRBV7-2	TRBJ2-7*01	TRBJ2-7	TRBD1*01, TRBD2*02, TRBD2*01	TRBD1, TRBD2	15	19	23	24	3	0	3
1186	6.96E-05	TGTGCCATCAGTGTCGTAGCGGGAGCTGCCTACAATGAGCAGTTCTTC	CAISVVAGAAYNEQFF	TRBV10-3*01, TRBV10-3*02	TRBV10-3	TRBJ2-1*01	TRBJ2-1	TRBD2*02	TRBD2	12	16	24	28	3	3	6
1186	6.96E-05	TGTGCCAGCAGCTTGGGACTAGATAGCGCCGCTGAGCAGTTCTTC	CASSLGLDSAAEQFF	TRBV5-6*01	TRBV5-6	TRBJ2-1*01	TRBJ2-1	TRBD2*02, TRBD2*01	TRBD2	15	16	21	32	0	10	10
1186	6.96E-05	TGCAGTGCGCCAGACAGGACCCGGGCAGCTATGGCTACACCTTC	CSAPDRT~GSYGYTF	TRBV20-1*06, TRBV20-1*03, TRBV20-1*01, TRBV20-1*04, TRBV20-1*05, TRBV20-1*02, TRBV20-1*07	TRBV20-1	TRBJ1-2*01	TRBJ1-2	TRBD1*01	TRBD1	7	12	17	28	4	10	14
1186	6.96E-05	TGCAGTGCTAGCGAGACAGGGAGGAATCAGCCCCAGCATTTT	CSASETGRNQPQHF	TRBV20-1*01, TRBV20-1*04, TRBV20-1*05, TRBV20-1*07	TRBV20-1	TRBJ1-5*01	TRBJ1-5	TRBD1*01	TRBD1	10	14	20	24	3	3	6
1186	6.96E-05	TGCAGCGTCGAAGTCCTAGGGGGGACCTACGAGCAGTACTTC	CSVEVLGGTYEQYF	TRBV29-1*01	TRBV29-1	TRBJ2-7*01	TRBJ2-7	TRBD1*01, TRBD2*01	TRBD1, TRBD2	12	17	22	25	4	2	6
1186	6.96E-05	TGTGCCACCAGTGATTTCAGGGCTGGGGGCTACACCTTC	CATSDFRAGGYTF	TRBV24-1*01	TRBV24-1	TRBJ1-2*01	TRBJ1-2	TRBD1*01	TRBD1	16	17	21	27	0	5	5
1186	6.96E-05	TGCAGTGCCCCACCCGGCAGGGGGGCGCAGTATTTT	CSAPPGRGAQYF	TRBV20-1*06, TRBV20-1*03, TRBV20-1*01, TRBV20-1*04, TRBV20-1*05, TRBV20-1*02, TRBV20-1*07	TRBV20-1	TRBJ2-3*01	TRBJ2-3	TRBD1*01	TRBD1	7	17	23	25	9	1	10
1185	6.95E-05	TGTGCCAGCAGCACGACAGGGCGTTTGGGCTATGGCTACACCTTC	CASSTTGRLGYGYTF	TRBV7-2*04, TRBV7-2*01	TRBV7-2	TRBJ1-2*01	TRBJ1-2	TRBD1*01	TRBD1	11	14	20	29	2	8	10
1185	6.95E-05	TGTGCCAGCAGCTGAGCAGCGTACCCTCCTACGAGCAGTACTTC	CASS*AA~PSYEQYF	TRBV2*01, TRBV2*02, TRBV2*03	TRBV2	TRBJ2-7*01	TRBJ2-7	TRBD2*02, TRBD2*01	TRBD2	10	17	20	25	6	4	10
1185	6.95E-05	TGTGCCAGCAGTGAAGACGCTCTTCTCCTACGAGCAGTACTTC	CASSEDA~FSYEQYF	TRBV2*01, TRBV2*03	TRBV2	TRBJ2-7*01	TRBJ2-7	TRBD2*02, TRBD2*01	TRBD2	15	17	20	24	1	3	4
[truncated: 51,308 more rows]
