# Supplementary material for: High Throughput Sequencing of T Cell Antigen Receptors Reveals a Conserved TCR Repertoire
Source: Medicine (Baltimore). 2016 Mar 11;95(10):e2839. doi: 10.1097/MD.0000000000002839 (PMC4998859; doi:10.1097/MD.0000000000002839)
Supplement: Supplemental Digital Content [file medi-95-e02839-s021.xls]

MiTCRFullExportV1.1	HomoSapiens	TRB
Read count	Percentage	CDR3 nucleotide sequence	CDR3 amino acid sequence	V alleles	V segments	J alleles	J segments	D alleles	D segments	Last V nucleotide position	First D nucleotide position	Last D nucleotide position	First J nucleotide position	VD insertions	DJ insertions	Total insertions
1	5.87E-08	TGTGCCGGCAGTGGAGGGACGTGGAAGGGCCGGGAGACCCAGTACTTC	CAGSGGTWKGRETQYF	TRBV25-1*01	TRBV25-1	TRBJ2-5*01	TRBJ2-5	TRBD1*01, TRBD2*02, TRBD2*01	TRBD1, TRBD2	12	15	19	33	2	13	15
1	5.87E-08	TGTGCCGGCAGTGATAAGACTGTAGGGCCCACAGATACGCAGTATTTT	CAGSDKTVGPTDTQYF	TRBV2*01, TRBV2*02, TRBV2*03	TRBV2	TRBJ2-3*01	TRBJ2-3	TRBD1*01, TRBD2*02, TRBD2*01	TRBD1, TRBD2	13	23	26	29	9	2	11
1	5.87E-08	TGTGCCGGCAGTGACGCTGGCGGGAGCGGGACAGATACGCAGTATTTT	CAGSDAGGSGTDTQYF	TRBV6-4*02, TRBV6-4*01	TRBV6-4	TRBJ2-3*01	TRBJ2-3	TRBD2*02	TRBD2	14	19	25	30	4	4	8
1	5.87E-08	TGTGCCGGCAGTGAAGGCGGCAGGCGGCCGATCCCCGAAGCTTTCTTT	CAGSEGGRRPIPEAFF	TRBV25-1*01	TRBV25-1	TRBJ1-1*01	TRBJ1-1	TRBD1*01, TRBD2*02, TRBD2*01	TRBD1, TRBD2	14	20	23	36	5	12	17
1	5.87E-08	TGTGCCGGCAGTGAAGGGTTACTACATAGCAATCAGCCCCAGCATTTT	CAGSEGLLHSNQPQHF	TRBV6-1*01	TRBV6-1	TRBJ1-5*01	TRBJ1-5	TRBD2*02, TRBD2*01	TRBD2	15	20	23	26	4	2	6
1	5.87E-08	TGTGCCGGCAGTGAAGGGTACGGGGGACCAAACTATGGCTACACCTTC	CAGSEGYGGPNYGYTF	TRBV2*01, TRBV2*03	TRBV2	TRBJ1-2*01	TRBJ1-2	TRBD2*01	TRBD2	15	20	25	30	4	4	8
1	5.87E-08	TGTGCCGGCAGTGAAGGGGGCCGGCATAGCAATCAGCCCCAGCATTTT	CAGSEGGRHSNQPQHF	TRBV2*01, TRBV2*03	TRBV2	TRBJ1-5*01	TRBJ1-5	TRBD1*01	TRBD1	15	16	20	26	0	5	5
1	5.87E-08	TGTGCCGGCAGTAGATCTAGCGGAGCATCCTACAATGAGCAGTTCTTC	CAGSRSSGASYNEQFF	TRBV25-1*01	TRBV25-1	TRBJ2-1*01	TRBJ2-1	TRBD2*02, TRBD2*01	TRBD2	11	16	22	27	4	4	8
1	5.87E-08	TGTGCCGGCAGCTTTAGCGCCAGCTGGGGAAACTATGGCCACACCTTC	CAGSFSASWGNYGHTF	TRBV11-2*01	TRBV11-2	TRBJ1-2*01	TRBJ1-2	TRBD2*02, TRBD2*01	TRBD2	13	14	18	30	0	11	11
1	5.87E-08	TGTGCCGGCAGCTTAGGCGGTGGGTGGGTTCCCCATGAGCAGTTCTTC	CAGSLGGGWVPHEQFF	TRBV7-4*01	TRBV7-4	TRBJ2-1*01	TRBJ2-1	TRBD1*01, TRBD2*02, TRBD2*01	TRBD1, TRBD2	15	30	33	34	14	0	14
1	5.87E-08	TGTGCCGGCAGCTTAGAGGGACGGCTAGCCTACAATGAGCAGTTCTTC	CAGSLEGRLAYNEQFF	TRBV13*01	TRBV13	TRBJ2-1*01	TRBJ2-1	TRBD1*01, TRBD2*02, TRBD2*01	TRBD1, TRBD2	15	17	21	28	1	6	7
1	5.87E-08	TGTGCCGGCAGCTTAAGAGACACCCCTAGCACGGATACGCAGTATTTT	CAGSLRDTPSTDTQYF	TRBV7-8*01	TRBV7-8	TRBJ2-3*01	TRBJ2-3	TRBD1*01	TRBD1	14	22	26	27	7	0	7
1	5.87E-08	TGTGCCGGCAGCTCCGGGACTAGCGGATCTTCCCACGAGCAGTACTTC	CAGSSGTSGSSHEQYF	TRBV7-6*01, TRBV7-6*02	TRBV7-6	TRBJ2-7*01	TRBJ2-7	TRBD2*02, TRBD2*01	TRBD2	12	15	25	30	2	4	6
1	5.87E-08	TGTGCCGGCAGCTCGGGGGGACGGGGGGTGGCCTATGGCTACACCTTC	CAGSSGGRGVAYGYTF	TRBV7-9*03, TRBV7-9*01, TRBV7-9*04, TRBV7-9*02	TRBV7-9	TRBJ1-2*01	TRBJ1-2	TRBD2*01	TRBD2	13	21	27	32	7	4	11
1	5.87E-08	TGTGCCGGCAGCCTTCCGACTAGCGCCCACACAGATACGCAGTATTTT	CAGSLPTSAHTDTQYF	TRBV11-2*03	TRBV11-2	TRBJ2-3*01	TRBJ2-3	TRBD2*02, TRBD2*01	TRBD2	11	17	24	29	5	4	9
1	5.87E-08	TGTGCCGGCAGCCTGGGATCGCCTGGGGGCAATCAGCCCCAGCATTTT	CAGSLGSPGGNQPQHF	TRBV5-8*01	TRBV5-8	TRBJ1-5*01	TRBJ1-5	TRBD1*01, TRBD2*02, TRBD2*01	TRBD1, TRBD2	11	24	27	28	12	0	12
1	5.87E-08	TGTGCCGGCAGCCTATCCGAGAGACAGGATCCCTACGAGCAGTACTTC	CAGSLSERQDPYEQYF	TRBV9*02, TRBV9*01, TRBV9*03	TRBV9	TRBJ2-7*01	TRBJ2-7	TRBD1*01	TRBD1	11	22	27	31	10	3	13
1	5.87E-08	TGTGCCGGCAGCCTAAGAGCGCCAGGGACGGGTGAAAAACTGTTTTTT	CAGSLRAPGTGEKLFF	TRBV7-8*03	TRBV7-8	TRBJ1-4*01	TRBJ1-4	TRBD1*01, TRBD2*02, TRBD2*01	TRBD1, TRBD2	12	24	28	32	11	3	14
1	5.87E-08	TGTGCCGGCAGCCCTCTGGGTTCAGGGGAGATAAATGAGCAGCTCTTC	CAGSPLGSGEINEQLF	TRBV7-3*05, TRBV7-3*01	TRBV7-3	TRBJ2-1*01	TRBJ2-1	TRBD1*01	TRBD1	11	22	27	33	10	5	15
1	5.87E-08	TGTGCCGGCAGCCCTGGAACCGGGACAGGGCTCTACGAGCAGTACTTC	CAGSPGTGTGLYEQYF	TRBV5-4*01, TRBV5-4*03, TRBV5-4*04	TRBV5-4	TRBJ2-7*01	TRBJ2-7	TRBD1*01	TRBD1	11	21	29	32	9	2	11
1	5.87E-08	TGTGCCGGCAGCCCTACCACTGGGACAGGGGGGTCACCCCTCCACTTT	CAGSPTTGTGGSPLHF	TRBV7-2*04, TRBV7-2*01	TRBV7-2	TRBJ1-6*01	TRBJ1-6	TRBD1*01	TRBD1	11	21	31	33	9	1	10
1	5.87E-08	TGTGCCGGCAGCCCCTTCCCACTGTGCTCCTACAATGAGCAGTTCTTC	CAGSPFPLCSYNEQFF	TRBV9*02, TRBV9*01, TRBV9*03	TRBV9	TRBJ2-1*01	TRBJ2-1	TRBD1*01, TRBD2*02, TRBD2*01	TRBD1, TRBD2	11	21	24	26	9	1	10
1	5.87E-08	TGTGCCGGCAGCCCGGTAATTAGCGGGAGCCTCCGGGAGCAGTACTTC	CAGSPVISGSLREQYF	TRBV7-8*01, TRBV7-8*03	TRBV7-8	TRBJ2-7*01	TRBJ2-7	TRBD2*02	TRBD2	12	20	28	36	7	7	14
1	5.87E-08	TGTGCCGGCAGCCGAATCTCAGGGGTCGCCGATGCACCCCTCCACTTT	CAGSRISGVADAPLHF	TRBV5-6*01	TRBV5-6	TRBJ1-6*01	TRBJ1-6	TRBD1*01	TRBD1	11	19	24	34	7	9	16
1	5.87E-08	TGTGCCGGCAGCCGAACTTCAGGGGTCGCCGATGCACCCCTCCACTTT	CAGSRTSGVADAPLHF	TRBV5-6*01	TRBV5-6	TRBJ1-6*01	TRBJ1-6	TRBD1*01	TRBD1	11	19	24	34	7	9	16
1	5.87E-08	TGTGCCGGCAGCCGAACCTCAGGGGTCGCTGATGCACCCCTCCACTTT	CAGSRTSGVADAPLHF	TRBV5-6*01	TRBV5-6	TRBJ1-6*01	TRBJ1-6	TRBD1*01	TRBD1	11	19	24	34	7	9	16
1	5.87E-08	TGTGCCGGCAGCCAACTCGGGACTAGCGGGTTGGGGTCCCAGTACTTC	CAGSQLGTSGLGSQYF	TRBV5-6*01	TRBV5-6	TRBJ2-5*01	TRBJ2-5	TRBD2*02, TRBD2*01	TRBD2	11	18	29	37	6	7	13
1	5.87E-08	TGTGCCGGCAGCCAACACGGGGCTAGCGGGTTGGGGTCCCAGTACTTC	CAGSQHGASGLGSQYF	TRBV2*01, TRBV2*02, TRBV2*03	TRBV2	TRBJ2-7*01	TRBJ2-7	TRBD2*02, TRBD2*01	TRBD2	10	22	29	39	11	9	20
1	5.87E-08	TGTGCCGGCAGCCAAGGGACTAGAGGGAGCTACAATGAGCAGTTCTTC	CAGSQGTRGSYNEQFF	TRBV4-2*01	TRBV4-2	TRBJ2-1*01	TRBJ2-1	TRBD2*02, TRBD2*01	TRBD2	15	16	22	29	0	6	6
1	5.87E-08	TGTGCCGGCAGCCAAGATCTCACGGGGTCCTACAATGAGCAGTTCTTC	CAGSQDLTGSYNEQFF	TRBV14*01	TRBV14	TRBJ2-1*01	TRBJ2-1	TRBD2*01	TRBD2	16	22	26	27	5	0	5
1	5.87E-08	TGTGCCGGCAGCCAAGATCGGTGGGGGTCCGGAAACACCATATATTTT	CAGSQDRWGSGNTIYF	TRBV3-1*01	TRBV3-1	TRBJ1-3*01	TRBJ1-3	TRBD1*01, TRBD2*01	TRBD1, TRBD2	16	22	26	30	5	3	8
1	5.87E-08	TGTGCCGGCAGCCAAGAGGGCACAGGGGTTGGAAACACCATGTATTTT	CAGSQEGTGVGNTMYF	TRBV4-2*01	TRBV4-2	TRBJ1-3*01	TRBJ1-3	TRBD1*01	TRBD1	16	21	27	29	4	1	5
1	5.87E-08	TGTGCCGGCAGCCAAGAGGAGGCTAGCGGGTCCTATGAGCAGTACTTC	CAGSQEEASGSYEQYF	TRBV4-2*01	TRBV4-2	TRBJ2-7*01	TRBJ2-7	TRBD2*02, TRBD2*01	TRBD2	16	22	29	30	5	0	5
1	5.87E-08	TGTGCCGGCAGCCAAGAGGAGGCTAGCGGGTCCTACGGGCAGTACTTC	CAGSQEEASGSYGQYF	TRBV4-2*01	TRBV4-2	TRBJ2-7*01	TRBJ2-7	TRBD2*02, TRBD2*01	TRBD2	16	22	29	30	5	0	5
1	5.87E-08	TGTGCCGGCAGCGTCCTAATAGCGGGAGTCTCCTACGAGCAGTACTTC	CAGSVLIAGVSYEQYF	TRBV2*01, TRBV2*02, TRBV2*03	TRBV2	TRBJ2-7*01	TRBJ2-7	TRBD2*02	TRBD2	10	19	27	29	8	1	9
1	5.87E-08	TGTGCCGGCAGCGTAGTGGCTAGCGTCGGGAACAATGAGCTGTTCTTC	CAGSVVASVGNNELFF	TRBV9*02, TRBV9*01	TRBV9	TRBJ2-1*01	TRBJ2-1	TRBD2*02, TRBD2*01	TRBD2	15	19	24	31	3	6	9
1	5.87E-08	TGTGCCGGCAGAGTGGGACCCGGAGCTTTACCATCTGAAGCTTTCTTT	CAGRVGPGALPSEAFF	TRBV2*01, TRBV2*02, TRBV2*03	TRBV2	TRBJ1-1*01	TRBJ1-1	TRBD1*01, TRBD2*02, TRBD2*01	TRBD1, TRBD2	10	14	18	34	3	15	18
1	5.87E-08	TGTGCCGGCAGAGCCGAAGGACTAGGTAACACCGGGGAGCTGTTTTTT	CAGRAEGLGNTGELFF	TRBV9*02, TRBV9*01, TRBV9*03	TRBV9	TRBJ2-2*01	TRBJ2-2	TRBD2*02, TRBD2*01	TRBD2	10	18	24	27	7	2	9
1	5.87E-08	TGTGCCGGCAGAGCACGCGTAAGGGGTGGTAATGAAAGACTGTTTTTT	CAGRARVRGGNERLFF	TRBV11-2*03	TRBV11-2	TRBJ1-4*01	TRBJ1-4	TRBD1*01	TRBD1	10	21	25	29	10	3	13
1	5.87E-08	TGTGCCGGATACATCCGGGACCGCGGAAGCTCCTACGAGCAGTACTTC	CAGYIRDRGSSYEQYF	TRBV5-6*01	TRBV5-6	TRBJ2-7*01	TRBJ2-7	TRBD1*01, TRBD2*02, TRBD2*01	TRBD1, TRBD2	5	16	20	29	10	8	18
1	5.87E-08	TGTGCCGGACGCCGACAAGGTGGTAATAGCGGAGCCGAGCAGTTCTTC	CAGRRQGGNSGAEQFF	TRBV9*02, TRBV9*01, TRBV9*03	TRBV9	TRBJ2-1*01	TRBJ2-1	TRBD2*02, TRBD2*01	TRBD2	5	26	31	36	20	4	24
1	5.87E-08	TGTGCCGACAGCTTGGGGGGGACTAGCGCCTACAATGAGCAGTTCTTC	CADSLGGTSAYNEQFF	TRBV5-6*01	TRBV5-6	TRBJ2-1*01	TRBJ2-1	TRBD2*02, TRBD2*01	TRBD2	5	18	27	28	12	0	12
1	5.87E-08	TGTGCCGAGCAGTTCCTCGGCAGGACGGGTTTAGGGGGCTACACCTTC	CAEQFLGRTGLGGYTF	TRBV27*01	TRBV27	TRBJ1-2*01	TRBJ1-2	TRBD1*01, TRBD2*02, TRBD2*01	TRBD1, TRBD2	5	32	35	36	26	0	26
1	5.87E-08	TGTGCCATTTCGGAGGGCAGCGGGAGGGCCTACAATGAGCGGTTCTTC	CAISEGSGRAYNERFF	TRBV19*01, TRBV19*03, TRBV19*02	TRBV19	TRBJ2-1*01	TRBJ2-1	TRBD2*02	TRBD2	6	18	27	28	11	0	11
1	5.87E-08	TGTGCCATTCGGGACTAGCGGAACCTACGAGCAGATACGCAGTATTTT	CAIRD*RNLRADTQYF	TRBV6-6*02, TRBV6-6*05, TRBV6-5*01, TRBV6-6*01, TRBV10-3*01, TRBV10-3*02, TRBV6-6*03, TRBV6-1*01, TRBV6-6*04	TRBV6-6, TRBV6-5, TRBV10-3, TRBV6-1	TRBJ2-3*01	TRBJ2-3	TRBD2*02, TRBD2*01	TRBD2	7	10	20	31	2	10	12
1	5.87E-08	TGTGCCATTCGAGACGGGACTAGCGGGAATTCAGATACGCAGTATTTT	CAIRDGTSGNSDTQYF	TRBV10-3*01, TRBV10-3*02	TRBV10-3	TRBJ2-3*01	TRBJ2-3	TRBD2*02	TRBD2	7	15	27	31	7	3	10
1	5.87E-08	TGTGCCATTGGACCGAAAAGCCCCCGAACACCAGGGGAGCTGTTTTTT	CAIGPKSPRTPGELFF	TRBV10-3*01, TRBV10-3*02	TRBV10-3	TRBJ2-2*01	TRBJ2-2	TRBD1*01, TRBD2*01	TRBD1, TRBD2	7	19	24	33	11	8	19
1	5.87E-08	TGTGCCATTACCCCGGTGGCGGGAATCAACACCGGGGAGCTGTTCTTT	CAITPVAGINTGELFF	TRBV10-3*01, TRBV10-3*02	TRBV10-3	TRBJ1-1*01	TRBJ1-1	TRBD2*02	TRBD2	7	18	23	42	10	18	28
1	5.87E-08	TGTGCCATCTCGAGGACAGGGGGTCACTATAATTCACCCCTCCACTTT	CAISRTGGHYNSPLHF	TRBV10-3*01, TRBV10-3*02	TRBV10-3	TRBJ1-6*01	TRBJ1-6	TRBD1*01	TRBD1	8	13	22	26	4	3	7
1	5.87E-08	TGTGCCATCTCAACGACTAGCGGGAGGGCCCATGAGACCCAGTACTTC	CAISTTSGRAHETQYF	TRBV10-3*01, TRBV10-3*02	TRBV10-3	TRBJ2-5*01	TRBJ2-5	TRBD2*02	TRBD2	8	14	27	29	5	1	6
1	5.87E-08	TGTGCCATCTGGAAGACAGTAACGGGTGGGAGCTATGGCTACACCTTC	CAIWKTVTGGSYGYTF	TRBV10-3*01, TRBV10-3*02	TRBV10-3	TRBJ1-2*01	TRBJ1-2	TRBD1*01, TRBD2*02	TRBD1, TRBD2	8	14	18	32	5	13	18
1	5.87E-08	TGTGCCATCGGTCGACAGGGAACTTCCTCTGGGAACACCATATATTTT	CAIGRQGTSSGNTIYF	TRBV10-3*01, TRBV10-3*02	TRBV10-3	TRBJ1-3*01	TRBJ1-3	TRBD1*01	TRBD1	8	13	19	26	4	6	10
1	5.87E-08	TGTGCCATCGGTGTCGTAGCGGGAGCTGCCTATAATGAGCAGTTCTTC	CAIGVVAGAAYNEQFF	TRBV10-3*01, TRBV10-3*02	TRBV10-3	TRBJ2-1*01	TRBJ2-1	TRBD2*02	TRBD2	12	16	24	28	3	3	6
1	5.87E-08	TGTGCCATCGGTGAGACTAGCGGGACGAACACCGGGGAGCAGTTTTTT	CAIGETSGTNTGEQFF	TRBV10-3*01, TRBV10-3*02	TRBV10-3	TRBJ2-2*01	TRBJ2-2	TRBD2*02	TRBD2	14	15	24	25	0	0	0
1	5.87E-08	TGTGCCATCGGTGAAACCAGGGGTTTAGGCAATCAGCCCCAGCATTTT	CAIGETRGLGNQPQHF	TRBV6-5*01	TRBV6-5	TRBJ1-5*01	TRBJ1-5	TRBD1*01	TRBD1	6	17	22	28	10	5	15
1	5.87E-08	TGTGCCATCGGGTAGGACAGGGGGTAAAAGAACACTGGAGCTTTCTTT	CAIG*DRG*KNTGAFF	TRBV10-3*01, TRBV10-3*02	TRBV10-3	TRBJ1-1*01	TRBJ1-1	TRBD1*01	TRBD1	8	14	23	29	5	5	10
1	5.87E-08	TGTGCCATCGGGTAGGACAGGGGATAAGGGAACACTGAGGCTTTCTTT	CAIG*DRG*GNTEAFF	TRBV10-3*01, TRBV10-3*02	TRBV10-3	TRBJ1-1*01	TRBJ1-1	TRBD1*01	TRBD1	8	14	22	29	5	6	11
1	5.87E-08	TGTGCCATCGGGGAACAGGGGCAGGGCTCCTACAATGAGCAGTACTTC	CAIGEQGQGSYNEQYF	TRBV10-3*01, TRBV10-3*02	TRBV10-3	TRBJ2-7*01	TRBJ2-7	TRBD1*01	TRBD1	8	14	20	36	5	15	20
1	5.87E-08	TGTGCCATCGGACTAGCTGCACTTAGCTCCTACAATGAGCAGTTCTTC	CAIGLAALSSYNEQFF	TRBV6-1*01	TRBV6-1	TRBJ2-1*01	TRBJ2-1	TRBD2*02, TRBD2*01	TRBD2	6	9	16	26	2	9	11
1	5.87E-08	TGTGCCATCGGACGGGTCCTACGGACTGGGGCCAACGTCCTGACTTTC	CAIGRVLRTGANVLTF	TRBV10-3*01, TRBV10-3*02	TRBV10-3	TRBJ2-6*01	TRBJ2-6	TRBD1*01, TRBD2*02, TRBD2*01	TRBD1, TRBD2	8	9	12	25	0	12	12
1	5.87E-08	TGTGCCATCGGAGGACAGGACGTACCCTCTGGAAACACCATATATTTT	CAIGGQDVPSGNTIYF	TRBV6-6*02, TRBV6-6*01, TRBV6-6*03, TRBV6-6*04	TRBV6-6	TRBJ1-3*01	TRBJ1-3	TRBD1*01	TRBD1	6	12	18	26	5	7	12
1	5.87E-08	TGTGCCATCATGCTCAGCAGCTTAAGGCCGGCCTACGAGCAGTACTTC	CAIMLSSLRPAYEQYF	TRBV10-3*01, TRBV10-3*02	TRBV10-3	TRBJ2-7*01	TRBJ2-7	TRBD1*01, TRBD2*02, TRBD2*01	TRBD1, TRBD2	9	24	26	31	14	4	18
1	5.87E-08	TGTGCCATCACTGGGACTAGCGGGAGAGGTAAAGAGACCCAGTACTTC	CAITGTSGRGKETQYF	TRBV10-3*01, TRBV10-3*02	TRBV10-3	TRBJ2-5*01	TRBJ2-5	TRBD2*02	TRBD2	9	12	25	31	2	5	7
1	5.87E-08	TGTGCCATCAGTTTCAGGGGTCCAAGCTCTGGAAACACCATATATTTT	CAISFRGPSSGNTIYF	TRBV10-3*01, TRBV10-3*02	TRBV10-3	TRBJ1-3*01	TRBJ1-3	TRBD1*01	TRBD1	11	14	19	26	2	6	8
1	5.87E-08	TGTGCCATCAGTTCGGGGTCCGGGACAGACTATAATGGCTACACCTTC	CAISSGSGTDYNGYTF	TRBV2*01, TRBV2*02, TRBV2*03	TRBV2	TRBJ1-2*01	TRBJ1-2	TRBD1*01	TRBD1	11	21	27	34	9	6	15
1	5.87E-08	TGTGCCATCAGTTCGACTAGCGGGAGTGTGAGAGATACGCAGTATTTT	CAISSTSGSVRDTQYF	TRBV10-3*01, TRBV10-3*02	TRBV10-3	TRBJ2-3*01	TRBJ2-3	TRBD2*02	TRBD2	11	14	25	32	2	6	8
1	5.87E-08	TGTGCCATCAGTCCCTCGTGGGACGCTAGCACAGATACGCAGTATTTT	CAISPSWDASTDTQYF	TRBV10-3*01, TRBV10-3*02	TRBV10-3	TRBJ2-3*01	TRBJ2-3	TRBD1*01, TRBD2*02, TRBD2*01	TRBD1, TRBD2	11	19	23	27	7	3	10
1	5.87E-08	TGTGCCATCAGTCCCGACTCTGGGAGCTTCGGGTCACCCCTCCACTTT	CAISPDSGSFGSPLHF	TRBV10-3*01, TRBV10-3*02	TRBV10-3	TRBJ1-6*01	TRBJ1-6	TRBD2*02	TRBD2	11	21	25	33	9	7	16
1	5.87E-08	TGTGCCATCAGTCCCGACTCCGCGAGCTTCGGGTCACCCCTCCACTTT	CAISPDSASFGSPLHF	TRBV10-3*01, TRBV10-3*02	TRBV10-3	TRBJ1-6*01	TRBJ1-6	TRBD2*02, TRBD2*01	TRBD2	11	29	32	33	17	0	17
1	5.87E-08	TGTGCCATCAGTCGGGGACAAACCTCTGGGGCCAACGTCCTGACTTTC	CAISRGQTSGANVLTF	TRBV10-3*01, TRBV10-3*02	TRBV10-3	TRBJ2-6*01	TRBJ2-6	TRBD1*01	TRBD1	11	14	19	23	2	3	5
1	5.87E-08	TGTGCCATCAGTCGGACAGGGGGCTTCGGTTCTGGCTACGAGCATTTT	CAISRTGGFGSGYEHF	TRBV10-3*01, TRBV10-3*02	TRBV10-3	TRBJ1-5*01	TRBJ1-5	TRBD1*01	TRBD1	11	13	23	40	1	16	17
1	5.87E-08	TGTGCCATCAGTCGACAGGGAACTTTCTCTGGAAACACCGTATATTTT	CAISRQGTFSGNTVYF	TRBV10-3*01, TRBV10-3*02	TRBV10-3	TRBJ1-3*01	TRBJ1-3	TRBD1*01	TRBD1	11	13	19	26	1	6	7
1	5.87E-08	TGTGCCATCAGTCAGGGGCCCGGGAGCAAAAGCTACGAGCAGTACTTC	CAISQGPGSKSYEQYF	TRBV10-3*01, TRBV10-3*02	TRBV10-3	TRBJ2-7*01	TRBJ2-7	TRBD1*01, TRBD2*02	TRBD1, TRBD2	11	12	17	32	0	14	14
1	5.87E-08	TGTGCCATCAGTGTCGTAGCGGGAGCTGCCTATAATGAGCGGTTCTTC	CAISVVAGAAYNERFF	TRBV10-3*01, TRBV10-3*02	TRBV10-3	TRBJ2-1*01	TRBJ2-1	TRBD2*02	TRBD2	12	16	24	33	3	8	11
1	5.87E-08	TGTGCCATCAGTGCTCCCGTCCGTCTTGGGGCCAACGAGCAGTACTTC	CAISAPVRLGANEQYF	TRBV10-3*01, TRBV10-3*02	TRBV10-3	TRBJ2-7*01	TRBJ2-7	TRBD2*02	TRBD2	12	13	18	34	0	15	15
1	5.87E-08	TGTGCCATCAGTGCCTCCACCGGACAGGGTGCTTCACCCCTCCACTTT	CAISASTGQGASPLHF	TRBV10-3*01, TRBV10-3*02	TRBV10-3	TRBJ1-6*02	TRBJ1-6	TRBD1*01	TRBD1	12	21	28	32	8	3	11
1	5.87E-08	TGTGCCATCAGTGCCGGGACAGGGCAGGCTAACTATGGCTACACCTTC	CAISAGTGQANYGYTF	TRBV10-3*01, TRBV10-3*02	TRBV10-3	TRBJ1-2*01	TRBJ1-2	TRBD1*01	TRBD1	12	15	23	28	2	4	6
1	5.87E-08	TGTGCCATCAGTGCCGGGACAGGGGGGTCGAACGCTGAAGCTCTCTTT	CAISAGTGGSNAEALF	TRBV10-3*01, TRBV10-3*02	TRBV10-3	TRBJ1-1*01	TRBJ1-1	TRBD1*01	TRBD1	12	15	25	34	2	8	10
1	5.87E-08	TGTGCCATCAGTGGTTGGCTAGCGGGGTGGTCAGATACGCAGTATTTT	CAISGWLAGWSDTQYF	TRBV10-3*01, TRBV10-3*02	TRBV10-3	TRBJ2-3*01	TRBJ2-3	TRBD2*01	TRBD2	12	18	26	31	5	4	9
1	5.87E-08	TGTGCCATCAGTGGTTGGCTAGCGGGGGCCTCCTACGAGCAGTACTTC	CAISGWLAGASYEQYF	TRBV10-3*01, TRBV10-3*02	TRBV10-3	TRBJ2-7*01	TRBJ2-7	TRBD2*01	TRBD2	12	18	27	29	5	1	6
1	5.87E-08	TGTGCCATCAGTGGCCGGGACAGGGGTTTCGGCACTGAAGTTTTTTTT	CAISGRDRGFGTEVFF	TRBV10-3*01, TRBV10-3*02	TRBV10-3	TRBJ2-2*01	TRBJ2-2	TRBD1*01	TRBD1	12	16	25	42	3	16	19
1	5.87E-08	TGTGCCATCAGTGGGTCTGATAGTGAGAACACCGGGGAGCTGTTTTTT	CAISGSDSENTGELFF	TRBV10-3*01, TRBV10-3*02	TRBV10-3	TRBJ2-2*01	TRBJ2-2	TRBD2*02, TRBD2*01	TRBD2	16	20	23	26	3	2	5
1	5.87E-08	TGTGCCATCAGTGGGCCCTAGCGGGAGGGGGACTACGAGCAGTACTTC	CAISGP*REGDYEQYF	TRBV10-3*01, TRBV10-3*02	TRBV10-3	TRBJ2-7*01	TRBJ2-7	TRBD2*02	TRBD2	12	17	28	32	4	3	7
1	5.87E-08	TGTGCCATCAGTGGGCCCTAGCGGGAAGCAGCCTACGAGCAGTACTTC	CAISGP*REAAYEQYF	TRBV6-4*02, TRBV6-4*01	TRBV6-4	TRBJ2-7*01	TRBJ2-7	TRBD2*02	TRBD2	12	17	25	31	4	5	9
1	5.87E-08	TGTGCCATCAGTGGGCCCCAGCGGGAGGGAGCCTATGAGCAGTACTTC	CAISGPQREGAYEQYF	TRBV10-3*01, TRBV10-3*02	TRBV10-3	TRBJ2-7*01	TRBJ2-7	TRBD2*02	TRBD2	12	19	28	31	6	2	8
1	5.87E-08	TGTGCCATCAGTGGGCCCGGGGGGGATAGCAATCAGCCCCAGCATTTT	CAISGPGGDSNQPQHF	TRBV10-3*01, TRBV10-3*02	TRBV10-3	TRBJ1-5*01	TRBJ1-5	TRBD2*01	TRBD2	12	17	24	26	4	1	5
1	5.87E-08	TGTGCCATCAGTGGGCCACCGGGACAGTGGCCCTACGAGCAGTACTTC	CAISGPPGQWPYEQYF	TRBV10-3*01, TRBV10-3*02	TRBV10-3	TRBJ2-7*01	TRBJ2-7	TRBD1*01	TRBD1	12	20	26	31	7	4	11
1	5.87E-08	TGTGCCATCAGTGGGGGCAGAAATACACTACAAGGTGAGCAGTATTTT	CAISGGRNTLQGEQYF	TRBV10-3*01, TRBV10-3*02	TRBV10-3	TRBJ2-3*01	TRBJ2-3	TRBD1*01	TRBD1	12	13	17	38	0	20	20
1	5.87E-08	TGTGCCATCAGTGGGGACAGGGGGTTGAGAGGAAACTCCATATATTTT	CAISGDRGLRGNSIYF	TRBV10-3*01, TRBV10-3*02	TRBV10-3	TRBJ1-3*01	TRBJ1-3	TRBD1*01	TRBD1	12	13	23	30	0	6	6
1	5.87E-08	TGTGCCATCAGTGGAGGGCAGGGAGGGGGCACAGATACGCAGTATTTT	CAISGGQGGGTDTQYF	TRBV10-3*01, TRBV10-3*02	TRBV10-3	TRBJ2-3*01	TRBJ2-3	TRBD2*02	TRBD2	12	20	26	28	7	1	8
1	5.87E-08	TGTGCCATCAGTGGAGGGACAGGGGGCGCTTCCTATGGCTACACCTTC	CAISGGTGGASYGYTF	TRBV10-3*01, TRBV10-3*02	TRBV10-3	TRBJ1-2*01	TRBJ1-2	TRBD1*01	TRBD1	12	15	26	32	2	5	7
1	5.87E-08	TGTGCCATCAGTGATCGGGACAGGGGTTTCGGCACTGAAGCTTTCTTT	CAISDRDRGFGTEAFF	TRBV10-3*01, TRBV10-3*02	TRBV10-3	TRBJ1-1*01	TRBJ1-1	TRBD1*01	TRBD1	13	16	25	32	2	6	8
1	5.87E-08	TGTGCCATCAGTGATCGAGAGGGGAATAGTGACTATGGCTACACCTTC	CAISDREGNSDYGYTF	TRBV10-3*01, TRBV10-3*02	TRBV10-3	TRBJ1-2*01	TRBJ1-2	TRBD1*01, TRBD2*02	TRBD1, TRBD2	13	19	23	31	5	7	12
1	5.87E-08	TGTGCCATCAGTGATCAACGGGACATCCCCTACAATGAGCAGTTCTTC	CAISDQRDIPYNEQFF	TRBV10-3*01, TRBV10-3*02	TRBV10-3	TRBJ2-1*01	TRBJ2-1	TRBD1*01	TRBD1	13	19	24	28	5	3	8
1	5.87E-08	TGTGCCATCAGTGATCAACGGGACAGGGGTAATCAGCCCCAGCATTTT	CAISDQRDRGNQPQHF	TRBV10-3*01, TRBV10-3*02	TRBV10-3	TRBJ1-5*01	TRBJ1-5	TRBD1*01	TRBD1	13	19	28	30	5	1	6
1	5.87E-08	TGTGCCATCAGTGATCAACGGGACAGGAGTTACAATGAGCAGTTCTTC	CAISDQRDRSYNEQFF	TRBV10-3*01, TRBV10-3*02	TRBV10-3	TRBJ2-1*01	TRBJ2-1	TRBD1*01	TRBD1	13	19	26	30	5	3	8
1	5.87E-08	TGTGCCATCAGTGATCAAGACGGGACTGACACAGATACGCAGTATTTT	CAISDQDGTDTDTQYF	TRBV10-3*01, TRBV10-3*02	TRBV10-3	TRBJ2-3*01	TRBJ2-3	TRBD2*02, TRBD2*01	TRBD2	13	21	26	29	7	2	9
1	5.87E-08	TGTGCCATCAGTGATAGGGGCAGAGAGCTCACAGATATGCAGTATTTT	CAISDRGRELTDMQYF	TRBV10-3*01, TRBV10-3*02	TRBV10-3	TRBJ2-3*01	TRBJ2-3	TRBD1*01	TRBD1	13	15	19	29	1	9	10
1	5.87E-08	TGTGCCATCAGTGACCCGGGACAGATTAACACCGGGGAGCTGCTTTTT	CAISDPGQINTGELLF	TRBV10-3*01, TRBV10-3*02	TRBV10-3	TRBJ2-2*01	TRBJ2-2	TRBD1*01	TRBD1	13	17	23	27	3	3	6
1	5.87E-08	TGTGCCATCAGTGACCCGGAACTAGCGGGAGGCTACGAGCAGTACTTC	CAISDPELAGGYEQYF	TRBV10-3*01, TRBV10-3*02	TRBV10-3	TRBJ2-7*01	TRBJ2-7	TRBD2*02	TRBD2	13	20	31	32	6	0	6
1	5.87E-08	TGTGCCATCAGTGACCGATGGACTAGCGGGGCCTACGAGCAGTACTTC	CAISDRWTSGAYEQYF	TRBV10-3*01, TRBV10-3*02	TRBV10-3	TRBJ2-7*01	TRBJ2-7	TRBD2*01	TRBD2	13	19	30	31	5	0	5
1	5.87E-08	TGTGCCATCAGTGACGGAGCGTGGGACAGGGGCTACGAGCAGTACTTC	CAISDGAWDRGYEQYF	TRBV10-3*01, TRBV10-3*02	TRBV10-3	TRBJ2-7*01	TRBJ2-7	TRBD1*01	TRBD1	13	22	31	32	8	0	8
1	5.87E-08	TGTGCCATCAGTGACACCCTAGCGGGAGGGGAGGAGACCCAGCATTTT	CAISDTLAGGEETQHF	TRBV10-3*01, TRBV10-3*02	TRBV10-3	TRBJ1-5*01	TRBJ1-5	TRBD2*02	TRBD2	13	18	29	37	4	7	11
1	5.87E-08	TGTGCCATCAGTGAGTTTGACAGTGGGAACACCGGGGAGCTGTTTTTT	CAISEFDSGNTGELFF	TRBV10-3*01, TRBV10-3*02	TRBV10-3	TRBJ2-2*01	TRBJ2-2	TRBD1*01	TRBD1	15	18	22	26	2	3	5
1	5.87E-08	TGTGCCATCAGTGAGTTGGACGAACCTTTTAATCCACCCCTCCACTTT	CAISELDEPFNPPLHF	TRBV10-3*01, TRBV10-3*02	TRBV10-3	TRBJ1-6*01	TRBJ1-6	TRBD1*01, TRBD2*02, TRBD2*01	TRBD1, TRBD2	15	17	20	29	1	8	9
1	5.87E-08	TGTGCCATCAGTGAGTCCCGGGACAGGGGCCACTACGAGCAGTACTTC	CAISESRDRGHYEQYF	TRBV10-3*01, TRBV10-3*02	TRBV10-3	TRBJ2-7*01	TRBJ2-7	TRBD1*01	TRBD1	16	19	28	32	2	3	5
1	5.87E-08	TGTGCCATCAGTGAGTCCGTAGCGGGAGGCACAGATACGCAGTATTTT	CAISESVAGGTDTQYF	TRBV10-3*01, TRBV10-3*02	TRBV10-3	TRBJ2-3*01	TRBJ2-3	TRBD2*02	TRBD2	16	19	27	28	2	0	2
1	5.87E-08	TGTGCCATCAGTGAGTCCGTAGCGGGAGGGCCGAATGAGCAGTTCTTC	CAISESVAGGPNEQFF	TRBV10-3*01, TRBV10-3*02	TRBV10-3	TRBJ2-1*01	TRBJ2-1	TRBD2*02	TRBD2	16	19	29	33	2	3	5
1	5.87E-08	TGTGCCATCAGTGAGTCGTTTGGACTAGCGGACAATGAGCAGTTCTTC	CAISESFGLADNEQFF	TRBV10-3*01, TRBV10-3*02	TRBV10-3	TRBJ2-1*01	TRBJ2-1	TRBD2*02, TRBD2*01	TRBD2	16	21	30	31	4	0	4
1	5.87E-08	TGTGCCATCAGTGAGTCGTCCCGGGGCGAGTCCGGGGAGCTGTTTTTT	CAISESSRGESGELFF	TRBV10-3*01, TRBV10-3*02	TRBV10-3	TRBJ2-2*01	TRBJ2-2	TRBD1*01, TRBD2*02, TRBD2*01	TRBD1, TRBD2	16	22	26	31	5	4	9
1	5.87E-08	TGTGCCATCAGTGAGTCGGCAATGGGGGCATACAATGAGCAGTTCTTC	CAISESAMGAYNEQFF	TRBV10-3*01, TRBV10-3*02	TRBV10-3	TRBJ2-1*01	TRBJ2-1	TRBD1*01	TRBD1	16	23	28	30	6	1	7
1	5.87E-08	TGTGCCATCAGTGAGTCGGAAGCTCGACAGGGGGGCGAGCAGTACTTC	CAISESEARQGGEQYF	TRBV10-3*01, TRBV10-3*02	TRBV10-3	TRBJ2-7*01	TRBJ2-7	TRBD1*01	TRBD1	16	25	33	35	8	1	9
1	5.87E-08	TGTGCCATCAGTGAGTCGACTAGCGGTAGCACAGATACGCAGTATTTT	CAISESTSGSTDTQYF	TRBV10-3*01, TRBV10-3*02	TRBV10-3	TRBJ2-3*01	TRBJ2-3	TRBD2*02, TRBD2*01	TRBD2	16	17	25	27	0	1	1
1	5.87E-08	TGTGCCATCAGTGAGTCGACCCGACAGTCAAGGGGTGGCTACACCTTC	CAISESTRQSRGGYTF	TRBV10-3*01, TRBV10-3*02	TRBV10-3	TRBJ1-2*01	TRBJ1-2	TRBD1*01	TRBD1	16	30	34	35	13	0	13
1	5.87E-08	TGTGCCATCAGTGAGTCGAAGTGGGACAGCAATCAGCCCCAGCATTTT	CAISESKWDSNQPQHF	TRBV10-3*01, TRBV10-3*02	TRBV10-3	TRBJ1-5*01	TRBJ1-5	TRBD1*01, TRBD2*02, TRBD2*01	TRBD1, TRBD2	16	22	26	27	5	0	5
1	5.87E-08	TGTGCCATCAGTGAGTCGAAAGGGGAAGAGGGCTACACCATATATTTT	CAISESKGEEGYTIYF	TRBV10-3*01, TRBV10-3*02	TRBV10-3	TRBJ1-3*01	TRBJ1-3	TRBD1*01, TRBD2*02	TRBD1, TRBD2	16	20	24	34	3	9	12
1	5.87E-08	TGTGCCATCAGTGAGTGGCCGGGGGCTAGTGTCAATGGCTACACCTTC	CAISEWPGASVNGYTF	TRBV10-3*01, TRBV10-3*02	TRBV10-3	TRBJ1-2*01	TRBJ1-2	TRBD1*01, TRBD2*02, TRBD2*01	TRBD1, TRBD2	15	20	25	34	4	8	12
1	5.87E-08	TGTGCCATCAGTGAGTATGGCGGGGATGTCGCCGGGGAGCTGGTTTTT	CAISEYGGDVAGELVF	TRBV10-3*01, TRBV10-3*02	TRBV10-3	TRBJ2-2*01	TRBJ2-2	TRBD2*01	TRBD2	15	19	24	31	3	6	9
1	5.87E-08	TGTGCCATCAGTGAGTATGGCAGTGATGTCGCCGGGGAACTGTTTTTT	CAISEYGSDVAGELFF	TRBV10-3*01, TRBV10-3*02	TRBV10-3	TRBJ2-2*01	TRBJ2-2	TRBD1*01	TRBD1	15	26	29	31	10	1	11
1	5.87E-08	TGTGCCATCAGTGAGTATGACAGGGATGTCGACGGGGAGCTGTTTTTT	CAISEYDRDVDGELFF	TRBV7-8*01, TRBV7-8*03	TRBV7-8	TRBJ2-2*01	TRBJ2-2	TRBD1*01	TRBD1	10	18	24	32	7	7	14
1	5.87E-08	TGTGCCATCAGTGAGTACGGCACCGCGAACACCGGGGAGCTGTTTTTT	CAISEYGTANTGELFF	TRBV10-3*01, TRBV10-3*02	TRBV10-3	TRBJ2-2*01	TRBJ2-2	TRBD1*01, TRBD2*02, TRBD2*01	TRBD1, TRBD2	15	18	20	25	2	4	6
1	5.87E-08	TGTGCCATCAGTGAGTACACTAGGGAGGGTAATGAGCCCCAGCATTTT	CAISEYTREGNEPQHF	TRBV10-3*01, TRBV10-3*02	TRBV10-3	TRBJ1-5*01	TRBJ1-5	TRBD2*02	TRBD2	15	22	28	30	6	1	7
1	5.87E-08	TGTGCCATCAGTGAGCCCAAAACTAGCTGGACCGGGGAGCTGTTTTTT	CAISEPKTSWTGELFF	TRBV10-3*01, TRBV10-3*02	TRBV10-3	TRBJ2-2*01	TRBJ2-2	TRBD2*02, TRBD2*01	TRBD2	14	21	26	30	6	3	9
1	5.87E-08	TGTGCCATCAGTGAGCCGGACAGGGGGCTGAACACTGAAGCTTTCTTT	CAISEPDRGLNTEAFF	TRBV10-3*01, TRBV10-3*02	TRBV10-3	TRBJ1-1*01	TRBJ1-1	TRBD1*01	TRBD1	14	17	27	28	2	0	2
1	5.87E-08	TGTGCCATCAGTGAGCCGAGCGGGAGTGGCACAGATACGCAGTATTTT	CAISEPSGSGTDTQYF	TRBV10-3*01, TRBV10-3*02	TRBV10-3	TRBJ2-3*01	TRBJ2-3	TRBD2*02	TRBD2	14	18	25	28	3	2	5
1	5.87E-08	TGTGCCATCAGTGAGCCACCGGGACAGGGGGCATACGAGCGGTACTTC	CAISEPPGQGAYERYF	TRBV10-3*01, TRBV10-3*02	TRBV10-3	TRBJ2-7*01	TRBJ2-7	TRBD1*01	TRBD1	14	20	31	33	5	1	6
1	5.87E-08	TGTGCCATCAGTGAGGCTAGCGGGACGAACACCGGGGAGCTGCTTTTT	CAISEASGTNTGELLF	TRBV10-3*01, TRBV10-3*02	TRBV10-3	TRBJ2-2*01	TRBJ2-2	TRBD2*02	TRBD2	14	16	24	25	1	0	1
1	5.87E-08	TGTGCCATCAGTGAGGGCCGAGGGGGCGATGGGTGGGAGCAGTACTTC	CAISEGRGGDGWEQYF	TRBV10-3*01, TRBV10-3*02	TRBV10-3	TRBJ2-7*01	TRBJ2-7	TRBD1*01	TRBD1	14	20	26	36	5	9	14
1	5.87E-08	TGTGCCATCAGTGAGGGCACCGGGGACAGGACAGATACGCAGTATTTT	CAISEGTGDRTDTQYF	TRBV10-3*01, TRBV10-3*02	TRBV10-3	TRBJ2-3*01	TRBJ2-3	TRBD1*01	TRBD1	14	22	29	30	7	0	7
1	5.87E-08	TGTGCCATCAGTGAGGGGGCCGGTGGGAGCCGAAACGAGCAGTACTTC	CAISEGAGGSRNEQYF	TRBV10-3*01, TRBV10-3*02	TRBV10-3	TRBJ2-7*01	TRBJ2-7	TRBD1*01, TRBD2*02	TRBD1, TRBD2	14	15	19	34	0	14	14
1	5.87E-08	TGTGCCATCAGTGAGGGGACAGGGGGCGCTAACTATGGCTACACCTTC	CAISEGTGGANYGYTF	TRBV10-3*01, TRBV10-3*02	TRBV10-3	TRBJ1-2*01	TRBJ1-2	TRBD1*01	TRBD1	14	15	26	28	0	1	1
1	5.87E-08	TGTGCCATCAGTGAGGGGACAGGGGGGTCGAACACTGAAGCTTTCTTT	CAISEGTGGSNTEAFF	TRBV10-3*01, TRBV10-3*02	TRBV10-3	TRBJ1-1*01	TRBJ1-1	TRBD1*01	TRBD1	14	15	25	29	0	3	3
1	5.87E-08	TGTGCCATCAGTGAGGAGCGGGAGACGCCCAGCAATGAGCAGTTCTTC	CAISEERETPSNEQFF	TRBV10-3*01, TRBV10-3*02	TRBV10-3	TRBJ2-1*01	TRBJ2-1	TRBD2*02	TRBD2	14	16	23	32	1	8	9
1	5.87E-08	TGTGCCATCAGTGAGATGTGGGAGAAGGTCACCGGGGAGCTGTTTTTT	CAISEMWEKVTGELFF	TRBV10-3*01, TRBV10-3*02	TRBV10-3	TRBJ2-2*01	TRBJ2-2	TRBD2*02	TRBD2	14	19	23	29	4	5	9
1	5.87E-08	TGTGCCATCAGTGAGACACCGGGACAGGGGCTCTATGGCTACACCTTC	CAISETPGQGLYGYTF	TRBV6-1*01	TRBV6-1	TRBJ1-2*01	TRBJ1-2	TRBD1*01	TRBD1	13	20	29	32	6	2	8
1	5.87E-08	TGTGCCATCAGTGAATGGTCGGCAGGGCCCCATCTATAGCAGTTCTTC	CAISEWSAGPHL*QFF	TRBV10-3*01, TRBV10-3*02	TRBV10-3	TRBJ2-1*01	TRBJ2-1	TRBD1*01	TRBD1	13	22	26	37	8	10	18
1	5.87E-08	TGTGCCATCAGTGAACAGGGACAGGGGGACACCGGGGAGCTGTTTTTT	CAISEQGQGDTGELFF	TRBV10-3*01, TRBV10-3*02	TRBV10-3	TRBJ2-2*01	TRBJ2-2	TRBD1*01	TRBD1	13	17	27	28	3	0	3
1	5.87E-08	TGTGCCATCAGTGAAAACAGGGAGTCCTTTAACACTGAAGCTTTCTTT	CAISENRESFNTEAFF	TRBV10-3*01, TRBV10-3*02	TRBV10-3	TRBJ1-1*01	TRBJ1-1	TRBD1*01	TRBD1	13	16	21	30	2	8	10
1	5.87E-08	TGTGCCATCAGTAGGACAGGGGGCAGTGGGAACACTGAAGCTTTCTTT	CAISRTGGSGNTEAFF	TRBV10-3*01, TRBV10-3*02	TRBV10-3	TRBJ1-1*01	TRBJ1-1	TRBD1*01	TRBD1	11	13	23	29	1	5	6
1	5.87E-08	TGTGCCATCAGCTCAAAAGAGACAGGCGGGACCTACGAGCAGTACTTC	CAISSKETGGTYEQYF	TRBV6-4*02, TRBV6-4*01	TRBV6-4	TRBJ2-7*01	TRBJ2-7	TRBD1*01, TRBD2*02	TRBD1, TRBD2	10	20	25	31	9	5	14
1	5.87E-08	TGTGCCATCAGCCCGTGGGGGGGGCGTGGGGCCATCGCCCTGACTTTC	CAISPWGGRGAIALTF	TRBV10-3*01, TRBV10-3*02	TRBV10-3	TRBJ2-6*01	TRBJ2-6	TRBD2*01	TRBD2	10	17	23	38	6	14	20
1	5.87E-08	TGTGCCATCAGCCGGACCGCGGGACAGGGGGCAAATGAGCAGTTCTTC	CAISRTAGQGANEQFF	TRBV9*02, TRBV9*01, TRBV9*03	TRBV9	TRBJ2-1*01	TRBJ2-1	TRBD1*01	TRBD1	11	20	31	33	8	1	9
1	5.87E-08	TGTGCCATCAGCGATTCTTGGGGAAGATGGGGCTACGAGCAGTACTTC	CAISDSWGRWGYEQYF	TRBV10-3*01, TRBV10-3*02	TRBV10-3	TRBJ2-7*01	TRBJ2-7	TRBD1*01, TRBD2*02, TRBD2*01	TRBD1, TRBD2	10	28	31	32	17	0	17
1	5.87E-08	TGTGCCATCAGCGAGGCTGACGGGAGCTCCTACAACGAGCAGTTCTTC	CAISEADGSSYNEQFF	TRBV10-3*01, TRBV10-3*02	TRBV10-3	TRBJ2-1*01	TRBJ2-1	TRBD2*02	TRBD2	14	20	25	26	5	0	5
1	5.87E-08	TGTGCCATCAGCGAACTAGCGGGAGGGCCGATGGGAGAGCAGTACTTC	CAISELAGGPMGEQYF	TRBV10-3*01, TRBV10-3*02	TRBV10-3	TRBJ2-7*01	TRBJ2-7	TRBD2*02	TRBD2	10	14	26	36	3	9	12
1	5.87E-08	TGTGCCATCAGCGAAATAGGGACTACCTATAATTCACCCCTCCACTTT	CAISEIGTTYNSPLHF	TRBV10-3*01, TRBV10-3*02	TRBV10-3	TRBJ1-6*01	TRBJ1-6	TRBD2*02, TRBD2*01	TRBD2	10	18	24	25	7	0	7
1	5.87E-08	TGTGCCATCAGCAGCCAAGATACTAGCGCCTACAATGAGCAGTTCTTC	CAISSQDTSAYNEQFF	TRBV10-3*01, TRBV10-3*02	TRBV10-3	TRBJ2-1*01	TRBJ2-1	TRBD2*02, TRBD2*01	TRBD2	10	21	27	28	10	0	10
1	5.87E-08	TGTGCCATCAGCAGCGTAGATGGTCGGCCTGGAAACACCATATATTTT	CAISSVDGRPGNTIYF	TRBV10-3*01, TRBV10-3*02	TRBV10-3	TRBJ1-3*01	TRBJ1-3	TRBD2*02, TRBD2*01	TRBD2	10	12	15	28	1	12	13
1	5.87E-08	TGTGCCATCAGCAGGGCCGGGAGCTCTGGGGCCAACGTCCTGACTTTC	CAISRAGSSGANVLTF	TRBV10-3*01, TRBV10-3*02	TRBV10-3	TRBJ2-6*01	TRBJ2-6	TRBD2*02	TRBD2	10	17	22	23	6	0	6
1	5.87E-08	TGTGCCATCAGCAGAGATAGGGGGACAGGAAATCCACCCCTCCACTTT	CAISRDRGTGNPPLHF	TRBV15*02	TRBV15	TRBJ1-6*01	TRBJ1-6	TRBD1*01	TRBD1	11	21	28	30	9	1	10
1	5.87E-08	TGTGCCATCAGGCCGGACAGGGGAGGTAGCAATCAGCCCCAGCATTTT	CAIRPDRGGSNQPQHF	TRBV10-3*01, TRBV10-3*02	TRBV10-3	TRBJ1-5*01	TRBJ1-5	TRBD1*01	TRBD1	10	14	22	26	3	3	6
1	5.87E-08	TGTGCCATCAGGGCCGGGACAGGGTTCGCAAATCAGCCCCAGCATTTT	CAIRAGTGFANQPQHF	TRBV10-3*01, TRBV10-3*02	TRBV10-3	TRBJ1-5*01	TRBJ1-5	TRBD1*01	TRBD1	10	15	23	30	4	6	10
1	5.87E-08	TGTGCCATCAGATCCGGGACATCAGCTGGCACAGATACGCAGTATTTT	CAIRSGTSAGTDTQYF	TRBV10-3*01, TRBV10-3*02	TRBV10-3	TRBJ2-3*01	TRBJ2-3	TRBD1*01	TRBD1	10	15	20	28	4	7	11
1	5.87E-08	TGTGCCATCAGACCCGGGACAGGGGAAGCTAATGAAAAACTGTTTTTT	CAIRPGTGEANEKLFF	TRBV10-3*01, TRBV10-3*02	TRBV10-3	TRBJ1-4*01	TRBJ1-4	TRBD1*01	TRBD1	10	15	24	28	4	3	7
1	5.87E-08	TGTGCCATCAGAGGCCGGGACAGGGGTTTCGGCACTGAGGCTTTCTTT	CAIRGRDRGFGTEAFF	TRBV10-3*01, TRBV10-3*02	TRBV10-3	TRBJ1-1*01	TRBJ1-1	TRBD1*01	TRBD1	10	16	25	32	5	6	11
1	5.87E-08	TGTGCCATCAGAACAGGGGGCGCCGGTAATTTGTCCCCCCTCCACTTT	CAIRTGGAGNLSPLHF	TRBV10-3*01, TRBV10-3*02	TRBV10-3	TRBJ1-6*01	TRBJ1-6	TRBD1*01	TRBD1	10	12	20	36	1	15	16
1	5.87E-08	TGTGCCATCAATAAACGGACTAGCGGAAGCGAGAATGAGCAGTTCTTC	CAINKRTSGSENEQFF	TRBV10-3*01, TRBV10-3*02	TRBV10-3	TRBJ2-1*01	TRBJ2-1	TRBD2*02, TRBD2*01	TRBD2	9	16	25	33	6	7	13
1	5.87E-08	TGTGCCACTCCGGCCCCGGGGTGGGAGGGCCGGGGTTCACAGTACTTC	CATPAPGWEGRGSQYF	TRBV7-9*03, TRBV7-9*01, TRBV7-9*04, TRBV7-9*02	TRBV7-9	TRBJ2-7*01	TRBJ2-7	TRBD2*02	TRBD2	6	22	28	39	15	10	25
1	5.87E-08	TGTGCCACTGCCTCCAGTACTCCCTCGGACAGGTCACGACCTTACTTC	CATASSTPSDRSRPYF	TRBV10-3*01, TRBV10-3*02	TRBV10-3	TRBJ2-5*01	TRBJ2-5	TRBD1*01	TRBD1	6	26	32	42	19	9	28
1	5.87E-08	TGTGCCACTAGTCTCCTTGGGGGGCGTGGCAATCAGCCCCATCATTTT	CATSLLGGRGNQPHHF	TRBV19*01, TRBV19*02	TRBV19	TRBJ1-5*01	TRBJ1-5	TRBD1*01, TRBD2*01	TRBD1, TRBD2	11	19	24	28	7	3	10
1	5.87E-08	TGTGCCACTAGTATTTTGGGACAGTCCTACAATCAGCCCTAGCATTTT	CATSILGQSYNQP*HF	TRBV19*01, TRBV19*02	TRBV19	TRBJ1-5*01	TRBJ1-5	TRBD1*01	TRBD1	13	17	23	29	3	5	8
1	5.87E-08	TGTGCCACTAGCAGAGGGAACAGGGGTTCTAACTATGGCCACACCTTC	CATSRGNRGSNYGHTF	TRBV15*02	TRBV15	TRBJ1-2*01	TRBJ1-2	TRBD1*01	TRBD1	11	19	25	28	7	2	9
1	5.87E-08	TGTGCCACCTGCAGAGGGGCCTTTACTAGTACAGATACGCAGTATTTT	CATCRGAFTSTDTQYF	TRBV15*02	TRBV15	TRBJ2-3*01	TRBJ2-3	TRBD1*01, TRBD2*02, TRBD2*01	TRBD1, TRBD2	8	14	18	30	5	11	16
1	5.87E-08	TGTGCCACCTGGGGGGGGACAACCACAGCCAATCAGCCCCAGCATTTT	CATWGGTTTANQPQHF	TRBV10-3*01, TRBV10-3*02	TRBV10-3	TRBJ1-5*01	TRBJ1-5	TRBD2*01	TRBD2	6	11	17	29	4	11	15
1	5.87E-08	TGTGCCACCTGATTGGAGCCGGGATCAACTAATGAGAAACTGTTTTTT	CAT*LEPGSTNEKLFF	TRBV24-1*01	TRBV24-1	TRBJ1-4*01	TRBJ1-4	TRBD2*02	TRBD2	8	19	23	25	10	1	11
1	5.87E-08	TGTGCCACCTGACTGGAACCGGGACCAACTAATGAAAAACTGTTTTTT	CAT*LEPGPTNEKLFF	TRBV24-1*01	TRBV24-1	TRBJ1-4*01	TRBJ1-4	TRBD1*01, TRBD2*02, TRBD2*01	TRBD1, TRBD2	8	20	24	25	11	0	11
1	5.87E-08	TGTGCCACCTGACCCTGGACAGGGGGCGGGAATCAGCCCCAGCATTTT	CAT*PWTGGGNQPQHF	TRBV6-4*02, TRBV6-4*01	TRBV6-4	TRBJ1-5*01	TRBJ1-5	TRBD1*01	TRBD1	6	16	26	30	9	3	12
1	5.87E-08	TGTGCCACCCTAGCGGGAGGGGACAGCCGCACAGATACGCAGTATTTT	CATLAGGDSRTDTQYF	TRBV3-1*01	TRBV3-1	TRBJ2-3*01	TRBJ2-3	TRBD2*02	TRBD2	6	9	20	28	2	7	9
1	5.87E-08	TGTGCCACCCGTGACAGGGGCACCAAAAGCAATCAGCCCCAGCATTTT	CATRDRGTKSNQPQHF	TRBV24-1*01	TRBV24-1	TRBJ1-5*01	TRBJ1-5	TRBD1*01	TRBD1	13	14	19	27	0	7	7
1	5.87E-08	TGTGCCACCCGTGACAGGGGGCACCAAAAGCAATCAGCCCAGCATTTT	CATRDRGHQKQSAQHF	TRBV24-1*01	TRBV24-1	TRBJ1-5*01	TRBJ1-5	TRBD1*01	TRBD1	13	14	21	37	0	15	15
1	5.87E-08	TGTGCCACCCAAGACGGGGGAACTGCAACTAATGAAAAACTGTTTTTT	CATQDGGTATNEKLFF	TRBV10-3*01, TRBV10-3*02	TRBV10-3	TRBJ1-4*01	TRBJ1-4	TRBD2*01	TRBD2	6	14	19	25	7	5	12
1	5.87E-08	TGTGCCACCGTGGGGGTCGGGACAAAGTCCTACAATGAGCGGTTCTTC	CATVGVGTKSYNERFF	TRBV15*02	TRBV15	TRBJ2-1*01	TRBJ2-1	TRBD1*01	TRBD1	8	18	23	27	9	3	12
1	5.87E-08	TGTGCCACCGCGGGGGTCGGGACAAAGTCCTACGGTGAGCAGTTCTTC	CATAGVGTKSYGEQFF	TRBV15*02	TRBV15	TRBJ2-1*01	TRBJ2-1	TRBD2*01	TRBD2	8	9	15	35	0	19	19
1	5.87E-08	TGTGCCACCGGTGATCCCAAGGGGGCGAGGAAAGAGACCCAGCACTTC	CATGDPKGARKETQHF	TRBV24-1*01	TRBV24-1	TRBJ2-5*01	TRBJ2-5	TRBD1*01	TRBD1	14	19	25	31	4	5	9
1	5.87E-08	TGTGCCACCGGTGACCCGACAGGCTCAACCTACAATGAGCAGTATTTT	CATGDPTGSTYNEQYF	TRBV24-1*01	TRBV24-1	TRBJ2-3*01	TRBJ2-3	TRBD1*01	TRBD1	13	17	22	38	3	15	18
1	5.87E-08	TGTGCCACCGGTGACCCGACAGGCTCAACCTACAATGAGCAGTACTTC	CATGDPTGSTYNEQYF	TRBV24-1*01	TRBV24-1	TRBJ2-5*01	TRBJ2-5	TRBD1*01	TRBD1	13	17	22	39	3	16	19
1	5.87E-08	TGTGCCACCGGTGAGCCACTAGCGGGAGAGATCAGTGAGCAGTTCTTC	CATGEPLAGEISEQFF	TRBV24-1*01	TRBV24-1	TRBJ2-1*01	TRBJ2-1	TRBD2*02	TRBD2	13	17	27	35	3	7	10
1	5.87E-08	TGTGCCACCGGCAGAGCCGGGACAGGGAACACCGGGGAGCTGCTTTTT	CATGRAGTGNTGELLF	TRBV15*02	TRBV15	TRBJ2-2*01	TRBJ2-2	TRBD1*01	TRBD1	8	18	25	26	9	0	9
1	5.87E-08	TGTGCCACCGGCAGAGATCGAGCGGGAGGACCAGATACGCAGTATTTT	CATGRDRAGGPDTQYF	TRBV15*02	TRBV15	TRBJ2-3*01	TRBJ2-3	TRBD2*02	TRBD2	8	20	28	31	11	2	13
1	5.87E-08	TGTGCCACCGGCAGAGACTCTCCGGGACACAATTAGCCCCAGCATTTT	CATGRDSPGHN*PQHF	TRBV15*02	TRBV15	TRBJ1-5*01	TRBJ1-5	TRBD1*01	TRBD1	8	23	28	29	14	0	14
1	5.87E-08	TGTGCCACCGAGGAGACAGGGAGCGCGTGGCAAGAGACCCAGTACTTC	CATEETGSAWQETQYF	TRBV24-1*01	TRBV24-1	TRBJ2-5*01	TRBJ2-5	TRBD1*01	TRBD1	8	14	20	30	5	9	14
1	5.87E-08	TGTGCCACCATGGGGCTCGGGGGCCGTGACCAAGAGACCCAGTACTTC	CATMGLGGRDQETQYF	TRBV25-1*01	TRBV25-1	TRBJ2-5*01	TRBJ2-5	TRBD1*01, TRBD2*01	TRBD1, TRBD2	6	18	23	28	11	4	15
1	5.87E-08	TGTGCCACCACCCTGAGTGGAACAGGGGGCGGTCAGCCCCAGCATTTT	CATTLSGTGGGQPQHF	TRBV24-1*01	TRBV24-1	TRBJ1-5*01	TRBJ1-5	TRBD1*01	TRBD1	9	21	29	32	11	2	13
1	5.87E-08	TGTGCCACCACCCCCGGGACAGGTGGCTGGTACACTGAAGCTTTCTTT	CATTPGTGGWYTEAFF	TRBV2*01, TRBV2*02, TRBV2*03	TRBV2	TRBJ1-1*01	TRBJ1-1	TRBD1*01	TRBD1	6	15	22	31	8	8	16
1	5.87E-08	TGTGCCACCAGTTCGAAGCGGGAGCCATCCTACAACGAGCAGTTCTTC	CATSSKREPSYNEQFF	TRBV24-1*01	TRBV24-1	TRBJ2-1*01	TRBJ2-1	TRBD2*02	TRBD2	11	16	23	27	4	3	7
1	5.87E-08	TGTGCCACCAGTTCAAGCGGGAGATGGGCCGGGGAGACCCAGTACTTC	CATSSSGRWAGETQYF	TRBV24-1*01	TRBV24-1	TRBJ2-5*01	TRBJ2-5	TRBD2*02	TRBD2	11	15	22	33	3	10	13
1	5.87E-08	TGTGCCACCAGTGTCACTAGACAGGGGCAGCACTATGGCTACACCTTC	CATSVTRQGQHYGYTF	TRBV24-1*01	TRBV24-1	TRBJ1-2*01	TRBJ1-2	TRBD1*01	TRBD1	12	19	26	31	6	4	10
1	5.87E-08	TGTGCCACCAGTGTCACTAGACAGGGGGCTAACTATGGCTACACCTTC	CATSVTRQGANYGYTF	TRBV24-1*01	TRBV24-1	TRBJ1-2*01	TRBJ1-2	TRBD1*01	TRBD1	12	19	27	28	6	0	6
1	5.87E-08	TGTGCCACCAGTGCTAGAGTCCCAGGGTTGGACTACGAGCAGTACTTC	CATSARVPGLDYEQYF	TRBV24-1*01	TRBV24-1	TRBJ2-7*01	TRBJ2-7	TRBD2*02, TRBD2*01	TRBD2	12	17	22	32	4	9	13
1	5.87E-08	TGTGCCACCAGTGCTAACGTGGGGAGAGACTACAATGAGCAGTTCTTC	CATSANVGRDYNEQFF	TRBV24-1*01	TRBV24-1	TRBJ2-1*01	TRBJ2-1	TRBD2*02	TRBD2	12	21	25	29	8	3	11
1	5.87E-08	TGTGCCACCAGTGCTAAGTCGAGTAGCTTGGCCCATGAGCAGTTCTTC	CATSAKSSSLAHEQFF	TRBV24-1*01	TRBV24-1	TRBJ2-1*01	TRBJ2-1	TRBD1*01, TRBD2*02, TRBD2*01	TRBD1, TRBD2	12	30	33	34	17	0	17
1	5.87E-08	TGTGCCACCAGTGCCGGGACAGGGAGGTCGAACACTGAAGCTTTCTTT	CATSAGTGRSNTEAFF	TRBV10-3*01, TRBV10-3*02	TRBV10-3	TRBJ1-1*01	TRBJ1-1	TRBD1*01	TRBD1	12	15	23	29	2	5	7
1	5.87E-08	TGTGCCACCAGTGGTGGTAGAGGGGGGCGCCGGTACGAGCAGTACTTC	CATSGGRGGRRYEQYF	TRBV24-1*01	TRBV24-1	TRBJ2-7*01	TRBJ2-7	TRBD1*01, TRBD2*01	TRBD1, TRBD2	12	22	27	33	9	5	14
1	5.87E-08	TGTGCCACCAGTGGGCCACTAGCGGGAGAGGTCAATGAGCAGTTCTTC	CATSGPLAGEVNEQFF	TRBV24-1*01	TRBV24-1	TRBJ2-1*01	TRBJ2-1	TRBD2*02	TRBD2	12	17	27	32	4	4	8
1	5.87E-08	TGTGCCACCAGTGGGACAGGGGGTCACTATAATTCACCCCTCCACTTT	CATSGTGGHYNSPLHF	TRBV24-1*01	TRBV24-1	TRBJ1-6*01	TRBJ1-6	TRBD1*01	TRBD1	12	13	22	26	0	3	3
1	5.87E-08	TGTGCCACCAGTGGATAAGCAGGTGCCTCCTACAATGAGCAGTTCTTC	CATSG*AGASYNEQFF	TRBV24-1*01	TRBV24-1	TRBJ2-1*01	TRBJ2-1	TRBD1*01	TRBD1	12	19	22	26	6	3	9
1	5.87E-08	TGTGCCACCAGTGATTTTTCCTCTCCGTTGGCCGGGGAGCTGTTTTTT	CATSDFSSPLAGELFF	TRBV24-1*01	TRBV24-1	TRBJ2-2*01	TRBJ2-2	TRBD2*02	TRBD2	16	22	25	31	5	5	10
1	5.87E-08	TGTGCCACCAGTGATTTTTCCTCCCCGTTGGCCGGGGAGCTGTTTTTT	CATSDFSSPLAGELFF	TRBV24-1*01	TRBV24-1	TRBJ2-2*01	TRBJ2-2	TRBD2*02	TRBD2	16	19	24	31	2	6	8
1	5.87E-08	TGTGCCACCAGTGATTTTCGCGGGACTGGCGCAGATACGCAGTATTTT	CATSDFRGTGADTQYF	TRBV24-1*01	TRBV24-1	TRBJ2-3*01	TRBJ2-3	TRBD2*02, TRBD2*01	TRBD2	16	21	26	31	4	4	8
1	5.87E-08	TGTGCCACCAGTGATTTTGCGTCAGGGGCCGCAGATACGCAGTATTTT	CATSDFASGAADTQYF	TRBV24-1*01	TRBV24-1	TRBJ2-3*01	TRBJ2-3	TRBD1*01	TRBD1	16	22	27	31	5	3	8
1	5.87E-08	TGTGCCACCAGTGATTTGTGGCAACTCTCTGGAAACACCATATATTTT	CATSDLWQLSGNTIYF	TRBV24-1*01	TRBV24-1	TRBJ1-3*01	TRBJ1-3	TRBD1*01, TRBD2*02, TRBD2*01	TRBD1, TRBD2	17	19	21	26	1	4	5
1	5.87E-08	TGTGCCACCAGTGATTTGTACAGGGGGCGCATTCGTGAGCAGTTCTTC	CATSDLYRGRIREQFF	TRBV24-1*01	TRBV24-1	TRBJ2-1*01	TRBJ2-1	TRBD1*01	TRBD1	17	19	27	35	1	7	8
1	5.87E-08	TGTGCCACCAGTGATTTGCCGACAGGGGTGCAGCAGCCCCAGCATTTT	CATSDLPTGVQQPQHF	TRBV24-1*01	TRBV24-1	TRBJ1-5*01	TRBJ1-5	TRBD1*01	TRBD1	17	20	27	33	2	5	7
1	5.87E-08	TGTGCCACCAGTGATTTGCCGACAGGGGAGCAAGAGACCCAGTACTTC	CATSDLPTGEQETQYF	TRBV24-1*01	TRBV24-1	TRBJ2-5*01	TRBJ2-5	TRBD1*01	TRBD1	17	20	27	30	2	2	4
1	5.87E-08	TGTGCCACCAGTGATTTGGTCGGCAGGGTAAACGAAAAACTGTTTTTT	CATSDLVGRVNEKLFF	TRBV24-1*01	TRBV24-1	TRBJ1-4*01	TRBJ1-4	TRBD1*01	TRBD1	17	23	27	33	5	5	10
1	5.87E-08	TGTGCCACCAGTGATTTGGTCGGCAGGGAGGGGGATACGCAGTATTTT	CATSDLVGREGDTQYF	TRBV24-1*01	TRBV24-1	TRBJ2-3*01	TRBJ2-3	TRBD2*02	TRBD2	17	25	31	33	7	1	8
1	5.87E-08	TGTGCCACCAGTGATTTGAACAGGGCTTCCACAGATACGCAGTATTTT	CATSDLNRASTDTQYF	TRBV28*01	TRBV28	TRBJ2-3*01	TRBJ2-3	TRBD1*01	TRBD1	11	19	24	29	7	4	11
1	5.87E-08	TGTGCCACCAGTGATTTGAAGTTTCCGGGAGGCAATGAGCAGTTCTTC	CATSDLKFPGGNEQFF	TRBV24-1*01	TRBV24-1	TRBJ2-1*01	TRBJ2-1	TRBD2*02	TRBD2	17	25	31	32	7	0	7
1	5.87E-08	TGTGCCACCAGTGATTTACGCGGGACTGGCACAGATACGCAGTATTTT	CATSDLRGTGTDTQYF	TRBV24-1*01	TRBV24-1	TRBJ2-3*01	TRBJ2-3	TRBD2*02, TRBD2*01	TRBD2	16	21	26	28	4	1	5
1	5.87E-08	TGTGCCACCAGTGATTTACGGGAGGCCTACAATCAGCCCCAGCATTTT	CATSDLREAYNQPQHF	TRBV24-1*01	TRBV24-1	TRBJ1-5*01	TRBJ1-5	TRBD2*02	TRBD2	16	18	24	29	1	4	5
1	5.87E-08	TGTGCCACCAGTGATTCTACGGAATATAGCAATCAGCCCCAGCATTTT	CATSDSTEYSNQPQHF	TRBV24-1*01	TRBV24-1	TRBJ1-5*01	TRBJ1-5	TRBD1*01, TRBD2*02, TRBD2*01	TRBD1, TRBD2	15	20	22	26	4	3	7
1	5.87E-08	TGTGCCACCAGTGATTCCCCGGGACAGGGCAGGCATGGCTACACCTTC	CATSDSPGQGRHGYTF	TRBV24-1*01	TRBV24-1	TRBJ1-2*01	TRBJ1-2	TRBD1*01	TRBD1	15	20	28	34	4	5	9
1	5.87E-08	TGTGCCACCAGTGATTCGGCAGGGGGCGGGGCAGATACGCAGTATTTT	CATSDSAGGGADTQYF	TRBV24-1*01	TRBV24-1	TRBJ2-3*01	TRBJ2-3	TRBD1*01	TRBD1	15	19	26	31	3	4	7
1	5.87E-08	TGTGCCACCAGTGATTCGGGGACAGATAGCGGTCAGCCCCAGCATTTT	CATSDSGTDSGQPQHF	TRBV24-1*01	TRBV24-1	TRBJ1-5*01	TRBJ1-5	TRBD1*01	TRBD1	15	18	24	32	2	7	9
1	5.87E-08	TGTGCCACCAGTGATTGCGGGACAGGATGGCGCAATGAGCAGTTCTTC	CATSDCGTGWRNEQFF	TRBV24-1*01	TRBV24-1	TRBJ2-1*01	TRBJ2-1	TRBD1*01	TRBD1	15	18	25	32	2	6	8
1	5.87E-08	TGTGCCACCAGTGATTGGCGAGGGATATCCTACAATGAGCAGTATTTT	CATSDWRGISYNEQYF	TRBV24-1*01	TRBV24-1	TRBJ2-3*01	TRBJ2-3	TRBD2*02	TRBD2	15	19	23	38	3	14	17
1	5.87E-08	TGTGCCACCAGTGATTGGGGACAGGGGTTGTAATTCACCCTCCACTTT	CATSDWGQGL*FTLHF	TRBV24-1*01	TRBV24-1	TRBJ1-6*01	TRBJ1-6	TRBD1*01	TRBD1	15	17	26	37	1	10	11
1	5.87E-08	TGTGCCACCAGTGATTGGGGACAGGGGAATAATTCACCCCTCCACTTT	CATSDWGQGNNSPLHF	TRBV9*02, TRBV9*01, TRBV9*03	TRBV9	TRBJ1-6*01	TRBJ1-6	TRBD1*01	TRBD1	10	17	26	28	6	1	7
1	5.87E-08	TGTGCCACCAGTGATCTCGGACTAGCGGGCACCGGGGAGCTGTTTTTT	CATSDLGLAGTGELFF	TRBV24-1*01	TRBV24-1	TRBJ2-2*01	TRBJ2-2	TRBD2*02, TRBD2*01	TRBD2	14	18	28	29	3	0	3
1	5.87E-08	TGTGCCACCAGTGATCTGGAAGCGGGACCAGTAGATACGCAGTATTTT	CATSDLEAGPVDTQYF	TRBV28*01	TRBV28	TRBJ2-3*01	TRBJ2-3	TRBD2*02	TRBD2	11	20	26	32	8	5	13
1	5.87E-08	TGTGCCACCAGTGATCCTAACGACAGGGACAGCGGGGAGCTATTTTTT	CATSDPNDRDSGELFF	TRBV24-1*01	TRBV24-1	TRBJ2-2*01	TRBJ2-2	TRBD1*01	TRBD1	14	25	31	32	10	0	10
1	5.87E-08	TGTGCCACCAGTGATCCACTGCCGTGACAGGGGGAGACCCAGTACTTC	CATSDPLP*QGETQYF	TRBV24-1*01	TRBV24-1	TRBJ2-5*01	TRBJ2-5	TRBD1*01	TRBD1	14	25	32	33	10	0	10
1	5.87E-08	TGTGCCACCAGTGATCCACTGCCGGGACAGGGAGGGATCCAGTACTTC	CATSDPLPGQGGIQYF	TRBV24-1*01	TRBV24-1	TRBJ2-5*01	TRBJ2-5	TRBD1*01	TRBD1	14	23	31	38	8	6	14
1	5.87E-08	TGTGCCACCAGTGATCCAGCGGGACGCCTCTCCAATGAGCAGTATTTT	CATSDPAGRLSNEQYF	TRBV24-1*01	TRBV24-1	TRBJ2-3*01	TRBJ2-3	TRBD2*02	TRBD2	14	17	23	38	2	14	16
1	5.87E-08	TGTGCCACCAGTGATCCAGCGGAACGCCTCTCCAATGAGCAGCTCTTC	CATSDPAERLSNEQLF	TRBV24-1*01	TRBV24-1	TRBJ2-1*01	TRBJ2-1	TRBD2*02, TRBD2*01	TRBD2	14	17	21	32	2	10	12
1	5.87E-08	TGTGCCACCAGTGATGCCGAGACTAGGAGGGGCAATAAGCAGTTCTTC	CATSDAETRRGNKQFF	TRBV24-1*01	TRBV24-1	TRBJ2-1*01	TRBJ2-1	TRBD2*02, TRBD2*01	TRBD2	14	20	25	32	5	6	11
1	5.87E-08	TGTGCCACCAGTGATGGTTGTAGGGGAGGCGATCAGCCCCAGCATTTT	CATSDGCRGGDQPQHF	TRBV24-1*01	TRBV24-1	TRBJ1-5*01	TRBJ1-5	TRBD2*02	TRBD2	14	23	28	31	8	2	10
1	5.87E-08	TGTGCCACCAGTGATGGGAACCCGACAACTTACAATGAGCAGTTCTTC	CATSDGNPTTYNEQFF	TRBV24-1*01	TRBV24-1	TRBJ2-1*01	TRBJ2-1	TRBD1*01, TRBD2*02, TRBD2*01	TRBD1, TRBD2	14	23	26	30	8	3	11
1	5.87E-08	TGTGCCACCAGTGATGGACAGGGGGCTGGAAACACTGAAGCTTTCTTT	CATSDGQGAGNTEAFF	TRBV24-1*01	TRBV24-1	TRBJ1-1*01	TRBJ1-1	TRBD1*01	TRBD1	14	15	25	30	0	4	4
1	5.87E-08	TGTGCCACCAGTGATACCGAGCGCTCCGGGCCTGGGGAGCAGTACTTC	CATSDTERSGPGEQYF	TRBV24-1*01	TRBV24-1	TRBJ2-7*01	TRBJ2-7	TRBD1*01, TRBD2*02, TRBD2*01	TRBD1, TRBD2	14	27	30	36	12	5	17
1	5.87E-08	TGTGCCACCAGTGATACCAGGGATGGAGGCAATCAGCCCCAGCATTTT	CATSDTRDGGNQPQHF	TRBV24-1*01	TRBV24-1	TRBJ1-5*01	TRBJ1-5	TRBD1*01	TRBD1	14	17	21	28	2	6	8
1	5.87E-08	TGTGCCACCAGTGATACGGGGACAGATAGCAATCAGTCCCAGCATTTT	CATSDTGTDSNQSQHF	TRBV24-1*01	TRBV24-1	TRBJ1-5*01	TRBJ1-5	TRBD1*01	TRBD1	14	18	24	26	3	1	4
1	5.87E-08	TGTGCCACCAGTGATACAGCCTTCTATAGCAATCAGCCCCAGCATTTT	CATSDTAFYSNQPQHF	TRBV15*01, TRBV15*02	TRBV15	TRBJ1-5*01	TRBJ1-5	TRBD1*01	TRBD1	10	15	18	26	4	7	11
1	5.87E-08	TGTGCCACCAGTGATAAGGGAGCGGCGAGCGCAGATACGCAGTATTTT	CATSDKGAASADTQYF	TRBV24-1*01	TRBV24-1	TRBJ2-3*01	TRBJ2-3	TRBD2*02, TRBD2*01	TRBD2	14	20	24	27	5	2	7
1	5.87E-08	TGTGCCACCAGTGATAAACCGGGACAGGGCACAGATACGCAGTATTTT	CATSDKPGQGTDTQYF	TRBV24-1*01	TRBV24-1	TRBJ2-3*01	TRBJ2-3	TRBD1*01	TRBD1	14	20	27	28	5	0	5
1	5.87E-08	TGTGCCACCAGTGACTCCGGGACAGGTTCTGGAAACACCATATATTTT	CATSDSGTGSGNTIYF	TRBV24-1*01	TRBV24-1	TRBJ1-3*01	TRBJ1-3	TRBD1*01	TRBD1	13	18	25	27	4	1	5
1	5.87E-08	TGTGCCACCAGTGACTCGAGCGGGAATAGCTACAATGAGCAGTATTTT	CATSDSSGNSYNEQYF	TRBV24-1*01	TRBV24-1	TRBJ2-3*01	TRBJ2-3	TRBD2*02	TRBD2	13	18	24	38	4	13	17
1	5.87E-08	TGTGCCACCAGTGACCTCAGGGGGCCGGGCAAAAACATTCAGTACTTC	CATSDLRGPGKNIQYF	TRBV24-1*01	TRBV24-1	TRBJ2-4*01	TRBJ2-4	TRBD1*01	TRBD1	13	17	24	29	3	4	7
1	5.87E-08	TGTGCCACCAGTGACCCTAGCGGGAGTAGCACAGATACGCAGTATTTT	CATSDPSGSSTDTQYF	TRBV24-1*01	TRBV24-1	TRBJ2-3*01	TRBJ2-3	TRBD2*02	TRBD2	13	16	25	27	2	1	3
1	5.87E-08	TGTGCCACCAGTGACCCTAGCGGGAGCTCCTACAATGAGCAGTTCTTC	CATSDPSGSSYNEQFF	TRBV24-1*01	TRBV24-1	TRBJ2-1*01	TRBJ2-1	TRBD2*02	TRBD2	13	16	25	26	2	0	2
1	5.87E-08	TGTGCCACCAGTGACCCGGGACAGGGGGCATGGGATGAGCAGTTCTTC	CATSDPGQGAWDEQFF	TRBV24-1*01	TRBV24-1	TRBJ2-1*01	TRBJ2-1	TRBD1*01	TRBD1	13	17	28	34	3	5	8
1	5.87E-08	TGTGCCACCAGTGACCCGACGGTGGGTGGGGCCAACGAGCAGTACTTC	CATSDPTVGGANEQYF	TRBV24-1*01	TRBV24-1	TRBJ2-7*01	TRBJ2-7	TRBD1*01	TRBD1	13	27	31	34	13	2	15
1	5.87E-08	TGTGCCACCAGTGACCCGACAGGCTTAACCTACAATGAGCAATTCTTC	CATSDPTGLTYNEQFF	TRBV24-1*01	TRBV24-1	TRBJ2-1*01	TRBJ2-1	TRBD1*01	TRBD1	13	17	22	28	3	5	8
1	5.87E-08	TGTGCCACCAGTGACCCAATACAGGGGGCCTACAATGAGCAGTTCTTC	CATSDPIQGAYNEQFF	TRBV24-1*01	TRBV24-1	TRBJ2-1*01	TRBJ2-1	TRBD1*01	TRBD1	13	20	27	28	6	0	6
1	5.87E-08	TGTGCCACCAGTGACCGGACAGGGGGCATTAACCAGCCCCAGCATTTT	CATSDRTGGINQPQHF	TRBV24-1*01	TRBV24-1	TRBJ1-5*01	TRBJ1-5	TRBD1*01	TRBD1	13	16	26	33	2	6	8
1	5.87E-08	TGTGCCACCAGTGACCGAGACAGGGGCTCAAATCAGCCCCAGCATTTT	CATSDRDRGSNQPQHF	TRBV24-1*01	TRBV24-1	TRBJ1-5*01	TRBJ1-5	TRBD1*01	TRBD1	13	18	25	30	4	4	8
1	5.87E-08	TGTGCCACCAGTGACCACCGAACATCTGGGGCCAACGTCCTGACTTTC	CATSDHRTSGANVLTF	TRBV24-1*01	TRBV24-1	TRBJ2-6*01	TRBJ2-6	TRBD1*01, TRBD2*02, TRBD2*01	TRBD1, TRBD2	13	21	23	24	7	0	7
1	5.87E-08	TGTGCCACCAGTGACGTGGGTGGGACTAGCAGTGGCGAGCAGTACTTC	CATSDVGGTSSGEQYF	TRBV24-1*01	TRBV24-1	TRBJ2-7*01	TRBJ2-7	TRBD2*02, TRBD2*01	TRBD2	13	21	29	35	7	5	12
1	5.87E-08	TGTGCCACCAGTGACGGCCCGTTGGATAACAATCAGCCCCAGCATTTT	CATSDGPLDNNQPQHF	TRBV24-1*01	TRBV24-1	TRBJ1-5*01	TRBJ1-5	TRBD1*01, TRBD2*02, TRBD2*01	TRBD1, TRBD2	13	16	19	29	2	9	11
1	5.87E-08	TGTGCCACCAGTGACGGGACTAGCGGGACGACAGATACGCAGTATTTT	CATSDGTSGTTDTQYF	TRBV24-1*01	TRBV24-1	TRBJ2-3*01	TRBJ2-3	TRBD2*02	TRBD2	13	15	27	30	1	2	3
1	5.87E-08	TGTGCCACCAGTGAGTTTGACAAACCTTTTAATTCACCCCTCCACTTT	CATSEFDKPFNSPLHF	TRBV10-3*01, TRBV10-3*02	TRBV10-3	TRBJ1-6*01	TRBJ1-6	TRBD1*01	TRBD1	15	18	21	29	2	7	9
1	5.87E-08	TGTGCCACCAGTGAGTACCACAGAGGCCTTGGCTATGGCTACACCTTC	CATSEYHRGLGYGYTF	TRBV24-1*01	TRBV24-1	TRBJ1-2*01	TRBJ1-2	TRBD1*01, TRBD2*02	TRBD1, TRBD2	13	19	22	32	5	9	14
1	5.87E-08	TGTGCCACCAGTGAGCCACTAGCGGGAGGGGATAATGAGCAGTTCTTC	CATSEPLAGGDNEQFF	TRBV24-1*01	TRBV24-1	TRBJ2-1*01	TRBJ2-1	TRBD2*02	TRBD2	13	17	29	33	3	3	6
1	5.87E-08	TGTGCCACCAGTGAGGGAACCCAGGGGTGGAACAATGAGCAGTATTTT	CATSEGTQGWNNEQYF	TRBV24-1*01	TRBV24-1	TRBJ2-3*01	TRBJ2-3	TRBD1*01	TRBD1	13	21	26	38	7	11	18
1	5.87E-08	TGTGCCACCAGTGAGGACAGGGGGTTGAGAGGAAGCACCATATATTTT	CATSEDRGLRGSTIYF	TRBV10-3*01, TRBV10-3*02	TRBV10-3	TRBJ1-3*01	TRBJ1-3	TRBD1*01	TRBD1	14	15	23	30	0	6	6
1	5.87E-08	TGTGCCACCAGTGAGATTGGGCCAGGGACTAATTCACCCCTCCACTTT	CATSEIGPGTNSPLHF	TRBV24-1*01	TRBV24-1	TRBJ1-6*01	TRBJ1-6	TRBD1*01, TRBD2*02, TRBD2*01	TRBD1, TRBD2	13	24	28	29	10	0	10
1	5.87E-08	TGTGCCACCAGTGAGAGGAGAGGGGGGCGCAGGTACGAGCAGTACTTC	CATSERRGGRRYEQYF	TRBV24-1*01	TRBV24-1	TRBJ2-7*01	TRBJ2-7	TRBD1*01, TRBD2*01	TRBD1, TRBD2	13	22	27	33	8	5	13
1	5.87E-08	TGTGCCACCAGTGAACCCGGGACAGGGTTTCTCTACGAGCAGTACTTC	CATSEPGTGFLYEQYF	TRBV24-1*01	TRBV24-1	TRBJ2-7*01	TRBJ2-7	TRBD1*01	TRBD1	13	18	26	32	4	5	9
1	5.87E-08	TGTGCCACCAGTGAACCGACAGGCTCAACCTACAACGAGCAGTTCTTC	CATSEPTGSTYNEQFF	TRBV24-1*01	TRBV24-1	TRBJ2-1*01	TRBJ2-1	TRBD1*01	TRBD1	13	17	22	28	3	5	8
1	5.87E-08	TGTGCCACCAGTGAACCAGACAGGGCATGGACCGGGGAGCTGTTTTTT	CATSEPDRAWTGELFF	TRBV24-1*01	TRBV24-1	TRBJ2-2*01	TRBJ2-2	TRBD1*01	TRBD1	13	18	24	30	4	5	9
1	5.87E-08	TGTGCCACCAGTGAAGCTCAGCGGGACCCCACCGGGGAGCTGTTTTTT	CATSEAQRDPTGELFF	TRBV24-1*01	TRBV24-1	TRBJ2-2*01	TRBJ2-2	TRBD2*02	TRBD2	13	19	25	29	5	3	8
1	5.87E-08	TGTGCCACCAGTGAAGGGGGACAGGGCATAGGATGACCCCAGCATTTT	CATSEGGQGIG*PQHF	TRBV24-1*01	TRBV24-1	TRBJ1-5*01	TRBJ1-5	TRBD1*01	TRBD1	13	17	25	36	3	10	13
1	5.87E-08	TGTGCCACCAGTGAAGGGGGACAGGGGGTATGGCAGCCCCAGTACTTC	CATSEGGQGVWQPQYF	TRBV24-1*01	TRBV24-1	TRBJ2-5*01	TRBJ2-5	TRBD1*01	TRBD1	13	17	27	37	3	9	12
1	5.87E-08	TGTGCCACCAGTGAAACTAGCGGGAGGGCCAGCGATACGCAGTATTTT	CATSETSGRASDTQYF	TRBV24-1*01	TRBV24-1	TRBJ2-3*01	TRBJ2-3	TRBD2*02	TRBD2	13	15	27	33	1	5	6
1	5.87E-08	TGTGCCACCAGTGAAACAACAGGGGGTACGGGTCAGCCCCAGCATTTT	CATSETTGGTGQPQHF	TRBV24-1*01	TRBV24-1	TRBJ1-5*01	TRBJ1-5	TRBD1*01	TRBD1	13	18	25	32	4	6	10
1	5.87E-08	TGTGCCACCAGTGAAAGACTAGCGGGAGCCTACAATGAGCAGTTCTTC	CATSERLAGAYNEQFF	TRBV24-1*01	TRBV24-1	TRBJ2-1*01	TRBJ2-1	TRBD2*02	TRBD2	13	16	27	28	2	0	2
1	5.87E-08	TGTGCCACCAGTAGAGTGCGGGGACTAGGTTACAATGTGCAGTTCTTC	CATSRVRGLGYNVQFF	TRBV15*02	TRBV15	TRBJ2-1*01	TRBJ2-1	TRBD2*02, TRBD2*01	TRBD2	10	20	27	30	9	2	11
1	5.87E-08	TGTGCCACCAGCTGGGGACTAGCGGGCGCCTCCTACGAGCAGTACTTC	CATSWGLAGASYEQYF	TRBV15*02	TRBV15	TRBJ2-7*01	TRBJ2-7	TRBD2*02, TRBD2*01	TRBD2	11	14	25	29	2	3	5
1	5.87E-08	TGTGCCACCAGCCTGACTAGCGGGAATCTAGACAATGAGCAGTATTTT	CATSLTSGNLDNEQYF	TRBV15*02	TRBV15	TRBJ2-3*01	TRBJ2-3	TRBD2*02	TRBD2	11	14	24	38	2	13	15
1	5.87E-08	TGTGCCACCAGCGCCCGTATTCGAGGATACAACGACGGGCAGTACTTC	CATSARIRGYNDGQYF	TRBV15*02	TRBV15	TRBJ2-7*01	TRBJ2-7	TRBD1*01, TRBD2*02, TRBD2*01	TRBD1, TRBD2	11	12	15	34	0	18	18
1	5.87E-08	TGTGCCACCAGCGCAGGACACACGGGGGGTCAAGAGGCCCAGTACTTC	CATSAGHTGGQEAQYF	TRBV15*02	TRBV15	TRBJ2-5*01	TRBJ2-5	TRBD2*01	TRBD2	11	22	28	30	10	1	11
1	5.87E-08	TGTGCCACCAGCGCAGGACACACAGGGGGTCAAGAGACCCAGTATTTT	CATSAGHTGGQETQYF	TRBV15*02	TRBV15	TRBJ2-3*01	TRBJ2-3	TRBD1*01	TRBD1	11	21	28	39	9	10	19
1	5.87E-08	TGTGCCACCAGCGCAGGACACACAAGGGGTCGAGAGACCCAGTACTTC	CATSAGHTRGRETQYF	TRBV15*02	TRBV15	TRBJ2-5*01	TRBJ2-5	TRBD1*01	TRBD1	11	24	28	32	12	3	15
1	5.87E-08	TGTGCCACCAGCGGGGGGCCGGGACAGGGGAACTACGAGCAGTACTTC	CATSGGPGQGNYEQYF	TRBV24-1*01	TRBV24-1	TRBJ2-7*01	TRBJ2-7	TRBD1*01	TRBD1	10	20	29	32	9	2	11
1	5.87E-08	TGTGCCACCAGCGGAGGGCCTAGCGGGATAGCGAGTACGCAGTATTTT	CATSGGPSGIASTQYF	TRBV15*02	TRBV15	TRBJ2-3*01	TRBJ2-3	TRBD2*02	TRBD2	11	19	27	35	7	7	14
1	5.87E-08	TGTGCCACCAGCGGAGAGACCGGTCAGGGGTGCTACGAGCAGTACTTC	CATSGETGQGCYEQYF	TRBV15*02	TRBV15	TRBJ2-7*01	TRBJ2-7	TRBD1*01	TRBD1	11	24	29	32	12	2	14
1	5.87E-08	TGTGCCACCAGCGATTGGGACTAGCGGGAGGATCATGAGCAGTTCTTC	CATSDWD*REDHEQFF	TRBV24-1*01	TRBV24-1	TRBJ2-1*01	TRBJ2-1	TRBD2*02	TRBD2	15	16	30	34	0	3	3
1	5.87E-08	TGTGCCACCAGCACCCTAGCCGGGACAGGGGCCTACGAGCAGTACTTC	CATSTLAGTGAYEQYF	TRBV15*02	TRBV15	TRBJ2-7*01	TRBJ2-7	TRBD1*01	TRBD1	11	21	30	31	9	0	9
1	5.87E-08	TGTGCCACCAGCACCCTAGCCGGGACAGGGGGCGATGAGCAGTTCTTC	CATSTLAGTGGDEQFF	TRBV15*02	TRBV15	TRBJ2-1*01	TRBJ2-1	TRBD1*01	TRBD1	11	21	32	34	9	1	10
1	5.87E-08	TGTGCCACCAGCACCAAGGGACAGGGGATCTTCTACGAGCAGTACTTC	CATSTKGQGIFYEQYF	TRBV15*02	TRBV15	TRBJ2-7*01	TRBJ2-7	TRBD1*01	TRBD1	11	17	26	32	5	5	10
1	5.87E-08	TGTGCCACCAGCACCAAGGGACAGGGGATAGCCTACGAGCAGTACTTC	CATSTKGQGIAYEQYF	TRBV15*02	TRBV15	TRBJ2-7*01	TRBJ2-7	TRBD1*01	TRBD1	11	17	26	31	5	4	9
1	5.87E-08	TGTGCCACCAGCAGTGCCAGCGGTTCGGGGGCCAACGTCCTGACTTTC	CATSSASGSGANVLTF	TRBV15*02	TRBV15	TRBJ2-6*01	TRBJ2-6	TRBD2*02, TRBD2*01	TRBD2	11	18	22	27	6	4	10
1	5.87E-08	TGTGCCACCAGCAGTGACTCGACTAGCGGCACAGATACGCAGTATTTT	CATSSDSTSGTDTQYF	TRBV15*02	TRBV15	TRBJ2-3*01	TRBJ2-3	TRBD2*02, TRBD2*01	TRBD2	11	20	27	28	8	0	8
1	5.87E-08	TGTGCCACCAGCAGTGACTCGACTAGCGGGAGCAATGAGCAGTTCTTC	CATSSDSTSGSNEQFF	TRBV15*02	TRBV15	TRBJ2-1*01	TRBJ2-1	TRBD2*02	TRBD2	11	20	31	32	8	0	8
1	5.87E-08	TGTGCCACCAGCAGTGAGGAGGACAGGGACACCTACGAGCAGTACTTC	CATSSEEDRDTYEQYF	TRBV15*02	TRBV15	TRBJ2-7*01	TRBJ2-7	TRBD1*01	TRBD1	11	20	27	31	8	3	11
1	5.87E-08	TGTGCCACCAGCAGTGAACCCAGGGGTGGCAATCAGCCCCAGCATTTT	CATSSEPRGGNQPQHF	TRBV15*02	TRBV15	TRBJ1-5*01	TRBJ1-5	TRBD1*01	TRBD1	11	20	25	28	8	2	10
1	5.87E-08	TGTGCCACCAGCAGTACTAGCGGCTCTGGGGCCAACGTCCTGACTTTC	CATSSTSGSGANVLTF	TRBV15*02	TRBV15	TRBJ2-6*01	TRBJ2-6	TRBD2*02, TRBD2*01	TRBD2	11	15	22	23	3	0	3
1	5.87E-08	TGTGCCACCAGCAGCTTCTCTGCGGGAATGTCTGACGAGCAGTACTTC	CATSSFSAGMSDEQYF	TRBV15*02	TRBV15	TRBJ2-7*01	TRBJ2-7	TRBD2*02	TRBD2	11	21	26	34	9	7	16
1	5.87E-08	TGTGCCACCAGCAGCTTGTCCTCGGGACAGATACCCGAGCAGTACTTC	CATSSLSSGQIPEQYF	TRBV15*02	TRBV15	TRBJ2-7*01	TRBJ2-7	TRBD1*01	TRBD1	11	23	29	35	11	5	16
1	5.87E-08	TGTGCCACCAGCAGCTTGGTAGGACAGGGCACAGATACGCAGTATTTT	CATSSLVGQGTDTQYF	TRBV15*02	TRBV15	TRBJ2-3*01	TRBJ2-3	TRBD1*01	TRBD1	11	21	27	28	9	0	9
1	5.87E-08	TGTGCCACCAGCAGCTCGCGGCGGGAGCCGGCCAATGAGCAGTTCTTC	CATSSSRREPANEQFF	TRBV15*02	TRBV15	TRBJ2-1*01	TRBJ2-1	TRBD2*02	TRBD2	11	20	26	32	8	5	13
1	5.87E-08	TGTGCCACCAGCAGCCCTGCTAGCGGGACTACAGATACGCAGTATTTT	CATSSPASGTTDTQYF	TRBV15*02	TRBV15	TRBJ2-3*01	TRBJ2-3	TRBD2*02	TRBD2	11	19	27	30	7	2	9
1	5.87E-08	TGTGCCACCAGCAGCCCCCGGGACCTCAGTAGTAATGAGCAGTTCTTC	CATSSPRDLSSNEQFF	TRBV15*02	TRBV15	TRBJ2-1*01	TRBJ2-1	TRBD1*01, TRBD2*01	TRBD1, TRBD2	11	13	18	33	1	14	15
1	5.87E-08	TGTGCCACCAGCAGCCCCGGGGGGACGCTGAGCTGTGGCTACACCTTC	CATSSPGGTLSCGYTF	TRBV15*02	TRBV15	TRBJ1-2*01	TRBJ1-2	TRBD2*01	TRBD2	11	17	23	35	5	11	16
1	5.87E-08	TGTGCCACCAGCAGCCCCGGGACAGGGGGATCCTACGAGCAGTACTTC	CATSSPGTGGSYEQYF	TRBV15*02	TRBV15	TRBJ2-7*01	TRBJ2-7	TRBD1*01	TRBD1	11	18	28	30	6	1	7
1	5.87E-08	TGTGCCACCAGCAGCCCAGGACCTTTCGACAGCACTGAAGCTTTCTTT	CATSSPGPFDSTEAFF	TRBV15*02	TRBV15	TRBJ1-1*01	TRBJ1-1	TRBD1*01	TRBD1	11	27	31	32	15	0	15
1	5.87E-08	TGTGCCACCAGCAGCCAGTCGACAGGATACTACTATGGCTACACCTTC	CATSSQSTGYYYGYTF	TRBV15*02	TRBV15	TRBJ1-2*01	TRBJ1-2	TRBD1*01	TRBD1	11	20	25	31	8	5	13
1	5.87E-08	TGTGCCACCAGCAGCCAGCCCGACATGGCTAACTACGAGCAGTACTTC	CATSSQPDMANYEQYF	TRBV15*02	TRBV15	TRBJ2-7*01	TRBJ2-7	TRBD1*01, TRBD2*02, TRBD2*01	TRBD1, TRBD2	11	21	24	32	9	7	16
1	5.87E-08	TGTGCCACCAGCAGCCAGGCCGGCTCGGTTCTAGATACGCAGTATTTT	CATSSQAGSVLDTQYF	TRBV15*02	TRBV15	TRBJ2-3*01	TRBJ2-3	TRBD1*01	TRBD1	11	15	18	32	3	13	16
1	5.87E-08	TGTGCCACCAGCAGCCAAATACTAGCGGGAGTTGGTGAGCAGTACTTC	CATSSQILAGVGEQYF	TRBV15*02	TRBV15	TRBJ2-7*01	TRBJ2-7	TRBD2*02	TRBD2	11	20	30	36	8	5	13
1	5.87E-08	TGTGCCACCAGCAGCGTTGGATTTAGCGGTCGCTACGAGCAGTACTTC	CATSSVGFSGRYEQYF	TRBV15*02	TRBV15	TRBJ2-7*01	TRBJ2-7	TRBD2*02, TRBD2*01	TRBD2	11	23	28	32	11	3	14
1	5.87E-08	TGTGCCACCAGCAGCGCGGGACAGGGGGTGGTTTCACCCCTCCACTTT	CATSSAGQGVVSPLHF	TRBV15*02	TRBV15	TRBJ1-6*01	TRBJ1-6	TRBD1*01	TRBD1	11	17	27	32	5	4	9
1	5.87E-08	TGTGCCACCAGCAGCGACGGGACAGGGTTTTCCTACGAGCAGTACTTC	CATSSDGTGFSYEQYF	TRBV15*02	TRBV15	TRBJ2-7*01	TRBJ2-7	TRBD1*01	TRBD1	11	18	26	30	6	3	9
1	5.87E-08	TGTGCCACCAGCAGCACTGAGACAGGGATCACCTACGAGCAGTACTTC	CATSSTETGITYEQYF	TRBV15*02	TRBV15	TRBJ2-7*01	TRBJ2-7	TRBD1*01	TRBD1	11	20	26	31	8	4	12
1	5.87E-08	TGTGCCACCAGCAGGTTCAGGGGCAGGGACAATCAGCCCCAGCATTTT	CATSRFRGRDNQPQHF	TRBV15*02	TRBV15	TRBJ1-5*01	TRBJ1-5	TRBD1*01	TRBD1	11	17	22	29	5	6	11
1	5.87E-08	TGTGCCACCAGCAGGCCCCTTGGAACTAGCGGTTACGAGCAGTACTTC	CATSRPLGTSGYEQYF	TRBV15*02	TRBV15	TRBJ2-7*01	TRBJ2-7	TRBD2*02, TRBD2*01	TRBD2	11	24	31	33	12	1	13
1	5.87E-08	TGTGCCACCAGCAGGGGGGACGGCGCAGGAGACAATGAGCAGTTCTTC	CATSRGDGAGDNEQFF	TRBV15*02	TRBV15	TRBJ2-1*01	TRBJ2-1	TRBD1*01, TRBD2*01	TRBD1, TRBD2	11	12	17	31	0	13	13
1	5.87E-08	TGTGCCACCAGCAGGGGGACAGGGCGGATGAACACTGAAGCTTTCTTT	CATSRGTGRMNTEAFF	TRBV15*02	TRBV15	TRBJ1-1*01	TRBJ1-1	TRBD1*01	TRBD1	11	15	23	28	3	4	7
1	5.87E-08	TGTGCCACCAGCAGGGGAATAGGGTCCTCCTACAATGAGCAGTTCTTC	CATSRGIGSSYNEQFF	TRBV15*02	TRBV15	TRBJ2-1*01	TRBJ2-1	TRBD1*01	TRBD1	11	12	16	26	0	9	9
1	5.87E-08	TGTGCCACCAGCAGGGATGGTAGGACAGGAGTTTACGGCTACACCTTC	CATSRDGRTGVYGYTF	TRBV15*02	TRBV15	TRBJ1-2*01	TRBJ1-2	TRBD1*01	TRBD1	11	22	28	36	10	7	17
1	5.87E-08	TGTGCCACCAGCAGGGACGGGGGTCAGGGCTCCTACGAGCAGTACTTC	CATSRDGGQGSYEQYF	TRBV15*02	TRBV15	TRBJ2-7*01	TRBJ2-7	TRBD2*01	TRBD2	11	17	22	29	5	6	11
1	5.87E-08	TGTGCCACCAGCAGGGAACTAGCGGGAGGACCAGATACGCAGTATTTT	CATSRELAGGPDTQYF	TRBV15*02	TRBV15	TRBJ2-3*01	TRBJ2-3	TRBD2*02	TRBD2	11	17	28	31	5	2	7
1	5.87E-08	TGTGCCACCAGCAGGATCTAGGGTAGCGGGAGCCACGAGCAGTACTTC	CATSRI*GSGSHEQYF	TRBV15*02	TRBV15	TRBJ2-7*01	TRBJ2-7	TRBD2*02	TRBD2	11	23	31	34	11	2	13
1	5.87E-08	TGTGCCACCAGCAGGACTAGCGGGAGGGCCCTCGATACGCAGTATTTT	CATSRTSGRALDTQYF	TRBV12-4*01, TRBV12-3*01	TRBV12-4, TRBV12-3	TRBJ2-3*01	TRBJ2-3	TRBD2*02	TRBD2	10	13	27	33	2	5	7
1	5.87E-08	TGTGCCACCAGCAGGACCCGACTAGCGGGAGGAGAGACCCAGTACTTC	CATSRTRLAGGETQYF	TRBV15*02	TRBV15	TRBJ2-5*01	TRBJ2-5	TRBD2*02	TRBD2	11	19	31	32	7	0	7
1	5.87E-08	TGTGCCACCAGCAGACTAGACAGGGATACCAAAAACATTCAGTACTTC	CATSRLDRDTKNIQYF	TRBV15*02	TRBV15	TRBJ2-4*01	TRBJ2-4	TRBD1*01	TRBD1	11	18	24	28	6	3	9
1	5.87E-08	TGTGCCACCAGCAGACCCACAGGGTGTAGTTCGGAGACCCGCTACTTC	CATSRPTGCSSETRYF	TRBV15*02	TRBV15	TRBJ2-5*01	TRBJ2-5	TRBD1*01	TRBD1	11	18	23	42	6	18	24
1	5.87E-08	TGTGCCACCAGCAGACCCACAGGGAGTAGTTCGGGGACACGGTACTTC	CATSRPTGSSSGTRYF	TRBV15*02	TRBV15	TRBJ2-5*01	TRBJ2-5	TRBD1*01	TRBD1	11	33	38	41	21	2	23
1	5.87E-08	TGTGCCACCAGCAGACGTACCAGTAGTATTGAGGAAAAACTGTTTTTT	CATSRRTSSIEEKLFF	TRBV15*02	TRBV15	TRBJ1-4*01	TRBJ1-4	TRBD2*02, TRBD2*01	TRBD2	11	23	26	33	11	6	17
1	5.87E-08	TGTGCCACCAGCAGACAGCGGACAGGGCAGAACACTGAAGCTTTCTTT	CATSRQRTGQNTEAFF	TRBV15*02	TRBV15	TRBJ1-1*01	TRBJ1-1	TRBD1*01	TRBD1	11	19	26	29	7	2	9
1	5.87E-08	TGTGCCACCAGCAGAGTCTCACCCAGGGGAAACTACGAGCAGTACTTC	CATSRVSPRGNYEQYF	TRBV15*02	TRBV15	TRBJ2-7*01	TRBJ2-7	TRBD1*01	TRBD1	11	23	28	32	11	3	14
1	5.87E-08	TGTGCCACCAGCAGAGTGCGGGGACTAGGTTACAATGAGCAGTATTTT	CATSRVRGLGYNEQYF	TRBV15*02	TRBV15	TRBJ2-3*01	TRBJ2-3	TRBD2*02, TRBD2*01	TRBD2	11	20	27	38	8	10	18
1	5.87E-08	TGTGCCACCAGCAGAGCCCTCGCGAGCTCCTACAATGAGCAGTTCTTC	CATSRALASSYNEQFF	TRBV15*02	TRBV15	TRBJ2-1*01	TRBJ2-1	TRBD2*02	TRBD2	11	16	20	26	4	5	9
1	5.87E-08	TGTGCCACCAGCAGAGCCGGACAGGGGTCCGTCAATGAGCAGTTCTTC	CATSRAGQGSVNEQFF	TRBV15*02	TRBV15	TRBJ2-1*01	TRBJ2-1	TRBD1*01	TRBD1	11	18	26	32	6	5	11
1	5.87E-08	TGTGCCACCAGCAGAGCGTCGGGACTAGCGGGAGACGAGCAGTTCTTC	CATSRASGLAGDEQFF	TRBV15*02	TRBV15	TRBJ2-1*01	TRBJ2-1	TRBD2*02	TRBD2	11	20	33	36	8	2	10
1	5.87E-08	TGTGCCACCAGCAGAGCGAAGACAGGGCCCCCTACCGAGCAGTACTTC	CATSRAKTGPPTEQYF	TRBV15*02	TRBV15	TRBJ2-7*01	TRBJ2-7	TRBD1*01	TRBD1	11	20	26	35	8	8	16
1	5.87E-08	TGTGCCACCAGCAGAGCATTAGCGGGAGGAGCAGATACGCAGTATTTT	CATSRALAGGADTQYF	TRBV15*02	TRBV15	TRBJ2-3*01	TRBJ2-3	TRBD2*02	TRBD2	11	19	28	31	7	2	9
1	5.87E-08	TGTGCCACCAGCAGAGCACCGGCGGGAGGAGCAGACACGCAGTATTTT	CATSRAPAGGADTQYF	TRBV15*02	TRBV15	TRBJ2-3*01	TRBJ2-3	TRBD2*02	TRBD2	11	21	28	31	9	2	11
1	5.87E-08	TGTGCCACCAGCAGAGCACCAGCGGGATCCACAGATACGCAGTATTTT	CATSRAPAGSTDTQYF	TRBV15*02	TRBV15	TRBJ2-3*01	TRBJ2-3	TRBD2*02	TRBD2	11	20	26	29	8	2	10
1	5.87E-08	TGTGCCACCAGCAGAGCACCAACGGGAGGAGCAGATACGCTGTATTTT	CATSRAPTGGADTLYF	TRBV15*02	TRBV15	TRBJ2-3*01	TRBJ2-3	TRBD2*02	TRBD2	11	22	28	31	10	2	12
1	5.87E-08	TGTGCCACCAGCAGAGATTTTCTCGACAGGGCGGGAGGCTACACCTTC	CATSRDFLDRAGGYTF	TRBV15*02	TRBV15	TRBJ1-2*01	TRBJ1-2	TRBD1*01	TRBD1	11	24	30	36	12	5	17
1	5.87E-08	TGTGCCACCAGCAGAGATTTGAACTCCGGGGCCAACGTCCTGACTTTC	CATSRDLNSGANVLTF	TRBV15*02	TRBV15	TRBJ2-6*01	TRBJ2-6	TRBD2*02	TRBD2	11	13	15	23	1	7	8
1	5.87E-08	TGTGCCACCAGCAGAGATCTTGAGGGTCGTTGCGAAAAACTGTTTTTT	CATSRDLEGRCEKLFF	TRBV15*02	TRBV15	TRBJ1-4*01	TRBJ1-4	TRBD2*02	TRBD2	11	21	25	33	9	7	16
1	5.87E-08	TGTGCCACCAGCAGAGATCCCGGGACAGGCTCCTACGAGCAGTACTTC	CATSRDPGTGSYEQYF	TRBV15*02	TRBV15	TRBJ2-7*01	TRBJ2-7	TRBD1*01	TRBD1	11	21	28	29	9	0	9
1	5.87E-08	TGTGCCACCAGCAGAGATCCGGGCCCCGGCAATCAGCCCCAGCATTTT	CATSRDPGPGNQPQHF	TRBV15*02	TRBV15	TRBJ1-5*01	TRBJ1-5	TRBD1*01, TRBD2*01	TRBD1, TRBD2	11	22	26	28	10	1	11
1	5.87E-08	TGTGCCACCAGCAGAGATCGGTTTCCGGGCACAGGGGAGCTGTTTTTT	CATSRDRFPGTGELFF	TRBV15*02	TRBV15	TRBJ2-2*01	TRBJ2-2	TRBD2*02, TRBD2*01	TRBD2	11	25	28	29	13	0	13
1	5.87E-08	TGTGCCACCAGCAGAGATCGGGGGGAGTAGGGTGAAAAACTGTTTTTT	CATSRDRGE*GEKLFF	TRBV15*02	TRBV15	TRBJ1-4*01	TRBJ1-4	TRBD2*01	TRBD2	11	18	24	32	6	7	13
1	5.87E-08	TGTGCCACCAGCAGAGATCGGGACAGGTTGAACACTGAAGCTTTCTTT	CATSRDRDRLNTEAFF	TRBV15*02	TRBV15	TRBJ1-1*01	TRBJ1-1	TRBD1*01	TRBD1	11	19	26	28	7	1	8
1	5.87E-08	TGTGCCACCAGCAGAGATCGGACAGGGGCGGGATATGGCTACACCTTC	CATSRDRTGAGYGYTF	TRBV15*02	TRBV15	TRBJ1-2*01	TRBJ1-2	TRBD1*01	TRBD1	11	19	27	33	7	5	12
1	5.87E-08	TGTGCCACCAGCAGAGATCATGCGTGAGGACCAGATACGCAGTATTTT	CATSRDHA*GPDTQYF	TRBV15*02	TRBV15	TRBJ2-3*01	TRBJ2-3	TRBD1*01, TRBD2*02, TRBD2*01	TRBD1, TRBD2	11	27	30	31	15	0	15
1	5.87E-08	TGTGCCACCAGCAGAGATCACGGAGAAAGCTCAGGGGGCTACACCTTC	CATSRDHGESSGGYTF	TRBV15*02	TRBV15	TRBJ1-2*01	TRBJ1-2	TRBD1*01	TRBD1	11	31	35	36	19	0	19
1	5.87E-08	TGTGCCACCAGCAGAGATCAAGCGGGAGGCACAGATACGCAGTATTTT	CATSRDQAGGTDTQYF	TRBV15*02	TRBV15	TRBJ2-3*01	TRBJ2-3	TRBD2*02	TRBD2	11	20	27	28	8	0	8
1	5.87E-08	TGTGCCACCAGCAGAGATCAAGCGGGAGGACCAGATACGCAGTTCTTC	CATSRDQAGGPDTQFF	TRBV15*02	TRBV15	TRBJ2-1*01	TRBJ2-1	TRBD2*02	TRBD2	11	20	28	38	8	9	17
1	5.87E-08	TGTGCCACCAGCAGAGATGGCGGAGCAACTAATGAAAATCTGTTTTTT	CATSRDGGATNENLFF	TRBV15*02	TRBV15	TRBJ1-4*01	TRBJ1-4	TRBD2*02, TRBD2*01	TRBD2	11	19	22	25	7	2	9
1	5.87E-08	TGTGCCACCAGCAGAGATACGAGCGGGAGGGCCAATGAGCAGTTCTTC	CATSRDTSGRANEQFF	TRBV15*02	TRBV15	TRBJ2-1*01	TRBJ2-1	TRBD2*02	TRBD2	11	21	30	32	9	1	10
1	5.87E-08	TGTGCCACCAGCAGAGATAGAGGGGGCTCCACCGGGGAGCTGTTTTTT	CATSRDRGGSTGELFF	TRBV15*02	TRBV15	TRBJ2-2*01	TRBJ2-2	TRBD1*01	TRBD1	11	20	26	29	8	2	10
1	5.87E-08	TGTGCCACCAGCAGAGACTCTCCGGGACATATTCAGCCCCAGCATTTT	CATSRDSPGHIQPQHF	TRBV15*02	TRBV15	TRBJ1-5*01	TRBJ1-5	TRBD1*01	TRBD1	11	23	28	32	11	3	14
1	5.87E-08	TGTGCCACCAGCAGAGACTCCCCCGTCCATAACTATGGCTACACCTTC	CATSRDSPVHNYGYTF	TRBV15*02	TRBV15	TRBJ1-2*01	TRBJ1-2	TRBD2*01	TRBD2	11	19	24	29	7	4	11
1	5.87E-08	TGTGCCACCAGCAGAGACCTTAGCGGGGGCTACAATGAGCAGTTCTTC	CATSRDLSGGYNEQFF	TRBV15*02	TRBV15	TRBJ2-1*01	TRBJ2-1	TRBD2*01	TRBD2	11	20	28	29	8	0	8
1	5.87E-08	TGTGCCACCAGCAGAGACGCCGGGACTAGGGGGGGTGAGCAGTTCTTC	CATSRDAGTRGGEQFF	TRBV15*02	TRBV15	TRBJ2-1*01	TRBJ2-1	TRBD2*02, TRBD2*01	TRBD2	11	21	28	35	9	6	15
1	5.87E-08	TGTGCCACCAGCAGAGACAAGGGGACTAGCGCTAACGAGCAGTACTTC	CATSRDKGTSANEQYF	TRBV15*02	TRBV15	TRBJ2-7*01	TRBJ2-7	TRBD2*02, TRBD2*01	TRBD2	11	21	30	34	9	3	12
1	5.87E-08	TGTGCCACCAGCAGAGAGACTAGCGGGAAACCCTACGAGCAGTACTTC	CATSRETSGKPYEQYF	TRBV15*02	TRBV15	TRBJ2-7*01	TRBJ2-7	TRBD2*02	TRBD2	11	17	27	31	5	3	8
1	5.87E-08	TGTGCCACCAGCAGAGAGACCGGTCAGGTGCCCTACGAGCAGTACTTC	CATSRETGQVPYEQYF	TRBV15*02	TRBV15	TRBJ2-7*01	TRBJ2-7	TRBD1*01	TRBD1	11	24	27	31	12	3	15
1	5.87E-08	TGTGCCACCAGCAGAGAGAATACCGCCCTGAAGGAAAAACTGTTTTTT	CATSRENTALKEKLFF	TRBV15*02	TRBV15	TRBJ1-4*01	TRBJ1-4	TRBD1*01	TRBD1	11	25	29	33	13	3	16
1	5.87E-08	TGTGCCACCAGCAGAATGGGACGGCTAGAAGGCTATGGCTACACCTTC	CATSRMGRLEGYGYTF	TRBV15*02	TRBV15	TRBJ1-2*01	TRBJ1-2	TRBD1*01, TRBD2*02, TRBD2*01	TRBD1, TRBD2	11	17	21	32	5	10	15
1	5.87E-08	TGTGCCACCAGCAGAAGGCCAGCGGGGCACACCGGGGAGCTGTTTTTT	CATSRRPAGHTGELFF	TRBV15*02	TRBV15	TRBJ2-2*01	TRBJ2-2	TRBD2*01	TRBD2	11	20	26	28	8	1	9
1	5.87E-08	TGTGCCACCAGCAATTCTGTTCCGAGCTACACCGATGAGCAGTTCTTC	CATSNSVPSYTDEQFF	TRBV15*02	TRBV15	TRBJ2-1*01	TRBJ2-1	TRBD1*01, TRBD2*02, TRBD2*01	TRBD1, TRBD2	11	16	19	34	4	14	18
1	5.87E-08	TGTGCCACCAGCAATCGGGACAGGGGGCCTACCGGGGAGCTGTTTTTT	CATSNRDRGPTGELFF	TRBV15*02	TRBV15	TRBJ2-2*01	TRBJ2-2	TRBD1*01	TRBD1	11	16	27	30	4	2	6
1	5.87E-08	TGTGCCACCAGCAAGACTAGCGGGAGATCTTCCTACGAGCAGTACTTC	CATSKTSGRSSYEQYF	TRBV15*02	TRBV15	TRBJ2-7*01	TRBJ2-7	TRBD2*02	TRBD2	11	14	25	30	2	4	6
1	5.87E-08	TGTGCCACCAGCAAAGAGCCGGGACAGGGGGCGGATGGCTACACCTTC	CATSKEPGQGADGYTF	TRBV15*02	TRBV15	TRBJ1-2*01	TRBJ1-2	TRBD1*01	TRBD1	11	20	31	34	8	2	10
1	5.87E-08	TGTGCCACCAGGTGAGGGACAGGGAAAGGGCGCGGTGGCTACACCTTC	CATR*GTGKGRGGYTF	TRBV24-1*01	TRBV24-1	TRBJ1-2*01	TRBJ1-2	TRBD1*01	TRBD1	10	15	23	35	4	11	15
1	5.87E-08	TGTGCCACCAGGCGAGGGACTAGCGGGAGAGCCTACGAGCAGTACTTC	CATRRGTSGRAYEQYF	TRBV2*01, TRBV2*02, TRBV2*03	TRBV2	TRBJ2-7*01	TRBJ2-7	TRBD2*02	TRBD2	10	15	28	31	4	2	6
1	5.87E-08	TGTGCCACCAGGCGAGAGACTAGCGGGAGGGGATACGAGCAGTACTTC	CATRRETSGRGYEQYF	TRBV2*01, TRBV2*02, TRBV2*03	TRBV2	TRBJ2-7*01	TRBJ2-7	TRBD2*02	TRBD2	10	17	30	33	6	2	8
1	5.87E-08	TGTGCCACCAGGAGCACCGGGACTTCACATCCCTACGGGCAGTACTTC	CATRSTGTSHPYGQYF	TRBV10-3*01, TRBV10-3*02	TRBV10-3	TRBJ2-7*01	TRBJ2-7	TRBD2*02, TRBD2*01	TRBD2	10	18	23	31	7	7	14
1	5.87E-08	TGTGCCACCAATGACTTCCACAGGGCACGGGGCGATGAGCAGTTCTTC	CATNDFHRARGDEQFF	TRBV24-1*01	TRBV24-1	TRBJ2-1*01	TRBJ2-1	TRBD1*01	TRBD1	13	19	24	34	5	9	14
1	5.87E-08	TGTGCCACCAAGCAGACACTAGCGGGAGGCACAGATACGCAGTATTTT	CATKQTLAGGTDTQYF	TRBV6-6*02, TRBV6-6*01, TRBV6-6*03	TRBV6-6	TRBJ2-3*01	TRBJ2-3	TRBD2*02	TRBD2	6	17	27	28	10	0	10
1	5.87E-08	TGTGCCACCAAGCAGACACTAGCGGGAGAGTCAGATACGCAGTATTTT	CATKQTLAGESDTQYF	TRBV6-1*01	TRBV6-1	TRBJ2-3*01	TRBJ2-3	TRBD2*02	TRBD2	6	17	27	31	10	3	13
1	5.87E-08	TGTGCCACGCAAACATGGACTAGCGGGAAACCCTACGAGCAGTACTTC	CATQTWTSGKPYEQYF	TRBV10-3*01, TRBV10-3*02	TRBV10-3	TRBJ2-7*01	TRBJ2-7	TRBD2*02	TRBD2	6	16	27	31	9	3	12
1	5.87E-08	TGTGCCACAAGCAGAGCACCAGCGGGAGGAGCAGGTACGCAGTATTTT	CATSRAPAGGAGTQYF	TRBV15*02	TRBV15	TRBJ2-3*01	TRBJ2-3	TRBD2*02	TRBD2	11	20	28	31	8	2	10
1	5.87E-08	TGTGCCAGTTCTAGCGGGAACACCGGGCAATAGTATGGCTACACCTTC	CASSSGNTGQ*YGYTF	TRBV6-5*01	TRBV6-5	TRBJ1-2*01	TRBJ1-2	TRBD2*02	TRBD2	7	10	18	33	2	14	16
1	5.87E-08	TGTGCCAGTCTATCGGACAGGACTAGCGTCTCCTACGAGCAGTACTTC	CASLSDRTSVSYEQYF	TRBV6-1*01	TRBV6-1	TRBJ2-7*01	TRBJ2-7	TRBD2*02, TRBD2*01	TRBD2	7	19	27	29	11	1	12
1	5.87E-08	TGTGCCAGTCGTGAAGCGCAGGTATTGGGGGACTATGGCTACACCTTC	CASREAQVLGDYGYTF	TRBV12-4*01, TRBV12-3*01	TRBV12-4, TRBV12-3	TRBJ1-2*01	TRBJ1-2	TRBD1*01, TRBD2*01	TRBD1, TRBD2	7	26	30	31	18	0	18
1	5.87E-08	TGTGCCAGTCGCAGTATAGGTCAGGGGTGGACCGGGGAGCTGTTTTTT	CASRSIGQGWTGELFF	TRBV2*01, TRBV2*02, TRBV2*03	TRBV2	TRBJ2-2*01	TRBJ2-2	TRBD1*01	TRBD1	7	21	26	30	13	3	16
1	5.87E-08	TGTGCCAGTCGCAGTATAGGGGCTAGCGGTCTAGCTACGCAGTATTTT	CASRSIGASGLATQYF	TRBV2*01, TRBV2*02, TRBV2*03	TRBV2	TRBJ2-3*01	TRBJ2-3	TRBD2*02, TRBD2*01	TRBD2	7	22	28	35	14	6	20
1	5.87E-08	TGTGCCAGTCGCAGTATAGGGACTAGCGGTCTAGGTACGCTGTATTTT	CASRSIGTSGLGTLYF	TRBV2*01, TRBV2*02, TRBV2*03	TRBV2	TRBJ2-3*01	TRBJ2-3	TRBD2*02, TRBD2*01	TRBD2	7	18	28	35	10	6	16
1	5.87E-08	TGTGCCAGTCGCAGTATAGGGACTAGCGGTCTAGATACGCAGTTCTTC	CASRSIGTSGLDTQFF	TRBV2*01, TRBV2*02, TRBV2*03	TRBV2	TRBJ2-1*01	TRBJ2-1	TRBD2*02, TRBD2*01	TRBD2	7	18	28	38	10	9	19
1	5.87E-08	TGTGCCAGTCGCAGTATAGGGACTAGCGGTCTAGATACGCAGTACTTC	CASRSIGTSGLDTQYF	TRBV2*01, TRBV2*02, TRBV2*03	TRBV2	TRBJ2-5*01	TRBJ2-5	TRBD2*02, TRBD2*01	TRBD2	7	18	28	39	10	10	20
1	5.87E-08	TGTGCCAGTCGCAGTATAGGGACAGACATTAATTCACCCCTCCACTTT	CASRSIGTDINSPLHF	TRBV2*01, TRBV2*02, TRBV2*03	TRBV2	TRBJ1-6*01	TRBJ1-6	TRBD1*01	TRBD1	7	18	24	29	10	4	14
1	5.87E-08	TGTGCCAGTCGAGACCGTTCTGGACAGGGGGTAGTGCCCCAGCATTTT	CASRDRSGQGVVPQHF	TRBV19*01, TRBV19*03, TRBV19*02	TRBV19	TRBJ1-5*01	TRBJ1-5	TRBD1*01	TRBD1	8	21	30	35	12	4	16
1	5.87E-08	TGTGCCAGTCACCCGGGACAGGGGCTCCTGAGCACTGAAGCTTTCTTT	CASHPGQGLLSTEAFF	TRBV25-1*01	TRBV25-1	TRBJ1-1*01	TRBJ1-1	TRBD1*01	TRBD1	7	14	23	28	6	4	10
1	5.87E-08	TGTGCCAGTCAAGGGGCGGGACAGGGGGACACCGGGGAGCTGTTTTTT	CASQGAGQGDTGELFF	TRBV19*01, TRBV19*03, TRBV19*02	TRBV19	TRBJ2-2*01	TRBJ2-2	TRBD1*01	TRBD1	8	17	27	28	8	0	8
1	5.87E-08	TGTGCCAGTCAAGGGGGAGGGGAGGCAACTAATGAAAAACTGTTTTTT	CASQGGGEATNEKLFF	TRBV19*01, TRBV19*03, TRBV19*02	TRBV19	TRBJ1-4*01	TRBJ1-4	TRBD2*02	TRBD2	8	14	20	25	5	4	9
1	5.87E-08	TGTGCCAGTCAAGACTCCCAAAGCCTCAACACCGGAGAGCTGTTTTTT	CASQDSQSLNTGELFF	TRBV19*01, TRBV19*03, TRBV19*02	TRBV19	TRBJ2-2*01	TRBJ2-2	TRBD2*02	TRBD2	8	14	18	27	5	8	13
1	5.87E-08	TGTGCCAGTGCGGGGCTCGGGGGCCGTGACCAAGAGACCCAGTACTTC	CASAGLGGRDQETQYF	TRBV19*01, TRBV19*03, TRBV19*02	TRBV19	TRBJ2-5*01	TRBJ2-5	TRBD1*01, TRBD2*01	TRBD1, TRBD2	8	18	23	28	9	4	13
1	5.87E-08	TGTGCCAGTGGTTTGAGGGGGGACGCGAACACCGGGGAGCTGTTTTTT	CASGLRGDANTGELFF	TRBV12-5*01	TRBV12-5	TRBJ2-2*01	TRBJ2-2	TRBD1*01, TRBD2*01	TRBD1, TRBD2	14	15	20	25	0	4	4
1	5.87E-08	TGTGCCAGTGGTCCAGACCTCGGGACAGGGGACCACGAGCGGTACTTC	CASGPDLGTGDHERYF	TRBV19*01, TRBV19*03, TRBV19*02	TRBV19	TRBJ2-7*01	TRBJ2-7	TRBD1*01	TRBD1	8	21	30	34	12	3	15
1	5.87E-08	TGTGCCAGTGGTATCTTCGGGGGGGACTCCTACAATGAGTAGTTCTTC	CASGIFGGDSYNE*FF	TRBV19*01, TRBV19*02	TRBV19	TRBJ2-1*01	TRBJ2-1	TRBD2*01	TRBD2	13	17	24	26	3	1	4
1	5.87E-08	TGTGCCAGTGGTATCGGGGGGCAGGGAGGCTTCCACGAGCAGTTCTTC	CASGIGGQGGFHEQFF	TRBV19*01, TRBV19*02	TRBV19	TRBJ2-1*01	TRBJ2-1	TRBD2*01	TRBD2	13	14	20	36	0	15	15
1	5.87E-08	TGTGCCAGTGGTATAGCTGGCGGGAGGAGATACAGTGAGCAGTTCTTC	CASGIAGGRRYSEQFF	TRBV19*01, TRBV19*02	TRBV19	TRBJ2-1*01	TRBJ2-1	TRBD2*02	TRBD2	15	19	26	30	3	3	6
1	5.87E-08	TGTGCCAGTGGCTCCCAGCCGGGGCAGGGGAGGTACGAGCAGTACTTC	CASGSQPGQGRYEQYF	TRBV19*01, TRBV19*03, TRBV19*02	TRBV19	TRBJ2-7*01	TRBJ2-7	TRBD1*01, TRBD2*02	TRBD1, TRBD2	8	24	29	33	15	3	18
1	5.87E-08	TGTGCCAGTGGCACGATAGGAGGAGCGAACACCGGGGAGCTGTTTTTT	CASGTIGGANTGELFF	TRBV19*01, TRBV19*03, TRBV19*02	TRBV19	TRBJ2-2*01	TRBJ2-2	TRBD2*02	TRBD2	8	18	22	25	9	2	11
1	5.87E-08	TGTGCCAGTGGGTTTCTAGCGGGAGGTGGGGCCAGGGAGCTGTTTTTT	CASGFLAGGGARELFF	TRBV19*01, TRBV19*03, TRBV19*02	TRBV19	TRBJ2-2*01	TRBJ2-2	TRBD2*02	TRBD2	8	15	25	34	6	8	14
1	5.87E-08	TGTGCCAGTGGGCTTCTAGCGGGAGGTGAGACCGGGGAGCTGTTTTTT	CASGLLAGGETGELFF	TRBV19*01, TRBV19*03, TRBV19*02	TRBV19	TRBJ2-2*01	TRBJ2-2	TRBD2*02	TRBD2	8	15	25	30	6	4	10
1	5.87E-08	TGTGCCAGTGAGGTCCCCGGGGGGCTCGGGGTCAACGTCCTGACTTTC	CASEVPGGLGVNVLTF	TRBV19*01, TRBV19*03, TRBV19*02	TRBV19	TRBJ2-6*01	TRBJ2-6	TRBD2*01	TRBD2	8	17	23	27	8	3	11
1	5.87E-08	TGTGCCAGTATTGGAACTAGCGGGGCCATGAACACTGAAGCTTTCTTT	CASIGTSGAMNTEAFF	TRBV19*01, TRBV19*03, TRBV19*02	TRBV19	TRBJ1-1*01	TRBJ1-1	TRBD2*01	TRBD2	9	15	24	28	5	3	8
1	5.87E-08	TGTGCCAGTATTGGAACTAGCGGGACACCTAATGAAAAACTGTTTTTT	CASIGTSGTPNEKLFF	TRBV19*01, TRBV19*03, TRBV19*02	TRBV19	TRBJ1-4*01	TRBJ1-4	TRBD2*02	TRBD2	9	15	24	28	5	3	8
1	5.87E-08	TGTGCCAGTACTCCTATCCCTGGGACACTTATCTATGGCTACACCTTC	CASTPIPGTLIYGYTF	TRBV19*01, TRBV19*03, TRBV19*02	TRBV19	TRBJ1-2*01	TRBJ1-2	TRBD1*01	TRBD1	9	21	26	32	11	5	16
1	5.87E-08	TGTGCCAGTACTACTGGGACAGGGGGCCCCAATTCACCCCTCCACTTT	CASTTGTGGPNSPLHF	TRBV19*01, TRBV19*03, TRBV19*02	TRBV19	TRBJ1-6*01	TRBJ1-6	TRBD1*01	TRBD1	9	15	26	30	5	3	8
1	5.87E-08	TGTGCCAGTACTACGACAGGGAGCCTCTCCTACAATGAGCAGTTCTTC	CASTTTGSLSYNEQFF	TRBV19*01, TRBV19*03, TRBV19*02	TRBV19	TRBJ2-1*01	TRBJ2-1	TRBD1*01	TRBD1	9	14	20	26	4	5	9
1	5.87E-08	TGTGCCAGTACCCCTTAGGTTGACTCTGGGGCCAACGTCCTGACTTTC	CASTP*VDSGANVLTF	TRBV7-6*01, TRBV7-6*02	TRBV7-6	TRBJ2-6*01	TRBJ2-6	TRBD1*01	TRBD1	7	10	14	23	2	8	10
1	5.87E-08	TGTGCCAGTACCCCAAGCGGAATCAGTACCTCATACGAGCAGTACTTC	CASTPSGISTSYEQYF	TRBV19*01, TRBV19*03, TRBV19*02	TRBV19	TRBJ2-7*01	TRBJ2-7	TRBD2*02, TRBD2*01	TRBD2	9	15	19	29	5	9	14
1	5.87E-08	TGTGCCAGTACCCGCATTCAAAACCGGAGGGCCTGTGGCTACGCCTTC	CASTRIQNRRACGYAF	TRBV19*01, TRBV19*03, TRBV19*02	TRBV19	TRBJ1-2*01	TRBJ1-2	TRBD2*02	TRBD2	9	25	30	35	15	4	19
1	5.87E-08	TGTGCCAGTACCCGGCGGGGACAGGGTTCTTCCGGGGAGCTGTTTTTT	CASTRRGQGSSGELFF	TRBV19*01, TRBV19*03, TRBV19*02	TRBV19	TRBJ2-2*01	TRBJ2-2	TRBD1*01	TRBD1	9	17	25	31	7	5	12
1	5.87E-08	TGTGCCAGTACCGGGACTAGCGGGAGCTCCTACAATGAGCAGTTCTTC	CASTGTSGSSYNEQFF	TRBV19*01, TRBV19*03, TRBV19*02	TRBV19	TRBJ2-1*01	TRBJ2-1	TRBD2*02	TRBD2	9	12	25	26	2	0	2
1	5.87E-08	TGTGCCAGTACCGAGTGCGGACCCCGCGGCAACGGGGAGCTGTTTTTT	CASTECGPRGNGELFF	TRBV19*01, TRBV19*03, TRBV19*02	TRBV19	TRBJ2-2*01	TRBJ2-2	TRBD2*01	TRBD2	9	21	26	32	11	5	16
1	5.87E-08	TGTGCCAGTACGCTCCCCCCCGGAGGGGGTGGGAATGAGCAGTTCTTC	CASTLPPGGGGNEQFF	TRBV19*01, TRBV19*03, TRBV19*02	TRBV19	TRBJ2-1*01	TRBJ2-1	TRBD2*01	TRBD2	9	14	21	33	4	11	15
1	5.87E-08	TGTGCCAGTACGGATACAGGGGGAACGGGCAATCAGCCCCAGCATTTT	CASTDTGGTGNQPQHF	TRBV19*01, TRBV19*03, TRBV19*02	TRBV19	TRBJ1-5*01	TRBJ1-5	TRBD1*01	TRBD1	9	15	22	28	5	5	10
1	5.87E-08	TGTGCCAGTACGACTGGGCTAGCGGGACTCAATTCACCCCTCCACTTT	CASTTGLAGLNSPLHF	TRBV12-4*01, TRBV12-3*01	TRBV12-4, TRBV12-3	TRBJ1-6*01	TRBJ1-6	TRBD2*02	TRBD2	7	18	26	30	10	3	13
1	5.87E-08	TGTGCCAGTACGACTGGGCTAGCGGGAGTAACAGATACGCAGTATTTT	CASTTGLAGVTDTQYF	TRBV12-4*01, TRBV12-3*01	TRBV12-4, TRBV12-3	TRBJ2-3*01	TRBJ2-3	TRBD2*02	TRBD2	7	18	27	30	10	2	12
1	5.87E-08	TGTGCCAGTAGTTTCTCAGGGGGAAGCTCCTACAATGAGCAGTTCTTC	CASSFSGGSSYNEQFF	TRBV19*01, TRBV19*02	TRBV19	TRBJ2-1*01	TRBJ2-1	TRBD1*01	TRBD1	11	16	22	26	4	3	7
1	5.87E-08	TGTGCCAGTAGTTCCCCCGTGGGACAGATGAACACTGAAGCTTTCTTT	CASSSPVGQMNTEAFF	TRBV19*01, TRBV19*03, TRBV19*02	TRBV19	TRBJ1-1*01	TRBJ1-1	TRBD1*01	TRBD1	11	20	26	28	8	1	9
1	5.87E-08	TGTGCCAGTAGTTCGCGGACTAGCGGGGGGACCTACGAGCAGTACTTC	CASSSRTSGGTYEQYF	TRBV19*01, TRBV19*03, TRBV19*02	TRBV19	TRBJ2-7*01	TRBJ2-7	TRBD2*01	TRBD2	11	16	29	31	4	1	5
1	5.87E-08	TGTGCCAGTAGTTCGCGGACTAGCGGGAGCTCCTACGAGCAGTACTTC	CASSSRTSGSSYEQYF	TRBV19*01, TRBV19*03, TRBV19*02	TRBV19	TRBJ2-7*01	TRBJ2-7	TRBD2*02	TRBD2	11	16	28	29	4	0	4
1	5.87E-08	TGTGCCAGTAGTTCGCGGACTAGCGGGAGGTTCTACGAGCAGTACTTC	CASSSRTSGRFYEQYF	TRBV19*01, TRBV19*03, TRBV19*02	TRBV19	TRBJ2-7*01	TRBJ2-7	TRBD2*02	TRBD2	11	16	29	32	4	2	6
1	5.87E-08	TGTGCCAGTAGTTCGCGGACTAGCGGGAGAGGGAATGAGCAGTTCTTC	CASSSRTSGRGNEQFF	TRBV19*01, TRBV19*03, TRBV19*02	TRBV19	TRBJ2-1*01	TRBJ2-1	TRBD2*02	TRBD2	11	16	28	33	4	4	8
1	5.87E-08	TGTGCCAGTAGTTGGGCAGGGGGCGTCTATAATTCACCCCTCCACTTT	CASSWAGGVYNSPLHF	TRBV19*01, TRBV19*03, TRBV19*02	TRBV19	TRBJ1-6*02	TRBJ1-6	TRBD1*01	TRBD1	11	16	23	26	4	2	6
1	5.87E-08	TGTGCCAGTAGTTGGACTAGCGGTAGGGGAGCAGATACGCAGTATTTT	CASSWTSGRGADTQYF	TRBV6-6*02, TRBV6-6*05, TRBV6-5*01, TRBV6-6*01, TRBV6-6*03, TRBV6-1*01, TRBV6-6*04	TRBV6-6, TRBV6-5, TRBV6-1	TRBJ2-3*01	TRBJ2-3	TRBD2*02, TRBD2*01	TRBD2	12	13	22	31	0	8	8
1	5.87E-08	TGTGCCAGTAGTTATCGGGACACCAACTCCTACAATGAGCAGTTCTTC	CASSYRDTNSYNEQFF	TRBV19*01, TRBV19*03, TRBV19*02	TRBV19	TRBJ2-1*01	TRBJ2-1	TRBD1*01	TRBD1	11	16	21	26	4	4	8
1	5.87E-08	TGTGCCAGTAGTTATGGCCGGACAGGGCGAAGTGAAAAACTGTTTTTT	CASSYGRTGRSEKLFF	TRBV6-6*04	TRBV6-6	TRBJ1-4*01	TRBJ1-4	TRBD1*01	TRBD1	11	19	26	32	7	5	12
1	5.87E-08	TGTGCCAGTAGTTACGAAGAGGGAAAGGAGAACACTGAATCTTTCTTT	CASSYEEGKENTESFF	TRBV6-1*01	TRBV6-1	TRBJ1-1*01	TRBJ1-1	TRBD2*02	TRBD2	11	18	22	29	6	6	12
1	5.87E-08	TGTGCCAGTAGTCTTACTAGCGGGAGGGCCGGCAATGAGCAGTTCTTC	CASSLTSGRAGNEQFF	TRBV19*01, TRBV19*02	TRBV19	TRBJ2-1*01	TRBJ2-1	TRBD2*02	TRBD2	11	15	27	32	3	4	7
1	5.87E-08	TGTGCCAGTAGTCTGGGGACTAGCGGGAGCACAGATACGCAGTATTTT	CASSLGTSGSTDTQYF	TRBV19*01, TRBV19*02	TRBV19	TRBJ2-3*01	TRBJ2-3	TRBD2*02, TRBD2*01	TRBD2	11	15	26	27	3	0	3
1	5.87E-08	TGTGCCAGTAGTCTATTTTATGGGCTTCGAAAATCAGCCCAGCATTTT	CASSLFYGLRKSAQHF	TRBV4-2*01	TRBV4-2	TRBJ1-5*01	TRBJ1-5	TRBD2*02, TRBD2*01	TRBD2	7	8	12	37	0	24	24
1	5.87E-08	TGTGCCAGTAGTCTACGGGACAGGGGTTCAGGTCAGCCCCAGCATTTT	CASSLRDRGSGQPQHF	TRBV19*01, TRBV19*02	TRBV19	TRBJ1-5*01	TRBJ1-5	TRBD1*01	TRBD1	11	16	25	32	4	6	10
1	5.87E-08	TGTGCCAGTAGTCTAAGGGGATCCAGACGTGGTCAGCCCCAGCATTTT	CASSLRGSRRGQPQHF	TRBV19*01, TRBV19*02	TRBV19	TRBJ1-5*01	TRBJ1-5	TRBD1*01	TRBD1	11	15	19	32	3	12	15
1	5.87E-08	TGTGCCAGTAGTCTAAGGGGATCCAGACATGGACAGCCCCAGCATTTT	CASSLRGSRHGQPQHF	TRBV5-6*01	TRBV5-6	TRBJ1-5*01	TRBJ1-5	TRBD1*01, TRBD2*02, TRBD2*01	TRBD1, TRBD2	7	15	19	33	7	13	20
1	5.87E-08	TGTGCCAGTAGTCCTCTAATCGGGCAGGGCTGTCAGCCCCAGCATTTT	CASSPLIGQGCQPQHF	TRBV19*01, TRBV19*03, TRBV19*02	TRBV19	TRBJ1-5*01	TRBJ1-5	TRBD1*01	TRBD1	11	24	28	32	12	3	15
1	5.87E-08	TGTGCCAGTAGTCCTGACAGGGTACTAGCCAAAAACATTCAGTACTTC	CASSPDRVLAKNIQYF	TRBV19*01, TRBV19*03, TRBV19*02	TRBV19	TRBJ2-4*01	TRBJ2-4	TRBD1*01	TRBD1	11	15	21	26	3	4	7
1	5.87E-08	TGTGCCAGTAGTCCTAGGGGACTGGAGAACACCGGGGAGCTGTTTTTT	CASSPRGLENTGELFF	TRBV19*01, TRBV19*03, TRBV19*02	TRBV19	TRBJ2-2*01	TRBJ2-2	TRBD2*02, TRBD2*01	TRBD2	11	17	22	26	5	3	8
1	5.87E-08	TGTGCCAGTAGTCCCTGGACAGGGGTCTCCCAAGAGACCCAGCATTTT	CASSPWTGVSQETQHF	TRBV19*01, TRBV19*03, TRBV19*02	TRBV19	TRBJ1-5*01	TRBJ1-5	TRBD1*01	TRBD1	11	16	24	37	4	12	16
1	5.87E-08	TGTGCCAGTAGTCCCCTCTCGGGGCAGGCTAATGAAAAACTGTTTTTT	CASSPLSGQANEKLFF	TRBV19*01, TRBV19*03, TRBV19*02	TRBV19	TRBJ1-4*01	TRBJ1-4	TRBD1*01, TRBD2*02, TRBD2*01	TRBD1, TRBD2	11	20	24	28	8	3	11
1	5.87E-08	TGTGCCAGTAGTCCCCTCTCGGGACGGGGTGGTGAAAGACTGTTTTTT	CASSPLSGRGGERLFF	TRBV19*01, TRBV19*03, TRBV19*02	TRBV19	TRBJ1-4*01	TRBJ1-4	TRBD1*01, TRBD2*02, TRBD2*01	TRBD1, TRBD2	11	20	24	32	8	7	15
1	5.87E-08	TGTGCCAGTAGTCCCCCCCCATCGGGGGACTGCTTCGAGCAGTACTTC	CASSPPPSGDCFEQYF	TRBV19*01, TRBV19*03, TRBV19*02	TRBV19	TRBJ2-7*01	TRBJ2-7	TRBD2*01	TRBD2	11	13	19	35	1	15	16
1	5.87E-08	TGTGCCAGTAGTCCCCAGGGCTGTGCGAACACCGGGGAGCTGTTTTTT	CASSPQGCANTGELFF	TRBV19*01, TRBV19*03, TRBV19*02	TRBV19	TRBJ2-2*01	TRBJ2-2	TRBD1*01	TRBD1	11	15	19	25	3	5	8
1	5.87E-08	TGTGCCAGTAGTCCCGGGACTAGCGGGAGTGCCTACGAGCAGTACTTC	CASSPGTSGSAYEQYF	TRBV19*01, TRBV19*03, TRBV19*02	TRBV19	TRBJ2-7*01	TRBJ2-7	TRBD2*02	TRBD2	11	15	28	31	3	2	5
1	5.87E-08	TGTGCCAGTAGTCCCGGGACTAGCGGGAGCACAGATACGCAGTATTTT	CASSPGTSGSTDTQYF	TRBV19*01, TRBV19*03, TRBV19*02	TRBV19	TRBJ2-3*01	TRBJ2-3	TRBD2*02, TRBD2*01	TRBD2	11	15	26	27	3	0	3
1	5.87E-08	TGTGCCAGTAGTCCCGGGACAGGGGGCCCCAATTCACCCCTCCACTTT	CASSPGTGGPNSPLHF	TRBV19*01, TRBV19*03, TRBV19*02	TRBV19	TRBJ1-6*01	TRBJ1-6	TRBD1*01	TRBD1	11	15	26	30	3	3	6
1	5.87E-08	TGTGCCAGTAGTCCCACGGGGGGACTCCTCTCCTACGGGCAGTACTTC	CASSPTGGLLSYGQYF	TRBV19*01, TRBV19*03, TRBV19*02	TRBV19	TRBJ2-7*01	TRBJ2-7	TRBD2*01	TRBD2	11	16	22	29	4	6	10
1	5.87E-08	TGTGCCAGTAGTCCCACGGGGGGACTCCTCCCCTACGAGCAGTACTTC	CASSPTGGLLPYEQYF	TRBV19*01, TRBV19*03, TRBV19*02	TRBV19	TRBJ2-7*01	TRBJ2-7	TRBD2*01	TRBD2	11	16	22	31	4	8	12
1	5.87E-08	TGTGCCAGTAGTCCCAGCGGGAGGGTCAACGGGGAGACCCAGTACTTC	CASSPSGRVNGETQYF	TRBV19*01, TRBV19*03, TRBV19*02	TRBV19	TRBJ2-5*01	TRBJ2-5	TRBD2*02	TRBD2	11	15	24	33	3	8	11
1	5.87E-08	TGTGCCAGTAGTCCGGTCGGTCGCTCCTATAATTCACTCCTCCACTTT	CASSPVGRSYNSLLHF	TRBV19*01, TRBV19*03, TRBV19*02	TRBV19	TRBJ1-6*01	TRBJ1-6	TRBD1*01, TRBD2*02, TRBD2*01	TRBD1, TRBD2	11	19	21	23	7	1	8
1	5.87E-08	TGTGCCAGTAGTCCGGACAGGGGGGCGCCCTACAATGAGCAGTTCTTC	CASSPDRGAPYNEQFF	TRBV19*01, TRBV19*03, TRBV19*02	TRBV19	TRBJ2-1*01	TRBJ2-1	TRBD1*01	TRBD1	11	14	23	28	2	4	6
1	5.87E-08	TGTGCCAGTAGTCCGAACGATCGCTCCTACAATTCACCCCTCCACTTT	CASSPNDRSYNSPLHF	TRBV19*01, TRBV19*03, TRBV19*02	TRBV19	TRBJ1-6*01	TRBJ1-6	TRBD2*02, TRBD2*01	TRBD2	11	12	14	23	0	8	8
1	5.87E-08	TGTGCCAGTAGTCCACAGGGGTTTAACTACAATGAGCCCCAGCATTTT	CASSPQGFNYNEPQHF	TRBV19*01, TRBV19*03, TRBV19*02	TRBV19	TRBJ1-5*01	TRBJ1-5	TRBD1*01	TRBD1	11	14	20	29	2	8	10
1	5.87E-08	TGTGCCAGTAGTCCAGTCGATCGCTCCTATAATTCACTCCTCCACTTT	CASSPVDRSYNSLLHF	TRBV19*01, TRBV19*03, TRBV19*02	TRBV19	TRBJ1-6*01	TRBJ1-6	TRBD2*02, TRBD2*01	TRBD2	11	14	17	23	2	5	7
1	5.87E-08	TGTGCCAGTAGTCCAGACCTCTGGCAGGGGACCTACGAGCAGTACTTC	CASSPDLWQGTYEQYF	TRBV19*01, TRBV19*03, TRBV19*02	TRBV19	TRBJ2-7*01	TRBJ2-7	TRBD1*01	TRBD1	11	24	29	31	12	1	13
1	5.87E-08	TGTGCCAGTAGTCCAGACCTCGGGACAGGGGGCGGCGAGCAGTACTTC	CASSPDLGTGGGEQYF	TRBV19*01, TRBV19*03, TRBV19*02	TRBV19	TRBJ2-7*01	TRBJ2-7	TRBD1*01	TRBD1	11	21	32	35	9	2	11
1	5.87E-08	TGTGCCAGTAGTCCAGACCTCGGGACAGGGGACACTGAAGCTTTCTTT	CASSPDLGTGDTEAFF	TRBV19*01, TRBV19*03, TRBV19*02	TRBV19	TRBJ1-1*01	TRBJ1-1	TRBD1*01	TRBD1	11	21	30	31	9	0	9
1	5.87E-08	TGTGCCAGTAGTCGCGGGGGAGCGGGGGATCCCTACGAGCAGTACTTC	CASSRGGAGDPYEQYF	TRBV6-5*01	TRBV6-5	TRBJ2-7*01	TRBJ2-7	TRBD2*01	TRBD2	11	20	27	31	8	3	11
1	5.87E-08	TGTGCCAGTAGTCGGCCGGACAGAGTCTCTGGAAACACCATATATTTT	CASSRPDRVSGNTIYF	TRBV19*01, TRBV19*03, TRBV19*02	TRBV19	TRBJ1-3*01	TRBJ1-3	TRBD1*01	TRBD1	11	17	22	26	5	3	8
1	5.87E-08	TGTGCCAGTAGTCGGGGCGGACGACTAGCGGGGAATGAGCAGTTCTTC	CASSRGGRLAGNEQFF	TRBV19*01, TRBV19*03, TRBV19*02	TRBV19	TRBJ2-1*01	TRBJ2-1	TRBD2*01	TRBD2	11	22	32	33	10	0	10
1	5.87E-08	TGTGCCAGTAGTCGGACTAGCGGGAGCAAGGCCTACGAGCAGTACTTC	CASSRTSGSKAYEQYF	TRBV19*01, TRBV19*03, TRBV19*02	TRBV19	TRBJ2-7*01	TRBJ2-7	TRBD2*02	TRBD2	11	13	25	31	1	5	6
1	5.87E-08	TGTGCCAGTAGTCGGACTAGCGGGAGACGGACAGATACGCAGTATTTT	CASSRTSGRRTDTQYF	TRBV19*01, TRBV19*03, TRBV19*02	TRBV19	TRBJ2-3*01	TRBJ2-3	TRBD2*02	TRBD2	11	13	25	30	1	4	5
1	5.87E-08	TGTGCCAGTAGTCGGACAGGTCCGCGCGTGGAGAATGAGCAGTTCTTC	CASSRTGPRVENEQFF	TRBV19*01, TRBV19*03, TRBV19*02	TRBV19	TRBJ2-1*01	TRBJ2-1	TRBD1*01	TRBD1	11	13	19	33	1	13	14
1	5.87E-08	TGTGCCAGTAGTCGACCGGACAGAGTCTCTGGAAACACCATATATTTT	CASSRPDRVSGNTIYF	TRBV19*01, TRBV19*03, TRBV19*02	TRBV19	TRBJ1-3*01	TRBJ1-3	TRBD1*01	TRBD1	11	17	22	26	5	3	8
1	5.87E-08	TGTGCCAGTAGTCAGACCGGGACAGGGAGAGCGTACGAGCAGTACTTC	CASSQTGTGRAYEQYF	TRBV19*01, TRBV19*03, TRBV19*02	TRBV19	TRBJ2-7*01	TRBJ2-7	TRBD1*01	TRBD1	11	18	26	33	6	6	12
1	5.87E-08	TGTGCCAGTAGTGTTTTAGGACAGTCCTACAATCAGCCCCAGCATTTT	CASSVLGQSYNQPQHF	TRBV19*01, TRBV19*02	TRBV19	TRBJ1-5*01	TRBJ1-5	TRBD1*01	TRBD1	11	18	23	29	6	5	11
1	5.87E-08	TGTGCCAGTAGTGTTCGGACAGGGGCAATGAACACTGAAGCTTTCTTT	CASSVRTGAMNTEAFF	TRBV19*01, TRBV19*02	TRBV19	TRBJ1-1*01	TRBJ1-1	TRBD1*01	TRBD1	11	16	24	28	4	3	7
1	5.87E-08	TGTGCCAGTAGTGTTGAGGGGCCCCCCAGTTCCTACAAGCAGTACTTC	CASSVEGPPSSYKQYF	TRBV19*01, TRBV19*02	TRBV19	TRBJ2-7*01	TRBJ2-7	TRBD1*01, TRBD2*01	TRBD1, TRBD2	11	20	25	30	8	4	12
1	5.87E-08	TGTGCCAGTAGTGTCTGGTCAGGGGGAAGCAATCAGCCCCAGCATTTT	CASSVWSGGSNQPQHF	TRBV19*01, TRBV19*02	TRBV19	TRBJ1-5*01	TRBJ1-5	TRBD1*01	TRBD1	11	19	25	27	7	1	8
1	5.87E-08	TGTGCCAGTAGTGTGGTGGCGCGCAGTAACAATCAGCCCCAGCATTTT	CASSVVARSNNQPQHF	TRBV19*01, TRBV19*02	TRBV19	TRBJ1-5*01	TRBJ1-5	TRBD1*01, TRBD2*02, TRBD2*01	TRBD1, TRBD2	11	23	25	29	11	3	14
1	5.87E-08	TGTGCCAGTAGTGTATTATTGACAGGGGTGGTCTATGGCTACACCTTC	CASSVLLTGVVYGYTF	TRBV19*01, TRBV19*02	TRBV19	TRBJ1-2*01	TRBJ1-2	TRBD1*01	TRBD1	11	20	27	32	8	4	12
1	5.87E-08	TGTGCCAGTAGTGTACCTAGGGGGCTCGACACCGGGGAGCTGTTTTTT	CASSVPRGLDTGELFF	TRBV19*01, TRBV19*02	TRBV19	TRBJ2-2*01	TRBJ2-2	TRBD1*01	TRBD1	11	18	24	28	6	3	9
1	5.87E-08	TGTGCCAGTAGTGTAGTCCCCCAGGGCCCCACAGATACGCAGTATTTT	CASSVVPQGPTDTQYF	TRBV19*01, TRBV19*02	TRBV19	TRBJ2-3*01	TRBJ2-3	TRBD1*01, TRBD2*01	TRBD1, TRBD2	15	21	25	29	5	3	8
1	5.87E-08	TGTGCCAGTAGTGCTACAGGGCTGGTTCGGGACTATGGCTACACCTTC	CASSATGLVRDYGYTF	TRBV19*01, TRBV19*03, TRBV19*02	TRBV19	TRBJ1-2*01	TRBJ1-2	TRBD1*01	TRBD1	11	15	20	31	3	10	13
1	5.87E-08	TGTGCCAGTAGTGCCTGGGACTAGCGGGAGAGCAATGAGCAGTTCTTC	CASSAWD*RESNEQFF	TRBV19*01, TRBV19*03, TRBV19*02	TRBV19	TRBJ2-1*01	TRBJ2-1	TRBD2*02	TRBD2	11	16	29	32	4	2	6
1	5.87E-08	TGTGCCAGTAGTGCCCCATCCTCGGCGGTGGCCTACGAGCAGTACTTC	CASSAPSSAVAYEQYF	TRBV6-1*01	TRBV6-1	TRBJ2-7*01	TRBJ2-7	TRBD1*01, TRBD2*02, TRBD2*01	TRBD1, TRBD2	12	13	16	31	0	14	14
1	5.87E-08	TGTGCCAGTAGTGGTAGATCCCCGGGACTAGCAGATGAGCAGTACTTC	CASSGRSPGLADEQYF	TRBV19*01, TRBV19*03, TRBV19*02	TRBV19	TRBJ2-7*01	TRBJ2-7	TRBD2*02, TRBD2*01	TRBD2	11	23	31	36	11	4	15
1	5.87E-08	TGTGCCAGTAGTGGCCCTAGCGGGGCGAACGAAGAGACCCAGTACTTC	CASSGPSGANEETQYF	TRBV19*01, TRBV19*03, TRBV19*02	TRBV19	TRBJ2-5*01	TRBJ2-5	TRBD2*01	TRBD2	11	16	24	31	4	6	10
1	5.87E-08	TGTGCCAGTAGTGGGGACAGGGGGCCGCGCTCCTATGAGCAGTACTTC	CASSGDRGPRSYEQYF	TRBV2*01, TRBV2*02, TRBV2*03	TRBV2	TRBJ2-7*01	TRBJ2-7	TRBD1*01	TRBD1	12	13	24	29	0	4	4
1	5.87E-08	TGTGCCAGTAGTGGGACTAGCGGGGGGCCCACAGATACGCAGTATTTT	CASSGTSGGPTDTQYF	TRBV19*01, TRBV19*03, TRBV19*02	TRBV19	TRBJ2-3*01	TRBJ2-3	TRBD2*01	TRBD2	11	12	26	29	0	2	2
1	5.87E-08	TGTGCCAGTAGTGGGACTAGCGGGATAGGCACAGATACGCAGTATTTT	CASSGTSGIGTDTQYF	TRBV19*01, TRBV19*03, TRBV19*02	TRBV19	TRBJ2-3*01	TRBJ2-3	TRBD2*02	TRBD2	11	12	24	28	0	3	3
1	5.87E-08	TGTGCCAGTAGTGGACTAGCGGGGGGGCCCTACAATGAGCAGTTCTTC	CASSGLAGGPYNEQFF	TRBV19*01, TRBV19*03, TRBV19*02	TRBV19	TRBJ2-1*01	TRBJ2-1	TRBD2*01	TRBD2	11	12	26	28	0	1	1
1	5.87E-08	TGTGCCAGTAGTGATCGGGGCAGGAGTTCCGGCTGCGAGCAGTTCTTC	CASSDRGRSSGCEQFF	TRBV19*01, TRBV19*03, TRBV19*02	TRBV19	TRBJ2-1*01	TRBJ2-1	TRBD1*01, TRBD2*01	TRBD1, TRBD2	11	16	20	36	4	15	19
1	5.87E-08	TGTGCCAGTAGTGAGGGGAGTCGCCGGATTAACTATGGCTACACCTTC	CASSEGSRRINYGYTF	TRBV6-6*02, TRBV6-6*01, TRBV6-6*03	TRBV6-6	TRBJ1-2*01	TRBJ1-2	TRBD1*01, TRBD2*02	TRBD1, TRBD2	11	13	17	29	1	11	12
1	5.87E-08	TGTGCCAGTAGTGAAGTATGGGGGCTCTCTGGACACACCATATATTTT	CASSEVWGLSGHTIYF	TRBV2*01, TRBV2*03	TRBV2	TRBJ1-3*01	TRBJ1-3	TRBD1*01	TRBD1	15	19	24	26	3	1	4
1	5.87E-08	TGTGCCAGTAGTATTTTTCGGACAGGGATGGTTCAGCCCCAGCATTTT	CASSIFRTGMVQPQHF	TRBV19*01, TRBV19*02	TRBV19	TRBJ1-5*01	TRBJ1-5	TRBD1*01	TRBD1	13	19	26	32	5	5	10
1	5.87E-08	TGTGCCAGTAGTATTTCCCGACAGACAATGAACACTGAAGCTTTCTTT	CASSISRQTMNTEAFF	TRBV19*01, TRBV19*02	TRBV19	TRBJ1-1*01	TRBJ1-1	TRBD1*01, TRBD2*02	TRBD1, TRBD2	13	19	23	28	5	4	9
1	5.87E-08	TGTGCCAGTAGTATTTCGGGCCCAGGGGTCACAGATACGCAGTATTTT	CASSISGPGVTDTQYF	TRBV19*01, TRBV19*02	TRBV19	TRBJ2-3*01	TRBJ2-3	TRBD1*01	TRBD1	13	22	27	29	8	1	9
1	5.87E-08	TGTGCCAGTAGTATTCGGTTAGCGGGAGTAGGCTATGGCTACACCTTC	CASSIRLAGVGYGYTF	TRBV19*01, TRBV19*02	TRBV19	TRBJ1-2*01	TRBJ1-2	TRBD2*02	TRBD2	13	19	27	32	5	4	9
1	5.87E-08	TGTGCCAGTAGTATTGGGACCGGGACTAGCTACAACGAGCAGTACTTC	CASSIGTGTSYNEQYF	TRBV19*01, TRBV19*02	TRBV19	TRBJ2-7*01	TRBJ2-7	TRBD2*02, TRBD2*01	TRBD2	13	21	29	34	7	4	11
1	5.87E-08	TGTGCCAGTAGTATTGAGGGGCCCCCCGGTTCCTATGAGCAGTACTTC	CASSIEGPPGSYEQYF	TRBV19*01, TRBV19*02	TRBV19	TRBJ2-7*01	TRBJ2-7	TRBD2*01	TRBD2	13	21	27	30	7	2	9
1	5.87E-08	TGTGCCAGTAGTATTGAGGGACGGACCGAGAACACTGAAGCTTTCTTT	CASSIEGRTENTEAFF	TRBV19*01, TRBV19*02	TRBV19	TRBJ1-1*01	TRBJ1-1	TRBD1*01, TRBD2*02, TRBD2*01	TRBD1, TRBD2	13	17	21	29	3	7	10
1	5.87E-08	TGTGCCAGTAGTATTGAAGGGCCCCCCAGCTCCTACGAGCAGTACTTC	CASSIEGPPSSYEQYF	TRBV19*01, TRBV19*02	TRBV19	TRBJ2-7*01	TRBJ2-7	TRBD1*01, TRBD2*01	TRBD1, TRBD2	13	20	25	29	6	3	9
1	5.87E-08	TGTGCCAGTAGTATTACCCTTGAGCAAATCGGGACACCCCTCCACTTT	CASSITLEQIGTPLHF	TRBV19*01, TRBV19*02	TRBV19	TRBJ1-6*02	TRBJ1-6	TRBD2*02	TRBD2	13	29	33	34	15	0	15
1	5.87E-08	TGTGCCAGTAGTATTAGTTGGCGGAATGACAGGGAAAAACTGTTTTTT	CASSISWRNDREKLFF	TRBV19*01, TRBV19*02	TRBV19	TRBJ1-4*01	TRBJ1-4	TRBD1*01	TRBD1	13	27	32	33	13	0	13
1	5.87E-08	TGTGCCAGTAGTATTAGTTGGGCGGAATGACAGGGAAAAACTGTTTTT	CASSISWAE*QGKTVF	TRBV19*01, TRBV19*02	TRBV19	TRBJ1-4*01	TRBJ1-4	TRBD1*01	TRBD1	13	28	34	43	14	8	22
1	5.87E-08	TGTGCCAGTAGTATTAGCCCGTAAGGCTCTCCAGATACGCAGCATTTT	CASSISP*GSPDTQHF	TRBV19*01, TRBV19*02	TRBV19	TRBJ2-3*01	TRBJ2-3	TRBD1*01, TRBD2*02, TRBD2*01	TRBD1, TRBD2	13	16	19	31	2	11	13
1	5.87E-08	TGTGCCAGTAGTATTAGCCCATAAGGCTCTCCAGATTCGCTGTATTTT	CASSISP*GSPDSLYF	TRBV19*01, TRBV19*02	TRBV19	TRBJ2-3*01	TRBJ2-3	TRBD1*01, TRBD2*02, TRBD2*01	TRBD1, TRBD2	13	16	19	37	2	17	19
1	5.87E-08	TGTGCCAGTAGTATTAGACAAGGCGGTAATAATTCCCCTCTCCACTTT	CASSIRQGGNNSPLHF	TRBV19*01, TRBV19*02	TRBV19	TRBJ1-6*01	TRBJ1-6	TRBD1*01	TRBD1	13	34	38	39	20	0	20
1	5.87E-08	TGTGCCAGTAGTATCTTCGGGGGGGGCTCCTACAATGAGCGGTTCTTC	CASSIFGGGSYNERFF	TRBV19*01, TRBV19*02	TRBV19	TRBJ2-1*01	TRBJ2-1	TRBD2*01	TRBD2	13	17	24	26	3	1	4
1	5.87E-08	TGTGCCAGTAGTATCTCGACTAGCGGGACGGCGAATGAGCAGTTCTTC	CASSISTSGTANEQFF	TRBV19*01, TRBV19*02	TRBV19	TRBJ2-1*01	TRBJ2-1	TRBD2*02	TRBD2	13	17	27	33	3	5	8
1	5.87E-08	TGTGCCAGTAGTATCCTCGGGAGGGACTCCTACAATGAGCAGTTCTTC	CASSILGRDSYNEQFF	TRBV19*01, TRBV19*02	TRBV19	TRBJ2-1*01	TRBJ2-1	TRBD2*02	TRBD2	13	17	24	26	3	1	4
1	5.87E-08	TGTGCCAGTAGTATCCCATCCGGGAGGGCTACCAACGAGCAGTACTTC	CASSIPSGRATNEQYF	TRBV19*01, TRBV19*02	TRBV19	TRBJ2-7*01	TRBJ2-7	TRBD2*02	TRBD2	13	20	27	34	6	6	12
1	5.87E-08	TGTGCCAGTAGTATCCAGGCCGGAGGGGGTTACAATGAGCAGTTCTTC	CASSIQAGGGYNEQFF	TRBV19*01, TRBV19*02	TRBV19	TRBJ2-1*01	TRBJ2-1	TRBD1*01, TRBD2*02	TRBD1, TRBD2	13	23	28	30	9	1	10
1	5.87E-08	TGTGCCAGTAGTATCCAGGGATCCGCCATGAATACTGTAGCTTTCTTT	CASSIQGSAMNTVAFF	TRBV19*01, TRBV19*02	TRBV19	TRBJ1-1*01	TRBJ1-1	TRBD1*01	TRBD1	13	15	19	33	1	13	14
1	5.87E-08	TGTGCCAGTAGTATCGTACCCGGGACAGGGATCATGGAAGCTTTCTTT	CASSIVPGTGIMEAFF	TRBV19*01, TRBV19*02	TRBV19	TRBJ1-1*01	TRBJ1-1	TRBD1*01	TRBD1	13	21	29	36	7	6	13
1	5.87E-08	TGTGCCAGTAGTATCGGGACAGGGGTCTTCTCCTACGAGCAGTACTTC	CASSIGTGVFSYEQYF	TRBV19*01, TRBV19*02	TRBV19	TRBJ2-7*01	TRBJ2-7	TRBD1*01	TRBD1	13	15	24	29	1	4	5
1	5.87E-08	TGTGCCAGTAGTATCGACGGATTATGGAACACCGGGGAGCTGTTTTTT	CASSIDGLWNTGELFF	TRBV19*01, TRBV19*02	TRBV19	TRBJ2-2*01	TRBJ2-2	TRBD1*01, TRBD2*02, TRBD2*01	TRBD1, TRBD2	13	18	20	26	4	5	9
1	5.87E-08	TGTGCCAGTAGTATGGCTAGCGGGAGGTGGCAAGAGACCCAGTACTTC	CASSMASGRWQETQYF	TRBV19*01, TRBV19*02	TRBV19	TRBJ2-5*01	TRBJ2-5	TRBD2*02	TRBD2	13	16	26	30	2	3	5
1	5.87E-08	TGTGCCAGTAGTATGGGCCTTAACACTGAAGCTCAGCCCCAGCATTTT	CASSMGLNTEAQPQHF	TRBV19*01, TRBV19*02	TRBV19	TRBJ1-5*01	TRBJ1-5	TRBD1*01	TRBD1	13	14	17	32	0	14	14
1	5.87E-08	TGTGCCAGTAGTATGGGGGGGACAGGGACCACAGATACGCAGTATTTT	CASSMGGTGTTDTQYF	TRBV19*01, TRBV19*02	TRBV19	TRBJ2-3*01	TRBJ2-3	TRBD1*01	TRBD1	13	18	26	29	4	2	6
1	5.87E-08	TGTGCCAGTAGTATGGACAGGGGAGGGAGCCAAGAGACCCAGCATTTT	CASSMDRGGSQETQHF	TRBV19*01, TRBV19*02	TRBV19	TRBJ1-5*01	TRBJ1-5	TRBD1*01	TRBD1	13	14	22	37	0	14	14
1	5.87E-08	TGTGCCAGTAGTATGAGGCCCGGGCTAGCGGGCAATGAGCAGTTCTTC	CASSMRPGLAGNEQFF	TRBV19*01, TRBV19*02	TRBV19	TRBJ2-1*01	TRBJ2-1	TRBD2*02, TRBD2*01	TRBD2	13	24	31	32	10	0	10
1	5.87E-08	TGTGCCAGTAGTATGAGAGGGCAGGCGCTCCAAGAGACCCAGCATTTT	CASSMRGQALQETQHF	TRBV19*01, TRBV19*02	TRBV19	TRBJ1-5*01	TRBJ1-5	TRBD2*02	TRBD2	13	16	20	37	2	16	18
1	5.87E-08	TGTGCCAGTAGTATATTGTCAGGGGGAGATTCGACTGAAGCTTTCTTT	CASSILSGGDSTEAFF	TRBV19*01, TRBV19*02	TRBV19	TRBJ1-1*01	TRBJ1-1	TRBD1*01	TRBD1	14	19	25	33	4	7	11
1	5.87E-08	TGTGCCAGTAGTATATAAGGGGTTCACCCGGGGGAGACCCAGTACTTC	CASSI*GVHPGETQYF	TRBV19*01, TRBV19*02	TRBV19	TRBJ2-5*01	TRBJ2-5	TRBD1*01, TRBD2*01	TRBD1, TRBD2	14	17	21	33	2	11	13
1	5.87E-08	TGTGCCAGTAGTATACGATACTAGCGGGAGGGCTACGAGCAGTACTTC	CASSIRY*REGYEQYF	TRBV19*01, TRBV19*02	TRBV19	TRBJ2-7*01	TRBJ2-7	TRBD2*02	TRBD2	14	19	31	32	4	0	4
1	5.87E-08	TGTGCCAGTAGTATACAACCTAGCGGGAGGGCAGATACGCAGTATTTT	CASSIQPSGRADTQYF	TRBV19*01, TRBV19*02	TRBV19	TRBJ2-3*01	TRBJ2-3	TRBD2*02	TRBD2	14	19	30	31	4	0	4
1	5.87E-08	TGTGCCAGTAGTATACAACCCGGGACAGCGAACACTGAAGCTTTCTTT	CASSIQPGTANTEAFF	TRBV19*01, TRBV19*02	TRBV19	TRBJ1-1*01	TRBJ1-1	TRBD1*01	TRBD1	14	21	27	29	6	1	7
1	5.87E-08	TGTGCCAGTAGTATAGTTGGCGGGACAAGCACAGATACGCAGTATTTT	CASSIVGGTSTDTQYF	TRBV19*01, TRBV19*02	TRBV19	TRBJ2-3*01	TRBJ2-3	TRBD1*01, TRBD2*02	TRBD1, TRBD2	15	21	26	27	5	0	5
1	5.87E-08	TGTGCCAGTAGTATAGTAGCGGGAGGATCCGCAGCCGCGCAGTATTTT	CASSIVAGGSAAAQYF	TRBV19*01, TRBV19*02	TRBV19	TRBJ2-3*01	TRBJ2-3	TRBD2*02	TRBD2	15	16	25	37	0	11	11
1	5.87E-08	TGTGCCAGTAGTATAGTAAGCGGGAGCTCCTACAATGAGCAGTTCTTC	CASSIVSGSSYNEQFF	TRBV19*01, TRBV19*02	TRBV19	TRBJ2-1*01	TRBJ2-1	TRBD2*02	TRBD2	15	18	25	26	2	0	2
1	5.87E-08	TGTGCCAGTAGTATAGCGGGAGGGTCCTACAATTCACCCCTCCACTTT	CASSIAGGSYNSPLHF	TRBV19*01, TRBV19*02	TRBV19	TRBJ1-6*01	TRBJ1-6	TRBD2*02	TRBD2	15	16	23	24	0	0	0
1	5.87E-08	TGTGCCAGTAGTATAGCGGGAGGGCCCCTAAACTACGAGCAGTACTTC	CASSIAGGPLNYEQYF	TRBV19*01, TRBV19*02	TRBV19	TRBJ2-7*01	TRBJ2-7	TRBD2*02	TRBD2	15	16	23	32	0	8	8
1	5.87E-08	TGTGCCAGTAGTATAGCATAAGGGGTCGCCGATGCACCCCTCCACTTT	CASSIA*GVADAPLHF	TRBV19*01, TRBV19*02	TRBV19	TRBJ1-6*01	TRBJ1-6	TRBD1*01	TRBD1	15	20	24	34	4	9	13
1	5.87E-08	TGTGCCAGTAGTATAGGTACTCATACCATGTACAATGAGCAGTTCTTC	CASSIGTHTMYNEQFF	TRBV19*01, TRBV19*02	TRBV19	TRBJ2-1*01	TRBJ2-1	TRBD2*02, TRBD2*01	TRBD2	15	18	20	30	2	9	11
1	5.87E-08	TGTGCCAGTAGTATAGGGCCGGGACAGGGGGCGTATGGCTACACCTTC	CASSIGPGQGAYGYTF	TRBV19*01, TRBV19*02	TRBV19	TRBJ1-2*01	TRBJ1-2	TRBD1*01	TRBD1	15	20	31	33	4	1	5
1	5.87E-08	TGTGCCAGTAGTATAGGGGGAGGGGCGCTGAGCGGGGAGCTGTTTTTT	CASSIGGGALSGELFF	TRBV19*01, TRBV19*02	TRBV19	TRBJ2-2*01	TRBJ2-2	TRBD2*02	TRBD2	15	17	23	32	1	8	9
1	5.87E-08	TGTGCCAGTAGTATAGGACGGGGTTTGATGAACACTGAAGCTTTCTTT	CASSIGRGLMNTEAFF	TRBV19*01, TRBV19*02	TRBV19	TRBJ1-1*01	TRBJ1-1	TRBD2*01	TRBD2	15	18	22	28	2	5	7
1	5.87E-08	TGTGCCAGTAGTATAGATTGGGCAGGGGGCAATCAGCCCCAGCATTTT	CASSIDWAGGNQPQHF	TRBV19*01, TRBV19*02	TRBV19	TRBJ1-5*01	TRBJ1-5	TRBD1*01	TRBD1	16	22	27	28	5	0	5
1	5.87E-08	TGTGCCAGTAGTATAGATCCGGGGACAGGGGGTTACGAGCAGTACTTC	CASSIDPGTGGYEQYF	TRBV19*01, TRBV19*02	TRBV19	TRBJ2-7*01	TRBJ2-7	TRBD1*01	TRBD1	16	21	31	33	4	1	5
1	5.87E-08	TGTGCCAGTAGTATAGATCGGGGTAGCGGCAATCAGCCCCGGCATTTT	CASSIDRGSGNQPRHF	TRBV19*01, TRBV19*02	TRBV19	TRBJ1-5*01	TRBJ1-5	TRBD2*02, TRBD2*01	TRBD2	16	23	27	28	6	0	6
1	5.87E-08	TGTGCCAGTAGTATAGATCAGGGTAGAAGCGGCTACGAGCAGTACTTC	CASSIDQGRSGYEQYF	TRBV19*01, TRBV19*02	TRBV19	TRBJ2-7*01	TRBJ2-7	TRBD1*01, TRBD2*02, TRBD2*01	TRBD1, TRBD2	16	18	22	32	1	9	10
1	5.87E-08	TGTGCCAGTAGTATAGATATAGCGGGAGTGATAGATACGCAGTATTTT	CASSIDIAGVIDTQYF	TRBV19*01, TRBV19*02	TRBV19	TRBJ2-3*01	TRBJ2-3	TRBD2*02	TRBD2	16	19	27	32	2	4	6
1	5.87E-08	TGTGCCAGTAGTATAGACTACTCTAGAGATGCCGGGGGGCTGTTTTTT	CASSIDYSRDAGGLFF	TRBV19*01, TRBV19*02	TRBV19	TRBJ2-2*01	TRBJ2-2	TRBD2*02, TRBD2*01	TRBD2	16	22	25	31	5	5	10
1	5.87E-08	TGTGCCAGTAGTATAGAGGGGACAGGGGAGTTCTATGGCTACACCTTC	CASSIEGTGEFYGYTF	TRBV19*01, TRBV19*02	TRBV19	TRBJ1-2*01	TRBJ1-2	TRBD1*01	TRBD1	16	18	27	32	1	4	5
1	5.87E-08	TGTGCCAGTAGTATAGAGAGCAGGGGGTTCTCCTACAAGCAGCACTTC	CASSIESRGFSYKQHF	TRBV19*01, TRBV19*02	TRBV19	TRBJ2-7*01	TRBJ2-7	TRBD1*01	TRBD1	16	20	26	37	3	10	13
1	5.87E-08	TGTGCCAGTAGTATAATGCCTAGCGGGAGGGTATACGAGCAGTACTTC	CASSIMPSGRVYEQYF	TRBV19*01, TRBV19*02	TRBV19	TRBJ2-7*01	TRBJ2-7	TRBD2*02	TRBD2	14	19	30	33	4	2	6
1	5.87E-08	TGTGCCAGTAGTATAACAGGGCTAGCGGGAAGAGAGACCCAGTACTTC	CASSITGLAGRETQYF	TRBV19*01, TRBV19*02	TRBV19	TRBJ2-5*01	TRBJ2-5	TRBD2*02	TRBD2	14	21	29	32	6	2	8
1	5.87E-08	TGTGCCAGTAGTATAAATCCGAATCGCGGCGACTAGGAGCAGTACTTC	CASSINPNRGD*EQYF	TRBV19*01, TRBV19*02	TRBV19	TRBJ2-7*01	TRBJ2-7	TRBD2*02, TRBD2*01	TRBD2	14	25	28	32	10	3	13
1	5.87E-08	TGTGCCAGTAGTATAAATATGGGGTCCTCTGGAAACACCATATATTTT	CASSINMGSSGNTIYF	TRBV19*01, TRBV19*02	TRBV19	TRBJ1-3*01	TRBJ1-3	TRBD1*01, TRBD2*01	TRBD1, TRBD2	14	20	23	26	5	2	7
1	5.87E-08	TGTGCCAGTAGTACTGGAAACAGGGGGCTTCCGCAGCCCCAGCATTTT	CASSTGNRGLPQPQHF	TRBV19*01, TRBV19*03, TRBV19*02	TRBV19	TRBJ1-5*01	TRBJ1-5	TRBD1*01	TRBD1	12	19	27	33	6	5	11
1	5.87E-08	TGTGCCAGTAGTACCTCACCGGGACAGGGAAATGAAAAACTGTTTTTT	CASSTSPGQGNEKLFF	TRBV19*01, TRBV19*03, TRBV19*02	TRBV19	TRBJ1-4*01	TRBJ1-4	TRBD1*01	TRBD1	12	20	28	30	7	1	8
1	5.87E-08	TGTGCCAGTAGTACCTGGAGGGCTAGCGGGAGAATGGAGCAGTACTTC	CASSTWRASGRMEQYF	TRBV19*01, TRBV19*03, TRBV19*02	TRBV19	TRBJ2-7*01	TRBJ2-7	TRBD2*02	TRBD2	12	22	31	36	9	4	13
1	5.87E-08	TGTGCCAGTAGTACCTATCGACAGTGGATAAATGAAAATCTGTTTTTT	CASSTYRQWINENLFF	TRBV19*01, TRBV19*03, TRBV19*02	TRBV19	TRBJ1-4*01	TRBJ1-4	TRBD1*01	TRBD1	12	19	23	30	6	6	12
1	5.87E-08	TGTGCCAGTAGTACCCCACATCAGGGGTGTCTTTAGGAGCAGTACTTC	CASSTPHQGCL*EQYF	TRBV19*01, TRBV19*03, TRBV19*02	TRBV19	TRBJ2-7*01	TRBJ2-7	TRBD1*01	TRBD1	12	21	26	36	8	9	17
1	5.87E-08	TGTGCCAGTAGTACCGCCCGGGACAGGGATTAAGAGACCCAGTACTTC	CASSTARDRD*ETQYF	TRBV19*01, TRBV19*03, TRBV19*02	TRBV19	TRBJ2-5*01	TRBJ2-5	TRBD1*01	TRBD1	12	19	27	31	6	3	9
1	5.87E-08	TGTGCCAGTAGTACCGGTCGACAGTGGGTAAACGAAAAACTGTTTTTT	CASSTGRQWVNEKLFF	TRBV19*01, TRBV19*03, TRBV19*02	TRBV19	TRBJ1-4*01	TRBJ1-4	TRBD1*01	TRBD1	12	19	23	33	6	9	15
1	5.87E-08	TGTGCCAGTAGTACCGGGGTACGGGAGGGCCAGAATGAGCAGTTCTTC	CASSTGVREGQNEQFF	TRBV19*01, TRBV19*03, TRBV19*02	TRBV19	TRBJ2-1*01	TRBJ2-1	TRBD2*02	TRBD2	12	21	28	33	8	4	12
1	5.87E-08	TGTGCCAGTAGTACCGGGGGGGACAGAGACAACTATGGCTACACCTTC	CASSTGGDRDNYGYTF	TRBV19*01, TRBV19*03, TRBV19*02	TRBV19	TRBJ1-2*01	TRBJ1-2	TRBD2*01	TRBD2	12	14	21	30	1	8	9
1	5.87E-08	TGTGCCAGTAGTACCGGGGGGACCCCTAGCAATCAGCCCCAGCATTTT	CASSTGGTPSNQPQHF	TRBV19*01, TRBV19*03, TRBV19*02	TRBV19	TRBJ1-5*01	TRBJ1-5	TRBD2*01	TRBD2	12	14	20	26	1	5	6
1	5.87E-08	TGTGCCAGTAGTACCGGGGGGAGGCTTAGCAATCAGCCCCAGCATTTT	CASSTGGRLSNQPQHF	TRBV19*01, TRBV19*03, TRBV19*02	TRBV19	TRBJ1-5*01	TRBJ1-5	TRBD2*01	TRBD2	12	14	20	26	1	5	6
1	5.87E-08	TGTGCCAGTAGTACCGGGGGACAGGGAGCCTACAATGAGCAGTTCTTC	CASSTGGQGAYNEQFF	TRBV19*01, TRBV19*03, TRBV19*02	TRBV19	TRBJ2-1*01	TRBJ2-1	TRBD1*01	TRBD1	12	17	25	28	4	2	6
1	5.87E-08	TGTGCCAGTAGTACCGGGACAGGGGCCGACAATCAGCCCCAGCATTTT	CASSTGTGADNQPQHF	TRBV19*01, TRBV19*03, TRBV19*02	TRBV19	TRBJ1-5*01	TRBJ1-5	TRBD1*01	TRBD1	12	15	24	29	2	4	6
1	5.87E-08	TGTGCCAGTAGTACGGACTACTCTAGAGATACCGGGGAGCTGTTTTTT	CASSTDYSRDTGELFF	TRBV19*01, TRBV19*03, TRBV19*02	TRBV19	TRBJ2-2*01	TRBJ2-2	TRBD2*02, TRBD2*01	TRBD2	12	14	19	30	1	10	11
1	5.87E-08	TGTGCCAGTAGTACGATAGGGGGAGCGTACACCGGGGAGCTGTTTTTT	CASSTIGGAYTGELFF	TRBV19*01, TRBV19*03, TRBV19*02	TRBV19	TRBJ2-2*01	TRBJ2-2	TRBD1*01	TRBD1	12	17	22	28	4	5	9
1	5.87E-08	TGTGCCAGTAGTACGACTAGCGGGAGGGCCGCGAATGAGCAGTTCTTC	CASSTTSGRAANEQFF	TRBV19*01, TRBV19*03, TRBV19*02	TRBV19	TRBJ2-1*01	TRBJ2-1	TRBD2*02	TRBD2	12	14	27	33	1	5	6
1	5.87E-08	TGTGCCAGTAGTACGAAGGGACGCTCCTATAATTCACCCCTCCACTTT	CASSTKGRSYNSPLHF	TRBV19*01, TRBV19*03, TRBV19*02	TRBV19	TRBJ1-6*01	TRBJ1-6	TRBD1*01, TRBD2*02, TRBD2*01	TRBD1, TRBD2	12	17	21	23	4	1	5
1	5.87E-08	TGTGCCAGTAGTACAGAAACCGGGGGGGAAGCTCAGCCCCAGCATTTT	CASSTETGGEAQPQHF	TRBV19*01, TRBV19*02	TRBV19	TRBJ1-5*01	TRBJ1-5	TRBD2*01	TRBD2	16	20	27	32	3	4	7
1	5.87E-08	TGTGCCAGTAGTACAATGCGCTCCGGGACAGGTATTCCCCAGTACTTC	CASSTMRSGTGIPQYF	TRBV19*01, TRBV19*02	TRBV19	TRBJ2-7*01	TRBJ2-7	TRBD1*01	TRBD1	12	24	31	39	11	7	18
1	5.87E-08	TGTGCCAGTAGTAGGCCGACTAGCGGGAGTACCTGCGAGCAGTACTTC	CASSRPTSGSTCEQYF	TRBV19*01, TRBV19*03, TRBV19*02	TRBV19	TRBJ2-7*01	TRBJ2-7	TRBD2*02	TRBD2	12	17	28	31	4	2	6
1	5.87E-08	TGTGCCAGTAGTAGGCCGACTAGCGGGAAATCGGAGACCCAGTACTTC	CASSRPTSGKSETQYF	TRBV19*01, TRBV19*03, TRBV19*02	TRBV19	TRBJ2-5*01	TRBJ2-5	TRBD2*02	TRBD2	12	17	27	33	4	5	9
1	5.87E-08	TGTGCCAGTAGTAATTCCGGGTGGGGGGGTTCAGTTGGCTACACCTTC	CASSNSGWGGSVGYTF	TRBV19*01, TRBV19*03, TRBV19*02	TRBV19	TRBJ1-2*01	TRBJ1-2	TRBD2*01	TRBD2	12	22	28	35	9	6	15
1	5.87E-08	TGTGCCAGTAGTAACCGGGACAGGGGCGGAGGCACTGAAGCTTTCTTT	CASSNRDRGGGTEAFF	TRBV19*01, TRBV19*03, TRBV19*02	TRBV19	TRBJ1-1*01	TRBJ1-1	TRBD1*01	TRBD1	12	16	25	32	3	6	9
1	5.87E-08	TGTGCCAGTAGTAAGCCGGGACAGGTTCGGGACTATGGCTACACCTTC	CASSKPGQVRDYGYTF	TRBV19*01, TRBV19*03, TRBV19*02	TRBV19	TRBJ1-2*01	TRBJ1-2	TRBD1*01	TRBD1	12	17	24	31	4	6	10
1	5.87E-08	TGTGCCAGTAGTAAACTCTGGGCTAGACCTGACTATGGCTACACCTTC	CASSKLWARPDYGYTF	TRBV19*01, TRBV19*02	TRBV19	TRBJ1-2*01	TRBJ1-2	TRBD2*02, TRBD2*01	TRBD2	12	21	25	31	8	5	13
1	5.87E-08	TGTGCCAGTAGTAAACTAGCGGGAGGGCCCTACAATGAGCAGTTCTTC	CASSKLAGGPYNEQFF	TRBV19*01, TRBV19*02	TRBV19	TRBJ2-1*01	TRBJ2-1	TRBD2*02	TRBD2	12	14	26	28	1	1	2
1	5.87E-08	TGTGCCAGTAGTAAACCTTGGGCTAGACCTAACTATGGCTACGCCTTC	CASSKPWARPNYGYAF	TRBV19*01, TRBV19*02	TRBV19	TRBJ1-2*01	TRBJ1-2	TRBD2*02, TRBD2*01	TRBD2	12	21	25	28	8	2	10
1	5.87E-08	TGTGCCAGTAGCTTCTCGCTCCGGGTCTTGGACACTGAAGCTTTCTTT	CASSFSLRVLDTEAFF	TRBV7-2*04, TRBV7-2*01	TRBV7-2	TRBJ1-1*01	TRBJ1-1	TRBD2*02, TRBD2*01	TRBD2	13	21	24	31	7	6	13
1	5.87E-08	TGTGCCAGTAGCTTCCAGCCGGGACAGGGGAGGTATGAGCAGTACTTC	CASSFQPGQGRYEQYF	TRBV19*01, TRBV19*03, TRBV19*02	TRBV19	TRBJ2-7*01	TRBJ2-7	TRBD1*01	TRBD1	11	20	29	36	8	6	14
1	5.87E-08	TGTGCCAGTAGCTTGAATGGTTTCTTGGGCAGTCAGCCCCAGCATTTT	CASSLNGFLGSQPQHF	TRBV5-6*01	TRBV5-6	TRBJ1-5*01	TRBJ1-5			14	-1	-1	28	-1	-1	13
1	5.87E-08	TGTGCCAGTAGCTTAAGGGGCACCTCTAGCACAGATACGCAGTATTTT	CASSLRGTSSTDTQYF	TRBV7-8*01	TRBV7-8	TRBJ2-3*01	TRBJ2-3	TRBD1*01	TRBD1	14	15	19	27	0	7	7
1	5.87E-08	TGTGCCAGTAGCTCTCGCAGGGTCCTTAGCACAGATACGCAGTATTTT	CASSSRRVLSTDTQYF	TRBV7-9*01, TRBV7-9*04, TRBV7-9*02	TRBV7-9	TRBJ2-3*01	TRBJ2-3	TRBD1*01	TRBD1	14	17	21	27	2	5	7
1	5.87E-08	TGTGCCAGTAGCTCCCAGCCGGGACAGTACCAAGAGACCCAGTACTTC	CASSSQPGQYQETQYF	TRBV19*01, TRBV19*03, TRBV19*02	TRBV19	TRBJ2-5*01	TRBJ2-5	TRBD1*01	TRBD1	11	20	26	28	8	1	9
1	5.87E-08	TGTGCCAGTAGCTCCCAGCCGGGACAGCCCCTCTACGAGCAGTACTTC	CASSSQPGQPLYEQYF	TRBV7-9*03, TRBV7-9*01, TRBV7-9*04, TRBV7-9*02	TRBV7-9	TRBJ2-7*01	TRBJ2-7	TRBD1*01	TRBD1	13	20	26	32	6	5	11
1	5.87E-08	TGTGCCAGTAGCTCCCAGCCGGGACAGGGGAGGTACAAGCAGCACTTC	CASSSQPGQGRYKQHF	TRBV19*01, TRBV19*03, TRBV19*02	TRBV19	TRBJ2-7*01	TRBJ2-7	TRBD1*01	TRBD1	11	20	29	37	8	7	15
1	5.87E-08	TGTGCCAGTAGCTCCCAGCCGGGACAGGGGAGGGGCGAGCAGTACTTC	CASSSQPGQGRGEQYF	TRBV19*01, TRBV19*03, TRBV19*02	TRBV19	TRBJ2-5*01	TRBJ2-5	TRBD1*01	TRBD1	11	20	29	39	8	9	17
1	5.87E-08	TGTGCCAGTAGCTCCCAGCCGGGACAGGGGAAGTACGAGCAATACTTC	CASSSQPGQGKYEQYF	TRBV19*01, TRBV19*03, TRBV19*02	TRBV19	TRBJ2-7*01	TRBJ2-7	TRBD1*01	TRBD1	11	20	29	33	8	3	11
1	5.87E-08	TGTGCCAGTAGCTCCCAGCCGGGACAGGGAATCTACGAGCAGTACTTC	CASSSQPGQGIYEQYF	TRBV19*01, TRBV19*03, TRBV19*02	TRBV19	TRBJ2-7*01	TRBJ2-7	TRBD1*01	TRBD1	11	20	28	32	8	3	11
1	5.87E-08	TGTGCCAGTAGCCTTGTAGCGGGAATGAACACCGGGGAGCTGTTTTTT	CASSLVAGMNTGELFF	TRBV5-4*01	TRBV5-4	TRBJ2-2*01	TRBJ2-2	TRBD2*02	TRBD2	11	16	23	26	4	2	6
1	5.87E-08	TGTGCCAGTAGCCCTGGACAGGGGATAAGCACAGATACGCAGTATTTT	CASSPGQGISTDTQYF	TRBV30*05, TRBV30*01, TRBV30*04, TRBV30*02	TRBV30	TRBJ2-3*01	TRBJ2-3	TRBD1*01	TRBD1	5	15	23	27	9	3	12
1	5.87E-08	TGTGCCAGTAGCCCTAGACAGGGGTTACCCTACAATGAGCGGTTCTTC	CASSPRQGLPYNERFF	TRBV7-9*03, TRBV7-9*01, TRBV7-9*04, TRBV7-9*02	TRBV7-9	TRBJ2-1*01	TRBJ2-1	TRBD1*01	TRBD1	11	16	23	28	4	4	8
1	5.87E-08	TGTGCCAGTAGCCCCCAGCCGGGACAGGGGGGGTACGAGCAGTACTTC	CASSPQPGQGGYEQYF	TRBV19*01, TRBV19*03, TRBV19*02	TRBV19	TRBJ2-7*01	TRBJ2-7	TRBD1*01	TRBD1	11	20	30	33	8	2	10
1	5.87E-08	TGTGCCAGTAGCCCCGAGACTAGCGGGAGTTCAAATACGCAGTATTTT	CASSPETSGSSNTQYF	TRBV19*01, TRBV19*03, TRBV19*02	TRBV19	TRBJ2-3*01	TRBJ2-3	TRBD2*02	TRBD2	11	17	28	34	5	5	10
1	5.87E-08	TGTGCCAGTAGCCCCGAGACTAGCGGGAGCACAGATACGCAGTATTTT	CASSPETSGSTDTQYF	TRBV19*01, TRBV19*03, TRBV19*02	TRBV19	TRBJ2-3*01	TRBJ2-3	TRBD2*02, TRBD2*01	TRBD2	11	17	26	27	5	0	5
1	5.87E-08	TGTGCCAGTAGCCCCGAGACTAGCGGGAGGGCCGTGTTTCGGTTCTTC	CASSPETSGRAVFRFF	TRBV19*01, TRBV19*03, TRBV19*02	TRBV19	TRBJ2-1*01	TRBJ2-1	TRBD2*02	TRBD2	11	17	30	41	5	10	15
1	5.87E-08	TGTGCCAGTAGCCATCCCGGGGACAGGGGGCCCTACGAGCAGTACTTC	CASSHPGDRGPYEQYF	TRBV19*01, TRBV19*03, TRBV19*02	TRBV19	TRBJ2-7*01	TRBJ2-7	TRBD1*01	TRBD1	11	19	30	31	7	0	7
1	5.87E-08	TGTGCCAGTAGCCAGAACGGGGGAGTCATTTACAATGAGCAGTTCTTC	CASSQNGGVIYNEQFF	TRBV19*01, TRBV19*03, TRBV19*02	TRBV19	TRBJ2-1*01	TRBJ2-1	TRBD2*01	TRBD2	11	17	22	30	5	7	12
1	5.87E-08	TGTGCCAGTAGCCAATACGTCCTGACCTCCTACAATTAGCAGTTCTTC	CASSQYVLTSYN*QFF	TRBV12-4*01, TRBV12-3*01	TRBV12-4, TRBV12-3	TRBJ2-1*01	TRBJ2-1	TRBD1*01, TRBD2*02, TRBD2*01	TRBD1, TRBD2	7	20	23	26	12	2	14
1	5.87E-08	TGTGCCAGTAGCCAAGACCAGATAGGGACGAACACTGAAGCTTTCTTT	CASSQDQIGTNTEAFF	TRBV27*01	TRBV27	TRBJ1-1*01	TRBJ1-1	TRBD1*01, TRBD2*02, TRBD2*01	TRBD1, TRBD2	7	24	28	29	16	0	16
1	5.87E-08	TGTGCCAGTAGCGTAGCCTATCGGGCAACCAATGAAAAACTGTTTTTT	CASSVAYRATNEKLFF	TRBV9*02, TRBV9*01	TRBV9	TRBJ1-4*01	TRBJ1-4	TRBD2*02, TRBD2*01	TRBD2	15	21	24	25	5	0	5
1	5.87E-08	TGTGCCAGTAGCGTAGAGACAGGGGTTTACACGGAGACCCAGTACTTC	CASSVETGVYTETQYF	TRBV9*02, TRBV9*01	TRBV9	TRBJ2-5*01	TRBJ2-5	TRBD1*01	TRBD1	15	17	24	33	1	8	9
1	5.87E-08	TGTGCCAGTAGCGGGGTAGGACAGGGGGCCCCCTACGAGCAGTACTTC	CASSGVGQGAPYEQYF	TRBV19*01, TRBV19*03, TRBV19*02	TRBV19	TRBJ2-7*01	TRBJ2-7	TRBD1*01	TRBD1	11	18	28	31	6	2	8
1	5.87E-08	TGTGCCAGTAGCATTTTGGGACAGTCCTACAATCAACCCCAGCATTTT	CASSILGQSYNQPQHF	TRBV19*01, TRBV19*03, TRBV19*02	TRBV19	TRBJ1-5*01	TRBJ1-5	TRBD1*01	TRBD1	11	17	23	29	5	5	10
1	5.87E-08	TGTGCCAGTAGCACGATAAGGGGAGTGAACACCGGGGAGCTGTTTTTT	CASSTIRGVNTGELFF	TRBV19*01, TRBV19*03, TRBV19*02	TRBV19	TRBJ2-2*01	TRBJ2-2	TRBD1*01, TRBD2*02	TRBD1, TRBD2	11	18	22	26	6	3	9
1	5.87E-08	TGTGCCAGTAGCAGTGCAGGGGGCACTGAAGCTCAGCCCCAGCATTTT	CASSSAGGTEAQPQHF	TRBV19*01, TRBV19*03, TRBV19*02	TRBV19	TRBJ1-5*01	TRBJ1-5	TRBD1*01	TRBD1	11	16	23	32	4	8	12
1	5.87E-08	TGTGCCAGTAGCAACAACAGGGGGATCGGTAAAAACATTCAGTACTTC	CASSNNRGIGKNIQYF	TRBV19*01, TRBV19*03, TRBV19*02	TRBV19	TRBJ2-4*01	TRBJ2-4	TRBD1*01	TRBD1	11	16	23	30	4	6	10
1	5.87E-08	TGTGCCAGTAGGCCTCCGGGACTCCACTCTGGAAACACCATATATTTT	CASRPPGLHSGNTIYF	TRBV12-4*01, TRBV12-3*01	TRBV12-4, TRBV12-3	TRBJ1-3*01	TRBJ1-3	TRBD2*02, TRBD2*01	TRBD2	7	17	22	26	9	3	12
1	5.87E-08	TGTGCCAGTAGGCGCAGTGCCTGGATGGAGGGACCACCCCTCCACTTT	CASRRSAWMEGPPLHF	TRBV19*01, TRBV19*03, TRBV19*02	TRBV19	TRBJ1-6*01	TRBJ1-6	TRBD2*02	TRBD2	10	26	31	34	15	2	17
1	5.87E-08	TGTGCCAGTAGGGTATCCGGGACAGGGGTTGACTGTGGCTACACCTTC	CASRVSGTGVDCGYTF	TRBV19*01, TRBV19*03, TRBV19*02	TRBV19	TRBJ1-2*01	TRBJ1-2	TRBD1*01	TRBD1	10	18	27	31	7	3	10
1	5.87E-08	TGTGCCAGTAGGGTATCCGAGACAGGGGTTAACTATGGTTACACCTTC	CASRVSETGVNYGYTF	TRBV19*01, TRBV19*03, TRBV19*02	TRBV19	TRBJ1-2*01	TRBJ1-2	TRBD1*01	TRBD1	10	20	27	29	9	1	10
1	5.87E-08	TGTGCCAGTAGGGAGTCCGCGGGACAGAGAGTATACGAGCAGTACTTC	CASRESAGQRVYEQYF	TRBV19*01, TRBV19*03, TRBV19*02	TRBV19	TRBJ2-7*01	TRBJ2-7	TRBD1*01	TRBD1	10	20	26	33	9	6	15
1	5.87E-08	TGTGCCAGTAGGATTACTAGCGGGAGTGGTACCTACGAGCAGTACTTC	CASRITSGSGTYEQYF	TRBV19*01, TRBV19*03, TRBV19*02	TRBV19	TRBJ2-7*01	TRBJ2-7	TRBD2*02	TRBD2	10	15	25	31	4	5	9
1	5.87E-08	TGTGCCAGTAGGACTGAGGCGGGAGGGCCCCACAACGAGCAGTTCTTC	CASRTEAGGPHNEQFF	TRBV19*01, TRBV19*03, TRBV19*02	TRBV19	TRBJ2-1*01	TRBJ2-1	TRBD2*02	TRBD2	10	18	26	31	7	4	11
1	5.87E-08	TGTGCCAGTAGATGGGGACAGGGGGCGCGAAATCGACCCCAGCATTTT	CASRWGQGARNRPQHF	TRBV19*01, TRBV19*03, TRBV19*02	TRBV19	TRBJ1-5*01	TRBJ1-5	TRBD1*01	TRBD1	10	14	25	36	3	10	13
1	5.87E-08	TGTGCCAGTAGACCCGGACAGGGGGGCTATGGCTACACCATATATTTT	CASRPGQGGYGYTIYF	TRBV19*01, TRBV19*03, TRBV19*02	TRBV19	TRBJ1-3*01	TRBJ1-3	TRBD1*01	TRBD1	10	15	24	34	4	9	13
1	5.87E-08	TGTGCCAGTAGAAGGGCCTCTCTCGGAGGCAATCAGCCCCAGCATTTT	CASRRASLGGNQPQHF	TRBV19*01, TRBV19*03, TRBV19*02	TRBV19	TRBJ1-5*01	TRBJ1-5	TRBD1*01, TRBD2*02	TRBD1, TRBD2	10	12	15	28	1	12	13
1	5.87E-08	TGTGCCAGTAGAAGAGGACAGGACCTTTCTAACTATGGCTACACCTTC	CASRRGQDLSNYGYTF	TRBV5-6*01	TRBV5-6	TRBJ1-2*01	TRBJ1-2	TRBD1*01	TRBD1	7	15	21	28	7	6	13
1	5.87E-08	TGTGCCAGTAATCCCGAGGGGGGGGGCTCTACCTACGAGCAGTACTTC	CASNPEGGGSTYEQYF	TRBV19*01, TRBV19*03, TRBV19*02	TRBV19	TRBJ2-7*01	TRBJ2-7	TRBD2*01	TRBD2	9	19	25	31	9	5	14
1	5.87E-08	TGTGCCAGTAATGTCTTGCCCGGGACACTGAAGAAAAAACTGTTTTTT	CASNVLPGTLKKKLFF	TRBV19*01, TRBV19*02	TRBV19	TRBJ1-4*01	TRBJ1-4	TRBD1*01	TRBD1	9	21	26	34	11	7	18
1	5.87E-08	TGTGCCAGTAAGTCCCAGGGGGGCACTGAAGCTCAGCCCCAGCATTTT	CASKSQGGTEAQPQHF	TRBV19*01, TRBV19*03, TRBV19*02	TRBV19	TRBJ1-5*01	TRBJ1-5	TRBD1*01	TRBD1	9	15	21	32	5	10	15
1	5.87E-08	TGTGCCAGTAAACGCTTTTCGGGAGATGAGGCAGATACGCAGTACTTC	CASKRFSGDEADTQYF	TRBV19*01, TRBV19*03, TRBV19*02	TRBV19	TRBJ2-4*01	TRBJ2-4	TRBD2*02	TRBD2	9	19	24	39	9	14	23
1	5.87E-08	TGTGCCAGTAAACGCTCTTCGGGAGGTGAGGCAGATACGCAGTATTTT	CASKRSSGGEADTQYF	TRBV19*01, TRBV19*03, TRBV19*02	TRBV19	TRBJ2-3*01	TRBJ2-3	TRBD2*02	TRBD2	9	19	25	31	9	5	14
1	5.87E-08	TGTGCCAGCTTCGGGTACGAGACAGGAAACCAAGAGACCCAGTACTTC	CASFGYETGNQETQYF	TRBV6-4*02, TRBV6-4*01	TRBV6-4	TRBJ2-5*01	TRBJ2-5	TRBD1*01	TRBD1	8	20	25	28	11	2	13
1	5.87E-08	TGTGCCAGCTTCAGGACGTCAGGGGGCGCGTGCTGTGGCTACACCTTC	CASFRTSGGACCGYTF	TRBV2*01, TRBV2*02, TRBV2*03	TRBV2	TRBJ1-2*01	TRBJ1-2	TRBD1*01	TRBD1	8	19	26	35	10	8	18
1	5.87E-08	TGTGCCAGCTTGGCCGCCCGCTCCCATTATAATTCACCCCTCCACTTT	CASLAARSHYNSPLHF	TRBV6-4*02, TRBV6-4*01	TRBV6-4	TRBJ1-6*01	TRBJ1-6	TRBD2*02, TRBD2*01	TRBD2	8	16	21	27	7	5	12
1	5.87E-08	TGTGCCAGCTTGGGACTAGCGGGAGTTAGTTACAATGAGCAGTTCTTC	CASLGLAGVSYNEQFF	TRBV2*01, TRBV2*02, TRBV2*03	TRBV2	TRBJ2-1*01	TRBJ2-1	TRBD2*02	TRBD2	8	11	24	30	2	5	7
1	5.87E-08	TGTGCCAGCTTAAAGACTAGCGGGAGGGCCCTCGATACGCAGTATTTT	CASLKTSGRALDTQYF	TRBV2*01, TRBV2*02, TRBV2*03	TRBV2	TRBJ2-3*01	TRBJ2-3	TRBD2*02	TRBD2	8	14	27	33	5	5	10
1	5.87E-08	TGTGCCAGCTCTCCAGCGGGAGGCCTAGTTGCCAATGAGCAGTTCTTC	CASSPAGGLVANEQFF	TRBV3-1*01	TRBV3-1	TRBJ2-1*01	TRBJ2-1	TRBD2*02	TRBD2	8	14	22	32	5	9	14
1	5.87E-08	TGTGCCAGCTCTCCAGGGCAACAGGACAGGGGAGAAAAACTGTTTTTT	CASSPGQQDRGEKLFF	TRBV18*01	TRBV18	TRBJ1-4*01	TRBJ1-4	TRBD1*01	TRBD1	14	23	31	33	8	1	9
1	5.87E-08	TGTGCCAGCTCCTCGACCGCCCGGGCCAACACCGGGGAGCTGTTTTTT	CASSSTARANTGELFF	TRBV11-2*03	TRBV11-2	TRBJ2-2*01	TRBJ2-2	TRBD1*01, TRBD2*02, TRBD2*01	TRBD1, TRBD2	8	22	25	27	13	1	14
1	5.87E-08	TGTGCCAGCTCCCCACTAGCGGGAGGGACTAATGAGGAGCAGTTCTTC	CASSPLAGGTNEEQFF	TRBV18*01	TRBV18	TRBJ2-1*01	TRBJ2-1	TRBD2*02	TRBD2	15	16	26	36	0	9	9
1	5.87E-08	TGTGCCAGCTCCAGAGAGCTTGCCCCCTCCACAGATACGCAGTATTTT	CASSRELAPSTDTQYF	TRBV6-1*01	TRBV6-1	TRBJ2-3*01	TRBJ2-3	TRBD1*01	TRBD1	8	21	27	29	12	1	13
1	5.87E-08	TGTGCCAGCTCCAACGAGGAGACAGGGGGGAATCAGCCCCAGCATTTT	CASSNEETGGNQPQHF	TRBV2*01, TRBV2*02, TRBV2*03	TRBV2	TRBJ1-5*01	TRBJ1-5	TRBD1*01	TRBD1	8	20	28	30	11	1	12
1	5.87E-08	TGTGCCAGCTCGCCACTAGCGGGAGTCGGCGGAGATACGCAGTATTTT	CASSPLAGVGGDTQYF	TRBV2*01, TRBV2*02, TRBV2*03	TRBV2	TRBJ2-3*01	TRBJ2-3	TRBD2*02	TRBD2	8	14	24	32	5	7	12
1	5.87E-08	TGTGCCAGCTCGGACCCCCGGGAGGGCCTAACGGAGACCCAGTACTTC	CASSDPREGLTETQYF	TRBV2*01, TRBV2*02, TRBV2*03	TRBV2	TRBJ2-5*01	TRBJ2-5	TRBD2*02	TRBD2	8	18	25	33	9	7	16
1	5.87E-08	TGTGCCAGCTCACCCACCCGGGCGGGGAACACCGGGGAGCTGTTTTTT	CASSPTRAGNTGELFF	TRBV18*01	TRBV18	TRBJ2-2*01	TRBJ2-2	TRBD2*02, TRBD2*01	TRBD2	13	21	25	26	7	0	7
1	5.87E-08	TGTGCCAGCTCACCCACAGGGGGCGAGGCTAATGAAAAACTGTTTTTT	CASSPTGGEANEKLFF	TRBV14*01, TRBV14*02	TRBV14	TRBJ1-4*01	TRBJ1-4	TRBD1*01	TRBD1	8	15	23	28	6	4	10
1	5.87E-08	TGTGCCAGCTCACCGCCTAGGACTAGCGGGTTCTACGAGCAGTACTTC	CASSPPRTSGFYEQYF	TRBV25-1*01	TRBV25-1	TRBJ2-7*01	TRBJ2-7	TRBD2*02, TRBD2*01	TRBD2	8	19	29	32	10	2	12
1	5.87E-08	TGTGCCAGCTCACCATTCGGTCCGGGGGGGAACACTGAAGCTTTCTTT	CASSPFGPGGNTEAFF	TRBV3-1*01	TRBV3-1	TRBJ1-1*01	TRBJ1-1	TRBD2*01	TRBD2	8	22	28	29	13	0	13
1	5.87E-08	TGTGCCAGCTCACCACTAGCGGGAGGCCTCCAAGAGACCCAGTACTTC	CASSPLAGGLQETQYF	TRBV18*01	TRBV18	TRBJ2-5*01	TRBJ2-5	TRBD2*02	TRBD2	15	16	25	29	0	3	3
1	5.87E-08	TGTGCCAGCTCACGGACTAGCGGGAGGGAATACAATGAGCAGTTCTTC	CASSRTSGREYNEQFF	TRBV25-1*01	TRBV25-1	TRBJ2-1*01	TRBJ2-1	TRBD2*02	TRBD2	8	13	27	30	4	2	6
1	5.87E-08	TGTGCCAGCTCAACACCGGGACAGCCAACTAACTATGGCTACACCTTC	CASSTPGQPTNYGYTF	TRBV14*01, TRBV14*02	TRBV14	TRBJ1-2*01	TRBJ1-2	TRBD1*01	TRBD1	8	17	23	28	8	4	12
1	5.87E-08	TGTGCCAGCTGTCTCCGGGGGGTAGCGGGAGCCGGGGAGCTGTTTTTT	CASCLRGVAGAGELFF	TRBV13*02, TRBV13*01	TRBV13	TRBJ2-2*01	TRBJ2-2	TRBD2*02	TRBD2	8	22	30	31	13	0	13
1	5.87E-08	TGTGCCAGCTGTGAATCCGCCGGGACGAGCGGGGAGACCCAGTACTTC	CASCESAGTSGETQYF	TRBV25-1*01	TRBV25-1	TRBJ2-5*01	TRBJ2-5	TRBD2*02, TRBD2*01	TRBD2	15	27	32	33	11	0	11
1	5.87E-08	TGTGCCAGCTGTGAAGCGGAGGGGGGAGGCACAGATACGCAGTATTTT	CASCEAEGGGTDTQYF	TRBV6-1*01	TRBV6-1	TRBJ2-3*01	TRBJ2-3	TRBD1*01, TRBD2*02, TRBD2*01	TRBD1, TRBD2	16	19	24	28	2	3	5
1	5.87E-08	TGTGCCAGCTGTGAAGATTCTAGCGGGAGTTCCGATGAGCAGTTCTTC	CASCEDSSGSSDEQFF	TRBV25-1*01	TRBV25-1	TRBJ2-1*01	TRBJ2-1	TRBD2*02	TRBD2	14	19	28	34	4	5	9
1	5.87E-08	TGTGCCAGCTGTAGATCTAGCGGAGCATCCTACAATGAGCAGTTCTTC	CASCRSSGASYNEQFF	TRBV25-1*01	TRBV25-1	TRBJ2-1*01	TRBJ2-1	TRBD2*02, TRBD2*01	TRBD2	8	16	22	27	7	4	11
1	5.87E-08	TGTGCCAGCTGCTTAGAAACGGCCTACTCTGGAAACACCATATATTTT	CASCLETAYSGNTIYF	TRBV11-2*01	TRBV11-2	TRBJ1-3*01	TRBJ1-3	TRBD1*01, TRBD2*02, TRBD2*01	TRBD1, TRBD2	16	20	22	26	3	3	6
1	5.87E-08	TGTGCCAGCTGCTAAGGGACTAGCGGCTACTGAGCCGAGCAGTACTTC	CASC*GTSGY*AEQYF	TRBV12-4*01, TRBV12-3*01	TRBV12-4, TRBV12-3	TRBJ2-7*01	TRBJ2-7	TRBD2*02, TRBD2*01	TRBD2	8	15	25	35	6	9	15
1	5.87E-08	TGTGCCAGCTGGCGAACCTCAGGGGTCGCCGATGCACCCCTCCACTTT	CASWRTSGVADAPLHF	TRBV5-6*01	TRBV5-6	TRBJ1-6*01	TRBJ1-6	TRBD1*01	TRBD1	8	19	24	34	10	9	19
1	5.87E-08	TGTGCCAGCCTTTCCCCCAGGACAAACACCAAAGACATTCAGTACTTC	CASLSPRTNTKDIQYF	TRBV6-5*01	TRBV6-5	TRBJ2-4*01	TRBJ2-4	TRBD1*01, TRBD2*01	TRBD1, TRBD2	8	19	23	28	10	4	14
1	5.87E-08	TGTGCCAGCCTTTACCTTAGAACTAACTATGGCTACGAGCAGTACTTC	CASLYLRTNYGYEQYF	TRBV5-8*01, TRBV5-8*02	TRBV5-8	TRBJ2-7*01	TRBJ2-7	TRBD2*02, TRBD2*01	TRBD2	8	25	28	32	16	3	19
1	5.87E-08	TGTGCCAGCCTCCTAAGGACAGGTAGTGGCAATCAGCCCCAGCATTTT	CASLLRTGSGNQPQHF	TRBV19*01, TRBV19*03, TRBV19*02	TRBV19	TRBJ1-5*01	TRBJ1-5	TRBD1*01	TRBD1	7	16	22	28	8	5	13
1	5.87E-08	TGTGCCAGCCTAGCCAGACTTTCGGGCTTTCCAGATACGCAGTACTTC	CASLARLSGFPDTQYF	TRBV2*01, TRBV2*02, TRBV2*03	TRBV2	TRBJ2-7*01	TRBJ2-7	TRBD2*02, TRBD2*01	TRBD2	8	9	13	38	0	24	24
1	5.87E-08	TGTGCCAGCCTAGCCAGACTTTCAGGCCTTCCAGATACGCAGTATTTT	CASLARLSGLPDTQYF	TRBV2*01, TRBV2*02, TRBV2*03	TRBV2	TRBJ2-3*01	TRBJ2-3	TRBD2*02, TRBD2*01	TRBD2	8	9	13	31	0	17	17
1	5.87E-08	TGTGCCAGCCCTACCAGGACTAGCGGGAGGGGCGATGAGCAGTTCTTC	CASPTRTSGRGDEQFF	TRBV25-1*01	TRBV25-1	TRBJ2-1*01	TRBJ2-1	TRBD2*02	TRBD2	8	16	30	34	7	3	10
1	5.87E-08	TGTGCCAGCCCCCCACCCGGGACAGAAAACCATTCACCCCTCCACTTT	CASPPPGTENHSPLHF	TRBV28*01	TRBV28	TRBJ1-6*01	TRBJ1-6	TRBD1*01	TRBD1	8	18	24	31	9	6	15
1	5.87E-08	TGTGCCAGCCCGAGGACTAGCGGGAGCGTCACCGGGGAGCTGTTTTTT	CASPRTSGSVTGELFF	TRBV6-1*01	TRBV6-1	TRBJ2-2*01	TRBJ2-2	TRBD2*02	TRBD2	8	13	25	29	4	3	7
1	5.87E-08	TGTGCCAGCCGTGAAGCGGGGGGCAGCGGCCCGGATACGCAGTATTTT	CASREAGGSGPDTQYF	TRBV25-1*01	TRBV25-1	TRBJ2-3*01	TRBJ2-3	TRBD2*01	TRBD2	14	15	22	33	0	10	10
1	5.87E-08	TGTGCCAGCCGTGAAGGCGGCAGGCGGCCGATCCCCGAAGCTTTCTTT	CASREGGRRPIPEAFF	TRBV25-1*01	TRBV25-1	TRBJ1-1*01	TRBJ1-1	TRBD1*01, TRBD2*02, TRBD2*01	TRBD1, TRBD2	14	20	23	36	5	12	17
1	5.87E-08	TGTGCCAGCCGTGAAAGGACTAGCGGCAGTAGGTACGAGCAGTACTTC	CASRERTSGSRYEQYF	TRBV25-1*01	TRBV25-1	TRBJ2-7*01	TRBJ2-7	TRBD2*02, TRBD2*01	TRBD2	14	16	25	33	1	7	8
1	5.87E-08	TGTGCCAGCCGCTGGGGGGGGGACAGGGCTGGAAACACCATATATTTT	CASRWGGDRAGNTIYF	TRBV2*01, TRBV2*02, TRBV2*03	TRBV2	TRBJ1-3*01	TRBJ1-3	TRBD1*01	TRBD1	8	19	27	28	10	0	10
1	5.87E-08	TGTGCCAGCCGCCCACAAGAAGCGGAGCTGGGCGGGGAGCTGTTTTTT	CASRPQEAELGGELFF	TRBV4-2*01	TRBV4-2	TRBJ2-2*01	TRBJ2-2	TRBD2*02, TRBD2*01	TRBD2	12	20	24	32	7	7	14
1	5.87E-08	TGTGCCAGCCGCGAAGCGGGGGGCAGGGGCCCGGATACGCAGCATTTT	CASREAGGRGPDTQHF	TRBV25-1*01	TRBV25-1	TRBJ2-3*01	TRBJ2-3	TRBD2*01	TRBD2	8	14	22	33	5	10	15
1	5.87E-08	TGTGCCAGCCGCAGGGAGGGACAGGGGGGCAATTCACCCCTCCACTTT	CASRREGQGGNSPLHF	TRBV11-2*03	TRBV11-2	TRBJ1-6*01	TRBJ1-6	TRBD1*01	TRBD1	8	17	27	30	8	2	10
1	5.87E-08	TGTGCCAGCCGGGCCAATACGACAGCGGGCACAGATACGCAGTATTTT	CASRANTTAGTDTQYF	TRBV7-2*04, TRBV7-2*01	TRBV7-2	TRBJ2-3*01	TRBJ2-3	TRBD1*01, TRBD2*02, TRBD2*01	TRBD1, TRBD2	8	20	24	28	11	3	14
1	5.87E-08	TGTGCCAGCCGACAGGGCATGGGGGGCCGTAATGAAAAACTGTTTTTT	CASRQGMGGRNEKLFF	TRBV6-7*01	TRBV6-7	TRBJ1-4*01	TRBJ1-4	TRBD1*01	TRBD1	8	10	16	29	1	12	13
1	5.87E-08	TGTGCCAGCCGAGAGGGTACTAGCGGGAGGTTCTACGTGCAGTACTTC	CASREGTSGRFYVQYF	TRBV7-9*03, TRBV7-9*01, TRBV7-9*04, TRBV7-9*02	TRBV7-9	TRBJ2-7*01	TRBJ2-7	TRBD2*02	TRBD2	8	18	29	32	9	2	11
1	5.87E-08	TGTGCCAGCCGAAAGGGTACTAGCGGTTACTCCTACGAGCAGTACTTC	CASRKGTSGYSYEQYF	TRBV7-9*03, TRBV7-9*01, TRBV7-9*04, TRBV7-9*02	TRBV7-9	TRBJ2-7*01	TRBJ2-7	TRBD2*02, TRBD2*01	TRBD2	8	18	25	29	9	3	12
1	5.87E-08	TGTGCCAGCCGAAAGGGTACTAGCGGGAGGTTCTACGTGCAGCACTTC	CASRKGTSGRFYVQHF	TRBV7-9*03, TRBV7-9*01, TRBV7-9*04, TRBV7-9*02	TRBV7-9	TRBJ2-7*01	TRBJ2-7	TRBD2*02	TRBD2	8	18	29	38	9	8	17
1	5.87E-08	TGTGCCAGCCGAAAGGGTACTAGCGGGAGGTTCCACGTGCAGTACTTC	CASRKGTSGRFHVQYF	TRBV7-9*03, TRBV7-9*01, TRBV7-9*04, TRBV7-9*02, TRBV7-9*05, TRBV7-9*06	TRBV7-9	TRBJ2-7*01	TRBJ2-7	TRBD2*02	TRBD2	8	18	29	34	9	4	13
1	5.87E-08	TGTGCCAGCCACTCGGGACAGGGGCTCCTGAACACTGAAGCTTTTTTT	CASHSGQGLLNTEAFF	TRBV25-1*01	TRBV25-1	TRBJ2-2*01	TRBJ2-2	TRBD1*01	TRBD1	8	14	23	42	5	18	23
1	5.87E-08	TGTGCCAGCCAGCCGGGACAGGGGCTCCTGAACACTGAAGCCTTCTTT	CASQPGQGLLNTEAFF	TRBV25-1*01	TRBV25-1	TRBJ1-1*01	TRBJ1-1	TRBD1*01	TRBD1	8	14	23	28	5	4	9
1	5.87E-08	TGTGCCAGCCAGCAGGTGCGGATGGCGGCTAATGAAAAACTGTTTTTT	CASQQVRMAANEKLFF	TRBV6-1*01	TRBV6-1	TRBJ1-4*01	TRBJ1-4	TRBD1*01, TRBD2*02, TRBD2*01	TRBD1, TRBD2	8	12	15	28	3	12	15
1	5.87E-08	TGTGCCAGCCAGGCCGCCCGCACTCTCTACTACTACGAGCAGTACTTC	CASQAARTLYYYEQYF	TRBV6-5*01	TRBV6-5	TRBJ2-7*01	TRBJ2-7	TRBD2*02, TRBD2*01	TRBD2	8	16	20	32	7	11	18
1	5.87E-08	TGTGCCAGCCAAAACGGACTTGCGGGAGTAGGGAATGAGCAGTTCTTC	CASQNGLAGVGNEQFF	TRBV2*01, TRBV2*02, TRBV2*03	TRBV2	TRBJ2-1*01	TRBJ2-1	TRBD2*02	TRBD2	8	21	27	33	12	5	17
1	5.87E-08	TGTGCCAGCGTTGATCCCTTCGGGAGTGGCACCGGGGAGCTGTTTTTT	CASVDPFGSGTGELFF	TRBV25-1*01	TRBV25-1	TRBJ2-2*01	TRBJ2-2	TRBD2*02	TRBD2	8	20	25	29	11	3	14
1	5.87E-08	TGTGCCAGCGCTACCCCCGGGACGGCCTTGCCCAATGAGCAGTTCTTC	CASATPGTALPNEQFF	TRBV5-5*01, TRBV5-5*02, TRBV5-5*03	TRBV5-5	TRBJ2-1*01	TRBJ2-1	TRBD2*01	TRBD2	8	13	18	32	4	13	17
1	5.87E-08	TGTGCCAGCGCCTCGGGAGGTGCAACTAGCACAGATACGCAGTATTTT	CASASGGATSTDTQYF	TRBV27*01	TRBV27	TRBJ2-3*01	TRBJ2-3	TRBD2*02	TRBD2	8	13	19	27	4	7	11
1	5.87E-08	TGTGCCAGCGCCTCGACTGCCCGGGCCAACAGCGGGGAGCTGTTTTTT	CASASTARANSGELFF	TRBV11-2*03	TRBV11-2	TRBJ2-2*01	TRBJ2-2	TRBD1*01, TRBD2*02, TRBD2*01	TRBD1, TRBD2	8	22	25	27	13	1	14
1	5.87E-08	TGTGCCAGCGGTTTGTATGTTCCCGGCTCTGGGAACACCATATATTTT	CASGLYVPGSGNTIYF	TRBV12-4*01, TRBV12-3*01	TRBV12-4, TRBV12-3	TRBJ1-3*01	TRBJ1-3	TRBD2*02	TRBD2	13	20	24	26	6	1	7
1	5.87E-08	TGTGCCAGCGGTTTGGAGAGGACTAGATGTACCGGGGAGCTGTTTTTT	CASGLERTRCTGELFF	TRBV12-4*01, TRBV12-3*01	TRBV12-4, TRBV12-3	TRBJ2-2*01	TRBJ2-2	TRBD2*02, TRBD2*01	TRBD2	13	19	25	30	5	4	9
1	5.87E-08	TGTGCCAGCGGTTACTCGCCTAGCGCCATCACAGATACGCTGTATTTT	CASGYSPSAITDTLYF	TRBV6-5*01	TRBV6-5	TRBJ2-3*01	TRBJ2-3	TRBD2*02, TRBD2*01	TRBD2	16	19	24	29	2	4	6
1	5.87E-08	TGTGCCAGCGGTTACCAGACTAGCGGGAGACCCGGGGAGCTGTTTTTT	CASGYQTSGRPGELFF	TRBV6-5*01, TRBV6-6*01	TRBV6-6, TRBV6-5	TRBJ2-2*01	TRBJ2-2	TRBD2*02	TRBD2	14	17	28	31	2	2	4
1	5.87E-08	TGTGCCAGCGGTCTAGAATCTCGGGTAACATTCGCTGAAGCTTTCTTT	CASGLESRVTFAEAFF	TRBV7-2*04, TRBV7-2*01, TRBV7-2*02	TRBV7-2	TRBJ1-1*01	TRBJ1-1	TRBD2*02, TRBD2*01	TRBD2	8	21	24	34	12	9	21
1	5.87E-08	TGTGCCAGCGGTGCTGGTAGCGGGAGGCTCTCCTACGAGTAGTACTTC	CASGAGSGRLSYE*YF	TRBV28*01	TRBV28	TRBJ2-7*01	TRBJ2-7	TRBD2*02	TRBD2	8	17	26	29	8	2	10
1	5.87E-08	TGTGCCAGCGGTGATCACGGGGGTCCTTAGGCAGATACGCAGTATTTT	CASGDHGGP*ADTQYF	TRBV25-1*01	TRBV25-1	TRBJ2-3*01	TRBJ2-3	TRBD2*01	TRBD2	13	17	22	31	3	8	11
1	5.87E-08	TGTGCCAGCGGTGACCAAGGCAGGGGTTCTTTCAATGAGCAGTTCTTC	CASGDQGRGSFNEQFF	TRBV6-4*02, TRBV6-4*01	TRBV6-4	TRBJ2-1*01	TRBJ2-1	TRBD1*01	TRBD1	14	20	25	32	5	6	11
1	5.87E-08	TGTGCCAGCGGTGACGGGCTAGCGGGAGGTGCAGATACACAGTATTTT	CASGDGLAGGADTQYF	TRBV6-4*02, TRBV6-4*01	TRBV6-4	TRBJ2-3*01	TRBJ2-3	TRBD2*02	TRBD2	14	18	28	31	3	2	5
1	5.87E-08	TGTGCCAGCGGTGAGGAGCGGGGGACCGTCCTTTACGAGCAGTACTTC	CASGEERGTVLYEQYF	TRBV25-1*01	TRBV25-1	TRBJ2-7*01	TRBJ2-7	TRBD2*01	TRBD2	13	16	23	33	2	9	11
1	5.87E-08	TGTGCCAGCGGTGAATGGGCGAGGGAGGTGGTGACTGAAGCCTTCTTT	CASGEWAREVVTEAFF	TRBV2*01, TRBV2*03	TRBV2	TRBJ1-1*01	TRBJ1-1	TRBD2*02	TRBD2	14	22	27	33	7	5	12
1	5.87E-08	TGTGCCAGCGGTGAAACCAGGGGTTTAGGCAATCAGCCCCTGCATTTT	CASGETRGLGNQPLHF	TRBV6-6*04	TRBV6-6	TRBJ1-5*01	TRBJ1-5	TRBD1*01	TRBD1	8	17	22	28	8	5	13
1	5.87E-08	TGTGCCAGCGGTGAAAGGAACAGGGGGTCTGGAAACACCATATATTTT	CASGERNRGSGNTIYF	TRBV2*01, TRBV2*03	TRBV2	TRBJ1-3*01	TRBJ1-3	TRBD1*01	TRBD1	14	19	26	27	4	0	4
1	5.87E-08	TGTGCCAGCGGTAAATCGACAGAGTCTGGTCGCGATCCCCTCCACTTT	CASGKSTESGRDPLHF	TRBV6-5*01	TRBV6-5	TRBJ1-6*01	TRBJ1-6	TRBD1*01	TRBD1	8	17	21	36	8	14	22
1	5.87E-08	TGTGCCAGCGGCTTCCAAGGGGCGTGGGCTAATGAATAACTGTTTTTT	CASGFQGAWANE*LFF	TRBV5-6*01	TRBV5-6	TRBJ1-4*01	TRBJ1-4	TRBD1*01	TRBD1	13	17	21	28	3	6	9
1	5.87E-08	TGTGCCAGCGGCTTGGATGGGGTCCAGGGTAATTCACCCCTCCACTTT	CASGLDGVQGNSPLHF	TRBV5-4*01	TRBV5-4	TRBJ1-6*01	TRBJ1-6	TRBD1*01	TRBD1	15	24	28	29	8	0	8
1	5.87E-08	TGTGCCAGCGGCTTAGTGCTAGCGGGCTCCACCTACGAGTAGTACTTC	CASGLVLAGSTYE*YF	TRBV7-3*01	TRBV7-3	TRBJ2-7*01	TRBJ2-7	TRBD2*02, TRBD2*01	TRBD2	14	18	25	31	3	5	8
1	5.87E-08	TGTGCCAGCGGCTTAGGTCTTGGGACAGTCAATCAGCCCCAGCATTTT	CASGLGLGTVNQPQHF	TRBV7-2*04, TRBV7-2*01	TRBV7-2	TRBJ1-5*01	TRBJ1-5	TRBD1*01	TRBD1	15	21	27	29	5	1	6
1	5.87E-08	TGTGCCAGCGGCTTAGGCCCCTCCTCTGGGGCCAACGTCCCGACTTTC	CASGLGPSSGANVPTF	TRBV11-1*01	TRBV11-1	TRBJ2-6*01	TRBJ2-6	TRBD1*01, TRBD2*02	TRBD1, TRBD2	15	16	20	23	0	2	2
1	5.87E-08	TGTGCCAGCGGCTTAGGCGGGACGAGTGTTACTCAGCCCCTGCATTTT	CASGLGGTSVTQPLHF	TRBV7-4*01	TRBV7-4	TRBJ1-5*01	TRBJ1-5	TRBD2*02	TRBD2	15	16	21	32	0	10	10
1	5.87E-08	TGTGCCAGCGGCTTAGATCTTGGGACAGCCAATCAGCCCCAGCATTTT	CASGLDLGTANQPQHF	TRBV11-3*01	TRBV11-3	TRBJ1-5*01	TRBJ1-5	TRBD1*01	TRBD1	16	21	27	29	4	1	5
1	5.87E-08	TGTGCCAGCGGCTCAGGACAGGGACCGTCCTACAATGAGCAGTTCTTC	CASGSGQGPSYNEQFF	TRBV7-9*03, TRBV7-9*01, TRBV7-9*04, TRBV7-9*02	TRBV7-9	TRBJ2-1*01	TRBJ2-1	TRBD1*01	TRBD1	13	15	22	27	1	4	5
1	5.87E-08	TGTGCCAGCGGCTCAGACCCAACTCCTAGCACAGATACGCAGTATTTT	CASGSDPTPSTDTQYF	TRBV7-8*01	TRBV7-8	TRBJ2-3*01	TRBJ2-3	TRBD2*02	TRBD2	12	22	25	27	9	1	10
1	5.87E-08	TGTGCCAGCGGCCTCGTGGACGTGGGAAACACAGATACGCAGTATTTT	CASGLVDVGNTDTQYF	TRBV4-2*01	TRBV4-2	TRBJ2-3*01	TRBJ2-3	TRBD1*01, TRBD2*02, TRBD2*01	TRBD1, TRBD2	12	23	26	29	10	2	12
1	5.87E-08	TGTGCCAGCGGCCTAGATCCCGCGGGGTCCTACAATGAGCAGTACTTC	CASGLDPAGSYNEQYF	TRBV14*01	TRBV14	TRBJ2-7*01	TRBJ2-7	TRBD2*02, TRBD2*01	TRBD2	12	17	22	36	4	13	17
1	5.87E-08	TGTGCCAGCGGCCCTAAGAAGACAGGGTCAAATCAGCCCCAGCATTTT	CASGPKKTGSNQPQHF	TRBV4-2*01	TRBV4-2	TRBJ1-5*01	TRBJ1-5	TRBD1*01	TRBD1	12	20	26	30	7	3	10
1	5.87E-08	TGTGCCAGCGGCCCCCGATAGGGTGGGGACACAGATACGCAGTATTTT	CASGPR*GGDTDTQYF	TRBV7-2*04, TRBV7-2*01	TRBV7-2	TRBJ2-3*01	TRBJ2-3	TRBD1*01, TRBD2*01	TRBD1, TRBD2	8	10	15	29	1	13	14
1	5.87E-08	TGTGCCAGCGGCCCCGGGCTCACGATTGGGGCCAACGTCCTGACTTTC	CASGPGLTIGANVLTF	TRBV9*02, TRBV9*01, TRBV9*03	TRBV9	TRBJ2-6*01	TRBJ2-6	TRBD1*01, TRBD2*01	TRBD1, TRBD2	8	10	14	26	1	11	12
1	5.87E-08	TGTGCCAGCGGCCCGGTGACAGGATGGACTAATGAAAAGCTGTTTTTT	CASGPVTGWTNEKLFF	TRBV9*02, TRBV9*01, TRBV9*03	TRBV9	TRBJ1-4*01	TRBJ1-4	TRBD1*01	TRBD1	8	17	22	27	8	4	12
1	5.87E-08	TGTGCCAGCGGCCGAGTTTGGACTAGCGAGTACAATGAGCAGTTCTTC	CASGRVWTSEYNEQFF	TRBV3-1*01	TRBV3-1	TRBJ2-1*01	TRBJ2-1	TRBD2*02, TRBD2*01	TRBD2	12	19	27	30	6	2	8
1	5.87E-08	TGTGCCAGCGGCCGAGGACAGGTGGAAGCTAATGAAAAACTGTTTTTT	CASGRGQVEANEKLFF	TRBV14*01	TRBV14	TRBJ1-4*01	TRBJ1-4	TRBD1*01	TRBD1	12	15	21	28	2	6	8
1	5.87E-08	TGTGCCAGCGGCCGAGAACAGGTGGTAGCTAATGAAAAACTGTTTTTT	CASGREQVVANEKLFF	TRBV14*01	TRBV14	TRBJ1-4*01	TRBJ1-4	TRBD1*01	TRBD1	12	17	21	28	4	6	10
1	5.87E-08	TGTGCCAGCGGCCATATGACAGGGGGCACCAACACTGAAGCTTTCTTT	CASGHMTGGTNTEAFF	TRBV5-6*01	TRBV5-6	TRBJ1-1*01	TRBJ1-1	TRBD1*01	TRBD1	8	17	26	30	8	3	11
1	5.87E-08	TGTGCCAGCGGCCAACCTGACCTGGACACGGAAAATGGCTACACCTTC	CASGQPDLDTENGYTF	TRBV7-8*03	TRBV7-8	TRBJ1-2*01	TRBJ1-2	TRBD1*01	TRBD1	12	23	27	34	10	6	16
1	5.87E-08	TGTGCCAGCGGCCAAGATCTTGGACAGGGATTCCACGAGCAGTACTTC	CASGQDLGQGFHEQYF	TRBV5-5*01, TRBV5-5*02, TRBV5-5*03	TRBV5-5	TRBJ2-7*01	TRBJ2-7	TRBD1*01	TRBD1	8	21	28	34	12	5	17
1	5.87E-08	TGTGCCAGCGGCCAAGATGAGACAGATTATAATTCTCCCCTCCACTTT	CASGQDETDYNSPLHF	TRBV4-2*01	TRBV4-2	TRBJ1-6*01	TRBJ1-6	TRBD1*01	TRBD1	16	20	24	27	3	2	5
1	5.87E-08	TGTGCCAGCGGCCAAGACCCGGGACTAGCGGGAGATGAGCAGTTCTTC	CASGQDPGLAGDEQFF	TRBV7-6*01, TRBV7-6*02	TRBV7-6	TRBJ2-1*01	TRBJ2-1	TRBD2*02	TRBD2	8	20	33	34	11	0	11
1	5.87E-08	TGTGCCAGCGGCGGCCTAGCGGGGACAGGGTTCTACGAGCAGTACTTC	CASGGLAGTGFYEQYF	TRBV2*01, TRBV2*02, TRBV2*03	TRBV2	TRBJ2-7*01	TRBJ2-7	TRBD1*01, TRBD2*01	TRBD1, TRBD2	8	21	29	32	12	2	14
1	5.87E-08	TGTGCCAGCGGCGGGGGACTAGCGGGAGGGATCTACGAGCAGTACTTC	CASGGGLAGGIYEQYF	TRBV12-4*01, TRBV12-3*01	TRBV12-4, TRBV12-3	TRBJ2-7*01	TRBJ2-7	TRBD2*02	TRBD2	8	14	29	32	5	2	7
1	5.87E-08	TGTGCCAGCGGCGAAGCGGGGGGCAGGGGCCCGGATACGCAGTATTTT	CASGEAGGRGPDTQYF	TRBV25-1*01	TRBV25-1	TRBJ2-3*01	TRBJ2-3	TRBD2*01	TRBD2	8	14	22	33	5	10	15
1	5.87E-08	TGTGCCAGCGGCATCAGGACTAGCGGGAGTGTAGGGACCCAGTACTTC	CASGIRTSGSVGTQYF	TRBV11-3*01, TRBV11-3*02	TRBV11-3	TRBJ2-5*01	TRBJ2-5	TRBD2*02	TRBD2	8	16	28	35	7	6	13
1	5.87E-08	TGTGCCAGCGGCACATTGACAGGGCGAGCCGGAAACACCATATATTTT	CASGTLTGRAGNTIYF	TRBV5-8*01, TRBV5-8*02	TRBV5-8	TRBJ1-3*01	TRBJ1-3	TRBD1*01	TRBD1	8	17	23	30	8	6	14
1	5.87E-08	TGTGCCAGCGGGCTAGCGGGAGGGCCGAGCACAGATACGCAGTATTTT	CASGLAGGPSTDTQYF	TRBV4-2*01	TRBV4-2	TRBJ2-3*01	TRBJ2-3	TRBD2*02	TRBD2	8	12	23	27	3	3	6
1	5.87E-08	TGTGCCAGCGGGCCCCCTAGCGGCCACTTCTCCTACGAGCAGTACTTC	CASGPPSGHFSYEQYF	TRBV5-8*01, TRBV5-8*02	TRBV5-8	TRBJ2-7*01	TRBJ2-7	TRBD1*01, TRBD2*02, TRBD2*01	TRBD1, TRBD2	8	11	17	29	2	11	13
1	5.87E-08	TGTGCCAGCGGGCCAGACAGGGGGGAGACTAACTACGGCTACACCTTC	CASGPDRGETNYGYTF	TRBV5-4*01, TRBV5-4*03, TRBV5-4*04	TRBV5-4	TRBJ1-2*01	TRBJ1-2	TRBD1*01	TRBD1	8	15	23	28	6	4	10
1	5.87E-08	TGTGCCAGCGGGGTGAAGCATGGGACAATTAATGTAAAACTGTTTTTT	CASGVKHGTINVKLFF	TRBV6-1*01	TRBV6-1	TRBJ1-4*01	TRBJ1-4	TRBD1*01	TRBD1	8	21	26	29	12	2	14
1	5.87E-08	TGTGCCAGCGGGGGACTAGCGGGAAATAGCACAGATACGCAGTATTTT	CASGGLAGNSTDTQYF	TRBV2*01, TRBV2*03	TRBV2	TRBJ2-3*01	TRBJ2-3	TRBD2*02	TRBD2	8	11	23	27	2	3	5
1	5.87E-08	TGTGCCAGCGGGACGCCGGGACAAGCGGGCACCGGGGAGCTGTTTTTT	CASGTPGQAGTGELFF	TRBV7-9*03, TRBV7-9*01, TRBV7-9*04, TRBV7-9*02	TRBV7-9	TRBJ2-2*01	TRBJ2-2	TRBD1*01, TRBD2*02, TRBD2*01	TRBD1, TRBD2	8	17	22	29	8	6	14
1	5.87E-08	TGTGCCAGCGGACCGCCGGGACTAGCGGTCCTAAATGAGCAGTTCTTC	CASGPPGLAVLNEQFF	TRBV12-4*01, TRBV12-4*02, TRBV12-3*01	TRBV12-4, TRBV12-3	TRBJ2-1*01	TRBJ2-1	TRBD2*02, TRBD2*01	TRBD2	8	17	27	33	8	5	13
1	5.87E-08	TGTGCCAGCGGACGTAGAGGGACAGGGGAACGAAATACGCAGTATTTT	CASGRRGTGERNTQYF	TRBV11-2*01	TRBV11-2	TRBJ2-3*01	TRBJ2-3	TRBD1*01	TRBD1	8	18	27	34	9	6	15
1	5.87E-08	TGTGCCAGCGGAGAGGTCCAGGGGGCAAGTAACTATGGCTACACCTTC	CASGEVQGASNYGYTF	TRBV6-3*01, TRBV6-2*01	TRBV6-3, TRBV6-2	TRBJ1-2*01	TRBJ1-2	TRBD1*01	TRBD1	8	18	25	29	9	3	12
1	5.87E-08	TGTGCCAGCGGAGAGGGGGACTTCTACTCCTACAATGAGCAGTTCTTC	CASGEGDFYSYNEQFF	TRBV2*01, TRBV2*03	TRBV2	TRBJ2-1*01	TRBJ2-1	TRBD1*01, TRBD2*02, TRBD2*01	TRBD1, TRBD2	8	13	18	26	4	7	11
1	5.87E-08	TGTGCCAGCGGAAGGATAGGGAGCTCCTATAATTCACCCCTCCACTTT	CASGRIGSSYNSPLHF	TRBV5-4*01, TRBV5-4*03, TRBV5-4*04	TRBV5-4	TRBJ1-6*01	TRBJ1-6	TRBD2*02	TRBD2	8	18	22	23	9	0	9
1	5.87E-08	TGTGCCAGCGAAGTAGCGGGAGGCGGTCCTTCTTTCGAGCAGTACTTC	CASEVAGGGPSFEQYF	TRBV6-1*01	TRBV6-1	TRBJ2-7*01	TRBJ2-7	TRBD2*02	TRBD2	8	13	22	35	4	12	16
1	5.87E-08	TGTGCCAGCATTTCAGGACAGTTGTTTAGCACAGATACGCAGTATTTT	CASISGQLFSTDTQYF	TRBV2*01, TRBV2*02, TRBV2*03	TRBV2	TRBJ2-3*01	TRBJ2-3	TRBD1*01	TRBD1	9	15	20	27	5	6	11
1	5.87E-08	TGTGCCAGCATTTACCATAGAACGGGGGGAGGTTATGGCTACACCTTC	CASIYHRTGGGYGYTF	TRBV6-5*01	TRBV6-5	TRBJ1-2*01	TRBJ1-2	TRBD2*01	TRBD2	14	22	28	33	7	4	11
1	5.87E-08	TGTGCCAGCATTCCCAGGGGGCTGGATAGCAACCAGCCCCAGCATTTT	CASIPRGLDSNQPQHF	TRBV6-1*01	TRBV6-1	TRBJ1-5*01	TRBJ1-5	TRBD1*01	TRBD1	9	14	21	26	4	4	8
1	5.87E-08	TGTGCCAGCATTAACCGGGGGCTGAGGAGCACAGATACACAGTATTTT	CASINRGLRSTDTQYF	TRBV6-3*01, TRBV6-2*01	TRBV6-3, TRBV6-2	TRBJ2-3*01	TRBJ2-3	TRBD1*01, TRBD2*01	TRBD1, TRBD2	9	16	21	27	6	5	11
1	5.87E-08	TGTGCCAGCATCTTTAGCGGGAGTAAGGGGGGCTACGAGCAGTACTTC	CASIFSGSKGGYEQYF	TRBV2*01, TRBV2*02, TRBV2*03	TRBV2	TRBJ2-7*01	TRBJ2-7	TRBD2*02	TRBD2	9	14	22	32	4	9	13
1	5.87E-08	TGTGCCAGCATCTTAGAGGCAGTTCAAGGCACCGGGGAGCTGTTTTTT	CASILEAVQGTGELFF	TRBV7-9*01, TRBV7-9*02	TRBV7-9	TRBJ2-2*01	TRBJ2-2	TRBD1*01, TRBD2*02, TRBD2*01	TRBD1, TRBD2	15	26	28	29	10	0	10
1	5.87E-08	TGTGCCAGCATCTAAAGGGCAGGGAGAGGGGCCAACGTCCTGACTTTC	CASI*RAGRGANVLTF	TRBV6-5*01	TRBV6-5	TRBJ2-6*01	TRBJ2-6	TRBD1*01, TRBD2*02	TRBD1, TRBD2	9	19	23	27	9	3	12
1	5.87E-08	TGTGCCAGCATCCCAAGCGTAGAAGTGGCAGGCTATGGCTACACCTTC	CASIPSVEVAGYGYTF	TRBV12-4*01, TRBV12-3*01	TRBV12-4, TRBV12-3	TRBJ1-2*01	TRBJ1-2	TRBD1*01, TRBD2*02, TRBD2*01	TRBD1, TRBD2	9	28	31	32	18	0	18
1	5.87E-08	TGTGCCAGCATCCAGGGGAGTAGCGGGAGGACAGATACGCAGTATTTT	CASIQGSSGRTDTQYF	TRBV12-4*01, TRBV12-3*01	TRBV12-4, TRBV12-3	TRBJ2-3*01	TRBJ2-3	TRBD2*02	TRBD2	9	20	29	30	10	0	10
1	5.87E-08	TGTGCCAGCATCGGACCAGGCCAGGGGGTTACCGGGGAGCTGTTCTTC	CASIGPGQGVTGELFF	TRBV12-4*01, TRBV12-3*01	TRBV12-4, TRBV12-3	TRBJ2-1*01	TRBJ2-1	TRBD1*01	TRBD1	9	21	27	36	11	8	19
1	5.87E-08	TGTGCCAGCATCATTGGTGGACTAGTTTCCACCGGGGAGCTGTTTTTT	CASIIGGLVSTGELFF	TRBV11-1*01	TRBV11-1	TRBJ2-2*01	TRBJ2-2	TRBD2*02, TRBD2*01	TRBD2	9	18	24	29	8	4	12
1	5.87E-08	TGTGCCAGCATCATGACTAGCGCTCACCCAGGGTACGAGCAGTACTTC	CASIMTSAHPGYEQYF	TRBV5-4*01, TRBV5-4*03, TRBV5-4*04	TRBV5-4	TRBJ2-7*01	TRBJ2-7	TRBD2*02, TRBD2*01	TRBD2	9	14	21	33	4	11	15
1	5.87E-08	TGTGCCAGCATCACCCATGGGACAGGGGGCTTTTAGACCCAGTACTTC	CASITHGTGGF*TQYF	TRBV12-4*01, TRBV12-3*01	TRBV12-4, TRBV12-3	TRBJ2-5*01	TRBJ2-5	TRBD1*01	TRBD1	9	18	29	34	8	4	12
1	5.87E-08	TGTGCCAGCATCAACCCCTTGGCTTCGGATAAAGAGACCCAGTACTTC	CASINPLASDKETQYF	TRBV12-4*01, TRBV12-3*01	TRBV12-4, TRBV12-3	TRBJ2-5*01	TRBJ2-5	TRBD1*01	TRBD1	9	14	18	31	4	12	16
1	5.87E-08	TGTGCCAGCATATCAAGCAAGTCTTTTCTCGGCGGGGGGCTGTTTTTT	CASISSKSFLGGGLFF	TRBV6-1*01	TRBV6-1	TRBJ2-2*01	TRBJ2-2	TRBD2*02, TRBD2*01	TRBD2	9	19	22	32	9	9	18
1	5.87E-08	TGTGCCAGCATATGAGACAGGGACAGATAAGATTCACCCCTCCACTTT	CASI*DRDR*DSPLHF	TRBV6-4*02, TRBV6-4*01	TRBV6-4	TRBJ1-6*01	TRBJ1-6	TRBD1*01	TRBD1	9	19	25	31	9	5	14
1	5.87E-08	TGTGCCAGCATAAGAGACAGGGATAGACAAGATTCACCCCCCCACTTT	CASIRDRDRQDSPPHF	TRBV6-4*02, TRBV6-4*01	TRBV6-4	TRBJ1-6*01	TRBJ1-6	TRBD1*01	TRBD1	9	15	21	31	5	9	14
1	5.87E-08	TGTGCCAGCACTTTTAGCGGGCTAGCGACGTACAATGAGCAGTTCTTC	CASTFSGLATYNEQFF	TRBV2*01, TRBV2*02, TRBV2*03	TRBV2	TRBJ2-1*01	TRBJ2-1	TRBD2*02, TRBD2*01	TRBD2	9	14	20	30	4	9	13
1	5.87E-08	TGTGCCAGCACTTCAAGGGGGGGTTATAGCAATCAGCCCCTCCACTTT	CASTSRGGYSNQPLHF	TRBV12-4*01, TRBV12-3*01	TRBV12-4, TRBV12-3	TRBJ1-6*01	TRBJ1-6	TRBD2*01	TRBD2	9	16	22	36	6	13	19
1	5.87E-08	TGTGCCAGCACTCCGCCCCCTAGCGGGATTGCCTACGAGCAGTACTTC	CASTPPPSGIAYEQYF	TRBV2*01, TRBV2*02, TRBV2*03	TRBV2	TRBJ2-7*01	TRBJ2-7	TRBD2*02	TRBD2	9	19	27	31	9	3	12
1	5.87E-08	TGTGCCAGCACTCCGCCCCCTAGCGGGAGACCAGATACGCAGTATTTT	CASTPPPSGRPDTQYF	TRBV2*01, TRBV2*02, TRBV2*03	TRBV2	TRBJ2-3*01	TRBJ2-3	TRBD2*02	TRBD2	9	19	28	31	9	2	11
1	5.87E-08	TGTGCCAGCACTCCGACATCCCGGGGGAACACAGATACGCAGTATTTT	CASTPTSRGNTDTQYF	TRBV6-3*01, TRBV6-2*01	TRBV6-3, TRBV6-2	TRBJ2-3*01	TRBJ2-3	TRBD2*01	TRBD2	9	21	26	29	11	2	13
1	5.87E-08	TGTGCCAGCACTGGGACTAGCGGGAGTGACACCGGGGAGCAGTACTTC	CASTGTSGSDTGEQYF	TRBV2*01, TRBV2*02, TRBV2*03	TRBV2	TRBJ2-5*01	TRBJ2-5	TRBD2*02	TRBD2	9	12	25	39	2	13	15
1	5.87E-08	TGTGCCAGCACTGATCGGACGGGACTAGTTTGGAATGAGCAGTTCTTC	CASTDRTGLVWNEQFF	TRBV2*01, TRBV2*02, TRBV2*03	TRBV2	TRBJ2-1*01	TRBJ2-1	TRBD2*02, TRBD2*01	TRBD2	13	20	27	33	6	5	11
1	5.87E-08	TGTGCCAGCACTATACCCGGGACCTCTTGGGACAATGAGCAGTTCTTC	CASTIPGTSWDNEQFF	TRBV2*01, TRBV2*02, TRBV2*03	TRBV2	TRBJ2-1*01	TRBJ2-1	TRBD1*01, TRBD2*02, TRBD2*01	TRBD1, TRBD2	9	18	22	31	8	8	16
1	5.87E-08	TGTGCCAGCACTAGACCGCCTGGACAGGTGAACTACGAGCAGTACTTC	CASTRPPGQVNYEQYF	TRBV12-4*01, TRBV12-3*01	TRBV12-4, TRBV12-3	TRBJ2-7*01	TRBJ2-7	TRBD1*01	TRBD1	9	21	27	32	11	4	15
1	5.87E-08	TGTGCCAGCACCTTTCGGTCTAGCGGGAGGGGTGGAGGCTACACCTTC	CASTFRSSGRGGGYTF	TRBV5-6*01	TRBV5-6	TRBJ1-2*01	TRBJ1-2	TRBD2*02	TRBD2	13	19	30	36	5	5	10
1	5.87E-08	TGTGCCAGCACCTTCCTGGGCAACCCCTCCTACAATGAGCAGTATTTT	CASTFLGNPSYNEQYF	TRBV5-8*01, TRBV5-8*02	TRBV5-8	TRBJ2-3*01	TRBJ2-3	TRBD2*02	TRBD2	13	24	29	38	10	8	18
1	5.87E-08	TGTGCCAGCACCTTACCGACAGGGACGACTAACTATGGCTACACCTTC	CASTLPTGTTNYGYTF	TRBV6-6*02, TRBV6-6*01, TRBV6-6*03	TRBV6-6	TRBJ1-2*01	TRBJ1-2	TRBD1*01	TRBD1	9	17	23	28	7	4	11
1	5.87E-08	TGTGCCAGCACCTCTTTCCCGGACAGGGGAATCTATGGCTACACCTTC	CASTSFPDRGIYGYTF	TRBV5-6*01	TRBV5-6	TRBJ1-2*01	TRBJ1-2	TRBD1*01	TRBD1	9	20	28	32	10	3	13
1	5.87E-08	TGTGCCAGCACCTCCGGTATGGGACATTTTAAAGAGACCCAGTACTTC	CASTSGMGHFKETQYF	TRBV6-5*01	TRBV6-5	TRBJ2-5*01	TRBJ2-5	TRBD1*01	TRBD1	9	20	25	31	10	5	15
1	5.87E-08	TGTGCCAGCACCTCCGGGGCTAGCGGGAGTACGGAGACCCAGTACTTC	CASTSGASGSTETQYF	TRBV12-4*01, TRBV12-3*01	TRBV12-4, TRBV12-3	TRBJ2-5*01	TRBJ2-5	TRBD2*02	TRBD2	9	19	28	33	9	4	13
1	5.87E-08	TGTGCCAGCACCTCGGCTGCCTGGGCCAACACCGGGGAGCTGTTTTTT	CASTSAAWANTGELFF	TRBV7-2*04, TRBV7-2*01	TRBV7-2	TRBJ2-2*01	TRBJ2-2	TRBD1*01, TRBD2*02	TRBD1, TRBD2	9	22	25	27	12	1	13
1	5.87E-08	TGTGCCAGCACCTCGGCTGCCCGGGCCAACACCGGGGAGCTGCTTTTT	CASTSAARANTGELLF	TRBV11-2*03	TRBV11-2	TRBJ2-2*01	TRBJ2-2	TRBD1*01, TRBD2*02, TRBD2*01	TRBD1, TRBD2	9	22	25	27	12	1	13
1	5.87E-08	TGTGCCAGCACCTCGGGTTGGGTTTCCACCGGGGAGACCCAGTACTTC	CASTSGWVSTGETQYF	TRBV12-4*01, TRBV12-3*01	TRBV12-4, TRBV12-3	TRBJ2-5*01	TRBJ2-5	TRBD2*02, TRBD2*01	TRBD2	9	29	32	33	19	0	19
1	5.87E-08	TGTGCCAGCACCTCGACTGCCCGGGCCAATGCCGGGGAGCTGTTTTTT	CASTSTARANAGELFF	TRBV11-2*03	TRBV11-2	TRBJ2-2*01	TRBJ2-2	TRBD1*01, TRBD2*02, TRBD2*01	TRBD1, TRBD2	9	22	25	31	12	5	17
1	5.87E-08	TGTGCCAGCACCTCGACTGCCCGGGCCAACACCGGGGAGCTGTACTTC	CASTSTARANTGELYF	TRBV7-2*04, TRBV7-2*01	TRBV7-2	TRBJ2-7*01	TRBJ2-7	TRBD1*01, TRBD2*02, TRBD2*01	TRBD1, TRBD2	9	22	25	36	12	10	22
1	5.87E-08	TGTGCCAGCACCTCACCGACAGGGGCGTATGACACTGAGGCTTTCTTT	CASTSPTGAYDTEAFF	TRBV6-6*04	TRBV6-6	TRBJ1-1*01	TRBJ1-1	TRBD1*01	TRBD1	9	17	24	31	7	6	13
1	5.87E-08	TGTGCCAGCACCTCAAGGAGGGGCTTAAGGGGACATGGCTACACCTTC	CASTSRRGLRGHGYTF	TRBV7-9*03, TRBV7-9*01, TRBV7-9*04, TRBV7-9*02	TRBV7-9	TRBJ1-2*01	TRBJ1-2	TRBD2*02	TRBD2	13	16	21	34	2	12	14
1	5.87E-08	TGTGCCAGCACCTATAGCGGGAGGGTGGTGGCCTCGGTCCTCCACTTT	CASTYSGRVVASVLHF	TRBV5-6*01	TRBV5-6	TRBJ1-6*01	TRBJ1-6	TRBD2*02	TRBD2	9	14	24	38	4	13	17
1	5.87E-08	TGTGCCAGCACCCTCCGTGGGGGGGCCCCCTCCTACGAGCAGTACTTC	CASTLRGGAPSYEQYF	TRBV7-2*04, TRBV7-2*01	TRBV7-2	TRBJ2-7*01	TRBJ2-7	TRBD2*01	TRBD2	9	18	24	29	8	4	12
1	5.87E-08	TGTGCCAGCACCCTCCGTGGGGGGGGCCCCTACAATGAGCAGTTCTTC	CASTLRGGGPYNEQFF	TRBV7-2*04, TRBV7-2*01	TRBV7-2	TRBJ2-1*01	TRBJ2-1	TRBD2*01	TRBD2	9	19	25	28	9	2	11
1	5.87E-08	TGTGCCAGCACCCTCAAGTCTAGCGGGATTAACTACGAGCAGTACTTC	CASTLKSSGINYEQYF	TRBV12-4*01, TRBV12-3*01	TRBV12-4, TRBV12-3	TRBJ2-7*01	TRBJ2-7	TRBD2*02	TRBD2	9	19	27	32	9	4	13
1	5.87E-08	TGTGCCAGCACCCTGTCGGGGCAGAGAGGCACCGGGGAGCTGTTTTTT	CASTLSGQRGTGELFF	TRBV6-5*01	TRBV6-5	TRBJ2-2*01	TRBJ2-2	TRBD1*01	TRBD1	9	10	16	29	0	12	12
1	5.87E-08	TGTGCCAGCACCCTGGGCAGCGGGAGAAGCAACAATGAGCAGTTCTTC	CASTLGSGRSNNEQFF	TRBV7-2*04, TRBV7-2*01	TRBV7-2	TRBJ2-1*01	TRBJ2-1	TRBD2*02	TRBD2	9	18	25	31	8	5	13
1	5.87E-08	TGTGCCAGCACCCCTGAAACCGGGACGGGGTTCTACGAGCAGTACTTC	CASTPETGTGFYEQYF	TRBV5-4*01, TRBV5-4*03, TRBV5-4*04	TRBV5-4	TRBJ2-7*01	TRBJ2-7	TRBD1*01	TRBD1	9	10	15	32	0	16	16
1	5.87E-08	TGTGCCAGCACCCCCTTGCTCGCGGGAGTCAGCGGGGAGCTGTTCTTC	CASTPLLAGVSGELFF	TRBV6-1*01	TRBV6-1	TRBJ2-1*01	TRBJ2-1	TRBD2*02	TRBD2	9	21	27	36	11	8	19
1	5.87E-08	TGTGCCAGCACCCCCGGCGGGACACCCCAAGATTATGGCTACACCTTC	CASTPGGTPQDYGYTF	TRBV5-6*01	TRBV5-6	TRBJ1-2*01	TRBJ1-2	TRBD1*01, TRBD2*02, TRBD2*01	TRBD1, TRBD2	9	18	23	33	8	9	17
1	5.87E-08	TGTGCCAGCACCCCGTCTCCGGCGGGAGTGGGGGAGACCCAGTACTTC	CASTPSPAGVGETQYF	TRBV12-4*01, TRBV12-3*01	TRBV12-4, TRBV12-3	TRBJ2-5*01	TRBJ2-5	TRBD2*02	TRBD2	9	21	27	33	11	5	16
1	5.87E-08	TGTGCCAGCACCCCGGGACAGGGGCTCCTGAACACTGAAGCTTTCTTT	CASTPGQGLLNTEAFF	TRBV28*01	TRBV28	TRBJ1-1*01	TRBJ1-1	TRBD1*01	TRBD1	9	14	23	28	4	4	8
1	5.87E-08	TGTGCCAGCACCCCGACTGCCCGGACCAACACCGGGGAGCTGTTTTTT	CASTPTARTNTGELFF	TRBV11-2*03	TRBV11-2	TRBJ2-2*01	TRBJ2-2	TRBD2*01	TRBD2	9	10	14	27	0	12	12
1	5.87E-08	TGTGCCAGCACCCAGGGGAGTAGCGGGCTAAGGAATGAGCAGCTCTTC	CASTQGSSGLRNEQLF	TRBV12-4*01, TRBV12-3*01	TRBV12-4, TRBV12-3	TRBJ2-1*01	TRBJ2-1	TRBD2*02, TRBD2*01	TRBD2	9	20	26	33	10	6	16
1	5.87E-08	TGTGCCAGCACCGACCCCACGAGCGGGAGAGGATACGAGCAGTACTTC	CASTDPTSGRGYEQYF	TRBV2*01, TRBV2*02, TRBV2*03	TRBV2	TRBJ2-7*01	TRBJ2-7	TRBD2*02	TRBD2	9	21	28	33	11	4	15
1	5.87E-08	TGTGCCAGCACCATTAGGATGCCCTCAACTCCCTACGAGCAGTACTTC	CASTIRMPSTPYEQYF	TRBV11-2*01	TRBV11-2	TRBJ2-7*01	TRBJ2-7	TRBD2*02	TRBD2	9	21	25	31	11	5	16
1	5.87E-08	TGTGCCAGCACCATCGGGGGTTCGGGGGTCGGCGGGGAGCTGTTCTTC	CASTIGGSGVGGELFF	TRBV7-3*05, TRBV7-3*01	TRBV7-3	TRBJ2-1*01	TRBJ2-1	TRBD2*01	TRBD2	9	22	27	36	12	8	20
1	5.87E-08	TGTGCCAGCACCACCCTTGGGGGGCAGGGGGCGCGGGAGCAGTTCTTC	CASTTLGGQGAREQFF	TRBV5-6*01	TRBV5-6	TRBJ2-1*01	TRBJ2-1	TRBD1*01	TRBD1	9	24	31	36	14	4	18
1	5.87E-08	TGTGCCAGCACCACCCTCCTGAGCTCCTATAATTCACCCCTCCACTTT	CASTTLLSSYNSPLHF	TRBV12-4*01, TRBV12-3*01	TRBV12-4, TRBV12-3	TRBJ1-6*02	TRBJ1-6	TRBD2*02	TRBD2	9	13	18	23	3	4	7
1	5.87E-08	TGTGCCAGCACCACGGCTCTAGCGGGAGGTTGAAACATTCAGTACTTC	CASTTALAGG*NIQYF	TRBV6-5*01	TRBV6-5	TRBJ2-4*01	TRBJ2-4	TRBD2*02	TRBD2	9	18	28	32	8	3	11
1	5.87E-08	TGTGCCAGCACCACGACGAGGACAGGGGGAGGAAACACCATATATTTT	CASTTTRTGGGNTIYF	TRBV6-5*01	TRBV6-5	TRBJ1-3*01	TRBJ1-3	TRBD1*01	TRBD1	9	19	28	30	9	1	10
1	5.87E-08	TGTGCCAGCACCAATGACCGGGACGGGGATAATTCACCCCTCCACTTT	CASTNDRDGDNSPLHF	TRBV28*01	TRBV28	TRBJ1-6*01	TRBJ1-6	TRBD1*01, TRBD2*02, TRBD2*01	TRBD1, TRBD2	9	19	23	28	9	4	13
1	5.87E-08	TGTGCCAGCACCAAGGACATGGACTTTGGGCGGTACGAGCAGTACTTC	CASTKDMDFGRYEQYF	TRBV27*01	TRBV27	TRBJ2-7*01	TRBJ2-7	TRBD1*01, TRBD2*02, TRBD2*01	TRBD1, TRBD2	9	14	18	33	4	14	18
1	5.87E-08	TGTGCCAGCACCAAAACCTGACTAGCGGACAGCTACGAGCAGTACTTC	CASTKT*LADSYEQYF	TRBV2*01, TRBV2*02, TRBV2*03	TRBV2	TRBJ2-7*01	TRBJ2-7	TRBD2*02, TRBD2*01	TRBD2	9	19	27	32	9	4	13
1	5.87E-08	TGTGCCAGCACGTTGAAGGGCGGTAAATCTGAAAACACCATATATTTT	CASTLKGGKSENTIYF	TRBV2*01, TRBV2*02, TRBV2*03	TRBV2	TRBJ1-3*01	TRBJ1-3	TRBD1*01, TRBD2*02, TRBD2*01	TRBD1, TRBD2	9	16	19	27	6	7	13
1	5.87E-08	TGTGCCAGCACGTTGAAGGGCGGTAAACCTGGAAACACCATATATTTT	CASTLKGGKPGNTIYF	TRBV2*01, TRBV2*02, TRBV2*03	TRBV2	TRBJ1-3*01	TRBJ1-3	TRBD1*01, TRBD2*02, TRBD2*01	TRBD1, TRBD2	9	16	19	28	6	8	14
1	5.87E-08	TGTGCCAGCACGTTGAAGGACGGTAAATCTGGAAACACTATGTATTTT	CASTLKDGKSGNTMYF	TRBV2*01, TRBV2*02, TRBV2*03	TRBV2	TRBJ1-3*01	TRBJ1-3	TRBD1*01, TRBD2*02, TRBD2*01	TRBD1, TRBD2	9	17	20	42	7	21	28
1	5.87E-08	TGTGCCAGCACGTGGAGGGGGGTGTAGAATAATTCACCCCTCCACTTT	CASTWRGV*NNSPLHF	TRBV6-4*02, TRBV6-4*01	TRBV6-4	TRBJ1-6*01	TRBJ1-6	TRBD1*01, TRBD2*02, TRBD2*01	TRBD1, TRBD2	9	15	20	28	5	7	12
1	5.87E-08	TGTGCCAGCACGGGGGGCTCTGACTATCTAACCTACGAGCAGTACTTC	CASTGGSDYLTYEQYF	TRBV10-3*01, TRBV10-3*02	TRBV10-3	TRBJ2-7*01	TRBJ2-7	TRBD2*01	TRBD2	6	10	16	31	3	14	17
1	5.87E-08	TGTGCCAGCACGGGACTAGCGGGAGGGCCCTCAGATACGCAGTATTTT	CASTGLAGGPSDTQYF	TRBV5-6*01	TRBV5-6	TRBJ2-3*01	TRBJ2-3	TRBD2*02	TRBD2	9	11	26	31	1	4	5
1	5.87E-08	TGTGCCAGCACGGGACTAGCGGGAGGGCCGATGGGAGAGCAGTACTTC	CASTGLAGGPMGEQYF	TRBV6-1*01	TRBV6-1	TRBJ2-7*01	TRBJ2-7	TRBD2*02	TRBD2	9	11	26	36	1	9	10
1	5.87E-08	TGTGCCAGCACGGACAGGGCTAGCGGGAACACCGGGGAGCTGTTTTTT	CASTDRASGNTGELFF	TRBV11-3*01, TRBV11-3*02	TRBV11-3	TRBJ2-2*01	TRBJ2-2	TRBD1*01	TRBD1	9	11	18	26	1	7	8
1	5.87E-08	TGTGCCAGCACGGACAGAACTAGTGGGAACACTGGGGAGCTGTTTTTT	CASTDRTSGNTGELFF	TRBV11-3*01, TRBV11-3*02	TRBV11-3	TRBJ2-2*01	TRBJ2-2	TRBD1*01	TRBD1	9	11	16	26	1	9	10
1	5.87E-08	TGTGCCAGCAGTTTTTCTCTAGCGGGGCTGTACAATGAGCAGTTCTTC	CASSFSLAGLYNEQFF	TRBV12-4*01, TRBV12-3*01	TRBV12-4, TRBV12-3	TRBJ2-1*01	TRBJ2-1	TRBD2*01	TRBD2	13	18	26	30	4	3	7
1	5.87E-08	TGTGCCAGCAGTTTTTACCGGGACAGTGATTACCGCGAGCAGTACTTC	CASSFYRDSDYREQYF	TRBV12-4*01, TRBV12-3*01	TRBV12-4, TRBV12-3	TRBJ2-7*01	TRBJ2-7	TRBD1*01	TRBD1	13	19	25	35	5	9	14
1	5.87E-08	TGTGCCAGCAGTTTTCGCGGGGCCTTCGGCTCCTACGAGCAGTACTTC	CASSFRGAFGSYEQYF	TRBV27*01	TRBV27	TRBJ2-7*01	TRBJ2-7	TRBD2*01	TRBD2	13	16	21	29	2	7	9
1	5.87E-08	TGTGCCAGCAGTTTTCGCGGACAGGGGACAGGCTACGGGCAGTACTTC	CASSFRGQGTGYGQYF	TRBV28*01	TRBV28	TRBJ2-7*01	TRBJ2-7	TRBD1*01	TRBD1	13	18	26	32	4	5	9
1	5.87E-08	TGTGCCAGCAGTTTTCAGGGGAGGGACTACAACACTGAAGCTTTCTTT	CASSFQGRDYNTEAFF	TRBV12-4*01, TRBV12-3*01	TRBV12-4, TRBV12-3	TRBJ1-1*01	TRBJ1-1	TRBD2*02, TRBD2*01	TRBD2	13	22	28	30	8	1	9
1	5.87E-08	TGTGCCAGCAGTTTTGGCGGGGGCCGTGACCAAGAGACCCAGTACTTC	CASSFGGGRDQETQYF	TRBV12-4*01, TRBV12-3*01	TRBV12-4, TRBV12-3	TRBJ2-5*01	TRBJ2-5	TRBD2*01	TRBD2	13	16	22	28	2	5	7
1	5.87E-08	TGTGCCAGCAGTTTTGAGTTCATCTCTGGGGCCAACGTCCTGACTTTC	CASSFEFISGANVLTF	TRBV27*01	TRBV27	TRBJ2-6*01	TRBJ2-6	TRBD2*02, TRBD2*01	TRBD2	13	15	17	23	1	5	6
1	5.87E-08	TGTGCCAGCAGTTTTGAGGCGGGAGGGCCCACAGATACGCAGTATTTT	CASSFEAGGPTDTQYF	TRBV12-4*01, TRBV12-3*01	TRBV12-4, TRBV12-3	TRBJ2-3*01	TRBJ2-3	TRBD2*02	TRBD2	13	18	26	29	4	2	6
1	5.87E-08	TGTGCCAGCAGTTTTGAGGAGGGGGGCGGGGCCAACGTCCTGACTTTC	CASSFEEGGGANVLTF	TRBV12-4*01, TRBV12-3*01	TRBV12-4, TRBV12-3	TRBJ2-6*01	TRBJ2-6	TRBD1*01, TRBD2*02, TRBD2*01	TRBD1, TRBD2	13	21	26	27	7	0	7
1	5.87E-08	TGTGCCAGCAGTTTTATGGCATCTCCGAGGAGCACTGAAGCTCTCTTT	CASSFMASPRSTEALF	TRBV25-1*01	TRBV25-1	TRBJ1-1*01	TRBJ1-1	TRBD2*02	TRBD2	11	28	31	32	16	0	16
1	5.87E-08	TGTGCCAGCAGTTTTAAAGCGGGAGGACCCGCAGATACGCAGTACTTC	CASSFKAGGPADTQYF	TRBV12-4*01, TRBV12-3*01	TRBV12-4, TRBV12-3	TRBJ2-7*01	TRBJ2-7	TRBD2*02	TRBD2	13	17	25	38	3	12	15
1	5.87E-08	TGTGCCAGCAGTTTCTTCGGGACAGGGTCAGGCAATGAGCAGTTCTTC	CASSFFGTGSGNEQFF	TRBV6-5*01	TRBV6-5	TRBJ2-1*01	TRBJ2-1	TRBD1*01	TRBD1	12	18	26	32	5	5	10
1	5.87E-08	TGTGCCAGCAGTTTCTTAGGACAGAGAAGGGTATACGAGCAGTACTTC	CASSFLGQRRVYEQYF	TRBV7-9*03, TRBV7-9*01, TRBV7-9*04, TRBV7-9*02	TRBV7-9	TRBJ2-7*01	TRBJ2-7	TRBD1*01	TRBD1	10	18	23	33	7	9	16
1	5.87E-08	TGTGCCAGCAGTTTCCTAGTGGGGACTAGCACAGATACGCAGTATTTT	CASSFLVGTSTDTQYF	TRBV6-1*01	TRBV6-1	TRBJ2-3*01	TRBJ2-3	TRBD2*02, TRBD2*01	TRBD2	11	21	26	27	9	0	9
1	5.87E-08	TGTGCCAGCAGTTTCCCCGGGACAGATAACACCGGGGAGCTGTTTTTT	CASSFPGTDNTGELFF	TRBV6-6*04	TRBV6-6	TRBJ2-2*01	TRBJ2-2	TRBD1*01	TRBD1	11	18	24	27	6	2	8
1	5.87E-08	TGTGCCAGCAGTTTCCGAGCGGGACAGATCAATCAGCCCCAGCATTTT	CASSFRAGQINQPQHF	TRBV12-4*01, TRBV12-3*01	TRBV12-4, TRBV12-3	TRBJ1-5*01	TRBJ1-5	TRBD1*01, TRBD2*02	TRBD1, TRBD2	13	20	26	29	6	2	8
1	5.87E-08	TGTGCCAGCAGTTTCGGCCTTGACTTCACCCTCCTCGAGCAGTACTTC	CASSFGLDFTLLEQYF	TRBV12-4*01, TRBV12-3*01	TRBV12-4, TRBV12-3	TRBJ2-7*01	TRBJ2-7	TRBD2*02	TRBD2	13	28	33	35	14	1	15
1	5.87E-08	TGTGCCAGCAGTTTCGGGGGACAGGGGGACACCGGGGAGCTGTTTTTT	CASSFGGQGDTGELFF	TRBV12-4*01, TRBV12-3*01	TRBV12-4, TRBV12-3	TRBJ2-2*01	TRBJ2-2	TRBD1*01	TRBD1	13	17	27	28	3	0	3
1	5.87E-08	TGTGCCAGCAGTTTCGGGACTAGCGGGAGGGTAGGGGAGCTGTTTTTT	CASSFGTSGRVGELFF	TRBV28*01	TRBV28	TRBJ2-2*01	TRBJ2-2	TRBD2*02	TRBD2	13	15	30	33	1	2	3
1	5.87E-08	TGTGCCAGCAGTTTCGGGACGTTTGCAACTAATGAAAAACTGTTTTTT	CASSFGTFATNEKLFF	TRBV6-6*04	TRBV6-6	TRBJ1-4*01	TRBJ1-4	TRBD1*01, TRBD2*02, TRBD2*01	TRBD1, TRBD2	11	15	19	25	3	5	8
1	5.87E-08	TGTGCCAGCAGTTTCGGATCGGACAGGGTCCCAGATACGCAGTATTTT	CASSFGSDRVPDTQYF	TRBV28*01	TRBV28	TRBJ2-3*01	TRBJ2-3	TRBD1*01	TRBD1	13	20	27	31	6	3	9
1	5.87E-08	TGTGCCAGCAGTTTCATCAGGGGGCCGGCAGGCTCACCCCTCCACTTT	CASSFIRGPAGSPLHF	TRBV6-6*01	TRBV6-6	TRBJ1-6*01	TRBJ1-6	TRBD1*01	TRBD1	12	17	24	33	4	8	12
1	5.87E-08	TGTGCCAGCAGTTTCAGGTCCCTCTCCTATAATTCACCCCTCCACTTT	CASSFRSLSYNSPLHF	TRBV2*01, TRBV2*02, TRBV2*03	TRBV2	TRBJ1-6*01	TRBJ1-6	TRBD1*01, TRBD2*02, TRBD2*01	TRBD1, TRBD2	11	17	21	23	5	1	6
1	5.87E-08	TGTGCCAGCAGTTTCAGGGGTTATGGCTACACCGGGGAGCTGTTTTTT	CASSFRGYGYTGELFF	TRBV12-4*01, TRBV12-3*01	TRBV12-4, TRBV12-3	TRBJ2-2*01	TRBJ2-2	TRBD1*01	TRBD1	13	14	19	28	0	8	8
1	5.87E-08	TGTGCCAGCAGTTTCAGGGGAGCGGGTAACATGAATGAGCAGTTCTTC	CASSFRGAGNMNEQFF	TRBV13*02, TRBV13*01	TRBV13	TRBJ2-1*01	TRBJ2-1	TRBD1*01, TRBD2*02, TRBD2*01	TRBD1, TRBD2	10	14	19	33	3	13	16
1	5.87E-08	TGTGCCAGCAGTTTGTTGTTGGCTAGGGAACACCGGGGAGCTGTTTTT	CASSLLLAREHRGAVF	TRBV12-4*01, TRBV12-3*01	TRBV12-4, TRBV12-3	TRBJ2-2*01	TRBJ2-2	TRBD2*02, TRBD2*01	TRBD2	13	35	39	43	21	3	24
1	5.87E-08	TGTGCCAGCAGTTTGTTGCTGGGACAGGGGGAGCATGAGCAGTTCTTC	CASSLLLGQGEHEQFF	TRBV28*01	TRBV28	TRBJ2-1*01	TRBJ2-1	TRBD1*01	TRBD1	13	20	30	34	6	3	9
1	5.87E-08	TGTGCCAGCAGTTTGTCAGGGGGCGATGGGGCCAACGTCCTGACTTTC	CASSLSGGDGANVLTF	TRBV12-4*01, TRBV12-3*01	TRBV12-4, TRBV12-3	TRBJ2-6*01	TRBJ2-6	TRBD1*01	TRBD1	13	16	23	26	2	2	4
1	5.87E-08	TGTGCCAGCAGTTTGTGGACAGGTCTCGGGACGAATGGCTACACCTTC	CASSLWTGLGTNGYTF	TRBV6-6*04	TRBV6-6	TRBJ1-2*01	TRBJ1-2	TRBD1*01	TRBD1	11	16	22	34	4	11	15
1	5.87E-08	TGTGCCAGCAGTTTGTAGCCAAGCGCTTACACAGATACGCAGTATTTT	CASSL*PSAYTDTQYF	TRBV6-3*01, TRBV6-2*01	TRBV6-3, TRBV6-2	TRBJ2-3*01	TRBJ2-3	TRBD2*02, TRBD2*01	TRBD2	12	21	24	29	8	4	12
1	5.87E-08	TGTGCCAGCAGTTTGCCTCAACAGGGGATAATGCGACCCCAGCATTTT	CASSLPQQGIMRPQHF	TRBV28*01	TRBV28	TRBJ1-5*01	TRBJ1-5	TRBD1*01	TRBD1	13	20	26	36	6	9	15
1	5.87E-08	TGTGCCAGCAGTTTGCCCGGGACAGGGGGGAACACTGAAGCTTTCTTT	CASSLPGTGGNTEAFF	TRBV28*01	TRBV28	TRBJ1-1*01	TRBJ1-1	TRBD1*01	TRBD1	13	18	28	29	4	0	4
1	5.87E-08	TGTGCCAGCAGTTTGCGTGGGGGTGGCGGGAACCACGAGCAGTACTTC	CASSLRGGGGNHEQYF	TRBV12-4*01, TRBV12-3*01	TRBV12-4, TRBV12-3	TRBJ2-7*01	TRBJ2-7	TRBD2*02	TRBD2	13	25	30	34	11	3	14
1	5.87E-08	TGTGCCAGCAGTTTGGTGGGGCGCTAAGCCAAAAACATTCAGTACTTC	CASSLVGR*AKNIQYF	TRBV28*01	TRBV28	TRBJ2-4*01	TRBJ2-4	TRBD1*01, TRBD2*02, TRBD2*01	TRBD1, TRBD2	13	17	21	26	3	4	7
1	5.87E-08	TGTGCCAGCAGTTTGGGCTGGGGGGTCTGAAATCAGCCCCAGCATTTT	CASSLGWGV*NQPQHF	TRBV12-4*01, TRBV12-3*01	TRBV12-4, TRBV12-3	TRBJ1-5*01	TRBJ1-5	TRBD2*01	TRBD2	13	19	24	30	5	5	10
1	5.87E-08	TGTGCCAGCAGTTTGGGCGGGACTAGCGGGATCTATGAGCAGTTCTTC	CASSLGGTSGIYEQFF	TRBV12-4*01, TRBV12-3*01	TRBV12-4, TRBV12-3	TRBJ2-1*01	TRBJ2-1	TRBD2*02	TRBD2	13	18	30	34	4	3	7
1	5.87E-08	TGTGCCAGCAGTTTGGGGGGAGGGCTAGTGACAGATACGCAGTATTTT	CASSLGGGLVTDTQYF	TRBV12-4*01, TRBV12-3*01	TRBV12-4, TRBV12-3	TRBJ2-3*01	TRBJ2-3	TRBD2*02	TRBD2	13	17	23	30	3	6	9
1	5.87E-08	TGTGCCAGCAGTTTGGGGAGGACTAGATATACCGGGGGGCTGTTTTTT	CASSLGRTRYTGGLFF	TRBV12-4*01, TRBV12-3*01	TRBV12-4, TRBV12-3	TRBJ2-2*01	TRBJ2-2	TRBD2*02, TRBD2*01	TRBD2	13	19	25	30	5	4	9
1	5.87E-08	TGTGCCAGCAGTTTGGACTAGCGGGAGGGCCTAGATACGCAGTATTTT	CASSLD*REGLDTQYF	TRBV12-4*01, TRBV12-3*01	TRBV12-4, TRBV12-3	TRBJ2-3*01	TRBJ2-3	TRBD2*02	TRBD2	13	14	28	32	0	3	3
1	5.87E-08	TGTGCCAGCAGTTTGGAGGACTAGCGGGAGGGATACACCATATATTTT	CASSLED*REGYTIYF	TRBV12-4*01, TRBV12-3*01	TRBV12-4, TRBV12-3	TRBJ1-3*01	TRBJ1-3	TRBD2*02	TRBD2	13	17	29	30	3	0	3
1	5.87E-08	TGTGCCAGCAGTTTGGAGAGGGCTAGCTATACCGGGGGGCTGTTTTTT	CASSLERASYTGGLFF	TRBV12-4*01, TRBV12-3*01	TRBV12-4, TRBV12-3	TRBJ2-2*01	TRBJ2-2	TRBD2*02, TRBD2*01	TRBD2	13	22	26	30	8	3	11
1	5.87E-08	TGTGCCAGCAGTTTGGAGAGGACTAGGCATACCGGGGAGCTGTTTTTT	CASSLERTRHTGELFF	TRBV6-1*01	TRBV6-1	TRBJ2-2*01	TRBJ2-2	TRBD2*02, TRBD2*01	TRBD2	11	19	25	30	7	4	11
1	5.87E-08	TGTGCCAGCAGTTTGGAGAGGACTAGATATACCGGGGGGCTGTTCTTT	CASSLERTRYTGGLFF	TRBV12-4*01, TRBV12-3*01	TRBV12-4, TRBV12-3	TRBJ1-1*01	TRBJ1-1	TRBD2*02, TRBD2*01	TRBD2	13	19	25	42	5	16	21
1	5.87E-08	TGTGCCAGCAGTTTGGAGAGGACTAGATATAGCGGGGGGCTGTTTTTT	CASSLERTRYSGGLFF	TRBV12-4*01, TRBV12-3*01	TRBV12-4, TRBV12-3	TRBJ2-2*01	TRBJ2-2	TRBD2*02, TRBD2*01	TRBD2	13	19	25	32	5	6	11
1	5.87E-08	TGTGCCAGCAGTTTGAATGGGACTAGCGGCACAGATACGCAGTATTTT	CASSLNGTSGTDTQYF	TRBV28*01	TRBV28	TRBJ2-3*01	TRBJ2-3	TRBD2*02, TRBD2*01	TRBD2	13	18	27	28	4	0	4
1	5.87E-08	TGTGCCAGCAGTTTATTGGGACAGGGTATCGATCAGCCCCAGCATTTT	CASSLLGQGIDQPQHF	TRBV27*01	TRBV27	TRBJ1-5*01	TRBJ1-5	TRBD1*01	TRBD1	15	17	25	31	1	5	6
1	5.87E-08	TGTGCCAGCAGTTTATCTAGCGGGAGGATACATGAGACCCAGTACTTC	CASSLSSGRIHETQYF	TRBV12-4*01, TRBV12-3*01	TRBV12-4, TRBV12-3	TRBJ2-5*01	TRBJ2-5	TRBD2*02	TRBD2	14	16	26	33	1	6	7
1	5.87E-08	TGTGCCAGCAGTTTATCCGTCCGGAATCCTAACTATGGCTACACCTTC	CASSLSVRNPNYGYTF	TRBV12-4*01, TRBV12-3*01	TRBV12-4, TRBV12-3	TRBJ1-2*01	TRBJ1-2	TRBD1*01, TRBD2*02, TRBD2*01	TRBD1, TRBD2	14	18	21	28	3	6	9
1	5.87E-08	TGTGCCAGCAGTTTATCGTTAGGGAATCGAGATGAAAAACTGTTTTTT	CASSLSLGNRDEKLFF	TRBV28*01	TRBV28	TRBJ1-4*01	TRBJ1-4	TRBD1*01, TRBD2*02, TRBD2*01	TRBD1, TRBD2	15	21	24	31	5	6	11
1	5.87E-08	TGTGCCAGCAGTTTATCGTTAACGGCGGGGGACACTGAAGCTTTCTTT	CASSLSLTAGDTEAFF	TRBV27*01	TRBV27	TRBJ1-1*01	TRBJ1-1	TRBD2*01	TRBD2	16	24	30	31	7	0	7
1	5.87E-08	TGTGCCAGCAGTTTATCGTCTAGCATTGGGACGGATACGCAGTATTTT	CASSLSSSIGTDTQYF	TRBV27*01	TRBV27	TRBJ2-3*01	TRBJ2-3	TRBD1*01, TRBD2*02, TRBD2*01	TRBD1, TRBD2	16	27	31	33	10	1	11
1	5.87E-08	TGTGCCAGCAGTTTATCGGGAGGGGGACAGAAATACGAGCAGTACTTC	CASSLSGGGQKYEQYF	TRBV27*01	TRBV27	TRBJ2-4*01	TRBJ2-4	TRBD1*01, TRBD2*02	TRBD1, TRBD2	16	23	29	39	6	9	15
1	5.87E-08	TGTGCCAGCAGTTTATCGACTAGCGGGAGCACAGATACGCAGTATTTT	CASSLSTSGSTDTQYF	TRBV6-4*02, TRBV6-4*01	TRBV6-4	TRBJ2-3*01	TRBJ2-3	TRBD2*02, TRBD2*01	TRBD2	11	17	26	27	5	0	5
1	5.87E-08	TGTGCCAGCAGTTTATGATGGAGGGGAGGGTCAGGTACGCAGTATTTT	CASSL*WRGGSGTQYF	TRBV28*01	TRBV28	TRBJ2-3*01	TRBJ2-3	TRBD2*02	TRBD2	16	23	29	31	6	1	7
1	5.87E-08	TGTGCCAGCAGTTTATGATGGAGGGGAGGGACAGATACGCAGTATTTT	CASSL*WRGGTDTQYF	TRBV28*01	TRBV28	TRBJ2-3*01	TRBJ2-3	TRBD2*02	TRBD2	16	23	29	30	6	0	6
1	5.87E-08	TGTGCCAGCAGTTTACTTGCCGGGACTAGGGCCTACGAGCAGTACTTC	CASSLLAGTRAYEQYF	TRBV27*01	TRBV27	TRBJ2-7*01	TRBJ2-7	TRBD2*02, TRBD2*01	TRBD2	14	21	28	31	6	2	8
1	5.87E-08	TGTGCCAGCAGTTTACTCGGGACAGGGGGCAATCAGCCCCAGCATTTT	CASSLLGTGGNQPQHF	TRBV27*01	TRBV27	TRBJ1-5*01	TRBJ1-5	TRBD1*01	TRBD1	14	18	27	28	3	0	3
1	5.87E-08	TGTGCCAGCAGTTTACTAGCGGGAGGGCCAACCGGGGAGCTGTTTTTT	CASSLLAGGPTGELFF	TRBV2*01, TRBV2*02, TRBV2*03	TRBV2	TRBJ2-2*01	TRBJ2-2	TRBD2*02	TRBD2	11	14	26	30	2	3	5
1	5.87E-08	TGTGCCAGCAGTTTACCCTTCACCAGGAGTTCCTACGAGCAGTACTTC	CASSLPFTRSSYEQYF	TRBV12-4*01, TRBV12-3*01	TRBV12-4, TRBV12-3	TRBJ2-7*01	TRBJ2-7	TRBD1*01, TRBD2*02	TRBD1, TRBD2	14	23	26	30	8	3	11
1	5.87E-08	TGTGCCAGCAGTTTACCCAACTATAGCTACACAGATACGCAGTATTTT	CASSLPNYSYTDTQYF	TRBV2*01, TRBV2*02, TRBV2*03	TRBV2	TRBJ2-3*01	TRBJ2-3	TRBD2*02, TRBD2*01	TRBD2	11	23	26	29	11	2	13
1	5.87E-08	TGTGCCAGCAGTTTACCGTTCAGGACAGGGATCCACGAGCAGTACTTC	CASSLPFRTGIHEQYF	TRBV27*01	TRBV27	TRBJ2-7*01	TRBJ2-7	TRBD1*01	TRBD1	14	22	29	34	7	4	11
1	5.87E-08	TGTGCCAGCAGTTTACCACTGGGCAGGAGCTCCTACGAGCAGTACTTC	CASSLPLGRSSYEQYF	TRBV12-4*01, TRBV12-3*01	TRBV12-4, TRBV12-3	TRBJ2-7*01	TRBJ2-7	TRBD1*01, TRBD2*02	TRBD1, TRBD2	14	23	26	29	8	2	10
1	5.87E-08	TGTGCCAGCAGTTTACGTCTAGCGGGAGGGCCTGGGGAGCTGTTTTTT	CASSLRLAGGPGELFF	TRBV12-4*01, TRBV12-3*01	TRBV12-4, TRBV12-3	TRBJ2-2*01	TRBJ2-2	TRBD2*02	TRBD2	14	18	29	33	3	3	6
1	5.87E-08	TGTGCCAGCAGTTTACGGGACTAGCGGGTGAACTGGGGAGCTGTTTTT	CASSLRD*RVNWGAVF	TRBV25-1*01	TRBV25-1	TRBJ2-2*01	TRBJ2-2	TRBD2*02, TRBD2*01	TRBD2	11	16	27	43	4	15	19
1	5.87E-08	TGTGCCAGCAGTTTACGACTAGCGGGAGGCGCCAATAAGCAGCTCTTC	CASSLRLAGGANKQLF	TRBV5-8*01, TRBV5-8*02	TRBV5-8	TRBJ2-1*01	TRBJ2-1	TRBD2*02	TRBD2	10	16	28	37	5	8	13
1	5.87E-08	TGTGCCAGCAGTTTACAGTCAGGGGTGGGGCCCTACGAGCAGTACTTC	CASSLQSGVGPYEQYF	TRBV27*01	TRBV27	TRBJ2-7*01	TRBJ2-7	TRBD1*01	TRBD1	14	19	24	31	4	6	10
1	5.87E-08	TGTGCCAGCAGTTTAGTTCCGGCCAGGGGCAATCAGCCCCAGCATTTT	CASSLVPARGNQPQHF	TRBV12-4*01, TRBV12-3*01	TRBV12-4, TRBV12-3	TRBJ1-5*01	TRBJ1-5	TRBD1*01	TRBD1	15	23	27	28	7	0	7
1	5.87E-08	TGTGCCAGCAGTTTAGTCCCGGCCTCCTCTGGAAACACCGTATATTTT	CASSLVPASSGNTVYF	TRBV12-4*01, TRBV12-3*01	TRBV12-4, TRBV12-3	TRBJ1-3*01	TRBJ1-3	TRBD2*02	TRBD2	15	16	20	26	0	5	5
1	5.87E-08	TGTGCCAGCAGTTTAGTCGGCGGGATGGCCGGCTACGAGCGGTACTTC	CASSLVGGMAGYERYF	TRBV12-4*01, TRBV12-3*01	TRBV12-4, TRBV12-3	TRBJ2-7*01	TRBJ2-7	TRBD2*02	TRBD2	15	19	24	32	3	7	10
1	5.87E-08	TGTGCCAGCAGTTTAGTGGTCGGTTCCGCCGGAGATGAGCAGTTCTTC	CASSLVVGSAGDEQFF	TRBV12-4*01, TRBV12-3*01	TRBV12-4, TRBV12-3	TRBJ2-1*01	TRBJ2-1	TRBD2*02, TRBD2*01	TRBD2	15	30	33	34	14	0	14
1	5.87E-08	TGTGCCAGCAGTTTAGCGGGGACTAGCGGAACCGGGGAGCTGTTTTTT	CASSLAGTSGTGELFF	TRBV12-4*01, TRBV12-3*01	TRBV12-4, TRBV12-3	TRBJ2-2*01	TRBJ2-2	TRBD2*02, TRBD2*01	TRBD2	16	18	28	30	1	1	2
1	5.87E-08	TGTGCCAGCAGTTTAGCGGATCAGCGGGCTGGAGAGACCCACTACTTC	CASSLADQRAGETHYF	TRBV12-4*01, TRBV12-3*01	TRBV12-4, TRBV12-3	TRBJ2-5*01	TRBJ2-5	TRBD2*02, TRBD2*01	TRBD2	16	22	27	32	5	4	9
1	5.87E-08	TGTGCCAGCAGTTTAGCAGGGGCCCTCGCCAAAAACATCCAGTACTTC	CASSLAGALAKNIQYF	TRBV12-4*01, TRBV12-3*01	TRBV12-4, TRBV12-3	TRBJ2-4*01	TRBJ2-4	TRBD1*01, TRBD2*02	TRBD1, TRBD2	16	17	21	27	0	5	5
1	5.87E-08	TGTGCCAGCAGTTTAGGCCGGAGGACAGGGGTTTATGGCTACACCTTC	CASSLGRRTGVYGYTF	TRBV12-4*01, TRBV12-3*01	TRBV12-4, TRBV12-3	TRBJ1-2*01	TRBJ1-2	TRBD1*01	TRBD1	15	22	30	33	6	2	8
1	5.87E-08	TGTGCCAGCAGTTTAGGCGGGACTAGCGGTACCAATGAGCAGTTCTTC	CASSLGGTSGTNEQFF	TRBV12-4*01, TRBV12-3*01	TRBV12-4, TRBV12-3	TRBJ2-1*01	TRBJ2-1	TRBD2*02, TRBD2*01	TRBD2	15	18	28	32	2	3	5
1	5.87E-08	TGTGCCAGCAGTTTAGGGTTCGGGGATCGGACCGGGGAGCTGTTTTTT	CASSLGFGDRTGELFF	TRBV27*01	TRBV27	TRBJ2-2*01	TRBJ2-2	TRBD2*01	TRBD2	14	20	24	30	5	5	10
1	5.87E-08	TGTGCCAGCAGTTTAGGGTCGAGACAGGCAATCTATGGCTACACCTTC	CASSLGSRQAIYGYTF	TRBV5-5*01	TRBV5-5	TRBJ1-2*01	TRBJ1-2	TRBD1*01	TRBD1	10	22	27	32	11	4	15
1	5.87E-08	TGTGCCAGCAGTTTAGGGGGGGGAGGGACCGGCAATGGGCAGTTCTTC	CASSLGGGGTGNGQFF	TRBV12-4*01, TRBV12-3*01	TRBV12-4, TRBV12-3	TRBJ2-1*01	TRBJ2-1	TRBD2*02, TRBD2*01	TRBD2	15	20	26	32	4	5	9
1	5.87E-08	TGTGCCAGCAGTTTAGGGGGGGAGGATCTGTCCTACGAGCAGTACTTC	CASSLGGEDLSYEQYF	TRBV12-4*01, TRBV12-3*01	TRBV12-4, TRBV12-3	TRBJ2-7*01	TRBJ2-7	TRBD2*02, TRBD2*01	TRBD2	15	19	24	30	3	5	8
1	5.87E-08	TGTGCCAGCAGTTTAGGGGGGACAGGGGAACACCGGGAGCTGTTTTTT	CASSLGGTGEHRELFF	TRBV12-4*01, TRBV12-3*01	TRBV12-4, TRBV12-3	TRBJ2-2*01	TRBJ2-2	TRBD1*01	TRBD1	15	18	27	34	2	6	8
1	5.87E-08	TGTGCCAGCAGTTTAGGGGGACAGGGGAACACCGGGGAGCTGTTTTTT	CASSLGGQGNTGELFF	TRBV12-4*01, TRBV12-3*01	TRBV12-4, TRBV12-3	TRBJ2-2*01	TRBJ2-2	TRBD1*01	TRBD1	15	17	25	26	1	0	1
1	5.87E-08	TGTGCCAGCAGTTTAGGGACAGAAGTCTCCATCTATGGCTACACCTTC	CASSLGTEVSIYGYTF	TRBV12-4*01, TRBV12-3*01	TRBV12-4, TRBV12-3	TRBJ1-2*01	TRBJ1-2	TRBD1*01	TRBD1	15	16	21	32	0	10	10
1	5.87E-08	TGTGCCAGCAGTTTAGGGAGGGCCTCTGGGGCCAACGAGCAGTACTTC	CASSLGRASGANEQYF	TRBV12-4*01, TRBV12-3*01	TRBV12-4, TRBV12-3	TRBJ2-7*01	TRBJ2-7	TRBD2*02	TRBD2	15	16	21	34	0	12	12
1	5.87E-08	TGTGCCAGCAGTTTAGGAGTAACAGGGTACACCGGGGAGCTGTTTTTT	CASSLGVTGYTGELFF	TRBV28*01	TRBV28	TRBJ2-2*01	TRBJ2-2	TRBD1*01	TRBD1	14	21	26	28	6	1	7
1	5.87E-08	TGTGCCAGCAGTTTAGACTGGGGGCAAAGATCCTACGAGCAGTACTTC	CASSLDWGQRSYEQYF	TRBV2*01, TRBV2*02, TRBV2*03	TRBV2	TRBJ2-7*01	TRBJ2-7	TRBD1*01	TRBD1	11	19	24	30	7	5	12
1	5.87E-08	TGTGCCAGCAGTTTAGACAGGGGGCAAAGCATCTACGAGCAGTACTTC	CASSLDRGQSIYEQYF	TRBV5-6*01	TRBV5-6	TRBJ2-7*01	TRBJ2-7	TRBD1*01	TRBD1	10	15	24	32	4	7	11
1	5.87E-08	TGTGCCAGCAGTTTAGAGGCGGGGGCTAGCACAGATACGCAGTACTTC	CASSLEAGASTDTQYF	TRBV12-4*01, TRBV12-3*01	TRBV12-4, TRBV12-3	TRBJ2-5*01	TRBJ2-5	TRBD2*01	TRBD2	15	18	24	39	2	14	16
1	5.87E-08	TGTGCCAGCAGTTTAGAGGCGGGGGCTAACACAGTTACGCAGTATTTT	CASSLEAGANTVTQYF	TRBV12-4*01, TRBV12-3*01	TRBV12-4, TRBV12-3	TRBJ2-3*01	TRBJ2-3	TRBD2*01	TRBD2	15	18	24	29	2	4	6
1	5.87E-08	TGTGCCAGCAGTTTAATTAGTCCCCGGACAGGGTTCAAGCAGTACTTC	CASSLISPRTGFKQYF	TRBV28*01	TRBV28	TRBJ2-7*01	TRBJ2-7	TRBD1*01	TRBD1	14	25	32	37	10	4	14
1	5.87E-08	TGTGCCAGCAGTTTAATCGGGGGGAATAGCAATCAGCCCCAGCATTTT	CASSLIGGNSNQPQHF	TRBV12-4*01, TRBV12-3*01	TRBV12-4, TRBV12-3	TRBJ1-5*01	TRBJ1-5	TRBD2*01	TRBD2	14	17	23	26	2	2	4
1	5.87E-08	TGTGCCAGCAGTTTAACCCGCGGATTAGCCAAAAACATTCAGTACTTC	CASSLTRGLAKNIQYF	TRBV12-4*01, TRBV12-3*01	TRBV12-4, TRBV12-3	TRBJ2-4*01	TRBJ2-4	TRBD2*02, TRBD2*01	TRBD2	14	16	20	26	1	5	6
1	5.87E-08	TGTGCCAGCAGTTTAAGGGACTAGCGGGAAAGCTATGGCTACACCTTC	CASSLRD*RESYGYTF	TRBV12-4*01, TRBV12-3*01	TRBV12-4, TRBV12-3	TRBJ1-2*01	TRBJ1-2	TRBD2*02	TRBD2	14	16	28	32	1	3	4
1	5.87E-08	TGTGCCAGCAGTTTAAACCTCGGGGGATTCGGGGAGACCCAGTACTTC	CASSLNLGGFGETQYF	TRBV28*01	TRBV28	TRBJ2-5*01	TRBJ2-5	TRBD2*01	TRBD2	14	20	25	33	5	7	12
1	5.87E-08	TGTGCCAGCAGTTTAAAGTTCTGGCAGCGTGCAGATACGCGGTATTTT	CASSLKFWQRADTRYF	TRBV12-4*01, TRBV12-3*01	TRBV12-4, TRBV12-3	TRBJ2-3*01	TRBJ2-3	TRBD2*02, TRBD2*01	TRBD2	14	25	28	31	10	2	12
1	5.87E-08	TGTGCCAGCAGTTCTCTAGGCGGGAGAACCTCCGATGAGCAGTTCTTC	CASSSLGGRTSDEQFF	TRBV6-5*01	TRBV6-5	TRBJ2-1*01	TRBJ2-1	TRBD2*02	TRBD2	12	19	25	34	6	8	14
1	5.87E-08	TGTGCCAGCAGTTCTCCGCGTGTTGGGGGTAATCAGCCCCAGCATTTT	CASSSPRVGGNQPQHF	TRBV28*01	TRBV28	TRBJ1-5*01	TRBJ1-5	TRBD1*01, TRBD2*01	TRBD1, TRBD2	12	24	28	30	11	1	12
1	5.87E-08	TGTGCCAGCAGTTCTGGCACTGAAGCGTACCAAGAGACCCAGTACTTC	CASSSGTEAYQETQYF	TRBV6-5*01	TRBV6-5	TRBJ2-5*01	TRBJ2-5	TRBD2*02, TRBD2*01	TRBD2	12	23	26	28	10	1	11
1	5.87E-08	TGTGCCAGCAGTTCTGGCACGGGTCCTATAATTTTACCCCTCCACTTT	CASSSGTGPIILPLHF	TRBV6-5*01	TRBV6-5	TRBJ1-6*01	TRBJ1-6	TRBD1*01, TRBD2*02, TRBD2*01	TRBD1, TRBD2	12	22	25	35	9	9	18
1	5.87E-08	TGTGCCAGCAGTTCTACTAGCGGGGGGGCATGGGCTGAGCAGTTCTTC	CASSSTSGGAWAEQFF	TRBV27*01	TRBV27	TRBJ2-1*01	TRBJ2-1	TRBD2*01	TRBD2	12	15	27	35	2	7	9
1	5.87E-08	TGTGCCAGCAGTTCCCCTCGACAGGTCCGTGTGGAGACCCAGTACTTC	CASSSPRQVRVETQYF	TRBV7-2*04, TRBV7-2*01	TRBV7-2	TRBJ2-5*01	TRBJ2-5	TRBD1*01	TRBD1	10	19	24	33	8	8	16
1	5.87E-08	TGTGCCAGCAGTTCCCCGCAAAACACGGATAACTATGGCTACGCCTTC	CASSSPQNTDNYGYAF	TRBV28*01	TRBV28	TRBJ1-2*01	TRBJ1-2	TRBD2*01	TRBD2	12	13	18	29	0	10	10
1	5.87E-08	TGTGCCAGCAGTTCCCCGGGACTAGCGGGCAGAAATGAGCAGTTCTTC	CASSSPGLAGRNEQFF	TRBV6-6*04	TRBV6-6	TRBJ2-1*01	TRBJ2-1	TRBD2*02, TRBD2*01	TRBD2	11	17	28	33	5	4	9
1	5.87E-08	TGTGCCAGCAGTTCCCGTTTGGGGAGGGGGTACAATGAGCAGTTCTTC	CASSSRLGRGYNEQFF	TRBV6-5*01	TRBV6-5	TRBJ2-1*01	TRBJ2-1	TRBD2*02	TRBD2	12	21	27	30	8	2	10
1	5.87E-08	TGTGCCAGCAGTTCCCGACTAGCCCAAGCCCAAAACATTCAGTACTTC	CASSSRLAQAQNIQYF	TRBV6-1*01	TRBV6-1	TRBJ2-4*01	TRBJ2-4	TRBD2*02, TRBD2*01	TRBD2	11	16	22	26	4	3	7
1	5.87E-08	TGTGCCAGCAGTTCCCGACTAGCGGGAGGCACAGATACGCAGTATTTT	CASSSRLAGGTDTQYF	TRBV27*01	TRBV27	TRBJ2-3*01	TRBJ2-3	TRBD2*02	TRBD2	12	16	27	28	3	0	3
1	5.87E-08	TGTGCCAGCAGTTCCCGAGGGGCGCTGGACACCGGGGAGCTGTTTTTT	CASSSRGALDTGELFF	TRBV28*01	TRBV28	TRBJ2-2*01	TRBJ2-2	TRBD1*01, TRBD2*02	TRBD1, TRBD2	12	17	21	28	4	6	10
1	5.87E-08	TGTGCCAGCAGTTCCCAGCGGGAGGGCCGTAGAGATACGCAGTTCTTC	CASSSQREGRRDTQFF	TRBV12-4*01, TRBV12-3*01	TRBV12-4, TRBV12-3	TRBJ2-1*01	TRBJ2-1	TRBD2*02	TRBD2	12	16	25	38	3	12	15
1	5.87E-08	TGTGCCAGCAGTTCCGGGGGAGCGGGAGATCCCTACGAGCAGTACTTC	CASSSGGAGDPYEQYF	TRBV6-5*01	TRBV6-5	TRBJ2-7*01	TRBJ2-7	TRBD2*02	TRBD2	12	20	27	31	7	3	10
1	5.87E-08	TGTGCCAGCAGTTCCGGGACTAGCGGGAGTACCGGGGAGCTGTTTTTT	CASSSGTSGSTGELFF	TRBV27*01	TRBV27	TRBJ2-2*01	TRBJ2-2	TRBD2*02	TRBD2	12	15	28	30	2	1	3
1	5.87E-08	TGTGCCAGCAGTTCCGGGACCTCCCTCGGCACAGATACGCAGTATTTT	CASSSGTSLGTDTQYF	TRBV5-4*01, TRBV5-4*03, TRBV5-4*04	TRBV5-4	TRBJ2-3*01	TRBJ2-3	TRBD2*02	TRBD2	10	19	24	28	8	3	11
1	5.87E-08	TGTGCCAGCAGTTCCACCGGGACTAGCCCCTCCTACGAGCAGTACTTC	CASSSTGTSPSYEQYF	TRBV7-7*01, TRBV7-7*02	TRBV7-7	TRBJ2-7*01	TRBJ2-7	TRBD2*02, TRBD2*01	TRBD2	10	18	26	29	7	2	9
1	5.87E-08	TGTGCCAGCAGTTCCACAGGGGGCGGTACGTCGGGTACGCAGTATTTT	CASSSTGGGTSGTQYF	TRBV5-6*01	TRBV5-6	TRBJ2-3*01	TRBJ2-3	TRBD1*01	TRBD1	10	15	23	35	4	11	15
1	5.87E-08	TGTGCCAGCAGTTCCAACAGGGGGCGCTTTCGGCGCGAGCAGTACTTC	CASSSNRGRFRREQYF	TRBV6-5*01	TRBV6-5	TRBJ2-7*01	TRBJ2-7	TRBD1*01	TRBD1	12	16	24	35	3	10	13
1	5.87E-08	TGTGCCAGCAGTTCCAACAGGGGACTTGTCCAAGGGACCCAGTACTTC	CASSSNRGLVQGTQYF	TRBV6-3*01, TRBV6-2*01	TRBV6-3, TRBV6-2	TRBJ2-5*01	TRBJ2-5	TRBD1*01	TRBD1	12	16	22	29	3	6	9
1	5.87E-08	TGTGCCAGCAGTTCGCCGGGACAGGGAATCCAAGAGACCCAGCATTTT	CASSSPGQGIQETQHF	TRBV6-3*01, TRBV6-2*01	TRBV6-3, TRBV6-2	TRBJ1-5*01	TRBJ1-5	TRBD1*01	TRBD1	12	17	25	37	4	11	15
1	5.87E-08	TGTGCCAGCAGTTCGCGACTAGCGGGGGGTAGGAATGAGCAGTATTTT	CASSSRLAGGRNEQYF	TRBV6-5*01	TRBV6-5	TRBJ2-3*01	TRBJ2-3	TRBD2*01	TRBD2	12	16	28	38	3	9	12
1	5.87E-08	TGTGCCAGCAGTTCGCGACTAGCGGGAAGGAGCGGGGAGCTGTTTTTT	CASSSRLAGRSGELFF	TRBV10-3*01, TRBV10-3*02	TRBV10-3	TRBJ2-2*01	TRBJ2-2	TRBD2*02	TRBD2	11	16	26	32	4	5	9
1	5.87E-08	TGTGCCAGCAGTTCGGATAGGGGTCGCCTACAAGAGACCCAGTACTTC	CASSSDRGRLQETQYF	TRBV12-4*01, TRBV12-3*01	TRBV12-4, TRBV12-3	TRBJ2-5*01	TRBJ2-5	TRBD1*01	TRBD1	12	18	22	30	5	7	12
1	5.87E-08	TGTGCCAGCAGTTCGGACAGCCCGGGACTAGCGGGGCGGCAGTTCTTC	CASSSDSPGLAGRQFF	TRBV25-1*01	TRBV25-1	TRBJ2-1*01	TRBJ2-1	TRBD2*01	TRBD2	11	23	35	38	11	2	13
1	5.87E-08	TGTGCCAGCAGTTCGGAAAGCTGCTCCTATAATTCACCCCTCCACTTT	CASSSESCSYNSPLHF	TRBV28*01	TRBV28	TRBJ1-6*01	TRBJ1-6	TRBD1*01, TRBD2*02, TRBD2*01	TRBD1, TRBD2	12	14	16	23	1	6	7
1	5.87E-08	TGTGCCAGCAGTTCGACTAGCGGGAGGGAAACAGATACGCAGTATTTT	CASSSTSGRETDTQYF	TRBV12-4*01, TRBV12-3*01	TRBV12-4, TRBV12-3	TRBJ2-3*01	TRBJ2-3	TRBD2*02	TRBD2	12	14	27	30	1	2	3
1	5.87E-08	TGTGCCAGCAGTTCGACTAGCGGGAAAAGCACAGATACGCAGTATTTT	CASSSTSGKSTDTQYF	TRBV6-4*02, TRBV6-4*01	TRBV6-4	TRBJ2-3*01	TRBJ2-3	TRBD2*02	TRBD2	11	14	24	27	2	2	4
1	5.87E-08	TGTGCCAGCAGTTCGAGGGACAGGGGCCCGCTCACTGAAGCTTTCTTT	CASSSRDRGPLTEAFF	TRBV11-1*01	TRBV11-1	TRBJ1-1*01	TRBJ1-1	TRBD1*01	TRBD1	10	16	25	32	5	6	11
1	5.87E-08	TGTGCCAGCAGTTCGAAGGGGATTCCGTGCTCCTACGAGCAGTACTTC	CASSSKGIPCSYEQYF	TRBV7-8*01, TRBV7-8*03	TRBV7-8	TRBJ2-7*01	TRBJ2-7	TRBD1*01	TRBD1	10	16	20	29	5	8	13
1	5.87E-08	TGTGCCAGCAGTTCGAAGGAGACAGGCGGGACCTACGAGCAGTACTTC	CASSSKETGGTYEQYF	TRBV2*01, TRBV2*02, TRBV2*03	TRBV2	TRBJ2-7*01	TRBJ2-7	TRBD1*01, TRBD2*02	TRBD1, TRBD2	11	20	25	31	8	5	13
1	5.87E-08	TGTGCCAGCAGTTCGAAAGAGACAGGCGGGACCTACAAGCAGTACTTC	CASSSKETGGTYKQYF	TRBV2*01, TRBV2*02, TRBV2*03	TRBV2	TRBJ2-7*01	TRBJ2-7	TRBD1*01, TRBD2*02	TRBD1, TRBD2	11	20	25	31	8	5	13
1	5.87E-08	TGTGCCAGCAGTTCATAACGGGACAGGGATTACTATGGCTACACCTTC	CASSS*RDRDYYGYTF	TRBV15*01, TRBV15*02	TRBV15	TRBJ1-2*01	TRBJ1-2	TRBD1*01	TRBD1	10	19	27	31	8	3	11
1	5.87E-08	TGTGCCAGCAGTTCACCCCAGGGGAGGAATGACAATGAGCAGTTCTTT	CASSSPQGRNDNEQFF	TRBV7-9*03, TRBV7-9*01, TRBV7-9*04, TRBV7-9*02	TRBV7-9	TRBJ1-1*01	TRBJ1-1	TRBD1*01, TRBD2*02	TRBD1, TRBD2	10	18	23	42	7	18	25
1	5.87E-08	TGTGCCAGCAGTTCAGGGAGCGGGAGATATGGAGTTACGCAGTATTTT	CASSSGSGRYGVTQYF	TRBV12-4*01, TRBV12-3*01	TRBV12-4, TRBV12-3	TRBJ2-3*01	TRBJ2-3	TRBD2*02	TRBD2	12	18	25	35	5	9	14
1	5.87E-08	TGTGCCAGCAGTTCAATAGCGGGAGGGCCGACAGATACGCAGTATTTT	CASSSIAGGPTDTQYF	TRBV12-4*01, TRBV12-3*01	TRBV12-4, TRBV12-3	TRBJ2-3*01	TRBJ2-3	TRBD2*02	TRBD2	12	16	26	30	3	3	6
1	5.87E-08	TGTGCCAGCAGTTCAACTATTCAAAATCCTGAGGGCGAGCAGTACTTC	CASSSTIQNPEGEQYF	TRBV12-4*01, TRBV12-3*01	TRBV12-4, TRBV12-3	TRBJ2-7*01	TRBJ2-7	TRBD2*02	TRBD2	12	30	34	35	17	0	17
1	5.87E-08	TGTGCCAGCAGTTCAAAGGAGACAGGCGGGACCTACGAGCAGGACTTC	CASSSKETGGTYEQDF	TRBV2*01, TRBV2*02, TRBV2*03	TRBV2	TRBJ2-7*01	TRBJ2-7	TRBD1*01, TRBD2*02	TRBD1, TRBD2	11	20	25	31	8	5	13
1	5.87E-08	TGTGCCAGCAGTTCAAAGGAGACAGGCAGGACCTACGAGCAGTACTTC	CASSSKETGRTYEQYF	TRBV2*01, TRBV2*02, TRBV2*03	TRBV2	TRBJ2-7*01	TRBJ2-7	TRBD1*01	TRBD1	11	20	25	31	8	5	13
1	5.87E-08	TGTGCCAGCAGTTCAAAAGAGACGGACGGGACCTACGAGCAGTACTTC	CASSSKETDGTYEQYF	TRBV2*01, TRBV2*02, TRBV2*03	TRBV2	TRBJ2-7*01	TRBJ2-7	TRBD2*02	TRBD2	11	26	30	31	14	0	14
1	5.87E-08	TGTGCCAGCAGTTCAAAAGAGACAGGCGGGGCCTACGGGCAGTACTTC	CASSSKETGGAYGQYF	TRBV2*01, TRBV2*02, TRBV2*03	TRBV2	TRBJ2-7*01	TRBJ2-7	TRBD1*01, TRBD2*01	TRBD1, TRBD2	11	20	25	31	8	5	13
1	5.87E-08	TGTGCCAGCAGTTCAAAAGAGACAGGCGGACTCTACGAGCAGTACTTC	CASSSKETGGLYEQYF	TRBV2*01, TRBV2*02, TRBV2*03	TRBV2	TRBJ2-7*01	TRBJ2-7	TRBD1*01	TRBD1	11	20	25	32	8	6	14
1	5.87E-08	TGTGCCAGCAGTTCAAAAGAGACAGGCGGACCCTACGAGCAGTACTTC	CASSSKETGGPYEQYF	TRBV2*01, TRBV2*02, TRBV2*03	TRBV2	TRBJ2-7*01	TRBJ2-7	TRBD1*01	TRBD1	11	20	25	31	8	5	13
1	5.87E-08	TGTGCCAGCAGTTGCTCGAAGGCAGGGCGAAATGAAAAACTGCTTTTT	CASSCSKAGRNEKLLF	TRBV6-5*01	TRBV6-5	TRBJ1-4*01	TRBJ1-4	TRBD1*01	TRBD1	16	22	26	30	5	3	8
1	5.87E-08	TGTGCCAGCAGTTGGGGGACCCAGGTTAGCACAGATACGCAGTATTTT	CASSWGTQVSTDTQYF	TRBV27*01	TRBV27	TRBJ2-3*01	TRBJ2-3	TRBD1*01, TRBD2*02, TRBD2*01	TRBD1, TRBD2	12	15	19	27	2	7	9
1	5.87E-08	TGTGCCAGCAGTTGGGGGACAGGGGGCTTCTCCTACGAGCAGTACTTC	CASSWGTGGFSYEQYF	TRBV27*01	TRBV27	TRBJ2-7*01	TRBJ2-7	TRBD1*01	TRBD1	12	15	26	29	2	2	4
1	5.87E-08	TGTGCCAGCAGTTGGGGACTAGCGGGACGTGTTTACGAGCAGTACTTC	CASSWGLAGRVYEQYF	TRBV2*01, TRBV2*02, TRBV2*03	TRBV2	TRBJ2-7*01	TRBJ2-7	TRBD2*02	TRBD2	11	14	26	33	2	6	8
1	5.87E-08	TGTGCCAGCAGTTGGACCGGGACAGGGAGGATTCTGCCCCAGCATTTT	CASSWTGTGRILPQHF	TRBV6-5*01	TRBV6-5	TRBJ1-5*01	TRBJ1-5	TRBD1*01	TRBD1	12	18	26	35	5	8	13
1	5.87E-08	TGTGCCAGCAGTTGGAATATTGGGGGACCTAATTCACCCCTCCACTTT	CASSWNIGGPNSPLHF	TRBV27*01	TRBV27	TRBJ1-6*01	TRBJ1-6	TRBD1*01, TRBD2*02, TRBD2*01	TRBD1, TRBD2	12	23	27	29	10	1	11
1	5.87E-08	TGTGCCAGCAGTTATTCCTTAGGACAGACTAACTATGGCTACACCTTC	CASSYSLGQTNYGYTF	TRBV6-1*01	TRBV6-1	TRBJ1-2*01	TRBJ1-2	TRBD1*01	TRBD1	11	21	26	28	9	1	10
1	5.87E-08	TGTGCCAGCAGTTATCTACTGGCGGGAGGGCCGGGCGAGCAGTACTTC	CASSYLLAGGPGEQYF	TRBV6-3*01, TRBV6-2*01	TRBV6-3, TRBV6-2	TRBJ2-7*01	TRBJ2-7	TRBD2*02	TRBD2	13	21	29	35	7	5	12
1	5.87E-08	TGTGCCAGCAGTTATGGGGGGGAGGTAGCTAACTATGGCTACACCTTC	CASSYGGEVANYGYTF	TRBV6-7*01	TRBV6-7	TRBJ1-2*01	TRBJ1-2	TRBD2*01	TRBD2	13	15	21	28	1	6	7
1	5.87E-08	TGTGCCAGCAGTTATGGACTAGCGGGAGGCACAGATACGCAGTATTTT	CASSYGLAGGTDTQYF	TRBV6-3*01, TRBV6-2*01	TRBV6-3, TRBV6-2	TRBJ2-3*01	TRBJ2-3	TRBD2*02	TRBD2	13	15	27	28	1	0	1
1	5.87E-08	TGTGCCAGCAGTTACTTTAGCGGGAGAGGGGCAGAGACCCAGTACTTC	CASSYFSGRGAETQYF	TRBV6-5*01	TRBV6-5	TRBJ2-5*01	TRBJ2-5	TRBD2*02	TRBD2	15	17	25	32	1	6	7
1	5.87E-08	TGTGCCAGCAGTTACTTGACTAGCGGGAGGCCCGGGGAGCAGTACTTC	CASSYLTSGRPGEQYF	TRBV6-5*01	TRBV6-5	TRBJ2-7*01	TRBJ2-7	TRBD2*02	TRBD2	15	17	29	36	1	6	7
1	5.87E-08	TGTGCCAGCAGTTACTTGAGGCCTAGTCTAGTCTACGAGCAGTACTTC	CASSYLRPSLVYEQYF	TRBV6-5*01	TRBV6-5	TRBJ2-7*01	TRBJ2-7	TRBD2*02, TRBD2*01	TRBD2	15	22	27	32	6	4	10
1	5.87E-08	TGTGCCAGCAGTTACTCTTCGAGGACGCCCACCTACGAACAGTACTTC	CASSYSSRTPTYEQYF	TRBV6-6*04	TRBV6-6	TRBJ2-7*01	TRBJ2-7	TRBD1*01, TRBD2*02, TRBD2*01	TRBD1, TRBD2	11	22	25	31	10	5	15
1	5.87E-08	TGTGCCAGCAGTTACTCTTGGTGGACAGGGGTGGGTGGCTACACCTTC	CASSYSWWTGVGGYTF	TRBV6-5*01	TRBV6-5	TRBJ1-2*01	TRBJ1-2	TRBD1*01	TRBD1	16	22	30	35	5	4	9
1	5.87E-08	TGTGCCAGCAGTTACTCTTGGTGGACAGGGGACTATGGCTACACCTTC	CASSYSWWTGDYGYTF	TRBV6-5*01	TRBV6-5	TRBJ1-2*01	TRBJ1-2	TRBD1*01	TRBD1	16	22	30	31	5	0	5
1	5.87E-08	TGTGCCAGCAGTTACTCTTACACCAAATGGGGCACTCAAGCTTTCTTT	CASSYSYTKWGTQAFF	TRBV6-5*01	TRBV6-5	TRBJ1-1*01	TRBJ1-1	TRBD1*01, TRBD2*01	TRBD1, TRBD2	16	28	31	32	11	0	11
1	5.87E-08	TGTGCCAGCAGTTACTCTCCAGGGAATTTTGATGACGAACTGTTTTTT	CASSYSPGNFDDELFF	TRBV6-1*01	TRBV6-1	TRBJ1-4*01	TRBJ1-4	TRBD1*01	TRBD1	11	19	23	37	7	13	20
1	5.87E-08	TGTGCCAGCAGTTACTCTCGGACTAGCGGCCAAGAGACCCAGTACTTC	CASSYSRTSGQETQYF	TRBV6-5*01	TRBV6-5	TRBJ2-5*01	TRBJ2-5	TRBD2*02, TRBD2*01	TRBD2	16	19	28	29	2	0	2
1	5.87E-08	TGTGCCAGCAGTTACTCTGGGACGGAGCACTACAATGAGCAGTTCTTC	CASSYSGTEHYNEQFF	TRBV6-6*04	TRBV6-6	TRBJ2-1*01	TRBJ2-1	TRBD1*01, TRBD2*02, TRBD2*01	TRBD1, TRBD2	11	18	22	29	6	6	12
1	5.87E-08	TGTGCCAGCAGTTACTCCTCCGGGACAGGGGATTCACCCCTCCACTTT	CASSYSSGTGDSPLHF	TRBV6-5*01	TRBV6-5	TRBJ1-6*01	TRBJ1-6	TRBD1*01	TRBD1	16	21	30	31	4	0	4
1	5.87E-08	TGTGCCAGCAGTTACTCCCGGGGAGCAGGGGGCACTGAAGCTTTCTTT	CASSYSRGAGGTEAFF	TRBV6-7*01	TRBV6-7	TRBJ1-1*01	TRBJ1-1	TRBD1*01	TRBD1	16	25	31	32	8	0	8
1	5.87E-08	TGTGCCAGCAGTTACTCCGGGACAGGGCGGACCTACGAGCAGTACTTC	CASSYSGTGRTYEQYF	TRBV6-3*01, TRBV6-2*01	TRBV6-3, TRBV6-2	TRBJ2-7*01	TRBJ2-7	TRBD1*01	TRBD1	16	18	26	31	1	4	5
1	5.87E-08	TGTGCCAGCAGTTACTCCGGGACAGGGGGCCACTATGGCTACACCTTC	CASSYSGTGGHYGYTF	TRBV6-5*01	TRBV6-5	TRBJ1-2*01	TRBJ1-2	TRBD1*01	TRBD1	16	18	29	31	1	1	2
1	5.87E-08	TGTGCCAGCAGTTACTCCGGGACAGGGGGCACAGATACGCAGTTCTTC	CASSYSGTGGTDTQFF	TRBV6-6*04	TRBV6-6	TRBJ2-1*01	TRBJ2-1	TRBD1*01	TRBD1	11	18	29	38	6	8	14
1	5.87E-08	TGTGCCAGCAGTTACTCCGGGACAGGGGGCACAGATACGCAGTACTTC	CASSYSGTGGTDTQYF	TRBV6-6*04	TRBV6-6	TRBJ2-5*01	TRBJ2-5	TRBD1*01	TRBD1	11	18	29	39	6	9	15
1	5.87E-08	TGTGCCAGCAGTTACTCCGGGACAGGGGGGAGGTGCGAGCAGTACTTC	CASSYSGTGGRCEQYF	TRBV6-3*01, TRBV6-2*01	TRBV6-3, TRBV6-2	TRBJ2-7*01	TRBJ2-7	TRBD1*01	TRBD1	16	18	28	35	1	6	7
1	5.87E-08	TGTGCCAGCAGTTACTCGTCCGGGCCACAAAGCTCACCCCTCCACTTT	CASSYSSGPQSSPLHF	TRBV6-1*01	TRBV6-1	TRBJ1-6*01	TRBJ1-6	TRBD1*01, TRBD2*02, TRBD2*01	TRBD1, TRBD2	11	21	24	33	9	8	17
1	5.87E-08	TGTGCCAGCAGTTACTCGTGGGACAGAAGTGATGAAAAACTGTTTTTT	CASSYSWDRSDEKLFF	TRBV6-6*04	TRBV6-6	TRBJ1-4*01	TRBJ1-4	TRBD1*01	TRBD1	11	19	25	31	7	5	12
1	5.87E-08	TGTGCCAGCAGTTACTCGTGGACTAGGGGTCGCAATGGGCAGTTCTTC	CASSYSWTRGRNGQFF	TRBV6-6*01	TRBV6-6	TRBJ2-1*01	TRBJ2-1	TRBD2*02, TRBD2*01	TRBD2	16	19	25	32	2	6	8
1	5.87E-08	TGTGCCAGCAGTTACTCGCCCGGGACAGGGTCCTATGGCTACACCTTC	CASSYSPGTGSYGYTF	TRBV6-5*01	TRBV6-5	TRBJ1-2*01	TRBJ1-2	TRBD1*01	TRBD1	16	21	29	32	4	2	6
1	5.87E-08	TGTGCCAGCAGTTACTCGCGGTCCGGCGGAAGAGATGGCTACACCTTC	CASSYSRSGGRDGYTF	TRBV6-6*01	TRBV6-6	TRBJ1-2*01	TRBJ1-2	TRBD1*01, TRBD2*02, TRBD2*01	TRBD1, TRBD2	16	20	23	34	3	10	13
1	5.87E-08	TGTGCCAGCAGTTACTCGCATTCAACAGGGGGAAACACCATATATTTT	CASSYSHSTGGNTIYF	TRBV6-6*01	TRBV6-6	TRBJ1-3*01	TRBJ1-3	TRBD1*01	TRBD1	16	24	29	30	7	0	7
1	5.87E-08	TGTGCCAGCAGTTACTCGGGGACAGGGAGTTCCCACGAGCAGTACTTC	CASSYSGTGSSHEQYF	TRBV6-5*01	TRBV6-5	TRBJ2-7*01	TRBJ2-7	TRBD1*01	TRBD1	16	18	26	30	1	3	4
1	5.87E-08	TGTGCCAGCAGTTACTCGGGACAGGGCGGCACCGGGAAGCTGGTTTTT	CASSYSGQGGTGKLVF	TRBV6-5*01	TRBV6-5	TRBJ2-2*01	TRBJ2-2	TRBD1*01	TRBD1	16	17	25	37	0	11	11
1	5.87E-08	TGTGCCAGCAGTTACTCGGGACAGGGGACGGATTCACCCCTCCACTTT	CASSYSGQGTDSPLHF	TRBV6-5*01	TRBV6-5	TRBJ1-6*01	TRBJ1-6	TRBD1*01	TRBD1	16	17	26	31	0	4	4
1	5.87E-08	TGTGCCAGCAGTTACTCGGACAGCTCTGGGGCCAACGTCCTGACTTTC	CASSYSDSSGANVLTF	TRBV6-3*01, TRBV6-2*01	TRBV6-3, TRBV6-2	TRBJ2-6*01	TRBJ2-6	TRBD1*01	TRBD1	16	17	22	23	0	0	0
1	5.87E-08	TGTGCCAGCAGTTACTCGGAGGGGGGTAGGATCTACGAGCAGTACTTC	CASSYSEGGRIYEQYF	TRBV6-5*01	TRBV6-5	TRBJ2-7*01	TRBJ2-7	TRBD1*01, TRBD2*02, TRBD2*01	TRBD1, TRBD2	16	19	24	32	2	7	9
1	5.87E-08	TGTGCCAGCAGTTACTCGGAGGGGAGTGGTACCTACGAGCAGTACTTC	CASSYSEGSGTYEQYF	TRBV6-5*01	TRBV6-5	TRBJ2-7*01	TRBJ2-7	TRBD2*02	TRBD2	16	17	22	31	0	8	8
1	5.87E-08	TGTGCCAGCAGTTACTCGATGCGGGTGTCCCCCTGCGAGCAGTACTTC	CASSYSMRVSPCEQYF	TRBV6-6*01	TRBV6-6	TRBJ2-7*01	TRBJ2-7	TRBD1*01	TRBD1	16	25	30	31	8	0	8
1	5.87E-08	TGTGCCAGCAGTTACTCGATGCAAGCGGGTGCGTACGAGCAGTACTTC	CASSYSMQAGAYEQYF	TRBV6-3*01, TRBV6-2*01	TRBV6-3, TRBV6-2	TRBJ2-7*01	TRBJ2-7	TRBD2*02, TRBD2*01	TRBD2	16	23	28	33	6	4	10
1	5.87E-08	TGTGCCAGCAGTTACTCGATGGGGCTTCCGCCGTATACGCAGTATTTT	CASSYSMGLPPYTQYF	TRBV6-1*01	TRBV6-1	TRBJ2-3*01	TRBJ2-3	TRBD1*01	TRBD1	11	20	24	34	8	9	17
1	5.87E-08	TGTGCCAGCAGTTACTCGACTAGCGGAGGACCCTACGAGCAGTACTTC	CASSYSTSGGPYEQYF	TRBV6-6*04	TRBV6-6	TRBJ2-7*01	TRBJ2-7	TRBD2*02, TRBD2*01	TRBD2	11	17	25	31	5	5	10
1	5.87E-08	TGTGCCAGCAGTTACTCGACGGCAGGGCGAGATGAAAAACTGTTTTTT	CASSYSTAGRDEKLFF	TRBV6-5*01	TRBV6-5	TRBJ1-4*01	TRBJ1-4	TRBD1*01	TRBD1	16	22	26	31	5	4	9
1	5.87E-08	TGTGCCAGCAGTTACTCGACAGGTTCCTATAATTCACCCCTCCACTTT	CASSYSTGSYNSPLHF	TRBV6-5*01	TRBV6-5	TRBJ1-6*01	TRBJ1-6	TRBD1*01	TRBD1	16	17	22	24	0	1	1
1	5.87E-08	TGTGCCAGCAGTTACTCGACAGGGGGCTGTGGAAACACCATATATTTT	CASSYSTGGCGNTIYF	TRBV6-5*01	TRBV6-5	TRBJ1-3*01	TRBJ1-3	TRBD1*01	TRBD1	16	17	26	29	0	2	2
1	5.87E-08	TGTGCCAGCAGTTACTCGAGCTCTGGGGCCACCAATGGCTACACCTTC	CASSYSSSGATNGYTF	TRBV6-3*01, TRBV6-2*01	TRBV6-3, TRBV6-2	TRBJ1-2*01	TRBJ1-2	TRBD1*01	TRBD1	16	24	28	34	7	5	12
1	5.87E-08	TGTGCCAGCAGTTACTCGAGCTCTGGGGCAGAATACGAGCAGTACTTC	CASSYSSSGAEYEQYF	TRBV6-3*01, TRBV6-2*01	TRBV6-3, TRBV6-2	TRBJ2-7*01	TRBJ2-7	TRBD1*01	TRBD1	16	24	28	33	7	4	11
1	5.87E-08	TGTGCCAGCAGTTACTCGAGAGGGGGCGCCGGGGAGACCCAGTACTTC	CASSYSRGGAGETQYF	TRBV6-3*01, TRBV6-2*01	TRBV6-3, TRBV6-2	TRBJ2-5*01	TRBJ2-5	TRBD1*01	TRBD1	16	20	26	33	3	6	9
1	5.87E-08	TGTGCCAGCAGTTACTCGAATCTGGGCGGGGACACTGAAGCTTTCTTT	CASSYSNLGGDTEAFF	TRBV6-7*01	TRBV6-7	TRBJ1-1*01	TRBJ1-1	TRBD2*01	TRBD2	16	25	30	31	8	0	8
1	5.87E-08	TGTGCCAGCAGTTACTCGAAGTCTGCTAGGGGCTACACTGAAGCTTTC	CASSYSKSARGYTEAF	TRBV6-6*04	TRBV6-6	TRBJ2-6*01	TRBJ2-6	TRBD1*01, TRBD2*02, TRBD2*01	TRBD1, TRBD2	11	27	31	43	15	11	26
1	5.87E-08	TGTGCCAGCAGTTACTCGAAGGCAGGGCGGAATAAAAAACTGTTTTTT	CASSYSKAGRNKKLFF	TRBV6-5*01	TRBV6-5	TRBJ1-4*01	TRBJ1-4	TRBD1*01	TRBD1	16	22	26	30	5	3	8
1	5.87E-08	TGTGCCAGCAGTTACTCGAAATTCCAGGGCACAAACGAGCAGTACTTC	CASSYSKFQGTNEQYF	TRBV6-5*01	TRBV6-5	TRBJ2-7*01	TRBJ2-7	TRBD1*01	TRBD1	16	24	28	34	7	5	12
1	5.87E-08	TGTGCCAGCAGTTACTCACCCTCAGGGGGGGGCAATGAGCAGTTCTTC	CASSYSPSGGGNEQFF	TRBV6-5*01	TRBV6-5	TRBJ2-1*01	TRBJ2-1	TRBD1*01, TRBD2*01	TRBD1, TRBD2	16	22	28	32	5	3	8
1	5.87E-08	TGTGCCAGCAGTTACTCAGCAGTAAAGGACTATGGGCCCCAGCATTTT	CASSYSAVKDYGPQHF	TRBV6-3*01, TRBV6-2*01	TRBV6-3, TRBV6-2	TRBJ1-5*01	TRBJ1-5	TRBD2*02, TRBD2*01	TRBD2	16	26	31	35	9	3	12
1	5.87E-08	TGTGCCAGCAGTTACTCAGGGAGGGTCACGTCCTATGGCTACACCTTC	CASSYSGRVTSYGYTF	TRBV6-5*01	TRBV6-5	TRBJ1-2*01	TRBJ1-2	TRBD2*02	TRBD2	16	18	24	32	1	7	8
1	5.87E-08	TGTGCCAGCAGTTACTCAATAGCGGGAGGTGGGGAGACCCAGTACTTC	CASSYSIAGGGETQYF	TRBV6-5*01	TRBV6-5	TRBJ2-5*01	TRBJ2-5	TRBD2*02	TRBD2	16	19	28	33	2	4	6
1	5.87E-08	TGTGCCAGCAGTTACTCAAGGCGGGGCAACACAGATACGCAGTATTTT	CASSYSRRGNTDTQYF	TRBV6-5*01	TRBV6-5	TRBJ2-3*01	TRBJ2-3	TRBD2*01	TRBD2	16	20	25	29	3	3	6
1	5.87E-08	TGTGCCAGCAGTTACTGGAGCGGGAGTGGCACAGATACGCAGTATTTT	CASSYWSGSGTDTQYF	TRBV6-3*01, TRBV6-2*01	TRBV6-3, TRBV6-2	TRBJ2-3*01	TRBJ2-3	TRBD2*02	TRBD2	15	18	25	28	2	2	4
1	5.87E-08	TGTGCCAGCAGTTACTACAGGGGATTTGTCCAAGAGACCCAGTACTTC	CASSYYRGFVQETQYF	TRBV6-5*01	TRBV6-5	TRBJ2-5*01	TRBJ2-5	TRBD1*01	TRBD1	15	16	22	29	0	6	6
1	5.87E-08	TGTGCCAGCAGTTACTAGCGGGAGTGAGGAACAGATACGCAGTATTTT	CASSY*RE*GTDTQYF	TRBV2*01, TRBV2*02, TRBV2*03	TRBV2	TRBJ2-3*01	TRBJ2-3	TRBD2*02	TRBD2	11	13	23	30	1	6	7
1	5.87E-08	TGTGCCAGCAGTTACCTCGGGGGGGGCGGGTATGAAAAACTGTTTTTT	CASSYLGGGGYEKLFF	TRBV6-5*01	TRBV6-5	TRBJ1-4*01	TRBJ1-4	TRBD2*01	TRBD2	14	17	24	31	2	6	8
1	5.87E-08	TGTGCCAGCAGTTACCTGACTAGCGGGCGGCCCGGGGAGCAGTACTTC	CASSYLTSGRPGEQYF	TRBV6-5*01	TRBV6-5	TRBJ2-7*01	TRBJ2-7	TRBD2*02, TRBD2*01	TRBD2	14	17	26	36	2	9	11
1	5.87E-08	TGTGCCAGCAGTTACCCTGGGACTAGCGGGAGTTACCAGCAGTACTTC	CASSYPGTSGSYQQYF	TRBV9*02, TRBV9*01, TRBV9*03	TRBV9	TRBJ2-7*01	TRBJ2-7	TRBD2*02	TRBD2	10	18	31	33	7	1	8
1	5.87E-08	TGTGCCAGCAGTTACCCTGGACGGTATGACAGCTATGGCTACACCTTC	CASSYPGRYDSYGYTF	TRBV6-3*01, TRBV6-2*01	TRBV6-3, TRBV6-2	TRBJ1-2*01	TRBJ1-2	TRBD1*01	TRBD1	14	27	31	32	12	0	12
1	5.87E-08	TGTGCCAGCAGTTACCCCGGGGGCTCTGGGGCCAACGTCCTGACTTTC	CASSYPGGSGANVLTF	TRBV6-3*01, TRBV6-2*01	TRBV6-3, TRBV6-2	TRBJ2-6*01	TRBJ2-6	TRBD2*01	TRBD2	14	17	22	23	2	0	2
1	5.87E-08	TGTGCCAGCAGTTACCCCATAGCGGGGAGACACAATGAGCAGTTCTTC	CASSYPIAGRHNEQFF	TRBV6-7*01	TRBV6-7	TRBJ2-1*01	TRBJ2-1	TRBD2*01	TRBD2	14	19	26	31	4	4	8
1	5.87E-08	TGTGCCAGCAGTTACCCGGGACTAGCGGGCAGAAATGAGCAGTTCTTC	CASSYPGLAGRNEQFF	TRBV6-5*01	TRBV6-5	TRBJ2-1*01	TRBJ2-1	TRBD2*02, TRBD2*01	TRBD2	14	17	28	33	2	4	6
1	5.87E-08	TGTGCCAGCAGTTACCCACCGGGACTAGCGGACAATGAGCAGCTCTTC	CASSYPPGLADNEQLF	TRBV6-3*01, TRBV6-2*01	TRBV6-3, TRBV6-2	TRBJ2-1*01	TRBJ2-1	TRBD2*02, TRBD2*01	TRBD2	14	20	30	31	5	0	5
1	5.87E-08	TGTGCCAGCAGTTACCCACCGGAACTATATAATTCACCCCTCTACTTT	CASSYPPELYNSPLYF	TRBV12-4*01, TRBV12-3*01	TRBV12-4, TRBV12-3	TRBJ1-6*01	TRBJ1-6	TRBD2*02, TRBD2*01	TRBD2	12	23	26	27	10	0	10
1	5.87E-08	TGTGCCAGCAGTTACCGCCGGGACAGGGGCCCGGATACGCAGTATTTT	CASSYRRDRGPDTQYF	TRBV6-5*01	TRBV6-5	TRBJ2-3*01	TRBJ2-3	TRBD1*01	TRBD1	14	19	28	33	4	4	8
1	5.87E-08	TGTGCCAGCAGTTACCGGGGTAGCGGGAACACCGGGGAGCTGTTTTTT	CASSYRGSGNTGELFF	TRBV6-3*01, TRBV6-2*01	TRBV6-3, TRBV6-2	TRBJ2-2*01	TRBJ2-2	TRBD2*02, TRBD2*01	TRBD2	14	20	25	26	5	0	5
1	5.87E-08	TGTGCCAGCAGTTACCGGACTAGCGGGATCTACAATGAGCAGTTCTTC	CASSYRTSGIYNEQFF	TRBV6-3*01, TRBV6-2*01	TRBV6-3, TRBV6-2	TRBJ2-1*01	TRBJ2-1	TRBD2*02	TRBD2	14	16	27	29	1	1	2
1	5.87E-08	TGTGCCAGCAGTTACCGAGACAGGGGAAGTAACTATGGCTACACCTTC	CASSYRDRGSNYGYTF	TRBV6-5*01	TRBV6-5	TRBJ1-2*01	TRBJ1-2	TRBD1*01	TRBD1	14	18	25	29	3	3	6
1	5.87E-08	TGTGCCAGCAGTTACCATCGGGACTACTTGGCCGGTGAGCTGCTTTTT	CASSYHRDYLAGELLF	TRBV6-3*01, TRBV6-2*01	TRBV6-3, TRBV6-2	TRBJ2-2*01	TRBJ2-2	TRBD2*02, TRBD2*01	TRBD2	14	19	25	36	4	10	14
1	5.87E-08	TGTGCCAGCAGTTACCACCGGGACACTAGCACAGATACGCAGTATTTT	CASSYHRDTSTDTQYF	TRBV6-5*01	TRBV6-5	TRBJ2-3*01	TRBJ2-3	TRBD1*01	TRBD1	14	19	24	27	4	2	6
1	5.87E-08	TGTGCCAGCAGTTACCAGTCCTGGGGGATTTCCTACGAGCAGTACTTC	CASSYQSWGISYEQYF	TRBV6-5*01	TRBV6-5	TRBJ2-7*01	TRBJ2-7	TRBD1*01, TRBD2*02, TRBD2*01	TRBD1, TRBD2	14	22	26	30	7	3	10
1	5.87E-08	TGTGCCAGCAGTTACCAACTAGCGGGAGGCCCCAGCGAGCAGTACTTC	CASSYQLAGGPSEQYF	TRBV6-5*01	TRBV6-5	TRBJ2-7*01	TRBJ2-7	TRBD2*02	TRBD2	14	17	28	35	2	6	8
1	5.87E-08	TGTGCCAGCAGTTACGTAGGGACAGGGCGGAACACTGAAGCTTTCTTT	CASSYVGTGRNTEAFF	TRBV6-5*01	TRBV6-5	TRBJ1-1*01	TRBJ1-1	TRBD1*01	TRBD1	14	18	26	29	3	2	5
1	5.87E-08	TGTGCCAGCAGTTACGGTTCTAGCGGGAGCACAGATACGCAGTATTTT	CASSYGSSGSTDTQYF	TRBV6-6*04	TRBV6-6	TRBJ2-3*01	TRBJ2-3	TRBD2*02, TRBD2*01	TRBD2	11	19	26	27	7	0	7
1	5.87E-08	TGTGCCAGCAGTTACGGCGGGACGAGATTTGGCTATGGCTACACCTTC	CASSYGGTRFGYGYTF	TRBV6-6*01	TRBV6-6	TRBJ1-2*01	TRBJ1-2	TRBD2*02	TRBD2	14	16	21	32	1	10	11
1	5.87E-08	TGTGCCAGCAGTTACGGCGGGACAGCTAACACCGGGGAGCTGTTTTTT	CASSYGGTANTGELFF	TRBV6-6*01	TRBV6-6	TRBJ2-2*01	TRBJ2-2	TRBD1*01	TRBD1	14	18	24	27	3	2	5
1	5.87E-08	TGTGCCAGCAGTTACGGGCTAGCGGGAGGTGCAGATACGTAGTATTTT	CASSYGLAGGADT*YF	TRBV6-7*01	TRBV6-7	TRBJ2-3*01	TRBJ2-3	TRBD2*02	TRBD2	14	18	28	31	3	2	5
1	5.87E-08	TGTGCCAGCAGTTACGGGGGGCAGTATAGCAATCAGCCCCAGTACTTC	CASSYGGQYSNQPQYF	TRBV6-3*01, TRBV6-2*01	TRBV6-3, TRBV6-2	TRBJ2-5*01	TRBJ2-5	TRBD1*01, TRBD2*01	TRBD1, TRBD2	14	16	21	37	1	15	16
1	5.87E-08	TGTGCCAGCAGTTACGGGGGGACGGATAGCAATCAGCCCCAGCATTTT	CASSYGGTDSNQPQHF	TRBV6-6*04	TRBV6-6	TRBJ1-5*01	TRBJ1-5	TRBD2*01	TRBD2	11	14	20	26	2	5	7
1	5.87E-08	TGTGCCAGCAGTTACGGGGACAGGGAGACCCTAGACCCTCTTCACTTT	CASSYGDRETLDPLHF	TRBV6-6*04	TRBV6-6	TRBJ1-6*01	TRBJ1-6	TRBD1*01	TRBD1	11	16	24	42	4	17	21
1	5.87E-08	TGTGCCAGCAGTTACGGGACTTCCGAACTCCTCTATGGCTACACCTTC	CASSYGTSELLYGYTF	TRBV6-5*01	TRBV6-5	TRBJ1-2*01	TRBJ1-2	TRBD2*02, TRBD2*01	TRBD2	14	15	20	32	0	11	11
1	5.87E-08	TGTGCCAGCAGTTACGGGACTAGCGGGAGTCGTGATACGCAGTATTTT	CASSYGTSGSRDTQYF	TRBV6-5*01	TRBV6-5	TRBJ2-3*01	TRBJ2-3	TRBD2*02	TRBD2	14	15	28	33	0	4	4
1	5.87E-08	TGTGCCAGCAGTTACGGGACGGAGTGCTCTGGAAACACCATGTATTTT	CASSYGTECSGNTMYF	TRBV6-5*01	TRBV6-5	TRBJ1-3*01	TRBJ1-3	TRBD1*01, TRBD2*02, TRBD2*01	TRBD1, TRBD2	14	15	19	26	0	6	6
1	5.87E-08	TGTGCCAGCAGTTACGGACTAGCGGTGGGTGGGGAGACCCAGTACTTC	CASSYGLAVGGETQYF	TRBV5-6*01	TRBV5-6	TRBJ2-5*01	TRBJ2-5	TRBD2*02, TRBD2*01	TRBD2	10	15	24	33	4	8	12
1	5.87E-08	TGTGCCAGCAGTTACGGACTAGCGGGAGGATACAATGAGCAGTTCTTC	CASSYGLAGGYNEQFF	TRBV7-3*05, TRBV7-3*01	TRBV7-3	TRBJ2-1*01	TRBJ2-1	TRBD2*02	TRBD2	10	15	28	30	4	1	5
1	5.87E-08	TGTGCCAGCAGTTACGGACTAGCGGGAGAAAAAGAGACCCAGTACTTC	CASSYGLAGEKETQYF	TRBV7-3*05, TRBV7-3*01	TRBV7-3	TRBJ2-5*01	TRBJ2-5	TRBD2*02	TRBD2	10	15	27	31	4	3	7
1	5.87E-08	TGTGCCAGCAGTTACGGAGCAGGGACAGGGAGGGCCGAGCAGTACTTC	CASSYGAGTGRAEQYF	TRBV6-5*01	TRBV6-5	TRBJ2-7*01	TRBJ2-7	TRBD1*01	TRBD1	14	21	29	35	6	5	11
1	5.87E-08	TGTGCCAGCAGTTACGACCTTACAGGGGCGCACTCACCCCTCCACTTT	CASSYDLTGAHSPLHF	TRBV6-5*01	TRBV6-5	TRBJ1-6*01	TRBJ1-6	TRBD1*01	TRBD1	14	21	27	33	6	5	11
1	5.87E-08	TGTGCCAGCAGTTACGACAGGGCAGGGATATTAACTGAAGCTTTCTTT	CASSYDRAGILTEAFF	TRBV6-4*02, TRBV6-4*01	TRBV6-4	TRBJ1-1*01	TRBJ1-1	TRBD1*01	TRBD1	11	15	21	33	3	11	14
1	5.87E-08	TGTGCCAGCAGTTACACCTGGCCTTCGAGCAATCAGCCCCAGCATTTT	CASSYTWPSSNQPQHF	TRBV6-5*01	TRBV6-5	TRBJ1-5*01	TRBJ1-5	TRBD1*01	TRBD1	14	16	19	27	1	7	8
1	5.87E-08	TGTGCCAGCAGTTACACGACGACAGGGGATAGTTCACCCCTCCACTTT	CASSYTTTGDSSPLHF	TRBV6-5*01	TRBV6-5	TRBJ1-6*01	TRBJ1-6	TRBD1*01	TRBD1	14	20	27	28	5	0	5
1	5.87E-08	TGTGCCAGCAGTTACACGACAGGTTCCTATAATTCACCCCTCCACTTT	CASSYTTGSYNSPLHF	TRBV6-5*01	TRBV6-5	TRBJ1-6*01	TRBJ1-6	TRBD1*01	TRBD1	14	17	22	24	2	1	3
1	5.87E-08	TGTGCCAGCAGTTACAGGGTAGCGGGAGACTCCTACGAGCAGTACTTC	CASSYRVAGDSYEQYF	TRBV6-5*01	TRBV6-5	TRBJ2-7*01	TRBJ2-7	TRBD2*02	TRBD2	14	19	27	29	4	1	5
1	5.87E-08	TGTGCCAGCAGTTACAGGGGGGGGCAATGGGGTTCACCCCTCCACTTT	CASSYRGGQWGSPLHF	TRBV6-5*01	TRBV6-5	TRBJ1-6*01	TRBJ1-6	TRBD2*01	TRBD2	14	17	23	32	2	8	10
1	5.87E-08	TGTGCCAGCAGTTACAGGACAGGGGGCGCGGGCTATGGCTACACCTTC	CASSYRTGGAGYGYTF	TRBV6-3*01, TRBV6-2*01	TRBV6-3, TRBV6-2	TRBJ1-2*01	TRBJ1-2	TRBD1*01	TRBD1	14	16	26	32	1	5	6
1	5.87E-08	TGTGCCAGCAGTTACAAAGGACAGGGGGTCACTCAGCCCCAGCATTTT	CASSYKGQGVTQPQHF	TRBV6-5*01	TRBV6-5	TRBJ1-5*01	TRBJ1-5	TRBD1*01	TRBD1	14	18	27	32	3	4	7
1	5.87E-08	TGTGCCAGCAGTTAGCGGGGGGACCACGGAGATTACGAGCAGTACTTC	CASS*RGDHGDYEQYF	TRBV12-4*01, TRBV12-3*01	TRBV12-4, TRBV12-3	TRBJ2-7*01	TRBJ2-7	TRBD2*01	TRBD2	12	13	21	33	0	11	11
1	5.87E-08	TGTGCCAGCAGTTAGACTAGCGGGAGCTTCTACAATGAGCAGTTCTTC	CASS*TSGSFYNEQFF	TRBV12-4*01, TRBV12-3*01	TRBV12-4, TRBV12-3	TRBJ2-1*01	TRBJ2-1	TRBD2*02	TRBD2	12	14	25	29	1	3	4
1	5.87E-08	TGTGCCAGCAGTTAGACTAGCGGGAGAGCATACAATGAGCAGTTCTTC	CASS*TSGRAYNEQFF	TRBV15*01, TRBV15*02	TRBV15	TRBJ2-1*01	TRBJ2-1	TRBD2*02	TRBD2	10	14	25	30	3	4	7
1	5.87E-08	TGTGCCAGCAGTTAGACAGGTGGATTTGGTCAAGAGACCCAGTACTTC	CASS*TGGFGQETQYF	TRBV28*01	TRBV28	TRBJ2-5*01	TRBJ2-5	TRBD1*01	TRBD1	12	14	19	30	1	10	11
1	5.87E-08	TGTGCCAGCAGTTAATCCTATAGCGGAATCAATCAGCCCCAGCATTTT	CASS*SYSGINQPQHF	TRBV6-3*01, TRBV6-2*01	TRBV6-3, TRBV6-2	TRBJ1-5*01	TRBJ1-5	TRBD2*02, TRBD2*01	TRBD2	13	20	25	29	6	3	9
1	5.87E-08	TGTGCCAGCAGTTAATGTGGGACTAGCGGGGCCAACGTCCTGACTTTC	CASS*CGTSGANVLTF	TRBV6-3*01, TRBV6-2*01	TRBV6-3, TRBV6-2	TRBJ2-6*01	TRBJ2-6	TRBD2*02, TRBD2*01	TRBD2	13	18	26	27	4	0	4
1	5.87E-08	TGTGCCAGCAGTTAACGACAGGGGGTATCAGGAAACACCATATATTTT	CASS*RQGVSGNTIYF	TRBV6-5*01	TRBV6-5	TRBJ1-3*01	TRBJ1-3	TRBD1*01	TRBD1	13	16	24	30	2	5	7
1	5.87E-08	TGTGCCAGCAGTTAACGACAGGGAACGGTTCGGACTGAAGCTTTCTTT	CASS*RQGTVRTEAFF	TRBV12-4*01, TRBV12-3*01	TRBV12-4, TRBV12-3	TRBJ1-1*01	TRBJ1-1	TRBD1*01	TRBD1	12	16	22	33	3	10	13
1	5.87E-08	TGTGCCAGCAGTTAAGGGGTGATTTTCACAGGGGACACCATATATTTT	CASS*GVIFTGDTIYF	TRBV6-5*01	TRBV6-5	TRBJ1-3*01	TRBJ1-3	TRBD1*01	TRBD1	13	27	33	34	13	0	13
1	5.87E-08	TGTGCCAGCAGTTAAAGATAGGAGAGCTCCTACAATGAGCGGTTCTTC	CASS*R*ESSYNERFF	TRBV6-7*01	TRBV6-7	TRBJ2-1*01	TRBJ2-1	TRBD2*02	TRBD2	13	20	23	26	6	2	8
1	5.87E-08	TGTGCCAGCAGTTAAAGACTAGCGGGAGCAGTAGATACGCAGTATTTT	CASS*RLAGAVDTQYF	TRBV6-6*04	TRBV6-6	TRBJ2-3*01	TRBJ2-3	TRBD2*02	TRBD2	11	16	27	32	4	4	8
1	5.87E-08	TGTGCCAGCAGTCTTAGAAGGGGACAGGGGCCCTATGAGCAGTACTTC	CASSLRRGQGPYEQYF	TRBV7-8*01, TRBV7-8*03	TRBV7-8	TRBJ2-7*01	TRBJ2-7	TRBD1*01	TRBD1	10	20	29	31	9	1	10
1	5.87E-08	TGTGCCAGCAGTCTTAGAAGGGGACAGGGGCGCGACGAGCAGTACTTC	CASSLRRGQGRDEQYF	TRBV7-8*01, TRBV7-8*03	TRBV7-8	TRBJ2-7*01	TRBJ2-7	TRBD1*01	TRBD1	10	20	29	34	9	4	13
1	5.87E-08	TGTGCCAGCAGTCTTAACAAAAAAAGATTGAATCAGCCCCAGCATTTT	CASSLNKKRLNQPQHF	TRBV6-3*01, TRBV6-2*01	TRBV6-3, TRBV6-2	TRBJ1-5*01	TRBJ1-5	TRBD1*01	TRBD1	11	16	18	30	4	11	15
1	5.87E-08	TGTGCCAGCAGTCTCTGGACAGGGACGGGGGATCAGCCCCAGCATTTT	CASSLWTGTGDQPQHF	TRBV12-4*01, TRBV12-3*01	TRBV12-4, TRBV12-3	TRBJ1-5*01	TRBJ1-5	TRBD1*01	TRBD1	11	16	23	31	4	7	11
1	5.87E-08	TGTGCCAGCAGTCTCCCCAGGGTGGGGAACACAGATACGCGGTATTTT	CASSLPRVGNTDTRYF	TRBV12-4*01, TRBV12-3*01	TRBV12-4, TRBV12-3	TRBJ2-3*01	TRBJ2-3	TRBD1*01, TRBD2*02	TRBD1, TRBD2	11	17	21	29	5	7	12
1	5.87E-08	TGTGCCAGCAGTCTCCAGAGGGATCTAGCGGGAGATACGCAGTATTTT	CASSLQRDLAGDTQYF	TRBV25-1*01	TRBV25-1	TRBJ2-3*01	TRBJ2-3	TRBD2*02, TRBD2*01	TRBD2	11	24	31	32	12	0	12
1	5.87E-08	TGTGCCAGCAGTCTCGGGACTAGCGGGAAACCCTACGAGCAGTACTTC	CASSLGTSGKPYEQYF	TRBV6-5*01	TRBV6-5	TRBJ2-7*01	TRBJ2-7	TRBD2*02	TRBD2	11	15	27	31	3	3	6
1	5.87E-08	TGTGCCAGCAGTCTCACGACAGGGAATTACACCGGGGAGCTGTTTTTT	CASSLTTGNYTGELFF	TRBV6-5*01	TRBV6-5	TRBJ2-2*01	TRBJ2-2	TRBD1*01	TRBD1	11	17	23	28	5	4	9
1	5.87E-08	TGTGCCAGCAGTCTGCCGGGTGTAGGGGTGGTCTATGGCTGCACCTTC	CASSLPGVGVVYGCTF	TRBV2*01, TRBV2*02, TRBV2*03	TRBV2	TRBJ1-2*01	TRBJ1-2	TRBD1*01	TRBD1	11	23	27	32	11	4	15
1	5.87E-08	TGTGCCAGCAGTCTGGCCCCGGGGGTCGGGGCGGATACGCAGTATTTT	CASSLAPGVGADTQYF	TRBV25-1*01	TRBV25-1	TRBJ2-3*01	TRBJ2-3	TRBD2*01	TRBD2	11	19	24	33	7	8	15
1	5.87E-08	TGTGCCAGCAGTCTATTGGGACAGGCCCTAGATCCACCCCTCCACTTT	CASSLLGQALDPPLHF	TRBV28*01	TRBV28	TRBJ1-6*01	TRBJ1-6	TRBD1*01	TRBD1	15	17	24	34	1	9	10
1	5.87E-08	TGTGCCAGCAGTCTATCCGGGCAGGGATACACCGGGGAGCTGTTTTTT	CASSLSGQGYTGELFF	TRBV19*01, TRBV19*02	TRBV19	TRBJ2-2*01	TRBJ2-2	TRBD1*01	TRBD1	11	21	25	28	9	2	11
1	5.87E-08	TGTGCCAGCAGTCTACTGGGTTCAGGGACGGCCTACGAGTAGTACTTC	CASSLLGSGTAYE*YF	TRBV6-1*01	TRBV6-1	TRBJ2-7*01	TRBJ2-7	TRBD1*01, TRBD2*02, TRBD2*01	TRBD1, TRBD2	11	24	28	31	12	2	14
1	5.87E-08	TGTGCCAGCAGTCTAGGGCAGGGGCAATGGGGTTCGCCCCTCCACTTT	CASSLGQGQWGSPLHF	TRBV12-4*01, TRBV12-3*01	TRBV12-4, TRBV12-3	TRBJ1-6*01	TRBJ1-6	TRBD1*01	TRBD1	15	18	23	32	2	8	10
1	5.87E-08	TGTGCCAGCAGTCTAGGACTAGCCGCGGAGTACTATGGCTACACCTTC	CASSLGLAAEYYGYTF	TRBV27*01	TRBV27	TRBJ1-2*01	TRBJ1-2	TRBD2*02, TRBD2*01	TRBD2	11	15	22	31	3	8	11
1	5.87E-08	TGTGCCAGCAGTCTAAACCTCCGGAGTAGCAATCAGCCCCAGCATTTT	CASSLNLRSSNQPQHF	TRBV6-1*01	TRBV6-1	TRBJ1-5*01	TRBJ1-5	TRBD2*02	TRBD2	11	17	21	26	5	4	9
1	5.87E-08	TGTGCCAGCAGTCTAAACCCGGGACAATCCCGCTACGAGCAGTACTTC	CASSLNPGQSRYEQYF	TRBV6-5*01	TRBV6-5	TRBJ2-7*01	TRBJ2-7	TRBD1*01	TRBD1	11	20	25	32	8	6	14
1	5.87E-08	TGTGCCAGCAGTCCTTCGGGGGGCAATGTTGAAGAGACCCAGTACTTC	CASSPSGGNVEETQYF	TRBV6-5*01	TRBV6-5	TRBJ2-5*01	TRBJ2-5	TRBD2*01	TRBD2	11	16	22	31	4	8	12
1	5.87E-08	TGTGCCAGCAGTCCTCCGGGGCTAGCCTCCTACAATGAGCAGTTCTTC	CASSPPGLASYNEQFF	TRBV25-1*01	TRBV25-1	TRBJ2-1*01	TRBJ2-1	TRBD1*01, TRBD2*02, TRBD2*01	TRBD1, TRBD2	11	17	21	26	5	4	9
1	5.87E-08	TGTGCCAGCAGTCCTCGACTAGCGGGAGATAGAGGTACGCAGTATTTT	CASSPRLAGDRGTQYF	TRBV2*01, TRBV2*02, TRBV2*03	TRBV2	TRBJ2-3*01	TRBJ2-3	TRBD2*02	TRBD2	11	16	27	35	4	7	11
1	5.87E-08	TGTGCCAGCAGTCCTACGCCGGGACAGGCGTCCTACGAGCAGTACTTC	CASSPTPGQASYEQYF	TRBV7-7*01, TRBV7-7*02	TRBV7-7	TRBJ2-7*01	TRBJ2-7	TRBD1*01	TRBD1	10	20	27	30	9	2	11
1	5.87E-08	TGTGCCAGCAGTCCTACGCCGGGACAGGGCCCCTACGAGCAGTACTTC	CASSPTPGQGPYEQYF	TRBV7-7*01, TRBV7-7*02	TRBV7-7	TRBJ2-7*01	TRBJ2-7	TRBD1*01	TRBD1	10	20	28	31	9	2	11
1	5.87E-08	TGTGCCAGCAGTCCTAGCGGGAGGTCTACCTACAATGAGCAGTTCTTC	CASSPSGRSTYNEQFF	TRBV12-4*01, TRBV12-3*01	TRBV12-4, TRBV12-3	TRBJ2-1*01	TRBJ2-1	TRBD2*02	TRBD2	11	13	23	28	1	4	5
1	5.87E-08	TGTGCCAGCAGTCCCTCCCTGGCTGGGTACACCGGGGAGCTGCTTTTT	CASSPSLAGYTGELLF	TRBV6-5*01	TRBV6-5	TRBJ2-2*01	TRBJ2-2	TRBD2*02	TRBD2	11	12	18	28	0	9	9
1	5.87E-08	TGTGCCAGCAGTCCCTCCCGGAGCGGGATCTCTTACGAGCAGTACTTC	CASSPSRSGISYEQYF	TRBV2*01, TRBV2*02, TRBV2*03	TRBV2	TRBJ2-7*01	TRBJ2-7	TRBD2*02	TRBD2	11	12	19	29	0	9	9
1	5.87E-08	TGTGCCAGCAGTCCCTGGTGGGCGGGAGGGACCCAGGAGCAGTACTTC	CASSPWWAGGTQEQYF	TRBV27*01	TRBV27	TRBJ2-7*01	TRBJ2-7	TRBD2*02	TRBD2	11	21	29	36	9	6	15
1	5.87E-08	TGTGCCAGCAGTCCCTGGGACAGGGGGGCTGGTCAGCCCCAGCATTTT	CASSPWDRGAGQPQHF	TRBV28*01	TRBV28	TRBJ1-5*01	TRBJ1-5	TRBD1*01	TRBD1	11	16	26	32	4	5	9
1	5.87E-08	TGTGCCAGCAGTCCCTGGACAGGGGGCAATCGCTACGAGCAGTACTTC	CASSPWTGGNRYEQYF	TRBV12-4*01, TRBV12-3*01	TRBV12-4, TRBV12-3	TRBJ2-7*01	TRBJ2-7	TRBD1*01	TRBD1	11	16	26	32	4	5	9
1	5.87E-08	TGTGCCAGCAGTCCCCTGGTGATGGGGGCGGGCACTGAAGCTTTCTTT	CASSPLVMGAGTEAFF	TRBV28*01	TRBV28	TRBJ1-1*01	TRBJ1-1	TRBD1*01	TRBD1	11	23	28	32	11	3	14
1	5.87E-08	TGTGCCAGCAGTCCCCTGGGGGGCGGGACCACAGATACGCAGTATTTT	CASSPLGGGTTDTQYF	TRBV28*01	TRBV28	TRBJ2-3*01	TRBJ2-3	TRBD1*01, TRBD2*02, TRBD2*01	TRBD1, TRBD2	11	18	23	29	6	5	11
1	5.87E-08	TGTGCCAGCAGTCCCCTAGCGGGGACAGGGTTCTACGAGCAGTACTTC	CASSPLAGTGFYEQYF	TRBV6-1*01	TRBV6-1	TRBJ2-7*01	TRBJ2-7	TRBD1*01, TRBD2*01	TRBD1, TRBD2	11	21	29	32	9	2	11
1	5.87E-08	TGTGCCAGCAGTCCCCTAGGGGAGGAATATAACACTGAAGCTTTCTTT	CASSPLGEEYNTEAFF	TRBV6-5*01	TRBV6-5	TRBJ1-1*01	TRBJ1-1	TRBD2*02	TRBD2	11	19	24	30	7	5	12
1	5.87E-08	TGTGCCAGCAGTCCCCCTAGCGGGAGGGCCGGGCGCGAGCAGTTCTTC	CASSPPSGRAGREQFF	TRBV12-4*01, TRBV12-3*01	TRBV12-4, TRBV12-3	TRBJ2-1*01	TRBJ2-1	TRBD2*02	TRBD2	11	16	27	36	4	8	12
1	5.87E-08	TGTGCCAGCAGTCCCCCCAGGACAGGGATACACCGGGGAGCTGTTTTT	CASSPPRTGIHRGAVF	TRBV12-4*01, TRBV12-3*01	TRBV12-4, TRBV12-3	TRBJ2-2*01	TRBJ2-2	TRBD1*01	TRBD1	11	19	26	43	7	16	23
1	5.87E-08	TGTGCCAGCAGTCCCCGAGGGACAAGGGACAATCAGCCCCAGCATTTT	CASSPRGTRDNQPQHF	TRBV6-5*01	TRBV6-5	TRBJ1-5*01	TRBJ1-5	TRBD1*01	TRBD1	11	18	23	29	6	5	11
1	5.87E-08	TGTGCCAGCAGTCCCCAGCGAAGGGGAAGGAATCAGCCCCAGCATTTT	CASSPQRRGRNQPQHF	TRBV6-1*01	TRBV6-1	TRBJ1-5*01	TRBJ1-5	TRBD1*01	TRBD1	11	21	25	30	9	4	13
1	5.87E-08	TGTGCCAGCAGTCCCCAGGGCTGTGCGAACACCGGGGAGCTGTTTTTT	CASSPQGCANTGELFF	TRBV6-1*01	TRBV6-1	TRBJ2-2*01	TRBJ2-2	TRBD1*01	TRBD1	11	15	19	25	3	5	8
1	5.87E-08	TGTGCCAGCAGTCCCCAGACTAGCGGGAGTAGGAATAAGCAGCTCTTC	CASSPQTSGSRNKQLF	TRBV25-1*01	TRBV25-1	TRBJ2-1*01	TRBJ2-1	TRBD2*02	TRBD2	11	17	28	37	5	8	13
1	5.87E-08	TGTGCCAGCAGTCCCGGGGGACAGGGGACAGTTAACGAGCAGTACTTC	CASSPGGQGTVNEQYF	TRBV5-5*01, TRBV5-5*02, TRBV5-5*03	TRBV5-5	TRBJ2-7*01	TRBJ2-7	TRBD1*01	TRBD1	10	17	26	34	6	7	13
1	5.87E-08	TGTGCCAGCAGTCCCGGGGACAGAAAACAGCCCTACGAGCAGTACTTC	CASSPGDRKQPYEQYF	TRBV28*01	TRBV28	TRBJ2-7*01	TRBJ2-7	TRBD1*01	TRBD1	11	16	22	31	4	8	12
1	5.87E-08	TGTGCCAGCAGTCCCGGGACTAGCGGATCTGCCCCTCAGCAGTTCTTC	CASSPGTSGSAPQQFF	TRBV25-1*01	TRBV25-1	TRBJ2-1*01	TRBJ2-1	TRBD2*02, TRBD2*01	TRBD2	11	15	25	37	3	11	14
1	5.87E-08	TGTGCCAGCAGTCCCGGGACAGGGGGACCCGATCAGCCCCAGCATTTT	CASSPGTGGPDQPQHF	TRBV6-5*01	TRBV6-5	TRBJ1-5*01	TRBJ1-5	TRBD1*01	TRBD1	11	15	25	31	3	5	8
1	5.87E-08	TGTGCCAGCAGTCCCGGACTAGCGAGAGTAGAGGAGACCCATTACTTC	CASSPGLARVEETHYF	TRBV12-4*01, TRBV12-3*01	TRBV12-4, TRBV12-3	TRBJ2-5*01	TRBJ2-5	TRBD2*02, TRBD2*01	TRBD2	11	15	23	33	3	9	12
1	5.87E-08	TGTGCCAGCAGTCCCGGACAGTGGTGGGAAATCTACGAGCAGTACTTC	CASSPGQWWEIYEQYF	TRBV28*01	TRBV28	TRBJ2-7*01	TRBJ2-7	TRBD1*01	TRBD1	11	15	20	32	3	11	14
1	5.87E-08	TGTGCCAGCAGTCCCGGACAGTGGTGGGAAAACCATGGCTACACCTTC	CASSPGQWWENHGYTF	TRBV28*01	TRBV28	TRBJ1-2*01	TRBJ1-2	TRBD1*01	TRBD1	11	15	20	30	3	9	12
1	5.87E-08	TGTGCCAGCAGTCCCAGGCCTAGCGGGAGTTCCTATGAGCAGTACTTC	CASSPRPSGSSYEQYF	TRBV5-4*01, TRBV5-4*03, TRBV5-4*04	TRBV5-4	TRBJ2-7*01	TRBJ2-7	TRBD2*02	TRBD2	10	19	28	30	8	1	9
1	5.87E-08	TGTGCCAGCAGTCCCAAGACAGCGGGACTCACAGATACGCAGTATTTT	CASSPKTAGLTDTQYF	TRBV2*01, TRBV2*02, TRBV2*03	TRBV2	TRBJ2-3*01	TRBJ2-3	TRBD2*02	TRBD2	11	20	26	29	8	2	10
1	5.87E-08	TGTGCCAGCAGTCCGCCCCTAAAGCTAGTTCAGGGTGAGCAGTTCTTC	CASSPPLKLVQGEQFF	TRBV6-3*01, TRBV6-2*01	TRBV6-3, TRBV6-2	TRBJ2-1*01	TRBJ2-1	TRBD2*02, TRBD2*01	TRBD2	11	23	28	35	11	6	17
1	5.87E-08	TGTGCCAGCAGTCCGCCGAGGACAGGGGTGACTTACGAGCAGTACTTC	CASSPPRTGVTYEQYF	TRBV27*01	TRBV27	TRBJ2-7*01	TRBJ2-7	TRBD1*01	TRBD1	11	19	27	33	7	5	12
1	5.87E-08	TGTGCCAGCAGTCCGGTCGATCGCTCCTATAATTCACTCCTCCACTTT	CASSPVDRSYNSLLHF	TRBV19*01, TRBV19*03, TRBV19*02	TRBV19	TRBJ1-6*01	TRBJ1-6	TRBD1*01, TRBD2*02, TRBD2*01	TRBD1, TRBD2	11	15	17	23	3	5	8
1	5.87E-08	TGTGCCAGCAGTCCGGCCTTAGTAGCGGGAGGCGATACGCGGTATTTT	CASSPALVAGGDTRYF	TRBV6-4*02, TRBV6-4*01	TRBV6-4	TRBJ2-3*01	TRBJ2-3	TRBD2*02	TRBD2	11	22	31	33	10	1	11
1	5.87E-08	TGTGCCAGCAGTCCGGGGGGCGGTCAACTAATGAAAAACTGTTTTTTT	CASSPGGGQLMKNCFF	TRBV5-4*01, TRBV5-4*03, TRBV5-4*04	TRBV5-4	TRBJ1-4*01	TRBJ1-4	TRBD2*01	TRBD2	10	13	19	42	2	22	24
1	5.87E-08	TGTGCCAGCAGTCCGGGACACGGGAGGGCCGCAGGAGTGCAGTACTTC	CASSPGHGRAAGVQYF	TRBV4-2*01	TRBV4-2	TRBJ2-7*01	TRBJ2-7	TRBD2*02	TRBD2	10	20	27	38	9	10	19
1	5.87E-08	TGTGCCAGCAGTCCGGGACAGGGGGCAGGCACAGATACGCAGTATTTT	CASSPGQGAGTDTQYF	TRBV6-5*01	TRBV6-5	TRBJ2-3*01	TRBJ2-3	TRBD1*01	TRBD1	11	14	25	28	2	2	4
1	5.87E-08	TGTGCCAGCAGTCCGATCGGACAGGGGATCGCCTACGAGCAGTACTTC	CASSPIGQGIAYEQYF	TRBV27*01	TRBV27	TRBJ2-7*01	TRBJ2-7	TRBD1*01	TRBD1	11	18	26	31	6	4	10
1	5.87E-08	TGTGCCAGCAGTCCGACAGGCAGGAGCTCCTACGATGAGCAGTTCTTC	CASSPTGRSSYDEQFF	TRBV13*02, TRBV13*01	TRBV13	TRBJ2-1*01	TRBJ2-1	TRBD1*01	TRBD1	10	14	19	26	3	6	9
1	5.87E-08	TGTGCCAGCAGTCCGACAGGGGGCTCTAGCACAGATACGCAGTATTTT	CASSPTGGSSTDTQYF	TRBV12-4*01, TRBV12-3*01	TRBV12-4, TRBV12-3	TRBJ2-3*01	TRBJ2-3	TRBD1*01	TRBD1	11	14	23	27	2	3	5
1	5.87E-08	TGTGCCAGCAGTCCGACAGGGGGCCTACCAGACTACGAGCAGTACTTC	CASSPTGGLPDYEQYF	TRBV12-4*01, TRBV12-3*01	TRBV12-4, TRBV12-3	TRBJ2-7*01	TRBJ2-7	TRBD1*01	TRBD1	11	14	23	32	2	8	10
1	5.87E-08	TGTGCCAGCAGTCCGACAGGGGGCGGCTCTAGCTATGGCTACACCTTC	CASSPTGGGSSYGYTF	TRBV28*01	TRBV28	TRBJ1-2*01	TRBJ1-2	TRBD1*01	TRBD1	11	14	23	28	2	4	6
1	5.87E-08	TGTGCCAGCAGTCCGACAGGGACTAGCGTCTACAATGAGCAGTTCTTC	CASSPTGTSVYNEQFF	TRBV12-4*01, TRBV12-3*01	TRBV12-4, TRBV12-3	TRBJ2-1*01	TRBJ2-1	TRBD2*02, TRBD2*01	TRBD2	11	18	27	29	6	1	7
1	5.87E-08	TGTGCCAGCAGTCCGAGACAGGGGGTCCCCTACGATGAGCAGTTCTTC	CASSPRQGVPYDEQFF	TRBV6-6*04	TRBV6-6	TRBJ2-1*01	TRBJ2-1	TRBD1*01	TRBD1	12	16	24	28	3	3	6
1	5.87E-08	TGTGCCAGCAGTCCGAAGGACAGGGCCCGGAACACTGAAGCTTTCTTT	CASSPKDRARNTEAFF	TRBV2*01, TRBV2*02, TRBV2*03	TRBV2	TRBJ1-1*01	TRBJ1-1	TRBD1*01	TRBD1	11	17	24	29	5	4	9
1	5.87E-08	TGTGCCAGCAGTCCGAAGGACAGGGGGGGAACAGATACGCAGTATTTT	CASSPKDRGGTDTQYF	TRBV2*01, TRBV2*02, TRBV2*03	TRBV2	TRBJ2-3*01	TRBJ2-3	TRBD1*01	TRBD1	11	17	26	30	5	3	8
1	5.87E-08	TGTGCCAGCAGTCCGAAGGACAGGGGGAGTAGAGATACGCAGTACTTC	CASSPKDRGSRDTQYF	TRBV2*01, TRBV2*02, TRBV2*03	TRBV2	TRBJ2-5*01	TRBJ2-5	TRBD1*01	TRBD1	11	17	26	39	5	12	17
1	5.87E-08	TGTGCCAGCAGTCCGAAACAGGGGGTCTCCTACAATGAGCAGCTCTTC	CASSPKQGVSYNEQLF	TRBV7-6*01, TRBV7-7*01, TRBV7-7*02, TRBV7-6*02	TRBV7-6, TRBV7-7	TRBJ2-1*01	TRBJ2-1	TRBD1*01	TRBD1	10	17	24	26	6	1	7
1	5.87E-08	TGTGCCAGCAGTCCGAAAGAGACAGGCGGGACCTACGAGCAGTACTTC	CASSPKETGGTYEQYF	TRBV2*01, TRBV2*02, TRBV2*03	TRBV2	TRBJ2-7*01	TRBJ2-7	TRBD1*01, TRBD2*02	TRBD1, TRBD2	11	20	25	31	8	5	13
1	5.87E-08	TGTGCCAGCAGTCCACTGCAGGGGGCGCTTTCCTACGAGCAGTACTTC	CASSPLQGALSYEQYF	TRBV6-5*01	TRBV6-5	TRBJ2-7*01	TRBJ2-7	TRBD1*01	TRBD1	11	18	25	30	6	4	10
1	5.87E-08	TGTGCCAGCAGTCCACGCCGGGACAGGGGTCCAGATACGCAGTATTTT	CASSPRRDRGPDTQYF	TRBV6-4*02, TRBV6-4*01	TRBV6-4	TRBJ2-3*01	TRBJ2-3	TRBD1*01	TRBD1	11	19	28	31	7	2	9
1	5.87E-08	TGTGCCAGCAGTCCACGACTAGCGGGGGCCACAGATACGCAGTATTTT	CASSPRLAGATDTQYF	TRBV6-6*04	TRBV6-6	TRBJ2-3*01	TRBJ2-3	TRBD2*01	TRBD2	12	16	27	29	3	1	4
1	5.87E-08	TGTGCCAGCAGTCCAGTAGCGGGAGGCTGGACAGATACGCAGTATTTT	CASSPVAGGWTDTQYF	TRBV5-5*01, TRBV5-5*02, TRBV5-5*03	TRBV5-5	TRBJ2-3*01	TRBJ2-3	TRBD2*02	TRBD2	10	16	25	30	5	4	9
1	5.87E-08	TGTGCCAGCAGTCCAGGGACTGGCAGGTACACAGATACGCAGTATTTT	CASSPGTGRYTDTQYF	TRBV2*01, TRBV2*02, TRBV2*03	TRBV2	TRBJ2-3*01	TRBJ2-3	TRBD2*02, TRBD2*01	TRBD2	11	15	20	29	3	8	11
1	5.87E-08	TGTGCCAGCAGTCCAACTACCGGGACACACAACTATGGCTACGCCTTC	CASSPTTGTHNYGYAF	TRBV6-5*01	TRBV6-5	TRBJ1-2*01	TRBJ1-2	TRBD1*01	TRBD1	11	21	26	30	9	3	12
1	5.87E-08	TGTGCCAGCAGTCCAACACAGGGTTTGTTGGGTTCACCCCTCCACTTT	CASSPTQGLLGSPLHF	TRBV3-1*01	TRBV3-1	TRBJ1-6*01	TRBJ1-6	TRBD1*01	TRBD1	10	17	22	32	6	9	15
1	5.87E-08	TGTGCCAGCAGTCCAAACAGGGGGCAACGCACAGATACGCAGTATTTT	CASSPNRGQRTDTQYF	TRBV11-3*01, TRBV11-3*02	TRBV11-3	TRBJ2-3*01	TRBJ2-3	TRBD1*01	TRBD1	10	16	24	28	5	3	8
1	5.87E-08	TGTGCCAGCAGTCCAAAAGAGACAGGCGGGACCTACGAGCAATACTTC	CASSPKETGGTYEQYF	TRBV2*01, TRBV2*02, TRBV2*03	TRBV2	TRBJ2-7*01	TRBJ2-7	TRBD1*01, TRBD2*02	TRBD1, TRBD2	11	20	25	31	8	5	13
1	5.87E-08	TGTGCCAGCAGTCGTACAGGGTTTGGGTCCGCCGGGGAGCTGTTTTTT	CASSRTGFGSAGELFF	TRBV7-6*01, TRBV7-6*02	TRBV7-6	TRBJ2-2*01	TRBJ2-2	TRBD1*01	TRBD1	10	15	20	31	4	10	14
1	5.87E-08	TGTGCCAGCAGTCGCCGGGCTAGCGTCGGGAACAATGAGCAGTTCTTC	CASSRRASVGNNEQFF	TRBV11-3*01, TRBV11-3*02	TRBV11-3	TRBJ2-1*01	TRBJ2-1	TRBD2*02, TRBD2*01	TRBD2	10	19	24	31	8	6	14
1	5.87E-08	TGTGCCAGCAGTCGCCGGGACTAGCGGGAGGAGTACGAGCAGTACTTC	CASSRRD*REEYEQYF	TRBV11-3*01, TRBV11-3*02	TRBV11-3	TRBJ2-7*01	TRBJ2-7	TRBD2*02	TRBD2	10	16	30	33	5	2	7
1	5.87E-08	TGTGCCAGCAGTCGCGCGGGATGGGGGGGTCGAGAGACCCAGCATTTT	CASSRAGWGGRETQHF	TRBV2*01, TRBV2*02, TRBV2*03	TRBV2	TRBJ1-5*01	TRBJ1-5	TRBD2*01	TRBD2	11	22	28	37	10	8	18
1	5.87E-08	TGTGCCAGCAGTCGCGGGGCAGGGGTAGCAAATCAGCCCCAGCATTTT	CASSRGAGVANQPQHF	TRBV6-5*01	TRBV6-5	TRBJ1-5*01	TRBJ1-5	TRBD1*01, TRBD2*01	TRBD1, TRBD2	11	19	24	30	7	5	12
1	5.87E-08	TGTGCCAGCAGTCGGGGGACAGGGGGCCTTCACAATGAGCAGTATTTT	CASSRGTGGLHNEQYF	TRBV6-6*04	TRBV6-6	TRBJ2-3*01	TRBJ2-3	TRBD1*01	TRBD1	13	15	26	38	1	11	12
1	5.87E-08	TGTGCCAGCAGTCGGGACAGACAGGGAGCCAACTGTGGCTACACCTTC	CASSRDRQGANCGYTF	TRBV6-1*01	TRBV6-1	TRBJ1-2*01	TRBJ1-2	TRBD1*01	TRBD1	11	19	25	30	7	4	11
1	5.87E-08	TGTGCCAGCAGTCGGACAGGGGGGGGAGGGGGTCAGCCCCAGCATTTT	CASSRTGGGGGQPQHF	TRBV6-6*04	TRBV6-6	TRBJ1-5*01	TRBJ1-5	TRBD1*01	TRBD1	13	14	22	32	0	9	9
1	5.87E-08	TGTGCCAGCAGTCGGACAGGGGGGGACCCAGCCTACGAGCAGTACTTC	CASSRTGGDPAYEQYF	TRBV12-4*01, TRBV12-3*01	TRBV12-4, TRBV12-3	TRBJ2-7*01	TRBJ2-7	TRBD1*01	TRBD1	11	13	22	31	1	8	9
1	5.87E-08	TGTGCCAGCAGTCGATCCGAGGGAGGATACACCGGGGAGCTGCTTTTT	CASSRSEGGYTGELLF	TRBV6-5*01	TRBV6-5	TRBJ2-2*01	TRBJ2-2	TRBD2*02	TRBD2	11	20	25	28	8	2	10
1	5.87E-08	TGTGCCAGCAGTCGACTAGCGGGACTATATAATTCACCCCTCCACTTT	CASSRLAGLYNSPLHF	TRBV6-4*02, TRBV6-4*01	TRBV6-4	TRBJ1-6*01	TRBJ1-6	TRBD2*02	TRBD2	11	13	23	27	1	3	4
1	5.87E-08	TGTGCCAGCAGTCGACGAGCTGTCTCTGGGGCCAACGTCTTGACTTTC	CASSRRAVSGANVLTF	TRBV2*01, TRBV2*02, TRBV2*03	TRBV2	TRBJ2-6*01	TRBJ2-6	TRBD1*01	TRBD1	11	19	22	23	7	0	7
1	5.87E-08	TGTGCCAGCAGTCGACAAGCTGCCTCTGGGGCCAACGCCCTGACTTTC	CASSRQAASGANALTF	TRBV2*01, TRBV2*02, TRBV2*03	TRBV2	TRBJ2-6*01	TRBJ2-6	TRBD1*01	TRBD1	11	13	16	23	1	6	7
1	5.87E-08	TGTGCCAGCAGTCGAACTTCCCTTAGGACCCACAATGAGCAGTTCTTC	CASSRTSLRTHNEQFF	TRBV7-9*03, TRBV7-9*01, TRBV7-9*04, TRBV7-9*02	TRBV7-9	TRBJ2-1*01	TRBJ2-1	TRBD1*01, TRBD2*02, TRBD2*01	TRBD1, TRBD2	10	25	28	31	14	2	16
1	5.87E-08	TGTGCCAGCAGTCGAAGCGGGACAGTGAACACCGGGGAGCTGTTTTTT	CASSRSGTVNTGELFF	TRBV11-1*01	TRBV11-1	TRBJ2-2*01	TRBJ2-2	TRBD1*01, TRBD2*02	TRBD1, TRBD2	10	18	24	26	7	1	8
1	5.87E-08	TGTGCCAGCAGTCATGGACAGGGGTTGGGCACCGGGGAGCTGTTTTTT	CASSHGQGLGTGELFF	TRBV27*01	TRBV27	TRBJ2-2*01	TRBJ2-2	TRBD1*01	TRBD1	11	15	23	29	3	5	8
1	5.87E-08	TGTGCCAGCAGTCATACCGGGACTAGAGGCACAGATACGCAGTATTTT	CASSHTGTRGTDTQYF	TRBV4-2*01	TRBV4-2	TRBJ2-3*01	TRBJ2-3	TRBD2*02, TRBD2*01	TRBD2	10	18	25	28	7	2	9
1	5.87E-08	TGTGCCAGCAGTCACTAGGGGGGACAGGGAGTTGAAAAACTGTTTTTT	CASSH*GGQGVEKLFF	TRBV7-3*05, TRBV7-3*01	TRBV7-3	TRBJ1-4*01	TRBJ1-4	TRBD1*01	TRBD1	10	20	28	32	9	3	12
1	5.87E-08	TGTGCCAGCAGTCACCCGGGACAGGGGACTTGATGCGAGCAGTACTTC	CASSHPGQGT*CEQYF	TRBV2*01, TRBV2*02, TRBV2*03	TRBV2	TRBJ2-7*01	TRBJ2-7	TRBD1*01	TRBD1	11	17	26	35	5	8	13
1	5.87E-08	TGTGCCAGCAGTCACCGGGACTACCAGAACCTAAACACCATATATTTT	CASSHRDYQNLNTIYF	TRBV3-1*01	TRBV3-1	TRBJ1-3*01	TRBJ1-3	TRBD2*02, TRBD2*01	TRBD2	10	16	22	32	5	9	14
1	5.87E-08	TGTGCCAGCAGTCAGGGGGCGGGAGGGCCGGTAGACGAGCAGTACTTC	CASSQGAGGPVDEQYF	TRBV12-4*01, TRBV12-3*01	TRBV12-4, TRBV12-3	TRBJ2-7*01	TRBJ2-7	TRBD2*02	TRBD2	11	18	26	34	6	7	13
1	5.87E-08	TGTGCCAGCAGTCAGGGACAGGGCCAATCTAACTATGGCTACACCTTC	CASSQGQGQSNYGYTF	TRBV7-9*03, TRBV7-9*01, TRBV7-9*04, TRBV7-9*02	TRBV7-9	TRBJ1-2*01	TRBJ1-2	TRBD1*01	TRBD1	10	14	22	28	3	5	8
1	5.87E-08	TGTGCCAGCAGTCAGACTAGCGGGAGCGTGGGTAATGGGCAGTTCTTC	CASSQTSGSVGNGQFF	TRBV6-5*01	TRBV6-5	TRBJ2-1*01	TRBJ2-1	TRBD2*02	TRBD2	11	14	25	33	2	7	9
1	5.87E-08	TGTGCCAGCAGTCAATTCTCTAGGGGTAGCACCGGGGAGCTGTTTTTT	CASSQFSRGSTGELFF	TRBV6-1*01	TRBV6-1	TRBJ2-2*01	TRBJ2-2	TRBD1*01	TRBD1	11	21	25	29	9	3	12
1	5.87E-08	TGTGCCAGCAGTCAACCGGGACAGGGCGCCCAAGAGACCCAGTACTTC	CASSQPGQGAQETQYF	TRBV28*01	TRBV28	TRBJ2-5*01	TRBJ2-5	TRBD1*01	TRBD1	11	17	25	29	5	3	8
1	5.87E-08	TGTGCCAGCAGTCAAGGGACAAGCGGGGGCTACAATGAGCAGTTCTTC	CASSQGTSGGYNEQFF	TRBV25-1*01	TRBV25-1	TRBJ2-1*01	TRBJ2-1	TRBD2*01	TRBD2	11	21	28	29	9	0	9
1	5.87E-08	TGTGCCAGCAGTCAAGATACAGGGTATAGCAATCAGCCCCAGCATTTT	CASSQDTGYSNQPQHF	TRBV12-4*01, TRBV12-3*01	TRBV12-4, TRBV12-3	TRBJ1-5*01	TRBJ1-5	TRBD1*01	TRBD1	11	18	23	26	6	2	8
1	5.87E-08	TGTGCCAGCAGTCAAGACTAGCGGGAGTTGACAGATACGCAGTATTTT	CASSQD*RELTDTQYF	TRBV6-4*02, TRBV6-4*01	TRBV6-4	TRBJ2-3*01	TRBJ2-3	TRBD2*02	TRBD2	11	15	26	30	3	3	6
1	5.87E-08	TGTGCCAGCAGTCAAATTAGCGGGTCTAGCACAGATACGCAGTATTTT	CASSQISGSSTDTQYF	TRBV5-5*01, TRBV5-5*02, TRBV5-5*03	TRBV5-5	TRBJ2-3*01	TRBJ2-3	TRBD2*02, TRBD2*01	TRBD2	10	17	23	27	6	3	9
1	5.87E-08	TGTGCCAGCAGTCAAACAGCGGGAGGGCGCTACAATGAGCAGTTCTTC	CASSQTAGGRYNEQFF	TRBV12-4*01, TRBV12-3*01	TRBV12-4, TRBV12-3	TRBJ2-1*01	TRBJ2-1	TRBD2*02	TRBD2	11	17	26	29	5	2	7
1	5.87E-08	TGTGCCAGCAGTCAAACAGGGGGGTCCGGGGCCAACGTCCTGACTTTC	CASSQTGGSGANVLTF	TRBV7-3*05, TRBV7-3*01	TRBV7-3	TRBJ2-6*01	TRBJ2-6	TRBD1*01	TRBD1	10	15	22	27	4	4	8
1	5.87E-08	TGTGCCAGCAGTGTTTTTAGCGGGAGACGGACAGATACGCAGTATTTT	CASSVFSGRRTDTQYF	TRBV2*01, TRBV2*02, TRBV2*03	TRBV2	TRBJ2-3*01	TRBJ2-3	TRBD2*02	TRBD2	12	17	25	30	4	4	8
1	5.87E-08	TGTGCCAGCAGTGTTTCTAGCGGGAGTTTCTGTTACGAGCAGTACTTC	CASSVSSGSFCYEQYF	TRBV2*01, TRBV2*02, TRBV2*03	TRBV2	TRBJ2-7*01	TRBJ2-7	TRBD2*02	TRBD2	12	16	25	33	3	7	10
1	5.87E-08	TGTGCCAGCAGTGTTCCCGACGGGCCACCCGCAGATACGCAGTATTTT	CASSVPDGPPADTQYF	TRBV6-4*02, TRBV6-4*01	TRBV6-4	TRBJ2-3*01	TRBJ2-3	TRBD2*02	TRBD2	12	14	18	31	1	12	13
1	5.87E-08	TGTGCCAGCAGTGTTCGTGGACAGGGTACCGATCAGCCCCAGCATTTT	CASSVRGQGTDQPQHF	TRBV2*01, TRBV2*02, TRBV2*03	TRBV2	TRBJ1-5*01	TRBJ1-5	TRBD1*01	TRBD1	12	18	25	31	5	5	10
1	5.87E-08	TGTGCCAGCAGTGTTGCTAGCCGGAGCTCCTACAATGAGCAGTTCTTC	CASSVASRSSYNEQFF	TRBV2*01, TRBV2*02, TRBV2*03	TRBV2	TRBJ2-1*01	TRBJ2-1	TRBD2*02, TRBD2*01	TRBD2	12	16	20	26	3	5	8
1	5.87E-08	TGTGCCAGCAGTGTTGCAGGAACTGGGTCGAATTCACCCCTCCACTTT	CASSVAGTGSNSPLHF	TRBV9*02, TRBV9*01	TRBV9	TRBJ1-6*01	TRBJ1-6	TRBD1*01	TRBD1	10	16	19	30	5	10	15
1	5.87E-08	TGTGCCAGCAGTGTTGGGGGGGTCAGGCGCTCCTATGGCTACACCTTC	CASSVGGVRRSYGYTF	TRBV2*01, TRBV2*02, TRBV2*03	TRBV2	TRBJ1-2*01	TRBJ1-2	TRBD2*01	TRBD2	12	15	21	32	2	10	12
1	5.87E-08	TGTGCCAGCAGTGTTACAGGGGACAGGCTTTTCACTGAAGCTTTCTTT	CASSVTGDRLFTEAFF	TRBV25-1*01, TRBV28*01	TRBV25-1, TRBV28	TRBJ1-1*01	TRBJ1-1	TRBD1*01	TRBD1	12	19	26	32	6	5	11
1	5.87E-08	TGTGCCAGCAGTGTCTCGACAGGGGAAAGTTTTCAGCCCCAGCATTTT	CASSVSTGESFQPQHF	TRBV6-1*01	TRBV6-1	TRBJ1-5*01	TRBJ1-5	TRBD1*01	TRBD1	12	17	24	32	4	7	11
1	5.87E-08	TGTGCCAGCAGTGTCGGGCTAGCGGGAGGTGCAGATACGTAGTATTTT	CASSVGLAGGADT*YF	TRBV6-4*02, TRBV6-4*01	TRBV6-4	TRBJ2-3*01	TRBJ2-3	TRBD2*02	TRBD2	12	18	28	31	5	2	7
1	5.87E-08	TGTGCCAGCAGTGTCAGGGACTAGCGGGATTGGGAGACCCAGTACTTC	CASSVRD*RDWETQYF	TRBV6-1*01	TRBV6-1	TRBJ2-5*01	TRBJ2-5	TRBD2*02	TRBD2	12	16	28	33	3	4	7
1	5.87E-08	TGTGCCAGCAGTGTGTTGAGGGTGTCTGTGGAGGAGACCCAGTACTTC	CASSVLRVSVEETQYF	TRBV2*01, TRBV2*02, TRBV2*03	TRBV2	TRBJ2-5*01	TRBJ2-5	TRBD2*02	TRBD2	12	17	21	33	4	11	15
1	5.87E-08	TGTGCCAGCAGTGTGCGACAGGGGACTTCCACCGGGGAGCTGTTTTTT	CASSVRQGTSTGELFF	TRBV2*01, TRBV2*02, TRBV2*03	TRBV2	TRBJ2-2*01	TRBJ2-2	TRBD1*01	TRBD1	12	16	23	29	3	5	8
1	5.87E-08	TGTGCCAGCAGTGTGACTCGTATAGGGGTGGGGGAAAACCCGTTTTTT	CASSVTRIGVGENPFF	TRBV25-1*01	TRBV25-1	TRBJ1-4*01	TRBJ1-4	TRBD1*01, TRBD2*01	TRBD1, TRBD2	12	29	33	41	16	7	23
1	5.87E-08	TGTGCCAGCAGTGTGACTAGCGGGACTAGCACAGATACGCAGTATTTT	CASSVTSGTSTDTQYF	TRBV6-4*02, TRBV6-4*01	TRBV6-4	TRBJ2-3*01	TRBJ2-3	TRBD2*02	TRBD2	12	14	24	27	1	2	3
1	5.87E-08	TGTGCCAGCAGTGTGACTAGCGGGAGCGGGACAGATACGCAGTATTTT	CASSVTSGSGTDTQYF	TRBV6-4*02, TRBV6-4*01	TRBV6-4	TRBJ2-3*01	TRBJ2-3	TRBD2*02	TRBD2	12	14	25	30	1	4	5
1	5.87E-08	TGTGCCAGCAGTGTATTGAACCCGGGACAGGACTATGGCTACACCTTC	CASSVLNPGQDYGYTF	TRBV6-1*01	TRBV6-1	TRBJ1-2*01	TRBJ1-2	TRBD1*01	TRBD1	12	23	30	31	10	0	10
1	5.87E-08	TGTGCCAGCAGTGTATCTAGCGGACGGGGCACAGATACGCAGTATTTT	CASSVSSGRGTDTQYF	TRBV27*01	TRBV27	TRBJ2-3*01	TRBJ2-3	TRBD2*02, TRBD2*01	TRBD2	16	17	22	28	0	5	5
1	5.87E-08	TGTGCCAGCAGTGTATACGGACAGGGTGCCAACCAGCCCCAGCATTTT	CASSVYGQGANQPQHF	TRBV2*01, TRBV2*03	TRBV2	TRBJ1-5*01	TRBJ1-5	TRBD1*01	TRBD1	12	18	25	29	5	3	8
1	5.87E-08	TGTGCCAGCAGTGTACTAGCGGGGACGAACACCGGGGAGCTGTTTTTT	CASSVLAGTNTGELFF	TRBV25-1*01	TRBV25-1	TRBJ2-2*01	TRBJ2-2	TRBD2*01	TRBD2	12	14	23	25	1	1	2
1	5.87E-08	TGTGCCAGCAGTGTACCCGGTAGTCCGGCTCACTATGGCTACACCTTC	CASSVPGSPAHYGYTF	TRBV2*01, TRBV2*03	TRBV2	TRBJ1-2*01	TRBJ1-2	TRBD2*02, TRBD2*01	TRBD2	12	20	25	31	7	5	12
1	5.87E-08	TGTGCCAGCAGTGTACGGGCCAGTCTAGGAGGTCAGCCCCAGCATTTT	CASSVRASLGGQPQHF	TRBV6-1*01	TRBV6-1	TRBJ1-5*01	TRBJ1-5	TRBD2*02	TRBD2	12	27	31	32	14	0	14
1	5.87E-08	TGTGCCAGCAGTGTAGGAGGGGGTACTGGGGCCAACGTCCTGACTTTC	CASSVGGGTGANVLTF	TRBV6-1*01	TRBV6-1	TRBJ2-6*01	TRBJ2-6	TRBD1*01, TRBD2*02	TRBD1, TRBD2	12	17	22	25	4	2	6
1	5.87E-08	TGTGCCAGCAGTGTAGAAGGGGGACAAACTGGAAACACCATATATTTT	CASSVEGGQTGNTIYF	TRBV6-5*01	TRBV6-5	TRBJ1-3*01	TRBJ1-3	TRBD1*01	TRBD1	11	20	25	28	8	2	10
1	5.87E-08	TGTGCCAGCAGTGTAAGGGCAGGGGGCGCTTCCTATGGCTACACCTTC	CASSVRAGGASYGYTF	TRBV6-1*01	TRBV6-1	TRBJ1-2*01	TRBJ1-2	TRBD1*01	TRBD1	12	19	26	32	6	5	11
1	5.87E-08	TGTGCCAGCAGTGCTCTAAAGACAGGTTCGAACTATGGCTACACCTTC	CASSALKTGSNYGYTF	TRBV3-1*01	TRBV3-1	TRBJ1-2*01	TRBJ1-2	TRBD1*01	TRBD1	10	20	25	30	9	4	13
1	5.87E-08	TGTGCCAGCAGTGCTGGTGGGACGGTTAGCAATCAGCCCCAGCATTTT	CASSAGGTVSNQPQHF	TRBV2*01, TRBV2*02, TRBV2*03	TRBV2	TRBJ1-5*01	TRBJ1-5	TRBD1*01, TRBD2*02, TRBD2*01	TRBD1, TRBD2	12	18	22	26	5	3	8
1	5.87E-08	TGTGCCAGCAGTGCTGGTAGCGGGAGAGGCAACTACGAGCAGTACTTC	CASSAGSGRGNYEQYF	TRBV2*01, TRBV2*02, TRBV2*03	TRBV2	TRBJ2-7*01	TRBJ2-7	TRBD2*02	TRBD2	12	17	25	32	4	6	10
1	5.87E-08	TGTGCCAGCAGTGCTGGGGTAGGTAGCGGGACCTACGAGCAGTACTTC	CASSAGVGSGTYEQYF	TRBV2*01, TRBV2*02, TRBV2*03	TRBV2	TRBJ2-7*01	TRBJ2-7	TRBD2*02	TRBD2	12	23	30	31	10	0	10
1	5.87E-08	TGTGCCAGCAGTGCTAGCGGGAACCGGCCTTACAATGAGCAGTTCTTC	CASSASGNRPYNEQFF	TRBV6-4*02, TRBV6-4*01	TRBV6-4	TRBJ2-1*01	TRBJ2-1	TRBD2*02	TRBD2	12	13	21	30	0	8	8
1	5.87E-08	TGTGCCAGCAGTGCTAGATCAAACAGGGGGGCGACTGAAGCTTTCTTT	CASSARSNRGATEAFF	TRBV25-1*01	TRBV25-1	TRBJ1-1*01	TRBJ1-1	TRBD1*01	TRBD1	12	22	29	33	9	3	12
1	5.87E-08	TGTGCCAGCAGTGCTAGAGGGCTAGCGGAGATCTACGAGCAGTACTTC	CASSARGLAEIYEQYF	TRBV2*01, TRBV2*02, TRBV2*03	TRBV2	TRBJ2-7*01	TRBJ2-7	TRBD2*02, TRBD2*01	TRBD2	12	21	27	32	8	4	12
1	5.87E-08	TGTGCCAGCAGTGCTAGAGATCATGCAACTAATGAAAAACTGTTTTTT	CASSARDHATNEKLFF	TRBV25-1*01	TRBV25-1	TRBJ1-4*01	TRBJ1-4	TRBD2*02, TRBD2*01	TRBD2	12	13	16	25	0	8	8
1	5.87E-08	TGTGCCAGCAGTGCTAGAGAGGCGGGGCGGAACACTGAAGCTTTCTTT	CASSAREAGRNTEAFF	TRBV2*01, TRBV2*02, TRBV2*03	TRBV2	TRBJ1-1*01	TRBJ1-1	TRBD2*01	TRBD2	12	21	26	29	8	2	10
1	5.87E-08	TGTGCCAGCAGTGCCTCGGGCCAGGGGGACACCGGGGAGCTGTTTTTT	CASSASGQGDTGELFF	TRBV12-4*01, TRBV12-3*01	TRBV12-4, TRBV12-3	TRBJ2-2*01	TRBJ2-2	TRBD1*01	TRBD1	11	21	27	28	9	0	9
1	5.87E-08	TGTGCCAGCAGTGCCTCGGGACAGGGCGCCCAAGAGACCCAGTACTTC	CASSASGQGAQETQYF	TRBV6-4*02, TRBV6-4*01	TRBV6-4	TRBJ2-5*01	TRBJ2-5	TRBD1*01	TRBD1	16	17	25	29	0	3	3
1	5.87E-08	TGTGCCAGCAGTGCCTGTCCCAGGGTCCTAGGATATGGCTACACCTTC	CASSACPRVLGYGYTF	TRBV2*01, TRBV2*02, TRBV2*03	TRBV2	TRBJ1-2*01	TRBJ1-2	TRBD1*01	TRBD1	12	13	20	33	0	12	12
1	5.87E-08	TGTGCCAGCAGTGCCCAGGCGGGACAGGGTGACGGTACGCAGTATTTT	CASSAQAGQGDGTQYF	TRBV6-4*02, TRBV6-4*01	TRBV6-4	TRBJ2-3*01	TRBJ2-3	TRBD1*01	TRBD1	12	20	28	35	7	6	13
1	5.87E-08	TGTGCCAGCAGTGCCCAGGGTTCTAGGGGCTCCTACGAGCAGTACTTC	CASSAQGSRGSYEQYF	TRBV25-1*01	TRBV25-1	TRBJ2-7*01	TRBJ2-7	TRBD1*01	TRBD1	12	24	28	29	11	0	11
1	5.87E-08	TGTGCCAGCAGTGCCGCTAGCGCGGGGCATAATTCACCCCTCCACTTT	CASSAASAGHNSPLHF	TRBV2*01, TRBV2*02, TRBV2*03	TRBV2	TRBJ1-6*01	TRBJ1-6	TRBD2*02, TRBD2*01	TRBD2	12	13	19	28	0	8	8
1	5.87E-08	TGTGCCAGCAGTGCCGGGTCTGGGGCGCAAATCTACGAGCAGTACTTC	CASSAGSGAQIYEQYF	TRBV25-1*01	TRBV25-1	TRBJ2-7*01	TRBJ2-7	TRBD1*01	TRBD1	12	21	25	32	8	6	14
1	5.87E-08	TGTGCCAGCAGTGCCGGGGGACTAGCGGTGTACAATGAGCAGTTCTTC	CASSAGGLAVYNEQFF	TRBV25-1*01	TRBV25-1	TRBJ2-1*01	TRBJ2-1	TRBD2*02, TRBD2*01	TRBD2	12	17	27	30	4	2	6
1	5.87E-08	TGTGCCAGCAGTGCCGGGGATGGCTCGGGGGCCAACGTCCTGACTTTC	CASSAGDGSGANVLTF	TRBV6-4*02, TRBV6-4*01	TRBV6-4	TRBJ2-6*01	TRBJ2-6	TRBD2*01	TRBD2	12	14	18	23	1	4	5
1	5.87E-08	TGTGCCAGCAGTGCCGGGACGTGGGGTTTTGACTATGGCTACACCTTC	CASSAGTWGFDYGYTF	TRBV25-1*01	TRBV25-1	TRBJ1-2*01	TRBJ1-2	TRBD1*01, TRBD2*02, TRBD2*01	TRBD1, TRBD2	12	15	19	31	2	11	13
1	5.87E-08	TGTGCCAGCAGTGCCGGGACAGGGGACGCTAACTATGGCTACACCTTC	CASSAGTGDANYGYTF	TRBV6-1*01	TRBV6-1	TRBJ1-2*01	TRBJ1-2	TRBD1*01	TRBD1	12	15	24	28	2	3	5
1	5.87E-08	TGTGCCAGCAGTGCCGACGGGAGGGACTGGGGGAATGAGCAGTTCTTC	CASSADGRDWGNEQFF	TRBV25-1*01	TRBV25-1	TRBJ2-1*01	TRBJ2-1	TRBD2*02	TRBD2	12	17	24	33	4	8	12
1	5.87E-08	TGTGCCAGCAGTGCCGAGACTGGAGCTAGCACAGATACGCAGTTCTTC	CASSAETGASTDTQFF	TRBV2*01, TRBV2*02, TRBV2*03	TRBV2	TRBJ2-1*01	TRBJ2-1	TRBD2*02, TRBD2*01	TRBD2	12	25	29	38	12	8	20
1	5.87E-08	TGTGCCAGCAGTGCCAGGACTAGCGGGAGGAGTGAAAAACTGTTTTTT	CASSARTSGRSEKLFF	TRBV27*01	TRBV27	TRBJ1-4*01	TRBJ1-4	TRBD2*02	TRBD2	11	16	29	32	4	2	6
1	5.87E-08	TGTGCCAGCAGTGCCAGAAAAGCAGGACCTTCCTACGAGCAGTACTTC	CASSARKAGPSYEQYF	TRBV2*01, TRBV2*02, TRBV2*03	TRBV2	TRBJ2-7*01	TRBJ2-7	TRBD1*01, TRBD2*02, TRBD2*01	TRBD1, TRBD2	12	24	27	30	11	2	13
1	5.87E-08	TGTGCCAGCAGTGCGCTAGCGGGAAATAGCACAGATACGCAGTATTTT	CASSALAGNSTDTQYF	TRBV27*01	TRBV27	TRBJ2-3*01	TRBJ2-3	TRBD2*02	TRBD2	11	15	23	27	3	3	6
1	5.87E-08	TGTGCCAGCAGTGCGGCTAGCGGGAGCTCCTACAATGAGCAGTTCTTC	CASSAASGSSYNEQFF	TRBV2*01, TRBV2*02, TRBV2*03	TRBV2	TRBJ2-1*01	TRBJ2-1	TRBD2*02	TRBD2	12	16	25	26	3	0	3
1	5.87E-08	TGTGCCAGCAGTGCGGCTAGCGGGAGCCCAACCTACGAGCAGTACTTC	CASSAASGSPTYEQYF	TRBV2*01, TRBV2*02, TRBV2*03	TRBV2	TRBJ2-7*01	TRBJ2-7	TRBD2*02	TRBD2	12	16	25	31	3	5	8
1	5.87E-08	TGTGCCAGCAGTGCGGGGACAGGGGGTTATGTCGGGGATCTGTTTTTT	CASSAGTGGYVGDLFF	TRBV6-1*01	TRBV6-1	TRBJ2-2*01	TRBJ2-2	TRBD1*01	TRBD1	12	15	25	32	2	6	8
1	5.87E-08	TGTGCCAGCAGTGCGGGAGCGGGAGGAAAATACAATGAGCAGTTCTTC	CASSAGAGGKYNEQFF	TRBV6-4*02, TRBV6-4*01	TRBV6-4	TRBJ2-1*01	TRBJ2-1	TRBD2*02	TRBD2	12	17	25	30	4	4	8
1	5.87E-08	TGTGCCAGCAGTGCGACCCGTATAGGGGTGGGGGAAAAACTGTTTTTT	CASSATRIGVGEKLFF	TRBV25-1*01	TRBV25-1	TRBJ1-4*01	TRBJ1-4	TRBD1*01	TRBD1	12	23	27	33	10	5	15
1	5.87E-08	TGTGCCAGCAGTGCACGGGACAGGGTGGGCAATCAGCCCCAGCATTTT	CASSARDRVGNQPQHF	TRBV2*01, TRBV2*03	TRBV2	TRBJ1-5*01	TRBJ1-5	TRBD1*01	TRBD1	12	16	24	28	3	3	6
1	5.87E-08	TGTGCCAGCAGTGCACGGAGCGCTGATCCCTACAATGAGCAGTTCTTC	CASSARSADPYNEQFF	TRBV2*01, TRBV2*03	TRBV2	TRBJ2-1*01	TRBJ2-1	TRBD2*02, TRBD2*01	TRBD2	12	18	21	28	5	6	11
1	5.87E-08	TGTGCCAGCAGTGGTTCCGGGGCTAGCGGCAGCAATGTGCAGTTCTTC	CASSGSGASGSNVQFF	TRBV6-4*02, TRBV6-4*01	TRBV6-4	TRBJ2-1*01	TRBJ2-1	TRBD2*02, TRBD2*01	TRBD2	12	22	28	32	9	3	12
1	5.87E-08	TGTGCCAGCAGTGGTCTAGCGGGAGTGAGCTCCTACGAGCAGTACTTC	CASSGLAGVSSYEQYF	TRBV6-1*01	TRBV6-1	TRBJ2-7*01	TRBJ2-7	TRBD2*02	TRBD2	12	15	24	29	2	4	6
1	5.87E-08	TGTGCCAGCAGTGGTCCCGGGACTAGCGGCAGCAAAGAGCAGTTCTTC	CASSGPGTSGSKEQFF	TRBV6-4*02, TRBV6-4*01	TRBV6-4	TRBJ2-1*01	TRBJ2-1	TRBD2*02, TRBD2*01	TRBD2	12	18	28	32	5	3	8
1	5.87E-08	TGTGCCAGCAGTGGTGGGCCTACAGGGGTGAACTATAGCTACACCTTC	CASSGGPTGVNYSYTF	TRBV6-1*01	TRBV6-1	TRBJ1-2*01	TRBJ1-2	TRBD1*01	TRBD1	12	21	27	30	8	2	10
1	5.87E-08	TGTGCCAGCAGTGGTACCCACAGGGGACGGAATCAGCCCCAGTACTTC	CASSGTHRGRNQPQYF	TRBV6-1*01	TRBV6-1	TRBJ2-5*01	TRBJ2-5	TRBD1*01	TRBD1	12	19	25	37	6	11	17
1	5.87E-08	TGTGCCAGCAGTGGCTCACAGCAGGGTGAAACCGGGGAGCTGTTTTTT	CASSGSQQGETGELFF	TRBV6-4*02, TRBV6-4*01	TRBV6-4	TRBJ2-2*01	TRBJ2-2	TRBD1*01	TRBD1	16	21	25	30	4	4	8
1	5.87E-08	TGTGCCAGCAGTGGCCTACAGGGGCTCGCCTACAACGAGCAGTTCTTC	CASSGLQGLAYNEQFF	TRBV25-1*01	TRBV25-1	TRBJ2-1*01	TRBJ2-1	TRBD1*01	TRBD1	12	17	23	28	4	4	8
1	5.87E-08	TGTGCCAGCAGTGGCCTACAGGGGCCCGCCTGCGATGAGCAGTTCTTC	CASSGLQGPACDEQFF	TRBV25-1*01	TRBV25-1	TRBJ2-1*01	TRBJ2-1	TRBD1*01	TRBD1	12	17	23	34	4	10	14
1	5.87E-08	TGTGCCAGCAGTGGCCTACAGGGGGCTTCCTACAATGAGCAGTTCTTC	CASSGLQGASYNEQFF	TRBV25-1*01	TRBV25-1	TRBJ2-1*01	TRBJ2-1	TRBD1*01	TRBD1	12	17	25	27	4	1	5
1	5.87E-08	TGTGCCAGCAGTGGCCTACAGGAGCCCGCCTACAACGAGCAGTTCTTC	CASSGLQEPAYNEQFF	TRBV25-1*01	TRBV25-1	TRBJ2-1*01	TRBJ2-1	TRBD1*01	TRBD1	12	17	21	28	4	6	10
1	5.87E-08	TGTGCCAGCAGTGGCCGGGACAGACGTGTCAATCAGCCCCAGCATTTT	CASSGRDRRVNQPQHF	TRBV25-1*01	TRBV25-1	TRBJ1-5*01	TRBJ1-5	TRBD1*01	TRBD1	12	16	22	29	3	6	9
1	5.87E-08	TGTGCCAGCAGTGGCCAACAGGGGCCCGCCTACAATGAACAGTTCTTC	CASSGQQGPAYNEQFF	TRBV25-1*01	TRBV25-1	TRBJ2-1*01	TRBJ2-1	TRBD1*01	TRBD1	12	17	23	28	4	4	8
1	5.87E-08	TGTGCCAGCAGTGGGTCCCATAGCGGCCACTACAATGAGCCGCTCTTC	CASSGSHSGHYNEPLF	TRBV2*01, TRBV2*02, TRBV2*03	TRBV2	TRBJ2-1*01	TRBJ2-1	TRBD2*02, TRBD2*01	TRBD2	12	20	25	43	7	17	24
1	5.87E-08	TGTGCCAGCAGTGGGTCCAGCGGGAGGTTTTACAATGAGCAGTTCTTC	CASSGSSGRFYNEQFF	TRBV25-1*01	TRBV25-1	TRBJ2-1*01	TRBJ2-1	TRBD2*02	TRBD2	12	18	26	30	5	3	8
1	5.87E-08	TGTGCCAGCAGTGGGTCCAGCGGGAGGCCCCTAGTCGTGCAGTACTTC	CASSGSSGRPLVVQYF	TRBV25-1*01	TRBV25-1	TRBJ2-7*01	TRBJ2-7	TRBD2*02	TRBD2	12	18	26	38	5	11	16
1	5.87E-08	TGTGCCAGCAGTGGGTGGCCAGCGGGGGCGACCTACGAGCAGTACTTC	CASSGWPAGATYEQYF	TRBV2*01, TRBV2*02, TRBV2*03	TRBV2	TRBJ2-7*01	TRBJ2-7	TRBD2*01	TRBD2	12	20	27	31	7	3	10
1	5.87E-08	TGTGCCAGCAGTGGGTGGAGCGGGTCTAGCACAGATACGCAGTATTTT	CASSGWSGSSTDTQYF	TRBV2*01, TRBV2*02, TRBV2*03	TRBV2	TRBJ2-3*01	TRBJ2-3	TRBD2*02, TRBD2*01	TRBD2	12	18	23	27	5	3	8
1	5.87E-08	TGTGCCAGCAGTGGGCTGGGGCGGACAGGGCACTATGGCTACACCTTC	CASSGLGRTGHYGYTF	TRBV2*01, TRBV2*02, TRBV2*03	TRBV2	TRBJ1-2*01	TRBJ1-2	TRBD1*01	TRBD1	12	22	29	31	9	1	10
1	5.87E-08	TGTGCCAGCAGTGGGCGAGCGGGACAGGGAAACTACGAGCAGTACTTC	CASSGRAGQGNYEQYF	TRBV6-6*04	TRBV6-6	TRBJ2-7*01	TRBJ2-7	TRBD1*01	TRBD1	11	20	28	32	8	3	11
1	5.87E-08	TGTGCCAGCAGTGGGCGAGAGGCTGGCACCTACAATGAGCAGTTCTTC	CASSGREAGTYNEQFF	TRBV27*01	TRBV27	TRBJ2-1*01	TRBJ2-1	TRBD1*01, TRBD2*02	TRBD1, TRBD2	11	12	15	28	0	12	12
1	5.87E-08	TGTGCCAGCAGTGGGGTCAGACAGGGAGCCAGCTATGACTACACCTTC	CASSGVRQGASYDYTF	TRBV6-1*01	TRBV6-1	TRBJ1-2*01	TRBJ1-2	TRBD1*01	TRBD1	12	19	25	32	6	6	12
1	5.87E-08	TGTGCCAGCAGTGGGGCGGGGGGCAGGGGCCCGGATACGCAGTATTTT	CASSGAGGRGPDTQYF	TRBV25-1*01	TRBV25-1	TRBJ2-3*01	TRBJ2-3	TRBD2*01	TRBD2	12	15	22	33	2	10	12
1	5.87E-08	TGTGCCAGCAGTGGGGCGGGGGGCAGGGACCCGGATACGCAGTATTTT	CASSGAGGRDPDTQYF	TRBV25-1*01	TRBV25-1	TRBJ2-3*01	TRBJ2-3	TRBD2*01	TRBD2	12	15	22	33	2	10	12
1	5.87E-08	TGTGCCAGCAGTGGGGGCCCAACCAAACTGGACTATGGCTACACCTTC	CASSGGPTKLDYGYTF	TRBV25-1*01	TRBV25-1	TRBJ1-2*01	TRBJ1-2	TRBD1*01	TRBD1	12	13	17	31	0	13	13
1	5.87E-08	TGTGCCAGCAGTGGGGGCAGGGCCTCCCCTGGAAACACCATATATTTT	CASSGGRASPGNTIYF	TRBV2*01, TRBV2*02, TRBV2*03	TRBV2	TRBJ1-3*01	TRBJ1-3	TRBD2*02	TRBD2	12	22	27	28	9	0	9
1	5.87E-08	TGTGCCAGCAGTGGGGGACAGGGGGCAGCTAATGAAAAACTGTTTTTT	CASSGGQGAANEKLFF	TRBV25-1*01	TRBV25-1	TRBJ1-4*01	TRBJ1-4	TRBD1*01	TRBD1	12	14	25	28	1	2	3
1	5.87E-08	TGTGCCAGCAGTGGGGGACAGGGGGAAATCAATCAGCCCCAGCATTTT	CASSGGQGEINQPQHF	TRBV6-4*02, TRBV6-4*01	TRBV6-4	TRBJ1-5*01	TRBJ1-5	TRBD1*01	TRBD1	12	14	24	29	1	4	5
1	5.87E-08	TGTGCCAGCAGTGGGGGAGGAGCTAGCGGGACTTACGAGCAGTATTTT	CASSGGGASGTYEQYF	TRBV6-1*01	TRBV6-1	TRBJ2-3*01	TRBJ2-3	TRBD2*02	TRBD2	12	22	30	38	9	7	16
1	5.87E-08	TGTGCCAGCAGTGGGGGAAGCGGGGGGACCTACAATGAGCAGTTCTTC	CASSGGSGGTYNEQFF	TRBV2*01, TRBV2*02, TRBV2*03	TRBV2	TRBJ2-1*01	TRBJ2-1	TRBD2*01	TRBD2	12	18	26	28	5	1	6
1	5.87E-08	TGTGCCAGCAGTGGGGACCGGGACAGGACGACAGATACACAGTATTTT	CASSGDRDRTTDTQYF	TRBV2*01, TRBV2*02, TRBV2*03	TRBV2	TRBJ2-3*01	TRBJ2-3	TRBD1*01	TRBD1	12	19	26	30	6	3	9
1	5.87E-08	TGTGCCAGCAGTGGGGACAGGGCCTCCCCTGGAGACACCATATATTTT	CASSGDRASPGDTIYF	TRBV2*01, TRBV2*02, TRBV2*03	TRBV2	TRBJ1-3*01	TRBJ1-3	TRBD1*01	TRBD1	12	13	21	28	0	6	6
1	5.87E-08	TGTGCCAGCAGTGGGGACAGGGCCCCCTCTGAAAACACCATATATTTT	CASSGDRAPSENTIYF	TRBV2*01, TRBV2*02, TRBV2*03	TRBV2	TRBJ1-3*01	TRBJ1-3	TRBD1*01	TRBD1	12	13	21	26	0	4	4
1	5.87E-08	TGTGCCAGCAGTGGGGACAGGGGGCCAGGGAACACTGAAGCTTTCTTT	CASSGDRGPGNTEAFF	TRBV2*01, TRBV2*02, TRBV2*03	TRBV2	TRBJ1-1*01	TRBJ1-1	TRBD1*01	TRBD1	12	13	24	29	0	4	4
1	5.87E-08	TGTGCCAGCAGTGGGACTAGCGGGTCTAGCACAGATACGCAGTATTTT	CASSGTSGSSTDTQYF	TRBV6-4*02, TRBV6-4*01	TRBV6-4	TRBJ2-3*01	TRBJ2-3	TRBD2*02, TRBD2*01	TRBD2	12	13	23	27	0	3	3
1	5.87E-08	TGTGCCAGCAGTGGGACTAGCGGGATTACTAACTATGGCTACACCTTC	CASSGTSGITNYGYTF	TRBV12-4*01, TRBV12-3*01	TRBV12-4, TRBV12-3	TRBJ1-2*01	TRBJ1-2	TRBD2*02	TRBD2	11	12	24	28	0	3	3
1	5.87E-08	TGTGCCAGCAGTGGGACTAGCGGGAGCGGGACAGATACGCAGTATTTT	CASSGTSGSGTDTQYF	TRBV6-4*02, TRBV6-4*01	TRBV6-4	TRBJ2-3*01	TRBJ2-3	TRBD2*02	TRBD2	12	13	25	30	0	4	4
1	5.87E-08	TGTGCCAGCAGTGGGACTAGCGGGAGAGTCGCAGATACGCAGTATTTT	CASSGTSGRVADTQYF	TRBV6-4*02, TRBV6-4*01	TRBV6-4	TRBJ2-3*01	TRBJ2-3	TRBD2*02	TRBD2	12	13	25	31	0	5	5
1	5.87E-08	TGTGCCAGCAGTGGGACAGGGGGCTCTGGGGCCAACGTCCTGACTTTC	CASSGTGGSGANVLTF	TRBV6-4*02, TRBV6-4*01	TRBV6-4	TRBJ2-6*01	TRBJ2-6	TRBD1*01	TRBD1	12	13	22	23	0	0	0
1	5.87E-08	TGTGCCAGCAGTGGGAACAGGGCCTTCTCTGGAAACACCATATATTTT	CASSGNRAFSGNTIYF	TRBV2*01, TRBV2*02, TRBV2*03	TRBV2	TRBJ1-3*01	TRBJ1-3	TRBD1*01	TRBD1	12	16	21	26	3	4	7
1	5.87E-08	TGTGCCAGCAGTGGATTGGTGGGGCAGGCCGGGGACACCATATATTTT	CASSGLVGQAGDTIYF	TRBV6-1*01	TRBV6-1	TRBJ1-3*01	TRBJ1-3	TRBD1*01, TRBD2*01	TRBD1, TRBD2	12	20	24	34	7	9	16
1	5.87E-08	TGTGCCAGCAGTGGACTAGCGGGATCCCTAACGGGCGAGCAGTACTTC	CASSGLAGSLTGEQYF	TRBV2*01, TRBV2*03	TRBV2	TRBJ2-7*01	TRBJ2-7	TRBD2*02	TRBD2	12	13	23	35	0	11	11
1	5.87E-08	TGTGCCAGCAGTGGACAGGCTGTCTCTGGGGCCAACGTCCTGACTTTC	CASSGQAVSGANVLTF	TRBV2*01, TRBV2*03	TRBV2	TRBJ2-6*01	TRBJ2-6	TRBD1*01	TRBD1	12	13	18	23	0	4	4
1	5.87E-08	TGTGCCAGCAGTGGACAGGGGCGGGAATCTTCTGGGGAGCTGTTTTTT	CASSGQGRESSGELFF	TRBV28*01	TRBV28	TRBJ2-2*01	TRBJ2-2	TRBD1*01	TRBD1	11	12	20	33	0	12	12
1	5.87E-08	TGTGCCAGCAGTGGACAGGGGGCTCGTAGCAATCAGCCCCAGCATTTT	CASSGQGARSNQPQHF	TRBV2*01, TRBV2*03	TRBV2	TRBJ1-5*01	TRBJ1-5	TRBD1*01	TRBD1	12	13	22	26	0	3	3
1	5.87E-08	TGTGCCAGCAGTGGAGCTACTCGGGACTAGCGGGAAAAACTGTTTTTT	CASSGATRD*REKLFF	TRBV6-4*02, TRBV6-4*01	TRBV6-4	TRBJ1-4*01	TRBJ1-4	TRBD2*02, TRBD2*01	TRBD2	12	22	32	33	9	0	9
1	5.87E-08	TGTGCCAGCAGTGGAGCGCAGGTATTGGGGGACTGTGGCTACACCTTC	CASSGAQVLGDCGYTF	TRBV2*01, TRBV2*03	TRBV2	TRBJ1-2*01	TRBJ1-2	TRBD1*01, TRBD2*01	TRBD1, TRBD2	16	26	30	31	9	0	9
1	5.87E-08	TGTGCCAGCAGTGGAGGTGCGGGAGTCACGAGAGATACGCAGTATTTT	CASSGGAGVTRDTQYF	TRBV2*01, TRBV2*03	TRBV2	TRBJ2-3*01	TRBJ2-3	TRBD2*02	TRBD2	12	18	24	32	5	7	12
1	5.87E-08	TGTGCCAGCAGTGGAGGCAGGGCCTCCTCTGGAAACACCATATATTTT	CASSGGRASSGNTIYF	TRBV2*01, TRBV2*03	TRBV2	TRBJ1-3*01	TRBJ1-3	TRBD1*01	TRBD1	12	17	21	26	4	4	8
1	5.87E-08	TGTGCCAGCAGTGGAGGGTACAGGAGACCAAACTATGGCTACACCTTC	CASSGGYRRPNYGYTF	TRBV2*01, TRBV2*03	TRBV2	TRBJ1-2*01	TRBJ1-2	TRBD1*01, TRBD2*02	TRBD1, TRBD2	12	19	23	30	6	6	12
1	5.87E-08	TGTGCCAGCAGTGGAGGGACGTGGGAGGACCGGGGGACCCAGTACTTC	CASSGGTWEDRGTQYF	TRBV25-1*01	TRBV25-1	TRBJ2-7*01	TRBJ2-7	TRBD2*02, TRBD2*01	TRBD2	12	22	27	39	9	11	20
1	5.87E-08	TGTGCCAGCAGTGGAGGACTAGCGGCTAGCACAGATACGCAGTATTTT	CASSGGLAASTDTQYF	TRBV6-1*01	TRBV6-1	TRBJ2-3*01	TRBJ2-3	TRBD2*02, TRBD2*01	TRBD2	12	15	24	27	2	2	4
1	5.87E-08	TGTGCCAGCAGTGGAGACAGGGGGCCGCGCTCCTACGAGCAGCACTTC	CASSGDRGPRSYEQHF	TRBV2*01, TRBV2*03	TRBV2	TRBJ2-7*01	TRBJ2-7	TRBD1*01	TRBD1	12	15	24	29	2	4	6
1	5.87E-08	TGTGCCAGCAGTGGAGACAGGGAGGGGGCCGGGGAGACCCAGTACTTC	CASSGDREGAGETQYF	TRBV2*01, TRBV2*03	TRBV2	TRBJ2-5*01	TRBJ2-5	TRBD1*01, TRBD2*02	TRBD1, TRBD2	12	22	28	33	9	4	13
1	5.87E-08	TGTGCCAGCAGTGGAACCCAACTAGCGGGGTTCGATGGCTACACCTTC	CASSGTQLAGFDGYTF	TRBV12-4*01, TRBV12-3*01	TRBV12-4, TRBV12-3	TRBJ1-2*01	TRBJ1-2	TRBD2*01	TRBD2	11	20	29	34	8	4	12
1	5.87E-08	TGTGCCAGCAGTGATTTTCAGGGGGGGCTGGGCTATGGCTACACCTTC	CASSDFQGGLGYGYTF	TRBV2*01, TRBV2*02, TRBV2*03	TRBV2	TRBJ1-2*01	TRBJ1-2	TRBD1*01, TRBD2*01	TRBD1, TRBD2	13	18	24	32	4	7	11
1	5.87E-08	TGTGCCAGCAGTGATTTTGCGTCAGGGGGCGTGGATACGCAGTATTTT	CASSDFASGGVDTQYF	TRBV6-1*01	TRBV6-1	TRBJ2-3*01	TRBJ2-3	TRBD1*01	TRBD1	13	22	29	33	8	3	11
1	5.87E-08	TGTGCCAGCAGTGATTTTGGGACAGGGTGGCAAGAGACCCAGTACTTC	CASSDFGTGWQETQYF	TRBV6-1*01	TRBV6-1	TRBJ2-5*01	TRBJ2-5	TRBD1*01	TRBD1	13	18	26	30	4	3	7
1	5.87E-08	TGTGCCAGCAGTGATTTGGGGAGCTATAGCAATCAGCCCCAGCATTTT	CASSDLGSYSNQPQHF	TRBV6-5*01	TRBV6-5	TRBJ1-5*01	TRBJ1-5	TRBD2*02	TRBD2	11	18	22	26	6	3	9
1	5.87E-08	TGTGCCAGCAGTGATTGGAGACTCTCGAACACCAGGGAGCTGTTTTTT	CASSDWRLSNTRELFF	TRBV2*01, TRBV2*02, TRBV2*03	TRBV2	TRBJ2-2*01	TRBJ2-2	TRBD2*02, TRBD2*01	TRBD2	13	19	22	25	5	2	7
1	5.87E-08	TGTGCCAGCAGTGATTACGGAGTCCGTATTAGACAGGAGCAGTTCTTC	CASSDYGVRIRQEQFF	TRBV25-1*01	TRBV25-1	TRBJ2-1*01	TRBJ2-1	TRBD1*01, TRBD2*02, TRBD2*01	TRBD1, TRBD2	13	31	35	36	17	0	17
1	5.87E-08	TGTGCCAGCAGTGATCTGTCGCTAGCGGGAGACTACGAGCAGTACTTC	CASSDLSLAGDYEQYF	TRBV2*01, TRBV2*02, TRBV2*03	TRBV2	TRBJ2-7*01	TRBJ2-7	TRBD2*02	TRBD2	13	21	30	32	7	1	8
1	5.87E-08	TGTGCCAGCAGTGATCTACTAGCGGGAGGGCCGGGAGAGCTGTTTTTT	CASSDLLAGGPGELFF	TRBV2*01, TRBV2*02, TRBV2*03	TRBV2	TRBJ2-2*01	TRBJ2-2	TRBD2*02	TRBD2	13	17	29	36	3	6	9
1	5.87E-08	TGTGCCAGCAGTGATCTACCAGCGGGAGGGCCGGGGGAGCAGTACTTC	CASSDLPAGGPGEQYF	TRBV2*01, TRBV2*02, TRBV2*03	TRBV2	TRBJ2-7*01	TRBJ2-7	TRBD2*02	TRBD2	13	20	29	36	6	6	12
1	5.87E-08	TGTGCCAGCAGTGATCCGCGGGACAGAGCCACAGATACGCAGTATTTT	CASSDPRDRATDTQYF	TRBV6-1*01	TRBV6-1	TRBJ2-3*01	TRBJ2-3	TRBD1*01	TRBD1	13	19	25	29	5	3	8
1	5.87E-08	TGTGCCAGCAGTGATCGCGGGACAGGGGGCTTCTACGAGCAGTACTTC	CASSDRGTGGFYEQYF	TRBV2*01, TRBV2*02, TRBV2*03	TRBV2	TRBJ2-7*01	TRBJ2-7	TRBD1*01	TRBD1	13	18	29	32	4	2	6
1	5.87E-08	TGTGCCAGCAGTGATCGGCCAGGGTGGGACACAGATACGCAGTACTTC	CASSDRPGWDTDTQYF	TRBV2*01, TRBV2*02, TRBV2*03	TRBV2	TRBJ2-7*01	TRBJ2-7	TRBD1*01	TRBD1	13	25	30	38	11	7	18
1	5.87E-08	TGTGCCAGCAGTGATCGACAGGGGAATGATTTCCGACCCCAGCATTTT	CASSDRQGNDFRPQHF	TRBV6-4*02, TRBV6-4*01	TRBV6-4	TRBJ1-5*01	TRBJ1-5	TRBD1*01	TRBD1	13	16	23	36	2	12	14
1	5.87E-08	TGTGCCAGCAGTGATCATGCGGACTCTGGGACCAACGTCCTGACTTTC	CASSDHADSGTNVLTF	TRBV25-1*01	TRBV25-1	TRBJ2-6*01	TRBJ2-6	TRBD2*02, TRBD2*01	TRBD2	13	18	21	23	4	1	5
1	5.87E-08	TGTGCCAGCAGTGATGGGCCTACAGGAGTGAACTATGGCTACGCCTTC	CASSDGPTGVNYGYAF	TRBV6-1*01	TRBV6-1	TRBJ1-2*01	TRBJ1-2	TRBD1*01	TRBD1	13	21	25	30	7	4	11
1	5.87E-08	TGTGCCAGCAGTGATGGGACTAGCGGGAGGCCAGATACGCAGTATTTT	CASSDGTSGRPDTQYF	TRBV6-4*02, TRBV6-4*01	TRBV6-4	TRBJ2-3*01	TRBJ2-3	TRBD2*02	TRBD2	13	15	29	31	1	1	2
1	5.87E-08	TGTGCCAGCAGTGATGGACAGGGCTCTGGGGCCAACGTCCTGACTTTC	CASSDGQGSGANVLTF	TRBV6-4*02, TRBV6-4*01	TRBV6-4	TRBJ2-6*01	TRBJ2-6	TRBD1*01	TRBD1	13	15	22	23	1	0	1
1	5.87E-08	TGTGCCAGCAGTGATGATTCTAGCGGGAGTTTTGATGAGCAGTTCTTC	CASSDDSSGSFDEQFF	TRBV25-1*01	TRBV25-1	TRBJ2-1*01	TRBJ2-1	TRBD2*02	TRBD2	13	19	28	34	5	5	10
1	5.87E-08	TGTGCCAGCAGTGATAACAGGCCCTCTGGGGCCAACGTCCTGACTTTC	CASSDNRPSGANVLTF	TRBV2*01, TRBV2*02, TRBV2*03	TRBV2	TRBJ2-6*01	TRBJ2-6	TRBD1*01	TRBD1	13	16	20	23	2	2	4
1	5.87E-08	TGTGCCAGCAGTGATAAGGGACTAGCGGGATCCTACGAGCAGTACTTC	CASSDKGLAGSYEQYF	TRBV25-1*01	TRBV25-1	TRBJ2-5*01	TRBJ2-5	TRBD2*02	TRBD2	13	17	29	39	3	9	12
1	5.87E-08	TGTGCCAGCAGTGATAAATAGGACAGGGGGGCCTACGAGCAGTACTTC	CASSDK*DRGAYEQYF	TRBV2*01, TRBV2*02, TRBV2*03	TRBV2	TRBJ2-7*01	TRBJ2-7	TRBD1*01	TRBD1	13	20	29	31	6	1	7
1	5.87E-08	TGTGCCAGCAGTGACTCTTACTAGCGGGACGGGAATGAGCAGTATTTT	CASSDSY*RDGNEQYF	TRBV6-4*02, TRBV6-4*01	TRBV6-4	TRBJ2-3*01	TRBJ2-3	TRBD2*02	TRBD2	16	19	28	38	2	9	11
1	5.87E-08	TGTGCCAGCAGTGACTCTAGCGGGACAGGGTCCTATGGCTACACCTTC	CASSDSSGTGSYGYTF	TRBV6-4*02, TRBV6-4*01	TRBV6-4	TRBJ1-2*01	TRBJ1-2	TRBD1*01	TRBD1	16	21	29	32	4	2	6
1	5.87E-08	TGTGCCAGCAGTGACTCTAGCGGGACAGGGGGCCATGGCTACACCTTC	CASSDSSGTGGHGYTF	TRBV6-4*02, TRBV6-4*01	TRBV6-4	TRBJ1-2*01	TRBJ1-2	TRBD1*01	TRBD1	16	21	32	34	4	1	5
1	5.87E-08	TGTGCCAGCAGTGACTCTAGCGGGAGTGTCTCAGATACGCAGTATTTT	CASSDSSGSVSDTQYF	TRBV6-4*02, TRBV6-4*01	TRBV6-4	TRBJ2-3*01	TRBJ2-3	TRBD2*02	TRBD2	16	17	25	31	0	5	5
1	5.87E-08	TGTGCCAGCAGTGACTCTAGCGGGAGTGGGACAGATACGCAGTATTTT	CASSDSSGSGTDTQYF	TRBV6-4*02, TRBV6-4*01	TRBV6-4	TRBJ2-3*01	TRBJ2-3	TRBD2*02	TRBD2	16	17	25	30	0	4	4
1	5.87E-08	TGTGCCAGCAGTGACTCTAGCGGGAGTATGACAGATACGCAGTATTTT	CASSDSSGSMTDTQYF	TRBV6-4*02, TRBV6-4*01	TRBV6-4	TRBJ2-3*01	TRBJ2-3	TRBD2*02	TRBD2	16	17	25	30	0	4	4
1	5.87E-08	TGTGCCAGCAGTGACTCTAGCGGGAGTAGCACAGATACGCAGTATTTT	CASSDSSGSSTDTQYF	TRBV6-4*02, TRBV6-4*01	TRBV6-4	TRBJ2-3*01	TRBJ2-3	TRBD2*02	TRBD2	16	17	25	27	0	1	1
1	5.87E-08	TGTGCCAGCAGTGACTCTAGCGGGAGTAGGGGCCAGCCCCAGCATTTT	CASSDSSGSRGQPQHF	TRBV6-4*02, TRBV6-4*01	TRBV6-4	TRBJ1-5*01	TRBJ1-5	TRBD2*02	TRBD2	16	17	25	33	0	7	7
1	5.87E-08	TGTGCCAGCAGTGACTCTAGCGGGAGTAACCCAGATACGCAGTATTTT	CASSDSSGSNPDTQYF	TRBV6-4*02, TRBV6-4*01	TRBV6-4	TRBJ2-3*01	TRBJ2-3	TRBD2*02	TRBD2	16	17	25	31	0	5	5
1	5.87E-08	TGTGCCAGCAGTGACTCTAGCGGGAGCGGCACAGATACGCAGTATTTT	CASSDSSGSGTDTQYF	TRBV6-4*02, TRBV6-4*01	TRBV6-4	TRBJ2-3*01	TRBJ2-3	TRBD2*02	TRBD2	16	17	25	28	0	2	2
1	5.87E-08	TGTGCCAGCAGTGACTCTAGCGGGAGGGTTGCAGATACGCAGTATTTT	CASSDSSGRVADTQYF	TRBV6-4*02, TRBV6-4*01	TRBV6-4	TRBJ2-3*01	TRBJ2-3	TRBD2*02	TRBD2	16	17	27	31	0	3	3
1	5.87E-08	TGTGCCAGCAGTGACTCTAGCGGGAGGGTGTTACCCAGCCCGTACTTC	CASSDSSGRVLPSPYF	TRBV12-4*01, TRBV12-3*01	TRBV12-4, TRBV12-3	TRBJ2-5*01	TRBJ2-5	TRBD2*02	TRBD2	11	16	27	41	4	13	17
1	5.87E-08	TGTGCCAGCAGTGACTCTAGCGGGAGGGCCACAGATACGCAGTATTTT	CASSDSSGRATDTQYF	TRBV6-4*02, TRBV6-4*01	TRBV6-4	TRBJ2-3*01	TRBJ2-3	TRBD2*02	TRBD2	16	17	27	29	0	1	1
1	5.87E-08	TGTGCCAGCAGTGACTCTAGCGGGAGACACACAGATACGCAGTATTTT	CASSDSSGRHTDTQYF	TRBV6-4*02, TRBV6-4*01	TRBV6-4	TRBJ2-3*01	TRBJ2-3	TRBD2*02	TRBD2	16	17	25	29	0	3	3
1	5.87E-08	TGTGCCAGCAGTGACTCTAGCGGGAGAGGCGCAGATACGCAGTATTTT	CASSDSSGRGADTQYF	TRBV6-4*02, TRBV6-4*01	TRBV6-4	TRBJ2-3*01	TRBJ2-3	TRBD2*02	TRBD2	16	17	25	31	0	5	5
1	5.87E-08	TGTGCCAGCAGTGACTCTAGCGGGAGAGGAACAGATACGCAGTATTTT	CASSDSSGRGTDTQYF	TRBV6-4*02, TRBV6-4*01	TRBV6-4	TRBJ2-3*01	TRBJ2-3	TRBD2*02	TRBD2	16	17	25	30	0	4	4
1	5.87E-08	TGTGCCAGCAGTGACTCCTTTTTTAGGGGAACCATCGAGCAGTACTTC	CASSDSFFRGTIEQYF	TRBV6-4*02, TRBV6-4*01	TRBV6-4	TRBJ2-7*01	TRBJ2-7	TRBD1*01	TRBD1	16	24	28	35	7	6	13
1	5.87E-08	TGTGCCAGCAGTGACTCCGTAGCGGGAGGGTCAGATACGCAGTACTTC	CASSDSVAGGSDTQYF	TRBV6-4*02, TRBV6-4*01	TRBV6-4	TRBJ2-7*01	TRBJ2-7	TRBD2*02	TRBD2	16	19	29	38	2	8	10
1	5.87E-08	TGTGCCAGCAGTGACTCCGTAGCGGGAGGGGGCAATGAGCAGTTCTTC	CASSDSVAGGGNEQFF	TRBV6-4*02, TRBV6-4*01	TRBV6-4	TRBJ2-1*01	TRBJ2-1	TRBD2*02	TRBD2	16	19	29	32	2	2	4
1	5.87E-08	TGTGCCAGCAGTGACTCCGTAGCGGGAGGGACCGGGGAGCTGTTTTTT	CASSDSVAGGTGELFF	TRBV6-4*02, TRBV6-4*01	TRBV6-4	TRBJ2-2*01	TRBJ2-2	TRBD2*02	TRBD2	16	19	29	30	2	0	2
1	5.87E-08	TGTGCCAGCAGTGACTCGTCCGGGAGTGCGACAGATACGCAGTACTTC	CASSDSSGSATDTQYF	TRBV6-4*02, TRBV6-4*01	TRBV6-4	TRBJ2-7*01	TRBJ2-7	TRBD2*02	TRBD2	16	20	25	38	3	12	15
1	5.87E-08	TGTGCCAGCAGTGACTCGCACGGGTCCTATAATTTTACCCTCCACTTT	CASSDSHGSYNFTLHF	TRBV6-4*02, TRBV6-4*01	TRBV6-4	TRBJ1-6*01	TRBJ1-6	TRBD1*01, TRBD2*02, TRBD2*01	TRBD1, TRBD2	16	23	26	37	6	10	16
1	5.87E-08	TGTGCCAGCAGTGACTCGGCAGGGGGCGTGGACACTGAAGCTTTCTTT	CASSDSAGGVDTEAFF	TRBV6-4*02, TRBV6-4*01	TRBV6-4	TRBJ1-1*01	TRBJ1-1	TRBD1*01	TRBD1	16	19	26	31	2	4	6
1	5.87E-08	TGTGCCAGCAGTGACTCGGGACAGATGAACACCGGGGAGCTGTTTTTT	CASSDSGQMNTGELFF	TRBV6-4*02, TRBV6-4*01	TRBV6-4	TRBJ2-2*01	TRBJ2-2	TRBD1*01	TRBD1	16	17	23	26	0	2	2
1	5.87E-08	TGTGCCAGCAGTGACTCGGACAGGCAGGGCACAGATACGCAGTATTTT	CASSDSDRQGTDTQYF	TRBV6-4*02, TRBV6-4*01	TRBV6-4	TRBJ2-3*01	TRBJ2-3	TRBD1*01	TRBD1	16	17	23	28	0	4	4
1	5.87E-08	TGTGCCAGCAGTGACTCGGACAGATACGCTAACTATGGCTACACCTTC	CASSDSDRYANYGYTF	TRBV6-4*02, TRBV6-4*01	TRBV6-4	TRBJ1-2*01	TRBJ1-2	TRBD1*01	TRBD1	16	17	22	28	0	5	5
1	5.87E-08	TGTGCCAGCAGTGACTCGGAGACTAGCGGGGTCTACGAGCAGTACTTC	CASSDSETSGVYEQYF	TRBV6-4*02, TRBV6-4*01	TRBV6-4	TRBJ2-7*01	TRBJ2-7	TRBD2*01	TRBD2	16	20	30	32	3	1	4
1	5.87E-08	TGTGCCAGCAGTGACTCGGAGACTAGCGGGACAGATACGCAGTATTTT	CASSDSETSGTDTQYF	TRBV6-4*02, TRBV6-4*01	TRBV6-4	TRBJ2-3*01	TRBJ2-3	TRBD2*02, TRBD2*01	TRBD2	16	20	29	30	3	0	3
1	5.87E-08	TGTGCCAGCAGTGACTCGACTAGCGGGACCTACAATGAGCAGTTCTTC	CASSDSTSGTYNEQFF	TRBV2*01, TRBV2*02, TRBV2*03	TRBV2	TRBJ2-1*01	TRBJ2-1	TRBD2*02	TRBD2	13	17	27	28	3	0	3
1	5.87E-08	TGTGCCAGCAGTGACTCGACTAGCGGGAGTTACAATGAGCAGTTCTTC	CASSDSTSGSYNEQFF	TRBV6-4*02, TRBV6-4*01	TRBV6-4	TRBJ2-1*01	TRBJ2-1	TRBD2*02	TRBD2	16	17	28	30	0	1	1
1	5.87E-08	TGTGCCAGCAGTGACTCGACTAGCGGGAGCTACAATGAGCAGTTCTTC	CASSDSTSGSYNEQFF	TRBV6-4*02, TRBV6-4*01	TRBV6-4	TRBJ2-1*01	TRBJ2-1	TRBD2*02	TRBD2	16	17	28	29	0	0	0
1	5.87E-08	TGTGCCAGCAGTGACTCACCTAGCGGGAGCACAGATACGCAGTATTTT	CASSDSPSGSTDTQYF	TRBV6-4*02, TRBV6-4*01	TRBV6-4	TRBJ2-3*01	TRBJ2-3	TRBD2*02, TRBD2*01	TRBD2	16	19	26	27	2	0	2
1	5.87E-08	TGTGCCAGCAGTGACTCACAACAGGGTAAAACCGGGGAGCTGGTTTTT	CASSDSQQGKTGELVF	TRBV6-4*02, TRBV6-4*01	TRBV6-4	TRBJ2-2*01	TRBJ2-2	TRBD1*01	TRBD1	16	20	25	30	3	4	7
1	5.87E-08	TGTGCCAGCAGTGACTGGGCGGGAGGGGCTCGAGATGAGCAGTATTTT	CASSDWAGGARDEQYF	TRBV6-4*02, TRBV6-4*01	TRBV6-4	TRBJ2-3*01	TRBJ2-3	TRBD2*02	TRBD2	15	18	26	38	2	11	13
1	5.87E-08	TGTGCCAGCAGTGACTGGGGGACTAGCGTTTCCTACGAGCAGTACTTC	CASSDWGTSVSYEQYF	TRBV6-1*01	TRBV6-1	TRBJ2-7*01	TRBJ2-7	TRBD2*02, TRBD2*01	TRBD2	13	18	27	30	4	2	6
1	5.87E-08	TGTGCCAGCAGTGACTAGAACCGGGACAGTCCCTACGAGCAGTACTTC	CASSD*NRDSPYEQYF	TRBV25-1*01	TRBV25-1	TRBJ2-7*01	TRBJ2-7	TRBD1*01	TRBD1	13	22	28	31	8	2	10
1	5.87E-08	TGTGCCAGCAGTGACCCGGGACTAGCGGATTTCTACGAGCAGTACTTC	CASSDPGLADFYEQYF	TRBV25-1*01	TRBV25-1	TRBJ2-7*01	TRBJ2-7	TRBD2*02, TRBD2*01	TRBD2	13	17	27	32	3	4	7
1	5.87E-08	TGTGCCAGCAGTGACCCGGGACTAGGCAAGCGTGATACGCAGTATTTT	CASSDPGLGKRDTQYF	TRBV25-1*01	TRBV25-1	TRBJ2-3*01	TRBJ2-3	TRBD2*02, TRBD2*01	TRBD2	13	17	24	33	3	8	11
1	5.87E-08	TGTGCCAGCAGTGACCCGGGAGGGTAGCGGGACTACGAGCAGTACTTC	CASSDPGG*RDYEQYF	TRBV6-4*02, TRBV6-4*01	TRBV6-4	TRBJ2-7*01	TRBJ2-7	TRBD2*02	TRBD2	14	24	31	32	9	0	9
1	5.87E-08	TGTGCCAGCAGTGACCCGACAGGCTCAATCTACAATGAGCAGTTCTTC	CASSDPTGSIYNEQFF	TRBV6-1*01	TRBV6-1	TRBJ2-1*01	TRBJ2-1	TRBD1*01	TRBD1	13	17	22	29	3	6	9
1	5.87E-08	TGTGCCAGCAGTGACCGCATCTCATTAGAATATAATGAGCGGTTCTTC	CASSDRISLEYNERFF	TRBV2*01, TRBV2*02, TRBV2*03	TRBV2	TRBJ2-1*01	TRBJ2-1	TRBD2*02, TRBD2*01	TRBD2	13	14	17	33	0	15	15
1	5.87E-08	TGTGCCAGCAGTGACCGGCCCGGCGGGGGAAATTACGAGCAGTACTTC	CASSDRPGGGNYEQYF	TRBV2*01, TRBV2*02, TRBV2*03	TRBV2	TRBJ2-7*01	TRBJ2-7	TRBD2*01	TRBD2	13	22	28	33	8	4	12
1	5.87E-08	TGTGCCAGCAGTGACCGGCCAGGCAGGGGGAACTACGAGCAGTACTTC	CASSDRPGRGNYEQYF	TRBV2*01, TRBV2*02, TRBV2*03	TRBV2	TRBJ2-7*01	TRBJ2-7	TRBD1*01	TRBD1	13	23	29	32	9	2	11
1	5.87E-08	TGTGCCAGCAGTGACCAACTTGGACAGGGAGTTTCACCCCTCCACTTT	CASSDQLGQGVSPLHF	TRBV6-1*01	TRBV6-1	TRBJ1-6*01	TRBJ1-6	TRBD1*01	TRBD1	13	21	28	32	7	3	10
1	5.87E-08	TGTGCCAGCAGTGACCAACTTGGACAGGGAAGTTCACCCCTCCACTTT	CASSDQLGQGSSPLHF	TRBV6-1*01	TRBV6-1	TRBJ1-6*01	TRBJ1-6	TRBD1*01	TRBD1	13	21	28	32	7	3	10
1	5.87E-08	TGTGCCAGCAGTGACCAACGCTCTGGGGCCCCCTACGAGCAGTACTTC	CASSDQRSGAPYEQYF	TRBV12-4*01, TRBV12-3*01	TRBV12-4, TRBV12-3	TRBJ2-7*01	TRBJ2-7	TRBD1*01	TRBD1	11	24	28	31	12	2	14
1	5.87E-08	TGTGCCAGCAGTGACGCCTCTTGGACAGGGCATGAAAAACTGTTTTTT	CASSDASWTGHEKLFF	TRBV12-4*01, TRBV12-3*01	TRBV12-4, TRBV12-3	TRBJ1-4*01	TRBJ1-4	TRBD1*01	TRBD1	11	22	29	31	10	1	11
1	5.87E-08	TGTGCCAGCAGTGACGCATTAAGCGGGGCTACCGATGAGCATTACTTC	CASSDALSGATDEHYF	TRBV6-4*02, TRBV6-4*01	TRBV6-4	TRBJ2-5*01	TRBJ2-5	TRBD2*01	TRBD2	14	21	27	42	6	14	20
1	5.87E-08	TGTGCCAGCAGTGACGCATTAAGCGGGGATTACAATGAGCAGTTCTTC	CASSDALSGDYNEQFF	TRBV6-4*02, TRBV6-4*01	TRBV6-4	TRBJ2-1*01	TRBJ2-1	TRBD2*01	TRBD2	14	21	27	30	6	2	8
1	5.87E-08	TGTGCCAGCAGTGACGGGCTAGCGGGACTTGGGGGTACGCAGTATTTT	CASSDGLAGLGGTQYF	TRBV6-4*02, TRBV6-4*01	TRBV6-4	TRBJ2-3*01	TRBJ2-3	TRBD2*02	TRBD2	14	18	26	35	3	8	11
1	5.87E-08	TGTGCCAGCAGTGACGGGCTAGCGGGAGGTGCAGATACGCAGTACTTC	CASSDGLAGGADTQYF	TRBV6-6*02, TRBV6-6*01, TRBV6-6*03	TRBV6-6	TRBJ2-7*01	TRBJ2-7	TRBD2*02	TRBD2	11	18	28	38	6	9	15
1	5.87E-08	TGTGCCAGCAGTGACGGGGGCTCTGGGGTTGAGGAGACCCAGTACTTC	CASSDGGSGVEETQYF	TRBV6-4*02, TRBV6-4*01	TRBV6-4	TRBJ2-5*01	TRBJ2-5	TRBD1*01	TRBD1	14	15	20	33	0	12	12
1	5.87E-08	TGTGCCAGCAGTGACGGGAGGGGGGCGAACACCGGGGAGCTGTTTTTT	CASSDGRGANTGELFF	TRBV6-4*02, TRBV6-4*01	TRBV6-4	TRBJ2-2*01	TRBJ2-2	TRBD2*02	TRBD2	14	15	21	25	0	3	3
1	5.87E-08	TGTGCCAGCAGTGACGGGAGGGACAGACCTACCTACGAGCAGTACTTC	CASSDGRDRPTYEQYF	TRBV6-4*02, TRBV6-4*01	TRBV6-4	TRBJ2-7*01	TRBJ2-7	TRBD1*01, TRBD2*02	TRBD1, TRBD2	14	19	25	31	4	5	9
1	5.87E-08	TGTGCCAGCAGTGACGGACTGGGACAGTACGCCTACGAGCAGTACTTC	CASSDGLGQYAYEQYF	TRBV2*01, TRBV2*03	TRBV2	TRBJ2-7*01	TRBJ2-7	TRBD1*01	TRBD1	13	20	26	31	6	4	10
1	5.87E-08	TGTGCCAGCAGTGACGGAGGGAGCGTCGGGGCCAACGTCCTGACTTTC	CASSDGGSVGANVLTF	TRBV6-4*02, TRBV6-4*01	TRBV6-4	TRBJ2-6*01	TRBJ2-6	TRBD2*02	TRBD2	14	15	20	27	0	6	6
1	5.87E-08	TGTGCCAGCAGTGACGGAAACAGGGTTAACACCGGGGAGCTGTTTTTT	CASSDGNRVNTGELFF	TRBV6-4*02, TRBV6-4*01	TRBV6-4	TRBJ2-2*01	TRBJ2-2	TRBD1*01	TRBD1	14	19	24	27	4	2	6
1	5.87E-08	TGTGCCAGCAGTGACGGAAACAGGGGGCTAGGAAACACCATATATTTT	CASSDGNRGLGNTIYF	TRBV6-4*02, TRBV6-4*01	TRBV6-4	TRBJ1-3*01	TRBJ1-3	TRBD1*01	TRBD1	14	19	27	30	4	2	6
1	5.87E-08	TGTGCCAGCAGTGACGATTCTAGCGGAAGCACAGATACGCAGTATTTT	CASSDDSSGSTDTQYF	TRBV6-4*02, TRBV6-4*01	TRBV6-4	TRBJ2-3*01	TRBJ2-3	TRBD2*02, TRBD2*01	TRBD2	14	19	25	27	4	1	5
1	5.87E-08	TGTGCCAGCAGTGACGACGGGAACACCGGGGCCAACGTCCTGACTTTC	CASSDDGNTGANVLTF	TRBV6-4*02, TRBV6-4*01	TRBV6-4	TRBJ2-6*01	TRBJ2-6	TRBD2*02	TRBD2	14	17	21	27	2	5	7
1	5.87E-08	TGTGCCAGCAGTGACACTAACAGGGGCGACAATTCACCCCTCCACTTT	CASSDTNRGDNSPLHF	TRBV6-4*02, TRBV6-4*01	TRBV6-4	TRBJ1-6*01	TRBJ1-6	TRBD1*01	TRBD1	14	19	25	30	4	4	8
1	5.87E-08	TGTGCCAGCAGTGACACGGCAGGGAGTGGGACAGATACGCAGTATTTT	CASSDTAGSGTDTQYF	TRBV6-4*02, TRBV6-4*01	TRBV6-4	TRBJ2-3*01	TRBJ2-3	TRBD1*01, TRBD2*02	TRBD1, TRBD2	14	19	23	30	4	6	10
1	5.87E-08	TGTGCCAGCAGTGACACGGACAGGGGCGGAGATTCACCCCTCCACTTT	CASSDTDRGGDSPLHF	TRBV6-4*02, TRBV6-4*01	TRBV6-4	TRBJ1-6*01	TRBJ1-6	TRBD1*01	TRBD1	14	17	25	31	2	5	7
1	5.87E-08	TGTGCCAGCAGTGACACAGATAGTGAGAACACCGGGGAGCTGTTTTTT	CASSDTDSENTGELFF	TRBV6-3*01, TRBV6-2*01	TRBV6-3, TRBV6-2	TRBJ2-2*01	TRBJ2-2	TRBD1*01, TRBD2*02, TRBD2*01	TRBD1, TRBD2	11	15	18	26	3	7	10
1	5.87E-08	TGTGCCAGCAGTGACAGTCCAGGGAGAGGGAGCACTGAAGCTTTCTTT	CASSDSPGRGSTEAFF	TRBV6-4*02, TRBV6-4*01	TRBV6-4	TRBJ1-1*01	TRBJ1-1	TRBD1*01, TRBD2*02, TRBD2*01	TRBD1, TRBD2	14	19	23	32	4	8	12
1	5.87E-08	TGTGCCAGCAGTGACAAGCTAGCGGGTTGCTACTACGAGCAGTACTTC	CASSDKLAGCYYEQYF	TRBV6-4*02, TRBV6-4*01	TRBV6-4	TRBJ2-7*01	TRBJ2-7	TRBD2*02, TRBD2*01	TRBD2	14	18	25	32	3	6	9
1	5.87E-08	TGTGCCAGCAGTGAGTTCGGGACAGGGGTGGATCAGCCCCAGCATTTT	CASSEFGTGVDQPQHF	TRBV2*01, TRBV2*02, TRBV2*03	TRBV2	TRBJ1-5*01	TRBJ1-5	TRBD1*01	TRBD1	13	18	27	31	4	3	7
1	5.87E-08	TGTGCCAGCAGTGAGTTGCTATCAGGGCCTGGAAACACCATATATTTT	CASSELLSGPGNTIYF	TRBV25-1*01	TRBV25-1	TRBJ1-3*01	TRBJ1-3	TRBD1*01	TRBD1	13	22	26	28	8	1	9
1	5.87E-08	TGTGCCAGCAGTGAGTCTTGGACAGGGATCATGGTGCGACTGTTTTTT	CASSESWTGIMVRLFF	TRBV2*01, TRBV2*02, TRBV2*03	TRBV2	TRBJ1-4*01	TRBJ1-4	TRBD1*01	TRBD1	13	19	26	38	5	11	16
1	5.87E-08	TGTGCCAGCAGTGAGTCGAGACTAGCGGCCGCGGATACGCAGTATTTT	CASSESRLAAADTQYF	TRBV28*01	TRBV28	TRBJ2-3*01	TRBJ2-3	TRBD2*02, TRBD2*01	TRBD2	11	19	27	33	7	5	12
1	5.87E-08	TGTGCCAGCAGTGAGCTAGCGCGGACCCCCACAGATACGCAGTATTTT	CASSELARTPTDTQYF	TRBV6-4*02, TRBV6-4*01	TRBV6-4	TRBJ2-3*01	TRBJ2-3	TRBD2*02, TRBD2*01	TRBD2	13	15	20	29	1	8	9
1	5.87E-08	TGTGCCAGCAGTGAGCTAATCGGGGCAGGGGATCAGCCCCAGCATTTT	CASSELIGAGDQPQHF	TRBV9*02, TRBV9*01, TRBV9*03	TRBV9	TRBJ1-5*01	TRBJ1-5	TRBD1*01	TRBD1	10	25	30	31	14	0	14
1	5.87E-08	TGTGCCAGCAGTGAGCGGGACAGCTCCTATAATTCACCCCTCCACTTT	CASSERDSSYNSPLHF	TRBV25-1*01	TRBV25-1	TRBJ1-6*01	TRBJ1-6	TRBD1*01	TRBD1	13	16	22	23	2	0	2
1	5.87E-08	TGTGCCAGCAGTGAGCGGACAGGGGCAATGAACACTGAAGCTTTCTTT	CASSERTGAMNTEAFF	TRBV2*01, TRBV2*02, TRBV2*03	TRBV2	TRBJ1-1*01	TRBJ1-1	TRBD1*01	TRBD1	13	16	24	28	2	3	5
1	5.87E-08	TGTGCCAGCAGTGAGCGACTTGGTCAGAGTTACTATGAGCAGTTCTTC	CASSERLGQSYYEQFF	TRBV2*01, TRBV2*02, TRBV2*03	TRBV2	TRBJ2-1*01	TRBJ2-1	TRBD2*02, TRBD2*01	TRBD2	13	16	19	30	2	10	12
1	5.87E-08	TGTGCCAGCAGTGAGCGAACGCTAGCGGGTTCCTACGAGCAGTACTTC	CASSERTLAGSYEQYF	TRBV25-1*01	TRBV25-1	TRBJ2-7*01	TRBJ2-7	TRBD2*02, TRBD2*01	TRBD2	13	21	28	30	7	1	8
1	5.87E-08	TGTGCCAGCAGTGAGCAGTCCACCCTTAGCAATCAGCCCCAGCATTTT	CASSEQSTLSNQPQHF	TRBV6-1*01	TRBV6-1	TRBJ1-5*01	TRBJ1-5	TRBD2*02, TRBD2*01	TRBD2	13	16	20	26	2	5	7
1	5.87E-08	TGTGCCAGCAGTGAGGTTCGACTAGCGGGGGCCTACGAGCAGTACTTC	CASSEVRLAGAYEQYF	TRBV2*01, TRBV2*03	TRBV2	TRBJ2-7*01	TRBJ2-7	TRBD2*01	TRBD2	13	19	30	31	5	0	5
1	5.87E-08	TGTGCCAGCAGTGAGGTTCGACCCGCGGGAGAGGGCGAGCAGTACTTC	CASSEVRPAGEGEQYF	TRBV2*01, TRBV2*03	TRBV2	TRBJ2-7*01	TRBJ2-7	TRBD2*02	TRBD2	13	24	30	35	10	4	14
1	5.87E-08	TGTGCCAGCAGTGAGGTTCGACCGGCGGGAGAGGGCGAGCAGTACTTC	CASSEVRPAGEGEQYF	TRBV2*01, TRBV2*03	TRBV2	TRBJ2-7*01	TRBJ2-7	TRBD2*02	TRBD2	13	24	30	35	10	4	14
1	5.87E-08	TGTGCCAGCAGTGAGGTCGCTTGGGTGGGATCAGACGAGCAGTACTTC	CASSEVAWVGSDEQYF	TRBV25-1*01	TRBV25-1	TRBJ2-7*01	TRBJ2-7	TRBD1*01, TRBD2*02, TRBD2*01	TRBD1, TRBD2	13	26	29	34	12	4	16
1	5.87E-08	TGTGCCAGCAGTGAGGTCGCTTGGGCGGGATCAGACGAGCAGTACTTC	CASSEVAWAGSDEQYF	TRBV25-1*01	TRBV25-1	TRBJ2-7*01	TRBJ2-7	TRBD2*02	TRBD2	13	24	29	34	10	4	14
1	5.87E-08	TGTGCCAGCAGTGAGGTAGCGGGAGGGGGTGAAAATGAGCAGTATTTT	CASSEVAGGGENEQYF	TRBV6-4*02, TRBV6-4*01	TRBV6-4	TRBJ2-3*01	TRBJ2-3	TRBD2*02	TRBD2	13	16	26	38	2	11	13
1	5.87E-08	TGTGCCAGCAGTGAGGGCATGCCTGGGGGGAATTCACCCCTCCACTTT	CASSEGMPGGNSPLHF	TRBV2*01, TRBV2*03	TRBV2	TRBJ1-6*02	TRBJ1-6	TRBD2*01	TRBD2	13	24	29	30	10	0	10
1	5.87E-08	TGTGCCAGCAGTGAGGGGGCTAGCGGTAGCACAGATACGCAGTATTTT	CASSEGASGSTDTQYF	TRBV6-4*02, TRBV6-4*01	TRBV6-4	TRBJ2-3*01	TRBJ2-3	TRBD2*02, TRBD2*01	TRBD2	13	19	25	27	5	1	6
1	5.87E-08	TGTGCCAGCAGTGAGGGGGCTAGCGGGAGCACAGATACGCAGTATTTT	CASSEGASGSTDTQYF	TRBV6-4*02, TRBV6-4*01	TRBV6-4	TRBJ2-3*01	TRBJ2-3	TRBD2*02, TRBD2*01	TRBD2	13	19	26	27	5	0	5
1	5.87E-08	TGTGCCAGCAGTGAGGGGGCCAGCGGGATGGTCGGGGAGCTGTTTTTT	CASSEGASGMVGELFF	TRBV7-8*01, TRBV7-8*03	TRBV7-8	TRBJ2-2*01	TRBJ2-2	TRBD1*01, TRBD2*02	TRBD1, TRBD2	10	13	19	32	2	12	14
1	5.87E-08	TGTGCCAGCAGTGAGGGGGGGGGGATCCGCACAGATACGCAGTATTTT	CASSEGGGIRTDTQYF	TRBV2*01, TRBV2*03	TRBV2	TRBJ2-3*01	TRBJ2-3	TRBD2*01	TRBD2	13	17	23	28	3	4	7
1	5.87E-08	TGTGCCAGCAGTGAGGGGGAGACAGGGGGGACCTACGAGCAGTACTTC	CASSEGETGGTYEQYF	TRBV6-1*01	TRBV6-1	TRBJ2-7*01	TRBJ2-7	TRBD1*01	TRBD1	13	20	28	31	6	2	8
1	5.87E-08	TGTGCCAGCAGTGAGGGGACTAGCGGGAGCACAGATACGCAGTATTTT	CASSEGTSGSTDTQYF	TRBV6-4*02, TRBV6-4*01	TRBV6-4	TRBJ2-3*01	TRBJ2-3	TRBD2*02, TRBD2*01	TRBD2	13	15	26	27	1	0	1
1	5.87E-08	TGTGCCAGCAGTGAGGGGACAGGGGGCGTTTCCTATGGCTACACCTTC	CASSEGTGGVSYGYTF	TRBV2*01, TRBV2*03	TRBV2	TRBJ1-2*01	TRBJ1-2	TRBD1*01	TRBD1	13	15	26	32	1	5	6
1	5.87E-08	TGTGCCAGCAGTGAGGGACTAGCGGCCTCCTACAATGAGCAGTTCTTC	CASSEGLAASYNEQFF	TRBV2*01, TRBV2*03	TRBV2	TRBJ2-1*01	TRBJ2-1	TRBD2*02, TRBD2*01	TRBD2	13	14	24	26	0	1	1
1	5.87E-08	TGTGCCAGCAGTGAGGGACTAGCGGCGAACATCGGGGGGCTGTTTTTT	CASSEGLAANIGGLFF	TRBV25-1*01	TRBV25-1	TRBJ2-2*01	TRBJ2-2	TRBD2*02, TRBD2*01	TRBD2	13	14	24	32	0	7	7
1	5.87E-08	TGTGCCAGCAGTGAGGGACTAGCGGGATACTACAATGAGCAGTTCTTC	CASSEGLAGYYNEQFF	TRBV2*01, TRBV2*03	TRBV2	TRBJ2-1*01	TRBJ2-1	TRBD2*02	TRBD2	13	14	26	29	0	2	2
1	5.87E-08	TGTGCCAGCAGTGAGGGACAGTCAGGGAGAGCCGGGGTGCTGCTTTTT	CASSEGQSGRAGVLLF	TRBV2*01, TRBV2*03	TRBV2	TRBJ2-2*01	TRBJ2-2	TRBD1*01	TRBD1	13	14	20	38	0	17	17
1	5.87E-08	TGTGCCAGCAGTGAGGGACAGGGGGCAGACACCAATGGCTACACCTTC	CASSEGQGADTNGYTF	TRBV6-6*04	TRBV6-6	TRBJ1-2*01	TRBJ1-2	TRBD1*01	TRBD1	11	14	25	34	2	8	10
1	5.87E-08	TGTGCCAGCAGTGAGGGACAGGGGGCAGACAATCAGCCCCAGCATTTT	CASSEGQGADNQPQHF	TRBV6-6*04	TRBV6-6	TRBJ1-5*01	TRBJ1-5	TRBD1*01	TRBD1	11	14	25	29	2	3	5
1	5.87E-08	TGTGCCAGCAGTGAGGGAAGATGGGGCTACGAGCAGCCCCAGCATTTT	CASSEGRWGYEQPQHF	TRBV2*01, TRBV2*03	TRBV2	TRBJ1-5*01	TRBJ1-5	TRBD1*01	TRBD1	13	22	26	33	8	6	14
1	5.87E-08	TGTGCCAGCAGTGAGGGAAGATGGGGCTAACTCGGGACCCAGCATTTT	CASSEGRWG*LGTQHF	TRBV2*01, TRBV2*03	TRBV2	TRBJ1-5*01	TRBJ1-5	TRBD1*01, TRBD2*02	TRBD1, TRBD2	13	22	26	37	8	10	18
1	5.87E-08	TGTGCCAGCAGTGAGGAGCGGGGGACCGCCCTTTACGAGCAGTATTTT	CASSEERGTALYEQYF	TRBV25-1*01	TRBV25-1	TRBJ2-3*01	TRBJ2-3	TRBD2*01	TRBD2	13	16	23	38	2	14	16
1	5.87E-08	TGTGCCAGCAGTGAGGAGGACAGGGACAGCTCCTACGAGCAGTACTTC	CASSEEDRDSSYEQYF	TRBV25-1*01	TRBV25-1	TRBJ2-7*01	TRBJ2-7	TRBD1*01	TRBD1	13	17	24	29	3	4	7
1	5.87E-08	TGTGCCAGCAGTGAGATACAGGGGGCTGGGAATCAACCCCAGCATTTT	CASSEIQGAGNQPQHF	TRBV6-1*01	TRBV6-1	TRBJ1-5*01	TRBJ1-5	TRBD1*01	TRBD1	13	17	25	30	3	4	7
1	5.87E-08	TGTGCCAGCAGTGAGACAAACACCGGGGAGCAATCAGCCCAGCATTTT	CASSETNTGEQSAQHF	TRBV6-4*02, TRBV6-4*01	TRBV6-4	TRBJ1-5*01	TRBJ1-5	TRBD2*02, TRBD2*01	TRBD2	13	25	29	37	11	7	18
1	5.87E-08	TGTGCCAGCAGTGAGACAAACACCGGGACTCAATATGAGCAGTTCTTC	CASSETNTGTQYEQFF	TRBV6-4*02, TRBV6-4*01	TRBV6-4	TRBJ2-1*01	TRBJ2-1	TRBD2*02, TRBD2*01	TRBD2	13	24	29	34	10	4	14
1	5.87E-08	TGTGCCAGCAGTGAGAGAAGTCAGGGGCCAAATCTGGAGCAGTACTTC	CASSERSQGPNLEQYF	TRBV2*01, TRBV2*02, TRBV2*03	TRBV2	TRBJ2-7*01	TRBJ2-7	TRBD1*01	TRBD1	13	21	26	36	7	9	16
1	5.87E-08	TGTGCCAGCAGTGAATTTGGGGGGATAGGCAATCGGCCCCAGCATTTT	CASSEFGGIGNRPQHF	TRBV25-1*01	TRBV25-1	TRBJ1-5*01	TRBJ1-5	TRBD2*01	TRBD2	15	18	23	28	2	4	6
1	5.87E-08	TGTGCCAGCAGTGAATTGGTCCCAGGGGGCCTCTACGAGCAATACTTC	CASSELVPGGLYEQYF	TRBV2*01, TRBV2*03	TRBV2	TRBJ2-7*01	TRBJ2-7	TRBD1*01	TRBD1	14	22	29	32	7	2	9
1	5.87E-08	TGTGCCAGCAGTGAATTGGCAGGGGAAAGTTTTCAGCCCCAGCATTTT	CASSELAGESFQPQHF	TRBV6-1*01	TRBV6-1	TRBJ1-5*01	TRBJ1-5	TRBD1*01	TRBD1	14	19	24	32	4	7	11
1	5.87E-08	TGTGCCAGCAGTGAATTGGGGGGGACAGGCACTCAGCCCCAGCATTTT	CASSELGGTGTQPQHF	TRBV25-1*01	TRBV25-1	TRBJ1-5*01	TRBJ1-5	TRBD1*01, TRBD2*01	TRBD1, TRBD2	15	21	27	28	5	0	5
1	5.87E-08	TGTGCCAGCAGTGAATTGGGATAGGGACTTAAGGGGGAGCTATTTTTT	CASSELG*GLKGELFF	TRBV2*01, TRBV2*03	TRBV2	TRBJ2-2*01	TRBJ2-2	TRBD2*02, TRBD2*01	TRBD2	14	23	28	33	8	4	12
1	5.87E-08	TGTGCCAGCAGTGAATTGGACGGAAGAACTAACTCTGGCTACACCTTC	CASSELDGRTNSGYTF	TRBV25-1*01	TRBV25-1	TRBJ1-2*01	TRBJ1-2	TRBD1*01, TRBD2*02, TRBD2*01	TRBD1, TRBD2	15	17	20	28	1	7	8
1	5.87E-08	TGTGCCAGCAGTGAATTAGGGACGGAATAGCAATCAGCCCAGCATTTT	CASSELGTE*QSAQHF	TRBV6-4*02, TRBV6-4*01	TRBV6-4	TRBJ1-5*01	TRBJ1-5	TRBD1*01, TRBD2*02, TRBD2*01	TRBD1, TRBD2	13	18	22	37	4	14	18
1	5.87E-08	TGTGCCAGCAGTGAATTAGGGACACCTTACCAAGAGACCCAGTACTTC	CASSELGTPYQETQYF	TRBV6-4*02, TRBV6-4*01	TRBV6-4	TRBJ2-5*01	TRBJ2-5	TRBD1*01	TRBD1	13	18	23	28	4	4	8
1	5.87E-08	TGTGCCAGCAGTGAATTAACTAGCGGGAGACCCCACGAGCAGTACTTC	CASSELTSGRPHEQYF	TRBV6-1*01	TRBV6-1	TRBJ2-7*01	TRBJ2-7	TRBD2*02	TRBD2	14	18	28	34	3	5	8
1	5.87E-08	TGTGCCAGCAGTGAATCTGCTAGCGGGTAGACCGGGGAGCTGCTTTTT	CASSESASG*TGELLF	TRBV25-1*01	TRBV25-1	TRBJ2-2*01	TRBJ2-2	TRBD2*02, TRBD2*01	TRBD2	15	19	26	30	3	3	6
1	5.87E-08	TGTGCCAGCAGTGAATCTAGCGGGGCTGGGGCCAACGTCCTGACTTTC	CASSESSGAGANVLTF	TRBV6-4*02, TRBV6-4*01	TRBV6-4	TRBJ2-6*01	TRBJ2-6	TRBD2*01	TRBD2	13	16	24	25	2	0	2
1	5.87E-08	TGTGCCAGCAGTGAATCCTGGGACAGCAGGGTAGAAAAACTGTTTTTT	CASSESWDSRVEKLFF	TRBV28*01	TRBV28	TRBJ1-4*01	TRBJ1-4	TRBD1*01	TRBD1	11	19	25	33	7	7	14
1	5.87E-08	TGTGCCAGCAGTGAATCCTAGCGGGAGTTGACAGATACGCAGTATTTT	CASSES*RELTDTQYF	TRBV6-1*01	TRBV6-1	TRBJ2-3*01	TRBJ2-3	TRBD2*02	TRBD2	14	17	26	30	2	3	5
1	5.87E-08	TGTGCCAGCAGTGAATCCGCCGGGACTAGCGGCTATGGCTACACCTTC	CASSESAGTSGYGYTF	TRBV25-1*01	TRBV25-1	TRBJ1-2*01	TRBJ1-2	TRBD2*02, TRBD2*01	TRBD2	15	21	31	32	5	0	5
1	5.87E-08	TGTGCCAGCAGTGAATCCGGTGGCGGCGGGGAGGAGACCCAGTACTTC	CASSESGGGGEETQYF	TRBV6-1*01	TRBV6-1	TRBJ2-5*01	TRBJ2-5	TRBD2*01	TRBD2	14	25	30	33	10	2	12
1	5.87E-08	TGTGCCAGCAGTGAATCCGGGACAGGGGCCTACAATGAGCAGTTCTTC	CASSESGTGAYNEQFF	TRBV25-1*01	TRBV25-1	TRBJ2-1*01	TRBJ2-1	TRBD1*01	TRBD1	15	18	27	28	2	0	2
1	5.87E-08	TGTGCCAGCAGTGAATCCGGGACAGGGGGCGGGTACGAGCAGTACTTC	CASSESGTGGGYEQYF	TRBV25-1*01	TRBV25-1	TRBJ2-7*01	TRBJ2-7	TRBD1*01	TRBD1	15	18	29	33	2	3	5
1	5.87E-08	TGTGCCAGCAGTGAATCCGGGACAGGAGATAATTCACCCCTCCACTTT	CASSESGTGDNSPLHF	TRBV2*01, TRBV2*03	TRBV2	TRBJ1-6*01	TRBJ1-6	TRBD1*01	TRBD1	14	18	25	28	3	2	5
1	5.87E-08	TGTGCCAGCAGTGAATCCGACAGTAAAAGCACAGATACGCAGTATTTT	CASSESDSKSTDTQYF	TRBV25-1*01	TRBV25-1	TRBJ2-3*01	TRBJ2-3	TRBD1*01	TRBD1	15	18	22	27	2	4	6
1	5.87E-08	TGTGCCAGCAGTGAATCCACTAGCGGGAGTGGAGATACGCAGTATTTT	CASSESTSGSGDTQYF	TRBV6-1*01	TRBV6-1	TRBJ2-3*01	TRBJ2-3	TRBD2*02	TRBD2	14	18	28	32	3	3	6
1	5.87E-08	TGTGCCAGCAGTGAATCCAGAGGCCCGAACGCCGGGGATCTGTTTTTT	CASSESRGPNAGDLFF	TRBV25-1*01	TRBV25-1	TRBJ2-2*01	TRBJ2-2	TRBD1*01, TRBD2*02, TRBD2*01	TRBD1, TRBD2	15	22	25	31	6	5	11
1	5.87E-08	TGTGCCAGCAGTGAATCGGTCCTCTGCTCCTACAATGAGCAGTTCTTC	CASSESVLCSYNEQFF	TRBV6-6*04	TRBV6-6	TRBJ2-1*01	TRBJ2-1	TRBD1*01, TRBD2*02, TRBD2*01	TRBD1, TRBD2	11	18	21	26	6	4	10
1	5.87E-08	TGTGCCAGCAGTGAATCGGTCGGGAGGTATGCAGATACGCAGTATTTT	CASSESVGRYADTQYF	TRBV25-1*01	TRBV25-1	TRBJ2-3*01	TRBJ2-3	TRBD2*02	TRBD2	15	20	26	31	4	4	8
1	5.87E-08	TGTGCCAGCAGTGAATCGGGTACGACAGGGGCAGATACGCAGTATTTT	CASSESGTTGADTQYF	TRBV6-1*01	TRBV6-1	TRBJ2-3*01	TRBJ2-3	TRBD1*01	TRBD1	14	23	30	31	8	0	8
1	5.87E-08	TGTGCCAGCAGTGAATCGGGACTGGCAGAAAACAACATTCAGTACTTC	CASSESGLAENNIQYF	TRBV25-1*01	TRBV25-1	TRBJ2-4*01	TRBJ2-4	TRBD2*02, TRBD2*01	TRBD2	15	17	22	33	1	10	11
1	5.87E-08	TGTGCCAGCAGTGAATCGGGACAGGGGTACCAAGAGACCCAGTACTTC	CASSESGQGYQETQYF	TRBV6-1*01	TRBV6-1	TRBJ2-5*01	TRBJ2-5	TRBD1*01	TRBD1	14	17	26	28	2	1	3
1	5.87E-08	TGTGCCAGCAGTGAATCACTGGTAGGCAGAGACTATGGCTACACCTTC	CASSESLVGRDYGYTF	TRBV6-1*01	TRBV6-1	TRBJ1-2*01	TRBJ1-2	TRBD1*01, TRBD2*02, TRBD2*01	TRBD1, TRBD2	14	26	28	31	11	2	13
1	5.87E-08	TGTGCCAGCAGTGAATCAGGGGACAGGGCCGCCTACGAGCAGTACTTC	CASSESGDRAAYEQYF	TRBV6-1*01	TRBV6-1	TRBJ2-7*01	TRBJ2-7	TRBD1*01	TRBD1	14	19	27	31	4	3	7
1	5.87E-08	TGTGCCAGCAGTGAATGGTTGGCGGGAGGGGCCCACGAGCAGTACTTC	CASSEWLAGGAHEQYF	TRBV2*01, TRBV2*03	TRBV2	TRBJ2-7*01	TRBJ2-7	TRBD2*02	TRBD2	14	21	29	34	6	4	10
1	5.87E-08	TGTGCCAGCAGTGAATGGGTCTAGCGAAATTCCTACAAGCAATACTTC	CASSEWV*RNSYKQYF	TRBV25-1*01	TRBV25-1	TRBJ2-7*01	TRBJ2-7	TRBD2*02, TRBD2*01	TRBD2	15	20	25	37	4	11	15
1	5.87E-08	TGTGCCAGCAGTGAACTTGAACTAGCGGGAGATGATACGCAGTATTTT	CASSELELAGDDTQYF	TRBV2*01, TRBV2*03	TRBV2	TRBJ2-3*01	TRBJ2-3	TRBD2*02	TRBD2	14	20	30	33	5	2	7
1	5.87E-08	TGTGCCAGCAGTGAACTCCCGGGACAGGGAAACTACGAGCAGTACTTC	CASSELPGQGNYEQYF	TRBV2*01, TRBV2*03	TRBV2	TRBJ2-7*01	TRBJ2-7	TRBD1*01	TRBD1	14	20	28	32	5	3	8
1	5.87E-08	TGTGCCAGCAGTGAACTGGGGACAGAGAACTACAATGAGCAGTTCTTC	CASSELGTENYNEQFF	TRBV2*01, TRBV2*03	TRBV2	TRBJ2-1*01	TRBJ2-1	TRBD1*01	TRBD1	14	18	24	29	3	4	7
1	5.87E-08	TGTGCCAGCAGTGAACTGGGAGGGACTTACTACAATGAGCAGTTCTTC	CASSELGGTYYNEQFF	TRBV2*01, TRBV2*03	TRBV2	TRBJ2-1*01	TRBJ2-1	TRBD2*02	TRBD2	14	17	23	29	2	5	7
1	5.87E-08	TGTGCCAGCAGTGAACCGCCGGGGGGGCCTACCTACGAGCAGTACTTC	CASSEPPGGPTYEQYF	TRBV25-1*01	TRBV25-1	TRBJ2-7*01	TRBJ2-7	TRBD2*01	TRBD2	14	19	26	31	4	4	8
1	5.87E-08	TGTGCCAGCAGTGAACGTCGGGGGTCGGGCAATCAGCCCCAGCATTTT	CASSERRGSGNQPQHF	TRBV2*01, TRBV2*03	TRBV2	TRBJ1-5*01	TRBJ1-5	TRBD2*01	TRBD2	14	18	23	28	3	4	7
1	5.87E-08	TGTGCCAGCAGTGAACACCCCCATGCCTCCACAGATACGCAGTATTTT	CASSEHPHASTDTQYF	TRBV25-1*01	TRBV25-1	TRBJ2-3*01	TRBJ2-3	TRBD1*01, TRBD2*01	TRBD1, TRBD2	14	17	21	29	2	7	9
1	5.87E-08	TGTGCCAGCAGTGAACAGGGGACAGGTGGGGGCAACGTCCTGACTTTC	CASSEQGTGGGNVLTF	TRBV6-4*02, TRBV6-4*01	TRBV6-4	TRBJ2-6*01	TRBJ2-6	TRBD1*01	TRBD1	13	18	25	26	4	0	4
1	5.87E-08	TGTGCCAGCAGTGAACAAACGGGAGGGGGTTACAATGAGCAGTTCTTC	CASSEQTGGGYNEQFF	TRBV6-1*01	TRBV6-1	TRBJ2-1*01	TRBJ2-1	TRBD2*02	TRBD2	14	19	26	30	4	3	7
1	5.87E-08	TGTGCCAGCAGTGAACAAAGGGGAGGGGGGGCCTACTAGCAGTACTTC	CASSEQRGGGAY*QYF	TRBV6-1*01	TRBV6-1	TRBJ2-7*01	TRBJ2-7	TRBD2*02, TRBD2*01	TRBD2	14	20	26	31	5	4	9
1	5.87E-08	TGTGCCAGCAGTGAAGTTGGGGAGGGGGGGCGTAGTGAAGCTTTCTTT	CASSEVGEGGRSEAFF	TRBV6-1*01	TRBV6-1	TRBJ1-1*01	TRBJ1-1	TRBD2*02, TRBD2*01	TRBD2	15	19	25	35	3	9	12
1	5.87E-08	TGTGCCAGCAGTGAAGTCTCCTCGATCTCTGGAAACACCATATATTTT	CASSEVSSISGNTIYF	TRBV2*01, TRBV2*03	TRBV2	TRBJ1-3*01	TRBJ1-3	TRBD2*02	TRBD2	15	19	22	26	3	3	6
1	5.87E-08	TGTGCCAGCAGTGAAGTCTGGGAGTGGGCCAAAAACATTCAGTACTTC	CASSEVWEWAKNIQYF	TRBV6-1*01	TRBV6-1	TRBJ2-4*01	TRBJ2-4	TRBD2*02	TRBD2	15	19	23	27	3	3	6
1	5.87E-08	TGTGCCAGCAGTGAAGTCACTAGCGCCCACACAGATACGCAGTATTTT	CASSEVTSAHTDTQYF	TRBV6-4*02, TRBV6-4*01	TRBV6-4	TRBJ2-3*01	TRBJ2-3	TRBD2*02, TRBD2*01	TRBD2	13	18	24	29	4	4	8
1	5.87E-08	TGTGCCAGCAGTGAAGTCACTAGCGGGATCGCAGATACGCAGTATTTT	CASSEVTSGIADTQYF	TRBV6-4*02, TRBV6-4*01	TRBV6-4	TRBJ2-3*01	TRBJ2-3	TRBD2*02	TRBD2	13	18	27	31	4	3	7
1	5.87E-08	TGTGCCAGCAGTGAAGTGCTGAAGGGGGCTCGTCGGCCCCAGCATTTT	CASSEVLKGARRPQHF	TRBV6-1*01	TRBV6-1	TRBJ1-5*01	TRBJ1-5	TRBD1*01	TRBD1	15	22	28	35	6	6	12
1	5.87E-08	TGTGCCAGCAGTGAAGTATGGAGGCCCTCTGGAAACACCATATATTTT	CASSEVWRPSGNTIYF	TRBV2*01, TRBV2*03	TRBV2	TRBJ1-3*01	TRBJ1-3	TRBD2*02	TRBD2	15	19	23	26	3	2	5
1	5.87E-08	TGTGCCAGCAGTGAAGCTTGACAGAGCTCTGGAAACACCATGTATTTT	CASSEA*QSSGNTMYF	TRBV6-1*01	TRBV6-1	TRBJ1-3*01	TRBJ1-3	TRBD1*01	TRBD1	16	19	23	26	2	2	4
1	5.87E-08	TGTGCCAGCAGTGAAGCTATGGGGCGGGGCCAAGAGACCCAGTATTTT	CASSEAMGRGQETQYF	TRBV2*01, TRBV2*03	TRBV2	TRBJ2-3*01	TRBJ2-3	TRBD2*01	TRBD2	16	23	28	39	6	10	16
1	5.87E-08	TGTGCCAGCAGTGAAGCTAGCGGGGGCTACTCCTACGAGCAGTACTTC	CASSEASGGYSYEQYF	TRBV6-5*01	TRBV6-5	TRBJ2-7*01	TRBJ2-7	TRBD2*01	TRBD2	11	16	25	29	4	3	7
1	5.87E-08	TGTGCCAGCAGTGAAGCTAGCGGGAGGGCCTCGGACGAGCAGTACTTC	CASSEASGRASDEQYF	TRBV6-1*01	TRBV6-1	TRBJ2-7*01	TRBJ2-7	TRBD2*02	TRBD2	16	17	27	34	0	6	6
1	5.87E-08	TGTGCCAGCAGTGAAGCTAGCGGGAGAGGGTCCTACGAGCAGTACTTC	CASSEASGRGSYEQYF	TRBV6-1*01	TRBV6-1	TRBJ2-7*01	TRBJ2-7	TRBD2*02	TRBD2	16	17	25	30	0	4	4
1	5.87E-08	TGTGCCAGCAGTGAAGCCACCGAAGGGGGAAACACTGAAGCTTTCTTT	CASSEATEGGNTEAFF	TRBV6-1*01	TRBV6-1	TRBJ1-1*01	TRBJ1-1	TRBD1*01	TRBD1	16	23	28	30	6	1	7
1	5.87E-08	TGTGCCAGCAGTGAAGCCACAAGGACACAAAAATACGAGCAGTACTTC	CASSEATRTQKYEQYF	TRBV2*01, TRBV2*03	TRBV2	TRBJ2-7*01	TRBJ2-7	TRBD1*01	TRBD1	16	22	26	33	5	6	11
1	5.87E-08	TGTGCCAGCAGTGAAGCGCTTCGGGGAGGGGACTATGGCTACACCTTC	CASSEALRGGDYGYTF	TRBV2*01, TRBV2*03	TRBV2	TRBJ1-2*01	TRBJ1-2	TRBD2*02	TRBD2	16	23	29	31	6	1	7
1	5.87E-08	TGTGCCAGCAGTGAAGCGCGGGCAGGGGAGGGCTACGAGCAGTACTTC	CASSEARAGEGYEQYF	TRBV6-1*01	TRBV6-1	TRBJ2-7*01	TRBJ2-7	TRBD2*02	TRBD2	16	25	31	32	8	0	8
1	5.87E-08	TGTGCCAGCAGTGAAGCGCGATCAGTAAATACTGAGACCCAGTACTTC	CASSEARSVNTETQYF	TRBV2*01, TRBV2*03	TRBV2	TRBJ2-5*01	TRBJ2-5	TRBD1*01, TRBD2*02, TRBD2*01	TRBD1, TRBD2	16	22	24	33	5	8	13
1	5.87E-08	TGTGCCAGCAGTGAAGCGCAGGTATTGGGGGACTATGACCACACCTTC	CASSEAQVLGDYDHTF	TRBV2*01, TRBV2*03	TRBV2	TRBJ1-2*01	TRBJ1-2	TRBD2*02, TRBD2*01	TRBD2	16	28	34	40	11	5	16
1	5.87E-08	TGTGCCAGCAGTGAAGCGCAAGTACTGGGGGACTATGGCTACACCTTC	CASSEAQVLGDYGYTF	TRBV2*01, TRBV2*03	TRBV2	TRBJ1-2*01	TRBJ1-2	TRBD1*01, TRBD2*01	TRBD1, TRBD2	16	26	30	31	9	0	9
1	5.87E-08	TGTGCCAGCAGTGAAGCGGCGGGACAGGGAGGGCAGCCCCAGCATTTT	CASSEAAGQGGQPQHF	TRBV6-1*01	TRBV6-1	TRBJ1-5*01	TRBJ1-5	TRBD1*01	TRBD1	16	20	28	33	3	4	7
1	5.87E-08	TGTGCCAGCAGTGAAGCGGGGGGCAGGGGTCCAGATACGCAGTATTTT	CASSEAGGRGPDTQYF	TRBV25-1*01	TRBV25-1	TRBJ2-3*01	TRBJ2-3	TRBD2*01	TRBD2	14	15	22	31	0	8	8
1	5.87E-08	TGTGCCAGCAGTGAAGCGGGGGGCAGGGACACCTACGGGCAGTACTTC	CASSEAGGRDTYGQYF	TRBV25-1*01	TRBV25-1	TRBJ2-7*01	TRBJ2-7	TRBD2*01	TRBD2	14	15	22	31	0	8	8
1	5.87E-08	TGTGCCAGCAGTGAAGCGGGGGGGGTTGGCACAGATACGCAGTATTTT	CASSEAGGVGTDTQYF	TRBV25-1*01	TRBV25-1	TRBJ2-3*01	TRBJ2-3	TRBD2*01	TRBD2	14	15	23	28	0	4	4
1	5.87E-08	TGTGCCAGCAGTGAAGCGGGGACAGGGCGATACTATGGCTACACCTTC	CASSEAGTGRYYGYTF	TRBV2*01, TRBV2*03	TRBV2	TRBJ1-2*01	TRBJ1-2	TRBD1*01	TRBD1	16	18	26	31	1	4	5
1	5.87E-08	TGTGCCAGCAGTGAAGCGGGGACAGGGGTTACAAATACGCAGTATTTT	CASSEAGTGVTNTQYF	TRBV2*01, TRBV2*03	TRBV2	TRBJ2-3*01	TRBJ2-3	TRBD1*01	TRBD1	16	18	27	30	1	2	3
1	5.87E-08	TGTGCCAGCAGTGAAGCAGAGGGCGGCCCGGGGTACGAGCAGTACTTC	CASSEAEGGPGYEQYF	TRBV6-1*01	TRBV6-1	TRBJ2-7*01	TRBJ2-7	TRBD2*02, TRBD2*01	TRBD2	16	18	22	33	1	10	11
1	5.87E-08	TGTGCCAGCAGTGAAGGTTCTAGCGGGAGTTTTGATGAGCAGTTCTTC	CASSEGSSGSFDEQFF	TRBV25-1*01	TRBV25-1	TRBJ2-1*01	TRBJ2-1	TRBD2*02	TRBD2	14	19	28	34	4	5	9
1	5.87E-08	TGTGCCAGCAGTGAAGGTGGTAGCGGGGACGACAATGAGCAGTATTTT	CASSEGGSGDDNEQYF	TRBV2*01, TRBV2*03	TRBV2	TRBJ2-3*01	TRBJ2-3	TRBD2*01	TRBD2	15	20	27	38	4	10	14
1	5.87E-08	TGTGCCAGCAGTGAAGGCTGGGGGAGGAGGTTGAATGAGCAGTTCTTC	CASSEGWGRRLNEQFF	TRBV2*01, TRBV2*03	TRBV2	TRBJ2-1*01	TRBJ2-1	TRBD2*02	TRBD2	15	21	26	33	5	6	11
1	5.87E-08	TGTGCCAGCAGTGAAGGCGGCAGGCGGCCCAAGGATGGCTACACCTTC	CASSEGGRRPKDGYTF	TRBV25-1*01	TRBV25-1	TRBJ1-2*01	TRBJ1-2	TRBD1*01, TRBD2*02, TRBD2*01	TRBD1, TRBD2	14	20	23	34	5	10	15
1	5.87E-08	TGTGCCAGCAGTGAAGGCGGCAGGCGGCCGATCCCCGAAGCTTTCTTC	CASSEGGRRPIPEAFF	TRBV25-1*01	TRBV25-1	TRBJ2-1*01	TRBJ2-1	TRBD2*01	TRBD2	14	32	36	42	17	5	22
1	5.87E-08	TGTGCCAGCAGTGAAGGGGCTAGCGGGAGGGTCACTGAAGCTTTCTTT	CASSEGASGRVTEAFF	TRBV2*01, TRBV2*03	TRBV2	TRBJ1-1*01	TRBJ1-1	TRBD2*02	TRBD2	15	19	30	32	3	1	4
1	5.87E-08	TGTGCCAGCAGTGAAGGGGCGGGGATCCACACAGATCCGCAGTATTTT	CASSEGAGIHTDPQYF	TRBV2*01, TRBV2*03	TRBV2	TRBJ2-3*01	TRBJ2-3	TRBD2*01	TRBD2	15	18	23	29	2	5	7
1	5.87E-08	TGTGCCAGCAGTGAAGGGGGACATGACGCAGGGGGGACCCAGTACTTC	CASSEGGHDAGGTQYF	TRBV7-9*03, TRBV7-9*01, TRBV7-9*04, TRBV7-9*02	TRBV7-9	TRBJ2-5*01	TRBJ2-5	TRBD1*01	TRBD1	10	28	34	35	17	0	17
1	5.87E-08	TGTGCCAGCAGTGAAGGGACAGGTTACTTCTCCTACGAGCAGTACTTC	CASSEGTGYFSYEQYF	TRBV25-1*01	TRBV25-1	TRBJ2-5*01	TRBJ2-5	TRBD1*01	TRBD1	14	15	22	39	0	16	16
1	5.87E-08	TGTGCCAGCAGTGAAGGGACAGGGGTTGTGACCGGGGAGCTGTTTTTT	CASSEGTGVVTGELFF	TRBV25-1*01	TRBV25-1	TRBJ2-2*01	TRBJ2-2	TRBD1*01	TRBD1	14	15	24	30	0	5	5
1	5.87E-08	TGTGCCAGCAGTGAAGGGACAGAGGATAGCAATCAGCCCCAGCATTTT	CASSEGTEDSNQPQHF	TRBV6-1*01	TRBV6-1	TRBJ1-5*01	TRBJ1-5	TRBD1*01	TRBD1	15	16	21	26	0	4	4
1	5.87E-08	TGTGCCAGCAGTGAAGGGAAGGGACTAGCGGGAGAGCCCCAGCATTTT	CASSEGKGLAGEPQHF	TRBV2*01, TRBV2*03	TRBV2	TRBJ1-5*01	TRBJ1-5	TRBD2*02	TRBD2	15	20	33	34	4	0	4
1	5.87E-08	TGTGCCAGCAGTGAAGGACTAGCGGGAGGCACAGATACGCAGTATTTT	CASSEGLAGGTDTQYF	TRBV2*01, TRBV2*03	TRBV2	TRBJ2-3*01	TRBJ2-3	TRBD2*02	TRBD2	15	16	27	28	0	0	0
1	5.87E-08	TGTGCCAGCAGTGAAGGAGACAGGGGCCTTCTCTACGAGCAGTACTTC	CASSEGDRGLLYEQYF	TRBV2*01, TRBV2*03	TRBV2	TRBJ2-7*01	TRBJ2-7	TRBD1*01	TRBD1	15	18	25	32	2	6	8
1	5.87E-08	TGTGCCAGCAGTGAAGATTCTAGCGGGGGTTTTGATGAGCAGTTCTTC	CASSEDSSGGFDEQFF	TRBV25-1*01	TRBV25-1	TRBJ2-1*01	TRBJ2-1	TRBD2*01	TRBD2	14	19	28	34	4	5	9
1	5.87E-08	TGTGCCAGCAGTGAAGATTCTAGCGGGAGTTTTGATGTGCAGTTCTTC	CASSEDSSGSFDVQFF	TRBV25-1*01	TRBV25-1	TRBJ2-1*01	TRBJ2-1	TRBD2*02	TRBD2	14	19	28	34	4	5	9
1	5.87E-08	TGTGCCAGCAGTGAAGATTCTAGCGGGAGTTTTGATGAGCTGTTCTTC	CASSEDSSGSFDELFF	TRBV25-1*01	TRBV25-1	TRBJ2-1*01	TRBJ2-1	TRBD2*02	TRBD2	14	19	28	34	4	5	9
1	5.87E-08	TGTGCCAGCAGTGAAGACGGGGACAGGGCGAATTCACCCCTCCACTTT	CASSEDGDRANSPLHF	TRBV2*01, TRBV2*03	TRBV2	TRBJ1-6*01	TRBJ1-6	TRBD1*01	TRBD1	15	19	27	30	3	2	5
1	5.87E-08	TGTGCCAGCAGTGAAGAGCTGAGCGGGAGGGCAGAGACCCAGTACTTC	CASSEELSGRAETQYF	TRBV2*01, TRBV2*03	TRBV2	TRBJ2-5*01	TRBJ2-5	TRBD2*02	TRBD2	15	21	30	32	5	1	6
1	5.87E-08	TGTGCCAGCAGTGAAGAGGCTAGCGGGTGGGCAGATACGCAGTATTTT	CASSEEASGWADTQYF	TRBV2*01, TRBV2*03	TRBV2	TRBJ2-3*01	TRBJ2-3	TRBD2*02, TRBD2*01	TRBD2	15	19	26	31	3	4	7
1	5.87E-08	TGTGCCAGCAGTGAAGAGGCGGGTCACCACAATCAGCCCCAGCATTTT	CASSEEAGHHNQPQHF	TRBV6-1*01	TRBV6-1	TRBJ1-5*01	TRBJ1-5	TRBD2*02, TRBD2*01	TRBD2	15	18	22	29	2	6	8
1	5.87E-08	TGTGCCAGCAGTGAAGAGGCAGGGGACTACTACAATGAGCAGTTCTTC	CASSEEAGDYYNEQFF	TRBV6-1*01	TRBV6-1	TRBJ2-1*01	TRBJ2-1	TRBD2*02, TRBD2*01	TRBD2	15	22	28	29	6	0	6
1	5.87E-08	TGTGCCAGCAGTGAAGAGGGTCAGGGGTGGCGAAATGGCCACACCTTC	CASSEEGQGWRNGHTF	TRBV2*01, TRBV2*03	TRBV2	TRBJ1-2*01	TRBJ1-2	TRBD1*01	TRBD1	15	21	26	34	5	7	12
1	5.87E-08	TGTGCCAGCAGTGAAGAAGACGGCGGGAGCACAGATACGCAGTATTTT	CASSEEDGGSTDTQYF	TRBV6-1*01	TRBV6-1	TRBJ2-3*01	TRBJ2-3	TRBD2*02, TRBD2*01	TRBD2	15	22	26	27	6	0	6
1	5.87E-08	TGTGCCAGCAGTGAAATTCAGGGACAGGGTACCTACGAGCAGTACTTC	CASSEIQGQGTYEQYF	TRBV6-1*01	TRBV6-1	TRBJ2-7*01	TRBJ2-7	TRBD1*01	TRBD1	14	20	28	31	5	2	7
1	5.87E-08	TGTGCCAGCAGTGAAATCGGGACAGGGGCGCGAACTGAAGCTTTCTTT	CASSEIGTGARTEAFF	TRBV2*01, TRBV2*03	TRBV2	TRBJ1-1*01	TRBJ1-1	TRBD1*01	TRBD1	14	18	27	33	3	5	8
1	5.87E-08	TGTGCCAGCAGTGAAATCGGACGGACGAACACCGGGGAGCTGTACTTC	CASSEIGRTNTGELYF	TRBV25-1*01	TRBV25-1	TRBJ2-7*01	TRBJ2-7	TRBD1*01, TRBD2*02, TRBD2*01	TRBD1, TRBD2	14	22	25	36	7	10	17
1	5.87E-08	TGTGCCAGCAGTGAAATGGCGAGCTCCTATAATTCACCCCTCCACTTT	CASSEMASSYNSPLHF	TRBV2*01, TRBV2*03	TRBV2	TRBJ1-6*01	TRBJ1-6	TRBD1*01, TRBD2*02, TRBD2*01	TRBD1, TRBD2	14	17	19	23	2	3	5
1	5.87E-08	TGTGCCAGCAGTGAAATGGGGAGCGGGAGTGGGGAGACCCAGTACTTC	CASSEMGSGSGETQYF	TRBV2*01, TRBV2*03	TRBV2	TRBJ2-5*01	TRBJ2-5	TRBD2*02	TRBD2	14	21	28	33	6	4	10
1	5.87E-08	TGTGCCAGCAGTGAAACTAGCGGGCCCTAGGCCTACGAGCAGTACTTC	CASSETSGP*AYEQYF	TRBV2*01, TRBV2*03	TRBV2	TRBJ2-7*01	TRBJ2-7	TRBD2*02, TRBD2*01	TRBD2	14	15	23	31	0	7	7
1	5.87E-08	TGTGCCAGCAGTGAAACGGAAGGGGGCTCAGGAAACACCATATATTTT	CASSETEGGSGNTIYF	TRBV25-1*01	TRBV25-1	TRBJ1-3*01	TRBJ1-3	TRBD1*01	TRBD1	14	20	25	26	5	0	5
1	5.87E-08	TGTGCCAGCAGTGAAACAGGGGTGCAGGGCCTCTATGGCTACACCTTC	CASSETGVQGLYGYTF	TRBV2*01, TRBV2*03	TRBV2	TRBJ1-2*01	TRBJ1-2	TRBD1*01	TRBD1	14	15	21	32	0	10	10
1	5.87E-08	TGTGCCAGCAGTGAAACAGGGGATGGCGGCACAGATACGCAGTATTTT	CASSETGDGGTDTQYF	TRBV6-4*02, TRBV6-4*01	TRBV6-4	TRBJ2-3*01	TRBJ2-3	TRBD1*01	TRBD1	13	15	21	28	1	6	7
1	5.87E-08	TGTGCCAGCAGTGAAAGTTGGTTTGACAGCTACTATGGCTACACCTTC	CASSESWFDSYYGYTF	TRBV6-1*01	TRBV6-1	TRBJ1-2*01	TRBJ1-2	TRBD1*01	TRBD1	14	24	28	31	9	2	11
1	5.87E-08	TGTGCCAGCAGTGAAAGTGACAGGGGGCCTGGAAACACCATATATTTT	CASSESDRGPGNTIYF	TRBV2*01, TRBV2*03	TRBV2	TRBJ1-3*01	TRBJ1-3	TRBD1*01	TRBD1	14	18	27	28	3	0	3
1	5.87E-08	TGTGCCAGCAGTGAAAGTATAGCGGGAGGCACCTACGAGCAGTACTTC	CASSESIAGGTYEQYF	TRBV25-1*01	TRBV25-1	TRBJ2-7*01	TRBJ2-7	TRBD2*02	TRBD2	14	19	28	31	4	2	6
1	5.87E-08	TGTGCCAGCAGTGAAAGTATAGCGGGAGGGTCCTACGAGCAGTACTTC	CASSESIAGGSYEQYF	TRBV25-1*01	TRBV25-1	TRBJ2-7*01	TRBJ2-7	TRBD2*02	TRBD2	14	19	29	30	4	0	4
1	5.87E-08	TGTGCCAGCAGTGAAAGGACTAGCGGCCCGCCCTACGAGCAGTACTTC	CASSERTSGPPYEQYF	TRBV2*01, TRBV2*03	TRBV2	TRBJ2-7*01	TRBJ2-7	TRBD2*02, TRBD2*01	TRBD2	14	16	25	31	1	5	6
1	5.87E-08	TGTGCCAGCAGTGAAAGGACTAGCGGGGCGTACTACGAGCAGTACTTC	CASSERTSGAYYEQYF	TRBV2*01, TRBV2*03	TRBV2	TRBJ2-7*01	TRBJ2-7	TRBD2*01	TRBD2	14	16	27	32	1	4	5
1	5.87E-08	TGTGCCAGCAGTGAAAGGACTAGCGGGAGGCGGGTTGAGCAGTTCTTC	CASSERTSGRRVEQFF	TRBV2*01, TRBV2*03	TRBV2	TRBJ2-1*01	TRBJ2-1	TRBD2*02	TRBD2	14	16	29	35	1	5	6
1	5.87E-08	TGTGCCAGCAGTGAAAGGACAGGGAGGGCCCACGGGGAGCTGTTTTTT	CASSERTGRAHGELFF	TRBV2*01, TRBV2*03	TRBV2	TRBJ2-2*01	TRBJ2-2	TRBD1*01	TRBD1	14	16	23	32	1	8	9
1	5.87E-08	TGTGCCAGCAGTGAAAGGAACAGGGGGCCTGGGAGCACCATATATTTT	CASSERNRGPGSTIYF	TRBV2*01, TRBV2*03	TRBV2	TRBJ1-3*01	TRBJ1-3	TRBD1*01	TRBD1	14	19	27	35	4	7	11
1	5.87E-08	TGTGCCAGCAGTGAAAGACAGGGGGCCCCCTACAATGAGCAGTTCTTC	CASSERQGAPYNEQFF	TRBV6-4*02, TRBV6-4*01	TRBV6-4	TRBJ2-1*01	TRBJ2-1	TRBD1*01	TRBD1	13	16	25	28	2	2	4
1	5.87E-08	TGTGCCAGCAGTATTAAGGCTAGCGGGAGCGCCCACGAGCAGTACTTC	CASSIKASGSAHEQYF	TRBV6-1*01	TRBV6-1	TRBJ2-7*01	TRBJ2-7	TRBD2*02	TRBD2	11	19	28	34	7	5	12
1	5.87E-08	TGTGCCAGCAGTATCCCACATCAGGGGCGTCTCTAGGAGCAGTACTTC	CASSIPHQGRL*EQYF	TRBV19*01, TRBV19*02	TRBV19	TRBJ2-7*01	TRBJ2-7	TRBD1*01	TRBD1	13	21	26	32	7	5	12
1	5.87E-08	TGTGCCAGCAGTATCACTAGGCGTTCTAGCACTGATATGCAGTATTTT	CASSITRRSSTDMQYF	TRBV28*01	TRBV28	TRBJ2-3*01	TRBJ2-3	TRBD2*02, TRBD2*01	TRBD2	11	25	29	33	13	3	16
1	5.87E-08	TGTGCCAGCAGTATGGGACAGGTGACAGGATCCTACGAGCAGTACTTC	CASSMGQVTGSYEQYF	TRBV27*01	TRBV27	TRBJ2-7*01	TRBJ2-7	TRBD1*01	TRBD1	11	14	21	30	2	8	10
1	5.87E-08	TGTGCCAGCAGTATGACCGGGACTAGCGGGATTAGGGAGCAGTACTTC	CASSMTGTSGIREQYF	TRBV6-1*01	TRBV6-1	TRBJ2-7*01	TRBJ2-7	TRBD2*02	TRBD2	11	18	30	36	6	5	11
1	5.87E-08	TGTGCCAGCAGTATATCAAAAGACAGGGTTCAATCAGCCCAGCATTTT	CASSISKDRVQSAQHF	TRBV12-4*01, TRBV12-3*01	TRBV12-4, TRBV12-3	TRBJ1-5*01	TRBJ1-5	TRBD1*01	TRBD1	11	21	27	37	9	9	18
1	5.87E-08	TGTGCCAGCAGTATATACGGACGAGGTGCCAATCAGCCCCAGCATTTT	CASSIYGRGANQPQHF	TRBV2*01, TRBV2*02, TRBV2*03	TRBV2	TRBJ1-5*01	TRBJ1-5	TRBD1*01, TRBD2*02, TRBD2*01	TRBD1, TRBD2	11	18	21	29	6	7	13
1	5.87E-08	TGTGCCAGCAGTATATACGGACAGGGTGCCAATCAGCCCCAGTACTTC	CASSIYGQGANQPQYF	TRBV2*01, TRBV2*02, TRBV2*03	TRBV2	TRBJ2-5*01	TRBJ2-5	TRBD1*01	TRBD1	11	18	25	37	6	11	17
1	5.87E-08	TGTGCCAGCAGTATATACGGACAGGGCCCCAATCAGCCCCAGCATTTT	CASSIYGQGPNQPQHF	TRBV2*01, TRBV2*02, TRBV2*03	TRBV2	TRBJ1-5*01	TRBJ1-5	TRBD1*01	TRBD1	11	18	25	29	6	3	9
1	5.87E-08	TGTGCCAGCAGTATATACGGACAGGGCAGTTTTCAGCCCCAGCATTTT	CASSIYGQGSFQPQHF	TRBV2*01, TRBV2*02, TRBV2*03	TRBV2	TRBJ1-5*01	TRBJ1-5	TRBD1*01	TRBD1	11	18	25	32	6	6	12
1	5.87E-08	TGTGCCAGCAGTATATACGGACAGGGCAGCAATCAGCCCCAGCATTTT	CASSIYGQGSNQPQHF	TRBV2*01, TRBV2*02, TRBV2*03	TRBV2	TRBJ1-5*01	TRBJ1-5	TRBD1*01	TRBD1	11	18	25	27	6	1	7
1	5.87E-08	TGTGCCAGCAGTATATACGGACAGGGGTGGTCAGAGACCCAGTACTTC	CASSIYGQGWSETQYF	TRBV2*01, TRBV2*02, TRBV2*03	TRBV2	TRBJ2-5*01	TRBJ2-5	TRBD1*01	TRBD1	11	18	26	32	6	5	11
1	5.87E-08	TGTGCCAGCAGTATATACGGACAAGGTGCCAATCAGTCCCAGCATTTT	CASSIYGQGANQSQHF	TRBV2*01, TRBV2*02, TRBV2*03	TRBV2	TRBJ1-5*01	TRBJ1-5	TRBD1*01	TRBD1	11	18	22	29	6	6	12
1	5.87E-08	TGTGCCAGCAGTACTGTCCGGGATAGGGCATCCTACGAGCAGTACTTC	CASSTVRDRASYEQYF	TRBV6-5*01	TRBV6-5	TRBJ2-7*01	TRBJ2-7	TRBD1*01	TRBD1	11	13	18	30	1	11	12
1	5.87E-08	TGTGCCAGCAGTACCGGGACTAGCGGGAGATTCTACGAGCAGTACTTC	CASSTGTSGRFYEQYF	TRBV28*01	TRBV28	TRBJ2-7*01	TRBJ2-7	TRBD2*02	TRBD2	11	15	28	32	3	3	6
1	5.87E-08	TGTGCCAGCAGTACCGAAGCGGGACCCCACTCCTACAAGCAGTACTTC	CASSTEAGPHSYKQYF	TRBV12-4*01, TRBV12-3*01	TRBV12-4, TRBV12-3	TRBJ2-7*01	TRBJ2-7	TRBD2*02	TRBD2	11	17	23	29	5	5	10
1	5.87E-08	TGTGCCAGCAGTACCACGGACAGCCCCGGGGGGCAGCCCCAGCATTTT	CASSTTDSPGGQPQHF	TRBV6-1*01	TRBV6-1	TRBJ1-5*01	TRBJ1-5	TRBD2*01	TRBD2	11	26	32	33	14	0	14
1	5.87E-08	TGTGCCAGCAGTACGGGACAGTTGGGGATGAACACTGAAGCTTTCTTT	CASSTGQLGMNTEAFF	TRBV6-6*02, TRBV6-6*01, TRBV6-6*03	TRBV6-6	TRBJ1-1*01	TRBJ1-1	TRBD1*01	TRBD1	11	14	20	28	2	7	9
1	5.87E-08	TGTGCCAGCAGTACGAGGGACAGGGGGCACTACAATGAGCAGTTCTTC	CASSTRDRGHYNEQFF	TRBV25-1*01	TRBV25-1	TRBJ2-1*01	TRBJ2-1	TRBD1*01	TRBD1	11	16	27	29	4	1	5
1	5.87E-08	TGTGCCAGCAGTAGTTACAGGGCGGACCATGGAAACACCATATATTTT	CASSSYRADHGNTIYF	TRBV19*01, TRBV19*03, TRBV19*02	TRBV19	TRBJ1-3*01	TRBJ1-3	TRBD1*01	TRBD1	12	16	21	29	3	7	10
1	5.87E-08	TGTGCCAGCAGTAGCCTTAGGGGTCCGGCTGGAAACACCATATATTTT	CASSSLRGPAGNTIYF	TRBV28*01	TRBV28	TRBJ1-3*01	TRBJ1-3	TRBD1*01	TRBD1	11	18	22	28	6	5	11
1	5.87E-08	TGTGCCAGCAGTAGGTCGGCAGGGGGCCGGAACACTGAAGCTTTCTTT	CASSRSAGGRNTEAFF	TRBV6-4*02, TRBV6-4*01	TRBV6-4	TRBJ1-1*01	TRBJ1-1	TRBD1*01	TRBD1	11	19	26	29	7	2	9
1	5.87E-08	TGTGCCAGCAGTAGGGGACAGGGAGGTGAGACAGATACGCAGTATTTT	CASSRGQGGETDTQYF	TRBV6-5*01	TRBV6-5	TRBJ2-3*01	TRBJ2-3	TRBD1*01	TRBD1	11	14	22	30	2	7	9
1	5.87E-08	TGTGCCAGCAGTAGGACAGGCGGAACGAACACCGGGGAGCTGTTTTTT	CASSRTGGTNTGELFF	TRBV6-3*01, TRBV6-2*01	TRBV6-3, TRBV6-2	TRBJ2-2*01	TRBJ2-2	TRBD1*01	TRBD1	11	13	19	25	1	5	6
1	5.87E-08	TGTGCCAGCAGTAGGACAGGGTTAAGTCCCCAGGGTGAAGCTTTCTTT	CASSRTGLSPQGEAFF	TRBV28*01	TRBV28	TRBJ1-1*01	TRBJ1-1	TRBD1*01	TRBD1	11	13	20	35	1	14	15
1	5.87E-08	TGTGCCAGCAGTAGATCTAGCGGAGCATCCTGCAATGAGCAGTTCTTC	CASSRSSGASCNEQFF	TRBV25-1*01	TRBV25-1	TRBJ2-1*01	TRBJ2-1	TRBD2*02, TRBD2*01	TRBD2	11	16	22	27	4	4	8
1	5.87E-08	TGTGCCAGCAGTAGATCTAGCGGAGCACCCTACAATGAGCAGTTCTTC	CASSRSSGAPYNEQFF	TRBV25-1*01	TRBV25-1	TRBJ2-1*01	TRBJ2-1	TRBD2*02, TRBD2*01	TRBD2	11	16	22	28	4	5	9
1	5.87E-08	TGTGCCAGCAGTAGAACTAGCGGGAGGCCCTACAATGAGCAGTTCTTC	CASSRTSGRPYNEQFF	TRBV25-1*01	TRBV25-1	TRBJ2-1*01	TRBJ2-1	TRBD2*02	TRBD2	11	15	26	28	3	1	4
1	5.87E-08	TGTGCCAGCAGTAGAACTAGCGGAGCATCCTACAGTGAGCAGTTCTTT	CASSRTSGASYSEQFF	TRBV25-1*01	TRBV25-1	TRBJ1-1*01	TRBJ1-1	TRBD2*02, TRBD2*01	TRBD2	11	15	22	42	3	19	22
1	5.87E-08	TGTGCCAGCAGTAGAACTAGCGGAGCATCCTACAGTGAGCAATTCTTC	CASSRTSGASYSEQFF	TRBV25-1*01	TRBV25-1	TRBJ2-1*01	TRBJ2-1	TRBD2*02, TRBD2*01	TRBD2	11	15	22	35	3	12	15
1	5.87E-08	TGTGCCAGCAGTAGAACCCATAGCGGGAGCACAGATACGCAGTATTTT	CASSRTHSGSTDTQYF	TRBV12-4*01, TRBV12-3*01	TRBV12-4, TRBV12-3	TRBJ2-3*01	TRBJ2-3	TRBD2*02, TRBD2*01	TRBD2	11	20	26	27	8	0	8
1	5.87E-08	TGTGCCAGCAGTAATCACGCGGACTCTGGGGCCTACGTCCTGACTTTC	CASSNHADSGAYVLTF	TRBV25-1*01	TRBV25-1	TRBJ2-6*01	TRBJ2-6	TRBD2*02, TRBD2*01	TRBD2	11	18	21	23	6	1	7
1	5.87E-08	TGTGCCAGCAGTAATAGCGGGAGCTCTGGGGCCAACGTCCTGACTTTC	CASSNSGSSGANVLTF	TRBV6-4*02, TRBV6-4*01	TRBV6-4	TRBJ2-6*01	TRBJ2-6	TRBD2*02	TRBD2	11	14	22	23	2	0	2
1	5.87E-08	TGTGCCAGCAGTAATAGCGGGAGCCGAGGTAGGAATGAGCAGTTCTTC	CASSNSGSRGRNEQFF	TRBV6-6*02, TRBV6-6*01, TRBV6-6*03	TRBV6-6	TRBJ2-1*01	TRBJ2-1	TRBD2*02	TRBD2	11	14	22	33	2	10	12
1	5.87E-08	TGTGCCAGCAGTAATAGCGGGAGCACGAACACCGGGGAGCTGTTTTTT	CASSNSGSTNTGELFF	TRBV6-4*02, TRBV6-4*01	TRBV6-4	TRBJ2-2*01	TRBJ2-2	TRBD2*02	TRBD2	11	14	22	25	2	2	4
1	5.87E-08	TGTGCCAGCAGTAACCTCCTTGACAGGGGGGTCTACGAGCAGTACTTC	CASSNLLDRGVYEQYF	TRBV28*01	TRBV28	TRBJ2-7*01	TRBJ2-7	TRBD1*01	TRBD1	11	21	29	32	9	2	11
1	5.87E-08	TGTGCCAGCAGTAACCGTCCGGGACAGGGGGCCTACGAGCAGTACTTC	CASSNRPGQGAYEQYF	TRBV5-5*01, TRBV5-5*02, TRBV5-5*03	TRBV5-5	TRBJ2-5*01	TRBJ2-5	TRBD1*01	TRBD1	10	20	31	39	9	7	16
1	5.87E-08	TGTGCCAGCAGTAACGGAGCGTGGGACAGGGGCTACGAGCAGTACTTC	CASSNGAWDRGYEQYF	TRBV25-1*01	TRBV25-1	TRBJ2-7*01	TRBJ2-7	TRBD1*01	TRBD1	11	22	31	32	10	0	10
1	5.87E-08	TGTGCCAGCAGTAACATATACAGGGGACCTAATGGAAAACTGTTTTTT	CASSNIYRGPNGKLFF	TRBV28*01	TRBV28	TRBJ1-4*01	TRBJ1-4	TRBD1*01	TRBD1	11	19	25	28	7	2	9
1	5.87E-08	TGTGCCAGCAGTAAGACTAGCGGGAGCTCCTTCAATGAGCAGCTCTTC	CASSKTSGSSFNEQLF	TRBV25-1*01	TRBV25-1	TRBJ2-1*01	TRBJ2-1	TRBD2*02	TRBD2	11	14	25	32	2	6	8
1	5.87E-08	TGTGCCAGCAGTAAGACAGGGGTTAAAAGAAATCAGCCCCAGCATTTT	CASSKTGVKRNQPQHF	TRBV28*01	TRBV28	TRBJ1-5*01	TRBJ1-5	TRBD1*01	TRBD1	11	14	21	30	2	8	10
1	5.87E-08	TGTGCCAGCAGTAAACCCCGACGGGGGGCGAACACTGAAGCTTTCTTT	CASSKPRRGANTEAFF	TRBV2*01, TRBV2*03	TRBV2	TRBJ1-1*01	TRBJ1-1	TRBD2*01	TRBD2	11	21	27	29	9	1	10
1	5.87E-08	TGTGCCAGCAGTAAAGGGGGGGGGGTCCACACAGATACGCAGTATTTT	CASSKGGGVHTDTQYF	TRBV2*01, TRBV2*03	TRBV2	TRBJ2-3*01	TRBJ2-3	TRBD2*01	TRBD2	15	18	24	29	2	4	6
1	5.87E-08	TGTGCCAGCAGTAAAAGCGGGACAGGGGCGGGGGAGACCCAGTACTTC	CASSKSGTGAGETQYF	TRBV12-4*01, TRBV12-3*01	TRBV12-4, TRBV12-3	TRBJ2-5*01	TRBJ2-5	TRBD1*01	TRBD1	11	18	27	33	6	5	11
1	5.87E-08	TGTGCCAGCAGCTTTTTGACTCCTCTCCACAGATACGAGCAGTACTTC	CASSFLTPLHRYEQYF	TRBV5-4*01, TRBV5-4*03, TRBV5-4*04	TRBV5-4	TRBJ2-7*01	TRBJ2-7	TRBD1*01, TRBD2*02, TRBD2*01	TRBD1, TRBD2	13	28	31	33	14	1	15
1	5.87E-08	TGTGCCAGCAGCTTTTCCCCCCAGCGGGTCTCCTACGAGCAGTTCTTC	CASSFSPQRVSYEQFF	TRBV7-9*03, TRBV7-9*01, TRBV7-9*04, TRBV7-9*02	TRBV7-9	TRBJ2-1*01	TRBJ2-1	TRBD2*02, TRBD2*01	TRBD2	13	22	27	36	8	8	16
1	5.87E-08	TGTGCCAGCAGCTTTTCGGACTTCCGATTCTCTGGGGAGCTGTTTTTT	CASSFSDFRFSGELFF	TRBV13*02, TRBV13*01	TRBV13	TRBJ2-2*01	TRBJ2-2	TRBD2*02, TRBD2*01	TRBD2	13	17	21	33	3	11	14
1	5.87E-08	TGTGCCAGCAGCTTTTGGCGGGAGCGGTTTCCAGATACGCAGTACTTC	CASSFWRERFPDTQYF	TRBV13*02, TRBV13*01	TRBV13	TRBJ2-5*01	TRBJ2-5	TRBD2*02	TRBD2	13	17	23	39	3	15	18
1	5.87E-08	TGTGCCAGCAGCTTTTATTGGACAGGGGGTTCCTGCGAGCAGTACTTC	CASSFYWTGGSCEQYF	TRBV7-9*03, TRBV7-9*01, TRBV7-9*04, TRBV7-9*02	TRBV7-9	TRBJ2-7*01	TRBJ2-7	TRBD1*01	TRBD1	13	19	28	30	5	1	6
1	5.87E-08	TGTGCCAGCAGCTTTTATCGGGGGGAGTCTAATGAAAAACTGTTTTTT	CASSFYRGESNEKLFF	TRBV11-2*03	TRBV11-2	TRBJ1-4*01	TRBJ1-4	TRBD2*01	TRBD2	11	18	24	28	6	3	9
1	5.87E-08	TGTGCCAGCAGCTTTTATCAGGGGGCCTACAATCAGCCCCAGCATTTT	CASSFYQGAYNQPQHF	TRBV7-6*01, TRBV7-6*02	TRBV7-6	TRBJ1-5*01	TRBJ1-5	TRBD1*01	TRBD1	13	18	25	29	4	3	7
1	5.87E-08	TGTGCCAGCAGCTTTCTTTCTAGCGGGAGGGCGGTCGAGCAGTACTTC	CASSFLSSGRAVEQYF	TRBV13*02, TRBV13*01	TRBV13	TRBJ2-7*01	TRBJ2-7	TRBD2*02	TRBD2	13	19	30	35	5	4	9
1	5.87E-08	TGTGCCAGCAGCTTTCTCAAGGCTAGCGGGGGGAATGAGCAGTTCTTC	CASSFLKASGGNEQFF	TRBV7-3*05, TRBV7-3*01	TRBV7-3	TRBJ2-1*01	TRBJ2-1	TRBD2*01	TRBD2	13	22	32	33	8	0	8
1	5.87E-08	TGTGCCAGCAGCTTTCTGGCGGGAGGGCGCACAGATACGCAGTATTTT	CASSFLAGGRTDTQYF	TRBV7-9*03, TRBV7-9*01, TRBV7-9*04, TRBV7-9*02	TRBV7-9	TRBJ2-3*01	TRBJ2-3	TRBD2*02	TRBD2	13	18	26	28	4	1	5
1	5.87E-08	TGTGCCAGCAGCTTTCTGGGTGAGGGAGTAAATTCACCCCTCCACTTT	CASSFLGEGVNSPLHF	TRBV5-6*01	TRBV5-6	TRBJ1-6*01	TRBJ1-6	TRBD2*02	TRBD2	13	23	27	30	9	2	11
1	5.87E-08	TGTGCCAGCAGCTTTCCCAGCGTCCGGGGGGGTGAAAAACTGTTTTTT	CASSFPSVRGGEKLFF	TRBV7-8*01, TRBV7-8*03	TRBV7-8	TRBJ1-4*01	TRBJ1-4	TRBD2*01	TRBD2	13	24	31	32	10	0	10
1	5.87E-08	TGTGCCAGCAGCTTTCGGCGGAACACCGGGGAATAGACCCAGTACTTC	CASSFRRNTGE*TQYF	TRBV7-6*01, TRBV7-6*02	TRBV7-6	TRBJ2-5*01	TRBJ2-5	TRBD2*01	TRBD2	13	26	30	34	12	3	15
1	5.87E-08	TGTGCCAGCAGCTTTCGGACAGGGAGGGTCGAAGAGACCCAGTACTTC	CASSFRTGRVEETQYF	TRBV9*02, TRBV9*01, TRBV9*03	TRBV9	TRBJ2-5*01	TRBJ2-5	TRBD1*01	TRBD1	11	16	23	31	4	7	11
1	5.87E-08	TGTGCCAGCAGCTTTCGAGGGAGCAAAGCTAATGAAAAACTGTTTTTT	CASSFRGSKANEKLFF	TRBV5-6*01	TRBV5-6	TRBJ1-4*01	TRBJ1-4	TRBD2*02	TRBD2	13	18	22	28	4	5	9
1	5.87E-08	TGTGCCAGCAGCTTTGCCGGGACAGGGTTTTTGGATACGCAGTATTTT	CASSFAGTGFLDTQYF	TRBV7-9*01, TRBV7-9*02	TRBV7-9	TRBJ2-3*01	TRBJ2-3	TRBD1*01	TRBD1	13	18	26	33	4	6	10
1	5.87E-08	TGTGCCAGCAGCTTTGCCGGGACAGGGGGATCCTACGAGCAGTACTTC	CASSFAGTGGSYEQYF	TRBV7-9*01, TRBV7-9*02	TRBV7-9	TRBJ2-7*01	TRBJ2-7	TRBD1*01	TRBD1	13	18	28	30	4	1	5
1	5.87E-08	TGTGCCAGCAGCTTTGCAGGGGGGGCTGGGGCCAACGTCCTGACTTTC	CASSFAGGAGANVLTF	TRBV7-9*01, TRBV7-9*02	TRBV7-9	TRBJ2-6*01	TRBJ2-6	TRBD1*01, TRBD2*01	TRBD1, TRBD2	13	16	22	25	2	2	4
1	5.87E-08	TGTGCCAGCAGCTTTGGCTCTAGCGGCCTCCAAGAGACCCAGTACTTC	CASSFGSSGLQETQYF	TRBV7-8*01	TRBV7-8	TRBJ2-5*01	TRBJ2-5	TRBD2*02, TRBD2*01	TRBD2	13	19	25	29	5	3	8
1	5.87E-08	TGTGCCAGCAGCTTTGGGTAGGGTACGGATAATTCACCCCTCTACTTT	CASSFG*GTDNSPLYF	TRBV11-2*03	TRBV11-2	TRBJ1-6*01	TRBJ1-6	TRBD1*01, TRBD2*02	TRBD1, TRBD2	11	19	22	28	7	5	12
1	5.87E-08	TGTGCCAGCAGCTTTGGGGGACTAGCGGACACAGATACGCAGTATTTT	CASSFGGLADTDTQYF	TRBV7-8*01	TRBV7-8	TRBJ2-3*01	TRBJ2-3	TRBD2*02, TRBD2*01	TRBD2	13	17	27	29	3	1	4
1	5.87E-08	TGTGCCAGCAGCTTTGGGGACAGGGGATATACTTACGAGCAGTACTTC	CASSFGDRGYTYEQYF	TRBV5-6*01	TRBV5-6	TRBJ2-7*01	TRBJ2-7	TRBD1*01	TRBD1	13	16	25	33	2	7	9
1	5.87E-08	TGTGCCAGCAGCTTTGGGGACAGGGGAGTAGTCGACGAGCAGTACTTC	CASSFGDRGVVDEQYF	TRBV5-6*01	TRBV5-6	TRBJ2-7*01	TRBJ2-7	TRBD1*01	TRBD1	13	16	25	34	2	8	10
1	5.87E-08	TGTGCCAGCAGCTTTGGGACTAGCGGGGCCTACGATGAGCAGTTCTTC	CASSFGTSGAYDEQFF	TRBV9*02, TRBV9*01	TRBV9	TRBJ2-1*01	TRBJ2-1	TRBD2*01	TRBD2	11	15	27	28	3	0	3
1	5.87E-08	TGTGCCAGCAGCTTTGGGACAGGGGGGGCGAACACTGAAGCTTTCTTT	CASSFGTGGANTEAFF	TRBV7-9*01, TRBV7-9*02	TRBV7-9	TRBJ1-1*01	TRBJ1-1	TRBD1*01	TRBD1	13	15	25	29	1	3	4
1	5.87E-08	TGTGCCAGCAGCTTTGGACTAGCGGGGCTTATTGAGACCCAGTACTTC	CASSFGLAGLIETQYF	TRBV5-5*01	TRBV5-5	TRBJ2-5*01	TRBJ2-5	TRBD2*01	TRBD2	13	15	26	33	1	6	7
1	5.87E-08	TGTGCCAGCAGCTTTGAGGCGGGAGGGCGCACAGATACGCAGTATTTT	CASSFEAGGRTDTQYF	TRBV7-9*01, TRBV7-9*02	TRBV7-9	TRBJ2-3*01	TRBJ2-3	TRBD2*02	TRBD2	13	18	26	28	4	1	5
1	5.87E-08	TGTGCCAGCAGCTTTGAGGGGGTCAGCTCCTACAATGAGCAGTTCTTC	CASSFEGVSSYNEQFF	TRBV7-3*05, TRBV7-3*01	TRBV7-3	TRBJ2-1*01	TRBJ2-1	TRBD1*01	TRBD1	13	16	21	26	2	4	6
1	5.87E-08	TGTGCCAGCAGCTTTGAGGGAACTGGGTCGAATTCACCCCTCCACTTT	CASSFEGTGSNSPLHF	TRBV7-9*01, TRBV7-9*02	TRBV7-9	TRBJ1-6*01	TRBJ1-6	TRBD2*02	TRBD2	13	15	19	30	1	10	11
1	5.87E-08	TGTGCCAGCAGCTTTACCGGGACAGGGGGCGCGGGTGGCTACACCTTC	CASSFTGTGGAGGYTF	TRBV5-8*01, TRBV5-8*02	TRBV5-8	TRBJ1-2*01	TRBJ1-2	TRBD1*01	TRBD1	13	18	29	35	4	5	9
1	5.87E-08	TGTGCCAGCAGCTTTAGGGGGGGGACAGGGCTCTACGAGCAGTACTTC	CASSFRGGTGLYEQYF	TRBV7-8*01, TRBV7-8*03	TRBV7-8	TRBJ2-7*01	TRBJ2-7	TRBD1*01	TRBD1	13	21	29	32	7	2	9
1	5.87E-08	TGTGCCAGCAGCTTTAAGACGGGGGCTGGGGCCAACGTCCTGACTTTC	CASSFKTGAGANVLTF	TRBV7-2*04, TRBV7-2*01	TRBV7-2	TRBJ2-6*01	TRBJ2-6	TRBD2*01	TRBD2	13	19	24	25	5	0	5
1	5.87E-08	TGTGCCAGCAGCTTTAAAGAGGCAGGGTATGGAGAGACCCAGTACTTC	CASSFKEAGYGETQYF	TRBV13*02, TRBV13*01	TRBV13	TRBJ2-5*01	TRBJ2-5	TRBD1*01	TRBD1	13	22	26	32	8	5	13
1	5.87E-08	TGTGCCAGCAGCTTCTCCCTAGCGGGAGGCTACTACGAGCAGTACTTC	CASSFSLAGGYYEQYF	TRBV12-4*01, TRBV12-3*01	TRBV12-4, TRBV12-3	TRBJ2-7*01	TRBJ2-7	TRBD2*02	TRBD2	10	18	28	32	7	3	10
1	5.87E-08	TGTGCCAGCAGCTTCTCCCTAGCGGGAGGGTTCTACGAGCAGTACTTC	CASSFSLAGGFYEQYF	TRBV16*03, TRBV16*01, TRBV16*02	TRBV16	TRBJ2-7*01	TRBJ2-7	TRBD2*02	TRBD2	11	18	29	32	6	2	8
1	5.87E-08	TGTGCCAGCAGCTTCTCGGGACTAGCGGGCACAGATACGCAGTATTTT	CASSFSGLAGTDTQYF	TRBV11-1*01	TRBV11-1	TRBJ2-3*01	TRBJ2-3	TRBD2*02, TRBD2*01	TRBD2	13	17	27	28	3	0	3
1	5.87E-08	TGTGCCAGCAGCTTCTAGGGACCGAACACAATCAGCCCCTAGCATTTT	CASSF*GPNTISP*HF	TRBV7-9*03, TRBV7-9*01, TRBV7-9*04, TRBV7-9*02	TRBV7-9	TRBJ1-5*01	TRBJ1-5	TRBD1*01, TRBD2*02, TRBD2*01	TRBD1, TRBD2	13	17	21	36	3	14	17
1	5.87E-08	TGTGCCAGCAGCTTCCTGGACGGCCCTAGCACAGATACGCAGTACTTC	CASSFLDGPSTDTQYF	TRBV9*02, TRBV9*01, TRBV9*03	TRBV9	TRBJ2-7*01	TRBJ2-7	TRBD2*02, TRBD2*01	TRBD2	11	25	29	38	13	8	21
1	5.87E-08	TGTGCCAGCAGCTTCCCTCGACGGGTCCGTGTGGGGACCCAGTACTTC	CASSFPRRVRVGTQYF	TRBV7-2*04, TRBV7-2*01	TRBV7-2	TRBJ2-5*01	TRBJ2-5	TRBD2*02	TRBD2	13	14	18	35	0	16	16
1	5.87E-08	TGTGCCAGCAGCTTCCGGGACAGGGGGAAAAACTATGACTACGCCTTC	CASSFRDRGKNYDYAF	TRBV7-9*03, TRBV7-9*01, TRBV7-9*04, TRBV7-9*02	TRBV7-9	TRBJ1-2*01	TRBJ1-2	TRBD1*01	TRBD1	13	16	26	38	2	11	13
1	5.87E-08	TGTGCCAGCAGCTTCCGGGACAGGGGAAGGCAAGAGACCCAGTACTTC	CASSFRDRGRQETQYF	TRBV7-9*03, TRBV7-9*01, TRBV7-9*04, TRBV7-9*02	TRBV7-9	TRBJ2-5*01	TRBJ2-5	TRBD1*01	TRBD1	13	16	25	30	2	4	6
1	5.87E-08	TGTGCCAGCAGCTTCGGGCGGGGGGTATTGTACAATGAGCAGTATTTT	CASSFGRGVLYNEQYF	TRBV11-2*01	TRBV11-2	TRBJ2-3*01	TRBJ2-3	TRBD2*01	TRBD2	13	17	24	38	3	13	16
1	5.87E-08	TGTGCCAGCAGCTTCGGGGCTATGGATGGCTACAATGAGCAGTTCTTC	CASSFGAMDGYNEQFF	TRBV13*01	TRBV13	TRBJ2-1*01	TRBJ2-1	TRBD1*01, TRBD2*01	TRBD1, TRBD2	13	15	19	29	1	9	10
1	5.87E-08	TGTGCCAGCAGCTTCGGGACTAGCGGGAGCACCGGGGAGCTGTTTTTT	CASSFGTSGSTGELFF	TRBV7-2*04, TRBV7-2*01	TRBV7-2	TRBJ2-2*01	TRBJ2-2	TRBD2*02	TRBD2	13	15	28	29	1	0	1
1	5.87E-08	TGTGCCAGCAGCTTCGGACTAGCGGGGAGCTCCTACGAGCAGTACTTC	CASSFGLAGSSYEQYF	TRBV5-6*01	TRBV5-6	TRBJ2-7*01	TRBJ2-7	TRBD2*01	TRBD2	13	15	26	29	1	2	3
1	5.87E-08	TGTGCCAGCAGCTTCGGAGTTCGGGTAGGGGACTACGAGCAGTACTTC	CASSFGVRVGDYEQYF	TRBV5-5*01	TRBV5-5	TRBJ2-7*01	TRBJ2-7	TRBD1*01	TRBD1	13	26	30	32	12	1	13
1	5.87E-08	TGTGCCAGCAGCTTCGACCCTCTTGGGGGGTGGGGAAAACTGTTTTTT	CASSFDPLGGWGKLFF	TRBV28*01	TRBV28	TRBJ1-4*01	TRBJ1-4	TRBD2*01	TRBD2	10	24	29	35	13	5	18
1	5.87E-08	TGTGCCAGCAGCTTCGACAGGGGACCCGATGGGAGGATTCAGTACTTC	CASSFDRGPDGRIQYF	TRBV7-2*04, TRBV7-2*01	TRBV7-2	TRBJ2-4*01	TRBJ2-4	TRBD1*01	TRBD1	13	15	22	36	1	13	14
1	5.87E-08	TGTGCCAGCAGCTTCGACAGGACTAGCGGGAGTAGCGAGCAGTACTTC	CASSFDRTSGSSEQYF	TRBV7-2*04, TRBV7-2*01	TRBV7-2	TRBJ2-7*01	TRBJ2-7	TRBD2*02	TRBD2	13	19	31	35	5	3	8
1	5.87E-08	TGTGCCAGCAGCTTCACCGGGACTTCGGGAACAGATACGCAGTATTTT	CASSFTGTSGTDTQYF	TRBV9*02, TRBV9*01, TRBV9*03	TRBV9	TRBJ2-3*01	TRBJ2-3	TRBD2*02, TRBD2*01	TRBD2	11	18	23	30	6	6	12
1	5.87E-08	TGTGCCAGCAGCTTCACGGGACAGGGGACAGTTAACGAGCAGTACTTC	CASSFTGQGTVNEQYF	TRBV7-9*03, TRBV7-9*01, TRBV7-9*04, TRBV7-9*02	TRBV7-9	TRBJ2-7*01	TRBJ2-7	TRBD1*01	TRBD1	13	17	26	34	3	7	10
1	5.87E-08	TGTGCCAGCAGCTTCAGGACTAGCGGGAGTATAGAGACCCAGTACTTC	CASSFRTSGSIETQYF	TRBV7-8*01, TRBV7-8*03	TRBV7-8	TRBJ2-5*01	TRBJ2-5	TRBD2*02	TRBD2	13	16	28	32	2	3	5
1	5.87E-08	TGTGCCAGCAGCTTCAGGACAGGGGAGAACACCGGGGAGCTGTTTTTT	CASSFRTGENTGELFF	TRBV7-3*01	TRBV7-3	TRBJ2-2*01	TRBJ2-2	TRBD1*01	TRBD1	13	16	24	26	2	1	3
1	5.87E-08	TGTGCCAGCAGCTTCAAATCTGGACAGACTTCAGGGACGCAGTACTTC	CASSFKSGQTSGTQYF	TRBV7-2*04, TRBV7-2*01	TRBV7-2	TRBJ2-7*01	TRBJ2-7	TRBD1*01	TRBD1	13	21	26	38	7	11	18
1	5.87E-08	TGTGCCAGCAGCTTCAAATCCGGACAGACTTCAGGGGCGCAGTACTTC	CASSFKSGQTSGAQYF	TRBV7-2*04, TRBV7-2*01	TRBV7-2	TRBJ2-7*01	TRBJ2-7	TRBD1*01	TRBD1	13	31	36	38	17	1	18
1	5.87E-08	TGTGCCAGCAGCTTGTTTGCGGGACCGGGCTCCTACGAGCAGTACTTC	CASSLFAGPGSYEQYF	TRBV5-5*01	TRBV5-5	TRBJ2-7*01	TRBJ2-7	TRBD2*02	TRBD2	14	18	23	29	3	5	8
1	5.87E-08	TGTGCCAGCAGCTTGTTTGGACAGGGAAAGGTCGCTGAAGCTTTCTTT	CASSLFGQGKVAEAFF	TRBV5-6*01	TRBV5-6	TRBJ1-1*01	TRBJ1-1	TRBD1*01	TRBD1	14	18	25	34	3	8	11
1	5.87E-08	TGTGCCAGCAGCTTGTTCGGGGTCCCCTCTGGGAACACCATATATTTT	CASSLFGVPSGNTIYF	TRBV5-8*01	TRBV5-8	TRBJ1-3*01	TRBJ1-3	TRBD1*01, TRBD2*02, TRBD2*01	TRBD1, TRBD2	14	21	25	26	6	0	6
1	5.87E-08	TGTGCCAGCAGCTTGTTAGCGGGAGCTAGCACAGATACGCAGTATTTT	CASSLLAGASTDTQYF	TRBV5-6*01	TRBV5-6	TRBJ2-3*01	TRBJ2-3	TRBD2*02	TRBD2	14	16	24	27	1	2	3
1	5.87E-08	TGTGCCAGCAGCTTGTTAGGAGCGGGAACCCAAGAGACCCAGTACTTC	CASSLLGAGTQETQYF	TRBV5-6*01	TRBV5-6	TRBJ2-5*01	TRBJ2-5	TRBD2*02	TRBD2	14	20	26	29	5	2	7
1	5.87E-08	TGTGCCAGCAGCTTGTCCAGCGGTCTCGGGTACAATGAGCGGTTCTTC	CASSLSSGLGYNERFF	TRBV5-4*01	TRBV5-4	TRBJ2-1*01	TRBJ2-1	TRBD2*02, TRBD2*01	TRBD2	14	18	22	30	3	7	10
1	5.87E-08	TGTGCCAGCAGCTTGTCAGGGACTAGCGGGAGCGTCGAGCAGTACTTC	CASSLSGTSGSVEQYF	TRBV7-3*05, TRBV7-3*01	TRBV7-3	TRBJ2-7*01	TRBJ2-7	TRBD2*02	TRBD2	13	18	31	35	4	3	7
1	5.87E-08	TGTGCCAGCAGCTTGTGGCTAGCGTGAGCTCAAGAGACCCAATACTTC	CASSLWLA*AQETQYF	TRBV5-6*01	TRBV5-6	TRBJ2-5*01	TRBJ2-5	TRBD2*02, TRBD2*01	TRBD2	14	18	23	30	3	6	9
1	5.87E-08	TGTGCCAGCAGCTTGTGGGCAGGGGGCTAAAACACTGAAGCTTTCTTT	CASSLWAGG*NTEAFF	TRBV5-6*01	TRBV5-6	TRBJ1-1*01	TRBJ1-1	TRBD1*01	TRBD1	14	19	26	30	4	3	7
1	5.87E-08	TGTGCCAGCAGCTTGTATCGACAGTGGGGAGCAGATACGCAGTATTTT	CASSLYRQWGADTQYF	TRBV5-6*01	TRBV5-6	TRBJ2-3*01	TRBJ2-3	TRBD1*01, TRBD2*02	TRBD1, TRBD2	14	19	23	31	4	7	11
1	5.87E-08	TGTGCCAGCAGCTTGTACCCGGGACAAGGACAAGAGACCCAGTATTTT	CASSLYPGQGQETQYF	TRBV5-4*01	TRBV5-4	TRBJ2-3*01	TRBJ2-3	TRBD1*01	TRBD1	14	20	25	39	5	13	18
1	5.87E-08	TGTGCCAGCAGCTTGCCCGGGACTAGCGGCTCCTACGAGCAGTACTTC	CASSLPGTSGSYEQYF	TRBV5-6*01	TRBV5-6	TRBJ2-7*01	TRBJ2-7	TRBD2*02, TRBD2*01	TRBD2	14	18	28	29	3	0	3
1	5.87E-08	TGTGCCAGCAGCTTGCCGACGGGACAGGGGTGGAATAGGCAGTTCTTC	CASSLPTGQGWNRQFF	TRBV5-6*01	TRBV5-6	TRBJ2-1*01	TRBJ2-1	TRBD1*01	TRBD1	14	20	29	38	5	8	13
1	5.87E-08	TGTGCCAGCAGCTTGCGTGCGGGAGGGCCGGGGTACGAGCAGTACTTC	CASSLRAGGPGYEQYF	TRBV5-6*01	TRBV5-6	TRBJ2-7*01	TRBJ2-7	TRBD2*02	TRBD2	14	18	26	33	3	6	9
1	5.87E-08	TGTGCCAGCAGCTTGCGCACCGGGAGGGCGGGGTTGAAGCAGTATTTT	CASSLRTGRAGLKQYF	TRBV7-3*05, TRBV7-3*01	TRBV7-3	TRBJ2-3*01	TRBJ2-3	TRBD2*02	TRBD2	13	20	27	38	6	10	16
1	5.87E-08	TGTGCCAGCAGCTTGCGGGCCGGGACAGGGGCCTACGAGCGGTACTTC	CASSLRAGTGAYERYF	TRBV5-6*01	TRBV5-6	TRBJ2-7*01	TRBJ2-7	TRBD1*01	TRBD1	14	21	30	31	6	0	6
1	5.87E-08	TGTGCCAGCAGCTTGCGGGCAGGCGCGAGTTACAAAGAGCAGTTCTTC	CASSLRAGASYKEQFF	TRBV5-5*01	TRBV5-5	TRBJ2-1*01	TRBJ2-1	TRBD1*01, TRBD2*02, TRBD2*01	TRBD1, TRBD2	14	19	22	30	4	7	11
1	5.87E-08	TGTGCCAGCAGCTTGCGGAGCGGAGCTTCCTACAATGAGCAGTTCTTC	CASSLRSGASYNEQFF	TRBV7-8*01, TRBV7-8*03	TRBV7-8	TRBJ2-1*01	TRBJ2-1	TRBD2*02, TRBD2*01	TRBD2	13	18	22	27	4	4	8
1	5.87E-08	TGTGCCAGCAGCTTGCGACTAGCGGGAAGCACAGATACGCAGTATTTT	CASSLRLAGSTDTQYF	TRBV5-6*01	TRBV5-6	TRBJ2-3*01	TRBJ2-3	TRBD2*02	TRBD2	14	16	26	27	1	0	1
1	5.87E-08	TGTGCCAGCAGCTTGCAACCGGGACTCAGCACAGATACGCAGTATTTT	CASSLQPGLSTDTQYF	TRBV7-3*05, TRBV7-3*01	TRBV7-3	TRBJ2-3*01	TRBJ2-3	TRBD2*02, TRBD2*01	TRBD2	13	20	25	27	6	1	7
1	5.87E-08	TGTGCCAGCAGCTTGGTTATAGTCTCCATGAACACTGAAGCTTTCTTT	CASSLVIVSMNTEAFF	TRBV5-6*01	TRBV5-6	TRBJ1-1*01	TRBJ1-1	TRBD2*02, TRBD2*01	TRBD2	15	19	23	28	3	4	7
1	5.87E-08	TGTGCCAGCAGCTTGGTTACTAGCGGGAGATCAGATACGCAGTATTTT	CASSLVTSGRSDTQYF	TRBV5-5*01	TRBV5-5	TRBJ2-3*01	TRBJ2-3	TRBD2*02	TRBD2	15	18	28	31	2	2	4
1	5.87E-08	TGTGCCAGCAGCTTGGTTACTAGCGGGAGAGGCTACGAGCAGTACTTC	CASSLVTSGRGYEQYF	TRBV5-5*01	TRBV5-5	TRBJ2-7*01	TRBJ2-7	TRBD2*02	TRBD2	15	18	28	32	2	3	5
1	5.87E-08	TGTGCCAGCAGCTTGGTTAGCGGGGCAACCACAGATACGCAGTATTTT	CASSLVSGATTDTQYF	TRBV5-5*01	TRBV5-5	TRBJ2-3*01	TRBJ2-3	TRBD2*01	TRBD2	15	17	24	29	1	4	5
1	5.87E-08	TGTGCCAGCAGCTTGGTTAGCGATCCGGCCGGGGAGACCCAGCATTTT	CASSLVSDPAGETQHF	TRBV5-6*01	TRBV5-6	TRBJ1-5*01	TRBJ1-5	TRBD2*02, TRBD2*01	TRBD2	15	31	35	37	15	1	16
1	5.87E-08	TGTGCCAGCAGCTTGGTTAGCGATACGGCCGGGGAGACCCACTACTTC	CASSLVSDTAGETHYF	TRBV5-6*01	TRBV5-6	TRBJ2-5*01	TRBJ2-5	TRBD2*02, TRBD2*01	TRBD2	15	17	21	33	1	11	12
1	5.87E-08	TGTGCCAGCAGCTTGGTTAGAGGCCACTTCTCCTACGAGCAGTACTTC	CASSLVRGHFSYEQYF	TRBV5-8*01	TRBV5-8	TRBJ2-7*01	TRBJ2-7	TRBD2*02	TRBD2	15	19	22	29	3	6	9
1	5.87E-08	TGTGCCAGCAGCTTGGTCCTAGGGATCACCTCCTACGAGCAGTACTTC	CASSLVLGITSYEQYF	TRBV9*02, TRBV9*01	TRBV9	TRBJ2-7*01	TRBJ2-7	TRBD1*01, TRBD2*02, TRBD2*01	TRBD1, TRBD2	11	21	24	29	9	4	13
1	5.87E-08	TGTGCCAGCAGCTTGGTCGGGCAGCTCTTCCCCAACGGGCAGTACTTC	CASSLVGQLFPNGQYF	TRBV5-8*01	TRBV5-8	TRBJ2-7*01	TRBJ2-7	TRBD1*01, TRBD2*02, TRBD2*01	TRBD1, TRBD2	15	18	21	34	2	12	14
1	5.87E-08	TGTGCCAGCAGCTTGGTCGGGCAGCCTTACCCCAACGAGCAGTACTTC	CASSLVGQPYPNEQYF	TRBV5-8*01	TRBV5-8	TRBJ2-7*01	TRBJ2-7	TRBD1*01, TRBD2*02, TRBD2*01	TRBD1, TRBD2	15	18	21	34	2	12	14
1	5.87E-08	TGTGCCAGCAGCTTGGTGTTGGCAGGGGGGAGAGAGACCCAGTACTTC	CASSLVLAGGRETQYF	TRBV5-5*01	TRBV5-5	TRBJ2-5*01	TRBJ2-5	TRBD1*01	TRBD1	15	22	28	32	6	3	9
1	5.87E-08	TGTGCCAGCAGCTTGGTGCCTTCAGGAGTAAATTCACCCCTCCACTTT	CASSLVPSGVNSPLHF	TRBV5-6*01	TRBV5-6	TRBJ1-6*01	TRBJ1-6	TRBD1*01, TRBD2*02	TRBD1, TRBD2	15	22	25	30	6	4	10
1	5.87E-08	TGTGCCAGCAGCTTGGTGGCTAGCGGGAGTGTGAATGAGCAGTTCTTC	CASSLVASGSVNEQFF	TRBV5-4*01	TRBV5-4	TRBJ2-1*01	TRBJ2-1	TRBD2*02	TRBD2	15	19	28	33	3	4	7
1	5.87E-08	TGTGCCAGCAGCTTGGTGGGGACAGGGACCACCGGGGAGCTGTTTTTT	CASSLVGTGTTGELFF	TRBV5-5*01	TRBV5-5	TRBJ2-2*01	TRBJ2-2	TRBD1*01	TRBD1	15	18	26	29	2	2	4
1	5.87E-08	TGTGCCAGCAGCTTGGTGACAGGAGACACTAATTCATCCCTCCACTTT	CASSLVTGDTNSSLHF	TRBV16*03, TRBV16*01, TRBV16*02	TRBV16	TRBJ1-6*01	TRBJ1-6	TRBD1*01	TRBD1	11	17	22	29	5	6	11
1	5.87E-08	TGTGCCAGCAGCTTGGCTCCCCAGCGGGAGTTGGGTGAGCAGTTCTTC	CASSLAPQRELGEQFF	TRBV5-6*01	TRBV5-6	TRBJ2-1*01	TRBJ2-1	TRBD2*02	TRBD2	15	22	29	35	6	5	11
1	5.87E-08	TGTGCCAGCAGCTTGGCTCAATGGATGTCTGGAGACATCATATATTTT	CASSLAQWMSGDIIYF	TRBV5-6*01	TRBV5-6	TRBJ1-3*01	TRBJ1-3	TRBD1*01, TRBD2*02	TRBD1, TRBD2	15	25	28	34	9	5	14
1	5.87E-08	TGTGCCAGCAGCTTGGCTGGGCTAGCGGTGGCCAACGTCCTGACTTTC	CASSLAGLAVANVLTF	TRBV5-8*01	TRBV5-8	TRBJ2-6*01	TRBJ2-6	TRBD2*02, TRBD2*01	TRBD2	15	21	27	29	5	1	6
1	5.87E-08	TGTGCCAGCAGCTTGGCTAGCCGGAGCTCCTACAATGAGCGGTTCTTC	CASSLASRSSYNERFF	TRBV7-9*01, TRBV7-9*02	TRBV7-9	TRBJ2-1*01	TRBJ2-1	TRBD2*02, TRBD2*01	TRBD2	13	16	20	26	2	5	7
1	5.87E-08	TGTGCCAGCAGCTTGGCCTTTGGGAAAAACACCGGAGAGCTGCTTTTT	CASSLAFGKNTGELLF	TRBV5-4*01	TRBV5-4	TRBJ2-2*01	TRBJ2-2	TRBD1*01, TRBD2*02, TRBD2*01	TRBD1, TRBD2	15	21	24	36	5	11	16
1	5.87E-08	TGTGCCAGCAGCTTGGCCCCCTCGGACAGGCACTACGAGCAGTACTTC	CASSLAPSDRHYEQYF	TRBV5-4*01	TRBV5-4	TRBJ2-7*01	TRBJ2-7	TRBD1*01	TRBD1	15	23	29	32	7	2	9
1	5.87E-08	TGTGCCAGCAGCTTGGCCCCGCCCTACGGCAACTATGGCTACACCTTC	CASSLAPPYGNYGYTF	TRBV7-9*01, TRBV7-9*02	TRBV7-9	TRBJ1-2*01	TRBJ1-2	TRBD2*01	TRBD2	13	16	21	30	2	8	10
1	5.87E-08	TGTGCCAGCAGCTTGGCCGCCGGGACGGTGAACACTGAAGCTTTCTTT	CASSLAAGTVNTEAFF	TRBV7-8*01	TRBV7-8	TRBJ1-1*01	TRBJ1-1	TRBD1*01, TRBD2*02, TRBD2*01	TRBD1, TRBD2	13	21	25	28	7	2	9
1	5.87E-08	TGTGCCAGCAGCTTGGCCGGTGGCAACGAGGGATCACCCCTCCACTTT	CASSLAGGNEGSPLHF	TRBV5-6*01	TRBV5-6	TRBJ1-6*01	TRBJ1-6	TRBD2*02	TRBD2	15	27	31	33	11	1	12
1	5.87E-08	TGTGCCAGCAGCTTGGCCGGGGCGGGCCCTCACAATGAGCAGTTCTTC	CASSLAGAGPHNEQFF	TRBV5-4*01	TRBV5-4	TRBJ2-1*01	TRBJ2-1	TRBD1*01, TRBD2*02, TRBD2*01	TRBD1, TRBD2	15	18	22	31	2	8	10
1	5.87E-08	TGTGCCAGCAGCTTGGCCGGGACTAGCCCTTACAATGAGCAGTTCTTC	CASSLAGTSPYNEQFF	TRBV5-4*01	TRBV5-4	TRBJ2-1*01	TRBJ2-1	TRBD2*02, TRBD2*01	TRBD2	15	18	26	30	2	3	5
1	5.87E-08	TGTGCCAGCAGCTTGGCCGGAACAGGGGGAAATCAGCCCCAGCATTTT	CASSLAGTGGNQPQHF	TRBV5-6*01	TRBV5-6	TRBJ1-5*01	TRBJ1-5	TRBD1*01	TRBD1	15	21	28	30	5	1	6
1	5.87E-08	TGTGCCAGCAGCTTGGCCACTAGCGGGACCTACAATGAGCAGTTCTTC	CASSLATSGTYNEQFF	TRBV5-6*01	TRBV5-6	TRBJ2-1*01	TRBJ2-1	TRBD2*02	TRBD2	15	18	27	28	2	0	2
1	5.87E-08	TGTGCCAGCAGCTTGGCGTTCCCTGTCGCCGACTATGGCTACACCTTC	CASSLAFPVADYGYTF	TRBV5-6*01	TRBV5-6	TRBJ1-2*01	TRBJ1-2	TRBD1*01	TRBD1	15	20	26	31	4	4	8
1	5.87E-08	TGTGCCAGCAGCTTGGCGCAGGGGAGCATTCTGTATGGCTACGCCTTC	CASSLAQGSILYGYAF	TRBV5-5*01	TRBV5-5	TRBJ1-2*01	TRBJ1-2	TRBD1*01	TRBD1	15	18	23	33	2	9	11
1	5.87E-08	TGTGCCAGCAGCTTGGCGGGGGACTTACGATACAATGAGCAGTTCTTC	CASSLAGDLRYNEQFF	TRBV5-4*01	TRBV5-4	TRBJ2-1*01	TRBJ2-1	TRBD2*02, TRBD2*01	TRBD2	15	19	24	30	3	5	8
1	5.87E-08	TGTGCCAGCAGCTTGGCGGGACTGATGAACACCGGGGAGCTGTTTTTT	CASSLAGLMNTGELFF	TRBV5-4*01	TRBV5-4	TRBJ2-2*01	TRBJ2-2	TRBD2*02, TRBD2*01	TRBD2	15	17	22	26	1	3	4
1	5.87E-08	TGTGCCAGCAGCTTGGCGGGACGGATCTCTGGAAACACCATATATTTT	CASSLAGRISGNTIYF	TRBV7-9*01, TRBV7-9*02	TRBV7-9	TRBJ1-3*01	TRBJ1-3	TRBD2*02	TRBD2	13	15	20	26	1	5	6
1	5.87E-08	TGTGCCAGCAGCTTGGGTTCCAGGGTCAGGGTAGAGACCCAGTACTTC	CASSLGSRVRVETQYF	TRBV5-4*01	TRBV5-4	TRBJ2-5*01	TRBJ2-5	TRBD1*01	TRBD1	15	26	30	32	10	1	11
1	5.87E-08	TGTGCCAGCAGCTTGGGTCGACTAGCGGGGGGAAACATTCAGTACTTC	CASSLGRLAGGNIQYF	TRBV11-2*03	TRBV11-2	TRBJ2-4*01	TRBJ2-4	TRBD2*01	TRBD2	11	19	31	32	7	0	7
1	5.87E-08	TGTGCCAGCAGCTTGGGTGCGGTACGAAGCTCCTACGAGCAGTACTTC	CASSLGAVRSSYEQYF	TRBV5-8*01	TRBV5-8	TRBJ2-7*01	TRBJ2-7	TRBD2*02, TRBD2*01	TRBD2	15	18	21	29	2	7	9
1	5.87E-08	TGTGCCAGCAGCTTGGGTGGACTAGCGGGATACAACGAGCAGTTCTTC	CASSLGGLAGYNEQFF	TRBV16*03, TRBV16*01, TRBV16*02	TRBV16	TRBJ2-1*01	TRBJ2-1	TRBD2*02	TRBD2	11	18	29	30	6	0	6
1	5.87E-08	TGTGCCAGCAGCTTGGGTAGCGGGAGTTCGTACAATGAGCAGTTCTTC	CASSLGSGSSYNEQFF	TRBV7-9*01, TRBV7-9*02	TRBV7-9	TRBJ2-1*01	TRBJ2-1	TRBD2*02	TRBD2	13	17	25	30	3	4	7
1	5.87E-08	TGTGCCAGCAGCTTGGGCTTTTCAGGGGGAGGCTACGAGCAGCACTTC	CASSLGFSGGGYEQHF	TRBV7-9*01, TRBV7-9*02	TRBV7-9	TRBJ2-7*01	TRBJ2-7	TRBD1*01	TRBD1	13	22	28	32	8	3	11
1	5.87E-08	TGTGCCAGCAGCTTGGGCTAGCGGGAGTTGGCAGATACGCAGTACTTC	CASSLG*RELADTQYF	TRBV7-8*01	TRBV7-8	TRBJ2-5*01	TRBJ2-5	TRBD2*02	TRBD2	13	17	26	39	3	12	15
1	5.87E-08	TGTGCCAGCAGCTTGGGCGGGACAGGGGTGAGTGAAAAACTGTTTTTT	CASSLGGTGVSEKLFF	TRBV5-5*01	TRBV5-5	TRBJ1-4*01	TRBJ1-4	TRBD1*01	TRBD1	15	18	27	32	2	4	6
1	5.87E-08	TGTGCCAGCAGCTTGGGGCCTAGCGGGAACTCCTACGAGCAGTACTTC	CASSLGPSGNSYEQYF	TRBV5-4*01	TRBV5-4	TRBJ2-7*01	TRBJ2-7	TRBD2*02	TRBD2	15	19	27	29	3	1	4
1	5.87E-08	TGTGCCAGCAGCTTGGGGCGCAGCTACAGCAGCTACGAGCAGTACTTC	CASSLGRSYSSYEQYF	TRBV5-4*01	TRBV5-4	TRBJ2-7*01	TRBJ2-7	TRBD1*01, TRBD2*02, TRBD2*01	TRBD1, TRBD2	15	25	28	32	9	3	12
1	5.87E-08	TGTGCCAGCAGCTTGGGGCAGGGCGGGACGGGCACTGAAGCTTTCTTT	CASSLGQGGTGTEAFF	TRBV5-4*01	TRBV5-4	TRBJ1-1*01	TRBJ1-1	TRBD2*02	TRBD2	15	22	27	32	6	4	10
1	5.87E-08	TGTGCCAGCAGCTTGGGGGCCGCTGGGAACACCGGGGAGCTGTTTTTT	CASSLGAAGNTGELFF	TRBV5-5*01	TRBV5-5	TRBJ2-2*01	TRBJ2-2	TRBD2*02, TRBD2*01	TRBD2	15	19	23	26	3	2	5
1	5.87E-08	TGTGCCAGCAGCTTGGGGGGGCGAGGGGGGGACAACGTCCTGACTTTC	CASSLGGRGGDNVLTF	TRBV5-4*01	TRBV5-4	TRBJ2-6*01	TRBJ2-6	TRBD1*01	TRBD1	15	16	21	27	0	5	5
1	5.87E-08	TGTGCCAGCAGCTTGGGGGGGGCTCGGTATGGCTACACCATATATTTT	CASSLGGARYGYTIYF	TRBV5-4*01	TRBV5-4	TRBJ1-3*01	TRBJ1-3	TRBD1*01, TRBD2*01	TRBD1, TRBD2	15	17	22	34	1	11	12
1	5.87E-08	TGTGCCAGCAGCTTGGGGGGGGCCTGGATTTACGGTGAGCAGTTCTTC	CASSLGGAWIYGEQFF	TRBV5-4*01	TRBV5-4	TRBJ2-1*01	TRBJ2-1	TRBD1*01, TRBD2*01	TRBD1, TRBD2	15	17	22	35	1	12	13
1	5.87E-08	TGTGCCAGCAGCTTGGGGGGACTAGCGGGAGCCTACGAGCAGTACTTC	CASSLGGLAGAYEQYF	TRBV7-2*04, TRBV7-2*01	TRBV7-2	TRBJ2-7*01	TRBJ2-7	TRBD2*02	TRBD2	13	17	30	31	3	0	3
1	5.87E-08	TGTGCCAGCAGCTTGGGGGGAGGGTCCTGGGTGGATACGCAGTATTTT	CASSLGGGSWVDTQYF	TRBV5-4*01	TRBV5-4	TRBJ2-3*01	TRBJ2-3	TRBD2*02	TRBD2	15	17	23	33	1	9	10
1	5.87E-08	TGTGCCAGCAGCTTGGGGGGAGGAGATAGCAATCAGCCCCAGCATTTT	CASSLGGGDSNQPQHF	TRBV7-9*01, TRBV7-9*02	TRBV7-9	TRBJ1-5*01	TRBJ1-5	TRBD2*02, TRBD2*01	TRBD2	13	17	22	26	3	3	6
1	5.87E-08	TGTGCCAGCAGCTTGGGGGACAGGATCTTTCCCAATGAGCAGTTCTTC	CASSLGDRIFPNEQFF	TRBV7-2*04, TRBV7-2*01	TRBV7-2	TRBJ2-1*01	TRBJ2-1	TRBD1*01	TRBD1	13	16	23	32	2	8	10
1	5.87E-08	TGTGCCAGCAGCTTGGGGATGGGCGCCCTTAATTCACCCCTCCACTTT	CASSLGMGALNSPLHF	TRBV13*01	TRBV13	TRBJ1-6*01	TRBJ1-6	TRBD1*01, TRBD2*02, TRBD2*01	TRBD1, TRBD2	13	15	18	29	1	10	11
1	5.87E-08	TGTGCCAGCAGCTTGGGGACTAGCGGGTTTACAGATACGCAGTATTTT	CASSLGTSGFTDTQYF	TRBV5-4*01	TRBV5-4	TRBJ2-3*01	TRBJ2-3	TRBD2*02, TRBD2*01	TRBD2	15	16	26	30	0	3	3
1	5.87E-08	TGTGCCAGCAGCTTGGGGACTAGCGGGAGGCTGGGGGAGCCGTTTTTT	CASSLGTSGRLGEPFF	TRBV5-6*01	TRBV5-6	TRBJ2-2*01	TRBJ2-2	TRBD2*02	TRBD2	15	16	29	33	0	3	3
1	5.87E-08	TGTGCCAGCAGCTTGGGGACAGGGGGCATCACCTCTGAAGCTTTCTTT	CASSLGTGGITSEAFF	TRBV9*02, TRBV9*01	TRBV9	TRBJ1-1*01	TRBJ1-1	TRBD1*01	TRBD1	11	15	26	34	3	7	10
1	5.87E-08	TGTGCCAGCAGCTTGGGGACAGACCAGTTGACAGATACGCAGTATTTT	CASSLGTDQLTDTQYF	TRBV5-4*01	TRBV5-4	TRBJ2-3*01	TRBJ2-3	TRBD1*01	TRBD1	15	16	21	30	0	8	8
1	5.87E-08	TGTGCCAGCAGCTTGGGATCTTCGGGGGGGGGCAATGAGCAGTTCTTC	CASSLGSSGGGNEQFF	TRBV7-9*01, TRBV7-9*02	TRBV7-9	TRBJ2-1*01	TRBJ2-1	TRBD2*01	TRBD2	13	22	29	32	8	2	10
1	5.87E-08	TGTGCCAGCAGCTTGGGACTAGCGGGAAGTCTCAATGAGCAGTTCTTC	CASSLGLAGSLNEQFF	TRBV5-6*01	TRBV5-6	TRBJ2-1*01	TRBJ2-1	TRBD2*02	TRBD2	15	16	26	32	0	5	5
1	5.87E-08	TGTGCCAGCAGCTTGGGACTAGCGGGAAAAGACTACGAGCAGTTCTTC	CASSLGLAGKDYEQFF	TRBV5-4*01	TRBV5-4	TRBJ2-1*01	TRBJ2-1	TRBD2*02	TRBD2	15	16	26	36	0	9	9
1	5.87E-08	TGTGCCAGCAGCTTGGGACTAGCGGAGCGGACCGGGGAGCTGTTTTTT	CASSLGLAERTGELFF	TRBV7-9*01, TRBV7-9*02	TRBV7-9	TRBJ2-2*01	TRBJ2-2	TRBD2*02, TRBD2*01	TRBD2	13	14	24	30	0	5	5
1	5.87E-08	TGTGCCAGCAGCTTGGGACCCGGGACAGGGGCCTACGAGCAGTACTTC	CASSLGPGTGAYEQYF	TRBV11-2*03	TRBV11-2	TRBJ2-7*01	TRBJ2-7	TRBD1*01	TRBD1	11	21	30	31	9	0	9
1	5.87E-08	TGTGCCAGCAGCTTGGGACAGGGGGAAATCAATCAGCCCCAGTACTTC	CASSLGQGEINQPQYF	TRBV5-5*01	TRBV5-5	TRBJ2-5*01	TRBJ2-5	TRBD1*01	TRBD1	15	16	24	37	0	12	12
1	5.87E-08	TGTGCCAGCAGCTTGGGAACCACCGGGACAGGCACTGAAGCTTTCTTT	CASSLGTTGTGTEAFF	TRBV5-5*01	TRBV5-5	TRBJ1-1*01	TRBJ1-1	TRBD1*01	TRBD1	15	24	31	32	8	0	8
1	5.87E-08	TGTGCCAGCAGCTTGGATCTTAACACCGGGGAGCTGGAAGCTTTCTTT	CASSLDLNTGELEAFF	TRBV5-5*01	TRBV5-5	TRBJ1-1*01	TRBJ1-1	TRBD2*02, TRBD2*01	TRBD2	15	28	32	36	12	3	15
1	5.87E-08	TGTGCCAGCAGCTTGGATCCGGGTCCCCGGGCCAATGAGCAGTTCTTC	CASSLDPGPRANEQFF	TRBV5-4*01	TRBV5-4	TRBJ2-1*01	TRBJ2-1	TRBD1*01, TRBD2*02, TRBD2*01	TRBD1, TRBD2	15	22	26	32	6	5	11
1	5.87E-08	TGTGCCAGCAGCTTGGATCGGGTTATAGGCTCCTACGAGCAGTACTTC	CASSLDRVIGSYEQYF	TRBV7-2*04, TRBV7-2*01	TRBV7-2	TRBJ2-7*01	TRBJ2-7	TRBD2*02, TRBD2*01	TRBD2	13	18	21	29	4	7	11
1	5.87E-08	TGTGCCAGCAGCTTGGATGCGGGACCGGGCTCCTACGAGCAGTACTTC	CASSLDAGPGSYEQYF	TRBV5-4*01	TRBV5-4	TRBJ2-7*01	TRBJ2-7	TRBD2*02	TRBD2	15	18	23	29	2	5	7
1	5.87E-08	TGTGCCAGCAGCTTGGATGGTTTCTCGGGCAATCAGCCCCAGCATTTT	CASSLDGFSGNQPQHF	TRBV5-6*01	TRBV5-6	TRBJ1-5*01	TRBJ1-5	TRBD2*02, TRBD2*01	TRBD2	15	25	27	28	9	0	9
1	5.87E-08	TGTGCCAGCAGCTTGGACAGGGTTGCTAGCAATCAGCCCCAGCATTTT	CASSLDRVASNQPQHF	TRBV7-3*05, TRBV7-3*01	TRBV7-3	TRBJ1-5*01	TRBJ1-5	TRBD1*01	TRBD1	13	14	21	26	0	4	4
1	5.87E-08	TGTGCCAGCAGCTTGGAGTTTCGTGGGAGCTCCTACGAGCAGTACTTC	CASSLEFRGSSYEQYF	TRBV5-5*01	TRBV5-5	TRBJ2-7*01	TRBJ2-7	TRBD2*02	TRBD2	15	24	28	29	8	0	8
1	5.87E-08	TGTGCCAGCAGCTTGGAGTCTAGCGGGAGGCTTGGGGAGCAGTACTTC	CASSLESSGRLGEQYF	TRBV5-5*01	TRBV5-5	TRBJ2-7*01	TRBJ2-7	TRBD2*02	TRBD2	15	19	29	36	3	6	9
1	5.87E-08	TGTGCCAGCAGCTTGGAACCCAGCGGGAGTTCCTACGAGCAGTACTTC	CASSLEPSGSSYEQYF	TRBV5-4*01	TRBV5-4	TRBJ2-7*01	TRBJ2-7	TRBD2*02	TRBD2	15	21	28	30	5	1	6
1	5.87E-08	TGTGCCAGCAGCTTGGAAGGACAGTGGTGAAACAATGAGCAGTTCTTC	CASSLEGQW*NNEQFF	TRBV11-3*01	TRBV11-3	TRBJ2-1*01	TRBJ2-1	TRBD1*01	TRBD1	13	18	23	31	4	7	11
1	5.87E-08	TGTGCCAGCAGCTTGATTTCCGGGAGGGCTACCAACATTCAGTACTTC	CASSLISGRATNIQYF	TRBV5-6*01	TRBV5-6	TRBJ2-4*01	TRBJ2-4	TRBD2*02	TRBD2	14	20	27	33	5	5	10
1	5.87E-08	TGTGCCAGCAGCTTGATCGACTAGAAAACCTACAATGAGCAGTTCTTC	CASSLID*KTYNEQFF	TRBV9*02, TRBV9*01, TRBV9*03	TRBV9	TRBJ2-1*01	TRBJ2-1	TRBD2*02, TRBD2*01	TRBD2	11	18	23	28	6	4	10
1	5.87E-08	TGTGCCAGCAGCTTGATGGGGGGCAGGGACAGCTATGGCTACACCTTC	CASSLMGGRDSYGYTF	TRBV5-4*01	TRBV5-4	TRBJ1-2*01	TRBJ1-2	TRBD1*01	TRBD1	14	25	31	32	10	0	10
1	5.87E-08	TGTGCCAGCAGCTTGACTAGCGGGTCTAGCACAGATACGCAGTATTTT	CASSLTSGSSTDTQYF	TRBV7-9*03, TRBV7-9*01, TRBV7-9*04, TRBV7-9*02	TRBV7-9	TRBJ2-3*01	TRBJ2-3	TRBD2*02, TRBD2*01	TRBD2	13	14	23	27	0	3	3
1	5.87E-08	TGTGCCAGCAGCTTGACTAAGGTAGGCCTACCCTACGAGCAGTACTTC	CASSLTKVGLPYEQYF	TRBV5-4*01	TRBV5-4	TRBJ2-7*01	TRBJ2-7	TRBD2*02, TRBD2*01	TRBD2	14	15	18	31	0	12	12
1	5.87E-08	TGTGCCAGCAGCTTGACCGCCCGTCAGGGTTTTTACGAGCAGTACTTC	CASSLTARQGFYEQYF	TRBV5-5*01	TRBV5-5	TRBJ2-7*01	TRBJ2-7	TRBD1*01	TRBD1	14	24	28	33	9	4	13
1	5.87E-08	TGTGCCAGCAGCTTGACGATAGCGGGAGGCTCCTACGAGCAGTACTTC	CASSLTIAGGSYEQYF	TRBV5-4*01	TRBV5-4	TRBJ2-7*01	TRBJ2-7	TRBD2*02	TRBD2	14	19	28	29	4	0	4
1	5.87E-08	TGTGCCAGCAGCTTGACATTTGGCGGGGGGTTCTCGGCCCAGCATTTT	CASSLTFGGGFSAQHF	TRBV5-6*01	TRBV5-6	TRBJ1-5*01	TRBJ1-5	TRBD2*01	TRBD2	14	22	29	37	7	7	14
1	5.87E-08	TGTGCCAGCAGCTTGAGTGGGCGGACAGATGCCTACGAGCAGTACTTC	CASSLSGRTDAYEQYF	TRBV5-5*01	TRBV5-5	TRBJ2-7*01	TRBJ2-7	TRBD1*01	TRBD1	14	22	27	31	7	3	10
1	5.87E-08	TGTGCCAGCAGCTTGAGCGGGAGGGTTGCCACCGGGGAGCTGTTCTTT	CASSLSGRVATGELFF	TRBV16*03, TRBV16*01, TRBV16*02	TRBV16	TRBJ1-1*01	TRBJ1-1	TRBD2*02	TRBD2	11	15	24	42	3	17	20
1	5.87E-08	TGTGCCAGCAGCTTGAGGACAGGGCTGGATAATTCACCCCTCCACTTT	CASSLRTGLDNSPLHF	TRBV5-6*01	TRBV5-6	TRBJ1-6*01	TRBJ1-6	TRBD1*01	TRBD1	14	16	23	28	1	4	5
1	5.87E-08	TGTGCCAGCAGCTTGAAGGCGGGAGGAAACTACAATGAGCAGTATTTT	CASSLKAGGNYNEQYF	TRBV5-4*01	TRBV5-4	TRBJ2-3*01	TRBJ2-3	TRBD2*02	TRBD2	14	18	25	38	3	12	15
1	5.87E-08	TGTGCCAGCAGCTTATTCGGTGGCGGGGGCACAGATACGCAGTATTTT	CASSLFGGGGTDTQYF	TRBV7-9*01, TRBV7-9*04, TRBV7-9*02	TRBV7-9	TRBJ2-3*01	TRBJ2-3	TRBD2*01	TRBD2	14	22	27	28	7	0	7
1	5.87E-08	TGTGCCAGCAGCTTATTCGGGGGATAGGGGCTGACTGAAGCTTTCTTT	CASSLFGG*GLTEAFF	TRBV7-8*01	TRBV7-8	TRBJ1-1*01	TRBJ1-1	TRBD2*01	TRBD2	14	17	22	33	2	10	12
1	5.87E-08	TGTGCCAGCAGCTTATTCGGGGGACTAGCGGGTCCCGAGCAGTACTTC	CASSLFGGLAGPEQYF	TRBV7-8*01	TRBV7-8	TRBJ2-7*01	TRBJ2-7	TRBD2*02, TRBD2*01	TRBD2	14	20	31	35	5	3	8
1	5.87E-08	TGTGCCAGCAGCTTATTCGGACAGGGGGTTGGGAATGGCTACACCTTC	CASSLFGQGVGNGYTF	TRBV5-4*01, TRBV5-4*03, TRBV5-4*04	TRBV5-4	TRBJ1-2*01	TRBJ1-2	TRBD1*01	TRBD1	13	18	27	34	4	6	10
1	5.87E-08	TGTGCCAGCAGCTTATTGCCGGGGAGGGGGATCACTGAAGCTTTCTTT	CASSLLPGRGITEAFF	TRBV7-6*01	TRBV7-6	TRBJ1-1*01	TRBJ1-1	TRBD2*02	TRBD2	14	21	27	32	6	4	10
1	5.87E-08	TGTGCCAGCAGCTTATTGGGGCAGGGCATCGACCAGACCCAGTACTTC	CASSLLGQGIDQTQYF	TRBV7-2*04, TRBV7-2*01	TRBV7-2	TRBJ2-5*01	TRBJ2-5	TRBD1*01	TRBD1	14	21	25	34	6	8	14
1	5.87E-08	TGTGCCAGCAGCTTATCTGAGGGGGACGGCAACACTGAAGCTTTCTTT	CASSLSEGDGNTEAFF	TRBV7-9*01, TRBV7-9*02	TRBV7-9	TRBJ1-1*01	TRBJ1-1	TRBD1*01	TRBD1	14	19	24	30	4	5	9
1	5.87E-08	TGTGCCAGCAGCTTATCGTGGGGAGCTGGAACAGATACGCAGTACTTC	CASSLSWGAGTDTQYF	TRBV7-8*01	TRBV7-8	TRBJ2-5*01	TRBJ2-5	TRBD2*02	TRBD2	14	20	24	39	5	14	19
1	5.87E-08	TGTGCCAGCAGCTTATCGGCGGGTTTCTCCTACAATGAGCAGTTCTTC	CASSLSAGFSYNEQFF	TRBV11-2*01	TRBV11-2	TRBJ2-1*01	TRBJ2-1	TRBD2*02, TRBD2*01	TRBD2	14	18	22	26	3	3	6
1	5.87E-08	TGTGCCAGCAGCTTATCAAAAACAGGGGGGTTCTATGGCTATACCTTC	CASSLSKTGGFYGYTF	TRBV7-2*04, TRBV7-2*01	TRBV7-2	TRBJ1-2*01	TRBJ1-2	TRBD1*01	TRBD1	14	21	28	32	6	3	9
1	5.87E-08	TGTGCCAGCAGCTTATGGAAAACCGGGGGTAGCTATGGCTACACCTTC	CASSLWKTGGSYGYTF	TRBV13*01	TRBV13	TRBJ1-2*01	TRBJ1-2	TRBD2*01	TRBD2	14	23	28	32	8	3	11
1	5.87E-08	TGTGCCAGCAGCTTATGAGGGATTGCGAATACTTACGGGCAGTACTTC	CASSL*GIANTYGQYF	TRBV7-8*01	TRBV7-8	TRBJ2-7*01	TRBJ2-7	TRBD2*02	TRBD2	14	16	20	33	1	12	13
1	5.87E-08	TGTGCCAGCAGCTTATATCAGCGGGAGCCGTCCTACGAGCAGTACTTC	CASSLYQREPSYEQYF	TRBV7-8*01	TRBV7-8	TRBJ2-7*01	TRBJ2-7	TRBD2*02	TRBD2	14	19	26	30	4	3	7
1	5.87E-08	TGTGCCAGCAGCTTATATGGGACAGGGGACTCCTATGAGCAGCACTTC	CASSLYGTGDSYEQHF	TRBV7-9*01, TRBV7-9*04, TRBV7-9*02	TRBV7-9	TRBJ2-7*01	TRBJ2-7	TRBD1*01	TRBD1	14	18	27	36	3	8	11
1	5.87E-08	TGTGCCAGCAGCTTACTTGGGTCCGGCGGGGCCAACGTCCTGACTTTC	CASSLLGSGGANVLTF	TRBV7-2*04, TRBV7-2*01, TRBV7-2*02	TRBV7-2	TRBJ2-6*01	TRBJ2-6	TRBD1*01, TRBD2*02, TRBD2*01	TRBD1, TRBD2	14	20	23	27	5	3	8
1	5.87E-08	TGTGCCAGCAGCTTACTTAGCGGGAGCAAGACAGATACGCAGTATTTT	CASSLLSGSKTDTQYF	TRBV7-8*01	TRBV7-8	TRBJ2-3*01	TRBJ2-3	TRBD2*02	TRBD2	14	17	25	30	2	4	6
1	5.87E-08	TGTGCCAGCAGCTTACTGGCTAGCGGGAGCTACAATGAGCAGTTCTTC	CASSLLASGSYNEQFF	TRBV7-8*01	TRBV7-8	TRBJ2-1*01	TRBJ2-1	TRBD2*02	TRBD2	14	19	28	29	4	0	4
1	5.87E-08	TGTGCCAGCAGCTTACTGGGCAGGGGGAGCAATCAGCCCCAGCATTTT	CASSLLGRGSNQPQHF	TRBV7-9*01, TRBV7-9*04, TRBV7-9*02	TRBV7-9	TRBJ1-5*01	TRBJ1-5	TRBD1*01	TRBD1	14	20	26	27	5	0	5
1	5.87E-08	TGTGCCAGCAGCTTACTGGGGTCTGGGGCCAAAAACATTCAGTACTTC	CASSLLGSGAKNIQYF	TRBV7-9*01, TRBV7-9*04, TRBV7-9*02	TRBV7-9	TRBJ2-4*01	TRBJ2-4	TRBD1*01, TRBD2*01	TRBD1, TRBD2	14	17	20	27	2	6	8
1	5.87E-08	TGTGCCAGCAGCTTACTAGCGGGATTGACCTCCTACGAGCAGTACTTC	CASSLLAGLTSYEQYF	TRBV7-2*04, TRBV7-2*01	TRBV7-2	TRBJ2-7*01	TRBJ2-7	TRBD2*02	TRBD2	14	15	23	29	0	5	5
1	5.87E-08	TGTGCCAGCAGCTTACTAGGGCTAGCGGGAGCCTACGAGCAGTACTTC	CASSLLGLAGAYEQYF	TRBV7-3*01	TRBV7-3	TRBJ2-7*01	TRBJ2-7	TRBD2*02	TRBD2	14	21	30	31	6	0	6
1	5.87E-08	TGTGCCAGCAGCTTACTAGAGGGGGCGAACACCGGGGAGCAGTTCTTC	CASSLLEGANTGEQFF	TRBV13*01	TRBV13	TRBJ2-1*01	TRBJ2-1	TRBD1*01	TRBD1	14	19	25	36	4	10	14
1	5.87E-08	TGTGCCAGCAGCTTACCTACAGGGCACCGCACAGATACGCAGTATTTT	CASSLPTGHRTDTQYF	TRBV7-2*04, TRBV7-2*01	TRBV7-2	TRBJ2-3*01	TRBJ2-3	TRBD1*01	TRBD1	14	18	23	28	3	4	7
1	5.87E-08	TGTGCCAGCAGCTTACCTACAGGGCAGGGCCAGCCCCAGCAGTACTTC	CASSLPTGQGQPQQYF	TRBV7-2*04, TRBV7-2*01	TRBV7-2	TRBJ2-7*01	TRBJ2-7	TRBD1*01	TRBD1	14	18	23	37	3	13	16
1	5.87E-08	TGTGCCAGCAGCTTACCGGGGCTCGGGGTGGGCACTGAAGCTTTCTTT	CASSLPGLGVGTEAFF	TRBV7-9*01, TRBV7-9*02	TRBV7-9	TRBJ1-1*01	TRBJ1-1	TRBD1*01, TRBD2*01	TRBD1, TRBD2	14	17	21	32	2	10	12
1	5.87E-08	TGTGCCAGCAGCTTACCGGGGGGGCGGGGGACCTACGAGCAGTACTTC	CASSLPGGRGTYEQYF	TRBV7-2*04, TRBV7-2*01, TRBV7-2*02	TRBV7-2	TRBJ2-7*01	TRBJ2-7	TRBD2*01	TRBD2	14	16	23	31	1	7	8
1	5.87E-08	TGTGCCAGCAGCTTACCGGGACAGGGAATAGGCAACGAGCAGTACTTC	CASSLPGQGIGNEQYF	TRBV13*01	TRBV13	TRBJ2-7*01	TRBJ2-7	TRBD1*01	TRBD1	14	17	25	34	2	8	10
1	5.87E-08	TGTGCCAGCAGCTTACGCCCGGACAGTATTAATGAAAAACTGTTTTTT	CASSLRPDSINEKLFF	TRBV7-9*01, TRBV7-9*04, TRBV7-9*02	TRBV7-9	TRBJ1-4*01	TRBJ1-4	TRBD1*01	TRBD1	14	20	25	29	5	3	8
1	5.87E-08	TGTGCCAGCAGCTTACGGCAGGGGGCGGAAGATGAAAAACTGTTTTTT	CASSLRQGAEDEKLFF	TRBV11-2*03	TRBV11-2	TRBJ1-4*01	TRBJ1-4	TRBD1*01	TRBD1	11	18	25	31	6	5	11
1	5.87E-08	TGTGCCAGCAGCTTACGGACCCGGGACCTTCTAGGAGGCTACACCTTC	CASSLRTRDLLGGYTF	TRBV7-9*01, TRBV7-9*04, TRBV7-9*02	TRBV7-9	TRBJ1-2*01	TRBJ1-2	TRBD1*01, TRBD2*02, TRBD2*01	TRBD1, TRBD2	14	22	26	36	7	9	16
1	5.87E-08	TGTGCCAGCAGCTTACGAGCGGGACTCCCCACAGATACGCAGTATTTT	CASSLRAGLPTDTQYF	TRBV7-6*01	TRBV7-6	TRBJ2-3*01	TRBJ2-3	TRBD2*02	TRBD2	14	17	23	29	2	5	7
1	5.87E-08	TGTGCCAGCAGCTTACGAGCGGGAGGGTTGGATCAGCCCCAGCATTTT	CASSLRAGGLDQPQHF	TRBV9*02, TRBV9*01, TRBV9*03	TRBV9	TRBJ1-5*01	TRBJ1-5	TRBD2*02	TRBD2	11	17	26	31	5	4	9
1	5.87E-08	TGTGCCAGCAGCTTACGAGCGGGAGGGCGGTACGATGAGCAGTTCTTC	CASSLRAGGRYDEQFF	TRBV7-9*01, TRBV7-9*04, TRBV7-9*02	TRBV7-9	TRBJ2-1*01	TRBJ2-1	TRBD2*02	TRBD2	14	17	26	30	2	3	5
1	5.87E-08	TGTGCCAGCAGCTTACACACACGACAGGGCACCCCCGAGCAGTACTTC	CASSLHTRQGTPEQYF	TRBV11-3*01	TRBV11-3	TRBJ2-7*01	TRBJ2-7	TRBD1*01	TRBD1	14	22	28	35	7	6	13
1	5.87E-08	TGTGCCAGCAGCTTACACACACGACAGGGACCCTACGAGCAGTACTTC	CASSLHTRQGPYEQYF	TRBV11-3*01	TRBV11-3	TRBJ2-7*01	TRBJ2-7	TRBD1*01	TRBD1	14	22	28	31	7	2	9
1	5.87E-08	TGTGCCAGCAGCTTACACAACACCGGGGCTAGCGGGGAGCTGTTTTTT	CASSLHNTGASGELFF	TRBV7-9*01, TRBV7-9*04, TRBV7-9*02	TRBV7-9	TRBJ2-2*01	TRBJ2-2	TRBD1*01, TRBD2*02, TRBD2*01	TRBD1, TRBD2	14	24	28	32	9	3	12
1	5.87E-08	TGTGCCAGCAGCTTACAGGGCCCCCCTAGAATCAATGAGCAGTTCTTC	CASSLQGPPRINEQFF	TRBV5-5*01, TRBV5-5*02, TRBV5-5*03	TRBV5-5	TRBJ2-1*01	TRBJ2-1	TRBD1*01, TRBD2*01	TRBD1, TRBD2	13	14	19	32	0	12	12
1	5.87E-08	TGTGCCAGCAGCTTACAGGACAGGGGGCTTACCGGGGAGCTGTTTTTT	CASSLQDRGLTGELFF	TRBV7-9*01, TRBV7-9*04, TRBV7-9*02	TRBV7-9	TRBJ2-2*01	TRBJ2-2	TRBD1*01	TRBD1	14	17	27	30	2	2	4
1	5.87E-08	TGTGCCAGCAGCTTACAGGACAGGGGGGATACCGGGGAGCTGTTTTTT	CASSLQDRGDTGELFF	TRBV7-9*01, TRBV7-9*04, TRBV7-9*02	TRBV7-9	TRBJ2-2*01	TRBJ2-2	TRBD1*01	TRBD1	14	17	26	30	2	3	5
1	5.87E-08	TGTGCCAGCAGCTTACAAGGTAGCGGGAAGAGCACTGAAGCTTTCTTT	CASSLQGSGKSTEAFF	TRBV11-2*01	TRBV11-2	TRBJ1-1*01	TRBJ1-1	TRBD2*02	TRBD2	14	20	27	32	5	4	9
1	5.87E-08	TGTGCCAGCAGCTTAGTTGTCGGGGAGCTCGGCCACGAGCAGTACTTC	CASSLVVGELGHEQYF	TRBV7-2*04, TRBV7-2*01	TRBV7-2	TRBJ2-7*01	TRBJ2-7	TRBD2*02, TRBD2*01	TRBD2	15	22	26	34	6	7	13
1	5.87E-08	TGTGCCAGCAGCTTAGTTAGCCTAGCGGGCACCGGGGAGCTGTTCTTC	CASSLVSLAGTGELFF	TRBV7-9*01, TRBV7-9*02	TRBV7-9	TRBJ2-1*01	TRBJ2-1	TRBD2*02, TRBD2*01	TRBD2	15	21	28	36	5	7	12
1	5.87E-08	TGTGCCAGCAGCTTAGTCCCCGGGACTAGCCGACTGGAGCAGTACTTC	CASSLVPGTSRLEQYF	TRBV7-6*01	TRBV7-6	TRBJ2-7*01	TRBJ2-7	TRBD2*02, TRBD2*01	TRBD2	15	21	29	36	5	6	11
1	5.87E-08	TGTGCCAGCAGCTTAGTCCCCGGGACAGGAATGAAAAAACTGTTTTTT	CASSLVPGTGMKKLFF	TRBV11-3*01	TRBV11-3	TRBJ1-4*01	TRBJ1-4	TRBD1*01	TRBD1	15	21	28	34	5	5	10
1	5.87E-08	TGTGCCAGCAGCTTAGTCCCGGTGGCAACTAACGAAAAACTGTTTTTT	CASSLVPVATNEKLFF	TRBV7-2*04, TRBV7-2*01, TRBV7-2*02	TRBV7-2	TRBJ1-4*01	TRBJ1-4	TRBD2*02	TRBD2	15	16	20	25	0	4	4
1	5.87E-08	TGTGCCAGCAGCTTAGTCCCGGGGAGGTTGAAAAACACCATATATTTT	CASSLVPGRLKNTIYF	TRBV7-9*01, TRBV7-9*02	TRBV7-9	TRBJ1-3*01	TRBJ1-3	TRBD2*02	TRBD2	15	21	26	32	5	5	10
1	5.87E-08	TGTGCCAGCAGCTTAGTCCGGAGCGGCTTTCCAGATACGCAGTATTTT	CASSLVRSGFPDTQYF	TRBV7-2*04, TRBV7-2*01	TRBV7-2	TRBJ2-3*01	TRBJ2-3	TRBD2*02, TRBD2*01	TRBD2	15	21	25	31	5	5	10
1	5.87E-08	TGTGCCAGCAGCTTAGTCGGGAGTTATAGCAATCAGCCCCAGTACTTC	CASSLVGSYSNQPQYF	TRBV7-2*04, TRBV7-2*01	TRBV7-2	TRBJ2-5*01	TRBJ2-5	TRBD2*02	TRBD2	15	17	22	37	1	14	15
1	5.87E-08	TGTGCCAGCAGCTTAGTCGAGGGAAGATGGGGCTACGAGCAGTACTTC	CASSLVEGRWGYEQYF	TRBV11-3*01	TRBV11-3	TRBJ2-7*01	TRBJ2-7	TRBD2*02	TRBD2	15	18	22	32	2	9	11
1	5.87E-08	TGTGCCAGCAGCTTAGTGCAGCGTTCCTCGGGGAACACCATATATTTT	CASSLVQRSSGNTIYF	TRBV7-2*04, TRBV7-2*01	TRBV7-2	TRBJ1-3*01	TRBJ1-3	TRBD2*01	TRBD2	15	28	32	33	12	0	12
1	5.87E-08	TGTGCCAGCAGCTTAGTGGTAGGAGGGGCTTACGATGAGCAGTTCTTC	CASSLVVGGAYDEQFF	TRBV7-2*04, TRBV7-2*01	TRBV7-2	TRBJ2-1*01	TRBJ2-1	TRBD2*02	TRBD2	15	21	26	30	5	3	8
1	5.87E-08	TGTGCCAGCAGCTTAGTGGCTAGCGGGAGGGTCGAGACCCAGTACTTC	CASSLVASGRVETQYF	TRBV7-2*04, TRBV7-2*01	TRBV7-2	TRBJ2-5*01	TRBJ2-5	TRBD2*02	TRBD2	15	19	30	33	3	2	5
1	5.87E-08	TGTGCCAGCAGCTTAGTGGGGGGCGGAGGAGGTGAAAAACTGTTTTTT	CASSLVGGGGGEKLFF	TRBV13*01	TRBV13	TRBJ1-4*01	TRBJ1-4	TRBD1*01, TRBD2*01	TRBD1, TRBD2	15	18	23	32	2	8	10
1	5.87E-08	TGTGCCAGCAGCTTAGTGGGGGGAGGGAACAATCAGCCCCAGCATTTT	CASSLVGGGNNQPQHF	TRBV7-2*04, TRBV7-2*01	TRBV7-2	TRBJ1-5*01	TRBJ1-5	TRBD2*02	TRBD2	15	20	26	29	4	2	6
1	5.87E-08	TGTGCCAGCAGCTTAGTGGGGACAGGCGACACCGAGGGGCTGTTTTTT	CASSLVGTGDTEGLFF	TRBV7-9*01, TRBV7-9*02	TRBV7-9	TRBJ2-2*01	TRBJ2-2	TRBD1*01	TRBD1	15	18	25	38	2	12	14
1	5.87E-08	TGTGCCAGCAGCTTAGTGGGGACAGGGAACACCGGGGAGCTGTTTTTT	CASSLVGTGNTGELFF	TRBV7-8*01	TRBV7-8	TRBJ2-2*01	TRBJ2-2	TRBD1*01	TRBD1	15	18	25	26	2	0	2
1	5.87E-08	TGTGCCAGCAGCTTAGTGGGACTCGCAAACACCGGGGAGCTGTTTTTT	CASSLVGLANTGELFF	TRBV11-2*01	TRBV11-2	TRBJ2-2*01	TRBJ2-2	TRBD2*02, TRBD2*01	TRBD2	15	17	22	27	1	4	5
1	5.87E-08	TGTGCCAGCAGCTTAGTGGGACAGGGGGTGGCCTATGGCTACACCTTC	CASSLVGQGVAYGYTF	TRBV7-9*01, TRBV7-9*02	TRBV7-9	TRBJ1-2*01	TRBJ1-2	TRBD1*01	TRBD1	15	17	27	32	1	4	5
1	5.87E-08	TGTGCCAGCAGCTTAGTACTAGCGGGAGGCGGGGATACGCAGTATTTT	CASSLVLAGGGDTQYF	TRBV7-6*01	TRBV7-6	TRBJ2-3*01	TRBJ2-3	TRBD2*02	TRBD2	15	17	28	33	1	4	5
1	5.87E-08	TGTGCCAGCAGCTTAGTACCCGGGACTGCCACCTACGAGCAGTACTTC	CASSLVPGTATYEQYF	TRBV5-6*01	TRBV5-6	TRBJ2-7*01	TRBJ2-7	TRBD2*02, TRBD2*01	TRBD2	13	21	26	31	7	4	11
1	5.87E-08	TGTGCCAGCAGCTTAGTACGTGCGGGAGTAAGAAATGAGCAGTTCTTC	CASSLVRAGVRNEQFF	TRBV7-9*01, TRBV7-9*02	TRBV7-9	TRBJ2-1*01	TRBJ2-1	TRBD2*02	TRBD2	15	21	27	33	5	5	10
1	5.87E-08	TGTGCCAGCAGCTTAGTACGGACCGCTAGCAATCAGCCCCAGCATTTT	CASSLVRTASNQPQHF	TRBV5-4*01	TRBV5-4	TRBJ1-5*01	TRBJ1-5	TRBD1*01, TRBD2*02, TRBD2*01	TRBD1, TRBD2	13	19	22	26	5	3	8
1	5.87E-08	TGTGCCAGCAGCTTAGTACGACTACTAGTTTACAATGAGCAGTTCTTC	CASSLVRLLVYNEQFF	TRBV7-2*04, TRBV7-2*01	TRBV7-2	TRBJ2-1*01	TRBJ2-1	TRBD2*02, TRBD2*01	TRBD2	15	23	27	30	7	2	9
1	5.87E-08	TGTGCCAGCAGCTTAGTACACAACACCGGGGAAGATACGCAGTATTTT	CASSLVHNTGEDTQYF	TRBV7-2*04, TRBV7-2*01	TRBV7-2	TRBJ2-3*01	TRBJ2-3	TRBD2*01	TRBD2	15	26	30	32	10	1	11
1	5.87E-08	TGTGCCAGCAGCTTAGTAGCGGGCGTGAGCCTCTACGAGCAGTACTTC	CASSLVAGVSLYEQYF	TRBV7-9*01, TRBV7-9*02	TRBV7-9	TRBJ2-7*01	TRBJ2-7	TRBD2*02, TRBD2*01	TRBD2	15	16	22	32	0	9	9
1	5.87E-08	TGTGCCAGCAGCTTAGTAGGGGGACTAGCGGGAGATACGCAGTATTTT	CASSLVGGLAGDTQYF	TRBV7-2*04, TRBV7-2*01	TRBV7-2	TRBJ2-3*01	TRBJ2-3	TRBD2*02, TRBD2*01	TRBD2	15	20	31	32	4	0	4
1	5.87E-08	TGTGCCAGCAGCTTAGTAGAGGGGACAGGGGTCTATGGCTACACCTTC	CASSLVEGTGVYGYTF	TRBV7-2*04, TRBV7-2*01	TRBV7-2	TRBJ1-2*01	TRBJ1-2	TRBD1*01	TRBD1	15	21	30	32	5	1	6
1	5.87E-08	TGTGCCAGCAGCTTAGTAACTGGGCTTGGCAATCAGCCCCAGCATTTT	CASSLVTGLGNQPQHF	TRBV7-2*04, TRBV7-2*01	TRBV7-2	TRBJ1-5*01	TRBJ1-5	TRBD1*01	TRBD1	15	21	24	28	5	3	8
1	5.87E-08	TGTGCCAGCAGCTTAGCTTTCGCGGGCCTCAACACTGAAGCTTTCTTT	CASSLAFAGLNTEAFF	TRBV7-2*04, TRBV7-2*01	TRBV7-2	TRBJ1-1*01	TRBJ1-1	TRBD2*02, TRBD2*01	TRBD2	16	21	25	30	4	4	8
1	5.87E-08	TGTGCCAGCAGCTTAGCTCCGGTGGCAACTAACGAAAAACTGTTTTTT	CASSLAPVATNEKLFF	TRBV7-2*04, TRBV7-2*01	TRBV7-2	TRBJ1-4*01	TRBJ1-4	TRBD1*01, TRBD2*02, TRBD2*01	TRBD1, TRBD2	16	17	19	25	0	5	5
1	5.87E-08	TGTGCCAGCAGCTTAGCTCAGGGCTTCCTCTCCTACGAGCAGTACTTC	CASSLAQGFLSYEQYF	TRBV13*01	TRBV13	TRBJ2-7*01	TRBJ2-7	TRBD1*01	TRBD1	15	18	22	29	2	6	8
1	5.87E-08	TGTGCCAGCAGCTTAGCTGTGACAGGGCAGAATTCACCCCTCCACTTT	CASSLAVTGQNSPLHF	TRBV7-2*04, TRBV7-2*01	TRBV7-2	TRBJ1-6*02	TRBJ1-6	TRBD1*01	TRBD1	16	20	26	30	3	3	6
1	5.87E-08	TGTGCCAGCAGCTTAGCTAGCGGGTCTAGCACAGATACGCAGTATTTT	CASSLASGSSTDTQYF	TRBV7-2*04, TRBV7-2*01	TRBV7-2	TRBJ2-3*01	TRBJ2-3	TRBD2*02, TRBD2*01	TRBD2	16	17	23	27	0	3	3
1	5.87E-08	TGTGCCAGCAGCTTAGCTAGCGGGAGAGGGGCTTACGAGCAGTACTTC	CASSLASGRGAYEQYF	TRBV7-2*04, TRBV7-2*01, TRBV7-2*02	TRBV7-2	TRBJ2-7*01	TRBJ2-7	TRBD2*02	TRBD2	16	17	25	33	0	7	7
1	5.87E-08	TGTGCCAGCAGCTTAGCCCTCCCAGGGAACACCGGGGAGCTGTTTTTT	CASSLALPGNTGELFF	TRBV7-8*01	TRBV7-8	TRBJ2-2*01	TRBJ2-2	TRBD2*02	TRBD2	16	17	22	26	0	3	3
1	5.87E-08	TGTGCCAGCAGCTTAGCCCCCGGGACTAGCGGCTACGAGCAGTACTTC	CASSLAPGTSGYEQYF	TRBV11-2*01	TRBV11-2	TRBJ2-7*01	TRBJ2-7	TRBD2*02, TRBD2*01	TRBD2	15	21	31	32	5	0	5
1	5.87E-08	TGTGCCAGCAGCTTAGCCGTTGGAGGACTTAACTATGGCTACACCTTC	CASSLAVGGLNYGYTF	TRBV7-8*01	TRBV7-8	TRBJ1-2*01	TRBJ1-2	TRBD2*02, TRBD2*01	TRBD2	16	24	28	29	7	0	7
1	5.87E-08	TGTGCCAGCAGCTTAGCCAGGAACAGGGTCCGGTACGGCTATACCTTC	CASSLARNRVRYGYTF	TRBV7-2*04, TRBV7-2*01	TRBV7-2	TRBJ1-2*01	TRBJ1-2	TRBD1*01	TRBD1	16	22	27	36	5	8	13
1	5.87E-08	TGTGCCAGCAGCTTAGCCAGGAACAGGGTCCGGTACGGCTACGCCTTC	CASSLARNRVRYGYAF	TRBV7-2*04, TRBV7-2*01	TRBV7-2	TRBJ1-2*01	TRBJ1-2	TRBD1*01	TRBD1	16	22	27	36	5	8	13
1	5.87E-08	TGTGCCAGCAGCTTAGCGTTTTCCGGGCCCAACGGGGAGCTGTTTTTT	CASSLAFSGPNGELFF	TRBV7-6*01	TRBV7-6	TRBJ2-2*01	TRBJ2-2	TRBD1*01, TRBD2*02, TRBD2*01	TRBD1, TRBD2	16	24	27	32	7	4	11
1	5.87E-08	TGTGCCAGCAGCTTAGCGTTCAGGGGAGGCAATCAGCCCCAGCATTTT	CASSLAFRGGNQPQHF	TRBV7-8*01	TRBV7-8	TRBJ1-5*01	TRBJ1-5	TRBD1*01	TRBD1	16	20	25	28	3	2	5
1	5.87E-08	TGTGCCAGCAGCTTAGCGTTGGCAGGGCTGGGGCCCCCCCTCCACTTT	CASSLALAGLGPPLHF	TRBV7-9*01, TRBV7-9*02	TRBV7-9	TRBJ1-6*01	TRBJ1-6	TRBD1*01	TRBD1	16	29	33	36	12	2	14
1	5.87E-08	TGTGCCAGCAGCTTAGCGTTGGGGGCCAATAATTCACCCCTCCACTTT	CASSLALGANNSPLHF	TRBV7-9*01, TRBV7-9*02	TRBV7-9	TRBJ1-6*01	TRBJ1-6	TRBD1*01	TRBD1	16	20	25	28	3	2	5
1	5.87E-08	TGTGCCAGCAGCTTAGCGTTGACGGGACTGGGGGCCCCCCTCCACTTT	CASSLALTGLGAPLHF	TRBV7-9*01, TRBV7-9*02	TRBV7-9	TRBJ1-6*01	TRBJ1-6	TRBD1*01, TRBD2*02, TRBD2*01	TRBD1, TRBD2	16	29	34	36	12	1	13
1	5.87E-08	TGTGCCAGCAGCTTAGCGTCCGGGGCCTCCTACAATGAGCAGTTCTTC	CASSLASGASYNEQFF	TRBV7-9*01, TRBV7-9*02	TRBV7-9	TRBJ2-1*01	TRBJ2-1	TRBD1*01, TRBD2*01	TRBD1, TRBD2	16	21	25	26	4	0	4
1	5.87E-08	TGTGCCAGCAGCTTAGCGTCCGGGGCGCAACGTACTGAAGCTTTCTTT	CASSLASGAQRTEAFF	TRBV7-9*01, TRBV7-9*02	TRBV7-9	TRBJ1-1*01	TRBJ1-1	TRBD1*01, TRBD2*01	TRBD1, TRBD2	16	21	25	33	4	7	11
1	5.87E-08	TGTGCCAGCAGCTTAGCGTCATCGGACTCTGGAAACACCATATATTTT	CASSLASSDSGNTIYF	TRBV7-2*04, TRBV7-2*01	TRBV7-2	TRBJ1-3*01	TRBJ1-3	TRBD1*01, TRBD2*02, TRBD2*01	TRBD1, TRBD2	16	23	25	26	6	0	6
1	5.87E-08	TGTGCCAGCAGCTTAGCGCCGGGTCACAAGAACACTGAAGCTTTCTTT	CASSLAPGHKNTEAFF	TRBV7-2*04, TRBV7-2*01	TRBV7-2	TRBJ1-1*01	TRBJ1-1	TRBD2*02, TRBD2*01	TRBD2	16	19	22	29	2	6	8
1	5.87E-08	TGTGCCAGCAGCTTAGCGCAGGTATTGGGGGACTATGGCTACACCTTC	CASSLAQVLGDYGYTF	TRBV7-2*04, TRBV7-2*01	TRBV7-2	TRBJ1-2*01	TRBJ1-2	TRBD1*01, TRBD2*01	TRBD1, TRBD2	16	26	30	31	9	0	9
1	5.87E-08	TGTGCCAGCAGCTTAGCGCAGGGCGCGCACACCGGGGAGCTGTTCTTT	CASSLAQGAHTGELFF	TRBV7-2*04, TRBV7-2*01	TRBV7-2	TRBJ1-1*01	TRBJ1-1	TRBD1*01, TRBD2*02, TRBD2*01	TRBD1, TRBD2	16	18	22	42	1	19	20
1	5.87E-08	TGTGCCAGCAGCTTAGCGCAGGGCGCGAGCACCGGGGAGTTGTTTTTT	CASSLAQGASTGELFF	TRBV7-2*04, TRBV7-2*01	TRBV7-2	TRBJ2-2*01	TRBJ2-2	TRBD1*01	TRBD1	16	18	22	29	1	6	7
1	5.87E-08	TGTGCCAGCAGCTTAGCGCAGGGCGCGAACACCGGGGAGCTGTTCTTC	CASSLAQGANTGELFF	TRBV7-2*04, TRBV7-2*01	TRBV7-2	TRBJ2-1*01	TRBJ2-1	TRBD1*01	TRBD1	16	18	22	36	1	13	14
1	5.87E-08	TGTGCCAGCAGCTTAGCGCAGGGCGCGAACACCGGAGAGTTGTTTTTT	CASSLAQGANTGELFF	TRBV7-2*04, TRBV7-2*01	TRBV7-2	TRBJ2-2*01	TRBJ2-2	TRBD1*01	TRBD1	16	18	22	36	1	13	14
1	5.87E-08	TGTGCCAGCAGCTTAGCGCAGGGCGCAAACACCGGGGAGTTGTTTTTT	CASSLAQGANTGELFF	TRBV7-2*04, TRBV7-2*01	TRBV7-2	TRBJ2-2*01	TRBJ2-2	TRBD1*01	TRBD1	16	18	22	27	1	4	5
1	5.87E-08	TGTGCCAGCAGCTTAGCGCAGGGACGGGGGGACCACGAGCAGTACTTC	CASSLAQGRGDHEQYF	TRBV13*01	TRBV13	TRBJ2-7*01	TRBJ2-7	TRBD2*01	TRBD2	15	24	30	34	8	3	11
1	5.87E-08	TGTGCCAGCAGCTTAGCGCAGGGACAGGGCTCCTACGAGCAGTACTTC	CASSLAQGQGSYEQYF	TRBV13*01	TRBV13	TRBJ2-7*01	TRBJ2-7	TRBD1*01	TRBD1	15	20	28	29	4	0	4
1	5.87E-08	TGTGCCAGCAGCTTAGCGCAGGGACAGGGGTCCTACGAGCAGTACTTC	CASSLAQGQGSYEQYF	TRBV13*01	TRBV13	TRBJ2-7*01	TRBJ2-7	TRBD1*01	TRBD1	15	20	29	30	4	0	4
1	5.87E-08	TGTGCCAGCAGCTTAGCGGTCTCAGGGGGACCCTACGAGCAGTACTTC	CASSLAVSGGPYEQYF	TRBV7-8*01	TRBV7-8	TRBJ2-7*01	TRBJ2-7	TRBD1*01	TRBD1	16	22	28	31	5	2	7
1	5.87E-08	TGTGCCAGCAGCTTAGCGGCTAGCGGGAGTGCCTACGAGCAGTACTTC	CASSLAASGSAYEQYF	TRBV11-3*01	TRBV11-3	TRBJ2-7*01	TRBJ2-7	TRBD2*02	TRBD2	15	19	28	31	3	2	5
1	5.87E-08	TGTGCCAGCAGCTTAGCGGGCCAGGGGGCGATCAATGAGCAGTTCTTC	CASSLAGQGAINEQFF	TRBV7-9*01, TRBV7-9*02	TRBV7-9	TRBJ2-1*01	TRBJ2-1	TRBD1*01	TRBD1	16	21	28	32	4	3	7
1	5.87E-08	TGTGCCAGCAGCTTAGCGGGGGTGGGGGTCACAGATACGCAGTATTTT	CASSLAGVGVTDTQYF	TRBV7-9*01, TRBV7-9*02	TRBV7-9	TRBJ2-3*01	TRBJ2-3	TRBD1*01, TRBD2*01	TRBD1, TRBD2	16	23	27	29	6	1	7
1	5.87E-08	TGTGCCAGCAGCTTAGCGGGGGGCAGGGTTAATTCACCCCTCCACTTT	CASSLAGGRVNSPLHF	TRBV7-8*01	TRBV7-8	TRBJ1-6*01	TRBJ1-6	TRBD1*01, TRBD2*01	TRBD1, TRBD2	16	18	23	29	1	5	6
1	5.87E-08	TGTGCCAGCAGCTTAGCGGGGACAGCCGTTAATTCACCCCTCCACTTT	CASSLAGTAVNSPLHF	TRBV7-8*01	TRBV7-8	TRBJ1-6*01	TRBJ1-6	TRBD1*01	TRBD1	16	18	24	29	1	4	5
1	5.87E-08	TGTGCCAGCAGCTTAGCGGGGACAGGTTCTACCTACGAGCAGTACTTC	CASSLAGTGSTYEQYF	TRBV11-2*01	TRBV11-2	TRBJ2-7*01	TRBJ2-7	TRBD1*01	TRBD1	15	18	25	31	2	5	7
1	5.87E-08	TGTGCCAGCAGCTTAGCGGGGACAGGGATTCCCTACGAGCAGTACTTC	CASSLAGTGIPYEQYF	TRBV7-8*01	TRBV7-8	TRBJ2-7*01	TRBJ2-7	TRBD1*01	TRBD1	16	18	26	31	1	4	5
1	5.87E-08	TGTGCCAGCAGCTTAGCGGGACAGGGCTGGAAATCACCCCTCCACTTT	CASSLAGQGWKSPLHF	TRBV7-9*01, TRBV7-9*02	TRBV7-9	TRBJ1-6*01	TRBJ1-6	TRBD1*01	TRBD1	16	17	25	33	0	7	7
1	5.87E-08	TGTGCCAGCAGCTTAGCGGGAGGTCGCTCCTACAATGAGCAGTTCTTC	CASSLAGGRSYNEQFF	TRBV7-2*04, TRBV7-2*01	TRBV7-2	TRBJ2-1*01	TRBJ2-1	TRBD2*02	TRBD2	16	17	22	26	0	3	3
1	5.87E-08	TGTGCCAGCAGCTTAGCGGGAGGGCCCCTAAACTACGAGCAGTACTTC	CASSLAGGPLNYEQYF	TRBV7-9*01, TRBV7-9*02	TRBV7-9	TRBJ2-7*01	TRBJ2-7	TRBD2*02	TRBD2	16	17	23	32	0	8	8
1	5.87E-08	TGTGCCAGCAGCTTAGCGGATCCCGGGACTGGAAACACCATATATTTT	CASSLADPGTGNTIYF	TRBV7-2*04, TRBV7-2*01	TRBV7-2	TRBJ1-3*01	TRBJ1-3	TRBD2*02	TRBD2	16	23	27	28	6	0	6
1	5.87E-08	TGTGCCAGCAGCTTAGCGATCAGTGAGGGAAACAATGAGCAGTTCTTC	CASSLAISEGNNEQFF	TRBV7-2*04, TRBV7-2*01	TRBV7-2	TRBJ2-1*01	TRBJ2-1	TRBD2*02	TRBD2	16	24	28	31	7	2	9
1	5.87E-08	TGTGCCAGCAGCTTAGCGAGCACTGCGGGCCGGGGGACCCAGTACTTC	CASSLASTAGRGTQYF	TRBV11-2*03	TRBV11-2	TRBJ2-5*01	TRBJ2-5	TRBD2*02, TRBD2*01	TRBD2	11	24	28	35	12	6	18
1	5.87E-08	TGTGCCAGCAGCTTAGCGAGGCAGTTAACGTTGAATGGGCAGTTCTTC	CASSLARQLTLNGQFF	TRBV7-9*01, TRBV7-9*02	TRBV7-9	TRBJ2-1*01	TRBJ2-1	TRBD2*02	TRBD2	16	17	20	33	0	12	12
1	5.87E-08	TGTGCCAGCAGCTTAGCGAGGGACAGGGCAGGGGATACGCAGTATTTT	CASSLARDRAGDTQYF	TRBV7-2*04, TRBV7-2*01	TRBV7-2	TRBJ2-3*01	TRBJ2-3	TRBD1*01	TRBD1	16	19	27	33	2	5	7
1	5.87E-08	TGTGCCAGCAGCTTAGCGAGACAGCTGACGTTGAATGAGCAGTTCTTC	CASSLARQLTLNEQFF	TRBV7-9*01, TRBV7-9*02	TRBV7-9	TRBJ2-1*01	TRBJ2-1	TRBD1*01	TRBD1	16	19	23	33	2	9	11
1	5.87E-08	TGTGCCAGCAGCTTAGCGAGACAGCTAACATTGAATGAGCAGTTCTTC	CASSLARQLTLNEQFF	TRBV7-9*01, TRBV7-9*02	TRBV7-9	TRBJ2-1*01	TRBJ2-1	TRBD1*01	TRBD1	16	19	23	33	2	9	11
1	5.87E-08	TGTGCCAGCAGCTTAGCGAGAGAGGGGTCGGACTATGGCTACACCTTC	CASSLAREGSDYGYTF	TRBV7-8*01	TRBV7-8	TRBJ1-2*01	TRBJ1-2	TRBD1*01, TRBD2*02	TRBD1, TRBD2	16	22	26	31	5	4	9
1	5.87E-08	TGTGCCAGCAGCTTAGCATCAGGGGGCTATAATTCACCCCTCCACTTT	CASSLASGGYNSPLHF	TRBV7-6*01	TRBV7-6	TRBJ1-6*01	TRBJ1-6	TRBD1*01	TRBD1	16	19	25	26	2	0	2
1	5.87E-08	TGTGCCAGCAGCTTAGCACTAGCGGGGGGGCCGGGTGAGCAGTTCTTC	CASSLALAGGPGEQFF	TRBV5-5*01	TRBV5-5	TRBJ2-1*01	TRBJ2-1	TRBD2*01	TRBD2	13	17	29	35	3	5	8
1	5.87E-08	TGTGCCAGCAGCTTAGCACTAGCGGGAGCTGTCGGGGAGCTGTTTTTT	CASSLALAGAVGELFF	TRBV7-9*01, TRBV7-9*02	TRBV7-9	TRBJ2-2*01	TRBJ2-2	TRBD2*02	TRBD2	16	17	27	32	0	4	4
1	5.87E-08	TGTGCCAGCAGCTTAGCACGCCGACACGGCACAGATACGCAGTACTTC	CASSLARRHGTDTQYF	TRBV7-8*01	TRBV7-8	TRBJ2-5*01	TRBJ2-5	TRBD1*01	TRBD1	16	30	33	39	13	5	18
1	5.87E-08	TGTGCCAGCAGCTTAGCAGAGGGGACAGGGGACCAGCCCCAGCATTTT	CASSLAEGTGDQPQHF	TRBV7-2*04, TRBV7-2*01	TRBV7-2	TRBJ1-5*01	TRBJ1-5	TRBD1*01	TRBD1	16	21	30	33	4	2	6
1	5.87E-08	TGTGCCAGCAGCTTAGCAACAGGGGGCGCGGGCTATGGCTACACCTTC	CASSLATGGAGYGYTF	TRBV7-7*01	TRBV7-7	TRBJ1-2*01	TRBJ1-2	TRBD1*01	TRBD1	16	18	26	32	1	5	6
1	5.87E-08	TGTGCCAGCAGCTTAGCAACAGGGGGGGACTCCTACGAGCAGTACTTC	CASSLATGGDSYEQYF	TRBV7-7*01	TRBV7-7	TRBJ2-7*01	TRBJ2-7	TRBD1*01	TRBD1	16	18	25	29	1	3	4
1	5.87E-08	TGTGCCAGCAGCTTAGGTCTTGGGATAGTCAATCAGCCCCAGCATTTT	CASSLGLGIVNQPQHF	TRBV7-2*04, TRBV7-2*01	TRBV7-2	TRBJ1-5*01	TRBJ1-5	TRBD1*01, TRBD2*02, TRBD2*01	TRBD1, TRBD2	15	21	24	29	5	4	9
1	5.87E-08	TGTGCCAGCAGCTTAGGTCTTGGGACAGTCTATCAGCCCCAGCATTTT	CASSLGLGTVYQPQHF	TRBV7-2*04, TRBV7-2*01	TRBV7-2	TRBJ1-5*01	TRBJ1-5	TRBD1*01	TRBD1	15	21	27	31	5	3	8
1	5.87E-08	TGTGCCAGCAGCTTAGGTGCGGACTATTTGGATCAGCCCCAGCATTTT	CASSLGADYLDQPQHF	TRBV11-3*01	TRBV11-3	TRBJ1-5*01	TRBJ1-5	TRBD2*02, TRBD2*01	TRBD2	15	20	25	31	4	5	9
1	5.87E-08	TGTGCCAGCAGCTTAGGTGGGGCTAGCGGGAAGGGCGAGCAGTACTTC	CASSLGGASGKGEQYF	TRBV7-9*01, TRBV7-9*02	TRBV7-9	TRBJ2-7*01	TRBJ2-7	TRBD2*02	TRBD2	15	22	30	35	6	4	10
1	5.87E-08	TGTGCCAGCAGCTTAGGCTTTTCAGGGGGAACCTACGAGCAGTACTTC	CASSLGFSGGTYEQYF	TRBV7-9*01, TRBV7-9*02	TRBV7-9	TRBJ2-7*01	TRBJ2-7	TRBD1*01	TRBD1	15	22	28	31	6	2	8
1	5.87E-08	TGTGCCAGCAGCTTAGGCCTCTTCAACTCTGGAAGCACCATATATTTT	CASSLGLFNSGSTIYF	TRBV7-2*04, TRBV7-2*01	TRBV7-2	TRBJ1-3*01	TRBJ1-3	TRBD2*02	TRBD2	15	17	20	26	1	5	6
1	5.87E-08	TGTGCCAGCAGCTTAGGCCTACAGGGTAGGTTCCATGGCTACACCTTC	CASSLGLQGRFHGYTF	TRBV13*01	TRBV13	TRBJ1-2*01	TRBJ1-2	TRBD1*01	TRBD1	16	20	25	34	3	8	11
1	5.87E-08	TGTGCCAGCAGCTTAGGCGGTGGGTGGGTTCCCCATGAGCAGCTCTTC	CASSLGGGWVPHEQLF	TRBV7-4*01	TRBV7-4	TRBJ2-1*01	TRBJ2-1	TRBD1*01, TRBD2*02, TRBD2*01	TRBD1, TRBD2	15	30	33	34	14	0	14
1	5.87E-08	TGTGCCAGCAGCTTAGGCGGGACGAGTGTTACTCAGCCCCTGCACTTT	CASSLGGTSVTQPLHF	TRBV7-2*04, TRBV7-2*01	TRBV7-2	TRBJ1-6*02, TRBJ1-6*01	TRBJ1-6	TRBD2*02	TRBD2	15	16	21	36	0	14	14
1	5.87E-08	TGTGCCAGCAGCTTAGGCAAACACGGGAACACCGGGGAGCTGTTTTTT	CASSLGKHGNTGELFF	TRBV13*01	TRBV13	TRBJ2-2*01	TRBJ2-2	TRBD1*01, TRBD2*02, TRBD2*01	TRBD1, TRBD2	16	20	22	26	3	3	6
1	5.87E-08	TGTGCCAGCAGCTTAGGGTTAGCGGGAGTGTCCGGCGAGCAGTACTTC	CASSLGLAGVSGEQYF	TRBV7-9*01, TRBV7-9*02	TRBV7-9	TRBJ2-7*01	TRBJ2-7	TRBD2*02	TRBD2	15	19	27	35	3	7	10
1	5.87E-08	TGTGCCAGCAGCTTAGGGTCGGCGGTGGCGAGCACTGAAGCTTTCTTT	CASSLGSAVASTEAFF	TRBV7-8*01	TRBV7-8	TRBJ1-1*01	TRBJ1-1	TRBD2*02, TRBD2*01	TRBD2	15	21	24	32	5	7	12
1	5.87E-08	TGTGCCAGCAGCTTAGGGCTAGCGGGTGTTAGAAACATTCAGTACTTC	CASSLGLAGVRNIQYF	TRBV11-1*01	TRBV11-1	TRBJ2-4*01	TRBJ2-4	TRBD2*02, TRBD2*01	TRBD2	15	18	25	32	2	6	8
1	5.87E-08	TGTGCCAGCAGCTTAGGGCTAGCGGGAGTAGGGGAGACCCAGTACTTC	CASSLGLAGVGETQYF	TRBV7-2*04, TRBV7-2*01	TRBV7-2	TRBJ2-5*01	TRBJ2-5	TRBD2*02	TRBD2	15	18	27	33	2	5	7
1	5.87E-08	TGTGCCAGCAGCTTAGGGCCGGGACTAGCGTACAATGAGCAGTTCTTC	CASSLGPGLAYNEQFF	TRBV7-3*01	TRBV7-3	TRBJ2-1*01	TRBJ2-1	TRBD2*02, TRBD2*01	TRBD2	14	20	29	30	5	0	5
1	5.87E-08	TGTGCCAGCAGCTTAGGGCCGGGACTAGCGGTCTACGAGCAGTACTTC	CASSLGPGLAVYEQYF	TRBV7-3*01	TRBV7-3	TRBJ2-7*01	TRBJ2-7	TRBD2*02, TRBD2*01	TRBD2	14	20	30	32	5	1	6
1	5.87E-08	TGTGCCAGCAGCTTAGGGCGGGGGCACTCCTACAATGAGCAGTTCTTC	CASSLGRGHSYNEQFF	TRBV7-4*01	TRBV7-4	TRBJ2-1*01	TRBJ2-1	TRBD2*01	TRBD2	15	17	23	26	1	2	3
1	5.87E-08	TGTGCCAGCAGCTTAGGGGCTAATGGGCGGGAATACGAGCAGTACTTC	CASSLGANGREYEQYF	TRBV7-8*01	TRBV7-8	TRBJ2-7*01	TRBJ2-7	TRBD2*02	TRBD2	15	26	31	33	10	1	11
1	5.87E-08	TGTGCCAGCAGCTTAGGGGCGGGAGGGTTTTACAATGAGCAGTTCTTC	CASSLGAGGFYNEQFF	TRBV11-2*01	TRBV11-2	TRBJ2-1*01	TRBJ2-1	TRBD2*02	TRBD2	15	18	26	30	2	3	5
1	5.87E-08	TGTGCCAGCAGCTTAGGGGCAGGGTCATACTCTGGGGCCCTGCATTTT	CASSLGAGSYSGALHF	TRBV11-2*01	TRBV11-2	TRBJ1-5*01	TRBJ1-5	TRBD1*01	TRBD1	15	19	23	37	3	13	16
1	5.87E-08	TGTGCCAGCAGCTTAGGGGCAGGGGTGGAGACCGGGGGGCTGTTTTTT	CASSLGAGVETGGLFF	TRBV7-2*04, TRBV7-2*01	TRBV7-2	TRBJ2-2*01	TRBJ2-2	TRBD1*01	TRBD1	15	19	24	30	3	5	8
1	5.87E-08	TGTGCCAGCAGCTTAGGGGGGTTAGCGCACTCCTACGAGCAGTACTTC	CASSLGGLAHSYEQYF	TRBV3-1*01	TRBV3-1	TRBJ2-7*01	TRBJ2-7	TRBD1*01, TRBD2*01	TRBD1, TRBD2	11	14	19	29	2	9	11
1	5.87E-08	TGTGCCAGCAGCTTAGGGGGGCTAGCGGACCTCTACGAGCAGTACTTC	CASSLGGLADLYEQYF	TRBV7-9*01, TRBV7-9*02	TRBV7-9	TRBJ2-7*01	TRBJ2-7	TRBD2*02, TRBD2*01	TRBD2	15	21	27	32	5	4	9
1	5.87E-08	TGTGCCAGCAGCTTAGGGGGGCACGACGCAGGGGGGACCCAGTACTTC	CASSLGGHDAGGTQYF	TRBV7-2*04, TRBV7-2*01	TRBV7-2	TRBJ2-5*01	TRBJ2-5	TRBD1*01	TRBD1	15	28	34	35	12	0	12
1	5.87E-08	TGTGCCAGCAGCTTAGGGGGGGGAGGGACCGACGATGAGCAGTTCTTC	CASSLGGGGTDDEQFF	TRBV12-4*01, TRBV12-3*01	TRBV12-4, TRBV12-3	TRBJ2-1*01	TRBJ2-1	TRBD2*02, TRBD2*01	TRBD2	15	20	26	34	4	7	11
1	5.87E-08	TGTGCCAGCAGCTTAGGGGGGACTAGAGCCGCAGATACGCAGTATTTT	CASSLGGTRAADTQYF	TRBV5-4*01	TRBV5-4	TRBJ2-3*01	TRBJ2-3	TRBD2*02, TRBD2*01	TRBD2	13	18	25	31	4	5	9
1	5.87E-08	TGTGCCAGCAGCTTAGGGGGGACAGGGGGCTACAATGAGCAGTTCTTC	CASSLGGTGGYNEQFF	TRBV7-2*04, TRBV7-2*01	TRBV7-2	TRBJ2-1*01	TRBJ2-1	TRBD1*01	TRBD1	15	18	28	29	2	0	2
1	5.87E-08	TGTGCCAGCAGCTTAGGGGGACTAGCGGGAGTGGGCGAGCAGTACTTC	CASSLGGLAGVGEQYF	TRBV7-6*01	TRBV7-6	TRBJ2-7*01	TRBJ2-7	TRBD2*02	TRBD2	15	17	30	35	1	4	5
1	5.87E-08	TGTGCCAGCAGCTTAGGGGGACCAGCGGGAGACTACGAGCGGTACTTC	CASSLGGPAGDYERYF	TRBV7-6*01	TRBV7-6	TRBJ2-7*01	TRBJ2-7	TRBD2*02	TRBD2	15	23	30	32	7	1	8
1	5.87E-08	TGTGCCAGCAGCTTAGGGGGAGGGGCCGACAATCAGCCCCAGCATTTT	CASSLGGGADNQPQHF	TRBV7-2*04, TRBV7-2*01	TRBV7-2	TRBJ1-5*01	TRBJ1-5	TRBD2*02	TRBD2	15	17	23	29	1	5	6
1	5.87E-08	TGTGCCAGCAGCTTAGGGGACTAGCGGGAGGGAGTTGCACAGTACTTC	CASSLGD*REGVAQYF	TRBV7-9*01, TRBV7-9*02	TRBV7-9	TRBJ2-5*01	TRBJ2-5	TRBD2*02	TRBD2	15	16	31	39	0	7	7
1	5.87E-08	TGTGCCAGCAGCTTAGGGGACAGGTGGATGGGCTACACCATATATTTT	CASSLGDRWMGYTIYF	TRBV7-2*04, TRBV7-2*01	TRBV7-2	TRBJ1-3*01	TRBJ1-3	TRBD1*01	TRBD1	15	16	23	34	0	10	10
1	5.87E-08	TGTGCCAGCAGCTTAGGGGACAGGGGCTCTGGAAACACCATATATTTT	CASSLGDRGSGNTIYF	TRBV7-9*01, TRBV7-9*02	TRBV7-9	TRBJ1-3*01	TRBJ1-3	TRBD1*01	TRBD1	15	16	25	26	0	0	0
1	5.87E-08	TGTGCCAGCAGCTTAGGGATGGTAGCGCCCTACAATGAGCAGTTCTTC	CASSLGMVAPYNEQFF	TRBV7-2*04, TRBV7-2*01	TRBV7-2	TRBJ2-1*01	TRBJ2-1	TRBD2*02, TRBD2*01	TRBD2	15	22	26	28	6	1	7
1	5.87E-08	TGTGCCAGCAGCTTAGGGACTAGCGTTTACACCGGGGAGCTGTTTTTT	CASSLGTSVYTGELFF	TRBV7-6*01	TRBV7-6	TRBJ2-2*01	TRBJ2-2	TRBD2*02, TRBD2*01	TRBD2	15	16	24	28	0	3	3
1	5.87E-08	TGTGCCAGCAGCTTAGGGACTAGCGGGACGCGCTACGAGCAGTACTTC	CASSLGTSGTRYEQYF	TRBV7-6*01	TRBV7-6	TRBJ2-7*01	TRBJ2-7	TRBD2*02	TRBD2	15	16	27	32	0	4	4
1	5.87E-08	TGTGCCAGCAGCTTAGGGACTAGCGGGAAGCTCTACGAGCAGTACTTC	CASSLGTSGKLYEQYF	TRBV7-6*01	TRBV7-6	TRBJ2-7*01	TRBJ2-7	TRBD2*02	TRBD2	15	16	27	32	0	4	4
1	5.87E-08	TGTGCCAGCAGCTTAGGGACTAGCGGGAAACCCTACGAGCAGTACTTC	CASSLGTSGKPYEQYF	TRBV7-2*04, TRBV7-2*01	TRBV7-2	TRBJ2-7*01	TRBJ2-7	TRBD2*02	TRBD2	15	16	27	31	0	3	3
1	5.87E-08	TGTGCCAGCAGCTTAGGGAGTGGCGAGACCTACAATGAGGAGTTCTTC	CASSLGSGETYNEEFF	TRBV11-2*03	TRBV11-2	TRBJ2-1*01	TRBJ2-1	TRBD2*02	TRBD2	11	15	19	28	3	8	11
1	5.87E-08	TGTGCCAGCAGCTTAGGGAGAAAAAGCTCCTACAGTGAGTAGTTCTTC	CASSLGRKSSYSE*FF	TRBV11-2*03	TRBV11-2	TRBJ2-1*01	TRBJ2-1	TRBD2*02	TRBD2	11	15	19	35	3	15	18
1	5.87E-08	TGTGCCAGCAGCTTAGGATTTTTGACATCAAATTCACCCCTCCACTTT	CASSLGFLTSNSPLHF	TRBV4-2*01	TRBV4-2	TRBJ1-6*01	TRBJ1-6	TRBD1*01	TRBD1	11	23	26	30	11	3	14
1	5.87E-08	TGTGCCAGCAGCTTAGGATTTTCGGGGGGGGGCTATGGCTACACCTTC	CASSLGFSGGGYGYTF	TRBV7-9*01, TRBV7-9*02	TRBV7-9	TRBJ1-2*01	TRBJ1-2	TRBD2*01	TRBD2	15	22	29	32	6	2	8
1	5.87E-08	TGTGCCAGCAGCTTAGGATGGGCGGACAAAGAGTACGGGCAGTACTTC	CASSLGWADKEYGQYF	TRBV11-2*03	TRBV11-2	TRBJ2-7*01	TRBJ2-7	TRBD1*01	TRBD1	11	23	27	33	11	5	16
1	5.87E-08	TGTGCCAGCAGCTTAGGACTAGCGGGCGCATCCTACGAGCAGTACTTC	CASSLGLAGASYEQYF	TRBV7-3*01	TRBV7-3	TRBJ2-7*01	TRBJ2-7	TRBD2*02, TRBD2*01	TRBD2	14	15	25	30	0	4	4
1	5.87E-08	TGTGCCAGCAGCTTAGGACTAGCGGGAGAGGCAGATACGCAGTATTTT	CASSLGLAGEADTQYF	TRBV11-3*01	TRBV11-3	TRBJ2-3*01	TRBJ2-3	TRBD2*02	TRBD2	15	16	27	31	0	3	3
1	5.87E-08	TGTGCCAGCAGCTTAGGACCGGGACTAGCGGACAATGAGCAGTTCTTC	CASSLGPGLADNEQFF	TRBV7-3*01	TRBV7-3	TRBJ2-1*01	TRBJ2-1	TRBD2*02, TRBD2*01	TRBD2	14	20	30	31	5	0	5
1	5.87E-08	TGTGCCAGCAGCTTAGGACGACGGGGCTTGAATACTGAAGCTTTCTTT	CASSLGRRGLNTEAFF	TRBV7-8*01	TRBV7-8	TRBJ1-1*01	TRBJ1-1	TRBD1*01, TRBD2*01	TRBD1, TRBD2	15	22	26	28	6	1	7
1	5.87E-08	TGTGCCAGCAGCTTAGGACGAACTAGCGGGATCTATGAGCAGTTCTTC	CASSLGRTSGIYEQFF	TRBV11-2*01	TRBV11-2	TRBJ2-1*01	TRBJ2-1	TRBD2*02	TRBD2	15	21	30	34	5	3	8
1	5.87E-08	TGTGCCAGCAGCTTAGGACAGGGGGCGGCTAACTACGAGCAGTACTTC	CASSLGQGAANYEQYF	TRBV7-2*04, TRBV7-2*01	TRBV7-2	TRBJ2-7*01	TRBJ2-7	TRBD1*01	TRBD1	15	16	25	32	0	6	6
1	5.87E-08	TGTGCCAGCAGCTTAGGACAGGGGGGGGGCAATCAGCCCCAGCATTTT	CASSLGQGGGNQPQHF	TRBV7-3*01	TRBV7-3	TRBJ1-5*01	TRBJ1-5	TRBD1*01	TRBD1	14	15	24	28	0	3	3
1	5.87E-08	TGTGCCAGCAGCTTAGGAGCTAGCGGGAGCACAGATACGCAGTATTTT	CASSLGASGSTDTQYF	TRBV7-9*01, TRBV7-9*02	TRBV7-9	TRBJ2-3*01	TRBJ2-3	TRBD2*02, TRBD2*01	TRBD2	15	19	26	27	3	0	3
1	5.87E-08	TGTGCCAGCAGCTTAGGAGGGGCGGGGGCCGCCTACGAGCAGTACTTC	CASSLGGAGAAYEQYF	TRBV11-2*03	TRBV11-2	TRBJ2-7*01	TRBJ2-7	TRBD2*01	TRBD2	11	21	27	31	9	3	12
1	5.87E-08	TGTGCCAGCAGCTTAGATTTGCCTCTTTATAATTCACCCCTCCACTTT	CASSLDLPLYNSPLHF	TRBV11-2*01	TRBV11-2	TRBJ1-6*01	TRBJ1-6	TRBD2*02	TRBD2	16	21	24	27	4	2	6
1	5.87E-08	TGTGCCAGCAGCTTAGATTCAGGGTCTCGCACAGATACGCAGTATTTT	CASSLDSGSRTDTQYF	TRBV7-6*01	TRBV7-6	TRBJ2-3*01	TRBJ2-3	TRBD1*01	TRBD1	15	19	23	28	3	4	7
1	5.87E-08	TGTGCCAGCAGCTTAGATCGGGCCGGGGGGGTGGGTGAGCAGTTCTTC	CASSLDRAGGVGEQFF	TRBV11-3*01	TRBV11-3	TRBJ2-1*01	TRBJ2-1	TRBD2*01	TRBD2	16	23	30	35	6	4	10
1	5.87E-08	TGTGCCAGCAGCTTAGATCGGGACAGGCAAGCTTATGGCTACGCCTTC	CASSLDRDRQAYGYAF	TRBV7-9*01, TRBV7-9*02	TRBV7-9	TRBJ1-2*01	TRBJ1-2	TRBD1*01	TRBD1	15	19	26	33	3	6	9
1	5.87E-08	TGTGCCAGCAGCTTAGATGTCGGGGGACAGGGGATGGCCCAGCATTTT	CASSLDVGGQGMAQHF	TRBV11-2*01	TRBV11-2	TRBJ1-5*01	TRBJ1-5	TRBD1*01	TRBD1	16	23	32	37	6	4	10
1	5.87E-08	TGTGCCAGCAGCTTAGATGGGACAGGTGTGAGCTATGGCTACACCTTC	CASSLDGTGVSYGYTF	TRBV7-2*04, TRBV7-2*01	TRBV7-2	TRBJ1-2*01	TRBJ1-2	TRBD1*01	TRBD1	15	18	25	32	2	6	8
1	5.87E-08	TGTGCCAGCAGCTTAGATGGGACAGGGCAGACAGATACGCAGTATTTT	CASSLDGTGQTDTQYF	TRBV7-2*04, TRBV7-2*01	TRBV7-2	TRBJ2-3*01	TRBJ2-3	TRBD1*01	TRBD1	15	18	26	30	2	3	5
1	5.87E-08	TGTGCCAGCAGCTTAGATGGGACAGGGGCACCCTACGAGCAGTACTTC	CASSLDGTGAPYEQYF	TRBV7-2*04, TRBV7-2*01	TRBV7-2	TRBJ2-7*01	TRBJ2-7	TRBD1*01	TRBD1	15	18	27	31	2	3	5
1	5.87E-08	TGTGCCAGCAGCTTAGATGGGACAGGGACTGGAAACACCATATATTTT	CASSLDGTGTGNTIYF	TRBV7-2*04, TRBV7-2*01	TRBV7-2	TRBJ1-3*01	TRBJ1-3	TRBD1*01	TRBD1	15	18	26	28	2	1	3
1	5.87E-08	TGTGCCAGCAGCTTAGATAGGCAACCTGGGACTGAAAAACTGTTTTTT	CASSLDRQPGTEKLFF	TRBV11-2*01	TRBV11-2	TRBJ1-4*01	TRBJ1-4	TRBD1*01, TRBD2*02, TRBD2*01	TRBD1, TRBD2	16	27	31	32	10	0	10
1	5.87E-08	TGTGCCAGCAGCTTAGATAGGACTAGCGGGAGTTACGAGCAGTACTTC	CASSLDRTSGSYEQYF	TRBV7-6*01	TRBV7-6	TRBJ2-7*01	TRBJ2-7	TRBD2*02	TRBD2	15	19	31	33	3	1	4
1	5.87E-08	TGTGCCAGCAGCTTAGATAGACTAGGGAACACCGGGGAGCTGTTCTTC	CASSLDRLGNTGELFF	TRBV7-9*01, TRBV7-9*02	TRBV7-9	TRBJ2-1*01	TRBJ2-1	TRBD2*02, TRBD2*01	TRBD2	15	19	24	36	3	11	14
1	5.87E-08	TGTGCCAGCAGCTTAGACTTTAGCGGGAGTACAGATACGCAGTATTTT	CASSLDFSGSTDTQYF	TRBV7-6*01	TRBV7-6	TRBJ2-3*01	TRBJ2-3	TRBD2*02	TRBD2	15	20	28	30	4	1	5
1	5.87E-08	TGTGCCAGCAGCTTAGACCCTAGGCTAGCCGGGGATGGCTACACCTTC	CASSLDPRLAGDGYTF	TRBV11-2*01	TRBV11-2	TRBJ1-2*01	TRBJ1-2	TRBD2*02, TRBD2*01	TRBD2	16	24	28	34	7	5	12
1	5.87E-08	TGTGCCAGCAGCTTAGACCCCACCGTCTCCAACGATGAGCAGTTCTTC	CASSLDPTVSNDEQFF	TRBV13*01	TRBV13	TRBJ2-1*01	TRBJ2-1	TRBD1*01, TRBD2*02, TRBD2*01	TRBD1, TRBD2	15	17	20	34	1	13	14
1	5.87E-08	TGTGCCAGCAGCTTAGACCCGTCCGGGGGAGGAAACATTCAGTACTTC	CASSLDPSGGGNIQYF	TRBV7-3*01	TRBV7-3	TRBJ2-4*01	TRBJ2-4	TRBD2*02, TRBD2*01	TRBD2	14	26	31	32	11	0	11
1	5.87E-08	TGTGCCAGCAGCTTAGACGGCGGCAGGGGCAATCAGCCCCAGCATTTT	CASSLDGGRGNQPQHF	TRBV11-3*01	TRBV11-3	TRBJ1-5*01	TRBJ1-5	TRBD1*01	TRBD1	16	23	27	28	6	0	6
1	5.87E-08	TGTGCCAGCAGCTTAGACGGACAGGCACGCACCTGCGAACAGTACTTC	CASSLDGQARTCEQYF	TRBV11-3*01	TRBV11-3	TRBJ2-7*01	TRBJ2-7	TRBD1*01	TRBD1	16	18	24	35	1	10	11
1	5.87E-08	TGTGCCAGCAGCTTAGACGGACAGGGGGCGTACAATGAGCAGTTCTTC	CASSLDGQGAYNEQFF	TRBV7-6*01	TRBV7-6	TRBJ2-1*01	TRBJ2-1	TRBD1*01	TRBD1	15	18	28	30	2	1	3
1	5.87E-08	TGTGCCAGCAGCTTAGACAGGATAGAAAACCAAGAGACCCAGTACTTC	CASSLDRIENQETQYF	TRBV11-2*01	TRBV11-2	TRBJ2-5*01	TRBJ2-5	TRBD1*01	TRBD1	16	17	20	28	0	7	7
1	5.87E-08	TGTGCCAGCAGCTTAGACAACAGGGGGCGAGGTCAGCCCCAGCATTTT	CASSLDNRGRGQPQHF	TRBV7-2*04, TRBV7-2*01	TRBV7-2	TRBJ1-5*01	TRBJ1-5	TRBD1*01	TRBD1	15	19	27	32	3	4	7
1	5.87E-08	TGTGCCAGCAGCTTAGAGCCAGGACAGGGGAGCGAAAAACTGTTTTTT	CASSLEPGQGSEKLFF	TRBV5-5*01	TRBV5-5	TRBJ1-4*01	TRBJ1-4	TRBD1*01	TRBD1	13	21	29	33	7	3	10
1	5.87E-08	TGTGCCAGCAGCTTAGAGCCAGGAAGCAACACCGGGGAGCAGTACTTC	CASSLEPGSNTGEQYF	TRBV11-3*01	TRBV11-3	TRBJ2-7*01	TRBJ2-7	TRBD1*01, TRBD2*02, TRBD2*01	TRBD1, TRBD2	16	19	22	36	2	13	15
1	5.87E-08	TGTGCCAGCAGCTTAGAGGCTGAATGGAAGGGGGCTGGCTACACCTTC	CASSLEAEWKGAGYTF	TRBV7-9*01, TRBV7-9*02	TRBV7-9	TRBJ1-2*01	TRBJ1-2	TRBD1*01	TRBD1	15	28	34	35	12	0	12
1	5.87E-08	TGTGCCAGCAGCTTAGAGGCAGGGGCACTAGCTTGGGAGCAGTACTTC	CASSLEAGALAWEQYF	TRBV5-4*01	TRBV5-4	TRBJ2-7*01	TRBJ2-7	TRBD1*01, TRBD2*02, TRBD2*01	TRBD1, TRBD2	13	19	24	36	5	11	16
1	5.87E-08	TGTGCCAGCAGCTTAGAGGGGACGGGATCTTACAATGAGCAGTTCTTC	CASSLEGTGSYNEQFF	TRBV13*01	TRBV13	TRBJ2-1*01	TRBJ2-1	TRBD1*01, TRBD2*02, TRBD2*01	TRBD1, TRBD2	15	18	22	30	2	7	9
1	5.87E-08	TGTGCCAGCAGCTTAGAGGGGAGGTACTCTGGAAACACCATATATTTT	CASSLEGRYSGNTIYF	TRBV7-9*01, TRBV7-9*02	TRBV7-9	TRBJ1-3*01	TRBJ1-3	TRBD2*02	TRBD2	15	18	23	26	2	2	4
1	5.87E-08	TGTGCCAGCAGCTTAGAGGGACGGACTAGCGGGGAGACCCAGTACTTC	CASSLEGRTSGETQYF	TRBV11-3*01	TRBV11-3	TRBJ2-5*01	TRBJ2-5	TRBD2*02, TRBD2*01	TRBD2	16	22	32	33	5	0	5
1	5.87E-08	TGTGCCAGCAGCTTAGAGGGAGGGAGGGGCGGTCAGCCCCAGCATTTT	CASSLEGGRGGQPQHF	TRBV11-2*01, TRBV7-4*01, TRBV7-8*01, TRBV7-2*04, TRBV11-3*01, TRBV7-3*01, TRBV7-8*02, TRBV7-2*01, TRBV7-2*02	TRBV11-2, TRBV7-4, TRBV7-8, TRBV7-3, TRBV7-2, TRBV11-3	TRBJ1-5*01	TRBJ1-5	TRBD2*02	TRBD2	16	21	27	32	4	4	8
1	5.87E-08	TGTGCCAGCAGCTTAGAGGACAGGGGGGAGCAAGAGACCCAGTACTTC	CASSLEDRGEQETQYF	TRBV7-8*01	TRBV7-8	TRBJ2-5*01	TRBJ2-5	TRBD1*01	TRBD1	15	17	26	30	1	3	4
1	5.87E-08	TGTGCCAGCAGCTTAGAGACAGGGGGGGACACAGATACGCAGTATTTT	CASSLETGGDTDTQYF	TRBV7-9*01, TRBV7-9*02	TRBV7-9	TRBJ2-3*01	TRBJ2-3	TRBD1*01	TRBD1	15	17	25	29	1	3	4
1	5.87E-08	TGTGCCAGCAGCTTAGAATCTACCGGGATCGCCTACGAGCAGTACTTC	CASSLESTGIAYEQYF	TRBV7-9*01, TRBV7-9*02	TRBV7-9	TRBJ2-7*01	TRBJ2-7	TRBD2*02	TRBD2	15	23	27	31	7	3	10
1	5.87E-08	TGTGCCAGCAGCTTAGAATCTACCGGGACAGCTTATGGCTACACCTTC	CASSLESTGTAYGYTF	TRBV11-2*03	TRBV11-2	TRBJ1-2*01	TRBJ1-2	TRBD1*01	TRBD1	11	24	30	33	12	2	14
1	5.87E-08	TGTGCCAGCAGCTTAGAACTAGCGGGAGTAGGGAATGAGCAGTTCTTC	CASSLELAGVGNEQFF	TRBV7-8*01	TRBV7-8	TRBJ2-1*01	TRBJ2-1	TRBD2*02	TRBD2	15	17	27	33	1	5	6
1	5.87E-08	TGTGCCAGCAGCTTAGAAAAGTCAGTGGGGGACTACGAGCGGTACTTC	CASSLEKSVGDYERYF	TRBV11-3*01	TRBV11-3	TRBJ2-7*01	TRBJ2-7	TRBD1*01, TRBD2*01	TRBD1, TRBD2	16	26	30	32	9	1	10
1	5.87E-08	TGTGCCAGCAGCTTAATTCGGGAGCCCTCCTACAATGAGCAGTATTTT	CASSLIREPSYNEQYF	TRBV7-8*01	TRBV7-8	TRBJ2-3*01	TRBJ2-3	TRBD2*02	TRBD2	14	18	23	38	3	14	17
1	5.87E-08	TGTGCCAGCAGCTTAATCGTGAGACTAGCGGGACCTGAAGCTTTCTTT	CASSLIVRLAGPEAFF	TRBV7-3*01	TRBV7-3	TRBJ1-1*01	TRBJ1-1	TRBD2*02	TRBD2	15	22	32	34	6	1	7
1	5.87E-08	TGTGCCAGCAGCTTAATCAGGGCCTCGAACACCGGGGAGCTGTTTTTT	CASSLIRASNTGELFF	TRBV7-3*01	TRBV7-3	TRBJ2-2*01	TRBJ2-2	TRBD1*01	TRBD1	15	17	21	25	1	3	4
1	5.87E-08	TGTGCCAGCAGCTTAATGGGCAGTTTCCCCGGAAACACCATATATTTT	CASSLMGSFPGNTIYF	TRBV7-3*01	TRBV7-3	TRBJ1-3*01	TRBJ1-3	TRBD1*01, TRBD2*02, TRBD2*01	TRBD1, TRBD2	15	17	20	30	1	9	10
1	5.87E-08	TGTGCCAGCAGCTTAATGGGGACAGGGAGGTCGAATGAGCAGTATTTT	CASSLMGTGRSNEQYF	TRBV7-3*01	TRBV7-3	TRBJ2-3*01	TRBJ2-3	TRBD1*01	TRBD1	15	18	26	38	2	11	13
1	5.87E-08	TGTGCCAGCAGCTTAATGAGAGGGATTGCCTACAATGGGCAGTTCTTC	CASSLMRGIAYNGQFF	TRBV7-9*01, TRBV7-9*04, TRBV7-9*02, TRBV11-1*01	TRBV7-9, TRBV11-1	TRBJ2-1*01	TRBJ2-1	TRBD2*02	TRBD2	14	19	23	28	4	4	8
1	5.87E-08	TGTGCCAGCAGCTTAACTGGCGGGACAGGGGGGTCACCCCTCCACTTT	CASSLTGGTGGSPLHF	TRBV7-2*04, TRBV7-2*01	TRBV7-2	TRBJ1-6*01	TRBJ1-6	TRBD1*01	TRBD1	14	21	31	33	6	1	7
1	5.87E-08	TGTGCCAGCAGCTTAACTACTAGCGGGAACACAGATACGCAGTATTTT	CASSLTTSGNTDTQYF	TRBV7-3*01	TRBV7-3	TRBJ2-3*01	TRBJ2-3	TRBD2*02	TRBD2	16	18	27	29	1	1	2
1	5.87E-08	TGTGCCAGCAGCTTAACCCTCGGGACTACCTACAATGAGCAGTTCTTC	CASSLTLGTTYNEQFF	TRBV11-2*01	TRBV11-2	TRBJ2-1*01	TRBJ2-1	TRBD2*02, TRBD2*01	TRBD2	14	21	27	28	6	0	6
1	5.87E-08	TGTGCCAGCAGCTTAACGTCCCGGACAGGCAATCAGCCCCGGCATTTT	CASSLTSRTGNQPRHF	TRBV4-2*01	TRBV4-2	TRBJ1-5*01	TRBJ1-5	TRBD1*01	TRBD1	11	22	27	28	10	0	10
1	5.87E-08	TGTGCCAGCAGCTTAACGTCCCGGACAGGAAATCAGCCCCAGCATTTT	CASSLTSRTGNQPQHF	TRBV6-4*02, TRBV6-4*01	TRBV6-4	TRBJ1-5*01	TRBJ1-5	TRBD1*01	TRBD1	10	22	28	30	11	1	12
1	5.87E-08	TGTGCCAGCAGCTTAACGGCTAGCGGGAGTACAGATACGCAGTATTTT	CASSLTASGSTDTQYF	TRBV7-8*01	TRBV7-8	TRBJ2-3*01	TRBJ2-3	TRBD2*02	TRBD2	14	19	28	30	4	1	5
1	5.87E-08	TGTGCCAGCAGCTTAACGAGTGGGCGAACCCTCTACGAGCAGTACTTC	CASSLTSGRTLYEQYF	TRBV7-3*01	TRBV7-3	TRBJ2-7*01	TRBJ2-7	TRBD1*01, TRBD2*02	TRBD1, TRBD2	16	21	24	32	4	7	11
1	5.87E-08	TGTGCCAGCAGCTTAACAGGGGCTTTGAGCAATCAGCCCCAGCATTTT	CASSLTGALSNQPQHF	TRBV7-3*01	TRBV7-3	TRBJ1-5*01	TRBJ1-5	TRBD1*01	TRBD1	16	17	21	27	0	5	5
1	5.87E-08	TGTGCCAGCAGCTTAACAGGGGGCGGTGGGGCCAACGTCCTGACTTTC	CASSLTGGGGANVLTF	TRBV9*02, TRBV9*01, TRBV9*03	TRBV9	TRBJ2-6*01	TRBJ2-6	TRBD1*01	TRBD1	11	15	23	26	3	2	5
1	5.87E-08	TGTGCCAGCAGCTTAACAGGAGACAGGGGAAATTCACCCCTCCACTTT	CASSLTGDRGNSPLHF	TRBV7-3*01	TRBV7-3	TRBJ1-6*02	TRBJ1-6	TRBD1*01	TRBD1	16	21	28	30	4	1	5
1	5.87E-08	TGTGCCAGCAGCTTAAGTTTTGCGTTAACGGCGGGGGACTACACCTTC	CASSLSFALTAGDYTF	TRBV7-2*04, TRBV7-2*01	TRBV7-2	TRBJ1-2*01	TRBJ1-2	TRBD2*01	TRBD2	14	30	36	38	15	1	16
1	5.87E-08	TGTGCCAGCAGCTTAAGTTAACAGGGGGCCGGGGACGAGCAGTACTTC	CASSLS*QGAGDEQYF	TRBV5-4*01, TRBV5-4*03, TRBV5-4*04	TRBV5-4	TRBJ2-7*01	TRBJ2-7	TRBD1*01	TRBD1	13	20	28	34	6	5	11
1	5.87E-08	TGTGCCAGCAGCTTAAGTGTTTACGACGGGGCCAACGTCCTGACTTTC	CASSLSVYDGANVLTF	TRBV7-8*01	TRBV7-8	TRBJ2-6*01	TRBJ2-6	TRBD1*01, TRBD2*02, TRBD2*01	TRBD1, TRBD2	14	24	26	27	9	0	9
1	5.87E-08	TGTGCCAGCAGCTTAAGTGGAGGGAGTCTGACCTACGAGCAGTACTTC	CASSLSGGSLTYEQYF	TRBV7-2*04, TRBV7-2*01	TRBV7-2	TRBJ2-7*01	TRBJ2-7	TRBD2*02	TRBD2	14	18	23	31	3	7	10
1	5.87E-08	TGTGCCAGCAGCTTAAGCTTGGGGGGGTTTGGAAACACCACATATTTT	CASSLSLGGFGNTTYF	TRBV7-2*04, TRBV7-2*01	TRBV7-2	TRBJ1-3*01	TRBJ1-3	TRBD2*01	TRBD2	14	20	26	29	5	2	7
1	5.87E-08	TGTGCCAGCAGCTTAAGCTTGGGGGGGCCTGGGAACACCATATATTTT	CASSLSLGGPGNTIYF	TRBV7-2*04, TRBV7-2*01	TRBV7-2	TRBJ1-3*01	TRBJ1-3	TRBD2*01	TRBD2	14	20	26	28	5	1	6
1	5.87E-08	TGTGCCAGCAGCTTAAGCTTGGGGGGGCCTGGAAACACCACATATTTT	CASSLSLGGPGNTTYF	TRBV7-2*04, TRBV7-2*01	TRBV7-2	TRBJ1-3*01	TRBJ1-3	TRBD2*01	TRBD2	14	20	26	28	5	1	6
1	5.87E-08	TGTGCCAGCAGCTTAAGCGGTGATGGCTACACCGGGGAGCTGTTTTTT	CASSLSGDGYTGELFF	TRBV13*01	TRBV13	TRBJ2-2*01	TRBJ2-2	TRBD2*02, TRBD2*01	TRBD2	14	15	19	28	0	8	8
1	5.87E-08	TGTGCCAGCAGCTTAAGCGGGACACAAGTCACCGGGGAGCTGTTTTTT	CASSLSGTQVTGELFF	TRBV7-3*01	TRBV7-3	TRBJ2-2*01	TRBJ2-2	TRBD1*01, TRBD2*02	TRBD1, TRBD2	15	18	23	29	2	5	7
1	5.87E-08	TGTGCCAGCAGCTTAAGCAGGCCAAGGGCACCGTCACCCCTCCACTTT	CASSLSRPRAPSPLHF	TRBV7-2*04, TRBV7-2*01	TRBV7-2	TRBJ1-6*01	TRBJ1-6	TRBD1*01, TRBD2*02	TRBD1, TRBD2	14	24	27	33	9	5	14
1	5.87E-08	TGTGCCAGCAGCTTAAGGCGGGCAGGGGGAACCTACGAGCAGTACTTC	CASSLRRAGGTYEQYF	TRBV7-9*01, TRBV7-9*04, TRBV7-9*02	TRBV7-9	TRBJ2-7*01	TRBJ2-7	TRBD1*01	TRBD1	14	22	28	31	7	2	9
1	5.87E-08	TGTGCCAGCAGCTTAAGGGCGGGGACTAGGGACAATGAGCAGTTCTTC	CASSLRAGTRDNEQFF	TRBV7-3*01	TRBV7-3	TRBJ2-1*01	TRBJ2-1	TRBD2*02, TRBD2*01	TRBD2	15	21	28	31	5	2	7
1	5.87E-08	TGTGCCAGCAGCTTAAGGGGCACAGGGGGCTCCTACGAGCAGTACTTC	CASSLRGTGGSYEQYF	TRBV7-3*01	TRBV7-3	TRBJ2-7*01	TRBJ2-7	TRBD1*01	TRBD1	15	21	28	29	5	0	5
1	5.87E-08	TGTGCCAGCAGCTTAAGGGGGGGGACCAGCTACAATGAGCAGCTCTTC	CASSLRGGTSYNEQLF	TRBV7-3*01	TRBV7-3	TRBJ2-1*01	TRBJ2-1	TRBD2*01	TRBD2	15	17	23	29	1	5	6
1	5.87E-08	TGTGCCAGCAGCTTAAGGGACACCTCTAGCGCAGATACGCAGTACTTC	CASSLRDTSSADTQYF	TRBV7-8*01	TRBV7-8	TRBJ2-7*01	TRBJ2-7	TRBD1*01, TRBD2*02, TRBD2*01	TRBD1, TRBD2	14	16	21	38	1	16	17
1	5.87E-08	TGTGCCAGCAGCTTAAGGGACACCTCGCTTTCGGAAGGCTACACCTTC	CASSLRDTSLSEGYTF	TRBV7-8*01	TRBV7-8	TRBJ1-2*01	TRBJ1-2	TRBD1*01	TRBD1	14	16	21	36	1	14	15
1	5.87E-08	TGTGCCAGCAGCTTAAGGACAGGGCCTTTAGGCGCTGGAGCTTTCTTT	CASSLRTGPLGAGAFF	TRBV5-4*01, TRBV5-4*03, TRBV5-4*04	TRBV5-4	TRBJ1-1*01	TRBJ1-1	TRBD1*01	TRBD1	13	16	23	34	2	10	12
1	5.87E-08	TGTGCCAGCAGCTTAAGGACAGGGAAACTGGGCGGGGAGCTGTATTTT	CASSLRTGKLGGELYF	TRBV7-2*04, TRBV7-2*01	TRBV7-2	TRBJ1-3*01	TRBJ1-3	TRBD1*01	TRBD1	14	16	23	42	1	18	19
1	5.87E-08	TGTGCCAGCAGCTTAAGGAGCACCGGGGGCCAAGAGACCCAGTACTTC	CASSLRSTGGQETQYF	TRBV13*01	TRBV13	TRBJ2-5*01	TRBJ2-5	TRBD2*01	TRBD2	14	23	28	29	8	0	8
1	5.87E-08	TGTGCCAGCAGCTTAAGATGGGCGGGCAAAGCGTGCGAGCAGTACTTC	CASSLRWAGKACEQYF	TRBV11-2*03	TRBV11-2	TRBJ2-7*01	TRBJ2-7	TRBD2*02, TRBD2*01	TRBD2	11	21	25	35	9	9	18
1	5.87E-08	TGTGCCAGCAGCTTAAGACCTAGCGGGAGCACAGATACGCAGTATTTT	CASSLRPSGSTDTQYF	TRBV7-3*01	TRBV7-3	TRBJ2-3*01	TRBJ2-3	TRBD2*02, TRBD2*01	TRBD2	15	19	26	27	3	0	3
1	5.87E-08	TGTGCCAGCAGCTTAAGACAGGGGAATGATTTCCGACCCCAGCATTTT	CASSLRQGNDFRPQHF	TRBV6-7*01	TRBV6-7	TRBJ1-5*01	TRBJ1-5	TRBD1*01	TRBD1	10	16	23	36	5	12	17
1	5.87E-08	TGTGCCAGCAGCTTAAGACAGGGAACGTTGAATTCACCCCTCCACTTT	CASSLRQGTLNSPLHF	TRBV6-7*01	TRBV6-7	TRBJ1-6*01	TRBJ1-6	TRBD1*01	TRBD1	10	16	22	30	5	7	12
1	5.87E-08	TGTGCCAGCAGCTTAAGAGCGCCGGGGACGGGTGTAAAACTGTTTTTT	CASSLRAPGTGVKLFF	TRBV7-8*01	TRBV7-8	TRBJ1-4*01	TRBJ1-4	TRBD1*01, TRBD2*02, TRBD2*01	TRBD1, TRBD2	14	24	28	35	9	6	15
1	5.87E-08	TGTGCCAGCAGCTTAAAGGCAGGGCTTGGAAACTATGGCTACACCTTC	CASSLKAGLGNYGYTF	TRBV7-9*01, TRBV7-9*04, TRBV7-9*02	TRBV7-9	TRBJ1-2*01	TRBJ1-2	TRBD1*01	TRBD1	14	19	23	30	4	6	10
1	5.87E-08	TGTGCCAGCAGCTTAAAAGGCGGGAGCTCCTACAATAAGCAGTTCTTC	CASSLKGGSSYNKQFF	TRBV11-2*01	TRBV11-2	TRBJ2-1*01	TRBJ2-1	TRBD2*02	TRBD2	14	19	25	26	4	0	4
1	5.87E-08	TGTGCCAGCAGCTCTTTCGCGAACAGGGAGGGAGATGACTACACCTTC	CASSSFANREGDDYTF	TRBV5-6*01	TRBV5-6	TRBJ1-2*01	TRBJ1-2	TRBD2*02	TRBD2	12	25	31	34	12	2	14
1	5.87E-08	TGTGCCAGCAGCTCTTCCTCAGGGGCGGGCGCAGATACGCAGTTCTTC	CASSSSSGAGADTQFF	TRBV7-8*01, TRBV7-8*03	TRBV7-8	TRBJ2-1*01	TRBJ2-1	TRBD1*01	TRBD1	12	19	24	38	6	13	19
1	5.87E-08	TGTGCCAGCAGCTCTTGGGGACTAGCGGGAGCAGATACGCAGTATTTT	CASSSWGLAGADTQYF	TRBV7-6*01, TRBV7-6*02	TRBV7-6	TRBJ2-3*01	TRBJ2-3	TRBD2*02	TRBD2	12	17	30	31	4	0	4
1	5.87E-08	TGTGCCAGCAGCTCTTGGGGACTAGCGAGCACAGATACGCAGTATTTT	CASSSWGLASTDTQYF	TRBV7-6*01, TRBV7-6*02	TRBV7-6	TRBJ2-3*01	TRBJ2-3	TRBD2*02, TRBD2*01	TRBD2	12	17	26	27	4	0	4
1	5.87E-08	TGTGCCAGCAGCTCTTGGGACCAGCGAAGCACAGATACGCAGTATTTT	CASSSWDQRSTDTQYF	TRBV7-6*01, TRBV7-6*02	TRBV7-6	TRBJ2-3*01	TRBJ2-3	TRBD1*01, TRBD2*02, TRBD2*01	TRBD1, TRBD2	12	16	20	27	3	6	9
1	5.87E-08	TGTGCCAGCAGCTCTCCCGGGACATCCTTAGCAGATACGCAGTATTTT	CASSSPGTSLADTQYF	TRBV7-2*04, TRBV7-2*01	TRBV7-2	TRBJ2-3*01	TRBJ2-3	TRBD1*01, TRBD2*02	TRBD1, TRBD2	12	18	23	31	5	7	12
1	5.87E-08	TGTGCCAGCAGCTCTCGTTCAGGGGGCGTCAACAACATTCAGTACTTC	CASSSRSGGVNNIQYF	TRBV13*02, TRBV13*01	TRBV13	TRBJ2-4*01	TRBJ2-4	TRBD1*01	TRBD1	12	19	26	29	6	2	8
1	5.87E-08	TGTGCCAGCAGCTCTCGACTAGCGGTCTCCTACAATGAGCAGTTCTTC	CASSSRLAVSYNEQFF	TRBV11-2*01, TRBV5-4*01, TRBV5-5*01, TRBV5-6*01, TRBV5-8*01, TRBV7-4*01, TRBV7-9*01, TRBV7-8*01, TRBV7-9*04, TRBV7-9*02, TRBV7-2*04, TRBV11-1*01, TRBV11-3*01, TRBV7-3*01, TRBV7-8*02, TRBV7-2*01, TRBV7-2*02, TRBV7-1*01	TRBV7-9, TRBV11-2, TRBV5-4, TRBV5-5, TRBV5-6, TRBV5-8, TRBV7-4, TRBV7-8, TRBV7-3, TRBV7-2, TRBV11-1, TRBV11-3, TRBV7-1	TRBJ2-1*01	TRBJ2-1	TRBD2*02, TRBD2*01	TRBD2	14	16	24	26	1	1	2
1	5.87E-08	TGTGCCAGCAGCTCTGCCCGGGACAGGGCTGGCTAGGGCTACACCTTC	CASSSARDRAG*GYTF	TRBV7-2*04, TRBV7-2*01	TRBV7-2	TRBJ1-2*01	TRBJ1-2	TRBD1*01	TRBD1	12	19	27	32	6	4	10
1	5.87E-08	TGTGCCAGCAGCTCTGGACAGGAACAAAGCACAGATACGCAGTATTTT	CASSSGQEQSTDTQYF	TRBV9*02, TRBV9*01, TRBV9*03	TRBV9	TRBJ2-3*01	TRBJ2-3	TRBD1*01	TRBD1	11	15	21	27	3	5	8
1	5.87E-08	TGTGCCAGCAGCTCTACTGGAGGGGGATTTGGAAACACCATATATTTT	CASSSTGGGFGNTIYF	TRBV7-6*01, TRBV7-6*02	TRBV7-6	TRBJ1-3*01	TRBJ1-3	TRBD1*01, TRBD2*02	TRBD1, TRBD2	12	20	25	29	7	3	10
1	5.87E-08	TGTGCCAGCAGCTCTACCCGGGACAGGTCATTCTTGGGCTACACCTTC	CASSSTRDRSFLGYTF	TRBV7-4*01	TRBV7-4	TRBJ1-2*01	TRBJ1-2	TRBD1*01	TRBD1	12	19	26	36	6	9	15
1	5.87E-08	TGTGCCAGCAGCTCTACCAACACCGCTAGCACTGATACGCAGTATTTT	CASSSTNTASTDTQYF	TRBV5-4*01, TRBV5-4*03, TRBV5-4*04	TRBV5-4	TRBJ2-3*01	TRBJ2-3	TRBD2*02, TRBD2*01	TRBD2	12	22	26	27	9	0	9
1	5.87E-08	TGTGCCAGCAGCTCTAGGGTGCGGGAGAACACCGGGGAGCTGCTTTTT	CASSSRVRENTGELLF	TRBV11-3*01, TRBV11-3*02	TRBV11-3	TRBJ2-2*01	TRBJ2-2	TRBD2*02	TRBD2	12	20	25	26	7	0	7
1	5.87E-08	TGTGCCAGCAGCTCTAGACCAGCGGGAGGGCATCAGCCCCAGCATTTT	CASSSRPAGGHQPQHF	TRBV7-3*05, TRBV7-3*01	TRBV7-3	TRBJ1-5*01	TRBJ1-5	TRBD2*02	TRBD2	12	20	29	31	7	1	8
1	5.87E-08	TGTGCCAGCAGCTCTAGACGGACACGGCTGTATGGAAAACTGTTTTTT	CASSSRRTRLYGKLFF	TRBV7-9*01, TRBV7-9*04, TRBV7-9*02	TRBV7-9	TRBJ1-4*01	TRBJ1-4	TRBD1*01	TRBD1	14	19	23	31	4	7	11
1	5.87E-08	TGTGCCAGCAGCTCTAAGGGGGACAGGGAGGCCTATGGCTACACCTTC	CASSSKGDREAYGYTF	TRBV7-9*01, TRBV7-9*04, TRBV7-9*02	TRBV7-9	TRBJ1-2*01	TRBJ1-2	TRBD1*01	TRBD1	14	19	27	32	4	4	8
1	5.87E-08	TGTGCCAGCAGCTCTAAAACGTCCCTGGGTGGTGGGGAGCTGTTTTTT	CASSSKTSLGGGELFF	TRBV11-3*01, TRBV11-3*02	TRBV11-3	TRBJ2-2*01	TRBJ2-2	TRBD1*01, TRBD2*02, TRBD2*01	TRBD1, TRBD2	12	22	26	33	9	6	15
1	5.87E-08	TGTGCCAGCAGCTCCTTACAGGGTGGGGACACAGATACGCAGTATTTT	CASSSLQGGDTDTQYF	TRBV7-8*01, TRBV7-8*03	TRBV7-8	TRBJ2-3*01	TRBJ2-3	TRBD1*01	TRBD1	12	17	22	29	4	6	10
1	5.87E-08	TGTGCCAGCAGCTCCTCGACAGGGGGGACAGGGCACATTCAGTACTTC	CASSSSTGGTGHIQYF	TRBV11-3*01, TRBV11-3*02	TRBV11-3	TRBJ2-4*01	TRBJ2-4	TRBD1*01	TRBD1	12	24	32	34	11	1	12
1	5.87E-08	TGTGCCAGCAGCTCCTGGACTAGCGGGAGTGGGGATGAGCAGTTCTTC	CASSSWTSGSGDEQFF	TRBV11-2*01	TRBV11-2	TRBJ2-1*01	TRBJ2-1	TRBD2*02	TRBD2	12	16	28	34	3	5	8
1	5.87E-08	TGTGCCAGCAGCTCCCTTAACGGGATTAGCACAGATACGCAGTATTTT	CASSSLNGISTDTQYF	TRBV16*03, TRBV16*01, TRBV16*02	TRBV16	TRBJ2-3*01	TRBJ2-3	TRBD2*02	TRBD2	11	20	24	27	8	2	10
1	5.87E-08	TGTGCCAGCAGCTCCCTCCTTTGGGACTCTCTCTACGAGCAGTACTTC	CASSSLLWDSLYEQYF	TRBV11-2*01	TRBV11-2	TRBJ2-7*01	TRBJ2-7	TRBD2*02, TRBD2*01	TRBD2	12	22	27	32	9	4	13
1	5.87E-08	TGTGCCAGCAGCTCCCTCGGGACGGGGGTGAGTGAAAAACTGTTTTTT	CASSSLGTGVSEKLFF	TRBV5-6*01	TRBV5-6	TRBJ1-4*01	TRBJ1-4	TRBD2*01	TRBD2	12	22	27	32	9	4	13
1	5.87E-08	TGTGCCAGCAGCTCCCTGGGCCAAACTCCTAACTATGGCTACACCTTC	CASSSLGQTPNYGYTF	TRBV6-5*01	TRBV6-5	TRBJ1-2*01	TRBJ1-2	TRBD1*01, TRBD2*02	TRBD1, TRBD2	10	13	17	28	2	10	12
1	5.87E-08	TGTGCCAGCAGCTCCCTGGGACTTCCTGGGACCGTGGAGCTGTTCTTT	CASSSLGLPGTVELFF	TRBV2*01, TRBV2*02, TRBV2*03	TRBV2	TRBJ1-1*01	TRBJ1-1	TRBD2*02, TRBD2*01	TRBD2	10	17	22	42	6	19	25
1	5.87E-08	TGTGCCAGCAGCTCCCTGGGACTAGCTCCGGACAATGAGCAGTTCTTC	CASSSLGLAPDNEQFF	TRBV7-9*03, TRBV7-9*01, TRBV7-9*04, TRBV7-9*02	TRBV7-9	TRBJ2-1*01	TRBJ2-1	TRBD2*02, TRBD2*01	TRBD2	13	17	25	31	3	5	8
1	5.87E-08	TGTGCCAGCAGCTCCCCTACTAGCGGGAGCCCCAATGAGCAGTATTTT	CASSSPTSGSPNEQYF	TRBV7-9*03, TRBV7-9*01, TRBV7-9*04, TRBV7-9*02	TRBV7-9	TRBJ2-3*01	TRBJ2-3	TRBD2*02	TRBD2	13	18	28	38	4	9	13
1	5.87E-08	TGTGCCAGCAGCTCCCCCTAGGGGGCGGGTGGAAACATCATATATTTT	CASSSP*GAGGNIIYF	TRBV5-4*01, TRBV5-4*03, TRBV5-4*04	TRBV5-4	TRBJ1-3*01	TRBJ1-3	TRBD1*01	TRBD1	12	19	25	29	6	3	9
1	5.87E-08	TGTGCCAGCAGCTCCCCCCCTGAGCGAAGAAACACTGAAGCTTTCTTT	CASSSPPERRNTEAFF	TRBV9*02, TRBV9*01, TRBV9*03	TRBV9	TRBJ1-1*01	TRBJ1-1	TRBD1*01, TRBD2*01	TRBD1, TRBD2	11	15	21	30	3	8	11
1	5.87E-08	TGTGCCAGCAGCTCCCCCCGTGCAGGGTTCACCGGGGAGCTGTTTTTT	CASSSPRAGFTGELFF	TRBV7-3*05, TRBV7-3*01	TRBV7-3	TRBJ2-2*01	TRBJ2-2	TRBD2*01	TRBD2	12	13	19	29	0	9	9
1	5.87E-08	TGTGCCAGCAGCTCCCCCAGAGCGGGAGGAAGTGGTGAGCAGTTCTTC	CASSSPRAGGSGEQFF	TRBV9*02, TRBV9*01, TRBV9*03	TRBV9	TRBJ2-1*01	TRBJ2-1	TRBD2*02	TRBD2	11	20	28	35	8	6	14
1	5.87E-08	TGTGCCAGCAGCTCCCCGGGACGAGGGTCAACATGGGGCTGCACCTTC	CASSSPGRGSTWGCTF	TRBV7-9*03, TRBV7-9*01, TRBV7-9*04, TRBV7-9*02	TRBV7-9	TRBJ1-2*01	TRBJ1-2	TRBD1*01, TRBD2*02, TRBD2*01	TRBD1, TRBD2	13	17	21	36	3	14	17
1	5.87E-08	TGTGCCAGCAGCTCCCGGGTAGCGGGAGGGGGCAATGAGCAGTTCTTC	CASSSRVAGGGNEQFF	TRBV7-3*05, TRBV7-3*01	TRBV7-3	TRBJ2-1*01	TRBJ2-1	TRBD2*02	TRBD2	12	19	29	32	6	2	8
1	5.87E-08	TGTGCCAGCAGCTCCCGGGACAGGGGTTTCGGCACTGAAGCTTTCTTT	CASSSRDRGFGTEAFF	TRBV6-1*01	TRBV6-1	TRBJ1-1*01	TRBJ1-1	TRBD1*01	TRBD1	10	16	25	32	5	6	11
1	5.87E-08	TGTGCCAGCAGCTCCCGGACTAGCGGGAGCACAGATACGCAGTATTTT	CASSSRTSGSTDTQYF	TRBV4-2*01	TRBV4-2	TRBJ2-3*01	TRBJ2-3	TRBD2*02, TRBD2*01	TRBD2	11	16	26	27	4	0	4
1	5.87E-08	TGTGCCAGCAGCTCCCGGACTAGCGGGAGGGGCGATGAGCAGTTCTTC	CASSSRTSGRGDEQFF	TRBV4-2*01	TRBV4-2	TRBJ2-1*01	TRBJ2-1	TRBD2*02	TRBD2	11	16	30	34	4	3	7
1	5.87E-08	TGTGCCAGCAGCTCCCGGACTAGCGGGAGGGGGGAAGAGCAGTACTTC	CASSSRTSGRGEEQYF	TRBV4-2*01	TRBV4-2	TRBJ2-7*01	TRBJ2-7	TRBD2*02	TRBD2	11	16	30	36	4	5	9
1	5.87E-08	TGTGCCAGCAGCTCCCGGACTAGCGGGAGACGCGGTGAGCAGTTCTTC	CASSSRTSGRRGEQFF	TRBV27*01	TRBV27	TRBJ2-1*01	TRBJ2-1	TRBD2*02	TRBD2	10	16	28	35	5	6	11
1	5.87E-08	TGTGCCAGCAGCTCCCGGACAGGCTCTGGAAATTCACCCCTCCACTTT	CASSSRTGSGNSPLHF	TRBV7-9*03, TRBV7-9*01, TRBV7-9*04, TRBV7-9*02	TRBV7-9	TRBJ1-6*01	TRBJ1-6	TRBD1*01	TRBD1	13	16	22	30	2	7	9
1	5.87E-08	TGTGCCAGCAGCTCCCGGACAGGGTCGGATAATTCACCCCTCCACTTT	CASSSRTGSDNSPLHF	TRBV7-6*01, TRBV7-6*02	TRBV7-6	TRBJ1-6*01	TRBJ1-6	TRBD1*01	TRBD1	12	16	23	28	3	4	7
1	5.87E-08	TGTGCCAGCAGCTCCCGGAGCGGGGGGATCTCCTACGAGCAGTACTTC	CASSSRSGGISYEQYF	TRBV7-9*03, TRBV7-9*01, TRBV7-9*04, TRBV7-9*02	TRBV7-9	TRBJ2-7*01	TRBJ2-7	TRBD2*01	TRBD2	13	18	26	29	4	2	6
1	5.87E-08	TGTGCCAGCAGCTCCCGGAGGGGGCAGGCCGGTCGGGAGCTGTTTTTT	CASSSRRGQAGRELFF	TRBV7-2*04, TRBV7-2*01	TRBV7-2	TRBJ2-2*01	TRBJ2-2	TRBD1*01	TRBD1	12	18	24	34	5	9	14
1	5.87E-08	TGTGCCAGCAGCTCCCGGAGGGGACCCACAAACTATGGCTACACCTTC	CASSSRRGPTNYGYTF	TRBV7-2*04, TRBV7-2*01	TRBV7-2	TRBJ1-2*01	TRBJ1-2	TRBD2*02	TRBD2	12	16	21	30	3	8	11
1	5.87E-08	TGTGCCAGCAGCTCCCGAGGGACAGGGTCGAACACTGAAGCTTTCTTT	CASSSRGTGSNTEAFF	TRBV13*02, TRBV13*01	TRBV13	TRBJ1-1*01	TRBJ1-1	TRBD1*01	TRBD1	12	18	26	29	5	2	7
1	5.87E-08	TGTGCCAGCAGCTCCCGAGGGACAGGGCAATCCTACGAGCAGTACTTC	CASSSRGTGQSYEQYF	TRBV13*02, TRBV13*01	TRBV13	TRBJ2-7*01	TRBJ2-7	TRBD1*01	TRBD1	12	18	26	30	5	3	8
1	5.87E-08	TGTGCCAGCAGCTCCCGAGGACTAGCGGGCATCAATGAGCAGTTCTTC	CASSSRGLAGINEQFF	TRBV9*02, TRBV9*01, TRBV9*03	TRBV9	TRBJ2-1*01	TRBJ2-1	TRBD2*02, TRBD2*01	TRBD2	11	18	28	32	6	3	9
1	5.87E-08	TGTGCCAGCAGCTCCCAGCCGGGACAGGGGAGGTACGGGCAGTACTTC	CASSSQPGQGRYGQYF	TRBV19*01, TRBV19*03, TRBV19*02	TRBV19	TRBJ2-7*01	TRBJ2-7	TRBD1*01	TRBD1	11	20	29	33	8	3	11
1	5.87E-08	TGTGCCAGCAGCTCCCAGCCGAGACAGGGGAGGTACGAGCAGTACTTC	CASSSQPRQGRYEQYF	TRBV19*01, TRBV19*03, TRBV19*02	TRBV19	TRBJ2-7*01	TRBJ2-7	TRBD1*01	TRBD1	11	22	29	33	10	3	13
1	5.87E-08	TGTGCCAGCAGCTCCCAGCGGGCGGGGGGACGGGAGACCCAGTACTTC	CASSSQRAGGRETQYF	TRBV2*01, TRBV2*02, TRBV2*03	TRBV2	TRBJ2-5*01	TRBJ2-5	TRBD2*01	TRBD2	10	21	28	33	10	4	14
1	5.87E-08	TGTGCCAGCAGCTCCCAGGCGAGGACAGGGGACGAAAAACTGTTTTTT	CASSSQARTGDEKLFF	TRBV7-9*03, TRBV7-9*01, TRBV7-9*04, TRBV7-9*02	TRBV7-9	TRBJ1-4*01	TRBJ1-4	TRBD1*01	TRBD1	13	22	30	33	8	2	10
1	5.87E-08	TGTGCCAGCAGCTCCGCCGGGACAGGGGGCCCTGGAAAGCTGTTTTTT	CASSSAGTGGPGKLFF	TRBV5-8*01, TRBV5-8*02	TRBV5-8	TRBJ1-4*01	TRBJ1-4	TRBD1*01	TRBD1	12	18	29	35	5	5	10
[truncated: 48,100 more rows]
